# Supplementary material for: Gaze Duration Biases for Colours in Combination with Dissonant and Consonant Sounds: A Comparative Eye-Tracking Study with Orangutans
Source: PLoS One. 2015 Oct 14;10(10):e0139894. doi: 10.1371/journal.pone.0139894 (PMC4605782; doi:10.1371/journal.pone.0139894)
Supplement: S1 Data — (ZIP) [file pone.0139894.s004.zip › Plos ColourSound Data/Apes/Farben_Musik_U4/Rec 40-All-Data.tsv]

System Properties:
Operating System:	Microsoft Windows NT 6.1.7601 Service Pack 1
System User Name:	tobiiadmin
Machine Name:	LOE7690LAP
Data properties:
Recording name:	Rec 40
Recording date:	08.03.2014
Recording time:	08:42:29
Recording resolution:	1024 x 768
Export date:	09.03.2014
Export time:	12:24:54
Participant:	Raia_S3
Filter settings:
Eye: Average
Validity: Normal
Fixation filter: Tobii fixation filter
Velocity threshold: 35
Distance threshold: 35
Timestamp	DateTimeStamp	DateTimeStampStartOffset	Number	GazePointXLeft	GazePointYLeft	CamXLeft	CamYLeft	DistanceLeft	PupilLeft	ValidityLeft	GazePointXRight	GazePointYRight	CamXRight	CamYRight	DistanceRight	PupilRight	ValidityRight	FixationIndex	GazePointX	GazePointY	Event	EventKey	Data1	Data2	Descriptor	StimuliName	StimuliID	MediaWidth	MediaHeight	MediaPosX	MediaPosY	MappedFixationPointX	MappedFixationPointY	FixationDuration	AoiIds	AoiNames	WebGroupImage	MappedGazeDataPointX	MappedGazeDataPointY	MicroSecondTimestamp	AbsoluteMicroSecondTimestamp
3	08:42:29.919	00:00:00.003	0	-1024	-768	-1	-1	-1	-1	4	-1024	-768	-1	-1	-1	-1	4		0	0						No media	0	1024	768	0	0				0	Content		0	0	3238	1125023915
20	08:42:29.936	00:00:00.019	1	-1024	-768	-1	-1	-1	-1	4	-1024	-768	-1	-1	-1	-1	4		0	0						No media	0	1024	768	0	0				0	Content		0	0	19908	1125040585
37	08:42:29.953	00:00:00.036	2	-1024	-768	-1	-1	-1	-1	4	-1024	-768	-1	-1	-1	-1	4		0	0						No media	0	1024	768	0	0				0	Content		0	0	36576	1125057253
53	08:42:29.969	00:00:00.053	3	-1024	-768	-1	-1	-1	-1	4	-1024	-768	-1	-1	-1	-1	4		0	0						No media	0	1024	768	0	0				0	Content		0	0	53246	1125073923
70	08:42:29.986	00:00:00.069	4	1641,064	774,9556	0,5354826	0,6164734	418,1758	2,619932	0	2841,537	880,303	0,3751894	0,6376718	445,7856	2,940937	0	1	2241	828						No media	0	1024	768	0	0	2227	833	84	0	Content		2241	828	69886	1125090563
86	08:42:30.002	00:00:00.086	5	-1024	-768	-1	-1	-1	-1	4	-1024	-768	-1	-1	-1	-1	4	1	0	0						No media	0	1024	768	0	0	2227	833	84	0	Content		0	0	86497	1125107174
103	08:42:30.019	00:00:00.103	6	1684,771	791,9049	0,5391032	0,6141121	425,158	2,696335	0	2740,495	886,9735	0,3759501	0,6358367	443,7152	2,925763	0	1	2213	839						No media	0	1024	768	0	0	2227	833	84	0	Content		2213	839	103250	1125123927
120	08:42:30.036	00:00:00.119	7	1664,234	803,0056	0,5392871	0,6126648	423,9971	2,695994	0	2718,041	888,4559	0,3760099	0,6358816	441,1604	2,922391	0	1	2191	846						No media	0	1024	768	0	0	2227	833	84	0	Content		2191	846	119873	1125140550
136	08:42:30.052	00:00:00.136	8	1659,895	769,9419	0,5387473	0,6111548	421,1772	2,653358	0	2719,521	792,1044	0,3764273	0,6356456	441,1604	2,931368	0	1	2190	781						No media	0	1024	768	0	0	2227	833	84	0	Content		2190	781	136500	1125157177
154	08:42:30.070	00:00:00.153	9	1632,943	796,1915	0,538732	0,6095781	420,3333	2,689231	0	3268,217	996,2968	0,3804006	0,6328773	461,4752	3,107641	0	2	2451	896						No media	0	1024	768	0	0	1882	815	116	0	Content		2451	896	153696	1125174373
170	08:42:30.086	00:00:00.169	10	1638,47	773,899	0,5384281	0,6081674	419,2357	2,638074	0	-1024	-768	-1	-1	-1	-1	4	2	1638	774						No media	0	1024	768	0	0	1882	815	116	0	Content		1638	774	169879	1125190556
187	08:42:30.103	00:00:00.186	11	1619,257	767,2311	0,5377795	0,6068888	417,012	2,644964	0	3333,103	897,3156	0,380516	0,632583	460,5366	3,10727	0	2	2476	832						No media	0	1024	768	0	0	1882	815	116	0	Content		2476	832	186508	1125207185
203	08:42:30.119	00:00:00.203	12	1634,294	784,2618	0,538292	0,6058033	417,6324	2,64654	0	-1024	-768	-1	-1	-1	-1	4	2	1634	784						No media	0	1024	768	0	0	1882	815	116	0	Content		1634	784	203098	1125223775
220	08:42:30.136	00:00:00.219	13	1640,05	785,5298	0,5389283	0,6048951	417,9074	2,654479	0	1345,553	810,8461	0,3743651	0,6331801	460,5366	2,660137	0	2	1493	798						No media	0	1024	768	0	0	1882	815	116	0	Content		1493	798	219728	1125240405
236	08:42:30.152	00:00:00.236	14	1631,194	773,7632	0,5391338	0,6044685	416,0263	2,65414	0	-1024	-768	-1	-1	-1	-1	4	2	1631	774						No media	0	1024	768	0	0	1882	815	116	0	Content		1631	774	236477	1125257154
253	08:42:30.169	00:00:00.253	15	1579,415	767,029	0,5378069	0,6041256	409,0053	2,622806	0	2673,632	896,8541	0,3769932	0,6308537	430,4471	2,864398	0	2	2127	832						No media	0	1024	768	0	0	1882	815	116	0	Content		2127	832	253101	1125273778
270	08:42:30.186	00:00:00.269	16	-1024	-768	-1	-1	-1	-1	4	-1024	-768	-1	-1	-1	-1	4	3	0	0						No media	0	1024	768	0	0	1393	668	266	0	Content		0	0	269730	1125290407
286	08:42:30.202	00:00:00.286	17	1424,129	660,668	0,5566946	0,6014618	458,5122	2,95784	0	-1024	-768	-1	-1	-1	-1	4	3	1424	661						No media	0	1024	768	0	0	1393	668	266	0	Content		1424	661	286476	1125307153
303	08:42:30.219	00:00:00.303	18	1403,984	673,9895	0,5587553	0,601567	463,1578	3,087319	0	-1024	-768	-1	-1	-1	-1	4	3	1404	674						No media	0	1024	768	0	0	1393	668	266	0	Content		1404	674	303102	1125323779
320	08:42:30.236	00:00:00.319	19	1384,486	666,3085	0,5581356	0,6016575	458,5907	3,031009	0	-1024	-768	-1	-1	-1	-1	4	3	1384	666						No media	0	1024	768	0	0	1393	668	266	0	Content		1384	666	319728	1125340405
336	08:42:30.252	00:00:00.336	20	1393,387	681,3999	0,5585737	0,6017863	457,55	3,092476	0	-1024	-768	-1	-1	-1	-1	4	3	1393	681						No media	0	1024	768	0	0	1393	668	266	0	Content		1393	681	336352	1125357029
353	08:42:30.269	00:00:00.353	21	1356,614	673,9212	0,5582086	0,6019408	454,8131	3,060491	0	-1024	-768	-1	-1	-1	-1	4	3	1357	674						No media	0	1024	768	0	0	1393	668	266	0	Content		1357	674	353102	1125373779
370	08:42:30.286	00:00:00.369	22	1396,217	661,5345	0,5613394	0,6019797	464,0698	3,139841	0	-1024	-768	-1	-1	-1	-1	4	3	1396	662						No media	0	1024	768	0	0	1393	668	266	0	Content		1396	662	369727	1125390404
386	08:42:30.302	00:00:00.386	23	1371,239	664,6768	0,5604458	0,601973	460,1404	3,130059	0	-1024	-768	-1	-1	-1	-1	4	3	1371	665						No media	0	1024	768	0	0	1393	668	266	0	Content		1371	665	386477	1125407154
403	08:42:30.319	00:00:00.402	24	1425,155	652,8143	0,562701	0,6018944	468,2396	3,209366	0	-1024	-768	-1	-1	-1	-1	4	3	1425	653						No media	0	1024	768	0	0	1393	668	266	0	Content		1425	653	402976	1125423653
420	08:42:30.336	00:00:00.419	25	1406,269	657,0354	0,5609856	0,6018682	463,5	3,185896	0	-1024	-768	-1	-1	-1	-1	4	3	1406	657						No media	0	1024	768	0	0	1393	668	266	0	Content		1406	657	419726	1125440403
436	08:42:30.352	00:00:00.436	26	1367,618	668,2896	0,5587369	0,6017563	457,9481	3,197961	0	-1024	-768	-1	-1	-1	-1	4	3	1368	668						No media	0	1024	768	0	0	1393	668	266	0	Content		1368	668	436352	1125457029
451	08:42:30.367																				MovieStart	128	0	0	Untertest4.avi
453	08:42:30.369	00:00:00.453	27	1362,954	671,5159	0,5594251	0,6015882	463,4017	3,257433	0	-1024	-768	-1	-1	-1	-1	4	3	1363	672						Untertest4.avi	0	880	547	72	111	1321	557	266	0	Content		1291	561	453100	1125473777
470	08:42:30.386	00:00:00.469	28	1388,999	667,2375	0,5571852	0,6014193	458,5111	3,174985	0	-1024	-768	-1	-1	-1	-1	4	3	1389	667						Untertest4.avi	0	880	547	72	111	1321	557	266	0	Content		1317	556	469723	1125490400
486	08:42:30.402	00:00:00.486	29	1383,607	676,1985	0,5566043	0,600958	459,7836	3,247323	0	-1024	-768	-1	-1	-1	-1	4	3	1384	676						Untertest4.avi	0	880	547	72	111	1321	557	266	0	Content		1312	565	486345	1125507022
503	08:42:30.419	00:00:00.502	30	1406,71	665,4548	0,5567622	0,6006733	463,8161	3,272638	0	-1024	-768	-1	-1	-1	-1	4	3	1407	665						Untertest4.avi	0	880	547	72	111	1321	557	266	0	Content		1335	554	502972	1125523649
520	08:42:30.436	00:00:00.519	31	1346,647	673,3981	0,5533357	0,6002347	455,3876	3,261538	0	-1024	-768	-1	-1	-1	-1	4	3	1347	673						Untertest4.avi	0	880	547	72	111	1321	557	266	0	Content		1275	562	519596	1125540273
536	08:42:30.452	00:00:00.536	32	1412,096	668,035	0,5543225	0,5998133	462,2461	3,311166	0	-1024	-768	-1	-1	-1	-1	4	4	1412	668						Untertest4.avi	0	880	547	72	111	1340	596	366	0	Content		1340	557	536222	1125556899
553	08:42:30.469	00:00:00.552	33	1435,572	711,6483	0,5514233	0,5998974	456,1951	3,268417	0	-1024	-768	-1	-1	-1	-1	4	4	1436	712						Untertest4.avi	0	880	547	72	111	1340	596	366	0	Content		1364	601	552972	1125573649
570	08:42:30.486	00:00:00.569	34	1398,738	711,3521	0,5480649	0,5995498	448,3403	3,201775	0	-1024	-768	-1	-1	-1	-1	4	4	1399	711						Untertest4.avi	0	880	547	72	111	1340	596	366	0	Content		1327	600	569596	1125590273
586	08:42:30.502	00:00:00.586	35	1421,382	716,544	0,5483814	0,5988143	451,9738	3,308406	0	-1024	-768	-1	-1	-1	-1	4	4	1421	717						Untertest4.avi	0	880	547	72	111	1340	596	366	0	Content		1349	606	586345	1125607022
603	08:42:30.519	00:00:00.602	36	1413,823	712,218	0,5473117	0,5982522	451,2318	3,255638	0	-1024	-768	-1	-1	-1	-1	4	4	1414	712						Untertest4.avi	0	880	547	72	111	1340	596	366	0	Content		1342	601	602842	1125623519
620	08:42:30.536	00:00:00.619	37	1395,258	709,5472	0,5457821	0,5976725	448,3576	3,229792	0	-1024	-768	-1	-1	-1	-1	4	4	1395	710						Untertest4.avi	0	880	547	72	111	1340	596	366	0	Content		1323	599	619593	1125640270
636	08:42:30.552	00:00:00.636	38	1399,813	700,7074	0,5459777	0,5972236	451,0452	3,303103	0	-1024	-768	-1	-1	-1	-1	4	4	1400	701						Untertest4.avi	0	880	547	72	111	1340	596	366	0	Content		1328	590	636218	1125656895
653	08:42:30.569	00:00:00.652	39	1411,627	706,6189	0,5458235	0,5966673	452,2567	3,278048	0	-1024	-768	-1	-1	-1	-1	4	4	1412	707						Untertest4.avi	0	880	547	72	111	1340	596	366	0	Content		1340	596	652967	1125673644
670	08:42:30.586	00:00:00.669	40	1448,602	707,0673	0,5466161	0,5961387	456,1529	3,344695	0	-1024	-768	-1	-1	-1	-1	4	4	1449	707						Untertest4.avi	0	880	547	72	111	1340	596	366	0	Content		1377	596	669588	1125690265
686	08:42:30.602	00:00:00.686	41	1406,374	716,2784	0,544396	0,5956264	449,6845	3,251493	0	-1024	-768	-1	-1	-1	-1	4	4	1406	716						Untertest4.avi	0	880	547	72	111	1340	596	366	0	Content		1334	605	686215	1125706892
703	08:42:30.619	00:00:00.702	42	1452,302	710,798	0,546509	0,5951509	457,6432	3,313715	0	-1024	-768	-1	-1	-1	-1	4	4	1452	711						Untertest4.avi	0	880	547	72	111	1340	596	366	0	Content		1380	600	702841	1125723518
719	08:42:30.635	00:00:00.719	43	1414,629	708,5153	0,5439523	0,5948254	449,6633	3,234073	0	-1024	-768	-1	-1	-1	-1	4	4	1415	709						Untertest4.avi	0	880	547	72	111	1340	596	366	0	Content		1343	598	719464	1125740141
736	08:42:30.652	00:00:00.736	44	1390,041	707,0221	0,5435773	0,5945599	448,7912	3,260543	0	-1024	-768	-1	-1	-1	-1	4	4	1390	707						Untertest4.avi	0	880	547	72	111	1340	596	366	0	Content		1318	596	736088	1125756765
753	08:42:30.669	00:00:00.752	45	1404,515	703,5706	0,5447007	0,5943154	453,3073	3,179987	0	-1024	-768	-1	-1	-1	-1	4	4	1405	704						Untertest4.avi	0	880	547	72	111	1340	596	366	0	Content		1333	593	752839	1125773516
769	08:42:30.685	00:00:00.769	46	1424,499	708,5802	0,5443715	0,5941213	452,651	3,159752	0	-1024	-768	-1	-1	-1	-1	4	4	1424	709						Untertest4.avi	0	880	547	72	111	1340	596	366	0	Content		1352	598	769465	1125790142
786	08:42:30.702	00:00:00.786	47	1396,729	707,4512	0,5432248	0,5939398	449,4166	3,128805	0	-1024	-768	-1	-1	-1	-1	4	4	1397	707						Untertest4.avi	0	880	547	72	111	1340	596	366	0	Content		1325	596	786089	1125806766
803	08:42:30.719	00:00:00.802	48	1400,547	703,0996	0,5426646	0,5937113	448,5819	3,118022	0	-1024	-768	-1	-1	-1	-1	4	4	1401	703						Untertest4.avi	0	880	547	72	111	1340	596	366	0	Content		1329	592	802716	1125823393
819	08:42:30.735	00:00:00.819	49	1397,845	707,3804	0,5437923	0,5934863	453,3795	3,169325	0	-1024	-768	-1	-1	-1	-1	4	4	1398	707						Untertest4.avi	0	880	547	72	111	1340	596	366	0	Content		1326	596	819466	1125840143
836	08:42:30.752	00:00:00.836	50	1411,837	711,5205	0,5434887	0,5932164	453,4384	3,118033	0	-1024	-768	-1	-1	-1	-1	4	4	1412	712						Untertest4.avi	0	880	547	72	111	1340	596	366	0	Content		1340	601	836091	1125856768
853	08:42:30.769	00:00:00.852	51	1419,983	700,5619	0,5440506	0,5929948	456,1058	3,122622	0	-1024	-768	-1	-1	-1	-1	4	4	1420	701						Untertest4.avi	0	880	547	72	111	1340	596	366	0	Content		1348	590	852840	1125873517
869	08:42:30.785	00:00:00.869	52	1350,91	681,8085	0,5497172	0,5921435	475,893	3,241092	0	-1024	-768	-1	-1	-1	-1	4	4	1351	682						Untertest4.avi	0	880	547	72	111	1340	596	366	0	Content		1279	571	869465	1125890142
886	08:42:30.802	00:00:00.886	53	1325,6	555,6574	0,3766756	0,6154566	475,8929	2,831607	3	1466,164	553,1861	0,3770159	0,6154406	478,0646	2,838902	1	4	1466	553						Untertest4.avi	0	880	547	72	111	1340	596	366	0	Content		1394	442	886089	1125906766
903	08:42:30.819	00:00:00.902	54	1026,457	600,2262	0,551331	0,5896293	470,9154	3,241431	0	1310,727	624,4446	0,3783763	0,6148427	481,9393	3,28362	0	5	1169	612						Untertest4.avi	0	880	547	72	111	1083	506	283	0	Content		1097	501	902713	1125923390
919	08:42:30.835	00:00:00.919	55	1028,054	605,4473	0,5510761	0,5897695	470,7343	3,240254	0	1274,466	622,4025	0,3764928	0,61516	474,0341	3,147169	0	5	1151	614						Untertest4.avi	0	880	547	72	111	1083	506	283	0	Content		1079	503	919340	1125940017
936	08:42:30.852	00:00:00.935	56	1025,883	595,302	0,5509554	0,5899772	470,945	3,198233	0	1281,337	628,85	0,3763088	0,6153323	473,8284	3,176668	0	5	1154	612						Untertest4.avi	0	880	547	72	111	1083	506	283	0	Content		1082	501	935966	1125956643
953	08:42:30.869	00:00:00.952	57	1025,794	601,8627	0,5508972	0,5901378	470,9306	3,238225	0	1277,956	636,9434	0,3761199	0,6154132	473,875	3,185571	0	5	1152	619						Untertest4.avi	0	880	547	72	111	1083	506	283	0	Content		1080	508	952591	1125973268
969	08:42:30.885	00:00:00.969	58	1014,863	603,561	0,5507987	0,5902863	470,9128	3,202681	0	1280,497	633,1743	0,375924	0,6154765	473,8587	3,190127	0	5	1148	618						Untertest4.avi	0	880	547	72	111	1083	506	283	0	Content		1076	507	969345	1125990022
986	08:42:30.902	00:00:00.985	59	1015,707	605,3358	0,5506963	0,5904424	470,8694	3,231187	0	1289,292	627,7841	0,3757842	0,6155475	473,9509	3,179713	0	5	1152	617						Untertest4.avi	0	880	547	72	111	1083	506	283	0	Content		1080	506	985970	1126006647
1003	08:42:30.919	00:00:01.002	60	1021,609	602,2717	0,5505545	0,5905513	470,886	3,2231	0	1291,064	628,7919	0,3756228	0,6156116	473,8633	3,206919	0	5	1156	616						Untertest4.avi	0	880	547	72	111	1083	506	283	0	Content		1084	505	1002596	1126023273
1019	08:42:30.935	00:00:01.019	61	1029,574	600,1339	0,5504429	0,5907611	470,9925	3,217791	0	1293,284	629,9335	0,3754948	0,615764	473,962	3,17397	0	5	1161	615						Untertest4.avi	0	880	547	72	111	1083	506	283	0	Content		1089	504	1019222	1126039899
1036	08:42:30.952	00:00:01.035	62	1035,212	602,5461	0,5504338	0,591004	470,8534	3,249094	0	1287,458	630,8696	0,3754205	0,6158811	473,8986	3,170306	0	5	1161	617						Untertest4.avi	0	880	547	72	111	1083	506	283	0	Content		1089	506	1035972	1126056649
1053	08:42:30.969	00:00:01.052	63	1025,79	599,5448	0,5504113	0,5911216	470,8708	3,275237	0	1281,705	626,9011	0,3753566	0,6159629	473,9781	3,210683	0	5	1154	613						Untertest4.avi	0	880	547	72	111	1083	506	283	0	Content		1082	502	1052598	1126073275
1069	08:42:30.985	00:00:01.069	64	1026,188	602,5031	0,5503631	0,5912419	470,9886	3,250282	0	1288,388	630,1411	0,3753214	0,6160113	474,0051	3,228379	0	5	1157	616						Untertest4.avi	0	880	547	72	111	1083	506	283	0	Content		1085	505	1069223	1126089900
1086	08:42:31.002	00:00:01.085	65	1030,837	605,5447	0,5503598	0,5913935	470,963	3,244296	0	1286,186	632,4816	0,3752527	0,6160321	473,7389	3,236702	0	5	1159	619						Untertest4.avi	0	880	547	72	111	1083	506	283	0	Content		1087	508	1085847	1126106524
1103	08:42:31.019	00:00:01.102	66	1028,838	606,6722	0,5503901	0,5915862	470,9694	3,280181	0	1288,967	631,4495	0,3753099	0,6161001	473,8922	3,241298	0	5	1159	619						Untertest4.avi	0	880	547	72	111	1083	506	283	0	Content		1087	508	1102601	1126123278
1119	08:42:31.035	00:00:01.119	67	1022,651	605,421	0,5504776	0,5918981	471,0123	3,337354	0	1289,367	629,0459	0,3753634	0,6161277	473,8462	3,233183	0	5	1156	617						Untertest4.avi	0	880	547	72	111	1083	506	283	0	Content		1084	506	1119225	1126139902
1136	08:42:31.052	00:00:01.135	68	1013,825	614,9186	0,5506639	0,5921386	470,8637	3,304024	0	1289,001	630,8521	0,3754772	0,6160804	473,784	3,246059	0	5	1151	623						Untertest4.avi	0	880	547	72	111	1083	506	283	0	Content		1079	512	1135853	1126156530
1152	08:42:31.068	00:00:01.152	69	1015,029	602,8257	0,5508976	0,5925236	471,0602	3,358599	0	1279,844	626,902	0,3756836	0,6160139	473,7652	3,258188	0	5	1147	615						Untertest4.avi	0	880	547	72	111	1083	506	283	0	Content		1075	504	1152476	1126173153
1169	08:42:31.085	00:00:01.169	70	1022,574	611,3995	0,5511475	0,5930701	470,9328	3,325897	0	1272,281	629,7626	0,3759505	0,6161159	473,8326	3,287159	0	5	1147	621						Untertest4.avi	0	880	547	72	111	1083	506	283	0	Content		1075	510	1169229	1126189906
1186	08:42:31.102	00:00:01.185	71	1053,204	663,6298	0,5510091	0,5946106	470,9811	3,328402	0	1306,02	700,4102	0,3762928	0,616994	473,7858	3,26667	0	6	1180	682						Untertest4.avi	0	880	547	72	111	1123	616	233	0	Content		1108	571	1185854	1126206531
1202	08:42:31.118	00:00:01.202	72	1062,91	712,7192	0,551109	0,5959574	471,015	3,323744	0	1328,452	742,207	0,3766423	0,6176062	473,7041	3,274667	0	6	1196	727						Untertest4.avi	0	880	547	72	111	1123	616	233	0	Content		1124	616	1202436	1126223113
1219	08:42:31.135	00:00:01.219	73	1066,608	715,4154	0,5515772	0,5961499	471,0062	3,319044	0	1333,035	739,0801	0,3768907	0,6175634	473,7256	3,272705	0	6	1200	727						Untertest4.avi	0	880	547	72	111	1123	616	233	0	Content		1128	616	1219032	1126239709
1236	08:42:31.152	00:00:01.235	74	1054,172	707,5588	0,5519636	0,5960345	470,8609	3,349344	0	1335,981	748,9847	0,3771598	0,6174834	473,6027	3,301741	0	6	1195	728						Untertest4.avi	0	880	547	72	111	1123	616	233	0	Content		1123	617	1235777	1126256454
1252	08:42:31.168	00:00:01.252	75	1051,814	710,8906	0,5521815	0,5956018	470,8941	3,331374	0	1319,183	744,8655	0,3773146	0,6172119	473,7452	3,332089	0	6	1185	728						Untertest4.avi	0	880	547	72	111	1123	616	233	0	Content		1113	617	1252399	1126273076
1269	08:42:31.185	00:00:01.269	76	1077,898	705,6546	0,5523411	0,5947747	470,7813	3,292451	0	1321,622	743,0087	0,3773732	0,6166657	473,5354	3,325419	0	6	1200	724						Untertest4.avi	0	880	547	72	111	1123	616	233	0	Content		1128	613	1269031	1126289708
1286	08:42:31.202	00:00:01.285	77	1058,621	701,7263	0,552417	0,5935728	470,5602	3,31338	0	1322,579	743,3876	0,3773758	0,6157632	473,4938	3,29433	0	6	1191	723						Untertest4.avi	0	880	547	72	111	1123	616	233	0	Content		1119	612	1285778	1126306455
1302	08:42:31.218	00:00:01.302	78	1065,992	711,2286	0,5524581	0,5920947	470,4283	3,305171	0	1311,742	743,7097	0,3773964	0,6143716	473,3681	3,312351	0	6	1189	727						Untertest4.avi	0	880	547	72	111	1123	616	233	0	Content		1117	616	1302399	1126323076
1319	08:42:31.235	00:00:01.319	79	1062,787	714,9742	0,5525002	0,5904555	470,3154	3,322128	0	1320,035	736,3528	0,3774127	0,6127534	473,1061	3,330982	0	6	1191	726						Untertest4.avi	0	880	547	72	111	1123	616	233	0	Content		1119	615	1319025	1126339702
1336	08:42:31.252	00:00:01.335	80	1075,675	700,8882	0,55251	0,5887711	470,0308	3,303191	0	1330,153	733,8082	0,3773413	0,6110348	472,9164	3,313732	0	6	1203	717						Untertest4.avi	0	880	547	72	111	1123	616	233	0	Content		1131	606	1335646	1126356323
1352	08:42:31.268	00:00:01.352	81	1060,039	714,2841	0,5523556	0,5869101	469,8058	3,345526	0	1336,057	738,3113	0,3771086	0,6094	472,7525	3,308346	0	6	1198	726						Untertest4.avi	0	880	547	72	111	1123	616	233	0	Content		1126	615	1352399	1126373076
1369	08:42:31.285	00:00:01.369	82	1060,194	712,4856	0,5521072	0,5850661	469,476	3,328755	0	1319,152	741,4821	0,3767942	0,6079159	472,6005	3,3291	0	6	1190	727						Untertest4.avi	0	880	547	72	111	1123	616	233	0	Content		1118	616	1369022	1126389699
1386	08:42:31.302	00:00:01.385	83	1064,108	708,3624	0,5517812	0,5833123	469,2953	3,364762	0	1332,26	739,7164	0,3764458	0,6066046	472,5133	3,338062	0	6	1198	724						Untertest4.avi	0	880	547	72	111	1123	616	233	0	Content		1126	613	1385648	1126406325
1402	08:42:31.318	00:00:01.402	84	1053,699	710,6566	0,5513319	0,5819948	469,2752	3,382593	0	1325,453	742,4527	0,3760197	0,6057576	472,0917	3,287085	0	6	1190	727						Untertest4.avi	0	880	547	72	111	1123	616	233	0	Content		1118	616	1402271	1126422948
1419	08:42:31.335	00:00:01.419	85	1130,375	799,6052	0,5501116	0,5826359	469,2678	3,442051	0	1399,614	839,0623	0,3758028	0,6067452	472,3938	3,36024	0	7	1265	819						Untertest4.avi	0	880	547	72	111	1246	787	383	0	Content		1193	708	1419021	1126439698
1436	08:42:31.352	00:00:01.435	86	1161,683	853,0975	0,5491903	0,5830155	469,0848	3,4059	0	1462,191	933,344	0,375382	0,6072878	472,6667	3,417007	0	7	1312	893						Untertest4.avi	0	880	547	72	111	1246	787	383	0	Content		1240	782	1435645	1126456322
1452	08:42:31.368	00:00:01.452	87	1162,592	872,7482	0,5490928	0,5820741	469,0205	3,441423	0	1480,8	937,9418	0,3750178	0,6069322	472,6096	3,406047	0	7	1322	905						Untertest4.avi	0	880	547	72	111	1246	787	383	0	Content		1250	794	1452267	1126472944
1469	08:42:31.385	00:00:01.468	88	1170,841	868,7799	0,5489672	0,5811881	469,0737	3,467024	0	1427,475	926,8826	0,3825353	0,6064995	448,432	3,266309	0	7	1299	898						Untertest4.avi	0	880	547	72	111	1246	787	383	0	Content		1227	787	1468894	1126489571
1486	08:42:31.402	00:00:01.485	89	1166,363	860,4278	0,5489014	0,5805986	468,9573	3,431538	0	1496,247	936,3258	0,3747437	0,6061561	473,0652	3,44664	0	7	1331	898						Untertest4.avi	0	880	547	72	111	1246	787	383	0	Content		1259	787	1485642	1126506319
1502	08:42:31.418	00:00:01.502	90	1171,071	865,4191	0,5488874	0,5801539	468,9066	3,475621	0	1469,405	924,0758	0,3745388	0,6060563	472,61	3,432417	0	7	1320	895						Untertest4.avi	0	880	547	72	111	1246	787	383	0	Content		1248	784	1502268	1126522945
1519	08:42:31.435	00:00:01.518	91	1167,251	856,7013	0,5489173	0,5799721	468,7509	3,512214	0	1475,065	943,8213	0,3744852	0,6061332	472,5291	3,430484	0	7	1321	900						Untertest4.avi	0	880	547	72	111	1246	787	383	0	Content		1249	789	1518891	1126539568
1536	08:42:31.452	00:00:01.535	92	1161,256	872,1011	0,5489194	0,5800413	468,8657	3,513705	0	1491,538	939,0803	0,3745065	0,6064729	472,5085	3,449304	0	7	1326	906						Untertest4.avi	0	880	547	72	111	1246	787	383	0	Content		1254	795	1535517	1126556194
1552	08:42:31.468	00:00:01.552	93	1163,391	870,6909	0,5489835	0,5803729	468,9696	3,529004	0	1482,93	926,0933	0,3745946	0,607047	472,3705	3,471713	0	7	1323	898						Untertest4.avi	0	880	547	72	111	1246	787	383	0	Content		1251	787	1552268	1126572945
1569	08:42:31.485	00:00:01.568	94	1168,164	861,8435	0,5491611	0,5809273	468,844	3,513531	0	1568,583	930,616	0,3750885	0,6077069	472,3706	3,504194	0	7	1368	896						Untertest4.avi	0	880	547	72	111	1246	787	383	0	Content		1296	785	1568892	1126589569
1586	08:42:31.502	00:00:01.585	95	1157,045	865,4718	0,5493112	0,5816664	469,0809	3,536826	0	1445,046	925,1705	0,3749266	0,6086311	472,6245	3,492854	0	7	1301	895						Untertest4.avi	0	880	547	72	111	1246	787	383	0	Content		1229	784	1585514	1126606191
1602	08:42:31.518	00:00:01.602	96	1166,161	861,7436	0,5494989	0,5825016	469,1429	3,570576	0	1460,487	931,2667	0,375158	0,6095415	472,627	3,498329	0	7	1313	897						Untertest4.avi	0	880	547	72	111	1246	787	383	0	Content		1241	786	1602140	1126622817
1619	08:42:31.535	00:00:01.618	97	1172,485	855,3822	0,5497671	0,5833588	469,0584	3,550569	0	1473,318	939,375	0,3753701	0,6104611	473,0063	3,507641	0	7	1323	897						Untertest4.avi	0	880	547	72	111	1246	787	383	0	Content		1251	786	1618888	1126639565
1636	08:42:31.552	00:00:01.635	98	1164,234	868,7108	0,5499259	0,5842221	469,3009	3,551053	0	1461,954	927,8253	0,3755909	0,6114495	472,9505	3,540938	0	7	1313	898						Untertest4.avi	0	880	547	72	111	1246	787	383	0	Content		1241	787	1635513	1126656190
1652	08:42:31.568	00:00:01.652	99	1178,83	865,3915	0,5502129	0,5851274	469,2932	3,577217	0	1466,088	930,0811	0,3758461	0,6123782	473,1553	3,532786	0	7	1322	898						Untertest4.avi	0	880	547	72	111	1246	787	383	0	Content		1250	787	1652137	1126672814
1669	08:42:31.585	00:00:01.668	100	1174,518	869,7296	0,5504808	0,5860268	469,5396	3,570717	0	1489,546	931,0507	0,3762081	0,6131687	473,1891	3,598599	0	7	1332	900						Untertest4.avi	0	880	547	72	111	1246	787	383	0	Content		1260	789	1668764	1126689441
1686	08:42:31.602	00:00:01.685	101	1171,662	869,3604	0,5508469	0,5869278	469,5866	3,615483	0	1463,04	913,4364	0,3766047	0,6138844	473,2668	3,524155	0	7	1317	891						Untertest4.avi	0	880	547	72	111	1246	787	383	0	Content		1245	780	1685511	1126706188
1702	08:42:31.618	00:00:01.702	102	1175,656	864,1551	0,5512363	0,5877703	469,5382	3,595793	0	1455,757	932,3765	0,3769859	0,6145484	473,4918	3,575688	0	7	1316	898						Untertest4.avi	0	880	547	72	111	1246	787	383	0	Content		1244	787	1702138	1126722815
1719	08:42:31.635	00:00:01.718	103	1167,005	856,201	0,5516425	0,5885406	469,6629	3,542393	0	1466,732	938,0254	0,3773836	0,6151493	473,569	3,557542	0	7	1317	897						Untertest4.avi	0	880	547	72	111	1246	787	383	0	Content		1245	786	1718763	1126739440
1735	08:42:31.651	00:00:01.735	104	1161,396	863,7411	0,5520359	0,5891752	469,8021	3,598988	0	1477,574	937,0128	0,3778235	0,6156492	473,6562	3,541047	0	7	1319	900						Untertest4.avi	0	880	547	72	111	1246	787	383	0	Content		1247	789	1735388	1126756065
1752	08:42:31.668	00:00:01.752	105	1158,868	863,2206	0,5523911	0,589702	469,8246	3,577918	0	1464,266	929,4509	0,3782072	0,6159781	473,7029	3,548748	0	7	1312	896						Untertest4.avi	0	880	547	72	111	1246	787	383	0	Content		1240	785	1752152	1126772829
1769	08:42:31.685	00:00:01.768	106	1172,993	864,5821	0,5527399	0,5901605	469,6661	3,57016	0	1467,499	935,8347	0,3784952	0,6161973	473,7231	3,522941	0	7	1320	900						Untertest4.avi	0	880	547	72	111	1246	787	383	0	Content		1248	789	1768757	1126789434
1785	08:42:31.701	00:00:01.785	107	1171,433	870,448	0,5530397	0,59051	469,7725	3,535511	0	1452,495	920,174	0,3787885	0,6162399	473,7657	3,510856	0	7	1312	895						Untertest4.avi	0	880	547	72	111	1246	787	383	0	Content		1240	784	1785381	1126806058
1802	08:42:31.718	00:00:01.802	108	1149,922	870,7708	0,553529	0,5912111	469,7174	3,504723	0	1401,507	935,929	0,3831245	0,6164104	461,1663	3,347012	0	8	1276	903						Untertest4.avi	0	880	547	72	111	1149	820	716	0	Content		1204	792	1802006	1126822683
1819	08:42:31.735	00:00:01.818	109	1103,941	902,082	0,5542232	0,591895	469,7905	3,512729	0	1365,302	975,986	0,3802329	0,6164673	473,2076	3,49097	0	8	1235	939						Untertest4.avi	0	880	547	72	111	1149	820	716	0	Content		1163	828	1818754	1126839431
1835	08:42:31.751	00:00:01.835	110	1106,229	900,7179	0,5549285	0,5923178	469,589	3,505159	0	1351,597	959,0685	0,380785	0,6162679	473,1776	3,442593	0	8	1229	930						Untertest4.avi	0	880	547	72	111	1149	820	716	0	Content		1157	819	1835381	1126856058
1852	08:42:31.768	00:00:01.852	111	1108,241	902,0206	0,5554093	0,5927886	469,7037	3,425678	0	1340,085	955,5792	0,3811861	0,6162559	473,0604	3,411648	0	8	1224	929						Untertest4.avi	0	880	547	72	111	1149	820	716	0	Content		1152	818	1852003	1126872680
1869	08:42:31.785	00:00:01.868	112	1106,661	900,996	0,5558059	0,5931364	469,8253	3,45444	0	1348,059	963,4326	0,3815241	0,6162791	473,0701	3,418445	0	8	1227	932						Untertest4.avi	0	880	547	72	111	1149	820	716	0	Content		1155	821	1868630	1126889307
1885	08:42:31.801	00:00:01.885	113	1093,59	900,1921	0,556029	0,5933294	469,8109	3,459043	0	1359,099	972,9585	0,3816823	0,616037	473,1393	3,388352	0	8	1226	937						Untertest4.avi	0	880	547	72	111	1149	820	716	0	Content		1154	826	1885377	1126906054
1902	08:42:31.818	00:00:01.902	114	1096,618	906,1793	0,5560967	0,5933188	469,8444	3,446728	0	1351,671	970,7405	0,381701	0,6156855	473,0572	3,418207	0	8	1224	938						Untertest4.avi	0	880	547	72	111	1149	820	716	0	Content		1152	827	1902007	1126922684
1919	08:42:31.835	00:00:01.918	115	1097,068	905,6324	0,5559689	0,5930554	469,7312	3,443987	0	1349,843	957,243	0,3815253	0,6151582	472,938	3,37414	0	8	1223	931						Untertest4.avi	0	880	547	72	111	1149	820	716	0	Content		1151	820	1918631	1126939308
1935	08:42:31.851	00:00:01.935	116	1104,716	903,4928	0,5555886	0,5925846	469,6921	3,408985	0	1341,22	958,0714	0,3811132	0,6146548	472,8786	3,370173	0	8	1223	931						Untertest4.avi	0	880	547	72	111	1149	820	716	0	Content		1151	820	1935380	1126956057
1952	08:42:31.868	00:00:01.952	117	1097,377	894,2672	0,5550274	0,5919602	469,4608	3,437898	0	1336,601	955,5698	0,3804587	0,614248	472,9191	3,376543	0	8	1217	925						Untertest4.avi	0	880	547	72	111	1149	820	716	0	Content		1145	814	1952002	1126972679
1969	08:42:31.885	00:00:01.968	118	1096,84	900,6661	0,554297	0,5912406	469,6203	3,434682	0	1335,449	961,3158	0,3797642	0,6138499	472,7288	3,385902	0	8	1216	931						Untertest4.avi	0	880	547	72	111	1149	820	716	0	Content		1144	820	1968625	1126989302
1985	08:42:31.901	00:00:01.985	119	1092,854	899,4135	0,5536802	0,590467	469,5272	3,387321	0	1337,166	961,136	0,3790944	0,6132901	472,5462	3,325296	0	8	1215	930						Untertest4.avi	0	880	547	72	111	1149	820	716	0	Content		1143	819	1985251	1127005928
2002	08:42:31.918	00:00:02.001	120	1092,876	897,6925	0,5532912	0,5897326	469,3984	3,413107	0	1339,033	969,2067	0,3786283	0,6126399	472,5151	3,340929	0	8	1216	933						Untertest4.avi	0	880	547	72	111	1149	820	716	0	Content		1144	822	2001997	1127022674
2019	08:42:31.935	00:00:02.018	121	1095,152	899,7288	0,5531927	0,5891078	469,3165	3,405482	0	1339,51	959,3204	0,3784667	0,6119078	472,4886	3,326747	0	8	1217	930						Untertest4.avi	0	880	547	72	111	1149	820	716	0	Content		1145	819	2018625	1127039302
2035	08:42:31.951	00:00:02.035	122	1081,754	887,3282	0,5532812	0,5886071	469,2448	3,398899	0	1339,001	973,0995	0,3785108	0,6110829	472,272	3,304215	0	8	1210	930						Untertest4.avi	0	880	547	72	111	1149	820	716	0	Content		1138	819	2035250	1127055927
2052	08:42:31.968	00:00:02.051	123	1107,922	895,8041	0,5535844	0,5881387	469,1823	3,410329	0	1352,826	974,8403	0,3787608	0,6102709	472,3262	3,331706	0	8	1230	935						Untertest4.avi	0	880	547	72	111	1149	820	716	0	Content		1158	824	2051875	1127072552
2069	08:42:31.985	00:00:02.068	124	1102,089	886,5586	0,5539376	0,5878685	469,0164	3,409837	0	1339,764	966,4929	0,3791109	0,6095794	472,3183	3,344167	0	8	1221	927						Untertest4.avi	0	880	547	72	111	1149	820	716	0	Content		1149	816	2068623	1127089300
2085	08:42:32.001	00:00:02.085	125	1103,552	896,3395	0,5542683	0,587477	469,2016	3,388968	0	1351,04	969,8643	0,3794599	0,608935	472,1708	3,321464	0	8	1227	933						Untertest4.avi	0	880	547	72	111	1149	820	716	0	Content		1155	822	2085249	1127105926
2102	08:42:32.018	00:00:02.101	126	1091,271	880,8103	0,5547316	0,5871627	469,1347	3,398773	0	1337,557	951,7488	0,3798743	0,6083142	472,1655	3,35975	0	8	1214	916						Untertest4.avi	0	880	547	72	111	1149	820	716	0	Content		1142	805	2101873	1127122550
2118	08:42:32.034	00:00:02.118	127	1095,671	897,1519	0,5552376	0,5868791	468,9373	3,428302	0	1352,605	968,1368	0,3803129	0,6077783	472,2035	3,351162	0	8	1224	933						Untertest4.avi	0	880	547	72	111	1149	820	716	0	Content		1152	822	2118497	1127139174
2135	08:42:32.051	00:00:02.135	128	1100,678	908,3776	0,5556872	0,5867365	468,8135	3,446022	0	1343,695	959,4666	0,3807996	0,6074353	472,2122	3,410129	0	8	1222	934						Untertest4.avi	0	880	547	72	111	1149	820	716	0	Content		1150	823	2135245	1127155922
2152	08:42:32.068	00:00:02.151	129	1084,203	903,0864	0,5560799	0,5866851	468,9294	3,424722	0	1345,45	966,7831	0,3812056	0,6071455	472,1678	3,352471	0	8	1215	935						Untertest4.avi	0	880	547	72	111	1149	820	716	0	Content		1143	824	2151870	1127172547
2168	08:42:32.084	00:00:02.168	130	1098,395	904,8627	0,5563611	0,58667	468,993	3,432841	0	1348,766	973,4203	0,3815158	0,6070539	472,1629	3,352347	0	8	1224	939						Untertest4.avi	0	880	547	72	111	1149	820	716	0	Content		1152	828	2168493	1127189170
2185	08:42:32.101	00:00:02.185	131	1091,32	903,5429	0,5565394	0,586709	468,9597	3,412758	0	1349,312	966,0914	0,3816942	0,6071296	472,1598	3,328342	0	8	1220	935						Untertest4.avi	0	880	547	72	111	1149	820	716	0	Content		1148	824	2185134	1127205811
2202	08:42:32.118	00:00:02.201	132	1084,915	898,1753	0,5566472	0,5867259	468,9632	3,454058	0	1355,958	976,2123	0,3818161	0,6073416	472,2272	3,344202	0	8	1220	937						Untertest4.avi	0	880	547	72	111	1149	820	716	0	Content		1148	826	2201867	1127222544
2218	08:42:32.134	00:00:02.218	133	1099,258	900,7538	0,5566511	0,5867287	468,964	3,46227	0	1340,335	957,2028	0,3818641	0,6076968	472,2007	3,387807	0	8	1220	929						Untertest4.avi	0	880	547	72	111	1149	820	716	0	Content		1148	818	2218495	1127239172
2235	08:42:32.151	00:00:02.235	134	1082,296	893,8928	0,5566443	0,5867699	468,9624	3,495558	0	1355,908	963,6777	0,3828562	0,6079857	469,0278	3,333561	0	8	1219	929						Untertest4.avi	0	880	547	72	111	1149	820	716	0	Content		1147	818	2235134	1127255811
2252	08:42:32.168	00:00:02.251	135	1089,058	888,9502	0,5566692	0,5868959	468,9641	3,498006	0	1346,796	965,5732	0,3818857	0,6081007	472,3464	3,389521	0	8	1218	927						Untertest4.avi	0	880	547	72	111	1149	820	716	0	Content		1146	816	2251743	1127272420
2268	08:42:32.184	00:00:02.268	136	1093,916	913,725	0,5567277	0,5870916	468,946	3,478733	0	1348,021	978,2781	0,3819381	0,6084204	472,2306	3,399265	0	8	1221	946						Untertest4.avi	0	880	547	72	111	1149	820	716	0	Content		1149	835	2268496	1127289173
2285	08:42:32.201	00:00:02.285	137	1080,801	902,0089	0,5566945	0,5873248	468,9221	3,474413	0	1336,717	985,4889	0,3819439	0,608911	472,3977	3,398326	0	8	1209	944						Untertest4.avi	0	880	547	72	111	1149	820	716	0	Content		1137	833	2285163	1127305840
2302	08:42:32.218	00:00:02.301	138	1100,077	908,7064	0,5565395	0,5877096	469,0084	3,444012	0	1363,491	988,6657	0,3818455	0,609683	472,3888	3,405128	0	8	1232	949						Untertest4.avi	0	880	547	72	111	1149	820	716	0	Content		1160	838	2301744	1127322421
2318	08:42:32.234	00:00:02.318	139	1091,837	901,3395	0,5563577	0,588064	469,1211	3,497977	0	1348,351	967,9226	0,3816503	0,6106336	472,3799	3,413671	0	8	1220	935						Untertest4.avi	0	880	547	72	111	1149	820	716	0	Content		1148	824	2318368	1127339045
2335	08:42:32.251	00:00:02.335	140	1107,89	903,6898	0,5561771	0,5884491	468,9921	3,500694	0	-1024	-768	-1	-1	-1	-1	4	8	1108	904						Untertest4.avi	0	880	547	72	111	1149	820	716	0	Content		1036	793	2335157	1127355834
2352	08:42:32.268	00:00:02.351	141	1106,5	911,6589	0,5560094	0,5888494	469,1023	3,488578	0	1348,132	963,8885	0,3813941	0,6122144	472,6157	3,480143	0	8	1227	938						Untertest4.avi	0	880	547	72	111	1149	820	716	0	Content		1155	827	2351750	1127372427
2368	08:42:32.284	00:00:02.368	142	1126,445	919,8411	0,5555517	0,5893787	469,3528	3,487971	0	1384,139	967,2211	0,3812068	0,6128639	472,8537	3,466655	0	8	1255	944						Untertest4.avi	0	880	547	72	111	1149	820	716	0	Content		1183	833	2368367	1127389044
2385	08:42:32.301	00:00:02.384	143	1204,649	891,7543	0,5548705	0,5896477	469,4942	3,500242	0	1151,625	967,4764	0,3768712	0,6131886	486,6654	3,476165	0	8	1178	930						Untertest4.avi	0	880	547	72	111	1149	820	716	0	Content		1106	819	2384995	1127405672
2402	08:42:32.318	00:00:02.401	144	1193,275	878,8962	0,554907	0,5898706	469,531	3,548272	0	1407,497	928,9797	0,3883464	0,613817	449,6154	3,355092	0	8	1300	904						Untertest4.avi	0	880	547	72	111	1149	820	716	0	Content		1228	793	2401742	1127422419
2418	08:42:32.334	00:00:02.418	145	1202,63	890,7893	0,5549487	0,5905029	469,5991	3,548845	0	1388,879	939,2243	0,3880624	0,6146137	450,4469	3,360761	0	8	1296	915						Untertest4.avi	0	880	547	72	111	1149	820	716	0	Content		1224	804	2418365	1127439042
2435	08:42:32.351	00:00:02.434	146	1185,523	879,5948	0,5548332	0,5910125	469,7273	3,538966	0	645,219	952,0341	0,3807425	0,6156755	450,4469	3,082194	0	8	915	916						Untertest4.avi	0	880	547	72	111	1149	820	716	0	Content		843	805	2434991	1127455668
2452	08:42:32.368	00:00:02.451	147	1189,388	882,3419	0,5547988	0,5914844	469,744	3,53147	0	1465,065	966,9048	0,3811632	0,6160173	477,0171	3,515907	0	8	1327	925						Untertest4.avi	0	880	547	72	111	1149	820	716	0	Content		1255	814	2451615	1127472292
2468	08:42:32.384	00:00:02.468	148	1194,665	882,6599	0,5549132	0,5920675	469,684	3,549689	0	1456,199	955,7466	0,3812009	0,6166458	476,7358	3,530631	0	8	1325	919						Untertest4.avi	0	880	547	72	111	1149	820	716	0	Content		1253	808	2468363	1127489040
2485	08:42:32.401	00:00:02.484	149	1195,864	881,5362	0,5551743	0,5926408	469,8567	3,558318	0	1495,264	984,634	0,3821658	0,6170323	480,3727	3,510494	0	8	1346	933						Untertest4.avi	0	880	547	72	111	1149	820	716	0	Content		1274	822	2484986	1127505663
2502	08:42:32.418	00:00:02.501	150	1201,031	887,8204	0,5555125	0,5931293	469,8639	3,581934	0	-1024	-768	-1	-1	-1	-1	4	8	1201	888						Untertest4.avi	0	880	547	72	111	1149	820	716	0	Content		1129	777	2501610	1127522287
2518	08:42:32.434	00:00:02.518	151	1201,78	895,8015	0,5557661	0,5935319	469,9206	3,55051	0	1014,351	950,3395	0,3788083	0,6179163	459,953	3,316778	0	9	1108	923						Untertest4.avi	0	880	547	72	111	1261	814	666	0	Content		1036	812	2518236	1127538913
2535	08:42:32.451	00:00:02.534	152	1193,856	882,8618	0,5559369	0,5938215	470,0221	3,571874	0	1472,29	961,0499	0,381658	0,6181568	473,6354	3,573126	0	9	1333	922						Untertest4.avi	0	880	547	72	111	1261	814	666	0	Content		1261	811	2534984	1127555661
2552	08:42:32.468	00:00:02.551	153	1193,622	883,2109	0,5560113	0,5941209	469,9947	3,616998	0	1476,033	961,3325	0,3817182	0,6184078	473,5883	3,544903	0	9	1335	922						Untertest4.avi	0	880	547	72	111	1261	814	666	0	Content		1263	811	2551610	1127572287
2568	08:42:32.484	00:00:02.568	154	1198,064	894,8553	0,5560706	0,594403	469,9035	3,56232	0	1461,965	953,0509	0,3817777	0,6186989	473,5776	3,595582	0	9	1330	924						Untertest4.avi	0	880	547	72	111	1261	814	666	0	Content		1258	813	2568235	1127588912
2585	08:42:32.501	00:00:02.584	155	1205,988	889,1713	0,5560939	0,5946444	470,1251	3,582125	0	1480,109	967,2949	0,382917	0,6186876	479,4967	3,573781	0	9	1343	928						Untertest4.avi	0	880	547	72	111	1261	814	666	0	Content		1271	817	2584858	1127605535
2602	08:42:32.518	00:00:02.601	156	1202,721	876,1858	0,5562001	0,5949546	470,1783	3,607683	0	1495,259	991,2889	0,3819786	0,6189934	473,768	3,532827	0	9	1349	934						Untertest4.avi	0	880	547	72	111	1261	814	666	0	Content		1277	823	2601609	1127622286
2618	08:42:32.534	00:00:02.618	157	1198,965	885,9175	0,556427	0,5951681	470,0255	3,638038	0	1372,87	932,1396	0,3892404	0,6189939	451,4769	3,455269	0	9	1286	909						Untertest4.avi	0	880	547	72	111	1261	814	666	0	Content		1214	798	2618234	1127638911
2635	08:42:32.551	00:00:02.634	158	1210,644	885,3662	0,5565477	0,5952754	470,013	3,591433	0	1492,175	977,5336	0,3823129	0,618835	473,728	3,535967	0	9	1351	931						Untertest4.avi	0	880	547	72	111	1261	814	666	0	Content		1279	820	2634860	1127655537
2652	08:42:32.568	00:00:02.651	159	1197,666	902,5285	0,5565649	0,5953071	470,0201	3,544759	0	1468,288	933,0411	0,3823563	0,6188065	473,6768	3,587656	0	9	1333	918						Untertest4.avi	0	880	547	72	111	1261	814	666	0	Content		1261	807	2651609	1127672286
2668	08:42:32.584	00:00:02.668	160	1191,528	892,3507	0,5565208	0,595315	470,0283	3,579832	0	1488,573	966,147	0,382262	0,6187604	473,7583	3,486865	0	9	1340	929						Untertest4.avi	0	880	547	72	111	1261	814	666	0	Content		1268	818	2668232	1127688909
2685	08:42:32.601	00:00:02.684	161	1194,013	877,7668	0,55647	0,5953044	470,0306	3,594618	0	1429,735	970,1272	0,3872238	0,6186256	457,5694	3,399478	0	9	1312	924						Untertest4.avi	0	880	547	72	111	1261	814	666	0	Content		1240	813	2684854	1127705531
2701	08:42:32.617	00:00:02.701	162	1187,399	875,5986	0,5564209	0,5952793	469,9745	3,584983	0	1441,429	942,3154	0,3820965	0,618405	473,5987	3,542049	0	9	1314	909						Untertest4.avi	0	880	547	72	111	1261	814	666	0	Content		1242	798	2701483	1127722160
2718	08:42:32.634	00:00:02.718	163	1204,847	884,1865	0,5563667	0,5952578	470,0906	3,554673	0	1476,833	952,41	0,3820353	0,618165	473,6208	3,524061	0	9	1341	918						Untertest4.avi	0	880	547	72	111	1261	814	666	0	Content		1269	807	2718229	1127738906
2735	08:42:32.651	00:00:02.734	164	1191,102	883,5405	0,5562831	0,5952049	470,0458	3,54499	0	1414,055	914,7522	0,3873186	0,618032	456,4418	3,40829	0	9	1303	899						Untertest4.avi	0	880	547	72	111	1261	814	666	0	Content		1231	788	2734854	1127755531
2751	08:42:32.667	00:00:02.751	165	1196,594	889,0065	0,5561621	0,5950788	470,0737	3,506489	0	1463,816	965,096	0,3817897	0,6178307	473,5255	3,474677	0	9	1330	927						Untertest4.avi	0	880	547	72	111	1261	814	666	0	Content		1258	816	2751479	1127772156
2768	08:42:32.684	00:00:02.768	166	1178,853	877,4658	0,5560931	0,5948359	470,0451	3,497933	0	1013,404	961,7932	0,3789491	0,6175625	459,5529	3,175626	0	9	1096	920						Untertest4.avi	0	880	547	72	111	1261	814	666	0	Content		1024	809	2768107	1127788784
2785	08:42:32.701	00:00:02.784	167	1191,091	887,5688	0,5561395	0,5946113	470,0422	3,452714	0	1392,733	924,7927	0,389408	0,6172001	449,5068	3,274335	0	9	1292	906						Untertest4.avi	0	880	547	72	111	1261	814	666	0	Content		1220	795	2784854	1127805531
2801	08:42:32.717	00:00:02.801	168	1189,018	875,4842	0,5562651	0,5943757	469,9887	3,450115	0	1465,817	962,3655	0,3818181	0,6167281	473,4745	3,410546	0	9	1327	919						Untertest4.avi	0	880	547	72	111	1261	814	666	0	Content		1255	808	2801477	1127822154
2818	08:42:32.734	00:00:02.818	169	1190,522	889,6768	0,5562454	0,5940343	469,9763	3,3822	0	1477,43	956,1945	0,38183	0,6163638	473,5301	3,419006	0	9	1334	923						Untertest4.avi	0	880	547	72	111	1261	814	666	0	Content		1262	812	2818101	1127838778
2835	08:42:32.751	00:00:02.834	170	1194,432	892,14	0,5562307	0,5936345	469,8599	3,403751	0	1483,379	970,9858	0,381783	0,6160468	473,4601	3,370703	0	9	1339	932						Untertest4.avi	0	880	547	72	111	1261	814	666	0	Content		1267	821	2834726	1127855403
2851	08:42:32.767	00:00:02.851	171	1199,885	905,1924	0,5561061	0,5932322	469,904	3,347752	0	1489,947	972,9572	0,3816732	0,6158358	473,4901	3,337317	0	9	1345	939						Untertest4.avi	0	880	547	72	111	1261	814	666	0	Content		1273	828	2851474	1127872151
2868	08:42:32.784	00:00:02.868	172	1203,519	900,0258	0,5560461	0,5928959	469,7839	3,348257	0	1501,763	977,5254	0,3816002	0,6156708	473,462	3,306824	0	9	1353	939						Untertest4.avi	0	880	547	72	111	1261	814	666	0	Content		1281	828	2868105	1127888782
2885	08:42:32.801	00:00:02.884	173	1194,273	891,2646	0,5560628	0,5927312	469,6352	3,36544	0	648,8323	960,7145	0,3812846	0,6158448	451,5622	2,938121	0	9	922	926						Untertest4.avi	0	880	547	72	111	1261	814	666	0	Content		850	815	2884725	1127905402
2901	08:42:32.817	00:00:02.901	174	1189,135	888,5411	0,5561058	0,5926503	469,7823	3,33936	0	-1024	-768	-1	-1	-1	-1	4	9	1189	889						Untertest4.avi	0	880	547	72	111	1261	814	666	0	Content		1117	778	2901349	1127922026
2918	08:42:32.834	00:00:02.918	175	1179,16	885,6433	0,5562721	0,592691	469,801	3,357584	0	1485,157	1000,374	0,3822438	0,6156107	475,3518	3,242041	0	9	1332	943						Untertest4.avi	0	880	547	72	111	1261	814	666	0	Content		1260	832	2918100	1127938777
2935	08:42:32.851	00:00:02.934	176	1176,82	878,3781	0,5564714	0,5928217	469,6809	3,388722	0	1434,378	957,418	0,3821977	0,6159122	474,1671	3,371337	0	9	1306	918						Untertest4.avi	0	880	547	72	111	1261	814	666	0	Content		1234	807	2934722	1127955399
2951	08:42:32.867	00:00:02.951	177	1195,592	901,0308	0,5566463	0,5929368	469,5337	3,309409	0	1471,813	965,845	0,3826309	0,616281	475,4872	3,280419	0	9	1334	933						Untertest4.avi	0	880	547	72	111	1261	814	666	0	Content		1262	822	2951347	1127972024
2968	08:42:32.884	00:00:02.967	178	1193,63	898,9636	0,5567498	0,5932009	469,5437	3,300923	0	1476,605	973,3723	0,3824111	0,6170319	473,475	3,296745	0	9	1335	936						Untertest4.avi	0	880	547	72	111	1261	814	666	0	Content		1263	825	2967971	1127988648
2985	08:42:32.901	00:00:02.984	179	1196,483	889,9629	0,5569604	0,5935525	469,4136	3,30617	0	1474,103	959,7771	0,3826033	0,6175769	473,5477	3,279386	0	9	1335	925						Untertest4.avi	0	880	547	72	111	1261	814	666	0	Content		1263	814	2984719	1128005396
3001	08:42:32.917	00:00:03.001	180	1179,679	894,0433	0,5570987	0,5938847	469,7637	3,313675	0	1537,432	964,3719	0,3829644	0,618184	473,5438	3,232097	0	9	1359	929						Untertest4.avi	0	880	547	72	111	1261	814	666	0	Content		1287	818	3001344	1128022021
3018	08:42:32.934	00:00:03.017	181	1195,424	892,0524	0,5574335	0,5943643	469,6074	3,297075	0	1470,614	974,4569	0,3893425	0,6186088	454,6106	3,08967	0	9	1333	933						Untertest4.avi	0	880	547	72	111	1261	814	666	0	Content		1261	822	3017969	1128038646
3035	08:42:32.951	00:00:03.034	182	1168,741	879,4962	0,5577326	0,5948527	469,63	3,365028	0	1491,488	973,434	0,383559	0,6190697	473,964	3,326479	0	9	1330	926						Untertest4.avi	0	880	547	72	111	1261	814	666	0	Content		1258	815	3034594	1128055271
3051	08:42:32.967	00:00:03.051	183	1189,703	895,7877	0,558075	0,5954445	469,6311	3,343141	0	1405,427	939,7369	0,3901006	0,6197998	454,4379	3,223404	0	9	1298	918						Untertest4.avi	0	880	547	72	111	1261	814	666	0	Content		1226	807	3051341	1128072018
3068	08:42:32.984	00:00:03.067	184	1175,798	879,6866	0,5583904	0,5961213	469,8722	3,360372	0	1499,657	971,0861	0,3843202	0,6202947	474,0875	3,251465	0	9	1338	925						Untertest4.avi	0	880	547	72	111	1261	814	666	0	Content		1266	814	3067967	1128088644
3085	08:42:33.001	00:00:03.084	185	1183,525	880,839	0,5587307	0,5967863	470,0208	3,3184	0	1485,827	974,3444	0,384616	0,6208428	474,1585	3,310324	0	9	1335	928						Untertest4.avi	0	880	547	72	111	1261	814	666	0	Content		1263	817	3084589	1128105266
3101	08:42:33.017	00:00:03.101	186	1196,584	903,1102	0,5589575	0,5972967	470,1136	3,297105	0	1465,215	949,4669	0,3848881	0,6213962	474,1565	3,320465	0	9	1331	926						Untertest4.avi	0	880	547	72	111	1261	814	666	0	Content		1259	815	3101342	1128122019
3118	08:42:33.034	00:00:03.117	187	1194,108	888,7646	0,5591443	0,5978093	470,1206	3,324539	0	1473,146	961,3678	0,3850848	0,6218279	474,3036	3,315932	0	9	1334	925						Untertest4.avi	0	880	547	72	111	1261	814	666	0	Content		1262	814	3117964	1128138641
3135	08:42:33.051	00:00:03.134	188	1186,569	883,3483	0,5592778	0,5982777	470,0988	3,322301	0	1462,205	937,9904	0,3852367	0,6222159	474,1985	3,346011	0	9	1324	911						Untertest4.avi	0	880	547	72	111	1261	814	666	0	Content		1252	800	3134589	1128155266
3151	08:42:33.067	00:00:03.151	189	1174,616	894,0356	0,5593476	0,5985383	470,1996	3,334126	0	1475,26	966,7224	0,3853123	0,6224332	474,2887	3,258239	0	9	1325	930						Untertest4.avi	0	880	547	72	111	1261	814	666	0	Content		1253	819	3151213	1128171890
3168	08:42:33.084	00:00:03.167	190	1199,894	888,1227	0,5592396	0,5986584	470,2055	3,306795	0	1498,012	964,8096	0,3852327	0,6224791	474,5475	3,306242	0	9	1349	926						Untertest4.avi	0	880	547	72	111	1261	814	666	0	Content		1277	815	3167839	1128188516
3185	08:42:33.101	00:00:03.184	191	1313,242	862,9737	0,558267	0,5982626	470,6967	3,285283	0	1562,361	913,3883	0,3847409	0,6219416	473,8809	3,253587	0	10	1438	888						Untertest4.avi	0	880	547	72	111	1387	738	183	0	Content		1366	777	3184588	1128205265
3201	08:42:33.117	00:00:03.201	192	1314,008	818,5563	0,5585864	0,5976484	473,1696	3,314463	0	1616,163	895,3899	0,3842874	0,621607	473,7196	3,251222	0	10	1465	857						Untertest4.avi	0	880	547	72	111	1387	738	183	0	Content		1393	746	3201213	1128221890
3218	08:42:33.134	00:00:03.217	193	1283,909	824,7417	0,560174	0,5983108	460,797	3,3146	0	1623,337	872,3029	0,3841551	0,6218728	473,9288	3,318157	0	10	1454	849						Untertest4.avi	0	880	547	72	111	1387	738	183	0	Content		1382	738	3217734	1128238411
3234	08:42:33.150	00:00:03.234	194	1325,081	822,2072	0,5578573	0,5981414	470,6342	3,320717	0	1641,115	875,2059	0,3839833	0,621922	473,824	3,260169	0	10	1483	849						Untertest4.avi	0	880	547	72	111	1387	738	183	0	Content		1411	738	3234356	1128255033
3251	08:42:33.167	00:00:03.251	195	1310,664	820,0869	0,5577824	0,5980164	470,6225	3,353441	0	1615,096	878,3762	0,3837942	0,6218414	473,9211	3,325783	0	10	1463	849						Untertest4.avi	0	880	547	72	111	1387	738	183	0	Content		1391	738	3251107	1128271784
3268	08:42:33.184	00:00:03.267	196	1301,157	821,6685	0,5576883	0,5979049	470,4971	3,364289	0	1595,619	872,8848	0,3836569	0,6216217	473,7913	3,305626	0	10	1448	847						Untertest4.avi	0	880	547	72	111	1387	738	183	0	Content		1376	736	3267729	1128288406
3284	08:42:33.200	00:00:03.284	197	1311,327	810,2573	0,5575629	0,5977914	470,5876	3,31983	0	1609,301	866,2743	0,3835221	0,6213982	473,7495	3,357235	0	10	1460	838						Untertest4.avi	0	880	547	72	111	1387	738	183	0	Content		1388	727	3284353	1128305030
3301	08:42:33.217	00:00:03.300	198	1295,05	819,3981	0,5573003	0,5976448	470,6284	3,337243	0	1624,785	894,0173	0,3832301	0,6212003	473,7778	3,287541	0	10	1460	857						Untertest4.avi	0	880	547	72	111	1387	738	183	0	Content		1388	746	3300976	1128321653
3318	08:42:33.234	00:00:03.317	199	1316,481	813,6361	0,5569721	0,5974309	470,5874	3,317397	0	1608,912	868,4795	0,3827986	0,6209555	473,4936	3,344347	0	10	1463	841						Untertest4.avi	0	880	547	72	111	1387	738	183	0	Content		1391	730	3317726	1128338403
3334	08:42:33.250	00:00:03.334	200	1305,045	820,8643	0,5566511	0,5971687	470,5585	3,333079	0	1611,29	881,6724	0,3824064	0,6205155	473,2053	3,297503	0	10	1458	851						Untertest4.avi	0	880	547	72	111	1387	738	183	0	Content		1386	740	3334350	1128355027
3351	08:42:33.267	00:00:03.350	201	1322,078	827,4502	0,5563166	0,5969458	470,5814	3,3567	0	1578,543	875,9956	0,3819962	0,6201566	473,1323	3,344991	0	10	1450	852						Untertest4.avi	0	880	547	72	111	1387	738	183	0	Content		1378	741	3350976	1128371653
3368	08:42:33.284	00:00:03.367	202	1297,636	814,1477	0,5559615	0,5968296	470,4812	3,362558	0	1539,725	868,9935	0,3787812	0,619827	458,6222	3,214096	0	11	1419	842						Untertest4.avi	0	880	547	72	111	1320	723	266	0	Content		1347	731	3367728	1128388405
3384	08:42:33.300	00:00:03.384	203	1308,542	819,6703	0,5555577	0,5967544	470,5172	3,376876	0	1511,661	871,9084	0,3783441	0,6197472	458,5226	3,240466	0	11	1410	846						Untertest4.avi	0	880	547	72	111	1320	723	266	0	Content		1338	735	3384347	1128405024
3401	08:42:33.317	00:00:03.400	204	1299,47	822,7941	0,5550907	0,5967218	470,6481	3,387608	0	1520,775	863,0338	0,3780728	0,6197212	459,4644	3,20874	0	11	1410	843						Untertest4.avi	0	880	547	72	111	1320	723	266	0	Content		1338	732	3400973	1128421650
3418	08:42:33.334	00:00:03.417	205	1274,386	808,0171	0,5547481	0,5966371	470,699	3,344897	0	1503,223	843,871	0,3778462	0,6196339	460,5996	3,279584	0	11	1389	826						Untertest4.avi	0	880	547	72	111	1320	723	266	0	Content		1317	715	3417596	1128438273
3434	08:42:33.350	00:00:03.434	206	1281,513	798,9149	0,5543401	0,5967255	470,4378	3,36922	0	1495,718	859,9779	0,377169	0,6196758	459,3983	3,235726	0	11	1389	829						Untertest4.avi	0	880	547	72	111	1320	723	266	0	Content		1317	718	3434345	1128455022
3451	08:42:33.367	00:00:03.450	207	1276,173	806,2054	0,5539513	0,5967765	470,4975	3,414481	0	1518,346	866,6157	0,3767515	0,6196733	459,418	3,27814	0	11	1397	836						Untertest4.avi	0	880	547	72	111	1320	723	266	0	Content		1325	725	3450966	1128471643
3468	08:42:33.384	00:00:03.467	208	1279,023	813,6494	0,5535993	0,5968589	470,4573	3,414219	0	1513,468	857,1038	0,3764366	0,6196136	459,301	3,249619	0	11	1396	835						Untertest4.avi	0	880	547	72	111	1320	723	266	0	Content		1324	724	3467590	1128488267
3484	08:42:33.400	00:00:03.484	209	1279,35	809,4807	0,5533567	0,5970072	470,4588	3,40118	0	1505,294	858,7062	0,3760946	0,619583	459,0741	3,245223	0	11	1392	834						Untertest4.avi	0	880	547	72	111	1320	723	266	0	Content		1320	723	3484340	1128505017
3501	08:42:33.417	00:00:03.500	210	-1024	-768	-1	-1	-1	-1	4	-1024	-768	-1	-1	-1	-1	4	11	0	0						Untertest4.avi	0	880	547	72	111	1320	723	266	0	Content		-72	-111	3500957	1128521634
3518	08:42:33.434	00:00:03.517	211	-1024	-768	-1	-1	-1	-1	4	-1024	-768	-1	-1	-1	-1	4	11	0	0						Untertest4.avi	0	880	547	72	111	1320	723	266	0	Content		-72	-111	3517623	1128538300
3534	08:42:33.450	00:00:03.534	212	1277,962	804,4786	0,5533417	0,5984857	470,7391	3,383262	0	1498,995	853,3898	0,3759501	0,6200866	458,574	3,273738	0	11	1388	829						Untertest4.avi	0	880	547	72	111	1320	723	266	0	Content		1316	718	3534335	1128555012
3551	08:42:33.467	00:00:03.550	213	1262,923	810,4713	0,5534961	0,599014	470,7391	3,418406	0	1502,026	863,429	0,376268	0,6204809	459,3341	3,308662	0	11	1382	837						Untertest4.avi	0	880	547	72	111	1320	723	266	0	Content		1310	726	3550833	1128571510
3568	08:42:33.484	00:00:03.567	214	1269,261	807,5616	0,5538454	0,6002229	470,9738	3,437786	0	1502,596	849,7631	0,3766193	0,6209737	459,5359	3,320821	0	11	1386	829						Untertest4.avi	0	880	547	72	111	1320	723	266	0	Content		1314	718	3567581	1128588258
3584	08:42:33.500	00:00:03.584	215	-1024	-768	-1	-1	-1	-1	4	-1024	-768	-1	-1	-1	-1	4	11	0	0						Untertest4.avi	0	880	547	72	111	1320	723	266	0	Content		-72	-111	3584260	1128604937
3601	08:42:33.517	00:00:03.600	216	-1024	-768	-1	-1	-1	-1	4	-1024	-768	-1	-1	-1	-1	4	11	0	0						Untertest4.avi	0	880	547	72	111	1320	723	266	0	Content		-72	-111	3600927	1128621604
3618	08:42:33.534	00:00:03.617	217	1413,439	790,6364	0,5484753	0,6030174	453,8596	3,385609	0	-1024	-768	-1	-1	-1	-1	4	11	1413	791						Untertest4.avi	0	880	547	72	111	1320	723	266	0	Content		1341	680	3617575	1128638252
3634	08:42:33.550	00:00:03.634	218	-1024	-768	-1	-1	-1	-1	4	-1024	-768	-1	-1	-1	-1	4		0	0						Untertest4.avi	0	880	547	72	111				0	Content		-72	-111	3634198	1128654875
3651	08:42:33.567	00:00:03.650	219	-1024	-768	-1	-1	-1	-1	4	-1024	-768	-1	-1	-1	-1	4		0	0						Untertest4.avi	0	880	547	72	111				0	Content		-72	-111	3650821	1128671498
3667	08:42:33.583	00:00:03.667	220	-1024	-768	-1	-1	-1	-1	4	-1024	-768	-1	-1	-1	-1	4		0	0						Untertest4.avi	0	880	547	72	111				0	Content		-72	-111	3667488	1128688165
3684	08:42:33.600	00:00:03.684	221	-1024	-768	-1	-1	-1	-1	4	-1024	-768	-1	-1	-1	-1	4		0	0						Untertest4.avi	0	880	547	72	111				0	Content		-72	-111	3684149	1128704826
3701	08:42:33.617	00:00:03.700	222	-1024	-768	-1	-1	-1	-1	4	-1024	-768	-1	-1	-1	-1	4		0	0						Untertest4.avi	0	880	547	72	111				0	Content		-72	-111	3700816	1128721493
3717	08:42:33.633	00:00:03.717	223	-1024	-768	-1	-1	-1	-1	4	-1024	-768	-1	-1	-1	-1	4		0	0						Untertest4.avi	0	880	547	72	111				0	Content		-72	-111	3717437	1128738114
3734	08:42:33.650	00:00:03.734	224	-1024	-768	-1	-1	-1	-1	4	-1024	-768	-1	-1	-1	-1	4		0	0						Untertest4.avi	0	880	547	72	111				0	Content		-72	-111	3734104	1128754781
3751	08:42:33.667	00:00:03.750	225	1450,37	787,0403	0,55487	0,6105031	462,2682	3,434588	0	-1024	-768	-1	-1	-1	-1	4	12	1450	787						Untertest4.avi	0	880	547	72	111	1348	679	616	0	Content		1378	676	3750808	1128771485
3767	08:42:33.683	00:00:03.767	226	1432,744	790,3123	0,553633	0,6110685	457,3878	3,384424	0	-1024	-768	-1	-1	-1	-1	4	12	1433	790						Untertest4.avi	0	880	547	72	111	1348	679	616	0	Content		1361	679	3767466	1128788143
3784	08:42:33.700	00:00:03.784	227	-1024	-768	-1	-1	-1	-1	4	-1024	-768	-1	-1	-1	-1	4	12	0	0						Untertest4.avi	0	880	547	72	111	1348	679	616	0	Content		-72	-111	3784057	1128804734
3801	08:42:33.717	00:00:03.800	228	-1024	-768	-1	-1	-1	-1	4	-1024	-768	-1	-1	-1	-1	4	12	0	0						Untertest4.avi	0	880	547	72	111	1348	679	616	0	Content		-72	-111	3800738	1128821415
3817	08:42:33.733	00:00:03.817	229	-1024	-768	-1	-1	-1	-1	4	-1024	-768	-1	-1	-1	-1	4	12	0	0						Untertest4.avi	0	880	547	72	111	1348	679	616	0	Content		-72	-111	3817404	1128838081
3834	08:42:33.750	00:00:03.834	230	1389,6	786,7198	0,5513033	0,6124081	453,0439	3,41272	0	-1024	-768	-1	-1	-1	-1	4	12	1390	787						Untertest4.avi	0	880	547	72	111	1348	679	616	0	Content		1318	676	3834051	1128854728
3851	08:42:33.767	00:00:03.850	231	1412,997	798,0452	0,5520666	0,6128308	456,6439	3,404475	0	-1024	-768	-1	-1	-1	-1	4	12	1413	798						Untertest4.avi	0	880	547	72	111	1348	679	616	0	Content		1341	687	3850673	1128871350
3867	08:42:33.783	00:00:03.867	232	1414,01	797,0821	0,5510271	0,6132853	453,7263	3,412261	0	-1024	-768	-1	-1	-1	-1	4	12	1414	797						Untertest4.avi	0	880	547	72	111	1348	679	616	0	Content		1342	686	3867296	1128887973
3884	08:42:33.800	00:00:03.884	233	1439,288	788,8615	0,5531543	0,6135557	461,373	3,42685	0	-1024	-768	-1	-1	-1	-1	4	12	1439	789						Untertest4.avi	0	880	547	72	111	1348	679	616	0	Content		1367	678	3884163	1128904840
3901	08:42:33.817	00:00:03.900	234	1424,164	797,9434	0,5533705	0,6136878	462,1083	3,460167	0	-1024	-768	-1	-1	-1	-1	4	12	1424	798						Untertest4.avi	0	880	547	72	111	1348	679	616	0	Content		1352	687	3900669	1128921346
3917	08:42:33.833	00:00:03.917	235	1428,534	789,4637	0,5533419	0,6136383	461,9426	3,485828	0	-1024	-768	-1	-1	-1	-1	4	12	1429	789						Untertest4.avi	0	880	547	72	111	1348	679	616	0	Content		1357	678	3917418	1128938095
3934	08:42:33.850	00:00:03.934	236	1415,9	801,5125	0,5530114	0,6132692	460,5493	3,465763	0	-1024	-768	-1	-1	-1	-1	4	12	1416	802						Untertest4.avi	0	880	547	72	111	1348	679	616	0	Content		1344	691	3934040	1128954717
3951	08:42:33.867	00:00:03.950	237	1421,814	796,554	0,5519943	0,6128033	456,67	3,389581	0	-1024	-768	-1	-1	-1	-1	4	12	1422	797						Untertest4.avi	0	880	547	72	111	1348	679	616	0	Content		1350	686	3950908	1128971585
3967	08:42:33.883	00:00:03.967	238	1415,798	792,5385	0,5522006	0,6121359	457,1119	3,401827	0	-1024	-768	-1	-1	-1	-1	4	12	1416	793						Untertest4.avi	0	880	547	72	111	1348	679	616	0	Content		1344	682	3967413	1128988090
3984	08:42:33.900	00:00:03.984	239	1437,92	794,9072	0,553697	0,6113653	461,8016	3,419617	0	-1024	-768	-1	-1	-1	-1	4	12	1438	795						Untertest4.avi	0	880	547	72	111	1348	679	616	0	Content		1366	684	3984155	1129004832
4001	08:42:33.917	00:00:04.000	240	1424,606	787,8981	0,5530288	0,6106203	459,3696	3,397241	0	-1024	-768	-1	-1	-1	-1	4	12	1425	788						Untertest4.avi	0	880	547	72	111	1348	679	616	0	Content		1353	677	4000656	1129021333
4017	08:42:33.933	00:00:04.017	241	1417,276	797,9771	0,5527222	0,609798	457,6137	3,413699	0	-1024	-768	-1	-1	-1	-1	4	12	1417	798						Untertest4.avi	0	880	547	72	111	1348	679	616	0	Content		1345	687	4017279	1129037956
4034	08:42:33.950	00:00:04.034	242	1399,115	792,5757	0,5526928	0,6088592	457,3741	3,388462	0	-1024	-768	-1	-1	-1	-1	4	12	1399	793						Untertest4.avi	0	880	547	72	111	1348	679	616	0	Content		1327	682	4034028	1129054705
4051	08:42:33.967	00:00:04.050	243	1430,776	792,774	0,554279	0,6079626	462,4001	3,409111	0	-1024	-768	-1	-1	-1	-1	4	12	1431	793						Untertest4.avi	0	880	547	72	111	1348	679	616	0	Content		1359	682	4050772	1129071449
4067	08:42:33.983	00:00:04.067	244	1418,214	797,6098	0,5542952	0,6071706	461,9709	3,392696	0	-1024	-768	-1	-1	-1	-1	4	12	1418	798						Untertest4.avi	0	880	547	72	111	1348	679	616	0	Content		1346	687	4067394	1129088071
4084	08:42:34.000	00:00:04.084	245	1428,436	791,656	0,5548089	0,6065003	462,4167	3,411463	0	-1024	-768	-1	-1	-1	-1	4	12	1428	792						Untertest4.avi	0	880	547	72	111	1348	679	616	0	Content		1356	681	4084017	1129104694
4101	08:42:34.017	00:00:04.100	246	1435,51	782,5825	0,5562504	0,6058929	466,0025	3,484313	0	-1024	-768	-1	-1	-1	-1	4	12	1436	783						Untertest4.avi	0	880	547	72	111	1348	679	616	0	Content		1364	672	4100523	1129121200
4117	08:42:34.033	00:00:04.117	247	1418,428	794,0107	0,5554717	0,6054794	461,3392	3,436677	0	-1024	-768	-1	-1	-1	-1	4	12	1418	794						Untertest4.avi	0	880	547	72	111	1348	679	616	0	Content		1346	683	4117270	1129137947
4134	08:42:34.050	00:00:04.133	248	1400,288	800,3048	0,5545307	0,6050559	455,899	3,3542	0	-1024	-768	-1	-1	-1	-1	4	12	1400	800						Untertest4.avi	0	880	547	72	111	1348	679	616	0	Content		1328	689	4133891	1129154568
4151	08:42:34.067	00:00:04.150	249	1410,931	786,6635	0,5566537	0,604775	461,8026	3,428694	0	-1024	-768	-1	-1	-1	-1	4	12	1411	787						Untertest4.avi	0	880	547	72	111	1348	679	616	0	Content		1339	676	4150638	1129171315
4167	08:42:34.083	00:00:04.167	250	1429,452	789,1937	0,5573979	0,6045787	462,9725	3,406194	0	-1024	-768	-1	-1	-1	-1	4	12	1429	789						Untertest4.avi	0	880	547	72	111	1348	679	616	0	Content		1357	678	4167259	1129187936
4184	08:42:34.100	00:00:04.183	251	1429,269	792,2192	0,557806	0,6042301	463,1986	3,435962	0	-1024	-768	-1	-1	-1	-1	4	12	1429	792						Untertest4.avi	0	880	547	72	111	1348	679	616	0	Content		1357	681	4183883	1129204560
4201	08:42:34.117	00:00:04.200	252	1415,815	783,2733	0,5564587	0,6039323	457,8102	3,371554	0	-1024	-768	-1	-1	-1	-1	4	12	1416	783						Untertest4.avi	0	880	547	72	111	1348	679	616	0	Content		1344	672	4200507	1129221184
4217	08:42:34.133	00:00:04.217	253	1435,066	784,9619	0,5567799	0,6035319	458,5813	3,394738	0	-1024	-768	-1	-1	-1	-1	4	12	1435	785						Untertest4.avi	0	880	547	72	111	1348	679	616	0	Content		1363	674	4217128	1129237805
4234	08:42:34.150	00:00:04.233	254	1428,108	778,5505	0,5569232	0,6031911	458,9752	3,406784	0	-1024	-768	-1	-1	-1	-1	4	12	1428	779						Untertest4.avi	0	880	547	72	111	1348	679	616	0	Content		1356	668	4233751	1129254428
4250	08:42:34.166	00:00:04.250	255	1439,84	796,37	0,5580909	0,6027953	462,7935	3,494945	0	-1024	-768	-1	-1	-1	-1	4	12	1440	796						Untertest4.avi	0	880	547	72	111	1348	679	616	0	Content		1368	685	4250499	1129271176
4267	08:42:34.183	00:00:04.267	256	1408,977	787,9619	0,5567005	0,6024087	458,331	3,41249	0	-1024	-768	-1	-1	-1	-1	4	12	1409	788						Untertest4.avi	0	880	547	72	111	1348	679	616	0	Content		1337	677	4267239	1129287916
4284	08:42:34.200	00:00:04.283	257	1411,285	790,6926	0,5565783	0,6020027	458,0495	3,456429	0	-1024	-768	-1	-1	-1	-1	4	12	1411	791						Untertest4.avi	0	880	547	72	111	1348	679	616	0	Content		1339	680	4283870	1129304547
4300	08:42:34.216	00:00:04.300	258	1416,818	779,2598	0,5577245	0,6015759	462,5907	3,438131	0	-1024	-768	-1	-1	-1	-1	4	12	1417	779						Untertest4.avi	0	880	547	72	111	1348	679	616	0	Content		1345	668	4300366	1129321043
4317	08:42:34.233	00:00:04.317	259	1418,097	790,6781	0,5560926	0,6011249	457,7121	3,402337	0	-1024	-768	-1	-1	-1	-1	4	12	1418	791						Untertest4.avi	0	880	547	72	111	1348	679	616	0	Content		1346	680	4317114	1129337791
4334	08:42:34.250	00:00:04.333	260	1419,005	786,7075	0,5571439	0,6005708	462,4589	3,536997	0	-1024	-768	-1	-1	-1	-1	4	12	1419	787						Untertest4.avi	0	880	547	72	111	1348	679	616	0	Content		1347	676	4333747	1129354424
4350	08:42:34.266	00:00:04.350	261	1397,669	779,7332	0,553453	0,5996249	451,4666	3,416761	0	-1024	-768	-1	-1	-1	-1	4	12	1398	780						Untertest4.avi	0	880	547	72	111	1348	679	616	0	Content		1326	669	4350482	1129371159
4367	08:42:34.283	00:00:04.367	262	1394,871	681,2338	0,5432554	0,5979592	421,0745	3,236745	0	1637,013	738,6852	0,3726368	0,6197718	414,4215	3,050788	0	13	1516	710						Untertest4.avi	0	880	547	72	111	1266	553	633	0	Content		1444	599	4367105	1129387782
4384	08:42:34.300	00:00:04.383	263	1336,284	664,402	0,5364039	0,5968005	401,4893	3,084673	0	-1024	-768	-1	-1	-1	-1	4	13	1336	664						Untertest4.avi	0	880	547	72	111	1266	553	633	0	Content		1264	553	4383777	1129404454
4400	08:42:34.316	00:00:04.400	264	1349,705	661,2292	0,5374981	0,5966302	405,3243	3,129732	0	-1024	-768	-1	-1	-1	-1	4	13	1350	661						Untertest4.avi	0	880	547	72	111	1266	553	633	0	Content		1278	550	4400351	1129421028
4417	08:42:34.333	00:00:04.416	265	1348,065	670,9851	0,5370848	0,5962704	405,1147	3,101556	0	-1024	-768	-1	-1	-1	-1	4	13	1348	671						Untertest4.avi	0	880	547	72	111	1266	553	633	0	Content		1276	560	4416974	1129437651
4434	08:42:34.350	00:00:04.433	266	1388,593	652,6976	0,5378637	0,5960407	408,0086	3,104345	0	-1024	-768	-1	-1	-1	-1	4	13	1389	653						Untertest4.avi	0	880	547	72	111	1266	553	633	0	Content		1317	542	4433597	1129454274
4450	08:42:34.366	00:00:04.450	267	1343,693	654,4024	0,5368444	0,5959508	405,6449	3,155049	0	-1024	-768	-1	-1	-1	-1	4	13	1344	654						Untertest4.avi	0	880	547	72	111	1266	553	633	0	Content		1272	543	4450219	1129470896
4467	08:42:34.383	00:00:04.466	268	1353,422	654,71	0,5365852	0,5958362	405,1683	3,149141	0	-1024	-768	-1	-1	-1	-1	4	13	1353	655						Untertest4.avi	0	880	547	72	111	1266	553	633	0	Content		1281	544	4466846	1129487523
4484	08:42:34.400	00:00:04.483	269	1342,241	658,5217	0,5362311	0,5957371	404,3587	3,135871	0	-1024	-768	-1	-1	-1	-1	4	13	1342	659						Untertest4.avi	0	880	547	72	111	1266	553	633	0	Content		1270	548	4483593	1129504270
4500	08:42:34.416	00:00:04.500	270	1335,341	655,254	0,5363812	0,5958012	405,3929	3,15557	0	-1024	-768	-1	-1	-1	-1	4	13	1335	655						Untertest4.avi	0	880	547	72	111	1266	553	633	0	Content		1263	544	4500213	1129520890
4517	08:42:34.433	00:00:04.516	271	1334,591	667,3127	0,5359831	0,5957262	404,4114	3,11526	0	-1024	-768	-1	-1	-1	-1	4	13	1335	667						Untertest4.avi	0	880	547	72	111	1266	553	633	0	Content		1263	556	4516961	1129537638
4534	08:42:34.450	00:00:04.533	272	1317,885	667,8232	0,534578	0,5957457	400,6944	3,146237	0	-1024	-768	-1	-1	-1	-1	4	13	1318	668						Untertest4.avi	0	880	547	72	111	1266	553	633	0	Content		1246	557	4533582	1129554259
4550	08:42:34.466	00:00:04.550	273	1347,275	666,5182	0,5351942	0,5957538	402,5974	3,145831	0	-1024	-768	-1	-1	-1	-1	4	13	1347	667						Untertest4.avi	0	880	547	72	111	1266	553	633	0	Content		1275	556	4550204	1129570881
4567	08:42:34.483	00:00:04.566	274	1330,185	666,4672	0,5352509	0,5957454	403,4829	3,142489	0	-1024	-768	-1	-1	-1	-1	4	13	1330	666						Untertest4.avi	0	880	547	72	111	1266	553	633	0	Content		1258	555	4566826	1129587503
4584	08:42:34.500	00:00:04.583	275	1314,817	666,3583	0,5337485	0,5957347	399,651	3,15172	0	-1024	-768	-1	-1	-1	-1	4	13	1315	666						Untertest4.avi	0	880	547	72	111	1266	553	633	0	Content		1243	555	4583575	1129604252
4600	08:42:34.516	00:00:04.600	276	1326,028	665,93	0,5341222	0,5957146	401,2957	3,168031	0	-1024	-768	-1	-1	-1	-1	4	13	1326	666						Untertest4.avi	0	880	547	72	111	1266	553	633	0	Content		1254	555	4600197	1129620874
4617	08:42:34.533	00:00:04.616	277	1341,582	657,9583	0,534209	0,5956788	402,2177	3,172397	0	-1024	-768	-1	-1	-1	-1	4	13	1342	658						Untertest4.avi	0	880	547	72	111	1266	553	633	0	Content		1270	547	4616822	1129637499
4634	08:42:34.550	00:00:04.633	278	1341,574	661,6389	0,5340443	0,5955127	402,7375	3,116109	0	-1024	-768	-1	-1	-1	-1	4	13	1342	662						Untertest4.avi	0	880	547	72	111	1266	553	633	0	Content		1270	551	4633570	1129654247
4650	08:42:34.566	00:00:04.650	279	1329,659	665,9085	0,5334845	0,5954224	401,6404	3,171901	0	-1024	-768	-1	-1	-1	-1	4	13	1330	666						Untertest4.avi	0	880	547	72	111	1266	553	633	0	Content		1258	555	4650196	1129670873
4667	08:42:34.583	00:00:04.666	280	1338,256	660,2851	0,5333949	0,5953361	402,2063	3,144042	0	-1024	-768	-1	-1	-1	-1	4	13	1338	660						Untertest4.avi	0	880	547	72	111	1266	553	633	0	Content		1266	549	4666819	1129687496
4683	08:42:34.599	00:00:04.683	281	-1024	-768	-1	-1	-1	-1	4	-1024	-768	-1	-1	-1	-1	4	13	0	0						Untertest4.avi	0	880	547	72	111	1266	553	633	0	Content		-72	-111	4683441	1129704118
4700	08:42:34.616	00:00:04.700	282	1327,037	664,5511	0,5330107	0,5953594	401,4688	3,082196	0	-1024	-768	-1	-1	-1	-1	4	13	1327	665						Untertest4.avi	0	880	547	72	111	1266	553	633	0	Content		1255	554	4700187	1129720864
4717	08:42:34.633	00:00:04.716	283	1341,335	664,3135	0,5329505	0,5954309	401,2646	3,039458	0	-1024	-768	-1	-1	-1	-1	4	13	1341	664						Untertest4.avi	0	880	547	72	111	1266	553	633	0	Content		1269	553	4716810	1129737487
4733	08:42:34.649	00:00:04.733	284	1329,914	663,6239	0,5331272	0,5955924	401,6053	3,05911	0	-1024	-768	-1	-1	-1	-1	4	13	1330	664						Untertest4.avi	0	880	547	72	111	1266	553	633	0	Content		1258	553	4733432	1129754109
4750	08:42:34.666	00:00:04.750	285	1333,621	663,7905	0,5334499	0,5956827	402,3918	3,125633	0	-1024	-768	-1	-1	-1	-1	4	13	1334	664						Untertest4.avi	0	880	547	72	111	1266	553	633	0	Content		1262	553	4750056	1129770733
4767	08:42:34.683	00:00:04.766	286	1332,279	660,6699	0,5331106	0,5958702	401,2143	3,021339	0	-1024	-768	-1	-1	-1	-1	4	13	1332	661						Untertest4.avi	0	880	547	72	111	1266	553	633	0	Content		1260	550	4766696	1129787373
4783	08:42:34.699	00:00:04.783	287	1355,298	660,4894	0,5331785	0,5960367	401,3303	2,987836	0	-1024	-768	-1	-1	-1	-1	4	13	1355	660						Untertest4.avi	0	880	547	72	111	1266	553	633	0	Content		1283	549	4783427	1129804104
4800	08:42:34.716	00:00:04.800	288	1339,066	666,5458	0,5333126	0,5961694	401,6259	2,989729	0	-1024	-768	-1	-1	-1	-1	4	13	1339	667						Untertest4.avi	0	880	547	72	111	1266	553	633	0	Content		1267	556	4800051	1129820728
4817	08:42:34.733	00:00:04.816	289	1335,507	667,1932	0,5337052	0,5964051	402,5786	2,981733	0	-1024	-768	-1	-1	-1	-1	4	13	1336	667						Untertest4.avi	0	880	547	72	111	1266	553	633	0	Content		1264	556	4816684	1129837361
4833	08:42:34.749	00:00:04.833	290	1356,419	654,0452	0,5347904	0,5967199	405,5134	3,044629	0	-1024	-768	-1	-1	-1	-1	4	13	1356	654						Untertest4.avi	0	880	547	72	111	1266	553	633	0	Content		1284	543	4833296	1129853973
4850	08:42:34.766	00:00:04.850	291	1341,481	661,6478	0,5345843	0,5969219	404,9473	3,015872	0	-1024	-768	-1	-1	-1	-1	4	13	1341	662						Untertest4.avi	0	880	547	72	111	1266	553	633	0	Content		1269	551	4850043	1129870720
4867	08:42:34.783	00:00:04.866	292	1336,203	662,7523	0,5335779	0,5971447	402,2411	2,972834	0	-1024	-768	-1	-1	-1	-1	4	13	1336	663						Untertest4.avi	0	880	547	72	111	1266	553	633	0	Content		1264	552	4866677	1129887354
4883	08:42:34.799	00:00:04.883	293	1351,432	660,9095	0,5335177	0,5975325	402,2999	2,911326	0	-1024	-768	-1	-1	-1	-1	4	13	1351	661						Untertest4.avi	0	880	547	72	111	1266	553	633	0	Content		1279	550	4883413	1129904090
4900	08:42:34.816	00:00:04.900	294	1339,439	668,7974	0,5336367	0,5977772	402,962	2,940337	0	-1024	-768	-1	-1	-1	-1	4	13	1339	669						Untertest4.avi	0	880	547	72	111	1266	553	633	0	Content		1267	558	4900035	1129920712
4917	08:42:34.833	00:00:04.916	295	1328,111	665,2307	0,5327999	0,5981204	400,8265	2,892088	0	-1024	-768	-1	-1	-1	-1	4	13	1328	665						Untertest4.avi	0	880	547	72	111	1266	553	633	0	Content		1256	554	4916672	1129937349
4933	08:42:34.849	00:00:04.933	296	1338,51	661,6511	0,5335825	0,5984808	403,1812	2,888524	0	-1024	-768	-1	-1	-1	-1	4	13	1339	662						Untertest4.avi	0	880	547	72	111	1266	553	633	0	Content		1267	551	4933280	1129953957
4950	08:42:34.866	00:00:04.950	297	1321,453	669,5211	0,533115	0,5987712	402,236	2,866135	0	-1024	-768	-1	-1	-1	-1	4	13	1321	670						Untertest4.avi	0	880	547	72	111	1266	553	633	0	Content		1249	559	4950027	1129970704
4967	08:42:34.883	00:00:04.966	298	-1024	-768	-1	-1	-1	-1	4	-1024	-768	-1	-1	-1	-1	4	13	0	0						Untertest4.avi	0	880	547	72	111	1266	553	633	0	Content		-72	-111	4966660	1129987337
4983	08:42:34.899	00:00:04.983	299	-1024	-768	-1	-1	-1	-1	4	-1024	-768	-1	-1	-1	-1	4	13	0	0						Untertest4.avi	0	880	547	72	111	1266	553	633	0	Content		-72	-111	4983273	1130003950
5000	08:42:34.916	00:00:04.999	300	1356,169	680,5005	0,5715935	0,6007937	402,236	2,813449	3	1533,007	686,6721	0,5722324	0,6007874	399,938	2,812508	1	14	1533	687						Untertest4.avi	0	880	547	72	111	1473	570	216	0	Content		1461	576	4999894	1130020571
5017	08:42:34.933	00:00:05.016	301	1349,999	670,9383	0,5715603	0,6011103	402,236	2,777528	3	1526,864	675,7538	0,5721696	0,6011038	400,0598	2,778595	1	14	1527	676						Untertest4.avi	0	880	547	72	111	1473	570	216	0	Content		1455	565	5016517	1130037194
5033	08:42:34.949	00:00:05.033	302	-1024	-768	-1	-1	-1	-1	4	-1024	-768	-1	-1	-1	-1	4	14	0	0						Untertest4.avi	0	880	547	72	111	1473	570	216	0	Content		-72	-111	5033142	1130053819
5050	08:42:34.966	00:00:05.049	303	1359,245	667,2925	0,5714531	0,6015976	402,236	2,787573	3	1526,291	672,9407	0,572453	0,6015949	398,6031	2,777164	1	14	1526	673						Untertest4.avi	0	880	547	72	111	1473	570	216	0	Content		1454	562	5049889	1130070566
5067	08:42:34.983	00:00:05.066	304	1392,371	673,2325	0,5714148	0,6017802	402,236	2,721565	3	1564,775	679,57	0,5724812	0,6017782	398,3682	2,710356	1	14	1565	680						Untertest4.avi	0	880	547	72	111	1473	570	216	0	Content		1493	569	5066511	1130087188
5083	08:42:34.999	00:00:05.083	305	1351,919	679,8804	0,5712276	0,6018491	402,236	2,777775	3	1543,918	684,3636	0,5714257	0,6018381	401,6473	2,79137	1	14	1544	684						Untertest4.avi	0	880	547	72	111	1473	570	216	0	Content		1472	573	5083135	1130103812
5100	08:42:35.016	00:00:05.099	306	1361,103	678,9237	0,5711612	0,6018848	402,236	2,751777	3	1546,865	684,0231	0,5715423	0,6018758	400,9113	2,7589	1	14	1547	684						Untertest4.avi	0	880	547	72	111	1473	570	216	0	Content		1475	573	5099758	1130120435
5117	08:42:35.033	00:00:05.116	307	1349,886	674,5674	0,5719087	0,6019149	399,1924	2,735687	3	1539,475	678,0266	0,571909	0,6019022	399,1924	2,751797	1	14	1539	678						Untertest4.avi	0	880	547	72	111	1473	570	216	0	Content		1467	567	5116509	1130137186
5133	08:42:35.049	00:00:05.133	308	1363,679	676,499	0,5709591	0,6017494	401,9878	2,699575	3	1551,717	680,7397	0,5709309	0,6017371	401,9878	2,714424	1	14	1552	681						Untertest4.avi	0	880	547	72	111	1473	570	216	0	Content		1480	570	5133132	1130153809
5150	08:42:35.066	00:00:05.149	309	1363,304	684,9783	0,5712237	0,6015568	400,583	2,717386	3	1547,113	690,6207	0,5711669	0,6015445	400,583	2,730777	1	14	1547	691						Untertest4.avi	0	880	547	72	111	1473	570	216	0	Content		1475	580	5149755	1130170432
5166	08:42:35.082	00:00:05.166	310	1344,262	688,5123	0,5714465	0,6013723	398,9656	2,692727	3	1528,801	694,3141	0,571425	0,6013597	398,9656	2,707118	1	14	1529	694						Untertest4.avi	0	880	547	72	111	1473	570	216	0	Content		1457	583	5166380	1130187057
5183	08:42:35.099	00:00:05.183	311	1368,34	686,0035	0,5701852	0,6010565	402,4312	2,722254	3	1570,567	690,6862	0,5702313	0,6010438	402,4312	2,742268	1	14	1571	691						Untertest4.avi	0	880	547	72	111	1473	570	216	0	Content		1499	580	5183128	1130203805
5200	08:42:35.116	00:00:05.199	312	1356,414	677,0751	0,5703034	0,6008778	401,3159	2,701577	3	1553,986	680,568	0,5703449	0,6008651	401,3159	2,720241	1	14	1554	681						Untertest4.avi	0	880	547	72	111	1473	570	216	0	Content		1482	570	5199752	1130220429
5216	08:42:35.132	00:00:05.216	313	-1024	-768	-1	-1	-1	-1	4	-1024	-768	-1	-1	-1	-1	4	15	0	0						Untertest4.avi	0	880	547	72	111	1417	475	300	0	Content		-72	-111	5216375	1130237052
5233	08:42:35.149	00:00:05.232	314	-1024	-768	-1	-1	-1	-1	4	-1024	-768	-1	-1	-1	-1	4	15	0	0						Untertest4.avi	0	880	547	72	111	1417	475	300	0	Content		-72	-111	5232997	1130253674
5250	08:42:35.166	00:00:05.249	315	-1024	-768	-1	-1	-1	-1	4	-1024	-768	-1	-1	-1	-1	4	15	0	0						Untertest4.avi	0	880	547	72	111	1417	475	300	0	Content		-72	-111	5249622	1130270299
5266	08:42:35.182	00:00:05.266	316	1329,514	588,6949	0,5377455	0,597749	423,2811	2,914048	3	1475,986	586,4641	0,5377032	0,597738	423,2811	2,911232	1	15	1476	586						Untertest4.avi	0	880	547	72	111	1417	475	300	0	Content		1404	475	5266368	1130287045
5283	08:42:35.199	00:00:05.282	317	-1024	-768	-1	-1	-1	-1	4	-1024	-768	-1	-1	-1	-1	4	15	0	0						Untertest4.avi	0	880	547	72	111	1417	475	300	0	Content		-72	-111	5282987	1130303664
5300	08:42:35.216	00:00:05.299	318	-1024	-768	-1	-1	-1	-1	4	-1024	-768	-1	-1	-1	-1	4	15	0	0						Untertest4.avi	0	880	547	72	111	1417	475	300	0	Content		-72	-111	5299654	1130320331
5316	08:42:35.232	00:00:05.316	319	-1024	-768	-1	-1	-1	-1	4	-1024	-768	-1	-1	-1	-1	4	15	0	0						Untertest4.avi	0	880	547	72	111	1417	475	300	0	Content		-72	-111	5316235	1130336912
5333	08:42:35.249	00:00:05.332	320	1336,042	588,1599	0,5377182	0,5984886	423,6782	2,944737	3	1484,08	585,7144	0,537676	0,5984776	423,6782	2,942266	1	15	1484	586						Untertest4.avi	0	880	547	72	111	1417	475	300	0	Content		1412	475	5332986	1130353663
5350	08:42:35.266	00:00:05.349	321	1351,638	578,4429	0,5378448	0,5987946	423,9144	2,916598	3	1502,988	574,5074	0,5378025	0,5987836	423,9144	2,915468	1	15	1503	575						Untertest4.avi	0	880	547	72	111	1417	475	300	0	Content		1431	464	5349610	1130370287
5366	08:42:35.282	00:00:05.366	322	-1024	-768	-1	-1	-1	-1	4	-1024	-768	-1	-1	-1	-1	4	15	0	0						Untertest4.avi	0	880	547	72	111	1417	475	300	0	Content		-72	-111	5366232	1130386909
5383	08:42:35.299	00:00:05.382	323	1330,907	594,3342	0,5373361	0,5994261	421,6691	2,919644	3	1477,729	592,5733	0,5372936	0,5994149	421,6691	2,916939	1	15	1478	593						Untertest4.avi	0	880	547	72	111	1417	475	300	0	Content		1406	482	5382979	1130403656
5400	08:42:35.316	00:00:05.399	324	1324,888	587,992	0,5378661	0,5996985	423,0415	2,907989	3	1470,489	585,6837	0,5378238	0,5996875	423,0415	2,905151	1	15	1470	586						Untertest4.avi	0	880	547	72	111	1417	475	300	0	Content		1398	475	5399611	1130420288
5416	08:42:35.332	00:00:05.416	325	1332,311	586,2141	0,5385857	0,5999137	424,937	2,995385	3	1480,622	583,41	0,5385436	0,5999027	424,937	2,993698	1	15	1481	583						Untertest4.avi	0	880	547	72	111	1417	475	300	0	Content		1409	472	5416234	1130436911
5433	08:42:35.349	00:00:05.432	326	1346,272	579,0517	0,5390155	0,5999559	426,422	2,970939	3	1496,879	575,4255	0,5389737	0,5999449	426,422	2,969283	1	15	1497	575						Untertest4.avi	0	880	547	72	111	1417	475	300	0	Content		1425	464	5432976	1130453653
5450	08:42:35.366	00:00:05.449	327	1345,576	590,8617	0,5378234	0,5999756	422,9976	2,922308	3	1495,375	588,5648	0,537781	0,5999646	422,9976	2,9201	1	15	1495	589						Untertest4.avi	0	880	547	72	111	1417	475	300	0	Content		1423	478	5449603	1130470280
5466	08:42:35.382	00:00:05.466	328	1348,09	589,9573	0,5387294	0,599764	426,2264	2,950121	3	1498,61	587,7751	0,5386876	0,5997531	426,2264	2,947772	1	15	1499	588						Untertest4.avi	0	880	547	72	111	1417	475	300	0	Content		1427	477	5466222	1130486899
5483	08:42:35.399	00:00:05.482	329	1339,86	586,7263	0,5379428	0,5995772	424,1929	2,959115	3	1489,048	583,9717	0,5379006	0,5995663	424,1929	2,957218	1	15	1489	584						Untertest4.avi	0	880	547	72	111	1417	475	300	0	Content		1417	473	5482848	1130503525
5500	08:42:35.416	00:00:05.500	330	1387,63	573,8867	0,54329	0,5992369	442,343	3,019489	3	1547,088	570,444	0,5432506	0,5992267	442,343	3,018084	1	15	1547	570						Untertest4.avi	0	880	547	72	111	1417	475	300	0	Content		1475	459	5500038	1130520715
5516	08:42:35.432	00:00:05.516	331	1238,129	564,349	0,5530896	0,5986217	473,1628	3,252719	3	1372,065	564,6094	0,5530543	0,5986128	473,1628	3,242865	1	16	1372	565						Untertest4.avi	0	880	547	72	111	1072	498	516	0	Content		1300	454	5516218	1130536895
5533	08:42:35.449	00:00:05.532	332	1087,182	570,9146	0,5594723	0,5983545	490,5233	3,441676	3	1201,196	574,8237	0,5594391	0,5983461	490,5233	3,42571	1	16	1201	575						Untertest4.avi	0	880	547	72	111	1072	498	516	0	Content		1129	464	5532842	1130553519
5549	08:42:35.465	00:00:05.549	333	1032,371	594,5214	0,5549074	0,5986893	471,2898	3,30777	3	1117,321	596,5945	0,5546453	0,5987665	471,2897	3,289583	1	16	1117	597						Untertest4.avi	0	880	547	72	111	1072	498	516	0	Content		1045	486	5549465	1130570142
5566	08:42:35.482	00:00:05.566	334	1054,374	590,4546	0,5547822	0,598736	485,5979	3,351876	3	1126,509	604,5171	0,5543305	0,5988364	471,4391	3,24346	1	16	1127	605						Untertest4.avi	0	880	547	72	111	1072	498	516	0	Content		1055	494	5566086	1130586763
5583	08:42:35.499	00:00:05.582	335	1044,752	588,4755	0,5546221	0,5987802	488,2179	3,406806	3	1115,708	603,7183	0,5541528	0,598902	471,4863	3,280797	1	16	1116	604						Untertest4.avi	0	880	547	72	111	1072	498	516	0	Content		1044	493	5582834	1130603511
5599	08:42:35.515	00:00:05.599	336	1034,923	600,1266	0,554117	0,5989955	471,5349	3,307966	3	1128,049	602,767	0,5539236	0,5990623	471,5349	3,290763	1	16	1128	603						Untertest4.avi	0	880	547	72	111	1072	498	516	0	Content		1056	492	5599458	1130620135
5616	08:42:35.532	00:00:05.616	337	1006,1	592,2155	0,5537515	0,5992977	471,5175	3,326089	0	1282,173	637,7858	0,3786387	0,6263574	471,5349	3,26092	0	16	1144	615						Untertest4.avi	0	880	547	72	111	1072	498	516	0	Content		1072	504	5616082	1130636759
5633	08:42:35.549	00:00:05.632	338	1022,091	602,9152	0,5536036	0,5995163	471,5606	3,293774	0	1294,977	613,7345	0,3789016	0,6268144	474,9258	3,253675	0	16	1159	608						Untertest4.avi	0	880	547	72	111	1072	498	516	0	Content		1087	497	5632831	1130653508
5649	08:42:35.565	00:00:05.649	339	1017,766	598,1703	0,5534818	0,5998167	471,5448	3,31618	0	1285,998	616,349	0,378731	0,6270518	474,8769	3,282705	0	16	1152	607						Untertest4.avi	0	880	547	72	111	1072	498	516	0	Content		1080	496	5649452	1130670129
5666	08:42:35.582	00:00:05.666	340	1017,122	598,3229	0,5532926	0,6001053	471,5994	3,299426	0	1279,697	627,2683	0,3785261	0,6272113	474,7104	3,313718	0	16	1148	613						Untertest4.avi	0	880	547	72	111	1072	498	516	0	Content		1076	502	5666077	1130686754
5683	08:42:35.599	00:00:05.682	341	1012,757	601,5795	0,5530438	0,6002444	471,8026	3,328466	0	1283,417	621,2842	0,3782823	0,6273401	474,9052	3,287186	0	16	1148	611						Untertest4.avi	0	880	547	72	111	1072	498	516	0	Content		1076	500	5682701	1130703378
5699	08:42:35.615	00:00:05.699	342	1020,161	597,4946	0,5527828	0,6004532	471,7313	3,320118	0	1293,013	619,866	0,377996	0,6275622	475,0782	3,28293	0	16	1157	609						Untertest4.avi	0	880	547	72	111	1072	498	516	0	Content		1085	498	5699325	1130720002
5716	08:42:35.632	00:00:05.716	343	1016,043	605,8353	0,5524753	0,6006834	471,8897	3,325025	0	1281,446	620,3564	0,3777047	0,6277527	475,1096	3,291541	0	16	1149	613						Untertest4.avi	0	880	547	72	111	1072	498	516	0	Content		1077	502	5716074	1130736751
5733	08:42:35.649	00:00:05.732	344	1021,842	597,1993	0,5522887	0,6008986	471,7295	3,324565	0	1281,509	619,4093	0,3774358	0,6278548	475,0572	3,266777	0	16	1152	608						Untertest4.avi	0	880	547	72	111	1072	498	516	0	Content		1080	497	5732700	1130753377
5749	08:42:35.665	00:00:05.749	345	1021,025	592,086	0,5521737	0,6010643	471,8053	3,308586	0	1279,49	621,2917	0,3773466	0,6277862	475,1132	3,315574	0	16	1150	607						Untertest4.avi	0	880	547	72	111	1072	498	516	0	Content		1078	496	5749322	1130769999
5766	08:42:35.682	00:00:05.765	346	1015,426	598,0889	0,5522029	0,6012601	471,9561	3,300879	0	1282,604	632,4597	0,3773808	0,6276079	475,0088	3,285012	0	16	1149	615						Untertest4.avi	0	880	547	72	111	1072	498	516	0	Content		1077	504	5765949	1130786626
5783	08:42:35.699	00:00:05.782	347	1023,761	595,3226	0,5523843	0,6013912	472,0364	3,273442	0	1271,656	625,106	0,3775115	0,6272611	474,9998	3,261803	0	16	1148	610						Untertest4.avi	0	880	547	72	111	1072	498	516	0	Content		1076	499	5782694	1130803371
5799	08:42:35.715	00:00:05.799	348	1010,858	604,7922	0,5526453	0,6014198	471,9607	3,304601	0	1279,998	623,5605	0,3777077	0,6268399	474,7912	3,246718	0	16	1145	614						Untertest4.avi	0	880	547	72	111	1072	498	516	0	Content		1073	503	5799318	1130819995
5816	08:42:35.732	00:00:05.815	349	1013,149	599,4898	0,5529004	0,6012673	471,9634	3,268193	0	1280,735	617,6944	0,3779404	0,6262887	474,7997	3,245735	0	16	1147	609						Untertest4.avi	0	880	547	72	111	1072	498	516	0	Content		1075	498	5815941	1130836618
5833	08:42:35.749	00:00:05.832	350	1011,466	598,1013	0,5530528	0,6010578	471,9175	3,274752	0	1264,198	620,3281	0,3780956	0,6257253	474,7105	3,245922	0	16	1138	609						Untertest4.avi	0	880	547	72	111	1072	498	516	0	Content		1066	498	5832567	1130853244
5849	08:42:35.765	00:00:05.849	351	1012,887	595,772	0,5530881	0,6008085	471,8529	3,231278	0	1279,265	609,5177	0,3780956	0,6253346	474,6253	3,217171	0	16	1146	603						Untertest4.avi	0	880	547	72	111	1072	498	516	0	Content		1074	492	5849314	1130869991
5866	08:42:35.782	00:00:05.865	352	1016,72	594,8378	0,5530044	0,6005483	471,8008	3,243667	0	1270,059	616,7788	0,3780023	0,624964	474,8213	3,209538	0	16	1143	606						Untertest4.avi	0	880	547	72	111	1072	498	516	0	Content		1071	495	5865938	1130886615
5883	08:42:35.799	00:00:05.882	353	1010,116	599,7408	0,5528942	0,6003225	471,7811	3,227219	0	1262,571	623,6008	0,3778633	0,6246795	474,672	3,191234	0	16	1136	612						Untertest4.avi	0	880	547	72	111	1072	498	516	0	Content		1064	501	5882562	1130903239
5899	08:42:35.815	00:00:05.899	354	1011,703	601,7623	0,5527954	0,6001967	471,715	3,186382	0	1274,256	624,7407	0,3777312	0,6243917	474,6581	3,18105	0	16	1143	613						Untertest4.avi	0	880	547	72	111	1072	498	516	0	Content		1071	502	5899186	1130919863
5916	08:42:35.832	00:00:05.915	355	1014,109	603,416	0,552866	0,6001469	471,7601	3,198921	0	1252,697	624,9122	0,3777758	0,6240248	474,6284	3,200971	0	16	1133	614						Untertest4.avi	0	880	547	72	111	1072	498	516	0	Content		1061	503	5915932	1130936609
5933	08:42:35.849	00:00:05.932	356	1011,016	600,8093	0,5530983	0,6001501	471,8518	3,194907	0	1272,62	613,1336	0,3780335	0,62366	474,7792	3,182266	0	16	1142	607						Untertest4.avi	0	880	547	72	111	1072	498	516	0	Content		1070	496	5932559	1130953236
5949	08:42:35.865	00:00:05.949	357	1006,844	594,0302	0,5534853	0,600287	471,845	3,183227	0	1251,802	627,9059	0,3784029	0,6232549	474,7144	3,193563	0	16	1129	611						Untertest4.avi	0	880	547	72	111	1072	498	516	0	Content		1057	500	5949181	1130969858
5966	08:42:35.882	00:00:05.965	358	1009,75	600,7345	0,5539272	0,6004711	471,8262	3,192083	0	1271,358	621,0159	0,378817	0,6230144	474,614	3,167954	0	16	1141	611						Untertest4.avi	0	880	547	72	111	1072	498	516	0	Content		1069	500	5965805	1130986482
5983	08:42:35.899	00:00:05.982	359	1005,079	604,1835	0,5542783	0,6006716	471,886	3,17231	0	1253,26	620,3228	0,3791398	0,6228261	474,6021	3,180946	0	16	1129	612						Untertest4.avi	0	880	547	72	111	1072	498	516	0	Content		1057	501	5982552	1131003229
5999	08:42:35.915	00:00:05.999	360	1006,242	599,1538	0,5545348	0,6008819	471,791	3,181791	0	1259,259	618,7319	0,3793803	0,6227328	474,753	3,169067	0	16	1133	609						Untertest4.avi	0	880	547	72	111	1072	498	516	0	Content		1061	498	5999176	1131019853
6016	08:42:35.932	00:00:06.015	361	1010,572	602,161	0,5546641	0,6010563	471,7745	3,221362	0	1260,191	623,5354	0,3795049	0,6228964	474,7262	3,200737	0	16	1135	613						Untertest4.avi	0	880	547	72	111	1072	498	516	0	Content		1063	502	6015800	1131036477
6032	08:42:35.948	00:00:06.032	362	1020,331	598,3684	0,5546785	0,6012686	471,7899	3,218633	0	1276,789	622,4013	0,3795396	0,6231514	474,8202	3,193921	0	17	1149	610						Untertest4.avi	0	880	547	72	111	1043	518	100	0	Content		1077	499	6032425	1131053102
6049	08:42:35.965	00:00:06.049	363	1021,37	601,049	0,5545831	0,6014207	472,0189	3,215047	0	1260,903	625,7599	0,379494	0,6234972	474,8858	3,19312	0	17	1141	613						Untertest4.avi	0	880	547	72	111	1043	518	100	0	Content		1069	502	6049171	1131069848
6066	08:42:35.982	00:00:06.065	364	1014,769	600,0588	0,5545679	0,6016412	472,0076	3,227317	0	1266,973	622,3693	0,3795132	0,6237496	474,7948	3,166125	0	17	1141	611						Untertest4.avi	0	880	547	72	111	1043	518	100	0	Content		1069	500	6065796	1131086473
6082	08:42:35.998	00:00:06.082	365	987,8649	631,4072	0,5549952	0,6023983	471,7295	3,236695	0	1191,154	658,428	0,3802472	0,6244793	474,483	3,23338	0	17	1090	645						Untertest4.avi	0	880	547	72	111	1043	518	100	0	Content		1018	534	6082419	1131103096
6099	08:42:36.015	00:00:06.099	366	910,213	670,6367	0,5558746	0,6032597	471,7389	3,23896	0	1105,803	707,4147	0,3817881	0,6252609	474,5915	3,224414	0	17	1008	689						Untertest4.avi	0	880	547	72	111	1043	518	100	0	Content		936	578	6099042	1131119719
6116	08:42:36.032	00:00:06.115	367	839,1418	708,4152	0,5566976	0,6037138	471,5644	3,235834	0	1011,166	752,3766	0,3830678	0,6258555	474,2477	3,235426	0	17	925	730						Untertest4.avi	0	880	547	72	111	1043	518	100	0	Content		853	619	6115793	1131136470
6132	08:42:36.048	00:00:06.132	368	-1024	-768	-1	-1	-1	-1	4	-1024	-768	-1	-1	-1	-1	4		0	0						Untertest4.avi	0	880	547	72	111				0	Content		-72	-111	6132417	1131153094
6149	08:42:36.065	00:00:06.149	369	-1024	-768	-1	-1	-1	-1	4	-1024	-768	-1	-1	-1	-1	4		0	0						Untertest4.avi	0	880	547	72	111				0	Content		-72	-111	6149099	1131169776
6166	08:42:36.082	00:00:06.165	370	-1024	-768	-1	-1	-1	-1	4	-1024	-768	-1	-1	-1	-1	4		0	0						Untertest4.avi	0	880	547	72	111				0	Content		-72	-111	6165765	1131186442
6182	08:42:36.098	00:00:06.182	371	-1024	-768	-1	-1	-1	-1	4	-1024	-768	-1	-1	-1	-1	4		0	0						Untertest4.avi	0	880	547	72	111				0	Content		-72	-111	6182405	1131203082
6199	08:42:36.115	00:00:06.199	372	-1024	-768	-1	-1	-1	-1	4	-1024	-768	-1	-1	-1	-1	4		0	0						Untertest4.avi	0	880	547	72	111				0	Content		-72	-111	6199028	1131219705
6216	08:42:36.132	00:00:06.215	373	-1024	-768	-1	-1	-1	-1	4	-1024	-768	-1	-1	-1	-1	4		0	0						Untertest4.avi	0	880	547	72	111				0	Content		-72	-111	6215652	1131236329
6232	08:42:36.148	00:00:06.232	374	-1024	-768	-1	-1	-1	-1	4	-1024	-768	-1	-1	-1	-1	4		0	0						Untertest4.avi	0	880	547	72	111				0	Content		-72	-111	6232400	1131253077
6249	08:42:36.165	00:00:06.249	375	-1024	-768	-1	-1	-1	-1	4	-1024	-768	-1	-1	-1	-1	4		0	0						Untertest4.avi	0	880	547	72	111				0	Content		-72	-111	6249022	1131269699
6266	08:42:36.182	00:00:06.265	376	-1024	-768	-1	-1	-1	-1	4	-1024	-768	-1	-1	-1	-1	4		0	0						Untertest4.avi	0	880	547	72	111				0	Content		-72	-111	6265647	1131286324
6282	08:42:36.198	00:00:06.282	377	-1024	-768	-1	-1	-1	-1	4	-1024	-768	-1	-1	-1	-1	4		0	0						Untertest4.avi	0	880	547	72	111				0	Content		-72	-111	6282270	1131302947
6299	08:42:36.215	00:00:06.299	378	-1024	-768	-1	-1	-1	-1	4	-1024	-768	-1	-1	-1	-1	4		0	0						Untertest4.avi	0	880	547	72	111				0	Content		-72	-111	6299018	1131319695
6316	08:42:36.232	00:00:06.315	379	-1024	-768	-1	-1	-1	-1	4	-1024	-768	-1	-1	-1	-1	4		0	0						Untertest4.avi	0	880	547	72	111				0	Content		-72	-111	6315644	1131336321
6332	08:42:36.248	00:00:06.332	380	-1024	-768	-1	-1	-1	-1	4	-1024	-768	-1	-1	-1	-1	4		0	0						Untertest4.avi	0	880	547	72	111				0	Content		-72	-111	6332266	1131352943
6349	08:42:36.265	00:00:06.348	381	-1024	-768	-1	-1	-1	-1	4	-1024	-768	-1	-1	-1	-1	4		0	0						Untertest4.avi	0	880	547	72	111				0	Content		-72	-111	6348887	1131369564
6366	08:42:36.282	00:00:06.365	382	-1024	-768	-1	-1	-1	-1	4	-1024	-768	-1	-1	-1	-1	4		0	0						Untertest4.avi	0	880	547	72	111				0	Content		-72	-111	6365636	1131386313
6382	08:42:36.298	00:00:06.382	383	-1024	-768	-1	-1	-1	-1	4	-1024	-768	-1	-1	-1	-1	4		0	0						Untertest4.avi	0	880	547	72	111				0	Content		-72	-111	6382261	1131402938
6400	08:42:36.316	00:00:06.399	384	-1024	-768	-1	-1	-1	-1	4	-1024	-768	-1	-1	-1	-1	4		0	0						Untertest4.avi	0	880	547	72	111				0	Content		-72	-111	6399507	1131420184
6416	08:42:36.332	00:00:06.415	385	-1024	-768	-1	-1	-1	-1	4	-1024	-768	-1	-1	-1	-1	4		0	0						Untertest4.avi	0	880	547	72	111				0	Content		-72	-111	6415629	1131436306
6432	08:42:36.348	00:00:06.432	386	-1024	-768	-1	-1	-1	-1	4	-1024	-768	-1	-1	-1	-1	4		0	0						Untertest4.avi	0	880	547	72	111				0	Content		-72	-111	6432253	1131452930
6449	08:42:36.365	00:00:06.448	387	-1024	-768	-1	-1	-1	-1	4	-1024	-768	-1	-1	-1	-1	4		0	0						Untertest4.avi	0	880	547	72	111				0	Content		-72	-111	6448879	1131469556
6466	08:42:36.382	00:00:06.465	388	-1024	-768	-1	-1	-1	-1	4	-1024	-768	-1	-1	-1	-1	4		0	0						Untertest4.avi	0	880	547	72	111				0	Content		-72	-111	6465500	1131486177
6482	08:42:36.398	00:00:06.482	389	-1024	-768	-1	-1	-1	-1	4	-1024	-768	-1	-1	-1	-1	4		0	0						Untertest4.avi	0	880	547	72	111				0	Content		-72	-111	6482248	1131502925
6499	08:42:36.415	00:00:06.498	390	-1024	-768	-1	-1	-1	-1	4	-1024	-768	-1	-1	-1	-1	4		0	0						Untertest4.avi	0	880	547	72	111				0	Content		-72	-111	6498879	1131519556
6515	08:42:36.431	00:00:06.515	391	-1024	-768	-1	-1	-1	-1	4	-1024	-768	-1	-1	-1	-1	4		0	0						Untertest4.avi	0	880	547	72	111				0	Content		-72	-111	6515497	1131536174
6533	08:42:36.449	00:00:06.532	392	-1024	-768	-1	-1	-1	-1	4	-1024	-768	-1	-1	-1	-1	4		0	0						Untertest4.avi	0	880	547	72	111				0	Content		-72	-111	6532688	1131553365
6550	08:42:36.466	00:00:06.550	393	-1024	-768	-1	-1	-1	-1	4	-1024	-768	-1	-1	-1	-1	4		0	0						Untertest4.avi	0	880	547	72	111				0	Content		-72	-111	6550064	1131570741
6567	08:42:36.483	00:00:06.567	394	-1024	-768	-1	-1	-1	-1	4	-1024	-768	-1	-1	-1	-1	4		0	0						Untertest4.avi	0	880	547	72	111				0	Content		-72	-111	6567308	1131587985
6582	08:42:36.498	00:00:06.582	395	-1024	-768	-1	-1	-1	-1	4	-1024	-768	-1	-1	-1	-1	4		0	0						Untertest4.avi	0	880	547	72	111				0	Content		-72	-111	6582110	1131602787
6599	08:42:36.515	00:00:06.598	396	-1024	-768	-1	-1	-1	-1	4	-1024	-768	-1	-1	-1	-1	4		0	0						Untertest4.avi	0	880	547	72	111				0	Content		-72	-111	6598859	1131619536
6615	08:42:36.531	00:00:06.615	397	-1024	-768	-1	-1	-1	-1	4	-1024	-768	-1	-1	-1	-1	4		0	0						Untertest4.avi	0	880	547	72	111				0	Content		-72	-111	6615482	1131636159
6632	08:42:36.548	00:00:06.632	398	-1024	-768	-1	-1	-1	-1	4	-1024	-768	-1	-1	-1	-1	4		0	0						Untertest4.avi	0	880	547	72	111				0	Content		-72	-111	6632105	1131652782
6649	08:42:36.565	00:00:06.648	399	-1024	-768	-1	-1	-1	-1	4	-1024	-768	-1	-1	-1	-1	4		0	0						Untertest4.avi	0	880	547	72	111				0	Content		-72	-111	6648724	1131669401
6665	08:42:36.581	00:00:06.665	400	-1024	-768	-1	-1	-1	-1	4	-1024	-768	-1	-1	-1	-1	4		0	0						Untertest4.avi	0	880	547	72	111				0	Content		-72	-111	6665348	1131686025
6683	08:42:36.599	00:00:06.682	401	-1024	-768	-1	-1	-1	-1	4	-1024	-768	-1	-1	-1	-1	4		0	0						Untertest4.avi	0	880	547	72	111				0	Content		-72	-111	6682541	1131703218
6700	08:42:36.616	00:00:06.699	402	-1024	-768	-1	-1	-1	-1	4	-1024	-768	-1	-1	-1	-1	4		0	0						Untertest4.avi	0	880	547	72	111				0	Content		-72	-111	6699917	1131720594
6717	08:42:36.633	00:00:06.717	403	-1024	-768	-1	-1	-1	-1	4	-1024	-768	-1	-1	-1	-1	4		0	0						Untertest4.avi	0	880	547	72	111				0	Content		-72	-111	6717162	1131737839
6732	08:42:36.648	00:00:06.731	404	-1024	-768	-1	-1	-1	-1	4	-1024	-768	-1	-1	-1	-1	4		0	0						Untertest4.avi	0	880	547	72	111				0	Content		-72	-111	6731965	1131752642
6749	08:42:36.665	00:00:06.748	405	-1024	-768	-1	-1	-1	-1	4	-1024	-768	-1	-1	-1	-1	4		0	0						Untertest4.avi	0	880	547	72	111				0	Content		-72	-111	6748713	1131769390
6765	08:42:36.681	00:00:06.765	406	-1024	-768	-1	-1	-1	-1	4	-1024	-768	-1	-1	-1	-1	4		0	0						Untertest4.avi	0	880	547	72	111				0	Content		-72	-111	6765333	1131786010
6782	08:42:36.698	00:00:06.781	407	-1024	-768	-1	-1	-1	-1	4	-1024	-768	-1	-1	-1	-1	4		0	0						Untertest4.avi	0	880	547	72	111				0	Content		-72	-111	6781955	1131802632
6799	08:42:36.715	00:00:06.798	408	-1024	-768	-1	-1	-1	-1	4	-1024	-768	-1	-1	-1	-1	4		0	0						Untertest4.avi	0	880	547	72	111				0	Content		-72	-111	6798577	1131819254
6815	08:42:36.731	00:00:06.815	409	-1024	-768	-1	-1	-1	-1	4	-1024	-768	-1	-1	-1	-1	4		0	0						Untertest4.avi	0	880	547	72	111				0	Content		-72	-111	6815326	1131836003
6832	08:42:36.748	00:00:06.832	410	-1024	-768	-1	-1	-1	-1	4	-1024	-768	-1	-1	-1	-1	4		0	0						Untertest4.avi	0	880	547	72	111				0	Content		-72	-111	6832389	1131853066
6850	08:42:36.766	00:00:06.849	411	-1024	-768	-1	-1	-1	-1	4	-1024	-768	-1	-1	-1	-1	4		0	0						Untertest4.avi	0	880	547	72	111				0	Content		-72	-111	6849764	1131870441
6867	08:42:36.783	00:00:06.867	412	-1024	-768	-1	-1	-1	-1	4	-1024	-768	-1	-1	-1	-1	4		0	0						Untertest4.avi	0	880	547	72	111				0	Content		-72	-111	6867011	1131887688
6882	08:42:36.798	00:00:06.881	413	-1024	-768	-1	-1	-1	-1	4	-1024	-768	-1	-1	-1	-1	4		0	0						Untertest4.avi	0	880	547	72	111				0	Content		-72	-111	6881937	1131902614
6899	08:42:36.815	00:00:06.898	414	-1024	-768	-1	-1	-1	-1	4	-1024	-768	-1	-1	-1	-1	4		0	0						Untertest4.avi	0	880	547	72	111				0	Content		-72	-111	6898558	1131919235
6915	08:42:36.831	00:00:06.915	415	-1024	-768	-1	-1	-1	-1	4	-1024	-768	-1	-1	-1	-1	4		0	0						Untertest4.avi	0	880	547	72	111				0	Content		-72	-111	6915301	1131935978
6932	08:42:36.848	00:00:06.931	416	-1024	-768	-1	-1	-1	-1	4	-1024	-768	-1	-1	-1	-1	4		0	0						Untertest4.avi	0	880	547	72	111				0	Content		-72	-111	6931916	1131952593
6949	08:42:36.865	00:00:06.948	417	-1024	-768	-1	-1	-1	-1	4	-1024	-768	-1	-1	-1	-1	4		0	0						Untertest4.avi	0	880	547	72	111				0	Content		-72	-111	6948793	1131969470
6965	08:42:36.881	00:00:06.965	418	-1024	-768	-1	-1	-1	-1	4	-1024	-768	-1	-1	-1	-1	4		0	0						Untertest4.avi	0	880	547	72	111				0	Content		-72	-111	6965175	1131985852
6982	08:42:36.898	00:00:06.981	419	-1024	-768	-1	-1	-1	-1	4	-1024	-768	-1	-1	-1	-1	4		0	0						Untertest4.avi	0	880	547	72	111				0	Content		-72	-111	6981919	1132002596
6999	08:42:36.915	00:00:06.998	420	-1024	-768	-1	-1	-1	-1	4	-1024	-768	-1	-1	-1	-1	4		0	0						Untertest4.avi	0	880	547	72	111				0	Content		-72	-111	6998545	1132019222
7015	08:42:36.931	00:00:07.015	421	-1024	-768	-1	-1	-1	-1	4	-1024	-768	-1	-1	-1	-1	4		0	0						Untertest4.avi	0	880	547	72	111				0	Content		-72	-111	7015411	1132036088
7032	08:42:36.948	00:00:07.031	422	-1024	-768	-1	-1	-1	-1	4	-1024	-768	-1	-1	-1	-1	4		0	0						Untertest4.avi	0	880	547	72	111				0	Content		-72	-111	7031794	1132052471
7048	08:42:36.964	00:00:07.048	423	-1024	-768	-1	-1	-1	-1	4	-1024	-768	-1	-1	-1	-1	4		0	0						Untertest4.avi	0	880	547	72	111				0	Content		-72	-111	7048480	1132069157
7065	08:42:36.981	00:00:07.065	424	-1024	-768	-1	-1	-1	-1	4	-1024	-768	-1	-1	-1	-1	4		0	0						Untertest4.avi	0	880	547	72	111				0	Content		-72	-111	7065146	1132085823
7082	08:42:36.998	00:00:07.081	425	-1024	-768	-1	-1	-1	-1	4	-1024	-768	-1	-1	-1	-1	4		0	0						Untertest4.avi	0	880	547	72	111				0	Content		-72	-111	7081786	1132102463
7098	08:42:37.014	00:00:07.098	426	-1024	-768	-1	-1	-1	-1	4	-1024	-768	-1	-1	-1	-1	4		0	0						Untertest4.avi	0	880	547	72	111				0	Content		-72	-111	7098411	1132119088
7115	08:42:37.031	00:00:07.115	427	-1024	-768	-1	-1	-1	-1	4	-1024	-768	-1	-1	-1	-1	4		0	0						Untertest4.avi	0	880	547	72	111				0	Content		-72	-111	7115033	1132135710
7132	08:42:37.048	00:00:07.131	428	-1024	-768	-1	-1	-1	-1	4	-1024	-768	-1	-1	-1	-1	4		0	0						Untertest4.avi	0	880	547	72	111				0	Content		-72	-111	7131657	1132152334
7148	08:42:37.064	00:00:07.148	429	-1024	-768	-1	-1	-1	-1	4	-1024	-768	-1	-1	-1	-1	4		0	0						Untertest4.avi	0	880	547	72	111				0	Content		-72	-111	7148469	1132169146
7165	08:42:37.081	00:00:07.165	430	-1024	-768	-1	-1	-1	-1	4	-1024	-768	-1	-1	-1	-1	4		0	0						Untertest4.avi	0	880	547	72	111				0	Content		-72	-111	7165136	1132185813
7182	08:42:37.098	00:00:07.181	431	-1024	-768	-1	-1	-1	-1	4	-1024	-768	-1	-1	-1	-1	4		0	0						Untertest4.avi	0	880	547	72	111				0	Content		-72	-111	7181761	1132202438
7198	08:42:37.114	00:00:07.198	432	-1024	-768	-1	-1	-1	-1	4	-1024	-768	-1	-1	-1	-1	4		0	0						Untertest4.avi	0	880	547	72	111				0	Content		-72	-111	7198427	1132219104
7215	08:42:37.131	00:00:07.215	433	-1024	-768	-1	-1	-1	-1	4	-1024	-768	-1	-1	-1	-1	4		0	0						Untertest4.avi	0	880	547	72	111				0	Content		-72	-111	7215020	1132235697
7232	08:42:37.148	00:00:07.231	434	-1024	-768	-1	-1	-1	-1	4	-1024	-768	-1	-1	-1	-1	4		0	0						Untertest4.avi	0	880	547	72	111				0	Content		-72	-111	7231652	1132252329
7248	08:42:37.164	00:00:07.248	435	-1024	-768	-1	-1	-1	-1	4	-1024	-768	-1	-1	-1	-1	4		0	0						Untertest4.avi	0	880	547	72	111				0	Content		-72	-111	7248270	1132268947
7265	08:42:37.181	00:00:07.265	436	-1024	-768	-1	-1	-1	-1	4	-1024	-768	-1	-1	-1	-1	4		0	0						Untertest4.avi	0	880	547	72	111				0	Content		-72	-111	7265016	1132285693
7282	08:42:37.198	00:00:07.281	437	-1024	-768	-1	-1	-1	-1	4	-1024	-768	-1	-1	-1	-1	4		0	0						Untertest4.avi	0	880	547	72	111				0	Content		-72	-111	7281512	1132302189
7298	08:42:37.214	00:00:07.298	438	-1024	-768	-1	-1	-1	-1	4	-1024	-768	-1	-1	-1	-1	4		0	0						Untertest4.avi	0	880	547	72	111				0	Content		-72	-111	7298260	1132318937
7315	08:42:37.231	00:00:07.314	439	-1024	-768	-1	-1	-1	-1	4	-1024	-768	-1	-1	-1	-1	4		0	0						Untertest4.avi	0	880	547	72	111				0	Content		-72	-111	7314882	1132335559
7332	08:42:37.248	00:00:07.331	440	-1024	-768	-1	-1	-1	-1	4	-1024	-768	-1	-1	-1	-1	4		0	0						Untertest4.avi	0	880	547	72	111				0	Content		-72	-111	7331703	1132352380
7348	08:42:37.264	00:00:07.348	441	-1024	-768	-1	-1	-1	-1	4	-1024	-768	-1	-1	-1	-1	4		0	0						Untertest4.avi	0	880	547	72	111				0	Content		-72	-111	7348140	1132368817
7365	08:42:37.281	00:00:07.364	442	-1024	-768	-1	-1	-1	-1	4	-1024	-768	-1	-1	-1	-1	4		0	0						Untertest4.avi	0	880	547	72	111				0	Content		-72	-111	7364875	1132385552
7382	08:42:37.298	00:00:07.381	443	-1024	-768	-1	-1	-1	-1	4	-1024	-768	-1	-1	-1	-1	4		0	0						Untertest4.avi	0	880	547	72	111				0	Content		-72	-111	7381500	1132402177
7398	08:42:37.314	00:00:07.398	444	-1024	-768	-1	-1	-1	-1	4	-1024	-768	-1	-1	-1	-1	4		0	0						Untertest4.avi	0	880	547	72	111				0	Content		-72	-111	7398134	1132418811
7415	08:42:37.331	00:00:07.414	445	-1024	-768	-1	-1	-1	-1	4	-1024	-768	-1	-1	-1	-1	4		0	0						Untertest4.avi	0	880	547	72	111				0	Content		-72	-111	7414745	1132435422
7432	08:42:37.348	00:00:07.431	446	-1024	-768	-1	-1	-1	-1	4	-1024	-768	-1	-1	-1	-1	4		0	0						Untertest4.avi	0	880	547	72	111				0	Content		-72	-111	7431607	1132452284
7448	08:42:37.364	00:00:07.448	447	-1024	-768	-1	-1	-1	-1	4	-1024	-768	-1	-1	-1	-1	4		0	0						Untertest4.avi	0	880	547	72	111				0	Content		-72	-111	7448124	1132468801
7465	08:42:37.381	00:00:07.464	448	-1024	-768	-1	-1	-1	-1	4	-1024	-768	-1	-1	-1	-1	4		0	0						Untertest4.avi	0	880	547	72	111				0	Content		-72	-111	7464746	1132485423
7481	08:42:37.397	00:00:07.481	449	-1024	-768	-1	-1	-1	-1	4	-1024	-768	-1	-1	-1	-1	4		0	0						Untertest4.avi	0	880	547	72	111				0	Content		-72	-111	7481361	1132502038
7498	08:42:37.414	00:00:07.498	450	-1024	-768	-1	-1	-1	-1	4	-1024	-768	-1	-1	-1	-1	4		0	0						Untertest4.avi	0	880	547	72	111				0	Content		-72	-111	7498225	1132518902
7515	08:42:37.431	00:00:07.514	451	-1024	-768	-1	-1	-1	-1	4	-1024	-768	-1	-1	-1	-1	4		0	0						Untertest4.avi	0	880	547	72	111				0	Content		-72	-111	7514736	1132535413
7531	08:42:37.447	00:00:07.531	452	-1024	-768	-1	-1	-1	-1	4	-1024	-768	-1	-1	-1	-1	4		0	0						Untertest4.avi	0	880	547	72	111				0	Content		-72	-111	7531477	1132552154
7548	08:42:37.464	00:00:07.547	453	-1024	-768	-1	-1	-1	-1	4	-1024	-768	-1	-1	-1	-1	4		0	0						Untertest4.avi	0	880	547	72	111				0	Content		-72	-111	7547975	1132568652
7565	08:42:37.481	00:00:07.564	454	-1024	-768	-1	-1	-1	-1	4	-1024	-768	-1	-1	-1	-1	4		0	0						Untertest4.avi	0	880	547	72	111				0	Content		-72	-111	7564723	1132585400
7581	08:42:37.497	00:00:07.581	455	611,4821	929,1099	0,3912911	0,6229634	473,3955	3,120845	3	692,0942	962,9826	0,3913392	0,6229607	473,3954	3,101792	1	18	692	963						Untertest4.avi	0	880	547	72	111	620	852	116	0	Content		620	852	7581348	1132602025
7598	08:42:37.514	00:00:07.597	456	-1024	-768	-1	-1	-1	-1	4	-1024	-768	-1	-1	-1	-1	4	18	0	0						Untertest4.avi	0	880	547	72	111	620	852	116	0	Content		-72	-111	7597987	1132618664
7615	08:42:37.531	00:00:07.614	457	-1024	-768	-1	-1	-1	-1	4	-1024	-768	-1	-1	-1	-1	4	18	0	0						Untertest4.avi	0	880	547	72	111	620	852	116	0	Content		-72	-111	7614590	1132635267
7631	08:42:37.547	00:00:07.631	458	-1024	-768	-1	-1	-1	-1	4	-1024	-768	-1	-1	-1	-1	4	18	0	0						Untertest4.avi	0	880	547	72	111	620	852	116	0	Content		-72	-111	7631456	1132652133
7648	08:42:37.564	00:00:07.647	459	-1024	-768	-1	-1	-1	-1	4	-1024	-768	-1	-1	-1	-1	4	18	0	0						Untertest4.avi	0	880	547	72	111	620	852	116	0	Content		-72	-111	7647959	1132668636
7665	08:42:37.581	00:00:07.664	460	-1024	-768	-1	-1	-1	-1	4	-1024	-768	-1	-1	-1	-1	4	18	0	0						Untertest4.avi	0	880	547	72	111	620	852	116	0	Content		-72	-111	7664708	1132685385
7681	08:42:37.597	00:00:07.681	461	589,261	913,1718	0,3914279	0,6200971	473,3954	3,145223	3	663,0025	945,9054	0,3914903	0,6200944	473,3954	3,125349	1	18	663	946						Untertest4.avi	0	880	547	72	111	620	852	116	0	Content		591	835	7681203	1132701880
7698	08:42:37.614	00:00:07.697	462	-1024	-768	-1	-1	-1	-1	4	-1024	-768	-1	-1	-1	-1	4		0	0						Untertest4.avi	0	880	547	72	111				0	Content		-72	-111	7697827	1132718504
7715	08:42:37.631	00:00:07.714	463	-1024	-768	-1	-1	-1	-1	4	-1024	-768	-1	-1	-1	-1	4		0	0						Untertest4.avi	0	880	547	72	111				0	Content		-72	-111	7714574	1132735251
7731	08:42:37.647	00:00:07.731	464	-1024	-768	-1	-1	-1	-1	4	-1024	-768	-1	-1	-1	-1	4		0	0						Untertest4.avi	0	880	547	72	111				0	Content		-72	-111	7731199	1132751876
7748	08:42:37.664	00:00:07.747	465	-1024	-768	-1	-1	-1	-1	4	-1024	-768	-1	-1	-1	-1	4		0	0						Untertest4.avi	0	880	547	72	111				0	Content		-72	-111	7747820	1132768497
7764	08:42:37.680	00:00:07.764	466	-1024	-768	-1	-1	-1	-1	4	-1024	-768	-1	-1	-1	-1	4		0	0						Untertest4.avi	0	880	547	72	111				0	Content		-72	-111	7764442	1132785119
7781	08:42:37.697	00:00:07.781	467	-1024	-768	-1	-1	-1	-1	4	-1024	-768	-1	-1	-1	-1	4		0	0						Untertest4.avi	0	880	547	72	111				0	Content		-72	-111	7781189	1132801866
7798	08:42:37.714	00:00:07.797	468	-1024	-768	-1	-1	-1	-1	4	-1024	-768	-1	-1	-1	-1	4		0	0						Untertest4.avi	0	880	547	72	111				0	Content		-72	-111	7797812	1132818489
7814	08:42:37.730	00:00:07.814	469	-1024	-768	-1	-1	-1	-1	4	-1024	-768	-1	-1	-1	-1	4		0	0						Untertest4.avi	0	880	547	72	111				0	Content		-72	-111	7814435	1132835112
7832	08:42:37.748	00:00:07.831	470	-1024	-768	-1	-1	-1	-1	4	-1024	-768	-1	-1	-1	-1	4		0	0						Untertest4.avi	0	880	547	72	111				0	Content		-72	-111	7831624	1132852301
7848	08:42:37.764	00:00:07.848	471	-1024	-768	-1	-1	-1	-1	4	-1024	-768	-1	-1	-1	-1	4		0	0						Untertest4.avi	0	880	547	72	111				0	Content		-72	-111	7848248	1132868925
7865	08:42:37.781	00:00:07.864	472	-1024	-768	-1	-1	-1	-1	4	-1024	-768	-1	-1	-1	-1	4		0	0						Untertest4.avi	0	880	547	72	111				0	Content		-72	-111	7864872	1132885549
7881	08:42:37.797	00:00:07.881	473	-1024	-768	-1	-1	-1	-1	4	-1024	-768	-1	-1	-1	-1	4		0	0						Untertest4.avi	0	880	547	72	111				0	Content		-72	-111	7881053	1132901730
7898	08:42:37.814	00:00:07.897	474	-1024	-768	-1	-1	-1	-1	4	-1024	-768	-1	-1	-1	-1	4		0	0						Untertest4.avi	0	880	547	72	111				0	Content		-72	-111	7897799	1132918476
7914	08:42:37.830	00:00:07.914	475	-1024	-768	-1	-1	-1	-1	4	-1024	-768	-1	-1	-1	-1	4		0	0						Untertest4.avi	0	880	547	72	111				0	Content		-72	-111	7914421	1132935098
7931	08:42:37.847	00:00:07.931	476	-1024	-768	-1	-1	-1	-1	4	-1024	-768	-1	-1	-1	-1	4		0	0						Untertest4.avi	0	880	547	72	111				0	Content		-72	-111	7931048	1132951725
7948	08:42:37.864	00:00:07.947	477	-1024	-768	-1	-1	-1	-1	4	-1024	-768	-1	-1	-1	-1	4		0	0						Untertest4.avi	0	880	547	72	111				0	Content		-72	-111	7947669	1132968346
7964	08:42:37.880	00:00:07.964	478	-1024	-768	-1	-1	-1	-1	4	-1024	-768	-1	-1	-1	-1	4		0	0						Untertest4.avi	0	880	547	72	111				0	Content		-72	-111	7964290	1132984967
7981	08:42:37.897	00:00:07.981	479	-1024	-768	-1	-1	-1	-1	4	-1024	-768	-1	-1	-1	-1	4		0	0						Untertest4.avi	0	880	547	72	111				0	Content		-72	-111	7981043	1133001720
7998	08:42:37.914	00:00:07.997	480	-1024	-768	-1	-1	-1	-1	4	-1024	-768	-1	-1	-1	-1	4		0	0						Untertest4.avi	0	880	547	72	111				0	Content		-72	-111	7997661	1133018338
8014	08:42:37.930	00:00:08.014	481	-1024	-768	-1	-1	-1	-1	4	-1024	-768	-1	-1	-1	-1	4		0	0						Untertest4.avi	0	880	547	72	111				0	Content		-72	-111	8014284	1133034961
8031	08:42:37.947	00:00:08.030	482	-1024	-768	-1	-1	-1	-1	4	-1024	-768	-1	-1	-1	-1	4		0	0						Untertest4.avi	0	880	547	72	111				0	Content		-72	-111	8030905	1133051582
8048	08:42:37.964	00:00:08.047	483	-1024	-768	-1	-1	-1	-1	4	-1024	-768	-1	-1	-1	-1	4		0	0						Untertest4.avi	0	880	547	72	111				0	Content		-72	-111	8047528	1133068205
8065	08:42:37.981	00:00:08.064	484	-1024	-768	-1	-1	-1	-1	4	-1024	-768	-1	-1	-1	-1	4		0	0						Untertest4.avi	0	880	547	72	111				0	Content		-72	-111	8064779	1133085456
8082	08:42:37.998	00:00:08.081	485	-1024	-768	-1	-1	-1	-1	4	-1024	-768	-1	-1	-1	-1	4		0	0						Untertest4.avi	0	880	547	72	111				0	Content		-72	-111	8081513	1133102190
8098	08:42:38.014	00:00:08.097	486	-1024	-768	-1	-1	-1	-1	4	-1024	-768	-1	-1	-1	-1	4		0	0						Untertest4.avi	0	880	547	72	111				0	Content		-72	-111	8097839	1133118516
8114	08:42:38.030	00:00:08.114	487	-1024	-768	-1	-1	-1	-1	4	-1024	-768	-1	-1	-1	-1	4		0	0						Untertest4.avi	0	880	547	72	111				0	Content		-72	-111	8114267	1133134944
8131	08:42:38.047	00:00:08.130	488	-1024	-768	-1	-1	-1	-1	4	-1024	-768	-1	-1	-1	-1	4		0	0						Untertest4.avi	0	880	547	72	111				0	Content		-72	-111	8130889	1133151566
8148	08:42:38.064	00:00:08.147	489	-1024	-768	-1	-1	-1	-1	4	-1024	-768	-1	-1	-1	-1	4		0	0						Untertest4.avi	0	880	547	72	111				0	Content		-72	-111	8147511	1133168188
8164	08:42:38.080	00:00:08.164	490	-1024	-768	-1	-1	-1	-1	4	-1024	-768	-1	-1	-1	-1	4		0	0						Untertest4.avi	0	880	547	72	111				0	Content		-72	-111	8164135	1133184812
8181	08:42:38.097	00:00:08.180	491	-1024	-768	-1	-1	-1	-1	4	-1024	-768	-1	-1	-1	-1	4		0	0						Untertest4.avi	0	880	547	72	111				0	Content		-72	-111	8180881	1133201558
8198	08:42:38.114	00:00:08.197	492	-1024	-768	-1	-1	-1	-1	4	-1024	-768	-1	-1	-1	-1	4		0	0						Untertest4.avi	0	880	547	72	111				0	Content		-72	-111	8197629	1133218306
8214	08:42:38.130	00:00:08.214	493	-1024	-768	-1	-1	-1	-1	4	-1024	-768	-1	-1	-1	-1	4		0	0						Untertest4.avi	0	880	547	72	111				0	Content		-72	-111	8214127	1133234804
8231	08:42:38.147	00:00:08.230	494	-1024	-768	-1	-1	-1	-1	4	-1024	-768	-1	-1	-1	-1	4		0	0						Untertest4.avi	0	880	547	72	111				0	Content		-72	-111	8230876	1133251553
8247	08:42:38.163	00:00:08.247	495	-1024	-768	-1	-1	-1	-1	4	-1024	-768	-1	-1	-1	-1	4		0	0						Untertest4.avi	0	880	547	72	111				0	Content		-72	-111	8247498	1133268175
8264	08:42:38.180	00:00:08.264	496	-1024	-768	-1	-1	-1	-1	4	-1024	-768	-1	-1	-1	-1	4		0	0						Untertest4.avi	0	880	547	72	111				0	Content		-72	-111	8264123	1133284800
8281	08:42:38.197	00:00:08.280	497	-1024	-768	-1	-1	-1	-1	4	-1024	-768	-1	-1	-1	-1	4		0	0						Untertest4.avi	0	880	547	72	111				0	Content		-72	-111	8280745	1133301422
8297	08:42:38.213	00:00:08.297	498	-1024	-768	-1	-1	-1	-1	4	-1024	-768	-1	-1	-1	-1	4		0	0						Untertest4.avi	0	880	547	72	111				0	Content		-72	-111	8297368	1133318045
8314	08:42:38.230	00:00:08.314	499	-1024	-768	-1	-1	-1	-1	4	-1024	-768	-1	-1	-1	-1	4		0	0						Untertest4.avi	0	880	547	72	111				0	Content		-72	-111	8314118	1133334795
8331	08:42:38.247	00:00:08.330	500	-1024	-768	-1	-1	-1	-1	4	-1024	-768	-1	-1	-1	-1	4		0	0						Untertest4.avi	0	880	547	72	111				0	Content		-72	-111	8330733	1133351410
8347	08:42:38.263	00:00:08.347	501	-1024	-768	-1	-1	-1	-1	4	-1024	-768	-1	-1	-1	-1	4		0	0						Untertest4.avi	0	880	547	72	111				0	Content		-72	-111	8347399	1133368076
8364	08:42:38.280	00:00:08.363	502	-1024	-768	-1	-1	-1	-1	4	-1024	-768	-1	-1	-1	-1	4		0	0						Untertest4.avi	0	880	547	72	111				0	Content		-72	-111	8363983	1133384660
8381	08:42:38.297	00:00:08.380	503	-1024	-768	-1	-1	-1	-1	4	-1024	-768	-1	-1	-1	-1	4		0	0						Untertest4.avi	0	880	547	72	111				0	Content		-72	-111	8380729	1133401406
8397	08:42:38.313	00:00:08.397	504	-1024	-768	-1	-1	-1	-1	4	-1024	-768	-1	-1	-1	-1	4		0	0						Untertest4.avi	0	880	547	72	111				0	Content		-72	-111	8397353	1133418030
8415	08:42:38.331	00:00:08.414	505	-1024	-768	-1	-1	-1	-1	4	-1024	-768	-1	-1	-1	-1	4		0	0						Untertest4.avi	0	880	547	72	111				0	Content		-72	-111	8414601	1133435278
8431	08:42:38.347	00:00:08.431	506	-1024	-768	-1	-1	-1	-1	4	-1024	-768	-1	-1	-1	-1	4		0	0						Untertest4.avi	0	880	547	72	111				0	Content		-72	-111	8431222	1133451899
8448	08:42:38.364	00:00:08.447	507	-1024	-768	-1	-1	-1	-1	4	-1024	-768	-1	-1	-1	-1	4		0	0						Untertest4.avi	0	880	547	72	111				0	Content		-72	-111	8447842	1133468519
8464	08:42:38.380	00:00:08.463	508	-1024	-768	-1	-1	-1	-1	4	-1024	-768	-1	-1	-1	-1	4		0	0						Untertest4.avi	0	880	547	72	111				0	Content		-72	-111	8463965	1133484642
8481	08:42:38.397	00:00:08.480	509	-1024	-768	-1	-1	-1	-1	4	-1024	-768	-1	-1	-1	-1	4		0	0						Untertest4.avi	0	880	547	72	111				0	Content		-72	-111	8480724	1133501401
8497	08:42:38.413	00:00:08.497	510	-1024	-768	-1	-1	-1	-1	4	-1024	-768	-1	-1	-1	-1	4		0	0						Untertest4.avi	0	880	547	72	111				0	Content		-72	-111	8497336	1133518013
8514	08:42:38.430	00:00:08.513	511	-1024	-768	-1	-1	-1	-1	4	-1024	-768	-1	-1	-1	-1	4		0	0						Untertest4.avi	0	880	547	72	111				0	Content		-72	-111	8513961	1133534638
8531	08:42:38.447	00:00:08.531	512	-1024	-768	-1	-1	-1	-1	4	-1024	-768	-1	-1	-1	-1	4		0	0						Untertest4.avi	0	880	547	72	111				0	Content		-72	-111	8531031	1133551708
8548	08:42:38.464	00:00:08.548	513	-1024	-768	-1	-1	-1	-1	4	-1024	-768	-1	-1	-1	-1	4		0	0						Untertest4.avi	0	880	547	72	111				0	Content		-72	-111	8548401	1133569078
8566	08:42:38.482	00:00:08.565	514	-1024	-768	-1	-1	-1	-1	4	-1024	-768	-1	-1	-1	-1	4		0	0						Untertest4.avi	0	880	547	72	111				0	Content		-72	-111	8565645	1133586322
8581	08:42:38.497	00:00:08.580	515	-1024	-768	-1	-1	-1	-1	4	-1024	-768	-1	-1	-1	-1	4		0	0						Untertest4.avi	0	880	547	72	111				0	Content		-72	-111	8580575	1133601252
8597	08:42:38.513	00:00:08.597	516	-1024	-768	-1	-1	-1	-1	4	-1024	-768	-1	-1	-1	-1	4		0	0						Untertest4.avi	0	880	547	72	111				0	Content		-72	-111	8597197	1133617874
8614	08:42:38.530	00:00:08.613	517	-1024	-768	-1	-1	-1	-1	4	-1024	-768	-1	-1	-1	-1	4		0	0						Untertest4.avi	0	880	547	72	111				0	Content		-72	-111	8613945	1133634622
8631	08:42:38.547	00:00:08.630	518	-1024	-768	-1	-1	-1	-1	4	-1024	-768	-1	-1	-1	-1	4		0	0						Untertest4.avi	0	880	547	72	111				0	Content		-72	-111	8630567	1133651244
8647	08:42:38.563	00:00:08.647	519	-1024	-768	-1	-1	-1	-1	4	-1024	-768	-1	-1	-1	-1	4		0	0						Untertest4.avi	0	880	547	72	111				0	Content		-72	-111	8647186	1133667863
8664	08:42:38.580	00:00:08.663	520	-1024	-768	-1	-1	-1	-1	4	-1024	-768	-1	-1	-1	-1	4		0	0						Untertest4.avi	0	880	547	72	111				0	Content		-72	-111	8663810	1133684487
8681	08:42:38.597	00:00:08.681	521	-1024	-768	-1	-1	-1	-1	4	-1024	-768	-1	-1	-1	-1	4		0	0						Untertest4.avi	0	880	547	72	111				0	Content		-72	-111	8681003	1133701680
8698	08:42:38.614	00:00:08.698	522	-1024	-768	-1	-1	-1	-1	4	-1024	-768	-1	-1	-1	-1	4		0	0						Untertest4.avi	0	880	547	72	111				0	Content		-72	-111	8698376	1133719053
8716	08:42:38.632	00:00:08.715	523	-1024	-768	-1	-1	-1	-1	4	-1024	-768	-1	-1	-1	-1	4		0	0						Untertest4.avi	0	880	547	72	111				0	Content		-72	-111	8715624	1133736301
8730	08:42:38.646	00:00:08.730	524	-1024	-768	-1	-1	-1	-1	4	-1024	-768	-1	-1	-1	-1	4		0	0						Untertest4.avi	0	880	547	72	111				0	Content		-72	-111	8730425	1133751102
8747	08:42:38.663	00:00:08.747	525	-1024	-768	-1	-1	-1	-1	4	-1024	-768	-1	-1	-1	-1	4		0	0						Untertest4.avi	0	880	547	72	111				0	Content		-72	-111	8747173	1133767850
8764	08:42:38.680	00:00:08.763	526	-1024	-768	-1	-1	-1	-1	4	-1024	-768	-1	-1	-1	-1	4		0	0						Untertest4.avi	0	880	547	72	111				0	Content		-72	-111	8763796	1133784473
8780	08:42:38.696	00:00:08.780	527	-1024	-768	-1	-1	-1	-1	4	-1024	-768	-1	-1	-1	-1	4		0	0						Untertest4.avi	0	880	547	72	111				0	Content		-72	-111	8780415	1133801092
8797	08:42:38.713	00:00:08.797	528	-1024	-768	-1	-1	-1	-1	4	-1024	-768	-1	-1	-1	-1	4		0	0						Untertest4.avi	0	880	547	72	111				0	Content		-72	-111	8797035	1133817712
8814	08:42:38.730	00:00:08.813	529	-1024	-768	-1	-1	-1	-1	4	-1024	-768	-1	-1	-1	-1	4		0	0						Untertest4.avi	0	880	547	72	111				0	Content		-72	-111	8813659	1133834336
8831	08:42:38.747	00:00:08.830	530	-1024	-768	-1	-1	-1	-1	4	-1024	-768	-1	-1	-1	-1	4		0	0						Untertest4.avi	0	880	547	72	111				0	Content		-72	-111	8830851	1133851528
8848	08:42:38.764	00:00:08.848	531	-1024	-768	-1	-1	-1	-1	4	-1024	-768	-1	-1	-1	-1	4		0	0						Untertest4.avi	0	880	547	72	111				0	Content		-72	-111	8848220	1133868897
8865	08:42:38.781	00:00:08.865	532	-1024	-768	-1	-1	-1	-1	4	-1024	-768	-1	-1	-1	-1	4		0	0						Untertest4.avi	0	880	547	72	111				0	Content		-72	-111	8865466	1133886143
8880	08:42:38.796	00:00:08.880	533	-1024	-768	-1	-1	-1	-1	4	-1024	-768	-1	-1	-1	-1	4		0	0						Untertest4.avi	0	880	547	72	111				0	Content		-72	-111	8880270	1133900947
8897	08:42:38.813	00:00:08.897	534	-1024	-768	-1	-1	-1	-1	4	-1024	-768	-1	-1	-1	-1	4		0	0						Untertest4.avi	0	880	547	72	111				0	Content		-72	-111	8897019	1133917696
8914	08:42:38.830	00:00:08.913	535	-1024	-768	-1	-1	-1	-1	4	-1024	-768	-1	-1	-1	-1	4		0	0						Untertest4.avi	0	880	547	72	111				0	Content		-72	-111	8913637	1133934314
8930	08:42:38.846	00:00:08.930	536	-1024	-768	-1	-1	-1	-1	4	-1024	-768	-1	-1	-1	-1	4		0	0						Untertest4.avi	0	880	547	72	111				0	Content		-72	-111	8930259	1133950936
8947	08:42:38.863	00:00:08.946	537	-1024	-768	-1	-1	-1	-1	4	-1024	-768	-1	-1	-1	-1	4		0	0						Untertest4.avi	0	880	547	72	111				0	Content		-72	-111	8946881	1133967558
8964	08:42:38.880	00:00:08.963	538	-1024	-768	-1	-1	-1	-1	4	-1024	-768	-1	-1	-1	-1	4		0	0						Untertest4.avi	0	880	547	72	111				0	Content		-72	-111	8963627	1133984304
8981	08:42:38.897	00:00:08.980	539	-1024	-768	-1	-1	-1	-1	4	-1024	-768	-1	-1	-1	-1	4		0	0						Untertest4.avi	0	880	547	72	111				0	Content		-72	-111	8980695	1134001372
8998	08:42:38.914	00:00:08.998	540	-1024	-768	-1	-1	-1	-1	4	-1024	-768	-1	-1	-1	-1	4		0	0						Untertest4.avi	0	880	547	72	111				0	Content		-72	-111	8998066	1134018743
9015	08:42:38.931	00:00:09.015	541	-1024	-768	-1	-1	-1	-1	4	-1024	-768	-1	-1	-1	-1	4		0	0						Untertest4.avi	0	880	547	72	111				0	Content		-72	-111	9015312	1134035989
9030	08:42:38.946	00:00:09.030	542	-1024	-768	-1	-1	-1	-1	4	-1024	-768	-1	-1	-1	-1	4		0	0						Untertest4.avi	0	880	547	72	111				0	Content		-72	-111	9030241	1134050918
9047	08:42:38.963	00:00:09.046	543	-1024	-768	-1	-1	-1	-1	4	-1024	-768	-1	-1	-1	-1	4		0	0						Untertest4.avi	0	880	547	72	111				0	Content		-72	-111	9046864	1134067541
9064	08:42:38.980	00:00:09.063	544	-1024	-768	-1	-1	-1	-1	4	-1024	-768	-1	-1	-1	-1	4		0	0						Untertest4.avi	0	880	547	72	111				0	Content		-72	-111	9063610	1134084287
9080	08:42:38.996	00:00:09.080	545	-1024	-768	-1	-1	-1	-1	4	-1024	-768	-1	-1	-1	-1	4		0	0						Untertest4.avi	0	880	547	72	111				0	Content		-72	-111	9080233	1134100910
9097	08:42:39.013	00:00:09.096	546	-1024	-768	-1	-1	-1	-1	4	-1024	-768	-1	-1	-1	-1	4		0	0						Untertest4.avi	0	880	547	72	111				0	Content		-72	-111	9096852	1134117529
9113	08:42:39.029	00:00:09.113	547	-1024	-768	-1	-1	-1	-1	4	-1024	-768	-1	-1	-1	-1	4		0	0						Untertest4.avi	0	880	547	72	111				0	Content		-72	-111	9113473	1134134150
9131	08:42:39.047	00:00:09.130	548	-1024	-768	-1	-1	-1	-1	4	-1024	-768	-1	-1	-1	-1	4		0	0						Untertest4.avi	0	880	547	72	111				0	Content		-72	-111	9130665	1134151342
9148	08:42:39.064	00:00:09.147	549	-1024	-768	-1	-1	-1	-1	4	-1024	-768	-1	-1	-1	-1	4		0	0						Untertest4.avi	0	880	547	72	111				0	Content		-72	-111	9147909	1134168586
9165	08:42:39.081	00:00:09.165	550	-1024	-768	-1	-1	-1	-1	4	-1024	-768	-1	-1	-1	-1	4		0	0						Untertest4.avi	0	880	547	72	111				0	Content		-72	-111	9165158	1134185835
9180	08:42:39.096	00:00:09.180	551	-1024	-768	-1	-1	-1	-1	4	-1024	-768	-1	-1	-1	-1	4		0	0						Untertest4.avi	0	880	547	72	111				0	Content		-72	-111	9180085	1134200762
9197	08:42:39.113	00:00:09.196	552	-1024	-768	-1	-1	-1	-1	4	-1024	-768	-1	-1	-1	-1	4		0	0						Untertest4.avi	0	880	547	72	111				0	Content		-72	-111	9196708	1134217385
9213	08:42:39.129	00:00:09.213	553	-1024	-768	-1	-1	-1	-1	4	-1024	-768	-1	-1	-1	-1	4		0	0						Untertest4.avi	0	880	547	72	111				0	Content		-72	-111	9213457	1134234134
9230	08:42:39.146	00:00:09.230	554	-1024	-768	-1	-1	-1	-1	4	-1024	-768	-1	-1	-1	-1	4		0	0						Untertest4.avi	0	880	547	72	111				0	Content		-72	-111	9230077	1134250754
9247	08:42:39.163	00:00:09.246	555	-1024	-768	-1	-1	-1	-1	4	-1024	-768	-1	-1	-1	-1	4		0	0						Untertest4.avi	0	880	547	72	111				0	Content		-72	-111	9246697	1134267374
9263	08:42:39.179	00:00:09.263	556	-1024	-768	-1	-1	-1	-1	4	-1024	-768	-1	-1	-1	-1	4		0	0						Untertest4.avi	0	880	547	72	111				0	Content		-72	-111	9263322	1134283999
9281	08:42:39.197	00:00:09.280	557	-1024	-768	-1	-1	-1	-1	4	-1024	-768	-1	-1	-1	-1	4		0	0						Untertest4.avi	0	880	547	72	111				0	Content		-72	-111	9280512	1134301189
9298	08:42:39.214	00:00:09.297	558	-1024	-768	-1	-1	-1	-1	4	-1024	-768	-1	-1	-1	-1	4		0	0						Untertest4.avi	0	880	547	72	111				0	Content		-72	-111	9297883	1134318560
9315	08:42:39.231	00:00:09.315	559	-1024	-768	-1	-1	-1	-1	4	-1024	-768	-1	-1	-1	-1	4		0	0						Untertest4.avi	0	880	547	72	111				0	Content		-72	-111	9315129	1134335806
9330	08:42:39.246	00:00:09.329	560	-1024	-768	-1	-1	-1	-1	4	-1024	-768	-1	-1	-1	-1	4		0	0						Untertest4.avi	0	880	547	72	111				0	Content		-72	-111	9329934	1134350611
9347	08:42:39.263	00:00:09.346	561	-1024	-768	-1	-1	-1	-1	4	-1024	-768	-1	-1	-1	-1	4		0	0						Untertest4.avi	0	880	547	72	111				0	Content		-72	-111	9346722	1134367399
9363	08:42:39.279	00:00:09.363	562	-1024	-768	-1	-1	-1	-1	4	-1024	-768	-1	-1	-1	-1	4		0	0						Untertest4.avi	0	880	547	72	111				0	Content		-72	-111	9363307	1134383984
9380	08:42:39.296	00:00:09.379	563	-1024	-768	-1	-1	-1	-1	4	-1024	-768	-1	-1	-1	-1	4		0	0						Untertest4.avi	0	880	547	72	111				0	Content		-72	-111	9379928	1134400605
9397	08:42:39.313	00:00:09.396	564	-1024	-768	-1	-1	-1	-1	4	-1024	-768	-1	-1	-1	-1	4		0	0						Untertest4.avi	0	880	547	72	111				0	Content		-72	-111	9396549	1134417226
9413	08:42:39.329	00:00:09.413	565	-1024	-768	-1	-1	-1	-1	4	-1024	-768	-1	-1	-1	-1	4		0	0						Untertest4.avi	0	880	547	72	111				0	Content		-72	-111	9413172	1134433849
9430	08:42:39.346	00:00:09.430	566	-1024	-768	-1	-1	-1	-1	4	-1024	-768	-1	-1	-1	-1	4		0	0						Untertest4.avi	0	880	547	72	111				0	Content		-72	-111	9430365	1134451042
9448	08:42:39.364	00:00:09.447	567	-1024	-768	-1	-1	-1	-1	4	-1024	-768	-1	-1	-1	-1	4		0	0						Untertest4.avi	0	880	547	72	111				0	Content		-72	-111	9447737	1134468414
9465	08:42:39.381	00:00:09.464	568	-1024	-768	-1	-1	-1	-1	4	-1024	-768	-1	-1	-1	-1	4		0	0						Untertest4.avi	0	880	547	72	111				0	Content		-72	-111	9464980	1134485657
9480	08:42:39.396	00:00:09.479	569	-1024	-768	-1	-1	-1	-1	4	-1024	-768	-1	-1	-1	-1	4		0	0						Untertest4.avi	0	880	547	72	111				0	Content		-72	-111	9479907	1134500584
9497	08:42:39.413	00:00:09.496	570	-1024	-768	-1	-1	-1	-1	4	-1024	-768	-1	-1	-1	-1	4		0	0						Untertest4.avi	0	880	547	72	111				0	Content		-72	-111	9496593	1134517270
9513	08:42:39.429	00:00:09.513	571	-1024	-768	-1	-1	-1	-1	4	-1024	-768	-1	-1	-1	-1	4		0	0						Untertest4.avi	0	880	547	72	111				0	Content		-72	-111	9513259	1134533936
9530	08:42:39.446	00:00:09.529	572	-1024	-768	-1	-1	-1	-1	4	-1024	-768	-1	-1	-1	-1	4		0	0						Untertest4.avi	0	880	547	72	111				0	Content		-72	-111	9529897	1134550574
9547	08:42:39.463	00:00:09.546	573	-1024	-768	-1	-1	-1	-1	4	-1024	-768	-1	-1	-1	-1	4		0	0						Untertest4.avi	0	880	547	72	111				0	Content		-72	-111	9546520	1134567197
9563	08:42:39.479	00:00:09.563	574	-1024	-768	-1	-1	-1	-1	4	-1024	-768	-1	-1	-1	-1	4		0	0						Untertest4.avi	0	880	547	72	111				0	Content		-72	-111	9563145	1134583822
9580	08:42:39.496	00:00:09.579	575	-1024	-768	-1	-1	-1	-1	4	-1024	-768	-1	-1	-1	-1	4		0	0						Untertest4.avi	0	880	547	72	111				0	Content		-72	-111	9579770	1134600447
9597	08:42:39.513	00:00:09.597	576	-1024	-768	-1	-1	-1	-1	4	-1024	-768	-1	-1	-1	-1	4		0	0						Untertest4.avi	0	880	547	72	111				0	Content		-72	-111	9597051	1134617728
9614	08:42:39.530	00:00:09.613	577	-1024	-768	-1	-1	-1	-1	4	-1024	-768	-1	-1	-1	-1	4		0	0						Untertest4.avi	0	880	547	72	111				0	Content		-72	-111	9613717	1134634394
9631	08:42:39.547	00:00:09.630	578	-1024	-768	-1	-1	-1	-1	4	-1024	-768	-1	-1	-1	-1	4		0	0						Untertest4.avi	0	880	547	72	111				0	Content		-72	-111	9630953	1134651630
9648	08:42:39.564	00:00:09.648	579	-1024	-768	-1	-1	-1	-1	4	-1024	-768	-1	-1	-1	-1	4		0	0						Untertest4.avi	0	880	547	72	111				0	Content		-72	-111	9648199	1134668876
9663	08:42:39.579	00:00:09.663	580	-1024	-768	-1	-1	-1	-1	4	-1024	-768	-1	-1	-1	-1	4		0	0						Untertest4.avi	0	880	547	72	111				0	Content		-72	-111	9663126	1134683803
9680	08:42:39.596	00:00:09.679	581	-1024	-768	-1	-1	-1	-1	4	-1024	-768	-1	-1	-1	-1	4		0	0						Untertest4.avi	0	880	547	72	111				0	Content		-72	-111	9679742	1134700419
9696	08:42:39.612	00:00:09.696	582	-1024	-768	-1	-1	-1	-1	4	-1024	-768	-1	-1	-1	-1	4		0	0						Untertest4.avi	0	880	547	72	111				0	Content		-72	-111	9696409	1134717086
9713	08:42:39.629	00:00:09.712	583	-1024	-768	-1	-1	-1	-1	4	-1024	-768	-1	-1	-1	-1	4		0	0						Untertest4.avi	0	880	547	72	111				0	Content		-72	-111	9712994	1134733671
9730	08:42:39.646	00:00:09.729	584	-1024	-768	-1	-1	-1	-1	4	-1024	-768	-1	-1	-1	-1	4		0	0						Untertest4.avi	0	880	547	72	111				0	Content		-72	-111	9729740	1134750417
9746	08:42:39.662	00:00:09.746	585	-1024	-768	-1	-1	-1	-1	4	-1024	-768	-1	-1	-1	-1	4		0	0						Untertest4.avi	0	880	547	72	111				0	Content		-72	-111	9746364	1134767041
9763	08:42:39.679	00:00:09.762	586	-1024	-768	-1	-1	-1	-1	4	-1024	-768	-1	-1	-1	-1	4		0	0						Untertest4.avi	0	880	547	72	111				0	Content		-72	-111	9762986	1134783663
9780	08:42:39.696	00:00:09.780	587	-1024	-768	-1	-1	-1	-1	4	-1024	-768	-1	-1	-1	-1	4		0	0						Untertest4.avi	0	880	547	72	111				0	Content		-72	-111	9780178	1134800855
9797	08:42:39.713	00:00:09.797	588	-1024	-768	-1	-1	-1	-1	4	-1024	-768	-1	-1	-1	-1	4		0	0						Untertest4.avi	0	880	547	72	111				0	Content		-72	-111	9797425	1134818102
9815	08:42:39.731	00:00:09.814	589	-1024	-768	-1	-1	-1	-1	4	-1024	-768	-1	-1	-1	-1	4		0	0						Untertest4.avi	0	880	547	72	111				0	Content		-72	-111	9814674	1134835351
9830	08:42:39.746	00:00:09.829	590	-1024	-768	-1	-1	-1	-1	4	-1024	-768	-1	-1	-1	-1	4		0	0						Untertest4.avi	0	880	547	72	111				0	Content		-72	-111	9829612	1134850289
9846	08:42:39.762	00:00:09.846	591	-1024	-768	-1	-1	-1	-1	4	-1024	-768	-1	-1	-1	-1	4		0	0						Untertest4.avi	0	880	547	72	111				0	Content		-72	-111	9846222	1134866899
9863	08:42:39.779	00:00:09.862	592	-1024	-768	-1	-1	-1	-1	4	-1024	-768	-1	-1	-1	-1	4		0	0						Untertest4.avi	0	880	547	72	111				0	Content		-72	-111	9862971	1134883648
9880	08:42:39.796	00:00:09.879	593	-1024	-768	-1	-1	-1	-1	4	-1024	-768	-1	-1	-1	-1	4		0	0						Untertest4.avi	0	880	547	72	111				0	Content		-72	-111	9879606	1134900283
9896	08:42:39.812	00:00:09.896	594	-1024	-768	-1	-1	-1	-1	4	-1024	-768	-1	-1	-1	-1	4		0	0						Untertest4.avi	0	880	547	72	111				0	Content		-72	-111	9896212	1134916889
9913	08:42:39.829	00:00:09.912	595	-1024	-768	-1	-1	-1	-1	4	-1024	-768	-1	-1	-1	-1	4		0	0						Untertest4.avi	0	880	547	72	111				0	Content		-72	-111	9912834	1134933511
9930	08:42:39.846	00:00:09.930	596	-1024	-768	-1	-1	-1	-1	4	-1024	-768	-1	-1	-1	-1	4		0	0						Untertest4.avi	0	880	547	72	111				0	Content		-72	-111	9930026	1134950703
9947	08:42:39.863	00:00:09.947	597	-1024	-768	-1	-1	-1	-1	4	-1024	-768	-1	-1	-1	-1	4		0	0						Untertest4.avi	0	880	547	72	111				0	Content		-72	-111	9947396	1134968073
9965	08:42:39.881	00:00:09.964	598	-1024	-768	-1	-1	-1	-1	4	-1024	-768	-1	-1	-1	-1	4		0	0						Untertest4.avi	0	880	547	72	111				0	Content		-72	-111	9964646	1134985323
9979	08:42:39.895	00:00:09.979	599	-1024	-768	-1	-1	-1	-1	4	-1024	-768	-1	-1	-1	-1	4		0	0						Untertest4.avi	0	880	547	72	111				0	Content		-72	-111	9979446	1135000123
9996	08:42:39.912	00:00:09.996	600	-1024	-768	-1	-1	-1	-1	4	-1024	-768	-1	-1	-1	-1	4		0	0						Untertest4.avi	0	880	547	72	111				0	Content		-72	-111	9996192	1135016869
10013	08:42:39.929	00:00:10.012	601	-1024	-768	-1	-1	-1	-1	4	-1024	-768	-1	-1	-1	-1	4		0	0						Untertest4.avi	0	880	547	72	111				0	Content		-72	-111	10012811	1135033488
10029	08:42:39.945	00:00:10.029	602	-1024	-768	-1	-1	-1	-1	4	-1024	-768	-1	-1	-1	-1	4		0	0						Untertest4.avi	0	880	547	72	111				0	Content		-72	-111	10029432	1135050109
10046	08:42:39.962	00:00:10.046	603	-1024	-768	-1	-1	-1	-1	4	-1024	-768	-1	-1	-1	-1	4		0	0						Untertest4.avi	0	880	547	72	111				0	Content		-72	-111	10046054	1135066731
10063	08:42:39.979	00:00:10.062	604	-1024	-768	-1	-1	-1	-1	4	-1024	-768	-1	-1	-1	-1	4		0	0						Untertest4.avi	0	880	547	72	111				0	Content		-72	-111	10062676	1135083353
10080	08:42:39.996	00:00:10.079	605	-1024	-768	-1	-1	-1	-1	4	-1024	-768	-1	-1	-1	-1	4		0	0						Untertest4.avi	0	880	547	72	111				0	Content		-72	-111	10079871	1135100548
10097	08:42:40.013	00:00:10.097	606	-1024	-768	-1	-1	-1	-1	4	-1024	-768	-1	-1	-1	-1	4		0	0						Untertest4.avi	0	880	547	72	111				0	Content		-72	-111	10097243	1135117920
10115	08:42:40.031	00:00:10.114	607	-1024	-768	-1	-1	-1	-1	4	-1024	-768	-1	-1	-1	-1	4		0	0						Untertest4.avi	0	880	547	72	111				0	Content		-72	-111	10114616	1135135293
10129	08:42:40.045	00:00:10.129	608	-1024	-768	-1	-1	-1	-1	4	-1024	-768	-1	-1	-1	-1	4		0	0						Untertest4.avi	0	880	547	72	111				0	Content		-72	-111	10129420	1135150097
10146	08:42:40.062	00:00:10.146	609	-1024	-768	-1	-1	-1	-1	4	-1024	-768	-1	-1	-1	-1	4		0	0						Untertest4.avi	0	880	547	72	111				0	Content		-72	-111	10146041	1135166718
10163	08:42:40.079	00:00:10.162	610	-1024	-768	-1	-1	-1	-1	4	-1024	-768	-1	-1	-1	-1	4		0	0						Untertest4.avi	0	880	547	72	111				0	Content		-72	-111	10162786	1135183463
10179	08:42:40.095	00:00:10.179	611	-1024	-768	-1	-1	-1	-1	4	-1024	-768	-1	-1	-1	-1	4		0	0						Untertest4.avi	0	880	547	72	111				0	Content		-72	-111	10179379	1135200056
10196	08:42:40.112	00:00:10.195	612	-1024	-768	-1	-1	-1	-1	4	-1024	-768	-1	-1	-1	-1	4		0	0						Untertest4.avi	0	880	547	72	111				0	Content		-72	-111	10195975	1135216652
10213	08:42:40.129	00:00:10.212	613	-1024	-768	-1	-1	-1	-1	4	-1024	-768	-1	-1	-1	-1	4		0	0						Untertest4.avi	0	880	547	72	111				0	Content		-72	-111	10212641	1135233318
10229	08:42:40.145	00:00:10.229	614	-1024	-768	-1	-1	-1	-1	4	-1024	-768	-1	-1	-1	-1	4		0	0						Untertest4.avi	0	880	547	72	111				0	Content		-72	-111	10229490	1135250167
10246	08:42:40.162	00:00:10.246	615	-1024	-768	-1	-1	-1	-1	4	-1024	-768	-1	-1	-1	-1	4		0	0						Untertest4.avi	0	880	547	72	111				0	Content		-72	-111	10246157	1135266834
10263	08:42:40.179	00:00:10.262	616	-1024	-768	-1	-1	-1	-1	4	-1024	-768	-1	-1	-1	-1	4		0	0						Untertest4.avi	0	880	547	72	111				0	Content		-72	-111	10262823	1135283500
10280	08:42:40.196	00:00:10.279	617	-1024	-768	-1	-1	-1	-1	4	-1024	-768	-1	-1	-1	-1	4		0	0						Untertest4.avi	0	880	547	72	111				0	Content		-72	-111	10279942	1135300619
10297	08:42:40.213	00:00:10.296	618	-1024	-768	-1	-1	-1	-1	4	-1024	-768	-1	-1	-1	-1	4		0	0						Untertest4.avi	0	880	547	72	111				0	Content		-72	-111	10296608	1135317285
10314	08:42:40.230	00:00:10.313	619	-1024	-768	-1	-1	-1	-1	4	-1024	-768	-1	-1	-1	-1	4		0	0						Untertest4.avi	0	880	547	72	111				0	Content		-72	-111	10313633	1135334310
10330	08:42:40.246	00:00:10.330	620	-1024	-768	-1	-1	-1	-1	4	-1024	-768	-1	-1	-1	-1	4		0	0						Untertest4.avi	0	880	547	72	111				0	Content		-72	-111	10330299	1135350976
10347	08:42:40.263	00:00:10.346	621	-1024	-768	-1	-1	-1	-1	4	-1024	-768	-1	-1	-1	-1	4		0	0						Untertest4.avi	0	880	547	72	111				0	Content		-72	-111	10346965	1135367642
10363	08:42:40.279	00:00:10.363	622	-1024	-768	-1	-1	-1	-1	4	-1024	-768	-1	-1	-1	-1	4		0	0						Untertest4.avi	0	880	547	72	111				0	Content		-72	-111	10363071	1135383748
10380	08:42:40.296	00:00:10.379	623	-1024	-768	-1	-1	-1	-1	4	-1024	-768	-1	-1	-1	-1	4		0	0						Untertest4.avi	0	880	547	72	111				0	Content		-72	-111	10379738	1135400415
10396	08:42:40.312	00:00:10.395	624	-1024	-768	-1	-1	-1	-1	4	-1024	-768	-1	-1	-1	-1	4		0	0						Untertest4.avi	0	880	547	72	111				0	Content		-72	-111	10395799	1135416476
10412	08:42:40.328	00:00:10.412	625	-1024	-768	-1	-1	-1	-1	4	-1024	-768	-1	-1	-1	-1	4		0	0						Untertest4.avi	0	880	547	72	111				0	Content		-72	-111	10412420	1135433097
10429	08:42:40.345	00:00:10.429	626	-1024	-768	-1	-1	-1	-1	4	-1024	-768	-1	-1	-1	-1	4		0	0						Untertest4.avi	0	880	547	72	111				0	Content		-72	-111	10429168	1135449845
10446	08:42:40.362	00:00:10.445	627	-1024	-768	-1	-1	-1	-1	4	-1024	-768	-1	-1	-1	-1	4		0	0						Untertest4.avi	0	880	547	72	111				0	Content		-72	-111	10445845	1135466522
10462	08:42:40.378	00:00:10.462	628	-1024	-768	-1	-1	-1	-1	4	-1024	-768	-1	-1	-1	-1	4		0	0						Untertest4.avi	0	880	547	72	111				0	Content		-72	-111	10462441	1135483118
10479	08:42:40.395	00:00:10.479	629	-1024	-768	-1	-1	-1	-1	4	-1024	-768	-1	-1	-1	-1	4		0	0						Untertest4.avi	0	880	547	72	111				0	Content		-72	-111	10479107	1135499784
10496	08:42:40.412	00:00:10.496	630	-1024	-768	-1	-1	-1	-1	4	-1024	-768	-1	-1	-1	-1	4		0	0						Untertest4.avi	0	880	547	72	111				0	Content		-72	-111	10496018	1135516695
10513	08:42:40.429	00:00:10.512	631	-1024	-768	-1	-1	-1	-1	4	-1024	-768	-1	-1	-1	-1	4		0	0						Untertest4.avi	0	880	547	72	111				0	Content		-72	-111	10512685	1135533362
10530	08:42:40.446	00:00:10.529	632	-1024	-768	-1	-1	-1	-1	4	-1024	-768	-1	-1	-1	-1	4		0	0						Untertest4.avi	0	880	547	72	111				0	Content		-72	-111	10529678	1135550355
10546	08:42:40.462	00:00:10.546	633	-1024	-768	-1	-1	-1	-1	4	-1024	-768	-1	-1	-1	-1	4		0	0						Untertest4.avi	0	880	547	72	111				0	Content		-72	-111	10546344	1135567021
10563	08:42:40.479	00:00:10.563	634	-1024	-768	-1	-1	-1	-1	4	-1024	-768	-1	-1	-1	-1	4		0	0						Untertest4.avi	0	880	547	72	111				0	Content		-72	-111	10563010	1135583687
10580	08:42:40.496	00:00:10.580	635	-1024	-768	-1	-1	-1	-1	4	-1024	-768	-1	-1	-1	-1	4		0	0						Untertest4.avi	0	880	547	72	111				0	Content		-72	-111	10580291	1135600968
10597	08:42:40.513	00:00:10.596	636	-1024	-768	-1	-1	-1	-1	4	-1024	-768	-1	-1	-1	-1	4		0	0						Untertest4.avi	0	880	547	72	111				0	Content		-72	-111	10596957	1135617634
10614	08:42:40.530	00:00:10.614	637	-1024	-768	-1	-1	-1	-1	4	-1024	-768	-1	-1	-1	-1	4		0	0						Untertest4.avi	0	880	547	72	111				0	Content		-72	-111	10614147	1135634824
10629	08:42:40.545	00:00:10.629	638	-1024	-768	-1	-1	-1	-1	4	-1024	-768	-1	-1	-1	-1	4		0	0						Untertest4.avi	0	880	547	72	111				0	Content		-72	-111	10629020	1135649697
10646	08:42:40.562	00:00:10.645	639	-1024	-768	-1	-1	-1	-1	4	-1024	-768	-1	-1	-1	-1	4		0	0						Untertest4.avi	0	880	547	72	111				0	Content		-72	-111	10645643	1135666320
10662	08:42:40.578	00:00:10.662	640	-1024	-768	-1	-1	-1	-1	4	-1024	-768	-1	-1	-1	-1	4		0	0						Untertest4.avi	0	880	547	72	111				0	Content		-72	-111	10662328	1135683005
10679	08:42:40.595	00:00:10.678	641	-1024	-768	-1	-1	-1	-1	4	-1024	-768	-1	-1	-1	-1	4		0	0						Untertest4.avi	0	880	547	72	111				0	Content		-72	-111	10678994	1135699671
10696	08:42:40.612	00:00:10.695	642	-1024	-768	-1	-1	-1	-1	4	-1024	-768	-1	-1	-1	-1	4		0	0						Untertest4.avi	0	880	547	72	111				0	Content		-72	-111	10695660	1135716337
10712	08:42:40.628	00:00:10.712	643	-1024	-768	-1	-1	-1	-1	4	-1024	-768	-1	-1	-1	-1	4		0	0						Untertest4.avi	0	880	547	72	111				0	Content		-72	-111	10712272	1135732949
10729	08:42:40.645	00:00:10.728	644	-1024	-768	-1	-1	-1	-1	4	-1024	-768	-1	-1	-1	-1	4		0	0						Untertest4.avi	0	880	547	72	111				0	Content		-72	-111	10728938	1135749615
10746	08:42:40.662	00:00:10.745	645	-1024	-768	-1	-1	-1	-1	4	-1024	-768	-1	-1	-1	-1	4		0	0						Untertest4.avi	0	880	547	72	111				0	Content		-72	-111	10745596	1135766273
10762	08:42:40.678	00:00:10.762	646	-1024	-768	-1	-1	-1	-1	4	-1024	-768	-1	-1	-1	-1	4		0	0						Untertest4.avi	0	880	547	72	111				0	Content		-72	-111	10762262	1135782939
10779	08:42:40.695	00:00:10.779	647	-1024	-768	-1	-1	-1	-1	4	-1024	-768	-1	-1	-1	-1	4		0	0						Untertest4.avi	0	880	547	72	111				0	Content		-72	-111	10779091	1135799768
10796	08:42:40.712	00:00:10.795	648	-1024	-768	-1	-1	-1	-1	4	-1024	-768	-1	-1	-1	-1	4		0	0						Untertest4.avi	0	880	547	72	111				0	Content		-72	-111	10795758	1135816435
10812	08:42:40.728	00:00:10.812	649	-1024	-768	-1	-1	-1	-1	4	-1024	-768	-1	-1	-1	-1	4		0	0						Untertest4.avi	0	880	547	72	111				0	Content		-72	-111	10812424	1135833101
10830	08:42:40.746	00:00:10.829	650	-1024	-768	-1	-1	-1	-1	4	-1024	-768	-1	-1	-1	-1	4		0	0						Untertest4.avi	0	880	547	72	111				0	Content		-72	-111	10829584	1135850261
10846	08:42:40.762	00:00:10.846	651	-1024	-768	-1	-1	-1	-1	4	-1024	-768	-1	-1	-1	-1	4		0	0						Untertest4.avi	0	880	547	72	111				0	Content		-72	-111	10846250	1135866927
10863	08:42:40.779	00:00:10.863	652	-1024	-768	-1	-1	-1	-1	4	-1024	-768	-1	-1	-1	-1	4		0	0						Untertest4.avi	0	880	547	72	111				0	Content		-72	-111	10863291	1135883968
10880	08:42:40.796	00:00:10.879	653	-1024	-768	-1	-1	-1	-1	4	-1024	-768	-1	-1	-1	-1	4		0	0						Untertest4.avi	0	880	547	72	111				0	Content		-72	-111	10879957	1135900634
10897	08:42:40.813	00:00:10.896	654	-1024	-768	-1	-1	-1	-1	4	-1024	-768	-1	-1	-1	-1	4		0	0						Untertest4.avi	0	880	547	72	111				0	Content		-72	-111	10896623	1135917300
10913	08:42:40.829	00:00:10.912	655	-1024	-768	-1	-1	-1	-1	4	-1024	-768	-1	-1	-1	-1	4		0	0						Untertest4.avi	0	880	547	72	111				0	Content		-72	-111	10912679	1135933356
10929	08:42:40.845	00:00:10.929	656	-1024	-768	-1	-1	-1	-1	4	-1024	-768	-1	-1	-1	-1	4		0	0						Untertest4.avi	0	880	547	72	111				0	Content		-72	-111	10929346	1135950023
10945	08:42:40.861	00:00:10.945	657	-1024	-768	-1	-1	-1	-1	4	-1024	-768	-1	-1	-1	-1	4		0	0						Untertest4.avi	0	880	547	72	111				0	Content		-72	-111	10945359	1135966036
10962	08:42:40.878	00:00:10.962	658	-1024	-768	-1	-1	-1	-1	4	-1024	-768	-1	-1	-1	-1	4		0	0						Untertest4.avi	0	880	547	72	111				0	Content		-72	-111	10962104	1135982781
10979	08:42:40.895	00:00:10.978	659	-1024	-768	-1	-1	-1	-1	4	-1024	-768	-1	-1	-1	-1	4		0	0						Untertest4.avi	0	880	547	72	111				0	Content		-72	-111	10978729	1135999406
10995	08:42:40.911	00:00:10.995	660	-1024	-768	-1	-1	-1	-1	4	-1024	-768	-1	-1	-1	-1	4		0	0						Untertest4.avi	0	880	547	72	111				0	Content		-72	-111	10995409	1136016086
11012	08:42:40.928	00:00:11.012	661	-1024	-768	-1	-1	-1	-1	4	-1024	-768	-1	-1	-1	-1	4		0	0						Untertest4.avi	0	880	547	72	111				0	Content		-72	-111	11012068	1136032745
11029	08:42:40.945	00:00:11.028	662	-1024	-768	-1	-1	-1	-1	4	-1024	-768	-1	-1	-1	-1	4		0	0						Untertest4.avi	0	880	547	72	111				0	Content		-72	-111	11028734	1136049411
11046	08:42:40.962	00:00:11.045	663	-1024	-768	-1	-1	-1	-1	4	-1024	-768	-1	-1	-1	-1	4		0	0						Untertest4.avi	0	880	547	72	111				0	Content		-72	-111	11045665	1136066342
11062	08:42:40.978	00:00:11.062	664	-1024	-768	-1	-1	-1	-1	4	-1024	-768	-1	-1	-1	-1	4		0	0						Untertest4.avi	0	880	547	72	111				0	Content		-72	-111	11062332	1136083009
11079	08:42:40.995	00:00:11.079	665	-1024	-768	-1	-1	-1	-1	4	-1024	-768	-1	-1	-1	-1	4		0	0						Untertest4.avi	0	880	547	72	111				0	Content		-72	-111	11079293	1136099970
11096	08:42:41.012	00:00:11.095	666	-1024	-768	-1	-1	-1	-1	4	-1024	-768	-1	-1	-1	-1	4		0	0						Untertest4.avi	0	880	547	72	111				0	Content		-72	-111	11095959	1136116636
11113	08:42:41.029	00:00:11.112	667	-1024	-768	-1	-1	-1	-1	4	-1024	-768	-1	-1	-1	-1	4		0	0						Untertest4.avi	0	880	547	72	111				0	Content		-72	-111	11112625	1136133302
11130	08:42:41.046	00:00:11.129	668	-1024	-768	-1	-1	-1	-1	4	-1024	-768	-1	-1	-1	-1	4		0	0						Untertest4.avi	0	880	547	72	111				0	Content		-72	-111	11129856	1136150533
11147	08:42:41.063	00:00:11.146	669	-1024	-768	-1	-1	-1	-1	4	-1024	-768	-1	-1	-1	-1	4		0	0						Untertest4.avi	0	880	547	72	111				0	Content		-72	-111	11146522	1136167199
11164	08:42:41.080	00:00:11.163	670	-1024	-768	-1	-1	-1	-1	4	-1024	-768	-1	-1	-1	-1	4		0	0						Untertest4.avi	0	880	547	72	111				0	Content		-72	-111	11163833	1136184510
11179	08:42:41.095	00:00:11.178	671	-1024	-768	-1	-1	-1	-1	4	-1024	-768	-1	-1	-1	-1	4		0	0						Untertest4.avi	0	880	547	72	111				0	Content		-72	-111	11178582	1136199259
11195	08:42:41.111	00:00:11.195	672	-1024	-768	-1	-1	-1	-1	4	-1024	-768	-1	-1	-1	-1	4		0	0						Untertest4.avi	0	880	547	72	111				0	Content		-72	-111	11195207	1136215884
11212	08:42:41.128	00:00:11.211	673	-1024	-768	-1	-1	-1	-1	4	-1024	-768	-1	-1	-1	-1	4		0	0						Untertest4.avi	0	880	547	72	111				0	Content		-72	-111	11211888	1136232565
11229	08:42:41.145	00:00:11.228	674	-1024	-768	-1	-1	-1	-1	4	-1024	-768	-1	-1	-1	-1	4		0	0						Untertest4.avi	0	880	547	72	111				0	Content		-72	-111	11228554	1136249231
11245	08:42:41.161	00:00:11.245	675	-1024	-768	-1	-1	-1	-1	4	-1024	-768	-1	-1	-1	-1	4		0	0						Untertest4.avi	0	880	547	72	111				0	Content		-72	-111	11245220	1136265897
11262	08:42:41.178	00:00:11.261	676	-1024	-768	-1	-1	-1	-1	4	-1024	-768	-1	-1	-1	-1	4		0	0						Untertest4.avi	0	880	547	72	111				0	Content		-72	-111	11261896	1136282573
11279	08:42:41.195	00:00:11.278	677	-1024	-768	-1	-1	-1	-1	4	-1024	-768	-1	-1	-1	-1	4		0	0						Untertest4.avi	0	880	547	72	111				0	Content		-72	-111	11278562	1136299239
11295	08:42:41.211	00:00:11.295	678	-1024	-768	-1	-1	-1	-1	4	-1024	-768	-1	-1	-1	-1	4		0	0						Untertest4.avi	0	880	547	72	111				0	Content		-72	-111	11295189	1136315866
11312	08:42:41.228	00:00:11.311	679	-1024	-768	-1	-1	-1	-1	4	-1024	-768	-1	-1	-1	-1	4		0	0						Untertest4.avi	0	880	547	72	111				0	Content		-72	-111	11311855	1136332532
11329	08:42:41.245	00:00:11.328	680	-1024	-768	-1	-1	-1	-1	4	-1024	-768	-1	-1	-1	-1	4		0	0						Untertest4.avi	0	880	547	72	111				0	Content		-72	-111	11328719	1136349396
11345	08:42:41.261	00:00:11.345	681	-1024	-768	-1	-1	-1	-1	4	-1024	-768	-1	-1	-1	-1	4		0	0						Untertest4.avi	0	880	547	72	111				0	Content		-72	-111	11345385	1136366062
11362	08:42:41.278	00:00:11.362	682	-1024	-768	-1	-1	-1	-1	4	-1024	-768	-1	-1	-1	-1	4		0	0						Untertest4.avi	0	880	547	72	111				0	Content		-72	-111	11362051	1136382728
11379	08:42:41.295	00:00:11.379	683	-1024	-768	-1	-1	-1	-1	4	-1024	-768	-1	-1	-1	-1	4		0	0						Untertest4.avi	0	880	547	72	111				0	Content		-72	-111	11379179	1136399856
11396	08:42:41.312	00:00:11.395	684	-1024	-768	-1	-1	-1	-1	4	-1024	-768	-1	-1	-1	-1	4		0	0						Untertest4.avi	0	880	547	72	111				0	Content		-72	-111	11395846	1136416523
11413	08:42:41.329	00:00:11.412	685	-1024	-768	-1	-1	-1	-1	4	-1024	-768	-1	-1	-1	-1	4		0	0						Untertest4.avi	0	880	547	72	111				0	Content		-72	-111	11412873	1136433550
11430	08:42:41.346	00:00:11.429	686	-1024	-768	-1	-1	-1	-1	4	-1024	-768	-1	-1	-1	-1	4		0	0						Untertest4.avi	0	880	547	72	111				0	Content		-72	-111	11429539	1136450216
11446	08:42:41.362	00:00:11.446	687	-1024	-768	-1	-1	-1	-1	4	-1024	-768	-1	-1	-1	-1	4		0	0						Untertest4.avi	0	880	547	72	111				0	Content		-72	-111	11446205	1136466882
11462	08:42:41.378	00:00:11.462	688	-1024	-768	-1	-1	-1	-1	4	-1024	-768	-1	-1	-1	-1	4		0	0						Untertest4.avi	0	880	547	72	111				0	Content		-72	-111	11462486	1136483163
11479	08:42:41.395	00:00:11.479	689	-1024	-768	-1	-1	-1	-1	4	-1024	-768	-1	-1	-1	-1	4		0	0						Untertest4.avi	0	880	547	72	111				0	Content		-72	-111	11479152	1136499829
11496	08:42:41.412	00:00:11.495	690	-1024	-768	-1	-1	-1	-1	4	-1024	-768	-1	-1	-1	-1	4		0	0						Untertest4.avi	0	880	547	72	111				0	Content		-72	-111	11495818	1136516495
11512	08:42:41.428	00:00:11.511	691	-1024	-768	-1	-1	-1	-1	4	-1024	-768	-1	-1	-1	-1	4		0	0						Untertest4.avi	0	880	547	72	111				0	Content		-72	-111	11511667	1136532344
11528	08:42:41.444	00:00:11.528	692	-1024	-768	-1	-1	-1	-1	4	-1024	-768	-1	-1	-1	-1	4		0	0						Untertest4.avi	0	880	547	72	111				0	Content		-72	-111	11528289	1136548966
11545	08:42:41.461	00:00:11.545	693	-1024	-768	-1	-1	-1	-1	4	-1024	-768	-1	-1	-1	-1	4		0	0						Untertest4.avi	0	880	547	72	111				0	Content		-72	-111	11545037	1136565714
11562	08:42:41.478	00:00:11.561	694	-1024	-768	-1	-1	-1	-1	4	-1024	-768	-1	-1	-1	-1	4		0	0						Untertest4.avi	0	880	547	72	111				0	Content		-72	-111	11561715	1136582392
11578	08:42:41.494	00:00:11.578	695	-1024	-768	-1	-1	-1	-1	4	-1024	-768	-1	-1	-1	-1	4		0	0						Untertest4.avi	0	880	547	72	111				0	Content		-72	-111	11578318	1136598995
11595	08:42:41.511	00:00:11.594	696	-1024	-768	-1	-1	-1	-1	4	-1024	-768	-1	-1	-1	-1	4		0	0						Untertest4.avi	0	880	547	72	111				0	Content		-72	-111	11594984	1136615661
11612	08:42:41.528	00:00:11.611	697	-1024	-768	-1	-1	-1	-1	4	-1024	-768	-1	-1	-1	-1	4		0	0						Untertest4.avi	0	880	547	72	111				0	Content		-72	-111	11611889	1136632566
11629	08:42:41.545	00:00:11.628	698	-1024	-768	-1	-1	-1	-1	4	-1024	-768	-1	-1	-1	-1	4		0	0						Untertest4.avi	0	880	547	72	111				0	Content		-72	-111	11628555	1136649232
11646	08:42:41.562	00:00:11.645	699	-1024	-768	-1	-1	-1	-1	4	-1024	-768	-1	-1	-1	-1	4		0	0						Untertest4.avi	0	880	547	72	111				0	Content		-72	-111	11645549	1136666226
11662	08:42:41.578	00:00:11.662	700	-1024	-768	-1	-1	-1	-1	4	-1024	-768	-1	-1	-1	-1	4		0	0						Untertest4.avi	0	880	547	72	111				0	Content		-72	-111	11662215	1136682892
11679	08:42:41.595	00:00:11.678	701	-1024	-768	-1	-1	-1	-1	4	-1024	-768	-1	-1	-1	-1	4		0	0						Untertest4.avi	0	880	547	72	111				0	Content		-72	-111	11678882	1136699559
11696	08:42:41.612	00:00:11.696	702	-1024	-768	-1	-1	-1	-1	4	-1024	-768	-1	-1	-1	-1	4		0	0						Untertest4.avi	0	880	547	72	111				0	Content		-72	-111	11696139	1136716816
11713	08:42:41.629	00:00:11.712	703	-1024	-768	-1	-1	-1	-1	4	-1024	-768	-1	-1	-1	-1	4		0	0						Untertest4.avi	0	880	547	72	111				0	Content		-72	-111	11712805	1136733482
11730	08:42:41.646	00:00:11.730	704	-1024	-768	-1	-1	-1	-1	4	-1024	-768	-1	-1	-1	-1	4		0	0						Untertest4.avi	0	880	547	72	111				0	Content		-72	-111	11730141	1136750818
11745	08:42:41.661	00:00:11.744	705	-1024	-768	-1	-1	-1	-1	4	-1024	-768	-1	-1	-1	-1	4		0	0						Untertest4.avi	0	880	547	72	111				0	Content		-72	-111	11744892	1136765569
11762	08:42:41.678	00:00:11.761	706	-1024	-768	-1	-1	-1	-1	4	-1024	-768	-1	-1	-1	-1	4		0	0						Untertest4.avi	0	880	547	72	111				0	Content		-72	-111	11761514	1136782191
11778	08:42:41.694	00:00:11.778	707	-1024	-768	-1	-1	-1	-1	4	-1024	-768	-1	-1	-1	-1	4		0	0						Untertest4.avi	0	880	547	72	111				0	Content		-72	-111	11778180	1136798857
11795	08:42:41.711	00:00:11.794	708	-1024	-768	-1	-1	-1	-1	4	-1024	-768	-1	-1	-1	-1	4		0	0						Untertest4.avi	0	880	547	72	111				0	Content		-72	-111	11794870	1136815547
11812	08:42:41.728	00:00:11.811	709	-1024	-768	-1	-1	-1	-1	4	-1024	-768	-1	-1	-1	-1	4		0	0						Untertest4.avi	0	880	547	72	111				0	Content		-72	-111	11811537	1136832214
11828	08:42:41.744	00:00:11.828	710	-1024	-768	-1	-1	-1	-1	4	-1024	-768	-1	-1	-1	-1	4		0	0						Untertest4.avi	0	880	547	72	111				0	Content		-72	-111	11828149	1136848826
11845	08:42:41.761	00:00:11.844	711	-1024	-768	-1	-1	-1	-1	4	-1024	-768	-1	-1	-1	-1	4		0	0						Untertest4.avi	0	880	547	72	111				0	Content		-72	-111	11844815	1136865492
11861	08:42:41.777	00:00:11.861	712	-1024	-768	-1	-1	-1	-1	4	-1024	-768	-1	-1	-1	-1	4		0	0						Untertest4.avi	0	880	547	72	111				0	Content		-72	-111	11861467	1136882144
11878	08:42:41.794	00:00:11.878	713	-1024	-768	-1	-1	-1	-1	4	-1024	-768	-1	-1	-1	-1	4		0	0						Untertest4.avi	0	880	547	72	111				0	Content		-72	-111	11878134	1136898811
11895	08:42:41.811	00:00:11.894	714	-1024	-768	-1	-1	-1	-1	4	-1024	-768	-1	-1	-1	-1	4		0	0						Untertest4.avi	0	880	547	72	111				0	Content		-72	-111	11894960	1136915637
11912	08:42:41.828	00:00:11.911	715	-1024	-768	-1	-1	-1	-1	4	-1024	-768	-1	-1	-1	-1	4		0	0						Untertest4.avi	0	880	547	72	111				0	Content		-72	-111	11911626	1136932303
11928	08:42:41.844	00:00:11.928	716	-1024	-768	-1	-1	-1	-1	4	-1024	-768	-1	-1	-1	-1	4		0	0						Untertest4.avi	0	880	547	72	111				0	Content		-72	-111	11928292	1136948969
11945	08:42:41.861	00:00:11.945	717	-1024	-768	-1	-1	-1	-1	4	-1024	-768	-1	-1	-1	-1	4		0	0						Untertest4.avi	0	880	547	72	111				0	Content		-72	-111	11945450	1136966127
11962	08:42:41.878	00:00:11.962	718	-1024	-768	-1	-1	-1	-1	4	-1024	-768	-1	-1	-1	-1	4		0	0						Untertest4.avi	0	880	547	72	111				0	Content		-72	-111	11962116	1136982793
11979	08:42:41.895	00:00:11.979	719	-1024	-768	-1	-1	-1	-1	4	-1024	-768	-1	-1	-1	-1	4		0	0						Untertest4.avi	0	880	547	72	111				0	Content		-72	-111	11979154	1136999831
11996	08:42:41.912	00:00:11.995	720	-1024	-768	-1	-1	-1	-1	4	-1024	-768	-1	-1	-1	-1	4		0	0						Untertest4.avi	0	880	547	72	111				0	Content		-72	-111	11995820	1137016497
12012	08:42:41.928	00:00:12.012	721	-1024	-768	-1	-1	-1	-1	4	-1024	-768	-1	-1	-1	-1	4		0	0						Untertest4.avi	0	880	547	72	111				0	Content		-72	-111	12012487	1137033164
12029	08:42:41.945	00:00:12.028	722	-1024	-768	-1	-1	-1	-1	4	-1024	-768	-1	-1	-1	-1	4		0	0						Untertest4.avi	0	880	547	72	111				0	Content		-72	-111	12028543	1137049220
12045	08:42:41.961	00:00:12.045	723	-1024	-768	-1	-1	-1	-1	4	-1024	-768	-1	-1	-1	-1	4		0	0						Untertest4.avi	0	880	547	72	111				0	Content		-72	-111	12045209	1137065886
12061	08:42:41.977	00:00:12.061	724	-1024	-768	-1	-1	-1	-1	4	-1024	-768	-1	-1	-1	-1	4		0	0						Untertest4.avi	0	880	547	72	111				0	Content		-72	-111	12061344	1137082021
12078	08:42:41.994	00:00:12.077	725	-1024	-768	-1	-1	-1	-1	4	-1024	-768	-1	-1	-1	-1	4		0	0						Untertest4.avi	0	880	547	72	111				0	Content		-72	-111	12077966	1137098643
12095	08:42:42.011	00:00:12.094	726	-1024	-768	-1	-1	-1	-1	4	-1024	-768	-1	-1	-1	-1	4		0	0						Untertest4.avi	0	880	547	72	111				0	Content		-72	-111	12094592	1137115269
12111	08:42:42.027	00:00:12.111	727	-1024	-768	-1	-1	-1	-1	4	-1024	-768	-1	-1	-1	-1	4		0	0						Untertest4.avi	0	880	547	72	111				0	Content		-72	-111	12111391	1137132068
12128	08:42:42.044	00:00:12.127	728	-1024	-768	-1	-1	-1	-1	4	-1024	-768	-1	-1	-1	-1	4		0	0						Untertest4.avi	0	880	547	72	111				0	Content		-72	-111	12127987	1137148664
12145	08:42:42.061	00:00:12.144	729	-1024	-768	-1	-1	-1	-1	4	-1024	-768	-1	-1	-1	-1	4		0	0						Untertest4.avi	0	880	547	72	111				0	Content		-72	-111	12144654	1137165331
12162	08:42:42.078	00:00:12.161	730	-1024	-768	-1	-1	-1	-1	4	-1024	-768	-1	-1	-1	-1	4		0	0						Untertest4.avi	0	880	547	72	111				0	Content		-72	-111	12161554	1137182231
12178	08:42:42.094	00:00:12.178	731	-1024	-768	-1	-1	-1	-1	4	-1024	-768	-1	-1	-1	-1	4		0	0						Untertest4.avi	0	880	547	72	111				0	Content		-72	-111	12178220	1137198897
12195	08:42:42.111	00:00:12.195	732	-1024	-768	-1	-1	-1	-1	4	-1024	-768	-1	-1	-1	-1	4		0	0						Untertest4.avi	0	880	547	72	111				0	Content		-72	-111	12195172	1137215849
12212	08:42:42.128	00:00:12.211	733	-1024	-768	-1	-1	-1	-1	4	-1024	-768	-1	-1	-1	-1	4		0	0						Untertest4.avi	0	880	547	72	111				0	Content		-72	-111	12211839	1137232516
12229	08:42:42.145	00:00:12.228	734	-1024	-768	-1	-1	-1	-1	4	-1024	-768	-1	-1	-1	-1	4		0	0						Untertest4.avi	0	880	547	72	111				0	Content		-72	-111	12228505	1137249182
12246	08:42:42.162	00:00:12.245	735	-1024	-768	-1	-1	-1	-1	4	-1024	-768	-1	-1	-1	-1	4		0	0						Untertest4.avi	0	880	547	72	111				0	Content		-72	-111	12245786	1137266463
12262	08:42:42.178	00:00:12.262	736	-1024	-768	-1	-1	-1	-1	4	-1024	-768	-1	-1	-1	-1	4		0	0						Untertest4.avi	0	880	547	72	111				0	Content		-72	-111	12262452	1137283129
12280	08:42:42.196	00:00:12.279	737	-1024	-768	-1	-1	-1	-1	4	-1024	-768	-1	-1	-1	-1	4		0	0						Untertest4.avi	0	880	547	72	111				0	Content		-72	-111	12279691	1137300368
12294	08:42:42.210	00:00:12.294	738	-1024	-768	-1	-1	-1	-1	4	-1024	-768	-1	-1	-1	-1	4		0	0						Untertest4.avi	0	880	547	72	111				0	Content		-72	-111	12294439	1137315116
12311	08:42:42.227	00:00:12.311	739	-1024	-768	-1	-1	-1	-1	4	-1024	-768	-1	-1	-1	-1	4		0	0						Untertest4.avi	0	880	547	72	111				0	Content		-72	-111	12311062	1137331739
12328	08:42:42.244	00:00:12.327	740	-1024	-768	-1	-1	-1	-1	4	-1024	-768	-1	-1	-1	-1	4		0	0						Untertest4.avi	0	880	547	72	111				0	Content		-72	-111	12327777	1137348454
12344	08:42:42.260	00:00:12.344	741	-1024	-768	-1	-1	-1	-1	4	-1024	-768	-1	-1	-1	-1	4		0	0						Untertest4.avi	0	880	547	72	111				0	Content		-72	-111	12344443	1137365120
12361	08:42:42.277	00:00:12.361	742	-1024	-768	-1	-1	-1	-1	4	-1024	-768	-1	-1	-1	-1	4		0	0						Untertest4.avi	0	880	547	72	111				0	Content		-72	-111	12361126	1137381803
12378	08:42:42.294	00:00:12.377	743	-1024	-768	-1	-1	-1	-1	4	-1024	-768	-1	-1	-1	-1	4		0	0						Untertest4.avi	0	880	547	72	111				0	Content		-72	-111	12377792	1137398469
12394	08:42:42.310	00:00:12.394	744	-1024	-768	-1	-1	-1	-1	4	-1024	-768	-1	-1	-1	-1	4		0	0						Untertest4.avi	0	880	547	72	111				0	Content		-72	-111	12394423	1137415100
12411	08:42:42.327	00:00:12.411	745	-1024	-768	-1	-1	-1	-1	4	-1024	-768	-1	-1	-1	-1	4		0	0						Untertest4.avi	0	880	547	72	111				0	Content		-72	-111	12411089	1137431766
12428	08:42:42.344	00:00:12.427	746	-1024	-768	-1	-1	-1	-1	4	-1024	-768	-1	-1	-1	-1	4		0	0						Untertest4.avi	0	880	547	72	111				0	Content		-72	-111	12427911	1137448588
12445	08:42:42.361	00:00:12.444	747	-1024	-768	-1	-1	-1	-1	4	-1024	-768	-1	-1	-1	-1	4		0	0						Untertest4.avi	0	880	547	72	111				0	Content		-72	-111	12444577	1137465254
12461	08:42:42.377	00:00:12.461	748	-1024	-768	-1	-1	-1	-1	4	-1024	-768	-1	-1	-1	-1	4		0	0						Untertest4.avi	0	880	547	72	111				0	Content		-72	-111	12461243	1137481920
12478	08:42:42.394	00:00:12.478	749	-1024	-768	-1	-1	-1	-1	4	-1024	-768	-1	-1	-1	-1	4		0	0						Untertest4.avi	0	880	547	72	111				0	Content		-72	-111	12478394	1137499071
12495	08:42:42.411	00:00:12.495	750	-1024	-768	-1	-1	-1	-1	4	-1024	-768	-1	-1	-1	-1	4		0	0						Untertest4.avi	0	880	547	72	111				0	Content		-72	-111	12495061	1137515738
12512	08:42:42.428	00:00:12.512	751	-1024	-768	-1	-1	-1	-1	4	-1024	-768	-1	-1	-1	-1	4		0	0						Untertest4.avi	0	880	547	72	111				0	Content		-72	-111	12512099	1137532776
12529	08:42:42.445	00:00:12.528	752	-1024	-768	-1	-1	-1	-1	4	-1024	-768	-1	-1	-1	-1	4		0	0						Untertest4.avi	0	880	547	72	111				0	Content		-72	-111	12528765	1137549442
12545	08:42:42.461	00:00:12.545	753	-1024	-768	-1	-1	-1	-1	4	-1024	-768	-1	-1	-1	-1	4		0	0						Untertest4.avi	0	880	547	72	111				0	Content		-72	-111	12545431	1137566108
12561	08:42:42.477	00:00:12.561	754	-1024	-768	-1	-1	-1	-1	4	-1024	-768	-1	-1	-1	-1	4		0	0						Untertest4.avi	0	880	547	72	111				0	Content		-72	-111	12561485	1137582162
12578	08:42:42.494	00:00:12.578	755	-1024	-768	-1	-1	-1	-1	4	-1024	-768	-1	-1	-1	-1	4		0	0						Untertest4.avi	0	880	547	72	111				0	Content		-72	-111	12578151	1137598828
12594	08:42:42.510	00:00:12.594	756	-1024	-768	-1	-1	-1	-1	4	-1024	-768	-1	-1	-1	-1	4		0	0						Untertest4.avi	0	880	547	72	111				0	Content		-72	-111	12594287	1137614964
12611	08:42:42.527	00:00:12.610	757	-1024	-768	-1	-1	-1	-1	4	-1024	-768	-1	-1	-1	-1	4		0	0						Untertest4.avi	0	880	547	72	111				0	Content		-72	-111	12610909	1137631586
12628	08:42:42.544	00:00:12.627	758	-1024	-768	-1	-1	-1	-1	4	-1024	-768	-1	-1	-1	-1	4		0	0						Untertest4.avi	0	880	547	72	111				0	Content		-72	-111	12627616	1137648293
12644	08:42:42.560	00:00:12.644	759	-1024	-768	-1	-1	-1	-1	4	-1024	-768	-1	-1	-1	-1	4		0	0						Untertest4.avi	0	880	547	72	111				0	Content		-72	-111	12644282	1137664959
12661	08:42:42.577	00:00:12.660	760	-1024	-768	-1	-1	-1	-1	4	-1024	-768	-1	-1	-1	-1	4		0	0						Untertest4.avi	0	880	547	72	111				0	Content		-72	-111	12660910	1137681587
12678	08:42:42.594	00:00:12.677	761	-1024	-768	-1	-1	-1	-1	4	-1024	-768	-1	-1	-1	-1	4		0	0						Untertest4.avi	0	880	547	72	111				0	Content		-72	-111	12677576	1137698253
12694	08:42:42.610	00:00:12.694	762	-1024	-768	-1	-1	-1	-1	4	-1024	-768	-1	-1	-1	-1	4		0	0						Untertest4.avi	0	880	547	72	111				0	Content		-72	-111	12694231	1137714908
12711	08:42:42.627	00:00:12.710	763	-1024	-768	-1	-1	-1	-1	4	-1024	-768	-1	-1	-1	-1	4		0	0						Untertest4.avi	0	880	547	72	111				0	Content		-72	-111	12710897	1137731574
12728	08:42:42.644	00:00:12.727	764	-1024	-768	-1	-1	-1	-1	4	-1024	-768	-1	-1	-1	-1	4		0	0						Untertest4.avi	0	880	547	72	111				0	Content		-72	-111	12727563	1137748240
12744	08:42:42.660	00:00:12.744	765	-1024	-768	-1	-1	-1	-1	4	-1024	-768	-1	-1	-1	-1	4		0	0						Untertest4.avi	0	880	547	72	111				0	Content		-72	-111	12744484	1137765161
12761	08:42:42.677	00:00:12.761	766	-1024	-768	-1	-1	-1	-1	4	-1024	-768	-1	-1	-1	-1	4		0	0						Untertest4.avi	0	880	547	72	111				0	Content		-72	-111	12761151	1137781828
12778	08:42:42.694	00:00:12.778	767	-1024	-768	-1	-1	-1	-1	4	-1024	-768	-1	-1	-1	-1	4		0	0						Untertest4.avi	0	880	547	72	111				0	Content		-72	-111	12778106	1137798783
12795	08:42:42.711	00:00:12.794	768	-1024	-768	-1	-1	-1	-1	4	-1024	-768	-1	-1	-1	-1	4		0	0						Untertest4.avi	0	880	547	72	111				0	Content		-72	-111	12794772	1137815449
12811	08:42:42.727	00:00:12.811	769	-1024	-768	-1	-1	-1	-1	4	-1024	-768	-1	-1	-1	-1	4		0	0						Untertest4.avi	0	880	547	72	111				0	Content		-72	-111	12811438	1137832115
12829	08:42:42.745	00:00:12.828	770	-1024	-768	-1	-1	-1	-1	4	-1024	-768	-1	-1	-1	-1	4		0	0						Untertest4.avi	0	880	547	72	111				0	Content		-72	-111	12828725	1137849402
12845	08:42:42.761	00:00:12.845	771	-1024	-768	-1	-1	-1	-1	4	-1024	-768	-1	-1	-1	-1	4		0	0						Untertest4.avi	0	880	547	72	111				0	Content		-72	-111	12845391	1137866068
12863	08:42:42.779	00:00:12.862	772	-1024	-768	-1	-1	-1	-1	4	-1024	-768	-1	-1	-1	-1	4		0	0						Untertest4.avi	0	880	547	72	111				0	Content		-72	-111	12862630	1137883307
12877	08:42:42.793	00:00:12.877	773	-1024	-768	-1	-1	-1	-1	4	-1024	-768	-1	-1	-1	-1	4		0	0						Untertest4.avi	0	880	547	72	111				0	Content		-72	-111	12877377	1137898054
12894	08:42:42.810	00:00:12.894	774	-1024	-768	-1	-1	-1	-1	4	-1024	-768	-1	-1	-1	-1	4		0	0						Untertest4.avi	0	880	547	72	111				0	Content		-72	-111	12894000	1137914677
12911	08:42:42.827	00:00:12.910	775	-1024	-768	-1	-1	-1	-1	4	-1024	-768	-1	-1	-1	-1	4		0	0						Untertest4.avi	0	880	547	72	111				0	Content		-72	-111	12910682	1137931359
12927	08:42:42.843	00:00:12.927	776	-1024	-768	-1	-1	-1	-1	4	-1024	-768	-1	-1	-1	-1	4		0	0						Untertest4.avi	0	880	547	72	111				0	Content		-72	-111	12927348	1137948025
12944	08:42:42.860	00:00:12.944	777	-1024	-768	-1	-1	-1	-1	4	-1024	-768	-1	-1	-1	-1	4		0	0						Untertest4.avi	0	880	547	72	111				0	Content		-72	-111	12944014	1137964691
12961	08:42:42.877	00:00:12.960	778	-1024	-768	-1	-1	-1	-1	4	-1024	-768	-1	-1	-1	-1	4		0	0						Untertest4.avi	0	880	547	72	111				0	Content		-72	-111	12960688	1137981365
12977	08:42:42.893	00:00:12.977	779	-1024	-768	-1	-1	-1	-1	4	-1024	-768	-1	-1	-1	-1	4		0	0						Untertest4.avi	0	880	547	72	111				0	Content		-72	-111	12977354	1137998031
12994	08:42:42.910	00:00:12.993	780	-1024	-768	-1	-1	-1	-1	4	-1024	-768	-1	-1	-1	-1	4		0	0						Untertest4.avi	0	880	547	72	111				0	Content		-72	-111	12993981	1138014658
13011	08:42:42.927	00:00:13.010	781	-1024	-768	-1	-1	-1	-1	4	-1024	-768	-1	-1	-1	-1	4		0	0						Untertest4.avi	0	880	547	72	111				0	Content		-72	-111	13010647	1138031324
13028	08:42:42.944	00:00:13.027	782	-1024	-768	-1	-1	-1	-1	4	-1024	-768	-1	-1	-1	-1	4		0	0						Untertest4.avi	0	880	547	72	111				0	Content		-72	-111	13027507	1138048184
13044	08:42:42.960	00:00:13.044	783	-1024	-768	-1	-1	-1	-1	4	-1024	-768	-1	-1	-1	-1	4		0	0						Untertest4.avi	0	880	547	72	111				0	Content		-72	-111	13044173	1138064850
13061	08:42:42.977	00:00:13.060	784	-1024	-768	-1	-1	-1	-1	4	-1024	-768	-1	-1	-1	-1	4		0	0						Untertest4.avi	0	880	547	72	111				0	Content		-72	-111	13060839	1138081516
13078	08:42:42.994	00:00:13.077	785	-1024	-768	-1	-1	-1	-1	4	-1024	-768	-1	-1	-1	-1	4		0	0						Untertest4.avi	0	880	547	72	111				0	Content		-72	-111	13077975	1138098652
13095	08:42:43.011	00:00:13.094	786	-1024	-768	-1	-1	-1	-1	4	-1024	-768	-1	-1	-1	-1	4		0	0						Untertest4.avi	0	880	547	72	111				0	Content		-72	-111	13094642	1138115319
13112	08:42:43.028	00:00:13.111	787	-1024	-768	-1	-1	-1	-1	4	-1024	-768	-1	-1	-1	-1	4		0	0						Untertest4.avi	0	880	547	72	111				0	Content		-72	-111	13111667	1138132344
13128	08:42:43.044	00:00:13.128	788	-1024	-768	-1	-1	-1	-1	4	-1024	-768	-1	-1	-1	-1	4		0	0						Untertest4.avi	0	880	547	72	111				0	Content		-72	-111	13128333	1138149010
13145	08:42:43.061	00:00:13.144	789	-1024	-768	-1	-1	-1	-1	4	-1024	-768	-1	-1	-1	-1	4		0	0						Untertest4.avi	0	880	547	72	111				0	Content		-72	-111	13144999	1138165676
13161	08:42:43.077	00:00:13.161	790	-1024	-768	-1	-1	-1	-1	4	-1024	-768	-1	-1	-1	-1	4		0	0						Untertest4.avi	0	880	547	72	111				0	Content		-72	-111	13161106	1138181783
13178	08:42:43.094	00:00:13.177	791	-1024	-768	-1	-1	-1	-1	4	-1024	-768	-1	-1	-1	-1	4		0	0						Untertest4.avi	0	880	547	72	111				0	Content		-72	-111	13177773	1138198450
13194	08:42:43.110	00:00:13.193	792	-1024	-768	-1	-1	-1	-1	4	-1024	-768	-1	-1	-1	-1	4		0	0						Untertest4.avi	0	880	547	72	111				0	Content		-72	-111	13193836	1138214513
13210	08:42:43.126	00:00:13.210	793	-1024	-768	-1	-1	-1	-1	4	-1024	-768	-1	-1	-1	-1	4		0	0						Untertest4.avi	0	880	547	72	111				0	Content		-72	-111	13210459	1138231136
13227	08:42:43.143	00:00:13.227	794	-1024	-768	-1	-1	-1	-1	4	-1024	-768	-1	-1	-1	-1	4		0	0						Untertest4.avi	0	880	547	72	111				0	Content		-72	-111	13227166	1138247843
13244	08:42:43.160	00:00:13.243	795	-1024	-768	-1	-1	-1	-1	4	-1024	-768	-1	-1	-1	-1	4		0	0						Untertest4.avi	0	880	547	72	111				0	Content		-72	-111	13243833	1138264510
13261	08:42:43.177	00:00:13.260	796	-1024	-768	-1	-1	-1	-1	4	-1024	-768	-1	-1	-1	-1	4		0	0						Untertest4.avi	0	880	547	72	111				0	Content		-72	-111	13260517	1138281194
13277	08:42:43.193	00:00:13.277	797	-1024	-768	-1	-1	-1	-1	4	-1024	-768	-1	-1	-1	-1	4		0	0						Untertest4.avi	0	880	547	72	111				0	Content		-72	-111	13277183	1138297860
13294	08:42:43.210	00:00:13.293	798	-1024	-768	-1	-1	-1	-1	4	-1024	-768	-1	-1	-1	-1	4		0	0						Untertest4.avi	0	880	547	72	111				0	Content		-72	-111	13293816	1138314493
13310	08:42:43.226	00:00:13.310	799	-1024	-768	-1	-1	-1	-1	4	-1024	-768	-1	-1	-1	-1	4		0	0						Untertest4.avi	0	880	547	72	111				0	Content		-72	-111	13310483	1138331160
13327	08:42:43.243	00:00:13.327	800	-1024	-768	-1	-1	-1	-1	4	-1024	-768	-1	-1	-1	-1	4		0	0						Untertest4.avi	0	880	547	72	111				0	Content		-72	-111	13327149	1138347826
13344	08:42:43.260	00:00:13.344	801	-1024	-768	-1	-1	-1	-1	4	-1024	-768	-1	-1	-1	-1	4		0	0						Untertest4.avi	0	880	547	72	111				0	Content		-72	-111	13344045	1138364722
13361	08:42:43.277	00:00:13.360	802	-1024	-768	-1	-1	-1	-1	4	-1024	-768	-1	-1	-1	-1	4		0	0						Untertest4.avi	0	880	547	72	111				0	Content		-72	-111	13360711	1138381388
13378	08:42:43.294	00:00:13.377	803	-1024	-768	-1	-1	-1	-1	4	-1024	-768	-1	-1	-1	-1	4		0	0						Untertest4.avi	0	880	547	72	111				0	Content		-72	-111	13377662	1138398339
13394	08:42:43.310	00:00:13.394	804	-1024	-768	-1	-1	-1	-1	4	-1024	-768	-1	-1	-1	-1	4		0	0						Untertest4.avi	0	880	547	72	111				0	Content		-72	-111	13394328	1138415005
13411	08:42:43.327	00:00:13.410	805	-1024	-768	-1	-1	-1	-1	4	-1024	-768	-1	-1	-1	-1	4		0	0						Untertest4.avi	0	880	547	72	111				0	Content		-72	-111	13410994	1138431671
13428	08:42:43.344	00:00:13.428	806	-1024	-768	-1	-1	-1	-1	4	-1024	-768	-1	-1	-1	-1	4		0	0						Untertest4.avi	0	880	547	72	111				0	Content		-72	-111	13428274	1138448951
13445	08:42:43.361	00:00:13.444	807	-1024	-768	-1	-1	-1	-1	4	-1024	-768	-1	-1	-1	-1	4		0	0						Untertest4.avi	0	880	547	72	111				0	Content		-72	-111	13444941	1138465618
13462	08:42:43.378	00:00:13.462	808	-1024	-768	-1	-1	-1	-1	4	-1024	-768	-1	-1	-1	-1	4		0	0						Untertest4.avi	0	880	547	72	111				0	Content		-72	-111	13462175	1138482852
13477	08:42:43.393	00:00:13.476	809	-1024	-768	-1	-1	-1	-1	4	-1024	-768	-1	-1	-1	-1	4		0	0						Untertest4.avi	0	880	547	72	111				0	Content		-72	-111	13476923	1138497600
13494	08:42:43.410	00:00:13.493	810	-1024	-768	-1	-1	-1	-1	4	-1024	-768	-1	-1	-1	-1	4		0	0						Untertest4.avi	0	880	547	72	111				0	Content		-72	-111	13493713	1138514390
13510	08:42:43.426	00:00:13.510	811	-1024	-768	-1	-1	-1	-1	4	-1024	-768	-1	-1	-1	-1	4		0	0						Untertest4.avi	0	880	547	72	111				0	Content		-72	-111	13510293	1138530970
13527	08:42:43.443	00:00:13.526	812	-1024	-768	-1	-1	-1	-1	4	-1024	-768	-1	-1	-1	-1	4		0	0						Untertest4.avi	0	880	547	72	111				0	Content		-72	-111	13526914	1138547591
13544	08:42:43.460	00:00:13.543	813	-1024	-768	-1	-1	-1	-1	4	-1024	-768	-1	-1	-1	-1	4		0	0						Untertest4.avi	0	880	547	72	111				0	Content		-72	-111	13543600	1138564277
13560	08:42:43.476	00:00:13.560	814	-1024	-768	-1	-1	-1	-1	4	-1024	-768	-1	-1	-1	-1	4		0	0						Untertest4.avi	0	880	547	72	111				0	Content		-72	-111	13560266	1138580943
13577	08:42:43.493	00:00:13.576	815	-1024	-768	-1	-1	-1	-1	4	-1024	-768	-1	-1	-1	-1	4		0	0						Untertest4.avi	0	880	547	72	111				0	Content		-72	-111	13576906	1138597583
13594	08:42:43.510	00:00:13.593	816	-1024	-768	-1	-1	-1	-1	4	-1024	-768	-1	-1	-1	-1	4		0	0						Untertest4.avi	0	880	547	72	111				0	Content		-72	-111	13593528	1138614205
13610	08:42:43.526	00:00:13.610	817	-1024	-768	-1	-1	-1	-1	4	-1024	-768	-1	-1	-1	-1	4		0	0						Untertest4.avi	0	880	547	72	111				0	Content		-72	-111	13610213	1138630890
13627	08:42:43.543	00:00:13.626	818	-1024	-768	-1	-1	-1	-1	4	-1024	-768	-1	-1	-1	-1	4		0	0						Untertest4.avi	0	880	547	72	111				0	Content		-72	-111	13626879	1138647556
13644	08:42:43.560	00:00:13.643	819	-1024	-768	-1	-1	-1	-1	4	-1024	-768	-1	-1	-1	-1	4		0	0						Untertest4.avi	0	880	547	72	111				0	Content		-72	-111	13643523	1138664200
13660	08:42:43.576	00:00:13.660	820	-1024	-768	-1	-1	-1	-1	4	-1024	-768	-1	-1	-1	-1	4		0	0						Untertest4.avi	0	880	547	72	111				0	Content		-72	-111	13660145	1138680822
13677	08:42:43.593	00:00:13.676	821	-1024	-768	-1	-1	-1	-1	4	-1024	-768	-1	-1	-1	-1	4		0	0						Untertest4.avi	0	880	547	72	111				0	Content		-72	-111	13676830	1138697507
13693	08:42:43.609	00:00:13.693	822	-1024	-768	-1	-1	-1	-1	4	-1024	-768	-1	-1	-1	-1	4		0	0						Untertest4.avi	0	880	547	72	111				0	Content		-72	-111	13693496	1138714173
13710	08:42:43.626	00:00:13.710	823	-1024	-768	-1	-1	-1	-1	4	-1024	-768	-1	-1	-1	-1	4		0	0						Untertest4.avi	0	880	547	72	111				0	Content		-72	-111	13710139	1138730816
13727	08:42:43.643	00:00:13.726	824	-1024	-768	-1	-1	-1	-1	4	-1024	-768	-1	-1	-1	-1	4		0	0						Untertest4.avi	0	880	547	72	111				0	Content		-72	-111	13726761	1138747438
13743	08:42:43.659	00:00:13.743	825	-1024	-768	-1	-1	-1	-1	4	-1024	-768	-1	-1	-1	-1	4		0	0						Untertest4.avi	0	880	547	72	111				0	Content		-72	-111	13743448	1138764125
13760	08:42:43.676	00:00:13.760	826	-1024	-768	-1	-1	-1	-1	4	-1024	-768	-1	-1	-1	-1	4		0	0						Untertest4.avi	0	880	547	72	111				0	Content		-72	-111	13760114	1138780791
13777	08:42:43.693	00:00:13.776	827	-1024	-768	-1	-1	-1	-1	4	-1024	-768	-1	-1	-1	-1	4		0	0						Untertest4.avi	0	880	547	72	111				0	Content		-72	-111	13776757	1138797434
13794	08:42:43.710	00:00:13.793	828	-1024	-768	-1	-1	-1	-1	4	-1024	-768	-1	-1	-1	-1	4		0	0						Untertest4.avi	0	880	547	72	111				0	Content		-72	-111	13793510	1138814187
13810	08:42:43.726	00:00:13.810	829	-1024	-768	-1	-1	-1	-1	4	-1024	-768	-1	-1	-1	-1	4		0	0						Untertest4.avi	0	880	547	72	111				0	Content		-72	-111	13810193	1138830870
13827	08:42:43.743	00:00:13.826	830	-1024	-768	-1	-1	-1	-1	4	-1024	-768	-1	-1	-1	-1	4		0	0						Untertest4.avi	0	880	547	72	111				0	Content		-72	-111	13826859	1138847536
13843	08:42:43.759	00:00:13.843	831	-1024	-768	-1	-1	-1	-1	4	-1024	-768	-1	-1	-1	-1	4		0	0						Untertest4.avi	0	880	547	72	111				0	Content		-72	-111	13843498	1138864175
13860	08:42:43.776	00:00:13.860	832	-1024	-768	-1	-1	-1	-1	4	-1024	-768	-1	-1	-1	-1	4		0	0						Untertest4.avi	0	880	547	72	111				0	Content		-72	-111	13860245	1138880922
13877	08:42:43.793	00:00:13.876	833	-1024	-768	-1	-1	-1	-1	4	-1024	-768	-1	-1	-1	-1	4		0	0						Untertest4.avi	0	880	547	72	111				0	Content		-72	-111	13876930	1138897607
13894	08:42:43.810	00:00:13.893	834	-1024	-768	-1	-1	-1	-1	4	-1024	-768	-1	-1	-1	-1	4		0	0						Untertest4.avi	0	880	547	72	111				0	Content		-72	-111	13893596	1138914273
13910	08:42:43.826	00:00:13.910	835	-1024	-768	-1	-1	-1	-1	4	-1024	-768	-1	-1	-1	-1	4		0	0						Untertest4.avi	0	880	547	72	111				0	Content		-72	-111	13910237	1138930914
13927	08:42:43.843	00:00:13.926	836	-1024	-768	-1	-1	-1	-1	4	-1024	-768	-1	-1	-1	-1	4		0	0						Untertest4.avi	0	880	547	72	111				0	Content		-72	-111	13926992	1138947669
13944	08:42:43.860	00:00:13.943	837	-1024	-768	-1	-1	-1	-1	4	-1024	-768	-1	-1	-1	-1	4		0	0						Untertest4.avi	0	880	547	72	111				0	Content		-72	-111	13943672	1138964349
13960	08:42:43.876	00:00:13.960	838	-1024	-768	-1	-1	-1	-1	4	-1024	-768	-1	-1	-1	-1	4		0	0						Untertest4.avi	0	880	547	72	111				0	Content		-72	-111	13960338	1138981015
13977	08:42:43.893	00:00:13.976	839	1327,229	545,6117	0,5621657	0,7157432	443,3741	3,092181	0	-1024	-768	-1	-1	-1	-1	4	19	1327	546						Untertest4.avi	0	880	547	72	111	1281	441	167	0	Content		1255	435	13976979	1138997656
13994	08:42:43.910	00:00:13.993	840	1368,104	548,741	0,5609416	0,717608	443,8524	3,136049	0	1613,107	525,6928	0,3918318	0,7219973	426,2635	2,771009	0	19	1491	537						Untertest4.avi	0	880	547	72	111	1281	441	167	0	Content		1419	426	13993725	1139014402
14010	08:42:43.926	00:00:14.010	841	-1024	-768	-1	-1	-1	-1	4	-1024	-768	-1	-1	-1	-1	4	19	0	0						Untertest4.avi	0	880	547	72	111	1281	441	167	0	Content		-72	-111	14010473	1139031150
14027	08:42:43.943	00:00:14.027	842	1366,084	555,3768	0,5575383	0,7208878	441,5422	3,186958	0	1637,751	554,2108	0,3905648	0,7255346	431,0265	2,852295	0	19	1502	555						Untertest4.avi	0	880	547	72	111	1281	441	167	0	Content		1430	444	14027096	1139047773
14044	08:42:43.960	00:00:14.043	843	-1024	-768	-1	-1	-1	-1	4	678,6788	790,479	0,3894399	0,727252	431,0265	2,084427	0	19	679	790						Untertest4.avi	0	880	547	72	111	1281	441	167	0	Content		607	679	14043841	1139064518
14060	08:42:43.976	00:00:14.060	844	1352,886	552,2616	0,5549409	0,7245223	440,6085	3,079008	0	-1024	-768	-1	-1	-1	-1	4	19	1353	552						Untertest4.avi	0	880	547	72	111	1281	441	167	0	Content		1281	441	14060466	1139081143
14077	08:42:43.993	00:00:14.077	845	-1024	-768	-1	-1	-1	-1	4	-1024	-768	-1	-1	-1	-1	4	19	0	0						Untertest4.avi	0	880	547	72	111	1281	441	167	0	Content		-72	-111	14077086	1139097763
14094	08:42:44.010	00:00:14.093	846	-1024	-768	-1	-1	-1	-1	4	-1024	-768	-1	-1	-1	-1	4	19	0	0						Untertest4.avi	0	880	547	72	111	1281	441	167	0	Content		-72	-111	14093832	1139114509
14110	08:42:44.026	00:00:14.110	847	-1024	-768	-1	-1	-1	-1	4	1017,759	692,0345	0,4036078	0,7408764	431,0265	2,869721	0	19	1018	692						Untertest4.avi	0	880	547	72	111	1281	441	167	0	Content		946	581	14110460	1139131137
14127	08:42:44.043	00:00:14.127	848	1365,818	546,3351	0,5526923	0,7297609	442,6562	3,148242	0	-1024	-768	-1	-1	-1	-1	4	19	1366	546						Untertest4.avi	0	880	547	72	111	1281	441	167	0	Content		1294	435	14127076	1139147753
14144	08:42:44.060	00:00:14.143	849	-1024	-768	-1	-1	-1	-1	4	1169,158	623,4647	0,402784	0,7422988	431,0265	2,855821	0	20	1169	623						Untertest4.avi	0	880	547	72	111	1365	451	183	0	Content		1097	512	14143823	1139164500
14160	08:42:44.076	00:00:14.160	850	1326,661	536,5879	0,5516541	0,7310675	442,6562	3,172553	0	-1024	-768	-1	-1	-1	-1	4	20	1327	537						Untertest4.avi	0	880	547	72	111	1365	451	183	0	Content		1255	426	14160445	1139181122
14177	08:42:44.093	00:00:14.177	851	1361,92	559,8624	0,5513838	0,7312722	442,8523	3,164348	0	1602,503	598,7036	0,3831706	0,7363022	422,6821	2,958452	0	20	1482	579						Untertest4.avi	0	880	547	72	111	1365	451	183	0	Content		1410	468	14177192	1139197869
14194	08:42:44.110	00:00:14.193	852	-1024	-768	-1	-1	-1	-1	4	-1024	-768	-1	-1	-1	-1	4	20	0	0						Untertest4.avi	0	880	547	72	111	1365	451	183	0	Content		-72	-111	14193815	1139214492
14211	08:42:44.127	00:00:14.210	853	1352,26	541,9702	0,550799	0,732245	442,8523	3,275523	0	-1024	-768	-1	-1	-1	-1	4	20	1352	542						Untertest4.avi	0	880	547	72	111	1365	451	183	0	Content		1280	431	14210562	1139231239
14227	08:42:44.143	00:00:14.227	854	1381,857	544,5829	0,5510075	0,7319871	443,422	3,262616	0	1629,39	579,6405	0,3835576	0,7377977	426,839	2,922279	0	20	1506	562						Untertest4.avi	0	880	547	72	111	1365	451	183	0	Content		1434	451	14227056	1139247733
14244	08:42:44.160	00:00:14.243	855	-1024	-768	-1	-1	-1	-1	4	-1024	-768	-1	-1	-1	-1	4	20	0	0						Untertest4.avi	0	880	547	72	111	1365	451	183	0	Content		-72	-111	14243804	1139264481
14260	08:42:44.176	00:00:14.260	856	-1024	-768	-1	-1	-1	-1	4	-1024	-768	-1	-1	-1	-1	4	20	0	0						Untertest4.avi	0	880	547	72	111	1365	451	183	0	Content		-72	-111	14260459	1139281136
14277	08:42:44.193	00:00:14.277	857	-1024	-768	-1	-1	-1	-1	4	-1024	-768	-1	-1	-1	-1	4	20	0	0						Untertest4.avi	0	880	547	72	111	1365	451	183	0	Content		-72	-111	14277125	1139297802
14294	08:42:44.210	00:00:14.293	858	-1024	-768	-1	-1	-1	-1	4	-1024	-768	-1	-1	-1	-1	4	20	0	0						Untertest4.avi	0	880	547	72	111	1365	451	183	0	Content		-72	-111	14293808	1139314485
14310	08:42:44.226	00:00:14.310	859	-1024	-768	-1	-1	-1	-1	4	-1024	-768	-1	-1	-1	-1	4	20	0	0						Untertest4.avi	0	880	547	72	111	1365	451	183	0	Content		-72	-111	14310474	1139331151
14327	08:42:44.243	00:00:14.327	860	1393,326	523,3436	0,5549554	0,7248483	447,5337	3,3139	0	-1024	-768	-1	-1	-1	-1	4	21	1393	523						Untertest4.avi	0	880	547	72	111	1301	432	116	0	Content		1321	412	14327116	1139347793
14344	08:42:44.260	00:00:14.343	861	1401,424	529,9724	0,5553339	0,7242806	446,5702	3,261966	0	-1024	-768	-1	-1	-1	-1	4	21	1401	530						Untertest4.avi	0	880	547	72	111	1301	432	116	0	Content		1329	419	14343739	1139364416
14360	08:42:44.276	00:00:14.360	862	1355,994	539,6799	0,554413	0,7240951	441,6836	3,241449	0	-1024	-768	-1	-1	-1	-1	4	21	1356	540						Untertest4.avi	0	880	547	72	111	1301	432	116	0	Content		1284	429	14360486	1139381163
14377	08:42:44.293	00:00:14.377	863	1385,376	543,0322	0,5562287	0,7239204	445,576	3,294078	0	-1024	-768	-1	-1	-1	-1	4	21	1385	543						Untertest4.avi	0	880	547	72	111	1301	432	116	0	Content		1313	432	14377109	1139397786
14394	08:42:44.310	00:00:14.393	864	1370,004	551,9904	0,5559198	0,7237405	442,7187	3,240733	0	-1024	-768	-1	-1	-1	-1	4	21	1370	552						Untertest4.avi	0	880	547	72	111	1301	432	116	0	Content		1298	441	14393801	1139414478
14410	08:42:44.326	00:00:14.409	865	1368,203	549,5245	0,5570074	0,7236093	444,5201	3,258577	0	-1024	-768	-1	-1	-1	-1	4	21	1368	550						Untertest4.avi	0	880	547	72	111	1301	432	116	0	Content		1296	439	14409981	1139430658
14427	08:42:44.343	00:00:14.426	866	1337,799	553,757	0,5560083	0,7234204	439,7055	3,258638	0	-1024	-768	-1	-1	-1	-1	4	21	1338	554						Untertest4.avi	0	880	547	72	111	1301	432	116	0	Content		1266	443	14426599	1139447276
14443	08:42:44.359	00:00:14.443	867	1376,974	544,026	0,5574735	0,7231724	443,1061	3,252303	0	-1024	-768	-1	-1	-1	-1	4	22	1377	544						Untertest4.avi	0	880	547	72	111	1401	441	433	0	Content		1305	433	14443349	1139464026
14460	08:42:44.376	00:00:14.460	868	1368,904	543,8993	0,5569834	0,7226442	440,1775	3,247861	0	1540,664	477,0286	0,3870717	0,7297107	416,3112	2,584542	0	22	1455	510						Untertest4.avi	0	880	547	72	111	1401	441	433	0	Content		1383	399	14460415	1139481092
14477	08:42:44.393	00:00:14.476	869	1374,757	550,5364	0,5578993	0,7219685	442,3541	3,230202	0	1581,117	448,4892	0,3882526	0,7288783	420,4242	2,496799	0	22	1478	500						Untertest4.avi	0	880	547	72	111	1401	441	433	0	Content		1406	389	14476593	1139497270
14493	08:42:44.409	00:00:14.493	870	1361,5	555,3132	0,5578959	0,7211149	441,2552	3,223691	0	1567,807	451,1229	0,3887621	0,7277541	421,275	2,559971	0	22	1465	503						Untertest4.avi	0	880	547	72	111	1401	441	433	0	Content		1393	392	14493216	1139513893
14510	08:42:44.426	00:00:14.510	871	1349,865	559,6887	0,5577341	0,7200243	439,6188	3,212411	0	1588,912	464,9285	0,3890509	0,7266819	421,2011	2,556256	0	22	1469	512						Untertest4.avi	0	880	547	72	111	1401	441	433	0	Content		1397	401	14510214	1139530891
14527	08:42:44.443	00:00:14.526	872	1348,79	562,1166	0,5582638	0,7187489	440,2387	3,17612	0	1609,982	519,9622	0,3891491	0,7254645	420,3931	2,685733	0	22	1479	541						Untertest4.avi	0	880	547	72	111	1401	441	433	0	Content		1407	430	14526839	1139547516
14543	08:42:44.459	00:00:14.543	873	1346,008	551,0164	0,559406	0,7174676	442,3545	3,25354	0	1598,312	543,0643	0,3895843	0,7242384	420,5649	2,817544	0	22	1472	547						Untertest4.avi	0	880	547	72	111	1401	441	433	0	Content		1400	436	14543461	1139564138
14560	08:42:44.476	00:00:14.560	874	1374,731	532,1954	0,560675	0,7157617	444,809	3,207451	0	1567,393	564,0705	0,389459	0,7227231	417,776	2,84677	0	22	1471	548						Untertest4.avi	0	880	547	72	111	1401	441	433	0	Content		1399	437	14560210	1139580887
14577	08:42:44.493	00:00:14.576	875	1361,268	541,2778	0,5611347	0,7139407	444,7391	3,239463	0	1606,468	574,361	0,3906176	0,720952	420,4074	2,893461	0	22	1484	558						Untertest4.avi	0	880	547	72	111	1401	441	433	0	Content		1412	447	14576832	1139597509
14593	08:42:44.509	00:00:14.593	876	1369,559	543,7968	0,561325	0,711917	443,2486	3,201822	0	1578,57	586,9618	0,3904111	0,7187515	417,2706	2,827558	0	22	1474	565						Untertest4.avi	0	880	547	72	111	1401	441	433	0	Content		1402	454	14593455	1139614132
14610	08:42:44.526	00:00:14.610	877	1374,156	541,8209	0,5627245	0,7098106	445,5468	3,208458	0	1563,9	573,1358	0,3912964	0,7167133	418,0969	2,923665	0	22	1469	557						Untertest4.avi	0	880	547	72	111	1401	441	433	0	Content		1397	446	14610201	1139630878
14627	08:42:44.543	00:00:14.626	878	1380,782	538,6356	0,5642383	0,7075422	447,9296	3,251786	0	1565,756	574,5424	0,3923509	0,7144098	419,6451	2,964026	0	22	1473	557						Untertest4.avi	0	880	547	72	111	1401	441	433	0	Content		1401	446	14626824	1139647501
14643	08:42:44.559	00:00:14.643	879	1399,994	530,1864	0,5653534	0,7053515	448,8615	3,280964	0	1566,232	571,5731	0,3933614	0,7121886	420,535	2,965976	0	22	1483	551						Untertest4.avi	0	880	547	72	111	1401	441	433	0	Content		1411	440	14643320	1139663997
14660	08:42:44.576	00:00:14.660	880	1397,094	530,6505	0,5666638	0,7032997	450,3467	3,308094	0	1577	582,3771	0,3943397	0,7100037	421,0685	3,014358	0	22	1487	557						Untertest4.avi	0	880	547	72	111	1401	441	433	0	Content		1415	446	14660071	1139680748
14677	08:42:44.593	00:00:14.676	881	1391,352	539,0182	0,5672408	0,701343	448,8021	3,29344	0	1576,954	571,7648	0,3951213	0,7080896	420,6553	2,967481	0	22	1484	555						Untertest4.avi	0	880	547	72	111	1401	441	433	0	Content		1412	444	14676707	1139697384
14693	08:42:44.609	00:00:14.693	882	1371,646	552,8083	0,5669112	0,6993662	444,3022	3,2334	0	1559,58	567,3288	0,3961266	0,7061401	420,5929	2,987949	0	22	1466	560						Untertest4.avi	0	880	547	72	111	1401	441	433	0	Content		1394	449	14693315	1139713992
14710	08:42:44.626	00:00:14.709	883	1403,526	543,5992	0,5697571	0,6971564	449,809	3,26945	0	1579,827	569,5516	0,397361	0,7039898	421,1946	2,981566	0	22	1492	557						Untertest4.avi	0	880	547	72	111	1401	441	433	0	Content		1420	446	14709936	1139730613
14727	08:42:44.643	00:00:14.726	884	1371,684	536,8872	0,5709246	0,6949226	449,6007	3,358988	0	1555,114	577,2983	0,3979708	0,7015345	419,0116	2,965367	0	22	1463	557						Untertest4.avi	0	880	547	72	111	1401	441	433	0	Content		1391	446	14726560	1139747237
14743	08:42:44.659	00:00:14.743	885	1394,483	528,1609	0,5725459	0,6924218	450,6429	3,354552	0	1552,008	573,0863	0,3993669	0,6991557	419,5616	2,999127	0	22	1473	551						Untertest4.avi	0	880	547	72	111	1401	441	433	0	Content		1401	440	14743312	1139763989
14760	08:42:44.676	00:00:14.759	886	1363,612	540,2566	0,5734265	0,6899572	449,2672	3,372294	0	1566,217	572,0308	0,400854	0,6966432	420,7034	3,018279	0	22	1465	556						Untertest4.avi	0	880	547	72	111	1401	441	433	0	Content		1393	445	14759936	1139780613
14777	08:42:44.693	00:00:14.776	887	1421,187	515,5444	0,5770798	0,6876693	456,578	3,402589	0	1555,517	582,6007	0,4013428	0,694167	417,742	2,991424	0	22	1488	549						Untertest4.avi	0	880	547	72	111	1401	441	433	0	Content		1416	438	14776563	1139797240
14793	08:42:44.709	00:00:14.793	888	1376,174	530,5681	0,5768114	0,6852185	451,6189	3,414733	0	1555,917	573,8634	0,4026016	0,6917526	417,9697	2,948301	0	22	1466	552						Untertest4.avi	0	880	547	72	111	1401	441	433	0	Content		1394	441	14793178	1139813855
14810	08:42:44.726	00:00:14.809	889	1405,843	523,3197	0,5790219	0,682895	454,8048	3,362755	0	1583,387	573,0565	0,4043514	0,6894073	420,2316	3,034248	0	22	1495	548						Untertest4.avi	0	880	547	72	111	1401	441	433	0	Content		1423	437	14809801	1139830478
14826	08:42:44.742	00:00:14.826	890	1404,674	530,9617	0,5809346	0,6805118	456,9282	3,401549	0	1553,969	576,0299	0,4050115	0,6870368	418,7005	2,984618	0	22	1479	553						Untertest4.avi	0	880	547	72	111	1401	441	433	0	Content		1407	442	14826425	1139847102
14843	08:42:44.759	00:00:14.843	891	1391,518	524,8109	0,580727	0,6775852	452,7285	3,293445	0	1563,352	568,8909	0,4060286	0,6841597	418,7533	2,962996	0	22	1477	547						Untertest4.avi	0	880	547	72	111	1401	441	433	0	Content		1405	436	14843050	1139863727
14860	08:42:44.776	00:00:14.859	892	1346,183	532,0021	0,5876885	0,6744609	471,5979	3,471072	0	1444,264	612,493	0,4053236	0,6811898	408,8874	2,871638	0	22	1395	572						Untertest4.avi	0	880	547	72	111	1401	441	433	0	Content		1323	461	14859795	1139880472
14876	08:42:44.792	00:00:14.876	893	1232,727	538,283	0,5975103	0,6718835	497,805	3,633089	0	1472,94	574,0159	0,4248255	0,678627	487,4812	3,403827	0	23	1353	556						Untertest4.avi	0	880	547	72	111	1052	489	666	0	Content		1281	445	14876418	1139897095
14893	08:42:44.809	00:00:14.893	894	1027,455	583,4672	0,5958928	0,6700057	482,9339	3,471347	0	-1024	-768	-1	-1	-1	-1	4	23	1027	583						Untertest4.avi	0	880	547	72	111	1052	489	666	0	Content		955	472	14893042	1139913719
14910	08:42:44.826	00:00:14.909	895	1012,268	589,7734	0,5973728	0,6676732	482,8919	3,518376	0	1330,259	602,3198	0,4326747	0,674349	510,4496	3,588663	0	23	1171	596						Untertest4.avi	0	880	547	72	111	1052	489	666	0	Content		1099	485	14909676	1139930353
14926	08:42:44.842	00:00:14.926	896	1014,121	588,7061	0,5982389	0,6658561	482,5065	3,510056	0	1273,569	607,7278	0,4315101	0,6725563	501,2927	3,532168	0	23	1144	598						Untertest4.avi	0	880	547	72	111	1052	489	666	0	Content		1072	487	14926288	1139946965
14943	08:42:44.859	00:00:14.942	897	1011,188	584,1071	0,5991541	0,6644472	482,318	3,517387	0	1318,71	593,9796	0,4345471	0,6709435	512,8974	3,602002	0	23	1165	589						Untertest4.avi	0	880	547	72	111	1052	489	666	0	Content		1093	478	14942673	1139963350
14960	08:42:44.876	00:00:14.959	898	1002,517	596,4736	0,6000015	0,6632153	482,0894	3,473476	0	1273,813	598,8373	0,4329562	0,6698319	501,7889	3,440249	0	23	1138	598						Untertest4.avi	0	880	547	72	111	1052	489	666	0	Content		1066	487	14959778	1139980455
14976	08:42:44.892	00:00:14.976	899	1019,953	576,2767	0,6008193	0,6621485	481,9795	3,46219	0	1257,346	615,3867	0,4317324	0,6689932	491,7133	3,392975	0	23	1139	596						Untertest4.avi	0	880	547	72	111	1052	489	666	0	Content		1067	485	14976031	1139996708
14993	08:42:44.909	00:00:14.992	900	1009,591	580,8134	0,601584	0,661368	481,6727	3,450498	0	1272,627	611,0111	0,4324078	0,6682381	491,3598	3,367113	0	23	1141	596						Untertest4.avi	0	880	547	72	111	1052	489	666	0	Content		1069	485	14992665	1140013342
15009	08:42:44.925	00:00:15.009	901	1004,127	592,6974	0,6023359	0,660533	481,5836	3,418026	0	1262,36	612,2877	0,4330374	0,6674975	491,1883	3,4088	0	23	1133	602						Untertest4.avi	0	880	547	72	111	1052	489	666	0	Content		1061	491	15009276	1140029953
15026	08:42:44.942	00:00:15.026	902	1015,877	582,9601	0,6030951	0,6594948	481,2455	3,384657	0	1257,102	608,3655	0,4336033	0,6666506	491,0142	3,365548	0	23	1136	596						Untertest4.avi	0	880	547	72	111	1052	489	666	0	Content		1064	485	15026149	1140046826
15043	08:42:44.959	00:00:15.042	903	995,8341	587,2375	0,6036341	0,6582853	481,0973	3,399924	0	1260,001	617,4369	0,4341076	0,6655746	490,6142	3,342517	0	23	1128	602						Untertest4.avi	0	880	547	72	111	1052	489	666	0	Content		1056	491	15042769	1140063446
15060	08:42:44.976	00:00:15.059	904	998,9076	589,1016	0,6040682	0,6570516	480,8029	3,418287	0	1259,53	606,6173	0,4344105	0,6643428	490,2758	3,316993	0	23	1129	598						Untertest4.avi	0	880	547	72	111	1052	489	666	0	Content		1057	487	15059518	1140080195
15076	08:42:44.992	00:00:15.076	905	1009,096	588,9896	0,60427	0,6559794	480,5467	3,405811	0	1250,404	608,7632	0,434566	0,6633759	490,0864	3,322836	0	23	1130	599						Untertest4.avi	0	880	547	72	111	1052	489	666	0	Content		1058	488	15076143	1140096820
15093	08:42:45.009	00:00:15.092	906	1008,296	587,183	0,6043519	0,6548504	480,4266	3,3762	0	1251,651	602,0246	0,4346173	0,6624683	489,9752	3,354799	0	23	1130	595						Untertest4.avi	0	880	547	72	111	1052	489	666	0	Content		1058	484	15092766	1140113443
15109	08:42:45.025	00:00:15.109	907	999,9249	592,2452	0,6043721	0,6535159	480,2935	3,38305	0	1248,859	606,9501	0,4345821	0,6612397	489,8315	3,31463	0	23	1124	600						Untertest4.avi	0	880	547	72	111	1052	489	666	0	Content		1052	489	15109390	1140130067
15126	08:42:45.042	00:00:15.126	908	1015,028	589,4052	0,6042994	0,6518869	480,0994	3,319648	0	1255,717	601,4968	0,4344442	0,6596647	489,6522	3,303836	0	23	1135	595						Untertest4.avi	0	880	547	72	111	1052	489	666	0	Content		1063	484	15126013	1140146690
15143	08:42:45.059	00:00:15.142	909	998,5511	591,1636	0,6040747	0,6492231	479,7858	3,347303	0	1246,685	614,418	0,4341325	0,6569114	489,5164	3,285328	0	23	1123	603						Untertest4.avi	0	880	547	72	111	1052	489	666	0	Content		1051	492	15142648	1140163325
15159	08:42:45.075	00:00:15.159	910	1005,711	591,4332	0,6037374	0,6467033	479,7901	3,299583	0	1244,239	612,3989	0,4338267	0,6544061	489,3098	3,295622	0	23	1125	602						Untertest4.avi	0	880	547	72	111	1052	489	666	0	Content		1053	491	15159383	1140180060
15176	08:42:45.092	00:00:15.176	911	1002,23	592,8903	0,603335	0,6444912	479,5928	3,297354	0	1262,76	605,2889	0,4333888	0,6522866	489,0852	3,285245	0	23	1132	599						Untertest4.avi	0	880	547	72	111	1052	489	666	0	Content		1060	488	15176006	1140196683
15193	08:42:45.109	00:00:15.192	912	997,7609	595,2823	0,6027961	0,6422024	479,5762	3,263495	0	1250,937	604,6514	0,4328628	0,6499804	489,1642	3,269839	0	23	1124	600						Untertest4.avi	0	880	547	72	111	1052	489	666	0	Content		1052	489	15192641	1140213318
15209	08:42:45.125	00:00:15.209	913	1006,019	591,9044	0,6022391	0,639832	479,2948	3,295709	0	1259,868	602,1635	0,4322931	0,647804	488,9725	3,230785	0	23	1133	597						Untertest4.avi	0	880	547	72	111	1052	489	666	0	Content		1061	486	15209254	1140229931
15226	08:42:45.142	00:00:15.226	914	1005,79	583,9648	0,6017409	0,6374176	479,2413	3,21185	0	1246,816	619,7925	0,4317935	0,6455517	488,9088	3,216749	0	23	1126	602						Untertest4.avi	0	880	547	72	111	1052	489	666	0	Content		1054	491	15226458	1140247135
15243	08:42:45.159	00:00:15.243	915	982,7617	594,344	0,6011763	0,6349718	479,0154	3,235705	0	1242,908	615,4762	0,4312776	0,6433688	488,4688	3,217481	0	23	1113	605						Untertest4.avi	0	880	547	72	111	1052	489	666	0	Content		1041	494	15243080	1140263757
15260	08:42:45.176	00:00:15.259	916	999,11	598,0463	0,6005498	0,6325189	478,7561	3,199434	0	1244,631	607,532	0,4305686	0,6410714	488,3984	3,151171	0	23	1122	603						Untertest4.avi	0	880	547	72	111	1052	489	666	0	Content		1050	492	15259707	1140280384
15276	08:42:45.192	00:00:15.276	917	989,7155	593,2955	0,5999604	0,6301485	478,6067	3,173625	0	1237,995	608,6825	0,4298798	0,6389694	488,0631	3,189211	0	23	1114	601						Untertest4.avi	0	880	547	72	111	1052	489	666	0	Content		1042	490	15276454	1140297131
15293	08:42:45.209	00:00:15.293	918	988,8032	599,5203	0,5993788	0,6279379	478,3975	3,169184	0	1235,242	615,6622	0,4291911	0,6368886	488,0988	3,151845	0	23	1112	608						Untertest4.avi	0	880	547	72	111	1052	489	666	0	Content		1040	497	15293081	1140313758
15310	08:42:45.226	00:00:15.309	919	988,5989	606,0302	0,5988069	0,6257519	478,2203	3,195776	0	1249,917	608,57	0,4285835	0,6349615	487,6818	3,106639	0	23	1119	607						Untertest4.avi	0	880	547	72	111	1052	489	666	0	Content		1047	496	15309702	1140330379
15326	08:42:45.242	00:00:15.326	920	997,9129	595,1187	0,598296	0,6238125	477,9278	3,138253	0	1242,723	612,633	0,4279564	0,6331363	487,3706	3,113206	0	23	1120	604						Untertest4.avi	0	880	547	72	111	1052	489	666	0	Content		1048	493	15326328	1140347005
15343	08:42:45.259	00:00:15.342	921	986,9056	602,2402	0,5976242	0,6220168	477,7577	3,15339	0	1233,521	605,7805	0,4273331	0,6315159	487,1148	3,119959	0	23	1110	604						Untertest4.avi	0	880	547	72	111	1052	489	666	0	Content		1038	493	15342950	1140363627
15360	08:42:45.276	00:00:15.359	922	986,6248	591,9744	0,5970512	0,6206939	477,3945	3,175132	0	1239,361	615,6213	0,426551	0,6300889	486,9268	3,13805	0	23	1113	604						Untertest4.avi	0	880	547	72	111	1052	489	666	0	Content		1041	493	15359574	1140380251
15376	08:42:45.292	00:00:15.376	923	982,5621	596,6739	0,5963702	0,6193493	477,3088	3,20288	0	1245,51	614,0261	0,4258362	0,6287481	486,6132	3,107529	0	23	1114	605						Untertest4.avi	0	880	547	72	111	1052	489	666	0	Content		1042	494	15376203	1140396880
15393	08:42:45.309	00:00:15.392	924	986,0311	593,8658	0,5957578	0,617875	476,9043	3,138328	0	1237,676	599,4521	0,4250596	0,6275128	486,235	3,088542	0	23	1112	597						Untertest4.avi	0	880	547	72	111	1052	489	666	0	Content		1040	486	15392948	1140413625
15410	08:42:45.326	00:00:15.409	925	980,9049	604,1615	0,5951234	0,6163232	476,6356	3,113453	0	1245,109	616,5367	0,4243615	0,6261517	485,7981	3,13304	0	23	1113	610						Untertest4.avi	0	880	547	72	111	1052	489	666	0	Content		1041	499	15409575	1140430252
15426	08:42:45.342	00:00:15.426	926	991,7826	592,4673	0,5946111	0,6148513	476,1358	3,160416	0	1249,299	606,3713	0,4237019	0,6247762	485,3638	3,117006	0	23	1121	599						Untertest4.avi	0	880	547	72	111	1052	489	666	0	Content		1049	488	15426197	1140446874
15443	08:42:45.359	00:00:15.442	927	988,0157	591,58	0,5940907	0,6132148	475,7702	3,154723	0	1245,853	610,7304	0,4230605	0,623314	484,9141	3,106884	0	23	1117	601						Untertest4.avi	0	880	547	72	111	1052	489	666	0	Content		1045	490	15442821	1140463498
15459	08:42:45.375	00:00:15.459	928	988,6446	604,3613	0,5935143	0,6115873	475,6722	3,153961	0	1234,514	605,6812	0,4223276	0,6219634	484,6523	3,109938	0	23	1112	605						Untertest4.avi	0	880	547	72	111	1052	489	666	0	Content		1040	494	15459444	1140480121
15476	08:42:45.392	00:00:15.476	929	992,9667	591,1769	0,5930138	0,6100842	475,6554	3,145628	0	1232,345	606,8849	0,4216963	0,6207739	484,2353	3,112875	0	23	1113	599						Untertest4.avi	0	880	547	72	111	1052	489	666	0	Content		1041	488	15476197	1140496874
15493	08:42:45.409	00:00:15.492	930	993,7581	593,6013	0,5925049	0,6088086	475,3418	3,161301	0	1242,145	617,1393	0,4210427	0,6197073	483,763	3,144473	0	23	1118	605						Untertest4.avi	0	880	547	72	111	1052	489	666	0	Content		1046	494	15492818	1140513495
15509	08:42:45.425	00:00:15.509	931	985,9237	594,7038	0,5919549	0,6076126	474,6346	3,172326	0	1243,534	606,2556	0,4202924	0,6188291	483,3787	3,088933	0	23	1115	600						Untertest4.avi	0	880	547	72	111	1052	489	666	0	Content		1043	489	15509443	1140530120
15526	08:42:45.442	00:00:15.526	932	991,1701	609,3458	0,5913648	0,6070073	474,1272	3,178709	0	1230,73	615,9229	0,4195589	0,618476	482,7703	3,101765	0	23	1111	613						Untertest4.avi	0	880	547	72	111	1052	489	666	0	Content		1039	502	15526067	1140546744
15543	08:42:45.459	00:00:15.542	933	1017,321	651,2557	0,5901698	0,6077398	473,9144	3,181986	0	1264,937	684,9335	0,4187196	0,6194264	482,3063	3,107599	0	24	1141	668						Untertest4.avi	0	880	547	72	111	1080	593	550	0	Content		1069	557	15542815	1140563492
15559	08:42:45.475	00:00:15.559	934	1037,357	685,5861	0,5894201	0,607951	473,6493	3,119768	0	1292,623	723,0011	0,4178851	0,6197346	481,7247	3,101331	0	24	1165	704						Untertest4.avi	0	880	547	72	111	1080	593	550	0	Content		1093	593	15559444	1140580121
15576	08:42:45.492	00:00:15.576	935	1022,034	690,7789	0,5888922	0,6071807	472,9169	3,177913	0	1283,451	717,7839	0,4169737	0,6193388	481,0608	3,116457	0	24	1153	704						Untertest4.avi	0	880	547	72	111	1080	593	550	0	Content		1081	593	15576069	1140596746
15593	08:42:45.509	00:00:15.592	936	1037,363	687,2018	0,5883316	0,6060634	472,6957	3,170158	0	1276,203	713,5334	0,4161832	0,6184475	480,4752	3,145996	0	24	1157	700						Untertest4.avi	0	880	547	72	111	1080	593	550	0	Content		1085	589	15592695	1140613372
15609	08:42:45.525	00:00:15.609	937	1023,425	689,8441	0,5876809	0,6046719	472,313	3,138033	0	1277,291	716,269	0,415282	0,6171592	480,0843	3,111657	0	24	1150	703						Untertest4.avi	0	880	547	72	111	1080	593	550	0	Content		1078	592	15609442	1140630119
15626	08:42:45.542	00:00:15.626	938	1027,854	681,9452	0,5869169	0,603153	472,1091	3,117761	0	1274,921	729,0705	0,414324	0,6153942	479,7529	3,128196	0	24	1151	706						Untertest4.avi	0	880	547	72	111	1080	593	550	0	Content		1079	595	15626069	1140646746
15643	08:42:45.559	00:00:15.642	939	1024,232	688,5911	0,5860693	0,6015012	471,562	3,150494	0	1277,592	717,7932	0,4133404	0,6134685	479,3365	3,103104	0	24	1151	703						Untertest4.avi	0	880	547	72	111	1080	593	550	0	Content		1079	592	15642691	1140663368
15659	08:42:45.575	00:00:15.659	940	1017,618	697,4888	0,5851804	0,599561	471,3863	3,174482	0	1288,248	721,3622	0,4123082	0,6112765	478,8724	3,121189	0	24	1153	709						Untertest4.avi	0	880	547	72	111	1080	593	550	0	Content		1081	598	15659317	1140679994
15676	08:42:45.592	00:00:15.676	941	1020,094	690,618	0,5842828	0,5975774	471,1902	3,161355	0	1270,034	715,9123	0,4111902	0,6088839	478,4448	3,124033	0	24	1145	703						Untertest4.avi	0	880	547	72	111	1080	593	550	0	Content		1073	592	15676066	1140696743
15693	08:42:45.609	00:00:15.692	942	1009,831	690,4672	0,5831019	0,5950111	470,7542	3,14462	0	1273,633	721,201	0,4099491	0,606073	478,1874	3,096874	0	24	1142	706						Untertest4.avi	0	880	547	72	111	1080	593	550	0	Content		1070	595	15692690	1140713367
15709	08:42:45.625	00:00:15.709	943	1023,254	696,8154	0,581961	0,5923969	470,7918	3,164006	0	1276,019	726,4653	0,4086522	0,6034479	477,6864	3,130617	0	24	1150	712						Untertest4.avi	0	880	547	72	111	1080	593	550	0	Content		1078	601	15709312	1140729989
15726	08:42:45.642	00:00:15.726	944	1018,555	695,8435	0,5807076	0,5902867	470,5009	3,182924	0	1262,714	721,2885	0,4073617	0,6015933	477,5117	3,171708	0	24	1141	709						Untertest4.avi	0	880	547	72	111	1080	593	550	0	Content		1069	598	15726063	1140746740
15743	08:42:45.659	00:00:15.742	945	1013,421	695,959	0,5793509	0,5880399	470,1754	3,166179	0	1268,239	721,8939	0,4058556	0,5998198	477,2167	3,1379	0	24	1141	709						Untertest4.avi	0	880	547	72	111	1080	593	550	0	Content		1069	598	15742687	1140763364
15759	08:42:45.675	00:00:15.759	946	1021,049	691,5677	0,5777742	0,5856509	469,9605	3,160958	0	1272,686	722,6979	0,4042458	0,5978968	476,7911	3,147437	0	24	1147	707						Untertest4.avi	0	880	547	72	111	1080	593	550	0	Content		1075	596	15759312	1140779989
15776	08:42:45.692	00:00:15.775	947	1029,229	697,0635	0,5761027	0,5831743	469,8214	3,189903	0	1276,736	718,8065	0,4024794	0,596001	476,6345	3,134711	0	24	1153	708						Untertest4.avi	0	880	547	72	111	1080	593	550	0	Content		1081	597	15775938	1140796615
15793	08:42:45.709	00:00:15.792	948	1024,492	691,9459	0,5744983	0,580634	469,5515	3,184613	0	1271,843	718,1402	0,4008448	0,5938416	476,3272	3,13653	0	24	1148	705						Untertest4.avi	0	880	547	72	111	1080	593	550	0	Content		1076	594	15792567	1140813244
15809	08:42:45.725	00:00:15.809	949	1018,739	689,5304	0,573011	0,5781059	469,4351	3,21944	0	1295,966	723,0729	0,3992895	0,5916736	476,155	3,139947	0	24	1157	706						Untertest4.avi	0	880	547	72	111	1080	593	550	0	Content		1085	595	15809313	1140829990
15826	08:42:45.742	00:00:15.825	950	1036,819	683,2107	0,5716895	0,5755885	469,4655	3,199071	0	1286,937	711,0474	0,3978642	0,5894787	475,9817	3,163097	0	24	1162	697						Untertest4.avi	0	880	547	72	111	1080	593	550	0	Content		1090	586	15825940	1140846617
15843	08:42:45.759	00:00:15.842	951	1028,975	692,642	0,5704679	0,5732808	469,2201	3,216413	0	1275,699	721,3592	0,396595	0,5873731	475,7388	3,163485	0	24	1152	707						Untertest4.avi	0	880	547	72	111	1080	593	550	0	Content		1080	596	15842561	1140863238
15859	08:42:45.775	00:00:15.859	952	1024,265	697,4448	0,5694722	0,5710956	469,1244	3,218828	0	1286,443	705,5469	0,3955245	0,5852957	475,449	3,139553	0	24	1155	701						Untertest4.avi	0	880	547	72	111	1080	593	550	0	Content		1083	590	15859312	1140879989
15876	08:42:45.792	00:00:15.875	953	1022,981	686,5201	0,5685984	0,5687162	469,2322	3,215233	0	1276,436	717,4184	0,3945701	0,5832082	475,2321	3,197773	0	24	1150	702						Untertest4.avi	0	880	547	72	111	1080	593	550	0	Content		1078	591	15875939	1140896616
15893	08:42:45.809	00:00:15.892	954	1030,473	685,8301	0,5678785	0,566663	469,086	3,236469	0	1281,088	715,6222	0,3936929	0,5812209	475,0732	3,173374	0	24	1156	701						Untertest4.avi	0	880	547	72	111	1080	593	550	0	Content		1084	590	15892557	1140913234
15909	08:42:45.825	00:00:15.909	955	1036,195	694,4261	0,5672195	0,5647174	468,8334	3,249062	0	1278,212	721,7508	0,3928965	0,5796486	474,9284	3,187478	0	24	1157	708						Untertest4.avi	0	880	547	72	111	1080	593	550	0	Content		1085	597	15909183	1140929860
15926	08:42:45.842	00:00:15.925	956	1025,266	686,1538	0,5667222	0,5631951	468,5537	3,24808	0	1275,051	711,9816	0,3922953	0,5783494	474,7116	3,199369	0	24	1150	699						Untertest4.avi	0	880	547	72	111	1080	593	550	0	Content		1078	588	15925933	1140946610
15943	08:42:45.859	00:00:15.942	957	1035,24	692,4016	0,5662356	0,5622216	468,7479	3,277524	0	1286,363	707,9446	0,3917354	0,5775841	474,3466	3,209928	0	24	1161	700						Untertest4.avi	0	880	547	72	111	1080	593	550	0	Content		1089	589	15942556	1140963233
15959	08:42:45.875	00:00:15.959	958	1028,387	685,4323	0,5658412	0,5615031	468,8007	3,284617	0	1280,396	716,4719	0,3912793	0,5771277	474,1798	3,230226	0	24	1154	701						Untertest4.avi	0	880	547	72	111	1080	593	550	0	Content		1082	590	15959184	1140979861
15976	08:42:45.892	00:00:15.975	959	1021,33	685,0519	0,5657182	0,561181	468,5891	3,273583	0	1291,514	712,5933	0,3910152	0,5769358	473,8361	3,255517	0	24	1156	699						Untertest4.avi	0	880	547	72	111	1080	593	550	0	Content		1084	588	15975805	1140996482
15993	08:42:45.909	00:00:15.992	960	1024,312	679,2363	0,5657501	0,5610518	468,5272	3,313565	0	1281,587	716,4678	0,3909522	0,5769193	473,5787	3,250374	0	24	1153	698						Untertest4.avi	0	880	547	72	111	1080	593	550	0	Content		1081	587	15992557	1141013234
16009	08:42:45.925	00:00:16.009	961	1032,349	692,6863	0,5659727	0,5611439	468,241	3,336324	0	1274,794	718,3792	0,3910543	0,5770382	473,4165	3,257962	0	24	1154	706						Untertest4.avi	0	880	547	72	111	1080	593	550	0	Content		1082	595	16009179	1141029856
16026	08:42:45.942	00:00:16.025	962	1021,394	690,4028	0,5663474	0,5614327	468,2022	3,382629	0	1278,434	721,1417	0,3913073	0,5772868	473,1674	3,296405	0	24	1150	706						Untertest4.avi	0	880	547	72	111	1080	593	550	0	Content		1078	595	16025806	1141046483
16042	08:42:45.958	00:00:16.042	963	1034,801	690,0138	0,5668105	0,5620091	467,9568	3,384699	0	1283,051	724,2152	0,3916324	0,5777158	472,8333	3,299421	0	24	1159	707						Untertest4.avi	0	880	547	72	111	1080	593	550	0	Content		1087	596	16042429	1141063106
16059	08:42:45.975	00:00:16.059	964	1027,479	684,3372	0,5670904	0,5627849	468,0111	3,389699	0	1278,429	711,208	0,3919718	0,5783112	472,6589	3,301209	0	24	1153	698						Untertest4.avi	0	880	547	72	111	1080	593	550	0	Content		1081	587	16059179	1141079856
16076	08:42:45.992	00:00:16.075	965	1024,063	687,5494	0,5674564	0,563714	468,0147	3,411859	0	1259,337	714,5746	0,3922121	0,5791001	472,3518	3,319768	0	24	1142	701						Untertest4.avi	0	880	547	72	111	1080	593	550	0	Content		1070	590	16075800	1141096477
16092	08:42:46.008	00:00:16.092	966	956,2496	709,074	0,5686849	0,5655641	467,4086	3,432843	0	1162,738	754,0107	0,3936306	0,5806682	471,8834	3,346035	0	25	1059	732						Untertest4.avi	0	880	547	72	111	799	669	300	0	Content		987	621	16092426	1141113103
16109	08:42:46.025	00:00:16.109	967	834,5302	739,441	0,5707173	0,5678474	467,0942	3,486574	0	1020,132	787,8763	0,396203	0,5829073	471,381	3,377214	0	25	927	764						Untertest4.avi	0	880	547	72	111	799	669	300	0	Content		855	653	16109050	1141129727
16126	08:42:46.042	00:00:16.125	968	801,3195	755,838	0,5719057	0,5704658	466,9813	3,473276	0	-1024	-768	-1	-1	-1	-1	4	25	801	756						Untertest4.avi	0	880	547	72	111	799	669	300	0	Content		729	645	16125801	1141146478
16142	08:42:46.058	00:00:16.142	969	803,9819	763,1874	0,5723178	0,5722871	466,611	3,466147	0	949,9322	792,3484	0,3975231	0,5865428	470,8458	3,448047	0	25	877	778						Untertest4.avi	0	880	547	72	111	799	669	300	0	Content		805	667	16142426	1141163103
16159	08:42:46.075	00:00:16.159	970	795,7708	762,2088	0,5725247	0,5726286	466,6727	3,525546	0	937,7704	805,3206	0,3977055	0,5866324	470,8759	3,416539	0	25	867	784						Untertest4.avi	0	880	547	72	111	799	669	300	0	Content		795	673	16159050	1141179727
16176	08:42:46.092	00:00:16.175	971	785,4205	761,4623	0,5725598	0,5728688	466,8429	3,509898	0	948,2566	799,3197	0,3977263	0,586512	470,9289	3,445722	0	25	867	780						Untertest4.avi	0	880	547	72	111	799	669	300	0	Content		795	669	16175675	1141196352
16192	08:42:46.108	00:00:16.192	972	810,147	755,9473	0,5725968	0,5735009	466,8675	3,505337	0	936,3906	794,5402	0,3977066	0,586754	470,9069	3,469022	0	25	873	775						Untertest4.avi	0	880	547	72	111	799	669	300	0	Content		801	664	16192424	1141213101
16209	08:42:46.125	00:00:16.209	973	804,2357	765,0815	0,572588	0,5739453	466,9569	3,557505	0	932,9543	800,3153	0,397623	0,5868418	470,7415	3,473527	0	25	869	783						Untertest4.avi	0	880	547	72	111	799	669	300	0	Content		797	672	16209049	1141229726
16226	08:42:46.142	00:00:16.225	974	803,4901	752,9446	0,5726092	0,5743205	467,0198	3,561623	0	926,7216	799,4581	0,3975976	0,5868781	470,7178	3,519988	0	25	865	776						Untertest4.avi	0	880	547	72	111	799	669	300	0	Content		793	665	16225673	1141246350
16242	08:42:46.158	00:00:16.242	975	806,6465	764,6219	0,5726233	0,5747119	467,2327	3,622287	0	934,9495	802,6269	0,3975664	0,5869366	470,7467	3,47794	0	25	871	784						Untertest4.avi	0	880	547	72	111	799	669	300	0	Content		799	673	16242299	1141262976
16259	08:42:46.175	00:00:16.259	976	805,9922	764,9642	0,5725576	0,5750946	467,112	3,602874	0	941,6713	804,4263	0,3974967	0,5870616	470,6489	3,494191	0	25	874	785						Untertest4.avi	0	880	547	72	111	799	669	300	0	Content		802	674	16259048	1141279725
16276	08:42:46.192	00:00:16.275	977	811,4285	762,4527	0,5725135	0,5755555	466,9625	3,574294	0	935,2925	793,2504	0,397375	0,5871755	470,6209	3,501602	0	25	873	778						Untertest4.avi	0	880	547	72	111	799	669	300	0	Content		801	667	16275672	1141296349
16292	08:42:46.208	00:00:16.292	978	801,6817	762,019	0,5724596	0,5760298	467,086	3,591514	0	931,2253	798,4482	0,397275	0,587203	470,6425	3,514327	0	25	866	780						Untertest4.avi	0	880	547	72	111	799	669	300	0	Content		794	669	16292296	1141312973
16309	08:42:46.225	00:00:16.308	979	821,6556	752,9166	0,5725308	0,5765916	467,0055	3,596759	0	933,3221	800,5314	0,3973305	0,5872975	470,5081	3,533859	0	25	877	777						Untertest4.avi	0	880	547	72	111	799	669	300	0	Content		805	666	16308921	1141329598
16326	08:42:46.242	00:00:16.325	980	807,6429	762,2023	0,5726554	0,5771691	467,1308	3,602855	0	924,5495	804,9429	0,3974151	0,5875206	470,5586	3,546649	0	25	866	784						Untertest4.avi	0	880	547	72	111	799	669	300	0	Content		794	673	16325672	1141346349
16342	08:42:46.258	00:00:16.342	981	806,0328	767,1697	0,5727112	0,577683	467,0241	3,590147	0	936,3799	800,912	0,3974383	0,5879477	470,5854	3,525985	0	25	871	784						Untertest4.avi	0	880	547	72	111	799	669	300	0	Content		799	673	16342295	1141362972
16359	08:42:46.275	00:00:16.358	982	801,0258	762,5617	0,57254	0,5782045	467,0663	3,634151	0	930,6717	799,308	0,397261	0,5885586	470,6458	3,539002	0	25	866	781						Untertest4.avi	0	880	547	72	111	799	669	300	0	Content		794	670	16358920	1141379597
16376	08:42:46.292	00:00:16.375	983	807,47	760,1336	0,5721942	0,5787517	467,1579	3,623698	0	929,5132	808,0308	0,3969213	0,5893768	470,6327	3,560176	0	25	868	784						Untertest4.avi	0	880	547	72	111	799	669	300	0	Content		796	673	16375544	1141396221
16392	08:42:46.308	00:00:16.392	984	924,0837	771,441	0,5703786	0,5797765	467,2607	3,644757	0	1049,415	804,9327	0,3955586	0,5902829	470,9444	3,589319	0	26	987	788						Untertest4.avi	0	880	547	72	111	1084	641	533	0	Content		915	677	16392293	1141412970
16409	08:42:46.325	00:00:16.408	985	1073,079	763,6661	0,567933	0,5812626	468,0769	3,582142	0	1209,749	786,7977	0,3936538	0,5912265	471,4207	3,514793	0	26	1141	775						Untertest4.avi	0	880	547	72	111	1084	641	533	0	Content		1069	664	16408918	1141429595
16426	08:42:46.342	00:00:16.425	986	1079,474	752,7202	0,5674506	0,5820884	467,9957	3,593091	0	1262,751	783,3107	0,3927264	0,5927575	471,7569	3,518473	0	26	1171	768						Untertest4.avi	0	880	547	72	111	1084	641	533	0	Content		1099	657	16425542	1141446219
16442	08:42:46.358	00:00:16.442	987	1058,245	748,3522	0,5676339	0,5833892	468,187	3,610995	0	1282,493	782,998	0,3925658	0,5947219	471,8358	3,557446	0	26	1170	766						Untertest4.avi	0	880	547	72	111	1084	641	533	0	Content		1098	655	16442289	1141462966
16459	08:42:46.375	00:00:16.458	988	1052,301	742,6016	0,5676213	0,5849311	468,369	3,594754	0	1274,906	786,9268	0,392371	0,5964582	472,0282	3,533692	0	26	1164	765						Untertest4.avi	0	880	547	72	111	1084	641	533	0	Content		1092	654	16458914	1141479591
16476	08:42:46.392	00:00:16.475	989	1056,948	748,7703	0,567677	0,5864128	468,4655	3,569817	0	1277,405	781,0651	0,3923059	0,5981796	472,2408	3,517787	0	26	1167	765						Untertest4.avi	0	880	547	72	111	1084	641	533	0	Content		1095	654	16475539	1141496216
16492	08:42:46.408	00:00:16.492	990	1059,509	745,9092	0,5677406	0,5879614	468,4467	3,556366	0	1287,694	784,5499	0,3923286	0,5996856	472,3127	3,516433	0	26	1174	765						Untertest4.avi	0	880	547	72	111	1084	641	533	0	Content		1102	654	16492164	1141512841
16509	08:42:46.425	00:00:16.508	991	1054,72	736,571	0,5678018	0,5892814	468,6822	3,538907	0	1283,761	780,1212	0,3923944	0,6008248	472,4176	3,515062	0	26	1169	758						Untertest4.avi	0	880	547	72	111	1084	641	533	0	Content		1097	647	16508916	1141529593
16526	08:42:46.442	00:00:16.525	992	1061,63	746,0421	0,5680515	0,5904294	468,7331	3,557795	0	1269,454	783,544	0,3926046	0,6017553	472,3692	3,501781	0	26	1166	765						Untertest4.avi	0	880	547	72	111	1084	641	533	0	Content		1094	654	16525538	1141546215
16542	08:42:46.458	00:00:16.542	993	1036,246	744,859	0,5682783	0,5915804	468,8846	3,566614	0	1273,831	780,0875	0,3928981	0,6025063	472,5194	3,483697	0	26	1155	762						Untertest4.avi	0	880	547	72	111	1084	641	533	0	Content		1083	651	16542162	1141562839
16559	08:42:46.475	00:00:16.558	994	1035,536	744,5137	0,5685015	0,5925527	468,9869	3,553994	0	1274,197	786,8183	0,3931313	0,6032491	472,5684	3,481372	0	26	1155	766						Untertest4.avi	0	880	547	72	111	1084	641	533	0	Content		1083	655	16558788	1141579465
16576	08:42:46.492	00:00:16.575	995	1044,965	743,8523	0,5686195	0,5934918	468,9617	3,519412	0	1269,04	773,9017	0,393203	0,6041418	472,6123	3,501261	0	26	1157	759						Untertest4.avi	0	880	547	72	111	1084	641	533	0	Content		1085	648	16575537	1141596214
16592	08:42:46.508	00:00:16.592	996	1042,776	739,3304	0,5685293	0,5942217	469,0513	3,541142	0	1272,671	781,1077	0,3930815	0,6050623	472,6857	3,508167	0	26	1158	760						Untertest4.avi	0	880	547	72	111	1084	641	533	0	Content		1086	649	16592163	1141612840
16609	08:42:46.525	00:00:16.608	997	1037,151	744,2603	0,5682021	0,5947719	469,3083	3,554697	0	1277,413	780,7026	0,3927992	0,6058058	472,8505	3,543617	0	26	1157	762						Untertest4.avi	0	880	547	72	111	1084	641	533	0	Content		1085	651	16608784	1141629461
16625	08:42:46.541	00:00:16.625	998	1041,614	740,8135	0,5679106	0,5952769	469,3876	3,540619	0	1278,462	788,8964	0,3925022	0,6063353	472,9071	3,517297	0	26	1160	765						Untertest4.avi	0	880	547	72	111	1084	641	533	0	Content		1088	654	16625409	1141646086
16642	08:42:46.558	00:00:16.642	999	1030,618	745,0226	0,5676489	0,5957732	469,3126	3,5703	0	1273,857	776,3593	0,3922543	0,6066719	472,792	3,523292	0	26	1152	761						Untertest4.avi	0	880	547	72	111	1084	641	533	0	Content		1080	650	16642158	1141662835
16659	08:42:46.575	00:00:16.658	1000	1023,08	712,563	0,5674266	0,595728	469,412	3,575791	0	1260,667	761,526	0,392057	0,6064499	472,7675	3,518893	0	26	1142	737						Untertest4.avi	0	880	547	72	111	1084	641	533	0	Content		1070	626	16658785	1141679462
16675	08:42:46.591	00:00:16.675	1001	1033,216	722,2758	0,567141	0,5958739	469,4247	3,588008	0	1271,415	761,6281	0,3917535	0,6064761	472,9235	3,580466	0	26	1152	742						Untertest4.avi	0	880	547	72	111	1084	641	533	0	Content		1080	631	16675408	1141696085
16692	08:42:46.608	00:00:16.692	1002	1016,995	726,7528	0,5667381	0,5961206	469,4792	3,60398	0	1264,875	747,8608	0,3912953	0,6067303	472,8469	3,567803	0	26	1141	737						Untertest4.avi	0	880	547	72	111	1084	641	533	0	Content		1069	626	16692034	1141712711
16709	08:42:46.625	00:00:16.708	1003	1020,179	723,7819	0,5663479	0,5962905	469,7407	3,609263	0	1267,232	767,0613	0,3908466	0,6068693	472,8313	3,575336	0	26	1144	745						Untertest4.avi	0	880	547	72	111	1084	641	533	0	Content		1072	634	16708783	1141729460
16725	08:42:46.641	00:00:16.725	1004	1029,944	714,5042	0,5660738	0,5965422	469,54	3,615527	0	1264,679	756,1526	0,3905036	0,6070781	472,7476	3,597701	0	26	1147	735						Untertest4.avi	0	880	547	72	111	1084	641	533	0	Content		1075	624	16725407	1141746084
16742	08:42:46.658	00:00:16.742	1005	1035,842	729,1354	0,5658799	0,5968195	469,448	3,655234	0	1276,35	762,7424	0,3902922	0,6072698	472,7899	3,601332	0	26	1156	746						Untertest4.avi	0	880	547	72	111	1084	641	533	0	Content		1084	635	16742030	1141762707
16759	08:42:46.675	00:00:16.758	1006	1028,949	724,3514	0,5656964	0,5970419	469,5477	3,645994	0	1279,523	761,718	0,3901192	0,6075475	472,6831	3,591428	0	26	1154	743						Untertest4.avi	0	880	547	72	111	1084	641	533	0	Content		1082	632	16758657	1141779334
16775	08:42:46.691	00:00:16.775	1007	1041,968	721,0325	0,5654707	0,5973737	469,8608	3,638098	0	1274,145	755,0389	0,3899148	0,6079008	472,597	3,610542	0	26	1158	738						Untertest4.avi	0	880	547	72	111	1084	641	533	0	Content		1086	627	16775407	1141796084
16792	08:42:46.708	00:00:16.792	1008	1024,422	729,7496	0,5652294	0,5975575	469,7789	3,669459	0	1274,714	756,8828	0,3896588	0,6081834	472,6591	3,626431	0	26	1150	743						Untertest4.avi	0	880	547	72	111	1084	641	533	0	Content		1078	632	16792032	1141812709
16809	08:42:46.725	00:00:16.808	1009	1028,801	727,5079	0,565042	0,5975555	469,8608	3,654423	0	1280,172	752,8335	0,3894583	0,6082658	472,7132	3,638278	0	26	1154	740						Untertest4.avi	0	880	547	72	111	1084	641	533	0	Content		1082	629	16808654	1141829331
16825	08:42:46.741	00:00:16.825	1010	1039,04	719,6776	0,5649418	0,5975627	469,7758	3,722638	0	1287,289	763,423	0,3893434	0,6081434	472,7292	3,634602	0	26	1163	742						Untertest4.avi	0	880	547	72	111	1084	641	533	0	Content		1091	631	16825282	1141845959
16842	08:42:46.758	00:00:16.842	1011	1039,269	722,9357	0,5649347	0,5976393	469,7772	3,696638	0	1256,86	756,9003	0,3893178	0,6080914	472,6775	3,656616	0	26	1148	740						Untertest4.avi	0	880	547	72	111	1084	641	533	0	Content		1076	629	16842035	1141862712
16859	08:42:46.775	00:00:16.858	1012	1040,223	727,7208	0,5649767	0,5977242	469,7385	3,736979	0	1270,396	755,9878	0,3893145	0,6081467	472,7374	3,670302	0	26	1155	742						Untertest4.avi	0	880	547	72	111	1084	641	533	0	Content		1083	631	16858659	1141879336
16875	08:42:46.791	00:00:16.875	1013	1048,304	726,3301	0,5648924	0,5981312	469,7385	3,718932	0	1297,477	755,1883	0,3880463	0,6083224	476,7729	3,707575	0	26	1173	741						Untertest4.avi	0	880	547	72	111	1084	641	533	0	Content		1101	630	16875211	1141895888
16892	08:42:46.808	00:00:16.891	1014	1075,413	714,7382	0,5696204	0,5974438	487,2078	3,899556	0	1307,161	760,0482	0,3913568	0,6081775	484,0203	3,788702	0	26	1191	737						Untertest4.avi	0	880	547	72	111	1084	641	533	0	Content		1119	626	16891968	1141912645
16909	08:42:46.825	00:00:16.908	1015	1079,672	707,7467	0,5618513	0,5979216	482,903	3,831547	0	1314,508	768,6802	0,3871605	0,6082206	479,1439	3,751703	0	26	1197	738						Untertest4.avi	0	880	547	72	111	1084	641	533	0	Content		1125	627	16908588	1141929265
16925	08:42:46.841	00:00:16.925	1016	-1024	-768	-1	-1	-1	-1	4	-1024	-768	-1	-1	-1	-1	4		0	0						Untertest4.avi	0	880	547	72	111				0	Content		-72	-111	16925214	1141945891
16942	08:42:46.858	00:00:16.941	1017	-1024	-768	-1	-1	-1	-1	4	-1024	-768	-1	-1	-1	-1	4		0	0						Untertest4.avi	0	880	547	72	111				0	Content		-72	-111	16941820	1141962497
16959	08:42:46.875	00:00:16.958	1018	-1024	-768	-1	-1	-1	-1	4	-1024	-768	-1	-1	-1	-1	4		0	0						Untertest4.avi	0	880	547	72	111				0	Content		-72	-111	16958506	1141979183
16975	08:42:46.891	00:00:16.975	1019	-1024	-768	-1	-1	-1	-1	4	-1024	-768	-1	-1	-1	-1	4		0	0						Untertest4.avi	0	880	547	72	111				0	Content		-72	-111	16975173	1141995850
16992	08:42:46.908	00:00:16.991	1020	-1024	-768	-1	-1	-1	-1	4	-1024	-768	-1	-1	-1	-1	4		0	0						Untertest4.avi	0	880	547	72	111				0	Content		-72	-111	16991868	1142012545
17009	08:42:46.925	00:00:17.008	1021	-1024	-768	-1	-1	-1	-1	4	-1024	-768	-1	-1	-1	-1	4		0	0						Untertest4.avi	0	880	547	72	111				0	Content		-72	-111	17008535	1142029212
17025	08:42:46.941	00:00:17.025	1022	-1024	-768	-1	-1	-1	-1	4	-1024	-768	-1	-1	-1	-1	4		0	0						Untertest4.avi	0	880	547	72	111				0	Content		-72	-111	17025172	1142045849
17042	08:42:46.958	00:00:17.041	1023	-1024	-768	-1	-1	-1	-1	4	-1024	-768	-1	-1	-1	-1	4		0	0						Untertest4.avi	0	880	547	72	111				0	Content		-72	-111	17041839	1142062516
17059	08:42:46.975	00:00:17.058	1024	-1024	-768	-1	-1	-1	-1	4	-1024	-768	-1	-1	-1	-1	4		0	0						Untertest4.avi	0	880	547	72	111				0	Content		-72	-111	17058510	1142079187
17075	08:42:46.991	00:00:17.075	1025	-1024	-768	-1	-1	-1	-1	4	-1024	-768	-1	-1	-1	-1	4		0	0						Untertest4.avi	0	880	547	72	111				0	Content		-72	-111	17075177	1142095854
17092	08:42:47.008	00:00:17.091	1026	1085,597	705,8215	0,5709835	0,594707	489,187	3,852235	0	1300,402	752,8112	0,3917675	0,6058477	483,3516	3,73365	0	27	1193	729						Untertest4.avi	0	880	547	72	111	1149	654	1066	0	Content		1121	618	17091803	1142112480
17108	08:42:47.024	00:00:17.108	1027	-1024	-768	-1	-1	-1	-1	4	-1024	-768	-1	-1	-1	-1	4	27	0	0						Untertest4.avi	0	880	547	72	111	1149	654	1066	0	Content		-72	-111	17108459	1142129136
17125	08:42:47.041	00:00:17.125	1028	-1024	-768	-1	-1	-1	-1	4	-1024	-768	-1	-1	-1	-1	4	27	0	0						Untertest4.avi	0	880	547	72	111	1149	654	1066	0	Content		-72	-111	17125126	1142145803
17142	08:42:47.058	00:00:17.141	1029	1074,615	729,1738	0,5642428	0,5946333	469,2588	3,68261	0	1328,207	771,325	0,3887898	0,6066068	472,6647	3,663771	0	27	1201	750						Untertest4.avi	0	880	547	72	111	1149	654	1066	0	Content		1129	639	17141752	1142162429
17159	08:42:47.075	00:00:17.158	1030	1068,922	731,8954	0,5640227	0,5943883	469,2518	3,669616	0	1339,841	755,908	0,3885131	0,6066977	472,6147	3,647537	0	27	1204	744						Untertest4.avi	0	880	547	72	111	1149	654	1066	0	Content		1132	633	17158502	1142179179
17175	08:42:47.091	00:00:17.175	1031	1065,7	725,5334	0,5637565	0,5942513	469,1452	3,693177	0	1318,251	762,0858	0,388217	0,6068601	472,5049	3,619717	0	27	1192	744						Untertest4.avi	0	880	547	72	111	1149	654	1066	0	Content		1120	633	17175127	1142195804
17192	08:42:47.108	00:00:17.191	1032	1063,581	732,8239	0,5634531	0,5940788	469,1994	3,681995	0	1315,444	761,9075	0,3879184	0,6069221	472,5757	3,629671	0	27	1190	747						Untertest4.avi	0	880	547	72	111	1149	654	1066	0	Content		1118	636	17191749	1142212426
17208	08:42:47.124	00:00:17.208	1033	1060,571	731,3387	0,56325	0,5940014	469,2588	3,686069	0	1321,431	759,3296	0,3876969	0,6069492	472,6577	3,645663	0	27	1191	745						Untertest4.avi	0	880	547	72	111	1149	654	1066	0	Content		1119	634	17208376	1142229053
17225	08:42:47.141	00:00:17.225	1034	1068,288	732,9481	0,5630744	0,5939748	469,3752	3,704407	0	1327,697	764,055	0,3874661	0,6068846	472,6252	3,636388	0	27	1198	749						Untertest4.avi	0	880	547	72	111	1149	654	1066	0	Content		1126	638	17225124	1142245801
17242	08:42:47.158	00:00:17.241	1035	1070,949	727,6829	0,5629327	0,593962	469,4508	3,721306	0	1331,681	765,1486	0,387316	0,6068026	472,5455	3,641613	0	27	1201	746						Untertest4.avi	0	880	547	72	111	1149	654	1066	0	Content		1129	635	17241749	1142262426
17258	08:42:47.174	00:00:17.258	1036	1069,427	734,2438	0,5628645	0,5939541	469,4411	3,693686	0	1315,745	762,6923	0,3872157	0,6066455	472,4799	3,638108	0	27	1193	748						Untertest4.avi	0	880	547	72	111	1149	654	1066	0	Content		1121	637	17258372	1142279049
17275	08:42:47.191	00:00:17.275	1037	1071,071	731,3983	0,5628477	0,5938873	469,3111	3,702648	0	1321,75	764,9032	0,3871024	0,6064436	472,549	3,656326	0	27	1196	748						Untertest4.avi	0	880	547	72	111	1149	654	1066	0	Content		1124	637	17275014	1142295691
17292	08:42:47.208	00:00:17.291	1038	1079,877	724,3484	0,5627161	0,5937763	469,3732	3,745058	0	1322,549	771,4612	0,3869634	0,6062748	472,4395	3,644816	0	27	1201	748						Untertest4.avi	0	880	547	72	111	1149	654	1066	0	Content		1129	637	17291747	1142312424
17308	08:42:47.224	00:00:17.308	1039	1091,899	725,8848	0,5625605	0,5936344	469,2262	3,674691	0	1317,116	762,0624	0,3868107	0,6060753	472,3192	3,633913	0	27	1205	744						Untertest4.avi	0	880	547	72	111	1149	654	1066	0	Content		1133	633	17308372	1142329049
17325	08:42:47.241	00:00:17.325	1040	1070,9	724,7034	0,5625192	0,5934335	469,3123	3,718238	0	1317,453	757,4519	0,3867772	0,6057703	472,2957	3,661375	0	27	1194	741						Untertest4.avi	0	880	547	72	111	1149	654	1066	0	Content		1122	630	17325013	1142345690
17342	08:42:47.258	00:00:17.341	1041	1083,545	728,3022	0,5626864	0,5933247	469,2731	3,731595	0	1310,316	755,014	0,3868646	0,6054398	472,3046	3,68928	0	27	1197	742						Untertest4.avi	0	880	547	72	111	1149	654	1066	0	Content		1125	631	17341621	1142362298
17358	08:42:47.274	00:00:17.358	1042	1081,973	733,8781	0,5627171	0,5935529	469,3658	3,765771	0	1321,39	773,4208	0,387008	0,6054146	472,367	3,673983	0	27	1202	754						Untertest4.avi	0	880	547	72	111	1149	654	1066	0	Content		1130	643	17358371	1142379048
17375	08:42:47.291	00:00:17.375	1043	1095,335	743,9075	0,5625375	0,593769	469,233	3,75652	0	1357,801	774,1965	0,3869355	0,6054503	472,4501	3,716014	0	27	1227	759						Untertest4.avi	0	880	547	72	111	1149	654	1066	0	Content		1155	648	17375011	1142395688
17392	08:42:47.308	00:00:17.391	1044	1099,345	743,6444	0,5622491	0,5937749	469,3415	3,738881	0	1338,294	784,3478	0,3865694	0,605656	472,2083	3,715923	0	27	1219	764						Untertest4.avi	0	880	547	72	111	1149	654	1066	0	Content		1147	653	17391620	1142412297
17408	08:42:47.324	00:00:17.408	1045	1090,738	745,8046	0,5616072	0,5937282	469,188	3,7709	0	1344,625	784,0038	0,385975	0,6061364	472,4666	3,728755	0	27	1218	765						Untertest4.avi	0	880	547	72	111	1149	654	1066	0	Content		1146	654	17408244	1142428921
17425	08:42:47.341	00:00:17.425	1046	1092,674	745,2294	0,5607788	0,5937053	469,4095	3,781608	0	1355,557	779,7299	0,3851728	0,6068159	472,4282	3,736893	0	27	1224	762						Untertest4.avi	0	880	547	72	111	1149	654	1066	0	Content		1152	651	17425010	1142445687
17442	08:42:47.358	00:00:17.441	1047	1098,411	748,7478	0,5600187	0,5937142	469,3754	3,798916	0	1342,446	778,561	0,3843637	0,6075954	472,2321	3,749071	0	27	1220	764						Untertest4.avi	0	880	547	72	111	1149	654	1066	0	Content		1148	653	17441618	1142462295
17458	08:42:47.374	00:00:17.458	1048	1102,495	747,8579	0,5592859	0,5937902	469,3434	3,804608	0	1334,969	781,0931	0,3836523	0,6082898	472,4339	3,756089	0	27	1219	764						Untertest4.avi	0	880	547	72	111	1149	654	1066	0	Content		1147	653	17458244	1142478921
17475	08:42:47.391	00:00:17.474	1049	1085,386	749,3943	0,5587373	0,5941268	469,7184	3,831906	0	1350,707	778,4093	0,383134	0,6089379	472,3015	3,787272	0	27	1218	764						Untertest4.avi	0	880	547	72	111	1149	654	1066	0	Content		1146	653	17474869	1142495546
17492	08:42:47.408	00:00:17.491	1050	1093,195	752,238	0,5583469	0,5945008	469,6494	3,858969	0	1340,428	781,6763	0,382749	0,6095047	472,4713	3,80565	0	27	1217	767						Untertest4.avi	0	880	547	72	111	1149	654	1066	0	Content		1145	656	17491616	1142512293
17508	08:42:47.424	00:00:17.508	1051	1096,217	746,5106	0,5580151	0,594933	469,7768	3,883431	0	1331,873	783,7059	0,3824283	0,6100911	472,4042	3,812962	0	27	1214	765						Untertest4.avi	0	880	547	72	111	1149	654	1066	0	Content		1142	654	17508327	1142529004
17525	08:42:47.441	00:00:17.524	1052	1102,821	746,5715	0,5576789	0,5952521	469,7946	3,883965	0	1351,818	780,6489	0,3821169	0,6105298	472,6181	3,806355	0	27	1227	764						Untertest4.avi	0	880	547	72	111	1149	654	1066	0	Content		1155	653	17524867	1142545544
17541	08:42:47.457	00:00:17.541	1053	1091,746	746,1838	0,5573752	0,5955209	469,6732	3,897194	0	1347,334	772,543	0,3818026	0,6109684	472,5714	3,853779	0	27	1220	759						Untertest4.avi	0	880	547	72	111	1149	654	1066	0	Content		1148	648	17541492	1142562169
17558	08:42:47.474	00:00:17.558	1054	1095,213	743,9644	0,5571979	0,5959582	469,8392	3,913666	0	1343,219	779,7081	0,381653	0,611403	472,4681	3,817451	0	27	1219	762						Untertest4.avi	0	880	547	72	111	1149	654	1066	0	Content		1147	651	17558240	1142578917
17575	08:42:47.491	00:00:17.574	1055	1093,814	747,4547	0,5571412	0,5964088	470,1002	3,891573	0	1345,884	772,3494	0,3816508	0,6118289	472,538	3,863258	0	27	1220	760						Untertest4.avi	0	880	547	72	111	1149	654	1066	0	Content		1148	649	17574865	1142595542
17591	08:42:47.507	00:00:17.591	1056	1094,109	747,5655	0,5572907	0,597091	470,0636	3,912551	0	1355,379	778,1908	0,3818134	0,6123929	472,7628	3,852137	0	27	1225	763						Untertest4.avi	0	880	547	72	111	1149	654	1066	0	Content		1153	652	17591489	1142612166
17608	08:42:47.524	00:00:17.608	1057	1087,682	753,2589	0,557668	0,5979469	470,2425	3,923006	0	1351,281	787,6932	0,3822104	0,6129429	472,7443	3,859156	0	27	1219	770						Untertest4.avi	0	880	547	72	111	1149	654	1066	0	Content		1147	659	17608112	1142628789
17625	08:42:47.541	00:00:17.624	1058	1094,719	744,0242	0,5582941	0,5990331	470,0783	3,935525	0	1340,999	785,456	0,3827794	0,6134281	472,8292	3,877383	0	27	1218	765						Untertest4.avi	0	880	547	72	111	1149	654	1066	0	Content		1146	654	17624864	1142645541
17641	08:42:47.557	00:00:17.641	1059	1096,234	743,8602	0,55892	0,6001381	470,1944	3,929718	0	1345,134	788,2737	0,3834398	0,6140386	473,0208	3,86246	0	27	1221	766						Untertest4.avi	0	880	547	72	111	1149	654	1066	0	Content		1149	655	17641489	1142662166
17658	08:42:47.574	00:00:17.658	1060	1108,396	753,5522	0,5594372	0,6011013	470,4243	3,963543	0	1355,418	785,1766	0,384011	0,6147231	473,1955	3,888496	0	27	1232	769						Untertest4.avi	0	880	547	72	111	1149	654	1066	0	Content		1160	658	17658111	1142678788
17675	08:42:47.591	00:00:17.674	1061	1097,726	753,4733	0,5598927	0,601936	470,4881	3,934761	0	1343,426	782,7606	0,3844659	0,6152919	473,1934	3,872089	0	27	1221	768						Untertest4.avi	0	880	547	72	111	1149	654	1066	0	Content		1149	657	17674738	1142695415
17691	08:42:47.607	00:00:17.691	1062	1104,732	748,5874	0,5602232	0,6025296	470,423	3,954997	0	1357,693	780,4854	0,38487	0,6157972	473,5215	3,900077	0	27	1231	765						Untertest4.avi	0	880	547	72	111	1149	654	1066	0	Content		1159	654	17691488	1142712165
17708	08:42:47.624	00:00:17.708	1063	1089,317	748,9312	0,5605866	0,6030247	470,6975	3,943967	0	1343,677	778,7522	0,3853064	0,6162159	473,4953	3,888856	0	27	1216	764						Untertest4.avi	0	880	547	72	111	1149	654	1066	0	Content		1144	653	17708112	1142728789
17725	08:42:47.641	00:00:17.724	1064	1099,597	755,1691	0,561059	0,6034887	470,5384	3,937582	0	1356,541	783,7886	0,3858041	0,6165875	473,3353	3,890596	0	27	1228	769						Untertest4.avi	0	880	547	72	111	1149	654	1066	0	Content		1156	658	17724735	1142745412
17741	08:42:47.657	00:00:17.741	1065	1106,743	762,8246	0,5614961	0,6040075	470,5971	3,922382	0	1369,336	801,507	0,3863893	0,616758	473,4931	3,87002	0	27	1238	782						Untertest4.avi	0	880	547	72	111	1149	654	1066	0	Content		1166	671	17741359	1142762036
17758	08:42:47.674	00:00:17.758	1066	1107,144	768,3206	0,5622017	0,6041184	470,3712	3,959257	0	1361,017	802,1703	0,3870338	0,6165473	473,6473	3,907375	0	27	1234	785						Untertest4.avi	0	880	547	72	111	1149	654	1066	0	Content		1162	674	17758112	1142778789
17775	08:42:47.691	00:00:17.774	1067	1108,061	770,1511	0,5626994	0,6041519	470,4187	3,945812	0	1370,596	800,8582	0,3875462	0,6162624	473,7266	3,880019	0	27	1239	786						Untertest4.avi	0	880	547	72	111	1149	654	1066	0	Content		1167	675	17774733	1142795410
17791	08:42:47.707	00:00:17.791	1068	1116,468	762,389	0,5632229	0,60404	470,2253	3,926816	0	1357,293	803,0601	0,3879462	0,6158003	473,4778	3,883399	0	27	1237	783						Untertest4.avi	0	880	547	72	111	1149	654	1066	0	Content		1165	672	17791358	1142812035
17808	08:42:47.724	00:00:17.807	1069	1101,136	772,5728	0,5637289	0,6036441	470,5375	3,912321	0	1355,464	798,1273	0,3885084	0,6149951	473,5594	3,880004	0	27	1228	785						Untertest4.avi	0	880	547	72	111	1149	654	1066	0	Content		1156	674	17807996	1142828673
17825	08:42:47.741	00:00:17.824	1070	1102,719	765,0825	0,5644726	0,6032217	470,3293	3,913295	0	1364,832	809,8006	0,3892412	0,6139992	473,3966	3,871852	0	27	1234	787						Untertest4.avi	0	880	547	72	111	1149	654	1066	0	Content		1162	676	17824732	1142845409
17841	08:42:47.757	00:00:17.841	1071	1091,202	765,4932	0,565118	0,6027761	470,3217	3,888922	0	1356,155	796,2505	0,3898617	0,6131127	473,5054	3,860656	0	27	1224	781						Untertest4.avi	0	880	547	72	111	1149	654	1066	0	Content		1152	670	17841357	1142862034
17858	08:42:47.774	00:00:17.857	1072	1103,532	763,4895	0,5656911	0,6024692	470,1707	3,878334	0	1355,148	805,584	0,3903711	0,6123679	473,3979	3,86879	0	27	1229	785						Untertest4.avi	0	880	547	72	111	1149	654	1066	0	Content		1157	674	17857995	1142878672
17875	08:42:47.791	00:00:17.874	1073	1106,364	764,6843	0,5662949	0,6020923	470,2074	3,878762	0	1350,933	803,4672	0,3909231	0,6115357	473,2931	3,868863	0	27	1229	784						Untertest4.avi	0	880	547	72	111	1149	654	1066	0	Content		1157	673	17874734	1142895411
17891	08:42:47.807	00:00:17.891	1074	1103,337	770,8786	0,56694	0,6016721	469,9817	3,866464	0	1350,346	801,592	0,3915803	0,6104366	473,3367	3,887604	0	27	1227	786						Untertest4.avi	0	880	547	72	111	1149	654	1066	0	Content		1155	675	17891356	1142912033
17908	08:42:47.824	00:00:17.907	1075	1084,8	768,0748	0,5676146	0,6012098	469,7123	3,90163	0	1357,329	802,9481	0,3923107	0,6093436	473,2309	3,852962	0	27	1221	786						Untertest4.avi	0	880	547	72	111	1149	654	1066	0	Content		1149	675	17907984	1142928661
17925	08:42:47.841	00:00:17.924	1076	1109,027	763,5503	0,5683507	0,6008681	469,7426	3,863435	0	1344,565	805,8702	0,3929256	0,6086242	473,1475	3,834418	0	27	1227	785						Untertest4.avi	0	880	547	72	111	1149	654	1066	0	Content		1155	674	17924602	1142945279
17941	08:42:47.857	00:00:17.941	1077	1102,209	769,1622	0,5688335	0,6005291	469,864	3,894838	0	1356,676	802,0182	0,3934638	0,6083609	473,2523	3,84439	0	27	1229	786						Untertest4.avi	0	880	547	72	111	1149	654	1066	0	Content		1157	675	17941358	1142962035
17958	08:42:47.874	00:00:17.958	1078	1100,839	760,3777	0,569152	0,6002243	469,8155	3,87219	0	1354,594	800,5029	0,3938036	0,6084139	473,354	3,866726	0	27	1228	780						Untertest4.avi	0	880	547	72	111	1149	654	1066	0	Content		1156	669	17958013	1142978690
17975	08:42:47.891	00:00:17.974	1079	1092,064	767,8647	0,5694205	0,6003793	469,7144	3,89315	0	1359,635	796,8502	0,3941301	0,6089588	473,516	3,812784	0	27	1226	782						Untertest4.avi	0	880	547	72	111	1149	654	1066	0	Content		1154	671	17974610	1142995287
17991	08:42:47.907	00:00:17.991	1080	1104,74	766,7123	0,5698075	0,6008857	469,622	3,88036	0	1338,993	806,8267	0,3945211	0,6095708	473,373	3,831716	0	27	1222	787						Untertest4.avi	0	880	547	72	111	1149	654	1066	0	Content		1150	676	17991231	1143011908
18008	08:42:47.924	00:00:18.007	1081	1110,903	770,2392	0,5702258	0,6015	469,6099	3,868464	0	1354,351	803,9379	0,3949814	0,6103069	473,4893	3,842902	0	27	1233	787						Untertest4.avi	0	880	547	72	111	1149	654	1066	0	Content		1161	676	18007997	1143028674
18025	08:42:47.941	00:00:18.024	1082	1106,105	772,0624	0,5706118	0,6020458	469,8648	3,859919	0	1352,34	804,4781	0,3954124	0,610948	473,5859	3,830667	0	27	1229	788						Untertest4.avi	0	880	547	72	111	1149	654	1066	0	Content		1157	677	18024606	1143045283
18041	08:42:47.957	00:00:18.041	1083	1117,674	768,9081	0,5708327	0,6024244	469,8408	3,847588	0	1357,859	811,3521	0,3956999	0,6114574	473,7511	3,834589	0	27	1238	790						Untertest4.avi	0	880	547	72	111	1149	654	1066	0	Content		1166	679	18041228	1143061905
18058	08:42:47.974	00:00:18.057	1084	1110,659	765,998	0,5708771	0,6025774	470,0295	3,868412	0	1350,526	810,668	0,395743	0,6119305	473,9265	3,848676	0	27	1231	788						Untertest4.avi	0	880	547	72	111	1149	654	1066	0	Content		1159	677	18057855	1143078532
18075	08:42:47.991	00:00:18.074	1085	1109,992	766,3281	0,5707362	0,602649	469,9589	3,822017	0	1364,721	806,9046	0,3956617	0,6125228	474,0826	3,817737	0	27	1237	787						Untertest4.avi	0	880	547	72	111	1149	654	1066	0	Content		1165	676	18074652	1143095329
18091	08:42:48.007	00:00:18.091	1086	1101,155	769,8259	0,5705649	0,6026881	470,0256	3,851756	0	1360,097	796,8696	0,3955275	0,6132287	474,1222	3,819449	0	27	1231	783						Untertest4.avi	0	880	547	72	111	1149	654	1066	0	Content		1159	672	18091231	1143111908
18108	08:42:48.024	00:00:18.107	1087	1118,185	773,462	0,5704328	0,6027509	470,1198	3,85548	0	1352,663	798,9189	0,3954853	0,6139412	474,2101	3,819211	0	27	1235	786						Untertest4.avi	0	880	547	72	111	1149	654	1066	0	Content		1163	675	18107855	1143128532
18124	08:42:48.040	00:00:18.124	1088	1097,258	767,9757	0,5705416	0,6028795	470,2491	3,835633	0	1360,327	804,3228	0,3956478	0,6145074	474,3547	3,816517	0	27	1229	786						Untertest4.avi	0	880	547	72	111	1149	654	1066	0	Content		1157	675	18124480	1143145157
18141	08:42:48.057	00:00:18.141	1089	1106,743	762,9899	0,5710155	0,6030779	470,1659	3,834584	0	1330,747	808,2067	0,3961136	0,6149679	474,3212	3,790996	0	27	1219	786						Untertest4.avi	0	880	547	72	111	1149	654	1066	0	Content		1147	675	18141229	1143161906
18158	08:42:48.074	00:00:18.157	1090	1105,19	774,6846	0,5716136	0,6032477	470,0738	3,817278	0	1360,979	807,5275	0,3969092	0,6153812	474,6445	3,798222	0	28	1233	791						Untertest4.avi	0	880	547	72	111	1168	711	350	0	Content		1161	680	18157852	1143178529
18174	08:42:48.090	00:00:18.174	1091	1132,856	800,7349	0,5723029	0,6037815	470,3315	3,810482	0	1368,488	846,1445	0,3978986	0,6158031	474,7021	3,769578	0	28	1251	823						Untertest4.avi	0	880	547	72	111	1168	711	350	0	Content		1179	712	18174475	1143195152
18191	08:42:48.107	00:00:18.191	1092	1107,881	805,4175	0,5731581	0,6035444	470,5726	3,808763	0	1364,632	845,292	0,3988664	0,615713	475,0954	3,76245	0	28	1236	825						Untertest4.avi	0	880	547	72	111	1168	711	350	0	Content		1164	714	18191097	1143211774
18208	08:42:48.124	00:00:18.207	1093	1115,866	809,9618	0,574196	0,6029384	470,6678	3,813344	0	1368,116	837,8798	0,3999469	0,6152523	475,4585	3,775788	0	28	1242	824						Untertest4.avi	0	880	547	72	111	1168	711	350	0	Content		1170	713	18207852	1143228529
18224	08:42:48.140	00:00:18.224	1094	1118,661	807,9126	0,5751902	0,6009085	470,9942	3,809122	0	1378,341	844,4031	0,4010065	0,6135743	475,9225	3,768348	0	28	1249	826						Untertest4.avi	0	880	547	72	111	1168	711	350	0	Content		1177	715	18224474	1143245151
18241	08:42:48.157	00:00:18.241	1095	1107,443	797,666	0,5760282	0,5974579	471,6273	3,792595	0	1370,123	855,0577	0,4020318	0,6102921	476,5169	3,743894	0	28	1239	826						Untertest4.avi	0	880	547	72	111	1168	711	350	0	Content		1167	715	18241098	1143261775
18258	08:42:48.174	00:00:18.257	1096	1115,31	800,4622	0,5768574	0,5929456	472,0186	3,783295	0	1359,942	844,3345	0,4030496	0,6062636	477,2344	3,770417	0	28	1238	822						Untertest4.avi	0	880	547	72	111	1168	711	350	0	Content		1166	711	18257723	1143278400
18274	08:42:48.190	00:00:18.274	1097	1122,723	798,2155	0,5774962	0,5883009	472,9497	3,798413	0	1361,125	842,9511	0,4039719	0,6017765	478,1346	3,753014	0	28	1242	821						Untertest4.avi	0	880	547	72	111	1168	711	350	0	Content		1170	710	18274474	1143295151
18291	08:42:48.207	00:00:18.291	1098	1104,817	796,4279	0,5779609	0,5841866	473,7938	3,774108	0	1362,002	848,7056	0,4047353	0,5976219	479,1036	3,752787	0	28	1233	823						Untertest4.avi	0	880	547	72	111	1168	711	350	0	Content		1161	712	18291097	1143311774
18308	08:42:48.224	00:00:18.307	1099	1115,584	793,847	0,5783148	0,580946	474,4892	3,756493	0	1359,904	837,9673	0,4052601	0,5943813	479,7754	3,700925	0	28	1238	816						Untertest4.avi	0	880	547	72	111	1168	711	350	0	Content		1166	705	18307723	1143328400
18324	08:42:48.240	00:00:18.324	1100	1105,655	792,4534	0,5785338	0,5780277	474,7524	3,79076	0	1358,609	839,2712	0,4057429	0,5913988	480,6064	3,730651	0	28	1232	816						Untertest4.avi	0	880	547	72	111	1168	711	350	0	Content		1160	705	18324347	1143345024
18341	08:42:48.257	00:00:18.341	1101	1113,07	798,7853	0,5787579	0,5757829	475,423	3,766312	0	1366,953	842,2474	0,4061801	0,5891586	481,4426	3,722791	0	28	1240	821						Untertest4.avi	0	880	547	72	111	1168	711	350	0	Content		1168	710	18341099	1143361776
18358	08:42:48.274	00:00:18.357	1102	1100,132	795,8549	0,5788695	0,5744451	476,1413	3,778183	0	1366,557	827,2798	0,4065821	0,5877185	482,0155	3,745178	0	28	1233	812						Untertest4.avi	0	880	547	72	111	1168	711	350	0	Content		1161	701	18357720	1143378397
18374	08:42:48.290	00:00:18.374	1103	1125,283	800,4558	0,5789863	0,5739337	476,4867	3,754816	0	1352,649	843,0796	0,4068084	0,5870215	482,4801	3,745653	0	28	1239	822						Untertest4.avi	0	880	547	72	111	1168	711	350	0	Content		1167	711	18374347	1143395024
18391	08:42:48.307	00:00:18.390	1104	1107,284	798,2294	0,5789241	0,5744079	476,9183	3,784726	0	1353,241	840,031	0,4069433	0,5874177	483,1067	3,751755	0	28	1230	819						Untertest4.avi	0	880	547	72	111	1168	711	350	0	Content		1158	708	18390973	1143411650
18408	08:42:48.324	00:00:18.407	1105	1125,982	802,187	0,5787547	0,5756388	477,0503	3,78078	0	1360,792	840,0083	0,4068563	0,5887552	483,3661	3,746102	0	28	1243	821						Untertest4.avi	0	880	547	72	111	1168	711	350	0	Content		1171	710	18407719	1143428396
18424	08:42:48.340	00:00:18.424	1106	1133,818	802,3431	0,5784104	0,5772994	477,4642	3,729813	0	1353,791	849,2009	0,4066494	0,5906539	483,8784	3,736698	0	28	1244	826						Untertest4.avi	0	880	547	72	111	1168	711	350	0	Content		1172	715	18424344	1143445021
18441	08:42:48.357	00:00:18.440	1107	1132,268	800,5305	0,5780448	0,5793598	477,5697	3,754579	0	1362,881	845,2414	0,4063764	0,5929131	484,4591	3,748625	0	28	1248	823						Untertest4.avi	0	880	547	72	111	1168	711	350	0	Content		1176	712	18440970	1143461647
18458	08:42:48.374	00:00:18.457	1108	1119,036	801,7357	0,5776193	0,5821601	478,0106	3,763943	0	1363,495	838,9849	0,4061557	0,5958229	484,6477	3,753662	0	28	1241	820						Untertest4.avi	0	880	547	72	111	1168	711	350	0	Content		1169	709	18457594	1143478271
18474	08:42:48.390	00:00:18.474	1109	1134,019	799,2786	0,5772728	0,5856177	478,1639	3,779293	0	1360,507	845,8918	0,4058984	0,5991197	484,9722	3,723274	0	28	1247	823						Untertest4.avi	0	880	547	72	111	1168	711	350	0	Content		1175	712	18474349	1143495026
18491	08:42:48.407	00:00:18.490	1110	1131,754	789,9447	0,5768807	0,5898052	478,34	3,76316	0	1381,653	842,8613	0,4056426	0,6029826	485,4087	3,736756	0	28	1257	816						Untertest4.avi	0	880	547	72	111	1168	711	350	0	Content		1185	705	18490968	1143511645
18508	08:42:48.424	00:00:18.507	1111	-1024	-768	-1	-1	-1	-1	4	-1024	-768	-1	-1	-1	-1	4		0	0						Untertest4.avi	0	880	547	72	111				0	Content		-72	-111	18507593	1143528270
18524	08:42:48.440	00:00:18.524	1112	-1024	-768	-1	-1	-1	-1	4	-1024	-768	-1	-1	-1	-1	4		0	0						Untertest4.avi	0	880	547	72	111				0	Content		-72	-111	18524277	1143544954
18541	08:42:48.457	00:00:18.540	1113	-1024	-768	-1	-1	-1	-1	4	-1024	-768	-1	-1	-1	-1	4		0	0						Untertest4.avi	0	880	547	72	111				0	Content		-72	-111	18540945	1143561622
18558	08:42:48.474	00:00:18.557	1114	-1024	-768	-1	-1	-1	-1	4	-1024	-768	-1	-1	-1	-1	4		0	0						Untertest4.avi	0	880	547	72	111				0	Content		-72	-111	18557579	1143578256
18574	08:42:48.490	00:00:18.574	1115	-1024	-768	-1	-1	-1	-1	4	-1024	-768	-1	-1	-1	-1	4		0	0						Untertest4.avi	0	880	547	72	111				0	Content		-72	-111	18574247	1143594924
18591	08:42:48.507	00:00:18.590	1116	-1024	-768	-1	-1	-1	-1	4	-1024	-768	-1	-1	-1	-1	4		0	0						Untertest4.avi	0	880	547	72	111				0	Content		-72	-111	18590916	1143611593
18608	08:42:48.524	00:00:18.607	1117	-1024	-768	-1	-1	-1	-1	4	-1024	-768	-1	-1	-1	-1	4		0	0						Untertest4.avi	0	880	547	72	111				0	Content		-72	-111	18607584	1143628261
18624	08:42:48.540	00:00:18.624	1118	-1024	-768	-1	-1	-1	-1	4	-1024	-768	-1	-1	-1	-1	4		0	0						Untertest4.avi	0	880	547	72	111				0	Content		-72	-111	18624209	1143644886
18641	08:42:48.557	00:00:18.640	1119	-1024	-768	-1	-1	-1	-1	4	-1024	-768	-1	-1	-1	-1	4		0	0						Untertest4.avi	0	880	547	72	111				0	Content		-72	-111	18640877	1143661554
18658	08:42:48.574	00:00:18.657	1120	-1024	-768	-1	-1	-1	-1	4	-1024	-768	-1	-1	-1	-1	4		0	0						Untertest4.avi	0	880	547	72	111				0	Content		-72	-111	18657604	1143678281
18674	08:42:48.590	00:00:18.674	1121	-1024	-768	-1	-1	-1	-1	4	-1024	-768	-1	-1	-1	-1	4		0	0						Untertest4.avi	0	880	547	72	111				0	Content		-72	-111	18674272	1143694949
18691	08:42:48.607	00:00:18.690	1122	-1024	-768	-1	-1	-1	-1	4	-1024	-768	-1	-1	-1	-1	4		0	0						Untertest4.avi	0	880	547	72	111				0	Content		-72	-111	18690926	1143711603
18708	08:42:48.624	00:00:18.707	1123	-1024	-768	-1	-1	-1	-1	4	-1024	-768	-1	-1	-1	-1	4		0	0						Untertest4.avi	0	880	547	72	111				0	Content		-72	-111	18707593	1143728270
18724	08:42:48.640	00:00:18.724	1124	-1024	-768	-1	-1	-1	-1	4	-1024	-768	-1	-1	-1	-1	4		0	0						Untertest4.avi	0	880	547	72	111				0	Content		-72	-111	18724273	1143744950
18741	08:42:48.657	00:00:18.740	1125	-1024	-768	-1	-1	-1	-1	4	-1024	-768	-1	-1	-1	-1	4		0	0						Untertest4.avi	0	880	547	72	111				0	Content		-72	-111	18740940	1143761617
18758	08:42:48.674	00:00:18.757	1126	-1024	-768	-1	-1	-1	-1	4	-1024	-768	-1	-1	-1	-1	4		0	0						Untertest4.avi	0	880	547	72	111				0	Content		-72	-111	18757572	1143778249
18774	08:42:48.690	00:00:18.774	1127	-1024	-768	-1	-1	-1	-1	4	-1024	-768	-1	-1	-1	-1	4		0	0						Untertest4.avi	0	880	547	72	111				0	Content		-72	-111	18774239	1143794916
18791	08:42:48.707	00:00:18.790	1128	-1024	-768	-1	-1	-1	-1	4	-1024	-768	-1	-1	-1	-1	4		0	0						Untertest4.avi	0	880	547	72	111				0	Content		-72	-111	18790909	1143811586
18808	08:42:48.724	00:00:18.807	1129	-1024	-768	-1	-1	-1	-1	4	-1024	-768	-1	-1	-1	-1	4		0	0						Untertest4.avi	0	880	547	72	111				0	Content		-72	-111	18807576	1143828253
18824	08:42:48.740	00:00:18.824	1130	-1024	-768	-1	-1	-1	-1	4	-1024	-768	-1	-1	-1	-1	4		0	0						Untertest4.avi	0	880	547	72	111				0	Content		-72	-111	18824201	1143844878
18841	08:42:48.757	00:00:18.840	1131	-1024	-768	-1	-1	-1	-1	4	-1024	-768	-1	-1	-1	-1	4		0	0						Untertest4.avi	0	880	547	72	111				0	Content		-72	-111	18840868	1143861545
18857	08:42:48.773	00:00:18.857	1132	1039,497	725,3013	0,5775653	0,6242062	480,5081	3,663283	0	1271,747	748,1172	0,4070631	0,640354	488,0838	3,663838	0	29	1156	737						Untertest4.avi	0	880	547	72	111	1087	626	1033	0	Content		1084	626	18857450	1143878127
18874	08:42:48.790	00:00:18.874	1133	1040,44	732,1152	0,5774855	0,622844	480,7023	3,674545	0	1265,692	758,9948	0,4069934	0,6393371	488,2123	3,651911	0	29	1153	746						Untertest4.avi	0	880	547	72	111	1087	626	1033	0	Content		1081	635	18874198	1143894875
18891	08:42:48.807	00:00:18.890	1134	1042,515	726,5783	0,577463	0,6213943	480,674	3,692992	0	1270,557	759,5902	0,4069667	0,6382076	488,3399	3,620761	0	29	1157	743						Untertest4.avi	0	880	547	72	111	1087	626	1033	0	Content		1085	632	18890824	1143911501
18907	08:42:48.823	00:00:18.907	1135	1054,475	727,0396	0,5774567	0,6199394	480,7542	3,665355	0	1279,625	760,6848	0,4069678	0,637148	488,4004	3,651378	0	29	1167	744						Untertest4.avi	0	880	547	72	111	1087	626	1033	0	Content		1095	633	18907448	1143928125
18924	08:42:48.840	00:00:18.924	1136	1033,952	721,5922	0,5773589	0,6186785	481,0041	3,685691	0	1281,826	767,3314	0,4069575	0,6362017	488,5292	3,64774	0	29	1158	744						Untertest4.avi	0	880	547	72	111	1087	626	1033	0	Content		1086	633	18924071	1143944748
18941	08:42:48.857	00:00:18.940	1137	1047,976	727,1707	0,5772911	0,6173552	481,0247	3,685668	0	1274	763,3641	0,4068665	0,6353249	488,5477	3,681009	0	29	1161	745						Untertest4.avi	0	880	547	72	111	1087	626	1033	0	Content		1089	634	18940696	1143961373
18957	08:42:48.873	00:00:18.957	1138	1041,09	725,6835	0,5772923	0,6159467	481,0455	3,677716	0	1274,347	760,1855	0,4068472	0,6343091	488,6404	3,672829	0	29	1158	743						Untertest4.avi	0	880	547	72	111	1087	626	1033	0	Content		1086	632	18957446	1143978123
18974	08:42:48.890	00:00:18.974	1139	1039,663	728,9678	0,5774091	0,6144637	481,1487	3,697329	0	1273,546	753,1773	0,4069715	0,6332006	488,489	3,623308	0	29	1157	741						Untertest4.avi	0	880	547	72	111	1087	626	1033	0	Content		1085	630	18974069	1143994746
18991	08:42:48.907	00:00:18.990	1140	1048,212	725,1125	0,5776549	0,612864	481,0483	3,685762	0	1282,354	762,0164	0,4071554	0,6318552	488,5737	3,650039	0	29	1165	744						Untertest4.avi	0	880	547	72	111	1087	626	1033	0	Content		1093	633	18990695	1144011372
19007	08:42:48.923	00:00:19.007	1141	1048,853	725,3718	0,5779001	0,6111347	481,1339	3,676775	0	1274,602	759,2511	0,4073959	0,6303943	488,3513	3,685274	0	29	1162	742						Untertest4.avi	0	880	547	72	111	1087	626	1033	0	Content		1090	631	19007320	1144027997
19024	08:42:48.940	00:00:19.024	1142	1038,035	726,5406	0,5781966	0,6094138	481,0089	3,698149	0	1280,015	761,5565	0,4075893	0,6288777	488,1775	3,666912	0	29	1159	744						Untertest4.avi	0	880	547	72	111	1087	626	1033	0	Content		1087	633	19024068	1144044745
19041	08:42:48.957	00:00:19.040	1143	1036,242	717,8892	0,5784867	0,607531	481,0108	3,723275	0	1282,394	756,5974	0,4078499	0,6272383	488,0915	3,653415	0	29	1159	737						Untertest4.avi	0	880	547	72	111	1087	626	1033	0	Content		1087	626	19040694	1144061371
19057	08:42:48.973	00:00:19.057	1144	1045,022	723,1263	0,5787899	0,6055413	480,9114	3,73415	0	1280,4	749,0198	0,4080628	0,6255538	487,7944	3,672708	0	29	1163	736						Untertest4.avi	0	880	547	72	111	1087	626	1033	0	Content		1091	625	19057318	1144077995
19074	08:42:48.990	00:00:19.073	1145	1046,695	723,8526	0,5790781	0,6036678	480,4842	3,707987	0	1275,862	759,1216	0,4082738	0,6239612	487,6006	3,674392	0	29	1161	741						Untertest4.avi	0	880	547	72	111	1087	626	1033	0	Content		1089	630	19073941	1144094618
19091	08:42:49.007	00:00:19.090	1146	1041,736	723,9916	0,5791919	0,6017416	480,3232	3,754656	0	1285,651	765,4192	0,4083787	0,6221871	487,4079	3,706892	0	29	1164	745						Untertest4.avi	0	880	547	72	111	1087	626	1033	0	Content		1092	634	19090566	1144111243
19107	08:42:49.023	00:00:19.107	1147	1032,728	727,0259	0,5793115	0,5995818	480,1769	3,719191	0	1290,979	756,359	0,40842	0,6202842	487,0285	3,689488	0	29	1162	742						Untertest4.avi	0	880	547	72	111	1087	626	1033	0	Content		1090	631	19107195	1144127872
19124	08:42:49.040	00:00:19.123	1148	1043,852	724,6666	0,5793697	0,597598	479,8585	3,686467	0	1276,095	750,8232	0,4083156	0,6183869	486,6647	3,701262	0	29	1160	738						Untertest4.avi	0	880	547	72	111	1087	626	1033	0	Content		1088	627	19123941	1144144618
19141	08:42:49.057	00:00:19.140	1149	1050,664	728,8859	0,5793509	0,5954151	479,4046	3,730169	0	1281,152	752,8098	0,4081518	0,6162964	486,2167	3,714572	0	29	1166	741						Untertest4.avi	0	880	547	72	111	1087	626	1033	0	Content		1094	630	19140568	1144161245
19157	08:42:49.073	00:00:19.157	1150	1051,283	726,3925	0,5792975	0,5932094	479,1425	3,720567	0	1278,168	767,0728	0,4079573	0,6139808	485,7206	3,678279	0	29	1165	747						Untertest4.avi	0	880	547	72	111	1087	626	1033	0	Content		1093	636	19157194	1144177871
19174	08:42:49.090	00:00:19.173	1151	1038,057	727,228	0,5791301	0,5908819	478,8894	3,684105	0	1283,831	755,3298	0,4077475	0,6116105	485,2151	3,686169	0	29	1161	741						Untertest4.avi	0	880	547	72	111	1087	626	1033	0	Content		1089	630	19173942	1144194619
19191	08:42:49.107	00:00:19.190	1152	1042,173	725,8302	0,5789351	0,5886084	478,5328	3,72466	0	1269,844	755,9913	0,4073862	0,6090707	485,0299	3,665669	0	29	1156	741						Untertest4.avi	0	880	547	72	111	1087	626	1033	0	Content		1084	630	19190570	1144211247
19207	08:42:49.123	00:00:19.207	1153	1034,906	723,1069	0,5786846	0,5863265	477,9626	3,731323	0	1278,649	753,6284	0,407004	0,6065832	484,2981	3,662081	0	29	1157	738						Untertest4.avi	0	880	547	72	111	1087	626	1033	0	Content		1085	627	19207188	1144227865
19224	08:42:49.140	00:00:19.223	1154	1041,736	726,9857	0,5784074	0,5842748	477,5212	3,699998	0	1274,041	754,6818	0,4065616	0,6042168	483,8719	3,664984	0	29	1158	741						Untertest4.avi	0	880	547	72	111	1087	626	1033	0	Content		1086	630	19223811	1144244488
19240	08:42:49.156	00:00:19.240	1155	1047,517	713,7025	0,5780767	0,5823817	477,0964	3,673057	0	1287,536	759,7258	0,4060574	0,6020194	483,4805	3,590953	0	29	1168	737						Untertest4.avi	0	880	547	72	111	1087	626	1033	0	Content		1096	626	19240437	1144261114
19257	08:42:49.173	00:00:19.257	1156	1035,89	717,2912	0,5776002	0,5806466	476,6491	3,670846	0	1271,028	756,1682	0,4054085	0,6001043	482,7096	3,627629	0	29	1153	737						Untertest4.avi	0	880	547	72	111	1087	626	1033	0	Content		1081	626	19257186	1144277863
19274	08:42:49.190	00:00:19.273	1157	1047,992	718,1956	0,5770472	0,5792251	475,8807	3,679161	0	1260,5	746,7547	0,4046026	0,5985734	482,1352	3,631681	0	29	1154	732						Untertest4.avi	0	880	547	72	111	1087	626	1033	0	Content		1082	621	19273811	1144294488
19290	08:42:49.206	00:00:19.290	1158	1035,627	716,845	0,5762924	0,5780404	475,5756	3,652278	0	1269,78	754,3963	0,4037419	0,5972489	481,4976	3,593079	0	29	1153	736						Untertest4.avi	0	880	547	72	111	1087	626	1033	0	Content		1081	625	19290440	1144311117
19307	08:42:49.223	00:00:19.307	1159	1035,234	729,3236	0,5755708	0,5768061	474,6692	3,639607	0	1272,339	745,6865	0,402775	0,5962622	480,8102	3,612864	0	29	1154	738						Untertest4.avi	0	880	547	72	111	1087	626	1033	0	Content		1082	627	19307189	1144327866
19324	08:42:49.240	00:00:19.323	1160	1045,346	723,1469	0,5747573	0,5755377	474,3841	3,630439	0	1277,309	752,2612	0,4017432	0,5951133	480,1696	3,620616	0	29	1161	738						Untertest4.avi	0	880	547	72	111	1087	626	1033	0	Content		1089	627	19323818	1144344495
19340	08:42:49.256	00:00:19.340	1161	1038,92	723,2321	0,573838	0,5737036	473,489	3,652133	0	1270,512	765,2718	0,4006526	0,5935053	479,5805	3,557882	0	29	1155	744						Untertest4.avi	0	880	547	72	111	1087	626	1033	0	Content		1083	633	19340439	1144361116
19357	08:42:49.273	00:00:19.357	1162	1047,949	722,5165	0,5728284	0,5715614	473,2149	3,650402	0	1275,651	747,7293	0,3995168	0,5917354	478,8342	3,608913	0	29	1162	735						Untertest4.avi	0	880	547	72	111	1087	626	1033	0	Content		1090	624	19357062	1144377739
19374	08:42:49.290	00:00:19.373	1163	1045,265	722,0029	0,571787	0,5695346	472,4521	3,639298	0	1266,286	750,7111	0,3983354	0,5900413	478,1651	3,561332	0	29	1156	736						Untertest4.avi	0	880	547	72	111	1087	626	1033	0	Content		1084	625	19373809	1144394486
19390	08:42:49.306	00:00:19.390	1164	1057,075	721,3696	0,5706597	0,5679848	472,2788	3,64158	0	1263,599	749,0045	0,3970094	0,5886937	477,6336	3,558707	0	29	1160	735						Untertest4.avi	0	880	547	72	111	1087	626	1033	0	Content		1088	624	19390434	1144411111
19407	08:42:49.323	00:00:19.407	1165	1041,827	719,6256	0,5694138	0,5667866	471,5039	3,638564	0	1268,278	748,8907	0,395626	0,5875592	477,0834	3,592551	0	29	1155	734						Untertest4.avi	0	880	547	72	111	1087	626	1033	0	Content		1083	623	19407059	1144427736
19424	08:42:49.340	00:00:19.423	1166	1038,578	715,0692	0,5680379	0,5658114	470,746	3,619962	0	1270,191	747,9988	0,3940967	0,5866505	476,5214	3,567661	0	29	1154	732						Untertest4.avi	0	880	547	72	111	1087	626	1033	0	Content		1082	621	19423683	1144444360
19440	08:42:49.356	00:00:19.440	1167	1038,568	722,7498	0,5665817	0,5648937	470,3249	3,651645	0	1278,143	751,8526	0,3925308	0,5857351	475,947	3,580359	0	29	1158	737						Untertest4.avi	0	880	547	72	111	1087	626	1033	0	Content		1086	626	19440433	1144461110
19457	08:42:49.373	00:00:19.457	1168	1043,615	722,5421	0,5651274	0,5640639	469,683	3,636038	0	1274,86	746,4226	0,390911	0,5849594	475,2524	3,603555	0	29	1159	734						Untertest4.avi	0	880	547	72	111	1087	626	1033	0	Content		1087	623	19457057	1144477734
19474	08:42:49.390	00:00:19.473	1169	1038,23	724,6136	0,5636882	0,5634188	469,3242	3,632621	0	1267,981	750,4506	0,3893253	0,5843338	474,8457	3,589853	0	29	1153	738						Untertest4.avi	0	880	547	72	111	1087	626	1033	0	Content		1081	627	19473680	1144494357
19490	08:42:49.406	00:00:19.490	1170	1037,451	709,4819	0,5623215	0,5627968	468,5688	3,641909	0	1270,482	747,8416	0,3877943	0,5838957	474,3034	3,594214	0	29	1154	729						Untertest4.avi	0	880	547	72	111	1087	626	1033	0	Content		1082	618	19490308	1144510985
19507	08:42:49.423	00:00:19.507	1171	1046,45	726,7708	0,5610698	0,5621136	468,2804	3,631357	0	1274,323	752,3027	0,3864661	0,5835886	473,7078	3,589011	0	29	1160	740						Untertest4.avi	0	880	547	72	111	1087	626	1033	0	Content		1088	629	19507055	1144527732
19524	08:42:49.440	00:00:19.523	1172	1041,411	723,612	0,5599608	0,561139	467,9414	3,650064	0	1266,685	746,2682	0,3852068	0,5832204	473,1946	3,587175	0	29	1154	735						Untertest4.avi	0	880	547	72	111	1087	626	1033	0	Content		1082	624	19523681	1144544358
19540	08:42:49.456	00:00:19.540	1173	1040,339	717,0983	0,5589375	0,5600854	467,8476	3,657272	0	1280,955	751,6425	0,3841646	0,5828552	473,0677	3,614211	0	29	1161	734						Untertest4.avi	0	880	547	72	111	1087	626	1033	0	Content		1089	623	19540305	1144560982
19557	08:42:49.473	00:00:19.556	1174	1043,376	722,7916	0,5580673	0,5590163	467,645	3,641606	0	1273,808	747,8989	0,3831841	0,5825436	472,7938	3,612944	0	29	1159	735						Untertest4.avi	0	880	547	72	111	1087	626	1033	0	Content		1087	624	19556931	1144577608
19574	08:42:49.490	00:00:19.573	1175	1039,603	719,9881	0,5572714	0,5578952	467,6202	3,656813	0	1279,463	753,8774	0,3823291	0,5820776	472,5071	3,610742	0	29	1160	737						Untertest4.avi	0	880	547	72	111	1087	626	1033	0	Content		1088	626	19573676	1144594353
19590	08:42:49.506	00:00:19.590	1176	1039,266	712,6924	0,5566666	0,5570781	467,6658	3,670738	0	1275,774	758,3298	0,3817161	0,5817147	472,438	3,633598	0	29	1158	736						Untertest4.avi	0	880	547	72	111	1087	626	1033	0	Content		1086	625	19590302	1144610979
19607	08:42:49.523	00:00:19.606	1177	1046,583	714,9677	0,5561042	0,5564645	467,6269	3,653604	0	1271,424	750,1217	0,3811747	0,5816488	472,331	3,614296	0	29	1159	733						Untertest4.avi	0	880	547	72	111	1087	626	1033	0	Content		1087	622	19606926	1144627603
19624	08:42:49.540	00:00:19.623	1178	1043,591	714,6869	0,5557229	0,556637	467,9402	3,63401	0	1276,034	754,6184	0,3807006	0,5820682	472,3782	3,597188	0	29	1160	735						Untertest4.avi	0	880	547	72	111	1087	626	1033	0	Content		1088	624	19623550	1144644227
19640	08:42:49.556	00:00:19.640	1179	1049,768	710,4512	0,5556686	0,5578561	467,9669	3,678527	0	1278,665	750,7938	0,3805269	0,5831538	472,2119	3,626493	0	29	1164	731						Untertest4.avi	0	880	547	72	111	1087	626	1033	0	Content		1092	620	19640301	1144660978
19657	08:42:49.573	00:00:19.656	1180	1041,986	719,0925	0,5557443	0,5601153	468,2101	3,654568	0	1280,436	754,7676	0,3805741	0,5851942	472,069	3,614442	0	29	1161	737						Untertest4.avi	0	880	547	72	111	1087	626	1033	0	Content		1089	626	19656925	1144677602
19674	08:42:49.590	00:00:19.673	1181	1043,423	721,042	0,5561489	0,563663	468,2394	3,692899	0	1276,147	761,5046	0,3807878	0,5879758	471,97	3,641941	0	29	1160	741						Untertest4.avi	0	880	547	72	111	1087	626	1033	0	Content		1088	630	19673551	1144694228
19690	08:42:49.606	00:00:19.690	1182	1047,608	724,5579	0,556401	0,5677619	468,4648	3,693344	0	1280,702	759,2701	0,3810131	0,5910945	471,9175	3,641914	0	29	1164	742						Untertest4.avi	0	880	547	72	111	1087	626	1033	0	Content		1092	631	19690176	1144710853
19707	08:42:49.623	00:00:19.706	1183	1046,898	721,9279	0,5565845	0,5718245	468,7589	3,685034	0	1278,525	754,1702	0,3810511	0,5941598	471,7694	3,64372	0	29	1163	738						Untertest4.avi	0	880	547	72	111	1087	626	1033	0	Content		1091	627	19706924	1144727601
19724	08:42:49.640	00:00:19.723	1184	1042,96	717,564	0,5564598	0,5752081	469,1845	3,720033	0	1278,019	752,0831	0,3809942	0,5965952	471,9941	3,643935	0	29	1160	735						Untertest4.avi	0	880	547	72	111	1087	626	1033	0	Content		1088	624	19723550	1144744227
19740	08:42:49.656	00:00:19.740	1185	1049,747	717,5355	0,5560722	0,577684	469,4095	3,691881	0	1290,751	750,9388	0,3805754	0,5984409	472,2882	3,643265	0	29	1170	734						Untertest4.avi	0	880	547	72	111	1087	626	1033	0	Content		1098	623	19740175	1144760852
19757	08:42:49.673	00:00:19.756	1186	1041,691	722,9421	0,5553176	0,5791647	470,0619	3,706883	0	1282,603	758,6949	0,3799535	0,5994313	472,5638	3,651801	0	29	1162	741						Untertest4.avi	0	880	547	72	111	1087	626	1033	0	Content		1090	630	19756808	1144777485
19774	08:42:49.690	00:00:19.773	1187	1040,346	712,5035	0,5544416	0,5798191	470,3144	3,741059	0	1272,936	752,8231	0,3790975	0,5998418	472,9264	3,680185	0	29	1157	733						Untertest4.avi	0	880	547	72	111	1087	626	1033	0	Content		1085	622	19773546	1144794223
19790	08:42:49.706	00:00:19.790	1188	1038,368	717,35	0,5534942	0,5800421	470,8871	3,745627	0	1273,257	756,5334	0,378258	0,6000412	473,3725	3,665798	0	29	1156	737						Untertest4.avi	0	880	547	72	111	1087	626	1033	0	Content		1084	626	19790171	1144810848
19807	08:42:49.723	00:00:19.806	1189	1054,515	724,1003	0,5526385	0,5804702	471,1274	3,711031	0	1276,19	752,5885	0,3774957	0,6004642	473,6643	3,666161	0	29	1165	738						Untertest4.avi	0	880	547	72	111	1087	626	1033	0	Content		1093	627	19806811	1144827488
19823	08:42:49.739	00:00:19.823	1190	1037,628	721,899	0,5519326	0,58108	471,4724	3,723172	0	1279,062	749,9353	0,3768446	0,6012961	473,758	3,631515	0	29	1158	736						Untertest4.avi	0	880	547	72	111	1087	626	1033	0	Content		1086	625	19823420	1144844097
19840	08:42:49.756	00:00:19.840	1191	1035,808	719,2813	0,5514597	0,581876	471,5585	3,679327	0	1272,269	755,3948	0,3764243	0,6022826	473,9756	3,610121	0	29	1154	737						Untertest4.avi	0	880	547	72	111	1087	626	1033	0	Content		1082	626	19840168	1144860845
19857	08:42:49.773	00:00:19.856	1192	1035,446	722,7849	0,5512205	0,5828626	471,7906	3,642505	0	1279,413	761,7831	0,3762006	0,6034834	474,0799	3,585505	0	29	1157	742						Untertest4.avi	0	880	547	72	111	1087	626	1033	0	Content		1085	631	19856809	1144877486
19873	08:42:49.789	00:00:19.873	1193	1035,708	713,6616	0,5512593	0,5840001	471,6718	3,57642	0	1285,027	752,6357	0,3762212	0,6047308	473,892	3,583336	0	29	1160	733						Untertest4.avi	0	880	547	72	111	1087	626	1033	0	Content		1088	622	19873418	1144894095
19890	08:42:49.806	00:00:19.890	1194	1016,841	656,5878	0,5517109	0,5840585	471,376	3,567158	0	1249,54	674,3848	0,3768877	0,6049505	473,8224	3,524522	0	30	1133	665						Untertest4.avi	0	880	547	72	111	1049	504	566	0	Content		1061	554	19890045	1144910722
19907	08:42:49.823	00:00:19.906	1195	1008,985	601,9149	0,5524076	0,5849	471,2448	3,50131	0	1254,148	615,6937	0,3776419	0,6060507	473,496	3,450585	0	30	1132	609						Untertest4.avi	0	880	547	72	111	1049	504	566	0	Content		1060	498	19906807	1144927484
19923	08:42:49.839	00:00:19.923	1196	1012,578	601,5013	0,5533736	0,5879688	470,801	3,494806	0	1240,364	618,2906	0,3782185	0,6091697	473,0376	3,440168	0	30	1126	610						Untertest4.avi	0	880	547	72	111	1049	504	566	0	Content		1054	499	19923416	1144944093
19940	08:42:49.856	00:00:19.940	1197	1006,652	607,7155	0,5538888	0,5888727	470,6366	3,44894	0	1236,714	624,1761	0,3785771	0,6100402	473,0792	3,433428	0	30	1122	616						Untertest4.avi	0	880	547	72	111	1049	504	566	0	Content		1050	505	19940040	1144960717
19957	08:42:49.873	00:00:19.956	1198	1024,225	610,4375	0,5543677	0,5888163	470,6621	3,406282	0	1250,927	618,193	0,3791015	0,609861	473,166	3,398753	0	30	1138	614						Untertest4.avi	0	880	547	72	111	1049	504	566	0	Content		1066	503	19956664	1144977341
19973	08:42:49.889	00:00:19.973	1199	1016,029	598,6804	0,5550541	0,5898947	470,7109	3,421517	0	1247,492	623,1879	0,3796261	0,6107279	472,9724	3,350878	0	30	1132	611						Untertest4.avi	0	880	547	72	111	1049	504	566	0	Content		1060	500	19973413	1144994090
19990	08:42:49.906	00:00:19.990	1200	1000,101	598,499	0,5557495	0,5906129	470,571	3,390296	0	1238,154	621,8798	0,3803349	0,6113099	473,378	3,334378	0	30	1119	610						Untertest4.avi	0	880	547	72	111	1049	504	566	0	Content		1047	499	19990038	1145010715
20007	08:42:49.923	00:00:20.006	1201	1010,414	602,7915	0,5564051	0,5914212	470,4328	3,364716	0	1238,563	628,5849	0,3809923	0,6120377	473,2711	3,321625	0	30	1124	616						Untertest4.avi	0	880	547	72	111	1049	504	566	0	Content		1052	505	20006662	1145027339
20023	08:42:49.939	00:00:20.023	1202	1001,264	604,0587	0,5568256	0,5922169	470,4178	3,34801	0	1230,976	619,6979	0,3814402	0,6130354	473,3514	3,298514	0	30	1116	612						Untertest4.avi	0	880	547	72	111	1049	504	566	0	Content		1044	501	20023413	1145044090
20040	08:42:49.956	00:00:20.040	1203	1001,793	610,17	0,5568847	0,5930511	470,5567	3,319016	0	1259,314	623,5248	0,3815016	0,6141666	473,4342	3,261899	0	30	1131	617						Untertest4.avi	0	880	547	72	111	1049	504	566	0	Content		1059	506	20040039	1145060716
20057	08:42:49.973	00:00:20.056	1204	1000,293	601,2867	0,5564975	0,5940571	470,7735	3,330716	0	1250,917	625,5151	0,3811959	0,6157647	473,5137	3,253116	0	30	1126	613						Untertest4.avi	0	880	547	72	111	1049	504	566	0	Content		1054	502	20056661	1145077338
20073	08:42:49.989	00:00:20.073	1205	1005,108	607,0687	0,5559929	0,59545	470,727	3,324404	0	1245,755	630,4604	0,3806819	0,6175793	473,7322	3,247488	0	30	1125	619						Untertest4.avi	0	880	547	72	111	1049	504	566	0	Content		1053	508	20073290	1145093967
20090	08:42:50.006	00:00:20.090	1206	1000,069	596,5445	0,5556679	0,597104	471,0506	3,316828	0	1242,639	630,2028	0,38039	0,6192025	473,7906	3,267485	0	30	1121	613						Untertest4.avi	0	880	547	72	111	1049	504	566	0	Content		1049	502	20090037	1145110714
20107	08:42:50.023	00:00:20.106	1207	1011,303	604,5016	0,5558026	0,5986159	471,1637	3,339989	0	1240,096	626,4438	0,3805978	0,6205882	474,0083	3,227093	0	30	1126	615						Untertest4.avi	0	880	547	72	111	1049	504	566	0	Content		1054	504	20106660	1145127337
20123	08:42:50.039	00:00:20.123	1208	1003,125	600,409	0,5561566	0,6002395	471,2462	3,293082	0	1242,516	627,2633	0,3809697	0,6218937	474,1434	3,229638	0	30	1123	614						Untertest4.avi	0	880	547	72	111	1049	504	566	0	Content		1051	503	20123283	1145143960
20140	08:42:50.056	00:00:20.139	1209	989,3234	599,8754	0,5566153	0,6016324	471,3287	3,278569	0	1241,96	621,3042	0,3814942	0,6230797	474,2323	3,234544	0	30	1116	611						Untertest4.avi	0	880	547	72	111	1049	504	566	0	Content		1044	500	20139908	1145160585
20157	08:42:50.073	00:00:20.156	1210	1001,138	603,1079	0,5570545	0,6027762	471,2886	3,267529	0	1230,133	629,5409	0,381872	0,6242459	474,3757	3,224033	0	30	1116	616						Untertest4.avi	0	880	547	72	111	1049	504	566	0	Content		1044	505	20156656	1145177333
20173	08:42:50.089	00:00:20.173	1211	989,2999	608,6202	0,5571029	0,6036959	471,5012	3,253112	0	1243,794	627,4288	0,3820269	0,6253697	474,4193	3,176314	0	30	1117	618						Untertest4.avi	0	880	547	72	111	1049	504	566	0	Content		1045	507	20173281	1145193958
20190	08:42:50.106	00:00:20.189	1212	999,5921	604,0073	0,5570071	0,6042584	471,4854	3,250488	0	1249,38	623,0531	0,3819446	0,6262687	474,5052	3,207903	0	30	1124	614						Untertest4.avi	0	880	547	72	111	1049	504	566	0	Content		1052	503	20189907	1145210584
20207	08:42:50.123	00:00:20.206	1213	1000,73	601,7669	0,5568793	0,6045692	471,408	3,216203	0	1221,783	632,526	0,3818403	0,6269369	474,6502	3,21048	0	30	1111	617						Untertest4.avi	0	880	547	72	111	1049	504	566	0	Content		1039	506	20206541	1145227218
20223	08:42:50.139	00:00:20.223	1214	991,0658	603,2737	0,5567423	0,6046457	471,6049	3,207981	0	1239,164	635,0468	0,3817723	0,627319	474,7292	3,203598	0	30	1115	619						Untertest4.avi	0	880	547	72	111	1049	504	566	0	Content		1043	508	20223285	1145243962
20240	08:42:50.156	00:00:20.239	1215	1005,837	600,6657	0,5569171	0,6045263	471,4348	3,222464	0	1236,221	632,5331	0,3819248	0,6274017	474,7051	3,184938	0	30	1121	617						Untertest4.avi	0	880	547	72	111	1049	504	566	0	Content		1049	506	20239905	1145260582
20257	08:42:50.173	00:00:20.256	1216	995,7751	598,9121	0,5571524	0,6042533	471,5354	3,211802	0	1245,554	633,0991	0,3822158	0,6272482	474,5919	3,161648	0	30	1121	616						Untertest4.avi	0	880	547	72	111	1049	504	566	0	Content		1049	505	20256532	1145277209
20273	08:42:50.189	00:00:20.273	1217	993,9206	593,8979	0,5573522	0,6039704	471,3128	3,19899	0	1229,104	632,2878	0,3823506	0,6270822	474,4633	3,143491	0	30	1112	613						Untertest4.avi	0	880	547	72	111	1049	504	566	0	Content		1040	502	20273157	1145293834
20290	08:42:50.206	00:00:20.289	1218	997,4765	604,5297	0,5572256	0,6035123	471,3236	3,195545	0	1238,697	629,1201	0,3822565	0,6267718	474,4297	3,12918	0	30	1118	617						Untertest4.avi	0	880	547	72	111	1049	504	566	0	Content		1046	506	20289903	1145310580
20307	08:42:50.223	00:00:20.306	1219	1002,347	606,4227	0,5569128	0,6029863	471,3564	3,183162	0	1239,905	631,0897	0,381928	0,6263722	474,4439	3,173305	0	30	1121	619						Untertest4.avi	0	880	547	72	111	1049	504	566	0	Content		1049	508	20306527	1145327204
20323	08:42:50.239	00:00:20.323	1220	1000,619	596,3449	0,5565686	0,6024507	471,1766	3,152339	0	1232,314	632,0972	0,3815489	0,6259583	474,4439	3,113291	0	30	1116	614						Untertest4.avi	0	880	547	72	111	1049	504	566	0	Content		1044	503	20323150	1145343827
20340	08:42:50.256	00:00:20.339	1221	1008,058	604,5929	0,5563195	0,6020054	471,3016	3,125441	0	1229,695	627,3626	0,3812958	0,6255164	474,1407	3,111676	0	30	1119	616						Untertest4.avi	0	880	547	72	111	1049	504	566	0	Content		1047	505	20339787	1145360464
20357	08:42:50.273	00:00:20.356	1222	999,6378	601,3049	0,5562458	0,6017434	471,2183	3,183313	0	1230,647	631,1412	0,3811837	0,6250636	474,1646	3,098754	0	30	1115	616						Untertest4.avi	0	880	547	72	111	1049	504	566	0	Content		1043	505	20356524	1145377201
20373	08:42:50.289	00:00:20.373	1223	995,3936	600,0947	0,5561882	0,6016448	471,1788	3,15481	0	1236,682	631,3337	0,3810904	0,6247881	474,1061	3,089849	0	30	1116	616						Untertest4.avi	0	880	547	72	111	1049	504	566	0	Content		1044	505	20373156	1145393833
20390	08:42:50.306	00:00:20.389	1224	980,8268	600,998	0,5560535	0,6015422	471,1873	3,151351	0	1233,024	628,9252	0,3809213	0,6245936	474,0499	3,105364	0	30	1107	615						Untertest4.avi	0	880	547	72	111	1049	504	566	0	Content		1035	504	20389808	1145410485
20406	08:42:50.322	00:00:20.406	1225	986,5335	597,0072	0,5559355	0,6013516	471,3086	3,160519	0	1233,875	626,2028	0,3807853	0,6241097	473,9292	3,104095	0	30	1110	612						Untertest4.avi	0	880	547	72	111	1049	504	566	0	Content		1038	501	20406400	1145427077
20423	08:42:50.339	00:00:20.423	1226	993,8267	600,5577	0,5558571	0,6010113	471,2556	3,14321	0	1244,329	624,8269	0,3806904	0,6234651	473,9641	3,112014	0	30	1119	613						Untertest4.avi	0	880	547	72	111	1049	504	566	0	Content		1047	502	20423150	1145443827
20440	08:42:50.356	00:00:20.439	1227	996,1526	598,3939	0,5557614	0,6005222	471,2861	3,149245	0	1238,482	623,0337	0,3805601	0,6224716	473,9268	3,149165	0	30	1117	611						Untertest4.avi	0	880	547	72	111	1049	504	566	0	Content		1045	500	20439783	1145460460
20456	08:42:50.372	00:00:20.456	1228	1053,563	562,3496	0,5549958	0,5994017	471,0244	3,110555	0	1288,752	581,5292	0,3802124	0,6210087	474,2148	3,123234	0	31	1171	572						Untertest4.avi	0	880	547	72	111	1114	415	450	0	Content		1099	461	20456399	1145477076
20473	08:42:50.389	00:00:20.473	1229	1055,267	519,6512	0,5543907	0,5981829	471,1745	3,16664	0	1323,908	533,35	0,3796856	0,6198304	473,9309	3,083979	0	31	1190	527						Untertest4.avi	0	880	547	72	111	1114	415	450	0	Content		1118	416	20473023	1145493700
20490	08:42:50.406	00:00:20.489	1230	1056,175	516,7278	0,5541514	0,5979232	471,128	3,139958	0	1317,459	528,3346	0,379213	0,619773	473,9188	3,113096	0	31	1187	523						Untertest4.avi	0	880	547	72	111	1114	415	450	0	Content		1115	412	20489780	1145510457
20506	08:42:50.422	00:00:20.506	1231	1053,871	527,7635	0,5537841	0,5980591	471,2053	3,156252	0	1325,267	526,6048	0,3787353	0,6199817	473,9807	3,075527	0	31	1190	527						Untertest4.avi	0	880	547	72	111	1114	415	450	0	Content		1118	416	20506397	1145527074
20523	08:42:50.439	00:00:20.523	1232	1053,235	517,9795	0,5535827	0,5983344	471,1222	3,140826	0	1324,955	534,506	0,3784501	0,6203125	474,1298	3,153581	0	31	1189	526						Untertest4.avi	0	880	547	72	111	1114	415	450	0	Content		1117	415	20523021	1145543698
20540	08:42:50.456	00:00:20.539	1233	1055,244	520,6355	0,5534999	0,5988572	471,2295	3,12209	0	1323,478	531,7196	0,3783622	0,6208025	474,1387	3,090915	0	31	1189	526						Untertest4.avi	0	880	547	72	111	1114	415	450	0	Content		1117	415	20539771	1145560448
20556	08:42:50.472	00:00:20.556	1234	1055,269	513,6063	0,5536819	0,5995948	471,249	3,13887	0	1322,973	526,4471	0,3785186	0,6214005	474,0377	3,102438	0	31	1189	520						Untertest4.avi	0	880	547	72	111	1114	415	450	0	Content		1117	409	20556395	1145577072
20573	08:42:50.489	00:00:20.573	1235	1044,213	511,407	0,553869	0,6004189	471,4512	3,160385	0	1312,111	520,8827	0,3787353	0,6221134	474,2075	3,110923	0	31	1178	516						Untertest4.avi	0	880	547	72	111	1114	415	450	0	Content		1106	405	20573018	1145593695
20590	08:42:50.506	00:00:20.589	1236	1046,051	520,8083	0,5539349	0,601181	471,5585	3,157373	0	1323,895	523,142	0,3788276	0,6229303	474,3207	3,099301	0	31	1185	522						Untertest4.avi	0	880	547	72	111	1114	415	450	0	Content		1113	411	20589644	1145610321
20606	08:42:50.522	00:00:20.606	1237	1051,095	519,0991	0,5538841	0,6019218	471,4239	3,144014	0	1321,168	521,726	0,3787615	0,6238626	474,3066	3,100066	0	31	1186	520						Untertest4.avi	0	880	547	72	111	1114	415	450	0	Content		1114	409	20606266	1145626943
20623	08:42:50.539	00:00:20.623	1238	1041,51	533,6113	0,553638	0,6025746	471,6167	3,19713	0	1325,845	538,2278	0,3785402	0,6248209	474,4403	3,10513	0	31	1184	536						Untertest4.avi	0	880	547	72	111	1114	415	450	0	Content		1112	425	20623017	1145643694
20640	08:42:50.556	00:00:20.639	1239	1059,277	518,4515	0,5534404	0,6032143	471,7407	3,161782	0	1314,192	536,1078	0,3783448	0,625684	474,4587	3,113664	0	31	1187	527						Untertest4.avi	0	880	547	72	111	1114	415	450	0	Content		1115	416	20639641	1145660318
20656	08:42:50.572	00:00:20.656	1240	1046,095	525,0339	0,5533546	0,6039034	471,7538	3,216213	0	1330,134	530,3347	0,3782693	0,626526	474,45	3,126283	0	31	1188	528						Untertest4.avi	0	880	547	72	111	1114	415	450	0	Content		1116	417	20656263	1145676940
20673	08:42:50.589	00:00:20.673	1241	1054,453	516,595	0,553349	0,6046142	471,9627	3,165841	0	1333,023	534,2615	0,3783126	0,6273466	474,5761	3,116429	0	31	1194	525						Untertest4.avi	0	880	547	72	111	1114	415	450	0	Content		1122	414	20673012	1145693689
20690	08:42:50.606	00:00:20.689	1242	1053,86	524,062	0,5534281	0,6053337	471,9573	3,162648	0	1317,546	534,0491	0,3783568	0,6280953	474,5355	3,117336	0	31	1186	529						Untertest4.avi	0	880	547	72	111	1114	415	450	0	Content		1114	418	20689637	1145710314
20706	08:42:50.622	00:00:20.706	1243	1049,959	525,772	0,5534813	0,6060346	472,064	3,181638	0	1322,689	517,9799	0,3784396	0,6288337	474,7226	3,124222	0	31	1186	522						Untertest4.avi	0	880	547	72	111	1114	415	450	0	Content		1114	411	20706262	1145726939
20723	08:42:50.639	00:00:20.722	1244	1048,12	513,7582	0,5535223	0,6066434	472,1097	3,158043	0	1304,833	533,7054	0,3784808	0,6295059	474,7408	3,127495	0	31	1176	524						Untertest4.avi	0	880	547	72	111	1114	415	450	0	Content		1104	413	20722884	1145743561
20740	08:42:50.656	00:00:20.739	1245	1043,639	518,9758	0,5535889	0,6071654	472,0154	3,172792	0	1306,246	525,1722	0,3785369	0,6300417	474,8861	3,104127	0	31	1175	522						Untertest4.avi	0	880	547	72	111	1114	415	450	0	Content		1103	411	20739636	1145760313
20756	08:42:50.672	00:00:20.756	1246	1042,991	521,7947	0,5536624	0,6075498	472,1581	3,181022	0	1304,858	534,5432	0,3786049	0,6303527	474,9148	3,135185	0	31	1174	528						Untertest4.avi	0	880	547	72	111	1114	415	450	0	Content		1102	417	20756258	1145776935
20773	08:42:50.689	00:00:20.772	1247	1065,22	509,8762	0,5537679	0,6078823	472,1794	3,139017	0	1328,208	524,2596	0,37873	0,6305184	474,9506	3,107116	0	31	1197	517						Untertest4.avi	0	880	547	72	111	1114	415	450	0	Content		1125	406	20772883	1145793560
20790	08:42:50.706	00:00:20.789	1248	1052,579	523,9268	0,5538537	0,608101	472,1752	3,151832	0	1312,585	531,8449	0,3787782	0,6306428	474,928	3,12621	0	31	1183	528						Untertest4.avi	0	880	547	72	111	1114	415	450	0	Content		1111	417	20789507	1145810184
20806	08:42:50.722	00:00:20.806	1249	1053,865	514,0782	0,55387	0,6082221	472,1394	3,188129	0	1319,953	534,5964	0,378826	0,6307547	474,8995	3,110474	0	31	1187	524						Untertest4.avi	0	880	547	72	111	1114	415	450	0	Content		1115	413	20806256	1145826933
20823	08:42:50.739	00:00:20.822	1250	1045,441	524,2863	0,5538331	0,6082715	472,2804	3,149983	0	1330,691	523,8284	0,3788128	0,6308399	474,8832	3,091868	0	31	1188	524						Untertest4.avi	0	880	547	72	111	1114	415	450	0	Content		1116	413	20822881	1145843558
20840	08:42:50.756	00:00:20.839	1251	1052,957	522,645	0,5538291	0,6082508	472,1537	3,177157	0	1316,894	528,4796	0,378775	0,6307625	474,9025	3,113616	0	31	1185	526						Untertest4.avi	0	880	547	72	111	1114	415	450	0	Content		1113	415	20839503	1145860180
20856	08:42:50.772	00:00:20.856	1252	1057,735	522,1318	0,5537031	0,6081781	472,1579	3,178821	0	1320,299	532,8714	0,3786726	0,6306222	474,9587	3,149492	0	31	1189	528						Untertest4.avi	0	880	547	72	111	1114	415	450	0	Content		1117	417	20856129	1145876806
20873	08:42:50.789	00:00:20.872	1253	1055,269	509,5377	0,5535134	0,607945	472,1305	3,1742	0	1307,657	532,924	0,378479	0,6304373	474,9489	3,181398	0	31	1181	521						Untertest4.avi	0	880	547	72	111	1114	415	450	0	Content		1109	410	20872876	1145893553
20889	08:42:50.805	00:00:20.889	1254	1049,194	525,5026	0,5533839	0,6077215	472,0776	3,209455	0	1317,483	535,5649	0,3783489	0,630272	474,8585	3,153332	0	31	1183	531						Untertest4.avi	0	880	547	72	111	1114	415	450	0	Content		1111	420	20889499	1145910176
20906	08:42:50.822	00:00:20.906	1255	1000,125	567,8495	0,5533447	0,6079213	472,0361	3,208227	0	1262,739	580,6118	0,3784891	0,6304492	475,0027	3,191295	0	32	1131	574						Untertest4.avi	0	880	547	72	111	1053	491	716	0	Content		1059	463	20906122	1145926799
20923	08:42:50.839	00:00:20.922	1256	1010,988	586,6786	0,5531446	0,608086	472,0719	3,204322	0	1235,317	613,0871	0,3783382	0,6305665	474,4839	3,172621	0	32	1123	600						Untertest4.avi	0	880	547	72	111	1053	491	716	0	Content		1051	489	20922749	1145943426
20939	08:42:50.855	00:00:20.939	1257	1007,045	595,5031	0,5528584	0,607726	471,8942	3,231361	0	1247,423	620,3719	0,3779458	0,6302884	474,5441	3,195806	0	32	1127	608						Untertest4.avi	0	880	547	72	111	1053	491	716	0	Content		1055	497	20939496	1145960173
20956	08:42:50.872	00:00:20.956	1258	1002,539	588,3069	0,5525268	0,6071306	471,9152	3,222862	0	1245,142	617,828	0,3774774	0,6297255	474,2919	3,197668	0	32	1124	603						Untertest4.avi	0	880	547	72	111	1053	491	716	0	Content		1052	492	20956122	1145976799
20973	08:42:50.889	00:00:20.972	1259	1005,907	595,8798	0,5520946	0,6062424	471,9052	3,235461	0	1230,912	615,0659	0,3769698	0,6289543	474,1258	3,181139	0	32	1118	605						Untertest4.avi	0	880	547	72	111	1053	491	716	0	Content		1046	494	20972746	1145993423
20989	08:42:50.905	00:00:20.989	1260	999,9252	594,2745	0,5515325	0,6050237	471,7388	3,231635	0	1243,225	618,8926	0,3763773	0,6279817	473,9772	3,198821	0	32	1122	607						Untertest4.avi	0	880	547	72	111	1053	491	716	0	Content		1050	496	20989370	1146010047
21006	08:42:50.922	00:00:21.006	1261	1005,183	594,6569	0,5509319	0,6036943	471,6094	3,263733	0	1253,007	613,3237	0,3756788	0,6268862	474,0471	3,207968	0	32	1129	604						Untertest4.avi	0	880	547	72	111	1053	491	716	0	Content		1057	493	21006119	1146026796
21023	08:42:50.939	00:00:21.022	1262	1004,215	598,5489	0,5502618	0,602343	471,6557	3,250437	0	1247,137	620,1102	0,3749456	0,6256608	473,7113	3,165312	0	32	1126	609						Untertest4.avi	0	880	547	72	111	1053	491	716	0	Content		1054	498	21022747	1146043424
21039	08:42:50.955	00:00:21.039	1263	996,9413	591,4127	0,5496163	0,600966	471,5301	3,25501	0	1233,892	608,7372	0,3742659	0,6245268	473,3075	3,207183	0	32	1115	600						Untertest4.avi	0	880	547	72	111	1053	491	716	0	Content		1043	489	21039369	1146060046
21056	08:42:50.972	00:00:21.055	1264	1011,193	590,2802	0,5490748	0,5995023	471,0769	3,269625	0	1237,972	609,8311	0,3736058	0,623172	473,2189	3,244554	0	32	1125	600						Untertest4.avi	0	880	547	72	111	1053	491	716	0	Content		1053	489	21055995	1146076672
21073	08:42:50.989	00:00:21.072	1265	1012,969	588,8745	0,548449	0,5980547	471,0782	3,238756	0	1262,363	614,7657	0,3729503	0,6218314	473,144	3,218225	0	32	1138	602						Untertest4.avi	0	880	547	72	111	1053	491	716	0	Content		1066	491	21072744	1146093421
21089	08:42:51.005	00:00:21.089	1266	1020,74	591,1958	0,5479529	0,5967188	470,8647	3,269586	0	1245,33	612,2145	0,37238	0,6204066	472,9924	3,249316	0	32	1133	602						Untertest4.avi	0	880	547	72	111	1053	491	716	0	Content		1061	491	21089372	1146110049
21106	08:42:51.022	00:00:21.105	1267	1006,328	590,3929	0,5475419	0,5953373	470,8352	3,265575	0	1252,315	613,817	0,3718995	0,6189984	472,81	3,257899	0	32	1129	602						Untertest4.avi	0	880	547	72	111	1053	491	716	0	Content		1057	491	21105995	1146126672
21123	08:42:51.039	00:00:21.122	1268	1010,517	596,7875	0,5471901	0,5940247	470,7434	3,288614	0	1251,609	608,4337	0,3715442	0,6175687	472,6223	3,25118	0	32	1131	603						Untertest4.avi	0	880	547	72	111	1053	491	716	0	Content		1059	492	21122619	1146143296
21139	08:42:51.055	00:00:21.139	1269	1010,972	584,7297	0,5470382	0,5928713	470,5889	3,315947	0	1242,004	611,7339	0,3712895	0,6161835	472,3458	3,263048	0	32	1126	598						Untertest4.avi	0	880	547	72	111	1053	491	716	0	Content		1054	487	21139366	1146160043
21156	08:42:51.072	00:00:21.155	1270	1002,958	587,9798	0,5469213	0,5919167	470,4184	3,310517	0	1250,108	616,5743	0,3711283	0,6149904	472,2285	3,276959	0	32	1127	602						Untertest4.avi	0	880	547	72	111	1053	491	716	0	Content		1055	491	21155992	1146176669
21173	08:42:51.089	00:00:21.172	1271	1005,041	588,8534	0,5465816	0,5910257	470,4411	3,293232	0	1251,187	618,2354	0,3707629	0,6140509	472,1748	3,280254	0	32	1128	604						Untertest4.avi	0	880	547	72	111	1053	491	716	0	Content		1056	493	21172615	1146193292
21189	08:42:51.105	00:00:21.189	1272	992,3029	588,1859	0,5461411	0,5902065	470,4021	3,321725	0	1240,105	616,7083	0,370313	0,6132939	472,0348	3,303318	0	32	1116	602						Untertest4.avi	0	880	547	72	111	1053	491	716	0	Content		1044	491	21189241	1146209918
21206	08:42:51.122	00:00:21.205	1273	1008,496	589,7162	0,5458182	0,5896071	470,1739	3,310187	0	1248,388	608,6489	0,3698916	0,6126779	471,7773	3,275675	0	32	1128	599						Untertest4.avi	0	880	547	72	111	1053	491	716	0	Content		1056	488	21205990	1146226667
21223	08:42:51.139	00:00:21.222	1274	1015,624	599,0551	0,5455625	0,589202	470,2743	3,290744	0	1234,359	610,6027	0,3696288	0,6121749	471,821	3,270883	0	32	1125	605						Untertest4.avi	0	880	547	72	111	1053	491	716	0	Content		1053	494	21222615	1146243292
21239	08:42:51.155	00:00:21.239	1275	1006,911	592,8975	0,5454531	0,5889818	470,2253	3,317648	0	1241,464	614,4395	0,3694679	0,6119145	471,7461	3,292259	0	32	1124	604						Untertest4.avi	0	880	547	72	111	1053	491	716	0	Content		1052	493	21239237	1146259914
21256	08:42:51.172	00:00:21.255	1276	1013,872	588,9795	0,5453432	0,5888774	470,1071	3,346208	0	1246,321	610,2861	0,3693604	0,6117633	471,86	3,299371	0	32	1130	600						Untertest4.avi	0	880	547	72	111	1053	491	716	0	Content		1058	489	21255868	1146276545
21273	08:42:51.189	00:00:21.272	1277	1004,165	593,6053	0,545226	0,588773	470,162	3,306918	0	1244,658	621,728	0,3692712	0,611633	471,7864	3,246442	0	32	1124	608						Untertest4.avi	0	880	547	72	111	1053	491	716	0	Content		1052	497	21272617	1146293294
21289	08:42:51.205	00:00:21.289	1278	1010,997	596,155	0,545186	0,5886467	470,1945	3,323584	0	1239,789	613,9409	0,3691606	0,6114382	471,7365	3,27527	0	32	1125	605						Untertest4.avi	0	880	547	72	111	1053	491	716	0	Content		1053	494	21289242	1146309919
21306	08:42:51.222	00:00:21.305	1279	1007,166	586,0322	0,5451093	0,5885832	470,2679	3,327072	0	1245,379	611,3752	0,3690915	0,6113502	471,6485	3,26333	0	32	1126	599						Untertest4.avi	0	880	547	72	111	1053	491	716	0	Content		1054	488	21305863	1146326540
21323	08:42:51.239	00:00:21.322	1280	1005,175	591,9217	0,5450619	0,5886059	470,216	3,316686	0	1242,291	607,09	0,3690415	0,6113521	471,6223	3,312754	0	32	1124	600						Untertest4.avi	0	880	547	72	111	1053	491	716	0	Content		1052	489	21322612	1146343289
21339	08:42:51.255	00:00:21.339	1281	994,6501	598,18	0,5450318	0,5886939	470,3484	3,307735	0	1246,909	616,1289	0,3690531	0,6114716	471,6843	3,273739	0	32	1121	607						Untertest4.avi	0	880	547	72	111	1053	491	716	0	Content		1049	496	21339236	1146359913
21356	08:42:51.272	00:00:21.355	1282	1010,359	597,6465	0,5450786	0,588865	470,2701	3,28886	0	1246,306	611,1204	0,3691155	0,6117375	471,6563	3,271556	0	32	1128	604						Untertest4.avi	0	880	547	72	111	1053	491	716	0	Content		1056	493	21355861	1146376538
21372	08:42:51.288	00:00:21.372	1283	1002,382	593,8202	0,5451382	0,5890554	470,4359	3,312741	0	1237,871	614,7089	0,3692524	0,6121182	471,8381	3,305888	0	32	1120	604						Untertest4.avi	0	880	547	72	111	1053	491	716	0	Content		1048	493	21372488	1146393165
21389	08:42:51.305	00:00:21.389	1284	1014,711	587,3022	0,5454366	0,5893115	470,397	3,29225	0	1253,894	613,801	0,3695367	0,6125234	472,0681	3,267903	0	32	1134	601						Untertest4.avi	0	880	547	72	111	1053	491	716	0	Content		1062	490	21389235	1146409912
21406	08:42:51.322	00:00:21.405	1285	997,7725	590,9401	0,5459315	0,5894833	470,3793	3,291581	0	1237,161	618,4001	0,3700487	0,6128075	471,9409	3,235268	0	32	1117	605						Untertest4.avi	0	880	547	72	111	1053	491	716	0	Content		1045	494	21405859	1146426536
21422	08:42:51.338	00:00:21.422	1286	1013,225	593,312	0,5466982	0,5896829	470,3802	3,28711	0	1242,105	617,5504	0,3708118	0,6129641	472,0879	3,21896	0	32	1128	605						Untertest4.avi	0	880	547	72	111	1053	491	716	0	Content		1056	494	21422490	1146443167
21439	08:42:51.355	00:00:21.439	1287	1001,34	594,3539	0,5475381	0,5900536	470,4833	3,30232	0	1246,705	610,2762	0,3717444	0,6131749	472,3135	3,253806	0	32	1124	602						Untertest4.avi	0	880	547	72	111	1053	491	716	0	Content		1052	491	21439112	1146459789
21456	08:42:51.372	00:00:21.455	1288	1000,701	591,7446	0,5484291	0,5905593	470,3186	3,287311	0	1253,33	609,7058	0,3726583	0,6135947	472,3249	3,277779	0	32	1127	601						Untertest4.avi	0	880	547	72	111	1053	491	716	0	Content		1055	490	21455859	1146476536
21472	08:42:51.388	00:00:21.472	1289	1008,436	586,3558	0,5492692	0,5911919	470,4233	3,284278	0	1242,473	612,3172	0,3735751	0,6142543	472,619	3,248575	0	32	1125	599						Untertest4.avi	0	880	547	72	111	1053	491	716	0	Content		1053	488	21472484	1146493161
21489	08:42:51.405	00:00:21.489	1290	992,3893	594,5447	0,5500885	0,5918527	470,6573	3,30895	0	1241,363	607,4569	0,3744993	0,6150334	472,8242	3,248013	0	32	1117	601						Untertest4.avi	0	880	547	72	111	1053	491	716	0	Content		1045	490	21489108	1146509785
21506	08:42:51.422	00:00:21.505	1291	1011,505	586,3787	0,5510653	0,5925359	470,6988	3,279466	0	1243,393	608,7416	0,3755151	0,6159114	472,905	3,221678	0	32	1127	598						Untertest4.avi	0	880	547	72	111	1053	491	716	0	Content		1055	487	21505730	1146526407
21522	08:42:51.438	00:00:21.522	1292	1001,72	593,0613	0,5522202	0,593165	470,5269	3,279766	0	1238,28	610,1273	0,3767247	0,6166643	473,2146	3,237278	0	32	1120	602						Untertest4.avi	0	880	547	72	111	1053	491	716	0	Content		1048	491	21522481	1146543158
21539	08:42:51.455	00:00:21.539	1293	996,3345	589,1352	0,5535745	0,5936995	470,5155	3,305079	0	1240,801	606,524	0,3781663	0,6172243	473,386	3,240091	0	32	1119	598						Untertest4.avi	0	880	547	72	111	1053	491	716	0	Content		1047	487	21539107	1146559784
21556	08:42:51.472	00:00:21.555	1294	1000,068	592,3971	0,5552654	0,5939929	470,5569	3,254596	0	1236,914	608,6531	0,379921	0,6173062	473,6512	3,26101	0	32	1118	601						Untertest4.avi	0	880	547	72	111	1053	491	716	0	Content		1046	490	21555731	1146576408
21572	08:42:51.488	00:00:21.572	1295	1000,259	594,1028	0,5571318	0,5941247	470,6227	3,283143	0	1243,42	616,691	0,3818952	0,6169406	473,873	3,246298	0	32	1122	605						Untertest4.avi	0	880	547	72	111	1053	491	716	0	Content		1050	494	21572357	1146593034
21589	08:42:51.505	00:00:21.589	1296	996,2808	595,1533	0,559189	0,5940241	470,5214	3,262856	0	1248,346	611,63	0,3840427	0,6164413	473,9491	3,230863	0	32	1122	603						Untertest4.avi	0	880	547	72	111	1053	491	716	0	Content		1050	492	21589103	1146609780
21606	08:42:51.522	00:00:21.605	1297	999,4968	599,2009	0,5614189	0,5938656	470,2882	3,27837	0	1240,444	624,2018	0,3863341	0,6157773	474,0276	3,262938	0	32	1120	612						Untertest4.avi	0	880	547	72	111	1053	491	716	0	Content		1048	501	21605729	1146626406
21622	08:42:51.538	00:00:21.622	1298	-1024	-768	-1	-1	-1	-1	4	-1024	-768	-1	-1	-1	-1	4		0	0						Untertest4.avi	0	880	547	72	111				0	Content		-72	-111	21622353	1146643030
21639	08:42:51.555	00:00:21.639	1299	-1024	-768	-1	-1	-1	-1	4	-1024	-768	-1	-1	-1	-1	4		0	0						Untertest4.avi	0	880	547	72	111				0	Content		-72	-111	21639039	1146659716
21656	08:42:51.572	00:00:21.655	1300	-1024	-768	-1	-1	-1	-1	4	-1024	-768	-1	-1	-1	-1	4		0	0						Untertest4.avi	0	880	547	72	111				0	Content		-72	-111	21655707	1146676384
21672	08:42:51.588	00:00:21.672	1301	-1024	-768	-1	-1	-1	-1	4	-1024	-768	-1	-1	-1	-1	4		0	0						Untertest4.avi	0	880	547	72	111				0	Content		-72	-111	21672346	1146693023
21689	08:42:51.605	00:00:21.688	1302	-1024	-768	-1	-1	-1	-1	4	-1024	-768	-1	-1	-1	-1	4		0	0						Untertest4.avi	0	880	547	72	111				0	Content		-72	-111	21688969	1146709646
21706	08:42:51.622	00:00:21.705	1303	-1024	-768	-1	-1	-1	-1	4	-1024	-768	-1	-1	-1	-1	4		0	0						Untertest4.avi	0	880	547	72	111				0	Content		-72	-111	21705595	1146726272
21722	08:42:51.638	00:00:21.722	1304	-1024	-768	-1	-1	-1	-1	4	-1024	-768	-1	-1	-1	-1	4		0	0						Untertest4.avi	0	880	547	72	111				0	Content		-72	-111	21722344	1146743021
21739	08:42:51.655	00:00:21.738	1305	-1024	-768	-1	-1	-1	-1	4	-1024	-768	-1	-1	-1	-1	4		0	0						Untertest4.avi	0	880	547	72	111				0	Content		-72	-111	21738967	1146759644
21756	08:42:51.672	00:00:21.755	1306	-1024	-768	-1	-1	-1	-1	4	-1024	-768	-1	-1	-1	-1	4		0	0						Untertest4.avi	0	880	547	72	111				0	Content		-72	-111	21755590	1146776267
21772	08:42:51.688	00:00:21.772	1307	-1024	-768	-1	-1	-1	-1	4	-1024	-768	-1	-1	-1	-1	4		0	0						Untertest4.avi	0	880	547	72	111				0	Content		-72	-111	21772214	1146792891
21789	08:42:51.705	00:00:21.788	1308	-1024	-768	-1	-1	-1	-1	4	-1024	-768	-1	-1	-1	-1	4		0	0						Untertest4.avi	0	880	547	72	111				0	Content		-72	-111	21788964	1146809641
21806	08:42:51.722	00:00:21.805	1309	-1024	-768	-1	-1	-1	-1	4	-1024	-768	-1	-1	-1	-1	4		0	0						Untertest4.avi	0	880	547	72	111				0	Content		-72	-111	21805587	1146826264
21822	08:42:51.738	00:00:21.822	1310	-1024	-768	-1	-1	-1	-1	4	-1024	-768	-1	-1	-1	-1	4		0	0						Untertest4.avi	0	880	547	72	111				0	Content		-72	-111	21822211	1146842888
21839	08:42:51.755	00:00:21.838	1311	-1024	-768	-1	-1	-1	-1	4	-1024	-768	-1	-1	-1	-1	4		0	0						Untertest4.avi	0	880	547	72	111				0	Content		-72	-111	21838836	1146859513
21856	08:42:51.772	00:00:21.855	1312	-1024	-768	-1	-1	-1	-1	4	-1024	-768	-1	-1	-1	-1	4		0	0						Untertest4.avi	0	880	547	72	111				0	Content		-72	-111	21855584	1146876261
21872	08:42:51.788	00:00:21.872	1313	-1024	-768	-1	-1	-1	-1	4	-1024	-768	-1	-1	-1	-1	4		0	0						Untertest4.avi	0	880	547	72	111				0	Content		-72	-111	21872207	1146892884
21889	08:42:51.805	00:00:21.888	1314	-1024	-768	-1	-1	-1	-1	4	-1024	-768	-1	-1	-1	-1	4		0	0						Untertest4.avi	0	880	547	72	111				0	Content		-72	-111	21888830	1146909507
21906	08:42:51.822	00:00:21.906	1315	-1024	-768	-1	-1	-1	-1	4	-1024	-768	-1	-1	-1	-1	4		0	0						Untertest4.avi	0	880	547	72	111				0	Content		-72	-111	21906025	1146926702
21923	08:42:51.839	00:00:21.922	1316	-1024	-768	-1	-1	-1	-1	4	-1024	-768	-1	-1	-1	-1	4		0	0						Untertest4.avi	0	880	547	72	111				0	Content		-72	-111	21922825	1146943502
21939	08:42:51.855	00:00:21.938	1317	-1024	-768	-1	-1	-1	-1	4	-1024	-768	-1	-1	-1	-1	4		0	0						Untertest4.avi	0	880	547	72	111				0	Content		-72	-111	21938945	1146959622
21956	08:42:51.872	00:00:21.955	1318	-1024	-768	-1	-1	-1	-1	4	-1024	-768	-1	-1	-1	-1	4		0	0						Untertest4.avi	0	880	547	72	111				0	Content		-72	-111	21955569	1146976246
21972	08:42:51.888	00:00:21.972	1319	-1024	-768	-1	-1	-1	-1	4	-1024	-768	-1	-1	-1	-1	4		0	0						Untertest4.avi	0	880	547	72	111				0	Content		-72	-111	21972191	1146992868
21989	08:42:51.905	00:00:21.988	1320	-1024	-768	-1	-1	-1	-1	4	-1024	-768	-1	-1	-1	-1	4		0	0						Untertest4.avi	0	880	547	72	111				0	Content		-72	-111	21988814	1147009491
22006	08:42:51.922	00:00:22.005	1321	-1024	-768	-1	-1	-1	-1	4	-1024	-768	-1	-1	-1	-1	4		0	0						Untertest4.avi	0	880	547	72	111				0	Content		-72	-111	22005883	1147026560
22023	08:42:51.939	00:00:22.023	1322	-1024	-768	-1	-1	-1	-1	4	-1024	-768	-1	-1	-1	-1	4		0	0						Untertest4.avi	0	880	547	72	111				0	Content		-72	-111	22023258	1147043935
22041	08:42:51.957	00:00:22.040	1323	-1024	-768	-1	-1	-1	-1	4	-1024	-768	-1	-1	-1	-1	4		0	0						Untertest4.avi	0	880	547	72	111				0	Content		-72	-111	22040504	1147061181
22055	08:42:51.971	00:00:22.055	1324	-1024	-768	-1	-1	-1	-1	4	-1024	-768	-1	-1	-1	-1	4		0	0						Untertest4.avi	0	880	547	72	111				0	Content		-72	-111	22055432	1147076109
22072	08:42:51.988	00:00:22.072	1325	-1024	-768	-1	-1	-1	-1	4	-1024	-768	-1	-1	-1	-1	4		0	0						Untertest4.avi	0	880	547	72	111				0	Content		-72	-111	22072053	1147092730
22089	08:42:52.005	00:00:22.088	1326	-1024	-768	-1	-1	-1	-1	4	-1024	-768	-1	-1	-1	-1	4		0	0						Untertest4.avi	0	880	547	72	111				0	Content		-72	-111	22088804	1147109481
22105	08:42:52.021	00:00:22.105	1327	-1024	-768	-1	-1	-1	-1	4	-1024	-768	-1	-1	-1	-1	4		0	0						Untertest4.avi	0	880	547	72	111				0	Content		-72	-111	22105426	1147126103
22122	08:42:52.038	00:00:22.122	1328	-1024	-768	-1	-1	-1	-1	4	-1024	-768	-1	-1	-1	-1	4		0	0						Untertest4.avi	0	880	547	72	111				0	Content		-72	-111	22122050	1147142727
22139	08:42:52.055	00:00:22.138	1329	-1024	-768	-1	-1	-1	-1	4	-1024	-768	-1	-1	-1	-1	4		0	0						Untertest4.avi	0	880	547	72	111				0	Content		-72	-111	22138673	1147159350
22156	08:42:52.072	00:00:22.155	1330	-1024	-768	-1	-1	-1	-1	4	-1024	-768	-1	-1	-1	-1	4		0	0						Untertest4.avi	0	880	547	72	111				0	Content		-72	-111	22155866	1147176543
22173	08:42:52.089	00:00:22.173	1331	-1024	-768	-1	-1	-1	-1	4	-1024	-768	-1	-1	-1	-1	4		0	0						Untertest4.avi	0	880	547	72	111				0	Content		-72	-111	22173237	1147193914
22190	08:42:52.106	00:00:22.190	1332	-1024	-768	-1	-1	-1	-1	4	-1024	-768	-1	-1	-1	-1	4		0	0						Untertest4.avi	0	880	547	72	111				0	Content		-72	-111	22190483	1147211160
22205	08:42:52.121	00:00:22.205	1333	-1024	-768	-1	-1	-1	-1	4	-1024	-768	-1	-1	-1	-1	4		0	0						Untertest4.avi	0	880	547	72	111				0	Content		-72	-111	22205286	1147225963
22222	08:42:52.138	00:00:22.222	1334	-1024	-768	-1	-1	-1	-1	4	-1024	-768	-1	-1	-1	-1	4		0	0						Untertest4.avi	0	880	547	72	111				0	Content		-72	-111	22222034	1147242711
22239	08:42:52.155	00:00:22.238	1335	-1024	-768	-1	-1	-1	-1	4	-1024	-768	-1	-1	-1	-1	4		0	0						Untertest4.avi	0	880	547	72	111				0	Content		-72	-111	22238657	1147259334
22255	08:42:52.171	00:00:22.255	1336	-1024	-768	-1	-1	-1	-1	4	-1024	-768	-1	-1	-1	-1	4		0	0						Untertest4.avi	0	880	547	72	111				0	Content		-72	-111	22255280	1147275957
22272	08:42:52.188	00:00:22.271	1337	-1024	-768	-1	-1	-1	-1	4	-1024	-768	-1	-1	-1	-1	4		0	0						Untertest4.avi	0	880	547	72	111				0	Content		-72	-111	22271903	1147292580
22289	08:42:52.205	00:00:22.288	1338	-1024	-768	-1	-1	-1	-1	4	-1024	-768	-1	-1	-1	-1	4		0	0						Untertest4.avi	0	880	547	72	111				0	Content		-72	-111	22288539	1147309216
22306	08:42:52.222	00:00:22.305	1339	-1024	-768	-1	-1	-1	-1	4	-1024	-768	-1	-1	-1	-1	4		0	0						Untertest4.avi	0	880	547	72	111				0	Content		-72	-111	22305726	1147326403
22323	08:42:52.239	00:00:22.323	1340	-1024	-768	-1	-1	-1	-1	4	-1024	-768	-1	-1	-1	-1	4		0	0						Untertest4.avi	0	880	547	72	111				0	Content		-72	-111	22323095	1147343772
22340	08:42:52.256	00:00:22.340	1341	-1024	-768	-1	-1	-1	-1	4	-1024	-768	-1	-1	-1	-1	4		0	0						Untertest4.avi	0	880	547	72	111				0	Content		-72	-111	22340339	1147361016
22355	08:42:52.271	00:00:22.355	1342	-1024	-768	-1	-1	-1	-1	4	-1024	-768	-1	-1	-1	-1	4		0	0						Untertest4.avi	0	880	547	72	111				0	Content		-72	-111	22355271	1147375948
22372	08:42:52.288	00:00:22.371	1343	-1024	-768	-1	-1	-1	-1	4	-1024	-768	-1	-1	-1	-1	4		0	0						Untertest4.avi	0	880	547	72	111				0	Content		-72	-111	22371893	1147392570
22389	08:42:52.305	00:00:22.388	1344	-1024	-768	-1	-1	-1	-1	4	-1024	-768	-1	-1	-1	-1	4		0	0						Untertest4.avi	0	880	547	72	111				0	Content		-72	-111	22388640	1147409317
22405	08:42:52.321	00:00:22.405	1345	-1024	-768	-1	-1	-1	-1	4	-1024	-768	-1	-1	-1	-1	4		0	0						Untertest4.avi	0	880	547	72	111				0	Content		-72	-111	22405137	1147425814
22422	08:42:52.338	00:00:22.421	1346	-1024	-768	-1	-1	-1	-1	4	-1024	-768	-1	-1	-1	-1	4		0	0						Untertest4.avi	0	880	547	72	111				0	Content		-72	-111	22421885	1147442562
22439	08:42:52.355	00:00:22.438	1347	-1024	-768	-1	-1	-1	-1	4	-1024	-768	-1	-1	-1	-1	4		0	0						Untertest4.avi	0	880	547	72	111				0	Content		-72	-111	22438520	1147459197
22456	08:42:52.372	00:00:22.455	1348	-1024	-768	-1	-1	-1	-1	4	-1024	-768	-1	-1	-1	-1	4		0	0						Untertest4.avi	0	880	547	72	111				0	Content		-72	-111	22455579	1147476256
22473	08:42:52.389	00:00:22.472	1349	-1024	-768	-1	-1	-1	-1	4	-1024	-768	-1	-1	-1	-1	4		0	0						Untertest4.avi	0	880	547	72	111				0	Content		-72	-111	22472953	1147493630
22490	08:42:52.406	00:00:22.490	1350	-1024	-768	-1	-1	-1	-1	4	-1024	-768	-1	-1	-1	-1	4		0	0						Untertest4.avi	0	880	547	72	111				0	Content		-72	-111	22490325	1147511002
22505	08:42:52.421	00:00:22.505	1351	-1024	-768	-1	-1	-1	-1	4	-1024	-768	-1	-1	-1	-1	4		0	0						Untertest4.avi	0	880	547	72	111				0	Content		-72	-111	22505127	1147525804
22522	08:42:52.438	00:00:22.521	1352	-1024	-768	-1	-1	-1	-1	4	-1024	-768	-1	-1	-1	-1	4		0	0						Untertest4.avi	0	880	547	72	111				0	Content		-72	-111	22521749	1147542426
22539	08:42:52.455	00:00:22.538	1353	-1024	-768	-1	-1	-1	-1	4	-1024	-768	-1	-1	-1	-1	4		0	0						Untertest4.avi	0	880	547	72	111				0	Content		-72	-111	22538509	1147559186
22555	08:42:52.471	00:00:22.555	1354	-1024	-768	-1	-1	-1	-1	4	-1024	-768	-1	-1	-1	-1	4		0	0						Untertest4.avi	0	880	547	72	111				0	Content		-72	-111	22555120	1147575797
22572	08:42:52.488	00:00:22.571	1355	-1024	-768	-1	-1	-1	-1	4	-1024	-768	-1	-1	-1	-1	4		0	0						Untertest4.avi	0	880	547	72	111				0	Content		-72	-111	22571742	1147592419
22588	08:42:52.504	00:00:22.588	1356	-1024	-768	-1	-1	-1	-1	4	-1024	-768	-1	-1	-1	-1	4		0	0						Untertest4.avi	0	880	547	72	111				0	Content		-72	-111	22588367	1147609044
22606	08:42:52.522	00:00:22.605	1357	-1024	-768	-1	-1	-1	-1	4	-1024	-768	-1	-1	-1	-1	4		0	0						Untertest4.avi	0	880	547	72	111				0	Content		-72	-111	22605558	1147626235
22623	08:42:52.539	00:00:22.622	1358	-1024	-768	-1	-1	-1	-1	4	-1024	-768	-1	-1	-1	-1	4		0	0						Untertest4.avi	0	880	547	72	111				0	Content		-72	-111	22622933	1147643610
22640	08:42:52.556	00:00:22.640	1359	-1024	-768	-1	-1	-1	-1	4	-1024	-768	-1	-1	-1	-1	4		0	0						Untertest4.avi	0	880	547	72	111				0	Content		-72	-111	22640179	1147660856
22655	08:42:52.571	00:00:22.654	1360	-1024	-768	-1	-1	-1	-1	4	-1024	-768	-1	-1	-1	-1	4		0	0						Untertest4.avi	0	880	547	72	111				0	Content		-72	-111	22654983	1147675660
22672	08:42:52.588	00:00:22.671	1361	-1024	-768	-1	-1	-1	-1	4	-1024	-768	-1	-1	-1	-1	4		0	0						Untertest4.avi	0	880	547	72	111				0	Content		-72	-111	22671729	1147692406
22688	08:42:52.604	00:00:22.688	1362	-1024	-768	-1	-1	-1	-1	4	-1024	-768	-1	-1	-1	-1	4		0	0						Untertest4.avi	0	880	547	72	111				0	Content		-72	-111	22688353	1147709030
22705	08:42:52.621	00:00:22.704	1363	-1024	-768	-1	-1	-1	-1	4	-1024	-768	-1	-1	-1	-1	4		0	0						Untertest4.avi	0	880	547	72	111				0	Content		-72	-111	22704977	1147725654
22722	08:42:52.638	00:00:22.721	1364	-1024	-768	-1	-1	-1	-1	4	-1024	-768	-1	-1	-1	-1	4		0	0						Untertest4.avi	0	880	547	72	111				0	Content		-72	-111	22721599	1147742276
22738	08:42:52.654	00:00:22.738	1365	-1024	-768	-1	-1	-1	-1	4	-1024	-768	-1	-1	-1	-1	4		0	0						Untertest4.avi	0	880	547	72	111				0	Content		-72	-111	22738223	1147758900
22755	08:42:52.671	00:00:22.755	1366	-1024	-768	-1	-1	-1	-1	4	-1024	-768	-1	-1	-1	-1	4		0	0						Untertest4.avi	0	880	547	72	111				0	Content		-72	-111	22755420	1147776097
22773	08:42:52.689	00:00:22.772	1367	-1024	-768	-1	-1	-1	-1	4	-1024	-768	-1	-1	-1	-1	4		0	0						Untertest4.avi	0	880	547	72	111				0	Content		-72	-111	22772793	1147793470
22790	08:42:52.706	00:00:22.790	1368	-1024	-768	-1	-1	-1	-1	4	-1024	-768	-1	-1	-1	-1	4		0	0						Untertest4.avi	0	880	547	72	111				0	Content		-72	-111	22790039	1147810716
22805	08:42:52.721	00:00:22.804	1369	-1024	-768	-1	-1	-1	-1	4	-1024	-768	-1	-1	-1	-1	4		0	0						Untertest4.avi	0	880	547	72	111				0	Content		-72	-111	22804968	1147825645
22822	08:42:52.738	00:00:22.821	1370	-1024	-768	-1	-1	-1	-1	4	-1024	-768	-1	-1	-1	-1	4		0	0						Untertest4.avi	0	880	547	72	111				0	Content		-72	-111	22821590	1147842267
22838	08:42:52.754	00:00:22.838	1371	-1024	-768	-1	-1	-1	-1	4	-1024	-768	-1	-1	-1	-1	4		0	0						Untertest4.avi	0	880	547	72	111				0	Content		-72	-111	22838215	1147858892
22855	08:42:52.771	00:00:22.854	1372	-1024	-768	-1	-1	-1	-1	4	-1024	-768	-1	-1	-1	-1	4		0	0						Untertest4.avi	0	880	547	72	111				0	Content		-72	-111	22854836	1147875513
22871	08:42:52.787	00:00:22.871	1373	-1024	-768	-1	-1	-1	-1	4	-1024	-768	-1	-1	-1	-1	4		0	0						Untertest4.avi	0	880	547	72	111				0	Content		-72	-111	22871467	1147892144
22888	08:42:52.804	00:00:22.888	1374	-1024	-768	-1	-1	-1	-1	4	-1024	-768	-1	-1	-1	-1	4		0	0						Untertest4.avi	0	880	547	72	111				0	Content		-72	-111	22888205	1147908882
22905	08:42:52.821	00:00:22.905	1375	-1024	-768	-1	-1	-1	-1	4	-1024	-768	-1	-1	-1	-1	4		0	0						Untertest4.avi	0	880	547	72	111				0	Content		-72	-111	22905277	1147925954
22923	08:42:52.839	00:00:22.922	1376	-1024	-768	-1	-1	-1	-1	4	-1024	-768	-1	-1	-1	-1	4		0	0						Untertest4.avi	0	880	547	72	111				0	Content		-72	-111	22922649	1147943326
22940	08:42:52.856	00:00:22.939	1377	-1024	-768	-1	-1	-1	-1	4	-1024	-768	-1	-1	-1	-1	4		0	0						Untertest4.avi	0	880	547	72	111				0	Content		-72	-111	22939897	1147960574
22955	08:42:52.871	00:00:22.954	1378	-1024	-768	-1	-1	-1	-1	4	-1024	-768	-1	-1	-1	-1	4		0	0						Untertest4.avi	0	880	547	72	111				0	Content		-72	-111	22954825	1147975502
22971	08:42:52.887	00:00:22.971	1379	-1024	-768	-1	-1	-1	-1	4	-1024	-768	-1	-1	-1	-1	4		0	0						Untertest4.avi	0	880	547	72	111				0	Content		-72	-111	22971455	1147992132
22988	08:42:52.904	00:00:22.988	1380	-1024	-768	-1	-1	-1	-1	4	-1024	-768	-1	-1	-1	-1	4		0	0						Untertest4.avi	0	880	547	72	111				0	Content		-72	-111	22988200	1148008877
23005	08:42:52.921	00:00:23.004	1381	-1024	-768	-1	-1	-1	-1	4	-1024	-768	-1	-1	-1	-1	4		0	0						Untertest4.avi	0	880	547	72	111				0	Content		-72	-111	23004821	1148025498
23021	08:42:52.937	00:00:23.021	1382	-1024	-768	-1	-1	-1	-1	4	-1024	-768	-1	-1	-1	-1	4		0	0						Untertest4.avi	0	880	547	72	111				0	Content		-72	-111	23021447	1148042124
23038	08:42:52.954	00:00:23.038	1383	-1024	-768	-1	-1	-1	-1	4	-1024	-768	-1	-1	-1	-1	4		0	0						Untertest4.avi	0	880	547	72	111				0	Content		-72	-111	23038067	1148058744
23055	08:42:52.971	00:00:23.055	1384	-1024	-768	-1	-1	-1	-1	4	-1024	-768	-1	-1	-1	-1	4		0	0						Untertest4.avi	0	880	547	72	111				0	Content		-72	-111	23055260	1148075937
23073	08:42:52.989	00:00:23.072	1385	-1024	-768	-1	-1	-1	-1	4	-1024	-768	-1	-1	-1	-1	4		0	0						Untertest4.avi	0	880	547	72	111				0	Content		-72	-111	23072506	1148093183
23090	08:42:53.006	00:00:23.089	1386	-1024	-768	-1	-1	-1	-1	4	-1024	-768	-1	-1	-1	-1	4		0	0						Untertest4.avi	0	880	547	72	111				0	Content		-72	-111	23089878	1148110555
23105	08:42:53.021	00:00:23.104	1387	-1024	-768	-1	-1	-1	-1	4	-1024	-768	-1	-1	-1	-1	4		0	0						Untertest4.avi	0	880	547	72	111				0	Content		-72	-111	23104680	1148125357
23121	08:42:53.037	00:00:23.121	1388	-1024	-768	-1	-1	-1	-1	4	-1024	-768	-1	-1	-1	-1	4		0	0						Untertest4.avi	0	880	547	72	111				0	Content		-72	-111	23121432	1148142109
23138	08:42:53.054	00:00:23.138	1389	-1024	-768	-1	-1	-1	-1	4	-1024	-768	-1	-1	-1	-1	4		0	0						Untertest4.avi	0	880	547	72	111				0	Content		-72	-111	23138053	1148158730
23155	08:42:53.071	00:00:23.154	1390	-1024	-768	-1	-1	-1	-1	4	-1024	-768	-1	-1	-1	-1	4		0	0						Untertest4.avi	0	880	547	72	111				0	Content		-72	-111	23154676	1148175353
23171	08:42:53.087	00:00:23.171	1391	-1024	-768	-1	-1	-1	-1	4	-1024	-768	-1	-1	-1	-1	4		0	0						Untertest4.avi	0	880	547	72	111				0	Content		-72	-111	23171297	1148191974
23188	08:42:53.104	00:00:23.187	1392	-1024	-768	-1	-1	-1	-1	4	-1024	-768	-1	-1	-1	-1	4		0	0						Untertest4.avi	0	880	547	72	111				0	Content		-72	-111	23187922	1148208599
23205	08:42:53.121	00:00:23.205	1393	-1024	-768	-1	-1	-1	-1	4	-1024	-768	-1	-1	-1	-1	4		0	0						Untertest4.avi	0	880	547	72	111				0	Content		-72	-111	23205116	1148225793
23222	08:42:53.138	00:00:23.222	1394	-1024	-768	-1	-1	-1	-1	4	-1024	-768	-1	-1	-1	-1	4		0	0						Untertest4.avi	0	880	547	72	111				0	Content		-72	-111	23222486	1148243163
23240	08:42:53.156	00:00:23.239	1395	-1024	-768	-1	-1	-1	-1	4	-1024	-768	-1	-1	-1	-1	4		0	0						Untertest4.avi	0	880	547	72	111				0	Content		-72	-111	23239733	1148260410
23255	08:42:53.171	00:00:23.254	1396	-1024	-768	-1	-1	-1	-1	4	-1024	-768	-1	-1	-1	-1	4		0	0						Untertest4.avi	0	880	547	72	111				0	Content		-72	-111	23254534	1148275211
23271	08:42:53.187	00:00:23.271	1397	-1024	-768	-1	-1	-1	-1	4	-1024	-768	-1	-1	-1	-1	4		0	0						Untertest4.avi	0	880	547	72	111				0	Content		-72	-111	23271284	1148291961
23288	08:42:53.204	00:00:23.287	1398	-1024	-768	-1	-1	-1	-1	4	-1024	-768	-1	-1	-1	-1	4		0	0						Untertest4.avi	0	880	547	72	111				0	Content		-72	-111	23287907	1148308584
23305	08:42:53.221	00:00:23.304	1399	-1024	-768	-1	-1	-1	-1	4	-1024	-768	-1	-1	-1	-1	4		0	0						Untertest4.avi	0	880	547	72	111				0	Content		-72	-111	23304528	1148325205
23321	08:42:53.237	00:00:23.321	1400	-1024	-768	-1	-1	-1	-1	4	-1024	-768	-1	-1	-1	-1	4		0	0						Untertest4.avi	0	880	547	72	111				0	Content		-72	-111	23321153	1148341830
23338	08:42:53.254	00:00:23.337	1401	-1024	-768	-1	-1	-1	-1	4	-1024	-768	-1	-1	-1	-1	4		0	0						Untertest4.avi	0	880	547	72	111				0	Content		-72	-111	23337779	1148358456
23355	08:42:53.271	00:00:23.354	1402	-1024	-768	-1	-1	-1	-1	4	-1024	-768	-1	-1	-1	-1	4		0	0						Untertest4.avi	0	880	547	72	111				0	Content		-72	-111	23354972	1148375649
23372	08:42:53.288	00:00:23.372	1403	-1024	-768	-1	-1	-1	-1	4	-1024	-768	-1	-1	-1	-1	4		0	0						Untertest4.avi	0	880	547	72	111				0	Content		-72	-111	23372359	1148393036
23390	08:42:53.306	00:00:23.389	1404	-1024	-768	-1	-1	-1	-1	4	-1024	-768	-1	-1	-1	-1	4		0	0						Untertest4.avi	0	880	547	72	111				0	Content		-72	-111	23389718	1148410395
23405	08:42:53.321	00:00:23.404	1405	-1024	-768	-1	-1	-1	-1	4	-1024	-768	-1	-1	-1	-1	4		0	0						Untertest4.avi	0	880	547	72	111				0	Content		-72	-111	23404519	1148425196
23421	08:42:53.337	00:00:23.421	1406	-1024	-768	-1	-1	-1	-1	4	-1024	-768	-1	-1	-1	-1	4		0	0						Untertest4.avi	0	880	547	72	111				0	Content		-72	-111	23421142	1148441819
23438	08:42:53.354	00:00:23.437	1407	-1024	-768	-1	-1	-1	-1	4	-1024	-768	-1	-1	-1	-1	4		0	0						Untertest4.avi	0	880	547	72	111				0	Content		-72	-111	23437890	1148458567
23455	08:42:53.371	00:00:23.454	1408	-1024	-768	-1	-1	-1	-1	4	-1024	-768	-1	-1	-1	-1	4		0	0						Untertest4.avi	0	880	547	72	111				0	Content		-72	-111	23454511	1148475188
23471	08:42:53.387	00:00:23.471	1409	-1024	-768	-1	-1	-1	-1	4	-1024	-768	-1	-1	-1	-1	4		0	0						Untertest4.avi	0	880	547	72	111				0	Content		-72	-111	23471137	1148491814
23488	08:42:53.404	00:00:23.487	1410	-1024	-768	-1	-1	-1	-1	4	-1024	-768	-1	-1	-1	-1	4		0	0						Untertest4.avi	0	880	547	72	111				0	Content		-72	-111	23487760	1148508437
23505	08:42:53.421	00:00:23.504	1411	-1024	-768	-1	-1	-1	-1	4	-1024	-768	-1	-1	-1	-1	4		0	0						Untertest4.avi	0	880	547	72	111				0	Content		-72	-111	23504955	1148525632
23522	08:42:53.438	00:00:23.522	1412	-1024	-768	-1	-1	-1	-1	4	-1024	-768	-1	-1	-1	-1	4		0	0						Untertest4.avi	0	880	547	72	111				0	Content		-72	-111	23522200	1148542877
23539	08:42:53.455	00:00:23.539	1413	-1024	-768	-1	-1	-1	-1	4	-1024	-768	-1	-1	-1	-1	4		0	0						Untertest4.avi	0	880	547	72	111				0	Content		-72	-111	23539450	1148560127
23554	08:42:53.470	00:00:23.554	1414	-1024	-768	-1	-1	-1	-1	4	-1024	-768	-1	-1	-1	-1	4		0	0						Untertest4.avi	0	880	547	72	111				0	Content		-72	-111	23554380	1148575057
23571	08:42:53.487	00:00:23.571	1415	-1024	-768	-1	-1	-1	-1	4	-1024	-768	-1	-1	-1	-1	4		0	0						Untertest4.avi	0	880	547	72	111				0	Content		-72	-111	23571003	1148591680
23588	08:42:53.504	00:00:23.587	1416	-1024	-768	-1	-1	-1	-1	4	-1024	-768	-1	-1	-1	-1	4		0	0						Untertest4.avi	0	880	547	72	111				0	Content		-72	-111	23587752	1148608429
23604	08:42:53.520	00:00:23.604	1417	-1024	-768	-1	-1	-1	-1	4	-1024	-768	-1	-1	-1	-1	4		0	0						Untertest4.avi	0	880	547	72	111				0	Content		-72	-111	23604374	1148625051
23621	08:42:53.537	00:00:23.620	1418	-1024	-768	-1	-1	-1	-1	4	-1024	-768	-1	-1	-1	-1	4		0	0						Untertest4.avi	0	880	547	72	111				0	Content		-72	-111	23620995	1148641672
23638	08:42:53.554	00:00:23.637	1419	-1024	-768	-1	-1	-1	-1	4	-1024	-768	-1	-1	-1	-1	4		0	0						Untertest4.avi	0	880	547	72	111				0	Content		-72	-111	23637618	1148658295
23655	08:42:53.571	00:00:23.654	1420	-1024	-768	-1	-1	-1	-1	4	-1024	-768	-1	-1	-1	-1	4		0	0						Untertest4.avi	0	880	547	72	111				0	Content		-72	-111	23654790	1148675467
23672	08:42:53.588	00:00:23.671	1421	-1024	-768	-1	-1	-1	-1	4	-1024	-768	-1	-1	-1	-1	4		0	0						Untertest4.avi	0	880	547	72	111				0	Content		-72	-111	23671914	1148692591
23689	08:42:53.605	00:00:23.688	1422	-1024	-768	-1	-1	-1	-1	4	-1024	-768	-1	-1	-1	-1	4		0	0						Untertest4.avi	0	880	547	72	111				0	Content		-72	-111	23688582	1148709259
23705	08:42:53.621	00:00:23.705	1423	-1024	-768	-1	-1	-1	-1	4	-1024	-768	-1	-1	-1	-1	4		0	0						Untertest4.avi	0	880	547	72	111				0	Content		-72	-111	23705249	1148725926
23722	08:42:53.638	00:00:23.721	1424	-1024	-768	-1	-1	-1	-1	4	-1024	-768	-1	-1	-1	-1	4		0	0						Untertest4.avi	0	880	547	72	111				0	Content		-72	-111	23721556	1148742233
23738	08:42:53.654	00:00:23.738	1425	-1024	-768	-1	-1	-1	-1	4	-1024	-768	-1	-1	-1	-1	4		0	0						Untertest4.avi	0	880	547	72	111				0	Content		-72	-111	23738223	1148758900
23755	08:42:53.671	00:00:23.754	1426	-1024	-768	-1	-1	-1	-1	4	-1024	-768	-1	-1	-1	-1	4		0	0						Untertest4.avi	0	880	547	72	111				0	Content		-72	-111	23754891	1148775568
23771	08:42:53.687	00:00:23.770	1427	-1024	-768	-1	-1	-1	-1	4	-1024	-768	-1	-1	-1	-1	4		0	0						Untertest4.avi	0	880	547	72	111				0	Content		-72	-111	23770923	1148791600
23788	08:42:53.704	00:00:23.787	1428	-1024	-768	-1	-1	-1	-1	4	-1024	-768	-1	-1	-1	-1	4		0	0						Untertest4.avi	0	880	547	72	111				0	Content		-72	-111	23787535	1148808212
23804	08:42:53.720	00:00:23.804	1429	-1024	-768	-1	-1	-1	-1	4	-1024	-768	-1	-1	-1	-1	4		0	0						Untertest4.avi	0	880	547	72	111				0	Content		-72	-111	23804160	1148824837
23821	08:42:53.737	00:00:23.820	1430	-1024	-768	-1	-1	-1	-1	4	-1024	-768	-1	-1	-1	-1	4		0	0						Untertest4.avi	0	880	547	72	111				0	Content		-72	-111	23820845	1148841522
23838	08:42:53.754	00:00:23.837	1431	-1024	-768	-1	-1	-1	-1	4	-1024	-768	-1	-1	-1	-1	4		0	0						Untertest4.avi	0	880	547	72	111				0	Content		-72	-111	23837513	1148858190
23854	08:42:53.770	00:00:23.854	1432	-1024	-768	-1	-1	-1	-1	4	-1024	-768	-1	-1	-1	-1	4		0	0						Untertest4.avi	0	880	547	72	111				0	Content		-72	-111	23854153	1148874830
23871	08:42:53.787	00:00:23.871	1433	-1024	-768	-1	-1	-1	-1	4	-1024	-768	-1	-1	-1	-1	4		0	0						Untertest4.avi	0	880	547	72	111				0	Content		-72	-111	23871026	1148891703
23888	08:42:53.804	00:00:23.887	1434	-1024	-768	-1	-1	-1	-1	4	-1024	-768	-1	-1	-1	-1	4		0	0						Untertest4.avi	0	880	547	72	111				0	Content		-72	-111	23887588	1148908265
23904	08:42:53.820	00:00:23.904	1435	-1024	-768	-1	-1	-1	-1	4	-1024	-768	-1	-1	-1	-1	4		0	0						Untertest4.avi	0	880	547	72	111				0	Content		-72	-111	23904256	1148924933
23921	08:42:53.837	00:00:23.920	1436	-1024	-768	-1	-1	-1	-1	4	-1024	-768	-1	-1	-1	-1	4		0	0						Untertest4.avi	0	880	547	72	111				0	Content		-72	-111	23920829	1148941506
23937	08:42:53.853	00:00:23.937	1437	-1024	-768	-1	-1	-1	-1	4	-1024	-768	-1	-1	-1	-1	4		0	0						Untertest4.avi	0	880	547	72	111				0	Content		-72	-111	23937497	1148958174
23954	08:42:53.870	00:00:23.954	1438	-1024	-768	-1	-1	-1	-1	4	-1024	-768	-1	-1	-1	-1	4		0	0						Untertest4.avi	0	880	547	72	111				0	Content		-72	-111	23954131	1148974808
23971	08:42:53.887	00:00:23.970	1439	-1024	-768	-1	-1	-1	-1	4	-1024	-768	-1	-1	-1	-1	4		0	0						Untertest4.avi	0	880	547	72	111				0	Content		-72	-111	23970798	1148991475
23987	08:42:53.903	00:00:23.987	1440	-1024	-768	-1	-1	-1	-1	4	-1024	-768	-1	-1	-1	-1	4		0	0						Untertest4.avi	0	880	547	72	111				0	Content		-72	-111	23987466	1149008143
24004	08:42:53.920	00:00:24.004	1441	-1024	-768	-1	-1	-1	-1	4	-1024	-768	-1	-1	-1	-1	4		0	0						Untertest4.avi	0	880	547	72	111				0	Content		-72	-111	24004055	1149024732
24021	08:42:53.937	00:00:24.020	1442	-1024	-768	-1	-1	-1	-1	4	-1024	-768	-1	-1	-1	-1	4		0	0						Untertest4.avi	0	880	547	72	111				0	Content		-72	-111	24020723	1149041400
24037	08:42:53.953	00:00:24.037	1443	-1024	-768	-1	-1	-1	-1	4	-1024	-768	-1	-1	-1	-1	4		0	0						Untertest4.avi	0	880	547	72	111				0	Content		-72	-111	24037396	1149058073
24054	08:42:53.970	00:00:24.054	1444	-1024	-768	-1	-1	-1	-1	4	-1024	-768	-1	-1	-1	-1	4		0	0						Untertest4.avi	0	880	547	72	111				0	Content		-72	-111	24054140	1149074817
24071	08:42:53.987	00:00:24.070	1445	-1024	-768	-1	-1	-1	-1	4	-1024	-768	-1	-1	-1	-1	4		0	0						Untertest4.avi	0	880	547	72	111				0	Content		-72	-111	24070701	1149091378
24087	08:42:54.003	00:00:24.087	1446	-1024	-768	-1	-1	-1	-1	4	-1024	-768	-1	-1	-1	-1	4		0	0						Untertest4.avi	0	880	547	72	111				0	Content		-72	-111	24087369	1149108046
24104	08:42:54.020	00:00:24.104	1447	-1024	-768	-1	-1	-1	-1	4	-1024	-768	-1	-1	-1	-1	4		0	0						Untertest4.avi	0	880	547	72	111				0	Content		-72	-111	24104011	1149124688
24121	08:42:54.037	00:00:24.120	1448	-1024	-768	-1	-1	-1	-1	4	-1024	-768	-1	-1	-1	-1	4		0	0						Untertest4.avi	0	880	547	72	111				0	Content		-72	-111	24120637	1149141314
24137	08:42:54.053	00:00:24.137	1449	-1024	-768	-1	-1	-1	-1	4	-1024	-768	-1	-1	-1	-1	4		0	0						Untertest4.avi	0	880	547	72	111				0	Content		-72	-111	24137303	1149157980
24154	08:42:54.070	00:00:24.153	1450	-1024	-768	-1	-1	-1	-1	4	-1024	-768	-1	-1	-1	-1	4		0	0						Untertest4.avi	0	880	547	72	111				0	Content		-72	-111	24153970	1149174647
24171	08:42:54.087	00:00:24.170	1451	-1024	-768	-1	-1	-1	-1	4	-1024	-768	-1	-1	-1	-1	4		0	0						Untertest4.avi	0	880	547	72	111				0	Content		-72	-111	24170638	1149191315
24187	08:42:54.103	00:00:24.187	1452	-1024	-768	-1	-1	-1	-1	4	-1024	-768	-1	-1	-1	-1	4		0	0						Untertest4.avi	0	880	547	72	111				0	Content		-72	-111	24187256	1149207933
24204	08:42:54.120	00:00:24.203	1453	-1024	-768	-1	-1	-1	-1	4	-1024	-768	-1	-1	-1	-1	4		0	0						Untertest4.avi	0	880	547	72	111				0	Content		-72	-111	24203880	1149224557
24221	08:42:54.137	00:00:24.220	1454	-1024	-768	-1	-1	-1	-1	4	-1024	-768	-1	-1	-1	-1	4		0	0						Untertest4.avi	0	880	547	72	111				0	Content		-72	-111	24220566	1149241243
24237	08:42:54.153	00:00:24.237	1455	-1024	-768	-1	-1	-1	-1	4	-1024	-768	-1	-1	-1	-1	4		0	0						Untertest4.avi	0	880	547	72	111				0	Content		-72	-111	24237234	1149257911
24254	08:42:54.170	00:00:24.253	1456	-1024	-768	-1	-1	-1	-1	4	-1024	-768	-1	-1	-1	-1	4		0	0						Untertest4.avi	0	880	547	72	111				0	Content		-72	-111	24253877	1149274554
24271	08:42:54.187	00:00:24.270	1457	-1024	-768	-1	-1	-1	-1	4	-1024	-768	-1	-1	-1	-1	4		0	0						Untertest4.avi	0	880	547	72	111				0	Content		-72	-111	24270502	1149291179
24288	08:42:54.204	00:00:24.287	1458	-1024	-768	-1	-1	-1	-1	4	-1024	-768	-1	-1	-1	-1	4		0	0						Untertest4.avi	0	880	547	72	111				0	Content		-72	-111	24287752	1149308429
24304	08:42:54.220	00:00:24.304	1459	-1024	-768	-1	-1	-1	-1	4	-1024	-768	-1	-1	-1	-1	4		0	0						Untertest4.avi	0	880	547	72	111				0	Content		-72	-111	24304256	1149324933
24321	08:42:54.237	00:00:24.320	1460	-1024	-768	-1	-1	-1	-1	4	-1024	-768	-1	-1	-1	-1	4		0	0						Untertest4.avi	0	880	547	72	111				0	Content		-72	-111	24320923	1149341600
24338	08:42:54.254	00:00:24.337	1461	-1024	-768	-1	-1	-1	-1	4	-1024	-768	-1	-1	-1	-1	4		0	0						Untertest4.avi	0	880	547	72	111				0	Content		-72	-111	24337590	1149358267
24354	08:42:54.270	00:00:24.354	1462	-1024	-768	-1	-1	-1	-1	4	-1024	-768	-1	-1	-1	-1	4		0	0						Untertest4.avi	0	880	547	72	111				0	Content		-72	-111	24354103	1149374780
24371	08:42:54.287	00:00:24.370	1463	-1024	-768	-1	-1	-1	-1	4	-1024	-768	-1	-1	-1	-1	4		0	0						Untertest4.avi	0	880	547	72	111				0	Content		-72	-111	24370770	1149391447
24387	08:42:54.303	00:00:24.387	1464	-1024	-768	-1	-1	-1	-1	4	-1024	-768	-1	-1	-1	-1	4		0	0						Untertest4.avi	0	880	547	72	111				0	Content		-72	-111	24387438	1149408115
24404	08:42:54.320	00:00:24.403	1465	-1024	-768	-1	-1	-1	-1	4	-1024	-768	-1	-1	-1	-1	4		0	0						Untertest4.avi	0	880	547	72	111				0	Content		-72	-111	24403995	1149424672
24421	08:42:54.337	00:00:24.420	1466	-1024	-768	-1	-1	-1	-1	4	-1024	-768	-1	-1	-1	-1	4		0	0						Untertest4.avi	0	880	547	72	111				0	Content		-72	-111	24420663	1149441340
24437	08:42:54.353	00:00:24.437	1467	-1024	-768	-1	-1	-1	-1	4	-1024	-768	-1	-1	-1	-1	4		0	0						Untertest4.avi	0	880	547	72	111				0	Content		-72	-111	24437175	1149457852
24454	08:42:54.370	00:00:24.453	1468	-1024	-768	-1	-1	-1	-1	4	-1024	-768	-1	-1	-1	-1	4		0	0						Untertest4.avi	0	880	547	72	111				0	Content		-72	-111	24453743	1149474420
24471	08:42:54.387	00:00:24.470	1469	-1024	-768	-1	-1	-1	-1	4	-1024	-768	-1	-1	-1	-1	4		0	0						Untertest4.avi	0	880	547	72	111				0	Content		-72	-111	24470686	1149491363
24487	08:42:54.403	00:00:24.487	1470	-1024	-768	-1	-1	-1	-1	4	-1024	-768	-1	-1	-1	-1	4		0	0						Untertest4.avi	0	880	547	72	111				0	Content		-72	-111	24487353	1149508030
24504	08:42:54.420	00:00:24.504	1471	-1024	-768	-1	-1	-1	-1	4	-1024	-768	-1	-1	-1	-1	4		0	0						Untertest4.avi	0	880	547	72	111				0	Content		-72	-111	24504493	1149525170
24521	08:42:54.437	00:00:24.521	1472	-1024	-768	-1	-1	-1	-1	4	-1024	-768	-1	-1	-1	-1	4		0	0						Untertest4.avi	0	880	547	72	111				0	Content		-72	-111	24521160	1149541837
24538	08:42:54.454	00:00:24.538	1473	-1024	-768	-1	-1	-1	-1	4	-1024	-768	-1	-1	-1	-1	4		0	0						Untertest4.avi	0	880	547	72	111				0	Content		-72	-111	24538187	1149558864
24555	08:42:54.471	00:00:24.554	1474	-1024	-768	-1	-1	-1	-1	4	-1024	-768	-1	-1	-1	-1	4		0	0						Untertest4.avi	0	880	547	72	111				0	Content		-72	-111	24554854	1149575531
24572	08:42:54.488	00:00:24.571	1475	-1024	-768	-1	-1	-1	-1	4	-1024	-768	-1	-1	-1	-1	4		0	0						Untertest4.avi	0	880	547	72	111				0	Content		-72	-111	24571522	1149592199
24588	08:42:54.504	00:00:24.587	1476	-1024	-768	-1	-1	-1	-1	4	-1024	-768	-1	-1	-1	-1	4		0	0						Untertest4.avi	0	880	547	72	111				0	Content		-72	-111	24587566	1149608243
24604	08:42:54.520	00:00:24.604	1477	-1024	-768	-1	-1	-1	-1	4	-1024	-768	-1	-1	-1	-1	4		0	0						Untertest4.avi	0	880	547	72	111				0	Content		-72	-111	24604234	1149624911
24621	08:42:54.537	00:00:24.620	1478	-1024	-768	-1	-1	-1	-1	4	-1024	-768	-1	-1	-1	-1	4		0	0						Untertest4.avi	0	880	547	72	111				0	Content		-72	-111	24620693	1149641370
24637	08:42:54.553	00:00:24.637	1479	-1024	-768	-1	-1	-1	-1	4	-1024	-768	-1	-1	-1	-1	4		0	0						Untertest4.avi	0	880	547	72	111				0	Content		-72	-111	24637361	1149658038
24654	08:42:54.570	00:00:24.654	1480	-1024	-768	-1	-1	-1	-1	4	-1024	-768	-1	-1	-1	-1	4		0	0						Untertest4.avi	0	880	547	72	111				0	Content		-72	-111	24654028	1149674705
24671	08:42:54.587	00:00:24.670	1481	-1024	-768	-1	-1	-1	-1	4	-1024	-768	-1	-1	-1	-1	4		0	0						Untertest4.avi	0	880	547	72	111				0	Content		-72	-111	24670504	1149691181
24687	08:42:54.603	00:00:24.687	1482	-1024	-768	-1	-1	-1	-1	4	-1024	-768	-1	-1	-1	-1	4		0	0						Untertest4.avi	0	880	547	72	111				0	Content		-72	-111	24687172	1149707849
24704	08:42:54.620	00:00:24.703	1483	-1024	-768	-1	-1	-1	-1	4	-1024	-768	-1	-1	-1	-1	4		0	0						Untertest4.avi	0	880	547	72	111				0	Content		-72	-111	24703605	1149724282
24720	08:42:54.636	00:00:24.720	1484	-1024	-768	-1	-1	-1	-1	4	-1024	-768	-1	-1	-1	-1	4		0	0						Untertest4.avi	0	880	547	72	111				0	Content		-72	-111	24720295	1149740972
24737	08:42:54.653	00:00:24.736	1485	-1024	-768	-1	-1	-1	-1	4	-1024	-768	-1	-1	-1	-1	4		0	0						Untertest4.avi	0	880	547	72	111				0	Content		-72	-111	24736949	1149757626
24754	08:42:54.670	00:00:24.753	1486	-1024	-768	-1	-1	-1	-1	4	-1024	-768	-1	-1	-1	-1	4		0	0						Untertest4.avi	0	880	547	72	111				0	Content		-72	-111	24753617	1149774294
24771	08:42:54.687	00:00:24.770	1487	-1024	-768	-1	-1	-1	-1	4	-1024	-768	-1	-1	-1	-1	4		0	0						Untertest4.avi	0	880	547	72	111				0	Content		-72	-111	24770546	1149791223
24787	08:42:54.703	00:00:24.787	1488	-1024	-768	-1	-1	-1	-1	4	-1024	-768	-1	-1	-1	-1	4		0	0						Untertest4.avi	0	880	547	72	111				0	Content		-72	-111	24787214	1149807891
24804	08:42:54.720	00:00:24.804	1489	-1024	-768	-1	-1	-1	-1	4	-1024	-768	-1	-1	-1	-1	4		0	0						Untertest4.avi	0	880	547	72	111				0	Content		-72	-111	24804177	1149824854
24821	08:42:54.737	00:00:24.820	1490	-1024	-768	-1	-1	-1	-1	4	-1024	-768	-1	-1	-1	-1	4		0	0						Untertest4.avi	0	880	547	72	111				0	Content		-72	-111	24820845	1149841522
24838	08:42:54.754	00:00:24.837	1491	-1024	-768	-1	-1	-1	-1	4	-1024	-768	-1	-1	-1	-1	4		0	0						Untertest4.avi	0	880	547	72	111				0	Content		-72	-111	24837512	1149858189
24855	08:42:54.771	00:00:24.854	1492	-1024	-768	-1	-1	-1	-1	4	-1024	-768	-1	-1	-1	-1	4		0	0						Untertest4.avi	0	880	547	72	111				0	Content		-72	-111	24854742	1149875419
24871	08:42:54.787	00:00:24.871	1493	-1024	-768	-1	-1	-1	-1	4	-1024	-768	-1	-1	-1	-1	4		0	0						Untertest4.avi	0	880	547	72	111				0	Content		-72	-111	24871409	1149892086
24888	08:42:54.804	00:00:24.887	1494	-1024	-768	-1	-1	-1	-1	4	-1024	-768	-1	-1	-1	-1	4		0	0						Untertest4.avi	0	880	547	72	111				0	Content		-72	-111	24887637	1149908314
24904	08:42:54.820	00:00:24.904	1495	-1024	-768	-1	-1	-1	-1	4	-1024	-768	-1	-1	-1	-1	4		0	0						Untertest4.avi	0	880	547	72	111				0	Content		-72	-111	24904305	1149924982
24921	08:42:54.837	00:00:24.920	1496	-1024	-768	-1	-1	-1	-1	4	-1024	-768	-1	-1	-1	-1	4		0	0						Untertest4.avi	0	880	547	72	111				0	Content		-72	-111	24920972	1149941649
24937	08:42:54.853	00:00:24.936	1497	-1024	-768	-1	-1	-1	-1	4	-1024	-768	-1	-1	-1	-1	4		0	0						Untertest4.avi	0	880	547	72	111				0	Content		-72	-111	24936728	1149957405
24953	08:42:54.869	00:00:24.953	1498	-1024	-768	-1	-1	-1	-1	4	-1024	-768	-1	-1	-1	-1	4		0	0						Untertest4.avi	0	880	547	72	111				0	Content		-72	-111	24953408	1149974085
24970	08:42:54.886	00:00:24.970	1499	-1024	-768	-1	-1	-1	-1	4	-1024	-768	-1	-1	-1	-1	4		0	0						Untertest4.avi	0	880	547	72	111				0	Content		-72	-111	24970076	1149990753
24987	08:42:54.903	00:00:24.986	1500	-1024	-768	-1	-1	-1	-1	4	-1024	-768	-1	-1	-1	-1	4		0	0						Untertest4.avi	0	880	547	72	111				0	Content		-72	-111	24986798	1150007475
25003	08:42:54.919	00:00:25.003	1501	-1024	-768	-1	-1	-1	-1	4	-1024	-768	-1	-1	-1	-1	4		0	0						Untertest4.avi	0	880	547	72	111				0	Content		-72	-111	25003465	1150024142
25020	08:42:54.936	00:00:25.020	1502	-1024	-768	-1	-1	-1	-1	4	-1024	-768	-1	-1	-1	-1	4		0	0						Untertest4.avi	0	880	547	72	111				0	Content		-72	-111	25020142	1150040819
25037	08:42:54.953	00:00:25.036	1503	-1024	-768	-1	-1	-1	-1	4	-1024	-768	-1	-1	-1	-1	4		0	0						Untertest4.avi	0	880	547	72	111				0	Content		-72	-111	25036710	1150057387
25054	08:42:54.970	00:00:25.053	1504	-1024	-768	-1	-1	-1	-1	4	-1024	-768	-1	-1	-1	-1	4		0	0						Untertest4.avi	0	880	547	72	111				0	Content		-72	-111	25053647	1150074324
25070	08:42:54.986	00:00:25.070	1505	-1024	-768	-1	-1	-1	-1	4	-1024	-768	-1	-1	-1	-1	4		0	0						Untertest4.avi	0	880	547	72	111				0	Content		-72	-111	25070314	1150090991
25087	08:42:55.003	00:00:25.087	1506	-1024	-768	-1	-1	-1	-1	4	-1024	-768	-1	-1	-1	-1	4		0	0						Untertest4.avi	0	880	547	72	111				0	Content		-72	-111	25087448	1150108125
25104	08:42:55.020	00:00:25.104	1507	-1024	-768	-1	-1	-1	-1	4	-1024	-768	-1	-1	-1	-1	4		0	0						Untertest4.avi	0	880	547	72	111				0	Content		-72	-111	25104115	1150124792
25121	08:42:55.037	00:00:25.121	1508	-1024	-768	-1	-1	-1	-1	4	-1024	-768	-1	-1	-1	-1	4		0	0						Untertest4.avi	0	880	547	72	111				0	Content		-72	-111	25121145	1150141822
25138	08:42:55.054	00:00:25.137	1509	-1024	-768	-1	-1	-1	-1	4	-1024	-768	-1	-1	-1	-1	4		0	0						Untertest4.avi	0	880	547	72	111				0	Content		-72	-111	25137812	1150158489
25154	08:42:55.070	00:00:25.154	1510	-1024	-768	-1	-1	-1	-1	4	-1024	-768	-1	-1	-1	-1	4		0	0						Untertest4.avi	0	880	547	72	111				0	Content		-72	-111	25154480	1150175157
25171	08:42:55.087	00:00:25.170	1511	-1024	-768	-1	-1	-1	-1	4	-1024	-768	-1	-1	-1	-1	4		0	0						Untertest4.avi	0	880	547	72	111				0	Content		-72	-111	25170528	1150191205
25187	08:42:55.103	00:00:25.187	1512	-1024	-768	-1	-1	-1	-1	4	-1024	-768	-1	-1	-1	-1	4		0	0						Untertest4.avi	0	880	547	72	111				0	Content		-72	-111	25187196	1150207873
25204	08:42:55.120	00:00:25.203	1513	-1024	-768	-1	-1	-1	-1	4	-1024	-768	-1	-1	-1	-1	4		0	0						Untertest4.avi	0	880	547	72	111				0	Content		-72	-111	25203655	1150224332
25220	08:42:55.136	00:00:25.220	1514	-1024	-768	-1	-1	-1	-1	4	-1024	-768	-1	-1	-1	-1	4		0	0						Untertest4.avi	0	880	547	72	111				0	Content		-72	-111	25220322	1150240999
25237	08:42:55.153	00:00:25.236	1515	-1024	-768	-1	-1	-1	-1	4	-1024	-768	-1	-1	-1	-1	4		0	0						Untertest4.avi	0	880	547	72	111				0	Content		-72	-111	25236990	1150257667
25253	08:42:55.169	00:00:25.253	1516	-1024	-768	-1	-1	-1	-1	4	-1024	-768	-1	-1	-1	-1	4		0	0						Untertest4.avi	0	880	547	72	111				0	Content		-72	-111	25253468	1150274145
25270	08:42:55.186	00:00:25.270	1517	-1024	-768	-1	-1	-1	-1	4	-1024	-768	-1	-1	-1	-1	4		0	0						Untertest4.avi	0	880	547	72	111				0	Content		-72	-111	25270136	1150290813
25287	08:42:55.203	00:00:25.286	1518	-1024	-768	-1	-1	-1	-1	4	-1024	-768	-1	-1	-1	-1	4		0	0						Untertest4.avi	0	880	547	72	111				0	Content		-72	-111	25286717	1150307394
25303	08:42:55.219	00:00:25.303	1519	-1024	-768	-1	-1	-1	-1	4	-1024	-768	-1	-1	-1	-1	4		0	0						Untertest4.avi	0	880	547	72	111				0	Content		-72	-111	25303385	1150324062
25320	08:42:55.236	00:00:25.320	1520	-1024	-768	-1	-1	-1	-1	4	-1024	-768	-1	-1	-1	-1	4		0	0						Untertest4.avi	0	880	547	72	111				0	Content		-72	-111	25320052	1150340729
25337	08:42:55.253	00:00:25.336	1521	-1024	-768	-1	-1	-1	-1	4	-1024	-768	-1	-1	-1	-1	4		0	0						Untertest4.avi	0	880	547	72	111				0	Content		-72	-111	25336622	1150357299
25353	08:42:55.269	00:00:25.353	1522	-1024	-768	-1	-1	-1	-1	4	-1024	-768	-1	-1	-1	-1	4		0	0						Untertest4.avi	0	880	547	72	111				0	Content		-72	-111	25353289	1150373966
25370	08:42:55.286	00:00:25.369	1523	-1024	-768	-1	-1	-1	-1	4	-1024	-768	-1	-1	-1	-1	4		0	0						Untertest4.avi	0	880	547	72	111				0	Content		-72	-111	25369923	1150390600
25387	08:42:55.303	00:00:25.386	1524	-1024	-768	-1	-1	-1	-1	4	-1024	-768	-1	-1	-1	-1	4		0	0						Untertest4.avi	0	880	547	72	111				0	Content		-72	-111	25386591	1150407268
25403	08:42:55.319	00:00:25.403	1525	-1024	-768	-1	-1	-1	-1	4	-1024	-768	-1	-1	-1	-1	4		0	0						Untertest4.avi	0	880	547	72	111				0	Content		-72	-111	25403258	1150423935
25420	08:42:55.336	00:00:25.420	1526	-1024	-768	-1	-1	-1	-1	4	-1024	-768	-1	-1	-1	-1	4		0	0						Untertest4.avi	0	880	547	72	111				0	Content		-72	-111	25420170	1150440847
25437	08:42:55.353	00:00:25.436	1527	-1024	-768	-1	-1	-1	-1	4	-1024	-768	-1	-1	-1	-1	4		0	0						Untertest4.avi	0	880	547	72	111				0	Content		-72	-111	25436837	1150457514
25454	08:42:55.370	00:00:25.453	1528	-1024	-768	-1	-1	-1	-1	4	-1024	-768	-1	-1	-1	-1	4		0	0						Untertest4.avi	0	880	547	72	111				0	Content		-72	-111	25453788	1150474465
25470	08:42:55.386	00:00:25.470	1529	-1024	-768	-1	-1	-1	-1	4	-1024	-768	-1	-1	-1	-1	4		0	0						Untertest4.avi	0	880	547	72	111				0	Content		-72	-111	25470455	1150491132
25487	08:42:55.403	00:00:25.487	1530	-1024	-768	-1	-1	-1	-1	4	-1024	-768	-1	-1	-1	-1	4		0	0						Untertest4.avi	0	880	547	72	111				0	Content		-72	-111	25487123	1150507800
25504	08:42:55.420	00:00:25.504	1531	-1024	-768	-1	-1	-1	-1	4	-1024	-768	-1	-1	-1	-1	4		0	0						Untertest4.avi	0	880	547	72	111				0	Content		-72	-111	25504340	1150525017
25521	08:42:55.437	00:00:25.521	1532	-1024	-768	-1	-1	-1	-1	4	-1024	-768	-1	-1	-1	-1	4		0	0						Untertest4.avi	0	880	547	72	111				0	Content		-72	-111	25521008	1150541685
25537	08:42:55.453	00:00:25.537	1533	-1024	-768	-1	-1	-1	-1	4	-1024	-768	-1	-1	-1	-1	4		0	0						Untertest4.avi	0	880	547	72	111				0	Content		-72	-111	25537238	1150557915
25554	08:42:55.470	00:00:25.553	1534	-1024	-768	-1	-1	-1	-1	4	-1024	-768	-1	-1	-1	-1	4		0	0						Untertest4.avi	0	880	547	72	111				0	Content		-72	-111	25553905	1150574582
25571	08:42:55.487	00:00:25.570	1535	-1024	-768	-1	-1	-1	-1	4	-1024	-768	-1	-1	-1	-1	4		0	0						Untertest4.avi	0	880	547	72	111				0	Content		-72	-111	25570573	1150591250
25586	08:42:55.502	00:00:25.586	1536	-1024	-768	-1	-1	-1	-1	4	-1024	-768	-1	-1	-1	-1	4		0	0						Untertest4.avi	0	880	547	72	111				0	Content		-72	-111	25586319	1150606996
25603	08:42:55.519	00:00:25.603	1537	-1024	-768	-1	-1	-1	-1	4	-1024	-768	-1	-1	-1	-1	4		0	0						Untertest4.avi	0	880	547	72	111				0	Content		-72	-111	25603065	1150623742
25620	08:42:55.536	00:00:25.619	1538	-1024	-768	-1	-1	-1	-1	4	-1024	-768	-1	-1	-1	-1	4		0	0						Untertest4.avi	0	880	547	72	111				0	Content		-72	-111	25619746	1150640423
25636	08:42:55.552	00:00:25.636	1539	-1024	-768	-1	-1	-1	-1	4	-1024	-768	-1	-1	-1	-1	4		0	0						Untertest4.avi	0	880	547	72	111				0	Content		-72	-111	25636414	1150657091
25653	08:42:55.569	00:00:25.653	1540	-1024	-768	-1	-1	-1	-1	4	-1024	-768	-1	-1	-1	-1	4		0	0						Untertest4.avi	0	880	547	72	111				0	Content		-72	-111	25653081	1150673758
25670	08:42:55.586	00:00:25.669	1541	-1024	-768	-1	-1	-1	-1	4	-1024	-768	-1	-1	-1	-1	4		0	0						Untertest4.avi	0	880	547	72	111				0	Content		-72	-111	25669732	1150690409
25686	08:42:55.602	00:00:25.686	1542	-1024	-768	-1	-1	-1	-1	4	-1024	-768	-1	-1	-1	-1	4		0	0						Untertest4.avi	0	880	547	72	111				0	Content		-72	-111	25686300	1150706977
25703	08:42:55.619	00:00:25.703	1543	-1024	-768	-1	-1	-1	-1	4	-1024	-768	-1	-1	-1	-1	4		0	0						Untertest4.avi	0	880	547	72	111				0	Content		-72	-111	25703237	1150723914
25720	08:42:55.636	00:00:25.719	1544	-1024	-768	-1	-1	-1	-1	4	-1024	-768	-1	-1	-1	-1	4		0	0						Untertest4.avi	0	880	547	72	111				0	Content		-72	-111	25719904	1150740581
25737	08:42:55.653	00:00:25.737	1545	-1024	-768	-1	-1	-1	-1	4	-1024	-768	-1	-1	-1	-1	4		0	0						Untertest4.avi	0	880	547	72	111				0	Content		-72	-111	25737043	1150757720
25754	08:42:55.670	00:00:25.753	1546	-1024	-768	-1	-1	-1	-1	4	-1024	-768	-1	-1	-1	-1	4		0	0						Untertest4.avi	0	880	547	72	111				0	Content		-72	-111	25753711	1150774388
25771	08:42:55.687	00:00:25.770	1547	-1024	-768	-1	-1	-1	-1	4	-1024	-768	-1	-1	-1	-1	4		0	0						Untertest4.avi	0	880	547	72	111				0	Content		-72	-111	25770737	1150791414
25787	08:42:55.703	00:00:25.787	1548	-1024	-768	-1	-1	-1	-1	4	-1024	-768	-1	-1	-1	-1	4		0	0						Untertest4.avi	0	880	547	72	111				0	Content		-72	-111	25787405	1150808082
25804	08:42:55.720	00:00:25.804	1549	-1024	-768	-1	-1	-1	-1	4	-1024	-768	-1	-1	-1	-1	4		0	0						Untertest4.avi	0	880	547	72	111				0	Content		-72	-111	25804072	1150824749
25820	08:42:55.736	00:00:25.820	1550	-1024	-768	-1	-1	-1	-1	4	-1024	-768	-1	-1	-1	-1	4		0	0						Untertest4.avi	0	880	547	72	111				0	Content		-72	-111	25820123	1150840800
25837	08:42:55.753	00:00:25.836	1551	-1024	-768	-1	-1	-1	-1	4	-1024	-768	-1	-1	-1	-1	4		0	0						Untertest4.avi	0	880	547	72	111				0	Content		-72	-111	25836790	1150857467
25853	08:42:55.769	00:00:25.853	1552	-1024	-768	-1	-1	-1	-1	4	-1024	-768	-1	-1	-1	-1	4		0	0						Untertest4.avi	0	880	547	72	111				0	Content		-72	-111	25853252	1150873929
25870	08:42:55.786	00:00:25.869	1553	-1024	-768	-1	-1	-1	-1	4	-1024	-768	-1	-1	-1	-1	4		0	0						Untertest4.avi	0	880	547	72	111				0	Content		-72	-111	25869919	1150890596
25887	08:42:55.803	00:00:25.886	1554	-1024	-768	-1	-1	-1	-1	4	-1024	-768	-1	-1	-1	-1	4		0	0						Untertest4.avi	0	880	547	72	111				0	Content		-72	-111	25886587	1150907264
25903	08:42:55.819	00:00:25.903	1555	-1024	-768	-1	-1	-1	-1	4	-1024	-768	-1	-1	-1	-1	4		0	0						Untertest4.avi	0	880	547	72	111				0	Content		-72	-111	25903061	1150923738
25920	08:42:55.836	00:00:25.919	1556	-1024	-768	-1	-1	-1	-1	4	-1024	-768	-1	-1	-1	-1	4		0	0						Untertest4.avi	0	880	547	72	111				0	Content		-72	-111	25919728	1150940405
25936	08:42:55.852	00:00:25.936	1557	-1024	-768	-1	-1	-1	-1	4	-1024	-768	-1	-1	-1	-1	4		0	0						Untertest4.avi	0	880	547	72	111				0	Content		-72	-111	25936308	1150956985
25953	08:42:55.869	00:00:25.952	1558	-1024	-768	-1	-1	-1	-1	4	-1024	-768	-1	-1	-1	-1	4		0	0						Untertest4.avi	0	880	547	72	111				0	Content		-72	-111	25952975	1150973652
25970	08:42:55.886	00:00:25.969	1559	-1024	-768	-1	-1	-1	-1	4	-1024	-768	-1	-1	-1	-1	4		0	0						Untertest4.avi	0	880	547	72	111				0	Content		-72	-111	25969643	1150990320
25986	08:42:55.902	00:00:25.986	1560	-1024	-768	-1	-1	-1	-1	4	-1024	-768	-1	-1	-1	-1	4		0	0						Untertest4.avi	0	880	547	72	111				0	Content		-72	-111	25986214	1151006891
26003	08:42:55.919	00:00:26.002	1561	-1024	-768	-1	-1	-1	-1	4	-1024	-768	-1	-1	-1	-1	4		0	0						Untertest4.avi	0	880	547	72	111				0	Content		-72	-111	26002882	1151023559
26020	08:42:55.936	00:00:26.019	1562	-1024	-768	-1	-1	-1	-1	4	-1024	-768	-1	-1	-1	-1	4		0	0						Untertest4.avi	0	880	547	72	111				0	Content		-72	-111	26019516	1151040193
26036	08:42:55.952	00:00:26.036	1563	-1024	-768	-1	-1	-1	-1	4	-1024	-768	-1	-1	-1	-1	4		0	0						Untertest4.avi	0	880	547	72	111				0	Content		-72	-111	26036184	1151056861
26053	08:42:55.969	00:00:26.052	1564	-1024	-768	-1	-1	-1	-1	4	-1024	-768	-1	-1	-1	-1	4		0	0						Untertest4.avi	0	880	547	72	111				0	Content		-72	-111	26052851	1151073528
26070	08:42:55.986	00:00:26.069	1565	-1024	-768	-1	-1	-1	-1	4	-1024	-768	-1	-1	-1	-1	4		0	0						Untertest4.avi	0	880	547	72	111				0	Content		-72	-111	26069751	1151090428
26086	08:42:56.002	00:00:26.086	1566	-1024	-768	-1	-1	-1	-1	4	-1024	-768	-1	-1	-1	-1	4		0	0						Untertest4.avi	0	880	547	72	111				0	Content		-72	-111	26086419	1151107096
26103	08:42:56.019	00:00:26.103	1567	-1024	-768	-1	-1	-1	-1	4	-1024	-768	-1	-1	-1	-1	4		0	0						Untertest4.avi	0	880	547	72	111				0	Content		-72	-111	26103371	1151124048
26120	08:42:56.036	00:00:26.120	1568	-1024	-768	-1	-1	-1	-1	4	-1024	-768	-1	-1	-1	-1	4		0	0						Untertest4.avi	0	880	547	72	111				0	Content		-72	-111	26120039	1151140716
26137	08:42:56.053	00:00:26.136	1569	-1024	-768	-1	-1	-1	-1	4	-1024	-768	-1	-1	-1	-1	4		0	0						Untertest4.avi	0	880	547	72	111				0	Content		-72	-111	26136706	1151157383
26154	08:42:56.070	00:00:26.153	1570	-1024	-768	-1	-1	-1	-1	4	-1024	-768	-1	-1	-1	-1	4		0	0						Untertest4.avi	0	880	547	72	111				0	Content		-72	-111	26153934	1151174611
26171	08:42:56.087	00:00:26.170	1571	-1024	-768	-1	-1	-1	-1	4	-1024	-768	-1	-1	-1	-1	4		0	0						Untertest4.avi	0	880	547	72	111				0	Content		-72	-111	26170601	1151191278
26187	08:42:56.103	00:00:26.186	1572	-1024	-768	-1	-1	-1	-1	4	-1024	-768	-1	-1	-1	-1	4		0	0						Untertest4.avi	0	880	547	72	111				0	Content		-72	-111	26186825	1151207502
26203	08:42:56.119	00:00:26.203	1573	-1024	-768	-1	-1	-1	-1	4	-1024	-768	-1	-1	-1	-1	4		0	0						Untertest4.avi	0	880	547	72	111				0	Content		-72	-111	26203492	1151224169
26220	08:42:56.136	00:00:26.220	1574	-1024	-768	-1	-1	-1	-1	4	-1024	-768	-1	-1	-1	-1	4		0	0						Untertest4.avi	0	880	547	72	111				0	Content		-72	-111	26220160	1151240837
26236	08:42:56.152	00:00:26.235	1575	-1024	-768	-1	-1	-1	-1	4	-1024	-768	-1	-1	-1	-1	4		0	0						Untertest4.avi	0	880	547	72	111				0	Content		-72	-111	26235900	1151256577
26253	08:42:56.169	00:00:26.252	1576	-1024	-768	-1	-1	-1	-1	4	-1024	-768	-1	-1	-1	-1	4		0	0						Untertest4.avi	0	880	547	72	111				0	Content		-72	-111	26252655	1151273332
26269	08:42:56.185	00:00:26.269	1577	-1024	-768	-1	-1	-1	-1	4	-1024	-768	-1	-1	-1	-1	4		0	0						Untertest4.avi	0	880	547	72	111				0	Content		-72	-111	26269339	1151290016
26286	08:42:56.202	00:00:26.286	1578	-1024	-768	-1	-1	-1	-1	4	-1024	-768	-1	-1	-1	-1	4		0	0						Untertest4.avi	0	880	547	72	111				0	Content		-72	-111	26286006	1151306683
26303	08:42:56.219	00:00:26.302	1579	-1024	-768	-1	-1	-1	-1	4	-1024	-768	-1	-1	-1	-1	4		0	0						Untertest4.avi	0	880	547	72	111				0	Content		-72	-111	26302674	1151323351
26319	08:42:56.235	00:00:26.319	1580	-1024	-768	-1	-1	-1	-1	4	-1024	-768	-1	-1	-1	-1	4		0	0						Untertest4.avi	0	880	547	72	111				0	Content		-72	-111	26319322	1151339999
26336	08:42:56.252	00:00:26.335	1581	-1024	-768	-1	-1	-1	-1	4	-1024	-768	-1	-1	-1	-1	4		0	0						Untertest4.avi	0	880	547	72	111				0	Content		-72	-111	26335892	1151356569
26353	08:42:56.269	00:00:26.352	1582	-1024	-768	-1	-1	-1	-1	4	-1024	-768	-1	-1	-1	-1	4		0	0						Untertest4.avi	0	880	547	72	111				0	Content		-72	-111	26352829	1151373506
26369	08:42:56.285	00:00:26.369	1583	-1024	-768	-1	-1	-1	-1	4	-1024	-768	-1	-1	-1	-1	4		0	0						Untertest4.avi	0	880	547	72	111				0	Content		-72	-111	26369497	1151390174
26387	08:42:56.303	00:00:26.386	1584	-1024	-768	-1	-1	-1	-1	4	-1024	-768	-1	-1	-1	-1	4		0	0						Untertest4.avi	0	880	547	72	111				0	Content		-72	-111	26386630	1151407307
26403	08:42:56.319	00:00:26.403	1585	-1024	-768	-1	-1	-1	-1	4	-1024	-768	-1	-1	-1	-1	4		0	0						Untertest4.avi	0	880	547	72	111				0	Content		-72	-111	26403298	1151423975
26420	08:42:56.336	00:00:26.420	1586	-1024	-768	-1	-1	-1	-1	4	-1024	-768	-1	-1	-1	-1	4		0	0						Untertest4.avi	0	880	547	72	111				0	Content		-72	-111	26420328	1151441005
26437	08:42:56.353	00:00:26.436	1587	-1024	-768	-1	-1	-1	-1	4	-1024	-768	-1	-1	-1	-1	4		0	0						Untertest4.avi	0	880	547	72	111				0	Content		-72	-111	26436995	1151457672
26454	08:42:56.370	00:00:26.453	1588	-1024	-768	-1	-1	-1	-1	4	-1024	-768	-1	-1	-1	-1	4		0	0						Untertest4.avi	0	880	547	72	111				0	Content		-72	-111	26453663	1151474340
26470	08:42:56.386	00:00:26.469	1589	-1024	-768	-1	-1	-1	-1	4	-1024	-768	-1	-1	-1	-1	4		0	0						Untertest4.avi	0	880	547	72	111				0	Content		-72	-111	26469720	1151490397
26486	08:42:56.402	00:00:26.486	1590	-1024	-768	-1	-1	-1	-1	4	-1024	-768	-1	-1	-1	-1	4		0	0						Untertest4.avi	0	880	547	72	111				0	Content		-72	-111	26486388	1151507065
26503	08:42:56.419	00:00:26.502	1591	-1024	-768	-1	-1	-1	-1	4	-1024	-768	-1	-1	-1	-1	4		0	0						Untertest4.avi	0	880	547	72	111				0	Content		-72	-111	26502844	1151523521
26520	08:42:56.436	00:00:26.519	1592	-1024	-768	-1	-1	-1	-1	4	-1024	-768	-1	-1	-1	-1	4		0	0						Untertest4.avi	0	880	547	72	111				0	Content		-72	-111	26519512	1151540189
26536	08:42:56.452	00:00:26.536	1593	-1024	-768	-1	-1	-1	-1	4	-1024	-768	-1	-1	-1	-1	4		0	0						Untertest4.avi	0	880	547	72	111				0	Content		-72	-111	26536179	1151556856
26553	08:42:56.469	00:00:26.552	1594	-1024	-768	-1	-1	-1	-1	4	-1024	-768	-1	-1	-1	-1	4		0	0						Untertest4.avi	0	880	547	72	111				0	Content		-72	-111	26552659	1151573336
26569	08:42:56.485	00:00:26.569	1595	-1024	-768	-1	-1	-1	-1	4	-1024	-768	-1	-1	-1	-1	4		0	0						Untertest4.avi	0	880	547	72	111				0	Content		-72	-111	26569326	1151590003
26586	08:42:56.502	00:00:26.585	1596	-1024	-768	-1	-1	-1	-1	4	-1024	-768	-1	-1	-1	-1	4		0	0						Untertest4.avi	0	880	547	72	111				0	Content		-72	-111	26585904	1151606581
26603	08:42:56.519	00:00:26.602	1597	-1024	-768	-1	-1	-1	-1	4	-1024	-768	-1	-1	-1	-1	4		0	0						Untertest4.avi	0	880	547	72	111				0	Content		-72	-111	26602572	1151623249
26619	08:42:56.535	00:00:26.619	1598	-1024	-768	-1	-1	-1	-1	4	-1024	-768	-1	-1	-1	-1	4		0	0						Untertest4.avi	0	880	547	72	111				0	Content		-72	-111	26619239	1151639916
26636	08:42:56.552	00:00:26.635	1599	-1024	-768	-1	-1	-1	-1	4	-1024	-768	-1	-1	-1	-1	4		0	0						Untertest4.avi	0	880	547	72	111				0	Content		-72	-111	26635815	1151656492
26652	08:42:56.568	00:00:26.652	1600	-1024	-768	-1	-1	-1	-1	4	-1024	-768	-1	-1	-1	-1	4		0	0						Untertest4.avi	0	880	547	72	111				0	Content		-72	-111	26652482	1151673159
26669	08:42:56.585	00:00:26.669	1601	-1024	-768	-1	-1	-1	-1	4	-1024	-768	-1	-1	-1	-1	4		0	0						Untertest4.avi	0	880	547	72	111				0	Content		-72	-111	26669115	1151689792
26686	08:42:56.602	00:00:26.685	1602	-1024	-768	-1	-1	-1	-1	4	-1024	-768	-1	-1	-1	-1	4		0	0						Untertest4.avi	0	880	547	72	111				0	Content		-72	-111	26685782	1151706459
26702	08:42:56.618	00:00:26.702	1603	-1024	-768	-1	-1	-1	-1	4	-1024	-768	-1	-1	-1	-1	4		0	0						Untertest4.avi	0	880	547	72	111				0	Content		-72	-111	26702450	1151723127
26719	08:42:56.635	00:00:26.719	1604	-1024	-768	-1	-1	-1	-1	4	-1024	-768	-1	-1	-1	-1	4		0	0						Untertest4.avi	0	880	547	72	111				0	Content		-72	-111	26719288	1151739965
26736	08:42:56.652	00:00:26.735	1605	-1024	-768	-1	-1	-1	-1	4	-1024	-768	-1	-1	-1	-1	4		0	0						Untertest4.avi	0	880	547	72	111				0	Content		-72	-111	26735956	1151756633
26753	08:42:56.669	00:00:26.752	1606	-1024	-768	-1	-1	-1	-1	4	-1024	-768	-1	-1	-1	-1	4		0	0						Untertest4.avi	0	880	547	72	111				0	Content		-72	-111	26752928	1151773605
26770	08:42:56.686	00:00:26.769	1607	-1024	-768	-1	-1	-1	-1	4	-1024	-768	-1	-1	-1	-1	4		0	0						Untertest4.avi	0	880	547	72	111				0	Content		-72	-111	26769596	1151790273
26786	08:42:56.702	00:00:26.786	1608	-1024	-768	-1	-1	-1	-1	4	-1024	-768	-1	-1	-1	-1	4		0	0						Untertest4.avi	0	880	547	72	111				0	Content		-72	-111	26786263	1151806940
26804	08:42:56.720	00:00:26.803	1609	-1024	-768	-1	-1	-1	-1	4	-1024	-768	-1	-1	-1	-1	4		0	0						Untertest4.avi	0	880	547	72	111				0	Content		-72	-111	26803504	1151824181
26820	08:42:56.736	00:00:26.820	1610	-1024	-768	-1	-1	-1	-1	4	-1024	-768	-1	-1	-1	-1	4		0	0						Untertest4.avi	0	880	547	72	111				0	Content		-72	-111	26820172	1151840849
26836	08:42:56.752	00:00:26.836	1611	-1024	-768	-1	-1	-1	-1	4	-1024	-768	-1	-1	-1	-1	4		0	0						Untertest4.avi	0	880	547	72	111				0	Content		-72	-111	26836405	1151857082
26853	08:42:56.769	00:00:26.853	1612	-1024	-768	-1	-1	-1	-1	4	-1024	-768	-1	-1	-1	-1	4		0	0						Untertest4.avi	0	880	547	72	111				0	Content		-72	-111	26853073	1151873750
26870	08:42:56.786	00:00:26.869	1613	-1024	-768	-1	-1	-1	-1	4	-1024	-768	-1	-1	-1	-1	4		0	0						Untertest4.avi	0	880	547	72	111				0	Content		-72	-111	26869740	1151890417
26885	08:42:56.801	00:00:26.885	1614	-1024	-768	-1	-1	-1	-1	4	-1024	-768	-1	-1	-1	-1	4		0	0						Untertest4.avi	0	880	547	72	111				0	Content		-72	-111	26885498	1151906175
26902	08:42:56.818	00:00:26.902	1615	-1024	-768	-1	-1	-1	-1	4	-1024	-768	-1	-1	-1	-1	4		0	0						Untertest4.avi	0	880	547	72	111				0	Content		-72	-111	26902242	1151922919
26919	08:42:56.835	00:00:26.918	1616	-1024	-768	-1	-1	-1	-1	4	-1024	-768	-1	-1	-1	-1	4		0	0						Untertest4.avi	0	880	547	72	111				0	Content		-72	-111	26918929	1151939606
26936	08:42:56.852	00:00:26.935	1617	-1024	-768	-1	-1	-1	-1	4	-1024	-768	-1	-1	-1	-1	4		0	0						Untertest4.avi	0	880	547	72	111				0	Content		-72	-111	26935596	1151956273
26952	08:42:56.868	00:00:26.952	1618	-1024	-768	-1	-1	-1	-1	4	-1024	-768	-1	-1	-1	-1	4		0	0						Untertest4.avi	0	880	547	72	111				0	Content		-72	-111	26952263	1151972940
26969	08:42:56.885	00:00:26.968	1619	-1024	-768	-1	-1	-1	-1	4	-1024	-768	-1	-1	-1	-1	4		0	0						Untertest4.avi	0	880	547	72	111				0	Content		-72	-111	26968919	1151989596
26985	08:42:56.901	00:00:26.985	1620	-1024	-768	-1	-1	-1	-1	4	-1024	-768	-1	-1	-1	-1	4		0	0						Untertest4.avi	0	880	547	72	111				0	Content		-72	-111	26985487	1152006164
27002	08:42:56.918	00:00:27.002	1621	-1024	-768	-1	-1	-1	-1	4	-1024	-768	-1	-1	-1	-1	4		0	0						Untertest4.avi	0	880	547	72	111				0	Content		-72	-111	27002425	1152023102
27019	08:42:56.935	00:00:27.019	1622	-1024	-768	-1	-1	-1	-1	4	-1024	-768	-1	-1	-1	-1	4		0	0						Untertest4.avi	0	880	547	72	111				0	Content		-72	-111	27019092	1152039769
27036	08:42:56.952	00:00:27.036	1623	-1024	-768	-1	-1	-1	-1	4	-1024	-768	-1	-1	-1	-1	4		0	0						Untertest4.avi	0	880	547	72	111				0	Content		-72	-111	27036227	1152056904
27053	08:42:56.969	00:00:27.052	1624	-1024	-768	-1	-1	-1	-1	4	-1024	-768	-1	-1	-1	-1	4		0	0						Untertest4.avi	0	880	547	72	111				0	Content		-72	-111	27052894	1152073571
27070	08:42:56.986	00:00:27.069	1625	-1024	-768	-1	-1	-1	-1	4	-1024	-768	-1	-1	-1	-1	4		0	0						Untertest4.avi	0	880	547	72	111				0	Content		-72	-111	27069924	1152090601
27087	08:42:57.003	00:00:27.086	1626	-1024	-768	-1	-1	-1	-1	4	-1024	-768	-1	-1	-1	-1	4		0	0						Untertest4.avi	0	880	547	72	111				0	Content		-72	-111	27086591	1152107268
27103	08:42:57.019	00:00:27.103	1627	-1024	-768	-1	-1	-1	-1	4	-1024	-768	-1	-1	-1	-1	4		0	0						Untertest4.avi	0	880	547	72	111				0	Content		-72	-111	27103259	1152123936
27119	08:42:57.035	00:00:27.119	1628	-1024	-768	-1	-1	-1	-1	4	-1024	-768	-1	-1	-1	-1	4		0	0						Untertest4.avi	0	880	547	72	111				0	Content		-72	-111	27119305	1152139982
27136	08:42:57.052	00:00:27.135	1629	-1024	-768	-1	-1	-1	-1	4	-1024	-768	-1	-1	-1	-1	4		0	0						Untertest4.avi	0	880	547	72	111				0	Content		-72	-111	27135972	1152156649
27152	08:42:57.068	00:00:27.152	1630	-1024	-768	-1	-1	-1	-1	4	-1024	-768	-1	-1	-1	-1	4		0	0						Untertest4.avi	0	880	547	72	111				0	Content		-72	-111	27152431	1152173108
27169	08:42:57.085	00:00:27.169	1631	-1024	-768	-1	-1	-1	-1	4	-1024	-768	-1	-1	-1	-1	4		0	0						Untertest4.avi	0	880	547	72	111				0	Content		-72	-111	27169098	1152189775
27186	08:42:57.102	00:00:27.185	1632	-1024	-768	-1	-1	-1	-1	4	-1024	-768	-1	-1	-1	-1	4		0	0						Untertest4.avi	0	880	547	72	111				0	Content		-72	-111	27185766	1152206443
27202	08:42:57.118	00:00:27.202	1633	-1024	-768	-1	-1	-1	-1	4	-1024	-768	-1	-1	-1	-1	4		0	0						Untertest4.avi	0	880	547	72	111				0	Content		-72	-111	27202244	1152222921
27219	08:42:57.135	00:00:27.218	1634	-1024	-768	-1	-1	-1	-1	4	-1024	-768	-1	-1	-1	-1	4		0	0						Untertest4.avi	0	880	547	72	111				0	Content		-72	-111	27218912	1152239589
27235	08:42:57.151	00:00:27.235	1635	-1024	-768	-1	-1	-1	-1	4	-1024	-768	-1	-1	-1	-1	4		0	0						Untertest4.avi	0	880	547	72	111				0	Content		-72	-111	27235492	1152256169
27252	08:42:57.168	00:00:27.252	1636	-1024	-768	-1	-1	-1	-1	4	-1024	-768	-1	-1	-1	-1	4		0	0						Untertest4.avi	0	880	547	72	111				0	Content		-72	-111	27252160	1152272837
27269	08:42:57.185	00:00:27.268	1637	-1024	-768	-1	-1	-1	-1	4	-1024	-768	-1	-1	-1	-1	4		0	0						Untertest4.avi	0	880	547	72	111				0	Content		-72	-111	27268827	1152289504
27285	08:42:57.201	00:00:27.285	1638	-1024	-768	-1	-1	-1	-1	4	-1024	-768	-1	-1	-1	-1	4		0	0						Untertest4.avi	0	880	547	72	111				0	Content		-72	-111	27285397	1152306074
27302	08:42:57.218	00:00:27.302	1639	-1024	-768	-1	-1	-1	-1	4	-1024	-768	-1	-1	-1	-1	4		0	0						Untertest4.avi	0	880	547	72	111				0	Content		-72	-111	27302065	1152322742
27319	08:42:57.235	00:00:27.318	1640	-1024	-768	-1	-1	-1	-1	4	-1024	-768	-1	-1	-1	-1	4		0	0						Untertest4.avi	0	880	547	72	111				0	Content		-72	-111	27318700	1152339377
27335	08:42:57.251	00:00:27.335	1641	-1024	-768	-1	-1	-1	-1	4	-1024	-768	-1	-1	-1	-1	4		0	0						Untertest4.avi	0	880	547	72	111				0	Content		-72	-111	27335368	1152356045
27352	08:42:57.268	00:00:27.352	1642	-1024	-768	-1	-1	-1	-1	4	-1024	-768	-1	-1	-1	-1	4		0	0						Untertest4.avi	0	880	547	72	111				0	Content		-72	-111	27352035	1152372712
27369	08:42:57.285	00:00:27.368	1643	-1024	-768	-1	-1	-1	-1	4	-1024	-768	-1	-1	-1	-1	4		0	0						Untertest4.avi	0	880	547	72	111				0	Content		-72	-111	27368876	1152389553
27386	08:42:57.302	00:00:27.385	1644	-1024	-768	-1	-1	-1	-1	4	-1024	-768	-1	-1	-1	-1	4		0	0						Untertest4.avi	0	880	547	72	111				0	Content		-72	-111	27385543	1152406220
27403	08:42:57.319	00:00:27.402	1645	-1024	-768	-1	-1	-1	-1	4	-1024	-768	-1	-1	-1	-1	4		0	0						Untertest4.avi	0	880	547	72	111				0	Content		-72	-111	27402517	1152423194
27419	08:42:57.335	00:00:27.419	1646	-1024	-768	-1	-1	-1	-1	4	-1024	-768	-1	-1	-1	-1	4		0	0						Untertest4.avi	0	880	547	72	111				0	Content		-72	-111	27419184	1152439861
27436	08:42:57.352	00:00:27.435	1647	-1024	-768	-1	-1	-1	-1	4	-1024	-768	-1	-1	-1	-1	4		0	0						Untertest4.avi	0	880	547	72	111				0	Content		-72	-111	27435852	1152456529
27453	08:42:57.369	00:00:27.453	1648	-1024	-768	-1	-1	-1	-1	4	-1024	-768	-1	-1	-1	-1	4		0	0						Untertest4.avi	0	880	547	72	111				0	Content		-72	-111	27453091	1152473768
27470	08:42:57.386	00:00:27.469	1649	-1024	-768	-1	-1	-1	-1	4	-1024	-768	-1	-1	-1	-1	4		0	0						Untertest4.avi	0	880	547	72	111				0	Content		-72	-111	27469759	1152490436
27486	08:42:57.402	00:00:27.485	1650	-1024	-768	-1	-1	-1	-1	4	-1024	-768	-1	-1	-1	-1	4		0	0						Untertest4.avi	0	880	547	72	111				0	Content		-72	-111	27485992	1152506669
27503	08:42:57.419	00:00:27.502	1651	-1024	-768	-1	-1	-1	-1	4	-1024	-768	-1	-1	-1	-1	4		0	0						Untertest4.avi	0	880	547	72	111				0	Content		-72	-111	27502659	1152523336
27519	08:42:57.435	00:00:27.519	1652	-1024	-768	-1	-1	-1	-1	4	-1024	-768	-1	-1	-1	-1	4		0	0						Untertest4.avi	0	880	547	72	111				0	Content		-72	-111	27519327	1152540004
27535	08:42:57.451	00:00:27.535	1653	-1024	-768	-1	-1	-1	-1	4	-1024	-768	-1	-1	-1	-1	4		0	0						Untertest4.avi	0	880	547	72	111				0	Content		-72	-111	27535094	1152555771
27552	08:42:57.468	00:00:27.551	1654	-1024	-768	-1	-1	-1	-1	4	-1024	-768	-1	-1	-1	-1	4		0	0						Untertest4.avi	0	880	547	72	111				0	Content		-72	-111	27551845	1152572522
27569	08:42:57.485	00:00:27.568	1655	-1024	-768	-1	-1	-1	-1	4	-1024	-768	-1	-1	-1	-1	4		0	0						Untertest4.avi	0	880	547	72	111				0	Content		-72	-111	27568525	1152589202
27585	08:42:57.501	00:00:27.585	1656	-1024	-768	-1	-1	-1	-1	4	-1024	-768	-1	-1	-1	-1	4		0	0						Untertest4.avi	0	880	547	72	111				0	Content		-72	-111	27585193	1152605870
27602	08:42:57.518	00:00:27.601	1657	-1024	-768	-1	-1	-1	-1	4	-1024	-768	-1	-1	-1	-1	4		0	0						Untertest4.avi	0	880	547	72	111				0	Content		-72	-111	27601860	1152622537
27619	08:42:57.535	00:00:27.618	1658	-1024	-768	-1	-1	-1	-1	4	-1024	-768	-1	-1	-1	-1	4		0	0						Untertest4.avi	0	880	547	72	111				0	Content		-72	-111	27618507	1152639184
27635	08:42:57.551	00:00:27.635	1659	-1024	-768	-1	-1	-1	-1	4	-1024	-768	-1	-1	-1	-1	4		0	0						Untertest4.avi	0	880	547	72	111				0	Content		-72	-111	27635075	1152655752
27652	08:42:57.568	00:00:27.652	1660	-1024	-768	-1	-1	-1	-1	4	-1024	-768	-1	-1	-1	-1	4		0	0						Untertest4.avi	0	880	547	72	111				0	Content		-72	-111	27652011	1152672688
27669	08:42:57.585	00:00:27.668	1661	-1024	-768	-1	-1	-1	-1	4	-1024	-768	-1	-1	-1	-1	4		0	0						Untertest4.avi	0	880	547	72	111				0	Content		-72	-111	27668679	1152689356
27686	08:42:57.602	00:00:27.685	1662	-1024	-768	-1	-1	-1	-1	4	-1024	-768	-1	-1	-1	-1	4		0	0						Untertest4.avi	0	880	547	72	111				0	Content		-72	-111	27685818	1152706495
27702	08:42:57.618	00:00:27.702	1663	-1024	-768	-1	-1	-1	-1	4	-1024	-768	-1	-1	-1	-1	4		0	0						Untertest4.avi	0	880	547	72	111				0	Content		-72	-111	27702486	1152723163
27720	08:42:57.636	00:00:27.719	1664	-1024	-768	-1	-1	-1	-1	4	-1024	-768	-1	-1	-1	-1	4		0	0						Untertest4.avi	0	880	547	72	111				0	Content		-72	-111	27719520	1152740197
27736	08:42:57.652	00:00:27.736	1665	-1024	-768	-1	-1	-1	-1	4	-1024	-768	-1	-1	-1	-1	4		0	0						Untertest4.avi	0	880	547	72	111				0	Content		-72	-111	27736188	1152756865
27753	08:42:57.669	00:00:27.752	1666	-1024	-768	-1	-1	-1	-1	4	-1024	-768	-1	-1	-1	-1	4		0	0						Untertest4.avi	0	880	547	72	111				0	Content		-72	-111	27752855	1152773532
27769	08:42:57.685	00:00:27.768	1667	-1024	-768	-1	-1	-1	-1	4	-1024	-768	-1	-1	-1	-1	4		0	0						Untertest4.avi	0	880	547	72	111				0	Content		-72	-111	27768900	1152789577
27786	08:42:57.702	00:00:27.785	1668	-1024	-768	-1	-1	-1	-1	4	-1024	-768	-1	-1	-1	-1	4		0	0						Untertest4.avi	0	880	547	72	111				0	Content		-72	-111	27785567	1152806244
27802	08:42:57.718	00:00:27.802	1669	-1024	-768	-1	-1	-1	-1	4	-1024	-768	-1	-1	-1	-1	4		0	0						Untertest4.avi	0	880	547	72	111				0	Content		-72	-111	27802025	1152822702
27819	08:42:57.735	00:00:27.818	1670	-1024	-768	-1	-1	-1	-1	4	-1024	-768	-1	-1	-1	-1	4		0	0						Untertest4.avi	0	880	547	72	111				0	Content		-72	-111	27818692	1152839369
27835	08:42:57.751	00:00:27.835	1671	-1024	-768	-1	-1	-1	-1	4	-1024	-768	-1	-1	-1	-1	4		0	0						Untertest4.avi	0	880	547	72	111				0	Content		-72	-111	27835359	1152856036
27852	08:42:57.768	00:00:27.851	1672	-1024	-768	-1	-1	-1	-1	4	-1024	-768	-1	-1	-1	-1	4		0	0						Untertest4.avi	0	880	547	72	111				0	Content		-72	-111	27851836	1152872513
27869	08:42:57.785	00:00:27.868	1673	-1024	-768	-1	-1	-1	-1	4	-1024	-768	-1	-1	-1	-1	4		0	0						Untertest4.avi	0	880	547	72	111				0	Content		-72	-111	27868503	1152889180
27885	08:42:57.801	00:00:27.885	1674	-1024	-768	-1	-1	-1	-1	4	-1024	-768	-1	-1	-1	-1	4		0	0						Untertest4.avi	0	880	547	72	111				0	Content		-72	-111	27885084	1152905761
27902	08:42:57.818	00:00:27.901	1675	-1024	-768	-1	-1	-1	-1	4	-1024	-768	-1	-1	-1	-1	4		0	0						Untertest4.avi	0	880	547	72	111				0	Content		-72	-111	27901751	1152922428
27918	08:42:57.834	00:00:27.918	1676	-1024	-768	-1	-1	-1	-1	4	-1024	-768	-1	-1	-1	-1	4		0	0						Untertest4.avi	0	880	547	72	111				0	Content		-72	-111	27918419	1152939096
27935	08:42:57.851	00:00:27.934	1677	-1024	-768	-1	-1	-1	-1	4	-1024	-768	-1	-1	-1	-1	4		0	0						Untertest4.avi	0	880	547	72	111				0	Content		-72	-111	27934991	1152955668
27952	08:42:57.868	00:00:27.951	1678	-1024	-768	-1	-1	-1	-1	4	-1024	-768	-1	-1	-1	-1	4		0	0						Untertest4.avi	0	880	547	72	111				0	Content		-72	-111	27951659	1152972336
27968	08:42:57.884	00:00:27.968	1679	-1024	-768	-1	-1	-1	-1	4	-1024	-768	-1	-1	-1	-1	4		0	0						Untertest4.avi	0	880	547	72	111				0	Content		-72	-111	27968293	1152988970
27985	08:42:57.901	00:00:27.984	1680	-1024	-768	-1	-1	-1	-1	4	-1024	-768	-1	-1	-1	-1	4		0	0						Untertest4.avi	0	880	547	72	111				0	Content		-72	-111	27984960	1153005637
28002	08:42:57.918	00:00:28.001	1681	-1024	-768	-1	-1	-1	-1	4	-1024	-768	-1	-1	-1	-1	4		0	0						Untertest4.avi	0	880	547	72	111				0	Content		-72	-111	28001628	1153022305
28018	08:42:57.934	00:00:28.018	1682	-1024	-768	-1	-1	-1	-1	4	-1024	-768	-1	-1	-1	-1	4		0	0						Untertest4.avi	0	880	547	72	111				0	Content		-72	-111	28018467	1153039144
28035	08:42:57.951	00:00:28.035	1683	-1024	-768	-1	-1	-1	-1	4	-1024	-768	-1	-1	-1	-1	4		0	0						Untertest4.avi	0	880	547	72	111				0	Content		-72	-111	28035135	1153055812
28052	08:42:57.968	00:00:28.052	1684	-1024	-768	-1	-1	-1	-1	4	-1024	-768	-1	-1	-1	-1	4		0	0						Untertest4.avi	0	880	547	72	111				0	Content		-72	-111	28052107	1153072784
28069	08:42:57.985	00:00:28.068	1685	-1024	-768	-1	-1	-1	-1	4	-1024	-768	-1	-1	-1	-1	4		0	0						Untertest4.avi	0	880	547	72	111				0	Content		-72	-111	28068775	1153089452
28085	08:42:58.001	00:00:28.085	1686	-1024	-768	-1	-1	-1	-1	4	-1024	-768	-1	-1	-1	-1	4		0	0						Untertest4.avi	0	880	547	72	111				0	Content		-72	-111	28085442	1153106119
28103	08:42:58.019	00:00:28.102	1687	-1024	-768	-1	-1	-1	-1	4	-1024	-768	-1	-1	-1	-1	4		0	0						Untertest4.avi	0	880	547	72	111				0	Content		-72	-111	28102685	1153123362
28119	08:42:58.035	00:00:28.119	1688	-1024	-768	-1	-1	-1	-1	4	-1024	-768	-1	-1	-1	-1	4		0	0						Untertest4.avi	0	880	547	72	111				0	Content		-72	-111	28119352	1153140029
28136	08:42:58.052	00:00:28.135	1689	-1024	-768	-1	-1	-1	-1	4	-1024	-768	-1	-1	-1	-1	4		0	0						Untertest4.avi	0	880	547	72	111				0	Content		-72	-111	28135585	1153156262
28152	08:42:58.068	00:00:28.152	1690	-1024	-768	-1	-1	-1	-1	4	-1024	-768	-1	-1	-1	-1	4		0	0						Untertest4.avi	0	880	547	72	111				0	Content		-72	-111	28152252	1153172929
28169	08:42:58.085	00:00:28.168	1691	-1024	-768	-1	-1	-1	-1	4	-1024	-768	-1	-1	-1	-1	4		0	0						Untertest4.avi	0	880	547	72	111				0	Content		-72	-111	28168920	1153189597
28185	08:42:58.101	00:00:28.184	1692	-1024	-768	-1	-1	-1	-1	4	-1024	-768	-1	-1	-1	-1	4		0	0						Untertest4.avi	0	880	547	72	111				0	Content		-72	-111	28184671	1153205348
28201	08:42:58.117	00:00:28.201	1693	-1024	-768	-1	-1	-1	-1	4	-1024	-768	-1	-1	-1	-1	4		0	0						Untertest4.avi	0	880	547	72	111				0	Content		-72	-111	28201421	1153222098
28218	08:42:58.134	00:00:28.218	1694	-1024	-768	-1	-1	-1	-1	4	-1024	-768	-1	-1	-1	-1	4		0	0						Untertest4.avi	0	880	547	72	111				0	Content		-72	-111	28218107	1153238784
28235	08:42:58.151	00:00:28.234	1695	-1024	-768	-1	-1	-1	-1	4	-1024	-768	-1	-1	-1	-1	4		0	0						Untertest4.avi	0	880	547	72	111				0	Content		-72	-111	28234774	1153255451
28251	08:42:58.167	00:00:28.251	1696	-1024	-768	-1	-1	-1	-1	4	-1024	-768	-1	-1	-1	-1	4		0	0						Untertest4.avi	0	880	547	72	111				0	Content		-72	-111	28251442	1153272119
28268	08:42:58.184	00:00:28.268	1697	-1024	-768	-1	-1	-1	-1	4	-1024	-768	-1	-1	-1	-1	4		0	0						Untertest4.avi	0	880	547	72	111				0	Content		-72	-111	28268096	1153288773
28285	08:42:58.201	00:00:28.284	1698	-1024	-768	-1	-1	-1	-1	4	-1024	-768	-1	-1	-1	-1	4		0	0						Untertest4.avi	0	880	547	72	111				0	Content		-72	-111	28284664	1153305341
28302	08:42:58.218	00:00:28.301	1699	-1024	-768	-1	-1	-1	-1	4	-1024	-768	-1	-1	-1	-1	4		0	0						Untertest4.avi	0	880	547	72	111				0	Content		-72	-111	28301601	1153322278
28318	08:42:58.234	00:00:28.318	1700	-1024	-768	-1	-1	-1	-1	4	-1024	-768	-1	-1	-1	-1	4		0	0						Untertest4.avi	0	880	547	72	111				0	Content		-72	-111	28318269	1153338946
28335	08:42:58.251	00:00:28.335	1701	-1024	-768	-1	-1	-1	-1	4	-1024	-768	-1	-1	-1	-1	4		0	0						Untertest4.avi	0	880	547	72	111				0	Content		-72	-111	28335402	1153356079
28352	08:42:58.268	00:00:28.352	1702	-1024	-768	-1	-1	-1	-1	4	-1024	-768	-1	-1	-1	-1	4		0	0						Untertest4.avi	0	880	547	72	111				0	Content		-72	-111	28352070	1153372747
28369	08:42:58.285	00:00:28.369	1703	-1024	-768	-1	-1	-1	-1	4	-1024	-768	-1	-1	-1	-1	4		0	0						Untertest4.avi	0	880	547	72	111				0	Content		-72	-111	28369099	1153389776
28386	08:42:58.302	00:00:28.385	1704	-1024	-768	-1	-1	-1	-1	4	-1024	-768	-1	-1	-1	-1	4		0	0						Untertest4.avi	0	880	547	72	111				0	Content		-72	-111	28385766	1153406443
28402	08:42:58.318	00:00:28.402	1705	-1024	-768	-1	-1	-1	-1	4	-1024	-768	-1	-1	-1	-1	4		0	0						Untertest4.avi	0	880	547	72	111				0	Content		-72	-111	28402434	1153423111
28418	08:42:58.334	00:00:28.418	1706	-1024	-768	-1	-1	-1	-1	4	-1024	-768	-1	-1	-1	-1	4		0	0						Untertest4.avi	0	880	547	72	111				0	Content		-72	-111	28418481	1153439158
28435	08:42:58.351	00:00:28.435	1707	-1024	-768	-1	-1	-1	-1	4	-1024	-768	-1	-1	-1	-1	4		0	0						Untertest4.avi	0	880	547	72	111				0	Content		-72	-111	28435149	1153455826
28452	08:42:58.368	00:00:28.451	1708	-1024	-768	-1	-1	-1	-1	4	-1024	-768	-1	-1	-1	-1	4		0	0						Untertest4.avi	0	880	547	72	111				0	Content		-72	-111	28451609	1153472286
28468	08:42:58.384	00:00:28.468	1709	-1024	-768	-1	-1	-1	-1	4	-1024	-768	-1	-1	-1	-1	4		0	0						Untertest4.avi	0	880	547	72	111				0	Content		-72	-111	28468277	1153488954
28485	08:42:58.401	00:00:28.484	1710	-1024	-768	-1	-1	-1	-1	4	-1024	-768	-1	-1	-1	-1	4		0	0						Untertest4.avi	0	880	547	72	111				0	Content		-72	-111	28484944	1153505621
28501	08:42:58.417	00:00:28.501	1711	-1024	-768	-1	-1	-1	-1	4	-1024	-768	-1	-1	-1	-1	4		0	0						Untertest4.avi	0	880	547	72	111				0	Content		-72	-111	28501429	1153522106
28518	08:42:58.434	00:00:28.518	1712	-1024	-768	-1	-1	-1	-1	4	-1024	-768	-1	-1	-1	-1	4		0	0						Untertest4.avi	0	880	547	72	111				0	Content		-72	-111	28518096	1153538773
28535	08:42:58.451	00:00:28.534	1713	-1024	-768	-1	-1	-1	-1	4	-1024	-768	-1	-1	-1	-1	4		0	0						Untertest4.avi	0	880	547	72	111				0	Content		-72	-111	28534674	1153555351
28551	08:42:58.467	00:00:28.551	1714	-1024	-768	-1	-1	-1	-1	4	-1024	-768	-1	-1	-1	-1	4		0	0						Untertest4.avi	0	880	547	72	111				0	Content		-72	-111	28551342	1153572019
28568	08:42:58.484	00:00:28.568	1715	-1024	-768	-1	-1	-1	-1	4	-1024	-768	-1	-1	-1	-1	4		0	0						Untertest4.avi	0	880	547	72	111				0	Content		-72	-111	28568009	1153588686
28585	08:42:58.501	00:00:28.584	1716	-1024	-768	-1	-1	-1	-1	4	-1024	-768	-1	-1	-1	-1	4		0	0						Untertest4.avi	0	880	547	72	111				0	Content		-72	-111	28584579	1153605256
28601	08:42:58.517	00:00:28.601	1717	-1024	-768	-1	-1	-1	-1	4	-1024	-768	-1	-1	-1	-1	4		0	0						Untertest4.avi	0	880	547	72	111				0	Content		-72	-111	28601246	1153621923
28618	08:42:58.534	00:00:28.617	1718	-1024	-768	-1	-1	-1	-1	4	-1024	-768	-1	-1	-1	-1	4		0	0						Untertest4.avi	0	880	547	72	111				0	Content		-72	-111	28617842	1153638519
28635	08:42:58.551	00:00:28.634	1719	-1024	-768	-1	-1	-1	-1	4	-1024	-768	-1	-1	-1	-1	4		0	0						Untertest4.avi	0	880	547	72	111				0	Content		-72	-111	28634509	1153655186
28651	08:42:58.567	00:00:28.651	1720	-1024	-768	-1	-1	-1	-1	4	-1024	-768	-1	-1	-1	-1	4		0	0						Untertest4.avi	0	880	547	72	111				0	Content		-72	-111	28651177	1153671854
28668	08:42:58.584	00:00:28.668	1721	-1024	-768	-1	-1	-1	-1	4	-1024	-768	-1	-1	-1	-1	4		0	0						Untertest4.avi	0	880	547	72	111				0	Content		-72	-111	28668042	1153688719
28685	08:42:58.601	00:00:28.684	1722	-1024	-768	-1	-1	-1	-1	4	-1024	-768	-1	-1	-1	-1	4		0	0						Untertest4.avi	0	880	547	72	111				0	Content		-72	-111	28684710	1153705387
28702	08:42:58.618	00:00:28.701	1723	-1024	-768	-1	-1	-1	-1	4	-1024	-768	-1	-1	-1	-1	4		0	0						Untertest4.avi	0	880	547	72	111				0	Content		-72	-111	28701687	1153722364
28718	08:42:58.634	00:00:28.718	1724	-1024	-768	-1	-1	-1	-1	4	-1024	-768	-1	-1	-1	-1	4		0	0						Untertest4.avi	0	880	547	72	111				0	Content		-72	-111	28718354	1153739031
28735	08:42:58.651	00:00:28.735	1725	-1024	-768	-1	-1	-1	-1	4	-1024	-768	-1	-1	-1	-1	4		0	0						Untertest4.avi	0	880	547	72	111				0	Content		-72	-111	28735022	1153755699
28752	08:42:58.668	00:00:28.752	1726	-1024	-768	-1	-1	-1	-1	4	-1024	-768	-1	-1	-1	-1	4		0	0						Untertest4.avi	0	880	547	72	111				0	Content		-72	-111	28752267	1153772944
28769	08:42:58.685	00:00:28.768	1727	-1024	-768	-1	-1	-1	-1	4	-1024	-768	-1	-1	-1	-1	4		0	0						Untertest4.avi	0	880	547	72	111				0	Content		-72	-111	28768935	1153789612
28785	08:42:58.701	00:00:28.785	1728	-1024	-768	-1	-1	-1	-1	4	-1024	-768	-1	-1	-1	-1	4		0	0						Untertest4.avi	0	880	547	72	111				0	Content		-72	-111	28785174	1153805851
28802	08:42:58.718	00:00:28.801	1729	-1024	-768	-1	-1	-1	-1	4	-1024	-768	-1	-1	-1	-1	4		0	0						Untertest4.avi	0	880	547	72	111				0	Content		-72	-111	28801842	1153822519
28819	08:42:58.735	00:00:28.818	1730	-1024	-768	-1	-1	-1	-1	4	-1024	-768	-1	-1	-1	-1	4		0	0						Untertest4.avi	0	880	547	72	111				0	Content		-72	-111	28818509	1153839186
28834	08:42:58.750	00:00:28.834	1731	-1024	-768	-1	-1	-1	-1	4	-1024	-768	-1	-1	-1	-1	4		0	0						Untertest4.avi	0	880	547	72	111				0	Content		-72	-111	28834275	1153854952
28851	08:42:58.767	00:00:28.851	1732	-1024	-768	-1	-1	-1	-1	4	-1024	-768	-1	-1	-1	-1	4		0	0						Untertest4.avi	0	880	547	72	111				0	Content		-72	-111	28851011	1153871688
28868	08:42:58.784	00:00:28.867	1733	-1024	-768	-1	-1	-1	-1	4	-1024	-768	-1	-1	-1	-1	4		0	0						Untertest4.avi	0	880	547	72	111				0	Content		-72	-111	28867656	1153888333
28884	08:42:58.800	00:00:28.884	1734	-1024	-768	-1	-1	-1	-1	4	-1024	-768	-1	-1	-1	-1	4		0	0						Untertest4.avi	0	880	547	72	111				0	Content		-72	-111	28884324	1153905001
28901	08:42:58.817	00:00:28.900	1735	-1024	-768	-1	-1	-1	-1	4	-1024	-768	-1	-1	-1	-1	4		0	0						Untertest4.avi	0	880	547	72	111				0	Content		-72	-111	28900991	1153921668
28918	08:42:58.834	00:00:28.917	1736	-1024	-768	-1	-1	-1	-1	4	-1024	-768	-1	-1	-1	-1	4		0	0						Untertest4.avi	0	880	547	72	111				0	Content		-72	-111	28917688	1153938365
28934	08:42:58.850	00:00:28.934	1737	-1024	-768	-1	-1	-1	-1	4	-1024	-768	-1	-1	-1	-1	4		0	0						Untertest4.avi	0	880	547	72	111				0	Content		-72	-111	28934255	1153954932
28951	08:42:58.867	00:00:28.951	1738	-1024	-768	-1	-1	-1	-1	4	-1024	-768	-1	-1	-1	-1	4		0	0						Untertest4.avi	0	880	547	72	111				0	Content		-72	-111	28951194	1153971871
28968	08:42:58.884	00:00:28.967	1739	-1024	-768	-1	-1	-1	-1	4	-1024	-768	-1	-1	-1	-1	4		0	0						Untertest4.avi	0	880	547	72	111				0	Content		-72	-111	28967861	1153988538
28985	08:42:58.901	00:00:28.984	1740	-1024	-768	-1	-1	-1	-1	4	-1024	-768	-1	-1	-1	-1	4		0	0						Untertest4.avi	0	880	547	72	111				0	Content		-72	-111	28984995	1154005672
29002	08:42:58.918	00:00:29.001	1741	-1024	-768	-1	-1	-1	-1	4	-1024	-768	-1	-1	-1	-1	4		0	0						Untertest4.avi	0	880	547	72	111				0	Content		-72	-111	29001662	1154022339
29019	08:42:58.935	00:00:29.018	1742	-1024	-768	-1	-1	-1	-1	4	-1024	-768	-1	-1	-1	-1	4		0	0						Untertest4.avi	0	880	547	72	111				0	Content		-72	-111	29018693	1154039370
29035	08:42:58.951	00:00:29.035	1743	-1024	-768	-1	-1	-1	-1	4	-1024	-768	-1	-1	-1	-1	4		0	0						Untertest4.avi	0	880	547	72	111				0	Content		-72	-111	29035360	1154056037
29052	08:42:58.968	00:00:29.052	1744	-1024	-768	-1	-1	-1	-1	4	-1024	-768	-1	-1	-1	-1	4		0	0						Untertest4.avi	0	880	547	72	111				0	Content		-72	-111	29052028	1154072705
29068	08:42:58.984	00:00:29.068	1745	-1024	-768	-1	-1	-1	-1	4	-1024	-768	-1	-1	-1	-1	4		0	0						Untertest4.avi	0	880	547	72	111				0	Content		-72	-111	29068075	1154088752
29085	08:42:59.001	00:00:29.084	1746	-1024	-768	-1	-1	-1	-1	4	-1024	-768	-1	-1	-1	-1	4		0	0						Untertest4.avi	0	880	547	72	111				0	Content		-72	-111	29084742	1154105419
29101	08:42:59.017	00:00:29.101	1747	-1024	-768	-1	-1	-1	-1	4	-1024	-768	-1	-1	-1	-1	4		0	0						Untertest4.avi	0	880	547	72	111				0	Content		-72	-111	29101201	1154121878
29118	08:42:59.034	00:00:29.117	1748	-1024	-768	-1	-1	-1	-1	4	-1024	-768	-1	-1	-1	-1	4		0	0						Untertest4.avi	0	880	547	72	111				0	Content		-72	-111	29117868	1154138545
29135	08:42:59.051	00:00:29.134	1749	-1024	-768	-1	-1	-1	-1	4	-1024	-768	-1	-1	-1	-1	4		0	0						Untertest4.avi	0	880	547	72	111				0	Content		-72	-111	29134536	1154155213
29151	08:42:59.067	00:00:29.150	1750	-1024	-768	-1	-1	-1	-1	4	-1024	-768	-1	-1	-1	-1	4		0	0						Untertest4.avi	0	880	547	72	111				0	Content		-72	-111	29150952	1154171629
29168	08:42:59.084	00:00:29.167	1751	-1024	-768	-1	-1	-1	-1	4	-1024	-768	-1	-1	-1	-1	4		0	0						Untertest4.avi	0	880	547	72	111				0	Content		-72	-111	29167620	1154188297
29184	08:42:59.100	00:00:29.184	1752	-1024	-768	-1	-1	-1	-1	4	-1024	-768	-1	-1	-1	-1	4		0	0						Untertest4.avi	0	880	547	72	111				0	Content		-72	-111	29184116	1154204793
29201	08:42:59.117	00:00:29.200	1753	-1024	-768	-1	-1	-1	-1	4	-1024	-768	-1	-1	-1	-1	4		0	0						Untertest4.avi	0	880	547	72	111				0	Content		-72	-111	29200797	1154221474
29217	08:42:59.133	00:00:29.217	1754	-1024	-768	-1	-1	-1	-1	4	-1024	-768	-1	-1	-1	-1	4		0	0						Untertest4.avi	0	880	547	72	111				0	Content		-72	-111	29217394	1154238071
29234	08:42:59.150	00:00:29.234	1755	-1024	-768	-1	-1	-1	-1	4	-1024	-768	-1	-1	-1	-1	4		0	0						Untertest4.avi	0	880	547	72	111				0	Content		-72	-111	29234061	1154254738
29251	08:42:59.167	00:00:29.250	1756	-1024	-768	-1	-1	-1	-1	4	-1024	-768	-1	-1	-1	-1	4		0	0						Untertest4.avi	0	880	547	72	111				0	Content		-72	-111	29250965	1154271642
29268	08:42:59.184	00:00:29.267	1757	-1024	-768	-1	-1	-1	-1	4	-1024	-768	-1	-1	-1	-1	4		0	0						Untertest4.avi	0	880	547	72	111				0	Content		-72	-111	29267632	1154288309
29285	08:42:59.201	00:00:29.284	1758	-1024	-768	-1	-1	-1	-1	4	-1024	-768	-1	-1	-1	-1	4		0	0						Untertest4.avi	0	880	547	72	111				0	Content		-72	-111	29284626	1154305303
29301	08:42:59.217	00:00:29.301	1759	-1024	-768	-1	-1	-1	-1	4	-1024	-768	-1	-1	-1	-1	4		0	0						Untertest4.avi	0	880	547	72	111				0	Content		-72	-111	29301293	1154321970
29318	08:42:59.234	00:00:29.317	1760	-1024	-768	-1	-1	-1	-1	4	-1024	-768	-1	-1	-1	-1	4		0	0						Untertest4.avi	0	880	547	72	111				0	Content		-72	-111	29317961	1154338638
29335	08:42:59.251	00:00:29.335	1761	-1024	-768	-1	-1	-1	-1	4	-1024	-768	-1	-1	-1	-1	4		0	0						Untertest4.avi	0	880	547	72	111				0	Content		-72	-111	29335221	1154355898
29352	08:42:59.268	00:00:29.351	1762	-1024	-768	-1	-1	-1	-1	4	-1024	-768	-1	-1	-1	-1	4		0	0						Untertest4.avi	0	880	547	72	111				0	Content		-72	-111	29351889	1154372566
29368	08:42:59.284	00:00:29.368	1763	-1024	-768	-1	-1	-1	-1	4	-1024	-768	-1	-1	-1	-1	4		0	0						Untertest4.avi	0	880	547	72	111				0	Content		-72	-111	29368129	1154388806
29385	08:42:59.301	00:00:29.384	1764	-1024	-768	-1	-1	-1	-1	4	-1024	-768	-1	-1	-1	-1	4		0	0						Untertest4.avi	0	880	547	72	111				0	Content		-72	-111	29384797	1154405474
29401	08:42:59.317	00:00:29.401	1765	-1024	-768	-1	-1	-1	-1	4	-1024	-768	-1	-1	-1	-1	4		0	0						Untertest4.avi	0	880	547	72	111				0	Content		-72	-111	29401464	1154422141
29417	08:42:59.333	00:00:29.417	1766	-1024	-768	-1	-1	-1	-1	4	-1024	-768	-1	-1	-1	-1	4		0	0						Untertest4.avi	0	880	547	72	111				0	Content		-72	-111	29417231	1154437908
29434	08:42:59.350	00:00:29.433	1767	-1024	-768	-1	-1	-1	-1	4	-1024	-768	-1	-1	-1	-1	4		0	0						Untertest4.avi	0	880	547	72	111				0	Content		-72	-111	29433981	1154454658
29451	08:42:59.367	00:00:29.450	1768	-1024	-768	-1	-1	-1	-1	4	-1024	-768	-1	-1	-1	-1	4		0	0						Untertest4.avi	0	880	547	72	111				0	Content		-72	-111	29450665	1154471342
29467	08:42:59.383	00:00:29.467	1769	-1024	-768	-1	-1	-1	-1	4	-1024	-768	-1	-1	-1	-1	4		0	0						Untertest4.avi	0	880	547	72	111				0	Content		-72	-111	29467333	1154488010
29484	08:42:59.400	00:00:29.484	1770	-1024	-768	-1	-1	-1	-1	4	-1024	-768	-1	-1	-1	-1	4		0	0						Untertest4.avi	0	880	547	72	111				0	Content		-72	-111	29484000	1154504677
29501	08:42:59.417	00:00:29.500	1771	-1024	-768	-1	-1	-1	-1	4	-1024	-768	-1	-1	-1	-1	4		0	0						Untertest4.avi	0	880	547	72	111				0	Content		-72	-111	29500657	1154521334
29517	08:42:59.433	00:00:29.517	1772	-1024	-768	-1	-1	-1	-1	4	-1024	-768	-1	-1	-1	-1	4		0	0						Untertest4.avi	0	880	547	72	111				0	Content		-72	-111	29517227	1154537904
29534	08:42:59.450	00:00:29.534	1773	-1024	-768	-1	-1	-1	-1	4	-1024	-768	-1	-1	-1	-1	4		0	0						Untertest4.avi	0	880	547	72	111				0	Content		-72	-111	29534165	1154554842
29551	08:42:59.467	00:00:29.550	1774	-1024	-768	-1	-1	-1	-1	4	-1024	-768	-1	-1	-1	-1	4		0	0						Untertest4.avi	0	880	547	72	111				0	Content		-72	-111	29550832	1154571509
29568	08:42:59.484	00:00:29.567	1775	-1024	-768	-1	-1	-1	-1	4	-1024	-768	-1	-1	-1	-1	4		0	0						Untertest4.avi	0	880	547	72	111				0	Content		-72	-111	29567965	1154588642
29585	08:42:59.501	00:00:29.584	1776	-1024	-768	-1	-1	-1	-1	4	-1024	-768	-1	-1	-1	-1	4		0	0						Untertest4.avi	0	880	547	72	111				0	Content		-72	-111	29584632	1154605309
29602	08:42:59.518	00:00:29.601	1777	-1024	-768	-1	-1	-1	-1	4	-1024	-768	-1	-1	-1	-1	4		0	0						Untertest4.avi	0	880	547	72	111				0	Content		-72	-111	29601661	1154622338
29618	08:42:59.534	00:00:29.618	1778	-1024	-768	-1	-1	-1	-1	4	-1024	-768	-1	-1	-1	-1	4		0	0						Untertest4.avi	0	880	547	72	111				0	Content		-72	-111	29618329	1154639006
29635	08:42:59.551	00:00:29.634	1779	-1024	-768	-1	-1	-1	-1	4	-1024	-768	-1	-1	-1	-1	4		0	0						Untertest4.avi	0	880	547	72	111				0	Content		-72	-111	29634996	1154655673
29651	08:42:59.567	00:00:29.651	1780	-1024	-768	-1	-1	-1	-1	4	-1024	-768	-1	-1	-1	-1	4		0	0						Untertest4.avi	0	880	547	72	111				0	Content		-72	-111	29651044	1154671721
29668	08:42:59.584	00:00:29.667	1781	-1024	-768	-1	-1	-1	-1	4	-1024	-768	-1	-1	-1	-1	4		0	0						Untertest4.avi	0	880	547	72	111				0	Content		-72	-111	29667711	1154688388
29684	08:42:59.600	00:00:29.684	1782	-1024	-768	-1	-1	-1	-1	4	-1024	-768	-1	-1	-1	-1	4		0	0						Untertest4.avi	0	880	547	72	111				0	Content		-72	-111	29684176	1154704853
29701	08:42:59.617	00:00:29.700	1783	-1024	-768	-1	-1	-1	-1	4	-1024	-768	-1	-1	-1	-1	4		0	0						Untertest4.avi	0	880	547	72	111				0	Content		-72	-111	29700843	1154721520
29718	08:42:59.634	00:00:29.717	1784	-1024	-768	-1	-1	-1	-1	4	-1024	-768	-1	-1	-1	-1	4		0	0						Untertest4.avi	0	880	547	72	111				0	Content		-72	-111	29717511	1154738188
29734	08:42:59.650	00:00:29.733	1785	-1024	-768	-1	-1	-1	-1	4	-1024	-768	-1	-1	-1	-1	4		0	0						Untertest4.avi	0	880	547	72	111				0	Content		-72	-111	29733925	1154754602
29751	08:42:59.667	00:00:29.750	1786	-1024	-768	-1	-1	-1	-1	4	-1024	-768	-1	-1	-1	-1	4		0	0						Untertest4.avi	0	880	547	72	111				0	Content		-72	-111	29750592	1154771269
29767	08:42:59.683	00:00:29.767	1787	-1024	-768	-1	-1	-1	-1	4	-1024	-768	-1	-1	-1	-1	4		0	0						Untertest4.avi	0	880	547	72	111				0	Content		-72	-111	29767195	1154787872
29784	08:42:59.700	00:00:29.783	1788	-1024	-768	-1	-1	-1	-1	4	-1024	-768	-1	-1	-1	-1	4		0	0						Untertest4.avi	0	880	547	72	111				0	Content		-72	-111	29783862	1154804539
29801	08:42:59.717	00:00:29.800	1789	-1024	-768	-1	-1	-1	-1	4	-1024	-768	-1	-1	-1	-1	4		0	0						Untertest4.avi	0	880	547	72	111				0	Content		-72	-111	29800530	1154821207
29817	08:42:59.733	00:00:29.817	1790	-1024	-768	-1	-1	-1	-1	4	-1024	-768	-1	-1	-1	-1	4		0	0						Untertest4.avi	0	880	547	72	111				0	Content		-72	-111	29817121	1154837798
29834	08:42:59.750	00:00:29.833	1791	-1024	-768	-1	-1	-1	-1	4	-1024	-768	-1	-1	-1	-1	4		0	0						Untertest4.avi	0	880	547	72	111				0	Content		-72	-111	29833789	1154854466
29850	08:42:59.766	00:00:29.850	1792	-1024	-768	-1	-1	-1	-1	4	-1024	-768	-1	-1	-1	-1	4		0	0						Untertest4.avi	0	880	547	72	111				0	Content		-72	-111	29850394	1154871071
29867	08:42:59.783	00:00:29.867	1793	-1024	-768	-1	-1	-1	-1	4	-1024	-768	-1	-1	-1	-1	4		0	0						Untertest4.avi	0	880	547	72	111				0	Content		-72	-111	29867062	1154887739
29884	08:42:59.800	00:00:29.883	1794	-1024	-768	-1	-1	-1	-1	4	-1024	-768	-1	-1	-1	-1	4		0	0						Untertest4.avi	0	880	547	72	111				0	Content		-72	-111	29883729	1154904406
29901	08:42:59.817	00:00:29.900	1795	-1024	-768	-1	-1	-1	-1	4	-1024	-768	-1	-1	-1	-1	4		0	0						Untertest4.avi	0	880	547	72	111				0	Content		-72	-111	29900595	1154921272
29917	08:42:59.833	00:00:29.917	1796	-1024	-768	-1	-1	-1	-1	4	-1024	-768	-1	-1	-1	-1	4		0	0						Untertest4.avi	0	880	547	72	111				0	Content		-72	-111	29917262	1154937939
29934	08:42:59.850	00:00:29.934	1797	-1024	-768	-1	-1	-1	-1	4	-1024	-768	-1	-1	-1	-1	4		0	0						Untertest4.avi	0	880	547	72	111				0	Content		-72	-111	29934244	1154954921
29951	08:42:59.867	00:00:29.950	1798	-1024	-768	-1	-1	-1	-1	4	-1024	-768	-1	-1	-1	-1	4		0	0						Untertest4.avi	0	880	547	72	111				0	Content		-72	-111	29950912	1154971589
29968	08:42:59.884	00:00:29.967	1799	-1024	-768	-1	-1	-1	-1	4	-1024	-768	-1	-1	-1	-1	4		0	0						Untertest4.avi	0	880	547	72	111				0	Content		-72	-111	29967579	1154988256
29985	08:42:59.901	00:00:29.984	1800	-1024	-768	-1	-1	-1	-1	4	-1024	-768	-1	-1	-1	-1	4		0	0						Untertest4.avi	0	880	547	72	111				0	Content		-72	-111	29984828	1155005505
30001	08:42:59.917	00:00:30.001	1801	-1024	-768	-1	-1	-1	-1	4	-1024	-768	-1	-1	-1	-1	4		0	0						Untertest4.avi	0	880	547	72	111				0	Content		-72	-111	30001495	1155022172
30018	08:42:59.934	00:00:30.017	1802	-1024	-768	-1	-1	-1	-1	4	-1024	-768	-1	-1	-1	-1	4		0	0						Untertest4.avi	0	880	547	72	111				0	Content		-72	-111	30017732	1155038409
30034	08:42:59.950	00:00:30.034	1803	-1024	-768	-1	-1	-1	-1	4	-1024	-768	-1	-1	-1	-1	4		0	0						Untertest4.avi	0	880	547	72	111				0	Content		-72	-111	30034399	1155055076
30051	08:42:59.967	00:00:30.051	1804	-1024	-768	-1	-1	-1	-1	4	-1024	-768	-1	-1	-1	-1	4		0	0						Untertest4.avi	0	880	547	72	111				0	Content		-72	-111	30051067	1155071744
30067	08:42:59.983	00:00:30.066	1805	-1024	-768	-1	-1	-1	-1	4	-1024	-768	-1	-1	-1	-1	4		0	0						Untertest4.avi	0	880	547	72	111				0	Content		-72	-111	30066825	1155087502
30084	08:43:00.000	00:00:30.083	1806	-1024	-768	-1	-1	-1	-1	4	-1024	-768	-1	-1	-1	-1	4		0	0						Untertest4.avi	0	880	547	72	111				0	Content		-72	-111	30083574	1155104251
30100	08:43:00.016	00:00:30.100	1807	-1024	-768	-1	-1	-1	-1	4	-1024	-768	-1	-1	-1	-1	4		0	0						Untertest4.avi	0	880	547	72	111				0	Content		-72	-111	30100262	1155120939
30117	08:43:00.033	00:00:30.116	1808	-1024	-768	-1	-1	-1	-1	4	-1024	-768	-1	-1	-1	-1	4		0	0						Untertest4.avi	0	880	547	72	111				0	Content		-72	-111	30116929	1155137606
30134	08:43:00.050	00:00:30.133	1809	-1024	-768	-1	-1	-1	-1	4	-1024	-768	-1	-1	-1	-1	4		0	0						Untertest4.avi	0	880	547	72	111				0	Content		-72	-111	30133597	1155154274
30150	08:43:00.066	00:00:30.150	1810	-1024	-768	-1	-1	-1	-1	4	-1024	-768	-1	-1	-1	-1	4		0	0						Untertest4.avi	0	880	547	72	111				0	Content		-72	-111	30150253	1155170930
30167	08:43:00.083	00:00:30.166	1811	-1024	-768	-1	-1	-1	-1	4	-1024	-768	-1	-1	-1	-1	4		0	0						Untertest4.avi	0	880	547	72	111				0	Content		-72	-111	30166821	1155187498
30184	08:43:00.100	00:00:30.183	1812	-1024	-768	-1	-1	-1	-1	4	-1024	-768	-1	-1	-1	-1	4		0	0						Untertest4.avi	0	880	547	72	111				0	Content		-72	-111	30183756	1155204433
30200	08:43:00.116	00:00:30.200	1813	-1024	-768	-1	-1	-1	-1	4	-1024	-768	-1	-1	-1	-1	4		0	0						Untertest4.avi	0	880	547	72	111				0	Content		-72	-111	30200424	1155221101
30218	08:43:00.134	00:00:30.217	1814	-1024	-768	-1	-1	-1	-1	4	-1024	-768	-1	-1	-1	-1	4		0	0						Untertest4.avi	0	880	547	72	111				0	Content		-72	-111	30217555	1155238232
30234	08:43:00.150	00:00:30.234	1815	-1024	-768	-1	-1	-1	-1	4	-1024	-768	-1	-1	-1	-1	4		0	0						Untertest4.avi	0	880	547	72	111				0	Content		-72	-111	30234223	1155254900
30251	08:43:00.167	00:00:30.251	1816	-1024	-768	-1	-1	-1	-1	4	-1024	-768	-1	-1	-1	-1	4		0	0						Untertest4.avi	0	880	547	72	111				0	Content		-72	-111	30251252	1155271929
30268	08:43:00.184	00:00:30.267	1817	-1024	-768	-1	-1	-1	-1	4	-1024	-768	-1	-1	-1	-1	4		0	0						Untertest4.avi	0	880	547	72	111				0	Content		-72	-111	30267920	1155288597
30285	08:43:00.201	00:00:30.284	1818	-1024	-768	-1	-1	-1	-1	4	-1024	-768	-1	-1	-1	-1	4		0	0						Untertest4.avi	0	880	547	72	111				0	Content		-72	-111	30284587	1155305264
30301	08:43:00.217	00:00:30.300	1819	-1024	-768	-1	-1	-1	-1	4	-1024	-768	-1	-1	-1	-1	4		0	0						Untertest4.avi	0	880	547	72	111				0	Content		-72	-111	30300634	1155321311
30317	08:43:00.233	00:00:30.317	1820	-1024	-768	-1	-1	-1	-1	4	-1024	-768	-1	-1	-1	-1	4		0	0						Untertest4.avi	0	880	547	72	111				0	Content		-72	-111	30317302	1155337979
30334	08:43:00.250	00:00:30.333	1821	-1024	-768	-1	-1	-1	-1	4	-1024	-768	-1	-1	-1	-1	4		0	0						Untertest4.avi	0	880	547	72	111				0	Content		-72	-111	30333761	1155354438
30350	08:43:00.266	00:00:30.350	1822	-1024	-768	-1	-1	-1	-1	4	-1024	-768	-1	-1	-1	-1	4		0	0						Untertest4.avi	0	880	547	72	111				0	Content		-72	-111	30350429	1155371106
30367	08:43:00.283	00:00:30.367	1823	-1024	-768	-1	-1	-1	-1	4	-1024	-768	-1	-1	-1	-1	4		0	0						Untertest4.avi	0	880	547	72	111				0	Content		-72	-111	30367096	1155387773
30384	08:43:00.300	00:00:30.383	1824	-1024	-768	-1	-1	-1	-1	4	-1024	-768	-1	-1	-1	-1	4		0	0						Untertest4.avi	0	880	547	72	111				0	Content		-72	-111	30383512	1155404189
30400	08:43:00.316	00:00:30.400	1825	-1024	-768	-1	-1	-1	-1	4	-1024	-768	-1	-1	-1	-1	4		0	0						Untertest4.avi	0	880	547	72	111				0	Content		-72	-111	30400179	1155420856
30417	08:43:00.333	00:00:30.416	1826	-1024	-768	-1	-1	-1	-1	4	-1024	-768	-1	-1	-1	-1	4		0	0						Untertest4.avi	0	880	547	72	111				0	Content		-72	-111	30416673	1155437350
30433	08:43:00.349	00:00:30.433	1827	-1024	-768	-1	-1	-1	-1	4	-1024	-768	-1	-1	-1	-1	4		0	0						Untertest4.avi	0	880	547	72	111				0	Content		-72	-111	30433350	1155454027
30450	08:43:00.366	00:00:30.449	1828	-1024	-768	-1	-1	-1	-1	4	-1024	-768	-1	-1	-1	-1	4		0	0						Untertest4.avi	0	880	547	72	111				0	Content		-72	-111	30449948	1155470625
30467	08:43:00.383	00:00:30.466	1829	-1024	-768	-1	-1	-1	-1	4	-1024	-768	-1	-1	-1	-1	4		0	0						Untertest4.avi	0	880	547	72	111				0	Content		-72	-111	30466616	1155487293
30484	08:43:00.400	00:00:30.483	1830	-1024	-768	-1	-1	-1	-1	4	-1024	-768	-1	-1	-1	-1	4		0	0						Untertest4.avi	0	880	547	72	111				0	Content		-72	-111	30483517	1155504194
30500	08:43:00.416	00:00:30.500	1831	-1024	-768	-1	-1	-1	-1	4	-1024	-768	-1	-1	-1	-1	4		0	0						Untertest4.avi	0	880	547	72	111				0	Content		-72	-111	30500185	1155520862
30517	08:43:00.433	00:00:30.517	1832	-1024	-768	-1	-1	-1	-1	4	-1024	-768	-1	-1	-1	-1	4		0	0						Untertest4.avi	0	880	547	72	111				0	Content		-72	-111	30517180	1155537857
30534	08:43:00.450	00:00:30.533	1833	-1024	-768	-1	-1	-1	-1	4	-1024	-768	-1	-1	-1	-1	4		0	0						Untertest4.avi	0	880	547	72	111				0	Content		-72	-111	30533848	1155554525
30551	08:43:00.467	00:00:30.550	1834	-1024	-768	-1	-1	-1	-1	4	-1024	-768	-1	-1	-1	-1	4		0	0						Untertest4.avi	0	880	547	72	111				0	Content		-72	-111	30550515	1155571192
30568	08:43:00.484	00:00:30.567	1835	-1024	-768	-1	-1	-1	-1	4	-1024	-768	-1	-1	-1	-1	4		0	0						Untertest4.avi	0	880	547	72	111				0	Content		-72	-111	30567776	1155588453
30584	08:43:00.500	00:00:30.584	1836	-1024	-768	-1	-1	-1	-1	4	-1024	-768	-1	-1	-1	-1	4		0	0						Untertest4.avi	0	880	547	72	111				0	Content		-72	-111	30584443	1155605120
30601	08:43:00.517	00:00:30.600	1837	-1024	-768	-1	-1	-1	-1	4	-1024	-768	-1	-1	-1	-1	4		0	0						Untertest4.avi	0	880	547	72	111				0	Content		-72	-111	30600683	1155621360
30617	08:43:00.533	00:00:30.617	1838	-1024	-768	-1	-1	-1	-1	4	-1024	-768	-1	-1	-1	-1	4		0	0						Untertest4.avi	0	880	547	72	111				0	Content		-72	-111	30617350	1155638027
30634	08:43:00.550	00:00:30.634	1839	-1024	-768	-1	-1	-1	-1	4	-1024	-768	-1	-1	-1	-1	4		0	0						Untertest4.avi	0	880	547	72	111				0	Content		-72	-111	30634017	1155654694
30650	08:43:00.566	00:00:30.649	1840	-1024	-768	-1	-1	-1	-1	4	-1024	-768	-1	-1	-1	-1	4		0	0						Untertest4.avi	0	880	547	72	111				0	Content		-72	-111	30649783	1155670460
30667	08:43:00.583	00:00:30.666	1841	-1024	-768	-1	-1	-1	-1	4	-1024	-768	-1	-1	-1	-1	4		0	0						Untertest4.avi	0	880	547	72	111				0	Content		-72	-111	30666532	1155687209
30683	08:43:00.599	00:00:30.683	1842	-1024	-768	-1	-1	-1	-1	4	-1024	-768	-1	-1	-1	-1	4		0	0						Untertest4.avi	0	880	547	72	111				0	Content		-72	-111	30683176	1155703853
30700	08:43:00.616	00:00:30.699	1843	-1024	-768	-1	-1	-1	-1	4	-1024	-768	-1	-1	-1	-1	4		0	0						Untertest4.avi	0	880	547	72	111				0	Content		-72	-111	30699843	1155720520
30717	08:43:00.633	00:00:30.716	1844	-1024	-768	-1	-1	-1	-1	4	-1024	-768	-1	-1	-1	-1	4		0	0						Untertest4.avi	0	880	547	72	111				0	Content		-72	-111	30716511	1155737188
30733	08:43:00.649	00:00:30.733	1845	-1024	-768	-1	-1	-1	-1	4	-1024	-768	-1	-1	-1	-1	4		0	0						Untertest4.avi	0	880	547	72	111				0	Content		-72	-111	30733208	1155753885
30750	08:43:00.666	00:00:30.749	1846	-1024	-768	-1	-1	-1	-1	4	-1024	-768	-1	-1	-1	-1	4		0	0						Untertest4.avi	0	880	547	72	111				0	Content		-72	-111	30749791	1155770468
30767	08:43:00.683	00:00:30.766	1847	-1024	-768	-1	-1	-1	-1	4	-1024	-768	-1	-1	-1	-1	4		0	0						Untertest4.avi	0	880	547	72	111				0	Content		-72	-111	30766720	1155787397
30783	08:43:00.699	00:00:30.783	1848	-1024	-768	-1	-1	-1	-1	4	-1024	-768	-1	-1	-1	-1	4		0	0						Untertest4.avi	0	880	547	72	111				0	Content		-72	-111	30783388	1155804065
30801	08:43:00.717	00:00:30.800	1849	-1024	-768	-1	-1	-1	-1	4	-1024	-768	-1	-1	-1	-1	4		0	0						Untertest4.avi	0	880	547	72	111				0	Content		-72	-111	30800518	1155821195
30817	08:43:00.733	00:00:30.817	1850	-1024	-768	-1	-1	-1	-1	4	-1024	-768	-1	-1	-1	-1	4		0	0						Untertest4.avi	0	880	547	72	111				0	Content		-72	-111	30817185	1155837862
30834	08:43:00.750	00:00:30.834	1851	-1024	-768	-1	-1	-1	-1	4	-1024	-768	-1	-1	-1	-1	4		0	0						Untertest4.avi	0	880	547	72	111				0	Content		-72	-111	30834214	1155854891
30851	08:43:00.767	00:00:30.850	1852	-1024	-768	-1	-1	-1	-1	4	-1024	-768	-1	-1	-1	-1	4		0	0						Untertest4.avi	0	880	547	72	111				0	Content		-72	-111	30850881	1155871558
30868	08:43:00.784	00:00:30.867	1853	-1024	-768	-1	-1	-1	-1	4	-1024	-768	-1	-1	-1	-1	4		0	0						Untertest4.avi	0	880	547	72	111				0	Content		-72	-111	30867549	1155888226
30884	08:43:00.800	00:00:30.883	1854	-1024	-768	-1	-1	-1	-1	4	-1024	-768	-1	-1	-1	-1	4		0	0						Untertest4.avi	0	880	547	72	111				0	Content		-72	-111	30883602	1155904279
30900	08:43:00.816	00:00:30.900	1855	-1024	-768	-1	-1	-1	-1	4	-1024	-768	-1	-1	-1	-1	4		0	0						Untertest4.avi	0	880	547	72	111				0	Content		-72	-111	30900270	1155920947
30917	08:43:00.833	00:00:30.916	1856	-1024	-768	-1	-1	-1	-1	4	-1024	-768	-1	-1	-1	-1	4		0	0						Untertest4.avi	0	880	547	72	111				0	Content		-72	-111	30916732	1155937409
30933	08:43:00.849	00:00:30.933	1857	-1024	-768	-1	-1	-1	-1	4	-1024	-768	-1	-1	-1	-1	4		0	0						Untertest4.avi	0	880	547	72	111				0	Content		-72	-111	30933400	1155954077
30950	08:43:00.866	00:00:30.950	1858	-1024	-768	-1	-1	-1	-1	4	-1024	-768	-1	-1	-1	-1	4		0	0						Untertest4.avi	0	880	547	72	111				0	Content		-72	-111	30950067	1155970744
30966	08:43:00.882	00:00:30.966	1859	-1024	-768	-1	-1	-1	-1	4	-1024	-768	-1	-1	-1	-1	4		0	0						Untertest4.avi	0	880	547	72	111				0	Content		-72	-111	30966478	1155987155
30983	08:43:00.899	00:00:30.983	1860	-1024	-768	-1	-1	-1	-1	4	-1024	-768	-1	-1	-1	-1	4		0	0						Untertest4.avi	0	880	547	72	111				0	Content		-72	-111	30983146	1156003823
31000	08:43:00.916	00:00:30.999	1861	-1024	-768	-1	-1	-1	-1	4	-1024	-768	-1	-1	-1	-1	4		0	0						Untertest4.avi	0	880	547	72	111				0	Content		-72	-111	30999650	1156020327
31016	08:43:00.932	00:00:31.016	1862	-1024	-768	-1	-1	-1	-1	4	-1024	-768	-1	-1	-1	-1	4		0	0						Untertest4.avi	0	880	547	72	111				0	Content		-72	-111	31016272	1156036949
31033	08:43:00.949	00:00:31.032	1863	-1024	-768	-1	-1	-1	-1	4	-1024	-768	-1	-1	-1	-1	4		0	0						Untertest4.avi	0	880	547	72	111				0	Content		-72	-111	31032939	1156053616
31050	08:43:00.966	00:00:31.049	1864	-1024	-768	-1	-1	-1	-1	4	-1024	-768	-1	-1	-1	-1	4		0	0						Untertest4.avi	0	880	547	72	111				0	Content		-72	-111	31049607	1156070284
31066	08:43:00.982	00:00:31.066	1865	-1024	-768	-1	-1	-1	-1	4	-1024	-768	-1	-1	-1	-1	4		0	0						Untertest4.avi	0	880	547	72	111				0	Content		-72	-111	31066250	1156086927
31083	08:43:00.999	00:00:31.082	1866	-1024	-768	-1	-1	-1	-1	4	-1024	-768	-1	-1	-1	-1	4		0	0						Untertest4.avi	0	880	547	72	111				0	Content		-72	-111	31082918	1156103595
31100	08:43:01.016	00:00:31.099	1867	-1024	-768	-1	-1	-1	-1	4	-1024	-768	-1	-1	-1	-1	4		0	0						Untertest4.avi	0	880	547	72	111				0	Content		-72	-111	31099836	1156120513
31117	08:43:01.033	00:00:31.116	1868	-1024	-768	-1	-1	-1	-1	4	-1024	-768	-1	-1	-1	-1	4		0	0						Untertest4.avi	0	880	547	72	111				0	Content		-72	-111	31116504	1156137181
31133	08:43:01.049	00:00:31.133	1869	-1024	-768	-1	-1	-1	-1	4	-1024	-768	-1	-1	-1	-1	4		0	0						Untertest4.avi	0	880	547	72	111				0	Content		-72	-111	31133463	1156154140
31150	08:43:01.066	00:00:31.150	1870	-1024	-768	-1	-1	-1	-1	4	-1024	-768	-1	-1	-1	-1	4		0	0						Untertest4.avi	0	880	547	72	111				0	Content		-72	-111	31150131	1156170808
31167	08:43:01.083	00:00:31.166	1871	-1024	-768	-1	-1	-1	-1	4	-1024	-768	-1	-1	-1	-1	4		0	0						Untertest4.avi	0	880	547	72	111				0	Content		-72	-111	31166798	1156187475
31183	08:43:01.099	00:00:31.183	1872	-1024	-768	-1	-1	-1	-1	4	-1024	-768	-1	-1	-1	-1	4		0	0						Untertest4.avi	0	880	547	72	111				0	Content		-72	-111	31183365	1156204042
31200	08:43:01.116	00:00:31.200	1873	-1024	-768	-1	-1	-1	-1	4	-1024	-768	-1	-1	-1	-1	4		0	0						Untertest4.avi	0	880	547	72	111				0	Content		-72	-111	31200032	1156220709
31216	08:43:01.132	00:00:31.216	1874	-1024	-768	-1	-1	-1	-1	4	-1024	-768	-1	-1	-1	-1	4		0	0						Untertest4.avi	0	880	547	72	111				0	Content		-72	-111	31216241	1156236918
31233	08:43:01.149	00:00:31.232	1875	-1024	-768	-1	-1	-1	-1	4	-1024	-768	-1	-1	-1	-1	4		0	0						Untertest4.avi	0	880	547	72	111				0	Content		-72	-111	31232907	1156253584
31250	08:43:01.166	00:00:31.249	1876	-1024	-768	-1	-1	-1	-1	4	-1024	-768	-1	-1	-1	-1	4		0	0						Untertest4.avi	0	880	547	72	111				0	Content		-72	-111	31249574	1156270251
31265	08:43:01.181	00:00:31.265	1877	-1024	-768	-1	-1	-1	-1	4	-1024	-768	-1	-1	-1	-1	4		0	0						Untertest4.avi	0	880	547	72	111				0	Content		-72	-111	31265400	1156286077
31282	08:43:01.198	00:00:31.282	1878	-1024	-768	-1	-1	-1	-1	4	-1024	-768	-1	-1	-1	-1	4		0	0						Untertest4.avi	0	880	547	72	111				0	Content		-72	-111	31282024	1156302701
31299	08:43:01.215	00:00:31.298	1879	-1024	-768	-1	-1	-1	-1	4	-1024	-768	-1	-1	-1	-1	4		0	0						Untertest4.avi	0	880	547	72	111				0	Content		-72	-111	31298709	1156319386
31315	08:43:01.231	00:00:31.315	1880	-1024	-768	-1	-1	-1	-1	4	-1024	-768	-1	-1	-1	-1	4		0	0						Untertest4.avi	0	880	547	72	111				0	Content		-72	-111	31315376	1156336053
31332	08:43:01.248	00:00:31.332	1881	-1024	-768	-1	-1	-1	-1	4	-1024	-768	-1	-1	-1	-1	4		0	0						Untertest4.avi	0	880	547	72	111				0	Content		-72	-111	31332043	1156352720
31349	08:43:01.265	00:00:31.348	1882	-1024	-768	-1	-1	-1	-1	4	-1024	-768	-1	-1	-1	-1	4		0	0						Untertest4.avi	0	880	547	72	111				0	Content		-72	-111	31348698	1156369375
31365	08:43:01.281	00:00:31.365	1883	-1024	-768	-1	-1	-1	-1	4	-1024	-768	-1	-1	-1	-1	4		0	0						Untertest4.avi	0	880	547	72	111				0	Content		-72	-111	31365265	1156385942
31382	08:43:01.298	00:00:31.382	1884	-1024	-768	-1	-1	-1	-1	4	-1024	-768	-1	-1	-1	-1	4		0	0						Untertest4.avi	0	880	547	72	111				0	Content		-72	-111	31382202	1156402879
31399	08:43:01.315	00:00:31.398	1885	-1024	-768	-1	-1	-1	-1	4	-1024	-768	-1	-1	-1	-1	4		0	0						Untertest4.avi	0	880	547	72	111				0	Content		-72	-111	31398868	1156419545
31416	08:43:01.332	00:00:31.416	1886	-1024	-768	-1	-1	-1	-1	4	-1024	-768	-1	-1	-1	-1	4		0	0						Untertest4.avi	0	880	547	72	111				0	Content		-72	-111	31416001	1156436678
31433	08:43:01.349	00:00:31.432	1887	-1024	-768	-1	-1	-1	-1	4	-1024	-768	-1	-1	-1	-1	4		0	0						Untertest4.avi	0	880	547	72	111				0	Content		-72	-111	31432668	1156453345
31450	08:43:01.366	00:00:31.449	1888	-1024	-768	-1	-1	-1	-1	4	-1024	-768	-1	-1	-1	-1	4		0	0						Untertest4.avi	0	880	547	72	111				0	Content		-72	-111	31449696	1156470373
31466	08:43:01.382	00:00:31.466	1889	-1024	-768	-1	-1	-1	-1	4	-1024	-768	-1	-1	-1	-1	4		0	0						Untertest4.avi	0	880	547	72	111				0	Content		-72	-111	31466362	1156487039
31483	08:43:01.399	00:00:31.483	1890	-1024	-768	-1	-1	-1	-1	4	-1024	-768	-1	-1	-1	-1	4		0	0						Untertest4.avi	0	880	547	72	111				0	Content		-72	-111	31483029	1156503706
31499	08:43:01.415	00:00:31.499	1891	-1024	-768	-1	-1	-1	-1	4	-1024	-768	-1	-1	-1	-1	4		0	0						Untertest4.avi	0	880	547	72	111				0	Content		-72	-111	31499138	1156519815
31516	08:43:01.432	00:00:31.515	1892	-1024	-768	-1	-1	-1	-1	4	-1024	-768	-1	-1	-1	-1	4		0	0						Untertest4.avi	0	880	547	72	111				0	Content		-72	-111	31515804	1156536481
31532	08:43:01.448	00:00:31.532	1893	-1024	-768	-1	-1	-1	-1	4	-1024	-768	-1	-1	-1	-1	4		0	0						Untertest4.avi	0	880	547	72	111				0	Content		-72	-111	31532283	1156552960
31549	08:43:01.465	00:00:31.548	1894	-1024	-768	-1	-1	-1	-1	4	-1024	-768	-1	-1	-1	-1	4		0	0						Untertest4.avi	0	880	547	72	111				0	Content		-72	-111	31548950	1156569627
31566	08:43:01.482	00:00:31.565	1895	-1024	-768	-1	-1	-1	-1	4	-1024	-768	-1	-1	-1	-1	4		0	0						Untertest4.avi	0	880	547	72	111				0	Content		-72	-111	31565616	1156586293
31582	08:43:01.498	00:00:31.582	1896	-1024	-768	-1	-1	-1	-1	4	-1024	-768	-1	-1	-1	-1	4		0	0						Untertest4.avi	0	880	547	72	111				0	Content		-72	-111	31582052	1156602729
31599	08:43:01.515	00:00:31.598	1897	-1024	-768	-1	-1	-1	-1	4	-1024	-768	-1	-1	-1	-1	4		0	0						Untertest4.avi	0	880	547	72	111				0	Content		-72	-111	31598719	1156619396
31615	08:43:01.531	00:00:31.615	1898	-1024	-768	-1	-1	-1	-1	4	-1024	-768	-1	-1	-1	-1	4		0	0						Untertest4.avi	0	880	547	72	111				0	Content		-72	-111	31615110	1156635787
31632	08:43:01.548	00:00:31.631	1899	-1024	-768	-1	-1	-1	-1	4	-1024	-768	-1	-1	-1	-1	4		0	0						Untertest4.avi	0	880	547	72	111				0	Content		-72	-111	31631912	1156652589
31649	08:43:01.565	00:00:31.648	1900	-1024	-768	-1	-1	-1	-1	4	-1024	-768	-1	-1	-1	-1	4		0	0						Untertest4.avi	0	880	547	72	111				0	Content		-72	-111	31648509	1156669186
31665	08:43:01.581	00:00:31.665	1901	-1024	-768	-1	-1	-1	-1	4	-1024	-768	-1	-1	-1	-1	4		0	0						Untertest4.avi	0	880	547	72	111				0	Content		-72	-111	31665176	1156685853
31682	08:43:01.598	00:00:31.682	1902	-1024	-768	-1	-1	-1	-1	4	-1024	-768	-1	-1	-1	-1	4		0	0						Untertest4.avi	0	880	547	72	111				0	Content		-72	-111	31682075	1156702752
31699	08:43:01.615	00:00:31.698	1903	-1024	-768	-1	-1	-1	-1	4	-1024	-768	-1	-1	-1	-1	4		0	0						Untertest4.avi	0	880	547	72	111				0	Content		-72	-111	31698742	1156719419
31716	08:43:01.632	00:00:31.715	1904	-1024	-768	-1	-1	-1	-1	4	-1024	-768	-1	-1	-1	-1	4		0	0						Untertest4.avi	0	880	547	72	111				0	Content		-72	-111	31715695	1156736372
31732	08:43:01.648	00:00:31.732	1905	-1024	-768	-1	-1	-1	-1	4	-1024	-768	-1	-1	-1	-1	4		0	0						Untertest4.avi	0	880	547	72	111				0	Content		-72	-111	31732361	1156753038
31749	08:43:01.665	00:00:31.749	1906	-1024	-768	-1	-1	-1	-1	4	-1024	-768	-1	-1	-1	-1	4		0	0						Untertest4.avi	0	880	547	72	111				0	Content		-72	-111	31749028	1156769705
31766	08:43:01.682	00:00:31.766	1907	-1024	-768	-1	-1	-1	-1	4	-1024	-768	-1	-1	-1	-1	4		0	0						Untertest4.avi	0	880	547	72	111				0	Content		-72	-111	31766319	1156786996
31783	08:43:01.699	00:00:31.782	1908	-1024	-768	-1	-1	-1	-1	4	-1024	-768	-1	-1	-1	-1	4		0	0						Untertest4.avi	0	880	547	72	111				0	Content		-72	-111	31782985	1156803662
31799	08:43:01.715	00:00:31.798	1909	-1024	-768	-1	-1	-1	-1	4	-1024	-768	-1	-1	-1	-1	4		0	0						Untertest4.avi	0	880	547	72	111				0	Content		-72	-111	31798975	1156819652
31816	08:43:01.732	00:00:31.815	1910	-1024	-768	-1	-1	-1	-1	4	-1024	-768	-1	-1	-1	-1	4		0	0						Untertest4.avi	0	880	547	72	111				0	Content		-72	-111	31815642	1156836319
31832	08:43:01.748	00:00:31.831	1911	-1024	-768	-1	-1	-1	-1	4	-1024	-768	-1	-1	-1	-1	4		0	0						Untertest4.avi	0	880	547	72	111				0	Content		-72	-111	31831597	1156852274
31848	08:43:01.764	00:00:31.848	1912	-1024	-768	-1	-1	-1	-1	4	-1024	-768	-1	-1	-1	-1	4		0	0						Untertest4.avi	0	880	547	72	111				0	Content		-72	-111	31848335	1156869012
31865	08:43:01.781	00:00:31.864	1913	-1024	-768	-1	-1	-1	-1	4	-1024	-768	-1	-1	-1	-1	4		0	0						Untertest4.avi	0	880	547	72	111				0	Content		-72	-111	31864986	1156885663
31882	08:43:01.798	00:00:31.881	1914	-1024	-768	-1	-1	-1	-1	4	-1024	-768	-1	-1	-1	-1	4		0	0						Untertest4.avi	0	880	547	72	111				0	Content		-72	-111	31881653	1156902330
31898	08:43:01.814	00:00:31.898	1915	-1024	-768	-1	-1	-1	-1	4	-1024	-768	-1	-1	-1	-1	4		0	0						Untertest4.avi	0	880	547	72	111				0	Content		-72	-111	31898302	1156918979
31915	08:43:01.831	00:00:31.914	1916	-1024	-768	-1	-1	-1	-1	4	-1024	-768	-1	-1	-1	-1	4		0	0						Untertest4.avi	0	880	547	72	111				0	Content		-72	-111	31914969	1156935646
31932	08:43:01.848	00:00:31.931	1917	-1024	-768	-1	-1	-1	-1	4	-1024	-768	-1	-1	-1	-1	4		0	0						Untertest4.avi	0	880	547	72	111				0	Content		-72	-111	31931586	1156952263
31948	08:43:01.864	00:00:31.948	1918	-1024	-768	-1	-1	-1	-1	4	-1024	-768	-1	-1	-1	-1	4		0	0						Untertest4.avi	0	880	547	72	111				0	Content		-72	-111	31948252	1156968929
31965	08:43:01.881	00:00:31.965	1919	-1024	-768	-1	-1	-1	-1	4	-1024	-768	-1	-1	-1	-1	4		0	0						Untertest4.avi	0	880	547	72	111				0	Content		-72	-111	31965162	1156985839
31982	08:43:01.898	00:00:31.981	1920	-1024	-768	-1	-1	-1	-1	4	-1024	-768	-1	-1	-1	-1	4		0	0						Untertest4.avi	0	880	547	72	111				0	Content		-72	-111	31981829	1157002506
31999	08:43:01.915	00:00:31.998	1921	-1024	-768	-1	-1	-1	-1	4	-1024	-768	-1	-1	-1	-1	4		0	0						Untertest4.avi	0	880	547	72	111				0	Content		-72	-111	31998949	1157019626
32016	08:43:01.932	00:00:32.015	1922	-1024	-768	-1	-1	-1	-1	4	-1024	-768	-1	-1	-1	-1	4		0	0						Untertest4.avi	0	880	547	72	111				0	Content		-72	-111	32015615	1157036292
32033	08:43:01.949	00:00:32.032	1923	-1024	-768	-1	-1	-1	-1	4	-1024	-768	-1	-1	-1	-1	4		0	0						Untertest4.avi	0	880	547	72	111				0	Content		-72	-111	32032817	1157053494
32050	08:43:01.966	00:00:32.050	1924	-1024	-768	-1	-1	-1	-1	4	-1024	-768	-1	-1	-1	-1	4		0	0						Untertest4.avi	0	880	547	72	111				0	Content		-72	-111	32050064	1157070741
32066	08:43:01.982	00:00:32.065	1925	-1024	-768	-1	-1	-1	-1	4	-1024	-768	-1	-1	-1	-1	4		0	0						Untertest4.avi	0	880	547	72	111				0	Content		-72	-111	32065749	1157086426
32082	08:43:01.998	00:00:32.082	1926	-1024	-768	-1	-1	-1	-1	4	-1024	-768	-1	-1	-1	-1	4		0	0						Untertest4.avi	0	880	547	72	111				0	Content		-72	-111	32082416	1157103093
32099	08:43:02.015	00:00:32.098	1927	-1024	-768	-1	-1	-1	-1	4	-1024	-768	-1	-1	-1	-1	4		0	0						Untertest4.avi	0	880	547	72	111				0	Content		-72	-111	32098612	1157119289
32115	08:43:02.031	00:00:32.115	1928	-1024	-768	-1	-1	-1	-1	4	-1024	-768	-1	-1	-1	-1	4		0	0						Untertest4.avi	0	880	547	72	111				0	Content		-72	-111	32115278	1157135955
32132	08:43:02.048	00:00:32.131	1929	-1024	-768	-1	-1	-1	-1	4	-1024	-768	-1	-1	-1	-1	4		0	0						Untertest4.avi	0	880	547	72	111				0	Content		-72	-111	32131688	1157152365
32148	08:43:02.064	00:00:32.148	1930	-1024	-768	-1	-1	-1	-1	4	-1024	-768	-1	-1	-1	-1	4		0	0						Untertest4.avi	0	880	547	72	111				0	Content		-72	-111	32148355	1157169032
32165	08:43:02.081	00:00:32.164	1931	-1024	-768	-1	-1	-1	-1	4	-1024	-768	-1	-1	-1	-1	4		0	0						Untertest4.avi	0	880	547	72	111				0	Content		-72	-111	32164891	1157185568
32182	08:43:02.098	00:00:32.181	1932	-1024	-768	-1	-1	-1	-1	4	-1024	-768	-1	-1	-1	-1	4		0	0						Untertest4.avi	0	880	547	72	111				0	Content		-72	-111	32181557	1157202234
32198	08:43:02.114	00:00:32.198	1933	-1024	-768	-1	-1	-1	-1	4	-1024	-768	-1	-1	-1	-1	4		0	0						Untertest4.avi	0	880	547	72	111				0	Content		-72	-111	32198178	1157218855
32215	08:43:02.131	00:00:32.214	1934	-1024	-768	-1	-1	-1	-1	4	-1024	-768	-1	-1	-1	-1	4		0	0						Untertest4.avi	0	880	547	72	111				0	Content		-72	-111	32214845	1157235522
32232	08:43:02.148	00:00:32.231	1935	-1024	-768	-1	-1	-1	-1	4	-1024	-768	-1	-1	-1	-1	4		0	0						Untertest4.avi	0	880	547	72	111				0	Content		-72	-111	32231511	1157252188
32248	08:43:02.164	00:00:32.248	1936	-1024	-768	-1	-1	-1	-1	4	-1024	-768	-1	-1	-1	-1	4		0	0						Untertest4.avi	0	880	547	72	111				0	Content		-72	-111	32248338	1157269015
32265	08:43:02.181	00:00:32.265	1937	-1024	-768	-1	-1	-1	-1	4	-1024	-768	-1	-1	-1	-1	4		0	0						Untertest4.avi	0	880	547	72	111				0	Content		-72	-111	32265005	1157285682
32282	08:43:02.198	00:00:32.281	1938	-1024	-768	-1	-1	-1	-1	4	-1024	-768	-1	-1	-1	-1	4		0	0						Untertest4.avi	0	880	547	72	111				0	Content		-72	-111	32281972	1157302649
32299	08:43:02.215	00:00:32.298	1939	-1024	-768	-1	-1	-1	-1	4	-1024	-768	-1	-1	-1	-1	4		0	0						Untertest4.avi	0	880	547	72	111				0	Content		-72	-111	32298639	1157319316
32315	08:43:02.231	00:00:32.315	1940	-1024	-768	-1	-1	-1	-1	4	-1024	-768	-1	-1	-1	-1	4		0	0						Untertest4.avi	0	880	547	72	111				0	Content		-72	-111	32315306	1157335983
32333	08:43:02.249	00:00:32.332	1941	-1024	-768	-1	-1	-1	-1	4	-1024	-768	-1	-1	-1	-1	4		0	0						Untertest4.avi	0	880	547	72	111				0	Content		-72	-111	32332544	1157353221
32349	08:43:02.265	00:00:32.349	1942	-1024	-768	-1	-1	-1	-1	4	-1024	-768	-1	-1	-1	-1	4		0	0						Untertest4.avi	0	880	547	72	111				0	Content		-72	-111	32349210	1157369887
32365	08:43:02.281	00:00:32.365	1943	-1024	-768	-1	-1	-1	-1	4	-1024	-768	-1	-1	-1	-1	4		0	0						Untertest4.avi	0	880	547	72	111				0	Content		-72	-111	32365442	1157386119
32382	08:43:02.298	00:00:32.382	1944	-1024	-768	-1	-1	-1	-1	4	-1024	-768	-1	-1	-1	-1	4		0	0						Untertest4.avi	0	880	547	72	111				0	Content		-72	-111	32382109	1157402786
32399	08:43:02.315	00:00:32.398	1945	-1024	-768	-1	-1	-1	-1	4	-1024	-768	-1	-1	-1	-1	4		0	0						Untertest4.avi	0	880	547	72	111				0	Content		-72	-111	32398775	1157419452
32415	08:43:02.331	00:00:32.414	1946	-1024	-768	-1	-1	-1	-1	4	-1024	-768	-1	-1	-1	-1	4		0	0						Untertest4.avi	0	880	547	72	111				0	Content		-72	-111	32414523	1157435200
32431	08:43:02.347	00:00:32.431	1947	-1024	-768	-1	-1	-1	-1	4	-1024	-768	-1	-1	-1	-1	4		0	0						Untertest4.avi	0	880	547	72	111				0	Content		-72	-111	32431273	1157451950
32448	08:43:02.364	00:00:32.447	1948	-1024	-768	-1	-1	-1	-1	4	-1024	-768	-1	-1	-1	-1	4		0	0						Untertest4.avi	0	880	547	72	111				0	Content		-72	-111	32447957	1157468634
32465	08:43:02.381	00:00:32.464	1949	-1024	-768	-1	-1	-1	-1	4	-1024	-768	-1	-1	-1	-1	4		0	0						Untertest4.avi	0	880	547	72	111				0	Content		-72	-111	32464624	1157485301
32481	08:43:02.397	00:00:32.481	1950	-1024	-768	-1	-1	-1	-1	4	-1024	-768	-1	-1	-1	-1	4		0	0						Untertest4.avi	0	880	547	72	111				0	Content		-72	-111	32481291	1157501968
32498	08:43:02.414	00:00:32.497	1951	-1024	-768	-1	-1	-1	-1	4	-1024	-768	-1	-1	-1	-1	4		0	0						Untertest4.avi	0	880	547	72	111				0	Content		-72	-111	32497941	1157518618
32515	08:43:02.431	00:00:32.514	1952	-1024	-768	-1	-1	-1	-1	4	-1024	-768	-1	-1	-1	-1	4		0	0						Untertest4.avi	0	880	547	72	111				0	Content		-72	-111	32514508	1157535185
32531	08:43:02.447	00:00:32.531	1953	-1024	-768	-1	-1	-1	-1	4	-1024	-768	-1	-1	-1	-1	4		0	0						Untertest4.avi	0	880	547	72	111				0	Content		-72	-111	32531447	1157552124
32548	08:43:02.464	00:00:32.548	1954	-1024	-768	-1	-1	-1	-1	4	-1024	-768	-1	-1	-1	-1	4		0	0						Untertest4.avi	0	880	547	72	111				0	Content		-72	-111	32548114	1157568791
32565	08:43:02.481	00:00:32.565	1955	-1024	-768	-1	-1	-1	-1	4	-1024	-768	-1	-1	-1	-1	4		0	0						Untertest4.avi	0	880	547	72	111				0	Content		-72	-111	32565244	1157585921
32582	08:43:02.498	00:00:32.581	1956	-1024	-768	-1	-1	-1	-1	4	-1024	-768	-1	-1	-1	-1	4		0	0						Untertest4.avi	0	880	547	72	111				0	Content		-72	-111	32581911	1157602588
32599	08:43:02.515	00:00:32.598	1957	-1024	-768	-1	-1	-1	-1	4	-1024	-768	-1	-1	-1	-1	4		0	0						Untertest4.avi	0	880	547	72	111				0	Content		-72	-111	32598940	1157619617
32616	08:43:02.532	00:00:32.615	1958	-1024	-768	-1	-1	-1	-1	4	-1024	-768	-1	-1	-1	-1	4		0	0						Untertest4.avi	0	880	547	72	111				0	Content		-72	-111	32615606	1157636283
32632	08:43:02.548	00:00:32.632	1959	-1024	-768	-1	-1	-1	-1	4	-1024	-768	-1	-1	-1	-1	4		0	0						Untertest4.avi	0	880	547	72	111				0	Content		-72	-111	32632273	1157652950
32648	08:43:02.564	00:00:32.648	1960	-1024	-768	-1	-1	-1	-1	4	-1024	-768	-1	-1	-1	-1	4		0	0						Untertest4.avi	0	880	547	72	111				0	Content		-72	-111	32648320	1157668997
32665	08:43:02.581	00:00:32.664	1961	-1024	-768	-1	-1	-1	-1	4	-1024	-768	-1	-1	-1	-1	4		0	0						Untertest4.avi	0	880	547	72	111				0	Content		-72	-111	32664986	1157685663
32681	08:43:02.597	00:00:32.681	1962	-1024	-768	-1	-1	-1	-1	4	-1024	-768	-1	-1	-1	-1	4		0	0						Untertest4.avi	0	880	547	72	111				0	Content		-72	-111	32681446	1157702123
32698	08:43:02.614	00:00:32.698	1963	-1024	-768	-1	-1	-1	-1	4	-1024	-768	-1	-1	-1	-1	4		0	0						Untertest4.avi	0	880	547	72	111				0	Content		-72	-111	32698113	1157718790
32715	08:43:02.631	00:00:32.714	1964	-1024	-768	-1	-1	-1	-1	4	-1024	-768	-1	-1	-1	-1	4		0	0						Untertest4.avi	0	880	547	72	111				0	Content		-72	-111	32714780	1157735457
32731	08:43:02.647	00:00:32.731	1965	-1024	-768	-1	-1	-1	-1	4	-1024	-768	-1	-1	-1	-1	4		0	0						Untertest4.avi	0	880	547	72	111				0	Content		-72	-111	32731258	1157751935
32748	08:43:02.664	00:00:32.747	1966	-1024	-768	-1	-1	-1	-1	4	-1024	-768	-1	-1	-1	-1	4		0	0						Untertest4.avi	0	880	547	72	111				0	Content		-72	-111	32747925	1157768602
32764	08:43:02.680	00:00:32.764	1967	-1024	-768	-1	-1	-1	-1	4	-1024	-768	-1	-1	-1	-1	4		0	0						Untertest4.avi	0	880	547	72	111				0	Content		-72	-111	32764359	1157785036
32781	08:43:02.697	00:00:32.781	1968	-1024	-768	-1	-1	-1	-1	4	-1024	-768	-1	-1	-1	-1	4		0	0						Untertest4.avi	0	880	547	72	111				0	Content		-72	-111	32781036	1157801713
32798	08:43:02.714	00:00:32.797	1969	-1024	-768	-1	-1	-1	-1	4	-1024	-768	-1	-1	-1	-1	4		0	0						Untertest4.avi	0	880	547	72	111				0	Content		-72	-111	32797705	1157818382
32814	08:43:02.730	00:00:32.814	1970	-1024	-768	-1	-1	-1	-1	4	-1024	-768	-1	-1	-1	-1	4		0	0						Untertest4.avi	0	880	547	72	111				0	Content		-72	-111	32814372	1157835049
32831	08:43:02.747	00:00:32.831	1971	-1024	-768	-1	-1	-1	-1	4	-1024	-768	-1	-1	-1	-1	4		0	0						Untertest4.avi	0	880	547	72	111				0	Content		-72	-111	32831245	1157851922
32848	08:43:02.764	00:00:32.847	1972	-1024	-768	-1	-1	-1	-1	4	-1024	-768	-1	-1	-1	-1	4		0	0						Untertest4.avi	0	880	547	72	111				0	Content		-72	-111	32847912	1157868589
32865	08:43:02.781	00:00:32.864	1973	-1024	-768	-1	-1	-1	-1	4	-1024	-768	-1	-1	-1	-1	4		0	0						Untertest4.avi	0	880	547	72	111				0	Content		-72	-111	32864893	1157885570
[truncated: 1,657 more rows]
