# Supplementary material for: Gaze Duration Biases for Colours in Combination with Dissonant and Consonant Sounds: A Comparative Eye-Tracking Study with Orangutans
Source: PLoS One. 2015 Oct 14;10(10):e0139894. doi: 10.1371/journal.pone.0139894 (PMC4605782; doi:10.1371/journal.pone.0139894)
Supplement: S1 Data — (ZIP) [file pone.0139894.s004.zip › Plos ColourSound Data/Apes/Farben_Musik_U4/Rec 41-All-Data.tsv]

System Properties:
Operating System:	Microsoft Windows NT 6.1.7601 Service Pack 1
System User Name:	tobiiadmin
Machine Name:	LOE7690LAP
Data properties:
Recording name:	Rec 41
Recording date:	08.03.2014
Recording time:	08:56:43
Recording resolution:	1024 x 768
Export date:	09.03.2014
Export time:	12:24:54
Participant:	Raia_S3
Filter settings:
Eye: Average
Validity: Normal
Fixation filter: Tobii fixation filter
Velocity threshold: 35
Distance threshold: 35
Timestamp	DateTimeStamp	DateTimeStampStartOffset	Number	GazePointXLeft	GazePointYLeft	CamXLeft	CamYLeft	DistanceLeft	PupilLeft	ValidityLeft	GazePointXRight	GazePointYRight	CamXRight	CamYRight	DistanceRight	PupilRight	ValidityRight	FixationIndex	GazePointX	GazePointY	Event	EventKey	Data1	Data2	Descriptor	StimuliName	StimuliID	MediaWidth	MediaHeight	MediaPosX	MediaPosY	MappedFixationPointX	MappedFixationPointY	FixationDuration	AoiIds	AoiNames	WebGroupImage	MappedGazeDataPointX	MappedGazeDataPointY	MicroSecondTimestamp	AbsoluteMicroSecondTimestamp
13	08:56:43.037	00:00:00.013	0	-1024	-768	-1	-1	-1	-1	4	-1024	-768	-1	-1	-1	-1	4		0	0						No media	0	1024	768	0	0				0	Content		0	0	13414	1978115685
28	08:56:43.052	00:00:00.028	1	-1024	-768	-1	-1	-1	-1	4	-1024	-768	-1	-1	-1	-1	4		0	0						No media	0	1024	768	0	0				0	Content		0	0	28221	1978130492
45	08:56:43.069	00:00:00.044	2	-1024	-768	-1	-1	-1	-1	4	-1024	-768	-1	-1	-1	-1	4		0	0						No media	0	1024	768	0	0				0	Content		0	0	44973	1978147244
62	08:56:43.086	00:00:00.061	3	-1024	-768	-1	-1	-1	-1	4	-1024	-768	-1	-1	-1	-1	4		0	0						No media	0	1024	768	0	0				0	Content		0	0	61601	1978163872
78	08:56:43.102	00:00:00.078	4	-1024	-768	-1	-1	-1	-1	4	-1024	-768	-1	-1	-1	-1	4		0	0						No media	0	1024	768	0	0				0	Content		0	0	78227	1978180498
95	08:56:43.119	00:00:00.094	5	-1024	-768	-1	-1	-1	-1	4	-1024	-768	-1	-1	-1	-1	4		0	0						No media	0	1024	768	0	0				0	Content		0	0	94852	1978197123
112	08:56:43.136	00:00:00.111	6	-1024	-768	-1	-1	-1	-1	4	-1024	-768	-1	-1	-1	-1	4		0	0						No media	0	1024	768	0	0				0	Content		0	0	111605	1978213876
129	08:56:43.153	00:00:00.128	7	-1024	-768	-1	-1	-1	-1	4	-1024	-768	-1	-1	-1	-1	4		0	0						No media	0	1024	768	0	0				0	Content		0	0	128678	1978230949
146	08:56:43.170	00:00:00.146	8	-1024	-768	-1	-1	-1	-1	4	-1024	-768	-1	-1	-1	-1	4		0	0						No media	0	1024	768	0	0				0	Content		0	0	146055	1978248326
163	08:56:43.187	00:00:00.163	9	-1024	-768	-1	-1	-1	-1	4	-1024	-768	-1	-1	-1	-1	4		0	0						No media	0	1024	768	0	0				0	Content		0	0	163429	1978265700
178	08:56:43.202	00:00:00.178	10	-1024	-768	-1	-1	-1	-1	4	-1024	-768	-1	-1	-1	-1	4		0	0						No media	0	1024	768	0	0				0	Content		0	0	178238	1978280509
195	08:56:43.219	00:00:00.194	11	-1024	-768	-1	-1	-1	-1	4	-1024	-768	-1	-1	-1	-1	4		0	0						No media	0	1024	768	0	0				0	Content		0	0	194864	1978297135
212	08:56:43.236	00:00:00.211	12	-1024	-768	-1	-1	-1	-1	4	-1024	-768	-1	-1	-1	-1	4		0	0						No media	0	1024	768	0	0				0	Content		0	0	211642	1978313913
228	08:56:43.252	00:00:00.228	13	-1024	-768	-1	-1	-1	-1	4	-1024	-768	-1	-1	-1	-1	4		0	0						No media	0	1024	768	0	0				0	Content		0	0	228240	1978330511
245	08:56:43.269	00:00:00.244	14	-1024	-768	-1	-1	-1	-1	4	-1024	-768	-1	-1	-1	-1	4		0	0						No media	0	1024	768	0	0				0	Content		0	0	244868	1978347139
261	08:56:43.285	00:00:00.261	15	-1024	-768	-1	-1	-1	-1	4	-1024	-768	-1	-1	-1	-1	4		0	0						No media	0	1024	768	0	0				0	Content		0	0	261494	1978363765
279	08:56:43.303	00:00:00.278	16	-1024	-768	-1	-1	-1	-1	4	-1024	-768	-1	-1	-1	-1	4		0	0						No media	0	1024	768	0	0				0	Content		0	0	278694	1978380965
296	08:56:43.320	00:00:00.295	17	-1024	-768	-1	-1	-1	-1	4	-1024	-768	-1	-1	-1	-1	4		0	0						No media	0	1024	768	0	0				0	Content		0	0	295928	1978398199
313	08:56:43.337	00:00:00.313	18	-1024	-768	-1	-1	-1	-1	4	-1024	-768	-1	-1	-1	-1	4		0	0						No media	0	1024	768	0	0				0	Content		0	0	313302	1978415573
328	08:56:43.352	00:00:00.328	19	-1024	-768	-1	-1	-1	-1	4	-1024	-768	-1	-1	-1	-1	4		0	0						No media	0	1024	768	0	0				0	Content		0	0	328109	1978430380
345	08:56:43.369	00:00:00.344	20	-1024	-768	-1	-1	-1	-1	4	-1024	-768	-1	-1	-1	-1	4		0	0						No media	0	1024	768	0	0				0	Content		0	0	344862	1978447133
361	08:56:43.385	00:00:00.361	21	-1024	-768	-1	-1	-1	-1	4	-1024	-768	-1	-1	-1	-1	4		0	0						No media	0	1024	768	0	0				0	Content		0	0	361491	1978463762
378	08:56:43.402	00:00:00.378	22	-1024	-768	-1	-1	-1	-1	4	-1024	-768	-1	-1	-1	-1	4		0	0						No media	0	1024	768	0	0				0	Content		0	0	378113	1978480384
395	08:56:43.419	00:00:00.394	23	-1024	-768	-1	-1	-1	-1	4	-1024	-768	-1	-1	-1	-1	4		0	0						No media	0	1024	768	0	0				0	Content		0	0	394741	1978497012
411	08:56:43.435	00:00:00.411	24	-1024	-768	-1	-1	-1	-1	4	-1024	-768	-1	-1	-1	-1	4		0	0						No media	0	1024	768	0	0				0	Content		0	0	411368	1978513639
420	08:56:43.444																				MovieStart	128	0	0	Untertest4.avi
429	08:56:43.453	00:00:00.428	25	-1024	-768	-1	-1	-1	-1	4	-1024	-768	-1	-1	-1	-1	4		0	0						Untertest4.avi	0	880	547	72	111				0	Content		-72	-111	428574	1978530845
446	08:56:43.470	00:00:00.445	26	-1024	-768	-1	-1	-1	-1	4	-1024	-768	-1	-1	-1	-1	4		0	0						Untertest4.avi	0	880	547	72	111				0	Content		-72	-111	445942	1978548213
463	08:56:43.487	00:00:00.463	27	-1024	-768	-1	-1	-1	-1	4	-1024	-768	-1	-1	-1	-1	4		0	0						Untertest4.avi	0	880	547	72	111				0	Content		-72	-111	463193	1978565464
478	08:56:43.502	00:00:00.477	28	-1024	-768	-1	-1	-1	-1	4	-1024	-768	-1	-1	-1	-1	4		0	0						Untertest4.avi	0	880	547	72	111				0	Content		-72	-111	477999	1978580270
495	08:56:43.519	00:00:00.494	29	-1024	-768	-1	-1	-1	-1	4	-1024	-768	-1	-1	-1	-1	4		0	0						Untertest4.avi	0	880	547	72	111				0	Content		-72	-111	494751	1978597022
511	08:56:43.535	00:00:00.511	30	-1024	-768	-1	-1	-1	-1	4	-1024	-768	-1	-1	-1	-1	4		0	0						Untertest4.avi	0	880	547	72	111				0	Content		-72	-111	511377	1978613648
528	08:56:43.552	00:00:00.528	31	-1024	-768	-1	-1	-1	-1	4	-1024	-768	-1	-1	-1	-1	4		0	0						Untertest4.avi	0	880	547	72	111				0	Content		-72	-111	528004	1978630275
545	08:56:43.569	00:00:00.544	32	-1024	-768	-1	-1	-1	-1	4	-1024	-768	-1	-1	-1	-1	4		0	0						Untertest4.avi	0	880	547	72	111				0	Content		-72	-111	544629	1978646900
561	08:56:43.585	00:00:00.561	33	-1024	-768	-1	-1	-1	-1	4	-1024	-768	-1	-1	-1	-1	4		0	0						Untertest4.avi	0	880	547	72	111				0	Content		-72	-111	561254	1978663525
578	08:56:43.602	00:00:00.578	34	-1024	-768	-1	-1	-1	-1	4	-1024	-768	-1	-1	-1	-1	4		0	0						Untertest4.avi	0	880	547	72	111				0	Content		-72	-111	578453	1978680724
596	08:56:43.620	00:00:00.595	35	-1024	-768	-1	-1	-1	-1	4	-1024	-768	-1	-1	-1	-1	4		0	0						Untertest4.avi	0	880	547	72	111				0	Content		-72	-111	595831	1978698102
613	08:56:43.637	00:00:00.613	36	-1024	-768	-1	-1	-1	-1	4	-1024	-768	-1	-1	-1	-1	4		0	0						Untertest4.avi	0	880	547	72	111				0	Content		-72	-111	613205	1978715476
628	08:56:43.652	00:00:00.628	37	-1024	-768	-1	-1	-1	-1	4	-1024	-768	-1	-1	-1	-1	4		0	0						Untertest4.avi	0	880	547	72	111				0	Content		-72	-111	628013	1978730284
645	08:56:43.669	00:00:00.644	38	-1024	-768	-1	-1	-1	-1	4	-1024	-768	-1	-1	-1	-1	4		0	0						Untertest4.avi	0	880	547	72	111				0	Content		-72	-111	644643	1978746914
661	08:56:43.685	00:00:00.661	39	-1024	-768	-1	-1	-1	-1	4	-1024	-768	-1	-1	-1	-1	4		0	0						Untertest4.avi	0	880	547	72	111				0	Content		-72	-111	661390	1978763661
678	08:56:43.702	00:00:00.678	40	-1024	-768	-1	-1	-1	-1	4	-1024	-768	-1	-1	-1	-1	4		0	0						Untertest4.avi	0	880	547	72	111				0	Content		-72	-111	678016	1978780287
695	08:56:43.719	00:00:00.694	41	-1024	-768	-1	-1	-1	-1	4	-1024	-768	-1	-1	-1	-1	4		0	0						Untertest4.avi	0	880	547	72	111				0	Content		-72	-111	694639	1978796910
711	08:56:43.735	00:00:00.711	42	-1024	-768	-1	-1	-1	-1	4	-1024	-768	-1	-1	-1	-1	4		0	0						Untertest4.avi	0	880	547	72	111				0	Content		-72	-111	711266	1978813537
728	08:56:43.752	00:00:00.728	43	-1024	-768	-1	-1	-1	-1	4	-1024	-768	-1	-1	-1	-1	4		0	0						Untertest4.avi	0	880	547	72	111				0	Content		-72	-111	728339	1978830610
746	08:56:43.770	00:00:00.745	44	-1024	-768	-1	-1	-1	-1	4	-1024	-768	-1	-1	-1	-1	4		0	0						Untertest4.avi	0	880	547	72	111				0	Content		-72	-111	745713	1978847984
763	08:56:43.787	00:00:00.762	45	-1024	-768	-1	-1	-1	-1	4	-1024	-768	-1	-1	-1	-1	4		0	0						Untertest4.avi	0	880	547	72	111				0	Content		-72	-111	762967	1978865238
778	08:56:43.802	00:00:00.777	46	-1024	-768	-1	-1	-1	-1	4	-1024	-768	-1	-1	-1	-1	4		0	0						Untertest4.avi	0	880	547	72	111				0	Content		-72	-111	777897	1978880168
795	08:56:43.819	00:00:00.794	47	-1024	-768	-1	-1	-1	-1	4	-1024	-768	-1	-1	-1	-1	4		0	0						Untertest4.avi	0	880	547	72	111				0	Content		-72	-111	794523	1978896794
811	08:56:43.835	00:00:00.811	48	-1024	-768	-1	-1	-1	-1	4	-1024	-768	-1	-1	-1	-1	4		0	0						Untertest4.avi	0	880	547	72	111				0	Content		-72	-111	811273	1978913544
828	08:56:43.852	00:00:00.827	49	-1024	-768	-1	-1	-1	-1	4	-1024	-768	-1	-1	-1	-1	4		0	0						Untertest4.avi	0	880	547	72	111				0	Content		-72	-111	827897	1978930168
845	08:56:43.869	00:00:00.844	50	-1024	-768	-1	-1	-1	-1	4	-1024	-768	-1	-1	-1	-1	4		0	0						Untertest4.avi	0	880	547	72	111				0	Content		-72	-111	844523	1978946794
861	08:56:43.885	00:00:00.861	51	-1024	-768	-1	-1	-1	-1	4	-1024	-768	-1	-1	-1	-1	4		0	0						Untertest4.avi	0	880	547	72	111				0	Content		-72	-111	861153	1978963424
878	08:56:43.902	00:00:00.878	52	-1024	-768	-1	-1	-1	-1	4	-1024	-768	-1	-1	-1	-1	4		0	0						Untertest4.avi	0	880	547	72	111				0	Content		-72	-111	878349	1978980620
896	08:56:43.920	00:00:00.895	53	-1024	-768	-1	-1	-1	-1	4	-1024	-768	-1	-1	-1	-1	4		0	0						Untertest4.avi	0	880	547	72	111				0	Content		-72	-111	895726	1978997997
913	08:56:43.937	00:00:00.912	54	-1024	-768	-1	-1	-1	-1	4	-1024	-768	-1	-1	-1	-1	4		0	0						Untertest4.avi	0	880	547	72	111				0	Content		-72	-111	912979	1979015250
928	08:56:43.952	00:00:00.927	55	-1024	-768	-1	-1	-1	-1	4	-1024	-768	-1	-1	-1	-1	4		0	0						Untertest4.avi	0	880	547	72	111				0	Content		-72	-111	927786	1979030057
945	08:56:43.969	00:00:00.944	56	-1024	-768	-1	-1	-1	-1	4	-1024	-768	-1	-1	-1	-1	4		0	0						Untertest4.avi	0	880	547	72	111				0	Content		-72	-111	944539	1979046810
961	08:56:43.985	00:00:00.961	57	-1024	-768	-1	-1	-1	-1	4	-1024	-768	-1	-1	-1	-1	4		0	0						Untertest4.avi	0	880	547	72	111				0	Content		-72	-111	961155	1979063426
978	08:56:44.002	00:00:00.978	58	-1024	-768	-1	-1	-1	-1	4	-1024	-768	-1	-1	-1	-1	4		0	0						Untertest4.avi	0	880	547	72	111				0	Content		-72	-111	978024	1979080295
994	08:56:44.018	00:00:00.994	59	726,4624	902,9879	0,339217	0,635637	472,39	3,029624	3	805,5585	935,1244	0,3392432	0,6356277	472,39	3,010885	1	0	806	935						Untertest4.avi	0	880	547	72	111	711	833	167	0	Content		734	824	994412	1979096683
1011	08:56:44.035	00:00:01.011	60	661,0204	912,6722	0,3368565	0,6359151	458,4968	2,872525	3	742,0117	944,2665	0,3369068	0,6359123	458,4967	2,855851	1	0	742	944						Untertest4.avi	0	880	547	72	111	711	833	167	0	Content		670	833	1011291	1979113562
1028	08:56:44.052	00:00:01.027	61	661,1892	926,4734	0,3372157	0,6361812	458,5574	2,9488	3	742,6727	959,2363	0,337266	0,6361784	458,5573	2,931674	1	0	743	959						Untertest4.avi	0	880	547	72	111	711	833	167	0	Content		671	848	1027792	1979130063
1045	08:56:44.069	00:00:01.044	62	722,0569	884,6157	0,3378582	0,6365762	458,8688	3,004675	3	797,6942	914,5037	0,3378091	0,6365672	458,8713	2,986866	1	0	798	915						Untertest4.avi	0	880	547	72	111	711	833	167	0	Content		726	804	1044660	1979146931
1061	08:56:44.085	00:00:01.061	63	700,2266	920,5461	0,3379247	0,6368935	459,1518	2,83935	3	784,4437	952,8513	0,3379749	0,6368907	459,1518	2,823302	1	0	784	953						Untertest4.avi	0	880	547	72	111	711	833	167	0	Content		712	842	1061364	1979163635
1078	08:56:44.102	00:00:01.077	64	683,4625	912,9067	0,3381846	0,637316	458,9615	2,850154	3	766,1805	944,5704	0,3382348	0,6373132	458,9614	2,833792	1	0	766	945						Untertest4.avi	0	880	547	72	111	711	833	167	0	Content		694	834	1077988	1979180259
1094	08:56:44.118	00:00:01.094	65	746,0615	890,0212	0,3403532	0,6377497	468,2765	2,971342	3	811,8786	911,2039	0,3387384	0,6378567	459,1639	2,899032	1	0	812	911						Untertest4.avi	0	880	547	72	111	711	833	167	0	Content		740	800	1094420	1979196691
1111	08:56:44.135	00:00:01.111	66	700,4316	901,027	0,3380845	0,6383462	468,2765	2,996413	3	765,0844	927,8436	0,3387601	0,6383476	459,122	2,923903	1	0	765	928						Untertest4.avi	0	880	547	72	111	711	833	167	0	Content		693	817	1111048	1979213319
1128	08:56:44.152	00:00:01.127	67	676,7949	927,5272	0,3389074	0,6389002	459,1925	2,922046	3	759,4837	960,3579	0,3389576	0,6388974	459,1924	2,905199	1	0	759	960						Untertest4.avi	0	880	547	72	111	711	833	167	0	Content		687	849	1127799	1979230070
1145	08:56:44.169	00:00:01.144	68	694,3464	917,6932	0,3391109	0,6392266	459,1925	3,034044	3	783,2379	949,9434	0,339146	0,6392238	459,1925	3,017619	1	0	783	950						Untertest4.avi	0	880	547	72	111	711	833	167	0	Content		711	839	1144669	1979246940
1161	08:56:44.185	00:00:01.161	69	1278,348	960,707	0,50306	0,5733779	459,9801	2,90663	0	914,5986	875,0468	0,3385136	0,6387283	459,9801	2,957109	0	1	1096	918						Untertest4.avi	0	880	547	72	111	1293	672	183	0	Content		1024	807	1161372	1979263643
1178	08:56:44.202	00:00:01.177	70	-1024	-768	-1	-1	-1	-1	4	1127,74	804,2309	0,3376389	0,6385612	460,1323	3,017008	0	1	1128	804						Untertest4.avi	0	880	547	72	111	1293	672	183	0	Content		1056	693	1177999	1979280270
1194	08:56:44.218	00:00:01.194	71	-1024	-768	-1	-1	-1	-1	4	1284,474	778,0834	0,3372008	0,6395646	461,1785	2,992198	0	1	1284	778						Untertest4.avi	0	880	547	72	111	1293	672	183	0	Content		1212	667	1194429	1979296700
1211	08:56:44.235	00:00:01.211	72	-1024	-768	-1	-1	-1	-1	4	1364,987	775,9365	0,3369688	0,6409271	461,2467	2,941589	0	1	1365	776						Untertest4.avi	0	880	547	72	111	1293	672	183	0	Content		1293	665	1211056	1979313327
1228	08:56:44.252	00:00:01.227	73	-1024	-768	-1	-1	-1	-1	4	-1024	-768	-1	-1	-1	-1	4	1	0	0						Untertest4.avi	0	880	547	72	111	1293	672	183	0	Content		-72	-111	1227682	1979329953
1245	08:56:44.269	00:00:01.244	74	-1024	-768	-1	-1	-1	-1	4	1365,532	774,6143	0,3373733	0,6436481	461,5826	3,030308	0	1	1366	775						Untertest4.avi	0	880	547	72	111	1293	672	183	0	Content		1294	664	1244627	1979346898
1261	08:56:44.285	00:00:01.261	75	-1024	-768	-1	-1	-1	-1	4	1369,271	783,2181	0,3377239	0,6451475	461,7358	3,029763	0	1	1369	783						Untertest4.avi	0	880	547	72	111	1293	672	183	0	Content		1297	672	1261252	1979363523
1278	08:56:44.302	00:00:01.277	76	-1024	-768	-1	-1	-1	-1	4	1371,181	778,9957	0,3380897	0,6471486	461,4188	2,986934	0	1	1371	779						Untertest4.avi	0	880	547	72	111	1293	672	183	0	Content		1299	668	1277877	1979380148
1294	08:56:44.318	00:00:01.294	77	-1024	-768	-1	-1	-1	-1	4	1302,559	782,7073	0,3362949	0,6495256	448,6195	2,934249	0	1	1303	783						Untertest4.avi	0	880	547	72	111	1293	672	183	0	Content		1231	672	1294312	1979396583
1311	08:56:44.335	00:00:01.311	78	-1024	-768	-1	-1	-1	-1	4	1483,876	795,5061	0,3395939	0,6520774	462,0172	3,088826	0	1	1484	796						Untertest4.avi	0	880	547	72	111	1293	672	183	0	Content		1412	685	1311211	1979413482
1328	08:56:44.352	00:00:01.327	79	-1024	-768	-1	-1	-1	-1	4	1505,987	784,8169	0,3400895	0,6539325	462,1407	3,077118	0	1	1506	785						Untertest4.avi	0	880	547	72	111	1293	672	183	0	Content		1434	674	1327892	1979430163
1344	08:56:44.368	00:00:01.344	80	-1024	-768	-1	-1	-1	-1	4	-1024	-768	-1	-1	-1	-1	4		0	0						Untertest4.avi	0	880	547	72	111				0	Content		-72	-111	1344462	1979446733
1361	08:56:44.385	00:00:01.360	81	-1024	-768	-1	-1	-1	-1	4	-1024	-768	-1	-1	-1	-1	4		0	0						Untertest4.avi	0	880	547	72	111				0	Content		-72	-111	1360764	1979463035
1378	08:56:44.402	00:00:01.377	82	-1024	-768	-1	-1	-1	-1	4	-1024	-768	-1	-1	-1	-1	4		0	0						Untertest4.avi	0	880	547	72	111				0	Content		-72	-111	1377891	1979480162
1394	08:56:44.418	00:00:01.394	83	-1024	-768	-1	-1	-1	-1	4	-1024	-768	-1	-1	-1	-1	4		0	0						Untertest4.avi	0	880	547	72	111				0	Content		-72	-111	1394136	1979496407
1411	08:56:44.435	00:00:01.411	84	-1024	-768	-1	-1	-1	-1	4	-1024	-768	-1	-1	-1	-1	4		0	0						Untertest4.avi	0	880	547	72	111				0	Content		-72	-111	1411078	1979513349
1428	08:56:44.452	00:00:01.427	85	-1024	-768	-1	-1	-1	-1	4	-1024	-768	-1	-1	-1	-1	4		0	0						Untertest4.avi	0	880	547	72	111				0	Content		-72	-111	1427502	1979529773
1444	08:56:44.468	00:00:01.444	86	-1024	-768	-1	-1	-1	-1	4	-1024	-768	-1	-1	-1	-1	4		0	0						Untertest4.avi	0	880	547	72	111				0	Content		-72	-111	1444252	1979546523
1461	08:56:44.485	00:00:01.461	87	-1024	-768	-1	-1	-1	-1	4	-1024	-768	-1	-1	-1	-1	4		0	0						Untertest4.avi	0	880	547	72	111				0	Content		-72	-111	1461003	1979563274
1478	08:56:44.502	00:00:01.477	88	-1024	-768	-1	-1	-1	-1	4	-1024	-768	-1	-1	-1	-1	4		0	0						Untertest4.avi	0	880	547	72	111				0	Content		-72	-111	1477624	1979579895
1494	08:56:44.518	00:00:01.494	89	-1024	-768	-1	-1	-1	-1	4	1954,993	436,1484	0,3301732	0,6612999	399,9897	2,800876	0	2	1955	436						Untertest4.avi	0	880	547	72	111	1820	345	150	0	Content		1883	325	1494249	1979596520
1511	08:56:44.535	00:00:01.510	90	-1024	-768	-1	-1	-1	-1	4	-1024	-768	-1	-1	-1	-1	4	2	0	0						Untertest4.avi	0	880	547	72	111	1820	345	150	0	Content		-72	-111	1510874	1979613145
1527	08:56:44.551	00:00:01.527	91	-1024	-768	-1	-1	-1	-1	4	-1024	-768	-1	-1	-1	-1	4	2	0	0						Untertest4.avi	0	880	547	72	111	1820	345	150	0	Content		-72	-111	1527494	1979629765
1544	08:56:44.568	00:00:01.544	92	-1024	-768	-1	-1	-1	-1	4	1959,325	430,7449	0,3313272	0,6665216	401,3815	2,841418	0	2	1959	431						Untertest4.avi	0	880	547	72	111	1820	345	150	0	Content		1887	320	1544117	1979646388
1561	08:56:44.585	00:00:01.560	93	-1024	-768	-1	-1	-1	-1	4	1867,818	455,6187	0,3306476	0,6680281	396,7227	2,794568	0	2	1868	456						Untertest4.avi	0	880	547	72	111	1820	345	150	0	Content		1796	345	1560866	1979663137
1577	08:56:44.601	00:00:01.577	94	-1024	-768	-1	-1	-1	-1	4	-1024	-768	-1	-1	-1	-1	4	2	0	0						Untertest4.avi	0	880	547	72	111	1820	345	150	0	Content		-72	-111	1577379	1979679650
1594	08:56:44.618	00:00:01.594	95	-1024	-768	-1	-1	-1	-1	4	1901,383	464,2018	0,3313947	0,6707571	397,5	2,851164	0	2	1901	464						Untertest4.avi	0	880	547	72	111	1820	345	150	0	Content		1829	353	1594487	1979696758
1611	08:56:44.635	00:00:01.611	96	-1024	-768	-1	-1	-1	-1	4	1882,785	467,9052	0,3317513	0,6717924	397,772	2,862908	0	2	1883	468						Untertest4.avi	0	880	547	72	111	1820	345	150	0	Content		1811	357	1611054	1979713325
1628	08:56:44.652	00:00:01.627	97	-1024	-768	-1	-1	-1	-1	4	1874,916	466,3325	0,3315658	0,672685	395,6655	2,894602	0	2	1875	466						Untertest4.avi	0	880	547	72	111	1820	345	150	0	Content		1803	355	1627805	1979730076
1644	08:56:44.668	00:00:01.644	98	-1024	-768	-1	-1	-1	-1	4	-1024	-768	-1	-1	-1	-1	4		0	0						Untertest4.avi	0	880	547	72	111				0	Content		-72	-111	1644301	1979746572
1661	08:56:44.685	00:00:01.660	99	-1024	-768	-1	-1	-1	-1	4	-1024	-768	-1	-1	-1	-1	4		0	0						Untertest4.avi	0	880	547	72	111				0	Content		-72	-111	1660609	1979762880
1678	08:56:44.702	00:00:01.677	100	-1024	-768	-1	-1	-1	-1	4	-1024	-768	-1	-1	-1	-1	4		0	0						Untertest4.avi	0	880	547	72	111				0	Content		-72	-111	1677676	1979779947
1694	08:56:44.718	00:00:01.694	101	-1024	-768	-1	-1	-1	-1	4	-1024	-768	-1	-1	-1	-1	4		0	0						Untertest4.avi	0	880	547	72	111				0	Content		-72	-111	1694301	1979796572
1711	08:56:44.735	00:00:01.710	102	-1024	-768	-1	-1	-1	-1	4	-1024	-768	-1	-1	-1	-1	4		0	0						Untertest4.avi	0	880	547	72	111				0	Content		-72	-111	1710968	1979813239
1728	08:56:44.752	00:00:01.727	103	-1024	-768	-1	-1	-1	-1	4	-1024	-768	-1	-1	-1	-1	4		0	0						Untertest4.avi	0	880	547	72	111				0	Content		-72	-111	1727590	1979829861
1744	08:56:44.768	00:00:01.743	104	-1024	-768	-1	-1	-1	-1	4	-1024	-768	-1	-1	-1	-1	4		0	0						Untertest4.avi	0	880	547	72	111				0	Content		-72	-111	1743841	1979846112
1761	08:56:44.785	00:00:01.760	105	-1024	-768	-1	-1	-1	-1	4	-1024	-768	-1	-1	-1	-1	4		0	0						Untertest4.avi	0	880	547	72	111				0	Content		-72	-111	1760850	1979863121
1777	08:56:44.801	00:00:01.777	106	-1024	-768	-1	-1	-1	-1	4	-1024	-768	-1	-1	-1	-1	4		0	0						Untertest4.avi	0	880	547	72	111				0	Content		-72	-111	1777362	1979879633
1794	08:56:44.818	00:00:01.794	107	-1024	-768	-1	-1	-1	-1	4	-1024	-768	-1	-1	-1	-1	4		0	0						Untertest4.avi	0	880	547	72	111				0	Content		-72	-111	1794093	1979896364
1811	08:56:44.835	00:00:01.810	108	-1024	-768	-1	-1	-1	-1	4	-1024	-768	-1	-1	-1	-1	4		0	0						Untertest4.avi	0	880	547	72	111				0	Content		-72	-111	1810717	1979912988
1827	08:56:44.851	00:00:01.827	109	-1024	-768	-1	-1	-1	-1	4	-1024	-768	-1	-1	-1	-1	4		0	0						Untertest4.avi	0	880	547	72	111				0	Content		-72	-111	1827353	1979929624
1844	08:56:44.868	00:00:01.843	110	-1024	-768	-1	-1	-1	-1	4	-1024	-768	-1	-1	-1	-1	4		0	0						Untertest4.avi	0	880	547	72	111				0	Content		-72	-111	1843964	1979946235
1861	08:56:44.885	00:00:01.860	111	-1024	-768	-1	-1	-1	-1	4	-1024	-768	-1	-1	-1	-1	4		0	0						Untertest4.avi	0	880	547	72	111				0	Content		-72	-111	1860712	1979962983
1877	08:56:44.901	00:00:01.877	112	-1024	-768	-1	-1	-1	-1	4	-1024	-768	-1	-1	-1	-1	4		0	0						Untertest4.avi	0	880	547	72	111				0	Content		-72	-111	1877343	1979979614
1894	08:56:44.918	00:00:01.893	113	-1024	-768	-1	-1	-1	-1	4	-1024	-768	-1	-1	-1	-1	4		0	0						Untertest4.avi	0	880	547	72	111				0	Content		-72	-111	1893959	1979996230
1910	08:56:44.934	00:00:01.910	114	-1024	-768	-1	-1	-1	-1	4	-1024	-768	-1	-1	-1	-1	4		0	0						Untertest4.avi	0	880	547	72	111				0	Content		-72	-111	1910457	1980012728
1928	08:56:44.952	00:00:01.927	115	-1024	-768	-1	-1	-1	-1	4	-1024	-768	-1	-1	-1	-1	4		0	0						Untertest4.avi	0	880	547	72	111				0	Content		-72	-111	1927584	1980029855
1944	08:56:44.968	00:00:01.944	116	-1024	-768	-1	-1	-1	-1	4	-1024	-768	-1	-1	-1	-1	4		0	0						Untertest4.avi	0	880	547	72	111				0	Content		-72	-111	1944151	1980046422
1961	08:56:44.985	00:00:01.960	117	-1024	-768	-1	-1	-1	-1	4	-1024	-768	-1	-1	-1	-1	4		0	0						Untertest4.avi	0	880	547	72	111				0	Content		-72	-111	1960898	1980063169
1977	08:56:45.001	00:00:01.976	118	-1024	-768	-1	-1	-1	-1	4	-1024	-768	-1	-1	-1	-1	4		0	0						Untertest4.avi	0	880	547	72	111				0	Content		-72	-111	1976948	1980079219
1994	08:56:45.018	00:00:01.993	119	-1024	-768	-1	-1	-1	-1	4	-1024	-768	-1	-1	-1	-1	4		0	0						Untertest4.avi	0	880	547	72	111				0	Content		-72	-111	1993698	1980095969
2010	08:56:45.034	00:00:02.010	120	-1024	-768	-1	-1	-1	-1	4	-1024	-768	-1	-1	-1	-1	4		0	0						Untertest4.avi	0	880	547	72	111				0	Content		-72	-111	2010330	1980112601
2027	08:56:45.051	00:00:02.026	121	-1024	-768	-1	-1	-1	-1	4	-1024	-768	-1	-1	-1	-1	4		0	0						Untertest4.avi	0	880	547	72	111				0	Content		-72	-111	2026940	1980129211
2044	08:56:45.068	00:00:02.043	122	-1024	-768	-1	-1	-1	-1	4	-1024	-768	-1	-1	-1	-1	4		0	0						Untertest4.avi	0	880	547	72	111				0	Content		-72	-111	2043562	1980145833
2060	08:56:45.084	00:00:02.060	123	-1024	-768	-1	-1	-1	-1	4	-1024	-768	-1	-1	-1	-1	4		0	0						Untertest4.avi	0	880	547	72	111				0	Content		-72	-111	2060187	1980162458
2077	08:56:45.101	00:00:02.077	124	-1024	-768	-1	-1	-1	-1	4	-1024	-768	-1	-1	-1	-1	4		0	0						Untertest4.avi	0	880	547	72	111				0	Content		-72	-111	2077380	1980179651
2095	08:56:45.119	00:00:02.094	125	-1024	-768	-1	-1	-1	-1	4	-1024	-768	-1	-1	-1	-1	4		0	0						Untertest4.avi	0	880	547	72	111				0	Content		-72	-111	2094755	1980197026
2112	08:56:45.136	00:00:02.112	126	-1024	-768	-1	-1	-1	-1	4	-1024	-768	-1	-1	-1	-1	4		0	0						Untertest4.avi	0	880	547	72	111				0	Content		-72	-111	2112004	1980214275
2127	08:56:45.151	00:00:02.126	127	-1024	-768	-1	-1	-1	-1	4	-1024	-768	-1	-1	-1	-1	4		0	0						Untertest4.avi	0	880	547	72	111				0	Content		-72	-111	2126933	1980229204
2144	08:56:45.168	00:00:02.143	128	-1024	-768	-1	-1	-1	-1	4	-1024	-768	-1	-1	-1	-1	4		0	0						Untertest4.avi	0	880	547	72	111				0	Content		-72	-111	2143556	1980245827
2160	08:56:45.184	00:00:02.160	129	-1024	-768	-1	-1	-1	-1	4	-1024	-768	-1	-1	-1	-1	4		0	0						Untertest4.avi	0	880	547	72	111				0	Content		-72	-111	2160309	1980262580
2177	08:56:45.201	00:00:02.176	130	-1024	-768	-1	-1	-1	-1	4	-1024	-768	-1	-1	-1	-1	4		0	0						Untertest4.avi	0	880	547	72	111				0	Content		-72	-111	2176924	1980279195
2194	08:56:45.218	00:00:02.193	131	-1024	-768	-1	-1	-1	-1	4	-1024	-768	-1	-1	-1	-1	4		0	0						Untertest4.avi	0	880	547	72	111				0	Content		-72	-111	2193546	1980295817
2210	08:56:45.234	00:00:02.210	132	-1024	-768	-1	-1	-1	-1	4	-1024	-768	-1	-1	-1	-1	4		0	0						Untertest4.avi	0	880	547	72	111				0	Content		-72	-111	2210170	1980312441
2227	08:56:45.251	00:00:02.227	133	-1024	-768	-1	-1	-1	-1	4	-1024	-768	-1	-1	-1	-1	4		0	0						Untertest4.avi	0	880	547	72	111				0	Content		-72	-111	2227238	1980329509
2245	08:56:45.269	00:00:02.244	134	-1024	-768	-1	-1	-1	-1	4	-1024	-768	-1	-1	-1	-1	4		0	0						Untertest4.avi	0	880	547	72	111				0	Content		-72	-111	2244611	1980346882
2262	08:56:45.286	00:00:02.261	135	-1024	-768	-1	-1	-1	-1	4	-1024	-768	-1	-1	-1	-1	4		0	0						Untertest4.avi	0	880	547	72	111				0	Content		-72	-111	2261858	1980364129
2277	08:56:45.301	00:00:02.276	136	-1024	-768	-1	-1	-1	-1	4	-1024	-768	-1	-1	-1	-1	4		0	0						Untertest4.avi	0	880	547	72	111				0	Content		-72	-111	2276786	1980379057
2293	08:56:45.317	00:00:02.293	137	-1024	-768	-1	-1	-1	-1	4	-1024	-768	-1	-1	-1	-1	4		0	0						Untertest4.avi	0	880	547	72	111				0	Content		-72	-111	2293410	1980395681
2310	08:56:45.334	00:00:02.310	138	-1024	-768	-1	-1	-1	-1	4	-1024	-768	-1	-1	-1	-1	4		0	0						Untertest4.avi	0	880	547	72	111				0	Content		-72	-111	2310160	1980412431
2327	08:56:45.351	00:00:02.326	139	-1024	-768	-1	-1	-1	-1	4	-1024	-768	-1	-1	-1	-1	4		0	0						Untertest4.avi	0	880	547	72	111				0	Content		-72	-111	2326780	1980429051
2343	08:56:45.367	00:00:02.343	140	-1024	-768	-1	-1	-1	-1	4	-1024	-768	-1	-1	-1	-1	4		0	0						Untertest4.avi	0	880	547	72	111				0	Content		-72	-111	2343401	1980445672
2360	08:56:45.384	00:00:02.360	141	-1024	-768	-1	-1	-1	-1	4	-1024	-768	-1	-1	-1	-1	4		0	0						Untertest4.avi	0	880	547	72	111				0	Content		-72	-111	2360025	1980462296
2377	08:56:45.401	00:00:02.377	142	-1024	-768	-1	-1	-1	-1	4	-1024	-768	-1	-1	-1	-1	4		0	0						Untertest4.avi	0	880	547	72	111				0	Content		-72	-111	2377250	1980479521
2395	08:56:45.419	00:00:02.394	143	-1024	-768	-1	-1	-1	-1	4	-1024	-768	-1	-1	-1	-1	4		0	0						Untertest4.avi	0	880	547	72	111				0	Content		-72	-111	2394594	1980496865
2412	08:56:45.436	00:00:02.411	144	-1024	-768	-1	-1	-1	-1	4	-1024	-768	-1	-1	-1	-1	4		0	0						Untertest4.avi	0	880	547	72	111				0	Content		-72	-111	2411841	1980514112
2427	08:56:45.451	00:00:02.426	145	-1024	-768	-1	-1	-1	-1	4	-1024	-768	-1	-1	-1	-1	4		0	0						Untertest4.avi	0	880	547	72	111				0	Content		-72	-111	2426643	1980528914
2443	08:56:45.467	00:00:02.443	146	-1024	-768	-1	-1	-1	-1	4	-1024	-768	-1	-1	-1	-1	4		0	0						Untertest4.avi	0	880	547	72	111				0	Content		-72	-111	2443393	1980545664
2460	08:56:45.484	00:00:02.460	147	-1024	-768	-1	-1	-1	-1	4	-1024	-768	-1	-1	-1	-1	4		0	0						Untertest4.avi	0	880	547	72	111				0	Content		-72	-111	2460015	1980562286
2477	08:56:45.501	00:00:02.476	148	-1024	-768	-1	-1	-1	-1	4	-1024	-768	-1	-1	-1	-1	4		0	0						Untertest4.avi	0	880	547	72	111				0	Content		-72	-111	2476647	1980578918
2493	08:56:45.517	00:00:02.493	149	-1024	-768	-1	-1	-1	-1	4	-1024	-768	-1	-1	-1	-1	4		0	0						Untertest4.avi	0	880	547	72	111				0	Content		-72	-111	2493265	1980595536
2510	08:56:45.534	00:00:02.509	150	-1024	-768	-1	-1	-1	-1	4	-1024	-768	-1	-1	-1	-1	4		0	0						Untertest4.avi	0	880	547	72	111				0	Content		-72	-111	2509886	1980612157
2527	08:56:45.551	00:00:02.527	151	-1024	-768	-1	-1	-1	-1	4	-1024	-768	-1	-1	-1	-1	4		0	0						Untertest4.avi	0	880	547	72	111				0	Content		-72	-111	2527081	1980629352
2544	08:56:45.568	00:00:02.544	152	-1024	-768	-1	-1	-1	-1	4	-1024	-768	-1	-1	-1	-1	4		0	0						Untertest4.avi	0	880	547	72	111				0	Content		-72	-111	2544454	1980646725
2562	08:56:45.586	00:00:02.561	153	-1024	-768	-1	-1	-1	-1	4	-1024	-768	-1	-1	-1	-1	4		0	0						Untertest4.avi	0	880	547	72	111				0	Content		-72	-111	2561700	1980663971
2577	08:56:45.601	00:00:02.576	154	-1024	-768	-1	-1	-1	-1	4	-1024	-768	-1	-1	-1	-1	4		0	0						Untertest4.avi	0	880	547	72	111				0	Content		-72	-111	2576630	1980678901
2593	08:56:45.617	00:00:02.593	155	-1024	-768	-1	-1	-1	-1	4	-1024	-768	-1	-1	-1	-1	4		0	0						Untertest4.avi	0	880	547	72	111				0	Content		-72	-111	2593252	1980695523
2610	08:56:45.634	00:00:02.610	156	-1024	-768	-1	-1	-1	-1	4	-1024	-768	-1	-1	-1	-1	4		0	0						Untertest4.avi	0	880	547	72	111				0	Content		-72	-111	2610001	1980712272
2627	08:56:45.651	00:00:02.626	157	-1024	-768	-1	-1	-1	-1	4	-1024	-768	-1	-1	-1	-1	4		0	0						Untertest4.avi	0	880	547	72	111				0	Content		-72	-111	2626627	1980728898
2643	08:56:45.667	00:00:02.643	158	-1024	-768	-1	-1	-1	-1	4	-1024	-768	-1	-1	-1	-1	4		0	0						Untertest4.avi	0	880	547	72	111				0	Content		-72	-111	2643248	1980745519
2660	08:56:45.684	00:00:02.659	159	-1024	-768	-1	-1	-1	-1	4	-1024	-768	-1	-1	-1	-1	4		0	0						Untertest4.avi	0	880	547	72	111				0	Content		-72	-111	2659874	1980762145
2677	08:56:45.701	00:00:02.676	160	-1024	-768	-1	-1	-1	-1	4	-1024	-768	-1	-1	-1	-1	4		0	0						Untertest4.avi	0	880	547	72	111				0	Content		-72	-111	2676947	1980779218
2694	08:56:45.718	00:00:02.694	161	-1024	-768	-1	-1	-1	-1	4	-1024	-768	-1	-1	-1	-1	4		0	0						Untertest4.avi	0	880	547	72	111				0	Content		-72	-111	2694316	1980796587
2712	08:56:45.736	00:00:02.711	162	-1024	-768	-1	-1	-1	-1	4	-1024	-768	-1	-1	-1	-1	4		0	0						Untertest4.avi	0	880	547	72	111				0	Content		-72	-111	2711563	1980813834
2726	08:56:45.750	00:00:02.726	163	-1024	-768	-1	-1	-1	-1	4	-1024	-768	-1	-1	-1	-1	4		0	0						Untertest4.avi	0	880	547	72	111				0	Content		-72	-111	2726495	1980828766
2743	08:56:45.767	00:00:02.743	164	-1024	-768	-1	-1	-1	-1	4	-1024	-768	-1	-1	-1	-1	4		0	0						Untertest4.avi	0	880	547	72	111				0	Content		-72	-111	2743117	1980845388
2760	08:56:45.784	00:00:02.759	165	-1024	-768	-1	-1	-1	-1	4	-1024	-768	-1	-1	-1	-1	4		0	0						Untertest4.avi	0	880	547	72	111				0	Content		-72	-111	2759866	1980862137
2776	08:56:45.800	00:00:02.776	166	-1024	-768	-1	-1	-1	-1	4	-1024	-768	-1	-1	-1	-1	4		0	0						Untertest4.avi	0	880	547	72	111				0	Content		-72	-111	2776487	1980878758
2793	08:56:45.817	00:00:02.793	167	-1024	-768	-1	-1	-1	-1	4	-1024	-768	-1	-1	-1	-1	4		0	0						Untertest4.avi	0	880	547	72	111				0	Content		-72	-111	2793108	1980895379
2810	08:56:45.834	00:00:02.809	168	-1024	-768	-1	-1	-1	-1	4	-1024	-768	-1	-1	-1	-1	4		0	0						Untertest4.avi	0	880	547	72	111				0	Content		-72	-111	2809734	1980912005
2827	08:56:45.851	00:00:02.826	169	-1024	-768	-1	-1	-1	-1	4	-1024	-768	-1	-1	-1	-1	4		0	0						Untertest4.avi	0	880	547	72	111				0	Content		-72	-111	2826926	1980929197
2844	08:56:45.868	00:00:02.844	170	-1024	-768	-1	-1	-1	-1	4	-1024	-768	-1	-1	-1	-1	4		0	0						Untertest4.avi	0	880	547	72	111				0	Content		-72	-111	2844301	1980946572
2862	08:56:45.886	00:00:02.861	171	-1024	-768	-1	-1	-1	-1	4	-1024	-768	-1	-1	-1	-1	4		0	0						Untertest4.avi	0	880	547	72	111				0	Content		-72	-111	2861550	1980963821
2876	08:56:45.900	00:00:02.876	172	-1024	-768	-1	-1	-1	-1	4	-1024	-768	-1	-1	-1	-1	4		0	0						Untertest4.avi	0	880	547	72	111				0	Content		-72	-111	2876354	1980978625
2893	08:56:45.917	00:00:02.893	173	-1024	-768	-1	-1	-1	-1	4	-1024	-768	-1	-1	-1	-1	4		0	0						Untertest4.avi	0	880	547	72	111				0	Content		-72	-111	2893103	1980995374
2910	08:56:45.934	00:00:02.909	174	-1024	-768	-1	-1	-1	-1	4	-1024	-768	-1	-1	-1	-1	4		0	0						Untertest4.avi	0	880	547	72	111				0	Content		-72	-111	2909725	1981011996
2926	08:56:45.950	00:00:02.926	175	-1024	-768	-1	-1	-1	-1	4	-1024	-768	-1	-1	-1	-1	4		0	0						Untertest4.avi	0	880	547	72	111				0	Content		-72	-111	2926348	1981028619
2943	08:56:45.967	00:00:02.942	176	-1024	-768	-1	-1	-1	-1	4	-1024	-768	-1	-1	-1	-1	4		0	0						Untertest4.avi	0	880	547	72	111				0	Content		-72	-111	2942973	1981045244
2960	08:56:45.984	00:00:02.959	177	-1024	-768	-1	-1	-1	-1	4	-1024	-768	-1	-1	-1	-1	4		0	0						Untertest4.avi	0	880	547	72	111				0	Content		-72	-111	2959598	1981061869
2977	08:56:46.001	00:00:02.976	178	-1024	-768	-1	-1	-1	-1	4	-1024	-768	-1	-1	-1	-1	4		0	0						Untertest4.avi	0	880	547	72	111				0	Content		-72	-111	2976792	1981079063
2994	08:56:46.018	00:00:02.994	179	-1024	-768	-1	-1	-1	-1	4	-1024	-768	-1	-1	-1	-1	4		0	0						Untertest4.avi	0	880	547	72	111				0	Content		-72	-111	2994175	1981096446
3011	08:56:46.035	00:00:03.011	180	-1024	-768	-1	-1	-1	-1	4	-1024	-768	-1	-1	-1	-1	4		0	0						Untertest4.avi	0	880	547	72	111				0	Content		-72	-111	3011412	1981113683
3026	08:56:46.050	00:00:03.026	181	-1024	-768	-1	-1	-1	-1	4	-1024	-768	-1	-1	-1	-1	4		0	0						Untertest4.avi	0	880	547	72	111				0	Content		-72	-111	3026216	1981128487
3043	08:56:46.067	00:00:03.042	182	-1024	-768	-1	-1	-1	-1	4	-1024	-768	-1	-1	-1	-1	4		0	0						Untertest4.avi	0	880	547	72	111				0	Content		-72	-111	3042965	1981145236
3060	08:56:46.084	00:00:03.059	183	-1024	-768	-1	-1	-1	-1	4	-1024	-768	-1	-1	-1	-1	4		0	0						Untertest4.avi	0	880	547	72	111				0	Content		-72	-111	3059588	1981161859
3076	08:56:46.100	00:00:03.076	184	-1024	-768	-1	-1	-1	-1	4	-1024	-768	-1	-1	-1	-1	4		0	0						Untertest4.avi	0	880	547	72	111				0	Content		-72	-111	3076211	1981178482
3093	08:56:46.117	00:00:03.092	185	-1024	-768	-1	-1	-1	-1	4	-1024	-768	-1	-1	-1	-1	4		0	0						Untertest4.avi	0	880	547	72	111				0	Content		-72	-111	3092834	1981195105
3110	08:56:46.134	00:00:03.109	186	-1024	-768	-1	-1	-1	-1	4	-1024	-768	-1	-1	-1	-1	4		0	0						Untertest4.avi	0	880	547	72	111				0	Content		-72	-111	3109581	1981211852
3127	08:56:46.151	00:00:03.126	187	-1024	-768	-1	-1	-1	-1	4	-1024	-768	-1	-1	-1	-1	4		0	0						Untertest4.avi	0	880	547	72	111				0	Content		-72	-111	3126653	1981228924
3144	08:56:46.168	00:00:03.144	188	-1024	-768	-1	-1	-1	-1	4	-1024	-768	-1	-1	-1	-1	4		0	0						Untertest4.avi	0	880	547	72	111				0	Content		-72	-111	3144025	1981246296
3161	08:56:46.185	00:00:03.161	189	-1024	-768	-1	-1	-1	-1	4	-1024	-768	-1	-1	-1	-1	4		0	0						Untertest4.avi	0	880	547	72	111				0	Content		-72	-111	3161397	1981263668
3176	08:56:46.200	00:00:03.176	190	-1024	-768	-1	-1	-1	-1	4	-1024	-768	-1	-1	-1	-1	4		0	0						Untertest4.avi	0	880	547	72	111				0	Content		-72	-111	3176199	1981278470
3193	08:56:46.217	00:00:03.192	191	-1024	-768	-1	-1	-1	-1	4	-1024	-768	-1	-1	-1	-1	4		0	0						Untertest4.avi	0	880	547	72	111				0	Content		-72	-111	3192823	1981295094
3210	08:56:46.234	00:00:03.209	192	-1024	-768	-1	-1	-1	-1	4	-1024	-768	-1	-1	-1	-1	4		0	0						Untertest4.avi	0	880	547	72	111				0	Content		-72	-111	3209571	1981311842
3226	08:56:46.250	00:00:03.226	193	-1024	-768	-1	-1	-1	-1	4	-1024	-768	-1	-1	-1	-1	4		0	0						Untertest4.avi	0	880	547	72	111				0	Content		-72	-111	3226192	1981328463
3243	08:56:46.267	00:00:03.242	194	-1024	-768	-1	-1	-1	-1	4	-1024	-768	-1	-1	-1	-1	4		0	0						Untertest4.avi	0	880	547	72	111				0	Content		-72	-111	3242814	1981345085
3259	08:56:46.283	00:00:03.259	195	-1024	-768	-1	-1	-1	-1	4	-1024	-768	-1	-1	-1	-1	4		0	0						Untertest4.avi	0	880	547	72	111				0	Content		-72	-111	3259436	1981361707
3277	08:56:46.301	00:00:03.276	196	-1024	-768	-1	-1	-1	-1	4	-1024	-768	-1	-1	-1	-1	4		0	0						Untertest4.avi	0	880	547	72	111				0	Content		-72	-111	3276630	1981378901
3294	08:56:46.318	00:00:03.294	197	-1024	-768	-1	-1	-1	-1	4	-1024	-768	-1	-1	-1	-1	4		0	0						Untertest4.avi	0	880	547	72	111				0	Content		-72	-111	3294004	1981396275
3311	08:56:46.335	00:00:03.311	198	-1024	-768	-1	-1	-1	-1	4	-1024	-768	-1	-1	-1	-1	4		0	0						Untertest4.avi	0	880	547	72	111				0	Content		-72	-111	3311255	1981413526
3326	08:56:46.350	00:00:03.326	199	-1024	-768	-1	-1	-1	-1	4	-1024	-768	-1	-1	-1	-1	4		0	0						Untertest4.avi	0	880	547	72	111				0	Content		-72	-111	3326005	1981428276
3343	08:56:46.367	00:00:03.342	200	-1024	-768	-1	-1	-1	-1	4	-1024	-768	-1	-1	-1	-1	4		0	0						Untertest4.avi	0	880	547	72	111				0	Content		-72	-111	3342753	1981445024
3359	08:56:46.383	00:00:03.359	201	-1024	-768	-1	-1	-1	-1	4	-1024	-768	-1	-1	-1	-1	4		0	0						Untertest4.avi	0	880	547	72	111				0	Content		-72	-111	3359374	1981461645
3376	08:56:46.400	00:00:03.375	202	-1024	-768	-1	-1	-1	-1	4	-1024	-768	-1	-1	-1	-1	4		0	0						Untertest4.avi	0	880	547	72	111				0	Content		-72	-111	3375995	1981478266
3393	08:56:46.417	00:00:03.392	203	-1024	-768	-1	-1	-1	-1	4	-1024	-768	-1	-1	-1	-1	4		0	0						Untertest4.avi	0	880	547	72	111				0	Content		-72	-111	3392623	1981494894
3409	08:56:46.433	00:00:03.409	204	-1024	-768	-1	-1	-1	-1	4	-1024	-768	-1	-1	-1	-1	4		0	0						Untertest4.avi	0	880	547	72	111				0	Content		-72	-111	3409245	1981511516
3426	08:56:46.450	00:00:03.426	205	-1024	-768	-1	-1	-1	-1	4	-1024	-768	-1	-1	-1	-1	4		0	0						Untertest4.avi	0	880	547	72	111				0	Content		-72	-111	3426438	1981528709
3444	08:56:46.468	00:00:03.443	206	-1024	-768	-1	-1	-1	-1	4	-1024	-768	-1	-1	-1	-1	4		0	0						Untertest4.avi	0	880	547	72	111				0	Content		-72	-111	3443808	1981546079
3461	08:56:46.485	00:00:03.461	207	-1024	-768	-1	-1	-1	-1	4	-1024	-768	-1	-1	-1	-1	4		0	0						Untertest4.avi	0	880	547	72	111				0	Content		-72	-111	3461059	1981563330
3476	08:56:46.500	00:00:03.475	208	-1024	-768	-1	-1	-1	-1	4	-1024	-768	-1	-1	-1	-1	4		0	0						Untertest4.avi	0	880	547	72	111				0	Content		-72	-111	3475859	1981578130
3493	08:56:46.517	00:00:03.492	209	-1024	-768	-1	-1	-1	-1	4	-1024	-768	-1	-1	-1	-1	4		0	0						Untertest4.avi	0	880	547	72	111				0	Content		-72	-111	3492606	1981594877
3509	08:56:46.533	00:00:03.509	210	-1024	-768	-1	-1	-1	-1	4	-1024	-768	-1	-1	-1	-1	4		0	0						Untertest4.avi	0	880	547	72	111				0	Content		-72	-111	3509229	1981611500
3526	08:56:46.550	00:00:03.525	211	-1024	-768	-1	-1	-1	-1	4	-1024	-768	-1	-1	-1	-1	4		0	0						Untertest4.avi	0	880	547	72	111				0	Content		-72	-111	3525852	1981628123
3542	08:56:46.566	00:00:03.542	212	-1024	-768	-1	-1	-1	-1	4	-1024	-768	-1	-1	-1	-1	4		0	0						Untertest4.avi	0	880	547	72	111				0	Content		-72	-111	3542476	1981644747
3559	08:56:46.583	00:00:03.559	213	-1024	-768	-1	-1	-1	-1	4	-1024	-768	-1	-1	-1	-1	4		0	0						Untertest4.avi	0	880	547	72	111				0	Content		-72	-111	3559224	1981661495
3576	08:56:46.600	00:00:03.576	214	-1024	-768	-1	-1	-1	-1	4	-1024	-768	-1	-1	-1	-1	4		0	0						Untertest4.avi	0	880	547	72	111				0	Content		-72	-111	3576297	1981678568
3594	08:56:46.618	00:00:03.593	215	-1024	-768	-1	-1	-1	-1	4	-1024	-768	-1	-1	-1	-1	4		0	0						Untertest4.avi	0	880	547	72	111				0	Content		-72	-111	3593668	1981695939
3611	08:56:46.635	00:00:03.611	216	-1024	-768	-1	-1	-1	-1	4	-1024	-768	-1	-1	-1	-1	4		0	0						Untertest4.avi	0	880	547	72	111				0	Content		-72	-111	3611040	1981713311
3626	08:56:46.650	00:00:03.625	217	-1024	-768	-1	-1	-1	-1	4	-1024	-768	-1	-1	-1	-1	4		0	0						Untertest4.avi	0	880	547	72	111				0	Content		-72	-111	3625841	1981728112
3642	08:56:46.666	00:00:03.642	218	-1024	-768	-1	-1	-1	-1	4	-1024	-768	-1	-1	-1	-1	4		0	0						Untertest4.avi	0	880	547	72	111				0	Content		-72	-111	3642463	1981744734
3659	08:56:46.683	00:00:03.659	219	-1024	-768	-1	-1	-1	-1	4	-1024	-768	-1	-1	-1	-1	4		0	0						Untertest4.avi	0	880	547	72	111				0	Content		-72	-111	3659214	1981761485
3676	08:56:46.700	00:00:03.675	220	-1024	-768	-1	-1	-1	-1	4	-1024	-768	-1	-1	-1	-1	4		0	0						Untertest4.avi	0	880	547	72	111				0	Content		-72	-111	3675835	1981778106
3692	08:56:46.716	00:00:03.692	221	-1024	-768	-1	-1	-1	-1	4	-1024	-768	-1	-1	-1	-1	4		0	0						Untertest4.avi	0	880	547	72	111				0	Content		-72	-111	3692461	1981794732
3709	08:56:46.733	00:00:03.709	222	-1024	-768	-1	-1	-1	-1	4	-1024	-768	-1	-1	-1	-1	4		0	0						Untertest4.avi	0	880	547	72	111				0	Content		-72	-111	3709003	1981811274
3726	08:56:46.750	00:00:03.726	223	-1024	-768	-1	-1	-1	-1	4	-1024	-768	-1	-1	-1	-1	4		0	0						Untertest4.avi	0	880	547	72	111				0	Content		-72	-111	3726086	1981828357
3743	08:56:46.767	00:00:03.742	224	-1024	-768	-1	-1	-1	-1	4	-1024	-768	-1	-1	-1	-1	4		0	0						Untertest4.avi	0	880	547	72	111				0	Content		-72	-111	3742754	1981845025
3759	08:56:46.783	00:00:03.759	225	-1024	-768	-1	-1	-1	-1	4	-1024	-768	-1	-1	-1	-1	4		0	0						Untertest4.avi	0	880	547	72	111				0	Content		-72	-111	3759421	1981861692
3777	08:56:46.801	00:00:03.776	226	-1024	-768	-1	-1	-1	-1	4	-1024	-768	-1	-1	-1	-1	4		0	0						Untertest4.avi	0	880	547	72	111				0	Content		-72	-111	3776572	1981878843
3793	08:56:46.817	00:00:03.793	227	-1024	-768	-1	-1	-1	-1	4	-1024	-768	-1	-1	-1	-1	4		0	0						Untertest4.avi	0	880	547	72	111				0	Content		-72	-111	3793239	1981895510
3810	08:56:46.834	00:00:03.809	228	-1024	-768	-1	-1	-1	-1	4	-1024	-768	-1	-1	-1	-1	4		0	0						Untertest4.avi	0	880	547	72	111				0	Content		-72	-111	3809906	1981912177
3826	08:56:46.850	00:00:03.826	229	-1024	-768	-1	-1	-1	-1	4	-1024	-768	-1	-1	-1	-1	4		0	0						Untertest4.avi	0	880	547	72	111				0	Content		-72	-111	3826227	1981928498
3843	08:56:46.867	00:00:03.842	230	-1024	-768	-1	-1	-1	-1	4	-1024	-768	-1	-1	-1	-1	4		0	0						Untertest4.avi	0	880	547	72	111				0	Content		-72	-111	3842894	1981945165
3860	08:56:46.884	00:00:03.859	231	-1024	-768	-1	-1	-1	-1	4	-1024	-768	-1	-1	-1	-1	4		0	0						Untertest4.avi	0	880	547	72	111				0	Content		-72	-111	3859561	1981961832
3876	08:56:46.900	00:00:03.876	232	-1024	-768	-1	-1	-1	-1	4	-1024	-768	-1	-1	-1	-1	4		0	0						Untertest4.avi	0	880	547	72	111				0	Content		-72	-111	3876038	1981978309
3893	08:56:46.917	00:00:03.892	233	-1024	-768	-1	-1	-1	-1	4	-1024	-768	-1	-1	-1	-1	4		0	0						Untertest4.avi	0	880	547	72	111				0	Content		-72	-111	3892705	1981994976
3909	08:56:46.933	00:00:03.909	234	-1024	-768	-1	-1	-1	-1	4	-1024	-768	-1	-1	-1	-1	4		0	0						Untertest4.avi	0	880	547	72	111				0	Content		-72	-111	3909372	1982011643
3926	08:56:46.950	00:00:03.925	235	-1024	-768	-1	-1	-1	-1	4	-1024	-768	-1	-1	-1	-1	4		0	0						Untertest4.avi	0	880	547	72	111				0	Content		-72	-111	3925615	1982027886
3942	08:56:46.966	00:00:03.942	236	-1024	-768	-1	-1	-1	-1	4	-1024	-768	-1	-1	-1	-1	4		0	0						Untertest4.avi	0	880	547	72	111				0	Content		-72	-111	3942239	1982044510
3959	08:56:46.983	00:00:03.958	237	-1024	-768	-1	-1	-1	-1	4	-1024	-768	-1	-1	-1	-1	4		0	0						Untertest4.avi	0	880	547	72	111				0	Content		-72	-111	3958916	1982061187
3976	08:56:47.000	00:00:03.975	238	-1024	-768	-1	-1	-1	-1	4	-1024	-768	-1	-1	-1	-1	4		0	0						Untertest4.avi	0	880	547	72	111				0	Content		-72	-111	3975609	1982077880
3992	08:56:47.016	00:00:03.992	239	-1024	-768	-1	-1	-1	-1	4	-1024	-768	-1	-1	-1	-1	4		0	0						Untertest4.avi	0	880	547	72	111				0	Content		-72	-111	3992442	1982094713
4009	08:56:47.033	00:00:04.009	240	-1024	-768	-1	-1	-1	-1	4	-1024	-768	-1	-1	-1	-1	4		0	0						Untertest4.avi	0	880	547	72	111				0	Content		-72	-111	4009110	1982111381
4026	08:56:47.050	00:00:04.025	241	-1024	-768	-1	-1	-1	-1	4	-1024	-768	-1	-1	-1	-1	4		0	0						Untertest4.avi	0	880	547	72	111				0	Content		-72	-111	4025777	1982128048
4043	08:56:47.067	00:00:04.042	242	-1024	-768	-1	-1	-1	-1	4	-1024	-768	-1	-1	-1	-1	4		0	0						Untertest4.avi	0	880	547	72	111				0	Content		-72	-111	4042762	1982145033
4059	08:56:47.083	00:00:04.059	243	-1024	-768	-1	-1	-1	-1	4	-1024	-768	-1	-1	-1	-1	4		0	0						Untertest4.avi	0	880	547	72	111				0	Content		-72	-111	4059429	1982161700
4076	08:56:47.100	00:00:04.076	244	-1024	-768	-1	-1	-1	-1	4	-1024	-768	-1	-1	-1	-1	4		0	0						Untertest4.avi	0	880	547	72	111				0	Content		-72	-111	4076096	1982178367
4093	08:56:47.117	00:00:04.093	245	-1024	-768	-1	-1	-1	-1	4	-1024	-768	-1	-1	-1	-1	4		0	0						Untertest4.avi	0	880	547	72	111				0	Content		-72	-111	4093412	1982195683
4110	08:56:47.134	00:00:04.110	246	-1024	-768	-1	-1	-1	-1	4	-1024	-768	-1	-1	-1	-1	4		0	0						Untertest4.avi	0	880	547	72	111				0	Content		-72	-111	4110079	1982212350
4126	08:56:47.150	00:00:04.126	247	-1024	-768	-1	-1	-1	-1	4	-1024	-768	-1	-1	-1	-1	4		0	0						Untertest4.avi	0	880	547	72	111				0	Content		-72	-111	4126295	1982228566
4143	08:56:47.167	00:00:04.142	248	-1024	-768	-1	-1	-1	-1	4	-1024	-768	-1	-1	-1	-1	4		0	0						Untertest4.avi	0	880	547	72	111				0	Content		-72	-111	4142962	1982245233
4160	08:56:47.184	00:00:04.159	249	-1024	-768	-1	-1	-1	-1	4	-1024	-768	-1	-1	-1	-1	4		0	0						Untertest4.avi	0	880	547	72	111				0	Content		-72	-111	4159629	1982261900
4175	08:56:47.199	00:00:04.175	250	-1024	-768	-1	-1	-1	-1	4	-1024	-768	-1	-1	-1	-1	4		0	0						Untertest4.avi	0	880	547	72	111				0	Content		-72	-111	4175344	1982277615
4192	08:56:47.216	00:00:04.192	251	-1024	-768	-1	-1	-1	-1	4	-1024	-768	-1	-1	-1	-1	4		0	0						Untertest4.avi	0	880	547	72	111				0	Content		-72	-111	4192092	1982294363
4209	08:56:47.233	00:00:04.208	252	-1024	-768	-1	-1	-1	-1	4	-1024	-768	-1	-1	-1	-1	4		0	0						Untertest4.avi	0	880	547	72	111				0	Content		-72	-111	4208778	1982311049
4225	08:56:47.249	00:00:04.225	253	-1024	-768	-1	-1	-1	-1	4	-1024	-768	-1	-1	-1	-1	4		0	0						Untertest4.avi	0	880	547	72	111				0	Content		-72	-111	4225445	1982327716
4242	08:56:47.266	00:00:04.242	254	-1024	-768	-1	-1	-1	-1	4	-1024	-768	-1	-1	-1	-1	4		0	0						Untertest4.avi	0	880	547	72	111				0	Content		-72	-111	4242112	1982344383
4259	08:56:47.283	00:00:04.258	255	-1024	-768	-1	-1	-1	-1	4	-1024	-768	-1	-1	-1	-1	4		0	0						Untertest4.avi	0	880	547	72	111				0	Content		-72	-111	4258767	1982361038
4275	08:56:47.299	00:00:04.275	256	-1024	-768	-1	-1	-1	-1	4	-1024	-768	-1	-1	-1	-1	4		0	0						Untertest4.avi	0	880	547	72	111				0	Content		-72	-111	4275335	1982377606
4292	08:56:47.316	00:00:04.291	257	-1024	-768	-1	-1	-1	-1	4	-1024	-768	-1	-1	-1	-1	4		0	0						Untertest4.avi	0	880	547	72	111				0	Content		-72	-111	4291968	1982394239
4309	08:56:47.333	00:00:04.309	258	-1024	-768	-1	-1	-1	-1	4	-1024	-768	-1	-1	-1	-1	4		0	0						Untertest4.avi	0	880	547	72	111				0	Content		-72	-111	4309048	1982411319
4326	08:56:47.350	00:00:04.325	259	-1024	-768	-1	-1	-1	-1	4	-1024	-768	-1	-1	-1	-1	4		0	0						Untertest4.avi	0	880	547	72	111				0	Content		-72	-111	4325715	1982427986
4342	08:56:47.366	00:00:04.342	260	-1024	-768	-1	-1	-1	-1	4	-1024	-768	-1	-1	-1	-1	4		0	0						Untertest4.avi	0	880	547	72	111				0	Content		-72	-111	4342382	1982444653
4360	08:56:47.384	00:00:04.359	261	-1024	-768	-1	-1	-1	-1	4	-1024	-768	-1	-1	-1	-1	4		0	0						Untertest4.avi	0	880	547	72	111				0	Content		-72	-111	4359530	1982461801
4376	08:56:47.400	00:00:04.376	262	-1024	-768	-1	-1	-1	-1	4	-1024	-768	-1	-1	-1	-1	4		0	0						Untertest4.avi	0	880	547	72	111				0	Content		-72	-111	4376198	1982478469
4393	08:56:47.417	00:00:04.392	263	-1024	-768	-1	-1	-1	-1	4	-1024	-768	-1	-1	-1	-1	4		0	0						Untertest4.avi	0	880	547	72	111				0	Content		-72	-111	4392865	1982495136
4409	08:56:47.433	00:00:04.409	264	-1024	-768	-1	-1	-1	-1	4	-1024	-768	-1	-1	-1	-1	4		0	0						Untertest4.avi	0	880	547	72	111				0	Content		-72	-111	4409037	1982511308
4426	08:56:47.450	00:00:04.425	265	-1024	-768	-1	-1	-1	-1	4	-1024	-768	-1	-1	-1	-1	4		0	0						Untertest4.avi	0	880	547	72	111				0	Content		-72	-111	4425704	1982527975
4442	08:56:47.466	00:00:04.442	266	-1024	-768	-1	-1	-1	-1	4	-1024	-768	-1	-1	-1	-1	4		0	0						Untertest4.avi	0	880	547	72	111				0	Content		-72	-111	4442204	1982544475
4459	08:56:47.483	00:00:04.458	267	-1024	-768	-1	-1	-1	-1	4	-1024	-768	-1	-1	-1	-1	4		0	0						Untertest4.avi	0	880	547	72	111				0	Content		-72	-111	4458872	1982561143
4476	08:56:47.500	00:00:04.475	268	-1024	-768	-1	-1	-1	-1	4	-1024	-768	-1	-1	-1	-1	4		0	0						Untertest4.avi	0	880	547	72	111				0	Content		-72	-111	4475539	1982577810
4492	08:56:47.516	00:00:04.491	269	-1024	-768	-1	-1	-1	-1	4	-1024	-768	-1	-1	-1	-1	4		0	0						Untertest4.avi	0	880	547	72	111				0	Content		-72	-111	4491821	1982594092
4509	08:56:47.533	00:00:04.508	270	-1024	-768	-1	-1	-1	-1	4	-1024	-768	-1	-1	-1	-1	4		0	0						Untertest4.avi	0	880	547	72	111				0	Content		-72	-111	4508568	1982610839
4525	08:56:47.549	00:00:04.525	271	-1024	-768	-1	-1	-1	-1	4	-1024	-768	-1	-1	-1	-1	4		0	0						Untertest4.avi	0	880	547	72	111				0	Content		-72	-111	4525243	1982627514
4542	08:56:47.566	00:00:04.541	272	-1024	-768	-1	-1	-1	-1	4	-1024	-768	-1	-1	-1	-1	4		0	0						Untertest4.avi	0	880	547	72	111				0	Content		-72	-111	4541811	1982644082
4559	08:56:47.583	00:00:04.558	273	-1024	-768	-1	-1	-1	-1	4	-1024	-768	-1	-1	-1	-1	4		0	0						Untertest4.avi	0	880	547	72	111				0	Content		-72	-111	4558644	1982660915
4575	08:56:47.599	00:00:04.575	274	-1024	-768	-1	-1	-1	-1	4	-1024	-768	-1	-1	-1	-1	4		0	0						Untertest4.avi	0	880	547	72	111				0	Content		-72	-111	4575311	1982677582
4592	08:56:47.616	00:00:04.591	275	-1024	-768	-1	-1	-1	-1	4	-1024	-768	-1	-1	-1	-1	4		0	0						Untertest4.avi	0	880	547	72	111				0	Content		-72	-111	4591978	1982694249
4609	08:56:47.633	00:00:04.608	276	-1024	-768	-1	-1	-1	-1	4	-1024	-768	-1	-1	-1	-1	4		0	0						Untertest4.avi	0	880	547	72	111				0	Content		-72	-111	4608962	1982711233
4626	08:56:47.650	00:00:04.625	277	-1024	-768	-1	-1	-1	-1	4	-1024	-768	-1	-1	-1	-1	4		0	0						Untertest4.avi	0	880	547	72	111				0	Content		-72	-111	4625629	1982727900
4642	08:56:47.666	00:00:04.642	278	-1024	-768	-1	-1	-1	-1	4	-1024	-768	-1	-1	-1	-1	4		0	0						Untertest4.avi	0	880	547	72	111				0	Content		-72	-111	4642297	1982744568
4660	08:56:47.684	00:00:04.659	279	-1024	-768	-1	-1	-1	-1	4	-1024	-768	-1	-1	-1	-1	4		0	0						Untertest4.avi	0	880	547	72	111				0	Content		-72	-111	4659612	1982761883
4676	08:56:47.700	00:00:04.676	280	-1024	-768	-1	-1	-1	-1	4	-1024	-768	-1	-1	-1	-1	4		0	0						Untertest4.avi	0	880	547	72	111				0	Content		-72	-111	4676279	1982778550
4693	08:56:47.717	00:00:04.692	281	-1024	-768	-1	-1	-1	-1	4	-1024	-768	-1	-1	-1	-1	4		0	0						Untertest4.avi	0	880	547	72	111				0	Content		-72	-111	4692540	1982794811
4709	08:56:47.733	00:00:04.709	282	-1024	-768	-1	-1	-1	-1	4	-1024	-768	-1	-1	-1	-1	4		0	0						Untertest4.avi	0	880	547	72	111				0	Content		-72	-111	4709207	1982811478
4726	08:56:47.750	00:00:04.725	283	-1024	-768	-1	-1	-1	-1	4	-1024	-768	-1	-1	-1	-1	4		0	0						Untertest4.avi	0	880	547	72	111				0	Content		-72	-111	4725875	1982828146
4742	08:56:47.766	00:00:04.741	284	-1024	-768	-1	-1	-1	-1	4	-1024	-768	-1	-1	-1	-1	4		0	0						Untertest4.avi	0	880	547	72	111				0	Content		-72	-111	4741673	1982843944
4758	08:56:47.782	00:00:04.758	285	-1024	-768	-1	-1	-1	-1	4	-1024	-768	-1	-1	-1	-1	4		0	0						Untertest4.avi	0	880	547	72	111				0	Content		-72	-111	4758293	1982860564
4775	08:56:47.799	00:00:04.774	286	-1024	-768	-1	-1	-1	-1	4	-1024	-768	-1	-1	-1	-1	4		0	0						Untertest4.avi	0	880	547	72	111				0	Content		-72	-111	4774979	1982877250
4792	08:56:47.816	00:00:04.791	287	-1024	-768	-1	-1	-1	-1	4	-1024	-768	-1	-1	-1	-1	4		0	0						Untertest4.avi	0	880	547	72	111				0	Content		-72	-111	4791646	1982893917
4808	08:56:47.832	00:00:04.808	288	-1024	-768	-1	-1	-1	-1	4	-1024	-768	-1	-1	-1	-1	4		0	0						Untertest4.avi	0	880	547	72	111				0	Content		-72	-111	4808313	1982910584
4825	08:56:47.849	00:00:04.824	289	-1024	-768	-1	-1	-1	-1	4	-1024	-768	-1	-1	-1	-1	4		0	0						Untertest4.avi	0	880	547	72	111				0	Content		-72	-111	4824973	1982927244
4842	08:56:47.866	00:00:04.841	290	-1024	-768	-1	-1	-1	-1	4	-1024	-768	-1	-1	-1	-1	4		0	0						Untertest4.avi	0	880	547	72	111				0	Content		-72	-111	4841640	1982943911
4858	08:56:47.882	00:00:04.858	291	-1024	-768	-1	-1	-1	-1	4	-1024	-768	-1	-1	-1	-1	4		0	0						Untertest4.avi	0	880	547	72	111				0	Content		-72	-111	4858307	1982960578
4875	08:56:47.899	00:00:04.874	292	-1024	-768	-1	-1	-1	-1	4	-1024	-768	-1	-1	-1	-1	4		0	0						Untertest4.avi	0	880	547	72	111				0	Content		-72	-111	4874919	1982977190
4892	08:56:47.916	00:00:04.891	293	-1024	-768	-1	-1	-1	-1	4	-1024	-768	-1	-1	-1	-1	4		0	0						Untertest4.avi	0	880	547	72	111				0	Content		-72	-111	4891586	1982993857
4908	08:56:47.932	00:00:04.908	294	-1024	-768	-1	-1	-1	-1	4	-1024	-768	-1	-1	-1	-1	4		0	0						Untertest4.avi	0	880	547	72	111				0	Content		-72	-111	4908443	1983010714
4925	08:56:47.949	00:00:04.925	295	-1024	-768	-1	-1	-1	-1	4	-1024	-768	-1	-1	-1	-1	4		0	0						Untertest4.avi	0	880	547	72	111				0	Content		-72	-111	4925110	1983027381
4942	08:56:47.966	00:00:04.941	296	-1024	-768	-1	-1	-1	-1	4	-1024	-768	-1	-1	-1	-1	4		0	0						Untertest4.avi	0	880	547	72	111				0	Content		-72	-111	4941777	1983044048
4959	08:56:47.983	00:00:04.958	297	-1024	-768	-1	-1	-1	-1	4	-1024	-768	-1	-1	-1	-1	4		0	0						Untertest4.avi	0	880	547	72	111				0	Content		-72	-111	4958901	1983061172
4976	08:56:48.000	00:00:04.975	298	-1024	-768	-1	-1	-1	-1	4	-1024	-768	-1	-1	-1	-1	4		0	0						Untertest4.avi	0	880	547	72	111				0	Content		-72	-111	4975568	1983077839
4993	08:56:48.017	00:00:04.992	299	-1024	-768	-1	-1	-1	-1	4	-1024	-768	-1	-1	-1	-1	4		0	0						Untertest4.avi	0	880	547	72	111				0	Content		-72	-111	4992595	1983094866
5009	08:56:48.033	00:00:05.009	300	-1024	-768	-1	-1	-1	-1	4	-1024	-768	-1	-1	-1	-1	4		0	0						Untertest4.avi	0	880	547	72	111				0	Content		-72	-111	5009262	1983111533
5026	08:56:48.050	00:00:05.025	301	-1024	-768	-1	-1	-1	-1	4	-1024	-768	-1	-1	-1	-1	4		0	0						Untertest4.avi	0	880	547	72	111				0	Content		-72	-111	5025929	1983128200
5042	08:56:48.066	00:00:05.042	302	-1024	-768	-1	-1	-1	-1	4	-1024	-768	-1	-1	-1	-1	4		0	0						Untertest4.avi	0	880	547	72	111				0	Content		-72	-111	5042038	1983144309
5059	08:56:48.083	00:00:05.058	303	-1024	-768	-1	-1	-1	-1	4	-1024	-768	-1	-1	-1	-1	4		0	0						Untertest4.avi	0	880	547	72	111				0	Content		-72	-111	5058705	1983160976
5075	08:56:48.099	00:00:05.075	304	-1024	-768	-1	-1	-1	-1	4	-1024	-768	-1	-1	-1	-1	4		0	0						Untertest4.avi	0	880	547	72	111				0	Content		-72	-111	5075184	1983177455
5092	08:56:48.116	00:00:05.091	305	-1024	-768	-1	-1	-1	-1	4	-1024	-768	-1	-1	-1	-1	4		0	0						Untertest4.avi	0	880	547	72	111				0	Content		-72	-111	5091852	1983194123
5109	08:56:48.133	00:00:05.108	306	-1024	-768	-1	-1	-1	-1	4	-1024	-768	-1	-1	-1	-1	4		0	0						Untertest4.avi	0	880	547	72	111				0	Content		-72	-111	5108519	1983210790
5125	08:56:48.149	00:00:05.124	307	-1024	-768	-1	-1	-1	-1	4	-1024	-768	-1	-1	-1	-1	4		0	0						Untertest4.avi	0	880	547	72	111				0	Content		-72	-111	5124764	1983227035
5141	08:56:48.165	00:00:05.141	308	-1024	-768	-1	-1	-1	-1	4	-1024	-768	-1	-1	-1	-1	4		0	0						Untertest4.avi	0	880	547	72	111				0	Content		-72	-111	5141386	1983243657
5158	08:56:48.182	00:00:05.158	309	-1024	-768	-1	-1	-1	-1	4	-1024	-768	-1	-1	-1	-1	4		0	0						Untertest4.avi	0	880	547	72	111				0	Content		-72	-111	5158191	1983260462
5175	08:56:48.199	00:00:05.174	310	-1024	-768	-1	-1	-1	-1	4	-1024	-768	-1	-1	-1	-1	4		0	0						Untertest4.avi	0	880	547	72	111				0	Content		-72	-111	5174759	1983277030
5192	08:56:48.216	00:00:05.191	311	-1024	-768	-1	-1	-1	-1	4	-1024	-768	-1	-1	-1	-1	4		0	0						Untertest4.avi	0	880	547	72	111				0	Content		-72	-111	5191592	1983293863
5208	08:56:48.232	00:00:05.208	312	-1024	-768	-1	-1	-1	-1	4	-1024	-768	-1	-1	-1	-1	4		0	0						Untertest4.avi	0	880	547	72	111				0	Content		-72	-111	5208259	1983310530
5225	08:56:48.249	00:00:05.224	313	-1024	-768	-1	-1	-1	-1	4	-1024	-768	-1	-1	-1	-1	4		0	0						Untertest4.avi	0	880	547	72	111				0	Content		-72	-111	5224926	1983327197
5242	08:56:48.266	00:00:05.241	314	-1024	-768	-1	-1	-1	-1	4	-1024	-768	-1	-1	-1	-1	4		0	0						Untertest4.avi	0	880	547	72	111				0	Content		-72	-111	5241914	1983344185
5259	08:56:48.283	00:00:05.258	315	-1024	-768	-1	-1	-1	-1	4	-1024	-768	-1	-1	-1	-1	4		0	0						Untertest4.avi	0	880	547	72	111				0	Content		-72	-111	5258582	1983360853
5275	08:56:48.299	00:00:05.275	316	-1024	-768	-1	-1	-1	-1	4	-1024	-768	-1	-1	-1	-1	4		0	0						Untertest4.avi	0	880	547	72	111				0	Content		-72	-111	5275249	1983377520
5293	08:56:48.317	00:00:05.292	317	-1024	-768	-1	-1	-1	-1	4	-1024	-768	-1	-1	-1	-1	4		0	0						Untertest4.avi	0	880	547	72	111				0	Content		-72	-111	5292568	1983394839
5309	08:56:48.333	00:00:05.309	318	-1024	-768	-1	-1	-1	-1	4	-1024	-768	-1	-1	-1	-1	4		0	0						Untertest4.avi	0	880	547	72	111				0	Content		-72	-111	5309235	1983411506
5325	08:56:48.349	00:00:05.325	319	-1024	-768	-1	-1	-1	-1	4	-1024	-768	-1	-1	-1	-1	4		0	0						Untertest4.avi	0	880	547	72	111				0	Content		-72	-111	5325452	1983427723
5342	08:56:48.366	00:00:05.342	320	-1024	-768	-1	-1	-1	-1	4	-1024	-768	-1	-1	-1	-1	4		0	0						Untertest4.avi	0	880	547	72	111				0	Content		-72	-111	5342119	1983444390
5359	08:56:48.383	00:00:05.358	321	-1024	-768	-1	-1	-1	-1	4	-1024	-768	-1	-1	-1	-1	4		0	0						Untertest4.avi	0	880	547	72	111				0	Content		-72	-111	5358787	1983461058
5375	08:56:48.399	00:00:05.374	322	-1024	-768	-1	-1	-1	-1	4	-1024	-768	-1	-1	-1	-1	4		0	0						Untertest4.avi	0	880	547	72	111				0	Content		-72	-111	5374620	1983476891
5391	08:56:48.415	00:00:05.391	323	-1024	-768	-1	-1	-1	-1	4	-1024	-768	-1	-1	-1	-1	4		0	0						Untertest4.avi	0	880	547	72	111				0	Content		-72	-111	5391244	1983493515
5408	08:56:48.432	00:00:05.407	324	-1024	-768	-1	-1	-1	-1	4	-1024	-768	-1	-1	-1	-1	4		0	0						Untertest4.avi	0	880	547	72	111				0	Content		-72	-111	5407930	1983510201
5425	08:56:48.449	00:00:05.424	325	-1024	-768	-1	-1	-1	-1	4	-1024	-768	-1	-1	-1	-1	4		0	0						Untertest4.avi	0	880	547	72	111				0	Content		-72	-111	5424597	1983526868
5441	08:56:48.465	00:00:05.441	326	-1024	-768	-1	-1	-1	-1	4	-1024	-768	-1	-1	-1	-1	4		0	0						Untertest4.avi	0	880	547	72	111				0	Content		-72	-111	5441265	1983543536
5458	08:56:48.482	00:00:05.457	327	-1024	-768	-1	-1	-1	-1	4	-1024	-768	-1	-1	-1	-1	4		0	0						Untertest4.avi	0	880	547	72	111				0	Content		-72	-111	5457930	1983560201
5475	08:56:48.499	00:00:05.474	328	-1024	-768	-1	-1	-1	-1	4	-1024	-768	-1	-1	-1	-1	4		0	0						Untertest4.avi	0	880	547	72	111				0	Content		-72	-111	5474597	1983576868
5491	08:56:48.515	00:00:05.491	329	-1024	-768	-1	-1	-1	-1	4	-1024	-768	-1	-1	-1	-1	4		0	0						Untertest4.avi	0	880	547	72	111				0	Content		-72	-111	5491264	1983593535
5508	08:56:48.532	00:00:05.507	330	-1024	-768	-1	-1	-1	-1	4	-1024	-768	-1	-1	-1	-1	4		0	0						Untertest4.avi	0	880	547	72	111				0	Content		-72	-111	5507875	1983610146
5525	08:56:48.549	00:00:05.524	331	-1024	-768	-1	-1	-1	-1	4	-1024	-768	-1	-1	-1	-1	4		0	0						Untertest4.avi	0	880	547	72	111				0	Content		-72	-111	5524542	1983626813
5541	08:56:48.565	00:00:05.541	332	-1024	-768	-1	-1	-1	-1	4	-1024	-768	-1	-1	-1	-1	4		0	0						Untertest4.avi	0	880	547	72	111				0	Content		-72	-111	5541398	1983643669
5558	08:56:48.582	00:00:05.558	333	-1024	-768	-1	-1	-1	-1	4	-1024	-768	-1	-1	-1	-1	4		0	0						Untertest4.avi	0	880	547	72	111				0	Content		-72	-111	5558065	1983660336
5575	08:56:48.599	00:00:05.574	334	-1024	-768	-1	-1	-1	-1	4	-1024	-768	-1	-1	-1	-1	4		0	0						Untertest4.avi	0	880	547	72	111				0	Content		-72	-111	5574732	1983677003
5592	08:56:48.616	00:00:05.591	335	-1024	-768	-1	-1	-1	-1	4	-1024	-768	-1	-1	-1	-1	4		0	0						Untertest4.avi	0	880	547	72	111				0	Content		-72	-111	5591856	1983694127
5609	08:56:48.633	00:00:05.608	336	-1024	-768	-1	-1	-1	-1	4	-1024	-768	-1	-1	-1	-1	4		0	0						Untertest4.avi	0	880	547	72	111				0	Content		-72	-111	5608523	1983710794
5626	08:56:48.650	00:00:05.625	337	-1024	-768	-1	-1	-1	-1	4	-1024	-768	-1	-1	-1	-1	4		0	0						Untertest4.avi	0	880	547	72	111				0	Content		-72	-111	5625551	1983727822
5642	08:56:48.666	00:00:05.642	338	-1024	-768	-1	-1	-1	-1	4	-1024	-768	-1	-1	-1	-1	4		0	0						Untertest4.avi	0	880	547	72	111				0	Content		-72	-111	5642218	1983744489
5659	08:56:48.683	00:00:05.658	339	-1024	-768	-1	-1	-1	-1	4	-1024	-768	-1	-1	-1	-1	4		0	0						Untertest4.avi	0	880	547	72	111				0	Content		-72	-111	5658885	1983761156
5675	08:56:48.699	00:00:05.675	340	-1024	-768	-1	-1	-1	-1	4	-1024	-768	-1	-1	-1	-1	4		0	0						Untertest4.avi	0	880	547	72	111				0	Content		-72	-111	5675164	1983777435
5692	08:56:48.716	00:00:05.691	341	-1024	-768	-1	-1	-1	-1	4	-1024	-768	-1	-1	-1	-1	4		0	0						Untertest4.avi	0	880	547	72	111				0	Content		-72	-111	5691831	1983794102
5708	08:56:48.732	00:00:05.708	342	-1024	-768	-1	-1	-1	-1	4	-1024	-768	-1	-1	-1	-1	4		0	0						Untertest4.avi	0	880	547	72	111				0	Content		-72	-111	5708499	1983810770
5725	08:56:48.749	00:00:05.724	343	-1024	-768	-1	-1	-1	-1	4	-1024	-768	-1	-1	-1	-1	4		0	0						Untertest4.avi	0	880	547	72	111				0	Content		-72	-111	5724910	1983827181
5742	08:56:48.766	00:00:05.741	344	-1024	-768	-1	-1	-1	-1	4	-1024	-768	-1	-1	-1	-1	4		0	0						Untertest4.avi	0	880	547	72	111				0	Content		-72	-111	5741577	1983843848
5758	08:56:48.782	00:00:05.758	345	-1024	-768	-1	-1	-1	-1	4	-1024	-768	-1	-1	-1	-1	4		0	0						Untertest4.avi	0	880	547	72	111				0	Content		-72	-111	5758244	1983860515
5774	08:56:48.798	00:00:05.774	346	-1024	-768	-1	-1	-1	-1	4	-1024	-768	-1	-1	-1	-1	4		0	0						Untertest4.avi	0	880	547	72	111				0	Content		-72	-111	5774343	1983876614
5791	08:56:48.815	00:00:05.790	347	-1024	-768	-1	-1	-1	-1	4	-1024	-768	-1	-1	-1	-1	4		0	0						Untertest4.avi	0	880	547	72	111				0	Content		-72	-111	5790966	1983893237
5808	08:56:48.832	00:00:05.807	348	-1024	-768	-1	-1	-1	-1	4	-1024	-768	-1	-1	-1	-1	4		0	0						Untertest4.avi	0	880	547	72	111				0	Content		-72	-111	5807771	1983910042
5824	08:56:48.848	00:00:05.824	349	-1024	-768	-1	-1	-1	-1	4	-1024	-768	-1	-1	-1	-1	4		0	0						Untertest4.avi	0	880	547	72	111				0	Content		-72	-111	5824338	1983926609
5841	08:56:48.865	00:00:05.841	350	-1024	-768	-1	-1	-1	-1	4	-1024	-768	-1	-1	-1	-1	4		0	0						Untertest4.avi	0	880	547	72	111				0	Content		-72	-111	5841170	1983943441
5858	08:56:48.882	00:00:05.857	351	-1024	-768	-1	-1	-1	-1	4	-1024	-768	-1	-1	-1	-1	4		0	0						Untertest4.avi	0	880	547	72	111				0	Content		-72	-111	5857837	1983960108
5875	08:56:48.899	00:00:05.874	352	-1024	-768	-1	-1	-1	-1	4	-1024	-768	-1	-1	-1	-1	4		0	0						Untertest4.avi	0	880	547	72	111				0	Content		-72	-111	5874504	1983976775
5891	08:56:48.915	00:00:05.891	353	-1024	-768	-1	-1	-1	-1	4	-1024	-768	-1	-1	-1	-1	4		0	0						Untertest4.avi	0	880	547	72	111				0	Content		-72	-111	5891489	1983993760
5908	08:56:48.932	00:00:05.908	354	-1024	-768	-1	-1	-1	-1	4	-1024	-768	-1	-1	-1	-1	4		0	0						Untertest4.avi	0	880	547	72	111				0	Content		-72	-111	5908156	1984010427
5925	08:56:48.949	00:00:05.924	355	-1024	-768	-1	-1	-1	-1	4	-1024	-768	-1	-1	-1	-1	4		0	0						Untertest4.avi	0	880	547	72	111				0	Content		-72	-111	5924823	1984027094
5942	08:56:48.966	00:00:05.942	356	-1024	-768	-1	-1	-1	-1	4	-1024	-768	-1	-1	-1	-1	4		0	0						Untertest4.avi	0	880	547	72	111				0	Content		-72	-111	5942139	1984044410
5959	08:56:48.983	00:00:05.958	357	-1024	-768	-1	-1	-1	-1	4	-1024	-768	-1	-1	-1	-1	4		0	0						Untertest4.avi	0	880	547	72	111				0	Content		-72	-111	5958806	1984061077
5975	08:56:48.999	00:00:05.975	358	-1024	-768	-1	-1	-1	-1	4	-1024	-768	-1	-1	-1	-1	4		0	0						Untertest4.avi	0	880	547	72	111				0	Content		-72	-111	5975022	1984077293
5992	08:56:49.016	00:00:05.991	359	-1024	-768	-1	-1	-1	-1	4	-1024	-768	-1	-1	-1	-1	4		0	0						Untertest4.avi	0	880	547	72	111				0	Content		-72	-111	5991689	1984093960
6008	08:56:49.032	00:00:06.008	360	-1024	-768	-1	-1	-1	-1	4	-1024	-768	-1	-1	-1	-1	4		0	0						Untertest4.avi	0	880	547	72	111				0	Content		-72	-111	6008356	1984110627
6024	08:56:49.048	00:00:06.024	361	-1024	-768	-1	-1	-1	-1	4	-1024	-768	-1	-1	-1	-1	4		0	0						Untertest4.avi	0	880	547	72	111				0	Content		-72	-111	6024196	1984126467
6041	08:56:49.065	00:00:06.040	362	-1024	-768	-1	-1	-1	-1	4	-1024	-768	-1	-1	-1	-1	4		0	0						Untertest4.avi	0	880	547	72	111				0	Content		-72	-111	6040817	1984143088
6058	08:56:49.082	00:00:06.057	363	-1024	-768	-1	-1	-1	-1	4	-1024	-768	-1	-1	-1	-1	4		0	0						Untertest4.avi	0	880	547	72	111				0	Content		-72	-111	6057502	1984159773
6074	08:56:49.098	00:00:06.074	364	-1024	-768	-1	-1	-1	-1	4	-1024	-768	-1	-1	-1	-1	4		0	0						Untertest4.avi	0	880	547	72	111				0	Content		-72	-111	6074170	1984176441
6091	08:56:49.115	00:00:06.090	365	-1024	-768	-1	-1	-1	-1	4	-1024	-768	-1	-1	-1	-1	4		0	0						Untertest4.avi	0	880	547	72	111				0	Content		-72	-111	6090837	1984193108
6107	08:56:49.131	00:00:06.107	366	-1024	-768	-1	-1	-1	-1	4	-1024	-768	-1	-1	-1	-1	4		0	0						Untertest4.avi	0	880	547	72	111				0	Content		-72	-111	6107453	1984209724
6124	08:56:49.148	00:00:06.124	367	-1024	-768	-1	-1	-1	-1	4	-1024	-768	-1	-1	-1	-1	4		0	0						Untertest4.avi	0	880	547	72	111				0	Content		-72	-111	6124120	1984226391
6141	08:56:49.165	00:00:06.140	368	-1024	-768	-1	-1	-1	-1	4	-1024	-768	-1	-1	-1	-1	4		0	0						Untertest4.avi	0	880	547	72	111				0	Content		-72	-111	6140787	1984243058
6157	08:56:49.181	00:00:06.157	369	-1024	-768	-1	-1	-1	-1	4	-1024	-768	-1	-1	-1	-1	4		0	0						Untertest4.avi	0	880	547	72	111				0	Content		-72	-111	6157422	1984259693
6174	08:56:49.198	00:00:06.174	370	-1024	-768	-1	-1	-1	-1	4	-1024	-768	-1	-1	-1	-1	4		0	0						Untertest4.avi	0	880	547	72	111				0	Content		-72	-111	6174089	1984276360
6191	08:56:49.215	00:00:06.190	371	-1024	-768	-1	-1	-1	-1	4	-1024	-768	-1	-1	-1	-1	4		0	0						Untertest4.avi	0	880	547	72	111				0	Content		-72	-111	6190952	1984293223
6208	08:56:49.232	00:00:06.207	372	-1024	-768	-1	-1	-1	-1	4	-1024	-768	-1	-1	-1	-1	4		0	0						Untertest4.avi	0	880	547	72	111				0	Content		-72	-111	6207619	1984309890
6224	08:56:49.248	00:00:06.224	373	-1024	-768	-1	-1	-1	-1	4	-1024	-768	-1	-1	-1	-1	4		0	0						Untertest4.avi	0	880	547	72	111				0	Content		-72	-111	6224286	1984326557
6241	08:56:49.265	00:00:06.241	374	-1024	-768	-1	-1	-1	-1	4	-1024	-768	-1	-1	-1	-1	4		0	0						Untertest4.avi	0	880	547	72	111				0	Content		-72	-111	6241418	1984343689
6258	08:56:49.282	00:00:06.258	375	-1024	-768	-1	-1	-1	-1	4	-1024	-768	-1	-1	-1	-1	4		0	0						Untertest4.avi	0	880	547	72	111				0	Content		-72	-111	6258086	1984360357
6275	08:56:49.299	00:00:06.275	376	-1024	-768	-1	-1	-1	-1	4	-1024	-768	-1	-1	-1	-1	4		0	0						Untertest4.avi	0	880	547	72	111				0	Content		-72	-111	6275115	1984377386
6292	08:56:49.316	00:00:06.291	377	-1024	-768	-1	-1	-1	-1	4	-1024	-768	-1	-1	-1	-1	4		0	0						Untertest4.avi	0	880	547	72	111				0	Content		-72	-111	6291782	1984394053
6308	08:56:49.332	00:00:06.308	378	-1024	-768	-1	-1	-1	-1	4	-1024	-768	-1	-1	-1	-1	4		0	0						Untertest4.avi	0	880	547	72	111				0	Content		-72	-111	6308449	1984410720
6325	08:56:49.349	00:00:06.324	379	-1024	-768	-1	-1	-1	-1	4	-1024	-768	-1	-1	-1	-1	4		0	0						Untertest4.avi	0	880	547	72	111				0	Content		-72	-111	6324730	1984427001
6341	08:56:49.365	00:00:06.341	380	-1024	-768	-1	-1	-1	-1	4	-1024	-768	-1	-1	-1	-1	4		0	0						Untertest4.avi	0	880	547	72	111				0	Content		-72	-111	6341398	1984443669
6358	08:56:49.382	00:00:06.358	381	-1024	-768	-1	-1	-1	-1	4	-1024	-768	-1	-1	-1	-1	4		0	0						Untertest4.avi	0	880	547	72	111				0	Content		-72	-111	6358065	1984460336
6374	08:56:49.398	00:00:06.374	382	-1024	-768	-1	-1	-1	-1	4	-1024	-768	-1	-1	-1	-1	4		0	0						Untertest4.avi	0	880	547	72	111				0	Content		-72	-111	6374475	1984476746
6391	08:56:49.415	00:00:06.391	383	-1024	-768	-1	-1	-1	-1	4	-1024	-768	-1	-1	-1	-1	4		0	0						Untertest4.avi	0	880	547	72	111				0	Content		-72	-111	6391142	1984493413
6408	08:56:49.432	00:00:06.407	384	-1024	-768	-1	-1	-1	-1	4	-1024	-768	-1	-1	-1	-1	4		0	0						Untertest4.avi	0	880	547	72	111				0	Content		-72	-111	6407809	1984510080
6424	08:56:49.448	00:00:06.423	385	-1024	-768	-1	-1	-1	-1	4	-1024	-768	-1	-1	-1	-1	4		0	0						Untertest4.avi	0	880	547	72	111				0	Content		-72	-111	6423913	1984526184
6441	08:56:49.465	00:00:06.440	386	-1024	-768	-1	-1	-1	-1	4	-1024	-768	-1	-1	-1	-1	4		0	0						Untertest4.avi	0	880	547	72	111				0	Content		-72	-111	6440539	1984542810
6457	08:56:49.481	00:00:06.457	387	-1024	-768	-1	-1	-1	-1	4	-1024	-768	-1	-1	-1	-1	4		0	0						Untertest4.avi	0	880	547	72	111				0	Content		-72	-111	6457341	1984559612
6474	08:56:49.498	00:00:06.473	388	-1024	-768	-1	-1	-1	-1	4	-1024	-768	-1	-1	-1	-1	4		0	0						Untertest4.avi	0	880	547	72	111				0	Content		-72	-111	6473908	1984576179
6491	08:56:49.515	00:00:06.490	389	-1024	-768	-1	-1	-1	-1	4	-1024	-768	-1	-1	-1	-1	4		0	0						Untertest4.avi	0	880	547	72	111				0	Content		-72	-111	6490747	1984593018
6507	08:56:49.531	00:00:06.507	390	-1024	-768	-1	-1	-1	-1	4	-1024	-768	-1	-1	-1	-1	4		0	0						Untertest4.avi	0	880	547	72	111				0	Content		-72	-111	6507414	1984609685
6524	08:56:49.548	00:00:06.524	391	-1024	-768	-1	-1	-1	-1	4	-1024	-768	-1	-1	-1	-1	4		0	0						Untertest4.avi	0	880	547	72	111				0	Content		-72	-111	6524082	1984626353
6541	08:56:49.565	00:00:06.541	392	-1024	-768	-1	-1	-1	-1	4	-1024	-768	-1	-1	-1	-1	4		0	0						Untertest4.avi	0	880	547	72	111				0	Content		-72	-111	6541065	1984643336
6558	08:56:49.582	00:00:06.557	393	-1024	-768	-1	-1	-1	-1	4	-1024	-768	-1	-1	-1	-1	4		0	0						Untertest4.avi	0	880	547	72	111				0	Content		-72	-111	6557732	1984660003
6574	08:56:49.598	00:00:06.574	394	-1024	-768	-1	-1	-1	-1	4	-1024	-768	-1	-1	-1	-1	4		0	0						Untertest4.avi	0	880	547	72	111				0	Content		-72	-111	6574399	1984676670
6592	08:56:49.616	00:00:06.591	395	-1024	-768	-1	-1	-1	-1	4	-1024	-768	-1	-1	-1	-1	4		0	0						Untertest4.avi	0	880	547	72	111				0	Content		-72	-111	6591721	1984693992
6608	08:56:49.632	00:00:06.608	396	-1024	-768	-1	-1	-1	-1	4	-1024	-768	-1	-1	-1	-1	4		0	0						Untertest4.avi	0	880	547	72	111				0	Content		-72	-111	6608389	1984710660
6625	08:56:49.649	00:00:06.624	397	-1024	-768	-1	-1	-1	-1	4	-1024	-768	-1	-1	-1	-1	4		0	0						Untertest4.avi	0	880	547	72	111				0	Content		-72	-111	6624602	1984726873
6641	08:56:49.665	00:00:06.641	398	-1024	-768	-1	-1	-1	-1	4	-1024	-768	-1	-1	-1	-1	4		0	0						Untertest4.avi	0	880	547	72	111				0	Content		-72	-111	6641269	1984743540
6658	08:56:49.682	00:00:06.657	399	-1024	-768	-1	-1	-1	-1	4	-1024	-768	-1	-1	-1	-1	4		0	0						Untertest4.avi	0	880	547	72	111				0	Content		-72	-111	6657936	1984760207
6674	08:56:49.698	00:00:06.673	400	-1024	-768	-1	-1	-1	-1	4	-1024	-768	-1	-1	-1	-1	4		0	0						Untertest4.avi	0	880	547	72	111				0	Content		-72	-111	6673771	1984776042
6690	08:56:49.714	00:00:06.690	401	-1024	-768	-1	-1	-1	-1	4	-1024	-768	-1	-1	-1	-1	4		0	0						Untertest4.avi	0	880	547	72	111				0	Content		-72	-111	6690392	1984792663
6707	08:56:49.731	00:00:06.707	402	-1024	-768	-1	-1	-1	-1	4	-1024	-768	-1	-1	-1	-1	4		0	0						Untertest4.avi	0	880	547	72	111				0	Content		-72	-111	6707077	1984809348
6724	08:56:49.748	00:00:06.723	403	-1024	-768	-1	-1	-1	-1	4	-1024	-768	-1	-1	-1	-1	4		0	0						Untertest4.avi	0	880	547	72	111				0	Content		-72	-111	6723744	1984826015
6740	08:56:49.764	00:00:06.740	404	-1024	-768	-1	-1	-1	-1	4	-1024	-768	-1	-1	-1	-1	4		0	0						Untertest4.avi	0	880	547	72	111				0	Content		-72	-111	6740411	1984842682
6757	08:56:49.781	00:00:06.757	405	-1024	-768	-1	-1	-1	-1	4	-1024	-768	-1	-1	-1	-1	4		0	0						Untertest4.avi	0	880	547	72	111				0	Content		-72	-111	6757029	1984859300
6774	08:56:49.798	00:00:06.773	406	-1024	-768	-1	-1	-1	-1	4	-1024	-768	-1	-1	-1	-1	4		0	0						Untertest4.avi	0	880	547	72	111				0	Content		-72	-111	6773696	1984875967
6790	08:56:49.814	00:00:06.790	407	-1024	-768	-1	-1	-1	-1	4	-1024	-768	-1	-1	-1	-1	4		0	0						Untertest4.avi	0	880	547	72	111				0	Content		-72	-111	6790364	1984892635
6807	08:56:49.831	00:00:06.807	408	-1024	-768	-1	-1	-1	-1	4	-1024	-768	-1	-1	-1	-1	4		0	0						Untertest4.avi	0	880	547	72	111				0	Content		-72	-111	6807021	1984909292
6824	08:56:49.848	00:00:06.823	409	-1024	-768	-1	-1	-1	-1	4	-1024	-768	-1	-1	-1	-1	4		0	0						Untertest4.avi	0	880	547	72	111				0	Content		-72	-111	6823951	1984926222
6841	08:56:49.865	00:00:06.840	410	-1024	-768	-1	-1	-1	-1	4	-1024	-768	-1	-1	-1	-1	4		0	0						Untertest4.avi	0	880	547	72	111				0	Content		-72	-111	6840618	1984942889
6858	08:56:49.882	00:00:06.857	411	-1024	-768	-1	-1	-1	-1	4	-1024	-768	-1	-1	-1	-1	4		0	0						Untertest4.avi	0	880	547	72	111				0	Content		-72	-111	6857748	1984960019
6874	08:56:49.898	00:00:06.874	412	-1024	-768	-1	-1	-1	-1	4	-1024	-768	-1	-1	-1	-1	4		0	0						Untertest4.avi	0	880	547	72	111				0	Content		-72	-111	6874416	1984976687
6891	08:56:49.915	00:00:06.891	413	-1024	-768	-1	-1	-1	-1	4	-1024	-768	-1	-1	-1	-1	4		0	0						Untertest4.avi	0	880	547	72	111				0	Content		-72	-111	6891445	1984993716
6908	08:56:49.932	00:00:06.908	414	-1024	-768	-1	-1	-1	-1	4	-1024	-768	-1	-1	-1	-1	4		0	0						Untertest4.avi	0	880	547	72	111				0	Content		-72	-111	6908112	1985010383
6925	08:56:49.949	00:00:06.924	415	-1024	-768	-1	-1	-1	-1	4	-1024	-768	-1	-1	-1	-1	4		0	0						Untertest4.avi	0	880	547	72	111				0	Content		-72	-111	6924779	1985027050
6941	08:56:49.965	00:00:06.940	416	-1024	-768	-1	-1	-1	-1	4	-1024	-768	-1	-1	-1	-1	4		0	0						Untertest4.avi	0	880	547	72	111				0	Content		-72	-111	6940826	1985043097
6957	08:56:49.981	00:00:06.957	417	-1024	-768	-1	-1	-1	-1	4	-1024	-768	-1	-1	-1	-1	4		0	0						Untertest4.avi	0	880	547	72	111				0	Content		-72	-111	6957493	1985059764
6974	08:56:49.998	00:00:06.973	418	-1024	-768	-1	-1	-1	-1	4	-1024	-768	-1	-1	-1	-1	4		0	0						Untertest4.avi	0	880	547	72	111				0	Content		-72	-111	6973952	1985076223
6991	08:56:50.015	00:00:06.990	419	-1024	-768	-1	-1	-1	-1	4	-1024	-768	-1	-1	-1	-1	4		0	0						Untertest4.avi	0	880	547	72	111				0	Content		-72	-111	6990619	1985092890
7007	08:56:50.031	00:00:07.007	420	-1024	-768	-1	-1	-1	-1	4	-1024	-768	-1	-1	-1	-1	4		0	0						Untertest4.avi	0	880	547	72	111				0	Content		-72	-111	7007286	1985109557
7023	08:56:50.047	00:00:07.023	421	-1024	-768	-1	-1	-1	-1	4	-1024	-768	-1	-1	-1	-1	4		0	0						Untertest4.avi	0	880	547	72	111				0	Content		-72	-111	7023491	1985125762
7040	08:56:50.064	00:00:07.040	422	-1024	-768	-1	-1	-1	-1	4	-1024	-768	-1	-1	-1	-1	4		0	0						Untertest4.avi	0	880	547	72	111				0	Content		-72	-111	7040112	1985142383
7057	08:56:50.081	00:00:07.056	423	-1024	-768	-1	-1	-1	-1	4	-1024	-768	-1	-1	-1	-1	4		0	0						Untertest4.avi	0	880	547	72	111				0	Content		-72	-111	7056915	1985159186
7073	08:56:50.097	00:00:07.073	424	-1024	-768	-1	-1	-1	-1	4	-1024	-768	-1	-1	-1	-1	4		0	0						Untertest4.avi	0	880	547	72	111				0	Content		-72	-111	7073483	1985175754
7090	08:56:50.114	00:00:07.090	425	-1024	-768	-1	-1	-1	-1	4	-1024	-768	-1	-1	-1	-1	4		0	0						Untertest4.avi	0	880	547	72	111				0	Content		-72	-111	7090315	1985192586
7107	08:56:50.131	00:00:07.106	426	-1024	-768	-1	-1	-1	-1	4	-1024	-768	-1	-1	-1	-1	4		0	0						Untertest4.avi	0	880	547	72	111				0	Content		-72	-111	7106982	1985209253
7124	08:56:50.148	00:00:07.123	427	-1024	-768	-1	-1	-1	-1	4	-1024	-768	-1	-1	-1	-1	4		0	0						Untertest4.avi	0	880	547	72	111				0	Content		-72	-111	7123649	1985225920
7141	08:56:50.165	00:00:07.140	428	-1024	-768	-1	-1	-1	-1	4	-1024	-768	-1	-1	-1	-1	4		0	0						Untertest4.avi	0	880	547	72	111				0	Content		-72	-111	7140633	1985242904
7157	08:56:50.181	00:00:07.157	429	-1024	-768	-1	-1	-1	-1	4	-1024	-768	-1	-1	-1	-1	4		0	0						Untertest4.avi	0	880	547	72	111				0	Content		-72	-111	7157300	1985259571
7174	08:56:50.198	00:00:07.173	430	-1024	-768	-1	-1	-1	-1	4	-1024	-768	-1	-1	-1	-1	4		0	0						Untertest4.avi	0	880	547	72	111				0	Content		-72	-111	7173967	1985276238
7191	08:56:50.215	00:00:07.191	431	-1024	-768	-1	-1	-1	-1	4	-1024	-768	-1	-1	-1	-1	4		0	0						Untertest4.avi	0	880	547	72	111				0	Content		-72	-111	7191282	1985293553
7208	08:56:50.232	00:00:07.207	432	-1024	-768	-1	-1	-1	-1	4	-1024	-768	-1	-1	-1	-1	4		0	0						Untertest4.avi	0	880	547	72	111				0	Content		-72	-111	7207949	1985310220
7224	08:56:50.248	00:00:07.224	433	-1024	-768	-1	-1	-1	-1	4	-1024	-768	-1	-1	-1	-1	4		0	0						Untertest4.avi	0	880	547	72	111				0	Content		-72	-111	7224206	1985326477
7241	08:56:50.265	00:00:07.240	434	-1024	-768	-1	-1	-1	-1	4	-1024	-768	-1	-1	-1	-1	4		0	0						Untertest4.avi	0	880	547	72	111				0	Content		-72	-111	7240874	1985343145
7258	08:56:50.282	00:00:07.257	435	-1024	-768	-1	-1	-1	-1	4	-1024	-768	-1	-1	-1	-1	4		0	0						Untertest4.avi	0	880	547	72	111				0	Content		-72	-111	7257541	1985359812
7273	08:56:50.297	00:00:07.273	436	-1024	-768	-1	-1	-1	-1	4	-1024	-768	-1	-1	-1	-1	4		0	0						Untertest4.avi	0	880	547	72	111				0	Content		-72	-111	7273340	1985375611
7290	08:56:50.314	00:00:07.289	437	-1024	-768	-1	-1	-1	-1	4	-1024	-768	-1	-1	-1	-1	4		0	0						Untertest4.avi	0	880	547	72	111				0	Content		-72	-111	7289868	1985392139
7307	08:56:50.331	00:00:07.306	438	-1024	-768	-1	-1	-1	-1	4	-1024	-768	-1	-1	-1	-1	4		0	0						Untertest4.avi	0	880	547	72	111				0	Content		-72	-111	7306553	1985408824
7323	08:56:50.347	00:00:07.323	439	-1024	-768	-1	-1	-1	-1	4	-1024	-768	-1	-1	-1	-1	4		0	0						Untertest4.avi	0	880	547	72	111				0	Content		-72	-111	7323220	1985425491
7340	08:56:50.364	00:00:07.339	440	-1024	-768	-1	-1	-1	-1	4	-1024	-768	-1	-1	-1	-1	4		0	0						Untertest4.avi	0	880	547	72	111				0	Content		-72	-111	7339887	1985442158
7357	08:56:50.381	00:00:07.356	441	-1024	-768	-1	-1	-1	-1	4	-1024	-768	-1	-1	-1	-1	4		0	0						Untertest4.avi	0	880	547	72	111				0	Content		-72	-111	7356545	1985458816
7373	08:56:50.397	00:00:07.373	442	-1024	-768	-1	-1	-1	-1	4	-1024	-768	-1	-1	-1	-1	4		0	0						Untertest4.avi	0	880	547	72	111				0	Content		-72	-111	7373212	1985475483
7390	08:56:50.414	00:00:07.389	443	-1024	-768	-1	-1	-1	-1	4	-1024	-768	-1	-1	-1	-1	4		0	0						Untertest4.avi	0	880	547	72	111				0	Content		-72	-111	7389878	1985492149
7406	08:56:50.430	00:00:07.406	444	-1024	-768	-1	-1	-1	-1	4	-1024	-768	-1	-1	-1	-1	4		0	0						Untertest4.avi	0	880	547	72	111				0	Content		-72	-111	7406493	1985508764
7423	08:56:50.447	00:00:07.423	445	-1024	-768	-1	-1	-1	-1	4	-1024	-768	-1	-1	-1	-1	4		0	0						Untertest4.avi	0	880	547	72	111				0	Content		-72	-111	7423160	1985525431
7440	08:56:50.464	00:00:07.440	446	-1024	-768	-1	-1	-1	-1	4	-1024	-768	-1	-1	-1	-1	4		0	0						Untertest4.avi	0	880	547	72	111				0	Content		-72	-111	7440016	1985542287
7457	08:56:50.481	00:00:07.456	447	-1024	-768	-1	-1	-1	-1	4	-1024	-768	-1	-1	-1	-1	4		0	0						Untertest4.avi	0	880	547	72	111				0	Content		-72	-111	7456683	1985558954
7473	08:56:50.497	00:00:07.473	448	-1024	-768	-1	-1	-1	-1	4	-1024	-768	-1	-1	-1	-1	4		0	0						Untertest4.avi	0	880	547	72	111				0	Content		-72	-111	7473349	1985575620
7490	08:56:50.514	00:00:07.490	449	-1024	-768	-1	-1	-1	-1	4	-1024	-768	-1	-1	-1	-1	4		0	0						Untertest4.avi	0	880	547	72	111				0	Content		-72	-111	7490473	1985592744
7507	08:56:50.531	00:00:07.507	450	-1024	-768	-1	-1	-1	-1	4	-1024	-768	-1	-1	-1	-1	4		0	0						Untertest4.avi	0	880	547	72	111				0	Content		-72	-111	7507140	1985609411
7524	08:56:50.548	00:00:07.524	451	-1024	-768	-1	-1	-1	-1	4	-1024	-768	-1	-1	-1	-1	4		0	0						Untertest4.avi	0	880	547	72	111				0	Content		-72	-111	7524166	1985626437
7541	08:56:50.565	00:00:07.540	452	-1024	-768	-1	-1	-1	-1	4	-1024	-768	-1	-1	-1	-1	4		0	0						Untertest4.avi	0	880	547	72	111				0	Content		-72	-111	7540833	1985643104
7557	08:56:50.581	00:00:07.557	453	-1024	-768	-1	-1	-1	-1	4	-1024	-768	-1	-1	-1	-1	4		0	0						Untertest4.avi	0	880	547	72	111				0	Content		-72	-111	7557499	1985659770
7574	08:56:50.598	00:00:07.573	454	-1024	-768	-1	-1	-1	-1	4	-1024	-768	-1	-1	-1	-1	4		0	0						Untertest4.avi	0	880	547	72	111				0	Content		-72	-111	7573780	1985676051
7590	08:56:50.614	00:00:07.590	455	-1024	-768	-1	-1	-1	-1	4	-1024	-768	-1	-1	-1	-1	4		0	0						Untertest4.avi	0	880	547	72	111				0	Content		-72	-111	7590447	1985692718
7607	08:56:50.631	00:00:07.607	456	-1024	-768	-1	-1	-1	-1	4	-1024	-768	-1	-1	-1	-1	4		0	0						Untertest4.avi	0	880	547	72	111				0	Content		-72	-111	7607114	1985709385
7624	08:56:50.648	00:00:07.623	457	-1024	-768	-1	-1	-1	-1	4	-1024	-768	-1	-1	-1	-1	4		0	0						Untertest4.avi	0	880	547	72	111				0	Content		-72	-111	7623520	1985725791
7640	08:56:50.664	00:00:07.640	458	-1024	-768	-1	-1	-1	-1	4	-1024	-768	-1	-1	-1	-1	4		0	0						Untertest4.avi	0	880	547	72	111				0	Content		-72	-111	7640186	1985742457
7657	08:56:50.681	00:00:07.656	459	-1024	-768	-1	-1	-1	-1	4	-1024	-768	-1	-1	-1	-1	4		0	0						Untertest4.avi	0	880	547	72	111				0	Content		-72	-111	7656853	1985759124
7673	08:56:50.697	00:00:07.672	460	-1024	-768	-1	-1	-1	-1	4	-1024	-768	-1	-1	-1	-1	4		0	0						Untertest4.avi	0	880	547	72	111				0	Content		-72	-111	7672956	1985775227
7690	08:56:50.714	00:00:07.689	461	-1024	-768	-1	-1	-1	-1	4	-1024	-768	-1	-1	-1	-1	4		0	0						Untertest4.avi	0	880	547	72	111				0	Content		-72	-111	7689575	1985791846
7706	08:56:50.730	00:00:07.706	462	-1024	-768	-1	-1	-1	-1	4	-1024	-768	-1	-1	-1	-1	4		0	0						Untertest4.avi	0	880	547	72	111				0	Content		-72	-111	7706378	1985808649
7723	08:56:50.747	00:00:07.722	463	-1024	-768	-1	-1	-1	-1	4	-1024	-768	-1	-1	-1	-1	4		0	0						Untertest4.avi	0	880	547	72	111				0	Content		-72	-111	7722946	1985825217
7740	08:56:50.764	00:00:07.739	464	-1024	-768	-1	-1	-1	-1	4	-1024	-768	-1	-1	-1	-1	4		0	0						Untertest4.avi	0	880	547	72	111				0	Content		-72	-111	7739783	1985842054
7756	08:56:50.780	00:00:07.756	465	-1024	-768	-1	-1	-1	-1	4	-1024	-768	-1	-1	-1	-1	4		0	0						Untertest4.avi	0	880	547	72	111				0	Content		-72	-111	7756450	1985858721
7773	08:56:50.797	00:00:07.773	466	-1024	-768	-1	-1	-1	-1	4	-1024	-768	-1	-1	-1	-1	4		0	0						Untertest4.avi	0	880	547	72	111				0	Content		-72	-111	7773117	1985875388
7790	08:56:50.814	00:00:07.790	467	-1024	-768	-1	-1	-1	-1	4	-1024	-768	-1	-1	-1	-1	4		0	0						Untertest4.avi	0	880	547	72	111				0	Content		-72	-111	7790106	1985892377
7807	08:56:50.831	00:00:07.806	468	-1024	-768	-1	-1	-1	-1	4	-1024	-768	-1	-1	-1	-1	4		0	0						Untertest4.avi	0	880	547	72	111				0	Content		-72	-111	7806773	1985909044
7823	08:56:50.847	00:00:07.823	469	-1024	-768	-1	-1	-1	-1	4	-1024	-768	-1	-1	-1	-1	4		0	0						Untertest4.avi	0	880	547	72	111				0	Content		-72	-111	7823440	1985925711
7841	08:56:50.865	00:00:07.840	470	-1024	-768	-1	-1	-1	-1	4	-1024	-768	-1	-1	-1	-1	4		0	0						Untertest4.avi	0	880	547	72	111				0	Content		-72	-111	7840751	1985943022
7857	08:56:50.881	00:00:07.857	471	-1024	-768	-1	-1	-1	-1	4	-1024	-768	-1	-1	-1	-1	4		0	0						Untertest4.avi	0	880	547	72	111				0	Content		-72	-111	7857418	1985959689
7874	08:56:50.898	00:00:07.873	472	-1024	-768	-1	-1	-1	-1	4	-1024	-768	-1	-1	-1	-1	4		0	0						Untertest4.avi	0	880	547	72	111				0	Content		-72	-111	7873673	1985975944
7890	08:56:50.914	00:00:07.890	473	-1024	-768	-1	-1	-1	-1	4	-1024	-768	-1	-1	-1	-1	4		0	0						Untertest4.avi	0	880	547	72	111				0	Content		-72	-111	7890340	1985992611
7907	08:56:50.931	00:00:07.907	474	-1024	-768	-1	-1	-1	-1	4	-1024	-768	-1	-1	-1	-1	4		0	0						Untertest4.avi	0	880	547	72	111				0	Content		-72	-111	7907007	1986009278
7923	08:56:50.947	00:00:07.922	475	-1024	-768	-1	-1	-1	-1	4	-1024	-768	-1	-1	-1	-1	4		0	0						Untertest4.avi	0	880	547	72	111				0	Content		-72	-111	7922807	1986025078
7939	08:56:50.963	00:00:07.939	476	-1024	-768	-1	-1	-1	-1	4	-1024	-768	-1	-1	-1	-1	4		0	0						Untertest4.avi	0	880	547	72	111				0	Content		-72	-111	7939439	1986041710
7956	08:56:50.980	00:00:07.956	477	-1024	-768	-1	-1	-1	-1	4	-1024	-768	-1	-1	-1	-1	4		0	0						Untertest4.avi	0	880	547	72	111				0	Content		-72	-111	7956120	1986058391
7973	08:56:50.997	00:00:07.972	478	-1024	-768	-1	-1	-1	-1	4	-1024	-768	-1	-1	-1	-1	4		0	0						Untertest4.avi	0	880	547	72	111				0	Content		-72	-111	7972787	1986075058
7989	08:56:51.013	00:00:07.989	479	-1024	-768	-1	-1	-1	-1	4	-1024	-768	-1	-1	-1	-1	4		0	0						Untertest4.avi	0	880	547	72	111				0	Content		-72	-111	7989454	1986091725
8006	08:56:51.030	00:00:08.006	480	-1024	-768	-1	-1	-1	-1	4	-1024	-768	-1	-1	-1	-1	4		0	0						Untertest4.avi	0	880	547	72	111				0	Content		-72	-111	8006113	1986108384
8023	08:56:51.047	00:00:08.022	481	-1024	-768	-1	-1	-1	-1	4	-1024	-768	-1	-1	-1	-1	4		0	0						Untertest4.avi	0	880	547	72	111				0	Content		-72	-111	8022779	1986125050
8039	08:56:51.063	00:00:08.039	482	-1024	-768	-1	-1	-1	-1	4	-1024	-768	-1	-1	-1	-1	4		0	0						Untertest4.avi	0	880	547	72	111				0	Content		-72	-111	8039446	1986141717
8056	08:56:51.080	00:00:08.056	483	-1024	-768	-1	-1	-1	-1	4	-1024	-768	-1	-1	-1	-1	4		0	0						Untertest4.avi	0	880	547	72	111				0	Content		-72	-111	8056056	1986158327
8073	08:56:51.097	00:00:08.072	484	-1024	-768	-1	-1	-1	-1	4	-1024	-768	-1	-1	-1	-1	4		0	0						Untertest4.avi	0	880	547	72	111				0	Content		-72	-111	8072723	1986174994
8090	08:56:51.114	00:00:08.089	485	-1024	-768	-1	-1	-1	-1	4	-1024	-768	-1	-1	-1	-1	4		0	0						Untertest4.avi	0	880	547	72	111				0	Content		-72	-111	8089577	1986191848
8106	08:56:51.130	00:00:08.106	486	-1024	-768	-1	-1	-1	-1	4	-1024	-768	-1	-1	-1	-1	4		0	0						Untertest4.avi	0	880	547	72	111				0	Content		-72	-111	8106243	1986208514
8123	08:56:51.147	00:00:08.122	487	-1024	-768	-1	-1	-1	-1	4	-1024	-768	-1	-1	-1	-1	4		0	0						Untertest4.avi	0	880	547	72	111				0	Content		-72	-111	8122910	1986225181
8140	08:56:51.164	00:00:08.140	488	-1024	-768	-1	-1	-1	-1	4	-1024	-768	-1	-1	-1	-1	4		0	0						Untertest4.avi	0	880	547	72	111				0	Content		-72	-111	8140034	1986242305
8157	08:56:51.181	00:00:08.156	489	-1024	-768	-1	-1	-1	-1	4	-1024	-768	-1	-1	-1	-1	4		0	0						Untertest4.avi	0	880	547	72	111				0	Content		-72	-111	8156701	1986258972
8174	08:56:51.198	00:00:08.173	490	-1024	-768	-1	-1	-1	-1	4	-1024	-768	-1	-1	-1	-1	4		0	0						Untertest4.avi	0	880	547	72	111				0	Content		-72	-111	8173726	1986275997
8190	08:56:51.214	00:00:08.190	491	-1024	-768	-1	-1	-1	-1	4	-1024	-768	-1	-1	-1	-1	4		0	0						Untertest4.avi	0	880	547	72	111				0	Content		-72	-111	8190392	1986292663
8207	08:56:51.231	00:00:08.207	492	-1024	-768	-1	-1	-1	-1	4	-1024	-768	-1	-1	-1	-1	4		0	0						Untertest4.avi	0	880	547	72	111				0	Content		-72	-111	8207059	1986309330
8223	08:56:51.247	00:00:08.223	493	-1024	-768	-1	-1	-1	-1	4	-1024	-768	-1	-1	-1	-1	4		0	0						Untertest4.avi	0	880	547	72	111				0	Content		-72	-111	8223169	1986325440
8240	08:56:51.264	00:00:08.239	494	-1024	-768	-1	-1	-1	-1	4	-1024	-768	-1	-1	-1	-1	4		0	0						Untertest4.avi	0	880	547	72	111				0	Content		-72	-111	8239836	1986342107
8256	08:56:51.280	00:00:08.256	495	-1024	-768	-1	-1	-1	-1	4	-1024	-768	-1	-1	-1	-1	4		0	0						Untertest4.avi	0	880	547	72	111				0	Content		-72	-111	8256315	1986358586
8273	08:56:51.297	00:00:08.272	496	-1024	-768	-1	-1	-1	-1	4	-1024	-768	-1	-1	-1	-1	4		0	0						Untertest4.avi	0	880	547	72	111				0	Content		-72	-111	8272981	1986375252
8290	08:56:51.314	00:00:08.289	497	-1024	-768	-1	-1	-1	-1	4	-1024	-768	-1	-1	-1	-1	4		0	0						Untertest4.avi	0	880	547	72	111				0	Content		-72	-111	8289648	1986391919
8306	08:56:51.330	00:00:08.305	498	-1024	-768	-1	-1	-1	-1	4	-1024	-768	-1	-1	-1	-1	4		0	0						Untertest4.avi	0	880	547	72	111				0	Content		-72	-111	8305894	1986408165
8323	08:56:51.347	00:00:08.322	499	-1024	-768	-1	-1	-1	-1	4	-1024	-768	-1	-1	-1	-1	4		0	0						Untertest4.avi	0	880	547	72	111				0	Content		-72	-111	8322515	1986424786
8339	08:56:51.363	00:00:08.339	500	-1024	-768	-1	-1	-1	-1	4	-1024	-768	-1	-1	-1	-1	4		0	0						Untertest4.avi	0	880	547	72	111				0	Content		-72	-111	8339320	1986441591
8356	08:56:51.380	00:00:08.355	501	-1024	-768	-1	-1	-1	-1	4	-1024	-768	-1	-1	-1	-1	4		0	0						Untertest4.avi	0	880	547	72	111				0	Content		-72	-111	8355885	1986458156
8373	08:56:51.397	00:00:08.372	502	-1024	-768	-1	-1	-1	-1	4	-1024	-768	-1	-1	-1	-1	4		0	0						Untertest4.avi	0	880	547	72	111				0	Content		-72	-111	8372717	1986474988
8389	08:56:51.413	00:00:08.389	503	-1024	-768	-1	-1	-1	-1	4	-1024	-768	-1	-1	-1	-1	4		0	0						Untertest4.avi	0	880	547	72	111				0	Content		-72	-111	8389384	1986491655
8406	08:56:51.430	00:00:08.406	504	-1024	-768	-1	-1	-1	-1	4	-1024	-768	-1	-1	-1	-1	4		0	0						Untertest4.avi	0	880	547	72	111				0	Content		-72	-111	8406051	1986508322
8423	08:56:51.447	00:00:08.423	505	-1024	-768	-1	-1	-1	-1	4	-1024	-768	-1	-1	-1	-1	4		0	0						Untertest4.avi	0	880	547	72	111				0	Content		-72	-111	8423035	1986525306
8440	08:56:51.464	00:00:08.439	506	-1024	-768	-1	-1	-1	-1	4	-1024	-768	-1	-1	-1	-1	4		0	0						Untertest4.avi	0	880	547	72	111				0	Content		-72	-111	8439701	1986541972
8456	08:56:51.480	00:00:08.456	507	-1024	-768	-1	-1	-1	-1	4	-1024	-768	-1	-1	-1	-1	4		0	0						Untertest4.avi	0	880	547	72	111				0	Content		-72	-111	8456368	1986558639
8474	08:56:51.498	00:00:08.473	508	-1024	-768	-1	-1	-1	-1	4	-1024	-768	-1	-1	-1	-1	4		0	0						Untertest4.avi	0	880	547	72	111				0	Content		-72	-111	8473691	1986575962
8490	08:56:51.514	00:00:08.490	509	-1024	-768	-1	-1	-1	-1	4	-1024	-768	-1	-1	-1	-1	4		0	0						Untertest4.avi	0	880	547	72	111				0	Content		-72	-111	8490358	1986592629
8507	08:56:51.531	00:00:08.506	510	-1024	-768	-1	-1	-1	-1	4	-1024	-768	-1	-1	-1	-1	4		0	0						Untertest4.avi	0	880	547	72	111				0	Content		-72	-111	8506572	1986608843
8523	08:56:51.547	00:00:08.523	511	-1024	-768	-1	-1	-1	-1	4	-1024	-768	-1	-1	-1	-1	4		0	0						Untertest4.avi	0	880	547	72	111				0	Content		-72	-111	8523238	1986625509
8540	08:56:51.564	00:00:08.539	512	-1024	-768	-1	-1	-1	-1	4	-1024	-768	-1	-1	-1	-1	4		0	0						Untertest4.avi	0	880	547	72	111				0	Content		-72	-111	8539905	1986642176
8556	08:56:51.580	00:00:08.555	513	-1024	-768	-1	-1	-1	-1	4	-1024	-768	-1	-1	-1	-1	4		0	0						Untertest4.avi	0	880	547	72	111				0	Content		-72	-111	8555744	1986658015
8572	08:56:51.596	00:00:08.572	514	-1024	-768	-1	-1	-1	-1	4	-1024	-768	-1	-1	-1	-1	4		0	0						Untertest4.avi	0	880	547	72	111				0	Content		-72	-111	8572362	1986674633
8589	08:56:51.613	00:00:08.589	515	-1024	-768	-1	-1	-1	-1	4	-1024	-768	-1	-1	-1	-1	4		0	0						Untertest4.avi	0	880	547	72	111				0	Content		-72	-111	8589047	1986691318
8606	08:56:51.630	00:00:08.605	516	-1024	-768	-1	-1	-1	-1	4	-1024	-768	-1	-1	-1	-1	4		0	0						Untertest4.avi	0	880	547	72	111				0	Content		-72	-111	8605714	1986707985
8622	08:56:51.646	00:00:08.622	517	-1024	-768	-1	-1	-1	-1	4	-1024	-768	-1	-1	-1	-1	4		0	0						Untertest4.avi	0	880	547	72	111				0	Content		-72	-111	8622381	1986724652
8639	08:56:51.663	00:00:08.638	518	-1024	-768	-1	-1	-1	-1	4	-1024	-768	-1	-1	-1	-1	4		0	0						Untertest4.avi	0	880	547	72	111				0	Content		-72	-111	8638998	1986741269
8656	08:56:51.680	00:00:08.655	519	-1024	-768	-1	-1	-1	-1	4	-1024	-768	-1	-1	-1	-1	4		0	0						Untertest4.avi	0	880	547	72	111				0	Content		-72	-111	8655665	1986757936
8672	08:56:51.696	00:00:08.672	520	-1024	-768	-1	-1	-1	-1	4	-1024	-768	-1	-1	-1	-1	4		0	0						Untertest4.avi	0	880	547	72	111				0	Content		-72	-111	8672331	1986774602
8689	08:56:51.713	00:00:08.688	521	-1024	-768	-1	-1	-1	-1	4	-1024	-768	-1	-1	-1	-1	4		0	0						Untertest4.avi	0	880	547	72	111				0	Content		-72	-111	8688987	1986791258
8706	08:56:51.730	00:00:08.705	522	-1024	-768	-1	-1	-1	-1	4	-1024	-768	-1	-1	-1	-1	4		0	0						Untertest4.avi	0	880	547	72	111				0	Content		-72	-111	8705916	1986808187
8723	08:56:51.747	00:00:08.722	523	-1024	-768	-1	-1	-1	-1	4	-1024	-768	-1	-1	-1	-1	4		0	0						Untertest4.avi	0	880	547	72	111				0	Content		-72	-111	8722583	1986824854
8740	08:56:51.764	00:00:08.739	524	-1024	-768	-1	-1	-1	-1	4	-1024	-768	-1	-1	-1	-1	4		0	0						Untertest4.avi	0	880	547	72	111				0	Content		-72	-111	8739713	1986841984
8756	08:56:51.780	00:00:08.756	525	-1024	-768	-1	-1	-1	-1	4	-1024	-768	-1	-1	-1	-1	4		0	0						Untertest4.avi	0	880	547	72	111				0	Content		-72	-111	8756379	1986858650
8773	08:56:51.797	00:00:08.773	526	-1024	-768	-1	-1	-1	-1	4	-1024	-768	-1	-1	-1	-1	4		0	0						Untertest4.avi	0	880	547	72	111				0	Content		-72	-111	8773408	1986875679
8790	08:56:51.814	00:00:08.790	527	-1024	-768	-1	-1	-1	-1	4	-1024	-768	-1	-1	-1	-1	4		0	0						Untertest4.avi	0	880	547	72	111				0	Content		-72	-111	8790075	1986892346
8807	08:56:51.831	00:00:08.806	528	-1024	-768	-1	-1	-1	-1	4	-1024	-768	-1	-1	-1	-1	4		0	0						Untertest4.avi	0	880	547	72	111				0	Content		-72	-111	8806742	1986909013
8823	08:56:51.847	00:00:08.822	529	-1024	-768	-1	-1	-1	-1	4	-1024	-768	-1	-1	-1	-1	4		0	0						Untertest4.avi	0	880	547	72	111				0	Content		-72	-111	8822983	1986925254
8840	08:56:51.864	00:00:08.839	530	-1024	-768	-1	-1	-1	-1	4	-1024	-768	-1	-1	-1	-1	4		0	0						Untertest4.avi	0	880	547	72	111				0	Content		-72	-111	8839649	1986941920
8856	08:56:51.880	00:00:08.856	531	-1024	-768	-1	-1	-1	-1	4	-1024	-768	-1	-1	-1	-1	4		0	0						Untertest4.avi	0	880	547	72	111				0	Content		-72	-111	8856316	1986958587
8873	08:56:51.897	00:00:08.872	532	-1024	-768	-1	-1	-1	-1	4	-1024	-768	-1	-1	-1	-1	4		0	0						Untertest4.avi	0	880	547	72	111				0	Content		-72	-111	8872699	1986974970
8889	08:56:51.913	00:00:08.889	533	-1024	-768	-1	-1	-1	-1	4	-1024	-768	-1	-1	-1	-1	4		0	0						Untertest4.avi	0	880	547	72	111				0	Content		-72	-111	8889366	1986991637
8906	08:56:51.930	00:00:08.906	534	-1024	-768	-1	-1	-1	-1	4	-1024	-768	-1	-1	-1	-1	4		0	0						Untertest4.avi	0	880	547	72	111				0	Content		-72	-111	8906033	1987008304
8922	08:56:51.946	00:00:08.922	535	-1024	-768	-1	-1	-1	-1	4	-1024	-768	-1	-1	-1	-1	4		0	0						Untertest4.avi	0	880	547	72	111				0	Content		-72	-111	8922078	1987024349
8939	08:56:51.963	00:00:08.938	536	-1024	-768	-1	-1	-1	-1	4	-1024	-768	-1	-1	-1	-1	4		0	0						Untertest4.avi	0	880	547	72	111				0	Content		-72	-111	8938828	1987041099
8956	08:56:51.980	00:00:08.955	537	-1024	-768	-1	-1	-1	-1	4	-1024	-768	-1	-1	-1	-1	4		0	0						Untertest4.avi	0	880	547	72	111				0	Content		-72	-111	8955503	1987057774
8972	08:56:51.996	00:00:08.972	538	-1024	-768	-1	-1	-1	-1	4	-1024	-768	-1	-1	-1	-1	4		0	0						Untertest4.avi	0	880	547	72	111				0	Content		-72	-111	8972072	1987074343
8989	08:56:52.013	00:00:08.988	539	-1024	-768	-1	-1	-1	-1	4	-1024	-768	-1	-1	-1	-1	4		0	0						Untertest4.avi	0	880	547	72	111				0	Content		-72	-111	8988945	1987091216
9006	08:56:52.030	00:00:09.005	540	-1024	-768	-1	-1	-1	-1	4	-1024	-768	-1	-1	-1	-1	4		0	0						Untertest4.avi	0	880	547	72	111				0	Content		-72	-111	9005612	1987107883
9022	08:56:52.046	00:00:09.022	541	-1024	-768	-1	-1	-1	-1	4	-1024	-768	-1	-1	-1	-1	4		0	0						Untertest4.avi	0	880	547	72	111				0	Content		-72	-111	9022279	1987124550
9039	08:56:52.063	00:00:09.039	542	-1024	-768	-1	-1	-1	-1	4	-1024	-768	-1	-1	-1	-1	4		0	0						Untertest4.avi	0	880	547	72	111				0	Content		-72	-111	9039250	1987141521
9056	08:56:52.080	00:00:09.055	543	-1024	-768	-1	-1	-1	-1	4	-1024	-768	-1	-1	-1	-1	4		0	0						Untertest4.avi	0	880	547	72	111				0	Content		-72	-111	9055917	1987158188
9073	08:56:52.097	00:00:09.072	544	-1024	-768	-1	-1	-1	-1	4	-1024	-768	-1	-1	-1	-1	4		0	0						Untertest4.avi	0	880	547	72	111				0	Content		-72	-111	9072583	1987174854
9090	08:56:52.114	00:00:09.089	545	-1024	-768	-1	-1	-1	-1	4	-1024	-768	-1	-1	-1	-1	4		0	0						Untertest4.avi	0	880	547	72	111				0	Content		-72	-111	9089885	1987192156
9107	08:56:52.131	00:00:09.106	546	-1024	-768	-1	-1	-1	-1	4	-1024	-768	-1	-1	-1	-1	4		0	0						Untertest4.avi	0	880	547	72	111				0	Content		-72	-111	9106552	1987208823
9123	08:56:52.147	00:00:09.122	547	-1024	-768	-1	-1	-1	-1	4	-1024	-768	-1	-1	-1	-1	4		0	0						Untertest4.avi	0	880	547	72	111				0	Content		-72	-111	9122804	1987225075
9139	08:56:52.163	00:00:09.139	548	-1024	-768	-1	-1	-1	-1	4	-1024	-768	-1	-1	-1	-1	4		0	0						Untertest4.avi	0	880	547	72	111				0	Content		-72	-111	9139471	1987241742
9156	08:56:52.180	00:00:09.156	549	-1024	-768	-1	-1	-1	-1	4	-1024	-768	-1	-1	-1	-1	4		0	0						Untertest4.avi	0	880	547	72	111				0	Content		-72	-111	9156137	1987258408
9172	08:56:52.196	00:00:09.171	550	-1024	-768	-1	-1	-1	-1	4	-1024	-768	-1	-1	-1	-1	4		0	0						Untertest4.avi	0	880	547	72	111				0	Content		-72	-111	9171926	1987274197
9189	08:56:52.213	00:00:09.188	551	-1024	-768	-1	-1	-1	-1	4	-1024	-768	-1	-1	-1	-1	4		0	0						Untertest4.avi	0	880	547	72	111				0	Content		-72	-111	9188547	1987290818
9205	08:56:52.229	00:00:09.205	552	-1024	-768	-1	-1	-1	-1	4	-1024	-768	-1	-1	-1	-1	4		0	0						Untertest4.avi	0	880	547	72	111				0	Content		-72	-111	9205232	1987307503
9222	08:56:52.246	00:00:09.221	553	-1024	-768	-1	-1	-1	-1	4	-1024	-768	-1	-1	-1	-1	4		0	0						Untertest4.avi	0	880	547	72	111				0	Content		-72	-111	9221899	1987324170
9239	08:56:52.263	00:00:09.238	554	-1024	-768	-1	-1	-1	-1	4	-1024	-768	-1	-1	-1	-1	4		0	0						Untertest4.avi	0	880	547	72	111				0	Content		-72	-111	9238565	1987340836
9255	08:56:52.279	00:00:09.255	555	-1024	-768	-1	-1	-1	-1	4	-1024	-768	-1	-1	-1	-1	4		0	0						Untertest4.avi	0	880	547	72	111				0	Content		-72	-111	9255224	1987357495
9272	08:56:52.296	00:00:09.271	556	-1024	-768	-1	-1	-1	-1	4	-1024	-768	-1	-1	-1	-1	4		0	0						Untertest4.avi	0	880	547	72	111				0	Content		-72	-111	9271891	1987374162
9289	08:56:52.313	00:00:09.288	557	-1024	-768	-1	-1	-1	-1	4	-1024	-768	-1	-1	-1	-1	4		0	0						Untertest4.avi	0	880	547	72	111				0	Content		-72	-111	9288558	1987390829
9305	08:56:52.329	00:00:09.305	558	-1024	-768	-1	-1	-1	-1	4	-1024	-768	-1	-1	-1	-1	4		0	0						Untertest4.avi	0	880	547	72	111				0	Content		-72	-111	9305267	1987407538
9322	08:56:52.346	00:00:09.321	559	-1024	-768	-1	-1	-1	-1	4	-1024	-768	-1	-1	-1	-1	4		0	0						Untertest4.avi	0	880	547	72	111				0	Content		-72	-111	9321793	1987424064
9339	08:56:52.363	00:00:09.338	560	-1024	-768	-1	-1	-1	-1	4	-1024	-768	-1	-1	-1	-1	4		0	0						Untertest4.avi	0	880	547	72	111				0	Content		-72	-111	9338873	1987441144
9356	08:56:52.380	00:00:09.355	561	-1024	-768	-1	-1	-1	-1	4	-1024	-768	-1	-1	-1	-1	4		0	0						Untertest4.avi	0	880	547	72	111				0	Content		-72	-111	9355540	1987457811
9372	08:56:52.396	00:00:09.372	562	-1024	-768	-1	-1	-1	-1	4	-1024	-768	-1	-1	-1	-1	4		0	0						Untertest4.avi	0	880	547	72	111				0	Content		-72	-111	9372207	1987474478
9389	08:56:52.413	00:00:09.389	563	-1024	-768	-1	-1	-1	-1	4	-1024	-768	-1	-1	-1	-1	4		0	0						Untertest4.avi	0	880	547	72	111				0	Content		-72	-111	9389358	1987491629
9406	08:56:52.430	00:00:09.406	564	-1024	-768	-1	-1	-1	-1	4	-1024	-768	-1	-1	-1	-1	4		0	0						Untertest4.avi	0	880	547	72	111				0	Content		-72	-111	9406024	1987508295
9423	08:56:52.447	00:00:09.422	565	-1024	-768	-1	-1	-1	-1	4	-1024	-768	-1	-1	-1	-1	4		0	0						Untertest4.avi	0	880	547	72	111				0	Content		-72	-111	9422691	1987524962
9439	08:56:52.463	00:00:09.438	566	-1024	-768	-1	-1	-1	-1	4	-1024	-768	-1	-1	-1	-1	4		0	0						Untertest4.avi	0	880	547	72	111				0	Content		-72	-111	9438928	1987541199
9456	08:56:52.480	00:00:09.455	567	-1024	-768	-1	-1	-1	-1	4	-1024	-768	-1	-1	-1	-1	4		0	0						Untertest4.avi	0	880	547	72	111				0	Content		-72	-111	9455595	1987557866
9472	08:56:52.496	00:00:09.472	568	-1024	-768	-1	-1	-1	-1	4	-1024	-768	-1	-1	-1	-1	4		0	0						Untertest4.avi	0	880	547	72	111				0	Content		-72	-111	9472071	1987574342
9489	08:56:52.513	00:00:09.488	569	-1024	-768	-1	-1	-1	-1	4	-1024	-768	-1	-1	-1	-1	4		0	0						Untertest4.avi	0	880	547	72	111				0	Content		-72	-111	9488738	1987591009
9505	08:56:52.529	00:00:09.505	570	-1024	-768	-1	-1	-1	-1	4	-1024	-768	-1	-1	-1	-1	4		0	0						Untertest4.avi	0	880	547	72	111				0	Content		-72	-111	9505405	1987607676
9522	08:56:52.546	00:00:09.521	571	-1024	-768	-1	-1	-1	-1	4	-1024	-768	-1	-1	-1	-1	4		0	0						Untertest4.avi	0	880	547	72	111				0	Content		-72	-111	9521770	1987624041
9538	08:56:52.562	00:00:09.538	572	-1024	-768	-1	-1	-1	-1	4	-1024	-768	-1	-1	-1	-1	4		0	0						Untertest4.avi	0	880	547	72	111				0	Content		-72	-111	9538390	1987640661
9555	08:56:52.579	00:00:09.555	573	-1024	-768	-1	-1	-1	-1	4	-1024	-768	-1	-1	-1	-1	4		0	0						Untertest4.avi	0	880	547	72	111				0	Content		-72	-111	9555066	1987657337
9572	08:56:52.596	00:00:09.571	574	-1024	-768	-1	-1	-1	-1	4	-1024	-768	-1	-1	-1	-1	4		0	0						Untertest4.avi	0	880	547	72	111				0	Content		-72	-111	9571758	1987674029
9589	08:56:52.613	00:00:09.588	575	-1024	-768	-1	-1	-1	-1	4	-1024	-768	-1	-1	-1	-1	4		0	0						Untertest4.avi	0	880	547	72	111				0	Content		-72	-111	9588591	1987690862
9605	08:56:52.629	00:00:09.605	576	-1024	-768	-1	-1	-1	-1	4	-1024	-768	-1	-1	-1	-1	4		0	0						Untertest4.avi	0	880	547	72	111				0	Content		-72	-111	9605258	1987707529
9622	08:56:52.646	00:00:09.621	577	-1024	-768	-1	-1	-1	-1	4	-1024	-768	-1	-1	-1	-1	4		0	0						Untertest4.avi	0	880	547	72	111				0	Content		-72	-111	9621925	1987724196
9639	08:56:52.663	00:00:09.638	578	-1024	-768	-1	-1	-1	-1	4	-1024	-768	-1	-1	-1	-1	4		0	0						Untertest4.avi	0	880	547	72	111				0	Content		-72	-111	9638910	1987741181
9656	08:56:52.680	00:00:09.655	579	-1024	-768	-1	-1	-1	-1	4	-1024	-768	-1	-1	-1	-1	4		0	0						Untertest4.avi	0	880	547	72	111				0	Content		-72	-111	9655577	1987757848
9672	08:56:52.696	00:00:09.672	580	-1024	-768	-1	-1	-1	-1	4	-1024	-768	-1	-1	-1	-1	4		0	0						Untertest4.avi	0	880	547	72	111				0	Content		-72	-111	9672244	1987774515
9690	08:56:52.714	00:00:09.689	581	-1024	-768	-1	-1	-1	-1	4	-1024	-768	-1	-1	-1	-1	4		0	0						Untertest4.avi	0	880	547	72	111				0	Content		-72	-111	9689557	1987791828
9706	08:56:52.730	00:00:09.706	582	-1024	-768	-1	-1	-1	-1	4	-1024	-768	-1	-1	-1	-1	4		0	0						Untertest4.avi	0	880	547	72	111				0	Content		-72	-111	9706224	1987808495
9722	08:56:52.746	00:00:09.722	583	-1024	-768	-1	-1	-1	-1	4	-1024	-768	-1	-1	-1	-1	4		0	0						Untertest4.avi	0	880	547	72	111				0	Content		-72	-111	9722437	1987824708
9739	08:56:52.763	00:00:09.739	584	-1024	-768	-1	-1	-1	-1	4	-1024	-768	-1	-1	-1	-1	4		0	0						Untertest4.avi	0	880	547	72	111				0	Content		-72	-111	9739104	1987841375
9756	08:56:52.780	00:00:09.755	585	-1024	-768	-1	-1	-1	-1	4	-1024	-768	-1	-1	-1	-1	4		0	0						Untertest4.avi	0	880	547	72	111				0	Content		-72	-111	9755771	1987858042
9771	08:56:52.795	00:00:09.771	586	-1024	-768	-1	-1	-1	-1	4	-1024	-768	-1	-1	-1	-1	4		0	0						Untertest4.avi	0	880	547	72	111				0	Content		-72	-111	9771486	1987873757
9788	08:56:52.812	00:00:09.788	587	-1024	-768	-1	-1	-1	-1	4	-1024	-768	-1	-1	-1	-1	4		0	0						Untertest4.avi	0	880	547	72	111				0	Content		-72	-111	9788234	1987890505
9805	08:56:52.829	00:00:09.804	588	-1024	-768	-1	-1	-1	-1	4	-1024	-768	-1	-1	-1	-1	4		0	0						Untertest4.avi	0	880	547	72	111				0	Content		-72	-111	9804879	1987907150
9822	08:56:52.846	00:00:09.821	589	-1024	-768	-1	-1	-1	-1	4	-1024	-768	-1	-1	-1	-1	4		0	0						Untertest4.avi	0	880	547	72	111				0	Content		-72	-111	9821546	1987923817
9838	08:56:52.862	00:00:09.838	590	-1024	-768	-1	-1	-1	-1	4	-1024	-768	-1	-1	-1	-1	4		0	0						Untertest4.avi	0	880	547	72	111				0	Content		-72	-111	9838213	1987940484
9855	08:56:52.879	00:00:09.854	591	-1024	-768	-1	-1	-1	-1	4	-1024	-768	-1	-1	-1	-1	4		0	0						Untertest4.avi	0	880	547	72	111				0	Content		-72	-111	9854842	1987957113
9872	08:56:52.896	00:00:09.871	592	-1024	-768	-1	-1	-1	-1	4	-1024	-768	-1	-1	-1	-1	4		0	0						Untertest4.avi	0	880	547	72	111				0	Content		-72	-111	9871508	1987973779
9888	08:56:52.912	00:00:09.888	593	-1024	-768	-1	-1	-1	-1	4	-1024	-768	-1	-1	-1	-1	4		0	0						Untertest4.avi	0	880	547	72	111				0	Content		-72	-111	9888175	1987990446
9905	08:56:52.929	00:00:09.904	594	-1024	-768	-1	-1	-1	-1	4	-1024	-768	-1	-1	-1	-1	4		0	0						Untertest4.avi	0	880	547	72	111				0	Content		-72	-111	9904733	1988007004
9921	08:56:52.945	00:00:09.921	595	-1024	-768	-1	-1	-1	-1	4	-1024	-768	-1	-1	-1	-1	4		0	0						Untertest4.avi	0	880	547	72	111				0	Content		-72	-111	9921487	1988023758
9939	08:56:52.963	00:00:09.938	596	-1024	-768	-1	-1	-1	-1	4	-1024	-768	-1	-1	-1	-1	4		0	0						Untertest4.avi	0	880	547	72	111				0	Content		-72	-111	9938524	1988040795
9955	08:56:52.979	00:00:09.955	597	-1024	-768	-1	-1	-1	-1	4	-1024	-768	-1	-1	-1	-1	4		0	0						Untertest4.avi	0	880	547	72	111				0	Content		-72	-111	9955190	1988057461
9972	08:56:52.996	00:00:09.971	598	-1024	-768	-1	-1	-1	-1	4	-1024	-768	-1	-1	-1	-1	4		0	0						Untertest4.avi	0	880	547	72	111				0	Content		-72	-111	9971857	1988074128
9989	08:56:53.013	00:00:09.988	599	-1024	-768	-1	-1	-1	-1	4	-1024	-768	-1	-1	-1	-1	4		0	0						Untertest4.avi	0	880	547	72	111				0	Content		-72	-111	9988977	1988091248
10006	08:56:53.030	00:00:10.005	600	-1024	-768	-1	-1	-1	-1	4	-1024	-768	-1	-1	-1	-1	4		0	0						Untertest4.avi	0	880	547	72	111				0	Content		-72	-111	10005644	1988107915
10022	08:56:53.046	00:00:10.022	601	-1024	-768	-1	-1	-1	-1	4	-1024	-768	-1	-1	-1	-1	4		0	0						Untertest4.avi	0	880	547	72	111				0	Content		-72	-111	10022311	1988124582
10039	08:56:53.063	00:00:10.038	602	-1024	-768	-1	-1	-1	-1	4	-1024	-768	-1	-1	-1	-1	4		0	0						Untertest4.avi	0	880	547	72	111				0	Content		-72	-111	10038517	1988140788
10055	08:56:53.079	00:00:10.055	603	-1024	-768	-1	-1	-1	-1	4	-1024	-768	-1	-1	-1	-1	4		0	0						Untertest4.avi	0	880	547	72	111				0	Content		-72	-111	10055184	1988157455
10072	08:56:53.096	00:00:10.071	604	-1024	-768	-1	-1	-1	-1	4	-1024	-768	-1	-1	-1	-1	4		0	0						Untertest4.avi	0	880	547	72	111				0	Content		-72	-111	10071693	1988173964
10088	08:56:53.112	00:00:10.088	605	-1024	-768	-1	-1	-1	-1	4	-1024	-768	-1	-1	-1	-1	4		0	0						Untertest4.avi	0	880	547	72	111				0	Content		-72	-111	10088360	1988190631
10105	08:56:53.129	00:00:10.105	606	-1024	-768	-1	-1	-1	-1	4	-1024	-768	-1	-1	-1	-1	4		0	0						Untertest4.avi	0	880	547	72	111				0	Content		-72	-111	10105027	1988207298
10121	08:56:53.145	00:00:10.121	607	-1024	-768	-1	-1	-1	-1	4	-1024	-768	-1	-1	-1	-1	4		0	0						Untertest4.avi	0	880	547	72	111				0	Content		-72	-111	10121330	1988223601
10138	08:56:53.162	00:00:10.137	608	-1024	-768	-1	-1	-1	-1	4	-1024	-768	-1	-1	-1	-1	4		0	0						Untertest4.avi	0	880	547	72	111				0	Content		-72	-111	10137952	1988240223
10155	08:56:53.179	00:00:10.154	609	-1024	-768	-1	-1	-1	-1	4	-1024	-768	-1	-1	-1	-1	4		0	0						Untertest4.avi	0	880	547	72	111				0	Content		-72	-111	10154628	1988256899
10171	08:56:53.195	00:00:10.171	610	-1024	-768	-1	-1	-1	-1	4	-1024	-768	-1	-1	-1	-1	4		0	0						Untertest4.avi	0	880	547	72	111				0	Content		-72	-111	10171325	1988273596
10188	08:56:53.212	00:00:10.188	611	-1024	-768	-1	-1	-1	-1	4	-1024	-768	-1	-1	-1	-1	4		0	0						Untertest4.avi	0	880	547	72	111				0	Content		-72	-111	10188156	1988290427
10205	08:56:53.229	00:00:10.204	612	-1024	-768	-1	-1	-1	-1	4	-1024	-768	-1	-1	-1	-1	4		0	0						Untertest4.avi	0	880	547	72	111				0	Content		-72	-111	10204823	1988307094
10221	08:56:53.245	00:00:10.221	613	-1024	-768	-1	-1	-1	-1	4	-1024	-768	-1	-1	-1	-1	4		0	0						Untertest4.avi	0	880	547	72	111				0	Content		-72	-111	10221490	1988323761
10238	08:56:53.262	00:00:10.238	614	-1024	-768	-1	-1	-1	-1	4	-1024	-768	-1	-1	-1	-1	4		0	0						Untertest4.avi	0	880	547	72	111				0	Content		-72	-111	10238473	1988340744
10255	08:56:53.279	00:00:10.255	615	-1024	-768	-1	-1	-1	-1	4	-1024	-768	-1	-1	-1	-1	4		0	0						Untertest4.avi	0	880	547	72	111				0	Content		-72	-111	10255140	1988357411
10272	08:56:53.296	00:00:10.271	616	-1024	-768	-1	-1	-1	-1	4	-1024	-768	-1	-1	-1	-1	4		0	0						Untertest4.avi	0	880	547	72	111				0	Content		-72	-111	10271806	1988374077
10289	08:56:53.313	00:00:10.289	617	-1024	-768	-1	-1	-1	-1	4	-1024	-768	-1	-1	-1	-1	4		0	0						Untertest4.avi	0	880	547	72	111				0	Content		-72	-111	10289119	1988391390
10306	08:56:53.330	00:00:10.305	618	-1024	-768	-1	-1	-1	-1	4	-1024	-768	-1	-1	-1	-1	4		0	0						Untertest4.avi	0	880	547	72	111				0	Content		-72	-111	10305786	1988408057
10322	08:56:53.346	00:00:10.322	619	-1024	-768	-1	-1	-1	-1	4	-1024	-768	-1	-1	-1	-1	4		0	0						Untertest4.avi	0	880	547	72	111				0	Content		-72	-111	10322003	1988424274
10339	08:56:53.363	00:00:10.338	620	-1024	-768	-1	-1	-1	-1	4	-1024	-768	-1	-1	-1	-1	4		0	0						Untertest4.avi	0	880	547	72	111				0	Content		-72	-111	10338670	1988440941
10355	08:56:53.379	00:00:10.355	621	-1024	-768	-1	-1	-1	-1	4	-1024	-768	-1	-1	-1	-1	4		0	0						Untertest4.avi	0	880	547	72	111				0	Content		-72	-111	10355336	1988457607
10371	08:56:53.395	00:00:10.371	622	-1024	-768	-1	-1	-1	-1	4	-1024	-768	-1	-1	-1	-1	4		0	0						Untertest4.avi	0	880	547	72	111				0	Content		-72	-111	10371065	1988473336
10388	08:56:53.412	00:00:10.387	623	-1024	-768	-1	-1	-1	-1	4	-1024	-768	-1	-1	-1	-1	4		0	0						Untertest4.avi	0	880	547	72	111				0	Content		-72	-111	10387799	1988490070
10404	08:56:53.428	00:00:10.404	624	-1024	-768	-1	-1	-1	-1	4	-1024	-768	-1	-1	-1	-1	4		0	0						Untertest4.avi	0	880	547	72	111				0	Content		-72	-111	10404485	1988506756
10421	08:56:53.445	00:00:10.421	625	-1024	-768	-1	-1	-1	-1	4	-1024	-768	-1	-1	-1	-1	4		0	0						Untertest4.avi	0	880	547	72	111				0	Content		-72	-111	10421152	1988523423
10438	08:56:53.462	00:00:10.437	626	-1024	-768	-1	-1	-1	-1	4	-1024	-768	-1	-1	-1	-1	4		0	0						Untertest4.avi	0	880	547	72	111				0	Content		-72	-111	10437818	1988540089
10454	08:56:53.478	00:00:10.454	627	-1024	-768	-1	-1	-1	-1	4	-1024	-768	-1	-1	-1	-1	4		0	0						Untertest4.avi	0	880	547	72	111				0	Content		-72	-111	10454434	1988556705
10471	08:56:53.495	00:00:10.471	628	-1024	-768	-1	-1	-1	-1	4	-1024	-768	-1	-1	-1	-1	4		0	0						Untertest4.avi	0	880	547	72	111				0	Content		-72	-111	10471101	1988573372
10488	08:56:53.512	00:00:10.487	629	-1024	-768	-1	-1	-1	-1	4	-1024	-768	-1	-1	-1	-1	4		0	0						Untertest4.avi	0	880	547	72	111				0	Content		-72	-111	10487768	1988590039
10504	08:56:53.528	00:00:10.504	630	-1024	-768	-1	-1	-1	-1	4	-1024	-768	-1	-1	-1	-1	4		0	0						Untertest4.avi	0	880	547	72	111				0	Content		-72	-111	10504423	1988606694
10521	08:56:53.545	00:00:10.521	631	-1024	-768	-1	-1	-1	-1	4	-1024	-768	-1	-1	-1	-1	4		0	0						Untertest4.avi	0	880	547	72	111				0	Content		-72	-111	10521291	1988623562
10538	08:56:53.562	00:00:10.537	632	-1024	-768	-1	-1	-1	-1	4	-1024	-768	-1	-1	-1	-1	4		0	0						Untertest4.avi	0	880	547	72	111				0	Content		-72	-111	10537958	1988640229
10555	08:56:53.579	00:00:10.555	633	-1024	-768	-1	-1	-1	-1	4	-1024	-768	-1	-1	-1	-1	4		0	0						Untertest4.avi	0	880	547	72	111				0	Content		-72	-111	10555121	1988657392
10572	08:56:53.596	00:00:10.571	634	-1024	-768	-1	-1	-1	-1	4	-1024	-768	-1	-1	-1	-1	4		0	0						Untertest4.avi	0	880	547	72	111				0	Content		-72	-111	10571788	1988674059
10589	08:56:53.613	00:00:10.588	635	-1024	-768	-1	-1	-1	-1	4	-1024	-768	-1	-1	-1	-1	4		0	0						Untertest4.avi	0	880	547	72	111				0	Content		-72	-111	10588784	1988691055
10605	08:56:53.629	00:00:10.605	636	-1024	-768	-1	-1	-1	-1	4	-1024	-768	-1	-1	-1	-1	4		0	0						Untertest4.avi	0	880	547	72	111				0	Content		-72	-111	10605450	1988707721
10622	08:56:53.646	00:00:10.622	637	-1024	-768	-1	-1	-1	-1	4	-1024	-768	-1	-1	-1	-1	4		0	0						Untertest4.avi	0	880	547	72	111				0	Content		-72	-111	10622117	1988724388
10638	08:56:53.662	00:00:10.638	638	-1024	-768	-1	-1	-1	-1	4	-1024	-768	-1	-1	-1	-1	4		0	0						Untertest4.avi	0	880	547	72	111				0	Content		-72	-111	10638196	1988740467
10655	08:56:53.679	00:00:10.654	639	-1024	-768	-1	-1	-1	-1	4	-1024	-768	-1	-1	-1	-1	4		0	0						Untertest4.avi	0	880	547	72	111				0	Content		-72	-111	10654863	1988757134
10671	08:56:53.695	00:00:10.671	640	-1024	-768	-1	-1	-1	-1	4	-1024	-768	-1	-1	-1	-1	4		0	0						Untertest4.avi	0	880	547	72	111				0	Content		-72	-111	10671336	1988773607
10688	08:56:53.712	00:00:10.688	641	-1024	-768	-1	-1	-1	-1	4	-1024	-768	-1	-1	-1	-1	4		0	0						Untertest4.avi	0	880	547	72	111				0	Content		-72	-111	10688003	1988790274
10705	08:56:53.729	00:00:10.704	642	-1024	-768	-1	-1	-1	-1	4	-1024	-768	-1	-1	-1	-1	4		0	0						Untertest4.avi	0	880	547	72	111				0	Content		-72	-111	10704670	1988806941
10721	08:56:53.745	00:00:10.720	643	-1024	-768	-1	-1	-1	-1	4	-1024	-768	-1	-1	-1	-1	4		0	0						Untertest4.avi	0	880	547	72	111				0	Content		-72	-111	10720891	1988823162
10738	08:56:53.762	00:00:10.737	644	-1024	-768	-1	-1	-1	-1	4	-1024	-768	-1	-1	-1	-1	4		0	0						Untertest4.avi	0	880	547	72	111				0	Content		-72	-111	10737517	1988839788
10754	08:56:53.778	00:00:10.754	645	-1024	-768	-1	-1	-1	-1	4	-1024	-768	-1	-1	-1	-1	4		0	0						Untertest4.avi	0	880	547	72	111				0	Content		-72	-111	10754319	1988856590
10771	08:56:53.795	00:00:10.770	646	-1024	-768	-1	-1	-1	-1	4	-1024	-768	-1	-1	-1	-1	4		0	0						Untertest4.avi	0	880	547	72	111				0	Content		-72	-111	10770885	1988873156
10788	08:56:53.812	00:00:10.787	647	-1024	-768	-1	-1	-1	-1	4	-1024	-768	-1	-1	-1	-1	4		0	0						Untertest4.avi	0	880	547	72	111				0	Content		-72	-111	10787717	1988889988
10804	08:56:53.828	00:00:10.804	648	-1024	-768	-1	-1	-1	-1	4	-1024	-768	-1	-1	-1	-1	4		0	0						Untertest4.avi	0	880	547	72	111				0	Content		-72	-111	10804384	1988906655
10821	08:56:53.845	00:00:10.821	649	-1024	-768	-1	-1	-1	-1	4	-1024	-768	-1	-1	-1	-1	4		0	0						Untertest4.avi	0	880	547	72	111				0	Content		-72	-111	10821051	1988923322
10838	08:56:53.862	00:00:10.838	650	-1024	-768	-1	-1	-1	-1	4	-1024	-768	-1	-1	-1	-1	4		0	0						Untertest4.avi	0	880	547	72	111				0	Content		-72	-111	10838035	1988940306
10855	08:56:53.879	00:00:10.854	651	-1024	-768	-1	-1	-1	-1	4	-1024	-768	-1	-1	-1	-1	4		0	0						Untertest4.avi	0	880	547	72	111				0	Content		-72	-111	10854702	1988956973
10871	08:56:53.895	00:00:10.871	652	-1024	-768	-1	-1	-1	-1	4	-1024	-768	-1	-1	-1	-1	4		0	0						Untertest4.avi	0	880	547	72	111				0	Content		-72	-111	10871369	1988973640
10889	08:56:53.913	00:00:10.888	653	-1024	-768	-1	-1	-1	-1	4	-1024	-768	-1	-1	-1	-1	4		0	0						Untertest4.avi	0	880	547	72	111				0	Content		-72	-111	10888687	1988990958
10905	08:56:53.929	00:00:10.905	654	-1024	-768	-1	-1	-1	-1	4	-1024	-768	-1	-1	-1	-1	4		0	0						Untertest4.avi	0	880	547	72	111				0	Content		-72	-111	10905354	1989007625
10922	08:56:53.946	00:00:10.921	655	-1024	-768	-1	-1	-1	-1	4	-1024	-768	-1	-1	-1	-1	4		0	0						Untertest4.avi	0	880	547	72	111				0	Content		-72	-111	10921568	1989023839
10938	08:56:53.962	00:00:10.938	656	-1024	-768	-1	-1	-1	-1	4	-1024	-768	-1	-1	-1	-1	4		0	0						Untertest4.avi	0	880	547	72	111				0	Content		-72	-111	10938235	1989040506
10955	08:56:53.979	00:00:10.954	657	-1024	-768	-1	-1	-1	-1	4	-1024	-768	-1	-1	-1	-1	4		0	0						Untertest4.avi	0	880	547	72	111				0	Content		-72	-111	10954902	1989057173
10971	08:56:53.995	00:00:10.970	658	-1024	-768	-1	-1	-1	-1	4	-1024	-768	-1	-1	-1	-1	4		0	0						Untertest4.avi	0	880	547	72	111				0	Content		-72	-111	10970762	1989073033
10987	08:56:54.011	00:00:10.987	659	-1024	-768	-1	-1	-1	-1	4	-1024	-768	-1	-1	-1	-1	4		0	0						Untertest4.avi	0	880	547	72	111				0	Content		-72	-111	10987368	1989089639
11004	08:56:54.028	00:00:11.004	660	-1024	-768	-1	-1	-1	-1	4	-1024	-768	-1	-1	-1	-1	4		0	0						Untertest4.avi	0	880	547	72	111				0	Content		-72	-111	11004052	1989106323
11021	08:56:54.045	00:00:11.020	661	-1024	-768	-1	-1	-1	-1	4	-1024	-768	-1	-1	-1	-1	4		0	0						Untertest4.avi	0	880	547	72	111				0	Content		-72	-111	11020719	1989122990
11037	08:56:54.061	00:00:11.037	662	-1024	-768	-1	-1	-1	-1	4	-1024	-768	-1	-1	-1	-1	4		0	0						Untertest4.avi	0	880	547	72	111				0	Content		-72	-111	11037386	1989139657
11054	08:56:54.078	00:00:11.054	663	-1024	-768	-1	-1	-1	-1	4	-1024	-768	-1	-1	-1	-1	4		0	0						Untertest4.avi	0	880	547	72	111				0	Content		-72	-111	11054002	1989156273
11071	08:56:54.095	00:00:11.070	664	-1024	-768	-1	-1	-1	-1	4	-1024	-768	-1	-1	-1	-1	4		0	0						Untertest4.avi	0	880	547	72	111				0	Content		-72	-111	11070668	1989172939
11087	08:56:54.111	00:00:11.087	665	-1024	-768	-1	-1	-1	-1	4	-1024	-768	-1	-1	-1	-1	4		0	0						Untertest4.avi	0	880	547	72	111				0	Content		-72	-111	11087335	1989189606
11104	08:56:54.128	00:00:11.103	666	-1024	-768	-1	-1	-1	-1	4	-1024	-768	-1	-1	-1	-1	4		0	0						Untertest4.avi	0	880	547	72	111				0	Content		-72	-111	11103970	1989206241
11121	08:56:54.145	00:00:11.120	667	-1024	-768	-1	-1	-1	-1	4	-1024	-768	-1	-1	-1	-1	4		0	0						Untertest4.avi	0	880	547	72	111				0	Content		-72	-111	11120637	1989222908
11137	08:56:54.161	00:00:11.137	668	-1024	-768	-1	-1	-1	-1	4	-1024	-768	-1	-1	-1	-1	4		0	0						Untertest4.avi	0	880	547	72	111				0	Content		-72	-111	11137499	1989239770
11154	08:56:54.178	00:00:11.154	669	-1024	-768	-1	-1	-1	-1	4	-1024	-768	-1	-1	-1	-1	4		0	0						Untertest4.avi	0	880	547	72	111				0	Content		-72	-111	11154165	1989256436
11171	08:56:54.195	00:00:11.170	670	-1024	-768	-1	-1	-1	-1	4	-1024	-768	-1	-1	-1	-1	4		0	0						Untertest4.avi	0	880	547	72	111				0	Content		-72	-111	11170832	1989273103
11188	08:56:54.212	00:00:11.187	671	-1024	-768	-1	-1	-1	-1	4	-1024	-768	-1	-1	-1	-1	4		0	0						Untertest4.avi	0	880	547	72	111				0	Content		-72	-111	11187963	1989290234
11205	08:56:54.229	00:00:11.204	672	-1024	-768	-1	-1	-1	-1	4	-1024	-768	-1	-1	-1	-1	4		0	0						Untertest4.avi	0	880	547	72	111				0	Content		-72	-111	11204630	1989306901
11222	08:56:54.246	00:00:11.221	673	-1024	-768	-1	-1	-1	-1	4	-1024	-768	-1	-1	-1	-1	4		0	0						Untertest4.avi	0	880	547	72	111				0	Content		-72	-111	11221659	1989323930
11238	08:56:54.262	00:00:11.238	674	-1024	-768	-1	-1	-1	-1	4	-1024	-768	-1	-1	-1	-1	4		0	0						Untertest4.avi	0	880	547	72	111				0	Content		-72	-111	11238325	1989340596
11255	08:56:54.279	00:00:11.254	675	-1024	-768	-1	-1	-1	-1	4	-1024	-768	-1	-1	-1	-1	4		0	0						Untertest4.avi	0	880	547	72	111				0	Content		-72	-111	11254992	1989357263
11271	08:56:54.295	00:00:11.271	676	-1024	-768	-1	-1	-1	-1	4	-1024	-768	-1	-1	-1	-1	4		0	0						Untertest4.avi	0	880	547	72	111				0	Content		-72	-111	11271274	1989373545
11288	08:56:54.312	00:00:11.287	677	-1024	-768	-1	-1	-1	-1	4	-1024	-768	-1	-1	-1	-1	4		0	0						Untertest4.avi	0	880	547	72	111				0	Content		-72	-111	11287941	1989390212
11305	08:56:54.329	00:00:11.304	678	-1024	-768	-1	-1	-1	-1	4	-1024	-768	-1	-1	-1	-1	4		0	0						Untertest4.avi	0	880	547	72	111				0	Content		-72	-111	11304608	1989406879
11321	08:56:54.345	00:00:11.321	679	-1024	-768	-1	-1	-1	-1	4	-1024	-768	-1	-1	-1	-1	4		0	0						Untertest4.avi	0	880	547	72	111				0	Content		-72	-111	11321015	1989423286
11338	08:56:54.362	00:00:11.337	680	-1024	-768	-1	-1	-1	-1	4	-1024	-768	-1	-1	-1	-1	4		0	0						Untertest4.avi	0	880	547	72	111				0	Content		-72	-111	11337682	1989439953
11354	08:56:54.378	00:00:11.354	681	-1024	-768	-1	-1	-1	-1	4	-1024	-768	-1	-1	-1	-1	4		0	0						Untertest4.avi	0	880	547	72	111				0	Content		-72	-111	11354349	1989456620
11370	08:56:54.394	00:00:11.370	682	-1024	-768	-1	-1	-1	-1	4	-1024	-768	-1	-1	-1	-1	4		0	0						Untertest4.avi	0	880	547	72	111				0	Content		-72	-111	11370455	1989472726
11387	08:56:54.411	00:00:11.387	683	-1024	-768	-1	-1	-1	-1	4	-1024	-768	-1	-1	-1	-1	4		0	0						Untertest4.avi	0	880	547	72	111				0	Content		-72	-111	11387076	1989489347
11404	08:56:54.428	00:00:11.403	684	-1024	-768	-1	-1	-1	-1	4	-1024	-768	-1	-1	-1	-1	4		0	0						Untertest4.avi	0	880	547	72	111				0	Content		-72	-111	11403890	1989506161
11420	08:56:54.444	00:00:11.420	685	-1024	-768	-1	-1	-1	-1	4	-1024	-768	-1	-1	-1	-1	4		0	0						Untertest4.avi	0	880	547	72	111				0	Content		-72	-111	11420445	1989522716
11437	08:56:54.461	00:00:11.437	686	-1024	-768	-1	-1	-1	-1	4	-1024	-768	-1	-1	-1	-1	4		0	0						Untertest4.avi	0	880	547	72	111				0	Content		-72	-111	11437277	1989539548
11454	08:56:54.478	00:00:11.453	687	-1024	-768	-1	-1	-1	-1	4	-1024	-768	-1	-1	-1	-1	4		0	0						Untertest4.avi	0	880	547	72	111				0	Content		-72	-111	11453944	1989556215
11471	08:56:54.495	00:00:11.470	688	-1024	-768	-1	-1	-1	-1	4	-1024	-768	-1	-1	-1	-1	4		0	0						Untertest4.avi	0	880	547	72	111				0	Content		-72	-111	11470610	1989572881
11488	08:56:54.512	00:00:11.487	689	-1024	-768	-1	-1	-1	-1	4	-1024	-768	-1	-1	-1	-1	4		0	0						Untertest4.avi	0	880	547	72	111				0	Content		-72	-111	11487595	1989589866
11504	08:56:54.528	00:00:11.504	690	-1024	-768	-1	-1	-1	-1	4	-1024	-768	-1	-1	-1	-1	4		0	0						Untertest4.avi	0	880	547	72	111				0	Content		-72	-111	11504262	1989606533
11521	08:56:54.545	00:00:11.520	691	-1024	-768	-1	-1	-1	-1	4	-1024	-768	-1	-1	-1	-1	4		0	0						Untertest4.avi	0	880	547	72	111				0	Content		-72	-111	11520929	1989623200
11538	08:56:54.562	00:00:11.538	692	-1024	-768	-1	-1	-1	-1	4	-1024	-768	-1	-1	-1	-1	4		0	0						Untertest4.avi	0	880	547	72	111				0	Content		-72	-111	11538251	1989640522
11555	08:56:54.579	00:00:11.554	693	-1024	-768	-1	-1	-1	-1	4	-1024	-768	-1	-1	-1	-1	4		0	0						Untertest4.avi	0	880	547	72	111				0	Content		-72	-111	11554918	1989657189
11571	08:56:54.595	00:00:11.571	694	-1024	-768	-1	-1	-1	-1	4	-1024	-768	-1	-1	-1	-1	4		0	0						Untertest4.avi	0	880	547	72	111				0	Content		-72	-111	11571132	1989673403
11588	08:56:54.612	00:00:11.587	695	-1024	-768	-1	-1	-1	-1	4	-1024	-768	-1	-1	-1	-1	4		0	0						Untertest4.avi	0	880	547	72	111				0	Content		-72	-111	11587799	1989690070
11604	08:56:54.628	00:00:11.604	696	-1024	-768	-1	-1	-1	-1	4	-1024	-768	-1	-1	-1	-1	4		0	0						Untertest4.avi	0	880	547	72	111				0	Content		-72	-111	11604466	1989706737
11620	08:56:54.644	00:00:11.620	697	-1024	-768	-1	-1	-1	-1	4	-1024	-768	-1	-1	-1	-1	4		0	0						Untertest4.avi	0	880	547	72	111				0	Content		-72	-111	11620304	1989722575
11637	08:56:54.661	00:00:11.636	698	-1024	-768	-1	-1	-1	-1	4	-1024	-768	-1	-1	-1	-1	4		0	0						Untertest4.avi	0	880	547	72	111				0	Content		-72	-111	11636929	1989739200
11654	08:56:54.678	00:00:11.653	699	-1024	-768	-1	-1	-1	-1	4	-1024	-768	-1	-1	-1	-1	4		0	0						Untertest4.avi	0	880	547	72	111				0	Content		-72	-111	11653615	1989755886
11670	08:56:54.694	00:00:11.670	700	-1024	-768	-1	-1	-1	-1	4	-1024	-768	-1	-1	-1	-1	4		0	0						Untertest4.avi	0	880	547	72	111				0	Content		-72	-111	11670282	1989772553
11687	08:56:54.711	00:00:11.686	701	-1024	-768	-1	-1	-1	-1	4	-1024	-768	-1	-1	-1	-1	4		0	0						Untertest4.avi	0	880	547	72	111				0	Content		-72	-111	11686949	1989789220
11704	08:56:54.728	00:00:11.703	702	-1024	-768	-1	-1	-1	-1	4	-1024	-768	-1	-1	-1	-1	4		0	0						Untertest4.avi	0	880	547	72	111				0	Content		-72	-111	11703567	1989805838
11720	08:56:54.744	00:00:11.720	703	-1024	-768	-1	-1	-1	-1	4	-1024	-768	-1	-1	-1	-1	4		0	0						Untertest4.avi	0	880	547	72	111				0	Content		-72	-111	11720233	1989822504
11737	08:56:54.761	00:00:11.736	704	-1024	-768	-1	-1	-1	-1	4	-1024	-768	-1	-1	-1	-1	4		0	0						Untertest4.avi	0	880	547	72	111				0	Content		-72	-111	11736900	1989839171
11754	08:56:54.778	00:00:11.753	705	-1024	-768	-1	-1	-1	-1	4	-1024	-768	-1	-1	-1	-1	4		0	0						Untertest4.avi	0	880	547	72	111				0	Content		-72	-111	11753550	1989855821
11770	08:56:54.794	00:00:11.770	706	-1024	-768	-1	-1	-1	-1	4	-1024	-768	-1	-1	-1	-1	4		0	0						Untertest4.avi	0	880	547	72	111				0	Content		-72	-111	11770175	1989872446
11787	08:56:54.811	00:00:11.787	707	-1024	-768	-1	-1	-1	-1	4	-1024	-768	-1	-1	-1	-1	4		0	0						Untertest4.avi	0	880	547	72	111				0	Content		-72	-111	11787257	1989889528
11804	08:56:54.828	00:00:11.803	708	-1024	-768	-1	-1	-1	-1	4	-1024	-768	-1	-1	-1	-1	4		0	0						Untertest4.avi	0	880	547	72	111				0	Content		-72	-111	11803923	1989906194
11821	08:56:54.845	00:00:11.820	709	-1024	-768	-1	-1	-1	-1	4	-1024	-768	-1	-1	-1	-1	4		0	0						Untertest4.avi	0	880	547	72	111				0	Content		-72	-111	11820590	1989922861
11838	08:56:54.862	00:00:11.837	710	-1024	-768	-1	-1	-1	-1	4	-1024	-768	-1	-1	-1	-1	4		0	0						Untertest4.avi	0	880	547	72	111				0	Content		-72	-111	11837738	1989940009
11854	08:56:54.878	00:00:11.854	711	-1024	-768	-1	-1	-1	-1	4	-1024	-768	-1	-1	-1	-1	4		0	0						Untertest4.avi	0	880	547	72	111				0	Content		-72	-111	11854405	1989956676
11871	08:56:54.895	00:00:11.871	712	-1024	-768	-1	-1	-1	-1	4	-1024	-768	-1	-1	-1	-1	4		0	0						Untertest4.avi	0	880	547	72	111				0	Content		-72	-111	11871072	1989973343
11887	08:56:54.911	00:00:11.887	713	-1024	-768	-1	-1	-1	-1	4	-1024	-768	-1	-1	-1	-1	4		0	0						Untertest4.avi	0	880	547	72	111				0	Content		-72	-111	11887245	1989989516
11904	08:56:54.928	00:00:11.903	714	-1024	-768	-1	-1	-1	-1	4	-1024	-768	-1	-1	-1	-1	4		0	0						Untertest4.avi	0	880	547	72	111				0	Content		-72	-111	11903912	1990006183
11920	08:56:54.944	00:00:11.920	715	-1024	-768	-1	-1	-1	-1	4	-1024	-768	-1	-1	-1	-1	4		0	0						Untertest4.avi	0	880	547	72	111				0	Content		-72	-111	11920410	1990022681
11937	08:56:54.961	00:00:11.937	716	-1024	-768	-1	-1	-1	-1	4	-1024	-768	-1	-1	-1	-1	4		0	0						Untertest4.avi	0	880	547	72	111				0	Content		-72	-111	11937077	1990039348
11954	08:56:54.978	00:00:11.953	717	-1024	-768	-1	-1	-1	-1	4	-1024	-768	-1	-1	-1	-1	4		0	0						Untertest4.avi	0	880	547	72	111				0	Content		-72	-111	11953743	1990056014
11970	08:56:54.994	00:00:11.970	718	-1024	-768	-1	-1	-1	-1	4	-1024	-768	-1	-1	-1	-1	4		0	0						Untertest4.avi	0	880	547	72	111				0	Content		-72	-111	11970024	1990072295
11987	08:56:55.011	00:00:11.986	719	-1024	-768	-1	-1	-1	-1	4	-1024	-768	-1	-1	-1	-1	4		0	0						Untertest4.avi	0	880	547	72	111				0	Content		-72	-111	11986648	1990088919
12003	08:56:55.027	00:00:12.003	720	-1024	-768	-1	-1	-1	-1	4	-1024	-768	-1	-1	-1	-1	4		0	0						Untertest4.avi	0	880	547	72	111				0	Content		-72	-111	12003449	1990105720
12020	08:56:55.044	00:00:12.020	721	-1024	-768	-1	-1	-1	-1	4	-1024	-768	-1	-1	-1	-1	4		0	0						Untertest4.avi	0	880	547	72	111				0	Content		-72	-111	12020020	1990122291
12037	08:56:55.061	00:00:12.036	722	-1024	-768	-1	-1	-1	-1	4	-1024	-768	-1	-1	-1	-1	4		0	0						Untertest4.avi	0	880	547	72	111				0	Content		-72	-111	12036851	1990139122
12054	08:56:55.078	00:00:12.053	723	-1024	-768	-1	-1	-1	-1	4	-1024	-768	-1	-1	-1	-1	4		0	0						Untertest4.avi	0	880	547	72	111				0	Content		-72	-111	12053518	1990155789
12070	08:56:55.094	00:00:12.070	724	-1024	-768	-1	-1	-1	-1	4	-1024	-768	-1	-1	-1	-1	4		0	0						Untertest4.avi	0	880	547	72	111				0	Content		-72	-111	12070185	1990172456
12087	08:56:55.111	00:00:12.087	725	-1024	-768	-1	-1	-1	-1	4	-1024	-768	-1	-1	-1	-1	4		0	0						Untertest4.avi	0	880	547	72	111				0	Content		-72	-111	12087169	1990189440
12104	08:56:55.128	00:00:12.103	726	-1024	-768	-1	-1	-1	-1	4	-1024	-768	-1	-1	-1	-1	4		0	0						Untertest4.avi	0	880	547	72	111				0	Content		-72	-111	12103836	1990206107
12121	08:56:55.145	00:00:12.120	727	-1024	-768	-1	-1	-1	-1	4	-1024	-768	-1	-1	-1	-1	4		0	0						Untertest4.avi	0	880	547	72	111				0	Content		-72	-111	12120502	1990222773
12138	08:56:55.162	00:00:12.137	728	-1024	-768	-1	-1	-1	-1	4	-1024	-768	-1	-1	-1	-1	4		0	0						Untertest4.avi	0	880	547	72	111				0	Content		-72	-111	12137818	1990240089
12154	08:56:55.178	00:00:12.154	729	-1024	-768	-1	-1	-1	-1	4	-1024	-768	-1	-1	-1	-1	4		0	0						Untertest4.avi	0	880	547	72	111				0	Content		-72	-111	12154485	1990256756
12171	08:56:55.195	00:00:12.170	730	-1024	-768	-1	-1	-1	-1	4	-1024	-768	-1	-1	-1	-1	4		0	0						Untertest4.avi	0	880	547	72	111				0	Content		-72	-111	12170744	1990273015
12187	08:56:55.211	00:00:12.187	731	-1024	-768	-1	-1	-1	-1	4	-1024	-768	-1	-1	-1	-1	4		0	0						Untertest4.avi	0	880	547	72	111				0	Content		-72	-111	12187411	1990289682
12204	08:56:55.228	00:00:12.204	732	-1024	-768	-1	-1	-1	-1	4	-1024	-768	-1	-1	-1	-1	4		0	0						Untertest4.avi	0	880	547	72	111				0	Content		-72	-111	12204077	1990306348
12220	08:56:55.244	00:00:12.219	733	-1024	-768	-1	-1	-1	-1	4	-1024	-768	-1	-1	-1	-1	4		0	0						Untertest4.avi	0	880	547	72	111				0	Content		-72	-111	12219879	1990322150
12236	08:56:55.260	00:00:12.236	734	-1024	-768	-1	-1	-1	-1	4	-1024	-768	-1	-1	-1	-1	4		0	0						Untertest4.avi	0	880	547	72	111				0	Content		-72	-111	12236499	1990338770
12253	08:56:55.277	00:00:12.253	735	-1024	-768	-1	-1	-1	-1	4	-1024	-768	-1	-1	-1	-1	4		0	0						Untertest4.avi	0	880	547	72	111				0	Content		-72	-111	12253185	1990355456
12270	08:56:55.294	00:00:12.269	736	-1024	-768	-1	-1	-1	-1	4	-1024	-768	-1	-1	-1	-1	4		0	0						Untertest4.avi	0	880	547	72	111				0	Content		-72	-111	12269852	1990372123
12287	08:56:55.311	00:00:12.286	737	-1024	-768	-1	-1	-1	-1	4	-1024	-768	-1	-1	-1	-1	4		0	0						Untertest4.avi	0	880	547	72	111				0	Content		-72	-111	12286518	1990388789
12303	08:56:55.327	00:00:12.303	738	-1024	-768	-1	-1	-1	-1	4	-1024	-768	-1	-1	-1	-1	4		0	0						Untertest4.avi	0	880	547	72	111				0	Content		-72	-111	12303176	1990405447
12320	08:56:55.344	00:00:12.319	739	-1024	-768	-1	-1	-1	-1	4	-1024	-768	-1	-1	-1	-1	4		0	0						Untertest4.avi	0	880	547	72	111				0	Content		-72	-111	12319843	1990422114
12337	08:56:55.361	00:00:12.336	740	-1024	-768	-1	-1	-1	-1	4	-1024	-768	-1	-1	-1	-1	4		0	0						Untertest4.avi	0	880	547	72	111				0	Content		-72	-111	12336510	1990438781
12353	08:56:55.377	00:00:12.353	741	-1024	-768	-1	-1	-1	-1	4	-1024	-768	-1	-1	-1	-1	4		0	0						Untertest4.avi	0	880	547	72	111				0	Content		-72	-111	12353122	1990455393
12370	08:56:55.394	00:00:12.369	742	-1024	-768	-1	-1	-1	-1	4	-1024	-768	-1	-1	-1	-1	4		0	0						Untertest4.avi	0	880	547	72	111				0	Content		-72	-111	12369789	1990472060
12387	08:56:55.411	00:00:12.386	743	-1024	-768	-1	-1	-1	-1	4	-1024	-768	-1	-1	-1	-1	4		0	0						Untertest4.avi	0	880	547	72	111				0	Content		-72	-111	12386645	1990488916
12403	08:56:55.427	00:00:12.403	744	-1024	-768	-1	-1	-1	-1	4	-1024	-768	-1	-1	-1	-1	4		0	0						Untertest4.avi	0	880	547	72	111				0	Content		-72	-111	12403312	1990505583
12420	08:56:55.444	00:00:12.419	745	-1024	-768	-1	-1	-1	-1	4	-1024	-768	-1	-1	-1	-1	4		0	0						Untertest4.avi	0	880	547	72	111				0	Content		-72	-111	12419979	1990522250
12437	08:56:55.461	00:00:12.437	746	-1024	-768	-1	-1	-1	-1	4	-1024	-768	-1	-1	-1	-1	4		0	0						Untertest4.avi	0	880	547	72	111				0	Content		-72	-111	12437102	1990539373
12454	08:56:55.478	00:00:12.453	747	-1024	-768	-1	-1	-1	-1	4	-1024	-768	-1	-1	-1	-1	4		0	0						Untertest4.avi	0	880	547	72	111				0	Content		-72	-111	12453769	1990556040
12471	08:56:55.495	00:00:12.470	748	-1024	-768	-1	-1	-1	-1	4	-1024	-768	-1	-1	-1	-1	4		0	0						Untertest4.avi	0	880	547	72	111				0	Content		-72	-111	12470796	1990573067
12487	08:56:55.511	00:00:12.487	749	-1024	-768	-1	-1	-1	-1	4	-1024	-768	-1	-1	-1	-1	4		0	0						Untertest4.avi	0	880	547	72	111				0	Content		-72	-111	12487463	1990589734
12504	08:56:55.528	00:00:12.504	750	-1024	-768	-1	-1	-1	-1	4	-1024	-768	-1	-1	-1	-1	4		0	0						Untertest4.avi	0	880	547	72	111				0	Content		-72	-111	12504130	1990606401
12520	08:56:55.544	00:00:12.520	751	-1024	-768	-1	-1	-1	-1	4	-1024	-768	-1	-1	-1	-1	4		0	0						Untertest4.avi	0	880	547	72	111				0	Content		-72	-111	12520407	1990622678
12537	08:56:55.561	00:00:12.537	752	-1024	-768	-1	-1	-1	-1	4	-1024	-768	-1	-1	-1	-1	4		0	0						Untertest4.avi	0	880	547	72	111				0	Content		-72	-111	12537074	1990639345
12554	08:56:55.578	00:00:12.553	753	-1024	-768	-1	-1	-1	-1	4	-1024	-768	-1	-1	-1	-1	4		0	0						Untertest4.avi	0	880	547	72	111				0	Content		-72	-111	12553741	1990656012
12570	08:56:55.594	00:00:12.570	754	-1024	-768	-1	-1	-1	-1	4	-1024	-768	-1	-1	-1	-1	4		0	0						Untertest4.avi	0	880	547	72	111				0	Content		-72	-111	12570148	1990672419
12587	08:56:55.611	00:00:12.586	755	-1024	-768	-1	-1	-1	-1	4	-1024	-768	-1	-1	-1	-1	4		0	0						Untertest4.avi	0	880	547	72	111				0	Content		-72	-111	12586815	1990689086
12603	08:56:55.627	00:00:12.603	756	-1024	-768	-1	-1	-1	-1	4	-1024	-768	-1	-1	-1	-1	4		0	0						Untertest4.avi	0	880	547	72	111				0	Content		-72	-111	12603481	1990705752
12620	08:56:55.644	00:00:12.619	757	-1024	-768	-1	-1	-1	-1	4	-1024	-768	-1	-1	-1	-1	4		0	0						Untertest4.avi	0	880	547	72	111				0	Content		-72	-111	12619579	1990721850
12636	08:56:55.660	00:00:12.636	758	-1024	-768	-1	-1	-1	-1	4	-1024	-768	-1	-1	-1	-1	4		0	0						Untertest4.avi	0	880	547	72	111				0	Content		-72	-111	12636204	1990738475
12653	08:56:55.677	00:00:12.653	759	-1024	-768	-1	-1	-1	-1	4	-1024	-768	-1	-1	-1	-1	4		0	0						Untertest4.avi	0	880	547	72	111				0	Content		-72	-111	12653004	1990755275
12670	08:56:55.694	00:00:12.669	760	-1024	-768	-1	-1	-1	-1	4	-1024	-768	-1	-1	-1	-1	4		0	0						Untertest4.avi	0	880	547	72	111				0	Content		-72	-111	12669571	1990771842
12686	08:56:55.710	00:00:12.686	761	-1024	-768	-1	-1	-1	-1	4	-1024	-768	-1	-1	-1	-1	4		0	0						Untertest4.avi	0	880	547	72	111				0	Content		-72	-111	12686402	1990788673
12703	08:56:55.727	00:00:12.703	762	-1024	-768	-1	-1	-1	-1	4	-1024	-768	-1	-1	-1	-1	4		0	0						Untertest4.avi	0	880	547	72	111				0	Content		-72	-111	12703069	1990805340
12720	08:56:55.744	00:00:12.719	763	-1024	-768	-1	-1	-1	-1	4	-1024	-768	-1	-1	-1	-1	4		0	0						Untertest4.avi	0	880	547	72	111				0	Content		-72	-111	12719736	1990822007
12737	08:56:55.761	00:00:12.736	764	-1024	-768	-1	-1	-1	-1	4	-1024	-768	-1	-1	-1	-1	4		0	0						Untertest4.avi	0	880	547	72	111				0	Content		-72	-111	12736736	1990839007
12753	08:56:55.777	00:00:12.753	765	-1024	-768	-1	-1	-1	-1	4	-1024	-768	-1	-1	-1	-1	4		0	0						Untertest4.avi	0	880	547	72	111				0	Content		-72	-111	12753403	1990855674
12770	08:56:55.794	00:00:12.770	766	-1024	-768	-1	-1	-1	-1	4	-1024	-768	-1	-1	-1	-1	4		0	0						Untertest4.avi	0	880	547	72	111				0	Content		-72	-111	12770069	1990872340
12787	08:56:55.811	00:00:12.787	767	-1024	-768	-1	-1	-1	-1	4	-1024	-768	-1	-1	-1	-1	4		0	0						Untertest4.avi	0	880	547	72	111				0	Content		-72	-111	12787384	1990889655
12804	08:56:55.828	00:00:12.804	768	-1024	-768	-1	-1	-1	-1	4	-1024	-768	-1	-1	-1	-1	4		0	0						Untertest4.avi	0	880	547	72	111				0	Content		-72	-111	12804051	1990906322
12820	08:56:55.844	00:00:12.820	769	-1024	-768	-1	-1	-1	-1	4	-1024	-768	-1	-1	-1	-1	4		0	0						Untertest4.avi	0	880	547	72	111				0	Content		-72	-111	12820304	1990922575
12837	08:56:55.861	00:00:12.836	770	-1024	-768	-1	-1	-1	-1	4	-1024	-768	-1	-1	-1	-1	4		0	0						Untertest4.avi	0	880	547	72	111				0	Content		-72	-111	12836970	1990939241
12854	08:56:55.878	00:00:12.853	771	-1024	-768	-1	-1	-1	-1	4	-1024	-768	-1	-1	-1	-1	4		0	0						Untertest4.avi	0	880	547	72	111				0	Content		-72	-111	12853637	1990955908
12869	08:56:55.893	00:00:12.869	772	-1024	-768	-1	-1	-1	-1	4	-1024	-768	-1	-1	-1	-1	4		0	0						Untertest4.avi	0	880	547	72	111				0	Content		-72	-111	12869430	1990971701
12886	08:56:55.910	00:00:12.886	773	-1024	-768	-1	-1	-1	-1	4	-1024	-768	-1	-1	-1	-1	4		0	0						Untertest4.avi	0	880	547	72	111				0	Content		-72	-111	12886052	1990988323
12903	08:56:55.927	00:00:12.902	774	-1024	-768	-1	-1	-1	-1	4	-1024	-768	-1	-1	-1	-1	4		0	0						Untertest4.avi	0	880	547	72	111				0	Content		-72	-111	12902737	1991005008
12919	08:56:55.943	00:00:12.919	775	-1024	-768	-1	-1	-1	-1	4	-1024	-768	-1	-1	-1	-1	4		0	0						Untertest4.avi	0	880	547	72	111				0	Content		-72	-111	12919403	1991021674
12936	08:56:55.960	00:00:12.936	776	-1024	-768	-1	-1	-1	-1	4	-1024	-768	-1	-1	-1	-1	4		0	0						Untertest4.avi	0	880	547	72	111				0	Content		-72	-111	12936070	1991038341
12953	08:56:55.977	00:00:12.952	777	-1024	-768	-1	-1	-1	-1	4	-1024	-768	-1	-1	-1	-1	4		0	0						Untertest4.avi	0	880	547	72	111				0	Content		-72	-111	12952728	1991054999
12969	08:56:55.993	00:00:12.969	778	-1024	-768	-1	-1	-1	-1	4	-1024	-768	-1	-1	-1	-1	4		0	0						Untertest4.avi	0	880	547	72	111				0	Content		-72	-111	12969395	1991071666
12986	08:56:56.010	00:00:12.986	779	-1024	-768	-1	-1	-1	-1	4	-1024	-768	-1	-1	-1	-1	4		0	0						Untertest4.avi	0	880	547	72	111				0	Content		-72	-111	12986062	1991088333
13003	08:56:56.027	00:00:13.002	780	-1024	-768	-1	-1	-1	-1	4	-1024	-768	-1	-1	-1	-1	4		0	0						Untertest4.avi	0	880	547	72	111				0	Content		-72	-111	13002675	1991104946
13019	08:56:56.043	00:00:13.019	781	-1024	-768	-1	-1	-1	-1	4	-1024	-768	-1	-1	-1	-1	4		0	0						Untertest4.avi	0	880	547	72	111				0	Content		-72	-111	13019342	1991121613
13036	08:56:56.060	00:00:13.036	782	-1024	-768	-1	-1	-1	-1	4	-1024	-768	-1	-1	-1	-1	4		0	0						Untertest4.avi	0	880	547	72	111				0	Content		-72	-111	13036198	1991138469
13053	08:56:56.077	00:00:13.052	783	-1024	-768	-1	-1	-1	-1	4	-1024	-768	-1	-1	-1	-1	4		0	0						Untertest4.avi	0	880	547	72	111				0	Content		-72	-111	13052865	1991155136
13070	08:56:56.094	00:00:13.069	784	-1024	-768	-1	-1	-1	-1	4	-1024	-768	-1	-1	-1	-1	4		0	0						Untertest4.avi	0	880	547	72	111				0	Content		-72	-111	13069532	1991171803
13087	08:56:56.111	00:00:13.086	785	-1024	-768	-1	-1	-1	-1	4	-1024	-768	-1	-1	-1	-1	4		0	0						Untertest4.avi	0	880	547	72	111				0	Content		-72	-111	13086656	1991188927
13103	08:56:56.127	00:00:13.103	786	-1024	-768	-1	-1	-1	-1	4	-1024	-768	-1	-1	-1	-1	4		0	0						Untertest4.avi	0	880	547	72	111				0	Content		-72	-111	13103323	1991205594
13120	08:56:56.144	00:00:13.120	787	-1024	-768	-1	-1	-1	-1	4	-1024	-768	-1	-1	-1	-1	4		0	0						Untertest4.avi	0	880	547	72	111				0	Content		-72	-111	13120349	1991222620
13137	08:56:56.161	00:00:13.137	788	-1024	-768	-1	-1	-1	-1	4	-1024	-768	-1	-1	-1	-1	4		0	0						Untertest4.avi	0	880	547	72	111				0	Content		-72	-111	13137016	1991239287
13154	08:56:56.178	00:00:13.153	789	-1024	-768	-1	-1	-1	-1	4	-1024	-768	-1	-1	-1	-1	4		0	0						Untertest4.avi	0	880	547	72	111				0	Content		-72	-111	13153683	1991255954
13170	08:56:56.194	00:00:13.169	790	-1024	-768	-1	-1	-1	-1	4	-1024	-768	-1	-1	-1	-1	4		0	0						Untertest4.avi	0	880	547	72	111				0	Content		-72	-111	13169962	1991272233
13187	08:56:56.211	00:00:13.186	791	-1024	-768	-1	-1	-1	-1	4	-1024	-768	-1	-1	-1	-1	4		0	0						Untertest4.avi	0	880	547	72	111				0	Content		-72	-111	13186629	1991288900
13203	08:56:56.227	00:00:13.203	792	-1024	-768	-1	-1	-1	-1	4	-1024	-768	-1	-1	-1	-1	4		0	0						Untertest4.avi	0	880	547	72	111				0	Content		-72	-111	13203296	1991305567
13220	08:56:56.244	00:00:13.219	793	-1024	-768	-1	-1	-1	-1	4	-1024	-768	-1	-1	-1	-1	4		0	0						Untertest4.avi	0	880	547	72	111				0	Content		-72	-111	13219704	1991321975
13236	08:56:56.260	00:00:13.236	794	-1024	-768	-1	-1	-1	-1	4	-1024	-768	-1	-1	-1	-1	4		0	0						Untertest4.avi	0	880	547	72	111				0	Content		-72	-111	13236370	1991338641
13253	08:56:56.277	00:00:13.253	795	-1024	-768	-1	-1	-1	-1	4	-1024	-768	-1	-1	-1	-1	4		0	0						Untertest4.avi	0	880	547	72	111				0	Content		-72	-111	13253037	1991355308
13269	08:56:56.293	00:00:13.269	796	-1024	-768	-1	-1	-1	-1	4	-1024	-768	-1	-1	-1	-1	4		0	0						Untertest4.avi	0	880	547	72	111				0	Content		-72	-111	13269141	1991371412
13286	08:56:56.310	00:00:13.285	797	-1024	-768	-1	-1	-1	-1	4	-1024	-768	-1	-1	-1	-1	4		0	0						Untertest4.avi	0	880	547	72	111				0	Content		-72	-111	13285764	1991388035
13303	08:56:56.327	00:00:13.302	798	-1024	-768	-1	-1	-1	-1	4	-1024	-768	-1	-1	-1	-1	4		0	0						Untertest4.avi	0	880	547	72	111				0	Content		-72	-111	13302568	1991404839
13319	08:56:56.343	00:00:13.319	799	-1024	-768	-1	-1	-1	-1	4	-1024	-768	-1	-1	-1	-1	4		0	0						Untertest4.avi	0	880	547	72	111				0	Content		-72	-111	13319133	1991421404
13336	08:56:56.360	00:00:13.335	800	-1024	-768	-1	-1	-1	-1	4	-1024	-768	-1	-1	-1	-1	4		0	0						Untertest4.avi	0	880	547	72	111				0	Content		-72	-111	13335965	1991438236
13353	08:56:56.377	00:00:13.352	801	-1024	-768	-1	-1	-1	-1	4	-1024	-768	-1	-1	-1	-1	4		0	0						Untertest4.avi	0	880	547	72	111				0	Content		-72	-111	13352632	1991454903
13369	08:56:56.393	00:00:13.369	802	-1024	-768	-1	-1	-1	-1	4	-1024	-768	-1	-1	-1	-1	4		0	0						Untertest4.avi	0	880	547	72	111				0	Content		-72	-111	13369299	1991471570
13386	08:56:56.410	00:00:13.386	803	-1024	-768	-1	-1	-1	-1	4	-1024	-768	-1	-1	-1	-1	4		0	0						Untertest4.avi	0	880	547	72	111				0	Content		-72	-111	13386282	1991488553
13403	08:56:56.427	00:00:13.402	804	-1024	-768	-1	-1	-1	-1	4	-1024	-768	-1	-1	-1	-1	4		0	0						Untertest4.avi	0	880	547	72	111				0	Content		-72	-111	13402948	1991505219
13420	08:56:56.444	00:00:13.419	805	-1024	-768	-1	-1	-1	-1	4	-1024	-768	-1	-1	-1	-1	4		0	0						Untertest4.avi	0	880	547	72	111				0	Content		-72	-111	13419615	1991521886
13437	08:56:56.461	00:00:13.436	806	-1024	-768	-1	-1	-1	-1	4	-1024	-768	-1	-1	-1	-1	4		0	0						Untertest4.avi	0	880	547	72	111				0	Content		-72	-111	13436931	1991539202
13454	08:56:56.478	00:00:13.453	807	-1024	-768	-1	-1	-1	-1	4	-1024	-768	-1	-1	-1	-1	4		0	0						Untertest4.avi	0	880	547	72	111				0	Content		-72	-111	13453598	1991555869
13470	08:56:56.494	00:00:13.469	808	-1024	-768	-1	-1	-1	-1	4	-1024	-768	-1	-1	-1	-1	4		0	0						Untertest4.avi	0	880	547	72	111				0	Content		-72	-111	13469855	1991572126
13487	08:56:56.511	00:00:13.486	809	-1024	-768	-1	-1	-1	-1	4	-1024	-768	-1	-1	-1	-1	4		0	0						Untertest4.avi	0	880	547	72	111				0	Content		-72	-111	13486521	1991588792
13503	08:56:56.527	00:00:13.503	810	-1024	-768	-1	-1	-1	-1	4	-1024	-768	-1	-1	-1	-1	4		0	0						Untertest4.avi	0	880	547	72	111				0	Content		-72	-111	13503188	1991605459
13519	08:56:56.543	00:00:13.518	811	-1024	-768	-1	-1	-1	-1	4	-1024	-768	-1	-1	-1	-1	4		0	0						Untertest4.avi	0	880	547	72	111				0	Content		-72	-111	13518990	1991621261
13536	08:56:56.560	00:00:13.535	812	-1024	-768	-1	-1	-1	-1	4	-1024	-768	-1	-1	-1	-1	4		0	0						Untertest4.avi	0	880	547	72	111				0	Content		-72	-111	13535610	1991637881
13552	08:56:56.576	00:00:13.552	813	-1024	-768	-1	-1	-1	-1	4	-1024	-768	-1	-1	-1	-1	4		0	0						Untertest4.avi	0	880	547	72	111				0	Content		-72	-111	13552295	1991654566
13569	08:56:56.593	00:00:13.568	814	-1024	-768	-1	-1	-1	-1	4	-1024	-768	-1	-1	-1	-1	4		0	0						Untertest4.avi	0	880	547	72	111				0	Content		-72	-111	13568961	1991671232
13586	08:56:56.610	00:00:13.585	815	-1024	-768	-1	-1	-1	-1	4	-1024	-768	-1	-1	-1	-1	4		0	0						Untertest4.avi	0	880	547	72	111				0	Content		-72	-111	13585628	1991687899
13602	08:56:56.626	00:00:13.602	816	-1024	-768	-1	-1	-1	-1	4	-1024	-768	-1	-1	-1	-1	4		0	0						Untertest4.avi	0	880	547	72	111				0	Content		-72	-111	13602287	1991704558
13619	08:56:56.643	00:00:13.618	817	-1024	-768	-1	-1	-1	-1	4	-1024	-768	-1	-1	-1	-1	4		0	0						Untertest4.avi	0	880	547	72	111				0	Content		-72	-111	13618954	1991721225
13636	08:56:56.660	00:00:13.635	818	-1024	-768	-1	-1	-1	-1	4	-1024	-768	-1	-1	-1	-1	4		0	0						Untertest4.avi	0	880	547	72	111				0	Content		-72	-111	13635620	1991737891
13652	08:56:56.676	00:00:13.652	819	-1024	-768	-1	-1	-1	-1	4	-1024	-768	-1	-1	-1	-1	4		0	0						Untertest4.avi	0	880	547	72	111				0	Content		-72	-111	13652233	1991754504
13669	08:56:56.693	00:00:13.668	820	-1024	-768	-1	-1	-1	-1	4	-1024	-768	-1	-1	-1	-1	4		0	0						Untertest4.avi	0	880	547	72	111				0	Content		-72	-111	13668900	1991771171
13686	08:56:56.710	00:00:13.685	821	-1024	-768	-1	-1	-1	-1	4	-1024	-768	-1	-1	-1	-1	4		0	0						Untertest4.avi	0	880	547	72	111				0	Content		-72	-111	13685756	1991788027
13702	08:56:56.726	00:00:13.702	822	-1024	-768	-1	-1	-1	-1	4	-1024	-768	-1	-1	-1	-1	4		0	0						Untertest4.avi	0	880	547	72	111				0	Content		-72	-111	13702423	1991804694
13719	08:56:56.743	00:00:13.719	823	-1024	-768	-1	-1	-1	-1	4	-1024	-768	-1	-1	-1	-1	4		0	0						Untertest4.avi	0	880	547	72	111				0	Content		-72	-111	13719089	1991821360
13736	08:56:56.760	00:00:13.736	824	-1024	-768	-1	-1	-1	-1	4	-1024	-768	-1	-1	-1	-1	4		0	0						Untertest4.avi	0	880	547	72	111				0	Content		-72	-111	13736212	1991838483
13753	08:56:56.777	00:00:13.752	825	-1024	-768	-1	-1	-1	-1	4	-1024	-768	-1	-1	-1	-1	4		0	0						Untertest4.avi	0	880	547	72	111				0	Content		-72	-111	13752879	1991855150
13770	08:56:56.794	00:00:13.769	826	-1024	-768	-1	-1	-1	-1	4	-1024	-768	-1	-1	-1	-1	4		0	0						Untertest4.avi	0	880	547	72	111				0	Content		-72	-111	13769911	1991872182
13787	08:56:56.811	00:00:13.786	827	-1024	-768	-1	-1	-1	-1	4	-1024	-768	-1	-1	-1	-1	4		0	0						Untertest4.avi	0	880	547	72	111				0	Content		-72	-111	13786578	1991888849
13803	08:56:56.827	00:00:13.803	828	-1024	-768	-1	-1	-1	-1	4	-1024	-768	-1	-1	-1	-1	4		0	0						Untertest4.avi	0	880	547	72	111				0	Content		-72	-111	13803244	1991905515
13819	08:56:56.843	00:00:13.819	829	-1024	-768	-1	-1	-1	-1	4	-1024	-768	-1	-1	-1	-1	4		0	0						Untertest4.avi	0	880	547	72	111				0	Content		-72	-111	13819355	1991921626
13836	08:56:56.860	00:00:13.836	830	-1024	-768	-1	-1	-1	-1	4	-1024	-768	-1	-1	-1	-1	4		0	0						Untertest4.avi	0	880	547	72	111				0	Content		-72	-111	13836022	1991938293
13853	08:56:56.877	00:00:13.852	831	-1024	-768	-1	-1	-1	-1	4	-1024	-768	-1	-1	-1	-1	4		0	0						Untertest4.avi	0	880	547	72	111				0	Content		-72	-111	13852504	1991954775
13869	08:56:56.893	00:00:13.869	832	-1024	-768	-1	-1	-1	-1	4	-1024	-768	-1	-1	-1	-1	4		0	0						Untertest4.avi	0	880	547	72	111				0	Content		-72	-111	13869171	1991971442
13886	08:56:56.910	00:00:13.885	833	-1024	-768	-1	-1	-1	-1	4	-1024	-768	-1	-1	-1	-1	4		0	0						Untertest4.avi	0	880	547	72	111				0	Content		-72	-111	13885837	1991988108
13902	08:56:56.926	00:00:13.902	834	-1024	-768	-1	-1	-1	-1	4	-1024	-768	-1	-1	-1	-1	4		0	0						Untertest4.avi	0	880	547	72	111				0	Content		-72	-111	13902073	1992004344
13919	08:56:56.943	00:00:13.918	835	-1024	-768	-1	-1	-1	-1	4	-1024	-768	-1	-1	-1	-1	4		0	0						Untertest4.avi	0	880	547	72	111				0	Content		-72	-111	13918695	1992020966
13935	08:56:56.959	00:00:13.935	836	-1024	-768	-1	-1	-1	-1	4	-1024	-768	-1	-1	-1	-1	4		0	0						Untertest4.avi	0	880	547	72	111				0	Content		-72	-111	13935375	1992037646
13952	08:56:56.976	00:00:13.952	837	-1024	-768	-1	-1	-1	-1	4	-1024	-768	-1	-1	-1	-1	4		0	0						Untertest4.avi	0	880	547	72	111				0	Content		-72	-111	13952069	1992054340
13969	08:56:56.993	00:00:13.968	838	-1024	-768	-1	-1	-1	-1	4	-1024	-768	-1	-1	-1	-1	4		0	0						Untertest4.avi	0	880	547	72	111				0	Content		-72	-111	13968900	1992071171
13986	08:56:57.010	00:00:13.985	839	-1024	-768	-1	-1	-1	-1	4	-1024	-768	-1	-1	-1	-1	4		0	0						Untertest4.avi	0	880	547	72	111				0	Content		-72	-111	13985567	1992087838
14002	08:56:57.026	00:00:14.002	840	-1024	-768	-1	-1	-1	-1	4	-1024	-768	-1	-1	-1	-1	4		0	0						Untertest4.avi	0	880	547	72	111				0	Content		-72	-111	14002234	1992104505
14019	08:56:57.043	00:00:14.019	841	-1024	-768	-1	-1	-1	-1	4	-1024	-768	-1	-1	-1	-1	4		0	0						Untertest4.avi	0	880	547	72	111				0	Content		-72	-111	14019225	1992121496
14036	08:56:57.060	00:00:14.035	842	-1024	-768	-1	-1	-1	-1	4	-1024	-768	-1	-1	-1	-1	4		0	0						Untertest4.avi	0	880	547	72	111				0	Content		-72	-111	14035892	1992138163
14053	08:56:57.077	00:00:14.052	843	-1024	-768	-1	-1	-1	-1	4	-1024	-768	-1	-1	-1	-1	4		0	0						Untertest4.avi	0	880	547	72	111				0	Content		-72	-111	14052558	1992154829
14070	08:56:57.094	00:00:14.069	844	-1024	-768	-1	-1	-1	-1	4	-1024	-768	-1	-1	-1	-1	4		0	0						Untertest4.avi	0	880	547	72	111				0	Content		-72	-111	14069880	1992172151
14087	08:56:57.111	00:00:14.086	845	-1024	-768	-1	-1	-1	-1	4	-1024	-768	-1	-1	-1	-1	4		0	0						Untertest4.avi	0	880	547	72	111				0	Content		-72	-111	14086547	1992188818
14103	08:56:57.127	00:00:14.102	846	-1024	-768	-1	-1	-1	-1	4	-1024	-768	-1	-1	-1	-1	4		0	0						Untertest4.avi	0	880	547	72	111				0	Content		-72	-111	14102764	1992205035
14119	08:56:57.143	00:00:14.119	847	-1024	-768	-1	-1	-1	-1	4	-1024	-768	-1	-1	-1	-1	4		0	0						Untertest4.avi	0	880	547	72	111				0	Content		-72	-111	14119430	1992221701
14136	08:56:57.160	00:00:14.136	848	-1024	-768	-1	-1	-1	-1	4	-1024	-768	-1	-1	-1	-1	4		0	0						Untertest4.avi	0	880	547	72	111				0	Content		-72	-111	14136097	1992238368
14152	08:56:57.176	00:00:14.151	849	-1024	-768	-1	-1	-1	-1	4	-1024	-768	-1	-1	-1	-1	4		0	0						Untertest4.avi	0	880	547	72	111				0	Content		-72	-111	14151928	1992254199
14169	08:56:57.193	00:00:14.168	850	-1024	-768	-1	-1	-1	-1	4	-1024	-768	-1	-1	-1	-1	4		0	0						Untertest4.avi	0	880	547	72	111				0	Content		-72	-111	14168550	1992270821
14185	08:56:57.209	00:00:14.185	851	-1024	-768	-1	-1	-1	-1	4	-1024	-768	-1	-1	-1	-1	4		0	0						Untertest4.avi	0	880	547	72	111				0	Content		-72	-111	14185235	1992287506
14202	08:56:57.226	00:00:14.201	852	-1024	-768	-1	-1	-1	-1	4	-1024	-768	-1	-1	-1	-1	4		0	0						Untertest4.avi	0	880	547	72	111				0	Content		-72	-111	14201901	1992304172
14219	08:56:57.243	00:00:14.218	853	-1024	-768	-1	-1	-1	-1	4	-1024	-768	-1	-1	-1	-1	4		0	0						Untertest4.avi	0	880	547	72	111				0	Content		-72	-111	14218568	1992320839
14235	08:56:57.259	00:00:14.235	854	-1024	-768	-1	-1	-1	-1	4	-1024	-768	-1	-1	-1	-1	4		0	0						Untertest4.avi	0	880	547	72	111				0	Content		-72	-111	14235223	1992337494
14252	08:56:57.276	00:00:14.251	855	-1024	-768	-1	-1	-1	-1	4	-1024	-768	-1	-1	-1	-1	4		0	0						Untertest4.avi	0	880	547	72	111				0	Content		-72	-111	14251791	1992354062
14268	08:56:57.292	00:00:14.268	856	-1024	-768	-1	-1	-1	-1	4	-1024	-768	-1	-1	-1	-1	4		0	0						Untertest4.avi	0	880	547	72	111				0	Content		-72	-111	14268422	1992370693
14286	08:56:57.310	00:00:14.285	857	-1024	-768	-1	-1	-1	-1	4	-1024	-768	-1	-1	-1	-1	4		0	0						Untertest4.avi	0	880	547	72	111				0	Content		-72	-111	14285502	1992387773
14302	08:56:57.326	00:00:14.302	858	-1024	-768	-1	-1	-1	-1	4	-1024	-768	-1	-1	-1	-1	4		0	0						Untertest4.avi	0	880	547	72	111				0	Content		-72	-111	14302169	1992404440
14319	08:56:57.343	00:00:14.318	859	-1024	-768	-1	-1	-1	-1	4	-1024	-768	-1	-1	-1	-1	4		0	0						Untertest4.avi	0	880	547	72	111				0	Content		-72	-111	14318836	1992421107
14336	08:56:57.360	00:00:14.335	860	-1024	-768	-1	-1	-1	-1	4	-1024	-768	-1	-1	-1	-1	4		0	0						Untertest4.avi	0	880	547	72	111				0	Content		-72	-111	14335986	1992438257
14353	08:56:57.377	00:00:14.352	861	-1024	-768	-1	-1	-1	-1	4	-1024	-768	-1	-1	-1	-1	4		0	0						Untertest4.avi	0	880	547	72	111				0	Content		-72	-111	14352653	1992454924
14369	08:56:57.393	00:00:14.369	862	-1024	-768	-1	-1	-1	-1	4	-1024	-768	-1	-1	-1	-1	4		0	0						Untertest4.avi	0	880	547	72	111				0	Content		-72	-111	14369319	1992471590
14387	08:56:57.411	00:00:14.386	863	-1024	-768	-1	-1	-1	-1	4	-1024	-768	-1	-1	-1	-1	4		0	0						Untertest4.avi	0	880	547	72	111				0	Content		-72	-111	14386902	1992489173
14402	08:56:57.426	00:00:14.401	864	-1024	-768	-1	-1	-1	-1	4	-1024	-768	-1	-1	-1	-1	4		0	0						Untertest4.avi	0	880	547	72	111				0	Content		-72	-111	14401777	1992504048
14418	08:56:57.442	00:00:14.418	865	-1024	-768	-1	-1	-1	-1	4	-1024	-768	-1	-1	-1	-1	4		0	0						Untertest4.avi	0	880	547	72	111				0	Content		-72	-111	14418442	1992520713
14435	08:56:57.459	00:00:14.435	866	-1024	-768	-1	-1	-1	-1	4	-1024	-768	-1	-1	-1	-1	4		0	0						Untertest4.avi	0	880	547	72	111				0	Content		-72	-111	14435109	1992537380
14452	08:56:57.476	00:00:14.451	867	-1024	-768	-1	-1	-1	-1	4	-1024	-768	-1	-1	-1	-1	4		0	0						Untertest4.avi	0	880	547	72	111				0	Content		-72	-111	14451775	1992554046
14468	08:56:57.492	00:00:14.468	868	-1024	-768	-1	-1	-1	-1	4	-1024	-768	-1	-1	-1	-1	4		0	0						Untertest4.avi	0	880	547	72	111				0	Content		-72	-111	14468391	1992570662
14485	08:56:57.509	00:00:14.485	869	-1024	-768	-1	-1	-1	-1	4	-1024	-768	-1	-1	-1	-1	4		0	0						Untertest4.avi	0	880	547	72	111				0	Content		-72	-111	14485069	1992587340
14502	08:56:57.526	00:00:14.501	870	-1024	-768	-1	-1	-1	-1	4	-1024	-768	-1	-1	-1	-1	4		0	0						Untertest4.avi	0	880	547	72	111				0	Content		-72	-111	14501637	1992603908
14518	08:56:57.542	00:00:14.518	871	-1024	-768	-1	-1	-1	-1	4	-1024	-768	-1	-1	-1	-1	4		0	0						Untertest4.avi	0	880	547	72	111				0	Content		-72	-111	14518468	1992620739
14535	08:56:57.559	00:00:14.535	872	-1024	-768	-1	-1	-1	-1	4	-1024	-768	-1	-1	-1	-1	4		0	0						Untertest4.avi	0	880	547	72	111				0	Content		-72	-111	14535135	1992637406
14552	08:56:57.576	00:00:14.551	873	-1024	-768	-1	-1	-1	-1	4	-1024	-768	-1	-1	-1	-1	4		0	0						Untertest4.avi	0	880	547	72	111				0	Content		-72	-111	14551802	1992654073
14569	08:56:57.593	00:00:14.568	874	-1024	-768	-1	-1	-1	-1	4	-1024	-768	-1	-1	-1	-1	4		0	0						Untertest4.avi	0	880	547	72	111				0	Content		-72	-111	14568786	1992671057
14585	08:56:57.609	00:00:14.585	875	-1024	-768	-1	-1	-1	-1	4	-1024	-768	-1	-1	-1	-1	4		0	0						Untertest4.avi	0	880	547	72	111				0	Content		-72	-111	14585453	1992687724
14602	08:56:57.626	00:00:14.602	876	-1024	-768	-1	-1	-1	-1	4	-1024	-768	-1	-1	-1	-1	4		0	0						Untertest4.avi	0	880	547	72	111				0	Content		-72	-111	14602119	1992704390
14619	08:56:57.643	00:00:14.619	877	-1024	-768	-1	-1	-1	-1	4	-1024	-768	-1	-1	-1	-1	4		0	0						Untertest4.avi	0	880	547	72	111				0	Content		-72	-111	14619204	1992721475
14636	08:56:57.660	00:00:14.635	878	-1024	-768	-1	-1	-1	-1	4	-1024	-768	-1	-1	-1	-1	4		0	0						Untertest4.avi	0	880	547	72	111				0	Content		-72	-111	14635871	1992738142
14653	08:56:57.677	00:00:14.652	879	-1024	-768	-1	-1	-1	-1	4	-1024	-768	-1	-1	-1	-1	4		0	0						Untertest4.avi	0	880	547	72	111				0	Content		-72	-111	14652538	1992754809
14669	08:56:57.693	00:00:14.668	880	-1024	-768	-1	-1	-1	-1	4	-1024	-768	-1	-1	-1	-1	4		0	0						Untertest4.avi	0	880	547	72	111				0	Content		-72	-111	14668861	1992771132
14686	08:56:57.710	00:00:14.685	881	-1024	-768	-1	-1	-1	-1	4	-1024	-768	-1	-1	-1	-1	4		0	0						Untertest4.avi	0	880	547	72	111				0	Content		-72	-111	14685527	1992787798
14702	08:56:57.726	00:00:14.702	882	-1024	-768	-1	-1	-1	-1	4	-1024	-768	-1	-1	-1	-1	4		0	0						Untertest4.avi	0	880	547	72	111				0	Content		-72	-111	14702194	1992804465
14718	08:56:57.742	00:00:14.718	883	-1024	-768	-1	-1	-1	-1	4	-1024	-768	-1	-1	-1	-1	4		0	0						Untertest4.avi	0	880	547	72	111				0	Content		-72	-111	14718113	1992820384
14735	08:56:57.759	00:00:14.734	884	-1024	-768	-1	-1	-1	-1	4	-1024	-768	-1	-1	-1	-1	4		0	0						Untertest4.avi	0	880	547	72	111				0	Content		-72	-111	14734859	1992837130
14751	08:56:57.775	00:00:14.751	885	-1024	-768	-1	-1	-1	-1	4	-1024	-768	-1	-1	-1	-1	4		0	0						Untertest4.avi	0	880	547	72	111				0	Content		-72	-111	14751481	1992853752
14768	08:56:57.792	00:00:14.768	886	-1024	-768	-1	-1	-1	-1	4	-1024	-768	-1	-1	-1	-1	4		0	0						Untertest4.avi	0	880	547	72	111				0	Content		-72	-111	14768154	1992870425
14785	08:56:57.809	00:00:14.784	887	-1024	-768	-1	-1	-1	-1	4	-1024	-768	-1	-1	-1	-1	4		0	0						Untertest4.avi	0	880	547	72	111				0	Content		-72	-111	14784724	1992886995
14801	08:56:57.825	00:00:14.801	888	-1024	-768	-1	-1	-1	-1	4	-1024	-768	-1	-1	-1	-1	4		0	0						Untertest4.avi	0	880	547	72	111				0	Content		-72	-111	14801477	1992903748
14819	08:56:57.843	00:00:14.818	889	-1024	-768	-1	-1	-1	-1	4	-1024	-768	-1	-1	-1	-1	4		0	0						Untertest4.avi	0	880	547	72	111				0	Content		-72	-111	14818518	1992920789
14835	08:56:57.859	00:00:14.835	890	-1024	-768	-1	-1	-1	-1	4	-1024	-768	-1	-1	-1	-1	4		0	0						Untertest4.avi	0	880	547	72	111				0	Content		-72	-111	14835185	1992937456
14852	08:56:57.876	00:00:14.851	891	-1024	-768	-1	-1	-1	-1	4	-1024	-768	-1	-1	-1	-1	4		0	0						Untertest4.avi	0	880	547	72	111				0	Content		-72	-111	14851851	1992954122
14869	08:56:57.893	00:00:14.868	892	-1024	-768	-1	-1	-1	-1	4	-1024	-768	-1	-1	-1	-1	4		0	0						Untertest4.avi	0	880	547	72	111				0	Content		-72	-111	14868980	1992971251
14886	08:56:57.910	00:00:14.885	893	-1024	-768	-1	-1	-1	-1	4	-1024	-768	-1	-1	-1	-1	4		0	0						Untertest4.avi	0	880	547	72	111				0	Content		-72	-111	14885647	1992987918
14902	08:56:57.926	00:00:14.902	894	-1024	-768	-1	-1	-1	-1	4	-1024	-768	-1	-1	-1	-1	4		0	0						Untertest4.avi	0	880	547	72	111				0	Content		-72	-111	14902314	1993004585
14919	08:56:57.943	00:00:14.918	895	-1024	-768	-1	-1	-1	-1	4	-1024	-768	-1	-1	-1	-1	4		0	0						Untertest4.avi	0	880	547	72	111				0	Content		-72	-111	14918657	1993020928
14935	08:56:57.959	00:00:14.935	896	-1024	-768	-1	-1	-1	-1	4	-1024	-768	-1	-1	-1	-1	4		0	0						Untertest4.avi	0	880	547	72	111				0	Content		-72	-111	14935323	1993037594
14952	08:56:57.976	00:00:14.951	897	-1024	-768	-1	-1	-1	-1	4	-1024	-768	-1	-1	-1	-1	4		0	0						Untertest4.avi	0	880	547	72	111				0	Content		-72	-111	14951990	1993054261
14968	08:56:57.992	00:00:14.968	898	-1024	-768	-1	-1	-1	-1	4	-1024	-768	-1	-1	-1	-1	4		0	0						Untertest4.avi	0	880	547	72	111				0	Content		-72	-111	14968438	1993070709
14985	08:56:58.009	00:00:14.985	899	-1024	-768	-1	-1	-1	-1	4	-1024	-768	-1	-1	-1	-1	4		0	0						Untertest4.avi	0	880	547	72	111				0	Content		-72	-111	14985105	1993087376
15002	08:56:58.026	00:00:15.001	900	-1024	-768	-1	-1	-1	-1	4	-1024	-768	-1	-1	-1	-1	4		0	0						Untertest4.avi	0	880	547	72	111				0	Content		-72	-111	15001771	1993104042
15018	08:56:58.042	00:00:15.017	901	-1024	-768	-1	-1	-1	-1	4	-1024	-768	-1	-1	-1	-1	4		0	0						Untertest4.avi	0	880	547	72	111				0	Content		-72	-111	15017954	1993120225
15035	08:56:58.059	00:00:15.034	902	-1024	-768	-1	-1	-1	-1	4	-1024	-768	-1	-1	-1	-1	4		0	0						Untertest4.avi	0	880	547	72	111				0	Content		-72	-111	15034577	1993136848
15051	08:56:58.075	00:00:15.051	903	-1024	-768	-1	-1	-1	-1	4	-1024	-768	-1	-1	-1	-1	4		0	0						Untertest4.avi	0	880	547	72	111				0	Content		-72	-111	15051380	1993153651
15068	08:56:58.092	00:00:15.067	904	-1024	-768	-1	-1	-1	-1	4	-1024	-768	-1	-1	-1	-1	4		0	0						Untertest4.avi	0	880	547	72	111				0	Content		-72	-111	15067946	1993170217
15085	08:56:58.109	00:00:15.084	905	-1024	-768	-1	-1	-1	-1	4	-1024	-768	-1	-1	-1	-1	4		0	0						Untertest4.avi	0	880	547	72	111				0	Content		-72	-111	15084777	1993187048
15101	08:56:58.125	00:00:15.101	906	-1024	-768	-1	-1	-1	-1	4	-1024	-768	-1	-1	-1	-1	4		0	0						Untertest4.avi	0	880	547	72	111				0	Content		-72	-111	15101444	1993203715
15118	08:56:58.142	00:00:15.118	907	-1024	-768	-1	-1	-1	-1	4	-1024	-768	-1	-1	-1	-1	4		0	0						Untertest4.avi	0	880	547	72	111				0	Content		-72	-111	15118111	1993220382
15135	08:56:58.159	00:00:15.135	908	-1024	-768	-1	-1	-1	-1	4	-1024	-768	-1	-1	-1	-1	4		0	0						Untertest4.avi	0	880	547	72	111				0	Content		-72	-111	15135100	1993237371
15152	08:56:58.176	00:00:15.151	909	-1024	-768	-1	-1	-1	-1	4	-1024	-768	-1	-1	-1	-1	4		0	0						Untertest4.avi	0	880	547	72	111				0	Content		-72	-111	15151767	1993254038
15168	08:56:58.192	00:00:15.168	910	-1024	-768	-1	-1	-1	-1	4	-1024	-768	-1	-1	-1	-1	4		0	0						Untertest4.avi	0	880	547	72	111				0	Content		-72	-111	15168433	1993270704
15186	08:56:58.210	00:00:15.185	911	-1024	-768	-1	-1	-1	-1	4	-1024	-768	-1	-1	-1	-1	4		0	0						Untertest4.avi	0	880	547	72	111				0	Content		-72	-111	15185755	1993288026
15202	08:56:58.226	00:00:15.202	912	-1024	-768	-1	-1	-1	-1	4	-1024	-768	-1	-1	-1	-1	4		0	0						Untertest4.avi	0	880	547	72	111				0	Content		-72	-111	15202422	1993304693
15219	08:56:58.243	00:00:15.218	913	-1024	-768	-1	-1	-1	-1	4	-1024	-768	-1	-1	-1	-1	4		0	0						Untertest4.avi	0	880	547	72	111				0	Content		-72	-111	15218640	1993320911
15235	08:56:58.259	00:00:15.235	914	-1024	-768	-1	-1	-1	-1	4	-1024	-768	-1	-1	-1	-1	4		0	0						Untertest4.avi	0	880	547	72	111				0	Content		-72	-111	15235307	1993337578
15252	08:56:58.276	00:00:15.251	915	-1024	-768	-1	-1	-1	-1	4	-1024	-768	-1	-1	-1	-1	4		0	0						Untertest4.avi	0	880	547	72	111				0	Content		-72	-111	15251973	1993354244
15268	08:56:58.292	00:00:15.267	916	-1024	-768	-1	-1	-1	-1	4	-1024	-768	-1	-1	-1	-1	4		0	0						Untertest4.avi	0	880	547	72	111				0	Content		-72	-111	15267806	1993370077
15284	08:56:58.308	00:00:15.284	917	-1024	-768	-1	-1	-1	-1	4	-1024	-768	-1	-1	-1	-1	4		0	0						Untertest4.avi	0	880	547	72	111				0	Content		-72	-111	15284430	1993386701
15301	08:56:58.325	00:00:15.301	918	-1024	-768	-1	-1	-1	-1	4	-1024	-768	-1	-1	-1	-1	4		0	0						Untertest4.avi	0	880	547	72	111				0	Content		-72	-111	15301179	1993403450
15318	08:56:58.342	00:00:15.317	919	-1024	-768	-1	-1	-1	-1	4	-1024	-768	-1	-1	-1	-1	4		0	0						Untertest4.avi	0	880	547	72	111				0	Content		-72	-111	15317731	1993420002
15335	08:56:58.359	00:00:15.334	920	-1024	-768	-1	-1	-1	-1	4	-1024	-768	-1	-1	-1	-1	4		0	0						Untertest4.avi	0	880	547	72	111				0	Content		-72	-111	15334573	1993436844
15352	08:56:58.376	00:00:15.351	921	-1024	-768	-1	-1	-1	-1	4	-1024	-768	-1	-1	-1	-1	4		0	0						Untertest4.avi	0	880	547	72	111				0	Content		-72	-111	15351514	1993453785
15368	08:56:58.392	00:00:15.368	922	-1024	-768	-1	-1	-1	-1	4	-1024	-768	-1	-1	-1	-1	4		0	0						Untertest4.avi	0	880	547	72	111				0	Content		-72	-111	15368181	1993470452
15385	08:56:58.409	00:00:15.385	923	-1024	-768	-1	-1	-1	-1	4	-1024	-768	-1	-1	-1	-1	4		0	0						Untertest4.avi	0	880	547	72	111				0	Content		-72	-111	15385317	1993487588
15402	08:56:58.426	00:00:15.401	924	-1024	-768	-1	-1	-1	-1	4	-1024	-768	-1	-1	-1	-1	4		0	0						Untertest4.avi	0	880	547	72	111				0	Content		-72	-111	15401984	1993504255
15419	08:56:58.443	00:00:15.419	925	-1024	-768	-1	-1	-1	-1	4	-1024	-768	-1	-1	-1	-1	4		0	0						Untertest4.avi	0	880	547	72	111				0	Content		-72	-111	15419010	1993521281
15436	08:56:58.460	00:00:15.435	926	-1024	-768	-1	-1	-1	-1	4	-1024	-768	-1	-1	-1	-1	4		0	0						Untertest4.avi	0	880	547	72	111				0	Content		-72	-111	15435678	1993537949
15452	08:56:58.476	00:00:15.452	927	-1024	-768	-1	-1	-1	-1	4	-1024	-768	-1	-1	-1	-1	4		0	0						Untertest4.avi	0	880	547	72	111				0	Content		-72	-111	15452345	1993554616
15469	08:56:58.493	00:00:15.468	928	-1024	-768	-1	-1	-1	-1	4	-1024	-768	-1	-1	-1	-1	4		0	0						Untertest4.avi	0	880	547	72	111				0	Content		-72	-111	15468584	1993570855
15485	08:56:58.509	00:00:15.485	929	-1024	-768	-1	-1	-1	-1	4	-1024	-768	-1	-1	-1	-1	4		0	0						Untertest4.avi	0	880	547	72	111				0	Content		-72	-111	15485251	1993587522
15502	08:56:58.526	00:00:15.501	930	-1024	-768	-1	-1	-1	-1	4	-1024	-768	-1	-1	-1	-1	4		0	0						Untertest4.avi	0	880	547	72	111				0	Content		-72	-111	15501918	1993604189
15518	08:56:58.542	00:00:15.518	931	-1024	-768	-1	-1	-1	-1	4	-1024	-768	-1	-1	-1	-1	4		0	0						Untertest4.avi	0	880	547	72	111				0	Content		-72	-111	15518297	1993620568
15535	08:56:58.559	00:00:15.534	932	-1024	-768	-1	-1	-1	-1	4	-1024	-768	-1	-1	-1	-1	4		0	0						Untertest4.avi	0	880	547	72	111				0	Content		-72	-111	15534964	1993637235
15552	08:56:58.576	00:00:15.551	933	-1024	-768	-1	-1	-1	-1	4	-1024	-768	-1	-1	-1	-1	4		0	0						Untertest4.avi	0	880	547	72	111				0	Content		-72	-111	15551631	1993653902
15568	08:56:58.592	00:00:15.567	934	-1024	-768	-1	-1	-1	-1	4	-1024	-768	-1	-1	-1	-1	4		0	0						Untertest4.avi	0	880	547	72	111				0	Content		-72	-111	15567802	1993670073
15584	08:56:58.608	00:00:15.584	935	-1024	-768	-1	-1	-1	-1	4	-1024	-768	-1	-1	-1	-1	4		0	0						Untertest4.avi	0	880	547	72	111				0	Content		-72	-111	15584433	1993686704
15601	08:56:58.625	00:00:15.601	936	-1024	-768	-1	-1	-1	-1	4	-1024	-768	-1	-1	-1	-1	4		0	0						Untertest4.avi	0	880	547	72	111				0	Content		-72	-111	15601099	1993703370
15618	08:56:58.642	00:00:15.617	937	-1024	-768	-1	-1	-1	-1	4	-1024	-768	-1	-1	-1	-1	4		0	0						Untertest4.avi	0	880	547	72	111				0	Content		-72	-111	15617669	1993719940
15635	08:56:58.659	00:00:15.634	938	-1024	-768	-1	-1	-1	-1	4	-1024	-768	-1	-1	-1	-1	4		0	0						Untertest4.avi	0	880	547	72	111				0	Content		-72	-111	15634544	1993736815
15651	08:56:58.675	00:00:15.651	939	-1024	-768	-1	-1	-1	-1	4	-1024	-768	-1	-1	-1	-1	4		0	0						Untertest4.avi	0	880	547	72	111				0	Content		-72	-111	15651211	1993753482
15668	08:56:58.692	00:00:15.667	940	-1024	-768	-1	-1	-1	-1	4	-1024	-768	-1	-1	-1	-1	4		0	0						Untertest4.avi	0	880	547	72	111				0	Content		-72	-111	15667878	1993770149
15685	08:56:58.709	00:00:15.684	941	-1024	-768	-1	-1	-1	-1	4	-1024	-768	-1	-1	-1	-1	4		0	0						Untertest4.avi	0	880	547	72	111				0	Content		-72	-111	15684890	1993787161
15702	08:56:58.726	00:00:15.701	942	-1024	-768	-1	-1	-1	-1	4	-1024	-768	-1	-1	-1	-1	4		0	0						Untertest4.avi	0	880	547	72	111				0	Content		-72	-111	15701557	1993803828
15718	08:56:58.742	00:00:15.718	943	-1024	-768	-1	-1	-1	-1	4	-1024	-768	-1	-1	-1	-1	4		0	0						Untertest4.avi	0	880	547	72	111				0	Content		-72	-111	15718224	1993820495
15736	08:56:58.760	00:00:15.735	944	-1024	-768	-1	-1	-1	-1	4	-1024	-768	-1	-1	-1	-1	4		0	0						Untertest4.avi	0	880	547	72	111				0	Content		-72	-111	15735504	1993837775
15752	08:56:58.776	00:00:15.752	945	-1024	-768	-1	-1	-1	-1	4	-1024	-768	-1	-1	-1	-1	4		0	0						Untertest4.avi	0	880	547	72	111				0	Content		-72	-111	15752172	1993854443
15768	08:56:58.792	00:00:15.768	946	-1024	-768	-1	-1	-1	-1	4	-1024	-768	-1	-1	-1	-1	4		0	0						Untertest4.avi	0	880	547	72	111				0	Content		-72	-111	15768417	1993870688
15785	08:56:58.809	00:00:15.785	947	-1024	-768	-1	-1	-1	-1	4	-1024	-768	-1	-1	-1	-1	4		0	0						Untertest4.avi	0	880	547	72	111				0	Content		-72	-111	15785084	1993887355
15802	08:56:58.826	00:00:15.801	948	-1024	-768	-1	-1	-1	-1	4	-1024	-768	-1	-1	-1	-1	4		0	0						Untertest4.avi	0	880	547	72	111				0	Content		-72	-111	15801751	1993904022
15818	08:56:58.842	00:00:15.817	949	-1024	-768	-1	-1	-1	-1	4	-1024	-768	-1	-1	-1	-1	4		0	0						Untertest4.avi	0	880	547	72	111				0	Content		-72	-111	15817527	1993919798
15834	08:56:58.858	00:00:15.834	950	-1024	-768	-1	-1	-1	-1	4	-1024	-768	-1	-1	-1	-1	4		0	0						Untertest4.avi	0	880	547	72	111				0	Content		-72	-111	15834149	1993936420
15851	08:56:58.875	00:00:15.850	951	-1024	-768	-1	-1	-1	-1	4	-1024	-768	-1	-1	-1	-1	4		0	0						Untertest4.avi	0	880	547	72	111				0	Content		-72	-111	15850836	1993953107
15868	08:56:58.892	00:00:15.867	952	-1024	-768	-1	-1	-1	-1	4	-1024	-768	-1	-1	-1	-1	4		0	0						Untertest4.avi	0	880	547	72	111				0	Content		-72	-111	15867503	1993969774
15884	08:56:58.908	00:00:15.884	953	-1024	-768	-1	-1	-1	-1	4	-1024	-768	-1	-1	-1	-1	4		0	0						Untertest4.avi	0	880	547	72	111				0	Content		-72	-111	15884170	1993986441
15901	08:56:58.925	00:00:15.900	954	-1024	-768	-1	-1	-1	-1	4	-1024	-768	-1	-1	-1	-1	4		0	0						Untertest4.avi	0	880	547	72	111				0	Content		-72	-111	15900951	1994003222
15918	08:56:58.942	00:00:15.917	955	-1024	-768	-1	-1	-1	-1	4	-1024	-768	-1	-1	-1	-1	4		0	0						Untertest4.avi	0	880	547	72	111				0	Content		-72	-111	15917521	1994019792
15934	08:56:58.958	00:00:15.934	956	-1024	-768	-1	-1	-1	-1	4	-1024	-768	-1	-1	-1	-1	4		0	0						Untertest4.avi	0	880	547	72	111				0	Content		-72	-111	15934146	1994036417
15951	08:56:58.975	00:00:15.951	957	-1024	-768	-1	-1	-1	-1	4	-1024	-768	-1	-1	-1	-1	4		0	0						Untertest4.avi	0	880	547	72	111				0	Content		-72	-111	15951231	1994053502
15968	08:56:58.992	00:00:15.967	958	-1024	-768	-1	-1	-1	-1	4	-1024	-768	-1	-1	-1	-1	4		0	0						Untertest4.avi	0	880	547	72	111				0	Content		-72	-111	15967898	1994070169
15985	08:56:59.009	00:00:15.984	959	-1024	-768	-1	-1	-1	-1	4	-1024	-768	-1	-1	-1	-1	4		0	0						Untertest4.avi	0	880	547	72	111				0	Content		-72	-111	15984565	1994086836
16002	08:56:59.026	00:00:16.001	960	-1024	-768	-1	-1	-1	-1	4	-1024	-768	-1	-1	-1	-1	4		0	0						Untertest4.avi	0	880	547	72	111				0	Content		-72	-111	16001715	1994103986
16018	08:56:59.042	00:00:16.018	961	-1024	-768	-1	-1	-1	-1	4	-1024	-768	-1	-1	-1	-1	4		0	0						Untertest4.avi	0	880	547	72	111				0	Content		-72	-111	16018382	1994120653
16035	08:56:59.059	00:00:16.035	962	-1024	-768	-1	-1	-1	-1	4	-1024	-768	-1	-1	-1	-1	4		0	0						Untertest4.avi	0	880	547	72	111				0	Content		-72	-111	16035049	1994137320
16051	08:56:59.075	00:00:16.051	963	-1024	-768	-1	-1	-1	-1	4	-1024	-768	-1	-1	-1	-1	4		0	0						Untertest4.avi	0	880	547	72	111				0	Content		-72	-111	16051221	1994153492
16068	08:56:59.092	00:00:16.067	964	-1024	-768	-1	-1	-1	-1	4	-1024	-768	-1	-1	-1	-1	4		0	0						Untertest4.avi	0	880	547	72	111				0	Content		-72	-111	16067888	1994170159
16084	08:56:59.108	00:00:16.084	965	-1024	-768	-1	-1	-1	-1	4	-1024	-768	-1	-1	-1	-1	4		0	0						Untertest4.avi	0	880	547	72	111				0	Content		-72	-111	16084387	1994186658
16101	08:56:59.125	00:00:16.101	966	-1024	-768	-1	-1	-1	-1	4	-1024	-768	-1	-1	-1	-1	4		0	0						Untertest4.avi	0	880	547	72	111				0	Content		-72	-111	16101054	1994203325
16118	08:56:59.142	00:00:16.117	967	-1024	-768	-1	-1	-1	-1	4	-1024	-768	-1	-1	-1	-1	4		0	0						Untertest4.avi	0	880	547	72	111				0	Content		-72	-111	16117721	1994219992
16134	08:56:59.158	00:00:16.134	968	-1024	-768	-1	-1	-1	-1	4	-1024	-768	-1	-1	-1	-1	4		0	0						Untertest4.avi	0	880	547	72	111				0	Content		-72	-111	16134007	1994236278
16151	08:56:59.175	00:00:16.150	969	-1024	-768	-1	-1	-1	-1	4	-1024	-768	-1	-1	-1	-1	4		0	0						Untertest4.avi	0	880	547	72	111				0	Content		-72	-111	16150629	1994252900
16167	08:56:59.191	00:00:16.167	970	-1024	-768	-1	-1	-1	-1	4	-1024	-768	-1	-1	-1	-1	4		0	0						Untertest4.avi	0	880	547	72	111				0	Content		-72	-111	16167430	1994269701
16184	08:56:59.208	00:00:16.183	971	-1024	-768	-1	-1	-1	-1	4	-1024	-768	-1	-1	-1	-1	4		0	0						Untertest4.avi	0	880	547	72	111				0	Content		-72	-111	16183996	1994286267
16201	08:56:59.225	00:00:16.200	972	-1024	-768	-1	-1	-1	-1	4	-1024	-768	-1	-1	-1	-1	4		0	0						Untertest4.avi	0	880	547	72	111				0	Content		-72	-111	16200834	1994303105
16218	08:56:59.242	00:00:16.217	973	-1024	-768	-1	-1	-1	-1	4	-1024	-768	-1	-1	-1	-1	4		0	0						Untertest4.avi	0	880	547	72	111				0	Content		-72	-111	16217501	1994319772
16234	08:56:59.258	00:00:16.234	974	-1024	-768	-1	-1	-1	-1	4	-1024	-768	-1	-1	-1	-1	4		0	0						Untertest4.avi	0	880	547	72	111				0	Content		-72	-111	16234168	1994336439
16251	08:56:59.275	00:00:16.251	975	-1024	-768	-1	-1	-1	-1	4	-1024	-768	-1	-1	-1	-1	4		0	0						Untertest4.avi	0	880	547	72	111				0	Content		-72	-111	16251153	1994353424
16268	08:56:59.292	00:00:16.267	976	-1024	-768	-1	-1	-1	-1	4	-1024	-768	-1	-1	-1	-1	4		0	0						Untertest4.avi	0	880	547	72	111				0	Content		-72	-111	16267820	1994370091
16284	08:56:59.308	00:00:16.284	977	-1024	-768	-1	-1	-1	-1	4	-1024	-768	-1	-1	-1	-1	4		0	0						Untertest4.avi	0	880	547	72	111				0	Content		-72	-111	16284487	1994386758
16302	08:56:59.326	00:00:16.301	978	-1024	-768	-1	-1	-1	-1	4	-1024	-768	-1	-1	-1	-1	4		0	0						Untertest4.avi	0	880	547	72	111				0	Content		-72	-111	16301800	1994404071
16318	08:56:59.342	00:00:16.318	979	-1024	-768	-1	-1	-1	-1	4	-1024	-768	-1	-1	-1	-1	4		0	0						Untertest4.avi	0	880	547	72	111				0	Content		-72	-111	16318467	1994420738
16335	08:56:59.359	00:00:16.334	980	-1024	-768	-1	-1	-1	-1	4	-1024	-768	-1	-1	-1	-1	4		0	0						Untertest4.avi	0	880	547	72	111				0	Content		-72	-111	16334723	1994436994
16351	08:56:59.375	00:00:16.351	981	-1024	-768	-1	-1	-1	-1	4	-1024	-768	-1	-1	-1	-1	4		0	0						Untertest4.avi	0	880	547	72	111				0	Content		-72	-111	16351390	1994453661
16368	08:56:59.392	00:00:16.368	982	-1024	-768	-1	-1	-1	-1	4	-1024	-768	-1	-1	-1	-1	4		0	0						Untertest4.avi	0	880	547	72	111				0	Content		-72	-111	16368057	1994470328
16384	08:56:59.408	00:00:16.383	983	-1024	-768	-1	-1	-1	-1	4	-1024	-768	-1	-1	-1	-1	4		0	0						Untertest4.avi	0	880	547	72	111				0	Content		-72	-111	16383857	1994486128
16400	08:56:59.424	00:00:16.400	984	-1024	-768	-1	-1	-1	-1	4	-1024	-768	-1	-1	-1	-1	4		0	0						Untertest4.avi	0	880	547	72	111				0	Content		-72	-111	16400483	1994502754
16417	08:56:59.441	00:00:16.417	985	-1024	-768	-1	-1	-1	-1	4	-1024	-768	-1	-1	-1	-1	4		0	0						Untertest4.avi	0	880	547	72	111				0	Content		-72	-111	16417169	1994519440
16434	08:56:59.458	00:00:16.433	986	-1024	-768	-1	-1	-1	-1	4	-1024	-768	-1	-1	-1	-1	4		0	0						Untertest4.avi	0	880	547	72	111				0	Content		-72	-111	16433836	1994536107
16451	08:56:59.475	00:00:16.450	987	-1024	-768	-1	-1	-1	-1	4	-1024	-768	-1	-1	-1	-1	4		0	0						Untertest4.avi	0	880	547	72	111				0	Content		-72	-111	16450503	1994552774
16467	08:56:59.491	00:00:16.467	988	-1024	-768	-1	-1	-1	-1	4	-1024	-768	-1	-1	-1	-1	4		0	0						Untertest4.avi	0	880	547	72	111				0	Content		-72	-111	16467159	1994569430
16484	08:56:59.508	00:00:16.483	989	-1024	-768	-1	-1	-1	-1	4	-1024	-768	-1	-1	-1	-1	4		0	0						Untertest4.avi	0	880	547	72	111				0	Content		-72	-111	16483726	1994585997
16500	08:56:59.524	00:00:16.500	990	-1024	-768	-1	-1	-1	-1	4	-1024	-768	-1	-1	-1	-1	4		0	0						Untertest4.avi	0	880	547	72	111				0	Content		-72	-111	16500478	1994602749
16518	08:56:59.542	00:00:16.517	991	-1024	-768	-1	-1	-1	-1	4	-1024	-768	-1	-1	-1	-1	4		0	0						Untertest4.avi	0	880	547	72	111				0	Content		-72	-111	16517561	1994619832
16534	08:56:59.558	00:00:16.534	992	-1024	-768	-1	-1	-1	-1	4	-1024	-768	-1	-1	-1	-1	4		0	0						Untertest4.avi	0	880	547	72	111				0	Content		-72	-111	16534228	1994636499
16551	08:56:59.575	00:00:16.550	993	-1024	-768	-1	-1	-1	-1	4	-1024	-768	-1	-1	-1	-1	4		0	0						Untertest4.avi	0	880	547	72	111				0	Content		-72	-111	16550895	1994653166
16568	08:56:59.592	00:00:16.568	994	-1024	-768	-1	-1	-1	-1	4	-1024	-768	-1	-1	-1	-1	4		0	0						Untertest4.avi	0	880	547	72	111				0	Content		-72	-111	16568005	1994670276
16585	08:56:59.609	00:00:16.584	995	-1024	-768	-1	-1	-1	-1	4	-1024	-768	-1	-1	-1	-1	4		0	0						Untertest4.avi	0	880	547	72	111				0	Content		-72	-111	16584672	1994686943
16601	08:56:59.625	00:00:16.601	996	-1024	-768	-1	-1	-1	-1	4	-1024	-768	-1	-1	-1	-1	4		0	0						Untertest4.avi	0	880	547	72	111				0	Content		-72	-111	16601339	1994703610
16618	08:56:59.642	00:00:16.617	997	-1024	-768	-1	-1	-1	-1	4	-1024	-768	-1	-1	-1	-1	4		0	0						Untertest4.avi	0	880	547	72	111				0	Content		-72	-111	16617528	1994719799
16634	08:56:59.658	00:00:16.634	998	-1024	-768	-1	-1	-1	-1	4	-1024	-768	-1	-1	-1	-1	4		0	0						Untertest4.avi	0	880	547	72	111				0	Content		-72	-111	16634195	1994736466
16651	08:56:59.675	00:00:16.650	999	-1024	-768	-1	-1	-1	-1	4	-1024	-768	-1	-1	-1	-1	4		0	0						Untertest4.avi	0	880	547	72	111				0	Content		-72	-111	16650702	1994752973
16667	08:56:59.691	00:00:16.667	1000	-1024	-768	-1	-1	-1	-1	4	-1024	-768	-1	-1	-1	-1	4		0	0						Untertest4.avi	0	880	547	72	111				0	Content		-72	-111	16667369	1994769640
16684	08:56:59.708	00:00:16.684	1001	-1024	-768	-1	-1	-1	-1	4	-1024	-768	-1	-1	-1	-1	4		0	0						Untertest4.avi	0	880	547	72	111				0	Content		-72	-111	16684036	1994786307
16700	08:56:59.724	00:00:16.700	1002	-1024	-768	-1	-1	-1	-1	4	-1024	-768	-1	-1	-1	-1	4		0	0						Untertest4.avi	0	880	547	72	111				0	Content		-72	-111	16700335	1994802606
16717	08:56:59.741	00:00:16.716	1003	-1024	-768	-1	-1	-1	-1	4	-1024	-768	-1	-1	-1	-1	4		0	0						Untertest4.avi	0	880	547	72	111				0	Content		-72	-111	16716959	1994819230
16734	08:56:59.758	00:00:16.733	1004	-1024	-768	-1	-1	-1	-1	4	-1024	-768	-1	-1	-1	-1	4		0	0						Untertest4.avi	0	880	547	72	111				0	Content		-72	-111	16733639	1994835910
16750	08:56:59.774	00:00:16.750	1005	-1024	-768	-1	-1	-1	-1	4	-1024	-768	-1	-1	-1	-1	4		0	0						Untertest4.avi	0	880	547	72	111				0	Content		-72	-111	16750332	1994852603
16767	08:56:59.791	00:00:16.767	1006	-1024	-768	-1	-1	-1	-1	4	-1024	-768	-1	-1	-1	-1	4		0	0						Untertest4.avi	0	880	547	72	111				0	Content		-72	-111	16767165	1994869436
16784	08:56:59.808	00:00:16.783	1007	-1024	-768	-1	-1	-1	-1	4	-1024	-768	-1	-1	-1	-1	4		0	0						Untertest4.avi	0	880	547	72	111				0	Content		-72	-111	16783832	1994886103
16800	08:56:59.824	00:00:16.800	1008	-1024	-768	-1	-1	-1	-1	4	-1024	-768	-1	-1	-1	-1	4		0	0						Untertest4.avi	0	880	547	72	111				0	Content		-72	-111	16800499	1994902770
16817	08:56:59.841	00:00:16.817	1009	-1024	-768	-1	-1	-1	-1	4	-1024	-768	-1	-1	-1	-1	4		0	0						Untertest4.avi	0	880	547	72	111				0	Content		-72	-111	16817482	1994919753
16834	08:56:59.858	00:00:16.834	1010	-1024	-768	-1	-1	-1	-1	4	-1024	-768	-1	-1	-1	-1	4		0	0						Untertest4.avi	0	880	547	72	111				0	Content		-72	-111	16834149	1994936420
16851	08:56:59.875	00:00:16.850	1011	-1024	-768	-1	-1	-1	-1	4	-1024	-768	-1	-1	-1	-1	4		0	0						Untertest4.avi	0	880	547	72	111				0	Content		-72	-111	16850816	1994953087
16868	08:56:59.892	00:00:16.868	1012	-1024	-768	-1	-1	-1	-1	4	-1024	-768	-1	-1	-1	-1	4		0	0						Untertest4.avi	0	880	547	72	111				0	Content		-72	-111	16868131	1994970402
16885	08:56:59.909	00:00:16.884	1013	-1024	-768	-1	-1	-1	-1	4	-1024	-768	-1	-1	-1	-1	4		0	0						Untertest4.avi	0	880	547	72	111				0	Content		-72	-111	16884799	1994987070
16901	08:56:59.925	00:00:16.901	1014	-1024	-768	-1	-1	-1	-1	4	-1024	-768	-1	-1	-1	-1	4		0	0						Untertest4.avi	0	880	547	72	111				0	Content		-72	-111	16901015	1995003286
16918	08:56:59.942	00:00:16.917	1015	-1024	-768	-1	-1	-1	-1	4	-1024	-768	-1	-1	-1	-1	4		0	0						Untertest4.avi	0	880	547	72	111				0	Content		-72	-111	16917682	1995019953
16934	08:56:59.958	00:00:16.934	1016	-1024	-768	-1	-1	-1	-1	4	-1024	-768	-1	-1	-1	-1	4		0	0						Untertest4.avi	0	880	547	72	111				0	Content		-72	-111	16934349	1995036620
16950	08:56:59.974	00:00:16.950	1017	-1024	-768	-1	-1	-1	-1	4	-1024	-768	-1	-1	-1	-1	4		0	0						Untertest4.avi	0	880	547	72	111				0	Content		-72	-111	16950193	1995052464
16967	08:56:59.991	00:00:16.966	1018	-1024	-768	-1	-1	-1	-1	4	-1024	-768	-1	-1	-1	-1	4		0	0						Untertest4.avi	0	880	547	72	111				0	Content		-72	-111	16966813	1995069084
16983	08:57:00.007	00:00:16.983	1019	-1024	-768	-1	-1	-1	-1	4	-1024	-768	-1	-1	-1	-1	4		0	0						Untertest4.avi	0	880	547	72	111				0	Content		-72	-111	16983498	1995085769
17000	08:57:00.024	00:00:17.000	1020	-1024	-768	-1	-1	-1	-1	4	-1024	-768	-1	-1	-1	-1	4		0	0						Untertest4.avi	0	880	547	72	111				0	Content		-72	-111	17000165	1995102436
17017	08:57:00.041	00:00:17.016	1021	-1024	-768	-1	-1	-1	-1	4	-1024	-768	-1	-1	-1	-1	4		0	0						Untertest4.avi	0	880	547	72	111				0	Content		-72	-111	17016832	1995119103
17033	08:57:00.057	00:00:17.033	1022	-1024	-768	-1	-1	-1	-1	4	-1024	-768	-1	-1	-1	-1	4		0	0						Untertest4.avi	0	880	547	72	111				0	Content		-72	-111	17033488	1995135759
17050	08:57:00.074	00:00:17.050	1023	-1024	-768	-1	-1	-1	-1	4	-1024	-768	-1	-1	-1	-1	4		0	0						Untertest4.avi	0	880	547	72	111				0	Content		-72	-111	17050056	1995152327
17067	08:57:00.091	00:00:17.066	1024	-1024	-768	-1	-1	-1	-1	4	-1024	-768	-1	-1	-1	-1	4		0	0						Untertest4.avi	0	880	547	72	111				0	Content		-72	-111	17066684	1995168955
17084	08:57:00.108	00:00:17.083	1025	-1024	-768	-1	-1	-1	-1	4	-1024	-768	-1	-1	-1	-1	4		0	0						Untertest4.avi	0	880	547	72	111				0	Content		-72	-111	17083765	1995186036
17100	08:57:00.124	00:00:17.100	1026	-1024	-768	-1	-1	-1	-1	4	-1024	-768	-1	-1	-1	-1	4		0	0						Untertest4.avi	0	880	547	72	111				0	Content		-72	-111	17100432	1995202703
17117	08:57:00.141	00:00:17.117	1027	-1024	-768	-1	-1	-1	-1	4	-1024	-768	-1	-1	-1	-1	4		0	0						Untertest4.avi	0	880	547	72	111				0	Content		-72	-111	17117099	1995219370
17134	08:57:00.158	00:00:17.134	1028	-1024	-768	-1	-1	-1	-1	4	-1024	-768	-1	-1	-1	-1	4		0	0						Untertest4.avi	0	880	547	72	111				0	Content		-72	-111	17134250	1995236521
17151	08:57:00.175	00:00:17.150	1029	-1024	-768	-1	-1	-1	-1	4	-1024	-768	-1	-1	-1	-1	4		0	0						Untertest4.avi	0	880	547	72	111				0	Content		-72	-111	17150917	1995253188
17168	08:57:00.192	00:00:17.167	1030	-1024	-768	-1	-1	-1	-1	4	-1024	-768	-1	-1	-1	-1	4		0	0						Untertest4.avi	0	880	547	72	111				0	Content		-72	-111	17167584	1995269855
17184	08:57:00.208	00:00:17.183	1031	-1024	-768	-1	-1	-1	-1	4	-1024	-768	-1	-1	-1	-1	4		0	0						Untertest4.avi	0	880	547	72	111				0	Content		-72	-111	17183945	1995286216
17201	08:57:00.225	00:00:17.200	1032	-1024	-768	-1	-1	-1	-1	4	-1024	-768	-1	-1	-1	-1	4		0	0						Untertest4.avi	0	880	547	72	111				0	Content		-72	-111	17200613	1995302884
17217	08:57:00.241	00:00:17.217	1033	-1024	-768	-1	-1	-1	-1	4	-1024	-768	-1	-1	-1	-1	4		0	0						Untertest4.avi	0	880	547	72	111				0	Content		-72	-111	17217280	1995319551
17234	08:57:00.258	00:00:17.233	1034	-1024	-768	-1	-1	-1	-1	4	-1024	-768	-1	-1	-1	-1	4		0	0						Untertest4.avi	0	880	547	72	111				0	Content		-72	-111	17233741	1995336012
17250	08:57:00.274	00:00:17.250	1035	-1024	-768	-1	-1	-1	-1	4	-1024	-768	-1	-1	-1	-1	4		0	0						Untertest4.avi	0	880	547	72	111				0	Content		-72	-111	17250408	1995352679
17267	08:57:00.291	00:00:17.267	1036	-1024	-768	-1	-1	-1	-1	4	-1024	-768	-1	-1	-1	-1	4		0	0						Untertest4.avi	0	880	547	72	111				0	Content		-72	-111	17267075	1995369346
17283	08:57:00.307	00:00:17.283	1037	-1024	-768	-1	-1	-1	-1	4	-1024	-768	-1	-1	-1	-1	4		0	0						Untertest4.avi	0	880	547	72	111				0	Content		-72	-111	17283299	1995385570
17300	08:57:00.324	00:00:17.299	1038	-1024	-768	-1	-1	-1	-1	4	-1024	-768	-1	-1	-1	-1	4		0	0						Untertest4.avi	0	880	547	72	111				0	Content		-72	-111	17299910	1995402181
17317	08:57:00.341	00:00:17.316	1039	-1024	-768	-1	-1	-1	-1	4	-1024	-768	-1	-1	-1	-1	4		0	0						Untertest4.avi	0	880	547	72	111				0	Content		-72	-111	17316588	1995418859
17333	08:57:00.357	00:00:17.333	1040	-1024	-768	-1	-1	-1	-1	4	-1024	-768	-1	-1	-1	-1	4		0	0						Untertest4.avi	0	880	547	72	111				0	Content		-72	-111	17333282	1995435553
17350	08:57:00.374	00:00:17.350	1041	-1024	-768	-1	-1	-1	-1	4	-1024	-768	-1	-1	-1	-1	4		0	0						Untertest4.avi	0	880	547	72	111				0	Content		-72	-111	17350115	1995452386
17367	08:57:00.391	00:00:17.366	1042	-1024	-768	-1	-1	-1	-1	4	-1024	-768	-1	-1	-1	-1	4		0	0						Untertest4.avi	0	880	547	72	111				0	Content		-72	-111	17366783	1995469054
17383	08:57:00.407	00:00:17.383	1043	-1024	-768	-1	-1	-1	-1	4	-1024	-768	-1	-1	-1	-1	4		0	0						Untertest4.avi	0	880	547	72	111				0	Content		-72	-111	17383450	1995485721
17400	08:57:00.424	00:00:17.400	1044	-1024	-768	-1	-1	-1	-1	4	-1024	-768	-1	-1	-1	-1	4		0	0						Untertest4.avi	0	880	547	72	111				0	Content		-72	-111	17400433	1995502704
17417	08:57:00.441	00:00:17.417	1045	-1024	-768	-1	-1	-1	-1	4	-1024	-768	-1	-1	-1	-1	4		0	0						Untertest4.avi	0	880	547	72	111				0	Content		-72	-111	17417100	1995519371
17434	08:57:00.458	00:00:17.433	1046	-1024	-768	-1	-1	-1	-1	4	-1024	-768	-1	-1	-1	-1	4		0	0						Untertest4.avi	0	880	547	72	111				0	Content		-72	-111	17433767	1995536038
17451	08:57:00.475	00:00:17.451	1047	-1024	-768	-1	-1	-1	-1	4	-1024	-768	-1	-1	-1	-1	4		0	0						Untertest4.avi	0	880	547	72	111				0	Content		-72	-111	17451018	1995553289
17468	08:57:00.492	00:00:17.467	1048	-1024	-768	-1	-1	-1	-1	4	-1024	-768	-1	-1	-1	-1	4		0	0						Untertest4.avi	0	880	547	72	111				0	Content		-72	-111	17467685	1995569956
17484	08:57:00.508	00:00:17.483	1049	-1024	-768	-1	-1	-1	-1	4	-1024	-768	-1	-1	-1	-1	4		0	0						Untertest4.avi	0	880	547	72	111				0	Content		-72	-111	17483921	1995586192
17501	08:57:00.525	00:00:17.500	1050	-1024	-768	-1	-1	-1	-1	4	-1024	-768	-1	-1	-1	-1	4		0	0						Untertest4.avi	0	880	547	72	111				0	Content		-72	-111	17500588	1995602859
17517	08:57:00.541	00:00:17.517	1051	-1024	-768	-1	-1	-1	-1	4	-1024	-768	-1	-1	-1	-1	4		0	0						Untertest4.avi	0	880	547	72	111				0	Content		-72	-111	17517256	1995619527
17533	08:57:00.557	00:00:17.533	1052	-1024	-768	-1	-1	-1	-1	4	-1024	-768	-1	-1	-1	-1	4		0	0						Untertest4.avi	0	880	547	72	111				0	Content		-72	-111	17533154	1995635425
17550	08:57:00.574	00:00:17.549	1053	-1024	-768	-1	-1	-1	-1	4	-1024	-768	-1	-1	-1	-1	4		0	0						Untertest4.avi	0	880	547	72	111				0	Content		-72	-111	17549762	1995652033
17566	08:57:00.590	00:00:17.566	1054	-1024	-768	-1	-1	-1	-1	4	-1024	-768	-1	-1	-1	-1	4		0	0						Untertest4.avi	0	880	547	72	111				0	Content		-72	-111	17566447	1995668718
17583	08:57:00.607	00:00:17.583	1055	-1024	-768	-1	-1	-1	-1	4	-1024	-768	-1	-1	-1	-1	4		0	0						Untertest4.avi	0	880	547	72	111				0	Content		-72	-111	17583114	1995685385
17600	08:57:00.624	00:00:17.599	1056	-1024	-768	-1	-1	-1	-1	4	-1024	-768	-1	-1	-1	-1	4		0	0						Untertest4.avi	0	880	547	72	111				0	Content		-72	-111	17599781	1995702052
17616	08:57:00.640	00:00:17.616	1057	-1024	-768	-1	-1	-1	-1	4	-1024	-768	-1	-1	-1	-1	4		0	0						Untertest4.avi	0	880	547	72	111				0	Content		-72	-111	17616437	1995718708
17633	08:57:00.657	00:00:17.633	1058	-1024	-768	-1	-1	-1	-1	4	-1024	-768	-1	-1	-1	-1	4		0	0						Untertest4.avi	0	880	547	72	111				0	Content		-72	-111	17633006	1995735277
17650	08:57:00.674	00:00:17.649	1059	-1024	-768	-1	-1	-1	-1	4	-1024	-768	-1	-1	-1	-1	4		0	0						Untertest4.avi	0	880	547	72	111				0	Content		-72	-111	17649632	1995751903
17667	08:57:00.691	00:00:17.666	1060	-1024	-768	-1	-1	-1	-1	4	-1024	-768	-1	-1	-1	-1	4		0	0						Untertest4.avi	0	880	547	72	111				0	Content		-72	-111	17666714	1995768985
17683	08:57:00.707	00:00:17.683	1061	-1024	-768	-1	-1	-1	-1	4	-1024	-768	-1	-1	-1	-1	4		0	0						Untertest4.avi	0	880	547	72	111				0	Content		-72	-111	17683382	1995785653
17700	08:57:00.724	00:00:17.700	1062	-1024	-768	-1	-1	-1	-1	4	-1024	-768	-1	-1	-1	-1	4		0	0						Untertest4.avi	0	880	547	72	111				0	Content		-72	-111	17700049	1995802320
17717	08:57:00.741	00:00:17.717	1063	-1024	-768	-1	-1	-1	-1	4	-1024	-768	-1	-1	-1	-1	4		0	0						Untertest4.avi	0	880	547	72	111				0	Content		-72	-111	17717199	1995819470
17734	08:57:00.758	00:00:17.733	1064	-1024	-768	-1	-1	-1	-1	4	-1024	-768	-1	-1	-1	-1	4		0	0						Untertest4.avi	0	880	547	72	111				0	Content		-72	-111	17733866	1995836137
17751	08:57:00.775	00:00:17.750	1065	-1024	-768	-1	-1	-1	-1	4	-1024	-768	-1	-1	-1	-1	4		0	0						Untertest4.avi	0	880	547	72	111				0	Content		-72	-111	17750533	1995852804
17767	08:57:00.791	00:00:17.766	1066	-1024	-768	-1	-1	-1	-1	4	-1024	-768	-1	-1	-1	-1	4		0	0						Untertest4.avi	0	880	547	72	111				0	Content		-72	-111	17766894	1995869165
17784	08:57:00.808	00:00:17.783	1067	-1024	-768	-1	-1	-1	-1	4	-1024	-768	-1	-1	-1	-1	4		0	0						Untertest4.avi	0	880	547	72	111				0	Content		-72	-111	17783561	1995885832
17800	08:57:00.824	00:00:17.800	1068	-1024	-768	-1	-1	-1	-1	4	-1024	-768	-1	-1	-1	-1	4		0	0						Untertest4.avi	0	880	547	72	111				0	Content		-72	-111	17800228	1995902499
17817	08:57:00.841	00:00:17.816	1069	-1024	-768	-1	-1	-1	-1	4	-1024	-768	-1	-1	-1	-1	4		0	0						Untertest4.avi	0	880	547	72	111				0	Content		-72	-111	17816691	1995918962
17833	08:57:00.857	00:00:17.833	1070	-1024	-768	-1	-1	-1	-1	4	-1024	-768	-1	-1	-1	-1	4		0	0						Untertest4.avi	0	880	547	72	111				0	Content		-72	-111	17833358	1995935629
17850	08:57:00.874	00:00:17.850	1071	-1024	-768	-1	-1	-1	-1	4	-1024	-768	-1	-1	-1	-1	4		0	0						Untertest4.avi	0	880	547	72	111				0	Content		-72	-111	17850026	1995952297
17866	08:57:00.890	00:00:17.866	1072	-1024	-768	-1	-1	-1	-1	4	-1024	-768	-1	-1	-1	-1	4		0	0						Untertest4.avi	0	880	547	72	111				0	Content		-72	-111	17866239	1995968510
17883	08:57:00.907	00:00:17.882	1073	-1024	-768	-1	-1	-1	-1	4	-1024	-768	-1	-1	-1	-1	4		0	0						Untertest4.avi	0	880	547	72	111				0	Content		-72	-111	17882863	1995985134
17900	08:57:00.924	00:00:17.899	1074	-1024	-768	-1	-1	-1	-1	4	-1024	-768	-1	-1	-1	-1	4		0	0						Untertest4.avi	0	880	547	72	111				0	Content		-72	-111	17899537	1996001808
17916	08:57:00.940	00:00:17.916	1075	-1024	-768	-1	-1	-1	-1	4	-1024	-768	-1	-1	-1	-1	4		0	0						Untertest4.avi	0	880	547	72	111				0	Content		-72	-111	17916232	1996018503
17933	08:57:00.957	00:00:17.933	1076	-1024	-768	-1	-1	-1	-1	4	-1024	-768	-1	-1	-1	-1	4		0	0						Untertest4.avi	0	880	547	72	111				0	Content		-72	-111	17933065	1996035336
17950	08:57:00.974	00:00:17.949	1077	-1024	-768	-1	-1	-1	-1	4	-1024	-768	-1	-1	-1	-1	4		0	0						Untertest4.avi	0	880	547	72	111				0	Content		-72	-111	17949732	1996052003
17966	08:57:00.990	00:00:17.966	1078	-1024	-768	-1	-1	-1	-1	4	-1024	-768	-1	-1	-1	-1	4		0	0						Untertest4.avi	0	880	547	72	111				0	Content		-72	-111	17966399	1996068670
17983	08:57:01.007	00:00:17.983	1079	-1024	-768	-1	-1	-1	-1	4	-1024	-768	-1	-1	-1	-1	4		0	0						Untertest4.avi	0	880	547	72	111				0	Content		-72	-111	17983383	1996085654
18000	08:57:01.024	00:00:18.000	1080	-1024	-768	-1	-1	-1	-1	4	-1024	-768	-1	-1	-1	-1	4		0	0						Untertest4.avi	0	880	547	72	111				0	Content		-72	-111	18000051	1996102322
18017	08:57:01.041	00:00:18.016	1081	-1024	-768	-1	-1	-1	-1	4	-1024	-768	-1	-1	-1	-1	4		0	0						Untertest4.avi	0	880	547	72	111				0	Content		-72	-111	18016718	1996118989
18034	08:57:01.058	00:00:18.034	1082	-1024	-768	-1	-1	-1	-1	4	-1024	-768	-1	-1	-1	-1	4		0	0						Untertest4.avi	0	880	547	72	111				0	Content		-72	-111	18034041	1996136312
18051	08:57:01.075	00:00:18.050	1083	-1024	-768	-1	-1	-1	-1	4	-1024	-768	-1	-1	-1	-1	4		0	0						Untertest4.avi	0	880	547	72	111				0	Content		-72	-111	18050708	1996152979
18067	08:57:01.091	00:00:18.066	1084	-1024	-768	-1	-1	-1	-1	4	-1024	-768	-1	-1	-1	-1	4		0	0						Untertest4.avi	0	880	547	72	111				0	Content		-72	-111	18066926	1996169197
18084	08:57:01.108	00:00:18.083	1085	-1024	-768	-1	-1	-1	-1	4	-1024	-768	-1	-1	-1	-1	4		0	0						Untertest4.avi	0	880	547	72	111				0	Content		-72	-111	18083593	1996185864
18100	08:57:01.124	00:00:18.100	1086	-1024	-768	-1	-1	-1	-1	4	-1024	-768	-1	-1	-1	-1	4		0	0						Untertest4.avi	0	880	547	72	111				0	Content		-72	-111	18100260	1996202531
18116	08:57:01.140	00:00:18.115	1087	-1024	-768	-1	-1	-1	-1	4	-1024	-768	-1	-1	-1	-1	4		0	0						Untertest4.avi	0	880	547	72	111				0	Content		-72	-111	18115969	1996218240
18133	08:57:01.157	00:00:18.132	1088	-1024	-768	-1	-1	-1	-1	4	-1024	-768	-1	-1	-1	-1	4		0	0						Untertest4.avi	0	880	547	72	111				0	Content		-72	-111	18132716	1996234987
18149	08:57:01.173	00:00:18.149	1089	-1024	-768	-1	-1	-1	-1	4	-1024	-768	-1	-1	-1	-1	4		0	0						Untertest4.avi	0	880	547	72	111				0	Content		-72	-111	18149401	1996251672
18166	08:57:01.190	00:00:18.166	1090	-1024	-768	-1	-1	-1	-1	4	-1024	-768	-1	-1	-1	-1	4		0	0						Untertest4.avi	0	880	547	72	111				0	Content		-72	-111	18166069	1996268340
18183	08:57:01.207	00:00:18.182	1091	-1024	-768	-1	-1	-1	-1	4	-1024	-768	-1	-1	-1	-1	4		0	0						Untertest4.avi	0	880	547	72	111				0	Content		-72	-111	18182736	1996285007
18199	08:57:01.223	00:00:18.199	1092	-1024	-768	-1	-1	-1	-1	4	-1024	-768	-1	-1	-1	-1	4		0	0						Untertest4.avi	0	880	547	72	111				0	Content		-72	-111	18199391	1996301662
18216	08:57:01.240	00:00:18.215	1093	-1024	-768	-1	-1	-1	-1	4	-1024	-768	-1	-1	-1	-1	4		0	0						Untertest4.avi	0	880	547	72	111				0	Content		-72	-111	18215959	1996318230
18233	08:57:01.257	00:00:18.232	1094	-1024	-768	-1	-1	-1	-1	4	-1024	-768	-1	-1	-1	-1	4		0	0						Untertest4.avi	0	880	547	72	111				0	Content		-72	-111	18232588	1996334859
18250	08:57:01.274	00:00:18.249	1095	-1024	-768	-1	-1	-1	-1	4	-1024	-768	-1	-1	-1	-1	4		0	0						Untertest4.avi	0	880	547	72	111				0	Content		-72	-111	18249669	1996351940
18266	08:57:01.290	00:00:18.266	1096	-1024	-768	-1	-1	-1	-1	4	-1024	-768	-1	-1	-1	-1	4		0	0						Untertest4.avi	0	880	547	72	111				0	Content		-72	-111	18266336	1996368607
18283	08:57:01.307	00:00:18.283	1097	-1024	-768	-1	-1	-1	-1	4	-1024	-768	-1	-1	-1	-1	4		0	0						Untertest4.avi	0	880	547	72	111				0	Content		-72	-111	18283003	1996385274
18300	08:57:01.324	00:00:18.300	1098	-1024	-768	-1	-1	-1	-1	4	-1024	-768	-1	-1	-1	-1	4		0	0						Untertest4.avi	0	880	547	72	111				0	Content		-72	-111	18300158	1996402429
18317	08:57:01.341	00:00:18.316	1099	-1024	-768	-1	-1	-1	-1	4	-1024	-768	-1	-1	-1	-1	4		0	0						Untertest4.avi	0	880	547	72	111				0	Content		-72	-111	18316826	1996419097
18333	08:57:01.357	00:00:18.333	1100	-1024	-768	-1	-1	-1	-1	4	-1024	-768	-1	-1	-1	-1	4		0	0						Untertest4.avi	0	880	547	72	111				0	Content		-72	-111	18333493	1996435764
18350	08:57:01.374	00:00:18.349	1101	-1024	-768	-1	-1	-1	-1	4	-1024	-768	-1	-1	-1	-1	4		0	0						Untertest4.avi	0	880	547	72	111				0	Content		-72	-111	18349854	1996452125
18367	08:57:01.391	00:00:18.366	1102	-1024	-768	-1	-1	-1	-1	4	-1024	-768	-1	-1	-1	-1	4		0	0						Untertest4.avi	0	880	547	72	111				0	Content		-72	-111	18366521	1996468792
18383	08:57:01.407	00:00:18.383	1103	-1024	-768	-1	-1	-1	-1	4	-1024	-768	-1	-1	-1	-1	4		0	0						Untertest4.avi	0	880	547	72	111				0	Content		-72	-111	18383188	1996485459
18400	08:57:01.424	00:00:18.399	1104	-1024	-768	-1	-1	-1	-1	4	-1024	-768	-1	-1	-1	-1	4		0	0						Untertest4.avi	0	880	547	72	111				0	Content		-72	-111	18399650	1996501921
18416	08:57:01.440	00:00:18.416	1105	-1024	-768	-1	-1	-1	-1	4	-1024	-768	-1	-1	-1	-1	4		0	0						Untertest4.avi	0	880	547	72	111				0	Content		-72	-111	18416317	1996518588
18433	08:57:01.457	00:00:18.432	1106	-1024	-768	-1	-1	-1	-1	4	-1024	-768	-1	-1	-1	-1	4		0	0						Untertest4.avi	0	880	547	72	111				0	Content		-72	-111	18432984	1996535255
18449	08:57:01.473	00:00:18.449	1107	-1024	-768	-1	-1	-1	-1	4	-1024	-768	-1	-1	-1	-1	4		0	0						Untertest4.avi	0	880	547	72	111				0	Content		-72	-111	18449194	1996551465
18466	08:57:01.490	00:00:18.465	1108	-1024	-768	-1	-1	-1	-1	4	-1024	-768	-1	-1	-1	-1	4		0	0						Untertest4.avi	0	880	547	72	111				0	Content		-72	-111	18465817	1996568088
18482	08:57:01.506	00:00:18.482	1109	-1024	-768	-1	-1	-1	-1	4	-1024	-768	-1	-1	-1	-1	4		0	0						Untertest4.avi	0	880	547	72	111				0	Content		-72	-111	18482498	1996584769
18499	08:57:01.523	00:00:18.499	1110	-1024	-768	-1	-1	-1	-1	4	-1024	-768	-1	-1	-1	-1	4		0	0						Untertest4.avi	0	880	547	72	111				0	Content		-72	-111	18499191	1996601462
18516	08:57:01.540	00:00:18.516	1111	-1024	-768	-1	-1	-1	-1	4	-1024	-768	-1	-1	-1	-1	4		0	0						Untertest4.avi	0	880	547	72	111				0	Content		-72	-111	18516023	1996618294
18533	08:57:01.557	00:00:18.532	1112	-1024	-768	-1	-1	-1	-1	4	-1024	-768	-1	-1	-1	-1	4		0	0						Untertest4.avi	0	880	547	72	111				0	Content		-72	-111	18532690	1996634961
18549	08:57:01.573	00:00:18.549	1113	-1024	-768	-1	-1	-1	-1	4	-1024	-768	-1	-1	-1	-1	4		0	0						Untertest4.avi	0	880	547	72	111				0	Content		-72	-111	18549357	1996651628
18566	08:57:01.590	00:00:18.566	1114	-1024	-768	-1	-1	-1	-1	4	-1024	-768	-1	-1	-1	-1	4		0	0						Untertest4.avi	0	880	547	72	111				0	Content		-72	-111	18566341	1996668612
18583	08:57:01.607	00:00:18.583	1115	-1024	-768	-1	-1	-1	-1	4	-1024	-768	-1	-1	-1	-1	4		0	0						Untertest4.avi	0	880	547	72	111				0	Content		-72	-111	18583008	1996685279
18600	08:57:01.624	00:00:18.599	1116	-1024	-768	-1	-1	-1	-1	4	-1024	-768	-1	-1	-1	-1	4		0	0						Untertest4.avi	0	880	547	72	111				0	Content		-72	-111	18599675	1996701946
18617	08:57:01.641	00:00:18.616	1117	-1024	-768	-1	-1	-1	-1	4	-1024	-768	-1	-1	-1	-1	4		0	0						Untertest4.avi	0	880	547	72	111				0	Content		-72	-111	18616990	1996719261
18634	08:57:01.658	00:00:18.633	1118	-1024	-768	-1	-1	-1	-1	4	-1024	-768	-1	-1	-1	-1	4		0	0						Untertest4.avi	0	880	547	72	111				0	Content		-72	-111	18633658	1996735929
18650	08:57:01.674	00:00:18.649	1119	-1024	-768	-1	-1	-1	-1	4	-1024	-768	-1	-1	-1	-1	4		0	0						Untertest4.avi	0	880	547	72	111				0	Content		-72	-111	18649873	1996752144
18667	08:57:01.691	00:00:18.666	1120	-1024	-768	-1	-1	-1	-1	4	-1024	-768	-1	-1	-1	-1	4		0	0						Untertest4.avi	0	880	547	72	111				0	Content		-72	-111	18666540	1996768811
18683	08:57:01.707	00:00:18.683	1121	-1024	-768	-1	-1	-1	-1	4	-1024	-768	-1	-1	-1	-1	4		0	0						Untertest4.avi	0	880	547	72	111				0	Content		-72	-111	18683207	1996785478
18699	08:57:01.723	00:00:18.698	1122	-1024	-768	-1	-1	-1	-1	4	-1024	-768	-1	-1	-1	-1	4		0	0						Untertest4.avi	0	880	547	72	111				0	Content		-72	-111	18698922	1996801193
18716	08:57:01.740	00:00:18.715	1123	-1024	-768	-1	-1	-1	-1	4	-1024	-768	-1	-1	-1	-1	4		0	0						Untertest4.avi	0	880	547	72	111				0	Content		-72	-111	18715670	1996817941
18732	08:57:01.756	00:00:18.732	1124	-1024	-768	-1	-1	-1	-1	4	-1024	-768	-1	-1	-1	-1	4		0	0						Untertest4.avi	0	880	547	72	111				0	Content		-72	-111	18732356	1996834627
18749	08:57:01.773	00:00:18.749	1125	-1024	-768	-1	-1	-1	-1	4	-1024	-768	-1	-1	-1	-1	4		0	0						Untertest4.avi	0	880	547	72	111				0	Content		-72	-111	18749023	1996851294
18766	08:57:01.790	00:00:18.765	1126	-1024	-768	-1	-1	-1	-1	4	-1024	-768	-1	-1	-1	-1	4		0	0						Untertest4.avi	0	880	547	72	111				0	Content		-72	-111	18765690	1996867961
18782	08:57:01.806	00:00:18.782	1127	-1024	-768	-1	-1	-1	-1	4	-1024	-768	-1	-1	-1	-1	4		0	0						Untertest4.avi	0	880	547	72	111				0	Content		-72	-111	18782344	1996884615
18799	08:57:01.823	00:00:18.798	1128	-1024	-768	-1	-1	-1	-1	4	-1024	-768	-1	-1	-1	-1	4		0	0						Untertest4.avi	0	880	547	72	111				0	Content		-72	-111	18798913	1996901184
18816	08:57:01.840	00:00:18.815	1129	-1024	-768	-1	-1	-1	-1	4	-1024	-768	-1	-1	-1	-1	4		0	0						Untertest4.avi	0	880	547	72	111				0	Content		-72	-111	18815539	1996917810
18833	08:57:01.857	00:00:18.832	1130	-1024	-768	-1	-1	-1	-1	4	-1024	-768	-1	-1	-1	-1	4		0	0						Untertest4.avi	0	880	547	72	111				0	Content		-72	-111	18832620	1996934891
18849	08:57:01.873	00:00:18.849	1131	-1024	-768	-1	-1	-1	-1	4	-1024	-768	-1	-1	-1	-1	4		0	0						Untertest4.avi	0	880	547	72	111				0	Content		-72	-111	18849287	1996951558
18866	08:57:01.890	00:00:18.865	1132	-1024	-768	-1	-1	-1	-1	4	-1024	-768	-1	-1	-1	-1	4		0	0						Untertest4.avi	0	880	547	72	111				0	Content		-72	-111	18865954	1996968225
18883	08:57:01.907	00:00:18.883	1133	-1024	-768	-1	-1	-1	-1	4	-1024	-768	-1	-1	-1	-1	4		0	0						Untertest4.avi	0	880	547	72	111				0	Content		-72	-111	18883103	1996985374
18900	08:57:01.924	00:00:18.899	1134	-1024	-768	-1	-1	-1	-1	4	-1024	-768	-1	-1	-1	-1	4		0	0						Untertest4.avi	0	880	547	72	111				0	Content		-72	-111	18899770	1997002041
18916	08:57:01.940	00:00:18.916	1135	-1024	-768	-1	-1	-1	-1	4	-1024	-768	-1	-1	-1	-1	4		0	0						Untertest4.avi	0	880	547	72	111				0	Content		-72	-111	18916437	1997018708
18933	08:57:01.957	00:00:18.932	1136	-1024	-768	-1	-1	-1	-1	4	-1024	-768	-1	-1	-1	-1	4		0	0						Untertest4.avi	0	880	547	72	111				0	Content		-72	-111	18932673	1997034944
18949	08:57:01.973	00:00:18.949	1137	-1024	-768	-1	-1	-1	-1	4	-1024	-768	-1	-1	-1	-1	4		0	0						Untertest4.avi	0	880	547	72	111				0	Content		-72	-111	18949340	1997051611
18966	08:57:01.990	00:00:18.965	1138	-1024	-768	-1	-1	-1	-1	4	-1024	-768	-1	-1	-1	-1	4		0	0						Untertest4.avi	0	880	547	72	111				0	Content		-72	-111	18965819	1997068090
18982	08:57:02.006	00:00:18.982	1139	-1024	-768	-1	-1	-1	-1	4	-1024	-768	-1	-1	-1	-1	4		0	0						Untertest4.avi	0	880	547	72	111				0	Content		-72	-111	18982486	1997084757
18999	08:57:02.023	00:00:18.999	1140	-1024	-768	-1	-1	-1	-1	4	-1024	-768	-1	-1	-1	-1	4		0	0						Untertest4.avi	0	880	547	72	111				0	Content		-72	-111	18999153	1997101424
19015	08:57:02.039	00:00:19.015	1141	-1024	-768	-1	-1	-1	-1	4	-1024	-768	-1	-1	-1	-1	4		0	0						Untertest4.avi	0	880	547	72	111				0	Content		-72	-111	19015395	1997117666
19032	08:57:02.056	00:00:19.032	1142	-1024	-768	-1	-1	-1	-1	4	-1024	-768	-1	-1	-1	-1	4		0	0						Untertest4.avi	0	880	547	72	111				0	Content		-72	-111	19032142	1997134413
19049	08:57:02.073	00:00:19.048	1143	-1024	-768	-1	-1	-1	-1	4	-1024	-768	-1	-1	-1	-1	4		0	0						Untertest4.avi	0	880	547	72	111				0	Content		-72	-111	19048820	1997151091
19065	08:57:02.089	00:00:19.065	1144	-1024	-768	-1	-1	-1	-1	4	-1024	-768	-1	-1	-1	-1	4		0	0						Untertest4.avi	0	880	547	72	111				0	Content		-72	-111	19065390	1997167661
19082	08:57:02.106	00:00:19.082	1145	-1024	-768	-1	-1	-1	-1	4	-1024	-768	-1	-1	-1	-1	4		0	0						Untertest4.avi	0	880	547	72	111				0	Content		-72	-111	19082268	1997184539
19099	08:57:02.123	00:00:19.098	1146	-1024	-768	-1	-1	-1	-1	4	-1024	-768	-1	-1	-1	-1	4		0	0						Untertest4.avi	0	880	547	72	111				0	Content		-72	-111	19098935	1997201206
19116	08:57:02.140	00:00:19.115	1147	-1024	-768	-1	-1	-1	-1	4	-1024	-768	-1	-1	-1	-1	4		0	0						Untertest4.avi	0	880	547	72	111				0	Content		-72	-111	19115602	1997217873
19133	08:57:02.157	00:00:19.132	1148	-1024	-768	-1	-1	-1	-1	4	-1024	-768	-1	-1	-1	-1	4		0	0						Untertest4.avi	0	880	547	72	111				0	Content		-72	-111	19132615	1997234886
19149	08:57:02.173	00:00:19.149	1149	-1024	-768	-1	-1	-1	-1	4	-1024	-768	-1	-1	-1	-1	4		0	0						Untertest4.avi	0	880	547	72	111				0	Content		-72	-111	19149282	1997251553
19166	08:57:02.190	00:00:19.165	1150	-1024	-768	-1	-1	-1	-1	4	-1024	-768	-1	-1	-1	-1	4		0	0						Untertest4.avi	0	880	547	72	111				0	Content		-72	-111	19165949	1997268220
19183	08:57:02.207	00:00:19.183	1151	-1024	-768	-1	-1	-1	-1	4	-1024	-768	-1	-1	-1	-1	4		0	0						Untertest4.avi	0	880	547	72	111				0	Content		-72	-111	19183227	1997285498
19200	08:57:02.224	00:00:19.199	1152	-1024	-768	-1	-1	-1	-1	4	-1024	-768	-1	-1	-1	-1	4		0	0						Untertest4.avi	0	880	547	72	111				0	Content		-72	-111	19199894	1997302165
19216	08:57:02.240	00:00:19.216	1153	-1024	-768	-1	-1	-1	-1	4	-1024	-768	-1	-1	-1	-1	4		0	0						Untertest4.avi	0	880	547	72	111				0	Content		-72	-111	19216139	1997318410
19233	08:57:02.257	00:00:19.232	1154	-1024	-768	-1	-1	-1	-1	4	-1024	-768	-1	-1	-1	-1	4		0	0						Untertest4.avi	0	880	547	72	111				0	Content		-72	-111	19232806	1997335077
19249	08:57:02.273	00:00:19.249	1155	-1024	-768	-1	-1	-1	-1	4	-1024	-768	-1	-1	-1	-1	4		0	0						Untertest4.avi	0	880	547	72	111				0	Content		-72	-111	19249473	1997351744
19265	08:57:02.289	00:00:19.265	1156	-1024	-768	-1	-1	-1	-1	4	-1024	-768	-1	-1	-1	-1	4		0	0						Untertest4.avi	0	880	547	72	111				0	Content		-72	-111	19265251	1997367522
19282	08:57:02.306	00:00:19.281	1157	-1024	-768	-1	-1	-1	-1	4	-1024	-768	-1	-1	-1	-1	4		0	0						Untertest4.avi	0	880	547	72	111				0	Content		-72	-111	19281873	1997384144
19299	08:57:02.323	00:00:19.298	1158	-1024	-768	-1	-1	-1	-1	4	-1024	-768	-1	-1	-1	-1	4		0	0						Untertest4.avi	0	880	547	72	111				0	Content		-72	-111	19298564	1997400835
19315	08:57:02.339	00:00:19.315	1159	-1024	-768	-1	-1	-1	-1	4	-1024	-768	-1	-1	-1	-1	4		0	0						Untertest4.avi	0	880	547	72	111				0	Content		-72	-111	19315231	1997417502
19332	08:57:02.356	00:00:19.331	1160	-1024	-768	-1	-1	-1	-1	4	-1024	-768	-1	-1	-1	-1	4		0	0						Untertest4.avi	0	880	547	72	111				0	Content		-72	-111	19331898	1997434169
19349	08:57:02.373	00:00:19.348	1161	-1024	-768	-1	-1	-1	-1	4	-1024	-768	-1	-1	-1	-1	4		0	0						Untertest4.avi	0	880	547	72	111				0	Content		-72	-111	19348674	1997450945
19365	08:57:02.389	00:00:19.365	1162	-1024	-768	-1	-1	-1	-1	4	-1024	-768	-1	-1	-1	-1	4		0	0						Untertest4.avi	0	880	547	72	111				0	Content		-72	-111	19365243	1997467514
19382	08:57:02.406	00:00:19.381	1163	-1024	-768	-1	-1	-1	-1	4	-1024	-768	-1	-1	-1	-1	4		0	0						Untertest4.avi	0	880	547	72	111				0	Content		-72	-111	19381877	1997484148
19399	08:57:02.423	00:00:19.398	1164	-1024	-768	-1	-1	-1	-1	4	-1024	-768	-1	-1	-1	-1	4		0	0						Untertest4.avi	0	880	547	72	111				0	Content		-72	-111	19398914	1997501185
19416	08:57:02.440	00:00:19.415	1165	-1024	-768	-1	-1	-1	-1	4	-1024	-768	-1	-1	-1	-1	4		0	0						Untertest4.avi	0	880	547	72	111				0	Content		-72	-111	19415581	1997517852
19432	08:57:02.456	00:00:19.432	1166	-1024	-768	-1	-1	-1	-1	4	-1024	-768	-1	-1	-1	-1	4		0	0						Untertest4.avi	0	880	547	72	111				0	Content		-72	-111	19432248	1997534519
19449	08:57:02.473	00:00:19.449	1167	-1024	-768	-1	-1	-1	-1	4	-1024	-768	-1	-1	-1	-1	4		0	0						Untertest4.avi	0	880	547	72	111				0	Content		-72	-111	19449411	1997551682
19466	08:57:02.490	00:00:19.466	1168	-1024	-768	-1	-1	-1	-1	4	-1024	-768	-1	-1	-1	-1	4		0	0						Untertest4.avi	0	880	547	72	111				0	Content		-72	-111	19466078	1997568349
19483	08:57:02.507	00:00:19.482	1169	-1024	-768	-1	-1	-1	-1	4	-1024	-768	-1	-1	-1	-1	4		0	0						Untertest4.avi	0	880	547	72	111				0	Content		-72	-111	19482745	1997585016
19499	08:57:02.523	00:00:19.498	1170	-1024	-768	-1	-1	-1	-1	4	-1024	-768	-1	-1	-1	-1	4		0	0						Untertest4.avi	0	880	547	72	111				0	Content		-72	-111	19498930	1997601201
19516	08:57:02.540	00:00:19.515	1171	-1024	-768	-1	-1	-1	-1	4	-1024	-768	-1	-1	-1	-1	4		0	0						Untertest4.avi	0	880	547	72	111				0	Content		-72	-111	19515597	1997617868
19532	08:57:02.556	00:00:19.532	1172	-1024	-768	-1	-1	-1	-1	4	-1024	-768	-1	-1	-1	-1	4		0	0						Untertest4.avi	0	880	547	72	111				0	Content		-72	-111	19532101	1997634372
19549	08:57:02.573	00:00:19.548	1173	-1024	-768	-1	-1	-1	-1	4	-1024	-768	-1	-1	-1	-1	4		0	0						Untertest4.avi	0	880	547	72	111				0	Content		-72	-111	19548768	1997651039
19565	08:57:02.589	00:00:19.565	1174	-1024	-768	-1	-1	-1	-1	4	-1024	-768	-1	-1	-1	-1	4		0	0						Untertest4.avi	0	880	547	72	111				0	Content		-72	-111	19565435	1997667706
19582	08:57:02.606	00:00:19.581	1175	-1024	-768	-1	-1	-1	-1	4	-1024	-768	-1	-1	-1	-1	4		0	0						Untertest4.avi	0	880	547	72	111				0	Content		-72	-111	19581729	1997684000
19598	08:57:02.622	00:00:19.598	1176	-1024	-768	-1	-1	-1	-1	4	-1024	-768	-1	-1	-1	-1	4		0	0						Untertest4.avi	0	880	547	72	111				0	Content		-72	-111	19598352	1997700623
19615	08:57:02.639	00:00:19.615	1177	-1024	-768	-1	-1	-1	-1	4	-1024	-768	-1	-1	-1	-1	4		0	0						Untertest4.avi	0	880	547	72	111				0	Content		-72	-111	19615155	1997717426
19632	08:57:02.656	00:00:19.631	1178	-1024	-768	-1	-1	-1	-1	4	-1024	-768	-1	-1	-1	-1	4		0	0						Untertest4.avi	0	880	547	72	111				0	Content		-72	-111	19631723	1997733994
19649	08:57:02.673	00:00:19.648	1179	-1024	-768	-1	-1	-1	-1	4	-1024	-768	-1	-1	-1	-1	4		0	0						Untertest4.avi	0	880	547	72	111				0	Content		-72	-111	19648556	1997750827
19665	08:57:02.689	00:00:19.665	1180	-1024	-768	-1	-1	-1	-1	4	-1024	-768	-1	-1	-1	-1	4		0	0						Untertest4.avi	0	880	547	72	111				0	Content		-72	-111	19665223	1997767494
19682	08:57:02.706	00:00:19.681	1181	-1024	-768	-1	-1	-1	-1	4	-1024	-768	-1	-1	-1	-1	4		0	0						Untertest4.avi	0	880	547	72	111				0	Content		-72	-111	19681890	1997784161
19699	08:57:02.723	00:00:19.698	1182	-1024	-768	-1	-1	-1	-1	4	-1024	-768	-1	-1	-1	-1	4		0	0						Untertest4.avi	0	880	547	72	111				0	Content		-72	-111	19698876	1997801147
19716	08:57:02.740	00:00:19.715	1183	-1024	-768	-1	-1	-1	-1	4	-1024	-768	-1	-1	-1	-1	4		0	0						Untertest4.avi	0	880	547	72	111				0	Content		-72	-111	19715543	1997817814
19732	08:57:02.756	00:00:19.732	1184	-1024	-768	-1	-1	-1	-1	4	-1024	-768	-1	-1	-1	-1	4		0	0						Untertest4.avi	0	880	547	72	111				0	Content		-72	-111	19732210	1997834481
19750	08:57:02.774	00:00:19.749	1185	-1024	-768	-1	-1	-1	-1	4	-1024	-768	-1	-1	-1	-1	4		0	0						Untertest4.avi	0	880	547	72	111				0	Content		-72	-111	19749526	1997851797
19766	08:57:02.790	00:00:19.766	1186	-1024	-768	-1	-1	-1	-1	4	-1024	-768	-1	-1	-1	-1	4		0	0						Untertest4.avi	0	880	547	72	111				0	Content		-72	-111	19766193	1997868464
19782	08:57:02.806	00:00:19.782	1187	-1024	-768	-1	-1	-1	-1	4	-1024	-768	-1	-1	-1	-1	4		0	0						Untertest4.avi	0	880	547	72	111				0	Content		-72	-111	19782451	1997884722
19799	08:57:02.823	00:00:19.799	1188	-1024	-768	-1	-1	-1	-1	4	-1024	-768	-1	-1	-1	-1	4		0	0						Untertest4.avi	0	880	547	72	111				0	Content		-72	-111	19799118	1997901389
19816	08:57:02.840	00:00:19.815	1189	-1024	-768	-1	-1	-1	-1	4	-1024	-768	-1	-1	-1	-1	4		0	0						Untertest4.avi	0	880	547	72	111				0	Content		-72	-111	19815785	1997918056
19832	08:57:02.856	00:00:19.831	1190	-1024	-768	-1	-1	-1	-1	4	-1024	-768	-1	-1	-1	-1	4		0	0						Untertest4.avi	0	880	547	72	111				0	Content		-72	-111	19831587	1997933858
19848	08:57:02.872	00:00:19.848	1191	-1024	-768	-1	-1	-1	-1	4	-1024	-768	-1	-1	-1	-1	4		0	0						Untertest4.avi	0	880	547	72	111				0	Content		-72	-111	19848207	1997950478
19865	08:57:02.889	00:00:19.864	1192	-1024	-768	-1	-1	-1	-1	4	-1024	-768	-1	-1	-1	-1	4		0	0						Untertest4.avi	0	880	547	72	111				0	Content		-72	-111	19864893	1997967164
19882	08:57:02.906	00:00:19.881	1193	-1024	-768	-1	-1	-1	-1	4	-1024	-768	-1	-1	-1	-1	4		0	0						Untertest4.avi	0	880	547	72	111				0	Content		-72	-111	19881560	1997983831
19898	08:57:02.922	00:00:19.898	1194	-1024	-768	-1	-1	-1	-1	4	-1024	-768	-1	-1	-1	-1	4		0	0						Untertest4.avi	0	880	547	72	111				0	Content		-72	-111	19898227	1998000498
19915	08:57:02.939	00:00:19.914	1195	-1024	-768	-1	-1	-1	-1	4	-1024	-768	-1	-1	-1	-1	4		0	0						Untertest4.avi	0	880	547	72	111				0	Content		-72	-111	19914884	1998017155
19931	08:57:02.955	00:00:19.931	1196	-1024	-768	-1	-1	-1	-1	4	-1024	-768	-1	-1	-1	-1	4		0	0						Untertest4.avi	0	880	547	72	111				0	Content		-72	-111	19931452	1998033723
19948	08:57:02.972	00:00:19.948	1197	-1024	-768	-1	-1	-1	-1	4	-1024	-768	-1	-1	-1	-1	4		0	0						Untertest4.avi	0	880	547	72	111				0	Content		-72	-111	19948207	1998050478
19965	08:57:02.989	00:00:19.965	1198	-1024	-768	-1	-1	-1	-1	4	-1024	-768	-1	-1	-1	-1	4		0	0						Untertest4.avi	0	880	547	72	111				0	Content		-72	-111	19965287	1998067558
19982	08:57:03.006	00:00:19.981	1199	-1024	-768	-1	-1	-1	-1	4	-1024	-768	-1	-1	-1	-1	4		0	0						Untertest4.avi	0	880	547	72	111				0	Content		-72	-111	19981954	1998084225
19999	08:57:03.023	00:00:19.998	1200	-1024	-768	-1	-1	-1	-1	4	-1024	-768	-1	-1	-1	-1	4		0	0						Untertest4.avi	0	880	547	72	111				0	Content		-72	-111	19998621	1998100892
20016	08:57:03.040	00:00:20.015	1201	-1024	-768	-1	-1	-1	-1	4	-1024	-768	-1	-1	-1	-1	4		0	0						Untertest4.avi	0	880	547	72	111				0	Content		-72	-111	20015728	1998117999
20032	08:57:03.056	00:00:20.032	1202	-1024	-768	-1	-1	-1	-1	4	-1024	-768	-1	-1	-1	-1	4		0	0						Untertest4.avi	0	880	547	72	111				0	Content		-72	-111	20032395	1998134666
20049	08:57:03.073	00:00:20.049	1203	-1024	-768	-1	-1	-1	-1	4	-1024	-768	-1	-1	-1	-1	4		0	0						Untertest4.avi	0	880	547	72	111				0	Content		-72	-111	20049062	1998151333
20065	08:57:03.089	00:00:20.065	1204	-1024	-768	-1	-1	-1	-1	4	-1024	-768	-1	-1	-1	-1	4		0	0						Untertest4.avi	0	880	547	72	111				0	Content		-72	-111	20065251	1998167522
20082	08:57:03.106	00:00:20.081	1205	-1024	-768	-1	-1	-1	-1	4	-1024	-768	-1	-1	-1	-1	4		0	0						Untertest4.avi	0	880	547	72	111				0	Content		-72	-111	20081919	1998184190
20098	08:57:03.122	00:00:20.098	1206	-1024	-768	-1	-1	-1	-1	4	-1024	-768	-1	-1	-1	-1	4		0	0						Untertest4.avi	0	880	547	72	111				0	Content		-72	-111	20098424	1998200695
20115	08:57:03.139	00:00:20.115	1207	-1024	-768	-1	-1	-1	-1	4	-1024	-768	-1	-1	-1	-1	4		0	0						Untertest4.avi	0	880	547	72	111				0	Content		-72	-111	20115091	1998217362
20132	08:57:03.156	00:00:20.131	1208	-1024	-768	-1	-1	-1	-1	4	-1024	-768	-1	-1	-1	-1	4		0	0						Untertest4.avi	0	880	547	72	111				0	Content		-72	-111	20131758	1998234029
20148	08:57:03.172	00:00:20.148	1209	-1024	-768	-1	-1	-1	-1	4	-1024	-768	-1	-1	-1	-1	4		0	0						Untertest4.avi	0	880	547	72	111				0	Content		-72	-111	20148056	1998250327
20165	08:57:03.189	00:00:20.164	1210	-1024	-768	-1	-1	-1	-1	4	-1024	-768	-1	-1	-1	-1	4		0	0						Untertest4.avi	0	880	547	72	111				0	Content		-72	-111	20164680	1998266951
20181	08:57:03.205	00:00:20.181	1211	-1024	-768	-1	-1	-1	-1	4	-1024	-768	-1	-1	-1	-1	4		0	0						Untertest4.avi	0	880	547	72	111				0	Content		-72	-111	20181356	1998283627
20198	08:57:03.222	00:00:20.198	1212	-1024	-768	-1	-1	-1	-1	4	-1024	-768	-1	-1	-1	-1	4		0	0						Untertest4.avi	0	880	547	72	111				0	Content		-72	-111	20198051	1998300322
20215	08:57:03.239	00:00:20.214	1213	-1024	-768	-1	-1	-1	-1	4	-1024	-768	-1	-1	-1	-1	4		0	0						Untertest4.avi	0	880	547	72	111				0	Content		-72	-111	20214884	1998317155
20232	08:57:03.256	00:00:20.231	1214	-1024	-768	-1	-1	-1	-1	4	-1024	-768	-1	-1	-1	-1	4		0	0						Untertest4.avi	0	880	547	72	111				0	Content		-72	-111	20231551	1998333822
20248	08:57:03.272	00:00:20.248	1215	-1024	-768	-1	-1	-1	-1	4	-1024	-768	-1	-1	-1	-1	4		0	0						Untertest4.avi	0	880	547	72	111				0	Content		-72	-111	20248219	1998350490
20265	08:57:03.289	00:00:20.265	1216	-1024	-768	-1	-1	-1	-1	4	-1024	-768	-1	-1	-1	-1	4		0	0						Untertest4.avi	0	880	547	72	111				0	Content		-72	-111	20265204	1998367475
20282	08:57:03.306	00:00:20.281	1217	-1024	-768	-1	-1	-1	-1	4	-1024	-768	-1	-1	-1	-1	4		0	0						Untertest4.avi	0	880	547	72	111				0	Content		-72	-111	20281871	1998384142
20299	08:57:03.323	00:00:20.298	1218	-1024	-768	-1	-1	-1	-1	4	-1024	-768	-1	-1	-1	-1	4		0	0						Untertest4.avi	0	880	547	72	111				0	Content		-72	-111	20298538	1998400809
20316	08:57:03.340	00:00:20.315	1219	-1024	-768	-1	-1	-1	-1	4	-1024	-768	-1	-1	-1	-1	4		0	0						Untertest4.avi	0	880	547	72	111				0	Content		-72	-111	20315627	1998417898
20332	08:57:03.356	00:00:20.332	1220	-1024	-768	-1	-1	-1	-1	4	-1024	-768	-1	-1	-1	-1	4		0	0						Untertest4.avi	0	880	547	72	111				0	Content		-72	-111	20332294	1998434565
20349	08:57:03.373	00:00:20.348	1221	-1024	-768	-1	-1	-1	-1	4	-1024	-768	-1	-1	-1	-1	4		0	0						Untertest4.avi	0	880	547	72	111				0	Content		-72	-111	20348961	1998451232
20365	08:57:03.389	00:00:20.365	1222	-1024	-768	-1	-1	-1	-1	4	-1024	-768	-1	-1	-1	-1	4		0	0						Untertest4.avi	0	880	547	72	111				0	Content		-72	-111	20365279	1998467550
20382	08:57:03.406	00:00:20.381	1223	-1024	-768	-1	-1	-1	-1	4	-1024	-768	-1	-1	-1	-1	4		0	0						Untertest4.avi	0	880	547	72	111				0	Content		-72	-111	20381946	1998484217
20399	08:57:03.423	00:00:20.398	1224	-1024	-768	-1	-1	-1	-1	4	-1024	-768	-1	-1	-1	-1	4		0	0						Untertest4.avi	0	880	547	72	111				0	Content		-72	-111	20398614	1998500885
20415	08:57:03.439	00:00:20.414	1225	-1024	-768	-1	-1	-1	-1	4	-1024	-768	-1	-1	-1	-1	4		0	0						Untertest4.avi	0	880	547	72	111				0	Content		-72	-111	20414537	1998516808
20431	08:57:03.455	00:00:20.431	1226	-1024	-768	-1	-1	-1	-1	4	-1024	-768	-1	-1	-1	-1	4		0	0						Untertest4.avi	0	880	547	72	111				0	Content		-72	-111	20431171	1998533442
20448	08:57:03.472	00:00:20.447	1227	-1024	-768	-1	-1	-1	-1	4	-1024	-768	-1	-1	-1	-1	4		0	0						Untertest4.avi	0	880	547	72	111				0	Content		-72	-111	20447852	1998550123
20465	08:57:03.489	00:00:20.464	1228	-1024	-768	-1	-1	-1	-1	4	-1024	-768	-1	-1	-1	-1	4		0	0						Untertest4.avi	0	880	547	72	111				0	Content		-72	-111	20464519	1998566790
20481	08:57:03.505	00:00:20.481	1229	-1024	-768	-1	-1	-1	-1	4	-1024	-768	-1	-1	-1	-1	4		0	0						Untertest4.avi	0	880	547	72	111				0	Content		-72	-111	20481186	1998583457
20498	08:57:03.522	00:00:20.497	1230	-1024	-768	-1	-1	-1	-1	4	-1024	-768	-1	-1	-1	-1	4		0	0						Untertest4.avi	0	880	547	72	111				0	Content		-72	-111	20497837	1998600108
20514	08:57:03.538	00:00:20.514	1231	-1024	-768	-1	-1	-1	-1	4	-1024	-768	-1	-1	-1	-1	4		0	0						Untertest4.avi	0	880	547	72	111				0	Content		-72	-111	20514405	1998616676
20531	08:57:03.555	00:00:20.531	1232	-1024	-768	-1	-1	-1	-1	4	-1024	-768	-1	-1	-1	-1	4		0	0						Untertest4.avi	0	880	547	72	111				0	Content		-72	-111	20531155	1998633426
20548	08:57:03.572	00:00:20.548	1233	-1024	-768	-1	-1	-1	-1	4	-1024	-768	-1	-1	-1	-1	4		0	0						Untertest4.avi	0	880	547	72	111				0	Content		-72	-111	20548196	1998650467
20565	08:57:03.589	00:00:20.564	1234	-1024	-768	-1	-1	-1	-1	4	-1024	-768	-1	-1	-1	-1	4		0	0						Untertest4.avi	0	880	547	72	111				0	Content		-72	-111	20564864	1998667135
20582	08:57:03.606	00:00:20.581	1235	-1024	-768	-1	-1	-1	-1	4	-1024	-768	-1	-1	-1	-1	4		0	0						Untertest4.avi	0	880	547	72	111				0	Content		-72	-111	20581531	1998683802
20599	08:57:03.623	00:00:20.598	1236	-1024	-768	-1	-1	-1	-1	4	-1024	-768	-1	-1	-1	-1	4		0	0						Untertest4.avi	0	880	547	72	111				0	Content		-72	-111	20598654	1998700925
20615	08:57:03.639	00:00:20.615	1237	-1024	-768	-1	-1	-1	-1	4	-1024	-768	-1	-1	-1	-1	4		0	0						Untertest4.avi	0	880	547	72	111				0	Content		-72	-111	20615321	1998717592
20632	08:57:03.656	00:00:20.631	1238	-1024	-768	-1	-1	-1	-1	4	-1024	-768	-1	-1	-1	-1	4		0	0						Untertest4.avi	0	880	547	72	111				0	Content		-72	-111	20631988	1998734259
20648	08:57:03.672	00:00:20.648	1239	-1024	-768	-1	-1	-1	-1	4	-1024	-768	-1	-1	-1	-1	4		0	0						Untertest4.avi	0	880	547	72	111				0	Content		-72	-111	20648195	1998750466
20665	08:57:03.689	00:00:20.664	1240	-1024	-768	-1	-1	-1	-1	4	-1024	-768	-1	-1	-1	-1	4		0	0						Untertest4.avi	0	880	547	72	111				0	Content		-72	-111	20664862	1998767133
20681	08:57:03.705	00:00:20.681	1241	-1024	-768	-1	-1	-1	-1	4	-1024	-768	-1	-1	-1	-1	4		0	0						Untertest4.avi	0	880	547	72	111				0	Content		-72	-111	20681372	1998783643
20698	08:57:03.722	00:00:20.698	1242	-1024	-768	-1	-1	-1	-1	4	-1024	-768	-1	-1	-1	-1	4		0	0						Untertest4.avi	0	880	547	72	111				0	Content		-72	-111	20698039	1998800310
20715	08:57:03.739	00:00:20.714	1243	-1024	-768	-1	-1	-1	-1	4	-1024	-768	-1	-1	-1	-1	4		0	0						Untertest4.avi	0	880	547	72	111				0	Content		-72	-111	20714706	1998816977
20731	08:57:03.755	00:00:20.731	1244	-1024	-768	-1	-1	-1	-1	4	-1024	-768	-1	-1	-1	-1	4		0	0						Untertest4.avi	0	880	547	72	111				0	Content		-72	-111	20731016	1998833287
20748	08:57:03.772	00:00:20.747	1245	-1024	-768	-1	-1	-1	-1	4	-1024	-768	-1	-1	-1	-1	4		0	0						Untertest4.avi	0	880	547	72	111				0	Content		-72	-111	20747641	1998849912
20764	08:57:03.788	00:00:20.764	1246	-1024	-768	-1	-1	-1	-1	4	-1024	-768	-1	-1	-1	-1	4		0	0						Untertest4.avi	0	880	547	72	111				0	Content		-72	-111	20764317	1998866588
20781	08:57:03.805	00:00:20.781	1247	-1024	-768	-1	-1	-1	-1	4	-1024	-768	-1	-1	-1	-1	4		0	0						Untertest4.avi	0	880	547	72	111				0	Content		-72	-111	20781010	1998883281
20798	08:57:03.822	00:00:20.797	1248	-1024	-768	-1	-1	-1	-1	4	-1024	-768	-1	-1	-1	-1	4		0	0						Untertest4.avi	0	880	547	72	111				0	Content		-72	-111	20797843	1998900114
20815	08:57:03.839	00:00:20.814	1249	-1024	-768	-1	-1	-1	-1	4	-1024	-768	-1	-1	-1	-1	4		0	0						Untertest4.avi	0	880	547	72	111				0	Content		-72	-111	20814510	1998916781
20831	08:57:03.855	00:00:20.831	1250	-1024	-768	-1	-1	-1	-1	4	-1024	-768	-1	-1	-1	-1	4		0	0						Untertest4.avi	0	880	547	72	111				0	Content		-72	-111	20831177	1998933448
20848	08:57:03.872	00:00:20.848	1251	-1024	-768	-1	-1	-1	-1	4	-1024	-768	-1	-1	-1	-1	4		0	0						Untertest4.avi	0	880	547	72	111				0	Content		-72	-111	20848161	1998950432
20865	08:57:03.889	00:00:20.864	1252	-1024	-768	-1	-1	-1	-1	4	-1024	-768	-1	-1	-1	-1	4		0	0						Untertest4.avi	0	880	547	72	111				0	Content		-72	-111	20864828	1998967099
20881	08:57:03.905	00:00:20.881	1253	-1024	-768	-1	-1	-1	-1	4	-1024	-768	-1	-1	-1	-1	4		0	0						Untertest4.avi	0	880	547	72	111				0	Content		-72	-111	20881496	1998983767
20899	08:57:03.923	00:00:20.898	1254	-1024	-768	-1	-1	-1	-1	4	-1024	-768	-1	-1	-1	-1	4		0	0						Untertest4.avi	0	880	547	72	111				0	Content		-72	-111	20898810	1999001081
20915	08:57:03.939	00:00:20.915	1255	-1024	-768	-1	-1	-1	-1	4	-1024	-768	-1	-1	-1	-1	4		0	0						Untertest4.avi	0	880	547	72	111				0	Content		-72	-111	20915477	1999017748
20932	08:57:03.956	00:00:20.931	1256	-1024	-768	-1	-1	-1	-1	4	-1024	-768	-1	-1	-1	-1	4		0	0						Untertest4.avi	0	880	547	72	111				0	Content		-72	-111	20931692	1999033963
20948	08:57:03.972	00:00:20.948	1257	-1024	-768	-1	-1	-1	-1	4	-1024	-768	-1	-1	-1	-1	4		0	0						Untertest4.avi	0	880	547	72	111				0	Content		-72	-111	20948359	1999050630
20965	08:57:03.989	00:00:20.965	1258	-1024	-768	-1	-1	-1	-1	4	-1024	-768	-1	-1	-1	-1	4		0	0						Untertest4.avi	0	880	547	72	111				0	Content		-72	-111	20965026	1999067297
20981	08:57:04.005	00:00:20.980	1259	-1024	-768	-1	-1	-1	-1	4	-1024	-768	-1	-1	-1	-1	4		0	0						Untertest4.avi	0	880	547	72	111				0	Content		-72	-111	20980746	1999083017
20997	08:57:04.021	00:00:20.997	1260	-1024	-768	-1	-1	-1	-1	4	-1024	-768	-1	-1	-1	-1	4		0	0						Untertest4.avi	0	880	547	72	111				0	Content		-72	-111	20997490	1999099761
21014	08:57:04.038	00:00:21.014	1261	-1024	-768	-1	-1	-1	-1	4	-1024	-768	-1	-1	-1	-1	4		0	0						Untertest4.avi	0	880	547	72	111				0	Content		-72	-111	21014174	1999116445
21031	08:57:04.055	00:00:21.030	1262	-1024	-768	-1	-1	-1	-1	4	-1024	-768	-1	-1	-1	-1	4		0	0						Untertest4.avi	0	880	547	72	111				0	Content		-72	-111	21030841	1999133112
21048	08:57:04.072	00:00:21.047	1263	-1024	-768	-1	-1	-1	-1	4	-1024	-768	-1	-1	-1	-1	4		0	0						Untertest4.avi	0	880	547	72	111				0	Content		-72	-111	21047509	1999149780
21064	08:57:04.088	00:00:21.064	1264	-1024	-768	-1	-1	-1	-1	4	-1024	-768	-1	-1	-1	-1	4		0	0						Untertest4.avi	0	880	547	72	111				0	Content		-72	-111	21064163	1999166434
21081	08:57:04.105	00:00:21.080	1265	-1024	-768	-1	-1	-1	-1	4	-1024	-768	-1	-1	-1	-1	4		0	0						Untertest4.avi	0	880	547	72	111				0	Content		-72	-111	21080731	1999183002
21097	08:57:04.121	00:00:21.097	1266	-1024	-768	-1	-1	-1	-1	4	-1024	-768	-1	-1	-1	-1	4		0	0						Untertest4.avi	0	880	547	72	111				0	Content		-72	-111	21097365	1999199636
21114	08:57:04.138	00:00:21.114	1267	-1024	-768	-1	-1	-1	-1	4	-1024	-768	-1	-1	-1	-1	4		0	0						Untertest4.avi	0	880	547	72	111				0	Content		-72	-111	21114444	1999216715
21131	08:57:04.155	00:00:21.131	1268	-1024	-768	-1	-1	-1	-1	4	-1024	-768	-1	-1	-1	-1	4		0	0						Untertest4.avi	0	880	547	72	111				0	Content		-72	-111	21131111	1999233382
21148	08:57:04.172	00:00:21.147	1269	-1024	-768	-1	-1	-1	-1	4	-1024	-768	-1	-1	-1	-1	4		0	0						Untertest4.avi	0	880	547	72	111				0	Content		-72	-111	21147778	1999250049
21165	08:57:04.189	00:00:21.164	1270	-1024	-768	-1	-1	-1	-1	4	-1024	-768	-1	-1	-1	-1	4		0	0						Untertest4.avi	0	880	547	72	111				0	Content		-72	-111	21164932	1999267203
21182	08:57:04.206	00:00:21.181	1271	-1024	-768	-1	-1	-1	-1	4	-1024	-768	-1	-1	-1	-1	4		0	0						Untertest4.avi	0	880	547	72	111				0	Content		-72	-111	21181599	1999283870
21198	08:57:04.222	00:00:21.198	1272	-1024	-768	-1	-1	-1	-1	4	-1024	-768	-1	-1	-1	-1	4		0	0						Untertest4.avi	0	880	547	72	111				0	Content		-72	-111	21198267	1999300538
21215	08:57:04.239	00:00:21.214	1273	-1024	-768	-1	-1	-1	-1	4	-1024	-768	-1	-1	-1	-1	4		0	0						Untertest4.avi	0	880	547	72	111				0	Content		-72	-111	21214627	1999316898
21231	08:57:04.255	00:00:21.231	1274	-1024	-768	-1	-1	-1	-1	4	-1024	-768	-1	-1	-1	-1	4		0	0						Untertest4.avi	0	880	547	72	111				0	Content		-72	-111	21231294	1999333565
21248	08:57:04.272	00:00:21.247	1275	-1024	-768	-1	-1	-1	-1	4	-1024	-768	-1	-1	-1	-1	4		0	0						Untertest4.avi	0	880	547	72	111				0	Content		-72	-111	21247961	1999350232
21264	08:57:04.288	00:00:21.264	1276	-1024	-768	-1	-1	-1	-1	4	-1024	-768	-1	-1	-1	-1	4		0	0						Untertest4.avi	0	880	547	72	111				0	Content		-72	-111	21264422	1999366693
21281	08:57:04.305	00:00:21.281	1277	-1024	-768	-1	-1	-1	-1	4	-1024	-768	-1	-1	-1	-1	4		0	0						Untertest4.avi	0	880	547	72	111				0	Content		-72	-111	21281089	1999383360
21298	08:57:04.322	00:00:21.297	1278	-1024	-768	-1	-1	-1	-1	4	-1024	-768	-1	-1	-1	-1	4		0	0						Untertest4.avi	0	880	547	72	111				0	Content		-72	-111	21297756	1999400027
21314	08:57:04.338	00:00:21.313	1279	-1024	-768	-1	-1	-1	-1	4	-1024	-768	-1	-1	-1	-1	4		0	0						Untertest4.avi	0	880	547	72	111				0	Content		-72	-111	21313959	1999416230
21331	08:57:04.355	00:00:21.330	1280	-1024	-768	-1	-1	-1	-1	4	-1024	-768	-1	-1	-1	-1	4		0	0						Untertest4.avi	0	880	547	72	111				0	Content		-72	-111	21330586	1999432857
21347	08:57:04.371	00:00:21.347	1281	-1024	-768	-1	-1	-1	-1	4	-1024	-768	-1	-1	-1	-1	4		0	0						Untertest4.avi	0	880	547	72	111				0	Content		-72	-111	21347263	1999449534
21364	08:57:04.388	00:00:21.363	1282	-1024	-768	-1	-1	-1	-1	4	-1024	-768	-1	-1	-1	-1	4		0	0						Untertest4.avi	0	880	547	72	111				0	Content		-72	-111	21363958	1999466229
21381	08:57:04.405	00:00:21.380	1283	-1024	-768	-1	-1	-1	-1	4	-1024	-768	-1	-1	-1	-1	4		0	0						Untertest4.avi	0	880	547	72	111				0	Content		-72	-111	21380790	1999483061
21397	08:57:04.421	00:00:21.397	1284	-1024	-768	-1	-1	-1	-1	4	-1024	-768	-1	-1	-1	-1	4		0	0						Untertest4.avi	0	880	547	72	111				0	Content		-72	-111	21397457	1999499728
21414	08:57:04.438	00:00:21.414	1285	-1024	-768	-1	-1	-1	-1	4	-1024	-768	-1	-1	-1	-1	4		0	0						Untertest4.avi	0	880	547	72	111				0	Content		-72	-111	21414124	1999516395
21431	08:57:04.455	00:00:21.431	1286	-1024	-768	-1	-1	-1	-1	4	-1024	-768	-1	-1	-1	-1	4		0	0						Untertest4.avi	0	880	547	72	111				0	Content		-72	-111	21431108	1999533379
21448	08:57:04.472	00:00:21.447	1287	-1024	-768	-1	-1	-1	-1	4	-1024	-768	-1	-1	-1	-1	4		0	0						Untertest4.avi	0	880	547	72	111				0	Content		-72	-111	21447775	1999550046
21464	08:57:04.488	00:00:21.464	1288	-1024	-768	-1	-1	-1	-1	4	-1024	-768	-1	-1	-1	-1	4		0	0						Untertest4.avi	0	880	547	72	111				0	Content		-72	-111	21464442	1999566713
21482	08:57:04.506	00:00:21.481	1289	-1024	-768	-1	-1	-1	-1	4	-1024	-768	-1	-1	-1	-1	4		0	0						Untertest4.avi	0	880	547	72	111				0	Content		-72	-111	21481767	1999584038
21498	08:57:04.522	00:00:21.498	1290	-1024	-768	-1	-1	-1	-1	4	-1024	-768	-1	-1	-1	-1	4		0	0						Untertest4.avi	0	880	547	72	111				0	Content		-72	-111	21498434	1999600705
21515	08:57:04.539	00:00:21.514	1291	-1024	-768	-1	-1	-1	-1	4	-1024	-768	-1	-1	-1	-1	4		0	0						Untertest4.avi	0	880	547	72	111				0	Content		-72	-111	21514653	1999616924
21531	08:57:04.555	00:00:21.531	1292	-1024	-768	-1	-1	-1	-1	4	-1024	-768	-1	-1	-1	-1	4		0	0						Untertest4.avi	0	880	547	72	111				0	Content		-72	-111	21531320	1999633591
21548	08:57:04.572	00:00:21.547	1293	-1024	-768	-1	-1	-1	-1	4	-1024	-768	-1	-1	-1	-1	4		0	0						Untertest4.avi	0	880	547	72	111				0	Content		-72	-111	21547987	1999650258
21564	08:57:04.588	00:00:21.563	1294	-1024	-768	-1	-1	-1	-1	4	-1024	-768	-1	-1	-1	-1	4		0	0						Untertest4.avi	0	880	547	72	111				0	Content		-72	-111	21563696	1999665967
21580	08:57:04.604	00:00:21.580	1295	-1024	-768	-1	-1	-1	-1	4	-1024	-768	-1	-1	-1	-1	4		0	0						Untertest4.avi	0	880	547	72	111				0	Content		-72	-111	21580443	1999682714
21597	08:57:04.621	00:00:21.597	1296	-1024	-768	-1	-1	-1	-1	4	-1024	-768	-1	-1	-1	-1	4		0	0						Untertest4.avi	0	880	547	72	111				0	Content		-72	-111	21597067	1999699338
21614	08:57:04.638	00:00:21.613	1297	-1024	-768	-1	-1	-1	-1	4	-1024	-768	-1	-1	-1	-1	4		0	0						Untertest4.avi	0	880	547	72	111				0	Content		-72	-111	21613743	1999716014
21630	08:57:04.654	00:00:21.630	1298	-1024	-768	-1	-1	-1	-1	4	-1024	-768	-1	-1	-1	-1	4		0	0						Untertest4.avi	0	880	547	72	111				0	Content		-72	-111	21630437	1999732708
21647	08:57:04.671	00:00:21.647	1299	-1024	-768	-1	-1	-1	-1	4	-1024	-768	-1	-1	-1	-1	4		0	0						Untertest4.avi	0	880	547	72	111				0	Content		-72	-111	21647310	1999749581
21664	08:57:04.688	00:00:21.663	1300	-1024	-768	-1	-1	-1	-1	4	-1024	-768	-1	-1	-1	-1	4		0	0						Untertest4.avi	0	880	547	72	111				0	Content		-72	-111	21663977	1999766248
21681	08:57:04.705	00:00:21.681	1301	-1024	-768	-1	-1	-1	-1	4	-1024	-768	-1	-1	-1	-1	4		0	0						Untertest4.avi	0	880	547	72	111				0	Content		-72	-111	21681079	1999783350
21698	08:57:04.722	00:00:21.697	1302	-1024	-768	-1	-1	-1	-1	4	-1024	-768	-1	-1	-1	-1	4		0	0						Untertest4.avi	0	880	547	72	111				0	Content		-72	-111	21697746	1999800017
21715	08:57:04.739	00:00:21.714	1303	-1024	-768	-1	-1	-1	-1	4	-1024	-768	-1	-1	-1	-1	4		0	0						Untertest4.avi	0	880	547	72	111				0	Content		-72	-111	21714766	1999817037
21731	08:57:04.755	00:00:21.731	1304	-1024	-768	-1	-1	-1	-1	4	-1024	-768	-1	-1	-1	-1	4		0	0						Untertest4.avi	0	880	547	72	111				0	Content		-72	-111	21731433	1999833704
21748	08:57:04.772	00:00:21.748	1305	-1024	-768	-1	-1	-1	-1	4	-1024	-768	-1	-1	-1	-1	4		0	0						Untertest4.avi	0	880	547	72	111				0	Content		-72	-111	21748100	1999850371
21766	08:57:04.790	00:00:21.765	1306	-1024	-768	-1	-1	-1	-1	4	-1024	-768	-1	-1	-1	-1	4		0	0						Untertest4.avi	0	880	547	72	111				0	Content		-72	-111	21765550	1999867821
21780	08:57:04.804	00:00:21.780	1307	-1024	-768	-1	-1	-1	-1	4	-1024	-768	-1	-1	-1	-1	4		0	0						Untertest4.avi	0	880	547	72	111				0	Content		-72	-111	21780298	1999882569
21797	08:57:04.821	00:00:21.796	1308	-1024	-768	-1	-1	-1	-1	4	-1024	-768	-1	-1	-1	-1	4		0	0						Untertest4.avi	0	880	547	72	111				0	Content		-72	-111	21796965	1999899236
21814	08:57:04.838	00:00:21.813	1309	-1024	-768	-1	-1	-1	-1	4	-1024	-768	-1	-1	-1	-1	4		0	0						Untertest4.avi	0	880	547	72	111				0	Content		-72	-111	21813632	1999915903
21830	08:57:04.854	00:00:21.830	1310	-1024	-768	-1	-1	-1	-1	4	-1024	-768	-1	-1	-1	-1	4		0	0						Untertest4.avi	0	880	547	72	111				0	Content		-72	-111	21830299	1999932570
21847	08:57:04.871	00:00:21.846	1311	-1024	-768	-1	-1	-1	-1	4	-1024	-768	-1	-1	-1	-1	4		0	0						Untertest4.avi	0	880	547	72	111				0	Content		-72	-111	21846917	1999949188
21864	08:57:04.888	00:00:21.863	1312	-1024	-768	-1	-1	-1	-1	4	-1024	-768	-1	-1	-1	-1	4		0	0						Untertest4.avi	0	880	547	72	111				0	Content		-72	-111	21863608	1999965879
21880	08:57:04.904	00:00:21.880	1313	-1024	-768	-1	-1	-1	-1	4	-1024	-768	-1	-1	-1	-1	4		0	0						Untertest4.avi	0	880	547	72	111				0	Content		-72	-111	21880165	1999982436
21897	08:57:04.921	00:00:21.897	1314	-1024	-768	-1	-1	-1	-1	4	-1024	-768	-1	-1	-1	-1	4		0	0						Untertest4.avi	0	880	547	72	111				0	Content		-72	-111	21897039	1999999310
21914	08:57:04.938	00:00:21.913	1315	-1024	-768	-1	-1	-1	-1	4	-1024	-768	-1	-1	-1	-1	4		0	0						Untertest4.avi	0	880	547	72	111				0	Content		-72	-111	21913706	2000015977
21930	08:57:04.954	00:00:21.930	1316	-1024	-768	-1	-1	-1	-1	4	-1024	-768	-1	-1	-1	-1	4		0	0						Untertest4.avi	0	880	547	72	111				0	Content		-72	-111	21930373	2000032644
21947	08:57:04.971	00:00:21.947	1317	-1024	-768	-1	-1	-1	-1	4	-1024	-768	-1	-1	-1	-1	4		0	0						Untertest4.avi	0	880	547	72	111				0	Content		-72	-111	21947385	2000049656
21964	08:57:04.988	00:00:21.964	1318	-1024	-768	-1	-1	-1	-1	4	-1024	-768	-1	-1	-1	-1	4		0	0						Untertest4.avi	0	880	547	72	111				0	Content		-72	-111	21964052	2000066323
21981	08:57:05.005	00:00:21.980	1319	-1024	-768	-1	-1	-1	-1	4	-1024	-768	-1	-1	-1	-1	4		0	0						Untertest4.avi	0	880	547	72	111				0	Content		-72	-111	21980719	2000082990
21998	08:57:05.022	00:00:21.998	1320	-1024	-768	-1	-1	-1	-1	4	-1024	-768	-1	-1	-1	-1	4		0	0						Untertest4.avi	0	880	547	72	111				0	Content		-72	-111	21998063	2000100334
22015	08:57:05.039	00:00:22.014	1321	-1024	-768	-1	-1	-1	-1	4	-1024	-768	-1	-1	-1	-1	4		0	0						Untertest4.avi	0	880	547	72	111				0	Content		-72	-111	22014730	2000117001
22031	08:57:05.055	00:00:22.030	1322	-1024	-768	-1	-1	-1	-1	4	-1024	-768	-1	-1	-1	-1	4		0	0						Untertest4.avi	0	880	547	72	111				0	Content		-72	-111	22030955	2000133226
22048	08:57:05.072	00:00:22.047	1323	-1024	-768	-1	-1	-1	-1	4	-1024	-768	-1	-1	-1	-1	4		0	0						Untertest4.avi	0	880	547	72	111				0	Content		-72	-111	22047622	2000149893
22064	08:57:05.088	00:00:22.064	1324	-1024	-768	-1	-1	-1	-1	4	-1024	-768	-1	-1	-1	-1	4		0	0						Untertest4.avi	0	880	547	72	111				0	Content		-72	-111	22064289	2000166560
22080	08:57:05.104	00:00:22.080	1325	-1024	-768	-1	-1	-1	-1	4	-1024	-768	-1	-1	-1	-1	4		0	0						Untertest4.avi	0	880	547	72	111				0	Content		-72	-111	22080027	2000182298
22097	08:57:05.121	00:00:22.096	1326	-1024	-768	-1	-1	-1	-1	4	-1024	-768	-1	-1	-1	-1	4		0	0						Untertest4.avi	0	880	547	72	111				0	Content		-72	-111	22096772	2000199043
22113	08:57:05.137	00:00:22.113	1327	-1024	-768	-1	-1	-1	-1	4	-1024	-768	-1	-1	-1	-1	4		0	0						Untertest4.avi	0	880	547	72	111				0	Content		-72	-111	22113458	2000215729
22130	08:57:05.154	00:00:22.130	1328	-1024	-768	-1	-1	-1	-1	4	-1024	-768	-1	-1	-1	-1	4		0	0						Untertest4.avi	0	880	547	72	111				0	Content		-72	-111	22130125	2000232396
22147	08:57:05.171	00:00:22.146	1329	-1024	-768	-1	-1	-1	-1	4	-1024	-768	-1	-1	-1	-1	4		0	0						Untertest4.avi	0	880	547	72	111				0	Content		-72	-111	22146792	2000249063
22163	08:57:05.187	00:00:22.163	1330	-1024	-768	-1	-1	-1	-1	4	-1024	-768	-1	-1	-1	-1	4		0	0						Untertest4.avi	0	880	547	72	111				0	Content		-72	-111	22163446	2000265717
22180	08:57:05.204	00:00:22.180	1331	-1024	-768	-1	-1	-1	-1	4	-1024	-768	-1	-1	-1	-1	4		0	0						Untertest4.avi	0	880	547	72	111				0	Content		-72	-111	22180013	2000282284
22197	08:57:05.221	00:00:22.196	1332	-1024	-768	-1	-1	-1	-1	4	-1024	-768	-1	-1	-1	-1	4		0	0						Untertest4.avi	0	880	547	72	111				0	Content		-72	-111	22196702	2000298973
22214	08:57:05.238	00:00:22.213	1333	-1024	-768	-1	-1	-1	-1	4	-1024	-768	-1	-1	-1	-1	4		0	0						Untertest4.avi	0	880	547	72	111				0	Content		-72	-111	22213767	2000316038
22230	08:57:05.254	00:00:22.230	1334	-1024	-768	-1	-1	-1	-1	4	-1024	-768	-1	-1	-1	-1	4		0	0						Untertest4.avi	0	880	547	72	111				0	Content		-72	-111	22230434	2000332705
22247	08:57:05.271	00:00:22.247	1335	-1024	-768	-1	-1	-1	-1	4	-1024	-768	-1	-1	-1	-1	4		0	0						Untertest4.avi	0	880	547	72	111				0	Content		-72	-111	22247101	2000349372
22264	08:57:05.288	00:00:22.264	1336	-1024	-768	-1	-1	-1	-1	4	-1024	-768	-1	-1	-1	-1	4		0	0						Untertest4.avi	0	880	547	72	111				0	Content		-72	-111	22264237	2000366508
22281	08:57:05.305	00:00:22.280	1337	-1024	-768	-1	-1	-1	-1	4	-1024	-768	-1	-1	-1	-1	4		0	0						Untertest4.avi	0	880	547	72	111				0	Content		-72	-111	22280904	2000383175
22298	08:57:05.322	00:00:22.297	1338	-1024	-768	-1	-1	-1	-1	4	-1024	-768	-1	-1	-1	-1	4		0	0						Untertest4.avi	0	880	547	72	111				0	Content		-72	-111	22297571	2000399842
22315	08:57:05.339	00:00:22.315	1339	-1024	-768	-1	-1	-1	-1	4	-1024	-768	-1	-1	-1	-1	4		0	0						Untertest4.avi	0	880	547	72	111				0	Content		-72	-111	22315131	2000417402
22330	08:57:05.354	00:00:22.330	1340	-1024	-768	-1	-1	-1	-1	4	-1024	-768	-1	-1	-1	-1	4		0	0						Untertest4.avi	0	880	547	72	111				0	Content		-72	-111	22330002	2000432273
22347	08:57:05.371	00:00:22.346	1341	-1024	-768	-1	-1	-1	-1	4	-1024	-768	-1	-1	-1	-1	4		0	0						Untertest4.avi	0	880	547	72	111				0	Content		-72	-111	22346628	2000448899
22363	08:57:05.387	00:00:22.363	1342	-1024	-768	-1	-1	-1	-1	4	-1024	-768	-1	-1	-1	-1	4		0	0						Untertest4.avi	0	880	547	72	111				0	Content		-72	-111	22363295	2000465566
22380	08:57:05.404	00:00:22.379	1343	-1024	-768	-1	-1	-1	-1	4	-1024	-768	-1	-1	-1	-1	4		0	0						Untertest4.avi	0	880	547	72	111				0	Content		-72	-111	22379962	2000482233
22396	08:57:05.420	00:00:22.396	1344	-1024	-768	-1	-1	-1	-1	4	-1024	-768	-1	-1	-1	-1	4		0	0						Untertest4.avi	0	880	547	72	111				0	Content		-72	-111	22396497	2000498768
22413	08:57:05.437	00:00:22.413	1345	-1024	-768	-1	-1	-1	-1	4	-1024	-768	-1	-1	-1	-1	4		0	0						Untertest4.avi	0	880	547	72	111				0	Content		-72	-111	22413298	2000515569
22430	08:57:05.454	00:00:22.429	1346	-1024	-768	-1	-1	-1	-1	4	-1024	-768	-1	-1	-1	-1	4		0	0						Untertest4.avi	0	880	547	72	111				0	Content		-72	-111	22429864	2000532135
22447	08:57:05.471	00:00:22.446	1347	-1024	-768	-1	-1	-1	-1	4	-1024	-768	-1	-1	-1	-1	4		0	0						Untertest4.avi	0	880	547	72	111				0	Content		-72	-111	22446697	2000548968
22463	08:57:05.487	00:00:22.463	1348	-1024	-768	-1	-1	-1	-1	4	-1024	-768	-1	-1	-1	-1	4		0	0						Untertest4.avi	0	880	547	72	111				0	Content		-72	-111	22463364	2000565635
22480	08:57:05.504	00:00:22.480	1349	-1024	-768	-1	-1	-1	-1	4	-1024	-768	-1	-1	-1	-1	4		0	0						Untertest4.avi	0	880	547	72	111				0	Content		-72	-111	22480032	2000582303
22497	08:57:05.521	00:00:22.497	1350	-1024	-768	-1	-1	-1	-1	4	-1024	-768	-1	-1	-1	-1	4		0	0						Untertest4.avi	0	880	547	72	111				0	Content		-72	-111	22497017	2000599288
22514	08:57:05.538	00:00:22.513	1351	-1024	-768	-1	-1	-1	-1	4	-1024	-768	-1	-1	-1	-1	4		0	0						Untertest4.avi	0	880	547	72	111				0	Content		-72	-111	22513684	2000615955
22530	08:57:05.554	00:00:22.530	1352	-1024	-768	-1	-1	-1	-1	4	-1024	-768	-1	-1	-1	-1	4		0	0						Untertest4.avi	0	880	547	72	111				0	Content		-72	-111	22530351	2000632622
22548	08:57:05.572	00:00:22.547	1353	-1024	-768	-1	-1	-1	-1	4	-1024	-768	-1	-1	-1	-1	4		0	0						Untertest4.avi	0	880	547	72	111				0	Content		-72	-111	22547677	2000649948
22564	08:57:05.588	00:00:22.564	1354	-1024	-768	-1	-1	-1	-1	4	-1024	-768	-1	-1	-1	-1	4		0	0						Untertest4.avi	0	880	547	72	111				0	Content		-72	-111	22564344	2000666615
22581	08:57:05.605	00:00:22.580	1355	-1024	-768	-1	-1	-1	-1	4	-1024	-768	-1	-1	-1	-1	4		0	0						Untertest4.avi	0	880	547	72	111				0	Content		-72	-111	22580692	2000682963
22597	08:57:05.621	00:00:22.597	1356	-1024	-768	-1	-1	-1	-1	4	-1024	-768	-1	-1	-1	-1	4		0	0						Untertest4.avi	0	880	547	72	111				0	Content		-72	-111	22597359	2000699630
22614	08:57:05.638	00:00:22.614	1357	-1024	-768	-1	-1	-1	-1	4	-1024	-768	-1	-1	-1	-1	4		0	0						Untertest4.avi	0	880	547	72	111				0	Content		-72	-111	22614026	2000716297
22631	08:57:05.655	00:00:22.630	1358	-1024	-768	-1	-1	-1	-1	4	-1024	-768	-1	-1	-1	-1	4		0	0						Untertest4.avi	0	880	547	72	111				0	Content		-72	-111	22630694	2000732965
22646	08:57:05.670	00:00:22.646	1359	-1024	-768	-1	-1	-1	-1	4	-1024	-768	-1	-1	-1	-1	4		0	0						Untertest4.avi	0	880	547	72	111				0	Content		-72	-111	22646350	2000748621
22663	08:57:05.687	00:00:22.662	1360	-1024	-768	-1	-1	-1	-1	4	-1024	-768	-1	-1	-1	-1	4		0	0						Untertest4.avi	0	880	547	72	111				0	Content		-72	-111	22662971	2000765242
22680	08:57:05.704	00:00:22.679	1361	-1024	-768	-1	-1	-1	-1	4	-1024	-768	-1	-1	-1	-1	4		0	0						Untertest4.avi	0	880	547	72	111				0	Content		-72	-111	22679655	2000781926
22696	08:57:05.720	00:00:22.696	1362	-1024	-768	-1	-1	-1	-1	4	-1024	-768	-1	-1	-1	-1	4		0	0						Untertest4.avi	0	880	547	72	111				0	Content		-72	-111	22696322	2000798593
22713	08:57:05.737	00:00:22.712	1363	-1024	-768	-1	-1	-1	-1	4	-1024	-768	-1	-1	-1	-1	4		0	0						Untertest4.avi	0	880	547	72	111				0	Content		-72	-111	22712989	2000815260
22730	08:57:05.754	00:00:22.729	1364	-1024	-768	-1	-1	-1	-1	4	-1024	-768	-1	-1	-1	-1	4		0	0						Untertest4.avi	0	880	547	72	111				0	Content		-72	-111	22729767	2000832038
22746	08:57:05.770	00:00:22.746	1365	-1024	-768	-1	-1	-1	-1	4	-1024	-768	-1	-1	-1	-1	4		0	0						Untertest4.avi	0	880	547	72	111				0	Content		-72	-111	22746334	2000848605
22763	08:57:05.787	00:00:22.762	1366	-1024	-768	-1	-1	-1	-1	4	-1024	-768	-1	-1	-1	-1	4		0	0						Untertest4.avi	0	880	547	72	111				0	Content		-72	-111	22762969	2000865240
22780	08:57:05.804	00:00:22.780	1367	-1024	-768	-1	-1	-1	-1	4	-1024	-768	-1	-1	-1	-1	4		0	0						Untertest4.avi	0	880	547	72	111				0	Content		-72	-111	22780048	2000882319
22797	08:57:05.821	00:00:22.796	1368	-1024	-768	-1	-1	-1	-1	4	-1024	-768	-1	-1	-1	-1	4		0	0						Untertest4.avi	0	880	547	72	111				0	Content		-72	-111	22796716	2000898987
22813	08:57:05.837	00:00:22.813	1369	-1024	-768	-1	-1	-1	-1	4	-1024	-768	-1	-1	-1	-1	4		0	0						Untertest4.avi	0	880	547	72	111				0	Content		-72	-111	22813383	2000915654
22831	08:57:05.855	00:00:22.830	1370	-1024	-768	-1	-1	-1	-1	4	-1024	-768	-1	-1	-1	-1	4		0	0						Untertest4.avi	0	880	547	72	111				0	Content		-72	-111	22830531	2000932802
22847	08:57:05.871	00:00:22.847	1371	-1024	-768	-1	-1	-1	-1	4	-1024	-768	-1	-1	-1	-1	4		0	0						Untertest4.avi	0	880	547	72	111				0	Content		-72	-111	22847198	2000949469
22864	08:57:05.888	00:00:22.863	1372	-1024	-768	-1	-1	-1	-1	4	-1024	-768	-1	-1	-1	-1	4		0	0						Untertest4.avi	0	880	547	72	111				0	Content		-72	-111	22863865	2000966136
22881	08:57:05.905	00:00:22.881	1373	-1024	-768	-1	-1	-1	-1	4	-1024	-768	-1	-1	-1	-1	4		0	0						Untertest4.avi	0	880	547	72	111				0	Content		-72	-111	22881462	2000983733
22896	08:57:05.920	00:00:22.896	1374	-1024	-768	-1	-1	-1	-1	4	-1024	-768	-1	-1	-1	-1	4		0	0						Untertest4.avi	0	880	547	72	111				0	Content		-72	-111	22896198	2000998469
22913	08:57:05.937	00:00:22.912	1375	-1024	-768	-1	-1	-1	-1	4	-1024	-768	-1	-1	-1	-1	4		0	0						Untertest4.avi	0	880	547	72	111				0	Content		-72	-111	22912865	2001015136
22930	08:57:05.954	00:00:22.929	1376	-1024	-768	-1	-1	-1	-1	4	-1024	-768	-1	-1	-1	-1	4		0	0						Untertest4.avi	0	880	547	72	111				0	Content		-72	-111	22929532	2001031803
22946	08:57:05.970	00:00:22.946	1377	-1024	-768	-1	-1	-1	-1	4	-1024	-768	-1	-1	-1	-1	4		0	0						Untertest4.avi	0	880	547	72	111				0	Content		-72	-111	22946199	2001048470
22963	08:57:05.987	00:00:22.962	1378	-1024	-768	-1	-1	-1	-1	4	-1024	-768	-1	-1	-1	-1	4		0	0						Untertest4.avi	0	880	547	72	111				0	Content		-72	-111	22962818	2001065089
22979	08:57:06.003	00:00:22.979	1379	-1024	-768	-1	-1	-1	-1	4	-1024	-768	-1	-1	-1	-1	4		0	0						Untertest4.avi	0	880	547	72	111				0	Content		-72	-111	22979493	2001081764
22996	08:57:06.020	00:00:22.996	1380	-1024	-768	-1	-1	-1	-1	4	-1024	-768	-1	-1	-1	-1	4		0	0						Untertest4.avi	0	880	547	72	111				0	Content		-72	-111	22996189	2001098460
23013	08:57:06.037	00:00:23.013	1381	-1024	-768	-1	-1	-1	-1	4	-1024	-768	-1	-1	-1	-1	4		0	0						Untertest4.avi	0	880	547	72	111				0	Content		-72	-111	23013021	2001115292
23030	08:57:06.054	00:00:23.029	1382	-1024	-768	-1	-1	-1	-1	4	-1024	-768	-1	-1	-1	-1	4		0	0						Untertest4.avi	0	880	547	72	111				0	Content		-72	-111	23029688	2001131959
23046	08:57:06.070	00:00:23.046	1383	-1024	-768	-1	-1	-1	-1	4	-1024	-768	-1	-1	-1	-1	4		0	0						Untertest4.avi	0	880	547	72	111				0	Content		-72	-111	23046355	2001148626
23063	08:57:06.087	00:00:23.063	1384	-1024	-768	-1	-1	-1	-1	4	-1024	-768	-1	-1	-1	-1	4		0	0						Untertest4.avi	0	880	547	72	111				0	Content		-72	-111	23063340	2001165611
23080	08:57:06.104	00:00:23.080	1385	-1024	-768	-1	-1	-1	-1	4	-1024	-768	-1	-1	-1	-1	4		0	0						Untertest4.avi	0	880	547	72	111				0	Content		-72	-111	23080007	2001182278
23097	08:57:06.121	00:00:23.096	1386	-1024	-768	-1	-1	-1	-1	4	-1024	-768	-1	-1	-1	-1	4		0	0						Untertest4.avi	0	880	547	72	111				0	Content		-72	-111	23096674	2001198945
23114	08:57:06.138	00:00:23.113	1387	-1024	-768	-1	-1	-1	-1	4	-1024	-768	-1	-1	-1	-1	4		0	0						Untertest4.avi	0	880	547	72	111				0	Content		-72	-111	23113933	2001216204
23131	08:57:06.155	00:00:23.130	1388	-1024	-768	-1	-1	-1	-1	4	-1024	-768	-1	-1	-1	-1	4		0	0						Untertest4.avi	0	880	547	72	111				0	Content		-72	-111	23130600	2001232871
23147	08:57:06.171	00:00:23.146	1389	-1024	-768	-1	-1	-1	-1	4	-1024	-768	-1	-1	-1	-1	4		0	0						Untertest4.avi	0	880	547	72	111				0	Content		-72	-111	23146837	2001249108
23164	08:57:06.188	00:00:23.163	1390	-1024	-768	-1	-1	-1	-1	4	-1024	-768	-1	-1	-1	-1	4		0	0						Untertest4.avi	0	880	547	72	111				0	Content		-72	-111	23163504	2001265775
23180	08:57:06.204	00:00:23.180	1391	-1024	-768	-1	-1	-1	-1	4	-1024	-768	-1	-1	-1	-1	4		0	0						Untertest4.avi	0	880	547	72	111				0	Content		-72	-111	23180171	2001282442
23196	08:57:06.220	00:00:23.195	1392	-1024	-768	-1	-1	-1	-1	4	-1024	-768	-1	-1	-1	-1	4		0	0						Untertest4.avi	0	880	547	72	111				0	Content		-72	-111	23195926	2001298197
23213	08:57:06.237	00:00:23.212	1393	-1024	-768	-1	-1	-1	-1	4	-1024	-768	-1	-1	-1	-1	4		0	0						Untertest4.avi	0	880	547	72	111				0	Content		-72	-111	23212670	2001314941
23229	08:57:06.253	00:00:23.229	1394	-1024	-768	-1	-1	-1	-1	4	-1024	-768	-1	-1	-1	-1	4		0	0						Untertest4.avi	0	880	547	72	111				0	Content		-72	-111	23229355	2001331626
23246	08:57:06.270	00:00:23.246	1395	-1024	-768	-1	-1	-1	-1	4	-1024	-768	-1	-1	-1	-1	4		0	0						Untertest4.avi	0	880	547	72	111				0	Content		-72	-111	23246022	2001348293
23263	08:57:06.287	00:00:23.262	1396	-1024	-768	-1	-1	-1	-1	4	-1024	-768	-1	-1	-1	-1	4		0	0						Untertest4.avi	0	880	547	72	111				0	Content		-72	-111	23262689	2001364960
23279	08:57:06.303	00:00:23.279	1397	-1024	-768	-1	-1	-1	-1	4	-1024	-768	-1	-1	-1	-1	4		0	0						Untertest4.avi	0	880	547	72	111				0	Content		-72	-111	23279346	2001381617
23296	08:57:06.320	00:00:23.295	1398	-1024	-768	-1	-1	-1	-1	4	-1024	-768	-1	-1	-1	-1	4		0	0						Untertest4.avi	0	880	547	72	111				0	Content		-72	-111	23295916	2001398187
23313	08:57:06.337	00:00:23.312	1399	-1024	-768	-1	-1	-1	-1	4	-1024	-768	-1	-1	-1	-1	4		0	0						Untertest4.avi	0	880	547	72	111				0	Content		-72	-111	23312548	2001414819
23330	08:57:06.354	00:00:23.329	1400	-1024	-768	-1	-1	-1	-1	4	-1024	-768	-1	-1	-1	-1	4		0	0						Untertest4.avi	0	880	547	72	111				0	Content		-72	-111	23329628	2001431899
23346	08:57:06.370	00:00:23.346	1401	-1024	-768	-1	-1	-1	-1	4	-1024	-768	-1	-1	-1	-1	4		0	0						Untertest4.avi	0	880	547	72	111				0	Content		-72	-111	23346295	2001448566
23363	08:57:06.387	00:00:23.362	1402	-1024	-768	-1	-1	-1	-1	4	-1024	-768	-1	-1	-1	-1	4		0	0						Untertest4.avi	0	880	547	72	111				0	Content		-72	-111	23362962	2001465233
23380	08:57:06.404	00:00:23.380	1403	-1024	-768	-1	-1	-1	-1	4	-1024	-768	-1	-1	-1	-1	4		0	0						Untertest4.avi	0	880	547	72	111				0	Content		-72	-111	23380112	2001482383
23397	08:57:06.421	00:00:23.396	1404	-1024	-768	-1	-1	-1	-1	4	-1024	-768	-1	-1	-1	-1	4		0	0						Untertest4.avi	0	880	547	72	111				0	Content		-72	-111	23396779	2001499050
23413	08:57:06.437	00:00:23.413	1405	-1024	-768	-1	-1	-1	-1	4	-1024	-768	-1	-1	-1	-1	4		0	0						Untertest4.avi	0	880	547	72	111				0	Content		-72	-111	23413446	2001515717
23431	08:57:06.455	00:00:23.431	1406	-1024	-768	-1	-1	-1	-1	4	-1024	-768	-1	-1	-1	-1	4		0	0						Untertest4.avi	0	880	547	72	111				0	Content		-72	-111	23431028	2001533299
23446	08:57:06.470	00:00:23.445	1407	-1024	-768	-1	-1	-1	-1	4	-1024	-768	-1	-1	-1	-1	4		0	0						Untertest4.avi	0	880	547	72	111				0	Content		-72	-111	23445902	2001548173
23463	08:57:06.487	00:00:23.462	1408	-1024	-768	-1	-1	-1	-1	4	-1024	-768	-1	-1	-1	-1	4		0	0						Untertest4.avi	0	880	547	72	111				0	Content		-72	-111	23462527	2001564798
23479	08:57:06.503	00:00:23.479	1409	-1024	-768	-1	-1	-1	-1	4	-1024	-768	-1	-1	-1	-1	4		0	0						Untertest4.avi	0	880	547	72	111				0	Content		-72	-111	23479194	2001581465
23496	08:57:06.520	00:00:23.495	1410	-1024	-768	-1	-1	-1	-1	4	-1024	-768	-1	-1	-1	-1	4		0	0						Untertest4.avi	0	880	547	72	111				0	Content		-72	-111	23495861	2001598132
23512	08:57:06.536	00:00:23.512	1411	-1024	-768	-1	-1	-1	-1	4	-1024	-768	-1	-1	-1	-1	4		0	0						Untertest4.avi	0	880	547	72	111				0	Content		-72	-111	23512398	2001614669
23529	08:57:06.553	00:00:23.529	1412	-1024	-768	-1	-1	-1	-1	4	-1024	-768	-1	-1	-1	-1	4		0	0						Untertest4.avi	0	880	547	72	111				0	Content		-72	-111	23529198	2001631469
23546	08:57:06.570	00:00:23.545	1413	-1024	-768	-1	-1	-1	-1	4	-1024	-768	-1	-1	-1	-1	4		0	0						Untertest4.avi	0	880	547	72	111				0	Content		-72	-111	23545768	2001648039
23563	08:57:06.587	00:00:23.562	1414	-1024	-768	-1	-1	-1	-1	4	-1024	-768	-1	-1	-1	-1	4		0	0						Untertest4.avi	0	880	547	72	111				0	Content		-72	-111	23562599	2001664870
23579	08:57:06.603	00:00:23.579	1415	-1024	-768	-1	-1	-1	-1	4	-1024	-768	-1	-1	-1	-1	4		0	0						Untertest4.avi	0	880	547	72	111				0	Content		-72	-111	23579266	2001681537
23596	08:57:06.620	00:00:23.595	1416	-1024	-768	-1	-1	-1	-1	4	-1024	-768	-1	-1	-1	-1	4		0	0						Untertest4.avi	0	880	547	72	111				0	Content		-72	-111	23595933	2001698204
23613	08:57:06.637	00:00:23.612	1417	-1024	-768	-1	-1	-1	-1	4	-1024	-768	-1	-1	-1	-1	4		0	0						Untertest4.avi	0	880	547	72	111				0	Content		-72	-111	23612924	2001715195
23630	08:57:06.654	00:00:23.629	1418	-1024	-768	-1	-1	-1	-1	4	-1024	-768	-1	-1	-1	-1	4		0	0						Untertest4.avi	0	880	547	72	111				0	Content		-72	-111	23629591	2001731862
23646	08:57:06.670	00:00:23.646	1419	-1024	-768	-1	-1	-1	-1	4	-1024	-768	-1	-1	-1	-1	4		0	0						Untertest4.avi	0	880	547	72	111				0	Content		-72	-111	23646258	2001748529
23664	08:57:06.688	00:00:23.663	1420	-1024	-768	-1	-1	-1	-1	4	-1024	-768	-1	-1	-1	-1	4		0	0						Untertest4.avi	0	880	547	72	111				0	Content		-72	-111	23663577	2001765848
23680	08:57:06.704	00:00:23.680	1421	-1024	-768	-1	-1	-1	-1	4	-1024	-768	-1	-1	-1	-1	4		0	0						Untertest4.avi	0	880	547	72	111				0	Content		-72	-111	23680244	2001782515
23697	08:57:06.721	00:00:23.696	1422	-1024	-768	-1	-1	-1	-1	4	-1024	-768	-1	-1	-1	-1	4		0	0						Untertest4.avi	0	880	547	72	111				0	Content		-72	-111	23696502	2001798773
23713	08:57:06.737	00:00:23.713	1423	-1024	-768	-1	-1	-1	-1	4	-1024	-768	-1	-1	-1	-1	4		0	0						Untertest4.avi	0	880	547	72	111				0	Content		-72	-111	23713169	2001815440
23730	08:57:06.754	00:00:23.729	1424	-1024	-768	-1	-1	-1	-1	4	-1024	-768	-1	-1	-1	-1	4		0	0						Untertest4.avi	0	880	547	72	111				0	Content		-72	-111	23729836	2001832107
23746	08:57:06.770	00:00:23.745	1425	-1024	-768	-1	-1	-1	-1	4	-1024	-768	-1	-1	-1	-1	4		0	0						Untertest4.avi	0	880	547	72	111				0	Content		-72	-111	23745629	2001847900
23762	08:57:06.786	00:00:23.762	1426	-1024	-768	-1	-1	-1	-1	4	-1024	-768	-1	-1	-1	-1	4		0	0						Untertest4.avi	0	880	547	72	111				0	Content		-72	-111	23762248	2001864519
23779	08:57:06.803	00:00:23.778	1427	-1024	-768	-1	-1	-1	-1	4	-1024	-768	-1	-1	-1	-1	4		0	0						Untertest4.avi	0	880	547	72	111				0	Content		-72	-111	23778935	2001881206
23796	08:57:06.820	00:00:23.795	1428	-1024	-768	-1	-1	-1	-1	4	-1024	-768	-1	-1	-1	-1	4		0	0						Untertest4.avi	0	880	547	72	111				0	Content		-72	-111	23795602	2001897873
23812	08:57:06.836	00:00:23.812	1429	-1024	-768	-1	-1	-1	-1	4	-1024	-768	-1	-1	-1	-1	4		0	0						Untertest4.avi	0	880	547	72	111				0	Content		-72	-111	23812269	2001914540
23829	08:57:06.853	00:00:23.829	1430	-1024	-768	-1	-1	-1	-1	4	-1024	-768	-1	-1	-1	-1	4		0	0						Untertest4.avi	0	880	547	72	111				0	Content		-72	-111	23829048	2001931319
23846	08:57:06.870	00:00:23.845	1431	-1024	-768	-1	-1	-1	-1	4	-1024	-768	-1	-1	-1	-1	4		0	0						Untertest4.avi	0	880	547	72	111				0	Content		-72	-111	23845614	2001947885
23862	08:57:06.886	00:00:23.862	1432	-1024	-768	-1	-1	-1	-1	4	-1024	-768	-1	-1	-1	-1	4		0	0						Untertest4.avi	0	880	547	72	111				0	Content		-72	-111	23862248	2001964519
23879	08:57:06.903	00:00:23.879	1433	-1024	-768	-1	-1	-1	-1	4	-1024	-768	-1	-1	-1	-1	4		0	0						Untertest4.avi	0	880	547	72	111				0	Content		-72	-111	23879287	2001981558
23896	08:57:06.920	00:00:23.895	1434	-1024	-768	-1	-1	-1	-1	4	-1024	-768	-1	-1	-1	-1	4		0	0						Untertest4.avi	0	880	547	72	111				0	Content		-72	-111	23895954	2001998225
23913	08:57:06.937	00:00:23.912	1435	-1024	-768	-1	-1	-1	-1	4	-1024	-768	-1	-1	-1	-1	4		0	0						Untertest4.avi	0	880	547	72	111				0	Content		-72	-111	23912621	2002014892
23930	08:57:06.954	00:00:23.929	1436	-1024	-768	-1	-1	-1	-1	4	-1024	-768	-1	-1	-1	-1	4		0	0						Untertest4.avi	0	880	547	72	111				0	Content		-72	-111	23929785	2002032056
23946	08:57:06.970	00:00:23.946	1437	-1024	-768	-1	-1	-1	-1	4	-1024	-768	-1	-1	-1	-1	4		0	0						Untertest4.avi	0	880	547	72	111				0	Content		-72	-111	23946452	2002048723
23963	08:57:06.987	00:00:23.963	1438	-1024	-768	-1	-1	-1	-1	4	-1024	-768	-1	-1	-1	-1	4		0	0						Untertest4.avi	0	880	547	72	111				0	Content		-72	-111	23963119	2002065390
23981	08:57:07.005	00:00:23.980	1439	-1024	-768	-1	-1	-1	-1	4	-1024	-768	-1	-1	-1	-1	4		0	0						Untertest4.avi	0	880	547	72	111				0	Content		-72	-111	23980728	2002082999
23995	08:57:07.019	00:00:23.995	1440	-1024	-768	-1	-1	-1	-1	4	-1024	-768	-1	-1	-1	-1	4		0	0						Untertest4.avi	0	880	547	72	111				0	Content		-72	-111	23995479	2002097750
24012	08:57:07.036	00:00:24.012	1441	-1024	-768	-1	-1	-1	-1	4	-1024	-768	-1	-1	-1	-1	4		0	0						Untertest4.avi	0	880	547	72	111				0	Content		-72	-111	24012145	2002114416
24029	08:57:07.053	00:00:24.028	1442	-1024	-768	-1	-1	-1	-1	4	-1024	-768	-1	-1	-1	-1	4		0	0						Untertest4.avi	0	880	547	72	111				0	Content		-72	-111	24028812	2002131083
24045	08:57:07.069	00:00:24.045	1443	-1024	-768	-1	-1	-1	-1	4	-1024	-768	-1	-1	-1	-1	4		0	0						Untertest4.avi	0	880	547	72	111				0	Content		-72	-111	24045479	2002147750
24062	08:57:07.086	00:00:24.062	1444	-1024	-768	-1	-1	-1	-1	4	-1024	-768	-1	-1	-1	-1	4		0	0						Untertest4.avi	0	880	547	72	111				0	Content		-72	-111	24062101	2002164372
24079	08:57:07.103	00:00:24.078	1445	-1024	-768	-1	-1	-1	-1	4	-1024	-768	-1	-1	-1	-1	4		0	0						Untertest4.avi	0	880	547	72	111				0	Content		-72	-111	24078777	2002181048
24095	08:57:07.119	00:00:24.095	1446	-1024	-768	-1	-1	-1	-1	4	-1024	-768	-1	-1	-1	-1	4		0	0						Untertest4.avi	0	880	547	72	111				0	Content		-72	-111	24095472	2002197743
24112	08:57:07.136	00:00:24.112	1447	-1024	-768	-1	-1	-1	-1	4	-1024	-768	-1	-1	-1	-1	4		0	0						Untertest4.avi	0	880	547	72	111				0	Content		-72	-111	24112305	2002214576
24129	08:57:07.153	00:00:24.128	1448	-1024	-768	-1	-1	-1	-1	4	-1024	-768	-1	-1	-1	-1	4		0	0						Untertest4.avi	0	880	547	72	111				0	Content		-72	-111	24128972	2002231243
24146	08:57:07.170	00:00:24.145	1449	-1024	-768	-1	-1	-1	-1	4	-1024	-768	-1	-1	-1	-1	4		0	0						Untertest4.avi	0	880	547	72	111				0	Content		-72	-111	24145639	2002247910
24163	08:57:07.187	00:00:24.162	1450	-1024	-768	-1	-1	-1	-1	4	-1024	-768	-1	-1	-1	-1	4		0	0						Untertest4.avi	0	880	547	72	111				0	Content		-72	-111	24162623	2002264894
24179	08:57:07.203	00:00:24.179	1451	-1024	-768	-1	-1	-1	-1	4	-1024	-768	-1	-1	-1	-1	4		0	0						Untertest4.avi	0	880	547	72	111				0	Content		-72	-111	24179290	2002281561
24196	08:57:07.220	00:00:24.195	1452	-1024	-768	-1	-1	-1	-1	4	-1024	-768	-1	-1	-1	-1	4		0	0						Untertest4.avi	0	880	547	72	111				0	Content		-72	-111	24195957	2002298228
24213	08:57:07.237	00:00:24.213	1453	-1024	-768	-1	-1	-1	-1	4	-1024	-768	-1	-1	-1	-1	4		0	0						Untertest4.avi	0	880	547	72	111				0	Content		-72	-111	24213271	2002315542
24230	08:57:07.254	00:00:24.229	1454	-1024	-768	-1	-1	-1	-1	4	-1024	-768	-1	-1	-1	-1	4		0	0						Untertest4.avi	0	880	547	72	111				0	Content		-72	-111	24229939	2002332210
24246	08:57:07.270	00:00:24.246	1455	-1024	-768	-1	-1	-1	-1	4	-1024	-768	-1	-1	-1	-1	4		0	0						Untertest4.avi	0	880	547	72	111				0	Content		-72	-111	24246160	2002348431
24263	08:57:07.287	00:00:24.262	1456	-1024	-768	-1	-1	-1	-1	4	-1024	-768	-1	-1	-1	-1	4		0	0						Untertest4.avi	0	880	547	72	111				0	Content		-72	-111	24262827	2002365098
24279	08:57:07.303	00:00:24.279	1457	-1024	-768	-1	-1	-1	-1	4	-1024	-768	-1	-1	-1	-1	4		0	0						Untertest4.avi	0	880	547	72	111				0	Content		-72	-111	24279494	2002381765
24295	08:57:07.319	00:00:24.295	1458	-1024	-768	-1	-1	-1	-1	4	-1024	-768	-1	-1	-1	-1	4		0	0						Untertest4.avi	0	880	547	72	111				0	Content		-72	-111	24295207	2002397478
24312	08:57:07.336	00:00:24.311	1459	-1024	-768	-1	-1	-1	-1	4	-1024	-768	-1	-1	-1	-1	4		0	0						Untertest4.avi	0	880	547	72	111				0	Content		-72	-111	24311955	2002414226
24329	08:57:07.353	00:00:24.328	1460	-1024	-768	-1	-1	-1	-1	4	-1024	-768	-1	-1	-1	-1	4		0	0						Untertest4.avi	0	880	547	72	111				0	Content		-72	-111	24328640	2002430911
24345	08:57:07.369	00:00:24.345	1461	-1024	-768	-1	-1	-1	-1	4	-1024	-768	-1	-1	-1	-1	4		0	0						Untertest4.avi	0	880	547	72	111				0	Content		-72	-111	24345307	2002447578
24362	08:57:07.386	00:00:24.361	1462	-1024	-768	-1	-1	-1	-1	4	-1024	-768	-1	-1	-1	-1	4		0	0						Untertest4.avi	0	880	547	72	111				0	Content		-72	-111	24361974	2002464245
24379	08:57:07.403	00:00:24.378	1463	-1024	-768	-1	-1	-1	-1	4	-1024	-768	-1	-1	-1	-1	4		0	0						Untertest4.avi	0	880	547	72	111				0	Content		-72	-111	24378626	2002480897
24395	08:57:07.419	00:00:24.395	1464	-1024	-768	-1	-1	-1	-1	4	-1024	-768	-1	-1	-1	-1	4		0	0						Untertest4.avi	0	880	547	72	111				0	Content		-72	-111	24395194	2002497465
24412	08:57:07.436	00:00:24.411	1465	-1024	-768	-1	-1	-1	-1	4	-1024	-768	-1	-1	-1	-1	4		0	0						Untertest4.avi	0	880	547	72	111				0	Content		-72	-111	24411846	2002514117
24429	08:57:07.453	00:00:24.428	1466	-1024	-768	-1	-1	-1	-1	4	-1024	-768	-1	-1	-1	-1	4		0	0						Untertest4.avi	0	880	547	72	111				0	Content		-72	-111	24428919	2002531190
24446	08:57:07.470	00:00:24.445	1467	-1024	-768	-1	-1	-1	-1	4	-1024	-768	-1	-1	-1	-1	4		0	0						Untertest4.avi	0	880	547	72	111				0	Content		-72	-111	24445586	2002547857
24462	08:57:07.486	00:00:24.462	1468	-1024	-768	-1	-1	-1	-1	4	-1024	-768	-1	-1	-1	-1	4		0	0						Untertest4.avi	0	880	547	72	111				0	Content		-72	-111	24462253	2002564524
24479	08:57:07.503	00:00:24.479	1469	-1024	-768	-1	-1	-1	-1	4	-1024	-768	-1	-1	-1	-1	4		0	0						Untertest4.avi	0	880	547	72	111				0	Content		-72	-111	24479397	2002581668
24496	08:57:07.520	00:00:24.496	1470	-1024	-768	-1	-1	-1	-1	4	-1024	-768	-1	-1	-1	-1	4		0	0						Untertest4.avi	0	880	547	72	111				0	Content		-72	-111	24496064	2002598335
24513	08:57:07.537	00:00:24.512	1471	-1024	-768	-1	-1	-1	-1	4	-1024	-768	-1	-1	-1	-1	4		0	0						Untertest4.avi	0	880	547	72	111				0	Content		-72	-111	24512731	2002615002
24530	08:57:07.554	00:00:24.530	1472	-1024	-768	-1	-1	-1	-1	4	-1024	-768	-1	-1	-1	-1	4		0	0						Untertest4.avi	0	880	547	72	111				0	Content		-72	-111	24530310	2002632581
24546	08:57:07.570	00:00:24.545	1473	-1024	-768	-1	-1	-1	-1	4	-1024	-768	-1	-1	-1	-1	4		0	0						Untertest4.avi	0	880	547	72	111				0	Content		-72	-111	24545996	2002648267
24563	08:57:07.587	00:00:24.562	1474	-1024	-768	-1	-1	-1	-1	4	-1024	-768	-1	-1	-1	-1	4		0	0						Untertest4.avi	0	880	547	72	111				0	Content		-72	-111	24562664	2002664935
24578	08:57:07.602	00:00:24.578	1475	-1024	-768	-1	-1	-1	-1	4	-1024	-768	-1	-1	-1	-1	4		0	0						Untertest4.avi	0	880	547	72	111				0	Content		-72	-111	24578433	2002680704
24595	08:57:07.619	00:00:24.595	1476	-1024	-768	-1	-1	-1	-1	4	-1024	-768	-1	-1	-1	-1	4		0	0						Untertest4.avi	0	880	547	72	111				0	Content		-72	-111	24595055	2002697326
24612	08:57:07.636	00:00:24.611	1477	-1024	-768	-1	-1	-1	-1	4	-1024	-768	-1	-1	-1	-1	4		0	0						Untertest4.avi	0	880	547	72	111				0	Content		-72	-111	24611858	2002714129
24628	08:57:07.652	00:00:24.628	1478	-1024	-768	-1	-1	-1	-1	4	-1024	-768	-1	-1	-1	-1	4		0	0						Untertest4.avi	0	880	547	72	111				0	Content		-72	-111	24628426	2002730697
24645	08:57:07.669	00:00:24.645	1479	-1024	-768	-1	-1	-1	-1	4	-1024	-768	-1	-1	-1	-1	4		0	0						Untertest4.avi	0	880	547	72	111				0	Content		-72	-111	24645259	2002747530
24662	08:57:07.686	00:00:24.661	1480	-1024	-768	-1	-1	-1	-1	4	-1024	-768	-1	-1	-1	-1	4		0	0						Untertest4.avi	0	880	547	72	111				0	Content		-72	-111	24661926	2002764197
24679	08:57:07.703	00:00:24.678	1481	-1024	-768	-1	-1	-1	-1	4	-1024	-768	-1	-1	-1	-1	4		0	0						Untertest4.avi	0	880	547	72	111				0	Content		-72	-111	24678593	2002780864
24696	08:57:07.720	00:00:24.695	1482	-1024	-768	-1	-1	-1	-1	4	-1024	-768	-1	-1	-1	-1	4		0	0						Untertest4.avi	0	880	547	72	111				0	Content		-72	-111	24695581	2002797852
24712	08:57:07.736	00:00:24.712	1483	-1024	-768	-1	-1	-1	-1	4	-1024	-768	-1	-1	-1	-1	4		0	0						Untertest4.avi	0	880	547	72	111				0	Content		-72	-111	24712248	2002814519
24729	08:57:07.753	00:00:24.728	1484	-1024	-768	-1	-1	-1	-1	4	-1024	-768	-1	-1	-1	-1	4		0	0						Untertest4.avi	0	880	547	72	111				0	Content		-72	-111	24728916	2002831187
24746	08:57:07.770	00:00:24.746	1485	-1024	-768	-1	-1	-1	-1	4	-1024	-768	-1	-1	-1	-1	4		0	0						Untertest4.avi	0	880	547	72	111				0	Content		-72	-111	24746171	2002848442
24763	08:57:07.787	00:00:24.762	1486	-1024	-768	-1	-1	-1	-1	4	-1024	-768	-1	-1	-1	-1	4		0	0						Untertest4.avi	0	880	547	72	111				0	Content		-72	-111	24762838	2002865109
24779	08:57:07.803	00:00:24.779	1487	-1024	-768	-1	-1	-1	-1	4	-1024	-768	-1	-1	-1	-1	4		0	0						Untertest4.avi	0	880	547	72	111				0	Content		-72	-111	24779072	2002881343
24796	08:57:07.820	00:00:24.795	1488	-1024	-768	-1	-1	-1	-1	4	-1024	-768	-1	-1	-1	-1	4		0	0						Untertest4.avi	0	880	547	72	111				0	Content		-72	-111	24795739	2002898010
24812	08:57:07.836	00:00:24.812	1489	-1024	-768	-1	-1	-1	-1	4	-1024	-768	-1	-1	-1	-1	4		0	0						Untertest4.avi	0	880	547	72	111				0	Content		-72	-111	24812406	2002914677
24828	08:57:07.852	00:00:24.828	1490	-1024	-768	-1	-1	-1	-1	4	-1024	-768	-1	-1	-1	-1	4		0	0						Untertest4.avi	0	880	547	72	111				0	Content		-72	-111	24828286	2002930557
24845	08:57:07.869	00:00:24.844	1491	-1024	-768	-1	-1	-1	-1	4	-1024	-768	-1	-1	-1	-1	4		0	0						Untertest4.avi	0	880	547	72	111				0	Content		-72	-111	24844909	2002947180
24862	08:57:07.886	00:00:24.861	1492	-1024	-768	-1	-1	-1	-1	4	-1024	-768	-1	-1	-1	-1	4		0	0						Untertest4.avi	0	880	547	72	111				0	Content		-72	-111	24861594	2002963865
24878	08:57:07.902	00:00:24.878	1493	-1024	-768	-1	-1	-1	-1	4	-1024	-768	-1	-1	-1	-1	4		0	0						Untertest4.avi	0	880	547	72	111				0	Content		-72	-111	24878262	2002980533
24895	08:57:07.919	00:00:24.894	1494	-1024	-768	-1	-1	-1	-1	4	-1024	-768	-1	-1	-1	-1	4		0	0						Untertest4.avi	0	880	547	72	111				0	Content		-72	-111	24894929	2002997200
24912	08:57:07.936	00:00:24.911	1495	-1024	-768	-1	-1	-1	-1	4	-1024	-768	-1	-1	-1	-1	4		0	0						Untertest4.avi	0	880	547	72	111				0	Content		-72	-111	24911580	2003013851
24928	08:57:07.952	00:00:24.928	1496	-1024	-768	-1	-1	-1	-1	4	-1024	-768	-1	-1	-1	-1	4		0	0						Untertest4.avi	0	880	547	72	111				0	Content		-72	-111	24928148	2003030419
24945	08:57:07.969	00:00:24.944	1497	-1024	-768	-1	-1	-1	-1	4	-1024	-768	-1	-1	-1	-1	4		0	0						Untertest4.avi	0	880	547	72	111				0	Content		-72	-111	24944781	2003047052
24962	08:57:07.986	00:00:24.961	1498	-1024	-768	-1	-1	-1	-1	4	-1024	-768	-1	-1	-1	-1	4		0	0						Untertest4.avi	0	880	547	72	111				0	Content		-72	-111	24961861	2003064132
24979	08:57:08.003	00:00:24.978	1499	-1024	-768	-1	-1	-1	-1	4	-1024	-768	-1	-1	-1	-1	4		0	0						Untertest4.avi	0	880	547	72	111				0	Content		-72	-111	24978528	2003080799
24995	08:57:08.019	00:00:24.995	1500	-1024	-768	-1	-1	-1	-1	4	-1024	-768	-1	-1	-1	-1	4		0	0						Untertest4.avi	0	880	547	72	111				0	Content		-72	-111	24995195	2003097466
25012	08:57:08.036	00:00:25.012	1501	-1024	-768	-1	-1	-1	-1	4	-1024	-768	-1	-1	-1	-1	4		0	0						Untertest4.avi	0	880	547	72	111				0	Content		-72	-111	25012345	2003114616
25029	08:57:08.053	00:00:25.029	1502	-1024	-768	-1	-1	-1	-1	4	-1024	-768	-1	-1	-1	-1	4		0	0						Untertest4.avi	0	880	547	72	111				0	Content		-72	-111	25029012	2003131283
25046	08:57:08.070	00:00:25.045	1503	-1024	-768	-1	-1	-1	-1	4	-1024	-768	-1	-1	-1	-1	4		0	0						Untertest4.avi	0	880	547	72	111				0	Content		-72	-111	25045680	2003147951
25062	08:57:08.086	00:00:25.061	1504	-1024	-768	-1	-1	-1	-1	4	-1024	-768	-1	-1	-1	-1	4		0	0						Untertest4.avi	0	880	547	72	111				0	Content		-72	-111	25061927	2003164198
25079	08:57:08.103	00:00:25.078	1505	-1024	-768	-1	-1	-1	-1	4	-1024	-768	-1	-1	-1	-1	4		0	0						Untertest4.avi	0	880	547	72	111				0	Content		-72	-111	25078594	2003180865
25095	08:57:08.119	00:00:25.095	1506	-1024	-768	-1	-1	-1	-1	4	-1024	-768	-1	-1	-1	-1	4		0	0						Untertest4.avi	0	880	547	72	111				0	Content		-72	-111	25095066	2003197337
25112	08:57:08.136	00:00:25.111	1507	-1024	-768	-1	-1	-1	-1	4	-1024	-768	-1	-1	-1	-1	4		0	0						Untertest4.avi	0	880	547	72	111				0	Content		-72	-111	25111733	2003214004
25128	08:57:08.152	00:00:25.128	1508	-1024	-768	-1	-1	-1	-1	4	-1024	-768	-1	-1	-1	-1	4		0	0						Untertest4.avi	0	880	547	72	111				0	Content		-72	-111	25128400	2003230671
25145	08:57:08.169	00:00:25.144	1509	-1024	-768	-1	-1	-1	-1	4	-1024	-768	-1	-1	-1	-1	4		0	0						Untertest4.avi	0	880	547	72	111				0	Content		-72	-111	25144760	2003247031
25161	08:57:08.185	00:00:25.161	1510	-1024	-768	-1	-1	-1	-1	4	-1024	-768	-1	-1	-1	-1	4		0	0						Untertest4.avi	0	880	547	72	111				0	Content		-72	-111	25161383	2003263654
25178	08:57:08.202	00:00:25.178	1511	-1024	-768	-1	-1	-1	-1	4	-1024	-768	-1	-1	-1	-1	4		0	0						Untertest4.avi	0	880	547	72	111				0	Content		-72	-111	25178059	2003280330
25195	08:57:08.219	00:00:25.194	1512	-1024	-768	-1	-1	-1	-1	4	-1024	-768	-1	-1	-1	-1	4		0	0						Untertest4.avi	0	880	547	72	111				0	Content		-72	-111	25194753	2003297024
25212	08:57:08.236	00:00:25.211	1513	-1024	-768	-1	-1	-1	-1	4	-1024	-768	-1	-1	-1	-1	4		0	0						Untertest4.avi	0	880	547	72	111				0	Content		-72	-111	25211586	2003313857
25228	08:57:08.252	00:00:25.228	1514	-1024	-768	-1	-1	-1	-1	4	-1024	-768	-1	-1	-1	-1	4		0	0						Untertest4.avi	0	880	547	72	111				0	Content		-72	-111	25228253	2003330524
25245	08:57:08.269	00:00:25.244	1515	-1024	-768	-1	-1	-1	-1	4	-1024	-768	-1	-1	-1	-1	4		0	0						Untertest4.avi	0	880	547	72	111				0	Content		-72	-111	25244920	2003347191
25262	08:57:08.286	00:00:25.261	1516	-1024	-768	-1	-1	-1	-1	4	-1024	-768	-1	-1	-1	-1	4		0	0						Untertest4.avi	0	880	547	72	111				0	Content		-72	-111	25261912	2003364183
25279	08:57:08.303	00:00:25.278	1517	-1024	-768	-1	-1	-1	-1	4	-1024	-768	-1	-1	-1	-1	4		0	0						Untertest4.avi	0	880	547	72	111				0	Content		-72	-111	25278579	2003380850
25295	08:57:08.319	00:00:25.295	1518	-1024	-768	-1	-1	-1	-1	4	-1024	-768	-1	-1	-1	-1	4		0	0						Untertest4.avi	0	880	547	72	111				0	Content		-72	-111	25295246	2003397517
25313	08:57:08.337	00:00:25.312	1519	-1024	-768	-1	-1	-1	-1	4	-1024	-768	-1	-1	-1	-1	4		0	0						Untertest4.avi	0	880	547	72	111				0	Content		-72	-111	25312568	2003414839
25329	08:57:08.353	00:00:25.329	1520	-1024	-768	-1	-1	-1	-1	4	-1024	-768	-1	-1	-1	-1	4		0	0						Untertest4.avi	0	880	547	72	111				0	Content		-72	-111	25329235	2003431506
25345	08:57:08.369	00:00:25.345	1521	-1024	-768	-1	-1	-1	-1	4	-1024	-768	-1	-1	-1	-1	4		0	0						Untertest4.avi	0	880	547	72	111				0	Content		-72	-111	25345451	2003447722
25362	08:57:08.386	00:00:25.362	1522	-1024	-768	-1	-1	-1	-1	4	-1024	-768	-1	-1	-1	-1	4		0	0						Untertest4.avi	0	880	547	72	111				0	Content		-72	-111	25362119	2003464390
25379	08:57:08.403	00:00:25.378	1523	-1024	-768	-1	-1	-1	-1	4	-1024	-768	-1	-1	-1	-1	4		0	0						Untertest4.avi	0	880	547	72	111				0	Content		-72	-111	25378786	2003481057
25394	08:57:08.418	00:00:25.394	1524	-1024	-768	-1	-1	-1	-1	4	-1024	-768	-1	-1	-1	-1	4		0	0						Untertest4.avi	0	880	547	72	111				0	Content		-72	-111	25394495	2003496766
25411	08:57:08.435	00:00:25.411	1525	-1024	-768	-1	-1	-1	-1	4	-1024	-768	-1	-1	-1	-1	4		0	0						Untertest4.avi	0	880	547	72	111				0	Content		-72	-111	25411243	2003513514
25428	08:57:08.452	00:00:25.427	1526	-1024	-768	-1	-1	-1	-1	4	-1024	-768	-1	-1	-1	-1	4		0	0						Untertest4.avi	0	880	547	72	111				0	Content		-72	-111	25427900	2003530171
25445	08:57:08.469	00:00:25.444	1527	-1024	-768	-1	-1	-1	-1	4	-1024	-768	-1	-1	-1	-1	4		0	0						Untertest4.avi	0	880	547	72	111				0	Content		-72	-111	25444567	2003546838
25461	08:57:08.485	00:00:25.461	1528	-1024	-768	-1	-1	-1	-1	4	-1024	-768	-1	-1	-1	-1	4		0	0						Untertest4.avi	0	880	547	72	111				0	Content		-72	-111	25461234	2003563505
25478	08:57:08.502	00:00:25.477	1529	-1024	-768	-1	-1	-1	-1	4	-1024	-768	-1	-1	-1	-1	4		0	0						Untertest4.avi	0	880	547	72	111				0	Content		-72	-111	25477917	2003580188
25494	08:57:08.518	00:00:25.494	1530	-1024	-768	-1	-1	-1	-1	4	-1024	-768	-1	-1	-1	-1	4		0	0						Untertest4.avi	0	880	547	72	111				0	Content		-72	-111	25494486	2003596757
25511	08:57:08.535	00:00:25.511	1531	-1024	-768	-1	-1	-1	-1	4	-1024	-768	-1	-1	-1	-1	4		0	0						Untertest4.avi	0	880	547	72	111				0	Content		-72	-111	25511422	2003613693
25528	08:57:08.552	00:00:25.528	1532	-1024	-768	-1	-1	-1	-1	4	-1024	-768	-1	-1	-1	-1	4		0	0						Untertest4.avi	0	880	547	72	111				0	Content		-72	-111	25528090	2003630361
25545	08:57:08.569	00:00:25.545	1533	-1024	-768	-1	-1	-1	-1	4	-1024	-768	-1	-1	-1	-1	4		0	0						Untertest4.avi	0	880	547	72	111				0	Content		-72	-111	25545223	2003647494
25562	08:57:08.586	00:00:25.561	1534	-1024	-768	-1	-1	-1	-1	4	-1024	-768	-1	-1	-1	-1	4		0	0						Untertest4.avi	0	880	547	72	111				0	Content		-72	-111	25561890	2003664161
25579	08:57:08.603	00:00:25.578	1535	-1024	-768	-1	-1	-1	-1	4	-1024	-768	-1	-1	-1	-1	4		0	0						Untertest4.avi	0	880	547	72	111				0	Content		-72	-111	25578919	2003681190
25596	08:57:08.620	00:00:25.595	1536	-1024	-768	-1	-1	-1	-1	4	-1024	-768	-1	-1	-1	-1	4		0	0						Untertest4.avi	0	880	547	72	111				0	Content		-72	-111	25595586	2003697857
25612	08:57:08.636	00:00:25.612	1537	-1024	-768	-1	-1	-1	-1	4	-1024	-768	-1	-1	-1	-1	4		0	0						Untertest4.avi	0	880	547	72	111				0	Content		-72	-111	25612253	2003714524
25630	08:57:08.654	00:00:25.629	1538	-1024	-768	-1	-1	-1	-1	4	-1024	-768	-1	-1	-1	-1	4		0	0						Untertest4.avi	0	880	547	72	111				0	Content		-72	-111	25629596	2003731867
25644	08:57:08.668	00:00:25.644	1539	-1024	-768	-1	-1	-1	-1	4	-1024	-768	-1	-1	-1	-1	4		0	0						Untertest4.avi	0	880	547	72	111				0	Content		-72	-111	25644343	2003746614
25661	08:57:08.685	00:00:25.661	1540	-1024	-768	-1	-1	-1	-1	4	-1024	-768	-1	-1	-1	-1	4		0	0						Untertest4.avi	0	880	547	72	111				0	Content		-72	-111	25661009	2003763280
25678	08:57:08.702	00:00:25.677	1541	-1024	-768	-1	-1	-1	-1	4	-1024	-768	-1	-1	-1	-1	4		0	0						Untertest4.avi	0	880	547	72	111				0	Content		-72	-111	25677676	2003779947
25694	08:57:08.718	00:00:25.694	1542	-1024	-768	-1	-1	-1	-1	4	-1024	-768	-1	-1	-1	-1	4		0	0						Untertest4.avi	0	880	547	72	111				0	Content		-72	-111	25694344	2003796615
25711	08:57:08.735	00:00:25.710	1543	-1024	-768	-1	-1	-1	-1	4	-1024	-768	-1	-1	-1	-1	4		0	0						Untertest4.avi	0	880	547	72	111				0	Content		-72	-111	25710963	2003813234
25728	08:57:08.752	00:00:25.727	1544	-1024	-768	-1	-1	-1	-1	4	-1024	-768	-1	-1	-1	-1	4		0	0						Untertest4.avi	0	880	547	72	111				0	Content		-72	-111	25727762	2003830033
25744	08:57:08.768	00:00:25.744	1545	-1024	-768	-1	-1	-1	-1	4	-1024	-768	-1	-1	-1	-1	4		0	0						Untertest4.avi	0	880	547	72	111				0	Content		-72	-111	25744333	2003846604
25761	08:57:08.785	00:00:25.761	1546	-1024	-768	-1	-1	-1	-1	4	-1024	-768	-1	-1	-1	-1	4		0	0						Untertest4.avi	0	880	547	72	111				0	Content		-72	-111	25761169	2003863440
25778	08:57:08.802	00:00:25.777	1547	-1024	-768	-1	-1	-1	-1	4	-1024	-768	-1	-1	-1	-1	4		0	0						Untertest4.avi	0	880	547	72	111				0	Content		-72	-111	25777836	2003880107
25795	08:57:08.819	00:00:25.794	1548	-1024	-768	-1	-1	-1	-1	4	-1024	-768	-1	-1	-1	-1	4		0	0						Untertest4.avi	0	880	547	72	111				0	Content		-72	-111	25794503	2003896774
25811	08:57:08.835	00:00:25.811	1549	-1024	-768	-1	-1	-1	-1	4	-1024	-768	-1	-1	-1	-1	4		0	0						Untertest4.avi	0	880	547	72	111				0	Content		-72	-111	25811485	2003913756
25828	08:57:08.852	00:00:25.828	1550	-1024	-768	-1	-1	-1	-1	4	-1024	-768	-1	-1	-1	-1	4		0	0						Untertest4.avi	0	880	547	72	111				0	Content		-72	-111	25828152	2003930423
25845	08:57:08.869	00:00:25.844	1551	-1024	-768	-1	-1	-1	-1	4	-1024	-768	-1	-1	-1	-1	4		0	0						Untertest4.avi	0	880	547	72	111				0	Content		-72	-111	25844820	2003947091
25862	08:57:08.886	00:00:25.862	1552	-1024	-768	-1	-1	-1	-1	4	-1024	-768	-1	-1	-1	-1	4		0	0						Untertest4.avi	0	880	547	72	111				0	Content		-72	-111	25862134	2003964405
25879	08:57:08.903	00:00:25.878	1553	-1024	-768	-1	-1	-1	-1	4	-1024	-768	-1	-1	-1	-1	4		0	0						Untertest4.avi	0	880	547	72	111				0	Content		-72	-111	25878801	2003981072
25895	08:57:08.919	00:00:25.895	1554	-1024	-768	-1	-1	-1	-1	4	-1024	-768	-1	-1	-1	-1	4		0	0						Untertest4.avi	0	880	547	72	111				0	Content		-72	-111	25895150	2003997421
25912	08:57:08.936	00:00:25.911	1555	-1024	-768	-1	-1	-1	-1	4	-1024	-768	-1	-1	-1	-1	4		0	0						Untertest4.avi	0	880	547	72	111				0	Content		-72	-111	25911817	2004014088
25928	08:57:08.952	00:00:25.928	1556	-1024	-768	-1	-1	-1	-1	4	-1024	-768	-1	-1	-1	-1	4		0	0						Untertest4.avi	0	880	547	72	111				0	Content		-72	-111	25928484	2004030755
25945	08:57:08.969	00:00:25.945	1557	-1024	-768	-1	-1	-1	-1	4	-1024	-768	-1	-1	-1	-1	4		0	0						Untertest4.avi	0	880	547	72	111				0	Content		-72	-111	25945151	2004047422
25961	08:57:08.985	00:00:25.960	1558	-1024	-768	-1	-1	-1	-1	4	-1024	-768	-1	-1	-1	-1	4		0	0						Untertest4.avi	0	880	547	72	111				0	Content		-72	-111	25960816	2004063087
25977	08:57:09.001	00:00:25.977	1559	-1024	-768	-1	-1	-1	-1	4	-1024	-768	-1	-1	-1	-1	4		0	0						Untertest4.avi	0	880	547	72	111				0	Content		-72	-111	25977439	2004079710
25994	08:57:09.018	00:00:25.994	1560	-1024	-768	-1	-1	-1	-1	4	-1024	-768	-1	-1	-1	-1	4		0	0						Untertest4.avi	0	880	547	72	111				0	Content		-72	-111	25994125	2004096396
26011	08:57:09.035	00:00:26.010	1561	-1024	-768	-1	-1	-1	-1	4	-1024	-768	-1	-1	-1	-1	4		0	0						Untertest4.avi	0	880	547	72	111				0	Content		-72	-111	26010793	2004113064
26027	08:57:09.051	00:00:26.027	1562	-1024	-768	-1	-1	-1	-1	4	-1024	-768	-1	-1	-1	-1	4		0	0						Untertest4.avi	0	880	547	72	111				0	Content		-72	-111	26027460	2004129731
26044	08:57:09.068	00:00:26.044	1563	-1024	-768	-1	-1	-1	-1	4	-1024	-768	-1	-1	-1	-1	4		0	0						Untertest4.avi	0	880	547	72	111				0	Content		-72	-111	26044240	2004146511
26061	08:57:09.085	00:00:26.060	1564	-1024	-768	-1	-1	-1	-1	4	-1024	-768	-1	-1	-1	-1	4		0	0						Untertest4.avi	0	880	547	72	111				0	Content		-72	-111	26060808	2004163079
26077	08:57:09.101	00:00:26.077	1565	-1024	-768	-1	-1	-1	-1	4	-1024	-768	-1	-1	-1	-1	4		0	0						Untertest4.avi	0	880	547	72	111				0	Content		-72	-111	26077442	2004179713
26095	08:57:09.119	00:00:26.094	1566	-1024	-768	-1	-1	-1	-1	4	-1024	-768	-1	-1	-1	-1	4		0	0						Untertest4.avi	0	880	547	72	111				0	Content		-72	-111	26094522	2004196793
26111	08:57:09.135	00:00:26.111	1567	-1024	-768	-1	-1	-1	-1	4	-1024	-768	-1	-1	-1	-1	4		0	0						Untertest4.avi	0	880	547	72	111				0	Content		-72	-111	26111189	2004213460
26128	08:57:09.152	00:00:26.127	1568	-1024	-768	-1	-1	-1	-1	4	-1024	-768	-1	-1	-1	-1	4		0	0						Untertest4.avi	0	880	547	72	111				0	Content		-72	-111	26127856	2004230127
26145	08:57:09.169	00:00:26.145	1569	-1024	-768	-1	-1	-1	-1	4	-1024	-768	-1	-1	-1	-1	4		0	0						Untertest4.avi	0	880	547	72	111				0	Content		-72	-111	26145004	2004247275
26162	08:57:09.186	00:00:26.161	1570	-1024	-768	-1	-1	-1	-1	4	-1024	-768	-1	-1	-1	-1	4		0	0						Untertest4.avi	0	880	547	72	111				0	Content		-72	-111	26161672	2004263943
26178	08:57:09.202	00:00:26.178	1571	-1024	-768	-1	-1	-1	-1	4	-1024	-768	-1	-1	-1	-1	4		0	0						Untertest4.avi	0	880	547	72	111				0	Content		-72	-111	26178339	2004280610
26196	08:57:09.220	00:00:26.195	1572	-1024	-768	-1	-1	-1	-1	4	-1024	-768	-1	-1	-1	-1	4		0	0						Untertest4.avi	0	880	547	72	111				0	Content		-72	-111	26195921	2004298192
26211	08:57:09.235	00:00:26.210	1573	-1024	-768	-1	-1	-1	-1	4	-1024	-768	-1	-1	-1	-1	4		0	0						Untertest4.avi	0	880	547	72	111				0	Content		-72	-111	26210667	2004312938
26227	08:57:09.251	00:00:26.227	1574	-1024	-768	-1	-1	-1	-1	4	-1024	-768	-1	-1	-1	-1	4		0	0						Untertest4.avi	0	880	547	72	111				0	Content		-72	-111	26227333	2004329604
26244	08:57:09.268	00:00:26.244	1575	-1024	-768	-1	-1	-1	-1	4	-1024	-768	-1	-1	-1	-1	4		0	0						Untertest4.avi	0	880	547	72	111				0	Content		-72	-111	26244000	2004346271
26261	08:57:09.285	00:00:26.260	1576	-1024	-768	-1	-1	-1	-1	4	-1024	-768	-1	-1	-1	-1	4		0	0						Untertest4.avi	0	880	547	72	111				0	Content		-72	-111	26260667	2004362938
26277	08:57:09.301	00:00:26.277	1577	-1024	-768	-1	-1	-1	-1	4	-1024	-768	-1	-1	-1	-1	4		0	0						Untertest4.avi	0	880	547	72	111				0	Content		-72	-111	26277284	2004379555
26294	08:57:09.318	00:00:26.293	1578	-1024	-768	-1	-1	-1	-1	4	-1024	-768	-1	-1	-1	-1	4		0	0						Untertest4.avi	0	880	547	72	111				0	Content		-72	-111	26293965	2004396236
26311	08:57:09.335	00:00:26.310	1579	-1024	-768	-1	-1	-1	-1	4	-1024	-768	-1	-1	-1	-1	4		0	0						Untertest4.avi	0	880	547	72	111				0	Content		-72	-111	26310658	2004412929
26327	08:57:09.351	00:00:26.327	1580	-1024	-768	-1	-1	-1	-1	4	-1024	-768	-1	-1	-1	-1	4		0	0						Untertest4.avi	0	880	547	72	111				0	Content		-72	-111	26327492	2004429763
26344	08:57:09.368	00:00:26.344	1581	-1024	-768	-1	-1	-1	-1	4	-1024	-768	-1	-1	-1	-1	4		0	0						Untertest4.avi	0	880	547	72	111				0	Content		-72	-111	26344159	2004446430
26361	08:57:09.385	00:00:26.360	1582	-1024	-768	-1	-1	-1	-1	4	-1024	-768	-1	-1	-1	-1	4		0	0						Untertest4.avi	0	880	547	72	111				0	Content		-72	-111	26360826	2004463097
26378	08:57:09.402	00:00:26.377	1583	-1024	-768	-1	-1	-1	-1	4	-1024	-768	-1	-1	-1	-1	4		0	0						Untertest4.avi	0	880	547	72	111				0	Content		-72	-111	26377814	2004480085
26394	08:57:09.418	00:00:26.394	1584	-1024	-768	-1	-1	-1	-1	4	-1024	-768	-1	-1	-1	-1	4		0	0						Untertest4.avi	0	880	547	72	111				0	Content		-72	-111	26394481	2004496752
26411	08:57:09.435	00:00:26.411	1585	-1024	-768	-1	-1	-1	-1	4	-1024	-768	-1	-1	-1	-1	4		0	0						Untertest4.avi	0	880	547	72	111				0	Content		-72	-111	26411148	2004513419
26428	08:57:09.452	00:00:26.428	1586	-1024	-768	-1	-1	-1	-1	4	-1024	-768	-1	-1	-1	-1	4		0	0						Untertest4.avi	0	880	547	72	111				0	Content		-72	-111	26428232	2004530503
26445	08:57:09.469	00:00:26.444	1587	-1024	-768	-1	-1	-1	-1	4	-1024	-768	-1	-1	-1	-1	4		0	0						Untertest4.avi	0	880	547	72	111				0	Content		-72	-111	26444899	2004547170
26462	08:57:09.486	00:00:26.461	1588	-1024	-768	-1	-1	-1	-1	4	-1024	-768	-1	-1	-1	-1	4		0	0						Untertest4.avi	0	880	547	72	111				0	Content		-72	-111	26461566	2004563837
26478	08:57:09.502	00:00:26.477	1589	-1024	-768	-1	-1	-1	-1	4	-1024	-768	-1	-1	-1	-1	4		0	0						Untertest4.avi	0	880	547	72	111				0	Content		-72	-111	26477848	2004580119
26495	08:57:09.519	00:00:26.494	1590	-1024	-768	-1	-1	-1	-1	4	-1024	-768	-1	-1	-1	-1	4		0	0						Untertest4.avi	0	880	547	72	111				0	Content		-72	-111	26494515	2004596786
26511	08:57:09.535	00:00:26.511	1591	-1024	-768	-1	-1	-1	-1	4	-1024	-768	-1	-1	-1	-1	4		0	0						Untertest4.avi	0	880	547	72	111				0	Content		-72	-111	26511182	2004613453
26527	08:57:09.551	00:00:26.527	1592	-1024	-768	-1	-1	-1	-1	4	-1024	-768	-1	-1	-1	-1	4		0	0						Untertest4.avi	0	880	547	72	111				0	Content		-72	-111	26527144	2004629415
26544	08:57:09.568	00:00:26.543	1593	-1024	-768	-1	-1	-1	-1	4	-1024	-768	-1	-1	-1	-1	4		0	0						Untertest4.avi	0	880	547	72	111				0	Content		-72	-111	26543769	2004646040
26560	08:57:09.584	00:00:26.560	1594	-1024	-768	-1	-1	-1	-1	4	-1024	-768	-1	-1	-1	-1	4		0	0						Untertest4.avi	0	880	547	72	111				0	Content		-72	-111	26560455	2004662726
26577	08:57:09.601	00:00:26.577	1595	-1024	-768	-1	-1	-1	-1	4	-1024	-768	-1	-1	-1	-1	4		0	0						Untertest4.avi	0	880	547	72	111				0	Content		-72	-111	26577122	2004679393
26594	08:57:09.618	00:00:26.593	1596	-1024	-768	-1	-1	-1	-1	4	-1024	-768	-1	-1	-1	-1	4		0	0						Untertest4.avi	0	880	547	72	111				0	Content		-72	-111	26593789	2004696060
26610	08:57:09.634	00:00:26.610	1597	-1024	-768	-1	-1	-1	-1	4	-1024	-768	-1	-1	-1	-1	4		0	0						Untertest4.avi	0	880	547	72	111				0	Content		-72	-111	26610444	2004712715
26627	08:57:09.651	00:00:26.627	1598	-1024	-768	-1	-1	-1	-1	4	-1024	-768	-1	-1	-1	-1	4		0	0						Untertest4.avi	0	880	547	72	111				0	Content		-72	-111	26627012	2004729283
26644	08:57:09.668	00:00:26.643	1599	-1024	-768	-1	-1	-1	-1	4	-1024	-768	-1	-1	-1	-1	4		0	0						Untertest4.avi	0	880	547	72	111				0	Content		-72	-111	26643641	2004745912
26661	08:57:09.685	00:00:26.660	1600	-1024	-768	-1	-1	-1	-1	4	-1024	-768	-1	-1	-1	-1	4		0	0						Untertest4.avi	0	880	547	72	111				0	Content		-72	-111	26660722	2004762993
26677	08:57:09.701	00:00:26.677	1601	-1024	-768	-1	-1	-1	-1	4	-1024	-768	-1	-1	-1	-1	4		0	0						Untertest4.avi	0	880	547	72	111				0	Content		-72	-111	26677389	2004779660
26694	08:57:09.718	00:00:26.694	1602	-1024	-768	-1	-1	-1	-1	4	-1024	-768	-1	-1	-1	-1	4		0	0						Untertest4.avi	0	880	547	72	111				0	Content		-72	-111	26694056	2004796327
26711	08:57:09.735	00:00:26.711	1603	-1024	-768	-1	-1	-1	-1	4	-1024	-768	-1	-1	-1	-1	4		0	0						Untertest4.avi	0	880	547	72	111				0	Content		-72	-111	26711204	2004813475
26728	08:57:09.752	00:00:26.727	1604	-1024	-768	-1	-1	-1	-1	4	-1024	-768	-1	-1	-1	-1	4		0	0						Untertest4.avi	0	880	547	72	111				0	Content		-72	-111	26727871	2004830142
26745	08:57:09.769	00:00:26.744	1605	-1024	-768	-1	-1	-1	-1	4	-1024	-768	-1	-1	-1	-1	4		0	0						Untertest4.avi	0	880	547	72	111				0	Content		-72	-111	26744538	2004846809
26762	08:57:09.786	00:00:26.762	1606	-1024	-768	-1	-1	-1	-1	4	-1024	-768	-1	-1	-1	-1	4		0	0						Untertest4.avi	0	880	547	72	111				0	Content		-72	-111	26762123	2004864394
26777	08:57:09.801	00:00:26.776	1607	-1024	-768	-1	-1	-1	-1	4	-1024	-768	-1	-1	-1	-1	4		0	0						Untertest4.avi	0	880	547	72	111				0	Content		-72	-111	26776998	2004879269
26794	08:57:09.818	00:00:26.793	1608	-1024	-768	-1	-1	-1	-1	4	-1024	-768	-1	-1	-1	-1	4		0	0						Untertest4.avi	0	880	547	72	111				0	Content		-72	-111	26793623	2004895894
26810	08:57:09.834	00:00:26.810	1609	-1024	-768	-1	-1	-1	-1	4	-1024	-768	-1	-1	-1	-1	4		0	0						Untertest4.avi	0	880	547	72	111				0	Content		-72	-111	26810291	2004912562
26827	08:57:09.851	00:00:26.826	1610	-1024	-768	-1	-1	-1	-1	4	-1024	-768	-1	-1	-1	-1	4		0	0						Untertest4.avi	0	880	547	72	111				0	Content		-72	-111	26826958	2004929229
26844	08:57:09.868	00:00:26.843	1611	-1024	-768	-1	-1	-1	-1	4	-1024	-768	-1	-1	-1	-1	4		0	0						Untertest4.avi	0	880	547	72	111				0	Content		-72	-111	26843624	2004945895
26860	08:57:09.884	00:00:26.860	1612	-1024	-768	-1	-1	-1	-1	4	-1024	-768	-1	-1	-1	-1	4		0	0						Untertest4.avi	0	880	547	72	111				0	Content		-72	-111	26860296	2004962567
26877	08:57:09.901	00:00:26.876	1613	-1024	-768	-1	-1	-1	-1	4	-1024	-768	-1	-1	-1	-1	4		0	0						Untertest4.avi	0	880	547	72	111				0	Content		-72	-111	26876864	2004979135
26894	08:57:09.918	00:00:26.893	1614	-1024	-768	-1	-1	-1	-1	4	-1024	-768	-1	-1	-1	-1	4		0	0						Untertest4.avi	0	880	547	72	111				0	Content		-72	-111	26893739	2004996010
26910	08:57:09.934	00:00:26.910	1615	-1024	-768	-1	-1	-1	-1	4	-1024	-768	-1	-1	-1	-1	4		0	0						Untertest4.avi	0	880	547	72	111				0	Content		-72	-111	26910406	2005012677
26927	08:57:09.951	00:00:26.927	1616	-1024	-768	-1	-1	-1	-1	4	-1024	-768	-1	-1	-1	-1	4		0	0						Untertest4.avi	0	880	547	72	111				0	Content		-72	-111	26927073	2005029344
26944	08:57:09.968	00:00:26.944	1617	-1024	-768	-1	-1	-1	-1	4	-1024	-768	-1	-1	-1	-1	4		0	0						Untertest4.avi	0	880	547	72	111				0	Content		-72	-111	26944084	2005046355
26961	08:57:09.985	00:00:26.960	1618	-1024	-768	-1	-1	-1	-1	4	-1024	-768	-1	-1	-1	-1	4		0	0						Untertest4.avi	0	880	547	72	111				0	Content		-72	-111	26960752	2005063023
26977	08:57:10.001	00:00:26.977	1619	-1024	-768	-1	-1	-1	-1	4	-1024	-768	-1	-1	-1	-1	4		0	0						Untertest4.avi	0	880	547	72	111				0	Content		-72	-111	26977419	2005079690
26995	08:57:10.019	00:00:26.994	1620	-1024	-768	-1	-1	-1	-1	4	-1024	-768	-1	-1	-1	-1	4		0	0						Untertest4.avi	0	880	547	72	111				0	Content		-72	-111	26994699	2005096970
27011	08:57:10.035	00:00:27.011	1621	-1024	-768	-1	-1	-1	-1	4	-1024	-768	-1	-1	-1	-1	4		0	0						Untertest4.avi	0	880	547	72	111				0	Content		-72	-111	27011366	2005113637
27028	08:57:10.052	00:00:27.027	1622	-1024	-768	-1	-1	-1	-1	4	-1024	-768	-1	-1	-1	-1	4		0	0						Untertest4.avi	0	880	547	72	111				0	Content		-72	-111	27027612	2005129883
27044	08:57:10.068	00:00:27.044	1623	-1024	-768	-1	-1	-1	-1	4	-1024	-768	-1	-1	-1	-1	4		0	0						Untertest4.avi	0	880	547	72	111				0	Content		-72	-111	27044279	2005146550
27061	08:57:10.085	00:00:27.060	1624	-1024	-768	-1	-1	-1	-1	4	-1024	-768	-1	-1	-1	-1	4		0	0						Untertest4.avi	0	880	547	72	111				0	Content		-72	-111	27060946	2005163217
27077	08:57:10.101	00:00:27.076	1625	-1024	-768	-1	-1	-1	-1	4	-1024	-768	-1	-1	-1	-1	4		0	0						Untertest4.avi	0	880	547	72	111				0	Content		-72	-111	27076724	2005178995
27093	08:57:10.117	00:00:27.093	1626	-1024	-768	-1	-1	-1	-1	4	-1024	-768	-1	-1	-1	-1	4		0	0						Untertest4.avi	0	880	547	72	111				0	Content		-72	-111	27093347	2005195618
27110	08:57:10.134	00:00:27.110	1627	-1024	-768	-1	-1	-1	-1	4	-1024	-768	-1	-1	-1	-1	4		0	0						Untertest4.avi	0	880	547	72	111				0	Content		-72	-111	27110033	2005212304
27127	08:57:10.151	00:00:27.126	1628	-1024	-768	-1	-1	-1	-1	4	-1024	-768	-1	-1	-1	-1	4		0	0						Untertest4.avi	0	880	547	72	111				0	Content		-72	-111	27126701	2005228972
27143	08:57:10.167	00:00:27.143	1629	-1024	-768	-1	-1	-1	-1	4	-1024	-768	-1	-1	-1	-1	4		0	0						Untertest4.avi	0	880	547	72	111				0	Content		-72	-111	27143368	2005245639
27160	08:57:10.184	00:00:27.160	1630	-1024	-768	-1	-1	-1	-1	4	-1024	-768	-1	-1	-1	-1	4		0	0						Untertest4.avi	0	880	547	72	111				0	Content		-72	-111	27160150	2005262421
27177	08:57:10.201	00:00:27.176	1631	-1024	-768	-1	-1	-1	-1	4	-1024	-768	-1	-1	-1	-1	4		0	0						Untertest4.avi	0	880	547	72	111				0	Content		-72	-111	27176717	2005278988
27194	08:57:10.218	00:00:27.193	1632	-1024	-768	-1	-1	-1	-1	4	-1024	-768	-1	-1	-1	-1	4		0	0						Untertest4.avi	0	880	547	72	111				0	Content		-72	-111	27193652	2005295923
27210	08:57:10.234	00:00:27.210	1633	-1024	-768	-1	-1	-1	-1	4	-1024	-768	-1	-1	-1	-1	4		0	0						Untertest4.avi	0	880	547	72	111				0	Content		-72	-111	27210319	2005312590
27227	08:57:10.251	00:00:27.227	1634	-1024	-768	-1	-1	-1	-1	4	-1024	-768	-1	-1	-1	-1	4		0	0						Untertest4.avi	0	880	547	72	111				0	Content		-72	-111	27227452	2005329723
27244	08:57:10.268	00:00:27.244	1635	-1024	-768	-1	-1	-1	-1	4	-1024	-768	-1	-1	-1	-1	4		0	0						Untertest4.avi	0	880	547	72	111				0	Content		-72	-111	27244119	2005346390
27261	08:57:10.285	00:00:27.261	1636	-1024	-768	-1	-1	-1	-1	4	-1024	-768	-1	-1	-1	-1	4		0	0						Untertest4.avi	0	880	547	72	111				0	Content		-72	-111	27261105	2005363376
27278	08:57:10.302	00:00:27.277	1637	-1024	-768	-1	-1	-1	-1	4	-1024	-768	-1	-1	-1	-1	4		0	0						Untertest4.avi	0	880	547	72	111				0	Content		-72	-111	27277773	2005380044
27294	08:57:10.318	00:00:27.294	1638	-1024	-768	-1	-1	-1	-1	4	-1024	-768	-1	-1	-1	-1	4		0	0						Untertest4.avi	0	880	547	72	111				0	Content		-72	-111	27294440	2005396711
27312	08:57:10.336	00:00:27.311	1639	-1024	-768	-1	-1	-1	-1	4	-1024	-768	-1	-1	-1	-1	4		0	0						Untertest4.avi	0	880	547	72	111				0	Content		-72	-111	27311825	2005414096
27327	08:57:10.351	00:00:27.326	1640	-1024	-768	-1	-1	-1	-1	4	-1024	-768	-1	-1	-1	-1	4		0	0						Untertest4.avi	0	880	547	72	111				0	Content		-72	-111	27326573	2005428844
27343	08:57:10.367	00:00:27.343	1641	-1024	-768	-1	-1	-1	-1	4	-1024	-768	-1	-1	-1	-1	4		0	0						Untertest4.avi	0	880	547	72	111				0	Content		-72	-111	27343239	2005445510
27360	08:57:10.384	00:00:27.359	1642	-1024	-768	-1	-1	-1	-1	4	-1024	-768	-1	-1	-1	-1	4		0	0						Untertest4.avi	0	880	547	72	111				0	Content		-72	-111	27359906	2005462177
27377	08:57:10.401	00:00:27.376	1643	-1024	-768	-1	-1	-1	-1	4	-1024	-768	-1	-1	-1	-1	4		0	0						Untertest4.avi	0	880	547	72	111				0	Content		-72	-111	27376573	2005478844
27393	08:57:10.417	00:00:27.393	1644	-1024	-768	-1	-1	-1	-1	4	-1024	-768	-1	-1	-1	-1	4		0	0						Untertest4.avi	0	880	547	72	111				0	Content		-72	-111	27393193	2005495464
27410	08:57:10.434	00:00:27.409	1645	-1024	-768	-1	-1	-1	-1	4	-1024	-768	-1	-1	-1	-1	4		0	0						Untertest4.avi	0	880	547	72	111				0	Content		-72	-111	27409877	2005512148
27427	08:57:10.451	00:00:27.426	1646	-1024	-768	-1	-1	-1	-1	4	-1024	-768	-1	-1	-1	-1	4		0	0						Untertest4.avi	0	880	547	72	111				0	Content		-72	-111	27426582	2005528853
27443	08:57:10.467	00:00:27.443	1647	-1024	-768	-1	-1	-1	-1	4	-1024	-768	-1	-1	-1	-1	4		0	0						Untertest4.avi	0	880	547	72	111				0	Content		-72	-111	27443409	2005545680
27460	08:57:10.484	00:00:27.460	1648	-1024	-768	-1	-1	-1	-1	4	-1024	-768	-1	-1	-1	-1	4		0	0						Untertest4.avi	0	880	547	72	111				0	Content		-72	-111	27460076	2005562347
27477	08:57:10.501	00:00:27.476	1649	-1024	-768	-1	-1	-1	-1	4	-1024	-768	-1	-1	-1	-1	4		0	0						Untertest4.avi	0	880	547	72	111				0	Content		-72	-111	27476743	2005579014
27494	08:57:10.518	00:00:27.493	1650	-1024	-768	-1	-1	-1	-1	4	-1024	-768	-1	-1	-1	-1	4		0	0						Untertest4.avi	0	880	547	72	111				0	Content		-72	-111	27493724	2005595995
27510	08:57:10.534	00:00:27.510	1651	-1024	-768	-1	-1	-1	-1	4	-1024	-768	-1	-1	-1	-1	4		0	0						Untertest4.avi	0	880	547	72	111				0	Content		-72	-111	27510391	2005612662
27527	08:57:10.551	00:00:27.527	1652	-1024	-768	-1	-1	-1	-1	4	-1024	-768	-1	-1	-1	-1	4		0	0						Untertest4.avi	0	880	547	72	111				0	Content		-72	-111	27527058	2005629329
27544	08:57:10.568	00:00:27.544	1653	-1024	-768	-1	-1	-1	-1	4	-1024	-768	-1	-1	-1	-1	4		0	0						Untertest4.avi	0	880	547	72	111				0	Content		-72	-111	27544372	2005646643
27561	08:57:10.585	00:00:27.561	1654	-1024	-768	-1	-1	-1	-1	4	-1024	-768	-1	-1	-1	-1	4		0	0						Untertest4.avi	0	880	547	72	111				0	Content		-72	-111	27561039	2005663310
27577	08:57:10.601	00:00:27.577	1655	-1024	-768	-1	-1	-1	-1	4	-1024	-768	-1	-1	-1	-1	4		0	0						Untertest4.avi	0	880	547	72	111				0	Content		-72	-111	27577253	2005679524
27594	08:57:10.618	00:00:27.593	1656	-1024	-768	-1	-1	-1	-1	4	-1024	-768	-1	-1	-1	-1	4		0	0						Untertest4.avi	0	880	547	72	111				0	Content		-72	-111	27593921	2005696192
27611	08:57:10.635	00:00:27.610	1657	-1024	-768	-1	-1	-1	-1	4	-1024	-768	-1	-1	-1	-1	4		0	0						Untertest4.avi	0	880	547	72	111				0	Content		-72	-111	27610588	2005712859
27626	08:57:10.650	00:00:27.626	1658	-1024	-768	-1	-1	-1	-1	4	-1024	-768	-1	-1	-1	-1	4		0	0						Untertest4.avi	0	880	547	72	111				0	Content		-72	-111	27626425	2005728696
27643	08:57:10.667	00:00:27.643	1659	-1024	-768	-1	-1	-1	-1	4	-1024	-768	-1	-1	-1	-1	4		0	0						Untertest4.avi	0	880	547	72	111				0	Content		-72	-111	27643047	2005745318
27660	08:57:10.684	00:00:27.659	1660	-1024	-768	-1	-1	-1	-1	4	-1024	-768	-1	-1	-1	-1	4		0	0						Untertest4.avi	0	880	547	72	111				0	Content		-72	-111	27659732	2005762003
27676	08:57:10.700	00:00:27.676	1661	-1024	-768	-1	-1	-1	-1	4	-1024	-768	-1	-1	-1	-1	4		0	0						Untertest4.avi	0	880	547	72	111				0	Content		-72	-111	27676399	2005778670
27693	08:57:10.717	00:00:27.693	1662	-1024	-768	-1	-1	-1	-1	4	-1024	-768	-1	-1	-1	-1	4		0	0						Untertest4.avi	0	880	547	72	111				0	Content		-72	-111	27693066	2005795337
27710	08:57:10.734	00:00:27.709	1663	-1024	-768	-1	-1	-1	-1	4	-1024	-768	-1	-1	-1	-1	4		0	0						Untertest4.avi	0	880	547	72	111				0	Content		-72	-111	27709720	2005811991
27726	08:57:10.750	00:00:27.726	1664	-1024	-768	-1	-1	-1	-1	4	-1024	-768	-1	-1	-1	-1	4		0	0						Untertest4.avi	0	880	547	72	111				0	Content		-72	-111	27726367	2005828638
27743	08:57:10.767	00:00:27.743	1665	-1024	-768	-1	-1	-1	-1	4	-1024	-768	-1	-1	-1	-1	4		0	0						Untertest4.avi	0	880	547	72	111				0	Content		-72	-111	27743034	2005845305
27760	08:57:10.784	00:00:27.759	1666	-1024	-768	-1	-1	-1	-1	4	-1024	-768	-1	-1	-1	-1	4		0	0						Untertest4.avi	0	880	547	72	111				0	Content		-72	-111	27759702	2005861973
27777	08:57:10.801	00:00:27.776	1667	-1024	-768	-1	-1	-1	-1	4	-1024	-768	-1	-1	-1	-1	4		0	0						Untertest4.avi	0	880	547	72	111				0	Content		-72	-111	27776520	2005878791
27793	08:57:10.817	00:00:27.793	1668	-1024	-768	-1	-1	-1	-1	4	-1024	-768	-1	-1	-1	-1	4		0	0						Untertest4.avi	0	880	547	72	111				0	Content		-72	-111	27793187	2005895458
27810	08:57:10.834	00:00:27.809	1669	-1024	-768	-1	-1	-1	-1	4	-1024	-768	-1	-1	-1	-1	4		0	0						Untertest4.avi	0	880	547	72	111				0	Content		-72	-111	27809854	2005912125
27827	08:57:10.851	00:00:27.827	1670	-1024	-768	-1	-1	-1	-1	4	-1024	-768	-1	-1	-1	-1	4		0	0						Untertest4.avi	0	880	547	72	111				0	Content		-72	-111	27827004	2005929275
27844	08:57:10.868	00:00:27.843	1671	-1024	-768	-1	-1	-1	-1	4	-1024	-768	-1	-1	-1	-1	4		0	0						Untertest4.avi	0	880	547	72	111				0	Content		-72	-111	27843671	2005945942
27861	08:57:10.885	00:00:27.860	1672	-1024	-768	-1	-1	-1	-1	4	-1024	-768	-1	-1	-1	-1	4		0	0						Untertest4.avi	0	880	547	72	111				0	Content		-72	-111	27860722	2005962993
27877	08:57:10.901	00:00:27.877	1673	-1024	-768	-1	-1	-1	-1	4	-1024	-768	-1	-1	-1	-1	4		0	0						Untertest4.avi	0	880	547	72	111				0	Content		-72	-111	27877389	2005979660
27894	08:57:10.918	00:00:27.894	1674	-1024	-768	-1	-1	-1	-1	4	-1024	-768	-1	-1	-1	-1	4		0	0						Untertest4.avi	0	880	547	72	111				0	Content		-72	-111	27894056	2005996327
27910	08:57:10.934	00:00:27.910	1675	-1024	-768	-1	-1	-1	-1	4	-1024	-768	-1	-1	-1	-1	4		0	0						Untertest4.avi	0	880	547	72	111				0	Content		-72	-111	27910108	2006012379
27927	08:57:10.951	00:00:27.926	1676	-1024	-768	-1	-1	-1	-1	4	-1024	-768	-1	-1	-1	-1	4		0	0						Untertest4.avi	0	880	547	72	111				0	Content		-72	-111	27926776	2006029047
27943	08:57:10.967	00:00:27.943	1677	-1024	-768	-1	-1	-1	-1	4	-1024	-768	-1	-1	-1	-1	4		0	0						Untertest4.avi	0	880	547	72	111				0	Content		-72	-111	27943233	2006045504
27960	08:57:10.984	00:00:27.959	1678	-1024	-768	-1	-1	-1	-1	4	-1024	-768	-1	-1	-1	-1	4		0	0						Untertest4.avi	0	880	547	72	111				0	Content		-72	-111	27959900	2006062171
27977	08:57:11.001	00:00:27.976	1679	-1024	-768	-1	-1	-1	-1	4	-1024	-768	-1	-1	-1	-1	4		0	0						Untertest4.avi	0	880	547	72	111				0	Content		-72	-111	27976567	2006078838
27993	08:57:11.017	00:00:27.992	1680	-1024	-768	-1	-1	-1	-1	4	-1024	-768	-1	-1	-1	-1	4		0	0						Untertest4.avi	0	880	547	72	111				0	Content		-72	-111	27992782	2006095053
28010	08:57:11.034	00:00:28.009	1681	-1024	-768	-1	-1	-1	-1	4	-1024	-768	-1	-1	-1	-1	4		0	0						Untertest4.avi	0	880	547	72	111				0	Content		-72	-111	28009516	2006111787
28026	08:57:11.050	00:00:28.026	1682	-1024	-768	-1	-1	-1	-1	4	-1024	-768	-1	-1	-1	-1	4		0	0						Untertest4.avi	0	880	547	72	111				0	Content		-72	-111	28026192	2006128463
28043	08:57:11.067	00:00:28.042	1683	-1024	-768	-1	-1	-1	-1	4	-1024	-768	-1	-1	-1	-1	4		0	0						Untertest4.avi	0	880	547	72	111				0	Content		-72	-111	28042771	2006145042
28060	08:57:11.084	00:00:28.059	1684	-1024	-768	-1	-1	-1	-1	4	-1024	-768	-1	-1	-1	-1	4		0	0						Untertest4.avi	0	880	547	72	111				0	Content		-72	-111	28059600	2006161871
28076	08:57:11.100	00:00:28.076	1685	-1024	-768	-1	-1	-1	-1	4	-1024	-768	-1	-1	-1	-1	4		0	0						Untertest4.avi	0	880	547	72	111				0	Content		-72	-111	28076268	2006178539
28093	08:57:11.117	00:00:28.092	1686	-1024	-768	-1	-1	-1	-1	4	-1024	-768	-1	-1	-1	-1	4		0	0						Untertest4.avi	0	880	547	72	111				0	Content		-72	-111	28092935	2006195206
28110	08:57:11.134	00:00:28.109	1687	-1024	-768	-1	-1	-1	-1	4	-1024	-768	-1	-1	-1	-1	4		0	0						Untertest4.avi	0	880	547	72	111				0	Content		-72	-111	28109918	2006212189
28127	08:57:11.151	00:00:28.126	1688	-1024	-768	-1	-1	-1	-1	4	-1024	-768	-1	-1	-1	-1	4		0	0						Untertest4.avi	0	880	547	72	111				0	Content		-72	-111	28126585	2006228856
28143	08:57:11.167	00:00:28.143	1689	-1024	-768	-1	-1	-1	-1	4	-1024	-768	-1	-1	-1	-1	4		0	0						Untertest4.avi	0	880	547	72	111				0	Content		-72	-111	28143252	2006245523
28161	08:57:11.185	00:00:28.160	1690	-1024	-768	-1	-1	-1	-1	4	-1024	-768	-1	-1	-1	-1	4		0	0						Untertest4.avi	0	880	547	72	111				0	Content		-72	-111	28160571	2006262842
28177	08:57:11.201	00:00:28.177	1691	-1024	-768	-1	-1	-1	-1	4	-1024	-768	-1	-1	-1	-1	4		0	0						Untertest4.avi	0	880	547	72	111				0	Content		-72	-111	28177238	2006279509
28193	08:57:11.217	00:00:28.193	1692	-1024	-768	-1	-1	-1	-1	4	-1024	-768	-1	-1	-1	-1	4		0	0						Untertest4.avi	0	880	547	72	111				0	Content		-72	-111	28193492	2006295763
28210	08:57:11.234	00:00:28.210	1693	-1024	-768	-1	-1	-1	-1	4	-1024	-768	-1	-1	-1	-1	4		0	0						Untertest4.avi	0	880	547	72	111				0	Content		-72	-111	28210159	2006312430
28227	08:57:11.251	00:00:28.226	1694	-1024	-768	-1	-1	-1	-1	4	-1024	-768	-1	-1	-1	-1	4		0	0						Untertest4.avi	0	880	547	72	111				0	Content		-72	-111	28226826	2006329097
28243	08:57:11.267	00:00:28.242	1695	-1024	-768	-1	-1	-1	-1	4	-1024	-768	-1	-1	-1	-1	4		0	0						Untertest4.avi	0	880	547	72	111				0	Content		-72	-111	28242623	2006344894
28259	08:57:11.283	00:00:28.259	1696	-1024	-768	-1	-1	-1	-1	4	-1024	-768	-1	-1	-1	-1	4		0	0						Untertest4.avi	0	880	547	72	111				0	Content		-72	-111	28259244	2006361515
28276	08:57:11.300	00:00:28.275	1697	-1024	-768	-1	-1	-1	-1	4	-1024	-768	-1	-1	-1	-1	4		0	0						Untertest4.avi	0	880	547	72	111				0	Content		-72	-111	28275930	2006378201
28293	08:57:11.317	00:00:28.292	1698	-1024	-768	-1	-1	-1	-1	4	-1024	-768	-1	-1	-1	-1	4		0	0						Untertest4.avi	0	880	547	72	111				0	Content		-72	-111	28292597	2006394868
28309	08:57:11.333	00:00:28.309	1699	-1024	-768	-1	-1	-1	-1	4	-1024	-768	-1	-1	-1	-1	4		0	0						Untertest4.avi	0	880	547	72	111				0	Content		-72	-111	28309264	2006411535
28326	08:57:11.350	00:00:28.326	1700	-1024	-768	-1	-1	-1	-1	4	-1024	-768	-1	-1	-1	-1	4		0	0						Untertest4.avi	0	880	547	72	111				0	Content		-72	-111	28326045	2006428316
28343	08:57:11.367	00:00:28.342	1701	-1024	-768	-1	-1	-1	-1	4	-1024	-768	-1	-1	-1	-1	4		0	0						Untertest4.avi	0	880	547	72	111				0	Content		-72	-111	28342613	2006444884
28359	08:57:11.383	00:00:28.359	1702	-1024	-768	-1	-1	-1	-1	4	-1024	-768	-1	-1	-1	-1	4		0	0						Untertest4.avi	0	880	547	72	111				0	Content		-72	-111	28359239	2006461510
28376	08:57:11.400	00:00:28.376	1703	-1024	-768	-1	-1	-1	-1	4	-1024	-768	-1	-1	-1	-1	4		0	0						Untertest4.avi	0	880	547	72	111				0	Content		-72	-111	28376320	2006478591
28393	08:57:11.417	00:00:28.392	1704	-1024	-768	-1	-1	-1	-1	4	-1024	-768	-1	-1	-1	-1	4		0	0						Untertest4.avi	0	880	547	72	111				0	Content		-72	-111	28392988	2006495259
28410	08:57:11.434	00:00:28.409	1705	-1024	-768	-1	-1	-1	-1	4	-1024	-768	-1	-1	-1	-1	4		0	0						Untertest4.avi	0	880	547	72	111				0	Content		-72	-111	28409655	2006511926
28427	08:57:11.451	00:00:28.426	1706	-1024	-768	-1	-1	-1	-1	4	-1024	-768	-1	-1	-1	-1	4		0	0						Untertest4.avi	0	880	547	72	111				0	Content		-72	-111	28426807	2006529078
28443	08:57:11.467	00:00:28.443	1707	-1024	-768	-1	-1	-1	-1	4	-1024	-768	-1	-1	-1	-1	4		0	0						Untertest4.avi	0	880	547	72	111				0	Content		-72	-111	28443474	2006545745
28460	08:57:11.484	00:00:28.460	1708	-1024	-768	-1	-1	-1	-1	4	-1024	-768	-1	-1	-1	-1	4		0	0						Untertest4.avi	0	880	547	72	111				0	Content		-72	-111	28460141	2006562412
28476	08:57:11.500	00:00:28.476	1709	-1024	-768	-1	-1	-1	-1	4	-1024	-768	-1	-1	-1	-1	4		0	0						Untertest4.avi	0	880	547	72	111				0	Content		-72	-111	28476463	2006578734
28493	08:57:11.517	00:00:28.493	1710	-1024	-768	-1	-1	-1	-1	4	-1024	-768	-1	-1	-1	-1	4		0	0						Untertest4.avi	0	880	547	72	111				0	Content		-72	-111	28493130	2006595401
28510	08:57:11.534	00:00:28.509	1711	-1024	-768	-1	-1	-1	-1	4	-1024	-768	-1	-1	-1	-1	4		0	0						Untertest4.avi	0	880	547	72	111				0	Content		-72	-111	28509797	2006612068
28526	08:57:11.550	00:00:28.526	1712	-1024	-768	-1	-1	-1	-1	4	-1024	-768	-1	-1	-1	-1	4		0	0						Untertest4.avi	0	880	547	72	111				0	Content		-72	-111	28526233	2006628504
28543	08:57:11.567	00:00:28.542	1713	-1024	-768	-1	-1	-1	-1	4	-1024	-768	-1	-1	-1	-1	4		0	0						Untertest4.avi	0	880	547	72	111				0	Content		-72	-111	28542900	2006645171
28560	08:57:11.584	00:00:28.559	1714	-1024	-768	-1	-1	-1	-1	4	-1024	-768	-1	-1	-1	-1	4		0	0						Untertest4.avi	0	880	547	72	111				0	Content		-72	-111	28559568	2006661839
28576	08:57:11.600	00:00:28.575	1715	-1024	-768	-1	-1	-1	-1	4	-1024	-768	-1	-1	-1	-1	4		0	0						Untertest4.avi	0	880	547	72	111				0	Content		-72	-111	28575728	2006677999
28592	08:57:11.616	00:00:28.592	1716	-1024	-768	-1	-1	-1	-1	4	-1024	-768	-1	-1	-1	-1	4		0	0						Untertest4.avi	0	880	547	72	111				0	Content		-72	-111	28592473	2006694744
28609	08:57:11.633	00:00:28.609	1717	-1024	-768	-1	-1	-1	-1	4	-1024	-768	-1	-1	-1	-1	4		0	0						Untertest4.avi	0	880	547	72	111				0	Content		-72	-111	28609152	2006711423
28626	08:57:11.650	00:00:28.625	1718	-1024	-768	-1	-1	-1	-1	4	-1024	-768	-1	-1	-1	-1	4		0	0						Untertest4.avi	0	880	547	72	111				0	Content		-72	-111	28625722	2006727993
28643	08:57:11.667	00:00:28.642	1719	-1024	-768	-1	-1	-1	-1	4	-1024	-768	-1	-1	-1	-1	4		0	0						Untertest4.avi	0	880	547	72	111				0	Content		-72	-111	28642555	2006744826
28659	08:57:11.683	00:00:28.659	1720	-1024	-768	-1	-1	-1	-1	4	-1024	-768	-1	-1	-1	-1	4		0	0						Untertest4.avi	0	880	547	72	111				0	Content		-72	-111	28659222	2006761493
28676	08:57:11.700	00:00:28.675	1721	-1024	-768	-1	-1	-1	-1	4	-1024	-768	-1	-1	-1	-1	4		0	0						Untertest4.avi	0	880	547	72	111				0	Content		-72	-111	28675889	2006778160
28693	08:57:11.717	00:00:28.692	1722	-1024	-768	-1	-1	-1	-1	4	-1024	-768	-1	-1	-1	-1	4		0	0						Untertest4.avi	0	880	547	72	111				0	Content		-72	-111	28692872	2006795143
28710	08:57:11.734	00:00:28.709	1723	-1024	-768	-1	-1	-1	-1	4	-1024	-768	-1	-1	-1	-1	4		0	0						Untertest4.avi	0	880	547	72	111				0	Content		-72	-111	28709539	2006811810
28726	08:57:11.750	00:00:28.726	1724	-1024	-768	-1	-1	-1	-1	4	-1024	-768	-1	-1	-1	-1	4		0	0						Untertest4.avi	0	880	547	72	111				0	Content		-72	-111	28726207	2006828478
28744	08:57:11.768	00:00:28.743	1725	-1024	-768	-1	-1	-1	-1	4	-1024	-768	-1	-1	-1	-1	4		0	0						Untertest4.avi	0	880	547	72	111				0	Content		-72	-111	28743520	2006845791
28760	08:57:11.784	00:00:28.760	1726	-1024	-768	-1	-1	-1	-1	4	-1024	-768	-1	-1	-1	-1	4		0	0						Untertest4.avi	0	880	547	72	111				0	Content		-72	-111	28760187	2006862458
28776	08:57:11.800	00:00:28.776	1727	-1024	-768	-1	-1	-1	-1	4	-1024	-768	-1	-1	-1	-1	4		0	0						Untertest4.avi	0	880	547	72	111				0	Content		-72	-111	28776444	2006878715
28793	08:57:11.817	00:00:28.793	1728	-1024	-768	-1	-1	-1	-1	4	-1024	-768	-1	-1	-1	-1	4		0	0						Untertest4.avi	0	880	547	72	111				0	Content		-72	-111	28793111	2006895382
28810	08:57:11.834	00:00:28.809	1729	-1024	-768	-1	-1	-1	-1	4	-1024	-768	-1	-1	-1	-1	4		0	0						Untertest4.avi	0	880	547	72	111				0	Content		-72	-111	28809778	2006912049
28826	08:57:11.850	00:00:28.825	1730	-1024	-768	-1	-1	-1	-1	4	-1024	-768	-1	-1	-1	-1	4		0	0						Untertest4.avi	0	880	547	72	111				0	Content		-72	-111	28825579	2006927850
28842	08:57:11.866	00:00:28.842	1731	-1024	-768	-1	-1	-1	-1	4	-1024	-768	-1	-1	-1	-1	4		0	0						Untertest4.avi	0	880	547	72	111				0	Content		-72	-111	28842201	2006944472
28859	08:57:11.883	00:00:28.858	1732	-1024	-768	-1	-1	-1	-1	4	-1024	-768	-1	-1	-1	-1	4		0	0						Untertest4.avi	0	880	547	72	111				0	Content		-72	-111	28858886	2006961157
28876	08:57:11.900	00:00:28.875	1733	-1024	-768	-1	-1	-1	-1	4	-1024	-768	-1	-1	-1	-1	4		0	0						Untertest4.avi	0	880	547	72	111				0	Content		-72	-111	28875553	2006977824
28892	08:57:11.916	00:00:28.892	1734	-1024	-768	-1	-1	-1	-1	4	-1024	-768	-1	-1	-1	-1	4		0	0						Untertest4.avi	0	880	547	72	111				0	Content		-72	-111	28892221	2006994492
28909	08:57:11.933	00:00:28.909	1735	-1024	-768	-1	-1	-1	-1	4	-1024	-768	-1	-1	-1	-1	4		0	0						Untertest4.avi	0	880	547	72	111				0	Content		-72	-111	28909003	2007011274
28926	08:57:11.950	00:00:28.925	1736	-1024	-768	-1	-1	-1	-1	4	-1024	-768	-1	-1	-1	-1	4		0	0						Untertest4.avi	0	880	547	72	111				0	Content		-72	-111	28925570	2007027841
28942	08:57:11.966	00:00:28.942	1737	-1024	-768	-1	-1	-1	-1	4	-1024	-768	-1	-1	-1	-1	4		0	0						Untertest4.avi	0	880	547	72	111				0	Content		-72	-111	28942454	2007044725
28959	08:57:11.983	00:00:28.959	1738	-1024	-768	-1	-1	-1	-1	4	-1024	-768	-1	-1	-1	-1	4		0	0						Untertest4.avi	0	880	547	72	111				0	Content		-72	-111	28959121	2007061392
28976	08:57:12.000	00:00:28.976	1739	-1024	-768	-1	-1	-1	-1	4	-1024	-768	-1	-1	-1	-1	4		0	0						Untertest4.avi	0	880	547	72	111				0	Content		-72	-111	28976219	2007078490
28993	08:57:12.017	00:00:28.992	1740	-1024	-768	-1	-1	-1	-1	4	-1024	-768	-1	-1	-1	-1	4		0	0						Untertest4.avi	0	880	547	72	111				0	Content		-72	-111	28992886	2007095157
29010	08:57:12.034	00:00:29.009	1741	-1024	-768	-1	-1	-1	-1	4	-1024	-768	-1	-1	-1	-1	4		0	0						Untertest4.avi	0	880	547	72	111				0	Content		-72	-111	29009905	2007112176
29027	08:57:12.051	00:00:29.026	1742	-1024	-768	-1	-1	-1	-1	4	-1024	-768	-1	-1	-1	-1	4		0	0						Untertest4.avi	0	880	547	72	111				0	Content		-72	-111	29026573	2007128844
29043	08:57:12.067	00:00:29.043	1743	-1024	-768	-1	-1	-1	-1	4	-1024	-768	-1	-1	-1	-1	4		0	0						Untertest4.avi	0	880	547	72	111				0	Content		-72	-111	29043240	2007145511
29059	08:57:12.083	00:00:29.059	1744	-1024	-768	-1	-1	-1	-1	4	-1024	-768	-1	-1	-1	-1	4		0	0						Untertest4.avi	0	880	547	72	111				0	Content		-72	-111	29059339	2007161610
29076	08:57:12.100	00:00:29.076	1745	-1024	-768	-1	-1	-1	-1	4	-1024	-768	-1	-1	-1	-1	4		0	0						Untertest4.avi	0	880	547	72	111				0	Content		-72	-111	29076006	2007178277
29092	08:57:12.116	00:00:29.092	1746	-1024	-768	-1	-1	-1	-1	4	-1024	-768	-1	-1	-1	-1	4		0	0						Untertest4.avi	0	880	547	72	111				0	Content		-72	-111	29092059	2007194330
29109	08:57:12.133	00:00:29.108	1747	-1024	-768	-1	-1	-1	-1	4	-1024	-768	-1	-1	-1	-1	4		0	0						Untertest4.avi	0	880	547	72	111				0	Content		-72	-111	29108683	2007210954
29125	08:57:12.149	00:00:29.125	1748	-1024	-768	-1	-1	-1	-1	4	-1024	-768	-1	-1	-1	-1	4		0	0						Untertest4.avi	0	880	547	72	111				0	Content		-72	-111	29125399	2007227670
29142	08:57:12.166	00:00:29.142	1749	-1024	-768	-1	-1	-1	-1	4	-1024	-768	-1	-1	-1	-1	4		0	0						Untertest4.avi	0	880	547	72	111				0	Content		-72	-111	29142066	2007244337
29159	08:57:12.183	00:00:29.158	1750	-1024	-768	-1	-1	-1	-1	4	-1024	-768	-1	-1	-1	-1	4		0	0						Untertest4.avi	0	880	547	72	111				0	Content		-72	-111	29158730	2007261001
29175	08:57:12.199	00:00:29.175	1751	-1024	-768	-1	-1	-1	-1	4	-1024	-768	-1	-1	-1	-1	4		0	0						Untertest4.avi	0	880	547	72	111				0	Content		-72	-111	29175397	2007277668
29192	08:57:12.216	00:00:29.192	1752	-1024	-768	-1	-1	-1	-1	4	-1024	-768	-1	-1	-1	-1	4		0	0						Untertest4.avi	0	880	547	72	111				0	Content		-72	-111	29192064	2007294335
29209	08:57:12.233	00:00:29.208	1753	-1024	-768	-1	-1	-1	-1	4	-1024	-768	-1	-1	-1	-1	4		0	0						Untertest4.avi	0	880	547	72	111				0	Content		-72	-111	29208685	2007310956
29225	08:57:12.249	00:00:29.225	1754	-1024	-768	-1	-1	-1	-1	4	-1024	-768	-1	-1	-1	-1	4		0	0						Untertest4.avi	0	880	547	72	111				0	Content		-72	-111	29225352	2007327623
29242	08:57:12.266	00:00:29.242	1755	-1024	-768	-1	-1	-1	-1	4	-1024	-768	-1	-1	-1	-1	4		0	0						Untertest4.avi	0	880	547	72	111				0	Content		-72	-111	29242019	2007344290
29259	08:57:12.283	00:00:29.258	1756	-1024	-768	-1	-1	-1	-1	4	-1024	-768	-1	-1	-1	-1	4		0	0						Untertest4.avi	0	880	547	72	111				0	Content		-72	-111	29258906	2007361177
29276	08:57:12.300	00:00:29.275	1757	-1024	-768	-1	-1	-1	-1	4	-1024	-768	-1	-1	-1	-1	4		0	0						Untertest4.avi	0	880	547	72	111				0	Content		-72	-111	29275573	2007377844
29293	08:57:12.317	00:00:29.292	1758	-1024	-768	-1	-1	-1	-1	4	-1024	-768	-1	-1	-1	-1	4		0	0						Untertest4.avi	0	880	547	72	111				0	Content		-72	-111	29292562	2007394833
29309	08:57:12.333	00:00:29.309	1759	-1024	-768	-1	-1	-1	-1	4	-1024	-768	-1	-1	-1	-1	4		0	0						Untertest4.avi	0	880	547	72	111				0	Content		-72	-111	29309229	2007411500
29326	08:57:12.350	00:00:29.325	1760	-1024	-768	-1	-1	-1	-1	4	-1024	-768	-1	-1	-1	-1	4		0	0						Untertest4.avi	0	880	547	72	111				0	Content		-72	-111	29325896	2007428167
29343	08:57:12.367	00:00:29.343	1761	-1024	-768	-1	-1	-1	-1	4	-1024	-768	-1	-1	-1	-1	4		0	0						Untertest4.avi	0	880	547	72	111				0	Content		-72	-111	29343154	2007445425
29360	08:57:12.384	00:00:29.359	1762	-1024	-768	-1	-1	-1	-1	4	-1024	-768	-1	-1	-1	-1	4		0	0						Untertest4.avi	0	880	547	72	111				0	Content		-72	-111	29359822	2007462093
29377	08:57:12.401	00:00:29.377	1763	-1024	-768	-1	-1	-1	-1	4	-1024	-768	-1	-1	-1	-1	4		0	0						Untertest4.avi	0	880	547	72	111				0	Content		-72	-111	29377159	2007479430
29392	08:57:12.416	00:00:29.391	1764	-1024	-768	-1	-1	-1	-1	4	-1024	-768	-1	-1	-1	-1	4		0	0						Untertest4.avi	0	880	547	72	111				0	Content		-72	-111	29391908	2007494179
29409	08:57:12.433	00:00:29.408	1765	-1024	-768	-1	-1	-1	-1	4	-1024	-768	-1	-1	-1	-1	4		0	0						Untertest4.avi	0	880	547	72	111				0	Content		-72	-111	29408595	2007510866
29425	08:57:12.449	00:00:29.425	1766	-1024	-768	-1	-1	-1	-1	4	-1024	-768	-1	-1	-1	-1	4		0	0						Untertest4.avi	0	880	547	72	111				0	Content		-72	-111	29425262	2007527533
29442	08:57:12.466	00:00:29.441	1767	-1024	-768	-1	-1	-1	-1	4	-1024	-768	-1	-1	-1	-1	4		0	0						Untertest4.avi	0	880	547	72	111				0	Content		-72	-111	29441930	2007544201
29459	08:57:12.483	00:00:29.458	1768	-1024	-768	-1	-1	-1	-1	4	-1024	-768	-1	-1	-1	-1	4		0	0						Untertest4.avi	0	880	547	72	111				0	Content		-72	-111	29458597	2007560868
29475	08:57:12.499	00:00:29.475	1769	-1024	-768	-1	-1	-1	-1	4	-1024	-768	-1	-1	-1	-1	4		0	0						Untertest4.avi	0	880	547	72	111				0	Content		-72	-111	29475205	2007577476
29492	08:57:12.516	00:00:29.491	1770	-1024	-768	-1	-1	-1	-1	4	-1024	-768	-1	-1	-1	-1	4		0	0						Untertest4.avi	0	880	547	72	111				0	Content		-72	-111	29491872	2007594143
29509	08:57:12.533	00:00:29.508	1771	-1024	-768	-1	-1	-1	-1	4	-1024	-768	-1	-1	-1	-1	4		0	0						Untertest4.avi	0	880	547	72	111				0	Content		-72	-111	29508539	2007610810
29525	08:57:12.549	00:00:29.525	1772	-1024	-768	-1	-1	-1	-1	4	-1024	-768	-1	-1	-1	-1	4		0	0						Untertest4.avi	0	880	547	72	111				0	Content		-72	-111	29525158	2007627429
29542	08:57:12.566	00:00:29.541	1773	-1024	-768	-1	-1	-1	-1	4	-1024	-768	-1	-1	-1	-1	4		0	0						Untertest4.avi	0	880	547	72	111				0	Content		-72	-111	29541825	2007644096
29559	08:57:12.583	00:00:29.558	1774	-1024	-768	-1	-1	-1	-1	4	-1024	-768	-1	-1	-1	-1	4		0	0						Untertest4.avi	0	880	547	72	111				0	Content		-72	-111	29558683	2007660954
29575	08:57:12.599	00:00:29.575	1775	-1024	-768	-1	-1	-1	-1	4	-1024	-768	-1	-1	-1	-1	4		0	0						Untertest4.avi	0	880	547	72	111				0	Content		-72	-111	29575350	2007677621
29592	08:57:12.616	00:00:29.592	1776	-1024	-768	-1	-1	-1	-1	4	-1024	-768	-1	-1	-1	-1	4		0	0						Untertest4.avi	0	880	547	72	111				0	Content		-72	-111	29592017	2007694288
29609	08:57:12.633	00:00:29.609	1777	-1024	-768	-1	-1	-1	-1	4	-1024	-768	-1	-1	-1	-1	4		0	0						Untertest4.avi	0	880	547	72	111				0	Content		-72	-111	29609141	2007711412
29626	08:57:12.650	00:00:29.625	1778	-1024	-768	-1	-1	-1	-1	4	-1024	-768	-1	-1	-1	-1	4		0	0						Untertest4.avi	0	880	547	72	111				0	Content		-72	-111	29625808	2007728079
29643	08:57:12.667	00:00:29.642	1779	-1024	-768	-1	-1	-1	-1	4	-1024	-768	-1	-1	-1	-1	4		0	0						Untertest4.avi	0	880	547	72	111				0	Content		-72	-111	29642835	2007745106
29660	08:57:12.684	00:00:29.659	1780	-1024	-768	-1	-1	-1	-1	4	-1024	-768	-1	-1	-1	-1	4		0	0						Untertest4.avi	0	880	547	72	111				0	Content		-72	-111	29659502	2007761773
29676	08:57:12.700	00:00:29.676	1781	-1024	-768	-1	-1	-1	-1	4	-1024	-768	-1	-1	-1	-1	4		0	0						Untertest4.avi	0	880	547	72	111				0	Content		-72	-111	29676170	2007778441
29692	08:57:12.716	00:00:29.692	1782	-1024	-768	-1	-1	-1	-1	4	-1024	-768	-1	-1	-1	-1	4		0	0						Untertest4.avi	0	880	547	72	111				0	Content		-72	-111	29692278	2007794549
29709	08:57:12.733	00:00:29.708	1783	-1024	-768	-1	-1	-1	-1	4	-1024	-768	-1	-1	-1	-1	4		0	0						Untertest4.avi	0	880	547	72	111				0	Content		-72	-111	29708945	2007811216
29725	08:57:12.749	00:00:29.725	1784	-1024	-768	-1	-1	-1	-1	4	-1024	-768	-1	-1	-1	-1	4		0	0						Untertest4.avi	0	880	547	72	111				0	Content		-72	-111	29725045	2007827316
29742	08:57:12.766	00:00:29.741	1785	-1024	-768	-1	-1	-1	-1	4	-1024	-768	-1	-1	-1	-1	4		0	0						Untertest4.avi	0	880	547	72	111				0	Content		-72	-111	29741632	2007843903
29758	08:57:12.782	00:00:29.758	1786	-1024	-768	-1	-1	-1	-1	4	-1024	-768	-1	-1	-1	-1	4		0	0						Untertest4.avi	0	880	547	72	111				0	Content		-72	-111	29758349	2007860620
29775	08:57:12.799	00:00:29.775	1787	-1024	-768	-1	-1	-1	-1	4	-1024	-768	-1	-1	-1	-1	4		0	0						Untertest4.avi	0	880	547	72	111				0	Content		-72	-111	29775016	2007877287
29792	08:57:12.816	00:00:29.791	1788	-1024	-768	-1	-1	-1	-1	4	-1024	-768	-1	-1	-1	-1	4		0	0						Untertest4.avi	0	880	547	72	111				0	Content		-72	-111	29791688	2007893959
29808	08:57:12.832	00:00:29.808	1789	-1024	-768	-1	-1	-1	-1	4	-1024	-768	-1	-1	-1	-1	4		0	0						Untertest4.avi	0	880	547	72	111				0	Content		-72	-111	29808251	2007910522
29825	08:57:12.849	00:00:29.824	1790	-1024	-768	-1	-1	-1	-1	4	-1024	-768	-1	-1	-1	-1	4		0	0						Untertest4.avi	0	880	547	72	111				0	Content		-72	-111	29824937	2007927208
29842	08:57:12.866	00:00:29.841	1791	-1024	-768	-1	-1	-1	-1	4	-1024	-768	-1	-1	-1	-1	4		0	0						Untertest4.avi	0	880	547	72	111				0	Content		-72	-111	29841605	2007943876
29858	08:57:12.882	00:00:29.858	1792	510,4926	940,7895	0,3243932	0,6438295	475,8467	3,536299	3	579,3221	976,1014	0,3244545	0,6438268	475,8467	3,513594	1	3	579	976						Untertest4.avi	0	880	547	72	111	519	863	183	0	Content		507	865	29858370	2007960641
29875	08:57:12.899	00:00:29.875	1793	543,3614	898,4189	0,3243197	0,6439738	474,806	3,639228	3	606,2393	930,8765	0,3243134	0,6439644	474,806	3,615425	1	3	606	931						Untertest4.avi	0	880	547	72	111	519	863	183	0	Content		534	820	29875243	2007977514
29891	08:57:12.915	00:00:29.891	1794	531,4776	943,7714	0,3148729	0,6444942	474,806	3,510349	1	611,7856	979,142	0,3149061	0,6444916	474,806	3,488262	3	3	531	944						Untertest4.avi	0	880	547	72	111	519	863	183	0	Content		459	833	29891490	2007993761
29908	08:57:12.932	00:00:29.908	1795	-1024	-768	-1	-1	-1	-1	4	-1024	-768	-1	-1	-1	-1	4	3	0	0						Untertest4.avi	0	880	547	72	111	519	863	183	0	Content		-72	-111	29908237	2008010508
29925	08:57:12.949	00:00:29.924	1796	-1024	-768	-1	-1	-1	-1	4	-1024	-768	-1	-1	-1	-1	4	3	0	0						Untertest4.avi	0	880	547	72	111	519	863	183	0	Content		-72	-111	29924858	2008027129
29942	08:57:12.966	00:00:29.941	1797	-1024	-768	-1	-1	-1	-1	4	-1024	-768	-1	-1	-1	-1	4	3	0	0						Untertest4.avi	0	880	547	72	111	519	863	183	0	Content		-72	-111	29941857	2008044128
29958	08:57:12.982	00:00:29.958	1798	531,0225	938,3248	0,3234253	0,6472398	473,4186	3,420672	3	590,7724	973,5734	0,3233902	0,6472304	473,4186	3,399369	1	3	591	974						Untertest4.avi	0	880	547	72	111	519	863	183	0	Content		519	863	29958231	2008060502
29975	08:57:12.999	00:00:29.975	1799	-1024	-768	-1	-1	-1	-1	4	-1024	-768	-1	-1	-1	-1	4	3	0	0						Untertest4.avi	0	880	547	72	111	519	863	183	0	Content		-72	-111	29975104	2008077375
29992	08:57:13.016	00:00:29.991	1800	-1024	-768	-1	-1	-1	-1	4	-1024	-768	-1	-1	-1	-1	4	3	0	0						Untertest4.avi	0	880	547	72	111	519	863	183	0	Content		-72	-111	29991612	2008093883
30008	08:57:13.032	00:00:30.008	1801	-1024	-768	-1	-1	-1	-1	4	-1024	-768	-1	-1	-1	-1	4	3	0	0						Untertest4.avi	0	880	547	72	111	519	863	183	0	Content		-72	-111	30008226	2008110497
30025	08:57:13.049	00:00:30.024	1802	1106,045	947,8083	0,330587	0,6506495	473,4186	3,392344	3	1218,577	986,9366	0,3305519	0,6506401	473,4186	3,377117	1	3	1219	987						Untertest4.avi	0	880	547	72	111	519	863	183	0	Content		1147	876	30024847	2008127118
30042	08:57:13.066	00:00:30.041	1803	-1024	-768	-1	-1	-1	-1	4	-1024	-768	-1	-1	-1	-1	4		0	0						Untertest4.avi	0	880	547	72	111				0	Content		-72	-111	30041596	2008143867
30058	08:57:13.082	00:00:30.058	1804	-1024	-768	-1	-1	-1	-1	4	-1024	-768	-1	-1	-1	-1	4		0	0						Untertest4.avi	0	880	547	72	111				0	Content		-72	-111	30058216	2008160487
30075	08:57:13.099	00:00:30.074	1805	-1024	-768	-1	-1	-1	-1	4	-1024	-768	-1	-1	-1	-1	4		0	0						Untertest4.avi	0	880	547	72	111				0	Content		-72	-111	30074839	2008177110
30091	08:57:13.115	00:00:30.091	1806	-1024	-768	-1	-1	-1	-1	4	-1024	-768	-1	-1	-1	-1	4		0	0						Untertest4.avi	0	880	547	72	111				0	Content		-72	-111	30091463	2008193734
30108	08:57:13.132	00:00:30.108	1807	-1024	-768	-1	-1	-1	-1	4	-1024	-768	-1	-1	-1	-1	4		0	0						Untertest4.avi	0	880	547	72	111				0	Content		-72	-111	30108219	2008210490
30125	08:57:13.149	00:00:30.124	1808	-1024	-768	-1	-1	-1	-1	4	-1024	-768	-1	-1	-1	-1	4		0	0						Untertest4.avi	0	880	547	72	111				0	Content		-72	-111	30124710	2008226981
30142	08:57:13.166	00:00:30.141	1809	-1024	-768	-1	-1	-1	-1	4	-1024	-768	-1	-1	-1	-1	4		0	0						Untertest4.avi	0	880	547	72	111				0	Content		-72	-111	30141957	2008244228
30159	08:57:13.183	00:00:30.158	1810	-1024	-768	-1	-1	-1	-1	4	-1024	-768	-1	-1	-1	-1	4		0	0						Untertest4.avi	0	880	547	72	111				0	Content		-72	-111	30158579	2008260850
30175	08:57:13.199	00:00:30.175	1811	-1024	-768	-1	-1	-1	-1	4	-1024	-768	-1	-1	-1	-1	4		0	0						Untertest4.avi	0	880	547	72	111				0	Content		-72	-111	30175326	2008277597
30191	08:57:13.215	00:00:30.191	1812	-1024	-768	-1	-1	-1	-1	4	-1024	-768	-1	-1	-1	-1	4		0	0						Untertest4.avi	0	880	547	72	111				0	Content		-72	-111	30191457	2008293728
30208	08:57:13.232	00:00:30.208	1813	-1024	-768	-1	-1	-1	-1	4	-1024	-768	-1	-1	-1	-1	4		0	0						Untertest4.avi	0	880	547	72	111				0	Content		-72	-111	30208192	2008310463
30225	08:57:13.249	00:00:30.224	1814	-1024	-768	-1	-1	-1	-1	4	-1024	-768	-1	-1	-1	-1	4		0	0						Untertest4.avi	0	880	547	72	111				0	Content		-72	-111	30224820	2008327091
30241	08:57:13.265	00:00:30.241	1815	-1024	-768	-1	-1	-1	-1	4	-1024	-768	-1	-1	-1	-1	4		0	0						Untertest4.avi	0	880	547	72	111				0	Content		-72	-111	30241487	2008343758
30258	08:57:13.282	00:00:30.258	1816	-1024	-768	-1	-1	-1	-1	4	-1024	-768	-1	-1	-1	-1	4		0	0						Untertest4.avi	0	880	547	72	111				0	Content		-72	-111	30258023	2008360294
30275	08:57:13.299	00:00:30.274	1817	-1024	-768	-1	-1	-1	-1	4	-1024	-768	-1	-1	-1	-1	4		0	0						Untertest4.avi	0	880	547	72	111				0	Content		-72	-111	30274690	2008376961
30291	08:57:13.315	00:00:30.291	1818	-1024	-768	-1	-1	-1	-1	4	-1024	-768	-1	-1	-1	-1	4		0	0						Untertest4.avi	0	880	547	72	111				0	Content		-72	-111	30291180	2008393451
30308	08:57:13.332	00:00:30.308	1819	-1024	-768	-1	-1	-1	-1	4	-1024	-768	-1	-1	-1	-1	4		0	0						Untertest4.avi	0	880	547	72	111				0	Content		-72	-111	30308440	2008410711
30325	08:57:13.349	00:00:30.325	1820	-1024	-768	-1	-1	-1	-1	4	-1024	-768	-1	-1	-1	-1	4		0	0						Untertest4.avi	0	880	547	72	111				0	Content		-72	-111	30325178	2008427449
30341	08:57:13.365	00:00:30.341	1821	-1024	-768	-1	-1	-1	-1	4	-1024	-768	-1	-1	-1	-1	4		0	0						Untertest4.avi	0	880	547	72	111				0	Content		-72	-111	30341178	2008443449
30358	08:57:13.382	00:00:30.357	1822	1013,082	750,3118	0,3143799	0,6532359	465,8355	3,148865	3	1107,251	769,6759	0,3143438	0,6532262	465,8355	3,132233	1	4	1107	770						Untertest4.avi	0	880	547	72	111	1080	668	133	0	Content		1035	659	30357925	2008460196
30375	08:57:13.399	00:00:30.374	1823	1108,68	766,1758	0,3126844	0,655095	456,1692	3,024166	1	1264,359	785,1862	0,3092322	0,6550708	465,8356	3,084175	3	4	1109	766						Untertest4.avi	0	880	547	72	111	1080	668	133	0	Content		1037	655	30374794	2008477065
30392	08:57:13.416	00:00:30.391	1824	1057,458	766,5819	0,3103133	0,6564021	456,1691	3,10351	3	1181,114	786,1205	0,3114181	0,6563706	462,7424	3,133195	1	4	1181	786						Untertest4.avi	0	880	547	72	111	1080	668	133	0	Content		1109	675	30391543	2008493814
30408	08:57:13.432	00:00:30.408	1825	1067,551	767,0884	0,3098467	0,6580505	456,1691	3,075067	3	1180,586	786,9893	0,3114301	0,6580046	467,1061	3,128317	1	4	1181	787						Untertest4.avi	0	880	547	72	111	1080	668	133	0	Content		1109	676	30408291	2008510562
30425	08:57:13.449	00:00:30.424	1826	-1024	-768	-1	-1	-1	-1	4	-1024	-768	-1	-1	-1	-1	4	4	0	0						Untertest4.avi	0	880	547	72	111	1080	668	133	0	Content		-72	-111	30424541	2008526812
30442	08:57:13.466	00:00:30.441	1827	1036,773	760,4969	0,3085332	0,6611797	456,1691	3,061172	3	1152,489	779,4223	0,3094507	0,6611515	461,7101	3,082832	1	4	1152	779						Untertest4.avi	0	880	547	72	111	1080	668	133	0	Content		1080	668	30441539	2008543810
30458	08:57:13.482	00:00:30.457	1828	-1024	-768	-1	-1	-1	-1	4	-1024	-768	-1	-1	-1	-1	4	4	0	0						Untertest4.avi	0	880	547	72	111	1080	668	133	0	Content		-72	-111	30457915	2008560186
30475	08:57:13.499	00:00:30.474	1829	1026,576	755,1787	0,3078736	0,6642174	456,1691	3,044514	3	1137,529	773,412	0,309184	0,6641791	464,8055	3,083303	1	4	1138	773						Untertest4.avi	0	880	547	72	111	1080	668	133	0	Content		1066	662	30474662	2008576933
30491	08:57:13.515	00:00:30.491	1830	-1024	-768	-1	-1	-1	-1	4	-1024	-768	-1	-1	-1	-1	4		0	0						Untertest4.avi	0	880	547	72	111				0	Content		-72	-111	30491288	2008593559
30508	08:57:13.532	00:00:30.507	1831	-1024	-768	-1	-1	-1	-1	4	-1024	-768	-1	-1	-1	-1	4		0	0						Untertest4.avi	0	880	547	72	111				0	Content		-72	-111	30507906	2008610177
30525	08:57:13.549	00:00:30.524	1832	-1024	-768	-1	-1	-1	-1	4	-1024	-768	-1	-1	-1	-1	4		0	0						Untertest4.avi	0	880	547	72	111				0	Content		-72	-111	30524606	2008626877
30541	08:57:13.565	00:00:30.541	1833	-1024	-768	-1	-1	-1	-1	4	-1024	-768	-1	-1	-1	-1	4		0	0						Untertest4.avi	0	880	547	72	111				0	Content		-72	-111	30541273	2008643544
30558	08:57:13.582	00:00:30.557	1834	-1024	-768	-1	-1	-1	-1	4	-1024	-768	-1	-1	-1	-1	4		0	0						Untertest4.avi	0	880	547	72	111				0	Content		-72	-111	30557901	2008660172
30575	08:57:13.599	00:00:30.574	1835	-1024	-768	-1	-1	-1	-1	4	-1024	-768	-1	-1	-1	-1	4		0	0						Untertest4.avi	0	880	547	72	111				0	Content		-72	-111	30574587	2008676858
30591	08:57:13.615	00:00:30.591	1836	-1024	-768	-1	-1	-1	-1	4	-1024	-768	-1	-1	-1	-1	4		0	0						Untertest4.avi	0	880	547	72	111				0	Content		-72	-111	30591254	2008693525
30608	08:57:13.632	00:00:30.607	1837	-1024	-768	-1	-1	-1	-1	4	-1024	-768	-1	-1	-1	-1	4		0	0						Untertest4.avi	0	880	547	72	111				0	Content		-72	-111	30607897	2008710168
30624	08:57:13.648	00:00:30.624	1838	-1024	-768	-1	-1	-1	-1	4	-1024	-768	-1	-1	-1	-1	4		0	0						Untertest4.avi	0	880	547	72	111				0	Content		-72	-111	30624403	2008726674
30642	08:57:13.666	00:00:30.641	1839	1101,791	798,5552	0,3093797	0,6719076	464,3772	3,171772	3	1218,067	821,2993	0,3094434	0,6719047	464,3772	3,159637	1	5	1218	821						Untertest4.avi	0	880	547	72	111	1108	707	766	0	Content		1146	710	30641518	2008743789
30658	08:57:13.682	00:00:30.658	1840	1098,518	805,6254	0,3093833	0,6722353	461,7766	3,04791	3	1207,303	829,3181	0,3093896	0,6722253	461,7766	3,034891	1	5	1207	829						Untertest4.avi	0	880	547	72	111	1108	707	766	0	Content		1135	718	30658266	2008760537
30675	08:57:13.699	00:00:30.675	1841	-1024	-768	-1	-1	-1	-1	4	-1024	-768	-1	-1	-1	-1	4	5	0	0						Untertest4.avi	0	880	547	72	111	1108	707	766	0	Content		-72	-111	30675013	2008777284
30692	08:57:13.716	00:00:30.691	1842	-1024	-768	-1	-1	-1	-1	4	-1024	-768	-1	-1	-1	-1	4	5	0	0						Untertest4.avi	0	880	547	72	111	1108	707	766	0	Content		-72	-111	30691575	2008793846
30708	08:57:13.732	00:00:30.708	1843	-1024	-768	-1	-1	-1	-1	4	-1024	-768	-1	-1	-1	-1	4	5	0	0						Untertest4.avi	0	880	547	72	111	1108	707	766	0	Content		-72	-111	30708242	2008810513
30725	08:57:13.749	00:00:30.724	1844	-1024	-768	-1	-1	-1	-1	4	-1024	-768	-1	-1	-1	-1	4	5	0	0						Untertest4.avi	0	880	547	72	111	1108	707	766	0	Content		-72	-111	30724882	2008827153
30741	08:57:13.765	00:00:30.741	1845	-1024	-768	-1	-1	-1	-1	4	-1024	-768	-1	-1	-1	-1	4	5	0	0						Untertest4.avi	0	880	547	72	111	1108	707	766	0	Content		-72	-111	30741128	2008843399
30758	08:57:13.782	00:00:30.757	1846	-1024	-768	-1	-1	-1	-1	4	-1024	-768	-1	-1	-1	-1	4	5	0	0						Untertest4.avi	0	880	547	72	111	1108	707	766	0	Content		-72	-111	30757875	2008860146
30775	08:57:13.799	00:00:30.774	1847	1087,168	795,4608	0,3108438	0,67857	462,949	3,134936	3	1192,879	818,2679	0,3108325	0,6785601	462,949	3,120775	1	5	1193	818						Untertest4.avi	0	880	547	72	111	1108	707	766	0	Content		1121	707	30774501	2008876772
30791	08:57:13.815	00:00:30.791	1848	-1024	-768	-1	-1	-1	-1	4	-1024	-768	-1	-1	-1	-1	4	5	0	0						Untertest4.avi	0	880	547	72	111	1108	707	766	0	Content		-72	-111	30791248	2008893519
30808	08:57:13.832	00:00:30.808	1849	-1024	-768	-1	-1	-1	-1	4	-1024	-768	-1	-1	-1	-1	4	5	0	0						Untertest4.avi	0	880	547	72	111	1108	707	766	0	Content		-72	-111	30808008	2008910279
30825	08:57:13.849	00:00:30.824	1850	-1024	-768	-1	-1	-1	-1	4	-1024	-768	-1	-1	-1	-1	4	5	0	0						Untertest4.avi	0	880	547	72	111	1108	707	766	0	Content		-72	-111	30824675	2008926946
30841	08:57:13.865	00:00:30.841	1851	-1024	-768	-1	-1	-1	-1	4	-1024	-768	-1	-1	-1	-1	4	5	0	0						Untertest4.avi	0	880	547	72	111	1108	707	766	0	Content		-72	-111	30841389	2008943660
30858	08:57:13.882	00:00:30.857	1852	1073,863	799,9342	0,311032	0,6816971	467,4299	3,252786	3	1187,406	823,2849	0,3110965	0,6816875	467,4299	3,239093	1	5	1187	823						Untertest4.avi	0	880	547	72	111	1108	707	766	0	Content		1115	712	30857815	2008960086
30875	08:57:13.899	00:00:30.874	1853	1072,603	794,0989	0,3107683	0,6825103	467,4299	3,263157	3	1185,738	816,524	0,3108314	0,6825075	467,4299	3,249422	1	5	1186	817						Untertest4.avi	0	880	547	72	111	1108	707	766	0	Content		1114	706	30874562	2008976833
30891	08:57:13.915	00:00:30.891	1854	1067,86	808,2069	0,3105265	0,6828133	467,4299	3,226903	3	1180,674	831,9397	0,3105896	0,6828105	467,4299	3,213252	1	5	1181	832						Untertest4.avi	0	880	547	72	111	1108	707	766	0	Content		1109	721	30891311	2008993582
30908	08:57:13.932	00:00:30.908	1855	1082,499	795,9856	0,309492	0,683152	461,5647	3,234867	3	1191,247	817,3687	0,3094381	0,6831667	461,5646	3,22337	1	5	1191	817						Untertest4.avi	0	880	547	72	111	1108	707	766	0	Content		1119	706	30908132	2009010403
30924	08:57:13.948	00:00:30.924	1856	1085,419	794,1162	0,3092293	0,6834031	461,5738	3,248696	3	1198,861	816,6183	0,3092093	0,6833937	461,5738	3,23853	1	5	1199	817						Untertest4.avi	0	880	547	72	111	1108	707	766	0	Content		1127	706	30924309	2009026580
30941	08:57:13.965	00:00:30.941	1857	1070,798	794,3632	0,3089469	0,6835672	461,4743	3,279181	3	1183,187	816,9019	0,3089349	0,683557	461,4742	3,268349	1	5	1183	817						Untertest4.avi	0	880	547	72	111	1108	707	766	0	Content		1111	706	30941056	2009043327
30958	08:57:13.982	00:00:30.957	1858	1055,801	794,8112	0,3092181	0,6837412	455,4002	3,209018	3	1183,308	816,7769	0,3086292	0,6837299	461,3221	3,238984	1	5	1183	817						Untertest4.avi	0	880	547	72	111	1108	707	766	0	Content		1111	706	30957681	2009059952
30975	08:57:13.999	00:00:30.974	1859	1065,272	801,4448	0,3084286	0,6839359	461,255	3,269297	3	1173,221	824,204	0,3083848	0,6839335	461,2549	3,257219	1	5	1173	824						Untertest4.avi	0	880	547	72	111	1108	707	766	0	Content		1101	713	30974748	2009077019
30991	08:57:14.015	00:00:30.991	1860	1080,772	793,6249	0,3082421	0,6841226	461,3374	3,285042	3	1184,209	814,2797	0,3081438	0,6841472	461,3374	3,271851	1	5	1184	814						Untertest4.avi	0	880	547	72	111	1108	707	766	0	Content		1112	703	30991371	2009093642
31008	08:57:14.032	00:00:31.007	1861	1073,791	796,1033	0,3079862	0,6842655	461,4008	3,299057	3	1178,903	817,8045	0,3079089	0,6842744	461,4008	3,2862	1	5	1179	818						Untertest4.avi	0	880	547	72	111	1108	707	766	0	Content		1107	707	31007997	2009110268
31024	08:57:14.048	00:00:31.024	1862	1066,986	795,0809	0,3076939	0,6843952	461,3858	3,300341	3	1181,169	817,4302	0,3077056	0,6843877	461,3858	3,289391	1	5	1181	817						Untertest4.avi	0	880	547	72	111	1108	707	766	0	Content		1109	706	31024301	2009126572
31041	08:57:14.065	00:00:31.040	1863	1071,079	804,6189	0,3075756	0,6844314	461,416	3,306233	3	1183,221	827,6827	0,3075602	0,6844286	461,4159	3,294899	1	5	1183	828						Untertest4.avi	0	880	547	72	111	1108	707	766	0	Content		1111	717	31040923	2009143194
31058	08:57:14.082	00:00:31.057	1864	1066,835	799,6561	0,3074663	0,6844739	461,2843	3,288755	3	1180,743	821,7081	0,3074747	0,6844797	461,2843	3,277949	1	5	1181	822						Untertest4.avi	0	880	547	72	111	1108	707	766	0	Content		1109	711	31057546	2009159817
31075	08:57:14.099	00:00:31.074	1865	1065,417	790,7884	0,3073714	0,6845196	461,4121	3,312362	3	1180,309	812,222	0,3073887	0,6845214	461,4121	3,302025	1	5	1180	812						Untertest4.avi	0	880	547	72	111	1108	707	766	0	Content		1108	701	31074614	2009176885
31091	08:57:14.115	00:00:31.091	1866	1060,166	800,2489	0,307345	0,6846272	461,4182	3,289263	3	1172,945	823,1868	0,3073484	0,6846186	461,4181	3,278253	1	5	1173	823						Untertest4.avi	0	880	547	72	111	1108	707	766	0	Content		1101	712	31091361	2009193632
31108	08:57:14.132	00:00:31.107	1867	1068,212	796,7958	0,3072285	0,6847476	461,4698	3,312411	3	1188,195	816,4026	0,3072896	0,6847918	461,4697	3,303107	1	5	1188	816						Untertest4.avi	0	880	547	72	111	1108	707	766	0	Content		1116	705	31107983	2009210254
31124	08:57:14.148	00:00:31.124	1868	1070,281	800,5947	0,3071715	0,6849086	461,4647	3,278101	3	1190,244	821,9348	0,3072277	0,684928	461,4647	3,269135	1	5	1190	822						Untertest4.avi	0	880	547	72	111	1108	707	766	0	Content		1118	711	31124163	2009226434
31141	08:57:14.165	00:00:31.140	1869	1057,485	800,449	0,3071399	0,6851148	461,4545	3,319186	3	1171,377	822,3978	0,3071584	0,685124	461,4544	3,307971	1	5	1171	822						Untertest4.avi	0	880	547	72	111	1108	707	766	0	Content		1099	711	31140909	2009243180
31158	08:57:14.182	00:00:31.157	1870	1057,252	803,7479	0,3070306	0,6853706	461,3478	3,30322	3	1173,979	825,5806	0,3070758	0,6853865	461,3478	3,292583	1	5	1174	826						Untertest4.avi	0	880	547	72	111	1108	707	766	0	Content		1102	715	31157532	2009259803
31175	08:57:14.199	00:00:31.174	1871	1073,045	798,4684	0,3069977	0,6857135	461,5395	3,309727	3	1185,034	820,1651	0,30698	0,685725	461,5395	3,298512	1	5	1185	820						Untertest4.avi	0	880	547	72	111	1108	707	766	0	Content		1113	709	31174598	2009276869
31191	08:57:14.215	00:00:31.191	1872	1056,637	796,654	0,3068731	0,6861387	461,3656	3,304075	3	1163,952	817,7365	0,3068364	0,6861587	461,3655	3,29121	1	5	1164	818						Untertest4.avi	0	880	547	72	111	1108	707	766	0	Content		1092	707	31191222	2009293493
31208	08:57:14.232	00:00:31.207	1873	1060,121	793,8683	0,3067824	0,6866183	461,4767	3,268094	3	1168,794	814,5284	0,3067547	0,6866409	461,4766	3,255979	1	5	1169	815						Untertest4.avi	0	880	547	72	111	1108	707	766	0	Content		1097	704	31207845	2009310116
31224	08:57:14.248	00:00:31.224	1874	1051,264	793,4874	0,3066438	0,6872191	461,3172	3,271943	3	1165,856	812,4249	0,3066823	0,6872703	461,3171	3,260896	1	5	1166	812						Untertest4.avi	0	880	547	72	111	1108	707	766	0	Content		1094	701	31224151	2009326422
31241	08:57:14.265	00:00:31.240	1875	1058,696	796,9088	0,3066543	0,6878014	461,3585	3,268687	3	1171,686	819,2229	0,3066654	0,6877975	461,3584	3,257618	1	5	1172	819						Untertest4.avi	0	880	547	72	111	1108	707	766	0	Content		1100	708	31240772	2009343043
31258	08:57:14.282	00:00:31.257	1876	1052,074	792,98	0,306583	0,6883248	461,6735	3,292022	3	1167,604	810,5629	0,3066281	0,6884001	461,6734	3,281326	1	5	1168	811						Untertest4.avi	0	880	547	72	111	1108	707	766	0	Content		1096	700	31257519	2009359790
31274	08:57:14.298	00:00:31.274	1877	1053,609	796,9877	0,3065532	0,6889904	461,8732	3,291027	3	1165,071	814,4421	0,3065583	0,6890752	461,8731	3,279531	1	5	1165	814						Untertest4.avi	0	880	547	72	111	1108	707	766	0	Content		1093	703	31274461	2009376732
31291	08:57:14.315	00:00:31.291	1878	1058,534	789,5561	0,3065125	0,6895126	462,2229	3,286423	3	1169,725	802,765	0,3065138	0,6896628	462,2228	3,275209	1	5	1170	803						Untertest4.avi	0	880	547	72	111	1108	707	766	0	Content		1098	692	31291208	2009393479
31308	08:57:14.332	00:00:31.307	1879	1050,26	801,6963	0,306423	0,6900945	462,069	3,285857	3	1163,372	822,0219	0,3064448	0,6901351	462,0689	3,274397	1	5	1163	822						Untertest4.avi	0	880	547	72	111	1108	707	766	0	Content		1091	711	31307833	2009410104
31324	08:57:14.348	00:00:31.324	1880	1050,416	789,3457	0,3069915	0,6905593	456,6291	3,269539	3	1180,114	810,8979	0,3064561	0,6905432	462,2744	3,298688	1	5	1180	811						Untertest4.avi	0	880	547	72	111	1108	707	766	0	Content		1108	700	31324136	2009426407
31341	08:57:14.365	00:00:31.340	1881	1070,332	790,1724	0,3064204	0,690977	462,1489	3,242766	3	1179,662	812,0319	0,3063854	0,6909707	462,1489	3,231322	1	5	1180	812						Untertest4.avi	0	880	547	72	111	1108	707	766	0	Content		1108	701	31340615	2009442886
31357	08:57:14.381	00:00:31.357	1882	1053,222	799,0844	0,3064843	0,6911728	462,2451	3,295213	3	1158,155	821,3419	0,3064248	0,6911752	462,2451	3,282403	1	5	1158	821						Untertest4.avi	0	880	547	72	111	1108	707	766	0	Content		1086	710	31357237	2009459508
31374	08:57:14.398	00:00:31.374	1883	1045,835	790,6932	0,306485	0,6912526	462,1116	3,278385	3	1148,749	810,9119	0,306419	0,6912792	462,1115	3,265124	1	5	1149	811						Untertest4.avi	0	880	547	72	111	1108	707	766	0	Content		1077	700	31374306	2009476577
31391	08:57:14.415	00:00:31.390	1884	1037,051	799,2284	0,3065005	0,6912763	462,1451	3,277725	3	1139,425	820,2926	0,3064394	0,6913009	462,1451	3,263961	1	5	1139	820						Untertest4.avi	0	880	547	72	111	1108	707	766	0	Content		1067	709	31390932	2009493203
31408	08:57:14.432	00:00:31.407	1885	1045,737	797,231	0,3065871	0,6913012	462,1632	3,249372	3	1147,133	817,8397	0,3065081	0,691332	462,1631	3,235774	1	6	1147	818						Untertest4.avi	0	880	547	72	111	1036	719	266	0	Content		1075	707	31407678	2009509949
31424	08:57:14.448	00:00:31.423	1886	1034,362	790,8899	0,3065926	0,6913182	462,0833	3,2362	3	1133,717	808,8701	0,3065113	0,6913863	462,0832	3,222138	1	6	1134	809						Untertest4.avi	0	880	547	72	111	1036	719	266	0	Content		1062	698	31423857	2009526128
31440	08:57:14.464	00:00:31.440	1887	1016,75	806,3205	0,3072289	0,6913893	455,5942	3,247871	3	1127,71	828,6808	0,3064645	0,691399	462,1047	3,277631	1	6	1128	829						Untertest4.avi	0	880	547	72	111	1036	719	266	0	Content		1056	718	31440481	2009542752
31457	08:57:14.481	00:00:31.457	1888	1033,262	801,2825	0,3064252	0,6913174	462,2094	3,260766	3	1135,953	822,1522	0,3063695	0,6913494	462,2093	3,24738	1	6	1136	822						Untertest4.avi	0	880	547	72	111	1036	719	266	0	Content		1064	711	31457229	2009559500
31474	08:57:14.498	00:00:31.474	1889	668,1467	926,5167	0,4564824	0,586208	462,2612	3,166328	0	1121,526	825,8659	0,3063093	0,691211	462,2612	3,278462	0	6	895	876						Untertest4.avi	0	880	547	72	111	1036	719	266	0	Content		823	765	31474298	2009576569
31491	08:57:14.515	00:00:31.490	1890	-1024	-768	-1	-1	-1	-1	4	1124,013	821,5808	0,3061645	0,6910307	462,2719	3,258605	0	6	1124	822						Untertest4.avi	0	880	547	72	111	1036	719	266	0	Content		1052	711	31490919	2009593190
31508	08:57:14.532	00:00:31.507	1891	-1024	-768	-1	-1	-1	-1	4	1116,241	819,876	0,3060749	0,6907978	462,0449	3,257149	0	6	1116	820						Untertest4.avi	0	880	547	72	111	1036	719	266	0	Content		1044	709	31507543	2009609814
31524	08:57:14.548	00:00:31.523	1892	-1024	-768	-1	-1	-1	-1	4	1111,249	813,1981	0,3061332	0,6903692	462,0923	3,259597	0	6	1111	813						Untertest4.avi	0	880	547	72	111	1036	719	266	0	Content		1039	702	31523848	2009626119
31541	08:57:14.565	00:00:31.540	1893	-1024	-768	-1	-1	-1	-1	4	1107,518	831,0074	0,3061651	0,6899802	462,0082	3,269677	0	6	1108	831						Untertest4.avi	0	880	547	72	111	1036	719	266	0	Content		1036	720	31540916	2009643187
31557	08:57:14.581	00:00:31.557	1894	-1024	-768	-1	-1	-1	-1	4	1113,516	832,1079	0,3061588	0,6895906	462,1502	3,223168	0	6	1114	832						Untertest4.avi	0	880	547	72	111	1036	719	266	0	Content		1042	721	31557098	2009659369
31574	08:57:14.598	00:00:31.573	1895	-1024	-768	-1	-1	-1	-1	4	1107,701	829,5298	0,3061188	0,6894134	462,0123	3,245013	0	6	1108	830						Untertest4.avi	0	880	547	72	111	1036	719	266	0	Content		1036	719	31573722	2009675993
31590	08:57:14.614	00:00:31.590	1896	-1024	-768	-1	-1	-1	-1	4	1087,413	826,5966	0,3060937	0,6893765	462,0123	3,259095	0	6	1087	827						Untertest4.avi	0	880	547	72	111	1036	719	266	0	Content		1015	716	31590343	2009692614
31608	08:57:14.632	00:00:31.607	1897	-1024	-768	-1	-1	-1	-1	4	1086,638	842,3943	0,3060471	0,6892379	462,0107	3,25379	0	6	1087	842						Untertest4.avi	0	880	547	72	111	1036	719	266	0	Content		1015	731	31607535	2009709806
31624	08:57:14.648	00:00:31.624	1898	-1024	-768	-1	-1	-1	-1	4	1057,805	844,9927	0,3059409	0,6893296	461,8635	3,31236	0	6	1058	845						Untertest4.avi	0	880	547	72	111	1036	719	266	0	Content		986	734	31624339	2009726610
31641	08:57:14.665	00:00:31.640	1899	-1024	-768	-1	-1	-1	-1	4	1067,667	849,5623	0,3058437	0,6894233	461,8719	3,273995	0	6	1068	850						Untertest4.avi	0	880	547	72	111	1036	719	266	0	Content		996	739	31640909	2009743180
31657	08:57:14.681	00:00:31.657	1900	-1024	-768	-1	-1	-1	-1	4	1025,778	858,9745	0,3061886	0,6897193	462,1455	3,320359	0	6	1026	859						Untertest4.avi	0	880	547	72	111	1036	719	266	0	Content		954	748	31657086	2009759357
31674	08:57:14.698	00:00:31.673	1901	-1024	-768	-1	-1	-1	-1	4	859,9563	878,2383	0,3081061	0,6899939	461,8854	3,338714	0	7	860	878						Untertest4.avi	0	880	547	72	111	450	827	183	0	Content		788	767	31673709	2009775980
31690	08:57:14.714	00:00:31.690	1902	-1024	-768	-1	-1	-1	-1	4	709,3903	910,5095	0,3103017	0,6897647	461,8855	3,352366	0	7	709	911						Untertest4.avi	0	880	547	72	111	450	827	183	0	Content		637	800	31690332	2009792603
31708	08:57:14.732	00:00:31.707	1903	-1024	-768	-1	-1	-1	-1	4	575,3178	916,3394	0,3112382	0,6893328	461,8284	3,352148	0	7	575	916						Untertest4.avi	0	880	547	72	111	450	827	183	0	Content		503	805	31707524	2009809795
31724	08:57:14.748	00:00:31.724	1904	-1024	-768	-1	-1	-1	-1	4	552,3352	923,0612	0,3113798	0,6891611	461,6941	3,384966	0	7	552	923						Untertest4.avi	0	880	547	72	111	450	827	183	0	Content		480	812	31724149	2009826420
31741	08:57:14.765	00:00:31.740	1905	-1024	-768	-1	-1	-1	-1	4	565,0566	925,6232	0,3113413	0,6890593	461,7227	3,357219	0	7	565	926						Untertest4.avi	0	880	547	72	111	450	827	183	0	Content		493	815	31740772	2009843043
31757	08:57:14.781	00:00:31.756	1906	-1024	-768	-1	-1	-1	-1	4	534,6063	940,2898	0,3113002	0,6887274	461,7167	3,32535	0	7	535	940						Untertest4.avi	0	880	547	72	111	450	827	183	0	Content		463	829	31756967	2009859238
31774	08:57:14.798	00:00:31.773	1907	-1024	-768	-1	-1	-1	-1	4	510,435	956,2362	0,3110224	0,6883944	461,8793	3,333493	0	7	510	956						Untertest4.avi	0	880	547	72	111	450	827	183	0	Content		438	845	31773574	2009875845
31790	08:57:14.814	00:00:31.790	1908	-1024	-768	-1	-1	-1	-1	4	496,355	941,0641	0,3110552	0,6880254	461,8694	3,3411	0	7	496	941						Untertest4.avi	0	880	547	72	111	450	827	183	0	Content		424	830	31790323	2009892594
31808	08:57:14.832	00:00:31.807	1909	-1024	-768	-1	-1	-1	-1	4	496,099	952,0842	0,3111854	0,6875748	461,6714	3,334415	0	7	496	952						Untertest4.avi	0	880	547	72	111	450	827	183	0	Content		424	841	31807569	2009909840
31824	08:57:14.848	00:00:31.824	1910	-1024	-768	-1	-1	-1	-1	4	487,3361	949,1356	0,3113592	0,6870145	461,8363	3,339942	0	7	487	949						Untertest4.avi	0	880	547	72	111	450	827	183	0	Content		415	838	31824195	2009926466
31841	08:57:14.865	00:00:31.840	1911	-1024	-768	-1	-1	-1	-1	4	479,7387	952,5416	0,3115939	0,6866329	461,7252	3,325699	0	7	480	953						Untertest4.avi	0	880	547	72	111	450	827	183	0	Content		408	842	31840761	2009943032
31857	08:57:14.881	00:00:31.856	1912	-1024	-768	-1	-1	-1	-1	4	469,534	936,7208	0,3116501	0,6862022	461,3986	3,298494	0	8	470	937						Untertest4.avi	0	880	547	72	111	355	853	100	0	Content		398	826	31856813	2009959084
31874	08:57:14.898	00:00:31.873	1913	-1024	-768	-1	-1	-1	-1	4	473,7739	961,7275	0,3118087	0,6858214	461,621	3,330994	0	8	474	962						Untertest4.avi	0	880	547	72	111	355	853	100	0	Content		402	851	31873564	2009975835
31890	08:57:14.914	00:00:31.890	1914	-1024	-768	-1	-1	-1	-1	4	481,8822	955,7925	0,3127012	0,685094	461,9173	3,374131	0	8	482	956						Untertest4.avi	0	880	547	72	111	355	853	100	0	Content		410	845	31890188	2009992459
31907	08:57:14.931	00:00:31.907	1915	-1024	-768	-1	-1	-1	-1	4	385,1419	967,386	0,3091488	0,6846985	476,2889	3,433093	0	8	385	967						Untertest4.avi	0	880	547	72	111	355	853	100	0	Content		313	856	31907434	2010009705
31924	08:57:14.948	00:00:31.924	1916	-1024	-768	-1	-1	-1	-1	4	-1024	-768	-1	-1	-1	-1	4	8	0	0						Untertest4.avi	0	880	547	72	111	355	853	100	0	Content		-72	-111	31924056	2010026327
31941	08:57:14.965	00:00:31.940	1917	-1024	-768	-1	-1	-1	-1	4	322,0666	990,2306	0,3167891	0,6838652	474,3543	3,437773	0	8	322	990						Untertest4.avi	0	880	547	72	111	355	853	100	0	Content		250	879	31940625	2010042896
31957	08:57:14.981	00:00:31.956	1918	-1024	-768	-1	-1	-1	-1	4	-1024	-768	-1	-1	-1	-1	4		0	0						Untertest4.avi	0	880	547	72	111				0	Content		-72	-111	31956804	2010059075
31974	08:57:14.998	00:00:31.973	1919	-1024	-768	-1	-1	-1	-1	4	-1024	-768	-1	-1	-1	-1	4		0	0						Untertest4.avi	0	880	547	72	111				0	Content		-72	-111	31973871	2010076142
31990	08:57:15.014	00:00:31.990	1920	-1024	-768	-1	-1	-1	-1	4	-1024	-768	-1	-1	-1	-1	4		0	0						Untertest4.avi	0	880	547	72	111				0	Content		-72	-111	31990300	2010092571
32007	08:57:15.031	00:00:32.007	1921	-1024	-768	-1	-1	-1	-1	4	-1024	-768	-1	-1	-1	-1	4		0	0						Untertest4.avi	0	880	547	72	111				0	Content		-72	-111	32007036	2010109307
32024	08:57:15.048	00:00:32.023	1922	-1024	-768	-1	-1	-1	-1	4	-1024	-768	-1	-1	-1	-1	4		0	0						Untertest4.avi	0	880	547	72	111				0	Content		-72	-111	32023671	2010125942
32040	08:57:15.064	00:00:32.040	1923	-1024	-768	-1	-1	-1	-1	4	-1024	-768	-1	-1	-1	-1	4		0	0						Untertest4.avi	0	880	547	72	111				0	Content		-72	-111	32040295	2010142566
32057	08:57:15.081	00:00:32.057	1924	-1024	-768	-1	-1	-1	-1	4	-1024	-768	-1	-1	-1	-1	4		0	0						Untertest4.avi	0	880	547	72	111				0	Content		-72	-111	32057038	2010159309
32074	08:57:15.098	00:00:32.073	1925	-1024	-768	-1	-1	-1	-1	4	-1024	-768	-1	-1	-1	-1	4		0	0						Untertest4.avi	0	880	547	72	111				0	Content		-72	-111	32073661	2010175932
32090	08:57:15.114	00:00:32.090	1926	-1024	-768	-1	-1	-1	-1	4	-1024	-768	-1	-1	-1	-1	4		0	0						Untertest4.avi	0	880	547	72	111				0	Content		-72	-111	32090284	2010192555
32107	08:57:15.131	00:00:32.107	1927	-1024	-768	-1	-1	-1	-1	4	-1024	-768	-1	-1	-1	-1	4		0	0						Untertest4.avi	0	880	547	72	111				0	Content		-72	-111	32107031	2010209302
32124	08:57:15.148	00:00:32.123	1928	-1024	-768	-1	-1	-1	-1	4	-1024	-768	-1	-1	-1	-1	4		0	0						Untertest4.avi	0	880	547	72	111				0	Content		-72	-111	32123657	2010225928
32140	08:57:15.164	00:00:32.140	1929	-1024	-768	-1	-1	-1	-1	4	-1024	-768	-1	-1	-1	-1	4		0	0						Untertest4.avi	0	880	547	72	111				0	Content		-72	-111	32140277	2010242548
32157	08:57:15.181	00:00:32.156	1930	-1024	-768	-1	-1	-1	-1	4	-1024	-768	-1	-1	-1	-1	4		0	0						Untertest4.avi	0	880	547	72	111				0	Content		-72	-111	32156526	2010258797
32174	08:57:15.198	00:00:32.173	1931	-1024	-768	-1	-1	-1	-1	4	-1024	-768	-1	-1	-1	-1	4		0	0						Untertest4.avi	0	880	547	72	111				0	Content		-72	-111	32173718	2010275989
32190	08:57:15.214	00:00:32.190	1932	-1024	-768	-1	-1	-1	-1	4	-1024	-768	-1	-1	-1	-1	4		0	0						Untertest4.avi	0	880	547	72	111				0	Content		-72	-111	32190396	2010292667
32207	08:57:15.231	00:00:32.207	1933	-1024	-768	-1	-1	-1	-1	4	-1024	-768	-1	-1	-1	-1	4		0	0						Untertest4.avi	0	880	547	72	111				0	Content		-72	-111	32207134	2010309405
32223	08:57:15.247	00:00:32.223	1934	-1024	-768	-1	-1	-1	-1	4	-1024	-768	-1	-1	-1	-1	4		0	0						Untertest4.avi	0	880	547	72	111				0	Content		-72	-111	32223388	2010325659
32240	08:57:15.264	00:00:32.240	1935	-1024	-768	-1	-1	-1	-1	4	-1024	-768	-1	-1	-1	-1	4		0	0						Untertest4.avi	0	880	547	72	111				0	Content		-72	-111	32240329	2010342600
32257	08:57:15.281	00:00:32.256	1936	-1024	-768	-1	-1	-1	-1	4	-1024	-768	-1	-1	-1	-1	4		0	0						Untertest4.avi	0	880	547	72	111				0	Content		-72	-111	32256753	2010359024
32274	08:57:15.298	00:00:32.273	1937	-1024	-768	-1	-1	-1	-1	4	-1024	-768	-1	-1	-1	-1	4		0	0						Untertest4.avi	0	880	547	72	111				0	Content		-72	-111	32273614	2010375885
32290	08:57:15.314	00:00:32.290	1938	-1024	-768	-1	-1	-1	-1	4	-1024	-768	-1	-1	-1	-1	4		0	0						Untertest4.avi	0	880	547	72	111				0	Content		-72	-111	32290244	2010392515
32307	08:57:15.331	00:00:32.306	1939	253,0487	951,856	0,324513	0,6924401	475,9989	3,266899	3	295,6606	989,4226	0,3244783	0,6924306	475,9989	3,251689	1	9	296	989						Untertest4.avi	0	880	547	72	111	194	843	516	0	Content		224	878	32306876	2010409147
32323	08:57:15.347	00:00:32.323	1940	261,51	967,9401	0,3174917	0,6944159	475,999	3,299314	1	327,0578	1005,632	0,3175248	0,6944131	475,999	3,279255	3	9	262	968						Untertest4.avi	0	880	547	72	111	194	843	516	0	Content		190	857	32323491	2010425762
32340	08:57:15.364	00:00:32.340	1941	235,6381	954,2471	0,3240209	0,6955057	475,999	3,355786	3	288,1562	991,5397	0,3240822	0,6955028	475,999	3,338368	1	9	288	992						Untertest4.avi	0	880	547	72	111	194	843	516	0	Content		216	881	32340114	2010442385
32357	08:57:15.381	00:00:32.356	1942	272,7665	953,8506	0,3146353	0,6966964	483,7902	3,27503	1	348,105	984,4382	0,3172532	0,6966995	475,9989	3,205611	3	9	273	954						Untertest4.avi	0	880	547	72	111	194	843	516	0	Content		201	843	32356616	2010458887
32374	08:57:15.398	00:00:32.373	1943	-1024	-768	-1	-1	-1	-1	4	-1024	-768	-1	-1	-1	-1	4	9	0	0						Untertest4.avi	0	880	547	72	111	194	843	516	0	Content		-72	-111	32373681	2010475952
32390	08:57:15.414	00:00:32.389	1944	244,7693	946,7461	0,314512	0,699744	484,1324	3,335105	1	320,5136	977,0106	0,3172463	0,6997479	475,9989	3,262157	3	9	245	947						Untertest4.avi	0	880	547	72	111	194	843	516	0	Content		173	836	32389983	2010492254
32407	08:57:15.431	00:00:32.406	1945	233,3204	952,9796	0,3249821	0,7010739	484,1324	3,303764	3	307,6879	980,8816	0,3232916	0,7010979	472,8322	3,212864	1	9	308	981						Untertest4.avi	0	880	547	72	111	194	843	516	0	Content		236	870	32406605	2010508876
32423	08:57:15.447	00:00:32.423	1946	905,1564	948,7518	0,3317331	0,7029482	484,1324	3,213359	3	990,8501	976,4504	0,330006	0,7029722	472,8322	3,125755	1	9	991	976						Untertest4.avi	0	880	547	72	111	194	843	516	0	Content		919	865	32423356	2010525627
32440	08:57:15.464	00:00:32.440	1947	898,1481	920,4708	0,3319604	0,7053649	484,1324	3,279696	3	982,9582	947,1725	0,3302321	0,705389	472,8322	3,190058	1	9	983	947						Untertest4.avi	0	880	547	72	111	194	843	516	0	Content		911	836	32440345	2010542616
32457	08:57:15.481	00:00:32.456	1948	-770,4103	966,7905	0,319251	0,706225	484,1325	3,664553	3	-765,8219	1010,356	0,3174017	0,7062477	472,8323	3,621636	1	9	-766	1010						Untertest4.avi	0	880	547	72	111	194	843	516	0	Content		-838	899	32456600	2010558871
32473	08:57:15.497	00:00:32.473	1949	-830,1849	990,7767	0,3195631	0,7080152	484,1325	3,565847	3	-834,864	1037,06	0,317712	0,7080379	472,8323	3,533119	1	9	-835	1037						Untertest4.avi	0	880	547	72	111	194	843	516	0	Content		-907	926	32473462	2010575733
32490	08:57:15.514	00:00:32.490	1950	890,9078	955,79	0,3329273	0,7094671	484,1324	3,209712	1	976,1313	983,5981	0,3311937	0,7094911	472,8322	3,122024	3	9	891	956						Untertest4.avi	0	880	547	72	111	194	843	516	0	Content		819	845	32490084	2010592355
32507	08:57:15.531	00:00:32.506	1951	293,2012	923,1611	0,3259731	0,7105067	478,1459	3,388785	1	351,7526	954,4531	0,3251482	0,7105131	472,8322	3,334849	3	9	293	923						Untertest4.avi	0	880	547	72	111	194	843	516	0	Content		221	812	32506714	2010608985
32523	08:57:15.547	00:00:32.523	1952	229,5918	954,0471	0,3270166	0,7115979	481,5295	3,262844	1	296,5823	984,1217	0,3256926	0,7116143	472,8322	3,190015	3	9	230	954						Untertest4.avi	0	880	547	72	111	194	843	516	0	Content		158	843	32523462	2010625733
32540	08:57:15.564	00:00:32.539	1953	-1024	-768	-1	-1	-1	-1	4	-1024	-768	-1	-1	-1	-1	4	9	0	0						Untertest4.avi	0	880	547	72	111	194	843	516	0	Content		-72	-111	32539957	2010642228
32557	08:57:15.581	00:00:32.556	1954	-796,7575	986,9128	0,3211711	0,7134565	481,5296	3,491527	1	-810,0946	1035,347	0,3197466	0,7134719	472,8323	3,475639	3	9	-797	987						Untertest4.avi	0	880	547	72	111	194	843	516	0	Content		-869	876	32556707	2010658978
32573	08:57:15.597	00:00:32.573	1955	-1024	-768	-1	-1	-1	-1	4	-1024	-768	-1	-1	-1	-1	4	9	0	0						Untertest4.avi	0	880	547	72	111	194	843	516	0	Content		-72	-111	32573446	2010675717
32590	08:57:15.614	00:00:32.590	1956	246,6762	954,8508	0,3287617	0,7141401	481,9351	3,277874	1	289,7691	993,0228	0,3287277	0,7141307	481,9351	3,262568	3	9	247	955						Untertest4.avi	0	880	547	72	111	194	843	516	0	Content		175	844	32590078	2010692349
32607	08:57:15.631	00:00:32.606	1957	-1024	-768	-1	-1	-1	-1	4	-1024	-768	-1	-1	-1	-1	4	9	0	0						Untertest4.avi	0	880	547	72	111	194	843	516	0	Content		-72	-111	32606699	2010708970
32623	08:57:15.647	00:00:32.623	1958	257,9207	952,3863	0,3310486	0,7152606	486,383	3,282196	1	302,2515	990,5696	0,3310151	0,7152513	486,383	3,266517	3	9	258	952						Untertest4.avi	0	880	547	72	111	194	843	516	0	Content		186	841	32623442	2010725713
32640	08:57:15.664	00:00:32.640	1959	-1024	-768	-1	-1	-1	-1	4	-1024	-768	-1	-1	-1	-1	4	9	0	0						Untertest4.avi	0	880	547	72	111	194	843	516	0	Content		-72	-111	32640059	2010742330
32656	08:57:15.680	00:00:32.656	1960	261,6602	954,3701	0,3325946	0,7174227	485,1154	3,306966	1	306,1507	992,5521	0,332561	0,7174134	485,1154	3,290924	3	9	262	954						Untertest4.avi	0	880	547	72	111	194	843	516	0	Content		190	843	32656191	2010758462
32673	08:57:15.697	00:00:32.672	1961	916,5142	940,5543	0,339783	0,7191951	485,1154	3,224019	1	1008,463	976,9615	0,3397494	0,7191858	485,1154	3,205457	3	9	917	941						Untertest4.avi	0	880	547	72	111	194	843	516	0	Content		845	830	32672816	2010775087
32691	08:57:15.715	00:00:32.690	1962	265,8681	943,9286	0,3337775	0,7204323	483,2454	3,304915	1	310,1766	981,2422	0,3337436	0,7204229	483,2454	3,288821	3	9	266	944						Untertest4.avi	0	880	547	72	111	194	843	516	0	Content		194	833	32690628	2010792899
32707	08:57:15.731	00:00:32.706	1963	908,5325	949,2736	0,3327036	0,7222753	483,2454	3,27157	1	1010,927	986,5778	0,3326409	0,7222659	483,2454	3,25644	3	9	909	949						Untertest4.avi	0	880	547	72	111	194	843	516	0	Content		837	838	32706933	2010809204
32723	08:57:15.747	00:00:32.723	1964	601,8247	921,8596	0,3348044	0,7228044	479,177	3,240954	1	675,8727	957,3058	0,3347767	0,7227822	479,177	3,224314	3	9	602	922						Untertest4.avi	0	880	547	72	111	194	843	516	0	Content		530	811	32723181	2010825452
32740	08:57:15.764	00:00:32.739	1965	908,4498	941,2297	0,3421014	0,7229916	479,177	3,234482	1	998,9839	977,3345	0,3420671	0,7229822	479,177	3,215829	3	9	908	941						Untertest4.avi	0	880	547	72	111	194	843	516	0	Content		836	830	32739805	2010842076
32757	08:57:15.781	00:00:32.756	1966	268,8134	941,0068	0,3344871	0,723058	466,6784	3,111433	1	332,1812	987,5175	0,3334497	0,7230458	482,5499	3,190125	3	9	269	941						Untertest4.avi	0	880	547	72	111	194	843	516	0	Content		197	830	32756553	2010858824
32774	08:57:15.798	00:00:32.773	1967	246,9679	960,9969	0,3305212	0,7231827	482,55	3,251049	1	312,4724	998,5392	0,3305536	0,7231799	482,55	3,231308	3	9	247	961						Untertest4.avi	0	880	547	72	111	194	843	516	0	Content		175	850	32773548	2010875819
32790	08:57:15.814	00:00:32.789	1968	266,524	935,6067	0,3368362	0,7237125	467,1948	3,129799	1	329,8609	980,8628	0,3358529	0,7237005	482,5499	3,205313	3	9	267	936						Untertest4.avi	0	880	547	72	111	194	843	516	0	Content		195	825	32789922	2010892193
32807	08:57:15.831	00:00:32.806	1969	248,7587	898,802	0,3408287	0,7256104	482,5499	2,959133	1	303,637	931,8961	0,3408887	0,7256075	482,5499	2,942811	3	9	249	899						Untertest4.avi	0	880	547	72	111	194	843	516	0	Content		177	788	32806546	2010908817
32823	08:57:15.847	00:00:32.823	1970	-1024	-768	-1	-1	-1	-1	4	-1024	-768	-1	-1	-1	-1	4		0	0						Untertest4.avi	0	880	547	72	111				0	Content		-72	-111	32823168	2010925439
32840	08:57:15.864	00:00:32.840	1971	-1024	-768	-1	-1	-1	-1	4	-1024	-768	-1	-1	-1	-1	4		0	0						Untertest4.avi	0	880	547	72	111				0	Content		-72	-111	32840287	2010942558
32857	08:57:15.881	00:00:32.856	1972	-1024	-768	-1	-1	-1	-1	4	-1024	-768	-1	-1	-1	-1	4		0	0						Untertest4.avi	0	880	547	72	111				0	Content		-72	-111	32856532	2010958803
32873	08:57:15.897	00:00:32.873	1973	-1024	-768	-1	-1	-1	-1	4	-1024	-768	-1	-1	-1	-1	4		0	0						Untertest4.avi	0	880	547	72	111				0	Content		-72	-111	32873394	2010975665
32890	08:57:15.914	00:00:32.890	1974	-1024	-768	-1	-1	-1	-1	4	-1024	-768	-1	-1	-1	-1	4		0	0						Untertest4.avi	0	880	547	72	111				0	Content		-72	-111	32890024	2010992295
32907	08:57:15.931	00:00:32.906	1975	-1024	-768	-1	-1	-1	-1	4	-1024	-768	-1	-1	-1	-1	4		0	0						Untertest4.avi	0	880	547	72	111				0	Content		-72	-111	32906648	2011008919
32923	08:57:15.947	00:00:32.923	1976	-1024	-768	-1	-1	-1	-1	4	-1024	-768	-1	-1	-1	-1	4		0	0						Untertest4.avi	0	880	547	72	111				0	Content		-72	-111	32923268	2011025539
32940	08:57:15.964	00:00:32.939	1977	-1024	-768	-1	-1	-1	-1	4	-1024	-768	-1	-1	-1	-1	4		0	0						Untertest4.avi	0	880	547	72	111				0	Content		-72	-111	32939893	2011042164
32957	08:57:15.981	00:00:32.956	1978	-1024	-768	-1	-1	-1	-1	4	-1024	-768	-1	-1	-1	-1	4		0	0						Untertest4.avi	0	880	547	72	111				0	Content		-72	-111	32956639	2011058910
32973	08:57:15.997	00:00:32.973	1979	-1024	-768	-1	-1	-1	-1	4	-1024	-768	-1	-1	-1	-1	4		0	0						Untertest4.avi	0	880	547	72	111				0	Content		-72	-111	32973261	2011075532
[truncated: 1,652 more rows]
