# Supplementary material for: Gaze Duration Biases for Colours in Combination with Dissonant and Consonant Sounds: A Comparative Eye-Tracking Study with Orangutans
Source: PLoS One. 2015 Oct 14;10(10):e0139894. doi: 10.1371/journal.pone.0139894 (PMC4605782; doi:10.1371/journal.pone.0139894)
Supplement: S1 Data — (ZIP) [file pone.0139894.s004.zip › Plos ColourSound Data/Apes/Farben_Musik_U4/Rec 42-All-Data.tsv]

System Properties:
Operating System:	Microsoft Windows NT 6.1.7601 Service Pack 1
System User Name:	tobiiadmin
Machine Name:	LOE7690LAP
Data properties:
Recording name:	Rec 42
Recording date:	08.03.2014
Recording time:	09:16:41
Recording resolution:	1024 x 768
Export date:	09.03.2014
Export time:	12:24:55
Participant:	Tana
Filter settings:
Eye: Average
Validity: Normal
Fixation filter: Tobii fixation filter
Velocity threshold: 35
Distance threshold: 35
Timestamp	DateTimeStamp	DateTimeStampStartOffset	Number	GazePointXLeft	GazePointYLeft	CamXLeft	CamYLeft	DistanceLeft	PupilLeft	ValidityLeft	GazePointXRight	GazePointYRight	CamXRight	CamYRight	DistanceRight	PupilRight	ValidityRight	FixationIndex	GazePointX	GazePointY	Event	EventKey	Data1	Data2	Descriptor	StimuliName	StimuliID	MediaWidth	MediaHeight	MediaPosX	MediaPosY	MappedFixationPointX	MappedFixationPointY	FixationDuration	AoiIds	AoiNames	WebGroupImage	MappedGazeDataPointX	MappedGazeDataPointY	MicroSecondTimestamp	AbsoluteMicroSecondTimestamp
3	09:16:41.144	00:00:00.003	0	-1024	-768	-1	-1	-1	-1	4	-1024	-768	-1	-1	-1	-1	4		0	0						No media	0	1024	768	0	0				0	Content		0	0	3078	3176186838
20	09:16:41.161	00:00:00.019	1	1034,932	700,5308	0,3842651	0,6309697	453,8461	3,317895	3	1034,932	700,5308	0,3842651	0,6309697	453,8461	3,317895	1	0	1035	701						No media	0	1024	768	0	0	1008	710	300	0	Content		1035	701	19965	3176203725
36	09:16:41.177	00:00:00.036	2	975,9637	708,0774	0,3828698	0,6304212	445,6821	3,203606	1	995,8331	707,3557	0,3802693	0,6304094	453,8462	3,260343	3	0	976	708						No media	0	1024	768	0	0	1008	710	300	0	Content		976	708	36332	3176220092
53	09:16:41.194	00:00:00.053	3	1039,375	702,8887	0,3834424	0,6303136	445,6821	3,343636	3	1043,745	702,6008	0,3845302	0,6302942	451,1511	3,382148	1	0	1044	703						No media	0	1024	768	0	0	1008	710	300	0	Content		1044	703	53082	3176236842
70	09:16:41.211	00:00:00.069	4	-1024	-768	-1	-1	-1	-1	4	-1024	-768	-1	-1	-1	-1	4	0	0	0						No media	0	1024	768	0	0	1008	710	300	0	Content		0	0	69707	3176253467
87	09:16:41.228	00:00:00.086	5	-1024	-768	-1	-1	-1	-1	4	-1024	-768	-1	-1	-1	-1	4	0	0	0						No media	0	1024	768	0	0	1008	710	300	0	Content		0	0	86584	3176270344
103	09:16:41.244	00:00:00.103	6	976,7842	723,7213	0,3833685	0,6302925	448,5274	3,241776	1	993,9268	723,2163	0,3811037	0,6302959	455,6949	3,291797	3	0	977	724						No media	0	1024	768	0	0	1008	710	300	0	Content		977	724	103211	3176286971
120	09:16:41.261	00:00:00.119	7	-1024	-768	-1	-1	-1	-1	4	-1024	-768	-1	-1	-1	-1	4	0	0	0						No media	0	1024	768	0	0	1008	710	300	0	Content		0	0	119961	3176303721
136	09:16:41.277	00:00:00.136	8	-1024	-768	-1	-1	-1	-1	4	-1024	-768	-1	-1	-1	-1	4	0	0	0						No media	0	1024	768	0	0	1008	710	300	0	Content		0	0	136336	3176320096
153	09:16:41.294	00:00:00.152	9	1031,704	718,0605	0,3855904	0,6285141	445,4339	3,351306	3	1049,301	717,2653	0,3873237	0,6285019	453,1892	3,406868	1	0	1049	717						No media	0	1024	768	0	0	1008	710	300	0	Content		1049	717	152961	3176336721
170	09:16:41.311	00:00:00.169	10	981,0445	712,338	0,3847925	0,6289448	448,2425	3,287407	1	991,2574	712,0812	0,3831991	0,6289377	453,1875	3,322165	3	0	981	712						No media	0	1024	768	0	0	1008	710	300	0	Content		981	712	169602	3176353362
187	09:16:41.328	00:00:00.186	11	1035,896	707,7484	0,3864199	0,6288108	448,2443	3,392524	3	1045,919	707,3557	0,387398	0,6287956	452,6272	3,424117	1	0	1046	707						No media	0	1024	768	0	0	1008	710	300	0	Content		1046	707	186607	3176370367
203	09:16:41.344	00:00:00.203	12	958,5057	713,914	0,3848619	0,6295366	448,2443	3,268078	1	968,5494	713,3989	0,3834734	0,6295387	452,6272	3,298811	3	0	959	714						No media	0	1024	768	0	0	1008	710	300	0	Content		959	714	203227	3176386987
220	09:16:41.361	00:00:00.219	13	-1024	-768	-1	-1	-1	-1	4	-1024	-768	-1	-1	-1	-1	4	0	0	0						No media	0	1024	768	0	0	1008	710	300	0	Content		0	0	219841	3176403601
236	09:16:41.377	00:00:00.236	14	-1024	-768	-1	-1	-1	-1	4	-1024	-768	-1	-1	-1	-1	4	0	0	0						No media	0	1024	768	0	0	1008	710	300	0	Content		0	0	236218	3176419978
253	09:16:41.394	00:00:00.252	15	1035,556	708,739	0,3871766	0,6301109	451,2014	3,395904	3	1041,895	708,3421	0,3878039	0,6301065	454,0362	3,416214	1	0	1042	708						No media	0	1024	768	0	0	1008	710	300	0	Content		1042	708	252845	3176436605
269	09:16:41.410	00:00:00.269	16	-1024	-768	-1	-1	-1	-1	4	-1024	-768	-1	-1	-1	-1	4	0	0	0						No media	0	1024	768	0	0	1008	710	300	0	Content		0	0	269451	3176453211
286	09:16:41.427	00:00:00.286	17	1048,489	704,7598	0,3873249	0,6305338	451,061	3,362353	3	1051,399	704,6266	0,3883257	0,6305159	456,2416	3,398542	1	0	1051	705						No media	0	1024	768	0	0	1008	710	300	0	Content		1051	705	286343	3176470103
303	09:16:41.444	00:00:00.302	18	968,2935	728,4662	0,3842105	0,6310148	451,061	3,279471	1	980,3754	728,235	0,3825855	0,6310173	456,2417	3,315803	3	0	968	728						No media	0	1024	768	0	0	1008	710	300	0	Content		968	728	302941	3176486701
320	09:16:41.461	00:00:00.319	19	-1024	-768	-1	-1	-1	-1	4	-1024	-768	-1	-1	-1	-1	4	1	0	0						No media	0	1024	768	0	0	955	725	716	0	Content		0	0	319532	3176503292
336	09:16:41.477	00:00:00.336	20	-1024	-768	-1	-1	-1	-1	4	-1024	-768	-1	-1	-1	-1	4	1	0	0						No media	0	1024	768	0	0	955	725	716	0	Content		0	0	336196	3176519956
353	09:16:41.494	00:00:00.352	21	960,8566	722,8226	0,3834613	0,6318006	451,061	3,210167	3	946,84	723,3057	0,3854403	0,6317977	444,866	3,167757	1	1	947	723						No media	0	1024	768	0	0	955	725	716	0	Content		947	723	352756	3176536516
370	09:16:41.511	00:00:00.369	22	1005,056	716,5736	0,3848689	0,6317625	451,061	3,222004	3	992,4113	717,1688	0,3851342	0,6317656	445,4912	3,183933	1	1	992	717						No media	0	1024	768	0	0	955	725	716	0	Content		992	717	369751	3176553511
386	09:16:41.527	00:00:00.385	23	988,13	727,8888	0,3846919	0,6317437	451,061	3,26848	3	976,7882	728,167	0,3849384	0,6317465	445,8927	3,232694	1	1	977	728						No media	0	1024	768	0	0	955	725	716	0	Content		977	728	385993	3176569753
403	09:16:41.544	00:00:00.402	24	950,1779	710,1886	0,3831304	0,6316893	451,061	3,205524	3	938,7622	710,8839	0,3847798	0,6316869	445,8927	3,170255	1	1	939	711						No media	0	1024	768	0	0	955	725	716	0	Content		939	711	402739	3176586499
419	09:16:41.560	00:00:00.419	25	952,3389	717,8858	0,3829868	0,631596	451,061	3,197442	3	940,8515	718,399	0,3846366	0,6315936	445,8927	3,16223	1	1	941	718						No media	0	1024	768	0	0	955	725	716	0	Content		941	718	419360	3176603120
436	09:16:41.577	00:00:00.436	26	978,4775	715,3553	0,3842816	0,6314457	451,061	3,266262	3	966,2386	715,9844	0,3845555	0,6314489	445,3479	3,226798	1	1	966	716						No media	0	1024	768	0	0	955	725	716	0	Content		966	716	436221	3176619981
453	09:16:41.594	00:00:00.452	27	977,0662	713,9805	0,384072	0,6315275	451,061	3,27822	3	965,2268	714,6275	0,3843385	0,6315306	445,5155	3,239794	1	1	965	715						No media	0	1024	768	0	0	955	725	716	0	Content		965	715	452849	3176636609
470	09:16:41.611	00:00:00.469	28	971,0076	719,6876	0,384006	0,6315104	445,3606	3,187874	3	970,9786	719,6548	0,3840061	0,6315104	445,3605	3,18786	1	1	971	720						No media	0	1024	768	0	0	955	725	716	0	Content		971	720	469587	3176653347
486	09:16:41.627	00:00:00.485	29	929,6129	730,2216	0,3836734	0,6316027	445,3606	3,115383	3	929,6129	730,2216	0,3836734	0,6316027	445,3606	3,115383	1	1	930	730						No media	0	1024	768	0	0	955	725	716	0	Content		930	730	485968	3176669728
497	09:16:41.638																				MovieStart	128	0	0	Untertest4.avi
503	09:16:41.644	00:00:00.502	30	947,2653	719,1672	0,3835801	0,6315059	445,3606	3,172241	3	947,2653	719,1672	0,3835801	0,6315059	445,3606	3,172241	1	1	947	719						Untertest4.avi	0	880	547	72	111	883	614	716	0	Content		875	608	502585	3176686345
519	09:16:41.660	00:00:00.519	31	962,3621	714,5446	0,3834429	0,6314136	445,462	3,253417	3	962,3299	714,511	0,3834431	0,6314136	445,4619	3,253404	1	1	962	715						Untertest4.avi	0	880	547	72	111	883	614	716	0	Content		890	604	519205	3176702965
536	09:16:41.677	00:00:00.536	32	956,3942	722,1805	0,3834457	0,6312667	445,4437	3,237133	3	956,4101	722,1704	0,3834459	0,6312667	445,4436	3,237151	1	1	956	722						Untertest4.avi	0	880	547	72	111	883	614	716	0	Content		884	611	536147	3176719907
553	09:16:41.694	00:00:00.552	33	961,6829	724,3539	0,3835204	0,6311243	445,2999	3,216757	3	961,6711	724,3326	0,3835205	0,6311243	445,2998	3,216748	1	1	962	724						Untertest4.avi	0	880	547	72	111	883	614	716	0	Content		890	613	552821	3176736581
569	09:16:41.710	00:00:00.569	34	956,8698	716,04	0,383703	0,631016	445,367	3,235394	3	956,8645	716,0322	0,3837031	0,631016	445,3669	3,235404	1	1	957	716						Untertest4.avi	0	880	547	72	111	883	614	716	0	Content		885	605	569437	3176753197
586	09:16:41.727	00:00:00.585	35	930,679	715,8967	0,3837032	0,631003	445,367	3,280414	3	930,679	715,8967	0,3837032	0,631003	445,367	3,280414	1	1	931	716						Untertest4.avi	0	880	547	72	111	883	614	716	0	Content		859	605	585812	3176769572
603	09:16:41.744	00:00:00.602	36	998,4417	711,3292	0,3838099	0,630834	445,367	3,243252	3	998,4417	711,3292	0,3838099	0,630834	445,367	3,243252	1	1	998	711						Untertest4.avi	0	880	547	72	111	883	614	716	0	Content		926	600	602559	3176786319
619	09:16:41.760	00:00:00.619	37	953,8102	718,6414	0,3837838	0,6307179	445,2189	3,252049	3	953,8041	718,6288	0,3837839	0,6307179	445,2189	3,252057	1	1	954	719						Untertest4.avi	0	880	547	72	111	883	614	716	0	Content		882	608	619177	3176802937
636	09:16:41.777	00:00:00.636	38	920,678	731,006	0,3837993	0,6307711	445,2189	3,285429	3	920,678	731,006	0,3837993	0,6307711	445,2189	3,285429	1	1	921	731						Untertest4.avi	0	880	547	72	111	883	614	716	0	Content		849	620	636042	3176819802
652	09:16:41.793	00:00:00.652	39	967,4519	729,3411	0,3838009	0,6306167	445,311	3,294386	3	967,4334	729,3099	0,3838011	0,6306167	445,3109	3,294371	1	1	967	729						Untertest4.avi	0	880	547	72	111	883	614	716	0	Content		895	618	652421	3176836181
669	09:16:41.810	00:00:00.669	40	954,2097	713,9545	0,3838176	0,6305645	445,3224	3,369167	3	954,2078	713,9541	0,3838178	0,6305645	445,3223	3,369209	1	1	954	714						Untertest4.avi	0	880	547	72	111	883	614	716	0	Content		882	603	669041	3176852801
686	09:16:41.827	00:00:00.685	41	955,6647	728,0181	0,3838862	0,6303781	445,2986	3,346482	3	955,6545	727,996	0,3838864	0,6303781	445,2985	3,346476	1	1	956	728						Untertest4.avi	0	880	547	72	111	883	614	716	0	Content		884	617	685786	3176869546
703	09:16:41.844	00:00:00.702	42	995,822	721,777	0,3840577	0,6303589	445,2986	3,238118	3	995,822	721,777	0,3840577	0,6303589	445,2986	3,238118	1	1	996	722						Untertest4.avi	0	880	547	72	111	883	614	716	0	Content		924	611	702656	3176886416
719	09:16:41.860	00:00:00.719	43	931,4931	726,6802	0,384337	0,6308504	445,2986	3,377619	3	931,4931	726,6802	0,384337	0,6308504	445,2986	3,377619	1	1	931	727						Untertest4.avi	0	880	547	72	111	883	614	716	0	Content		859	616	719405	3176903165
736	09:16:41.877	00:00:00.736	44	956,6407	727,8257	0,3847067	0,6311321	445,283	3,326599	3	956,6203	727,8007	0,3847069	0,6311321	445,2829	3,326599	1	1	957	728						Untertest4.avi	0	880	547	72	111	883	614	716	0	Content		885	617	736016	3176919776
752	09:16:41.893	00:00:00.752	45	933,7019	717,7235	0,3849871	0,6313872	445,283	3,379023	3	933,7019	717,7235	0,3849871	0,6313872	445,283	3,379023	1	1	934	718						Untertest4.avi	0	880	547	72	111	883	614	716	0	Content		862	607	752394	3176936154
769	09:16:41.910	00:00:00.769	46	958,4447	718,7446	0,3852036	0,6312302	445,4153	3,352172	3	958,4252	718,7216	0,3852037	0,6312302	445,4152	3,352163	1	1	958	719						Untertest4.avi	0	880	547	72	111	883	614	716	0	Content		886	608	769014	3176952774
786	09:16:41.927	00:00:00.785	47	954,1332	721,4567	0,3852041	0,6312173	445,4538	3,405862	3	954,1214	721,4429	0,3852042	0,6312173	445,4538	3,405867	1	1	954	721						Untertest4.avi	0	880	547	72	111	883	614	716	0	Content		882	610	785761	3176969521
803	09:16:41.944	00:00:00.802	48	961,6221	732,1733	0,3851491	0,6309298	445,4812	3,436244	3	961,6154	732,1577	0,3851492	0,6309298	445,4812	3,43624	1	1	962	732						Untertest4.avi	0	880	547	72	111	883	614	716	0	Content		890	621	802633	3176986393
819	09:16:41.960	00:00:00.819	49	987,8539	733,066	0,3850246	0,6303702	445,4812	3,358563	3	987,8539	733,066	0,3850246	0,6303702	445,4812	3,358563	1	1	988	733						Untertest4.avi	0	880	547	72	111	883	614	716	0	Content		916	622	819376	3177003136
836	09:16:41.977	00:00:00.835	50	949,5773	726,3066	0,3849154	0,6302199	445,5876	3,448414	3	949,5691	726,2784	0,3849156	0,6302199	445,5875	3,448401	1	1	950	726						Untertest4.avi	0	880	547	72	111	883	614	716	0	Content		878	615	835867	3177019627
852	09:16:41.993	00:00:00.852	51	951,8738	732,0477	0,3848319	0,630143	445,5299	3,345541	3	951,8593	732,0276	0,384832	0,630143	445,5298	3,345536	1	1	952	732						Untertest4.avi	0	880	547	72	111	883	614	716	0	Content		880	621	852243	3177036003
869	09:16:42.010	00:00:00.869	52	964,3048	732,9306	0,3847629	0,6303868	445,5034	3,374574	3	964,3059	732,8986	0,3847632	0,6303868	445,5034	3,374557	1	1	964	733						Untertest4.avi	0	880	547	72	111	883	614	716	0	Content		892	622	869108	3177052868
886	09:16:42.027	00:00:00.885	53	930,3344	732,9618	0,384661	0,6307566	445,5034	3,301182	3	930,3344	732,9618	0,384661	0,6307566	445,5034	3,301182	1	1	930	733						Untertest4.avi	0	880	547	72	111	883	614	716	0	Content		858	622	885858	3177069618
903	09:16:42.044	00:00:00.902	54	950,9772	724,2706	0,3844204	0,6306712	445,4022	3,304556	3	950,9673	724,2465	0,3844206	0,6306712	445,4022	3,304557	1	1	951	724						Untertest4.avi	0	880	547	72	111	883	614	716	0	Content		879	613	902606	3177086366
919	09:16:42.060	00:00:00.918	55	900,1287	730,8092	0,3840825	0,6306023	445,4022	3,377436	3	900,1287	730,8092	0,3840825	0,6306023	445,4022	3,377436	1	1	900	731						Untertest4.avi	0	880	547	72	111	883	614	716	0	Content		828	620	918976	3177102736
936	09:16:42.077	00:00:00.935	56	-1024	-768	-1	-1	-1	-1	4	-1024	-768	-1	-1	-1	-1	4	1	0	0						Untertest4.avi	0	880	547	72	111	883	614	716	0	Content		-72	-111	935598	3177119358
952	09:16:42.093	00:00:00.952	57	954,7713	728,9711	0,3833647	0,6299384	445,5687	3,347994	3	954,7609	728,9496	0,3833649	0,6299384	445,5687	3,347999	1	1	955	729						Untertest4.avi	0	880	547	72	111	883	614	716	0	Content		883	618	952215	3177135975
969	09:16:42.110	00:00:00.969	58	-1024	-768	-1	-1	-1	-1	4	-1024	-768	-1	-1	-1	-1	4	1	0	0						Untertest4.avi	0	880	547	72	111	883	614	716	0	Content		-72	-111	969081	3177152841
986	09:16:42.127	00:00:00.985	59	948,6362	731,2609	0,3827574	0,6298994	445,8283	3,30646	3	948,6281	731,2386	0,3827576	0,6298994	445,8282	3,30646	1	1	949	731						Untertest4.avi	0	880	547	72	111	883	614	716	0	Content		877	620	985585	3177169345
1002	09:16:42.143	00:00:01.002	60	919,4543	732,5012	0,3824731	0,6302851	445,8283	3,353717	3	919,4543	732,5012	0,3824731	0,6302851	445,8283	3,353717	1	1	919	733						Untertest4.avi	0	880	547	72	111	883	614	716	0	Content		847	622	1002203	3177185963
1019	09:16:42.160	00:00:01.018	61	977,8041	731,1717	0,3822578	0,6304568	445,8283	3,296278	3	977,8041	731,1717	0,3822578	0,6304568	445,8283	3,296278	1	1	978	731						Untertest4.avi	0	880	547	72	111	883	614	716	0	Content		906	620	1018827	3177202587
1036	09:16:42.177	00:00:01.035	62	-1024	-768	-1	-1	-1	-1	4	-1024	-768	-1	-1	-1	-1	4		0	0						Untertest4.avi	0	880	547	72	111				0	Content		-72	-111	1035697	3177219457
1052	09:16:42.193	00:00:01.052	63	-1024	-768	-1	-1	-1	-1	4	-1024	-768	-1	-1	-1	-1	4		0	0						Untertest4.avi	0	880	547	72	111				0	Content		-72	-111	1052192	3177235952
1069	09:16:42.210	00:00:01.068	64	-1024	-768	-1	-1	-1	-1	4	-1024	-768	-1	-1	-1	-1	4		0	0						Untertest4.avi	0	880	547	72	111				0	Content		-72	-111	1068937	3177252697
1085	09:16:42.226	00:00:01.085	65	-1024	-768	-1	-1	-1	-1	4	-1024	-768	-1	-1	-1	-1	4		0	0						Untertest4.avi	0	880	547	72	111				0	Content		-72	-111	1085431	3177269191
1102	09:16:42.243	00:00:01.102	66	-1024	-768	-1	-1	-1	-1	4	-1024	-768	-1	-1	-1	-1	4		0	0						Untertest4.avi	0	880	547	72	111				0	Content		-72	-111	1102179	3177285939
1119	09:16:42.260	00:00:01.118	67	-1024	-768	-1	-1	-1	-1	4	-1024	-768	-1	-1	-1	-1	4		0	0						Untertest4.avi	0	880	547	72	111				0	Content		-72	-111	1118800	3177302560
1135	09:16:42.276	00:00:01.135	68	-1024	-768	-1	-1	-1	-1	4	-1024	-768	-1	-1	-1	-1	4		0	0						Untertest4.avi	0	880	547	72	111				0	Content		-72	-111	1135420	3177319180
1152	09:16:42.293	00:00:01.152	69	-1024	-768	-1	-1	-1	-1	4	-1024	-768	-1	-1	-1	-1	4		0	0						Untertest4.avi	0	880	547	72	111				0	Content		-72	-111	1152167	3177335927
1169	09:16:42.310	00:00:01.168	70	-1024	-768	-1	-1	-1	-1	4	-1024	-768	-1	-1	-1	-1	4		0	0						Untertest4.avi	0	880	547	72	111				0	Content		-72	-111	1168787	3177352547
1185	09:16:42.326	00:00:01.185	71	-1024	-768	-1	-1	-1	-1	4	-1024	-768	-1	-1	-1	-1	4		0	0						Untertest4.avi	0	880	547	72	111				0	Content		-72	-111	1185407	3177369167
1202	09:16:42.343	00:00:01.202	72	-1024	-768	-1	-1	-1	-1	4	-1024	-768	-1	-1	-1	-1	4		0	0						Untertest4.avi	0	880	547	72	111				0	Content		-72	-111	1202031	3177385791
1219	09:16:42.360	00:00:01.218	73	-1024	-768	-1	-1	-1	-1	4	-1024	-768	-1	-1	-1	-1	4		0	0						Untertest4.avi	0	880	547	72	111				0	Content		-72	-111	1218779	3177402539
1235	09:16:42.376	00:00:01.235	74	-1024	-768	-1	-1	-1	-1	4	-1024	-768	-1	-1	-1	-1	4		0	0						Untertest4.avi	0	880	547	72	111				0	Content		-72	-111	1235284	3177419044
1252	09:16:42.393	00:00:01.252	75	-1024	-768	-1	-1	-1	-1	4	-1024	-768	-1	-1	-1	-1	4		0	0						Untertest4.avi	0	880	547	72	111				0	Content		-72	-111	1252463	3177436223
1269	09:16:42.410	00:00:01.269	76	-1024	-768	-1	-1	-1	-1	4	-1024	-768	-1	-1	-1	-1	4		0	0						Untertest4.avi	0	880	547	72	111				0	Content		-72	-111	1269134	3177452894
1286	09:16:42.427	00:00:01.285	77	-1024	-768	-1	-1	-1	-1	4	-1024	-768	-1	-1	-1	-1	4		0	0						Untertest4.avi	0	880	547	72	111				0	Content		-72	-111	1285905	3177469665
1302	09:16:42.443	00:00:01.302	78	-1024	-768	-1	-1	-1	-1	4	-1024	-768	-1	-1	-1	-1	4		0	0						Untertest4.avi	0	880	547	72	111				0	Content		-72	-111	1302248	3177486008
1319	09:16:42.460	00:00:01.318	79	-1024	-768	-1	-1	-1	-1	4	-1024	-768	-1	-1	-1	-1	4		0	0						Untertest4.avi	0	880	547	72	111				0	Content		-72	-111	1318745	3177502505
1335	09:16:42.476	00:00:01.335	80	-1024	-768	-1	-1	-1	-1	4	-1024	-768	-1	-1	-1	-1	4		0	0						Untertest4.avi	0	880	547	72	111				0	Content		-72	-111	1335492	3177519252
1352	09:16:42.493	00:00:01.352	81	-1024	-768	-1	-1	-1	-1	4	-1024	-768	-1	-1	-1	-1	4		0	0						Untertest4.avi	0	880	547	72	111				0	Content		-72	-111	1352120	3177535880
1369	09:16:42.510	00:00:01.368	82	-1024	-768	-1	-1	-1	-1	4	-1024	-768	-1	-1	-1	-1	4		0	0						Untertest4.avi	0	880	547	72	111				0	Content		-72	-111	1368868	3177552628
1385	09:16:42.526	00:00:01.385	83	-1024	-768	-1	-1	-1	-1	4	-1024	-768	-1	-1	-1	-1	4		0	0						Untertest4.avi	0	880	547	72	111				0	Content		-72	-111	1385494	3177569254
1402	09:16:42.543	00:00:01.402	84	-1024	-768	-1	-1	-1	-1	4	-1024	-768	-1	-1	-1	-1	4		0	0						Untertest4.avi	0	880	547	72	111				0	Content		-72	-111	1402121	3177585881
1419	09:16:42.560	00:00:01.419	85	-1024	-768	-1	-1	-1	-1	4	-1024	-768	-1	-1	-1	-1	4		0	0						Untertest4.avi	0	880	547	72	111				0	Content		-72	-111	1419190	3177602950
1437	09:16:42.578	00:00:01.436	86	-1024	-768	-1	-1	-1	-1	4	-1024	-768	-1	-1	-1	-1	4		0	0						Untertest4.avi	0	880	547	72	111				0	Content		-72	-111	1436564	3177620324
1454	09:16:42.595	00:00:01.453	87	-1024	-768	-1	-1	-1	-1	4	-1024	-768	-1	-1	-1	-1	4		0	0						Untertest4.avi	0	880	547	72	111				0	Content		-72	-111	1453815	3177637575
1469	09:16:42.610	00:00:01.468	88	-1024	-768	-1	-1	-1	-1	4	-1024	-768	-1	-1	-1	-1	4		0	0						Untertest4.avi	0	880	547	72	111				0	Content		-72	-111	1468742	3177652502
1485	09:16:42.626	00:00:01.485	89	-1024	-768	-1	-1	-1	-1	4	-1024	-768	-1	-1	-1	-1	4		0	0						Untertest4.avi	0	880	547	72	111				0	Content		-72	-111	1485366	3177669126
1502	09:16:42.643	00:00:01.502	90	-1024	-768	-1	-1	-1	-1	4	-1024	-768	-1	-1	-1	-1	4		0	0						Untertest4.avi	0	880	547	72	111				0	Content		-72	-111	1502116	3177685876
1519	09:16:42.660	00:00:01.518	91	-1024	-768	-1	-1	-1	-1	4	-1024	-768	-1	-1	-1	-1	4		0	0						Untertest4.avi	0	880	547	72	111				0	Content		-72	-111	1518741	3177702501
1535	09:16:42.676	00:00:01.535	92	-1024	-768	-1	-1	-1	-1	4	-1024	-768	-1	-1	-1	-1	4		0	0						Untertest4.avi	0	880	547	72	111				0	Content		-72	-111	1535364	3177719124
1552	09:16:42.693	00:00:01.551	93	-1024	-768	-1	-1	-1	-1	4	-1024	-768	-1	-1	-1	-1	4		0	0						Untertest4.avi	0	880	547	72	111				0	Content		-72	-111	1551992	3177735752
1569	09:16:42.710	00:00:01.569	94	-1024	-768	-1	-1	-1	-1	4	-1024	-768	-1	-1	-1	-1	4		0	0						Untertest4.avi	0	880	547	72	111				0	Content		-72	-111	1569190	3177752950
1587	09:16:42.728	00:00:01.586	95	-1024	-768	-1	-1	-1	-1	4	-1024	-768	-1	-1	-1	-1	4		0	0						Untertest4.avi	0	880	547	72	111				0	Content		-72	-111	1586561	3177770321
1604	09:16:42.745	00:00:01.603	96	-1024	-768	-1	-1	-1	-1	4	-1024	-768	-1	-1	-1	-1	4		0	0						Untertest4.avi	0	880	547	72	111				0	Content		-72	-111	1603812	3177787572
1619	09:16:42.760	00:00:01.618	97	-1024	-768	-1	-1	-1	-1	4	-1024	-768	-1	-1	-1	-1	4		0	0						Untertest4.avi	0	880	547	72	111				0	Content		-72	-111	1618615	3177802375
1635	09:16:42.776	00:00:01.635	98	-1024	-768	-1	-1	-1	-1	4	-1024	-768	-1	-1	-1	-1	4		0	0						Untertest4.avi	0	880	547	72	111				0	Content		-72	-111	1635366	3177819126
1652	09:16:42.793	00:00:01.651	99	-1024	-768	-1	-1	-1	-1	4	-1024	-768	-1	-1	-1	-1	4		0	0						Untertest4.avi	0	880	547	72	111				0	Content		-72	-111	1651989	3177835749
1669	09:16:42.810	00:00:01.668	100	-1024	-768	-1	-1	-1	-1	4	-1024	-768	-1	-1	-1	-1	4		0	0						Untertest4.avi	0	880	547	72	111				0	Content		-72	-111	1668614	3177852374
1685	09:16:42.826	00:00:01.685	101	-1024	-768	-1	-1	-1	-1	4	-1024	-768	-1	-1	-1	-1	4		0	0						Untertest4.avi	0	880	547	72	111				0	Content		-72	-111	1685237	3177868997
1702	09:16:42.843	00:00:01.701	102	-1024	-768	-1	-1	-1	-1	4	-1024	-768	-1	-1	-1	-1	4		0	0						Untertest4.avi	0	880	547	72	111				0	Content		-72	-111	1701862	3177885622
1719	09:16:42.860	00:00:01.719	103	-1024	-768	-1	-1	-1	-1	4	-1024	-768	-1	-1	-1	-1	4		0	0						Untertest4.avi	0	880	547	72	111				0	Content		-72	-111	1719057	3177902817
1736	09:16:42.877	00:00:01.736	104	-1024	-768	-1	-1	-1	-1	4	-1024	-768	-1	-1	-1	-1	4		0	0						Untertest4.avi	0	880	547	72	111				0	Content		-72	-111	1736432	3177920192
1754	09:16:42.895	00:00:01.753	105	-1024	-768	-1	-1	-1	-1	4	-1024	-768	-1	-1	-1	-1	4		0	0						Untertest4.avi	0	880	547	72	111				0	Content		-72	-111	1753681	3177937441
1768	09:16:42.909	00:00:01.768	106	-1024	-768	-1	-1	-1	-1	4	-1024	-768	-1	-1	-1	-1	4		0	0						Untertest4.avi	0	880	547	72	111				0	Content		-72	-111	1768484	3177952244
1785	09:16:42.926	00:00:01.785	107	-1024	-768	-1	-1	-1	-1	4	-1024	-768	-1	-1	-1	-1	4		0	0						Untertest4.avi	0	880	547	72	111				0	Content		-72	-111	1785234	3177968994
1802	09:16:42.943	00:00:01.801	108	-1024	-768	-1	-1	-1	-1	4	-1024	-768	-1	-1	-1	-1	4		0	0						Untertest4.avi	0	880	547	72	111				0	Content		-72	-111	1801855	3177985615
1818	09:16:42.959	00:00:01.818	109	-1024	-768	-1	-1	-1	-1	4	-1024	-768	-1	-1	-1	-1	4		0	0						Untertest4.avi	0	880	547	72	111				0	Content		-72	-111	1818484	3178002244
1835	09:16:42.976	00:00:01.835	110	-1024	-768	-1	-1	-1	-1	4	-1024	-768	-1	-1	-1	-1	4		0	0						Untertest4.avi	0	880	547	72	111				0	Content		-72	-111	1835108	3178018868
1852	09:16:42.993	00:00:01.851	111	-1024	-768	-1	-1	-1	-1	4	-1024	-768	-1	-1	-1	-1	4		0	0						Untertest4.avi	0	880	547	72	111				0	Content		-72	-111	1851857	3178035617
1869	09:16:43.010	00:00:01.868	112	-1024	-768	-1	-1	-1	-1	4	-1024	-768	-1	-1	-1	-1	4		0	0						Untertest4.avi	0	880	547	72	111				0	Content		-72	-111	1868926	3178052686
1886	09:16:43.027	00:00:01.886	113	-1024	-768	-1	-1	-1	-1	4	-1024	-768	-1	-1	-1	-1	4		0	0						Untertest4.avi	0	880	547	72	111				0	Content		-72	-111	1886300	3178070060
1904	09:16:43.045	00:00:01.903	114	-1024	-768	-1	-1	-1	-1	4	-1024	-768	-1	-1	-1	-1	4		0	0						Untertest4.avi	0	880	547	72	111				0	Content		-72	-111	1903547	3178087307
1918	09:16:43.059	00:00:01.918	115	-1024	-768	-1	-1	-1	-1	4	-1024	-768	-1	-1	-1	-1	4		0	0						Untertest4.avi	0	880	547	72	111				0	Content		-72	-111	1918477	3178102237
1935	09:16:43.076	00:00:01.935	116	-1024	-768	-1	-1	-1	-1	4	-1024	-768	-1	-1	-1	-1	4		0	0						Untertest4.avi	0	880	547	72	111				0	Content		-72	-111	1935102	3178118862
1952	09:16:43.093	00:00:01.951	117	-1024	-768	-1	-1	-1	-1	4	-1024	-768	-1	-1	-1	-1	4		0	0						Untertest4.avi	0	880	547	72	111				0	Content		-72	-111	1951852	3178135612
1968	09:16:43.109	00:00:01.968	118	-1024	-768	-1	-1	-1	-1	4	-1024	-768	-1	-1	-1	-1	4		0	0						Untertest4.avi	0	880	547	72	111				0	Content		-72	-111	1968475	3178152235
1985	09:16:43.126	00:00:01.985	119	-1024	-768	-1	-1	-1	-1	4	-1024	-768	-1	-1	-1	-1	4		0	0						Untertest4.avi	0	880	547	72	111				0	Content		-72	-111	1985099	3178168859
2002	09:16:43.143	00:00:02.001	120	-1024	-768	-1	-1	-1	-1	4	-1024	-768	-1	-1	-1	-1	4		0	0						Untertest4.avi	0	880	547	72	111				0	Content		-72	-111	2001724	3178185484
2019	09:16:43.160	00:00:02.018	121	-1024	-768	-1	-1	-1	-1	4	-1024	-768	-1	-1	-1	-1	4		0	0						Untertest4.avi	0	880	547	72	111				0	Content		-72	-111	2018919	3178202679
2036	09:16:43.177	00:00:02.036	122	-1024	-768	-1	-1	-1	-1	4	-1024	-768	-1	-1	-1	-1	4		0	0						Untertest4.avi	0	880	547	72	111				0	Content		-72	-111	2036168	3178219928
2054	09:16:43.195	00:00:02.053	123	-1024	-768	-1	-1	-1	-1	4	-1024	-768	-1	-1	-1	-1	4		0	0						Untertest4.avi	0	880	547	72	111				0	Content		-72	-111	2053541	3178237301
2068	09:16:43.209	00:00:02.068	124	-1024	-768	-1	-1	-1	-1	4	-1024	-768	-1	-1	-1	-1	4		0	0						Untertest4.avi	0	880	547	72	111				0	Content		-72	-111	2068345	3178252105
2085	09:16:43.226	00:00:02.084	125	-1024	-768	-1	-1	-1	-1	4	-1024	-768	-1	-1	-1	-1	4		0	0						Untertest4.avi	0	880	547	72	111				0	Content		-72	-111	2084969	3178268729
2102	09:16:43.243	00:00:02.101	126	-1024	-768	-1	-1	-1	-1	4	-1024	-768	-1	-1	-1	-1	4		0	0						Untertest4.avi	0	880	547	72	111				0	Content		-72	-111	2101718	3178285478
2118	09:16:43.259	00:00:02.118	127	-1024	-768	-1	-1	-1	-1	4	-1024	-768	-1	-1	-1	-1	4		0	0						Untertest4.avi	0	880	547	72	111				0	Content		-72	-111	2118345	3178302105
2135	09:16:43.276	00:00:02.134	128	-1024	-768	-1	-1	-1	-1	4	-1024	-768	-1	-1	-1	-1	4		0	0						Untertest4.avi	0	880	547	72	111				0	Content		-72	-111	2134967	3178318727
2152	09:16:43.293	00:00:02.151	129	-1024	-768	-1	-1	-1	-1	4	-1024	-768	-1	-1	-1	-1	4		0	0						Untertest4.avi	0	880	547	72	111				0	Content		-72	-111	2151606	3178335366
2169	09:16:43.310	00:00:02.168	130	-1024	-768	-1	-1	-1	-1	4	-1024	-768	-1	-1	-1	-1	4		0	0						Untertest4.avi	0	880	547	72	111				0	Content		-72	-111	2168784	3178352544
2186	09:16:43.327	00:00:02.186	131	-1024	-768	-1	-1	-1	-1	4	-1024	-768	-1	-1	-1	-1	4		0	0						Untertest4.avi	0	880	547	72	111				0	Content		-72	-111	2186161	3178369921
2203	09:16:43.344	00:00:02.203	132	-1024	-768	-1	-1	-1	-1	4	-1024	-768	-1	-1	-1	-1	4		0	0						Untertest4.avi	0	880	547	72	111				0	Content		-72	-111	2203408	3178387168
2218	09:16:43.359	00:00:02.218	133	-1024	-768	-1	-1	-1	-1	4	-1024	-768	-1	-1	-1	-1	4		0	0						Untertest4.avi	0	880	547	72	111				0	Content		-72	-111	2218212	3178401972
2235	09:16:43.376	00:00:02.234	134	-1024	-768	-1	-1	-1	-1	4	-1024	-768	-1	-1	-1	-1	4		0	0						Untertest4.avi	0	880	547	72	111				0	Content		-72	-111	2234961	3178418721
2252	09:16:43.393	00:00:02.251	135	-1024	-768	-1	-1	-1	-1	4	-1024	-768	-1	-1	-1	-1	4		0	0						Untertest4.avi	0	880	547	72	111				0	Content		-72	-111	2251639	3178435399
2268	09:16:43.409	00:00:02.268	136	-1024	-768	-1	-1	-1	-1	4	-1024	-768	-1	-1	-1	-1	4		0	0						Untertest4.avi	0	880	547	72	111				0	Content		-72	-111	2268211	3178451971
2285	09:16:43.426	00:00:02.284	137	-1024	-768	-1	-1	-1	-1	4	-1024	-768	-1	-1	-1	-1	4		0	0						Untertest4.avi	0	880	547	72	111				0	Content		-72	-111	2284834	3178468594
2301	09:16:43.442	00:00:02.301	138	-1024	-768	-1	-1	-1	-1	4	-1024	-768	-1	-1	-1	-1	4		0	0						Untertest4.avi	0	880	547	72	111				0	Content		-72	-111	2301459	3178485219
2319	09:16:43.460	00:00:02.318	139	-1024	-768	-1	-1	-1	-1	4	-1024	-768	-1	-1	-1	-1	4		0	0						Untertest4.avi	0	880	547	72	111				0	Content		-72	-111	2318654	3178502414
2336	09:16:43.477	00:00:02.336	140	-1024	-768	-1	-1	-1	-1	4	-1024	-768	-1	-1	-1	-1	4		0	0						Untertest4.avi	0	880	547	72	111				0	Content		-72	-111	2336029	3178519789
2353	09:16:43.494	00:00:02.353	141	-1024	-768	-1	-1	-1	-1	4	-1024	-768	-1	-1	-1	-1	4		0	0						Untertest4.avi	0	880	547	72	111				0	Content		-72	-111	2353404	3178537164
2368	09:16:43.509	00:00:02.368	142	-1024	-768	-1	-1	-1	-1	4	-1024	-768	-1	-1	-1	-1	4		0	0						Untertest4.avi	0	880	547	72	111				0	Content		-72	-111	2368208	3178551968
2385	09:16:43.526	00:00:02.384	143	-1024	-768	-1	-1	-1	-1	4	-1024	-768	-1	-1	-1	-1	4		0	0						Untertest4.avi	0	880	547	72	111				0	Content		-72	-111	2384830	3178568590
2402	09:16:43.543	00:00:02.401	144	-1024	-768	-1	-1	-1	-1	4	-1024	-768	-1	-1	-1	-1	4		0	0						Untertest4.avi	0	880	547	72	111				0	Content		-72	-111	2401593	3178585353
2418	09:16:43.559	00:00:02.418	145	-1024	-768	-1	-1	-1	-1	4	-1024	-768	-1	-1	-1	-1	4		0	0						Untertest4.avi	0	880	547	72	111				0	Content		-72	-111	2418204	3178601964
2435	09:16:43.576	00:00:02.434	146	-1024	-768	-1	-1	-1	-1	4	-1024	-768	-1	-1	-1	-1	4		0	0						Untertest4.avi	0	880	547	72	111				0	Content		-72	-111	2434826	3178618586
2451	09:16:43.592	00:00:02.451	147	-1024	-768	-1	-1	-1	-1	4	-1024	-768	-1	-1	-1	-1	4		0	0						Untertest4.avi	0	880	547	72	111				0	Content		-72	-111	2451451	3178635211
2469	09:16:43.610	00:00:02.468	148	-1024	-768	-1	-1	-1	-1	4	-1024	-768	-1	-1	-1	-1	4		0	0						Untertest4.avi	0	880	547	72	111				0	Content		-72	-111	2468521	3178652281
2486	09:16:43.627	00:00:02.485	149	-1024	-768	-1	-1	-1	-1	4	-1024	-768	-1	-1	-1	-1	4		0	0						Untertest4.avi	0	880	547	72	111				0	Content		-72	-111	2485896	3178669656
2503	09:16:43.644	00:00:02.503	150	-1024	-768	-1	-1	-1	-1	4	-1024	-768	-1	-1	-1	-1	4		0	0						Untertest4.avi	0	880	547	72	111				0	Content		-72	-111	2503146	3178686906
2518	09:16:43.659	00:00:02.518	151	-1024	-768	-1	-1	-1	-1	4	-1024	-768	-1	-1	-1	-1	4		0	0						Untertest4.avi	0	880	547	72	111				0	Content		-72	-111	2518073	3178701833
2535	09:16:43.676	00:00:02.534	152	-1024	-768	-1	-1	-1	-1	4	-1024	-768	-1	-1	-1	-1	4		0	0						Untertest4.avi	0	880	547	72	111				0	Content		-72	-111	2534697	3178718457
2551	09:16:43.692	00:00:02.551	153	-1024	-768	-1	-1	-1	-1	4	-1024	-768	-1	-1	-1	-1	4		0	0						Untertest4.avi	0	880	547	72	111				0	Content		-72	-111	2551446	3178735206
2568	09:16:43.709	00:00:02.568	154	-1024	-768	-1	-1	-1	-1	4	-1024	-768	-1	-1	-1	-1	4		0	0						Untertest4.avi	0	880	547	72	111				0	Content		-72	-111	2568068	3178751828
2585	09:16:43.726	00:00:02.584	155	-1024	-768	-1	-1	-1	-1	4	-1024	-768	-1	-1	-1	-1	4		0	0						Untertest4.avi	0	880	547	72	111				0	Content		-72	-111	2584693	3178768453
2601	09:16:43.742	00:00:02.601	156	-1024	-768	-1	-1	-1	-1	4	-1024	-768	-1	-1	-1	-1	4		0	0						Untertest4.avi	0	880	547	72	111				0	Content		-72	-111	2601318	3178785078
2619	09:16:43.760	00:00:02.618	157	-1024	-768	-1	-1	-1	-1	4	-1024	-768	-1	-1	-1	-1	4		0	0						Untertest4.avi	0	880	547	72	111				0	Content		-72	-111	2618512	3178802272
2636	09:16:43.777	00:00:02.635	158	-1024	-768	-1	-1	-1	-1	4	-1024	-768	-1	-1	-1	-1	4		0	0						Untertest4.avi	0	880	547	72	111				0	Content		-72	-111	2635885	3178819645
2653	09:16:43.794	00:00:02.653	159	-1024	-768	-1	-1	-1	-1	4	-1024	-768	-1	-1	-1	-1	4		0	0						Untertest4.avi	0	880	547	72	111				0	Content		-72	-111	2653133	3178836893
2668	09:16:43.809	00:00:02.667	160	-1024	-768	-1	-1	-1	-1	4	-1024	-768	-1	-1	-1	-1	4		0	0						Untertest4.avi	0	880	547	72	111				0	Content		-72	-111	2667940	3178851700
2685	09:16:43.826	00:00:02.684	161	-1024	-768	-1	-1	-1	-1	4	-1024	-768	-1	-1	-1	-1	4		0	0						Untertest4.avi	0	880	547	72	111				0	Content		-72	-111	2684688	3178868448
2701	09:16:43.842	00:00:02.701	162	-1024	-768	-1	-1	-1	-1	4	-1024	-768	-1	-1	-1	-1	4		0	0						Untertest4.avi	0	880	547	72	111				0	Content		-72	-111	2701312	3178885072
2718	09:16:43.859	00:00:02.717	163	-1024	-768	-1	-1	-1	-1	4	-1024	-768	-1	-1	-1	-1	4		0	0						Untertest4.avi	0	880	547	72	111				0	Content		-72	-111	2717935	3178901695
2735	09:16:43.876	00:00:02.734	164	-1024	-768	-1	-1	-1	-1	4	-1024	-768	-1	-1	-1	-1	4		0	0						Untertest4.avi	0	880	547	72	111				0	Content		-72	-111	2734562	3178918322
2751	09:16:43.892	00:00:02.751	165	-1024	-768	-1	-1	-1	-1	4	-1024	-768	-1	-1	-1	-1	4		0	0						Untertest4.avi	0	880	547	72	111				0	Content		-72	-111	2751181	3178934941
2768	09:16:43.909	00:00:02.768	166	-1024	-768	-1	-1	-1	-1	4	-1024	-768	-1	-1	-1	-1	4		0	0						Untertest4.avi	0	880	547	72	111				0	Content		-72	-111	2768377	3178952137
2786	09:16:43.927	00:00:02.785	167	-1024	-768	-1	-1	-1	-1	4	-1024	-768	-1	-1	-1	-1	4		0	0						Untertest4.avi	0	880	547	72	111				0	Content		-72	-111	2785751	3178969511
2803	09:16:43.944	00:00:02.802	168	-1024	-768	-1	-1	-1	-1	4	-1024	-768	-1	-1	-1	-1	4		0	0						Untertest4.avi	0	880	547	72	111				0	Content		-72	-111	2802998	3178986758
2818	09:16:43.959	00:00:02.817	169	-1024	-768	-1	-1	-1	-1	4	-1024	-768	-1	-1	-1	-1	4		0	0						Untertest4.avi	0	880	547	72	111				0	Content		-72	-111	2817928	3179001688
2835	09:16:43.976	00:00:02.834	170	-1024	-768	-1	-1	-1	-1	4	-1024	-768	-1	-1	-1	-1	4		0	0						Untertest4.avi	0	880	547	72	111				0	Content		-72	-111	2834553	3179018313
2851	09:16:43.992	00:00:02.851	171	-1024	-768	-1	-1	-1	-1	4	-1024	-768	-1	-1	-1	-1	4		0	0						Untertest4.avi	0	880	547	72	111				0	Content		-72	-111	2851304	3179035064
2868	09:16:44.009	00:00:02.867	172	-1024	-768	-1	-1	-1	-1	4	-1024	-768	-1	-1	-1	-1	4		0	0						Untertest4.avi	0	880	547	72	111				0	Content		-72	-111	2867800	3179051560
2885	09:16:44.026	00:00:02.884	173	-1024	-768	-1	-1	-1	-1	4	-1024	-768	-1	-1	-1	-1	4		0	0						Untertest4.avi	0	880	547	72	111				0	Content		-72	-111	2884549	3179068309
2901	09:16:44.042	00:00:02.901	174	-1024	-768	-1	-1	-1	-1	4	-1024	-768	-1	-1	-1	-1	4		0	0						Untertest4.avi	0	880	547	72	111				0	Content		-72	-111	2901169	3179084929
2918	09:16:44.059	00:00:02.918	175	-1024	-768	-1	-1	-1	-1	4	-1024	-768	-1	-1	-1	-1	4		0	0						Untertest4.avi	0	880	547	72	111				0	Content		-72	-111	2918241	3179102001
2936	09:16:44.077	00:00:02.935	176	-1024	-768	-1	-1	-1	-1	4	-1024	-768	-1	-1	-1	-1	4		0	0						Untertest4.avi	0	880	547	72	111				0	Content		-72	-111	2935614	3179119374
2953	09:16:44.094	00:00:02.952	177	-1024	-768	-1	-1	-1	-1	4	-1024	-768	-1	-1	-1	-1	4		0	0						Untertest4.avi	0	880	547	72	111				0	Content		-72	-111	2952990	3179136750
2968	09:16:44.109	00:00:02.967	178	-1024	-768	-1	-1	-1	-1	4	-1024	-768	-1	-1	-1	-1	4		0	0						Untertest4.avi	0	880	547	72	111				0	Content		-72	-111	2967794	3179151554
2984	09:16:44.125	00:00:02.984	179	-1024	-768	-1	-1	-1	-1	4	-1024	-768	-1	-1	-1	-1	4		0	0						Untertest4.avi	0	880	547	72	111				0	Content		-72	-111	2984418	3179168178
3001	09:16:44.142	00:00:03.001	180	-1024	-768	-1	-1	-1	-1	4	-1024	-768	-1	-1	-1	-1	4		0	0						Untertest4.avi	0	880	547	72	111				0	Content		-72	-111	3001167	3179184927
3018	09:16:44.159	00:00:03.017	181	-1024	-768	-1	-1	-1	-1	4	-1024	-768	-1	-1	-1	-1	4		0	0						Untertest4.avi	0	880	547	72	111				0	Content		-72	-111	3017791	3179201551
3034	09:16:44.175	00:00:03.034	182	-1024	-768	-1	-1	-1	-1	4	-1024	-768	-1	-1	-1	-1	4		0	0						Untertest4.avi	0	880	547	72	111				0	Content		-72	-111	3034414	3179218174
3051	09:16:44.192	00:00:03.050	183	-1024	-768	-1	-1	-1	-1	4	-1024	-768	-1	-1	-1	-1	4		0	0						Untertest4.avi	0	880	547	72	111				0	Content		-72	-111	3050957	3179234717
3068	09:16:44.209	00:00:03.068	184	-1024	-768	-1	-1	-1	-1	4	-1024	-768	-1	-1	-1	-1	4		0	0						Untertest4.avi	0	880	547	72	111				0	Content		-72	-111	3068040	3179251800
3085	09:16:44.226	00:00:03.084	185	-1024	-768	-1	-1	-1	-1	4	-1024	-768	-1	-1	-1	-1	4		0	0						Untertest4.avi	0	880	547	72	111				0	Content		-72	-111	3084708	3179268468
3101	09:16:44.242	00:00:03.101	186	-1024	-768	-1	-1	-1	-1	4	-1024	-768	-1	-1	-1	-1	4		0	0						Untertest4.avi	0	880	547	72	111				0	Content		-72	-111	3101376	3179285136
3119	09:16:44.260	00:00:03.118	187	-1024	-768	-1	-1	-1	-1	4	-1024	-768	-1	-1	-1	-1	4		0	0						Untertest4.avi	0	880	547	72	111				0	Content		-72	-111	3118529	3179302289
3135	09:16:44.276	00:00:03.135	188	-1024	-768	-1	-1	-1	-1	4	-1024	-768	-1	-1	-1	-1	4		0	0						Untertest4.avi	0	880	547	72	111				0	Content		-72	-111	3135197	3179318957
3152	09:16:44.293	00:00:03.151	189	-1024	-768	-1	-1	-1	-1	4	-1024	-768	-1	-1	-1	-1	4		0	0						Untertest4.avi	0	880	547	72	111				0	Content		-72	-111	3151865	3179335625
3168	09:16:44.309	00:00:03.168	190	-1024	-768	-1	-1	-1	-1	4	-1024	-768	-1	-1	-1	-1	4		0	0						Untertest4.avi	0	880	547	72	111				0	Content		-72	-111	3168100	3179351860
3185	09:16:44.326	00:00:03.184	191	-1024	-768	-1	-1	-1	-1	4	-1024	-768	-1	-1	-1	-1	4		0	0						Untertest4.avi	0	880	547	72	111				0	Content		-72	-111	3184768	3179368528
3201	09:16:44.342	00:00:03.200	192	-1024	-768	-1	-1	-1	-1	4	-1024	-768	-1	-1	-1	-1	4		0	0						Untertest4.avi	0	880	547	72	111				0	Content		-72	-111	3200958	3179384718
3218	09:16:44.359	00:00:03.217	193	-1024	-768	-1	-1	-1	-1	4	-1024	-768	-1	-1	-1	-1	4		0	0						Untertest4.avi	0	880	547	72	111				0	Content		-72	-111	3217597	3179401357
3234	09:16:44.375	00:00:03.234	194	-1024	-768	-1	-1	-1	-1	4	-1024	-768	-1	-1	-1	-1	4		0	0						Untertest4.avi	0	880	547	72	111				0	Content		-72	-111	3234243	3179418003
3251	09:16:44.392	00:00:03.250	195	-1024	-768	-1	-1	-1	-1	4	-1024	-768	-1	-1	-1	-1	4		0	0						Untertest4.avi	0	880	547	72	111				0	Content		-72	-111	3250911	3179434671
3267	09:16:44.408	00:00:03.267	196	-1024	-768	-1	-1	-1	-1	4	-1024	-768	-1	-1	-1	-1	4		0	0						Untertest4.avi	0	880	547	72	111				0	Content		-72	-111	3267472	3179451232
3284	09:16:44.425	00:00:03.284	197	-1024	-768	-1	-1	-1	-1	4	-1024	-768	-1	-1	-1	-1	4		0	0						Untertest4.avi	0	880	547	72	111				0	Content		-72	-111	3284139	3179467899
3301	09:16:44.442	00:00:03.300	198	-1024	-768	-1	-1	-1	-1	4	-1024	-768	-1	-1	-1	-1	4		0	0						Untertest4.avi	0	880	547	72	111				0	Content		-72	-111	3300803	3179484563
3317	09:16:44.458	00:00:03.317	199	-1024	-768	-1	-1	-1	-1	4	-1024	-768	-1	-1	-1	-1	4		0	0						Untertest4.avi	0	880	547	72	111				0	Content		-72	-111	3317470	3179501230
3334	09:16:44.475	00:00:03.334	200	-1024	-768	-1	-1	-1	-1	4	-1024	-768	-1	-1	-1	-1	4		0	0						Untertest4.avi	0	880	547	72	111				0	Content		-72	-111	3334138	3179517898
3351	09:16:44.492	00:00:03.350	201	-1024	-768	-1	-1	-1	-1	4	-1024	-768	-1	-1	-1	-1	4		0	0						Untertest4.avi	0	880	547	72	111				0	Content		-72	-111	3350737	3179534497
3368	09:16:44.509	00:00:03.368	202	-1024	-768	-1	-1	-1	-1	4	-1024	-768	-1	-1	-1	-1	4		0	0						Untertest4.avi	0	880	547	72	111				0	Content		-72	-111	3368048	3179551808
3385	09:16:44.526	00:00:03.384	203	-1024	-768	-1	-1	-1	-1	4	-1024	-768	-1	-1	-1	-1	4		0	0						Untertest4.avi	0	880	547	72	111				0	Content		-72	-111	3384715	3179568475
3402	09:16:44.543	00:00:03.401	204	-1024	-768	-1	-1	-1	-1	4	-1024	-768	-1	-1	-1	-1	4		0	0						Untertest4.avi	0	880	547	72	111				0	Content		-72	-111	3401980	3179585740
3419	09:16:44.560	00:00:03.418	205	-1024	-768	-1	-1	-1	-1	4	-1024	-768	-1	-1	-1	-1	4		0	0						Untertest4.avi	0	880	547	72	111				0	Content		-72	-111	3418647	3179602407
3436	09:16:44.577	00:00:03.435	206	-1024	-768	-1	-1	-1	-1	4	-1024	-768	-1	-1	-1	-1	4		0	0						Untertest4.avi	0	880	547	72	111				0	Content		-72	-111	3435856	3179619616
3451	09:16:44.592	00:00:03.450	207	-1024	-768	-1	-1	-1	-1	4	-1024	-768	-1	-1	-1	-1	4		0	0						Untertest4.avi	0	880	547	72	111				0	Content		-72	-111	3450728	3179634488
3467	09:16:44.608	00:00:03.467	208	-1024	-768	-1	-1	-1	-1	4	-1024	-768	-1	-1	-1	-1	4		0	0						Untertest4.avi	0	880	547	72	111				0	Content		-72	-111	3467352	3179651112
3484	09:16:44.625	00:00:03.484	209	-1024	-768	-1	-1	-1	-1	4	-1024	-768	-1	-1	-1	-1	4		0	0						Untertest4.avi	0	880	547	72	111				0	Content		-72	-111	3484038	3179667798
3501	09:16:44.642	00:00:03.500	210	-1024	-768	-1	-1	-1	-1	4	-1024	-768	-1	-1	-1	-1	4		0	0						Untertest4.avi	0	880	547	72	111				0	Content		-72	-111	3500706	3179684466
3517	09:16:44.658	00:00:03.517	211	-1024	-768	-1	-1	-1	-1	4	-1024	-768	-1	-1	-1	-1	4		0	0						Untertest4.avi	0	880	547	72	111				0	Content		-72	-111	3517373	3179701133
3534	09:16:44.675	00:00:03.534	212	-1024	-768	-1	-1	-1	-1	4	-1024	-768	-1	-1	-1	-1	4		0	0						Untertest4.avi	0	880	547	72	111				0	Content		-72	-111	3534029	3179717789
3551	09:16:44.692	00:00:03.550	213	-1024	-768	-1	-1	-1	-1	4	-1024	-768	-1	-1	-1	-1	4		0	0						Untertest4.avi	0	880	547	72	111				0	Content		-72	-111	3550598	3179734358
3568	09:16:44.709	00:00:03.567	214	-1024	-768	-1	-1	-1	-1	4	-1024	-768	-1	-1	-1	-1	4		0	0						Untertest4.avi	0	880	547	72	111				0	Content		-72	-111	3567540	3179751300
3584	09:16:44.725	00:00:03.584	215	-1024	-768	-1	-1	-1	-1	4	-1024	-768	-1	-1	-1	-1	4		0	0						Untertest4.avi	0	880	547	72	111				0	Content		-72	-111	3584207	3179767967
3601	09:16:44.742	00:00:03.601	216	-1024	-768	-1	-1	-1	-1	4	-1024	-768	-1	-1	-1	-1	4		0	0						Untertest4.avi	0	880	547	72	111				0	Content		-72	-111	3601360	3179785120
3618	09:16:44.759	00:00:03.618	217	-1024	-768	-1	-1	-1	-1	4	-1024	-768	-1	-1	-1	-1	4		0	0						Untertest4.avi	0	880	547	72	111				0	Content		-72	-111	3618027	3179801787
3635	09:16:44.776	00:00:03.635	218	-1024	-768	-1	-1	-1	-1	4	-1024	-768	-1	-1	-1	-1	4		0	0						Untertest4.avi	0	880	547	72	111				0	Content		-72	-111	3635054	3179818814
3652	09:16:44.793	00:00:03.651	219	-1024	-768	-1	-1	-1	-1	4	-1024	-768	-1	-1	-1	-1	4		0	0						Untertest4.avi	0	880	547	72	111				0	Content		-72	-111	3651721	3179835481
3668	09:16:44.809	00:00:03.668	220	-1024	-768	-1	-1	-1	-1	4	-1024	-768	-1	-1	-1	-1	4		0	0						Untertest4.avi	0	880	547	72	111				0	Content		-72	-111	3668389	3179852149
3684	09:16:44.825	00:00:03.684	221	-1024	-768	-1	-1	-1	-1	4	-1024	-768	-1	-1	-1	-1	4		0	0						Untertest4.avi	0	880	547	72	111				0	Content		-72	-111	3684429	3179868189
3701	09:16:44.842	00:00:03.701	222	-1024	-768	-1	-1	-1	-1	4	-1024	-768	-1	-1	-1	-1	4		0	0						Untertest4.avi	0	880	547	72	111				0	Content		-72	-111	3701097	3179884857
3717	09:16:44.858	00:00:03.717	223	-1024	-768	-1	-1	-1	-1	4	-1024	-768	-1	-1	-1	-1	4		0	0						Untertest4.avi	0	880	547	72	111				0	Content		-72	-111	3717216	3179900976
3734	09:16:44.875	00:00:03.733	224	-1024	-768	-1	-1	-1	-1	4	-1024	-768	-1	-1	-1	-1	4		0	0						Untertest4.avi	0	880	547	72	111				0	Content		-72	-111	3733841	3179917601
3750	09:16:44.891	00:00:03.750	225	-1024	-768	-1	-1	-1	-1	4	-1024	-768	-1	-1	-1	-1	4		0	0						Untertest4.avi	0	880	547	72	111				0	Content		-72	-111	3750493	3179934253
3767	09:16:44.908	00:00:03.767	226	-1024	-768	-1	-1	-1	-1	4	-1024	-768	-1	-1	-1	-1	4		0	0						Untertest4.avi	0	880	547	72	111				0	Content		-72	-111	3767161	3179950921
3784	09:16:44.925	00:00:03.783	227	-1024	-768	-1	-1	-1	-1	4	-1024	-768	-1	-1	-1	-1	4		0	0						Untertest4.avi	0	880	547	72	111				0	Content		-72	-111	3783810	3179967570
3800	09:16:44.941	00:00:03.800	228	-1024	-768	-1	-1	-1	-1	4	-1024	-768	-1	-1	-1	-1	4		0	0						Untertest4.avi	0	880	547	72	111				0	Content		-72	-111	3800478	3179984238
3817	09:16:44.958	00:00:03.817	229	-1024	-768	-1	-1	-1	-1	4	-1024	-768	-1	-1	-1	-1	4		0	0						Untertest4.avi	0	880	547	72	111				0	Content		-72	-111	3817139	3180000899
3834	09:16:44.975	00:00:03.833	230	-1024	-768	-1	-1	-1	-1	4	-1024	-768	-1	-1	-1	-1	4		0	0						Untertest4.avi	0	880	547	72	111				0	Content		-72	-111	3833807	3180017567
3850	09:16:44.991	00:00:03.850	231	-1024	-768	-1	-1	-1	-1	4	-1024	-768	-1	-1	-1	-1	4		0	0						Untertest4.avi	0	880	547	72	111				0	Content		-72	-111	3850474	3180034234
3867	09:16:45.008	00:00:03.867	232	-1024	-768	-1	-1	-1	-1	4	-1024	-768	-1	-1	-1	-1	4		0	0						Untertest4.avi	0	880	547	72	111				0	Content		-72	-111	3867404	3180051164
3884	09:16:45.025	00:00:03.884	233	-1024	-768	-1	-1	-1	-1	4	-1024	-768	-1	-1	-1	-1	4		0	0						Untertest4.avi	0	880	547	72	111				0	Content		-72	-111	3884071	3180067831
3901	09:16:45.042	00:00:03.901	234	-1024	-768	-1	-1	-1	-1	4	-1024	-768	-1	-1	-1	-1	4		0	0						Untertest4.avi	0	880	547	72	111				0	Content		-72	-111	3901033	3180084793
3918	09:16:45.059	00:00:03.917	235	-1024	-768	-1	-1	-1	-1	4	-1024	-768	-1	-1	-1	-1	4		0	0						Untertest4.avi	0	880	547	72	111				0	Content		-72	-111	3917700	3180101460
3934	09:16:45.075	00:00:03.934	236	-1024	-768	-1	-1	-1	-1	4	-1024	-768	-1	-1	-1	-1	4		0	0						Untertest4.avi	0	880	547	72	111				0	Content		-72	-111	3934368	3180118128
3952	09:16:45.093	00:00:03.951	237	-1024	-768	-1	-1	-1	-1	4	-1024	-768	-1	-1	-1	-1	4		0	0						Untertest4.avi	0	880	547	72	111				0	Content		-72	-111	3951600	3180135360
3968	09:16:45.109	00:00:03.968	238	-1024	-768	-1	-1	-1	-1	4	-1024	-768	-1	-1	-1	-1	4		0	0						Untertest4.avi	0	880	547	72	111				0	Content		-72	-111	3968268	3180152028
3986	09:16:45.127	00:00:03.985	239	-1024	-768	-1	-1	-1	-1	4	-1024	-768	-1	-1	-1	-1	4		0	0						Untertest4.avi	0	880	547	72	111				0	Content		-72	-111	3985577	3180169337
4000	09:16:45.141	00:00:04.000	240	-1024	-768	-1	-1	-1	-1	4	-1024	-768	-1	-1	-1	-1	4		0	0						Untertest4.avi	0	880	547	72	111				0	Content		-72	-111	4000325	3180184085
4017	09:16:45.158	00:00:04.016	241	-1024	-768	-1	-1	-1	-1	4	-1024	-768	-1	-1	-1	-1	4		0	0						Untertest4.avi	0	880	547	72	111				0	Content		-72	-111	4016950	3180200710
4034	09:16:45.175	00:00:04.033	242	-1024	-768	-1	-1	-1	-1	4	-1024	-768	-1	-1	-1	-1	4		0	0						Untertest4.avi	0	880	547	72	111				0	Content		-72	-111	4033635	3180217395
4050	09:16:45.191	00:00:04.050	243	-1024	-768	-1	-1	-1	-1	4	-1024	-768	-1	-1	-1	-1	4		0	0						Untertest4.avi	0	880	547	72	111				0	Content		-72	-111	4050302	3180234062
4067	09:16:45.208	00:00:04.066	244	-1024	-768	-1	-1	-1	-1	4	-1024	-768	-1	-1	-1	-1	4		0	0						Untertest4.avi	0	880	547	72	111				0	Content		-72	-111	4066970	3180250730
4084	09:16:45.225	00:00:04.083	245	-1024	-768	-1	-1	-1	-1	4	-1024	-768	-1	-1	-1	-1	4		0	0						Untertest4.avi	0	880	547	72	111				0	Content		-72	-111	4083752	3180267512
4100	09:16:45.241	00:00:04.100	246	-1024	-768	-1	-1	-1	-1	4	-1024	-768	-1	-1	-1	-1	4		0	0						Untertest4.avi	0	880	547	72	111				0	Content		-72	-111	4100196	3180283956
4117	09:16:45.258	00:00:04.117	247	-1024	-768	-1	-1	-1	-1	4	-1024	-768	-1	-1	-1	-1	4		0	0						Untertest4.avi	0	880	547	72	111				0	Content		-72	-111	4117132	3180300892
4134	09:16:45.275	00:00:04.133	248	-1024	-768	-1	-1	-1	-1	4	-1024	-768	-1	-1	-1	-1	4		0	0						Untertest4.avi	0	880	547	72	111				0	Content		-72	-111	4133800	3180317560
4151	09:16:45.292	00:00:04.150	249	-1024	-768	-1	-1	-1	-1	4	-1024	-768	-1	-1	-1	-1	4		0	0						Untertest4.avi	0	880	547	72	111				0	Content		-72	-111	4150939	3180334699
4168	09:16:45.309	00:00:04.167	250	-1024	-768	-1	-1	-1	-1	4	-1024	-768	-1	-1	-1	-1	4		0	0						Untertest4.avi	0	880	547	72	111				0	Content		-72	-111	4167607	3180351367
4185	09:16:45.326	00:00:04.184	251	-1024	-768	-1	-1	-1	-1	4	-1024	-768	-1	-1	-1	-1	4		0	0						Untertest4.avi	0	880	547	72	111				0	Content		-72	-111	4184635	3180368395
4201	09:16:45.342	00:00:04.201	252	-1024	-768	-1	-1	-1	-1	4	-1024	-768	-1	-1	-1	-1	4		0	0						Untertest4.avi	0	880	547	72	111				0	Content		-72	-111	4201303	3180385063
4218	09:16:45.359	00:00:04.217	253	-1024	-768	-1	-1	-1	-1	4	-1024	-768	-1	-1	-1	-1	4		0	0						Untertest4.avi	0	880	547	72	111				0	Content		-72	-111	4217970	3180401730
4234	09:16:45.375	00:00:04.234	254	-1024	-768	-1	-1	-1	-1	4	-1024	-768	-1	-1	-1	-1	4		0	0						Untertest4.avi	0	880	547	72	111				0	Content		-72	-111	4234082	3180417842
4251	09:16:45.392	00:00:04.250	255	-1024	-768	-1	-1	-1	-1	4	-1024	-768	-1	-1	-1	-1	4		0	0						Untertest4.avi	0	880	547	72	111				0	Content		-72	-111	4250749	3180434509
4267	09:16:45.408	00:00:04.266	256	-1024	-768	-1	-1	-1	-1	4	-1024	-768	-1	-1	-1	-1	4		0	0						Untertest4.avi	0	880	547	72	111				0	Content		-72	-111	4266813	3180450573
4283	09:16:45.424	00:00:04.283	257	-1024	-768	-1	-1	-1	-1	4	-1024	-768	-1	-1	-1	-1	4		0	0						Untertest4.avi	0	880	547	72	111				0	Content		-72	-111	4283436	3180467196
4300	09:16:45.441	00:00:04.300	258	-1024	-768	-1	-1	-1	-1	4	-1024	-768	-1	-1	-1	-1	4		0	0						Untertest4.avi	0	880	547	72	111				0	Content		-72	-111	4300151	3180483911
4317	09:16:45.458	00:00:04.316	259	-1024	-768	-1	-1	-1	-1	4	-1024	-768	-1	-1	-1	-1	4		0	0						Untertest4.avi	0	880	547	72	111				0	Content		-72	-111	4316818	3180500578
4334	09:16:45.475	00:00:04.333	260	-1024	-768	-1	-1	-1	-1	4	-1024	-768	-1	-1	-1	-1	4		0	0						Untertest4.avi	0	880	547	72	111				0	Content		-72	-111	4333508	3180517268
4350	09:16:45.491	00:00:04.350	261	-1024	-768	-1	-1	-1	-1	4	-1024	-768	-1	-1	-1	-1	4		0	0						Untertest4.avi	0	880	547	72	111				0	Content		-72	-111	4350175	3180533935
4367	09:16:45.508	00:00:04.366	262	-1024	-768	-1	-1	-1	-1	4	-1024	-768	-1	-1	-1	-1	4		0	0						Untertest4.avi	0	880	547	72	111				0	Content		-72	-111	4366804	3180550564
4383	09:16:45.524	00:00:04.383	263	-1024	-768	-1	-1	-1	-1	4	-1024	-768	-1	-1	-1	-1	4		0	0						Untertest4.avi	0	880	547	72	111				0	Content		-72	-111	4383471	3180567231
4400	09:16:45.541	00:00:04.400	264	-1024	-768	-1	-1	-1	-1	4	-1024	-768	-1	-1	-1	-1	4		0	0						Untertest4.avi	0	880	547	72	111				0	Content		-72	-111	4400139	3180583899
4417	09:16:45.558	00:00:04.417	265	-1024	-768	-1	-1	-1	-1	4	-1024	-768	-1	-1	-1	-1	4		0	0						Untertest4.avi	0	880	547	72	111				0	Content		-72	-111	4417034	3180600794
4434	09:16:45.575	00:00:04.433	266	-1024	-768	-1	-1	-1	-1	4	-1024	-768	-1	-1	-1	-1	4		0	0						Untertest4.avi	0	880	547	72	111				0	Content		-72	-111	4433702	3180617462
4451	09:16:45.592	00:00:04.450	267	-1024	-768	-1	-1	-1	-1	4	-1024	-768	-1	-1	-1	-1	4		0	0						Untertest4.avi	0	880	547	72	111				0	Content		-72	-111	4450656	3180634416
4467	09:16:45.608	00:00:04.467	268	-1024	-768	-1	-1	-1	-1	4	-1024	-768	-1	-1	-1	-1	4		0	0						Untertest4.avi	0	880	547	72	111				0	Content		-72	-111	4467324	3180651084
4484	09:16:45.625	00:00:04.483	269	-1024	-768	-1	-1	-1	-1	4	-1024	-768	-1	-1	-1	-1	4		0	0						Untertest4.avi	0	880	547	72	111				0	Content		-72	-111	4483991	3180667751
4501	09:16:45.642	00:00:04.501	270	-1024	-768	-1	-1	-1	-1	4	-1024	-768	-1	-1	-1	-1	4		0	0						Untertest4.avi	0	880	547	72	111				0	Content		-72	-111	4501272	3180685032
4518	09:16:45.659	00:00:04.517	271	-1024	-768	-1	-1	-1	-1	4	-1024	-768	-1	-1	-1	-1	4		0	0						Untertest4.avi	0	880	547	72	111				0	Content		-72	-111	4517939	3180701699
4535	09:16:45.676	00:00:04.535	272	-1024	-768	-1	-1	-1	-1	4	-1024	-768	-1	-1	-1	-1	4		0	0						Untertest4.avi	0	880	547	72	111				0	Content		-72	-111	4535175	3180718935
4550	09:16:45.691	00:00:04.549	273	-1024	-768	-1	-1	-1	-1	4	-1024	-768	-1	-1	-1	-1	4		0	0						Untertest4.avi	0	880	547	72	111				0	Content		-72	-111	4549922	3180733682
4567	09:16:45.708	00:00:04.566	274	-1024	-768	-1	-1	-1	-1	4	-1024	-768	-1	-1	-1	-1	4		0	0						Untertest4.avi	0	880	547	72	111				0	Content		-72	-111	4566609	3180750369
4583	09:16:45.724	00:00:04.583	275	-1024	-768	-1	-1	-1	-1	4	-1024	-768	-1	-1	-1	-1	4		0	0						Untertest4.avi	0	880	547	72	111				0	Content		-72	-111	4583276	3180767036
4600	09:16:45.741	00:00:04.599	276	-1024	-768	-1	-1	-1	-1	4	-1024	-768	-1	-1	-1	-1	4		0	0						Untertest4.avi	0	880	547	72	111				0	Content		-72	-111	4599914	3180783674
4617	09:16:45.758	00:00:04.616	277	-1024	-768	-1	-1	-1	-1	4	-1024	-768	-1	-1	-1	-1	4		0	0						Untertest4.avi	0	880	547	72	111				0	Content		-72	-111	4616536	3180800296
4633	09:16:45.774	00:00:04.633	278	-1024	-768	-1	-1	-1	-1	4	-1024	-768	-1	-1	-1	-1	4		0	0						Untertest4.avi	0	880	547	72	111				0	Content		-72	-111	4633224	3180816984
4650	09:16:45.791	00:00:04.649	279	-1024	-768	-1	-1	-1	-1	4	-1024	-768	-1	-1	-1	-1	4		0	0						Untertest4.avi	0	880	547	72	111				0	Content		-72	-111	4649891	3180833651
4667	09:16:45.808	00:00:04.666	280	1388,21	624,8665	0,4755871	0,6269777	428,05	3,929264	3	1388,21	624,8665	0,4755871	0,6269777	428,05	3,929264	1	2	1388	625						Untertest4.avi	0	880	547	72	111	1333	506	33	0	Content		1316	514	4666533	3180850293
4683	09:16:45.824	00:00:04.683	281	1423,118	609,4686	0,4771278	0,6282432	429,5283	3,927073	3	1423,118	609,4686	0,4771278	0,6282432	429,5283	3,927073	1	2	1423	609						Untertest4.avi	0	880	547	72	111	1333	506	33	0	Content		1351	498	4683418	3180867178
4700	09:16:45.841	00:00:04.699	282	-1024	-768	-1	-1	-1	-1	4	-1024	-768	-1	-1	-1	-1	4		0	0						Untertest4.avi	0	880	547	72	111				0	Content		-72	-111	4699909	3180883669
4717	09:16:45.858	00:00:04.716	283	-1024	-768	-1	-1	-1	-1	4	-1024	-768	-1	-1	-1	-1	4		0	0						Untertest4.avi	0	880	547	72	111				0	Content		-72	-111	4716529	3180900289
4733	09:16:45.874	00:00:04.733	284	-1024	-768	-1	-1	-1	-1	4	-1024	-768	-1	-1	-1	-1	4		0	0						Untertest4.avi	0	880	547	72	111				0	Content		-72	-111	4733152	3180916912
4750	09:16:45.891	00:00:04.750	285	-1024	-768	-1	-1	-1	-1	4	-1024	-768	-1	-1	-1	-1	4		0	0						Untertest4.avi	0	880	547	72	111				0	Content		-72	-111	4750026	3180933786
4767	09:16:45.908	00:00:04.766	286	-1024	-768	-1	-1	-1	-1	4	-1024	-768	-1	-1	-1	-1	4		0	0						Untertest4.avi	0	880	547	72	111				0	Content		-72	-111	4766587	3180950347
4783	09:16:45.924	00:00:04.783	287	-1024	-768	-1	-1	-1	-1	4	-1024	-768	-1	-1	-1	-1	4		0	0						Untertest4.avi	0	880	547	72	111				0	Content		-72	-111	4783254	3180967014
4800	09:16:45.941	00:00:04.799	288	-1024	-768	-1	-1	-1	-1	4	-1024	-768	-1	-1	-1	-1	4		0	0						Untertest4.avi	0	880	547	72	111				0	Content		-72	-111	4799887	3180983647
4817	09:16:45.958	00:00:04.816	289	-1024	-768	-1	-1	-1	-1	4	-1024	-768	-1	-1	-1	-1	4		0	0						Untertest4.avi	0	880	547	72	111				0	Content		-72	-111	4816554	3181000314
4833	09:16:45.974	00:00:04.833	290	-1024	-768	-1	-1	-1	-1	4	-1024	-768	-1	-1	-1	-1	4		0	0						Untertest4.avi	0	880	547	72	111				0	Content		-72	-111	4833159	3181016919
4850	09:16:45.991	00:00:04.849	291	-1024	-768	-1	-1	-1	-1	4	-1024	-768	-1	-1	-1	-1	4		0	0						Untertest4.avi	0	880	547	72	111				0	Content		-72	-111	4849826	3181033586
4866	09:16:46.007	00:00:04.866	292	-1024	-768	-1	-1	-1	-1	4	-1024	-768	-1	-1	-1	-1	4		0	0						Untertest4.avi	0	880	547	72	111				0	Content		-72	-111	4866483	3181050243
4883	09:16:46.024	00:00:04.883	293	-1024	-768	-1	-1	-1	-1	4	-1024	-768	-1	-1	-1	-1	4		0	0						Untertest4.avi	0	880	547	72	111				0	Content		-72	-111	4883150	3181066910
4900	09:16:46.041	00:00:04.899	294	-1024	-768	-1	-1	-1	-1	4	-1024	-768	-1	-1	-1	-1	4		0	0						Untertest4.avi	0	880	547	72	111				0	Content		-72	-111	4899767	3181083527
4916	09:16:46.057	00:00:04.916	295	-1024	-768	-1	-1	-1	-1	4	-1024	-768	-1	-1	-1	-1	4		0	0						Untertest4.avi	0	880	547	72	111				0	Content		-72	-111	4916434	3181100194
4933	09:16:46.074	00:00:04.933	296	-1024	-768	-1	-1	-1	-1	4	-1024	-768	-1	-1	-1	-1	4		0	0						Untertest4.avi	0	880	547	72	111				0	Content		-72	-111	4933007	3181116767
4950	09:16:46.091	00:00:04.950	297	-1024	-768	-1	-1	-1	-1	4	-1024	-768	-1	-1	-1	-1	4		0	0						Untertest4.avi	0	880	547	72	111				0	Content		-72	-111	4950266	3181134026
4967	09:16:46.108	00:00:04.967	298	-1024	-768	-1	-1	-1	-1	4	-1024	-768	-1	-1	-1	-1	4		0	0						Untertest4.avi	0	880	547	72	111				0	Content		-72	-111	4967008	3181150768
4984	09:16:46.125	00:00:04.983	299	-1024	-768	-1	-1	-1	-1	4	-1024	-768	-1	-1	-1	-1	4		0	0						Untertest4.avi	0	880	547	72	111				0	Content		-72	-111	4983629	3181167389
5000	09:16:46.141	00:00:05.000	300	-1024	-768	-1	-1	-1	-1	4	-1024	-768	-1	-1	-1	-1	4		0	0						Untertest4.avi	0	880	547	72	111				0	Content		-72	-111	5000089	3181183849
5017	09:16:46.158	00:00:05.016	301	-1024	-768	-1	-1	-1	-1	4	-1024	-768	-1	-1	-1	-1	4		0	0						Untertest4.avi	0	880	547	72	111				0	Content		-72	-111	5016756	3181200516
5033	09:16:46.174	00:00:05.033	302	-1024	-768	-1	-1	-1	-1	4	-1024	-768	-1	-1	-1	-1	4		0	0						Untertest4.avi	0	880	547	72	111				0	Content		-72	-111	5033424	3181217184
5050	09:16:46.191	00:00:05.049	303	-1024	-768	-1	-1	-1	-1	4	-1024	-768	-1	-1	-1	-1	4		0	0						Untertest4.avi	0	880	547	72	111				0	Content		-72	-111	5049627	3181233387
5066	09:16:46.207	00:00:05.066	304	-1024	-768	-1	-1	-1	-1	4	-1024	-768	-1	-1	-1	-1	4		0	0						Untertest4.avi	0	880	547	72	111				0	Content		-72	-111	5066428	3181250188
5083	09:16:46.224	00:00:05.083	305	-1024	-768	-1	-1	-1	-1	4	-1024	-768	-1	-1	-1	-1	4		0	0						Untertest4.avi	0	880	547	72	111				0	Content		-72	-111	5083025	3181266785
5100	09:16:46.241	00:00:05.099	306	-1024	-768	-1	-1	-1	-1	4	-1024	-768	-1	-1	-1	-1	4		0	0						Untertest4.avi	0	880	547	72	111				0	Content		-72	-111	5099693	3181283453
5117	09:16:46.258	00:00:05.116	307	-1024	-768	-1	-1	-1	-1	4	-1024	-768	-1	-1	-1	-1	4		0	0						Untertest4.avi	0	880	547	72	111				0	Content		-72	-111	5116594	3181300354
5133	09:16:46.274	00:00:05.133	308	-1024	-768	-1	-1	-1	-1	4	-1024	-768	-1	-1	-1	-1	4		0	0						Untertest4.avi	0	880	547	72	111				0	Content		-72	-111	5133262	3181317022
5150	09:16:46.291	00:00:05.150	309	-1024	-768	-1	-1	-1	-1	4	-1024	-768	-1	-1	-1	-1	4		0	0						Untertest4.avi	0	880	547	72	111				0	Content		-72	-111	5150215	3181333975
5167	09:16:46.308	00:00:05.166	310	-1024	-768	-1	-1	-1	-1	4	-1024	-768	-1	-1	-1	-1	4		0	0						Untertest4.avi	0	880	547	72	111				0	Content		-72	-111	5166883	3181350643
5184	09:16:46.325	00:00:05.183	311	-1024	-768	-1	-1	-1	-1	4	-1024	-768	-1	-1	-1	-1	4		0	0						Untertest4.avi	0	880	547	72	111				0	Content		-72	-111	5183550	3181367310
5201	09:16:46.342	00:00:05.200	312	-1024	-768	-1	-1	-1	-1	4	-1024	-768	-1	-1	-1	-1	4		0	0						Untertest4.avi	0	880	547	72	111				0	Content		-72	-111	5200840	3181384600
5218	09:16:46.359	00:00:05.217	313	-1024	-768	-1	-1	-1	-1	4	-1024	-768	-1	-1	-1	-1	4		0	0						Untertest4.avi	0	880	547	72	111				0	Content		-72	-111	5217507	3181401267
5235	09:16:46.376	00:00:05.234	314	-1024	-768	-1	-1	-1	-1	4	-1024	-768	-1	-1	-1	-1	4		0	0						Untertest4.avi	0	880	547	72	111				0	Content		-72	-111	5234743	3181418503
5251	09:16:46.392	00:00:05.250	315	-1024	-768	-1	-1	-1	-1	4	-1024	-768	-1	-1	-1	-1	4		0	0						Untertest4.avi	0	880	547	72	111				0	Content		-72	-111	5250929	3181434689
5268	09:16:46.409	00:00:05.267	316	-1024	-768	-1	-1	-1	-1	4	-1024	-768	-1	-1	-1	-1	4		0	0						Untertest4.avi	0	880	547	72	111				0	Content		-72	-111	5267597	3181451357
5284	09:16:46.425	00:00:05.284	317	-1024	-768	-1	-1	-1	-1	4	-1024	-768	-1	-1	-1	-1	4		0	0						Untertest4.avi	0	880	547	72	111				0	Content		-72	-111	5284264	3181468024
5301	09:16:46.442	00:00:05.300	318	-1024	-768	-1	-1	-1	-1	4	-1024	-768	-1	-1	-1	-1	4		0	0						Untertest4.avi	0	880	547	72	111				0	Content		-72	-111	5300932	3181484692
5317	09:16:46.458	00:00:05.317	319	-1024	-768	-1	-1	-1	-1	4	-1024	-768	-1	-1	-1	-1	4		0	0						Untertest4.avi	0	880	547	72	111				0	Content		-72	-111	5317227	3181500987
5334	09:16:46.475	00:00:05.333	320	-1024	-768	-1	-1	-1	-1	4	-1024	-768	-1	-1	-1	-1	4		0	0						Untertest4.avi	0	880	547	72	111				0	Content		-72	-111	5333895	3181517655
5351	09:16:46.492	00:00:05.350	321	-1024	-768	-1	-1	-1	-1	4	-1024	-768	-1	-1	-1	-1	4		0	0						Untertest4.avi	0	880	547	72	111				0	Content		-72	-111	5350562	3181534322
5367	09:16:46.508	00:00:05.367	322	-1024	-768	-1	-1	-1	-1	4	-1024	-768	-1	-1	-1	-1	4		0	0						Untertest4.avi	0	880	547	72	111				0	Content		-72	-111	5367230	3181550990
5383	09:16:46.524	00:00:05.383	323	-1024	-768	-1	-1	-1	-1	4	-1024	-768	-1	-1	-1	-1	4		0	0						Untertest4.avi	0	880	547	72	111				0	Content		-72	-111	5383384	3181567144
5400	09:16:46.541	00:00:05.400	324	-1024	-768	-1	-1	-1	-1	4	-1024	-768	-1	-1	-1	-1	4		0	0						Untertest4.avi	0	880	547	72	111				0	Content		-72	-111	5400052	3181583812
5416	09:16:46.557	00:00:05.416	325	-1024	-768	-1	-1	-1	-1	4	-1024	-768	-1	-1	-1	-1	4		0	0						Untertest4.avi	0	880	547	72	111				0	Content		-72	-111	5416167	3181599927
5433	09:16:46.574	00:00:05.432	326	-1024	-768	-1	-1	-1	-1	4	-1024	-768	-1	-1	-1	-1	4		0	0						Untertest4.avi	0	880	547	72	111				0	Content		-72	-111	5432730	3181616490
5450	09:16:46.591	00:00:05.449	327	-1024	-768	-1	-1	-1	-1	4	-1024	-768	-1	-1	-1	-1	4		0	0						Untertest4.avi	0	880	547	72	111				0	Content		-72	-111	5449665	3181633425
5466	09:16:46.607	00:00:05.466	328	-1024	-768	-1	-1	-1	-1	4	-1024	-768	-1	-1	-1	-1	4		0	0						Untertest4.avi	0	880	547	72	111				0	Content		-72	-111	5466333	3181650093
5483	09:16:46.624	00:00:05.483	329	-1024	-768	-1	-1	-1	-1	4	-1024	-768	-1	-1	-1	-1	4		0	0						Untertest4.avi	0	880	547	72	111				0	Content		-72	-111	5483468	3181667228
5500	09:16:46.641	00:00:05.500	330	-1024	-768	-1	-1	-1	-1	4	-1024	-768	-1	-1	-1	-1	4		0	0						Untertest4.avi	0	880	547	72	111				0	Content		-72	-111	5500136	3181683896
5517	09:16:46.658	00:00:05.517	331	-1024	-768	-1	-1	-1	-1	4	-1024	-768	-1	-1	-1	-1	4		0	0						Untertest4.avi	0	880	547	72	111				0	Content		-72	-111	5517170	3181700930
5534	09:16:46.675	00:00:05.533	332	-1024	-768	-1	-1	-1	-1	4	-1024	-768	-1	-1	-1	-1	4		0	0						Untertest4.avi	0	880	547	72	111				0	Content		-72	-111	5533838	3181717598
5551	09:16:46.692	00:00:05.550	333	-1024	-768	-1	-1	-1	-1	4	-1024	-768	-1	-1	-1	-1	4		0	0						Untertest4.avi	0	880	547	72	111				0	Content		-72	-111	5550505	3181734265
5567	09:16:46.708	00:00:05.566	334	-1024	-768	-1	-1	-1	-1	4	-1024	-768	-1	-1	-1	-1	4		0	0						Untertest4.avi	0	880	547	72	111				0	Content		-72	-111	5566561	3181750321
5583	09:16:46.724	00:00:05.583	335	-1024	-768	-1	-1	-1	-1	4	-1024	-768	-1	-1	-1	-1	4		0	0						Untertest4.avi	0	880	547	72	111				0	Content		-72	-111	5583228	3181766988
5600	09:16:46.741	00:00:05.599	336	-1024	-768	-1	-1	-1	-1	4	-1024	-768	-1	-1	-1	-1	4		0	0						Untertest4.avi	0	880	547	72	111				0	Content		-72	-111	5599686	3181783446
5616	09:16:46.757	00:00:05.616	337	-1024	-768	-1	-1	-1	-1	4	-1024	-768	-1	-1	-1	-1	4		0	0						Untertest4.avi	0	880	547	72	111				0	Content		-72	-111	5616353	3181800113
5633	09:16:46.774	00:00:05.633	338	-1024	-768	-1	-1	-1	-1	4	-1024	-768	-1	-1	-1	-1	4		0	0						Untertest4.avi	0	880	547	72	111				0	Content		-72	-111	5633021	3181816781
5649	09:16:46.790	00:00:05.649	339	-1024	-768	-1	-1	-1	-1	4	-1024	-768	-1	-1	-1	-1	4		0	0						Untertest4.avi	0	880	547	72	111				0	Content		-72	-111	5649495	3181833255
5666	09:16:46.807	00:00:05.666	340	-1024	-768	-1	-1	-1	-1	4	-1024	-768	-1	-1	-1	-1	4		0	0						Untertest4.avi	0	880	547	72	111				0	Content		-72	-111	5666163	3181849923
5683	09:16:46.824	00:00:05.682	341	-1024	-768	-1	-1	-1	-1	4	-1024	-768	-1	-1	-1	-1	4		0	0						Untertest4.avi	0	880	547	72	111				0	Content		-72	-111	5682590	3181866350
5699	09:16:46.840	00:00:05.699	342	-1024	-768	-1	-1	-1	-1	4	-1024	-768	-1	-1	-1	-1	4		0	0						Untertest4.avi	0	880	547	72	111				0	Content		-72	-111	5699272	3181883032
5716	09:16:46.857	00:00:05.715	343	-1024	-768	-1	-1	-1	-1	4	-1024	-768	-1	-1	-1	-1	4		0	0						Untertest4.avi	0	880	547	72	111				0	Content		-72	-111	5715930	3181899690
5733	09:16:46.874	00:00:05.732	344	-1024	-768	-1	-1	-1	-1	4	-1024	-768	-1	-1	-1	-1	4		0	0						Untertest4.avi	0	880	547	72	111				0	Content		-72	-111	5732598	3181916358
5749	09:16:46.890	00:00:05.749	345	-1024	-768	-1	-1	-1	-1	4	-1024	-768	-1	-1	-1	-1	4		0	0						Untertest4.avi	0	880	547	72	111				0	Content		-72	-111	5749468	3181933228
5766	09:16:46.907	00:00:05.766	346	-1024	-768	-1	-1	-1	-1	4	-1024	-768	-1	-1	-1	-1	4		0	0						Untertest4.avi	0	880	547	72	111				0	Content		-72	-111	5766136	3181949896
5783	09:16:46.924	00:00:05.783	347	-1024	-768	-1	-1	-1	-1	4	-1024	-768	-1	-1	-1	-1	4		0	0						Untertest4.avi	0	880	547	72	111				0	Content		-72	-111	5783119	3181966879
5800	09:16:46.941	00:00:05.799	348	-1024	-768	-1	-1	-1	-1	4	-1024	-768	-1	-1	-1	-1	4		0	0						Untertest4.avi	0	880	547	72	111				0	Content		-72	-111	5799787	3181983547
5816	09:16:46.957	00:00:05.816	349	-1024	-768	-1	-1	-1	-1	4	-1024	-768	-1	-1	-1	-1	4		0	0						Untertest4.avi	0	880	547	72	111				0	Content		-72	-111	5816454	3182000214
5834	09:16:46.975	00:00:05.833	350	-1024	-768	-1	-1	-1	-1	4	-1024	-768	-1	-1	-1	-1	4		0	0						Untertest4.avi	0	880	547	72	111				0	Content		-72	-111	5833711	3182017471
5850	09:16:46.991	00:00:05.850	351	-1024	-768	-1	-1	-1	-1	4	-1024	-768	-1	-1	-1	-1	4		0	0						Untertest4.avi	0	880	547	72	111				0	Content		-72	-111	5850378	3182034138
5868	09:16:47.009	00:00:05.867	352	-1024	-768	-1	-1	-1	-1	4	-1024	-768	-1	-1	-1	-1	4		0	0						Untertest4.avi	0	880	547	72	111				0	Content		-72	-111	5867708	3182051468
5882	09:16:47.023	00:00:05.882	353	-1024	-768	-1	-1	-1	-1	4	-1024	-768	-1	-1	-1	-1	4		0	0						Untertest4.avi	0	880	547	72	111				0	Content		-72	-111	5882456	3182066216
5899	09:16:47.040	00:00:05.899	354	-1024	-768	-1	-1	-1	-1	4	-1024	-768	-1	-1	-1	-1	4		0	0						Untertest4.avi	0	880	547	72	111				0	Content		-72	-111	5899085	3182082845
5916	09:16:47.057	00:00:05.915	355	-1024	-768	-1	-1	-1	-1	4	-1024	-768	-1	-1	-1	-1	4		0	0						Untertest4.avi	0	880	547	72	111				0	Content		-72	-111	5915755	3182099515
5932	09:16:47.073	00:00:05.932	356	-1024	-768	-1	-1	-1	-1	4	-1024	-768	-1	-1	-1	-1	4		0	0						Untertest4.avi	0	880	547	72	111				0	Content		-72	-111	5932423	3182116183
5949	09:16:47.090	00:00:05.949	357	-1024	-768	-1	-1	-1	-1	4	-1024	-768	-1	-1	-1	-1	4		0	0						Untertest4.avi	0	880	547	72	111				0	Content		-72	-111	5949090	3182132850
5966	09:16:47.107	00:00:05.965	358	-1024	-768	-1	-1	-1	-1	4	-1024	-768	-1	-1	-1	-1	4		0	0						Untertest4.avi	0	880	547	72	111				0	Content		-72	-111	5965758	3182149518
5982	09:16:47.123	00:00:05.982	359	-1024	-768	-1	-1	-1	-1	4	-1024	-768	-1	-1	-1	-1	4		0	0						Untertest4.avi	0	880	547	72	111				0	Content		-72	-111	5982382	3182166142
5999	09:16:47.140	00:00:05.999	360	-1024	-768	-1	-1	-1	-1	4	-1024	-768	-1	-1	-1	-1	4		0	0						Untertest4.avi	0	880	547	72	111				0	Content		-72	-111	5999076	3182182836
6016	09:16:47.157	00:00:06.016	361	-1024	-768	-1	-1	-1	-1	4	-1024	-768	-1	-1	-1	-1	4		0	0						Untertest4.avi	0	880	547	72	111				0	Content		-72	-111	6016013	3182199773
6033	09:16:47.174	00:00:06.032	362	-1024	-768	-1	-1	-1	-1	4	-1024	-768	-1	-1	-1	-1	4		0	0						Untertest4.avi	0	880	547	72	111				0	Content		-72	-111	6032681	3182216441
6050	09:16:47.191	00:00:06.049	363	-1024	-768	-1	-1	-1	-1	4	-1024	-768	-1	-1	-1	-1	4		0	0						Untertest4.avi	0	880	547	72	111				0	Content		-72	-111	6049821	3182233581
6066	09:16:47.207	00:00:06.066	364	-1024	-768	-1	-1	-1	-1	4	-1024	-768	-1	-1	-1	-1	4		0	0						Untertest4.avi	0	880	547	72	111				0	Content		-72	-111	6066489	3182250249
6083	09:16:47.224	00:00:06.083	365	-1024	-768	-1	-1	-1	-1	4	-1024	-768	-1	-1	-1	-1	4		0	0						Untertest4.avi	0	880	547	72	111				0	Content		-72	-111	6083474	3182267234
6100	09:16:47.241	00:00:06.100	366	-1024	-768	-1	-1	-1	-1	4	-1024	-768	-1	-1	-1	-1	4		0	0						Untertest4.avi	0	880	547	72	111				0	Content		-72	-111	6100142	3182283902
6117	09:16:47.258	00:00:06.116	367	-1024	-768	-1	-1	-1	-1	4	-1024	-768	-1	-1	-1	-1	4		0	0						Untertest4.avi	0	880	547	72	111				0	Content		-72	-111	6116809	3182300569
6133	09:16:47.274	00:00:06.133	368	-1024	-768	-1	-1	-1	-1	4	-1024	-768	-1	-1	-1	-1	4		0	0						Untertest4.avi	0	880	547	72	111				0	Content		-72	-111	6133063	3182316823
6150	09:16:47.291	00:00:06.149	369	-1024	-768	-1	-1	-1	-1	4	-1024	-768	-1	-1	-1	-1	4		0	0						Untertest4.avi	0	880	547	72	111				0	Content		-72	-111	6149730	3182333490
6166	09:16:47.307	00:00:06.166	370	-1024	-768	-1	-1	-1	-1	4	-1024	-768	-1	-1	-1	-1	4		0	0						Untertest4.avi	0	880	547	72	111				0	Content		-72	-111	6166398	3182350158
6182	09:16:47.323	00:00:06.182	371	-1024	-768	-1	-1	-1	-1	4	-1024	-768	-1	-1	-1	-1	4		0	0						Untertest4.avi	0	880	547	72	111				0	Content		-72	-111	6182193	3182365953
6199	09:16:47.340	00:00:06.198	372	-1024	-768	-1	-1	-1	-1	4	-1024	-768	-1	-1	-1	-1	4		0	0						Untertest4.avi	0	880	547	72	111				0	Content		-72	-111	6198941	3182382701
6216	09:16:47.357	00:00:06.215	373	-1024	-768	-1	-1	-1	-1	4	-1024	-768	-1	-1	-1	-1	4		0	0						Untertest4.avi	0	880	547	72	111				0	Content		-72	-111	6215593	3182399353
6232	09:16:47.373	00:00:06.232	374	-1024	-768	-1	-1	-1	-1	4	-1024	-768	-1	-1	-1	-1	4		0	0						Untertest4.avi	0	880	547	72	111				0	Content		-72	-111	6232261	3182416021
6249	09:16:47.390	00:00:06.248	375	-1024	-768	-1	-1	-1	-1	4	-1024	-768	-1	-1	-1	-1	4		0	0						Untertest4.avi	0	880	547	72	111				0	Content		-72	-111	6248912	3182432672
6266	09:16:47.407	00:00:06.265	376	-1024	-768	-1	-1	-1	-1	4	-1024	-768	-1	-1	-1	-1	4		0	0						Untertest4.avi	0	880	547	72	111				0	Content		-72	-111	6265580	3182449340
6282	09:16:47.423	00:00:06.282	377	-1024	-768	-1	-1	-1	-1	4	-1024	-768	-1	-1	-1	-1	4		0	0						Untertest4.avi	0	880	547	72	111				0	Content		-72	-111	6282199	3182465959
6299	09:16:47.440	00:00:06.298	378	-1024	-768	-1	-1	-1	-1	4	-1024	-768	-1	-1	-1	-1	4		0	0						Untertest4.avi	0	880	547	72	111				0	Content		-72	-111	6298867	3182482627
6316	09:16:47.457	00:00:06.315	379	-1024	-768	-1	-1	-1	-1	4	-1024	-768	-1	-1	-1	-1	4		0	0						Untertest4.avi	0	880	547	72	111				0	Content		-72	-111	6315534	3182499294
6332	09:16:47.473	00:00:06.332	380	-1024	-768	-1	-1	-1	-1	4	-1024	-768	-1	-1	-1	-1	4		0	0						Untertest4.avi	0	880	547	72	111				0	Content		-72	-111	6332423	3182516183
6349	09:16:47.490	00:00:06.349	381	-1024	-768	-1	-1	-1	-1	4	-1024	-768	-1	-1	-1	-1	4		0	0						Untertest4.avi	0	880	547	72	111				0	Content		-72	-111	6349090	3182532850
6366	09:16:47.507	00:00:06.366	382	-1024	-768	-1	-1	-1	-1	4	-1024	-768	-1	-1	-1	-1	4		0	0						Untertest4.avi	0	880	547	72	111				0	Content		-72	-111	6366080	3182549840
6383	09:16:47.524	00:00:06.382	383	-1024	-768	-1	-1	-1	-1	4	-1024	-768	-1	-1	-1	-1	4		0	0						Untertest4.avi	0	880	547	72	111				0	Content		-72	-111	6382747	3182566507
6399	09:16:47.540	00:00:06.399	384	-1024	-768	-1	-1	-1	-1	4	-1024	-768	-1	-1	-1	-1	4		0	0						Untertest4.avi	0	880	547	72	111				0	Content		-72	-111	6399415	3182583175
6417	09:16:47.558	00:00:06.416	385	-1024	-768	-1	-1	-1	-1	4	-1024	-768	-1	-1	-1	-1	4		0	0						Untertest4.avi	0	880	547	72	111				0	Content		-72	-111	6416684	3182600444
6433	09:16:47.574	00:00:06.433	386	-1024	-768	-1	-1	-1	-1	4	-1024	-768	-1	-1	-1	-1	4		0	0						Untertest4.avi	0	880	547	72	111				0	Content		-72	-111	6433352	3182617112
6451	09:16:47.592	00:00:06.450	387	-1024	-768	-1	-1	-1	-1	4	-1024	-768	-1	-1	-1	-1	4		0	0						Untertest4.avi	0	880	547	72	111				0	Content		-72	-111	6450694	3182634454
6465	09:16:47.606	00:00:06.465	388	-1024	-768	-1	-1	-1	-1	4	-1024	-768	-1	-1	-1	-1	4		0	0						Untertest4.avi	0	880	547	72	111				0	Content		-72	-111	6465430	3182649190
6482	09:16:47.623	00:00:06.482	389	-1024	-768	-1	-1	-1	-1	4	-1024	-768	-1	-1	-1	-1	4		0	0						Untertest4.avi	0	880	547	72	111				0	Content		-72	-111	6482116	3182665876
6499	09:16:47.640	00:00:06.498	390	-1024	-768	-1	-1	-1	-1	4	-1024	-768	-1	-1	-1	-1	4		0	0						Untertest4.avi	0	880	547	72	111				0	Content		-72	-111	6498784	3182682544
6515	09:16:47.656	00:00:06.515	391	-1024	-768	-1	-1	-1	-1	4	-1024	-768	-1	-1	-1	-1	4		0	0						Untertest4.avi	0	880	547	72	111				0	Content		-72	-111	6515426	3182699186
6532	09:16:47.673	00:00:06.532	392	-1024	-768	-1	-1	-1	-1	4	-1024	-768	-1	-1	-1	-1	4		0	0						Untertest4.avi	0	880	547	72	111				0	Content		-72	-111	6532174	3182715934
6549	09:16:47.690	00:00:06.548	393	-1024	-768	-1	-1	-1	-1	4	-1024	-768	-1	-1	-1	-1	4		0	0						Untertest4.avi	0	880	547	72	111				0	Content		-72	-111	6548797	3182732557
6565	09:16:47.706	00:00:06.565	394	-1024	-768	-1	-1	-1	-1	4	-1024	-768	-1	-1	-1	-1	4		0	0						Untertest4.avi	0	880	547	72	111				0	Content		-72	-111	6565465	3182749225
6582	09:16:47.723	00:00:06.582	395	1236,86	716,498	0,4880022	0,6339163	463,98	3,365397	0	1148,955	683,0898	0,3539226	0,6620781	463,9801	3,371559	0	3	1193	700						Untertest4.avi	0	880	547	72	111	994	566	100	0	Content		1121	589	6582171	3182765931
6599	09:16:47.740	00:00:06.598	396	-1024	-768	-1	-1	-1	-1	4	1128,897	677,3134	0,3527793	0,6621633	456,9313	3,418266	0	3	1129	677						Untertest4.avi	0	880	547	72	111	994	566	100	0	Content		1057	566	6598795	3182782555
6615	09:16:47.756	00:00:06.615	397	1065,846	677,2521	0,3505403	0,6623923	458,198	3,358856	1	1063,101	677,5031	0,3509645	0,6623942	456,9313	3,349929	3	3	1066	677						Untertest4.avi	0	880	547	72	111	994	566	100	0	Content		994	566	6615418	3182799178
6632	09:16:47.773	00:00:06.632	398	-1024	-768	-1	-1	-1	-1	4	-1024	-768	-1	-1	-1	-1	4	3	0	0						Untertest4.avi	0	880	547	72	111	994	566	100	0	Content		-72	-111	6632164	3182815924
6649	09:16:47.790	00:00:06.648	399	1049,034	687,2121	0,3498491	0,6622837	462,3299	3,439532	1	1047,687	687,351	0,3503701	0,662286	460,8366	3,429207	3	3	1049	687						Untertest4.avi	0	880	547	72	111	994	566	100	0	Content		977	576	6648793	3182832553
6666	09:16:47.807	00:00:06.665	400	1064,299	670,7709	0,3489082	0,662306	466,6212	3,420114	1	1058,808	671,6801	0,3509113	0,6623145	460,8366	3,380702	3	3	1064	671						Untertest4.avi	0	880	547	72	111	994	566	100	0	Content		992	560	6665787	3182849547
6682	09:16:47.823	00:00:06.682	401	-1024	-768	-1	-1	-1	-1	4	-1024	-768	-1	-1	-1	-1	4		0	0						Untertest4.avi	0	880	547	72	111				0	Content		-72	-111	6682034	3182865794
6699	09:16:47.840	00:00:06.698	402	-1024	-768	-1	-1	-1	-1	4	-1024	-768	-1	-1	-1	-1	4		0	0						Untertest4.avi	0	880	547	72	111				0	Content		-72	-111	6698658	3182882418
6715	09:16:47.856	00:00:06.715	403	-1024	-768	-1	-1	-1	-1	4	-1024	-768	-1	-1	-1	-1	4		0	0						Untertest4.avi	0	880	547	72	111				0	Content		-72	-111	6715469	3182899229
6732	09:16:47.873	00:00:06.732	404	-1024	-768	-1	-1	-1	-1	4	-1024	-768	-1	-1	-1	-1	4		0	0						Untertest4.avi	0	880	547	72	111				0	Content		-72	-111	6732137	3182915897
6749	09:16:47.890	00:00:06.748	405	-1024	-768	-1	-1	-1	-1	4	-1024	-768	-1	-1	-1	-1	4		0	0						Untertest4.avi	0	880	547	72	111				0	Content		-72	-111	6748707	3182932467
6765	09:16:47.906	00:00:06.765	406	-1024	-768	-1	-1	-1	-1	4	-1024	-768	-1	-1	-1	-1	4		0	0						Untertest4.avi	0	880	547	72	111				0	Content		-72	-111	6765375	3182949135
6782	09:16:47.923	00:00:06.781	407	-1024	-768	-1	-1	-1	-1	4	-1024	-768	-1	-1	-1	-1	4		0	0						Untertest4.avi	0	880	547	72	111				0	Content		-72	-111	6781900	3182965660
6799	09:16:47.940	00:00:06.798	408	-1024	-768	-1	-1	-1	-1	4	-1024	-768	-1	-1	-1	-1	4		0	0						Untertest4.avi	0	880	547	72	111				0	Content		-72	-111	6798899	3182982659
6815	09:16:47.956	00:00:06.815	409	-1024	-768	-1	-1	-1	-1	4	-1024	-768	-1	-1	-1	-1	4		0	0						Untertest4.avi	0	880	547	72	111				0	Content		-72	-111	6815397	3182999157
6832	09:16:47.973	00:00:06.832	410	-1024	-768	-1	-1	-1	-1	4	-1024	-768	-1	-1	-1	-1	4		0	0						Untertest4.avi	0	880	547	72	111				0	Content		-72	-111	6832085	3183015845
6849	09:16:47.990	00:00:06.848	411	-1024	-768	-1	-1	-1	-1	4	-1024	-768	-1	-1	-1	-1	4		0	0						Untertest4.avi	0	880	547	72	111				0	Content		-72	-111	6848752	3183032512
6865	09:16:48.006	00:00:06.865	412	1054,904	669,282	0,3538049	0,6615269	460,7074	3,394482	1	1064,552	668,1434	0,3526397	0,6615282	464,3547	3,420645	3	4	1055	669						Untertest4.avi	0	880	547	72	111	973	579	933	0	Content		983	558	6865393	3183049153
6882	09:16:48.023	00:00:06.882	413	-1024	-768	-1	-1	-1	-1	4	1118,376	688,351	0,3585224	0,6613055	460,89	3,457131	0	4	1118	688						Untertest4.avi	0	880	547	72	111	973	579	933	0	Content		1046	577	6882019	3183065779
6899	09:16:48.040	00:00:06.898	414	1060,557	672,7328	0,3541262	0,6615467	462,3121	3,434505	1	1058,94	672,9629	0,354615	0,6615489	460,89	3,424638	3	4	1061	673						Untertest4.avi	0	880	547	72	111	973	579	933	0	Content		989	562	6898517	3183082277
6916	09:16:48.057	00:00:06.915	415	1054,216	671,1432	0,3535081	0,6614618	464,6247	3,393271	1	1050,797	671,7339	0,3547978	0,6614674	460,89	3,367926	3	4	1054	671						Untertest4.avi	0	880	547	72	111	973	579	933	0	Content		982	560	6915639	3183099399
6932	09:16:48.073	00:00:06.932	416	-1024	-768	-1	-1	-1	-1	4	-1024	-768	-1	-1	-1	-1	4	4	0	0						Untertest4.avi	0	880	547	72	111	973	579	933	0	Content		-72	-111	6932108	3183115868
6949	09:16:48.090	00:00:06.948	417	-1024	-768	-1	-1	-1	-1	4	-1024	-768	-1	-1	-1	-1	4	4	0	0						Untertest4.avi	0	880	547	72	111	973	579	933	0	Content		-72	-111	6948775	3183132535
6965	09:16:48.106	00:00:06.965	418	-1024	-768	-1	-1	-1	-1	4	1070,722	673,3455	0,3576177	0,6618309	452,4861	3,273287	0	4	1071	673						Untertest4.avi	0	880	547	72	111	973	579	933	0	Content		999	562	6965210	3183148970
6982	09:16:48.123	00:00:06.981	419	773,5355	722,2003	0,4869197	0,6356996	464,6247	3,501565	0	1062,877	669,339	0,3575036	0,6620544	452,5052	3,34692	0	4	918	696						Untertest4.avi	0	880	547	72	111	973	579	933	0	Content		846	585	6981832	3183165592
6999	09:16:48.140	00:00:06.998	420	-1024	-768	-1	-1	-1	-1	4	1066,872	667,037	0,3574194	0,6622577	452,6033	3,322363	0	4	1067	667						Untertest4.avi	0	880	547	72	111	973	579	933	0	Content		995	556	6998780	3183182540
7015	09:16:48.156	00:00:07.015	421	1160,993	716,2721	0,4805086	0,6359925	464,6247	3,401258	0	1022,455	682,0985	0,3571949	0,6622455	452,5783	3,320819	0	4	1092	699						Untertest4.avi	0	880	547	72	111	973	579	933	0	Content		1020	588	7015082	3183198842
7032	09:16:48.173	00:00:07.032	422	1251,36	703,6766	0,4938053	0,6355125	464,6247	3,352894	0	1052,48	674,0612	0,3570338	0,6622208	452,384	3,350775	0	4	1152	689						Untertest4.avi	0	880	547	72	111	973	579	933	0	Content		1080	578	7032195	3183215955
7049	09:16:48.190	00:00:07.048	423	-1024	-768	-1	-1	-1	-1	4	1063,242	669,514	0,3571936	0,6622076	452,6963	3,415987	0	4	1063	670						Untertest4.avi	0	880	547	72	111	973	579	933	0	Content		991	559	7048901	3183232661
7065	09:16:48.206	00:00:07.065	424	-1024	-768	-1	-1	-1	-1	4	1018,655	676,5786	0,3569005	0,6620517	452,0142	3,294004	0	4	1019	677						Untertest4.avi	0	880	547	72	111	973	579	933	0	Content		947	566	7065203	3183248963
7082	09:16:48.223	00:00:07.081	425	-1024	-768	-1	-1	-1	-1	4	1055,867	680,1646	0,3569344	0,661755	452,3484	3,383778	0	4	1056	680						Untertest4.avi	0	880	547	72	111	973	579	933	0	Content		984	569	7081830	3183265590
7099	09:16:48.240	00:00:07.098	426	-1024	-768	-1	-1	-1	-1	4	1064,814	686,7318	0,3569753	0,6616055	452,6182	3,338552	0	4	1065	687						Untertest4.avi	0	880	547	72	111	973	579	933	0	Content		993	576	7098580	3183282340
7115	09:16:48.256	00:00:07.115	427	-1024	-768	-1	-1	-1	-1	4	1049,13	678,0512	0,3567895	0,6615075	452,4532	3,38262	0	4	1049	678						Untertest4.avi	0	880	547	72	111	973	579	933	0	Content		977	567	7115079	3183298839
7132	09:16:48.273	00:00:07.131	428	-1024	-768	-1	-1	-1	-1	4	1058,965	677,5016	0,3565675	0,6615179	452,291	3,393078	0	4	1059	678						Untertest4.avi	0	880	547	72	111	973	579	933	0	Content		987	567	7131827	3183315587
7148	09:16:48.289	00:00:07.148	429	-1024	-768	-1	-1	-1	-1	4	1073,381	690,663	0,3562823	0,6614492	452,2634	3,278922	0	4	1073	691						Untertest4.avi	0	880	547	72	111	973	579	933	0	Content		1001	580	7148326	3183332086
7165	09:16:48.306	00:00:07.165	430	1166,474	705,3151	0,4876005	0,6344784	446,2312	3,402974	0	1048,9	676,7109	0,3559901	0,6612749	452,3566	3,430014	0	4	1108	691						Untertest4.avi	0	880	547	72	111	973	579	933	0	Content		1036	580	7165192	3183348952
7182	09:16:48.323	00:00:07.181	431	-1024	-768	-1	-1	-1	-1	4	1058,585	678,0477	0,3557234	0,6611354	452,4975	3,461624	0	4	1059	678						Untertest4.avi	0	880	547	72	111	973	579	933	0	Content		987	567	7181698	3183365458
7199	09:16:48.340	00:00:07.198	432	-1024	-768	-1	-1	-1	-1	4	1049,773	679,7903	0,3553734	0,6609783	452,3653	3,453789	0	4	1050	680						Untertest4.avi	0	880	547	72	111	973	579	933	0	Content		978	569	7198767	3183382527
7215	09:16:48.356	00:00:07.215	433	-1024	-768	-1	-1	-1	-1	4	1044,626	683,1166	0,3549734	0,6606529	452,2436	3,43318	0	4	1045	683						Untertest4.avi	0	880	547	72	111	973	579	933	0	Content		973	572	7215390	3183399150
7232	09:16:48.373	00:00:07.232	434	-1024	-768	-1	-1	-1	-1	4	1059,601	683,9736	0,3545881	0,6602376	452,3503	3,373689	0	4	1060	684						Untertest4.avi	0	880	547	72	111	973	579	933	0	Content		988	573	7232139	3183415899
7248	09:16:48.389	00:00:07.248	435	1692,316	662,243	0,4894953	0,6354352	446,2312	3,498111	0	1048,198	677,5607	0,3540708	0,6597788	452,2034	3,438351	0	4	1370	670						Untertest4.avi	0	880	547	72	111	973	579	933	0	Content		1298	559	7248317	3183432077
7265	09:16:48.406	00:00:07.264	436	-1024	-768	-1	-1	-1	-1	4	1040,598	689,9922	0,3537643	0,65888	452,116	3,428114	0	4	1041	690						Untertest4.avi	0	880	547	72	111	973	579	933	0	Content		969	579	7264957	3183448717
7282	09:16:48.423	00:00:07.281	437	-1024	-768	-1	-1	-1	-1	4	1055,199	690,9358	0,3535718	0,6580173	452,1935	3,456429	0	4	1055	691						Untertest4.avi	0	880	547	72	111	973	579	933	0	Content		983	580	7281690	3183465450
7298	09:16:48.439	00:00:07.298	438	-1024	-768	-1	-1	-1	-1	4	1043,203	685,6144	0,3534165	0,657352	451,9567	3,367869	0	4	1043	686						Untertest4.avi	0	880	547	72	111	973	579	933	0	Content		971	575	7298084	3183481844
7315	09:16:48.456	00:00:07.314	439	-1024	-768	-1	-1	-1	-1	4	1045,081	678,252	0,3532143	0,6565111	451,892	3,367978	0	4	1045	678						Untertest4.avi	0	880	547	72	111	973	579	933	0	Content		973	567	7314716	3183498476
7331	09:16:48.472	00:00:07.331	440	-1024	-768	-1	-1	-1	-1	4	1040,329	691,6792	0,3529217	0,6559144	451,5986	3,416891	0	4	1040	692						Untertest4.avi	0	880	547	72	111	973	579	933	0	Content		968	581	7331452	3183515212
7348	09:16:48.489	00:00:07.348	441	-1024	-768	-1	-1	-1	-1	4	1046,227	697,9846	0,352537	0,6554595	451,5768	3,39003	0	4	1046	698						Untertest4.avi	0	880	547	72	111	973	579	933	0	Content		974	587	7348074	3183531834
7365	09:16:48.506	00:00:07.364	442	-1024	-768	-1	-1	-1	-1	4	1043,023	685,7322	0,3520765	0,6549329	451,0858	3,294652	0	4	1043	686						Untertest4.avi	0	880	547	72	111	973	579	933	0	Content		971	575	7364711	3183548471
7381	09:16:48.522	00:00:07.381	443	-1024	-768	-1	-1	-1	-1	4	1318,708	690,2258	0,3539297	0,6544303	463,7022	3,474759	0	4	1319	690						Untertest4.avi	0	880	547	72	111	973	579	933	0	Content		1247	579	7381319	3183565079
7398	09:16:48.539	00:00:07.398	444	-1024	-768	-1	-1	-1	-1	4	1046,385	693,0772	0,3508012	0,6538143	450,9185	3,366206	0	4	1046	693						Untertest4.avi	0	880	547	72	111	973	579	933	0	Content		974	582	7398068	3183581828
7415	09:16:48.556	00:00:07.414	445	-1024	-768	-1	-1	-1	-1	4	1045,083	696,8085	0,3498532	0,6528926	450,7945	3,277283	0	4	1045	697						Untertest4.avi	0	880	547	72	111	973	579	933	0	Content		973	586	7414567	3183598327
7432	09:16:48.573	00:00:07.431	446	-1024	-768	-1	-1	-1	-1	4	1032,913	692,8702	0,348781	0,6521822	450,8211	3,335755	0	4	1033	693						Untertest4.avi	0	880	547	72	111	973	579	933	0	Content		961	582	7431562	3183615322
7448	09:16:48.589	00:00:07.448	447	-1024	-768	-1	-1	-1	-1	4	1034,383	694,5159	0,3476143	0,6517152	450,5722	3,309299	0	4	1034	695						Untertest4.avi	0	880	547	72	111	973	579	933	0	Content		962	584	7448311	3183632071
7465	09:16:48.606	00:00:07.464	448	-1024	-768	-1	-1	-1	-1	4	1024,947	689,8444	0,346471	0,6514695	450,3887	3,388285	0	4	1025	690						Untertest4.avi	0	880	547	72	111	973	579	933	0	Content		953	579	7464877	3183648637
7481	09:16:48.622	00:00:07.481	449	-1024	-768	-1	-1	-1	-1	4	1034,144	705,3604	0,3452803	0,6512148	450,4804	3,279955	0	4	1034	705						Untertest4.avi	0	880	547	72	111	973	579	933	0	Content		962	594	7481310	3183665070
7498	09:16:48.639	00:00:07.498	450	-1024	-768	-1	-1	-1	-1	4	1028,055	700,7999	0,3443885	0,6509229	450,4245	3,31899	0	4	1028	701						Untertest4.avi	0	880	547	72	111	973	579	933	0	Content		956	590	7498427	3183682187
7515	09:16:48.656	00:00:07.515	451	-1024	-768	-1	-1	-1	-1	4	1029,042	693,6516	0,3440146	0,650646	450,1615	3,293836	0	4	1029	694						Untertest4.avi	0	880	547	72	111	973	579	933	0	Content		957	583	7515052	3183698812
7532	09:16:48.673	00:00:07.531	452	1173,656	708,8776	0,4805858	0,6344595	449,9659	3,2946	0	1030,531	700,2588	0,3439017	0,6501354	449,9659	3,31969	0	4	1102	705						Untertest4.avi	0	880	547	72	111	973	579	933	0	Content		1030	594	7531619	3183715379
7548	09:16:48.689	00:00:07.547	453	-1024	-768	-1	-1	-1	-1	4	1033,612	696,9042	0,3439003	0,6494582	449,9352	3,236414	0	4	1034	697						Untertest4.avi	0	880	547	72	111	973	579	933	0	Content		962	586	7547797	3183731557
7564	09:16:48.705	00:00:07.564	454	1147,738	717,0541	0,4806474	0,6344259	449,4713	3,325893	0	1033,15	694,7652	0,3437399	0,6489879	449,4712	3,318947	0	4	1090	706						Untertest4.avi	0	880	547	72	111	973	579	933	0	Content		1018	595	7564422	3183748182
7581	09:16:48.722	00:00:07.581	455	-1024	-768	-1	-1	-1	-1	4	1025,172	695,5851	0,3435127	0,6486585	449,8388	3,316167	0	4	1025	696						Untertest4.avi	0	880	547	72	111	973	579	933	0	Content		953	585	7581168	3183764928
7598	09:16:48.739	00:00:07.598	456	-1024	-768	-1	-1	-1	-1	4	1024,262	688,2589	0,3430727	0,6486003	449,8737	3,285997	0	4	1024	688						Untertest4.avi	0	880	547	72	111	973	579	933	0	Content		952	577	7598162	3183781922
7615	09:16:48.756	00:00:07.614	457	-1024	-768	-1	-1	-1	-1	4	1024,93	688,3813	0,3424639	0,6487024	449,6908	3,228809	0	4	1025	688						Untertest4.avi	0	880	547	72	111	973	579	933	0	Content		953	577	7614861	3183798621
7631	09:16:48.772	00:00:07.631	458	-1024	-768	-1	-1	-1	-1	4	1037,143	685,7568	0,3417018	0,6491457	449,8757	3,325605	0	4	1037	686						Untertest4.avi	0	880	547	72	111	973	579	933	0	Content		965	575	7631483	3183815243
7648	09:16:48.789	00:00:07.647	459	-1024	-768	-1	-1	-1	-1	4	1053,522	690,7921	0,3408545	0,6496821	449,8038	3,294047	0	4	1054	691						Untertest4.avi	0	880	547	72	111	973	579	933	0	Content		982	580	7647790	3183831550
7664	09:16:48.805	00:00:07.664	460	-1024	-768	-1	-1	-1	-1	4	1021,844	688,0914	0,3400125	0,6500378	449,8309	3,21628	0	4	1022	688						Untertest4.avi	0	880	547	72	111	973	579	933	0	Content		950	577	7664409	3183848169
7681	09:16:48.822	00:00:07.681	461	-1024	-768	-1	-1	-1	-1	4	1016,243	707,1854	0,3394682	0,6502272	450,0292	3,171235	0	4	1016	707						Untertest4.avi	0	880	547	72	111	973	579	933	0	Content		944	596	7681034	3183864794
7698	09:16:48.839	00:00:07.698	462	-1024	-768	-1	-1	-1	-1	4	1011,222	691,4921	0,3386773	0,6505333	449,7757	3,368371	0	4	1011	691						Untertest4.avi	0	880	547	72	111	973	579	933	0	Content		939	580	7698100	3183881860
7715	09:16:48.856	00:00:07.714	463	-1024	-768	-1	-1	-1	-1	4	1013,658	686,9413	0,3381853	0,6507168	449,8365	3,362795	0	4	1014	687						Untertest4.avi	0	880	547	72	111	973	579	933	0	Content		942	576	7714902	3183898662
7731	09:16:48.872	00:00:07.731	464	-1024	-768	-1	-1	-1	-1	4	1028,38	695,039	0,3376929	0,6508527	449,7793	3,343331	0	4	1028	695						Untertest4.avi	0	880	547	72	111	973	579	933	0	Content		956	584	7731472	3183915232
7748	09:16:48.889	00:00:07.747	465	-1024	-768	-1	-1	-1	-1	4	1019,992	697,8275	0,3372261	0,6508819	449,7212	3,423336	0	4	1020	698						Untertest4.avi	0	880	547	72	111	973	579	933	0	Content		948	587	7747773	3183931533
7764	09:16:48.905	00:00:07.764	466	-1024	-768	-1	-1	-1	-1	4	1014,917	695,9733	0,3367423	0,6508533	449,8274	3,362373	0	4	1015	696						Untertest4.avi	0	880	547	72	111	973	579	933	0	Content		943	585	7764394	3183948154
7781	09:16:48.922	00:00:07.781	467	-1024	-768	-1	-1	-1	-1	4	1017,348	694,2651	0,336296	0,6506678	449,4893	3,331804	0	4	1017	694						Untertest4.avi	0	880	547	72	111	973	579	933	0	Content		945	583	7781016	3183964776
7798	09:16:48.939	00:00:07.798	468	-1024	-768	-1	-1	-1	-1	4	1037,246	691,335	0,3355426	0,650591	449,4857	3,342816	0	5	1037	691						Untertest4.avi	0	880	547	72	111	1093	577	300	0	Content		965	580	7798081	3183981841
7815	09:16:48.956	00:00:07.814	469	-1024	-768	-1	-1	-1	-1	4	1145,862	689,8055	0,334114	0,6502901	449,9335	3,32948	0	5	1146	690						Untertest4.avi	0	880	547	72	111	1093	577	300	0	Content		1074	579	7814759	3183998519
7832	09:16:48.973	00:00:07.831	470	-1024	-768	-1	-1	-1	-1	4	1169,482	674,9237	0,3334675	0,6500201	449,9314	3,329146	0	5	1169	675						Untertest4.avi	0	880	547	72	111	1093	577	300	0	Content		1097	564	7831510	3184015270
7848	09:16:48.989	00:00:07.847	471	-1024	-768	-1	-1	-1	-1	4	1144,333	679,7386	0,3332896	0,6500562	450,0802	3,282079	0	5	1144	680						Untertest4.avi	0	880	547	72	111	1093	577	300	0	Content		1072	569	7847753	3184031513
7864	09:16:49.005	00:00:07.864	472	1248,575	700,8478	0,4655569	0,6301263	450,1139	3,069083	0	1188,539	681,7037	0,3333688	0,650077	450,1138	3,325771	0	5	1219	691						Untertest4.avi	0	880	547	72	111	1093	577	300	0	Content		1147	580	7864251	3184048011
7881	09:16:49.022	00:00:07.880	473	1309,256	705,9343	0,4704523	0,6297457	449,7505	3,269165	0	1171,446	681,2606	0,3333928	0,6500401	449,7504	3,32511	0	5	1240	694						Untertest4.avi	0	880	547	72	111	1093	577	300	0	Content		1168	583	7880999	3184064759
7898	09:16:49.039	00:00:07.898	474	-1024	-768	-1	-1	-1	-1	4	1165,299	685,624	0,333484	0,6499579	449,9354	3,334703	0	5	1165	686						Untertest4.avi	0	880	547	72	111	1093	577	300	0	Content		1093	575	7898123	3184081883
7914	09:16:49.055	00:00:07.914	475	-1024	-768	-1	-1	-1	-1	4	1157,963	665,4857	0,3336078	0,6500499	449,7899	3,313727	0	5	1158	665						Untertest4.avi	0	880	547	72	111	1093	577	300	0	Content		1086	554	7914371	3184098131
7931	09:16:49.072	00:00:07.930	476	1011,643	709,9893	0,4646661	0,6298424	427,5042	3,037966	0	1162,176	669,0251	0,3338697	0,6499919	449,8692	3,306694	0	5	1087	690						Untertest4.avi	0	880	547	72	111	1093	577	300	0	Content		1015	579	7930994	3184114754
7948	09:16:49.089	00:00:07.947	477	995,5527	704,0444	0,4646746	0,6296197	427,4922	3,06112	0	1159,88	672,2907	0,3339967	0,6498309	449,8759	3,287153	0	5	1078	688						Untertest4.avi	0	880	547	72	111	1093	577	300	0	Content		1006	577	7947614	3184131374
7964	09:16:49.105	00:00:07.964	478	994,3262	705,8598	0,4646626	0,6297107	427,5071	3,022566	0	1170,527	673,5045	0,3341086	0,6494256	449,9077	3,252053	0	5	1082	690						Untertest4.avi	0	880	547	72	111	1093	577	300	0	Content		1010	579	7964240	3184148000
7981	09:16:49.122	00:00:07.980	479	1215,586	693,4099	0,4645649	0,629557	427,5071	3,257873	0	1158,219	671,1652	0,3342904	0,6488764	449,9176	3,353075	0	5	1187	682						Untertest4.avi	0	880	547	72	111	1093	577	300	0	Content		1115	571	7980863	3184164623
7998	09:16:49.139	00:00:07.997	480	1277,214	701,1208	0,4693144	0,6296738	442,847	3,35943	0	1161,853	672,7002	0,3348456	0,6482055	450,061	3,28271	0	5	1220	687						Untertest4.avi	0	880	547	72	111	1093	577	300	0	Content		1148	576	7997612	3184181372
8014	09:16:49.155	00:00:08.014	481	1275,529	691,2318	0,4698544	0,6297306	441,4628	3,320175	0	1163,754	672,8147	0,3357576	0,6474192	449,9579	3,317605	0	5	1220	682						Untertest4.avi	0	880	547	72	111	1093	577	300	0	Content		1148	571	8014235	3184197995
8031	09:16:49.172	00:00:08.030	482	812,1182	716,0972	0,4635342	0,6300653	439,7685	3,106733	0	1174,822	679,3448	0,3368968	0,6466835	449,9302	3,323262	0	5	993	698						Untertest4.avi	0	880	547	72	111	1093	577	300	0	Content		921	587	8030982	3184214742
8048	09:16:49.189	00:00:08.047	483	993,8519	707,3912	0,468385	0,6295969	426,8484	3,083864	0	1166,759	673,1277	0,3380285	0,6460345	450,065	3,392668	0	5	1080	690						Untertest4.avi	0	880	547	72	111	1093	577	300	0	Content		1008	579	8047604	3184231364
8064	09:16:49.205	00:00:08.064	484	1225,862	692,0052	0,4690781	0,6289004	426,8485	3,331529	0	1166,23	680,4882	0,3388729	0,645614	449,6374	3,345479	0	5	1196	686						Untertest4.avi	0	880	547	72	111	1093	577	300	0	Content		1124	575	8064228	3184247988
8081	09:16:49.222	00:00:08.080	485	-1024	-768	-1	-1	-1	-1	4	1175,108	680,7548	0,3394786	0,6452308	449,8358	3,321046	0	5	1175	681						Untertest4.avi	0	880	547	72	111	1093	577	300	0	Content		1103	570	8080851	3184264611
8098	09:16:49.239	00:00:08.097	486	1281,534	698,1267	0,4732437	0,6284817	437,7724	3,426078	0	1160,678	679,5081	0,339718	0,6449565	449,524	3,373768	0	6	1221	689						Untertest4.avi	0	880	547	72	111	930	586	100	0	Content		1149	578	8097600	3184281360
8114	09:16:49.255	00:00:08.114	487	754,849	719,4707	0,4670166	0,628571	437,7725	3,172359	0	1169,404	676,3767	0,3397985	0,6445644	449,5518	3,374654	0	6	962	698						Untertest4.avi	0	880	547	72	111	930	586	100	0	Content		890	587	8114223	3184297983
8131	09:16:49.272	00:00:08.130	488	-1024	-768	-1	-1	-1	-1	4	1172,118	674,6724	0,3397133	0,6443962	449,4243	3,335868	0	6	1172	675						Untertest4.avi	0	880	547	72	111	930	586	100	0	Content		1100	564	8130847	3184314607
8147	09:16:49.288	00:00:08.147	489	837,0552	714,5667	0,465906	0,6274682	437,7724	3,32086	0	1163,199	665,1245	0,3396195	0,6440821	449,4449	3,352501	0	6	1000	690						Untertest4.avi	0	880	547	72	111	930	586	100	0	Content		928	579	8147470	3184331230
8164	09:16:49.305	00:00:08.164	490	845,5578	717,3761	0,4658149	0,6269647	437,7724	3,305372	0	1159,427	675,8271	0,3394741	0,6438521	449,6174	3,325587	0	6	1002	697						Untertest4.avi	0	880	547	72	111	930	586	100	0	Content		930	586	8164093	3184347853
8181	09:16:49.322	00:00:08.180	491	842,1874	715,9153	0,4657187	0,6267013	437,7724	3,211456	0	1182,577	686,5212	0,3393241	0,6437354	449,2958	3,330582	0	6	1012	701						Untertest4.avi	0	880	547	72	111	930	586	100	0	Content		940	590	8180716	3184364476
8197	09:16:49.338	00:00:08.197	492	820,6813	719,4878	0,4656147	0,6262791	437,7724	3,437328	0	1166,998	678,0225	0,3393154	0,6436057	449,2758	3,377531	0	7	994	699						Untertest4.avi	0	880	547	72	111	1121	581	100	0	Content		922	588	8197466	3184381226
8214	09:16:49.355	00:00:08.214	493	1900,651	645,1002	0,4812768	0,6264102	437,7724	3,559207	0	1165,154	674,6214	0,3394499	0,6434631	449,3137	3,316441	0	7	1533	660						Untertest4.avi	0	880	547	72	111	1121	581	100	0	Content		1461	549	8214087	3184397847
8231	09:16:49.372	00:00:08.230	494	1281,46	702,1409	0,4739494	0,6256354	440,589	3,476439	0	1169,625	681,9457	0,3396942	0,6433961	449,3676	3,304925	0	7	1226	692						Untertest4.avi	0	880	547	72	111	1121	581	100	0	Content		1154	581	8230712	3184414472
8247	09:16:49.388	00:00:08.247	495	838,7073	714,9232	0,4671604	0,6261308	440,589	3,32005	0	1172,45	678,2917	0,3400539	0,643521	449,5031	3,320405	0	7	1006	697						Untertest4.avi	0	880	547	72	111	1121	581	100	0	Content		934	586	8247334	3184431094
8264	09:16:49.405	00:00:08.263	496	796,4744	717,7767	0,4670897	0,6264691	439,221	3,200733	0	1166,887	677,71	0,3404052	0,6438166	449,3933	3,311357	0	7	982	698						Untertest4.avi	0	880	547	72	111	1121	581	100	0	Content		910	587	8263958	3184447718
8281	09:16:49.422	00:00:08.280	497	1217,873	702,3365	0,4750287	0,6270258	439,2211	3,194606	0	1167,281	680,2402	0,3407591	0,6442097	449,1988	3,368857	0	7	1193	691						Untertest4.avi	0	880	547	72	111	1121	581	100	0	Content		1121	580	8280706	3184464466
8297	09:16:49.438	00:00:08.297	498	1310,529	698,959	0,4761256	0,6265114	442,9656	3,347323	0	1176,031	682,9951	0,3411884	0,6445075	449,511	3,283961	0	8	1243	691						Untertest4.avi	0	880	547	72	111	922	587	133	0	Content		1171	580	8297331	3184481091
8314	09:16:49.455	00:00:08.313	499	815,9438	721,1417	0,4691788	0,6269822	442,9656	3,429932	0	1172,665	675,7039	0,3415309	0,6446851	449,6049	3,367471	0	8	994	698						Untertest4.avi	0	880	547	72	111	922	587	133	0	Content		922	587	8313954	3184497714
8331	09:16:49.472	00:00:08.330	500	1173,675	703,7322	0,4789539	0,6271164	428,982	3,088206	0	1172,211	673,6189	0,3418764	0,644987	449,5536	3,354825	0	8	1173	689						Untertest4.avi	0	880	547	72	111	922	587	133	0	Content		1101	578	8330701	3184514461
8347	09:16:49.488	00:00:08.347	501	-1024	-768	-1	-1	-1	-1	4	1159,947	670,9077	0,3422208	0,6448293	449,2657	3,363072	0	8	1160	671						Untertest4.avi	0	880	547	72	111	922	587	133	0	Content		1088	560	8347324	3184531084
8364	09:16:49.505	00:00:08.363	502	749,754	712,9451	0,4720157	0,6276652	428,982	2,970226	0	1169,222	690,4834	0,3424567	0,6446909	449,3861	3,342021	0	8	959	702						Untertest4.avi	0	880	547	72	111	922	587	133	0	Content		887	591	8363946	3184547706
8381	09:16:49.522	00:00:08.380	503	745,1653	718,9586	0,4722123	0,6276603	428,982	3,055524	0	1171,626	677,4929	0,3426626	0,6446897	449,6431	3,309902	0	8	958	698						Untertest4.avi	0	880	547	72	111	922	587	133	0	Content		886	587	8380571	3184564331
8397	09:16:49.538	00:00:08.397	504	812,2769	719,049	0,4664845	0,6272064	428,982	3,338361	0	1171,917	682,7052	0,342769	0,6446993	449,5586	3,351272	0	8	992	701						Untertest4.avi	0	880	547	72	111	922	587	133	0	Content		920	590	8397318	3184581078
8414	09:16:49.555	00:00:08.413	505	743,4046	717,7794	0,472315	0,6276125	428,982	3,025181	0	1163,13	682,9506	0,3427878	0,6447223	449,5714	3,380926	0	8	953	700						Untertest4.avi	0	880	547	72	111	922	587	133	0	Content		881	589	8413941	3184597701
8431	09:16:49.572	00:00:08.430	506	1284,841	701,6509	0,4765579	0,626803	439,1742	3,530518	0	1166,167	677,5288	0,3427531	0,6446131	449,5917	3,387885	0	9	1226	690						Untertest4.avi	0	880	547	72	111	1140	571	150	0	Content		1154	579	8430564	3184614324
8447	09:16:49.588	00:00:08.447	507	-1024	-768	-1	-1	-1	-1	4	1167,684	676,4702	0,3426837	0,6445126	449,6295	3,341199	0	9	1168	676						Untertest4.avi	0	880	547	72	111	1140	571	150	0	Content		1096	565	8447312	3184631072
8464	09:16:49.605	00:00:08.463	508	-1024	-768	-1	-1	-1	-1	4	1163,645	678,5195	0,342512	0,6444048	449,3364	3,313973	0	9	1164	679						Untertest4.avi	0	880	547	72	111	1140	571	150	0	Content		1092	568	8463936	3184647696
8481	09:16:49.622	00:00:08.480	509	1286,468	697,2842	0,476216	0,6265694	439,9305	3,407272	0	1156,55	672,3552	0,3422569	0,6442686	449,3265	3,398113	0	9	1222	685						Untertest4.avi	0	880	547	72	111	1140	571	150	0	Content		1150	574	8480560	3184664320
8497	09:16:49.638	00:00:08.497	510	1275,961	700,1607	0,4753905	0,626464	438,6671	3,425494	0	1163,36	674,0818	0,3418703	0,6442965	449,4998	3,41621	0	9	1220	687						Untertest4.avi	0	880	547	72	111	1140	571	150	0	Content		1148	576	8497191	3184680951
8514	09:16:49.655	00:00:08.513	511	-1024	-768	-1	-1	-1	-1	4	1158,348	676,8594	0,3414788	0,644076	449,5075	3,370029	0	9	1158	677						Untertest4.avi	0	880	547	72	111	1140	571	150	0	Content		1086	566	8513809	3184697569
8531	09:16:49.672	00:00:08.530	512	1264,157	677,3688	0,4755961	0,626111	443,118	3,535886	0	1155,51	676,7584	0,34101	0,6439388	449,3612	3,418838	0	9	1210	677						Untertest4.avi	0	880	547	72	111	1140	571	150	0	Content		1138	566	8530557	3184714317
8547	09:16:49.688	00:00:08.547	513	1268,319	697,7548	0,4741966	0,6260156	439,7035	3,475132	0	1160,121	680,7363	0,34051	0,6439668	449,4242	3,421986	0	9	1214	689						Untertest4.avi	0	880	547	72	111	1140	571	150	0	Content		1142	578	8547180	3184730940
8564	09:16:49.705	00:00:08.563	514	-1024	-768	-1	-1	-1	-1	4	1151,735	674,3863	0,3398442	0,6441653	449,4787	3,383203	0	9	1152	674						Untertest4.avi	0	880	547	72	111	1140	571	150	0	Content		1080	563	8563931	3184747691
8580	09:16:49.721	00:00:08.580	515	1280,782	700,7765	0,4732137	0,6261767	441,7035	3,366716	0	1157,713	675,109	0,3391528	0,6445235	449,5388	3,365343	0	10	1219	688						Untertest4.avi	0	880	547	72	111	1082	569	200	0	Content		1147	577	8580426	3184764186
8597	09:16:49.738	00:00:08.597	516	-1024	-768	-1	-1	-1	-1	4	1161,386	684,4597	0,3384467	0,6451465	449,5643	3,355306	0	10	1161	684						Untertest4.avi	0	880	547	72	111	1082	569	200	0	Content		1089	573	8597297	3184781057
8614	09:16:49.755	00:00:08.614	517	-1024	-768	-1	-1	-1	-1	4	1151,272	679,9266	0,3379513	0,6458769	449,8955	3,410495	0	10	1151	680						Untertest4.avi	0	880	547	72	111	1082	569	200	0	Content		1079	569	8614039	3184797799
8631	09:16:49.772	00:00:08.630	518	-1024	-768	-1	-1	-1	-1	4	1149,094	675,6233	0,3376879	0,6465836	449,8095	3,382732	0	10	1149	676						Untertest4.avi	0	880	547	72	111	1082	569	200	0	Content		1077	565	8630736	3184814496
8647	09:16:49.788	00:00:08.647	519	-1024	-768	-1	-1	-1	-1	4	1150,7	677,2248	0,33772	0,6469679	449,8013	3,372805	0	10	1151	677						Untertest4.avi	0	880	547	72	111	1082	569	200	0	Content		1079	566	8647042	3184830802
8664	09:16:49.805	00:00:08.664	520	-1024	-768	-1	-1	-1	-1	4	1152,248	671,3588	0,3379892	0,6471031	449,7932	3,406075	0	10	1152	671						Untertest4.avi	0	880	547	72	111	1082	569	200	0	Content		1080	560	8664111	3184847871
8681	09:16:49.822	00:00:08.680	521	-1024	-768	-1	-1	-1	-1	4	1162,031	680,1742	0,3382227	0,6469627	449,7146	3,370596	0	10	1162	680						Untertest4.avi	0	880	547	72	111	1082	569	200	0	Content		1090	569	8680732	3184864492
8697	09:16:49.838	00:00:08.697	522	-1024	-768	-1	-1	-1	-1	4	1161,848	671,6549	0,3385583	0,6467964	449,7722	3,401597	0	10	1162	672						Untertest4.avi	0	880	547	72	111	1082	569	200	0	Content		1090	561	8697356	3184881116
8714	09:16:49.855	00:00:08.713	523	-1024	-768	-1	-1	-1	-1	4	1156,325	682,6708	0,3387773	0,6467375	449,6151	3,365778	0	10	1156	683						Untertest4.avi	0	880	547	72	111	1082	569	200	0	Content		1084	572	8713657	3184897417
8730	09:16:49.871	00:00:08.730	524	1267,946	701,1708	0,4719375	0,6285331	437,6078	3,407765	0	1150,283	672,8373	0,3389392	0,6467254	449,8694	3,437967	0	10	1209	687						Untertest4.avi	0	880	547	72	111	1082	569	200	0	Content		1137	576	8730406	3184914166
8747	09:16:49.888	00:00:08.747	525	-1024	-768	-1	-1	-1	-1	4	1146,924	676,2227	0,339117	0,6468557	449,8242	3,448211	0	10	1147	676						Untertest4.avi	0	880	547	72	111	1082	569	200	0	Content		1075	565	8747031	3184930791
8764	09:16:49.905	00:00:08.763	526	-1024	-768	-1	-1	-1	-1	4	1103,036	710,0467	0,3423459	0,6477872	456,8832	3,492588	0	10	1103	710						Untertest4.avi	0	880	547	72	111	1082	569	200	0	Content		1031	599	8763974	3184947734
8781	09:16:49.922	00:00:08.780	527	-1024	-768	-1	-1	-1	-1	4	-1024	-768	-1	-1	-1	-1	4		0	0						Untertest4.avi	0	880	547	72	111				0	Content		-72	-111	8780721	3184964481
8797	09:16:49.938	00:00:08.797	528	-1024	-768	-1	-1	-1	-1	4	-1024	-768	-1	-1	-1	-1	4		0	0						Untertest4.avi	0	880	547	72	111				0	Content		-72	-111	8797350	3184981110
8814	09:16:49.955	00:00:08.813	529	-1024	-768	-1	-1	-1	-1	4	-1024	-768	-1	-1	-1	-1	4		0	0						Untertest4.avi	0	880	547	72	111				0	Content		-72	-111	8813932	3184997692
8831	09:16:49.972	00:00:08.830	530	-1024	-768	-1	-1	-1	-1	4	-1024	-768	-1	-1	-1	-1	4		0	0						Untertest4.avi	0	880	547	72	111				0	Content		-72	-111	8830599	3185014359
8847	09:16:49.988	00:00:08.847	531	-1024	-768	-1	-1	-1	-1	4	-1024	-768	-1	-1	-1	-1	4		0	0						Untertest4.avi	0	880	547	72	111				0	Content		-72	-111	8847120	3185030880
8864	09:16:50.005	00:00:08.863	532	-1024	-768	-1	-1	-1	-1	4	-1024	-768	-1	-1	-1	-1	4		0	0						Untertest4.avi	0	880	547	72	111				0	Content		-72	-111	8863787	3185047547
8880	09:16:50.021	00:00:08.880	533	-1024	-768	-1	-1	-1	-1	4	-1024	-768	-1	-1	-1	-1	4		0	0						Untertest4.avi	0	880	547	72	111				0	Content		-72	-111	8880399	3185064159
8897	09:16:50.038	00:00:08.897	534	-1024	-768	-1	-1	-1	-1	4	-1024	-768	-1	-1	-1	-1	4		0	0						Untertest4.avi	0	880	547	72	111				0	Content		-72	-111	8897066	3185080826
8914	09:16:50.055	00:00:08.913	535	-1024	-768	-1	-1	-1	-1	4	-1024	-768	-1	-1	-1	-1	4		0	0						Untertest4.avi	0	880	547	72	111				0	Content		-72	-111	8913662	3185097422
8930	09:16:50.071	00:00:08.930	536	-1024	-768	-1	-1	-1	-1	4	-1024	-768	-1	-1	-1	-1	4		0	0						Untertest4.avi	0	880	547	72	111				0	Content		-72	-111	8930329	3185114089
8947	09:16:50.088	00:00:08.946	537	-1024	-768	-1	-1	-1	-1	4	-1024	-768	-1	-1	-1	-1	4		0	0						Untertest4.avi	0	880	547	72	111				0	Content		-72	-111	8946979	3185130739
8964	09:16:50.105	00:00:08.963	538	-1024	-768	-1	-1	-1	-1	4	-1024	-768	-1	-1	-1	-1	4		0	0						Untertest4.avi	0	880	547	72	111				0	Content		-72	-111	8963646	3185147406
8980	09:16:50.121	00:00:08.980	539	-1024	-768	-1	-1	-1	-1	4	-1024	-768	-1	-1	-1	-1	4		0	0						Untertest4.avi	0	880	547	72	111				0	Content		-72	-111	8980198	3185163958
8997	09:16:50.138	00:00:08.996	540	-1024	-768	-1	-1	-1	-1	4	-1024	-768	-1	-1	-1	-1	4		0	0						Untertest4.avi	0	880	547	72	111				0	Content		-72	-111	8996865	3185180625
9014	09:16:50.155	00:00:09.013	541	-1024	-768	-1	-1	-1	-1	4	-1024	-768	-1	-1	-1	-1	4		0	0						Untertest4.avi	0	880	547	72	111				0	Content		-72	-111	9013500	3185197260
9031	09:16:50.172	00:00:09.030	542	-1024	-768	-1	-1	-1	-1	4	-1024	-768	-1	-1	-1	-1	4		0	0						Untertest4.avi	0	880	547	72	111				0	Content		-72	-111	9030625	3185214385
9047	09:16:50.188	00:00:09.047	543	-1024	-768	-1	-1	-1	-1	4	-1024	-768	-1	-1	-1	-1	4		0	0						Untertest4.avi	0	880	547	72	111				0	Content		-72	-111	9047371	3185231131
9064	09:16:50.205	00:00:09.063	544	-1024	-768	-1	-1	-1	-1	4	-1024	-768	-1	-1	-1	-1	4		0	0						Untertest4.avi	0	880	547	72	111				0	Content		-72	-111	9063994	3185247754
9080	09:16:50.221	00:00:09.080	545	-1024	-768	-1	-1	-1	-1	4	-1024	-768	-1	-1	-1	-1	4		0	0						Untertest4.avi	0	880	547	72	111				0	Content		-72	-111	9080116	3185263876
9097	09:16:50.238	00:00:09.096	546	-1024	-768	-1	-1	-1	-1	4	-1024	-768	-1	-1	-1	-1	4		0	0						Untertest4.avi	0	880	547	72	111				0	Content		-72	-111	9096740	3185280500
9113	09:16:50.254	00:00:09.113	547	-1024	-768	-1	-1	-1	-1	4	-1024	-768	-1	-1	-1	-1	4		0	0						Untertest4.avi	0	880	547	72	111				0	Content		-72	-111	9113361	3185297121
9130	09:16:50.271	00:00:09.129	548	-1024	-768	-1	-1	-1	-1	4	-1024	-768	-1	-1	-1	-1	4		0	0						Untertest4.avi	0	880	547	72	111				0	Content		-72	-111	9129984	3185313744
9147	09:16:50.288	00:00:09.147	549	-1024	-768	-1	-1	-1	-1	4	-1024	-768	-1	-1	-1	-1	4		0	0						Untertest4.avi	0	880	547	72	111				0	Content		-72	-111	9147177	3185330937
9165	09:16:50.306	00:00:09.164	550	-1024	-768	-1	-1	-1	-1	4	-1024	-768	-1	-1	-1	-1	4		0	0						Untertest4.avi	0	880	547	72	111				0	Content		-72	-111	9164548	3185348308
9182	09:16:50.323	00:00:09.181	551	-1024	-768	-1	-1	-1	-1	4	-1024	-768	-1	-1	-1	-1	4		0	0						Untertest4.avi	0	880	547	72	111				0	Content		-72	-111	9181797	3185365557
9197	09:16:50.338	00:00:09.196	552	-1024	-768	-1	-1	-1	-1	4	-1024	-768	-1	-1	-1	-1	4		0	0						Untertest4.avi	0	880	547	72	111				0	Content		-72	-111	9196725	3185380485
9213	09:16:50.354	00:00:09.213	553	-1024	-768	-1	-1	-1	-1	4	-1024	-768	-1	-1	-1	-1	4		0	0						Untertest4.avi	0	880	547	72	111				0	Content		-72	-111	9213349	3185397109
9230	09:16:50.371	00:00:09.230	554	-1024	-768	-1	-1	-1	-1	4	-1024	-768	-1	-1	-1	-1	4		0	0						Untertest4.avi	0	880	547	72	111				0	Content		-72	-111	9230093	3185413853
9247	09:16:50.388	00:00:09.246	555	-1024	-768	-1	-1	-1	-1	4	-1024	-768	-1	-1	-1	-1	4		0	0						Untertest4.avi	0	880	547	72	111				0	Content		-72	-111	9246590	3185430350
9263	09:16:50.404	00:00:09.263	556	-1024	-768	-1	-1	-1	-1	4	-1024	-768	-1	-1	-1	-1	4		0	0						Untertest4.avi	0	880	547	72	111				0	Content		-72	-111	9263336	3185447096
9280	09:16:50.421	00:00:09.279	557	-1024	-768	-1	-1	-1	-1	4	-1024	-768	-1	-1	-1	-1	4		0	0						Untertest4.avi	0	880	547	72	111				0	Content		-72	-111	9279960	3185463720
9297	09:16:50.438	00:00:09.297	558	-1024	-768	-1	-1	-1	-1	4	-1024	-768	-1	-1	-1	-1	4		0	0						Untertest4.avi	0	880	547	72	111				0	Content		-72	-111	9297027	3185480787
9314	09:16:50.455	00:00:09.314	559	-1024	-768	-1	-1	-1	-1	4	-1024	-768	-1	-1	-1	-1	4		0	0						Untertest4.avi	0	880	547	72	111				0	Content		-72	-111	9314401	3185498161
9332	09:16:50.473	00:00:09.331	560	-1024	-768	-1	-1	-1	-1	4	-1024	-768	-1	-1	-1	-1	4		0	0						Untertest4.avi	0	880	547	72	111				0	Content		-72	-111	9331772	3185515532
9347	09:16:50.488	00:00:09.346	561	-1024	-768	-1	-1	-1	-1	4	-1024	-768	-1	-1	-1	-1	4		0	0						Untertest4.avi	0	880	547	72	111				0	Content		-72	-111	9346574	3185530334
9363	09:16:50.504	00:00:09.363	562	-1024	-768	-1	-1	-1	-1	4	-1024	-768	-1	-1	-1	-1	4		0	0						Untertest4.avi	0	880	547	72	111				0	Content		-72	-111	9363197	3185546957
9380	09:16:50.521	00:00:09.379	563	-1024	-768	-1	-1	-1	-1	4	-1024	-768	-1	-1	-1	-1	4		0	0						Untertest4.avi	0	880	547	72	111				0	Content		-72	-111	9379943	3185563703
9397	09:16:50.538	00:00:09.396	564	-1024	-768	-1	-1	-1	-1	4	-1024	-768	-1	-1	-1	-1	4		0	0						Untertest4.avi	0	880	547	72	111				0	Content		-72	-111	9396566	3185580326
9413	09:16:50.554	00:00:09.413	565	-1024	-768	-1	-1	-1	-1	4	-1024	-768	-1	-1	-1	-1	4		0	0						Untertest4.avi	0	880	547	72	111				0	Content		-72	-111	9413185	3185596945
9430	09:16:50.571	00:00:09.429	566	-1024	-768	-1	-1	-1	-1	4	-1024	-768	-1	-1	-1	-1	4		0	0						Untertest4.avi	0	880	547	72	111				0	Content		-72	-111	9429810	3185613570
9447	09:16:50.588	00:00:09.447	567	-1024	-768	-1	-1	-1	-1	4	-1024	-768	-1	-1	-1	-1	4		0	0						Untertest4.avi	0	880	547	72	111				0	Content		-72	-111	9447004	3185630764
9464	09:16:50.605	00:00:09.464	568	-1024	-768	-1	-1	-1	-1	4	-1024	-768	-1	-1	-1	-1	4		0	0						Untertest4.avi	0	880	547	72	111				0	Content		-72	-111	9464376	3185648136
9482	09:16:50.623	00:00:09.481	569	-1024	-768	-1	-1	-1	-1	4	-1024	-768	-1	-1	-1	-1	4		0	0						Untertest4.avi	0	880	547	72	111				0	Content		-72	-111	9481623	3185665383
9496	09:16:50.637	00:00:09.496	570	-1024	-768	-1	-1	-1	-1	4	-1024	-768	-1	-1	-1	-1	4		0	0						Untertest4.avi	0	880	547	72	111				0	Content		-72	-111	9496425	3185680185
9513	09:16:50.654	00:00:09.513	571	-1024	-768	-1	-1	-1	-1	4	-1024	-768	-1	-1	-1	-1	4		0	0						Untertest4.avi	0	880	547	72	111				0	Content		-72	-111	9513171	3185696931
9530	09:16:50.671	00:00:09.529	572	-1024	-768	-1	-1	-1	-1	4	-1024	-768	-1	-1	-1	-1	4		0	0						Untertest4.avi	0	880	547	72	111				0	Content		-72	-111	9529795	3185713555
9546	09:16:50.687	00:00:09.546	573	-1024	-768	-1	-1	-1	-1	4	-1024	-768	-1	-1	-1	-1	4		0	0						Untertest4.avi	0	880	547	72	111				0	Content		-72	-111	9546419	3185730179
9563	09:16:50.704	00:00:09.563	574	-1024	-768	-1	-1	-1	-1	4	-1024	-768	-1	-1	-1	-1	4		0	0						Untertest4.avi	0	880	547	72	111				0	Content		-72	-111	9563042	3185746802
9580	09:16:50.721	00:00:09.579	575	-1024	-768	-1	-1	-1	-1	4	-1024	-768	-1	-1	-1	-1	4		0	0						Untertest4.avi	0	880	547	72	111				0	Content		-72	-111	9579664	3185763424
9597	09:16:50.738	00:00:09.596	576	-1024	-768	-1	-1	-1	-1	4	-1024	-768	-1	-1	-1	-1	4		0	0						Untertest4.avi	0	880	547	72	111				0	Content		-72	-111	9596856	3185780616
9614	09:16:50.755	00:00:09.614	577	-1024	-768	-1	-1	-1	-1	4	-1024	-768	-1	-1	-1	-1	4		0	0						Untertest4.avi	0	880	547	72	111				0	Content		-72	-111	9614232	3185797992
9631	09:16:50.772	00:00:09.631	578	-1024	-768	-1	-1	-1	-1	4	-1024	-768	-1	-1	-1	-1	4		0	0						Untertest4.avi	0	880	547	72	111				0	Content		-72	-111	9631477	3185815237
9646	09:16:50.787	00:00:09.646	579	-1024	-768	-1	-1	-1	-1	4	-1024	-768	-1	-1	-1	-1	4		0	0						Untertest4.avi	0	880	547	72	111				0	Content		-72	-111	9646289	3185830049
9663	09:16:50.804	00:00:09.663	580	-1024	-768	-1	-1	-1	-1	4	-1024	-768	-1	-1	-1	-1	4		0	0						Untertest4.avi	0	880	547	72	111				0	Content		-72	-111	9663026	3185846786
9680	09:16:50.821	00:00:09.679	581	-1024	-768	-1	-1	-1	-1	4	-1024	-768	-1	-1	-1	-1	4		0	0						Untertest4.avi	0	880	547	72	111				0	Content		-72	-111	9679647	3185863407
9696	09:16:50.837	00:00:09.696	582	-1024	-768	-1	-1	-1	-1	4	-1024	-768	-1	-1	-1	-1	4		0	0						Untertest4.avi	0	880	547	72	111				0	Content		-72	-111	9696392	3185880152
9713	09:16:50.854	00:00:09.712	583	-1024	-768	-1	-1	-1	-1	4	-1024	-768	-1	-1	-1	-1	4		0	0						Untertest4.avi	0	880	547	72	111				0	Content		-72	-111	9712890	3185896650
9730	09:16:50.871	00:00:09.729	584	-1024	-768	-1	-1	-1	-1	4	-1024	-768	-1	-1	-1	-1	4		0	0						Untertest4.avi	0	880	547	72	111				0	Content		-72	-111	9729639	3185913399
9747	09:16:50.888	00:00:09.746	585	-1024	-768	-1	-1	-1	-1	4	-1024	-768	-1	-1	-1	-1	4		0	0						Untertest4.avi	0	880	547	72	111				0	Content		-72	-111	9746708	3185930468
9764	09:16:50.905	00:00:09.764	586	-1024	-768	-1	-1	-1	-1	4	-1024	-768	-1	-1	-1	-1	4		0	0						Untertest4.avi	0	880	547	72	111				0	Content		-72	-111	9764079	3185947839
9781	09:16:50.922	00:00:09.781	587	-1024	-768	-1	-1	-1	-1	4	-1024	-768	-1	-1	-1	-1	4		0	0						Untertest4.avi	0	880	547	72	111				0	Content		-72	-111	9781329	3185965089
9796	09:16:50.937	00:00:09.796	588	-1024	-768	-1	-1	-1	-1	4	-1024	-768	-1	-1	-1	-1	4		0	0						Untertest4.avi	0	880	547	72	111				0	Content		-72	-111	9796268	3185980028
9813	09:16:50.954	00:00:09.812	589	-1024	-768	-1	-1	-1	-1	4	-1024	-768	-1	-1	-1	-1	4		0	0						Untertest4.avi	0	880	547	72	111				0	Content		-72	-111	9812887	3185996647
9830	09:16:50.971	00:00:09.829	590	-1024	-768	-1	-1	-1	-1	4	-1024	-768	-1	-1	-1	-1	4		0	0						Untertest4.avi	0	880	547	72	111				0	Content		-72	-111	9829631	3186013391
9846	09:16:50.987	00:00:09.846	591	-1024	-768	-1	-1	-1	-1	4	-1024	-768	-1	-1	-1	-1	4		0	0						Untertest4.avi	0	880	547	72	111				0	Content		-72	-111	9846264	3186030024
9863	09:16:51.004	00:00:09.862	592	-1024	-768	-1	-1	-1	-1	4	-1024	-768	-1	-1	-1	-1	4		0	0						Untertest4.avi	0	880	547	72	111				0	Content		-72	-111	9862874	3186046634
9879	09:16:51.020	00:00:09.879	593	-1024	-768	-1	-1	-1	-1	4	-1024	-768	-1	-1	-1	-1	4		0	0						Untertest4.avi	0	880	547	72	111				0	Content		-72	-111	9879497	3186063257
9897	09:16:51.038	00:00:09.896	594	-1024	-768	-1	-1	-1	-1	4	-1024	-768	-1	-1	-1	-1	4		0	0						Untertest4.avi	0	880	547	72	111				0	Content		-72	-111	9896690	3186080450
9914	09:16:51.055	00:00:09.913	595	-1024	-768	-1	-1	-1	-1	4	-1024	-768	-1	-1	-1	-1	4		0	0						Untertest4.avi	0	880	547	72	111				0	Content		-72	-111	9913936	3186097696
9931	09:16:51.072	00:00:09.931	596	-1024	-768	-1	-1	-1	-1	4	-1024	-768	-1	-1	-1	-1	4		0	0						Untertest4.avi	0	880	547	72	111				0	Content		-72	-111	9931307	3186115067
9946	09:16:51.087	00:00:09.946	597	-1024	-768	-1	-1	-1	-1	4	-1024	-768	-1	-1	-1	-1	4		0	0						Untertest4.avi	0	880	547	72	111				0	Content		-72	-111	9946109	3186129869
9963	09:16:51.104	00:00:09.962	598	-1024	-768	-1	-1	-1	-1	4	-1024	-768	-1	-1	-1	-1	4		0	0						Untertest4.avi	0	880	547	72	111				0	Content		-72	-111	9962857	3186146617
9979	09:16:51.120	00:00:09.979	599	-1024	-768	-1	-1	-1	-1	4	-1024	-768	-1	-1	-1	-1	4		0	0						Untertest4.avi	0	880	547	72	111				0	Content		-72	-111	9979476	3186163236
9996	09:16:51.137	00:00:09.996	600	1150,833	700,6953	0,3398047	0,6476984	457,4388	3,298669	3	1150,833	700,6953	0,3398047	0,6476984	457,4388	3,298669	1	11	1151	701						Untertest4.avi	0	880	547	72	111	1019	576	566	0	Content		1079	590	9996419	3186180179
10013	09:16:51.154	00:00:10.012	601	1093,893	690,4987	0,3384501	0,6477115	449,615	3,280014	3	1093,686	689,7809	0,3384484	0,6477344	449,615	3,280042	1	11	1094	690						Untertest4.avi	0	880	547	72	111	1019	576	566	0	Content		1022	579	10012722	3186196482
10030	09:16:51.171	00:00:10.029	602	1089,337	687,4897	0,338603	0,6476705	449,5514	3,28392	3	1086,859	686,4341	0,3385646	0,6477077	449,5514	3,283449	1	11	1087	686						Untertest4.avi	0	880	547	72	111	1019	576	566	0	Content		1015	575	10029713	3186213473
10046	09:16:51.187	00:00:10.046	603	1091,487	699,8749	0,3387226	0,6476535	449,3894	3,205907	3	1093,883	698,7931	0,3387632	0,6476846	449,3894	3,206352	1	11	1094	699						Untertest4.avi	0	880	547	72	111	1019	576	566	0	Content		1022	588	10046334	3186230094
10063	09:16:51.204	00:00:10.063	604	1094,364	684,5113	0,3382721	0,647702	458,2482	3,369863	3	1079,406	685,5859	0,3390145	0,6477301	449,5849	3,309312	1	11	1079	686						Untertest4.avi	0	880	547	72	111	1019	576	566	0	Content		1007	575	10063035	3186246795
10079	09:16:51.220	00:00:10.079	605	1092,753	684,4839	0,3392859	0,6478264	449,4271	3,202497	3	1094,354	684,0343	0,3393124	0,6478369	449,427	3,202648	1	11	1094	684						Untertest4.avi	0	880	547	72	111	1019	576	566	0	Content		1022	573	10079336	3186263096
10096	09:16:51.237	00:00:10.096	606	1093,4	684,1134	0,3395524	0,6479047	449,4266	3,218766	3	1095,255	678,1751	0,3395903	0,6480903	449,4266	3,218697	1	11	1095	678						Untertest4.avi	0	880	547	72	111	1019	576	566	0	Content		1023	567	10096088	3186279848
10113	09:16:51.254	00:00:10.112	607	1089,177	686,4889	0,3397706	0,6481667	449,3828	3,202252	3	1094,589	681,8472	0,3398639	0,6483065	449,3827	3,202761	1	11	1095	682						Untertest4.avi	0	880	547	72	111	1019	576	566	0	Content		1023	571	10112710	3186296470
10130	09:16:51.271	00:00:10.129	608	766,2297	714,2095	0,4690791	0,6242345	449,3326	3,358774	0	1087,084	686,5636	0,3401225	0,6483362	449,3326	3,185518	0	11	927	700						Untertest4.avi	0	880	547	72	111	1019	576	566	0	Content		855	589	10129650	3186313410
10146	09:16:51.287	00:00:10.146	609	-1024	-768	-1	-1	-1	-1	4	1092,187	691,5197	0,34024	0,6485255	449,2053	3,169181	0	11	1092	692						Untertest4.avi	0	880	547	72	111	1019	576	566	0	Content		1020	581	10146273	3186330033
10163	09:16:51.304	00:00:10.162	610	-1024	-768	-1	-1	-1	-1	4	1091,894	686,9955	0,3402176	0,6486685	449,1383	3,16728	0	11	1092	687						Untertest4.avi	0	880	547	72	111	1019	576	566	0	Content		1020	576	10162895	3186346655
10179	09:16:51.320	00:00:10.179	611	-1024	-768	-1	-1	-1	-1	4	1098,595	699,8915	0,3401082	0,6488348	449,2372	3,165978	0	11	1099	700						Untertest4.avi	0	880	547	72	111	1019	576	566	0	Content		1027	589	10179324	3186363084
10196	09:16:51.337	00:00:10.196	612	-1024	-768	-1	-1	-1	-1	4	1086,109	684,5148	0,3399053	0,6490506	449,4836	3,169237	0	11	1086	685						Untertest4.avi	0	880	547	72	111	1019	576	566	0	Content		1014	574	10196268	3186380028
10213	09:16:51.354	00:00:10.212	613	-1024	-768	-1	-1	-1	-1	4	1094,525	694,9904	0,3397397	0,649227	449,5585	3,16299	0	11	1095	695						Untertest4.avi	0	880	547	72	111	1019	576	566	0	Content		1023	584	10212570	3186396330
10229	09:16:51.370	00:00:10.229	614	-1024	-768	-1	-1	-1	-1	4	1080,51	681,2847	0,3395225	0,6493289	449,7438	3,157541	0	11	1081	681						Untertest4.avi	0	880	547	72	111	1019	576	566	0	Content		1009	570	10229316	3186413076
10246	09:16:51.387	00:00:10.245	615	-1024	-768	-1	-1	-1	-1	4	1088,3	682,4964	0,3394004	0,649575	449,7573	3,152488	0	11	1088	682						Untertest4.avi	0	880	547	72	111	1019	576	566	0	Content		1016	571	10245940	3186429700
10263	09:16:51.404	00:00:10.262	616	783,1534	714,2211	0,4685305	0,6263238	449,7573	3,186316	0	1109,677	691,4896	0,3392173	0,6495649	449,7574	3,161213	0	11	946	703						Untertest4.avi	0	880	547	72	111	1019	576	566	0	Content		874	592	10262882	3186446642
10280	09:16:51.421	00:00:10.279	617	757,5059	718,7521	0,46848	0,6263296	449,783	3,262093	0	1094,354	685,4155	0,3394432	0,6500291	449,7829	3,127768	0	11	926	702						Untertest4.avi	0	880	547	72	111	1019	576	566	0	Content		854	591	10279687	3186463447
10296	09:16:51.437	00:00:10.296	618	-1024	-768	-1	-1	-1	-1	4	1088,844	683,6064	0,3395493	0,6500766	449,9255	3,164181	0	11	1089	684						Untertest4.avi	0	880	547	72	111	1019	576	566	0	Content		1017	573	10296252	3186480012
10313	09:16:51.454	00:00:10.312	619	-1024	-768	-1	-1	-1	-1	4	1099,925	693,3174	0,3396862	0,6500515	449,5639	3,006096	0	11	1100	693						Untertest4.avi	0	880	547	72	111	1019	576	566	0	Content		1028	582	10312557	3186496317
10330	09:16:51.471	00:00:10.329	620	770,7304	716,3788	0,4691235	0,6268838	449,7651	3,128818	0	1091,271	682,0983	0,3399546	0,6502535	449,7651	3,083793	0	11	931	699						Untertest4.avi	0	880	547	72	111	1019	576	566	0	Content		859	588	10329549	3186513309
10346	09:16:51.487	00:00:10.345	621	-1024	-768	-1	-1	-1	-1	4	1085,734	685,3149	0,3403214	0,6505801	449,6993	3,078946	0	11	1086	685						Untertest4.avi	0	880	547	72	111	1019	576	566	0	Content		1014	574	10345930	3186529690
10363	09:16:51.504	00:00:10.362	622	-1024	-768	-1	-1	-1	-1	4	1086,841	689,8223	0,3405712	0,6506498	449,7014	3,020208	0	11	1087	690						Untertest4.avi	0	880	547	72	111	1019	576	566	0	Content		1015	579	10362871	3186546631
10380	09:16:51.521	00:00:10.379	623	-1024	-768	-1	-1	-1	-1	4	1089,389	687,0844	0,3408926	0,6507931	449,8302	3,018591	0	11	1089	687						Untertest4.avi	0	880	547	72	111	1019	576	566	0	Content		1017	576	10379621	3186563381
10396	09:16:51.537	00:00:10.396	624	-1024	-768	-1	-1	-1	-1	4	1122,563	701,4838	0,341292	0,6509292	449,8568	3,020791	0	11	1123	701						Untertest4.avi	0	880	547	72	111	1019	576	566	0	Content		1051	590	10396245	3186580005
10412	09:16:51.553	00:00:10.412	625	-1024	-768	-1	-1	-1	-1	4	1102,898	699,3729	0,3415125	0,6511128	449,8969	2,945041	0	11	1103	699						Untertest4.avi	0	880	547	72	111	1019	576	566	0	Content		1031	588	10412421	3186596181
10429	09:16:51.570	00:00:10.429	626	-1024	-768	-1	-1	-1	-1	4	1082,662	674,259	0,3417838	0,6512833	449,8805	3,168797	0	11	1083	674						Untertest4.avi	0	880	547	72	111	1019	576	566	0	Content		1011	563	10429169	3186612929
10446	09:16:51.587	00:00:10.445	627	-1024	-768	-1	-1	-1	-1	4	1091,533	684,3273	0,3420831	0,6514256	450,04	3,140279	0	11	1092	684						Untertest4.avi	0	880	547	72	111	1019	576	566	0	Content		1020	573	10445795	3186629555
10463	09:16:51.604	00:00:10.462	628	-1024	-768	-1	-1	-1	-1	4	1083,376	677,5795	0,3422747	0,6515032	449,8879	3,141576	0	11	1083	678						Untertest4.avi	0	880	547	72	111	1019	576	566	0	Content		1011	567	10462861	3186646621
10480	09:16:51.621	00:00:10.479	629	-1024	-768	-1	-1	-1	-1	4	1075,234	678,7553	0,3424916	0,6515864	450,103	3,172464	0	11	1075	679						Untertest4.avi	0	880	547	72	111	1019	576	566	0	Content		1003	568	10479538	3186663298
10496	09:16:51.637	00:00:10.496	630	-1024	-768	-1	-1	-1	-1	4	1086,642	681,1193	0,3426121	0,6516401	450,0878	3,122314	0	11	1087	681						Untertest4.avi	0	880	547	72	111	1019	576	566	0	Content		1015	570	10496121	3186679881
10512	09:16:51.653	00:00:10.512	631	-1024	-768	-1	-1	-1	-1	4	1090,61	696,6028	0,3426954	0,6516774	450,1433	3,129852	0	11	1091	697						Untertest4.avi	0	880	547	72	111	1019	576	566	0	Content		1019	586	10512409	3186696169
10529	09:16:51.670	00:00:10.529	632	-1024	-768	-1	-1	-1	-1	4	1090,635	695,0571	0,3427613	0,6517227	450,1036	3,145143	0	11	1091	695						Untertest4.avi	0	880	547	72	111	1019	576	566	0	Content		1019	584	10529033	3186712793
10546	09:16:51.687	00:00:10.545	633	-1024	-768	-1	-1	-1	-1	4	1094,552	687,6852	0,3427002	0,6515942	450,1251	3,219361	0	11	1095	688						Untertest4.avi	0	880	547	72	111	1019	576	566	0	Content		1023	577	10545654	3186729414
10563	09:16:51.704	00:00:10.562	634	-1024	-768	-1	-1	-1	-1	4	1147,008	684,8741	0,3418575	0,6515242	449,981	3,105855	0	12	1147	685						Untertest4.avi	0	880	547	72	111	1107	567	383	0	Content		1075	574	10562723	3186746483
10580	09:16:51.721	00:00:10.579	635	-1024	-768	-1	-1	-1	-1	4	1180,652	673,4622	0,3410605	0,6508348	450,4596	3,240296	0	12	1181	673						Untertest4.avi	0	880	547	72	111	1107	567	383	0	Content		1109	562	10579526	3186763286
10596	09:16:51.737	00:00:10.596	636	-1024	-768	-1	-1	-1	-1	4	1175,4	667,1363	0,3408054	0,6504846	450,078	3,176855	0	12	1175	667						Untertest4.avi	0	880	547	72	111	1107	567	383	0	Content		1103	556	10596272	3186780032
10612	09:16:51.753	00:00:10.612	637	-1024	-768	-1	-1	-1	-1	4	1184,734	678,1642	0,340575	0,6503241	450,1132	3,114916	0	12	1185	678						Untertest4.avi	0	880	547	72	111	1107	567	383	0	Content		1113	567	10612396	3186796156
10629	09:16:51.770	00:00:10.629	638	-1024	-768	-1	-1	-1	-1	4	1186,755	673,1527	0,3403112	0,6501114	450,2296	3,221902	0	12	1187	673						Untertest4.avi	0	880	547	72	111	1107	567	383	0	Content		1115	562	10629022	3186812782
10646	09:16:51.787	00:00:10.645	639	-1024	-768	-1	-1	-1	-1	4	1182,81	678,6777	0,3399686	0,6499801	449,9908	3,188827	0	12	1183	679						Untertest4.avi	0	880	547	72	111	1107	567	383	0	Content		1111	568	10645642	3186829402
10663	09:16:51.804	00:00:10.662	640	-1024	-768	-1	-1	-1	-1	4	1187,098	674,41	0,3397568	0,6499437	450,089	3,174077	0	12	1187	674						Untertest4.avi	0	880	547	72	111	1107	567	383	0	Content		1115	563	10662712	3186846472
10679	09:16:51.820	00:00:10.679	641	-1024	-768	-1	-1	-1	-1	4	1178,495	674,197	0,3395185	0,6498503	449,9779	3,231002	0	12	1178	674						Untertest4.avi	0	880	547	72	111	1107	567	383	0	Content		1106	563	10679390	3186863150
10696	09:16:51.837	00:00:10.696	642	-1024	-768	-1	-1	-1	-1	4	1175,287	672,313	0,3393263	0,6497566	450,2488	3,247106	0	12	1175	672						Untertest4.avi	0	880	547	72	111	1107	567	383	0	Content		1103	561	10696138	3186879898
10712	09:16:51.853	00:00:10.712	643	-1024	-768	-1	-1	-1	-1	4	1170,681	667,6993	0,3392129	0,6496234	450,299	3,2411	0	12	1171	668						Untertest4.avi	0	880	547	72	111	1107	567	383	0	Content		1099	557	10712388	3186896148
10729	09:16:51.870	00:00:10.728	644	-1024	-768	-1	-1	-1	-1	4	1171,637	683,4363	0,3390238	0,6495331	450,0559	3,193717	0	12	1172	683						Untertest4.avi	0	880	547	72	111	1107	567	383	0	Content		1100	572	10728884	3186912644
10746	09:16:51.887	00:00:10.745	645	-1024	-768	-1	-1	-1	-1	4	1181,81	677,5621	0,3389125	0,6494179	450,0717	3,167046	0	12	1182	678						Untertest4.avi	0	880	547	72	111	1107	567	383	0	Content		1110	567	10745507	3186929267
10763	09:16:51.904	00:00:10.762	646	-1024	-768	-1	-1	-1	-1	4	1173,993	676,0635	0,3387968	0,6492971	450,1584	3,273856	0	12	1174	676						Untertest4.avi	0	880	547	72	111	1107	567	383	0	Content		1102	565	10762577	3186946337
10779	09:16:51.920	00:00:10.779	647	-1024	-768	-1	-1	-1	-1	4	1174,984	667,6415	0,3386365	0,6492415	450,033	3,2887	0	12	1175	668						Untertest4.avi	0	880	547	72	111	1107	567	383	0	Content		1103	557	10779380	3186963140
10796	09:16:51.937	00:00:10.796	648	-1024	-768	-1	-1	-1	-1	4	1179,838	674,7651	0,3385212	0,6492662	450,0761	3,165158	0	12	1180	675						Untertest4.avi	0	880	547	72	111	1107	567	383	0	Content		1108	564	10796001	3186979761
10812	09:16:51.953	00:00:10.812	649	-1024	-768	-1	-1	-1	-1	4	1179,164	684,0732	0,3385125	0,6492385	450,08	3,195299	0	12	1179	684						Untertest4.avi	0	880	547	72	111	1107	567	383	0	Content		1107	573	10812251	3186996011
10829	09:16:51.970	00:00:10.828	650	-1024	-768	-1	-1	-1	-1	4	1187,57	689,7531	0,3385568	0,649263	450,0039	3,152576	0	12	1188	690						Untertest4.avi	0	880	547	72	111	1107	567	383	0	Content		1116	579	10828753	3187012513
10846	09:16:51.987	00:00:10.845	651	-1024	-768	-1	-1	-1	-1	4	1179,913	684,6211	0,3386348	0,6492513	449,9026	3,159959	0	12	1180	685						Untertest4.avi	0	880	547	72	111	1107	567	383	0	Content		1108	574	10845500	3187029260
10863	09:16:52.004	00:00:10.862	652	-1024	-768	-1	-1	-1	-1	4	1188,197	684,5418	0,33877	0,6492556	449,9789	3,072858	0	12	1188	685						Untertest4.avi	0	880	547	72	111	1107	567	383	0	Content		1116	574	10862565	3187046325
10879	09:16:52.020	00:00:10.879	653	-1024	-768	-1	-1	-1	-1	4	1180,367	688,733	0,3388998	0,6492847	449,9388	3,176516	0	12	1180	689						Untertest4.avi	0	880	547	72	111	1107	567	383	0	Content		1108	578	10879243	3187063003
10896	09:16:52.037	00:00:10.895	654	-1024	-768	-1	-1	-1	-1	4	1185,93	683,5361	0,3390255	0,6494069	449,9106	3,07508	0	12	1186	684						Untertest4.avi	0	880	547	72	111	1107	567	383	0	Content		1114	573	10895990	3187079750
10912	09:16:52.053	00:00:10.912	655	788,7505	716,545	0,4626219	0,6288775	450,2211	2,977613	0	1178,691	677,1404	0,3392427	0,6496809	450,221	3,218497	0	12	984	697						Untertest4.avi	0	880	547	72	111	1107	567	383	0	Content		912	586	10912239	3187095999
10929	09:16:52.070	00:00:10.928	656	-1024	-768	-1	-1	-1	-1	4	1173,123	672,0142	0,3395275	0,6498146	449,9782	3,19903	0	12	1173	672						Untertest4.avi	0	880	547	72	111	1107	567	383	0	Content		1101	561	10928737	3187112497
10945	09:16:52.086	00:00:10.945	657	696,3236	714,5498	0,4650186	0,6296	449,9782	3,075009	0	1112,807	698,2531	0,3415887	0,6501426	449,9782	3,34371	0	13	905	706						Untertest4.avi	0	880	547	72	111	829	611	267	0	Content		833	595	10945361	3187129121
10962	09:16:52.103	00:00:10.962	658	-1024	-768	-1	-1	-1	-1	4	983,2348	698,5723	0,3440457	0,65065	450,0092	3,280867	0	13	983	699						Untertest4.avi	0	880	547	72	111	829	611	267	0	Content		911	588	10962111	3187145871
10979	09:16:52.120	00:00:10.978	659	-1024	-768	-1	-1	-1	-1	4	943,5132	693,3586	0,3433679	0,6510888	456,2537	3,318048	0	13	944	693						Untertest4.avi	0	880	547	72	111	829	611	267	0	Content		872	582	10978734	3187162494
10995	09:16:52.136	00:00:10.995	660	-1024	-768	-1	-1	-1	-1	4	-1024	-768	-1	-1	-1	-1	4	13	0	0						Untertest4.avi	0	880	547	72	111	829	611	267	0	Content		-72	-111	10995481	3187179241
11012	09:16:52.153	00:00:11.012	661	-1024	-768	-1	-1	-1	-1	4	895,2957	718,3851	0,346147	0,6513729	449,4756	3,2278	0	13	895	718						Untertest4.avi	0	880	547	72	111	829	611	267	0	Content		823	607	11012102	3187195862
11029	09:16:52.170	00:00:11.028	662	-1024	-768	-1	-1	-1	-1	4	894,6901	722,9984	0,346273	0,651592	449,411	3,233606	0	13	895	723						Untertest4.avi	0	880	547	72	111	829	611	267	0	Content		823	612	11028725	3187212485
11045	09:16:52.186	00:00:11.045	663	-1024	-768	-1	-1	-1	-1	4	906,2869	731,3154	0,3461601	0,651905	449,5453	3,155993	0	13	906	731						Untertest4.avi	0	880	547	72	111	829	611	267	0	Content		834	620	11045346	3187229106
11062	09:16:52.203	00:00:11.061	664	-1024	-768	-1	-1	-1	-1	4	887,8456	719,4512	0,3459374	0,6522474	449,7335	3,161748	0	13	888	719						Untertest4.avi	0	880	547	72	111	829	611	267	0	Content		816	608	11061968	3187245728
11079	09:16:52.220	00:00:11.078	665	-1024	-768	-1	-1	-1	-1	4	869,7702	736,2426	0,3455775	0,6524857	449,8896	3,15302	0	13	870	736						Untertest4.avi	0	880	547	72	111	829	611	267	0	Content		798	625	11078714	3187262474
11096	09:16:52.237	00:00:11.095	666	-1024	-768	-1	-1	-1	-1	4	917,4398	722,2278	0,3453394	0,6528975	450,1328	3,205299	0	13	917	722						Untertest4.avi	0	880	547	72	111	829	611	267	0	Content		845	611	11095586	3187279346
11112	09:16:52.253	00:00:11.112	667	-1024	-768	-1	-1	-1	-1	4	904,7596	728,8145	0,3451493	0,6531608	449,918	3,217956	0	13	905	729						Untertest4.avi	0	880	547	72	111	829	611	267	0	Content		833	618	11112209	3187295969
11129	09:16:52.270	00:00:11.128	668	-1024	-768	-1	-1	-1	-1	4	937,5944	734,6695	0,3452054	0,6532081	449,9181	3,165176	0	13	938	735						Untertest4.avi	0	880	547	72	111	829	611	267	0	Content		866	624	11128904	3187312664
11145	09:16:52.286	00:00:11.145	669	-1024	-768	-1	-1	-1	-1	4	897,7437	722,0333	0,3455184	0,6534579	449,9896	3,240269	0	13	898	722						Untertest4.avi	0	880	547	72	111	829	611	267	0	Content		826	611	11145328	3187329088
11162	09:16:52.303	00:00:11.162	670	-1024	-768	-1	-1	-1	-1	4	898,4945	728,7709	0,3457066	0,6535541	449,9449	3,109985	0	13	898	729						Untertest4.avi	0	880	547	72	111	829	611	267	0	Content		826	618	11162395	3187346155
11179	09:16:52.320	00:00:11.178	671	-1024	-768	-1	-1	-1	-1	4	888,5083	724,4521	0,3458044	0,6534359	449,5876	3,210593	0	13	889	724						Untertest4.avi	0	880	547	72	111	829	611	267	0	Content		817	613	11178572	3187362332
11196	09:16:52.337	00:00:11.195	672	-1024	-768	-1	-1	-1	-1	4	879,2631	730,0311	0,3458565	0,6532634	449,2979	3,248198	0	13	879	730						Untertest4.avi	0	880	547	72	111	829	611	267	0	Content		807	619	11195693	3187379453
11212	09:16:52.353	00:00:11.211	673	-1024	-768	-1	-1	-1	-1	4	-1024	-768	-1	-1	-1	-1	4		0	0						Untertest4.avi	0	880	547	72	111				0	Content		-72	-111	11211941	3187395701
11229	09:16:52.370	00:00:11.229	674	-1024	-768	-1	-1	-1	-1	4	-1024	-768	-1	-1	-1	-1	4		0	0						Untertest4.avi	0	880	547	72	111				0	Content		-72	-111	11229015	3187412775
11246	09:16:52.387	00:00:11.245	675	-1024	-768	-1	-1	-1	-1	4	-1024	-768	-1	-1	-1	-1	4		0	0						Untertest4.avi	0	880	547	72	111				0	Content		-72	-111	11245632	3187429392
11262	09:16:52.403	00:00:11.262	676	-1024	-768	-1	-1	-1	-1	4	-1024	-768	-1	-1	-1	-1	4		0	0						Untertest4.avi	0	880	547	72	111				0	Content		-72	-111	11262254	3187446014
11279	09:16:52.420	00:00:11.278	677	-1024	-768	-1	-1	-1	-1	4	-1024	-768	-1	-1	-1	-1	4		0	0						Untertest4.avi	0	880	547	72	111				0	Content		-72	-111	11278560	3187462320
11295	09:16:52.436	00:00:11.295	678	-1024	-768	-1	-1	-1	-1	4	-1024	-768	-1	-1	-1	-1	4		0	0						Untertest4.avi	0	880	547	72	111				0	Content		-72	-111	11295433	3187479193
11312	09:16:52.453	00:00:11.312	679	-1024	-768	-1	-1	-1	-1	4	-1024	-768	-1	-1	-1	-1	4		0	0						Untertest4.avi	0	880	547	72	111				0	Content		-72	-111	11312057	3187495817
11329	09:16:52.470	00:00:11.328	680	-1024	-768	-1	-1	-1	-1	4	-1024	-768	-1	-1	-1	-1	4		0	0						Untertest4.avi	0	880	547	72	111				0	Content		-72	-111	11328678	3187512438
11345	09:16:52.486	00:00:11.345	681	-1024	-768	-1	-1	-1	-1	4	-1024	-768	-1	-1	-1	-1	4		0	0						Untertest4.avi	0	880	547	72	111				0	Content		-72	-111	11345301	3187529061
11362	09:16:52.503	00:00:11.362	682	-1024	-768	-1	-1	-1	-1	4	-1024	-768	-1	-1	-1	-1	4		0	0						Untertest4.avi	0	880	547	72	111				0	Content		-72	-111	11362050	3187545810
11379	09:16:52.520	00:00:11.378	683	-1024	-768	-1	-1	-1	-1	4	-1024	-768	-1	-1	-1	-1	4		0	0						Untertest4.avi	0	880	547	72	111				0	Content		-72	-111	11378675	3187562435
11395	09:16:52.536	00:00:11.395	684	-1024	-768	-1	-1	-1	-1	4	-1024	-768	-1	-1	-1	-1	4		0	0						Untertest4.avi	0	880	547	72	111				0	Content		-72	-111	11395297	3187579057
11412	09:16:52.553	00:00:11.411	685	-1024	-768	-1	-1	-1	-1	4	-1024	-768	-1	-1	-1	-1	4		0	0						Untertest4.avi	0	880	547	72	111				0	Content		-72	-111	11411923	3187595683
11429	09:16:52.570	00:00:11.428	686	-1024	-768	-1	-1	-1	-1	4	-1024	-768	-1	-1	-1	-1	4		0	0						Untertest4.avi	0	880	547	72	111				0	Content		-72	-111	11428667	3187612427
11445	09:16:52.586	00:00:11.445	687	-1024	-768	-1	-1	-1	-1	4	-1024	-768	-1	-1	-1	-1	4		0	0						Untertest4.avi	0	880	547	72	111				0	Content		-72	-111	11445044	3187628804
11462	09:16:52.603	00:00:11.462	688	-1024	-768	-1	-1	-1	-1	4	-1024	-768	-1	-1	-1	-1	4		0	0						Untertest4.avi	0	880	547	72	111				0	Content		-72	-111	11462293	3187646053
11479	09:16:52.620	00:00:11.478	689	-1024	-768	-1	-1	-1	-1	4	-1024	-768	-1	-1	-1	-1	4		0	0						Untertest4.avi	0	880	547	72	111				0	Content		-72	-111	11478915	3187662675
11496	09:16:52.637	00:00:11.495	690	-1024	-768	-1	-1	-1	-1	4	-1024	-768	-1	-1	-1	-1	4		0	0						Untertest4.avi	0	880	547	72	111				0	Content		-72	-111	11495539	3187679299
11512	09:16:52.653	00:00:11.511	691	-1024	-768	-1	-1	-1	-1	4	-1024	-768	-1	-1	-1	-1	4		0	0						Untertest4.avi	0	880	547	72	111				0	Content		-72	-111	11511660	3187695420
11528	09:16:52.669	00:00:11.528	692	-1024	-768	-1	-1	-1	-1	4	-1024	-768	-1	-1	-1	-1	4		0	0						Untertest4.avi	0	880	547	72	111				0	Content		-72	-111	11528410	3187712170
11545	09:16:52.686	00:00:11.545	693	-1024	-768	-1	-1	-1	-1	4	-1024	-768	-1	-1	-1	-1	4		0	0						Untertest4.avi	0	880	547	72	111				0	Content		-72	-111	11545030	3187728790
11562	09:16:52.703	00:00:11.561	694	-1024	-768	-1	-1	-1	-1	4	-1024	-768	-1	-1	-1	-1	4		0	0						Untertest4.avi	0	880	547	72	111				0	Content		-72	-111	11561656	3187745416
11579	09:16:52.720	00:00:11.578	695	-1024	-768	-1	-1	-1	-1	4	-1024	-768	-1	-1	-1	-1	4		0	0						Untertest4.avi	0	880	547	72	111				0	Content		-72	-111	11578724	3187762484
11596	09:16:52.737	00:00:11.596	696	-1024	-768	-1	-1	-1	-1	4	-1024	-768	-1	-1	-1	-1	4		0	0						Untertest4.avi	0	880	547	72	111				0	Content		-72	-111	11596096	3187779856
11613	09:16:52.754	00:00:11.613	697	-1024	-768	-1	-1	-1	-1	4	-1024	-768	-1	-1	-1	-1	4		0	0						Untertest4.avi	0	880	547	72	111				0	Content		-72	-111	11613468	3187797228
11628	09:16:52.769	00:00:11.628	698	-1024	-768	-1	-1	-1	-1	4	-1024	-768	-1	-1	-1	-1	4		0	0						Untertest4.avi	0	880	547	72	111				0	Content		-72	-111	11628273	3187812033
11645	09:16:52.786	00:00:11.644	699	-1024	-768	-1	-1	-1	-1	4	-1024	-768	-1	-1	-1	-1	4		0	0						Untertest4.avi	0	880	547	72	111				0	Content		-72	-111	11644895	3187828655
11662	09:16:52.803	00:00:11.661	700	-1024	-768	-1	-1	-1	-1	4	-1024	-768	-1	-1	-1	-1	4		0	0						Untertest4.avi	0	880	547	72	111				0	Content		-72	-111	11661645	3187845405
11678	09:16:52.819	00:00:11.678	701	-1024	-768	-1	-1	-1	-1	4	-1024	-768	-1	-1	-1	-1	4		0	0						Untertest4.avi	0	880	547	72	111				0	Content		-72	-111	11678266	3187862026
11695	09:16:52.836	00:00:11.694	702	-1024	-768	-1	-1	-1	-1	4	-1024	-768	-1	-1	-1	-1	4		0	0						Untertest4.avi	0	880	547	72	111				0	Content		-72	-111	11694889	3187878649
11712	09:16:52.853	00:00:11.711	703	-1024	-768	-1	-1	-1	-1	4	-1024	-768	-1	-1	-1	-1	4		0	0						Untertest4.avi	0	880	547	72	111				0	Content		-72	-111	11711511	3187895271
11729	09:16:52.870	00:00:11.728	704	-1024	-768	-1	-1	-1	-1	4	-1024	-768	-1	-1	-1	-1	4		0	0						Untertest4.avi	0	880	547	72	111				0	Content		-72	-111	11728704	3187912464
11746	09:16:52.887	00:00:11.746	705	-1024	-768	-1	-1	-1	-1	4	-1024	-768	-1	-1	-1	-1	4		0	0						Untertest4.avi	0	880	547	72	111				0	Content		-72	-111	11746074	3187929834
11763	09:16:52.904	00:00:11.763	706	-1024	-768	-1	-1	-1	-1	4	-1024	-768	-1	-1	-1	-1	4		0	0						Untertest4.avi	0	880	547	72	111				0	Content		-72	-111	11763321	3187947081
11778	09:16:52.919	00:00:11.778	707	-1024	-768	-1	-1	-1	-1	4	-1024	-768	-1	-1	-1	-1	4		0	0						Untertest4.avi	0	880	547	72	111				0	Content		-72	-111	11778125	3187961885
11795	09:16:52.936	00:00:11.794	708	-1024	-768	-1	-1	-1	-1	4	-1024	-768	-1	-1	-1	-1	4		0	0						Untertest4.avi	0	880	547	72	111				0	Content		-72	-111	11794885	3187978645
11811	09:16:52.952	00:00:11.811	709	-1024	-768	-1	-1	-1	-1	4	-1024	-768	-1	-1	-1	-1	4		0	0						Untertest4.avi	0	880	547	72	111				0	Content		-72	-111	11811496	3187995256
11828	09:16:52.969	00:00:11.828	710	-1024	-768	-1	-1	-1	-1	4	-1024	-768	-1	-1	-1	-1	4		0	0						Untertest4.avi	0	880	547	72	111				0	Content		-72	-111	11828436	3188012196
11845	09:16:52.986	00:00:11.844	711	-1024	-768	-1	-1	-1	-1	4	-1024	-768	-1	-1	-1	-1	4		0	0						Untertest4.avi	0	880	547	72	111				0	Content		-72	-111	11844880	3188028640
11862	09:16:53.003	00:00:11.861	712	1024,226	681,5132	0,3429381	0,6508038	451,4679	3,272514	3	1031,423	680,4436	0,3422957	0,6507868	458,5708	3,320671	3		0	0						Untertest4.avi	0	880	547	72	111				0	Content		-72	-111	11861729	3188045489
11878	09:16:53.019	00:00:11.878	713	1025,322	696,74	0,3430221	0,6508996	451,4679	3,188633	3	1021,661	697,0256	0,3431305	0,6509003	449,9133	3,178073	1	14	1022	697						Untertest4.avi	0	880	547	72	111	943	583	100	0	Content		950	586	11878362	3188062122
11895	09:16:53.036	00:00:11.895	714	999,3087	692,2423	0,3430244	0,651013	451,4679	3,31962	3	994,5785	692,6969	0,3431726	0,6510141	449,3409	3,304676	1	14	995	693						Untertest4.avi	0	880	547	72	111	943	583	100	0	Content		923	582	11895054	3188078814
11911	09:16:53.052	00:00:11.911	715	983,8134	689,6252	0,3428937	0,6511536	451,4679	3,281588	3	979,0604	692,6674	0,3435552	0,6510684	449,4998	3,267904	1	14	979	693						Untertest4.avi	0	880	547	72	111	943	583	100	0	Content		907	582	11911480	3188095240
11928	09:16:53.069	00:00:11.928	716	1022,036	694,43	0,3434333	0,6511667	451,4679	3,206596	3	1071,359	693,68	0,3435747	0,6511677	449,4324	3,035069	1	14	1071	694						Untertest4.avi	0	880	547	72	111	943	583	100	0	Content		999	583	11928102	3188111862
11945	09:16:53.086	00:00:11.944	717	1027,401	687,7634	0,3434808	0,6513692	451,4679	3,228238	3	1022,646	688,2328	0,3436206	0,6513702	449,4547	3,214433	1	14	1023	688						Untertest4.avi	0	880	547	72	111	943	583	100	0	Content		951	577	11944727	3188128487
11962	09:16:53.103	00:00:11.961	718	1020,274	703,0509	0,3435554	0,6514264	451,4679	3,21574	3	1015,421	703,3908	0,3437003	0,6514274	449,3793	3,201468	1	14	1015	703						Untertest4.avi	0	880	547	72	111	943	583	100	0	Content		943	592	11961668	3188145428
11978	09:16:53.119	00:00:11.978	719	911,2548	693,391	0,3457895	0,6514587	451,4679	3,298193	3	908,0566	693,7703	0,3459111	0,6514596	449,6812	3,285862	1	15	908	694						Untertest4.avi	0	880	547	72	111	713	604	433	0	Content		836	583	11978417	3188162177
11995	09:16:53.136	00:00:11.995	720	805,4827	704,1382	0,3478205	0,6515536	451,4679	3,289971	3	803,0742	704,4073	0,3479431	0,6515546	449,6428	3,277476	1	15	803	704						Untertest4.avi	0	880	547	72	111	713	604	433	0	Content		731	593	11995039	3188178799
12011	09:16:53.152	00:00:12.011	721	777,9089	690,4012	0,3479813	0,6514604	451,4679	3,379257	3	775,4608	690,8329	0,3481182	0,6514614	449,4269	3,364972	1	15	775	691						Untertest4.avi	0	880	547	72	111	713	604	433	0	Content		703	580	12011342	3188195102
12028	09:16:53.169	00:00:12.028	722	811,4678	699,5115	0,34761	0,6515066	451,4679	3,385302	3	808,7037	699,8733	0,3477481	0,6515076	449,4144	3,370868	1	15	809	700						Untertest4.avi	0	880	547	72	111	713	604	433	0	Content		737	589	12028090	3188211850
12045	09:16:53.186	00:00:12.044	723	720,2518	731,1151	0,4807969	0,6280695	449,3684	3,35215	0	814,0984	699,4255	0,3475326	0,6514173	449,3684	3,340624	0	15	767	715						Untertest4.avi	0	880	547	72	111	713	604	433	0	Content		695	604	12044715	3188228475
12062	09:16:53.203	00:00:12.061	724	-1024	-768	-1	-1	-1	-1	4	768,2916	699,8193	0,347302	0,6513892	449,3642	3,471019	0	15	768	700						Untertest4.avi	0	880	547	72	111	713	604	433	0	Content		696	589	12061657	3188245417
12078	09:16:53.219	00:00:12.078	725	788,7073	732,1805	0,4864712	0,6274196	449,3812	3,330722	0	809,3848	690,0867	0,3472866	0,6513588	449,3812	3,403401	0	15	799	711						Untertest4.avi	0	880	547	72	111	713	604	433	0	Content		727	600	12078278	3188262038
12095	09:16:53.236	00:00:12.094	726	-1024	-768	-1	-1	-1	-1	4	769,6727	716,5182	0,3475957	0,6513498	449,3436	3,352363	0	15	770	717						Untertest4.avi	0	880	547	72	111	713	604	433	0	Content		698	606	12094706	3188278466
12111	09:16:53.252	00:00:12.111	727	-1024	-768	-1	-1	-1	-1	4	849,687	694,2472	0,3477393	0,6513313	449,2002	3,472678	0	15	850	694						Untertest4.avi	0	880	547	72	111	713	604	433	0	Content		778	583	12111328	3188295088
12128	09:16:53.269	00:00:12.127	728	783,65	725,0261	0,4875404	0,6272358	449,2826	3,350062	0	840,0682	716,0184	0,3481047	0,6513571	449,2826	3,33453	0	15	812	721						Untertest4.avi	0	880	547	72	111	713	604	433	0	Content		740	610	12127950	3188311710
12145	09:16:53.286	00:00:12.144	729	-1024	-768	-1	-1	-1	-1	4	805,5923	716,595	0,3485603	0,6513148	449,2827	3,351566	0	15	806	717						Untertest4.avi	0	880	547	72	111	713	604	433	0	Content		734	606	12144571	3188328331
12161	09:16:53.302	00:00:12.161	730	712,1237	719,3944	0,4826453	0,6280138	449,6765	3,609024	0	839,0204	707,5081	0,3486772	0,6512066	449,6765	3,440799	0	15	776	713						Untertest4.avi	0	880	547	72	111	713	604	433	0	Content		704	602	12161320	3188345080
12178	09:16:53.319	00:00:12.177	731	-1024	-768	-1	-1	-1	-1	4	820,2706	720,3274	0,3486956	0,6510733	449,848	3,370695	0	15	820	720						Untertest4.avi	0	880	547	72	111	713	604	433	0	Content		748	609	12177942	3188361702
12195	09:16:53.336	00:00:12.194	732	779,8174	728,5161	0,4877342	0,6278887	449,878	3,506709	0	831,0236	704,1729	0,3483141	0,6507908	449,878	3,507451	0	15	805	716						Untertest4.avi	0	880	547	72	111	713	604	433	0	Content		733	605	12194691	3188378451
12211	09:16:53.352	00:00:12.211	733	777,126	725,1411	0,4875605	0,6277549	449,9774	3,702561	0	819,2411	701,0245	0,3481677	0,6506166	449,9774	3,6127	0	15	798	713						Untertest4.avi	0	880	547	72	111	713	604	433	0	Content		726	602	12211188	3188394948
12228	09:16:53.369	00:00:12.227	734	700,6459	721,8481	0,4816109	0,6279714	449,6994	3,629367	0	827,2335	702,0717	0,3479988	0,6503513	449,6994	3,61927	0	15	764	712						Untertest4.avi	0	880	547	72	111	713	604	433	0	Content		692	601	12227936	3188411696
12245	09:16:53.386	00:00:12.244	735	708,5648	721,2511	0,4816105	0,6279396	449,8338	3,558403	0	830,9915	707,7807	0,3478313	0,650215	449,8338	3,665086	0	15	770	715						Untertest4.avi	0	880	547	72	111	713	604	433	0	Content		698	604	12244559	3188428319
12261	09:16:53.402	00:00:12.261	736	726,5775	736,86	0,4815654	0,6279149	449,8782	3,506086	0	830,1541	704,0273	0,3474865	0,6503597	449,8781	3,588624	0	15	778	720						Untertest4.avi	0	880	547	72	111	713	604	433	0	Content		706	609	12261180	3188444940
12278	09:16:53.419	00:00:12.277	737	705,8049	733,7766	0,4811208	0,6276926	449,5048	3,543024	0	832,5032	707,8596	0,3471225	0,6506193	449,5048	3,609462	0	15	769	721						Untertest4.avi	0	880	547	72	111	713	604	433	0	Content		697	610	12277930	3188461690
12295	09:16:53.436	00:00:12.294	738	774,858	731,0802	0,4861732	0,6272422	449,573	3,576589	0	829,194	695,4775	0,3468318	0,6506161	449,5729	3,623872	0	15	802	713						Untertest4.avi	0	880	547	72	111	713	604	433	0	Content		730	602	12294552	3188478312
12311	09:16:53.452	00:00:12.311	739	732,7158	727,9808	0,4831433	0,6275693	439,9398	3,535176	0	838,3119	701,0498	0,3465768	0,6508074	449,8349	3,633603	0	15	786	715						Untertest4.avi	0	880	547	72	111	713	604	433	0	Content		714	604	12311176	3188494936
12328	09:16:53.469	00:00:12.327	740	731,6852	728,6469	0,482883	0,6276487	439,7969	3,493413	0	823,3616	696,9268	0,3462575	0,6513435	449,4283	3,652006	0	15	778	713						Untertest4.avi	0	880	547	72	111	713	604	433	0	Content		706	602	12327812	3188511572
12345	09:16:53.486	00:00:12.344	741	730,3625	726,7493	0,4826081	0,6278054	440,0405	3,594801	0	838,7306	709,7948	0,3461487	0,651374	449,555	3,662242	0	15	785	718						Untertest4.avi	0	880	547	72	111	713	604	433	0	Content		713	607	12344548	3188528308
12361	09:16:53.502	00:00:12.361	742	728,3373	734,5896	0,4824317	0,6279076	439,8872	3,602679	0	836,3398	705,8979	0,345969	0,6515242	449,824	3,691737	0	15	782	720						Untertest4.avi	0	880	547	72	111	713	604	433	0	Content		710	609	12361173	3188544933
12378	09:16:53.519	00:00:12.377	743	728,3745	726,2872	0,482305	0,6279514	440,0853	3,640792	0	829,2906	704,806	0,345919	0,6514614	449,8626	3,677877	0	15	779	716						Untertest4.avi	0	880	547	72	111	713	604	433	0	Content		707	605	12377919	3188561679
12395	09:16:53.536	00:00:12.394	744	-1024	-768	-1	-1	-1	-1	4	857,7438	716,8264	0,3455195	0,6516491	450,0527	3,653244	0	15	858	717						Untertest4.avi	0	880	547	72	111	713	604	433	0	Content		786	606	12394543	3188578303
12411	09:16:53.552	00:00:12.411	745	-1024	-768	-1	-1	-1	-1	4	-1024	-768	-1	-1	-1	-1	4		0	0						Untertest4.avi	0	880	547	72	111				0	Content		-72	-111	12411162	3188594922
12428	09:16:53.569	00:00:12.427	746	-1024	-768	-1	-1	-1	-1	4	-1024	-768	-1	-1	-1	-1	4		0	0						Untertest4.avi	0	880	547	72	111				0	Content		-72	-111	12427796	3188611556
12444	09:16:53.585	00:00:12.444	747	-1024	-768	-1	-1	-1	-1	4	-1024	-768	-1	-1	-1	-1	4		0	0						Untertest4.avi	0	880	547	72	111				0	Content		-72	-111	12444409	3188628169
12461	09:16:53.602	00:00:12.461	748	-1024	-768	-1	-1	-1	-1	4	-1024	-768	-1	-1	-1	-1	4		0	0						Untertest4.avi	0	880	547	72	111				0	Content		-72	-111	12461031	3188644791
12478	09:16:53.619	00:00:12.477	749	-1024	-768	-1	-1	-1	-1	4	-1024	-768	-1	-1	-1	-1	4		0	0						Untertest4.avi	0	880	547	72	111				0	Content		-72	-111	12477791	3188661551
12494	09:16:53.635	00:00:12.494	750	-1024	-768	-1	-1	-1	-1	4	-1024	-768	-1	-1	-1	-1	4		0	0						Untertest4.avi	0	880	547	72	111				0	Content		-72	-111	12494404	3188678164
12511	09:16:53.652	00:00:12.511	751	-1024	-768	-1	-1	-1	-1	4	-1024	-768	-1	-1	-1	-1	4		0	0						Untertest4.avi	0	880	547	72	111				0	Content		-72	-111	12511030	3188694790
12528	09:16:53.669	00:00:12.527	752	-1024	-768	-1	-1	-1	-1	4	-1024	-768	-1	-1	-1	-1	4		0	0						Untertest4.avi	0	880	547	72	111				0	Content		-72	-111	12527653	3188711413
12544	09:16:53.685	00:00:12.544	753	-1024	-768	-1	-1	-1	-1	4	-1024	-768	-1	-1	-1	-1	4		0	0						Untertest4.avi	0	880	547	72	111				0	Content		-72	-111	12544404	3188728164
12561	09:16:53.702	00:00:12.561	754	-1024	-768	-1	-1	-1	-1	4	-1024	-768	-1	-1	-1	-1	4		0	0						Untertest4.avi	0	880	547	72	111				0	Content		-72	-111	12561027	3188744787
12578	09:16:53.719	00:00:12.577	755	-1024	-768	-1	-1	-1	-1	4	-1024	-768	-1	-1	-1	-1	4		0	0						Untertest4.avi	0	880	547	72	111				0	Content		-72	-111	12577693	3188761453
12594	09:16:53.735	00:00:12.594	756	-1024	-768	-1	-1	-1	-1	4	-1024	-768	-1	-1	-1	-1	4		0	0						Untertest4.avi	0	880	547	72	111				0	Content		-72	-111	12594357	3188778117
12611	09:16:53.752	00:00:12.611	757	-1024	-768	-1	-1	-1	-1	4	-1024	-768	-1	-1	-1	-1	4		0	0						Untertest4.avi	0	880	547	72	111				0	Content		-72	-111	12611023	3188794783
12628	09:16:53.769	00:00:12.627	758	-1024	-768	-1	-1	-1	-1	4	-1024	-768	-1	-1	-1	-1	4		0	0						Untertest4.avi	0	880	547	72	111				0	Content		-72	-111	12627582	3188811342
12644	09:16:53.785	00:00:12.644	759	-1024	-768	-1	-1	-1	-1	4	-1024	-768	-1	-1	-1	-1	4		0	0						Untertest4.avi	0	880	547	72	111				0	Content		-72	-111	12644248	3188828008
12661	09:16:53.802	00:00:12.660	760	-1024	-768	-1	-1	-1	-1	4	-1024	-768	-1	-1	-1	-1	4		0	0						Untertest4.avi	0	880	547	72	111				0	Content		-72	-111	12660887	3188844647
12678	09:16:53.819	00:00:12.678	761	-1024	-768	-1	-1	-1	-1	4	-1024	-768	-1	-1	-1	-1	4		0	0						Untertest4.avi	0	880	547	72	111				0	Content		-72	-111	12678013	3188861773
12695	09:16:53.836	00:00:12.694	762	-1024	-768	-1	-1	-1	-1	4	-1024	-768	-1	-1	-1	-1	4		0	0						Untertest4.avi	0	880	547	72	111				0	Content		-72	-111	12694766	3188878526
12711	09:16:53.852	00:00:12.710	763	-1024	-768	-1	-1	-1	-1	4	-1024	-768	-1	-1	-1	-1	4		0	0						Untertest4.avi	0	880	547	72	111				0	Content		-72	-111	12710882	3188894642
12728	09:16:53.869	00:00:12.727	764	-1024	-768	-1	-1	-1	-1	4	-1024	-768	-1	-1	-1	-1	4		0	0						Untertest4.avi	0	880	547	72	111				0	Content		-72	-111	12727506	3188911266
12744	09:16:53.885	00:00:12.744	765	-1024	-768	-1	-1	-1	-1	4	-1024	-768	-1	-1	-1	-1	4		0	0						Untertest4.avi	0	880	547	72	111				0	Content		-72	-111	12744125	3188927885
12761	09:16:53.902	00:00:12.760	766	-1024	-768	-1	-1	-1	-1	4	-1024	-768	-1	-1	-1	-1	4		0	0						Untertest4.avi	0	880	547	72	111				0	Content		-72	-111	12760753	3188944513
12777	09:16:53.918	00:00:12.777	767	-1024	-768	-1	-1	-1	-1	4	-1024	-768	-1	-1	-1	-1	4		0	0						Untertest4.avi	0	880	547	72	111				0	Content		-72	-111	12777369	3188961129
12795	09:16:53.936	00:00:12.794	768	-1024	-768	-1	-1	-1	-1	4	-1024	-768	-1	-1	-1	-1	4		0	0						Untertest4.avi	0	880	547	72	111				0	Content		-72	-111	12794563	3188978323
12812	09:16:53.953	00:00:12.811	769	-1024	-768	-1	-1	-1	-1	4	-1024	-768	-1	-1	-1	-1	4		0	0						Untertest4.avi	0	880	547	72	111				0	Content		-72	-111	12811934	3188995694
12829	09:16:53.970	00:00:12.829	770	-1024	-768	-1	-1	-1	-1	4	-1024	-768	-1	-1	-1	-1	4		0	0						Untertest4.avi	0	880	547	72	111				0	Content		-72	-111	12829182	3189012942
12844	09:16:53.985	00:00:12.844	771	-1024	-768	-1	-1	-1	-1	4	-1024	-768	-1	-1	-1	-1	4		0	0						Untertest4.avi	0	880	547	72	111				0	Content		-72	-111	12844109	3189027869
12861	09:16:54.002	00:00:12.860	772	-1024	-768	-1	-1	-1	-1	4	-1024	-768	-1	-1	-1	-1	4		0	0						Untertest4.avi	0	880	547	72	111				0	Content		-72	-111	12860733	3189044493
12877	09:16:54.018	00:00:12.877	773	-1024	-768	-1	-1	-1	-1	4	-1024	-768	-1	-1	-1	-1	4		0	0						Untertest4.avi	0	880	547	72	111				0	Content		-72	-111	12877479	3189061239
12894	09:16:54.035	00:00:12.893	774	-1024	-768	-1	-1	-1	-1	4	-1024	-768	-1	-1	-1	-1	4		0	0						Untertest4.avi	0	880	547	72	111				0	Content		-72	-111	12893977	3189077737
12911	09:16:54.052	00:00:12.910	775	-1024	-768	-1	-1	-1	-1	4	-1024	-768	-1	-1	-1	-1	4		0	0						Untertest4.avi	0	880	547	72	111				0	Content		-72	-111	12910727	3189094487
12927	09:16:54.068	00:00:12.927	776	-1024	-768	-1	-1	-1	-1	4	-1024	-768	-1	-1	-1	-1	4		0	0						Untertest4.avi	0	880	547	72	111				0	Content		-72	-111	12927345	3189111105
12944	09:16:54.085	00:00:12.944	777	-1024	-768	-1	-1	-1	-1	4	-1024	-768	-1	-1	-1	-1	4		0	0						Untertest4.avi	0	880	547	72	111				0	Content		-72	-111	12944414	3189128174
12962	09:16:54.103	00:00:12.961	778	-1024	-768	-1	-1	-1	-1	4	-1024	-768	-1	-1	-1	-1	4		0	0						Untertest4.avi	0	880	547	72	111				0	Content		-72	-111	12961785	3189145545
12979	09:16:54.120	00:00:12.979	779	-1024	-768	-1	-1	-1	-1	4	-1024	-768	-1	-1	-1	-1	4		0	0						Untertest4.avi	0	880	547	72	111				0	Content		-72	-111	12979034	3189162794
12994	09:16:54.135	00:00:12.993	780	-1024	-768	-1	-1	-1	-1	4	-1024	-768	-1	-1	-1	-1	4		0	0						Untertest4.avi	0	880	547	72	111				0	Content		-72	-111	12993960	3189177720
13011	09:16:54.152	00:00:13.010	781	-1024	-768	-1	-1	-1	-1	4	-1024	-768	-1	-1	-1	-1	4		0	0						Untertest4.avi	0	880	547	72	111				0	Content		-72	-111	13010586	3189194346
13027	09:16:54.168	00:00:13.027	782	-1024	-768	-1	-1	-1	-1	4	-1024	-768	-1	-1	-1	-1	4		0	0						Untertest4.avi	0	880	547	72	111				0	Content		-72	-111	13027330	3189211090
13044	09:16:54.185	00:00:13.043	783	-1024	-768	-1	-1	-1	-1	4	-1024	-768	-1	-1	-1	-1	4		0	0						Untertest4.avi	0	880	547	72	111				0	Content		-72	-111	13043952	3189227712
13061	09:16:54.202	00:00:13.060	784	-1024	-768	-1	-1	-1	-1	4	-1024	-768	-1	-1	-1	-1	4		0	0						Untertest4.avi	0	880	547	72	111				0	Content		-72	-111	13060573	3189244333
13077	09:16:54.218	00:00:13.077	785	-1024	-768	-1	-1	-1	-1	4	-1024	-768	-1	-1	-1	-1	4		0	0						Untertest4.avi	0	880	547	72	111				0	Content		-72	-111	13077195	3189260955
13094	09:16:54.235	00:00:13.094	786	-1024	-768	-1	-1	-1	-1	4	-1024	-768	-1	-1	-1	-1	4		0	0						Untertest4.avi	0	880	547	72	111				0	Content		-72	-111	13094388	3189278148
13112	09:16:54.253	00:00:13.111	787	-1024	-768	-1	-1	-1	-1	4	-1024	-768	-1	-1	-1	-1	4		0	0						Untertest4.avi	0	880	547	72	111				0	Content		-72	-111	13111758	3189295518
13129	09:16:54.270	00:00:13.129	788	-1024	-768	-1	-1	-1	-1	4	-1024	-768	-1	-1	-1	-1	4		0	0						Untertest4.avi	0	880	547	72	111				0	Content		-72	-111	13129007	3189312767
13144	09:16:54.285	00:00:13.143	789	-1024	-768	-1	-1	-1	-1	4	-1024	-768	-1	-1	-1	-1	4		0	0						Untertest4.avi	0	880	547	72	111				0	Content		-72	-111	13143811	3189327571
13161	09:16:54.302	00:00:13.160	790	-1024	-768	-1	-1	-1	-1	4	-1024	-768	-1	-1	-1	-1	4		0	0						Untertest4.avi	0	880	547	72	111				0	Content		-72	-111	13160560	3189344320
13177	09:16:54.318	00:00:13.177	791	-1024	-768	-1	-1	-1	-1	4	-1024	-768	-1	-1	-1	-1	4		0	0						Untertest4.avi	0	880	547	72	111				0	Content		-72	-111	13177181	3189360941
13194	09:16:54.335	00:00:13.193	792	-1024	-768	-1	-1	-1	-1	4	-1024	-768	-1	-1	-1	-1	4		0	0						Untertest4.avi	0	880	547	72	111				0	Content		-72	-111	13193802	3189377562
13210	09:16:54.351	00:00:13.210	793	-1024	-768	-1	-1	-1	-1	4	-1024	-768	-1	-1	-1	-1	4		0	0						Untertest4.avi	0	880	547	72	111				0	Content		-72	-111	13210425	3189394185
13227	09:16:54.368	00:00:13.227	794	-1024	-768	-1	-1	-1	-1	4	-1024	-768	-1	-1	-1	-1	4		0	0						Untertest4.avi	0	880	547	72	111				0	Content		-72	-111	13227049	3189410809
13244	09:16:54.385	00:00:13.244	795	-1024	-768	-1	-1	-1	-1	4	-1024	-768	-1	-1	-1	-1	4		0	0						Untertest4.avi	0	880	547	72	111				0	Content		-72	-111	13244241	3189428001
13262	09:16:54.403	00:00:13.261	796	-1024	-768	-1	-1	-1	-1	4	-1024	-768	-1	-1	-1	-1	4		0	0						Untertest4.avi	0	880	547	72	111				0	Content		-72	-111	13261628	3189445388
13279	09:16:54.420	00:00:13.278	797	-1024	-768	-1	-1	-1	-1	4	-1024	-768	-1	-1	-1	-1	4		0	0						Untertest4.avi	0	880	547	72	111				0	Content		-72	-111	13278861	3189462621
13294	09:16:54.435	00:00:13.293	798	-1024	-768	-1	-1	-1	-1	4	-1024	-768	-1	-1	-1	-1	4		0	0						Untertest4.avi	0	880	547	72	111				0	Content		-72	-111	13293785	3189477545
13310	09:16:54.451	00:00:13.310	799	-1024	-768	-1	-1	-1	-1	4	-1024	-768	-1	-1	-1	-1	4		0	0						Untertest4.avi	0	880	547	72	111				0	Content		-72	-111	13310409	3189494169
13327	09:16:54.468	00:00:13.327	800	-1024	-768	-1	-1	-1	-1	4	-1024	-768	-1	-1	-1	-1	4		0	0						Untertest4.avi	0	880	547	72	111				0	Content		-72	-111	13327031	3189510791
13344	09:16:54.485	00:00:13.343	801	-1024	-768	-1	-1	-1	-1	4	-1024	-768	-1	-1	-1	-1	4		0	0						Untertest4.avi	0	880	547	72	111				0	Content		-72	-111	13343654	3189527414
13360	09:16:54.501	00:00:13.360	802	-1024	-768	-1	-1	-1	-1	4	-1024	-768	-1	-1	-1	-1	4		0	0						Untertest4.avi	0	880	547	72	111				0	Content		-72	-111	13360401	3189544161
13377	09:16:54.518	00:00:13.377	803	-1024	-768	-1	-1	-1	-1	4	-1024	-768	-1	-1	-1	-1	4		0	0						Untertest4.avi	0	880	547	72	111				0	Content		-72	-111	13377024	3189560784
13394	09:16:54.535	00:00:13.394	804	-1024	-768	-1	-1	-1	-1	4	-1024	-768	-1	-1	-1	-1	4		0	0						Untertest4.avi	0	880	547	72	111				0	Content		-72	-111	13394091	3189577851
13411	09:16:54.552	00:00:13.411	805	-1024	-768	-1	-1	-1	-1	4	-1024	-768	-1	-1	-1	-1	4		0	0						Untertest4.avi	0	880	547	72	111				0	Content		-72	-111	13411463	3189595223
13429	09:16:54.570	00:00:13.428	806	-1024	-768	-1	-1	-1	-1	4	-1024	-768	-1	-1	-1	-1	4		0	0						Untertest4.avi	0	880	547	72	111				0	Content		-72	-111	13428837	3189612597
13444	09:16:54.585	00:00:13.443	807	-1024	-768	-1	-1	-1	-1	4	-1024	-768	-1	-1	-1	-1	4		0	0						Untertest4.avi	0	880	547	72	111				0	Content		-72	-111	13443638	3189627398
13460	09:16:54.601	00:00:13.460	808	-1024	-768	-1	-1	-1	-1	4	-1024	-768	-1	-1	-1	-1	4		0	0						Untertest4.avi	0	880	547	72	111				0	Content		-72	-111	13460261	3189644021
13477	09:16:54.618	00:00:13.477	809	-1024	-768	-1	-1	-1	-1	4	-1024	-768	-1	-1	-1	-1	4		0	0						Untertest4.avi	0	880	547	72	111				0	Content		-72	-111	13477007	3189660767
13494	09:16:54.635	00:00:13.493	810	-1024	-768	-1	-1	-1	-1	4	-1024	-768	-1	-1	-1	-1	4		0	0						Untertest4.avi	0	880	547	72	111				0	Content		-72	-111	13493631	3189677391
13510	09:16:54.651	00:00:13.510	811	-1024	-768	-1	-1	-1	-1	4	-1024	-768	-1	-1	-1	-1	4		0	0						Untertest4.avi	0	880	547	72	111				0	Content		-72	-111	13510252	3189694012
13527	09:16:54.668	00:00:13.526	812	-1024	-768	-1	-1	-1	-1	4	-1024	-768	-1	-1	-1	-1	4		0	0						Untertest4.avi	0	880	547	72	111				0	Content		-72	-111	13526872	3189710632
13544	09:16:54.685	00:00:13.544	813	-1024	-768	-1	-1	-1	-1	4	-1024	-768	-1	-1	-1	-1	4		0	0						Untertest4.avi	0	880	547	72	111				0	Content		-72	-111	13544065	3189727825
13561	09:16:54.702	00:00:13.561	814	-1024	-768	-1	-1	-1	-1	4	-1024	-768	-1	-1	-1	-1	4		0	0						Untertest4.avi	0	880	547	72	111				0	Content		-72	-111	13561438	3189745198
13579	09:16:54.720	00:00:13.578	815	-1024	-768	-1	-1	-1	-1	4	-1024	-768	-1	-1	-1	-1	4		0	0						Untertest4.avi	0	880	547	72	111				0	Content		-72	-111	13578686	3189762446
13593	09:16:54.734	00:00:13.593	816	-1024	-768	-1	-1	-1	-1	4	-1024	-768	-1	-1	-1	-1	4		0	0						Untertest4.avi	0	880	547	72	111				0	Content		-72	-111	13593491	3189777251
13610	09:16:54.751	00:00:13.610	817	1101,857	706,0036	0,3428685	0,6513383	464,1414	3,315124	3	1101,857	706,0036	0,3428685	0,6513383	464,1414	3,315124	1	16	1102	706						Untertest4.avi	0	880	547	72	111	965	584	217	0	Content		1030	595	13610113	3189793873
13627	09:16:54.768	00:00:13.626	818	-1024	-768	-1	-1	-1	-1	4	-1024	-768	-1	-1	-1	-1	4	16	0	0						Untertest4.avi	0	880	547	72	111	965	584	217	0	Content		-72	-111	13626862	3189810622
13644	09:16:54.785	00:00:13.643	819	1036,124	705,6415	0,3404263	0,6512333	454,3549	3,337762	3	1041,524	705,4265	0,3402153	0,6512268	457,1038	3,357029	3	16	0	0						Untertest4.avi	0	880	547	72	111	965	584	217	0	Content		-72	-111	13643801	3189827561
13660	09:16:54.801	00:00:13.660	820	1040,523	690,0275	0,3407533	0,6509975	454,3549	3,367033	3	1033,584	690,5436	0,3410448	0,6510072	450,659	3,340984	1	16	1034	691						Untertest4.avi	0	880	547	72	111	965	584	217	0	Content		962	580	13660106	3189843866
13677	09:16:54.818	00:00:13.677	821	1039,337	697,6497	0,3410095	0,6505523	454,3549	3,334496	3	1037,841	694,9669	0,3414159	0,6506538	450,4485	3,307666	1	16	1038	695						Untertest4.avi	0	880	547	72	111	965	584	217	0	Content		966	584	13677100	3189860860
13694	09:16:54.835	00:00:13.693	822	1035,783	701,0195	0,34124	0,650224	454,3549	3,262961	3	1031,534	699,8854	0,3416199	0,6502784	450,2547	3,235283	1	16	1032	700						Untertest4.avi	0	880	547	72	111	965	584	217	0	Content		960	589	13693719	3189877479
13710	09:16:54.851	00:00:13.710	823	1029,479	699,3897	0,3415363	0,649788	454,3549	3,337275	3	1026,444	694,5607	0,3419175	0,6499606	450,4303	3,309956	1	16	1026	695						Untertest4.avi	0	880	547	72	111	965	584	217	0	Content		954	584	13710422	3189894182
13727	09:16:54.868	00:00:13.726	824	1000,104	696,4275	0,3409681	0,649414	454,3548	3,336776	3	997,2616	696,7034	0,3424015	0,64942	450,4303	3,310034	1	16	997	697						Untertest4.avi	0	880	547	72	111	965	584	217	0	Content		925	586	13726849	3189910609
13743	09:16:54.884	00:00:13.743	825	1042,908	694,9347	0,3422614	0,6489748	454,3549	3,3129	3	1036,489	695,1639	0,3425876	0,6489912	450,4082	3,285686	1	16	1036	695						Untertest4.avi	0	880	547	72	111	965	584	217	0	Content		964	584	13743471	3189927231
13760	09:16:54.901	00:00:13.760	826	1032,806	695,5837	0,3424823	0,6485835	454,3549	3,417303	3	1026,519	695,9884	0,3428001	0,6485938	450,4673	3,389657	1	16	1027	696						Untertest4.avi	0	880	547	72	111	965	584	217	0	Content		955	585	13760091	3189943851
13777	09:16:54.918	00:00:13.777	827	1078,016	694,1435	0,3420604	0,6480047	454,3548	3,386132	3	1068,332	694,0711	0,3423451	0,6480346	450,4043	3,357698	1	16	1068	694						Untertest4.avi	0	880	547	72	111	965	584	217	0	Content		996	583	13777036	3189960796
13794	09:16:54.935	00:00:13.793	828	1233,233	675,3638	0,340388	0,6470163	454,3549	3,327095	3	1219,934	674,3321	0,3405684	0,6470847	451,2564	3,303505	1	16	1220	674						Untertest4.avi	0	880	547	72	111	965	584	217	0	Content		1148	563	13793657	3189977417
13810	09:16:54.951	00:00:13.810	829	1442,378	648,6835	0,3402188	0,6461107	454,3549	3,316322	3	1392,925	654,1592	0,3379545	0,6461271	442,9546	3,231042	1	16	1393	654						Untertest4.avi	0	880	547	72	111	965	584	217	0	Content		1321	543	13810404	3189994164
13827	09:16:54.968	00:00:13.826	830	-1024	-768	-1	-1	-1	-1	4	-1024	-768	-1	-1	-1	-1	4		0	0						Untertest4.avi	0	880	547	72	111				0	Content		-72	-111	13826709	3190010469
13843	09:16:54.984	00:00:13.843	831	-1024	-768	-1	-1	-1	-1	4	-1024	-768	-1	-1	-1	-1	4		0	0						Untertest4.avi	0	880	547	72	111				0	Content		-72	-111	13843330	3190027090
13860	09:16:55.001	00:00:13.859	832	-1024	-768	-1	-1	-1	-1	4	-1024	-768	-1	-1	-1	-1	4		0	0						Untertest4.avi	0	880	547	72	111				0	Content		-72	-111	13859956	3190043716
13877	09:16:55.018	00:00:13.876	833	-1024	-768	-1	-1	-1	-1	4	-1024	-768	-1	-1	-1	-1	4		0	0						Untertest4.avi	0	880	547	72	111				0	Content		-72	-111	13876816	3190060576
13893	09:16:55.034	00:00:13.893	834	-1024	-768	-1	-1	-1	-1	4	-1024	-768	-1	-1	-1	-1	4		0	0						Untertest4.avi	0	880	547	72	111				0	Content		-72	-111	13893448	3190077208
13910	09:16:55.051	00:00:13.910	835	-1024	-768	-1	-1	-1	-1	4	-1024	-768	-1	-1	-1	-1	4		0	0						Untertest4.avi	0	880	547	72	111				0	Content		-72	-111	13910070	3190093830
13927	09:16:55.068	00:00:13.926	836	-1024	-768	-1	-1	-1	-1	4	-1024	-768	-1	-1	-1	-1	4		0	0						Untertest4.avi	0	880	547	72	111				0	Content		-72	-111	13926818	3190110578
13943	09:16:55.084	00:00:13.943	837	-1024	-768	-1	-1	-1	-1	4	-1024	-768	-1	-1	-1	-1	4		0	0						Untertest4.avi	0	880	547	72	111				0	Content		-72	-111	13943440	3190127200
13960	09:16:55.101	00:00:13.960	838	-1024	-768	-1	-1	-1	-1	4	-1024	-768	-1	-1	-1	-1	4		0	0						Untertest4.avi	0	880	547	72	111				0	Content		-72	-111	13960106	3190143866
13977	09:16:55.118	00:00:13.976	839	-1024	-768	-1	-1	-1	-1	4	-1024	-768	-1	-1	-1	-1	4		0	0						Untertest4.avi	0	880	547	72	111				0	Content		-72	-111	13976684	3190160444
13993	09:16:55.134	00:00:13.993	840	-1024	-768	-1	-1	-1	-1	4	-1024	-768	-1	-1	-1	-1	4		0	0						Untertest4.avi	0	880	547	72	111				0	Content		-72	-111	13993430	3190177190
14010	09:16:55.151	00:00:14.010	841	-1024	-768	-1	-1	-1	-1	4	-1024	-768	-1	-1	-1	-1	4		0	0						Untertest4.avi	0	880	547	72	111				0	Content		-72	-111	14010054	3190193814
14027	09:16:55.168	00:00:14.026	842	-1024	-768	-1	-1	-1	-1	4	-1024	-768	-1	-1	-1	-1	4		0	0						Untertest4.avi	0	880	547	72	111				0	Content		-72	-111	14026553	3190210313
14044	09:16:55.185	00:00:14.043	843	-1024	-768	-1	-1	-1	-1	4	-1024	-768	-1	-1	-1	-1	4		0	0						Untertest4.avi	0	880	547	72	111				0	Content		-72	-111	14043617	3190227377
14060	09:16:55.201	00:00:14.060	844	-1024	-768	-1	-1	-1	-1	4	-1024	-768	-1	-1	-1	-1	4		0	0						Untertest4.avi	0	880	547	72	111				0	Content		-72	-111	14060420	3190244180
14077	09:16:55.218	00:00:14.077	845	-1024	-768	-1	-1	-1	-1	4	-1024	-768	-1	-1	-1	-1	4		0	0						Untertest4.avi	0	880	547	72	111				0	Content		-72	-111	14077043	3190260803
14093	09:16:55.234	00:00:14.093	846	-1024	-768	-1	-1	-1	-1	4	-1024	-768	-1	-1	-1	-1	4		0	0						Untertest4.avi	0	880	547	72	111				0	Content		-72	-111	14093164	3190276924
14110	09:16:55.251	00:00:14.109	847	-1024	-768	-1	-1	-1	-1	4	-1024	-768	-1	-1	-1	-1	4		0	0						Untertest4.avi	0	880	547	72	111				0	Content		-72	-111	14109786	3190293546
14126	09:16:55.267	00:00:14.126	848	-1024	-768	-1	-1	-1	-1	4	-1024	-768	-1	-1	-1	-1	4		0	0						Untertest4.avi	0	880	547	72	111				0	Content		-72	-111	14126408	3190310168
14143	09:16:55.284	00:00:14.143	849	-1024	-768	-1	-1	-1	-1	4	-1024	-768	-1	-1	-1	-1	4		0	0						Untertest4.avi	0	880	547	72	111				0	Content		-72	-111	14143156	3190326916
14160	09:16:55.301	00:00:14.159	850	-1024	-768	-1	-1	-1	-1	4	-1024	-768	-1	-1	-1	-1	4		0	0						Untertest4.avi	0	880	547	72	111				0	Content		-72	-111	14159778	3190343538
14176	09:16:55.317	00:00:14.176	851	-1024	-768	-1	-1	-1	-1	4	-1024	-768	-1	-1	-1	-1	4		0	0						Untertest4.avi	0	880	547	72	111				0	Content		-72	-111	14176397	3190360157
14193	09:16:55.334	00:00:14.193	852	-1024	-768	-1	-1	-1	-1	4	-1024	-768	-1	-1	-1	-1	4		0	0						Untertest4.avi	0	880	547	72	111				0	Content		-72	-111	14193021	3190376781
14210	09:16:55.351	00:00:14.210	853	-1024	-768	-1	-1	-1	-1	4	-1024	-768	-1	-1	-1	-1	4		0	0						Untertest4.avi	0	880	547	72	111				0	Content		-72	-111	14210214	3190393974
14228	09:16:55.369	00:00:14.227	854	-1024	-768	-1	-1	-1	-1	4	-1024	-768	-1	-1	-1	-1	4		0	0						Untertest4.avi	0	880	547	72	111				0	Content		-72	-111	14227585	3190411345
14245	09:16:55.386	00:00:14.244	855	-1024	-768	-1	-1	-1	-1	4	-1024	-768	-1	-1	-1	-1	4		0	0						Untertest4.avi	0	880	547	72	111				0	Content		-72	-111	14244832	3190428592
14260	09:16:55.401	00:00:14.259	856	-1024	-768	-1	-1	-1	-1	4	-1024	-768	-1	-1	-1	-1	4		0	0						Untertest4.avi	0	880	547	72	111				0	Content		-72	-111	14259637	3190443397
14276	09:16:55.417	00:00:14.276	857	-1024	-768	-1	-1	-1	-1	4	-1024	-768	-1	-1	-1	-1	4		0	0						Untertest4.avi	0	880	547	72	111				0	Content		-72	-111	14276383	3190460143
14293	09:16:55.434	00:00:14.293	858	-1024	-768	-1	-1	-1	-1	4	-1024	-768	-1	-1	-1	-1	4		0	0						Untertest4.avi	0	880	547	72	111				0	Content		-72	-111	14293004	3190476764
14310	09:16:55.451	00:00:14.309	859	-1024	-768	-1	-1	-1	-1	4	-1024	-768	-1	-1	-1	-1	4		0	0						Untertest4.avi	0	880	547	72	111				0	Content		-72	-111	14309626	3190493386
14326	09:16:55.467	00:00:14.326	860	-1024	-768	-1	-1	-1	-1	4	-1024	-768	-1	-1	-1	-1	4		0	0						Untertest4.avi	0	880	547	72	111				0	Content		-72	-111	14326248	3190510008
14343	09:16:55.484	00:00:14.342	861	-1024	-768	-1	-1	-1	-1	4	-1024	-768	-1	-1	-1	-1	4		0	0						Untertest4.avi	0	880	547	72	111				0	Content		-72	-111	14342869	3190526629
14360	09:16:55.501	00:00:14.360	862	-1024	-768	-1	-1	-1	-1	4	-1024	-768	-1	-1	-1	-1	4		0	0						Untertest4.avi	0	880	547	72	111				0	Content		-72	-111	14360064	3190543824
14377	09:16:55.518	00:00:14.377	863	-1024	-768	-1	-1	-1	-1	4	-1024	-768	-1	-1	-1	-1	4		0	0						Untertest4.avi	0	880	547	72	111				0	Content		-72	-111	14377437	3190561197
14395	09:16:55.536	00:00:14.394	864	-1024	-768	-1	-1	-1	-1	4	-1024	-768	-1	-1	-1	-1	4		0	0						Untertest4.avi	0	880	547	72	111				0	Content		-72	-111	14394810	3190578570
14410	09:16:55.551	00:00:14.409	865	-1024	-768	-1	-1	-1	-1	4	-1024	-768	-1	-1	-1	-1	4		0	0						Untertest4.avi	0	880	547	72	111				0	Content		-72	-111	14409613	3190593373
14426	09:16:55.567	00:00:14.426	866	-1024	-768	-1	-1	-1	-1	4	-1024	-768	-1	-1	-1	-1	4		0	0						Untertest4.avi	0	880	547	72	111				0	Content		-72	-111	14426233	3190609993
14443	09:16:55.584	00:00:14.442	867	-1024	-768	-1	-1	-1	-1	4	-1024	-768	-1	-1	-1	-1	4		0	0						Untertest4.avi	0	880	547	72	111				0	Content		-72	-111	14442982	3190626742
14460	09:16:55.601	00:00:14.459	868	-1024	-768	-1	-1	-1	-1	4	-1024	-768	-1	-1	-1	-1	4		0	0						Untertest4.avi	0	880	547	72	111				0	Content		-72	-111	14459601	3190643361
14476	09:16:55.617	00:00:14.476	869	-1024	-768	-1	-1	-1	-1	4	-1024	-768	-1	-1	-1	-1	4		0	0						Untertest4.avi	0	880	547	72	111				0	Content		-72	-111	14476225	3190659985
14493	09:16:55.634	00:00:14.492	870	-1024	-768	-1	-1	-1	-1	4	-1024	-768	-1	-1	-1	-1	4		0	0						Untertest4.avi	0	880	547	72	111				0	Content		-72	-111	14492850	3190676610
14510	09:16:55.651	00:00:14.509	871	-1024	-768	-1	-1	-1	-1	4	-1024	-768	-1	-1	-1	-1	4		0	0						Untertest4.avi	0	880	547	72	111				0	Content		-72	-111	14509918	3190693678
14527	09:16:55.668	00:00:14.527	872	-1024	-768	-1	-1	-1	-1	4	-1024	-768	-1	-1	-1	-1	4		0	0						Untertest4.avi	0	880	547	72	111				0	Content		-72	-111	14527292	3190711052
14545	09:16:55.686	00:00:14.544	873	-1024	-768	-1	-1	-1	-1	4	-1024	-768	-1	-1	-1	-1	4		0	0						Untertest4.avi	0	880	547	72	111				0	Content		-72	-111	14544538	3190728298
14559	09:16:55.700	00:00:14.559	874	-1024	-768	-1	-1	-1	-1	4	-1024	-768	-1	-1	-1	-1	4		0	0						Untertest4.avi	0	880	547	72	111				0	Content		-72	-111	14559464	3190743224
14576	09:16:55.717	00:00:14.576	875	-1024	-768	-1	-1	-1	-1	4	-1024	-768	-1	-1	-1	-1	4		0	0						Untertest4.avi	0	880	547	72	111				0	Content		-72	-111	14576090	3190759850
14593	09:16:55.734	00:00:14.592	876	-1024	-768	-1	-1	-1	-1	4	-1024	-768	-1	-1	-1	-1	4		0	0						Untertest4.avi	0	880	547	72	111				0	Content		-72	-111	14592835	3190776595
14609	09:16:55.750	00:00:14.609	877	-1024	-768	-1	-1	-1	-1	4	-1024	-768	-1	-1	-1	-1	4		0	0						Untertest4.avi	0	880	547	72	111				0	Content		-72	-111	14609456	3190793216
14626	09:16:55.767	00:00:14.626	878	-1024	-768	-1	-1	-1	-1	4	-1024	-768	-1	-1	-1	-1	4		0	0						Untertest4.avi	0	880	547	72	111				0	Content		-72	-111	14626078	3190809838
14643	09:16:55.784	00:00:14.642	879	-1024	-768	-1	-1	-1	-1	4	-1024	-768	-1	-1	-1	-1	4		0	0						Untertest4.avi	0	880	547	72	111				0	Content		-72	-111	14642703	3190826463
14660	09:16:55.801	00:00:14.659	880	-1024	-768	-1	-1	-1	-1	4	-1024	-768	-1	-1	-1	-1	4		0	0						Untertest4.avi	0	880	547	72	111				0	Content		-72	-111	14659894	3190843654
14677	09:16:55.818	00:00:14.677	881	-1024	-768	-1	-1	-1	-1	4	-1024	-768	-1	-1	-1	-1	4		0	0						Untertest4.avi	0	880	547	72	111				0	Content		-72	-111	14677267	3190861027
14695	09:16:55.836	00:00:14.694	882	-1024	-768	-1	-1	-1	-1	4	-1024	-768	-1	-1	-1	-1	4		0	0						Untertest4.avi	0	880	547	72	111				0	Content		-72	-111	14694517	3190878277
14709	09:16:55.850	00:00:14.709	883	-1024	-768	-1	-1	-1	-1	4	-1024	-768	-1	-1	-1	-1	4		0	0						Untertest4.avi	0	880	547	72	111				0	Content		-72	-111	14709331	3190893091
14726	09:16:55.867	00:00:14.726	884	-1024	-768	-1	-1	-1	-1	4	-1024	-768	-1	-1	-1	-1	4		0	0						Untertest4.avi	0	880	547	72	111				0	Content		-72	-111	14726066	3190909826
14743	09:16:55.884	00:00:14.742	885	-1024	-768	-1	-1	-1	-1	4	-1024	-768	-1	-1	-1	-1	4		0	0						Untertest4.avi	0	880	547	72	111				0	Content		-72	-111	14742688	3190926448
14759	09:16:55.900	00:00:14.759	886	-1024	-768	-1	-1	-1	-1	4	-1024	-768	-1	-1	-1	-1	4		0	0						Untertest4.avi	0	880	547	72	111				0	Content		-72	-111	14759434	3190943194
14776	09:16:55.917	00:00:14.775	887	-1024	-768	-1	-1	-1	-1	4	-1024	-768	-1	-1	-1	-1	4		0	0						Untertest4.avi	0	880	547	72	111				0	Content		-72	-111	14775931	3190959691
14793	09:16:55.934	00:00:14.792	888	-1024	-768	-1	-1	-1	-1	4	-1024	-768	-1	-1	-1	-1	4		0	0						Untertest4.avi	0	880	547	72	111				0	Content		-72	-111	14792554	3190976314
14810	09:16:55.951	00:00:14.809	889	-1024	-768	-1	-1	-1	-1	4	-1024	-768	-1	-1	-1	-1	4		0	0						Untertest4.avi	0	880	547	72	111				0	Content		-72	-111	14809747	3190993507
14827	09:16:55.968	00:00:14.827	890	-1024	-768	-1	-1	-1	-1	4	-1024	-768	-1	-1	-1	-1	4		0	0						Untertest4.avi	0	880	547	72	111				0	Content		-72	-111	14827118	3191010878
14844	09:16:55.985	00:00:14.844	891	-1024	-768	-1	-1	-1	-1	4	-1024	-768	-1	-1	-1	-1	4		0	0						Untertest4.avi	0	880	547	72	111				0	Content		-72	-111	14844366	3191028126
14859	09:16:56.000	00:00:14.859	892	-1024	-768	-1	-1	-1	-1	4	-1024	-768	-1	-1	-1	-1	4		0	0						Untertest4.avi	0	880	547	72	111				0	Content		-72	-111	14859306	3191043066
14876	09:16:56.017	00:00:14.875	893	-1024	-768	-1	-1	-1	-1	4	-1024	-768	-1	-1	-1	-1	4		0	0						Untertest4.avi	0	880	547	72	111				0	Content		-72	-111	14875917	3191059677
14893	09:16:56.034	00:00:14.892	894	-1024	-768	-1	-1	-1	-1	4	-1024	-768	-1	-1	-1	-1	4		0	0						Untertest4.avi	0	880	547	72	111				0	Content		-72	-111	14892664	3191076424
14909	09:16:56.050	00:00:14.909	895	-1024	-768	-1	-1	-1	-1	4	-1024	-768	-1	-1	-1	-1	4		0	0						Untertest4.avi	0	880	547	72	111				0	Content		-72	-111	14909299	3191093059
14926	09:16:56.067	00:00:14.925	896	-1024	-768	-1	-1	-1	-1	4	-1024	-768	-1	-1	-1	-1	4		0	0						Untertest4.avi	0	880	547	72	111				0	Content		-72	-111	14925908	3191109668
14943	09:16:56.084	00:00:14.942	897	-1024	-768	-1	-1	-1	-1	4	-1024	-768	-1	-1	-1	-1	4		0	0						Untertest4.avi	0	880	547	72	111				0	Content		-72	-111	14942532	3191126292
14960	09:16:56.101	00:00:14.959	898	-1024	-768	-1	-1	-1	-1	4	-1024	-768	-1	-1	-1	-1	4		0	0						Untertest4.avi	0	880	547	72	111				0	Content		-72	-111	14959602	3191143362
14977	09:16:56.118	00:00:14.976	899	-1024	-768	-1	-1	-1	-1	4	-1024	-768	-1	-1	-1	-1	4		0	0						Untertest4.avi	0	880	547	72	111				0	Content		-72	-111	14976974	3191160734
14994	09:16:56.135	00:00:14.994	900	-1024	-768	-1	-1	-1	-1	4	-1024	-768	-1	-1	-1	-1	4		0	0						Untertest4.avi	0	880	547	72	111				0	Content		-72	-111	14994218	3191177978
15009	09:16:56.150	00:00:15.009	901	-1024	-768	-1	-1	-1	-1	4	-1024	-768	-1	-1	-1	-1	4		0	0						Untertest4.avi	0	880	547	72	111				0	Content		-72	-111	15009146	3191192906
15026	09:16:56.167	00:00:15.025	902	-1024	-768	-1	-1	-1	-1	4	-1024	-768	-1	-1	-1	-1	4		0	0						Untertest4.avi	0	880	547	72	111				0	Content		-72	-111	15025766	3191209526
15043	09:16:56.184	00:00:15.042	903	-1024	-768	-1	-1	-1	-1	4	-1024	-768	-1	-1	-1	-1	4		0	0						Untertest4.avi	0	880	547	72	111				0	Content		-72	-111	15042510	3191226270
15059	09:16:56.200	00:00:15.059	904	-1024	-768	-1	-1	-1	-1	4	-1024	-768	-1	-1	-1	-1	4		0	0						Untertest4.avi	0	880	547	72	111				0	Content		-72	-111	15059134	3191242894
15076	09:16:56.217	00:00:15.075	905	-1024	-768	-1	-1	-1	-1	4	-1024	-768	-1	-1	-1	-1	4		0	0						Untertest4.avi	0	880	547	72	111				0	Content		-72	-111	15075756	3191259516
15092	09:16:56.233	00:00:15.092	906	-1024	-768	-1	-1	-1	-1	4	-1024	-768	-1	-1	-1	-1	4		0	0						Untertest4.avi	0	880	547	72	111				0	Content		-72	-111	15092379	3191276139
15110	09:16:56.251	00:00:15.109	907	-1024	-768	-1	-1	-1	-1	4	-1024	-768	-1	-1	-1	-1	4		0	0						Untertest4.avi	0	880	547	72	111				0	Content		-72	-111	15109573	3191293333
15127	09:16:56.268	00:00:15.126	908	-1024	-768	-1	-1	-1	-1	4	-1024	-768	-1	-1	-1	-1	4		0	0						Untertest4.avi	0	880	547	72	111				0	Content		-72	-111	15126944	3191310704
15144	09:16:56.285	00:00:15.144	909	-1024	-768	-1	-1	-1	-1	4	-1024	-768	-1	-1	-1	-1	4		0	0						Untertest4.avi	0	880	547	72	111				0	Content		-72	-111	15144191	3191327951
15159	09:16:56.300	00:00:15.158	910	-1024	-768	-1	-1	-1	-1	4	-1024	-768	-1	-1	-1	-1	4		0	0						Untertest4.avi	0	880	547	72	111				0	Content		-72	-111	15158992	3191342752
15176	09:16:56.317	00:00:15.175	911	-1024	-768	-1	-1	-1	-1	4	-1024	-768	-1	-1	-1	-1	4		0	0						Untertest4.avi	0	880	547	72	111				0	Content		-72	-111	15175739	3191359499
15192	09:16:56.333	00:00:15.192	912	-1024	-768	-1	-1	-1	-1	4	-1024	-768	-1	-1	-1	-1	4		0	0						Untertest4.avi	0	880	547	72	111				0	Content		-72	-111	15192359	3191376119
15209	09:16:56.350	00:00:15.208	913	-1024	-768	-1	-1	-1	-1	4	-1024	-768	-1	-1	-1	-1	4		0	0						Untertest4.avi	0	880	547	72	111				0	Content		-72	-111	15208981	3191392741
15226	09:16:56.367	00:00:15.225	914	-1024	-768	-1	-1	-1	-1	4	-1024	-768	-1	-1	-1	-1	4		0	0						Untertest4.avi	0	880	547	72	111				0	Content		-72	-111	15225603	3191409363
15242	09:16:56.383	00:00:15.242	915	-1024	-768	-1	-1	-1	-1	4	-1024	-768	-1	-1	-1	-1	4		0	0						Untertest4.avi	0	880	547	72	111				0	Content		-72	-111	15242231	3191425991
15259	09:16:56.400	00:00:15.259	916	-1024	-768	-1	-1	-1	-1	4	-1024	-768	-1	-1	-1	-1	4		0	0						Untertest4.avi	0	880	547	72	111				0	Content		-72	-111	15259422	3191443182
15277	09:16:56.418	00:00:15.276	917	-1024	-768	-1	-1	-1	-1	4	-1024	-768	-1	-1	-1	-1	4		0	0						Untertest4.avi	0	880	547	72	111				0	Content		-72	-111	15276792	3191460552
15294	09:16:56.435	00:00:15.294	918	-1024	-768	-1	-1	-1	-1	4	-1024	-768	-1	-1	-1	-1	4		0	0						Untertest4.avi	0	880	547	72	111				0	Content		-72	-111	15294038	3191477798
15309	09:16:56.450	00:00:15.308	919	-1024	-768	-1	-1	-1	-1	4	-1024	-768	-1	-1	-1	-1	4		0	0						Untertest4.avi	0	880	547	72	111				0	Content		-72	-111	15308840	3191492600
15326	09:16:56.467	00:00:15.326	920	-1024	-768	-1	-1	-1	-1	4	-1024	-768	-1	-1	-1	-1	4		0	0						Untertest4.avi	0	880	547	72	111				0	Content		-72	-111	15326076	3191509836
15343	09:16:56.484	00:00:15.342	921	-1024	-768	-1	-1	-1	-1	4	-1024	-768	-1	-1	-1	-1	4		0	0						Untertest4.avi	0	880	547	72	111				0	Content		-72	-111	15342702	3191526462
15359	09:16:56.500	00:00:15.359	922	-1024	-768	-1	-1	-1	-1	4	-1024	-768	-1	-1	-1	-1	4		0	0						Untertest4.avi	0	880	547	72	111				0	Content		-72	-111	15359322	3191543082
15376	09:16:56.517	00:00:15.375	923	-1024	-768	-1	-1	-1	-1	4	-1024	-768	-1	-1	-1	-1	4		0	0						Untertest4.avi	0	880	547	72	111				0	Content		-72	-111	15375946	3191559706
15393	09:16:56.534	00:00:15.392	924	-1024	-768	-1	-1	-1	-1	4	-1024	-768	-1	-1	-1	-1	4		0	0						Untertest4.avi	0	880	547	72	111				0	Content		-72	-111	15392697	3191576457
15410	09:16:56.551	00:00:15.409	925	-1024	-768	-1	-1	-1	-1	4	-1024	-768	-1	-1	-1	-1	4		0	0						Untertest4.avi	0	880	547	72	111				0	Content		-72	-111	15409761	3191593521
15427	09:16:56.568	00:00:15.427	926	-1024	-768	-1	-1	-1	-1	4	-1024	-768	-1	-1	-1	-1	4		0	0						Untertest4.avi	0	880	547	72	111				0	Content		-72	-111	15427133	3191610893
15445	09:16:56.586	00:00:15.444	927	-1024	-768	-1	-1	-1	-1	4	-1024	-768	-1	-1	-1	-1	4		0	0						Untertest4.avi	0	880	547	72	111				0	Content		-72	-111	15444504	3191628264
15459	09:16:56.600	00:00:15.459	928	-1024	-768	-1	-1	-1	-1	4	-1024	-768	-1	-1	-1	-1	4		0	0						Untertest4.avi	0	880	547	72	111				0	Content		-72	-111	15459309	3191643069
15476	09:16:56.617	00:00:15.475	929	-1024	-768	-1	-1	-1	-1	4	-1024	-768	-1	-1	-1	-1	4		0	0						Untertest4.avi	0	880	547	72	111				0	Content		-72	-111	15475932	3191659692
15493	09:16:56.634	00:00:15.492	930	-1024	-768	-1	-1	-1	-1	4	-1024	-768	-1	-1	-1	-1	4		0	0						Untertest4.avi	0	880	547	72	111				0	Content		-72	-111	15492683	3191676443
15509	09:16:56.650	00:00:15.509	931	-1024	-768	-1	-1	-1	-1	4	-1024	-768	-1	-1	-1	-1	4		0	0						Untertest4.avi	0	880	547	72	111				0	Content		-72	-111	15509304	3191693064
15526	09:16:56.667	00:00:15.525	932	-1024	-768	-1	-1	-1	-1	4	-1024	-768	-1	-1	-1	-1	4		0	0						Untertest4.avi	0	880	547	72	111				0	Content		-72	-111	15525927	3191709687
15543	09:16:56.684	00:00:15.542	933	-1024	-768	-1	-1	-1	-1	4	-1024	-768	-1	-1	-1	-1	4		0	0						Untertest4.avi	0	880	547	72	111				0	Content		-72	-111	15542551	3191726311
15560	09:16:56.701	00:00:15.559	934	-1024	-768	-1	-1	-1	-1	4	-1024	-768	-1	-1	-1	-1	4		0	0						Untertest4.avi	0	880	547	72	111				0	Content		-72	-111	15559741	3191743501
15577	09:16:56.718	00:00:15.576	935	-1024	-768	-1	-1	-1	-1	4	-1024	-768	-1	-1	-1	-1	4		0	0						Untertest4.avi	0	880	547	72	111				0	Content		-72	-111	15576993	3191760753
15594	09:16:56.735	00:00:15.594	936	-1024	-768	-1	-1	-1	-1	4	-1024	-768	-1	-1	-1	-1	4		0	0						Untertest4.avi	0	880	547	72	111				0	Content		-72	-111	15594362	3191778122
15609	09:16:56.750	00:00:15.609	937	-1024	-768	-1	-1	-1	-1	4	-1024	-768	-1	-1	-1	-1	4		0	0						Untertest4.avi	0	880	547	72	111				0	Content		-72	-111	15609169	3191792929
15626	09:16:56.767	00:00:15.625	938	-1024	-768	-1	-1	-1	-1	4	-1024	-768	-1	-1	-1	-1	4		0	0						Untertest4.avi	0	880	547	72	111				0	Content		-72	-111	15625794	3191809554
15643	09:16:56.784	00:00:15.642	939	-1024	-768	-1	-1	-1	-1	4	-1024	-768	-1	-1	-1	-1	4		0	0						Untertest4.avi	0	880	547	72	111				0	Content		-72	-111	15642545	3191826305
15659	09:16:56.800	00:00:15.659	940	-1024	-768	-1	-1	-1	-1	4	-1024	-768	-1	-1	-1	-1	4		0	0						Untertest4.avi	0	880	547	72	111				0	Content		-72	-111	15659171	3191842931
15676	09:16:56.817	00:00:15.675	941	-1024	-768	-1	-1	-1	-1	4	-1024	-768	-1	-1	-1	-1	4		0	0						Untertest4.avi	0	880	547	72	111				0	Content		-72	-111	15675790	3191859550
15692	09:16:56.833	00:00:15.692	942	-1024	-768	-1	-1	-1	-1	4	-1024	-768	-1	-1	-1	-1	4		0	0						Untertest4.avi	0	880	547	72	111				0	Content		-72	-111	15692416	3191876176
15710	09:16:56.851	00:00:15.709	943	-1024	-768	-1	-1	-1	-1	4	-1024	-768	-1	-1	-1	-1	4		0	0						Untertest4.avi	0	880	547	72	111				0	Content		-72	-111	15709622	3191893382
15727	09:16:56.868	00:00:15.726	944	-1024	-768	-1	-1	-1	-1	4	-1024	-768	-1	-1	-1	-1	4		0	0						Untertest4.avi	0	880	547	72	111				0	Content		-72	-111	15726984	3191910744
15744	09:16:56.885	00:00:15.744	945	-1024	-768	-1	-1	-1	-1	4	-1024	-768	-1	-1	-1	-1	4		0	0						Untertest4.avi	0	880	547	72	111				0	Content		-72	-111	15744230	3191927990
15759	09:16:56.900	00:00:15.759	946	-1024	-768	-1	-1	-1	-1	4	-1024	-768	-1	-1	-1	-1	4		0	0						Untertest4.avi	0	880	547	72	111				0	Content		-72	-111	15759034	3191942794
15776	09:16:56.917	00:00:15.775	947	-1024	-768	-1	-1	-1	-1	4	-1024	-768	-1	-1	-1	-1	4		0	0						Untertest4.avi	0	880	547	72	111				0	Content		-72	-111	15775784	3191959544
15792	09:16:56.933	00:00:15.792	948	-1024	-768	-1	-1	-1	-1	4	-1024	-768	-1	-1	-1	-1	4		0	0						Untertest4.avi	0	880	547	72	111				0	Content		-72	-111	15792409	3191976169
15809	09:16:56.950	00:00:15.809	949	-1024	-768	-1	-1	-1	-1	4	-1024	-768	-1	-1	-1	-1	4		0	0						Untertest4.avi	0	880	547	72	111				0	Content		-72	-111	15809032	3191992792
15826	09:16:56.967	00:00:15.825	950	-1024	-768	-1	-1	-1	-1	4	-1024	-768	-1	-1	-1	-1	4		0	0						Untertest4.avi	0	880	547	72	111				0	Content		-72	-111	15825653	3192009413
15842	09:16:56.983	00:00:15.842	951	-1024	-768	-1	-1	-1	-1	4	-1024	-768	-1	-1	-1	-1	4		0	0						Untertest4.avi	0	880	547	72	111				0	Content		-72	-111	15842321	3192026081
15859	09:16:57.000	00:00:15.859	952	-1024	-768	-1	-1	-1	-1	4	-1024	-768	-1	-1	-1	-1	4		0	0						Untertest4.avi	0	880	547	72	111				0	Content		-72	-111	15859404	3192043164
15876	09:16:57.017	00:00:15.876	953	-1024	-768	-1	-1	-1	-1	4	-1024	-768	-1	-1	-1	-1	4		0	0						Untertest4.avi	0	880	547	72	111				0	Content		-72	-111	15876071	3192059831
15893	09:16:57.034	00:00:15.892	954	-1024	-768	-1	-1	-1	-1	4	-1024	-768	-1	-1	-1	-1	4		0	0						Untertest4.avi	0	880	547	72	111				0	Content		-72	-111	15892739	3192076499
15910	09:16:57.051	00:00:15.909	955	-1024	-768	-1	-1	-1	-1	4	-1024	-768	-1	-1	-1	-1	4		0	0						Untertest4.avi	0	880	547	72	111				0	Content		-72	-111	15909890	3192093650
15927	09:16:57.068	00:00:15.926	956	-1024	-768	-1	-1	-1	-1	4	-1024	-768	-1	-1	-1	-1	4		0	0						Untertest4.avi	0	880	547	72	111				0	Content		-72	-111	15926557	3192110317
15943	09:16:57.084	00:00:15.943	957	-1024	-768	-1	-1	-1	-1	4	-1024	-768	-1	-1	-1	-1	4		0	0						Untertest4.avi	0	880	547	72	111				0	Content		-72	-111	15943225	3192126985
15959	09:16:57.100	00:00:15.959	958	-1024	-768	-1	-1	-1	-1	4	-1024	-768	-1	-1	-1	-1	4		0	0						Untertest4.avi	0	880	547	72	111				0	Content		-72	-111	15959403	3192143163
15976	09:16:57.117	00:00:15.976	959	-1024	-768	-1	-1	-1	-1	4	-1024	-768	-1	-1	-1	-1	4		0	0						Untertest4.avi	0	880	547	72	111				0	Content		-72	-111	15976071	3192159831
15993	09:16:57.134	00:00:15.992	960	-1024	-768	-1	-1	-1	-1	4	-1024	-768	-1	-1	-1	-1	4		0	0						Untertest4.avi	0	880	547	72	111				0	Content		-72	-111	15992567	3192176327
16009	09:16:57.150	00:00:16.009	961	-1024	-768	-1	-1	-1	-1	4	-1024	-768	-1	-1	-1	-1	4		0	0						Untertest4.avi	0	880	547	72	111				0	Content		-72	-111	16009235	3192192995
16026	09:16:57.167	00:00:16.025	962	-1024	-768	-1	-1	-1	-1	4	-1024	-768	-1	-1	-1	-1	4		0	0						Untertest4.avi	0	880	547	72	111				0	Content		-72	-111	16025902	3192209662
16042	09:16:57.183	00:00:16.042	963	-1024	-768	-1	-1	-1	-1	4	-1024	-768	-1	-1	-1	-1	4		0	0						Untertest4.avi	0	880	547	72	111				0	Content		-72	-111	16042357	3192226117
16059	09:16:57.200	00:00:16.059	964	-1024	-768	-1	-1	-1	-1	4	-1024	-768	-1	-1	-1	-1	4		0	0						Untertest4.avi	0	880	547	72	111				0	Content		-72	-111	16059024	3192242784
16076	09:16:57.217	00:00:16.075	965	-1024	-768	-1	-1	-1	-1	4	-1024	-768	-1	-1	-1	-1	4		0	0						Untertest4.avi	0	880	547	72	111				0	Content		-72	-111	16075561	3192259321
16092	09:16:57.233	00:00:16.092	966	-1024	-768	-1	-1	-1	-1	4	-1024	-768	-1	-1	-1	-1	4		0	0						Untertest4.avi	0	880	547	72	111				0	Content		-72	-111	16092241	3192276001
16109	09:16:57.250	00:00:16.108	967	-1024	-768	-1	-1	-1	-1	4	-1024	-768	-1	-1	-1	-1	4		0	0						Untertest4.avi	0	880	547	72	111				0	Content		-72	-111	16108837	3192292597
16126	09:16:57.267	00:00:16.125	968	-1024	-768	-1	-1	-1	-1	4	-1024	-768	-1	-1	-1	-1	4		0	0						Untertest4.avi	0	880	547	72	111				0	Content		-72	-111	16125505	3192309265
16142	09:16:57.283	00:00:16.142	969	-1024	-768	-1	-1	-1	-1	4	-1024	-768	-1	-1	-1	-1	4		0	0						Untertest4.avi	0	880	547	72	111				0	Content		-72	-111	16142406	3192326166
16159	09:16:57.300	00:00:16.159	970	-1024	-768	-1	-1	-1	-1	4	-1024	-768	-1	-1	-1	-1	4		0	0						Untertest4.avi	0	880	547	72	111				0	Content		-72	-111	16159074	3192342834
16176	09:16:57.317	00:00:16.176	971	-1024	-768	-1	-1	-1	-1	4	-1024	-768	-1	-1	-1	-1	4		0	0						Untertest4.avi	0	880	547	72	111				0	Content		-72	-111	16176069	3192359829
16193	09:16:57.334	00:00:16.192	972	-1024	-768	-1	-1	-1	-1	4	-1024	-768	-1	-1	-1	-1	4		0	0						Untertest4.avi	0	880	547	72	111				0	Content		-72	-111	16192737	3192376497
16209	09:16:57.350	00:00:16.209	973	-1024	-768	-1	-1	-1	-1	4	-1024	-768	-1	-1	-1	-1	4		0	0						Untertest4.avi	0	880	547	72	111				0	Content		-72	-111	16209404	3192393164
16227	09:16:57.368	00:00:16.226	974	-1024	-768	-1	-1	-1	-1	4	-1024	-768	-1	-1	-1	-1	4		0	0						Untertest4.avi	0	880	547	72	111				0	Content		-72	-111	16226667	3192410427
16243	09:16:57.384	00:00:16.243	975	-1024	-768	-1	-1	-1	-1	4	-1024	-768	-1	-1	-1	-1	4		0	0						Untertest4.avi	0	880	547	72	111				0	Content		-72	-111	16243335	3192427095
16260	09:16:57.401	00:00:16.259	976	-1024	-768	-1	-1	-1	-1	4	-1024	-768	-1	-1	-1	-1	4		0	0						Untertest4.avi	0	880	547	72	111				0	Content		-72	-111	16259574	3192443334
16276	09:16:57.417	00:00:16.276	977	-1024	-768	-1	-1	-1	-1	4	-1024	-768	-1	-1	-1	-1	4		0	0						Untertest4.avi	0	880	547	72	111				0	Content		-72	-111	16276242	3192460002
16293	09:16:57.434	00:00:16.292	978	-1024	-768	-1	-1	-1	-1	4	-1024	-768	-1	-1	-1	-1	4		0	0						Untertest4.avi	0	880	547	72	111				0	Content		-72	-111	16292909	3192476669
16309	09:16:57.450	00:00:16.309	979	-1024	-768	-1	-1	-1	-1	4	-1024	-768	-1	-1	-1	-1	4		0	0						Untertest4.avi	0	880	547	72	111				0	Content		-72	-111	16309104	3192492864
16326	09:16:57.467	00:00:16.325	980	-1024	-768	-1	-1	-1	-1	4	-1024	-768	-1	-1	-1	-1	4		0	0						Untertest4.avi	0	880	547	72	111				0	Content		-72	-111	16325771	3192509531
16342	09:16:57.483	00:00:16.342	981	-1024	-768	-1	-1	-1	-1	4	-1024	-768	-1	-1	-1	-1	4		0	0						Untertest4.avi	0	880	547	72	111				0	Content		-72	-111	16342223	3192525983
16359	09:16:57.500	00:00:16.358	982	-1024	-768	-1	-1	-1	-1	4	-1024	-768	-1	-1	-1	-1	4		0	0						Untertest4.avi	0	880	547	72	111				0	Content		-72	-111	16358890	3192542650
16375	09:16:57.516	00:00:16.375	983	-1024	-768	-1	-1	-1	-1	4	-1024	-768	-1	-1	-1	-1	4		0	0						Untertest4.avi	0	880	547	72	111				0	Content		-72	-111	16375496	3192559256
16392	09:16:57.533	00:00:16.392	984	-1024	-768	-1	-1	-1	-1	4	-1024	-768	-1	-1	-1	-1	4		0	0						Untertest4.avi	0	880	547	72	111				0	Content		-72	-111	16392163	3192575923
16409	09:16:57.550	00:00:16.408	985	-1024	-768	-1	-1	-1	-1	4	-1024	-768	-1	-1	-1	-1	4		0	0						Untertest4.avi	0	880	547	72	111				0	Content		-72	-111	16408723	3192592483
16425	09:16:57.566	00:00:16.425	986	-1024	-768	-1	-1	-1	-1	4	-1024	-768	-1	-1	-1	-1	4		0	0						Untertest4.avi	0	880	547	72	111				0	Content		-72	-111	16425293	3192609053
16442	09:16:57.583	00:00:16.442	987	-1024	-768	-1	-1	-1	-1	4	-1024	-768	-1	-1	-1	-1	4		0	0						Untertest4.avi	0	880	547	72	111				0	Content		-72	-111	16442228	3192625988
16459	09:16:57.600	00:00:16.458	988	-1024	-768	-1	-1	-1	-1	4	-1024	-768	-1	-1	-1	-1	4		0	0						Untertest4.avi	0	880	547	72	111				0	Content		-72	-111	16458896	3192642656
16476	09:16:57.617	00:00:16.476	989	-1024	-768	-1	-1	-1	-1	4	-1024	-768	-1	-1	-1	-1	4		0	0						Untertest4.avi	0	880	547	72	111				0	Content		-72	-111	16476030	3192659790
16493	09:16:57.634	00:00:16.492	990	-1024	-768	-1	-1	-1	-1	4	-1024	-768	-1	-1	-1	-1	4		0	0						Untertest4.avi	0	880	547	72	111				0	Content		-72	-111	16492698	3192676458
16510	09:16:57.651	00:00:16.509	991	-1024	-768	-1	-1	-1	-1	4	-1024	-768	-1	-1	-1	-1	4		0	0						Untertest4.avi	0	880	547	72	111				0	Content		-72	-111	16509625	3192693385
16526	09:16:57.667	00:00:16.526	992	-1024	-768	-1	-1	-1	-1	4	-1024	-768	-1	-1	-1	-1	4		0	0						Untertest4.avi	0	880	547	72	111				0	Content		-72	-111	16526293	3192710053
16543	09:16:57.684	00:00:16.542	993	-1024	-768	-1	-1	-1	-1	4	-1024	-768	-1	-1	-1	-1	4		0	0						Untertest4.avi	0	880	547	72	111				0	Content		-72	-111	16542960	3192726720
16560	09:16:57.701	00:00:16.559	994	-1024	-768	-1	-1	-1	-1	4	-1024	-768	-1	-1	-1	-1	4		0	0						Untertest4.avi	0	880	547	72	111				0	Content		-72	-111	16559628	3192743388
16576	09:16:57.717	00:00:16.575	995	-1024	-768	-1	-1	-1	-1	4	-1024	-768	-1	-1	-1	-1	4		0	0						Untertest4.avi	0	880	547	72	111				0	Content		-72	-111	16575768	3192759528
16592	09:16:57.733	00:00:16.592	996	-1024	-768	-1	-1	-1	-1	4	-1024	-768	-1	-1	-1	-1	4		0	0						Untertest4.avi	0	880	547	72	111				0	Content		-72	-111	16592435	3192776195
16609	09:16:57.750	00:00:16.608	997	-1024	-768	-1	-1	-1	-1	4	-1024	-768	-1	-1	-1	-1	4		0	0						Untertest4.avi	0	880	547	72	111				0	Content		-72	-111	16608884	3192792644
16626	09:16:57.767	00:00:16.625	998	-1024	-768	-1	-1	-1	-1	4	-1024	-768	-1	-1	-1	-1	4		0	0						Untertest4.avi	0	880	547	72	111				0	Content		-72	-111	16625551	3192809311
16642	09:16:57.783	00:00:16.642	999	-1024	-768	-1	-1	-1	-1	4	-1024	-768	-1	-1	-1	-1	4		0	0						Untertest4.avi	0	880	547	72	111				0	Content		-72	-111	16642219	3192825979
16659	09:16:57.800	00:00:16.658	1000	-1024	-768	-1	-1	-1	-1	4	-1024	-768	-1	-1	-1	-1	4		0	0						Untertest4.avi	0	880	547	72	111				0	Content		-72	-111	16658690	3192842450
16675	09:16:57.816	00:00:16.675	1001	-1024	-768	-1	-1	-1	-1	4	-1024	-768	-1	-1	-1	-1	4		0	0						Untertest4.avi	0	880	547	72	111				0	Content		-72	-111	16675358	3192859118
16692	09:16:57.833	00:00:16.691	1002	-1024	-768	-1	-1	-1	-1	4	-1024	-768	-1	-1	-1	-1	4		0	0						Untertest4.avi	0	880	547	72	111				0	Content		-72	-111	16691776	3192875536
16708	09:16:57.849	00:00:16.708	1003	-1024	-768	-1	-1	-1	-1	4	-1024	-768	-1	-1	-1	-1	4		0	0						Untertest4.avi	0	880	547	72	111				0	Content		-72	-111	16708458	3192892218
16725	09:16:57.866	00:00:16.725	1004	-1024	-768	-1	-1	-1	-1	4	-1024	-768	-1	-1	-1	-1	4		0	0						Untertest4.avi	0	880	547	72	111				0	Content		-72	-111	16725117	3192908877
16742	09:16:57.883	00:00:16.741	1005	-1024	-768	-1	-1	-1	-1	4	-1024	-768	-1	-1	-1	-1	4		0	0						Untertest4.avi	0	880	547	72	111				0	Content		-72	-111	16741785	3192925545
16759	09:16:57.900	00:00:16.758	1006	-1024	-768	-1	-1	-1	-1	4	-1024	-768	-1	-1	-1	-1	4		0	0						Untertest4.avi	0	880	547	72	111				0	Content		-72	-111	16758725	3192942485
16775	09:16:57.916	00:00:16.775	1007	-1024	-768	-1	-1	-1	-1	4	-1024	-768	-1	-1	-1	-1	4		0	0						Untertest4.avi	0	880	547	72	111				0	Content		-72	-111	16775392	3192959152
16792	09:16:57.933	00:00:16.792	1008	-1024	-768	-1	-1	-1	-1	4	-1024	-768	-1	-1	-1	-1	4		0	0						Untertest4.avi	0	880	547	72	111				0	Content		-72	-111	16792354	3192976114
16809	09:16:57.950	00:00:16.809	1009	-1024	-768	-1	-1	-1	-1	4	-1024	-768	-1	-1	-1	-1	4		0	0						Untertest4.avi	0	880	547	72	111				0	Content		-72	-111	16809021	3192992781
16826	09:16:57.967	00:00:16.825	1010	-1024	-768	-1	-1	-1	-1	4	-1024	-768	-1	-1	-1	-1	4		0	0						Untertest4.avi	0	880	547	72	111				0	Content		-72	-111	16825689	3193009449
16843	09:16:57.984	00:00:16.842	1011	-1024	-768	-1	-1	-1	-1	4	-1024	-768	-1	-1	-1	-1	4		0	0						Untertest4.avi	0	880	547	72	111				0	Content		-72	-111	16842919	3193026679
16860	09:16:58.001	00:00:16.859	1012	-1024	-768	-1	-1	-1	-1	4	-1024	-768	-1	-1	-1	-1	4		0	0						Untertest4.avi	0	880	547	72	111				0	Content		-72	-111	16859587	3193043347
16876	09:16:58.017	00:00:16.875	1013	-1024	-768	-1	-1	-1	-1	4	-1024	-768	-1	-1	-1	-1	4		0	0						Untertest4.avi	0	880	547	72	111				0	Content		-72	-111	16875815	3193059575
16892	09:16:58.033	00:00:16.892	1014	-1024	-768	-1	-1	-1	-1	4	-1024	-768	-1	-1	-1	-1	4		0	0						Untertest4.avi	0	880	547	72	111				0	Content		-72	-111	16892483	3193076243
16909	09:16:58.050	00:00:16.909	1015	-1024	-768	-1	-1	-1	-1	4	-1024	-768	-1	-1	-1	-1	4		0	0						Untertest4.avi	0	880	547	72	111				0	Content		-72	-111	16909151	3193092911
16925	09:16:58.066	00:00:16.924	1016	-1024	-768	-1	-1	-1	-1	4	-1024	-768	-1	-1	-1	-1	4		0	0						Untertest4.avi	0	880	547	72	111				0	Content		-72	-111	16924892	3193108652
16942	09:16:58.083	00:00:16.941	1017	-1024	-768	-1	-1	-1	-1	4	-1024	-768	-1	-1	-1	-1	4		0	0						Untertest4.avi	0	880	547	72	111				0	Content		-72	-111	16941640	3193125400
16958	09:16:58.099	00:00:16.958	1018	-1024	-768	-1	-1	-1	-1	4	-1024	-768	-1	-1	-1	-1	4		0	0						Untertest4.avi	0	880	547	72	111				0	Content		-72	-111	16958326	3193142086
16975	09:16:58.116	00:00:16.974	1019	-1024	-768	-1	-1	-1	-1	4	-1024	-768	-1	-1	-1	-1	4		0	0						Untertest4.avi	0	880	547	72	111				0	Content		-72	-111	16974994	3193158754
16992	09:16:58.133	00:00:16.991	1020	-1024	-768	-1	-1	-1	-1	4	-1024	-768	-1	-1	-1	-1	4		0	0						Untertest4.avi	0	880	547	72	111				0	Content		-72	-111	16991661	3193175421
17008	09:16:58.149	00:00:17.008	1021	-1024	-768	-1	-1	-1	-1	4	-1024	-768	-1	-1	-1	-1	4		0	0						Untertest4.avi	0	880	547	72	111				0	Content		-72	-111	17008317	3193192077
17025	09:16:58.166	00:00:17.024	1022	-1024	-768	-1	-1	-1	-1	4	-1024	-768	-1	-1	-1	-1	4		0	0						Untertest4.avi	0	880	547	72	111				0	Content		-72	-111	17024900	3193208660
17042	09:16:58.183	00:00:17.041	1023	-1024	-768	-1	-1	-1	-1	4	-1024	-768	-1	-1	-1	-1	4		0	0						Untertest4.avi	0	880	547	72	111				0	Content		-72	-111	17041832	3193225592
17058	09:16:58.199	00:00:17.058	1024	-1024	-768	-1	-1	-1	-1	4	-1024	-768	-1	-1	-1	-1	4		0	0						Untertest4.avi	0	880	547	72	111				0	Content		-72	-111	17058499	3193242259
17075	09:16:58.216	00:00:17.075	1025	-1024	-768	-1	-1	-1	-1	4	-1024	-768	-1	-1	-1	-1	4		0	0						Untertest4.avi	0	880	547	72	111				0	Content		-72	-111	17075461	3193259221
17092	09:16:58.233	00:00:17.092	1026	-1024	-768	-1	-1	-1	-1	4	-1024	-768	-1	-1	-1	-1	4		0	0						Untertest4.avi	0	880	547	72	111				0	Content		-72	-111	17092129	3193275889
17109	09:16:58.250	00:00:17.108	1027	-1024	-768	-1	-1	-1	-1	4	-1024	-768	-1	-1	-1	-1	4		0	0						Untertest4.avi	0	880	547	72	111				0	Content		-72	-111	17108796	3193292556
17126	09:16:58.267	00:00:17.125	1028	-1024	-768	-1	-1	-1	-1	4	-1024	-768	-1	-1	-1	-1	4		0	0						Untertest4.avi	0	880	547	72	111				0	Content		-72	-111	17125868	3193309628
17143	09:16:58.284	00:00:17.142	1029	-1024	-768	-1	-1	-1	-1	4	-1024	-768	-1	-1	-1	-1	4		0	0						Untertest4.avi	0	880	547	72	111				0	Content		-72	-111	17142535	3193326295
17159	09:16:58.300	00:00:17.159	1030	-1024	-768	-1	-1	-1	-1	4	-1024	-768	-1	-1	-1	-1	4		0	0						Untertest4.avi	0	880	547	72	111				0	Content		-72	-111	17159203	3193342963
17175	09:16:58.316	00:00:17.175	1031	-1024	-768	-1	-1	-1	-1	4	-1024	-768	-1	-1	-1	-1	4		0	0						Untertest4.avi	0	880	547	72	111				0	Content		-72	-111	17175354	3193359114
17192	09:16:58.333	00:00:17.192	1032	-1024	-768	-1	-1	-1	-1	4	-1024	-768	-1	-1	-1	-1	4		0	0						Untertest4.avi	0	880	547	72	111				0	Content		-72	-111	17192022	3193375782
17209	09:16:58.350	00:00:17.208	1033	-1024	-768	-1	-1	-1	-1	4	-1024	-768	-1	-1	-1	-1	4		0	0						Untertest4.avi	0	880	547	72	111				0	Content		-72	-111	17208517	3193392277
17225	09:16:58.366	00:00:17.225	1034	-1024	-768	-1	-1	-1	-1	4	-1024	-768	-1	-1	-1	-1	4		0	0						Untertest4.avi	0	880	547	72	111				0	Content		-72	-111	17225185	3193408945
17242	09:16:58.383	00:00:17.241	1035	-1024	-768	-1	-1	-1	-1	4	-1024	-768	-1	-1	-1	-1	4		0	0						Untertest4.avi	0	880	547	72	111				0	Content		-72	-111	17241852	3193425612
17258	09:16:58.399	00:00:17.258	1036	-1024	-768	-1	-1	-1	-1	4	-1024	-768	-1	-1	-1	-1	4		0	0						Untertest4.avi	0	880	547	72	111				0	Content		-72	-111	17258301	3193442061
17275	09:16:58.416	00:00:17.274	1037	-1024	-768	-1	-1	-1	-1	4	-1024	-768	-1	-1	-1	-1	4		0	0						Untertest4.avi	0	880	547	72	111				0	Content		-72	-111	17274969	3193458729
17291	09:16:58.432	00:00:17.291	1038	-1024	-768	-1	-1	-1	-1	4	-1024	-768	-1	-1	-1	-1	4		0	0						Untertest4.avi	0	880	547	72	111				0	Content		-72	-111	17291371	3193475131
17308	09:16:58.449	00:00:17.308	1039	-1024	-768	-1	-1	-1	-1	4	-1024	-768	-1	-1	-1	-1	4		0	0						Untertest4.avi	0	880	547	72	111				0	Content		-72	-111	17308174	3193491934
17325	09:16:58.466	00:00:17.324	1040	-1024	-768	-1	-1	-1	-1	4	-1024	-768	-1	-1	-1	-1	4		0	0						Untertest4.avi	0	880	547	72	111				0	Content		-72	-111	17324771	3193508531
17341	09:16:58.482	00:00:17.341	1041	-1024	-768	-1	-1	-1	-1	4	-1024	-768	-1	-1	-1	-1	4		0	0						Untertest4.avi	0	880	547	72	111				0	Content		-72	-111	17341439	3193525199
17358	09:16:58.499	00:00:17.358	1042	-1024	-768	-1	-1	-1	-1	4	-1024	-768	-1	-1	-1	-1	4		0	0						Untertest4.avi	0	880	547	72	111				0	Content		-72	-111	17358248	3193542008
17375	09:16:58.516	00:00:17.374	1043	-1024	-768	-1	-1	-1	-1	4	-1024	-768	-1	-1	-1	-1	4		0	0						Untertest4.avi	0	880	547	72	111				0	Content		-72	-111	17374916	3193558676
17392	09:16:58.533	00:00:17.391	1044	-1024	-768	-1	-1	-1	-1	4	-1024	-768	-1	-1	-1	-1	4		0	0						Untertest4.avi	0	880	547	72	111				0	Content		-72	-111	17391583	3193575343
17409	09:16:58.550	00:00:17.408	1045	-1024	-768	-1	-1	-1	-1	4	-1024	-768	-1	-1	-1	-1	4		0	0						Untertest4.avi	0	880	547	72	111				0	Content		-72	-111	17408551	3193592311
17425	09:16:58.566	00:00:17.425	1046	-1024	-768	-1	-1	-1	-1	4	-1024	-768	-1	-1	-1	-1	4		0	0						Untertest4.avi	0	880	547	72	111				0	Content		-72	-111	17425219	3193608979
17442	09:16:58.583	00:00:17.441	1047	-1024	-768	-1	-1	-1	-1	4	-1024	-768	-1	-1	-1	-1	4		0	0						Untertest4.avi	0	880	547	72	111				0	Content		-72	-111	17441886	3193625646
17459	09:16:58.600	00:00:17.459	1048	-1024	-768	-1	-1	-1	-1	4	-1024	-768	-1	-1	-1	-1	4		0	0						Untertest4.avi	0	880	547	72	111				0	Content		-72	-111	17459186	3193642946
17476	09:16:58.617	00:00:17.475	1049	-1024	-768	-1	-1	-1	-1	4	-1024	-768	-1	-1	-1	-1	4		0	0						Untertest4.avi	0	880	547	72	111				0	Content		-72	-111	17475853	3193659613
17492	09:16:58.633	00:00:17.492	1050	-1024	-768	-1	-1	-1	-1	4	-1024	-768	-1	-1	-1	-1	4		0	0						Untertest4.avi	0	880	547	72	111				0	Content		-72	-111	17492200	3193675960
17509	09:16:58.650	00:00:17.508	1051	-1024	-768	-1	-1	-1	-1	4	-1024	-768	-1	-1	-1	-1	4		0	0						Untertest4.avi	0	880	547	72	111				0	Content		-72	-111	17508867	3193692627
17526	09:16:58.667	00:00:17.525	1052	-1024	-768	-1	-1	-1	-1	4	-1024	-768	-1	-1	-1	-1	4		0	0						Untertest4.avi	0	880	547	72	111				0	Content		-72	-111	17525535	3193709295
17542	09:16:58.683	00:00:17.542	1053	-1024	-768	-1	-1	-1	-1	4	-1024	-768	-1	-1	-1	-1	4		0	0						Untertest4.avi	0	880	547	72	111				0	Content		-72	-111	17542202	3193725962
17558	09:16:58.699	00:00:17.557	1054	-1024	-768	-1	-1	-1	-1	4	-1024	-768	-1	-1	-1	-1	4		0	0						Untertest4.avi	0	880	547	72	111				0	Content		-72	-111	17557856	3193741616
17574	09:16:58.715	00:00:17.574	1055	-1024	-768	-1	-1	-1	-1	4	-1024	-768	-1	-1	-1	-1	4		0	0						Untertest4.avi	0	880	547	72	111				0	Content		-72	-111	17574478	3193758238
17591	09:16:58.732	00:00:17.591	1056	-1024	-768	-1	-1	-1	-1	4	-1024	-768	-1	-1	-1	-1	4		0	0						Untertest4.avi	0	880	547	72	111				0	Content		-72	-111	17591166	3193774926
17608	09:16:58.749	00:00:17.607	1057	-1024	-768	-1	-1	-1	-1	4	-1024	-768	-1	-1	-1	-1	4		0	0						Untertest4.avi	0	880	547	72	111				0	Content		-72	-111	17607834	3193791594
17625	09:16:58.766	00:00:17.624	1058	-1024	-768	-1	-1	-1	-1	4	-1024	-768	-1	-1	-1	-1	4		0	0						Untertest4.avi	0	880	547	72	111				0	Content		-72	-111	17624501	3193808261
17641	09:16:58.782	00:00:17.641	1059	-1024	-768	-1	-1	-1	-1	4	-1024	-768	-1	-1	-1	-1	4		0	0						Untertest4.avi	0	880	547	72	111				0	Content		-72	-111	17641281	3193825041
17658	09:16:58.799	00:00:17.657	1060	-1024	-768	-1	-1	-1	-1	4	-1024	-768	-1	-1	-1	-1	4		0	0						Untertest4.avi	0	880	547	72	111				0	Content		-72	-111	17657847	3193841607
17675	09:16:58.816	00:00:17.674	1061	-1024	-768	-1	-1	-1	-1	4	-1024	-768	-1	-1	-1	-1	4		0	0						Untertest4.avi	0	880	547	72	111				0	Content		-72	-111	17674792	3193858552
17691	09:16:58.832	00:00:17.691	1062	-1024	-768	-1	-1	-1	-1	4	-1024	-768	-1	-1	-1	-1	4		0	0						Untertest4.avi	0	880	547	72	111				0	Content		-72	-111	17691459	3193875219
17708	09:16:58.849	00:00:17.708	1063	-1024	-768	-1	-1	-1	-1	4	-1024	-768	-1	-1	-1	-1	4		0	0						Untertest4.avi	0	880	547	72	111				0	Content		-72	-111	17708421	3193892181
17725	09:16:58.866	00:00:17.725	1064	-1024	-768	-1	-1	-1	-1	4	-1024	-768	-1	-1	-1	-1	4		0	0						Untertest4.avi	0	880	547	72	111				0	Content		-72	-111	17725088	3193908848
17742	09:16:58.883	00:00:17.741	1065	-1024	-768	-1	-1	-1	-1	4	-1024	-768	-1	-1	-1	-1	4		0	0						Untertest4.avi	0	880	547	72	111				0	Content		-72	-111	17741756	3193925516
17759	09:16:58.900	00:00:17.758	1066	-1024	-768	-1	-1	-1	-1	4	-1024	-768	-1	-1	-1	-1	4		0	0						Untertest4.avi	0	880	547	72	111				0	Content		-72	-111	17758833	3193942593
17776	09:16:58.917	00:00:17.775	1067	-1024	-768	-1	-1	-1	-1	4	-1024	-768	-1	-1	-1	-1	4		0	0						Untertest4.avi	0	880	547	72	111				0	Content		-72	-111	17775500	3193959260
17792	09:16:58.933	00:00:17.792	1068	-1024	-768	-1	-1	-1	-1	4	-1024	-768	-1	-1	-1	-1	4		0	0						Untertest4.avi	0	880	547	72	111				0	Content		-72	-111	17792168	3193975928
17808	09:16:58.949	00:00:17.808	1069	-1024	-768	-1	-1	-1	-1	4	-1024	-768	-1	-1	-1	-1	4		0	0						Untertest4.avi	0	880	547	72	111				0	Content		-72	-111	17808254	3193992014
17825	09:16:58.966	00:00:17.824	1070	-1024	-768	-1	-1	-1	-1	4	-1024	-768	-1	-1	-1	-1	4		0	0						Untertest4.avi	0	880	547	72	111				0	Content		-72	-111	17824922	3194008682
17841	09:16:58.982	00:00:17.841	1071	-1024	-768	-1	-1	-1	-1	4	-1024	-768	-1	-1	-1	-1	4		0	0						Untertest4.avi	0	880	547	72	111				0	Content		-72	-111	17841395	3194025155
17858	09:16:58.999	00:00:17.858	1072	-1024	-768	-1	-1	-1	-1	4	-1024	-768	-1	-1	-1	-1	4		0	0						Untertest4.avi	0	880	547	72	111				0	Content		-72	-111	17858063	3194041823
17875	09:16:59.016	00:00:17.874	1073	-1024	-768	-1	-1	-1	-1	4	-1024	-768	-1	-1	-1	-1	4		0	0						Untertest4.avi	0	880	547	72	111				0	Content		-72	-111	17874730	3194058490
17891	09:16:59.032	00:00:17.891	1074	-1024	-768	-1	-1	-1	-1	4	-1024	-768	-1	-1	-1	-1	4		0	0						Untertest4.avi	0	880	547	72	111				0	Content		-72	-111	17891089	3194074849
17908	09:16:59.049	00:00:17.907	1075	-1024	-768	-1	-1	-1	-1	4	-1024	-768	-1	-1	-1	-1	4		0	0						Untertest4.avi	0	880	547	72	111				0	Content		-72	-111	17907711	3194091471
17924	09:16:59.065	00:00:17.924	1076	-1024	-768	-1	-1	-1	-1	4	-1024	-768	-1	-1	-1	-1	4		0	0						Untertest4.avi	0	880	547	72	111				0	Content		-72	-111	17924387	3194108147
17941	09:16:59.082	00:00:17.940	1077	-1024	-768	-1	-1	-1	-1	4	-1024	-768	-1	-1	-1	-1	4		0	0						Untertest4.avi	0	880	547	72	111				0	Content		-72	-111	17940983	3194124743
17958	09:16:59.099	00:00:17.957	1078	-1024	-768	-1	-1	-1	-1	4	-1024	-768	-1	-1	-1	-1	4		0	0						Untertest4.avi	0	880	547	72	111				0	Content		-72	-111	17957650	3194141410
17975	09:16:59.116	00:00:17.974	1079	-1024	-768	-1	-1	-1	-1	4	-1024	-768	-1	-1	-1	-1	4		0	0						Untertest4.avi	0	880	547	72	111				0	Content		-72	-111	17974562	3194158322
17991	09:16:59.132	00:00:17.991	1080	-1024	-768	-1	-1	-1	-1	4	-1024	-768	-1	-1	-1	-1	4		0	0						Untertest4.avi	0	880	547	72	111				0	Content		-72	-111	17991229	3194174989
18008	09:16:59.149	00:00:18.008	1081	-1024	-768	-1	-1	-1	-1	4	-1024	-768	-1	-1	-1	-1	4		0	0						Untertest4.avi	0	880	547	72	111				0	Content		-72	-111	18008220	3194191980
18025	09:16:59.166	00:00:18.024	1082	-1024	-768	-1	-1	-1	-1	4	-1024	-768	-1	-1	-1	-1	4		0	0						Untertest4.avi	0	880	547	72	111				0	Content		-72	-111	18024887	3194208647
18042	09:16:59.183	00:00:18.041	1083	-1024	-768	-1	-1	-1	-1	4	-1024	-768	-1	-1	-1	-1	4		0	0						Untertest4.avi	0	880	547	72	111				0	Content		-72	-111	18041555	3194225315
18059	09:16:59.200	00:00:18.058	1084	-1024	-768	-1	-1	-1	-1	4	-1024	-768	-1	-1	-1	-1	4		0	0						Untertest4.avi	0	880	547	72	111				0	Content		-72	-111	18058825	3194242585
18075	09:16:59.216	00:00:18.075	1085	-1024	-768	-1	-1	-1	-1	4	-1024	-768	-1	-1	-1	-1	4		0	0						Untertest4.avi	0	880	547	72	111				0	Content		-72	-111	18075492	3194259252
18092	09:16:59.233	00:00:18.091	1086	-1024	-768	-1	-1	-1	-1	4	-1024	-768	-1	-1	-1	-1	4		0	0						Untertest4.avi	0	880	547	72	111				0	Content		-72	-111	18091826	3194275586
18108	09:16:59.249	00:00:18.108	1087	-1024	-768	-1	-1	-1	-1	4	-1024	-768	-1	-1	-1	-1	4		0	0						Untertest4.avi	0	880	547	72	111				0	Content		-72	-111	18108493	3194292253
18125	09:16:59.266	00:00:18.125	1088	-1024	-768	-1	-1	-1	-1	4	-1024	-768	-1	-1	-1	-1	4		0	0						Untertest4.avi	0	880	547	72	111				0	Content		-72	-111	18125161	3194308921
18142	09:16:59.283	00:00:18.141	1089	-1024	-768	-1	-1	-1	-1	4	-1024	-768	-1	-1	-1	-1	4		0	0						Untertest4.avi	0	880	547	72	111				0	Content		-72	-111	18141828	3194325588
18157	09:16:59.298	00:00:18.157	1090	-1024	-768	-1	-1	-1	-1	4	-1024	-768	-1	-1	-1	-1	4		0	0						Untertest4.avi	0	880	547	72	111				0	Content		-72	-111	18157458	3194341218
18174	09:16:59.315	00:00:18.174	1091	-1024	-768	-1	-1	-1	-1	4	-1024	-768	-1	-1	-1	-1	4		0	0						Untertest4.avi	0	880	547	72	111				0	Content		-72	-111	18174195	3194357955
18191	09:16:59.332	00:00:18.190	1092	-1024	-768	-1	-1	-1	-1	4	-1024	-768	-1	-1	-1	-1	4		0	0						Untertest4.avi	0	880	547	72	111				0	Content		-72	-111	18190880	3194374640
18208	09:16:59.349	00:00:18.207	1093	-1024	-768	-1	-1	-1	-1	4	-1024	-768	-1	-1	-1	-1	4		0	0						Untertest4.avi	0	880	547	72	111				0	Content		-72	-111	18207547	3194391307
18224	09:16:59.365	00:00:18.224	1094	-1024	-768	-1	-1	-1	-1	4	-1024	-768	-1	-1	-1	-1	4		0	0						Untertest4.avi	0	880	547	72	111				0	Content		-72	-111	18224215	3194407975
18241	09:16:59.382	00:00:18.240	1095	-1024	-768	-1	-1	-1	-1	4	-1024	-768	-1	-1	-1	-1	4		0	0						Untertest4.avi	0	880	547	72	111				0	Content		-72	-111	18240867	3194424627
18257	09:16:59.398	00:00:18.257	1096	-1024	-768	-1	-1	-1	-1	4	-1024	-768	-1	-1	-1	-1	4		0	0						Untertest4.avi	0	880	547	72	111				0	Content		-72	-111	18257453	3194441213
18274	09:16:59.415	00:00:18.274	1097	-1024	-768	-1	-1	-1	-1	4	-1024	-768	-1	-1	-1	-1	4		0	0						Untertest4.avi	0	880	547	72	111				0	Content		-72	-111	18274383	3194458143
18291	09:16:59.432	00:00:18.291	1098	-1024	-768	-1	-1	-1	-1	4	-1024	-768	-1	-1	-1	-1	4		0	0						Untertest4.avi	0	880	547	72	111				0	Content		-72	-111	18291050	3194474810
18308	09:16:59.449	00:00:18.308	1099	-1024	-768	-1	-1	-1	-1	4	-1024	-768	-1	-1	-1	-1	4		0	0						Untertest4.avi	0	880	547	72	111				0	Content		-72	-111	18308186	3194491946
18325	09:16:59.466	00:00:18.324	1100	-1024	-768	-1	-1	-1	-1	4	-1024	-768	-1	-1	-1	-1	4		0	0						Untertest4.avi	0	880	547	72	111				0	Content		-72	-111	18324853	3194508613
18342	09:16:59.483	00:00:18.341	1101	-1024	-768	-1	-1	-1	-1	4	-1024	-768	-1	-1	-1	-1	4		0	0						Untertest4.avi	0	880	547	72	111				0	Content		-72	-111	18341881	3194525641
18359	09:16:59.500	00:00:18.358	1102	-1024	-768	-1	-1	-1	-1	4	-1024	-768	-1	-1	-1	-1	4		0	0						Untertest4.avi	0	880	547	72	111				0	Content		-72	-111	18358548	3194542308
18375	09:16:59.516	00:00:18.375	1103	-1024	-768	-1	-1	-1	-1	4	-1024	-768	-1	-1	-1	-1	4		0	0						Untertest4.avi	0	880	547	72	111				0	Content		-72	-111	18375216	3194558976
18391	09:16:59.532	00:00:18.391	1104	-1024	-768	-1	-1	-1	-1	4	-1024	-768	-1	-1	-1	-1	4		0	0						Untertest4.avi	0	880	547	72	111				0	Content		-72	-111	18391263	3194575023
18408	09:16:59.549	00:00:18.407	1105	-1024	-768	-1	-1	-1	-1	4	-1024	-768	-1	-1	-1	-1	4		0	0						Untertest4.avi	0	880	547	72	111				0	Content		-72	-111	18407931	3194591691
18424	09:16:59.565	00:00:18.424	1106	-1024	-768	-1	-1	-1	-1	4	-1024	-768	-1	-1	-1	-1	4		0	0						Untertest4.avi	0	880	547	72	111				0	Content		-72	-111	18424391	3194608151
18441	09:16:59.582	00:00:18.441	1107	-1024	-768	-1	-1	-1	-1	4	-1024	-768	-1	-1	-1	-1	4		0	0						Untertest4.avi	0	880	547	72	111				0	Content		-72	-111	18441058	3194624818
18458	09:16:59.599	00:00:18.457	1108	-1024	-768	-1	-1	-1	-1	4	-1024	-768	-1	-1	-1	-1	4		0	0						Untertest4.avi	0	880	547	72	111				0	Content		-72	-111	18457726	3194641486
18474	09:16:59.615	00:00:18.473	1109	-1024	-768	-1	-1	-1	-1	4	-1024	-768	-1	-1	-1	-1	4		0	0						Untertest4.avi	0	880	547	72	111				0	Content		-72	-111	18473932	3194657692
18491	09:16:59.632	00:00:18.490	1110	-1024	-768	-1	-1	-1	-1	4	-1024	-768	-1	-1	-1	-1	4		0	0						Untertest4.avi	0	880	547	72	111				0	Content		-72	-111	18490678	3194674438
18507	09:16:59.648	00:00:18.507	1111	-1024	-768	-1	-1	-1	-1	4	-1024	-768	-1	-1	-1	-1	4		0	0						Untertest4.avi	0	880	547	72	111				0	Content		-72	-111	18507359	3194691119
18524	09:16:59.665	00:00:18.523	1112	-1024	-768	-1	-1	-1	-1	4	-1024	-768	-1	-1	-1	-1	4		0	0						Untertest4.avi	0	880	547	72	111				0	Content		-72	-111	18523956	3194707716
18541	09:16:59.682	00:00:18.540	1113	-1024	-768	-1	-1	-1	-1	4	-1024	-768	-1	-1	-1	-1	4		0	0						Untertest4.avi	0	880	547	72	111				0	Content		-72	-111	18540623	3194724383
18558	09:16:59.699	00:00:18.557	1114	-1024	-768	-1	-1	-1	-1	4	-1024	-768	-1	-1	-1	-1	4		0	0						Untertest4.avi	0	880	547	72	111				0	Content		-72	-111	18557528	3194741288
18574	09:16:59.715	00:00:18.574	1115	-1024	-768	-1	-1	-1	-1	4	-1024	-768	-1	-1	-1	-1	4		0	0						Untertest4.avi	0	880	547	72	111				0	Content		-72	-111	18574195	3194757955
18591	09:16:59.732	00:00:18.591	1116	-1024	-768	-1	-1	-1	-1	4	-1024	-768	-1	-1	-1	-1	4		0	0						Untertest4.avi	0	880	547	72	111				0	Content		-72	-111	18591190	3194774950
18608	09:16:59.749	00:00:18.607	1117	-1024	-768	-1	-1	-1	-1	4	-1024	-768	-1	-1	-1	-1	4		0	0						Untertest4.avi	0	880	547	72	111				0	Content		-72	-111	18607858	3194791618
18625	09:16:59.766	00:00:18.624	1118	-1024	-768	-1	-1	-1	-1	4	-1024	-768	-1	-1	-1	-1	4		0	0						Untertest4.avi	0	880	547	72	111				0	Content		-72	-111	18624525	3194808285
18642	09:16:59.783	00:00:18.641	1119	-1024	-768	-1	-1	-1	-1	4	-1024	-768	-1	-1	-1	-1	4		0	0						Untertest4.avi	0	880	547	72	111				0	Content		-72	-111	18641791	3194825551
18658	09:16:59.799	00:00:18.658	1120	-1024	-768	-1	-1	-1	-1	4	-1024	-768	-1	-1	-1	-1	4		0	0						Untertest4.avi	0	880	547	72	111				0	Content		-72	-111	18658458	3194842218
18675	09:16:59.816	00:00:18.674	1121	-1024	-768	-1	-1	-1	-1	4	-1024	-768	-1	-1	-1	-1	4		0	0						Untertest4.avi	0	880	547	72	111				0	Content		-72	-111	18674794	3194858554
18691	09:16:59.832	00:00:18.691	1122	-1024	-768	-1	-1	-1	-1	4	-1024	-768	-1	-1	-1	-1	4		0	0						Untertest4.avi	0	880	547	72	111				0	Content		-72	-111	18691461	3194875221
18708	09:16:59.849	00:00:18.708	1123	-1024	-768	-1	-1	-1	-1	4	-1024	-768	-1	-1	-1	-1	4		0	0						Untertest4.avi	0	880	547	72	111				0	Content		-72	-111	18708129	3194891889
18725	09:16:59.866	00:00:18.724	1124	-1024	-768	-1	-1	-1	-1	4	-1024	-768	-1	-1	-1	-1	4		0	0						Untertest4.avi	0	880	547	72	111				0	Content		-72	-111	18724796	3194908556
18740	09:16:59.881	00:00:18.740	1125	-1024	-768	-1	-1	-1	-1	4	-1024	-768	-1	-1	-1	-1	4		0	0						Untertest4.avi	0	880	547	72	111				0	Content		-72	-111	18740454	3194924214
18757	09:16:59.898	00:00:18.757	1126	-1024	-768	-1	-1	-1	-1	4	-1024	-768	-1	-1	-1	-1	4		0	0						Untertest4.avi	0	880	547	72	111				0	Content		-72	-111	18757182	3194940942
18774	09:16:59.915	00:00:18.773	1127	-1024	-768	-1	-1	-1	-1	4	-1024	-768	-1	-1	-1	-1	4		0	0						Untertest4.avi	0	880	547	72	111				0	Content		-72	-111	18773823	3194957583
18790	09:16:59.931	00:00:18.790	1128	-1024	-768	-1	-1	-1	-1	4	-1024	-768	-1	-1	-1	-1	4		0	0						Untertest4.avi	0	880	547	72	111				0	Content		-72	-111	18790491	3194974251
18807	09:16:59.948	00:00:18.807	1129	-1024	-768	-1	-1	-1	-1	4	-1024	-768	-1	-1	-1	-1	4		0	0						Untertest4.avi	0	880	547	72	111				0	Content		-72	-111	18807158	3194990918
18824	09:16:59.965	00:00:18.823	1130	-1024	-768	-1	-1	-1	-1	4	-1024	-768	-1	-1	-1	-1	4		0	0						Untertest4.avi	0	880	547	72	111				0	Content		-72	-111	18823850	3195007610
18840	09:16:59.981	00:00:18.840	1131	-1024	-768	-1	-1	-1	-1	4	-1024	-768	-1	-1	-1	-1	4		0	0						Untertest4.avi	0	880	547	72	111				0	Content		-72	-111	18840418	3195024178
18857	09:16:59.998	00:00:18.857	1132	-1024	-768	-1	-1	-1	-1	4	-1024	-768	-1	-1	-1	-1	4		0	0						Untertest4.avi	0	880	547	72	111				0	Content		-72	-111	18857353	3195041113
18874	09:17:00.015	00:00:18.874	1133	-1024	-768	-1	-1	-1	-1	4	-1024	-768	-1	-1	-1	-1	4		0	0						Untertest4.avi	0	880	547	72	111				0	Content		-72	-111	18874020	3195057780
18891	09:17:00.032	00:00:18.891	1134	-1024	-768	-1	-1	-1	-1	4	-1024	-768	-1	-1	-1	-1	4		0	0						Untertest4.avi	0	880	547	72	111				0	Content		-72	-111	18891155	3195074915
18908	09:17:00.049	00:00:18.907	1135	-1024	-768	-1	-1	-1	-1	4	-1024	-768	-1	-1	-1	-1	4		0	0						Untertest4.avi	0	880	547	72	111				0	Content		-72	-111	18907823	3195091583
18925	09:17:00.066	00:00:18.924	1136	-1024	-768	-1	-1	-1	-1	4	-1024	-768	-1	-1	-1	-1	4		0	0						Untertest4.avi	0	880	547	72	111				0	Content		-72	-111	18924851	3195108611
18942	09:17:00.083	00:00:18.941	1137	-1024	-768	-1	-1	-1	-1	4	-1024	-768	-1	-1	-1	-1	4		0	0						Untertest4.avi	0	880	547	72	111				0	Content		-72	-111	18941519	3195125279
18958	09:17:00.099	00:00:18.958	1138	-1024	-768	-1	-1	-1	-1	4	-1024	-768	-1	-1	-1	-1	4		0	0						Untertest4.avi	0	880	547	72	111				0	Content		-72	-111	18958186	3195141946
18974	09:17:00.115	00:00:18.974	1139	-1024	-768	-1	-1	-1	-1	4	-1024	-768	-1	-1	-1	-1	4		0	0						Untertest4.avi	0	880	547	72	111				0	Content		-72	-111	18974427	3195158187
18991	09:17:00.132	00:00:18.991	1140	-1024	-768	-1	-1	-1	-1	4	-1024	-768	-1	-1	-1	-1	4		0	0						Untertest4.avi	0	880	547	72	111				0	Content		-72	-111	18991094	3195174854
19008	09:17:00.149	00:00:19.007	1141	-1024	-768	-1	-1	-1	-1	4	-1024	-768	-1	-1	-1	-1	4		0	0						Untertest4.avi	0	880	547	72	111				0	Content		-72	-111	19007762	3195191522
19024	09:17:00.165	00:00:19.024	1142	-1024	-768	-1	-1	-1	-1	4	-1024	-768	-1	-1	-1	-1	4		0	0						Untertest4.avi	0	880	547	72	111				0	Content		-72	-111	19024183	3195207943
19041	09:17:00.182	00:00:19.040	1143	-1024	-768	-1	-1	-1	-1	4	-1024	-768	-1	-1	-1	-1	4		0	0						Untertest4.avi	0	880	547	72	111				0	Content		-72	-111	19040851	3195224611
19058	09:17:00.199	00:00:19.057	1144	-1024	-768	-1	-1	-1	-1	4	-1024	-768	-1	-1	-1	-1	4		0	0						Untertest4.avi	0	880	547	72	111				0	Content		-72	-111	19057518	3195241278
19074	09:17:00.215	00:00:19.073	1145	-1024	-768	-1	-1	-1	-1	4	-1024	-768	-1	-1	-1	-1	4		0	0						Untertest4.avi	0	880	547	72	111				0	Content		-72	-111	19073650	3195257410
19090	09:17:00.231	00:00:19.090	1146	-1024	-768	-1	-1	-1	-1	4	-1024	-768	-1	-1	-1	-1	4		0	0						Untertest4.avi	0	880	547	72	111				0	Content		-72	-111	19090275	3195274035
19107	09:17:00.248	00:00:19.106	1147	-1024	-768	-1	-1	-1	-1	4	-1024	-768	-1	-1	-1	-1	4		0	0						Untertest4.avi	0	880	547	72	111				0	Content		-72	-111	19106954	3195290714
19124	09:17:00.265	00:00:19.123	1148	-1024	-768	-1	-1	-1	-1	4	-1024	-768	-1	-1	-1	-1	4		0	0						Untertest4.avi	0	880	547	72	111				0	Content		-72	-111	19123649	3195307409
19140	09:17:00.281	00:00:19.140	1149	-1024	-768	-1	-1	-1	-1	4	-1024	-768	-1	-1	-1	-1	4		0	0						Untertest4.avi	0	880	547	72	111				0	Content		-72	-111	19140487	3195324247
19157	09:17:00.298	00:00:19.157	1150	-1024	-768	-1	-1	-1	-1	4	-1024	-768	-1	-1	-1	-1	4		0	0						Untertest4.avi	0	880	547	72	111				0	Content		-72	-111	19157155	3195340915
19174	09:17:00.315	00:00:19.173	1151	-1024	-768	-1	-1	-1	-1	4	-1024	-768	-1	-1	-1	-1	4		0	0						Untertest4.avi	0	880	547	72	111				0	Content		-72	-111	19173822	3195357582
19191	09:17:00.332	00:00:19.190	1152	-1024	-768	-1	-1	-1	-1	4	-1024	-768	-1	-1	-1	-1	4		0	0						Untertest4.avi	0	880	547	72	111				0	Content		-72	-111	19190806	3195374566
19207	09:17:00.348	00:00:19.207	1153	-1024	-768	-1	-1	-1	-1	4	-1024	-768	-1	-1	-1	-1	4		0	0						Untertest4.avi	0	880	547	72	111				0	Content		-72	-111	19207473	3195391233
19224	09:17:00.365	00:00:19.224	1154	-1024	-768	-1	-1	-1	-1	4	-1024	-768	-1	-1	-1	-1	4		0	0						Untertest4.avi	0	880	547	72	111				0	Content		-72	-111	19224141	3195407901
19241	09:17:00.382	00:00:19.241	1155	-1024	-768	-1	-1	-1	-1	4	-1024	-768	-1	-1	-1	-1	4		0	0						Untertest4.avi	0	880	547	72	111				0	Content		-72	-111	19241455	3195425215
19258	09:17:00.399	00:00:19.258	1156	-1024	-768	-1	-1	-1	-1	4	-1024	-768	-1	-1	-1	-1	4		0	0						Untertest4.avi	0	880	547	72	111				0	Content		-72	-111	19258122	3195441882
19274	09:17:00.415	00:00:19.274	1157	-1024	-768	-1	-1	-1	-1	4	-1024	-768	-1	-1	-1	-1	4		0	0						Untertest4.avi	0	880	547	72	111				0	Content		-72	-111	19274338	3195458098
19291	09:17:00.432	00:00:19.291	1158	-1024	-768	-1	-1	-1	-1	4	-1024	-768	-1	-1	-1	-1	4		0	0						Untertest4.avi	0	880	547	72	111				0	Content		-72	-111	19291005	3195474765
19308	09:17:00.449	00:00:19.307	1159	-1024	-768	-1	-1	-1	-1	4	-1024	-768	-1	-1	-1	-1	4		0	0						Untertest4.avi	0	880	547	72	111				0	Content		-72	-111	19307673	3195491433
19323	09:17:00.464	00:00:19.323	1160	-1024	-768	-1	-1	-1	-1	4	-1024	-768	-1	-1	-1	-1	4		0	0						Untertest4.avi	0	880	547	72	111				0	Content		-72	-111	19323391	3195507151
19340	09:17:00.481	00:00:19.340	1161	-1024	-768	-1	-1	-1	-1	4	-1024	-768	-1	-1	-1	-1	4		0	0						Untertest4.avi	0	880	547	72	111				0	Content		-72	-111	19340138	3195523898
19357	09:17:00.498	00:00:19.356	1162	-1024	-768	-1	-1	-1	-1	4	-1024	-768	-1	-1	-1	-1	4		0	0						Untertest4.avi	0	880	547	72	111				0	Content		-72	-111	19356783	3195540543
19373	09:17:00.514	00:00:19.373	1163	-1024	-768	-1	-1	-1	-1	4	-1024	-768	-1	-1	-1	-1	4		0	0						Untertest4.avi	0	880	547	72	111				0	Content		-72	-111	19373451	3195557211
19390	09:17:00.531	00:00:19.390	1164	-1024	-768	-1	-1	-1	-1	4	-1024	-768	-1	-1	-1	-1	4		0	0						Untertest4.avi	0	880	547	72	111				0	Content		-72	-111	19390118	3195573878
19407	09:17:00.548	00:00:19.406	1165	-1024	-768	-1	-1	-1	-1	4	-1024	-768	-1	-1	-1	-1	4		0	0						Untertest4.avi	0	880	547	72	111				0	Content		-72	-111	19406815	3195590575
19423	09:17:00.564	00:00:19.423	1166	-1024	-768	-1	-1	-1	-1	4	-1024	-768	-1	-1	-1	-1	4		0	0						Untertest4.avi	0	880	547	72	111				0	Content		-72	-111	19423385	3195607145
19440	09:17:00.581	00:00:19.440	1167	-1024	-768	-1	-1	-1	-1	4	-1024	-768	-1	-1	-1	-1	4		0	0						Untertest4.avi	0	880	547	72	111				0	Content		-72	-111	19440017	3195623777
19457	09:17:00.598	00:00:19.457	1168	-1024	-768	-1	-1	-1	-1	4	-1024	-768	-1	-1	-1	-1	4		0	0						Untertest4.avi	0	880	547	72	111				0	Content		-72	-111	19457098	3195640858
19474	09:17:00.615	00:00:19.473	1169	-1024	-768	-1	-1	-1	-1	4	-1024	-768	-1	-1	-1	-1	4		0	0						Untertest4.avi	0	880	547	72	111				0	Content		-72	-111	19473765	3195657525
19490	09:17:00.631	00:00:19.490	1170	-1024	-768	-1	-1	-1	-1	4	-1024	-768	-1	-1	-1	-1	4		0	0						Untertest4.avi	0	880	547	72	111				0	Content		-72	-111	19490433	3195674193
19508	09:17:00.649	00:00:19.507	1171	-1024	-768	-1	-1	-1	-1	4	-1024	-768	-1	-1	-1	-1	4		0	0						Untertest4.avi	0	880	547	72	111				0	Content		-72	-111	19507583	3195691343
19524	09:17:00.665	00:00:19.524	1172	-1024	-768	-1	-1	-1	-1	4	-1024	-768	-1	-1	-1	-1	4		0	0						Untertest4.avi	0	880	547	72	111				0	Content		-72	-111	19524251	3195708011
19541	09:17:00.682	00:00:19.540	1173	-1024	-768	-1	-1	-1	-1	4	-1024	-768	-1	-1	-1	-1	4		0	0						Untertest4.avi	0	880	547	72	111				0	Content		-72	-111	19540918	3195724678
19557	09:17:00.698	00:00:19.557	1174	-1024	-768	-1	-1	-1	-1	4	-1024	-768	-1	-1	-1	-1	4		0	0						Untertest4.avi	0	880	547	72	111				0	Content		-72	-111	19557088	3195740848
19574	09:17:00.715	00:00:19.573	1175	-1024	-768	-1	-1	-1	-1	4	-1024	-768	-1	-1	-1	-1	4		0	0						Untertest4.avi	0	880	547	72	111				0	Content		-72	-111	19573755	3195757515
19590	09:17:00.731	00:00:19.590	1176	-1024	-768	-1	-1	-1	-1	4	-1024	-768	-1	-1	-1	-1	4		0	0						Untertest4.avi	0	880	547	72	111				0	Content		-72	-111	19590254	3195774014
19607	09:17:00.748	00:00:19.606	1177	-1024	-768	-1	-1	-1	-1	4	-1024	-768	-1	-1	-1	-1	4		0	0						Untertest4.avi	0	880	547	72	111				0	Content		-72	-111	19606922	3195790682
19624	09:17:00.765	00:00:19.623	1178	-1024	-768	-1	-1	-1	-1	4	-1024	-768	-1	-1	-1	-1	4		0	0						Untertest4.avi	0	880	547	72	111				0	Content		-72	-111	19623589	3195807349
19640	09:17:00.781	00:00:19.639	1179	-1024	-768	-1	-1	-1	-1	4	-1024	-768	-1	-1	-1	-1	4		0	0						Untertest4.avi	0	880	547	72	111				0	Content		-72	-111	19639876	3195823636
19657	09:17:00.798	00:00:19.656	1180	-1024	-768	-1	-1	-1	-1	4	-1024	-768	-1	-1	-1	-1	4		0	0						Untertest4.avi	0	880	547	72	111				0	Content		-72	-111	19656622	3195840382
19673	09:17:00.814	00:00:19.673	1181	-1024	-768	-1	-1	-1	-1	4	-1024	-768	-1	-1	-1	-1	4		0	0						Untertest4.avi	0	880	547	72	111				0	Content		-72	-111	19673248	3195857008
19690	09:17:00.831	00:00:19.689	1182	-1024	-768	-1	-1	-1	-1	4	-1024	-768	-1	-1	-1	-1	4		0	0						Untertest4.avi	0	880	547	72	111				0	Content		-72	-111	19689915	3195873675
19707	09:17:00.848	00:00:19.706	1183	-1024	-768	-1	-1	-1	-1	4	-1024	-768	-1	-1	-1	-1	4		0	0						Untertest4.avi	0	880	547	72	111				0	Content		-72	-111	19706583	3195890343
19723	09:17:00.864	00:00:19.723	1184	-1024	-768	-1	-1	-1	-1	4	-1024	-768	-1	-1	-1	-1	4		0	0						Untertest4.avi	0	880	547	72	111				0	Content		-72	-111	19723228	3195906988
19740	09:17:00.881	00:00:19.739	1185	-1024	-768	-1	-1	-1	-1	4	-1024	-768	-1	-1	-1	-1	4		0	0						Untertest4.avi	0	880	547	72	111				0	Content		-72	-111	19739896	3195923656
19757	09:17:00.898	00:00:19.756	1186	-1024	-768	-1	-1	-1	-1	4	-1024	-768	-1	-1	-1	-1	4		0	0						Untertest4.avi	0	880	547	72	111				0	Content		-72	-111	19756821	3195940581
19773	09:17:00.914	00:00:19.773	1187	-1024	-768	-1	-1	-1	-1	4	-1024	-768	-1	-1	-1	-1	4		0	0						Untertest4.avi	0	880	547	72	111				0	Content		-72	-111	19773488	3195957248
19790	09:17:00.931	00:00:19.790	1188	-1024	-768	-1	-1	-1	-1	4	-1024	-768	-1	-1	-1	-1	4		0	0						Untertest4.avi	0	880	547	72	111				0	Content		-72	-111	19790449	3195974209
19807	09:17:00.948	00:00:19.807	1189	-1024	-768	-1	-1	-1	-1	4	-1024	-768	-1	-1	-1	-1	4		0	0						Untertest4.avi	0	880	547	72	111				0	Content		-72	-111	19807116	3195990876
19824	09:17:00.965	00:00:19.823	1190	-1024	-768	-1	-1	-1	-1	4	-1024	-768	-1	-1	-1	-1	4		0	0						Untertest4.avi	0	880	547	72	111				0	Content		-72	-111	19823784	3196007544
19841	09:17:00.982	00:00:19.841	1191	-1024	-768	-1	-1	-1	-1	4	-1024	-768	-1	-1	-1	-1	4		0	0						Untertest4.avi	0	880	547	72	111				0	Content		-72	-111	19841012	3196024772
19858	09:17:00.999	00:00:19.857	1192	-1024	-768	-1	-1	-1	-1	4	-1024	-768	-1	-1	-1	-1	4		0	0						Untertest4.avi	0	880	547	72	111				0	Content		-72	-111	19857680	3196041440
19874	09:17:01.015	00:00:19.873	1193	-1024	-768	-1	-1	-1	-1	4	-1024	-768	-1	-1	-1	-1	4		0	0						Untertest4.avi	0	880	547	72	111				0	Content		-72	-111	19873909	3196057669
19891	09:17:01.032	00:00:19.890	1194	-1024	-768	-1	-1	-1	-1	4	-1024	-768	-1	-1	-1	-1	4		0	0						Untertest4.avi	0	880	547	72	111				0	Content		-72	-111	19890577	3196074337
19907	09:17:01.048	00:00:19.907	1195	-1024	-768	-1	-1	-1	-1	4	-1024	-768	-1	-1	-1	-1	4		0	0						Untertest4.avi	0	880	547	72	111				0	Content		-72	-111	19907245	3196091005
19923	09:17:01.064	00:00:19.922	1196	-1024	-768	-1	-1	-1	-1	4	-1024	-768	-1	-1	-1	-1	4		0	0						Untertest4.avi	0	880	547	72	111				0	Content		-72	-111	19922987	3196106747
19940	09:17:01.081	00:00:19.939	1197	-1024	-768	-1	-1	-1	-1	4	-1024	-768	-1	-1	-1	-1	4		0	0						Untertest4.avi	0	880	547	72	111				0	Content		-72	-111	19939733	3196123493
19956	09:17:01.097	00:00:19.956	1198	-1024	-768	-1	-1	-1	-1	4	-1024	-768	-1	-1	-1	-1	4		0	0						Untertest4.avi	0	880	547	72	111				0	Content		-72	-111	19956419	3196140179
19973	09:17:01.114	00:00:19.973	1199	-1024	-768	-1	-1	-1	-1	4	-1024	-768	-1	-1	-1	-1	4		0	0						Untertest4.avi	0	880	547	72	111				0	Content		-72	-111	19973087	3196156847
19990	09:17:01.131	00:00:19.989	1200	-1024	-768	-1	-1	-1	-1	4	-1024	-768	-1	-1	-1	-1	4		0	0						Untertest4.avi	0	880	547	72	111				0	Content		-72	-111	19989754	3196173514
20006	09:17:01.147	00:00:20.006	1201	-1024	-768	-1	-1	-1	-1	4	-1024	-768	-1	-1	-1	-1	4		0	0						Untertest4.avi	0	880	547	72	111				0	Content		-72	-111	20006372	3196190132
20023	09:17:01.164	00:00:20.023	1202	-1024	-768	-1	-1	-1	-1	4	-1024	-768	-1	-1	-1	-1	4		0	0						Untertest4.avi	0	880	547	72	111				0	Content		-72	-111	20023039	3196206799
20040	09:17:01.181	00:00:20.039	1203	-1024	-768	-1	-1	-1	-1	4	-1024	-768	-1	-1	-1	-1	4		0	0						Untertest4.avi	0	880	547	72	111				0	Content		-72	-111	20039707	3196223467
20056	09:17:01.197	00:00:20.056	1204	-1024	-768	-1	-1	-1	-1	4	-1024	-768	-1	-1	-1	-1	4		0	0						Untertest4.avi	0	880	547	72	111				0	Content		-72	-111	20056342	3196240102
20073	09:17:01.214	00:00:20.073	1205	-1024	-768	-1	-1	-1	-1	4	-1024	-768	-1	-1	-1	-1	4		0	0						Untertest4.avi	0	880	547	72	111				0	Content		-72	-111	20073010	3196256770
20090	09:17:01.231	00:00:20.089	1206	-1024	-768	-1	-1	-1	-1	4	-1024	-768	-1	-1	-1	-1	4		0	0						Untertest4.avi	0	880	547	72	111				0	Content		-72	-111	20089833	3196273593
20106	09:17:01.247	00:00:20.106	1207	-1024	-768	-1	-1	-1	-1	4	-1024	-768	-1	-1	-1	-1	4		0	0						Untertest4.avi	0	880	547	72	111				0	Content		-72	-111	20106500	3196290260
20123	09:17:01.264	00:00:20.123	1208	-1024	-768	-1	-1	-1	-1	4	-1024	-768	-1	-1	-1	-1	4		0	0						Untertest4.avi	0	880	547	72	111				0	Content		-72	-111	20123168	3196306928
20140	09:17:01.281	00:00:20.140	1209	-1024	-768	-1	-1	-1	-1	4	-1024	-768	-1	-1	-1	-1	4		0	0						Untertest4.avi	0	880	547	72	111				0	Content		-72	-111	20140318	3196324078
20157	09:17:01.298	00:00:20.156	1210	-1024	-768	-1	-1	-1	-1	4	-1024	-768	-1	-1	-1	-1	4		0	0						Untertest4.avi	0	880	547	72	111				0	Content		-72	-111	20156986	3196340746
20174	09:17:01.315	00:00:20.174	1211	-1024	-768	-1	-1	-1	-1	4	-1024	-768	-1	-1	-1	-1	4		0	0						Untertest4.avi	0	880	547	72	111				0	Content		-72	-111	20174031	3196357791
20191	09:17:01.332	00:00:20.190	1212	-1024	-768	-1	-1	-1	-1	4	-1024	-768	-1	-1	-1	-1	4		0	0						Untertest4.avi	0	880	547	72	111				0	Content		-72	-111	20190699	3196374459
20207	09:17:01.348	00:00:20.207	1213	-1024	-768	-1	-1	-1	-1	4	-1024	-768	-1	-1	-1	-1	4		0	0						Untertest4.avi	0	880	547	72	111				0	Content		-72	-111	20207366	3196391126
20224	09:17:01.365	00:00:20.223	1214	-1024	-768	-1	-1	-1	-1	4	-1024	-768	-1	-1	-1	-1	4		0	0						Untertest4.avi	0	880	547	72	111				0	Content		-72	-111	20223649	3196407409
20240	09:17:01.381	00:00:20.240	1215	-1024	-768	-1	-1	-1	-1	4	-1024	-768	-1	-1	-1	-1	4		0	0						Untertest4.avi	0	880	547	72	111				0	Content		-72	-111	20240317	3196424077
20257	09:17:01.398	00:00:20.256	1216	-1024	-768	-1	-1	-1	-1	4	-1024	-768	-1	-1	-1	-1	4		0	0						Untertest4.avi	0	880	547	72	111				0	Content		-72	-111	20256984	3196440744
20273	09:17:01.414	00:00:20.273	1217	-1024	-768	-1	-1	-1	-1	4	-1024	-768	-1	-1	-1	-1	4		0	0						Untertest4.avi	0	880	547	72	111				0	Content		-72	-111	20273395	3196457155
20290	09:17:01.431	00:00:20.290	1218	-1024	-768	-1	-1	-1	-1	4	-1024	-768	-1	-1	-1	-1	4		0	0						Untertest4.avi	0	880	547	72	111				0	Content		-72	-111	20290062	3196473822
20307	09:17:01.448	00:00:20.306	1219	-1024	-768	-1	-1	-1	-1	4	-1024	-768	-1	-1	-1	-1	4		0	0						Untertest4.avi	0	880	547	72	111				0	Content		-72	-111	20306730	3196490490
20323	09:17:01.464	00:00:20.322	1220	-1024	-768	-1	-1	-1	-1	4	-1024	-768	-1	-1	-1	-1	4		0	0						Untertest4.avi	0	880	547	72	111				0	Content		-72	-111	20322836	3196506596
20339	09:17:01.480	00:00:20.339	1221	-1024	-768	-1	-1	-1	-1	4	-1024	-768	-1	-1	-1	-1	4		0	0						Untertest4.avi	0	880	547	72	111				0	Content		-72	-111	20339460	3196523220
20356	09:17:01.497	00:00:20.356	1222	-1024	-768	-1	-1	-1	-1	4	-1024	-768	-1	-1	-1	-1	4		0	0						Untertest4.avi	0	880	547	72	111				0	Content		-72	-111	20356126	3196539886
20373	09:17:01.514	00:00:20.372	1223	-1024	-768	-1	-1	-1	-1	4	-1024	-768	-1	-1	-1	-1	4		0	0						Untertest4.avi	0	880	547	72	111				0	Content		-72	-111	20372794	3196556554
20389	09:17:01.530	00:00:20.389	1224	-1024	-768	-1	-1	-1	-1	4	-1024	-768	-1	-1	-1	-1	4		0	0						Untertest4.avi	0	880	547	72	111				0	Content		-72	-111	20389461	3196573221
20406	09:17:01.547	00:00:20.406	1225	-1024	-768	-1	-1	-1	-1	4	-1024	-768	-1	-1	-1	-1	4		0	0						Untertest4.avi	0	880	547	72	111				0	Content		-72	-111	20406084	3196589844
20423	09:17:01.564	00:00:20.422	1226	-1024	-768	-1	-1	-1	-1	4	-1024	-768	-1	-1	-1	-1	4		0	0						Untertest4.avi	0	880	547	72	111				0	Content		-72	-111	20422752	3196606512
20439	09:17:01.580	00:00:20.439	1227	-1024	-768	-1	-1	-1	-1	4	-1024	-768	-1	-1	-1	-1	4		0	0						Untertest4.avi	0	880	547	72	111				0	Content		-72	-111	20439419	3196623179
20456	09:17:01.597	00:00:20.456	1228	-1024	-768	-1	-1	-1	-1	4	-1024	-768	-1	-1	-1	-1	4		0	0						Untertest4.avi	0	880	547	72	111				0	Content		-72	-111	20456316	3196640076
20473	09:17:01.614	00:00:20.472	1229	-1024	-768	-1	-1	-1	-1	4	-1024	-768	-1	-1	-1	-1	4		0	0						Untertest4.avi	0	880	547	72	111				0	Content		-72	-111	20472983	3196656743
20490	09:17:01.631	00:00:20.489	1230	-1024	-768	-1	-1	-1	-1	4	-1024	-768	-1	-1	-1	-1	4		0	0						Untertest4.avi	0	880	547	72	111				0	Content		-72	-111	20489971	3196673731
20507	09:17:01.648	00:00:20.506	1231	-1024	-768	-1	-1	-1	-1	4	-1024	-768	-1	-1	-1	-1	4		0	0						Untertest4.avi	0	880	547	72	111				0	Content		-72	-111	20506638	3196690398
20523	09:17:01.664	00:00:20.523	1232	-1024	-768	-1	-1	-1	-1	4	-1024	-768	-1	-1	-1	-1	4		0	0						Untertest4.avi	0	880	547	72	111				0	Content		-72	-111	20523306	3196707066
20541	09:17:01.682	00:00:20.540	1233	-1024	-768	-1	-1	-1	-1	4	-1024	-768	-1	-1	-1	-1	4		0	0						Untertest4.avi	0	880	547	72	111				0	Content		-72	-111	20540564	3196724324
20557	09:17:01.698	00:00:20.557	1234	-1024	-768	-1	-1	-1	-1	4	-1024	-768	-1	-1	-1	-1	4		0	0						Untertest4.avi	0	880	547	72	111				0	Content		-72	-111	20557232	3196740992
20573	09:17:01.714	00:00:20.573	1235	-1024	-768	-1	-1	-1	-1	4	-1024	-768	-1	-1	-1	-1	4		0	0						Untertest4.avi	0	880	547	72	111				0	Content		-72	-111	20573470	3196757230
20590	09:17:01.731	00:00:20.590	1236	-1024	-768	-1	-1	-1	-1	4	-1024	-768	-1	-1	-1	-1	4		0	0						Untertest4.avi	0	880	547	72	111				0	Content		-72	-111	20590137	3196773897
20607	09:17:01.748	00:00:20.606	1237	-1024	-768	-1	-1	-1	-1	4	-1024	-768	-1	-1	-1	-1	4		0	0						Untertest4.avi	0	880	547	72	111				0	Content		-72	-111	20606805	3196790565
20623	09:17:01.764	00:00:20.622	1238	-1024	-768	-1	-1	-1	-1	4	-1024	-768	-1	-1	-1	-1	4		0	0						Untertest4.avi	0	880	547	72	111				0	Content		-72	-111	20622568	3196806328
20639	09:17:01.780	00:00:20.639	1239	-1024	-768	-1	-1	-1	-1	4	-1024	-768	-1	-1	-1	-1	4		0	0						Untertest4.avi	0	880	547	72	111				0	Content		-72	-111	20639204	3196822964
20656	09:17:01.797	00:00:20.655	1240	-1024	-768	-1	-1	-1	-1	4	-1024	-768	-1	-1	-1	-1	4		0	0						Untertest4.avi	0	880	547	72	111				0	Content		-72	-111	20655883	3196839643
20673	09:17:01.814	00:00:20.672	1241	-1024	-768	-1	-1	-1	-1	4	-1024	-768	-1	-1	-1	-1	4		0	0						Untertest4.avi	0	880	547	72	111				0	Content		-72	-111	20672551	3196856311
20689	09:17:01.830	00:00:20.689	1242	-1024	-768	-1	-1	-1	-1	4	-1024	-768	-1	-1	-1	-1	4		0	0						Untertest4.avi	0	880	547	72	111				0	Content		-72	-111	20689218	3196872978
20706	09:17:01.847	00:00:20.705	1243	-1024	-768	-1	-1	-1	-1	4	-1024	-768	-1	-1	-1	-1	4		0	0						Untertest4.avi	0	880	547	72	111				0	Content		-72	-111	20705879	3196889639
20723	09:17:01.864	00:00:20.722	1244	-1024	-768	-1	-1	-1	-1	4	-1024	-768	-1	-1	-1	-1	4		0	0						Untertest4.avi	0	880	547	72	111				0	Content		-72	-111	20722546	3196906306
20739	09:17:01.880	00:00:20.739	1245	-1024	-768	-1	-1	-1	-1	4	-1024	-768	-1	-1	-1	-1	4		0	0						Untertest4.avi	0	880	547	72	111				0	Content		-72	-111	20739214	3196922974
20756	09:17:01.897	00:00:20.755	1246	-1024	-768	-1	-1	-1	-1	4	-1024	-768	-1	-1	-1	-1	4		0	0						Untertest4.avi	0	880	547	72	111				0	Content		-72	-111	20755894	3196939654
20773	09:17:01.914	00:00:20.772	1247	-1024	-768	-1	-1	-1	-1	4	-1024	-768	-1	-1	-1	-1	4		0	0						Untertest4.avi	0	880	547	72	111				0	Content		-72	-111	20772561	3196956321
20789	09:17:01.930	00:00:20.789	1248	-1024	-768	-1	-1	-1	-1	4	-1024	-768	-1	-1	-1	-1	4		0	0						Untertest4.avi	0	880	547	72	111				0	Content		-72	-111	20789396	3196973156
20806	09:17:01.947	00:00:20.806	1249	-1024	-768	-1	-1	-1	-1	4	-1024	-768	-1	-1	-1	-1	4		0	0						Untertest4.avi	0	880	547	72	111				0	Content		-72	-111	20806063	3196989823
20823	09:17:01.964	00:00:20.822	1250	-1024	-768	-1	-1	-1	-1	4	-1024	-768	-1	-1	-1	-1	4		0	0						Untertest4.avi	0	880	547	72	111				0	Content		-72	-111	20822731	3197006491
20840	09:17:01.981	00:00:20.839	1251	-1024	-768	-1	-1	-1	-1	4	-1024	-768	-1	-1	-1	-1	4		0	0						Untertest4.avi	0	880	547	72	111				0	Content		-72	-111	20839893	3197023653
20857	09:17:01.998	00:00:20.856	1252	-1024	-768	-1	-1	-1	-1	4	-1024	-768	-1	-1	-1	-1	4		0	0						Untertest4.avi	0	880	547	72	111				0	Content		-72	-111	20856561	3197040321
20874	09:17:02.015	00:00:20.873	1253	-1024	-768	-1	-1	-1	-1	4	-1024	-768	-1	-1	-1	-1	4		0	0						Untertest4.avi	0	880	547	72	111				0	Content		-72	-111	20873599	3197057359
20890	09:17:02.031	00:00:20.890	1254	-1024	-768	-1	-1	-1	-1	4	-1024	-768	-1	-1	-1	-1	4		0	0						Untertest4.avi	0	880	547	72	111				0	Content		-72	-111	20890267	3197074027
20907	09:17:02.048	00:00:20.906	1255	-1024	-768	-1	-1	-1	-1	4	-1024	-768	-1	-1	-1	-1	4		0	0						Untertest4.avi	0	880	547	72	111				0	Content		-72	-111	20906935	3197090695
20923	09:17:02.064	00:00:20.923	1256	-1024	-768	-1	-1	-1	-1	4	-1024	-768	-1	-1	-1	-1	4		0	0						Untertest4.avi	0	880	547	72	111				0	Content		-72	-111	20923181	3197106941
20940	09:17:02.081	00:00:20.939	1257	-1024	-768	-1	-1	-1	-1	4	-1024	-768	-1	-1	-1	-1	4		0	0						Untertest4.avi	0	880	547	72	111				0	Content		-72	-111	20939849	3197123609
20957	09:17:02.098	00:00:20.956	1258	-1024	-768	-1	-1	-1	-1	4	-1024	-768	-1	-1	-1	-1	4		0	0						Untertest4.avi	0	880	547	72	111				0	Content		-72	-111	20956516	3197140276
20973	09:17:02.114	00:00:20.972	1259	-1024	-768	-1	-1	-1	-1	4	-1024	-768	-1	-1	-1	-1	4		0	0						Untertest4.avi	0	880	547	72	111				0	Content		-72	-111	20972903	3197156663
20990	09:17:02.131	00:00:20.989	1260	-1024	-768	-1	-1	-1	-1	4	-1024	-768	-1	-1	-1	-1	4		0	0						Untertest4.avi	0	880	547	72	111				0	Content		-72	-111	20989570	3197173330
21006	09:17:02.147	00:00:21.006	1261	-1024	-768	-1	-1	-1	-1	4	-1024	-768	-1	-1	-1	-1	4		0	0						Untertest4.avi	0	880	547	72	111				0	Content		-72	-111	21006238	3197189998
21022	09:17:02.163	00:00:21.022	1262	-1024	-768	-1	-1	-1	-1	4	-1024	-768	-1	-1	-1	-1	4		0	0						Untertest4.avi	0	880	547	72	111				0	Content		-72	-111	21022419	3197206179
21039	09:17:02.180	00:00:21.039	1263	-1024	-768	-1	-1	-1	-1	4	-1024	-768	-1	-1	-1	-1	4		0	0						Untertest4.avi	0	880	547	72	111				0	Content		-72	-111	21039044	3197222804
21056	09:17:02.197	00:00:21.055	1264	-1024	-768	-1	-1	-1	-1	4	-1024	-768	-1	-1	-1	-1	4		0	0						Untertest4.avi	0	880	547	72	111				0	Content		-72	-111	21055669	3197239429
21072	09:17:02.213	00:00:21.072	1265	-1024	-768	-1	-1	-1	-1	4	-1024	-768	-1	-1	-1	-1	4		0	0						Untertest4.avi	0	880	547	72	111				0	Content		-72	-111	21072337	3197256097
21089	09:17:02.230	00:00:21.089	1266	-1024	-768	-1	-1	-1	-1	4	-1024	-768	-1	-1	-1	-1	4		0	0						Untertest4.avi	0	880	547	72	111				0	Content		-72	-111	21089005	3197272765
21106	09:17:02.247	00:00:21.105	1267	-1024	-768	-1	-1	-1	-1	4	-1024	-768	-1	-1	-1	-1	4		0	0						Untertest4.avi	0	880	547	72	111				0	Content		-72	-111	21105651	3197289411
21122	09:17:02.263	00:00:21.122	1268	-1024	-768	-1	-1	-1	-1	4	-1024	-768	-1	-1	-1	-1	4		0	0						Untertest4.avi	0	880	547	72	111				0	Content		-72	-111	21122319	3197306079
21139	09:17:02.280	00:00:21.139	1269	-1024	-768	-1	-1	-1	-1	4	-1024	-768	-1	-1	-1	-1	4		0	0						Untertest4.avi	0	880	547	72	111				0	Content		-72	-111	21139243	3197323003
21156	09:17:02.297	00:00:21.155	1270	-1024	-768	-1	-1	-1	-1	4	-1024	-768	-1	-1	-1	-1	4		0	0						Untertest4.avi	0	880	547	72	111				0	Content		-72	-111	21155911	3197339671
21173	09:17:02.314	00:00:21.172	1271	-1024	-768	-1	-1	-1	-1	4	-1024	-768	-1	-1	-1	-1	4		0	0						Untertest4.avi	0	880	547	72	111				0	Content		-72	-111	21172869	3197356629
21190	09:17:02.331	00:00:21.189	1272	-1024	-768	-1	-1	-1	-1	4	-1024	-768	-1	-1	-1	-1	4		0	0						Untertest4.avi	0	880	547	72	111				0	Content		-72	-111	21189537	3197373297
21206	09:17:02.347	00:00:21.206	1273	-1024	-768	-1	-1	-1	-1	4	-1024	-768	-1	-1	-1	-1	4		0	0						Untertest4.avi	0	880	547	72	111				0	Content		-72	-111	21206204	3197389964
21223	09:17:02.364	00:00:21.223	1274	-1024	-768	-1	-1	-1	-1	4	-1024	-768	-1	-1	-1	-1	4		0	0						Untertest4.avi	0	880	547	72	111				0	Content		-72	-111	21223494	3197407254
21240	09:17:02.381	00:00:21.240	1275	-1024	-768	-1	-1	-1	-1	4	-1024	-768	-1	-1	-1	-1	4		0	0						Untertest4.avi	0	880	547	72	111				0	Content		-72	-111	21240162	3197423922
21256	09:17:02.397	00:00:21.256	1276	-1024	-768	-1	-1	-1	-1	4	-1024	-768	-1	-1	-1	-1	4		0	0						Untertest4.avi	0	880	547	72	111				0	Content		-72	-111	21256374	3197440134
21273	09:17:02.414	00:00:21.273	1277	-1024	-768	-1	-1	-1	-1	4	-1024	-768	-1	-1	-1	-1	4		0	0						Untertest4.avi	0	880	547	72	111				0	Content		-72	-111	21273042	3197456802
21290	09:17:02.431	00:00:21.289	1278	-1024	-768	-1	-1	-1	-1	4	-1024	-768	-1	-1	-1	-1	4		0	0						Untertest4.avi	0	880	547	72	111				0	Content		-72	-111	21289709	3197473469
21306	09:17:02.447	00:00:21.305	1279	-1024	-768	-1	-1	-1	-1	4	-1024	-768	-1	-1	-1	-1	4		0	0						Untertest4.avi	0	880	547	72	111				0	Content		-72	-111	21305533	3197489293
21322	09:17:02.463	00:00:21.322	1280	-1024	-768	-1	-1	-1	-1	4	-1024	-768	-1	-1	-1	-1	4		0	0						Untertest4.avi	0	880	547	72	111				0	Content		-72	-111	21322158	3197505918
21339	09:17:02.480	00:00:21.338	1281	-1024	-768	-1	-1	-1	-1	4	-1024	-768	-1	-1	-1	-1	4		0	0						Untertest4.avi	0	880	547	72	111				0	Content		-72	-111	21338844	3197522604
21356	09:17:02.497	00:00:21.355	1282	-1024	-768	-1	-1	-1	-1	4	-1024	-768	-1	-1	-1	-1	4		0	0						Untertest4.avi	0	880	547	72	111				0	Content		-72	-111	21355511	3197539271
21372	09:17:02.513	00:00:21.372	1283	-1024	-768	-1	-1	-1	-1	4	-1024	-768	-1	-1	-1	-1	4		0	0						Untertest4.avi	0	880	547	72	111				0	Content		-72	-111	21372179	3197555939
21389	09:17:02.530	00:00:21.388	1284	-1024	-768	-1	-1	-1	-1	4	-1024	-768	-1	-1	-1	-1	4		0	0						Untertest4.avi	0	880	547	72	111				0	Content		-72	-111	21388796	3197572556
21405	09:17:02.546	00:00:21.405	1285	-1024	-768	-1	-1	-1	-1	4	-1024	-768	-1	-1	-1	-1	4		0	0						Untertest4.avi	0	880	547	72	111				0	Content		-72	-111	21405464	3197589224
21422	09:17:02.563	00:00:21.422	1286	-1024	-768	-1	-1	-1	-1	4	-1024	-768	-1	-1	-1	-1	4		0	0						Untertest4.avi	0	880	547	72	111				0	Content		-72	-111	21422132	3197605892
21439	09:17:02.580	00:00:21.438	1287	-1024	-768	-1	-1	-1	-1	4	-1024	-768	-1	-1	-1	-1	4		0	0						Untertest4.avi	0	880	547	72	111				0	Content		-72	-111	21438766	3197622526
21455	09:17:02.596	00:00:21.455	1288	-1024	-768	-1	-1	-1	-1	4	-1024	-768	-1	-1	-1	-1	4		0	0						Untertest4.avi	0	880	547	72	111				0	Content		-72	-111	21455434	3197639194
21472	09:17:02.613	00:00:21.472	1289	-1024	-768	-1	-1	-1	-1	4	-1024	-768	-1	-1	-1	-1	4		0	0						Untertest4.avi	0	880	547	72	111				0	Content		-72	-111	21472296	3197656056
21489	09:17:02.630	00:00:21.488	1290	-1024	-768	-1	-1	-1	-1	4	-1024	-768	-1	-1	-1	-1	4		0	0						Untertest4.avi	0	880	547	72	111				0	Content		-72	-111	21488964	3197672724
21506	09:17:02.647	00:00:21.505	1291	-1024	-768	-1	-1	-1	-1	4	-1024	-768	-1	-1	-1	-1	4		0	0						Untertest4.avi	0	880	547	72	111				0	Content		-72	-111	21505631	3197689391
21523	09:17:02.664	00:00:21.522	1292	-1024	-768	-1	-1	-1	-1	4	-1024	-768	-1	-1	-1	-1	4		0	0						Untertest4.avi	0	880	547	72	111				0	Content		-72	-111	21522762	3197706522
21539	09:17:02.680	00:00:21.539	1293	-1024	-768	-1	-1	-1	-1	4	-1024	-768	-1	-1	-1	-1	4		0	0						Untertest4.avi	0	880	547	72	111				0	Content		-72	-111	21539429	3197723189
21556	09:17:02.697	00:00:21.556	1294	-1024	-768	-1	-1	-1	-1	4	-1024	-768	-1	-1	-1	-1	4		0	0						Untertest4.avi	0	880	547	72	111				0	Content		-72	-111	21556459	3197740219
21573	09:17:02.714	00:00:21.573	1295	-1024	-768	-1	-1	-1	-1	4	-1024	-768	-1	-1	-1	-1	4		0	0						Untertest4.avi	0	880	547	72	111				0	Content		-72	-111	21573127	3197756887
21590	09:17:02.731	00:00:21.589	1296	-1024	-768	-1	-1	-1	-1	4	-1024	-768	-1	-1	-1	-1	4		0	0						Untertest4.avi	0	880	547	72	111				0	Content		-72	-111	21589794	3197773554
21606	09:17:02.747	00:00:21.605	1297	-1024	-768	-1	-1	-1	-1	4	-1024	-768	-1	-1	-1	-1	4		0	0						Untertest4.avi	0	880	547	72	111				0	Content		-72	-111	21605905	3197789665
21623	09:17:02.764	00:00:21.622	1298	-1024	-768	-1	-1	-1	-1	4	-1024	-768	-1	-1	-1	-1	4		0	0						Untertest4.avi	0	880	547	72	111				0	Content		-72	-111	21622572	3197806332
21639	09:17:02.780	00:00:21.639	1299	-1024	-768	-1	-1	-1	-1	4	-1024	-768	-1	-1	-1	-1	4		0	0						Untertest4.avi	0	880	547	72	111				0	Content		-72	-111	21639054	3197822814
21656	09:17:02.797	00:00:21.655	1300	-1024	-768	-1	-1	-1	-1	4	-1024	-768	-1	-1	-1	-1	4		0	0						Untertest4.avi	0	880	547	72	111				0	Content		-72	-111	21655721	3197839481
21672	09:17:02.813	00:00:21.672	1301	-1024	-768	-1	-1	-1	-1	4	-1024	-768	-1	-1	-1	-1	4		0	0						Untertest4.avi	0	880	547	72	111				0	Content		-72	-111	21672389	3197856149
21689	09:17:02.830	00:00:21.688	1302	-1024	-768	-1	-1	-1	-1	4	-1024	-768	-1	-1	-1	-1	4		0	0						Untertest4.avi	0	880	547	72	111				0	Content		-72	-111	21688635	3197872395
21705	09:17:02.846	00:00:21.705	1303	-1024	-768	-1	-1	-1	-1	4	-1024	-768	-1	-1	-1	-1	4		0	0						Untertest4.avi	0	880	547	72	111				0	Content		-72	-111	21705260	3197889020
21722	09:17:02.863	00:00:21.721	1304	-1024	-768	-1	-1	-1	-1	4	-1024	-768	-1	-1	-1	-1	4		0	0						Untertest4.avi	0	880	547	72	111				0	Content		-72	-111	21721926	3197905686
21739	09:17:02.880	00:00:21.738	1305	-1024	-768	-1	-1	-1	-1	4	-1024	-768	-1	-1	-1	-1	4		0	0						Untertest4.avi	0	880	547	72	111				0	Content		-72	-111	21738594	3197922354
21755	09:17:02.896	00:00:21.755	1306	-1024	-768	-1	-1	-1	-1	4	-1024	-768	-1	-1	-1	-1	4		0	0						Untertest4.avi	0	880	547	72	111				0	Content		-72	-111	21755262	3197939022
21772	09:17:02.913	00:00:21.771	1307	-1024	-768	-1	-1	-1	-1	4	-1024	-768	-1	-1	-1	-1	4		0	0						Untertest4.avi	0	880	547	72	111				0	Content		-72	-111	21771890	3197955650
21789	09:17:02.930	00:00:21.788	1308	-1024	-768	-1	-1	-1	-1	4	-1024	-768	-1	-1	-1	-1	4		0	0						Untertest4.avi	0	880	547	72	111				0	Content		-72	-111	21788558	3197972318
21805	09:17:02.946	00:00:21.805	1309	-1024	-768	-1	-1	-1	-1	4	-1024	-768	-1	-1	-1	-1	4		0	0						Untertest4.avi	0	880	547	72	111				0	Content		-72	-111	21805477	3197989237
21822	09:17:02.963	00:00:21.822	1310	-1024	-768	-1	-1	-1	-1	4	-1024	-768	-1	-1	-1	-1	4		0	0						Untertest4.avi	0	880	547	72	111				0	Content		-72	-111	21822145	3198005905
21839	09:17:02.980	00:00:21.839	1311	-1024	-768	-1	-1	-1	-1	4	-1024	-768	-1	-1	-1	-1	4		0	0						Untertest4.avi	0	880	547	72	111				0	Content		-72	-111	21839103	3198022863
21856	09:17:02.997	00:00:21.855	1312	-1024	-768	-1	-1	-1	-1	4	-1024	-768	-1	-1	-1	-1	4		0	0						Untertest4.avi	0	880	547	72	111				0	Content		-72	-111	21855771	3198039531
21872	09:17:03.013	00:00:21.872	1313	-1024	-768	-1	-1	-1	-1	4	-1024	-768	-1	-1	-1	-1	4		0	0						Untertest4.avi	0	880	547	72	111				0	Content		-72	-111	21872438	3198056198
21890	09:17:03.031	00:00:21.889	1314	-1024	-768	-1	-1	-1	-1	4	-1024	-768	-1	-1	-1	-1	4		0	0						Untertest4.avi	0	880	547	72	111				0	Content		-72	-111	21889722	3198073482
21906	09:17:03.047	00:00:21.906	1315	-1024	-768	-1	-1	-1	-1	4	-1024	-768	-1	-1	-1	-1	4		0	0						Untertest4.avi	0	880	547	72	111				0	Content		-72	-111	21906390	3198090150
21923	09:17:03.064	00:00:21.922	1316	-1024	-768	-1	-1	-1	-1	4	-1024	-768	-1	-1	-1	-1	4		0	0						Untertest4.avi	0	880	547	72	111				0	Content		-72	-111	21922636	3198106396
21939	09:17:03.080	00:00:21.939	1317	-1024	-768	-1	-1	-1	-1	4	-1024	-768	-1	-1	-1	-1	4		0	0						Untertest4.avi	0	880	547	72	111				0	Content		-72	-111	21939304	3198123064
21956	09:17:03.097	00:00:21.955	1318	-1024	-768	-1	-1	-1	-1	4	-1024	-768	-1	-1	-1	-1	4		0	0						Untertest4.avi	0	880	547	72	111				0	Content		-72	-111	21955971	3198139731
21972	09:17:03.113	00:00:21.971	1319	-1024	-768	-1	-1	-1	-1	4	-1024	-768	-1	-1	-1	-1	4		0	0						Untertest4.avi	0	880	547	72	111				0	Content		-72	-111	21971749	3198155509
21988	09:17:03.129	00:00:21.988	1320	-1024	-768	-1	-1	-1	-1	4	-1024	-768	-1	-1	-1	-1	4		0	0						Untertest4.avi	0	880	547	72	111				0	Content		-72	-111	21988369	3198172129
22005	09:17:03.146	00:00:22.005	1321	-1024	-768	-1	-1	-1	-1	4	-1024	-768	-1	-1	-1	-1	4		0	0						Untertest4.avi	0	880	547	72	111				0	Content		-72	-111	22005057	3198188817
22022	09:17:03.163	00:00:22.021	1322	-1024	-768	-1	-1	-1	-1	4	-1024	-768	-1	-1	-1	-1	4		0	0						Untertest4.avi	0	880	547	72	111				0	Content		-72	-111	22021724	3198205484
22038	09:17:03.179	00:00:22.038	1323	-1024	-768	-1	-1	-1	-1	4	-1024	-768	-1	-1	-1	-1	4		0	0						Untertest4.avi	0	880	547	72	111				0	Content		-72	-111	22038392	3198222152
22055	09:17:03.196	00:00:22.055	1324	-1024	-768	-1	-1	-1	-1	4	-1024	-768	-1	-1	-1	-1	4		0	0						Untertest4.avi	0	880	547	72	111				0	Content		-72	-111	22055050	3198238810
22072	09:17:03.213	00:00:22.071	1325	-1024	-768	-1	-1	-1	-1	4	-1024	-768	-1	-1	-1	-1	4		0	0						Untertest4.avi	0	880	547	72	111				0	Content		-72	-111	22071718	3198255478
22088	09:17:03.229	00:00:22.088	1326	-1024	-768	-1	-1	-1	-1	4	-1024	-768	-1	-1	-1	-1	4		0	0						Untertest4.avi	0	880	547	72	111				0	Content		-72	-111	22088386	3198272146
22105	09:17:03.246	00:00:22.105	1327	-1024	-768	-1	-1	-1	-1	4	-1024	-768	-1	-1	-1	-1	4		0	0						Untertest4.avi	0	880	547	72	111				0	Content		-72	-111	22105005	3198288765
22122	09:17:03.263	00:00:22.121	1328	-1024	-768	-1	-1	-1	-1	4	-1024	-768	-1	-1	-1	-1	4		0	0						Untertest4.avi	0	880	547	72	111				0	Content		-72	-111	22121630	3198305390
22139	09:17:03.280	00:00:22.138	1329	-1024	-768	-1	-1	-1	-1	4	-1024	-768	-1	-1	-1	-1	4		0	0						Untertest4.avi	0	880	547	72	111				0	Content		-72	-111	22138708	3198322468
22155	09:17:03.296	00:00:22.155	1330	-1024	-768	-1	-1	-1	-1	4	-1024	-768	-1	-1	-1	-1	4		0	0						Untertest4.avi	0	880	547	72	111				0	Content		-72	-111	22155376	3198339136
22172	09:17:03.313	00:00:22.172	1331	-1024	-768	-1	-1	-1	-1	4	-1024	-768	-1	-1	-1	-1	4		0	0						Untertest4.avi	0	880	547	72	111				0	Content		-72	-111	22172043	3198355803
22189	09:17:03.330	00:00:22.189	1332	-1024	-768	-1	-1	-1	-1	4	-1024	-768	-1	-1	-1	-1	4		0	0						Untertest4.avi	0	880	547	72	111				0	Content		-72	-111	22189191	3198372951
22206	09:17:03.347	00:00:22.205	1333	-1024	-768	-1	-1	-1	-1	4	-1024	-768	-1	-1	-1	-1	4		0	0						Untertest4.avi	0	880	547	72	111				0	Content		-72	-111	22205858	3198389618
22223	09:17:03.364	00:00:22.222	1334	-1024	-768	-1	-1	-1	-1	4	-1024	-768	-1	-1	-1	-1	4		0	0						Untertest4.avi	0	880	547	72	111				0	Content		-72	-111	22222526	3198406286
22239	09:17:03.380	00:00:22.238	1335	-1024	-768	-1	-1	-1	-1	4	-1024	-768	-1	-1	-1	-1	4		0	0						Untertest4.avi	0	880	547	72	111				0	Content		-72	-111	22238756	3198422516
22255	09:17:03.396	00:00:22.255	1336	-1024	-768	-1	-1	-1	-1	4	-1024	-768	-1	-1	-1	-1	4		0	0						Untertest4.avi	0	880	547	72	111				0	Content		-72	-111	22255424	3198439184
22272	09:17:03.413	00:00:22.271	1337	-1024	-768	-1	-1	-1	-1	4	-1024	-768	-1	-1	-1	-1	4		0	0						Untertest4.avi	0	880	547	72	111				0	Content		-72	-111	22271909	3198455669
22289	09:17:03.430	00:00:22.288	1338	-1024	-768	-1	-1	-1	-1	4	-1024	-768	-1	-1	-1	-1	4		0	0						Untertest4.avi	0	880	547	72	111				0	Content		-72	-111	22288576	3198472336
22305	09:17:03.446	00:00:22.305	1339	-1024	-768	-1	-1	-1	-1	4	-1024	-768	-1	-1	-1	-1	4		0	0						Untertest4.avi	0	880	547	72	111				0	Content		-72	-111	22305244	3198489004
22322	09:17:03.463	00:00:22.321	1340	-1024	-768	-1	-1	-1	-1	4	-1024	-768	-1	-1	-1	-1	4		0	0						Untertest4.avi	0	880	547	72	111				0	Content		-72	-111	22321624	3198505384
22338	09:17:03.479	00:00:22.338	1341	-1024	-768	-1	-1	-1	-1	4	-1024	-768	-1	-1	-1	-1	4		0	0						Untertest4.avi	0	880	547	72	111				0	Content		-72	-111	22338235	3198521995
22355	09:17:03.496	00:00:22.354	1342	-1024	-768	-1	-1	-1	-1	4	-1024	-768	-1	-1	-1	-1	4		0	0						Untertest4.avi	0	880	547	72	111				0	Content		-72	-111	22354858	3198538618
22372	09:17:03.513	00:00:22.371	1343	-1024	-768	-1	-1	-1	-1	4	-1024	-768	-1	-1	-1	-1	4		0	0						Untertest4.avi	0	880	547	72	111				0	Content		-72	-111	22371526	3198555286
22388	09:17:03.529	00:00:22.388	1344	-1024	-768	-1	-1	-1	-1	4	-1024	-768	-1	-1	-1	-1	4		0	0						Untertest4.avi	0	880	547	72	111				0	Content		-72	-111	22388193	3198571953
22405	09:17:03.546	00:00:22.404	1345	-1024	-768	-1	-1	-1	-1	4	-1024	-768	-1	-1	-1	-1	4		0	0						Untertest4.avi	0	880	547	72	111				0	Content		-72	-111	22404838	3198588598
22422	09:17:03.563	00:00:22.421	1346	-1024	-768	-1	-1	-1	-1	4	-1024	-768	-1	-1	-1	-1	4		0	0						Untertest4.avi	0	880	547	72	111				0	Content		-72	-111	22421506	3198605266
22438	09:17:03.579	00:00:22.438	1347	-1024	-768	-1	-1	-1	-1	4	-1024	-768	-1	-1	-1	-1	4		0	0						Untertest4.avi	0	880	547	72	111				0	Content		-72	-111	22438428	3198622188
22455	09:17:03.596	00:00:22.455	1348	-1024	-768	-1	-1	-1	-1	4	-1024	-768	-1	-1	-1	-1	4		0	0						Untertest4.avi	0	880	547	72	111				0	Content		-72	-111	22455096	3198638856
22472	09:17:03.613	00:00:22.472	1349	-1024	-768	-1	-1	-1	-1	4	-1024	-768	-1	-1	-1	-1	4		0	0						Untertest4.avi	0	880	547	72	111				0	Content		-72	-111	22472055	3198655815
22489	09:17:03.630	00:00:22.488	1350	-1024	-768	-1	-1	-1	-1	4	-1024	-768	-1	-1	-1	-1	4		0	0						Untertest4.avi	0	880	547	72	111				0	Content		-72	-111	22488723	3198672483
22505	09:17:03.646	00:00:22.505	1351	-1024	-768	-1	-1	-1	-1	4	-1024	-768	-1	-1	-1	-1	4		0	0						Untertest4.avi	0	880	547	72	111				0	Content		-72	-111	22505390	3198689150
22523	09:17:03.664	00:00:22.522	1352	-1024	-768	-1	-1	-1	-1	4	-1024	-768	-1	-1	-1	-1	4		0	0						Untertest4.avi	0	880	547	72	111				0	Content		-72	-111	22522679	3198706439
22539	09:17:03.680	00:00:22.539	1353	-1024	-768	-1	-1	-1	-1	4	-1024	-768	-1	-1	-1	-1	4		0	0						Untertest4.avi	0	880	547	72	111				0	Content		-72	-111	22539346	3198723106
22556	09:17:03.697	00:00:22.555	1354	-1024	-768	-1	-1	-1	-1	4	-1024	-768	-1	-1	-1	-1	4		0	0						Untertest4.avi	0	880	547	72	111				0	Content		-72	-111	22555553	3198739313
22572	09:17:03.713	00:00:22.572	1355	-1024	-768	-1	-1	-1	-1	4	-1024	-768	-1	-1	-1	-1	4		0	0						Untertest4.avi	0	880	547	72	111				0	Content		-72	-111	22572221	3198755981
22589	09:17:03.730	00:00:22.588	1356	-1024	-768	-1	-1	-1	-1	4	-1024	-768	-1	-1	-1	-1	4		0	0						Untertest4.avi	0	880	547	72	111				0	Content		-72	-111	22588888	3198772648
22605	09:17:03.746	00:00:22.604	1357	-1024	-768	-1	-1	-1	-1	4	-1024	-768	-1	-1	-1	-1	4		0	0						Untertest4.avi	0	880	547	72	111				0	Content		-72	-111	22604715	3198788475
22621	09:17:03.762	00:00:22.621	1358	-1024	-768	-1	-1	-1	-1	4	-1024	-768	-1	-1	-1	-1	4		0	0						Untertest4.avi	0	880	547	72	111				0	Content		-72	-111	22621341	3198805101
22638	09:17:03.779	00:00:22.638	1359	-1024	-768	-1	-1	-1	-1	4	-1024	-768	-1	-1	-1	-1	4		0	0						Untertest4.avi	0	880	547	72	111				0	Content		-72	-111	22638027	3198821787
22655	09:17:03.796	00:00:22.654	1360	-1024	-768	-1	-1	-1	-1	4	-1024	-768	-1	-1	-1	-1	4		0	0						Untertest4.avi	0	880	547	72	111				0	Content		-72	-111	22654694	3198838454
22671	09:17:03.812	00:00:22.671	1361	-1024	-768	-1	-1	-1	-1	4	-1024	-768	-1	-1	-1	-1	4		0	0						Untertest4.avi	0	880	547	72	111				0	Content		-72	-111	22671362	3198855122
22688	09:17:03.829	00:00:22.688	1362	-1024	-768	-1	-1	-1	-1	4	-1024	-768	-1	-1	-1	-1	4		0	0						Untertest4.avi	0	880	547	72	111				0	Content		-72	-111	22688022	3198871782
22705	09:17:03.846	00:00:22.704	1363	-1024	-768	-1	-1	-1	-1	4	-1024	-768	-1	-1	-1	-1	4		0	0						Untertest4.avi	0	880	547	72	111				0	Content		-72	-111	22704669	3198888429
22721	09:17:03.862	00:00:22.721	1364	-1024	-768	-1	-1	-1	-1	4	-1024	-768	-1	-1	-1	-1	4		0	0						Untertest4.avi	0	880	547	72	111				0	Content		-72	-111	22721336	3198905096
22738	09:17:03.879	00:00:22.738	1365	-1024	-768	-1	-1	-1	-1	4	-1024	-768	-1	-1	-1	-1	4		0	0						Untertest4.avi	0	880	547	72	111				0	Content		-72	-111	22738004	3198921764
22755	09:17:03.896	00:00:22.754	1366	-1024	-768	-1	-1	-1	-1	4	-1024	-768	-1	-1	-1	-1	4		0	0						Untertest4.avi	0	880	547	72	111				0	Content		-72	-111	22754823	3198938583
22771	09:17:03.912	00:00:22.771	1367	-1024	-768	-1	-1	-1	-1	4	-1024	-768	-1	-1	-1	-1	4		0	0						Untertest4.avi	0	880	547	72	111				0	Content		-72	-111	22771490	3198955250
22788	09:17:03.929	00:00:22.788	1368	-1024	-768	-1	-1	-1	-1	4	-1024	-768	-1	-1	-1	-1	4		0	0						Untertest4.avi	0	880	547	72	111				0	Content		-72	-111	22788158	3198971918
22805	09:17:03.946	00:00:22.805	1369	-1024	-768	-1	-1	-1	-1	4	-1024	-768	-1	-1	-1	-1	4		0	0						Untertest4.avi	0	880	547	72	111				0	Content		-72	-111	22805306	3198989066
22822	09:17:03.963	00:00:22.821	1370	-1024	-768	-1	-1	-1	-1	4	-1024	-768	-1	-1	-1	-1	4		0	0						Untertest4.avi	0	880	547	72	111				0	Content		-72	-111	22821974	3199005734
22839	09:17:03.980	00:00:22.839	1371	-1024	-768	-1	-1	-1	-1	4	-1024	-768	-1	-1	-1	-1	4		0	0						Untertest4.avi	0	880	547	72	111				0	Content		-72	-111	22839009	3199022769
22856	09:17:03.997	00:00:22.855	1372	-1024	-768	-1	-1	-1	-1	4	-1024	-768	-1	-1	-1	-1	4		0	0						Untertest4.avi	0	880	547	72	111				0	Content		-72	-111	22855677	3199039437
22872	09:17:04.013	00:00:22.872	1373	-1024	-768	-1	-1	-1	-1	4	-1024	-768	-1	-1	-1	-1	4		0	0						Untertest4.avi	0	880	547	72	111				0	Content		-72	-111	22872344	3199056104
22889	09:17:04.030	00:00:22.888	1374	-1024	-768	-1	-1	-1	-1	4	-1024	-768	-1	-1	-1	-1	4		0	0						Untertest4.avi	0	880	547	72	111				0	Content		-72	-111	22888630	3199072390
22905	09:17:04.046	00:00:22.905	1375	-1024	-768	-1	-1	-1	-1	4	-1024	-768	-1	-1	-1	-1	4		0	0						Untertest4.avi	0	880	547	72	111				0	Content		-72	-111	22905298	3199089058
22922	09:17:04.063	00:00:22.921	1376	-1024	-768	-1	-1	-1	-1	4	-1024	-768	-1	-1	-1	-1	4		0	0						Untertest4.avi	0	880	547	72	111				0	Content		-72	-111	22921965	3199105725
22938	09:17:04.079	00:00:22.938	1377	-1024	-768	-1	-1	-1	-1	4	-1024	-768	-1	-1	-1	-1	4		0	0						Untertest4.avi	0	880	547	72	111				0	Content		-72	-111	22938378	3199122138
22955	09:17:04.096	00:00:22.955	1378	-1024	-768	-1	-1	-1	-1	4	-1024	-768	-1	-1	-1	-1	4		0	0						Untertest4.avi	0	880	547	72	111				0	Content		-72	-111	22955045	3199138805
22972	09:17:04.113	00:00:22.971	1379	-1024	-768	-1	-1	-1	-1	4	-1024	-768	-1	-1	-1	-1	4		0	0						Untertest4.avi	0	880	547	72	111				0	Content		-72	-111	22971713	3199155473
22988	09:17:04.129	00:00:22.987	1380	-1024	-768	-1	-1	-1	-1	4	-1024	-768	-1	-1	-1	-1	4		0	0						Untertest4.avi	0	880	547	72	111				0	Content		-72	-111	22987820	3199171580
23004	09:17:04.145	00:00:23.004	1381	-1024	-768	-1	-1	-1	-1	4	-1024	-768	-1	-1	-1	-1	4		0	0						Untertest4.avi	0	880	547	72	111				0	Content		-72	-111	23004446	3199188206
23021	09:17:04.162	00:00:23.021	1382	-1024	-768	-1	-1	-1	-1	4	-1024	-768	-1	-1	-1	-1	4		0	0						Untertest4.avi	0	880	547	72	111				0	Content		-72	-111	23021112	3199204872
23038	09:17:04.179	00:00:23.037	1383	-1024	-768	-1	-1	-1	-1	4	-1024	-768	-1	-1	-1	-1	4		0	0						Untertest4.avi	0	880	547	72	111				0	Content		-72	-111	23037780	3199221540
23054	09:17:04.195	00:00:23.054	1384	-1024	-768	-1	-1	-1	-1	4	-1024	-768	-1	-1	-1	-1	4		0	0						Untertest4.avi	0	880	547	72	111				0	Content		-72	-111	23054447	3199238207
23071	09:17:04.212	00:00:23.071	1385	-1024	-768	-1	-1	-1	-1	4	-1024	-768	-1	-1	-1	-1	4		0	0						Untertest4.avi	0	880	547	72	111				0	Content		-72	-111	23071116	3199254876
23088	09:17:04.229	00:00:23.087	1386	-1024	-768	-1	-1	-1	-1	4	-1024	-768	-1	-1	-1	-1	4		0	0						Untertest4.avi	0	880	547	72	111				0	Content		-72	-111	23087784	3199271544
23105	09:17:04.246	00:00:23.104	1387	-1024	-768	-1	-1	-1	-1	4	-1024	-768	-1	-1	-1	-1	4		0	0						Untertest4.avi	0	880	547	72	111				0	Content		-72	-111	23104672	3199288432
23121	09:17:04.262	00:00:23.121	1388	-1024	-768	-1	-1	-1	-1	4	-1024	-768	-1	-1	-1	-1	4		0	0						Untertest4.avi	0	880	547	72	111				0	Content		-72	-111	23121340	3199305100
23138	09:17:04.279	00:00:23.138	1389	-1024	-768	-1	-1	-1	-1	4	-1024	-768	-1	-1	-1	-1	4		0	0						Untertest4.avi	0	880	547	72	111				0	Content		-72	-111	23138288	3199322048
23155	09:17:04.296	00:00:23.154	1390	-1024	-768	-1	-1	-1	-1	4	-1024	-768	-1	-1	-1	-1	4		0	0						Untertest4.avi	0	880	547	72	111				0	Content		-72	-111	23154956	3199338716
23172	09:17:04.313	00:00:23.171	1391	-1024	-768	-1	-1	-1	-1	4	-1024	-768	-1	-1	-1	-1	4		0	0						Untertest4.avi	0	880	547	72	111				0	Content		-72	-111	23171623	3199355383
23189	09:17:04.330	00:00:23.188	1392	-1024	-768	-1	-1	-1	-1	4	-1024	-768	-1	-1	-1	-1	4		0	0						Untertest4.avi	0	880	547	72	111				0	Content		-72	-111	23188903	3199372663
23206	09:17:04.347	00:00:23.205	1393	-1024	-768	-1	-1	-1	-1	4	-1024	-768	-1	-1	-1	-1	4		0	0						Untertest4.avi	0	880	547	72	111				0	Content		-72	-111	23205570	3199389330
23222	09:17:04.363	00:00:23.221	1394	-1024	-768	-1	-1	-1	-1	4	-1024	-768	-1	-1	-1	-1	4		0	0						Untertest4.avi	0	880	547	72	111				0	Content		-72	-111	23221816	3199405576
23238	09:17:04.379	00:00:23.238	1395	-1024	-768	-1	-1	-1	-1	4	-1024	-768	-1	-1	-1	-1	4		0	0						Untertest4.avi	0	880	547	72	111				0	Content		-72	-111	23238484	3199422244
23255	09:17:04.396	00:00:23.255	1396	-1024	-768	-1	-1	-1	-1	4	-1024	-768	-1	-1	-1	-1	4		0	0						Untertest4.avi	0	880	547	72	111				0	Content		-72	-111	23255151	3199438911
23271	09:17:04.412	00:00:23.270	1397	-1024	-768	-1	-1	-1	-1	4	-1024	-768	-1	-1	-1	-1	4		0	0						Untertest4.avi	0	880	547	72	111				0	Content		-72	-111	23270939	3199454699
23288	09:17:04.429	00:00:23.287	1398	-1024	-768	-1	-1	-1	-1	4	-1024	-768	-1	-1	-1	-1	4		0	0						Untertest4.avi	0	880	547	72	111				0	Content		-72	-111	23287548	3199471308
23304	09:17:04.445	00:00:23.304	1399	-1024	-768	-1	-1	-1	-1	4	-1024	-768	-1	-1	-1	-1	4		0	0						Untertest4.avi	0	880	547	72	111				0	Content		-72	-111	23304235	3199487995
23321	09:17:04.462	00:00:23.320	1400	-1024	-768	-1	-1	-1	-1	4	-1024	-768	-1	-1	-1	-1	4		0	0						Untertest4.avi	0	880	547	72	111				0	Content		-72	-111	23320902	3199504662
23338	09:17:04.479	00:00:23.337	1401	-1024	-768	-1	-1	-1	-1	4	-1024	-768	-1	-1	-1	-1	4		0	0						Untertest4.avi	0	880	547	72	111				0	Content		-72	-111	23337570	3199521330
23354	09:17:04.495	00:00:23.354	1402	-1024	-768	-1	-1	-1	-1	4	-1024	-768	-1	-1	-1	-1	4		0	0						Untertest4.avi	0	880	547	72	111				0	Content		-72	-111	23354352	3199538112
23371	09:17:04.512	00:00:23.370	1403	-1024	-768	-1	-1	-1	-1	4	-1024	-768	-1	-1	-1	-1	4		0	0						Untertest4.avi	0	880	547	72	111				0	Content		-72	-111	23370959	3199554719
23388	09:17:04.529	00:00:23.387	1404	-1024	-768	-1	-1	-1	-1	4	-1024	-768	-1	-1	-1	-1	4		0	0						Untertest4.avi	0	880	547	72	111				0	Content		-72	-111	23387626	3199571386
23404	09:17:04.545	00:00:23.404	1405	-1024	-768	-1	-1	-1	-1	4	-1024	-768	-1	-1	-1	-1	4		0	0						Untertest4.avi	0	880	547	72	111				0	Content		-72	-111	23404294	3199588054
23421	09:17:04.562	00:00:23.421	1406	-1024	-768	-1	-1	-1	-1	4	-1024	-768	-1	-1	-1	-1	4		0	0						Untertest4.avi	0	880	547	72	111				0	Content		-72	-111	23421085	3199604845
23438	09:17:04.579	00:00:23.437	1407	-1024	-768	-1	-1	-1	-1	4	-1024	-768	-1	-1	-1	-1	4		0	0						Untertest4.avi	0	880	547	72	111				0	Content		-72	-111	23437752	3199621512
23454	09:17:04.595	00:00:23.454	1408	-1024	-768	-1	-1	-1	-1	4	-1024	-768	-1	-1	-1	-1	4		0	0						Untertest4.avi	0	880	547	72	111				0	Content		-72	-111	23454420	3199638180
23472	09:17:04.613	00:00:23.471	1409	-1024	-768	-1	-1	-1	-1	4	-1024	-768	-1	-1	-1	-1	4		0	0						Untertest4.avi	0	880	547	72	111				0	Content		-72	-111	23471541	3199655301
23488	09:17:04.629	00:00:23.488	1410	-1024	-768	-1	-1	-1	-1	4	-1024	-768	-1	-1	-1	-1	4		0	0						Untertest4.avi	0	880	547	72	111				0	Content		-72	-111	23488209	3199671969
23505	09:17:04.646	00:00:23.505	1411	-1024	-768	-1	-1	-1	-1	4	-1024	-768	-1	-1	-1	-1	4		0	0						Untertest4.avi	0	880	547	72	111				0	Content		-72	-111	23505234	3199688994
23522	09:17:04.663	00:00:23.521	1412	-1024	-768	-1	-1	-1	-1	4	-1024	-768	-1	-1	-1	-1	4		0	0						Untertest4.avi	0	880	547	72	111				0	Content		-72	-111	23521902	3199705662
23539	09:17:04.680	00:00:23.538	1413	-1024	-768	-1	-1	-1	-1	4	-1024	-768	-1	-1	-1	-1	4		0	0						Untertest4.avi	0	880	547	72	111				0	Content		-72	-111	23538569	3199722329
23555	09:17:04.696	00:00:23.554	1414	-1024	-768	-1	-1	-1	-1	4	-1024	-768	-1	-1	-1	-1	4		0	0						Untertest4.avi	0	880	547	72	111				0	Content		-72	-111	23554848	3199738608
23572	09:17:04.713	00:00:23.571	1415	-1024	-768	-1	-1	-1	-1	4	-1024	-768	-1	-1	-1	-1	4		0	0						Untertest4.avi	0	880	547	72	111				0	Content		-72	-111	23571516	3199755276
23588	09:17:04.729	00:00:23.588	1416	-1024	-768	-1	-1	-1	-1	4	-1024	-768	-1	-1	-1	-1	4		0	0						Untertest4.avi	0	880	547	72	111				0	Content		-72	-111	23588183	3199771943
23605	09:17:04.746	00:00:23.604	1417	-1024	-768	-1	-1	-1	-1	4	-1024	-768	-1	-1	-1	-1	4		0	0						Untertest4.avi	0	880	547	72	111				0	Content		-72	-111	23604591	3199788351
23621	09:17:04.762	00:00:23.621	1418	-1024	-768	-1	-1	-1	-1	4	-1024	-768	-1	-1	-1	-1	4		0	0						Untertest4.avi	0	880	547	72	111				0	Content		-72	-111	23621258	3199805018
23638	09:17:04.779	00:00:23.637	1419	-1024	-768	-1	-1	-1	-1	4	-1024	-768	-1	-1	-1	-1	4		0	0						Untertest4.avi	0	880	547	72	111				0	Content		-72	-111	23637926	3199821686
23654	09:17:04.795	00:00:23.654	1420	-1024	-768	-1	-1	-1	-1	4	-1024	-768	-1	-1	-1	-1	4		0	0						Untertest4.avi	0	880	547	72	111				0	Content		-72	-111	23654027	3199837787
23671	09:17:04.812	00:00:23.670	1421	-1024	-768	-1	-1	-1	-1	4	-1024	-768	-1	-1	-1	-1	4		0	0						Untertest4.avi	0	880	547	72	111				0	Content		-72	-111	23670651	3199854411
23687	09:17:04.828	00:00:23.687	1422	-1024	-768	-1	-1	-1	-1	4	-1024	-768	-1	-1	-1	-1	4		0	0						Untertest4.avi	0	880	547	72	111				0	Content		-72	-111	23687318	3199871078
23704	09:17:04.845	00:00:23.703	1423	-1024	-768	-1	-1	-1	-1	4	-1024	-768	-1	-1	-1	-1	4		0	0						Untertest4.avi	0	880	547	72	111				0	Content		-72	-111	23703986	3199887746
23721	09:17:04.862	00:00:23.720	1424	-1024	-768	-1	-1	-1	-1	4	-1024	-768	-1	-1	-1	-1	4		0	0						Untertest4.avi	0	880	547	72	111				0	Content		-72	-111	23720653	3199904413
23737	09:17:04.878	00:00:23.737	1425	-1024	-768	-1	-1	-1	-1	4	-1024	-768	-1	-1	-1	-1	4		0	0						Untertest4.avi	0	880	547	72	111				0	Content		-72	-111	23737293	3199921053
23754	09:17:04.895	00:00:23.753	1426	-1024	-768	-1	-1	-1	-1	4	-1024	-768	-1	-1	-1	-1	4		0	0						Untertest4.avi	0	880	547	72	111				0	Content		-72	-111	23753960	3199937720
23771	09:17:04.912	00:00:23.770	1427	-1024	-768	-1	-1	-1	-1	4	-1024	-768	-1	-1	-1	-1	4		0	0						Untertest4.avi	0	880	547	72	111				0	Content		-72	-111	23770865	3199954625
23788	09:17:04.929	00:00:23.787	1428	-1024	-768	-1	-1	-1	-1	4	-1024	-768	-1	-1	-1	-1	4		0	0						Untertest4.avi	0	880	547	72	111				0	Content		-72	-111	23787533	3199971293
23805	09:17:04.946	00:00:23.804	1429	-1024	-768	-1	-1	-1	-1	4	-1024	-768	-1	-1	-1	-1	4		0	0						Untertest4.avi	0	880	547	72	111				0	Content		-72	-111	23804527	3199988287
23821	09:17:04.962	00:00:23.821	1430	-1024	-768	-1	-1	-1	-1	4	-1024	-768	-1	-1	-1	-1	4		0	0						Untertest4.avi	0	880	547	72	111				0	Content		-72	-111	23821195	3200004955
23838	09:17:04.979	00:00:23.837	1431	-1024	-768	-1	-1	-1	-1	4	-1024	-768	-1	-1	-1	-1	4		0	0						Untertest4.avi	0	880	547	72	111				0	Content		-72	-111	23837862	3200021622
23855	09:17:04.996	00:00:23.855	1432	-1024	-768	-1	-1	-1	-1	4	-1024	-768	-1	-1	-1	-1	4		0	0						Untertest4.avi	0	880	547	72	111				0	Content		-72	-111	23855126	3200038886
23872	09:17:05.013	00:00:23.871	1433	-1024	-768	-1	-1	-1	-1	4	-1024	-768	-1	-1	-1	-1	4		0	0						Untertest4.avi	0	880	547	72	111				0	Content		-72	-111	23871793	3200055553
23888	09:17:05.029	00:00:23.888	1434	-1024	-768	-1	-1	-1	-1	4	-1024	-768	-1	-1	-1	-1	4		0	0						Untertest4.avi	0	880	547	72	111				0	Content		-72	-111	23888039	3200071799
23905	09:17:05.046	00:00:23.904	1435	-1024	-768	-1	-1	-1	-1	4	-1024	-768	-1	-1	-1	-1	4		0	0						Untertest4.avi	0	880	547	72	111				0	Content		-72	-111	23904707	3200088467
23921	09:17:05.062	00:00:23.921	1436	-1024	-768	-1	-1	-1	-1	4	-1024	-768	-1	-1	-1	-1	4		0	0						Untertest4.avi	0	880	547	72	111				0	Content		-72	-111	23921374	3200105134
23937	09:17:05.078	00:00:23.937	1437	-1024	-768	-1	-1	-1	-1	4	-1024	-768	-1	-1	-1	-1	4		0	0						Untertest4.avi	0	880	547	72	111				0	Content		-72	-111	23937136	3200120896
23954	09:17:05.095	00:00:23.953	1438	-1024	-768	-1	-1	-1	-1	4	-1024	-768	-1	-1	-1	-1	4		0	0						Untertest4.avi	0	880	547	72	111				0	Content		-72	-111	23953759	3200137519
23970	09:17:05.111	00:00:23.970	1439	-1024	-768	-1	-1	-1	-1	4	-1024	-768	-1	-1	-1	-1	4		0	0						Untertest4.avi	0	880	547	72	111				0	Content		-72	-111	23970444	3200154204
23987	09:17:05.128	00:00:23.987	1440	-1024	-768	-1	-1	-1	-1	4	-1024	-768	-1	-1	-1	-1	4		0	0						Untertest4.avi	0	880	547	72	111				0	Content		-72	-111	23987111	3200170871
24004	09:17:05.145	00:00:24.003	1441	-1024	-768	-1	-1	-1	-1	4	-1024	-768	-1	-1	-1	-1	4		0	0						Untertest4.avi	0	880	547	72	111				0	Content		-72	-111	24003779	3200187539
24020	09:17:05.161	00:00:24.020	1442	-1024	-768	-1	-1	-1	-1	4	-1024	-768	-1	-1	-1	-1	4		0	0						Untertest4.avi	0	880	547	72	111				0	Content		-72	-111	24020437	3200204197
24037	09:17:05.178	00:00:24.037	1443	-1024	-768	-1	-1	-1	-1	4	-1024	-768	-1	-1	-1	-1	4		0	0						Untertest4.avi	0	880	547	72	111				0	Content		-72	-111	24037105	3200220865
24054	09:17:05.195	00:00:24.053	1444	-1024	-768	-1	-1	-1	-1	4	-1024	-768	-1	-1	-1	-1	4		0	0						Untertest4.avi	0	880	547	72	111				0	Content		-72	-111	24053772	3200237532
24070	09:17:05.211	00:00:24.070	1445	-1024	-768	-1	-1	-1	-1	4	-1024	-768	-1	-1	-1	-1	4		0	0						Untertest4.avi	0	880	547	72	111				0	Content		-72	-111	24070388	3200254148
24087	09:17:05.228	00:00:24.087	1446	-1024	-768	-1	-1	-1	-1	4	-1024	-768	-1	-1	-1	-1	4		0	0						Untertest4.avi	0	880	547	72	111				0	Content		-72	-111	24087055	3200270815
24104	09:17:05.245	00:00:24.103	1447	-1024	-768	-1	-1	-1	-1	4	-1024	-768	-1	-1	-1	-1	4		0	0						Untertest4.avi	0	880	547	72	111				0	Content		-72	-111	24103914	3200287674
24121	09:17:05.262	00:00:24.120	1448	-1024	-768	-1	-1	-1	-1	4	-1024	-768	-1	-1	-1	-1	4		0	0						Untertest4.avi	0	880	547	72	111				0	Content		-72	-111	24120582	3200304342
24137	09:17:05.278	00:00:24.137	1449	-1024	-768	-1	-1	-1	-1	4	-1024	-768	-1	-1	-1	-1	4		0	0						Untertest4.avi	0	880	547	72	111				0	Content		-72	-111	24137249	3200321009
24154	09:17:05.295	00:00:24.154	1450	-1024	-768	-1	-1	-1	-1	4	-1024	-768	-1	-1	-1	-1	4		0	0						Untertest4.avi	0	880	547	72	111				0	Content		-72	-111	24154436	3200338196
24171	09:17:05.312	00:00:24.171	1451	-1024	-768	-1	-1	-1	-1	4	-1024	-768	-1	-1	-1	-1	4		0	0						Untertest4.avi	0	880	547	72	111				0	Content		-72	-111	24171103	3200354863
24188	09:17:05.329	00:00:24.188	1452	-1024	-768	-1	-1	-1	-1	4	-1024	-768	-1	-1	-1	-1	4		0	0						Untertest4.avi	0	880	547	72	111				0	Content		-72	-111	24188109	3200371869
24205	09:17:05.346	00:00:24.204	1453	-1024	-768	-1	-1	-1	-1	4	-1024	-768	-1	-1	-1	-1	4		0	0						Untertest4.avi	0	880	547	72	111				0	Content		-72	-111	24204776	3200388536
24221	09:17:05.362	00:00:24.221	1454	-1024	-768	-1	-1	-1	-1	4	-1024	-768	-1	-1	-1	-1	4		0	0						Untertest4.avi	0	880	547	72	111				0	Content		-72	-111	24221444	3200405204
24238	09:17:05.379	00:00:24.237	1455	-1024	-768	-1	-1	-1	-1	4	-1024	-768	-1	-1	-1	-1	4		0	0						Untertest4.avi	0	880	547	72	111				0	Content		-72	-111	24237532	3200421292
24254	09:17:05.395	00:00:24.254	1456	-1024	-768	-1	-1	-1	-1	4	-1024	-768	-1	-1	-1	-1	4		0	0						Untertest4.avi	0	880	547	72	111				0	Content		-72	-111	24254200	3200437960
24271	09:17:05.412	00:00:24.270	1457	-1024	-768	-1	-1	-1	-1	4	-1024	-768	-1	-1	-1	-1	4		0	0						Untertest4.avi	0	880	547	72	111				0	Content		-72	-111	24270675	3200454435
24287	09:17:05.428	00:00:24.287	1458	-1024	-768	-1	-1	-1	-1	4	-1024	-768	-1	-1	-1	-1	4		0	0						Untertest4.avi	0	880	547	72	111				0	Content		-72	-111	24287342	3200471102
24304	09:17:05.445	00:00:24.304	1459	-1024	-768	-1	-1	-1	-1	4	-1024	-768	-1	-1	-1	-1	4		0	0						Untertest4.avi	0	880	547	72	111				0	Content		-72	-111	24304010	3200487770
24320	09:17:05.461	00:00:24.320	1460	-1024	-768	-1	-1	-1	-1	4	-1024	-768	-1	-1	-1	-1	4		0	0						Untertest4.avi	0	880	547	72	111				0	Content		-72	-111	24320242	3200504002
24337	09:17:05.478	00:00:24.336	1461	-1024	-768	-1	-1	-1	-1	4	-1024	-768	-1	-1	-1	-1	4		0	0						Untertest4.avi	0	880	547	72	111				0	Content		-72	-111	24336865	3200520625
24354	09:17:05.495	00:00:24.353	1462	-1024	-768	-1	-1	-1	-1	4	-1024	-768	-1	-1	-1	-1	4		0	0						Untertest4.avi	0	880	547	72	111				0	Content		-72	-111	24353531	3200537291
24370	09:17:05.511	00:00:24.370	1463	-1024	-768	-1	-1	-1	-1	4	-1024	-768	-1	-1	-1	-1	4		0	0						Untertest4.avi	0	880	547	72	111				0	Content		-72	-111	24370199	3200553959
24387	09:17:05.528	00:00:24.386	1464	-1024	-768	-1	-1	-1	-1	4	-1024	-768	-1	-1	-1	-1	4		0	0						Untertest4.avi	0	880	547	72	111				0	Content		-72	-111	24386866	3200570626
24404	09:17:05.545	00:00:24.403	1465	-1024	-768	-1	-1	-1	-1	4	-1024	-768	-1	-1	-1	-1	4		0	0						Untertest4.avi	0	880	547	72	111				0	Content		-72	-111	24403531	3200587291
24420	09:17:05.561	00:00:24.420	1466	-1024	-768	-1	-1	-1	-1	4	-1024	-768	-1	-1	-1	-1	4		0	0						Untertest4.avi	0	880	547	72	111				0	Content		-72	-111	24420198	3200603958
24437	09:17:05.578	00:00:24.436	1467	-1024	-768	-1	-1	-1	-1	4	-1024	-768	-1	-1	-1	-1	4		0	0						Untertest4.avi	0	880	547	72	111				0	Content		-72	-111	24436866	3200620626
24454	09:17:05.595	00:00:24.453	1468	-1024	-768	-1	-1	-1	-1	4	-1024	-768	-1	-1	-1	-1	4		0	0						Untertest4.avi	0	880	547	72	111				0	Content		-72	-111	24453798	3200637558
24470	09:17:05.611	00:00:24.470	1469	-1024	-768	-1	-1	-1	-1	4	-1024	-768	-1	-1	-1	-1	4		0	0						Untertest4.avi	0	880	547	72	111				0	Content		-72	-111	24470465	3200654225
24487	09:17:05.628	00:00:24.487	1470	-1024	-768	-1	-1	-1	-1	4	-1024	-768	-1	-1	-1	-1	4		0	0						Untertest4.avi	0	880	547	72	111				0	Content		-72	-111	24487429	3200671189
24504	09:17:05.645	00:00:24.504	1471	-1024	-768	-1	-1	-1	-1	4	-1024	-768	-1	-1	-1	-1	4		0	0						Untertest4.avi	0	880	547	72	111				0	Content		-72	-111	24504096	3200687856
24521	09:17:05.662	00:00:24.520	1472	-1024	-768	-1	-1	-1	-1	4	-1024	-768	-1	-1	-1	-1	4		0	0						Untertest4.avi	0	880	547	72	111				0	Content		-72	-111	24520764	3200704524
24538	09:17:05.679	00:00:24.538	1473	-1024	-768	-1	-1	-1	-1	4	-1024	-768	-1	-1	-1	-1	4		0	0						Untertest4.avi	0	880	547	72	111				0	Content		-72	-111	24538056	3200721816
24555	09:17:05.696	00:00:24.554	1474	-1024	-768	-1	-1	-1	-1	4	-1024	-768	-1	-1	-1	-1	4		0	0						Untertest4.avi	0	880	547	72	111				0	Content		-72	-111	24554724	3200738484
24571	09:17:05.712	00:00:24.570	1475	-1024	-768	-1	-1	-1	-1	4	-1024	-768	-1	-1	-1	-1	4		0	0						Untertest4.avi	0	880	547	72	111				0	Content		-72	-111	24570933	3200754693
24588	09:17:05.729	00:00:24.587	1476	-1024	-768	-1	-1	-1	-1	4	-1024	-768	-1	-1	-1	-1	4		0	0						Untertest4.avi	0	880	547	72	111				0	Content		-72	-111	24587600	3200771360
24604	09:17:05.745	00:00:24.604	1477	-1024	-768	-1	-1	-1	-1	4	-1024	-768	-1	-1	-1	-1	4		0	0						Untertest4.avi	0	880	547	72	111				0	Content		-72	-111	24604268	3200788028
24620	09:17:05.761	00:00:24.620	1478	-1024	-768	-1	-1	-1	-1	4	-1024	-768	-1	-1	-1	-1	4		0	0						Untertest4.avi	0	880	547	72	111				0	Content		-72	-111	24620098	3200803858
24637	09:17:05.778	00:00:24.636	1479	-1024	-768	-1	-1	-1	-1	4	-1024	-768	-1	-1	-1	-1	4		0	0						Untertest4.avi	0	880	547	72	111				0	Content		-72	-111	24636718	3200820478
24653	09:17:05.794	00:00:24.653	1480	-1024	-768	-1	-1	-1	-1	4	-1024	-768	-1	-1	-1	-1	4		0	0						Untertest4.avi	0	880	547	72	111				0	Content		-72	-111	24653408	3200837168
24670	09:17:05.811	00:00:24.670	1481	-1024	-768	-1	-1	-1	-1	4	-1024	-768	-1	-1	-1	-1	4		0	0						Untertest4.avi	0	880	547	72	111				0	Content		-72	-111	24670076	3200853836
24687	09:17:05.828	00:00:24.686	1482	-1024	-768	-1	-1	-1	-1	4	-1024	-768	-1	-1	-1	-1	4		0	0						Untertest4.avi	0	880	547	72	111				0	Content		-72	-111	24686743	3200870503
24703	09:17:05.844	00:00:24.703	1483	-1024	-768	-1	-1	-1	-1	4	-1024	-768	-1	-1	-1	-1	4		0	0						Untertest4.avi	0	880	547	72	111				0	Content		-72	-111	24703397	3200887157
24720	09:17:05.861	00:00:24.719	1484	-1024	-768	-1	-1	-1	-1	4	-1024	-768	-1	-1	-1	-1	4		0	0						Untertest4.avi	0	880	547	72	111				0	Content		-72	-111	24719965	3200903725
24737	09:17:05.878	00:00:24.736	1485	-1024	-768	-1	-1	-1	-1	4	-1024	-768	-1	-1	-1	-1	4		0	0						Untertest4.avi	0	880	547	72	111				0	Content		-72	-111	24736591	3200920351
24754	09:17:05.895	00:00:24.753	1486	-1024	-768	-1	-1	-1	-1	4	-1024	-768	-1	-1	-1	-1	4		0	0						Untertest4.avi	0	880	547	72	111				0	Content		-72	-111	24753675	3200937435
24770	09:17:05.911	00:00:24.770	1487	-1024	-768	-1	-1	-1	-1	4	-1024	-768	-1	-1	-1	-1	4		0	0						Untertest4.avi	0	880	547	72	111				0	Content		-72	-111	24770342	3200954102
24787	09:17:05.928	00:00:24.787	1488	-1024	-768	-1	-1	-1	-1	4	-1024	-768	-1	-1	-1	-1	4		0	0						Untertest4.avi	0	880	547	72	111				0	Content		-72	-111	24787010	3200970770
24804	09:17:05.945	00:00:24.804	1489	-1024	-768	-1	-1	-1	-1	4	-1024	-768	-1	-1	-1	-1	4		0	0						Untertest4.avi	0	880	547	72	111				0	Content		-72	-111	24804159	3200987919
24821	09:17:05.962	00:00:24.820	1490	-1024	-768	-1	-1	-1	-1	4	-1024	-768	-1	-1	-1	-1	4		0	0						Untertest4.avi	0	880	547	72	111				0	Content		-72	-111	24820827	3201004587
24837	09:17:05.978	00:00:24.837	1491	-1024	-768	-1	-1	-1	-1	4	-1024	-768	-1	-1	-1	-1	4		0	0						Untertest4.avi	0	880	547	72	111				0	Content		-72	-111	24837494	3201021254
24854	09:17:05.995	00:00:24.853	1492	-1024	-768	-1	-1	-1	-1	4	-1024	-768	-1	-1	-1	-1	4		0	0						Untertest4.avi	0	880	547	72	111				0	Content		-72	-111	24853727	3201037487
24870	09:17:06.011	00:00:24.870	1493	-1024	-768	-1	-1	-1	-1	4	-1024	-768	-1	-1	-1	-1	4		0	0						Untertest4.avi	0	880	547	72	111				0	Content		-72	-111	24870394	3201054154
24887	09:17:06.028	00:00:24.886	1494	-1024	-768	-1	-1	-1	-1	4	-1024	-768	-1	-1	-1	-1	4		0	0						Untertest4.avi	0	880	547	72	111				0	Content		-72	-111	24886916	3201070676
24904	09:17:06.045	00:00:24.903	1495	-1024	-768	-1	-1	-1	-1	4	-1024	-768	-1	-1	-1	-1	4		0	0						Untertest4.avi	0	880	547	72	111				0	Content		-72	-111	24903583	3201087343
24920	09:17:06.061	00:00:24.920	1496	-1024	-768	-1	-1	-1	-1	4	-1024	-768	-1	-1	-1	-1	4		0	0						Untertest4.avi	0	880	547	72	111				0	Content		-72	-111	24920251	3201104011
24937	09:17:06.078	00:00:24.936	1497	-1024	-768	-1	-1	-1	-1	4	-1024	-768	-1	-1	-1	-1	4		0	0						Untertest4.avi	0	880	547	72	111				0	Content		-72	-111	24936589	3201120349
24953	09:17:06.094	00:00:24.953	1498	-1024	-768	-1	-1	-1	-1	4	-1024	-768	-1	-1	-1	-1	4		0	0						Untertest4.avi	0	880	547	72	111				0	Content		-72	-111	24953209	3201136969
24970	09:17:06.111	00:00:24.969	1499	-1024	-768	-1	-1	-1	-1	4	-1024	-768	-1	-1	-1	-1	4		0	0						Untertest4.avi	0	880	547	72	111				0	Content		-72	-111	24969833	3201153593
24986	09:17:06.127	00:00:24.986	1500	-1024	-768	-1	-1	-1	-1	4	-1024	-768	-1	-1	-1	-1	4		0	0						Untertest4.avi	0	880	547	72	111				0	Content		-72	-111	24986500	3201170260
25003	09:17:06.144	00:00:25.003	1501	-1024	-768	-1	-1	-1	-1	4	-1024	-768	-1	-1	-1	-1	4		0	0						Untertest4.avi	0	880	547	72	111				0	Content		-72	-111	25003168	3201186928
25020	09:17:06.161	00:00:25.019	1502	-1024	-768	-1	-1	-1	-1	4	-1024	-768	-1	-1	-1	-1	4		0	0						Untertest4.avi	0	880	547	72	111				0	Content		-72	-111	25019803	3201203563
25036	09:17:06.177	00:00:25.036	1503	-1024	-768	-1	-1	-1	-1	4	-1024	-768	-1	-1	-1	-1	4		0	0						Untertest4.avi	0	880	547	72	111				0	Content		-72	-111	25036471	3201220231
25053	09:17:06.194	00:00:25.053	1504	-1024	-768	-1	-1	-1	-1	4	-1024	-768	-1	-1	-1	-1	4		0	0						Untertest4.avi	0	880	547	72	111				0	Content		-72	-111	25053138	3201236898
25070	09:17:06.211	00:00:25.070	1505	-1024	-768	-1	-1	-1	-1	4	-1024	-768	-1	-1	-1	-1	4		0	0						Untertest4.avi	0	880	547	72	111				0	Content		-72	-111	25070042	3201253802
25087	09:17:06.228	00:00:25.086	1506	-1024	-768	-1	-1	-1	-1	4	-1024	-768	-1	-1	-1	-1	4		0	0						Untertest4.avi	0	880	547	72	111				0	Content		-72	-111	25086710	3201270470
25104	09:17:06.245	00:00:25.103	1507	-1024	-768	-1	-1	-1	-1	4	-1024	-768	-1	-1	-1	-1	4		0	0						Untertest4.avi	0	880	547	72	111				0	Content		-72	-111	25103704	3201287464
25120	09:17:06.261	00:00:25.120	1508	-1024	-768	-1	-1	-1	-1	4	-1024	-768	-1	-1	-1	-1	4		0	0						Untertest4.avi	0	880	547	72	111				0	Content		-72	-111	25120372	3201304132
25137	09:17:06.278	00:00:25.137	1509	-1024	-768	-1	-1	-1	-1	4	-1024	-768	-1	-1	-1	-1	4		0	0						Untertest4.avi	0	880	547	72	111				0	Content		-72	-111	25137039	3201320799
25154	09:17:06.295	00:00:25.154	1510	-1024	-768	-1	-1	-1	-1	4	-1024	-768	-1	-1	-1	-1	4		0	0						Untertest4.avi	0	880	547	72	111				0	Content		-72	-111	25154302	3201338062
25171	09:17:06.312	00:00:25.170	1511	-1024	-768	-1	-1	-1	-1	4	-1024	-768	-1	-1	-1	-1	4		0	0						Untertest4.avi	0	880	547	72	111				0	Content		-72	-111	25170969	3201354729
25187	09:17:06.328	00:00:25.187	1512	-1024	-768	-1	-1	-1	-1	4	-1024	-768	-1	-1	-1	-1	4		0	0						Untertest4.avi	0	880	547	72	111				0	Content		-72	-111	25187209	3201370969
25204	09:17:06.345	00:00:25.203	1513	-1024	-768	-1	-1	-1	-1	4	-1024	-768	-1	-1	-1	-1	4		0	0						Untertest4.avi	0	880	547	72	111				0	Content		-72	-111	25203876	3201387636
25221	09:17:06.362	00:00:25.220	1514	-1024	-768	-1	-1	-1	-1	4	-1024	-768	-1	-1	-1	-1	4		0	0						Untertest4.avi	0	880	547	72	111				0	Content		-72	-111	25220544	3201404304
25236	09:17:06.377	00:00:25.236	1515	-1024	-768	-1	-1	-1	-1	4	-1024	-768	-1	-1	-1	-1	4		0	0						Untertest4.avi	0	880	547	72	111				0	Content		-72	-111	25236310	3201420070
25253	09:17:06.394	00:00:25.252	1516	-1024	-768	-1	-1	-1	-1	4	-1024	-768	-1	-1	-1	-1	4		0	0						Untertest4.avi	0	880	547	72	111				0	Content		-72	-111	25252931	3201436691
25270	09:17:06.411	00:00:25.269	1517	-1024	-768	-1	-1	-1	-1	4	-1024	-768	-1	-1	-1	-1	4		0	0						Untertest4.avi	0	880	547	72	111				0	Content		-72	-111	25269617	3201453377
25286	09:17:06.427	00:00:25.286	1518	-1024	-768	-1	-1	-1	-1	4	-1024	-768	-1	-1	-1	-1	4		0	0						Untertest4.avi	0	880	547	72	111				0	Content		-72	-111	25286284	3201470044
25303	09:17:06.444	00:00:25.302	1519	-1024	-768	-1	-1	-1	-1	4	-1024	-768	-1	-1	-1	-1	4		0	0						Untertest4.avi	0	880	547	72	111				0	Content		-72	-111	25302952	3201486712
25320	09:17:06.461	00:00:25.319	1520	-1024	-768	-1	-1	-1	-1	4	-1024	-768	-1	-1	-1	-1	4		0	0						Untertest4.avi	0	880	547	72	111				0	Content		-72	-111	25319611	3201503371
25336	09:17:06.477	00:00:25.336	1521	-1024	-768	-1	-1	-1	-1	4	-1024	-768	-1	-1	-1	-1	4		0	0						Untertest4.avi	0	880	547	72	111				0	Content		-72	-111	25336279	3201520039
25353	09:17:06.494	00:00:25.352	1522	-1024	-768	-1	-1	-1	-1	4	-1024	-768	-1	-1	-1	-1	4		0	0						Untertest4.avi	0	880	547	72	111				0	Content		-72	-111	25352946	3201536706
25370	09:17:06.511	00:00:25.369	1523	-1024	-768	-1	-1	-1	-1	4	-1024	-768	-1	-1	-1	-1	4		0	0						Untertest4.avi	0	880	547	72	111				0	Content		-72	-111	25369568	3201553328
25386	09:17:06.527	00:00:25.386	1524	-1024	-768	-1	-1	-1	-1	4	-1024	-768	-1	-1	-1	-1	4		0	0						Untertest4.avi	0	880	547	72	111				0	Content		-72	-111	25386235	3201569995
25403	09:17:06.544	00:00:25.403	1525	-1024	-768	-1	-1	-1	-1	4	-1024	-768	-1	-1	-1	-1	4		0	0						Untertest4.avi	0	880	547	72	111				0	Content		-72	-111	25403092	3201586852
25420	09:17:06.561	00:00:25.419	1526	-1024	-768	-1	-1	-1	-1	4	-1024	-768	-1	-1	-1	-1	4		0	0						Untertest4.avi	0	880	547	72	111				0	Content		-72	-111	25419760	3201603520
25436	09:17:06.577	00:00:25.436	1527	-1024	-768	-1	-1	-1	-1	4	-1024	-768	-1	-1	-1	-1	4		0	0						Untertest4.avi	0	880	547	72	111				0	Content		-72	-111	25436427	3201620187
25454	09:17:06.595	00:00:25.453	1528	-1024	-768	-1	-1	-1	-1	4	-1024	-768	-1	-1	-1	-1	4		0	0						Untertest4.avi	0	880	547	72	111				0	Content		-72	-111	25453612	3201637372
25470	09:17:06.611	00:00:25.470	1529	-1024	-768	-1	-1	-1	-1	4	-1024	-768	-1	-1	-1	-1	4		0	0						Untertest4.avi	0	880	547	72	111				0	Content		-72	-111	25470279	3201654039
25487	09:17:06.628	00:00:25.487	1530	-1024	-768	-1	-1	-1	-1	4	-1024	-768	-1	-1	-1	-1	4		0	0						Untertest4.avi	0	880	547	72	111				0	Content		-72	-111	25487285	3201671045
25504	09:17:06.645	00:00:25.503	1531	-1024	-768	-1	-1	-1	-1	4	-1024	-768	-1	-1	-1	-1	4		0	0						Untertest4.avi	0	880	547	72	111				0	Content		-72	-111	25503952	3201687712
25521	09:17:06.662	00:00:25.520	1532	-1024	-768	-1	-1	-1	-1	4	-1024	-768	-1	-1	-1	-1	4		0	0						Untertest4.avi	0	880	547	72	111				0	Content		-72	-111	25520620	3201704380
25537	09:17:06.678	00:00:25.536	1533	-1024	-768	-1	-1	-1	-1	4	-1024	-768	-1	-1	-1	-1	4		0	0						Untertest4.avi	0	880	547	72	111				0	Content		-72	-111	25536886	3201720646
25554	09:17:06.695	00:00:25.553	1534	-1024	-768	-1	-1	-1	-1	4	-1024	-768	-1	-1	-1	-1	4		0	0						Untertest4.avi	0	880	547	72	111				0	Content		-72	-111	25553554	3201737314
25570	09:17:06.711	00:00:25.570	1535	-1024	-768	-1	-1	-1	-1	4	-1024	-768	-1	-1	-1	-1	4		0	0						Untertest4.avi	0	880	547	72	111				0	Content		-72	-111	25570222	3201753982
25587	09:17:06.728	00:00:25.586	1536	-1024	-768	-1	-1	-1	-1	4	-1024	-768	-1	-1	-1	-1	4		0	0						Untertest4.avi	0	880	547	72	111				0	Content		-72	-111	25586619	3201770379
25603	09:17:06.744	00:00:25.603	1537	-1024	-768	-1	-1	-1	-1	4	-1024	-768	-1	-1	-1	-1	4		0	0						Untertest4.avi	0	880	547	72	111				0	Content		-72	-111	25603287	3201787047
25620	09:17:06.761	00:00:25.619	1538	-1024	-768	-1	-1	-1	-1	4	-1024	-768	-1	-1	-1	-1	4		0	0						Untertest4.avi	0	880	547	72	111				0	Content		-72	-111	25619954	3201803714
25636	09:17:06.777	00:00:25.636	1539	-1024	-768	-1	-1	-1	-1	4	-1024	-768	-1	-1	-1	-1	4		0	0						Untertest4.avi	0	880	547	72	111				0	Content		-72	-111	25636038	3201819798
25653	09:17:06.794	00:00:25.652	1540	-1024	-768	-1	-1	-1	-1	4	-1024	-768	-1	-1	-1	-1	4		0	0						Untertest4.avi	0	880	547	72	111				0	Content		-72	-111	25652788	3201836548
25669	09:17:06.810	00:00:25.669	1541	-1024	-768	-1	-1	-1	-1	4	-1024	-768	-1	-1	-1	-1	4		0	0						Untertest4.avi	0	880	547	72	111				0	Content		-72	-111	25669418	3201853178
25686	09:17:06.827	00:00:25.686	1542	-1024	-768	-1	-1	-1	-1	4	-1024	-768	-1	-1	-1	-1	4		0	0						Untertest4.avi	0	880	547	72	111				0	Content		-72	-111	25686085	3201869845
25703	09:17:06.844	00:00:25.702	1543	-1024	-768	-1	-1	-1	-1	4	-1024	-768	-1	-1	-1	-1	4		0	0						Untertest4.avi	0	880	547	72	111				0	Content		-72	-111	25702753	3201886513
25719	09:17:06.860	00:00:25.719	1544	-1024	-768	-1	-1	-1	-1	4	-1024	-768	-1	-1	-1	-1	4		0	0						Untertest4.avi	0	880	547	72	111				0	Content		-72	-111	25719397	3201903157
25736	09:17:06.877	00:00:25.736	1545	-1024	-768	-1	-1	-1	-1	4	-1024	-768	-1	-1	-1	-1	4		0	0						Untertest4.avi	0	880	547	72	111				0	Content		-72	-111	25736065	3201919825
25753	09:17:06.894	00:00:25.752	1546	-1024	-768	-1	-1	-1	-1	4	-1024	-768	-1	-1	-1	-1	4		0	0						Untertest4.avi	0	880	547	72	111				0	Content		-72	-111	25752986	3201936746
25770	09:17:06.911	00:00:25.769	1547	-1024	-768	-1	-1	-1	-1	4	-1024	-768	-1	-1	-1	-1	4		0	0						Untertest4.avi	0	880	547	72	111				0	Content		-72	-111	25769653	3201953413
25787	09:17:06.928	00:00:25.786	1548	-1024	-768	-1	-1	-1	-1	4	-1024	-768	-1	-1	-1	-1	4		0	0						Untertest4.avi	0	880	547	72	111				0	Content		-72	-111	25786611	3201970371
25803	09:17:06.944	00:00:25.803	1549	-1024	-768	-1	-1	-1	-1	4	-1024	-768	-1	-1	-1	-1	4		0	0						Untertest4.avi	0	880	547	72	111				0	Content		-72	-111	25803278	3201987038
25820	09:17:06.961	00:00:25.819	1550	-1024	-768	-1	-1	-1	-1	4	-1024	-768	-1	-1	-1	-1	4		0	0						Untertest4.avi	0	880	547	72	111				0	Content		-72	-111	25819946	3202003706
25837	09:17:06.978	00:00:25.837	1551	-1024	-768	-1	-1	-1	-1	4	-1024	-768	-1	-1	-1	-1	4		0	0						Untertest4.avi	0	880	547	72	111				0	Content		-72	-111	25837235	3202020995
25854	09:17:06.995	00:00:25.853	1552	-1024	-768	-1	-1	-1	-1	4	-1024	-768	-1	-1	-1	-1	4		0	0						Untertest4.avi	0	880	547	72	111				0	Content		-72	-111	25853903	3202037663
25870	09:17:07.011	00:00:25.870	1553	-1024	-768	-1	-1	-1	-1	4	-1024	-768	-1	-1	-1	-1	4		0	0						Untertest4.avi	0	880	547	72	111				0	Content		-72	-111	25870109	3202053869
25887	09:17:07.028	00:00:25.886	1554	-1024	-768	-1	-1	-1	-1	4	-1024	-768	-1	-1	-1	-1	4		0	0						Untertest4.avi	0	880	547	72	111				0	Content		-72	-111	25886777	3202070537
25903	09:17:07.044	00:00:25.903	1555	-1024	-768	-1	-1	-1	-1	4	-1024	-768	-1	-1	-1	-1	4		0	0						Untertest4.avi	0	880	547	72	111				0	Content		-72	-111	25903445	3202087205
25919	09:17:07.060	00:00:25.919	1556	-1024	-768	-1	-1	-1	-1	4	-1024	-768	-1	-1	-1	-1	4		0	0						Untertest4.avi	0	880	547	72	111				0	Content		-72	-111	25919268	3202103028
25936	09:17:07.077	00:00:25.935	1557	-1024	-768	-1	-1	-1	-1	4	-1024	-768	-1	-1	-1	-1	4		0	0						Untertest4.avi	0	880	547	72	111				0	Content		-72	-111	25935889	3202119649
25953	09:17:07.094	00:00:25.952	1558	-1024	-768	-1	-1	-1	-1	4	-1024	-768	-1	-1	-1	-1	4		0	0						Untertest4.avi	0	880	547	72	111				0	Content		-72	-111	25952575	3202136335
25969	09:17:07.110	00:00:25.969	1559	-1024	-768	-1	-1	-1	-1	4	-1024	-768	-1	-1	-1	-1	4		0	0						Untertest4.avi	0	880	547	72	111				0	Content		-72	-111	25969243	3202153003
25986	09:17:07.127	00:00:25.985	1560	-1024	-768	-1	-1	-1	-1	4	-1024	-768	-1	-1	-1	-1	4		0	0						Untertest4.avi	0	880	547	72	111				0	Content		-72	-111	25985910	3202169670
26003	09:17:07.144	00:00:26.002	1561	-1024	-768	-1	-1	-1	-1	4	-1024	-768	-1	-1	-1	-1	4		0	0						Untertest4.avi	0	880	547	72	111				0	Content		-72	-111	26002574	3202186334
26019	09:17:07.160	00:00:26.019	1562	-1024	-768	-1	-1	-1	-1	4	-1024	-768	-1	-1	-1	-1	4		0	0						Untertest4.avi	0	880	547	72	111				0	Content		-72	-111	26019134	3202202894
26036	09:17:07.177	00:00:26.035	1563	-1024	-768	-1	-1	-1	-1	4	-1024	-768	-1	-1	-1	-1	4		0	0						Untertest4.avi	0	880	547	72	111				0	Content		-72	-111	26035826	3202219586
26053	09:17:07.194	00:00:26.052	1564	-1024	-768	-1	-1	-1	-1	4	-1024	-768	-1	-1	-1	-1	4		0	0						Untertest4.avi	0	880	547	72	111				0	Content		-72	-111	26052886	3202236646
26070	09:17:07.211	00:00:26.069	1565	-1024	-768	-1	-1	-1	-1	4	-1024	-768	-1	-1	-1	-1	4		0	0						Untertest4.avi	0	880	547	72	111				0	Content		-72	-111	26069554	3202253314
26086	09:17:07.227	00:00:26.086	1566	-1024	-768	-1	-1	-1	-1	4	-1024	-768	-1	-1	-1	-1	4		0	0						Untertest4.avi	0	880	547	72	111				0	Content		-72	-111	26086222	3202269982
26103	09:17:07.244	00:00:26.103	1567	-1024	-768	-1	-1	-1	-1	4	-1024	-768	-1	-1	-1	-1	4		0	0						Untertest4.avi	0	880	547	72	111				0	Content		-72	-111	26103359	3202287119
26120	09:17:07.261	00:00:26.120	1568	-1024	-768	-1	-1	-1	-1	4	-1024	-768	-1	-1	-1	-1	4		0	0						Untertest4.avi	0	880	547	72	111				0	Content		-72	-111	26120027	3202303787
26137	09:17:07.278	00:00:26.136	1569	-1024	-768	-1	-1	-1	-1	4	-1024	-768	-1	-1	-1	-1	4		0	0						Untertest4.avi	0	880	547	72	111				0	Content		-72	-111	26136694	3202320454
26153	09:17:07.294	00:00:26.152	1570	-1024	-768	-1	-1	-1	-1	4	-1024	-768	-1	-1	-1	-1	4		0	0						Untertest4.avi	0	880	547	72	111				0	Content		-72	-111	26152911	3202336671
26170	09:17:07.311	00:00:26.169	1571	-1024	-768	-1	-1	-1	-1	4	-1024	-768	-1	-1	-1	-1	4		0	0						Untertest4.avi	0	880	547	72	111				0	Content		-72	-111	26169578	3202353338
26186	09:17:07.327	00:00:26.186	1572	-1024	-768	-1	-1	-1	-1	4	-1024	-768	-1	-1	-1	-1	4		0	0						Untertest4.avi	0	880	547	72	111				0	Content		-72	-111	26186096	3202369856
26203	09:17:07.344	00:00:26.202	1573	-1024	-768	-1	-1	-1	-1	4	-1024	-768	-1	-1	-1	-1	4		0	0						Untertest4.avi	0	880	547	72	111				0	Content		-72	-111	26202763	3202386523
26219	09:17:07.360	00:00:26.219	1574	-1024	-768	-1	-1	-1	-1	4	-1024	-768	-1	-1	-1	-1	4		0	0						Untertest4.avi	0	880	547	72	111				0	Content		-72	-111	26219431	3202403191
26236	09:17:07.377	00:00:26.235	1575	-1024	-768	-1	-1	-1	-1	4	-1024	-768	-1	-1	-1	-1	4		0	0						Untertest4.avi	0	880	547	72	111				0	Content		-72	-111	26235749	3202419509
26252	09:17:07.393	00:00:26.252	1576	-1024	-768	-1	-1	-1	-1	4	-1024	-768	-1	-1	-1	-1	4		0	0						Untertest4.avi	0	880	547	72	111				0	Content		-72	-111	26252374	3202436134
26269	09:17:07.410	00:00:26.269	1577	-1024	-768	-1	-1	-1	-1	4	-1024	-768	-1	-1	-1	-1	4		0	0						Untertest4.avi	0	880	547	72	111				0	Content		-72	-111	26269000	3202452760
26286	09:17:07.427	00:00:26.285	1578	-1024	-768	-1	-1	-1	-1	4	-1024	-768	-1	-1	-1	-1	4		0	0						Untertest4.avi	0	880	547	72	111				0	Content		-72	-111	26285667	3202469427
26302	09:17:07.443	00:00:26.302	1579	-1024	-768	-1	-1	-1	-1	4	-1024	-768	-1	-1	-1	-1	4		0	0						Untertest4.avi	0	880	547	72	111				0	Content		-72	-111	26302335	3202486095
26319	09:17:07.460	00:00:26.318	1580	-1024	-768	-1	-1	-1	-1	4	-1024	-768	-1	-1	-1	-1	4		0	0						Untertest4.avi	0	880	547	72	111				0	Content		-72	-111	26318971	3202502731
26336	09:17:07.477	00:00:26.335	1581	-1024	-768	-1	-1	-1	-1	4	-1024	-768	-1	-1	-1	-1	4		0	0						Untertest4.avi	0	880	547	72	111				0	Content		-72	-111	26335639	3202519399
26352	09:17:07.493	00:00:26.352	1582	-1024	-768	-1	-1	-1	-1	4	-1024	-768	-1	-1	-1	-1	4		0	0						Untertest4.avi	0	880	547	72	111				0	Content		-72	-111	26352306	3202536066
26369	09:17:07.510	00:00:26.369	1583	-1024	-768	-1	-1	-1	-1	4	-1024	-768	-1	-1	-1	-1	4		0	0						Untertest4.avi	0	880	547	72	111				0	Content		-72	-111	26369213	3202552973
26386	09:17:07.527	00:00:26.385	1584	-1024	-768	-1	-1	-1	-1	4	-1024	-768	-1	-1	-1	-1	4		0	0						Untertest4.avi	0	880	547	72	111				0	Content		-72	-111	26385880	3202569640
26403	09:17:07.544	00:00:26.402	1585	-1024	-768	-1	-1	-1	-1	4	-1024	-768	-1	-1	-1	-1	4		0	0						Untertest4.avi	0	880	547	72	111				0	Content		-72	-111	26402880	3202586640
26420	09:17:07.561	00:00:26.419	1586	-1024	-768	-1	-1	-1	-1	4	-1024	-768	-1	-1	-1	-1	4		0	0						Untertest4.avi	0	880	547	72	111				0	Content		-72	-111	26419548	3202603308
26436	09:17:07.577	00:00:26.436	1587	-1024	-768	-1	-1	-1	-1	4	-1024	-768	-1	-1	-1	-1	4		0	0						Untertest4.avi	0	880	547	72	111				0	Content		-72	-111	26436215	3202619975
26453	09:17:07.594	00:00:26.453	1588	-1024	-768	-1	-1	-1	-1	4	-1024	-768	-1	-1	-1	-1	4		0	0						Untertest4.avi	0	880	547	72	111				0	Content		-72	-111	26453484	3202637244
26470	09:17:07.611	00:00:26.470	1589	-1024	-768	-1	-1	-1	-1	4	-1024	-768	-1	-1	-1	-1	4		0	0						Untertest4.avi	0	880	547	72	111				0	Content		-72	-111	26470151	3202653911
26486	09:17:07.627	00:00:26.486	1590	-1024	-768	-1	-1	-1	-1	4	-1024	-768	-1	-1	-1	-1	4		0	0						Untertest4.avi	0	880	547	72	111				0	Content		-72	-111	26486388	3202670148
26503	09:17:07.644	00:00:26.503	1591	-1024	-768	-1	-1	-1	-1	4	-1024	-768	-1	-1	-1	-1	4		0	0						Untertest4.avi	0	880	547	72	111				0	Content		-72	-111	26503055	3202686815
26520	09:17:07.661	00:00:26.519	1592	-1024	-768	-1	-1	-1	-1	4	-1024	-768	-1	-1	-1	-1	4		0	0						Untertest4.avi	0	880	547	72	111				0	Content		-72	-111	26519723	3202703483
26535	09:17:07.676	00:00:26.535	1593	-1024	-768	-1	-1	-1	-1	4	-1024	-768	-1	-1	-1	-1	4		0	0						Untertest4.avi	0	880	547	72	111				0	Content		-72	-111	26535482	3202719242
26552	09:17:07.693	00:00:26.552	1594	-1024	-768	-1	-1	-1	-1	4	-1024	-768	-1	-1	-1	-1	4		0	0						Untertest4.avi	0	880	547	72	111				0	Content		-72	-111	26552106	3202735866
26569	09:17:07.710	00:00:26.568	1595	-1024	-768	-1	-1	-1	-1	4	-1024	-768	-1	-1	-1	-1	4		0	0						Untertest4.avi	0	880	547	72	111				0	Content		-72	-111	26568791	3202752551
26585	09:17:07.726	00:00:26.585	1596	-1024	-768	-1	-1	-1	-1	4	-1024	-768	-1	-1	-1	-1	4		0	0						Untertest4.avi	0	880	547	72	111				0	Content		-72	-111	26585459	3202769219
26602	09:17:07.743	00:00:26.602	1597	-1024	-768	-1	-1	-1	-1	4	-1024	-768	-1	-1	-1	-1	4		0	0						Untertest4.avi	0	880	547	72	111				0	Content		-72	-111	26602127	3202785887
26619	09:17:07.760	00:00:26.618	1598	-1024	-768	-1	-1	-1	-1	4	-1024	-768	-1	-1	-1	-1	4		0	0						Untertest4.avi	0	880	547	72	111				0	Content		-72	-111	26618785	3202802545
26635	09:17:07.776	00:00:26.635	1599	-1024	-768	-1	-1	-1	-1	4	-1024	-768	-1	-1	-1	-1	4		0	0						Untertest4.avi	0	880	547	72	111				0	Content		-72	-111	26635453	3202819213
26652	09:17:07.793	00:00:26.652	1600	-1024	-768	-1	-1	-1	-1	4	-1024	-768	-1	-1	-1	-1	4		0	0						Untertest4.avi	0	880	547	72	111				0	Content		-72	-111	26652120	3202835880
26669	09:17:07.810	00:00:26.668	1601	-1024	-768	-1	-1	-1	-1	4	-1024	-768	-1	-1	-1	-1	4		0	0						Untertest4.avi	0	880	547	72	111				0	Content		-72	-111	26668736	3202852496
26685	09:17:07.826	00:00:26.685	1602	-1024	-768	-1	-1	-1	-1	4	-1024	-768	-1	-1	-1	-1	4		0	0						Untertest4.avi	0	880	547	72	111				0	Content		-72	-111	26685403	3202869163
26702	09:17:07.843	00:00:26.702	1603	-1024	-768	-1	-1	-1	-1	4	-1024	-768	-1	-1	-1	-1	4		0	0						Untertest4.avi	0	880	547	72	111				0	Content		-72	-111	26702261	3202886021
26719	09:17:07.860	00:00:26.718	1604	-1024	-768	-1	-1	-1	-1	4	-1024	-768	-1	-1	-1	-1	4		0	0						Untertest4.avi	0	880	547	72	111				0	Content		-72	-111	26718928	3202902688
26736	09:17:07.877	00:00:26.735	1605	-1024	-768	-1	-1	-1	-1	4	-1024	-768	-1	-1	-1	-1	4		0	0						Untertest4.avi	0	880	547	72	111				0	Content		-72	-111	26735596	3202919356
26753	09:17:07.894	00:00:26.752	1606	-1024	-768	-1	-1	-1	-1	4	-1024	-768	-1	-1	-1	-1	4		0	0						Untertest4.avi	0	880	547	72	111				0	Content		-72	-111	26752723	3202936483
26769	09:17:07.910	00:00:26.769	1607	-1024	-768	-1	-1	-1	-1	4	-1024	-768	-1	-1	-1	-1	4		0	0						Untertest4.avi	0	880	547	72	111				0	Content		-72	-111	26769390	3202953150
26786	09:17:07.927	00:00:26.786	1608	-1024	-768	-1	-1	-1	-1	4	-1024	-768	-1	-1	-1	-1	4		0	0						Untertest4.avi	0	880	547	72	111				0	Content		-72	-111	26786418	3202970178
26803	09:17:07.944	00:00:26.803	1609	-1024	-768	-1	-1	-1	-1	4	-1024	-768	-1	-1	-1	-1	4		0	0						Untertest4.avi	0	880	547	72	111				0	Content		-72	-111	26803085	3202986845
26820	09:17:07.961	00:00:26.819	1610	-1024	-768	-1	-1	-1	-1	4	-1024	-768	-1	-1	-1	-1	4		0	0						Untertest4.avi	0	880	547	72	111				0	Content		-72	-111	26819753	3203003513
26836	09:17:07.977	00:00:26.836	1611	-1024	-768	-1	-1	-1	-1	4	-1024	-768	-1	-1	-1	-1	4		0	0						Untertest4.avi	0	880	547	72	111				0	Content		-72	-111	26836033	3203019793
26853	09:17:07.994	00:00:26.852	1612	-1024	-768	-1	-1	-1	-1	4	-1024	-768	-1	-1	-1	-1	4		0	0						Untertest4.avi	0	880	547	72	111				0	Content		-72	-111	26852701	3203036461
26869	09:17:08.010	00:00:26.869	1613	-1024	-768	-1	-1	-1	-1	4	-1024	-768	-1	-1	-1	-1	4		0	0						Untertest4.avi	0	880	547	72	111				0	Content		-72	-111	26869368	3203053128
26886	09:17:08.027	00:00:26.885	1614	-1024	-768	-1	-1	-1	-1	4	-1024	-768	-1	-1	-1	-1	4		0	0						Untertest4.avi	0	880	547	72	111				0	Content		-72	-111	26885776	3203069536
26902	09:17:08.043	00:00:26.902	1615	-1024	-768	-1	-1	-1	-1	4	-1024	-768	-1	-1	-1	-1	4		0	0						Untertest4.avi	0	880	547	72	111				0	Content		-72	-111	26902443	3203086203
26919	09:17:08.060	00:00:26.919	1616	-1024	-768	-1	-1	-1	-1	4	-1024	-768	-1	-1	-1	-1	4		0	0						Untertest4.avi	0	880	547	72	111				0	Content		-72	-111	26919111	3203102871
26935	09:17:08.076	00:00:26.935	1617	-1024	-768	-1	-1	-1	-1	4	-1024	-768	-1	-1	-1	-1	4		0	0						Untertest4.avi	0	880	547	72	111				0	Content		-72	-111	26935213	3203118973
26952	09:17:08.093	00:00:26.951	1618	-1024	-768	-1	-1	-1	-1	4	-1024	-768	-1	-1	-1	-1	4		0	0						Untertest4.avi	0	880	547	72	111				0	Content		-72	-111	26951837	3203135597
26969	09:17:08.110	00:00:26.968	1619	-1024	-768	-1	-1	-1	-1	4	-1024	-768	-1	-1	-1	-1	4		0	0						Untertest4.avi	0	880	547	72	111				0	Content		-72	-111	26968504	3203152264
26985	09:17:08.126	00:00:26.985	1620	-1024	-768	-1	-1	-1	-1	4	-1024	-768	-1	-1	-1	-1	4		0	0						Untertest4.avi	0	880	547	72	111				0	Content		-72	-111	26985171	3203168931
27002	09:17:08.143	00:00:27.001	1621	-1024	-768	-1	-1	-1	-1	4	-1024	-768	-1	-1	-1	-1	4		0	0						Untertest4.avi	0	880	547	72	111				0	Content		-72	-111	27001839	3203185599
27019	09:17:08.160	00:00:27.018	1622	-1024	-768	-1	-1	-1	-1	4	-1024	-768	-1	-1	-1	-1	4		0	0						Untertest4.avi	0	880	547	72	111				0	Content		-72	-111	27018530	3203202290
27035	09:17:08.176	00:00:27.035	1623	-1024	-768	-1	-1	-1	-1	4	-1024	-768	-1	-1	-1	-1	4		0	0						Untertest4.avi	0	880	547	72	111				0	Content		-72	-111	27035198	3203218958
27052	09:17:08.193	00:00:27.052	1624	-1024	-768	-1	-1	-1	-1	4	-1024	-768	-1	-1	-1	-1	4		0	0						Untertest4.avi	0	880	547	72	111				0	Content		-72	-111	27052141	3203235901
27069	09:17:08.210	00:00:27.068	1625	-1024	-768	-1	-1	-1	-1	4	-1024	-768	-1	-1	-1	-1	4		0	0						Untertest4.avi	0	880	547	72	111				0	Content		-72	-111	27068809	3203252569
27086	09:17:08.227	00:00:27.085	1626	-1024	-768	-1	-1	-1	-1	4	-1024	-768	-1	-1	-1	-1	4		0	0						Untertest4.avi	0	880	547	72	111				0	Content		-72	-111	27085775	3203269535
27102	09:17:08.243	00:00:27.102	1627	-1024	-768	-1	-1	-1	-1	4	-1024	-768	-1	-1	-1	-1	4		0	0						Untertest4.avi	0	880	547	72	111				0	Content		-72	-111	27102442	3203286202
27119	09:17:08.260	00:00:27.119	1628	-1024	-768	-1	-1	-1	-1	4	-1024	-768	-1	-1	-1	-1	4		0	0						Untertest4.avi	0	880	547	72	111				0	Content		-72	-111	27119110	3203302870
27136	09:17:08.277	00:00:27.136	1629	-1024	-768	-1	-1	-1	-1	4	-1024	-768	-1	-1	-1	-1	4		0	0						Untertest4.avi	0	880	547	72	111				0	Content		-72	-111	27136344	3203320104
27153	09:17:08.294	00:00:27.153	1630	-1024	-768	-1	-1	-1	-1	4	-1024	-768	-1	-1	-1	-1	4		0	0						Untertest4.avi	0	880	547	72	111				0	Content		-72	-111	27153012	3203336772
27169	09:17:08.310	00:00:27.169	1631	-1024	-768	-1	-1	-1	-1	4	-1024	-768	-1	-1	-1	-1	4		0	0						Untertest4.avi	0	880	547	72	111				0	Content		-72	-111	27169241	3203353001
27186	09:17:08.327	00:00:27.185	1632	-1024	-768	-1	-1	-1	-1	4	-1024	-768	-1	-1	-1	-1	4		0	0						Untertest4.avi	0	880	547	72	111				0	Content		-72	-111	27185909	3203369669
27203	09:17:08.344	00:00:27.202	1633	-1024	-768	-1	-1	-1	-1	4	-1024	-768	-1	-1	-1	-1	4		0	0						Untertest4.avi	0	880	547	72	111				0	Content		-72	-111	27202576	3203386336
27218	09:17:08.359	00:00:27.218	1634	-1024	-768	-1	-1	-1	-1	4	-1024	-768	-1	-1	-1	-1	4		0	0						Untertest4.avi	0	880	547	72	111				0	Content		-72	-111	27218322	3203402082
27235	09:17:08.376	00:00:27.235	1635	-1024	-768	-1	-1	-1	-1	4	-1024	-768	-1	-1	-1	-1	4		0	0						Untertest4.avi	0	880	547	72	111				0	Content		-72	-111	27235074	3203418834
27252	09:17:08.393	00:00:27.251	1636	-1024	-768	-1	-1	-1	-1	4	-1024	-768	-1	-1	-1	-1	4		0	0						Untertest4.avi	0	880	547	72	111				0	Content		-72	-111	27251760	3203435520
27268	09:17:08.409	00:00:27.268	1637	-1024	-768	-1	-1	-1	-1	4	-1024	-768	-1	-1	-1	-1	4		0	0						Untertest4.avi	0	880	547	72	111				0	Content		-72	-111	27268428	3203452188
27285	09:17:08.426	00:00:27.285	1638	-1024	-768	-1	-1	-1	-1	4	-1024	-768	-1	-1	-1	-1	4		0	0						Untertest4.avi	0	880	547	72	111				0	Content		-72	-111	27285095	3203468855
27302	09:17:08.443	00:00:27.301	1639	-1024	-768	-1	-1	-1	-1	4	-1024	-768	-1	-1	-1	-1	4		0	0						Untertest4.avi	0	880	547	72	111				0	Content		-72	-111	27301747	3203485507
27318	09:17:08.459	00:00:27.318	1640	-1024	-768	-1	-1	-1	-1	4	-1024	-768	-1	-1	-1	-1	4		0	0						Untertest4.avi	0	880	547	72	111				0	Content		-72	-111	27318317	3203502077
27335	09:17:08.476	00:00:27.334	1641	-1024	-768	-1	-1	-1	-1	4	-1024	-768	-1	-1	-1	-1	4		0	0						Untertest4.avi	0	880	547	72	111				0	Content		-72	-111	27334947	3203518707
27352	09:17:08.493	00:00:27.352	1642	-1024	-768	-1	-1	-1	-1	4	-1024	-768	-1	-1	-1	-1	4		0	0						Untertest4.avi	0	880	547	72	111				0	Content		-72	-111	27352026	3203535786
27369	09:17:08.510	00:00:27.368	1643	-1024	-768	-1	-1	-1	-1	4	-1024	-768	-1	-1	-1	-1	4		0	0						Untertest4.avi	0	880	547	72	111				0	Content		-72	-111	27368694	3203552454
27385	09:17:08.526	00:00:27.385	1644	-1024	-768	-1	-1	-1	-1	4	-1024	-768	-1	-1	-1	-1	4		0	0						Untertest4.avi	0	880	547	72	111				0	Content		-72	-111	27385361	3203569121
27403	09:17:08.544	00:00:27.402	1645	-1024	-768	-1	-1	-1	-1	4	-1024	-768	-1	-1	-1	-1	4		0	0						Untertest4.avi	0	880	547	72	111				0	Content		-72	-111	27402512	3203586272
27419	09:17:08.560	00:00:27.419	1646	-1024	-768	-1	-1	-1	-1	4	-1024	-768	-1	-1	-1	-1	4		0	0						Untertest4.avi	0	880	547	72	111				0	Content		-72	-111	27419180	3203602940
27436	09:17:08.577	00:00:27.435	1647	-1024	-768	-1	-1	-1	-1	4	-1024	-768	-1	-1	-1	-1	4		0	0						Untertest4.avi	0	880	547	72	111				0	Content		-72	-111	27435847	3203619607
27452	09:17:08.593	00:00:27.452	1648	-1024	-768	-1	-1	-1	-1	4	-1024	-768	-1	-1	-1	-1	4		0	0						Untertest4.avi	0	880	547	72	111				0	Content		-72	-111	27452081	3203635841
27469	09:17:08.610	00:00:27.468	1649	-1024	-768	-1	-1	-1	-1	4	-1024	-768	-1	-1	-1	-1	4		0	0						Untertest4.avi	0	880	547	72	111				0	Content		-72	-111	27468748	3203652508
27485	09:17:08.626	00:00:27.485	1650	-1024	-768	-1	-1	-1	-1	4	-1024	-768	-1	-1	-1	-1	4		0	0						Untertest4.avi	0	880	547	72	111				0	Content		-72	-111	27485232	3203668992
27502	09:17:08.643	00:00:27.501	1651	-1024	-768	-1	-1	-1	-1	4	-1024	-768	-1	-1	-1	-1	4		0	0						Untertest4.avi	0	880	547	72	111				0	Content		-72	-111	27501899	3203685659
27519	09:17:08.660	00:00:27.518	1652	-1024	-768	-1	-1	-1	-1	4	-1024	-768	-1	-1	-1	-1	4		0	0						Untertest4.avi	0	880	547	72	111				0	Content		-72	-111	27518567	3203702327
27535	09:17:08.676	00:00:27.534	1653	-1024	-768	-1	-1	-1	-1	4	-1024	-768	-1	-1	-1	-1	4		0	0						Untertest4.avi	0	880	547	72	111				0	Content		-72	-111	27534933	3203718693
27552	09:17:08.693	00:00:27.551	1654	-1024	-768	-1	-1	-1	-1	4	-1024	-768	-1	-1	-1	-1	4		0	0						Untertest4.avi	0	880	547	72	111				0	Content		-72	-111	27551555	3203735315
27568	09:17:08.709	00:00:27.568	1655	-1024	-768	-1	-1	-1	-1	4	-1024	-768	-1	-1	-1	-1	4		0	0						Untertest4.avi	0	880	547	72	111				0	Content		-72	-111	27568180	3203751940
27585	09:17:08.726	00:00:27.584	1656	-1024	-768	-1	-1	-1	-1	4	-1024	-768	-1	-1	-1	-1	4		0	0						Untertest4.avi	0	880	547	72	111				0	Content		-72	-111	27584848	3203768608
27602	09:17:08.743	00:00:27.601	1657	-1024	-768	-1	-1	-1	-1	4	-1024	-768	-1	-1	-1	-1	4		0	0						Untertest4.avi	0	880	547	72	111				0	Content		-72	-111	27601516	3203785276
27618	09:17:08.759	00:00:27.618	1658	-1024	-768	-1	-1	-1	-1	4	-1024	-768	-1	-1	-1	-1	4		0	0						Untertest4.avi	0	880	547	72	111				0	Content		-72	-111	27618158	3203801918
27635	09:17:08.776	00:00:27.634	1659	-1024	-768	-1	-1	-1	-1	4	-1024	-768	-1	-1	-1	-1	4		0	0						Untertest4.avi	0	880	547	72	111				0	Content		-72	-111	27634826	3203818586
27652	09:17:08.793	00:00:27.651	1660	-1024	-768	-1	-1	-1	-1	4	-1024	-768	-1	-1	-1	-1	4		0	0						Untertest4.avi	0	880	547	72	111				0	Content		-72	-111	27651749	3203835509
27668	09:17:08.809	00:00:27.668	1661	-1024	-768	-1	-1	-1	-1	4	-1024	-768	-1	-1	-1	-1	4		0	0						Untertest4.avi	0	880	547	72	111				0	Content		-72	-111	27668417	3203852177
27685	09:17:08.826	00:00:27.685	1662	-1024	-768	-1	-1	-1	-1	4	-1024	-768	-1	-1	-1	-1	4		0	0						Untertest4.avi	0	880	547	72	111				0	Content		-72	-111	27685377	3203869137
27702	09:17:08.843	00:00:27.702	1663	-1024	-768	-1	-1	-1	-1	4	-1024	-768	-1	-1	-1	-1	4		0	0						Untertest4.avi	0	880	547	72	111				0	Content		-72	-111	27702045	3203885805
27719	09:17:08.860	00:00:27.718	1664	-1024	-768	-1	-1	-1	-1	4	-1024	-768	-1	-1	-1	-1	4		0	0						Untertest4.avi	0	880	547	72	111				0	Content		-72	-111	27718712	3203902472
27736	09:17:08.877	00:00:27.736	1665	-1024	-768	-1	-1	-1	-1	4	-1024	-768	-1	-1	-1	-1	4		0	0						Untertest4.avi	0	880	547	72	111				0	Content		-72	-111	27736003	3203919763
27753	09:17:08.894	00:00:27.752	1666	-1024	-768	-1	-1	-1	-1	4	-1024	-768	-1	-1	-1	-1	4		0	0						Untertest4.avi	0	880	547	72	111				0	Content		-72	-111	27752671	3203936431
27769	09:17:08.910	00:00:27.768	1667	-1024	-768	-1	-1	-1	-1	4	-1024	-768	-1	-1	-1	-1	4		0	0						Untertest4.avi	0	880	547	72	111				0	Content		-72	-111	27768878	3203952638
27786	09:17:08.927	00:00:27.785	1668	-1024	-768	-1	-1	-1	-1	4	-1024	-768	-1	-1	-1	-1	4		0	0						Untertest4.avi	0	880	547	72	111				0	Content		-72	-111	27785546	3203969306
27802	09:17:08.943	00:00:27.802	1669	-1024	-768	-1	-1	-1	-1	4	-1024	-768	-1	-1	-1	-1	4		0	0						Untertest4.avi	0	880	547	72	111				0	Content		-72	-111	27802213	3203985973
27818	09:17:08.959	00:00:27.818	1670	-1024	-768	-1	-1	-1	-1	4	-1024	-768	-1	-1	-1	-1	4		0	0						Untertest4.avi	0	880	547	72	111				0	Content		-72	-111	27818038	3204001798
27835	09:17:08.976	00:00:27.834	1671	-1024	-768	-1	-1	-1	-1	4	-1024	-768	-1	-1	-1	-1	4		0	0						Untertest4.avi	0	880	547	72	111				0	Content		-72	-111	27834661	3204018421
27851	09:17:08.992	00:00:27.851	1672	-1024	-768	-1	-1	-1	-1	4	-1024	-768	-1	-1	-1	-1	4		0	0						Untertest4.avi	0	880	547	72	111				0	Content		-72	-111	27851347	3204035107
27868	09:17:09.009	00:00:27.868	1673	-1024	-768	-1	-1	-1	-1	4	-1024	-768	-1	-1	-1	-1	4		0	0						Untertest4.avi	0	880	547	72	111				0	Content		-72	-111	27868014	3204051774
27885	09:17:09.026	00:00:27.884	1674	-1024	-768	-1	-1	-1	-1	4	-1024	-768	-1	-1	-1	-1	4		0	0						Untertest4.avi	0	880	547	72	111				0	Content		-72	-111	27884682	3204068442
27901	09:17:09.042	00:00:27.901	1675	-1024	-768	-1	-1	-1	-1	4	-1024	-768	-1	-1	-1	-1	4		0	0						Untertest4.avi	0	880	547	72	111				0	Content		-72	-111	27901337	3204085097
27918	09:17:09.059	00:00:27.917	1676	-1024	-768	-1	-1	-1	-1	4	-1024	-768	-1	-1	-1	-1	4		0	0						Untertest4.avi	0	880	547	72	111				0	Content		-72	-111	27917906	3204101666
27935	09:17:09.076	00:00:27.934	1677	-1024	-768	-1	-1	-1	-1	4	-1024	-768	-1	-1	-1	-1	4		0	0						Untertest4.avi	0	880	547	72	111				0	Content		-72	-111	27934662	3204118422
27952	09:17:09.093	00:00:27.951	1678	-1024	-768	-1	-1	-1	-1	4	-1024	-768	-1	-1	-1	-1	4		0	0						Untertest4.avi	0	880	547	72	111				0	Content		-72	-111	27951701	3204135461
27968	09:17:09.109	00:00:27.968	1679	-1024	-768	-1	-1	-1	-1	4	-1024	-768	-1	-1	-1	-1	4		0	0						Untertest4.avi	0	880	547	72	111				0	Content		-72	-111	27968369	3204152129
27985	09:17:09.126	00:00:27.985	1680	-1024	-768	-1	-1	-1	-1	4	-1024	-768	-1	-1	-1	-1	4		0	0						Untertest4.avi	0	880	547	72	111				0	Content		-72	-111	27985036	3204168796
28002	09:17:09.143	00:00:28.002	1681	-1024	-768	-1	-1	-1	-1	4	-1024	-768	-1	-1	-1	-1	4		0	0						Untertest4.avi	0	880	547	72	111				0	Content		-72	-111	28002163	3204185923
28019	09:17:09.160	00:00:28.018	1682	-1024	-768	-1	-1	-1	-1	4	-1024	-768	-1	-1	-1	-1	4		0	0						Untertest4.avi	0	880	547	72	111				0	Content		-72	-111	28018830	3204202590
28035	09:17:09.176	00:00:28.035	1683	-1024	-768	-1	-1	-1	-1	4	-1024	-768	-1	-1	-1	-1	4		0	0						Untertest4.avi	0	880	547	72	111				0	Content		-72	-111	28035498	3204219258
28052	09:17:09.193	00:00:28.051	1684	-1024	-768	-1	-1	-1	-1	4	-1024	-768	-1	-1	-1	-1	4		0	0						Untertest4.avi	0	880	547	72	111				0	Content		-72	-111	28051707	3204235467
28068	09:17:09.209	00:00:28.068	1685	-1024	-768	-1	-1	-1	-1	4	-1024	-768	-1	-1	-1	-1	4		0	0						Untertest4.avi	0	880	547	72	111				0	Content		-72	-111	28068375	3204252135
28085	09:17:09.226	00:00:28.084	1686	-1024	-768	-1	-1	-1	-1	4	-1024	-768	-1	-1	-1	-1	4		0	0						Untertest4.avi	0	880	547	72	111				0	Content		-72	-111	28084884	3204268644
28102	09:17:09.243	00:00:28.101	1687	-1024	-768	-1	-1	-1	-1	4	-1024	-768	-1	-1	-1	-1	4		0	0						Untertest4.avi	0	880	547	72	111				0	Content		-72	-111	28101551	3204285311
28118	09:17:09.259	00:00:28.118	1688	-1024	-768	-1	-1	-1	-1	4	-1024	-768	-1	-1	-1	-1	4		0	0						Untertest4.avi	0	880	547	72	111				0	Content		-72	-111	28118219	3204301979
28135	09:17:09.276	00:00:28.134	1689	-1024	-768	-1	-1	-1	-1	4	-1024	-768	-1	-1	-1	-1	4		0	0						Untertest4.avi	0	880	547	72	111				0	Content		-72	-111	28134523	3204318283
28151	09:17:09.292	00:00:28.151	1690	-1024	-768	-1	-1	-1	-1	4	-1024	-768	-1	-1	-1	-1	4		0	0						Untertest4.avi	0	880	547	72	111				0	Content		-72	-111	28151148	3204334908
28168	09:17:09.309	00:00:28.167	1691	-1024	-768	-1	-1	-1	-1	4	-1024	-768	-1	-1	-1	-1	4		0	0						Untertest4.avi	0	880	547	72	111				0	Content		-72	-111	28167815	3204351575
28184	09:17:09.325	00:00:28.184	1692	-1024	-768	-1	-1	-1	-1	4	-1024	-768	-1	-1	-1	-1	4		0	0						Untertest4.avi	0	880	547	72	111				0	Content		-72	-111	28184483	3204368243
28201	09:17:09.342	00:00:28.201	1693	-1024	-768	-1	-1	-1	-1	4	-1024	-768	-1	-1	-1	-1	4		0	0						Untertest4.avi	0	880	547	72	111				0	Content		-72	-111	28201150	3204384910
28218	09:17:09.359	00:00:28.217	1694	-1024	-768	-1	-1	-1	-1	4	-1024	-768	-1	-1	-1	-1	4		0	0						Untertest4.avi	0	880	547	72	111				0	Content		-72	-111	28217787	3204401547
28234	09:17:09.375	00:00:28.234	1695	-1024	-768	-1	-1	-1	-1	4	-1024	-768	-1	-1	-1	-1	4		0	0						Untertest4.avi	0	880	547	72	111				0	Content		-72	-111	28234454	3204418214
28251	09:17:09.392	00:00:28.251	1696	-1024	-768	-1	-1	-1	-1	4	-1024	-768	-1	-1	-1	-1	4		0	0						Untertest4.avi	0	880	547	72	111				0	Content		-72	-111	28251362	3204435122
28268	09:17:09.409	00:00:28.268	1697	-1024	-768	-1	-1	-1	-1	4	-1024	-768	-1	-1	-1	-1	4		0	0						Untertest4.avi	0	880	547	72	111				0	Content		-72	-111	28268030	3204451790
28285	09:17:09.426	00:00:28.284	1698	-1024	-768	-1	-1	-1	-1	4	-1024	-768	-1	-1	-1	-1	4		0	0						Untertest4.avi	0	880	547	72	111				0	Content		-72	-111	28284983	3204468743
28302	09:17:09.443	00:00:28.301	1699	-1024	-768	-1	-1	-1	-1	4	-1024	-768	-1	-1	-1	-1	4		0	0						Untertest4.avi	0	880	547	72	111				0	Content		-72	-111	28301651	3204485411
28318	09:17:09.459	00:00:28.318	1700	-1024	-768	-1	-1	-1	-1	4	-1024	-768	-1	-1	-1	-1	4		0	0						Untertest4.avi	0	880	547	72	111				0	Content		-72	-111	28318318	3204502078
28336	09:17:09.477	00:00:28.335	1701	-1024	-768	-1	-1	-1	-1	4	-1024	-768	-1	-1	-1	-1	4		0	0						Untertest4.avi	0	880	547	72	111				0	Content		-72	-111	28335604	3204519364
28352	09:17:09.493	00:00:28.352	1702	-1024	-768	-1	-1	-1	-1	4	-1024	-768	-1	-1	-1	-1	4		0	0						Untertest4.avi	0	880	547	72	111				0	Content		-72	-111	28352271	3204536031
28369	09:17:09.510	00:00:28.368	1703	-1024	-768	-1	-1	-1	-1	4	-1024	-768	-1	-1	-1	-1	4		0	0						Untertest4.avi	0	880	547	72	111				0	Content		-72	-111	28368519	3204552279
28385	09:17:09.526	00:00:28.385	1704	-1024	-768	-1	-1	-1	-1	4	-1024	-768	-1	-1	-1	-1	4		0	0						Untertest4.avi	0	880	547	72	111				0	Content		-72	-111	28385186	3204568946
28402	09:17:09.543	00:00:28.401	1705	-1024	-768	-1	-1	-1	-1	4	-1024	-768	-1	-1	-1	-1	4		0	0						Untertest4.avi	0	880	547	72	111				0	Content		-72	-111	28401854	3204585614
28418	09:17:09.559	00:00:28.417	1706	-1024	-768	-1	-1	-1	-1	4	-1024	-768	-1	-1	-1	-1	4		0	0						Untertest4.avi	0	880	547	72	111				0	Content		-72	-111	28417635	3204601395
28434	09:17:09.575	00:00:28.434	1707	-1024	-768	-1	-1	-1	-1	4	-1024	-768	-1	-1	-1	-1	4		0	0						Untertest4.avi	0	880	547	72	111				0	Content		-72	-111	28434257	3204618017
28451	09:17:09.592	00:00:28.450	1708	-1024	-768	-1	-1	-1	-1	4	-1024	-768	-1	-1	-1	-1	4		0	0						Untertest4.avi	0	880	547	72	111				0	Content		-72	-111	28450943	3204634703
28468	09:17:09.609	00:00:28.467	1709	-1024	-768	-1	-1	-1	-1	4	-1024	-768	-1	-1	-1	-1	4		0	0						Untertest4.avi	0	880	547	72	111				0	Content		-72	-111	28467610	3204651370
28484	09:17:09.625	00:00:28.484	1710	-1024	-768	-1	-1	-1	-1	4	-1024	-768	-1	-1	-1	-1	4		0	0						Untertest4.avi	0	880	547	72	111				0	Content		-72	-111	28484278	3204668038
28501	09:17:09.642	00:00:28.500	1711	-1024	-768	-1	-1	-1	-1	4	-1024	-768	-1	-1	-1	-1	4		0	0						Untertest4.avi	0	880	547	72	111				0	Content		-72	-111	28500944	3204684704
28518	09:17:09.659	00:00:28.517	1712	-1024	-768	-1	-1	-1	-1	4	-1024	-768	-1	-1	-1	-1	4		0	0						Untertest4.avi	0	880	547	72	111				0	Content		-72	-111	28517612	3204701372
28534	09:17:09.675	00:00:28.534	1713	-1024	-768	-1	-1	-1	-1	4	-1024	-768	-1	-1	-1	-1	4		0	0						Untertest4.avi	0	880	547	72	111				0	Content		-72	-111	28534279	3204718039
28551	09:17:09.692	00:00:28.550	1714	-1024	-768	-1	-1	-1	-1	4	-1024	-768	-1	-1	-1	-1	4		0	0						Untertest4.avi	0	880	547	72	111				0	Content		-72	-111	28550892	3204734652
28568	09:17:09.709	00:00:28.567	1715	-1024	-768	-1	-1	-1	-1	4	-1024	-768	-1	-1	-1	-1	4		0	0						Untertest4.avi	0	880	547	72	111				0	Content		-72	-111	28567559	3204751319
28584	09:17:09.725	00:00:28.584	1716	-1024	-768	-1	-1	-1	-1	4	-1024	-768	-1	-1	-1	-1	4		0	0						Untertest4.avi	0	880	547	72	111				0	Content		-72	-111	28584417	3204768177
28601	09:17:09.742	00:00:28.601	1717	-1024	-768	-1	-1	-1	-1	4	-1024	-768	-1	-1	-1	-1	4		0	0						Untertest4.avi	0	880	547	72	111				0	Content		-72	-111	28601085	3204784845
28618	09:17:09.759	00:00:28.617	1718	-1024	-768	-1	-1	-1	-1	4	-1024	-768	-1	-1	-1	-1	4		0	0						Untertest4.avi	0	880	547	72	111				0	Content		-72	-111	28617752	3204801512
28635	09:17:09.776	00:00:28.634	1719	-1024	-768	-1	-1	-1	-1	4	-1024	-768	-1	-1	-1	-1	4		0	0						Untertest4.avi	0	880	547	72	111				0	Content		-72	-111	28634876	3204818636
28652	09:17:09.793	00:00:28.651	1720	-1024	-768	-1	-1	-1	-1	4	-1024	-768	-1	-1	-1	-1	4		0	0						Untertest4.avi	0	880	547	72	111				0	Content		-72	-111	28651543	3204835303
28669	09:17:09.810	00:00:28.668	1721	-1024	-768	-1	-1	-1	-1	4	-1024	-768	-1	-1	-1	-1	4		0	0						Untertest4.avi	0	880	547	72	111				0	Content		-72	-111	28668572	3204852332
28685	09:17:09.826	00:00:28.685	1722	-1024	-768	-1	-1	-1	-1	4	-1024	-768	-1	-1	-1	-1	4		0	0						Untertest4.avi	0	880	547	72	111				0	Content		-72	-111	28685239	3204868999
28702	09:17:09.843	00:00:28.701	1723	-1024	-768	-1	-1	-1	-1	4	-1024	-768	-1	-1	-1	-1	4		0	0						Untertest4.avi	0	880	547	72	111				0	Content		-72	-111	28701907	3204885667
28718	09:17:09.859	00:00:28.718	1724	-1024	-768	-1	-1	-1	-1	4	-1024	-768	-1	-1	-1	-1	4		0	0						Untertest4.avi	0	880	547	72	111				0	Content		-72	-111	28718186	3204901946
28735	09:17:09.876	00:00:28.734	1725	-1024	-768	-1	-1	-1	-1	4	-1024	-768	-1	-1	-1	-1	4		0	0						Untertest4.avi	0	880	547	72	111				0	Content		-72	-111	28734854	3204918614
28752	09:17:09.893	00:00:28.751	1726	-1024	-768	-1	-1	-1	-1	4	-1024	-768	-1	-1	-1	-1	4		0	0						Untertest4.avi	0	880	547	72	111				0	Content		-72	-111	28751522	3204935282
28768	09:17:09.909	00:00:28.767	1727	-1024	-768	-1	-1	-1	-1	4	-1024	-768	-1	-1	-1	-1	4		0	0						Untertest4.avi	0	880	547	72	111				0	Content		-72	-111	28767929	3204951689
28785	09:17:09.926	00:00:28.784	1728	-1024	-768	-1	-1	-1	-1	4	-1024	-768	-1	-1	-1	-1	4		0	0						Untertest4.avi	0	880	547	72	111				0	Content		-72	-111	28784597	3204968357
28801	09:17:09.942	00:00:28.801	1729	-1024	-768	-1	-1	-1	-1	4	-1024	-768	-1	-1	-1	-1	4		0	0						Untertest4.avi	0	880	547	72	111				0	Content		-72	-111	28801264	3204985024
28817	09:17:09.958	00:00:28.817	1730	-1024	-768	-1	-1	-1	-1	4	-1024	-768	-1	-1	-1	-1	4		0	0						Untertest4.avi	0	880	547	72	111				0	Content		-72	-111	28817371	3205001131
28834	09:17:09.975	00:00:28.833	1731	-1024	-768	-1	-1	-1	-1	4	-1024	-768	-1	-1	-1	-1	4		0	0						Untertest4.avi	0	880	547	72	111				0	Content		-72	-111	28833990	3205017750
28851	09:17:09.992	00:00:28.850	1732	-1024	-768	-1	-1	-1	-1	4	-1024	-768	-1	-1	-1	-1	4		0	0						Untertest4.avi	0	880	547	72	111				0	Content		-72	-111	28850656	3205034416
28867	09:17:10.008	00:00:28.867	1733	-1024	-768	-1	-1	-1	-1	4	-1024	-768	-1	-1	-1	-1	4		0	0						Untertest4.avi	0	880	547	72	111				0	Content		-72	-111	28867323	3205051083
28884	09:17:10.025	00:00:28.883	1734	-1024	-768	-1	-1	-1	-1	4	-1024	-768	-1	-1	-1	-1	4		0	0						Untertest4.avi	0	880	547	72	111				0	Content		-72	-111	28883991	3205067751
28901	09:17:10.042	00:00:28.900	1735	-1024	-768	-1	-1	-1	-1	4	-1024	-768	-1	-1	-1	-1	4		0	0						Untertest4.avi	0	880	547	72	111				0	Content		-72	-111	28900654	3205084414
28917	09:17:10.058	00:00:28.917	1736	-1024	-768	-1	-1	-1	-1	4	-1024	-768	-1	-1	-1	-1	4		0	0						Untertest4.avi	0	880	547	72	111				0	Content		-72	-111	28917322	3205101082
28934	09:17:10.075	00:00:28.933	1737	-1024	-768	-1	-1	-1	-1	4	-1024	-768	-1	-1	-1	-1	4		0	0						Untertest4.avi	0	880	547	72	111				0	Content		-72	-111	28933990	3205117750
28951	09:17:10.092	00:00:28.950	1738	-1024	-768	-1	-1	-1	-1	4	-1024	-768	-1	-1	-1	-1	4		0	0						Untertest4.avi	0	880	547	72	111				0	Content		-72	-111	28950922	3205134682
28968	09:17:10.109	00:00:28.967	1739	-1024	-768	-1	-1	-1	-1	4	-1024	-768	-1	-1	-1	-1	4		0	0						Untertest4.avi	0	880	547	72	111				0	Content		-72	-111	28967590	3205151350
28985	09:17:10.126	00:00:28.984	1740	-1024	-768	-1	-1	-1	-1	4	-1024	-768	-1	-1	-1	-1	4		0	0						Untertest4.avi	0	880	547	72	111				0	Content		-72	-111	28984552	3205168312
29001	09:17:10.142	00:00:29.001	1741	-1024	-768	-1	-1	-1	-1	4	-1024	-768	-1	-1	-1	-1	4		0	0						Untertest4.avi	0	880	547	72	111				0	Content		-72	-111	29001220	3205184980
29018	09:17:10.159	00:00:29.017	1742	-1024	-768	-1	-1	-1	-1	4	-1024	-768	-1	-1	-1	-1	4		0	0						Untertest4.avi	0	880	547	72	111				0	Content		-72	-111	29017887	3205201647
29035	09:17:10.176	00:00:29.035	1743	-1024	-768	-1	-1	-1	-1	4	-1024	-768	-1	-1	-1	-1	4		0	0						Untertest4.avi	0	880	547	72	111				0	Content		-72	-111	29035181	3205218941
29052	09:17:10.193	00:00:29.051	1744	-1024	-768	-1	-1	-1	-1	4	-1024	-768	-1	-1	-1	-1	4		0	0						Untertest4.avi	0	880	547	72	111				0	Content		-72	-111	29051849	3205235609
29068	09:17:10.209	00:00:29.068	1745	-1024	-768	-1	-1	-1	-1	4	-1024	-768	-1	-1	-1	-1	4		0	0						Untertest4.avi	0	880	547	72	111				0	Content		-72	-111	29068058	3205251818
29085	09:17:10.226	00:00:29.084	1746	-1024	-768	-1	-1	-1	-1	4	-1024	-768	-1	-1	-1	-1	4		0	0						Untertest4.avi	0	880	547	72	111				0	Content		-72	-111	29084726	3205268486
29101	09:17:10.242	00:00:29.101	1747	-1024	-768	-1	-1	-1	-1	4	-1024	-768	-1	-1	-1	-1	4		0	0						Untertest4.avi	0	880	547	72	111				0	Content		-72	-111	29101393	3205285153
29117	09:17:10.258	00:00:29.117	1748	-1024	-768	-1	-1	-1	-1	4	-1024	-768	-1	-1	-1	-1	4		0	0						Untertest4.avi	0	880	547	72	111				0	Content		-72	-111	29117235	3205300995
29134	09:17:10.275	00:00:29.133	1749	-1024	-768	-1	-1	-1	-1	4	-1024	-768	-1	-1	-1	-1	4		0	0						Untertest4.avi	0	880	547	72	111				0	Content		-72	-111	29133846	3205317606
29151	09:17:10.292	00:00:29.150	1750	-1024	-768	-1	-1	-1	-1	4	-1024	-768	-1	-1	-1	-1	4		0	0						Untertest4.avi	0	880	547	72	111				0	Content		-72	-111	29150532	3205334292
29167	09:17:10.308	00:00:29.167	1751	-1024	-768	-1	-1	-1	-1	4	-1024	-768	-1	-1	-1	-1	4		0	0						Untertest4.avi	0	880	547	72	111				0	Content		-72	-111	29167199	3205350959
29184	09:17:10.325	00:00:29.183	1752	-1024	-768	-1	-1	-1	-1	4	-1024	-768	-1	-1	-1	-1	4		0	0						Untertest4.avi	0	880	547	72	111				0	Content		-72	-111	29183867	3205367627
29200	09:17:10.341	00:00:29.200	1753	-1024	-768	-1	-1	-1	-1	4	-1024	-768	-1	-1	-1	-1	4		0	0						Untertest4.avi	0	880	547	72	111				0	Content		-72	-111	29200485	3205384245
29217	09:17:10.358	00:00:29.217	1754	-1024	-768	-1	-1	-1	-1	4	-1024	-768	-1	-1	-1	-1	4		0	0						Untertest4.avi	0	880	547	72	111				0	Content		-72	-111	29217153	3205400913
29234	09:17:10.375	00:00:29.233	1755	-1024	-768	-1	-1	-1	-1	4	-1024	-768	-1	-1	-1	-1	4		0	0						Untertest4.avi	0	880	547	72	111				0	Content		-72	-111	29233820	3205417580
29250	09:17:10.391	00:00:29.250	1756	-1024	-768	-1	-1	-1	-1	4	-1024	-768	-1	-1	-1	-1	4		0	0						Untertest4.avi	0	880	547	72	111				0	Content		-72	-111	29250480	3205434240
29267	09:17:10.408	00:00:29.267	1757	-1024	-768	-1	-1	-1	-1	4	-1024	-768	-1	-1	-1	-1	4		0	0						Untertest4.avi	0	880	547	72	111				0	Content		-72	-111	29267411	3205451171
29284	09:17:10.425	00:00:29.284	1758	-1024	-768	-1	-1	-1	-1	4	-1024	-768	-1	-1	-1	-1	4		0	0						Untertest4.avi	0	880	547	72	111				0	Content		-72	-111	29284078	3205467838
29301	09:17:10.442	00:00:29.301	1759	-1024	-768	-1	-1	-1	-1	4	-1024	-768	-1	-1	-1	-1	4		0	0						Untertest4.avi	0	880	547	72	111				0	Content		-72	-111	29301209	3205484969
29318	09:17:10.459	00:00:29.317	1760	-1024	-768	-1	-1	-1	-1	4	-1024	-768	-1	-1	-1	-1	4		0	0						Untertest4.avi	0	880	547	72	111				0	Content		-72	-111	29317876	3205501636
29335	09:17:10.476	00:00:29.334	1761	-1024	-768	-1	-1	-1	-1	4	-1024	-768	-1	-1	-1	-1	4		0	0						Untertest4.avi	0	880	547	72	111				0	Content		-72	-111	29334905	3205518665
29352	09:17:10.493	00:00:29.351	1762	-1024	-768	-1	-1	-1	-1	4	-1024	-768	-1	-1	-1	-1	4		0	0						Untertest4.avi	0	880	547	72	111				0	Content		-72	-111	29351572	3205535332
29368	09:17:10.509	00:00:29.368	1763	-1024	-768	-1	-1	-1	-1	4	-1024	-768	-1	-1	-1	-1	4		0	0						Untertest4.avi	0	880	547	72	111				0	Content		-72	-111	29368240	3205552000
29384	09:17:10.525	00:00:29.384	1764	-1024	-768	-1	-1	-1	-1	4	-1024	-768	-1	-1	-1	-1	4		0	0						Untertest4.avi	0	880	547	72	111				0	Content		-72	-111	29384479	3205568239
29401	09:17:10.542	00:00:29.401	1765	-1024	-768	-1	-1	-1	-1	4	-1024	-768	-1	-1	-1	-1	4		0	0						Untertest4.avi	0	880	547	72	111				0	Content		-72	-111	29401147	3205584907
29418	09:17:10.559	00:00:29.417	1766	-1024	-768	-1	-1	-1	-1	4	-1024	-768	-1	-1	-1	-1	4		0	0						Untertest4.avi	0	880	547	72	111				0	Content		-72	-111	29417815	3205601575
29434	09:17:10.575	00:00:29.434	1767	-1024	-768	-1	-1	-1	-1	4	-1024	-768	-1	-1	-1	-1	4		0	0						Untertest4.avi	0	880	547	72	111				0	Content		-72	-111	29434196	3205617956
29451	09:17:10.592	00:00:29.450	1768	-1024	-768	-1	-1	-1	-1	4	-1024	-768	-1	-1	-1	-1	4		0	0						Untertest4.avi	0	880	547	72	111				0	Content		-72	-111	29450864	3205634624
29468	09:17:10.609	00:00:29.467	1769	-1024	-768	-1	-1	-1	-1	4	-1024	-768	-1	-1	-1	-1	4		0	0						Untertest4.avi	0	880	547	72	111				0	Content		-72	-111	29467531	3205651291
29484	09:17:10.625	00:00:29.483	1770	-1024	-768	-1	-1	-1	-1	4	-1024	-768	-1	-1	-1	-1	4		0	0						Untertest4.avi	0	880	547	72	111				0	Content		-72	-111	29483705	3205667465
29500	09:17:10.641	00:00:29.500	1771	-1024	-768	-1	-1	-1	-1	4	-1024	-768	-1	-1	-1	-1	4		0	0						Untertest4.avi	0	880	547	72	111				0	Content		-72	-111	29500327	3205684087
29517	09:17:10.658	00:00:29.516	1772	-1024	-768	-1	-1	-1	-1	4	-1024	-768	-1	-1	-1	-1	4		0	0						Untertest4.avi	0	880	547	72	111				0	Content		-72	-111	29516952	3205700712
29534	09:17:10.675	00:00:29.533	1773	-1024	-768	-1	-1	-1	-1	4	-1024	-768	-1	-1	-1	-1	4		0	0						Untertest4.avi	0	880	547	72	111				0	Content		-72	-111	29533619	3205717379
29550	09:17:10.691	00:00:29.550	1774	-1024	-768	-1	-1	-1	-1	4	-1024	-768	-1	-1	-1	-1	4		0	0						Untertest4.avi	0	880	547	72	111				0	Content		-72	-111	29550287	3205734047
29567	09:17:10.708	00:00:29.566	1775	-1024	-768	-1	-1	-1	-1	4	-1024	-768	-1	-1	-1	-1	4		0	0						Untertest4.avi	0	880	547	72	111				0	Content		-72	-111	29566935	3205750695
29584	09:17:10.725	00:00:29.583	1776	-1024	-768	-1	-1	-1	-1	4	-1024	-768	-1	-1	-1	-1	4		0	0						Untertest4.avi	0	880	547	72	111				0	Content		-72	-111	29583603	3205767363
29601	09:17:10.742	00:00:29.600	1777	-1024	-768	-1	-1	-1	-1	4	-1024	-768	-1	-1	-1	-1	4		0	0						Untertest4.avi	0	880	547	72	111				0	Content		-72	-111	29600526	3205784286
29617	09:17:10.758	00:00:29.617	1778	-1024	-768	-1	-1	-1	-1	4	-1024	-768	-1	-1	-1	-1	4		0	0						Untertest4.avi	0	880	547	72	111				0	Content		-72	-111	29617193	3205800953
29634	09:17:10.775	00:00:29.634	1779	-1024	-768	-1	-1	-1	-1	4	-1024	-768	-1	-1	-1	-1	4		0	0						Untertest4.avi	0	880	547	72	111				0	Content		-72	-111	29634153	3205817913
29651	09:17:10.792	00:00:29.650	1780	-1024	-768	-1	-1	-1	-1	4	-1024	-768	-1	-1	-1	-1	4		0	0						Untertest4.avi	0	880	547	72	111				0	Content		-72	-111	29650820	3205834580
29667	09:17:10.808	00:00:29.667	1781	-1024	-768	-1	-1	-1	-1	4	-1024	-768	-1	-1	-1	-1	4		0	0						Untertest4.avi	0	880	547	72	111				0	Content		-72	-111	29667488	3205851248
29685	09:17:10.826	00:00:29.684	1782	-1024	-768	-1	-1	-1	-1	4	-1024	-768	-1	-1	-1	-1	4		0	0						Untertest4.avi	0	880	547	72	111				0	Content		-72	-111	29684778	3205868538
29701	09:17:10.842	00:00:29.701	1783	-1024	-768	-1	-1	-1	-1	4	-1024	-768	-1	-1	-1	-1	4		0	0						Untertest4.avi	0	880	547	72	111				0	Content		-72	-111	29701446	3205885206
29718	09:17:10.859	00:00:29.717	1784	-1024	-768	-1	-1	-1	-1	4	-1024	-768	-1	-1	-1	-1	4		0	0						Untertest4.avi	0	880	547	72	111				0	Content		-72	-111	29717653	3205901413
29734	09:17:10.875	00:00:29.734	1785	-1024	-768	-1	-1	-1	-1	4	-1024	-768	-1	-1	-1	-1	4		0	0						Untertest4.avi	0	880	547	72	111				0	Content		-72	-111	29734321	3205918081
29751	09:17:10.892	00:00:29.750	1786	-1024	-768	-1	-1	-1	-1	4	-1024	-768	-1	-1	-1	-1	4		0	0						Untertest4.avi	0	880	547	72	111				0	Content		-72	-111	29750989	3205934749
29767	09:17:10.908	00:00:29.766	1787	-1024	-768	-1	-1	-1	-1	4	-1024	-768	-1	-1	-1	-1	4		0	0						Untertest4.avi	0	880	547	72	111				0	Content		-72	-111	29766814	3205950574
29783	09:17:10.924	00:00:29.783	1788	-1024	-768	-1	-1	-1	-1	4	-1024	-768	-1	-1	-1	-1	4		0	0						Untertest4.avi	0	880	547	72	111				0	Content		-72	-111	29783439	3205967199
29800	09:17:10.941	00:00:29.800	1789	-1024	-768	-1	-1	-1	-1	4	-1024	-768	-1	-1	-1	-1	4		0	0						Untertest4.avi	0	880	547	72	111				0	Content		-72	-111	29800124	3205983884
29817	09:17:10.958	00:00:29.816	1790	-1024	-768	-1	-1	-1	-1	4	-1024	-768	-1	-1	-1	-1	4		0	0						Untertest4.avi	0	880	547	72	111				0	Content		-72	-111	29816792	3206000552
29833	09:17:10.974	00:00:29.833	1791	-1024	-768	-1	-1	-1	-1	4	-1024	-768	-1	-1	-1	-1	4		0	0						Untertest4.avi	0	880	547	72	111				0	Content		-72	-111	29833459	3206017219
29850	09:17:10.991	00:00:29.850	1792	-1024	-768	-1	-1	-1	-1	4	-1024	-768	-1	-1	-1	-1	4		0	0						Untertest4.avi	0	880	547	72	111				0	Content		-72	-111	29850078	3206033838
29867	09:17:11.008	00:00:29.866	1793	-1024	-768	-1	-1	-1	-1	4	-1024	-768	-1	-1	-1	-1	4		0	0						Untertest4.avi	0	880	547	72	111				0	Content		-72	-111	29866745	3206050505
29883	09:17:11.024	00:00:29.883	1794	-1024	-768	-1	-1	-1	-1	4	-1024	-768	-1	-1	-1	-1	4		0	0						Untertest4.avi	0	880	547	72	111				0	Content		-72	-111	29883413	3206067173
29900	09:17:11.041	00:00:29.900	1795	-1024	-768	-1	-1	-1	-1	4	-1024	-768	-1	-1	-1	-1	4		0	0						Untertest4.avi	0	880	547	72	111				0	Content		-72	-111	29900089	3206083849
29917	09:17:11.058	00:00:29.917	1796	-1024	-768	-1	-1	-1	-1	4	-1024	-768	-1	-1	-1	-1	4		0	0						Untertest4.avi	0	880	547	72	111				0	Content		-72	-111	29917010	3206100770
29934	09:17:11.075	00:00:29.933	1797	-1024	-768	-1	-1	-1	-1	4	-1024	-768	-1	-1	-1	-1	4		0	0						Untertest4.avi	0	880	547	72	111				0	Content		-72	-111	29933678	3206117438
29951	09:17:11.092	00:00:29.950	1798	-1024	-768	-1	-1	-1	-1	4	-1024	-768	-1	-1	-1	-1	4		0	0						Untertest4.avi	0	880	547	72	111				0	Content		-72	-111	29950804	3206134564
29967	09:17:11.108	00:00:29.967	1799	-1024	-768	-1	-1	-1	-1	4	-1024	-768	-1	-1	-1	-1	4		0	0						Untertest4.avi	0	880	547	72	111				0	Content		-72	-111	29967472	3206151232
29984	09:17:11.125	00:00:29.984	1800	-1024	-768	-1	-1	-1	-1	4	-1024	-768	-1	-1	-1	-1	4		0	0						Untertest4.avi	0	880	547	72	111				0	Content		-72	-111	29984500	3206168260
30001	09:17:11.142	00:00:30.001	1801	-1024	-768	-1	-1	-1	-1	4	-1024	-768	-1	-1	-1	-1	4		0	0						Untertest4.avi	0	880	547	72	111				0	Content		-72	-111	30001168	3206184928
30018	09:17:11.159	00:00:30.017	1802	-1024	-768	-1	-1	-1	-1	4	-1024	-768	-1	-1	-1	-1	4		0	0						Untertest4.avi	0	880	547	72	111				0	Content		-72	-111	30017835	3206201595
30034	09:17:11.175	00:00:30.034	1803	-1024	-768	-1	-1	-1	-1	4	-1024	-768	-1	-1	-1	-1	4		0	0						Untertest4.avi	0	880	547	72	111				0	Content		-72	-111	30034075	3206217835
30051	09:17:11.192	00:00:30.050	1804	-1024	-768	-1	-1	-1	-1	4	-1024	-768	-1	-1	-1	-1	4		0	0						Untertest4.avi	0	880	547	72	111				0	Content		-72	-111	30050742	3206234502
30067	09:17:11.208	00:00:30.067	1805	-1024	-768	-1	-1	-1	-1	4	-1024	-768	-1	-1	-1	-1	4		0	0						Untertest4.avi	0	880	547	72	111				0	Content		-72	-111	30067410	3206251170
30084	09:17:11.225	00:00:30.083	1806	-1024	-768	-1	-1	-1	-1	4	-1024	-768	-1	-1	-1	-1	4		0	0						Untertest4.avi	0	880	547	72	111				0	Content		-72	-111	30083792	3206267552
30100	09:17:11.241	00:00:30.100	1807	-1024	-768	-1	-1	-1	-1	4	-1024	-768	-1	-1	-1	-1	4		0	0						Untertest4.avi	0	880	547	72	111				0	Content		-72	-111	30100459	3206284219
30117	09:17:11.258	00:00:30.117	1808	-1024	-768	-1	-1	-1	-1	4	-1024	-768	-1	-1	-1	-1	4		0	0						Untertest4.avi	0	880	547	72	111				0	Content		-72	-111	30117127	3206300887
30133	09:17:11.274	00:00:30.133	1809	-1024	-768	-1	-1	-1	-1	4	-1024	-768	-1	-1	-1	-1	4		0	0						Untertest4.avi	0	880	547	72	111				0	Content		-72	-111	30133215	3206316975
30150	09:17:11.291	00:00:30.149	1810	-1024	-768	-1	-1	-1	-1	4	-1024	-768	-1	-1	-1	-1	4		0	0						Untertest4.avi	0	880	547	72	111				0	Content		-72	-111	30149926	3206333686
30167	09:17:11.308	00:00:30.166	1811	-1024	-768	-1	-1	-1	-1	4	-1024	-768	-1	-1	-1	-1	4		0	0						Untertest4.avi	0	880	547	72	111				0	Content		-72	-111	30166550	3206350310
30183	09:17:11.324	00:00:30.183	1812	-1024	-768	-1	-1	-1	-1	4	-1024	-768	-1	-1	-1	-1	4		0	0						Untertest4.avi	0	880	547	72	111				0	Content		-72	-111	30183218	3206366978
30200	09:17:11.341	00:00:30.199	1813	-1024	-768	-1	-1	-1	-1	4	-1024	-768	-1	-1	-1	-1	4		0	0						Untertest4.avi	0	880	547	72	111				0	Content		-72	-111	30199885	3206383645
30217	09:17:11.358	00:00:30.216	1814	-1024	-768	-1	-1	-1	-1	4	-1024	-768	-1	-1	-1	-1	4		0	0						Untertest4.avi	0	880	547	72	111				0	Content		-72	-111	30216543	3206400303
30233	09:17:11.374	00:00:30.233	1815	-1024	-768	-1	-1	-1	-1	4	-1024	-768	-1	-1	-1	-1	4		0	0						Untertest4.avi	0	880	547	72	111				0	Content		-72	-111	30233210	3206416970
30250	09:17:11.391	00:00:30.250	1816	-1024	-768	-1	-1	-1	-1	4	-1024	-768	-1	-1	-1	-1	4		0	0						Untertest4.avi	0	880	547	72	111				0	Content		-72	-111	30250127	3206433887
30267	09:17:11.408	00:00:30.266	1817	-1024	-768	-1	-1	-1	-1	4	-1024	-768	-1	-1	-1	-1	4		0	0						Untertest4.avi	0	880	547	72	111				0	Content		-72	-111	30266795	3206450555
30284	09:17:11.425	00:00:30.283	1818	-1024	-768	-1	-1	-1	-1	4	-1024	-768	-1	-1	-1	-1	4		0	0						Untertest4.avi	0	880	547	72	111				0	Content		-72	-111	30283752	3206467512
30300	09:17:11.441	00:00:30.300	1819	-1024	-768	-1	-1	-1	-1	4	-1024	-768	-1	-1	-1	-1	4		0	0						Untertest4.avi	0	880	547	72	111				0	Content		-72	-111	30300420	3206484180
30317	09:17:11.458	00:00:30.317	1820	-1024	-768	-1	-1	-1	-1	4	-1024	-768	-1	-1	-1	-1	4		0	0						Untertest4.avi	0	880	547	72	111				0	Content		-72	-111	30317087	3206500847
30334	09:17:11.475	00:00:30.334	1821	-1024	-768	-1	-1	-1	-1	4	-1024	-768	-1	-1	-1	-1	4		0	0						Untertest4.avi	0	880	547	72	111				0	Content		-72	-111	30334376	3206518136
30351	09:17:11.492	00:00:30.351	1822	-1024	-768	-1	-1	-1	-1	4	-1024	-768	-1	-1	-1	-1	4		0	0						Untertest4.avi	0	880	547	72	111				0	Content		-72	-111	30351043	3206534803
30367	09:17:11.508	00:00:30.367	1823	-1024	-768	-1	-1	-1	-1	4	-1024	-768	-1	-1	-1	-1	4		0	0						Untertest4.avi	0	880	547	72	111				0	Content		-72	-111	30367250	3206551010
30384	09:17:11.525	00:00:30.383	1824	-1024	-768	-1	-1	-1	-1	4	-1024	-768	-1	-1	-1	-1	4		0	0						Untertest4.avi	0	880	547	72	111				0	Content		-72	-111	30383917	3206567677
30401	09:17:11.542	00:00:30.400	1825	-1024	-768	-1	-1	-1	-1	4	-1024	-768	-1	-1	-1	-1	4		0	0						Untertest4.avi	0	880	547	72	111				0	Content		-72	-111	30400585	3206584345
30416	09:17:11.557	00:00:30.416	1826	-1024	-768	-1	-1	-1	-1	4	-1024	-768	-1	-1	-1	-1	4		0	0						Untertest4.avi	0	880	547	72	111				0	Content		-72	-111	30416408	3206600168
30433	09:17:11.574	00:00:30.433	1827	-1024	-768	-1	-1	-1	-1	4	-1024	-768	-1	-1	-1	-1	4		0	0						Untertest4.avi	0	880	547	72	111				0	Content		-72	-111	30433030	3206616790
30450	09:17:11.591	00:00:30.449	1828	-1024	-768	-1	-1	-1	-1	4	-1024	-768	-1	-1	-1	-1	4		0	0						Untertest4.avi	0	880	547	72	111				0	Content		-72	-111	30449716	3206633476
30466	09:17:11.607	00:00:30.466	1829	-1024	-768	-1	-1	-1	-1	4	-1024	-768	-1	-1	-1	-1	4		0	0						Untertest4.avi	0	880	547	72	111				0	Content		-72	-111	30466383	3206650143
30483	09:17:11.624	00:00:30.483	1830	-1024	-768	-1	-1	-1	-1	4	-1024	-768	-1	-1	-1	-1	4		0	0						Untertest4.avi	0	880	547	72	111				0	Content		-72	-111	30483051	3206666811
30500	09:17:11.641	00:00:30.499	1831	-1024	-768	-1	-1	-1	-1	4	-1024	-768	-1	-1	-1	-1	4		0	0						Untertest4.avi	0	880	547	72	111				0	Content		-72	-111	30499704	3206683464
30516	09:17:11.657	00:00:30.516	1832	-1024	-768	-1	-1	-1	-1	4	-1024	-768	-1	-1	-1	-1	4		0	0						Untertest4.avi	0	880	547	72	111				0	Content		-72	-111	30516353	3206700113
30533	09:17:11.674	00:00:30.533	1833	-1024	-768	-1	-1	-1	-1	4	-1024	-768	-1	-1	-1	-1	4		0	0						Untertest4.avi	0	880	547	72	111				0	Content		-72	-111	30533020	3206716780
30550	09:17:11.691	00:00:30.549	1834	-1024	-768	-1	-1	-1	-1	4	-1024	-768	-1	-1	-1	-1	4		0	0						Untertest4.avi	0	880	547	72	111				0	Content		-72	-111	30549688	3206733448
30567	09:17:11.708	00:00:30.566	1835	-1024	-768	-1	-1	-1	-1	4	-1024	-768	-1	-1	-1	-1	4		0	0						Untertest4.avi	0	880	547	72	111				0	Content		-72	-111	30566511	3206750271
30583	09:17:11.724	00:00:30.583	1836	-1024	-768	-1	-1	-1	-1	4	-1024	-768	-1	-1	-1	-1	4		0	0						Untertest4.avi	0	880	547	72	111				0	Content		-72	-111	30583179	3206766939
30600	09:17:11.741	00:00:30.599	1837	-1024	-768	-1	-1	-1	-1	4	-1024	-768	-1	-1	-1	-1	4		0	0						Untertest4.avi	0	880	547	72	111				0	Content		-72	-111	30599847	3206783607
30617	09:17:11.758	00:00:30.617	1838	-1024	-768	-1	-1	-1	-1	4	-1024	-768	-1	-1	-1	-1	4		0	0						Untertest4.avi	0	880	547	72	111				0	Content		-72	-111	30617002	3206800762
30634	09:17:11.775	00:00:30.633	1839	-1024	-768	-1	-1	-1	-1	4	-1024	-768	-1	-1	-1	-1	4		0	0						Untertest4.avi	0	880	547	72	111				0	Content		-72	-111	30633670	3206817430
30651	09:17:11.792	00:00:30.650	1840	-1024	-768	-1	-1	-1	-1	4	-1024	-768	-1	-1	-1	-1	4		0	0						Untertest4.avi	0	880	547	72	111				0	Content		-72	-111	30650704	3206834464
30667	09:17:11.808	00:00:30.667	1841	-1024	-768	-1	-1	-1	-1	4	-1024	-768	-1	-1	-1	-1	4		0	0						Untertest4.avi	0	880	547	72	111				0	Content		-72	-111	30667372	3206851132
30684	09:17:11.825	00:00:30.684	1842	-1024	-768	-1	-1	-1	-1	4	-1024	-768	-1	-1	-1	-1	4		0	0						Untertest4.avi	0	880	547	72	111				0	Content		-72	-111	30684039	3206867799
30700	09:17:11.841	00:00:30.700	1843	-1024	-768	-1	-1	-1	-1	4	-1024	-768	-1	-1	-1	-1	4		0	0						Untertest4.avi	0	880	547	72	111				0	Content		-72	-111	30700098	3206883858
30717	09:17:11.858	00:00:30.716	1844	-1024	-768	-1	-1	-1	-1	4	-1024	-768	-1	-1	-1	-1	4		0	0						Untertest4.avi	0	880	547	72	111				0	Content		-72	-111	30716765	3206900525
30733	09:17:11.874	00:00:30.733	1845	-1024	-768	-1	-1	-1	-1	4	-1024	-768	-1	-1	-1	-1	4		0	0						Untertest4.avi	0	880	547	72	111				0	Content		-72	-111	30733230	3206916990
30750	09:17:11.891	00:00:30.749	1846	-1024	-768	-1	-1	-1	-1	4	-1024	-768	-1	-1	-1	-1	4		0	0						Untertest4.avi	0	880	547	72	111				0	Content		-72	-111	30749898	3206933658
30767	09:17:11.908	00:00:30.766	1847	-1024	-768	-1	-1	-1	-1	4	-1024	-768	-1	-1	-1	-1	4		0	0						Untertest4.avi	0	880	547	72	111				0	Content		-72	-111	30766565	3206950325
30783	09:17:11.924	00:00:30.782	1848	-1024	-768	-1	-1	-1	-1	4	-1024	-768	-1	-1	-1	-1	4		0	0						Untertest4.avi	0	880	547	72	111				0	Content		-72	-111	30782768	3206966528
30800	09:17:11.941	00:00:30.799	1849	-1024	-768	-1	-1	-1	-1	4	-1024	-768	-1	-1	-1	-1	4		0	0						Untertest4.avi	0	880	547	72	111				0	Content		-72	-111	30799515	3206983275
30816	09:17:11.957	00:00:30.816	1850	-1024	-768	-1	-1	-1	-1	4	-1024	-768	-1	-1	-1	-1	4		0	0						Untertest4.avi	0	880	547	72	111				0	Content		-72	-111	30816141	3206999901
30833	09:17:11.974	00:00:30.832	1851	-1024	-768	-1	-1	-1	-1	4	-1024	-768	-1	-1	-1	-1	4		0	0						Untertest4.avi	0	880	547	72	111				0	Content		-72	-111	30832808	3207016568
30849	09:17:11.990	00:00:30.849	1852	-1024	-768	-1	-1	-1	-1	4	-1024	-768	-1	-1	-1	-1	4		0	0						Untertest4.avi	0	880	547	72	111				0	Content		-72	-111	30849476	3207033236
30866	09:17:12.007	00:00:30.866	1853	-1024	-768	-1	-1	-1	-1	4	-1024	-768	-1	-1	-1	-1	4		0	0						Untertest4.avi	0	880	547	72	111				0	Content		-72	-111	30866119	3207049879
30883	09:17:12.024	00:00:30.882	1854	-1024	-768	-1	-1	-1	-1	4	-1024	-768	-1	-1	-1	-1	4		0	0						Untertest4.avi	0	880	547	72	111				0	Content		-72	-111	30882787	3207066547
30900	09:17:12.041	00:00:30.899	1855	-1024	-768	-1	-1	-1	-1	4	-1024	-768	-1	-1	-1	-1	4		0	0						Untertest4.avi	0	880	547	72	111				0	Content		-72	-111	30899710	3207083470
30916	09:17:12.057	00:00:30.916	1856	-1024	-768	-1	-1	-1	-1	4	-1024	-768	-1	-1	-1	-1	4		0	0						Untertest4.avi	0	880	547	72	111				0	Content		-72	-111	30916378	3207100138
30933	09:17:12.074	00:00:30.933	1857	-1024	-768	-1	-1	-1	-1	4	-1024	-768	-1	-1	-1	-1	4		0	0						Untertest4.avi	0	880	547	72	111				0	Content		-72	-111	30933339	3207117099
30950	09:17:12.091	00:00:30.950	1858	-1024	-768	-1	-1	-1	-1	4	-1024	-768	-1	-1	-1	-1	4		0	0						Untertest4.avi	0	880	547	72	111				0	Content		-72	-111	30950006	3207133766
30967	09:17:12.108	00:00:30.966	1859	-1024	-768	-1	-1	-1	-1	4	-1024	-768	-1	-1	-1	-1	4		0	0						Untertest4.avi	0	880	547	72	111				0	Content		-72	-111	30966674	3207150434
30984	09:17:12.125	00:00:30.983	1860	-1024	-768	-1	-1	-1	-1	4	-1024	-768	-1	-1	-1	-1	4		0	0						Untertest4.avi	0	880	547	72	111				0	Content		-72	-111	30983964	3207167724
31001	09:17:12.142	00:00:31.000	1861	-1024	-768	-1	-1	-1	-1	4	-1024	-768	-1	-1	-1	-1	4		0	0						Untertest4.avi	0	880	547	72	111				0	Content		-72	-111	31000632	3207184392
31017	09:17:12.158	00:00:31.016	1862	-1024	-768	-1	-1	-1	-1	4	-1024	-768	-1	-1	-1	-1	4		0	0						Untertest4.avi	0	880	547	72	111				0	Content		-72	-111	31016839	3207200599
31034	09:17:12.175	00:00:31.033	1863	-1024	-768	-1	-1	-1	-1	4	-1024	-768	-1	-1	-1	-1	4		0	0						Untertest4.avi	0	880	547	72	111				0	Content		-72	-111	31033507	3207217267
31050	09:17:12.191	00:00:31.050	1864	-1024	-768	-1	-1	-1	-1	4	-1024	-768	-1	-1	-1	-1	4		0	0						Untertest4.avi	0	880	547	72	111				0	Content		-72	-111	31050174	3207233934
31066	09:17:12.207	00:00:31.066	1865	-1024	-768	-1	-1	-1	-1	4	-1024	-768	-1	-1	-1	-1	4		0	0						Untertest4.avi	0	880	547	72	111				0	Content		-72	-111	31066000	3207249760
31083	09:17:12.224	00:00:31.082	1866	-1024	-768	-1	-1	-1	-1	4	-1024	-768	-1	-1	-1	-1	4		0	0						Untertest4.avi	0	880	547	72	111				0	Content		-72	-111	31082626	3207266386
31099	09:17:12.240	00:00:31.099	1867	-1024	-768	-1	-1	-1	-1	4	-1024	-768	-1	-1	-1	-1	4		0	0						Untertest4.avi	0	880	547	72	111				0	Content		-72	-111	31099311	3207283071
31116	09:17:12.257	00:00:31.115	1868	-1024	-768	-1	-1	-1	-1	4	-1024	-768	-1	-1	-1	-1	4		0	0						Untertest4.avi	0	880	547	72	111				0	Content		-72	-111	31115979	3207299739
31133	09:17:12.274	00:00:31.132	1869	-1024	-768	-1	-1	-1	-1	4	-1024	-768	-1	-1	-1	-1	4		0	0						Untertest4.avi	0	880	547	72	111				0	Content		-72	-111	31132646	3207316406
31149	09:17:12.290	00:00:31.149	1870	-1024	-768	-1	-1	-1	-1	4	-1024	-768	-1	-1	-1	-1	4		0	0						Untertest4.avi	0	880	547	72	111				0	Content		-72	-111	31149300	3207333060
31166	09:17:12.307	00:00:31.165	1871	-1024	-768	-1	-1	-1	-1	4	-1024	-768	-1	-1	-1	-1	4		0	0						Untertest4.avi	0	880	547	72	111				0	Content		-72	-111	31165878	3207349638
31182	09:17:12.323	00:00:31.182	1872	-1024	-768	-1	-1	-1	-1	4	-1024	-768	-1	-1	-1	-1	4		0	0						Untertest4.avi	0	880	547	72	111				0	Content		-72	-111	31182498	3207366258
31200	09:17:12.341	00:00:31.199	1873	-1024	-768	-1	-1	-1	-1	4	-1024	-768	-1	-1	-1	-1	4		0	0						Untertest4.avi	0	880	547	72	111				0	Content		-72	-111	31199580	3207383340
31216	09:17:12.357	00:00:31.216	1874	-1024	-768	-1	-1	-1	-1	4	-1024	-768	-1	-1	-1	-1	4		0	0						Untertest4.avi	0	880	547	72	111				0	Content		-72	-111	31216248	3207400008
31233	09:17:12.374	00:00:31.232	1875	-1024	-768	-1	-1	-1	-1	4	-1024	-768	-1	-1	-1	-1	4		0	0						Untertest4.avi	0	880	547	72	111				0	Content		-72	-111	31232915	3207416675
31250	09:17:12.391	00:00:31.250	1876	-1024	-768	-1	-1	-1	-1	4	-1024	-768	-1	-1	-1	-1	4		0	0						Untertest4.avi	0	880	547	72	111				0	Content		-72	-111	31250067	3207433827
31267	09:17:12.408	00:00:31.266	1877	-1024	-768	-1	-1	-1	-1	4	-1024	-768	-1	-1	-1	-1	4		0	0						Untertest4.avi	0	880	547	72	111				0	Content		-72	-111	31266735	3207450495
31283	09:17:12.424	00:00:31.283	1878	-1024	-768	-1	-1	-1	-1	4	-1024	-768	-1	-1	-1	-1	4		0	0						Untertest4.avi	0	880	547	72	111				0	Content		-72	-111	31283402	3207467162
31299	09:17:12.440	00:00:31.299	1879	-1024	-768	-1	-1	-1	-1	4	-1024	-768	-1	-1	-1	-1	4		0	0						Untertest4.avi	0	880	547	72	111				0	Content		-72	-111	31299114	3207482874
31316	09:17:12.457	00:00:31.315	1880	-1024	-768	-1	-1	-1	-1	4	-1024	-768	-1	-1	-1	-1	4		0	0						Untertest4.avi	0	880	547	72	111				0	Content		-72	-111	31315781	3207499541
31332	09:17:12.473	00:00:31.332	1881	-1024	-768	-1	-1	-1	-1	4	-1024	-768	-1	-1	-1	-1	4		0	0						Untertest4.avi	0	880	547	72	111				0	Content		-72	-111	31332448	3207516208
31349	09:17:12.490	00:00:31.348	1882	-1024	-768	-1	-1	-1	-1	4	-1024	-768	-1	-1	-1	-1	4		0	0						Untertest4.avi	0	880	547	72	111				0	Content		-72	-111	31348910	3207532670
31366	09:17:12.507	00:00:31.365	1883	-1024	-768	-1	-1	-1	-1	4	-1024	-768	-1	-1	-1	-1	4		0	0						Untertest4.avi	0	880	547	72	111				0	Content		-72	-111	31365577	3207549337
31382	09:17:12.523	00:00:31.382	1884	-1024	-768	-1	-1	-1	-1	4	-1024	-768	-1	-1	-1	-1	4		0	0						Untertest4.avi	0	880	547	72	111				0	Content		-72	-111	31382244	3207566004
31398	09:17:12.539	00:00:31.398	1885	-1024	-768	-1	-1	-1	-1	4	-1024	-768	-1	-1	-1	-1	4		0	0						Untertest4.avi	0	880	547	72	111				0	Content		-72	-111	31398457	3207582217
31415	09:17:12.556	00:00:31.415	1886	-1024	-768	-1	-1	-1	-1	4	-1024	-768	-1	-1	-1	-1	4		0	0						Untertest4.avi	0	880	547	72	111				0	Content		-72	-111	31415079	3207598839
31432	09:17:12.573	00:00:31.431	1887	-1024	-768	-1	-1	-1	-1	4	-1024	-768	-1	-1	-1	-1	4		0	0						Untertest4.avi	0	880	547	72	111				0	Content		-72	-111	31431744	3207615504
31448	09:17:12.589	00:00:31.448	1888	-1024	-768	-1	-1	-1	-1	4	-1024	-768	-1	-1	-1	-1	4		0	0						Untertest4.avi	0	880	547	72	111				0	Content		-72	-111	31448411	3207632171
31465	09:17:12.606	00:00:31.465	1889	-1024	-768	-1	-1	-1	-1	4	-1024	-768	-1	-1	-1	-1	4		0	0						Untertest4.avi	0	880	547	72	111				0	Content		-72	-111	31465078	3207648838
31482	09:17:12.623	00:00:31.481	1890	-1024	-768	-1	-1	-1	-1	4	-1024	-768	-1	-1	-1	-1	4		0	0						Untertest4.avi	0	880	547	72	111				0	Content		-72	-111	31481701	3207665461
31498	09:17:12.639	00:00:31.498	1891	-1024	-768	-1	-1	-1	-1	4	-1024	-768	-1	-1	-1	-1	4		0	0						Untertest4.avi	0	880	547	72	111				0	Content		-72	-111	31498368	3207682128
31515	09:17:12.656	00:00:31.515	1892	-1024	-768	-1	-1	-1	-1	4	-1024	-768	-1	-1	-1	-1	4		0	0						Untertest4.avi	0	880	547	72	111				0	Content		-72	-111	31515280	3207699040
31532	09:17:12.673	00:00:31.531	1893	-1024	-768	-1	-1	-1	-1	4	-1024	-768	-1	-1	-1	-1	4		0	0						Untertest4.avi	0	880	547	72	111				0	Content		-72	-111	31531946	3207715706
31549	09:17:12.690	00:00:31.548	1894	-1024	-768	-1	-1	-1	-1	4	-1024	-768	-1	-1	-1	-1	4		0	0						Untertest4.avi	0	880	547	72	111				0	Content		-72	-111	31548944	3207732704
31566	09:17:12.707	00:00:31.565	1895	-1024	-768	-1	-1	-1	-1	4	-1024	-768	-1	-1	-1	-1	4		0	0						Untertest4.avi	0	880	547	72	111				0	Content		-72	-111	31565611	3207749371
31582	09:17:12.723	00:00:31.582	1896	-1024	-768	-1	-1	-1	-1	4	-1024	-768	-1	-1	-1	-1	4		0	0						Untertest4.avi	0	880	547	72	111				0	Content		-72	-111	31582278	3207766038
31600	09:17:12.741	00:00:31.599	1897	-1024	-768	-1	-1	-1	-1	4	-1024	-768	-1	-1	-1	-1	4		0	0						Untertest4.avi	0	880	547	72	111				0	Content		-72	-111	31599543	3207783303
31616	09:17:12.757	00:00:31.616	1898	-1024	-768	-1	-1	-1	-1	4	-1024	-768	-1	-1	-1	-1	4		0	0						Untertest4.avi	0	880	547	72	111				0	Content		-72	-111	31616210	3207799970
31632	09:17:12.773	00:00:31.632	1899	-1024	-768	-1	-1	-1	-1	4	-1024	-768	-1	-1	-1	-1	4		0	0						Untertest4.avi	0	880	547	72	111				0	Content		-72	-111	31632455	3207816215
31649	09:17:12.790	00:00:31.649	1900	-1024	-768	-1	-1	-1	-1	4	-1024	-768	-1	-1	-1	-1	4		0	0						Untertest4.avi	0	880	547	72	111				0	Content		-72	-111	31649122	3207832882
31666	09:17:12.807	00:00:31.665	1901	-1024	-768	-1	-1	-1	-1	4	-1024	-768	-1	-1	-1	-1	4		0	0						Untertest4.avi	0	880	547	72	111				0	Content		-72	-111	31665788	3207849548
31682	09:17:12.823	00:00:31.681	1902	-1024	-768	-1	-1	-1	-1	4	-1024	-768	-1	-1	-1	-1	4		0	0						Untertest4.avi	0	880	547	72	111				0	Content		-72	-111	31681550	3207865310
31698	09:17:12.839	00:00:31.698	1903	-1024	-768	-1	-1	-1	-1	4	-1024	-768	-1	-1	-1	-1	4		0	0						Untertest4.avi	0	880	547	72	111				0	Content		-72	-111	31698173	3207881933
31715	09:17:12.856	00:00:31.714	1904	-1024	-768	-1	-1	-1	-1	4	-1024	-768	-1	-1	-1	-1	4		0	0						Untertest4.avi	0	880	547	72	111				0	Content		-72	-111	31714859	3207898619
31732	09:17:12.873	00:00:31.731	1905	-1024	-768	-1	-1	-1	-1	4	-1024	-768	-1	-1	-1	-1	4		0	0						Untertest4.avi	0	880	547	72	111				0	Content		-72	-111	31731526	3207915286
31748	09:17:12.889	00:00:31.748	1906	-1024	-768	-1	-1	-1	-1	4	-1024	-768	-1	-1	-1	-1	4		0	0						Untertest4.avi	0	880	547	72	111				0	Content		-72	-111	31748193	3207931953
31765	09:17:12.906	00:00:31.764	1907	-1024	-768	-1	-1	-1	-1	4	-1024	-768	-1	-1	-1	-1	4		0	0						Untertest4.avi	0	880	547	72	111				0	Content		-72	-111	31764977	3207948737
31782	09:17:12.923	00:00:31.781	1908	-1024	-768	-1	-1	-1	-1	4	-1024	-768	-1	-1	-1	-1	4		0	0						Untertest4.avi	0	880	547	72	111				0	Content		-72	-111	31781542	3207965302
31798	09:17:12.939	00:00:31.798	1909	-1024	-768	-1	-1	-1	-1	4	-1024	-768	-1	-1	-1	-1	4		0	0						Untertest4.avi	0	880	547	72	111				0	Content		-72	-111	31798170	3207981930
31815	09:17:12.956	00:00:31.815	1910	-1024	-768	-1	-1	-1	-1	4	-1024	-768	-1	-1	-1	-1	4		0	0						Untertest4.avi	0	880	547	72	111				0	Content		-72	-111	31815210	3207998970
31832	09:17:12.973	00:00:31.831	1911	-1024	-768	-1	-1	-1	-1	4	-1024	-768	-1	-1	-1	-1	4		0	0						Untertest4.avi	0	880	547	72	111				0	Content		-72	-111	31831877	3208015637
31849	09:17:12.990	00:00:31.848	1912	-1024	-768	-1	-1	-1	-1	4	-1024	-768	-1	-1	-1	-1	4		0	0						Untertest4.avi	0	880	547	72	111				0	Content		-72	-111	31848544	3208032304
31866	09:17:13.007	00:00:31.865	1913	-1024	-768	-1	-1	-1	-1	4	-1024	-768	-1	-1	-1	-1	4		0	0						Untertest4.avi	0	880	547	72	111				0	Content		-72	-111	31865707	3208049467
31882	09:17:13.023	00:00:31.882	1914	-1024	-768	-1	-1	-1	-1	4	-1024	-768	-1	-1	-1	-1	4		0	0						Untertest4.avi	0	880	547	72	111				0	Content		-72	-111	31882374	3208066134
31899	09:17:13.040	00:00:31.899	1915	-1024	-768	-1	-1	-1	-1	4	-1024	-768	-1	-1	-1	-1	4		0	0						Untertest4.avi	0	880	547	72	111				0	Content		-72	-111	31899041	3208082801
31915	09:17:13.056	00:00:31.915	1916	-1024	-768	-1	-1	-1	-1	4	-1024	-768	-1	-1	-1	-1	4		0	0						Untertest4.avi	0	880	547	72	111				0	Content		-72	-111	31915223	3208098983
31932	09:17:13.073	00:00:31.931	1917	-1024	-768	-1	-1	-1	-1	4	-1024	-768	-1	-1	-1	-1	4		0	0						Untertest4.avi	0	880	547	72	111				0	Content		-72	-111	31931889	3208115649
31948	09:17:13.089	00:00:31.948	1918	-1024	-768	-1	-1	-1	-1	4	-1024	-768	-1	-1	-1	-1	4		0	0						Untertest4.avi	0	880	547	72	111				0	Content		-72	-111	31948393	3208132153
31965	09:17:13.106	00:00:31.965	1919	-1024	-768	-1	-1	-1	-1	4	-1024	-768	-1	-1	-1	-1	4		0	0						Untertest4.avi	0	880	547	72	111				0	Content		-72	-111	31965060	3208148820
31982	09:17:13.123	00:00:31.981	1920	-1024	-768	-1	-1	-1	-1	4	-1024	-768	-1	-1	-1	-1	4		0	0						Untertest4.avi	0	880	547	72	111				0	Content		-72	-111	31981727	3208165487
31998	09:17:13.139	00:00:31.998	1921	-1024	-768	-1	-1	-1	-1	4	-1024	-768	-1	-1	-1	-1	4		0	0						Untertest4.avi	0	880	547	72	111				0	Content		-72	-111	31998023	3208181783
32015	09:17:13.156	00:00:32.014	1922	-1024	-768	-1	-1	-1	-1	4	-1024	-768	-1	-1	-1	-1	4		0	0						Untertest4.avi	0	880	547	72	111				0	Content		-72	-111	32014644	3208198404
32031	09:17:13.172	00:00:32.031	1923	-1024	-768	-1	-1	-1	-1	4	-1024	-768	-1	-1	-1	-1	4		0	0						Untertest4.avi	0	880	547	72	111				0	Content		-72	-111	32031309	3208215069
32048	09:17:13.189	00:00:32.047	1924	-1024	-768	-1	-1	-1	-1	4	-1024	-768	-1	-1	-1	-1	4		0	0						Untertest4.avi	0	880	547	72	111				0	Content		-72	-111	32047976	3208231736
32065	09:17:13.206	00:00:32.064	1925	-1024	-768	-1	-1	-1	-1	4	-1024	-768	-1	-1	-1	-1	4		0	0						Untertest4.avi	0	880	547	72	111				0	Content		-72	-111	32064642	3208248402
32081	09:17:13.222	00:00:32.081	1926	-1024	-768	-1	-1	-1	-1	4	-1024	-768	-1	-1	-1	-1	4		0	0						Untertest4.avi	0	880	547	72	111				0	Content		-72	-111	32081268	3208265028
32098	09:17:13.239	00:00:32.097	1927	-1024	-768	-1	-1	-1	-1	4	-1024	-768	-1	-1	-1	-1	4		0	0						Untertest4.avi	0	880	547	72	111				0	Content		-72	-111	32097935	3208281695
32115	09:17:13.256	00:00:32.114	1928	-1024	-768	-1	-1	-1	-1	4	-1024	-768	-1	-1	-1	-1	4		0	0						Untertest4.avi	0	880	547	72	111				0	Content		-72	-111	32114846	3208298606
32132	09:17:13.273	00:00:32.131	1929	-1024	-768	-1	-1	-1	-1	4	-1024	-768	-1	-1	-1	-1	4		0	0						Untertest4.avi	0	880	547	72	111				0	Content		-72	-111	32131513	3208315273
32149	09:17:13.290	00:00:32.148	1930	-1024	-768	-1	-1	-1	-1	4	-1024	-768	-1	-1	-1	-1	4		0	0						Untertest4.avi	0	880	547	72	111				0	Content		-72	-111	32148515	3208332275
32165	09:17:13.306	00:00:32.165	1931	-1024	-768	-1	-1	-1	-1	4	-1024	-768	-1	-1	-1	-1	4		0	0						Untertest4.avi	0	880	547	72	111				0	Content		-72	-111	32165182	3208348942
32182	09:17:13.323	00:00:32.181	1932	-1024	-768	-1	-1	-1	-1	4	-1024	-768	-1	-1	-1	-1	4		0	0						Untertest4.avi	0	880	547	72	111				0	Content		-72	-111	32181849	3208365609
32199	09:17:13.340	00:00:32.199	1933	-1024	-768	-1	-1	-1	-1	4	-1024	-768	-1	-1	-1	-1	4		0	0						Untertest4.avi	0	880	547	72	111				0	Content		-72	-111	32199111	3208382871
32216	09:17:13.357	00:00:32.215	1934	-1024	-768	-1	-1	-1	-1	4	-1024	-768	-1	-1	-1	-1	4		0	0						Untertest4.avi	0	880	547	72	111				0	Content		-72	-111	32215778	3208399538
32232	09:17:13.373	00:00:32.232	1935	-1024	-768	-1	-1	-1	-1	4	-1024	-768	-1	-1	-1	-1	4		0	0						Untertest4.avi	0	880	547	72	111				0	Content		-72	-111	32232017	3208415777
32249	09:17:13.390	00:00:32.248	1936	-1024	-768	-1	-1	-1	-1	4	-1024	-768	-1	-1	-1	-1	4		0	0						Untertest4.avi	0	880	547	72	111				0	Content		-72	-111	32248684	3208432444
32265	09:17:13.406	00:00:32.265	1937	-1024	-768	-1	-1	-1	-1	4	-1024	-768	-1	-1	-1	-1	4		0	0						Untertest4.avi	0	880	547	72	111				0	Content		-72	-111	32265351	3208449111
32281	09:17:13.422	00:00:32.281	1938	-1024	-768	-1	-1	-1	-1	4	-1024	-768	-1	-1	-1	-1	4		0	0						Untertest4.avi	0	880	547	72	111				0	Content		-72	-111	32281118	3208464878
32298	09:17:13.439	00:00:32.297	1939	-1024	-768	-1	-1	-1	-1	4	-1024	-768	-1	-1	-1	-1	4		0	0						Untertest4.avi	0	880	547	72	111				0	Content		-72	-111	32297865	3208481625
32315	09:17:13.456	00:00:32.314	1940	-1024	-768	-1	-1	-1	-1	4	-1024	-768	-1	-1	-1	-1	4		0	0						Untertest4.avi	0	880	547	72	111				0	Content		-72	-111	32314508	3208498268
32331	09:17:13.472	00:00:32.331	1941	-1024	-768	-1	-1	-1	-1	4	-1024	-768	-1	-1	-1	-1	4		0	0						Untertest4.avi	0	880	547	72	111				0	Content		-72	-111	32331175	3208514935
32348	09:17:13.489	00:00:32.347	1942	-1024	-768	-1	-1	-1	-1	4	-1024	-768	-1	-1	-1	-1	4		0	0						Untertest4.avi	0	880	547	72	111				0	Content		-72	-111	32347842	3208531602
32365	09:17:13.506	00:00:32.364	1943	-1024	-768	-1	-1	-1	-1	4	-1024	-768	-1	-1	-1	-1	4		0	0						Untertest4.avi	0	880	547	72	111				0	Content		-72	-111	32364539	3208548299
32381	09:17:13.522	00:00:32.381	1944	-1024	-768	-1	-1	-1	-1	4	-1024	-768	-1	-1	-1	-1	4		0	0						Untertest4.avi	0	880	547	72	111				0	Content		-72	-111	32381107	3208564867
32398	09:17:13.539	00:00:32.397	1945	-1024	-768	-1	-1	-1	-1	4	-1024	-768	-1	-1	-1	-1	4		0	0						Untertest4.avi	0	880	547	72	111				0	Content		-72	-111	32397730	3208581490
32415	09:17:13.556	00:00:32.414	1946	-1024	-768	-1	-1	-1	-1	4	-1024	-768	-1	-1	-1	-1	4		0	0						Untertest4.avi	0	880	547	72	111				0	Content		-72	-111	32414813	3208598573
32431	09:17:13.572	00:00:32.431	1947	-1024	-768	-1	-1	-1	-1	4	-1024	-768	-1	-1	-1	-1	4		0	0						Untertest4.avi	0	880	547	72	111				0	Content		-72	-111	32431480	3208615240
32448	09:17:13.589	00:00:32.448	1948	-1024	-768	-1	-1	-1	-1	4	-1024	-768	-1	-1	-1	-1	4		0	0						Untertest4.avi	0	880	547	72	111				0	Content		-72	-111	32448146	3208631906
32465	09:17:13.606	00:00:32.465	1949	-1024	-768	-1	-1	-1	-1	4	-1024	-768	-1	-1	-1	-1	4		0	0						Untertest4.avi	0	880	547	72	111				0	Content		-72	-111	32465297	3208649057
32482	09:17:13.623	00:00:32.481	1950	-1024	-768	-1	-1	-1	-1	4	-1024	-768	-1	-1	-1	-1	4		0	0						Untertest4.avi	0	880	547	72	111				0	Content		-72	-111	32481964	3208665724
32499	09:17:13.640	00:00:32.498	1951	-1024	-768	-1	-1	-1	-1	4	-1024	-768	-1	-1	-1	-1	4		0	0						Untertest4.avi	0	880	547	72	111				0	Content		-72	-111	32498631	3208682391
32515	09:17:13.656	00:00:32.514	1952	-1024	-768	-1	-1	-1	-1	4	-1024	-768	-1	-1	-1	-1	4		0	0						Untertest4.avi	0	880	547	72	111				0	Content		-72	-111	32514951	3208698711
32532	09:17:13.673	00:00:32.531	1953	-1024	-768	-1	-1	-1	-1	4	-1024	-768	-1	-1	-1	-1	4		0	0						Untertest4.avi	0	880	547	72	111				0	Content		-72	-111	32531618	3208715378
32548	09:17:13.689	00:00:32.548	1954	-1024	-768	-1	-1	-1	-1	4	-1024	-768	-1	-1	-1	-1	4		0	0						Untertest4.avi	0	880	547	72	111				0	Content		-72	-111	32548285	3208732045
32565	09:17:13.706	00:00:32.564	1955	-1024	-768	-1	-1	-1	-1	4	-1024	-768	-1	-1	-1	-1	4		0	0						Untertest4.avi	0	880	547	72	111				0	Content		-72	-111	32564761	3208748521
32581	09:17:13.722	00:00:32.581	1956	-1024	-768	-1	-1	-1	-1	4	-1024	-768	-1	-1	-1	-1	4		0	0						Untertest4.avi	0	880	547	72	111				0	Content		-72	-111	32581427	3208765187
32598	09:17:13.739	00:00:32.598	1957	-1024	-768	-1	-1	-1	-1	4	-1024	-768	-1	-1	-1	-1	4		0	0						Untertest4.avi	0	880	547	72	111				0	Content		-72	-111	32598094	3208781854
32614	09:17:13.755	00:00:32.614	1958	-1024	-768	-1	-1	-1	-1	4	-1024	-768	-1	-1	-1	-1	4		0	0						Untertest4.avi	0	880	547	72	111				0	Content		-72	-111	32614331	3208798091
32631	09:17:13.772	00:00:32.630	1959	-1024	-768	-1	-1	-1	-1	4	-1024	-768	-1	-1	-1	-1	4		0	0						Untertest4.avi	0	880	547	72	111				0	Content		-72	-111	32630954	3208814714
32648	09:17:13.789	00:00:32.647	1960	-1024	-768	-1	-1	-1	-1	4	-1024	-768	-1	-1	-1	-1	4		0	0						Untertest4.avi	0	880	547	72	111				0	Content		-72	-111	32647583	3208831343
32664	09:17:13.805	00:00:32.664	1961	-1024	-768	-1	-1	-1	-1	4	-1024	-768	-1	-1	-1	-1	4		0	0						Untertest4.avi	0	880	547	72	111				0	Content		-72	-111	32664250	3208848010
32681	09:17:13.822	00:00:32.680	1962	-1024	-768	-1	-1	-1	-1	4	-1024	-768	-1	-1	-1	-1	4		0	0						Untertest4.avi	0	880	547	72	111				0	Content		-72	-111	32680917	3208864677
32698	09:17:13.839	00:00:32.697	1963	-1024	-768	-1	-1	-1	-1	4	-1024	-768	-1	-1	-1	-1	4		0	0						Untertest4.avi	0	880	547	72	111				0	Content		-72	-111	32697579	3208881339
32714	09:17:13.855	00:00:32.714	1964	-1024	-768	-1	-1	-1	-1	4	-1024	-768	-1	-1	-1	-1	4		0	0						Untertest4.avi	0	880	547	72	111				0	Content		-72	-111	32714245	3208898005
32731	09:17:13.872	00:00:32.731	1965	-1024	-768	-1	-1	-1	-1	4	-1024	-768	-1	-1	-1	-1	4		0	0						Untertest4.avi	0	880	547	72	111				0	Content		-72	-111	32731159	3208914919
32748	09:17:13.889	00:00:32.747	1966	-1024	-768	-1	-1	-1	-1	4	-1024	-768	-1	-1	-1	-1	4		0	0						Untertest4.avi	0	880	547	72	111				0	Content		-72	-111	32747826	3208931586
32765	09:17:13.906	00:00:32.764	1967	-1024	-768	-1	-1	-1	-1	4	-1024	-768	-1	-1	-1	-1	4		0	0						Untertest4.avi	0	880	547	72	111				0	Content		-72	-111	32764781	3208948541
32781	09:17:13.922	00:00:32.781	1968	-1024	-768	-1	-1	-1	-1	4	-1024	-768	-1	-1	-1	-1	4		0	0						Untertest4.avi	0	880	547	72	111				0	Content		-72	-111	32781448	3208965208
32798	09:17:13.939	00:00:32.798	1969	-1024	-768	-1	-1	-1	-1	4	-1024	-768	-1	-1	-1	-1	4		0	0						Untertest4.avi	0	880	547	72	111				0	Content		-72	-111	32798115	3208981875
32815	09:17:13.956	00:00:32.815	1970	-1024	-768	-1	-1	-1	-1	4	-1024	-768	-1	-1	-1	-1	4		0	0						Untertest4.avi	0	880	547	72	111				0	Content		-72	-111	32815402	3208999162
32832	09:17:13.973	00:00:32.832	1971	-1024	-768	-1	-1	-1	-1	4	-1024	-768	-1	-1	-1	-1	4		0	0						Untertest4.avi	0	880	547	72	111				0	Content		-72	-111	32832069	3209015829
32848	09:17:13.989	00:00:32.848	1972	-1024	-768	-1	-1	-1	-1	4	-1024	-768	-1	-1	-1	-1	4		0	0						Untertest4.avi	0	880	547	72	111				0	Content		-72	-111	32848315	3209032075
32865	09:17:14.006	00:00:32.864	1973	-1024	-768	-1	-1	-1	-1	4	-1024	-768	-1	-1	-1	-1	4		0	0						Untertest4.avi	0	880	547	72	111				0	Content		-72	-111	32864982	3209048742
32882	09:17:14.023	00:00:32.881	1974	-1024	-768	-1	-1	-1	-1	4	-1024	-768	-1	-1	-1	-1	4		0	0						Untertest4.avi	0	880	547	72	111				0	Content		-72	-111	32881649	3209065409
32897	09:17:14.038	00:00:32.897	1975	-1024	-768	-1	-1	-1	-1	4	-1024	-768	-1	-1	-1	-1	4		0	0						Untertest4.avi	0	880	547	72	111				0	Content		-72	-111	32897428	3209081188
32914	09:17:14.055	00:00:32.914	1976	-1024	-768	-1	-1	-1	-1	4	-1024	-768	-1	-1	-1	-1	4		0	0						Untertest4.avi	0	880	547	72	111				0	Content		-72	-111	32914049	3209097809
32931	09:17:14.072	00:00:32.930	1977	-1024	-768	-1	-1	-1	-1	4	-1024	-768	-1	-1	-1	-1	4		0	0						Untertest4.avi	0	880	547	72	111				0	Content		-72	-111	32930734	3209114494
32947	09:17:14.088	00:00:32.947	1978	-1024	-768	-1	-1	-1	-1	4	-1024	-768	-1	-1	-1	-1	4		0	0						Untertest4.avi	0	880	547	72	111				0	Content		-72	-111	32947401	3209131161
32964	09:17:14.105	00:00:32.964	1979	-1024	-768	-1	-1	-1	-1	4	-1024	-768	-1	-1	-1	-1	4		0	0						Untertest4.avi	0	880	547	72	111				0	Content		-72	-111	32964068	3209147828
[truncated: 1,654 more rows]
