# Supplementary material for: Gaze Duration Biases for Colours in Combination with Dissonant and Consonant Sounds: A Comparative Eye-Tracking Study with Orangutans
Source: PLoS One. 2015 Oct 14;10(10):e0139894. doi: 10.1371/journal.pone.0139894 (PMC4605782; doi:10.1371/journal.pone.0139894)
Supplement: S1 Data — (ZIP) [file pone.0139894.s004.zip › Plos ColourSound Data/Apes/Farben_Musik_U4/Rec 43-All-Data.tsv]

System Properties:
Operating System:	Microsoft Windows NT 6.1.7601 Service Pack 1
System User Name:	tobiiadmin
Machine Name:	LOE7690LAP
Data properties:
Recording name:	Rec 43
Recording date:	08.03.2014
Recording time:	09:22:08
Recording resolution:	1024 x 768
Export date:	09.03.2014
Export time:	12:24:55
Participant:	Raia_S3
Filter settings:
Eye: Average
Validity: Normal
Fixation filter: Tobii fixation filter
Velocity threshold: 35
Distance threshold: 35
Timestamp	DateTimeStamp	DateTimeStampStartOffset	Number	GazePointXLeft	GazePointYLeft	CamXLeft	CamYLeft	DistanceLeft	PupilLeft	ValidityLeft	GazePointXRight	GazePointYRight	CamXRight	CamYRight	DistanceRight	PupilRight	ValidityRight	FixationIndex	GazePointX	GazePointY	Event	EventKey	Data1	Data2	Descriptor	StimuliName	StimuliID	MediaWidth	MediaHeight	MediaPosX	MediaPosY	MappedFixationPointX	MappedFixationPointY	FixationDuration	AoiIds	AoiNames	WebGroupImage	MappedGazeDataPointX	MappedGazeDataPointY	MicroSecondTimestamp	AbsoluteMicroSecondTimestamp
14	09:22:08.100	00:00:00.014	0	-1024	-768	-1	-1	-1	-1	4	-1024	-768	-1	-1	-1	-1	4		0	0						No media	0	1024	768	0	0				0	Content		0	0	14290	3503132763
32	09:22:08.118	00:00:00.031	1	-1024	-768	-1	-1	-1	-1	4	-1024	-768	-1	-1	-1	-1	4		0	0						No media	0	1024	768	0	0				0	Content		0	0	31536	3503150009
47	09:22:08.133	00:00:00.047	2	1024,711	855,6265	0,5350242	0,6558902	490,5804	3,400291	1	1160,727	886,7393	0,5350574	0,6558812	490,5804	3,390313	3	0	1025	856						No media	0	1024	768	0	0	1057	883	217	0	Content		1025	856	47079	3503165552
64	09:22:08.150	00:00:00.064	3	1003,186	865,797	0,5413132	0,6551427	490,5804	3,447759	3	1061,682	883,8341	0,5408262	0,6552356	465,2449	3,262525	1	0	1062	884						No media	0	1024	768	0	0	1057	883	217	0	Content		1062	884	64032	3503182505
80	09:22:08.166	00:00:00.080	4	1007,644	874,0479	0,5413416	0,6549359	490,5804	3,44054	3	1065,79	890,7416	0,5408518	0,6550466	465,2329	3,255443	1	0	1066	891						No media	0	1024	768	0	0	1057	883	217	0	Content		1066	891	80461	3503198934
97	09:22:08.183	00:00:00.097	5	1000,32	865,0256	0,5413789	0,6548783	490,5804	3,385428	3	1058,152	881,8967	0,5408843	0,654994	465,2206	3,203336	1	0	1058	882						No media	0	1024	768	0	0	1057	883	217	0	Content		1058	882	97083	3503215556
114	09:22:08.200	00:00:00.113	6	987,4459	861,1454	0,5413991	0,6548798	490,5804	3,415761	3	1044,91	877,4554	0,5409038	0,6550045	465,1884	3,231668	1	0	1045	877						No media	0	1024	768	0	0	1057	883	217	0	Content		1045	877	113708	3503232181
131	09:22:08.217	00:00:00.130	7	1000,744	866,2014	0,5414966	0,6548049	490,5804	3,385246	3	1056,087	881,1206	0,5409819	0,6549528	465,2789	3,202952	1	0	1056	881						No media	0	1024	768	0	0	1057	883	217	0	Content		1056	881	130830	3503249303
147	09:22:08.233	00:00:00.147	8	998,942	868,0476	0,5416323	0,6545765	490,5804	3,444535	3	1054,813	879,7067	0,5411239	0,6547815	465,1616	3,258425	1	0	1055	880						No media	0	1024	768	0	0	1057	883	217	0	Content		1055	880	147452	3503265925
164	09:22:08.250	00:00:00.164	9	993,8978	877,8024	0,5418081	0,6544818	490,5804	3,416866	3	1053,321	890,1908	0,5413249	0,6546644	465,08	3,232392	1	0	1053	890						No media	0	1024	768	0	0	1057	883	217	0	Content		1053	890	164020	3503282493
180	09:22:08.266	00:00:00.180	10	1005,622	882,7264	0,5419877	0,6543598	490,5804	3,450706	3	1065,863	896,1367	0,5415094	0,654523	465,0822	3,264156	1	0	1066	896						No media	0	1024	768	0	0	1057	883	217	0	Content		1066	896	180322	3503298795
197	09:22:08.283	00:00:00.196	11	977,415	856,6452	0,5421467	0,6544001	490,5804	3,466598	3	1036,277	872,1191	0,5416516	0,6545429	465,0914	3,279224	1	0	1036	872						No media	0	1024	768	0	0	1057	883	217	0	Content		1036	872	196946	3503315419
214	09:22:08.300	00:00:00.213	12	986,0913	872,2941	0,542276	0,6545802	490,5804	3,460894	3	1043,137	887,1752	0,5417621	0,6547247	465,0555	3,273313	1	0	1043	887						No media	0	1024	768	0	0	1057	883	217	0	Content		1043	887	213568	3503332041
231	09:22:08.317	00:00:00.230	13	992,8993	868,3721	0,5422804	0,6548349	486,4818	3,415551	3	1064,294	884,9533	0,5418953	0,6549714	465,1102	3,258003	1	0	1064	885						No media	0	1024	768	0	0	1057	883	217	0	Content		1064	885	230694	3503349167
247	09:22:08.333	00:00:00.247	14	1025,068	869,0624	0,5418181	0,6543491	490,1726	3,425622	3	1085,303	883,7075	0,5413411	0,6545029	465,0576	3,243392	1	0	1085	884						No media	0	1024	768	0	0	1057	883	217	0	Content		1085	884	247442	3503365915
264	09:22:08.350	00:00:00.264	15	1167,17	788,9105	0,5399116	0,6528236	481,58	3,282592	3	1262,496	808,621	0,5396869	0,6529016	465,2379	3,166545	1	1	1262	809						No media	0	1024	768	0	0	1273	809	800	0	Content		1262	809	264009	3503382482
280	09:22:08.366	00:00:00.280	16	1195,659	787,7602	0,5392711	0,6520779	479,8821	3,397037	3	1291,28	805,4321	0,539021	0,6521888	465,4881	3,289535	1	1	1291	805						No media	0	1024	768	0	0	1273	809	800	0	Content		1291	805	280188	3503398661
297	09:22:08.383	00:00:00.297	17	1193,484	773,3116	0,5395527	0,6520847	477,1343	3,326363	3	1296,199	792,8785	0,5393389	0,652148	465,2312	3,237378	1	1	1296	793						No media	0	1024	768	0	0	1273	809	800	0	Content		1296	793	297036	3503415509
314	09:22:08.400	00:00:00.313	18	1169,674	768,2413	0,5396452	0,6519201	476,2081	3,3333	3	1270,924	787,302	0,5394304	0,651987	465,1729	3,249146	1	1	1271	787						No media	0	1024	768	0	0	1273	809	800	0	Content		1271	787	313663	3503432136
331	09:22:08.417	00:00:00.330	19	1182,704	767,103	0,5397608	0,6517754	478,2813	3,360443	3	1282,359	786,5557	0,539537	0,6518375	465,2498	3,26302	1	1	1282	787						No media	0	1024	768	0	0	1273	809	800	0	Content		1282	787	330611	3503449084
347	09:22:08.433	00:00:00.347	20	1217,419	789,6102	0,539827	0,6514336	479,3987	3,307131	3	1319,623	807,373	0,539611	0,6515423	465,2127	3,205107	1	1	1320	807						No media	0	1024	768	0	0	1273	809	800	0	Content		1320	807	347234	3503465707
364	09:22:08.450	00:00:00.363	21	1199,146	784,8684	0,539961	0,6510165	480,2277	3,267398	3	1298,84	801,8458	0,539746	0,6511373	465,0207	3,160094	1	1	1299	802						No media	0	1024	768	0	0	1273	809	800	0	Content		1299	802	363985	3503482458
380	09:22:08.466	00:00:00.380	22	1219,079	786,3268	0,5400488	0,650492	479,3967	3,247205	3	1323,395	804,8644	0,5398461	0,650587	465,0324	3,14632	1	1	1323	805						No media	0	1024	768	0	0	1273	809	800	0	Content		1323	805	380294	3503498767
397	09:22:08.483	00:00:00.397	23	1182,314	783,4601	0,5402122	0,6501225	479,2954	3,27519	3	1283,913	802,6377	0,5400091	0,6502029	465,1973	3,174279	1	1	1284	803						No media	0	1024	768	0	0	1273	809	800	0	Content		1284	803	397044	3503515517
414	09:22:08.500	00:00:00.413	24	1198,146	773,7892	0,5404697	0,6500466	480,4442	3,25141	3	1284,846	789,009	0,5401614	0,6501982	465,1305	3,140686	1	1	1285	789						No media	0	1024	768	0	0	1273	809	800	0	Content		1285	789	413672	3503532145
431	09:22:08.517	00:00:00.430	25	1194,065	777,2351	0,5405481	0,6499749	481,2664	3,24554	3	1280,021	791,3917	0,5402402	0,6501502	465,1653	3,130553	1	1	1280	791						No media	0	1024	768	0	0	1273	809	800	0	Content		1280	791	430618	3503549091
447	09:22:08.533	00:00:00.447	26	1187,169	798,994	0,5405523	0,6499645	477,9968	3,266412	3	1288,058	813,9071	0,5403351	0,6501311	465,1934	3,172811	1	1	1288	814						No media	0	1024	768	0	0	1273	809	800	0	Content		1288	814	447245	3503565718
464	09:22:08.550	00:00:00.463	27	1191,578	779,2808	0,5407146	0,6500022	479,7693	3,213971	3	1289,627	798,6696	0,540477	0,6500835	465,2155	3,111728	1	1	1290	799						No media	0	1024	768	0	0	1273	809	800	0	Content		1290	799	463870	3503582343
480	09:22:08.566	00:00:00.480	28	1181,203	792,7443	0,5408403	0,6499791	478,6178	3,247496	3	1277,974	806,3521	0,5406045	0,6501614	465,1868	3,149902	1	1	1278	806						No media	0	1024	768	0	0	1273	809	800	0	Content		1278	806	480301	3503598774
497	09:22:08.583	00:00:00.496	29	1162,481	777,6443	0,541007	0,6498803	479,6136	3,259646	3	1257,116	796,0662	0,5407633	0,6499756	465,048	3,154682	1	1	1257	796						No media	0	1024	768	0	0	1273	809	800	0	Content		1257	796	496926	3503615399
514	09:22:08.600	00:00:00.513	30	1171,481	781,5332	0,5411808	0,64961	478,4199	3,254519	3	1279,651	799,8188	0,5410231	0,6497022	465,0708	3,160175	1	1	1280	800						No media	0	1024	768	0	0	1273	809	800	0	Content		1280	800	513550	3503632023
519	09:22:08.605																				MovieStart	128	0	0	Untertest4.avi
530	09:22:08.616	00:00:00.530	31	1173,225	788,3165	0,5414104	0,6495129	477,9398	3,261878	3	1273,08	808,9078	0,5411806	0,6495731	465,0695	3,168226	1	1	1273	809						Untertest4.avi	0	880	547	72	111	1201	698	800	0	Content		1201	698	530495	3503648968
547	09:22:08.633	00:00:00.547	32	1177,623	785,6431	0,5415066	0,6494619	476,7414	3,24215	3	1290,526	804,37	0,5413688	0,6495446	465,2054	3,159614	1	1	1291	804						Untertest4.avi	0	880	547	72	111	1201	698	800	0	Content		1219	693	547242	3503665715
564	09:22:08.650	00:00:00.563	33	1166,229	789,9717	0,5417057	0,6495422	478,1152	3,270286	3	1273,042	808,9583	0,5415322	0,6496275	465,252	3,177871	1	1	1273	809						Untertest4.avi	0	880	547	72	111	1201	698	800	0	Content		1201	698	563870	3503682343
580	09:22:08.666	00:00:00.580	34	1174,935	796,7139	0,5419932	0,6495601	479,7988	3,335746	3	1272,321	817,2962	0,5417463	0,6496297	465,0307	3,228117	1	1	1272	817						Untertest4.avi	0	880	547	72	111	1201	698	800	0	Content		1200	706	580179	3503698652
597	09:22:08.683	00:00:00.596	35	1162,654	792,7019	0,5421621	0,6494508	478,1155	3,294951	3	1268,754	813,1074	0,541981	0,6495172	465,0235	3,200277	1	1	1269	813						Untertest4.avi	0	880	547	72	111	1201	698	800	0	Content		1197	702	596930	3503715403
614	09:22:08.700	00:00:00.613	36	1162,418	776,5285	0,5423657	0,6492766	476,6293	3,339517	3	1269,985	797,9415	0,5421848	0,6493123	464,907	3,252298	1	1	1270	798						Untertest4.avi	0	880	547	72	111	1201	698	800	0	Content		1198	687	613554	3503732027
630	09:22:08.716	00:00:00.630	37	1165,133	789,9732	0,5425393	0,6490367	476,2615	3,3095	3	1284,459	809,3628	0,5424464	0,6491117	464,9008	3,227639	1	1	1284	809						Untertest4.avi	0	880	547	72	111	1201	698	800	0	Content		1212	698	630499	3503748972
647	09:22:08.733	00:00:00.647	38	1179,344	778,4079	0,5428224	0,6487851	477,9441	3,299845	3	1287,677	798,1658	0,5426429	0,6488518	464,8393	3,205803	1	1	1288	798						Untertest4.avi	0	880	547	72	111	1201	698	800	0	Content		1216	687	647123	3503765596
664	09:22:08.750	00:00:00.663	39	1165,643	798,7886	0,5429884	0,6485144	474,9121	3,325119	3	1278,884	819,4408	0,5428386	0,6485762	464,7699	3,248834	1	1	1279	819						Untertest4.avi	0	880	547	72	111	1201	698	800	0	Content		1207	708	663752	3503782225
680	09:22:08.766	00:00:00.680	40	1161,123	794,5951	0,5431573	0,6482314	475,8636	3,34217	3	1274,094	812,7634	0,5430157	0,6483321	464,9196	3,260473	1	1	1274	813						Untertest4.avi	0	880	547	72	111	1201	698	800	0	Content		1202	702	680182	3503798655
697	09:22:08.783	00:00:00.696	41	1157,223	799,9459	0,5432624	0,6480515	472,4884	3,303855	3	1285,117	818,8291	0,5432182	0,6481389	464,8293	3,246403	1	1	1285	819						Untertest4.avi	0	880	547	72	111	1201	698	800	0	Content		1213	708	696825	3503815298
714	09:22:08.800	00:00:00.713	42	1126,493	800,381	0,5431865	0,6481422	464,9395	3,265741	3	1292,458	820,5255	0,5434202	0,6481984	464,9395	3,265056	1	1	1292	821						Untertest4.avi	0	880	547	72	111	1201	698	800	0	Content		1220	710	713556	3503832029
730	09:22:08.816	00:00:00.730	43	1156,406	791,0854	0,5437204	0,6484281	473,4659	3,348412	3	1278,831	811,4973	0,5436355	0,6484829	464,79	3,282741	1	1	1279	811						Untertest4.avi	0	880	547	72	111	1201	698	800	0	Content		1207	700	730377	3503848850
747	09:22:08.833	00:00:00.747	44	1170,429	789,941	0,5442184	0,6486524	476,1717	3,394674	3	1282,04	810,8739	0,5440482	0,6487048	464,7336	3,308339	1	1	1282	811						Untertest4.avi	0	880	547	72	111	1201	698	800	0	Content		1210	700	747005	3503865478
764	09:22:08.850	00:00:00.763	45	1155,639	797,7277	0,544843	0,6485689	482,1037	3,498774	3	1242,754	816,1833	0,5445148	0,6486776	464,7895	3,367287	1	1	1243	816						Untertest4.avi	0	880	547	72	111	1201	698	800	0	Content		1171	705	763756	3503882229
780	09:22:08.866	00:00:00.780	46	1180,484	798,2715	0,5448676	0,6484222	477,3559	3,449474	3	1286,672	817,0161	0,5446512	0,6485234	464,822	3,353724	1	1	1287	817						Untertest4.avi	0	880	547	72	111	1201	698	800	0	Content		1215	706	780062	3503898535
797	09:22:08.883	00:00:00.796	47	1167,808	783,8845	0,5451953	0,6484665	480,5988	3,533374	3	1262,38	802,575	0,5449111	0,6485625	464,7727	3,411829	1	1	1262	803						Untertest4.avi	0	880	547	72	111	1201	698	800	0	Content		1190	692	796825	3503915298
813	09:22:08.899	00:00:00.813	48	1152,932	794,6706	0,5453646	0,6487424	478,4073	3,457964	3	1252,863	815,3257	0,5451211	0,6488067	464,7996	3,353289	1	1	1253	815						Untertest4.avi	0	880	547	72	111	1201	698	800	0	Content		1181	704	813439	3503931912
830	09:22:08.916	00:00:00.830	49	1160,756	785,5883	0,5455806	0,6491979	475,9964	3,490036	3	1264,32	807,96	0,5453489	0,6492231	464,7459	3,400054	1	1	1264	808						Untertest4.avi	0	880	547	72	111	1201	698	800	0	Content		1192	697	830384	3503948857
847	09:22:08.933	00:00:00.847	50	1119,56	794,7335	0,5454483	0,6495714	464,8669	3,442248	3	1263,971	817,985	0,5455225	0,6495678	464,8669	3,435161	1	1	1264	818						Untertest4.avi	0	880	547	72	111	1201	698	800	0	Content		1192	707	847012	3503965485
864	09:22:08.950	00:00:00.863	51	1139,409	798,5815	0,5458732	0,6497302	474,4846	3,501145	3	1258,186	815,55	0,5457675	0,6498523	464,7833	3,424579	1	1	1258	816						Untertest4.avi	0	880	547	72	111	1201	698	800	0	Content		1186	705	863762	3503982235
880	09:22:08.966	00:00:00.880	52	1154,54	817,0043	0,5460644	0,6499367	475,0366	3,527072	3	1272,622	838,2889	0,5459359	0,6500053	464,6425	3,445014	1	1	1273	838						Untertest4.avi	0	880	547	72	111	1201	698	800	0	Content		1201	727	880068	3503998541
897	09:22:08.983	00:00:00.896	53	1144,768	802,5809	0,5463339	0,6498634	475,4512	3,507556	3	1253,755	822,6876	0,5461457	0,6499401	464,3771	3,419922	1	1	1254	823						Untertest4.avi	0	880	547	72	111	1201	698	800	0	Content		1182	712	896697	3504015170
913	09:22:08.999	00:00:00.913	54	1155,791	789,1371	0,5466098	0,6497219	477,2212	3,532679	3	1256,738	808,2821	0,5463617	0,6498044	464,5192	3,43209	1	1	1257	808						Untertest4.avi	0	880	547	72	111	1201	698	800	0	Content		1185	697	913446	3504031919
930	09:22:09.016	00:00:00.930	55	1152,904	810,4204	0,5468299	0,6496584	477,3336	3,481796	3	1263,758	826,7616	0,5466582	0,6498005	464,6643	3,38505	1	1	1264	827						Untertest4.avi	0	880	547	72	111	1201	698	800	0	Content		1192	716	930268	3504048741
947	09:22:09.033	00:00:00.947	56	1157,685	807,4817	0,5471742	0,6496857	477,4863	3,50399	3	1264,765	823,0148	0,5469701	0,6498388	464,4842	3,403827	1	1	1265	823						Untertest4.avi	0	880	547	72	111	1201	698	800	0	Content		1193	712	947020	3504065493
964	09:22:09.050	00:00:00.963	57	1170,034	805,287	0,5475514	0,6498485	479,1096	3,47193	3	1271,887	823,2151	0,5472979	0,6499649	464,4479	3,361275	1	1	1272	823						Untertest4.avi	0	880	547	72	111	1201	698	800	0	Content		1200	712	963646	3504082119
980	09:22:09.066	00:00:00.979	58	1172,955	810,5674	0,5478358	0,6499044	478,9381	3,406119	3	1270,53	830,3329	0,5475395	0,6499982	464,4745	3,297924	1	1	1271	830						Untertest4.avi	0	880	547	72	111	1201	698	800	0	Content		1199	719	979954	3504098427
997	09:22:09.083	00:00:00.996	59	1160,09	800,0154	0,5480822	0,6499059	477,0628	3,425887	3	1257,962	820,2339	0,5477926	0,6499824	464,4376	3,328327	1	1	1258	820						Untertest4.avi	0	880	547	72	111	1201	698	800	0	Content		1186	709	996704	3504115177
1013	09:22:09.099	00:00:01.013	60	1154,91	794,2389	0,5481692	0,6499792	475,5857	3,397737	3	1266,618	814,5156	0,5479898	0,6500425	464,3263	3,312153	1	1	1267	815						Untertest4.avi	0	880	547	72	111	1201	698	800	0	Content		1195	704	1013329	3504131802
1030	09:22:09.116	00:00:01.030	61	1148,211	789,1757	0,5484319	0,650116	476,2341	3,453971	3	1253,225	810,0229	0,5482073	0,6501694	464,4688	3,361781	1	1	1253	810						Untertest4.avi	0	880	547	72	111	1201	698	800	0	Content		1181	699	1030275	3504148748
1047	09:22:09.133	00:00:01.046	62	1200,987	793,71	0,5482194	0,6500186	475,3641	3,365366	3	1310,463	815,1888	0,5479865	0,6500649	464,4247	3,282298	1	1	1310	815						Untertest4.avi	0	880	547	72	111	1201	698	800	0	Content		1238	704	1046900	3504165373
1064	09:22:09.150	00:00:01.063	63	-1024	-768	-1	-1	-1	-1	4	-1024	-768	-1	-1	-1	-1	4		0	0						Untertest4.avi	0	880	547	72	111				0	Content		-72	-111	1063652	3504182125
1080	09:22:09.166	00:00:01.079	64	-1024	-768	-1	-1	-1	-1	4	-1024	-768	-1	-1	-1	-1	4		0	0						Untertest4.avi	0	880	547	72	111				0	Content		-72	-111	1079956	3504198429
1097	09:22:09.183	00:00:01.096	65	-1024	-768	-1	-1	-1	-1	4	-1024	-768	-1	-1	-1	-1	4		0	0						Untertest4.avi	0	880	547	72	111				0	Content		-72	-111	1096578	3504215051
1113	09:22:09.199	00:00:01.113	66	-1024	-768	-1	-1	-1	-1	4	-1024	-768	-1	-1	-1	-1	4		0	0						Untertest4.avi	0	880	547	72	111				0	Content		-72	-111	1113329	3504231802
1130	09:22:09.216	00:00:01.130	67	-1024	-768	-1	-1	-1	-1	4	-1024	-768	-1	-1	-1	-1	4		0	0						Untertest4.avi	0	880	547	72	111				0	Content		-72	-111	1130078	3504248551
1147	09:22:09.233	00:00:01.146	68	-1024	-768	-1	-1	-1	-1	4	-1024	-768	-1	-1	-1	-1	4		0	0						Untertest4.avi	0	880	547	72	111				0	Content		-72	-111	1146703	3504265176
1163	09:22:09.249	00:00:01.163	69	-1024	-768	-1	-1	-1	-1	4	-1024	-768	-1	-1	-1	-1	4		0	0						Untertest4.avi	0	880	547	72	111				0	Content		-72	-111	1163331	3504281804
1180	09:22:09.266	00:00:01.180	70	-1024	-768	-1	-1	-1	-1	4	-1024	-768	-1	-1	-1	-1	4		0	0						Untertest4.avi	0	880	547	72	111				0	Content		-72	-111	1180081	3504298554
1197	09:22:09.283	00:00:01.196	71	-1024	-768	-1	-1	-1	-1	4	-1024	-768	-1	-1	-1	-1	4		0	0						Untertest4.avi	0	880	547	72	111				0	Content		-72	-111	1196707	3504315180
1213	09:22:09.299	00:00:01.213	72	-1024	-768	-1	-1	-1	-1	4	-1024	-768	-1	-1	-1	-1	4		0	0						Untertest4.avi	0	880	547	72	111				0	Content		-72	-111	1213335	3504331808
1230	09:22:09.316	00:00:01.230	73	-1024	-768	-1	-1	-1	-1	4	-1024	-768	-1	-1	-1	-1	4		0	0						Untertest4.avi	0	880	547	72	111				0	Content		-72	-111	1230090	3504348563
1247	09:22:09.333	00:00:01.246	74	-1024	-768	-1	-1	-1	-1	4	-1024	-768	-1	-1	-1	-1	4		0	0						Untertest4.avi	0	880	547	72	111				0	Content		-72	-111	1246713	3504365186
1263	09:22:09.349	00:00:01.263	75	-1024	-768	-1	-1	-1	-1	4	-1024	-768	-1	-1	-1	-1	4		0	0						Untertest4.avi	0	880	547	72	111				0	Content		-72	-111	1263341	3504381814
1280	09:22:09.366	00:00:01.279	76	-1024	-768	-1	-1	-1	-1	4	-1024	-768	-1	-1	-1	-1	4		0	0						Untertest4.avi	0	880	547	72	111				0	Content		-72	-111	1279852	3504398325
1297	09:22:09.383	00:00:01.296	77	-1024	-768	-1	-1	-1	-1	4	-1024	-768	-1	-1	-1	-1	4		0	0						Untertest4.avi	0	880	547	72	111				0	Content		-72	-111	1296966	3504415439
1314	09:22:09.400	00:00:01.313	78	-1024	-768	-1	-1	-1	-1	4	-1024	-768	-1	-1	-1	-1	4		0	0						Untertest4.avi	0	880	547	72	111				0	Content		-72	-111	1313576	3504432049
1330	09:22:09.416	00:00:01.330	79	-1024	-768	-1	-1	-1	-1	4	-1024	-768	-1	-1	-1	-1	4		0	0						Untertest4.avi	0	880	547	72	111				0	Content		-72	-111	1330194	3504448667
1346	09:22:09.432	00:00:01.346	80	-1024	-768	-1	-1	-1	-1	4	-1024	-768	-1	-1	-1	-1	4		0	0						Untertest4.avi	0	880	547	72	111				0	Content		-72	-111	1346321	3504464794
1363	09:22:09.449	00:00:01.362	81	-1024	-768	-1	-1	-1	-1	4	-1024	-768	-1	-1	-1	-1	4		0	0						Untertest4.avi	0	880	547	72	111				0	Content		-72	-111	1362946	3504481419
1380	09:22:09.466	00:00:01.379	82	-1024	-768	-1	-1	-1	-1	4	-1024	-768	-1	-1	-1	-1	4		0	0						Untertest4.avi	0	880	547	72	111				0	Content		-72	-111	1379567	3504498040
1396	09:22:09.482	00:00:01.396	83	-1024	-768	-1	-1	-1	-1	4	-1024	-768	-1	-1	-1	-1	4		0	0						Untertest4.avi	0	880	547	72	111				0	Content		-72	-111	1396327	3504514800
1413	09:22:09.499	00:00:01.412	84	-1024	-768	-1	-1	-1	-1	4	-1024	-768	-1	-1	-1	-1	4		0	0						Untertest4.avi	0	880	547	72	111				0	Content		-72	-111	1412942	3504531415
1430	09:22:09.516	00:00:01.429	85	-1024	-768	-1	-1	-1	-1	4	-1024	-768	-1	-1	-1	-1	4		0	0						Untertest4.avi	0	880	547	72	111				0	Content		-72	-111	1429566	3504548039
1447	09:22:09.533	00:00:01.446	86	-1024	-768	-1	-1	-1	-1	4	-1024	-768	-1	-1	-1	-1	4		0	0						Untertest4.avi	0	880	547	72	111				0	Content		-72	-111	1446633	3504565106
1464	09:22:09.550	00:00:01.464	87	-1024	-768	-1	-1	-1	-1	4	-1024	-768	-1	-1	-1	-1	4		0	0						Untertest4.avi	0	880	547	72	111				0	Content		-72	-111	1464006	3504582479
1481	09:22:09.567	00:00:01.481	88	-1024	-768	-1	-1	-1	-1	4	-1024	-768	-1	-1	-1	-1	4		0	0						Untertest4.avi	0	880	547	72	111				0	Content		-72	-111	1481378	3504599851
1496	09:22:09.582	00:00:01.496	89	-1024	-768	-1	-1	-1	-1	4	-1024	-768	-1	-1	-1	-1	4		0	0						Untertest4.avi	0	880	547	72	111				0	Content		-72	-111	1496181	3504614654
1513	09:22:09.599	00:00:01.512	90	-1024	-768	-1	-1	-1	-1	4	-1024	-768	-1	-1	-1	-1	4		0	0						Untertest4.avi	0	880	547	72	111				0	Content		-72	-111	1512805	3504631278
1530	09:22:09.616	00:00:01.529	91	-1024	-768	-1	-1	-1	-1	4	-1024	-768	-1	-1	-1	-1	4		0	0						Untertest4.avi	0	880	547	72	111				0	Content		-72	-111	1529555	3504648028
1546	09:22:09.632	00:00:01.546	92	-1024	-768	-1	-1	-1	-1	4	-1024	-768	-1	-1	-1	-1	4		0	0						Untertest4.avi	0	880	547	72	111				0	Content		-72	-111	1546176	3504664649
1563	09:22:09.649	00:00:01.562	93	-1024	-768	-1	-1	-1	-1	4	-1024	-768	-1	-1	-1	-1	4		0	0						Untertest4.avi	0	880	547	72	111				0	Content		-72	-111	1562799	3504681272
1579	09:22:09.665	00:00:01.579	94	-1024	-768	-1	-1	-1	-1	4	-1024	-768	-1	-1	-1	-1	4		0	0						Untertest4.avi	0	880	547	72	111				0	Content		-72	-111	1579425	3504697898
1597	09:22:09.683	00:00:01.596	95	-1024	-768	-1	-1	-1	-1	4	-1024	-768	-1	-1	-1	-1	4		0	0						Untertest4.avi	0	880	547	72	111				0	Content		-72	-111	1596618	3504715091
1614	09:22:09.700	00:00:01.613	96	-1024	-768	-1	-1	-1	-1	4	-1024	-768	-1	-1	-1	-1	4		0	0						Untertest4.avi	0	880	547	72	111				0	Content		-72	-111	1613993	3504732466
1631	09:22:09.717	00:00:01.631	97	-1024	-768	-1	-1	-1	-1	4	-1024	-768	-1	-1	-1	-1	4		0	0						Untertest4.avi	0	880	547	72	111				0	Content		-72	-111	1631242	3504749715
1646	09:22:09.732	00:00:01.646	98	-1024	-768	-1	-1	-1	-1	4	-1024	-768	-1	-1	-1	-1	4		0	0						Untertest4.avi	0	880	547	72	111				0	Content		-72	-111	1646042	3504764515
1663	09:22:09.749	00:00:01.662	99	-1024	-768	-1	-1	-1	-1	4	-1024	-768	-1	-1	-1	-1	4		0	0						Untertest4.avi	0	880	547	72	111				0	Content		-72	-111	1662795	3504781268
1679	09:22:09.765	00:00:01.679	100	-1024	-768	-1	-1	-1	-1	4	-1024	-768	-1	-1	-1	-1	4		0	0						Untertest4.avi	0	880	547	72	111				0	Content		-72	-111	1679420	3504797893
1696	09:22:09.782	00:00:01.696	101	-1024	-768	-1	-1	-1	-1	4	-1024	-768	-1	-1	-1	-1	4		0	0						Untertest4.avi	0	880	547	72	111				0	Content		-72	-111	1696166	3504814639
1713	09:22:09.799	00:00:01.712	102	-1024	-768	-1	-1	-1	-1	4	-1024	-768	-1	-1	-1	-1	4		0	0						Untertest4.avi	0	880	547	72	111				0	Content		-72	-111	1712668	3504831141
1729	09:22:09.815	00:00:01.729	103	-1024	-768	-1	-1	-1	-1	4	-1024	-768	-1	-1	-1	-1	4		0	0						Untertest4.avi	0	880	547	72	111				0	Content		-72	-111	1729287	3504847760
1746	09:22:09.832	00:00:01.746	104	-1024	-768	-1	-1	-1	-1	4	-1024	-768	-1	-1	-1	-1	4		0	0						Untertest4.avi	0	880	547	72	111				0	Content		-72	-111	1746479	3504864952
1764	09:22:09.850	00:00:01.763	105	-1024	-768	-1	-1	-1	-1	4	-1024	-768	-1	-1	-1	-1	4		0	0						Untertest4.avi	0	880	547	72	111				0	Content		-72	-111	1763853	3504882326
1781	09:22:09.867	00:00:01.781	106	-1024	-768	-1	-1	-1	-1	4	-1024	-768	-1	-1	-1	-1	4		0	0						Untertest4.avi	0	880	547	72	111				0	Content		-72	-111	1781101	3504899574
1796	09:22:09.882	00:00:01.796	107	-1024	-768	-1	-1	-1	-1	4	-1024	-768	-1	-1	-1	-1	4		0	0						Untertest4.avi	0	880	547	72	111				0	Content		-72	-111	1796028	3504914501
1813	09:22:09.899	00:00:01.812	108	-1024	-768	-1	-1	-1	-1	4	-1024	-768	-1	-1	-1	-1	4		0	0						Untertest4.avi	0	880	547	72	111				0	Content		-72	-111	1812655	3504931128
1829	09:22:09.915	00:00:01.829	109	-1024	-768	-1	-1	-1	-1	4	-1024	-768	-1	-1	-1	-1	4		0	0						Untertest4.avi	0	880	547	72	111				0	Content		-72	-111	1829395	3504947868
1846	09:22:09.932	00:00:01.846	110	-1024	-768	-1	-1	-1	-1	4	-1024	-768	-1	-1	-1	-1	4		0	0						Untertest4.avi	0	880	547	72	111				0	Content		-72	-111	1846018	3504964491
1863	09:22:09.949	00:00:01.862	111	-1024	-768	-1	-1	-1	-1	4	-1024	-768	-1	-1	-1	-1	4		0	0						Untertest4.avi	0	880	547	72	111				0	Content		-72	-111	1862640	3504981113
1879	09:22:09.965	00:00:01.879	112	-1024	-768	-1	-1	-1	-1	4	-1024	-768	-1	-1	-1	-1	4		0	0						Untertest4.avi	0	880	547	72	111				0	Content		-72	-111	1879263	3504997736
1896	09:22:09.982	00:00:01.896	113	-1024	-768	-1	-1	-1	-1	4	-1024	-768	-1	-1	-1	-1	4		0	0						Untertest4.avi	0	880	547	72	111				0	Content		-72	-111	1896333	3505014806
1914	09:22:10.000	00:00:01.913	114	-1024	-768	-1	-1	-1	-1	4	-1024	-768	-1	-1	-1	-1	4		0	0						Untertest4.avi	0	880	547	72	111				0	Content		-72	-111	1913705	3505032178
1931	09:22:10.017	00:00:01.930	115	-1024	-768	-1	-1	-1	-1	4	-1024	-768	-1	-1	-1	-1	4		0	0						Untertest4.avi	0	880	547	72	111				0	Content		-72	-111	1930954	3505049427
1946	09:22:10.032	00:00:01.945	116	-1024	-768	-1	-1	-1	-1	4	-1024	-768	-1	-1	-1	-1	4		0	0						Untertest4.avi	0	880	547	72	111				0	Content		-72	-111	1945884	3505064357
1963	09:22:10.049	00:00:01.962	117	-1024	-768	-1	-1	-1	-1	4	-1024	-768	-1	-1	-1	-1	4		0	0						Untertest4.avi	0	880	547	72	111				0	Content		-72	-111	1962507	3505080980
1979	09:22:10.065	00:00:01.979	118	-1024	-768	-1	-1	-1	-1	4	-1024	-768	-1	-1	-1	-1	4		0	0						Untertest4.avi	0	880	547	72	111				0	Content		-72	-111	1979255	3505097728
1996	09:22:10.082	00:00:01.995	119	-1024	-768	-1	-1	-1	-1	4	-1024	-768	-1	-1	-1	-1	4		0	0						Untertest4.avi	0	880	547	72	111				0	Content		-72	-111	1995877	3505114350
2012	09:22:10.098	00:00:02.012	120	-1024	-768	-1	-1	-1	-1	4	-1024	-768	-1	-1	-1	-1	4		0	0						Untertest4.avi	0	880	547	72	111				0	Content		-72	-111	2012498	3505130971
2029	09:22:10.115	00:00:02.029	121	-1024	-768	-1	-1	-1	-1	4	-1024	-768	-1	-1	-1	-1	4		0	0						Untertest4.avi	0	880	547	72	111				0	Content		-72	-111	2029122	3505147595
2046	09:22:10.132	00:00:02.046	122	-1024	-768	-1	-1	-1	-1	4	-1024	-768	-1	-1	-1	-1	4		0	0						Untertest4.avi	0	880	547	72	111				0	Content		-72	-111	2046317	3505164790
2064	09:22:10.150	00:00:02.063	123	-1024	-768	-1	-1	-1	-1	4	-1024	-768	-1	-1	-1	-1	4		0	0						Untertest4.avi	0	880	547	72	111				0	Content		-72	-111	2063691	3505182164
2081	09:22:10.167	00:00:02.080	124	-1024	-768	-1	-1	-1	-1	4	-1024	-768	-1	-1	-1	-1	4		0	0						Untertest4.avi	0	880	547	72	111				0	Content		-72	-111	2080938	3505199411
2096	09:22:10.182	00:00:02.095	125	-1024	-768	-1	-1	-1	-1	4	-1024	-768	-1	-1	-1	-1	4		0	0						Untertest4.avi	0	880	547	72	111				0	Content		-72	-111	2095744	3505214217
2112	09:22:10.198	00:00:02.112	126	-1024	-768	-1	-1	-1	-1	4	-1024	-768	-1	-1	-1	-1	4		0	0						Untertest4.avi	0	880	547	72	111				0	Content		-72	-111	2112494	3505230967
2129	09:22:10.215	00:00:02.129	127	-1024	-768	-1	-1	-1	-1	4	-1024	-768	-1	-1	-1	-1	4		0	0						Untertest4.avi	0	880	547	72	111				0	Content		-72	-111	2129115	3505247588
2146	09:22:10.232	00:00:02.145	128	-1024	-768	-1	-1	-1	-1	4	-1024	-768	-1	-1	-1	-1	4		0	0						Untertest4.avi	0	880	547	72	111				0	Content		-72	-111	2145741	3505264214
2162	09:22:10.248	00:00:02.162	129	-1024	-768	-1	-1	-1	-1	4	-1024	-768	-1	-1	-1	-1	4		0	0						Untertest4.avi	0	880	547	72	111				0	Content		-72	-111	2162364	3505280837
2179	09:22:10.265	00:00:02.178	130	-1024	-768	-1	-1	-1	-1	4	-1024	-768	-1	-1	-1	-1	4		0	0						Untertest4.avi	0	880	547	72	111				0	Content		-72	-111	2178988	3505297461
2196	09:22:10.282	00:00:02.196	131	-1024	-768	-1	-1	-1	-1	4	-1024	-768	-1	-1	-1	-1	4		0	0						Untertest4.avi	0	880	547	72	111				0	Content		-72	-111	2196182	3505314655
2214	09:22:10.300	00:00:02.213	132	-1024	-768	-1	-1	-1	-1	4	-1024	-768	-1	-1	-1	-1	4		0	0						Untertest4.avi	0	880	547	72	111				0	Content		-72	-111	2213566	3505332039
2231	09:22:10.317	00:00:02.230	133	-1024	-768	-1	-1	-1	-1	4	-1024	-768	-1	-1	-1	-1	4		0	0						Untertest4.avi	0	880	547	72	111				0	Content		-72	-111	2230799	3505349272
2246	09:22:10.332	00:00:02.245	134	-1024	-768	-1	-1	-1	-1	4	-1024	-768	-1	-1	-1	-1	4		0	0						Untertest4.avi	0	880	547	72	111				0	Content		-72	-111	2245725	3505364198
2262	09:22:10.348	00:00:02.262	135	-1024	-768	-1	-1	-1	-1	4	-1024	-768	-1	-1	-1	-1	4		0	0						Untertest4.avi	0	880	547	72	111				0	Content		-72	-111	2262349	3505380822
2279	09:22:10.365	00:00:02.279	136	-1024	-768	-1	-1	-1	-1	4	-1024	-768	-1	-1	-1	-1	4		0	0						Untertest4.avi	0	880	547	72	111				0	Content		-72	-111	2279098	3505397571
2296	09:22:10.382	00:00:02.295	137	-1024	-768	-1	-1	-1	-1	4	-1024	-768	-1	-1	-1	-1	4		0	0						Untertest4.avi	0	880	547	72	111				0	Content		-72	-111	2295597	3505414070
2312	09:22:10.398	00:00:02.312	138	-1024	-768	-1	-1	-1	-1	4	-1024	-768	-1	-1	-1	-1	4		0	0						Untertest4.avi	0	880	547	72	111				0	Content		-72	-111	2312345	3505430818
2329	09:22:10.415	00:00:02.328	139	-1024	-768	-1	-1	-1	-1	4	-1024	-768	-1	-1	-1	-1	4		0	0						Untertest4.avi	0	880	547	72	111				0	Content		-72	-111	2328969	3505447442
2346	09:22:10.432	00:00:02.346	140	-1024	-768	-1	-1	-1	-1	4	-1024	-768	-1	-1	-1	-1	4		0	0						Untertest4.avi	0	880	547	72	111				0	Content		-72	-111	2346040	3505464513
2363	09:22:10.449	00:00:02.363	141	-1024	-768	-1	-1	-1	-1	4	-1024	-768	-1	-1	-1	-1	4		0	0						Untertest4.avi	0	880	547	72	111				0	Content		-72	-111	2363415	3505481888
2381	09:22:10.467	00:00:02.380	142	-1024	-768	-1	-1	-1	-1	4	-1024	-768	-1	-1	-1	-1	4		0	0						Untertest4.avi	0	880	547	72	111				0	Content		-72	-111	2380785	3505499258
2396	09:22:10.482	00:00:02.395	143	-1024	-768	-1	-1	-1	-1	4	-1024	-768	-1	-1	-1	-1	4		0	0						Untertest4.avi	0	880	547	72	111				0	Content		-72	-111	2395587	3505514060
2412	09:22:10.498	00:00:02.412	144	-1024	-768	-1	-1	-1	-1	4	-1024	-768	-1	-1	-1	-1	4		0	0						Untertest4.avi	0	880	547	72	111				0	Content		-72	-111	2412217	3505530690
2429	09:22:10.515	00:00:02.428	145	-1024	-768	-1	-1	-1	-1	4	-1024	-768	-1	-1	-1	-1	4		0	0						Untertest4.avi	0	880	547	72	111				0	Content		-72	-111	2428960	3505547433
2446	09:22:10.532	00:00:02.445	146	-1024	-768	-1	-1	-1	-1	4	-1024	-768	-1	-1	-1	-1	4		0	0						Untertest4.avi	0	880	547	72	111				0	Content		-72	-111	2445584	3505564057
2462	09:22:10.548	00:00:02.462	147	-1024	-768	-1	-1	-1	-1	4	-1024	-768	-1	-1	-1	-1	4		0	0						Untertest4.avi	0	880	547	72	111				0	Content		-72	-111	2462206	3505580679
2479	09:22:10.565	00:00:02.478	148	-1024	-768	-1	-1	-1	-1	4	-1024	-768	-1	-1	-1	-1	4		0	0						Untertest4.avi	0	880	547	72	111				0	Content		-72	-111	2478831	3505597304
2496	09:22:10.582	00:00:02.496	149	-1024	-768	-1	-1	-1	-1	4	-1024	-768	-1	-1	-1	-1	4		0	0						Untertest4.avi	0	880	547	72	111				0	Content		-72	-111	2496022	3505614495
2513	09:22:10.599	00:00:02.513	150	-1024	-768	-1	-1	-1	-1	4	-1024	-768	-1	-1	-1	-1	4		0	0						Untertest4.avi	0	880	547	72	111				0	Content		-72	-111	2513397	3505631870
2531	09:22:10.617	00:00:02.530	151	-1024	-768	-1	-1	-1	-1	4	-1024	-768	-1	-1	-1	-1	4		0	0						Untertest4.avi	0	880	547	72	111				0	Content		-72	-111	2530647	3505649120
2545	09:22:10.631	00:00:02.545	152	-1024	-768	-1	-1	-1	-1	4	-1024	-768	-1	-1	-1	-1	4		0	0						Untertest4.avi	0	880	547	72	111				0	Content		-72	-111	2545452	3505663925
2562	09:22:10.648	00:00:02.562	153	-1024	-768	-1	-1	-1	-1	4	-1024	-768	-1	-1	-1	-1	4		0	0						Untertest4.avi	0	880	547	72	111				0	Content		-72	-111	2562199	3505680672
2579	09:22:10.665	00:00:02.578	154	-1024	-768	-1	-1	-1	-1	4	-1024	-768	-1	-1	-1	-1	4		0	0						Untertest4.avi	0	880	547	72	111				0	Content		-72	-111	2578824	3505697297
2595	09:22:10.681	00:00:02.595	155	-1024	-768	-1	-1	-1	-1	4	-1024	-768	-1	-1	-1	-1	4		0	0						Untertest4.avi	0	880	547	72	111				0	Content		-72	-111	2595446	3505713919
2612	09:22:10.698	00:00:02.612	156	-1024	-768	-1	-1	-1	-1	4	-1024	-768	-1	-1	-1	-1	4		0	0						Untertest4.avi	0	880	547	72	111				0	Content		-72	-111	2612073	3505730546
2629	09:22:10.715	00:00:02.628	157	-1024	-768	-1	-1	-1	-1	4	-1024	-768	-1	-1	-1	-1	4		0	0						Untertest4.avi	0	880	547	72	111				0	Content		-72	-111	2628698	3505747171
2646	09:22:10.732	00:00:02.645	158	-1024	-768	-1	-1	-1	-1	4	-1024	-768	-1	-1	-1	-1	4		0	0						Untertest4.avi	0	880	547	72	111				0	Content		-72	-111	2645891	3505764364
2663	09:22:10.749	00:00:02.663	159	-1024	-768	-1	-1	-1	-1	4	-1024	-768	-1	-1	-1	-1	4		0	0						Untertest4.avi	0	880	547	72	111				0	Content		-72	-111	2663264	3505781737
2681	09:22:10.767	00:00:02.680	160	-1024	-768	-1	-1	-1	-1	4	-1024	-768	-1	-1	-1	-1	4		0	0						Untertest4.avi	0	880	547	72	111				0	Content		-72	-111	2680519	3505798992
2695	09:22:10.781	00:00:02.695	161	-1024	-768	-1	-1	-1	-1	4	-1024	-768	-1	-1	-1	-1	4		0	0						Untertest4.avi	0	880	547	72	111				0	Content		-72	-111	2695317	3505813790
2712	09:22:10.798	00:00:02.712	162	-1024	-768	-1	-1	-1	-1	4	-1024	-768	-1	-1	-1	-1	4		0	0						Untertest4.avi	0	880	547	72	111				0	Content		-72	-111	2712065	3505830538
2729	09:22:10.815	00:00:02.728	163	-1024	-768	-1	-1	-1	-1	4	-1024	-768	-1	-1	-1	-1	4		0	0						Untertest4.avi	0	880	547	72	111				0	Content		-72	-111	2728690	3505847163
2745	09:22:10.831	00:00:02.745	164	-1024	-768	-1	-1	-1	-1	4	-1024	-768	-1	-1	-1	-1	4		0	0						Untertest4.avi	0	880	547	72	111				0	Content		-72	-111	2745310	3505863783
2762	09:22:10.848	00:00:02.761	165	-1024	-768	-1	-1	-1	-1	4	-1024	-768	-1	-1	-1	-1	4		0	0						Untertest4.avi	0	880	547	72	111				0	Content		-72	-111	2761935	3505880408
2779	09:22:10.865	00:00:02.778	166	-1024	-768	-1	-1	-1	-1	4	-1024	-768	-1	-1	-1	-1	4		0	0						Untertest4.avi	0	880	547	72	111				0	Content		-72	-111	2778685	3505897158
2796	09:22:10.882	00:00:02.795	167	-1024	-768	-1	-1	-1	-1	4	-1024	-768	-1	-1	-1	-1	4		0	0						Untertest4.avi	0	880	547	72	111				0	Content		-72	-111	2795754	3505914227
2813	09:22:10.899	00:00:02.813	168	-1024	-768	-1	-1	-1	-1	4	-1024	-768	-1	-1	-1	-1	4		0	0						Untertest4.avi	0	880	547	72	111				0	Content		-72	-111	2813128	3505931601
2831	09:22:10.917	00:00:02.830	169	-1024	-768	-1	-1	-1	-1	4	-1024	-768	-1	-1	-1	-1	4		0	0						Untertest4.avi	0	880	547	72	111				0	Content		-72	-111	2830502	3505948975
2845	09:22:10.931	00:00:02.845	170	-1024	-768	-1	-1	-1	-1	4	-1024	-768	-1	-1	-1	-1	4		0	0						Untertest4.avi	0	880	547	72	111				0	Content		-72	-111	2845306	3505963779
2862	09:22:10.948	00:00:02.861	171	-1024	-768	-1	-1	-1	-1	4	-1024	-768	-1	-1	-1	-1	4		0	0						Untertest4.avi	0	880	547	72	111				0	Content		-72	-111	2861930	3505980403
2879	09:22:10.965	00:00:02.878	172	-1024	-768	-1	-1	-1	-1	4	-1024	-768	-1	-1	-1	-1	4		0	0						Untertest4.avi	0	880	547	72	111				0	Content		-72	-111	2878680	3505997153
2895	09:22:10.981	00:00:02.895	173	-1024	-768	-1	-1	-1	-1	4	-1024	-768	-1	-1	-1	-1	4		0	0						Untertest4.avi	0	880	547	72	111				0	Content		-72	-111	2895302	3506013775
2912	09:22:10.998	00:00:02.911	174	-1024	-768	-1	-1	-1	-1	4	-1024	-768	-1	-1	-1	-1	4		0	0						Untertest4.avi	0	880	547	72	111				0	Content		-72	-111	2911926	3506030399
2929	09:22:11.015	00:00:02.928	175	-1024	-768	-1	-1	-1	-1	4	-1024	-768	-1	-1	-1	-1	4		0	0						Untertest4.avi	0	880	547	72	111				0	Content		-72	-111	2928548	3506047021
2946	09:22:11.032	00:00:02.945	176	-1024	-768	-1	-1	-1	-1	4	-1024	-768	-1	-1	-1	-1	4		0	0						Untertest4.avi	0	880	547	72	111				0	Content		-72	-111	2945743	3506064216
2963	09:22:11.049	00:00:02.963	177	-1024	-768	-1	-1	-1	-1	4	-1024	-768	-1	-1	-1	-1	4		0	0						Untertest4.avi	0	880	547	72	111				0	Content		-72	-111	2963006	3506081479
2980	09:22:11.066	00:00:02.980	178	-1024	-768	-1	-1	-1	-1	4	-1024	-768	-1	-1	-1	-1	4		0	0						Untertest4.avi	0	880	547	72	111				0	Content		-72	-111	2980241	3506098714
2995	09:22:11.081	00:00:02.995	179	-1024	-768	-1	-1	-1	-1	4	-1024	-768	-1	-1	-1	-1	4		0	0						Untertest4.avi	0	880	547	72	111				0	Content		-72	-111	2995168	3506113641
3012	09:22:11.098	00:00:03.011	180	-1024	-768	-1	-1	-1	-1	4	-1024	-768	-1	-1	-1	-1	4		0	0						Untertest4.avi	0	880	547	72	111				0	Content		-72	-111	3011793	3506130266
3029	09:22:11.115	00:00:03.028	181	-1024	-768	-1	-1	-1	-1	4	-1024	-768	-1	-1	-1	-1	4		0	0						Untertest4.avi	0	880	547	72	111				0	Content		-72	-111	3028539	3506147012
3045	09:22:11.131	00:00:03.045	182	-1024	-768	-1	-1	-1	-1	4	-1024	-768	-1	-1	-1	-1	4		0	0						Untertest4.avi	0	880	547	72	111				0	Content		-72	-111	3045161	3506163634
3062	09:22:11.148	00:00:03.061	183	-1024	-768	-1	-1	-1	-1	4	-1024	-768	-1	-1	-1	-1	4		0	0						Untertest4.avi	0	880	547	72	111				0	Content		-72	-111	3061784	3506180257
3078	09:22:11.164	00:00:03.078	184	-1024	-768	-1	-1	-1	-1	4	-1024	-768	-1	-1	-1	-1	4		0	0						Untertest4.avi	0	880	547	72	111				0	Content		-72	-111	3078327	3506196800
3095	09:22:11.181	00:00:03.095	185	-1024	-768	-1	-1	-1	-1	4	-1024	-768	-1	-1	-1	-1	4		0	0						Untertest4.avi	0	880	547	72	111				0	Content		-72	-111	3095412	3506213885
3112	09:22:11.198	00:00:03.112	186	-1024	-768	-1	-1	-1	-1	4	-1024	-768	-1	-1	-1	-1	4		0	0						Untertest4.avi	0	880	547	72	111				0	Content		-72	-111	3112080	3506230553
3129	09:22:11.215	00:00:03.128	187	-1024	-768	-1	-1	-1	-1	4	-1024	-768	-1	-1	-1	-1	4		0	0						Untertest4.avi	0	880	547	72	111				0	Content		-72	-111	3128747	3506247220
3146	09:22:11.232	00:00:03.145	188	-1024	-768	-1	-1	-1	-1	4	-1024	-768	-1	-1	-1	-1	4		0	0						Untertest4.avi	0	880	547	72	111				0	Content		-72	-111	3145899	3506264372
3163	09:22:11.249	00:00:03.162	189	-1024	-768	-1	-1	-1	-1	4	-1024	-768	-1	-1	-1	-1	4		0	0						Untertest4.avi	0	880	547	72	111				0	Content		-72	-111	3162567	3506281040
3179	09:22:11.265	00:00:03.179	190	-1024	-768	-1	-1	-1	-1	4	-1024	-768	-1	-1	-1	-1	4		0	0						Untertest4.avi	0	880	547	72	111				0	Content		-72	-111	3179234	3506297707
3195	09:22:11.281	00:00:03.195	191	-1024	-768	-1	-1	-1	-1	4	-1024	-768	-1	-1	-1	-1	4		0	0						Untertest4.avi	0	880	547	72	111				0	Content		-72	-111	3195468	3506313941
3212	09:22:11.298	00:00:03.212	192	-1024	-768	-1	-1	-1	-1	4	-1024	-768	-1	-1	-1	-1	4		0	0						Untertest4.avi	0	880	547	72	111				0	Content		-72	-111	3212136	3506330609
3229	09:22:11.315	00:00:03.228	193	-1024	-768	-1	-1	-1	-1	4	-1024	-768	-1	-1	-1	-1	4		0	0						Untertest4.avi	0	880	547	72	111				0	Content		-72	-111	3228658	3506347131
3245	09:22:11.331	00:00:03.245	194	-1024	-768	-1	-1	-1	-1	4	-1024	-768	-1	-1	-1	-1	4		0	0						Untertest4.avi	0	880	547	72	111				0	Content		-72	-111	3245326	3506363799
3262	09:22:11.348	00:00:03.261	195	-1024	-768	-1	-1	-1	-1	4	-1024	-768	-1	-1	-1	-1	4		0	0						Untertest4.avi	0	880	547	72	111				0	Content		-72	-111	3261994	3506380467
3278	09:22:11.364	00:00:03.278	196	-1024	-768	-1	-1	-1	-1	4	-1024	-768	-1	-1	-1	-1	4		0	0						Untertest4.avi	0	880	547	72	111				0	Content		-72	-111	3278469	3506396942
3295	09:22:11.381	00:00:03.295	197	-1024	-768	-1	-1	-1	-1	4	-1024	-768	-1	-1	-1	-1	4		0	0						Untertest4.avi	0	880	547	72	111				0	Content		-72	-111	3295136	3506413609
3312	09:22:11.398	00:00:03.311	198	-1024	-768	-1	-1	-1	-1	4	-1024	-768	-1	-1	-1	-1	4		0	0						Untertest4.avi	0	880	547	72	111				0	Content		-72	-111	3311757	3506430230
3328	09:22:11.414	00:00:03.328	199	-1024	-768	-1	-1	-1	-1	4	-1024	-768	-1	-1	-1	-1	4		0	0						Untertest4.avi	0	880	547	72	111				0	Content		-72	-111	3328425	3506446898
3345	09:22:11.431	00:00:03.344	200	-1024	-768	-1	-1	-1	-1	4	-1024	-768	-1	-1	-1	-1	4		0	0						Untertest4.avi	0	880	547	72	111				0	Content		-72	-111	3344998	3506463471
3362	09:22:11.448	00:00:03.361	201	-1024	-768	-1	-1	-1	-1	4	-1024	-768	-1	-1	-1	-1	4		0	0						Untertest4.avi	0	880	547	72	111				0	Content		-72	-111	3361666	3506480139
3378	09:22:11.464	00:00:03.378	202	-1024	-768	-1	-1	-1	-1	4	-1024	-768	-1	-1	-1	-1	4		0	0						Untertest4.avi	0	880	547	72	111				0	Content		-72	-111	3378301	3506496774
3395	09:22:11.481	00:00:03.394	203	-1024	-768	-1	-1	-1	-1	4	-1024	-768	-1	-1	-1	-1	4		0	0						Untertest4.avi	0	880	547	72	111				0	Content		-72	-111	3394968	3506513441
3412	09:22:11.498	00:00:03.411	204	-1024	-768	-1	-1	-1	-1	4	-1024	-768	-1	-1	-1	-1	4		0	0						Untertest4.avi	0	880	547	72	111				0	Content		-72	-111	3411636	3506530109
3429	09:22:11.515	00:00:03.428	205	-1024	-768	-1	-1	-1	-1	4	-1024	-768	-1	-1	-1	-1	4		0	0						Untertest4.avi	0	880	547	72	111				0	Content		-72	-111	3428551	3506547024
3445	09:22:11.531	00:00:03.445	206	-1024	-768	-1	-1	-1	-1	4	-1024	-768	-1	-1	-1	-1	4		0	0						Untertest4.avi	0	880	547	72	111				0	Content		-72	-111	3445218	3506563691
3462	09:22:11.548	00:00:03.462	207	-1024	-768	-1	-1	-1	-1	4	-1024	-768	-1	-1	-1	-1	4		0	0						Untertest4.avi	0	880	547	72	111				0	Content		-72	-111	3462171	3506580644
3479	09:22:11.565	00:00:03.478	208	-1024	-768	-1	-1	-1	-1	4	-1024	-768	-1	-1	-1	-1	4		0	0						Untertest4.avi	0	880	547	72	111				0	Content		-72	-111	3478839	3506597312
3496	09:22:11.582	00:00:03.495	209	-1024	-768	-1	-1	-1	-1	4	-1024	-768	-1	-1	-1	-1	4		0	0						Untertest4.avi	0	880	547	72	111				0	Content		-72	-111	3495506	3506613979
3513	09:22:11.599	00:00:03.512	210	-1024	-768	-1	-1	-1	-1	4	-1024	-768	-1	-1	-1	-1	4		0	0						Untertest4.avi	0	880	547	72	111				0	Content		-72	-111	3512724	3506631197
3529	09:22:11.615	00:00:03.529	211	-1024	-768	-1	-1	-1	-1	4	-1024	-768	-1	-1	-1	-1	4		0	0						Untertest4.avi	0	880	547	72	111				0	Content		-72	-111	3529392	3506647865
3546	09:22:11.632	00:00:03.545	212	-1024	-768	-1	-1	-1	-1	4	-1024	-768	-1	-1	-1	-1	4		0	0						Untertest4.avi	0	880	547	72	111				0	Content		-72	-111	3545617	3506664090
3562	09:22:11.648	00:00:03.562	213	-1024	-768	-1	-1	-1	-1	4	-1024	-768	-1	-1	-1	-1	4		0	0						Untertest4.avi	0	880	547	72	111				0	Content		-72	-111	3562285	3506680758
3579	09:22:11.665	00:00:03.578	214	-1024	-768	-1	-1	-1	-1	4	-1024	-768	-1	-1	-1	-1	4		0	0						Untertest4.avi	0	880	547	72	111				0	Content		-72	-111	3578953	3506697426
3595	09:22:11.681	00:00:03.595	215	-1024	-768	-1	-1	-1	-1	4	-1024	-768	-1	-1	-1	-1	4		0	0						Untertest4.avi	0	880	547	72	111				0	Content		-72	-111	3595195	3506713668
3612	09:22:11.698	00:00:03.611	216	-1024	-768	-1	-1	-1	-1	4	-1024	-768	-1	-1	-1	-1	4		0	0						Untertest4.avi	0	880	547	72	111				0	Content		-72	-111	3611863	3506730336
3628	09:22:11.714	00:00:03.628	217	-1024	-768	-1	-1	-1	-1	4	-1024	-768	-1	-1	-1	-1	4		0	0						Untertest4.avi	0	880	547	72	111				0	Content		-72	-111	3628062	3506746535
3645	09:22:11.731	00:00:03.644	218	-1024	-768	-1	-1	-1	-1	4	-1024	-768	-1	-1	-1	-1	4		0	0						Untertest4.avi	0	880	547	72	111				0	Content		-72	-111	3644681	3506763154
3661	09:22:11.747	00:00:03.661	219	-1024	-768	-1	-1	-1	-1	4	-1024	-768	-1	-1	-1	-1	4		0	0						Untertest4.avi	0	880	547	72	111				0	Content		-72	-111	3661370	3506779843
3678	09:22:11.764	00:00:03.678	220	-1024	-768	-1	-1	-1	-1	4	-1024	-768	-1	-1	-1	-1	4		0	0						Untertest4.avi	0	880	547	72	111				0	Content		-72	-111	3678038	3506796511
3695	09:22:11.781	00:00:03.694	221	-1024	-768	-1	-1	-1	-1	4	-1024	-768	-1	-1	-1	-1	4		0	0						Untertest4.avi	0	880	547	72	111				0	Content		-72	-111	3694668	3506813141
3711	09:22:11.797	00:00:03.711	222	-1024	-768	-1	-1	-1	-1	4	-1024	-768	-1	-1	-1	-1	4		0	0						Untertest4.avi	0	880	547	72	111				0	Content		-72	-111	3711336	3506829809
3728	09:22:11.814	00:00:03.728	223	-1024	-768	-1	-1	-1	-1	4	-1024	-768	-1	-1	-1	-1	4		0	0						Untertest4.avi	0	880	547	72	111				0	Content		-72	-111	3728004	3506846477
3745	09:22:11.831	00:00:03.744	224	-1024	-768	-1	-1	-1	-1	4	-1024	-768	-1	-1	-1	-1	4		0	0						Untertest4.avi	0	880	547	72	111				0	Content		-72	-111	3744854	3506863327
3762	09:22:11.848	00:00:03.761	225	-1024	-768	-1	-1	-1	-1	4	-1024	-768	-1	-1	-1	-1	4		0	0						Untertest4.avi	0	880	547	72	111				0	Content		-72	-111	3761522	3506879995
3778	09:22:11.864	00:00:03.778	226	-1024	-768	-1	-1	-1	-1	4	-1024	-768	-1	-1	-1	-1	4		0	0						Untertest4.avi	0	880	547	72	111				0	Content		-72	-111	3778190	3506896663
3795	09:22:11.881	00:00:03.795	227	-1024	-768	-1	-1	-1	-1	4	-1024	-768	-1	-1	-1	-1	4		0	0						Untertest4.avi	0	880	547	72	111				0	Content		-72	-111	3795185	3506913658
3812	09:22:11.898	00:00:03.811	228	-1024	-768	-1	-1	-1	-1	4	-1024	-768	-1	-1	-1	-1	4		0	0						Untertest4.avi	0	880	547	72	111				0	Content		-72	-111	3811853	3506930326
3829	09:22:11.915	00:00:03.828	229	-1024	-768	-1	-1	-1	-1	4	-1024	-768	-1	-1	-1	-1	4		0	0						Untertest4.avi	0	880	547	72	111				0	Content		-72	-111	3828521	3506946994
3846	09:22:11.932	00:00:03.845	230	-1024	-768	-1	-1	-1	-1	4	-1024	-768	-1	-1	-1	-1	4		0	0						Untertest4.avi	0	880	547	72	111				0	Content		-72	-111	3845621	3506964094
3862	09:22:11.948	00:00:03.862	231	-1024	-768	-1	-1	-1	-1	4	-1024	-768	-1	-1	-1	-1	4		0	0						Untertest4.avi	0	880	547	72	111				0	Content		-72	-111	3862288	3506980761
3879	09:22:11.965	00:00:03.878	232	-1024	-768	-1	-1	-1	-1	4	-1024	-768	-1	-1	-1	-1	4		0	0						Untertest4.avi	0	880	547	72	111				0	Content		-72	-111	3878956	3506997429
3895	09:22:11.981	00:00:03.895	233	-1024	-768	-1	-1	-1	-1	4	-1024	-768	-1	-1	-1	-1	4		0	0						Untertest4.avi	0	880	547	72	111				0	Content		-72	-111	3895067	3507013540
3912	09:22:11.998	00:00:03.911	234	-1024	-768	-1	-1	-1	-1	4	-1024	-768	-1	-1	-1	-1	4		0	0						Untertest4.avi	0	880	547	72	111				0	Content		-72	-111	3911735	3507030208
3928	09:22:12.014	00:00:03.928	235	-1024	-768	-1	-1	-1	-1	4	-1024	-768	-1	-1	-1	-1	4		0	0						Untertest4.avi	0	880	547	72	111				0	Content		-72	-111	3928216	3507046689
3945	09:22:12.031	00:00:03.944	236	-1024	-768	-1	-1	-1	-1	4	-1024	-768	-1	-1	-1	-1	4		0	0						Untertest4.avi	0	880	547	72	111				0	Content		-72	-111	3944883	3507063356
3962	09:22:12.048	00:00:03.961	237	-1024	-768	-1	-1	-1	-1	4	-1024	-768	-1	-1	-1	-1	4		0	0						Untertest4.avi	0	880	547	72	111				0	Content		-72	-111	3961551	3507080024
3978	09:22:12.064	00:00:03.978	238	-1024	-768	-1	-1	-1	-1	4	-1024	-768	-1	-1	-1	-1	4		0	0						Untertest4.avi	0	880	547	72	111				0	Content		-72	-111	3978055	3507096528
3995	09:22:12.081	00:00:03.994	239	-1024	-768	-1	-1	-1	-1	4	-1024	-768	-1	-1	-1	-1	4		0	0						Untertest4.avi	0	880	547	72	111				0	Content		-72	-111	3994722	3507113195
4011	09:22:12.097	00:00:04.011	240	-1024	-768	-1	-1	-1	-1	4	-1024	-768	-1	-1	-1	-1	4		0	0						Untertest4.avi	0	880	547	72	111				0	Content		-72	-111	4011290	3507129763
4028	09:22:12.114	00:00:04.027	241	-1024	-768	-1	-1	-1	-1	4	-1024	-768	-1	-1	-1	-1	4		0	0						Untertest4.avi	0	880	547	72	111				0	Content		-72	-111	4027958	3507146431
4045	09:22:12.131	00:00:04.044	242	-1024	-768	-1	-1	-1	-1	4	-1024	-768	-1	-1	-1	-1	4		0	0						Untertest4.avi	0	880	547	72	111				0	Content		-72	-111	4044574	3507163047
4061	09:22:12.147	00:00:04.061	243	-1024	-768	-1	-1	-1	-1	4	-1024	-768	-1	-1	-1	-1	4		0	0						Untertest4.avi	0	880	547	72	111				0	Content		-72	-111	4061242	3507179715
4078	09:22:12.164	00:00:04.077	244	-1024	-768	-1	-1	-1	-1	4	-1024	-768	-1	-1	-1	-1	4		0	0						Untertest4.avi	0	880	547	72	111				0	Content		-72	-111	4077846	3507196319
4095	09:22:12.181	00:00:04.094	245	-1024	-768	-1	-1	-1	-1	4	-1024	-768	-1	-1	-1	-1	4		0	0						Untertest4.avi	0	880	547	72	111				0	Content		-72	-111	4094513	3507212986
4111	09:22:12.197	00:00:04.111	246	-1024	-768	-1	-1	-1	-1	4	-1024	-768	-1	-1	-1	-1	4		0	0						Untertest4.avi	0	880	547	72	111				0	Content		-72	-111	4111181	3507229654
4128	09:22:12.214	00:00:04.128	247	-1024	-768	-1	-1	-1	-1	4	-1024	-768	-1	-1	-1	-1	4		0	0						Untertest4.avi	0	880	547	72	111				0	Content		-72	-111	4128054	3507246527
4145	09:22:12.231	00:00:04.144	248	-1024	-768	-1	-1	-1	-1	4	-1024	-768	-1	-1	-1	-1	4		0	0						Untertest4.avi	0	880	547	72	111				0	Content		-72	-111	4144722	3507263195
4162	09:22:12.248	00:00:04.161	249	-1024	-768	-1	-1	-1	-1	4	-1024	-768	-1	-1	-1	-1	4		0	0						Untertest4.avi	0	880	547	72	111				0	Content		-72	-111	4161706	3507280179
4178	09:22:12.264	00:00:04.178	250	-1024	-768	-1	-1	-1	-1	4	-1024	-768	-1	-1	-1	-1	4		0	0						Untertest4.avi	0	880	547	72	111				0	Content		-72	-111	4178374	3507296847
4195	09:22:12.281	00:00:04.195	251	-1024	-768	-1	-1	-1	-1	4	-1024	-768	-1	-1	-1	-1	4		0	0						Untertest4.avi	0	880	547	72	111				0	Content		-72	-111	4195042	3507313515
4212	09:22:12.298	00:00:04.212	252	-1024	-768	-1	-1	-1	-1	4	-1024	-768	-1	-1	-1	-1	4		0	0						Untertest4.avi	0	880	547	72	111				0	Content		-72	-111	4212294	3507330767
4229	09:22:12.315	00:00:04.228	253	-1024	-768	-1	-1	-1	-1	4	-1024	-768	-1	-1	-1	-1	4		0	0						Untertest4.avi	0	880	547	72	111				0	Content		-72	-111	4228962	3507347435
4245	09:22:12.331	00:00:04.245	254	-1024	-768	-1	-1	-1	-1	4	-1024	-768	-1	-1	-1	-1	4		0	0						Untertest4.avi	0	880	547	72	111				0	Content		-72	-111	4245297	3507363770
4262	09:22:12.348	00:00:04.261	255	-1024	-768	-1	-1	-1	-1	4	-1024	-768	-1	-1	-1	-1	4		0	0						Untertest4.avi	0	880	547	72	111				0	Content		-72	-111	4261964	3507380437
4279	09:22:12.365	00:00:04.278	256	-1024	-768	-1	-1	-1	-1	4	-1024	-768	-1	-1	-1	-1	4		0	0						Untertest4.avi	0	880	547	72	111				0	Content		-72	-111	4278632	3507397105
4295	09:22:12.381	00:00:04.295	257	-1024	-768	-1	-1	-1	-1	4	-1024	-768	-1	-1	-1	-1	4		0	0						Untertest4.avi	0	880	547	72	111				0	Content		-72	-111	4295300	3507413773
4311	09:22:12.397	00:00:04.311	258	-1024	-768	-1	-1	-1	-1	4	-1024	-768	-1	-1	-1	-1	4		0	0						Untertest4.avi	0	880	547	72	111				0	Content		-72	-111	4311482	3507429955
4328	09:22:12.414	00:00:04.328	259	-1024	-768	-1	-1	-1	-1	4	-1024	-768	-1	-1	-1	-1	4		0	0						Untertest4.avi	0	880	547	72	111				0	Content		-72	-111	4328150	3507446623
4344	09:22:12.430	00:00:04.344	260	-1024	-768	-1	-1	-1	-1	4	-1024	-768	-1	-1	-1	-1	4		0	0						Untertest4.avi	0	880	547	72	111				0	Content		-72	-111	4344287	3507462760
4361	09:22:12.447	00:00:04.360	261	-1024	-768	-1	-1	-1	-1	4	-1024	-768	-1	-1	-1	-1	4		0	0						Untertest4.avi	0	880	547	72	111				0	Content		-72	-111	4360909	3507479382
4378	09:22:12.464	00:00:04.377	262	-1024	-768	-1	-1	-1	-1	4	-1024	-768	-1	-1	-1	-1	4		0	0						Untertest4.avi	0	880	547	72	111				0	Content		-72	-111	4377601	3507496074
4394	09:22:12.480	00:00:04.394	263	-1024	-768	-1	-1	-1	-1	4	-1024	-768	-1	-1	-1	-1	4		0	0						Untertest4.avi	0	880	547	72	111				0	Content		-72	-111	4394269	3507512742
4411	09:22:12.497	00:00:04.410	264	-1024	-768	-1	-1	-1	-1	4	-1024	-768	-1	-1	-1	-1	4		0	0						Untertest4.avi	0	880	547	72	111				0	Content		-72	-111	4410898	3507529371
4428	09:22:12.514	00:00:04.427	265	-1024	-768	-1	-1	-1	-1	4	-1024	-768	-1	-1	-1	-1	4		0	0						Untertest4.avi	0	880	547	72	111				0	Content		-72	-111	4427566	3507546039
4444	09:22:12.530	00:00:04.444	266	-1024	-768	-1	-1	-1	-1	4	-1024	-768	-1	-1	-1	-1	4		0	0						Untertest4.avi	0	880	547	72	111				0	Content		-72	-111	4444234	3507562707
4461	09:22:12.547	00:00:04.461	267	-1024	-768	-1	-1	-1	-1	4	-1024	-768	-1	-1	-1	-1	4		0	0						Untertest4.avi	0	880	547	72	111				0	Content		-72	-111	4461082	3507579555
4478	09:22:12.564	00:00:04.477	268	-1024	-768	-1	-1	-1	-1	4	-1024	-768	-1	-1	-1	-1	4		0	0						Untertest4.avi	0	880	547	72	111				0	Content		-72	-111	4477750	3507596223
4494	09:22:12.580	00:00:04.494	269	-1024	-768	-1	-1	-1	-1	4	-1024	-768	-1	-1	-1	-1	4		0	0						Untertest4.avi	0	880	547	72	111				0	Content		-72	-111	4494418	3507612891
4511	09:22:12.597	00:00:04.511	270	-1024	-768	-1	-1	-1	-1	4	-1024	-768	-1	-1	-1	-1	4		0	0						Untertest4.avi	0	880	547	72	111				0	Content		-72	-111	4511417	3507629890
4528	09:22:12.614	00:00:04.528	271	-1024	-768	-1	-1	-1	-1	4	-1024	-768	-1	-1	-1	-1	4		0	0						Untertest4.avi	0	880	547	72	111				0	Content		-72	-111	4528085	3507646558
4545	09:22:12.631	00:00:04.544	272	-1024	-768	-1	-1	-1	-1	4	-1024	-768	-1	-1	-1	-1	4		0	0						Untertest4.avi	0	880	547	72	111				0	Content		-72	-111	4544753	3507663226
4562	09:22:12.648	00:00:04.561	273	-1024	-768	-1	-1	-1	-1	4	-1024	-768	-1	-1	-1	-1	4		0	0						Untertest4.avi	0	880	547	72	111				0	Content		-72	-111	4561848	3507680321
4579	09:22:12.665	00:00:04.578	274	-1024	-768	-1	-1	-1	-1	4	-1024	-768	-1	-1	-1	-1	4		0	0						Untertest4.avi	0	880	547	72	111				0	Content		-72	-111	4578516	3507696989
4595	09:22:12.681	00:00:04.595	275	-1024	-768	-1	-1	-1	-1	4	-1024	-768	-1	-1	-1	-1	4		0	0						Untertest4.avi	0	880	547	72	111				0	Content		-72	-111	4595184	3507713657
4611	09:22:12.697	00:00:04.611	276	-1024	-768	-1	-1	-1	-1	4	-1024	-768	-1	-1	-1	-1	4		0	0						Untertest4.avi	0	880	547	72	111				0	Content		-72	-111	4611298	3507729771
4628	09:22:12.714	00:00:04.627	277	-1024	-768	-1	-1	-1	-1	4	-1024	-768	-1	-1	-1	-1	4		0	0						Untertest4.avi	0	880	547	72	111				0	Content		-72	-111	4627966	3507746439
4644	09:22:12.730	00:00:04.644	278	-1024	-768	-1	-1	-1	-1	4	-1024	-768	-1	-1	-1	-1	4		0	0						Untertest4.avi	0	880	547	72	111				0	Content		-72	-111	4644448	3507762921
4661	09:22:12.747	00:00:04.661	279	-1024	-768	-1	-1	-1	-1	4	-1024	-768	-1	-1	-1	-1	4		0	0						Untertest4.avi	0	880	547	72	111				0	Content		-72	-111	4661115	3507779588
4678	09:22:12.764	00:00:04.677	280	-1024	-768	-1	-1	-1	-1	4	-1024	-768	-1	-1	-1	-1	4		0	0						Untertest4.avi	0	880	547	72	111				0	Content		-72	-111	4677783	3507796256
4694	09:22:12.780	00:00:04.694	281	-1024	-768	-1	-1	-1	-1	4	-1024	-768	-1	-1	-1	-1	4		0	0						Untertest4.avi	0	880	547	72	111				0	Content		-72	-111	4694278	3507812751
4711	09:22:12.797	00:00:04.710	282	-1024	-768	-1	-1	-1	-1	4	-1024	-768	-1	-1	-1	-1	4		0	0						Untertest4.avi	0	880	547	72	111				0	Content		-72	-111	4710945	3507829418
4727	09:22:12.813	00:00:04.727	283	-1024	-768	-1	-1	-1	-1	4	-1024	-768	-1	-1	-1	-1	4		0	0						Untertest4.avi	0	880	547	72	111				0	Content		-72	-111	4727407	3507845880
4744	09:22:12.830	00:00:04.744	284	-1024	-768	-1	-1	-1	-1	4	-1024	-768	-1	-1	-1	-1	4		0	0						Untertest4.avi	0	880	547	72	111				0	Content		-72	-111	4744026	3507862499
4761	09:22:12.847	00:00:04.760	285	-1024	-768	-1	-1	-1	-1	4	-1024	-768	-1	-1	-1	-1	4		0	0						Untertest4.avi	0	880	547	72	111				0	Content		-72	-111	4760693	3507879166
4777	09:22:12.863	00:00:04.777	286	-1024	-768	-1	-1	-1	-1	4	-1024	-768	-1	-1	-1	-1	4		0	0						Untertest4.avi	0	880	547	72	111				0	Content		-72	-111	4777343	3507895816
4794	09:22:12.880	00:00:04.794	287	-1024	-768	-1	-1	-1	-1	4	-1024	-768	-1	-1	-1	-1	4		0	0						Untertest4.avi	0	880	547	72	111				0	Content		-72	-111	4794011	3507912484
4811	09:22:12.897	00:00:04.810	288	-1024	-768	-1	-1	-1	-1	4	-1024	-768	-1	-1	-1	-1	4		0	0						Untertest4.avi	0	880	547	72	111				0	Content		-72	-111	4810678	3507929151
4828	09:22:12.914	00:00:04.827	289	-1024	-768	-1	-1	-1	-1	4	-1024	-768	-1	-1	-1	-1	4		0	0						Untertest4.avi	0	880	547	72	111				0	Content		-72	-111	4827540	3507946013
4844	09:22:12.930	00:00:04.844	290	-1024	-768	-1	-1	-1	-1	4	-1024	-768	-1	-1	-1	-1	4		0	0						Untertest4.avi	0	880	547	72	111				0	Content		-72	-111	4844208	3507962681
4861	09:22:12.947	00:00:04.860	291	-1024	-768	-1	-1	-1	-1	4	-1024	-768	-1	-1	-1	-1	4		0	0						Untertest4.avi	0	880	547	72	111				0	Content		-72	-111	4860875	3507979348
4878	09:22:12.964	00:00:04.877	292	-1024	-768	-1	-1	-1	-1	4	-1024	-768	-1	-1	-1	-1	4		0	0						Untertest4.avi	0	880	547	72	111				0	Content		-72	-111	4877879	3507996352
4895	09:22:12.981	00:00:04.894	293	-1024	-768	-1	-1	-1	-1	4	-1024	-768	-1	-1	-1	-1	4		0	0						Untertest4.avi	0	880	547	72	111				0	Content		-72	-111	4894547	3508013020
4911	09:22:12.997	00:00:04.911	294	-1024	-768	-1	-1	-1	-1	4	-1024	-768	-1	-1	-1	-1	4		0	0						Untertest4.avi	0	880	547	72	111				0	Content		-72	-111	4911214	3508029687
4928	09:22:13.014	00:00:04.928	295	-1024	-768	-1	-1	-1	-1	4	-1024	-768	-1	-1	-1	-1	4		0	0						Untertest4.avi	0	880	547	72	111				0	Content		-72	-111	4928489	3508046962
4945	09:22:13.031	00:00:04.945	296	-1024	-768	-1	-1	-1	-1	4	-1024	-768	-1	-1	-1	-1	4		0	0						Untertest4.avi	0	880	547	72	111				0	Content		-72	-111	4945157	3508063630
4961	09:22:13.047	00:00:04.961	297	-1024	-768	-1	-1	-1	-1	4	-1024	-768	-1	-1	-1	-1	4		0	0						Untertest4.avi	0	880	547	72	111				0	Content		-72	-111	4961398	3508079871
4978	09:22:13.064	00:00:04.978	298	-1024	-768	-1	-1	-1	-1	4	-1024	-768	-1	-1	-1	-1	4		0	0						Untertest4.avi	0	880	547	72	111				0	Content		-72	-111	4978066	3508096539
4995	09:22:13.081	00:00:04.994	299	-1024	-768	-1	-1	-1	-1	4	-1024	-768	-1	-1	-1	-1	4		0	0						Untertest4.avi	0	880	547	72	111				0	Content		-72	-111	4994734	3508113207
5011	09:22:13.097	00:00:05.010	300	-1024	-768	-1	-1	-1	-1	4	-1024	-768	-1	-1	-1	-1	4		0	0						Untertest4.avi	0	880	547	72	111				0	Content		-72	-111	5010509	3508128982
5027	09:22:13.113	00:00:05.027	301	-1024	-768	-1	-1	-1	-1	4	-1024	-768	-1	-1	-1	-1	4		0	0						Untertest4.avi	0	880	547	72	111				0	Content		-72	-111	5027193	3508145666
5044	09:22:13.130	00:00:05.043	302	-1024	-768	-1	-1	-1	-1	4	-1024	-768	-1	-1	-1	-1	4		0	0						Untertest4.avi	0	880	547	72	111				0	Content		-72	-111	5043861	3508162334
5061	09:22:13.147	00:00:05.060	303	-1024	-768	-1	-1	-1	-1	4	-1024	-768	-1	-1	-1	-1	4		0	0						Untertest4.avi	0	880	547	72	111				0	Content		-72	-111	5060523	3508178996
5077	09:22:13.163	00:00:05.077	304	-1024	-768	-1	-1	-1	-1	4	-1024	-768	-1	-1	-1	-1	4		0	0						Untertest4.avi	0	880	547	72	111				0	Content		-72	-111	5077191	3508195664
5094	09:22:13.180	00:00:05.093	305	-1024	-768	-1	-1	-1	-1	4	-1024	-768	-1	-1	-1	-1	4		0	0						Untertest4.avi	0	880	547	72	111				0	Content		-72	-111	5093854	3508212327
5111	09:22:13.197	00:00:05.110	306	-1024	-768	-1	-1	-1	-1	4	-1024	-768	-1	-1	-1	-1	4		0	0						Untertest4.avi	0	880	547	72	111				0	Content		-72	-111	5110521	3508228994
5127	09:22:13.213	00:00:05.127	307	-1024	-768	-1	-1	-1	-1	4	-1024	-768	-1	-1	-1	-1	4		0	0						Untertest4.avi	0	880	547	72	111				0	Content		-72	-111	5127142	3508245615
5144	09:22:13.230	00:00:05.143	308	-1024	-768	-1	-1	-1	-1	4	-1024	-768	-1	-1	-1	-1	4		0	0						Untertest4.avi	0	880	547	72	111				0	Content		-72	-111	5143810	3508262283
5160	09:22:13.246	00:00:05.160	309	-1024	-768	-1	-1	-1	-1	4	-1024	-768	-1	-1	-1	-1	4		0	0						Untertest4.avi	0	880	547	72	111				0	Content		-72	-111	5160477	3508278950
5177	09:22:13.263	00:00:05.177	310	-1024	-768	-1	-1	-1	-1	4	-1024	-768	-1	-1	-1	-1	4		0	0						Untertest4.avi	0	880	547	72	111				0	Content		-72	-111	5177320	3508295793
5194	09:22:13.280	00:00:05.193	311	-1024	-768	-1	-1	-1	-1	4	-1024	-768	-1	-1	-1	-1	4		0	0						Untertest4.avi	0	880	547	72	111				0	Content		-72	-111	5193988	3508312461
5211	09:22:13.297	00:00:05.210	312	-1024	-768	-1	-1	-1	-1	4	-1024	-768	-1	-1	-1	-1	4		0	0						Untertest4.avi	0	880	547	72	111				0	Content		-72	-111	5210655	3508329128
5228	09:22:13.314	00:00:05.227	313	-1024	-768	-1	-1	-1	-1	4	-1024	-768	-1	-1	-1	-1	4		0	0						Untertest4.avi	0	880	547	72	111				0	Content		-72	-111	5227833	3508346306
5245	09:22:13.331	00:00:05.244	314	-1024	-768	-1	-1	-1	-1	4	-1024	-768	-1	-1	-1	-1	4		0	0						Untertest4.avi	0	880	547	72	111				0	Content		-72	-111	5244501	3508362974
5262	09:22:13.348	00:00:05.261	315	-1024	-768	-1	-1	-1	-1	4	-1024	-768	-1	-1	-1	-1	4		0	0						Untertest4.avi	0	880	547	72	111				0	Content		-72	-111	5261500	3508379973
5278	09:22:13.364	00:00:05.278	316	-1024	-768	-1	-1	-1	-1	4	-1024	-768	-1	-1	-1	-1	4		0	0						Untertest4.avi	0	880	547	72	111				0	Content		-72	-111	5278168	3508396641
5295	09:22:13.381	00:00:05.294	317	-1024	-768	-1	-1	-1	-1	4	-1024	-768	-1	-1	-1	-1	4		0	0						Untertest4.avi	0	880	547	72	111				0	Content		-72	-111	5294836	3508413309
5311	09:22:13.397	00:00:05.310	318	-1024	-768	-1	-1	-1	-1	4	-1024	-768	-1	-1	-1	-1	4		0	0						Untertest4.avi	0	880	547	72	111				0	Content		-72	-111	5310916	3508429389
5328	09:22:13.414	00:00:05.327	319	-1024	-768	-1	-1	-1	-1	4	-1024	-768	-1	-1	-1	-1	4		0	0						Untertest4.avi	0	880	547	72	111				0	Content		-72	-111	5327584	3508446057
5344	09:22:13.430	00:00:05.344	320	-1024	-768	-1	-1	-1	-1	4	-1024	-768	-1	-1	-1	-1	4		0	0						Untertest4.avi	0	880	547	72	111				0	Content		-72	-111	5344056	3508462529
5361	09:22:13.447	00:00:05.360	321	-1024	-768	-1	-1	-1	-1	4	-1024	-768	-1	-1	-1	-1	4		0	0						Untertest4.avi	0	880	547	72	111				0	Content		-72	-111	5360723	3508479196
5377	09:22:13.463	00:00:05.377	322	-1024	-768	-1	-1	-1	-1	4	-1024	-768	-1	-1	-1	-1	4		0	0						Untertest4.avi	0	880	547	72	111				0	Content		-72	-111	5377391	3508495864
5394	09:22:13.480	00:00:05.393	323	-1024	-768	-1	-1	-1	-1	4	-1024	-768	-1	-1	-1	-1	4		0	0						Untertest4.avi	0	880	547	72	111				0	Content		-72	-111	5393819	3508512292
5410	09:22:13.496	00:00:05.410	324	-1024	-768	-1	-1	-1	-1	4	-1024	-768	-1	-1	-1	-1	4		0	0						Untertest4.avi	0	880	547	72	111				0	Content		-72	-111	5410486	3508528959
5427	09:22:13.513	00:00:05.426	325	-1024	-768	-1	-1	-1	-1	4	-1024	-768	-1	-1	-1	-1	4		0	0						Untertest4.avi	0	880	547	72	111				0	Content		-72	-111	5426992	3508545465
5444	09:22:13.530	00:00:05.443	326	-1024	-768	-1	-1	-1	-1	4	-1024	-768	-1	-1	-1	-1	4		0	0						Untertest4.avi	0	880	547	72	111				0	Content		-72	-111	5443674	3508562147
5460	09:22:13.546	00:00:05.460	327	-1024	-768	-1	-1	-1	-1	4	-1024	-768	-1	-1	-1	-1	4		0	0						Untertest4.avi	0	880	547	72	111				0	Content		-72	-111	5460321	3508578794
5477	09:22:13.563	00:00:05.476	328	-1024	-768	-1	-1	-1	-1	4	-1024	-768	-1	-1	-1	-1	4		0	0						Untertest4.avi	0	880	547	72	111				0	Content		-72	-111	5476989	3508595462
5494	09:22:13.580	00:00:05.493	329	-1024	-768	-1	-1	-1	-1	4	-1024	-768	-1	-1	-1	-1	4		0	0						Untertest4.avi	0	880	547	72	111				0	Content		-72	-111	5493657	3508612130
5510	09:22:13.596	00:00:05.510	330	-1024	-768	-1	-1	-1	-1	4	-1024	-768	-1	-1	-1	-1	4		0	0						Untertest4.avi	0	880	547	72	111				0	Content		-72	-111	5510481	3508628954
5527	09:22:13.613	00:00:05.527	331	-1024	-768	-1	-1	-1	-1	4	-1024	-768	-1	-1	-1	-1	4		0	0						Untertest4.avi	0	880	547	72	111				0	Content		-72	-111	5527149	3508645622
5544	09:22:13.630	00:00:05.543	332	-1024	-768	-1	-1	-1	-1	4	-1024	-768	-1	-1	-1	-1	4		0	0						Untertest4.avi	0	880	547	72	111				0	Content		-72	-111	5543817	3508662290
5561	09:22:13.647	00:00:05.560	333	-1024	-768	-1	-1	-1	-1	4	-1024	-768	-1	-1	-1	-1	4		0	0						Untertest4.avi	0	880	547	72	111				0	Content		-72	-111	5560796	3508679269
5577	09:22:13.663	00:00:05.577	334	-1024	-768	-1	-1	-1	-1	4	-1024	-768	-1	-1	-1	-1	4		0	0						Untertest4.avi	0	880	547	72	111				0	Content		-72	-111	5577464	3508695937
5594	09:22:13.680	00:00:05.594	335	-1024	-768	-1	-1	-1	-1	4	-1024	-768	-1	-1	-1	-1	4		0	0						Untertest4.avi	0	880	547	72	111				0	Content		-72	-111	5594132	3508712605
5611	09:22:13.697	00:00:05.611	336	-1024	-768	-1	-1	-1	-1	4	-1024	-768	-1	-1	-1	-1	4		0	0						Untertest4.avi	0	880	547	72	111				0	Content		-72	-111	5611442	3508729915
5628	09:22:13.714	00:00:05.628	337	-1024	-768	-1	-1	-1	-1	4	-1024	-768	-1	-1	-1	-1	4		0	0						Untertest4.avi	0	880	547	72	111				0	Content		-72	-111	5628109	3508746582
5644	09:22:13.730	00:00:05.644	338	-1024	-768	-1	-1	-1	-1	4	-1024	-768	-1	-1	-1	-1	4		0	0						Untertest4.avi	0	880	547	72	111				0	Content		-72	-111	5644320	3508762793
5661	09:22:13.747	00:00:05.660	339	-1024	-768	-1	-1	-1	-1	4	-1024	-768	-1	-1	-1	-1	4		0	0						Untertest4.avi	0	880	547	72	111				0	Content		-72	-111	5660988	3508779461
5678	09:22:13.764	00:00:05.677	340	-1024	-768	-1	-1	-1	-1	4	-1024	-768	-1	-1	-1	-1	4		0	0						Untertest4.avi	0	880	547	72	111				0	Content		-72	-111	5677655	3508796128
5693	09:22:13.779	00:00:05.693	341	-1024	-768	-1	-1	-1	-1	4	-1024	-768	-1	-1	-1	-1	4		0	0						Untertest4.avi	0	880	547	72	111				0	Content		-72	-111	5693487	3508811960
5710	09:22:13.796	00:00:05.710	342	-1024	-768	-1	-1	-1	-1	4	-1024	-768	-1	-1	-1	-1	4		0	0						Untertest4.avi	0	880	547	72	111				0	Content		-72	-111	5710112	3508828585
5727	09:22:13.813	00:00:05.726	343	-1024	-768	-1	-1	-1	-1	4	-1024	-768	-1	-1	-1	-1	4		0	0						Untertest4.avi	0	880	547	72	111				0	Content		-72	-111	5726798	3508845271
5743	09:22:13.829	00:00:05.743	344	-1024	-768	-1	-1	-1	-1	4	-1024	-768	-1	-1	-1	-1	4		0	0						Untertest4.avi	0	880	547	72	111				0	Content		-72	-111	5743466	3508861939
5760	09:22:13.846	00:00:05.760	345	-1024	-768	-1	-1	-1	-1	4	-1024	-768	-1	-1	-1	-1	4		0	0						Untertest4.avi	0	880	547	72	111				0	Content		-72	-111	5760133	3508878606
5777	09:22:13.863	00:00:05.776	346	-1024	-768	-1	-1	-1	-1	4	-1024	-768	-1	-1	-1	-1	4		0	0						Untertest4.avi	0	880	547	72	111				0	Content		-72	-111	5776747	3508895220
5793	09:22:13.879	00:00:05.793	347	-1024	-768	-1	-1	-1	-1	4	-1024	-768	-1	-1	-1	-1	4		0	0						Untertest4.avi	0	880	547	72	111				0	Content		-72	-111	5793415	3508911888
5810	09:22:13.896	00:00:05.810	348	-1024	-768	-1	-1	-1	-1	4	-1024	-768	-1	-1	-1	-1	4		0	0						Untertest4.avi	0	880	547	72	111				0	Content		-72	-111	5810063	3508928536
5827	09:22:13.913	00:00:05.826	349	-1024	-768	-1	-1	-1	-1	4	-1024	-768	-1	-1	-1	-1	4		0	0						Untertest4.avi	0	880	547	72	111				0	Content		-72	-111	5826731	3508945204
5843	09:22:13.929	00:00:05.843	350	-1024	-768	-1	-1	-1	-1	4	-1024	-768	-1	-1	-1	-1	4		0	0						Untertest4.avi	0	880	547	72	111				0	Content		-72	-111	5843399	3508961872
5860	09:22:13.946	00:00:05.860	351	-1024	-768	-1	-1	-1	-1	4	-1024	-768	-1	-1	-1	-1	4		0	0						Untertest4.avi	0	880	547	72	111				0	Content		-72	-111	5860218	3508978691
5877	09:22:13.963	00:00:05.876	352	-1024	-768	-1	-1	-1	-1	4	-1024	-768	-1	-1	-1	-1	4		0	0						Untertest4.avi	0	880	547	72	111				0	Content		-72	-111	5876886	3508995359
5894	09:22:13.980	00:00:05.893	353	-1024	-768	-1	-1	-1	-1	4	-1024	-768	-1	-1	-1	-1	4		0	0						Untertest4.avi	0	880	547	72	111				0	Content		-72	-111	5893554	3509012027
5911	09:22:13.997	00:00:05.910	354	-1024	-768	-1	-1	-1	-1	4	-1024	-768	-1	-1	-1	-1	4		0	0						Untertest4.avi	0	880	547	72	111				0	Content		-72	-111	5910709	3509029182
5927	09:22:14.013	00:00:05.927	355	-1024	-768	-1	-1	-1	-1	4	-1024	-768	-1	-1	-1	-1	4		0	0						Untertest4.avi	0	880	547	72	111				0	Content		-72	-111	5927376	3509045849
5944	09:22:14.030	00:00:05.944	356	-1024	-768	-1	-1	-1	-1	4	-1024	-768	-1	-1	-1	-1	4		0	0						Untertest4.avi	0	880	547	72	111				0	Content		-72	-111	5944411	3509062884
5961	09:22:14.047	00:00:05.961	357	-1024	-768	-1	-1	-1	-1	4	-1024	-768	-1	-1	-1	-1	4		0	0						Untertest4.avi	0	880	547	72	111				0	Content		-72	-111	5961079	3509079552
5978	09:22:14.064	00:00:05.977	358	-1024	-768	-1	-1	-1	-1	4	-1024	-768	-1	-1	-1	-1	4		0	0						Untertest4.avi	0	880	547	72	111				0	Content		-72	-111	5977746	3509096219
5994	09:22:14.080	00:00:05.993	359	-1024	-768	-1	-1	-1	-1	4	-1024	-768	-1	-1	-1	-1	4		0	0						Untertest4.avi	0	880	547	72	111				0	Content		-72	-111	5993863	3509112336
6011	09:22:14.097	00:00:06.010	360	-1024	-768	-1	-1	-1	-1	4	-1024	-768	-1	-1	-1	-1	4		0	0						Untertest4.avi	0	880	547	72	111				0	Content		-72	-111	6010531	3509129004
6027	09:22:14.113	00:00:06.027	361	-1024	-768	-1	-1	-1	-1	4	-1024	-768	-1	-1	-1	-1	4		0	0						Untertest4.avi	0	880	547	72	111				0	Content		-72	-111	6027014	3509145487
6044	09:22:14.130	00:00:06.043	362	-1024	-768	-1	-1	-1	-1	4	-1024	-768	-1	-1	-1	-1	4		0	0						Untertest4.avi	0	880	547	72	111				0	Content		-72	-111	6043682	3509162155
6060	09:22:14.146	00:00:06.060	363	-1024	-768	-1	-1	-1	-1	4	-1024	-768	-1	-1	-1	-1	4		0	0						Untertest4.avi	0	880	547	72	111				0	Content		-72	-111	6060350	3509178823
6077	09:22:14.163	00:00:06.076	364	-1024	-768	-1	-1	-1	-1	4	-1024	-768	-1	-1	-1	-1	4		0	0						Untertest4.avi	0	880	547	72	111				0	Content		-72	-111	6076850	3509195323
6094	09:22:14.180	00:00:06.093	365	-1024	-768	-1	-1	-1	-1	4	-1024	-768	-1	-1	-1	-1	4		0	0						Untertest4.avi	0	880	547	72	111				0	Content		-72	-111	6093518	3509211991
6110	09:22:14.196	00:00:06.110	366	-1024	-768	-1	-1	-1	-1	4	-1024	-768	-1	-1	-1	-1	4		0	0						Untertest4.avi	0	880	547	72	111				0	Content		-72	-111	6110186	3509228659
6127	09:22:14.213	00:00:06.126	367	-1024	-768	-1	-1	-1	-1	4	-1024	-768	-1	-1	-1	-1	4		0	0						Untertest4.avi	0	880	547	72	111				0	Content		-72	-111	6126761	3509245234
6143	09:22:14.229	00:00:06.143	368	-1024	-768	-1	-1	-1	-1	4	-1024	-768	-1	-1	-1	-1	4		0	0						Untertest4.avi	0	880	547	72	111				0	Content		-72	-111	6143429	3509261902
6160	09:22:14.246	00:00:06.160	369	-1024	-768	-1	-1	-1	-1	4	-1024	-768	-1	-1	-1	-1	4		0	0						Untertest4.avi	0	880	547	72	111				0	Content		-72	-111	6160097	3509278570
6177	09:22:14.263	00:00:06.176	370	-1024	-768	-1	-1	-1	-1	4	-1024	-768	-1	-1	-1	-1	4		0	0						Untertest4.avi	0	880	547	72	111				0	Content		-72	-111	6176681	3509295154
6193	09:22:14.279	00:00:06.193	371	-1024	-768	-1	-1	-1	-1	4	-1024	-768	-1	-1	-1	-1	4		0	0						Untertest4.avi	0	880	547	72	111				0	Content		-72	-111	6193349	3509311822
6210	09:22:14.296	00:00:06.210	372	-1024	-768	-1	-1	-1	-1	4	-1024	-768	-1	-1	-1	-1	4		0	0						Untertest4.avi	0	880	547	72	111				0	Content		-72	-111	6210017	3509328490
6227	09:22:14.313	00:00:06.226	373	-1024	-768	-1	-1	-1	-1	4	-1024	-768	-1	-1	-1	-1	4		0	0						Untertest4.avi	0	880	547	72	111				0	Content		-72	-111	6226584	3509345057
6243	09:22:14.329	00:00:06.243	374	-1024	-768	-1	-1	-1	-1	4	-1024	-768	-1	-1	-1	-1	4		0	0						Untertest4.avi	0	880	547	72	111				0	Content		-72	-111	6243252	3509361725
6260	09:22:14.346	00:00:06.259	375	-1024	-768	-1	-1	-1	-1	4	-1024	-768	-1	-1	-1	-1	4		0	0						Untertest4.avi	0	880	547	72	111				0	Content		-72	-111	6259920	3509378393
6277	09:22:14.363	00:00:06.276	376	-1024	-768	-1	-1	-1	-1	4	-1024	-768	-1	-1	-1	-1	4		0	0						Untertest4.avi	0	880	547	72	111				0	Content		-72	-111	6276757	3509395230
6293	09:22:14.379	00:00:06.293	377	-1024	-768	-1	-1	-1	-1	4	-1024	-768	-1	-1	-1	-1	4		0	0						Untertest4.avi	0	880	547	72	111				0	Content		-72	-111	6293425	3509411898
6310	09:22:14.396	00:00:06.310	378	-1024	-768	-1	-1	-1	-1	4	-1024	-768	-1	-1	-1	-1	4		0	0						Untertest4.avi	0	880	547	72	111				0	Content		-72	-111	6310401	3509428874
6327	09:22:14.413	00:00:06.327	379	-1024	-768	-1	-1	-1	-1	4	-1024	-768	-1	-1	-1	-1	4		0	0						Untertest4.avi	0	880	547	72	111				0	Content		-72	-111	6327068	3509445541
6344	09:22:14.430	00:00:06.343	380	-1024	-768	-1	-1	-1	-1	4	-1024	-768	-1	-1	-1	-1	4		0	0						Untertest4.avi	0	880	547	72	111				0	Content		-72	-111	6343736	3509462209
6361	09:22:14.447	00:00:06.360	381	-1024	-768	-1	-1	-1	-1	4	-1024	-768	-1	-1	-1	-1	4		0	0						Untertest4.avi	0	880	547	72	111				0	Content		-72	-111	6360979	3509479452
6378	09:22:14.464	00:00:06.377	382	-1024	-768	-1	-1	-1	-1	4	-1024	-768	-1	-1	-1	-1	4		0	0						Untertest4.avi	0	880	547	72	111				0	Content		-72	-111	6377646	3509496119
6394	09:22:14.480	00:00:06.393	383	-1024	-768	-1	-1	-1	-1	4	-1024	-768	-1	-1	-1	-1	4		0	0						Untertest4.avi	0	880	547	72	111				0	Content		-72	-111	6393978	3509512451
6411	09:22:14.497	00:00:06.410	384	-1024	-768	-1	-1	-1	-1	4	-1024	-768	-1	-1	-1	-1	4		0	0						Untertest4.avi	0	880	547	72	111				0	Content		-72	-111	6410646	3509529119
6427	09:22:14.513	00:00:06.427	385	-1024	-768	-1	-1	-1	-1	4	-1024	-768	-1	-1	-1	-1	4		0	0						Untertest4.avi	0	880	547	72	111				0	Content		-72	-111	6427313	3509545786
6444	09:22:14.530	00:00:06.443	386	-1024	-768	-1	-1	-1	-1	4	-1024	-768	-1	-1	-1	-1	4		0	0						Untertest4.avi	0	880	547	72	111				0	Content		-72	-111	6443981	3509562454
6460	09:22:14.546	00:00:06.460	387	-1024	-768	-1	-1	-1	-1	4	-1024	-768	-1	-1	-1	-1	4		0	0						Untertest4.avi	0	880	547	72	111				0	Content		-72	-111	6460159	3509578632
6477	09:22:14.563	00:00:06.476	388	-1024	-768	-1	-1	-1	-1	4	-1024	-768	-1	-1	-1	-1	4		0	0						Untertest4.avi	0	880	547	72	111				0	Content		-72	-111	6476826	3509595299
6493	09:22:14.579	00:00:06.493	389	-1024	-768	-1	-1	-1	-1	4	-1024	-768	-1	-1	-1	-1	4		0	0						Untertest4.avi	0	880	547	72	111				0	Content		-72	-111	6493329	3509611802
6510	09:22:14.596	00:00:06.509	390	-1024	-768	-1	-1	-1	-1	4	-1024	-768	-1	-1	-1	-1	4		0	0						Untertest4.avi	0	880	547	72	111				0	Content		-72	-111	6509997	3509628470
6527	09:22:14.613	00:00:06.526	391	-1024	-768	-1	-1	-1	-1	4	-1024	-768	-1	-1	-1	-1	4		0	0						Untertest4.avi	0	880	547	72	111				0	Content		-72	-111	6526664	3509645137
6543	09:22:14.629	00:00:06.543	392	-1024	-768	-1	-1	-1	-1	4	-1024	-768	-1	-1	-1	-1	4		0	0						Untertest4.avi	0	880	547	72	111				0	Content		-72	-111	6543152	3509661625
6560	09:22:14.646	00:00:06.559	393	-1024	-768	-1	-1	-1	-1	4	-1024	-768	-1	-1	-1	-1	4		0	0						Untertest4.avi	0	880	547	72	111				0	Content		-72	-111	6559820	3509678293
6576	09:22:14.662	00:00:06.576	394	-1024	-768	-1	-1	-1	-1	4	-1024	-768	-1	-1	-1	-1	4		0	0						Untertest4.avi	0	880	547	72	111				0	Content		-72	-111	6576407	3509694880
6593	09:22:14.679	00:00:06.593	395	-1024	-768	-1	-1	-1	-1	4	-1024	-768	-1	-1	-1	-1	4		0	0						Untertest4.avi	0	880	547	72	111				0	Content		-72	-111	6593075	3509711548
6610	09:22:14.696	00:00:06.609	396	-1024	-768	-1	-1	-1	-1	4	-1024	-768	-1	-1	-1	-1	4		0	0						Untertest4.avi	0	880	547	72	111				0	Content		-72	-111	6609743	3509728216
6626	09:22:14.712	00:00:06.626	397	-1024	-768	-1	-1	-1	-1	4	-1024	-768	-1	-1	-1	-1	4		0	0						Untertest4.avi	0	880	547	72	111				0	Content		-72	-111	6626312	3509744785
6643	09:22:14.729	00:00:06.642	398	-1024	-768	-1	-1	-1	-1	4	-1024	-768	-1	-1	-1	-1	4		0	0						Untertest4.avi	0	880	547	72	111				0	Content		-72	-111	6642980	3509761453
6660	09:22:14.746	00:00:06.659	399	-1024	-768	-1	-1	-1	-1	4	-1024	-768	-1	-1	-1	-1	4		0	0						Untertest4.avi	0	880	547	72	111				0	Content		-72	-111	6659648	3509778121
6676	09:22:14.762	00:00:06.676	400	-1024	-768	-1	-1	-1	-1	4	-1024	-768	-1	-1	-1	-1	4		0	0						Untertest4.avi	0	880	547	72	111				0	Content		-72	-111	6676465	3509794938
6693	09:22:14.779	00:00:06.693	401	-1024	-768	-1	-1	-1	-1	4	-1024	-768	-1	-1	-1	-1	4		0	0						Untertest4.avi	0	880	547	72	111				0	Content		-72	-111	6693133	3509811606
6710	09:22:14.796	00:00:06.709	402	-1024	-768	-1	-1	-1	-1	4	-1024	-768	-1	-1	-1	-1	4		0	0						Untertest4.avi	0	880	547	72	111				0	Content		-72	-111	6709801	3509828274
6727	09:22:14.813	00:00:06.726	403	-1024	-768	-1	-1	-1	-1	4	-1024	-768	-1	-1	-1	-1	4		0	0						Untertest4.avi	0	880	547	72	111				0	Content		-72	-111	6726950	3509845423
6744	09:22:14.830	00:00:06.743	404	-1024	-768	-1	-1	-1	-1	4	-1024	-768	-1	-1	-1	-1	4		0	0						Untertest4.avi	0	880	547	72	111				0	Content		-72	-111	6743618	3509862091
6761	09:22:14.847	00:00:06.760	405	-1024	-768	-1	-1	-1	-1	4	-1024	-768	-1	-1	-1	-1	4		0	0						Untertest4.avi	0	880	547	72	111				0	Content		-72	-111	6760652	3509879125
6777	09:22:14.863	00:00:06.777	406	-1024	-768	-1	-1	-1	-1	4	-1024	-768	-1	-1	-1	-1	4		0	0						Untertest4.avi	0	880	547	72	111				0	Content		-72	-111	6777319	3509895792
6794	09:22:14.880	00:00:06.793	407	-1024	-768	-1	-1	-1	-1	4	-1024	-768	-1	-1	-1	-1	4		0	0						Untertest4.avi	0	880	547	72	111				0	Content		-72	-111	6793987	3509912460
6810	09:22:14.896	00:00:06.810	408	-1024	-768	-1	-1	-1	-1	4	-1024	-768	-1	-1	-1	-1	4		0	0						Untertest4.avi	0	880	547	72	111				0	Content		-72	-111	6810031	3509928504
6827	09:22:14.913	00:00:06.826	409	-1024	-768	-1	-1	-1	-1	4	-1024	-768	-1	-1	-1	-1	4		0	0						Untertest4.avi	0	880	547	72	111				0	Content		-72	-111	6826698	3509945171
6843	09:22:14.929	00:00:06.842	410	-1024	-768	-1	-1	-1	-1	4	-1024	-768	-1	-1	-1	-1	4		0	0						Untertest4.avi	0	880	547	72	111				0	Content		-72	-111	6842698	3509961171
6859	09:22:14.945	00:00:06.859	411	-1024	-768	-1	-1	-1	-1	4	-1024	-768	-1	-1	-1	-1	4		0	0						Untertest4.avi	0	880	547	72	111				0	Content		-72	-111	6859446	3509977919
6876	09:22:14.962	00:00:06.876	412	-1024	-768	-1	-1	-1	-1	4	-1024	-768	-1	-1	-1	-1	4		0	0						Untertest4.avi	0	880	547	72	111				0	Content		-72	-111	6876099	3509994572
6893	09:22:14.979	00:00:06.892	413	-1024	-768	-1	-1	-1	-1	4	-1024	-768	-1	-1	-1	-1	4		0	0						Untertest4.avi	0	880	547	72	111				0	Content		-72	-111	6892767	3510011240
6909	09:22:14.995	00:00:06.909	414	-1024	-768	-1	-1	-1	-1	4	-1024	-768	-1	-1	-1	-1	4		0	0						Untertest4.avi	0	880	547	72	111				0	Content		-72	-111	6909410	3510027883
6926	09:22:15.012	00:00:06.926	415	-1024	-768	-1	-1	-1	-1	4	-1024	-768	-1	-1	-1	-1	4		0	0						Untertest4.avi	0	880	547	72	111				0	Content		-72	-111	6926077	3510044550
6943	09:22:15.029	00:00:06.942	416	-1024	-768	-1	-1	-1	-1	4	-1024	-768	-1	-1	-1	-1	4		0	0						Untertest4.avi	0	880	547	72	111				0	Content		-72	-111	6942745	3510061218
6959	09:22:15.045	00:00:06.959	417	-1024	-768	-1	-1	-1	-1	4	-1024	-768	-1	-1	-1	-1	4		0	0						Untertest4.avi	0	880	547	72	111				0	Content		-72	-111	6959394	3510077867
6976	09:22:15.062	00:00:06.976	418	-1024	-768	-1	-1	-1	-1	4	-1024	-768	-1	-1	-1	-1	4		0	0						Untertest4.avi	0	880	547	72	111				0	Content		-72	-111	6976061	3510094534
6993	09:22:15.079	00:00:06.992	419	-1024	-768	-1	-1	-1	-1	4	-1024	-768	-1	-1	-1	-1	4		0	0						Untertest4.avi	0	880	547	72	111				0	Content		-72	-111	6992729	3510111202
7010	09:22:15.096	00:00:07.009	420	-1024	-768	-1	-1	-1	-1	4	-1024	-768	-1	-1	-1	-1	4		0	0						Untertest4.avi	0	880	547	72	111				0	Content		-72	-111	7009657	3510128130
7026	09:22:15.112	00:00:07.026	421	-1024	-768	-1	-1	-1	-1	4	-1024	-768	-1	-1	-1	-1	4		0	0						Untertest4.avi	0	880	547	72	111				0	Content		-72	-111	7026324	3510144797
7043	09:22:15.129	00:00:07.043	422	-1024	-768	-1	-1	-1	-1	4	-1024	-768	-1	-1	-1	-1	4		0	0						Untertest4.avi	0	880	547	72	111				0	Content		-72	-111	7043284	3510161757
7060	09:22:15.146	00:00:07.059	423	-1024	-768	-1	-1	-1	-1	4	-1024	-768	-1	-1	-1	-1	4		0	0						Untertest4.avi	0	880	547	72	111				0	Content		-72	-111	7059952	3510178425
7077	09:22:15.163	00:00:07.076	424	-1024	-768	-1	-1	-1	-1	4	-1024	-768	-1	-1	-1	-1	4		0	0						Untertest4.avi	0	880	547	72	111				0	Content		-72	-111	7076619	3510195092
7094	09:22:15.180	00:00:07.093	425	-1024	-768	-1	-1	-1	-1	4	-1024	-768	-1	-1	-1	-1	4		0	0						Untertest4.avi	0	880	547	72	111				0	Content		-72	-111	7093842	3510212315
7111	09:22:15.197	00:00:07.110	426	-1024	-768	-1	-1	-1	-1	4	-1024	-768	-1	-1	-1	-1	4		0	0						Untertest4.avi	0	880	547	72	111				0	Content		-72	-111	7110510	3510228983
7127	09:22:15.213	00:00:07.126	427	-1024	-768	-1	-1	-1	-1	4	-1024	-768	-1	-1	-1	-1	4		0	0						Untertest4.avi	0	880	547	72	111				0	Content		-72	-111	7126760	3510245233
7143	09:22:15.229	00:00:07.143	428	-1024	-768	-1	-1	-1	-1	4	-1024	-768	-1	-1	-1	-1	4		0	0						Untertest4.avi	0	880	547	72	111				0	Content		-72	-111	7143428	3510261901
7160	09:22:15.246	00:00:07.160	429	-1024	-768	-1	-1	-1	-1	4	-1024	-768	-1	-1	-1	-1	4		0	0						Untertest4.avi	0	880	547	72	111				0	Content		-72	-111	7160096	3510278569
7176	09:22:15.262	00:00:07.176	430	-1024	-768	-1	-1	-1	-1	4	-1024	-768	-1	-1	-1	-1	4		0	0						Untertest4.avi	0	880	547	72	111				0	Content		-72	-111	7176328	3510294801
7193	09:22:15.279	00:00:07.192	431	-1024	-768	-1	-1	-1	-1	4	-1024	-768	-1	-1	-1	-1	4		0	0						Untertest4.avi	0	880	547	72	111				0	Content		-72	-111	7192996	3510311469
7210	09:22:15.296	00:00:07.209	432	-1024	-768	-1	-1	-1	-1	4	-1024	-768	-1	-1	-1	-1	4		0	0						Untertest4.avi	0	880	547	72	111				0	Content		-72	-111	7209519	3510327992
7226	09:22:15.312	00:00:07.226	433	-1024	-768	-1	-1	-1	-1	4	-1024	-768	-1	-1	-1	-1	4		0	0						Untertest4.avi	0	880	547	72	111				0	Content		-72	-111	7226186	3510344659
7243	09:22:15.329	00:00:07.242	434	-1024	-768	-1	-1	-1	-1	4	-1024	-768	-1	-1	-1	-1	4		0	0						Untertest4.avi	0	880	547	72	111				0	Content		-72	-111	7242854	3510361327
7259	09:22:15.345	00:00:07.259	435	-1024	-768	-1	-1	-1	-1	4	-1024	-768	-1	-1	-1	-1	4		0	0						Untertest4.avi	0	880	547	72	111				0	Content		-72	-111	7259361	3510377834
7276	09:22:15.362	00:00:07.276	436	-1024	-768	-1	-1	-1	-1	4	-1024	-768	-1	-1	-1	-1	4		0	0						Untertest4.avi	0	880	547	72	111				0	Content		-72	-111	7276028	3510394501
7292	09:22:15.378	00:00:07.292	437	-1024	-768	-1	-1	-1	-1	4	-1024	-768	-1	-1	-1	-1	4		0	0						Untertest4.avi	0	880	547	72	111				0	Content		-72	-111	7292260	3510410733
7309	09:22:15.395	00:00:07.308	438	-1024	-768	-1	-1	-1	-1	4	-1024	-768	-1	-1	-1	-1	4		0	0						Untertest4.avi	0	880	547	72	111				0	Content		-72	-111	7308907	3510427380
7326	09:22:15.412	00:00:07.325	439	-1024	-768	-1	-1	-1	-1	4	-1024	-768	-1	-1	-1	-1	4		0	0						Untertest4.avi	0	880	547	72	111				0	Content		-72	-111	7325574	3510444047
7342	09:22:15.428	00:00:07.342	440	-1024	-768	-1	-1	-1	-1	4	-1024	-768	-1	-1	-1	-1	4		0	0						Untertest4.avi	0	880	547	72	111				0	Content		-72	-111	7342241	3510460714
7359	09:22:15.445	00:00:07.359	441	-1024	-768	-1	-1	-1	-1	4	-1024	-768	-1	-1	-1	-1	4		0	0						Untertest4.avi	0	880	547	72	111				0	Content		-72	-111	7359101	3510477574
7376	09:22:15.462	00:00:07.375	442	-1024	-768	-1	-1	-1	-1	4	-1024	-768	-1	-1	-1	-1	4		0	0						Untertest4.avi	0	880	547	72	111				0	Content		-72	-111	7375768	3510494241
7392	09:22:15.478	00:00:07.392	443	-1024	-768	-1	-1	-1	-1	4	-1024	-768	-1	-1	-1	-1	4		0	0						Untertest4.avi	0	880	547	72	111				0	Content		-72	-111	7392435	3510510908
7410	09:22:15.496	00:00:07.409	444	-1024	-768	-1	-1	-1	-1	4	-1024	-768	-1	-1	-1	-1	4		0	0						Untertest4.avi	0	880	547	72	111				0	Content		-72	-111	7409564	3510528037
7426	09:22:15.512	00:00:07.426	445	-1024	-768	-1	-1	-1	-1	4	-1024	-768	-1	-1	-1	-1	4		0	0						Untertest4.avi	0	880	547	72	111				0	Content		-72	-111	7426230	3510544703
7443	09:22:15.529	00:00:07.443	446	-1024	-768	-1	-1	-1	-1	4	-1024	-768	-1	-1	-1	-1	4		0	0						Untertest4.avi	0	880	547	72	111				0	Content		-72	-111	7443258	3510561731
7460	09:22:15.546	00:00:07.459	447	-1024	-768	-1	-1	-1	-1	4	-1024	-768	-1	-1	-1	-1	4		0	0						Untertest4.avi	0	880	547	72	111				0	Content		-72	-111	7459925	3510578398
7477	09:22:15.563	00:00:07.476	448	-1024	-768	-1	-1	-1	-1	4	-1024	-768	-1	-1	-1	-1	4		0	0						Untertest4.avi	0	880	547	72	111				0	Content		-72	-111	7476591	3510595064
7493	09:22:15.579	00:00:07.492	449	-1024	-768	-1	-1	-1	-1	4	-1024	-768	-1	-1	-1	-1	4		0	0						Untertest4.avi	0	880	547	72	111				0	Content		-72	-111	7492698	3510611171
7509	09:22:15.595	00:00:07.509	450	-1024	-768	-1	-1	-1	-1	4	-1024	-768	-1	-1	-1	-1	4		0	0						Untertest4.avi	0	880	547	72	111				0	Content		-72	-111	7509365	3510627838
7526	09:22:15.612	00:00:07.525	451	-1024	-768	-1	-1	-1	-1	4	-1024	-768	-1	-1	-1	-1	4		0	0						Untertest4.avi	0	880	547	72	111				0	Content		-72	-111	7525845	3510644318
7543	09:22:15.629	00:00:07.542	452	-1024	-768	-1	-1	-1	-1	4	-1024	-768	-1	-1	-1	-1	4		0	0						Untertest4.avi	0	880	547	72	111				0	Content		-72	-111	7542511	3510660984
7559	09:22:15.645	00:00:07.559	453	-1024	-768	-1	-1	-1	-1	4	-1024	-768	-1	-1	-1	-1	4		0	0						Untertest4.avi	0	880	547	72	111				0	Content		-72	-111	7559178	3510677651
7576	09:22:15.662	00:00:07.575	454	-1024	-768	-1	-1	-1	-1	4	-1024	-768	-1	-1	-1	-1	4		0	0						Untertest4.avi	0	880	547	72	111				0	Content		-72	-111	7575615	3510694088
7592	09:22:15.678	00:00:07.592	455	-1024	-768	-1	-1	-1	-1	4	-1024	-768	-1	-1	-1	-1	4		0	0						Untertest4.avi	0	880	547	72	111				0	Content		-72	-111	7592281	3510710754
7609	09:22:15.695	00:00:07.608	456	-1024	-768	-1	-1	-1	-1	4	-1024	-768	-1	-1	-1	-1	4		0	0						Untertest4.avi	0	880	547	72	111				0	Content		-72	-111	7608674	3510727147
7625	09:22:15.711	00:00:07.625	457	-1024	-768	-1	-1	-1	-1	4	-1024	-768	-1	-1	-1	-1	4		0	0						Untertest4.avi	0	880	547	72	111				0	Content		-72	-111	7625476	3510743949
7642	09:22:15.728	00:00:07.642	458	-1024	-768	-1	-1	-1	-1	4	-1024	-768	-1	-1	-1	-1	4		0	0						Untertest4.avi	0	880	547	72	111				0	Content		-72	-111	7642080	3510760553
7659	09:22:15.745	00:00:07.658	459	-1024	-768	-1	-1	-1	-1	4	-1024	-768	-1	-1	-1	-1	4		0	0						Untertest4.avi	0	880	547	72	111				0	Content		-72	-111	7658747	3510777220
7675	09:22:15.761	00:00:07.675	460	-1024	-768	-1	-1	-1	-1	4	-1024	-768	-1	-1	-1	-1	4		0	0						Untertest4.avi	0	880	547	72	111				0	Content		-72	-111	7675414	3510793887
7692	09:22:15.778	00:00:07.692	461	-1024	-768	-1	-1	-1	-1	4	-1024	-768	-1	-1	-1	-1	4		0	0						Untertest4.avi	0	880	547	72	111				0	Content		-72	-111	7692294	3510810767
7709	09:22:15.795	00:00:07.708	462	-1024	-768	-1	-1	-1	-1	4	-1024	-768	-1	-1	-1	-1	4		0	0						Untertest4.avi	0	880	547	72	111				0	Content		-72	-111	7708960	3510827433
7726	09:22:15.812	00:00:07.725	463	-1024	-768	-1	-1	-1	-1	4	-1024	-768	-1	-1	-1	-1	4		0	0						Untertest4.avi	0	880	547	72	111				0	Content		-72	-111	7725901	3510844374
7743	09:22:15.829	00:00:07.742	464	-1024	-768	-1	-1	-1	-1	4	-1024	-768	-1	-1	-1	-1	4		0	0						Untertest4.avi	0	880	547	72	111				0	Content		-72	-111	7742568	3510861041
7759	09:22:15.845	00:00:07.759	465	-1024	-768	-1	-1	-1	-1	4	-1024	-768	-1	-1	-1	-1	4		0	0						Untertest4.avi	0	880	547	72	111				0	Content		-72	-111	7759234	3510877707
7777	09:22:15.863	00:00:07.776	466	-1024	-768	-1	-1	-1	-1	4	-1024	-768	-1	-1	-1	-1	4		0	0						Untertest4.avi	0	880	547	72	111				0	Content		-72	-111	7776506	3510894979
7793	09:22:15.879	00:00:07.793	467	-1024	-768	-1	-1	-1	-1	4	-1024	-768	-1	-1	-1	-1	4		0	0						Untertest4.avi	0	880	547	72	111				0	Content		-72	-111	7793173	3510911646
7809	09:22:15.895	00:00:07.809	468	-1024	-768	-1	-1	-1	-1	4	-1024	-768	-1	-1	-1	-1	4		0	0						Untertest4.avi	0	880	547	72	111				0	Content		-72	-111	7809421	3510927894
7826	09:22:15.912	00:00:07.826	469	-1024	-768	-1	-1	-1	-1	4	-1024	-768	-1	-1	-1	-1	4		0	0						Untertest4.avi	0	880	547	72	111				0	Content		-72	-111	7826087	3510944560
7843	09:22:15.929	00:00:07.842	470	-1024	-768	-1	-1	-1	-1	4	-1024	-768	-1	-1	-1	-1	4		0	0						Untertest4.avi	0	880	547	72	111				0	Content		-72	-111	7842754	3510961227
7859	09:22:15.945	00:00:07.858	471	-1024	-768	-1	-1	-1	-1	4	-1024	-768	-1	-1	-1	-1	4		0	0						Untertest4.avi	0	880	547	72	111				0	Content		-72	-111	7858952	3510977425
7876	09:22:15.962	00:00:07.875	472	-1024	-768	-1	-1	-1	-1	4	-1024	-768	-1	-1	-1	-1	4		0	0						Untertest4.avi	0	880	547	72	111				0	Content		-72	-111	7875618	3510994091
7892	09:22:15.978	00:00:07.891	473	-1024	-768	-1	-1	-1	-1	4	-1024	-768	-1	-1	-1	-1	4		0	0						Untertest4.avi	0	880	547	72	111				0	Content		-72	-111	7891894	3511010367
7909	09:22:15.995	00:00:07.908	474	-1024	-768	-1	-1	-1	-1	4	-1024	-768	-1	-1	-1	-1	4		0	0						Untertest4.avi	0	880	547	72	111				0	Content		-72	-111	7908516	3511026989
7925	09:22:16.011	00:00:07.925	475	-1024	-768	-1	-1	-1	-1	4	-1024	-768	-1	-1	-1	-1	4		0	0						Untertest4.avi	0	880	547	72	111				0	Content		-72	-111	7925140	3511043613
7942	09:22:16.028	00:00:07.941	476	-1024	-768	-1	-1	-1	-1	4	-1024	-768	-1	-1	-1	-1	4		0	0						Untertest4.avi	0	880	547	72	111				0	Content		-72	-111	7941806	3511060279
7958	09:22:16.044	00:00:07.958	477	-1024	-768	-1	-1	-1	-1	4	-1024	-768	-1	-1	-1	-1	4		0	0						Untertest4.avi	0	880	547	72	111				0	Content		-72	-111	7958458	3511076931
7975	09:22:16.061	00:00:07.975	478	-1024	-768	-1	-1	-1	-1	4	-1024	-768	-1	-1	-1	-1	4		0	0						Untertest4.avi	0	880	547	72	111				0	Content		-72	-111	7975125	3511093598
7992	09:22:16.078	00:00:07.991	479	-1024	-768	-1	-1	-1	-1	4	-1024	-768	-1	-1	-1	-1	4		0	0						Untertest4.avi	0	880	547	72	111				0	Content		-72	-111	7991791	3511110264
8009	09:22:16.095	00:00:08.008	480	-1024	-768	-1	-1	-1	-1	4	-1024	-768	-1	-1	-1	-1	4		0	0						Untertest4.avi	0	880	547	72	111				0	Content		-72	-111	8008613	3511127086
8025	09:22:16.111	00:00:08.025	481	-1024	-768	-1	-1	-1	-1	4	-1024	-768	-1	-1	-1	-1	4		0	0						Untertest4.avi	0	880	547	72	111				0	Content		-72	-111	8025280	3511143753
8042	09:22:16.128	00:00:08.041	482	-1024	-768	-1	-1	-1	-1	4	-1024	-768	-1	-1	-1	-1	4		0	0						Untertest4.avi	0	880	547	72	111				0	Content		-72	-111	8041947	3511160420
8059	09:22:16.145	00:00:08.059	483	-1024	-768	-1	-1	-1	-1	4	-1024	-768	-1	-1	-1	-1	4		0	0						Untertest4.avi	0	880	547	72	111				0	Content		-72	-111	8059099	3511177572
8076	09:22:16.162	00:00:08.075	484	-1024	-768	-1	-1	-1	-1	4	-1024	-768	-1	-1	-1	-1	4		0	0						Untertest4.avi	0	880	547	72	111				0	Content		-72	-111	8075766	3511194239
8093	09:22:16.179	00:00:08.092	485	-1024	-768	-1	-1	-1	-1	4	-1024	-768	-1	-1	-1	-1	4		0	0						Untertest4.avi	0	880	547	72	111				0	Content		-72	-111	8092803	3511211276
8109	09:22:16.195	00:00:08.109	486	-1024	-768	-1	-1	-1	-1	4	-1024	-768	-1	-1	-1	-1	4		0	0						Untertest4.avi	0	880	547	72	111				0	Content		-72	-111	8109469	3511227942
8126	09:22:16.212	00:00:08.126	487	-1024	-768	-1	-1	-1	-1	4	-1024	-768	-1	-1	-1	-1	4		0	0						Untertest4.avi	0	880	547	72	111				0	Content		-72	-111	8126136	3511244609
8142	09:22:16.228	00:00:08.142	488	-1024	-768	-1	-1	-1	-1	4	-1024	-768	-1	-1	-1	-1	4		0	0						Untertest4.avi	0	880	547	72	111				0	Content		-72	-111	8142252	3511260725
8159	09:22:16.245	00:00:08.158	489	-1024	-768	-1	-1	-1	-1	4	-1024	-768	-1	-1	-1	-1	4		0	0						Untertest4.avi	0	880	547	72	111				0	Content		-72	-111	8158919	3511277392
8175	09:22:16.261	00:00:08.174	490	-1024	-768	-1	-1	-1	-1	4	-1024	-768	-1	-1	-1	-1	4		0	0						Untertest4.avi	0	880	547	72	111				0	Content		-72	-111	8174990	3511293463
8192	09:22:16.278	00:00:08.191	491	-1024	-768	-1	-1	-1	-1	4	-1024	-768	-1	-1	-1	-1	4		0	0						Untertest4.avi	0	880	547	72	111				0	Content		-72	-111	8191616	3511310089
8208	09:22:16.294	00:00:08.208	492	-1024	-768	-1	-1	-1	-1	4	-1024	-768	-1	-1	-1	-1	4		0	0						Untertest4.avi	0	880	547	72	111				0	Content		-72	-111	8208330	3511326803
8225	09:22:16.311	00:00:08.224	493	-1024	-768	-1	-1	-1	-1	4	-1024	-768	-1	-1	-1	-1	4		0	0						Untertest4.avi	0	880	547	72	111				0	Content		-72	-111	8224996	3511343469
8242	09:22:16.328	00:00:08.241	494	-1024	-768	-1	-1	-1	-1	4	-1024	-768	-1	-1	-1	-1	4		0	0						Untertest4.avi	0	880	547	72	111				0	Content		-72	-111	8241616	3511360089
8258	09:22:16.344	00:00:08.258	495	-1024	-768	-1	-1	-1	-1	4	-1024	-768	-1	-1	-1	-1	4		0	0						Untertest4.avi	0	880	547	72	111				0	Content		-72	-111	8258283	3511376756
8275	09:22:16.361	00:00:08.274	496	-1024	-768	-1	-1	-1	-1	4	-1024	-768	-1	-1	-1	-1	4		0	0						Untertest4.avi	0	880	547	72	111				0	Content		-72	-111	8274949	3511393422
8292	09:22:16.378	00:00:08.291	497	-1024	-768	-1	-1	-1	-1	4	-1024	-768	-1	-1	-1	-1	4		0	0						Untertest4.avi	0	880	547	72	111				0	Content		-72	-111	8291587	3511410060
8308	09:22:16.394	00:00:08.308	498	-1024	-768	-1	-1	-1	-1	4	-1024	-768	-1	-1	-1	-1	4		0	0						Untertest4.avi	0	880	547	72	111				0	Content		-72	-111	8308254	3511426727
8325	09:22:16.411	00:00:08.324	499	-1024	-768	-1	-1	-1	-1	4	-1024	-768	-1	-1	-1	-1	4		0	0						Untertest4.avi	0	880	547	72	111				0	Content		-72	-111	8324921	3511443394
8342	09:22:16.428	00:00:08.341	500	-1024	-768	-1	-1	-1	-1	4	-1024	-768	-1	-1	-1	-1	4		0	0						Untertest4.avi	0	880	547	72	111				0	Content		-72	-111	8341825	3511460298
8358	09:22:16.444	00:00:08.358	501	-1024	-768	-1	-1	-1	-1	4	-1024	-768	-1	-1	-1	-1	4		0	0						Untertest4.avi	0	880	547	72	111				0	Content		-72	-111	8358492	3511476965
8375	09:22:16.461	00:00:08.375	502	-1024	-768	-1	-1	-1	-1	4	-1024	-768	-1	-1	-1	-1	4		0	0						Untertest4.avi	0	880	547	72	111				0	Content		-72	-111	8375443	3511493916
8392	09:22:16.478	00:00:08.392	503	-1024	-768	-1	-1	-1	-1	4	-1024	-768	-1	-1	-1	-1	4		0	0						Untertest4.avi	0	880	547	72	111				0	Content		-72	-111	8392109	3511510582
8409	09:22:16.495	00:00:08.408	504	-1024	-768	-1	-1	-1	-1	4	-1024	-768	-1	-1	-1	-1	4		0	0						Untertest4.avi	0	880	547	72	111				0	Content		-72	-111	8408776	3511527249
8426	09:22:16.512	00:00:08.426	505	-1024	-768	-1	-1	-1	-1	4	-1024	-768	-1	-1	-1	-1	4		0	0						Untertest4.avi	0	880	547	72	111				0	Content		-72	-111	8426057	3511544530
8443	09:22:16.529	00:00:08.442	506	-1024	-768	-1	-1	-1	-1	4	-1024	-768	-1	-1	-1	-1	4		0	0						Untertest4.avi	0	880	547	72	111				0	Content		-72	-111	8442724	3511561197
8459	09:22:16.545	00:00:08.458	507	-1024	-768	-1	-1	-1	-1	4	-1024	-768	-1	-1	-1	-1	4		0	0						Untertest4.avi	0	880	547	72	111				0	Content		-72	-111	8458969	3511577442
8476	09:22:16.562	00:00:08.475	508	-1024	-768	-1	-1	-1	-1	4	-1024	-768	-1	-1	-1	-1	4		0	0						Untertest4.avi	0	880	547	72	111				0	Content		-72	-111	8475636	3511594109
8492	09:22:16.578	00:00:08.492	509	-1024	-768	-1	-1	-1	-1	4	-1024	-768	-1	-1	-1	-1	4		0	0						Untertest4.avi	0	880	547	72	111				0	Content		-72	-111	8492303	3511610776
8509	09:22:16.595	00:00:08.508	510	-1024	-768	-1	-1	-1	-1	4	-1024	-768	-1	-1	-1	-1	4		0	0						Untertest4.avi	0	880	547	72	111				0	Content		-72	-111	8508504	3511626977
8525	09:22:16.611	00:00:08.525	511	-1024	-768	-1	-1	-1	-1	4	-1024	-768	-1	-1	-1	-1	4		0	0						Untertest4.avi	0	880	547	72	111				0	Content		-72	-111	8525171	3511643644
8542	09:22:16.628	00:00:08.541	512	-1024	-768	-1	-1	-1	-1	4	-1024	-768	-1	-1	-1	-1	4		0	0						Untertest4.avi	0	880	547	72	111				0	Content		-72	-111	8541684	3511660157
8558	09:22:16.644	00:00:08.558	513	-1024	-768	-1	-1	-1	-1	4	-1024	-768	-1	-1	-1	-1	4		0	0						Untertest4.avi	0	880	547	72	111				0	Content		-72	-111	8558351	3511676824
8575	09:22:16.661	00:00:08.575	514	-1024	-768	-1	-1	-1	-1	4	-1024	-768	-1	-1	-1	-1	4		0	0						Untertest4.avi	0	880	547	72	111				0	Content		-72	-111	8575017	3511693490
8592	09:22:16.678	00:00:08.591	515	-1024	-768	-1	-1	-1	-1	4	-1024	-768	-1	-1	-1	-1	4		0	0						Untertest4.avi	0	880	547	72	111				0	Content		-72	-111	8591512	3511709985
8608	09:22:16.694	00:00:08.608	516	-1024	-768	-1	-1	-1	-1	4	-1024	-768	-1	-1	-1	-1	4		0	0						Untertest4.avi	0	880	547	72	111				0	Content		-72	-111	8608179	3511726652
8625	09:22:16.711	00:00:08.624	517	-1024	-768	-1	-1	-1	-1	4	-1024	-768	-1	-1	-1	-1	4		0	0						Untertest4.avi	0	880	547	72	111				0	Content		-72	-111	8624751	3511743224
8641	09:22:16.727	00:00:08.641	518	-1024	-768	-1	-1	-1	-1	4	-1024	-768	-1	-1	-1	-1	4		0	0						Untertest4.avi	0	880	547	72	111				0	Content		-72	-111	8641418	3511759891
8658	09:22:16.744	00:00:08.658	519	-1024	-768	-1	-1	-1	-1	4	-1024	-768	-1	-1	-1	-1	4		0	0						Untertest4.avi	0	880	547	72	111				0	Content		-72	-111	8658051	3511776524
8675	09:22:16.761	00:00:08.674	520	-1024	-768	-1	-1	-1	-1	4	-1024	-768	-1	-1	-1	-1	4		0	0						Untertest4.avi	0	880	547	72	111				0	Content		-72	-111	8674717	3511793190
8691	09:22:16.777	00:00:08.691	521	-1024	-768	-1	-1	-1	-1	4	-1024	-768	-1	-1	-1	-1	4		0	0						Untertest4.avi	0	880	547	72	111				0	Content		-72	-111	8691384	3511809857
8708	09:22:16.794	00:00:08.708	522	-1024	-768	-1	-1	-1	-1	4	-1024	-768	-1	-1	-1	-1	4		0	0						Untertest4.avi	0	880	547	72	111				0	Content		-72	-111	8708199	3511826672
8725	09:22:16.811	00:00:08.724	523	-1024	-768	-1	-1	-1	-1	4	-1024	-768	-1	-1	-1	-1	4		0	0						Untertest4.avi	0	880	547	72	111				0	Content		-72	-111	8724866	3511843339
8742	09:22:16.828	00:00:08.741	524	-1024	-768	-1	-1	-1	-1	4	-1024	-768	-1	-1	-1	-1	4		0	0						Untertest4.avi	0	880	547	72	111				0	Content		-72	-111	8741532	3511860005
8759	09:22:16.845	00:00:08.758	525	-1024	-768	-1	-1	-1	-1	4	-1024	-768	-1	-1	-1	-1	4		0	0						Untertest4.avi	0	880	547	72	111				0	Content		-72	-111	8758673	3511877146
8775	09:22:16.861	00:00:08.775	526	-1024	-768	-1	-1	-1	-1	4	-1024	-768	-1	-1	-1	-1	4		0	0						Untertest4.avi	0	880	547	72	111				0	Content		-72	-111	8775340	3511893813
8792	09:22:16.878	00:00:08.792	527	-1024	-768	-1	-1	-1	-1	4	-1024	-768	-1	-1	-1	-1	4		0	0						Untertest4.avi	0	880	547	72	111				0	Content		-72	-111	8792372	3511910845
8809	09:22:16.895	00:00:08.809	528	-1024	-768	-1	-1	-1	-1	4	-1024	-768	-1	-1	-1	-1	4		0	0						Untertest4.avi	0	880	547	72	111				0	Content		-72	-111	8809038	3511927511
8826	09:22:16.912	00:00:08.825	529	-1024	-768	-1	-1	-1	-1	4	-1024	-768	-1	-1	-1	-1	4		0	0						Untertest4.avi	0	880	547	72	111				0	Content		-72	-111	8825705	3511944178
8842	09:22:16.928	00:00:08.841	530	-1024	-768	-1	-1	-1	-1	4	-1024	-768	-1	-1	-1	-1	4		0	0						Untertest4.avi	0	880	547	72	111				0	Content		-72	-111	8841755	3511960228
8858	09:22:16.944	00:00:08.858	531	-1024	-768	-1	-1	-1	-1	4	-1024	-768	-1	-1	-1	-1	4		0	0						Untertest4.avi	0	880	547	72	111				0	Content		-72	-111	8858421	3511976894
8875	09:22:16.961	00:00:08.874	532	-1024	-768	-1	-1	-1	-1	4	-1024	-768	-1	-1	-1	-1	4		0	0						Untertest4.avi	0	880	547	72	111				0	Content		-72	-111	8874883	3511993356
8892	09:22:16.978	00:00:08.891	533	-1024	-768	-1	-1	-1	-1	4	-1024	-768	-1	-1	-1	-1	4		0	0						Untertest4.avi	0	880	547	72	111				0	Content		-72	-111	8891550	3512010023
8908	09:22:16.994	00:00:08.908	534	-1024	-768	-1	-1	-1	-1	4	-1024	-768	-1	-1	-1	-1	4		0	0						Untertest4.avi	0	880	547	72	111				0	Content		-72	-111	8908216	3512026689
8925	09:22:17.011	00:00:08.924	535	-1024	-768	-1	-1	-1	-1	4	-1024	-768	-1	-1	-1	-1	4		0	0						Untertest4.avi	0	880	547	72	111				0	Content		-72	-111	8924697	3512043170
8941	09:22:17.027	00:00:08.941	536	-1024	-768	-1	-1	-1	-1	4	-1024	-768	-1	-1	-1	-1	4		0	0						Untertest4.avi	0	880	547	72	111				0	Content		-72	-111	8941364	3512059837
8958	09:22:17.044	00:00:08.957	537	-1024	-768	-1	-1	-1	-1	4	-1024	-768	-1	-1	-1	-1	4		0	0						Untertest4.avi	0	880	547	72	111				0	Content		-72	-111	8957943	3512076416
8975	09:22:17.061	00:00:08.974	538	-1024	-768	-1	-1	-1	-1	4	-1024	-768	-1	-1	-1	-1	4		0	0						Untertest4.avi	0	880	547	72	111				0	Content		-72	-111	8974609	3512093082
8991	09:22:17.077	00:00:08.991	539	-1024	-768	-1	-1	-1	-1	4	-1024	-768	-1	-1	-1	-1	4		0	0						Untertest4.avi	0	880	547	72	111				0	Content		-72	-111	8991276	3512109749
9008	09:22:17.094	00:00:09.007	540	-1024	-768	-1	-1	-1	-1	4	-1024	-768	-1	-1	-1	-1	4		0	0						Untertest4.avi	0	880	547	72	111				0	Content		-72	-111	9007864	3512126337
9025	09:22:17.111	00:00:09.024	541	-1024	-768	-1	-1	-1	-1	4	-1024	-768	-1	-1	-1	-1	4		0	0						Untertest4.avi	0	880	547	72	111				0	Content		-72	-111	9024530	3512143003
9041	09:22:17.127	00:00:09.041	542	-1024	-768	-1	-1	-1	-1	4	-1024	-768	-1	-1	-1	-1	4		0	0						Untertest4.avi	0	880	547	72	111				0	Content		-72	-111	9041197	3512159670
9058	09:22:17.144	00:00:09.057	543	-1024	-768	-1	-1	-1	-1	4	-1024	-768	-1	-1	-1	-1	4		0	0						Untertest4.avi	0	880	547	72	111				0	Content		-72	-111	9057809	3512176282
9074	09:22:17.160	00:00:09.074	544	-1024	-768	-1	-1	-1	-1	4	-1024	-768	-1	-1	-1	-1	4		0	0						Untertest4.avi	0	880	547	72	111				0	Content		-72	-111	9074476	3512192949
9091	09:22:17.177	00:00:09.091	545	-1024	-768	-1	-1	-1	-1	4	-1024	-768	-1	-1	-1	-1	4		0	0						Untertest4.avi	0	880	547	72	111				0	Content		-72	-111	9091142	3512209615
9108	09:22:17.194	00:00:09.108	546	-1024	-768	-1	-1	-1	-1	4	-1024	-768	-1	-1	-1	-1	4		0	0						Untertest4.avi	0	880	547	72	111				0	Content		-72	-111	9108025	3512226498
9125	09:22:17.211	00:00:09.124	547	-1024	-768	-1	-1	-1	-1	4	-1024	-768	-1	-1	-1	-1	4		0	0						Untertest4.avi	0	880	547	72	111				0	Content		-72	-111	9124692	3512243165
9142	09:22:17.228	00:00:09.141	548	-1024	-768	-1	-1	-1	-1	4	-1024	-768	-1	-1	-1	-1	4		0	0						Untertest4.avi	0	880	547	72	111				0	Content		-72	-111	9141636	3512260109
9158	09:22:17.244	00:00:09.158	549	-1024	-768	-1	-1	-1	-1	4	-1024	-768	-1	-1	-1	-1	4		0	0						Untertest4.avi	0	880	547	72	111				0	Content		-72	-111	9158303	3512276776
9175	09:22:17.261	00:00:09.174	550	-1024	-768	-1	-1	-1	-1	4	-1024	-768	-1	-1	-1	-1	4		0	0						Untertest4.avi	0	880	547	72	111				0	Content		-72	-111	9174970	3512293443
9192	09:22:17.278	00:00:09.192	551	-1024	-768	-1	-1	-1	-1	4	-1024	-768	-1	-1	-1	-1	4		0	0						Untertest4.avi	0	880	547	72	111				0	Content		-72	-111	9192245	3512310718
9209	09:22:17.295	00:00:09.208	552	-1024	-768	-1	-1	-1	-1	4	-1024	-768	-1	-1	-1	-1	4		0	0						Untertest4.avi	0	880	547	72	111				0	Content		-72	-111	9208911	3512327384
9225	09:22:17.311	00:00:09.225	553	-1024	-768	-1	-1	-1	-1	4	-1024	-768	-1	-1	-1	-1	4		0	0						Untertest4.avi	0	880	547	72	111				0	Content		-72	-111	9225251	3512343724
9242	09:22:17.328	00:00:09.241	554	-1024	-768	-1	-1	-1	-1	4	-1024	-768	-1	-1	-1	-1	4		0	0						Untertest4.avi	0	880	547	72	111				0	Content		-72	-111	9241918	3512360391
9259	09:22:17.345	00:00:09.258	555	-1024	-768	-1	-1	-1	-1	4	-1024	-768	-1	-1	-1	-1	4		0	0						Untertest4.avi	0	880	547	72	111				0	Content		-72	-111	9258584	3512377057
9275	09:22:17.361	00:00:09.275	556	-1024	-768	-1	-1	-1	-1	4	-1024	-768	-1	-1	-1	-1	4		0	0						Untertest4.avi	0	880	547	72	111				0	Content		-72	-111	9275251	3512393724
9291	09:22:17.377	00:00:09.291	557	-1024	-768	-1	-1	-1	-1	4	-1024	-768	-1	-1	-1	-1	4		0	0						Untertest4.avi	0	880	547	72	111				0	Content		-72	-111	9291380	3512409853
9308	09:22:17.394	00:00:09.308	558	-1024	-768	-1	-1	-1	-1	4	-1024	-768	-1	-1	-1	-1	4		0	0						Untertest4.avi	0	880	547	72	111				0	Content		-72	-111	9308046	3512426519
9325	09:22:17.411	00:00:09.324	559	-1024	-768	-1	-1	-1	-1	4	-1024	-768	-1	-1	-1	-1	4		0	0						Untertest4.avi	0	880	547	72	111				0	Content		-72	-111	9324531	3512443004
9341	09:22:17.427	00:00:09.341	560	-1024	-768	-1	-1	-1	-1	4	-1024	-768	-1	-1	-1	-1	4		0	0						Untertest4.avi	0	880	547	72	111				0	Content		-72	-111	9341198	3512459671
9358	09:22:17.444	00:00:09.357	561	-1024	-768	-1	-1	-1	-1	4	-1024	-768	-1	-1	-1	-1	4		0	0						Untertest4.avi	0	880	547	72	111				0	Content		-72	-111	9357865	3512476338
9374	09:22:17.460	00:00:09.374	562	-1024	-768	-1	-1	-1	-1	4	-1024	-768	-1	-1	-1	-1	4		0	0						Untertest4.avi	0	880	547	72	111				0	Content		-72	-111	9374396	3512492869
9391	09:22:17.477	00:00:09.391	563	-1024	-768	-1	-1	-1	-1	4	-1024	-768	-1	-1	-1	-1	4		0	0						Untertest4.avi	0	880	547	72	111				0	Content		-72	-111	9391063	3512509536
9408	09:22:17.494	00:00:09.407	564	-1024	-768	-1	-1	-1	-1	4	-1024	-768	-1	-1	-1	-1	4		0	0						Untertest4.avi	0	880	547	72	111				0	Content		-72	-111	9407600	3512526073
9424	09:22:17.510	00:00:09.424	565	-1024	-768	-1	-1	-1	-1	4	-1024	-768	-1	-1	-1	-1	4		0	0						Untertest4.avi	0	880	547	72	111				0	Content		-72	-111	9424266	3512542739
9441	09:22:17.527	00:00:09.440	566	-1024	-768	-1	-1	-1	-1	4	-1024	-768	-1	-1	-1	-1	4		0	0						Untertest4.avi	0	880	547	72	111				0	Content		-72	-111	9440883	3512559356
9458	09:22:17.544	00:00:09.457	567	-1024	-768	-1	-1	-1	-1	4	-1024	-768	-1	-1	-1	-1	4		0	0						Untertest4.avi	0	880	547	72	111				0	Content		-72	-111	9457550	3512576023
9474	09:22:17.560	00:00:09.474	568	-1024	-768	-1	-1	-1	-1	4	-1024	-768	-1	-1	-1	-1	4		0	0						Untertest4.avi	0	880	547	72	111				0	Content		-72	-111	9474217	3512592690
9491	09:22:17.577	00:00:09.490	569	-1024	-768	-1	-1	-1	-1	4	-1024	-768	-1	-1	-1	-1	4		0	0						Untertest4.avi	0	880	547	72	111				0	Content		-72	-111	9490972	3512609445
9508	09:22:17.594	00:00:09.507	570	-1024	-768	-1	-1	-1	-1	4	-1024	-768	-1	-1	-1	-1	4		0	0						Untertest4.avi	0	880	547	72	111				0	Content		-72	-111	9507639	3512626112
9524	09:22:17.610	00:00:09.524	571	-1024	-768	-1	-1	-1	-1	4	-1024	-768	-1	-1	-1	-1	4		0	0						Untertest4.avi	0	880	547	72	111				0	Content		-72	-111	9524306	3512642779
9541	09:22:17.627	00:00:09.540	572	-1024	-768	-1	-1	-1	-1	4	-1024	-768	-1	-1	-1	-1	4		0	0						Untertest4.avi	0	880	547	72	111				0	Content		-72	-111	9540972	3512659445
9558	09:22:17.644	00:00:09.557	573	-1024	-768	-1	-1	-1	-1	4	-1024	-768	-1	-1	-1	-1	4		0	0						Untertest4.avi	0	880	547	72	111				0	Content		-72	-111	9557976	3512676449
9574	09:22:17.660	00:00:09.574	574	-1024	-768	-1	-1	-1	-1	4	-1024	-768	-1	-1	-1	-1	4		0	0						Untertest4.avi	0	880	547	72	111				0	Content		-72	-111	9574100	3512692573
9591	09:22:17.677	00:00:09.590	575	-1024	-768	-1	-1	-1	-1	4	-1024	-768	-1	-1	-1	-1	4		0	0						Untertest4.avi	0	880	547	72	111				0	Content		-72	-111	9590724	3512709197
9607	09:22:17.693	00:00:09.607	576	-1024	-768	-1	-1	-1	-1	4	-1024	-768	-1	-1	-1	-1	4		0	0						Untertest4.avi	0	880	547	72	111				0	Content		-72	-111	9607390	3512725863
9624	09:22:17.710	00:00:09.623	577	1339,185	829,7972	0,5234622	0,6112058	467,1591	3,802339	0	-1024	-768	-1	-1	-1	-1	4	2	1339	830						Untertest4.avi	0	880	547	72	111	1117	695	250	0	Content		1267	719	9623968	3512742441
9641	09:22:17.727	00:00:09.640	578	1329,613	800,8213	0,5247219	0,6114623	461,8568	3,880738	0	-1024	-768	-1	-1	-1	-1	4	2	1330	801						Untertest4.avi	0	880	547	72	111	1117	695	250	0	Content		1258	690	9640606	3512759079
9657	09:22:17.743	00:00:09.657	579	1237,227	787,7351	0,5253701	0,6111429	461,8568	3,961418	3	1462,97	811,9783	0,5283033	0,6110951	472,0496	4,045496	1	2	1463	812						Untertest4.avi	0	880	547	72	111	1117	695	250	0	Content		1391	701	9657340	3512775813
9674	09:22:17.760	00:00:09.673	580	1345,722	800,2897	0,5247189	0,6114754	463,152	3,817327	0	-1024	-768	-1	-1	-1	-1	4	2	1346	800						Untertest4.avi	0	880	547	72	111	1117	695	250	0	Content		1274	689	9673964	3512792437
9691	09:22:17.777	00:00:09.690	581	-1024	-768	-1	-1	-1	-1	4	-1024	-768	-1	-1	-1	-1	4	2	0	0						Untertest4.avi	0	880	547	72	111	1117	695	250	0	Content		-72	-111	9690599	3512809072
9707	09:22:17.793	00:00:09.707	582	-1024	-768	-1	-1	-1	-1	4	408,0995	814,2606	0,3726712	0,6112921	472,0496	2,628417	0	2	408	814						Untertest4.avi	0	880	547	72	111	1117	695	250	0	Content		336	703	9707208	3512825681
9724	09:22:17.810	00:00:09.723	583	-1024	-768	-1	-1	-1	-1	4	-1024	-768	-1	-1	-1	-1	4	2	0	0						Untertest4.avi	0	880	547	72	111	1117	695	250	0	Content		-72	-111	9723955	3512842428
9741	09:22:17.827	00:00:09.740	584	1342,826	791,7729	0,5304608	0,6109699	475,5464	3,946265	0	463,7855	754,3291	0,3732056	0,6115451	472,0496	2,566295	0	2	903	773						Untertest4.avi	0	880	547	72	111	1117	695	250	0	Content		831	662	9740593	3512859066
9757	09:22:17.843	00:00:09.757	585	-1024	-768	-1	-1	-1	-1	4	-1024	-768	-1	-1	-1	-1	4	2	0	0						Untertest4.avi	0	880	547	72	111	1117	695	250	0	Content		-72	-111	9757203	3512875676
9774	09:22:17.860	00:00:09.773	586	-1024	-768	-1	-1	-1	-1	4	-1024	-768	-1	-1	-1	-1	4	2	0	0						Untertest4.avi	0	880	547	72	111	1117	695	250	0	Content		-72	-111	9773895	3512892368
9791	09:22:17.877	00:00:09.790	587	-1024	-768	-1	-1	-1	-1	4	-1024	-768	-1	-1	-1	-1	4	2	0	0						Untertest4.avi	0	880	547	72	111	1117	695	250	0	Content		-72	-111	9790562	3512909035
9807	09:22:17.893	00:00:09.807	588	-1024	-768	-1	-1	-1	-1	4	-1024	-768	-1	-1	-1	-1	4	2	0	0						Untertest4.avi	0	880	547	72	111	1117	695	250	0	Content		-72	-111	9807255	3512925728
9824	09:22:17.910	00:00:09.823	589	-1024	-768	-1	-1	-1	-1	4	-1024	-768	-1	-1	-1	-1	4	2	0	0						Untertest4.avi	0	880	547	72	111	1117	695	250	0	Content		-72	-111	9823921	3512942394
9840	09:22:17.926	00:00:09.840	590	-1024	-768	-1	-1	-1	-1	4	-1024	-768	-1	-1	-1	-1	4	2	0	0						Untertest4.avi	0	880	547	72	111	1117	695	250	0	Content		-72	-111	9840445	3512958918
9857	09:22:17.943	00:00:09.857	591	819,7509	777,201	0,5280942	0,6093087	466,2284	3,211263	0	1277,1	868,7007	0,3750673	0,6082285	483,9738	3,640627	0	2	1048	823						Untertest4.avi	0	880	547	72	111	1117	695	250	0	Content		976	712	9857197	3512975670
9874	09:22:17.960	00:00:09.873	592	-1024	-768	-1	-1	-1	-1	4	-1024	-768	-1	-1	-1	-1	4		0	0						Untertest4.avi	0	880	547	72	111				0	Content		-72	-111	9873818	3512992291
9890	09:22:17.976	00:00:09.890	593	-1024	-768	-1	-1	-1	-1	4	-1024	-768	-1	-1	-1	-1	4		0	0						Untertest4.avi	0	880	547	72	111				0	Content		-72	-111	9890440	3513008913
9907	09:22:17.993	00:00:09.907	594	-1024	-768	-1	-1	-1	-1	4	-1024	-768	-1	-1	-1	-1	4		0	0						Untertest4.avi	0	880	547	72	111				0	Content		-72	-111	9907070	3513025543
9924	09:22:18.010	00:00:09.923	595	-1024	-768	-1	-1	-1	-1	4	-1024	-768	-1	-1	-1	-1	4		0	0						Untertest4.avi	0	880	547	72	111				0	Content		-72	-111	9923812	3513042285
9940	09:22:18.026	00:00:09.940	596	-1024	-768	-1	-1	-1	-1	4	-1024	-768	-1	-1	-1	-1	4		0	0						Untertest4.avi	0	880	547	72	111				0	Content		-72	-111	9940434	3513058907
9957	09:22:18.043	00:00:09.957	597	-1024	-768	-1	-1	-1	-1	4	-1024	-768	-1	-1	-1	-1	4		0	0						Untertest4.avi	0	880	547	72	111				0	Content		-72	-111	9957101	3513075574
9974	09:22:18.060	00:00:09.973	598	-1024	-768	-1	-1	-1	-1	4	-1024	-768	-1	-1	-1	-1	4		0	0						Untertest4.avi	0	880	547	72	111				0	Content		-72	-111	9973678	3513092151
9990	09:22:18.076	00:00:09.990	599	-1024	-768	-1	-1	-1	-1	4	-1024	-768	-1	-1	-1	-1	4		0	0						Untertest4.avi	0	880	547	72	111				0	Content		-72	-111	9990439	3513108912
10007	09:22:18.093	00:00:10.007	600	-1024	-768	-1	-1	-1	-1	4	-1024	-768	-1	-1	-1	-1	4		0	0						Untertest4.avi	0	880	547	72	111				0	Content		-72	-111	10007089	3513125562
10024	09:22:18.110	00:00:10.023	601	-1024	-768	-1	-1	-1	-1	4	-1024	-768	-1	-1	-1	-1	4		0	0						Untertest4.avi	0	880	547	72	111				0	Content		-72	-111	10023756	3513142229
10040	09:22:18.126	00:00:10.040	602	-1024	-768	-1	-1	-1	-1	4	1555,111	838,1429	0,3738804	0,6091111	474,8415	3,538645	0	3	1555	838						Untertest4.avi	0	880	547	72	111	1547	729	100	0	Content		1483	727	10040376	3513158849
10057	09:22:18.143	00:00:10.056	603	-1024	-768	-1	-1	-1	-1	4	1567,156	843,9492	0,3739659	0,6090682	474,8415	3,436874	0	3	1567	844						Untertest4.avi	0	880	547	72	111	1547	729	100	0	Content		1495	733	10056998	3513175471
10074	09:22:18.160	00:00:10.073	604	-1024	-768	-1	-1	-1	-1	4	1618,892	842,1663	0,374145	0,6089859	478,1511	3,472855	0	3	1619	842						Untertest4.avi	0	880	547	72	111	1547	729	100	0	Content		1547	731	10073747	3513192220
10090	09:22:18.176	00:00:10.090	605	-1024	-768	-1	-1	-1	-1	4	1619,667	848,9423	0,3746584	0,6088404	478,154	3,587347	0	3	1620	849						Untertest4.avi	0	880	547	72	111	1547	729	100	0	Content		1548	738	10090368	3513208841
10107	09:22:18.193	00:00:10.106	606	-1024	-768	-1	-1	-1	-1	4	1575,696	827,3113	0,3746693	0,609108	476,8331	3,479737	0	3	1576	827						Untertest4.avi	0	880	547	72	111	1547	729	100	0	Content		1504	716	10106993	3513225466
10124	09:22:18.210	00:00:10.123	607	-1024	-768	-1	-1	-1	-1	4	1626,385	840,1157	0,3754681	0,6093653	479,0018	3,514487	0	3	1626	840						Untertest4.avi	0	880	547	72	111	1547	729	100	0	Content		1554	729	10123615	3513242088
10140	09:22:18.226	00:00:10.140	608	-1024	-768	-1	-1	-1	-1	4	-1024	-768	-1	-1	-1	-1	4	4	0	0						Untertest4.avi	0	880	547	72	111	1478	711	167	0	Content		-72	-111	10140364	3513258837
10157	09:22:18.243	00:00:10.156	609	-1024	-768	-1	-1	-1	-1	4	-1024	-768	-1	-1	-1	-1	4	4	0	0						Untertest4.avi	0	880	547	72	111	1478	711	167	0	Content		-72	-111	10156987	3513275460
10174	09:22:18.260	00:00:10.173	610	-1024	-768	-1	-1	-1	-1	4	-1024	-768	-1	-1	-1	-1	4	4	0	0						Untertest4.avi	0	880	547	72	111	1478	711	167	0	Content		-72	-111	10173608	3513292081
10190	09:22:18.276	00:00:10.190	611	-1024	-768	-1	-1	-1	-1	4	-1024	-768	-1	-1	-1	-1	4	4	0	0						Untertest4.avi	0	880	547	72	111	1478	711	167	0	Content		-72	-111	10190291	3513308764
10207	09:22:18.293	00:00:10.206	612	-1024	-768	-1	-1	-1	-1	4	-1024	-768	-1	-1	-1	-1	4	4	0	0						Untertest4.avi	0	880	547	72	111	1478	711	167	0	Content		-72	-111	10206958	3513325431
10224	09:22:18.310	00:00:10.223	613	-1024	-768	-1	-1	-1	-1	4	1258,087	821,5546	0,3652333	0,610549	424,9567	2,91197	0	4	1258	822						Untertest4.avi	0	880	547	72	111	1478	711	167	0	Content		1186	711	10223603	3513342076
10240	09:22:18.326	00:00:10.240	614	-1024	-768	-1	-1	-1	-1	4	1550,241	818,2058	0,376179	0,6106994	475,2449	3,283375	0	4	1550	818						Untertest4.avi	0	880	547	72	111	1478	711	167	0	Content		1478	707	10240352	3513358825
10257	09:22:18.343	00:00:10.256	615	-1024	-768	-1	-1	-1	-1	4	1512,611	820,533	0,3938615	0,6112583	426,4659	2,960155	0	4	1513	821						Untertest4.avi	0	880	547	72	111	1478	711	167	0	Content		1441	710	10256849	3513375322
10274	09:22:18.360	00:00:10.273	616	-1024	-768	-1	-1	-1	-1	4	1612,527	824,272	0,3765634	0,6112163	477,9149	3,294971	0	4	1613	824						Untertest4.avi	0	880	547	72	111	1478	711	167	0	Content		1541	713	10273597	3513392070
10290	09:22:18.376	00:00:10.290	617	-1024	-768	-1	-1	-1	-1	4	1609,07	832,9563	0,3766446	0,6114287	477,8495	3,278298	0	4	1609	833						Untertest4.avi	0	880	547	72	111	1478	711	167	0	Content		1537	722	10290221	3513408694
10307	09:22:18.393	00:00:10.306	618	-1024	-768	-1	-1	-1	-1	4	1523,399	819,285	0,3928791	0,6118079	429,7357	2,946024	0	5	1523	819						Untertest4.avi	0	880	547	72	111	1514	719	583	0	Content		1451	708	10306968	3513425441
10324	09:22:18.410	00:00:10.323	619	-1024	-768	-1	-1	-1	-1	4	1594,208	812,9172	0,3767081	0,6118264	477,7727	3,209947	0	5	1594	813						Untertest4.avi	0	880	547	72	111	1514	719	583	0	Content		1522	702	10323717	3513442190
10340	09:22:18.426	00:00:10.340	620	-1024	-768	-1	-1	-1	-1	4	1626,385	830,5697	0,3766708	0,6119317	477,7529	3,185104	0	5	1626	831						Untertest4.avi	0	880	547	72	111	1514	719	583	0	Content		1554	720	10340215	3513458688
10357	09:22:18.443	00:00:10.356	621	-1024	-768	-1	-1	-1	-1	4	1597,733	834,0181	0,3766343	0,6119476	477,7368	3,237639	0	5	1598	834						Untertest4.avi	0	880	547	72	111	1514	719	583	0	Content		1526	723	10356961	3513475434
10374	09:22:18.460	00:00:10.373	622	-1024	-768	-1	-1	-1	-1	4	1599,211	834,2308	0,3765635	0,6120655	477,7801	3,203532	0	5	1599	834						Untertest4.avi	0	880	547	72	111	1514	719	583	0	Content		1527	723	10373587	3513492060
10390	09:22:18.476	00:00:10.390	623	-1024	-768	-1	-1	-1	-1	4	1600,727	826,101	0,3764854	0,6123561	477,7712	3,236135	0	5	1601	826						Untertest4.avi	0	880	547	72	111	1514	719	583	0	Content		1529	715	10390329	3513508802
10407	09:22:18.493	00:00:10.407	624	-1024	-768	-1	-1	-1	-1	4	1448,367	823,8898	0,3949465	0,6128848	422,9501	2,795793	0	5	1448	824						Untertest4.avi	0	880	547	72	111	1514	719	583	0	Content		1376	713	10407082	3513525555
10424	09:22:18.510	00:00:10.423	625	-1024	-768	-1	-1	-1	-1	4	1588,024	834,9373	0,3763104	0,612861	477,5321	3,198934	0	5	1588	835						Untertest4.avi	0	880	547	72	111	1514	719	583	0	Content		1516	724	10423707	3513542180
10440	09:22:18.526	00:00:10.440	626	-1024	-768	-1	-1	-1	-1	4	1614,273	833,6167	0,3762439	0,6129443	477,5197	3,141166	0	5	1614	834						Untertest4.avi	0	880	547	72	111	1514	719	583	0	Content		1542	723	10440201	3513558674
10457	09:22:18.543	00:00:10.456	627	-1024	-768	-1	-1	-1	-1	4	1624,634	841,4188	0,3761395	0,6130281	477,574	3,207222	0	5	1625	841						Untertest4.avi	0	880	547	72	111	1514	719	583	0	Content		1553	730	10456824	3513575297
10473	09:22:18.559	00:00:10.473	628	-1024	-768	-1	-1	-1	-1	4	1608,18	828,7108	0,3760057	0,6131786	477,5858	3,221346	0	5	1608	829						Untertest4.avi	0	880	547	72	111	1514	719	583	0	Content		1536	718	10473451	3513591924
10490	09:22:18.576	00:00:10.490	629	-1024	-768	-1	-1	-1	-1	4	1488,663	824,974	0,393683	0,6135556	424,8677	2,905592	0	5	1489	825						Untertest4.avi	0	880	547	72	111	1514	719	583	0	Content		1417	714	10490311	3513608784
10507	09:22:18.593	00:00:10.506	630	-1024	-768	-1	-1	-1	-1	4	1604,714	830,4323	0,3757724	0,6135069	477,6169	3,237204	0	5	1605	830						Untertest4.avi	0	880	547	72	111	1514	719	583	0	Content		1533	719	10506943	3513625416
10524	09:22:18.610	00:00:10.523	631	-1024	-768	-1	-1	-1	-1	4	1566,929	830,2568	0,3757427	0,6135906	477,6455	3,197786	0	5	1567	830						Untertest4.avi	0	880	547	72	111	1514	719	583	0	Content		1495	719	10523691	3513642164
10540	09:22:18.626	00:00:10.540	632	-1024	-768	-1	-1	-1	-1	4	1450,845	815,3337	0,3936393	0,6138079	424,7671	2,87019	0	5	1451	815						Untertest4.avi	0	880	547	72	111	1514	719	583	0	Content		1379	704	10540065	3513658538
10557	09:22:18.643	00:00:10.556	633	-1024	-768	-1	-1	-1	-1	4	1477,2	816,9292	0,3939137	0,6138856	423,8918	2,941876	0	5	1477	817						Untertest4.avi	0	880	547	72	111	1514	719	583	0	Content		1405	706	10556688	3513675161
10573	09:22:18.659	00:00:10.573	634	-1024	-768	-1	-1	-1	-1	4	1597,949	829,2186	0,3755891	0,6137488	477,7095	3,199634	0	5	1598	829						Untertest4.avi	0	880	547	72	111	1514	719	583	0	Content		1526	718	10573436	3513691909
10590	09:22:18.676	00:00:10.590	635	-1024	-768	-1	-1	-1	-1	4	1555,518	823,1506	0,3754238	0,6138437	477,6869	3,249119	0	5	1556	823						Untertest4.avi	0	880	547	72	111	1514	719	583	0	Content		1484	712	10590310	3513708783
10607	09:22:18.693	00:00:10.606	636	-1024	-768	-1	-1	-1	-1	4	1639,035	832,0597	0,3749262	0,6139908	477,6837	3,262789	0	5	1639	832						Untertest4.avi	0	880	547	72	111	1514	719	583	0	Content		1567	721	10606933	3513725406
10624	09:22:18.710	00:00:10.623	637	-1024	-768	-1	-1	-1	-1	4	1587,979	831,5248	0,3752517	0,6137409	477,6535	3,287862	0	5	1588	832						Untertest4.avi	0	880	547	72	111	1514	719	583	0	Content		1516	721	10623545	3513742018
10640	09:22:18.726	00:00:10.640	638	-1024	-768	-1	-1	-1	-1	4	1568,775	830,1127	0,3751811	0,6135588	477,6912	3,257915	0	5	1569	830						Untertest4.avi	0	880	547	72	111	1514	719	583	0	Content		1497	719	10640054	3513758527
10657	09:22:18.743	00:00:10.656	639	-1024	-768	-1	-1	-1	-1	4	1571,82	830,9115	0,3751319	0,6134025	477,7092	3,280185	0	5	1572	831						Untertest4.avi	0	880	547	72	111	1514	719	583	0	Content		1500	720	10656678	3513775151
10673	09:22:18.759	00:00:10.673	640	-1024	-768	-1	-1	-1	-1	4	1558,003	827,1216	0,3750047	0,6133012	477,6849	3,280595	0	5	1558	827						Untertest4.avi	0	880	547	72	111	1514	719	583	0	Content		1486	716	10673301	3513791774
10690	09:22:18.776	00:00:10.690	641	-1024	-768	-1	-1	-1	-1	4	1584,101	823,8749	0,3750018	0,6131725	477,8203	3,312956	0	5	1584	824						Untertest4.avi	0	880	547	72	111	1514	719	583	0	Content		1512	713	10690166	3513808639
10707	09:22:18.793	00:00:10.706	642	-1024	-768	-1	-1	-1	-1	4	1462,164	830,8867	0,3921852	0,6131858	426,7426	2,974488	0	5	1462	831						Untertest4.avi	0	880	547	72	111	1514	719	583	0	Content		1390	720	10706795	3513825268
10724	09:22:18.810	00:00:10.723	643	-1024	-768	-1	-1	-1	-1	4	1594,218	833,4707	0,3749873	0,6131409	477,6972	3,295836	0	5	1594	833						Untertest4.avi	0	880	547	72	111	1514	719	583	0	Content		1522	722	10723543	3513842016
10740	09:22:18.826	00:00:10.739	644	-1024	-768	-1	-1	-1	-1	4	1572,745	823,7855	0,3749019	0,613324	477,6458	3,318516	0	5	1573	824						Untertest4.avi	0	880	547	72	111	1514	719	583	0	Content		1501	713	10739916	3513858389
10757	09:22:18.843	00:00:10.756	645	-1024	-768	-1	-1	-1	-1	4	1502,162	823,6102	0,3918524	0,6134267	427,5581	3,007598	0	5	1502	824						Untertest4.avi	0	880	547	72	111	1514	719	583	0	Content		1430	713	10756539	3513875012
10773	09:22:18.859	00:00:10.773	646	-1024	-768	-1	-1	-1	-1	4	1580,082	826,5946	0,3749197	0,6129968	477,7023	3,320413	0	5	1580	827						Untertest4.avi	0	880	547	72	111	1514	719	583	0	Content		1508	716	10773298	3513891771
10790	09:22:18.876	00:00:10.790	647	-1024	-768	-1	-1	-1	-1	4	1564,039	833,1274	0,3749182	0,6128013	477,6114	3,330808	0	5	1564	833						Untertest4.avi	0	880	547	72	111	1514	719	583	0	Content		1492	722	10790157	3513908630
10807	09:22:18.893	00:00:10.806	648	-1024	-768	-1	-1	-1	-1	4	1719,986	834,8377	0,3750806	0,6128639	477,61	3,432985	0	5	1720	835						Untertest4.avi	0	880	547	72	111	1514	719	583	0	Content		1648	724	10806771	3513925244
10823	09:22:18.909	00:00:10.823	649	-1024	-768	-1	-1	-1	-1	4	1646,19	834,0291	0,3755182	0,612624	477,4438	3,380972	0	5	1646	834						Untertest4.avi	0	880	547	72	111	1514	719	583	0	Content		1574	723	10823398	3513941871
10840	09:22:18.926	00:00:10.839	650	-1024	-768	-1	-1	-1	-1	4	1629,021	830,3008	0,3755618	0,6124954	477,4026	3,364394	0	5	1629	830						Untertest4.avi	0	880	547	72	111	1514	719	583	0	Content		1557	719	10839899	3513958372
10857	09:22:18.943	00:00:10.856	651	-1024	-768	-1	-1	-1	-1	4	1617,212	832,5347	0,3755914	0,6124349	477,3617	3,373929	0	5	1617	833						Untertest4.avi	0	880	547	72	111	1514	719	583	0	Content		1545	722	10856522	3513974995
10873	09:22:18.959	00:00:10.873	652	-1024	-768	-1	-1	-1	-1	4	1544,262	832,6434	0,379261	0,6124931	465,0716	3,322456	0	5	1544	833						Untertest4.avi	0	880	547	72	111	1514	719	583	0	Content		1472	722	10873279	3513991752
10890	09:22:18.976	00:00:10.890	653	-1024	-768	-1	-1	-1	-1	4	1268,719	861,8639	0,3775935	0,6126996	476,0326	3,322567	0	6	1269	862						Untertest4.avi	0	880	547	72	111	940	780	300	0	Content		1197	751	10890008	3514008481
10907	09:22:18.993	00:00:10.906	654	-1024	-768	-1	-1	-1	-1	4	1054,948	898,9257	0,379823	0,6132379	475,8348	3,287719	0	6	1055	899						Untertest4.avi	0	880	547	72	111	940	780	300	0	Content		983	788	10906638	3514025111
10923	09:22:19.009	00:00:10.923	655	-1024	-768	-1	-1	-1	-1	4	958,5585	913,2682	0,3807118	0,6134768	475,6136	3,302463	0	6	959	913						Untertest4.avi	0	880	547	72	111	940	780	300	0	Content		887	802	10923378	3514041851
10940	09:22:19.026	00:00:10.939	656	-1024	-768	-1	-1	-1	-1	4	963,1401	908,2809	0,3804924	0,6136514	475,6616	3,286095	0	6	963	908						Untertest4.avi	0	880	547	72	111	940	780	300	0	Content		891	797	10939759	3514058232
10956	09:22:19.042	00:00:10.956	657	1158,928	870,5818	0,5303648	0,6196576	482,8517	3,419447	0	998,8354	920,5117	0,3805247	0,6138439	475,6551	3,351918	0	6	1079	896						Untertest4.avi	0	880	547	72	111	940	780	300	0	Content		1007	785	10956380	3514074853
10973	09:22:19.059	00:00:10.973	658	1119,756	865,6764	0,5300519	0,6197317	483,497	3,425441	0	997,4387	920,494	0,3755715	0,6139692	490,9198	3,406435	0	6	1059	893						Untertest4.avi	0	880	547	72	111	940	780	300	0	Content		987	782	10973128	3514091601
10990	09:22:19.076	00:00:10.990	659	1141,73	876,9578	0,5299371	0,61982	483,1449	3,456909	0	948,693	904,4558	0,3798012	0,6141635	475,6418	3,285046	0	6	1045	891						Untertest4.avi	0	880	547	72	111	940	780	300	0	Content		973	780	10990001	3514108474
11007	09:22:19.093	00:00:11.006	660	1142,121	881,8845	0,5300739	0,6202382	481,0787	3,385477	0	937,2996	905,431	0,3795596	0,6144885	475,6025	3,248075	0	6	1040	894						Untertest4.avi	0	880	547	72	111	940	780	300	0	Content		968	783	11006502	3514124975
11023	09:22:19.109	00:00:11.023	661	1062,47	868,1971	0,5345147	0,6205706	461,0148	3,317136	0	937,0677	900,7542	0,3792738	0,6149189	475,5699	3,252576	0	6	1000	884						Untertest4.avi	0	880	547	72	111	940	780	300	0	Content		928	773	11023000	3514141473
11040	09:22:19.126	00:00:11.039	662	1077,866	870,7798	0,5343245	0,6210406	460,8794	3,323303	0	938,8234	907,7471	0,3790332	0,615211	475,6763	3,255095	0	6	1008	889						Untertest4.avi	0	880	547	72	111	940	780	300	0	Content		936	778	11039747	3514158220
11056	09:22:19.142	00:00:11.056	663	1073,676	868,5621	0,5342169	0,6212637	461,0543	3,353115	0	960,8554	908,8949	0,3748926	0,6156174	489,0191	3,349042	0	6	1017	889						Untertest4.avi	0	880	547	72	111	940	780	300	0	Content		945	778	11056373	3514174846
11073	09:22:19.159	00:00:11.072	664	1077,672	863,8841	0,5341536	0,6215638	461,0833	3,38498	0	947,0329	919,722	0,3788102	0,615847	475,6187	3,290555	0	6	1012	892						Untertest4.avi	0	880	547	72	111	940	780	300	0	Content		940	781	11072995	3514191468
11090	09:22:19.176	00:00:11.089	665	1066,053	853,1131	0,5339814	0,621933	461,1236	3,297514	0	943,5458	917,9164	0,3787019	0,6163639	475,7679	3,280433	0	6	1005	886						Untertest4.avi	0	880	547	72	111	940	780	300	0	Content		933	775	11089619	3514208092
11106	09:22:19.192	00:00:11.106	666	1072,567	858,5511	0,5337287	0,6222493	461,2923	3,338547	0	942,183	910,6292	0,3784303	0,6168277	475,8767	3,319674	0	6	1007	885						Untertest4.avi	0	880	547	72	111	940	780	300	0	Content		935	774	11106258	3514224731
11123	09:22:19.209	00:00:11.122	667	1070,343	870,673	0,5334697	0,6225477	461,191	3,373583	0	968,072	904,4863	0,3783245	0,6174472	475,8702	3,292223	0	6	1019	888						Untertest4.avi	0	880	547	72	111	940	780	300	0	Content		947	777	11122994	3514241467
11140	09:22:19.226	00:00:11.139	668	1065,592	862,8044	0,5332143	0,6228053	461,4143	3,381348	0	936,2271	909,9791	0,3779458	0,6177165	475,9411	3,266438	0	6	1001	886						Untertest4.avi	0	880	547	72	111	940	780	300	0	Content		929	775	11139616	3514258089
11156	09:22:19.242	00:00:11.156	669	1081,776	880,4506	0,5330459	0,623091	461,432	3,33212	0	934,9542	905,4302	0,3777788	0,618258	475,881	3,267309	0	6	1008	893						Untertest4.avi	0	880	547	72	111	940	780	300	0	Content		936	782	11156364	3514274837
11173	09:22:19.259	00:00:11.172	670	1063,376	867,5857	0,5328768	0,6235332	461,5919	3,344329	0	935,519	913,9359	0,3776213	0,6187926	476,1083	3,308926	0	6	999	891						Untertest4.avi	0	880	547	72	111	940	780	300	0	Content		927	780	11172987	3514291460
11190	09:22:19.276	00:00:11.189	671	1074,677	864,4098	0,5328135	0,6241286	461,5632	3,352267	0	978,8318	926,1907	0,3724822	0,6195379	493,0979	3,40789	0	7	1027	895						Untertest4.avi	0	880	547	72	111	847	827	100	0	Content		955	784	11189610	3514308083
11206	09:22:19.292	00:00:11.206	672	1027,634	879,0791	0,5332462	0,6251489	461,9748	3,328251	0	878,9245	937,7363	0,3780342	0,6206907	476,0741	3,290885	0	7	953	908						Untertest4.avi	0	880	547	72	111	847	827	100	0	Content		881	797	11206246	3514324719
11223	09:22:19.309	00:00:11.222	673	1059,348	962,3839	0,5456246	0,6262537	503,8091	3,68474	0	778,6364	975,4067	0,3795363	0,6221017	476,0741	3,352987	0	7	919	969						Untertest4.avi	0	880	547	72	111	847	827	100	0	Content		847	858	11222982	3514341455
11240	09:22:19.326	00:00:11.239	674	-1024	-768	-1	-1	-1	-1	4	-1024	-768	-1	-1	-1	-1	4	7	0	0						Untertest4.avi	0	880	547	72	111	847	827	100	0	Content		-72	-111	11239605	3514358078
11256	09:22:19.342	00:00:11.256	675	794,2348	907,7205	0,5346425	0,6287974	461,9748	3,601076	0	-1024	-768	-1	-1	-1	-1	4	7	794	908						Untertest4.avi	0	880	547	72	111	847	827	100	0	Content		722	797	11256245	3514374718
11273	09:22:19.359	00:00:11.272	676	-1024	-768	-1	-1	-1	-1	4	719,3991	1012,135	0,3847565	0,6246296	504,5219	3,592977	0	7	719	1012						Untertest4.avi	0	880	547	72	111	847	827	100	0	Content		647	901	11272853	3514391326
11290	09:22:19.376	00:00:11.289	677	-1024	-768	-1	-1	-1	-1	4	-1024	-768	-1	-1	-1	-1	4		0	0						Untertest4.avi	0	880	547	72	111				0	Content		-72	-111	11289604	3514408077
11306	09:22:19.392	00:00:11.306	678	-1024	-768	-1	-1	-1	-1	4	-1024	-768	-1	-1	-1	-1	4		0	0						Untertest4.avi	0	880	547	72	111				0	Content		-72	-111	11306240	3514424713
11323	09:22:19.409	00:00:11.322	679	-1024	-768	-1	-1	-1	-1	4	-1024	-768	-1	-1	-1	-1	4		0	0						Untertest4.avi	0	880	547	72	111				0	Content		-72	-111	11322850	3514441323
11339	09:22:19.425	00:00:11.339	680	-1024	-768	-1	-1	-1	-1	4	-1024	-768	-1	-1	-1	-1	4		0	0						Untertest4.avi	0	880	547	72	111				0	Content		-72	-111	11339474	3514457947
11356	09:22:19.442	00:00:11.356	681	-1024	-768	-1	-1	-1	-1	4	-1024	-768	-1	-1	-1	-1	4		0	0						Untertest4.avi	0	880	547	72	111				0	Content		-72	-111	11356237	3514474710
11373	09:22:19.459	00:00:11.372	682	-1024	-768	-1	-1	-1	-1	4	-1024	-768	-1	-1	-1	-1	4		0	0						Untertest4.avi	0	880	547	72	111				0	Content		-72	-111	11372843	3514491316
11389	09:22:19.475	00:00:11.389	683	-1024	-768	-1	-1	-1	-1	4	-1024	-768	-1	-1	-1	-1	4		0	0						Untertest4.avi	0	880	547	72	111				0	Content		-72	-111	11389467	3514507940
11406	09:22:19.492	00:00:11.406	684	-1024	-768	-1	-1	-1	-1	4	-1024	-768	-1	-1	-1	-1	4		0	0						Untertest4.avi	0	880	547	72	111				0	Content		-72	-111	11406088	3514524561
11423	09:22:19.509	00:00:11.422	685	-1024	-768	-1	-1	-1	-1	4	-1024	-768	-1	-1	-1	-1	4		0	0						Untertest4.avi	0	880	547	72	111				0	Content		-72	-111	11422838	3514541311
11439	09:22:19.525	00:00:11.439	686	-1024	-768	-1	-1	-1	-1	4	-1024	-768	-1	-1	-1	-1	4		0	0						Untertest4.avi	0	880	547	72	111				0	Content		-72	-111	11439461	3514557934
11456	09:22:19.542	00:00:11.456	687	-1024	-768	-1	-1	-1	-1	4	-1024	-768	-1	-1	-1	-1	4		0	0						Untertest4.avi	0	880	547	72	111				0	Content		-72	-111	11456369	3514574842
11473	09:22:19.559	00:00:11.473	688	-1024	-768	-1	-1	-1	-1	4	-1024	-768	-1	-1	-1	-1	4		0	0						Untertest4.avi	0	880	547	72	111				0	Content		-72	-111	11473036	3514591509
11490	09:22:19.576	00:00:11.489	689	-1024	-768	-1	-1	-1	-1	4	-1024	-768	-1	-1	-1	-1	4		0	0						Untertest4.avi	0	880	547	72	111				0	Content		-72	-111	11489898	3514608371
11506	09:22:19.592	00:00:11.506	690	-1024	-768	-1	-1	-1	-1	4	-1024	-768	-1	-1	-1	-1	4		0	0						Untertest4.avi	0	880	547	72	111				0	Content		-72	-111	11506077	3514624550
11523	09:22:19.609	00:00:11.522	691	-1024	-768	-1	-1	-1	-1	4	-1024	-768	-1	-1	-1	-1	4		0	0						Untertest4.avi	0	880	547	72	111				0	Content		-72	-111	11522699	3514641172
11539	09:22:19.625	00:00:11.539	692	-1024	-768	-1	-1	-1	-1	4	-1024	-768	-1	-1	-1	-1	4		0	0						Untertest4.avi	0	880	547	72	111				0	Content		-72	-111	11539444	3514657917
11556	09:22:19.642	00:00:11.556	693	-1024	-768	-1	-1	-1	-1	4	-1024	-768	-1	-1	-1	-1	4		0	0						Untertest4.avi	0	880	547	72	111				0	Content		-72	-111	11556065	3514674538
11573	09:22:19.659	00:00:11.572	694	-1024	-768	-1	-1	-1	-1	4	-1024	-768	-1	-1	-1	-1	4		0	0						Untertest4.avi	0	880	547	72	111				0	Content		-72	-111	11572924	3514691397
11589	09:22:19.675	00:00:11.589	695	-1024	-768	-1	-1	-1	-1	4	-1024	-768	-1	-1	-1	-1	4		0	0						Untertest4.avi	0	880	547	72	111				0	Content		-72	-111	11589308	3514707781
11606	09:22:19.692	00:00:11.606	696	-1024	-768	-1	-1	-1	-1	4	-1024	-768	-1	-1	-1	-1	4		0	0						Untertest4.avi	0	880	547	72	111				0	Content		-72	-111	11606057	3514724530
11623	09:22:19.709	00:00:11.622	697	-1024	-768	-1	-1	-1	-1	4	-1024	-768	-1	-1	-1	-1	4		0	0						Untertest4.avi	0	880	547	72	111				0	Content		-72	-111	11622804	3514741277
11639	09:22:19.725	00:00:11.639	698	-1024	-768	-1	-1	-1	-1	4	-1024	-768	-1	-1	-1	-1	4		0	0						Untertest4.avi	0	880	547	72	111				0	Content		-72	-111	11639426	3514757899
11656	09:22:19.742	00:00:11.656	699	-1024	-768	-1	-1	-1	-1	4	-1024	-768	-1	-1	-1	-1	4		0	0						Untertest4.avi	0	880	547	72	111				0	Content		-72	-111	11656179	3514774652
11673	09:22:19.759	00:00:11.672	700	-1024	-768	-1	-1	-1	-1	4	-1024	-768	-1	-1	-1	-1	4		0	0						Untertest4.avi	0	880	547	72	111				0	Content		-72	-111	11672672	3514791145
11689	09:22:19.775	00:00:11.689	701	-1024	-768	-1	-1	-1	-1	4	-1024	-768	-1	-1	-1	-1	4		0	0						Untertest4.avi	0	880	547	72	111				0	Content		-72	-111	11689356	3514807829
11706	09:22:19.792	00:00:11.706	702	-1024	-768	-1	-1	-1	-1	4	-1024	-768	-1	-1	-1	-1	4		0	0						Untertest4.avi	0	880	547	72	111				0	Content		-72	-111	11706023	3514824496
11723	09:22:19.809	00:00:11.722	703	-1024	-768	-1	-1	-1	-1	4	-1024	-768	-1	-1	-1	-1	4		0	0						Untertest4.avi	0	880	547	72	111				0	Content		-72	-111	11722671	3514841144
11739	09:22:19.825	00:00:11.739	704	-1024	-768	-1	-1	-1	-1	4	-1024	-768	-1	-1	-1	-1	4		0	0						Untertest4.avi	0	880	547	72	111				0	Content		-72	-111	11739287	3514857760
11756	09:22:19.842	00:00:11.755	705	-1024	-768	-1	-1	-1	-1	4	-1024	-768	-1	-1	-1	-1	4		0	0						Untertest4.avi	0	880	547	72	111				0	Content		-72	-111	11755954	3514874427
11773	09:22:19.859	00:00:11.772	706	-1024	-768	-1	-1	-1	-1	4	-1024	-768	-1	-1	-1	-1	4		0	0						Untertest4.avi	0	880	547	72	111				0	Content		-72	-111	11772538	3514891011
11790	09:22:19.876	00:00:11.789	707	-1024	-768	-1	-1	-1	-1	4	-1024	-768	-1	-1	-1	-1	4		0	0						Untertest4.avi	0	880	547	72	111				0	Content		-72	-111	11789659	3514908132
11806	09:22:19.892	00:00:11.806	708	-1024	-768	-1	-1	-1	-1	4	-1024	-768	-1	-1	-1	-1	4		0	0						Untertest4.avi	0	880	547	72	111				0	Content		-72	-111	11806408	3514924881
11823	09:22:19.909	00:00:11.822	709	-1024	-768	-1	-1	-1	-1	4	-1024	-768	-1	-1	-1	-1	4		0	0						Untertest4.avi	0	880	547	72	111				0	Content		-72	-111	11822531	3514941004
11839	09:22:19.925	00:00:11.839	710	-1024	-768	-1	-1	-1	-1	4	-1024	-768	-1	-1	-1	-1	4		0	0						Untertest4.avi	0	880	547	72	111				0	Content		-72	-111	11839157	3514957630
11856	09:22:19.942	00:00:11.855	711	-1024	-768	-1	-1	-1	-1	4	-1024	-768	-1	-1	-1	-1	4		0	0						Untertest4.avi	0	880	547	72	111				0	Content		-72	-111	11855772	3514974245
11873	09:22:19.959	00:00:11.872	712	-1024	-768	-1	-1	-1	-1	4	-1024	-768	-1	-1	-1	-1	4		0	0						Untertest4.avi	0	880	547	72	111				0	Content		-72	-111	11872519	3514990992
11889	09:22:19.975	00:00:11.889	713	-1024	-768	-1	-1	-1	-1	4	-1024	-768	-1	-1	-1	-1	4		0	0						Untertest4.avi	0	880	547	72	111				0	Content		-72	-111	11889016	3515007489
11906	09:22:19.992	00:00:11.906	714	-1024	-768	-1	-1	-1	-1	4	-1024	-768	-1	-1	-1	-1	4		0	0						Untertest4.avi	0	880	547	72	111				0	Content		-72	-111	11906206	3515024679
11924	09:22:20.010	00:00:11.923	715	-1024	-768	-1	-1	-1	-1	4	-1024	-768	-1	-1	-1	-1	4		0	0						Untertest4.avi	0	880	547	72	111				0	Content		-72	-111	11923578	3515042051
11941	09:22:20.027	00:00:11.940	716	-1024	-768	-1	-1	-1	-1	4	-1024	-768	-1	-1	-1	-1	4		0	0						Untertest4.avi	0	880	547	72	111				0	Content		-72	-111	11940952	3515059425
11956	09:22:20.042	00:00:11.955	717	-1024	-768	-1	-1	-1	-1	4	-1024	-768	-1	-1	-1	-1	4		0	0						Untertest4.avi	0	880	547	72	111				0	Content		-72	-111	11955753	3515074226
11972	09:22:20.058	00:00:11.972	718	-1024	-768	-1	-1	-1	-1	4	-1024	-768	-1	-1	-1	-1	4		0	0						Untertest4.avi	0	880	547	72	111				0	Content		-72	-111	11972373	3515090846
11989	09:22:20.075	00:00:11.989	719	-1024	-768	-1	-1	-1	-1	4	-1024	-768	-1	-1	-1	-1	4		0	0						Untertest4.avi	0	880	547	72	111				0	Content		-72	-111	11989121	3515107594
12006	09:22:20.092	00:00:12.005	720	-1024	-768	-1	-1	-1	-1	4	-1024	-768	-1	-1	-1	-1	4		0	0						Untertest4.avi	0	880	547	72	111				0	Content		-72	-111	12005741	3515124214
12022	09:22:20.108	00:00:12.022	721	-1024	-768	-1	-1	-1	-1	4	-1024	-768	-1	-1	-1	-1	4		0	0						Untertest4.avi	0	880	547	72	111				0	Content		-72	-111	12022361	3515140834
12039	09:22:20.125	00:00:12.038	722	-1024	-768	-1	-1	-1	-1	4	-1024	-768	-1	-1	-1	-1	4		0	0						Untertest4.avi	0	880	547	72	111				0	Content		-72	-111	12038985	3515157458
12056	09:22:20.142	00:00:12.056	723	-1024	-768	-1	-1	-1	-1	4	-1024	-768	-1	-1	-1	-1	4		0	0						Untertest4.avi	0	880	547	72	111				0	Content		-72	-111	12056067	3515174540
12073	09:22:20.159	00:00:12.073	724	-1024	-768	-1	-1	-1	-1	4	-1024	-768	-1	-1	-1	-1	4		0	0						Untertest4.avi	0	880	547	72	111				0	Content		-72	-111	12073427	3515191900
12091	09:22:20.177	00:00:12.090	725	-1024	-768	-1	-1	-1	-1	4	-1024	-768	-1	-1	-1	-1	4		0	0						Untertest4.avi	0	880	547	72	111				0	Content		-72	-111	12090675	3515209148
12106	09:22:20.192	00:00:12.105	726	-1024	-768	-1	-1	-1	-1	4	-1024	-768	-1	-1	-1	-1	4		0	0						Untertest4.avi	0	880	547	72	111				0	Content		-72	-111	12105600	3515224073
12122	09:22:20.208	00:00:12.122	727	-1024	-768	-1	-1	-1	-1	4	-1024	-768	-1	-1	-1	-1	4		0	0						Untertest4.avi	0	880	547	72	111				0	Content		-72	-111	12122224	3515240697
12139	09:22:20.225	00:00:12.138	728	-1024	-768	-1	-1	-1	-1	4	-1024	-768	-1	-1	-1	-1	4		0	0						Untertest4.avi	0	880	547	72	111				0	Content		-72	-111	12138971	3515257444
12156	09:22:20.242	00:00:12.155	729	-1024	-768	-1	-1	-1	-1	4	-1024	-768	-1	-1	-1	-1	4		0	0						Untertest4.avi	0	880	547	72	111				0	Content		-72	-111	12155592	3515274065
12172	09:22:20.258	00:00:12.172	730	-1024	-768	-1	-1	-1	-1	4	-1024	-768	-1	-1	-1	-1	4		0	0						Untertest4.avi	0	880	547	72	111				0	Content		-72	-111	12172216	3515290689
12189	09:22:20.275	00:00:12.188	731	-1024	-768	-1	-1	-1	-1	4	-1024	-768	-1	-1	-1	-1	4		0	0						Untertest4.avi	0	880	547	72	111				0	Content		-72	-111	12188837	3515307310
12206	09:22:20.292	00:00:12.206	732	-1024	-768	-1	-1	-1	-1	4	-1024	-768	-1	-1	-1	-1	4		0	0						Untertest4.avi	0	880	547	72	111				0	Content		-72	-111	12206044	3515324517
12223	09:22:20.309	00:00:12.223	733	-1024	-768	-1	-1	-1	-1	4	-1024	-768	-1	-1	-1	-1	4		0	0						Untertest4.avi	0	880	547	72	111				0	Content		-72	-111	12223402	3515341875
12241	09:22:20.327	00:00:12.240	734	-1024	-768	-1	-1	-1	-1	4	-1024	-768	-1	-1	-1	-1	4		0	0						Untertest4.avi	0	880	547	72	111				0	Content		-72	-111	12240649	3515359122
12255	09:22:20.341	00:00:12.255	735	-1024	-768	-1	-1	-1	-1	4	-1024	-768	-1	-1	-1	-1	4		0	0						Untertest4.avi	0	880	547	72	111				0	Content		-72	-111	12255452	3515373925
12272	09:22:20.358	00:00:12.272	736	-1024	-768	-1	-1	-1	-1	4	-1024	-768	-1	-1	-1	-1	4		0	0						Untertest4.avi	0	880	547	72	111				0	Content		-72	-111	12272203	3515390676
12289	09:22:20.375	00:00:12.288	737	-1024	-768	-1	-1	-1	-1	4	-1024	-768	-1	-1	-1	-1	4		0	0						Untertest4.avi	0	880	547	72	111				0	Content		-72	-111	12288824	3515407297
12305	09:22:20.391	00:00:12.305	738	-1024	-768	-1	-1	-1	-1	4	-1024	-768	-1	-1	-1	-1	4		0	0						Untertest4.avi	0	880	547	72	111				0	Content		-72	-111	12305442	3515423915
12322	09:22:20.408	00:00:12.322	739	-1024	-768	-1	-1	-1	-1	4	-1024	-768	-1	-1	-1	-1	4		0	0						Untertest4.avi	0	880	547	72	111				0	Content		-72	-111	12322311	3515440784
12339	09:22:20.425	00:00:12.339	740	-1024	-768	-1	-1	-1	-1	4	-1024	-768	-1	-1	-1	-1	4		0	0						Untertest4.avi	0	880	547	72	111				0	Content		-72	-111	12339259	3515457732
12356	09:22:20.442	00:00:12.355	741	-1024	-768	-1	-1	-1	-1	4	-1024	-768	-1	-1	-1	-1	4		0	0						Untertest4.avi	0	880	547	72	111				0	Content		-72	-111	12355811	3515474284
12372	09:22:20.458	00:00:12.372	742	-1024	-768	-1	-1	-1	-1	4	-1024	-768	-1	-1	-1	-1	4		0	0						Untertest4.avi	0	880	547	72	111				0	Content		-72	-111	12372436	3515490909
12389	09:22:20.475	00:00:12.389	743	1155,694	917,1351	0,5579455	0,6926296	514,4379	3,473885	0	951,2249	957,913	0,3999023	0,6913548	511,2198	3,385769	0	8	1053	938						Untertest4.avi	0	880	547	72	111	1012	829	167	0	Content		981	827	12389184	3515507657
12406	09:22:20.492	00:00:12.406	744	1166,792	917,0634	0,557445	0,6936806	509,0477	3,453355	0	980,5068	959,9708	0,3977643	0,6919572	495,193	3,244846	0	8	1074	939						Untertest4.avi	0	880	547	72	111	1012	829	167	0	Content		1002	828	12406012	3515524485
12423	09:22:20.509	00:00:12.422	745	1167,867	929,3826	0,5586731	0,6943666	510,3122	3,48568	0	972,374	949,1841	0,3984944	0,6922341	495,0556	3,26968	0	8	1070	939						Untertest4.avi	0	880	547	72	111	1012	829	167	0	Content		998	828	12422557	3515541030
12439	09:22:20.525	00:00:12.439	746	1174,386	941,4897	0,5606626	0,6946806	514,8945	3,521962	0	972,4774	951,5438	0,3993242	0,692219	494,9016	3,260474	0	8	1073	947						Untertest4.avi	0	880	547	72	111	1012	829	167	0	Content		1001	836	12439180	3515557653
12456	09:22:20.542	00:00:12.455	747	1172,087	934,4596	0,5604489	0,6953417	509,643	3,467075	0	972,8002	953,3408	0,4002072	0,6920735	494,9663	3,2746	0	8	1072	944						Untertest4.avi	0	880	547	72	111	1012	829	167	0	Content		1000	833	12455677	3515574150
12473	09:22:20.559	00:00:12.472	748	1194,498	949,9468	0,5615855	0,6957504	511,1927	3,44273	0	992,5717	963,4977	0,4009014	0,6918337	494,8116	3,294522	0	8	1094	957						Untertest4.avi	0	880	547	72	111	1012	829	167	0	Content		1022	846	12472666	3515591139
12489	09:22:20.575	00:00:12.488	749	1300,95	924,5623	0,5532573	0,6965207	481,6804	3,255657	0	1200,812	943,6237	0,4005639	0,6912156	494,9679	3,281034	0	8	1251	934						Untertest4.avi	0	880	547	72	111	1012	829	167	0	Content		1179	823	12488923	3515607396
12506	09:22:20.592	00:00:12.505	750	1613,474	915,4919	0,5522971	0,6966392	483,2289	3,32963	0	1566,607	973,6057	0,3998446	0,6905606	495,423	3,284145	0	8	1590	945						Untertest4.avi	0	880	547	72	111	1012	829	167	0	Content		1518	834	12505548	3515624021
12522	09:22:20.608	00:00:12.522	751	1626,364	922,1981	0,5630679	0,6971608	433,7467	3,062577	0	911,585	959,1563	0,3930784	0,6899367	495,423	3,156146	0	8	1269	941						Untertest4.avi	0	880	547	72	111	1012	829	167	0	Content		1197	830	12522170	3515640643
12539	09:22:20.625	00:00:12.539	752	1848,971	921,4219	0,5391632	0,6970535	440,4849	2,993969	0	1123,373	959,523	0,3928474	0,6897088	495,4231	2,964427	0	8	1486	940						Untertest4.avi	0	880	547	72	111	1012	829	167	0	Content		1414	829	12539167	3515657640
12556	09:22:20.642	00:00:12.555	753	-1024	-768	-1	-1	-1	-1	4	-1024	-768	-1	-1	-1	-1	4		0	0						Untertest4.avi	0	880	547	72	111				0	Content		-72	-111	12555793	3515674266
12572	09:22:20.658	00:00:12.572	754	-1024	-768	-1	-1	-1	-1	4	-1024	-768	-1	-1	-1	-1	4		0	0						Untertest4.avi	0	880	547	72	111				0	Content		-72	-111	12572417	3515690890
12589	09:22:20.675	00:00:12.589	755	-1024	-768	-1	-1	-1	-1	4	-1024	-768	-1	-1	-1	-1	4		0	0						Untertest4.avi	0	880	547	72	111				0	Content		-72	-111	12589037	3515707510
12606	09:22:20.692	00:00:12.605	756	-1024	-768	-1	-1	-1	-1	4	-1024	-768	-1	-1	-1	-1	4		0	0						Untertest4.avi	0	880	547	72	111				0	Content		-72	-111	12605786	3515724259
12622	09:22:20.708	00:00:12.622	757	-1024	-768	-1	-1	-1	-1	4	-1024	-768	-1	-1	-1	-1	4		0	0						Untertest4.avi	0	880	547	72	111				0	Content		-72	-111	12622410	3515740883
12639	09:22:20.725	00:00:12.639	758	-1024	-768	-1	-1	-1	-1	4	-1024	-768	-1	-1	-1	-1	4		0	0						Untertest4.avi	0	880	547	72	111				0	Content		-72	-111	12639034	3515757507
12656	09:22:20.742	00:00:12.655	759	-1024	-768	-1	-1	-1	-1	4	-1024	-768	-1	-1	-1	-1	4		0	0						Untertest4.avi	0	880	547	72	111				0	Content		-72	-111	12655653	3515774126
12672	09:22:20.758	00:00:12.672	760	-1024	-768	-1	-1	-1	-1	4	-1024	-768	-1	-1	-1	-1	4		0	0						Untertest4.avi	0	880	547	72	111				0	Content		-72	-111	12672403	3515790876
12689	09:22:20.775	00:00:12.689	761	-1024	-768	-1	-1	-1	-1	4	-1024	-768	-1	-1	-1	-1	4		0	0						Untertest4.avi	0	880	547	72	111				0	Content		-72	-111	12689026	3515807499
12706	09:22:20.792	00:00:12.705	762	-1024	-768	-1	-1	-1	-1	4	-1024	-768	-1	-1	-1	-1	4		0	0						Untertest4.avi	0	880	547	72	111				0	Content		-72	-111	12705648	3515824121
12722	09:22:20.808	00:00:12.722	763	-1024	-768	-1	-1	-1	-1	4	-1024	-768	-1	-1	-1	-1	4		0	0						Untertest4.avi	0	880	547	72	111				0	Content		-72	-111	12722395	3515840868
12739	09:22:20.825	00:00:12.739	764	-1024	-768	-1	-1	-1	-1	4	-1024	-768	-1	-1	-1	-1	4		0	0						Untertest4.avi	0	880	547	72	111				0	Content		-72	-111	12739019	3515857492
12756	09:22:20.842	00:00:12.755	765	-1024	-768	-1	-1	-1	-1	4	-1024	-768	-1	-1	-1	-1	4		0	0						Untertest4.avi	0	880	547	72	111				0	Content		-72	-111	12755641	3515874114
12772	09:22:20.858	00:00:12.772	766	-1024	-768	-1	-1	-1	-1	4	-1024	-768	-1	-1	-1	-1	4		0	0						Untertest4.avi	0	880	547	72	111				0	Content		-72	-111	12772390	3515890863
12789	09:22:20.875	00:00:12.788	767	-1024	-768	-1	-1	-1	-1	4	-1024	-768	-1	-1	-1	-1	4		0	0						Untertest4.avi	0	880	547	72	111				0	Content		-72	-111	12788515	3515906988
12805	09:22:20.891	00:00:12.805	768	-1024	-768	-1	-1	-1	-1	4	-1024	-768	-1	-1	-1	-1	4		0	0						Untertest4.avi	0	880	547	72	111				0	Content		-72	-111	12805137	3515923610
12822	09:22:20.908	00:00:12.821	769	-1024	-768	-1	-1	-1	-1	4	-1024	-768	-1	-1	-1	-1	4		0	0						Untertest4.avi	0	880	547	72	111				0	Content		-72	-111	12821761	3515940234
12839	09:22:20.925	00:00:12.839	770	-1024	-768	-1	-1	-1	-1	4	-1024	-768	-1	-1	-1	-1	4		0	0						Untertest4.avi	0	880	547	72	111				0	Content		-72	-111	12839005	3515957478
12855	09:22:20.941	00:00:12.855	771	-1024	-768	-1	-1	-1	-1	4	-1024	-768	-1	-1	-1	-1	4		0	0						Untertest4.avi	0	880	547	72	111				0	Content		-72	-111	12855130	3515973603
12872	09:22:20.958	00:00:12.871	772	-1024	-768	-1	-1	-1	-1	4	-1024	-768	-1	-1	-1	-1	4		0	0						Untertest4.avi	0	880	547	72	111				0	Content		-72	-111	12871752	3515990225
12888	09:22:20.974	00:00:12.888	773	-1024	-768	-1	-1	-1	-1	4	-1024	-768	-1	-1	-1	-1	4		0	0						Untertest4.avi	0	880	547	72	111				0	Content		-72	-111	12888376	3516006849
12905	09:22:20.991	00:00:12.904	774	-1024	-768	-1	-1	-1	-1	4	-1024	-768	-1	-1	-1	-1	4		0	0						Untertest4.avi	0	880	547	72	111				0	Content		-72	-111	12904999	3516023472
12922	09:22:21.008	00:00:12.922	775	-1024	-768	-1	-1	-1	-1	4	-1024	-768	-1	-1	-1	-1	4		0	0						Untertest4.avi	0	880	547	72	111				0	Content		-72	-111	12922194	3516040667
12940	09:22:21.026	00:00:12.939	776	-1024	-768	-1	-1	-1	-1	4	-1024	-768	-1	-1	-1	-1	4		0	0						Untertest4.avi	0	880	547	72	111				0	Content		-72	-111	12939562	3516058035
12957	09:22:21.043	00:00:12.956	777	-1024	-768	-1	-1	-1	-1	4	-1024	-768	-1	-1	-1	-1	4		0	0						Untertest4.avi	0	880	547	72	111				0	Content		-72	-111	12956809	3516075282
12972	09:22:21.058	00:00:12.971	778	-1024	-768	-1	-1	-1	-1	4	-1024	-768	-1	-1	-1	-1	4		0	0						Untertest4.avi	0	880	547	72	111				0	Content		-72	-111	12971612	3516090085
12988	09:22:21.074	00:00:12.988	779	-1024	-768	-1	-1	-1	-1	4	-1024	-768	-1	-1	-1	-1	4		0	0						Untertest4.avi	0	880	547	72	111				0	Content		-72	-111	12988359	3516106832
13005	09:22:21.091	00:00:13.004	780	-1024	-768	-1	-1	-1	-1	4	-1024	-768	-1	-1	-1	-1	4		0	0						Untertest4.avi	0	880	547	72	111				0	Content		-72	-111	13004982	3516123455
13022	09:22:21.108	00:00:13.021	781	-1024	-768	-1	-1	-1	-1	4	-1024	-768	-1	-1	-1	-1	4		0	0						Untertest4.avi	0	880	547	72	111				0	Content		-72	-111	13021603	3516140076
13038	09:22:21.124	00:00:13.038	782	-1024	-768	-1	-1	-1	-1	4	-1024	-768	-1	-1	-1	-1	4		0	0						Untertest4.avi	0	880	547	72	111				0	Content		-72	-111	13038224	3516156697
13055	09:22:21.141	00:00:13.054	783	-1024	-768	-1	-1	-1	-1	4	-1024	-768	-1	-1	-1	-1	4		0	0						Untertest4.avi	0	880	547	72	111				0	Content		-72	-111	13054850	3516173323
13072	09:22:21.158	00:00:13.072	784	-1024	-768	-1	-1	-1	-1	4	-1024	-768	-1	-1	-1	-1	4		0	0						Untertest4.avi	0	880	547	72	111				0	Content		-72	-111	13072043	3516190516
13089	09:22:21.175	00:00:13.089	785	-1024	-768	-1	-1	-1	-1	4	-1024	-768	-1	-1	-1	-1	4		0	0						Untertest4.avi	0	880	547	72	111				0	Content		-72	-111	13089415	3516207888
13107	09:22:21.193	00:00:13.106	786	-1024	-768	-1	-1	-1	-1	4	-1024	-768	-1	-1	-1	-1	4		0	0						Untertest4.avi	0	880	547	72	111				0	Content		-72	-111	13106784	3516225257
13122	09:22:21.208	00:00:13.121	787	-1024	-768	-1	-1	-1	-1	4	-1024	-768	-1	-1	-1	-1	4		0	0						Untertest4.avi	0	880	547	72	111				0	Content		-72	-111	13121590	3516240063
13138	09:22:21.224	00:00:13.138	788	-1024	-768	-1	-1	-1	-1	4	-1024	-768	-1	-1	-1	-1	4		0	0						Untertest4.avi	0	880	547	72	111				0	Content		-72	-111	13138211	3516256684
13155	09:22:21.241	00:00:13.154	789	-1024	-768	-1	-1	-1	-1	4	-1024	-768	-1	-1	-1	-1	4		0	0						Untertest4.avi	0	880	547	72	111				0	Content		-72	-111	13154959	3516273432
13171	09:22:21.257	00:00:13.171	790	-1024	-768	-1	-1	-1	-1	4	-1024	-768	-1	-1	-1	-1	4		0	0						Untertest4.avi	0	880	547	72	111				0	Content		-72	-111	13171453	3516289926
13188	09:22:21.274	00:00:13.188	791	-1024	-768	-1	-1	-1	-1	4	-1024	-768	-1	-1	-1	-1	4		0	0						Untertest4.avi	0	880	547	72	111				0	Content		-72	-111	13188199	3516306672
13205	09:22:21.291	00:00:13.204	792	-1024	-768	-1	-1	-1	-1	4	-1024	-768	-1	-1	-1	-1	4		0	0						Untertest4.avi	0	880	547	72	111				0	Content		-72	-111	13204820	3516323293
13222	09:22:21.308	00:00:13.222	793	-1024	-768	-1	-1	-1	-1	4	-1024	-768	-1	-1	-1	-1	4		0	0						Untertest4.avi	0	880	547	72	111				0	Content		-72	-111	13222042	3516340515
13239	09:22:21.325	00:00:13.238	794	-1024	-768	-1	-1	-1	-1	4	-1024	-768	-1	-1	-1	-1	4		0	0						Untertest4.avi	0	880	547	72	111				0	Content		-72	-111	13238709	3516357182
13256	09:22:21.342	00:00:13.256	795	-1024	-768	-1	-1	-1	-1	4	-1024	-768	-1	-1	-1	-1	4		0	0						Untertest4.avi	0	880	547	72	111				0	Content		-72	-111	13256011	3516374484
13273	09:22:21.359	00:00:13.273	796	-1024	-768	-1	-1	-1	-1	4	-1024	-768	-1	-1	-1	-1	4		0	0						Untertest4.avi	0	880	547	72	111				0	Content		-72	-111	13273258	3516391731
13288	09:22:21.374	00:00:13.288	797	-1024	-768	-1	-1	-1	-1	4	-1024	-768	-1	-1	-1	-1	4		0	0						Untertest4.avi	0	880	547	72	111				0	Content		-72	-111	13288062	3516406535
13305	09:22:21.391	00:00:13.304	798	-1024	-768	-1	-1	-1	-1	4	-1024	-768	-1	-1	-1	-1	4		0	0						Untertest4.avi	0	880	547	72	111				0	Content		-72	-111	13304822	3516423295
13321	09:22:21.407	00:00:13.321	799	-1024	-768	-1	-1	-1	-1	4	-1024	-768	-1	-1	-1	-1	4		0	0						Untertest4.avi	0	880	547	72	111				0	Content		-72	-111	13321431	3516439904
13338	09:22:21.424	00:00:13.338	800	-1024	-768	-1	-1	-1	-1	4	-1024	-768	-1	-1	-1	-1	4		0	0						Untertest4.avi	0	880	547	72	111				0	Content		-72	-111	13338056	3516456529
13355	09:22:21.441	00:00:13.354	801	-1024	-768	-1	-1	-1	-1	4	-1024	-768	-1	-1	-1	-1	4		0	0						Untertest4.avi	0	880	547	72	111				0	Content		-72	-111	13354677	3516473150
13371	09:22:21.457	00:00:13.371	802	-1024	-768	-1	-1	-1	-1	4	-1024	-768	-1	-1	-1	-1	4		0	0						Untertest4.avi	0	880	547	72	111				0	Content		-72	-111	13371300	3516489773
13388	09:22:21.474	00:00:13.388	803	-1024	-768	-1	-1	-1	-1	4	-1024	-768	-1	-1	-1	-1	4		0	0						Untertest4.avi	0	880	547	72	111				0	Content		-72	-111	13388492	3516506965
13406	09:22:21.492	00:00:13.405	804	-1024	-768	-1	-1	-1	-1	4	-1024	-768	-1	-1	-1	-1	4		0	0						Untertest4.avi	0	880	547	72	111				0	Content		-72	-111	13405863	3516524336
13423	09:22:21.509	00:00:13.423	805	-1024	-768	-1	-1	-1	-1	4	-1024	-768	-1	-1	-1	-1	4		0	0						Untertest4.avi	0	880	547	72	111				0	Content		-72	-111	13423110	3516541583
13438	09:22:21.524	00:00:13.437	806	-1024	-768	-1	-1	-1	-1	4	-1024	-768	-1	-1	-1	-1	4		0	0						Untertest4.avi	0	880	547	72	111				0	Content		-72	-111	13437913	3516556386
13455	09:22:21.541	00:00:13.454	807	-1024	-768	-1	-1	-1	-1	4	-1024	-768	-1	-1	-1	-1	4		0	0						Untertest4.avi	0	880	547	72	111				0	Content		-72	-111	13454659	3516573132
13471	09:22:21.557	00:00:13.471	808	-1024	-768	-1	-1	-1	-1	4	-1024	-768	-1	-1	-1	-1	4		0	0						Untertest4.avi	0	880	547	72	111				0	Content		-72	-111	13471282	3516589755
13488	09:22:21.574	00:00:13.487	809	-1024	-768	-1	-1	-1	-1	4	-1024	-768	-1	-1	-1	-1	4		0	0						Untertest4.avi	0	880	547	72	111				0	Content		-72	-111	13487903	3516606376
13505	09:22:21.591	00:00:13.504	810	-1024	-768	-1	-1	-1	-1	4	-1024	-768	-1	-1	-1	-1	4		0	0						Untertest4.avi	0	880	547	72	111				0	Content		-72	-111	13504525	3516622998
13521	09:22:21.607	00:00:13.521	811	-1024	-768	-1	-1	-1	-1	4	-1024	-768	-1	-1	-1	-1	4		0	0						Untertest4.avi	0	880	547	72	111				0	Content		-72	-111	13521276	3516639749
13538	09:22:21.624	00:00:13.538	812	-1024	-768	-1	-1	-1	-1	4	-1024	-768	-1	-1	-1	-1	4		0	0						Untertest4.avi	0	880	547	72	111				0	Content		-72	-111	13538497	3516656970
13555	09:22:21.641	00:00:13.555	813	-1024	-768	-1	-1	-1	-1	4	-1024	-768	-1	-1	-1	-1	4		0	0						Untertest4.avi	0	880	547	72	111				0	Content		-72	-111	13555164	3516673637
13572	09:22:21.658	00:00:13.572	814	-1024	-768	-1	-1	-1	-1	4	-1024	-768	-1	-1	-1	-1	4		0	0						Untertest4.avi	0	880	547	72	111				0	Content		-72	-111	13572337	3516690810
13590	09:22:21.676	00:00:13.589	815	-1024	-768	-1	-1	-1	-1	4	-1024	-768	-1	-1	-1	-1	4		0	0						Untertest4.avi	0	880	547	72	111				0	Content		-72	-111	13589707	3516708180
13605	09:22:21.691	00:00:13.604	816	-1024	-768	-1	-1	-1	-1	4	-1024	-768	-1	-1	-1	-1	4		0	0						Untertest4.avi	0	880	547	72	111				0	Content		-72	-111	13604512	3516722985
13621	09:22:21.707	00:00:13.621	817	-1024	-768	-1	-1	-1	-1	4	-1024	-768	-1	-1	-1	-1	4		0	0						Untertest4.avi	0	880	547	72	111				0	Content		-72	-111	13621136	3516739609
13638	09:22:21.724	00:00:13.637	818	-1024	-768	-1	-1	-1	-1	4	-1024	-768	-1	-1	-1	-1	4		0	0						Untertest4.avi	0	880	547	72	111				0	Content		-72	-111	13637882	3516756355
13655	09:22:21.741	00:00:13.654	819	-1024	-768	-1	-1	-1	-1	4	-1024	-768	-1	-1	-1	-1	4		0	0						Untertest4.avi	0	880	547	72	111				0	Content		-72	-111	13654505	3516772978
13671	09:22:21.757	00:00:13.671	820	-1024	-768	-1	-1	-1	-1	4	-1024	-768	-1	-1	-1	-1	4		0	0						Untertest4.avi	0	880	547	72	111				0	Content		-72	-111	13671127	3516789600
13688	09:22:21.774	00:00:13.687	821	-1024	-768	-1	-1	-1	-1	4	-1024	-768	-1	-1	-1	-1	4		0	0						Untertest4.avi	0	880	547	72	111				0	Content		-72	-111	13687764	3516806237
13705	09:22:21.791	00:00:13.704	822	-1024	-768	-1	-1	-1	-1	4	-1024	-768	-1	-1	-1	-1	4		0	0						Untertest4.avi	0	880	547	72	111				0	Content		-72	-111	13704946	3516823419
13722	09:22:21.808	00:00:13.722	823	-1024	-768	-1	-1	-1	-1	4	-1024	-768	-1	-1	-1	-1	4		0	0						Untertest4.avi	0	880	547	72	111				0	Content		-72	-111	13722318	3516840791
13740	09:22:21.826	00:00:13.739	824	-1024	-768	-1	-1	-1	-1	4	-1024	-768	-1	-1	-1	-1	4		0	0						Untertest4.avi	0	880	547	72	111				0	Content		-72	-111	13739562	3516858035
13754	09:22:21.840	00:00:13.754	825	-1024	-768	-1	-1	-1	-1	4	-1024	-768	-1	-1	-1	-1	4		0	0						Untertest4.avi	0	880	547	72	111				0	Content		-72	-111	13754363	3516872836
13771	09:22:21.857	00:00:13.771	826	-1024	-768	-1	-1	-1	-1	4	-1024	-768	-1	-1	-1	-1	4		0	0						Untertest4.avi	0	880	547	72	111				0	Content		-72	-111	13771111	3516889584
13788	09:22:21.874	00:00:13.787	827	-1024	-768	-1	-1	-1	-1	4	-1024	-768	-1	-1	-1	-1	4		0	0						Untertest4.avi	0	880	547	72	111				0	Content		-72	-111	13787744	3516906217
13804	09:22:21.890	00:00:13.804	828	-1024	-768	-1	-1	-1	-1	4	-1024	-768	-1	-1	-1	-1	4		0	0						Untertest4.avi	0	880	547	72	111				0	Content		-72	-111	13804353	3516922826
13821	09:22:21.907	00:00:13.820	829	-1024	-768	-1	-1	-1	-1	4	-1024	-768	-1	-1	-1	-1	4		0	0						Untertest4.avi	0	880	547	72	111				0	Content		-72	-111	13820977	3516939450
13838	09:22:21.924	00:00:13.837	830	-1024	-768	-1	-1	-1	-1	4	-1024	-768	-1	-1	-1	-1	4		0	0						Untertest4.avi	0	880	547	72	111				0	Content		-72	-111	13837600	3516956073
13855	09:22:21.941	00:00:13.854	831	-1024	-768	-1	-1	-1	-1	4	-1024	-768	-1	-1	-1	-1	4		0	0						Untertest4.avi	0	880	547	72	111				0	Content		-72	-111	13854791	3516973264
13872	09:22:21.958	00:00:13.872	832	-1024	-768	-1	-1	-1	-1	4	-1024	-768	-1	-1	-1	-1	4		0	0						Untertest4.avi	0	880	547	72	111				0	Content		-72	-111	13872162	3516990635
13889	09:22:21.975	00:00:13.889	833	-1024	-768	-1	-1	-1	-1	4	-1024	-768	-1	-1	-1	-1	4		0	0						Untertest4.avi	0	880	547	72	111				0	Content		-72	-111	13889410	3517007883
13904	09:22:21.990	00:00:13.904	834	-1024	-768	-1	-1	-1	-1	4	-1024	-768	-1	-1	-1	-1	4		0	0						Untertest4.avi	0	880	547	72	111				0	Content		-72	-111	13904337	3517022810
13921	09:22:22.007	00:00:13.920	835	-1024	-768	-1	-1	-1	-1	4	-1024	-768	-1	-1	-1	-1	4		0	0						Untertest4.avi	0	880	547	72	111				0	Content		-72	-111	13920960	3517039433
13938	09:22:22.024	00:00:13.937	836	-1024	-768	-1	-1	-1	-1	4	-1024	-768	-1	-1	-1	-1	4		0	0						Untertest4.avi	0	880	547	72	111				0	Content		-72	-111	13937714	3517056187
13954	09:22:22.040	00:00:13.954	837	-1024	-768	-1	-1	-1	-1	4	-1024	-768	-1	-1	-1	-1	4		0	0						Untertest4.avi	0	880	547	72	111				0	Content		-72	-111	13954325	3517072798
13971	09:22:22.057	00:00:13.970	838	-1024	-768	-1	-1	-1	-1	4	-1024	-768	-1	-1	-1	-1	4		0	0						Untertest4.avi	0	880	547	72	111				0	Content		-72	-111	13970948	3517089421
13988	09:22:22.074	00:00:13.987	839	-1024	-768	-1	-1	-1	-1	4	-1024	-768	-1	-1	-1	-1	4		0	0						Untertest4.avi	0	880	547	72	111				0	Content		-72	-111	13987572	3517106045
14005	09:22:22.091	00:00:14.004	840	-1024	-768	-1	-1	-1	-1	4	-1024	-768	-1	-1	-1	-1	4		0	0						Untertest4.avi	0	880	547	72	111				0	Content		-72	-111	14004638	3517123111
14022	09:22:22.108	00:00:14.022	841	-1024	-768	-1	-1	-1	-1	4	-1024	-768	-1	-1	-1	-1	4		0	0						Untertest4.avi	0	880	547	72	111				0	Content		-72	-111	14022010	3517140483
14039	09:22:22.125	00:00:14.039	842	-1024	-768	-1	-1	-1	-1	4	-1024	-768	-1	-1	-1	-1	4		0	0						Untertest4.avi	0	880	547	72	111				0	Content		-72	-111	14039382	3517157855
14054	09:22:22.140	00:00:14.054	843	-1024	-768	-1	-1	-1	-1	4	-1024	-768	-1	-1	-1	-1	4		0	0						Untertest4.avi	0	880	547	72	111				0	Content		-72	-111	14054186	3517172659
14071	09:22:22.157	00:00:14.070	844	-1024	-768	-1	-1	-1	-1	4	-1024	-768	-1	-1	-1	-1	4		0	0						Untertest4.avi	0	880	547	72	111				0	Content		-72	-111	14070810	3517189283
14088	09:22:22.174	00:00:14.087	845	-1024	-768	-1	-1	-1	-1	4	-1024	-768	-1	-1	-1	-1	4		0	0						Untertest4.avi	0	880	547	72	111				0	Content		-72	-111	14087556	3517206029
14104	09:22:22.190	00:00:14.104	846	-1024	-768	-1	-1	-1	-1	4	-1024	-768	-1	-1	-1	-1	4		0	0						Untertest4.avi	0	880	547	72	111				0	Content		-72	-111	14104176	3517222649
14121	09:22:22.207	00:00:14.120	847	-1024	-768	-1	-1	-1	-1	4	-1024	-768	-1	-1	-1	-1	4		0	0						Untertest4.avi	0	880	547	72	111				0	Content		-72	-111	14120798	3517239271
14137	09:22:22.223	00:00:14.137	848	-1024	-768	-1	-1	-1	-1	4	-1024	-768	-1	-1	-1	-1	4		0	0						Untertest4.avi	0	880	547	72	111				0	Content		-72	-111	14137423	3517255896
14155	09:22:22.241	00:00:14.154	849	-1024	-768	-1	-1	-1	-1	4	-1024	-768	-1	-1	-1	-1	4		0	0						Untertest4.avi	0	880	547	72	111				0	Content		-72	-111	14154617	3517273090
14172	09:22:22.258	00:00:14.171	850	-1024	-768	-1	-1	-1	-1	4	-1024	-768	-1	-1	-1	-1	4		0	0						Untertest4.avi	0	880	547	72	111				0	Content		-72	-111	14171987	3517290460
14189	09:22:22.275	00:00:14.189	851	-1024	-768	-1	-1	-1	-1	4	-1024	-768	-1	-1	-1	-1	4		0	0						Untertest4.avi	0	880	547	72	111				0	Content		-72	-111	14189234	3517307707
14204	09:22:22.290	00:00:14.204	852	-1024	-768	-1	-1	-1	-1	4	-1024	-768	-1	-1	-1	-1	4		0	0						Untertest4.avi	0	880	547	72	111				0	Content		-72	-111	14204036	3517322509
14221	09:22:22.307	00:00:14.220	853	-1024	-768	-1	-1	-1	-1	4	-1024	-768	-1	-1	-1	-1	4		0	0						Untertest4.avi	0	880	547	72	111				0	Content		-72	-111	14220783	3517339256
14237	09:22:22.323	00:00:14.237	854	-1024	-768	-1	-1	-1	-1	4	-1024	-768	-1	-1	-1	-1	4		0	0						Untertest4.avi	0	880	547	72	111				0	Content		-72	-111	14237408	3517355881
14254	09:22:22.340	00:00:14.254	855	-1024	-768	-1	-1	-1	-1	4	-1024	-768	-1	-1	-1	-1	4		0	0						Untertest4.avi	0	880	547	72	111				0	Content		-72	-111	14254029	3517372502
14271	09:22:22.357	00:00:14.270	856	-1024	-768	-1	-1	-1	-1	4	-1024	-768	-1	-1	-1	-1	4		0	0						Untertest4.avi	0	880	547	72	111				0	Content		-72	-111	14270656	3517389129
14287	09:22:22.373	00:00:14.287	857	-1024	-768	-1	-1	-1	-1	4	-1024	-768	-1	-1	-1	-1	4		0	0						Untertest4.avi	0	880	547	72	111				0	Content		-72	-111	14287276	3517405749
14304	09:22:22.390	00:00:14.304	858	-1024	-768	-1	-1	-1	-1	4	-1024	-768	-1	-1	-1	-1	4		0	0						Untertest4.avi	0	880	547	72	111				0	Content		-72	-111	14304467	3517422940
14322	09:22:22.408	00:00:14.321	859	-1024	-768	-1	-1	-1	-1	4	-1024	-768	-1	-1	-1	-1	4		0	0						Untertest4.avi	0	880	547	72	111				0	Content		-72	-111	14321839	3517440312
14339	09:22:22.425	00:00:14.339	860	-1024	-768	-1	-1	-1	-1	4	-1024	-768	-1	-1	-1	-1	4		0	0						Untertest4.avi	0	880	547	72	111				0	Content		-72	-111	14339088	3517457561
14354	09:22:22.440	00:00:14.354	861	-1024	-768	-1	-1	-1	-1	4	-1024	-768	-1	-1	-1	-1	4		0	0						Untertest4.avi	0	880	547	72	111				0	Content		-72	-111	14354016	3517472489
14371	09:22:22.457	00:00:14.370	862	-1024	-768	-1	-1	-1	-1	4	-1024	-768	-1	-1	-1	-1	4		0	0						Untertest4.avi	0	880	547	72	111				0	Content		-72	-111	14370641	3517489114
14387	09:22:22.473	00:00:14.387	863	-1024	-768	-1	-1	-1	-1	4	-1024	-768	-1	-1	-1	-1	4		0	0						Untertest4.avi	0	880	547	72	111				0	Content		-72	-111	14387386	3517505859
14404	09:22:22.490	00:00:14.403	864	-1024	-768	-1	-1	-1	-1	4	-1024	-768	-1	-1	-1	-1	4		0	0						Untertest4.avi	0	880	547	72	111				0	Content		-72	-111	14403883	3517522356
14421	09:22:22.507	00:00:14.420	865	-1024	-768	-1	-1	-1	-1	4	-1024	-768	-1	-1	-1	-1	4		0	0						Untertest4.avi	0	880	547	72	111				0	Content		-72	-111	14420630	3517539103
14437	09:22:22.523	00:00:14.437	866	-1024	-768	-1	-1	-1	-1	4	-1024	-768	-1	-1	-1	-1	4		0	0						Untertest4.avi	0	880	547	72	111				0	Content		-72	-111	14437250	3517555723
14454	09:22:22.540	00:00:14.454	867	-1024	-768	-1	-1	-1	-1	4	-1024	-768	-1	-1	-1	-1	4		0	0						Untertest4.avi	0	880	547	72	111				0	Content		-72	-111	14454318	3517572791
14472	09:22:22.558	00:00:14.471	868	-1024	-768	-1	-1	-1	-1	4	-1024	-768	-1	-1	-1	-1	4		0	0						Untertest4.avi	0	880	547	72	111				0	Content		-72	-111	14471691	3517590164
14489	09:22:22.575	00:00:14.489	869	-1024	-768	-1	-1	-1	-1	4	-1024	-768	-1	-1	-1	-1	4		0	0						Untertest4.avi	0	880	547	72	111				0	Content		-72	-111	14489061	3517607534
14504	09:22:22.590	00:00:14.503	870	-1024	-768	-1	-1	-1	-1	4	-1024	-768	-1	-1	-1	-1	4		0	0						Untertest4.avi	0	880	547	72	111				0	Content		-72	-111	14503867	3517622340
14520	09:22:22.606	00:00:14.520	871	-1024	-768	-1	-1	-1	-1	4	-1024	-768	-1	-1	-1	-1	4		0	0						Untertest4.avi	0	880	547	72	111				0	Content		-72	-111	14520491	3517638964
14537	09:22:22.623	00:00:14.537	872	-1024	-768	-1	-1	-1	-1	4	-1024	-768	-1	-1	-1	-1	4		0	0						Untertest4.avi	0	880	547	72	111				0	Content		-72	-111	14537236	3517655709
14554	09:22:22.640	00:00:14.553	873	-1024	-768	-1	-1	-1	-1	4	-1024	-768	-1	-1	-1	-1	4		0	0						Untertest4.avi	0	880	547	72	111				0	Content		-72	-111	14553863	3517672336
14570	09:22:22.656	00:00:14.570	874	-1024	-768	-1	-1	-1	-1	4	-1024	-768	-1	-1	-1	-1	4		0	0						Untertest4.avi	0	880	547	72	111				0	Content		-72	-111	14570401	3517688874
14587	09:22:22.673	00:00:14.587	875	-1024	-768	-1	-1	-1	-1	4	-1024	-768	-1	-1	-1	-1	4		0	0						Untertest4.avi	0	880	547	72	111				0	Content		-72	-111	14587276	3517705749
14604	09:22:22.690	00:00:14.603	876	-1024	-768	-1	-1	-1	-1	4	-1024	-768	-1	-1	-1	-1	4		0	0						Untertest4.avi	0	880	547	72	111				0	Content		-72	-111	14603942	3517722415
14621	09:22:22.707	00:00:14.620	877	-1024	-768	-1	-1	-1	-1	4	-1024	-768	-1	-1	-1	-1	4		0	0						Untertest4.avi	0	880	547	72	111				0	Content		-72	-111	14620609	3517739082
14638	09:22:22.724	00:00:14.637	878	-1024	-768	-1	-1	-1	-1	4	-1024	-768	-1	-1	-1	-1	4		0	0						Untertest4.avi	0	880	547	72	111				0	Content		-72	-111	14637580	3517756053
14654	09:22:22.740	00:00:14.654	879	-1024	-768	-1	-1	-1	-1	4	-1024	-768	-1	-1	-1	-1	4		0	0						Untertest4.avi	0	880	547	72	111				0	Content		-72	-111	14654246	3517772719
14671	09:22:22.757	00:00:14.670	880	-1024	-768	-1	-1	-1	-1	4	-1024	-768	-1	-1	-1	-1	4		0	0						Untertest4.avi	0	880	547	72	111				0	Content		-72	-111	14670913	3517789386
14688	09:22:22.774	00:00:14.688	881	-1024	-768	-1	-1	-1	-1	4	-1024	-768	-1	-1	-1	-1	4		0	0						Untertest4.avi	0	880	547	72	111				0	Content		-72	-111	14688213	3517806686
14705	09:22:22.791	00:00:14.704	882	-1024	-768	-1	-1	-1	-1	4	-1024	-768	-1	-1	-1	-1	4		0	0						Untertest4.avi	0	880	547	72	111				0	Content		-72	-111	14704880	3517823353
14721	09:22:22.807	00:00:14.721	883	-1024	-768	-1	-1	-1	-1	4	-1024	-768	-1	-1	-1	-1	4		0	0						Untertest4.avi	0	880	547	72	111				0	Content		-72	-111	14721136	3517839609
14738	09:22:22.824	00:00:14.737	884	-1024	-768	-1	-1	-1	-1	4	-1024	-768	-1	-1	-1	-1	4		0	0						Untertest4.avi	0	880	547	72	111				0	Content		-72	-111	14737803	3517856276
14754	09:22:22.840	00:00:14.754	885	-1024	-768	-1	-1	-1	-1	4	-1024	-768	-1	-1	-1	-1	4		0	0						Untertest4.avi	0	880	547	72	111				0	Content		-72	-111	14754470	3517872943
14771	09:22:22.857	00:00:14.770	886	-1024	-768	-1	-1	-1	-1	4	-1024	-768	-1	-1	-1	-1	4		0	0						Untertest4.avi	0	880	547	72	111				0	Content		-72	-111	14770674	3517889147
14787	09:22:22.873	00:00:14.787	887	-1024	-768	-1	-1	-1	-1	4	-1024	-768	-1	-1	-1	-1	4		0	0						Untertest4.avi	0	880	547	72	111				0	Content		-72	-111	14787341	3517905814
14804	09:22:22.890	00:00:14.803	888	-1024	-768	-1	-1	-1	-1	4	-1024	-768	-1	-1	-1	-1	4		0	0						Untertest4.avi	0	880	547	72	111				0	Content		-72	-111	14803854	3517922327
14821	09:22:22.907	00:00:14.820	889	-1024	-768	-1	-1	-1	-1	4	-1024	-768	-1	-1	-1	-1	4		0	0						Untertest4.avi	0	880	547	72	111				0	Content		-72	-111	14820521	3517938994
14837	09:22:22.923	00:00:14.837	890	-1024	-768	-1	-1	-1	-1	4	-1024	-768	-1	-1	-1	-1	4		0	0						Untertest4.avi	0	880	547	72	111				0	Content		-72	-111	14837187	3517955660
14854	09:22:22.940	00:00:14.853	891	-1024	-768	-1	-1	-1	-1	4	-1024	-768	-1	-1	-1	-1	4		0	0						Untertest4.avi	0	880	547	72	111				0	Content		-72	-111	14853747	3517972220
14870	09:22:22.956	00:00:14.870	892	-1024	-768	-1	-1	-1	-1	4	-1024	-768	-1	-1	-1	-1	4		0	0						Untertest4.avi	0	880	547	72	111				0	Content		-72	-111	14870414	3517988887
14887	09:22:22.973	00:00:14.886	893	-1024	-768	-1	-1	-1	-1	4	-1024	-768	-1	-1	-1	-1	4		0	0						Untertest4.avi	0	880	547	72	111				0	Content		-72	-111	14886981	3518005454
14904	09:22:22.990	00:00:14.903	894	-1024	-768	-1	-1	-1	-1	4	-1024	-768	-1	-1	-1	-1	4		0	0						Untertest4.avi	0	880	547	72	111				0	Content		-72	-111	14903648	3518022121
14920	09:22:23.006	00:00:14.920	895	-1024	-768	-1	-1	-1	-1	4	-1024	-768	-1	-1	-1	-1	4		0	0						Untertest4.avi	0	880	547	72	111				0	Content		-72	-111	14920315	3518038788
14937	09:22:23.023	00:00:14.936	896	-1024	-768	-1	-1	-1	-1	4	-1024	-768	-1	-1	-1	-1	4		0	0						Untertest4.avi	0	880	547	72	111				0	Content		-72	-111	14936914	3518055387
14954	09:22:23.040	00:00:14.953	897	-1024	-768	-1	-1	-1	-1	4	-1024	-768	-1	-1	-1	-1	4		0	0						Untertest4.avi	0	880	547	72	111				0	Content		-72	-111	14953581	3518072054
14970	09:22:23.056	00:00:14.970	898	-1024	-768	-1	-1	-1	-1	4	-1024	-768	-1	-1	-1	-1	4		0	0						Untertest4.avi	0	880	547	72	111				0	Content		-72	-111	14970248	3518088721
14987	09:22:23.073	00:00:14.987	899	-1024	-768	-1	-1	-1	-1	4	-1024	-768	-1	-1	-1	-1	4		0	0						Untertest4.avi	0	880	547	72	111				0	Content		-72	-111	14987076	3518105549
15004	09:22:23.090	00:00:15.003	900	-1024	-768	-1	-1	-1	-1	4	-1024	-768	-1	-1	-1	-1	4		0	0						Untertest4.avi	0	880	547	72	111				0	Content		-72	-111	15003742	3518122215
15020	09:22:23.106	00:00:15.020	901	-1024	-768	-1	-1	-1	-1	4	-1024	-768	-1	-1	-1	-1	4		0	0						Untertest4.avi	0	880	547	72	111				0	Content		-72	-111	15020409	3518138882
15038	09:22:23.124	00:00:15.037	902	-1024	-768	-1	-1	-1	-1	4	-1024	-768	-1	-1	-1	-1	4		0	0						Untertest4.avi	0	880	547	72	111				0	Content		-72	-111	15037508	3518155981
15054	09:22:23.140	00:00:15.054	903	-1024	-768	-1	-1	-1	-1	4	-1024	-768	-1	-1	-1	-1	4		0	0						Untertest4.avi	0	880	547	72	111				0	Content		-72	-111	15054174	3518172647
15071	09:22:23.157	00:00:15.071	904	-1024	-768	-1	-1	-1	-1	4	-1024	-768	-1	-1	-1	-1	4		0	0						Untertest4.avi	0	880	547	72	111				0	Content		-72	-111	15071198	3518189671
15088	09:22:23.174	00:00:15.087	905	-1024	-768	-1	-1	-1	-1	4	-1024	-768	-1	-1	-1	-1	4		0	0						Untertest4.avi	0	880	547	72	111				0	Content		-72	-111	15087865	3518206338
15105	09:22:23.191	00:00:15.104	906	-1024	-768	-1	-1	-1	-1	4	-1024	-768	-1	-1	-1	-1	4		0	0						Untertest4.avi	0	880	547	72	111				0	Content		-72	-111	15104532	3518223005
15121	09:22:23.207	00:00:15.120	907	-1024	-768	-1	-1	-1	-1	4	-1024	-768	-1	-1	-1	-1	4		0	0						Untertest4.avi	0	880	547	72	111				0	Content		-72	-111	15120627	3518239100
15137	09:22:23.223	00:00:15.137	908	-1024	-768	-1	-1	-1	-1	4	-1024	-768	-1	-1	-1	-1	4		0	0						Untertest4.avi	0	880	547	72	111				0	Content		-72	-111	15137294	3518255767
15154	09:22:23.240	00:00:15.153	909	-1024	-768	-1	-1	-1	-1	4	-1024	-768	-1	-1	-1	-1	4		0	0						Untertest4.avi	0	880	547	72	111				0	Content		-72	-111	15153771	3518272244
15170	09:22:23.256	00:00:15.170	910	-1024	-768	-1	-1	-1	-1	4	-1024	-768	-1	-1	-1	-1	4		0	0						Untertest4.avi	0	880	547	72	111				0	Content		-72	-111	15170437	3518288910
15187	09:22:23.273	00:00:15.187	911	-1024	-768	-1	-1	-1	-1	4	-1024	-768	-1	-1	-1	-1	4		0	0						Untertest4.avi	0	880	547	72	111				0	Content		-72	-111	15187104	3518305577
15204	09:22:23.290	00:00:15.203	912	-1024	-768	-1	-1	-1	-1	4	-1024	-768	-1	-1	-1	-1	4		0	0						Untertest4.avi	0	880	547	72	111				0	Content		-72	-111	15203537	3518322010
15220	09:22:23.306	00:00:15.220	913	-1024	-768	-1	-1	-1	-1	4	-1024	-768	-1	-1	-1	-1	4		0	0						Untertest4.avi	0	880	547	72	111				0	Content		-72	-111	15220204	3518338677
15237	09:22:23.323	00:00:15.236	914	-1024	-768	-1	-1	-1	-1	4	-1024	-768	-1	-1	-1	-1	4		0	0						Untertest4.avi	0	880	547	72	111				0	Content		-72	-111	15236809	3518355282
15253	09:22:23.339	00:00:15.253	915	-1024	-768	-1	-1	-1	-1	4	-1024	-768	-1	-1	-1	-1	4		0	0						Untertest4.avi	0	880	547	72	111				0	Content		-72	-111	15253476	3518371949
15270	09:22:23.356	00:00:15.270	916	-1024	-768	-1	-1	-1	-1	4	-1024	-768	-1	-1	-1	-1	4		0	0						Untertest4.avi	0	880	547	72	111				0	Content		-72	-111	15270143	3518388616
15287	09:22:23.373	00:00:15.286	917	-1024	-768	-1	-1	-1	-1	4	-1024	-768	-1	-1	-1	-1	4		0	0						Untertest4.avi	0	880	547	72	111				0	Content		-72	-111	15286656	3518405129
15303	09:22:23.389	00:00:15.303	918	-1024	-768	-1	-1	-1	-1	4	-1024	-768	-1	-1	-1	-1	4		0	0						Untertest4.avi	0	880	547	72	111				0	Content		-72	-111	15303322	3518421795
15320	09:22:23.406	00:00:15.319	919	-1024	-768	-1	-1	-1	-1	4	-1024	-768	-1	-1	-1	-1	4		0	0						Untertest4.avi	0	880	547	72	111				0	Content		-72	-111	15319989	3518438462
15337	09:22:23.423	00:00:15.336	920	-1024	-768	-1	-1	-1	-1	4	-1024	-768	-1	-1	-1	-1	4		0	0						Untertest4.avi	0	880	547	72	111				0	Content		-72	-111	15336569	3518455042
15353	09:22:23.439	00:00:15.353	921	-1024	-768	-1	-1	-1	-1	4	-1024	-768	-1	-1	-1	-1	4		0	0						Untertest4.avi	0	880	547	72	111				0	Content		-72	-111	15353236	3518471709
15370	09:22:23.456	00:00:15.369	922	-1024	-768	-1	-1	-1	-1	4	-1024	-768	-1	-1	-1	-1	4		0	0						Untertest4.avi	0	880	547	72	111				0	Content		-72	-111	15369902	3518488375
15387	09:22:23.473	00:00:15.386	923	-1024	-768	-1	-1	-1	-1	4	-1024	-768	-1	-1	-1	-1	4		0	0						Untertest4.avi	0	880	547	72	111				0	Content		-72	-111	15386757	3518505230
15403	09:22:23.489	00:00:15.403	924	-1024	-768	-1	-1	-1	-1	4	-1024	-768	-1	-1	-1	-1	4		0	0						Untertest4.avi	0	880	547	72	111				0	Content		-72	-111	15403424	3518521897
15420	09:22:23.506	00:00:15.420	925	-1024	-768	-1	-1	-1	-1	4	-1024	-768	-1	-1	-1	-1	4		0	0						Untertest4.avi	0	880	547	72	111				0	Content		-72	-111	15420400	3518538873
15437	09:22:23.523	00:00:15.437	926	-1024	-768	-1	-1	-1	-1	4	-1024	-768	-1	-1	-1	-1	4		0	0						Untertest4.avi	0	880	547	72	111				0	Content		-72	-111	15437067	3518555540
15454	09:22:23.540	00:00:15.453	927	-1024	-768	-1	-1	-1	-1	4	-1024	-768	-1	-1	-1	-1	4		0	0						Untertest4.avi	0	880	547	72	111				0	Content		-72	-111	15453733	3518572206
15471	09:22:23.557	00:00:15.470	928	-1024	-768	-1	-1	-1	-1	4	-1024	-768	-1	-1	-1	-1	4		0	0						Untertest4.avi	0	880	547	72	111				0	Content		-72	-111	15470977	3518589450
15488	09:22:23.574	00:00:15.487	929	-1024	-768	-1	-1	-1	-1	4	-1024	-768	-1	-1	-1	-1	4		0	0						Untertest4.avi	0	880	547	72	111				0	Content		-72	-111	15487643	3518606116
15504	09:22:23.590	00:00:15.503	930	-1024	-768	-1	-1	-1	-1	4	-1024	-768	-1	-1	-1	-1	4		0	0						Untertest4.avi	0	880	547	72	111				0	Content		-72	-111	15503880	3518622353
15521	09:22:23.607	00:00:15.520	931	-1024	-768	-1	-1	-1	-1	4	-1024	-768	-1	-1	-1	-1	4		0	0						Untertest4.avi	0	880	547	72	111				0	Content		-72	-111	15520546	3518639019
15537	09:22:23.623	00:00:15.537	932	-1024	-768	-1	-1	-1	-1	4	-1024	-768	-1	-1	-1	-1	4		0	0						Untertest4.avi	0	880	547	72	111				0	Content		-72	-111	15537213	3518655686
15553	09:22:23.639	00:00:15.553	933	-1024	-768	-1	-1	-1	-1	4	-1024	-768	-1	-1	-1	-1	4		0	0						Untertest4.avi	0	880	547	72	111				0	Content		-72	-111	15553403	3518671876
15570	09:22:23.656	00:00:15.570	934	-1024	-768	-1	-1	-1	-1	4	-1024	-768	-1	-1	-1	-1	4		0	0						Untertest4.avi	0	880	547	72	111				0	Content		-72	-111	15570070	3518688543
15587	09:22:23.673	00:00:15.586	935	-1024	-768	-1	-1	-1	-1	4	-1024	-768	-1	-1	-1	-1	4		0	0						Untertest4.avi	0	880	547	72	111				0	Content		-72	-111	15586574	3518705047
15603	09:22:23.689	00:00:15.603	936	-1024	-768	-1	-1	-1	-1	4	-1024	-768	-1	-1	-1	-1	4		0	0						Untertest4.avi	0	880	547	72	111				0	Content		-72	-111	15603241	3518721714
15620	09:22:23.706	00:00:15.619	937	-1024	-768	-1	-1	-1	-1	4	-1024	-768	-1	-1	-1	-1	4		0	0						Untertest4.avi	0	880	547	72	111				0	Content		-72	-111	15619907	3518738380
15636	09:22:23.722	00:00:15.636	938	-1024	-768	-1	-1	-1	-1	4	-1024	-768	-1	-1	-1	-1	4		0	0						Untertest4.avi	0	880	547	72	111				0	Content		-72	-111	15636461	3518754934
15653	09:22:23.739	00:00:15.653	939	-1024	-768	-1	-1	-1	-1	4	-1024	-768	-1	-1	-1	-1	4		0	0						Untertest4.avi	0	880	547	72	111				0	Content		-72	-111	15653127	3518771600
15670	09:22:23.756	00:00:15.669	940	-1024	-768	-1	-1	-1	-1	4	-1024	-768	-1	-1	-1	-1	4		0	0						Untertest4.avi	0	880	547	72	111				0	Content		-72	-111	15669695	3518788168
15686	09:22:23.772	00:00:15.686	941	-1024	-768	-1	-1	-1	-1	4	-1024	-768	-1	-1	-1	-1	4		0	0						Untertest4.avi	0	880	547	72	111				0	Content		-72	-111	15686361	3518804834
15703	09:22:23.789	00:00:15.703	942	-1024	-768	-1	-1	-1	-1	4	-1024	-768	-1	-1	-1	-1	4		0	0						Untertest4.avi	0	880	547	72	111				0	Content		-72	-111	15703028	3518821501
15720	09:22:23.806	00:00:15.719	943	-1024	-768	-1	-1	-1	-1	4	-1024	-768	-1	-1	-1	-1	4		0	0						Untertest4.avi	0	880	547	72	111				0	Content		-72	-111	15719625	3518838098
15736	09:22:23.822	00:00:15.736	944	-1024	-768	-1	-1	-1	-1	4	-1024	-768	-1	-1	-1	-1	4		0	0						Untertest4.avi	0	880	547	72	111				0	Content		-72	-111	15736292	3518854765
15753	09:22:23.839	00:00:15.752	945	-1024	-768	-1	-1	-1	-1	4	-1024	-768	-1	-1	-1	-1	4		0	0						Untertest4.avi	0	880	547	72	111				0	Content		-72	-111	15752958	3518871431
15770	09:22:23.856	00:00:15.769	946	-1024	-768	-1	-1	-1	-1	4	-1024	-768	-1	-1	-1	-1	4		0	0						Untertest4.avi	0	880	547	72	111				0	Content		-72	-111	15769735	3518888208
15786	09:22:23.872	00:00:15.786	947	-1024	-768	-1	-1	-1	-1	4	-1024	-768	-1	-1	-1	-1	4		0	0						Untertest4.avi	0	880	547	72	111				0	Content		-72	-111	15786401	3518904874
15803	09:22:23.889	00:00:15.803	948	-1024	-768	-1	-1	-1	-1	4	-1024	-768	-1	-1	-1	-1	4		0	0						Untertest4.avi	0	880	547	72	111				0	Content		-72	-111	15803068	3518921541
15820	09:22:23.906	00:00:15.819	949	-1024	-768	-1	-1	-1	-1	4	-1024	-768	-1	-1	-1	-1	4		0	0						Untertest4.avi	0	880	547	72	111				0	Content		-72	-111	15819734	3518938207
15837	09:22:23.923	00:00:15.836	950	-1024	-768	-1	-1	-1	-1	4	-1024	-768	-1	-1	-1	-1	4		0	0						Untertest4.avi	0	880	547	72	111				0	Content		-72	-111	15836897	3518955370
15854	09:22:23.940	00:00:15.853	951	-1024	-768	-1	-1	-1	-1	4	-1024	-768	-1	-1	-1	-1	4		0	0						Untertest4.avi	0	880	547	72	111				0	Content		-72	-111	15853564	3518972037
15871	09:22:23.957	00:00:15.870	952	-1024	-768	-1	-1	-1	-1	4	-1024	-768	-1	-1	-1	-1	4		0	0						Untertest4.avi	0	880	547	72	111				0	Content		-72	-111	15870604	3518989077
15887	09:22:23.973	00:00:15.887	953	-1024	-768	-1	-1	-1	-1	4	-1024	-768	-1	-1	-1	-1	4		0	0						Untertest4.avi	0	880	547	72	111				0	Content		-72	-111	15887271	3519005744
15904	09:22:23.990	00:00:15.903	954	-1024	-768	-1	-1	-1	-1	4	-1024	-768	-1	-1	-1	-1	4		0	0						Untertest4.avi	0	880	547	72	111				0	Content		-72	-111	15903937	3519022410
15920	09:22:24.006	00:00:15.919	955	-1024	-768	-1	-1	-1	-1	4	-1024	-768	-1	-1	-1	-1	4		0	0						Untertest4.avi	0	880	547	72	111				0	Content		-72	-111	15919995	3519038468
15937	09:22:24.023	00:00:15.936	956	-1024	-768	-1	-1	-1	-1	4	-1024	-768	-1	-1	-1	-1	4		0	0						Untertest4.avi	0	880	547	72	111				0	Content		-72	-111	15936661	3519055134
15953	09:22:24.039	00:00:15.953	957	-1024	-768	-1	-1	-1	-1	4	-1024	-768	-1	-1	-1	-1	4		0	0						Untertest4.avi	0	880	547	72	111				0	Content		-72	-111	15953124	3519071597
15970	09:22:24.056	00:00:15.969	958	-1024	-768	-1	-1	-1	-1	4	-1024	-768	-1	-1	-1	-1	4		0	0						Untertest4.avi	0	880	547	72	111				0	Content		-72	-111	15969790	3519088263
15986	09:22:24.072	00:00:15.986	959	-1024	-768	-1	-1	-1	-1	4	-1024	-768	-1	-1	-1	-1	4		0	0						Untertest4.avi	0	880	547	72	111				0	Content		-72	-111	15986457	3519104930
16003	09:22:24.089	00:00:16.002	960	-1024	-768	-1	-1	-1	-1	4	-1024	-768	-1	-1	-1	-1	4		0	0						Untertest4.avi	0	880	547	72	111				0	Content		-72	-111	16002876	3519121349
16020	09:22:24.106	00:00:16.019	961	-1024	-768	-1	-1	-1	-1	4	-1024	-768	-1	-1	-1	-1	4		0	0						Untertest4.avi	0	880	547	72	111				0	Content		-72	-111	16019543	3519138016
16036	09:22:24.122	00:00:16.036	962	-1024	-768	-1	-1	-1	-1	4	-1024	-768	-1	-1	-1	-1	4		0	0						Untertest4.avi	0	880	547	72	111				0	Content		-72	-111	16036149	3519154622
16053	09:22:24.139	00:00:16.052	963	-1024	-768	-1	-1	-1	-1	4	-1024	-768	-1	-1	-1	-1	4		0	0						Untertest4.avi	0	880	547	72	111				0	Content		-72	-111	16052816	3519171289
16069	09:22:24.155	00:00:16.069	964	-1024	-768	-1	-1	-1	-1	4	-1024	-768	-1	-1	-1	-1	4		0	0						Untertest4.avi	0	880	547	72	111				0	Content		-72	-111	16069482	3519187955
16086	09:22:24.172	00:00:16.086	965	-1024	-768	-1	-1	-1	-1	4	-1024	-768	-1	-1	-1	-1	4		0	0						Untertest4.avi	0	880	547	72	111				0	Content		-72	-111	16086083	3519204556
16103	09:22:24.189	00:00:16.102	966	-1024	-768	-1	-1	-1	-1	4	-1024	-768	-1	-1	-1	-1	4		0	0						Untertest4.avi	0	880	547	72	111				0	Content		-72	-111	16102749	3519221222
16119	09:22:24.205	00:00:16.119	967	-1024	-768	-1	-1	-1	-1	4	-1024	-768	-1	-1	-1	-1	4		0	0						Untertest4.avi	0	880	547	72	111				0	Content		-72	-111	16119416	3519237889
16136	09:22:24.222	00:00:16.136	968	-1024	-768	-1	-1	-1	-1	4	-1024	-768	-1	-1	-1	-1	4		0	0						Untertest4.avi	0	880	547	72	111				0	Content		-72	-111	16136039	3519254512
16153	09:22:24.239	00:00:16.152	969	-1024	-768	-1	-1	-1	-1	4	-1024	-768	-1	-1	-1	-1	4		0	0						Untertest4.avi	0	880	547	72	111				0	Content		-72	-111	16152706	3519271179
16169	09:22:24.255	00:00:16.169	970	-1024	-768	-1	-1	-1	-1	4	-1024	-768	-1	-1	-1	-1	4		0	0						Untertest4.avi	0	880	547	72	111				0	Content		-72	-111	16169372	3519287845
16186	09:22:24.272	00:00:16.186	971	-1024	-768	-1	-1	-1	-1	4	-1024	-768	-1	-1	-1	-1	4		0	0						Untertest4.avi	0	880	547	72	111				0	Content		-72	-111	16186201	3519304674
16203	09:22:24.289	00:00:16.202	972	-1024	-768	-1	-1	-1	-1	4	-1024	-768	-1	-1	-1	-1	4		0	0						Untertest4.avi	0	880	547	72	111				0	Content		-72	-111	16202867	3519321340
16220	09:22:24.306	00:00:16.219	973	-1024	-768	-1	-1	-1	-1	4	-1024	-768	-1	-1	-1	-1	4		0	0						Untertest4.avi	0	880	547	72	111				0	Content		-72	-111	16219838	3519338311
16237	09:22:24.323	00:00:16.236	974	-1024	-768	-1	-1	-1	-1	4	-1024	-768	-1	-1	-1	-1	4		0	0						Untertest4.avi	0	880	547	72	111				0	Content		-72	-111	16236504	3519354977
16253	09:22:24.339	00:00:16.253	975	-1024	-768	-1	-1	-1	-1	4	-1024	-768	-1	-1	-1	-1	4		0	0						Untertest4.avi	0	880	547	72	111				0	Content		-72	-111	16253171	3519371644
16270	09:22:24.356	00:00:16.270	976	-1024	-768	-1	-1	-1	-1	4	-1024	-768	-1	-1	-1	-1	4		0	0						Untertest4.avi	0	880	547	72	111				0	Content		-72	-111	16270408	3519388881
16287	09:22:24.373	00:00:16.287	977	-1024	-768	-1	-1	-1	-1	4	-1024	-768	-1	-1	-1	-1	4		0	0						Untertest4.avi	0	880	547	72	111				0	Content		-72	-111	16287075	3519405548
16303	09:22:24.389	00:00:16.303	978	-1024	-768	-1	-1	-1	-1	4	-1024	-768	-1	-1	-1	-1	4		0	0						Untertest4.avi	0	880	547	72	111				0	Content		-72	-111	16303306	3519421779
16320	09:22:24.406	00:00:16.319	979	-1024	-768	-1	-1	-1	-1	4	-1024	-768	-1	-1	-1	-1	4		0	0						Untertest4.avi	0	880	547	72	111				0	Content		-72	-111	16319972	3519438445
16337	09:22:24.423	00:00:16.336	980	-1024	-768	-1	-1	-1	-1	4	-1024	-768	-1	-1	-1	-1	4		0	0						Untertest4.avi	0	880	547	72	111				0	Content		-72	-111	16336639	3519455112
16353	09:22:24.439	00:00:16.352	981	-1024	-768	-1	-1	-1	-1	4	-1024	-768	-1	-1	-1	-1	4		0	0						Untertest4.avi	0	880	547	72	111				0	Content		-72	-111	16352886	3519471359
16370	09:22:24.456	00:00:16.369	982	-1024	-768	-1	-1	-1	-1	4	-1024	-768	-1	-1	-1	-1	4		0	0						Untertest4.avi	0	880	547	72	111				0	Content		-72	-111	16369553	3519488026
16386	09:22:24.472	00:00:16.385	983	-1024	-768	-1	-1	-1	-1	4	-1024	-768	-1	-1	-1	-1	4		0	0						Untertest4.avi	0	880	547	72	111				0	Content		-72	-111	16385754	3519504227
16402	09:22:24.488	00:00:16.402	984	-1024	-768	-1	-1	-1	-1	4	-1024	-768	-1	-1	-1	-1	4		0	0						Untertest4.avi	0	880	547	72	111				0	Content		-72	-111	16402376	3519520849
16419	09:22:24.505	00:00:16.419	985	-1024	-768	-1	-1	-1	-1	4	-1024	-768	-1	-1	-1	-1	4		0	0						Untertest4.avi	0	880	547	72	111				0	Content		-72	-111	16419062	3519537535
16436	09:22:24.522	00:00:16.435	986	-1024	-768	-1	-1	-1	-1	4	-1024	-768	-1	-1	-1	-1	4		0	0						Untertest4.avi	0	880	547	72	111				0	Content		-72	-111	16435729	3519554202
16452	09:22:24.538	00:00:16.452	987	-1024	-768	-1	-1	-1	-1	4	-1024	-768	-1	-1	-1	-1	4		0	0						Untertest4.avi	0	880	547	72	111				0	Content		-72	-111	16452359	3519570832
16469	09:22:24.555	00:00:16.469	988	-1024	-768	-1	-1	-1	-1	4	-1024	-768	-1	-1	-1	-1	4		0	0						Untertest4.avi	0	880	547	72	111				0	Content		-72	-111	16469026	3519587499
16486	09:22:24.572	00:00:16.485	989	-1024	-768	-1	-1	-1	-1	4	-1024	-768	-1	-1	-1	-1	4		0	0						Untertest4.avi	0	880	547	72	111				0	Content		-72	-111	16485692	3519604165
16503	09:22:24.589	00:00:16.502	990	-1024	-768	-1	-1	-1	-1	4	-1024	-768	-1	-1	-1	-1	4		0	0						Untertest4.avi	0	880	547	72	111				0	Content		-72	-111	16502542	3519621015
16519	09:22:24.605	00:00:16.519	991	-1024	-768	-1	-1	-1	-1	4	-1024	-768	-1	-1	-1	-1	4		0	0						Untertest4.avi	0	880	547	72	111				0	Content		-72	-111	16519208	3519637681
16536	09:22:24.622	00:00:16.535	992	-1024	-768	-1	-1	-1	-1	4	-1024	-768	-1	-1	-1	-1	4		0	0						Untertest4.avi	0	880	547	72	111				0	Content		-72	-111	16535875	3519654348
16553	09:22:24.639	00:00:16.553	993	-1024	-768	-1	-1	-1	-1	4	-1024	-768	-1	-1	-1	-1	4		0	0						Untertest4.avi	0	880	547	72	111				0	Content		-72	-111	16553054	3519671527
16570	09:22:24.656	00:00:16.569	994	-1024	-768	-1	-1	-1	-1	4	-1024	-768	-1	-1	-1	-1	4		0	0						Untertest4.avi	0	880	547	72	111				0	Content		-72	-111	16569721	3519688194
16587	09:22:24.673	00:00:16.586	995	-1024	-768	-1	-1	-1	-1	4	-1024	-768	-1	-1	-1	-1	4		0	0						Untertest4.avi	0	880	547	72	111				0	Content		-72	-111	16586729	3519705202
16603	09:22:24.689	00:00:16.603	996	-1024	-768	-1	-1	-1	-1	4	-1024	-768	-1	-1	-1	-1	4		0	0						Untertest4.avi	0	880	547	72	111				0	Content		-72	-111	16603396	3519721869
16620	09:22:24.706	00:00:16.620	997	-1024	-768	-1	-1	-1	-1	4	-1024	-768	-1	-1	-1	-1	4		0	0						Untertest4.avi	0	880	547	72	111				0	Content		-72	-111	16620062	3519738535
16636	09:22:24.722	00:00:16.636	998	-1024	-768	-1	-1	-1	-1	4	-1024	-768	-1	-1	-1	-1	4		0	0						Untertest4.avi	0	880	547	72	111				0	Content		-72	-111	16636146	3519754619
16653	09:22:24.739	00:00:16.652	999	-1024	-768	-1	-1	-1	-1	4	-1024	-768	-1	-1	-1	-1	4		0	0						Untertest4.avi	0	880	547	72	111				0	Content		-72	-111	16652812	3519771285
16669	09:22:24.755	00:00:16.669	1000	-1024	-768	-1	-1	-1	-1	4	-1024	-768	-1	-1	-1	-1	4		0	0						Untertest4.avi	0	880	547	72	111				0	Content		-72	-111	16669282	3519787755
16686	09:22:24.772	00:00:16.685	1001	-1024	-768	-1	-1	-1	-1	4	-1024	-768	-1	-1	-1	-1	4		0	0						Untertest4.avi	0	880	547	72	111				0	Content		-72	-111	16685948	3519804421
16703	09:22:24.789	00:00:16.702	1002	-1024	-768	-1	-1	-1	-1	4	-1024	-768	-1	-1	-1	-1	4		0	0						Untertest4.avi	0	880	547	72	111				0	Content		-72	-111	16702615	3519821088
16719	09:22:24.805	00:00:16.719	1003	-1024	-768	-1	-1	-1	-1	4	-1024	-768	-1	-1	-1	-1	4		0	0						Untertest4.avi	0	880	547	72	111				0	Content		-72	-111	16719041	3519837514
16736	09:22:24.822	00:00:16.735	1004	-1024	-768	-1	-1	-1	-1	4	-1024	-768	-1	-1	-1	-1	4		0	0						Untertest4.avi	0	880	547	72	111				0	Content		-72	-111	16735708	3519854181
16752	09:22:24.838	00:00:16.752	1005	-1024	-768	-1	-1	-1	-1	4	-1024	-768	-1	-1	-1	-1	4		0	0						Untertest4.avi	0	880	547	72	111				0	Content		-72	-111	16752215	3519870688
16769	09:22:24.855	00:00:16.768	1006	-1024	-768	-1	-1	-1	-1	4	-1024	-768	-1	-1	-1	-1	4		0	0						Untertest4.avi	0	880	547	72	111				0	Content		-72	-111	16768892	3519887365
16786	09:22:24.872	00:00:16.785	1007	-1024	-768	-1	-1	-1	-1	4	-1024	-768	-1	-1	-1	-1	4		0	0						Untertest4.avi	0	880	547	72	111				0	Content		-72	-111	16785539	3519904012
16802	09:22:24.888	00:00:16.802	1008	-1024	-768	-1	-1	-1	-1	4	-1024	-768	-1	-1	-1	-1	4		0	0						Untertest4.avi	0	880	547	72	111				0	Content		-72	-111	16802205	3519920678
16819	09:22:24.905	00:00:16.818	1009	-1024	-768	-1	-1	-1	-1	4	-1024	-768	-1	-1	-1	-1	4		0	0						Untertest4.avi	0	880	547	72	111				0	Content		-72	-111	16818872	3519937345
16836	09:22:24.922	00:00:16.835	1010	-1024	-768	-1	-1	-1	-1	4	-1024	-768	-1	-1	-1	-1	4		0	0						Untertest4.avi	0	880	547	72	111				0	Content		-72	-111	16835688	3519954161
16852	09:22:24.938	00:00:16.852	1011	-1024	-768	-1	-1	-1	-1	4	-1024	-768	-1	-1	-1	-1	4		0	0						Untertest4.avi	0	880	547	72	111				0	Content		-72	-111	16852355	3519970828
16869	09:22:24.955	00:00:16.869	1012	-1024	-768	-1	-1	-1	-1	4	-1024	-768	-1	-1	-1	-1	4		0	0						Untertest4.avi	0	880	547	72	111				0	Content		-72	-111	16869021	3519987494
16886	09:22:24.972	00:00:16.885	1013	-1024	-768	-1	-1	-1	-1	4	-1024	-768	-1	-1	-1	-1	4		0	0						Untertest4.avi	0	880	547	72	111				0	Content		-72	-111	16885996	3520004469
16903	09:22:24.989	00:00:16.902	1014	-1024	-768	-1	-1	-1	-1	4	-1024	-768	-1	-1	-1	-1	4		0	0						Untertest4.avi	0	880	547	72	111				0	Content		-72	-111	16902662	3520021135
16919	09:22:25.005	00:00:16.919	1015	-1024	-768	-1	-1	-1	-1	4	-1024	-768	-1	-1	-1	-1	4		0	0						Untertest4.avi	0	880	547	72	111				0	Content		-72	-111	16919329	3520037802
16937	09:22:25.023	00:00:16.936	1016	-1024	-768	-1	-1	-1	-1	4	-1024	-768	-1	-1	-1	-1	4		0	0						Untertest4.avi	0	880	547	72	111				0	Content		-72	-111	16936571	3520055044
16953	09:22:25.039	00:00:16.953	1017	-1024	-768	-1	-1	-1	-1	4	-1024	-768	-1	-1	-1	-1	4		0	0						Untertest4.avi	0	880	547	72	111				0	Content		-72	-111	16953238	3520071711
16970	09:22:25.056	00:00:16.969	1018	-1024	-768	-1	-1	-1	-1	4	-1024	-768	-1	-1	-1	-1	4		0	0						Untertest4.avi	0	880	547	72	111				0	Content		-72	-111	16969601	3520088074
16986	09:22:25.072	00:00:16.986	1019	-1024	-768	-1	-1	-1	-1	4	-1024	-768	-1	-1	-1	-1	4		0	0						Untertest4.avi	0	880	547	72	111				0	Content		-72	-111	16986268	3520104741
17003	09:22:25.089	00:00:17.002	1020	-1024	-768	-1	-1	-1	-1	4	-1024	-768	-1	-1	-1	-1	4		0	0						Untertest4.avi	0	880	547	72	111				0	Content		-72	-111	17002934	3520121407
17020	09:22:25.106	00:00:17.019	1021	-1024	-768	-1	-1	-1	-1	4	-1024	-768	-1	-1	-1	-1	4		0	0						Untertest4.avi	0	880	547	72	111				0	Content		-72	-111	17019601	3520138074
17036	09:22:25.122	00:00:17.035	1022	-1024	-768	-1	-1	-1	-1	4	-1024	-768	-1	-1	-1	-1	4		0	0						Untertest4.avi	0	880	547	72	111				0	Content		-72	-111	17035764	3520154237
17052	09:22:25.138	00:00:17.052	1023	-1024	-768	-1	-1	-1	-1	4	-1024	-768	-1	-1	-1	-1	4		0	0						Untertest4.avi	0	880	547	72	111				0	Content		-72	-111	17052431	3520170904
17069	09:22:25.155	00:00:17.068	1024	-1024	-768	-1	-1	-1	-1	4	-1024	-768	-1	-1	-1	-1	4		0	0						Untertest4.avi	0	880	547	72	111				0	Content		-72	-111	17068672	3520187145
17085	09:22:25.171	00:00:17.085	1025	-1024	-768	-1	-1	-1	-1	4	-1024	-768	-1	-1	-1	-1	4		0	0						Untertest4.avi	0	880	547	72	111				0	Content		-72	-111	17085293	3520203766
17102	09:22:25.188	00:00:17.101	1026	-1024	-768	-1	-1	-1	-1	4	-1024	-768	-1	-1	-1	-1	4		0	0						Untertest4.avi	0	880	547	72	111				0	Content		-72	-111	17101920	3520220393
17119	09:22:25.205	00:00:17.118	1027	-1024	-768	-1	-1	-1	-1	4	-1024	-768	-1	-1	-1	-1	4		0	0						Untertest4.avi	0	880	547	72	111				0	Content		-72	-111	17118587	3520237060
17135	09:22:25.221	00:00:17.135	1028	-1024	-768	-1	-1	-1	-1	4	-1024	-768	-1	-1	-1	-1	4		0	0						Untertest4.avi	0	880	547	72	111				0	Content		-72	-111	17135253	3520253726
17152	09:22:25.238	00:00:17.151	1029	-1024	-768	-1	-1	-1	-1	4	-1024	-768	-1	-1	-1	-1	4		0	0						Untertest4.avi	0	880	547	72	111				0	Content		-72	-111	17151895	3520270368
17169	09:22:25.255	00:00:17.168	1030	-1024	-768	-1	-1	-1	-1	4	-1024	-768	-1	-1	-1	-1	4		0	0						Untertest4.avi	0	880	547	72	111				0	Content		-72	-111	17168561	3520287034
17185	09:22:25.271	00:00:17.185	1031	-1024	-768	-1	-1	-1	-1	4	-1024	-768	-1	-1	-1	-1	4		0	0						Untertest4.avi	0	880	547	72	111				0	Content		-72	-111	17185228	3520303701
17202	09:22:25.288	00:00:17.202	1032	-1024	-768	-1	-1	-1	-1	4	-1024	-768	-1	-1	-1	-1	4		0	0						Untertest4.avi	0	880	547	72	111				0	Content		-72	-111	17202078	3520320551
17219	09:22:25.305	00:00:17.218	1033	-1024	-768	-1	-1	-1	-1	4	-1024	-768	-1	-1	-1	-1	4		0	0						Untertest4.avi	0	880	547	72	111				0	Content		-72	-111	17218745	3520337218
17235	09:22:25.321	00:00:17.235	1034	-1024	-768	-1	-1	-1	-1	4	-1024	-768	-1	-1	-1	-1	4		0	0						Untertest4.avi	0	880	547	72	111				0	Content		-72	-111	17235412	3520353885
17253	09:22:25.339	00:00:17.252	1035	-1024	-768	-1	-1	-1	-1	4	-1024	-768	-1	-1	-1	-1	4		0	0						Untertest4.avi	0	880	547	72	111				0	Content		-72	-111	17252534	3520371007
17269	09:22:25.355	00:00:17.269	1036	-1024	-768	-1	-1	-1	-1	4	-1024	-768	-1	-1	-1	-1	4		0	0						Untertest4.avi	0	880	547	72	111				0	Content		-72	-111	17269201	3520387674
17286	09:22:25.372	00:00:17.286	1037	-1024	-768	-1	-1	-1	-1	4	-1024	-768	-1	-1	-1	-1	4		0	0						Untertest4.avi	0	880	547	72	111				0	Content		-72	-111	17286225	3520404698
17303	09:22:25.389	00:00:17.302	1038	-1024	-768	-1	-1	-1	-1	4	-1024	-768	-1	-1	-1	-1	4		0	0						Untertest4.avi	0	880	547	72	111				0	Content		-72	-111	17302892	3520421365
17320	09:22:25.406	00:00:17.319	1039	-1024	-768	-1	-1	-1	-1	4	-1024	-768	-1	-1	-1	-1	4		0	0						Untertest4.avi	0	880	547	72	111				0	Content		-72	-111	17319558	3520438031
17336	09:22:25.422	00:00:17.335	1040	-1024	-768	-1	-1	-1	-1	4	-1024	-768	-1	-1	-1	-1	4		0	0						Untertest4.avi	0	880	547	72	111				0	Content		-72	-111	17335664	3520454137
17352	09:22:25.438	00:00:17.352	1041	-1024	-768	-1	-1	-1	-1	4	-1024	-768	-1	-1	-1	-1	4		0	0						Untertest4.avi	0	880	547	72	111				0	Content		-72	-111	17352330	3520470803
17369	09:22:25.455	00:00:17.368	1042	-1024	-768	-1	-1	-1	-1	4	-1024	-768	-1	-1	-1	-1	4		0	0						Untertest4.avi	0	880	547	72	111				0	Content		-72	-111	17368810	3520487283
17385	09:22:25.471	00:00:17.385	1043	-1024	-768	-1	-1	-1	-1	4	-1024	-768	-1	-1	-1	-1	4		0	0						Untertest4.avi	0	880	547	72	111				0	Content		-72	-111	17385476	3520503949
17402	09:22:25.488	00:00:17.402	1044	-1024	-768	-1	-1	-1	-1	4	-1024	-768	-1	-1	-1	-1	4		0	0						Untertest4.avi	0	880	547	72	111				0	Content		-72	-111	17402143	3520520616
17419	09:22:25.505	00:00:17.418	1045	-1024	-768	-1	-1	-1	-1	4	-1024	-768	-1	-1	-1	-1	4		0	0						Untertest4.avi	0	880	547	72	111				0	Content		-72	-111	17418578	3520537051
17435	09:22:25.521	00:00:17.435	1046	-1024	-768	-1	-1	-1	-1	4	-1024	-768	-1	-1	-1	-1	4		0	0						Untertest4.avi	0	880	547	72	111				0	Content		-72	-111	17435245	3520553718
17452	09:22:25.538	00:00:17.451	1047	-1024	-768	-1	-1	-1	-1	4	-1024	-768	-1	-1	-1	-1	4		0	0						Untertest4.avi	0	880	547	72	111				0	Content		-72	-111	17451634	3520570107
17468	09:22:25.554	00:00:17.468	1048	-1024	-768	-1	-1	-1	-1	4	-1024	-768	-1	-1	-1	-1	4		0	0						Untertest4.avi	0	880	547	72	111				0	Content		-72	-111	17468440	3520586913
17485	09:22:25.571	00:00:17.485	1049	-1024	-768	-1	-1	-1	-1	4	-1024	-768	-1	-1	-1	-1	4		0	0						Untertest4.avi	0	880	547	72	111				0	Content		-72	-111	17485045	3520603518
17502	09:22:25.588	00:00:17.501	1050	-1024	-768	-1	-1	-1	-1	4	-1024	-768	-1	-1	-1	-1	4		0	0						Untertest4.avi	0	880	547	72	111				0	Content		-72	-111	17501712	3520620185
17518	09:22:25.604	00:00:17.518	1051	-1024	-768	-1	-1	-1	-1	4	-1024	-768	-1	-1	-1	-1	4		0	0						Untertest4.avi	0	880	547	72	111				0	Content		-72	-111	17518378	3520636851
17535	09:22:25.621	00:00:17.535	1052	-1024	-768	-1	-1	-1	-1	4	-1024	-768	-1	-1	-1	-1	4		0	0						Untertest4.avi	0	880	547	72	111				0	Content		-72	-111	17535210	3520653683
17552	09:22:25.638	00:00:17.551	1053	-1024	-768	-1	-1	-1	-1	4	-1024	-768	-1	-1	-1	-1	4		0	0						Untertest4.avi	0	880	547	72	111				0	Content		-72	-111	17551876	3520670349
17569	09:22:25.655	00:00:17.568	1054	-1024	-768	-1	-1	-1	-1	4	-1024	-768	-1	-1	-1	-1	4		0	0						Untertest4.avi	0	880	547	72	111				0	Content		-72	-111	17568543	3520687016
17586	09:22:25.672	00:00:17.585	1055	-1024	-768	-1	-1	-1	-1	4	-1024	-768	-1	-1	-1	-1	4		0	0						Untertest4.avi	0	880	547	72	111				0	Content		-72	-111	17585526	3520703999
17602	09:22:25.688	00:00:17.602	1056	-1024	-768	-1	-1	-1	-1	4	-1024	-768	-1	-1	-1	-1	4		0	0						Untertest4.avi	0	880	547	72	111				0	Content		-72	-111	17602193	3520720666
17619	09:22:25.705	00:00:17.618	1057	-1024	-768	-1	-1	-1	-1	4	-1024	-768	-1	-1	-1	-1	4		0	0						Untertest4.avi	0	880	547	72	111				0	Content		-72	-111	17618859	3520737332
17636	09:22:25.722	00:00:17.636	1058	-1024	-768	-1	-1	-1	-1	4	-1024	-768	-1	-1	-1	-1	4		0	0						Untertest4.avi	0	880	547	72	111				0	Content		-72	-111	17636181	3520754654
17653	09:22:25.739	00:00:17.652	1059	-1024	-768	-1	-1	-1	-1	4	-1024	-768	-1	-1	-1	-1	4		0	0						Untertest4.avi	0	880	547	72	111				0	Content		-72	-111	17652848	3520771321
17669	09:22:25.755	00:00:17.669	1060	-1024	-768	-1	-1	-1	-1	4	-1024	-768	-1	-1	-1	-1	4		0	0						Untertest4.avi	0	880	547	72	111				0	Content		-72	-111	17669067	3520787540
17686	09:22:25.772	00:00:17.685	1061	-1024	-768	-1	-1	-1	-1	4	-1024	-768	-1	-1	-1	-1	4		0	0						Untertest4.avi	0	880	547	72	111				0	Content		-72	-111	17685734	3520804207
17702	09:22:25.788	00:00:17.702	1062	-1024	-768	-1	-1	-1	-1	4	-1024	-768	-1	-1	-1	-1	4		0	0						Untertest4.avi	0	880	547	72	111				0	Content		-72	-111	17702400	3520820873
17719	09:22:25.805	00:00:17.718	1063	-1024	-768	-1	-1	-1	-1	4	-1024	-768	-1	-1	-1	-1	4		0	0						Untertest4.avi	0	880	547	72	111				0	Content		-72	-111	17718632	3520837105
17735	09:22:25.821	00:00:17.735	1064	-1024	-768	-1	-1	-1	-1	4	-1024	-768	-1	-1	-1	-1	4		0	0						Untertest4.avi	0	880	547	72	111				0	Content		-72	-111	17735298	3520853771
17751	09:22:25.837	00:00:17.751	1065	-1024	-768	-1	-1	-1	-1	4	-1024	-768	-1	-1	-1	-1	4		0	0						Untertest4.avi	0	880	547	72	111				0	Content		-72	-111	17751484	3520869957
17768	09:22:25.854	00:00:17.768	1066	-1024	-768	-1	-1	-1	-1	4	-1024	-768	-1	-1	-1	-1	4		0	0						Untertest4.avi	0	880	547	72	111				0	Content		-72	-111	17768105	3520886578
17785	09:22:25.871	00:00:17.784	1067	-1024	-768	-1	-1	-1	-1	4	-1024	-768	-1	-1	-1	-1	4		0	0						Untertest4.avi	0	880	547	72	111				0	Content		-72	-111	17784852	3520903325
17802	09:22:25.888	00:00:17.801	1068	-1024	-768	-1	-1	-1	-1	4	-1024	-768	-1	-1	-1	-1	4		0	0						Untertest4.avi	0	880	547	72	111				0	Content		-72	-111	17801518	3520919991
17818	09:22:25.904	00:00:17.818	1069	-1024	-768	-1	-1	-1	-1	4	-1024	-768	-1	-1	-1	-1	4		0	0						Untertest4.avi	0	880	547	72	111				0	Content		-72	-111	17818181	3520936654
17835	09:22:25.921	00:00:17.834	1070	-1024	-768	-1	-1	-1	-1	4	-1024	-768	-1	-1	-1	-1	4		0	0						Untertest4.avi	0	880	547	72	111				0	Content		-72	-111	17834847	3520953320
17852	09:22:25.938	00:00:17.851	1071	-1024	-768	-1	-1	-1	-1	4	-1024	-768	-1	-1	-1	-1	4		0	0						Untertest4.avi	0	880	547	72	111				0	Content		-72	-111	17851594	3520970067
17868	09:22:25.954	00:00:17.868	1072	-1024	-768	-1	-1	-1	-1	4	-1024	-768	-1	-1	-1	-1	4		0	0						Untertest4.avi	0	880	547	72	111				0	Content		-72	-111	17868280	3520986753
17885	09:22:25.971	00:00:17.884	1073	-1024	-768	-1	-1	-1	-1	4	-1024	-768	-1	-1	-1	-1	4		0	0						Untertest4.avi	0	880	547	72	111				0	Content		-72	-111	17884947	3521003420
17902	09:22:25.988	00:00:17.901	1074	-1024	-768	-1	-1	-1	-1	4	-1024	-768	-1	-1	-1	-1	4		0	0						Untertest4.avi	0	880	547	72	111				0	Content		-72	-111	17901579	3521020052
17918	09:22:26.004	00:00:17.918	1075	-1024	-768	-1	-1	-1	-1	4	-1024	-768	-1	-1	-1	-1	4		0	0						Untertest4.avi	0	880	547	72	111				0	Content		-72	-111	17918246	3521036719
17935	09:22:26.021	00:00:17.934	1076	-1024	-768	-1	-1	-1	-1	4	-1024	-768	-1	-1	-1	-1	4		0	0						Untertest4.avi	0	880	547	72	111				0	Content		-72	-111	17934852	3521053325
17952	09:22:26.038	00:00:17.951	1077	-1024	-768	-1	-1	-1	-1	4	-1024	-768	-1	-1	-1	-1	4		0	0						Untertest4.avi	0	880	547	72	111				0	Content		-72	-111	17951519	3521069992
17968	09:22:26.054	00:00:17.968	1078	-1024	-768	-1	-1	-1	-1	4	745,4941	799,0323	0,3801231	0,6515559	506,1989	3,660663	0	9	745	799						Untertest4.avi	0	880	547	72	111	686	689	183	0	Content		673	688	17968087	3521086560
17985	09:22:26.071	00:00:17.984	1079	-1024	-768	-1	-1	-1	-1	4	762,267	800,5751	0,3800233	0,6515293	506,1989	3,651488	0	9	762	801						Untertest4.avi	0	880	547	72	111	686	689	183	0	Content		690	690	17984828	3521103301
18001	09:22:26.087	00:00:18.001	1080	-1024	-768	-1	-1	-1	-1	4	-1024	-768	-1	-1	-1	-1	4	9	0	0						Untertest4.avi	0	880	547	72	111	686	689	183	0	Content		-72	-111	18001449	3521119922
18018	09:22:26.104	00:00:18.018	1081	-1024	-768	-1	-1	-1	-1	4	-1024	-768	-1	-1	-1	-1	4	9	0	0						Untertest4.avi	0	880	547	72	111	686	689	183	0	Content		-72	-111	18018010	3521136483
18035	09:22:26.121	00:00:18.034	1082	-1024	-768	-1	-1	-1	-1	4	-1024	-768	-1	-1	-1	-1	4	9	0	0						Untertest4.avi	0	880	547	72	111	686	689	183	0	Content		-72	-111	18034676	3521153149
18051	09:22:26.137	00:00:18.051	1083	-1024	-768	-1	-1	-1	-1	4	-1024	-768	-1	-1	-1	-1	4	9	0	0						Untertest4.avi	0	880	547	72	111	686	689	183	0	Content		-72	-111	18051195	3521169668
18068	09:22:26.154	00:00:18.068	1084	-1024	-768	-1	-1	-1	-1	4	-1024	-768	-1	-1	-1	-1	4	9	0	0						Untertest4.avi	0	880	547	72	111	686	689	183	0	Content		-72	-111	18068193	3521186666
18085	09:22:26.171	00:00:18.084	1085	-1024	-768	-1	-1	-1	-1	4	-1024	-768	-1	-1	-1	-1	4	9	0	0						Untertest4.avi	0	880	547	72	111	686	689	183	0	Content		-72	-111	18084860	3521203333
18101	09:22:26.187	00:00:18.101	1086	-1024	-768	-1	-1	-1	-1	4	761,6284	807,3044	0,3787276	0,6525249	506,0927	3,73535	0	9	762	807						Untertest4.avi	0	880	547	72	111	686	689	183	0	Content		690	696	18101191	3521219664
18118	09:22:26.204	00:00:18.117	1087	-1024	-768	-1	-1	-1	-1	4	736,4338	779,6608	0,3781907	0,6528323	503,1579	3,940639	0	9	736	780						Untertest4.avi	0	880	547	72	111	686	689	183	0	Content		664	669	18117814	3521236287
18135	09:22:26.221	00:00:18.134	1088	-1024	-768	-1	-1	-1	-1	4	754,8699	689,0047	0,3731627	0,6532026	502,4813	3,452205	0	9	755	689						Untertest4.avi	0	880	547	72	111	686	689	183	0	Content		683	578	18134561	3521253034
18151	09:22:26.237	00:00:18.151	1089	-1024	-768	-1	-1	-1	-1	4	-1024	-768	-1	-1	-1	-1	4		0	0						Untertest4.avi	0	880	547	72	111				0	Content		-72	-111	18151182	3521269655
18168	09:22:26.254	00:00:18.167	1090	-1024	-768	-1	-1	-1	-1	4	-1024	-768	-1	-1	-1	-1	4		0	0						Untertest4.avi	0	880	547	72	111				0	Content		-72	-111	18167807	3521286280
18184	09:22:26.270	00:00:18.184	1091	-1024	-768	-1	-1	-1	-1	4	-1024	-768	-1	-1	-1	-1	4		0	0						Untertest4.avi	0	880	547	72	111				0	Content		-72	-111	18184473	3521302946
18201	09:22:26.287	00:00:18.201	1092	-1024	-768	-1	-1	-1	-1	4	-1024	-768	-1	-1	-1	-1	4		0	0						Untertest4.avi	0	880	547	72	111				0	Content		-72	-111	18201176	3521319649
18218	09:22:26.304	00:00:18.217	1093	-1024	-768	-1	-1	-1	-1	4	-1024	-768	-1	-1	-1	-1	4		0	0						Untertest4.avi	0	880	547	72	111				0	Content		-72	-111	18217861	3521336334
18235	09:22:26.321	00:00:18.234	1094	-1024	-768	-1	-1	-1	-1	4	-1024	-768	-1	-1	-1	-1	4		0	0						Untertest4.avi	0	880	547	72	111				0	Content		-72	-111	18234528	3521353001
18251	09:22:26.337	00:00:18.251	1095	-1024	-768	-1	-1	-1	-1	4	-1024	-768	-1	-1	-1	-1	4		0	0						Untertest4.avi	0	880	547	72	111				0	Content		-72	-111	18251295	3521369768
18268	09:22:26.354	00:00:18.267	1096	-1024	-768	-1	-1	-1	-1	4	-1024	-768	-1	-1	-1	-1	4		0	0						Untertest4.avi	0	880	547	72	111				0	Content		-72	-111	18267918	3521386391
18285	09:22:26.371	00:00:18.284	1097	-1024	-768	-1	-1	-1	-1	4	-1024	-768	-1	-1	-1	-1	4		0	0						Untertest4.avi	0	880	547	72	111				0	Content		-72	-111	18284635	3521403108
18301	09:22:26.387	00:00:18.301	1098	-1024	-768	-1	-1	-1	-1	4	-1024	-768	-1	-1	-1	-1	4		0	0						Untertest4.avi	0	880	547	72	111				0	Content		-72	-111	18301302	3521419775
18318	09:22:26.404	00:00:18.317	1099	-1024	-768	-1	-1	-1	-1	4	-1024	-768	-1	-1	-1	-1	4		0	0						Untertest4.avi	0	880	547	72	111				0	Content		-72	-111	18317983	3521436456
18335	09:22:26.421	00:00:18.334	1100	-1024	-768	-1	-1	-1	-1	4	-1024	-768	-1	-1	-1	-1	4		0	0						Untertest4.avi	0	880	547	72	111				0	Content		-72	-111	18334607	3521453080
18351	09:22:26.437	00:00:18.351	1101	-1024	-768	-1	-1	-1	-1	4	-1024	-768	-1	-1	-1	-1	4		0	0						Untertest4.avi	0	880	547	72	111				0	Content		-72	-111	18351352	3521469825
18368	09:22:26.454	00:00:18.367	1102	438,8698	697,0079	0,5207971	0,6168041	495,9564	4,137585	1	509,3033	715,9142	0,5207985	0,6167956	495,9564	4,107855	3	10	439	697						Untertest4.avi	0	880	547	72	111	207	619	300	0	Content		367	586	18367727	3521486200
18385	09:22:26.471	00:00:18.384	1103	-1024	-768	-1	-1	-1	-1	4	400,7946	723,5397	0,3813374	0,6527141	495,9565	3,928689	0	10	401	724						Untertest4.avi	0	880	547	72	111	207	619	300	0	Content		329	613	18384918	3521503391
18402	09:22:26.488	00:00:18.401	1104	-1024	-768	-1	-1	-1	-1	4	308,4855	732,5851	0,3823332	0,6528134	495,9565	4,023355	0	10	308	733						Untertest4.avi	0	880	547	72	111	207	619	300	0	Content		236	622	18401544	3521520017
18418	09:22:26.504	00:00:18.417	1105	-1024	-768	-1	-1	-1	-1	4	267,8234	730,7139	0,384909	0,6527816	509,3836	4,079533	0	10	268	731						Untertest4.avi	0	880	547	72	111	207	619	300	0	Content		196	620	18417855	3521536328
18434	09:22:26.520	00:00:18.434	1106	-1024	-768	-1	-1	-1	-1	4	259,3831	738,0493	0,3850006	0,6529422	511,5621	4,060452	0	10	259	738						Untertest4.avi	0	880	547	72	111	207	619	300	0	Content		187	627	18434464	3521552937
18451	09:22:26.537	00:00:18.450	1107	-1024	-768	-1	-1	-1	-1	4	259,0845	736,9451	0,3847038	0,6530083	510,5469	4,089125	0	10	259	737						Untertest4.avi	0	880	547	72	111	207	619	300	0	Content		187	626	18450963	3521569436
18468	09:22:26.554	00:00:18.467	1108	-1024	-768	-1	-1	-1	-1	4	264,2382	728,2545	0,3837708	0,6529608	506,0084	4,052585	0	10	264	728						Untertest4.avi	0	880	547	72	111	207	619	300	0	Content		192	617	18467711	3521586184
18484	09:22:26.570	00:00:18.484	1109	-1024	-768	-1	-1	-1	-1	4	261,8692	738,8162	0,3844909	0,6530175	511,2306	4,09957	0	10	262	739						Untertest4.avi	0	880	547	72	111	207	619	300	0	Content		190	628	18484334	3521602807
18501	09:22:26.587	00:00:18.501	1110	-1024	-768	-1	-1	-1	-1	4	281,59	730,3043	0,3838115	0,6531264	508,1224	4,078603	0	10	282	730						Untertest4.avi	0	880	547	72	111	207	619	300	0	Content		210	619	18501083	3521619556
18518	09:22:26.604	00:00:18.517	1111	-1024	-768	-1	-1	-1	-1	4	287,2444	726,8674	0,3830672	0,6531265	504,5125	4,099889	0	10	287	727						Untertest4.avi	0	880	547	72	111	207	619	300	0	Content		215	616	18517581	3521636054
18534	09:22:26.620	00:00:18.534	1112	-1024	-768	-1	-1	-1	-1	4	281,2931	735,3782	0,3835211	0,653102	508,1136	4,142958	0	10	281	735						Untertest4.avi	0	880	547	72	111	207	619	300	0	Content		209	624	18534326	3521652799
18551	09:22:26.637	00:00:18.550	1113	-1024	-768	-1	-1	-1	-1	4	280,2462	715,0912	0,3829334	0,6532148	505,4907	4,091016	0	10	280	715						Untertest4.avi	0	880	547	72	111	207	619	300	0	Content		208	604	18550949	3521669422
18568	09:22:26.654	00:00:18.567	1114	-1024	-768	-1	-1	-1	-1	4	276,632	731,7072	0,3826272	0,6532594	504,1095	4,134071	0	10	277	732						Untertest4.avi	0	880	547	72	111	207	619	300	0	Content		205	621	18567573	3521686046
18584	09:22:26.670	00:00:18.584	1115	-1024	-768	-1	-1	-1	-1	4	266,3094	722,1257	0,382535	0,6532334	503,8806	4,065937	0	10	266	722						Untertest4.avi	0	880	547	72	111	207	619	300	0	Content		194	611	18584318	3521702791
18601	09:22:26.687	00:00:18.600	1116	-1024	-768	-1	-1	-1	-1	4	298,4778	742,1268	0,3822506	0,6532522	502,7582	4,150321	0	10	298	742						Untertest4.avi	0	880	547	72	111	207	619	300	0	Content		226	631	18600938	3521719411
18618	09:22:26.704	00:00:18.617	1117	-1024	-768	-1	-1	-1	-1	4	275,2812	722,925	0,3823647	0,6533016	503,7967	4,10799	0	10	275	723						Untertest4.avi	0	880	547	72	111	207	619	300	0	Content		203	612	18617561	3521736034
18635	09:22:26.721	00:00:18.634	1118	-1024	-768	-1	-1	-1	-1	4	278,6575	730,9756	0,3826877	0,6533353	506,5477	4,148077	0	10	279	731						Untertest4.avi	0	880	547	72	111	207	619	300	0	Content		207	620	18634756	3521753229
18651	09:22:26.737	00:00:18.650	1119	-1024	-768	-1	-1	-1	-1	4	270,5005	729,7095	0,3831464	0,6535109	509,6102	4,18262	0	10	271	730						Untertest4.avi	0	880	547	72	111	207	619	300	0	Content		199	619	18650929	3521769402
18668	09:22:26.754	00:00:18.667	1120	-1024	-768	-1	-1	-1	-1	4	278,7093	718,0172	0,3824337	0,6535946	506,3319	4,162487	0	11	279	718						Untertest4.avi	0	880	547	72	111	263	618	267	0	Content		207	607	18667552	3521786025
18685	09:22:26.771	00:00:18.684	1121	-1024	-768	-1	-1	-1	-1	4	335,4949	728,4658	0,3780557	0,6538257	482,4278	3,948142	0	11	335	728						Untertest4.avi	0	880	547	72	111	263	618	267	0	Content		263	617	18684675	3521803148
18701	09:22:26.787	00:00:18.700	1122	-1024	-768	-1	-1	-1	-1	4	339,1048	729,3554	0,37795	0,6538215	482,3605	3,9479	0	11	339	729						Untertest4.avi	0	880	547	72	111	263	618	267	0	Content		267	618	18700922	3521819395
18718	09:22:26.804	00:00:18.717	1123	-1024	-768	-1	-1	-1	-1	4	340,1754	732,9443	0,3778914	0,6538035	482,392	3,992049	0	11	340	733						Untertest4.avi	0	880	547	72	111	263	618	267	0	Content		268	622	18717544	3521836017
18734	09:22:26.820	00:00:18.734	1124	-1024	-768	-1	-1	-1	-1	4	333,1923	722,5435	0,3778315	0,6538413	482,43	3,965172	0	11	333	723						Untertest4.avi	0	880	547	72	111	263	618	267	0	Content		261	612	18734169	3521852642
18751	09:22:26.837	00:00:18.751	1125	-1024	-768	-1	-1	-1	-1	4	328,5115	728,5056	0,3776963	0,6539903	482,4436	3,963102	0	11	329	729						Untertest4.avi	0	880	547	72	111	263	618	267	0	Content		257	618	18751115	3521869588
18768	09:22:26.854	00:00:18.767	1126	-1024	-768	-1	-1	-1	-1	4	330,03	726,6089	0,3775101	0,6544219	482,491	3,971734	0	11	330	727						Untertest4.avi	0	880	547	72	111	263	618	267	0	Content		258	616	18767543	3521886016
18784	09:22:26.870	00:00:18.784	1127	-1024	-768	-1	-1	-1	-1	4	334,2514	737,7091	0,3773752	0,6546032	482,5497	3,972693	0	11	334	738						Untertest4.avi	0	880	547	72	111	263	618	267	0	Content		262	627	18784168	3521902641
18801	09:22:26.887	00:00:18.800	1128	-1024	-768	-1	-1	-1	-1	4	319,8405	734,6248	0,377253	0,6545606	482,5235	3,954009	0	11	320	735						Untertest4.avi	0	880	547	72	111	263	618	267	0	Content		248	624	18800801	3521919274
18818	09:22:26.904	00:00:18.817	1129	-1024	-768	-1	-1	-1	-1	4	328,59	728,9679	0,3771674	0,6545168	482,7057	3,996013	0	11	329	729						Untertest4.avi	0	880	547	72	111	263	618	267	0	Content		257	618	18817855	3521936328
18834	09:22:26.920	00:00:18.834	1130	-1024	-768	-1	-1	-1	-1	4	339,0323	728,5909	0,3771076	0,6544054	482,7905	4,009543	0	11	339	729						Untertest4.avi	0	880	547	72	111	263	618	267	0	Content		267	618	18834478	3521952951
18851	09:22:26.937	00:00:18.851	1131	-1024	-768	-1	-1	-1	-1	4	342,358	730,4997	0,3771134	0,6542399	482,8383	4,000472	0	11	342	730						Untertest4.avi	0	880	547	72	111	263	618	267	0	Content		270	619	18851102	3521969575
18867	09:22:26.953	00:00:18.867	1132	-1024	-768	-1	-1	-1	-1	4	336,4601	737,5632	0,3771273	0,654065	482,8251	4,000642	0	11	336	738						Untertest4.avi	0	880	547	72	111	263	618	267	0	Content		264	627	18867407	3521985880
18884	09:22:26.970	00:00:18.884	1133	-1024	-768	-1	-1	-1	-1	4	342,4711	733,8684	0,3771404	0,6540956	482,9853	4,000442	0	11	342	734						Untertest4.avi	0	880	547	72	111	263	618	267	0	Content		270	623	18884154	3522002627
18901	09:22:26.987	00:00:18.900	1134	-1024	-768	-1	-1	-1	-1	4	345,3714	735,9574	0,3771244	0,6544029	482,9738	4,003074	0	11	345	736						Untertest4.avi	0	880	547	72	111	263	618	267	0	Content		273	625	18900785	3522019258
18918	09:22:27.004	00:00:18.917	1135	-1024	-768	-1	-1	-1	-1	4	338,9938	734,8551	0,3771521	0,6546721	483,0828	3,964656	0	11	339	735						Untertest4.avi	0	880	547	72	111	263	618	267	0	Content		267	624	18917718	3522036191
18934	09:22:27.020	00:00:18.934	1136	-1024	-768	-1	-1	-1	-1	4	292,3325	719,8654	0,3777118	0,6546188	483,3373	3,985813	0	12	292	720						Untertest4.avi	0	880	547	72	111	147	528	250	0	Content		220	609	18934463	3522052936
18951	09:22:27.037	00:00:18.951	1137	-1024	-768	-1	-1	-1	-1	4	218,9869	683,0031	0,3789847	0,6537704	483,4131	3,967356	0	12	219	683						Untertest4.avi	0	880	547	72	111	147	528	250	0	Content		147	572	18951088	3522069561
18967	09:22:27.053	00:00:18.967	1138	-1024	-768	-1	-1	-1	-1	4	216,1141	644,6536	0,3789707	0,6533786	483,521	3,964211	0	12	216	645						Untertest4.avi	0	880	547	72	111	147	528	250	0	Content		144	534	18967391	3522085864
18984	09:22:27.070	00:00:18.984	1139	-1024	-768	-1	-1	-1	-1	4	219,6171	639,1801	0,3786657	0,6535326	483,6181	3,987005	0	12	220	639						Untertest4.avi	0	880	547	72	111	147	528	250	0	Content		148	528	18984014	3522102487
19001	09:22:27.087	00:00:19.000	1140	-1024	-768	-1	-1	-1	-1	4	210,7282	638,9425	0,3785426	0,6542412	483,5909	3,970022	0	12	211	639						Untertest4.avi	0	880	547	72	111	147	528	250	0	Content		139	528	19000634	3522119107
19018	09:22:27.104	00:00:19.017	1141	-1024	-768	-1	-1	-1	-1	4	205,0298	633,031	0,378491	0,6553965	483,8726	3,918109	0	12	205	633						Untertest4.avi	0	880	547	72	111	147	528	250	0	Content		133	522	19017701	3522136174
19034	09:22:27.120	00:00:19.034	1142	-1024	-768	-1	-1	-1	-1	4	226,8775	628,4183	0,378512	0,6570662	484,0414	3,945087	0	12	227	628						Untertest4.avi	0	880	547	72	111	147	528	250	0	Content		155	517	19034324	3522152797
19051	09:22:27.137	00:00:19.050	1143	-1024	-768	-1	-1	-1	-1	4	225,5542	633,1812	0,378606	0,6587393	483,9327	3,947139	0	12	226	633						Untertest4.avi	0	880	547	72	111	147	528	250	0	Content		154	522	19050949	3522169422
19067	09:22:27.153	00:00:19.067	1144	-1024	-768	-1	-1	-1	-1	4	221,7519	638,0374	0,3787678	0,6603995	483,9526	3,948385	0	12	222	638						Untertest4.avi	0	880	547	72	111	147	528	250	0	Content		150	527	19067250	3522185723
19084	09:22:27.170	00:00:19.084	1145	-1024	-768	-1	-1	-1	-1	4	217,1057	638,9404	0,3790158	0,6619745	484,4539	3,971742	0	12	217	639						Untertest4.avi	0	880	547	72	111	147	528	250	0	Content		145	528	19084317	3522202790
19101	09:22:27.187	00:00:19.100	1146	-1024	-768	-1	-1	-1	-1	4	229,1733	624,4321	0,3792104	0,6634928	484,4616	3,949752	0	12	229	624						Untertest4.avi	0	880	547	72	111	147	528	250	0	Content		157	513	19100621	3522219094
19117	09:22:27.203	00:00:19.117	1147	-1024	-768	-1	-1	-1	-1	4	214,4345	632,6921	0,3793739	0,6643384	484,6297	3,980635	0	12	214	633						Untertest4.avi	0	880	547	72	111	147	528	250	0	Content		142	522	19117245	3522235718
19134	09:22:27.220	00:00:19.133	1148	-1024	-768	-1	-1	-1	-1	4	229,1245	639,2861	0,3796315	0,6644631	485,0518	3,946781	0	12	229	639						Untertest4.avi	0	880	547	72	111	147	528	250	0	Content		157	528	19133867	3522252340
19151	09:22:27.237	00:00:19.150	1149	-1024	-768	-1	-1	-1	-1	4	219,4698	631,1733	0,3798724	0,6641652	485,3295	3,936281	0	12	219	631						Untertest4.avi	0	880	547	72	111	147	528	250	0	Content		147	520	19150934	3522269407
19168	09:22:27.254	00:00:19.167	1150	-1024	-768	-1	-1	-1	-1	4	129,5457	651,6074	0,3811972	0,6634749	485,6161	3,961242	0	12	130	652						Untertest4.avi	0	880	547	72	111	147	528	250	0	Content		58	541	19167682	3522286155
19184	09:22:27.270	00:00:19.184	1151	-1024	-768	-1	-1	-1	-1	4	-25,9132	661,0436	0,3834291	0,6623581	485,8849	3,959451	0	13	-26	661						Untertest4.avi	0	880	547	72	111	-349	550	399	0	Content		-98	550	19184305	3522302778
19200	09:22:27.286	00:00:19.200	1152	-1024	-768	-1	-1	-1	-1	4	-155,6822	668,2242	0,3852148	0,6611057	486,695	4,008487	0	13	-156	668						Untertest4.avi	0	880	547	72	111	-349	550	399	0	Content		-228	557	19200485	3522318958
19217	09:22:27.303	00:00:19.217	1153	-1024	-768	-1	-1	-1	-1	4	-246,3832	669,9709	0,3865457	0,6601233	487,2682	3,996356	0	13	-246	670						Untertest4.avi	0	880	547	72	111	-349	550	399	0	Content		-318	559	19217236	3522335709
19234	09:22:27.320	00:00:19.233	1154	-292,4854	631,1482	0,5508873	0,6236061	422,6453	3,638261	0	-302,3313	686,1583	0,3870212	0,6590691	487,4727	4,042922	0	13	-297	659						Untertest4.avi	0	880	547	72	111	-349	550	399	0	Content		-369	548	19233855	3522352328
19251	09:22:27.337	00:00:19.250	1155	-1024	-768	-1	-1	-1	-1	4	-285,9564	686,6942	0,3872446	0,6581578	487,7361	4,02985	0	13	-286	687						Untertest4.avi	0	880	547	72	111	-349	550	399	0	Content		-358	576	19250796	3522369269
19267	09:22:27.353	00:00:19.267	1156	-299,142	640,3297	0,5516361	0,6224819	423,1999	3,666638	0	-284,1003	682,2031	0,3874629	0,6575831	487,9843	4,041031	0	13	-292	661						Untertest4.avi	0	880	547	72	111	-349	550	399	0	Content		-364	550	19267101	3522385574
19284	09:22:27.370	00:00:19.283	1157	-289,8087	635,8086	0,5517706	0,6223506	424,2187	3,666435	0	-276,4539	684,7204	0,3876444	0,6571103	488,1824	4,061421	0	13	-283	660						Untertest4.avi	0	880	547	72	111	-349	550	399	0	Content		-355	549	19283726	3522402199
19300	09:22:27.386	00:00:19.300	1158	-279,6496	626,6671	0,5527504	0,6223363	421,7496	3,645081	0	-294,4751	669,2865	0,3877984	0,6568276	488,2929	4,100618	0	13	-287	648						Untertest4.avi	0	880	547	72	111	-349	550	399	0	Content		-359	537	19300472	3522418945
19317	09:22:27.403	00:00:19.317	1159	-273,7375	644,6952	0,5531196	0,6222866	421,9149	3,684996	0	-280,8538	687,5981	0,3880014	0,6564431	488,2839	4,090776	0	13	-277	666						Untertest4.avi	0	880	547	72	111	-349	550	399	0	Content		-349	555	19317095	3522435568
19334	09:22:27.420	00:00:19.333	1160	-289,4349	633,8195	0,5531033	0,6221603	423,5592	3,715302	0	-267,776	691,1093	0,3882793	0,6561565	488,5409	4,092731	0	13	-279	662						Untertest4.avi	0	880	547	72	111	-349	550	399	0	Content		-351	551	19333844	3522452317
19350	09:22:27.436	00:00:19.350	1161	-287,2593	628,6652	0,5534019	0,6219212	424,1047	3,664793	0	-275,1864	680,6301	0,3885807	0,6559374	488,4893	4,087248	0	13	-281	655						Untertest4.avi	0	880	547	72	111	-349	550	399	0	Content		-353	544	19350465	3522468938
19367	09:22:27.453	00:00:19.367	1162	-277,2194	636,8422	0,5543728	0,6218838	422,3108	3,647411	0	-293,4126	661,729	0,3888601	0,655899	488,6327	4,061458	0	13	-285	649						Untertest4.avi	0	880	547	72	111	-349	550	399	0	Content		-357	538	19367091	3522485564
19384	09:22:27.470	00:00:19.383	1163	-273,9545	636,9423	0,5547764	0,6220028	422,4597	3,648199	0	-281,8116	685,0167	0,3891608	0,6559139	488,5612	4,073871	0	13	-278	661						Untertest4.avi	0	880	547	72	111	-349	550	399	0	Content		-350	550	19383717	3522502190
19400	09:22:27.486	00:00:19.400	1164	-289,7379	633,6614	0,5549133	0,6219941	422,9995	3,656116	0	-279,6949	679,325	0,3893598	0,655699	488,8992	4,078009	0	13	-285	656						Untertest4.avi	0	880	547	72	111	-349	550	399	0	Content		-357	545	19400462	3522518935
19417	09:22:27.503	00:00:19.417	1165	-289,6585	643,914	0,5550929	0,6217977	423,2072	3,629323	0	-259,5475	679,579	0,3895653	0,6552654	489,0647	4,056512	0	13	-275	662						Untertest4.avi	0	880	547	72	111	-349	550	399	0	Content		-347	551	19417086	3522535559
19434	09:22:27.520	00:00:19.433	1166	-303,1004	632,0901	0,5542236	0,6214048	427,4929	3,738044	0	-245,4511	671,7502	0,3896484	0,6546481	489,2355	4,0268	0	13	-274	652						Untertest4.avi	0	880	547	72	111	-349	550	399	0	Content		-346	541	19433709	3522552182
19450	09:22:27.536	00:00:19.450	1167	-279,8175	639,7878	0,5549514	0,6210273	425,154	3,700626	0	-259,8825	683,5515	0,3896782	0,6540722	489,5127	4,023096	0	13	-270	662						Untertest4.avi	0	880	547	72	111	-349	550	399	0	Content		-342	551	19450329	3522568802
19467	09:22:27.553	00:00:19.466	1168	-286,348	642,8908	0,5557878	0,6206082	422,4429	3,643359	0	-266,1909	686,4041	0,3896989	0,6536003	489,5506	4,044272	0	13	-276	665						Untertest4.avi	0	880	547	72	111	-349	550	399	0	Content		-348	554	19466953	3522585426
19484	09:22:27.570	00:00:19.483	1169	-285,2383	637,3442	0,5550405	0,6202278	426,2268	3,619675	0	-263,7287	686,4686	0,3897212	0,6529716	489,531	4,006836	0	13	-274	662						Untertest4.avi	0	880	547	72	111	-349	550	399	0	Content		-346	551	19483701	3522602174
19500	09:22:27.586	00:00:19.500	1170	-290,5822	644,2578	0,5558005	0,6198634	423,9795	3,641181	0	-254,7037	684,7154	0,3898174	0,6523101	489,7143	3,992386	0	13	-273	664						Untertest4.avi	0	880	547	72	111	-349	550	399	0	Content		-345	553	19500323	3522618796
19517	09:22:27.603	00:00:19.517	1171	-291,497	636,0854	0,5552638	0,6195912	427,2216	3,637726	0	-271,5927	693,1433	0,3899432	0,6518499	489,76	3,972932	0	13	-282	665						Untertest4.avi	0	880	547	72	111	-349	550	399	0	Content		-354	554	19517075	3522635548
19534	09:22:27.620	00:00:19.533	1172	-307,3729	647,1105	0,5544388	0,6195554	431,6745	3,621735	0	-269,7524	679,9045	0,3900058	0,6515163	489,8426	3,977427	0	13	-289	664						Untertest4.avi	0	880	547	72	111	-349	550	399	0	Content		-361	553	19533695	3522652168
19550	09:22:27.636	00:00:19.550	1173	-301,403	586,0833	0,5438503	0,6187875	475,9899	4,024414	0	-29,91383	676,2135	0,3888455	0,6509314	489,9768	3,939719	0	13	-166	631						Untertest4.avi	0	880	547	72	111	-349	550	399	0	Content		-238	520	19550319	3522668792
19567	09:22:27.653	00:00:19.566	1174	-157,0697	578,8157	0,5431892	0,618569	474,9754	4,017557	0	147,5256	655,2787	0,3872297	0,6505669	490,2133	3,911408	0	13	-5	617						Untertest4.avi	0	880	547	72	111	-349	550	399	0	Content		-77	506	19566940	3522685413
19584	09:22:27.670	00:00:19.583	1175	-1024	-768	-1	-1	-1	-1	4	-1024	-768	-1	-1	-1	-1	4		0	0						Untertest4.avi	0	880	547	72	111				0	Content		-72	-111	19583565	3522702038
19600	09:22:27.686	00:00:19.600	1176	-1024	-768	-1	-1	-1	-1	4	-1024	-768	-1	-1	-1	-1	4		0	0						Untertest4.avi	0	880	547	72	111				0	Content		-72	-111	19600179	3522718652
19617	09:22:27.703	00:00:19.616	1177	-1024	-768	-1	-1	-1	-1	4	-1024	-768	-1	-1	-1	-1	4		0	0						Untertest4.avi	0	880	547	72	111				0	Content		-72	-111	19616931	3522735404
19634	09:22:27.720	00:00:19.633	1178	-1024	-768	-1	-1	-1	-1	4	-1024	-768	-1	-1	-1	-1	4		0	0						Untertest4.avi	0	880	547	72	111				0	Content		-72	-111	19633554	3522752027
19650	09:22:27.736	00:00:19.650	1179	-1024	-768	-1	-1	-1	-1	4	-1024	-768	-1	-1	-1	-1	4		0	0						Untertest4.avi	0	880	547	72	111				0	Content		-72	-111	19650175	3522768648
19667	09:22:27.753	00:00:19.666	1180	-1024	-768	-1	-1	-1	-1	4	-1024	-768	-1	-1	-1	-1	4		0	0						Untertest4.avi	0	880	547	72	111				0	Content		-72	-111	19666796	3522785269
19684	09:22:27.770	00:00:19.683	1181	-1024	-768	-1	-1	-1	-1	4	-1024	-768	-1	-1	-1	-1	4		0	0						Untertest4.avi	0	880	547	72	111				0	Content		-72	-111	19683545	3522802018
19700	09:22:27.786	00:00:19.700	1182	-1024	-768	-1	-1	-1	-1	4	-1024	-768	-1	-1	-1	-1	4		0	0						Untertest4.avi	0	880	547	72	111				0	Content		-72	-111	19700167	3522818640
19717	09:22:27.803	00:00:19.716	1183	-1024	-768	-1	-1	-1	-1	4	-56,11861	871,5068	0,3922167	0,6575882	517,0437	3,546245	0	14	-56	872						Untertest4.avi	0	880	547	72	111	-133	596	167	0	Content		-128	761	19716914	3522835387
19734	09:22:27.820	00:00:19.733	1184	-1024	-768	-1	-1	-1	-1	4	-17,43302	768,3585	0,3901496	0,6593858	506,8876	3,740711	0	14	-17	768						Untertest4.avi	0	880	547	72	111	-133	596	167	0	Content		-89	657	19733537	3522852010
19750	09:22:27.836	00:00:19.750	1185	-1024	-768	-1	-1	-1	-1	4	-83,37185	701,1664	0,3899228	0,6609522	506,8876	3,852148	0	14	-83	701						Untertest4.avi	0	880	547	72	111	-133	596	167	0	Content		-155	590	19750159	3522868632
19767	09:22:27.853	00:00:19.766	1186	-1024	-768	-1	-1	-1	-1	4	-1024	-768	-1	-1	-1	-1	4	14	0	0						Untertest4.avi	0	880	547	72	111	-133	596	167	0	Content		-72	-111	19766787	3522885260
19783	09:22:27.869	00:00:19.783	1187	-1024	-768	-1	-1	-1	-1	4	-74,74319	686,363	0,3893099	0,6632686	505,5019	3,834985	0	14	-75	686						Untertest4.avi	0	880	547	72	111	-133	596	167	0	Content		-147	575	19783410	3522901883
19801	09:22:27.887	00:00:19.800	1188	-1024	-768	-1	-1	-1	-1	4	-73,89791	707,3909	0,3900217	0,6640303	510,7121	3,81601	0	14	-74	707						Untertest4.avi	0	880	547	72	111	-133	596	167	0	Content		-146	596	19800656	3522919129
19817	09:22:27.903	00:00:19.817	1189	-1024	-768	-1	-1	-1	-1	4	-66,97971	700,0873	0,3899191	0,6648347	510,6878	3,815823	0	14	-67	700						Untertest4.avi	0	880	547	72	111	-133	596	167	0	Content		-139	589	19817223	3522935696
19834	09:22:27.920	00:00:19.833	1190	-1024	-768	-1	-1	-1	-1	4	-55,71188	708,0863	0,3893327	0,6659034	507,7111	3,798899	0	14	-56	708						Untertest4.avi	0	880	547	72	111	-133	596	167	0	Content		-128	597	19833900	3522952373
19850	09:22:27.936	00:00:19.850	1191	-1024	-768	-1	-1	-1	-1	4	44,06021	738,9586	0,3901706	0,667533	516,7268	3,872879	0	14	44	739						Untertest4.avi	0	880	547	72	111	-133	596	167	0	Content		-28	628	19850023	3522968496
19867	09:22:27.953	00:00:19.866	1192	-1024	-768	-1	-1	-1	-1	4	403,4522	919,2599	0,3865532	0,6687037	512,3588	3,487525	0	14	403	919						Untertest4.avi	0	880	547	72	111	-133	596	167	0	Content		331	808	19866646	3522985119
19884	09:22:27.970	00:00:19.883	1193	-1024	-768	-1	-1	-1	-1	4	-1024	-768	-1	-1	-1	-1	4		0	0						Untertest4.avi	0	880	547	72	111				0	Content		-72	-111	19883893	3523002366
19900	09:22:27.986	00:00:19.900	1194	-1024	-768	-1	-1	-1	-1	4	-1024	-768	-1	-1	-1	-1	4		0	0						Untertest4.avi	0	880	547	72	111				0	Content		-72	-111	19900009	3523018482
19917	09:22:28.003	00:00:19.917	1195	-1024	-768	-1	-1	-1	-1	4	-1024	-768	-1	-1	-1	-1	4		0	0						Untertest4.avi	0	880	547	72	111				0	Content		-72	-111	19917206	3523035679
19933	09:22:28.019	00:00:19.933	1196	-1024	-768	-1	-1	-1	-1	4	-1024	-768	-1	-1	-1	-1	4		0	0						Untertest4.avi	0	880	547	72	111				0	Content		-72	-111	19933383	3523051856
19950	09:22:28.036	00:00:19.950	1197	-1024	-768	-1	-1	-1	-1	4	-1024	-768	-1	-1	-1	-1	4		0	0						Untertest4.avi	0	880	547	72	111				0	Content		-72	-111	19950368	3523068841
19967	09:22:28.053	00:00:19.966	1198	-1024	-768	-1	-1	-1	-1	4	-1024	-768	-1	-1	-1	-1	4		0	0						Untertest4.avi	0	880	547	72	111				0	Content		-72	-111	19966877	3523085350
19984	09:22:28.070	00:00:19.983	1199	-1024	-768	-1	-1	-1	-1	4	-1024	-768	-1	-1	-1	-1	4		0	0						Untertest4.avi	0	880	547	72	111				0	Content		-72	-111	19983622	3523102095
20000	09:22:28.086	00:00:20.000	1200	-1024	-768	-1	-1	-1	-1	4	-1024	-768	-1	-1	-1	-1	4		0	0						Untertest4.avi	0	880	547	72	111				0	Content		-72	-111	20000244	3523118717
20017	09:22:28.103	00:00:20.016	1201	-1024	-768	-1	-1	-1	-1	4	-1024	-768	-1	-1	-1	-1	4		0	0						Untertest4.avi	0	880	547	72	111				0	Content		-72	-111	20016866	3523135339
20033	09:22:28.119	00:00:20.033	1202	-1024	-768	-1	-1	-1	-1	4	-1024	-768	-1	-1	-1	-1	4		0	0						Untertest4.avi	0	880	547	72	111				0	Content		-72	-111	20033489	3523151962
20050	09:22:28.136	00:00:20.050	1203	-1024	-768	-1	-1	-1	-1	4	-1024	-768	-1	-1	-1	-1	4		0	0						Untertest4.avi	0	880	547	72	111				0	Content		-72	-111	20050236	3523168709
20067	09:22:28.153	00:00:20.066	1204	-1024	-768	-1	-1	-1	-1	4	-1024	-768	-1	-1	-1	-1	4		0	0						Untertest4.avi	0	880	547	72	111				0	Content		-72	-111	20066860	3523185333
20083	09:22:28.169	00:00:20.083	1205	-1024	-768	-1	-1	-1	-1	4	-1024	-768	-1	-1	-1	-1	4		0	0						Untertest4.avi	0	880	547	72	111				0	Content		-72	-111	20083481	3523201954
20100	09:22:28.186	00:00:20.100	1206	-1024	-768	-1	-1	-1	-1	4	-1024	-768	-1	-1	-1	-1	4		0	0						Untertest4.avi	0	880	547	72	111				0	Content		-72	-111	20100106	3523218579
20116	09:22:28.202	00:00:20.116	1207	-1024	-768	-1	-1	-1	-1	4	-1024	-768	-1	-1	-1	-1	4		0	0						Untertest4.avi	0	880	547	72	111				0	Content		-72	-111	20116478	3523234951
20134	09:22:28.220	00:00:20.133	1208	-1024	-768	-1	-1	-1	-1	4	-1024	-768	-1	-1	-1	-1	4		0	0						Untertest4.avi	0	880	547	72	111				0	Content		-72	-111	20133725	3523252198
20150	09:22:28.236	00:00:20.150	1209	-1024	-768	-1	-1	-1	-1	4	-1024	-768	-1	-1	-1	-1	4		0	0						Untertest4.avi	0	880	547	72	111				0	Content		-72	-111	20150348	3523268821
20167	09:22:28.253	00:00:20.167	1210	-1024	-768	-1	-1	-1	-1	4	-1024	-768	-1	-1	-1	-1	4		0	0						Untertest4.avi	0	880	547	72	111				0	Content		-72	-111	20167094	3523285567
20183	09:22:28.269	00:00:20.183	1211	-1024	-768	-1	-1	-1	-1	4	-1024	-768	-1	-1	-1	-1	4		0	0						Untertest4.avi	0	880	547	72	111				0	Content		-72	-111	20183215	3523301688
20200	09:22:28.286	00:00:20.199	1212	-1024	-768	-1	-1	-1	-1	4	-1024	-768	-1	-1	-1	-1	4		0	0						Untertest4.avi	0	880	547	72	111				0	Content		-72	-111	20199837	3523318310
20216	09:22:28.302	00:00:20.216	1213	-1024	-768	-1	-1	-1	-1	4	-1024	-768	-1	-1	-1	-1	4		0	0						Untertest4.avi	0	880	547	72	111				0	Content		-72	-111	20216458	3523334931
20233	09:22:28.319	00:00:20.233	1214	-1024	-768	-1	-1	-1	-1	4	-1024	-768	-1	-1	-1	-1	4		0	0						Untertest4.avi	0	880	547	72	111				0	Content		-72	-111	20233085	3523351558
20250	09:22:28.336	00:00:20.250	1215	-1024	-768	-1	-1	-1	-1	4	-1024	-768	-1	-1	-1	-1	4		0	0						Untertest4.avi	0	880	547	72	111				0	Content		-72	-111	20250152	3523368625
20268	09:22:28.354	00:00:20.267	1216	-1024	-768	-1	-1	-1	-1	4	-1024	-768	-1	-1	-1	-1	4		0	0						Untertest4.avi	0	880	547	72	111				0	Content		-72	-111	20267524	3523385997
20283	09:22:28.369	00:00:20.283	1217	-1024	-768	-1	-1	-1	-1	4	-1024	-768	-1	-1	-1	-1	4		0	0						Untertest4.avi	0	880	547	72	111				0	Content		-72	-111	20283183	3523401656
20300	09:22:28.386	00:00:20.299	1218	-1024	-768	-1	-1	-1	-1	4	-1024	-768	-1	-1	-1	-1	4		0	0						Untertest4.avi	0	880	547	72	111				0	Content		-72	-111	20299692	3523418165
20316	09:22:28.402	00:00:20.316	1219	-1024	-768	-1	-1	-1	-1	4	-1024	-768	-1	-1	-1	-1	4		0	0						Untertest4.avi	0	880	547	72	111				0	Content		-72	-111	20316439	3523434912
20333	09:22:28.419	00:00:20.333	1220	-1024	-768	-1	-1	-1	-1	4	-1024	-768	-1	-1	-1	-1	4		0	0						Untertest4.avi	0	880	547	72	111				0	Content		-72	-111	20333062	3523451535
20350	09:22:28.436	00:00:20.349	1221	492,2991	382,3029	0,5496525	0,6166061	497,6291	3,913552	0	666,4908	418,1412	0,3887483	0,6290208	509,1376	3,747056	0	15	579	400						Untertest4.avi	0	880	547	72	111	511	292	167	0	Content		507	289	20349682	3523468155
20366	09:22:28.452	00:00:20.366	1222	484,9746	383,451	0,5494479	0,6169352	498,8517	3,940375	0	-1024	-768	-1	-1	-1	-1	4	15	485	383						Untertest4.avi	0	880	547	72	111	511	292	167	0	Content		413	272	20366306	3523484779
20383	09:22:28.469	00:00:20.382	1223	520,5485	392,9703	0,5461467	0,6173791	488,684	3,889504	0	641,8298	434,2103	0,3860201	0,6294507	505,0415	3,633128	0	15	581	414						Untertest4.avi	0	880	547	72	111	511	292	167	0	Content		509	303	20382929	3523501402
20400	09:22:28.486	00:00:20.399	1224	514,668	400,7956	0,5484709	0,6176748	501,2097	4,01669	0	666,5848	427,2516	0,3848311	0,6296518	504,4969	3,685067	0	15	591	414						Untertest4.avi	0	880	547	72	111	511	292	167	0	Content		519	303	20399553	3523518026
20416	09:22:28.502	00:00:20.416	1225	505,9741	390,6213	0,5443258	0,6177926	488,7702	3,866971	0	660,9469	414,9835	0,3840186	0,6296599	506,7139	3,604682	0	15	583	403						Untertest4.avi	0	880	547	72	111	511	292	167	0	Content		511	292	20416302	3523534775
20433	09:22:28.519	00:00:20.432	1226	489,6306	404,7585	0,5443045	0,6177325	492,1217	3,943628	0	664,4585	440,2988	0,382205	0,6295725	501,8419	3,622095	0	15	577	423						Untertest4.avi	0	880	547	72	111	511	292	167	0	Content		505	312	20432924	3523551397
20450	09:22:28.536	00:00:20.449	1227	510,2347	402,8163	0,5431296	0,6178074	490,8322	3,837816	0	658,8289	423,5907	0,3813365	0,6294897	502,5677	3,606873	0	15	585	413						Untertest4.avi	0	880	547	72	111	511	292	167	0	Content		513	302	20449547	3523568020
20466	09:22:28.552	00:00:20.466	1228	503,3213	370,9798	0,5425907	0,6176467	491,0014	3,754827	0	664,5588	401,4818	0,3813226	0,6292278	507,1087	3,600552	0	15	584	386						Untertest4.avi	0	880	547	72	111	511	292	167	0	Content		512	275	20466171	3523584644
20483	09:22:28.569	00:00:20.483	1229	509,195	394,2428	0,5430773	0,6173677	495,3602	3,882874	0	668,2872	426,5854	0,3801937	0,6289289	504,6208	3,571946	0	15	589	410						Untertest4.avi	0	880	547	72	111	511	292	167	0	Content		517	299	20483364	3523601837
20500	09:22:28.586	00:00:20.499	1230	508,7824	371,3699	0,5435521	0,6170333	499,6938	3,834434	0	667,224	420,214	0,3793083	0,6287161	503,2982	3,558575	0	15	588	396						Untertest4.avi	0	880	547	72	111	511	292	167	0	Content		516	285	20499986	3523618459
20517	09:22:28.603	00:00:20.516	1231	456,126	308,5431	0,5433936	0,6155791	499,6938	3,740236	0	641,504	327,1597	0,3794226	0,6274287	503,2983	3,437556	0	16	549	318						Untertest4.avi	0	880	547	72	111	464	151	1365	0	Content		477	207	20516734	3523635207
20533	09:22:28.619	00:00:20.532	1232	454,4772	246,1334	0,5426884	0,6137711	499,6938	3,810635	0	637,9178	292,1905	0,3788142	0,62607	503,2983	3,494472	0	16	546	269						Untertest4.avi	0	880	547	72	111	464	151	1365	0	Content		474	158	20532789	3523651262
20550	09:22:28.636	00:00:20.549	1233	452,8283	206,6478	0,5375646	0,6134501	481,731	3,771302	0	634,3317	257,2214	0,3737256	0,6258235	478,3342	3,441067	0	16	544	232						Untertest4.avi	0	880	547	72	111	464	151	1365	0	Content		472	121	20549536	3523668009
20566	09:22:28.652	00:00:20.566	1234	469,2736	230,4594	0,5372455	0,6136427	481,731	3,442165	0	618,6984	267,7233	0,3768791	0,6257459	498,463	3,364775	0	16	544	249						Untertest4.avi	0	880	547	72	111	464	151	1365	0	Content		472	138	20566157	3523684630
20583	09:22:28.669	00:00:20.582	1235	460,6088	256,3895	0,5369247	0,6139746	481,731	3,524779	0	601,9551	318,1907	0,3724881	0,6263236	477,6124	3,195042	0	16	531	287						Untertest4.avi	0	880	547	72	111	464	151	1365	0	Content		459	176	20582781	3523701254
20599	09:22:28.685	00:00:20.599	1236	466,2222	252,3044	0,5375117	0,614649	484,9232	3,607393	0	611,1865	332,7626	0,3722934	0,6267896	477,6049	3,160149	0	16	539	293						Untertest4.avi	0	880	547	72	111	464	151	1365	0	Content		467	182	20599403	3523717876
20616	09:22:28.702	00:00:20.616	1237	479,8941	240,0646	0,5373895	0,6148226	484,9232	3,388199	0	610,3124	298,6233	0,3716286	0,6269469	477,4468	3,106143	0	16	545	269						Untertest4.avi	0	880	547	72	111	464	151	1365	0	Content		473	158	20616154	3523734627
20633	09:22:28.719	00:00:20.632	1238	447,49	272,0136	0,537093	0,6146151	484,9232	3,419675	0	615,5233	299,9807	0,3713294	0,6267673	477,1121	3,065596	0	16	532	286						Untertest4.avi	0	880	547	72	111	464	151	1365	0	Content		460	175	20632900	3523751373
20650	09:22:28.736	00:00:20.649	1239	452,4608	268,308	0,5400434	0,6142719	496,8045	3,451151	0	618,1016	297,1855	0,37136	0,6265033	476,864	3,039454	0	16	535	283						Untertest4.avi	0	880	547	72	111	464	151	1365	0	Content		463	172	20649640	3523768113
20666	09:22:28.752	00:00:20.666	1240	456,6131	203,8848	0,5401146	0,6137496	496,8045	3,362461	0	599,0609	309,8519	0,3709416	0,6262627	476,5225	3,037276	0	16	528	257						Untertest4.avi	0	880	547	72	111	464	151	1365	0	Content		456	146	20666019	3523784492
20683	09:22:28.769	00:00:20.682	1241	464,9532	214,9807	0,5402546	0,6133615	496,8045	3,291112	0	593,0679	315,565	0,3709005	0,6259907	476,4017	3,03442	0	16	529	265						Untertest4.avi	0	880	547	72	111	464	151	1365	0	Content		457	154	20682769	3523801242
20699	09:22:28.785	00:00:20.699	1242	469,9347	226,0766	0,5382001	0,6134132	488,2731	3,257756	0	601,3186	327,1885	0,3711479	0,6260337	476,5036	3,012289	0	16	536	277						Untertest4.avi	0	880	547	72	111	464	151	1365	0	Content		464	166	20699390	3523817863
20716	09:22:28.802	00:00:20.716	1243	475,6626	228,4758	0,5382956	0,6132635	488,2731	3,224781	0	612,2808	292,254	0,3707812	0,6258592	476,1492	2,822775	0	16	544	260						Untertest4.avi	0	880	547	72	111	464	151	1365	0	Content		472	149	20716258	3523834731
20733	09:22:28.819	00:00:20.732	1244	472,5851	226,7474	0,5383013	0,6131052	488,2731	3,18526	0	580,7731	325,001	0,3706532	0,6255335	475,9045	2,915285	0	16	527	276						Untertest4.avi	0	880	547	72	111	464	151	1365	0	Content		455	165	20732877	3523851350
20750	09:22:28.836	00:00:20.749	1245	477,0028	225,0191	0,5380957	0,6129029	487,9289	3,151388	0	578,5355	333,6356	0,3708706	0,6252487	476,0653	2,845542	0	16	528	279						Untertest4.avi	0	880	547	72	111	464	151	1365	0	Content		456	168	20749577	3523868050
20766	09:22:28.852	00:00:20.766	1246	472,5903	230,7212	0,5382472	0,6125445	487,929	3,059477	0	601,9479	314,2666	0,3705459	0,6248338	475,7576	2,77349	0	16	537	272						Untertest4.avi	0	880	547	72	111	464	151	1365	0	Content		465	161	20766003	3523884476
20783	09:22:28.869	00:00:20.782	1247	475,6293	206,9225	0,538241	0,6123172	487,929	3,004571	0	589,6498	314,2342	0,3704493	0,6244174	475,7123	2,754401	0	16	533	261						Untertest4.avi	0	880	547	72	111	464	151	1365	0	Content		461	150	20782628	3523901101
20799	09:22:28.885	00:00:20.799	1248	475,9693	206,0443	0,53771	0,612327	486,7243	2,949666	0	609,7643	303,0363	0,3705565	0,6243018	475,7012	2,687722	0	16	543	255						Untertest4.avi	0	880	547	72	111	464	151	1365	0	Content		471	144	20799254	3523917727
20816	09:22:28.902	00:00:20.816	1249	474,5617	238,8057	0,5376009	0,6123667	486,7243	2,957317	0	598,393	331,8676	0,3701056	0,6243763	475,3397	2,803211	0	16	536	285						Untertest4.avi	0	880	547	72	111	464	151	1365	0	Content		464	174	20816240	3523934713
20833	09:22:28.919	00:00:20.832	1250	454,6289	219,8707	0,5373725	0,6126723	486,7243	2,906595	0	605,5331	303,1809	0,3699426	0,6245192	475,4521	2,699715	0	16	530	262						Untertest4.avi	0	880	547	72	111	464	151	1365	0	Content		458	151	20832864	3523951337
20849	09:22:28.935	00:00:20.849	1251	451,9397	231,9371	0,5378269	0,6126679	488,8859	2,879958	0	613,9683	323,4026	0,3699948	0,6244341	475,4455	2,68653	0	16	533	278						Untertest4.avi	0	880	547	72	111	464	151	1365	0	Content		461	167	20849485	3523967958
20866	09:22:28.952	00:00:20.865	1252	467,162	220,3669	0,5376226	0,6127782	488,8859	2,91861	0	598,5842	313,5074	0,3695865	0,6244371	475,4034	2,664043	0	16	533	267						Untertest4.avi	0	880	547	72	111	464	151	1365	0	Content		461	156	20865867	3523984340
20883	09:22:28.969	00:00:20.882	1253	466,628	210,7766	0,5375316	0,6128669	488,8859	2,867517	0	606,955	312,3328	0,3694697	0,6245849	475,4187	2,671101	0	16	537	262						Untertest4.avi	0	880	547	72	111	464	151	1365	0	Content		465	151	20882615	3524001088
20899	09:22:28.985	00:00:20.899	1254	466,0941	209,9316	0,5385225	0,6130247	492,6789	2,86718	0	626,5096	316,2449	0,3696439	0,6247154	475,1389	2,675087	0	16	546	263						Untertest4.avi	0	880	547	72	111	464	151	1365	0	Content		474	152	20899237	3524017710
20916	09:22:29.002	00:00:20.916	1255	464,5411	206,8738	0,5385477	0,6128429	492,6789	2,855218	0	602,2992	301,8837	0,3692921	0,6246339	475,1358	2,622926	0	16	533	254						Untertest4.avi	0	880	547	72	111	464	151	1365	0	Content		461	143	20916104	3524034577
20933	09:22:29.019	00:00:20.932	1256	449,3782	202,9162	0,5385489	0,6123688	492,6789	2,959253	0	601,2723	310,1023	0,369243	0,6242888	475,115	2,626431	0	16	525	257						Untertest4.avi	0	880	547	72	111	464	151	1365	0	Content		453	146	20932725	3524051198
20949	09:22:29.035	00:00:20.949	1257	446,7659	200,7419	0,5378851	0,6120402	490,2084	2,965346	0	632,9775	310,583	0,3694675	0,6238756	475,0049	2,632611	0	16	540	256						Untertest4.avi	0	880	547	72	111	464	151	1365	0	Content		468	145	20949471	3524067944
20966	09:22:29.052	00:00:20.965	1258	458,7182	230,9369	0,537716	0,611591	490,2084	2,887681	0	603,0799	304,8981	0,3691286	0,6233944	475,031	2,634121	0	16	531	268						Untertest4.avi	0	880	547	72	111	464	151	1365	0	Content		459	157	20965850	3524084323
20982	09:22:29.068	00:00:20.982	1259	470,1564	189,4986	0,5376598	0,6111279	490,2084	2,747441	0	603,4723	311,0581	0,3690006	0,6230507	474,8807	2,638681	0	16	537	250						Untertest4.avi	0	880	547	72	111	464	151	1365	0	Content		465	139	20982474	3524100947
20999	09:22:29.085	00:00:20.999	1260	475,5784	197,348	0,5394695	0,610746	497,5403	2,700049	0	599,5668	326,6601	0,3691586	0,6226536	475,0343	2,725061	0	16	538	262						Untertest4.avi	0	880	547	72	111	464	151	1365	0	Content		466	151	20999097	3524117570
21016	09:22:29.102	00:00:21.015	1261	476,813	180,5802	0,5396571	0,6102263	497,5403	2,869895	0	593,0743	308,5206	0,3689504	0,6220527	474,9765	2,652021	0	16	535	245						Untertest4.avi	0	880	547	72	111	464	151	1365	0	Content		463	134	21015970	3524134443
21033	09:22:29.119	00:00:21.032	1262	460,1118	213,7103	0,5396301	0,609852	497,5403	2,944737	0	607,5361	314,7912	0,3690583	0,6218347	475,1346	2,634342	0	16	534	264						Untertest4.avi	0	880	547	72	111	464	151	1365	0	Content		462	153	21032712	3524151185
21049	09:22:29.135	00:00:21.049	1263	461,2145	213,4277	0,5378886	0,6098617	490,1253	3,007478	0	604,4827	320,8051	0,3693913	0,6215966	474,9943	2,62907	0	16	533	267						Untertest4.avi	0	880	547	72	111	464	151	1365	0	Content		461	156	21049345	3524167818
21066	09:22:29.152	00:00:21.065	1264	473,8045	206,7829	0,5379919	0,6096478	490,1253	2,875019	0	601,7043	311,2232	0,3691874	0,6214916	474,9428	2,581577	0	16	538	259						Untertest4.avi	0	880	547	72	111	464	151	1365	0	Content		466	148	21065714	3524184187
21082	09:22:29.168	00:00:21.082	1265	460,4985	213,1423	0,5378985	0,6097642	490,1253	2,862608	0	605,6229	289,3984	0,36914	0,6215897	475,032	2,570022	0	16	533	251						Untertest4.avi	0	880	547	72	111	464	151	1365	0	Content		461	140	21082458	3524200931
21099	09:22:29.185	00:00:21.099	1266	465,1058	210,7701	0,5385324	0,609987	493,1443	2,850198	0	627,856	289,7614	0,3692293	0,6215878	474,904	2,515114	0	16	546	250						Untertest4.avi	0	880	547	72	111	464	151	1365	0	Content		474	139	21099082	3524217555
21116	09:22:29.202	00:00:21.115	1267	480,8938	188,5339	0,5385141	0,6098428	493,1443	2,771986	0	600,6263	309,8341	0,3687442	0,6214519	475,0696	2,554642	0	16	541	249						Untertest4.avi	0	880	547	72	111	464	151	1365	0	Content		469	138	21115947	3524234420
21133	09:22:29.219	00:00:21.132	1268	486,7146	211,982	0,5384416	0,6093096	493,1443	2,854723	0	589,7567	307,4651	0,3685535	0,6210382	474,8304	2,576838	0	16	538	260						Untertest4.avi	0	880	547	72	111	464	151	1365	0	Content		466	149	21132572	3524251045
21149	09:22:29.235	00:00:21.149	1269	492,5355	203,6503	0,5392553	0,6086262	497,765	2,823639	0	612,7887	320,0012	0,3687229	0,620329	475,0294	2,575507	0	16	553	262						Untertest4.avi	0	880	547	72	111	464	151	1365	0	Content		481	151	21149332	3524267805
21166	09:22:29.252	00:00:21.165	1270	472,7314	205,8251	0,5394703	0,6079544	497,765	2,986253	0	604,8788	304,115	0,3684416	0,6196888	474,8696	2,536756	0	16	539	255						Untertest4.avi	0	880	547	72	111	464	151	1365	0	Content		467	144	21165701	3524284174
21182	09:22:29.268	00:00:21.182	1271	500,9058	177,5364	0,5396312	0,6073691	497,765	2,928315	0	602,9948	299,7943	0,3685333	0,619156	474,9177	2,58543	0	16	552	239						Untertest4.avi	0	880	547	72	111	464	151	1365	0	Content		480	128	21182334	3524300807
21199	09:22:29.285	00:00:21.198	1272	497,8216	171,6568	0,5375224	0,6068694	490,2023	2,980336	0	608,9784	308,1258	0,3688772	0,6185314	475,1358	2,473226	0	16	553	240						Untertest4.avi	0	880	547	72	111	464	151	1365	0	Content		481	129	21198946	3524317419
21216	09:22:29.302	00:00:21.215	1273	475,0316	231,5454	0,53774	0,6065768	490,2023	3,055478	0	595,6539	310,8398	0,3687107	0,6182714	475,1697	2,593614	0	16	535	271						Untertest4.avi	0	880	547	72	111	464	151	1365	0	Content		463	160	21215817	3524334290
21233	09:22:29.319	00:00:21.232	1274	469,9822	214,0979	0,5377463	0,6063406	490,2023	2,917219	0	603,3667	301,4038	0,3687307	0,6182061	475,1685	2,525659	0	16	537	258						Untertest4.avi	0	880	547	72	111	464	151	1365	0	Content		465	147	21232560	3524351033
21249	09:22:29.335	00:00:21.249	1275	464,9328	236,1633	0,5387064	0,6064921	494,365	2,958374	0	616,943	319,6313	0,3689476	0,6184068	475,272	2,454197	0	16	541	278						Untertest4.avi	0	880	547	72	111	464	151	1365	0	Content		469	167	21249184	3524367657
21266	09:22:29.352	00:00:21.265	1276	479,1357	221,5941	0,5388379	0,6065154	494,365	3,035564	0	607,4019	312,7573	0,3687053	0,6185988	475,1252	2,537518	0	16	543	267						Untertest4.avi	0	880	547	72	111	464	151	1365	0	Content		471	156	21265691	3524384164
21282	09:22:29.368	00:00:21.282	1277	465,2425	184,7352	0,5388451	0,6066105	494,365	2,973478	0	595,15	267,0564	0,3719937	0,6184421	492,4504	2,727927	0	16	530	226						Untertest4.avi	0	880	547	72	111	464	151	1365	0	Content		458	115	21282328	3524400801
21299	09:22:29.385	00:00:21.298	1278	467,767	183,9714	0,5389416	0,6064638	495,2357	3,019178	0	603,0379	267,8492	0,3689235	0,6185049	475,2419	2,742084	0	16	535	226						Untertest4.avi	0	880	547	72	111	464	151	1365	0	Content		463	115	21298936	3524417409
21316	09:22:29.402	00:00:21.315	1279	462,1831	205,2063	0,5390972	0,6062085	495,2357	3,037418	0	603,0338	307,7301	0,3686646	0,6183211	475,0857	2,643027	0	16	533	256						Untertest4.avi	0	880	547	72	111	464	151	1365	0	Content		461	145	21315799	3524434272
21332	09:22:29.418	00:00:21.332	1280	469,999	198,8534	0,5391148	0,6058704	495,2357	2,942667	0	597,2712	290,1613	0,3686787	0,6181101	475,1555	2,56301	0	16	534	245						Untertest4.avi	0	880	547	72	111	464	151	1365	0	Content		462	134	21332318	3524450791
21349	09:22:29.435	00:00:21.349	1281	469,5077	207,2458	0,538999	0,6059841	494,8137	2,960557	0	610,0751	304,0795	0,368904	0,6181704	475,1317	2,548589	0	16	540	256						Untertest4.avi	0	880	547	72	111	464	151	1365	0	Content		468	145	21349055	3524467528
21366	09:22:29.452	00:00:21.365	1282	483,99	185,3236	0,5390531	0,6059853	494,8137	2,843625	0	614,0223	300,5235	0,3686638	0,6182535	475,0711	2,589563	0	16	549	243						Untertest4.avi	0	880	547	72	111	464	151	1365	0	Content		477	132	21365549	3524484022
21382	09:22:29.468	00:00:21.382	1283	448,6714	234,8812	0,5390701	0,6060427	494,8137	3,013805	0	618,082	296,2264	0,3686735	0,6183462	475,0499	2,591776	0	16	533	266						Untertest4.avi	0	880	547	72	111	464	151	1365	0	Content		461	155	21382413	3524500886
21399	09:22:29.485	00:00:21.399	1284	450,9653	234,3744	0,5389841	0,6062043	494,4207	2,988695	0	646,7073	292,8013	0,3689201	0,6184053	475,0746	2,608276	0	16	549	264						Untertest4.avi	0	880	547	72	111	464	151	1365	0	Content		477	153	21399034	3524517507
21416	09:22:29.502	00:00:21.415	1285	471,3334	185,9819	0,5390449	0,6062647	494,4207	2,879409	0	598,5659	311,8036	0,3686853	0,6184191	474,9991	2,552343	0	16	535	249						Untertest4.avi	0	880	547	72	111	464	151	1365	0	Content		463	138	21415667	3524534140
21432	09:22:29.518	00:00:21.432	1286	439,7657	204,2592	0,5390124	0,6062855	494,4207	2,89202	0	587,6708	301,3401	0,3686679	0,6182625	474,9992	2,561738	0	16	514	253						Untertest4.avi	0	880	547	72	111	464	151	1365	0	Content		442	142	21432164	3524550637
21449	09:22:29.535	00:00:21.448	1287	446,3302	184,557	0,5383308	0,6062394	491,9669	2,90463	0	581,7691	304,1666	0,3688688	0,6182605	475,0467	2,563348	0	16	514	244						Untertest4.avi	0	880	547	72	111	464	151	1365	0	Content		442	133	21448784	3524567257
21466	09:22:29.552	00:00:21.465	1288	452,7938	223,5751	0,5383192	0,6059133	491,9669	2,895748	0	606,5432	307,068	0,3685769	0,6179534	475,0315	2,541088	0	16	530	265						Untertest4.avi	0	880	547	72	111	464	151	1365	0	Content		458	154	21465530	3524584003
21482	09:22:29.568	00:00:21.482	1289	452,1642	223,8232	0,5381843	0,6056176	491,9669	2,861678	0	599,1597	288,8949	0,3684004	0,6176105	474,9676	2,527355	0	16	526	256						Untertest4.avi	0	880	547	72	111	464	151	1365	0	Content		454	145	21482288	3524600761
21499	09:22:29.585	00:00:21.498	1290	451,5346	224,0712	0,5379772	0,6051232	491,8429	2,859549	0	606,2087	289,1364	0,3685888	0,6170774	474,9937	2,468961	0	16	529	257						Untertest4.avi	0	880	547	72	111	464	151	1365	0	Content		457	146	21498778	3524617251
21516	09:22:29.602	00:00:21.515	1291	468,1578	202,659	0,5379587	0,6048951	491,8429	2,914839	0	606,7211	305,0467	0,3682142	0,6169214	474,9361	2,501904	0	16	537	254						Untertest4.avi	0	880	547	72	111	464	151	1365	0	Content		465	143	21515643	3524634116
21532	09:22:29.618	00:00:21.532	1292	460,5758	213,0288	0,5378811	0,6050239	491,8429	2,966302	0	604,5251	313,8582	0,3680988	0,6170742	474,7839	2,59514	0	16	533	263						Untertest4.avi	0	880	547	72	111	464	151	1365	0	Content		461	152	21532149	3524650622
21549	09:22:29.635	00:00:21.548	1293	466,8417	204,7748	0,5374424	0,6055278	490,4405	2,995647	0	621,316	346,2059	0,3683045	0,6174987	474,7695	2,552151	0	16	544	275						Untertest4.avi	0	880	547	72	111	464	151	1365	0	Content		472	164	21548772	3524667245
21565	09:22:29.651	00:00:21.565	1294	478,9042	208,4496	0,5375813	0,6059259	490,4405	2,857471	0	600,3281	300,2574	0,3680286	0,6178571	474,6775	2,510684	0	16	540	254						Untertest4.avi	0	880	547	72	111	464	151	1365	0	Content		468	143	21565393	3524683866
21582	09:22:29.668	00:00:21.582	1295	470,3266	206,4267	0,5376037	0,6060904	490,4405	2,806975	0	594,4742	318,991	0,3680465	0,6179793	474,7827	2,579494	0	16	532	263						Untertest4.avi	0	880	547	72	111	464	151	1365	0	Content		460	152	21582261	3524700734
21599	09:22:29.685	00:00:21.598	1296	477,5195	204,4038	0,5373179	0,6060153	489,6895	2,756479	0	601,9711	323,3275	0,3623751	0,6180356	494,4298	2,537344	0	16	540	264						Untertest4.avi	0	880	547	72	111	464	151	1365	0	Content		468	153	21598888	3524717361
21616	09:22:29.702	00:00:21.615	1297	456,22	200,2654	0,5373792	0,6057668	489,6895	2,829409	0	583,6589	304,3752	0,368028	0,6177368	474,685	2,541905	0	16	520	252						Untertest4.avi	0	880	547	72	111	464	151	1365	0	Content		448	141	21615511	3524733984
21632	09:22:29.718	00:00:21.632	1298	471,8267	187,2963	0,537344	0,6056122	489,6895	2,888377	0	586,7133	310,6573	0,3679897	0,6176382	474,5469	2,502495	0	16	529	249						Untertest4.avi	0	880	547	72	111	464	151	1365	0	Content		457	138	21632006	3524750479
21649	09:22:29.735	00:00:21.648	1299	467,2912	183,1169	0,5372357	0,6056646	489,3929	2,904899	0	585,2928	319,5621	0,3627737	0,6178036	493,0543	2,429678	0	16	526	251						Untertest4.avi	0	880	547	72	111	464	151	1365	0	Content		454	140	21648628	3524767101
21665	09:22:29.751	00:00:21.665	1300	475,9927	214,6574	0,5372413	0,605624	489,3929	2,86444	0	593,9415	320,8683	0,3679118	0,6176838	474,6078	2,534001	0	16	535	268						Untertest4.avi	0	880	547	72	111	464	151	1365	0	Content		463	157	21665375	3524783848
21682	09:22:29.768	00:00:21.682	1301	470,5801	238,2943	0,5373564	0,6055941	489,3929	2,883326	0	603,614	297,9535	0,3678476	0,6176115	474,719	2,484544	0	16	537	268						Untertest4.avi	0	880	547	72	111	464	151	1365	0	Content		465	157	21682240	3524800713
21699	09:22:29.785	00:00:21.698	1302	471,8303	253,0811	0,5372387	0,605541	489,5255	2,874786	0	600,7061	300,1289	0,368167	0,6174772	474,7888	2,434491	0	16	536	277						Untertest4.avi	0	880	547	72	111	464	151	1365	0	Content		464	166	21698865	3524817338
21715	09:22:29.801	00:00:21.715	1303	476,7403	221,6997	0,5372742	0,605489	489,5255	2,828318	0	599,9529	297,3473	0,3678813	0,6173871	474,5445	2,461912	0	16	538	260						Untertest4.avi	0	880	547	72	111	464	151	1365	0	Content		466	149	21715490	3524833963
21732	09:22:29.818	00:00:21.731	1304	476,1972	225,7847	0,537264	0,6054657	489,5255	2,941217	0	597,6392	302,1089	0,3678183	0,6173949	474,683	2,491768	0	16	537	264						Untertest4.avi	0	880	547	72	111	464	151	1365	0	Content		465	153	21731992	3524850465
21749	09:22:29.835	00:00:21.748	1305	475,6541	229,8696	0,5389639	0,6054496	496,6306	2,929313	0	589,5897	296,7987	0,3720075	0,617162	497,4539	2,490113	0	16	533	263						Untertest4.avi	0	880	547	72	111	464	151	1365	0	Content		461	152	21748613	3524867086
21765	09:22:29.851	00:00:21.765	1306	486,6998	191,0209	0,5389794	0,6053259	496,6306	2,86136	0	604,6398	310,8171	0,3676363	0,617172	474,8091	2,438233	0	16	546	251						Untertest4.avi	0	880	547	72	111	464	151	1365	0	Content		474	140	21765242	3524883715
21782	09:22:29.868	00:00:21.782	1307	488,2156	200,7157	0,538822	0,6050125	496,6306	2,84758	0	595,2228	314,1019	0,3675797	0,616943	474,8827	2,569682	0	16	542	257						Untertest4.avi	0	880	547	72	111	464	151	1365	0	Content		470	146	21782103	3524900576
21799	09:22:29.885	00:00:21.798	1308	-1024	-768	-1	-1	-1	-1	4	603,9942	337,9874	0,3678322	0,6166795	475,0043	2,533551	0	16	604	338						Untertest4.avi	0	880	547	72	111	464	151	1365	0	Content		532	227	21798610	3524917083
21815	09:22:29.901	00:00:21.815	1309	466,684	209,1894	0,5387237	0,6045809	496,6306	2,917476	0	590,0411	319,0568	0,3674359	0,6163781	475,0065	2,555182	0	16	528	264						Untertest4.avi	0	880	547	72	111	464	151	1365	0	Content		456	153	21815359	3524933832
21832	09:22:29.918	00:00:21.831	1310	464,366	207,5393	0,5385336	0,6044163	496,6306	2,855702	0	608,243	258,358	0,370978	0,6160411	494,1829	2,642473	0	16	536	233						Untertest4.avi	0	880	547	72	111	464	151	1365	0	Content		464	122	21831858	3524950331
21849	09:22:29.935	00:00:21.848	1311	464,366	207,5393	0,5313942	0,6053436	472,975	2,855702	0	603,9844	259,5241	0,3667744	0,6170508	475,1094	2,648824	0	16	534	234						Untertest4.avi	0	880	547	72	111	464	151	1365	0	Content		462	123	21848717	3524967190
21865	09:22:29.951	00:00:21.865	1312	628,5794	372,8406	0,5292482	0,6071893	472,975	2,679311	0	785,1657	435,6091	0,3655115	0,6184075	475,4803	2,463746	0	16	707	404						Untertest4.avi	0	880	547	72	111	464	151	1365	0	Content		635	293	21865350	3524983823
21882	09:22:29.968	00:00:21.881	1313	732,0261	504,2035	0,5277136	0,610028	472,975	2,728773	0	854,4159	547,1207	0,3650921	0,6203936	475,7829	2,474448	0	17	793	526						Untertest4.avi	0	880	547	72	111	865	758	183	0	Content		721	415	21881971	3525000444
21898	09:22:29.984	00:00:21.898	1314	845,0536	625,3846	0,5326707	0,6130348	497,8274	2,962589	0	938,9296	677,1085	0,3650848	0,6225129	475,8412	2,543387	0	17	892	651						Untertest4.avi	0	880	547	72	111	865	758	183	0	Content		820	540	21898471	3525016944
21915	09:22:30.001	00:00:21.915	1315	909,1207	725,0195	0,5318149	0,6156218	497,8274	2,924099	0	932,6385	762,9866	0,3649469	0,624357	475,662	2,442359	0	17	921	744						Untertest4.avi	0	880	547	72	111	865	758	183	0	Content		849	633	21915337	3525033810
21932	09:22:30.018	00:00:21.932	1316	1022,904	800,8228	0,5312916	0,617399	497,8274	2,836336	0	944,5792	838,3178	0,3651524	0,6254826	475,6164	2,428351	0	17	984	820						Untertest4.avi	0	880	547	72	111	865	758	183	0	Content		912	709	21932084	3525050557
21949	09:22:30.035	00:00:21.948	1317	989,8336	847,3438	0,5294179	0,6182219	491,509	2,806509	0	929,5538	861,7317	0,3657416	0,6260858	475,8611	2,640648	0	17	960	855						Untertest4.avi	0	880	547	72	111	865	758	183	0	Content		888	744	21948705	3525067178
21965	09:22:30.051	00:00:21.965	1318	954,7162	881,9884	0,5214624	0,6189291	462,479	2,58788	0	937,4356	921,3569	0,3657387	0,6263859	475,9713	2,443305	0	17	946	902						Untertest4.avi	0	880	547	72	111	865	758	183	0	Content		874	791	21965213	3525083686
21982	09:22:30.068	00:00:21.982	1319	952,0527	855,7585	0,5217584	0,6190124	462,6079	2,638105	0	920,4111	892,3622	0,3660139	0,6263673	475,8618	2,574217	0	17	936	874						Untertest4.avi	0	880	547	72	111	865	758	183	0	Content		864	763	21982077	3525100550
21999	09:22:30.085	00:00:21.998	1320	955,5323	853,4105	0,5217446	0,6190827	462,7062	2,597306	0	915,4936	878,7692	0,365908	0,6265318	475,9956	2,635696	0	17	936	866						Untertest4.avi	0	880	547	72	111	865	758	183	0	Content		864	755	21998701	3525117174
22015	09:22:30.101	00:00:22.015	1321	958,8292	851,8764	0,5216736	0,6193631	462,746	2,59279	0	923,8372	893,3026	0,3657538	0,6267606	476,0234	2,518384	0	17	941	873						Untertest4.avi	0	880	547	72	111	865	758	183	0	Content		869	762	22015077	3525133550
22032	09:22:30.118	00:00:22.031	1322	980,1915	882,0439	0,5215703	0,6195639	462,6317	2,590766	0	898,7981	867,9234	0,365568	0,6269178	475,8531	2,690005	0	17	939	875						Untertest4.avi	0	880	547	72	111	865	758	183	0	Content		867	764	22031825	3525150298
22048	09:22:30.134	00:00:22.048	1323	970,5513	859,5762	0,5214159	0,6195343	462,765	2,567701	0	918,8684	884,9683	0,3654458	0,6269049	475,851	2,576378	0	17	945	872						Untertest4.avi	0	880	547	72	111	865	758	183	0	Content		873	761	22048448	3525166921
22065	09:22:30.151	00:00:22.065	1324	998,2333	897,5447	0,5209402	0,6191828	462,6182	2,503644	0	858,8062	919,2329	0,3650277	0,6266709	475,6393	2,447064	0	18	929	908						Untertest4.avi	0	880	547	72	111	831	788	233	0	Content		857	797	22065072	3525183545
22082	09:22:30.168	00:00:22.081	1325	956,4103	887,2792	0,5209185	0,6189314	462,6282	2,537318	0	880,7833	913,6442	0,3649352	0,626381	475,6507	2,487042	0	18	919	900						Untertest4.avi	0	880	547	72	111	831	788	233	0	Content		847	789	22081695	3525200168
22098	09:22:30.184	00:00:22.098	1326	950,6937	869,3066	0,5209204	0,6185885	462,6345	2,515016	0	849,813	906,1476	0,3648697	0,6261584	475,727	2,505724	0	18	900	888						Untertest4.avi	0	880	547	72	111	831	788	233	0	Content		828	777	22098442	3525216915
22115	09:22:30.201	00:00:22.115	1327	948,5622	877,9498	0,5209146	0,6184818	462,6785	2,493688	0	836,837	920,5102	0,3647737	0,6259692	475,8478	2,523497	0	18	893	899						Untertest4.avi	0	880	547	72	111	831	788	233	0	Content		821	788	22115064	3525233537
22132	09:22:30.218	00:00:22.131	1328	968,2342	882,5725	0,5208548	0,6185503	462,6447	2,564702	0	860,0616	925,6047	0,3646774	0,6260064	475,891	2,459202	0	18	914	904						Untertest4.avi	0	880	547	72	111	831	788	233	0	Content		842	793	22131688	3525250161
22148	09:22:30.234	00:00:22.148	1329	962,781	864,1296	0,5208016	0,6188803	462,3487	2,501037	0	829,9514	920,9769	0,3644831	0,6262358	475,9012	2,482207	0	18	896	893						Untertest4.avi	0	880	547	72	111	831	788	233	0	Content		824	782	22148310	3525266783
22165	09:22:30.251	00:00:22.165	1330	938,2599	855,9945	0,5205746	0,6190372	462,7932	2,436424	0	871,1609	910,4899	0,3643099	0,6263424	475,8974	2,416357	0	18	905	883						Untertest4.avi	0	880	547	72	111	831	788	233	0	Content		833	772	22165060	3525283533
22182	09:22:30.268	00:00:22.181	1331	965,5547	859,8488	0,5205207	0,6190354	462,3284	2,51823	0	862,8827	926,3816	0,3641584	0,626341	475,6767	2,502267	0	18	914	893						Untertest4.avi	0	880	547	72	111	831	788	233	0	Content		842	782	22181682	3525300155
22198	09:22:30.284	00:00:22.198	1332	958,2388	884,2471	0,5204649	0,6187662	462,2801	2,467129	0	866,7426	917,8536	0,3641149	0,6261501	475,8912	2,482543	0	18	912	901						Untertest4.avi	0	880	547	72	111	831	788	233	0	Content		840	790	22198306	3525316779
22215	09:22:30.301	00:00:22.214	1333	944,3592	863,1686	0,5203815	0,6185651	462,5271	2,477928	0	850,0083	942,5334	0,3640223	0,6259494	475,6404	2,403669	0	18	897	903						Untertest4.avi	0	880	547	72	111	831	788	233	0	Content		825	792	22214928	3525333401
22232	09:22:30.318	00:00:22.231	1334	958,3228	857,8861	0,5204105	0,6184002	462,2009	2,370478	0	853,7607	916,6693	0,3639506	0,625782	475,7186	2,451876	0	18	906	887						Untertest4.avi	0	880	547	72	111	831	788	233	0	Content		834	776	22231677	3525350150
22248	09:22:30.334	00:00:22.248	1335	950,3403	881,7429	0,5204162	0,6181855	462,2205	2,433278	0	837,0614	926,7844	0,3639113	0,625593	475,4765	2,491597	0	18	894	904						Untertest4.avi	0	880	547	72	111	831	788	233	0	Content		822	793	22248298	3525366771
22265	09:22:30.351	00:00:22.264	1336	950,0728	872,9489	0,5204075	0,6181597	462,5119	2,436177	0	852,7841	911,0579	0,364073	0,6254471	475,6888	2,536407	0	18	901	892						Untertest4.avi	0	880	547	72	111	831	788	233	0	Content		829	781	22264923	3525383396
22282	09:22:30.368	00:00:22.281	1337	886,9838	934,1011	0,5214823	0,619118	462,3918	2,472484	0	764,3698	997,9628	0,3653369	0,6261413	475,6888	2,398484	0	18	826	966						Untertest4.avi	0	880	547	72	111	831	788	233	0	Content		754	855	22281549	3525400022
22298	09:22:30.384	00:00:22.298	1338	-1024	-768	-1	-1	-1	-1	4	-1024	-768	-1	-1	-1	-1	4		0	0						Untertest4.avi	0	880	547	72	111				0	Content		-72	-111	22298297	3525416770
22315	09:22:30.401	00:00:22.314	1339	-1024	-768	-1	-1	-1	-1	4	-1024	-768	-1	-1	-1	-1	4		0	0						Untertest4.avi	0	880	547	72	111				0	Content		-72	-111	22314918	3525433391
22332	09:22:30.418	00:00:22.331	1340	-1024	-768	-1	-1	-1	-1	4	-1024	-768	-1	-1	-1	-1	4		0	0						Untertest4.avi	0	880	547	72	111				0	Content		-72	-111	22331541	3525450014
22348	09:22:30.434	00:00:22.348	1341	-1024	-768	-1	-1	-1	-1	4	-1024	-768	-1	-1	-1	-1	4		0	0						Untertest4.avi	0	880	547	72	111				0	Content		-72	-111	22348165	3525466638
22365	09:22:30.451	00:00:22.364	1342	-1024	-768	-1	-1	-1	-1	4	-1024	-768	-1	-1	-1	-1	4		0	0						Untertest4.avi	0	880	547	72	111				0	Content		-72	-111	22364911	3525483384
22382	09:22:30.468	00:00:22.381	1343	-1024	-768	-1	-1	-1	-1	4	-1024	-768	-1	-1	-1	-1	4		0	0						Untertest4.avi	0	880	547	72	111				0	Content		-72	-111	22381533	3525500006
22398	09:22:30.484	00:00:22.398	1344	-1024	-768	-1	-1	-1	-1	4	-1024	-768	-1	-1	-1	-1	4		0	0						Untertest4.avi	0	880	547	72	111				0	Content		-72	-111	22398156	3525516629
22415	09:22:30.501	00:00:22.414	1345	-1024	-768	-1	-1	-1	-1	4	-1024	-768	-1	-1	-1	-1	4		0	0						Untertest4.avi	0	880	547	72	111				0	Content		-72	-111	22414781	3525533254
22432	09:22:30.518	00:00:22.431	1346	-1024	-768	-1	-1	-1	-1	4	-1024	-768	-1	-1	-1	-1	4		0	0						Untertest4.avi	0	880	547	72	111				0	Content		-72	-111	22431530	3525550003
22448	09:22:30.534	00:00:22.448	1347	-1024	-768	-1	-1	-1	-1	4	-1024	-768	-1	-1	-1	-1	4		0	0						Untertest4.avi	0	880	547	72	111				0	Content		-72	-111	22448152	3525566625
22465	09:22:30.551	00:00:22.464	1348	-1024	-768	-1	-1	-1	-1	4	-1024	-768	-1	-1	-1	-1	4		0	0						Untertest4.avi	0	880	547	72	111				0	Content		-72	-111	22464777	3525583250
22482	09:22:30.568	00:00:22.481	1349	-1024	-768	-1	-1	-1	-1	4	-1024	-768	-1	-1	-1	-1	4		0	0						Untertest4.avi	0	880	547	72	111				0	Content		-72	-111	22481523	3525599996
22498	09:22:30.584	00:00:22.498	1350	-1024	-768	-1	-1	-1	-1	4	-1024	-768	-1	-1	-1	-1	4		0	0						Untertest4.avi	0	880	547	72	111				0	Content		-72	-111	22498148	3525616621
22515	09:22:30.601	00:00:22.514	1351	-1024	-768	-1	-1	-1	-1	4	-1024	-768	-1	-1	-1	-1	4		0	0						Untertest4.avi	0	880	547	72	111				0	Content		-72	-111	22514771	3525633244
22532	09:22:30.618	00:00:22.531	1352	-1024	-768	-1	-1	-1	-1	4	-1024	-768	-1	-1	-1	-1	4		0	0						Untertest4.avi	0	880	547	72	111				0	Content		-72	-111	22531838	3525650311
22549	09:22:30.635	00:00:22.548	1353	-1024	-768	-1	-1	-1	-1	4	-1024	-768	-1	-1	-1	-1	4		0	0						Untertest4.avi	0	880	547	72	111				0	Content		-72	-111	22548638	3525667111
22565	09:22:30.651	00:00:22.565	1354	-1024	-768	-1	-1	-1	-1	4	-1024	-768	-1	-1	-1	-1	4		0	0						Untertest4.avi	0	880	547	72	111				0	Content		-72	-111	22565385	3525683858
22582	09:22:30.668	00:00:22.581	1355	-1024	-768	-1	-1	-1	-1	4	-1024	-768	-1	-1	-1	-1	4		0	0						Untertest4.avi	0	880	547	72	111				0	Content		-72	-111	22581505	3525699978
22598	09:22:30.684	00:00:22.598	1356	-1024	-768	-1	-1	-1	-1	4	-1024	-768	-1	-1	-1	-1	4		0	0						Untertest4.avi	0	880	547	72	111				0	Content		-72	-111	22598004	3525716477
22615	09:22:30.701	00:00:22.614	1357	-1024	-768	-1	-1	-1	-1	4	-1024	-768	-1	-1	-1	-1	4		0	0						Untertest4.avi	0	880	547	72	111				0	Content		-72	-111	22614752	3525733225
22631	09:22:30.717	00:00:22.631	1358	-1024	-768	-1	-1	-1	-1	4	-1024	-768	-1	-1	-1	-1	4		0	0						Untertest4.avi	0	880	547	72	111				0	Content		-72	-111	22631372	3525749845
22648	09:22:30.734	00:00:22.647	1359	-1024	-768	-1	-1	-1	-1	4	-1024	-768	-1	-1	-1	-1	4		0	0						Untertest4.avi	0	880	547	72	111				0	Content		-72	-111	22647998	3525766471
22665	09:22:30.751	00:00:22.665	1360	-1024	-768	-1	-1	-1	-1	4	-1024	-768	-1	-1	-1	-1	4		0	0						Untertest4.avi	0	880	547	72	111				0	Content		-72	-111	22665063	3525783536
22682	09:22:30.768	00:00:22.682	1361	-1024	-768	-1	-1	-1	-1	4	-1024	-768	-1	-1	-1	-1	4		0	0						Untertest4.avi	0	880	547	72	111				0	Content		-72	-111	22682435	3525800908
22700	09:22:30.786	00:00:22.699	1362	-1024	-768	-1	-1	-1	-1	4	-1024	-768	-1	-1	-1	-1	4		0	0						Untertest4.avi	0	880	547	72	111				0	Content		-72	-111	22699682	3525818155
22715	09:22:30.801	00:00:22.714	1363	-1024	-768	-1	-1	-1	-1	4	-1024	-768	-1	-1	-1	-1	4		0	0						Untertest4.avi	0	880	547	72	111				0	Content		-72	-111	22714607	3525833080
22731	09:22:30.817	00:00:22.731	1364	-1024	-768	-1	-1	-1	-1	4	-1024	-768	-1	-1	-1	-1	4		0	0						Untertest4.avi	0	880	547	72	111				0	Content		-72	-111	22731230	3525849703
22748	09:22:30.834	00:00:22.747	1365	-1024	-768	-1	-1	-1	-1	4	-1024	-768	-1	-1	-1	-1	4		0	0						Untertest4.avi	0	880	547	72	111				0	Content		-72	-111	22747977	3525866450
22765	09:22:30.851	00:00:22.764	1366	-1024	-768	-1	-1	-1	-1	4	-1024	-768	-1	-1	-1	-1	4		0	0						Untertest4.avi	0	880	547	72	111				0	Content		-72	-111	22764599	3525883072
22781	09:22:30.867	00:00:22.781	1367	-1024	-768	-1	-1	-1	-1	4	-1024	-768	-1	-1	-1	-1	4		0	0						Untertest4.avi	0	880	547	72	111				0	Content		-72	-111	22781219	3525899692
22798	09:22:30.884	00:00:22.797	1368	-1024	-768	-1	-1	-1	-1	4	-1024	-768	-1	-1	-1	-1	4		0	0						Untertest4.avi	0	880	547	72	111				0	Content		-72	-111	22797844	3525916317
22815	09:22:30.901	00:00:22.815	1369	-1024	-768	-1	-1	-1	-1	4	-1024	-768	-1	-1	-1	-1	4		0	0						Untertest4.avi	0	880	547	72	111				0	Content		-72	-111	22815040	3525933513
22832	09:22:30.918	00:00:22.832	1370	-1024	-768	-1	-1	-1	-1	4	-1024	-768	-1	-1	-1	-1	4		0	0						Untertest4.avi	0	880	547	72	111				0	Content		-72	-111	22832410	3525950883
22848	09:22:30.934	00:00:22.847	1371	-1024	-768	-1	-1	-1	-1	4	-1024	-768	-1	-1	-1	-1	4		0	0						Untertest4.avi	0	880	547	72	111				0	Content		-72	-111	22847961	3525966434
22864	09:22:30.950	00:00:22.864	1372	-1024	-768	-1	-1	-1	-1	4	-1024	-768	-1	-1	-1	-1	4		0	0						Untertest4.avi	0	880	547	72	111				0	Content		-72	-111	22864457	3525982930
22881	09:22:30.967	00:00:22.881	1373	-1024	-768	-1	-1	-1	-1	4	-1024	-768	-1	-1	-1	-1	4		0	0						Untertest4.avi	0	880	547	72	111				0	Content		-72	-111	22881080	3525999553
22898	09:22:30.984	00:00:22.897	1374	-1024	-768	-1	-1	-1	-1	4	-1024	-768	-1	-1	-1	-1	4		0	0						Untertest4.avi	0	880	547	72	111				0	Content		-72	-111	22897828	3526016301
22914	09:22:31.000	00:00:22.914	1375	-1024	-768	-1	-1	-1	-1	4	-1024	-768	-1	-1	-1	-1	4		0	0						Untertest4.avi	0	880	547	72	111				0	Content		-72	-111	22914449	3526032922
22931	09:22:31.017	00:00:22.931	1376	-1024	-768	-1	-1	-1	-1	4	-1024	-768	-1	-1	-1	-1	4		0	0						Untertest4.avi	0	880	547	72	111				0	Content		-72	-111	22931073	3526049546
22948	09:22:31.034	00:00:22.947	1377	599,4428	449,0388	0,5285944	0,6101169	486,2764	3,07843	3	671,4826	449,576	0,5286546	0,6101143	486,2764	3,061842	1	19	671	450						Untertest4.avi	0	880	547	72	111	586	360	267	0	Content		599	339	22947818	3526066291
22964	09:22:31.050	00:00:22.964	1378	622,6592	467,484	0,5288175	0,6102333	486,2764	3,111727	3	696,5359	468,8219	0,5288778	0,6102307	486,2764	3,094577	1	19	697	469						Untertest4.avi	0	880	547	72	111	586	360	267	0	Content		625	358	22964439	3526082912
22981	09:22:31.067	00:00:22.981	1379	622,6592	467,484	0,5299799	0,6102909	490,8374	3,111727	3	696,5359	468,8219	0,5299799	0,6102909	490,8374	3,094577	1	19	697	469						Untertest4.avi	0	880	547	72	111	586	360	267	0	Content		625	358	22981063	3526099536
22998	09:22:31.084	00:00:22.997	1380	586,4395	471,4029	0,5299701	0,6103761	490,8374	3,184931	3	658,2259	473,8086	0,5300294	0,6103736	490,8374	3,166935	1	19	658	474						Untertest4.avi	0	880	547	72	111	586	360	267	0	Content		586	363	22997687	3526116160
23014	09:22:31.100	00:00:23.014	1381	586,4938	460,7213	0,5299985	0,6104308	490,8374	3,168902	3	658,2439	462,3061	0,5300578	0,6104283	490,8374	3,151368	1	19	658	462						Untertest4.avi	0	880	547	72	111	586	360	267	0	Content		586	351	23014432	3526132905
23031	09:22:31.117	00:00:23.031	1382	586,548	461,2762	0,5287899	0,6105457	485,8732	3,152874	3	658,2619	463,2444	0,5287899	0,6105457	485,8732	3,135801	1	19	658	463						Untertest4.avi	0	880	547	72	111	586	360	267	0	Content		586	352	23031053	3526149526
23048	09:22:31.134	00:00:23.047	1383	610,3996	455,4313	0,5287335	0,6105357	485,8732	3,092007	3	683,2228	456,3478	0,5287939	0,6105332	485,8732	3,075024	1	19	683	456						Untertest4.avi	0	880	547	72	111	586	360	267	0	Content		611	345	23047674	3526166147
23065	09:22:31.151	00:00:23.064	1384	577,7792	469,582	0,528724	0,6104443	485,8732	3,249833	3	648,2363	471,582	0,5287843	0,6104417	485,8732	3,23153	1	19	648	472						Untertest4.avi	0	880	547	72	111	586	360	267	0	Content		576	361	23064868	3526183341
23081	09:22:31.167	00:00:23.081	1385	584,7795	468,8032	0,529026	0,6100765	486,927	3,233194	3	655,4506	470,6266	0,529026	0,6100765	486,927	3,214989	1	19	655	471						Untertest4.avi	0	880	547	72	111	586	360	267	0	Content		583	360	23081044	3526199517
23098	09:22:31.184	00:00:23.097	1386	635,3005	465,586	0,5231314	0,6099117	486,927	3,15225	3	672,0109	501,5745	0,5226061	0,6099272	462,9962	2,988706	1	19	672	502						Untertest4.avi	0	880	547	72	111	586	360	267	0	Content		600	391	23097666	3526216139
23114	09:22:31.200	00:00:23.114	1387	572,343	511,3499	0,5224258	0,6095831	463,23	3,029975	3	643,9138	515,185	0,5224761	0,6095804	463,23	3,013442	1	19	644	515						Untertest4.avi	0	880	547	72	111	586	360	267	0	Content		572	404	23114412	3526232885
23131	09:22:31.217	00:00:23.131	1388	574,193	529,5402	0,5176356	0,6098683	484,4619	3,078891	3	650,689	544,9539	0,5226651	0,6096069	463,4138	3,060399	1	19	651	545						Untertest4.avi	0	880	547	72	111	586	360	267	0	Content		579	434	23131037	3526249510
23148	09:22:31.234	00:00:23.147	1389	600,2919	466,3466	0,5228583	0,6096592	484,4619	3,110867	3	641,826	498,8607	0,5223966	0,6096727	463,1797	2,965281	1	19	642	499						Untertest4.avi	0	880	547	72	111	586	360	267	0	Content		570	388	23147658	3526266131
23164	09:22:31.250	00:00:23.164	1390	567,1366	502,2751	0,5222668	0,6099318	463,0598	3,019512	3	638,1965	505,5997	0,5223172	0,609929	463,0598	3,003029	1	19	638	506						Untertest4.avi	0	880	547	72	111	586	360	267	0	Content		566	395	23164282	3526282755
23181	09:22:31.267	00:00:23.181	1391	663,0641	462,3086	0,5218726	0,609635	484,462	3,075365	3	703,5497	494,2975	0,5214237	0,6096483	463,2838	2,931449	1	19	704	494						Untertest4.avi	0	880	547	72	111	586	360	267	0	Content		632	383	23181030	3526299503
23198	09:22:31.284	00:00:23.197	1392	663,4725	465,9789	0,5203759	0,6094513	463,6088	2,897615	3	741,8397	465,4518	0,5204262	0,6094486	463,6088	2,88351	1	19	742	465						Untertest4.avi	0	880	547	72	111	586	360	267	0	Content		670	354	23197651	3526316124
23214	09:22:31.300	00:00:23.214	1393	697,5959	458,8071	0,5200988	0,6092445	463,6088	2,797137	3	774,1011	457,5922	0,520164	0,6092417	463,6088	2,782911	1	20	774	458						Untertest4.avi	0	880	547	72	111	832	400	333	0	Content		702	347	23214400	3526332873
23231	09:22:31.317	00:00:23.230	1394	707,9289	492,3011	0,5193866	0,6099293	463,5464	2,858423	3	790,0396	492,8998	0,5194369	0,6099265	463,5464	2,844468	1	20	790	493						Untertest4.avi	0	880	547	72	111	832	400	333	0	Content		718	382	23230899	3526349372
23248	09:22:31.334	00:00:23.247	1395	742,7808	489,3801	0,5185229	0,6099535	463,5685	2,829399	3	827,8232	489,2179	0,5185732	0,6099508	463,5685	2,816099	1	20	828	489						Untertest4.avi	0	880	547	72	111	832	400	333	0	Content		756	378	23247521	3526365994
23264	09:22:31.350	00:00:23.264	1396	797,5215	504,4833	0,5176792	0,6103137	463,6797	2,816764	3	887,6846	504,6124	0,5177296	0,610311	463,6796	2,804146	1	20	888	505						Untertest4.avi	0	880	547	72	111	832	400	333	0	Content		816	394	23264142	3526382615
23281	09:22:31.367	00:00:23.280	1397	812,144	501,7337	0,5174464	0,6106699	463,5904	2,818334	3	903,8186	501,3969	0,5174967	0,6106672	463,5904	2,805997	1	20	904	501						Untertest4.avi	0	880	547	72	111	832	400	333	0	Content		832	390	23280904	3526399377
23298	09:22:31.384	00:00:23.297	1398	819,6257	497,6605	0,5173452	0,6106912	463,5117	2,778313	3	911,9259	496,9133	0,5173955	0,6106884	463,5117	2,766401	1	20	912	497						Untertest4.avi	0	880	547	72	111	832	400	333	0	Content		840	386	23297512	3526415985
23314	09:22:31.400	00:00:23.314	1399	817,5213	509,262	0,5172789	0,610783	463,5508	2,789292	3	909,9087	509,3436	0,5173291	0,6107803	463,5508	2,777421	1	20	910	509						Untertest4.avi	0	880	547	72	111	832	400	333	0	Content		838	398	23314263	3526432736
23331	09:22:31.417	00:00:23.330	1400	809,1824	508,225	0,5171633	0,6109608	463,779	2,784529	3	900,551	508,5261	0,5172136	0,6109581	463,779	2,772239	1	20	901	509						Untertest4.avi	0	880	547	72	111	832	400	333	0	Content		829	398	23330895	3526449368
23348	09:22:31.434	00:00:23.347	1401	817,1403	511,322	0,5170854	0,6111242	463,5016	2,775591	3	909,2776	511,5666	0,5171357	0,6111214	463,5015	2,76348	1	20	909	512						Untertest4.avi	0	880	547	72	111	832	400	333	0	Content		837	401	23347632	3526466105
23364	09:22:31.450	00:00:23.364	1402	806,0834	514,0144	0,5168861	0,6113008	463,6103	2,779099	3	897,1367	514,6945	0,5169364	0,611298	463,6102	2,766729	1	20	897	515						Untertest4.avi	0	880	547	72	111	832	400	333	0	Content		825	404	23364255	3526482728
23381	09:22:31.467	00:00:23.380	1403	802,6541	521,4557	0,5167112	0,6116237	463,8822	2,834205	3	893,664	522,7785	0,5167614	0,611621	463,8822	2,821481	1	20	894	523						Untertest4.avi	0	880	547	72	111	832	400	333	0	Content		822	412	23380889	3526499362
23397	09:22:31.483	00:00:23.397	1404	818,8179	511,2491	0,5166152	0,6120243	463,8741	2,737457	3	911,1819	511,5488	0,5166654	0,6120216	463,8741	2,725603	1	20	911	512						Untertest4.avi	0	880	547	72	111	832	400	333	0	Content		839	401	23397498	3526515971
23414	09:22:31.500	00:00:23.414	1405	822,148	510,7368	0,5164952	0,6125261	463,8021	2,757624	3	914,8892	511,0003	0,5165454	0,6125234	463,8021	2,745723	1	20	915	511						Untertest4.avi	0	880	547	72	111	832	400	333	0	Content		843	400	23414122	3526532595
23431	09:22:31.517	00:00:23.430	1406	822,2629	511,0409	0,5163121	0,6131608	463,964	2,748864	3	914,9772	511,326	0,5163624	0,6131581	463,964	2,736991	1	20	915	511						Untertest4.avi	0	880	547	72	111	832	400	333	0	Content		843	400	23430744	3526549217
23447	09:22:31.533	00:00:23.447	1407	809,4385	515,6232	0,5161869	0,6136788	463,9819	2,77738	3	900,9559	516,3881	0,5162371	0,6136761	463,9819	2,765148	1	20	901	516						Untertest4.avi	0	880	547	72	111	832	400	333	0	Content		829	405	23447492	3526565965
23464	09:22:31.550	00:00:23.464	1408	815,7397	522,4469	0,5159773	0,6142273	463,8264	2,77405	3	907,8341	523,6298	0,5160277	0,6142246	463,8264	2,761733	1	20	908	524						Untertest4.avi	0	880	547	72	111	832	400	333	0	Content		836	413	23464113	3526582586
23481	09:22:31.567	00:00:23.480	1409	809,2107	510,3849	0,5157441	0,6146416	464,1624	2,728409	3	900,4374	510,9229	0,5157944	0,6146389	464,1624	2,716212	1	20	900	511						Untertest4.avi	0	880	547	72	111	832	400	333	0	Content		828	400	23480733	3526599206
23497	09:22:31.583	00:00:23.497	1410	804,0579	528,9304	0,5155612	0,6151199	464,4088	2,787143	3	895,2291	530,8354	0,5156115	0,6151172	464,4088	2,774665	1	20	895	531						Untertest4.avi	0	880	547	72	111	832	400	333	0	Content		823	420	23497356	3526615829
23514	09:22:31.600	00:00:23.513	1411	874,3776	550,728	0,5144972	0,6162103	464,4988	2,8017	0	1017,573	570,4892	0,3511844	0,627039	464,4088	2,595661	0	20	946	561						Untertest4.avi	0	880	547	72	111	832	400	333	0	Content		874	450	23513979	3526632452
23531	09:22:31.617	00:00:23.530	1412	915,2264	552,782	0,5131867	0,6172285	465,1604	2,749189	0	1100,141	590,8687	0,3502997	0,6280505	464,4088	2,613227	0	20	1008	572						Untertest4.avi	0	880	547	72	111	832	400	333	0	Content		936	461	23530726	3526649199
23547	09:22:31.633	00:00:23.547	1413	1004,848	588,5853	0,5124691	0,6180447	465,5407	2,803122	0	1240,612	578,2379	0,3522824	0,6290886	477,3348	2,735679	0	21	1123	583						Untertest4.avi	0	880	547	72	111	1191	486	333	0	Content		1051	472	23547476	3526665949
23564	09:22:31.650	00:00:23.564	1414	1052,196	577,0296	0,5124604	0,6190614	465,5504	2,824676	0	1299,107	591,8603	0,3520936	0,6300405	477,4528	2,770193	0	21	1176	584						Untertest4.avi	0	880	547	72	111	1191	486	333	0	Content		1104	473	23564098	3526682571
23581	09:22:31.667	00:00:23.580	1415	1037,274	564,364	0,5117993	0,619836	465,0556	2,741321	0	1277,909	607,1626	0,351741	0,6307612	477,4528	2,609013	0	21	1158	586						Untertest4.avi	0	880	547	72	111	1191	486	333	0	Content		1086	475	23580852	3526699325
23597	09:22:31.683	00:00:23.597	1416	1064,887	590,1855	0,5116214	0,620608	465,1678	2,777511	0	1312,359	607,8833	0,3515597	0,6319083	477,6576	2,675302	0	21	1189	599						Untertest4.avi	0	880	547	72	111	1191	486	333	0	Content		1117	488	23597217	3526715690
23614	09:22:31.700	00:00:23.613	1417	1099,223	592,5276	0,5117627	0,6213959	465,5655	2,781548	0	1361,428	615,6031	0,3516091	0,6326671	477,7191	2,733307	0	21	1230	604						Untertest4.avi	0	880	547	72	111	1191	486	333	0	Content		1158	493	23613965	3526732438
23631	09:22:31.717	00:00:23.630	1418	1108,177	594,2881	0,5116737	0,6221321	465,7744	2,785521	0	1365,595	616,0734	0,35158	0,6333212	477,7932	2,737856	0	21	1237	605						Untertest4.avi	0	880	547	72	111	1191	486	333	0	Content		1165	494	23630588	3526749061
23647	09:22:31.733	00:00:23.647	1419	1146,589	594,4738	0,5114938	0,6229331	466,0036	2,775259	0	1403,5	602,0309	0,351527	0,6340681	477,9504	2,753636	0	21	1275	598						Untertest4.avi	0	880	547	72	111	1191	486	333	0	Content		1203	487	23647210	3526765683
23664	09:22:31.750	00:00:23.663	1420	1122,76	586,4702	0,5114287	0,6237357	466,2935	2,816997	0	1403,019	611,6725	0,3515161	0,6347383	478,1056	2,773194	0	21	1263	599						Untertest4.avi	0	880	547	72	111	1191	486	333	0	Content		1191	488	23663846	3526782319
23681	09:22:31.767	00:00:23.680	1421	1139,402	599,0513	0,51149	0,6245037	466,4359	2,785004	0	1382,871	614,4189	0,351528	0,635479	478,1533	2,763856	0	21	1261	607						Untertest4.avi	0	880	547	72	111	1191	486	333	0	Content		1189	496	23680582	3526799055
23697	09:22:31.783	00:00:23.697	1422	1150,057	594,5894	0,5114416	0,62527	466,3453	2,754741	0	1409,344	610,4211	0,3513842	0,6362916	478,2961	2,778103	0	21	1280	603						Untertest4.avi	0	880	547	72	111	1191	486	333	0	Content		1208	492	23697205	3526815678
23714	09:22:31.800	00:00:23.713	1423	1129,631	591,3017	0,5113712	0,6260363	466,4441	2,791548	0	1411,081	609,3104	0,3512771	0,6370625	478,3498	2,694709	0	21	1270	600						Untertest4.avi	0	880	547	72	111	1191	486	333	0	Content		1198	489	23713953	3526832426
23731	09:22:31.817	00:00:23.730	1424	1145,885	583,0117	0,5113136	0,6269298	466,4402	2,745518	0	1411,958	608,3684	0,3511446	0,6380734	478,3487	2,748787	0	21	1279	596						Untertest4.avi	0	880	547	72	111	1191	486	333	0	Content		1207	485	23730575	3526849048
23747	09:22:31.833	00:00:23.747	1425	1130,925	576,8834	0,5111826	0,6276959	466,5313	2,7876	0	1395,906	605,8232	0,3510053	0,6389695	478,2784	2,767875	0	21	1263	591						Untertest4.avi	0	880	547	72	111	1191	486	333	0	Content		1191	480	23747199	3526865672
23764	09:22:31.850	00:00:23.763	1426	1137,124	593,5919	0,5111364	0,6283395	466,6783	2,74236	0	1384,967	607,5332	0,3509847	0,6398399	478,5479	2,814761	0	21	1261	601						Untertest4.avi	0	880	547	72	111	1191	486	333	0	Content		1189	490	23763838	3526882311
23781	09:22:31.867	00:00:23.780	1427	1162,552	581,1735	0,5112329	0,6291788	466,8485	2,720622	0	1394,061	598,052	0,3510349	0,6407943	478,8087	2,74907	0	21	1278	590						Untertest4.avi	0	880	547	72	111	1191	486	333	0	Content		1206	479	23780570	3526899043
23797	09:22:31.883	00:00:23.797	1428	1138,136	584,319	0,5113543	0,6302527	466,9966	2,730009	0	1379,283	604,1648	0,3510414	0,6419516	478,7086	2,747731	0	21	1259	594						Untertest4.avi	0	880	547	72	111	1191	486	333	0	Content		1187	483	23797196	3526915669
23814	09:22:31.900	00:00:23.813	1429	1166,532	577,0786	0,5114247	0,6311629	467,1362	2,717627	0	1382,948	629,6335	0,3511285	0,6430149	478,7538	2,77897	0	21	1275	603						Untertest4.avi	0	880	547	72	111	1191	486	333	0	Content		1203	492	23813829	3526932302
23831	09:22:31.917	00:00:23.830	1430	1164,038	575,1081	0,5112879	0,6319835	467,4442	2,691101	0	1387,573	608,9956	0,3510129	0,6441046	478,9413	2,721638	0	21	1276	592						Untertest4.avi	0	880	547	72	111	1191	486	333	0	Content		1204	481	23830569	3526949042
23847	09:22:31.933	00:00:23.847	1431	1266,983	559,1738	0,5101112	0,6328222	467,3682	2,69996	0	1532,571	607,1002	0,34992	0,6447577	475,7325	2,611525	0	21	1400	583						Untertest4.avi	0	880	547	72	111	1191	486	333	0	Content		1328	472	23847192	3526965665
23864	09:22:31.950	00:00:23.863	1432	1365,935	573,7956	0,5094842	0,6338446	468,719	2,753288	0	1845,392	552,3883	0,3496481	0,6457022	481,1782	2,680986	0	21	1606	563						Untertest4.avi	0	880	547	72	111	1191	486	333	0	Content		1534	452	23863853	3526982326
23880	09:22:31.966	00:00:23.880	1433	-1024	-768	-1	-1	-1	-1	4	-1024	-768	-1	-1	-1	-1	4		0	0						Untertest4.avi	0	880	547	72	111				0	Content		-72	-111	23880436	3526998909
23897	09:22:31.983	00:00:23.897	1434	-1024	-768	-1	-1	-1	-1	4	-1024	-768	-1	-1	-1	-1	4		0	0						Untertest4.avi	0	880	547	72	111				0	Content		-72	-111	23897174	3527015647
23914	09:22:32.000	00:00:23.913	1435	-1024	-768	-1	-1	-1	-1	4	-1024	-768	-1	-1	-1	-1	4		0	0						Untertest4.avi	0	880	547	72	111				0	Content		-72	-111	23913816	3527032289
23930	09:22:32.016	00:00:23.930	1436	-1024	-768	-1	-1	-1	-1	4	-1024	-768	-1	-1	-1	-1	4		0	0						Untertest4.avi	0	880	547	72	111				0	Content		-72	-111	23930426	3527048899
23947	09:22:32.033	00:00:23.947	1437	-1024	-768	-1	-1	-1	-1	4	-1024	-768	-1	-1	-1	-1	4		0	0						Untertest4.avi	0	880	547	72	111				0	Content		-72	-111	23947173	3527065646
23964	09:22:32.050	00:00:23.963	1438	-1024	-768	-1	-1	-1	-1	4	-1024	-768	-1	-1	-1	-1	4		0	0						Untertest4.avi	0	880	547	72	111				0	Content		-72	-111	23963807	3527082280
23980	09:22:32.066	00:00:23.980	1439	-1024	-768	-1	-1	-1	-1	4	-1024	-768	-1	-1	-1	-1	4		0	0						Untertest4.avi	0	880	547	72	111				0	Content		-72	-111	23980420	3527098893
23997	09:22:32.083	00:00:23.997	1440	-1024	-768	-1	-1	-1	-1	4	-1024	-768	-1	-1	-1	-1	4		0	0						Untertest4.avi	0	880	547	72	111				0	Content		-72	-111	23997168	3527115641
24014	09:22:32.100	00:00:24.013	1441	-1024	-768	-1	-1	-1	-1	4	-1024	-768	-1	-1	-1	-1	4		0	0						Untertest4.avi	0	880	547	72	111				0	Content		-72	-111	24013798	3527132271
24030	09:22:32.116	00:00:24.030	1442	-1024	-768	-1	-1	-1	-1	4	-1024	-768	-1	-1	-1	-1	4		0	0						Untertest4.avi	0	880	547	72	111				0	Content		-72	-111	24030413	3527148886
24047	09:22:32.133	00:00:24.047	1443	-1024	-768	-1	-1	-1	-1	4	-1024	-768	-1	-1	-1	-1	4		0	0						Untertest4.avi	0	880	547	72	111				0	Content		-72	-111	24047036	3527165509
24064	09:22:32.150	00:00:24.063	1444	-1024	-768	-1	-1	-1	-1	4	-1024	-768	-1	-1	-1	-1	4		0	0						Untertest4.avi	0	880	547	72	111				0	Content		-72	-111	24063793	3527182266
24080	09:22:32.166	00:00:24.080	1445	-1024	-768	-1	-1	-1	-1	4	-1024	-768	-1	-1	-1	-1	4		0	0						Untertest4.avi	0	880	547	72	111				0	Content		-72	-111	24080407	3527198880
24097	09:22:32.183	00:00:24.096	1446	-1024	-768	-1	-1	-1	-1	4	-1024	-768	-1	-1	-1	-1	4		0	0						Untertest4.avi	0	880	547	72	111				0	Content		-72	-111	24096903	3527215376
24114	09:22:32.200	00:00:24.114	1447	-1024	-768	-1	-1	-1	-1	4	-1024	-768	-1	-1	-1	-1	4		0	0						Untertest4.avi	0	880	547	72	111				0	Content		-72	-111	24114100	3527232573
24131	09:22:32.217	00:00:24.130	1448	-1024	-768	-1	-1	-1	-1	4	-1024	-768	-1	-1	-1	-1	4		0	0						Untertest4.avi	0	880	547	72	111				0	Content		-72	-111	24130778	3527249251
24148	09:22:32.234	00:00:24.147	1449	-1024	-768	-1	-1	-1	-1	4	-1024	-768	-1	-1	-1	-1	4		0	0						Untertest4.avi	0	880	547	72	111				0	Content		-72	-111	24147521	3527265994
24164	09:22:32.250	00:00:24.163	1450	-1024	-768	-1	-1	-1	-1	4	-1024	-768	-1	-1	-1	-1	4		0	0						Untertest4.avi	0	880	547	72	111				0	Content		-72	-111	24163641	3527282114
24180	09:22:32.266	00:00:24.180	1451	-1024	-768	-1	-1	-1	-1	4	-1024	-768	-1	-1	-1	-1	4		0	0						Untertest4.avi	0	880	547	72	111				0	Content		-72	-111	24180264	3527298737
24197	09:22:32.283	00:00:24.196	1452	-1024	-768	-1	-1	-1	-1	4	-1024	-768	-1	-1	-1	-1	4		0	0						Untertest4.avi	0	880	547	72	111				0	Content		-72	-111	24196888	3527315361
24214	09:22:32.300	00:00:24.213	1453	-1024	-768	-1	-1	-1	-1	4	-1024	-768	-1	-1	-1	-1	4		0	0						Untertest4.avi	0	880	547	72	111				0	Content		-72	-111	24213512	3527331985
24230	09:22:32.316	00:00:24.230	1454	-1024	-768	-1	-1	-1	-1	4	-1024	-768	-1	-1	-1	-1	4		0	0						Untertest4.avi	0	880	547	72	111				0	Content		-72	-111	24230135	3527348608
24247	09:22:32.333	00:00:24.247	1455	-1024	-768	-1	-1	-1	-1	4	-1024	-768	-1	-1	-1	-1	4		0	0						Untertest4.avi	0	880	547	72	111				0	Content		-72	-111	24247328	3527365801
24265	09:22:32.351	00:00:24.264	1456	-1024	-768	-1	-1	-1	-1	4	-1024	-768	-1	-1	-1	-1	4		0	0						Untertest4.avi	0	880	547	72	111				0	Content		-72	-111	24264702	3527383175
24282	09:22:32.368	00:00:24.281	1457	-1024	-768	-1	-1	-1	-1	4	-1024	-768	-1	-1	-1	-1	4		0	0						Untertest4.avi	0	880	547	72	111				0	Content		-72	-111	24281948	3527400421
24297	09:22:32.383	00:00:24.296	1458	-1024	-768	-1	-1	-1	-1	4	-1024	-768	-1	-1	-1	-1	4		0	0						Untertest4.avi	0	880	547	72	111				0	Content		-72	-111	24296756	3527415229
24313	09:22:32.399	00:00:24.313	1459	-1024	-768	-1	-1	-1	-1	4	-1024	-768	-1	-1	-1	-1	4		0	0						Untertest4.avi	0	880	547	72	111				0	Content		-72	-111	24313499	3527431972
24330	09:22:32.416	00:00:24.330	1460	-1024	-768	-1	-1	-1	-1	4	-1024	-768	-1	-1	-1	-1	4		0	0						Untertest4.avi	0	880	547	72	111				0	Content		-72	-111	24330123	3527448596
24347	09:22:32.433	00:00:24.346	1461	-1024	-768	-1	-1	-1	-1	4	-1024	-768	-1	-1	-1	-1	4		0	0						Untertest4.avi	0	880	547	72	111				0	Content		-72	-111	24346750	3527465223
24363	09:22:32.449	00:00:24.363	1462	-1024	-768	-1	-1	-1	-1	4	-1024	-768	-1	-1	-1	-1	4		0	0						Untertest4.avi	0	880	547	72	111				0	Content		-72	-111	24363365	3527481838
24380	09:22:32.466	00:00:24.379	1463	-1024	-768	-1	-1	-1	-1	4	-1024	-768	-1	-1	-1	-1	4		0	0						Untertest4.avi	0	880	547	72	111				0	Content		-72	-111	24379987	3527498460
24397	09:22:32.483	00:00:24.397	1464	-1024	-768	-1	-1	-1	-1	4	-1024	-768	-1	-1	-1	-1	4		0	0						Untertest4.avi	0	880	547	72	111				0	Content		-72	-111	24397180	3527515653
24415	09:22:32.501	00:00:24.414	1465	-1024	-768	-1	-1	-1	-1	4	-1024	-768	-1	-1	-1	-1	4		0	0						Untertest4.avi	0	880	547	72	111				0	Content		-72	-111	24414553	3527533026
24432	09:22:32.518	00:00:24.431	1466	-1024	-768	-1	-1	-1	-1	4	-1024	-768	-1	-1	-1	-1	4		0	0						Untertest4.avi	0	880	547	72	111				0	Content		-72	-111	24431797	3527550270
24447	09:22:32.533	00:00:24.446	1467	-1024	-768	-1	-1	-1	-1	4	-1024	-768	-1	-1	-1	-1	4		0	0						Untertest4.avi	0	880	547	72	111				0	Content		-72	-111	24446727	3527565200
24463	09:22:32.549	00:00:24.463	1468	-1024	-768	-1	-1	-1	-1	4	-1024	-768	-1	-1	-1	-1	4		0	0						Untertest4.avi	0	880	547	72	111				0	Content		-72	-111	24463347	3527581820
24480	09:22:32.566	00:00:24.480	1469	-1024	-768	-1	-1	-1	-1	4	-1024	-768	-1	-1	-1	-1	4		0	0						Untertest4.avi	0	880	547	72	111				0	Content		-72	-111	24480093	3527598566
24497	09:22:32.583	00:00:24.496	1470	-1024	-768	-1	-1	-1	-1	4	-1024	-768	-1	-1	-1	-1	4		0	0						Untertest4.avi	0	880	547	72	111				0	Content		-72	-111	24496716	3527615189
24513	09:22:32.599	00:00:24.513	1471	-1024	-768	-1	-1	-1	-1	4	-1024	-768	-1	-1	-1	-1	4		0	0						Untertest4.avi	0	880	547	72	111				0	Content		-72	-111	24513337	3527631810
24530	09:22:32.616	00:00:24.529	1472	-1024	-768	-1	-1	-1	-1	4	-1024	-768	-1	-1	-1	-1	4		0	0						Untertest4.avi	0	880	547	72	111				0	Content		-72	-111	24529957	3527648430
24547	09:22:32.633	00:00:24.547	1473	-1024	-768	-1	-1	-1	-1	4	-1024	-768	-1	-1	-1	-1	4		0	0						Untertest4.avi	0	880	547	72	111				0	Content		-72	-111	24547026	3527665499
24564	09:22:32.650	00:00:24.564	1474	-1024	-768	-1	-1	-1	-1	4	-1024	-768	-1	-1	-1	-1	4		0	0						Untertest4.avi	0	880	547	72	111				0	Content		-72	-111	24564399	3527682872
24582	09:22:32.668	00:00:24.581	1475	-1024	-768	-1	-1	-1	-1	4	-1024	-768	-1	-1	-1	-1	4		0	0						Untertest4.avi	0	880	547	72	111				0	Content		-72	-111	24581652	3527700125
24597	09:22:32.683	00:00:24.596	1476	-1024	-768	-1	-1	-1	-1	4	-1024	-768	-1	-1	-1	-1	4		0	0						Untertest4.avi	0	880	547	72	111				0	Content		-72	-111	24596569	3527715042
24613	09:22:32.699	00:00:24.613	1477	-1024	-768	-1	-1	-1	-1	4	-1024	-768	-1	-1	-1	-1	4		0	0						Untertest4.avi	0	880	547	72	111				0	Content		-72	-111	24613188	3527731661
24630	09:22:32.716	00:00:24.629	1478	-1024	-768	-1	-1	-1	-1	4	-1024	-768	-1	-1	-1	-1	4		0	0						Untertest4.avi	0	880	547	72	111				0	Content		-72	-111	24629934	3527748407
24647	09:22:32.733	00:00:24.646	1479	-1024	-768	-1	-1	-1	-1	4	-1024	-768	-1	-1	-1	-1	4		0	0						Untertest4.avi	0	880	547	72	111				0	Content		-72	-111	24646556	3527765029
24663	09:22:32.749	00:00:24.663	1480	-1024	-768	-1	-1	-1	-1	4	-1024	-768	-1	-1	-1	-1	4		0	0						Untertest4.avi	0	880	547	72	111				0	Content		-72	-111	24663177	3527781650
24680	09:22:32.766	00:00:24.679	1481	-1024	-768	-1	-1	-1	-1	4	-1024	-768	-1	-1	-1	-1	4		0	0						Untertest4.avi	0	880	547	72	111				0	Content		-72	-111	24679799	3527798272
24697	09:22:32.783	00:00:24.696	1482	-1024	-768	-1	-1	-1	-1	4	-1024	-768	-1	-1	-1	-1	4		0	0						Untertest4.avi	0	880	547	72	111				0	Content		-72	-111	24696992	3527815465
24714	09:22:32.800	00:00:24.714	1483	-1024	-768	-1	-1	-1	-1	4	-1024	-768	-1	-1	-1	-1	4		0	0						Untertest4.avi	0	880	547	72	111				0	Content		-72	-111	24714362	3527832835
24732	09:22:32.818	00:00:24.731	1484	-1024	-768	-1	-1	-1	-1	4	-1024	-768	-1	-1	-1	-1	4		0	0						Untertest4.avi	0	880	547	72	111				0	Content		-72	-111	24731621	3527850094
24746	09:22:32.832	00:00:24.746	1485	-1024	-768	-1	-1	-1	-1	4	-1024	-768	-1	-1	-1	-1	4		0	0						Untertest4.avi	0	880	547	72	111				0	Content		-72	-111	24746410	3527864883
24763	09:22:32.849	00:00:24.763	1486	-1024	-768	-1	-1	-1	-1	4	-1024	-768	-1	-1	-1	-1	4		0	0						Untertest4.avi	0	880	547	72	111				0	Content		-72	-111	24763159	3527881632
24780	09:22:32.866	00:00:24.779	1487	-1024	-768	-1	-1	-1	-1	4	-1024	-768	-1	-1	-1	-1	4		0	0						Untertest4.avi	0	880	547	72	111				0	Content		-72	-111	24779780	3527898253
24796	09:22:32.882	00:00:24.796	1488	-1024	-768	-1	-1	-1	-1	4	-1024	-768	-1	-1	-1	-1	4		0	0						Untertest4.avi	0	880	547	72	111				0	Content		-72	-111	24796405	3527914878
24813	09:22:32.899	00:00:24.813	1489	-1024	-768	-1	-1	-1	-1	4	-1024	-768	-1	-1	-1	-1	4		0	0						Untertest4.avi	0	880	547	72	111				0	Content		-72	-111	24813027	3527931500
24830	09:22:32.916	00:00:24.829	1490	-1024	-768	-1	-1	-1	-1	4	-1024	-768	-1	-1	-1	-1	4		0	0						Untertest4.avi	0	880	547	72	111				0	Content		-72	-111	24829651	3527948124
24847	09:22:32.933	00:00:24.846	1491	-1024	-768	-1	-1	-1	-1	4	-1024	-768	-1	-1	-1	-1	4		0	0						Untertest4.avi	0	880	547	72	111				0	Content		-72	-111	24846843	3527965316
24864	09:22:32.950	00:00:24.864	1492	-1024	-768	-1	-1	-1	-1	4	-1024	-768	-1	-1	-1	-1	4		0	0						Untertest4.avi	0	880	547	72	111				0	Content		-72	-111	24864216	3527982689
24881	09:22:32.967	00:00:24.881	1493	-1024	-768	-1	-1	-1	-1	4	-1024	-768	-1	-1	-1	-1	4		0	0						Untertest4.avi	0	880	547	72	111				0	Content		-72	-111	24881478	3527999951
24896	09:22:32.982	00:00:24.896	1494	-1024	-768	-1	-1	-1	-1	4	-1024	-768	-1	-1	-1	-1	4		0	0						Untertest4.avi	0	880	547	72	111				0	Content		-72	-111	24896269	3528014742
24913	09:22:32.999	00:00:24.913	1495	-1024	-768	-1	-1	-1	-1	4	-1024	-768	-1	-1	-1	-1	4		0	0						Untertest4.avi	0	880	547	72	111				0	Content		-72	-111	24913015	3528031488
24930	09:22:33.016	00:00:24.929	1496	-1024	-768	-1	-1	-1	-1	4	-1024	-768	-1	-1	-1	-1	4		0	0						Untertest4.avi	0	880	547	72	111				0	Content		-72	-111	24929639	3528048112
24946	09:22:33.032	00:00:24.946	1497	-1024	-768	-1	-1	-1	-1	4	-1024	-768	-1	-1	-1	-1	4		0	0						Untertest4.avi	0	880	547	72	111				0	Content		-72	-111	24946261	3528064734
24963	09:22:33.049	00:00:24.962	1498	-1024	-768	-1	-1	-1	-1	4	-1024	-768	-1	-1	-1	-1	4		0	0						Untertest4.avi	0	880	547	72	111				0	Content		-72	-111	24962879	3528081352
24980	09:22:33.066	00:00:24.979	1499	-1024	-768	-1	-1	-1	-1	4	-1024	-768	-1	-1	-1	-1	4		0	0						Untertest4.avi	0	880	547	72	111				0	Content		-72	-111	24979629	3528098102
24997	09:22:33.083	00:00:24.996	1500	-1024	-768	-1	-1	-1	-1	4	-1024	-768	-1	-1	-1	-1	4		0	0						Untertest4.avi	0	880	547	72	111				0	Content		-72	-111	24996695	3528115168
25014	09:22:33.100	00:00:25.014	1501	-1024	-768	-1	-1	-1	-1	4	-1024	-768	-1	-1	-1	-1	4		0	0						Untertest4.avi	0	880	547	72	111				0	Content		-72	-111	25014069	3528132542
25031	09:22:33.117	00:00:25.031	1502	-1024	-768	-1	-1	-1	-1	4	-1024	-768	-1	-1	-1	-1	4		0	0						Untertest4.avi	0	880	547	72	111				0	Content		-72	-111	25031316	3528149789
25046	09:22:33.132	00:00:25.046	1503	-1024	-768	-1	-1	-1	-1	4	-1024	-768	-1	-1	-1	-1	4		0	0						Untertest4.avi	0	880	547	72	111				0	Content		-72	-111	25046242	3528164715
25063	09:22:33.149	00:00:25.062	1504	-1024	-768	-1	-1	-1	-1	4	-1024	-768	-1	-1	-1	-1	4		0	0						Untertest4.avi	0	880	547	72	111				0	Content		-72	-111	25062865	3528181338
25080	09:22:33.166	00:00:25.079	1505	-1024	-768	-1	-1	-1	-1	4	-1024	-768	-1	-1	-1	-1	4		0	0						Untertest4.avi	0	880	547	72	111				0	Content		-72	-111	25079613	3528198086
25096	09:22:33.182	00:00:25.096	1506	-1024	-768	-1	-1	-1	-1	4	-1024	-768	-1	-1	-1	-1	4		0	0						Untertest4.avi	0	880	547	72	111				0	Content		-72	-111	25096233	3528214706
25113	09:22:33.199	00:00:25.112	1507	-1024	-768	-1	-1	-1	-1	4	-1024	-768	-1	-1	-1	-1	4		0	0						Untertest4.avi	0	880	547	72	111				0	Content		-72	-111	25112855	3528231328
25129	09:22:33.215	00:00:25.129	1508	-1024	-768	-1	-1	-1	-1	4	-1024	-768	-1	-1	-1	-1	4		0	0						Untertest4.avi	0	880	547	72	111				0	Content		-72	-111	25129477	3528247950
25147	09:22:33.233	00:00:25.146	1509	-1024	-768	-1	-1	-1	-1	4	-1024	-768	-1	-1	-1	-1	4		0	0						Untertest4.avi	0	880	547	72	111				0	Content		-72	-111	25146670	3528265143
25164	09:22:33.250	00:00:25.163	1510	-1024	-768	-1	-1	-1	-1	4	-1024	-768	-1	-1	-1	-1	4		0	0						Untertest4.avi	0	880	547	72	111				0	Content		-72	-111	25163918	3528282391
25181	09:22:33.267	00:00:25.181	1511	-1024	-768	-1	-1	-1	-1	4	-1024	-768	-1	-1	-1	-1	4		0	0						Untertest4.avi	0	880	547	72	111				0	Content		-72	-111	25181288	3528299761
25196	09:22:33.282	00:00:25.196	1512	-1024	-768	-1	-1	-1	-1	4	-1024	-768	-1	-1	-1	-1	4		0	0						Untertest4.avi	0	880	547	72	111				0	Content		-72	-111	25196094	3528314567
25213	09:22:33.299	00:00:25.212	1513	-1024	-768	-1	-1	-1	-1	4	-1024	-768	-1	-1	-1	-1	4		0	0						Untertest4.avi	0	880	547	72	111				0	Content		-72	-111	25212716	3528331189
25229	09:22:33.315	00:00:25.229	1514	-1024	-768	-1	-1	-1	-1	4	-1024	-768	-1	-1	-1	-1	4		0	0						Untertest4.avi	0	880	547	72	111				0	Content		-72	-111	25229465	3528347938
25246	09:22:33.332	00:00:25.246	1515	-1024	-768	-1	-1	-1	-1	4	-1024	-768	-1	-1	-1	-1	4		0	0						Untertest4.avi	0	880	547	72	111				0	Content		-72	-111	25246086	3528364559
25263	09:22:33.349	00:00:25.262	1516	-1024	-768	-1	-1	-1	-1	4	-1024	-768	-1	-1	-1	-1	4		0	0						Untertest4.avi	0	880	547	72	111				0	Content		-72	-111	25262708	3528381181
25279	09:22:33.365	00:00:25.279	1517	-1024	-768	-1	-1	-1	-1	4	-1024	-768	-1	-1	-1	-1	4		0	0						Untertest4.avi	0	880	547	72	111				0	Content		-72	-111	25279331	3528397804
25297	09:22:33.383	00:00:25.296	1518	-1024	-768	-1	-1	-1	-1	4	-1024	-768	-1	-1	-1	-1	4		0	0						Untertest4.avi	0	880	547	72	111				0	Content		-72	-111	25296526	3528414999
25314	09:22:33.400	00:00:25.313	1519	-1024	-768	-1	-1	-1	-1	4	-1024	-768	-1	-1	-1	-1	4		0	0						Untertest4.avi	0	880	547	72	111				0	Content		-72	-111	25313892	3528432365
25331	09:22:33.417	00:00:25.331	1520	-1024	-768	-1	-1	-1	-1	4	-1024	-768	-1	-1	-1	-1	4		0	0						Untertest4.avi	0	880	547	72	111				0	Content		-72	-111	25331139	3528449612
25346	09:22:33.432	00:00:25.345	1521	-1024	-768	-1	-1	-1	-1	4	-1024	-768	-1	-1	-1	-1	4		0	0						Untertest4.avi	0	880	547	72	111				0	Content		-72	-111	25345948	3528464421
25363	09:22:33.449	00:00:25.362	1522	-1024	-768	-1	-1	-1	-1	4	-1024	-768	-1	-1	-1	-1	4		0	0						Untertest4.avi	0	880	547	72	111				0	Content		-72	-111	25362690	3528481163
25379	09:22:33.465	00:00:25.379	1523	-1024	-768	-1	-1	-1	-1	4	-1024	-768	-1	-1	-1	-1	4		0	0						Untertest4.avi	0	880	547	72	111				0	Content		-72	-111	25379313	3528497786
25396	09:22:33.482	00:00:25.395	1524	-1024	-768	-1	-1	-1	-1	4	-1024	-768	-1	-1	-1	-1	4		0	0						Untertest4.avi	0	880	547	72	111				0	Content		-72	-111	25395933	3528514406
25413	09:22:33.499	00:00:25.413	1525	-1024	-768	-1	-1	-1	-1	4	-1024	-768	-1	-1	-1	-1	4		0	0						Untertest4.avi	0	880	547	72	111				0	Content		-72	-111	25413000	3528531473
25429	09:22:33.515	00:00:25.429	1526	-1024	-768	-1	-1	-1	-1	4	-1024	-768	-1	-1	-1	-1	4		0	0						Untertest4.avi	0	880	547	72	111				0	Content		-72	-111	25429300	3528547773
25446	09:22:33.532	00:00:25.446	1527	-1024	-768	-1	-1	-1	-1	4	-1024	-768	-1	-1	-1	-1	4		0	0						Untertest4.avi	0	880	547	72	111				0	Content		-72	-111	25446172	3528564645
25463	09:22:33.549	00:00:25.462	1528	-1024	-768	-1	-1	-1	-1	4	-1024	-768	-1	-1	-1	-1	4		0	0						Untertest4.avi	0	880	547	72	111				0	Content		-72	-111	25462797	3528581270
25479	09:22:33.565	00:00:25.479	1529	-1024	-768	-1	-1	-1	-1	4	-1024	-768	-1	-1	-1	-1	4		0	0						Untertest4.avi	0	880	547	72	111				0	Content		-72	-111	25479417	3528597890
25496	09:22:33.582	00:00:25.495	1530	-1024	-768	-1	-1	-1	-1	4	-1024	-768	-1	-1	-1	-1	4		0	0						Untertest4.avi	0	880	547	72	111				0	Content		-72	-111	25495915	3528614388
25513	09:22:33.599	00:00:25.512	1531	541,9785	233,9584	0,5251873	0,643769	501,7192	3,416569	0	749,5179	217,0335	0,3604197	0,6644715	505,9502	3,097653	0	22	646	225						Untertest4.avi	0	880	547	72	111	547	184	383	0	Content		574	114	25512663	3528631136
25529	09:22:33.615	00:00:25.529	1532	533,055	246,5781	0,5251136	0,6438434	501,7192	3,388267	0	702,4434	337,4506	0,3559217	0,6646459	481,0501	3,159432	0	22	618	292						Untertest4.avi	0	880	547	72	111	547	184	383	0	Content		546	181	25529411	3528647884
25546	09:22:33.632	00:00:25.546	1533	533,055	246,5781	0,5249602	0,6437948	500,9033	3,388267	0	711,5891	341,9556	0,3562027	0,6646356	481,1579	3,131963	0	22	622	294						Untertest4.avi	0	880	547	72	111	547	184	383	0	Content		550	183	25546035	3528664508
25563	09:22:33.649	00:00:25.562	1534	554,912	249,8436	0,5251746	0,6435854	500,9033	3,386946	0	688,4672	331,2822	0,3558801	0,6644179	480,5984	3,097102	0	22	622	291						Untertest4.avi	0	880	547	72	111	547	184	383	0	Content		550	180	25562658	3528681131
25580	09:22:33.666	00:00:25.579	1535	540,6723	239,7302	0,5252606	0,6432123	500,9033	3,395514	0	690,9363	324,6122	0,3559398	0,6639699	480,9421	3,092023	0	22	616	282						Untertest4.avi	0	880	547	72	111	547	184	383	0	Content		544	171	25579525	3528697998
25596	09:22:33.682	00:00:25.595	1536	548,8044	240,0579	0,524177	0,642958	496,5361	3,39588	0	688,0408	338,7582	0,3561944	0,6635773	481,0722	3,102296	0	22	618	289						Untertest4.avi	0	880	547	72	111	547	184	383	0	Content		546	178	25595905	3528714378
25613	09:22:33.699	00:00:25.612	1537	530,1025	261,266	0,5241238	0,6427417	496,5361	3,267425	0	683,2648	341,7558	0,3557248	0,6635119	480,7246	3,157131	0	22	607	302						Untertest4.avi	0	880	547	72	111	547	184	383	0	Content		535	191	25612895	3528731368
25630	09:22:33.716	00:00:25.629	1538	546,1999	260,1058	0,5240238	0,6429293	496,5361	3,228548	0	696,6537	335,1114	0,3555605	0,6635703	480,7332	3,089216	0	22	621	298						Untertest4.avi	0	880	547	72	111	547	184	383	0	Content		549	187	25629597	3528748070
25646	09:22:33.732	00:00:25.646	1539	543,2908	258,9456	0,524708	0,6431147	500,2194	3,189672	0	706,3353	365,5892	0,355647	0,6636575	480,7633	3,216271	0	22	625	312						Untertest4.avi	0	880	547	72	111	547	184	383	0	Content		553	201	25646218	3528764691
25663	09:22:33.749	00:00:25.662	1540	548,4459	229,6931	0,5246436	0,6429495	500,2195	3,242385	0	689,6498	320,6612	0,3552544	0,6635191	480,5952	2,937889	0	22	619	275						Untertest4.avi	0	880	547	72	111	547	184	383	0	Content		547	164	25662519	3528780992
25679	09:22:33.765	00:00:25.679	1541	558,8332	236,8323	0,5246546	0,6426336	500,2195	3,239229	0	681,7917	321,1044	0,3552245	0,6631433	480,5309	2,951492	0	22	620	279						Untertest4.avi	0	880	547	72	111	547	184	383	0	Content		548	168	25679140	3528797613
25696	09:22:33.782	00:00:25.695	1542	560,9855	243,9714	0,5233673	0,6423018	495,2077	3,236073	0	669,3414	338,9195	0,3554451	0,6628397	480,7056	2,945528	0	22	615	291						Untertest4.avi	0	880	547	72	111	547	184	383	0	Content		543	180	25695765	3528814238
25713	09:22:33.799	00:00:25.712	1543	535,989	268,5347	0,5232348	0,641913	495,2077	3,187963	0	676,376	329,5335	0,3550394	0,662512	480,5326	2,911073	0	22	606	299						Untertest4.avi	0	880	547	72	111	547	184	383	0	Content		534	188	25712833	3528831306
25730	09:22:33.816	00:00:25.729	1544	551,7118	237,1205	0,5231513	0,641827	495,2077	3,127546	0	683,5392	336,0649	0,3549145	0,6623711	480,6419	2,863814	0	22	618	287						Untertest4.avi	0	880	547	72	111	547	184	383	0	Content		546	176	25729581	3528848054
25746	09:22:33.832	00:00:25.746	1545	543,3058	247,7201	0,5237298	0,6418461	498,0174	3,098048	0	694,6208	349,9267	0,3551288	0,6623793	480,7207	2,830924	0	22	619	299						Untertest4.avi	0	880	547	72	111	547	184	383	0	Content		547	188	25746203	3528864676
25763	09:22:33.849	00:00:25.762	1546	555,2586	250,9487	0,523827	0,641704	498,0174	3,110825	0	681,324	341,8013	0,354825	0,6622338	480,6833	2,847457	0	22	618	296						Untertest4.avi	0	880	547	72	111	547	184	383	0	Content		546	185	25762506	3528880979
25779	09:22:33.865	00:00:25.779	1547	543,7619	231,3427	0,5238114	0,6413823	498,0174	3,12657	0	698,5658	312,975	0,3547726	0,6619816	480,4375	2,743458	0	22	621	272						Untertest4.avi	0	880	547	72	111	547	184	383	0	Content		549	161	25779005	3528897478
25796	09:22:33.882	00:00:25.795	1548	544,0609	235,3101	0,5232968	0,6412362	496,3012	3,120888	0	689,2413	333,4109	0,3550009	0,6618971	480,4462	2,747309	0	22	617	284						Untertest4.avi	0	880	547	72	111	547	184	383	0	Content		545	173	25795753	3528914226
25813	09:22:33.899	00:00:25.812	1549	534,4266	268,1108	0,5233704	0,641193	496,3013	3,130331	0	698,1466	325,6522	0,3546843	0,6618702	480,537	2,780078	0	22	616	297						Untertest4.avi	0	880	547	72	111	547	184	383	0	Content		544	186	25812744	3528931217
25829	09:22:33.915	00:00:25.829	1550	542,5939	249,3143	0,5233731	0,641033	496,3013	3,004945	0	674,8378	345,2094	0,3546103	0,6616611	480,5543	2,787555	0	22	609	297						Untertest4.avi	0	880	547	72	111	547	184	383	0	Content		537	186	25829445	3528947918
25846	09:22:33.932	00:00:25.846	1551	539,3523	263,5672	0,5200298	0,6410577	483,0452	2,992684	0	704,3725	329,485	0,350472	0,6616323	494,3485	2,721822	0	22	622	297						Untertest4.avi	0	880	547	72	111	547	184	383	0	Content		550	186	25846190	3528964663
25862	09:22:33.948	00:00:25.862	1552	555,9197	286,7737	0,5199965	0,6408966	483,0452	2,973143	0	686,7743	335,5803	0,3543537	0,6613044	480,3634	2,728417	0	22	621	311						Untertest4.avi	0	880	547	72	111	547	184	383	0	Content		549	200	25862377	3528980850
25879	09:22:33.965	00:00:25.878	1553	582,4749	269,6927	0,5201023	0,6407288	483,0452	2,98862	0	664,5521	326,2624	0,3544566	0,661103	480,2344	2,729301	0	22	624	298						Untertest4.avi	0	880	547	72	111	547	184	383	0	Content		552	187	25878991	3528997464
25896	09:22:33.982	00:00:25.895	1554	591,3481	284,4435	0,5246933	0,6397769	498,9006	2,976205	0	675,3109	340,382	0,3558604	0,6603457	480,4983	2,749773	0	23	633	312						Untertest4.avi	0	880	547	72	111	465	114	417	0	Content		561	201	25895614	3529014087
25913	09:22:33.999	00:00:25.912	1555	453,7996	170,6191	0,5250151	0,6391562	498,9006	3,025258	0	617,1392	255,2908	0,3557787	0,659927	480,4777	2,650532	0	23	535	213						Untertest4.avi	0	880	547	72	111	465	114	417	0	Content		463	102	25912682	3529031155
25929	09:22:34.015	00:00:25.929	1556	453,326	165,463	0,5250126	0,6391917	498,9006	2,964528	0	614,8903	263,7889	0,3557742	0,659914	480,4622	2,621305	0	23	534	215						Untertest4.avi	0	880	547	72	111	465	114	417	0	Content		462	104	25929306	3529047779
25946	09:22:34.032	00:00:25.945	1557	452,8524	160,307	0,5238519	0,6393896	493,271	2,974063	0	644,7029	285,7449	0,3561487	0,6599879	480,3777	2,613819	0	23	549	223						Untertest4.avi	0	880	547	72	111	465	114	417	0	Content		477	112	25945973	3529064446
25962	09:22:34.048	00:00:25.962	1558	465,3898	185,9981	0,5239258	0,6393172	493,271	2,846055	0	602,0129	280,8942	0,355896	0,6599269	480,2568	2,625807	0	23	534	233						Untertest4.avi	0	880	547	72	111	465	114	417	0	Content		462	122	25962232	3529080705
25979	09:22:34.065	00:00:25.978	1559	455,386	212,9912	0,5239471	0,6393464	493,271	2,898605	0	609,6439	268,2863	0,3558283	0,6599111	480,023	2,583115	0	23	533	241						Untertest4.avi	0	880	547	72	111	465	114	417	0	Content		461	130	25978853	3529097326
25996	09:22:34.082	00:00:25.995	1560	459,6362	225,1172	0,5242173	0,6394867	494,5317	2,85179	0	623,0431	278,9625	0,3559924	0,6599472	480,2235	2,602581	0	23	541	252						Untertest4.avi	0	880	547	72	111	465	114	417	0	Content		469	141	25995604	3529114077
26013	09:22:34.099	00:00:26.012	1561	459,6194	165,4719	0,524146	0,6395692	494,5317	2,888614	0	616,2259	268,6727	0,3556738	0,660011	480,1907	2,596218	0	23	538	217						Untertest4.avi	0	880	547	72	111	465	114	417	0	Content		466	106	26012545	3529131018
26029	09:22:34.115	00:00:26.029	1562	445,2357	175,7832	0,5240253	0,6396841	494,5317	2,799526	0	598,4879	274,7498	0,3555326	0,6602553	479,8903	2,60257	0	23	522	225						Untertest4.avi	0	880	547	72	111	465	114	417	0	Content		450	114	26029292	3529147765
26046	09:22:34.132	00:00:26.045	1563	445,519	186,0944	0,5251997	0,6399853	499,5189	2,785187	0	602,6672	289,457	0,3557429	0,6603243	480,2272	2,632615	0	23	524	238						Untertest4.avi	0	880	547	72	111	465	114	417	0	Content		452	127	26045914	3529164387
26062	09:22:34.148	00:00:26.062	1564	478,7556	182,8054	0,5253057	0,6401458	499,5189	2,83244	0	590,6696	276,471	0,3553919	0,6605563	480,0603	2,50887	0	23	535	230						Untertest4.avi	0	880	547	72	111	465	114	417	0	Content		463	119	26062218	3529180691
26079	09:22:34.165	00:00:26.078	1565	480,9749	153,7716	0,525255	0,6404818	499,5189	2,836617	0	606,794	260,5266	0,3553336	0,6608765	480,0334	2,501757	0	23	544	207						Untertest4.avi	0	880	547	72	111	465	114	417	0	Content		472	96	26078841	3529197314
26095	09:22:34.181	00:00:26.095	1566	483,1941	153,6666	0,5246198	0,6408797	497,7353	2,840793	0	615,6252	263,4522	0,3555085	0,6611507	480,2835	2,504615	0	23	549	209						Untertest4.avi	0	880	547	72	111	465	114	417	0	Content		477	98	26095462	3529213935
26113	09:22:34.199	00:00:26.112	1567	472,6918	161,9493	0,5247866	0,6410301	497,7353	2,821241	0	605,9529	272,809	0,3552019	0,6613485	480,1241	2,503707	0	23	539	217						Untertest4.avi	0	880	547	72	111	465	114	417	0	Content		467	106	26112533	3529231006
26129	09:22:34.215	00:00:26.129	1568	496,8313	169,2577	0,5247382	0,641376	497,7353	2,846578	0	602,6992	261,342	0,3551634	0,6615627	480,1693	2,447228	0	23	550	215						Untertest4.avi	0	880	547	72	111	465	114	417	0	Content		478	104	26129153	3529247626
26146	09:22:34.232	00:00:26.145	1569	495,8321	173,7043	0,5249413	0,6417634	499,6911	2,84256	0	613,0594	257,7657	0,3553326	0,661913	480,2572	2,43042	0	23	554	216						Untertest4.avi	0	880	547	72	111	465	114	417	0	Content		482	105	26145825	3529264298
26162	09:22:34.248	00:00:26.162	1570	483,6329	167,6228	0,5249615	0,6420788	499,6911	2,793056	0	592,8286	271,3026	0,3549687	0,6622038	480,1066	2,541223	0	23	538	219						Untertest4.avi	0	880	547	72	111	465	114	417	0	Content		466	108	26162079	3529280552
26179	09:22:34.265	00:00:26.178	1571	489,2631	160,443	0,5249476	0,6424913	499,6911	2,834483	0	580,7562	272,8362	0,354991	0,6624722	480,3953	2,527384	0	23	535	217						Untertest4.avi	0	880	547	72	111	465	114	417	0	Content		463	106	26178702	3529297175
26195	09:22:34.281	00:00:26.195	1572	484,0227	158,9186	0,5240201	0,6428875	495,9031	2,815299	0	575,9684	290,5127	0,3552791	0,6627775	480,4103	2,559415	0	23	530	225						Untertest4.avi	0	880	547	72	111	465	114	417	0	Content		458	114	26195452	3529313925
26212	09:22:34.298	00:00:26.212	1573	473,6591	174,2896	0,5240267	0,6430882	495,9031	2,752622	0	610,6482	275,0087	0,3550245	0,6629973	480,4569	2,50273	0	23	542	225						Untertest4.avi	0	880	547	72	111	465	114	417	0	Content		470	114	26212439	3529330912
26229	09:22:34.315	00:00:26.229	1574	459,7031	193,7731	0,5240278	0,6434504	495,9031	2,748019	0	594,8433	283,0742	0,3549933	0,663364	480,2969	2,566895	0	23	527	238						Untertest4.avi	0	880	547	72	111	465	114	417	0	Content		455	127	26229141	3529347614
26246	09:22:34.332	00:00:26.245	1575	451,2174	202,0919	0,5235729	0,6439013	494,1179	2,743416	0	622,2571	290,0359	0,3552971	0,663725	480,6356	2,524333	0	23	537	246						Untertest4.avi	0	880	547	72	111	465	114	417	0	Content		465	135	26245888	3529364361
26262	09:22:34.348	00:00:26.262	1576	460,0237	182,3386	0,5235857	0,6441239	494,1179	2,815951	0	594,1008	272,5821	0,3550385	0,6639807	480,6788	2,496167	0	23	527	227						Untertest4.avi	0	880	547	72	111	465	114	417	0	Content		455	116	26262065	3529380538
26279	09:22:34.365	00:00:26.278	1577	464,0478	197,5795	0,5235864	0,6443604	494,1179	2,763444	0	603,2112	274,7606	0,3550155	0,6643579	480,3804	2,51596	0	23	534	236						Untertest4.avi	0	880	547	72	111	465	114	417	0	Content		462	125	26278687	3529397160
26295	09:22:34.381	00:00:26.295	1578	464,6373	194,191	0,5250897	0,6445192	501,3017	2,787802	0	623,3822	279,9714	0,3552327	0,6644288	480,9043	2,473804	0	23	544	237						Untertest4.avi	0	880	547	72	111	465	114	417	0	Content		472	126	26295321	3529413794
26312	09:22:34.398	00:00:26.312	1579	600,2622	81,98317	0,5240915	0,6438314	501,3017	2,80552	0	714,7742	189,7588	0,3543351	0,6636951	480,9928	2,567867	0	24	658	136						Untertest4.avi	0	880	547	72	111	624	-63	316	0	Content		586	25	26312426	3529430899
26329	09:22:34.415	00:00:26.329	1580	619,5602	39,53002	0,5231358	0,6434382	501,3017	2,821841	0	755,6629	137,1087	0,353997	0,6633306	481,2522	2,562095	0	24	688	88						Untertest4.avi	0	880	547	72	111	624	-63	316	0	Content		616	-23	26329126	3529447599
26346	09:22:34.432	00:00:26.345	1581	613,3505	28,82194	0,5212717	0,6433526	494,7523	2,798021	0	787,8333	96,79263	0,3541553	0,6632833	481,4368	2,488521	0	24	701	63						Untertest4.avi	0	880	547	72	111	624	-63	316	0	Content		629	-48	26345747	3529464220
26362	09:22:34.448	00:00:26.362	1582	620,6649	6,907683	0,5213946	0,6435041	494,7523	2,775592	0	759,0436	90,59513	0,3539529	0,6635967	481,4592	2,545138	0	24	690	49						Untertest4.avi	0	880	547	72	111	624	-63	316	0	Content		618	-62	26362049	3529480522
26379	09:22:34.465	00:00:26.378	1583	619,928	18,96236	0,5216332	0,6440842	494,7523	2,769467	0	766,018	88,8898	0,3539784	0,6641371	481,299	2,574935	0	24	693	54						Untertest4.avi	0	880	547	72	111	624	-63	316	0	Content		621	-57	26378993	3529497466
26396	09:22:34.482	00:00:26.395	1584	599,6716	-17,06807	0,5245892	0,6445758	506,7627	2,816987	0	774,3344	109,1964	0,3543037	0,6646413	481,4525	2,500828	0	24	687	46						Untertest4.avi	0	880	547	72	111	624	-63	316	0	Content		615	-65	26395662	3529514135
26412	09:22:34.498	00:00:26.412	1585	626,4667	-29,06257	0,5248715	0,6451122	506,7627	2,855705	0	782,7189	103,0458	0,3542326	0,6651686	481,1961	2,498369	0	24	705	37						Untertest4.avi	0	880	547	72	111	624	-63	316	0	Content		633	-74	26412297	3529530770
26429	09:22:34.515	00:00:26.428	1586	608,1684	-1,926408	0,5222077	0,6455954	494,9918	2,736283	0	773,9986	91,38449	0,3546039	0,6654447	481,6657	2,4916	0	24	691	45						Untertest4.avi	0	880	547	72	111	624	-63	316	0	Content		619	-66	26428541	3529547014
26445	09:22:34.531	00:00:26.445	1587	613,6284	-12,8369	0,5223786	0,6463138	495,2964	2,750759	0	771,9385	105,9151	0,3546863	0,6660752	481,7834	2,509882	0	24	693	47						Untertest4.avi	0	880	547	72	111	624	-63	316	0	Content		621	-64	26445304	3529563777
26462	09:22:34.548	00:00:26.461	1588	617,9093	-5,402606	0,5239456	0,6471689	501,9666	2,757649	0	774,1994	106,463	0,3547693	0,6669293	481,8235	2,471823	0	24	696	51						Untertest4.avi	0	880	547	72	111	624	-63	316	0	Content		624	-60	26461911	3529580384
26479	09:22:34.565	00:00:26.478	1589	625,2369	4,182913	0,5229123	0,6480343	497,3481	2,769326	0	781,1219	90,91739	0,3548274	0,6677505	482,0952	2,479431	0	24	703	48						Untertest4.avi	0	880	547	72	111	624	-63	316	0	Content		631	-63	26478980	3529597453
26496	09:22:34.582	00:00:26.495	1590	621,6375	2,876145	0,5212736	0,6490397	490,2711	2,661927	0	777,3613	91,38183	0,3548438	0,6685241	482,1698	2,549169	0	24	699	47						Untertest4.avi	0	880	547	72	111	624	-63	316	0	Content		627	-64	26495602	3529614075
26512	09:22:34.598	00:00:26.512	1591	632,3665	24,02609	0,5212147	0,6499567	489,8769	2,728262	0	780,3019	97,49644	0,3549086	0,6695782	482,1791	2,498072	0	24	706	61						Untertest4.avi	0	880	547	72	111	624	-63	316	0	Content		634	-50	26512286	3529630759
26529	09:22:34.615	00:00:26.528	1592	611,7854	16,35389	0,5222105	0,6508913	494,1921	2,710293	0	782,9874	82,60773	0,3550638	0,6706324	482,5182	2,544336	0	24	697	49						Untertest4.avi	0	880	547	72	111	624	-63	316	0	Content		625	-62	26528530	3529647003
26546	09:22:34.632	00:00:26.545	1593	610,2099	6,604621	0,5222875	0,6517136	494,413	2,774639	0	783,112	89,12231	0,3551994	0,6714573	482,6787	2,530015	0	24	697	48						Untertest4.avi	0	880	547	72	111	624	-63	316	0	Content		625	-63	26545596	3529664069
26562	09:22:34.648	00:00:26.562	1594	618,7069	-1,274714	0,5231323	0,6527979	497,713	2,760519	0	778,5981	69,01338	0,355299	0,6724492	482,9728	2,501346	0	24	699	34						Untertest4.avi	0	880	547	72	111	624	-63	316	0	Content		627	-77	26562280	3529680753
26579	09:22:34.665	00:00:26.578	1595	608,5278	20,02946	0,5219004	0,6540194	492,5305	2,80201	0	764,8967	92,18219	0,3553841	0,6735985	482,9787	2,560188	0	24	687	56						Untertest4.avi	0	880	547	72	111	624	-63	316	0	Content		615	-55	26578967	3529697440
26595	09:22:34.681	00:00:26.595	1596	581,2832	23,13408	0,5225953	0,6555231	495,8943	2,809814	0	768,7426	98,36911	0,3554426	0,6751888	483,2849	2,536406	0	24	675	61						Untertest4.avi	0	880	547	72	111	624	-63	316	0	Content		603	-50	26595146	3529713619
26612	09:22:34.698	00:00:26.611	1597	634,0253	-2,337556	0,5226635	0,6575571	497,3108	2,762396	0	787,1946	91,625	0,355347	0,6771232	483,6885	2,569389	0	24	711	45						Untertest4.avi	0	880	547	72	111	624	-63	316	0	Content		639	-66	26611770	3529730243
26628	09:22:34.714	00:00:26.628	1598	765,7917	-6,509009	0,5213172	0,659875	500,1084	2,764255	0	954,3155	57,63206	0,3542072	0,6796295	484,7857	2,521491	0	25	860	26						Untertest4.avi	0	880	547	72	111	926	-85	500	0	Content		788	-85	26628392	3529746865
26646	09:22:34.732	00:00:26.645	1599	922,8278	-15,74214	0,5193696	0,6627309	499,4823	2,617158	0	1074,097	53,07583	0,3534079	0,6824365	485,1642	2,583451	0	25	998	19						Untertest4.avi	0	880	547	72	111	926	-85	500	0	Content		926	-92	26645582	3529764055
26662	09:22:34.748	00:00:26.661	1600	929,1451	-28,03313	0,5201646	0,6655358	505,1049	2,725247	0	1080,21	58,14586	0,3552763	0,6847137	497,0894	2,630759	0	25	1005	15						Untertest4.avi	0	880	547	72	111	926	-85	500	0	Content		933	-96	26661763	3529780236
26679	09:22:34.765	00:00:26.678	1601	901,0371	-5,481373	0,5194684	0,6680709	501,7739	2,808726	0	1089,278	55,45262	0,3535563	0,6880462	486,0074	2,568598	0	25	995	25						Untertest4.avi	0	880	547	72	111	926	-85	500	0	Content		923	-86	26678876	3529797349
26695	09:22:34.781	00:00:26.695	1602	893,5461	8,229624	0,5184143	0,6703652	496,7086	2,761673	0	1087,384	45,67068	0,3537451	0,6903374	486,2334	2,632039	0	25	990	27						Untertest4.avi	0	880	547	72	111	926	-85	500	0	Content		918	-84	26695131	3529813604
26712	09:22:34.798	00:00:26.712	1603	920,7444	41,41057	0,5180587	0,6723882	494,8668	2,686698	0	1093,757	50,93153	0,3539991	0,6923348	486,4391	2,522816	0	25	1007	46						Untertest4.avi	0	880	547	72	111	926	-85	500	0	Content		935	-65	26712248	3529830721
26729	09:22:34.815	00:00:26.728	1604	908,738	30,4789	0,5197291	0,6740388	501,3508	2,818243	0	1132,434	19,57698	0,3586702	0,6933388	514,4128	2,734691	0	25	1021	25						Untertest4.avi	0	880	547	72	111	926	-85	500	0	Content		949	-86	26728501	3529846974
26746	09:22:34.832	00:00:26.745	1605	905,6271	24,27751	0,5186376	0,6755591	495,8964	2,785055	0	1105,486	52,42826	0,3546272	0,6950456	487,8679	2,595439	0	25	1006	38						Untertest4.avi	0	880	547	72	111	926	-85	500	0	Content		934	-73	26745566	3529864039
26762	09:22:34.848	00:00:26.762	1606	900,1757	8,162138	0,5198704	0,6765626	500,5297	2,727123	0	1107,535	44,65088	0,3550056	0,6960912	488,3043	2,569046	0	25	1004	26						Untertest4.avi	0	880	547	72	111	926	-85	500	0	Content		932	-85	26762313	3529880786
26779	09:22:34.865	00:00:26.778	1607	918,5551	15,16995	0,5205387	0,6775534	501,6222	2,745974	0	1081,227	44,92334	0,3554956	0,6968321	488,93	2,59148	0	25	1000	30						Untertest4.avi	0	880	547	72	111	926	-85	500	0	Content		928	-81	26778860	3529897333
26795	09:22:34.881	00:00:26.795	1608	905,5443	16,7894	0,5221702	0,678107	506,3238	2,857332	0	1084,609	60,78732	0,356226	0,6975027	489,3577	2,598163	0	25	995	39						Untertest4.avi	0	880	547	72	111	926	-85	500	0	Content		923	-72	26795115	3529913588
26812	09:22:34.898	00:00:26.812	1609	907,7919	13,5953	0,5222479	0,6786881	503,7426	2,838424	0	1084,238	67,91466	0,357107	0,6979401	489,5883	2,590001	0	25	996	41						Untertest4.avi	0	880	547	72	111	926	-85	500	0	Content		924	-70	26812233	3529930706
26828	09:22:34.914	00:00:26.828	1610	907,6907	47,94694	0,5222467	0,6788677	501,2062	2,78827	0	1097,525	67,82115	0,3579049	0,6981507	490,2574	2,633986	0	25	1003	58						Untertest4.avi	0	880	547	72	111	926	-85	500	0	Content		931	-53	26828358	3529946831
26845	09:22:34.931	00:00:26.844	1611	913,9087	5,241333	0,523751	0,6795799	504,6733	2,81253	0	1082,936	71,42418	0,358747	0,6985476	490,657	2,624595	0	25	998	38						Untertest4.avi	0	880	547	72	111	926	-85	500	0	Content		926	-73	26844981	3529963454
26862	09:22:34.948	00:00:26.861	1612	895,1044	-5,922604	0,5242887	0,6802977	504,4964	2,855565	0	1092,824	50,14914	0,3595958	0,6990216	491,4502	2,585593	0	25	994	22						Untertest4.avi	0	880	547	72	111	926	-85	500	0	Content		922	-89	26861605	3529980078
26879	09:22:34.965	00:00:26.878	1613	916,9428	-25,03564	0,5269012	0,6810963	513,1866	2,900435	0	1087,101	70,11243	0,360332	0,6994366	491,7456	2,568274	0	25	1002	23						Untertest4.avi	0	880	547	72	111	926	-85	500	0	Content		930	-88	26878847	3529997320
26896	09:22:34.982	00:00:26.895	1614	923,8926	-35,24513	0,5258986	0,6819396	506,2118	2,858984	0	1100,02	34,82123	0,3628134	0,6996519	502,6888	2,679296	0	25	1012	0						Untertest4.avi	0	880	547	72	111	926	-85	500	0	Content		940	-111	26895546	3530014019
26912	09:22:34.998	00:00:26.912	1615	898,9136	-1,954431	0,5263987	0,682685	506,3856	2,838222	0	1087,262	45,25569	0,3617758	0,7004715	492,5693	2,657277	0	25	993	22						Untertest4.avi	0	880	547	72	111	926	-85	500	0	Content		921	-89	26912180	3530030653
26928	09:22:35.014	00:00:26.928	1616	874,0554	-0,8325324	0,5271006	0,6832404	508,0064	2,868923	0	1098,76	49,76103	0,3623637	0,7008759	493,187	2,623982	0	25	986	24						Untertest4.avi	0	880	547	72	111	926	-85	500	0	Content		914	-87	26928343	3530046816
26945	09:22:35.031	00:00:26.945	1617	897,3122	26,63364	0,5271822	0,6837636	506,6338	2,863135	0	1075,586	55,38291	0,3628545	0,7012233	493,263	2,692793	0	25	986	41						Untertest4.avi	0	880	547	72	111	926	-85	500	0	Content		914	-70	26945458	3530063931
26962	09:22:35.048	00:00:26.961	1618	900,6529	13,76302	0,5274491	0,6843402	506,2916	2,925621	0	1094,335	51,11342	0,3634904	0,7017391	493,9711	2,680946	0	25	997	32						Untertest4.avi	0	880	547	72	111	926	-85	500	0	Content		925	-79	26961716	3530080189
26979	09:22:35.065	00:00:26.978	1619	895,8791	16,37405	0,5282091	0,6851164	507,926	2,848747	0	1107,03	49,11457	0,3640433	0,702341	494,2328	2,721421	0	25	1001	33						Untertest4.avi	0	880	547	72	111	926	-85	500	0	Content		929	-78	26978826	3530097299
26995	09:22:35.081	00:00:26.994	1620	909,3625	4,438189	0,5285398	0,6859722	507,4618	2,857943	0	1098,531	47,7409	0,3644891	0,7029306	494,6598	2,720153	0	25	1004	26						Untertest4.avi	0	880	547	72	111	926	-85	500	0	Content		932	-85	26994964	3530113437
27012	09:22:35.098	00:00:27.011	1621	919,0839	-3,11192	0,5286354	0,6867273	506,0724	2,862408	0	1066,212	65,90027	0,3649226	0,7034667	495,3524	2,724787	0	25	993	31						Untertest4.avi	0	880	547	72	111	926	-85	500	0	Content		921	-80	27011584	3530130057
27028	09:22:35.114	00:00:27.028	1622	920,6184	-4,850145	0,5303061	0,6874613	511,5404	2,89099	0	1076,558	63,43599	0,3655353	0,7039729	495,5527	2,703988	0	25	999	29						Untertest4.avi	0	880	547	72	111	926	-85	500	0	Content		927	-82	27028210	3530146683
27045	09:22:35.131	00:00:27.045	1623	913,185	5,780264	0,530676	0,6878593	511,4573	2,969235	0	1086,55	56,92774	0,3661657	0,7045701	495,6859	2,757194	0	25	1000	31						Untertest4.avi	0	880	547	72	111	926	-85	500	0	Content		928	-80	27045449	3530163922
27062	09:22:35.148	00:00:27.062	1624	925,31	-22,65171	0,5324374	0,6883962	516,943	2,928098	0	1086,798	53,45657	0,3667606	0,7049802	495,993	2,718029	0	25	1006	15						Untertest4.avi	0	880	547	72	111	926	-85	500	0	Content		934	-96	27062158	3530180631
27079	09:22:35.165	00:00:27.078	1625	910,1213	-16,31047	0,5327462	0,6886995	516,0774	2,886243	0	1086,841	36,97368	0,3672989	0,7052238	496,2191	2,688299	0	25	998	10						Untertest4.avi	0	880	547	72	111	926	-85	500	0	Content		926	-101	27078769	3530197242
27095	09:22:35.181	00:00:27.094	1626	909,7698	-1,271239	0,5315958	0,6889457	509,5219	2,988007	0	1084,883	45,40528	0,3677647	0,705215	496,7283	2,747569	0	25	997	22						Untertest4.avi	0	880	547	72	111	926	-85	500	0	Content		925	-89	27094823	3530213296
27112	09:22:35.198	00:00:27.111	1627	903,1486	-24,71353	0,5319817	0,6888245	509,7724	2,857157	0	1093,101	49,16417	0,3681681	0,7050154	496,8302	2,690034	0	25	998	12						Untertest4.avi	0	880	547	72	111	926	-85	500	0	Content		926	-99	27111569	3530230042
27128	09:22:35.214	00:00:27.128	1628	901,3654	-51,08117	0,5328993	0,6879825	511,6087	2,922593	0	1061,986	19,78395	0,3690096	0,7042423	497,0638	2,760104	0	26	982	-16						Untertest4.avi	0	880	547	72	111	924	-259	616	0	Content		910	-127	27128193	3530246666
27145	09:22:35.231	00:00:27.145	1629	880,2848	-152,395	0,5344947	0,6867972	517,3119	3,010961	0	1076,631	-105,8097	0,3697245	0,7034371	497,4821	2,757018	0	26	978	-129						Untertest4.avi	0	880	547	72	111	924	-259	616	0	Content		906	-240	27145382	3530263855
27162	09:22:35.248	00:00:27.162	1630	-1024	-768	-1	-1	-1	-1	4	1105,402	-176,0608	0,3702468	0,7028259	497,7426	2,808752	0	26	1105	-176						Untertest4.avi	0	880	547	72	111	924	-259	616	0	Content		1033	-287	27162005	3530280478
27179	09:22:35.265	00:00:27.178	1631	897,746	-226,8828	0,5344362	0,6854739	514,7016	2,968174	0	1107,192	-207,2633	0,3706526	0,702531	498,222	2,816208	0	26	1002	-217						Untertest4.avi	0	880	547	72	111	924	-259	616	0	Content		930	-328	27178677	3530297150
27195	09:22:35.281	00:00:27.194	1632	902,3447	-127,1262	0,5282526	0,685998	487,9779	2,824908	0	1101,651	-203,6426	0,370867	0,70251	498,4411	2,812572	0	26	1002	-165						Untertest4.avi	0	880	547	72	111	924	-259	616	0	Content		930	-276	27194807	3530313280
27212	09:22:35.298	00:00:27.211	1633	901,6432	-107,6192	0,5287786	0,6855271	488,1001	2,822918	0	1108,579	-200,0969	0,371084	0,70241	498,7625	2,831738	0	26	1005	-154						Untertest4.avi	0	880	547	72	111	924	-259	616	0	Content		933	-265	27211927	3530330400
27229	09:22:35.315	00:00:27.228	1634	880,6189	-106,6397	0,5287086	0,6859009	488,3306	2,791342	0	1107,618	-206,2681	0,3712568	0,7023156	498,9988	2,791156	0	26	994	-156						Untertest4.avi	0	880	547	72	111	924	-259	616	0	Content		922	-267	27228625	3530347098
27245	09:22:35.331	00:00:27.244	1635	888,1639	-129,2701	0,5289052	0,6858489	488,4632	2,84631	0	1103,205	-218,6248	0,3714435	0,7022408	498,9556	2,815485	0	26	996	-174						Untertest4.avi	0	880	547	72	111	924	-259	616	0	Content		924	-285	27244927	3530363400
27262	09:22:35.348	00:00:27.261	1636	879,2047	-114,3671	0,5290762	0,6859058	488,5927	2,868785	0	1109,323	-189,8654	0,3716653	0,7022241	499,194	2,825681	0	26	994	-152						Untertest4.avi	0	880	547	72	111	924	-259	616	0	Content		922	-263	27261675	3530380148
27278	09:22:35.364	00:00:27.278	1637	873,4606	-113,1641	0,5292163	0,6860009	488,727	2,821801	0	1093,157	-181,157	0,3718039	0,7022201	499,1461	2,830364	0	26	983	-147						Untertest4.avi	0	880	547	72	111	924	-259	616	0	Content		911	-258	27278302	3530396775
27295	09:22:35.381	00:00:27.294	1638	885,3508	-123,647	0,5294027	0,6860909	488,794	2,861085	0	1106,453	-187,6657	0,3719815	0,7022403	499,3959	2,829951	0	26	996	-156						Untertest4.avi	0	880	547	72	111	924	-259	616	0	Content		924	-267	27294921	3530413394
27312	09:22:35.398	00:00:27.311	1639	887,665	-112,0637	0,5295836	0,6860056	488,9232	2,890594	0	1093,526	-188,5766	0,3721541	0,7022365	499,3814	2,869655	0	26	991	-150						Untertest4.avi	0	880	547	72	111	924	-259	616	0	Content		919	-261	27311672	3530430145
27328	09:22:35.414	00:00:27.328	1640	880,1158	-124,8149	0,5298389	0,6859943	488,8616	2,886315	0	1115,878	-185,0739	0,3723856	0,7022682	499,4125	2,853027	0	26	998	-155						Untertest4.avi	0	880	547	72	111	924	-259	616	0	Content		926	-266	27328294	3530446767
27345	09:22:35.431	00:00:27.344	1641	878,2503	-106,7264	0,5300712	0,6858962	488,8492	2,878446	0	1110,785	-198,2527	0,3726035	0,7021626	499,5792	2,90636	0	26	995	-152						Untertest4.avi	0	880	547	72	111	924	-259	616	0	Content		923	-263	27344917	3530463390
27362	09:22:35.448	00:00:27.361	1642	882,2683	-109,0807	0,5302625	0,6858349	488,9818	2,927879	0	1107,104	-180,9082	0,3727867	0,7020468	499,4874	2,904845	0	26	995	-145						Untertest4.avi	0	880	547	72	111	924	-259	616	0	Content		923	-256	27361541	3530480014
27378	09:22:35.464	00:00:27.378	1643	898,2613	-113,4883	0,5303943	0,6858437	489,0745	2,928202	0	1103,841	-175,4137	0,3729445	0,7020402	499,4801	2,893505	0	26	1001	-144						Untertest4.avi	0	880	547	72	111	924	-259	616	0	Content		929	-255	27378289	3530496762
27395	09:22:35.481	00:00:27.394	1644	902,5642	-124,1003	0,5306265	0,6859416	489,0545	2,926761	0	1098,816	-195,4244	0,373126	0,7020419	499,691	2,899412	0	26	1001	-160						Untertest4.avi	0	880	547	72	111	924	-259	616	0	Content		929	-271	27394923	3530513396
27412	09:22:35.498	00:00:27.411	1645	903,3719	-128,7741	0,530768	0,6859145	489,1058	2,85825	0	1080,064	-185,9423	0,3732957	0,7020141	499,6012	2,882261	0	26	992	-157						Untertest4.avi	0	880	547	72	111	924	-259	616	0	Content		920	-268	27411537	3530530010
27428	09:22:35.514	00:00:27.428	1646	889,4568	-110,1017	0,5308481	0,6857585	489,1619	2,95007	0	1089,23	-188,2783	0,3733976	0,7018274	499,736	2,92912	0	26	989	-149						Untertest4.avi	0	880	547	72	111	924	-259	616	0	Content		917	-260	27428283	3530546756
27445	09:22:35.531	00:00:27.444	1647	893,1488	-111,3219	0,5311548	0,6852227	489,2169	2,96811	0	1092,686	-185,1699	0,3734992	0,7015426	499,919	2,972186	0	26	993	-148						Untertest4.avi	0	880	547	72	111	924	-259	616	0	Content		921	-259	27444910	3530563383
27462	09:22:35.548	00:00:27.461	1648	896,1198	-110,2524	0,5310928	0,68535	489,2061	2,942033	0	1106,367	-194,8905	0,373637	0,7012984	500,2654	2,951576	0	26	1001	-153						Untertest4.avi	0	880	547	72	111	924	-259	616	0	Content		929	-264	27461534	3530580007
27478	09:22:35.564	00:00:27.478	1649	896,1935	-110,2767	0,5311621	0,6848446	489,3565	3,020849	0	1106,67	-179,8032	0,3737083	0,7006969	500,1695	2,930156	0	26	1001	-145						Untertest4.avi	0	880	547	72	111	924	-259	616	0	Content		929	-256	27478158	3530596631
27495	09:22:35.581	00:00:27.494	1650	894,2635	-110,5742	0,5312318	0,6842411	489,4862	3,062747	0	1127,181	-194,6769	0,3737604	0,7000039	500,13	3,034376	0	26	1011	-153						Untertest4.avi	0	880	547	72	111	924	-259	616	0	Content		939	-264	27494906	3530613379
27512	09:22:35.598	00:00:27.511	1651	893,6452	-106,6011	0,5312654	0,6835497	489,5599	3,045659	0	1107,529	-195,942	0,3737724	0,6992358	500,0018	2,970365	0	26	1001	-151						Untertest4.avi	0	880	547	72	111	924	-259	616	0	Content		929	-262	27511528	3530630001
27528	09:22:35.614	00:00:27.528	1652	879,3595	-114,4166	0,5313047	0,6828323	489,4093	3,042506	0	1094,028	-174,168	0,3738377	0,6984705	500,0463	3,000184	0	26	987	-144						Untertest4.avi	0	880	547	72	111	924	-259	616	0	Content		915	-255	27528149	3530646622
27545	09:22:35.631	00:00:27.544	1653	894,7715	-115,3732	0,5313183	0,6822093	489,3492	3,023991	0	1096,807	-181,8197	0,3738444	0,6978205	500,0674	3,049183	0	26	996	-149						Untertest4.avi	0	880	547	72	111	924	-259	616	0	Content		924	-260	27544775	3530663248
27562	09:22:35.648	00:00:27.561	1654	886,48	-110,8395	0,5313252	0,6818065	489,3215	3,109736	0	1105,829	-186,927	0,3738488	0,6974319	500,1189	3,049685	0	26	996	-149						Untertest4.avi	0	880	547	72	111	924	-259	616	0	Content		924	-260	27561523	3530679996
27578	09:22:35.664	00:00:27.578	1655	882,1852	-111,0485	0,5313604	0,6815365	489,2528	3,080302	0	1097,995	-178,9229	0,3738682	0,6972181	500,089	3,025315	0	26	990	-145						Untertest4.avi	0	880	547	72	111	924	-259	616	0	Content		918	-256	27578021	3530696494
27595	09:22:35.681	00:00:27.594	1656	891,1583	-97,92854	0,5315422	0,6808162	489,2985	3,081546	0	1101,13	-179,56	0,3738967	0,6969953	500,0803	3,058055	0	26	996	-139						Untertest4.avi	0	880	547	72	111	924	-259	616	0	Content		924	-250	27594768	3530713241
27611	09:22:35.697	00:00:27.611	1657	890,8003	-97,98209	0,5315053	0,6810012	489,3087	3,126393	0	1104,924	-174,4844	0,3739316	0,6968604	500,0126	3,085102	0	26	998	-136						Untertest4.avi	0	880	547	72	111	924	-259	616	0	Content		926	-247	27611393	3530729866
27628	09:22:35.714	00:00:27.628	1658	890,5265	-104,963	0,5315585	0,6809534	489,2379	3,161665	0	1110,236	-173,8181	0,3739692	0,6968585	499,9731	3,134732	0	26	1000	-139						Untertest4.avi	0	880	547	72	111	924	-259	616	0	Content		928	-250	27628017	3530746490
27645	09:22:35.731	00:00:27.644	1659	898,6788	-106,9041	0,5315705	0,6811002	489,1073	3,168378	0	1091,909	-175,8255	0,3739943	0,6969325	499,9156	3,114747	0	26	995	-141						Untertest4.avi	0	880	547	72	111	924	-259	616	0	Content		923	-252	27644767	3530763240
27661	09:22:35.747	00:00:27.661	1660	898,213	-101,2492	0,5316202	0,6811745	489,034	3,160049	0	1099,391	-185,7109	0,3739905	0,6969522	499,8784	3,166036	0	26	999	-143						Untertest4.avi	0	880	547	72	111	924	-259	616	0	Content		927	-254	27661391	3530779864
27678	09:22:35.764	00:00:27.678	1661	887,457	-121,5764	0,531418	0,681524	488,9921	3,164708	0	1093,157	-171,4436	0,3739594	0,6968696	499,8952	3,120028	0	26	990	-147						Untertest4.avi	0	880	547	72	111	924	-259	616	0	Content		918	-258	27678012	3530796485
27695	09:22:35.781	00:00:27.694	1662	875,1761	-62,86099	0,5312377	0,6817017	488,6871	3,154565	0	1099,043	-110,6691	0,3738889	0,6970481	499,7809	3,169542	0	26	987	-87						Untertest4.avi	0	880	547	72	111	924	-259	616	0	Content		915	-198	27694637	3530813110
27711	09:22:35.797	00:00:27.711	1663	890,0028	41,7279	0,5308409	0,6830169	488,5917	3,163393	0	1091,16	10,59797	0,3737726	0,6979939	499,6396	3,063724	0	26	991	26						Untertest4.avi	0	880	547	72	111	924	-259	616	0	Content		919	-85	27711261	3530829734
27728	09:22:35.814	00:00:27.728	1664	893,9005	171,1393	0,5303857	0,6850107	488,2781	3,116352	0	1108,834	148,2951	0,3739735	0,6994408	499,7291	3,062437	0	26	1001	160						Untertest4.avi	0	880	547	72	111	924	-259	616	0	Content		929	49	27728008	3530846481
27745	09:22:35.831	00:00:27.744	1665	914,4612	290,6849	0,5302397	0,6872398	488,1981	3,16678	0	1118,085	306,6647	0,3743475	0,7009498	499,5322	3,063642	0	27	1016	299						Untertest4.avi	0	880	547	72	111	1000	717	467	0	Content		944	188	27744632	3530863105
27761	09:22:35.847	00:00:27.761	1666	938,3881	395,3285	0,5300838	0,6893448	488,2666	3,165631	0	1074,793	458,9828	0,374784	0,7023725	499,5646	3,184747	0	27	1007	427						Untertest4.avi	0	880	547	72	111	1000	717	467	0	Content		935	316	27761254	3530879727
27778	09:22:35.864	00:00:27.778	1667	970,5865	543,1533	0,5298535	0,6912982	488,3822	3,278899	0	1086,823	571,5294	0,3752243	0,7037742	499,4811	3,174159	0	27	1029	557						Untertest4.avi	0	880	547	72	111	1000	717	467	0	Content		957	446	27778004	3530896477
27795	09:22:35.881	00:00:27.794	1668	961,8924	642,9474	0,5292963	0,6930171	488,4371	3,167117	0	1069,784	675,3149	0,3754945	0,7049342	499,4076	3,11593	0	27	1016	659						Untertest4.avi	0	880	547	72	111	1000	717	467	0	Content		944	548	27794752	3530913225
27811	09:22:35.897	00:00:27.811	1669	993,9641	703,3677	0,5291166	0,6945643	488,6194	3,188045	0	1052,067	749,7657	0,3757995	0,7058672	499,6083	3,184169	0	27	1023	727						Untertest4.avi	0	880	547	72	111	1000	717	467	0	Content		951	616	27811376	3530929849
27828	09:22:35.914	00:00:27.828	1670	1017,503	762,7671	0,5287934	0,6956087	488,8867	3,190164	0	1066,51	827,4722	0,3759008	0,7066283	499,6941	3,165105	0	27	1042	795						Untertest4.avi	0	880	547	72	111	1000	717	467	0	Content		970	684	27828000	3530946473
27845	09:22:35.931	00:00:27.844	1671	1021,297	808,1766	0,5286947	0,6963151	488,9024	3,143168	0	1077,539	856,142	0,3760092	0,7071283	499,5849	3,166839	0	27	1049	832						Untertest4.avi	0	880	547	72	111	1000	717	467	0	Content		977	721	27844748	3530963221
27861	09:22:35.947	00:00:27.861	1672	1039,59	809,8738	0,5287056	0,6964471	488,8773	3,173451	0	1048,673	861,5129	0,3759884	0,7072238	499,5682	3,195358	0	27	1044	836						Untertest4.avi	0	880	547	72	111	1000	717	467	0	Content		972	725	27861369	3530979842
27878	09:22:35.964	00:00:27.878	1673	1052,258	814,7435	0,5287209	0,6966813	488,8627	3,190632	0	1049,687	853,8368	0,3758813	0,7074897	499,6673	3,16849	0	27	1051	834						Untertest4.avi	0	880	547	72	111	1000	717	467	0	Content		979	723	27878118	3530996591
27895	09:22:35.981	00:00:27.894	1674	1067,142	803,333	0,5289851	0,6970524	488,7996	3,249072	0	1080,484	873,3885	0,375995	0,7078447	499,7362	3,269313	0	27	1074	838						Untertest4.avi	0	880	547	72	111	1000	717	467	0	Content		1002	727	27894739	3531013212
27911	09:22:35.997	00:00:27.911	1675	1079,984	811,8825	0,528984	0,6973046	488,6977	3,259359	0	1055,094	850,4073	0,3758935	0,7080323	499,5648	3,234981	0	27	1068	831						Untertest4.avi	0	880	547	72	111	1000	717	467	0	Content		996	720	27911364	3531029837
27928	09:22:36.014	00:00:27.927	1676	1084,901	799,2649	0,5289542	0,697482	488,622	3,28607	0	1062,84	852,6388	0,3758083	0,7081687	499,44	3,223804	0	27	1074	826						Untertest4.avi	0	880	547	72	111	1000	717	467	0	Content		1002	715	27927986	3531046459
27945	09:22:36.031	00:00:27.944	1677	1082,535	802,0299	0,5290011	0,697614	488,7017	3,330042	0	1053,753	844,1543	0,3758149	0,708325	499,5164	3,248658	0	27	1068	823						Untertest4.avi	0	880	547	72	111	1000	717	467	0	Content		996	712	27944735	3531063208
27961	09:22:36.047	00:00:27.961	1678	1076,812	811,8002	0,5290849	0,6976579	488,6598	3,325421	0	1075,99	848,413	0,3758712	0,7083931	499,5859	3,261384	0	27	1076	830						Untertest4.avi	0	880	547	72	111	1000	717	467	0	Content		1004	719	27961360	3531079833
27978	09:22:36.064	00:00:27.977	1679	1086,765	798,2173	0,5292109	0,6976818	488,5566	3,294907	0	1061,08	856,9341	0,3759098	0,7084298	499,5692	3,207745	0	27	1074	828						Untertest4.avi	0	880	547	72	111	1000	717	467	0	Content		1002	717	27977988	3531096461
27995	09:22:36.081	00:00:27.994	1680	1085,776	807,3367	0,5292716	0,6977072	488,5103	3,259719	0	1065,224	848,5129	0,3759273	0,7083861	499,4969	3,249231	0	27	1075	828						Untertest4.avi	0	880	547	72	111	1000	717	467	0	Content		1003	717	27994608	3531113081
28011	09:22:36.097	00:00:28.011	1681	1097,332	812,9458	0,5293139	0,6976184	488,5294	3,311641	0	1051,272	851,8076	0,3758845	0,7081962	499,3615	3,210354	0	27	1074	832						Untertest4.avi	0	880	547	72	111	1000	717	467	0	Content		1002	721	28011354	3531129827
28028	09:22:36.114	00:00:28.027	1682	1094,69	801,5499	0,5293637	0,6975026	488,4654	3,27572	0	1075,228	859,1182	0,3759011	0,7079802	499,5212	3,23329	0	27	1085	830						Untertest4.avi	0	880	547	72	111	1000	717	467	0	Content		1013	719	28027980	3531146453
28045	09:22:36.131	00:00:28.044	1683	1090,975	808,8519	0,5293671	0,6974472	488,4544	3,250458	0	1061,023	857,9141	0,3758659	0,7078821	499,4732	3,207831	0	27	1076	833						Untertest4.avi	0	880	547	72	111	1000	717	467	0	Content		1004	722	28044602	3531163075
28061	09:22:36.147	00:00:28.061	1684	1094,291	806,9086	0,5293697	0,6974977	488,4103	3,283068	0	1055,215	861,5406	0,3758467	0,7079351	499,4371	3,211136	0	27	1075	834						Untertest4.avi	0	880	547	72	111	1000	717	467	0	Content		1003	723	28061225	3531179698
28078	09:22:36.164	00:00:28.077	1685	1080,855	807,4896	0,5293355	0,6977394	488,4663	3,229932	0	1063,236	848,2466	0,3758138	0,7081659	499,3979	3,205341	0	27	1072	828						Untertest4.avi	0	880	547	72	111	1000	717	467	0	Content		1000	717	28077972	3531196445
28095	09:22:36.181	00:00:28.094	1686	1081,577	808,7225	0,5293435	0,6981439	488,3145	3,234923	0	1046,769	843,7626	0,3757587	0,7085921	499,2066	3,186013	0	27	1064	826						Untertest4.avi	0	880	547	72	111	1000	717	467	0	Content		992	715	28094595	3531213068
28111	09:22:36.197	00:00:28.111	1687	1097,674	798,3629	0,5293236	0,6984831	488,3867	3,181304	0	1047,183	853,5997	0,3757482	0,7089805	499,1898	3,16877	0	27	1072	826						Untertest4.avi	0	880	547	72	111	1000	717	467	0	Content		1000	715	28111219	3531229692
28128	09:22:36.214	00:00:28.127	1688	1089,758	803,3414	0,5293608	0,6987255	488,2482	3,276527	0	1038,191	853,5978	0,3757475	0,7092156	499,137	3,131237	0	27	1064	828						Untertest4.avi	0	880	547	72	111	1000	717	467	0	Content		992	717	28127846	3531246319
28145	09:22:36.231	00:00:28.144	1689	1085,862	814,892	0,5293748	0,698863	488,223	3,203688	0	1042,451	853,9858	0,3757432	0,7093812	499,075	3,138333	0	27	1064	834						Untertest4.avi	0	880	547	72	111	1000	717	467	0	Content		992	723	28144591	3531263064
28161	09:22:36.247	00:00:28.161	1690	1086,936	807,6191	0,5293645	0,6990051	488,2475	3,203211	0	1063,969	854,2315	0,3757206	0,7095662	499,0999	3,156023	0	27	1075	831						Untertest4.avi	0	880	547	72	111	1000	717	467	0	Content		1003	720	28161216	3531279689
28178	09:22:36.264	00:00:28.177	1691	1080,166	811,4532	0,5293536	0,6992304	488,1944	3,176506	0	1066,241	841,498	0,3756668	0,7097857	499,0969	3,151268	0	27	1073	826						Untertest4.avi	0	880	547	72	111	1000	717	467	0	Content		1001	715	28177839	3531296312
28194	09:22:36.280	00:00:28.194	1692	1085,458	797,3766	0,5293244	0,6994758	488,2001	3,206383	0	1062,926	854,54	0,3755908	0,7099999	498,9732	3,134752	0	27	1074	826						Untertest4.avi	0	880	547	72	111	1000	717	467	0	Content		1002	715	28194466	3531312939
28211	09:22:36.297	00:00:28.211	1693	1096,606	808,3896	0,5290866	0,6997444	488,0656	3,190513	0	1057,341	867,0774	0,3753023	0,7102476	499,0621	3,104917	0	28	1077	838						Untertest4.avi	0	880	547	72	111	1696	683	100	0	Content		1005	727	28211211	3531329684
28228	09:22:36.314	00:00:28.227	1694	1287,236	816,5266	0,5270139	0,6995255	488,7987	3,262516	0	1324,93	862,5082	0,3739096	0,7098319	499,4384	3,126845	0	28	1306	840						Untertest4.avi	0	880	547	72	111	1696	683	100	0	Content		1234	729	28227834	3531346307
28244	09:22:36.330	00:00:28.244	1695	1551,17	751,024	0,5245469	0,6986721	488,4226	3,241402	0	2238,394	822,1907	0,3733525	0,7090304	502,5826	3,360811	0	28	1895	787						Untertest4.avi	0	880	547	72	111	1696	683	100	0	Content		1823	676	28244456	3531362929
28261	09:22:36.347	00:00:28.261	1696	1510,231	759,0107	0,5031875	0,6993209	413,6891	2,68124	0	2025,105	775,7589	0,3712071	0,7091491	502,5826	3,149744	0	28	1768	767						Untertest4.avi	0	880	547	72	111	1696	683	100	0	Content		1696	656	28261080	3531379553
28278	09:22:36.364	00:00:28.277	1697	-1024	-768	-1	-1	-1	-1	4	-1024	-768	-1	-1	-1	-1	4	28	0	0						Untertest4.avi	0	880	547	72	111	1696	683	100	0	Content		-72	-111	28277828	3531396301
28294	09:22:36.380	00:00:28.294	1698	-1024	-768	-1	-1	-1	-1	4	3182,268	801,7167	0,3692649	0,7103479	502,2136	3,351489	0	28	3182	802						Untertest4.avi	0	880	547	72	111	1696	683	100	0	Content		3110	691	28294451	3531412924
28311	09:22:36.397	00:00:28.311	1699	-1024	-768	-1	-1	-1	-1	4	-1024	-768	-1	-1	-1	-1	4		0	0						Untertest4.avi	0	880	547	72	111				0	Content		-72	-111	28311076	3531429549
28328	09:22:36.414	00:00:28.327	1700	-1024	-768	-1	-1	-1	-1	4	-1024	-768	-1	-1	-1	-1	4		0	0						Untertest4.avi	0	880	547	72	111				0	Content		-72	-111	28327822	3531446295
28344	09:22:36.430	00:00:28.344	1701	-1024	-768	-1	-1	-1	-1	4	-1024	-768	-1	-1	-1	-1	4		0	0						Untertest4.avi	0	880	547	72	111				0	Content		-72	-111	28344447	3531462920
28361	09:22:36.447	00:00:28.361	1702	-1024	-768	-1	-1	-1	-1	4	-1024	-768	-1	-1	-1	-1	4		0	0						Untertest4.avi	0	880	547	72	111				0	Content		-72	-111	28361070	3531479543
28378	09:22:36.464	00:00:28.377	1703	-1024	-768	-1	-1	-1	-1	4	-1024	-768	-1	-1	-1	-1	4		0	0						Untertest4.avi	0	880	547	72	111				0	Content		-72	-111	28377692	3531496165
28394	09:22:36.480	00:00:28.394	1704	-1024	-768	-1	-1	-1	-1	4	-1024	-768	-1	-1	-1	-1	4		0	0						Untertest4.avi	0	880	547	72	111				0	Content		-72	-111	28394442	3531512915
28411	09:22:36.497	00:00:28.411	1705	-1024	-768	-1	-1	-1	-1	4	-1024	-768	-1	-1	-1	-1	4		0	0						Untertest4.avi	0	880	547	72	111				0	Content		-72	-111	28411063	3531529536
28428	09:22:36.514	00:00:28.427	1706	-1024	-768	-1	-1	-1	-1	4	-1024	-768	-1	-1	-1	-1	4		0	0						Untertest4.avi	0	880	547	72	111				0	Content		-72	-111	28427685	3531546158
28444	09:22:36.530	00:00:28.444	1707	-1024	-768	-1	-1	-1	-1	4	-1024	-768	-1	-1	-1	-1	4		0	0						Untertest4.avi	0	880	547	72	111				0	Content		-72	-111	28444302	3531562775
28461	09:22:36.547	00:00:28.460	1708	-1024	-768	-1	-1	-1	-1	4	-1024	-768	-1	-1	-1	-1	4		0	0						Untertest4.avi	0	880	547	72	111				0	Content		-72	-111	28460941	3531579414
28478	09:22:36.564	00:00:28.477	1709	-1024	-768	-1	-1	-1	-1	4	-1024	-768	-1	-1	-1	-1	4		0	0						Untertest4.avi	0	880	547	72	111				0	Content		-72	-111	28477674	3531596147
28494	09:22:36.580	00:00:28.494	1710	-1024	-768	-1	-1	-1	-1	4	-1024	-768	-1	-1	-1	-1	4		0	0						Untertest4.avi	0	880	547	72	111				0	Content		-72	-111	28494426	3531612899
28510	09:22:36.596	00:00:28.510	1711	-1024	-768	-1	-1	-1	-1	4	-1024	-768	-1	-1	-1	-1	4		0	0						Untertest4.avi	0	880	547	72	111				0	Content		-72	-111	28510424	3531628897
28527	09:22:36.613	00:00:28.527	1712	-1024	-768	-1	-1	-1	-1	4	-1024	-768	-1	-1	-1	-1	4		0	0						Untertest4.avi	0	880	547	72	111				0	Content		-72	-111	28527047	3531645520
28544	09:22:36.630	00:00:28.544	1713	-1024	-768	-1	-1	-1	-1	4	-1024	-768	-1	-1	-1	-1	4		0	0						Untertest4.avi	0	880	547	72	111				0	Content		-72	-111	28544293	3531662766
28562	09:22:36.648	00:00:28.561	1714	-1024	-768	-1	-1	-1	-1	4	-1024	-768	-1	-1	-1	-1	4		0	0						Untertest4.avi	0	880	547	72	111				0	Content		-72	-111	28561610	3531680083
28577	09:22:36.663	00:00:28.577	1715	-1024	-768	-1	-1	-1	-1	4	-1024	-768	-1	-1	-1	-1	4		0	0						Untertest4.avi	0	880	547	72	111				0	Content		-72	-111	28577161	3531695634
28594	09:22:36.680	00:00:28.594	1716	-1024	-768	-1	-1	-1	-1	4	-1024	-768	-1	-1	-1	-1	4		0	0						Untertest4.avi	0	880	547	72	111				0	Content		-72	-111	28594281	3531712754
28611	09:22:36.697	00:00:28.610	1717	-1024	-768	-1	-1	-1	-1	4	-1024	-768	-1	-1	-1	-1	4		0	0						Untertest4.avi	0	880	547	72	111				0	Content		-72	-111	28610916	3531729389
28628	09:22:36.714	00:00:28.627	1718	-1024	-768	-1	-1	-1	-1	4	-1024	-768	-1	-1	-1	-1	4		0	0						Untertest4.avi	0	880	547	72	111				0	Content		-72	-111	28627652	3531746125
28644	09:22:36.730	00:00:28.644	1719	-1024	-768	-1	-1	-1	-1	4	-1024	-768	-1	-1	-1	-1	4		0	0						Untertest4.avi	0	880	547	72	111				0	Content		-72	-111	28644275	3531762748
28661	09:22:36.747	00:00:28.660	1720	-1024	-768	-1	-1	-1	-1	4	-1024	-768	-1	-1	-1	-1	4		0	0						Untertest4.avi	0	880	547	72	111				0	Content		-72	-111	28660913	3531779386
28678	09:22:36.764	00:00:28.677	1721	-1024	-768	-1	-1	-1	-1	4	-1024	-768	-1	-1	-1	-1	4		0	0						Untertest4.avi	0	880	547	72	111				0	Content		-72	-111	28677524	3531795997
28694	09:22:36.780	00:00:28.694	1722	-1024	-768	-1	-1	-1	-1	4	-1024	-768	-1	-1	-1	-1	4		0	0						Untertest4.avi	0	880	547	72	111				0	Content		-72	-111	28694270	3531812743
28711	09:22:36.797	00:00:28.710	1723	-1024	-768	-1	-1	-1	-1	4	-1024	-768	-1	-1	-1	-1	4		0	0						Untertest4.avi	0	880	547	72	111				0	Content		-72	-111	28710908	3531829381
28728	09:22:36.814	00:00:28.727	1724	-1024	-768	-1	-1	-1	-1	4	-1024	-768	-1	-1	-1	-1	4		0	0						Untertest4.avi	0	880	547	72	111				0	Content		-72	-111	28727517	3531845990
28744	09:22:36.830	00:00:28.744	1725	-1024	-768	-1	-1	-1	-1	4	-1024	-768	-1	-1	-1	-1	4		0	0						Untertest4.avi	0	880	547	72	111				0	Content		-72	-111	28744140	3531862613
28762	09:22:36.848	00:00:28.761	1726	-1024	-768	-1	-1	-1	-1	4	-1024	-768	-1	-1	-1	-1	4		0	0						Untertest4.avi	0	880	547	72	111				0	Content		-72	-111	28761512	3531879985
28777	09:22:36.863	00:00:28.777	1727	-1024	-768	-1	-1	-1	-1	4	-1024	-768	-1	-1	-1	-1	4		0	0						Untertest4.avi	0	880	547	72	111				0	Content		-72	-111	28777011	3531895484
28794	09:22:36.880	00:00:28.793	1728	-1024	-768	-1	-1	-1	-1	4	-1024	-768	-1	-1	-1	-1	4		0	0						Untertest4.avi	0	880	547	72	111				0	Content		-72	-111	28793508	3531911981
28810	09:22:36.896	00:00:28.810	1729	-1024	-768	-1	-1	-1	-1	4	-1024	-768	-1	-1	-1	-1	4		0	0						Untertest4.avi	0	880	547	72	111				0	Content		-72	-111	28810131	3531928604
28827	09:22:36.913	00:00:28.827	1730	-1024	-768	-1	-1	-1	-1	4	-1024	-768	-1	-1	-1	-1	4		0	0						Untertest4.avi	0	880	547	72	111				0	Content		-72	-111	28827323	3531945796
28845	09:22:36.931	00:00:28.844	1731	-1024	-768	-1	-1	-1	-1	4	-1024	-768	-1	-1	-1	-1	4		0	0						Untertest4.avi	0	880	547	72	111				0	Content		-72	-111	28844696	3531963169
28862	09:22:36.948	00:00:28.861	1732	-1024	-768	-1	-1	-1	-1	4	-1024	-768	-1	-1	-1	-1	4		0	0						Untertest4.avi	0	880	547	72	111				0	Content		-72	-111	28861941	3531980414
28877	09:22:36.963	00:00:28.876	1733	-1024	-768	-1	-1	-1	-1	4	-1024	-768	-1	-1	-1	-1	4		0	0						Untertest4.avi	0	880	547	72	111				0	Content		-72	-111	28876884	3531995357
28893	09:22:36.979	00:00:28.893	1734	-1024	-768	-1	-1	-1	-1	4	-1024	-768	-1	-1	-1	-1	4		0	0						Untertest4.avi	0	880	547	72	111				0	Content		-72	-111	28893490	3532011963
28910	09:22:36.996	00:00:28.910	1735	-1024	-768	-1	-1	-1	-1	4	-1024	-768	-1	-1	-1	-1	4		0	0						Untertest4.avi	0	880	547	72	111				0	Content		-72	-111	28910237	3532028710
28927	09:22:37.013	00:00:28.926	1736	-1024	-768	-1	-1	-1	-1	4	-1024	-768	-1	-1	-1	-1	4		0	0						Untertest4.avi	0	880	547	72	111				0	Content		-72	-111	28926873	3532045346
28943	09:22:37.029	00:00:28.943	1737	-1024	-768	-1	-1	-1	-1	4	-1024	-768	-1	-1	-1	-1	4		0	0						Untertest4.avi	0	880	547	72	111				0	Content		-72	-111	28943482	3532061955
28960	09:22:37.046	00:00:28.960	1738	-1024	-768	-1	-1	-1	-1	4	-1024	-768	-1	-1	-1	-1	4		0	0						Untertest4.avi	0	880	547	72	111				0	Content		-72	-111	28960104	3532078577
28977	09:22:37.063	00:00:28.977	1739	-1024	-768	-1	-1	-1	-1	4	-1024	-768	-1	-1	-1	-1	4		0	0						Untertest4.avi	0	880	547	72	111				0	Content		-72	-111	28977170	3532095643
28995	09:22:37.081	00:00:28.994	1740	-1024	-768	-1	-1	-1	-1	4	-1024	-768	-1	-1	-1	-1	4		0	0						Untertest4.avi	0	880	547	72	111				0	Content		-72	-111	28994541	3532113014
29012	09:22:37.098	00:00:29.011	1741	-1024	-768	-1	-1	-1	-1	4	-1024	-768	-1	-1	-1	-1	4		0	0						Untertest4.avi	0	880	547	72	111				0	Content		-72	-111	29011799	3532130272
29027	09:22:37.113	00:00:29.026	1742	-1024	-768	-1	-1	-1	-1	4	-1024	-768	-1	-1	-1	-1	4		0	0						Untertest4.avi	0	880	547	72	111				0	Content		-72	-111	29026722	3532145195
29043	09:22:37.129	00:00:29.043	1743	-1024	-768	-1	-1	-1	-1	4	-1024	-768	-1	-1	-1	-1	4		0	0						Untertest4.avi	0	880	547	72	111				0	Content		-72	-111	29043340	3532161813
29060	09:22:37.146	00:00:29.060	1744	-1024	-768	-1	-1	-1	-1	4	-1024	-768	-1	-1	-1	-1	4		0	0						Untertest4.avi	0	880	547	72	111				0	Content		-72	-111	29060087	3532178560
29077	09:22:37.163	00:00:29.076	1745	-1024	-768	-1	-1	-1	-1	4	-1024	-768	-1	-1	-1	-1	4		0	0						Untertest4.avi	0	880	547	72	111				0	Content		-72	-111	29076709	3532195182
29093	09:22:37.179	00:00:29.093	1746	-1024	-768	-1	-1	-1	-1	4	-1024	-768	-1	-1	-1	-1	4		0	0						Untertest4.avi	0	880	547	72	111				0	Content		-72	-111	29093330	3532211803
29110	09:22:37.196	00:00:29.109	1747	-1024	-768	-1	-1	-1	-1	4	-1024	-768	-1	-1	-1	-1	4		0	0						Untertest4.avi	0	880	547	72	111				0	Content		-72	-111	29109953	3532228426
29127	09:22:37.213	00:00:29.127	1748	-1024	-768	-1	-1	-1	-1	4	-1024	-768	-1	-1	-1	-1	4		0	0						Untertest4.avi	0	880	547	72	111				0	Content		-72	-111	29127145	3532245618
29145	09:22:37.231	00:00:29.144	1749	-1024	-768	-1	-1	-1	-1	4	-1024	-768	-1	-1	-1	-1	4		0	0						Untertest4.avi	0	880	547	72	111				0	Content		-72	-111	29144517	3532262990
29162	09:22:37.248	00:00:29.161	1750	-1024	-768	-1	-1	-1	-1	4	-1024	-768	-1	-1	-1	-1	4		0	0						Untertest4.avi	0	880	547	72	111				0	Content		-72	-111	29161761	3532280234
29177	09:22:37.263	00:00:29.176	1751	-1024	-768	-1	-1	-1	-1	4	-1024	-768	-1	-1	-1	-1	4		0	0						Untertest4.avi	0	880	547	72	111				0	Content		-72	-111	29176564	3532295037
29193	09:22:37.279	00:00:29.193	1752	-1024	-768	-1	-1	-1	-1	4	-1024	-768	-1	-1	-1	-1	4		0	0						Untertest4.avi	0	880	547	72	111				0	Content		-72	-111	29193313	3532311786
29210	09:22:37.296	00:00:29.209	1753	-1024	-768	-1	-1	-1	-1	4	-1024	-768	-1	-1	-1	-1	4		0	0						Untertest4.avi	0	880	547	72	111				0	Content		-72	-111	29209933	3532328406
29227	09:22:37.313	00:00:29.226	1754	-1024	-768	-1	-1	-1	-1	4	-1024	-768	-1	-1	-1	-1	4		0	0						Untertest4.avi	0	880	547	72	111				0	Content		-72	-111	29226557	3532345030
29243	09:22:37.329	00:00:29.243	1755	-1024	-768	-1	-1	-1	-1	4	-1024	-768	-1	-1	-1	-1	4		0	0						Untertest4.avi	0	880	547	72	111				0	Content		-72	-111	29243176	3532361649
29260	09:22:37.346	00:00:29.259	1756	-1024	-768	-1	-1	-1	-1	4	-1024	-768	-1	-1	-1	-1	4		0	0						Untertest4.avi	0	880	547	72	111				0	Content		-72	-111	29259802	3532378275
29277	09:22:37.363	00:00:29.276	1757	-1024	-768	-1	-1	-1	-1	4	-1024	-768	-1	-1	-1	-1	4		0	0						Untertest4.avi	0	880	547	72	111				0	Content		-72	-111	29276991	3532395464
29294	09:22:37.380	00:00:29.294	1758	-1024	-768	-1	-1	-1	-1	4	-1024	-768	-1	-1	-1	-1	4		0	0						Untertest4.avi	0	880	547	72	111				0	Content		-72	-111	29294365	3532412838
29312	09:22:37.398	00:00:29.311	1759	-1024	-768	-1	-1	-1	-1	4	-1024	-768	-1	-1	-1	-1	4		0	0						Untertest4.avi	0	880	547	72	111				0	Content		-72	-111	29311612	3532430085
29327	09:22:37.413	00:00:29.326	1760	-1024	-768	-1	-1	-1	-1	4	-1024	-768	-1	-1	-1	-1	4		0	0						Untertest4.avi	0	880	547	72	111				0	Content		-72	-111	29326541	3532445014
29343	09:22:37.429	00:00:29.343	1761	-1024	-768	-1	-1	-1	-1	4	-1024	-768	-1	-1	-1	-1	4		0	0						Untertest4.avi	0	880	547	72	111				0	Content		-72	-111	29343159	3532461632
29360	09:22:37.446	00:00:29.359	1762	-1024	-768	-1	-1	-1	-1	4	-1024	-768	-1	-1	-1	-1	4		0	0						Untertest4.avi	0	880	547	72	111				0	Content		-72	-111	29359905	3532478378
29376	09:22:37.462	00:00:29.376	1763	-1024	-768	-1	-1	-1	-1	4	-1024	-768	-1	-1	-1	-1	4		0	0						Untertest4.avi	0	880	547	72	111				0	Content		-72	-111	29376403	3532494876
29393	09:22:37.479	00:00:29.393	1764	-1024	-768	-1	-1	-1	-1	4	-1024	-768	-1	-1	-1	-1	4		0	0						Untertest4.avi	0	880	547	72	111				0	Content		-72	-111	29393150	3532511623
29410	09:22:37.496	00:00:29.409	1765	-1024	-768	-1	-1	-1	-1	4	-1024	-768	-1	-1	-1	-1	4		0	0						Untertest4.avi	0	880	547	72	111				0	Content		-72	-111	29409772	3532528245
29427	09:22:37.513	00:00:29.426	1766	-1024	-768	-1	-1	-1	-1	4	-1024	-768	-1	-1	-1	-1	4		0	0						Untertest4.avi	0	880	547	72	111				0	Content		-72	-111	29426837	3532545310
29444	09:22:37.530	00:00:29.444	1767	-1024	-768	-1	-1	-1	-1	4	-1024	-768	-1	-1	-1	-1	4		0	0						Untertest4.avi	0	880	547	72	111				0	Content		-72	-111	29444209	3532562682
29461	09:22:37.547	00:00:29.461	1768	-1024	-768	-1	-1	-1	-1	4	-1024	-768	-1	-1	-1	-1	4		0	0						Untertest4.avi	0	880	547	72	111				0	Content		-72	-111	29461474	3532579947
29476	09:22:37.562	00:00:29.476	1769	-1024	-768	-1	-1	-1	-1	4	-1024	-768	-1	-1	-1	-1	4		0	0						Untertest4.avi	0	880	547	72	111				0	Content		-72	-111	29476385	3532594858
29493	09:22:37.579	00:00:29.493	1770	-1024	-768	-1	-1	-1	-1	4	-1024	-768	-1	-1	-1	-1	4		0	0						Untertest4.avi	0	880	547	72	111				0	Content		-72	-111	29493009	3532611482
29510	09:22:37.596	00:00:29.509	1771	-1024	-768	-1	-1	-1	-1	4	-1024	-768	-1	-1	-1	-1	4		0	0						Untertest4.avi	0	880	547	72	111				0	Content		-72	-111	29509759	3532628232
29526	09:22:37.612	00:00:29.526	1772	-1024	-768	-1	-1	-1	-1	4	-1024	-768	-1	-1	-1	-1	4		0	0						Untertest4.avi	0	880	547	72	111				0	Content		-72	-111	29526380	3532644853
29543	09:22:37.629	00:00:29.542	1773	-1024	-768	-1	-1	-1	-1	4	-1024	-768	-1	-1	-1	-1	4		0	0						Untertest4.avi	0	880	547	72	111				0	Content		-72	-111	29542998	3532661471
29560	09:22:37.646	00:00:29.559	1774	-1024	-768	-1	-1	-1	-1	4	-1024	-768	-1	-1	-1	-1	4		0	0						Untertest4.avi	0	880	547	72	111				0	Content		-72	-111	29559622	3532678095
29577	09:22:37.663	00:00:29.576	1775	-1024	-768	-1	-1	-1	-1	4	-1024	-768	-1	-1	-1	-1	4		0	0						Untertest4.avi	0	880	547	72	111				0	Content		-72	-111	29576816	3532695289
29594	09:22:37.680	00:00:29.594	1776	-1024	-768	-1	-1	-1	-1	4	-1024	-768	-1	-1	-1	-1	4		0	0						Untertest4.avi	0	880	547	72	111				0	Content		-72	-111	29594189	3532712662
29611	09:22:37.697	00:00:29.611	1777	-1024	-768	-1	-1	-1	-1	4	-1024	-768	-1	-1	-1	-1	4		0	0						Untertest4.avi	0	880	547	72	111				0	Content		-72	-111	29611434	3532729907
29626	09:22:37.712	00:00:29.626	1778	-1024	-768	-1	-1	-1	-1	4	-1024	-768	-1	-1	-1	-1	4		0	0						Untertest4.avi	0	880	547	72	111				0	Content		-72	-111	29626237	3532744710
29643	09:22:37.729	00:00:29.642	1779	-1024	-768	-1	-1	-1	-1	4	-1024	-768	-1	-1	-1	-1	4		0	0						Untertest4.avi	0	880	547	72	111				0	Content		-72	-111	29642985	3532761458
29660	09:22:37.746	00:00:29.659	1780	-1024	-768	-1	-1	-1	-1	4	-1024	-768	-1	-1	-1	-1	4		0	0						Untertest4.avi	0	880	547	72	111				0	Content		-72	-111	29659606	3532778079
29676	09:22:37.762	00:00:29.676	1781	-1024	-768	-1	-1	-1	-1	4	-1024	-768	-1	-1	-1	-1	4		0	0						Untertest4.avi	0	880	547	72	111				0	Content		-72	-111	29676229	3532794702
29693	09:22:37.779	00:00:29.692	1782	-1024	-768	-1	-1	-1	-1	4	-1024	-768	-1	-1	-1	-1	4		0	0						Untertest4.avi	0	880	547	72	111				0	Content		-72	-111	29692851	3532811324
29709	09:22:37.795	00:00:29.709	1783	-1024	-768	-1	-1	-1	-1	4	-1024	-768	-1	-1	-1	-1	4		0	0						Untertest4.avi	0	880	547	72	111				0	Content		-72	-111	29709473	3532827946
29727	09:22:37.813	00:00:29.726	1784	-1024	-768	-1	-1	-1	-1	4	-1024	-768	-1	-1	-1	-1	4		0	0						Untertest4.avi	0	880	547	72	111				0	Content		-72	-111	29726677	3532845150
29744	09:22:37.830	00:00:29.744	1785	-1024	-768	-1	-1	-1	-1	4	-1024	-768	-1	-1	-1	-1	4		0	0						Untertest4.avi	0	880	547	72	111				0	Content		-72	-111	29744034	3532862507
29761	09:22:37.847	00:00:29.761	1786	-1024	-768	-1	-1	-1	-1	4	-1024	-768	-1	-1	-1	-1	4		0	0						Untertest4.avi	0	880	547	72	111				0	Content		-72	-111	29761283	3532879756
29776	09:22:37.862	00:00:29.776	1787	-1024	-768	-1	-1	-1	-1	4	-1024	-768	-1	-1	-1	-1	4		0	0						Untertest4.avi	0	880	547	72	111				0	Content		-72	-111	29776086	3532894559
29793	09:22:37.879	00:00:29.792	1788	-1024	-768	-1	-1	-1	-1	4	-1024	-768	-1	-1	-1	-1	4		0	0						Untertest4.avi	0	880	547	72	111				0	Content		-72	-111	29792834	3532911307
29809	09:22:37.895	00:00:29.809	1789	-1024	-768	-1	-1	-1	-1	4	-1024	-768	-1	-1	-1	-1	4		0	0						Untertest4.avi	0	880	547	72	111				0	Content		-72	-111	29809458	3532927931
29826	09:22:37.912	00:00:29.826	1790	-1024	-768	-1	-1	-1	-1	4	-1024	-768	-1	-1	-1	-1	4		0	0						Untertest4.avi	0	880	547	72	111				0	Content		-72	-111	29826080	3532944553
29843	09:22:37.929	00:00:29.842	1791	-1024	-768	-1	-1	-1	-1	4	-1024	-768	-1	-1	-1	-1	4		0	0						Untertest4.avi	0	880	547	72	111				0	Content		-72	-111	29842702	3532961175
29859	09:22:37.945	00:00:29.859	1792	-1024	-768	-1	-1	-1	-1	4	-1024	-768	-1	-1	-1	-1	4		0	0						Untertest4.avi	0	880	547	72	111				0	Content		-72	-111	29859450	3532977923
29877	09:22:37.963	00:00:29.876	1793	-1024	-768	-1	-1	-1	-1	4	-1024	-768	-1	-1	-1	-1	4		0	0						Untertest4.avi	0	880	547	72	111				0	Content		-72	-111	29876515	3532994988
29894	09:22:37.980	00:00:29.893	1794	-1024	-768	-1	-1	-1	-1	4	-1024	-768	-1	-1	-1	-1	4		0	0						Untertest4.avi	0	880	547	72	111				0	Content		-72	-111	29893886	3533012359
29911	09:22:37.997	00:00:29.911	1795	-1024	-768	-1	-1	-1	-1	4	-1024	-768	-1	-1	-1	-1	4		0	0						Untertest4.avi	0	880	547	72	111				0	Content		-72	-111	29911256	3533029729
29926	09:22:38.012	00:00:29.926	1796	-1024	-768	-1	-1	-1	-1	4	-1024	-768	-1	-1	-1	-1	4		0	0						Untertest4.avi	0	880	547	72	111				0	Content		-72	-111	29926060	3533044533
29943	09:22:38.029	00:00:29.942	1797	-1024	-768	-1	-1	-1	-1	4	-1024	-768	-1	-1	-1	-1	4		0	0						Untertest4.avi	0	880	547	72	111				0	Content		-72	-111	29942682	3533061155
29959	09:22:38.045	00:00:29.959	1798	-1024	-768	-1	-1	-1	-1	4	-1024	-768	-1	-1	-1	-1	4		0	0						Untertest4.avi	0	880	547	72	111				0	Content		-72	-111	29959428	3533077901
29976	09:22:38.062	00:00:29.976	1799	-1024	-768	-1	-1	-1	-1	4	-1024	-768	-1	-1	-1	-1	4		0	0						Untertest4.avi	0	880	547	72	111				0	Content		-72	-111	29976051	3533094524
29993	09:22:38.079	00:00:29.992	1800	-1024	-768	-1	-1	-1	-1	4	-1024	-768	-1	-1	-1	-1	4		0	0						Untertest4.avi	0	880	547	72	111				0	Content		-72	-111	29992673	3533111146
30009	09:22:38.095	00:00:30.009	1801	-1024	-768	-1	-1	-1	-1	4	-1024	-768	-1	-1	-1	-1	4		0	0						Untertest4.avi	0	880	547	72	111				0	Content		-72	-111	30009297	3533127770
30026	09:22:38.112	00:00:30.026	1802	-1024	-768	-1	-1	-1	-1	4	-1024	-768	-1	-1	-1	-1	4		0	0						Untertest4.avi	0	880	547	72	111				0	Content		-72	-111	30026490	3533144963
30044	09:22:38.130	00:00:30.043	1803	-1024	-768	-1	-1	-1	-1	4	-1024	-768	-1	-1	-1	-1	4		0	0						Untertest4.avi	0	880	547	72	111				0	Content		-72	-111	30043738	3533162211
30061	09:22:38.147	00:00:30.061	1804	-1024	-768	-1	-1	-1	-1	4	-1024	-768	-1	-1	-1	-1	4		0	0						Untertest4.avi	0	880	547	72	111				0	Content		-72	-111	30061111	3533179584
30076	09:22:38.162	00:00:30.075	1805	-1024	-768	-1	-1	-1	-1	4	-1024	-768	-1	-1	-1	-1	4		0	0						Untertest4.avi	0	880	547	72	111				0	Content		-72	-111	30075912	3533194385
30093	09:22:38.179	00:00:30.092	1806	-1024	-768	-1	-1	-1	-1	4	-1024	-768	-1	-1	-1	-1	4		0	0						Untertest4.avi	0	880	547	72	111				0	Content		-72	-111	30092534	3533211007
30109	09:22:38.195	00:00:30.109	1807	-1024	-768	-1	-1	-1	-1	4	-1024	-768	-1	-1	-1	-1	4		0	0						Untertest4.avi	0	880	547	72	111				0	Content		-72	-111	30109283	3533227756
30126	09:22:38.212	00:00:30.125	1808	-1024	-768	-1	-1	-1	-1	4	-1024	-768	-1	-1	-1	-1	4		0	0						Untertest4.avi	0	880	547	72	111				0	Content		-72	-111	30125904	3533244377
30143	09:22:38.229	00:00:30.142	1809	-1024	-768	-1	-1	-1	-1	4	-1024	-768	-1	-1	-1	-1	4		0	0						Untertest4.avi	0	880	547	72	111				0	Content		-72	-111	30142527	3533261000
30159	09:22:38.245	00:00:30.159	1810	-1024	-768	-1	-1	-1	-1	4	-1024	-768	-1	-1	-1	-1	4		0	0						Untertest4.avi	0	880	547	72	111				0	Content		-72	-111	30159150	3533277623
30176	09:22:38.262	00:00:30.176	1811	-1024	-768	-1	-1	-1	-1	4	-1024	-768	-1	-1	-1	-1	4		0	0						Untertest4.avi	0	880	547	72	111				0	Content		-72	-111	30176342	3533294815
30194	09:22:38.280	00:00:30.193	1812	-1024	-768	-1	-1	-1	-1	4	-1024	-768	-1	-1	-1	-1	4		0	0						Untertest4.avi	0	880	547	72	111				0	Content		-72	-111	30193712	3533312185
30211	09:22:38.297	00:00:30.210	1813	-1024	-768	-1	-1	-1	-1	4	-1024	-768	-1	-1	-1	-1	4		0	0						Untertest4.avi	0	880	547	72	111				0	Content		-72	-111	30210961	3533329434
30226	09:22:38.312	00:00:30.225	1814	-1024	-768	-1	-1	-1	-1	4	-1024	-768	-1	-1	-1	-1	4		0	0						Untertest4.avi	0	880	547	72	111				0	Content		-72	-111	30225766	3533344239
30243	09:22:38.329	00:00:30.242	1815	-1024	-768	-1	-1	-1	-1	4	-1024	-768	-1	-1	-1	-1	4		0	0						Untertest4.avi	0	880	547	72	111				0	Content		-72	-111	30242515	3533360988
30259	09:22:38.345	00:00:30.259	1816	-1024	-768	-1	-1	-1	-1	4	-1024	-768	-1	-1	-1	-1	4		0	0						Untertest4.avi	0	880	547	72	111				0	Content		-72	-111	30259135	3533377608
30276	09:22:38.362	00:00:30.275	1817	-1024	-768	-1	-1	-1	-1	4	-1024	-768	-1	-1	-1	-1	4		0	0						Untertest4.avi	0	880	547	72	111				0	Content		-72	-111	30275882	3533394355
30292	09:22:38.378	00:00:30.292	1818	-1024	-768	-1	-1	-1	-1	4	-1024	-768	-1	-1	-1	-1	4		0	0						Untertest4.avi	0	880	547	72	111				0	Content		-72	-111	30292379	3533410852
30309	09:22:38.395	00:00:30.309	1819	-1024	-768	-1	-1	-1	-1	4	-1024	-768	-1	-1	-1	-1	4		0	0						Untertest4.avi	0	880	547	72	111				0	Content		-72	-111	30309001	3533427474
30326	09:22:38.412	00:00:30.326	1820	-1024	-768	-1	-1	-1	-1	4	-1024	-768	-1	-1	-1	-1	4		0	0						Untertest4.avi	0	880	547	72	111				0	Content		-72	-111	30326194	3533444667
30344	09:22:38.430	00:00:30.343	1821	-1024	-768	-1	-1	-1	-1	4	-1024	-768	-1	-1	-1	-1	4		0	0						Untertest4.avi	0	880	547	72	111				0	Content		-72	-111	30343566	3533462039
30361	09:22:38.447	00:00:30.360	1822	-1024	-768	-1	-1	-1	-1	4	-1024	-768	-1	-1	-1	-1	4		0	0						Untertest4.avi	0	880	547	72	111				0	Content		-72	-111	30360811	3533479284
30376	09:22:38.462	00:00:30.375	1823	-1024	-768	-1	-1	-1	-1	4	-1024	-768	-1	-1	-1	-1	4		0	0						Untertest4.avi	0	880	547	72	111				0	Content		-72	-111	30375739	3533494212
30392	09:22:38.478	00:00:30.392	1824	-1024	-768	-1	-1	-1	-1	4	-1024	-768	-1	-1	-1	-1	4		0	0						Untertest4.avi	0	880	547	72	111				0	Content		-72	-111	30392363	3533510836
30409	09:22:38.495	00:00:30.409	1825	-1024	-768	-1	-1	-1	-1	4	-1024	-768	-1	-1	-1	-1	4		0	0						Untertest4.avi	0	880	547	72	111				0	Content		-72	-111	30409112	3533527585
30426	09:22:38.512	00:00:30.425	1826	-1024	-768	-1	-1	-1	-1	4	-1024	-768	-1	-1	-1	-1	4		0	0						Untertest4.avi	0	880	547	72	111				0	Content		-72	-111	30425733	3533544206
30442	09:22:38.528	00:00:30.442	1827	-1024	-768	-1	-1	-1	-1	4	-1024	-768	-1	-1	-1	-1	4		0	0						Untertest4.avi	0	880	547	72	111				0	Content		-72	-111	30442355	3533560828
30459	09:22:38.545	00:00:30.458	1828	-1024	-768	-1	-1	-1	-1	4	-1024	-768	-1	-1	-1	-1	4		0	0						Untertest4.avi	0	880	547	72	111				0	Content		-72	-111	30458976	3533577449
30476	09:22:38.562	00:00:30.476	1829	-1024	-768	-1	-1	-1	-1	4	-1024	-768	-1	-1	-1	-1	4		0	0						Untertest4.avi	0	880	547	72	111				0	Content		-72	-111	30476044	3533594517
30493	09:22:38.579	00:00:30.493	1830	-1024	-768	-1	-1	-1	-1	4	-1024	-768	-1	-1	-1	-1	4		0	0						Untertest4.avi	0	880	547	72	111				0	Content		-72	-111	30493391	3533611864
30510	09:22:38.596	00:00:30.509	1831	-1024	-768	-1	-1	-1	-1	4	-1024	-768	-1	-1	-1	-1	4		0	0						Untertest4.avi	0	880	547	72	111				0	Content		-72	-111	30509640	3533628113
30526	09:22:38.612	00:00:30.526	1832	-1024	-768	-1	-1	-1	-1	4	-1024	-768	-1	-1	-1	-1	4		0	0						Untertest4.avi	0	880	547	72	111				0	Content		-72	-111	30526306	3533644779
30543	09:22:38.629	00:00:30.542	1833	-1024	-768	-1	-1	-1	-1	4	-1024	-768	-1	-1	-1	-1	4		0	0						Untertest4.avi	0	880	547	72	111				0	Content		-72	-111	30542973	3533661446
30559	09:22:38.645	00:00:30.559	1834	-1024	-768	-1	-1	-1	-1	4	-1024	-768	-1	-1	-1	-1	4		0	0						Untertest4.avi	0	880	547	72	111				0	Content		-72	-111	30559360	3533677833
30576	09:22:38.662	00:00:30.576	1835	-1024	-768	-1	-1	-1	-1	4	-1024	-768	-1	-1	-1	-1	4		0	0						Untertest4.avi	0	880	547	72	111				0	Content		-72	-111	30576027	3533694500
30593	09:22:38.679	00:00:30.592	1836	-1024	-768	-1	-1	-1	-1	4	-1024	-768	-1	-1	-1	-1	4		0	0						Untertest4.avi	0	880	547	72	111				0	Content		-72	-111	30592693	3533711166
30609	09:22:38.695	00:00:30.609	1837	-1024	-768	-1	-1	-1	-1	4	-1024	-768	-1	-1	-1	-1	4		0	0						Untertest4.avi	0	880	547	72	111				0	Content		-72	-111	30609099	3533727572
30626	09:22:38.712	00:00:30.625	1838	-1024	-768	-1	-1	-1	-1	4	-1024	-768	-1	-1	-1	-1	4		0	0						Untertest4.avi	0	880	547	72	111				0	Content		-72	-111	30625765	3533744238
30642	09:22:38.728	00:00:30.642	1839	-1024	-768	-1	-1	-1	-1	4	-1024	-768	-1	-1	-1	-1	4		0	0						Untertest4.avi	0	880	547	72	111				0	Content		-72	-111	30642287	3533760760
30659	09:22:38.745	00:00:30.658	1840	-1024	-768	-1	-1	-1	-1	4	-1024	-768	-1	-1	-1	-1	4		0	0						Untertest4.avi	0	880	547	72	111				0	Content		-72	-111	30658953	3533777426
30676	09:22:38.762	00:00:30.675	1841	-1024	-768	-1	-1	-1	-1	4	-1024	-768	-1	-1	-1	-1	4		0	0						Untertest4.avi	0	880	547	72	111				0	Content		-72	-111	30675552	3533794025
30692	09:22:38.778	00:00:30.692	1842	-1024	-768	-1	-1	-1	-1	4	-1024	-768	-1	-1	-1	-1	4		0	0						Untertest4.avi	0	880	547	72	111				0	Content		-72	-111	30692218	3533810691
30709	09:22:38.795	00:00:30.708	1843	-1024	-768	-1	-1	-1	-1	4	-1024	-768	-1	-1	-1	-1	4		0	0						Untertest4.avi	0	880	547	72	111				0	Content		-72	-111	30708885	3533827358
30726	09:22:38.812	00:00:30.725	1844	-1024	-768	-1	-1	-1	-1	4	-1024	-768	-1	-1	-1	-1	4		0	0						Untertest4.avi	0	880	547	72	111				0	Content		-72	-111	30725505	3533843978
30742	09:22:38.828	00:00:30.742	1845	-1024	-768	-1	-1	-1	-1	4	-1024	-768	-1	-1	-1	-1	4		0	0						Untertest4.avi	0	880	547	72	111				0	Content		-72	-111	30742172	3533860645
30759	09:22:38.845	00:00:30.758	1846	-1024	-768	-1	-1	-1	-1	4	-1024	-768	-1	-1	-1	-1	4		0	0						Untertest4.avi	0	880	547	72	111				0	Content		-72	-111	30758838	3533877311
30776	09:22:38.862	00:00:30.775	1847	-1024	-768	-1	-1	-1	-1	4	-1024	-768	-1	-1	-1	-1	4		0	0						Untertest4.avi	0	880	547	72	111				0	Content		-72	-111	30775726	3533894199
30792	09:22:38.878	00:00:30.792	1848	-1024	-768	-1	-1	-1	-1	4	-1024	-768	-1	-1	-1	-1	4		0	0						Untertest4.avi	0	880	547	72	111				0	Content		-72	-111	30792392	3533910865
30809	09:22:38.895	00:00:30.809	1849	-1024	-768	-1	-1	-1	-1	4	-1024	-768	-1	-1	-1	-1	4		0	0						Untertest4.avi	0	880	547	72	111				0	Content		-72	-111	30809341	3533927814
30826	09:22:38.912	00:00:30.826	1850	-1024	-768	-1	-1	-1	-1	4	-1024	-768	-1	-1	-1	-1	4		0	0						Untertest4.avi	0	880	547	72	111				0	Content		-72	-111	30826007	3533944480
30843	09:22:38.929	00:00:30.842	1851	-1024	-768	-1	-1	-1	-1	4	-1024	-768	-1	-1	-1	-1	4		0	0						Untertest4.avi	0	880	547	72	111				0	Content		-72	-111	30842674	3533961147
30860	09:22:38.946	00:00:30.859	1852	-1024	-768	-1	-1	-1	-1	4	-1024	-768	-1	-1	-1	-1	4		0	0						Untertest4.avi	0	880	547	72	111				0	Content		-72	-111	30859891	3533978364
30877	09:22:38.963	00:00:30.876	1853	-1024	-768	-1	-1	-1	-1	4	-1024	-768	-1	-1	-1	-1	4		0	0						Untertest4.avi	0	880	547	72	111				0	Content		-72	-111	30876557	3533995030
30893	09:22:38.979	00:00:30.892	1854	-1024	-768	-1	-1	-1	-1	4	-1024	-768	-1	-1	-1	-1	4		0	0						Untertest4.avi	0	880	547	72	111				0	Content		-72	-111	30892782	3534011255
30909	09:22:38.995	00:00:30.909	1855	-1024	-768	-1	-1	-1	-1	4	-1024	-768	-1	-1	-1	-1	4		0	0						Untertest4.avi	0	880	547	72	111				0	Content		-72	-111	30909448	3534027921
30926	09:22:39.012	00:00:30.926	1856	-1024	-768	-1	-1	-1	-1	4	-1024	-768	-1	-1	-1	-1	4		0	0						Untertest4.avi	0	880	547	72	111				0	Content		-72	-111	30926115	3534044588
30942	09:22:39.028	00:00:30.941	1857	-1024	-768	-1	-1	-1	-1	4	-1024	-768	-1	-1	-1	-1	4		0	0						Untertest4.avi	0	880	547	72	111				0	Content		-72	-111	30941850	3534060323
30959	09:22:39.045	00:00:30.958	1858	-1024	-768	-1	-1	-1	-1	4	-1024	-768	-1	-1	-1	-1	4		0	0						Untertest4.avi	0	880	547	72	111				0	Content		-72	-111	30958598	3534077071
30975	09:22:39.061	00:00:30.975	1859	-1024	-768	-1	-1	-1	-1	4	-1024	-768	-1	-1	-1	-1	4		0	0						Untertest4.avi	0	880	547	72	111				0	Content		-72	-111	30975283	3534093756
30992	09:22:39.078	00:00:30.991	1860	-1024	-768	-1	-1	-1	-1	4	-1024	-768	-1	-1	-1	-1	4		0	0						Untertest4.avi	0	880	547	72	111				0	Content		-72	-111	30991950	3534110423
31009	09:22:39.095	00:00:31.008	1861	-1024	-768	-1	-1	-1	-1	4	-1024	-768	-1	-1	-1	-1	4		0	0						Untertest4.avi	0	880	547	72	111				0	Content		-72	-111	31008616	3534127089
31025	09:22:39.111	00:00:31.025	1862	-1024	-768	-1	-1	-1	-1	4	-1024	-768	-1	-1	-1	-1	4		0	0						Untertest4.avi	0	880	547	72	111				0	Content		-72	-111	31025270	3534143743
31042	09:22:39.128	00:00:31.041	1863	-1024	-768	-1	-1	-1	-1	4	-1024	-768	-1	-1	-1	-1	4		0	0						Untertest4.avi	0	880	547	72	111				0	Content		-72	-111	31041840	3534160313
31059	09:22:39.145	00:00:31.058	1864	-1024	-768	-1	-1	-1	-1	4	-1024	-768	-1	-1	-1	-1	4		0	0						Untertest4.avi	0	880	547	72	111				0	Content		-72	-111	31058713	3534177186
31075	09:22:39.161	00:00:31.075	1865	-1024	-768	-1	-1	-1	-1	4	-1024	-768	-1	-1	-1	-1	4		0	0						Untertest4.avi	0	880	547	72	111				0	Content		-72	-111	31075379	3534193852
31092	09:22:39.178	00:00:31.092	1866	-1024	-768	-1	-1	-1	-1	4	-1024	-768	-1	-1	-1	-1	4		0	0						Untertest4.avi	0	880	547	72	111				0	Content		-72	-111	31092046	3534210519
31109	09:22:39.195	00:00:31.109	1867	-1024	-768	-1	-1	-1	-1	4	-1024	-768	-1	-1	-1	-1	4		0	0						Untertest4.avi	0	880	547	72	111				0	Content		-72	-111	31109196	3534227669
31126	09:22:39.212	00:00:31.125	1868	-1024	-768	-1	-1	-1	-1	4	-1024	-768	-1	-1	-1	-1	4		0	0						Untertest4.avi	0	880	547	72	111				0	Content		-72	-111	31125863	3534244336
31143	09:22:39.229	00:00:31.142	1869	-1024	-768	-1	-1	-1	-1	4	-1024	-768	-1	-1	-1	-1	4		0	0						Untertest4.avi	0	880	547	72	111				0	Content		-72	-111	31142892	3534261365
31160	09:22:39.246	00:00:31.159	1870	-1024	-768	-1	-1	-1	-1	4	-1024	-768	-1	-1	-1	-1	4		0	0						Untertest4.avi	0	880	547	72	111				0	Content		-72	-111	31159559	3534278032
31176	09:22:39.262	00:00:31.176	1871	-1024	-768	-1	-1	-1	-1	4	-1024	-768	-1	-1	-1	-1	4		0	0						Untertest4.avi	0	880	547	72	111				0	Content		-72	-111	31176225	3534294698
31192	09:22:39.278	00:00:31.192	1872	-1024	-768	-1	-1	-1	-1	4	-1024	-768	-1	-1	-1	-1	4		0	0						Untertest4.avi	0	880	547	72	111				0	Content		-72	-111	31192337	3534310810
31209	09:22:39.295	00:00:31.209	1873	-1024	-768	-1	-1	-1	-1	4	-1024	-768	-1	-1	-1	-1	4		0	0						Untertest4.avi	0	880	547	72	111				0	Content		-72	-111	31209003	3534327476
31225	09:22:39.311	00:00:31.225	1874	-1024	-768	-1	-1	-1	-1	4	-1024	-768	-1	-1	-1	-1	4		0	0						Untertest4.avi	0	880	547	72	111				0	Content		-72	-111	31225483	3534343956
31242	09:22:39.328	00:00:31.242	1875	-1024	-768	-1	-1	-1	-1	4	-1024	-768	-1	-1	-1	-1	4		0	0						Untertest4.avi	0	880	547	72	111				0	Content		-72	-111	31242149	3534360622
31259	09:22:39.345	00:00:31.258	1876	-1024	-768	-1	-1	-1	-1	4	-1024	-768	-1	-1	-1	-1	4		0	0						Untertest4.avi	0	880	547	72	111				0	Content		-72	-111	31258816	3534377289
31275	09:22:39.361	00:00:31.275	1877	-1024	-768	-1	-1	-1	-1	4	-1024	-768	-1	-1	-1	-1	4		0	0						Untertest4.avi	0	880	547	72	111				0	Content		-72	-111	31275253	3534393726
31292	09:22:39.378	00:00:31.291	1878	-1024	-768	-1	-1	-1	-1	4	-1024	-768	-1	-1	-1	-1	4		0	0						Untertest4.avi	0	880	547	72	111				0	Content		-72	-111	31291920	3534410393
31308	09:22:39.394	00:00:31.308	1879	-1024	-768	-1	-1	-1	-1	4	-1024	-768	-1	-1	-1	-1	4		0	0						Untertest4.avi	0	880	547	72	111				0	Content		-72	-111	31308311	3534426784
31326	09:22:39.412	00:00:31.326	1880	-1024	-768	-1	-1	-1	-1	4	-1024	-768	-1	-1	-1	-1	4		0	0						Untertest4.avi	0	880	547	72	111				0	Content		-72	-111	31326027	3534444500
31343	09:22:39.429	00:00:31.342	1881	-1024	-768	-1	-1	-1	-1	4	-1024	-768	-1	-1	-1	-1	4		0	0						Untertest4.avi	0	880	547	72	111				0	Content		-72	-111	31342631	3534461104
31359	09:22:39.445	00:00:31.359	1882	-1024	-768	-1	-1	-1	-1	4	-1024	-768	-1	-1	-1	-1	4		0	0						Untertest4.avi	0	880	547	72	111				0	Content		-72	-111	31359299	3534477772
31376	09:22:39.462	00:00:31.375	1883	-1024	-768	-1	-1	-1	-1	4	-1024	-768	-1	-1	-1	-1	4		0	0						Untertest4.avi	0	880	547	72	111				0	Content		-72	-111	31375966	3534494439
31393	09:22:39.479	00:00:31.392	1884	-1024	-768	-1	-1	-1	-1	4	-1024	-768	-1	-1	-1	-1	4		0	0						Untertest4.avi	0	880	547	72	111				0	Content		-72	-111	31392847	3534511320
31410	09:22:39.496	00:00:31.409	1885	-1024	-768	-1	-1	-1	-1	4	-1024	-768	-1	-1	-1	-1	4		0	0						Untertest4.avi	0	880	547	72	111				0	Content		-72	-111	31409514	3534527987
31426	09:22:39.512	00:00:31.426	1886	-1024	-768	-1	-1	-1	-1	4	-1024	-768	-1	-1	-1	-1	4		0	0						Untertest4.avi	0	880	547	72	111				0	Content		-72	-111	31426457	3534544930
31443	09:22:39.529	00:00:31.443	1887	-1024	-768	-1	-1	-1	-1	4	-1024	-768	-1	-1	-1	-1	4		0	0						Untertest4.avi	0	880	547	72	111				0	Content		-72	-111	31443124	3534561597
31460	09:22:39.546	00:00:31.459	1888	-1024	-768	-1	-1	-1	-1	4	-1024	-768	-1	-1	-1	-1	4		0	0						Untertest4.avi	0	880	547	72	111				0	Content		-72	-111	31459792	3534578265
31477	09:22:39.563	00:00:31.477	1889	-1024	-768	-1	-1	-1	-1	4	-1024	-768	-1	-1	-1	-1	4		0	0						Untertest4.avi	0	880	547	72	111				0	Content		-72	-111	31477090	3534595563
31494	09:22:39.580	00:00:31.493	1890	-1024	-768	-1	-1	-1	-1	4	-1024	-768	-1	-1	-1	-1	4		0	0						Untertest4.avi	0	880	547	72	111				0	Content		-72	-111	31493758	3534612231
31510	09:22:39.596	00:00:31.509	1891	-1024	-768	-1	-1	-1	-1	4	-1024	-768	-1	-1	-1	-1	4		0	0						Untertest4.avi	0	880	547	72	111				0	Content		-72	-111	31509996	3534628469
31527	09:22:39.613	00:00:31.526	1892	-1024	-768	-1	-1	-1	-1	4	-1024	-768	-1	-1	-1	-1	4		0	0						Untertest4.avi	0	880	547	72	111				0	Content		-72	-111	31526664	3534645137
31543	09:22:39.629	00:00:31.543	1893	-1024	-768	-1	-1	-1	-1	4	-1024	-768	-1	-1	-1	-1	4		0	0						Untertest4.avi	0	880	547	72	111				0	Content		-72	-111	31543331	3534661804
31559	09:22:39.645	00:00:31.559	1894	-1024	-768	-1	-1	-1	-1	4	-1024	-768	-1	-1	-1	-1	4		0	0						Untertest4.avi	0	880	547	72	111				0	Content		-72	-111	31559108	3534677581
31576	09:22:39.662	00:00:31.575	1895	-1024	-768	-1	-1	-1	-1	4	-1024	-768	-1	-1	-1	-1	4		0	0						Untertest4.avi	0	880	547	72	111				0	Content		-72	-111	31575713	3534694186
31592	09:22:39.678	00:00:31.592	1896	-1024	-768	-1	-1	-1	-1	4	-1024	-768	-1	-1	-1	-1	4		0	0						Untertest4.avi	0	880	547	72	111				0	Content		-72	-111	31592397	3534710870
31609	09:22:39.695	00:00:31.609	1897	-1024	-768	-1	-1	-1	-1	4	-1024	-768	-1	-1	-1	-1	4		0	0						Untertest4.avi	0	880	547	72	111				0	Content		-72	-111	31609065	3534727538
31626	09:22:39.712	00:00:31.625	1898	-1024	-768	-1	-1	-1	-1	4	-1024	-768	-1	-1	-1	-1	4		0	0						Untertest4.avi	0	880	547	72	111				0	Content		-72	-111	31625732	3534744205
31643	09:22:39.729	00:00:31.642	1899	-1024	-768	-1	-1	-1	-1	4	-1024	-768	-1	-1	-1	-1	4		0	0						Untertest4.avi	0	880	547	72	111				0	Content		-72	-111	31642515	3534760988
31659	09:22:39.745	00:00:31.659	1900	-1024	-768	-1	-1	-1	-1	4	-1024	-768	-1	-1	-1	-1	4		0	0						Untertest4.avi	0	880	547	72	111				0	Content		-72	-111	31659083	3534777556
31676	09:22:39.762	00:00:31.675	1901	-1024	-768	-1	-1	-1	-1	4	-1024	-768	-1	-1	-1	-1	4		0	0						Untertest4.avi	0	880	547	72	111				0	Content		-72	-111	31675916	3534794389
31693	09:22:39.779	00:00:31.692	1902	-1024	-768	-1	-1	-1	-1	4	-1024	-768	-1	-1	-1	-1	4		0	0						Untertest4.avi	0	880	547	72	111				0	Content		-72	-111	31692583	3534811056
31709	09:22:39.795	00:00:31.709	1903	-1024	-768	-1	-1	-1	-1	4	-1024	-768	-1	-1	-1	-1	4		0	0						Untertest4.avi	0	880	547	72	111				0	Content		-72	-111	31709251	3534827724
31726	09:22:39.812	00:00:31.726	1904	-1024	-768	-1	-1	-1	-1	4	-1024	-768	-1	-1	-1	-1	4		0	0						Untertest4.avi	0	880	547	72	111				0	Content		-72	-111	31726416	3534844889
31743	09:22:39.829	00:00:31.743	1905	-1024	-768	-1	-1	-1	-1	4	-1024	-768	-1	-1	-1	-1	4		0	0						Untertest4.avi	0	880	547	72	111				0	Content		-72	-111	31743084	3534861557
31760	09:22:39.846	00:00:31.760	1906	-1024	-768	-1	-1	-1	-1	4	-1024	-768	-1	-1	-1	-1	4		0	0						Untertest4.avi	0	880	547	72	111				0	Content		-72	-111	31760123	3534878596
31777	09:22:39.863	00:00:31.776	1907	-1024	-768	-1	-1	-1	-1	4	-1024	-768	-1	-1	-1	-1	4		0	0						Untertest4.avi	0	880	547	72	111				0	Content		-72	-111	31776791	3534895264
31793	09:22:39.879	00:00:31.793	1908	-1024	-768	-1	-1	-1	-1	4	-1024	-768	-1	-1	-1	-1	4		0	0						Untertest4.avi	0	880	547	72	111				0	Content		-72	-111	31793458	3534911931
31810	09:22:39.896	00:00:31.809	1909	-1024	-768	-1	-1	-1	-1	4	-1024	-768	-1	-1	-1	-1	4		0	0						Untertest4.avi	0	880	547	72	111				0	Content		-72	-111	31809516	3534927989
31826	09:22:39.912	00:00:31.826	1910	-1024	-768	-1	-1	-1	-1	4	-1024	-768	-1	-1	-1	-1	4		0	0						Untertest4.avi	0	880	547	72	111				0	Content		-72	-111	31826183	3534944656
31843	09:22:39.929	00:00:31.842	1911	-1024	-768	-1	-1	-1	-1	4	-1024	-768	-1	-1	-1	-1	4		0	0						Untertest4.avi	0	880	547	72	111				0	Content		-72	-111	31842646	3534961119
31859	09:22:39.945	00:00:31.859	1912	-1024	-768	-1	-1	-1	-1	4	-1024	-768	-1	-1	-1	-1	4		0	0						Untertest4.avi	0	880	547	72	111				0	Content		-72	-111	31859314	3534977787
31876	09:22:39.962	00:00:31.875	1913	-1024	-768	-1	-1	-1	-1	4	-1024	-768	-1	-1	-1	-1	4		0	0						Untertest4.avi	0	880	547	72	111				0	Content		-72	-111	31875981	3534994454
31892	09:22:39.978	00:00:31.892	1914	-1024	-768	-1	-1	-1	-1	4	-1024	-768	-1	-1	-1	-1	4		0	0						Untertest4.avi	0	880	547	72	111				0	Content		-72	-111	31892399	3535010872
31909	09:22:39.995	00:00:31.909	1915	-1024	-768	-1	-1	-1	-1	4	-1024	-768	-1	-1	-1	-1	4		0	0						Untertest4.avi	0	880	547	72	111				0	Content		-72	-111	31909066	3535027539
31926	09:22:40.012	00:00:31.925	1916	-1024	-768	-1	-1	-1	-1	4	-1024	-768	-1	-1	-1	-1	4		0	0						Untertest4.avi	0	880	547	72	111				0	Content		-72	-111	31925562	3535044035
31942	09:22:40.028	00:00:31.942	1917	-1024	-768	-1	-1	-1	-1	4	-1024	-768	-1	-1	-1	-1	4		0	0						Untertest4.avi	0	880	547	72	111				0	Content		-72	-111	31942240	3535060713
31959	09:22:40.045	00:00:31.958	1918	-1024	-768	-1	-1	-1	-1	4	-1024	-768	-1	-1	-1	-1	4		0	0						Untertest4.avi	0	880	547	72	111				0	Content		-72	-111	31958887	3535077360
31976	09:22:40.062	00:00:31.975	1919	-1024	-768	-1	-1	-1	-1	4	-1024	-768	-1	-1	-1	-1	4		0	0						Untertest4.avi	0	880	547	72	111				0	Content		-72	-111	31975554	3535094027
31992	09:22:40.078	00:00:31.992	1920	-1024	-768	-1	-1	-1	-1	4	-1024	-768	-1	-1	-1	-1	4		0	0						Untertest4.avi	0	880	547	72	111				0	Content		-72	-111	31992222	3535110695
32009	09:22:40.095	00:00:32.009	1921	-1024	-768	-1	-1	-1	-1	4	-1024	-768	-1	-1	-1	-1	4		0	0						Untertest4.avi	0	880	547	72	111				0	Content		-72	-111	32009040	3535127513
32026	09:22:40.112	00:00:32.025	1922	-1024	-768	-1	-1	-1	-1	4	-1024	-768	-1	-1	-1	-1	4		0	0						Untertest4.avi	0	880	547	72	111				0	Content		-72	-111	32025708	3535144181
32042	09:22:40.128	00:00:32.042	1923	-1024	-768	-1	-1	-1	-1	4	-1024	-768	-1	-1	-1	-1	4		0	0						Untertest4.avi	0	880	547	72	111				0	Content		-72	-111	32042375	3535160848
32059	09:22:40.145	00:00:32.059	1924	-1024	-768	-1	-1	-1	-1	4	-1024	-768	-1	-1	-1	-1	4		0	0						Untertest4.avi	0	880	547	72	111				0	Content		-72	-111	32059368	3535177841
32076	09:22:40.162	00:00:32.076	1925	-1024	-768	-1	-1	-1	-1	4	-1024	-768	-1	-1	-1	-1	4		0	0						Untertest4.avi	0	880	547	72	111				0	Content		-72	-111	32076035	3535194508
32093	09:22:40.179	00:00:32.092	1926	-1024	-768	-1	-1	-1	-1	4	-1024	-768	-1	-1	-1	-1	4		0	0						Untertest4.avi	0	880	547	72	111				0	Content		-72	-111	32092703	3535211176
32110	09:22:40.196	00:00:32.110	1927	-1024	-768	-1	-1	-1	-1	4	-1024	-768	-1	-1	-1	-1	4		0	0						Untertest4.avi	0	880	547	72	111				0	Content		-72	-111	32110024	3535228497
32127	09:22:40.213	00:00:32.126	1928	-1024	-768	-1	-1	-1	-1	4	-1024	-768	-1	-1	-1	-1	4		0	0						Untertest4.avi	0	880	547	72	111				0	Content		-72	-111	32126692	3535245165
32143	09:22:40.229	00:00:32.142	1929	-1024	-768	-1	-1	-1	-1	4	-1024	-768	-1	-1	-1	-1	4		0	0						Untertest4.avi	0	880	547	72	111				0	Content		-72	-111	32142907	3535261380
32160	09:22:40.246	00:00:32.159	1930	-1024	-768	-1	-1	-1	-1	4	-1024	-768	-1	-1	-1	-1	4		0	0						Untertest4.avi	0	880	547	72	111				0	Content		-72	-111	32159574	3535278047
32176	09:22:40.262	00:00:32.176	1931	-1024	-768	-1	-1	-1	-1	4	-1024	-768	-1	-1	-1	-1	4		0	0						Untertest4.avi	0	880	547	72	111				0	Content		-72	-111	32176242	3535294715
32192	09:22:40.278	00:00:32.192	1932	-1024	-768	-1	-1	-1	-1	4	-1024	-768	-1	-1	-1	-1	4		0	0						Untertest4.avi	0	880	547	72	111				0	Content		-72	-111	32192044	3535310517
32209	09:22:40.295	00:00:32.208	1933	-1024	-768	-1	-1	-1	-1	4	-1024	-768	-1	-1	-1	-1	4		0	0						Untertest4.avi	0	880	547	72	111				0	Content		-72	-111	32208669	3535327142
32225	09:22:40.311	00:00:32.225	1934	-1024	-768	-1	-1	-1	-1	4	-1024	-768	-1	-1	-1	-1	4		0	0						Untertest4.avi	0	880	547	72	111				0	Content		-72	-111	32225353	3535343826
32242	09:22:40.328	00:00:32.242	1935	-1024	-768	-1	-1	-1	-1	4	-1024	-768	-1	-1	-1	-1	4		0	0						Untertest4.avi	0	880	547	72	111				0	Content		-72	-111	32242021	3535360494
32259	09:22:40.345	00:00:32.258	1936	-1024	-768	-1	-1	-1	-1	4	-1024	-768	-1	-1	-1	-1	4		0	0						Untertest4.avi	0	880	547	72	111				0	Content		-72	-111	32258688	3535377161
32275	09:22:40.361	00:00:32.275	1937	-1024	-768	-1	-1	-1	-1	4	-1024	-768	-1	-1	-1	-1	4		0	0						Untertest4.avi	0	880	547	72	111				0	Content		-72	-111	32275343	3535393816
32292	09:22:40.378	00:00:32.291	1938	-1024	-768	-1	-1	-1	-1	4	-1024	-768	-1	-1	-1	-1	4		0	0						Untertest4.avi	0	880	547	72	111				0	Content		-72	-111	32291912	3535410385
32309	09:22:40.395	00:00:32.308	1939	-1024	-768	-1	-1	-1	-1	4	-1024	-768	-1	-1	-1	-1	4		0	0						Untertest4.avi	0	880	547	72	111				0	Content		-72	-111	32308786	3535427259
32325	09:22:40.411	00:00:32.325	1940	-1024	-768	-1	-1	-1	-1	4	-1024	-768	-1	-1	-1	-1	4		0	0						Untertest4.avi	0	880	547	72	111				0	Content		-72	-111	32325453	3535443926
32342	09:22:40.428	00:00:32.342	1941	-1024	-768	-1	-1	-1	-1	4	-1024	-768	-1	-1	-1	-1	4		0	0						Untertest4.avi	0	880	547	72	111				0	Content		-72	-111	32342121	3535460594
32359	09:22:40.445	00:00:32.359	1942	-1024	-768	-1	-1	-1	-1	4	-1024	-768	-1	-1	-1	-1	4		0	0						Untertest4.avi	0	880	547	72	111				0	Content		-72	-111	32359270	3535477743
32376	09:22:40.462	00:00:32.375	1943	-1024	-768	-1	-1	-1	-1	4	-1024	-768	-1	-1	-1	-1	4		0	0						Untertest4.avi	0	880	547	72	111				0	Content		-72	-111	32375938	3535494411
32393	09:22:40.479	00:00:32.392	1944	-1024	-768	-1	-1	-1	-1	4	-1024	-768	-1	-1	-1	-1	4		0	0						Untertest4.avi	0	880	547	72	111				0	Content		-72	-111	32392970	3535511443
32410	09:22:40.496	00:00:32.409	1945	-1024	-768	-1	-1	-1	-1	4	-1024	-768	-1	-1	-1	-1	4		0	0						Untertest4.avi	0	880	547	72	111				0	Content		-72	-111	32409637	3535528110
32426	09:22:40.512	00:00:32.426	1946	-1024	-768	-1	-1	-1	-1	4	-1024	-768	-1	-1	-1	-1	4		0	0						Untertest4.avi	0	880	547	72	111				0	Content		-72	-111	32426305	3535544778
32442	09:22:40.528	00:00:32.442	1947	-1024	-768	-1	-1	-1	-1	4	-1024	-768	-1	-1	-1	-1	4		0	0						Untertest4.avi	0	880	547	72	111				0	Content		-72	-111	32442416	3535560889
32459	09:22:40.545	00:00:32.459	1948	-1024	-768	-1	-1	-1	-1	4	-1024	-768	-1	-1	-1	-1	4		0	0						Untertest4.avi	0	880	547	72	111				0	Content		-72	-111	32459084	3535577557
32476	09:22:40.562	00:00:32.475	1949	-1024	-768	-1	-1	-1	-1	4	-1024	-768	-1	-1	-1	-1	4		0	0						Untertest4.avi	0	880	547	72	111				0	Content		-72	-111	32475564	3535594037
32492	09:22:40.578	00:00:32.492	1950	-1024	-768	-1	-1	-1	-1	4	-1024	-768	-1	-1	-1	-1	4		0	0						Untertest4.avi	0	880	547	72	111				0	Content		-72	-111	32492232	3535610705
32509	09:22:40.595	00:00:32.508	1951	-1024	-768	-1	-1	-1	-1	4	-1024	-768	-1	-1	-1	-1	4		0	0						Untertest4.avi	0	880	547	72	111				0	Content		-72	-111	32508899	3535627372
32525	09:22:40.611	00:00:32.525	1952	-1024	-768	-1	-1	-1	-1	4	-1024	-768	-1	-1	-1	-1	4		0	0						Untertest4.avi	0	880	547	72	111				0	Content		-72	-111	32525337	3535643810
32542	09:22:40.628	00:00:32.542	1953	-1024	-768	-1	-1	-1	-1	4	-1024	-768	-1	-1	-1	-1	4		0	0						Untertest4.avi	0	880	547	72	111				0	Content		-72	-111	32542004	3535660477
32558	09:22:40.644	00:00:32.558	1954	-1024	-768	-1	-1	-1	-1	4	-1024	-768	-1	-1	-1	-1	4		0	0						Untertest4.avi	0	880	547	72	111				0	Content		-72	-111	32558397	3535676870
32575	09:22:40.661	00:00:32.575	1955	-1024	-768	-1	-1	-1	-1	4	-1024	-768	-1	-1	-1	-1	4		0	0						Untertest4.avi	0	880	547	72	111				0	Content		-72	-111	32575207	3535693680
32593	09:22:40.679	00:00:32.592	1956	1421,846	896,2066	0,2608429	0,7853569	458,5184	3,639972	2	1623,991	933,4401	0,2614503	0,785336	462,1979	3,679331	2		0	0						Untertest4.avi	0	880	547	72	111				0	Content		-72	-111	32592523	3535710996
32610	09:22:40.696	00:00:32.609	1957	-1024	-768	-1	-1	-1	-1	4	-1024	-768	-1	-1	-1	-1	4		0	0						Untertest4.avi	0	880	547	72	111				0	Content		-72	-111	32609772	3535728245
32626	09:22:40.712	00:00:32.626	1958	-1024	-768	-1	-1	-1	-1	4	-1024	-768	-1	-1	-1	-1	4		0	0						Untertest4.avi	0	880	547	72	111				0	Content		-72	-111	32626403	3535744876
32643	09:22:40.729	00:00:32.643	1959	-1024	-768	-1	-1	-1	-1	4	-1024	-768	-1	-1	-1	-1	4		0	0						Untertest4.avi	0	880	547	72	111				0	Content		-72	-111	32643070	3535761543
32660	09:22:40.746	00:00:32.659	1960	1462,372	901,3484	0,272702	0,7654839	464,3902	3,659828	3	1646,918	937,5066	0,2727668	0,7654739	464,3902	3,667013	1	29	1647	938						Untertest4.avi	0	880	547	72	111	1558	827	116	0	Content		1575	827	32659652	3535778125
32676	09:22:40.762	00:00:32.675	1961	-1024	-768	-1	-1	-1	-1	4	-1024	-768	-1	-1	-1	-1	4	29	0	0						Untertest4.avi	0	880	547	72	111	1558	827	116	0	Content		-72	-111	32675893	3535794366
32693	09:22:40.779	00:00:32.692	1962	1412,392	914,1451	0,2776604	0,7523242	459,3363	3,561446	3	1585,298	951,1809	0,2777264	0,7523142	459,3363	3,564739	1	29	1585	951						Untertest4.avi	0	880	547	72	111	1558	827	116	0	Content		1513	840	32692891	3535811364
32709	09:22:40.795	00:00:32.709	1963	1447,119	896,9187	0,281577	0,7449391	465,9539	3,607524	3	1629,593	932,8794	0,2816415	0,7449293	465,9539	3,614851	1	29	1630	933						Untertest4.avi	0	880	547	72	111	1558	827	116	0	Content		1558	822	32709015	3535827488
32726	09:22:40.812	00:00:32.726	1964	-1024	-768	-1	-1	-1	-1	4	-1024	-768	-1	-1	-1	-1	4	29	0	0						Untertest4.avi	0	880	547	72	111	1558	827	116	0	Content		-72	-111	32726139	3535844612
32742	09:22:40.828	00:00:32.742	1965	1125,712	926,3171	0,294695	0,7294412	492,1125	3,799562	3	1246,588	963,7465	0,2946987	0,7294322	492,1125	3,782697	1	29	1247	964						Untertest4.avi	0	880	547	72	111	1558	827	116	0	Content		1175	853	32742269	3535860742
32759	09:22:40.845	00:00:32.759	1966	928,9608	944,3013	0,3017551	0,7214805	499,5707	3,838935	3	1027,339	982,6042	0,3017482	0,7214718	499,5707	3,815994	1	29	1027	983						Untertest4.avi	0	880	547	72	111	1558	827	116	0	Content		955	872	32759386	3535877859
32776	09:22:40.862	00:00:32.776	1967	-1024	-768	-1	-1	-1	-1	4	-1024	-768	-1	-1	-1	-1	4		0	0						Untertest4.avi	0	880	547	72	111				0	Content		-72	-111	32776011	3535894484
32793	09:22:40.879	00:00:32.792	1968	-1024	-768	-1	-1	-1	-1	4	-1024	-768	-1	-1	-1	-1	4		0	0						Untertest4.avi	0	880	547	72	111				0	Content		-72	-111	32792634	3535911107
32809	09:22:40.895	00:00:32.808	1969	-1024	-768	-1	-1	-1	-1	4	-1024	-768	-1	-1	-1	-1	4		0	0						Untertest4.avi	0	880	547	72	111				0	Content		-72	-111	32808757	3535927230
32826	09:22:40.912	00:00:32.825	1970	-1024	-768	-1	-1	-1	-1	4	-1024	-768	-1	-1	-1	-1	4		0	0						Untertest4.avi	0	880	547	72	111				0	Content		-72	-111	32825756	3535944229
32842	09:22:40.928	00:00:32.842	1971	-1024	-768	-1	-1	-1	-1	4	-1024	-768	-1	-1	-1	-1	4		0	0						Untertest4.avi	0	880	547	72	111				0	Content		-72	-111	32842130	3535960603
32859	09:22:40.945	00:00:32.858	1972	-1024	-768	-1	-1	-1	-1	4	-1024	-768	-1	-1	-1	-1	4		0	0						Untertest4.avi	0	880	547	72	111				0	Content		-72	-111	32858815	3535977288
32875	09:22:40.961	00:00:32.875	1973	-1024	-768	-1	-1	-1	-1	4	-1024	-768	-1	-1	-1	-1	4		0	0						Untertest4.avi	0	880	547	72	111				0	Content		-72	-111	32875483	3535993956
32892	09:22:40.978	00:00:32.892	1974	-1024	-768	-1	-1	-1	-1	4	-1024	-768	-1	-1	-1	-1	4		0	0						Untertest4.avi	0	880	547	72	111				0	Content		-72	-111	32892177	3536010650
32909	09:22:40.995	00:00:32.908	1975	-1024	-768	-1	-1	-1	-1	4	-1024	-768	-1	-1	-1	-1	4		0	0						Untertest4.avi	0	880	547	72	111				0	Content		-72	-111	32908844	3536027317
32925	09:22:41.011	00:00:32.925	1976	-1024	-768	-1	-1	-1	-1	4	-1024	-768	-1	-1	-1	-1	4		0	0						Untertest4.avi	0	880	547	72	111				0	Content		-72	-111	32925482	3536043955
32942	09:22:41.028	00:00:32.942	1977	-1024	-768	-1	-1	-1	-1	4	-1024	-768	-1	-1	-1	-1	4		0	0						Untertest4.avi	0	880	547	72	111				0	Content		-72	-111	32942149	3536060622
32959	09:22:41.045	00:00:32.958	1978	-1024	-768	-1	-1	-1	-1	4	-1024	-768	-1	-1	-1	-1	4		0	0						Untertest4.avi	0	880	547	72	111				0	Content		-72	-111	32958746	3536077219
32975	09:22:41.061	00:00:32.975	1979	-1024	-768	-1	-1	-1	-1	4	-1024	-768	-1	-1	-1	-1	4		0	0						Untertest4.avi	0	880	547	72	111				0	Content		-72	-111	32975492	3536093965
[truncated: 1,666 more rows]
