# Supplementary material for: Gaze Duration Biases for Colours in Combination with Dissonant and Consonant Sounds: A Comparative Eye-Tracking Study with Orangutans
Source: PLoS One. 2015 Oct 14;10(10):e0139894. doi: 10.1371/journal.pone.0139894 (PMC4605782; doi:10.1371/journal.pone.0139894)
Supplement: S1 Data — (ZIP) [file pone.0139894.s004.zip › Plos ColourSound Data/Apes/Farben_Musik_U4/Rec 44-All-Data.tsv]

System Properties:
Operating System:	Microsoft Windows NT 6.1.7601 Service Pack 1
System User Name:	tobiiadmin
Machine Name:	LOE7690LAP
Data properties:
Recording name:	Rec 44
Recording date:	08.03.2014
Recording time:	09:23:47
Recording resolution:	1024 x 768
Export date:	09.03.2014
Export time:	12:24:55
Participant:	Tana
Filter settings:
Eye: Average
Validity: Normal
Fixation filter: Tobii fixation filter
Velocity threshold: 35
Distance threshold: 35
Timestamp	DateTimeStamp	DateTimeStampStartOffset	Number	GazePointXLeft	GazePointYLeft	CamXLeft	CamYLeft	DistanceLeft	PupilLeft	ValidityLeft	GazePointXRight	GazePointYRight	CamXRight	CamYRight	DistanceRight	PupilRight	ValidityRight	FixationIndex	GazePointX	GazePointY	Event	EventKey	Data1	Data2	Descriptor	StimuliName	StimuliID	MediaWidth	MediaHeight	MediaPosX	MediaPosY	MappedFixationPointX	MappedFixationPointY	FixationDuration	AoiIds	AoiNames	WebGroupImage	MappedGazeDataPointX	MappedGazeDataPointY	MicroSecondTimestamp	AbsoluteMicroSecondTimestamp
13	09:23:47.269	00:00:00.013	0	843,608	226,7394	0,5048342	0,6231115	481,8627	3,208942	0	827,7051	301,831	0,3339942	0,6273408	472,8963	2,98518	0	0	836	264						No media	0	1024	768	0	0	836	281	447	0	Content		836	264	13328	3602298356
30	09:23:47.286	00:00:00.030	1	847,335	256,5054	0,5048656	0,6233937	481,8627	3,243385	0	861,4069	298,3383	0,3339013	0,6277438	472,8428	2,97739	0	0	854	277						No media	0	1024	768	0	0	836	281	447	0	Content		854	277	30270	3602315298
47	09:23:47.303	00:00:00.046	2	859,0167	246,7761	0,5050322	0,6237263	481,8627	3,255827	0	866,6893	293,5847	0,3339484	0,6281025	472,817	2,931766	0	0	863	270						No media	0	1024	768	0	0	836	281	447	0	Content		863	270	46943	3602331971
64	09:23:47.320	00:00:00.063	3	862,3873	257,1028	0,5039137	0,6237442	477,1071	3,268269	0	839,5355	292,7185	0,3341863	0,6280054	473,0082	2,800832	0	0	851	275						No media	0	1024	768	0	0	836	281	447	0	Content		851	275	63567	3602348595
80	09:23:47.336	00:00:00.079	4	854,8642	250,5146	0,5040019	0,6233977	477,1071	3,06882	0	856,8241	300,548	0,3341803	0,6277046	472,86	3,010517	0	0	856	276						No media	0	1024	768	0	0	836	281	447	0	Content		856	276	79945	3602364973
97	09:23:47.353	00:00:00.096	5	829,2057	261,695	0,5040637	0,623315	477,1071	3,200735	0	863,5585	298,9608	0,3341943	0,6276063	472,8352	2,973653	0	0	846	280						No media	0	1024	768	0	0	836	281	447	0	Content		846	280	96695	3602381723
113	09:23:47.369	00:00:00.113	6	824,5092	264,5988	0,5051831	0,6234385	481,3373	3,132278	0	827,4146	300,1002	0,3343369	0,6276028	472,9341	2,89967	0	0	826	282						No media	0	1024	768	0	0	836	281	447	0	Content		826	282	113320	3602398348
130	09:23:47.386	00:00:00.130	7	842,0383	248,7987	0,505223	0,6233355	481,3374	3,176504	0	873,8237	302,8408	0,3342443	0,6275899	472,7971	3,121863	0	0	858	276						No media	0	1024	768	0	0	836	281	447	0	Content		858	276	130182	3602415210
147	09:23:47.403	00:00:00.146	8	859,5761	250,4755	0,5053903	0,6233469	481,3374	3,179499	0	856,266	301,5373	0,3343022	0,6275471	472,8764	3,039148	0	0	858	276						No media	0	1024	768	0	0	836	281	447	0	Content		858	276	146809	3602431837
164	09:23:47.420	00:00:00.163	9	867,2281	252,1523	0,5054806	0,6234285	481,8111	3,182494	0	836,4175	309,0347	0,3344483	0,6274784	472,9133	3,120456	0	0	852	281						No media	0	1024	768	0	0	836	281	447	0	Content		852	281	163557	3602448585
180	09:23:47.436	00:00:00.179	10	853,0206	243,2826	0,5056314	0,6233494	481,8111	3,191042	0	860,9269	301,505	0,3344356	0,6274787	472,9622	2,994589	0	0	857	272						No media	0	1024	768	0	0	836	281	447	0	Content		857	272	179938	3602464966
197	09:23:47.453	00:00:00.196	11	843,8669	240,0008	0,5056616	0,6232021	481,8111	3,117478	0	857,6692	301,1451	0,3344159	0,6273372	472,7401	3,005805	0	0	851	271						No media	0	1024	768	0	0	836	281	447	0	Content		851	271	196561	3602481589
213	09:23:47.469	00:00:00.213	12	839,9362	236,719	0,5056271	0,6230157	481,6618	3,114434	0	830,2021	307,0628	0,3344953	0,6271244	472,9389	3,008176	0	0	835	272						No media	0	1024	768	0	0	836	281	447	0	Content		835	272	213185	3602498213
230	09:23:47.486	00:00:00.230	13	801,8461	277,5977	0,5022499	0,6233892	468,9189	3,007188	0	863,5045	300,8486	0,3343423	0,627278	472,8104	2,977838	0	0	833	289						No media	0	1024	768	0	0	836	281	447	0	Content		833	289	230173	3602515201
247	09:23:47.503	00:00:00.246	14	803,9542	281,9292	0,5021433	0,6235092	468,7893	2,969754	0	858,4166	300,5612	0,3342314	0,6275243	472,7227	2,877662	0	0	831	291						No media	0	1024	768	0	0	836	281	447	0	Content		831	291	246802	3602531830
263	09:23:47.519	00:00:00.263	15	771,4861	299,9611	0,5022085	0,6234155	469,1461	2,925526	0	881,3832	295,2251	0,3358338	0,6273181	482,4167	2,79837	0	0	826	298						No media	0	1024	768	0	0	836	281	447	0	Content		826	298	263422	3602548450
280	09:23:47.536	00:00:00.279	16	810,7102	271,9324	0,5020012	0,6232359	468,9766	2,862839	0	856,8047	300,0871	0,3340215	0,6274047	472,7146	2,825543	0	0	834	286						No media	0	1024	768	0	0	836	281	447	0	Content		834	286	279808	3602564836
297	09:23:47.553	00:00:00.296	17	807,5065	272,5037	0,5020587	0,6232992	468,775	2,836509	0	855,5391	300,4895	0,3340125	0,6274854	472,6896	2,78069	0	0	832	286						No media	0	1024	768	0	0	836	281	447	0	Content		832	286	296714	3602581742
313	09:23:47.569	00:00:00.313	18	806,8268	276,1132	0,5020966	0,6234182	468,8208	2,866033	0	852,8949	308,9301	0,3340512	0,6275135	472,6717	2,871711	0	0	830	293						No media	0	1024	768	0	0	836	281	447	0	Content		830	293	313341	3602598369
330	09:23:47.586	00:00:00.329	19	817,7536	264,7175	0,5021659	0,6232454	468,9376	2,781535	0	852,8602	296,4061	0,3341471	0,6273584	472,4933	2,79952	0	0	835	281						No media	0	1024	768	0	0	836	281	447	0	Content		835	281	329969	3602614997
347	09:23:47.603	00:00:00.346	20	803,6926	280,8522	0,5021476	0,6229658	468,8058	2,868796	0	861,0217	297,1838	0,3341783	0,6269634	472,7464	2,741671	0	0	832	289						No media	0	1024	768	0	0	836	281	447	0	Content		832	289	346599	3602631627
363	09:23:47.619	00:00:00.363	21	808,3402	263,3525	0,5021325	0,6228503	468,8233	2,816658	0	858,8994	300,4126	0,33413	0,6267967	472,8139	2,760486	0	0	834	282						No media	0	1024	768	0	0	836	281	447	0	Content		834	282	363354	3602648382
380	09:23:47.636	00:00:00.379	22	809,1045	268,6002	0,5021182	0,6227282	468,8235	2,803242	0	860,4579	295,4878	0,3340731	0,6267273	472,9016	2,727262	0	0	835	282						No media	0	1024	768	0	0	836	281	447	0	Content		835	282	379981	3602665009
397	09:23:47.653	00:00:00.396	23	801,3181	270,8991	0,5021278	0,6227493	468,8168	2,80537	0	863,7767	294,5346	0,3340676	0,6266766	472,9147	2,735609	0	0	833	283						No media	0	1024	768	0	0	836	281	447	0	Content		833	283	396611	3602681639
413	09:23:47.669	00:00:00.413	24	810,4417	266,4368	0,5021579	0,6227353	468,803	2,744186	0	849,6568	302,4745	0,3340504	0,6265898	472,6589	2,760247	0	0	830	284						No media	0	1024	768	0	0	836	281	447	0	Content		830	284	413239	3602698267
430	09:23:47.686	00:00:00.429	25	803,3284	277,709	0,5023236	0,6222589	468,6662	2,812447	0	873,89	294,9531	0,3342579	0,6260368	472,7852	2,798976	0	0	839	286						No media	0	1024	768	0	0	836	281	447	0	Content		839	286	429993	3602715021
447	09:23:47.703	00:00:00.446	26	799,46	227,3515	0,5023117	0,6208663	469,28	2,752367	0	861,1132	253,4605	0,3345901	0,624719	473,0473	2,77082	0	1	830	240						No media	0	1024	768	0	0	835	205	533	0	Content		830	240	446622	3602731650
463	09:23:47.719	00:00:00.463	27	801,931	202,6277	0,5021053	0,6192205	468,9871	2,818456	0	868,3685	226,8293	0,3345179	0,6233941	472,9532	2,747327	0	1	835	215						No media	0	1024	768	0	0	835	205	533	0	Content		835	215	463251	3602748279
480	09:23:47.736	00:00:00.479	28	807,3505	192,9872	0,5019889	0,6186044	469,1781	2,780085	0	867,7653	217,9027	0,3344467	0,6228752	473,2296	2,765874	0	1	838	205						No media	0	1024	768	0	0	835	205	533	0	Content		838	205	479879	3602764907
497	09:23:47.753	00:00:00.496	29	799,6017	199,6803	0,5019771	0,6185401	469,1527	2,797446	0	858,2568	219,1474	0,3343074	0,6227862	472,9966	2,685544	0	1	829	209						No media	0	1024	768	0	0	835	205	533	0	Content		829	209	496632	3602781660
503	09:23:47.759																				MovieStart	128	0	0	Untertest4.avi
513	09:23:47.769	00:00:00.513	30	801,9345	196,9733	0,5019177	0,6186718	469,1451	2,756677	0	883,8617	216,1861	0,3341736	0,622895	472,8503	2,724615	0	1	843	207						Untertest4.avi	0	880	547	72	111	763	94	533	0	Content		771	96	513261	3602798289
530	09:23:47.786	00:00:00.529	31	802,5188	199,0492	0,5019116	0,6190649	469,0187	2,763381	0	857,4655	222,3666	0,3340086	0,6232802	472,7704	2,722878	0	1	830	211						Untertest4.avi	0	880	547	72	111	763	94	533	0	Content		758	100	529890	3602814918
547	09:23:47.803	00:00:00.546	32	801,6929	189,2837	0,5019198	0,6192102	469,0424	2,733702	0	858,2017	227,6129	0,3339777	0,6233206	472,736	2,739386	0	1	830	208						Untertest4.avi	0	880	547	72	111	763	94	533	0	Content		758	97	546517	3602831545
563	09:23:47.819	00:00:00.563	33	808,1498	199,2716	0,5020058	0,6189225	468,8335	2,742266	0	855,9114	212,745	0,3339764	0,6230323	472,6952	2,701971	0	1	832	206						Untertest4.avi	0	880	547	72	111	763	94	533	0	Content		760	95	563271	3602848299
580	09:23:47.836	00:00:00.579	34	812,1722	184,5318	0,502102	0,618695	469,1187	2,777639	0	866,9033	198,1469	0,3340677	0,622613	472,8938	2,651399	0	1	840	191						Untertest4.avi	0	880	547	72	111	763	94	533	0	Content		768	80	579900	3602864928
597	09:23:47.853	00:00:00.596	35	819,8158	182,7798	0,5020524	0,6185952	469,1383	2,838744	0	894,484	226,891	0,334004	0,6224757	472,8033	2,72467	0	1	857	205						Untertest4.avi	0	880	547	72	111	763	94	533	0	Content		785	94	596529	3602881557
613	09:23:47.869	00:00:00.613	36	815,7971	191,5117	0,5019333	0,618603	469,1282	2,80053	0	866,6756	224,2547	0,3338888	0,622503	472,6597	2,719697	0	1	841	208						Untertest4.avi	0	880	547	72	111	763	94	533	0	Content		769	97	613158	3602898186
630	09:23:47.886	00:00:00.629	37	806,7451	196,3728	0,5017983	0,6186852	468,9473	2,876644	0	898,6608	211,5213	0,3336683	0,6226803	472,3887	2,744702	0	1	853	204						Untertest4.avi	0	880	547	72	111	763	94	533	0	Content		781	93	629914	3602914942
647	09:23:47.903	00:00:00.646	38	795,4514	198,9488	0,5017068	0,6188542	469,1248	2,849286	0	859,3964	222,8064	0,3335526	0,6228179	472,4515	2,851963	0	1	827	211						Untertest4.avi	0	880	547	72	111	763	94	533	0	Content		755	100	646543	3602931571
663	09:23:47.919	00:00:00.663	39	799,5827	199,7656	0,5016914	0,6189565	468,8239	2,829033	0	863,4076	213,5701	0,3334701	0,6228225	472,4579	2,888217	0	1	831	207						Untertest4.avi	0	880	547	72	111	763	94	533	0	Content		759	96	663171	3602948199
680	09:23:47.936	00:00:00.679	40	805,8702	186,7575	0,5016614	0,6190211	468,8528	2,86277	0	860,6981	218,22	0,3334327	0,6228285	472,4443	2,871584	0	1	833	202						Untertest4.avi	0	880	547	72	111	763	94	533	0	Content		761	91	679800	3602964828
697	09:23:47.953	00:00:00.696	41	807,9446	196,509	0,5016637	0,6190175	468,8472	2,936523	0	869,8099	224,1314	0,3334157	0,6228357	472,4745	2,911105	0	1	839	210						Untertest4.avi	0	880	547	72	111	763	94	533	0	Content		767	99	696554	3602981582
713	09:23:47.969	00:00:00.713	42	808,5853	188,903	0,5017019	0,6190552	468,9736	2,941878	0	862,2418	220,5184	0,3334132	0,6228955	472,4664	2,945506	0	1	835	205						Untertest4.avi	0	880	547	72	111	763	94	533	0	Content		763	94	713183	3602998211
730	09:23:47.986	00:00:00.729	43	807,5117	186,6677	0,5016576	0,6191947	468,868	2,936105	0	860,6144	222,5271	0,3333763	0,6230593	472,4687	3,01152	0	1	834	205						Untertest4.avi	0	880	547	72	111	763	94	533	0	Content		762	94	729811	3603014839
747	09:23:48.003	00:00:00.746	44	806,3716	187,2618	0,5016031	0,6193125	468,848	3,005057	0	863,8377	215,5937	0,3332749	0,6232191	472,2728	2,998019	0	1	835	201						Untertest4.avi	0	880	547	72	111	763	94	533	0	Content		763	90	746565	3603031593
763	09:23:48.019	00:00:00.763	45	814,0766	188,864	0,501507	0,6194277	469,0984	3,005532	0	866,9528	211,5737	0,3332121	0,6232957	472,3317	2,989648	0	1	841	200						Untertest4.avi	0	880	547	72	111	763	94	533	0	Content		769	89	763195	3603048223
780	09:23:48.036	00:00:00.779	46	817,1202	184,4486	0,5015545	0,6194556	468,865	3,039181	0	864,2859	215,6585	0,333198	0,6232929	472,3585	3,032729	0	1	841	200						Untertest4.avi	0	880	547	72	111	763	94	533	0	Content		769	89	779823	3603064851
796	09:23:48.052	00:00:00.796	47	809,743	192,0201	0,5015828	0,6195549	468,8461	3,108145	0	858,991	220,257	0,3332351	0,6232858	472,3204	3,046918	0	1	834	206						Untertest4.avi	0	880	547	72	111	763	94	533	0	Content		762	95	796453	3603081481
813	09:23:48.069	00:00:00.813	48	799,5796	192,9961	0,5016347	0,6197741	468,9611	3,05467	0	873,9325	222,9965	0,3333704	0,6234954	472,4649	3,113892	0	1	837	208						Untertest4.avi	0	880	547	72	111	763	94	533	0	Content		765	97	813209	3603098237
830	09:23:48.086	00:00:00.829	49	810,8203	190,714	0,5018905	0,6202056	468,9659	3,078978	0	866,1166	220,2551	0,3335831	0,6237317	472,2653	3,10889	0	1	838	205						Untertest4.avi	0	880	547	72	111	763	94	533	0	Content		766	94	829837	3603114865
846	09:23:48.102	00:00:00.846	50	813,7163	188,0618	0,5021206	0,6204256	468,7831	3,128583	0	861,3806	216,2309	0,3337257	0,6239322	472,2523	3,067027	0	1	838	202						Untertest4.avi	0	880	547	72	111	763	94	533	0	Content		766	91	846470	3603131498
863	09:23:48.119	00:00:00.863	51	815,1657	190,4435	0,5023053	0,6203595	469,1235	3,116221	0	864,6224	218,394	0,3338962	0,6239098	472,4898	3,11173	0	1	840	204						Untertest4.avi	0	880	547	72	111	763	94	533	0	Content		768	93	863098	3603148126
880	09:23:48.136	00:00:00.879	52	815,2506	189,2358	0,5023694	0,6203537	469,1748	3,14341	0	863,4913	215,2368	0,3340079	0,6239473	472,4158	3,100635	0	1	839	202						Untertest4.avi	0	880	547	72	111	763	94	533	0	Content		767	91	879850	3603164878
896	09:23:48.152	00:00:00.896	53	812,1051	195,3942	0,5023908	0,62042	469,1786	3,127663	0	857,8723	209,455	0,3339889	0,624058	472,5377	3,009279	0	1	835	202						Untertest4.avi	0	880	547	72	111	763	94	533	0	Content		763	91	896478	3603181506
913	09:23:48.169	00:00:00.913	54	811,282	186,3258	0,5024184	0,6206015	469,1524	3,102596	0	863,3333	215,7815	0,3340133	0,6241738	472,5811	3,038218	0	1	837	201						Untertest4.avi	0	880	547	72	111	763	94	533	0	Content		765	90	913108	3603198136
930	09:23:48.186	00:00:00.929	55	811,3968	190,9951	0,5024778	0,620974	469,1558	3,113724	0	862,6262	214,9011	0,3341455	0,6243537	472,4268	3,009377	0	1	837	203						Untertest4.avi	0	880	547	72	111	763	94	533	0	Content		765	92	929736	3603214764
946	09:23:48.202	00:00:00.946	56	803,3423	194,9731	0,5026578	0,6212882	468,9263	3,077285	0	860,5162	228,3537	0,3343454	0,6245219	472,7806	3,014933	0	1	832	212						Untertest4.avi	0	880	547	72	111	763	94	533	0	Content		760	101	946491	3603231519
963	09:23:48.219	00:00:00.963	57	755,2715	229,0052	0,503826	0,6225329	469,1998	3,090517	0	807,2276	272,6724	0,3355875	0,6256859	472,3887	3,019837	0	1	781	251						Untertest4.avi	0	880	547	72	111	763	94	533	0	Content		709	140	963118	3603248146
980	09:23:48.236	00:00:00.979	58	713,2586	289,7678	0,5051185	0,6241066	469,175	3,075649	0	765,1056	320,0669	0,3370558	0,6270381	472,7517	2,945293	0	2	739	305						Untertest4.avi	0	880	547	72	111	589	294	267	0	Content		667	194	979749	3603264777
996	09:23:48.252	00:00:00.996	59	672,8981	322,4918	0,5059211	0,6252332	469,325	3,051204	0	718,6236	355,8498	0,3379104	0,6281869	472,5478	2,963137	0	2	696	339						Untertest4.avi	0	880	547	72	111	589	294	267	0	Content		624	228	996378	3603281406
1013	09:23:48.269	00:00:01.013	60	632,9559	372,4383	0,5062549	0,626556	469,4198	3,051241	0	695,7338	400,3412	0,3386587	0,6292651	473,0262	2,982825	0	2	664	386						Untertest4.avi	0	880	547	72	111	589	294	267	0	Content		592	275	1013131	3603298159
1030	09:23:48.286	00:00:01.029	61	622,0414	400,3915	0,5063019	0,6276026	469,4414	3,076401	0	690,3599	417,4028	0,3387772	0,6302302	473,2259	2,933644	0	2	656	409						Untertest4.avi	0	880	547	72	111	589	294	267	0	Content		584	298	1029762	3603314790
1046	09:23:48.302	00:00:01.046	62	628,452	390,5507	0,5063947	0,6281564	469,1835	3,059838	0	679,235	423,0566	0,3387971	0,6307683	473,0153	2,905104	0	2	654	407						Untertest4.avi	0	880	547	72	111	589	294	267	0	Content		582	296	1046390	3603331418
1063	09:23:48.319	00:00:01.063	63	629,0606	386,7372	0,5065356	0,6282985	469,1767	2,995125	0	681,9825	424,9937	0,3387554	0,6308548	473,0902	2,944239	0	2	656	406						Untertest4.avi	0	880	547	72	111	589	294	267	0	Content		584	295	1063142	3603348170
1080	09:23:48.336	00:00:01.079	64	631,1205	397,6709	0,5066427	0,6282263	469,153	3,056234	0	683,4022	432,4185	0,3387408	0,630744	473,097	2,963412	0	2	657	415						Untertest4.avi	0	880	547	72	111	589	294	267	0	Content		585	304	1079772	3603364800
1096	09:23:48.352	00:00:01.096	65	635,4429	389,7377	0,5068007	0,6281801	469,0475	2,985575	0	686,7887	420,8484	0,3387206	0,630725	473,118	2,911254	0	2	661	405						Untertest4.avi	0	880	547	72	111	589	294	267	0	Content		589	294	1096400	3603381428
1113	09:23:48.369	00:00:01.113	66	629,8085	394,0906	0,5068298	0,6284053	469,0308	2,924381	0	674,0339	421,6945	0,3386766	0,6309063	473,1227	2,912576	0	2	652	408						Untertest4.avi	0	880	547	72	111	589	294	267	0	Content		580	297	1113028	3603398056
1130	09:23:48.386	00:00:01.129	67	637,9613	395,2852	0,5067959	0,6288874	469,0163	2,908769	0	689,9665	394,8293	0,3385902	0,6313868	473,1474	2,746549	0	2	664	395						Untertest4.avi	0	880	547	72	111	589	294	267	0	Content		592	284	1129783	3603414811
1146	09:23:48.402	00:00:01.146	68	641,427	405,3954	0,5067448	0,62949	469,114	3,017303	0	695,2062	420,0281	0,3384893	0,631909	473,1675	2,894325	0	2	668	413						Untertest4.avi	0	880	547	72	111	589	294	267	0	Content		596	302	1146411	3603431439
1163	09:23:48.419	00:00:01.163	69	636,8575	375,0957	0,5066253	0,6300014	469,4142	2,870595	0	688,1136	414,3191	0,3383112	0,6325492	473,2548	2,869904	0	2	662	395						Untertest4.avi	0	880	547	72	111	589	294	267	0	Content		590	284	1163040	3603448068
1180	09:23:48.436	00:00:01.179	70	628,5278	391,4135	0,5065366	0,6305068	469,5341	2,916637	0	683,6675	418,9908	0,3381808	0,6331516	473,2097	2,891106	0	2	656	405						Untertest4.avi	0	880	547	72	111	589	294	267	0	Content		584	294	1179793	3603464821
1196	09:23:48.452	00:00:01.196	71	632,4095	393,7258	0,5064572	0,6311312	469,6744	2,991577	0	690,3082	426,9883	0,3380902	0,6337236	473,2938	2,926398	0	2	661	410						Untertest4.avi	0	880	547	72	111	589	294	267	0	Content		589	299	1196424	3603481452
1213	09:23:48.469	00:00:01.213	72	633,5513	396,6513	0,5064689	0,631986	469,7476	2,960551	0	692,8405	414,5413	0,3380917	0,634456	473,3847	2,873421	0	2	663	406						Untertest4.avi	0	880	547	72	111	589	294	267	0	Content		591	295	1213051	3603498079
1230	09:23:48.486	00:00:01.229	73	631,7965	382,2721	0,5064985	0,6331242	469,7201	2,870425	0	679,9709	419,6547	0,3380746	0,635354	473,1329	2,960854	0	2	656	401						Untertest4.avi	0	880	547	72	111	589	294	267	0	Content		584	290	1229680	3603514708
1246	09:23:48.502	00:00:01.246	74	623,0429	375,4377	0,506505	0,6342126	470,1886	2,888084	0	682,0954	404,2288	0,3381057	0,6363112	473,1815	2,826984	0	3	653	390						Untertest4.avi	0	880	547	72	111	689	328	100	0	Content		581	279	1246431	3603531459
1263	09:23:48.519	00:00:01.263	75	633,3501	380,821	0,5065612	0,6352596	470,1937	2,918355	0	692,5428	420,6371	0,3381773	0,6370633	473,5764	2,945795	0	3	663	401						Untertest4.avi	0	880	547	72	111	689	328	100	0	Content		591	290	1263062	3603548090
1280	09:23:48.536	00:00:01.279	76	718,0999	400,0324	0,5054785	0,6368493	470,1679	3,049288	0	747,7025	438,3126	0,3374634	0,6384891	473,8997	2,921202	0	3	733	419						Untertest4.avi	0	880	547	72	111	689	328	100	0	Content		661	308	1279689	3603564717
1296	09:23:48.552	00:00:01.296	77	759,2901	437,5661	0,5033332	0,6390224	470,6523	3,039186	0	818,1708	480,5324	0,3360698	0,6400649	474,1909	3,034028	0	3	789	459						Untertest4.avi	0	880	547	72	111	689	328	100	0	Content		717	348	1296320	3603581348
1313	09:23:48.569	00:00:01.312	78	866,0551	465,1596	0,501407	0,6414461	470,7541	2,935735	0	905,3551	503,7538	0,3348522	0,6414992	474,8065	3,058583	0	3	886	484						Untertest4.avi	0	880	547	72	111	689	328	100	0	Content		814	373	1312699	3603597727
1329	09:23:48.585	00:00:01.329	79	906,5384	487,3241	0,5007333	0,6433761	471,069	3,014705	0	988,7525	523,8058	0,3333375	0,6423044	475,2818	2,925966	0	3	948	506						Untertest4.avi	0	880	547	72	111	689	328	100	0	Content		876	395	1329321	3603614349
1346	09:23:48.602	00:00:01.346	80	-1024	-768	-1	-1	-1	-1	4	-1024	-768	-1	-1	-1	-1	4		0	0						Untertest4.avi	0	880	547	72	111				0	Content		-72	-111	1346069	3603631097
1363	09:23:48.619	00:00:01.362	81	-1024	-768	-1	-1	-1	-1	4	-1024	-768	-1	-1	-1	-1	4		0	0						Untertest4.avi	0	880	547	72	111				0	Content		-72	-111	1362690	3603647718
1379	09:23:48.635	00:00:01.379	82	-1024	-768	-1	-1	-1	-1	4	-1024	-768	-1	-1	-1	-1	4		0	0						Untertest4.avi	0	880	547	72	111				0	Content		-72	-111	1379317	3603664345
1396	09:23:48.652	00:00:01.396	83	-1024	-768	-1	-1	-1	-1	4	-1024	-768	-1	-1	-1	-1	4		0	0						Untertest4.avi	0	880	547	72	111				0	Content		-72	-111	1396058	3603681086
1413	09:23:48.669	00:00:01.412	84	-1024	-768	-1	-1	-1	-1	4	-1024	-768	-1	-1	-1	-1	4		0	0						Untertest4.avi	0	880	547	72	111				0	Content		-72	-111	1412680	3603697708
1429	09:23:48.685	00:00:01.429	85	-1024	-768	-1	-1	-1	-1	4	-1024	-768	-1	-1	-1	-1	4		0	0						Untertest4.avi	0	880	547	72	111				0	Content		-72	-111	1429301	3603714329
1446	09:23:48.702	00:00:01.446	86	-1024	-768	-1	-1	-1	-1	4	-1024	-768	-1	-1	-1	-1	4		0	0						Untertest4.avi	0	880	547	72	111				0	Content		-72	-111	1446048	3603731076
1463	09:23:48.719	00:00:01.462	87	-1024	-768	-1	-1	-1	-1	4	-1024	-768	-1	-1	-1	-1	4		0	0						Untertest4.avi	0	880	547	72	111				0	Content		-72	-111	1462670	3603747698
1479	09:23:48.735	00:00:01.479	88	-1024	-768	-1	-1	-1	-1	4	-1024	-768	-1	-1	-1	-1	4		0	0						Untertest4.avi	0	880	547	72	111				0	Content		-72	-111	1479291	3603764319
1496	09:23:48.752	00:00:01.495	89	-1024	-768	-1	-1	-1	-1	4	-1024	-768	-1	-1	-1	-1	4		0	0						Untertest4.avi	0	880	547	72	111				0	Content		-72	-111	1495914	3603780942
1513	09:23:48.769	00:00:01.512	90	-1024	-768	-1	-1	-1	-1	4	-1024	-768	-1	-1	-1	-1	4		0	0						Untertest4.avi	0	880	547	72	111				0	Content		-72	-111	1512661	3603797689
1529	09:23:48.785	00:00:01.529	91	-1024	-768	-1	-1	-1	-1	4	-1024	-768	-1	-1	-1	-1	4		0	0						Untertest4.avi	0	880	547	72	111				0	Content		-72	-111	1529288	3603814316
1546	09:23:48.802	00:00:01.545	92	1518,731	485,7648	0,4932705	0,657725	472,167	3,105716	0	1372,002	569,8286	0,3167684	0,6527181	395,558	2,502684	0	4	1445	528						Untertest4.avi	0	880	547	72	111	1392	387	117	0	Content		1373	417	1545908	3603830936
1563	09:23:48.819	00:00:01.562	93	1442,524	457,8978	0,4933318	0,6586333	472,167	3,527077	0	-1024	-768	-1	-1	-1	-1	4	4	1443	458						Untertest4.avi	0	880	547	72	111	1392	387	117	0	Content		1371	347	1562658	3603847686
1579	09:23:48.835	00:00:01.579	94	1482,431	477,1535	0,4936787	0,6591368	472,167	3,214692	0	-1024	-768	-1	-1	-1	-1	4	4	1482	477						Untertest4.avi	0	880	547	72	111	1392	387	117	0	Content		1410	366	1579029	3603864057
1596	09:23:48.852	00:00:01.596	95	1446,482	490,1772	0,4919935	0,6596944	465,1134	3,121053	0	-1024	-768	-1	-1	-1	-1	4	4	1446	490						Untertest4.avi	0	880	547	72	111	1392	387	117	0	Content		1374	379	1596222	3603881250
1613	09:23:48.869	00:00:01.612	96	1478,717	496,4476	0,4929595	0,6604143	467,5812	3,050665	0	-1024	-768	-1	-1	-1	-1	4	4	1479	496						Untertest4.avi	0	880	547	72	111	1392	387	117	0	Content		1407	385	1612965	3603897993
1630	09:23:48.886	00:00:01.629	97	1452,592	500,0943	0,4933494	0,6614242	468,0708	3,12222	0	-1024	-768	-1	-1	-1	-1	4	4	1453	500						Untertest4.avi	0	880	547	72	111	1392	387	117	0	Content		1381	389	1629590	3603914618
1646	09:23:48.902	00:00:01.645	98	1474,94	515,0268	0,4941069	0,6622178	469,6141	3,181079	0	-1024	-768	-1	-1	-1	-1	4	4	1475	515						Untertest4.avi	0	880	547	72	111	1392	387	117	0	Content		1403	404	1645890	3603930918
1663	09:23:48.919	00:00:01.662	99	-1024	-768	-1	-1	-1	-1	4	-1024	-768	-1	-1	-1	-1	4	5	0	0						Untertest4.avi	0	880	547	72	111	1337	431	117	0	Content		-72	-111	1662511	3603947539
1679	09:23:48.935	00:00:01.679	100	1473,926	507,925	0,4952165	0,6641058	471,1774	3,179049	0	1364,63	576,3777	0,3172814	0,658882	390,1646	2,602511	0	5	1419	542						Untertest4.avi	0	880	547	72	111	1337	431	117	0	Content		1347	431	1679124	3603964152
1696	09:23:48.952	00:00:01.696	101	1456,38	509,797	0,4943285	0,665199	466,5085	3,097908	0	1357,504	581,3814	0,3176803	0,6597614	390,7343	2,588786	0	5	1407	546						Untertest4.avi	0	880	547	72	111	1337	431	117	0	Content		1335	435	1696075	3603981103
1712	09:23:48.968	00:00:01.712	102	-1024	-768	-1	-1	-1	-1	4	-1024	-768	-1	-1	-1	-1	4	5	0	0						Untertest4.avi	0	880	547	72	111	1337	431	117	0	Content		-72	-111	1712378	3603997406
1729	09:23:48.985	00:00:01.729	103	1445,696	501,0283	0,494565	0,6670957	465,6001	3,223184	0	1364,698	582,1643	0,3183649	0,6618886	392,2574	2,591551	0	5	1405	542						Untertest4.avi	0	880	547	72	111	1337	431	117	0	Content		1333	431	1729245	3604014273
1746	09:23:49.002	00:00:01.745	104	1416,111	531,3101	0,4950912	0,6683525	467,5513	3,405955	0	1373,489	587,044	0,3189726	0,6634004	394,653	2,677815	0	5	1395	559						Untertest4.avi	0	880	547	72	111	1337	431	117	0	Content		1323	448	1745870	3604030898
1763	09:23:49.019	00:00:01.762	105	1443,026	520,4377	0,4941742	0,6696501	465,3481	3,291395	0	1391,625	566,3284	0,3203457	0,6655362	402,9733	2,726502	0	5	1417	543						Untertest4.avi	0	880	547	72	111	1337	431	117	0	Content		1345	432	1762615	3604047643
1779	09:23:49.035	00:00:01.779	106	1349,697	537,5573	0,4717762	0,6710769	388,393	2,760593	0	1473,408	540,6273	0,3198432	0,6672162	402,9733	2,66546	0	6	1412	539						Untertest4.avi	0	880	547	72	111	1453	428	133	0	Content		1340	428	1779237	3604064265
1796	09:23:49.052	00:00:01.795	107	-1024	-768	-1	-1	-1	-1	4	1534,845	534,3123	0,3196956	0,669276	402,9733	2,689034	0	6	1535	534						Untertest4.avi	0	880	547	72	111	1453	428	133	0	Content		1463	423	1795860	3604080888
1813	09:23:49.069	00:00:01.812	108	-1024	-768	-1	-1	-1	-1	4	1531,235	538,2672	0,3199223	0,6716611	402,9733	2,734664	0	6	1531	538						Untertest4.avi	0	880	547	72	111	1453	428	133	0	Content		1459	427	1812619	3604097647
1829	09:23:49.085	00:00:01.829	109	-1024	-768	-1	-1	-1	-1	4	1525,408	537,9499	0,320155	0,6740403	402,9733	2,707812	0	6	1525	538						Untertest4.avi	0	880	547	72	111	1453	428	133	0	Content		1453	427	1829234	3604114262
1846	09:23:49.102	00:00:01.845	110	-1024	-768	-1	-1	-1	-1	4	1528,816	539,7626	0,3203484	0,6760367	402,9733	2,737658	0	6	1529	540						Untertest4.avi	0	880	547	72	111	1453	428	133	0	Content		1457	429	1845856	3604130884
1862	09:23:49.118	00:00:01.862	111	-1024	-768	-1	-1	-1	-1	4	1527,396	539,1708	0,3206195	0,6776375	402,9733	2,777825	0	6	1527	539						Untertest4.avi	0	880	547	72	111	1453	428	133	0	Content		1455	428	1862477	3604147505
1879	09:23:49.135	00:00:01.879	112	1401,886	530,5591	0,4725814	0,6813917	389,0198	2,773768	0	1523,756	534,3779	0,3208362	0,6790728	402,9733	2,778319	0	6	1463	532						Untertest4.avi	0	880	547	72	111	1453	428	133	0	Content		1391	421	1879232	3604164260
1896	09:23:49.152	00:00:01.895	113	-1024	-768	-1	-1	-1	-1	4	1521,378	539,7025	0,3209721	0,6803725	402,9733	2,837047	0	6	1521	540						Untertest4.avi	0	880	547	72	111	1453	428	133	0	Content		1449	429	1895849	3604180877
1912	09:23:49.168	00:00:01.912	114	-1024	-768	-1	-1	-1	-1	4	1524,232	541,094	0,3210858	0,6810355	402,9733	2,823412	0	7	1524	541						Untertest4.avi	0	880	547	72	111	1404	437	133	0	Content		1452	430	1912346	3604197374
1929	09:23:49.185	00:00:01.929	115	-1024	-768	-1	-1	-1	-1	4	1476,845	544,665	0,3184859	0,6816281	389,0198	2,766836	0	7	1477	545						Untertest4.avi	0	880	547	72	111	1404	437	133	0	Content		1405	434	1929220	3604214248
1946	09:23:49.202	00:00:01.945	116	-1024	-768	-1	-1	-1	-1	4	1489,386	547,959	0,3186921	0,6820881	389,0198	2,752047	0	7	1489	548						Untertest4.avi	0	880	547	72	111	1404	437	133	0	Content		1417	437	1945842	3604230870
1962	09:23:49.218	00:00:01.962	117	-1024	-768	-1	-1	-1	-1	4	1476,435	544,7469	0,318893	0,6825261	389,0198	2,778927	0	7	1476	545						Untertest4.avi	0	880	547	72	111	1404	437	133	0	Content		1404	434	1962465	3604247493
1979	09:23:49.235	00:00:01.979	118	-1024	-768	-1	-1	-1	-1	4	1470,153	549,4647	0,3189634	0,6825795	389,0198	2,736409	0	7	1470	549						Untertest4.avi	0	880	547	72	111	1404	437	133	0	Content		1398	438	1979209	3604264237
1996	09:23:49.252	00:00:01.995	119	-1024	-768	-1	-1	-1	-1	4	1470,927	554,0161	0,3190215	0,682367	389,0198	2,751473	0	7	1471	554						Untertest4.avi	0	880	547	72	111	1404	437	133	0	Content		1399	443	1995835	3604280863
2012	09:23:49.268	00:00:02.012	120	-1024	-768	-1	-1	-1	-1	4	1482,013	546,181	0,3190915	0,6820302	389,0198	2,800598	0	7	1482	546						Untertest4.avi	0	880	547	72	111	1404	437	133	0	Content		1410	435	2012329	3604297357
2029	09:23:49.285	00:00:02.029	121	-1024	-768	-1	-1	-1	-1	4	1473,107	551,3575	0,3191603	0,6813692	389,0198	2,76211	0	7	1473	551						Untertest4.avi	0	880	547	72	111	1404	437	133	0	Content		1401	440	2029274	3604314302
2045	09:23:49.301	00:00:02.045	122	-1024	-768	-1	-1	-1	-1	4	-1024	-768	-1	-1	-1	-1	4	8	0	0						Untertest4.avi	0	880	547	72	111	1770	317	117	0	Content		-72	-111	2045450	3604330478
2063	09:23:49.319	00:00:02.062	123	-1024	-768	-1	-1	-1	-1	4	-1024	-768	-1	-1	-1	-1	4	8	0	0						Untertest4.avi	0	880	547	72	111	1770	317	117	0	Content		-72	-111	2062644	3604347672
2079	09:23:49.335	00:00:02.079	124	-1024	-768	-1	-1	-1	-1	4	1875,006	402,9898	0,3371485	0,6776791	488,0892	3,544991	0	8	1875	403						Untertest4.avi	0	880	547	72	111	1770	317	117	0	Content		1803	292	2079266	3604364294
2096	09:23:49.352	00:00:02.096	125	-1024	-768	-1	-1	-1	-1	4	1841,605	413,1701	0,3375441	0,6755673	487,3796	3,532543	0	8	1842	413						Untertest4.avi	0	880	547	72	111	1770	317	117	0	Content		1770	302	2096012	3604381040
2112	09:23:49.368	00:00:02.112	126	-1024	-768	-1	-1	-1	-1	4	1794,457	447,6214	0,3378689	0,6734241	487,3796	3,461421	0	8	1794	448						Untertest4.avi	0	880	547	72	111	1770	317	117	0	Content		1722	337	2112064	3604397092
2129	09:23:49.385	00:00:02.129	127	-1024	-768	-1	-1	-1	-1	4	1875,642	416,9636	0,3384473	0,6730363	488,5443	3,571177	0	8	1876	417						Untertest4.avi	0	880	547	72	111	1770	317	117	0	Content		1804	306	2129132	3604414160
2146	09:23:49.402	00:00:02.145	128	-1024	-768	-1	-1	-1	-1	4	1859,048	428,4738	0,3387033	0,6721076	488,6144	3,551289	0	8	1859	428						Untertest4.avi	0	880	547	72	111	1770	317	117	0	Content		1787	317	2145936	3604430964
2163	09:23:49.419	00:00:02.162	129	-1024	-768	-1	-1	-1	-1	4	1796,312	456,4892	0,3388391	0,670514	488,6144	3,508887	0	9	1796	456						Untertest4.avi	0	880	547	72	111	1724	343	133	0	Content		1724	345	2162568	3604447596
2179	09:23:49.435	00:00:02.178	130	-1024	-768	-1	-1	-1	-1	4	1794,22	454,4295	0,3389807	0,6697027	488,6144	3,487285	0	9	1794	454						Untertest4.avi	0	880	547	72	111	1724	343	133	0	Content		1722	343	2178804	3604463832
2196	09:23:49.452	00:00:02.195	131	-1024	-768	-1	-1	-1	-1	4	1796,404	455,0067	0,3390775	0,6689055	488,6144	3,521543	0	9	1796	455						Untertest4.avi	0	880	547	72	111	1724	343	133	0	Content		1724	344	2195871	3604480899
2212	09:23:49.468	00:00:02.212	132	-1024	-768	-1	-1	-1	-1	4	1836,51	426,1146	0,3392147	0,6688384	488,5621	3,575883	0	9	1837	426						Untertest4.avi	0	880	547	72	111	1724	343	133	0	Content		1765	315	2212493	3604497521
2229	09:23:49.485	00:00:02.228	133	-1024	-768	-1	-1	-1	-1	4	1791,702	465,5999	0,3392592	0,6668703	488,5621	3,500293	0	9	1792	466						Untertest4.avi	0	880	547	72	111	1724	343	133	0	Content		1720	355	2228989	3604514017
2245	09:23:49.501	00:00:02.245	134	-1024	-768	-1	-1	-1	-1	4	1854,934	426,6512	0,3394157	0,6664056	489,1755	3,654765	0	9	1855	427						Untertest4.avi	0	880	547	72	111	1724	343	133	0	Content		1783	316	2245419	3604530447
2262	09:23:49.518	00:00:02.262	135	-1024	-768	-1	-1	-1	-1	4	1809,572	445,8212	0,3392064	0,6648396	489,0877	3,599983	0	9	1810	446						Untertest4.avi	0	880	547	72	111	1724	343	133	0	Content		1738	335	2262416	3604547444
2279	09:23:49.535	00:00:02.278	136	-1024	-768	-1	-1	-1	-1	4	1791,33	448,7989	0,3392489	0,6637542	489,2263	3,650779	0	9	1791	449						Untertest4.avi	0	880	547	72	111	1724	343	133	0	Content		1719	338	2278787	3604563815
2295	09:23:49.551	00:00:02.295	137	-1024	-768	-1	-1	-1	-1	4	1803,338	456,7488	0,339314	0,6627722	489,2572	3,646978	0	10	1803	457						Untertest4.avi	0	880	547	72	111	1374	364	233	0	Content		1731	346	2295286	3604580314
2312	09:23:49.568	00:00:02.311	138	1335,255	530,2814	0,4765089	0,6606848	388,9443	3,146681	0	1664,539	417,7507	0,3398074	0,6611155	485,7676	3,623435	0	10	1500	474						Untertest4.avi	0	880	547	72	111	1374	364	233	0	Content		1428	363	2311908	3604596936
2329	09:23:49.585	00:00:02.329	139	1392,836	489,4227	0,4844343	0,6581873	414,4639	3,351687	0	1442,835	483,3469	0,3598349	0,6588858	431,2057	3,258681	0	10	1418	486						Untertest4.avi	0	880	547	72	111	1374	364	233	0	Content		1346	375	2329156	3604614184
2346	09:23:49.602	00:00:02.345	140	1403,476	484,6517	0,4853961	0,656993	417,1212	3,383146	0	-1024	-768	-1	-1	-1	-1	4	10	1403	485						Untertest4.avi	0	880	547	72	111	1374	364	233	0	Content		1331	374	2345777	3604630805
2362	09:23:49.618	00:00:02.362	141	1411,685	480,4055	0,4876392	0,6557114	424,8816	3,408709	0	-1024	-768	-1	-1	-1	-1	4	10	1412	480						Untertest4.avi	0	880	547	72	111	1374	364	233	0	Content		1340	369	2362397	3604647425
2379	09:23:49.635	00:00:02.378	142	1413,995	473,0129	0,4899354	0,6546966	433,2085	3,541925	0	-1024	-768	-1	-1	-1	-1	4	10	1414	473						Untertest4.avi	0	880	547	72	111	1374	364	233	0	Content		1342	362	2378649	3604663677
2396	09:23:49.652	00:00:02.395	143	1426,233	463,5314	0,4916752	0,6540038	439,709	3,626986	0	1500,87	486,3278	0,3322409	0,6547962	433,8619	3,397015	0	10	1464	475						Untertest4.avi	0	880	547	72	111	1374	364	233	0	Content		1392	364	2395569	3604680597
2412	09:23:49.668	00:00:02.411	144	1445,045	454,9409	0,493091	0,6537119	445,4666	3,633889	0	1477,254	491,4369	0,331714	0,6545578	431,2412	3,345137	0	10	1461	473						Untertest4.avi	0	880	547	72	111	1374	364	233	0	Content		1389	362	2411896	3604696924
2429	09:23:49.685	00:00:02.428	145	1425,17	462,829	0,4931926	0,6534538	446,3331	3,694004	0	1489,822	491,056	0,3319533	0,6544533	432,9903	3,389564	0	10	1457	477						Untertest4.avi	0	880	547	72	111	1374	364	233	0	Content		1385	366	2428768	3604713796
2445	09:23:49.701	00:00:02.445	146	1437,659	452,9832	0,493692	0,6532993	448,6158	3,674233	0	1485,564	488,9514	0,3315465	0,654631	431,175	3,368451	0	10	1462	471						Untertest4.avi	0	880	547	72	111	1374	364	233	0	Content		1390	360	2445267	3604730295
2462	09:23:49.718	00:00:02.462	147	1447,89	459,6127	0,495072	0,6531628	454,0927	3,733231	0	1454,063	491,888	0,3303801	0,6547887	424,7011	3,350073	0	10	1451	476						Untertest4.avi	0	880	547	72	111	1374	364	233	0	Content		1379	365	2462015	3604747043
2479	09:23:49.735	00:00:02.478	148	1439,527	458,114	0,4949664	0,6533039	453,5687	3,723022	0	1430,866	503,8816	0,3293143	0,6552231	418,7904	3,3135	0	10	1435	481						Untertest4.avi	0	880	547	72	111	1374	364	233	0	Content		1363	370	2478641	3604763669
2495	09:23:49.751	00:00:02.495	149	1460,844	443,7964	0,4970294	0,6536489	461,4522	3,810618	0	1430,208	510,762	0,3287132	0,6558224	415,3988	3,326378	0	10	1446	477						Untertest4.avi	0	880	547	72	111	1374	364	233	0	Content		1374	366	2495262	3604780290
2512	09:23:49.768	00:00:02.511	150	1439,406	418,9166	0,5018088	0,6539477	480,5174	3,863044	0	1348,848	529,7093	0,3252833	0,6565157	395,7307	3,149657	0	10	1394	474						Untertest4.avi	0	880	547	72	111	1374	364	233	0	Content		1322	363	2511884	3604796912
2529	09:23:49.785	00:00:02.528	151	1258,283	436,0837	0,504162	0,6516445	479,0484	3,952753	0	1381,706	450,7546	0,3431541	0,6544853	485,6537	3,876719	0	11	1320	443						Untertest4.avi	0	880	547	72	111	1071	344	233	0	Content		1248	332	2528629	3604813657
2545	09:23:49.801	00:00:02.545	152	1176,162	427,0938	0,5093424	0,6506344	489,3626	4,118383	0	1240,375	453,3234	0,3458144	0,6544787	488,3442	3,929927	0	11	1208	440						Untertest4.avi	0	880	547	72	111	1071	344	233	0	Content		1136	329	2545256	3604830284
2562	09:23:49.818	00:00:02.562	153	1098,288	444,0802	0,5075305	0,6508312	479,0838	3,992923	0	-1024	-768	-1	-1	-1	-1	4	11	1098	444						Untertest4.avi	0	880	547	72	111	1071	344	233	0	Content		1026	333	2562003	3604847031
2578	09:23:49.834	00:00:02.578	154	1088,457	442,5546	0,5073117	0,6506911	479,2517	4,056735	0	1212,704	462,3275	0,3470798	0,6542801	494,0908	3,959888	0	11	1151	452						Untertest4.avi	0	880	547	72	111	1071	344	233	0	Content		1079	341	2578377	3604863405
2595	09:23:49.851	00:00:02.595	155	1121,665	447,4344	0,5072387	0,6504599	479,2517	4,029566	0	1206,99	460,0418	0,3465589	0,6542426	491,7165	3,978344	0	11	1164	454						Untertest4.avi	0	880	547	72	111	1071	344	233	0	Content		1092	343	2595376	3604880404
2612	09:23:49.868	00:00:02.611	156	1078,279	451,8645	0,5071344	0,650562	479,2233	4,096823	0	1208,516	461,8914	0,3463943	0,6540314	492,4284	3,914635	0	11	1143	457						Untertest4.avi	0	880	547	72	111	1071	344	233	0	Content		1071	346	2611749	3604896777
2629	09:23:49.885	00:00:02.628	157	1089,62	451,4034	0,506919	0,6506111	479,3401	4,069201	0	1196,563	470,2429	0,3454608	0,6540351	488,5657	3,920229	0	11	1143	461						Untertest4.avi	0	880	547	72	111	1071	344	233	0	Content		1071	350	2628737	3604913765
2645	09:23:49.901	00:00:02.645	158	1085,305	443,9503	0,5066391	0,6511509	479,3751	4,046597	0	1188,288	463,597	0,3455091	0,6546721	490,9233	3,98847	0	11	1137	454						Untertest4.avi	0	880	547	72	111	1071	344	233	0	Content		1065	343	2645362	3604930390
2662	09:23:49.918	00:00:02.661	159	1087,905	457,0511	0,5063803	0,6520436	479,4877	4,138474	0	1198,004	466,2097	0,3453625	0,6556646	492,0149	3,967221	0	11	1143	462						Untertest4.avi	0	880	547	72	111	1071	344	233	0	Content		1071	351	2661990	3604947018
2678	09:23:49.934	00:00:02.678	160	1103,699	445,6283	0,50599	0,6531161	479,3547	4,048267	0	1192,212	461,7163	0,3453501	0,6570416	494,4367	4,047859	0	11	1148	454						Untertest4.avi	0	880	547	72	111	1071	344	233	0	Content		1076	343	2678363	3604963391
2695	09:23:49.951	00:00:02.695	161	1089,214	456,3264	0,5055748	0,6541307	479,4928	4,101376	0	1183,446	469,6301	0,3442533	0,6581567	489,7383	3,984335	0	11	1136	463						Untertest4.avi	0	880	547	72	111	1071	344	233	0	Content		1064	352	2695359	3604980387
2712	09:23:49.968	00:00:02.711	162	1091,12	448,0508	0,5052434	0,6549653	479,6337	4,040348	0	1198,244	467,4534	0,3436475	0,6594265	488,5408	3,992953	0	11	1145	458						Untertest4.avi	0	880	547	72	111	1071	344	233	0	Content		1073	347	2711972	3604997000
2729	09:23:49.985	00:00:02.728	163	1064,835	457,4956	0,5049852	0,6561352	479,6337	4,033246	0	1174,196	475,629	0,3432878	0,660502	488,5309	3,801831	0	11	1120	467						Untertest4.avi	0	880	547	72	111	1071	344	233	0	Content		1048	356	2728645	3605013673
2745	09:23:50.001	00:00:02.744	164	1040,938	453,617	0,5047593	0,6571275	479,6337	4,13028	0	1168,443	483,2335	0,34303	0,6618252	488,5308	3,789614	0	11	1105	468						Untertest4.avi	0	880	547	72	111	1071	344	233	0	Content		1033	357	2744893	3605029921
2762	09:23:50.018	00:00:02.762	165	-1024	-768	-1	-1	-1	-1	4	-1024	-768	-1	-1	-1	-1	4		0	0						Untertest4.avi	0	880	547	72	111				0	Content		-72	-111	2762019	3605047047
2779	09:23:50.035	00:00:02.778	166	-1024	-768	-1	-1	-1	-1	4	-1024	-768	-1	-1	-1	-1	4		0	0						Untertest4.avi	0	880	547	72	111				0	Content		-72	-111	2778642	3605063670
2795	09:23:50.051	00:00:02.795	167	-1024	-768	-1	-1	-1	-1	4	-1024	-768	-1	-1	-1	-1	4		0	0						Untertest4.avi	0	880	547	72	111				0	Content		-72	-111	2795308	3605080336
2812	09:23:50.068	00:00:02.811	168	-1024	-768	-1	-1	-1	-1	4	-1024	-768	-1	-1	-1	-1	4		0	0						Untertest4.avi	0	880	547	72	111				0	Content		-72	-111	2811721	3605096749
2828	09:23:50.084	00:00:02.828	169	-1024	-768	-1	-1	-1	-1	4	-1024	-768	-1	-1	-1	-1	4		0	0						Untertest4.avi	0	880	547	72	111				0	Content		-72	-111	2828387	3605113415
2845	09:23:50.101	00:00:02.845	170	-1024	-768	-1	-1	-1	-1	4	-1024	-768	-1	-1	-1	-1	4		0	0						Untertest4.avi	0	880	547	72	111				0	Content		-72	-111	2845134	3605130162
2862	09:23:50.118	00:00:02.861	171	-1024	-768	-1	-1	-1	-1	4	-1024	-768	-1	-1	-1	-1	4		0	0						Untertest4.avi	0	880	547	72	111				0	Content		-72	-111	2861800	3605146828
2879	09:23:50.135	00:00:02.878	172	-1024	-768	-1	-1	-1	-1	4	-1024	-768	-1	-1	-1	-1	4		0	0						Untertest4.avi	0	880	547	72	111				0	Content		-72	-111	2878624	3605163652
2895	09:23:50.151	00:00:02.894	173	-1024	-768	-1	-1	-1	-1	4	-1024	-768	-1	-1	-1	-1	4		0	0						Untertest4.avi	0	880	547	72	111				0	Content		-72	-111	2894878	3605179906
2912	09:23:50.168	00:00:02.911	174	-1024	-768	-1	-1	-1	-1	4	-1024	-768	-1	-1	-1	-1	4		0	0						Untertest4.avi	0	880	547	72	111				0	Content		-72	-111	2911567	3605196595
2928	09:23:50.184	00:00:02.928	175	-1024	-768	-1	-1	-1	-1	4	-1024	-768	-1	-1	-1	-1	4		0	0						Untertest4.avi	0	880	547	72	111				0	Content		-72	-111	2928233	3605213261
2945	09:23:50.201	00:00:02.945	176	-1024	-768	-1	-1	-1	-1	4	-1024	-768	-1	-1	-1	-1	4		0	0						Untertest4.avi	0	880	547	72	111				0	Content		-72	-111	2945003	3605230031
2962	09:23:50.218	00:00:02.961	177	-1024	-768	-1	-1	-1	-1	4	-1024	-768	-1	-1	-1	-1	4		0	0						Untertest4.avi	0	880	547	72	111				0	Content		-72	-111	2961621	3605246649
2978	09:23:50.234	00:00:02.978	178	-1024	-768	-1	-1	-1	-1	4	-1024	-768	-1	-1	-1	-1	4		0	0						Untertest4.avi	0	880	547	72	111				0	Content		-72	-111	2978287	3605263315
2995	09:23:50.251	00:00:02.994	179	-1024	-768	-1	-1	-1	-1	4	-1024	-768	-1	-1	-1	-1	4		0	0						Untertest4.avi	0	880	547	72	111				0	Content		-72	-111	2994985	3605280013
3012	09:23:50.268	00:00:03.011	180	-1024	-768	-1	-1	-1	-1	4	-1024	-768	-1	-1	-1	-1	4		0	0						Untertest4.avi	0	880	547	72	111				0	Content		-72	-111	3011606	3605296634
3028	09:23:50.284	00:00:03.028	181	-1024	-768	-1	-1	-1	-1	4	-1024	-768	-1	-1	-1	-1	4		0	0						Untertest4.avi	0	880	547	72	111				0	Content		-72	-111	3028232	3605313260
3045	09:23:50.301	00:00:03.045	182	-1024	-768	-1	-1	-1	-1	4	-1024	-768	-1	-1	-1	-1	4		0	0						Untertest4.avi	0	880	547	72	111				0	Content		-72	-111	3045354	3605330382
3062	09:23:50.318	00:00:03.061	183	-1024	-768	-1	-1	-1	-1	4	-1024	-768	-1	-1	-1	-1	4		0	0						Untertest4.avi	0	880	547	72	111				0	Content		-72	-111	3061724	3605346752
3078	09:23:50.334	00:00:03.078	184	-1024	-768	-1	-1	-1	-1	4	-1024	-768	-1	-1	-1	-1	4		0	0						Untertest4.avi	0	880	547	72	111				0	Content		-72	-111	3078481	3605363509
3095	09:23:50.351	00:00:03.095	185	-1024	-768	-1	-1	-1	-1	4	-1024	-768	-1	-1	-1	-1	4		0	0						Untertest4.avi	0	880	547	72	111				0	Content		-72	-111	3095091	3605380119
3112	09:23:50.368	00:00:03.111	186	-1024	-768	-1	-1	-1	-1	4	-1024	-768	-1	-1	-1	-1	4		0	0						Untertest4.avi	0	880	547	72	111				0	Content		-72	-111	3111837	3605396865
3128	09:23:50.384	00:00:03.128	187	-1024	-768	-1	-1	-1	-1	4	-1024	-768	-1	-1	-1	-1	4		0	0						Untertest4.avi	0	880	547	72	111				0	Content		-72	-111	3128473	3605413501
3145	09:23:50.401	00:00:03.145	188	-1024	-768	-1	-1	-1	-1	4	-1024	-768	-1	-1	-1	-1	4		0	0						Untertest4.avi	0	880	547	72	111				0	Content		-72	-111	3145089	3605430117
3162	09:23:50.418	00:00:03.161	189	-1024	-768	-1	-1	-1	-1	4	-1024	-768	-1	-1	-1	-1	4		0	0						Untertest4.avi	0	880	547	72	111				0	Content		-72	-111	3161707	3605446735
3178	09:23:50.434	00:00:03.178	190	-1024	-768	-1	-1	-1	-1	4	-1024	-768	-1	-1	-1	-1	4		0	0						Untertest4.avi	0	880	547	72	111				0	Content		-72	-111	3178468	3605463496
3195	09:23:50.451	00:00:03.195	191	-1024	-768	-1	-1	-1	-1	4	-1024	-768	-1	-1	-1	-1	4		0	0						Untertest4.avi	0	880	547	72	111				0	Content		-72	-111	3195076	3605480104
3212	09:23:50.468	00:00:03.211	192	-1024	-768	-1	-1	-1	-1	4	-1024	-768	-1	-1	-1	-1	4		0	0						Untertest4.avi	0	880	547	72	111				0	Content		-72	-111	3211827	3605496855
3228	09:23:50.484	00:00:03.228	193	-1024	-768	-1	-1	-1	-1	4	-1024	-768	-1	-1	-1	-1	4		0	0						Untertest4.avi	0	880	547	72	111				0	Content		-72	-111	3228463	3605513491
3245	09:23:50.501	00:00:03.245	194	-1024	-768	-1	-1	-1	-1	4	-1024	-768	-1	-1	-1	-1	4		0	0						Untertest4.avi	0	880	547	72	111				0	Content		-72	-111	3245072	3605530100
3261	09:23:50.517	00:00:03.261	195	-1024	-768	-1	-1	-1	-1	4	-1024	-768	-1	-1	-1	-1	4		0	0						Untertest4.avi	0	880	547	72	111				0	Content		-72	-111	3261194	3605546222
3278	09:23:50.534	00:00:03.277	196	-1024	-768	-1	-1	-1	-1	4	-1024	-768	-1	-1	-1	-1	4		0	0						Untertest4.avi	0	880	547	72	111				0	Content		-72	-111	3277816	3605562844
3295	09:23:50.551	00:00:03.294	197	-1024	-768	-1	-1	-1	-1	4	-1024	-768	-1	-1	-1	-1	4		0	0						Untertest4.avi	0	880	547	72	111				0	Content		-72	-111	3294614	3605579642
3311	09:23:50.567	00:00:03.311	198	-1024	-768	-1	-1	-1	-1	4	-1024	-768	-1	-1	-1	-1	4		0	0						Untertest4.avi	0	880	547	72	111				0	Content		-72	-111	3311281	3605596309
3328	09:23:50.584	00:00:03.327	199	-1024	-768	-1	-1	-1	-1	4	-1024	-768	-1	-1	-1	-1	4		0	0						Untertest4.avi	0	880	547	72	111				0	Content		-72	-111	3327948	3605612976
3345	09:23:50.601	00:00:03.344	200	-1024	-768	-1	-1	-1	-1	4	-1024	-768	-1	-1	-1	-1	4		0	0						Untertest4.avi	0	880	547	72	111				0	Content		-72	-111	3344602	3605629630
3361	09:23:50.617	00:00:03.361	201	-1024	-768	-1	-1	-1	-1	4	-1024	-768	-1	-1	-1	-1	4		0	0						Untertest4.avi	0	880	547	72	111				0	Content		-72	-111	3361200	3605646228
3378	09:23:50.634	00:00:03.377	202	-1024	-768	-1	-1	-1	-1	4	-1024	-768	-1	-1	-1	-1	4		0	0						Untertest4.avi	0	880	547	72	111				0	Content		-72	-111	3377867	3605662895
3395	09:23:50.651	00:00:03.394	203	-1024	-768	-1	-1	-1	-1	4	-1024	-768	-1	-1	-1	-1	4		0	0						Untertest4.avi	0	880	547	72	111				0	Content		-72	-111	3394724	3605679752
3411	09:23:50.667	00:00:03.411	204	-1024	-768	-1	-1	-1	-1	4	-1024	-768	-1	-1	-1	-1	4		0	0						Untertest4.avi	0	880	547	72	111				0	Content		-72	-111	3411391	3605696419
3428	09:23:50.684	00:00:03.428	205	-1024	-768	-1	-1	-1	-1	4	-1024	-768	-1	-1	-1	-1	4		0	0						Untertest4.avi	0	880	547	72	111				0	Content		-72	-111	3428058	3605713086
3445	09:23:50.701	00:00:03.445	206	-1024	-768	-1	-1	-1	-1	4	-1024	-768	-1	-1	-1	-1	4		0	0						Untertest4.avi	0	880	547	72	111				0	Content		-72	-111	3445052	3605730080
3462	09:23:50.718	00:00:03.461	207	-1024	-768	-1	-1	-1	-1	4	-1024	-768	-1	-1	-1	-1	4		0	0						Untertest4.avi	0	880	547	72	111				0	Content		-72	-111	3461720	3605746748
3478	09:23:50.734	00:00:03.478	208	-1024	-768	-1	-1	-1	-1	4	-1024	-768	-1	-1	-1	-1	4		0	0						Untertest4.avi	0	880	547	72	111				0	Content		-72	-111	3478387	3605763415
3495	09:23:50.751	00:00:03.495	209	-1024	-768	-1	-1	-1	-1	4	-1024	-768	-1	-1	-1	-1	4		0	0						Untertest4.avi	0	880	547	72	111				0	Content		-72	-111	3495479	3605780507
3512	09:23:50.768	00:00:03.512	210	-1024	-768	-1	-1	-1	-1	4	-1024	-768	-1	-1	-1	-1	4		0	0						Untertest4.avi	0	880	547	72	111				0	Content		-72	-111	3512146	3605797174
3529	09:23:50.785	00:00:03.528	211	-1024	-768	-1	-1	-1	-1	4	-1024	-768	-1	-1	-1	-1	4		0	0						Untertest4.avi	0	880	547	72	111				0	Content		-72	-111	3528813	3605813841
3545	09:23:50.801	00:00:03.544	212	-1024	-768	-1	-1	-1	-1	4	-1024	-768	-1	-1	-1	-1	4		0	0						Untertest4.avi	0	880	547	72	111				0	Content		-72	-111	3544924	3605829952
3562	09:23:50.818	00:00:03.561	213	-1024	-768	-1	-1	-1	-1	4	-1024	-768	-1	-1	-1	-1	4		0	0						Untertest4.avi	0	880	547	72	111				0	Content		-72	-111	3561591	3605846619
3578	09:23:50.834	00:00:03.578	214	-1024	-768	-1	-1	-1	-1	4	-1024	-768	-1	-1	-1	-1	4		0	0						Untertest4.avi	0	880	547	72	111				0	Content		-72	-111	3578072	3605863100
3595	09:23:50.851	00:00:03.594	215	-1024	-768	-1	-1	-1	-1	4	-1024	-768	-1	-1	-1	-1	4		0	0						Untertest4.avi	0	880	547	72	111				0	Content		-72	-111	3594739	3605879767
3611	09:23:50.867	00:00:03.611	216	-1024	-768	-1	-1	-1	-1	4	-1024	-768	-1	-1	-1	-1	4		0	0						Untertest4.avi	0	880	547	72	111				0	Content		-72	-111	3611406	3605896434
3628	09:23:50.884	00:00:03.627	217	-1024	-768	-1	-1	-1	-1	4	-1024	-768	-1	-1	-1	-1	4		0	0						Untertest4.avi	0	880	547	72	111				0	Content		-72	-111	3627652	3605912680
3644	09:23:50.900	00:00:03.644	218	-1024	-768	-1	-1	-1	-1	4	-1024	-768	-1	-1	-1	-1	4		0	0						Untertest4.avi	0	880	547	72	111				0	Content		-72	-111	3644277	3605929305
3661	09:23:50.917	00:00:03.661	219	-1024	-768	-1	-1	-1	-1	4	-1024	-768	-1	-1	-1	-1	4		0	0						Untertest4.avi	0	880	547	72	111				0	Content		-72	-111	3661078	3605946106
3678	09:23:50.934	00:00:03.677	220	-1024	-768	-1	-1	-1	-1	4	-1024	-768	-1	-1	-1	-1	4		0	0						Untertest4.avi	0	880	547	72	111				0	Content		-72	-111	3677676	3605962704
3694	09:23:50.950	00:00:03.694	221	-1024	-768	-1	-1	-1	-1	4	-1024	-768	-1	-1	-1	-1	4		0	0						Untertest4.avi	0	880	547	72	111				0	Content		-72	-111	3694343	3605979371
3711	09:23:50.967	00:00:03.711	222	-1024	-768	-1	-1	-1	-1	4	-1024	-768	-1	-1	-1	-1	4		0	0						Untertest4.avi	0	880	547	72	111				0	Content		-72	-111	3711193	3605996221
3728	09:23:50.984	00:00:03.727	223	-1024	-768	-1	-1	-1	-1	4	-1024	-768	-1	-1	-1	-1	4		0	0						Untertest4.avi	0	880	547	72	111				0	Content		-72	-111	3727860	3606012888
3745	09:23:51.001	00:00:03.744	224	-1024	-768	-1	-1	-1	-1	4	-1024	-768	-1	-1	-1	-1	4		0	0						Untertest4.avi	0	880	547	72	111				0	Content		-72	-111	3744527	3606029555
3762	09:23:51.018	00:00:03.761	225	-1024	-768	-1	-1	-1	-1	4	-1024	-768	-1	-1	-1	-1	4		0	0						Untertest4.avi	0	880	547	72	111				0	Content		-72	-111	3761526	3606046554
3778	09:23:51.034	00:00:03.778	226	-1024	-768	-1	-1	-1	-1	4	-1024	-768	-1	-1	-1	-1	4		0	0						Untertest4.avi	0	880	547	72	111				0	Content		-72	-111	3778193	3606063221
3795	09:23:51.051	00:00:03.794	227	-1024	-768	-1	-1	-1	-1	4	-1024	-768	-1	-1	-1	-1	4		0	0						Untertest4.avi	0	880	547	72	111				0	Content		-72	-111	3794861	3606079889
3812	09:23:51.068	00:00:03.812	228	-1024	-768	-1	-1	-1	-1	4	-1024	-768	-1	-1	-1	-1	4		0	0						Untertest4.avi	0	880	547	72	111				0	Content		-72	-111	3812194	3606097222
3829	09:23:51.085	00:00:03.828	229	-1024	-768	-1	-1	-1	-1	4	-1024	-768	-1	-1	-1	-1	4		0	0						Untertest4.avi	0	880	547	72	111				0	Content		-72	-111	3828861	3606113889
3845	09:23:51.101	00:00:03.845	230	-1024	-768	-1	-1	-1	-1	4	-1024	-768	-1	-1	-1	-1	4		0	0						Untertest4.avi	0	880	547	72	111				0	Content		-72	-111	3845079	3606130107
3862	09:23:51.118	00:00:03.861	231	-1024	-768	-1	-1	-1	-1	4	-1024	-768	-1	-1	-1	-1	4		0	0						Untertest4.avi	0	880	547	72	111				0	Content		-72	-111	3861746	3606146774
3878	09:23:51.134	00:00:03.878	232	-1024	-768	-1	-1	-1	-1	4	-1024	-768	-1	-1	-1	-1	4		0	0						Untertest4.avi	0	880	547	72	111				0	Content		-72	-111	3878413	3606163441
3894	09:23:51.150	00:00:03.894	233	-1024	-768	-1	-1	-1	-1	4	-1024	-768	-1	-1	-1	-1	4		0	0						Untertest4.avi	0	880	547	72	111				0	Content		-72	-111	3894136	3606179164
3911	09:23:51.167	00:00:03.910	234	-1024	-768	-1	-1	-1	-1	4	-1024	-768	-1	-1	-1	-1	4		0	0						Untertest4.avi	0	880	547	72	111				0	Content		-72	-111	3910758	3606195786
3927	09:23:51.183	00:00:03.927	235	-1024	-768	-1	-1	-1	-1	4	-1024	-768	-1	-1	-1	-1	4		0	0						Untertest4.avi	0	880	547	72	111				0	Content		-72	-111	3927474	3606212502
3944	09:23:51.200	00:00:03.944	236	-1024	-768	-1	-1	-1	-1	4	-1024	-768	-1	-1	-1	-1	4		0	0						Untertest4.avi	0	880	547	72	111				0	Content		-72	-111	3944141	3606229169
3961	09:23:51.217	00:00:03.960	237	-1024	-768	-1	-1	-1	-1	4	-1024	-768	-1	-1	-1	-1	4		0	0						Untertest4.avi	0	880	547	72	111				0	Content		-72	-111	3960809	3606245837
3977	09:23:51.233	00:00:03.977	238	-1024	-768	-1	-1	-1	-1	4	-1024	-768	-1	-1	-1	-1	4		0	0						Untertest4.avi	0	880	547	72	111				0	Content		-72	-111	3977456	3606262484
3994	09:23:51.250	00:00:03.994	239	-1024	-768	-1	-1	-1	-1	4	-1024	-768	-1	-1	-1	-1	4		0	0						Untertest4.avi	0	880	547	72	111				0	Content		-72	-111	3994123	3606279151
4011	09:23:51.267	00:00:04.010	240	-1024	-768	-1	-1	-1	-1	4	-1024	-768	-1	-1	-1	-1	4		0	0						Untertest4.avi	0	880	547	72	111				0	Content		-72	-111	4010791	3606295819
4028	09:23:51.284	00:00:04.027	241	-1024	-768	-1	-1	-1	-1	4	-1024	-768	-1	-1	-1	-1	4		0	0						Untertest4.avi	0	880	547	72	111				0	Content		-72	-111	4027651	3606312679
4044	09:23:51.300	00:00:04.044	242	-1024	-768	-1	-1	-1	-1	4	-1024	-768	-1	-1	-1	-1	4		0	0						Untertest4.avi	0	880	547	72	111				0	Content		-72	-111	4044318	3606329346
4061	09:23:51.317	00:00:04.060	243	-1024	-768	-1	-1	-1	-1	4	-1024	-768	-1	-1	-1	-1	4		0	0						Untertest4.avi	0	880	547	72	111				0	Content		-72	-111	4060985	3606346013
4078	09:23:51.334	00:00:04.077	244	-1024	-768	-1	-1	-1	-1	4	-1024	-768	-1	-1	-1	-1	4		0	0						Untertest4.avi	0	880	547	72	111				0	Content		-72	-111	4077987	3606363015
4095	09:23:51.351	00:00:04.094	245	-1024	-768	-1	-1	-1	-1	4	-1024	-768	-1	-1	-1	-1	4		0	0						Untertest4.avi	0	880	547	72	111				0	Content		-72	-111	4094654	3606379682
4111	09:23:51.367	00:00:04.111	246	-1024	-768	-1	-1	-1	-1	4	-1024	-768	-1	-1	-1	-1	4		0	0						Untertest4.avi	0	880	547	72	111				0	Content		-72	-111	4111322	3606396350
4128	09:23:51.384	00:00:04.128	247	-1024	-768	-1	-1	-1	-1	4	-1024	-768	-1	-1	-1	-1	4		0	0						Untertest4.avi	0	880	547	72	111				0	Content		-72	-111	4128379	3606413407
4145	09:23:51.401	00:00:04.145	248	-1024	-768	-1	-1	-1	-1	4	-1024	-768	-1	-1	-1	-1	4		0	0						Untertest4.avi	0	880	547	72	111				0	Content		-72	-111	4145046	3606430074
4162	09:23:51.418	00:00:04.161	249	-1024	-768	-1	-1	-1	-1	4	-1024	-768	-1	-1	-1	-1	4		0	0						Untertest4.avi	0	880	547	72	111				0	Content		-72	-111	4161713	3606446741
4178	09:23:51.434	00:00:04.177	250	-1024	-768	-1	-1	-1	-1	4	-1024	-768	-1	-1	-1	-1	4		0	0						Untertest4.avi	0	880	547	72	111				0	Content		-72	-111	4177849	3606462877
4195	09:23:51.451	00:00:04.194	251	-1024	-768	-1	-1	-1	-1	4	-1024	-768	-1	-1	-1	-1	4		0	0						Untertest4.avi	0	880	547	72	111				0	Content		-72	-111	4194516	3606479544
4211	09:23:51.467	00:00:04.211	252	-1024	-768	-1	-1	-1	-1	4	-1024	-768	-1	-1	-1	-1	4		0	0						Untertest4.avi	0	880	547	72	111				0	Content		-72	-111	4211006	3606496034
4228	09:23:51.484	00:00:04.227	253	-1024	-768	-1	-1	-1	-1	4	-1024	-768	-1	-1	-1	-1	4		0	0						Untertest4.avi	0	880	547	72	111				0	Content		-72	-111	4227674	3606512702
4244	09:23:51.500	00:00:04.244	254	-1024	-768	-1	-1	-1	-1	4	-1024	-768	-1	-1	-1	-1	4		0	0						Untertest4.avi	0	880	547	72	111				0	Content		-72	-111	4244341	3606529369
4261	09:23:51.517	00:00:04.260	255	-1024	-768	-1	-1	-1	-1	4	-1024	-768	-1	-1	-1	-1	4		0	0						Untertest4.avi	0	880	547	72	111				0	Content		-72	-111	4260604	3606545632
4277	09:23:51.533	00:00:04.277	256	-1024	-768	-1	-1	-1	-1	4	-1024	-768	-1	-1	-1	-1	4		0	0						Untertest4.avi	0	880	547	72	111				0	Content		-72	-111	4277227	3606562255
4294	09:23:51.550	00:00:04.294	257	-1024	-768	-1	-1	-1	-1	4	-1024	-768	-1	-1	-1	-1	4		0	0						Untertest4.avi	0	880	547	72	111				0	Content		-72	-111	4294029	3606579057
4311	09:23:51.567	00:00:04.310	258	-1024	-768	-1	-1	-1	-1	4	-1024	-768	-1	-1	-1	-1	4		0	0						Untertest4.avi	0	880	547	72	111				0	Content		-72	-111	4310625	3606595653
4327	09:23:51.583	00:00:04.327	259	-1024	-768	-1	-1	-1	-1	4	-1024	-768	-1	-1	-1	-1	4		0	0						Untertest4.avi	0	880	547	72	111				0	Content		-72	-111	4327292	3606612320
4344	09:23:51.600	00:00:04.344	260	-1024	-768	-1	-1	-1	-1	4	-1024	-768	-1	-1	-1	-1	4		0	0						Untertest4.avi	0	880	547	72	111				0	Content		-72	-111	4344102	3606629130
4361	09:23:51.617	00:00:04.360	261	-1024	-768	-1	-1	-1	-1	4	-1024	-768	-1	-1	-1	-1	4		0	0						Untertest4.avi	0	880	547	72	111				0	Content		-72	-111	4360769	3606645797
4377	09:23:51.633	00:00:04.377	262	-1024	-768	-1	-1	-1	-1	4	-1024	-768	-1	-1	-1	-1	4		0	0						Untertest4.avi	0	880	547	72	111				0	Content		-72	-111	4377436	3606662464
4394	09:23:51.650	00:00:04.394	263	-1024	-768	-1	-1	-1	-1	4	-1024	-768	-1	-1	-1	-1	4		0	0						Untertest4.avi	0	880	547	72	111				0	Content		-72	-111	4394404	3606679432
4411	09:23:51.667	00:00:04.411	264	-1024	-768	-1	-1	-1	-1	4	-1024	-768	-1	-1	-1	-1	4		0	0						Untertest4.avi	0	880	547	72	111				0	Content		-72	-111	4411071	3606696099
4428	09:23:51.684	00:00:04.427	265	-1024	-768	-1	-1	-1	-1	4	-1024	-768	-1	-1	-1	-1	4		0	0						Untertest4.avi	0	880	547	72	111				0	Content		-72	-111	4427738	3606712766
4445	09:23:51.701	00:00:04.445	266	-1024	-768	-1	-1	-1	-1	4	-1024	-768	-1	-1	-1	-1	4		0	0						Untertest4.avi	0	880	547	72	111				0	Content		-72	-111	4445042	3606730070
4462	09:23:51.718	00:00:04.461	267	-1024	-768	-1	-1	-1	-1	4	-1024	-768	-1	-1	-1	-1	4		0	0						Untertest4.avi	0	880	547	72	111				0	Content		-72	-111	4461709	3606746737
4478	09:23:51.734	00:00:04.478	268	-1024	-768	-1	-1	-1	-1	4	-1024	-768	-1	-1	-1	-1	4		0	0						Untertest4.avi	0	880	547	72	111				0	Content		-72	-111	4478053	3606763081
4495	09:23:51.751	00:00:04.494	269	-1024	-768	-1	-1	-1	-1	4	-1024	-768	-1	-1	-1	-1	4		0	0						Untertest4.avi	0	880	547	72	111				0	Content		-72	-111	4494720	3606779748
4511	09:23:51.767	00:00:04.511	270	-1024	-768	-1	-1	-1	-1	4	-1024	-768	-1	-1	-1	-1	4		0	0						Untertest4.avi	0	880	547	72	111				0	Content		-72	-111	4511387	3606796415
4528	09:23:51.784	00:00:04.528	271	-1024	-768	-1	-1	-1	-1	4	-1024	-768	-1	-1	-1	-1	4		0	0						Untertest4.avi	0	880	547	72	111				0	Content		-72	-111	4528054	3606813082
4544	09:23:51.800	00:00:04.543	272	-1024	-768	-1	-1	-1	-1	4	-1024	-768	-1	-1	-1	-1	4		0	0						Untertest4.avi	0	880	547	72	111				0	Content		-72	-111	4543706	3606828734
4560	09:23:51.816	00:00:04.560	273	-1024	-768	-1	-1	-1	-1	4	-1024	-768	-1	-1	-1	-1	4		0	0						Untertest4.avi	0	880	547	72	111				0	Content		-72	-111	4560330	3606845358
4577	09:23:51.833	00:00:04.577	274	-1024	-768	-1	-1	-1	-1	4	-1024	-768	-1	-1	-1	-1	4		0	0						Untertest4.avi	0	880	547	72	111				0	Content		-72	-111	4577044	3606862072
4594	09:23:51.850	00:00:04.593	275	-1024	-768	-1	-1	-1	-1	4	-1024	-768	-1	-1	-1	-1	4		0	0						Untertest4.avi	0	880	547	72	111				0	Content		-72	-111	4593711	3606878739
4610	09:23:51.866	00:00:04.610	276	-1024	-768	-1	-1	-1	-1	4	-1024	-768	-1	-1	-1	-1	4		0	0						Untertest4.avi	0	880	547	72	111				0	Content		-72	-111	4610375	3606895403
4627	09:23:51.883	00:00:04.627	277	-1024	-768	-1	-1	-1	-1	4	-1024	-768	-1	-1	-1	-1	4		0	0						Untertest4.avi	0	880	547	72	111				0	Content		-72	-111	4627042	3606912070
4644	09:23:51.900	00:00:04.643	278	-1024	-768	-1	-1	-1	-1	4	-1024	-768	-1	-1	-1	-1	4		0	0						Untertest4.avi	0	880	547	72	111				0	Content		-72	-111	4643709	3606928737
4660	09:23:51.916	00:00:04.660	279	-1024	-768	-1	-1	-1	-1	4	-1024	-768	-1	-1	-1	-1	4		0	0						Untertest4.avi	0	880	547	72	111				0	Content		-72	-111	4660329	3606945357
4677	09:23:51.933	00:00:04.676	280	-1024	-768	-1	-1	-1	-1	4	-1024	-768	-1	-1	-1	-1	4		0	0						Untertest4.avi	0	880	547	72	111				0	Content		-72	-111	4676996	3606962024
4694	09:23:51.950	00:00:04.693	281	-1024	-768	-1	-1	-1	-1	4	-1024	-768	-1	-1	-1	-1	4		0	0						Untertest4.avi	0	880	547	72	111				0	Content		-72	-111	4693854	3606978882
4711	09:23:51.967	00:00:04.710	282	-1024	-768	-1	-1	-1	-1	4	-1024	-768	-1	-1	-1	-1	4		0	0						Untertest4.avi	0	880	547	72	111				0	Content		-72	-111	4710521	3606995549
4727	09:23:51.983	00:00:04.727	283	-1024	-768	-1	-1	-1	-1	4	-1024	-768	-1	-1	-1	-1	4		0	0						Untertest4.avi	0	880	547	72	111				0	Content		-72	-111	4727188	3607012216
4744	09:23:52.000	00:00:04.744	284	-1024	-768	-1	-1	-1	-1	4	-1024	-768	-1	-1	-1	-1	4		0	0						Untertest4.avi	0	880	547	72	111				0	Content		-72	-111	4744187	3607029215
4761	09:23:52.017	00:00:04.760	285	-1024	-768	-1	-1	-1	-1	4	-1024	-768	-1	-1	-1	-1	4		0	0						Untertest4.avi	0	880	547	72	111				0	Content		-72	-111	4760854	3607045882
4778	09:23:52.034	00:00:04.777	286	-1024	-768	-1	-1	-1	-1	4	-1024	-768	-1	-1	-1	-1	4		0	0						Untertest4.avi	0	880	547	72	111				0	Content		-72	-111	4777522	3607062550
4795	09:23:52.051	00:00:04.794	287	-1024	-768	-1	-1	-1	-1	4	-1024	-768	-1	-1	-1	-1	4		0	0						Untertest4.avi	0	880	547	72	111				0	Content		-72	-111	4794618	3607079646
4811	09:23:52.067	00:00:04.811	288	-1024	-768	-1	-1	-1	-1	4	-1024	-768	-1	-1	-1	-1	4		0	0						Untertest4.avi	0	880	547	72	111				0	Content		-72	-111	4811285	3607096313
4828	09:23:52.084	00:00:04.827	289	-1024	-768	-1	-1	-1	-1	4	-1024	-768	-1	-1	-1	-1	4		0	0						Untertest4.avi	0	880	547	72	111				0	Content		-72	-111	4827952	3607112980
4844	09:23:52.100	00:00:04.844	290	-1024	-768	-1	-1	-1	-1	4	-1024	-768	-1	-1	-1	-1	4		0	0						Untertest4.avi	0	880	547	72	111				0	Content		-72	-111	4844068	3607129096
4861	09:23:52.117	00:00:04.860	291	-1024	-768	-1	-1	-1	-1	4	-1024	-768	-1	-1	-1	-1	4		0	0						Untertest4.avi	0	880	547	72	111				0	Content		-72	-111	4860735	3607145763
4877	09:23:52.133	00:00:04.877	292	-1024	-768	-1	-1	-1	-1	4	-1024	-768	-1	-1	-1	-1	4		0	0						Untertest4.avi	0	880	547	72	111				0	Content		-72	-111	4877217	3607162245
4894	09:23:52.150	00:00:04.893	293	-1024	-768	-1	-1	-1	-1	4	-1024	-768	-1	-1	-1	-1	4		0	0						Untertest4.avi	0	880	547	72	111				0	Content		-72	-111	4893884	3607178912
4911	09:23:52.167	00:00:04.910	294	-1024	-768	-1	-1	-1	-1	4	-1024	-768	-1	-1	-1	-1	4		0	0						Untertest4.avi	0	880	547	72	111				0	Content		-72	-111	4910551	3607195579
4927	09:23:52.183	00:00:04.926	295	-1024	-768	-1	-1	-1	-1	4	-1024	-768	-1	-1	-1	-1	4		0	0						Untertest4.avi	0	880	547	72	111				0	Content		-72	-111	4926800	3607211828
4943	09:23:52.199	00:00:04.943	296	-1024	-768	-1	-1	-1	-1	4	-1024	-768	-1	-1	-1	-1	4		0	0						Untertest4.avi	0	880	547	72	111				0	Content		-72	-111	4943422	3607228450
4960	09:23:52.216	00:00:04.960	297	-1024	-768	-1	-1	-1	-1	4	-1024	-768	-1	-1	-1	-1	4		0	0						Untertest4.avi	0	880	547	72	111				0	Content		-72	-111	4960089	3607245117
4977	09:23:52.233	00:00:04.976	298	-1024	-768	-1	-1	-1	-1	4	-1024	-768	-1	-1	-1	-1	4		0	0						Untertest4.avi	0	880	547	72	111				0	Content		-72	-111	4976756	3607261784
4993	09:23:52.249	00:00:04.993	299	-1024	-768	-1	-1	-1	-1	4	-1024	-768	-1	-1	-1	-1	4		0	0						Untertest4.avi	0	880	547	72	111				0	Content		-72	-111	4993424	3607278452
5010	09:23:52.266	00:00:05.010	300	-1024	-768	-1	-1	-1	-1	4	-1024	-768	-1	-1	-1	-1	4		0	0						Untertest4.avi	0	880	547	72	111				0	Content		-72	-111	5010088	3607295116
5027	09:23:52.283	00:00:05.026	301	-1024	-768	-1	-1	-1	-1	4	-1024	-768	-1	-1	-1	-1	4		0	0						Untertest4.avi	0	880	547	72	111				0	Content		-72	-111	5026755	3607311783
5043	09:23:52.299	00:00:05.043	302	-1024	-768	-1	-1	-1	-1	4	-1024	-768	-1	-1	-1	-1	4		0	0						Untertest4.avi	0	880	547	72	111				0	Content		-72	-111	5043422	3607328450
5060	09:23:52.316	00:00:05.060	303	-1024	-768	-1	-1	-1	-1	4	-1024	-768	-1	-1	-1	-1	4		0	0						Untertest4.avi	0	880	547	72	111				0	Content		-72	-111	5060251	3607345279
5077	09:23:52.333	00:00:05.076	304	-1024	-768	-1	-1	-1	-1	4	-1024	-768	-1	-1	-1	-1	4		0	0						Untertest4.avi	0	880	547	72	111				0	Content		-72	-111	5076918	3607361946
5094	09:23:52.350	00:00:05.093	305	-1024	-768	-1	-1	-1	-1	4	-1024	-768	-1	-1	-1	-1	4		0	0						Untertest4.avi	0	880	547	72	111				0	Content		-72	-111	5093585	3607378613
5111	09:23:52.367	00:00:05.110	306	-1024	-768	-1	-1	-1	-1	4	-1024	-768	-1	-1	-1	-1	4		0	0						Untertest4.avi	0	880	547	72	111				0	Content		-72	-111	5110568	3607395596
5127	09:23:52.383	00:00:05.127	307	-1024	-768	-1	-1	-1	-1	4	-1024	-768	-1	-1	-1	-1	4		0	0						Untertest4.avi	0	880	547	72	111				0	Content		-72	-111	5127235	3607412263
5144	09:23:52.400	00:00:05.143	308	-1024	-768	-1	-1	-1	-1	4	-1024	-768	-1	-1	-1	-1	4		0	0						Untertest4.avi	0	880	547	72	111				0	Content		-72	-111	5143902	3607428930
5161	09:23:52.417	00:00:05.161	309	-1024	-768	-1	-1	-1	-1	4	-1024	-768	-1	-1	-1	-1	4		0	0						Untertest4.avi	0	880	547	72	111				0	Content		-72	-111	5161217	3607446245
5178	09:23:52.434	00:00:05.177	310	-1024	-768	-1	-1	-1	-1	4	-1024	-768	-1	-1	-1	-1	4		0	0						Untertest4.avi	0	880	547	72	111				0	Content		-72	-111	5177884	3607462912
5194	09:23:52.450	00:00:05.194	311	-1024	-768	-1	-1	-1	-1	4	-1024	-768	-1	-1	-1	-1	4		0	0						Untertest4.avi	0	880	547	72	111				0	Content		-72	-111	5194141	3607479169
5211	09:23:52.467	00:00:05.210	312	-1024	-768	-1	-1	-1	-1	4	-1024	-768	-1	-1	-1	-1	4		0	0						Untertest4.avi	0	880	547	72	111				0	Content		-72	-111	5210809	3607495837
5227	09:23:52.483	00:00:05.227	313	-1024	-768	-1	-1	-1	-1	4	-1024	-768	-1	-1	-1	-1	4		0	0						Untertest4.avi	0	880	547	72	111				0	Content		-72	-111	5227476	3607512504
5243	09:23:52.499	00:00:05.243	314	-1024	-768	-1	-1	-1	-1	4	-1024	-768	-1	-1	-1	-1	4		0	0						Untertest4.avi	0	880	547	72	111				0	Content		-72	-111	5243273	3607528301
5260	09:23:52.516	00:00:05.259	315	-1024	-768	-1	-1	-1	-1	4	-1024	-768	-1	-1	-1	-1	4		0	0						Untertest4.avi	0	880	547	72	111				0	Content		-72	-111	5259894	3607544922
5277	09:23:52.533	00:00:05.276	316	-1024	-768	-1	-1	-1	-1	4	-1024	-768	-1	-1	-1	-1	4		0	0						Untertest4.avi	0	880	547	72	111				0	Content		-72	-111	5276579	3607561607
5293	09:23:52.549	00:00:05.293	317	-1024	-768	-1	-1	-1	-1	4	-1024	-768	-1	-1	-1	-1	4		0	0						Untertest4.avi	0	880	547	72	111				0	Content		-72	-111	5293246	3607578274
5310	09:23:52.566	00:00:05.309	318	-1024	-768	-1	-1	-1	-1	4	-1024	-768	-1	-1	-1	-1	4		0	0						Untertest4.avi	0	880	547	72	111				0	Content		-72	-111	5309913	3607594941
5327	09:23:52.583	00:00:05.326	319	-1024	-768	-1	-1	-1	-1	4	-1024	-768	-1	-1	-1	-1	4		0	0						Untertest4.avi	0	880	547	72	111				0	Content		-72	-111	5326573	3607611601
5343	09:23:52.599	00:00:05.343	320	-1024	-768	-1	-1	-1	-1	4	-1024	-768	-1	-1	-1	-1	4		0	0						Untertest4.avi	0	880	547	72	111				0	Content		-72	-111	5343240	3607628268
5360	09:23:52.616	00:00:05.359	321	-1024	-768	-1	-1	-1	-1	4	-1024	-768	-1	-1	-1	-1	4		0	0						Untertest4.avi	0	880	547	72	111				0	Content		-72	-111	5359907	3607644935
5377	09:23:52.633	00:00:05.376	322	-1024	-768	-1	-1	-1	-1	4	-1024	-768	-1	-1	-1	-1	4		0	0						Untertest4.avi	0	880	547	72	111				0	Content		-72	-111	5376521	3607661549
5393	09:23:52.649	00:00:05.393	323	-1024	-768	-1	-1	-1	-1	4	-1024	-768	-1	-1	-1	-1	4		0	0						Untertest4.avi	0	880	547	72	111				0	Content		-72	-111	5393188	3607678216
5410	09:23:52.666	00:00:05.410	324	-1024	-768	-1	-1	-1	-1	4	-1024	-768	-1	-1	-1	-1	4		0	0						Untertest4.avi	0	880	547	72	111				0	Content		-72	-111	5410044	3607695072
5427	09:23:52.683	00:00:05.426	325	-1024	-768	-1	-1	-1	-1	4	-1024	-768	-1	-1	-1	-1	4		0	0						Untertest4.avi	0	880	547	72	111				0	Content		-72	-111	5426712	3607711740
5443	09:23:52.699	00:00:05.443	326	-1024	-768	-1	-1	-1	-1	4	-1024	-768	-1	-1	-1	-1	4		0	0						Untertest4.avi	0	880	547	72	111				0	Content		-72	-111	5443379	3607728407
5461	09:23:52.717	00:00:05.460	327	-1024	-768	-1	-1	-1	-1	4	-1024	-768	-1	-1	-1	-1	4		0	0						Untertest4.avi	0	880	547	72	111				0	Content		-72	-111	5460509	3607745537
5477	09:23:52.733	00:00:05.477	328	-1024	-768	-1	-1	-1	-1	4	-1024	-768	-1	-1	-1	-1	4		0	0						Untertest4.avi	0	880	547	72	111				0	Content		-72	-111	5477176	3607762204
5494	09:23:52.750	00:00:05.494	329	-1024	-768	-1	-1	-1	-1	4	-1024	-768	-1	-1	-1	-1	4		0	0						Untertest4.avi	0	880	547	72	111				0	Content		-72	-111	5494217	3607779245
5511	09:23:52.767	00:00:05.510	330	-1024	-768	-1	-1	-1	-1	4	-1024	-768	-1	-1	-1	-1	4		0	0						Untertest4.avi	0	880	547	72	111				0	Content		-72	-111	5510884	3607795912
5528	09:23:52.784	00:00:05.527	331	-1024	-768	-1	-1	-1	-1	4	-1024	-768	-1	-1	-1	-1	4		0	0						Untertest4.avi	0	880	547	72	111				0	Content		-72	-111	5527552	3607812580
5544	09:23:52.800	00:00:05.543	332	-1024	-768	-1	-1	-1	-1	4	-1024	-768	-1	-1	-1	-1	4		0	0						Untertest4.avi	0	880	547	72	111				0	Content		-72	-111	5543659	3607828687
5560	09:23:52.816	00:00:05.560	333	-1024	-768	-1	-1	-1	-1	4	-1024	-768	-1	-1	-1	-1	4		0	0						Untertest4.avi	0	880	547	72	111				0	Content		-72	-111	5560326	3607845354
5577	09:23:52.833	00:00:05.576	334	-1024	-768	-1	-1	-1	-1	4	-1024	-768	-1	-1	-1	-1	4		0	0						Untertest4.avi	0	880	547	72	111				0	Content		-72	-111	5576800	3607861828
5593	09:23:52.849	00:00:05.593	335	-1024	-768	-1	-1	-1	-1	4	-1024	-768	-1	-1	-1	-1	4		0	0						Untertest4.avi	0	880	547	72	111				0	Content		-72	-111	5593467	3607878495
5610	09:23:52.866	00:00:05.610	336	-1024	-768	-1	-1	-1	-1	4	-1024	-768	-1	-1	-1	-1	4		0	0						Untertest4.avi	0	880	547	72	111				0	Content		-72	-111	5610134	3607895162
5626	09:23:52.882	00:00:05.626	337	-1024	-768	-1	-1	-1	-1	4	-1024	-768	-1	-1	-1	-1	4		0	0						Untertest4.avi	0	880	547	72	111				0	Content		-72	-111	5626369	3607911397
5643	09:23:52.899	00:00:05.642	338	-1024	-768	-1	-1	-1	-1	4	-1024	-768	-1	-1	-1	-1	4		0	0						Untertest4.avi	0	880	547	72	111				0	Content		-72	-111	5642994	3607928022
5660	09:23:52.916	00:00:05.659	339	-1024	-768	-1	-1	-1	-1	4	-1024	-768	-1	-1	-1	-1	4		0	0						Untertest4.avi	0	880	547	72	111				0	Content		-72	-111	5659659	3607944687
5676	09:23:52.932	00:00:05.676	340	-1024	-768	-1	-1	-1	-1	4	-1024	-768	-1	-1	-1	-1	4		0	0						Untertest4.avi	0	880	547	72	111				0	Content		-72	-111	5676326	3607961354
5693	09:23:52.949	00:00:05.692	341	-1024	-768	-1	-1	-1	-1	4	-1024	-768	-1	-1	-1	-1	4		0	0						Untertest4.avi	0	880	547	72	111				0	Content		-72	-111	5692993	3607978021
5710	09:23:52.966	00:00:05.709	342	-1024	-768	-1	-1	-1	-1	4	-1024	-768	-1	-1	-1	-1	4		0	0						Untertest4.avi	0	880	547	72	111				0	Content		-72	-111	5709656	3607994684
5726	09:23:52.982	00:00:05.726	343	-1024	-768	-1	-1	-1	-1	4	-1024	-768	-1	-1	-1	-1	4		0	0						Untertest4.avi	0	880	547	72	111				0	Content		-72	-111	5726323	3608011351
5743	09:23:52.999	00:00:05.742	344	-1024	-768	-1	-1	-1	-1	4	-1024	-768	-1	-1	-1	-1	4		0	0						Untertest4.avi	0	880	547	72	111				0	Content		-72	-111	5742990	3608028018
5760	09:23:53.016	00:00:05.759	345	-1024	-768	-1	-1	-1	-1	4	-1024	-768	-1	-1	-1	-1	4		0	0						Untertest4.avi	0	880	547	72	111				0	Content		-72	-111	5759928	3608044956
5777	09:23:53.033	00:00:05.776	346	-1024	-768	-1	-1	-1	-1	4	-1024	-768	-1	-1	-1	-1	4		0	0						Untertest4.avi	0	880	547	72	111				0	Content		-72	-111	5776595	3608061623
5794	09:23:53.050	00:00:05.793	347	-1024	-768	-1	-1	-1	-1	4	-1024	-768	-1	-1	-1	-1	4		0	0						Untertest4.avi	0	880	547	72	111				0	Content		-72	-111	5793555	3608078583
5810	09:23:53.066	00:00:05.810	348	-1024	-768	-1	-1	-1	-1	4	-1024	-768	-1	-1	-1	-1	4		0	0						Untertest4.avi	0	880	547	72	111				0	Content		-72	-111	5810222	3608095250
5827	09:23:53.083	00:00:05.826	349	-1024	-768	-1	-1	-1	-1	4	-1024	-768	-1	-1	-1	-1	4		0	0						Untertest4.avi	0	880	547	72	111				0	Content		-72	-111	5826889	3608111917
5844	09:23:53.100	00:00:05.844	350	-1024	-768	-1	-1	-1	-1	4	-1024	-768	-1	-1	-1	-1	4		0	0						Untertest4.avi	0	880	547	72	111				0	Content		-72	-111	5844123	3608129151
5861	09:23:53.117	00:00:05.860	351	-1024	-768	-1	-1	-1	-1	4	-1024	-768	-1	-1	-1	-1	4		0	0						Untertest4.avi	0	880	547	72	111				0	Content		-72	-111	5860791	3608145819
5877	09:23:53.133	00:00:05.877	352	-1024	-768	-1	-1	-1	-1	4	-1024	-768	-1	-1	-1	-1	4		0	0						Untertest4.avi	0	880	547	72	111				0	Content		-72	-111	5877018	3608162046
5894	09:23:53.150	00:00:05.893	353	-1024	-768	-1	-1	-1	-1	4	-1024	-768	-1	-1	-1	-1	4		0	0						Untertest4.avi	0	880	547	72	111				0	Content		-72	-111	5893685	3608178713
5910	09:23:53.166	00:00:05.910	354	-1024	-768	-1	-1	-1	-1	4	-1024	-768	-1	-1	-1	-1	4		0	0						Untertest4.avi	0	880	547	72	111				0	Content		-72	-111	5910352	3608195380
5926	09:23:53.182	00:00:05.926	355	-1024	-768	-1	-1	-1	-1	4	-1024	-768	-1	-1	-1	-1	4		0	0						Untertest4.avi	0	880	547	72	111				0	Content		-72	-111	5926093	3608211121
5943	09:23:53.199	00:00:05.942	356	-1024	-768	-1	-1	-1	-1	4	-1024	-768	-1	-1	-1	-1	4		0	0						Untertest4.avi	0	880	547	72	111				0	Content		-72	-111	5942841	3608227869
5959	09:23:53.215	00:00:05.959	357	-1024	-768	-1	-1	-1	-1	4	-1024	-768	-1	-1	-1	-1	4		0	0						Untertest4.avi	0	880	547	72	111				0	Content		-72	-111	5959494	3608244522
5976	09:23:53.232	00:00:05.976	358	-1024	-768	-1	-1	-1	-1	4	-1024	-768	-1	-1	-1	-1	4		0	0						Untertest4.avi	0	880	547	72	111				0	Content		-72	-111	5976162	3608261190
5993	09:23:53.249	00:00:05.992	359	-1024	-768	-1	-1	-1	-1	4	-1024	-768	-1	-1	-1	-1	4		0	0						Untertest4.avi	0	880	547	72	111				0	Content		-72	-111	5992804	3608277832
6009	09:23:53.265	00:00:06.009	360	-1024	-768	-1	-1	-1	-1	4	-1024	-768	-1	-1	-1	-1	4		0	0						Untertest4.avi	0	880	547	72	111				0	Content		-72	-111	6009471	3608294499
6026	09:23:53.282	00:00:06.026	361	-1024	-768	-1	-1	-1	-1	4	-1024	-768	-1	-1	-1	-1	4		0	0						Untertest4.avi	0	880	547	72	111				0	Content		-72	-111	6026138	3608311166
6043	09:23:53.299	00:00:06.042	362	-1024	-768	-1	-1	-1	-1	4	-1024	-768	-1	-1	-1	-1	4		0	0						Untertest4.avi	0	880	547	72	111				0	Content		-72	-111	6042788	3608327816
6059	09:23:53.315	00:00:06.059	363	-1024	-768	-1	-1	-1	-1	4	-1024	-768	-1	-1	-1	-1	4		0	0						Untertest4.avi	0	880	547	72	111				0	Content		-72	-111	6059455	3608344483
6076	09:23:53.332	00:00:06.076	364	-1024	-768	-1	-1	-1	-1	4	-1024	-768	-1	-1	-1	-1	4		0	0						Untertest4.avi	0	880	547	72	111				0	Content		-72	-111	6076122	3608361150
6093	09:23:53.349	00:00:06.092	365	-1024	-768	-1	-1	-1	-1	4	-1024	-768	-1	-1	-1	-1	4		0	0						Untertest4.avi	0	880	547	72	111				0	Content		-72	-111	6092944	3608377972
6110	09:23:53.366	00:00:06.109	366	-1024	-768	-1	-1	-1	-1	4	-1024	-768	-1	-1	-1	-1	4		0	0						Untertest4.avi	0	880	547	72	111				0	Content		-72	-111	6109611	3608394639
6126	09:23:53.382	00:00:06.126	367	-1024	-768	-1	-1	-1	-1	4	-1024	-768	-1	-1	-1	-1	4		0	0						Untertest4.avi	0	880	547	72	111				0	Content		-72	-111	6126278	3608411306
6143	09:23:53.399	00:00:06.143	368	-1024	-768	-1	-1	-1	-1	4	-1024	-768	-1	-1	-1	-1	4		0	0						Untertest4.avi	0	880	547	72	111				0	Content		-72	-111	6143435	3608428463
6160	09:23:53.416	00:00:06.160	369	-1024	-768	-1	-1	-1	-1	4	-1024	-768	-1	-1	-1	-1	4		0	0						Untertest4.avi	0	880	547	72	111				0	Content		-72	-111	6160102	3608445130
6177	09:23:53.433	00:00:06.177	370	-1024	-768	-1	-1	-1	-1	4	-1024	-768	-1	-1	-1	-1	4		0	0						Untertest4.avi	0	880	547	72	111				0	Content		-72	-111	6177138	3608462166
6194	09:23:53.450	00:00:06.193	371	-1024	-768	-1	-1	-1	-1	4	-1024	-768	-1	-1	-1	-1	4		0	0						Untertest4.avi	0	880	547	72	111				0	Content		-72	-111	6193806	3608478834
6210	09:23:53.466	00:00:06.210	372	-1024	-768	-1	-1	-1	-1	4	-1024	-768	-1	-1	-1	-1	4		0	0						Untertest4.avi	0	880	547	72	111				0	Content		-72	-111	6210473	3608495501
6227	09:23:53.483	00:00:06.226	373	-1024	-768	-1	-1	-1	-1	4	-1024	-768	-1	-1	-1	-1	4		0	0						Untertest4.avi	0	880	547	72	111				0	Content		-72	-111	6226523	3608511551
6243	09:23:53.499	00:00:06.243	374	-1024	-768	-1	-1	-1	-1	4	-1024	-768	-1	-1	-1	-1	4		0	0						Untertest4.avi	0	880	547	72	111				0	Content		-72	-111	6243190	3608528218
6260	09:23:53.516	00:00:06.259	375	-1024	-768	-1	-1	-1	-1	4	-1024	-768	-1	-1	-1	-1	4		0	0						Untertest4.avi	0	880	547	72	111				0	Content		-72	-111	6259569	3608544597
6276	09:23:53.532	00:00:06.276	376	-1024	-768	-1	-1	-1	-1	4	-1024	-768	-1	-1	-1	-1	4		0	0						Untertest4.avi	0	880	547	72	111				0	Content		-72	-111	6276236	3608561264
6293	09:23:53.549	00:00:06.292	377	-1024	-768	-1	-1	-1	-1	4	-1024	-768	-1	-1	-1	-1	4		0	0						Untertest4.avi	0	880	547	72	111				0	Content		-72	-111	6292568	3608577596
6309	09:23:53.565	00:00:06.309	378	-1024	-768	-1	-1	-1	-1	4	-1024	-768	-1	-1	-1	-1	4		0	0						Untertest4.avi	0	880	547	72	111				0	Content		-72	-111	6309315	3608594343
6326	09:23:53.582	00:00:06.325	379	-1024	-768	-1	-1	-1	-1	4	-1024	-768	-1	-1	-1	-1	4		0	0						Untertest4.avi	0	880	547	72	111				0	Content		-72	-111	6325995	3608611023
6343	09:23:53.599	00:00:06.342	380	-1024	-768	-1	-1	-1	-1	4	-1024	-768	-1	-1	-1	-1	4		0	0						Untertest4.avi	0	880	547	72	111				0	Content		-72	-111	6342591	3608627619
6359	09:23:53.615	00:00:06.359	381	-1024	-768	-1	-1	-1	-1	4	-1024	-768	-1	-1	-1	-1	4		0	0						Untertest4.avi	0	880	547	72	111				0	Content		-72	-111	6359258	3608644286
6376	09:23:53.632	00:00:06.376	382	-1024	-768	-1	-1	-1	-1	4	-1024	-768	-1	-1	-1	-1	4		0	0						Untertest4.avi	0	880	547	72	111				0	Content		-72	-111	6376108	3608661136
6393	09:23:53.649	00:00:06.392	383	-1024	-768	-1	-1	-1	-1	4	-1024	-768	-1	-1	-1	-1	4		0	0						Untertest4.avi	0	880	547	72	111				0	Content		-72	-111	6392775	3608677803
6409	09:23:53.665	00:00:06.409	384	-1024	-768	-1	-1	-1	-1	4	-1024	-768	-1	-1	-1	-1	4		0	0						Untertest4.avi	0	880	547	72	111				0	Content		-72	-111	6409443	3608694471
6426	09:23:53.682	00:00:06.426	385	-1024	-768	-1	-1	-1	-1	4	-1024	-768	-1	-1	-1	-1	4		0	0						Untertest4.avi	0	880	547	72	111				0	Content		-72	-111	6426443	3608711471
6443	09:23:53.699	00:00:06.443	386	-1024	-768	-1	-1	-1	-1	4	-1024	-768	-1	-1	-1	-1	4		0	0						Untertest4.avi	0	880	547	72	111				0	Content		-72	-111	6443110	3608728138
6460	09:23:53.716	00:00:06.459	387	-1024	-768	-1	-1	-1	-1	4	-1024	-768	-1	-1	-1	-1	4		0	0						Untertest4.avi	0	880	547	72	111				0	Content		-72	-111	6459777	3608744805
6477	09:23:53.733	00:00:06.477	388	-1024	-768	-1	-1	-1	-1	4	-1024	-768	-1	-1	-1	-1	4		0	0						Untertest4.avi	0	880	547	72	111				0	Content		-72	-111	6477046	3608762074
6494	09:23:53.750	00:00:06.493	389	-1024	-768	-1	-1	-1	-1	4	-1024	-768	-1	-1	-1	-1	4		0	0						Untertest4.avi	0	880	547	72	111				0	Content		-72	-111	6493713	3608778741
6510	09:23:53.766	00:00:06.509	390	-1024	-768	-1	-1	-1	-1	4	-1024	-768	-1	-1	-1	-1	4		0	0						Untertest4.avi	0	880	547	72	111				0	Content		-72	-111	6509761	3608794789
6526	09:23:53.782	00:00:06.526	391	-1024	-768	-1	-1	-1	-1	4	-1024	-768	-1	-1	-1	-1	4		0	0						Untertest4.avi	0	880	547	72	111				0	Content		-72	-111	6526428	3608811456
6542	09:23:53.798	00:00:06.542	392	-1024	-768	-1	-1	-1	-1	4	-1024	-768	-1	-1	-1	-1	4		0	0						Untertest4.avi	0	880	547	72	111				0	Content		-72	-111	6542428	3608827456
6559	09:23:53.815	00:00:06.559	393	-1024	-768	-1	-1	-1	-1	4	-1024	-768	-1	-1	-1	-1	4		0	0						Untertest4.avi	0	880	547	72	111				0	Content		-72	-111	6559048	3608844076
6576	09:23:53.832	00:00:06.575	394	-1024	-768	-1	-1	-1	-1	4	-1024	-768	-1	-1	-1	-1	4		0	0						Untertest4.avi	0	880	547	72	111				0	Content		-72	-111	6575764	3608860792
6592	09:23:53.848	00:00:06.592	395	-1024	-768	-1	-1	-1	-1	4	-1024	-768	-1	-1	-1	-1	4		0	0						Untertest4.avi	0	880	547	72	111				0	Content		-72	-111	6592431	3608877459
6609	09:23:53.865	00:00:06.609	396	-1024	-768	-1	-1	-1	-1	4	-1024	-768	-1	-1	-1	-1	4		0	0						Untertest4.avi	0	880	547	72	111				0	Content		-72	-111	6609121	3608894149
6626	09:23:53.882	00:00:06.625	397	-1024	-768	-1	-1	-1	-1	4	-1024	-768	-1	-1	-1	-1	4		0	0						Untertest4.avi	0	880	547	72	111				0	Content		-72	-111	6625789	3608910817
6642	09:23:53.898	00:00:06.642	398	-1024	-768	-1	-1	-1	-1	4	-1024	-768	-1	-1	-1	-1	4		0	0						Untertest4.avi	0	880	547	72	111				0	Content		-72	-111	6642416	3608927444
6659	09:23:53.915	00:00:06.659	399	-1024	-768	-1	-1	-1	-1	4	-1024	-768	-1	-1	-1	-1	4		0	0						Untertest4.avi	0	880	547	72	111				0	Content		-72	-111	6659083	3608944111
6676	09:23:53.932	00:00:06.675	400	-1024	-768	-1	-1	-1	-1	4	-1024	-768	-1	-1	-1	-1	4		0	0						Untertest4.avi	0	880	547	72	111				0	Content		-72	-111	6675750	3608960778
6693	09:23:53.949	00:00:06.692	401	-1024	-768	-1	-1	-1	-1	4	-1024	-768	-1	-1	-1	-1	4		0	0						Untertest4.avi	0	880	547	72	111				0	Content		-72	-111	6692598	3608977626
6709	09:23:53.965	00:00:06.709	402	-1024	-768	-1	-1	-1	-1	4	-1024	-768	-1	-1	-1	-1	4		0	0						Untertest4.avi	0	880	547	72	111				0	Content		-72	-111	6709265	3608994293
6726	09:23:53.982	00:00:06.725	403	-1024	-768	-1	-1	-1	-1	4	-1024	-768	-1	-1	-1	-1	4		0	0						Untertest4.avi	0	880	547	72	111				0	Content		-72	-111	6725932	3609010960
6743	09:23:53.999	00:00:06.743	404	-1024	-768	-1	-1	-1	-1	4	-1024	-768	-1	-1	-1	-1	4		0	0						Untertest4.avi	0	880	547	72	111				0	Content		-72	-111	6743050	3609028078
6760	09:23:54.016	00:00:06.759	405	-1024	-768	-1	-1	-1	-1	4	-1024	-768	-1	-1	-1	-1	4		0	0						Untertest4.avi	0	880	547	72	111				0	Content		-72	-111	6759717	3609044745
6777	09:23:54.033	00:00:06.776	406	-1024	-768	-1	-1	-1	-1	4	-1024	-768	-1	-1	-1	-1	4		0	0						Untertest4.avi	0	880	547	72	111				0	Content		-72	-111	6776946	3609061974
6794	09:23:54.050	00:00:06.793	407	-1024	-768	-1	-1	-1	-1	4	-1024	-768	-1	-1	-1	-1	4		0	0						Untertest4.avi	0	880	547	72	111				0	Content		-72	-111	6793613	3609078641
6810	09:23:54.066	00:00:06.809	408	-1024	-768	-1	-1	-1	-1	4	-1024	-768	-1	-1	-1	-1	4		0	0						Untertest4.avi	0	880	547	72	111				0	Content		-72	-111	6809637	3609094665
6826	09:23:54.082	00:00:06.826	409	-1024	-768	-1	-1	-1	-1	4	-1024	-768	-1	-1	-1	-1	4		0	0						Untertest4.avi	0	880	547	72	111				0	Content		-72	-111	6826304	3609111332
6843	09:23:54.099	00:00:06.842	410	-1024	-768	-1	-1	-1	-1	4	-1024	-768	-1	-1	-1	-1	4		0	0						Untertest4.avi	0	880	547	72	111				0	Content		-72	-111	6842608	3609127636
6859	09:23:54.115	00:00:06.859	411	-1024	-768	-1	-1	-1	-1	4	-1024	-768	-1	-1	-1	-1	4		0	0						Untertest4.avi	0	880	547	72	111				0	Content		-72	-111	6859275	3609144303
6876	09:23:54.132	00:00:06.875	412	-1024	-768	-1	-1	-1	-1	4	-1024	-768	-1	-1	-1	-1	4		0	0						Untertest4.avi	0	880	547	72	111				0	Content		-72	-111	6875535	3609160563
6892	09:23:54.148	00:00:06.892	413	-1024	-768	-1	-1	-1	-1	4	-1024	-768	-1	-1	-1	-1	4		0	0						Untertest4.avi	0	880	547	72	111				0	Content		-72	-111	6892157	3609177185
6909	09:23:54.165	00:00:06.908	414	-1024	-768	-1	-1	-1	-1	4	-1024	-768	-1	-1	-1	-1	4		0	0						Untertest4.avi	0	880	547	72	111				0	Content		-72	-111	6908959	3609193987
6926	09:23:54.182	00:00:06.925	415	-1024	-768	-1	-1	-1	-1	4	-1024	-768	-1	-1	-1	-1	4		0	0						Untertest4.avi	0	880	547	72	111				0	Content		-72	-111	6925555	3609210583
6942	09:23:54.198	00:00:06.942	416	-1024	-768	-1	-1	-1	-1	4	-1024	-768	-1	-1	-1	-1	4		0	0						Untertest4.avi	0	880	547	72	111				0	Content		-72	-111	6942222	3609227250
6959	09:23:54.215	00:00:06.959	417	-1024	-768	-1	-1	-1	-1	4	-1024	-768	-1	-1	-1	-1	4		0	0						Untertest4.avi	0	880	547	72	111				0	Content		-72	-111	6959072	3609244100
6976	09:23:54.232	00:00:06.975	418	-1024	-768	-1	-1	-1	-1	4	-1024	-768	-1	-1	-1	-1	4		0	0						Untertest4.avi	0	880	547	72	111				0	Content		-72	-111	6975739	3609260767
6992	09:23:54.248	00:00:06.992	419	-1024	-768	-1	-1	-1	-1	4	-1024	-768	-1	-1	-1	-1	4		0	0						Untertest4.avi	0	880	547	72	111				0	Content		-72	-111	6992406	3609277434
7009	09:23:54.265	00:00:07.009	420	-1024	-768	-1	-1	-1	-1	4	-1024	-768	-1	-1	-1	-1	4		0	0						Untertest4.avi	0	880	547	72	111				0	Content		-72	-111	7009402	3609294430
7026	09:23:54.282	00:00:07.026	421	-1024	-768	-1	-1	-1	-1	4	-1024	-768	-1	-1	-1	-1	4		0	0						Untertest4.avi	0	880	547	72	111				0	Content		-72	-111	7026069	3609311097
7043	09:23:54.299	00:00:07.042	422	-1024	-768	-1	-1	-1	-1	4	-1024	-768	-1	-1	-1	-1	4		0	0						Untertest4.avi	0	880	547	72	111				0	Content		-72	-111	7042736	3609327764
7060	09:23:54.316	00:00:07.060	423	-1024	-768	-1	-1	-1	-1	4	-1024	-768	-1	-1	-1	-1	4		0	0						Untertest4.avi	0	880	547	72	111				0	Content		-72	-111	7060005	3609345033
7077	09:23:54.333	00:00:07.076	424	-1024	-768	-1	-1	-1	-1	4	-1024	-768	-1	-1	-1	-1	4		0	0						Untertest4.avi	0	880	547	72	111				0	Content		-72	-111	7076672	3609361700
7093	09:23:54.349	00:00:07.092	425	-1024	-768	-1	-1	-1	-1	4	-1024	-768	-1	-1	-1	-1	4		0	0						Untertest4.avi	0	880	547	72	111				0	Content		-72	-111	7092731	3609377759
7109	09:23:54.365	00:00:07.109	426	-1024	-768	-1	-1	-1	-1	4	-1024	-768	-1	-1	-1	-1	4		0	0						Untertest4.avi	0	880	547	72	111				0	Content		-72	-111	7109398	3609394426
7125	09:23:54.381	00:00:07.125	427	-1024	-768	-1	-1	-1	-1	4	-1024	-768	-1	-1	-1	-1	4		0	0						Untertest4.avi	0	880	547	72	111				0	Content		-72	-111	7125388	3609410416
7142	09:23:54.398	00:00:07.142	428	-1024	-768	-1	-1	-1	-1	4	-1024	-768	-1	-1	-1	-1	4		0	0						Untertest4.avi	0	880	547	72	111				0	Content		-72	-111	7142012	3609427040
7159	09:23:54.415	00:00:07.158	429	-1024	-768	-1	-1	-1	-1	4	-1024	-768	-1	-1	-1	-1	4		0	0						Untertest4.avi	0	880	547	72	111				0	Content		-72	-111	7158725	3609443753
7175	09:23:54.431	00:00:07.175	430	-1024	-768	-1	-1	-1	-1	4	-1024	-768	-1	-1	-1	-1	4		0	0						Untertest4.avi	0	880	547	72	111				0	Content		-72	-111	7175393	3609460421
7192	09:23:54.448	00:00:07.192	431	-1024	-768	-1	-1	-1	-1	4	-1024	-768	-1	-1	-1	-1	4		0	0						Untertest4.avi	0	880	547	72	111				0	Content		-72	-111	7192073	3609477101
7209	09:23:54.465	00:00:07.208	432	-1024	-768	-1	-1	-1	-1	4	-1024	-768	-1	-1	-1	-1	4		0	0						Untertest4.avi	0	880	547	72	111				0	Content		-72	-111	7208668	3609493696
7225	09:23:54.481	00:00:07.225	433	-1024	-768	-1	-1	-1	-1	4	-1024	-768	-1	-1	-1	-1	4		0	0						Untertest4.avi	0	880	547	72	111				0	Content		-72	-111	7225335	3609510363
7242	09:23:54.498	00:00:07.242	434	-1024	-768	-1	-1	-1	-1	4	-1024	-768	-1	-1	-1	-1	4		0	0						Untertest4.avi	0	880	547	72	111				0	Content		-72	-111	7242183	3609527211
7259	09:23:54.515	00:00:07.258	435	-1024	-768	-1	-1	-1	-1	4	-1024	-768	-1	-1	-1	-1	4		0	0						Untertest4.avi	0	880	547	72	111				0	Content		-72	-111	7258850	3609543878
7276	09:23:54.532	00:00:07.275	436	-1024	-768	-1	-1	-1	-1	4	-1024	-768	-1	-1	-1	-1	4		0	0						Untertest4.avi	0	880	547	72	111				0	Content		-72	-111	7275518	3609560546
7292	09:23:54.548	00:00:07.292	437	-1024	-768	-1	-1	-1	-1	4	-1024	-768	-1	-1	-1	-1	4		0	0						Untertest4.avi	0	880	547	72	111				0	Content		-72	-111	7292472	3609577500
7309	09:23:54.565	00:00:07.309	438	-1024	-768	-1	-1	-1	-1	4	-1024	-768	-1	-1	-1	-1	4		0	0						Untertest4.avi	0	880	547	72	111				0	Content		-72	-111	7309138	3609594166
7326	09:23:54.582	00:00:07.326	439	-1024	-768	-1	-1	-1	-1	4	-1024	-768	-1	-1	-1	-1	4		0	0						Untertest4.avi	0	880	547	72	111				0	Content		-72	-111	7326160	3609611188
7343	09:23:54.599	00:00:07.342	440	-1024	-768	-1	-1	-1	-1	4	-1024	-768	-1	-1	-1	-1	4		0	0						Untertest4.avi	0	880	547	72	111				0	Content		-72	-111	7342826	3609627854
7359	09:23:54.615	00:00:07.359	441	-1024	-768	-1	-1	-1	-1	4	-1024	-768	-1	-1	-1	-1	4		0	0						Untertest4.avi	0	880	547	72	111				0	Content		-72	-111	7359493	3609644521
7376	09:23:54.632	00:00:07.375	442	-1024	-768	-1	-1	-1	-1	4	-1024	-768	-1	-1	-1	-1	4		0	0						Untertest4.avi	0	880	547	72	111				0	Content		-72	-111	7375597	3609660625
7392	09:23:54.648	00:00:07.392	443	-1024	-768	-1	-1	-1	-1	4	-1024	-768	-1	-1	-1	-1	4		0	0						Untertest4.avi	0	880	547	72	111				0	Content		-72	-111	7392264	3609677292
7409	09:23:54.665	00:00:07.408	444	-1024	-768	-1	-1	-1	-1	4	-1024	-768	-1	-1	-1	-1	4		0	0						Untertest4.avi	0	880	547	72	111				0	Content		-72	-111	7408607	3609693635
7425	09:23:54.681	00:00:07.425	445	-1024	-768	-1	-1	-1	-1	4	-1024	-768	-1	-1	-1	-1	4		0	0						Untertest4.avi	0	880	547	72	111				0	Content		-72	-111	7425274	3609710302
7442	09:23:54.698	00:00:07.441	446	-1024	-768	-1	-1	-1	-1	4	-1024	-768	-1	-1	-1	-1	4		0	0						Untertest4.avi	0	880	547	72	111				0	Content		-72	-111	7441695	3609726723
7458	09:23:54.714	00:00:07.458	447	-1024	-768	-1	-1	-1	-1	4	-1024	-768	-1	-1	-1	-1	4		0	0						Untertest4.avi	0	880	547	72	111				0	Content		-72	-111	7458317	3609743345
7475	09:23:54.731	00:00:07.475	448	-1024	-768	-1	-1	-1	-1	4	-1024	-768	-1	-1	-1	-1	4		0	0						Untertest4.avi	0	880	547	72	111				0	Content		-72	-111	7475000	3609760028
7492	09:23:54.748	00:00:07.491	449	-1024	-768	-1	-1	-1	-1	4	-1024	-768	-1	-1	-1	-1	4		0	0						Untertest4.avi	0	880	547	72	111				0	Content		-72	-111	7491666	3609776694
7508	09:23:54.764	00:00:07.508	450	-1024	-768	-1	-1	-1	-1	4	-1024	-768	-1	-1	-1	-1	4		0	0						Untertest4.avi	0	880	547	72	111				0	Content		-72	-111	7508296	3609793324
7525	09:23:54.781	00:00:07.524	451	-1024	-768	-1	-1	-1	-1	4	-1024	-768	-1	-1	-1	-1	4		0	0						Untertest4.avi	0	880	547	72	111				0	Content		-72	-111	7524962	3609809990
7542	09:23:54.798	00:00:07.541	452	-1024	-768	-1	-1	-1	-1	4	-1024	-768	-1	-1	-1	-1	4		0	0						Untertest4.avi	0	880	547	72	111				0	Content		-72	-111	7541629	3609826657
7559	09:23:54.815	00:00:07.558	453	-1024	-768	-1	-1	-1	-1	4	-1024	-768	-1	-1	-1	-1	4		0	0						Untertest4.avi	0	880	547	72	111				0	Content		-72	-111	7558526	3609843554
7575	09:23:54.831	00:00:07.575	454	-1024	-768	-1	-1	-1	-1	4	-1024	-768	-1	-1	-1	-1	4		0	0						Untertest4.avi	0	880	547	72	111				0	Content		-72	-111	7575193	3609860221
7592	09:23:54.848	00:00:07.592	455	-1024	-768	-1	-1	-1	-1	4	-1024	-768	-1	-1	-1	-1	4		0	0						Untertest4.avi	0	880	547	72	111				0	Content		-72	-111	7592184	3609877212
7609	09:23:54.865	00:00:07.608	456	-1024	-768	-1	-1	-1	-1	4	-1024	-768	-1	-1	-1	-1	4		0	0						Untertest4.avi	0	880	547	72	111				0	Content		-72	-111	7608851	3609893879
7626	09:23:54.882	00:00:07.625	457	-1024	-768	-1	-1	-1	-1	4	-1024	-768	-1	-1	-1	-1	4		0	0						Untertest4.avi	0	880	547	72	111				0	Content		-72	-111	7625517	3609910545
7643	09:23:54.899	00:00:07.642	458	-1024	-768	-1	-1	-1	-1	4	-1024	-768	-1	-1	-1	-1	4		0	0						Untertest4.avi	0	880	547	72	111				0	Content		-72	-111	7642776	3609927804
7659	09:23:54.915	00:00:07.659	459	-1024	-768	-1	-1	-1	-1	4	-1024	-768	-1	-1	-1	-1	4		0	0						Untertest4.avi	0	880	547	72	111				0	Content		-72	-111	7659442	3609944470
7676	09:23:54.932	00:00:07.675	460	-1024	-768	-1	-1	-1	-1	4	-1024	-768	-1	-1	-1	-1	4		0	0						Untertest4.avi	0	880	547	72	111				0	Content		-72	-111	7675680	3609960708
7692	09:23:54.948	00:00:07.692	461	-1024	-768	-1	-1	-1	-1	4	-1024	-768	-1	-1	-1	-1	4		0	0						Untertest4.avi	0	880	547	72	111				0	Content		-72	-111	7692347	3609977375
7709	09:23:54.965	00:00:07.709	462	-1024	-768	-1	-1	-1	-1	4	-1024	-768	-1	-1	-1	-1	4		0	0						Untertest4.avi	0	880	547	72	111				0	Content		-72	-111	7709013	3609994041
7725	09:23:54.981	00:00:07.724	463	-1024	-768	-1	-1	-1	-1	4	-1024	-768	-1	-1	-1	-1	4		0	0						Untertest4.avi	0	880	547	72	111				0	Content		-72	-111	7724774	3610009802
7741	09:23:54.997	00:00:07.741	464	-1024	-768	-1	-1	-1	-1	4	-1024	-768	-1	-1	-1	-1	4		0	0						Untertest4.avi	0	880	547	72	111				0	Content		-72	-111	7741398	3610026426
7758	09:23:55.014	00:00:07.758	465	-1024	-768	-1	-1	-1	-1	4	-1024	-768	-1	-1	-1	-1	4		0	0						Untertest4.avi	0	880	547	72	111				0	Content		-72	-111	7758078	3610043106
7775	09:23:55.031	00:00:07.774	466	-1024	-768	-1	-1	-1	-1	4	-1024	-768	-1	-1	-1	-1	4		0	0						Untertest4.avi	0	880	547	72	111				0	Content		-72	-111	7774744	3610059772
7791	09:23:55.047	00:00:07.791	467	-1024	-768	-1	-1	-1	-1	4	-1024	-768	-1	-1	-1	-1	4		0	0						Untertest4.avi	0	880	547	72	111				0	Content		-72	-111	7791411	3610076439
7808	09:23:55.064	00:00:07.808	468	-1024	-768	-1	-1	-1	-1	4	-1024	-768	-1	-1	-1	-1	4		0	0						Untertest4.avi	0	880	547	72	111				0	Content		-72	-111	7808085	3610093113
7825	09:23:55.081	00:00:07.824	469	-1024	-768	-1	-1	-1	-1	4	-1024	-768	-1	-1	-1	-1	4		0	0						Untertest4.avi	0	880	547	72	111				0	Content		-72	-111	7824752	3610109780
7841	09:23:55.097	00:00:07.841	470	-1024	-768	-1	-1	-1	-1	4	-1024	-768	-1	-1	-1	-1	4		0	0						Untertest4.avi	0	880	547	72	111				0	Content		-72	-111	7841379	3610126407
7858	09:23:55.114	00:00:07.858	471	-1024	-768	-1	-1	-1	-1	4	-1024	-768	-1	-1	-1	-1	4		0	0						Untertest4.avi	0	880	547	72	111				0	Content		-72	-111	7858046	3610143074
7875	09:23:55.131	00:00:07.874	472	-1024	-768	-1	-1	-1	-1	4	-1024	-768	-1	-1	-1	-1	4		0	0						Untertest4.avi	0	880	547	72	111				0	Content		-72	-111	7874906	3610159934
7892	09:23:55.148	00:00:07.891	473	-1024	-768	-1	-1	-1	-1	4	-1024	-768	-1	-1	-1	-1	4		0	0						Untertest4.avi	0	880	547	72	111				0	Content		-72	-111	7891572	3610176600
7908	09:23:55.164	00:00:07.908	474	-1024	-768	-1	-1	-1	-1	4	-1024	-768	-1	-1	-1	-1	4		0	0						Untertest4.avi	0	880	547	72	111				0	Content		-72	-111	7908239	3610193267
7925	09:23:55.181	00:00:07.925	475	-1024	-768	-1	-1	-1	-1	4	-1024	-768	-1	-1	-1	-1	4		0	0						Untertest4.avi	0	880	547	72	111				0	Content		-72	-111	7925370	3610210398
7942	09:23:55.198	00:00:07.942	476	-1024	-768	-1	-1	-1	-1	4	-1024	-768	-1	-1	-1	-1	4		0	0						Untertest4.avi	0	880	547	72	111				0	Content		-72	-111	7942037	3610227065
7959	09:23:55.215	00:00:07.959	477	-1024	-768	-1	-1	-1	-1	4	-1024	-768	-1	-1	-1	-1	4		0	0						Untertest4.avi	0	880	547	72	111				0	Content		-72	-111	7959268	3610244296
7976	09:23:55.232	00:00:07.975	478	-1024	-768	-1	-1	-1	-1	4	-1024	-768	-1	-1	-1	-1	4		0	0						Untertest4.avi	0	880	547	72	111				0	Content		-72	-111	7975935	3610260963
7992	09:23:55.248	00:00:07.991	479	-1024	-768	-1	-1	-1	-1	4	-1024	-768	-1	-1	-1	-1	4		0	0						Untertest4.avi	0	880	547	72	111				0	Content		-72	-111	7991964	3610276992
8009	09:23:55.265	00:00:08.008	480	-1024	-768	-1	-1	-1	-1	4	-1024	-768	-1	-1	-1	-1	4		0	0						Untertest4.avi	0	880	547	72	111				0	Content		-72	-111	8008631	3610293659
8025	09:23:55.281	00:00:08.024	481	-1024	-768	-1	-1	-1	-1	4	-1024	-768	-1	-1	-1	-1	4		0	0						Untertest4.avi	0	880	547	72	111				0	Content		-72	-111	8024941	3610309969
8042	09:23:55.298	00:00:08.041	482	-1024	-768	-1	-1	-1	-1	4	-1024	-768	-1	-1	-1	-1	4		0	0						Untertest4.avi	0	880	547	72	111				0	Content		-72	-111	8041608	3610326636
8058	09:23:55.314	00:00:08.058	483	-1024	-768	-1	-1	-1	-1	4	-1024	-768	-1	-1	-1	-1	4		0	0						Untertest4.avi	0	880	547	72	111				0	Content		-72	-111	8058110	3610343138
8075	09:23:55.331	00:00:08.074	484	-1024	-768	-1	-1	-1	-1	4	-1024	-768	-1	-1	-1	-1	4		0	0						Untertest4.avi	0	880	547	72	111				0	Content		-72	-111	8074776	3610359804
8091	09:23:55.347	00:00:08.091	485	-1024	-768	-1	-1	-1	-1	4	-1024	-768	-1	-1	-1	-1	4		0	0						Untertest4.avi	0	880	547	72	111				0	Content		-72	-111	8091363	3610376391
8108	09:23:55.364	00:00:08.108	486	-1024	-768	-1	-1	-1	-1	4	-1024	-768	-1	-1	-1	-1	4		0	0						Untertest4.avi	0	880	547	72	111				0	Content		-72	-111	8108029	3610393057
8125	09:23:55.381	00:00:08.124	487	-1024	-768	-1	-1	-1	-1	4	-1024	-768	-1	-1	-1	-1	4		0	0						Untertest4.avi	0	880	547	72	111				0	Content		-72	-111	8124696	3610409724
8141	09:23:55.397	00:00:08.141	488	-1024	-768	-1	-1	-1	-1	4	-1024	-768	-1	-1	-1	-1	4		0	0						Untertest4.avi	0	880	547	72	111				0	Content		-72	-111	8141288	3610426316
8158	09:23:55.414	00:00:08.157	489	-1024	-768	-1	-1	-1	-1	4	-1024	-768	-1	-1	-1	-1	4		0	0						Untertest4.avi	0	880	547	72	111				0	Content		-72	-111	8157955	3610442983
8175	09:23:55.431	00:00:08.174	490	-1024	-768	-1	-1	-1	-1	4	-1024	-768	-1	-1	-1	-1	4		0	0						Untertest4.avi	0	880	547	72	111				0	Content		-72	-111	8174621	3610459649
8191	09:23:55.447	00:00:08.191	491	-1024	-768	-1	-1	-1	-1	4	-1024	-768	-1	-1	-1	-1	4		0	0						Untertest4.avi	0	880	547	72	111				0	Content		-72	-111	8191238	3610476266
8208	09:23:55.464	00:00:08.207	492	-1024	-768	-1	-1	-1	-1	4	-1024	-768	-1	-1	-1	-1	4		0	0						Untertest4.avi	0	880	547	72	111				0	Content		-72	-111	8207904	3610492932
8225	09:23:55.481	00:00:08.224	493	-1024	-768	-1	-1	-1	-1	4	-1024	-768	-1	-1	-1	-1	4		0	0						Untertest4.avi	0	880	547	72	111				0	Content		-72	-111	8224571	3610509599
8241	09:23:55.497	00:00:08.241	494	-1024	-768	-1	-1	-1	-1	4	-1024	-768	-1	-1	-1	-1	4		0	0						Untertest4.avi	0	880	547	72	111				0	Content		-72	-111	8241458	3610526486
8258	09:23:55.514	00:00:08.258	495	-1024	-768	-1	-1	-1	-1	4	-1024	-768	-1	-1	-1	-1	4		0	0						Untertest4.avi	0	880	547	72	111				0	Content		-72	-111	8258125	3610543153
8275	09:23:55.531	00:00:08.275	496	-1024	-768	-1	-1	-1	-1	4	-1024	-768	-1	-1	-1	-1	4		0	0						Untertest4.avi	0	880	547	72	111				0	Content		-72	-111	8275070	3610560098
8292	09:23:55.548	00:00:08.291	497	-1024	-768	-1	-1	-1	-1	4	-1024	-768	-1	-1	-1	-1	4		0	0						Untertest4.avi	0	880	547	72	111				0	Content		-72	-111	8291736	3610576764
8308	09:23:55.564	00:00:08.308	498	-1024	-768	-1	-1	-1	-1	4	-1024	-768	-1	-1	-1	-1	4		0	0						Untertest4.avi	0	880	547	72	111				0	Content		-72	-111	8308403	3610593431
8326	09:23:55.582	00:00:08.325	499	-1024	-768	-1	-1	-1	-1	4	-1024	-768	-1	-1	-1	-1	4		0	0						Untertest4.avi	0	880	547	72	111				0	Content		-72	-111	8325680	3610610708
8342	09:23:55.598	00:00:08.342	500	-1024	-768	-1	-1	-1	-1	4	-1024	-768	-1	-1	-1	-1	4		0	0						Untertest4.avi	0	880	547	72	111				0	Content		-72	-111	8342347	3610627375
8359	09:23:55.615	00:00:08.358	501	-1024	-768	-1	-1	-1	-1	4	-1024	-768	-1	-1	-1	-1	4		0	0						Untertest4.avi	0	880	547	72	111				0	Content		-72	-111	8358548	3610643576
8375	09:23:55.631	00:00:08.375	502	-1024	-768	-1	-1	-1	-1	4	-1024	-768	-1	-1	-1	-1	4		0	0						Untertest4.avi	0	880	547	72	111				0	Content		-72	-111	8375215	3610660243
8392	09:23:55.648	00:00:08.391	503	-1024	-768	-1	-1	-1	-1	4	-1024	-768	-1	-1	-1	-1	4		0	0						Untertest4.avi	0	880	547	72	111				0	Content		-72	-111	8391881	3610676909
8408	09:23:55.664	00:00:08.408	504	-1024	-768	-1	-1	-1	-1	4	-1024	-768	-1	-1	-1	-1	4		0	0						Untertest4.avi	0	880	547	72	111				0	Content		-72	-111	8408103	3610693131
8425	09:23:55.681	00:00:08.424	505	-1024	-768	-1	-1	-1	-1	4	-1024	-768	-1	-1	-1	-1	4		0	0						Untertest4.avi	0	880	547	72	111				0	Content		-72	-111	8424769	3610709797
8441	09:23:55.697	00:00:08.441	506	-1024	-768	-1	-1	-1	-1	4	-1024	-768	-1	-1	-1	-1	4		0	0						Untertest4.avi	0	880	547	72	111				0	Content		-72	-111	8441286	3610726314
8458	09:23:55.714	00:00:08.457	507	-1024	-768	-1	-1	-1	-1	4	-1024	-768	-1	-1	-1	-1	4		0	0						Untertest4.avi	0	880	547	72	111				0	Content		-72	-111	8457952	3610742980
8475	09:23:55.731	00:00:08.474	508	-1024	-768	-1	-1	-1	-1	4	-1024	-768	-1	-1	-1	-1	4		0	0						Untertest4.avi	0	880	547	72	111				0	Content		-72	-111	8474618	3610759646
8491	09:23:55.747	00:00:08.491	509	-1024	-768	-1	-1	-1	-1	4	-1024	-768	-1	-1	-1	-1	4		0	0						Untertest4.avi	0	880	547	72	111				0	Content		-72	-111	8491199	3610776227
8508	09:23:55.764	00:00:08.507	510	-1024	-768	-1	-1	-1	-1	4	-1024	-768	-1	-1	-1	-1	4		0	0						Untertest4.avi	0	880	547	72	111				0	Content		-72	-111	8507865	3610792893
8525	09:23:55.781	00:00:08.524	511	-1024	-768	-1	-1	-1	-1	4	-1024	-768	-1	-1	-1	-1	4		0	0						Untertest4.avi	0	880	547	72	111				0	Content		-72	-111	8524532	3610809560
8541	09:23:55.797	00:00:08.540	512	-1024	-768	-1	-1	-1	-1	4	-1024	-768	-1	-1	-1	-1	4		0	0						Untertest4.avi	0	880	547	72	111				0	Content		-72	-111	8540991	3610826019
8558	09:23:55.814	00:00:08.557	513	-1024	-768	-1	-1	-1	-1	4	-1024	-768	-1	-1	-1	-1	4		0	0						Untertest4.avi	0	880	547	72	111				0	Content		-72	-111	8557556	3610842584
8574	09:23:55.830	00:00:08.574	514	-1024	-768	-1	-1	-1	-1	4	-1024	-768	-1	-1	-1	-1	4		0	0						Untertest4.avi	0	880	547	72	111				0	Content		-72	-111	8574387	3610859415
8591	09:23:55.847	00:00:08.591	515	-1024	-768	-1	-1	-1	-1	4	-1024	-768	-1	-1	-1	-1	4		0	0						Untertest4.avi	0	880	547	72	111				0	Content		-72	-111	8591054	3610876082
8608	09:23:55.864	00:00:08.607	516	-1024	-768	-1	-1	-1	-1	4	-1024	-768	-1	-1	-1	-1	4		0	0						Untertest4.avi	0	880	547	72	111				0	Content		-72	-111	8607720	3610892748
8625	09:23:55.881	00:00:08.624	517	-1024	-768	-1	-1	-1	-1	4	-1024	-768	-1	-1	-1	-1	4		0	0						Untertest4.avi	0	880	547	72	111				0	Content		-72	-111	8624889	3610909917
8642	09:23:55.898	00:00:08.641	518	-1024	-768	-1	-1	-1	-1	4	-1024	-768	-1	-1	-1	-1	4		0	0						Untertest4.avi	0	880	547	72	111				0	Content		-72	-111	8641555	3610926583
8659	09:23:55.915	00:00:08.658	519	-1024	-768	-1	-1	-1	-1	4	-1024	-768	-1	-1	-1	-1	4		0	0						Untertest4.avi	0	880	547	72	111				0	Content		-72	-111	8658595	3610943623
8675	09:23:55.931	00:00:08.675	520	-1024	-768	-1	-1	-1	-1	4	-1024	-768	-1	-1	-1	-1	4		0	0						Untertest4.avi	0	880	547	72	111				0	Content		-72	-111	8675261	3610960289
8692	09:23:55.948	00:00:08.691	521	-1024	-768	-1	-1	-1	-1	4	-1024	-768	-1	-1	-1	-1	4		0	0						Untertest4.avi	0	880	547	72	111				0	Content		-72	-111	8691927	3610976955
8708	09:23:55.964	00:00:08.707	522	-1024	-768	-1	-1	-1	-1	4	-1024	-768	-1	-1	-1	-1	4		0	0						Untertest4.avi	0	880	547	72	111				0	Content		-72	-111	8707990	3610993018
8725	09:23:55.981	00:00:08.724	523	-1024	-768	-1	-1	-1	-1	4	-1024	-768	-1	-1	-1	-1	4		0	0						Untertest4.avi	0	880	547	72	111				0	Content		-72	-111	8724656	3611009684
8741	09:23:55.997	00:00:08.741	524	-1024	-768	-1	-1	-1	-1	4	-1024	-768	-1	-1	-1	-1	4		0	0						Untertest4.avi	0	880	547	72	111				0	Content		-72	-111	8741162	3611026190
8758	09:23:56.014	00:00:08.757	525	-1024	-768	-1	-1	-1	-1	4	-1024	-768	-1	-1	-1	-1	4		0	0						Untertest4.avi	0	880	547	72	111				0	Content		-72	-111	8757828	3611042856
8774	09:23:56.030	00:00:08.774	526	-1024	-768	-1	-1	-1	-1	4	-1024	-768	-1	-1	-1	-1	4		0	0						Untertest4.avi	0	880	547	72	111				0	Content		-72	-111	8774495	3611059523
8791	09:23:56.047	00:00:08.790	527	-1024	-768	-1	-1	-1	-1	4	-1024	-768	-1	-1	-1	-1	4		0	0						Untertest4.avi	0	880	547	72	111				0	Content		-72	-111	8790954	3611075982
8808	09:23:56.064	00:00:08.807	528	-1024	-768	-1	-1	-1	-1	4	-1024	-768	-1	-1	-1	-1	4		0	0						Untertest4.avi	0	880	547	72	111				0	Content		-72	-111	8807621	3611092649
8824	09:23:56.080	00:00:08.824	529	-1024	-768	-1	-1	-1	-1	4	-1024	-768	-1	-1	-1	-1	4		0	0						Untertest4.avi	0	880	547	72	111				0	Content		-72	-111	8824033	3611109061
8841	09:23:56.097	00:00:08.840	530	-1024	-768	-1	-1	-1	-1	4	-1024	-768	-1	-1	-1	-1	4		0	0						Untertest4.avi	0	880	547	72	111				0	Content		-72	-111	8840711	3611125739
8857	09:23:56.113	00:00:08.857	531	-1024	-768	-1	-1	-1	-1	4	-1024	-768	-1	-1	-1	-1	4		0	0						Untertest4.avi	0	880	547	72	111				0	Content		-72	-111	8857360	3611142388
8874	09:23:56.130	00:00:08.874	532	-1024	-768	-1	-1	-1	-1	4	-1024	-768	-1	-1	-1	-1	4		0	0						Untertest4.avi	0	880	547	72	111				0	Content		-72	-111	8874026	3611159054
8891	09:23:56.147	00:00:08.890	533	-1024	-768	-1	-1	-1	-1	4	-1024	-768	-1	-1	-1	-1	4		0	0						Untertest4.avi	0	880	547	72	111				0	Content		-72	-111	8890693	3611175721
8908	09:23:56.164	00:00:08.907	534	-1024	-768	-1	-1	-1	-1	4	-1024	-768	-1	-1	-1	-1	4		0	0						Untertest4.avi	0	880	547	72	111				0	Content		-72	-111	8907609	3611192637
8924	09:23:56.180	00:00:08.924	535	-1024	-768	-1	-1	-1	-1	4	-1024	-768	-1	-1	-1	-1	4		0	0						Untertest4.avi	0	880	547	72	111				0	Content		-72	-111	8924276	3611209304
8941	09:23:56.197	00:00:08.941	536	-1024	-768	-1	-1	-1	-1	4	-1024	-768	-1	-1	-1	-1	4		0	0						Untertest4.avi	0	880	547	72	111				0	Content		-72	-111	8941233	3611226261
8958	09:23:56.214	00:00:08.957	537	-1024	-768	-1	-1	-1	-1	4	-1024	-768	-1	-1	-1	-1	4		0	0						Untertest4.avi	0	880	547	72	111				0	Content		-72	-111	8957900	3611242928
8975	09:23:56.231	00:00:08.974	538	-1024	-768	-1	-1	-1	-1	4	-1024	-768	-1	-1	-1	-1	4		0	0						Untertest4.avi	0	880	547	72	111				0	Content		-72	-111	8974566	3611259594
8992	09:23:56.248	00:00:08.991	539	-1024	-768	-1	-1	-1	-1	4	-1024	-768	-1	-1	-1	-1	4		0	0						Untertest4.avi	0	880	547	72	111				0	Content		-72	-111	8991853	3611276881
9009	09:23:56.265	00:00:09.008	540	-1024	-768	-1	-1	-1	-1	4	-1024	-768	-1	-1	-1	-1	4		0	0						Untertest4.avi	0	880	547	72	111				0	Content		-72	-111	9008519	3611293547
9025	09:23:56.281	00:00:09.024	541	-1024	-768	-1	-1	-1	-1	4	-1024	-768	-1	-1	-1	-1	4		0	0						Untertest4.avi	0	880	547	72	111				0	Content		-72	-111	9024767	3611309795
9041	09:23:56.297	00:00:09.041	542	-1024	-768	-1	-1	-1	-1	4	-1024	-768	-1	-1	-1	-1	4		0	0						Untertest4.avi	0	880	547	72	111				0	Content		-72	-111	9041433	3611326461
9058	09:23:56.314	00:00:09.058	543	-1024	-768	-1	-1	-1	-1	4	-1024	-768	-1	-1	-1	-1	4		0	0						Untertest4.avi	0	880	547	72	111				0	Content		-72	-111	9058099	3611343127
9074	09:23:56.330	00:00:09.074	544	-1024	-768	-1	-1	-1	-1	4	-1024	-768	-1	-1	-1	-1	4		0	0						Untertest4.avi	0	880	547	72	111				0	Content		-72	-111	9074315	3611359343
9091	09:23:56.347	00:00:09.090	545	-1024	-768	-1	-1	-1	-1	4	-1024	-768	-1	-1	-1	-1	4		0	0						Untertest4.avi	0	880	547	72	111				0	Content		-72	-111	9090981	3611376009
9107	09:23:56.363	00:00:09.107	546	-1024	-768	-1	-1	-1	-1	4	-1024	-768	-1	-1	-1	-1	4		0	0						Untertest4.avi	0	880	547	72	111				0	Content		-72	-111	9107266	3611392294
9124	09:23:56.380	00:00:09.123	547	-1024	-768	-1	-1	-1	-1	4	-1024	-768	-1	-1	-1	-1	4		0	0						Untertest4.avi	0	880	547	72	111				0	Content		-72	-111	9123905	3611408933
9141	09:23:56.397	00:00:09.140	548	-1024	-768	-1	-1	-1	-1	4	-1024	-768	-1	-1	-1	-1	4		0	0						Untertest4.avi	0	880	547	72	111				0	Content		-72	-111	9140572	3611425600
9157	09:23:56.413	00:00:09.157	549	-1024	-768	-1	-1	-1	-1	4	-1024	-768	-1	-1	-1	-1	4		0	0						Untertest4.avi	0	880	547	72	111				0	Content		-72	-111	9157238	3611442266
9174	09:23:56.430	00:00:09.173	550	-1024	-768	-1	-1	-1	-1	4	-1024	-768	-1	-1	-1	-1	4		0	0						Untertest4.avi	0	880	547	72	111				0	Content		-72	-111	9173926	3611458954
9190	09:23:56.446	00:00:09.190	551	-1024	-768	-1	-1	-1	-1	4	-1024	-768	-1	-1	-1	-1	4		0	0						Untertest4.avi	0	880	547	72	111				0	Content		-72	-111	9190492	3611475520
9207	09:23:56.463	00:00:09.207	552	-1024	-768	-1	-1	-1	-1	4	-1024	-768	-1	-1	-1	-1	4		0	0						Untertest4.avi	0	880	547	72	111				0	Content		-72	-111	9207429	3611492457
9224	09:23:56.480	00:00:09.224	553	-1024	-768	-1	-1	-1	-1	4	-1024	-768	-1	-1	-1	-1	4		0	0						Untertest4.avi	0	880	547	72	111				0	Content		-72	-111	9224095	3611509123
9241	09:23:56.497	00:00:09.241	554	-1024	-768	-1	-1	-1	-1	4	-1024	-768	-1	-1	-1	-1	4		0	0						Untertest4.avi	0	880	547	72	111				0	Content		-72	-111	9241229	3611526257
9258	09:23:56.514	00:00:09.257	555	-1024	-768	-1	-1	-1	-1	4	-1024	-768	-1	-1	-1	-1	4		0	0						Untertest4.avi	0	880	547	72	111				0	Content		-72	-111	9257895	3611542923
9275	09:23:56.531	00:00:09.274	556	-1024	-768	-1	-1	-1	-1	4	-1024	-768	-1	-1	-1	-1	4		0	0						Untertest4.avi	0	880	547	72	111				0	Content		-72	-111	9274928	3611559956
9292	09:23:56.548	00:00:09.291	557	-1024	-768	-1	-1	-1	-1	4	-1024	-768	-1	-1	-1	-1	4		0	0						Untertest4.avi	0	880	547	72	111				0	Content		-72	-111	9291595	3611576623
9308	09:23:56.564	00:00:09.308	558	-1024	-768	-1	-1	-1	-1	4	-1024	-768	-1	-1	-1	-1	4		0	0						Untertest4.avi	0	880	547	72	111				0	Content		-72	-111	9308261	3611593289
9324	09:23:56.580	00:00:09.324	559	-1024	-768	-1	-1	-1	-1	4	-1024	-768	-1	-1	-1	-1	4		0	0						Untertest4.avi	0	880	547	72	111				0	Content		-72	-111	9324307	3611609335
9341	09:23:56.597	00:00:09.340	560	-1024	-768	-1	-1	-1	-1	4	-1024	-768	-1	-1	-1	-1	4		0	0						Untertest4.avi	0	880	547	72	111				0	Content		-72	-111	9340973	3611626001
9357	09:23:56.613	00:00:09.357	561	-1024	-768	-1	-1	-1	-1	4	-1024	-768	-1	-1	-1	-1	4		0	0						Untertest4.avi	0	880	547	72	111				0	Content		-72	-111	9357433	3611642461
9374	09:23:56.630	00:00:09.374	562	-1024	-768	-1	-1	-1	-1	4	-1024	-768	-1	-1	-1	-1	4		0	0						Untertest4.avi	0	880	547	72	111				0	Content		-72	-111	9374099	3611659127
9391	09:23:56.647	00:00:09.390	563	-1024	-768	-1	-1	-1	-1	4	-1024	-768	-1	-1	-1	-1	4		0	0						Untertest4.avi	0	880	547	72	111				0	Content		-72	-111	9390766	3611675794
9407	09:23:56.663	00:00:09.407	564	-1024	-768	-1	-1	-1	-1	4	-1024	-768	-1	-1	-1	-1	4		0	0						Untertest4.avi	0	880	547	72	111				0	Content		-72	-111	9407291	3611692319
9424	09:23:56.680	00:00:09.423	565	-1024	-768	-1	-1	-1	-1	4	-1024	-768	-1	-1	-1	-1	4		0	0						Untertest4.avi	0	880	547	72	111				0	Content		-72	-111	9423958	3611708986
9441	09:23:56.697	00:00:09.440	566	-1024	-768	-1	-1	-1	-1	4	-1024	-768	-1	-1	-1	-1	4		0	0						Untertest4.avi	0	880	547	72	111				0	Content		-72	-111	9440624	3611725652
9457	09:23:56.713	00:00:09.456	567	-1024	-768	-1	-1	-1	-1	4	-1024	-768	-1	-1	-1	-1	4		0	0						Untertest4.avi	0	880	547	72	111				0	Content		-72	-111	9456963	3611741991
9474	09:23:56.730	00:00:09.473	568	-1024	-768	-1	-1	-1	-1	4	-1024	-768	-1	-1	-1	-1	4		0	0						Untertest4.avi	0	880	547	72	111				0	Content		-72	-111	9473639	3611758667
9490	09:23:56.746	00:00:09.490	569	-1024	-768	-1	-1	-1	-1	4	-1024	-768	-1	-1	-1	-1	4		0	0						Untertest4.avi	0	880	547	72	111				0	Content		-72	-111	9490286	3611775314
9507	09:23:56.763	00:00:09.506	570	-1024	-768	-1	-1	-1	-1	4	-1024	-768	-1	-1	-1	-1	4		0	0						Untertest4.avi	0	880	547	72	111				0	Content		-72	-111	9506953	3611791981
9524	09:23:56.780	00:00:09.523	571	-1024	-768	-1	-1	-1	-1	4	-1024	-768	-1	-1	-1	-1	4		0	0						Untertest4.avi	0	880	547	72	111				0	Content		-72	-111	9523619	3611808647
9541	09:23:56.797	00:00:09.540	572	-1024	-768	-1	-1	-1	-1	4	-1024	-768	-1	-1	-1	-1	4		0	0						Untertest4.avi	0	880	547	72	111				0	Content		-72	-111	9540534	3611825562
9557	09:23:56.813	00:00:09.557	573	-1024	-768	-1	-1	-1	-1	4	-1024	-768	-1	-1	-1	-1	4		0	0						Untertest4.avi	0	880	547	72	111				0	Content		-72	-111	9557200	3611842228
9574	09:23:56.830	00:00:09.574	574	-1024	-768	-1	-1	-1	-1	4	-1024	-768	-1	-1	-1	-1	4		0	0						Untertest4.avi	0	880	547	72	111				0	Content		-72	-111	9574157	3611859185
9591	09:23:56.847	00:00:09.590	575	-1024	-768	-1	-1	-1	-1	4	-1024	-768	-1	-1	-1	-1	4		0	0						Untertest4.avi	0	880	547	72	111				0	Content		-72	-111	9590823	3611875851
9607	09:23:56.863	00:00:09.607	576	-1024	-768	-1	-1	-1	-1	4	-1024	-768	-1	-1	-1	-1	4		0	0						Untertest4.avi	0	880	547	72	111				0	Content		-72	-111	9607490	3611892518
9625	09:23:56.881	00:00:09.624	577	-1024	-768	-1	-1	-1	-1	4	-1024	-768	-1	-1	-1	-1	4		0	0						Untertest4.avi	0	880	547	72	111				0	Content		-72	-111	9624714	3611909742
9641	09:23:56.897	00:00:09.641	578	-1024	-768	-1	-1	-1	-1	4	-1024	-768	-1	-1	-1	-1	4		0	0						Untertest4.avi	0	880	547	72	111				0	Content		-72	-111	9641381	3611926409
9658	09:23:56.914	00:00:09.657	579	-1024	-768	-1	-1	-1	-1	4	-1024	-768	-1	-1	-1	-1	4		0	0						Untertest4.avi	0	880	547	72	111				0	Content		-72	-111	9657607	3611942635
9674	09:23:56.930	00:00:09.674	580	-1024	-768	-1	-1	-1	-1	4	-1024	-768	-1	-1	-1	-1	4		0	0						Untertest4.avi	0	880	547	72	111				0	Content		-72	-111	9674273	3611959301
9691	09:23:56.947	00:00:09.690	581	-1024	-768	-1	-1	-1	-1	4	-1024	-768	-1	-1	-1	-1	4		0	0						Untertest4.avi	0	880	547	72	111				0	Content		-72	-111	9690940	3611975968
9707	09:23:56.963	00:00:09.707	582	-1024	-768	-1	-1	-1	-1	4	-1024	-768	-1	-1	-1	-1	4		0	0						Untertest4.avi	0	880	547	72	111				0	Content		-72	-111	9707184	3611992212
9724	09:23:56.980	00:00:09.723	583	-1024	-768	-1	-1	-1	-1	4	-1024	-768	-1	-1	-1	-1	4		0	0						Untertest4.avi	0	880	547	72	111				0	Content		-72	-111	9723851	3612008879
9740	09:23:56.996	00:00:09.740	584	-1024	-768	-1	-1	-1	-1	4	-1024	-768	-1	-1	-1	-1	4		0	0						Untertest4.avi	0	880	547	72	111				0	Content		-72	-111	9740050	3612025078
9757	09:23:57.013	00:00:09.756	585	-1024	-768	-1	-1	-1	-1	4	-1024	-768	-1	-1	-1	-1	4		0	0						Untertest4.avi	0	880	547	72	111				0	Content		-72	-111	9756799	3612041827
9773	09:23:57.029	00:00:09.773	586	-1024	-768	-1	-1	-1	-1	4	-1024	-768	-1	-1	-1	-1	4		0	0						Untertest4.avi	0	880	547	72	111				0	Content		-72	-111	9773424	3612058452
9790	09:23:57.046	00:00:09.790	587	-1024	-768	-1	-1	-1	-1	4	-1024	-768	-1	-1	-1	-1	4		0	0						Untertest4.avi	0	880	547	72	111				0	Content		-72	-111	9790091	3612075119
9807	09:23:57.063	00:00:09.806	588	-1024	-768	-1	-1	-1	-1	4	-1024	-768	-1	-1	-1	-1	4		0	0						Untertest4.avi	0	880	547	72	111				0	Content		-72	-111	9806757	3612091785
9823	09:23:57.079	00:00:09.823	589	-1024	-768	-1	-1	-1	-1	4	-1024	-768	-1	-1	-1	-1	4		0	0						Untertest4.avi	0	880	547	72	111				0	Content		-72	-111	9823394	3612108422
9840	09:23:57.096	00:00:09.840	590	-1024	-768	-1	-1	-1	-1	4	-1024	-768	-1	-1	-1	-1	4		0	0						Untertest4.avi	0	880	547	72	111				0	Content		-72	-111	9840060	3612125088
9857	09:23:57.113	00:00:09.856	591	-1024	-768	-1	-1	-1	-1	4	-1024	-768	-1	-1	-1	-1	4		0	0						Untertest4.avi	0	880	547	72	111				0	Content		-72	-111	9856726	3612141754
9874	09:23:57.130	00:00:09.873	592	-1024	-768	-1	-1	-1	-1	4	-1024	-768	-1	-1	-1	-1	4		0	0						Untertest4.avi	0	880	547	72	111				0	Content		-72	-111	9873537	3612158565
9890	09:23:57.146	00:00:09.890	593	-1024	-768	-1	-1	-1	-1	4	-1024	-768	-1	-1	-1	-1	4		0	0						Untertest4.avi	0	880	547	72	111				0	Content		-72	-111	9890203	3612175231
9907	09:23:57.163	00:00:09.906	594	-1024	-768	-1	-1	-1	-1	4	-1024	-768	-1	-1	-1	-1	4		0	0						Untertest4.avi	0	880	547	72	111				0	Content		-72	-111	9906870	3612191898
9924	09:23:57.180	00:00:09.924	595	-1024	-768	-1	-1	-1	-1	4	-1024	-768	-1	-1	-1	-1	4		0	0						Untertest4.avi	0	880	547	72	111				0	Content		-72	-111	9924013	3612209041
9941	09:23:57.197	00:00:09.940	596	-1024	-768	-1	-1	-1	-1	4	-1024	-768	-1	-1	-1	-1	4		0	0						Untertest4.avi	0	880	547	72	111				0	Content		-72	-111	9940680	3612225708
9958	09:23:57.214	00:00:09.957	597	-1024	-768	-1	-1	-1	-1	4	-1024	-768	-1	-1	-1	-1	4		0	0						Untertest4.avi	0	880	547	72	111				0	Content		-72	-111	9957712	3612242740
9974	09:23:57.230	00:00:09.974	598	-1024	-768	-1	-1	-1	-1	4	-1024	-768	-1	-1	-1	-1	4		0	0						Untertest4.avi	0	880	547	72	111				0	Content		-72	-111	9974379	3612259407
9991	09:23:57.247	00:00:09.991	599	-1024	-768	-1	-1	-1	-1	4	-1024	-768	-1	-1	-1	-1	4		0	0						Untertest4.avi	0	880	547	72	111				0	Content		-72	-111	9991045	3612276073
10007	09:23:57.263	00:00:10.007	600	-1024	-768	-1	-1	-1	-1	4	-1024	-768	-1	-1	-1	-1	4		0	0						Untertest4.avi	0	880	547	72	111				0	Content		-72	-111	10007097	3612292125
10024	09:23:57.280	00:00:10.023	601	-1024	-768	-1	-1	-1	-1	4	-1024	-768	-1	-1	-1	-1	4		0	0						Untertest4.avi	0	880	547	72	111				0	Content		-72	-111	10023763	3612308791
10040	09:23:57.296	00:00:10.040	602	-1024	-768	-1	-1	-1	-1	4	-1024	-768	-1	-1	-1	-1	4		0	0						Untertest4.avi	0	880	547	72	111				0	Content		-72	-111	10040223	3612325251
10057	09:23:57.313	00:00:10.056	603	-1024	-768	-1	-1	-1	-1	4	-1024	-768	-1	-1	-1	-1	4		0	0						Untertest4.avi	0	880	547	72	111				0	Content		-72	-111	10056890	3612341918
10074	09:23:57.330	00:00:10.073	604	-1024	-768	-1	-1	-1	-1	4	-1024	-768	-1	-1	-1	-1	4		0	0						Untertest4.avi	0	880	547	72	111				0	Content		-72	-111	10073556	3612358584
10090	09:23:57.346	00:00:10.090	605	-1024	-768	-1	-1	-1	-1	4	-1024	-768	-1	-1	-1	-1	4		0	0						Untertest4.avi	0	880	547	72	111				0	Content		-72	-111	10090085	3612375113
10107	09:23:57.363	00:00:10.106	606	-1024	-768	-1	-1	-1	-1	4	-1024	-768	-1	-1	-1	-1	4		0	0						Untertest4.avi	0	880	547	72	111				0	Content		-72	-111	10106751	3612391779
10123	09:23:57.379	00:00:10.123	607	-1024	-768	-1	-1	-1	-1	4	-1024	-768	-1	-1	-1	-1	4		0	0						Untertest4.avi	0	880	547	72	111				0	Content		-72	-111	10123418	3612408446
10140	09:23:57.396	00:00:10.139	608	-1024	-768	-1	-1	-1	-1	4	-1024	-768	-1	-1	-1	-1	4		0	0						Untertest4.avi	0	880	547	72	111				0	Content		-72	-111	10139758	3612424786
10157	09:23:57.413	00:00:10.156	609	-1024	-768	-1	-1	-1	-1	4	-1024	-768	-1	-1	-1	-1	4		0	0						Untertest4.avi	0	880	547	72	111				0	Content		-72	-111	10156561	3612441589
10173	09:23:57.429	00:00:10.173	610	-1024	-768	-1	-1	-1	-1	4	-1024	-768	-1	-1	-1	-1	4		0	0						Untertest4.avi	0	880	547	72	111				0	Content		-72	-111	10173166	3612458194
10190	09:23:57.446	00:00:10.189	611	-1024	-768	-1	-1	-1	-1	4	-1024	-768	-1	-1	-1	-1	4		0	0						Untertest4.avi	0	880	547	72	111				0	Content		-72	-111	10189833	3612474861
10206	09:23:57.462	00:00:10.206	612	-1024	-768	-1	-1	-1	-1	4	-1024	-768	-1	-1	-1	-1	4		0	0						Untertest4.avi	0	880	547	72	111				0	Content		-72	-111	10206499	3612491527
10223	09:23:57.479	00:00:10.223	613	-1024	-768	-1	-1	-1	-1	4	-1024	-768	-1	-1	-1	-1	4		0	0						Untertest4.avi	0	880	547	72	111				0	Content		-72	-111	10223381	3612508409
10240	09:23:57.496	00:00:10.240	614	-1024	-768	-1	-1	-1	-1	4	-1024	-768	-1	-1	-1	-1	4		0	0						Untertest4.avi	0	880	547	72	111				0	Content		-72	-111	10240047	3612525075
10257	09:23:57.513	00:00:10.257	615	-1024	-768	-1	-1	-1	-1	4	-1024	-768	-1	-1	-1	-1	4		0	0						Untertest4.avi	0	880	547	72	111				0	Content		-72	-111	10257028	3612542056
10274	09:23:57.530	00:00:10.273	616	-1024	-768	-1	-1	-1	-1	4	-1024	-768	-1	-1	-1	-1	4		0	0						Untertest4.avi	0	880	547	72	111				0	Content		-72	-111	10273695	3612558723
10290	09:23:57.546	00:00:10.290	617	-1024	-768	-1	-1	-1	-1	4	-1024	-768	-1	-1	-1	-1	4		0	0						Untertest4.avi	0	880	547	72	111				0	Content		-72	-111	10290361	3612575389
10308	09:23:57.564	00:00:10.307	618	-1024	-768	-1	-1	-1	-1	4	-1024	-768	-1	-1	-1	-1	4		0	0						Untertest4.avi	0	880	547	72	111				0	Content		-72	-111	10307613	3612592641
10324	09:23:57.580	00:00:10.324	619	-1024	-768	-1	-1	-1	-1	4	-1024	-768	-1	-1	-1	-1	4		0	0						Untertest4.avi	0	880	547	72	111				0	Content		-72	-111	10324279	3612609307
10341	09:23:57.597	00:00:10.340	620	-1024	-768	-1	-1	-1	-1	4	-1024	-768	-1	-1	-1	-1	4		0	0						Untertest4.avi	0	880	547	72	111				0	Content		-72	-111	10340515	3612625543
10357	09:23:57.613	00:00:10.357	621	-1024	-768	-1	-1	-1	-1	4	-1024	-768	-1	-1	-1	-1	4		0	0						Untertest4.avi	0	880	547	72	111				0	Content		-72	-111	10357181	3612642209
10374	09:23:57.630	00:00:10.373	622	-1024	-768	-1	-1	-1	-1	4	-1024	-768	-1	-1	-1	-1	4		0	0						Untertest4.avi	0	880	547	72	111				0	Content		-72	-111	10373848	3612658876
10390	09:23:57.646	00:00:10.390	623	-1024	-768	-1	-1	-1	-1	4	-1024	-768	-1	-1	-1	-1	4		0	0						Untertest4.avi	0	880	547	72	111				0	Content		-72	-111	10390039	3612675067
10407	09:23:57.663	00:00:10.406	624	-1024	-768	-1	-1	-1	-1	4	-1024	-768	-1	-1	-1	-1	4		0	0						Untertest4.avi	0	880	547	72	111				0	Content		-72	-111	10406706	3612691734
10423	09:23:57.679	00:00:10.422	625	-1024	-768	-1	-1	-1	-1	4	-1024	-768	-1	-1	-1	-1	4		0	0						Untertest4.avi	0	880	547	72	111				0	Content		-72	-111	10422978	3612708006
10440	09:23:57.696	00:00:10.439	626	-1024	-768	-1	-1	-1	-1	4	-1024	-768	-1	-1	-1	-1	4		0	0						Untertest4.avi	0	880	547	72	111				0	Content		-72	-111	10439599	3612724627
10456	09:23:57.712	00:00:10.456	627	-1024	-768	-1	-1	-1	-1	4	-1024	-768	-1	-1	-1	-1	4		0	0						Untertest4.avi	0	880	547	72	111				0	Content		-72	-111	10456264	3612741292
10473	09:23:57.729	00:00:10.472	628	-1024	-768	-1	-1	-1	-1	4	-1024	-768	-1	-1	-1	-1	4		0	0						Untertest4.avi	0	880	547	72	111				0	Content		-72	-111	10472930	3612757958
10490	09:23:57.746	00:00:10.489	629	-1024	-768	-1	-1	-1	-1	4	-1024	-768	-1	-1	-1	-1	4		0	0						Untertest4.avi	0	880	547	72	111				0	Content		-72	-111	10489597	3612774625
10506	09:23:57.762	00:00:10.506	630	-1024	-768	-1	-1	-1	-1	4	-1024	-768	-1	-1	-1	-1	4		0	0						Untertest4.avi	0	880	547	72	111				0	Content		-72	-111	10506224	3612791252
10523	09:23:57.779	00:00:10.522	631	-1024	-768	-1	-1	-1	-1	4	-1024	-768	-1	-1	-1	-1	4		0	0						Untertest4.avi	0	880	547	72	111				0	Content		-72	-111	10522891	3612807919
10540	09:23:57.796	00:00:10.539	632	-1024	-768	-1	-1	-1	-1	4	-1024	-768	-1	-1	-1	-1	4		0	0						Untertest4.avi	0	880	547	72	111				0	Content		-72	-111	10539750	3612824778
10556	09:23:57.812	00:00:10.556	633	-1024	-768	-1	-1	-1	-1	4	-1024	-768	-1	-1	-1	-1	4		0	0						Untertest4.avi	0	880	547	72	111				0	Content		-72	-111	10556417	3612841445
10573	09:23:57.829	00:00:10.573	634	-1024	-768	-1	-1	-1	-1	4	-1024	-768	-1	-1	-1	-1	4		0	0						Untertest4.avi	0	880	547	72	111				0	Content		-72	-111	10573083	3612858111
10590	09:23:57.846	00:00:10.590	635	-1024	-768	-1	-1	-1	-1	4	-1024	-768	-1	-1	-1	-1	4		0	0						Untertest4.avi	0	880	547	72	111				0	Content		-72	-111	10590214	3612875242
10607	09:23:57.863	00:00:10.606	636	-1024	-768	-1	-1	-1	-1	4	-1024	-768	-1	-1	-1	-1	4		0	0						Untertest4.avi	0	880	547	72	111				0	Content		-72	-111	10606880	3612891908
10624	09:23:57.880	00:00:10.623	637	-1024	-768	-1	-1	-1	-1	4	-1024	-768	-1	-1	-1	-1	4		0	0						Untertest4.avi	0	880	547	72	111				0	Content		-72	-111	10623905	3612908933
10641	09:23:57.897	00:00:10.640	638	-1024	-768	-1	-1	-1	-1	4	-1024	-768	-1	-1	-1	-1	4		0	0						Untertest4.avi	0	880	547	72	111				0	Content		-72	-111	10640571	3612925599
10657	09:23:57.913	00:00:10.657	639	-1024	-768	-1	-1	-1	-1	4	-1024	-768	-1	-1	-1	-1	4		0	0						Untertest4.avi	0	880	547	72	111				0	Content		-72	-111	10657237	3612942265
10673	09:23:57.929	00:00:10.673	640	-1024	-768	-1	-1	-1	-1	4	-1024	-768	-1	-1	-1	-1	4		0	0						Untertest4.avi	0	880	547	72	111				0	Content		-72	-111	10673343	3612958371
10690	09:23:57.946	00:00:10.690	641	-1024	-768	-1	-1	-1	-1	4	-1024	-768	-1	-1	-1	-1	4		0	0						Untertest4.avi	0	880	547	72	111				0	Content		-72	-111	10690009	3612975037
10706	09:23:57.962	00:00:10.706	642	-1024	-768	-1	-1	-1	-1	4	-1024	-768	-1	-1	-1	-1	4		0	0						Untertest4.avi	0	880	547	72	111				0	Content		-72	-111	10706489	3612991517
10723	09:23:57.979	00:00:10.723	643	-1024	-768	-1	-1	-1	-1	4	-1024	-768	-1	-1	-1	-1	4		0	0						Untertest4.avi	0	880	547	72	111				0	Content		-72	-111	10723155	3613008183
10740	09:23:57.996	00:00:10.739	644	-1024	-768	-1	-1	-1	-1	4	-1024	-768	-1	-1	-1	-1	4		0	0						Untertest4.avi	0	880	547	72	111				0	Content		-72	-111	10739822	3613024850
10756	09:23:58.012	00:00:10.756	645	-1024	-768	-1	-1	-1	-1	4	-1024	-768	-1	-1	-1	-1	4		0	0						Untertest4.avi	0	880	547	72	111				0	Content		-72	-111	10756325	3613041353
10773	09:23:58.029	00:00:10.772	646	-1024	-768	-1	-1	-1	-1	4	-1024	-768	-1	-1	-1	-1	4		0	0						Untertest4.avi	0	880	547	72	111				0	Content		-72	-111	10772992	3613058020
10790	09:23:58.046	00:00:10.789	647	-1024	-768	-1	-1	-1	-1	4	-1024	-768	-1	-1	-1	-1	4		0	0						Untertest4.avi	0	880	547	72	111				0	Content		-72	-111	10789658	3613074686
10806	09:23:58.062	00:00:10.806	648	-1024	-768	-1	-1	-1	-1	4	-1024	-768	-1	-1	-1	-1	4		0	0						Untertest4.avi	0	880	547	72	111				0	Content		-72	-111	10806060	3613091088
10823	09:23:58.079	00:00:10.822	649	-1024	-768	-1	-1	-1	-1	4	-1024	-768	-1	-1	-1	-1	4		0	0						Untertest4.avi	0	880	547	72	111				0	Content		-72	-111	10822688	3613107716
10839	09:23:58.095	00:00:10.839	650	-1024	-768	-1	-1	-1	-1	4	-1024	-768	-1	-1	-1	-1	4		0	0						Untertest4.avi	0	880	547	72	111				0	Content		-72	-111	10839354	3613124382
10856	09:23:58.112	00:00:10.856	651	-1024	-768	-1	-1	-1	-1	4	-1024	-768	-1	-1	-1	-1	4		0	0						Untertest4.avi	0	880	547	72	111				0	Content		-72	-111	10856021	3613141049
10873	09:23:58.129	00:00:10.872	652	-1024	-768	-1	-1	-1	-1	4	-1024	-768	-1	-1	-1	-1	4		0	0						Untertest4.avi	0	880	547	72	111				0	Content		-72	-111	10872656	3613157684
10889	09:23:58.145	00:00:10.889	653	-1024	-768	-1	-1	-1	-1	4	-1024	-768	-1	-1	-1	-1	4		0	0						Untertest4.avi	0	880	547	72	111				0	Content		-72	-111	10889323	3613174351
10906	09:23:58.162	00:00:10.905	654	-1024	-768	-1	-1	-1	-1	4	-1024	-768	-1	-1	-1	-1	4		0	0						Untertest4.avi	0	880	547	72	111				0	Content		-72	-111	10905989	3613191017
10923	09:23:58.179	00:00:10.922	655	-1024	-768	-1	-1	-1	-1	4	-1024	-768	-1	-1	-1	-1	4		0	0						Untertest4.avi	0	880	547	72	111				0	Content		-72	-111	10922892	3613207920
10940	09:23:58.196	00:00:10.939	656	-1024	-768	-1	-1	-1	-1	4	-1024	-768	-1	-1	-1	-1	4		0	0						Untertest4.avi	0	880	547	72	111				0	Content		-72	-111	10939558	3613224586
10957	09:23:58.213	00:00:10.956	657	-1024	-768	-1	-1	-1	-1	4	-1024	-768	-1	-1	-1	-1	4		0	0						Untertest4.avi	0	880	547	72	111				0	Content		-72	-111	10956511	3613241539
10973	09:23:58.229	00:00:10.973	658	-1024	-768	-1	-1	-1	-1	4	-1024	-768	-1	-1	-1	-1	4		0	0						Untertest4.avi	0	880	547	72	111				0	Content		-72	-111	10973177	3613258205
10990	09:23:58.246	00:00:10.989	659	-1024	-768	-1	-1	-1	-1	4	-1024	-768	-1	-1	-1	-1	4		0	0						Untertest4.avi	0	880	547	72	111				0	Content		-72	-111	10989844	3613274872
11007	09:23:58.263	00:00:11.007	660	-1024	-768	-1	-1	-1	-1	4	-1024	-768	-1	-1	-1	-1	4		0	0						Untertest4.avi	0	880	547	72	111				0	Content		-72	-111	11007126	3613292154
11024	09:23:58.280	00:00:11.023	661	-1024	-768	-1	-1	-1	-1	4	-1024	-768	-1	-1	-1	-1	4		0	0						Untertest4.avi	0	880	547	72	111				0	Content		-72	-111	11023793	3613308821
11040	09:23:58.296	00:00:11.040	662	-1024	-768	-1	-1	-1	-1	4	-1024	-768	-1	-1	-1	-1	4		0	0						Untertest4.avi	0	880	547	72	111				0	Content		-72	-111	11040038	3613325066
11057	09:23:58.313	00:00:11.056	663	-1024	-768	-1	-1	-1	-1	4	-1024	-768	-1	-1	-1	-1	4		0	0						Untertest4.avi	0	880	547	72	111				0	Content		-72	-111	11056704	3613341732
11073	09:23:58.329	00:00:11.073	664	-1024	-768	-1	-1	-1	-1	4	-1024	-768	-1	-1	-1	-1	4		0	0						Untertest4.avi	0	880	547	72	111				0	Content		-72	-111	11073371	3613358399
11090	09:23:58.346	00:00:11.089	665	-1024	-768	-1	-1	-1	-1	4	-1024	-768	-1	-1	-1	-1	4		0	0						Untertest4.avi	0	880	547	72	111				0	Content		-72	-111	11089574	3613374602
11106	09:23:58.362	00:00:11.106	666	-1024	-768	-1	-1	-1	-1	4	-1024	-768	-1	-1	-1	-1	4		0	0						Untertest4.avi	0	880	547	72	111				0	Content		-72	-111	11106241	3613391269
11123	09:23:58.379	00:00:11.122	667	-1024	-768	-1	-1	-1	-1	4	-1024	-768	-1	-1	-1	-1	4		0	0						Untertest4.avi	0	880	547	72	111				0	Content		-72	-111	11122754	3613407782
11139	09:23:58.395	00:00:11.139	668	-1024	-768	-1	-1	-1	-1	4	-1024	-768	-1	-1	-1	-1	4		0	0						Untertest4.avi	0	880	547	72	111				0	Content		-72	-111	11139421	3613424449
11156	09:23:58.412	00:00:11.156	669	-1024	-768	-1	-1	-1	-1	4	-1024	-768	-1	-1	-1	-1	4		0	0						Untertest4.avi	0	880	547	72	111				0	Content		-72	-111	11156087	3613441115
11173	09:23:58.429	00:00:11.172	670	-1024	-768	-1	-1	-1	-1	4	-1024	-768	-1	-1	-1	-1	4		0	0						Untertest4.avi	0	880	547	72	111				0	Content		-72	-111	11172668	3613457696
11189	09:23:58.445	00:00:11.189	671	-1024	-768	-1	-1	-1	-1	4	-1024	-768	-1	-1	-1	-1	4		0	0						Untertest4.avi	0	880	547	72	111				0	Content		-72	-111	11189334	3613474362
11206	09:23:58.462	00:00:11.206	672	-1024	-768	-1	-1	-1	-1	4	-1024	-768	-1	-1	-1	-1	4		0	0						Untertest4.avi	0	880	547	72	111				0	Content		-72	-111	11206001	3613491029
11223	09:23:58.479	00:00:11.222	673	-1024	-768	-1	-1	-1	-1	4	-1024	-768	-1	-1	-1	-1	4		0	0						Untertest4.avi	0	880	547	72	111				0	Content		-72	-111	11222551	3613507579
11239	09:23:58.495	00:00:11.239	674	-1024	-768	-1	-1	-1	-1	4	-1024	-768	-1	-1	-1	-1	4		0	0						Untertest4.avi	0	880	547	72	111				0	Content		-72	-111	11239217	3613524245
11256	09:23:58.512	00:00:11.255	675	-1024	-768	-1	-1	-1	-1	4	-1024	-768	-1	-1	-1	-1	4		0	0						Untertest4.avi	0	880	547	72	111				0	Content		-72	-111	11255884	3613540912
11272	09:23:58.528	00:00:11.272	676	-1024	-768	-1	-1	-1	-1	4	-1024	-768	-1	-1	-1	-1	4		0	0						Untertest4.avi	0	880	547	72	111				0	Content		-72	-111	11272449	3613557477
11289	09:23:58.545	00:00:11.289	677	-1024	-768	-1	-1	-1	-1	4	-1024	-768	-1	-1	-1	-1	4		0	0						Untertest4.avi	0	880	547	72	111				0	Content		-72	-111	11289116	3613574144
11306	09:23:58.562	00:00:11.305	678	-1024	-768	-1	-1	-1	-1	4	-1024	-768	-1	-1	-1	-1	4		0	0						Untertest4.avi	0	880	547	72	111				0	Content		-72	-111	11305913	3613590941
11323	09:23:58.579	00:00:11.322	679	-1024	-768	-1	-1	-1	-1	4	-1024	-768	-1	-1	-1	-1	4		0	0						Untertest4.avi	0	880	547	72	111				0	Content		-72	-111	11322580	3613607608
11339	09:23:58.595	00:00:11.339	680	-1024	-768	-1	-1	-1	-1	4	-1024	-768	-1	-1	-1	-1	4		0	0						Untertest4.avi	0	880	547	72	111				0	Content		-72	-111	11339246	3613624274
11356	09:23:58.612	00:00:11.356	681	-1024	-768	-1	-1	-1	-1	4	-1024	-768	-1	-1	-1	-1	4		0	0						Untertest4.avi	0	880	547	72	111				0	Content		-72	-111	11356375	3613641403
11373	09:23:58.629	00:00:11.373	682	-1024	-768	-1	-1	-1	-1	4	-1024	-768	-1	-1	-1	-1	4		0	0						Untertest4.avi	0	880	547	72	111				0	Content		-72	-111	11373041	3613658069
11390	09:23:58.646	00:00:11.390	683	-1024	-768	-1	-1	-1	-1	4	-1024	-768	-1	-1	-1	-1	4		0	0						Untertest4.avi	0	880	547	72	111				0	Content		-72	-111	11390070	3613675098
11407	09:23:58.663	00:00:11.406	684	-1024	-768	-1	-1	-1	-1	4	-1024	-768	-1	-1	-1	-1	4		0	0						Untertest4.avi	0	880	547	72	111				0	Content		-72	-111	11406736	3613691764
11423	09:23:58.679	00:00:11.423	685	-1024	-768	-1	-1	-1	-1	4	-1024	-768	-1	-1	-1	-1	4		0	0						Untertest4.avi	0	880	547	72	111				0	Content		-72	-111	11423402	3613708430
11439	09:23:58.695	00:00:11.439	686	-1024	-768	-1	-1	-1	-1	4	-1024	-768	-1	-1	-1	-1	4		0	0						Untertest4.avi	0	880	547	72	111				0	Content		-72	-111	11439447	3613724475
11456	09:23:58.712	00:00:11.456	687	-1024	-768	-1	-1	-1	-1	4	-1024	-768	-1	-1	-1	-1	4		0	0						Untertest4.avi	0	880	547	72	111				0	Content		-72	-111	11456113	3613741141
11473	09:23:58.729	00:00:11.472	688	-1024	-768	-1	-1	-1	-1	4	-1024	-768	-1	-1	-1	-1	4		0	0						Untertest4.avi	0	880	547	72	111				0	Content		-72	-111	11472572	3613757600
11489	09:23:58.745	00:00:11.489	689	-1024	-768	-1	-1	-1	-1	4	-1024	-768	-1	-1	-1	-1	4		0	0						Untertest4.avi	0	880	547	72	111				0	Content		-72	-111	11489238	3613774266
11506	09:23:58.762	00:00:11.505	690	-1024	-768	-1	-1	-1	-1	4	-1024	-768	-1	-1	-1	-1	4		0	0						Untertest4.avi	0	880	547	72	111				0	Content		-72	-111	11505905	3613790933
11522	09:23:58.778	00:00:11.522	691	-1024	-768	-1	-1	-1	-1	4	-1024	-768	-1	-1	-1	-1	4		0	0						Untertest4.avi	0	880	547	72	111				0	Content		-72	-111	11522380	3613807408
11539	09:23:58.795	00:00:11.539	692	-1024	-768	-1	-1	-1	-1	4	-1024	-768	-1	-1	-1	-1	4		0	0						Untertest4.avi	0	880	547	72	111				0	Content		-72	-111	11539047	3613824075
11556	09:23:58.812	00:00:11.555	693	-1024	-768	-1	-1	-1	-1	4	-1024	-768	-1	-1	-1	-1	4		0	0						Untertest4.avi	0	880	547	72	111				0	Content		-72	-111	11555627	3613840655
11572	09:23:58.828	00:00:11.572	694	-1024	-768	-1	-1	-1	-1	4	-1024	-768	-1	-1	-1	-1	4		0	0						Untertest4.avi	0	880	547	72	111				0	Content		-72	-111	11572294	3613857322
11589	09:23:58.845	00:00:11.588	695	-1024	-768	-1	-1	-1	-1	4	-1024	-768	-1	-1	-1	-1	4		0	0						Untertest4.avi	0	880	547	72	111				0	Content		-72	-111	11588960	3613873988
11606	09:23:58.862	00:00:11.605	696	-1024	-768	-1	-1	-1	-1	4	-1024	-768	-1	-1	-1	-1	4		0	0						Untertest4.avi	0	880	547	72	111				0	Content		-72	-111	11605548	3613890576
11622	09:23:58.878	00:00:11.622	697	-1024	-768	-1	-1	-1	-1	4	-1024	-768	-1	-1	-1	-1	4		0	0						Untertest4.avi	0	880	547	72	111				0	Content		-72	-111	11622215	3613907243
11639	09:23:58.895	00:00:11.638	698	-1024	-768	-1	-1	-1	-1	4	-1024	-768	-1	-1	-1	-1	4		0	0						Untertest4.avi	0	880	547	72	111				0	Content		-72	-111	11638881	3613923909
11655	09:23:58.911	00:00:11.655	699	-1024	-768	-1	-1	-1	-1	4	-1024	-768	-1	-1	-1	-1	4		0	0						Untertest4.avi	0	880	547	72	111				0	Content		-72	-111	11655494	3613940522
11672	09:23:58.928	00:00:11.672	700	-1024	-768	-1	-1	-1	-1	4	-1024	-768	-1	-1	-1	-1	4		0	0						Untertest4.avi	0	880	547	72	111				0	Content		-72	-111	11672160	3613957188
11689	09:23:58.945	00:00:11.688	701	-1024	-768	-1	-1	-1	-1	4	-1024	-768	-1	-1	-1	-1	4		0	0						Untertest4.avi	0	880	547	72	111				0	Content		-72	-111	11688827	3613973855
11706	09:23:58.962	00:00:11.705	702	-1024	-768	-1	-1	-1	-1	4	-1024	-768	-1	-1	-1	-1	4		0	0						Untertest4.avi	0	880	547	72	111				0	Content		-72	-111	11705706	3613990734
11722	09:23:58.978	00:00:11.722	703	-1024	-768	-1	-1	-1	-1	4	-1024	-768	-1	-1	-1	-1	4		0	0						Untertest4.avi	0	880	547	72	111				0	Content		-72	-111	11722373	3614007401
11739	09:23:58.995	00:00:11.739	704	-1024	-768	-1	-1	-1	-1	4	-1024	-768	-1	-1	-1	-1	4		0	0						Untertest4.avi	0	880	547	72	111				0	Content		-72	-111	11739318	3614024346
11756	09:23:59.012	00:00:11.755	705	-1024	-768	-1	-1	-1	-1	4	-1024	-768	-1	-1	-1	-1	4		0	0						Untertest4.avi	0	880	547	72	111				0	Content		-72	-111	11755985	3614041013
11773	09:23:59.029	00:00:11.772	706	-1024	-768	-1	-1	-1	-1	4	-1024	-768	-1	-1	-1	-1	4		0	0						Untertest4.avi	0	880	547	72	111				0	Content		-72	-111	11772651	3614057679
11790	09:23:59.046	00:00:11.789	707	-1024	-768	-1	-1	-1	-1	4	-1024	-768	-1	-1	-1	-1	4		0	0						Untertest4.avi	0	880	547	72	111				0	Content		-72	-111	11789928	3614074956
11807	09:23:59.063	00:00:11.806	708	-1024	-768	-1	-1	-1	-1	4	-1024	-768	-1	-1	-1	-1	4		0	0						Untertest4.avi	0	880	547	72	111				0	Content		-72	-111	11806594	3614091622
11823	09:23:59.079	00:00:11.822	709	-1024	-768	-1	-1	-1	-1	4	-1024	-768	-1	-1	-1	-1	4		0	0						Untertest4.avi	0	880	547	72	111				0	Content		-72	-111	11822795	3614107823
11839	09:23:59.095	00:00:11.839	710	-1024	-768	-1	-1	-1	-1	4	-1024	-768	-1	-1	-1	-1	4		0	0						Untertest4.avi	0	880	547	72	111				0	Content		-72	-111	11839462	3614124490
11856	09:23:59.112	00:00:11.856	711	-1024	-768	-1	-1	-1	-1	4	-1024	-768	-1	-1	-1	-1	4		0	0						Untertest4.avi	0	880	547	72	111				0	Content		-72	-111	11856128	3614141156
11872	09:23:59.128	00:00:11.872	712	-1024	-768	-1	-1	-1	-1	4	-1024	-768	-1	-1	-1	-1	4		0	0						Untertest4.avi	0	880	547	72	111				0	Content		-72	-111	11872349	3614157377
11889	09:23:59.145	00:00:11.889	713	-1024	-768	-1	-1	-1	-1	4	-1024	-768	-1	-1	-1	-1	4		0	0						Untertest4.avi	0	880	547	72	111				0	Content		-72	-111	11889015	3614174043
11906	09:23:59.162	00:00:11.905	714	-1024	-768	-1	-1	-1	-1	4	-1024	-768	-1	-1	-1	-1	4		0	0						Untertest4.avi	0	880	547	72	111				0	Content		-72	-111	11905535	3614190563
11922	09:23:59.178	00:00:11.922	715	-1024	-768	-1	-1	-1	-1	4	-1024	-768	-1	-1	-1	-1	4		0	0						Untertest4.avi	0	880	547	72	111				0	Content		-72	-111	11922201	3614207229
11939	09:23:59.195	00:00:11.938	716	-1024	-768	-1	-1	-1	-1	4	-1024	-768	-1	-1	-1	-1	4		0	0						Untertest4.avi	0	880	547	72	111				0	Content		-72	-111	11938868	3614223896
11955	09:23:59.211	00:00:11.955	717	-1024	-768	-1	-1	-1	-1	4	-1024	-768	-1	-1	-1	-1	4		0	0						Untertest4.avi	0	880	547	72	111				0	Content		-72	-111	11955450	3614240478
11972	09:23:59.228	00:00:11.972	718	-1024	-768	-1	-1	-1	-1	4	-1024	-768	-1	-1	-1	-1	4		0	0						Untertest4.avi	0	880	547	72	111				0	Content		-72	-111	11972117	3614257145
11989	09:23:59.245	00:00:11.988	719	-1024	-768	-1	-1	-1	-1	4	-1024	-768	-1	-1	-1	-1	4		0	0						Untertest4.avi	0	880	547	72	111				0	Content		-72	-111	11988783	3614273811
12005	09:23:59.261	00:00:12.005	720	-1024	-768	-1	-1	-1	-1	4	-1024	-768	-1	-1	-1	-1	4		0	0						Untertest4.avi	0	880	547	72	111				0	Content		-72	-111	12005332	3614290360
12022	09:23:59.278	00:00:12.021	721	-1024	-768	-1	-1	-1	-1	4	-1024	-768	-1	-1	-1	-1	4		0	0						Untertest4.avi	0	880	547	72	111				0	Content		-72	-111	12021999	3614307027
12039	09:23:59.295	00:00:12.038	722	-1024	-768	-1	-1	-1	-1	4	-1024	-768	-1	-1	-1	-1	4		0	0						Untertest4.avi	0	880	547	72	111				0	Content		-72	-111	12038665	3614323693
12055	09:23:59.311	00:00:12.055	723	-1024	-768	-1	-1	-1	-1	4	-1024	-768	-1	-1	-1	-1	4		0	0						Untertest4.avi	0	880	547	72	111				0	Content		-72	-111	12055234	3614340262
12072	09:23:59.328	00:00:12.071	724	-1024	-768	-1	-1	-1	-1	4	-1024	-768	-1	-1	-1	-1	4		0	0						Untertest4.avi	0	880	547	72	111				0	Content		-72	-111	12071900	3614356928
12089	09:23:59.345	00:00:12.088	725	-1024	-768	-1	-1	-1	-1	4	-1024	-768	-1	-1	-1	-1	4		0	0						Untertest4.avi	0	880	547	72	111				0	Content		-72	-111	12088699	3614373727
12105	09:23:59.361	00:00:12.105	726	-1024	-768	-1	-1	-1	-1	4	-1024	-768	-1	-1	-1	-1	4		0	0						Untertest4.avi	0	880	547	72	111				0	Content		-72	-111	12105365	3614390393
12122	09:23:59.378	00:00:12.122	727	-1024	-768	-1	-1	-1	-1	4	-1024	-768	-1	-1	-1	-1	4		0	0						Untertest4.avi	0	880	547	72	111				0	Content		-72	-111	12122032	3614407060
12139	09:23:59.395	00:00:12.139	728	-1024	-768	-1	-1	-1	-1	4	-1024	-768	-1	-1	-1	-1	4		0	0						Untertest4.avi	0	880	547	72	111				0	Content		-72	-111	12139162	3614424190
12156	09:23:59.412	00:00:12.155	729	-1024	-768	-1	-1	-1	-1	4	-1024	-768	-1	-1	-1	-1	4		0	0						Untertest4.avi	0	880	547	72	111				0	Content		-72	-111	12155829	3614440857
12173	09:23:59.429	00:00:12.172	730	-1024	-768	-1	-1	-1	-1	4	-1024	-768	-1	-1	-1	-1	4		0	0						Untertest4.avi	0	880	547	72	111				0	Content		-72	-111	12172865	3614457893
12190	09:23:59.446	00:00:12.189	731	-1024	-768	-1	-1	-1	-1	4	-1024	-768	-1	-1	-1	-1	4		0	0						Untertest4.avi	0	880	547	72	111				0	Content		-72	-111	12189532	3614474560
12206	09:23:59.462	00:00:12.206	732	-1024	-768	-1	-1	-1	-1	4	-1024	-768	-1	-1	-1	-1	4		0	0						Untertest4.avi	0	880	547	72	111				0	Content		-72	-111	12206198	3614491226
12222	09:23:59.478	00:00:12.222	733	-1024	-768	-1	-1	-1	-1	4	-1024	-768	-1	-1	-1	-1	4		0	0						Untertest4.avi	0	880	547	72	111				0	Content		-72	-111	12222241	3614507269
12239	09:23:59.495	00:00:12.238	734	-1024	-768	-1	-1	-1	-1	4	-1024	-768	-1	-1	-1	-1	4		0	0						Untertest4.avi	0	880	547	72	111				0	Content		-72	-111	12238908	3614523936
12255	09:23:59.511	00:00:12.255	735	-1024	-768	-1	-1	-1	-1	4	-1024	-768	-1	-1	-1	-1	4		0	0						Untertest4.avi	0	880	547	72	111				0	Content		-72	-111	12255365	3614540393
12272	09:23:59.528	00:00:12.272	736	-1024	-768	-1	-1	-1	-1	4	-1024	-768	-1	-1	-1	-1	4		0	0						Untertest4.avi	0	880	547	72	111				0	Content		-72	-111	12272032	3614557060
12289	09:23:59.545	00:00:12.288	737	-1024	-768	-1	-1	-1	-1	4	-1024	-768	-1	-1	-1	-1	4		0	0						Untertest4.avi	0	880	547	72	111				0	Content		-72	-111	12288698	3614573726
12305	09:23:59.561	00:00:12.305	738	-1024	-768	-1	-1	-1	-1	4	-1024	-768	-1	-1	-1	-1	4		0	0						Untertest4.avi	0	880	547	72	111				0	Content		-72	-111	12305176	3614590204
12322	09:23:59.578	00:00:12.321	739	-1024	-768	-1	-1	-1	-1	4	-1024	-768	-1	-1	-1	-1	4		0	0						Untertest4.avi	0	880	547	72	111				0	Content		-72	-111	12321842	3614606870
12338	09:23:59.594	00:00:12.338	740	-1024	-768	-1	-1	-1	-1	4	-1024	-768	-1	-1	-1	-1	4		0	0						Untertest4.avi	0	880	547	72	111				0	Content		-72	-111	12338422	3614623450
12355	09:23:59.611	00:00:12.355	741	-1024	-768	-1	-1	-1	-1	4	-1024	-768	-1	-1	-1	-1	4		0	0						Untertest4.avi	0	880	547	72	111				0	Content		-72	-111	12355088	3614640116
12372	09:23:59.628	00:00:12.371	742	-1024	-768	-1	-1	-1	-1	4	-1024	-768	-1	-1	-1	-1	4		0	0						Untertest4.avi	0	880	547	72	111				0	Content		-72	-111	12371755	3614656783
12388	09:23:59.644	00:00:12.388	743	-1024	-768	-1	-1	-1	-1	4	-1024	-768	-1	-1	-1	-1	4		0	0						Untertest4.avi	0	880	547	72	111				0	Content		-72	-111	12388343	3614673371
12405	09:23:59.661	00:00:12.405	744	-1024	-768	-1	-1	-1	-1	4	-1024	-768	-1	-1	-1	-1	4		0	0						Untertest4.avi	0	880	547	72	111				0	Content		-72	-111	12405009	3614690037
12422	09:23:59.678	00:00:12.421	745	-1024	-768	-1	-1	-1	-1	4	-1024	-768	-1	-1	-1	-1	4		0	0						Untertest4.avi	0	880	547	72	111				0	Content		-72	-111	12421676	3614706704
12438	09:23:59.694	00:00:12.438	746	-1024	-768	-1	-1	-1	-1	4	-1024	-768	-1	-1	-1	-1	4		0	0						Untertest4.avi	0	880	547	72	111				0	Content		-72	-111	12438288	3614723316
12455	09:23:59.711	00:00:12.454	747	-1024	-768	-1	-1	-1	-1	4	-1024	-768	-1	-1	-1	-1	4		0	0						Untertest4.avi	0	880	547	72	111				0	Content		-72	-111	12454955	3614739983
12472	09:23:59.728	00:00:12.471	748	-1024	-768	-1	-1	-1	-1	4	-1024	-768	-1	-1	-1	-1	4		0	0						Untertest4.avi	0	880	547	72	111				0	Content		-72	-111	12471621	3614756649
12489	09:23:59.745	00:00:12.488	749	-1024	-768	-1	-1	-1	-1	4	-1024	-768	-1	-1	-1	-1	4		0	0						Untertest4.avi	0	880	547	72	111				0	Content		-72	-111	12488502	3614773530
12505	09:23:59.761	00:00:12.505	750	-1024	-768	-1	-1	-1	-1	4	-1024	-768	-1	-1	-1	-1	4		0	0						Untertest4.avi	0	880	547	72	111				0	Content		-72	-111	12505168	3614790196
12522	09:23:59.778	00:00:12.522	751	-1024	-768	-1	-1	-1	-1	4	-1024	-768	-1	-1	-1	-1	4		0	0						Untertest4.avi	0	880	547	72	111				0	Content		-72	-111	12522114	3614807142
12539	09:23:59.795	00:00:12.538	752	-1024	-768	-1	-1	-1	-1	4	-1024	-768	-1	-1	-1	-1	4		0	0						Untertest4.avi	0	880	547	72	111				0	Content		-72	-111	12538780	3614823808
12555	09:23:59.811	00:00:12.555	753	-1024	-768	-1	-1	-1	-1	4	-1024	-768	-1	-1	-1	-1	4		0	0						Untertest4.avi	0	880	547	72	111				0	Content		-72	-111	12555447	3614840475
12573	09:23:59.829	00:00:12.572	754	-1024	-768	-1	-1	-1	-1	4	-1024	-768	-1	-1	-1	-1	4		0	0						Untertest4.avi	0	880	547	72	111				0	Content		-72	-111	12572722	3614857750
12589	09:23:59.845	00:00:12.589	755	-1024	-768	-1	-1	-1	-1	4	-1024	-768	-1	-1	-1	-1	4		0	0						Untertest4.avi	0	880	547	72	111				0	Content		-72	-111	12589389	3614874417
12606	09:23:59.862	00:00:12.605	756	-1024	-768	-1	-1	-1	-1	4	-1024	-768	-1	-1	-1	-1	4		0	0						Untertest4.avi	0	880	547	72	111				0	Content		-72	-111	12605659	3614890687
12622	09:23:59.878	00:00:12.622	757	-1024	-768	-1	-1	-1	-1	4	-1024	-768	-1	-1	-1	-1	4		0	0						Untertest4.avi	0	880	547	72	111				0	Content		-72	-111	12622325	3614907353
12639	09:23:59.895	00:00:12.638	758	-1024	-768	-1	-1	-1	-1	4	-1024	-768	-1	-1	-1	-1	4		0	0						Untertest4.avi	0	880	547	72	111				0	Content		-72	-111	12638992	3614924020
12655	09:23:59.911	00:00:12.655	759	-1024	-768	-1	-1	-1	-1	4	-1024	-768	-1	-1	-1	-1	4		0	0						Untertest4.avi	0	880	547	72	111				0	Content		-72	-111	12655178	3614940206
12672	09:23:59.928	00:00:12.671	760	-1024	-768	-1	-1	-1	-1	4	-1024	-768	-1	-1	-1	-1	4		0	0						Untertest4.avi	0	880	547	72	111				0	Content		-72	-111	12671845	3614956873
12688	09:23:59.944	00:00:12.688	761	-1024	-768	-1	-1	-1	-1	4	-1024	-768	-1	-1	-1	-1	4		0	0						Untertest4.avi	0	880	547	72	111				0	Content		-72	-111	12688351	3614973379
12705	09:23:59.961	00:00:12.705	762	-1024	-768	-1	-1	-1	-1	4	-1024	-768	-1	-1	-1	-1	4		0	0						Untertest4.avi	0	880	547	72	111				0	Content		-72	-111	12705018	3614990046
12722	09:23:59.978	00:00:12.721	763	-1024	-768	-1	-1	-1	-1	4	-1024	-768	-1	-1	-1	-1	4		0	0						Untertest4.avi	0	880	547	72	111				0	Content		-72	-111	12721684	3615006712
12738	09:23:59.994	00:00:12.738	764	-1024	-768	-1	-1	-1	-1	4	-1024	-768	-1	-1	-1	-1	4		0	0						Untertest4.avi	0	880	547	72	111				0	Content		-72	-111	12738261	3615023289
12755	09:24:00.011	00:00:12.754	765	-1024	-768	-1	-1	-1	-1	4	-1024	-768	-1	-1	-1	-1	4		0	0						Untertest4.avi	0	880	547	72	111				0	Content		-72	-111	12754927	3615039955
12772	09:24:00.028	00:00:12.771	766	-1024	-768	-1	-1	-1	-1	4	-1024	-768	-1	-1	-1	-1	4		0	0						Untertest4.avi	0	880	547	72	111				0	Content		-72	-111	12771594	3615056622
12788	09:24:00.044	00:00:12.788	767	-1024	-768	-1	-1	-1	-1	4	-1024	-768	-1	-1	-1	-1	4		0	0						Untertest4.avi	0	880	547	72	111				0	Content		-72	-111	12788137	3615073165
12805	09:24:00.061	00:00:12.804	768	-1024	-768	-1	-1	-1	-1	4	-1024	-768	-1	-1	-1	-1	4		0	0						Untertest4.avi	0	880	547	72	111				0	Content		-72	-111	12804803	3615089831
12821	09:24:00.077	00:00:12.821	769	-1024	-768	-1	-1	-1	-1	4	-1024	-768	-1	-1	-1	-1	4		0	0						Untertest4.avi	0	880	547	72	111				0	Content		-72	-111	12821470	3615106498
12838	09:24:00.094	00:00:12.838	770	-1024	-768	-1	-1	-1	-1	4	-1024	-768	-1	-1	-1	-1	4		0	0						Untertest4.avi	0	880	547	72	111				0	Content		-72	-111	12838033	3615123061
12855	09:24:00.111	00:00:12.854	771	-1024	-768	-1	-1	-1	-1	4	-1024	-768	-1	-1	-1	-1	4		0	0						Untertest4.avi	0	880	547	72	111				0	Content		-72	-111	12854700	3615139728
12871	09:24:00.127	00:00:12.871	772	-1024	-768	-1	-1	-1	-1	4	-1024	-768	-1	-1	-1	-1	4		0	0						Untertest4.avi	0	880	547	72	111				0	Content		-72	-111	12871497	3615156525
12888	09:24:00.144	00:00:12.888	773	-1024	-768	-1	-1	-1	-1	4	-1024	-768	-1	-1	-1	-1	4		0	0						Untertest4.avi	0	880	547	72	111				0	Content		-72	-111	12888164	3615173192
12905	09:24:00.161	00:00:12.904	774	-1024	-768	-1	-1	-1	-1	4	-1024	-768	-1	-1	-1	-1	4		0	0						Untertest4.avi	0	880	547	72	111				0	Content		-72	-111	12904830	3615189858
12922	09:24:00.178	00:00:12.921	775	-1024	-768	-1	-1	-1	-1	4	-1024	-768	-1	-1	-1	-1	4		0	0						Untertest4.avi	0	880	547	72	111				0	Content		-72	-111	12921958	3615206986
12939	09:24:00.195	00:00:12.938	776	-1024	-768	-1	-1	-1	-1	4	-1024	-768	-1	-1	-1	-1	4		0	0						Untertest4.avi	0	880	547	72	111				0	Content		-72	-111	12938624	3615223652
12956	09:24:00.212	00:00:12.955	777	-1024	-768	-1	-1	-1	-1	4	-1024	-768	-1	-1	-1	-1	4		0	0						Untertest4.avi	0	880	547	72	111				0	Content		-72	-111	12955656	3615240684
12972	09:24:00.228	00:00:12.972	778	-1024	-768	-1	-1	-1	-1	4	-1024	-768	-1	-1	-1	-1	4		0	0						Untertest4.avi	0	880	547	72	111				0	Content		-72	-111	12972322	3615257350
12989	09:24:00.245	00:00:12.988	779	-1024	-768	-1	-1	-1	-1	4	-1024	-768	-1	-1	-1	-1	4		0	0						Untertest4.avi	0	880	547	72	111				0	Content		-72	-111	12988989	3615274017
13005	09:24:00.261	00:00:13.005	780	-1024	-768	-1	-1	-1	-1	4	-1024	-768	-1	-1	-1	-1	4		0	0						Untertest4.avi	0	880	547	72	111				0	Content		-72	-111	13005033	3615290061
13022	09:24:00.278	00:00:13.021	781	-1024	-768	-1	-1	-1	-1	4	-1024	-768	-1	-1	-1	-1	4		0	0						Untertest4.avi	0	880	547	72	111				0	Content		-72	-111	13021699	3615306727
13038	09:24:00.294	00:00:13.038	782	-1024	-768	-1	-1	-1	-1	4	-1024	-768	-1	-1	-1	-1	4		0	0						Untertest4.avi	0	880	547	72	111				0	Content		-72	-111	13038199	3615323227
13055	09:24:00.311	00:00:13.054	783	-1024	-768	-1	-1	-1	-1	4	-1024	-768	-1	-1	-1	-1	4		0	0						Untertest4.avi	0	880	547	72	111				0	Content		-72	-111	13054865	3615339893
13072	09:24:00.328	00:00:13.071	784	-1024	-768	-1	-1	-1	-1	4	-1024	-768	-1	-1	-1	-1	4		0	0						Untertest4.avi	0	880	547	72	111				0	Content		-72	-111	13071532	3615356560
13088	09:24:00.344	00:00:13.087	785	-1024	-768	-1	-1	-1	-1	4	-1024	-768	-1	-1	-1	-1	4		0	0						Untertest4.avi	0	880	547	72	111				0	Content		-72	-111	13087988	3615373016
13105	09:24:00.361	00:00:13.104	786	-1024	-768	-1	-1	-1	-1	4	-1024	-768	-1	-1	-1	-1	4		0	0						Untertest4.avi	0	880	547	72	111				0	Content		-72	-111	13104655	3615389683
13121	09:24:00.377	00:00:13.121	787	-1024	-768	-1	-1	-1	-1	4	-1024	-768	-1	-1	-1	-1	4		0	0						Untertest4.avi	0	880	547	72	111				0	Content		-72	-111	13121227	3615406255
13138	09:24:00.394	00:00:13.137	788	-1024	-768	-1	-1	-1	-1	4	-1024	-768	-1	-1	-1	-1	4		0	0						Untertest4.avi	0	880	547	72	111				0	Content		-72	-111	13137894	3615422922
13155	09:24:00.411	00:00:13.154	789	-1024	-768	-1	-1	-1	-1	4	-1024	-768	-1	-1	-1	-1	4		0	0						Untertest4.avi	0	880	547	72	111				0	Content		-72	-111	13154560	3615439588
13171	09:24:00.427	00:00:13.171	790	-1024	-768	-1	-1	-1	-1	4	-1024	-768	-1	-1	-1	-1	4		0	0						Untertest4.avi	0	880	547	72	111				0	Content		-72	-111	13171143	3615456171
13188	09:24:00.444	00:00:13.187	791	-1024	-768	-1	-1	-1	-1	4	-1024	-768	-1	-1	-1	-1	4		0	0						Untertest4.avi	0	880	547	72	111				0	Content		-72	-111	13187809	3615472837
13204	09:24:00.460	00:00:13.204	792	-1024	-768	-1	-1	-1	-1	4	-1024	-768	-1	-1	-1	-1	4		0	0						Untertest4.avi	0	880	547	72	111				0	Content		-72	-111	13204475	3615489503
13221	09:24:00.477	00:00:13.221	793	-1024	-768	-1	-1	-1	-1	4	-1024	-768	-1	-1	-1	-1	4		0	0						Untertest4.avi	0	880	547	72	111				0	Content		-72	-111	13221089	3615506117
13238	09:24:00.494	00:00:13.237	794	-1024	-768	-1	-1	-1	-1	4	-1024	-768	-1	-1	-1	-1	4		0	0						Untertest4.avi	0	880	547	72	111				0	Content		-72	-111	13237755	3615522783
13254	09:24:00.510	00:00:13.254	795	-1024	-768	-1	-1	-1	-1	4	-1024	-768	-1	-1	-1	-1	4		0	0						Untertest4.avi	0	880	547	72	111				0	Content		-72	-111	13254422	3615539450
13271	09:24:00.527	00:00:13.271	796	-1024	-768	-1	-1	-1	-1	4	-1024	-768	-1	-1	-1	-1	4		0	0						Untertest4.avi	0	880	547	72	111				0	Content		-72	-111	13271298	3615556326
13288	09:24:00.544	00:00:13.287	797	-1024	-768	-1	-1	-1	-1	4	-1024	-768	-1	-1	-1	-1	4		0	0						Untertest4.avi	0	880	547	72	111				0	Content		-72	-111	13287965	3615572993
13305	09:24:00.561	00:00:13.304	798	-1024	-768	-1	-1	-1	-1	4	-1024	-768	-1	-1	-1	-1	4		0	0						Untertest4.avi	0	880	547	72	111				0	Content		-72	-111	13304908	3615589936
13322	09:24:00.578	00:00:13.321	799	-1024	-768	-1	-1	-1	-1	4	-1024	-768	-1	-1	-1	-1	4		0	0						Untertest4.avi	0	880	547	72	111				0	Content		-72	-111	13321575	3615606603
13338	09:24:00.594	00:00:13.338	800	-1024	-768	-1	-1	-1	-1	4	-1024	-768	-1	-1	-1	-1	4		0	0						Untertest4.avi	0	880	547	72	111				0	Content		-72	-111	13338241	3615623269
13356	09:24:00.612	00:00:13.355	801	-1024	-768	-1	-1	-1	-1	4	-1024	-768	-1	-1	-1	-1	4		0	0						Untertest4.avi	0	880	547	72	111				0	Content		-72	-111	13355515	3615640543
13372	09:24:00.628	00:00:13.372	802	-1024	-768	-1	-1	-1	-1	4	-1024	-768	-1	-1	-1	-1	4		0	0						Untertest4.avi	0	880	547	72	111				0	Content		-72	-111	13372181	3615657209
13389	09:24:00.645	00:00:13.388	803	-1024	-768	-1	-1	-1	-1	4	-1024	-768	-1	-1	-1	-1	4		0	0						Untertest4.avi	0	880	547	72	111				0	Content		-72	-111	13388519	3615673547
13405	09:24:00.661	00:00:13.405	804	-1024	-768	-1	-1	-1	-1	4	-1024	-768	-1	-1	-1	-1	4		0	0						Untertest4.avi	0	880	547	72	111				0	Content		-72	-111	13405186	3615690214
13422	09:24:00.678	00:00:13.421	805	-1024	-768	-1	-1	-1	-1	4	-1024	-768	-1	-1	-1	-1	4		0	0						Untertest4.avi	0	880	547	72	111				0	Content		-72	-111	13421852	3615706880
13439	09:24:00.695	00:00:13.438	806	-1024	-768	-1	-1	-1	-1	4	-1024	-768	-1	-1	-1	-1	4		0	0						Untertest4.avi	0	880	547	72	111				0	Content		-72	-111	13438519	3615723547
13455	09:24:00.711	00:00:13.454	807	-1024	-768	-1	-1	-1	-1	4	-1024	-768	-1	-1	-1	-1	4		0	0						Untertest4.avi	0	880	547	72	111				0	Content		-72	-111	13454651	3615739679
13471	09:24:00.727	00:00:13.471	808	-1024	-768	-1	-1	-1	-1	4	-1024	-768	-1	-1	-1	-1	4		0	0						Untertest4.avi	0	880	547	72	111				0	Content		-72	-111	13471318	3615756346
13488	09:24:00.744	00:00:13.487	809	-1024	-768	-1	-1	-1	-1	4	-1024	-768	-1	-1	-1	-1	4		0	0						Untertest4.avi	0	880	547	72	111				0	Content		-72	-111	13487803	3615772831
13504	09:24:00.760	00:00:13.504	810	-1024	-768	-1	-1	-1	-1	4	-1024	-768	-1	-1	-1	-1	4		0	0						Untertest4.avi	0	880	547	72	111				0	Content		-72	-111	13504470	3615789498
13521	09:24:00.777	00:00:13.521	811	-1024	-768	-1	-1	-1	-1	4	-1024	-768	-1	-1	-1	-1	4		0	0						Untertest4.avi	0	880	547	72	111				0	Content		-72	-111	13521136	3615806164
13538	09:24:00.794	00:00:13.537	812	-1024	-768	-1	-1	-1	-1	4	-1024	-768	-1	-1	-1	-1	4		0	0						Untertest4.avi	0	880	547	72	111				0	Content		-72	-111	13537698	3615822726
13554	09:24:00.810	00:00:13.554	813	-1024	-768	-1	-1	-1	-1	4	-1024	-768	-1	-1	-1	-1	4		0	0						Untertest4.avi	0	880	547	72	111				0	Content		-72	-111	13554364	3615839392
13571	09:24:00.827	00:00:13.571	814	-1024	-768	-1	-1	-1	-1	4	-1024	-768	-1	-1	-1	-1	4		0	0						Untertest4.avi	0	880	547	72	111				0	Content		-72	-111	13571030	3615856058
13588	09:24:00.844	00:00:13.587	815	-1024	-768	-1	-1	-1	-1	4	-1024	-768	-1	-1	-1	-1	4		0	0						Untertest4.avi	0	880	547	72	111				0	Content		-72	-111	13587608	3615872636
13604	09:24:00.860	00:00:13.604	816	-1024	-768	-1	-1	-1	-1	4	-1024	-768	-1	-1	-1	-1	4		0	0						Untertest4.avi	0	880	547	72	111				0	Content		-72	-111	13604274	3615889302
13621	09:24:00.877	00:00:13.620	817	-1024	-768	-1	-1	-1	-1	4	-1024	-768	-1	-1	-1	-1	4		0	0						Untertest4.avi	0	880	547	72	111				0	Content		-72	-111	13620941	3615905969
13637	09:24:00.893	00:00:13.637	818	-1024	-768	-1	-1	-1	-1	4	-1024	-768	-1	-1	-1	-1	4		0	0						Untertest4.avi	0	880	547	72	111				0	Content		-72	-111	13637475	3615922503
13654	09:24:00.910	00:00:13.654	819	-1024	-768	-1	-1	-1	-1	4	-1024	-768	-1	-1	-1	-1	4		0	0						Untertest4.avi	0	880	547	72	111				0	Content		-72	-111	13654142	3615939170
13671	09:24:00.927	00:00:13.670	820	-1024	-768	-1	-1	-1	-1	4	-1024	-768	-1	-1	-1	-1	4		0	0						Untertest4.avi	0	880	547	72	111				0	Content		-72	-111	13670972	3615956000
13688	09:24:00.944	00:00:13.687	821	-1024	-768	-1	-1	-1	-1	4	-1024	-768	-1	-1	-1	-1	4		0	0						Untertest4.avi	0	880	547	72	111				0	Content		-72	-111	13687639	3615972667
13704	09:24:00.960	00:00:13.704	822	-1024	-768	-1	-1	-1	-1	4	-1024	-768	-1	-1	-1	-1	4		0	0						Untertest4.avi	0	880	547	72	111				0	Content		-72	-111	13704305	3615989333
13721	09:24:00.977	00:00:13.721	823	-1024	-768	-1	-1	-1	-1	4	-1024	-768	-1	-1	-1	-1	4		0	0						Untertest4.avi	0	880	547	72	111				0	Content		-72	-111	13721403	3616006431
13738	09:24:00.994	00:00:13.738	824	-1024	-768	-1	-1	-1	-1	4	-1024	-768	-1	-1	-1	-1	4		0	0						Untertest4.avi	0	880	547	72	111				0	Content		-72	-111	13738069	3616023097
13755	09:24:01.011	00:00:13.755	825	-1024	-768	-1	-1	-1	-1	4	-1024	-768	-1	-1	-1	-1	4		0	0						Untertest4.avi	0	880	547	72	111				0	Content		-72	-111	13755087	3616040115
13772	09:24:01.028	00:00:13.771	826	-1024	-768	-1	-1	-1	-1	4	-1024	-768	-1	-1	-1	-1	4		0	0						Untertest4.avi	0	880	547	72	111				0	Content		-72	-111	13771753	3616056781
13788	09:24:01.044	00:00:13.788	827	-1024	-768	-1	-1	-1	-1	4	-1024	-768	-1	-1	-1	-1	4		0	0						Untertest4.avi	0	880	547	72	111				0	Content		-72	-111	13788419	3616073447
13805	09:24:01.061	00:00:13.804	828	-1024	-768	-1	-1	-1	-1	4	-1024	-768	-1	-1	-1	-1	4		0	0						Untertest4.avi	0	880	547	72	111				0	Content		-72	-111	13804518	3616089546
13821	09:24:01.077	00:00:13.821	829	-1024	-768	-1	-1	-1	-1	4	-1024	-768	-1	-1	-1	-1	4		0	0						Untertest4.avi	0	880	547	72	111				0	Content		-72	-111	13821184	3616106212
13837	09:24:01.093	00:00:13.837	830	-1024	-768	-1	-1	-1	-1	4	-1024	-768	-1	-1	-1	-1	4		0	0						Untertest4.avi	0	880	547	72	111				0	Content		-72	-111	13837239	3616122267
13854	09:24:01.110	00:00:13.853	831	-1024	-768	-1	-1	-1	-1	4	-1024	-768	-1	-1	-1	-1	4		0	0						Untertest4.avi	0	880	547	72	111				0	Content		-72	-111	13853863	3616138891
13871	09:24:01.127	00:00:13.870	832	-1024	-768	-1	-1	-1	-1	4	-1024	-768	-1	-1	-1	-1	4		0	0						Untertest4.avi	0	880	547	72	111				0	Content		-72	-111	13870576	3616155604
13887	09:24:01.143	00:00:13.887	833	-1024	-768	-1	-1	-1	-1	4	-1024	-768	-1	-1	-1	-1	4		0	0						Untertest4.avi	0	880	547	72	111				0	Content		-72	-111	13887242	3616172270
13904	09:24:01.160	00:00:13.903	834	-1024	-768	-1	-1	-1	-1	4	-1024	-768	-1	-1	-1	-1	4		0	0						Untertest4.avi	0	880	547	72	111				0	Content		-72	-111	13903862	3616188890
13921	09:24:01.177	00:00:13.920	835	-1024	-768	-1	-1	-1	-1	4	-1024	-768	-1	-1	-1	-1	4		0	0						Untertest4.avi	0	880	547	72	111				0	Content		-72	-111	13920528	3616205556
13937	09:24:01.193	00:00:13.937	836	-1024	-768	-1	-1	-1	-1	4	-1024	-768	-1	-1	-1	-1	4		0	0						Untertest4.avi	0	880	547	72	111				0	Content		-72	-111	13937195	3616222223
13954	09:24:01.210	00:00:13.953	837	-1024	-768	-1	-1	-1	-1	4	-1024	-768	-1	-1	-1	-1	4		0	0						Untertest4.avi	0	880	547	72	111				0	Content		-72	-111	13953829	3616238857
13970	09:24:01.226	00:00:13.970	838	-1024	-768	-1	-1	-1	-1	4	-1024	-768	-1	-1	-1	-1	4		0	0						Untertest4.avi	0	880	547	72	111				0	Content		-72	-111	13970495	3616255523
13987	09:24:01.243	00:00:13.987	839	-1024	-768	-1	-1	-1	-1	4	-1024	-768	-1	-1	-1	-1	4		0	0						Untertest4.avi	0	880	547	72	111				0	Content		-72	-111	13987162	3616272190
14004	09:24:01.260	00:00:14.004	840	-1024	-768	-1	-1	-1	-1	4	-1024	-768	-1	-1	-1	-1	4		0	0						Untertest4.avi	0	880	547	72	111				0	Content		-72	-111	14004071	3616289099
14021	09:24:01.277	00:00:14.020	841	-1024	-768	-1	-1	-1	-1	4	-1024	-768	-1	-1	-1	-1	4		0	0						Untertest4.avi	0	880	547	72	111				0	Content		-72	-111	14020738	3616305766
14038	09:24:01.294	00:00:14.037	842	-1024	-768	-1	-1	-1	-1	4	-1024	-768	-1	-1	-1	-1	4		0	0						Untertest4.avi	0	880	547	72	111				0	Content		-72	-111	14037729	3616322757
14054	09:24:01.310	00:00:14.054	843	-1024	-768	-1	-1	-1	-1	4	-1024	-768	-1	-1	-1	-1	4		0	0						Untertest4.avi	0	880	547	72	111				0	Content		-72	-111	14054396	3616339424
14071	09:24:01.327	00:00:14.071	844	-1024	-768	-1	-1	-1	-1	4	-1024	-768	-1	-1	-1	-1	4		0	0						Untertest4.avi	0	880	547	72	111				0	Content		-72	-111	14071062	3616356090
14088	09:24:01.344	00:00:14.088	845	-1024	-768	-1	-1	-1	-1	4	-1024	-768	-1	-1	-1	-1	4		0	0						Untertest4.avi	0	880	547	72	111				0	Content		-72	-111	14088322	3616373350
14105	09:24:01.361	00:00:14.104	846	-1024	-768	-1	-1	-1	-1	4	-1024	-768	-1	-1	-1	-1	4		0	0						Untertest4.avi	0	880	547	72	111				0	Content		-72	-111	14104988	3616390016
14122	09:24:01.378	00:00:14.122	847	-1024	-768	-1	-1	-1	-1	4	-1024	-768	-1	-1	-1	-1	4		0	0						Untertest4.avi	0	880	547	72	111				0	Content		-72	-111	14122330	3616407358
14137	09:24:01.393	00:00:14.137	848	-1024	-768	-1	-1	-1	-1	4	-1024	-768	-1	-1	-1	-1	4		0	0						Untertest4.avi	0	880	547	72	111				0	Content		-72	-111	14137076	3616422104
14154	09:24:01.410	00:00:14.153	849	-1024	-768	-1	-1	-1	-1	4	-1024	-768	-1	-1	-1	-1	4		0	0						Untertest4.avi	0	880	547	72	111				0	Content		-72	-111	14153699	3616438727
14170	09:24:01.426	00:00:14.170	850	-1024	-768	-1	-1	-1	-1	4	-1024	-768	-1	-1	-1	-1	4		0	0						Untertest4.avi	0	880	547	72	111				0	Content		-72	-111	14170365	3616455393
14187	09:24:01.443	00:00:14.187	851	-1024	-768	-1	-1	-1	-1	4	-1024	-768	-1	-1	-1	-1	4		0	0						Untertest4.avi	0	880	547	72	111				0	Content		-72	-111	14187035	3616472063
14204	09:24:01.460	00:00:14.203	852	-1024	-768	-1	-1	-1	-1	4	-1024	-768	-1	-1	-1	-1	4		0	0						Untertest4.avi	0	880	547	72	111				0	Content		-72	-111	14203702	3616488730
14220	09:24:01.476	00:00:14.220	853	-1024	-768	-1	-1	-1	-1	4	-1024	-768	-1	-1	-1	-1	4		0	0						Untertest4.avi	0	880	547	72	111				0	Content		-72	-111	14220368	3616505396
14237	09:24:01.493	00:00:14.237	854	-1024	-768	-1	-1	-1	-1	4	-1024	-768	-1	-1	-1	-1	4		0	0						Untertest4.avi	0	880	547	72	111				0	Content		-72	-111	14237018	3616522046
14254	09:24:01.510	00:00:14.253	855	-1024	-768	-1	-1	-1	-1	4	-1024	-768	-1	-1	-1	-1	4		0	0						Untertest4.avi	0	880	547	72	111				0	Content		-72	-111	14253684	3616538712
14270	09:24:01.526	00:00:14.270	856	-1024	-768	-1	-1	-1	-1	4	-1024	-768	-1	-1	-1	-1	4		0	0						Untertest4.avi	0	880	547	72	111				0	Content		-72	-111	14270351	3616555379
14287	09:24:01.543	00:00:14.286	857	-1024	-768	-1	-1	-1	-1	4	-1024	-768	-1	-1	-1	-1	4		0	0						Untertest4.avi	0	880	547	72	111				0	Content		-72	-111	14286965	3616571993
14304	09:24:01.560	00:00:14.303	858	-1024	-768	-1	-1	-1	-1	4	-1024	-768	-1	-1	-1	-1	4		0	0						Untertest4.avi	0	880	547	72	111				0	Content		-72	-111	14303632	3616588660
14320	09:24:01.576	00:00:14.320	859	-1024	-768	-1	-1	-1	-1	4	-1024	-768	-1	-1	-1	-1	4		0	0						Untertest4.avi	0	880	547	72	111				0	Content		-72	-111	14320486	3616605514
14337	09:24:01.593	00:00:14.337	860	-1024	-768	-1	-1	-1	-1	4	-1024	-768	-1	-1	-1	-1	4		0	0						Untertest4.avi	0	880	547	72	111				0	Content		-72	-111	14337153	3616622181
14354	09:24:01.610	00:00:14.353	861	-1024	-768	-1	-1	-1	-1	4	-1024	-768	-1	-1	-1	-1	4		0	0						Untertest4.avi	0	880	547	72	111				0	Content		-72	-111	14353819	3616638847
14371	09:24:01.627	00:00:14.370	862	-1024	-768	-1	-1	-1	-1	4	-1024	-768	-1	-1	-1	-1	4		0	0						Untertest4.avi	0	880	547	72	111				0	Content		-72	-111	14370936	3616655964
14388	09:24:01.644	00:00:14.387	863	-1024	-768	-1	-1	-1	-1	4	-1024	-768	-1	-1	-1	-1	4		0	0						Untertest4.avi	0	880	547	72	111				0	Content		-72	-111	14387603	3616672631
14405	09:24:01.661	00:00:14.404	864	-1024	-768	-1	-1	-1	-1	4	-1024	-768	-1	-1	-1	-1	4		0	0						Untertest4.avi	0	880	547	72	111				0	Content		-72	-111	14404625	3616689653
14421	09:24:01.677	00:00:14.421	865	-1024	-768	-1	-1	-1	-1	4	-1024	-768	-1	-1	-1	-1	4		0	0						Untertest4.avi	0	880	547	72	111				0	Content		-72	-111	14421292	3616706320
14438	09:24:01.694	00:00:14.437	866	-1024	-768	-1	-1	-1	-1	4	-1024	-768	-1	-1	-1	-1	4		0	0						Untertest4.avi	0	880	547	72	111				0	Content		-72	-111	14437958	3616722986
14454	09:24:01.710	00:00:14.454	867	-1024	-768	-1	-1	-1	-1	4	-1024	-768	-1	-1	-1	-1	4		0	0						Untertest4.avi	0	880	547	72	111				0	Content		-72	-111	14454062	3616739090
14471	09:24:01.727	00:00:14.470	868	-1024	-768	-1	-1	-1	-1	4	-1024	-768	-1	-1	-1	-1	4		0	0						Untertest4.avi	0	880	547	72	111				0	Content		-72	-111	14470728	3616755756
14487	09:24:01.743	00:00:14.486	869	-1024	-768	-1	-1	-1	-1	4	-1024	-768	-1	-1	-1	-1	4		0	0						Untertest4.avi	0	880	547	72	111				0	Content		-72	-111	14486786	3616771814
14503	09:24:01.759	00:00:14.503	870	-1024	-768	-1	-1	-1	-1	4	-1024	-768	-1	-1	-1	-1	4		0	0						Untertest4.avi	0	880	547	72	111				0	Content		-72	-111	14503408	3616788436
14520	09:24:01.776	00:00:14.520	871	-1024	-768	-1	-1	-1	-1	4	-1024	-768	-1	-1	-1	-1	4		0	0						Untertest4.avi	0	880	547	72	111				0	Content		-72	-111	14520123	3616805151
14537	09:24:01.793	00:00:14.536	872	-1024	-768	-1	-1	-1	-1	4	-1024	-768	-1	-1	-1	-1	4		0	0						Untertest4.avi	0	880	547	72	111				0	Content		-72	-111	14536789	3616821817
14553	09:24:01.809	00:00:14.553	873	-1024	-768	-1	-1	-1	-1	4	-1024	-768	-1	-1	-1	-1	4		0	0						Untertest4.avi	0	880	547	72	111				0	Content		-72	-111	14553409	3616838437
14570	09:24:01.826	00:00:14.570	874	-1024	-768	-1	-1	-1	-1	4	-1024	-768	-1	-1	-1	-1	4		0	0						Untertest4.avi	0	880	547	72	111				0	Content		-72	-111	14570076	3616855104
14587	09:24:01.843	00:00:14.586	875	-1024	-768	-1	-1	-1	-1	4	-1024	-768	-1	-1	-1	-1	4		0	0						Untertest4.avi	0	880	547	72	111				0	Content		-72	-111	14586742	3616871770
14603	09:24:01.859	00:00:14.603	876	-1024	-768	-1	-1	-1	-1	4	-1024	-768	-1	-1	-1	-1	4		0	0						Untertest4.avi	0	880	547	72	111				0	Content		-72	-111	14603375	3616888403
14620	09:24:01.876	00:00:14.620	877	-1024	-768	-1	-1	-1	-1	4	-1024	-768	-1	-1	-1	-1	4		0	0						Untertest4.avi	0	880	547	72	111				0	Content		-72	-111	14620041	3616905069
14637	09:24:01.893	00:00:14.636	878	-1024	-768	-1	-1	-1	-1	4	-1024	-768	-1	-1	-1	-1	4		0	0						Untertest4.avi	0	880	547	72	111				0	Content		-72	-111	14636708	3616921736
14654	09:24:01.910	00:00:14.653	879	-1024	-768	-1	-1	-1	-1	4	-1024	-768	-1	-1	-1	-1	4		0	0						Untertest4.avi	0	880	547	72	111				0	Content		-72	-111	14653610	3616938638
14670	09:24:01.926	00:00:14.670	880	-1024	-768	-1	-1	-1	-1	4	-1024	-768	-1	-1	-1	-1	4		0	0						Untertest4.avi	0	880	547	72	111				0	Content		-72	-111	14670277	3616955305
14687	09:24:01.943	00:00:14.687	881	-1024	-768	-1	-1	-1	-1	4	-1024	-768	-1	-1	-1	-1	4		0	0						Untertest4.avi	0	880	547	72	111				0	Content		-72	-111	14687270	3616972298
14704	09:24:01.960	00:00:14.703	882	-1024	-768	-1	-1	-1	-1	4	-1024	-768	-1	-1	-1	-1	4		0	0						Untertest4.avi	0	880	547	72	111				0	Content		-72	-111	14703937	3616988965
14721	09:24:01.977	00:00:14.720	883	-1024	-768	-1	-1	-1	-1	4	-1024	-768	-1	-1	-1	-1	4		0	0						Untertest4.avi	0	880	547	72	111				0	Content		-72	-111	14720603	3617005631
14738	09:24:01.994	00:00:14.737	884	-1024	-768	-1	-1	-1	-1	4	-1024	-768	-1	-1	-1	-1	4		0	0						Untertest4.avi	0	880	547	72	111				0	Content		-72	-111	14737866	3617022894
14755	09:24:02.011	00:00:14.754	885	-1024	-768	-1	-1	-1	-1	4	-1024	-768	-1	-1	-1	-1	4		0	0						Untertest4.avi	0	880	547	72	111				0	Content		-72	-111	14754532	3617039560
14772	09:24:02.028	00:00:14.771	886	-1024	-768	-1	-1	-1	-1	4	-1024	-768	-1	-1	-1	-1	4		0	0						Untertest4.avi	0	880	547	72	111				0	Content		-72	-111	14771875	3617056903
14788	09:24:02.044	00:00:14.787	887	-1024	-768	-1	-1	-1	-1	4	-1024	-768	-1	-1	-1	-1	4		0	0						Untertest4.avi	0	880	547	72	111				0	Content		-72	-111	14787876	3617072904
14805	09:24:02.061	00:00:14.804	888	-1024	-768	-1	-1	-1	-1	4	-1024	-768	-1	-1	-1	-1	4		0	0						Untertest4.avi	0	880	547	72	111				0	Content		-72	-111	14804542	3617089570
14821	09:24:02.077	00:00:14.821	889	-1024	-768	-1	-1	-1	-1	4	-1024	-768	-1	-1	-1	-1	4		0	0						Untertest4.avi	0	880	547	72	111				0	Content		-72	-111	14821209	3617106237
14837	09:24:02.093	00:00:14.836	890	-1024	-768	-1	-1	-1	-1	4	-1024	-768	-1	-1	-1	-1	4		0	0						Untertest4.avi	0	880	547	72	111				0	Content		-72	-111	14836618	3617121646
14853	09:24:02.109	00:00:14.853	891	-1024	-768	-1	-1	-1	-1	4	-1024	-768	-1	-1	-1	-1	4		0	0						Untertest4.avi	0	880	547	72	111				0	Content		-72	-111	14853243	3617138271
14870	09:24:02.126	00:00:14.869	892	-1024	-768	-1	-1	-1	-1	4	-1024	-768	-1	-1	-1	-1	4		0	0						Untertest4.avi	0	880	547	72	111				0	Content		-72	-111	14869864	3617154892
14887	09:24:02.143	00:00:14.886	893	-1024	-768	-1	-1	-1	-1	4	-1024	-768	-1	-1	-1	-1	4		0	0						Untertest4.avi	0	880	547	72	111				0	Content		-72	-111	14886531	3617171559
14903	09:24:02.159	00:00:14.903	894	-1024	-768	-1	-1	-1	-1	4	-1024	-768	-1	-1	-1	-1	4		0	0						Untertest4.avi	0	880	547	72	111				0	Content		-72	-111	14903197	3617188225
14920	09:24:02.176	00:00:14.919	895	-1024	-768	-1	-1	-1	-1	4	-1024	-768	-1	-1	-1	-1	4		0	0						Untertest4.avi	0	880	547	72	111				0	Content		-72	-111	14919833	3617204861
14936	09:24:02.192	00:00:14.936	896	-1024	-768	-1	-1	-1	-1	4	-1024	-768	-1	-1	-1	-1	4		0	0						Untertest4.avi	0	880	547	72	111				0	Content		-72	-111	14936499	3617221527
14953	09:24:02.209	00:00:14.953	897	-1024	-768	-1	-1	-1	-1	4	-1024	-768	-1	-1	-1	-1	4		0	0						Untertest4.avi	0	880	547	72	111				0	Content		-72	-111	14953165	3617238193
14970	09:24:02.226	00:00:14.970	898	-1024	-768	-1	-1	-1	-1	4	-1024	-768	-1	-1	-1	-1	4		0	0						Untertest4.avi	0	880	547	72	111				0	Content		-72	-111	14970020	3617255048
14987	09:24:02.243	00:00:14.986	899	-1024	-768	-1	-1	-1	-1	4	-1024	-768	-1	-1	-1	-1	4		0	0						Untertest4.avi	0	880	547	72	111				0	Content		-72	-111	14986686	3617271714
15003	09:24:02.259	00:00:15.003	900	-1024	-768	-1	-1	-1	-1	4	-1024	-768	-1	-1	-1	-1	4		0	0						Untertest4.avi	0	880	547	72	111				0	Content		-72	-111	15003353	3617288381
15020	09:24:02.276	00:00:15.020	901	-1024	-768	-1	-1	-1	-1	4	-1024	-768	-1	-1	-1	-1	4		0	0						Untertest4.avi	0	880	547	72	111				0	Content		-72	-111	15020475	3617305503
15037	09:24:02.293	00:00:15.037	902	-1024	-768	-1	-1	-1	-1	4	-1024	-768	-1	-1	-1	-1	4		0	0						Untertest4.avi	0	880	547	72	111				0	Content		-72	-111	15037142	3617322170
15054	09:24:02.310	00:00:15.054	903	-1024	-768	-1	-1	-1	-1	4	-1024	-768	-1	-1	-1	-1	4		0	0						Untertest4.avi	0	880	547	72	111				0	Content		-72	-111	15054174	3617339202
15071	09:24:02.327	00:00:15.070	904	-1024	-768	-1	-1	-1	-1	4	-1024	-768	-1	-1	-1	-1	4		0	0						Untertest4.avi	0	880	547	72	111				0	Content		-72	-111	15070841	3617355869
15088	09:24:02.344	00:00:15.087	905	-1024	-768	-1	-1	-1	-1	4	-1024	-768	-1	-1	-1	-1	4		0	0						Untertest4.avi	0	880	547	72	111				0	Content		-72	-111	15087507	3617372535
15104	09:24:02.360	00:00:15.103	906	-1024	-768	-1	-1	-1	-1	4	-1024	-768	-1	-1	-1	-1	4		0	0						Untertest4.avi	0	880	547	72	111				0	Content		-72	-111	15103611	3617388639
15120	09:24:02.376	00:00:15.120	907	-1024	-768	-1	-1	-1	-1	4	-1024	-768	-1	-1	-1	-1	4		0	0						Untertest4.avi	0	880	547	72	111				0	Content		-72	-111	15120277	3617405305
15137	09:24:02.393	00:00:15.136	908	-1024	-768	-1	-1	-1	-1	4	-1024	-768	-1	-1	-1	-1	4		0	0						Untertest4.avi	0	880	547	72	111				0	Content		-72	-111	15136755	3617421783
15153	09:24:02.409	00:00:15.153	909	-1024	-768	-1	-1	-1	-1	4	-1024	-768	-1	-1	-1	-1	4		0	0						Untertest4.avi	0	880	547	72	111				0	Content		-72	-111	15153421	3617438449
15170	09:24:02.426	00:00:15.170	910	-1024	-768	-1	-1	-1	-1	4	-1024	-768	-1	-1	-1	-1	4		0	0						Untertest4.avi	0	880	547	72	111				0	Content		-72	-111	15170087	3617455115
15187	09:24:02.443	00:00:15.186	911	-1024	-768	-1	-1	-1	-1	4	-1024	-768	-1	-1	-1	-1	4		0	0						Untertest4.avi	0	880	547	72	111				0	Content		-72	-111	15186521	3617471549
15203	09:24:02.459	00:00:15.203	912	-1024	-768	-1	-1	-1	-1	4	-1024	-768	-1	-1	-1	-1	4		0	0						Untertest4.avi	0	880	547	72	111				0	Content		-72	-111	15203187	3617488215
15220	09:24:02.476	00:00:15.219	913	-1024	-768	-1	-1	-1	-1	4	-1024	-768	-1	-1	-1	-1	4		0	0						Untertest4.avi	0	880	547	72	111				0	Content		-72	-111	15219575	3617504603
15236	09:24:02.492	00:00:15.236	914	-1024	-768	-1	-1	-1	-1	4	-1024	-768	-1	-1	-1	-1	4		0	0						Untertest4.avi	0	880	547	72	111				0	Content		-72	-111	15236375	3617521403
15253	09:24:02.509	00:00:15.252	915	-1024	-768	-1	-1	-1	-1	4	-1024	-768	-1	-1	-1	-1	4		0	0						Untertest4.avi	0	880	547	72	111				0	Content		-72	-111	15252981	3617538009
15270	09:24:02.526	00:00:15.269	916	-1024	-768	-1	-1	-1	-1	4	-1024	-768	-1	-1	-1	-1	4		0	0						Untertest4.avi	0	880	547	72	111				0	Content		-72	-111	15269647	3617554675
15286	09:24:02.542	00:00:15.286	917	-1024	-768	-1	-1	-1	-1	4	-1024	-768	-1	-1	-1	-1	4		0	0						Untertest4.avi	0	880	547	72	111				0	Content		-72	-111	15286314	3617571342
15303	09:24:02.559	00:00:15.303	918	-1024	-768	-1	-1	-1	-1	4	-1024	-768	-1	-1	-1	-1	4		0	0						Untertest4.avi	0	880	547	72	111				0	Content		-72	-111	15303367	3617588395
15320	09:24:02.576	00:00:15.320	919	-1024	-768	-1	-1	-1	-1	4	-1024	-768	-1	-1	-1	-1	4		0	0						Untertest4.avi	0	880	547	72	111				0	Content		-72	-111	15320034	3617605062
15337	09:24:02.593	00:00:15.336	920	-1024	-768	-1	-1	-1	-1	4	-1024	-768	-1	-1	-1	-1	4		0	0						Untertest4.avi	0	880	547	72	111				0	Content		-72	-111	15336701	3617621729
15354	09:24:02.610	00:00:15.353	921	-1024	-768	-1	-1	-1	-1	4	-1024	-768	-1	-1	-1	-1	4		0	0						Untertest4.avi	0	880	547	72	111				0	Content		-72	-111	15353692	3617638720
15370	09:24:02.626	00:00:15.370	922	-1024	-768	-1	-1	-1	-1	4	-1024	-768	-1	-1	-1	-1	4		0	0						Untertest4.avi	0	880	547	72	111				0	Content		-72	-111	15370358	3617655386
15387	09:24:02.643	00:00:15.387	923	-1024	-768	-1	-1	-1	-1	4	-1024	-768	-1	-1	-1	-1	4		0	0						Untertest4.avi	0	880	547	72	111				0	Content		-72	-111	15387025	3617672053
15404	09:24:02.660	00:00:15.404	924	-1024	-768	-1	-1	-1	-1	4	-1024	-768	-1	-1	-1	-1	4		0	0						Untertest4.avi	0	880	547	72	111				0	Content		-72	-111	15404346	3617689374
15421	09:24:02.677	00:00:15.421	925	-1024	-768	-1	-1	-1	-1	4	-1024	-768	-1	-1	-1	-1	4		0	0						Untertest4.avi	0	880	547	72	111				0	Content		-72	-111	15421013	3617706041
15437	09:24:02.693	00:00:15.437	926	-1024	-768	-1	-1	-1	-1	4	-1024	-768	-1	-1	-1	-1	4		0	0						Untertest4.avi	0	880	547	72	111				0	Content		-72	-111	15437225	3617722253
15454	09:24:02.710	00:00:15.453	927	-1024	-768	-1	-1	-1	-1	4	-1024	-768	-1	-1	-1	-1	4		0	0						Untertest4.avi	0	880	547	72	111				0	Content		-72	-111	15453892	3617738920
15471	09:24:02.727	00:00:15.470	928	-1024	-768	-1	-1	-1	-1	4	-1024	-768	-1	-1	-1	-1	4		0	0						Untertest4.avi	0	880	547	72	111				0	Content		-72	-111	15470559	3617755587
15487	09:24:02.743	00:00:15.486	929	-1024	-768	-1	-1	-1	-1	4	-1024	-768	-1	-1	-1	-1	4		0	0						Untertest4.avi	0	880	547	72	111				0	Content		-72	-111	15486790	3617771818
15503	09:24:02.759	00:00:15.503	930	-1024	-768	-1	-1	-1	-1	4	-1024	-768	-1	-1	-1	-1	4		0	0						Untertest4.avi	0	880	547	72	111				0	Content		-72	-111	15503457	3617788485
15520	09:24:02.776	00:00:15.519	931	-1024	-768	-1	-1	-1	-1	4	-1024	-768	-1	-1	-1	-1	4		0	0						Untertest4.avi	0	880	547	72	111				0	Content		-72	-111	15519641	3617804669
15536	09:24:02.792	00:00:15.536	932	-1024	-768	-1	-1	-1	-1	4	-1024	-768	-1	-1	-1	-1	4		0	0						Untertest4.avi	0	880	547	72	111				0	Content		-72	-111	15536262	3617821290
15553	09:24:02.809	00:00:15.552	933	-1024	-768	-1	-1	-1	-1	4	-1024	-768	-1	-1	-1	-1	4		0	0						Untertest4.avi	0	880	547	72	111				0	Content		-72	-111	15552954	3617837982
15570	09:24:02.826	00:00:15.569	934	-1024	-768	-1	-1	-1	-1	4	-1024	-768	-1	-1	-1	-1	4		0	0						Untertest4.avi	0	880	547	72	111				0	Content		-72	-111	15569620	3617854648
15586	09:24:02.842	00:00:15.586	935	-1024	-768	-1	-1	-1	-1	4	-1024	-768	-1	-1	-1	-1	4		0	0						Untertest4.avi	0	880	547	72	111				0	Content		-72	-111	15586249	3617871277
15603	09:24:02.859	00:00:15.602	936	-1024	-768	-1	-1	-1	-1	4	-1024	-768	-1	-1	-1	-1	4		0	0						Untertest4.avi	0	880	547	72	111				0	Content		-72	-111	15602916	3617887944
15620	09:24:02.876	00:00:15.619	937	-1024	-768	-1	-1	-1	-1	4	-1024	-768	-1	-1	-1	-1	4		0	0						Untertest4.avi	0	880	547	72	111				0	Content		-72	-111	15619583	3617904611
15636	09:24:02.892	00:00:15.636	938	-1024	-768	-1	-1	-1	-1	4	-1024	-768	-1	-1	-1	-1	4		0	0						Untertest4.avi	0	880	547	72	111				0	Content		-72	-111	15636434	3617921462
15653	09:24:02.909	00:00:15.653	939	-1024	-768	-1	-1	-1	-1	4	-1024	-768	-1	-1	-1	-1	4		0	0						Untertest4.avi	0	880	547	72	111				0	Content		-72	-111	15653101	3617938129
15670	09:24:02.926	00:00:15.669	940	-1024	-768	-1	-1	-1	-1	4	-1024	-768	-1	-1	-1	-1	4		0	0						Untertest4.avi	0	880	547	72	111				0	Content		-72	-111	15669768	3617954796
15687	09:24:02.943	00:00:15.686	941	-1024	-768	-1	-1	-1	-1	4	-1024	-768	-1	-1	-1	-1	4		0	0						Untertest4.avi	0	880	547	72	111				0	Content		-72	-111	15686765	3617971793
15703	09:24:02.959	00:00:15.702	942	-1024	-768	-1	-1	-1	-1	4	-1024	-768	-1	-1	-1	-1	4		0	0						Untertest4.avi	0	880	547	72	111				0	Content		-72	-111	15702877	3617987905
15719	09:24:02.975	00:00:15.719	943	-1024	-768	-1	-1	-1	-1	4	-1024	-768	-1	-1	-1	-1	4		0	0						Untertest4.avi	0	880	547	72	111				0	Content		-72	-111	15719499	3618004527
15736	09:24:02.992	00:00:15.736	944	-1024	-768	-1	-1	-1	-1	4	-1024	-768	-1	-1	-1	-1	4		0	0						Untertest4.avi	0	880	547	72	111				0	Content		-72	-111	15736166	3618021194
15753	09:24:03.009	00:00:15.752	945	-1024	-768	-1	-1	-1	-1	4	-1024	-768	-1	-1	-1	-1	4		0	0						Untertest4.avi	0	880	547	72	111				0	Content		-72	-111	15752833	3618037861
15769	09:24:03.025	00:00:15.769	946	-1024	-768	-1	-1	-1	-1	4	-1024	-768	-1	-1	-1	-1	4		0	0						Untertest4.avi	0	880	547	72	111				0	Content		-72	-111	15769499	3618054527
15786	09:24:03.042	00:00:15.786	947	1056,242	681,8928	0,4996318	0,5932537	465,5555	3,737451	0	911,7862	703,2352	0,3397714	0,6056907	482,211	3,712124	0	12	984	693						Untertest4.avi	0	880	547	72	111	1074	576	166	0	Content		912	582	15786123	3618071151
15803	09:24:03.059	00:00:15.802	948	1093,416	685,2103	0,5015572	0,5945926	465,5555	3,775217	3	1110,955	684,1469	0,5033737	0,5945684	472,381	3,828293	1	12	1111	684						Untertest4.avi	0	880	547	72	111	1074	576	166	0	Content		1039	573	15802758	3618087786
15819	09:24:03.075	00:00:15.819	949	1116,812	688,8796	0,5000882	0,5964859	465,5555	3,77248	3	1146,308	687,3953	0,5029554	0,5964479	476,4256	3,857359	1	12	1146	687						Untertest4.avi	0	880	547	72	111	1074	576	166	0	Content		1074	576	15819364	3618104392
15836	09:24:03.092	00:00:15.836	950	-1024	-768	-1	-1	-1	-1	4	-1024	-768	-1	-1	-1	-1	4	12	0	0						Untertest4.avi	0	880	547	72	111	1074	576	166	0	Content		-72	-111	15836112	3618121140
15853	09:24:03.109	00:00:15.852	951	-1024	-768	-1	-1	-1	-1	4	-1024	-768	-1	-1	-1	-1	4	12	0	0						Untertest4.avi	0	880	547	72	111	1074	576	166	0	Content		-72	-111	15852768	3618137796
15869	09:24:03.125	00:00:15.869	952	-1024	-768	-1	-1	-1	-1	4	-1024	-768	-1	-1	-1	-1	4	12	0	0						Untertest4.avi	0	880	547	72	111	1074	576	166	0	Content		-72	-111	15869361	3618154389
15886	09:24:03.142	00:00:15.885	953	-1024	-768	-1	-1	-1	-1	4	-1024	-768	-1	-1	-1	-1	4	12	0	0						Untertest4.avi	0	880	547	72	111	1074	576	166	0	Content		-72	-111	15885983	3618171011
15903	09:24:03.159	00:00:15.902	954	-1024	-768	-1	-1	-1	-1	4	-1024	-768	-1	-1	-1	-1	4	12	0	0						Untertest4.avi	0	880	547	72	111	1074	576	166	0	Content		-72	-111	15902669	3618187697
15919	09:24:03.175	00:00:15.919	955	-1024	-768	-1	-1	-1	-1	4	-1024	-768	-1	-1	-1	-1	4	12	0	0						Untertest4.avi	0	880	547	72	111	1074	576	166	0	Content		-72	-111	15919336	3618204364
15936	09:24:03.192	00:00:15.935	956	1107,219	696,4357	0,4952723	0,6009603	466,6924	3,694458	3	1151,466	693,767	0,4996007	0,6009317	483,4946	3,822461	1	12	1151	694						Untertest4.avi	0	880	547	72	111	1074	576	166	0	Content		1079	583	15935975	3618221003
15953	09:24:03.209	00:00:15.952	957	-1024	-768	-1	-1	-1	-1	4	-1024	-768	-1	-1	-1	-1	4		0	0						Untertest4.avi	0	880	547	72	111				0	Content		-72	-111	15952599	3618237627
15969	09:24:03.225	00:00:15.969	958	-1024	-768	-1	-1	-1	-1	4	-1024	-768	-1	-1	-1	-1	4		0	0						Untertest4.avi	0	880	547	72	111				0	Content		-72	-111	15969345	3618254373
15986	09:24:03.242	00:00:15.985	959	-1024	-768	-1	-1	-1	-1	4	-1024	-768	-1	-1	-1	-1	4		0	0						Untertest4.avi	0	880	547	72	111				0	Content		-72	-111	15985968	3618270996
16003	09:24:03.259	00:00:16.002	960	-1024	-768	-1	-1	-1	-1	4	-1024	-768	-1	-1	-1	-1	4		0	0						Untertest4.avi	0	880	547	72	111				0	Content		-72	-111	16002635	3618287663
16019	09:24:03.275	00:00:16.019	961	-1024	-768	-1	-1	-1	-1	4	-1024	-768	-1	-1	-1	-1	4		0	0						Untertest4.avi	0	880	547	72	111				0	Content		-72	-111	16019300	3618304328
16036	09:24:03.292	00:00:16.035	962	-1024	-768	-1	-1	-1	-1	4	-1024	-768	-1	-1	-1	-1	4		0	0						Untertest4.avi	0	880	547	72	111				0	Content		-72	-111	16035967	3618320995
16053	09:24:03.309	00:00:16.052	963	-1024	-768	-1	-1	-1	-1	4	-1024	-768	-1	-1	-1	-1	4		0	0						Untertest4.avi	0	880	547	72	111				0	Content		-72	-111	16052588	3618337616
16069	09:24:03.325	00:00:16.069	964	-1024	-768	-1	-1	-1	-1	4	-1024	-768	-1	-1	-1	-1	4		0	0						Untertest4.avi	0	880	547	72	111				0	Content		-72	-111	16069212	3618354240
16086	09:24:03.342	00:00:16.086	965	-1024	-768	-1	-1	-1	-1	4	-1024	-768	-1	-1	-1	-1	4		0	0						Untertest4.avi	0	880	547	72	111				0	Content		-72	-111	16086148	3618371176
16103	09:24:03.359	00:00:16.102	966	-1024	-768	-1	-1	-1	-1	4	-1024	-768	-1	-1	-1	-1	4		0	0						Untertest4.avi	0	880	547	72	111				0	Content		-72	-111	16102815	3618387843
16120	09:24:03.376	00:00:16.119	967	-1024	-768	-1	-1	-1	-1	4	-1024	-768	-1	-1	-1	-1	4		0	0						Untertest4.avi	0	880	547	72	111				0	Content		-72	-111	16119843	3618404871
16136	09:24:03.392	00:00:16.135	968	-1024	-768	-1	-1	-1	-1	4	-1024	-768	-1	-1	-1	-1	4		0	0						Untertest4.avi	0	880	547	72	111				0	Content		-72	-111	16135840	3618420868
16152	09:24:03.408	00:00:16.152	969	-1024	-768	-1	-1	-1	-1	4	-1024	-768	-1	-1	-1	-1	4		0	0						Untertest4.avi	0	880	547	72	111				0	Content		-72	-111	16152459	3618437487
16170	09:24:03.426	00:00:16.169	970	-1024	-768	-1	-1	-1	-1	4	-1024	-768	-1	-1	-1	-1	4		0	0						Untertest4.avi	0	880	547	72	111				0	Content		-72	-111	16169705	3618454733
16186	09:24:03.442	00:00:16.185	971	-1024	-768	-1	-1	-1	-1	4	-1024	-768	-1	-1	-1	-1	4		0	0						Untertest4.avi	0	880	547	72	111				0	Content		-72	-111	16185824	3618470852
16202	09:24:03.458	00:00:16.202	972	-1024	-768	-1	-1	-1	-1	4	-1024	-768	-1	-1	-1	-1	4		0	0						Untertest4.avi	0	880	547	72	111				0	Content		-72	-111	16202447	3618487475
16219	09:24:03.475	00:00:16.219	973	-1024	-768	-1	-1	-1	-1	4	-1024	-768	-1	-1	-1	-1	4		0	0						Untertest4.avi	0	880	547	72	111				0	Content		-72	-111	16219201	3618504229
16236	09:24:03.492	00:00:16.235	974	-1024	-768	-1	-1	-1	-1	4	-1024	-768	-1	-1	-1	-1	4		0	0						Untertest4.avi	0	880	547	72	111				0	Content		-72	-111	16235822	3618520850
16252	09:24:03.508	00:00:16.252	975	-1024	-768	-1	-1	-1	-1	4	-1024	-768	-1	-1	-1	-1	4		0	0						Untertest4.avi	0	880	547	72	111				0	Content		-72	-111	16252489	3618537517
16269	09:24:03.525	00:00:16.269	976	-1024	-768	-1	-1	-1	-1	4	-1024	-768	-1	-1	-1	-1	4		0	0						Untertest4.avi	0	880	547	72	111				0	Content		-72	-111	16269067	3618554095
16286	09:24:03.542	00:00:16.285	977	-1024	-768	-1	-1	-1	-1	4	-1024	-768	-1	-1	-1	-1	4		0	0						Untertest4.avi	0	880	547	72	111				0	Content		-72	-111	16285815	3618570843
16302	09:24:03.558	00:00:16.302	978	-1024	-768	-1	-1	-1	-1	4	-1024	-768	-1	-1	-1	-1	4		0	0						Untertest4.avi	0	880	547	72	111				0	Content		-72	-111	16302440	3618587468
16319	09:24:03.575	00:00:16.319	979	-1024	-768	-1	-1	-1	-1	4	-1024	-768	-1	-1	-1	-1	4		0	0						Untertest4.avi	0	880	547	72	111				0	Content		-72	-111	16319105	3618604133
16336	09:24:03.592	00:00:16.335	980	-1024	-768	-1	-1	-1	-1	4	-1024	-768	-1	-1	-1	-1	4		0	0						Untertest4.avi	0	880	547	72	111				0	Content		-72	-111	16335772	3618620800
16352	09:24:03.608	00:00:16.352	981	-1024	-768	-1	-1	-1	-1	4	-1024	-768	-1	-1	-1	-1	4		0	0						Untertest4.avi	0	880	547	72	111				0	Content		-72	-111	16352439	3618637467
16369	09:24:03.625	00:00:16.369	982	-1024	-768	-1	-1	-1	-1	4	-1024	-768	-1	-1	-1	-1	4		0	0						Untertest4.avi	0	880	547	72	111				0	Content		-72	-111	16369078	3618654106
16386	09:24:03.642	00:00:16.385	983	-1024	-768	-1	-1	-1	-1	4	-1024	-768	-1	-1	-1	-1	4		0	0						Untertest4.avi	0	880	547	72	111				0	Content		-72	-111	16385744	3618670772
16402	09:24:03.658	00:00:16.402	984	-1024	-768	-1	-1	-1	-1	4	-1024	-768	-1	-1	-1	-1	4		0	0						Untertest4.avi	0	880	547	72	111				0	Content		-72	-111	16402411	3618687439
16419	09:24:03.675	00:00:16.419	985	-1024	-768	-1	-1	-1	-1	4	-1024	-768	-1	-1	-1	-1	4		0	0						Untertest4.avi	0	880	547	72	111				0	Content		-72	-111	16419046	3618704074
16436	09:24:03.692	00:00:16.435	986	-1024	-768	-1	-1	-1	-1	4	-1024	-768	-1	-1	-1	-1	4		0	0						Untertest4.avi	0	880	547	72	111				0	Content		-72	-111	16435713	3618720741
16452	09:24:03.708	00:00:16.452	987	-1024	-768	-1	-1	-1	-1	4	-1024	-768	-1	-1	-1	-1	4		0	0						Untertest4.avi	0	880	547	72	111				0	Content		-72	-111	16452380	3618737408
16469	09:24:03.725	00:00:16.469	988	-1024	-768	-1	-1	-1	-1	4	-1024	-768	-1	-1	-1	-1	4		0	0						Untertest4.avi	0	880	547	72	111				0	Content		-72	-111	16469020	3618754048
16486	09:24:03.742	00:00:16.485	989	-1024	-768	-1	-1	-1	-1	4	-1024	-768	-1	-1	-1	-1	4		0	0						Untertest4.avi	0	880	547	72	111				0	Content		-72	-111	16485687	3618770715
16502	09:24:03.758	00:00:16.502	990	-1024	-768	-1	-1	-1	-1	4	-1024	-768	-1	-1	-1	-1	4		0	0						Untertest4.avi	0	880	547	72	111				0	Content		-72	-111	16502354	3618787382
16519	09:24:03.775	00:00:16.519	991	-1024	-768	-1	-1	-1	-1	4	-1024	-768	-1	-1	-1	-1	4		0	0						Untertest4.avi	0	880	547	72	111				0	Content		-72	-111	16519169	3618804197
16536	09:24:03.792	00:00:16.535	992	-1024	-768	-1	-1	-1	-1	4	-1024	-768	-1	-1	-1	-1	4		0	0						Untertest4.avi	0	880	547	72	111				0	Content		-72	-111	16535836	3618820864
16553	09:24:03.809	00:00:16.552	993	-1024	-768	-1	-1	-1	-1	4	-1024	-768	-1	-1	-1	-1	4		0	0						Untertest4.avi	0	880	547	72	111				0	Content		-72	-111	16552503	3618837531
16570	09:24:03.826	00:00:16.569	994	-1024	-768	-1	-1	-1	-1	4	-1024	-768	-1	-1	-1	-1	4		0	0						Untertest4.avi	0	880	547	72	111				0	Content		-72	-111	16569648	3618854676
16586	09:24:03.842	00:00:16.586	995	-1024	-768	-1	-1	-1	-1	4	-1024	-768	-1	-1	-1	-1	4		0	0						Untertest4.avi	0	880	547	72	111				0	Content		-72	-111	16586315	3618871343
16603	09:24:03.859	00:00:16.603	996	-1024	-768	-1	-1	-1	-1	4	-1024	-768	-1	-1	-1	-1	4		0	0						Untertest4.avi	0	880	547	72	111				0	Content		-72	-111	16603348	3618888376
16620	09:24:03.876	00:00:16.620	997	-1024	-768	-1	-1	-1	-1	4	-1024	-768	-1	-1	-1	-1	4		0	0						Untertest4.avi	0	880	547	72	111				0	Content		-72	-111	16620014	3618905042
16637	09:24:03.893	00:00:16.636	998	-1024	-768	-1	-1	-1	-1	4	-1024	-768	-1	-1	-1	-1	4		0	0						Untertest4.avi	0	880	547	72	111				0	Content		-72	-111	16636681	3618921709
16653	09:24:03.909	00:00:16.652	999	-1024	-768	-1	-1	-1	-1	4	-1024	-768	-1	-1	-1	-1	4		0	0						Untertest4.avi	0	880	547	72	111				0	Content		-72	-111	16652732	3618937760
16669	09:24:03.925	00:00:16.669	1000	-1024	-768	-1	-1	-1	-1	4	-1024	-768	-1	-1	-1	-1	4		0	0						Untertest4.avi	0	880	547	72	111				0	Content		-72	-111	16669399	3618954427
16686	09:24:03.942	00:00:16.685	1001	-1024	-768	-1	-1	-1	-1	4	-1024	-768	-1	-1	-1	-1	4		0	0						Untertest4.avi	0	880	547	72	111				0	Content		-72	-111	16685903	3618970931
16703	09:24:03.959	00:00:16.702	1002	-1024	-768	-1	-1	-1	-1	4	-1024	-768	-1	-1	-1	-1	4		0	0						Untertest4.avi	0	880	547	72	111				0	Content		-72	-111	16702570	3618987598
16719	09:24:03.975	00:00:16.719	1003	-1024	-768	-1	-1	-1	-1	4	-1024	-768	-1	-1	-1	-1	4		0	0						Untertest4.avi	0	880	547	72	111				0	Content		-72	-111	16719237	3619004265
16736	09:24:03.992	00:00:16.735	1004	-1024	-768	-1	-1	-1	-1	4	-1024	-768	-1	-1	-1	-1	4		0	0						Untertest4.avi	0	880	547	72	111				0	Content		-72	-111	16735696	3619020724
16752	09:24:04.008	00:00:16.752	1005	-1024	-768	-1	-1	-1	-1	4	-1024	-768	-1	-1	-1	-1	4		0	0						Untertest4.avi	0	880	547	72	111				0	Content		-72	-111	16752363	3619037391
16769	09:24:04.025	00:00:16.768	1006	-1024	-768	-1	-1	-1	-1	4	-1024	-768	-1	-1	-1	-1	4		0	0						Untertest4.avi	0	880	547	72	111				0	Content		-72	-111	16768978	3619054006
16786	09:24:04.042	00:00:16.785	1007	-1024	-768	-1	-1	-1	-1	4	-1024	-768	-1	-1	-1	-1	4		0	0						Untertest4.avi	0	880	547	72	111				0	Content		-72	-111	16785645	3619070673
16802	09:24:04.058	00:00:16.802	1008	-1024	-768	-1	-1	-1	-1	4	-1024	-768	-1	-1	-1	-1	4		0	0						Untertest4.avi	0	880	547	72	111				0	Content		-72	-111	16802311	3619087339
16819	09:24:04.075	00:00:16.818	1009	-1024	-768	-1	-1	-1	-1	4	-1024	-768	-1	-1	-1	-1	4		0	0						Untertest4.avi	0	880	547	72	111				0	Content		-72	-111	16818880	3619103908
16836	09:24:04.092	00:00:16.835	1010	-1024	-768	-1	-1	-1	-1	4	-1024	-768	-1	-1	-1	-1	4		0	0						Untertest4.avi	0	880	547	72	111				0	Content		-72	-111	16835547	3619120575
16852	09:24:04.108	00:00:16.852	1011	-1024	-768	-1	-1	-1	-1	4	-1024	-768	-1	-1	-1	-1	4		0	0						Untertest4.avi	0	880	547	72	111				0	Content		-72	-111	16852214	3619137242
16869	09:24:04.125	00:00:16.868	1012	-1024	-768	-1	-1	-1	-1	4	-1024	-768	-1	-1	-1	-1	4		0	0						Untertest4.avi	0	880	547	72	111				0	Content		-72	-111	16868814	3619153842
16885	09:24:04.141	00:00:16.885	1013	-1024	-768	-1	-1	-1	-1	4	-1024	-768	-1	-1	-1	-1	4		0	0						Untertest4.avi	0	880	547	72	111				0	Content		-72	-111	16885481	3619170509
16902	09:24:04.158	00:00:16.902	1014	-1024	-768	-1	-1	-1	-1	4	-1024	-768	-1	-1	-1	-1	4		0	0						Untertest4.avi	0	880	547	72	111				0	Content		-72	-111	16902148	3619187176
16919	09:24:04.175	00:00:16.918	1015	-1024	-768	-1	-1	-1	-1	4	-1024	-768	-1	-1	-1	-1	4		0	0						Untertest4.avi	0	880	547	72	111				0	Content		-72	-111	16918978	3619204006
16936	09:24:04.192	00:00:16.935	1016	-1024	-768	-1	-1	-1	-1	4	-1024	-768	-1	-1	-1	-1	4		0	0						Untertest4.avi	0	880	547	72	111				0	Content		-72	-111	16935645	3619220673
16952	09:24:04.208	00:00:16.952	1017	-1024	-768	-1	-1	-1	-1	4	-1024	-768	-1	-1	-1	-1	4		0	0						Untertest4.avi	0	880	547	72	111				0	Content		-72	-111	16952312	3619237340
16969	09:24:04.225	00:00:16.969	1018	-1024	-768	-1	-1	-1	-1	4	-1024	-768	-1	-1	-1	-1	4		0	0						Untertest4.avi	0	880	547	72	111				0	Content		-72	-111	16969293	3619254321
16986	09:24:04.242	00:00:16.985	1019	-1024	-768	-1	-1	-1	-1	4	-1024	-768	-1	-1	-1	-1	4		0	0						Untertest4.avi	0	880	547	72	111				0	Content		-72	-111	16985960	3619270988
17003	09:24:04.259	00:00:17.002	1020	-1024	-768	-1	-1	-1	-1	4	-1024	-768	-1	-1	-1	-1	4		0	0						Untertest4.avi	0	880	547	72	111				0	Content		-72	-111	17002627	3619287655
17020	09:24:04.276	00:00:17.019	1021	-1024	-768	-1	-1	-1	-1	4	-1024	-768	-1	-1	-1	-1	4		0	0						Untertest4.avi	0	880	547	72	111				0	Content		-72	-111	17019878	3619304906
17037	09:24:04.293	00:00:17.036	1022	-1024	-768	-1	-1	-1	-1	4	-1024	-768	-1	-1	-1	-1	4		0	0						Untertest4.avi	0	880	547	72	111				0	Content		-72	-111	17036544	3619321572
17053	09:24:04.309	00:00:17.052	1023	-1024	-768	-1	-1	-1	-1	4	-1024	-768	-1	-1	-1	-1	4		0	0						Untertest4.avi	0	880	547	72	111				0	Content		-72	-111	17052779	3619337807
17069	09:24:04.325	00:00:17.069	1024	-1024	-768	-1	-1	-1	-1	4	-1024	-768	-1	-1	-1	-1	4		0	0						Untertest4.avi	0	880	547	72	111				0	Content		-72	-111	17069446	3619354474
17086	09:24:04.342	00:00:17.086	1025	-1024	-768	-1	-1	-1	-1	4	-1024	-768	-1	-1	-1	-1	4		0	0						Untertest4.avi	0	880	547	72	111				0	Content		-72	-111	17086113	3619371141
17102	09:24:04.358	00:00:17.102	1026	-1024	-768	-1	-1	-1	-1	4	-1024	-768	-1	-1	-1	-1	4		0	0						Untertest4.avi	0	880	547	72	111				0	Content		-72	-111	17102305	3619387333
17119	09:24:04.375	00:00:17.118	1027	-1024	-768	-1	-1	-1	-1	4	-1024	-768	-1	-1	-1	-1	4		0	0						Untertest4.avi	0	880	547	72	111				0	Content		-72	-111	17118972	3619404000
17135	09:24:04.391	00:00:17.135	1028	-1024	-768	-1	-1	-1	-1	4	-1024	-768	-1	-1	-1	-1	4		0	0						Untertest4.avi	0	880	547	72	111				0	Content		-72	-111	17135244	3619420272
17152	09:24:04.408	00:00:17.151	1029	-1024	-768	-1	-1	-1	-1	4	-1024	-768	-1	-1	-1	-1	4		0	0						Untertest4.avi	0	880	547	72	111				0	Content		-72	-111	17151864	3619436892
17169	09:24:04.425	00:00:17.168	1030	-1024	-768	-1	-1	-1	-1	4	-1024	-768	-1	-1	-1	-1	4		0	0						Untertest4.avi	0	880	547	72	111				0	Content		-72	-111	17168510	3619453538
17185	09:24:04.441	00:00:17.185	1031	-1024	-768	-1	-1	-1	-1	4	-1024	-768	-1	-1	-1	-1	4		0	0						Untertest4.avi	0	880	547	72	111				0	Content		-72	-111	17185123	3619470151
17202	09:24:04.458	00:00:17.201	1032	-1024	-768	-1	-1	-1	-1	4	-1024	-768	-1	-1	-1	-1	4		0	0						Untertest4.avi	0	880	547	72	111				0	Content		-72	-111	17201804	3619486832
17218	09:24:04.474	00:00:17.218	1033	-1024	-768	-1	-1	-1	-1	4	-1024	-768	-1	-1	-1	-1	4		0	0						Untertest4.avi	0	880	547	72	111				0	Content		-72	-111	17218470	3619503498
17235	09:24:04.491	00:00:17.235	1034	-1024	-768	-1	-1	-1	-1	4	-1024	-768	-1	-1	-1	-1	4		0	0						Untertest4.avi	0	880	547	72	111				0	Content		-72	-111	17235105	3619520133
17252	09:24:04.508	00:00:17.251	1035	-1024	-768	-1	-1	-1	-1	4	-1024	-768	-1	-1	-1	-1	4		0	0						Untertest4.avi	0	880	547	72	111				0	Content		-72	-111	17251729	3619536757
17268	09:24:04.524	00:00:17.268	1036	-1024	-768	-1	-1	-1	-1	4	-1024	-768	-1	-1	-1	-1	4		0	0						Untertest4.avi	0	880	547	72	111				0	Content		-72	-111	17268478	3619553506
17285	09:24:04.541	00:00:17.285	1037	-1024	-768	-1	-1	-1	-1	4	-1024	-768	-1	-1	-1	-1	4		0	0						Untertest4.avi	0	880	547	72	111				0	Content		-72	-111	17285227	3619570255
17302	09:24:04.558	00:00:17.301	1038	-1024	-768	-1	-1	-1	-1	4	-1024	-768	-1	-1	-1	-1	4		0	0						Untertest4.avi	0	880	547	72	111				0	Content		-72	-111	17301729	3619586757
17318	09:24:04.574	00:00:17.318	1039	-1024	-768	-1	-1	-1	-1	4	-1024	-768	-1	-1	-1	-1	4		0	0						Untertest4.avi	0	880	547	72	111				0	Content		-72	-111	17318476	3619603504
17335	09:24:04.591	00:00:17.335	1040	-1024	-768	-1	-1	-1	-1	4	-1024	-768	-1	-1	-1	-1	4		0	0						Untertest4.avi	0	880	547	72	111				0	Content		-72	-111	17335098	3619620126
17352	09:24:04.608	00:00:17.351	1041	-1024	-768	-1	-1	-1	-1	4	-1024	-768	-1	-1	-1	-1	4		0	0						Untertest4.avi	0	880	547	72	111				0	Content		-72	-111	17351765	3619636793
17368	09:24:04.624	00:00:17.368	1042	-1024	-768	-1	-1	-1	-1	4	-1024	-768	-1	-1	-1	-1	4		0	0						Untertest4.avi	0	880	547	72	111				0	Content		-72	-111	17368364	3619653392
17385	09:24:04.641	00:00:17.385	1043	-1024	-768	-1	-1	-1	-1	4	-1024	-768	-1	-1	-1	-1	4		0	0						Untertest4.avi	0	880	547	72	111				0	Content		-72	-111	17385031	3619670059
17402	09:24:04.658	00:00:17.401	1044	-1024	-768	-1	-1	-1	-1	4	-1024	-768	-1	-1	-1	-1	4		0	0						Untertest4.avi	0	880	547	72	111				0	Content		-72	-111	17401711	3619686739
17418	09:24:04.674	00:00:17.418	1045	-1024	-768	-1	-1	-1	-1	4	-1024	-768	-1	-1	-1	-1	4		0	0						Untertest4.avi	0	880	547	72	111				0	Content		-72	-111	17418334	3619703362
17435	09:24:04.691	00:00:17.435	1046	-1024	-768	-1	-1	-1	-1	4	-1024	-768	-1	-1	-1	-1	4		0	0						Untertest4.avi	0	880	547	72	111				0	Content		-72	-111	17435000	3619720028
17452	09:24:04.708	00:00:17.451	1047	-1024	-768	-1	-1	-1	-1	4	-1024	-768	-1	-1	-1	-1	4		0	0						Untertest4.avi	0	880	547	72	111				0	Content		-72	-111	17451580	3619736608
17468	09:24:04.724	00:00:17.468	1048	-1024	-768	-1	-1	-1	-1	4	-1024	-768	-1	-1	-1	-1	4		0	0						Untertest4.avi	0	880	547	72	111				0	Content		-72	-111	17468266	3619753294
17485	09:24:04.741	00:00:17.484	1049	-1024	-768	-1	-1	-1	-1	4	-1024	-768	-1	-1	-1	-1	4		0	0						Untertest4.avi	0	880	547	72	111				0	Content		-72	-111	17484933	3619769961
17502	09:24:04.758	00:00:17.501	1050	-1024	-768	-1	-1	-1	-1	4	-1024	-768	-1	-1	-1	-1	4		0	0						Untertest4.avi	0	880	547	72	111				0	Content		-72	-111	17501575	3619786603
17518	09:24:04.774	00:00:17.518	1051	-1024	-768	-1	-1	-1	-1	4	-1024	-768	-1	-1	-1	-1	4		0	0						Untertest4.avi	0	880	547	72	111				0	Content		-72	-111	17518261	3619803289
17535	09:24:04.791	00:00:17.534	1052	-1024	-768	-1	-1	-1	-1	4	-1024	-768	-1	-1	-1	-1	4		0	0						Untertest4.avi	0	880	547	72	111				0	Content		-72	-111	17534928	3619819956
17552	09:24:04.808	00:00:17.551	1053	-1024	-768	-1	-1	-1	-1	4	-1024	-768	-1	-1	-1	-1	4		0	0						Untertest4.avi	0	880	547	72	111				0	Content		-72	-111	17551566	3619836594
17568	09:24:04.824	00:00:17.568	1054	-1024	-768	-1	-1	-1	-1	4	-1024	-768	-1	-1	-1	-1	4		0	0						Untertest4.avi	0	880	547	72	111				0	Content		-72	-111	17568252	3619853280
17585	09:24:04.841	00:00:17.584	1055	-1024	-768	-1	-1	-1	-1	4	-1024	-768	-1	-1	-1	-1	4		0	0						Untertest4.avi	0	880	547	72	111				0	Content		-72	-111	17584919	3619869947
17602	09:24:04.858	00:00:17.601	1056	-1024	-768	-1	-1	-1	-1	4	-1024	-768	-1	-1	-1	-1	4		0	0						Untertest4.avi	0	880	547	72	111				0	Content		-72	-111	17601551	3619886579
17618	09:24:04.874	00:00:17.618	1057	-1024	-768	-1	-1	-1	-1	4	-1024	-768	-1	-1	-1	-1	4		0	0						Untertest4.avi	0	880	547	72	111				0	Content		-72	-111	17618218	3619903246
17635	09:24:04.891	00:00:17.634	1058	-1024	-768	-1	-1	-1	-1	4	-1024	-768	-1	-1	-1	-1	4		0	0						Untertest4.avi	0	880	547	72	111				0	Content		-72	-111	17634805	3619919833
17652	09:24:04.908	00:00:17.651	1059	-1024	-768	-1	-1	-1	-1	4	-1024	-768	-1	-1	-1	-1	4		0	0						Untertest4.avi	0	880	547	72	111				0	Content		-72	-111	17651523	3619936551
17668	09:24:04.924	00:00:17.668	1060	-1024	-768	-1	-1	-1	-1	4	-1024	-768	-1	-1	-1	-1	4		0	0						Untertest4.avi	0	880	547	72	111				0	Content		-72	-111	17668190	3619953218
17685	09:24:04.941	00:00:17.684	1061	1305,862	668,4369	0,4153008	0,6054243	441,9821	3,574779	3	1421,011	659,8344	0,4137757	0,6053416	476,6731	3,855892	3		0	0						Untertest4.avi	0	880	547	72	111				0	Content		-72	-111	17684872	3619969900
17701	09:24:04.957	00:00:17.701	1062	1491,007	628,4323	0,4951428	0,6011659	470,3132	3,855381	0	1330,886	654,69	0,3345498	0,6106059	476,6731	3,821463	0	13	1411	642						Untertest4.avi	0	880	547	72	111	1315	534	216	0	Content		1339	531	17701495	3619986523
17718	09:24:04.974	00:00:17.718	1063	1481,54	638,9507	0,4953493	0,6017674	470,3322	3,865528	0	1339,678	658,6939	0,3347812	0,6105778	476,6731	3,829061	0	13	1411	649						Untertest4.avi	0	880	547	72	111	1315	534	216	0	Content		1339	538	17718122	3620003150
17735	09:24:04.991	00:00:17.734	1064	1468,276	635,7516	0,4955324	0,6027585	469,9469	3,868336	0	1324,929	654,0197	0,3353909	0,610537	478,9881	3,870976	0	13	1397	645						Untertest4.avi	0	880	547	72	111	1315	534	216	0	Content		1325	534	17734867	3620019895
17752	09:24:05.008	00:00:17.751	1065	1452,595	631,0867	0,495845	0,6035424	470,0247	3,916528	0	1321,357	658,8787	0,3351409	0,6106113	476,0135	3,901389	0	13	1387	645						Untertest4.avi	0	880	547	72	111	1315	534	216	0	Content		1315	534	17751615	3620036643
17768	09:24:05.024	00:00:17.768	1066	1443,524	633,5067	0,4962086	0,6043323	469,9827	3,928245	0	1327,672	658,7	0,3357974	0,6107566	478,2065	3,912847	0	13	1386	646						Untertest4.avi	0	880	547	72	111	1315	534	216	0	Content		1314	535	17768111	3620053139
17785	09:24:05.041	00:00:17.784	1067	1458,758	625,1767	0,496645	0,6052939	470,2079	3,940124	0	1332	663,8235	0,3359401	0,6108765	476,9861	3,920393	0	13	1395	645						Untertest4.avi	0	880	547	72	111	1315	534	216	0	Content		1323	534	17784976	3620070004
17802	09:24:05.058	00:00:17.801	1068	1457,871	629,4205	0,4970156	0,6064135	470,3319	3,94344	0	1307,09	658,9934	0,3356543	0,6112925	473,3176	3,899735	0	13	1382	644						Untertest4.avi	0	880	547	72	111	1315	534	216	0	Content		1310	533	17801600	3620086628
17818	09:24:05.074	00:00:17.818	1069	1447,487	630,2199	0,497388	0,6075303	470,278	3,9708	0	1333,581	654,3451	0,3369072	0,6117725	478,9213	3,961825	0	13	1391	642						Untertest4.avi	0	880	547	72	111	1315	534	216	0	Content		1319	531	17818233	3620103261
17835	09:24:05.091	00:00:17.834	1070	1443,793	622,6238	0,4976602	0,6085521	470,4352	3,957026	0	1332,023	655,8161	0,3372985	0,6121386	479,0921	3,917442	0	13	1388	639						Untertest4.avi	0	880	547	72	111	1315	534	216	0	Content		1316	528	17834729	3620119757
17852	09:24:05.108	00:00:17.851	1071	1443,138	628,6215	0,4979913	0,6096275	470,3925	3,966354	0	1317,67	657,8614	0,3369736	0,6125122	475,4421	3,907623	0	13	1380	643						Untertest4.avi	0	880	547	72	111	1315	534	216	0	Content		1308	532	17851592	3620136620
17868	09:24:05.124	00:00:17.868	1072	1449,796	640,8641	0,498244	0,6105192	470,6939	4,020022	0	1326,711	661,0198	0,3377259	0,6128214	478,5807	3,94625	0	13	1388	651						Untertest4.avi	0	880	547	72	111	1315	534	216	0	Content		1316	540	17868217	3620153245
17885	09:24:05.141	00:00:17.884	1073	1440,394	633,9764	0,4984891	0,6111708	470,9346	4,025661	0	1324,633	665,9435	0,3373597	0,6131997	474,6978	3,914468	0	13	1383	650						Untertest4.avi	0	880	547	72	111	1315	534	216	0	Content		1311	539	17884850	3620169878
17901	09:24:05.157	00:00:17.901	1074	1434,754	639,8828	0,499113	0,6116923	470,5479	4,030045	0	1309,653	661,9756	0,3387428	0,6133017	479,5821	3,969544	0	13	1372	651						Untertest4.avi	0	880	547	72	111	1315	534	216	0	Content		1300	540	17901356	3620186384
17918	09:24:05.174	00:00:17.917	1075	1341,195	652,7531	0,500498	0,6120458	470,8293	4,030013	0	1253,699	675,218	0,3407031	0,6132293	482,5219	3,978935	0	14	1297	664						Untertest4.avi	0	880	547	72	111	1131	572	450	0	Content		1225	553	17917973	3620203001
17935	09:24:05.191	00:00:17.934	1076	1271,655	662,7798	0,5018658	0,6123643	470,868	4,07466	0	1203,557	690,0892	0,3417287	0,6131415	480,7488	3,980386	0	14	1238	676						Untertest4.avi	0	880	547	72	111	1131	572	450	0	Content		1166	565	17934723	3620219751
17952	09:24:05.208	00:00:17.951	1077	1250,776	667,6255	0,5028144	0,612642	470,7505	4,042518	0	1167,411	697,4479	0,343309	0,6130193	484,9633	4,032544	0	14	1209	683						Untertest4.avi	0	880	547	72	111	1131	572	450	0	Content		1137	572	17951588	3620236616
17968	09:24:05.224	00:00:17.968	1078	1239,979	667,8981	0,5032427	0,6128824	471,0321	4,051238	0	1184,921	696,223	0,3447201	0,6130663	491,2714	4,056555	0	14	1212	682						Untertest4.avi	0	880	547	72	111	1131	572	450	0	Content		1140	571	17968211	3620253239
17985	09:24:05.241	00:00:17.984	1079	1241,234	668,2671	0,5037674	0,612999	470,9697	4,057455	0	1162,782	695,7945	0,3445853	0,6127616	487,3231	4,109617	0	14	1202	682						Untertest4.avi	0	880	547	72	111	1131	572	450	0	Content		1130	571	17984835	3620269863
18001	09:24:05.257	00:00:18.001	1080	1232,656	666,8035	0,504421	0,6129574	471,1792	4,03311	0	1163,842	685,1632	0,3447613	0,6124963	484,8601	4,034061	0	14	1198	676						Untertest4.avi	0	880	547	72	111	1131	572	450	0	Content		1126	565	18001341	3620286369
18018	09:24:05.274	00:00:18.017	1081	1243,939	665,2161	0,5050119	0,6128631	471,2234	4,038283	0	1157,754	690,8214	0,3453094	0,6119813	484,8546	4,049761	0	14	1201	678						Untertest4.avi	0	880	547	72	111	1131	572	450	0	Content		1129	567	18017963	3620302991
18035	09:24:05.291	00:00:18.034	1082	1243,764	661,6956	0,5056627	0,6125464	471,0379	4,006413	0	1160,58	689,2606	0,3460532	0,6114272	486,0211	4,102098	0	14	1202	675						Untertest4.avi	0	880	547	72	111	1131	572	450	0	Content		1130	564	18034585	3620319613
18051	09:24:05.307	00:00:18.051	1083	1237,635	664,0357	0,5062857	0,6123216	471,1381	4,122067	0	1152,723	701,2458	0,3465567	0,6107723	485,537	4,086664	0	14	1195	683						Untertest4.avi	0	880	547	72	111	1131	572	450	0	Content		1123	572	18051453	3620336481
18068	09:24:05.324	00:00:18.068	1084	1253,035	665,8976	0,5068927	0,6124197	470,9707	4,049761	0	1158,775	687,6938	0,3469779	0,6102403	484,2437	4,05053	0	14	1206	677						Untertest4.avi	0	880	547	72	111	1131	572	450	0	Content		1134	566	18068081	3620353109
18085	09:24:05.341	00:00:18.084	1085	1240,054	663,457	0,5075294	0,6128187	471,0082	4,053051	0	1156,784	700,5518	0,3478685	0,6102252	486,017	4,064002	0	14	1198	682						Untertest4.avi	0	880	547	72	111	1131	572	450	0	Content		1126	571	18084824	3620369852
18101	09:24:05.357	00:00:18.101	1086	1253,053	673,6617	0,5083614	0,6134703	470,7628	4,041	0	1147,368	698,8421	0,348244	0,610474	483,4912	4,063716	0	14	1200	686						Untertest4.avi	0	880	547	72	111	1131	572	450	0	Content		1128	575	18101203	3620386231
18118	09:24:05.374	00:00:18.117	1087	1244,629	669,5906	0,5092396	0,6140829	470,8528	4,056138	0	1158,582	697,1398	0,3497186	0,6105639	487,1069	4,115246	0	14	1202	683						Untertest4.avi	0	880	547	72	111	1131	572	450	0	Content		1130	572	18117830	3620402858
18135	09:24:05.391	00:00:18.134	1088	1235,458	667,371	0,510171	0,6146833	470,655	4,052932	0	1144,916	691,7995	0,3499791	0,610629	483,7906	4,082038	0	14	1190	680						Untertest4.avi	0	880	547	72	111	1131	572	450	0	Content		1118	569	18134577	3620419605
18151	09:24:05.407	00:00:18.151	1089	1259,052	673,591	0,5111295	0,615519	470,7801	4,085599	0	1145,349	693,2578	0,3512177	0,6106629	485,8374	4,146297	0	14	1202	683						Untertest4.avi	0	880	547	72	111	1131	572	450	0	Content		1130	572	18151439	3620436467
18168	09:24:05.424	00:00:18.168	1090	1255,281	673,9671	0,5119077	0,6163652	470,3011	4,078501	0	1151,642	691,2177	0,3518103	0,6106899	484,1225	4,073257	0	14	1203	683						Untertest4.avi	0	880	547	72	111	1131	572	450	0	Content		1131	572	18168066	3620453094
18185	09:24:05.441	00:00:18.184	1091	1243,929	674,338	0,5128157	0,6170883	470,2169	4,155734	0	1147,326	690,227	0,3525475	0,6106762	483,0108	4,066176	0	14	1196	682						Untertest4.avi	0	880	547	72	111	1131	572	450	0	Content		1124	571	18184693	3620469721
18201	09:24:05.457	00:00:18.201	1092	1253,451	676,8784	0,5137025	0,6177329	469,9896	4,081269	0	1165,284	700,3929	0,3538002	0,6106532	485,5064	4,084174	0	14	1209	689						Untertest4.avi	0	880	547	72	111	1131	572	450	0	Content		1137	578	18201197	3620486225
18218	09:24:05.474	00:00:18.217	1093	1247,765	669,7208	0,5144988	0,6182586	470,0629	4,104337	0	1163,47	700,472	0,3542484	0,610622	482,9079	4,032782	0	14	1206	685						Untertest4.avi	0	880	547	72	111	1131	572	450	0	Content		1134	574	18217826	3620502854
18234	09:24:05.490	00:00:18.234	1094	1246,97	672,1984	0,5152157	0,6184535	470,1558	4,058558	0	1164,03	698,1915	0,355487	0,610077	486,123	4,153568	0	14	1205	685						Untertest4.avi	0	880	547	72	111	1131	572	450	0	Content		1133	574	18234448	3620519476
18251	09:24:05.507	00:00:18.251	1095	1256,15	675,0035	0,515868	0,6183793	469,6826	4,120638	0	1141,272	698,256	0,3556476	0,6093115	483,6474	4,075725	0	14	1199	687						Untertest4.avi	0	880	547	72	111	1131	572	450	0	Content		1127	576	18251388	3620536416
18268	09:24:05.524	00:00:18.268	1096	1254,575	670,0297	0,5162701	0,6182976	469,6028	4,079736	0	1151,413	703,0696	0,3561499	0,6084816	483,8314	4,127038	0	14	1203	687						Untertest4.avi	0	880	547	72	111	1131	572	450	0	Content		1131	576	18268061	3620553089
18285	09:24:05.541	00:00:18.284	1097	1256,307	671,4635	0,5165836	0,6182836	469,3722	4,080049	0	1151,943	712,9558	0,3562847	0,6078798	482,5986	4,131521	0	14	1204	692						Untertest4.avi	0	880	547	72	111	1131	572	450	0	Content		1132	581	18284682	3620569710
18301	09:24:05.557	00:00:18.301	1098	1255,038	675,9109	0,5168908	0,6181091	469,3064	4,111454	0	1164,158	700,6098	0,3562115	0,607427	480,1134	4,048675	0	14	1210	688						Untertest4.avi	0	880	547	72	111	1131	572	450	0	Content		1138	577	18301063	3620586091
18318	09:24:05.574	00:00:18.317	1099	1258,362	667,2188	0,5171714	0,6177452	469,1618	4,093477	0	1165,345	702,1619	0,3564375	0,6068049	480,1425	4,056983	0	14	1212	685						Untertest4.avi	0	880	547	72	111	1131	572	450	0	Content		1140	574	18317687	3620602715
18334	09:24:05.590	00:00:18.334	1100	1262,422	669,1519	0,5174417	0,6170779	469,074	4,075904	0	1165,599	693,5793	0,3570446	0,606038	481,781	4,073155	0	14	1214	681						Untertest4.avi	0	880	547	72	111	1131	572	450	0	Content		1142	570	18334436	3620619464
18351	09:24:05.607	00:00:18.351	1101	1248,894	679,2057	0,517766	0,6161749	468,9363	4,130298	0	1163,348	701,6956	0,3578486	0,6050462	484,152	4,079951	0	14	1206	690						Untertest4.avi	0	880	547	72	111	1131	572	450	0	Content		1134	579	18351303	3620636331
18368	09:24:05.624	00:00:18.367	1102	1295,683	667,7188	0,5173721	0,6145696	469,0292	4,15275	0	1205,246	685,4056	0,3564099	0,6035136	477,0966	4,061699	0	15	1250	677						Untertest4.avi	0	880	547	72	111	1231	559	749	0	Content		1178	566	18367927	3620652955
18385	09:24:05.641	00:00:18.384	1103	1351,361	632,4955	0,5165636	0,6125787	469,2577	4,21924	0	1260,748	670,9025	0,3564994	0,6013229	479,836	4,057338	0	15	1306	652						Untertest4.avi	0	880	547	72	111	1231	559	749	0	Content		1234	541	18384626	3620669654
18401	09:24:05.657	00:00:18.401	1104	1371,857	650,1458	0,5170096	0,6113425	469,1865	4,063195	0	1291,695	669,9524	0,3578197	0,6001199	485,5909	4,059954	0	15	1332	660						Untertest4.avi	0	880	547	72	111	1231	559	749	0	Content		1260	549	18401055	3620686083
18418	09:24:05.674	00:00:18.417	1105	1383,241	652,4515	0,5175352	0,6105299	469,1004	4,099866	0	1264,21	673,7115	0,3571674	0,5989968	479,4625	4,025434	0	15	1324	663						Untertest4.avi	0	880	547	72	111	1231	559	749	0	Content		1252	552	18417923	3620702951
18434	09:24:05.690	00:00:18.434	1106	1373,334	648,1521	0,5177843	0,6100703	468,9192	4,04712	0	1293,682	673,0161	0,3575993	0,5984859	480,5737	4,027454	0	15	1334	661						Untertest4.avi	0	880	547	72	111	1231	559	749	0	Content		1262	550	18434303	3620719331
18451	09:24:05.707	00:00:18.450	1107	1361,744	652,4222	0,5179713	0,6100087	468,9649	4,081327	0	1239,133	675,7266	0,3568801	0,5982609	475,6624	4,056313	0	15	1300	664						Untertest4.avi	0	880	547	72	111	1231	559	749	0	Content		1228	553	18450926	3620735954
18468	09:24:05.724	00:00:18.467	1108	1369,271	652,6108	0,5181278	0,6102145	468,7072	4,053813	0	1234,112	674,4738	0,3569527	0,5983376	475,6287	4,056611	0	15	1302	664						Untertest4.avi	0	880	547	72	111	1231	559	749	0	Content		1230	553	18467673	3620752701
18485	09:24:05.741	00:00:18.484	1109	1365,113	645,7382	0,5182312	0,6106862	468,8785	4,088918	0	1236,779	670,1405	0,3570407	0,5988013	475,5348	4,003091	0	15	1301	658						Untertest4.avi	0	880	547	72	111	1231	559	749	0	Content		1229	547	18484548	3620769576
18501	09:24:05.757	00:00:18.500	1110	1382,603	650,9214	0,5183738	0,611518	468,6582	4,049937	0	1233,943	673,7488	0,3571348	0,5995743	475,5444	4,005601	0	15	1308	662						Untertest4.avi	0	880	547	72	111	1231	559	749	0	Content		1236	551	18500926	3620785954
18518	09:24:05.774	00:00:18.517	1111	1372,056	652,2485	0,5184271	0,6123418	468,7545	4,078231	0	1235,749	681,3442	0,3571147	0,600309	475,5871	3,986324	0	15	1304	667						Untertest4.avi	0	880	547	72	111	1231	559	749	0	Content		1232	556	18517673	3620802701
18534	09:24:05.790	00:00:18.534	1112	1372,826	658,7602	0,5185039	0,6130092	468,7883	4,035237	0	1239,583	681,3358	0,3571699	0,6009154	475,4141	3,967986	0	15	1306	670						Untertest4.avi	0	880	547	72	111	1231	559	749	0	Content		1234	559	18534296	3620819324
18551	09:24:05.807	00:00:18.550	1113	1375,576	639,3967	0,5186512	0,6135886	468,6298	4,045292	0	1236,692	682,2963	0,3572703	0,6014737	475,2996	3,985459	0	15	1306	661						Untertest4.avi	0	880	547	72	111	1231	559	749	0	Content		1234	550	18550922	3620835950
18568	09:24:05.824	00:00:18.567	1114	1378,333	649,8521	0,5188296	0,6140776	468,4815	4,015326	0	1231,421	679,101	0,3573675	0,6019835	475,3232	3,969894	0	15	1305	664						Untertest4.avi	0	880	547	72	111	1231	559	749	0	Content		1233	553	18567544	3620852572
18584	09:24:05.840	00:00:18.584	1115	1381,221	650,7626	0,5189028	0,6144584	468,5135	4,001667	0	1231,451	678,8083	0,3574652	0,6023074	475,2987	3,963758	0	15	1306	665						Untertest4.avi	0	880	547	72	111	1231	559	749	0	Content		1234	554	18584295	3620869323
18601	09:24:05.857	00:00:18.600	1116	1371,915	647,8198	0,5189345	0,6148503	468,5191	3,990558	0	1227,98	683,2024	0,3574789	0,6026791	475,3213	3,951493	0	15	1300	666						Untertest4.avi	0	880	547	72	111	1231	559	749	0	Content		1228	555	18600918	3620885946
18618	09:24:05.874	00:00:18.617	1117	1374,526	651,5049	0,5188643	0,6151776	468,6902	3,950341	0	1229,755	678,7806	0,3574505	0,6028563	475,2534	3,931065	0	15	1302	665						Untertest4.avi	0	880	547	72	111	1231	559	749	0	Content		1230	554	18617543	3620902571
18634	09:24:05.890	00:00:18.634	1118	1383,767	651,1917	0,518855	0,6154146	468,5349	3,984075	0	1232,139	676,1222	0,3573871	0,6028746	475,3751	3,89979	0	15	1308	664						Untertest4.avi	0	880	547	72	111	1231	559	749	0	Content		1236	553	18634166	3620919194
18651	09:24:05.907	00:00:18.650	1119	1379,675	650,8887	0,5187281	0,6155078	468,7171	4,018005	0	1231,951	679,0575	0,3572974	0,6028544	475,3426	3,904332	0	15	1306	665						Untertest4.avi	0	880	547	72	111	1231	559	749	0	Content		1234	554	18650915	3620935943
18668	09:24:05.924	00:00:18.667	1120	1375,377	654,3367	0,5186394	0,6154606	468,7396	4,014817	0	1233,754	682,38	0,3572167	0,6026706	475,4375	3,910359	0	15	1305	668						Untertest4.avi	0	880	547	72	111	1231	559	749	0	Content		1233	557	18667536	3620952564
18684	09:24:05.940	00:00:18.684	1121	1378,634	659,7449	0,5185515	0,6152022	468,7286	3,983747	0	1230,443	686,6188	0,3571176	0,6023303	475,4724	3,920878	0	15	1305	673						Untertest4.avi	0	880	547	72	111	1231	559	749	0	Content		1233	562	18684161	3620969189
18701	09:24:05.957	00:00:18.700	1122	1374,188	659,4457	0,5184462	0,6148576	468,8694	3,987347	0	1229,523	680,6561	0,3570004	0,6020451	475,513	3,955228	0	15	1302	670						Untertest4.avi	0	880	547	72	111	1231	559	749	0	Content		1230	559	18700784	3620985812
18718	09:24:05.974	00:00:18.717	1123	1372,569	653,9014	0,5183688	0,6145384	469,1041	3,982799	0	1232,628	686,862	0,3569447	0,6016732	475,5566	3,929337	0	15	1303	670						Untertest4.avi	0	880	547	72	111	1231	559	749	0	Content		1231	559	18717533	3621002561
18734	09:24:05.990	00:00:18.734	1124	1370,157	652,1792	0,5182186	0,6142812	469,0597	3,973372	0	1226,808	681,8555	0,3568236	0,6014487	475,5615	3,94064	0	15	1298	667						Untertest4.avi	0	880	547	72	111	1231	559	749	0	Content		1226	556	18734158	3621019186
18751	09:24:06.007	00:00:18.750	1125	1378,284	652,5469	0,517961	0,6143193	468,9361	3,99653	0	1231,949	688,3376	0,3565827	0,6014905	475,7344	3,966453	0	15	1305	670						Untertest4.avi	0	880	547	72	111	1231	559	749	0	Content		1233	559	18750780	3621035808
18767	09:24:06.023	00:00:18.767	1126	1382,722	653,8461	0,5177634	0,614837	468,5655	3,923795	0	1225,579	682,6349	0,3563131	0,6019592	475,434	3,964273	0	15	1304	668						Untertest4.avi	0	880	547	72	111	1231	559	749	0	Content		1232	557	18767406	3621052434
18784	09:24:06.040	00:00:18.784	1127	1386,637	657,0197	0,5173138	0,6156188	468,6988	3,938278	0	1236,366	677,6116	0,3558924	0,602713	475,5621	3,944373	0	15	1312	667						Untertest4.avi	0	880	547	72	111	1231	559	749	0	Content		1240	556	18784153	3621069181
18801	09:24:06.057	00:00:18.800	1128	1366,902	653,1204	0,5167975	0,6163333	468,7678	3,954139	0	1227,188	684,5525	0,3554513	0,6032901	475,5952	3,974375	0	15	1297	669						Untertest4.avi	0	880	547	72	111	1231	559	749	0	Content		1225	558	18800780	3621085808
18817	09:24:06.073	00:00:18.817	1129	1369,038	656,7538	0,5162828	0,6167696	468,5666	4,009988	0	1237,872	691,4777	0,355003	0,6037062	475,4885	3,941908	0	15	1303	674						Untertest4.avi	0	880	547	72	111	1231	559	749	0	Content		1231	563	18817403	3621102431
18834	09:24:06.090	00:00:18.834	1130	1381,942	657,8589	0,5159488	0,6167884	468,7628	3,982334	0	1225,01	691,9561	0,3546011	0,6037916	475,3954	3,95257	0	15	1303	675						Untertest4.avi	0	880	547	72	111	1231	559	749	0	Content		1231	564	18834027	3621119055
18851	09:24:06.107	00:00:18.850	1131	1372,833	656,6135	0,5157365	0,6164685	468,715	3,95301	0	1227,692	684,8876	0,3543422	0,6036276	475,1593	3,957767	0	15	1300	671						Untertest4.avi	0	880	547	72	111	1231	559	749	0	Content		1228	560	18850774	3621135802
18867	09:24:06.123	00:00:18.867	1132	1377,849	655,3197	0,5155527	0,6157306	468,7272	3,997176	0	1225,895	684,1009	0,3541869	0,6032293	475,2139	3,930681	0	15	1302	670						Untertest4.avi	0	880	547	72	111	1231	559	749	0	Content		1230	559	18867399	3621152427
18884	09:24:06.140	00:00:18.884	1133	1368,577	653,0468	0,5155575	0,6149118	468,6506	3,960581	0	1225,448	692,8855	0,3541943	0,6030135	475,148	3,933123	0	15	1297	673						Untertest4.avi	0	880	547	72	111	1231	559	749	0	Content		1225	562	18884021	3621169049
18901	09:24:06.157	00:00:18.900	1134	1372,057	659,1957	0,5156945	0,6144157	468,5631	4,012141	0	1229,424	682,9155	0,3542978	0,6030211	474,9262	3,931818	0	15	1301	671						Untertest4.avi	0	880	547	72	111	1231	559	749	0	Content		1229	560	18900647	3621185675
18917	09:24:06.173	00:00:18.917	1135	1392,481	666,0444	0,5158645	0,6143762	468,3757	3,954379	0	1227,091	685,2877	0,3543997	0,6034006	475,0168	3,96118	0	15	1310	676						Untertest4.avi	0	880	547	72	111	1231	559	749	0	Content		1238	565	18917394	3621202422
18934	09:24:06.190	00:00:18.934	1136	1378,59	655,2097	0,5159056	0,61466	468,2843	3,954063	0	1216,163	686,2951	0,3543866	0,6039422	474,6661	3,910957	0	15	1297	671						Untertest4.avi	0	880	547	72	111	1231	559	749	0	Content		1225	560	18934018	3621219046
18951	09:24:06.207	00:00:18.950	1137	1385,981	664,5258	0,5159819	0,614916	467,959	3,961119	0	1227,464	691,5557	0,3544052	0,6043937	474,5698	3,976724	0	15	1307	678						Untertest4.avi	0	880	547	72	111	1231	559	749	0	Content		1235	567	18950644	3621235672
18967	09:24:06.223	00:00:18.967	1138	1380,197	665,6447	0,516061	0,615111	467,6611	3,96917	0	1210,632	685,3684	0,3544334	0,6046903	474,2898	3,992606	0	15	1295	676						Untertest4.avi	0	880	547	72	111	1231	559	749	0	Content		1223	565	18967267	3621252295
18984	09:24:06.240	00:00:18.984	1139	1385,738	659,5879	0,516091	0,6151513	467,4674	3,963694	0	1218,901	691,7029	0,3544775	0,6049817	474,0984	3,891337	0	15	1302	676						Untertest4.avi	0	880	547	72	111	1231	559	749	0	Content		1230	565	18984016	3621269044
19001	09:24:06.257	00:00:19.000	1140	1378,888	661,2499	0,516101	0,6150029	467,4311	3,970786	0	1223,356	684,4684	0,3545138	0,6049399	473,9136	3,90589	0	15	1301	673						Untertest4.avi	0	880	547	72	111	1231	559	749	0	Content		1229	562	19000642	3621285670
19017	09:24:06.273	00:00:19.017	1141	1377,508	657,2881	0,516203	0,6146162	467,1983	3,978088	0	1220,566	691,0175	0,3545823	0,6046167	473,692	3,939389	0	15	1299	674						Untertest4.avi	0	880	547	72	111	1231	559	749	0	Content		1227	563	19017264	3621302292
19034	09:24:06.290	00:00:19.033	1142	1382,184	661,3601	0,5163199	0,614129	467,1151	3,95857	0	1224,377	685,759	0,3546532	0,604344	473,6422	3,954009	0	15	1303	674						Untertest4.avi	0	880	547	72	111	1231	559	749	0	Content		1231	563	19033889	3621318917
19051	09:24:06.307	00:00:19.050	1143	1370,802	656,9383	0,5164438	0,6139188	467,0249	3,982388	0	1222,529	688,4388	0,354757	0,6042112	473,5225	3,951023	0	15	1297	673						Untertest4.avi	0	880	547	72	111	1231	559	749	0	Content		1225	562	19050637	3621335665
19067	09:24:06.323	00:00:19.067	1144	1375,437	659,5658	0,5166707	0,6140059	466,6786	4,006554	0	1232,531	696,4492	0,3549499	0,6043227	473,2616	3,93273	0	15	1304	678						Untertest4.avi	0	880	547	72	111	1231	559	749	0	Content		1232	567	19067260	3621352288
19084	09:24:06.340	00:00:19.083	1145	1381,566	664,4388	0,5169894	0,6145015	466,1343	3,935682	0	1210,396	695,4086	0,3551916	0,6046137	473,3083	3,950128	0	15	1296	680						Untertest4.avi	0	880	547	72	111	1231	559	749	0	Content		1224	569	19083883	3621368911
19101	09:24:06.357	00:00:19.100	1146	1370,653	659,9737	0,5173938	0,6151447	466,1515	3,945983	0	1217,644	681,9904	0,3556413	0,6052051	473,1929	3,940396	0	15	1294	671						Untertest4.avi	0	880	547	72	111	1231	559	749	0	Content		1222	560	19100511	3621385539
19117	09:24:06.373	00:00:19.117	1147	1382,372	678,1575	0,5179186	0,6159188	465,942	3,985185	0	1211,125	690,9658	0,3560615	0,6057768	472,7902	3,952822	0	16	1297	685						Untertest4.avi	0	880	547	72	111	1154	565	100	0	Content		1225	574	19117257	3621402285
19134	09:24:06.390	00:00:19.133	1148	1356,506	644,5419	0,5183515	0,6166252	465,7586	4,021187	0	1206,813	691,0212	0,356521	0,6062421	472,7026	3,956402	0	16	1282	668						Untertest4.avi	0	880	547	72	111	1154	565	100	0	Content		1210	557	19133884	3621418912
19151	09:24:06.407	00:00:19.150	1149	1268,171	682,5969	0,5197865	0,6174465	465,7251	4,085009	0	1098,943	710,723	0,3580692	0,6070807	472,6983	3,994399	0	16	1184	697						Untertest4.avi	0	880	547	72	111	1154	565	100	0	Content		1112	586	19150505	3621435533
19167	09:24:06.423	00:00:19.167	1150	1204,887	660,5314	0,5213419	0,6181855	465,7251	4,376917	0	-1024	-768	-1	-1	-1	-1	4	16	1205	661						Untertest4.avi	0	880	547	72	111	1154	565	100	0	Content		1133	550	19167131	3621452159
19184	09:24:06.440	00:00:19.183	1151	-1024	-768	-1	-1	-1	-1	4	-1024	-768	-1	-1	-1	-1	4	16	0	0						Untertest4.avi	0	880	547	72	111	1154	565	100	0	Content		-72	-111	19183881	3621468909
19201	09:24:06.457	00:00:19.200	1152	1247,102	701,6801	0,5249467	0,6187409	476,5178	4,209256	0	-1024	-768	-1	-1	-1	-1	4	16	1247	702						Untertest4.avi	0	880	547	72	111	1154	565	100	0	Content		1175	591	19200504	3621485532
19217	09:24:06.473	00:00:19.217	1153	-1024	-768	-1	-1	-1	-1	4	-1024	-768	-1	-1	-1	-1	4		0	0						Untertest4.avi	0	880	547	72	111				0	Content		-72	-111	19217125	3621502153
19234	09:24:06.490	00:00:19.233	1154	-1024	-768	-1	-1	-1	-1	4	-1024	-768	-1	-1	-1	-1	4		0	0						Untertest4.avi	0	880	547	72	111				0	Content		-72	-111	19233748	3621518776
19250	09:24:06.506	00:00:19.250	1155	-1024	-768	-1	-1	-1	-1	4	-1024	-768	-1	-1	-1	-1	4		0	0						Untertest4.avi	0	880	547	72	111				0	Content		-72	-111	19250496	3621535524
19267	09:24:06.523	00:00:19.267	1156	-1024	-768	-1	-1	-1	-1	4	-1024	-768	-1	-1	-1	-1	4		0	0						Untertest4.avi	0	880	547	72	111				0	Content		-72	-111	19267121	3621552149
19284	09:24:06.540	00:00:19.283	1157	-1024	-768	-1	-1	-1	-1	4	-1024	-768	-1	-1	-1	-1	4		0	0						Untertest4.avi	0	880	547	72	111				0	Content		-72	-111	19283788	3621568816
19300	09:24:06.556	00:00:19.300	1158	-1024	-768	-1	-1	-1	-1	4	-1024	-768	-1	-1	-1	-1	4		0	0						Untertest4.avi	0	880	547	72	111				0	Content		-72	-111	19300446	3621585474
19317	09:24:06.573	00:00:19.317	1159	-1024	-768	-1	-1	-1	-1	4	-1024	-768	-1	-1	-1	-1	4		0	0						Untertest4.avi	0	880	547	72	111				0	Content		-72	-111	19317113	3621602141
19334	09:24:06.590	00:00:19.333	1160	1211,685	710,7174	0,5228145	0,6187897	463,9261	4,048834	0	-1024	-768	-1	-1	-1	-1	4	17	1212	711						Untertest4.avi	0	880	547	72	111	1140	600	17	0	Content		1140	600	19333739	3621618767
19351	09:24:06.607	00:00:19.350	1161	-1024	-768	-1	-1	-1	-1	4	-1024	-768	-1	-1	-1	-1	4		0	0						Untertest4.avi	0	880	547	72	111				0	Content		-72	-111	19350609	3621635637
19367	09:24:06.623	00:00:19.367	1162	-1024	-768	-1	-1	-1	-1	4	-1024	-768	-1	-1	-1	-1	4		0	0						Untertest4.avi	0	880	547	72	111				0	Content		-72	-111	19367125	3621652153
19384	09:24:06.640	00:00:19.383	1163	-1024	-768	-1	-1	-1	-1	4	-1024	-768	-1	-1	-1	-1	4		0	0						Untertest4.avi	0	880	547	72	111				0	Content		-72	-111	19383733	3621668761
19400	09:24:06.656	00:00:19.400	1164	-1024	-768	-1	-1	-1	-1	4	-1024	-768	-1	-1	-1	-1	4		0	0						Untertest4.avi	0	880	547	72	111				0	Content		-72	-111	19400357	3621685385
19417	09:24:06.673	00:00:19.416	1165	-1024	-768	-1	-1	-1	-1	4	-1024	-768	-1	-1	-1	-1	4		0	0						Untertest4.avi	0	880	547	72	111				0	Content		-72	-111	19416981	3621702009
19434	09:24:06.690	00:00:19.433	1166	-1024	-768	-1	-1	-1	-1	4	-1024	-768	-1	-1	-1	-1	4		0	0						Untertest4.avi	0	880	547	72	111				0	Content		-72	-111	19433730	3621718758
19450	09:24:06.706	00:00:19.450	1167	-1024	-768	-1	-1	-1	-1	4	-1024	-768	-1	-1	-1	-1	4		0	0						Untertest4.avi	0	880	547	72	111				0	Content		-72	-111	19450355	3621735383
19467	09:24:06.723	00:00:19.466	1168	-1024	-768	-1	-1	-1	-1	4	-1024	-768	-1	-1	-1	-1	4		0	0						Untertest4.avi	0	880	547	72	111				0	Content		-72	-111	19466979	3621752007
19484	09:24:06.740	00:00:19.483	1169	-1024	-768	-1	-1	-1	-1	4	-1024	-768	-1	-1	-1	-1	4		0	0						Untertest4.avi	0	880	547	72	111				0	Content		-72	-111	19483727	3621768755
19500	09:24:06.756	00:00:19.500	1170	-1024	-768	-1	-1	-1	-1	4	-1024	-768	-1	-1	-1	-1	4		0	0						Untertest4.avi	0	880	547	72	111				0	Content		-72	-111	19500351	3621785379
19517	09:24:06.773	00:00:19.516	1171	-1024	-768	-1	-1	-1	-1	4	-1024	-768	-1	-1	-1	-1	4		0	0						Untertest4.avi	0	880	547	72	111				0	Content		-72	-111	19516974	3621802002
19534	09:24:06.790	00:00:19.534	1172	-1024	-768	-1	-1	-1	-1	4	-1024	-768	-1	-1	-1	-1	4		0	0						Untertest4.avi	0	880	547	72	111				0	Content		-72	-111	19534168	3621819196
19551	09:24:06.807	00:00:19.550	1173	-1024	-768	-1	-1	-1	-1	4	-1024	-768	-1	-1	-1	-1	4		0	0						Untertest4.avi	0	880	547	72	111				0	Content		-72	-111	19550790	3621835818
19567	09:24:06.823	00:00:19.567	1174	-1024	-768	-1	-1	-1	-1	4	-1024	-768	-1	-1	-1	-1	4		0	0						Untertest4.avi	0	880	547	72	111				0	Content		-72	-111	19567415	3621852443
19584	09:24:06.840	00:00:19.583	1175	-1024	-768	-1	-1	-1	-1	4	-1024	-768	-1	-1	-1	-1	4		0	0						Untertest4.avi	0	880	547	72	111				0	Content		-72	-111	19583592	3621868620
19600	09:24:06.856	00:00:19.600	1176	-1024	-768	-1	-1	-1	-1	4	-1024	-768	-1	-1	-1	-1	4		0	0						Untertest4.avi	0	880	547	72	111				0	Content		-72	-111	19600339	3621885367
19617	09:24:06.873	00:00:19.617	1177	-1024	-768	-1	-1	-1	-1	4	-1024	-768	-1	-1	-1	-1	4		0	0						Untertest4.avi	0	880	547	72	111				0	Content		-72	-111	19617462	3621902490
19634	09:24:06.890	00:00:19.634	1178	-1024	-768	-1	-1	-1	-1	4	-1024	-768	-1	-1	-1	-1	4		0	0						Untertest4.avi	0	880	547	72	111				0	Content		-72	-111	19634097	3621919125
19650	09:24:06.906	00:00:19.650	1179	-1024	-768	-1	-1	-1	-1	4	-1024	-768	-1	-1	-1	-1	4		0	0						Untertest4.avi	0	880	547	72	111				0	Content		-72	-111	19650209	3621935237
19667	09:24:06.923	00:00:19.666	1180	-1024	-768	-1	-1	-1	-1	4	-1024	-768	-1	-1	-1	-1	4		0	0						Untertest4.avi	0	880	547	72	111				0	Content		-72	-111	19666958	3621951986
19684	09:24:06.940	00:00:19.683	1181	-1024	-768	-1	-1	-1	-1	4	-1024	-768	-1	-1	-1	-1	4		0	0						Untertest4.avi	0	880	547	72	111				0	Content		-72	-111	19683581	3621968609
19700	09:24:06.956	00:00:19.700	1182	-1024	-768	-1	-1	-1	-1	4	-1024	-768	-1	-1	-1	-1	4		0	0						Untertest4.avi	0	880	547	72	111				0	Content		-72	-111	19700204	3621985232
19717	09:24:06.973	00:00:19.717	1183	-1024	-768	-1	-1	-1	-1	4	-1024	-768	-1	-1	-1	-1	4		0	0						Untertest4.avi	0	880	547	72	111				0	Content		-72	-111	19717273	3622002301
19735	09:24:06.991	00:00:19.734	1184	-1024	-768	-1	-1	-1	-1	4	-1024	-768	-1	-1	-1	-1	4		0	0						Untertest4.avi	0	880	547	72	111				0	Content		-72	-111	19734645	3622019673
19752	09:24:07.008	00:00:19.751	1185	-1024	-768	-1	-1	-1	-1	4	-1024	-768	-1	-1	-1	-1	4		0	0						Untertest4.avi	0	880	547	72	111				0	Content		-72	-111	19751890	3622036918
19767	09:24:07.023	00:00:19.766	1186	-1024	-768	-1	-1	-1	-1	4	-1024	-768	-1	-1	-1	-1	4		0	0						Untertest4.avi	0	880	547	72	111				0	Content		-72	-111	19766820	3622051848
19783	09:24:07.039	00:00:19.783	1187	-1024	-768	-1	-1	-1	-1	4	-1024	-768	-1	-1	-1	-1	4		0	0						Untertest4.avi	0	880	547	72	111				0	Content		-72	-111	19783444	3622068472
19800	09:24:07.056	00:00:19.800	1188	-1024	-768	-1	-1	-1	-1	4	-1024	-768	-1	-1	-1	-1	4		0	0						Untertest4.avi	0	880	547	72	111				0	Content		-72	-111	19800186	3622085214
19817	09:24:07.073	00:00:19.816	1189	1327,507	656,129	0,5231544	0,6164415	478,3197	3,885596	1	1327,507	656,129	0,5231544	0,6164415	478,3197	3,885596	3	18	1328	656						Untertest4.avi	0	880	547	72	111	1203	541	33	0	Content		1256	545	19816807	3622101835
19833	09:24:07.089	00:00:19.833	1190	1221,847	648,0714	0,5194097	0,6170785	464,2143	3,921968	1	1221,311	653,0276	0,5193373	0,6169331	466,667	3,940776	3	18	1222	648						Untertest4.avi	0	880	547	72	111	1203	541	33	0	Content		1150	537	19833438	3622118466
19850	09:24:07.106	00:00:19.850	1191	1142,93	679,4702	0,4373395	0,6101531	466,667	3,844526	3	1142,93	679,4702	0,4373395	0,6101531	466,667	3,844526	3		0	0						Untertest4.avi	0	880	547	72	111				0	Content		-72	-111	19850073	3622135101
19867	09:24:07.123	00:00:19.866	1192	1161,555	678,4797	0,4373677	0,6102881	468,0347	3,779607	3	1193,713	676,249	0,4369252	0,6102556	482,5123	3,893378	3		0	0						Untertest4.avi	0	880	547	72	111				0	Content		-72	-111	19866686	3622151714
19884	09:24:07.140	00:00:19.883	1193	1163,742	682,4529	0,4372287	0,610559	468,4187	3,738391	3	1198,696	680,3764	0,4367694	0,6105248	483,7272	3,857611	3		0	0						Untertest4.avi	0	880	547	72	111				0	Content		-72	-111	19883551	3622168579
19900	09:24:07.156	00:00:19.900	1194	1161,905	682,376	0,4371112	0,6106706	468,8601	3,711555	3	1193,094	680,5603	0,4366107	0,6106368	484,1853	3,828652	3		0	0						Untertest4.avi	0	880	547	72	111				0	Content		-72	-111	19900072	3622185100
19917	09:24:07.173	00:00:19.916	1195	1164,017	675,7161	0,4369689	0,6107497	469,2542	3,716427	3	1193,976	673,5074	0,436459	0,6107162	484,4424	3,832297	3		0	0						Untertest4.avi	0	880	547	72	111				0	Content		-72	-111	19916679	3622201707
19933	09:24:07.189	00:00:19.933	1196	1159,427	685,3116	0,4367045	0,6109277	469,4266	3,767548	3	1178,169	684,4007	0,4362916	0,610903	480,7165	3,853142	3		0	0						Untertest4.avi	0	880	547	72	111				0	Content		-72	-111	19933304	3622218332
19950	09:24:07.206	00:00:19.950	1197	1150,193	675,5847	0,4365211	0,6112356	468,6183	3,761821	3	1170,06	674,1258	0,4362063	0,6112137	478,5078	3,837619	3		0	0						Untertest4.avi	0	880	547	72	111				0	Content		-72	-111	19950176	3622235204
19967	09:24:07.223	00:00:19.966	1198	1154,421	679,4981	0,436313	0,6114298	467,924	3,729869	3	1170,646	678,4456	0,4361035	0,6114135	475,1062	3,784959	3		0	0						Untertest4.avi	0	880	547	72	111				0	Content		-72	-111	19966799	3622251827
19984	09:24:07.240	00:00:19.983	1199	1158,562	681,1984	0,4362712	0,6115413	467,3457	3,667197	3	1174,849	680,1056	0,4358974	0,6115192	477,1721	3,740715	3		0	0						Untertest4.avi	0	880	547	72	111				0	Content		-72	-111	19983540	3622268568
20000	09:24:07.256	00:00:19.999	1200	1225,263	648,9438	0,5180495	0,6192183	464,5309	3,718398	0	1121,491	698,4161	0,3571066	0,6039263	479,7148	3,727194	0	19	1173	674						Untertest4.avi	0	880	547	72	111	1095	563	383	0	Content		1101	563	19999920	3622284948
20017	09:24:07.273	00:00:20.016	1201	1217,688	668,5468	0,5179936	0,6194076	464,5903	3,675877	0	1104,727	688,1187	0,3567501	0,6040567	478,1804	3,692155	0	19	1161	678						Untertest4.avi	0	880	547	72	111	1095	563	383	0	Content		1089	567	20016669	3622301697
20033	09:24:07.289	00:00:20.033	1202	1221,101	663,0953	0,5179427	0,6196615	464,6619	3,713913	0	1127,204	690,4055	0,3567133	0,6043723	478,4421	3,653179	0	19	1174	677						Untertest4.avi	0	880	547	72	111	1095	563	383	0	Content		1102	566	20033291	3622318319
20050	09:24:07.306	00:00:20.050	1203	1224,374	652,7113	0,5178919	0,6201123	464,7134	3,695067	0	1100,761	689,7214	0,356557	0,6047729	478,4047	3,695176	0	19	1163	671						Untertest4.avi	0	880	547	72	111	1095	563	383	0	Content		1091	560	20050157	3622335185
20067	09:24:07.323	00:00:20.066	1204	1220,386	665,0013	0,5178405	0,6205821	464,7867	3,687973	0	1113,007	694,6004	0,3566758	0,6052284	479,6205	3,671686	0	19	1167	680						Untertest4.avi	0	880	547	72	111	1095	563	383	0	Content		1095	569	20066536	3622351564
20083	09:24:07.339	00:00:20.083	1205	1232,434	651,468	0,5177749	0,6210256	464,8776	3,634485	0	1113,801	694,7883	0,3563028	0,605657	477,9569	3,595971	0	19	1173	673						Untertest4.avi	0	880	547	72	111	1095	563	383	0	Content		1101	562	20083480	3622368508
20100	09:24:07.356	00:00:20.100	1206	1226,507	659,5802	0,5176162	0,6212741	464,9792	3,663551	0	1107,819	695,8386	0,3556342	0,605978	474,9425	3,507386	0	19	1167	678						Untertest4.avi	0	880	547	72	111	1095	563	383	0	Content		1095	567	20100151	3622385179
20117	09:24:07.373	00:00:20.116	1207	1216,088	653,9558	0,5175288	0,6214185	464,9796	3,662096	0	1098,329	685,9565	0,3556489	0,6061528	475,7697	3,593678	0	19	1157	670						Untertest4.avi	0	880	547	72	111	1095	563	383	0	Content		1085	559	20116776	3622401804
20133	09:24:07.389	00:00:20.133	1208	1219,472	654,6724	0,5174065	0,6215887	465,1563	3,641604	0	1104,243	693,9634	0,3555862	0,6062438	476,0436	3,539278	0	19	1162	674						Untertest4.avi	0	880	547	72	111	1095	563	383	0	Content		1090	563	20133155	3622418183
20150	09:24:07.406	00:00:20.149	1209	1234,193	669,8632	0,5173082	0,6218923	465,2308	3,536451	0	1114,569	697,043	0,3555501	0,6064957	476,4706	3,554333	0	19	1174	683						Untertest4.avi	0	880	547	72	111	1095	563	383	0	Content		1102	572	20149905	3622434933
20167	09:24:07.423	00:00:20.166	1210	1215,024	659,6141	0,5172704	0,6222765	465,118	3,598158	0	1113,431	688,3904	0,3552023	0,6069282	474,813	3,469532	0	19	1164	674						Untertest4.avi	0	880	547	72	111	1095	563	383	0	Content		1092	563	20166529	3622451557
20183	09:24:07.439	00:00:20.183	1211	1228,302	662,3197	0,5172284	0,6227252	465,2806	3,542685	0	1112,326	692,3286	0,3550712	0,6072348	474,2876	3,465335	0	19	1170	677						Untertest4.avi	0	880	547	72	111	1095	563	383	0	Content		1098	566	20183392	3622468420
20200	09:24:07.456	00:00:20.200	1212	1216,504	651,5249	0,5171941	0,6230235	465,2735	3,530557	0	1111,137	693,3029	0,3552192	0,6075609	475,3799	3,506541	0	19	1164	672						Untertest4.avi	0	880	547	72	111	1095	563	383	0	Content		1092	561	20200097	3622485125
20217	09:24:07.473	00:00:20.216	1213	1232,528	662,7503	0,5171798	0,6232941	465,4489	3,483292	0	1105,703	701,4958	0,355246	0,6076713	475,6233	3,527694	0	19	1169	682						Untertest4.avi	0	880	547	72	111	1095	563	383	0	Content		1097	571	20216767	3622501795
20233	09:24:07.489	00:00:20.233	1214	1232,801	654,3688	0,5172452	0,6235955	465,412	3,552194	0	1116,839	692,1259	0,3554241	0,6079081	476,5931	3,422165	0	19	1175	673						Untertest4.avi	0	880	547	72	111	1095	563	383	0	Content		1103	562	20233149	3622518177
20250	09:24:07.506	00:00:20.249	1215	1228,591	653,001	0,5172468	0,6239162	465,4543	3,595768	0	1123,755	680,8654	0,3556499	0,6081251	477,906	3,445058	0	19	1176	667						Untertest4.avi	0	880	547	72	111	1095	563	383	0	Content		1104	556	20249771	3622534799
20266	09:24:07.522	00:00:20.266	1216	1217,853	658,751	0,5172518	0,6243396	465,6095	3,547213	0	1126,269	691,105	0,3558587	0,608437	479,0592	3,416172	0	19	1172	675						Untertest4.avi	0	880	547	72	111	1095	563	383	0	Content		1100	564	20266397	3622551425
20283	09:24:07.539	00:00:20.283	1217	1211,143	655,1677	0,5173069	0,6246589	465,5293	3,575007	0	1124,882	698,1771	0,3560564	0,6087085	479,9455	3,487995	0	19	1168	677						Untertest4.avi	0	880	547	72	111	1095	563	383	0	Content		1096	566	20283391	3622568419
20300	09:24:07.556	00:00:20.300	1218	1223,281	660,496	0,5173563	0,6248086	465,6177	3,556829	0	1118,667	678,9004	0,356167	0,6088183	480,3839	3,507163	0	19	1171	670						Untertest4.avi	0	880	547	72	111	1095	563	383	0	Content		1099	559	20300031	3622585059
20317	09:24:07.573	00:00:20.316	1219	1207,988	646,9551	0,517381	0,6249399	465,6951	3,566247	0	1122,789	682,765	0,3566194	0,6088594	482,8073	3,500162	0	19	1165	665						Untertest4.avi	0	880	547	72	111	1095	563	383	0	Content		1093	554	20316635	3622601663
20333	09:24:07.589	00:00:20.333	1220	1232,093	662,0506	0,5173407	0,6251126	465,8097	3,483498	0	1108,281	686,5533	0,3562014	0,60895	480,6867	3,51608	0	19	1170	674						Untertest4.avi	0	880	547	72	111	1095	563	383	0	Content		1098	563	20333140	3622618168
20350	09:24:07.606	00:00:20.349	1221	1204,356	646,881	0,5172986	0,625376	465,806	3,541086	0	1117,039	680,0353	0,3561052	0,6092128	480,3706	3,432161	0	19	1161	663						Untertest4.avi	0	880	547	72	111	1095	563	383	0	Content		1089	552	20349766	3622634794
20366	09:24:07.622	00:00:20.366	1222	1207,755	655,4852	0,5172257	0,6256756	465,9538	3,493427	0	1117,529	683,876	0,3562585	0,6094856	481,5593	3,442039	0	19	1163	670						Untertest4.avi	0	880	547	72	111	1095	563	383	0	Content		1091	559	20366388	3622651416
20383	09:24:07.639	00:00:20.383	1223	1164,178	632,0244	0,5176994	0,6254102	465,955	3,591457	0	1088,996	670,1683	0,3561672	0,6093889	477,7548	3,446222	0	20	1127	651						Untertest4.avi	0	880	547	72	111	1025	555	333	0	Content		1055	540	20383333	3622668361
20400	09:24:07.656	00:00:20.400	1224	1157,046	653,4593	0,518714	0,6254576	465,8242	3,475758	0	1054,487	681,6873	0,3574965	0,6093758	480,6375	3,434127	0	20	1106	668						Untertest4.avi	0	880	547	72	111	1025	555	333	0	Content		1034	557	20400004	3622685032
20417	09:24:07.673	00:00:20.416	1225	1131,732	644,7332	0,5189654	0,6258247	465,8244	3,537098	0	1046,539	683,7986	0,3575272	0,6096361	480,1538	3,435944	0	20	1089	664						Untertest4.avi	0	880	547	72	111	1025	555	333	0	Content		1017	553	20416625	3622701653
20433	09:24:07.689	00:00:20.433	1226	1138,536	651,1838	0,5190277	0,625843	465,986	3,530231	0	1041,715	680,1495	0,3581611	0,60961	483,1732	3,493919	0	20	1090	666						Untertest4.avi	0	880	547	72	111	1025	555	333	0	Content		1018	555	20433012	3622718040
20450	09:24:07.706	00:00:20.449	1227	1133,474	650,41	0,5191817	0,6258749	465,9033	3,472871	0	1047,909	676,4833	0,3583702	0,6095123	483,6732	3,495817	0	20	1091	663						Untertest4.avi	0	880	547	72	111	1025	555	333	0	Content		1019	552	20449628	3622734656
20466	09:24:07.722	00:00:20.466	1228	1137,156	651,1458	0,5193334	0,6260918	466,0066	3,452086	0	1057,156	682,1713	0,3587663	0,6095558	484,6985	3,479513	0	20	1097	667						Untertest4.avi	0	880	547	72	111	1025	555	333	0	Content		1025	556	20466380	3622751408
20483	09:24:07.739	00:00:20.483	1229	1138,181	643,135	0,5194775	0,6266627	465,8552	3,551509	0	1051,758	668,9016	0,3588187	0,6099185	484,1826	3,494085	0	20	1095	656						Untertest4.avi	0	880	547	72	111	1025	555	333	0	Content		1023	545	20483243	3622768271
20500	09:24:07.756	00:00:20.499	1230	1145,938	655,8928	0,5194986	0,6271086	465,8234	3,482523	0	1064,939	680,4858	0,3589014	0,6101004	484,5183	3,459597	0	20	1105	668						Untertest4.avi	0	880	547	72	111	1025	555	333	0	Content		1033	557	20499868	3622784896
20517	09:24:07.773	00:00:20.516	1231	1147,479	650,9038	0,5194674	0,6271842	465,8165	3,498028	0	1054,62	673,9002	0,3589875	0,6100735	485,1447	3,49731	0	20	1101	662						Untertest4.avi	0	880	547	72	111	1025	555	333	0	Content		1029	551	20516569	3622801597
20533	09:24:07.789	00:00:20.532	1232	1146,431	652,1489	0,5194252	0,6270279	465,8828	3,453377	0	1058,969	680,3846	0,3588083	0,6099874	484,4848	3,46471	0	20	1103	666						Untertest4.avi	0	880	547	72	111	1025	555	333	0	Content		1031	555	20532992	3622818020
20550	09:24:07.806	00:00:20.549	1233	1148,043	656,9573	0,5193561	0,6270099	465,9482	3,408783	0	1062,988	684,7557	0,3585728	0,6099805	483,3975	3,4103	0	20	1106	671						Untertest4.avi	0	880	547	72	111	1025	555	333	0	Content		1034	560	20549614	3622834642
20566	09:24:07.822	00:00:20.566	1234	1151,399	645,4738	0,5192944	0,6272009	465,8936	3,41178	0	1055,147	679,7114	0,3586272	0,6101609	484,3835	3,500198	0	20	1103	663						Untertest4.avi	0	880	547	72	111	1025	555	333	0	Content		1031	552	20566239	3622851267
20583	09:24:07.839	00:00:20.583	1235	1131,012	649,965	0,5192746	0,6274883	465,9433	3,536077	0	1063,277	688,2346	0,3589829	0,6103841	486,9372	3,488085	0	20	1097	669						Untertest4.avi	0	880	547	72	111	1025	555	333	0	Content		1025	558	20583185	3622868213
20600	09:24:07.856	00:00:20.599	1236	1129,765	643,9105	0,5191942	0,6275913	465,8705	3,557912	0	1050,197	684,4748	0,358424	0,6105494	484,106	3,443176	0	20	1090	664						Untertest4.avi	0	880	547	72	111	1025	555	333	0	Content		1018	553	20599860	3622884888
20616	09:24:07.872	00:00:20.616	1237	1147,099	646,2229	0,5191132	0,6276124	465,9989	3,512296	0	1046,59	686,3756	0,3582044	0,6106839	483,1581	3,49539	0	20	1097	666						Untertest4.avi	0	880	547	72	111	1025	555	333	0	Content		1025	555	20616476	3622901504
20633	09:24:07.889	00:00:20.632	1238	1146,215	644,6156	0,5190325	0,6276841	466,1385	3,509012	0	1045,988	680,5302	0,358066	0,6107701	482,5641	3,468266	0	20	1096	663						Untertest4.avi	0	880	547	72	111	1025	555	333	0	Content		1024	552	20632864	3622917892
20649	09:24:07.905	00:00:20.649	1239	1153,424	660,6813	0,5190423	0,6279254	466,0894	3,537822	0	1048,613	670,9788	0,3579797	0,6109557	482,0624	3,509812	0	20	1101	666						Untertest4.avi	0	880	547	72	111	1025	555	333	0	Content		1029	555	20649486	3622934514
20666	09:24:07.922	00:00:20.666	1240	1149,052	648,7604	0,5190585	0,6283053	466,1199	3,519341	0	1052,156	681,4147	0,3579941	0,6113957	481,9648	3,542227	0	20	1101	665						Untertest4.avi	0	880	547	72	111	1025	555	333	0	Content		1029	554	20666236	3622951264
20683	09:24:07.939	00:00:20.683	1241	1115,942	639,7792	0,519482	0,6291051	466,202	3,642408	0	1021,342	696,1533	0,3588572	0,6121602	483,6733	3,554216	0	20	1069	668						Untertest4.avi	0	880	547	72	111	1025	555	333	0	Content		997	557	20683102	3622968130
20700	09:24:07.956	00:00:20.699	1242	1048,924	682,1498	0,5205696	0,6305964	466,183	3,751535	0	-1024	-768	-1	-1	-1	-1	4	20	1049	682						Untertest4.avi	0	880	547	72	111	1025	555	333	0	Content		977	571	20699802	3622984830
20716	09:24:07.972	00:00:20.716	1243	-1024	-768	-1	-1	-1	-1	4	-1024	-768	-1	-1	-1	-1	4		0	0						Untertest4.avi	0	880	547	72	111				0	Content		-72	-111	20716424	3623001452
20733	09:24:07.989	00:00:20.732	1244	-1024	-768	-1	-1	-1	-1	4	-1024	-768	-1	-1	-1	-1	4		0	0						Untertest4.avi	0	880	547	72	111				0	Content		-72	-111	20732851	3623017879
20750	09:24:08.006	00:00:20.749	1245	-1024	-768	-1	-1	-1	-1	4	-1024	-768	-1	-1	-1	-1	4		0	0						Untertest4.avi	0	880	547	72	111				0	Content		-72	-111	20749794	3623034822
20766	09:24:08.022	00:00:20.766	1246	-1024	-768	-1	-1	-1	-1	4	-1024	-768	-1	-1	-1	-1	4		0	0						Untertest4.avi	0	880	547	72	111				0	Content		-72	-111	20766098	3623051126
20783	09:24:08.039	00:00:20.782	1247	-1024	-768	-1	-1	-1	-1	4	-1024	-768	-1	-1	-1	-1	4		0	0						Untertest4.avi	0	880	547	72	111				0	Content		-72	-111	20782779	3623067807
20799	09:24:08.055	00:00:20.799	1248	-1024	-768	-1	-1	-1	-1	4	-1024	-768	-1	-1	-1	-1	4		0	0						Untertest4.avi	0	880	547	72	111				0	Content		-72	-111	20799446	3623084474
20816	09:24:08.072	00:00:20.816	1249	-1024	-768	-1	-1	-1	-1	4	-1024	-768	-1	-1	-1	-1	4		0	0						Untertest4.avi	0	880	547	72	111				0	Content		-72	-111	20816143	3623101171
20833	09:24:08.089	00:00:20.832	1250	-1024	-768	-1	-1	-1	-1	4	-1024	-768	-1	-1	-1	-1	4		0	0						Untertest4.avi	0	880	547	72	111				0	Content		-72	-111	20832810	3623117838
20849	09:24:08.105	00:00:20.849	1251	-1024	-768	-1	-1	-1	-1	4	-1024	-768	-1	-1	-1	-1	4		0	0						Untertest4.avi	0	880	547	72	111				0	Content		-72	-111	20849466	3623134494
20866	09:24:08.122	00:00:20.866	1252	-1024	-768	-1	-1	-1	-1	4	-1024	-768	-1	-1	-1	-1	4		0	0						Untertest4.avi	0	880	547	72	111				0	Content		-72	-111	20866083	3623151111
20883	09:24:08.139	00:00:20.882	1253	-1024	-768	-1	-1	-1	-1	4	-1024	-768	-1	-1	-1	-1	4		0	0						Untertest4.avi	0	880	547	72	111				0	Content		-72	-111	20882750	3623167778
20899	09:24:08.155	00:00:20.899	1254	-1024	-768	-1	-1	-1	-1	4	-1024	-768	-1	-1	-1	-1	4		0	0						Untertest4.avi	0	880	547	72	111				0	Content		-72	-111	20899459	3623184487
20916	09:24:08.172	00:00:20.916	1255	-1024	-768	-1	-1	-1	-1	4	-1024	-768	-1	-1	-1	-1	4		0	0						Untertest4.avi	0	880	547	72	111				0	Content		-72	-111	20916082	3623201110
20933	09:24:08.189	00:00:20.932	1256	-1024	-768	-1	-1	-1	-1	4	-1024	-768	-1	-1	-1	-1	4		0	0						Untertest4.avi	0	880	547	72	111				0	Content		-72	-111	20932952	3623217980
20949	09:24:08.205	00:00:20.949	1257	-1024	-768	-1	-1	-1	-1	4	-1024	-768	-1	-1	-1	-1	4		0	0						Untertest4.avi	0	880	547	72	111				0	Content		-72	-111	20949329	3623234357
20966	09:24:08.222	00:00:20.966	1258	-1024	-768	-1	-1	-1	-1	4	-1024	-768	-1	-1	-1	-1	4		0	0						Untertest4.avi	0	880	547	72	111				0	Content		-72	-111	20966203	3623251231
20983	09:24:08.239	00:00:20.982	1259	-1024	-768	-1	-1	-1	-1	4	-1024	-768	-1	-1	-1	-1	4		0	0						Untertest4.avi	0	880	547	72	111				0	Content		-72	-111	20982823	3623267851
20999	09:24:08.255	00:00:20.999	1260	-1024	-768	-1	-1	-1	-1	4	-1024	-768	-1	-1	-1	-1	4		0	0						Untertest4.avi	0	880	547	72	111				0	Content		-72	-111	20999320	3623284348
21016	09:24:08.272	00:00:21.016	1261	-1024	-768	-1	-1	-1	-1	4	-1024	-768	-1	-1	-1	-1	4		0	0						Untertest4.avi	0	880	547	72	111				0	Content		-72	-111	21016001	3623301029
21033	09:24:08.289	00:00:21.032	1262	-1024	-768	-1	-1	-1	-1	4	-1024	-768	-1	-1	-1	-1	4		0	0						Untertest4.avi	0	880	547	72	111				0	Content		-72	-111	21032668	3623317696
21049	09:24:08.305	00:00:21.049	1263	-1024	-768	-1	-1	-1	-1	4	-1024	-768	-1	-1	-1	-1	4		0	0						Untertest4.avi	0	880	547	72	111				0	Content		-72	-111	21049439	3623334467
21066	09:24:08.322	00:00:21.066	1264	-1024	-768	-1	-1	-1	-1	4	-1024	-768	-1	-1	-1	-1	4		0	0						Untertest4.avi	0	880	547	72	111				0	Content		-72	-111	21066064	3623351092
21083	09:24:08.339	00:00:21.082	1265	-1024	-768	-1	-1	-1	-1	4	-1024	-768	-1	-1	-1	-1	4		0	0						Untertest4.avi	0	880	547	72	111				0	Content		-72	-111	21082687	3623367715
21099	09:24:08.355	00:00:21.099	1266	-1024	-768	-1	-1	-1	-1	4	-1024	-768	-1	-1	-1	-1	4		0	0						Untertest4.avi	0	880	547	72	111				0	Content		-72	-111	21099434	3623384462
21116	09:24:08.372	00:00:21.115	1267	-1024	-768	-1	-1	-1	-1	4	-1024	-768	-1	-1	-1	-1	4		0	0						Untertest4.avi	0	880	547	72	111				0	Content		-72	-111	21115809	3623400837
21133	09:24:08.389	00:00:21.133	1268	-1024	-768	-1	-1	-1	-1	4	-1024	-768	-1	-1	-1	-1	4		0	0						Untertest4.avi	0	880	547	72	111				0	Content		-72	-111	21133058	3623418086
21150	09:24:08.406	00:00:21.149	1269	-1024	-768	-1	-1	-1	-1	4	-1024	-768	-1	-1	-1	-1	4		0	0						Untertest4.avi	0	880	547	72	111				0	Content		-72	-111	21149806	3623434834
21166	09:24:08.422	00:00:21.166	1270	-1024	-768	-1	-1	-1	-1	4	-1024	-768	-1	-1	-1	-1	4		0	0						Untertest4.avi	0	880	547	72	111				0	Content		-72	-111	21166425	3623451453
21183	09:24:08.439	00:00:21.182	1271	-1024	-768	-1	-1	-1	-1	4	-1024	-768	-1	-1	-1	-1	4		0	0						Untertest4.avi	0	880	547	72	111				0	Content		-72	-111	21182550	3623467578
21199	09:24:08.455	00:00:21.199	1272	-1024	-768	-1	-1	-1	-1	4	-1024	-768	-1	-1	-1	-1	4		0	0						Untertest4.avi	0	880	547	72	111				0	Content		-72	-111	21199173	3623484201
21216	09:24:08.472	00:00:21.215	1273	-1024	-768	-1	-1	-1	-1	4	-1024	-768	-1	-1	-1	-1	4		0	0						Untertest4.avi	0	880	547	72	111				0	Content		-72	-111	21215797	3623500825
21233	09:24:08.489	00:00:21.232	1274	-1024	-768	-1	-1	-1	-1	4	-1024	-768	-1	-1	-1	-1	4		0	0						Untertest4.avi	0	880	547	72	111				0	Content		-72	-111	21232541	3623517569
21249	09:24:08.505	00:00:21.249	1275	-1024	-768	-1	-1	-1	-1	4	-1024	-768	-1	-1	-1	-1	4		0	0						Untertest4.avi	0	880	547	72	111				0	Content		-72	-111	21249163	3623534191
21266	09:24:08.522	00:00:21.265	1276	-1024	-768	-1	-1	-1	-1	4	-1024	-768	-1	-1	-1	-1	4		0	0						Untertest4.avi	0	880	547	72	111				0	Content		-72	-111	21265787	3623550815
21283	09:24:08.539	00:00:21.282	1277	-1024	-768	-1	-1	-1	-1	4	-1024	-768	-1	-1	-1	-1	4		0	0						Untertest4.avi	0	880	547	72	111				0	Content		-72	-111	21282857	3623567885
21300	09:24:08.556	00:00:21.300	1278	-1024	-768	-1	-1	-1	-1	4	-1024	-768	-1	-1	-1	-1	4		0	0						Untertest4.avi	0	880	547	72	111				0	Content		-72	-111	21300228	3623585256
21317	09:24:08.573	00:00:21.317	1279	-1024	-768	-1	-1	-1	-1	4	-1024	-768	-1	-1	-1	-1	4		0	0						Untertest4.avi	0	880	547	72	111				0	Content		-72	-111	21317478	3623602506
21332	09:24:08.588	00:00:21.332	1280	-1024	-768	-1	-1	-1	-1	4	-1024	-768	-1	-1	-1	-1	4		0	0						Untertest4.avi	0	880	547	72	111				0	Content		-72	-111	21332405	3623617433
21349	09:24:08.605	00:00:21.349	1281	-1024	-768	-1	-1	-1	-1	4	-1024	-768	-1	-1	-1	-1	4		0	0						Untertest4.avi	0	880	547	72	111				0	Content		-72	-111	21349028	3623634056
21366	09:24:08.622	00:00:21.365	1282	-1024	-768	-1	-1	-1	-1	4	-1024	-768	-1	-1	-1	-1	4		0	0						Untertest4.avi	0	880	547	72	111				0	Content		-72	-111	21365777	3623650805
21382	09:24:08.638	00:00:21.382	1283	-1024	-768	-1	-1	-1	-1	4	-1024	-768	-1	-1	-1	-1	4		0	0						Untertest4.avi	0	880	547	72	111				0	Content		-72	-111	21382397	3623667425
21399	09:24:08.655	00:00:21.399	1284	-1024	-768	-1	-1	-1	-1	4	-1024	-768	-1	-1	-1	-1	4		0	0						Untertest4.avi	0	880	547	72	111				0	Content		-72	-111	21399017	3623684045
21416	09:24:08.672	00:00:21.415	1285	-1024	-768	-1	-1	-1	-1	4	-1024	-768	-1	-1	-1	-1	4		0	0						Untertest4.avi	0	880	547	72	111				0	Content		-72	-111	21415640	3623700668
21433	09:24:08.689	00:00:21.432	1286	-1024	-768	-1	-1	-1	-1	4	-1024	-768	-1	-1	-1	-1	4		0	0						Untertest4.avi	0	880	547	72	111				0	Content		-72	-111	21432834	3623717862
21450	09:24:08.706	00:00:21.450	1287	-1024	-768	-1	-1	-1	-1	4	-1024	-768	-1	-1	-1	-1	4		0	0						Untertest4.avi	0	880	547	72	111				0	Content		-72	-111	21450203	3623735231
21467	09:24:08.723	00:00:21.467	1288	-1024	-768	-1	-1	-1	-1	4	-1024	-768	-1	-1	-1	-1	4		0	0						Untertest4.avi	0	880	547	72	111				0	Content		-72	-111	21467449	3623752477
21482	09:24:08.738	00:00:21.482	1289	-1024	-768	-1	-1	-1	-1	4	-1024	-768	-1	-1	-1	-1	4		0	0						Untertest4.avi	0	880	547	72	111				0	Content		-72	-111	21482251	3623767279
21499	09:24:08.755	00:00:21.499	1290	-1024	-768	-1	-1	-1	-1	4	-1024	-768	-1	-1	-1	-1	4		0	0						Untertest4.avi	0	880	547	72	111				0	Content		-72	-111	21499000	3623784028
21516	09:24:08.772	00:00:21.515	1291	-1024	-768	-1	-1	-1	-1	4	-1024	-768	-1	-1	-1	-1	4		0	0						Untertest4.avi	0	880	547	72	111				0	Content		-72	-111	21515625	3623800653
21532	09:24:08.788	00:00:21.532	1292	-1024	-768	-1	-1	-1	-1	4	-1024	-768	-1	-1	-1	-1	4		0	0						Untertest4.avi	0	880	547	72	111				0	Content		-72	-111	21532372	3623817400
21549	09:24:08.805	00:00:21.548	1293	-1024	-768	-1	-1	-1	-1	4	-1024	-768	-1	-1	-1	-1	4		0	0						Untertest4.avi	0	880	547	72	111				0	Content		-72	-111	21548870	3623833898
21565	09:24:08.821	00:00:21.565	1294	-1024	-768	-1	-1	-1	-1	4	-1024	-768	-1	-1	-1	-1	4		0	0						Untertest4.avi	0	880	547	72	111				0	Content		-72	-111	21565492	3623850520
21583	09:24:08.839	00:00:21.582	1295	-1024	-768	-1	-1	-1	-1	4	-1024	-768	-1	-1	-1	-1	4		0	0						Untertest4.avi	0	880	547	72	111				0	Content		-72	-111	21582684	3623867712
21600	09:24:08.856	00:00:21.600	1296	-1024	-768	-1	-1	-1	-1	4	-1024	-768	-1	-1	-1	-1	4		0	0						Untertest4.avi	0	880	547	72	111				0	Content		-72	-111	21600056	3623885084
21617	09:24:08.873	00:00:21.617	1297	-1024	-768	-1	-1	-1	-1	4	-1024	-768	-1	-1	-1	-1	4		0	0						Untertest4.avi	0	880	547	72	111				0	Content		-72	-111	21617318	3623902346
21632	09:24:08.888	00:00:21.632	1298	-1024	-768	-1	-1	-1	-1	4	-1024	-768	-1	-1	-1	-1	4		0	0						Untertest4.avi	0	880	547	72	111				0	Content		-72	-111	21632234	3623917262
21649	09:24:08.905	00:00:21.648	1299	-1024	-768	-1	-1	-1	-1	4	-1024	-768	-1	-1	-1	-1	4		0	0						Untertest4.avi	0	880	547	72	111				0	Content		-72	-111	21648853	3623933881
21666	09:24:08.922	00:00:21.665	1300	-1024	-768	-1	-1	-1	-1	4	-1024	-768	-1	-1	-1	-1	4		0	0						Untertest4.avi	0	880	547	72	111				0	Content		-72	-111	21665602	3623950630
21682	09:24:08.938	00:00:21.682	1301	-1024	-768	-1	-1	-1	-1	4	-1024	-768	-1	-1	-1	-1	4		0	0						Untertest4.avi	0	880	547	72	111				0	Content		-72	-111	21682101	3623967129
21699	09:24:08.955	00:00:21.698	1302	-1024	-768	-1	-1	-1	-1	4	-1024	-768	-1	-1	-1	-1	4		0	0						Untertest4.avi	0	880	547	72	111				0	Content		-72	-111	21698847	3623983875
21715	09:24:08.971	00:00:21.715	1303	-1024	-768	-1	-1	-1	-1	4	-1024	-768	-1	-1	-1	-1	4		0	0						Untertest4.avi	0	880	547	72	111				0	Content		-72	-111	21715470	3624000498
21733	09:24:08.989	00:00:21.732	1304	-1024	-768	-1	-1	-1	-1	4	-1024	-768	-1	-1	-1	-1	4		0	0						Untertest4.avi	0	880	547	72	111				0	Content		-72	-111	21732540	3624017568
21750	09:24:09.006	00:00:21.749	1305	-1024	-768	-1	-1	-1	-1	4	-1024	-768	-1	-1	-1	-1	4		0	0						Untertest4.avi	0	880	547	72	111				0	Content		-72	-111	21749911	3624034939
21767	09:24:09.023	00:00:21.767	1306	-1024	-768	-1	-1	-1	-1	4	-1024	-768	-1	-1	-1	-1	4		0	0						Untertest4.avi	0	880	547	72	111				0	Content		-72	-111	21767159	3624052187
21782	09:24:09.038	00:00:21.782	1307	-1024	-768	-1	-1	-1	-1	4	-1024	-768	-1	-1	-1	-1	4		0	0						Untertest4.avi	0	880	547	72	111				0	Content		-72	-111	21782086	3624067114
21799	09:24:09.055	00:00:21.798	1308	-1024	-768	-1	-1	-1	-1	4	-1024	-768	-1	-1	-1	-1	4		0	0						Untertest4.avi	0	880	547	72	111				0	Content		-72	-111	21798711	3624083739
21815	09:24:09.071	00:00:21.815	1309	-1024	-768	-1	-1	-1	-1	4	-1024	-768	-1	-1	-1	-1	4		0	0						Untertest4.avi	0	880	547	72	111				0	Content		-72	-111	21815457	3624100485
21832	09:24:09.088	00:00:21.832	1310	-1024	-768	-1	-1	-1	-1	4	-1024	-768	-1	-1	-1	-1	4		0	0						Untertest4.avi	0	880	547	72	111				0	Content		-72	-111	21832078	3624117106
21849	09:24:09.105	00:00:21.848	1311	-1024	-768	-1	-1	-1	-1	4	-1024	-768	-1	-1	-1	-1	4		0	0						Untertest4.avi	0	880	547	72	111				0	Content		-72	-111	21848715	3624133743
21865	09:24:09.121	00:00:21.865	1312	-1024	-768	-1	-1	-1	-1	4	-1024	-768	-1	-1	-1	-1	4		0	0						Untertest4.avi	0	880	547	72	111				0	Content		-72	-111	21865323	3624150351
21883	09:24:09.139	00:00:21.882	1313	-1024	-768	-1	-1	-1	-1	4	-1024	-768	-1	-1	-1	-1	4		0	0						Untertest4.avi	0	880	547	72	111				0	Content		-72	-111	21882517	3624167545
21900	09:24:09.156	00:00:21.899	1314	-1024	-768	-1	-1	-1	-1	4	-1024	-768	-1	-1	-1	-1	4		0	0						Untertest4.avi	0	880	547	72	111				0	Content		-72	-111	21899888	3624184916
21917	09:24:09.173	00:00:21.917	1315	-1024	-768	-1	-1	-1	-1	4	-1024	-768	-1	-1	-1	-1	4		0	0						Untertest4.avi	0	880	547	72	111				0	Content		-72	-111	21917136	3624202164
21932	09:24:09.188	00:00:21.931	1316	-1024	-768	-1	-1	-1	-1	4	-1024	-768	-1	-1	-1	-1	4		0	0						Untertest4.avi	0	880	547	72	111				0	Content		-72	-111	21931941	3624216969
21949	09:24:09.205	00:00:21.948	1317	-1024	-768	-1	-1	-1	-1	4	-1024	-768	-1	-1	-1	-1	4		0	0						Untertest4.avi	0	880	547	72	111				0	Content		-72	-111	21948699	3624233727
21965	09:24:09.221	00:00:21.965	1318	-1024	-768	-1	-1	-1	-1	4	-1024	-768	-1	-1	-1	-1	4		0	0						Untertest4.avi	0	880	547	72	111				0	Content		-72	-111	21965309	3624250337
21982	09:24:09.238	00:00:21.981	1319	-1024	-768	-1	-1	-1	-1	4	-1024	-768	-1	-1	-1	-1	4		0	0						Untertest4.avi	0	880	547	72	111				0	Content		-72	-111	21981930	3624266958
21999	09:24:09.255	00:00:21.998	1320	-1024	-768	-1	-1	-1	-1	4	-1024	-768	-1	-1	-1	-1	4		0	0						Untertest4.avi	0	880	547	72	111				0	Content		-72	-111	21998552	3624283580
22015	09:24:09.271	00:00:22.015	1321	-1024	-768	-1	-1	-1	-1	4	-1024	-768	-1	-1	-1	-1	4		0	0						Untertest4.avi	0	880	547	72	111				0	Content		-72	-111	22015176	3624300204
22032	09:24:09.288	00:00:22.032	1322	-1024	-768	-1	-1	-1	-1	4	-1024	-768	-1	-1	-1	-1	4		0	0						Untertest4.avi	0	880	547	72	111				0	Content		-72	-111	22032371	3624317399
22050	09:24:09.306	00:00:22.049	1323	-1024	-768	-1	-1	-1	-1	4	-1024	-768	-1	-1	-1	-1	4		0	0						Untertest4.avi	0	880	547	72	111				0	Content		-72	-111	22049741	3624334769
22067	09:24:09.323	00:00:22.066	1324	-1024	-768	-1	-1	-1	-1	4	-1024	-768	-1	-1	-1	-1	4		0	0						Untertest4.avi	0	880	547	72	111				0	Content		-72	-111	22066987	3624352015
22082	09:24:09.338	00:00:22.081	1325	-1024	-768	-1	-1	-1	-1	4	-1024	-768	-1	-1	-1	-1	4		0	0						Untertest4.avi	0	880	547	72	111				0	Content		-72	-111	22081789	3624366817
22099	09:24:09.355	00:00:22.098	1326	-1024	-768	-1	-1	-1	-1	4	-1024	-768	-1	-1	-1	-1	4		0	0						Untertest4.avi	0	880	547	72	111				0	Content		-72	-111	22098538	3624383566
22115	09:24:09.371	00:00:22.115	1327	-1024	-768	-1	-1	-1	-1	4	-1024	-768	-1	-1	-1	-1	4		0	0						Untertest4.avi	0	880	547	72	111				0	Content		-72	-111	22115163	3624400191
22132	09:24:09.388	00:00:22.131	1328	-1024	-768	-1	-1	-1	-1	4	-1024	-768	-1	-1	-1	-1	4		0	0						Untertest4.avi	0	880	547	72	111				0	Content		-72	-111	22131784	3624416812
22148	09:24:09.404	00:00:22.148	1329	-1024	-768	-1	-1	-1	-1	4	-1024	-768	-1	-1	-1	-1	4		0	0						Untertest4.avi	0	880	547	72	111				0	Content		-72	-111	22148406	3624433434
22165	09:24:09.421	00:00:22.165	1330	-1024	-768	-1	-1	-1	-1	4	-1024	-768	-1	-1	-1	-1	4		0	0						Untertest4.avi	0	880	547	72	111				0	Content		-72	-111	22165155	3624450183
22182	09:24:09.438	00:00:22.182	1331	-1024	-768	-1	-1	-1	-1	4	-1024	-768	-1	-1	-1	-1	4		0	0						Untertest4.avi	0	880	547	72	111				0	Content		-72	-111	22182221	3624467249
22200	09:24:09.456	00:00:22.199	1332	-1024	-768	-1	-1	-1	-1	4	-1024	-768	-1	-1	-1	-1	4		0	0						Untertest4.avi	0	880	547	72	111				0	Content		-72	-111	22199593	3624484621
22217	09:24:09.473	00:00:22.216	1333	-1024	-768	-1	-1	-1	-1	4	-1024	-768	-1	-1	-1	-1	4		0	0						Untertest4.avi	0	880	547	72	111				0	Content		-72	-111	22216839	3624501867
22232	09:24:09.488	00:00:22.231	1334	-1024	-768	-1	-1	-1	-1	4	-1024	-768	-1	-1	-1	-1	4		0	0						Untertest4.avi	0	880	547	72	111				0	Content		-72	-111	22231767	3624516795
22248	09:24:09.504	00:00:22.248	1335	-1024	-768	-1	-1	-1	-1	4	-1024	-768	-1	-1	-1	-1	4		0	0						Untertest4.avi	0	880	547	72	111				0	Content		-72	-111	22248389	3624533417
22265	09:24:09.521	00:00:22.265	1336	-1024	-768	-1	-1	-1	-1	4	-1024	-768	-1	-1	-1	-1	4		0	0						Untertest4.avi	0	880	547	72	111				0	Content		-72	-111	22265135	3624550163
22282	09:24:09.538	00:00:22.281	1337	-1024	-768	-1	-1	-1	-1	4	-1024	-768	-1	-1	-1	-1	4		0	0						Untertest4.avi	0	880	547	72	111				0	Content		-72	-111	22281757	3624566785
22298	09:24:09.554	00:00:22.298	1338	-1024	-768	-1	-1	-1	-1	4	-1024	-768	-1	-1	-1	-1	4		0	0						Untertest4.avi	0	880	547	72	111				0	Content		-72	-111	22298381	3624583409
22315	09:24:09.571	00:00:22.315	1339	-1024	-768	-1	-1	-1	-1	4	-1024	-768	-1	-1	-1	-1	4		0	0						Untertest4.avi	0	880	547	72	111				0	Content		-72	-111	22315004	3624600032
22332	09:24:09.588	00:00:22.332	1340	-1024	-768	-1	-1	-1	-1	4	-1024	-768	-1	-1	-1	-1	4		0	0						Untertest4.avi	0	880	547	72	111				0	Content		-72	-111	22332196	3624617224
22349	09:24:09.605	00:00:22.349	1341	-1024	-768	-1	-1	-1	-1	4	-1024	-768	-1	-1	-1	-1	4		0	0						Untertest4.avi	0	880	547	72	111				0	Content		-72	-111	22349443	3624634471
22367	09:24:09.623	00:00:22.366	1342	-1024	-768	-1	-1	-1	-1	4	-1024	-768	-1	-1	-1	-1	4		0	0						Untertest4.avi	0	880	547	72	111				0	Content		-72	-111	22366693	3624651721
22382	09:24:09.638	00:00:22.381	1343	-1024	-768	-1	-1	-1	-1	4	-1024	-768	-1	-1	-1	-1	4		0	0						Untertest4.avi	0	880	547	72	111				0	Content		-72	-111	22381631	3624666659
22398	09:24:09.654	00:00:22.398	1344	-1024	-768	-1	-1	-1	-1	4	-1024	-768	-1	-1	-1	-1	4		0	0						Untertest4.avi	0	880	547	72	111				0	Content		-72	-111	22398244	3624683272
22415	09:24:09.671	00:00:22.414	1345	-1024	-768	-1	-1	-1	-1	4	-1024	-768	-1	-1	-1	-1	4		0	0						Untertest4.avi	0	880	547	72	111				0	Content		-72	-111	22414988	3624700016
22432	09:24:09.688	00:00:22.431	1346	-1024	-768	-1	-1	-1	-1	4	-1024	-768	-1	-1	-1	-1	4		0	0						Untertest4.avi	0	880	547	72	111				0	Content		-72	-111	22431621	3624716649
22448	09:24:09.704	00:00:22.448	1347	-1024	-768	-1	-1	-1	-1	4	-1024	-768	-1	-1	-1	-1	4		0	0						Untertest4.avi	0	880	547	72	111				0	Content		-72	-111	22448231	3624733259
22465	09:24:09.721	00:00:22.464	1348	-1024	-768	-1	-1	-1	-1	4	-1024	-768	-1	-1	-1	-1	4		0	0						Untertest4.avi	0	880	547	72	111				0	Content		-72	-111	22464855	3624749883
22482	09:24:09.738	00:00:22.482	1349	-1024	-768	-1	-1	-1	-1	4	-1024	-768	-1	-1	-1	-1	4		0	0						Untertest4.avi	0	880	547	72	111				0	Content		-72	-111	22482049	3624767077
22499	09:24:09.755	00:00:22.499	1350	-1024	-768	-1	-1	-1	-1	4	-1024	-768	-1	-1	-1	-1	4		0	0						Untertest4.avi	0	880	547	72	111				0	Content		-72	-111	22499418	3624784446
22517	09:24:09.773	00:00:22.516	1351	-1024	-768	-1	-1	-1	-1	4	-1024	-768	-1	-1	-1	-1	4		0	0						Untertest4.avi	0	880	547	72	111				0	Content		-72	-111	22516663	3624801691
22531	09:24:09.787	00:00:22.531	1352	-1024	-768	-1	-1	-1	-1	4	-1024	-768	-1	-1	-1	-1	4		0	0						Untertest4.avi	0	880	547	72	111				0	Content		-72	-111	22531467	3624816495
22548	09:24:09.804	00:00:22.548	1353	-1024	-768	-1	-1	-1	-1	4	-1024	-768	-1	-1	-1	-1	4		0	0						Untertest4.avi	0	880	547	72	111				0	Content		-72	-111	22548213	3624833241
22565	09:24:09.821	00:00:22.564	1354	-1024	-768	-1	-1	-1	-1	4	-1024	-768	-1	-1	-1	-1	4		0	0						Untertest4.avi	0	880	547	72	111				0	Content		-72	-111	22564835	3624849863
22581	09:24:09.837	00:00:22.581	1355	-1024	-768	-1	-1	-1	-1	4	-1024	-768	-1	-1	-1	-1	4		0	0						Untertest4.avi	0	880	547	72	111				0	Content		-72	-111	22581457	3624866485
22598	09:24:09.854	00:00:22.598	1356	-1024	-768	-1	-1	-1	-1	4	-1024	-768	-1	-1	-1	-1	4		0	0						Untertest4.avi	0	880	547	72	111				0	Content		-72	-111	22598077	3624883105
22615	09:24:09.871	00:00:22.614	1357	-1024	-768	-1	-1	-1	-1	4	-1024	-768	-1	-1	-1	-1	4		0	0						Untertest4.avi	0	880	547	72	111				0	Content		-72	-111	22614701	3624899729
22632	09:24:09.888	00:00:22.631	1358	-1024	-768	-1	-1	-1	-1	4	-1024	-768	-1	-1	-1	-1	4		0	0						Untertest4.avi	0	880	547	72	111				0	Content		-72	-111	22631894	3624916922
22649	09:24:09.905	00:00:22.649	1359	-1024	-768	-1	-1	-1	-1	4	-1024	-768	-1	-1	-1	-1	4		0	0						Untertest4.avi	0	880	547	72	111				0	Content		-72	-111	22649279	3624934307
22667	09:24:09.923	00:00:22.666	1360	-1024	-768	-1	-1	-1	-1	4	-1024	-768	-1	-1	-1	-1	4		0	0						Untertest4.avi	0	880	547	72	111				0	Content		-72	-111	22666638	3624951666
22682	09:24:09.938	00:00:22.681	1361	-1024	-768	-1	-1	-1	-1	4	-1024	-768	-1	-1	-1	-1	4		0	0						Untertest4.avi	0	880	547	72	111				0	Content		-72	-111	22681632	3624966660
22698	09:24:09.954	00:00:22.698	1362	-1024	-768	-1	-1	-1	-1	4	-1024	-768	-1	-1	-1	-1	4		0	0						Untertest4.avi	0	880	547	72	111				0	Content		-72	-111	22698057	3624983085
22715	09:24:09.971	00:00:22.714	1363	-1024	-768	-1	-1	-1	-1	4	-1024	-768	-1	-1	-1	-1	4		0	0						Untertest4.avi	0	880	547	72	111				0	Content		-72	-111	22714930	3624999958
22732	09:24:09.988	00:00:22.731	1364	-1024	-768	-1	-1	-1	-1	4	-1024	-768	-1	-1	-1	-1	4		0	0						Untertest4.avi	0	880	547	72	111				0	Content		-72	-111	22731553	3625016581
22748	09:24:10.004	00:00:22.748	1365	-1024	-768	-1	-1	-1	-1	4	-1024	-768	-1	-1	-1	-1	4		0	0						Untertest4.avi	0	880	547	72	111				0	Content		-72	-111	22748220	3625033248
22765	09:24:10.021	00:00:22.764	1366	-1024	-768	-1	-1	-1	-1	4	-1024	-768	-1	-1	-1	-1	4		0	0						Untertest4.avi	0	880	547	72	111				0	Content		-72	-111	22764795	3625049823
22781	09:24:10.037	00:00:22.781	1367	-1024	-768	-1	-1	-1	-1	4	-1024	-768	-1	-1	-1	-1	4		0	0						Untertest4.avi	0	880	547	72	111				0	Content		-72	-111	22781422	3625066450
22798	09:24:10.054	00:00:22.798	1368	-1024	-768	-1	-1	-1	-1	4	-1024	-768	-1	-1	-1	-1	4		0	0						Untertest4.avi	0	880	547	72	111				0	Content		-72	-111	22798044	3625083072
22815	09:24:10.071	00:00:22.814	1369	-1024	-768	-1	-1	-1	-1	4	-1024	-768	-1	-1	-1	-1	4		0	0						Untertest4.avi	0	880	547	72	111				0	Content		-72	-111	22814790	3625099818
22831	09:24:10.087	00:00:22.831	1370	-1024	-768	-1	-1	-1	-1	4	-1024	-768	-1	-1	-1	-1	4		0	0						Untertest4.avi	0	880	547	72	111				0	Content		-72	-111	22831417	3625116445
22848	09:24:10.104	00:00:22.848	1371	1388,935	421,3945	0,5180443	0,6446686	474,2361	4,036897	3	1388,935	421,3945	0,5180443	0,6446686	474,2361	4,036897	1	21	1389	421						Untertest4.avi	0	880	547	72	111	1319	312	67	0	Content		1317	310	22848039	3625133067
22865	09:24:10.121	00:00:22.864	1372	1393,159	422,1397	0,5180277	0,6444868	474,6185	4,029815	3	1393,159	422,1397	0,5180277	0,6444868	474,6185	4,029815	1	21	1393	422						Untertest4.avi	0	880	547	72	111	1319	312	67	0	Content		1321	311	22864544	3625149572
22882	09:24:10.138	00:00:22.881	1373	1371,152	425,3792	0,5147628	0,6447365	463,4123	3,955698	3	1371,152	425,3792	0,5147628	0,6447365	463,4123	3,955698	1	21	1371	425						Untertest4.avi	0	880	547	72	111	1319	312	67	0	Content		1299	314	22881787	3625166815
22899	09:24:10.155	00:00:22.898	1374	1457,231	460,4241	0,5089617	0,6456987	447,4083	3,777563	3	1457,231	460,4241	0,5089617	0,6456987	447,4083	3,777563	1	21	1457	460						Untertest4.avi	0	880	547	72	111	1319	312	67	0	Content		1385	349	22898528	3625183556
22915	09:24:10.171	00:00:22.915	1375	-1024	-768	-1	-1	-1	-1	4	-1024	-768	-1	-1	-1	-1	4		0	0						Untertest4.avi	0	880	547	72	111				0	Content		-72	-111	22915146	3625200174
22931	09:24:10.187	00:00:22.931	1376	-1024	-768	-1	-1	-1	-1	4	-1024	-768	-1	-1	-1	-1	4		0	0						Untertest4.avi	0	880	547	72	111				0	Content		-72	-111	22931279	3625216307
22948	09:24:10.204	00:00:22.947	1377	-1024	-768	-1	-1	-1	-1	4	-1024	-768	-1	-1	-1	-1	4		0	0						Untertest4.avi	0	880	547	72	111				0	Content		-72	-111	22947903	3625232931
22965	09:24:10.221	00:00:22.964	1378	-1024	-768	-1	-1	-1	-1	4	-1024	-768	-1	-1	-1	-1	4		0	0						Untertest4.avi	0	880	547	72	111				0	Content		-72	-111	22964769	3625249797
22981	09:24:10.237	00:00:22.981	1379	-1024	-768	-1	-1	-1	-1	4	-1024	-768	-1	-1	-1	-1	4		0	0						Untertest4.avi	0	880	547	72	111				0	Content		-72	-111	22981271	3625266299
22998	09:24:10.254	00:00:22.997	1380	-1024	-768	-1	-1	-1	-1	4	-1024	-768	-1	-1	-1	-1	4		0	0						Untertest4.avi	0	880	547	72	111				0	Content		-72	-111	22997891	3625282919
23015	09:24:10.271	00:00:23.014	1381	-1024	-768	-1	-1	-1	-1	4	-1024	-768	-1	-1	-1	-1	4		0	0						Untertest4.avi	0	880	547	72	111				0	Content		-72	-111	23014642	3625299670
23031	09:24:10.287	00:00:23.031	1382	-1024	-768	-1	-1	-1	-1	4	-1024	-768	-1	-1	-1	-1	4		0	0						Untertest4.avi	0	880	547	72	111				0	Content		-72	-111	23031262	3625316290
23048	09:24:10.304	00:00:23.048	1383	-1024	-768	-1	-1	-1	-1	4	-1024	-768	-1	-1	-1	-1	4		0	0						Untertest4.avi	0	880	547	72	111				0	Content		-72	-111	23048010	3625333038
23065	09:24:10.321	00:00:23.064	1384	-1024	-768	-1	-1	-1	-1	4	-1024	-768	-1	-1	-1	-1	4		0	0						Untertest4.avi	0	880	547	72	111				0	Content		-72	-111	23064635	3625349663
23081	09:24:10.337	00:00:23.081	1385	-1024	-768	-1	-1	-1	-1	4	-1024	-768	-1	-1	-1	-1	4		0	0						Untertest4.avi	0	880	547	72	111				0	Content		-72	-111	23081257	3625366285
23098	09:24:10.354	00:00:23.097	1386	-1024	-768	-1	-1	-1	-1	4	-1024	-768	-1	-1	-1	-1	4		0	0						Untertest4.avi	0	880	547	72	111				0	Content		-72	-111	23097881	3625382909
23115	09:24:10.371	00:00:23.114	1387	-1024	-768	-1	-1	-1	-1	4	-1024	-768	-1	-1	-1	-1	4		0	0						Untertest4.avi	0	880	547	72	111				0	Content		-72	-111	23114504	3625399532
23131	09:24:10.387	00:00:23.131	1388	-1024	-768	-1	-1	-1	-1	4	-1024	-768	-1	-1	-1	-1	4		0	0						Untertest4.avi	0	880	547	72	111				0	Content		-72	-111	23131126	3625416154
23148	09:24:10.404	00:00:23.148	1389	-1024	-768	-1	-1	-1	-1	4	-1024	-768	-1	-1	-1	-1	4		0	0						Untertest4.avi	0	880	547	72	111				0	Content		-72	-111	23148251	3625433279
23165	09:24:10.421	00:00:23.164	1390	-1024	-768	-1	-1	-1	-1	4	-1024	-768	-1	-1	-1	-1	4		0	0						Untertest4.avi	0	880	547	72	111				0	Content		-72	-111	23164999	3625450027
23182	09:24:10.438	00:00:23.181	1391	-1024	-768	-1	-1	-1	-1	4	-1024	-768	-1	-1	-1	-1	4		0	0						Untertest4.avi	0	880	547	72	111				0	Content		-72	-111	23181621	3625466649
23198	09:24:10.454	00:00:23.197	1392	-1024	-768	-1	-1	-1	-1	4	-1024	-768	-1	-1	-1	-1	4		0	0						Untertest4.avi	0	880	547	72	111				0	Content		-72	-111	23197618	3625482646
23214	09:24:10.470	00:00:23.214	1393	-1024	-768	-1	-1	-1	-1	4	-1024	-768	-1	-1	-1	-1	4		0	0						Untertest4.avi	0	880	547	72	111				0	Content		-72	-111	23214366	3625499394
23231	09:24:10.487	00:00:23.230	1394	-1024	-768	-1	-1	-1	-1	4	-1024	-768	-1	-1	-1	-1	4		0	0						Untertest4.avi	0	880	547	72	111				0	Content		-72	-111	23230989	3625516017
23248	09:24:10.504	00:00:23.247	1395	-1024	-768	-1	-1	-1	-1	4	-1024	-768	-1	-1	-1	-1	4		0	0						Untertest4.avi	0	880	547	72	111				0	Content		-72	-111	23247734	3625532762
23264	09:24:10.520	00:00:23.264	1396	-1024	-768	-1	-1	-1	-1	4	-1024	-768	-1	-1	-1	-1	4		0	0						Untertest4.avi	0	880	547	72	111				0	Content		-72	-111	23264355	3625549383
23281	09:24:10.537	00:00:23.280	1397	-1024	-768	-1	-1	-1	-1	4	-1024	-768	-1	-1	-1	-1	4		0	0						Untertest4.avi	0	880	547	72	111				0	Content		-72	-111	23280978	3625566006
23298	09:24:10.554	00:00:23.298	1398	-1024	-768	-1	-1	-1	-1	4	-1024	-768	-1	-1	-1	-1	4		0	0						Untertest4.avi	0	880	547	72	111				0	Content		-72	-111	23298049	3625583077
23315	09:24:10.571	00:00:23.315	1399	-1024	-768	-1	-1	-1	-1	4	-1024	-768	-1	-1	-1	-1	4		0	0						Untertest4.avi	0	880	547	72	111				0	Content		-72	-111	23315435	3625600463
23333	09:24:10.589	00:00:23.332	1400	-1024	-768	-1	-1	-1	-1	4	-1024	-768	-1	-1	-1	-1	4		0	0						Untertest4.avi	0	880	547	72	111				0	Content		-72	-111	23332680	3625617708
23348	09:24:10.604	00:00:23.347	1401	-1024	-768	-1	-1	-1	-1	4	-1024	-768	-1	-1	-1	-1	4		0	0						Untertest4.avi	0	880	547	72	111				0	Content		-72	-111	23347600	3625632628
23364	09:24:10.620	00:00:23.364	1402	-1024	-768	-1	-1	-1	-1	4	-1024	-768	-1	-1	-1	-1	4		0	0						Untertest4.avi	0	880	547	72	111				0	Content		-72	-111	23364221	3625649249
23381	09:24:10.637	00:00:23.380	1403	-1024	-768	-1	-1	-1	-1	4	-1024	-768	-1	-1	-1	-1	4		0	0						Untertest4.avi	0	880	547	72	111				0	Content		-72	-111	23380971	3625665999
23398	09:24:10.654	00:00:23.397	1404	-1024	-768	-1	-1	-1	-1	4	-1024	-768	-1	-1	-1	-1	4		0	0						Untertest4.avi	0	880	547	72	111				0	Content		-72	-111	23397594	3625682622
23414	09:24:10.670	00:00:23.414	1405	-1024	-768	-1	-1	-1	-1	4	-1024	-768	-1	-1	-1	-1	4		0	0						Untertest4.avi	0	880	547	72	111				0	Content		-72	-111	23414217	3625699245
23431	09:24:10.687	00:00:23.430	1406	-1024	-768	-1	-1	-1	-1	4	-1024	-768	-1	-1	-1	-1	4		0	0						Untertest4.avi	0	880	547	72	111				0	Content		-72	-111	23430838	3625715866
23448	09:24:10.704	00:00:23.448	1407	-1024	-768	-1	-1	-1	-1	4	-1024	-768	-1	-1	-1	-1	4		0	0						Untertest4.avi	0	880	547	72	111				0	Content		-72	-111	23448032	3625733060
23465	09:24:10.721	00:00:23.465	1408	-1024	-768	-1	-1	-1	-1	4	-1024	-768	-1	-1	-1	-1	4		0	0						Untertest4.avi	0	880	547	72	111				0	Content		-72	-111	23465414	3625750442
23483	09:24:10.739	00:00:23.482	1409	-1024	-768	-1	-1	-1	-1	4	-1024	-768	-1	-1	-1	-1	4		0	0						Untertest4.avi	0	880	547	72	111				0	Content		-72	-111	23482651	3625767679
23497	09:24:10.753	00:00:23.497	1410	-1024	-768	-1	-1	-1	-1	4	-1024	-768	-1	-1	-1	-1	4		0	0						Untertest4.avi	0	880	547	72	111				0	Content		-72	-111	23497453	3625782481
23514	09:24:10.770	00:00:23.514	1411	-1024	-768	-1	-1	-1	-1	4	-1024	-768	-1	-1	-1	-1	4		0	0						Untertest4.avi	0	880	547	72	111				0	Content		-72	-111	23514201	3625799229
23531	09:24:10.787	00:00:23.530	1412	-1024	-768	-1	-1	-1	-1	4	-1024	-768	-1	-1	-1	-1	4		0	0						Untertest4.avi	0	880	547	72	111				0	Content		-72	-111	23530825	3625815853
23547	09:24:10.803	00:00:23.547	1413	-1024	-768	-1	-1	-1	-1	4	-1024	-768	-1	-1	-1	-1	4		0	0						Untertest4.avi	0	880	547	72	111				0	Content		-72	-111	23547446	3625832474
23564	09:24:10.820	00:00:23.564	1414	-1024	-768	-1	-1	-1	-1	4	-1024	-768	-1	-1	-1	-1	4		0	0						Untertest4.avi	0	880	547	72	111				0	Content		-72	-111	23564069	3625849097
23581	09:24:10.837	00:00:23.580	1415	-1024	-768	-1	-1	-1	-1	4	-1024	-768	-1	-1	-1	-1	4		0	0						Untertest4.avi	0	880	547	72	111				0	Content		-72	-111	23580692	3625865720
23598	09:24:10.854	00:00:23.597	1416	-1024	-768	-1	-1	-1	-1	4	-1024	-768	-1	-1	-1	-1	4		0	0						Untertest4.avi	0	880	547	72	111				0	Content		-72	-111	23597886	3625882914
23615	09:24:10.871	00:00:23.615	1417	-1024	-768	-1	-1	-1	-1	4	-1024	-768	-1	-1	-1	-1	4		0	0						Untertest4.avi	0	880	547	72	111				0	Content		-72	-111	23615257	3625900285
23633	09:24:10.889	00:00:23.632	1418	-1024	-768	-1	-1	-1	-1	4	-1024	-768	-1	-1	-1	-1	4		0	0						Untertest4.avi	0	880	547	72	111				0	Content		-72	-111	23632504	3625917532
23647	09:24:10.903	00:00:23.647	1419	-1024	-768	-1	-1	-1	-1	4	-1024	-768	-1	-1	-1	-1	4		0	0						Untertest4.avi	0	880	547	72	111				0	Content		-72	-111	23647430	3625932458
23664	09:24:10.920	00:00:23.664	1420	-1024	-768	-1	-1	-1	-1	4	-1024	-768	-1	-1	-1	-1	4		0	0						Untertest4.avi	0	880	547	72	111				0	Content		-72	-111	23664056	3625949084
23681	09:24:10.937	00:00:23.680	1421	-1024	-768	-1	-1	-1	-1	4	-1024	-768	-1	-1	-1	-1	4		0	0						Untertest4.avi	0	880	547	72	111				0	Content		-72	-111	23680678	3625965706
23697	09:24:10.953	00:00:23.697	1422	-1024	-768	-1	-1	-1	-1	4	-1024	-768	-1	-1	-1	-1	4		0	0						Untertest4.avi	0	880	547	72	111				0	Content		-72	-111	23697298	3625982326
23714	09:24:10.970	00:00:23.713	1423	-1024	-768	-1	-1	-1	-1	4	-1024	-768	-1	-1	-1	-1	4		0	0						Untertest4.avi	0	880	547	72	111				0	Content		-72	-111	23713922	3625998950
23731	09:24:10.987	00:00:23.730	1424	-1024	-768	-1	-1	-1	-1	4	-1024	-768	-1	-1	-1	-1	4		0	0						Untertest4.avi	0	880	547	72	111				0	Content		-72	-111	23730672	3626015700
23748	09:24:11.004	00:00:23.747	1425	-1024	-768	-1	-1	-1	-1	4	-1024	-768	-1	-1	-1	-1	4		0	0						Untertest4.avi	0	880	547	72	111				0	Content		-72	-111	23747740	3626032768
23765	09:24:11.021	00:00:23.765	1426	-1024	-768	-1	-1	-1	-1	4	-1024	-768	-1	-1	-1	-1	4		0	0						Untertest4.avi	0	880	547	72	111				0	Content		-72	-111	23765110	3626050138
23782	09:24:11.038	00:00:23.782	1427	-1024	-768	-1	-1	-1	-1	4	-1024	-768	-1	-1	-1	-1	4		0	0						Untertest4.avi	0	880	547	72	111				0	Content		-72	-111	23782485	3626067513
23797	09:24:11.053	00:00:23.797	1428	-1024	-768	-1	-1	-1	-1	4	-1024	-768	-1	-1	-1	-1	4		0	0						Untertest4.avi	0	880	547	72	111				0	Content		-72	-111	23797287	3626082315
23814	09:24:11.070	00:00:23.813	1429	-1024	-768	-1	-1	-1	-1	4	-1024	-768	-1	-1	-1	-1	4		0	0						Untertest4.avi	0	880	547	72	111				0	Content		-72	-111	23813911	3626098939
23831	09:24:11.087	00:00:23.830	1430	-1024	-768	-1	-1	-1	-1	4	-1024	-768	-1	-1	-1	-1	4		0	0						Untertest4.avi	0	880	547	72	111				0	Content		-72	-111	23830660	3626115688
23847	09:24:11.103	00:00:23.847	1431	-1024	-768	-1	-1	-1	-1	4	-1024	-768	-1	-1	-1	-1	4		0	0						Untertest4.avi	0	880	547	72	111				0	Content		-72	-111	23847278	3626132306
23864	09:24:11.120	00:00:23.863	1432	-1024	-768	-1	-1	-1	-1	4	-1024	-768	-1	-1	-1	-1	4		0	0						Untertest4.avi	0	880	547	72	111				0	Content		-72	-111	23863900	3626148928
23881	09:24:11.137	00:00:23.880	1433	-1024	-768	-1	-1	-1	-1	4	-1024	-768	-1	-1	-1	-1	4		0	0						Untertest4.avi	0	880	547	72	111				0	Content		-72	-111	23880524	3626165552
23898	09:24:11.154	00:00:23.897	1434	-1024	-768	-1	-1	-1	-1	4	-1024	-768	-1	-1	-1	-1	4		0	0						Untertest4.avi	0	880	547	72	111				0	Content		-72	-111	23897717	3626182745
23915	09:24:11.171	00:00:23.914	1435	-1024	-768	-1	-1	-1	-1	4	-1024	-768	-1	-1	-1	-1	4		0	0						Untertest4.avi	0	880	547	72	111				0	Content		-72	-111	23914963	3626199991
23932	09:24:11.188	00:00:23.932	1436	-1024	-768	-1	-1	-1	-1	4	-1024	-768	-1	-1	-1	-1	4		0	0						Untertest4.avi	0	880	547	72	111				0	Content		-72	-111	23932336	3626217364
23947	09:24:11.203	00:00:23.947	1437	-1024	-768	-1	-1	-1	-1	4	-1024	-768	-1	-1	-1	-1	4		0	0						Untertest4.avi	0	880	547	72	111				0	Content		-72	-111	23947137	3626232165
23964	09:24:11.220	00:00:23.963	1438	5638,885	16,2936	0,5449198	0,6439505	641,7598	5,995703	3	5638,885	16,2936	0,5449198	0,6439505	641,7598	5,995703	1	22	5639	16						Untertest4.avi	0	880	547	72	111	4261	38	150	0	Content		5567	-95	23963886	3626248914
23981	09:24:11.237	00:00:23.980	1439	-1024	-768	-1	-1	-1	-1	4	-1024	-768	-1	-1	-1	-1	4	22	0	0						Untertest4.avi	0	880	547	72	111	4261	38	150	0	Content		-72	-111	23980508	3626265536
23997	09:24:11.253	00:00:23.997	1440	-1024	-768	-1	-1	-1	-1	4	-1024	-768	-1	-1	-1	-1	4	22	0	0						Untertest4.avi	0	880	547	72	111	4261	38	150	0	Content		-72	-111	23997127	3626282155
24014	09:24:11.270	00:00:24.013	1441	4292,359	120,3994	0,5403396	0,6439162	615,6523	5,558791	3	4292,359	120,3994	0,5403396	0,6439162	615,6523	5,558791	1	22	4292	120						Untertest4.avi	0	880	547	72	111	4261	38	150	0	Content		4220	9	24013742	3626298770
24031	09:24:11.287	00:00:24.030	1442	4374,4	149,4088	0,5388905	0,6438996	608,0821	5,417056	3	4374,4	149,4088	0,5388905	0,6438996	608,0821	5,417056	1	22	4374	149						Untertest4.avi	0	880	547	72	111	4261	38	150	0	Content		4302	38	24030617	3626315645
24047	09:24:11.303	00:00:24.047	1443	-1024	-768	-1	-1	-1	-1	4	-1024	-768	-1	-1	-1	-1	4	22	0	0						Untertest4.avi	0	880	547	72	111	4261	38	150	0	Content		-72	-111	24047122	3626332150
24064	09:24:11.320	00:00:24.064	1444	1778,704	549,4792	0,5112426	0,6446622	390,3001	3,197799	3	2559,996	423,1433	0,5114925	0,6443994	474,2642	4,018984	1	22	2560	423						Untertest4.avi	0	880	547	72	111	4261	38	150	0	Content		2488	312	24064063	3626349091
24080	09:24:11.336	00:00:24.080	1445	1638,962	566,0922	0,5097947	0,6445959	390,1331	3,129576	3	2513,387	423,3141	0,5110303	0,6443284	474,6376	3,977454	1	22	2513	423						Untertest4.avi	0	880	547	72	111	4261	38	150	0	Content		2441	312	24080368	3626365396
24097	09:24:11.353	00:00:24.097	1446	1791,652	562,6808	0,5321794	0,644007	397,4805	3,141338	3	1791,652	562,6808	0,5321794	0,644007	397,4805	3,141338	1	22	1792	563						Untertest4.avi	0	880	547	72	111	4261	38	150	0	Content		1720	452	24097355	3626382383
24114	09:24:11.370	00:00:24.113	1447	-1024	-768	-1	-1	-1	-1	4	-1024	-768	-1	-1	-1	-1	4		0	0						Untertest4.avi	0	880	547	72	111				0	Content		-72	-111	24113736	3626398764
24131	09:24:11.387	00:00:24.130	1448	-1024	-768	-1	-1	-1	-1	4	-1024	-768	-1	-1	-1	-1	4		0	0						Untertest4.avi	0	880	547	72	111				0	Content		-72	-111	24130596	3626415624
24147	09:24:11.403	00:00:24.147	1449	-1024	-768	-1	-1	-1	-1	4	-1024	-768	-1	-1	-1	-1	4		0	0						Untertest4.avi	0	880	547	72	111				0	Content		-72	-111	24147354	3626432382
24164	09:24:11.420	00:00:24.163	1450	-1024	-768	-1	-1	-1	-1	4	-1024	-768	-1	-1	-1	-1	4		0	0						Untertest4.avi	0	880	547	72	111				0	Content		-72	-111	24163967	3626448995
24180	09:24:11.436	00:00:24.180	1451	-1024	-768	-1	-1	-1	-1	4	-1024	-768	-1	-1	-1	-1	4		0	0						Untertest4.avi	0	880	547	72	111				0	Content		-72	-111	24180349	3626465377
24197	09:24:11.453	00:00:24.197	1452	-1024	-768	-1	-1	-1	-1	4	-1024	-768	-1	-1	-1	-1	4		0	0						Untertest4.avi	0	880	547	72	111				0	Content		-72	-111	24197095	3626482123
24214	09:24:11.470	00:00:24.213	1453	-1024	-768	-1	-1	-1	-1	4	-1024	-768	-1	-1	-1	-1	4		0	0						Untertest4.avi	0	880	547	72	111				0	Content		-72	-111	24213844	3626498872
24230	09:24:11.486	00:00:24.230	1454	-1024	-768	-1	-1	-1	-1	4	-1024	-768	-1	-1	-1	-1	4		0	0						Untertest4.avi	0	880	547	72	111				0	Content		-72	-111	24230469	3626515497
24247	09:24:11.503	00:00:24.247	1455	-1024	-768	-1	-1	-1	-1	4	-1024	-768	-1	-1	-1	-1	4		0	0						Untertest4.avi	0	880	547	72	111				0	Content		-72	-111	24247092	3626532120
24264	09:24:11.520	00:00:24.263	1456	-1024	-768	-1	-1	-1	-1	4	-1024	-768	-1	-1	-1	-1	4		0	0						Untertest4.avi	0	880	547	72	111				0	Content		-72	-111	24263714	3626548742
24280	09:24:11.536	00:00:24.280	1457	-1024	-768	-1	-1	-1	-1	4	-1024	-768	-1	-1	-1	-1	4		0	0						Untertest4.avi	0	880	547	72	111				0	Content		-72	-111	24280338	3626565366
24297	09:24:11.553	00:00:24.297	1458	-1024	-768	-1	-1	-1	-1	4	-1024	-768	-1	-1	-1	-1	4		0	0						Untertest4.avi	0	880	547	72	111				0	Content		-72	-111	24297087	3626582115
24314	09:24:11.570	00:00:24.313	1459	-1024	-768	-1	-1	-1	-1	4	-1024	-768	-1	-1	-1	-1	4		0	0						Untertest4.avi	0	880	547	72	111				0	Content		-72	-111	24313709	3626598737
24330	09:24:11.586	00:00:24.330	1460	-1024	-768	-1	-1	-1	-1	4	-1024	-768	-1	-1	-1	-1	4		0	0						Untertest4.avi	0	880	547	72	111				0	Content		-72	-111	24330208	3626615236
24347	09:24:11.603	00:00:24.347	1461	-1024	-768	-1	-1	-1	-1	4	-1024	-768	-1	-1	-1	-1	4		0	0						Untertest4.avi	0	880	547	72	111				0	Content		-72	-111	24347454	3626632482
24364	09:24:11.620	00:00:24.364	1462	-1024	-768	-1	-1	-1	-1	4	-1024	-768	-1	-1	-1	-1	4		0	0						Untertest4.avi	0	880	547	72	111				0	Content		-72	-111	24364078	3626649106
24381	09:24:11.637	00:00:24.380	1463	-1024	-768	-1	-1	-1	-1	4	-1024	-768	-1	-1	-1	-1	4		0	0						Untertest4.avi	0	880	547	72	111				0	Content		-72	-111	24380644	3626665672
24397	09:24:11.653	00:00:24.396	1464	-1024	-768	-1	-1	-1	-1	4	-1024	-768	-1	-1	-1	-1	4		0	0						Untertest4.avi	0	880	547	72	111				0	Content		-72	-111	24396824	3626681852
24413	09:24:11.669	00:00:24.413	1465	-1024	-768	-1	-1	-1	-1	4	-1024	-768	-1	-1	-1	-1	4		0	0						Untertest4.avi	0	880	547	72	111				0	Content		-72	-111	24413449	3626698477
24430	09:24:11.686	00:00:24.430	1466	-1024	-768	-1	-1	-1	-1	4	-1024	-768	-1	-1	-1	-1	4		0	0						Untertest4.avi	0	880	547	72	111				0	Content		-72	-111	24430205	3626715233
24447	09:24:11.703	00:00:24.446	1467	-1024	-768	-1	-1	-1	-1	4	-1024	-768	-1	-1	-1	-1	4		0	0						Untertest4.avi	0	880	547	72	111				0	Content		-72	-111	24446815	3626731843
24463	09:24:11.719	00:00:24.463	1468	-1024	-768	-1	-1	-1	-1	4	-1024	-768	-1	-1	-1	-1	4		0	0						Untertest4.avi	0	880	547	72	111				0	Content		-72	-111	24463438	3626748466
24481	09:24:11.737	00:00:24.480	1469	-1024	-768	-1	-1	-1	-1	4	-1024	-768	-1	-1	-1	-1	4		0	0						Untertest4.avi	0	880	547	72	111				0	Content		-72	-111	24480634	3626765662
24498	09:24:11.754	00:00:24.497	1470	-1024	-768	-1	-1	-1	-1	4	-1024	-768	-1	-1	-1	-1	4		0	0						Untertest4.avi	0	880	547	72	111				0	Content		-72	-111	24497878	3626782906
24515	09:24:11.771	00:00:24.515	1471	-1024	-768	-1	-1	-1	-1	4	-1024	-768	-1	-1	-1	-1	4		0	0						Untertest4.avi	0	880	547	72	111				0	Content		-72	-111	24515249	3626800277
24530	09:24:11.786	00:00:24.530	1472	-1024	-768	-1	-1	-1	-1	4	-1024	-768	-1	-1	-1	-1	4		0	0						Untertest4.avi	0	880	547	72	111				0	Content		-72	-111	24530052	3626815080
24547	09:24:11.803	00:00:24.546	1473	-1024	-768	-1	-1	-1	-1	4	-1024	-768	-1	-1	-1	-1	4		0	0						Untertest4.avi	0	880	547	72	111				0	Content		-72	-111	24546674	3626831702
24563	09:24:11.819	00:00:24.563	1474	-1024	-768	-1	-1	-1	-1	4	-1024	-768	-1	-1	-1	-1	4		0	0						Untertest4.avi	0	880	547	72	111				0	Content		-72	-111	24563424	3626848452
24580	09:24:11.836	00:00:24.580	1475	-1024	-768	-1	-1	-1	-1	4	-1024	-768	-1	-1	-1	-1	4		0	0						Untertest4.avi	0	880	547	72	111				0	Content		-72	-111	24580047	3626865075
24597	09:24:11.853	00:00:24.596	1476	-1024	-768	-1	-1	-1	-1	4	-1024	-768	-1	-1	-1	-1	4		0	0						Untertest4.avi	0	880	547	72	111				0	Content		-72	-111	24596668	3626881696
24613	09:24:11.869	00:00:24.613	1477	-1024	-768	-1	-1	-1	-1	4	-1024	-768	-1	-1	-1	-1	4		0	0						Untertest4.avi	0	880	547	72	111				0	Content		-72	-111	24613292	3626898320
24630	09:24:11.886	00:00:24.630	1478	-1024	-768	-1	-1	-1	-1	4	-1024	-768	-1	-1	-1	-1	4		0	0						Untertest4.avi	0	880	547	72	111				0	Content		-72	-111	24630486	3626915514
24648	09:24:11.904	00:00:24.647	1479	-1024	-768	-1	-1	-1	-1	4	-1024	-768	-1	-1	-1	-1	4		0	0						Untertest4.avi	0	880	547	72	111				0	Content		-72	-111	24647857	3626932885
24665	09:24:11.921	00:00:24.665	1480	-1024	-768	-1	-1	-1	-1	4	-1024	-768	-1	-1	-1	-1	4		0	0						Untertest4.avi	0	880	547	72	111				0	Content		-72	-111	24665123	3626950151
24680	09:24:11.936	00:00:24.679	1481	-1024	-768	-1	-1	-1	-1	4	-1024	-768	-1	-1	-1	-1	4		0	0						Untertest4.avi	0	880	547	72	111				0	Content		-72	-111	24679912	3626964940
24697	09:24:11.953	00:00:24.696	1482	-1024	-768	-1	-1	-1	-1	4	-1024	-768	-1	-1	-1	-1	4		0	0						Untertest4.avi	0	880	547	72	111				0	Content		-72	-111	24696656	3626981684
24713	09:24:11.969	00:00:24.713	1483	-1024	-768	-1	-1	-1	-1	4	-1024	-768	-1	-1	-1	-1	4		0	0						Untertest4.avi	0	880	547	72	111				0	Content		-72	-111	24713279	3626998307
24730	09:24:11.986	00:00:24.729	1484	-1024	-768	-1	-1	-1	-1	4	-1024	-768	-1	-1	-1	-1	4		0	0						Untertest4.avi	0	880	547	72	111				0	Content		-72	-111	24729902	3627014930
24747	09:24:12.003	00:00:24.746	1485	-1024	-768	-1	-1	-1	-1	4	-1024	-768	-1	-1	-1	-1	4		0	0						Untertest4.avi	0	880	547	72	111				0	Content		-72	-111	24746524	3627031552
24763	09:24:12.019	00:00:24.763	1486	-1024	-768	-1	-1	-1	-1	4	-1024	-768	-1	-1	-1	-1	4		0	0						Untertest4.avi	0	880	547	72	111				0	Content		-72	-111	24763159	3627048187
24780	09:24:12.036	00:00:24.780	1487	-1024	-768	-1	-1	-1	-1	4	-1024	-768	-1	-1	-1	-1	4		0	0						Untertest4.avi	0	880	547	72	111				0	Content		-72	-111	24780342	3627065370
24798	09:24:12.054	00:00:24.797	1488	-1024	-768	-1	-1	-1	-1	4	-1024	-768	-1	-1	-1	-1	4		0	0						Untertest4.avi	0	880	547	72	111				0	Content		-72	-111	24797714	3627082742
24815	09:24:12.071	00:00:24.814	1489	-1024	-768	-1	-1	-1	-1	4	-1024	-768	-1	-1	-1	-1	4		0	0						Untertest4.avi	0	880	547	72	111				0	Content		-72	-111	24814960	3627099988
24830	09:24:12.086	00:00:24.829	1490	-1024	-768	-1	-1	-1	-1	4	-1024	-768	-1	-1	-1	-1	4		0	0						Untertest4.avi	0	880	547	72	111				0	Content		-72	-111	24829886	3627114914
24847	09:24:12.103	00:00:24.846	1491	-1024	-768	-1	-1	-1	-1	4	-1024	-768	-1	-1	-1	-1	4		0	0						Untertest4.avi	0	880	547	72	111				0	Content		-72	-111	24846508	3627131536
24863	09:24:12.119	00:00:24.863	1492	-1024	-768	-1	-1	-1	-1	4	-1024	-768	-1	-1	-1	-1	4		0	0						Untertest4.avi	0	880	547	72	111				0	Content		-72	-111	24863255	3627148283
24880	09:24:12.136	00:00:24.879	1493	-1024	-768	-1	-1	-1	-1	4	-1024	-768	-1	-1	-1	-1	4		0	0						Untertest4.avi	0	880	547	72	111				0	Content		-72	-111	24879877	3627164905
24896	09:24:12.152	00:00:24.896	1494	-1024	-768	-1	-1	-1	-1	4	-1024	-768	-1	-1	-1	-1	4		0	0						Untertest4.avi	0	880	547	72	111				0	Content		-72	-111	24896498	3627181526
24913	09:24:12.169	00:00:24.913	1495	-1024	-768	-1	-1	-1	-1	4	-1024	-768	-1	-1	-1	-1	4		0	0						Untertest4.avi	0	880	547	72	111				0	Content		-72	-111	24913133	3627198161
24930	09:24:12.186	00:00:24.930	1496	-1024	-768	-1	-1	-1	-1	4	-1024	-768	-1	-1	-1	-1	4		0	0						Untertest4.avi	0	880	547	72	111				0	Content		-72	-111	24930189	3627215217
24948	09:24:12.204	00:00:24.947	1497	-1024	-768	-1	-1	-1	-1	4	-1024	-768	-1	-1	-1	-1	4		0	0						Untertest4.avi	0	880	547	72	111				0	Content		-72	-111	24947562	3627232590
24965	09:24:12.221	00:00:24.964	1498	-1024	-768	-1	-1	-1	-1	4	-1024	-768	-1	-1	-1	-1	4		0	0						Untertest4.avi	0	880	547	72	111				0	Content		-72	-111	24964934	3627249962
24980	09:24:12.236	00:00:24.979	1499	-1024	-768	-1	-1	-1	-1	4	-1024	-768	-1	-1	-1	-1	4		0	0						Untertest4.avi	0	880	547	72	111				0	Content		-72	-111	24979735	3627264763
24996	09:24:12.252	00:00:24.996	1500	-1024	-768	-1	-1	-1	-1	4	-1024	-768	-1	-1	-1	-1	4		0	0						Untertest4.avi	0	880	547	72	111				0	Content		-72	-111	24996359	3627281387
25013	09:24:12.269	00:00:25.013	1501	-1024	-768	-1	-1	-1	-1	4	-1024	-768	-1	-1	-1	-1	4		0	0						Untertest4.avi	0	880	547	72	111				0	Content		-72	-111	25013118	3627298146
25030	09:24:12.286	00:00:25.029	1502	-1024	-768	-1	-1	-1	-1	4	-1024	-768	-1	-1	-1	-1	4		0	0						Untertest4.avi	0	880	547	72	111				0	Content		-72	-111	25029727	3627314755
25046	09:24:12.302	00:00:25.046	1503	-1024	-768	-1	-1	-1	-1	4	-1024	-768	-1	-1	-1	-1	4		0	0						Untertest4.avi	0	880	547	72	111				0	Content		-72	-111	25046350	3627331378
25063	09:24:12.319	00:00:25.062	1504	-1024	-768	-1	-1	-1	-1	4	-1024	-768	-1	-1	-1	-1	4		0	0						Untertest4.avi	0	880	547	72	111				0	Content		-72	-111	25062974	3627348002
25080	09:24:12.336	00:00:25.080	1505	-1024	-768	-1	-1	-1	-1	4	-1024	-768	-1	-1	-1	-1	4		0	0						Untertest4.avi	0	880	547	72	111				0	Content		-72	-111	25080165	3627365193
25098	09:24:12.354	00:00:25.097	1506	-1024	-768	-1	-1	-1	-1	4	-1024	-768	-1	-1	-1	-1	4		0	0						Untertest4.avi	0	880	547	72	111				0	Content		-72	-111	25097536	3627382564
25115	09:24:12.371	00:00:25.114	1507	-1024	-768	-1	-1	-1	-1	4	-1024	-768	-1	-1	-1	-1	4		0	0						Untertest4.avi	0	880	547	72	111				0	Content		-72	-111	25114783	3627399811
25130	09:24:12.386	00:00:25.129	1508	-1024	-768	-1	-1	-1	-1	4	-1024	-768	-1	-1	-1	-1	4		0	0						Untertest4.avi	0	880	547	72	111				0	Content		-72	-111	25129585	3627414613
25146	09:24:12.402	00:00:25.146	1509	-1024	-768	-1	-1	-1	-1	4	-1024	-768	-1	-1	-1	-1	4		0	0						Untertest4.avi	0	880	547	72	111				0	Content		-72	-111	25146335	3627431363
25163	09:24:12.419	00:00:25.162	1510	-1024	-768	-1	-1	-1	-1	4	-1024	-768	-1	-1	-1	-1	4		0	0						Untertest4.avi	0	880	547	72	111				0	Content		-72	-111	25162956	3627447984
25180	09:24:12.436	00:00:25.179	1511	-1024	-768	-1	-1	-1	-1	4	-1024	-768	-1	-1	-1	-1	4		0	0						Untertest4.avi	0	880	547	72	111				0	Content		-72	-111	25179577	3627464605
25196	09:24:12.452	00:00:25.196	1512	-1024	-768	-1	-1	-1	-1	4	-1024	-768	-1	-1	-1	-1	4		0	0						Untertest4.avi	0	880	547	72	111				0	Content		-72	-111	25196198	3627481226
25213	09:24:12.469	00:00:25.212	1513	-1024	-768	-1	-1	-1	-1	4	-1024	-768	-1	-1	-1	-1	4		0	0						Untertest4.avi	0	880	547	72	111				0	Content		-72	-111	25212822	3627497850
25230	09:24:12.486	00:00:25.230	1514	-1024	-768	-1	-1	-1	-1	4	-1024	-768	-1	-1	-1	-1	4		0	0						Untertest4.avi	0	880	547	72	111				0	Content		-72	-111	25230016	3627515044
25247	09:24:12.503	00:00:25.247	1515	-1024	-768	-1	-1	-1	-1	4	-1024	-768	-1	-1	-1	-1	4		0	0						Untertest4.avi	0	880	547	72	111				0	Content		-72	-111	25247387	3627532415
25265	09:24:12.521	00:00:25.264	1516	-1024	-768	-1	-1	-1	-1	4	-1024	-768	-1	-1	-1	-1	4		0	0						Untertest4.avi	0	880	547	72	111				0	Content		-72	-111	25264635	3627549663
25280	09:24:12.536	00:00:25.279	1517	-1024	-768	-1	-1	-1	-1	4	-1024	-768	-1	-1	-1	-1	4		0	0						Untertest4.avi	0	880	547	72	111				0	Content		-72	-111	25279562	3627564590
25296	09:24:12.552	00:00:25.296	1518	-1024	-768	-1	-1	-1	-1	4	-1024	-768	-1	-1	-1	-1	4		0	0						Untertest4.avi	0	880	547	72	111				0	Content		-72	-111	25296182	3627581210
25313	09:24:12.569	00:00:25.312	1519	-1024	-768	-1	-1	-1	-1	4	-1024	-768	-1	-1	-1	-1	4		0	0						Untertest4.avi	0	880	547	72	111				0	Content		-72	-111	25312930	3627597958
25330	09:24:12.586	00:00:25.329	1520	-1024	-768	-1	-1	-1	-1	4	-1024	-768	-1	-1	-1	-1	4		0	0						Untertest4.avi	0	880	547	72	111				0	Content		-72	-111	25329553	3627614581
25346	09:24:12.602	00:00:25.346	1521	-1024	-768	-1	-1	-1	-1	4	-1024	-768	-1	-1	-1	-1	4		0	0						Untertest4.avi	0	880	547	72	111				0	Content		-72	-111	25346174	3627631202
25363	09:24:12.619	00:00:25.362	1522	-1024	-768	-1	-1	-1	-1	4	-1024	-768	-1	-1	-1	-1	4		0	0						Untertest4.avi	0	880	547	72	111				0	Content		-72	-111	25362797	3627647825
25380	09:24:12.636	00:00:25.379	1523	-1024	-768	-1	-1	-1	-1	4	-1024	-768	-1	-1	-1	-1	4		0	0						Untertest4.avi	0	880	547	72	111				0	Content		-72	-111	25379867	3627664895
25397	09:24:12.653	00:00:25.397	1524	-1024	-768	-1	-1	-1	-1	4	-1024	-768	-1	-1	-1	-1	4		0	0						Untertest4.avi	0	880	547	72	111				0	Content		-72	-111	25397240	3627682268
25414	09:24:12.670	00:00:25.414	1525	-1024	-768	-1	-1	-1	-1	4	-1024	-768	-1	-1	-1	-1	4		0	0						Untertest4.avi	0	880	547	72	111				0	Content		-72	-111	25414486	3627699514
25429	09:24:12.685	00:00:25.429	1526	-1024	-768	-1	-1	-1	-1	4	-1024	-768	-1	-1	-1	-1	4		0	0						Untertest4.avi	0	880	547	72	111				0	Content		-72	-111	25429412	3627714440
25446	09:24:12.702	00:00:25.446	1527	-1024	-768	-1	-1	-1	-1	4	-1024	-768	-1	-1	-1	-1	4		0	0						Untertest4.avi	0	880	547	72	111				0	Content		-72	-111	25446039	3627731067
25463	09:24:12.719	00:00:25.462	1528	-1024	-768	-1	-1	-1	-1	4	-1024	-768	-1	-1	-1	-1	4		0	0						Untertest4.avi	0	880	547	72	111				0	Content		-72	-111	25462781	3627747809
25479	09:24:12.735	00:00:25.479	1529	-1024	-768	-1	-1	-1	-1	4	-1024	-768	-1	-1	-1	-1	4		0	0						Untertest4.avi	0	880	547	72	111				0	Content		-72	-111	25479404	3627764432
25496	09:24:12.752	00:00:25.496	1530	-1024	-768	-1	-1	-1	-1	4	-1024	-768	-1	-1	-1	-1	4		0	0						Untertest4.avi	0	880	547	72	111				0	Content		-72	-111	25496028	3627781056
25513	09:24:12.769	00:00:25.512	1531	-1024	-768	-1	-1	-1	-1	4	-1024	-768	-1	-1	-1	-1	4		0	0						Untertest4.avi	0	880	547	72	111				0	Content		-72	-111	25512650	3627797678
25530	09:24:12.786	00:00:25.529	1532	-1024	-768	-1	-1	-1	-1	4	-1024	-768	-1	-1	-1	-1	4		0	0						Untertest4.avi	0	880	547	72	111				0	Content		-72	-111	25529842	3627814870
25547	09:24:12.803	00:00:25.547	1533	-1024	-768	-1	-1	-1	-1	4	-1024	-768	-1	-1	-1	-1	4		0	0						Untertest4.avi	0	880	547	72	111				0	Content		-72	-111	25547214	3627832242
25564	09:24:12.820	00:00:25.564	1534	-1024	-768	-1	-1	-1	-1	4	-1024	-768	-1	-1	-1	-1	4		0	0						Untertest4.avi	0	880	547	72	111				0	Content		-72	-111	25564463	3627849491
25579	09:24:12.835	00:00:25.579	1535	-1024	-768	-1	-1	-1	-1	4	-1024	-768	-1	-1	-1	-1	4		0	0						Untertest4.avi	0	880	547	72	111				0	Content		-72	-111	25579267	3627864295
25596	09:24:12.852	00:00:25.596	1536	-1024	-768	-1	-1	-1	-1	4	-1024	-768	-1	-1	-1	-1	4		0	0						Untertest4.avi	0	880	547	72	111				0	Content		-72	-111	25596015	3627881043
25613	09:24:12.869	00:00:25.612	1537	-1024	-768	-1	-1	-1	-1	4	-1024	-768	-1	-1	-1	-1	4		0	0						Untertest4.avi	0	880	547	72	111				0	Content		-72	-111	25612635	3627897663
25629	09:24:12.885	00:00:25.629	1538	-1024	-768	-1	-1	-1	-1	4	-1024	-768	-1	-1	-1	-1	4		0	0						Untertest4.avi	0	880	547	72	111				0	Content		-72	-111	25629254	3627914282
25646	09:24:12.902	00:00:25.645	1539	-1024	-768	-1	-1	-1	-1	4	-1024	-768	-1	-1	-1	-1	4		0	0						Untertest4.avi	0	880	547	72	111				0	Content		-72	-111	25645876	3627930904
25662	09:24:12.918	00:00:25.662	1540	-1024	-768	-1	-1	-1	-1	4	-1024	-768	-1	-1	-1	-1	4		0	0						Untertest4.avi	0	880	547	72	111				0	Content		-72	-111	25662500	3627947528
25680	09:24:12.936	00:00:25.679	1541	-1024	-768	-1	-1	-1	-1	4	-1024	-768	-1	-1	-1	-1	4		0	0						Untertest4.avi	0	880	547	72	111				0	Content		-72	-111	25679693	3627964721
25697	09:24:12.953	00:00:25.697	1542	-1024	-768	-1	-1	-1	-1	4	-1024	-768	-1	-1	-1	-1	4		0	0						Untertest4.avi	0	880	547	72	111				0	Content		-72	-111	25697067	3627982095
25714	09:24:12.970	00:00:25.714	1543	-1024	-768	-1	-1	-1	-1	4	-1024	-768	-1	-1	-1	-1	4		0	0						Untertest4.avi	0	880	547	72	111				0	Content		-72	-111	25714314	3627999342
25729	09:24:12.985	00:00:25.729	1544	-1024	-768	-1	-1	-1	-1	4	-1024	-768	-1	-1	-1	-1	4		0	0						Untertest4.avi	0	880	547	72	111				0	Content		-72	-111	25729117	3628014145
25746	09:24:13.002	00:00:25.745	1545	-1024	-768	-1	-1	-1	-1	4	-1024	-768	-1	-1	-1	-1	4		0	0						Untertest4.avi	0	880	547	72	111				0	Content		-72	-111	25745866	3628030894
25762	09:24:13.018	00:00:25.762	1546	-1024	-768	-1	-1	-1	-1	4	-1024	-768	-1	-1	-1	-1	4		0	0						Untertest4.avi	0	880	547	72	111				0	Content		-72	-111	25762488	3628047516
25779	09:24:13.035	00:00:25.779	1547	-1024	-768	-1	-1	-1	-1	4	-1024	-768	-1	-1	-1	-1	4		0	0						Untertest4.avi	0	880	547	72	111				0	Content		-72	-111	25779109	3628064137
25796	09:24:13.052	00:00:25.795	1548	-1024	-768	-1	-1	-1	-1	4	-1024	-768	-1	-1	-1	-1	4		0	0						Untertest4.avi	0	880	547	72	111				0	Content		-72	-111	25795733	3628080761
25812	09:24:13.068	00:00:25.812	1549	-1024	-768	-1	-1	-1	-1	4	-1024	-768	-1	-1	-1	-1	4		0	0						Untertest4.avi	0	880	547	72	111				0	Content		-72	-111	25812481	3628097509
25830	09:24:13.086	00:00:25.829	1550	-1024	-768	-1	-1	-1	-1	4	-1024	-768	-1	-1	-1	-1	4		0	0						Untertest4.avi	0	880	547	72	111				0	Content		-72	-111	25829547	3628114575
25847	09:24:13.103	00:00:25.846	1551	-1024	-768	-1	-1	-1	-1	4	-1024	-768	-1	-1	-1	-1	4		0	0						Untertest4.avi	0	880	547	72	111				0	Content		-72	-111	25846935	3628131963
25864	09:24:13.120	00:00:25.864	1552	-1024	-768	-1	-1	-1	-1	4	-1024	-768	-1	-1	-1	-1	4		0	0						Untertest4.avi	0	880	547	72	111				0	Content		-72	-111	25864292	3628149320
25879	09:24:13.135	00:00:25.879	1553	-1024	-768	-1	-1	-1	-1	4	-1024	-768	-1	-1	-1	-1	4		0	0						Untertest4.avi	0	880	547	72	111				0	Content		-72	-111	25879093	3628164121
25896	09:24:13.152	00:00:25.895	1554	-1024	-768	-1	-1	-1	-1	4	-1024	-768	-1	-1	-1	-1	4		0	0						Untertest4.avi	0	880	547	72	111				0	Content		-72	-111	25895717	3628180745
25912	09:24:13.168	00:00:25.912	1555	-1024	-768	-1	-1	-1	-1	4	-1024	-768	-1	-1	-1	-1	4		0	0						Untertest4.avi	0	880	547	72	111				0	Content		-72	-111	25912466	3628197494
25929	09:24:13.185	00:00:25.929	1556	-1024	-768	-1	-1	-1	-1	4	-1024	-768	-1	-1	-1	-1	4		0	0						Untertest4.avi	0	880	547	72	111				0	Content		-72	-111	25929087	3628214115
25946	09:24:13.202	00:00:25.945	1557	-1024	-768	-1	-1	-1	-1	4	-1024	-768	-1	-1	-1	-1	4		0	0						Untertest4.avi	0	880	547	72	111				0	Content		-72	-111	25945709	3628230737
25962	09:24:13.218	00:00:25.962	1558	-1024	-768	-1	-1	-1	-1	4	-1024	-768	-1	-1	-1	-1	4		0	0						Untertest4.avi	0	880	547	72	111				0	Content		-72	-111	25962334	3628247362
25980	09:24:13.236	00:00:25.979	1559	-1024	-768	-1	-1	-1	-1	4	-1024	-768	-1	-1	-1	-1	4		0	0						Untertest4.avi	0	880	547	72	111				0	Content		-72	-111	25979531	3628264559
25997	09:24:13.253	00:00:25.996	1560	-1024	-768	-1	-1	-1	-1	4	-1024	-768	-1	-1	-1	-1	4		0	0						Untertest4.avi	0	880	547	72	111				0	Content		-72	-111	25996778	3628281806
26014	09:24:13.270	00:00:26.014	1561	-1024	-768	-1	-1	-1	-1	4	-1024	-768	-1	-1	-1	-1	4		0	0						Untertest4.avi	0	880	547	72	111				0	Content		-72	-111	26014150	3628299178
26029	09:24:13.285	00:00:26.028	1562	-1024	-768	-1	-1	-1	-1	4	-1024	-768	-1	-1	-1	-1	4		0	0						Untertest4.avi	0	880	547	72	111				0	Content		-72	-111	26028948	3628313976
26046	09:24:13.302	00:00:26.045	1563	-1024	-768	-1	-1	-1	-1	4	-1024	-768	-1	-1	-1	-1	4		0	0						Untertest4.avi	0	880	547	72	111				0	Content		-72	-111	26045698	3628330726
26062	09:24:13.318	00:00:26.062	1564	-1024	-768	-1	-1	-1	-1	4	-1024	-768	-1	-1	-1	-1	4		0	0						Untertest4.avi	0	880	547	72	111				0	Content		-72	-111	26062320	3628347348
26079	09:24:13.335	00:00:26.078	1565	-1024	-768	-1	-1	-1	-1	4	-1024	-768	-1	-1	-1	-1	4		0	0						Untertest4.avi	0	880	547	72	111				0	Content		-72	-111	26078945	3628363973
26096	09:24:13.352	00:00:26.095	1566	-1024	-768	-1	-1	-1	-1	4	-1024	-768	-1	-1	-1	-1	4		0	0						Untertest4.avi	0	880	547	72	111				0	Content		-72	-111	26095569	3628380597
26112	09:24:13.368	00:00:26.112	1567	-1024	-768	-1	-1	-1	-1	4	-1024	-768	-1	-1	-1	-1	4		0	0						Untertest4.avi	0	880	547	72	111				0	Content		-72	-111	26112190	3628397218
26129	09:24:13.385	00:00:26.129	1568	-1024	-768	-1	-1	-1	-1	4	-1024	-768	-1	-1	-1	-1	4		0	0						Untertest4.avi	0	880	547	72	111				0	Content		-72	-111	26129358	3628414386
26146	09:24:13.402	00:00:26.146	1569	-1024	-768	-1	-1	-1	-1	4	-1024	-768	-1	-1	-1	-1	4		0	0						Untertest4.avi	0	880	547	72	111				0	Content		-72	-111	26146483	3628431511
26163	09:24:13.419	00:00:26.163	1570	-1024	-768	-1	-1	-1	-1	4	-1024	-768	-1	-1	-1	-1	4		0	0						Untertest4.avi	0	880	547	72	111				0	Content		-72	-111	26163150	3628448178
26180	09:24:13.436	00:00:26.179	1571	-1024	-768	-1	-1	-1	-1	4	-1024	-768	-1	-1	-1	-1	4		0	0						Untertest4.avi	0	880	547	72	111				0	Content		-72	-111	26179817	3628464845
26196	09:24:13.452	00:00:26.196	1572	-1024	-768	-1	-1	-1	-1	4	-1024	-768	-1	-1	-1	-1	4		0	0						Untertest4.avi	0	880	547	72	111				0	Content		-72	-111	26196232	3628481260
26213	09:24:13.469	00:00:26.212	1573	-1024	-768	-1	-1	-1	-1	4	-1024	-768	-1	-1	-1	-1	4		0	0						Untertest4.avi	0	880	547	72	111				0	Content		-72	-111	26212899	3628497927
26230	09:24:13.486	00:00:26.229	1574	-1024	-768	-1	-1	-1	-1	4	-1024	-768	-1	-1	-1	-1	4		0	0						Untertest4.avi	0	880	547	72	111				0	Content		-72	-111	26229566	3628514594
26246	09:24:13.502	00:00:26.246	1575	-1024	-768	-1	-1	-1	-1	4	-1024	-768	-1	-1	-1	-1	4		0	0						Untertest4.avi	0	880	547	72	111				0	Content		-72	-111	26246233	3628531261
26262	09:24:13.518	00:00:26.262	1576	-1024	-768	-1	-1	-1	-1	4	-1024	-768	-1	-1	-1	-1	4		0	0						Untertest4.avi	0	880	547	72	111				0	Content		-72	-111	26262478	3628547506
26279	09:24:13.535	00:00:26.279	1577	-1024	-768	-1	-1	-1	-1	4	-1024	-768	-1	-1	-1	-1	4		0	0						Untertest4.avi	0	880	547	72	111				0	Content		-72	-111	26279145	3628564173
26296	09:24:13.552	00:00:26.295	1578	-1024	-768	-1	-1	-1	-1	4	-1024	-768	-1	-1	-1	-1	4		0	0						Untertest4.avi	0	880	547	72	111				0	Content		-72	-111	26295671	3628580699
26312	09:24:13.568	00:00:26.312	1579	-1024	-768	-1	-1	-1	-1	4	-1024	-768	-1	-1	-1	-1	4		0	0						Untertest4.avi	0	880	547	72	111				0	Content		-72	-111	26312338	3628597366
26329	09:24:13.585	00:00:26.329	1580	-1024	-768	-1	-1	-1	-1	4	-1024	-768	-1	-1	-1	-1	4		0	0						Untertest4.avi	0	880	547	72	111				0	Content		-72	-111	26329004	3628614032
26346	09:24:13.602	00:00:26.345	1581	-1024	-768	-1	-1	-1	-1	4	-1024	-768	-1	-1	-1	-1	4		0	0						Untertest4.avi	0	880	547	72	111				0	Content		-72	-111	26345512	3628630540
26362	09:24:13.618	00:00:26.362	1582	-1024	-768	-1	-1	-1	-1	4	-1024	-768	-1	-1	-1	-1	4		0	0						Untertest4.avi	0	880	547	72	111				0	Content		-72	-111	26362179	3628647207
26379	09:24:13.635	00:00:26.378	1583	-1024	-768	-1	-1	-1	-1	4	-1024	-768	-1	-1	-1	-1	4		0	0						Untertest4.avi	0	880	547	72	111				0	Content		-72	-111	26378768	3628663796
26395	09:24:13.651	00:00:26.395	1584	-1024	-768	-1	-1	-1	-1	4	-1024	-768	-1	-1	-1	-1	4		0	0						Untertest4.avi	0	880	547	72	111				0	Content		-72	-111	26395344	3628680372
26412	09:24:13.668	00:00:26.412	1585	-1024	-768	-1	-1	-1	-1	4	-1024	-768	-1	-1	-1	-1	4		0	0						Untertest4.avi	0	880	547	72	111				0	Content		-72	-111	26412174	3628697202
26429	09:24:13.685	00:00:26.428	1586	-1024	-768	-1	-1	-1	-1	4	-1024	-768	-1	-1	-1	-1	4		0	0						Untertest4.avi	0	880	547	72	111				0	Content		-72	-111	26428841	3628713869
26446	09:24:13.702	00:00:26.445	1587	-1024	-768	-1	-1	-1	-1	4	-1024	-768	-1	-1	-1	-1	4		0	0						Untertest4.avi	0	880	547	72	111				0	Content		-72	-111	26445508	3628730536
26462	09:24:13.718	00:00:26.462	1588	-1024	-768	-1	-1	-1	-1	4	-1024	-768	-1	-1	-1	-1	4		0	0						Untertest4.avi	0	880	547	72	111				0	Content		-72	-111	26462490	3628747518
26479	09:24:13.735	00:00:26.479	1589	-1024	-768	-1	-1	-1	-1	4	-1024	-768	-1	-1	-1	-1	4		0	0						Untertest4.avi	0	880	547	72	111				0	Content		-72	-111	26479157	3628764185
26496	09:24:13.752	00:00:26.495	1590	-1024	-768	-1	-1	-1	-1	4	-1024	-768	-1	-1	-1	-1	4		0	0						Untertest4.avi	0	880	547	72	111				0	Content		-72	-111	26495824	3628780852
26513	09:24:13.769	00:00:26.512	1591	-1024	-768	-1	-1	-1	-1	4	-1024	-768	-1	-1	-1	-1	4		0	0						Untertest4.avi	0	880	547	72	111				0	Content		-72	-111	26512908	3628797936
26530	09:24:13.786	00:00:26.529	1592	-1024	-768	-1	-1	-1	-1	4	-1024	-768	-1	-1	-1	-1	4		0	0						Untertest4.avi	0	880	547	72	111				0	Content		-72	-111	26529575	3628814603
26546	09:24:13.802	00:00:26.546	1593	-1024	-768	-1	-1	-1	-1	4	-1024	-768	-1	-1	-1	-1	4		0	0						Untertest4.avi	0	880	547	72	111				0	Content		-72	-111	26546241	3628831269
26562	09:24:13.818	00:00:26.562	1594	-1024	-768	-1	-1	-1	-1	4	-1024	-768	-1	-1	-1	-1	4		0	0						Untertest4.avi	0	880	547	72	111				0	Content		-72	-111	26562406	3628847434
26579	09:24:13.835	00:00:26.579	1595	-1024	-768	-1	-1	-1	-1	4	-1024	-768	-1	-1	-1	-1	4		0	0						Untertest4.avi	0	880	547	72	111				0	Content		-72	-111	26579073	3628864101
26596	09:24:13.852	00:00:26.595	1596	-1024	-768	-1	-1	-1	-1	4	-1024	-768	-1	-1	-1	-1	4		0	0						Untertest4.avi	0	880	547	72	111				0	Content		-72	-111	26595572	3628880600
26612	09:24:13.868	00:00:26.612	1597	-1024	-768	-1	-1	-1	-1	4	-1024	-768	-1	-1	-1	-1	4		0	0						Untertest4.avi	0	880	547	72	111				0	Content		-72	-111	26612239	3628897267
26629	09:24:13.885	00:00:26.628	1598	-1024	-768	-1	-1	-1	-1	4	-1024	-768	-1	-1	-1	-1	4		0	0						Untertest4.avi	0	880	547	72	111				0	Content		-72	-111	26628906	3628913934
26645	09:24:13.901	00:00:26.645	1599	-1024	-768	-1	-1	-1	-1	4	-1024	-768	-1	-1	-1	-1	4		0	0						Untertest4.avi	0	880	547	72	111				0	Content		-72	-111	26645361	3628930389
26662	09:24:13.918	00:00:26.662	1600	-1024	-768	-1	-1	-1	-1	4	-1024	-768	-1	-1	-1	-1	4		0	0						Untertest4.avi	0	880	547	72	111				0	Content		-72	-111	26662028	3628947056
26678	09:24:13.934	00:00:26.678	1601	-1024	-768	-1	-1	-1	-1	4	-1024	-768	-1	-1	-1	-1	4		0	0						Untertest4.avi	0	880	547	72	111				0	Content		-72	-111	26678436	3628963464
26695	09:24:13.951	00:00:26.695	1602	-1024	-768	-1	-1	-1	-1	4	-1024	-768	-1	-1	-1	-1	4		0	0						Untertest4.avi	0	880	547	72	111				0	Content		-72	-111	26695108	3628980136
26712	09:24:13.968	00:00:26.711	1603	-1024	-768	-1	-1	-1	-1	4	-1024	-768	-1	-1	-1	-1	4		0	0						Untertest4.avi	0	880	547	72	111				0	Content		-72	-111	26711775	3628996803
26728	09:24:13.984	00:00:26.728	1604	-1024	-768	-1	-1	-1	-1	4	-1024	-768	-1	-1	-1	-1	4		0	0						Untertest4.avi	0	880	547	72	111				0	Content		-72	-111	26728442	3629013470
26745	09:24:14.001	00:00:26.745	1605	-1024	-768	-1	-1	-1	-1	4	-1024	-768	-1	-1	-1	-1	4		0	0						Untertest4.avi	0	880	547	72	111				0	Content		-72	-111	26745104	3629030132
26762	09:24:14.018	00:00:26.761	1606	-1024	-768	-1	-1	-1	-1	4	-1024	-768	-1	-1	-1	-1	4		0	0						Untertest4.avi	0	880	547	72	111				0	Content		-72	-111	26761771	3629046799
26778	09:24:14.034	00:00:26.778	1607	-1024	-768	-1	-1	-1	-1	4	-1024	-768	-1	-1	-1	-1	4		0	0						Untertest4.avi	0	880	547	72	111				0	Content		-72	-111	26778438	3629063466
26795	09:24:14.051	00:00:26.795	1608	-1024	-768	-1	-1	-1	-1	4	-1024	-768	-1	-1	-1	-1	4		0	0						Untertest4.avi	0	880	547	72	111				0	Content		-72	-111	26795267	3629080295
26812	09:24:14.068	00:00:26.811	1609	-1024	-768	-1	-1	-1	-1	4	-1024	-768	-1	-1	-1	-1	4		0	0						Untertest4.avi	0	880	547	72	111				0	Content		-72	-111	26811934	3629096962
26829	09:24:14.085	00:00:26.828	1610	-1024	-768	-1	-1	-1	-1	4	-1024	-768	-1	-1	-1	-1	4		0	0						Untertest4.avi	0	880	547	72	111				0	Content		-72	-111	26828601	3629113629
26846	09:24:14.102	00:00:26.845	1611	-1024	-768	-1	-1	-1	-1	4	-1024	-768	-1	-1	-1	-1	4		0	0						Untertest4.avi	0	880	547	72	111				0	Content		-72	-111	26845585	3629130613
26862	09:24:14.118	00:00:26.862	1612	-1024	-768	-1	-1	-1	-1	4	-1024	-768	-1	-1	-1	-1	4		0	0						Untertest4.avi	0	880	547	72	111				0	Content		-72	-111	26862252	3629147280
26879	09:24:14.135	00:00:26.878	1613	-1024	-768	-1	-1	-1	-1	4	-1024	-768	-1	-1	-1	-1	4		0	0						Untertest4.avi	0	880	547	72	111				0	Content		-72	-111	26878919	3629163947
26896	09:24:14.152	00:00:26.896	1614	-1024	-768	-1	-1	-1	-1	4	-1024	-768	-1	-1	-1	-1	4		0	0						Untertest4.avi	0	880	547	72	111				0	Content		-72	-111	26896002	3629181030
26913	09:24:14.169	00:00:26.912	1615	-1024	-768	-1	-1	-1	-1	4	-1024	-768	-1	-1	-1	-1	4		0	0						Untertest4.avi	0	880	547	72	111				0	Content		-72	-111	26912669	3629197697
26929	09:24:14.185	00:00:26.929	1616	-1024	-768	-1	-1	-1	-1	4	-1024	-768	-1	-1	-1	-1	4		0	0						Untertest4.avi	0	880	547	72	111				0	Content		-72	-111	26929336	3629214364
26946	09:24:14.202	00:00:26.945	1617	-1024	-768	-1	-1	-1	-1	4	-1024	-768	-1	-1	-1	-1	4		0	0						Untertest4.avi	0	880	547	72	111				0	Content		-72	-111	26945659	3629230687
26962	09:24:14.218	00:00:26.962	1618	-1024	-768	-1	-1	-1	-1	4	-1024	-768	-1	-1	-1	-1	4		0	0						Untertest4.avi	0	880	547	72	111				0	Content		-72	-111	26962325	3629247353
26979	09:24:14.235	00:00:26.978	1619	-1024	-768	-1	-1	-1	-1	4	-1024	-768	-1	-1	-1	-1	4		0	0						Untertest4.avi	0	880	547	72	111				0	Content		-72	-111	26978992	3629264020
26995	09:24:14.251	00:00:26.994	1620	-1024	-768	-1	-1	-1	-1	4	-1024	-768	-1	-1	-1	-1	4		0	0						Untertest4.avi	0	880	547	72	111				0	Content		-72	-111	26994915	3629279943
27012	09:24:14.268	00:00:27.011	1621	-1024	-768	-1	-1	-1	-1	4	-1024	-768	-1	-1	-1	-1	4		0	0						Untertest4.avi	0	880	547	72	111				0	Content		-72	-111	27011535	3629296563
27028	09:24:14.284	00:00:27.028	1622	-1024	-768	-1	-1	-1	-1	4	-1024	-768	-1	-1	-1	-1	4		0	0						Untertest4.avi	0	880	547	72	111				0	Content		-72	-111	27028221	3629313249
27045	09:24:14.301	00:00:27.044	1623	-1024	-768	-1	-1	-1	-1	4	-1024	-768	-1	-1	-1	-1	4		0	0						Untertest4.avi	0	880	547	72	111				0	Content		-72	-111	27044888	3629329916
27062	09:24:14.318	00:00:27.061	1624	-1024	-768	-1	-1	-1	-1	4	-1024	-768	-1	-1	-1	-1	4		0	0						Untertest4.avi	0	880	547	72	111				0	Content		-72	-111	27061555	3629346583
27078	09:24:14.334	00:00:27.078	1625	-1024	-768	-1	-1	-1	-1	4	-1024	-768	-1	-1	-1	-1	4		0	0						Untertest4.avi	0	880	547	72	111				0	Content		-72	-111	27078335	3629363363
27095	09:24:14.351	00:00:27.094	1626	-1024	-768	-1	-1	-1	-1	4	-1024	-768	-1	-1	-1	-1	4		0	0						Untertest4.avi	0	880	547	72	111				0	Content		-72	-111	27094900	3629379928
27112	09:24:14.368	00:00:27.111	1627	-1024	-768	-1	-1	-1	-1	4	-1024	-768	-1	-1	-1	-1	4		0	0						Untertest4.avi	0	880	547	72	111				0	Content		-72	-111	27111546	3629396574
27129	09:24:14.385	00:00:27.128	1628	-1024	-768	-1	-1	-1	-1	4	-1024	-768	-1	-1	-1	-1	4		0	0						Untertest4.avi	0	880	547	72	111				0	Content		-72	-111	27128580	3629413608
27145	09:24:14.401	00:00:27.145	1629	-1024	-768	-1	-1	-1	-1	4	-1024	-768	-1	-1	-1	-1	4		0	0						Untertest4.avi	0	880	547	72	111				0	Content		-72	-111	27145247	3629430275
27162	09:24:14.418	00:00:27.161	1630	-1024	-768	-1	-1	-1	-1	4	-1024	-768	-1	-1	-1	-1	4		0	0						Untertest4.avi	0	880	547	72	111				0	Content		-72	-111	27161913	3629446941
27179	09:24:14.435	00:00:27.179	1631	-1024	-768	-1	-1	-1	-1	4	-1024	-768	-1	-1	-1	-1	4		0	0						Untertest4.avi	0	880	547	72	111				0	Content		-72	-111	27179074	3629464102
27196	09:24:14.452	00:00:27.195	1632	-1024	-768	-1	-1	-1	-1	4	-1024	-768	-1	-1	-1	-1	4		0	0						Untertest4.avi	0	880	547	72	111				0	Content		-72	-111	27195741	3629480769
27212	09:24:14.468	00:00:27.212	1633	-1024	-768	-1	-1	-1	-1	4	-1024	-768	-1	-1	-1	-1	4		0	0						Untertest4.avi	0	880	547	72	111				0	Content		-72	-111	27212408	3629497436
27229	09:24:14.485	00:00:27.228	1634	-1024	-768	-1	-1	-1	-1	4	-1024	-768	-1	-1	-1	-1	4		0	0						Untertest4.avi	0	880	547	72	111				0	Content		-72	-111	27228588	3629513616
27245	09:24:14.501	00:00:27.245	1635	-1024	-768	-1	-1	-1	-1	4	-1024	-768	-1	-1	-1	-1	4		0	0						Untertest4.avi	0	880	547	72	111				0	Content		-72	-111	27245255	3629530283
27262	09:24:14.518	00:00:27.261	1636	-1024	-768	-1	-1	-1	-1	4	-1024	-768	-1	-1	-1	-1	4		0	0						Untertest4.avi	0	880	547	72	111				0	Content		-72	-111	27261758	3629546786
27278	09:24:14.534	00:00:27.278	1637	-1024	-768	-1	-1	-1	-1	4	-1024	-768	-1	-1	-1	-1	4		0	0						Untertest4.avi	0	880	547	72	111				0	Content		-72	-111	27278425	3629563453
27295	09:24:14.551	00:00:27.295	1638	-1024	-768	-1	-1	-1	-1	4	-1024	-768	-1	-1	-1	-1	4		0	0						Untertest4.avi	0	880	547	72	111				0	Content		-72	-111	27295092	3629580120
27311	09:24:14.567	00:00:27.311	1639	-1024	-768	-1	-1	-1	-1	4	-1024	-768	-1	-1	-1	-1	4		0	0						Untertest4.avi	0	880	547	72	111				0	Content		-72	-111	27311382	3629596410
27328	09:24:14.584	00:00:27.328	1640	-1024	-768	-1	-1	-1	-1	4	-1024	-768	-1	-1	-1	-1	4		0	0						Untertest4.avi	0	880	547	72	111				0	Content		-72	-111	27328006	3629613034
27345	09:24:14.601	00:00:27.344	1641	-1024	-768	-1	-1	-1	-1	4	-1024	-768	-1	-1	-1	-1	4		0	0						Untertest4.avi	0	880	547	72	111				0	Content		-72	-111	27344672	3629629700
27361	09:24:14.617	00:00:27.361	1642	-1024	-768	-1	-1	-1	-1	4	-1024	-768	-1	-1	-1	-1	4		0	0						Untertest4.avi	0	880	547	72	111				0	Content		-72	-111	27361338	3629646366
27378	09:24:14.634	00:00:27.378	1643	-1024	-768	-1	-1	-1	-1	4	-1024	-768	-1	-1	-1	-1	4		0	0						Untertest4.avi	0	880	547	72	111				0	Content		-72	-111	27378005	3629663033
27395	09:24:14.651	00:00:27.394	1644	-1024	-768	-1	-1	-1	-1	4	-1024	-768	-1	-1	-1	-1	4		0	0						Untertest4.avi	0	880	547	72	111				0	Content		-72	-111	27394636	3629679664
27411	09:24:14.667	00:00:27.411	1645	-1024	-768	-1	-1	-1	-1	4	-1024	-768	-1	-1	-1	-1	4		0	0						Untertest4.avi	0	880	547	72	111				0	Content		-72	-111	27411303	3629696331
27428	09:24:14.684	00:00:27.428	1646	-1024	-768	-1	-1	-1	-1	4	-1024	-768	-1	-1	-1	-1	4		0	0						Untertest4.avi	0	880	547	72	111				0	Content		-72	-111	27428213	3629713241
27445	09:24:14.701	00:00:27.444	1647	-1024	-768	-1	-1	-1	-1	4	-1024	-768	-1	-1	-1	-1	4		0	0						Untertest4.avi	0	880	547	72	111				0	Content		-72	-111	27444880	3629729908
27462	09:24:14.718	00:00:27.461	1648	-1024	-768	-1	-1	-1	-1	4	-1024	-768	-1	-1	-1	-1	4		0	0						Untertest4.avi	0	880	547	72	111				0	Content		-72	-111	27461876	3629746904
27479	09:24:14.735	00:00:27.478	1649	-1024	-768	-1	-1	-1	-1	4	-1024	-768	-1	-1	-1	-1	4		0	0						Untertest4.avi	0	880	547	72	111				0	Content		-72	-111	27478543	3629763571
27495	09:24:14.751	00:00:27.495	1650	-1024	-768	-1	-1	-1	-1	4	-1024	-768	-1	-1	-1	-1	4		0	0						Untertest4.avi	0	880	547	72	111				0	Content		-72	-111	27495210	3629780238
27512	09:24:14.768	00:00:27.512	1651	-1024	-768	-1	-1	-1	-1	4	-1024	-768	-1	-1	-1	-1	4		0	0						Untertest4.avi	0	880	547	72	111				0	Content		-72	-111	27512474	3629797502
27529	09:24:14.785	00:00:27.529	1652	-1024	-768	-1	-1	-1	-1	4	-1024	-768	-1	-1	-1	-1	4		0	0						Untertest4.avi	0	880	547	72	111				0	Content		-72	-111	27529141	3629814169
27545	09:24:14.801	00:00:27.545	1653	-1024	-768	-1	-1	-1	-1	4	-1024	-768	-1	-1	-1	-1	4		0	0						Untertest4.avi	0	880	547	72	111				0	Content		-72	-111	27545381	3629830409
27562	09:24:14.818	00:00:27.562	1654	-1024	-768	-1	-1	-1	-1	4	-1024	-768	-1	-1	-1	-1	4		0	0						Untertest4.avi	0	880	547	72	111				0	Content		-72	-111	27562048	3629847076
27579	09:24:14.835	00:00:27.578	1655	-1024	-768	-1	-1	-1	-1	4	-1024	-768	-1	-1	-1	-1	4		0	0						Untertest4.avi	0	880	547	72	111				0	Content		-72	-111	27578714	3629863742
27594	09:24:14.850	00:00:27.594	1656	-1024	-768	-1	-1	-1	-1	4	-1024	-768	-1	-1	-1	-1	4		0	0						Untertest4.avi	0	880	547	72	111				0	Content		-72	-111	27594481	3629879509
27611	09:24:14.867	00:00:27.611	1657	-1024	-768	-1	-1	-1	-1	4	-1024	-768	-1	-1	-1	-1	4		0	0						Untertest4.avi	0	880	547	72	111				0	Content		-72	-111	27611227	3629896255
27628	09:24:14.884	00:00:27.627	1658	-1024	-768	-1	-1	-1	-1	4	-1024	-768	-1	-1	-1	-1	4		0	0						Untertest4.avi	0	880	547	72	111				0	Content		-72	-111	27627869	3629912897
27645	09:24:14.901	00:00:27.644	1659	-1024	-768	-1	-1	-1	-1	4	-1024	-768	-1	-1	-1	-1	4		0	0						Untertest4.avi	0	880	547	72	111				0	Content		-72	-111	27644536	3629929564
27661	09:24:14.917	00:00:27.661	1660	-1024	-768	-1	-1	-1	-1	4	-1024	-768	-1	-1	-1	-1	4		0	0						Untertest4.avi	0	880	547	72	111				0	Content		-72	-111	27661203	3629946231
27678	09:24:14.934	00:00:27.677	1661	-1024	-768	-1	-1	-1	-1	4	-1024	-768	-1	-1	-1	-1	4		0	0						Untertest4.avi	0	880	547	72	111				0	Content		-72	-111	27677899	3629962927
27694	09:24:14.950	00:00:27.694	1662	-1024	-768	-1	-1	-1	-1	4	-1024	-768	-1	-1	-1	-1	4		0	0						Untertest4.avi	0	880	547	72	111				0	Content		-72	-111	27694467	3629979495
27711	09:24:14.967	00:00:27.711	1663	-1024	-768	-1	-1	-1	-1	4	-1024	-768	-1	-1	-1	-1	4		0	0						Untertest4.avi	0	880	547	72	111				0	Content		-72	-111	27711095	3629996123
27728	09:24:14.984	00:00:27.728	1664	-1024	-768	-1	-1	-1	-1	4	-1024	-768	-1	-1	-1	-1	4		0	0						Untertest4.avi	0	880	547	72	111				0	Content		-72	-111	27728175	3630013203
27745	09:24:15.001	00:00:27.744	1665	-1024	-768	-1	-1	-1	-1	4	-1024	-768	-1	-1	-1	-1	4		0	0						Untertest4.avi	0	880	547	72	111				0	Content		-72	-111	27744842	3630029870
27762	09:24:15.018	00:00:27.761	1666	-1024	-768	-1	-1	-1	-1	4	-1024	-768	-1	-1	-1	-1	4		0	0						Untertest4.avi	0	880	547	72	111				0	Content		-72	-111	27761509	3630046537
27779	09:24:15.035	00:00:27.778	1667	-1024	-768	-1	-1	-1	-1	4	-1024	-768	-1	-1	-1	-1	4		0	0						Untertest4.avi	0	880	547	72	111				0	Content		-72	-111	27778664	3630063692
27795	09:24:15.051	00:00:27.795	1668	-1024	-768	-1	-1	-1	-1	4	-1024	-768	-1	-1	-1	-1	4		0	0						Untertest4.avi	0	880	547	72	111				0	Content		-72	-111	27795330	3630080358
27812	09:24:15.068	00:00:27.811	1669	-1024	-768	-1	-1	-1	-1	4	-1024	-768	-1	-1	-1	-1	4		0	0						Untertest4.avi	0	880	547	72	111				0	Content		-72	-111	27811997	3630097025
27828	09:24:15.084	00:00:27.828	1670	-1024	-768	-1	-1	-1	-1	4	-1024	-768	-1	-1	-1	-1	4		0	0						Untertest4.avi	0	880	547	72	111				0	Content		-72	-111	27828226	3630113254
27845	09:24:15.101	00:00:27.844	1671	-1024	-768	-1	-1	-1	-1	4	-1024	-768	-1	-1	-1	-1	4		0	0						Untertest4.avi	0	880	547	72	111				0	Content		-72	-111	27844893	3630129921
27861	09:24:15.117	00:00:27.861	1672	-1024	-768	-1	-1	-1	-1	4	-1024	-768	-1	-1	-1	-1	4		0	0						Untertest4.avi	0	880	547	72	111				0	Content		-72	-111	27861372	3630146400
27878	09:24:15.134	00:00:27.878	1673	-1024	-768	-1	-1	-1	-1	4	-1024	-768	-1	-1	-1	-1	4		0	0						Untertest4.avi	0	880	547	72	111				0	Content		-72	-111	27878039	3630163067
27895	09:24:15.151	00:00:27.894	1674	-1024	-768	-1	-1	-1	-1	4	-1024	-768	-1	-1	-1	-1	4		0	0						Untertest4.avi	0	880	547	72	111				0	Content		-72	-111	27894706	3630179734
27911	09:24:15.167	00:00:27.910	1675	-1024	-768	-1	-1	-1	-1	4	-1024	-768	-1	-1	-1	-1	4		0	0						Untertest4.avi	0	880	547	72	111				0	Content		-72	-111	27910950	3630195978
27928	09:24:15.184	00:00:27.927	1676	-1024	-768	-1	-1	-1	-1	4	-1024	-768	-1	-1	-1	-1	4		0	0						Untertest4.avi	0	880	547	72	111				0	Content		-72	-111	27927698	3630212726
27944	09:24:15.200	00:00:27.944	1677	-1024	-768	-1	-1	-1	-1	4	-1024	-768	-1	-1	-1	-1	4		0	0						Untertest4.avi	0	880	547	72	111				0	Content		-72	-111	27944322	3630229350
27961	09:24:15.217	00:00:27.960	1678	-1024	-768	-1	-1	-1	-1	4	-1024	-768	-1	-1	-1	-1	4		0	0						Untertest4.avi	0	880	547	72	111				0	Content		-72	-111	27960989	3630246017
27978	09:24:15.234	00:00:27.977	1679	-1024	-768	-1	-1	-1	-1	4	-1024	-768	-1	-1	-1	-1	4		0	0						Untertest4.avi	0	880	547	72	111				0	Content		-72	-111	27977656	3630262684
27994	09:24:15.250	00:00:27.994	1680	-1024	-768	-1	-1	-1	-1	4	-1024	-768	-1	-1	-1	-1	4		0	0						Untertest4.avi	0	880	547	72	111				0	Content		-72	-111	27994297	3630279325
28011	09:24:15.267	00:00:28.010	1681	-1024	-768	-1	-1	-1	-1	4	-1024	-768	-1	-1	-1	-1	4		0	0						Untertest4.avi	0	880	547	72	111				0	Content		-72	-111	28010964	3630295992
28028	09:24:15.284	00:00:28.027	1682	-1024	-768	-1	-1	-1	-1	4	-1024	-768	-1	-1	-1	-1	4		0	0						Untertest4.avi	0	880	547	72	111				0	Content		-72	-111	28027887	3630312915
28045	09:24:15.301	00:00:28.044	1683	-1024	-768	-1	-1	-1	-1	4	-1024	-768	-1	-1	-1	-1	4		0	0						Untertest4.avi	0	880	547	72	111				0	Content		-72	-111	28044554	3630329582
28062	09:24:15.318	00:00:28.061	1684	-1024	-768	-1	-1	-1	-1	4	-1024	-768	-1	-1	-1	-1	4		0	0						Untertest4.avi	0	880	547	72	111				0	Content		-72	-111	28061514	3630346542
28078	09:24:15.334	00:00:28.078	1685	-1024	-768	-1	-1	-1	-1	4	-1024	-768	-1	-1	-1	-1	4		0	0						Untertest4.avi	0	880	547	72	111				0	Content		-72	-111	28078181	3630363209
28095	09:24:15.351	00:00:28.094	1686	-1024	-768	-1	-1	-1	-1	4	-1024	-768	-1	-1	-1	-1	4		0	0						Untertest4.avi	0	880	547	72	111				0	Content		-72	-111	28094848	3630379876
28112	09:24:15.368	00:00:28.112	1687	-1024	-768	-1	-1	-1	-1	4	-1024	-768	-1	-1	-1	-1	4		0	0						Untertest4.avi	0	880	547	72	111				0	Content		-72	-111	28112076	3630397104
28129	09:24:15.385	00:00:28.128	1688	-1024	-768	-1	-1	-1	-1	4	-1024	-768	-1	-1	-1	-1	4		0	0						Untertest4.avi	0	880	547	72	111				0	Content		-72	-111	28128743	3630413771
28145	09:24:15.401	00:00:28.144	1689	-1024	-768	-1	-1	-1	-1	4	-1024	-768	-1	-1	-1	-1	4		0	0						Untertest4.avi	0	880	547	72	111				0	Content		-72	-111	28144971	3630429999
28162	09:24:15.418	00:00:28.161	1690	-1024	-768	-1	-1	-1	-1	4	-1024	-768	-1	-1	-1	-1	4		0	0						Untertest4.avi	0	880	547	72	111				0	Content		-72	-111	28161638	3630446666
28178	09:24:15.434	00:00:28.178	1691	-1024	-768	-1	-1	-1	-1	4	-1024	-768	-1	-1	-1	-1	4		0	0						Untertest4.avi	0	880	547	72	111				0	Content		-72	-111	28178305	3630463333
28194	09:24:15.450	00:00:28.194	1692	-1024	-768	-1	-1	-1	-1	4	-1024	-768	-1	-1	-1	-1	4		0	0						Untertest4.avi	0	880	547	72	111				0	Content		-72	-111	28194045	3630479073
28211	09:24:15.467	00:00:28.210	1693	-1024	-768	-1	-1	-1	-1	4	-1024	-768	-1	-1	-1	-1	4		0	0						Untertest4.avi	0	880	547	72	111				0	Content		-72	-111	28210796	3630495824
28227	09:24:15.483	00:00:28.227	1694	-1024	-768	-1	-1	-1	-1	4	-1024	-768	-1	-1	-1	-1	4		0	0						Untertest4.avi	0	880	547	72	111				0	Content		-72	-111	28227481	3630512509
28244	09:24:15.500	00:00:28.244	1695	-1024	-768	-1	-1	-1	-1	4	-1024	-768	-1	-1	-1	-1	4		0	0						Untertest4.avi	0	880	547	72	111				0	Content		-72	-111	28244148	3630529176
28261	09:24:15.517	00:00:28.260	1696	-1024	-768	-1	-1	-1	-1	4	-1024	-768	-1	-1	-1	-1	4		0	0						Untertest4.avi	0	880	547	72	111				0	Content		-72	-111	28260815	3630545843
28277	09:24:15.533	00:00:28.277	1697	-1024	-768	-1	-1	-1	-1	4	-1024	-768	-1	-1	-1	-1	4		0	0						Untertest4.avi	0	880	547	72	111				0	Content		-72	-111	28277473	3630562501
28294	09:24:15.550	00:00:28.294	1698	-1024	-768	-1	-1	-1	-1	4	-1024	-768	-1	-1	-1	-1	4		0	0						Untertest4.avi	0	880	547	72	111				0	Content		-72	-111	28294041	3630579069
28311	09:24:15.567	00:00:28.310	1699	-1024	-768	-1	-1	-1	-1	4	-1024	-768	-1	-1	-1	-1	4		0	0						Untertest4.avi	0	880	547	72	111				0	Content		-72	-111	28310685	3630595713
28328	09:24:15.584	00:00:28.327	1700	-1024	-768	-1	-1	-1	-1	4	-1024	-768	-1	-1	-1	-1	4		0	0						Untertest4.avi	0	880	547	72	111				0	Content		-72	-111	28327761	3630612789
28344	09:24:15.600	00:00:28.344	1701	-1024	-768	-1	-1	-1	-1	4	-1024	-768	-1	-1	-1	-1	4		0	0						Untertest4.avi	0	880	547	72	111				0	Content		-72	-111	28344428	3630629456
28361	09:24:15.617	00:00:28.361	1702	-1024	-768	-1	-1	-1	-1	4	-1024	-768	-1	-1	-1	-1	4		0	0						Untertest4.avi	0	880	547	72	111				0	Content		-72	-111	28361095	3630646123
28378	09:24:15.634	00:00:28.378	1703	-1024	-768	-1	-1	-1	-1	4	-1024	-768	-1	-1	-1	-1	4		0	0						Untertest4.avi	0	880	547	72	111				0	Content		-72	-111	28378242	3630663270
28395	09:24:15.651	00:00:28.394	1704	-1024	-768	-1	-1	-1	-1	4	-1024	-768	-1	-1	-1	-1	4		0	0						Untertest4.avi	0	880	547	72	111				0	Content		-72	-111	28394909	3630679937
28412	09:24:15.668	00:00:28.411	1705	-1024	-768	-1	-1	-1	-1	4	-1024	-768	-1	-1	-1	-1	4		0	0						Untertest4.avi	0	880	547	72	111				0	Content		-72	-111	28411575	3630696603
28428	09:24:15.684	00:00:28.427	1706	-1024	-768	-1	-1	-1	-1	4	-1024	-768	-1	-1	-1	-1	4		0	0						Untertest4.avi	0	880	547	72	111				0	Content		-72	-111	28427810	3630712838
28444	09:24:15.700	00:00:28.444	1707	-1024	-768	-1	-1	-1	-1	4	-1024	-768	-1	-1	-1	-1	4		0	0						Untertest4.avi	0	880	547	72	111				0	Content		-72	-111	28444477	3630729505
28461	09:24:15.717	00:00:28.460	1708	-1024	-768	-1	-1	-1	-1	4	-1024	-768	-1	-1	-1	-1	4		0	0						Untertest4.avi	0	880	547	72	111				0	Content		-72	-111	28460956	3630745984
28478	09:24:15.734	00:00:28.477	1709	-1024	-768	-1	-1	-1	-1	4	-1024	-768	-1	-1	-1	-1	4		0	0						Untertest4.avi	0	880	547	72	111				0	Content		-72	-111	28477623	3630762651
28494	09:24:15.750	00:00:28.494	1710	-1024	-768	-1	-1	-1	-1	4	-1024	-768	-1	-1	-1	-1	4		0	0						Untertest4.avi	0	880	547	72	111				0	Content		-72	-111	28494290	3630779318
28511	09:24:15.767	00:00:28.510	1711	-1024	-768	-1	-1	-1	-1	4	-1024	-768	-1	-1	-1	-1	4		0	0						Untertest4.avi	0	880	547	72	111				0	Content		-72	-111	28510661	3630795689
28527	09:24:15.783	00:00:28.527	1712	-1024	-768	-1	-1	-1	-1	4	-1024	-768	-1	-1	-1	-1	4		0	0						Untertest4.avi	0	880	547	72	111				0	Content		-72	-111	28527275	3630812303
28544	09:24:15.800	00:00:28.543	1713	-1024	-768	-1	-1	-1	-1	4	-1024	-768	-1	-1	-1	-1	4		0	0						Untertest4.avi	0	880	547	72	111				0	Content		-72	-111	28543900	3630828928
28561	09:24:15.817	00:00:28.560	1714	-1024	-768	-1	-1	-1	-1	4	-1024	-768	-1	-1	-1	-1	4		0	0						Untertest4.avi	0	880	547	72	111				0	Content		-72	-111	28560567	3630845595
28577	09:24:15.833	00:00:28.577	1715	-1024	-768	-1	-1	-1	-1	4	-1024	-768	-1	-1	-1	-1	4		0	0						Untertest4.avi	0	880	547	72	111				0	Content		-72	-111	28577234	3630862262
28594	09:24:15.850	00:00:28.593	1716	-1024	-768	-1	-1	-1	-1	4	-1024	-768	-1	-1	-1	-1	4		0	0						Untertest4.avi	0	880	547	72	111				0	Content		-72	-111	28593870	3630878898
28611	09:24:15.867	00:00:28.610	1717	-1024	-768	-1	-1	-1	-1	4	-1024	-768	-1	-1	-1	-1	4		0	0						Untertest4.avi	0	880	547	72	111				0	Content		-72	-111	28610536	3630895564
28627	09:24:15.883	00:00:28.627	1718	-1024	-768	-1	-1	-1	-1	4	-1024	-768	-1	-1	-1	-1	4		0	0						Untertest4.avi	0	880	547	72	111				0	Content		-72	-111	28627203	3630912231
28644	09:24:15.900	00:00:28.644	1719	-1024	-768	-1	-1	-1	-1	4	-1024	-768	-1	-1	-1	-1	4		0	0						Untertest4.avi	0	880	547	72	111				0	Content		-72	-111	28644107	3630929135
28661	09:24:15.917	00:00:28.660	1720	-1024	-768	-1	-1	-1	-1	4	-1024	-768	-1	-1	-1	-1	4		0	0						Untertest4.avi	0	880	547	72	111				0	Content		-72	-111	28660774	3630945802
28678	09:24:15.934	00:00:28.677	1721	-1024	-768	-1	-1	-1	-1	4	-1024	-768	-1	-1	-1	-1	4		0	0						Untertest4.avi	0	880	547	72	111				0	Content		-72	-111	28677770	3630962798
28694	09:24:15.950	00:00:28.694	1722	-1024	-768	-1	-1	-1	-1	4	-1024	-768	-1	-1	-1	-1	4		0	0						Untertest4.avi	0	880	547	72	111				0	Content		-72	-111	28694437	3630979465
28711	09:24:15.967	00:00:28.711	1723	-1024	-768	-1	-1	-1	-1	4	-1024	-768	-1	-1	-1	-1	4		0	0						Untertest4.avi	0	880	547	72	111				0	Content		-72	-111	28711104	3630996132
28728	09:24:15.984	00:00:28.728	1724	-1024	-768	-1	-1	-1	-1	4	-1024	-768	-1	-1	-1	-1	4		0	0						Untertest4.avi	0	880	547	72	111				0	Content		-72	-111	28728371	3631013399
28745	09:24:16.001	00:00:28.745	1725	-1024	-768	-1	-1	-1	-1	4	-1024	-768	-1	-1	-1	-1	4		0	0						Untertest4.avi	0	880	547	72	111				0	Content		-72	-111	28745038	3631030066
28761	09:24:16.017	00:00:28.761	1726	-1024	-768	-1	-1	-1	-1	4	-1024	-768	-1	-1	-1	-1	4		0	0						Untertest4.avi	0	880	547	72	111				0	Content		-72	-111	28761278	3631046306
28778	09:24:16.034	00:00:28.777	1727	-1024	-768	-1	-1	-1	-1	4	-1024	-768	-1	-1	-1	-1	4		0	0						Untertest4.avi	0	880	547	72	111				0	Content		-72	-111	28777945	3631062973
28795	09:24:16.051	00:00:28.794	1728	-1024	-768	-1	-1	-1	-1	4	-1024	-768	-1	-1	-1	-1	4		0	0						Untertest4.avi	0	880	547	72	111				0	Content		-72	-111	28794612	3631079640
28810	09:24:16.066	00:00:28.810	1729	-1024	-768	-1	-1	-1	-1	4	-1024	-768	-1	-1	-1	-1	4		0	0						Untertest4.avi	0	880	547	72	111				0	Content		-72	-111	28810377	3631095405
28827	09:24:16.083	00:00:28.827	1730	-1024	-768	-1	-1	-1	-1	4	-1024	-768	-1	-1	-1	-1	4		0	0						Untertest4.avi	0	880	547	72	111				0	Content		-72	-111	28827006	3631112034
28844	09:24:16.100	00:00:28.843	1731	-1024	-768	-1	-1	-1	-1	4	-1024	-768	-1	-1	-1	-1	4		0	0						Untertest4.avi	0	880	547	72	111				0	Content		-72	-111	28843690	3631128718
28860	09:24:16.116	00:00:28.860	1732	-1024	-768	-1	-1	-1	-1	4	-1024	-768	-1	-1	-1	-1	4		0	0						Untertest4.avi	0	880	547	72	111				0	Content		-72	-111	28860357	3631145385
28877	09:24:16.133	00:00:28.877	1733	-1024	-768	-1	-1	-1	-1	4	-1024	-768	-1	-1	-1	-1	4		0	0						Untertest4.avi	0	880	547	72	111				0	Content		-72	-111	28877024	3631162052
28894	09:24:16.150	00:00:28.893	1734	-1024	-768	-1	-1	-1	-1	4	-1024	-768	-1	-1	-1	-1	4		0	0						Untertest4.avi	0	880	547	72	111				0	Content		-72	-111	28893801	3631178829
28910	09:24:16.166	00:00:28.910	1735	-1024	-768	-1	-1	-1	-1	4	-1024	-768	-1	-1	-1	-1	4		0	0						Untertest4.avi	0	880	547	72	111				0	Content		-72	-111	28910369	3631195397
28927	09:24:16.183	00:00:28.927	1736	-1024	-768	-1	-1	-1	-1	4	-1024	-768	-1	-1	-1	-1	4		0	0						Untertest4.avi	0	880	547	72	111				0	Content		-72	-111	28927002	3631212030
28944	09:24:16.200	00:00:28.944	1737	-1024	-768	-1	-1	-1	-1	4	-1024	-768	-1	-1	-1	-1	4		0	0						Untertest4.avi	0	880	547	72	111				0	Content		-72	-111	28944040	3631229068
28961	09:24:16.217	00:00:28.960	1738	-1024	-768	-1	-1	-1	-1	4	-1024	-768	-1	-1	-1	-1	4		0	0						Untertest4.avi	0	880	547	72	111				0	Content		-72	-111	28960707	3631245735
28977	09:24:16.233	00:00:28.977	1739	-1024	-768	-1	-1	-1	-1	4	-1024	-768	-1	-1	-1	-1	4		0	0						Untertest4.avi	0	880	547	72	111				0	Content		-72	-111	28977374	3631262402
28995	09:24:16.251	00:00:28.994	1740	-1024	-768	-1	-1	-1	-1	4	-1024	-768	-1	-1	-1	-1	4		0	0						Untertest4.avi	0	880	547	72	111				0	Content		-72	-111	28994536	3631279564
29011	09:24:16.267	00:00:29.011	1741	-1024	-768	-1	-1	-1	-1	4	-1024	-768	-1	-1	-1	-1	4		0	0						Untertest4.avi	0	880	547	72	111				0	Content		-72	-111	29011203	3631296231
29028	09:24:16.284	00:00:29.027	1742	-1024	-768	-1	-1	-1	-1	4	-1024	-768	-1	-1	-1	-1	4		0	0						Untertest4.avi	0	880	547	72	111				0	Content		-72	-111	29027870	3631312898
29044	09:24:16.300	00:00:29.044	1743	-1024	-768	-1	-1	-1	-1	4	-1024	-768	-1	-1	-1	-1	4		0	0						Untertest4.avi	0	880	547	72	111				0	Content		-72	-111	29044050	3631329078
29061	09:24:16.317	00:00:29.060	1744	-1024	-768	-1	-1	-1	-1	4	-1024	-768	-1	-1	-1	-1	4		0	0						Untertest4.avi	0	880	547	72	111				0	Content		-72	-111	29060717	3631345745
29077	09:24:16.333	00:00:29.077	1745	-1024	-768	-1	-1	-1	-1	4	-1024	-768	-1	-1	-1	-1	4		0	0						Untertest4.avi	0	880	547	72	111				0	Content		-72	-111	29077221	3631362249
29094	09:24:16.350	00:00:29.093	1746	-1024	-768	-1	-1	-1	-1	4	-1024	-768	-1	-1	-1	-1	4		0	0						Untertest4.avi	0	880	547	72	111				0	Content		-72	-111	29093888	3631378916
29111	09:24:16.367	00:00:29.110	1747	-1024	-768	-1	-1	-1	-1	4	-1024	-768	-1	-1	-1	-1	4		0	0						Untertest4.avi	0	880	547	72	111				0	Content		-72	-111	29110555	3631395583
29127	09:24:16.383	00:00:29.126	1748	-1024	-768	-1	-1	-1	-1	4	-1024	-768	-1	-1	-1	-1	4		0	0						Untertest4.avi	0	880	547	72	111				0	Content		-72	-111	29126849	3631411877
29143	09:24:16.399	00:00:29.143	1749	-1024	-768	-1	-1	-1	-1	4	-1024	-768	-1	-1	-1	-1	4		0	0						Untertest4.avi	0	880	547	72	111				0	Content		-72	-111	29143474	3631428502
29160	09:24:16.416	00:00:29.160	1750	-1024	-768	-1	-1	-1	-1	4	-1024	-768	-1	-1	-1	-1	4		0	0						Untertest4.avi	0	880	547	72	111				0	Content		-72	-111	29160140	3631445168
29177	09:24:16.433	00:00:29.176	1751	-1024	-768	-1	-1	-1	-1	4	-1024	-768	-1	-1	-1	-1	4		0	0						Untertest4.avi	0	880	547	72	111				0	Content		-72	-111	29176807	3631461835
29193	09:24:16.449	00:00:29.193	1752	-1024	-768	-1	-1	-1	-1	4	-1024	-768	-1	-1	-1	-1	4		0	0						Untertest4.avi	0	880	547	72	111				0	Content		-72	-111	29193474	3631478502
29210	09:24:16.466	00:00:29.210	1753	-1024	-768	-1	-1	-1	-1	4	-1024	-768	-1	-1	-1	-1	4		0	0						Untertest4.avi	0	880	547	72	111				0	Content		-72	-111	29210096	3631495124
29227	09:24:16.483	00:00:29.226	1754	-1024	-768	-1	-1	-1	-1	4	-1024	-768	-1	-1	-1	-1	4		0	0						Untertest4.avi	0	880	547	72	111				0	Content		-72	-111	29226762	3631511790
29244	09:24:16.500	00:00:29.243	1755	-1024	-768	-1	-1	-1	-1	4	-1024	-768	-1	-1	-1	-1	4		0	0						Untertest4.avi	0	880	547	72	111				0	Content		-72	-111	29243675	3631528703
29260	09:24:16.516	00:00:29.260	1756	-1024	-768	-1	-1	-1	-1	4	-1024	-768	-1	-1	-1	-1	4		0	0						Untertest4.avi	0	880	547	72	111				0	Content		-72	-111	29260342	3631545370
29277	09:24:16.533	00:00:29.277	1757	-1024	-768	-1	-1	-1	-1	4	-1024	-768	-1	-1	-1	-1	4		0	0						Untertest4.avi	0	880	547	72	111				0	Content		-72	-111	29277340	3631562368
29294	09:24:16.550	00:00:29.294	1758	-1024	-768	-1	-1	-1	-1	4	-1024	-768	-1	-1	-1	-1	4		0	0						Untertest4.avi	0	880	547	72	111				0	Content		-72	-111	29294007	3631579035
29311	09:24:16.567	00:00:29.310	1759	-1024	-768	-1	-1	-1	-1	4	-1024	-768	-1	-1	-1	-1	4		0	0						Untertest4.avi	0	880	547	72	111				0	Content		-72	-111	29310674	3631595702
29328	09:24:16.584	00:00:29.327	1760	-1024	-768	-1	-1	-1	-1	4	-1024	-768	-1	-1	-1	-1	4		0	0						Untertest4.avi	0	880	547	72	111				0	Content		-72	-111	29327941	3631612969
29345	09:24:16.601	00:00:29.344	1761	-1024	-768	-1	-1	-1	-1	4	-1024	-768	-1	-1	-1	-1	4		0	0						Untertest4.avi	0	880	547	72	111				0	Content		-72	-111	29344608	3631629636
29361	09:24:16.617	00:00:29.360	1762	-1024	-768	-1	-1	-1	-1	4	-1024	-768	-1	-1	-1	-1	4		0	0						Untertest4.avi	0	880	547	72	111				0	Content		-72	-111	29360850	3631645878
29378	09:24:16.634	00:00:29.377	1763	-1024	-768	-1	-1	-1	-1	4	-1024	-768	-1	-1	-1	-1	4		0	0						Untertest4.avi	0	880	547	72	111				0	Content		-72	-111	29377517	3631662545
29394	09:24:16.650	00:00:29.394	1764	-1024	-768	-1	-1	-1	-1	4	-1024	-768	-1	-1	-1	-1	4		0	0						Untertest4.avi	0	880	547	72	111				0	Content		-72	-111	29394184	3631679212
29410	09:24:16.666	00:00:29.409	1765	-1024	-768	-1	-1	-1	-1	4	-1024	-768	-1	-1	-1	-1	4		0	0						Untertest4.avi	0	880	547	72	111				0	Content		-72	-111	29409952	3631694980
29427	09:24:16.683	00:00:29.426	1766	-1024	-768	-1	-1	-1	-1	4	-1024	-768	-1	-1	-1	-1	4		0	0						Untertest4.avi	0	880	547	72	111				0	Content		-72	-111	29426578	3631711606
29443	09:24:16.699	00:00:29.443	1767	-1024	-768	-1	-1	-1	-1	4	-1024	-768	-1	-1	-1	-1	4		0	0						Untertest4.avi	0	880	547	72	111				0	Content		-72	-111	29443261	3631728289
29460	09:24:16.716	00:00:29.459	1768	-1024	-768	-1	-1	-1	-1	4	-1024	-768	-1	-1	-1	-1	4		0	0						Untertest4.avi	0	880	547	72	111				0	Content		-72	-111	29459928	3631744956
29477	09:24:16.733	00:00:29.476	1769	-1024	-768	-1	-1	-1	-1	4	-1024	-768	-1	-1	-1	-1	4		0	0						Untertest4.avi	0	880	547	72	111				0	Content		-72	-111	29476595	3631761623
29493	09:24:16.749	00:00:29.493	1770	-1024	-768	-1	-1	-1	-1	4	-1024	-768	-1	-1	-1	-1	4		0	0						Untertest4.avi	0	880	547	72	111				0	Content		-72	-111	29493373	3631778401
29510	09:24:16.766	00:00:29.509	1771	-1024	-768	-1	-1	-1	-1	4	-1024	-768	-1	-1	-1	-1	4		0	0						Untertest4.avi	0	880	547	72	111				0	Content		-72	-111	29509957	3631794985
29527	09:24:16.783	00:00:29.526	1772	-1024	-768	-1	-1	-1	-1	4	-1024	-768	-1	-1	-1	-1	4		0	0						Untertest4.avi	0	880	547	72	111				0	Content		-72	-111	29526575	3631811603
29544	09:24:16.800	00:00:29.543	1773	-1024	-768	-1	-1	-1	-1	4	-1024	-768	-1	-1	-1	-1	4		0	0						Untertest4.avi	0	880	547	72	111				0	Content		-72	-111	29543613	3631828641
29560	09:24:16.816	00:00:29.560	1774	-1024	-768	-1	-1	-1	-1	4	-1024	-768	-1	-1	-1	-1	4		0	0						Untertest4.avi	0	880	547	72	111				0	Content		-72	-111	29560280	3631845308
29577	09:24:16.833	00:00:29.576	1775	-1024	-768	-1	-1	-1	-1	4	-1024	-768	-1	-1	-1	-1	4		0	0						Untertest4.avi	0	880	547	72	111				0	Content		-72	-111	29576947	3631861975
29594	09:24:16.850	00:00:29.594	1776	-1024	-768	-1	-1	-1	-1	4	-1024	-768	-1	-1	-1	-1	4		0	0						Untertest4.avi	0	880	547	72	111				0	Content		-72	-111	29594110	3631879138
29611	09:24:16.867	00:00:29.610	1777	-1024	-768	-1	-1	-1	-1	4	-1024	-768	-1	-1	-1	-1	4		0	0						Untertest4.avi	0	880	547	72	111				0	Content		-72	-111	29610777	3631895805
29627	09:24:16.883	00:00:29.627	1778	-1024	-768	-1	-1	-1	-1	4	-1024	-768	-1	-1	-1	-1	4		0	0						Untertest4.avi	0	880	547	72	111				0	Content		-72	-111	29627444	3631912472
29644	09:24:16.900	00:00:29.643	1779	-1024	-768	-1	-1	-1	-1	4	-1024	-768	-1	-1	-1	-1	4		0	0						Untertest4.avi	0	880	547	72	111				0	Content		-72	-111	29643625	3631928653
29660	09:24:16.916	00:00:29.660	1780	-1024	-768	-1	-1	-1	-1	4	-1024	-768	-1	-1	-1	-1	4		0	0						Untertest4.avi	0	880	547	72	111				0	Content		-72	-111	29660291	3631945319
29677	09:24:16.933	00:00:29.676	1781	-1024	-768	-1	-1	-1	-1	4	-1024	-768	-1	-1	-1	-1	4		0	0						Untertest4.avi	0	880	547	72	111				0	Content		-72	-111	29676795	3631961823
29693	09:24:16.949	00:00:29.693	1782	-1024	-768	-1	-1	-1	-1	4	-1024	-768	-1	-1	-1	-1	4		0	0						Untertest4.avi	0	880	547	72	111				0	Content		-72	-111	29693462	3631978490
29710	09:24:16.966	00:00:29.710	1783	-1024	-768	-1	-1	-1	-1	4	-1024	-768	-1	-1	-1	-1	4		0	0						Untertest4.avi	0	880	547	72	111				0	Content		-72	-111	29710129	3631995157
29726	09:24:16.982	00:00:29.726	1784	-1024	-768	-1	-1	-1	-1	4	-1024	-768	-1	-1	-1	-1	4		0	0						Untertest4.avi	0	880	547	72	111				0	Content		-72	-111	29726427	3632011455
29743	09:24:16.999	00:00:29.743	1785	-1024	-768	-1	-1	-1	-1	4	-1024	-768	-1	-1	-1	-1	4		0	0						Untertest4.avi	0	880	547	72	111				0	Content		-72	-111	29743048	3632028076
29760	09:24:17.016	00:00:29.759	1786	-1024	-768	-1	-1	-1	-1	4	-1024	-768	-1	-1	-1	-1	4		0	0						Untertest4.avi	0	880	547	72	111				0	Content		-72	-111	29759854	3632044882
29776	09:24:17.032	00:00:29.776	1787	-1024	-768	-1	-1	-1	-1	4	-1024	-768	-1	-1	-1	-1	4		0	0						Untertest4.avi	0	880	547	72	111				0	Content		-72	-111	29776420	3632061448
29793	09:24:17.049	00:00:29.793	1788	-1024	-768	-1	-1	-1	-1	4	-1024	-768	-1	-1	-1	-1	4		0	0						Untertest4.avi	0	880	547	72	111				0	Content		-72	-111	29793253	3632078281
29810	09:24:17.066	00:00:29.809	1789	-1024	-768	-1	-1	-1	-1	4	-1024	-768	-1	-1	-1	-1	4		0	0						Untertest4.avi	0	880	547	72	111				0	Content		-72	-111	29809920	3632094948
29827	09:24:17.083	00:00:29.826	1790	-1024	-768	-1	-1	-1	-1	4	-1024	-768	-1	-1	-1	-1	4		0	0						Untertest4.avi	0	880	547	72	111				0	Content		-72	-111	29826587	3632111615
29844	09:24:17.100	00:00:29.843	1791	-1024	-768	-1	-1	-1	-1	4	-1024	-768	-1	-1	-1	-1	4		0	0						Untertest4.avi	0	880	547	72	111				0	Content		-72	-111	29843575	3632128603
29860	09:24:17.116	00:00:29.860	1792	-1024	-768	-1	-1	-1	-1	4	-1024	-768	-1	-1	-1	-1	4		0	0						Untertest4.avi	0	880	547	72	111				0	Content		-72	-111	29860241	3632145269
29877	09:24:17.133	00:00:29.876	1793	-1024	-768	-1	-1	-1	-1	4	-1024	-768	-1	-1	-1	-1	4		0	0						Untertest4.avi	0	880	547	72	111				0	Content		-72	-111	29876908	3632161936
29894	09:24:17.150	00:00:29.894	1794	-1024	-768	-1	-1	-1	-1	4	-1024	-768	-1	-1	-1	-1	4		0	0						Untertest4.avi	0	880	547	72	111				0	Content		-72	-111	29894221	3632179249
29911	09:24:17.167	00:00:29.910	1795	-1024	-768	-1	-1	-1	-1	4	-1024	-768	-1	-1	-1	-1	4		0	0						Untertest4.avi	0	880	547	72	111				0	Content		-72	-111	29910888	3632195916
29927	09:24:17.183	00:00:29.927	1796	-1024	-768	-1	-1	-1	-1	4	-1024	-768	-1	-1	-1	-1	4		0	0						Untertest4.avi	0	880	547	72	111				0	Content		-72	-111	29927145	3632212173
29944	09:24:17.200	00:00:29.943	1797	-1024	-768	-1	-1	-1	-1	4	-1024	-768	-1	-1	-1	-1	4		0	0						Untertest4.avi	0	880	547	72	111				0	Content		-72	-111	29943812	3632228840
29960	09:24:17.216	00:00:29.960	1798	-1024	-768	-1	-1	-1	-1	4	-1024	-768	-1	-1	-1	-1	4		0	0						Untertest4.avi	0	880	547	72	111				0	Content		-72	-111	29960479	3632245507
29976	09:24:17.232	00:00:29.976	1799	-1024	-768	-1	-1	-1	-1	4	-1024	-768	-1	-1	-1	-1	4		0	0						Untertest4.avi	0	880	547	72	111				0	Content		-72	-111	29976277	3632261305
29993	09:24:17.249	00:00:29.992	1800	-1024	-768	-1	-1	-1	-1	4	-1024	-768	-1	-1	-1	-1	4		0	0						Untertest4.avi	0	880	547	72	111				0	Content		-72	-111	29992898	3632277926
30010	09:24:17.266	00:00:30.009	1801	-1024	-768	-1	-1	-1	-1	4	-1024	-768	-1	-1	-1	-1	4		0	0						Untertest4.avi	0	880	547	72	111				0	Content		-72	-111	30009583	3632294611
30026	09:24:17.282	00:00:30.026	1802	-1024	-768	-1	-1	-1	-1	4	-1024	-768	-1	-1	-1	-1	4		0	0						Untertest4.avi	0	880	547	72	111				0	Content		-72	-111	30026250	3632311278
30043	09:24:17.299	00:00:30.042	1803	-1024	-768	-1	-1	-1	-1	4	-1024	-768	-1	-1	-1	-1	4		0	0						Untertest4.avi	0	880	547	72	111				0	Content		-72	-111	30042917	3632327945
30060	09:24:17.316	00:00:30.059	1804	-1024	-768	-1	-1	-1	-1	4	-1024	-768	-1	-1	-1	-1	4		0	0						Untertest4.avi	0	880	547	72	111				0	Content		-72	-111	30059694	3632344722
30076	09:24:17.332	00:00:30.076	1805	-1024	-768	-1	-1	-1	-1	4	-1024	-768	-1	-1	-1	-1	4		0	0						Untertest4.avi	0	880	547	72	111				0	Content		-72	-111	30076137	3632361165
30093	09:24:17.349	00:00:30.092	1806	-1024	-768	-1	-1	-1	-1	4	-1024	-768	-1	-1	-1	-1	4		0	0						Untertest4.avi	0	880	547	72	111				0	Content		-72	-111	30092890	3632377918
30110	09:24:17.366	00:00:30.109	1807	-1024	-768	-1	-1	-1	-1	4	-1024	-768	-1	-1	-1	-1	4		0	0						Untertest4.avi	0	880	547	72	111				0	Content		-72	-111	30109929	3632394957
30127	09:24:17.383	00:00:30.126	1808	-1024	-768	-1	-1	-1	-1	4	-1024	-768	-1	-1	-1	-1	4		0	0						Untertest4.avi	0	880	547	72	111				0	Content		-72	-111	30126596	3632411624
30143	09:24:17.399	00:00:30.143	1809	-1024	-768	-1	-1	-1	-1	4	-1024	-768	-1	-1	-1	-1	4		0	0						Untertest4.avi	0	880	547	72	111				0	Content		-72	-111	30143263	3632428291
30160	09:24:17.416	00:00:30.160	1810	-1024	-768	-1	-1	-1	-1	4	-1024	-768	-1	-1	-1	-1	4		0	0						Untertest4.avi	0	880	547	72	111				0	Content		-72	-111	30160426	3632445454
30177	09:24:17.433	00:00:30.177	1811	-1024	-768	-1	-1	-1	-1	4	-1024	-768	-1	-1	-1	-1	4		0	0						Untertest4.avi	0	880	547	72	111				0	Content		-72	-111	30177093	3632462121
30194	09:24:17.450	00:00:30.193	1812	-1024	-768	-1	-1	-1	-1	4	-1024	-768	-1	-1	-1	-1	4		0	0						Untertest4.avi	0	880	547	72	111				0	Content		-72	-111	30193760	3632478788
30210	09:24:17.466	00:00:30.209	1813	-1024	-768	-1	-1	-1	-1	4	-1024	-768	-1	-1	-1	-1	4		0	0						Untertest4.avi	0	880	547	72	111				0	Content		-72	-111	30209949	3632494977
30227	09:24:17.483	00:00:30.226	1814	-1024	-768	-1	-1	-1	-1	4	-1024	-768	-1	-1	-1	-1	4		0	0						Untertest4.avi	0	880	547	72	111				0	Content		-72	-111	30226616	3632511644
30243	09:24:17.499	00:00:30.243	1815	-1024	-768	-1	-1	-1	-1	4	-1024	-768	-1	-1	-1	-1	4		0	0						Untertest4.avi	0	880	547	72	111				0	Content		-72	-111	30243119	3632528147
30260	09:24:17.516	00:00:30.259	1816	-1024	-768	-1	-1	-1	-1	4	-1024	-768	-1	-1	-1	-1	4		0	0						Untertest4.avi	0	880	547	72	111				0	Content		-72	-111	30259786	3632544814
30276	09:24:17.532	00:00:30.276	1817	-1024	-768	-1	-1	-1	-1	4	-1024	-768	-1	-1	-1	-1	4		0	0						Untertest4.avi	0	880	547	72	111				0	Content		-72	-111	30276452	3632561480
30293	09:24:17.549	00:00:30.292	1818	-1024	-768	-1	-1	-1	-1	4	-1024	-768	-1	-1	-1	-1	4		0	0						Untertest4.avi	0	880	547	72	111				0	Content		-72	-111	30292745	3632577773
30309	09:24:17.565	00:00:30.309	1819	-1024	-768	-1	-1	-1	-1	4	-1024	-768	-1	-1	-1	-1	4		0	0						Untertest4.avi	0	880	547	72	111				0	Content		-72	-111	30309368	3632594396
30326	09:24:17.582	00:00:30.326	1820	-1024	-768	-1	-1	-1	-1	4	-1024	-768	-1	-1	-1	-1	4		0	0						Untertest4.avi	0	880	547	72	111				0	Content		-72	-111	30326033	3632611061
30343	09:24:17.599	00:00:30.342	1821	-1024	-768	-1	-1	-1	-1	4	-1024	-768	-1	-1	-1	-1	4		0	0						Untertest4.avi	0	880	547	72	111				0	Content		-72	-111	30342700	3632627728
30359	09:24:17.615	00:00:30.359	1822	-1024	-768	-1	-1	-1	-1	4	-1024	-768	-1	-1	-1	-1	4		0	0						Untertest4.avi	0	880	547	72	111				0	Content		-72	-111	30359367	3632644395
30376	09:24:17.632	00:00:30.375	1823	-1024	-768	-1	-1	-1	-1	4	-1024	-768	-1	-1	-1	-1	4		0	0						Untertest4.avi	0	880	547	72	111				0	Content		-72	-111	30375991	3632661019
30393	09:24:17.649	00:00:30.392	1824	-1024	-768	-1	-1	-1	-1	4	-1024	-768	-1	-1	-1	-1	4		0	0						Untertest4.avi	0	880	547	72	111				0	Content		-72	-111	30392658	3632677686
30410	09:24:17.666	00:00:30.409	1825	-1024	-768	-1	-1	-1	-1	4	-1024	-768	-1	-1	-1	-1	4		0	0						Untertest4.avi	0	880	547	72	111				0	Content		-72	-111	30409568	3632694596
30426	09:24:17.682	00:00:30.426	1826	-1024	-768	-1	-1	-1	-1	4	-1024	-768	-1	-1	-1	-1	4		0	0						Untertest4.avi	0	880	547	72	111				0	Content		-72	-111	30426235	3632711263
30443	09:24:17.699	00:00:30.443	1827	-1024	-768	-1	-1	-1	-1	4	-1024	-768	-1	-1	-1	-1	4		0	0						Untertest4.avi	0	880	547	72	111				0	Content		-72	-111	30443232	3632728260
30460	09:24:17.716	00:00:30.459	1828	-1024	-768	-1	-1	-1	-1	4	-1024	-768	-1	-1	-1	-1	4		0	0						Untertest4.avi	0	880	547	72	111				0	Content		-72	-111	30459899	3632744927
30477	09:24:17.733	00:00:30.476	1829	-1024	-768	-1	-1	-1	-1	4	-1024	-768	-1	-1	-1	-1	4		0	0						Untertest4.avi	0	880	547	72	111				0	Content		-72	-111	30476566	3632761594
30494	09:24:17.750	00:00:30.493	1830	-1024	-768	-1	-1	-1	-1	4	-1024	-768	-1	-1	-1	-1	4		0	0						Untertest4.avi	0	880	547	72	111				0	Content		-72	-111	30493831	3632778859
30510	09:24:17.766	00:00:30.510	1831	-1024	-768	-1	-1	-1	-1	4	-1024	-768	-1	-1	-1	-1	4		0	0						Untertest4.avi	0	880	547	72	111				0	Content		-72	-111	30510498	3632795526
30527	09:24:17.783	00:00:30.526	1832	-1024	-768	-1	-1	-1	-1	4	-1024	-768	-1	-1	-1	-1	4		0	0						Untertest4.avi	0	880	547	72	111				0	Content		-72	-111	30526738	3632811766
30543	09:24:17.799	00:00:30.543	1833	-1024	-768	-1	-1	-1	-1	4	-1024	-768	-1	-1	-1	-1	4		0	0						Untertest4.avi	0	880	547	72	111				0	Content		-72	-111	30543405	3632828433
30560	09:24:17.816	00:00:30.560	1834	-1024	-768	-1	-1	-1	-1	4	-1024	-768	-1	-1	-1	-1	4		0	0						Untertest4.avi	0	880	547	72	111				0	Content		-72	-111	30560072	3632845100
30576	09:24:17.832	00:00:30.575	1835	-1024	-768	-1	-1	-1	-1	4	-1024	-768	-1	-1	-1	-1	4		0	0						Untertest4.avi	0	880	547	72	111				0	Content		-72	-111	30575855	3632860883
30592	09:24:17.848	00:00:30.592	1836	-1024	-768	-1	-1	-1	-1	4	-1024	-768	-1	-1	-1	-1	4		0	0						Untertest4.avi	0	880	547	72	111				0	Content		-72	-111	30592469	3632877497
30609	09:24:17.865	00:00:30.609	1837	-1024	-768	-1	-1	-1	-1	4	-1024	-768	-1	-1	-1	-1	4		0	0						Untertest4.avi	0	880	547	72	111				0	Content		-72	-111	30609153	3632894181
30626	09:24:17.882	00:00:30.625	1838	-1024	-768	-1	-1	-1	-1	4	-1024	-768	-1	-1	-1	-1	4		0	0						Untertest4.avi	0	880	547	72	111				0	Content		-72	-111	30625820	3632910848
30642	09:24:17.898	00:00:30.642	1839	-1024	-768	-1	-1	-1	-1	4	-1024	-768	-1	-1	-1	-1	4		0	0						Untertest4.avi	0	880	547	72	111				0	Content		-72	-111	30642487	3632927515
30659	09:24:17.915	00:00:30.659	1840	-1024	-768	-1	-1	-1	-1	4	-1024	-768	-1	-1	-1	-1	4		0	0						Untertest4.avi	0	880	547	72	111				0	Content		-72	-111	30659265	3632944293
30676	09:24:17.932	00:00:30.675	1841	-1024	-768	-1	-1	-1	-1	4	-1024	-768	-1	-1	-1	-1	4		0	0						Untertest4.avi	0	880	547	72	111				0	Content		-72	-111	30675830	3632960858
30692	09:24:17.948	00:00:30.692	1842	-1024	-768	-1	-1	-1	-1	4	-1024	-768	-1	-1	-1	-1	4		0	0						Untertest4.avi	0	880	547	72	111				0	Content		-72	-111	30692459	3632977487
30709	09:24:17.965	00:00:30.709	1843	-1024	-768	-1	-1	-1	-1	4	-1024	-768	-1	-1	-1	-1	4		0	0						Untertest4.avi	0	880	547	72	111				0	Content		-72	-111	30709499	3632994527
30726	09:24:17.982	00:00:30.726	1844	-1024	-768	-1	-1	-1	-1	4	-1024	-768	-1	-1	-1	-1	4		0	0						Untertest4.avi	0	880	547	72	111				0	Content		-72	-111	30726166	3633011194
30743	09:24:17.999	00:00:30.742	1845	-1024	-768	-1	-1	-1	-1	4	-1024	-768	-1	-1	-1	-1	4		0	0						Untertest4.avi	0	880	547	72	111				0	Content		-72	-111	30742833	3633027861
30760	09:24:18.016	00:00:30.759	1846	-1024	-768	-1	-1	-1	-1	4	-1024	-768	-1	-1	-1	-1	4		0	0						Untertest4.avi	0	880	547	72	111				0	Content		-72	-111	30759999	3633045027
30777	09:24:18.033	00:00:30.776	1847	-1024	-768	-1	-1	-1	-1	4	-1024	-768	-1	-1	-1	-1	4		0	0						Untertest4.avi	0	880	547	72	111				0	Content		-72	-111	30776666	3633061694
30793	09:24:18.049	00:00:30.793	1848	-1024	-768	-1	-1	-1	-1	4	-1024	-768	-1	-1	-1	-1	4		0	0						Untertest4.avi	0	880	547	72	111				0	Content		-72	-111	30793333	3633078361
30810	09:24:18.066	00:00:30.809	1849	-1024	-768	-1	-1	-1	-1	4	-1024	-768	-1	-1	-1	-1	4		0	0						Untertest4.avi	0	880	547	72	111				0	Content		-72	-111	30809665	3633094693
30826	09:24:18.082	00:00:30.826	1850	-1024	-768	-1	-1	-1	-1	4	-1024	-768	-1	-1	-1	-1	4		0	0						Untertest4.avi	0	880	547	72	111				0	Content		-72	-111	30826332	3633111360
30843	09:24:18.099	00:00:30.842	1851	-1024	-768	-1	-1	-1	-1	4	-1024	-768	-1	-1	-1	-1	4		0	0						Untertest4.avi	0	880	547	72	111				0	Content		-72	-111	30842999	3633128027
30859	09:24:18.115	00:00:30.859	1852	-1024	-768	-1	-1	-1	-1	4	-1024	-768	-1	-1	-1	-1	4		0	0						Untertest4.avi	0	880	547	72	111				0	Content		-72	-111	30859443	3633144471
30876	09:24:18.132	00:00:30.876	1853	-1024	-768	-1	-1	-1	-1	4	-1024	-768	-1	-1	-1	-1	4		0	0						Untertest4.avi	0	880	547	72	111				0	Content		-72	-111	30876110	3633161138
30893	09:24:18.149	00:00:30.892	1854	-1024	-768	-1	-1	-1	-1	4	-1024	-768	-1	-1	-1	-1	4		0	0						Untertest4.avi	0	880	547	72	111				0	Content		-72	-111	30892776	3633177804
30909	09:24:18.165	00:00:30.908	1855	-1024	-768	-1	-1	-1	-1	4	-1024	-768	-1	-1	-1	-1	4		0	0						Untertest4.avi	0	880	547	72	111				0	Content		-72	-111	30908945	3633193973
30926	09:24:18.182	00:00:30.925	1856	-1024	-768	-1	-1	-1	-1	4	-1024	-768	-1	-1	-1	-1	4		0	0						Untertest4.avi	0	880	547	72	111				0	Content		-72	-111	30925682	3633210710
30942	09:24:18.198	00:00:30.942	1857	-1024	-768	-1	-1	-1	-1	4	-1024	-768	-1	-1	-1	-1	4		0	0						Untertest4.avi	0	880	547	72	111				0	Content		-72	-111	30942306	3633227334
30959	09:24:18.215	00:00:30.958	1858	-1024	-768	-1	-1	-1	-1	4	-1024	-768	-1	-1	-1	-1	4		0	0						Untertest4.avi	0	880	547	72	111				0	Content		-72	-111	30958973	3633244001
30976	09:24:18.232	00:00:30.975	1859	-1024	-768	-1	-1	-1	-1	4	-1024	-768	-1	-1	-1	-1	4		0	0						Untertest4.avi	0	880	547	72	111				0	Content		-72	-111	30975640	3633260668
30992	09:24:18.248	00:00:30.992	1860	-1024	-768	-1	-1	-1	-1	4	-1024	-768	-1	-1	-1	-1	4		0	0						Untertest4.avi	0	880	547	72	111				0	Content		-72	-111	30992278	3633277306
31009	09:24:18.265	00:00:31.008	1861	-1024	-768	-1	-1	-1	-1	4	-1024	-768	-1	-1	-1	-1	4		0	0						Untertest4.avi	0	880	547	72	111				0	Content		-72	-111	31008945	3633293973
31026	09:24:18.282	00:00:31.025	1862	-1024	-768	-1	-1	-1	-1	4	-1024	-768	-1	-1	-1	-1	4		0	0						Untertest4.avi	0	880	547	72	111				0	Content		-72	-111	31025612	3633310640
31043	09:24:18.299	00:00:31.042	1863	-1024	-768	-1	-1	-1	-1	4	-1024	-768	-1	-1	-1	-1	4		0	0						Untertest4.avi	0	880	547	72	111				0	Content		-72	-111	31042516	3633327544
31059	09:24:18.315	00:00:31.059	1864	-1024	-768	-1	-1	-1	-1	4	-1024	-768	-1	-1	-1	-1	4		0	0						Untertest4.avi	0	880	547	72	111				0	Content		-72	-111	31059183	3633344211
31076	09:24:18.332	00:00:31.076	1865	-1024	-768	-1	-1	-1	-1	4	-1024	-768	-1	-1	-1	-1	4		0	0						Untertest4.avi	0	880	547	72	111				0	Content		-72	-111	31076137	3633361165
31093	09:24:18.349	00:00:31.092	1866	-1024	-768	-1	-1	-1	-1	4	-1024	-768	-1	-1	-1	-1	4		0	0						Untertest4.avi	0	880	547	72	111				0	Content		-72	-111	31092804	3633377832
31109	09:24:18.365	00:00:31.109	1867	-1024	-768	-1	-1	-1	-1	4	-1024	-768	-1	-1	-1	-1	4		0	0						Untertest4.avi	0	880	547	72	111				0	Content		-72	-111	31109470	3633394498
31127	09:24:18.383	00:00:31.126	1868	-1024	-768	-1	-1	-1	-1	4	-1024	-768	-1	-1	-1	-1	4		0	0						Untertest4.avi	0	880	547	72	111				0	Content		-72	-111	31126753	3633411781
31143	09:24:18.399	00:00:31.143	1869	-1024	-768	-1	-1	-1	-1	4	-1024	-768	-1	-1	-1	-1	4		0	0						Untertest4.avi	0	880	547	72	111				0	Content		-72	-111	31143420	3633428448
31160	09:24:18.416	00:00:31.159	1870	-1024	-768	-1	-1	-1	-1	4	-1024	-768	-1	-1	-1	-1	4		0	0						Untertest4.avi	0	880	547	72	111				0	Content		-72	-111	31159667	3633444695
31176	09:24:18.432	00:00:31.176	1871	-1024	-768	-1	-1	-1	-1	4	-1024	-768	-1	-1	-1	-1	4		0	0						Untertest4.avi	0	880	547	72	111				0	Content		-72	-111	31176334	3633461362
31193	09:24:18.449	00:00:31.193	1872	-1024	-768	-1	-1	-1	-1	4	-1024	-768	-1	-1	-1	-1	4		0	0						Untertest4.avi	0	880	547	72	111				0	Content		-72	-111	31193001	3633478029
31209	09:24:18.465	00:00:31.208	1873	-1024	-768	-1	-1	-1	-1	4	-1024	-768	-1	-1	-1	-1	4		0	0						Untertest4.avi	0	880	547	72	111				0	Content		-72	-111	31208780	3633493808
31225	09:24:18.481	00:00:31.225	1874	-1024	-768	-1	-1	-1	-1	4	-1024	-768	-1	-1	-1	-1	4		0	0						Untertest4.avi	0	880	547	72	111				0	Content		-72	-111	31225405	3633510433
31242	09:24:18.498	00:00:31.242	1875	-1024	-768	-1	-1	-1	-1	4	-1024	-768	-1	-1	-1	-1	4		0	0						Untertest4.avi	0	880	547	72	111				0	Content		-72	-111	31242090	3633527118
31259	09:24:18.515	00:00:31.258	1876	-1024	-768	-1	-1	-1	-1	4	-1024	-768	-1	-1	-1	-1	4		0	0						Untertest4.avi	0	880	547	72	111				0	Content		-72	-111	31258757	3633543785
31275	09:24:18.531	00:00:31.275	1877	-1024	-768	-1	-1	-1	-1	4	-1024	-768	-1	-1	-1	-1	4		0	0						Untertest4.avi	0	880	547	72	111				0	Content		-72	-111	31275424	3633560452
31292	09:24:18.548	00:00:31.292	1878	-1024	-768	-1	-1	-1	-1	4	-1024	-768	-1	-1	-1	-1	4		0	0						Untertest4.avi	0	880	547	72	111				0	Content		-72	-111	31292082	3633577110
31309	09:24:18.565	00:00:31.308	1879	-1024	-768	-1	-1	-1	-1	4	-1024	-768	-1	-1	-1	-1	4		0	0						Untertest4.avi	0	880	547	72	111				0	Content		-72	-111	31308649	3633593677
31325	09:24:18.581	00:00:31.325	1880	-1024	-768	-1	-1	-1	-1	4	-1024	-768	-1	-1	-1	-1	4		0	0						Untertest4.avi	0	880	547	72	111				0	Content		-72	-111	31325402	3633610430
31342	09:24:18.598	00:00:31.342	1881	-1024	-768	-1	-1	-1	-1	4	-1024	-768	-1	-1	-1	-1	4		0	0						Untertest4.avi	0	880	547	72	111				0	Content		-72	-111	31342410	3633627438
31359	09:24:18.615	00:00:31.359	1882	-1024	-768	-1	-1	-1	-1	4	-1024	-768	-1	-1	-1	-1	4		0	0						Untertest4.avi	0	880	547	72	111				0	Content		-72	-111	31359077	3633644105
31376	09:24:18.632	00:00:31.375	1883	-1024	-768	-1	-1	-1	-1	4	-1024	-768	-1	-1	-1	-1	4		0	0						Untertest4.avi	0	880	547	72	111				0	Content		-72	-111	31375744	3633660772
31393	09:24:18.649	00:00:31.392	1884	-1024	-768	-1	-1	-1	-1	4	-1024	-768	-1	-1	-1	-1	4		0	0						Untertest4.avi	0	880	547	72	111				0	Content		-72	-111	31392867	3633677895
31410	09:24:18.666	00:00:31.409	1885	-1024	-768	-1	-1	-1	-1	4	-1024	-768	-1	-1	-1	-1	4		0	0						Untertest4.avi	0	880	547	72	111				0	Content		-72	-111	31409533	3633694561
31426	09:24:18.682	00:00:31.426	1886	-1024	-768	-1	-1	-1	-1	4	-1024	-768	-1	-1	-1	-1	4		0	0						Untertest4.avi	0	880	547	72	111				0	Content		-72	-111	31426200	3633711228
31442	09:24:18.698	00:00:31.442	1887	-1024	-768	-1	-1	-1	-1	4	-1024	-768	-1	-1	-1	-1	4		0	0						Untertest4.avi	0	880	547	72	111				0	Content		-72	-111	31442403	3633727431
31459	09:24:18.715	00:00:31.459	1888	-1024	-768	-1	-1	-1	-1	4	-1024	-768	-1	-1	-1	-1	4		0	0						Untertest4.avi	0	880	547	72	111				0	Content		-72	-111	31459070	3633744098
31476	09:24:18.732	00:00:31.475	1889	-1024	-768	-1	-1	-1	-1	4	-1024	-768	-1	-1	-1	-1	4		0	0						Untertest4.avi	0	880	547	72	111				0	Content		-72	-111	31475581	3633760609
31492	09:24:18.748	00:00:31.492	1890	-1024	-768	-1	-1	-1	-1	4	-1024	-768	-1	-1	-1	-1	4		0	0						Untertest4.avi	0	880	547	72	111				0	Content		-72	-111	31492248	3633777276
31509	09:24:18.765	00:00:31.508	1891	-1024	-768	-1	-1	-1	-1	4	-1024	-768	-1	-1	-1	-1	4		0	0						Untertest4.avi	0	880	547	72	111				0	Content		-72	-111	31508915	3633793943
31525	09:24:18.781	00:00:31.525	1892	-1024	-768	-1	-1	-1	-1	4	-1024	-768	-1	-1	-1	-1	4		0	0						Untertest4.avi	0	880	547	72	111				0	Content		-72	-111	31525226	3633810254
31542	09:24:18.798	00:00:31.541	1893	-1024	-768	-1	-1	-1	-1	4	-1024	-768	-1	-1	-1	-1	4		0	0						Untertest4.avi	0	880	547	72	111				0	Content		-72	-111	31541848	3633826876
31559	09:24:18.815	00:00:31.558	1894	-1024	-768	-1	-1	-1	-1	4	-1024	-768	-1	-1	-1	-1	4		0	0						Untertest4.avi	0	880	547	72	111				0	Content		-72	-111	31558526	3633843554
31575	09:24:18.831	00:00:31.575	1895	-1024	-768	-1	-1	-1	-1	4	-1024	-768	-1	-1	-1	-1	4		0	0						Untertest4.avi	0	880	547	72	111				0	Content		-72	-111	31575218	3633860246
31592	09:24:18.848	00:00:31.592	1896	-1024	-768	-1	-1	-1	-1	4	-1024	-768	-1	-1	-1	-1	4		0	0						Untertest4.avi	0	880	547	72	111				0	Content		-72	-111	31592055	3633877083
31609	09:24:18.865	00:00:31.608	1897	-1024	-768	-1	-1	-1	-1	4	-1024	-768	-1	-1	-1	-1	4		0	0						Untertest4.avi	0	880	547	72	111				0	Content		-72	-111	31608722	3633893750
31625	09:24:18.881	00:00:31.625	1898	-1024	-768	-1	-1	-1	-1	4	-1024	-768	-1	-1	-1	-1	4		0	0						Untertest4.avi	0	880	547	72	111				0	Content		-72	-111	31625389	3633910417
31642	09:24:18.898	00:00:31.642	1899	-1024	-768	-1	-1	-1	-1	4	-1024	-768	-1	-1	-1	-1	4		0	0						Untertest4.avi	0	880	547	72	111				0	Content		-72	-111	31642372	3633927400
31659	09:24:18.915	00:00:31.659	1900	-1024	-768	-1	-1	-1	-1	4	-1024	-768	-1	-1	-1	-1	4		0	0						Untertest4.avi	0	880	547	72	111				0	Content		-72	-111	31659039	3633944067
31676	09:24:18.932	00:00:31.675	1901	-1024	-768	-1	-1	-1	-1	4	-1024	-768	-1	-1	-1	-1	4		0	0						Untertest4.avi	0	880	547	72	111				0	Content		-72	-111	31675706	3633960734
31693	09:24:18.949	00:00:31.693	1902	-1024	-768	-1	-1	-1	-1	4	-1024	-768	-1	-1	-1	-1	4		0	0						Untertest4.avi	0	880	547	72	111				0	Content		-72	-111	31693021	3633978049
31710	09:24:18.966	00:00:31.709	1903	-1024	-768	-1	-1	-1	-1	4	-1024	-768	-1	-1	-1	-1	4		0	0						Untertest4.avi	0	880	547	72	111				0	Content		-72	-111	31709687	3633994715
31726	09:24:18.982	00:00:31.725	1904	-1024	-768	-1	-1	-1	-1	4	-1024	-768	-1	-1	-1	-1	4		0	0						Untertest4.avi	0	880	547	72	111				0	Content		-72	-111	31725902	3634010930
31743	09:24:18.999	00:00:31.742	1905	-1024	-768	-1	-1	-1	-1	4	-1024	-768	-1	-1	-1	-1	4		0	0						Untertest4.avi	0	880	547	72	111				0	Content		-72	-111	31742569	3634027597
31759	09:24:19.015	00:00:31.759	1906	-1024	-768	-1	-1	-1	-1	4	-1024	-768	-1	-1	-1	-1	4		0	0						Untertest4.avi	0	880	547	72	111				0	Content		-72	-111	31759236	3634044264
31775	09:24:19.031	00:00:31.774	1907	-1024	-768	-1	-1	-1	-1	4	-1024	-768	-1	-1	-1	-1	4		0	0						Untertest4.avi	0	880	547	72	111				0	Content		-72	-111	31774955	3634059983
31792	09:24:19.048	00:00:31.791	1908	-1024	-768	-1	-1	-1	-1	4	-1024	-768	-1	-1	-1	-1	4		0	0						Untertest4.avi	0	880	547	72	111				0	Content		-72	-111	31791701	3634076729
31808	09:24:19.064	00:00:31.808	1909	-1024	-768	-1	-1	-1	-1	4	-1024	-768	-1	-1	-1	-1	4		0	0						Untertest4.avi	0	880	547	72	111				0	Content		-72	-111	31808386	3634093414
31825	09:24:19.081	00:00:31.825	1910	-1024	-768	-1	-1	-1	-1	4	-1024	-768	-1	-1	-1	-1	4		0	0						Untertest4.avi	0	880	547	72	111				0	Content		-72	-111	31825053	3634110081
31842	09:24:19.098	00:00:31.841	1911	-1024	-768	-1	-1	-1	-1	4	-1024	-768	-1	-1	-1	-1	4		0	0						Untertest4.avi	0	880	547	72	111				0	Content		-72	-111	31841719	3634126747
31858	09:24:19.114	00:00:31.858	1912	-1024	-768	-1	-1	-1	-1	4	-1024	-768	-1	-1	-1	-1	4		0	0						Untertest4.avi	0	880	547	72	111				0	Content		-72	-111	31858374	3634143402
31875	09:24:19.131	00:00:31.874	1913	-1024	-768	-1	-1	-1	-1	4	-1024	-768	-1	-1	-1	-1	4		0	0						Untertest4.avi	0	880	547	72	111				0	Content		-72	-111	31874942	3634159970
31892	09:24:19.148	00:00:31.891	1914	-1024	-768	-1	-1	-1	-1	4	-1024	-768	-1	-1	-1	-1	4		0	0						Untertest4.avi	0	880	547	72	111				0	Content		-72	-111	31891578	3634176606
31909	09:24:19.165	00:00:31.908	1915	-1024	-768	-1	-1	-1	-1	4	-1024	-768	-1	-1	-1	-1	4		0	0						Untertest4.avi	0	880	547	72	111				0	Content		-72	-111	31908657	3634193685
31925	09:24:19.181	00:00:31.925	1916	-1024	-768	-1	-1	-1	-1	4	-1024	-768	-1	-1	-1	-1	4		0	0						Untertest4.avi	0	880	547	72	111				0	Content		-72	-111	31925324	3634210352
31942	09:24:19.198	00:00:31.941	1917	-1024	-768	-1	-1	-1	-1	4	-1024	-768	-1	-1	-1	-1	4		0	0						Untertest4.avi	0	880	547	72	111				0	Content		-72	-111	31941991	3634227019
31959	09:24:19.215	00:00:31.959	1918	-1024	-768	-1	-1	-1	-1	4	-1024	-768	-1	-1	-1	-1	4		0	0						Untertest4.avi	0	880	547	72	111				0	Content		-72	-111	31959141	3634244169
31976	09:24:19.232	00:00:31.975	1919	-1024	-768	-1	-1	-1	-1	4	-1024	-768	-1	-1	-1	-1	4		0	0						Untertest4.avi	0	880	547	72	111				0	Content		-72	-111	31975808	3634260836
31992	09:24:19.248	00:00:31.992	1920	-1024	-768	-1	-1	-1	-1	4	-1024	-768	-1	-1	-1	-1	4		0	0						Untertest4.avi	0	880	547	72	111				0	Content		-72	-111	31992474	3634277502
32009	09:24:19.265	00:00:32.008	1921	-1024	-768	-1	-1	-1	-1	4	-1024	-768	-1	-1	-1	-1	4		0	0						Untertest4.avi	0	880	547	72	111				0	Content		-72	-111	32008704	3634293732
32025	09:24:19.281	00:00:32.025	1922	-1024	-768	-1	-1	-1	-1	4	-1024	-768	-1	-1	-1	-1	4		0	0						Untertest4.avi	0	880	547	72	111				0	Content		-72	-111	32025371	3634310399
32042	09:24:19.298	00:00:32.041	1923	-1024	-768	-1	-1	-1	-1	4	-1024	-768	-1	-1	-1	-1	4		0	0						Untertest4.avi	0	880	547	72	111				0	Content		-72	-111	32041848	3634326876
32059	09:24:19.315	00:00:32.058	1924	-1024	-768	-1	-1	-1	-1	4	-1024	-768	-1	-1	-1	-1	4		0	0						Untertest4.avi	0	880	547	72	111				0	Content		-72	-111	32058515	3634343543
32075	09:24:19.331	00:00:32.075	1925	-1024	-768	-1	-1	-1	-1	4	-1024	-768	-1	-1	-1	-1	4		0	0						Untertest4.avi	0	880	547	72	111				0	Content		-72	-111	32075182	3634360210
32092	09:24:19.348	00:00:32.091	1926	-1024	-768	-1	-1	-1	-1	4	-1024	-768	-1	-1	-1	-1	4		0	0						Untertest4.avi	0	880	547	72	111				0	Content		-72	-111	32091550	3634376578
32108	09:24:19.364	00:00:32.108	1927	-1024	-768	-1	-1	-1	-1	4	-1024	-768	-1	-1	-1	-1	4		0	0						Untertest4.avi	0	880	547	72	111				0	Content		-72	-111	32108172	3634393200
32125	09:24:19.381	00:00:32.124	1928	-1024	-768	-1	-1	-1	-1	4	-1024	-768	-1	-1	-1	-1	4		0	0						Untertest4.avi	0	880	547	72	111				0	Content		-72	-111	32124797	3634409825
32141	09:24:19.397	00:00:32.141	1929	-1024	-768	-1	-1	-1	-1	4	-1024	-768	-1	-1	-1	-1	4		0	0						Untertest4.avi	0	880	547	72	111				0	Content		-72	-111	32141463	3634426491
32158	09:24:19.414	00:00:32.158	1930	-1024	-768	-1	-1	-1	-1	4	-1024	-768	-1	-1	-1	-1	4		0	0						Untertest4.avi	0	880	547	72	111				0	Content		-72	-111	32158130	3634443158
32175	09:24:19.431	00:00:32.174	1931	-1024	-768	-1	-1	-1	-1	4	-1024	-768	-1	-1	-1	-1	4		0	0						Untertest4.avi	0	880	547	72	111				0	Content		-72	-111	32174778	3634459806
32191	09:24:19.447	00:00:32.191	1932	-1024	-768	-1	-1	-1	-1	4	-1024	-768	-1	-1	-1	-1	4		0	0						Untertest4.avi	0	880	547	72	111				0	Content		-72	-111	32191445	3634476473
32208	09:24:19.464	00:00:32.208	1933	-1024	-768	-1	-1	-1	-1	4	-1024	-768	-1	-1	-1	-1	4		0	0						Untertest4.avi	0	880	547	72	111				0	Content		-72	-111	32208364	3634493392
32225	09:24:19.481	00:00:32.225	1934	-1024	-768	-1	-1	-1	-1	4	-1024	-768	-1	-1	-1	-1	4		0	0						Untertest4.avi	0	880	547	72	111				0	Content		-72	-111	32225031	3634510059
32242	09:24:19.498	00:00:32.241	1935	-1024	-768	-1	-1	-1	-1	4	-1024	-768	-1	-1	-1	-1	4		0	0						Untertest4.avi	0	880	547	72	111				0	Content		-72	-111	32241991	3634527019
32259	09:24:19.515	00:00:32.258	1936	-1024	-768	-1	-1	-1	-1	4	-1024	-768	-1	-1	-1	-1	4		0	0						Untertest4.avi	0	880	547	72	111				0	Content		-72	-111	32258658	3634543686
32275	09:24:19.531	00:00:32.275	1937	-1024	-768	-1	-1	-1	-1	4	-1024	-768	-1	-1	-1	-1	4		0	0						Untertest4.avi	0	880	547	72	111				0	Content		-72	-111	32275325	3634560353
32293	09:24:19.549	00:00:32.292	1938	-1024	-768	-1	-1	-1	-1	4	-1024	-768	-1	-1	-1	-1	4		0	0						Untertest4.avi	0	880	547	72	111				0	Content		-72	-111	32292613	3634577641
32309	09:24:19.565	00:00:32.309	1939	-1024	-768	-1	-1	-1	-1	4	-1024	-768	-1	-1	-1	-1	4		0	0						Untertest4.avi	0	880	547	72	111				0	Content		-72	-111	32309280	3634594308
32325	09:24:19.581	00:00:32.325	1940	-1024	-768	-1	-1	-1	-1	4	-1024	-768	-1	-1	-1	-1	4		0	0						Untertest4.avi	0	880	547	72	111				0	Content		-72	-111	32325488	3634610516
32342	09:24:19.598	00:00:32.342	1941	-1024	-768	-1	-1	-1	-1	4	-1024	-768	-1	-1	-1	-1	4		0	0						Untertest4.avi	0	880	547	72	111				0	Content		-72	-111	32342155	3634627183
32359	09:24:19.615	00:00:32.358	1942	-1024	-768	-1	-1	-1	-1	4	-1024	-768	-1	-1	-1	-1	4		0	0						Untertest4.avi	0	880	547	72	111				0	Content		-72	-111	32358822	3634643850
32375	09:24:19.631	00:00:32.374	1943	-1024	-768	-1	-1	-1	-1	4	-1024	-768	-1	-1	-1	-1	4		0	0						Untertest4.avi	0	880	547	72	111				0	Content		-72	-111	32374646	3634659674
32391	09:24:19.647	00:00:32.391	1944	-1024	-768	-1	-1	-1	-1	4	-1024	-768	-1	-1	-1	-1	4		0	0						Untertest4.avi	0	880	547	72	111				0	Content		-72	-111	32391271	3634676299
32408	09:24:19.664	00:00:32.407	1945	-1024	-768	-1	-1	-1	-1	4	-1024	-768	-1	-1	-1	-1	4		0	0						Untertest4.avi	0	880	547	72	111				0	Content		-72	-111	32407955	3634692983
32425	09:24:19.681	00:00:32.424	1946	-1024	-768	-1	-1	-1	-1	4	-1024	-768	-1	-1	-1	-1	4		0	0						Untertest4.avi	0	880	547	72	111				0	Content		-72	-111	32424621	3634709649
32441	09:24:19.697	00:00:32.441	1947	-1024	-768	-1	-1	-1	-1	4	-1024	-768	-1	-1	-1	-1	4		0	0						Untertest4.avi	0	880	547	72	111				0	Content		-72	-111	32441288	3634726316
32458	09:24:19.714	00:00:32.457	1948	-1024	-768	-1	-1	-1	-1	4	-1024	-768	-1	-1	-1	-1	4		0	0						Untertest4.avi	0	880	547	72	111				0	Content		-72	-111	32457905	3634742933
32475	09:24:19.731	00:00:32.474	1949	-1024	-768	-1	-1	-1	-1	4	-1024	-768	-1	-1	-1	-1	4		0	0						Untertest4.avi	0	880	547	72	111				0	Content		-72	-111	32474572	3634759600
32491	09:24:19.747	00:00:32.491	1950	-1024	-768	-1	-1	-1	-1	4	-1024	-768	-1	-1	-1	-1	4		0	0						Untertest4.avi	0	880	547	72	111				0	Content		-72	-111	32491239	3634776267
32508	09:24:19.764	00:00:32.507	1951	-1024	-768	-1	-1	-1	-1	4	-1024	-768	-1	-1	-1	-1	4		0	0						Untertest4.avi	0	880	547	72	111				0	Content		-72	-111	32507898	3634792926
32525	09:24:19.781	00:00:32.524	1952	-1024	-768	-1	-1	-1	-1	4	-1024	-768	-1	-1	-1	-1	4		0	0						Untertest4.avi	0	880	547	72	111				0	Content		-72	-111	32524829	3634809857
32541	09:24:19.797	00:00:32.541	1953	-1024	-768	-1	-1	-1	-1	4	-1024	-768	-1	-1	-1	-1	4		0	0						Untertest4.avi	0	880	547	72	111				0	Content		-72	-111	32541496	3634826524
32559	09:24:19.815	00:00:32.558	1954	-1024	-768	-1	-1	-1	-1	4	-1024	-768	-1	-1	-1	-1	4		0	0						Untertest4.avi	0	880	547	72	111				0	Content		-72	-111	32558626	3634843654
32575	09:24:19.831	00:00:32.575	1955	-1024	-768	-1	-1	-1	-1	4	-1024	-768	-1	-1	-1	-1	4		0	0						Untertest4.avi	0	880	547	72	111				0	Content		-72	-111	32575292	3634860320
32592	09:24:19.848	00:00:32.592	1956	-1024	-768	-1	-1	-1	-1	4	-1024	-768	-1	-1	-1	-1	4		0	0						Untertest4.avi	0	880	547	72	111				0	Content		-72	-111	32592324	3634877352
32609	09:24:19.865	00:00:32.608	1957	-1024	-768	-1	-1	-1	-1	4	-1024	-768	-1	-1	-1	-1	4		0	0						Untertest4.avi	0	880	547	72	111				0	Content		-72	-111	32608991	3634894019
32626	09:24:19.882	00:00:32.625	1958	-1024	-768	-1	-1	-1	-1	4	-1024	-768	-1	-1	-1	-1	4		0	0						Untertest4.avi	0	880	547	72	111				0	Content		-72	-111	32625658	3634910686
32642	09:24:19.898	00:00:32.641	1959	-1024	-768	-1	-1	-1	-1	4	-1024	-768	-1	-1	-1	-1	4		0	0						Untertest4.avi	0	880	547	72	111				0	Content		-72	-111	32641711	3634926739
32658	09:24:19.914	00:00:32.658	1960	-1024	-768	-1	-1	-1	-1	4	-1024	-768	-1	-1	-1	-1	4		0	0						Untertest4.avi	0	880	547	72	111				0	Content		-72	-111	32658378	3634943406
32675	09:24:19.931	00:00:32.674	1961	-1024	-768	-1	-1	-1	-1	4	-1024	-768	-1	-1	-1	-1	4		0	0						Untertest4.avi	0	880	547	72	111				0	Content		-72	-111	32674839	3634959867
32692	09:24:19.948	00:00:32.691	1962	-1024	-768	-1	-1	-1	-1	4	-1024	-768	-1	-1	-1	-1	4		0	0						Untertest4.avi	0	880	547	72	111				0	Content		-72	-111	32691506	3634976534
32708	09:24:19.964	00:00:32.708	1963	-1024	-768	-1	-1	-1	-1	4	-1024	-768	-1	-1	-1	-1	4		0	0						Untertest4.avi	0	880	547	72	111				0	Content		-72	-111	32708173	3634993201
32724	09:24:19.980	00:00:32.724	1964	-1024	-768	-1	-1	-1	-1	4	-1024	-768	-1	-1	-1	-1	4		0	0						Untertest4.avi	0	880	547	72	111				0	Content		-72	-111	32724368	3635009396
32741	09:24:19.997	00:00:32.740	1965	-1024	-768	-1	-1	-1	-1	4	-1024	-768	-1	-1	-1	-1	4		0	0						Untertest4.avi	0	880	547	72	111				0	Content		-72	-111	32740992	3635026020
32758	09:24:20.014	00:00:32.757	1966	-1024	-768	-1	-1	-1	-1	4	-1024	-768	-1	-1	-1	-1	4		0	0						Untertest4.avi	0	880	547	72	111				0	Content		-72	-111	32757657	3635042685
32774	09:24:20.030	00:00:32.774	1967	-1024	-768	-1	-1	-1	-1	4	-1024	-768	-1	-1	-1	-1	4		0	0						Untertest4.avi	0	880	547	72	111				0	Content		-72	-111	32774324	3635059352
32791	09:24:20.047	00:00:32.790	1968	-1024	-768	-1	-1	-1	-1	4	-1024	-768	-1	-1	-1	-1	4		0	0						Untertest4.avi	0	880	547	72	111				0	Content		-72	-111	32790991	3635076019
32808	09:24:20.064	00:00:32.807	1969	-1024	-768	-1	-1	-1	-1	4	-1024	-768	-1	-1	-1	-1	4		0	0						Untertest4.avi	0	880	547	72	111				0	Content		-72	-111	32807656	3635092684
32824	09:24:20.080	00:00:32.824	1970	-1024	-768	-1	-1	-1	-1	4	-1024	-768	-1	-1	-1	-1	4		0	0						Untertest4.avi	0	880	547	72	111				0	Content		-72	-111	32824323	3635109351
32841	09:24:20.097	00:00:32.840	1971	-1024	-768	-1	-1	-1	-1	4	-1024	-768	-1	-1	-1	-1	4		0	0						Untertest4.avi	0	880	547	72	111				0	Content		-72	-111	32840990	3635126018
32858	09:24:20.114	00:00:32.857	1972	-1024	-768	-1	-1	-1	-1	4	-1024	-768	-1	-1	-1	-1	4		0	0						Untertest4.avi	0	880	547	72	111				0	Content		-72	-111	32857922	3635142950
32875	09:24:20.131	00:00:32.874	1973	-1024	-768	-1	-1	-1	-1	4	-1024	-768	-1	-1	-1	-1	4		0	0						Untertest4.avi	0	880	547	72	111				0	Content		-72	-111	32874588	3635159616
32892	09:24:20.148	00:00:32.891	1974	-1024	-768	-1	-1	-1	-1	4	-1024	-768	-1	-1	-1	-1	4		0	0						Untertest4.avi	0	880	547	72	111				0	Content		-72	-111	32891551	3635176579
32908	09:24:20.164	00:00:32.908	1975	-1024	-768	-1	-1	-1	-1	4	-1024	-768	-1	-1	-1	-1	4		0	0						Untertest4.avi	0	880	547	72	111				0	Content		-72	-111	32908218	3635193246
32925	09:24:20.181	00:00:32.924	1976	-1024	-768	-1	-1	-1	-1	4	-1024	-768	-1	-1	-1	-1	4		0	0						Untertest4.avi	0	880	547	72	111				0	Content		-72	-111	32924885	3635209913
32942	09:24:20.198	00:00:32.942	1977	-1024	-768	-1	-1	-1	-1	4	-1024	-768	-1	-1	-1	-1	4		0	0						Untertest4.avi	0	880	547	72	111				0	Content		-72	-111	32942186	3635227214
32959	09:24:20.215	00:00:32.958	1978	-1024	-768	-1	-1	-1	-1	4	-1024	-768	-1	-1	-1	-1	4		0	0						Untertest4.avi	0	880	547	72	111				0	Content		-72	-111	32958853	3635243881
32975	09:24:20.231	00:00:32.975	1979	-1024	-768	-1	-1	-1	-1	4	-1024	-768	-1	-1	-1	-1	4		0	0						Untertest4.avi	0	880	547	72	111				0	Content		-72	-111	32975059	3635260087
[truncated: 1,656 more rows]
