# Supplementary material for: Gaze Duration Biases for Colours in Combination with Dissonant and Consonant Sounds: A Comparative Eye-Tracking Study with Orangutans
Source: PLoS One. 2015 Oct 14;10(10):e0139894. doi: 10.1371/journal.pone.0139894 (PMC4605782; doi:10.1371/journal.pone.0139894)
Supplement: S1 Data — (ZIP) [file pone.0139894.s004.zip › Plos ColourSound Data/Apes/Farben_Musik_U4/Rec 45-All-Data.tsv]

System Properties:
Operating System:	Microsoft Windows NT 6.1.7601 Service Pack 1
System User Name:	tobiiadmin
Machine Name:	LOE7690LAP
Data properties:
Recording name:	Rec 45
Recording date:	08.03.2014
Recording time:	09:30:31
Recording resolution:	1024 x 768
Export date:	09.03.2014
Export time:	12:24:56
Participant:	Raia_S3
Filter settings:
Eye: Average
Validity: Normal
Fixation filter: Tobii fixation filter
Velocity threshold: 35
Distance threshold: 35
Timestamp	DateTimeStamp	DateTimeStampStartOffset	Number	GazePointXLeft	GazePointYLeft	CamXLeft	CamYLeft	DistanceLeft	PupilLeft	ValidityLeft	GazePointXRight	GazePointYRight	CamXRight	CamYRight	DistanceRight	PupilRight	ValidityRight	FixationIndex	GazePointX	GazePointY	Event	EventKey	Data1	Data2	Descriptor	StimuliName	StimuliID	MediaWidth	MediaHeight	MediaPosX	MediaPosY	MappedFixationPointX	MappedFixationPointY	FixationDuration	AoiIds	AoiNames	WebGroupImage	MappedGazeDataPointX	MappedGazeDataPointY	MicroSecondTimestamp	AbsoluteMicroSecondTimestamp
14	09:30:31.808	00:00:00.014	0	-1024	-768	-1	-1	-1	-1	4	-1024	-768	-1	-1	-1	-1	4		0	0						No media	0	1024	768	0	0				0	Content		0	0	14094	4006824927
31	09:30:31.825	00:00:00.030	1	-1024	-768	-1	-1	-1	-1	4	-1024	-768	-1	-1	-1	-1	4		0	0						No media	0	1024	768	0	0				0	Content		0	0	30591	4006841424
47	09:30:31.841	00:00:00.047	2	-1024	-768	-1	-1	-1	-1	4	-1024	-768	-1	-1	-1	-1	4		0	0						No media	0	1024	768	0	0				0	Content		0	0	47340	4006858173
64	09:30:31.858	00:00:00.063	3	-1024	-768	-1	-1	-1	-1	4	-1024	-768	-1	-1	-1	-1	4		0	0						No media	0	1024	768	0	0				0	Content		0	0	63961	4006874794
81	09:30:31.875	00:00:00.081	4	-1024	-768	-1	-1	-1	-1	4	-1024	-768	-1	-1	-1	-1	4		0	0						No media	0	1024	768	0	0				0	Content		0	0	81029	4006891862
98	09:30:31.892	00:00:00.098	5	-1024	-768	-1	-1	-1	-1	4	-1024	-768	-1	-1	-1	-1	4		0	0						No media	0	1024	768	0	0				0	Content		0	0	98400	4006909233
116	09:30:31.910	00:00:00.115	6	-1024	-768	-1	-1	-1	-1	4	-1024	-768	-1	-1	-1	-1	4		0	0						No media	0	1024	768	0	0				0	Content		0	0	115773	4006926606
131	09:30:31.925	00:00:00.130	7	-1024	-768	-1	-1	-1	-1	4	-1024	-768	-1	-1	-1	-1	4		0	0						No media	0	1024	768	0	0				0	Content		0	0	130579	4006941412
147	09:30:31.941	00:00:00.147	8	-1024	-768	-1	-1	-1	-1	4	-1024	-768	-1	-1	-1	-1	4		0	0						No media	0	1024	768	0	0				0	Content		0	0	147201	4006958034
164	09:30:31.958	00:00:00.163	9	-1024	-768	-1	-1	-1	-1	4	-1024	-768	-1	-1	-1	-1	4		0	0						No media	0	1024	768	0	0				0	Content		0	0	163951	4006974784
181	09:30:31.975	00:00:00.180	10	-1024	-768	-1	-1	-1	-1	4	-1024	-768	-1	-1	-1	-1	4		0	0						No media	0	1024	768	0	0				0	Content		0	0	180573	4006991406
197	09:30:31.991	00:00:00.197	11	-1024	-768	-1	-1	-1	-1	4	-1024	-768	-1	-1	-1	-1	4		0	0						No media	0	1024	768	0	0				0	Content		0	0	197196	4007008029
214	09:30:32.008	00:00:00.213	12	-1024	-768	-1	-1	-1	-1	4	-1024	-768	-1	-1	-1	-1	4		0	0						No media	0	1024	768	0	0				0	Content		0	0	213805	4007024638
231	09:30:32.025	00:00:00.230	13	-1024	-768	-1	-1	-1	-1	4	-1024	-768	-1	-1	-1	-1	4		0	0						No media	0	1024	768	0	0				0	Content		0	0	230998	4007041831
248	09:30:32.042	00:00:00.248	14	-1024	-768	-1	-1	-1	-1	4	-1024	-768	-1	-1	-1	-1	4		0	0						No media	0	1024	768	0	0				0	Content		0	0	248372	4007059205
266	09:30:32.060	00:00:00.265	15	-1024	-768	-1	-1	-1	-1	4	-1024	-768	-1	-1	-1	-1	4		0	0						No media	0	1024	768	0	0				0	Content		0	0	265620	4007076453
280	09:30:32.074	00:00:00.280	16	-1024	-768	-1	-1	-1	-1	4	-1024	-768	-1	-1	-1	-1	4		0	0						No media	0	1024	768	0	0				0	Content		0	0	280424	4007091257
297	09:30:32.091	00:00:00.297	17	-1024	-768	-1	-1	-1	-1	4	-1024	-768	-1	-1	-1	-1	4		0	0						No media	0	1024	768	0	0				0	Content		0	0	297173	4007108006
314	09:30:32.108	00:00:00.313	18	-1024	-768	-1	-1	-1	-1	4	-1024	-768	-1	-1	-1	-1	4		0	0						No media	0	1024	768	0	0				0	Content		0	0	313794	4007124627
330	09:30:32.124	00:00:00.330	19	-1024	-768	-1	-1	-1	-1	4	-1024	-768	-1	-1	-1	-1	4		0	0						No media	0	1024	768	0	0				0	Content		0	0	330406	4007141239
347	09:30:32.141	00:00:00.347	20	650,0687	287,2379	0,5131129	0,6384477	538,5579	3,703143	3	709,5952	323,6064	0,5067021	0,6387252	508,6649	3,492542	1	0	710	324						No media	0	1024	768	0	0	704	282	933	0	Content		710	324	347282	4007158115
364	09:30:32.158	00:00:00.363	21	676,1564	230,0378	0,5068481	0,638603	538,5579	3,510569	3	711,3294	285,5586	0,5065055	0,6386179	508,4445	3,30464	1	0	711	286						No media	0	1024	768	0	0	704	282	933	0	Content		711	286	363787	4007174620
381	09:30:32.175	00:00:00.380	22	669,1108	198,9689	0,5069752	0,638715	538,5579	3,516899	3	704,7387	256,2667	0,5066317	0,6387298	508,4908	3,310898	1	0	705	256						No media	0	1024	768	0	0	704	282	933	0	Content		705	256	380652	4007191485
397	09:30:32.191	00:00:00.397	23	676,8799	215,5243	0,5070869	0,6387303	538,5579	3,535094	3	712,0869	271,7214	0,5067419	0,6387452	508,4896	3,328113	1	0	712	272						No media	0	1024	768	0	0	704	282	933	0	Content		712	272	397035	4007207868
414	09:30:32.208	00:00:00.413	24	662,8593	221,6624	0,5070426	0,6388943	538,5579	3,560486	3	698,4175	278,0255	0,5066965	0,6389092	508,364	3,351228	1	0	698	278						No media	0	1024	768	0	0	704	282	933	0	Content		698	278	413654	4007224487
430	09:30:32.224	00:00:00.430	25	662,7884	220,9067	0,5069839	0,639003	538,5579	3,538679	3	698,5274	277,1473	0,5066391	0,6390179	508,4099	3,331167	1	0	699	277						No media	0	1024	768	0	0	704	282	933	0	Content		699	277	430281	4007241114
447	09:30:32.241	00:00:00.447	26	663,3721	242,5427	0,50696	0,6390175	538,5579	3,643577	3	698,904	297,5416	0,5066158	0,6390324	508,4369	3,429966	1	0	699	298						No media	0	1024	768	0	0	704	282	933	0	Content		699	298	447222	4007258055
464	09:30:32.258	00:00:00.463	27	645,3488	235,8737	0,5069668	0,638922	538,5579	3,627049	3	681,6836	291,5332	0,5066223	0,6389369	508,4106	3,414455	1	0	682	292						No media	0	1024	768	0	0	704	282	933	0	Content		682	292	463899	4007274732
481	09:30:32.275	00:00:00.480	28	670,8449	216,7219	0,5133589	0,6386675	538,5579	3,556591	3	731,5795	257,684	0,506877	0,6389365	508,2785	3,352226	1	0	732	258						No media	0	1024	768	0	0	704	282	933	0	Content		732	258	480648	4007291481
497	09:30:32.291	00:00:00.497	29	669,852	227,4796	0,5002015	0,638938	538,5579	3,592261	3	736,3044	266,6908	0,5068641	0,638869	508,288	3,386011	1	0	736	267						No media	0	1024	768	0	0	704	282	933	0	Content		736	267	497021	4007307854
514	09:30:32.308	00:00:00.513	30	624,8504	277,9203	0,5065411	0,6387959	508,2389	3,342561	3	706,4885	266,5967	0,5065842	0,6387935	508,2389	3,329562	1	0	706	267						No media	0	1024	768	0	0	704	282	933	0	Content		706	267	513642	4007324475
530	09:30:32.324	00:00:00.530	31	626,7944	286,0533	0,5066333	0,638792	508,2558	3,395131	3	708,5778	275,0759	0,5066765	0,6387897	508,2558	3,381644	1	0	709	275						No media	0	1024	768	0	0	704	282	933	0	Content		709	275	530268	4007341101
547	09:30:32.341	00:00:00.547	32	627,1915	293,8841	0,506689	0,6387088	508,2103	3,411694	3	708,9558	283,3689	0,5067322	0,6387064	508,2103	3,397875	1	0	709	283						No media	0	1024	768	0	0	704	282	933	0	Content		709	283	547137	4007357970
564	09:30:32.358	00:00:00.563	33	620,9148	279,8888	0,5067572	0,6386355	508,2731	3,3958	3	702,331	268,4226	0,5068004	0,6386331	508,273	3,382777	1	0	702	268						No media	0	1024	768	0	0	704	282	933	0	Content		702	268	563887	4007374720
567	09:30:32.361																				MovieStart	128	0	0	Untertest4.avi
581	09:30:32.375	00:00:00.580	34	609,2728	292,6363	0,5067639	0,6387323	508,2927	3,479944	3	689,7521	282,3079	0,506807	0,6387299	508,2927	3,465637	1	0	690	282						Untertest4.avi	0	880	547	72	111	632	171	933	0	Content		618	171	580510	4007391343
597	09:30:32.391	00:00:00.596	35	619,1414	301,361	0,5067427	0,6389153	508,1629	3,454915	3	700,3427	291,3009	0,5067858	0,6389129	508,1629	3,440831	1	0	700	291						Untertest4.avi	0	880	547	72	111	632	171	933	0	Content		628	180	596885	4007407718
614	09:30:32.408	00:00:00.613	36	626,7586	318,818	0,5068268	0,6391848	508,123	3,495701	3	708,5882	309,9432	0,5068699	0,6391824	508,123	3,480589	1	0	709	310						Untertest4.avi	0	880	547	72	111	632	171	933	0	Content		637	199	613507	4007424340
630	09:30:32.424	00:00:00.630	37	629,6228	286,5837	0,506874	0,6393352	508,1301	3,442574	3	711,6845	275,4933	0,5069172	0,6393328	508,13	3,428825	1	0	712	275						Untertest4.avi	0	880	547	72	111	632	171	933	0	Content		640	164	630130	4007440963
647	09:30:32.441	00:00:00.647	38	634,9252	296,1723	0,50696	0,6394034	508,1871	3,447426	3	717,3408	285,4139	0,5070032	0,639401	508,1871	3,433722	1	0	717	285						Untertest4.avi	0	880	547	72	111	632	171	933	0	Content		645	174	647120	4007457953
664	09:30:32.458	00:00:00.663	39	617,2627	292,3447	0,5071142	0,639473	508,2014	3,546338	3	698,3105	281,5626	0,5071575	0,6394706	508,2014	3,531724	1	0	698	282						Untertest4.avi	0	880	547	72	111	632	171	933	0	Content		626	171	663748	4007474581
680	09:30:32.474	00:00:00.680	40	629,8036	289,5339	0,5072753	0,6395392	508,0097	3,547307	3	711,8546	278,1575	0,5073187	0,6395367	508,0097	3,532954	1	0	712	278						Untertest4.avi	0	880	547	72	111	632	171	933	0	Content		640	167	680496	4007491329
697	09:30:32.491	00:00:00.696	41	619,6648	292,3791	0,5074016	0,6395885	508,1073	3,535858	3	700,9072	281,5367	0,5074449	0,6395861	508,1072	3,521324	1	0	701	282						Untertest4.avi	0	880	547	72	111	632	171	933	0	Content		629	171	696871	4007507704
713	09:30:32.507	00:00:00.713	42	617,0963	296,5353	0,5074175	0,6395321	508,1286	3,504078	3	698,0436	286,224	0,5074608	0,6395297	508,1286	3,489676	1	0	698	286						Untertest4.avi	0	880	547	72	111	632	171	933	0	Content		626	175	713493	4007524326
730	09:30:32.524	00:00:00.730	43	622,4961	293,8504	0,5073863	0,639524	508,0944	3,501484	3	703,8242	283,127	0,5074297	0,6395217	508,0944	3,487279	1	0	704	283						Untertest4.avi	0	880	547	72	111	632	171	933	0	Content		632	172	730116	4007540949
747	09:30:32.541	00:00:00.746	44	635,4268	278,0982	0,5072901	0,6395077	508,0219	3,517844	3	717,8864	266,1401	0,5073335	0,6395053	508,0219	3,50358	1	0	718	266						Untertest4.avi	0	880	547	72	111	632	171	933	0	Content		646	155	746982	4007557815
764	09:30:32.558	00:00:00.763	45	622,6688	295,0839	0,5071936	0,6393759	508,2772	3,528354	3	704,1314	284,4882	0,5072368	0,6393735	508,2772	3,513684	1	0	704	284						Untertest4.avi	0	880	547	72	111	632	171	933	0	Content		632	173	763736	4007574569
780	09:30:32.574	00:00:00.780	46	618,9677	311,4114	0,5071109	0,6393366	508,0772	3,602261	3	700,2455	301,6918	0,5071542	0,6393342	508,0772	3,586839	1	0	700	302						Untertest4.avi	0	880	547	72	111	632	171	933	0	Content		628	191	780373	4007591206
797	09:30:32.591	00:00:00.796	47	621,6544	303,9651	0,5071771	0,6394347	508,1138	3,635644	3	703,1438	293,3831	0,5072204	0,6394323	508,1138	3,620622	1	0	703	293						Untertest4.avi	0	880	547	72	111	632	171	933	0	Content		631	182	796857	4007607690
813	09:30:32.607	00:00:00.813	48	605,6785	294,2294	0,5072941	0,6394922	507,9937	3,624201	3	685,8331	283,4732	0,5073375	0,6394898	507,9937	3,609087	1	0	686	283						Untertest4.avi	0	880	547	72	111	632	171	933	0	Content		614	172	813372	4007624205
830	09:30:32.624	00:00:00.829	49	626,308	294,8272	0,5073453	0,6395074	507,9858	3,574854	3	708,0487	283,8812	0,5073887	0,639505	507,9858	3,560009	1	0	708	284						Untertest4.avi	0	880	547	72	111	632	171	933	0	Content		636	173	829976	4007640809
847	09:30:32.641	00:00:00.846	50	636,0656	288,6406	0,5073847	0,6394043	508,138	3,530306	3	718,6025	277,4193	0,5074279	0,6394019	508,138	3,515649	1	0	719	277						Untertest4.avi	0	880	547	72	111	632	171	933	0	Content		647	166	846967	4007657800
864	09:30:32.658	00:00:00.863	51	623,7238	286,2053	0,5073812	0,6393707	508,1657	3,581451	3	705,3682	274,5499	0,5074244	0,6393682	508,1657	3,567104	1	0	705	275						Untertest4.avi	0	880	547	72	111	632	171	933	0	Content		633	164	863598	4007674431
880	09:30:32.674	00:00:00.880	52	621,0662	285,7074	0,5073903	0,6394716	508,116	3,561036	3	702,392	274,3557	0,5074337	0,6394692	508,116	3,54649	1	0	702	274						Untertest4.avi	0	880	547	72	111	632	171	933	0	Content		630	163	880357	4007691190
897	09:30:32.691	00:00:00.896	53	619,9718	280,4214	0,5074353	0,6395537	508,1399	3,484779	3	701,2079	268,8432	0,5074786	0,6395513	508,1399	3,470989	1	0	701	269						Untertest4.avi	0	880	547	72	111	632	171	933	0	Content		629	158	896719	4007707552
913	09:30:32.707	00:00:00.913	54	609,6843	304,0211	0,5075057	0,6396345	508,1054	3,567882	3	690,1392	294,2509	0,5075489	0,6396322	508,1054	3,552551	1	0	690	294						Untertest4.avi	0	880	547	72	111	632	171	933	0	Content		618	183	913358	4007724191
930	09:30:32.724	00:00:00.929	55	624,8517	290,7005	0,5075837	0,6396564	508,2083	3,461903	3	706,4272	279,908	0,507627	0,639654	508,2083	3,44786	1	0	706	280						Untertest4.avi	0	880	547	72	111	632	171	933	0	Content		634	169	929966	4007740799
947	09:30:32.741	00:00:00.946	56	624,3153	301,4458	0,5076299	0,6396877	508,1775	3,455029	3	705,8671	291,3638	0,5076732	0,6396853	508,1775	3,440809	1	0	706	291						Untertest4.avi	0	880	547	72	111	632	171	933	0	Content		634	180	946829	4007757662
964	09:30:32.758	00:00:00.963	57	633,8419	291,2987	0,5076588	0,6397317	508,182	3,34772	3	716,0953	280,6536	0,507702	0,6397293	508,182	3,334395	1	0	716	281						Untertest4.avi	0	880	547	72	111	632	171	933	0	Content		644	170	963588	4007774421
980	09:30:32.774	00:00:00.980	58	627,4976	296,0744	0,5076499	0,6397554	508,2094	3,33708	3	709,2613	285,8217	0,5076931	0,639753	508,2094	3,323807	1	0	709	286						Untertest4.avi	0	880	547	72	111	632	171	933	0	Content		637	175	980209	4007791042
997	09:30:32.791	00:00:00.996	59	619,9336	307,7863	0,5076277	0,6397709	508,2237	3,313306	3	701,0308	298,7447	0,5076708	0,6397685	508,2237	3,299567	1	0	701	299						Untertest4.avi	0	880	547	72	111	632	171	933	0	Content		629	188	996709	4007807542
1013	09:30:32.807	00:00:01.013	60	616,0242	303,1405	0,5076406	0,6398726	508,2025	3,301843	3	696,8853	293,78	0,5076838	0,6398701	508,2025	3,288514	1	0	697	294						Untertest4.avi	0	880	547	72	111	632	171	933	0	Content		625	183	1013200	4007824033
1030	09:30:32.824	00:00:01.029	61	636,6522	283,8187	0,507729	0,6400324	507,9808	3,205906	3	719,0304	272,9851	0,5077723	0,64003	507,9808	3,193551	1	0	719	273						Untertest4.avi	0	880	547	72	111	632	171	933	0	Content		647	162	1029950	4007840783
1047	09:30:32.841	00:00:01.046	62	612,1589	290,1596	0,5078453	0,6401453	508,0676	3,248923	3	692,6544	280,3464	0,5078886	0,6401429	508,0676	3,235699	1	0	693	280						Untertest4.avi	0	880	547	72	111	632	171	933	0	Content		621	169	1046811	4007857644
1064	09:30:32.858	00:00:01.063	63	616,0677	289,4484	0,5079122	0,6401616	508,0885	3,152079	3	696,7316	279,8688	0,5079554	0,6401591	508,0885	3,139352	1	0	697	280						Untertest4.avi	0	880	547	72	111	632	171	933	0	Content		625	169	1063570	4007874403
1080	09:30:32.874	00:00:01.080	64	621,5536	279,4707	0,5079322	0,6401633	508,0513	3,137447	3	702,7202	268,6765	0,5079755	0,6401609	508,0513	3,125838	1	0	703	269						Untertest4.avi	0	880	547	72	111	632	171	933	0	Content		631	158	1080193	4007891026
1097	09:30:32.891	00:00:01.096	65	626,8652	270,4079	0,5079168	0,6401306	508,0852	3,091363	3	708,4982	259,2811	0,50796	0,6401281	508,0852	3,079724	1	0	708	259						Untertest4.avi	0	880	547	72	111	632	171	933	0	Content		636	148	1096567	4007907400
1113	09:30:32.907	00:00:01.113	66	605,7712	301,7345	0,5078412	0,6401169	508,0976	3,12865	3	685,6914	292,9696	0,5078844	0,6401145	508,0976	3,116265	1	0	686	293						Untertest4.avi	0	880	547	72	111	632	171	933	0	Content		614	182	1113188	4007924021
1130	09:30:32.924	00:00:01.129	67	626,0275	299,785	0,5077616	0,6401296	508,1041	3,070053	3	707,4127	290,8264	0,5078048	0,6401272	508,1041	3,057717	1	0	707	291						Untertest4.avi	0	880	547	72	111	632	171	933	0	Content		635	180	1129815	4007940648
1147	09:30:32.941	00:00:01.146	68	617,0051	289,0508	0,5076236	0,6401128	508,0935	3,117326	3	697,78	279,3768	0,5076669	0,6401104	508,0934	3,105025	1	0	698	279						Untertest4.avi	0	880	547	72	111	632	171	933	0	Content		626	168	1146757	4007957590
1163	09:30:32.957	00:00:01.163	69	617,0894	273,4871	0,5076131	0,6400713	508,1503	3,063297	3	697,9213	262,6079	0,5076563	0,6400689	508,1503	3,052124	1	0	698	263						Untertest4.avi	0	880	547	72	111	632	171	933	0	Content		626	152	1163431	4007974264
1180	09:30:32.974	00:00:01.180	70	622,5734	282,6447	0,5077028	0,6400304	508,3751	3,03778	3	703,8312	272,5305	0,507746	0,6400281	508,3751	3,02637	1	0	704	273						Untertest4.avi	0	880	547	72	111	632	171	933	0	Content		632	162	1180181	4007991014
1196	09:30:32.990	00:00:01.196	71	621,9041	281,3247	0,5077929	0,6400046	508,2535	3,031342	3	703,0413	271,2537	0,5078361	0,6400022	508,2535	3,01967	1	0	703	271						Untertest4.avi	0	880	547	72	111	632	171	933	0	Content		631	160	1196429	4008007262
1213	09:30:33.007	00:00:01.213	72	613,7269	302,9914	0,5077911	0,6400179	508,2662	3,056541	3	694,1781	294,4365	0,5078343	0,6400155	508,2662	3,044332	1	0	694	294						Untertest4.avi	0	880	547	72	111	632	171	933	0	Content		622	183	1213350	4008024183
1230	09:30:33.024	00:00:01.229	73	689,8297	311,8589	0,5067251	0,6404089	508,5385	3,022274	3	703,6237	327,197	0,5067683	0,6404065	508,5385	3,012813	1	0	704	327						Untertest4.avi	0	880	547	72	111	632	171	933	0	Content		632	216	1229932	4008040765
1247	09:30:33.041	00:00:01.246	74	809,3381	346,9641	0,5045522	0,6412649	508,8299	3,006095	3	906,5682	337,1449	0,5045953	0,6412625	508,8299	2,995249	1	0	907	337						Untertest4.avi	0	880	547	72	111	632	171	933	0	Content		835	226	1246803	4008057636
1264	09:30:33.058	00:00:01.263	75	950,3149	358,7607	0,5026929	0,6422253	508,943	2,910473	3	1062,032	346,5651	0,502736	0,6422229	508,943	2,902381	1	0	1062	347						Untertest4.avi	0	880	547	72	111	632	171	933	0	Content		990	236	1263557	4008074390
1280	09:30:33.074	00:00:01.280	76	1100,502	451,6647	0,5009865	0,6434752	509,2941	3,079316	3	1231,881	443,8331	0,5010296	0,6434728	509,2941	3,072899	1	1	1232	444						Untertest4.avi	0	880	547	72	111	1404	361	100	0	Content		1160	333	1280180	4008091013
1297	09:30:33.091	00:00:01.296	77	1206,053	479,6073	0,4997723	0,6446115	509,4722	3,06946	3	1353,507	472,1594	0,4998152	0,6446092	509,4722	3,066407	1	1	1354	472						Untertest4.avi	0	880	547	72	111	1404	361	100	0	Content		1282	361	1296557	4008107390
1313	09:30:33.107	00:00:01.313	78	-1024	-768	-1	-1	-1	-1	4	-1024	-768	-1	-1	-1	-1	4	1	0	0						Untertest4.avi	0	880	547	72	111	1404	361	100	0	Content		-72	-111	1313445	4008124278
1330	09:30:33.124	00:00:01.330	79	1431,625	668,561	0,4992391	0,6437632	509,4722	3,261986	3	1599,107	681,0172	0,4992079	0,6437552	509,4722	3,255746	1	1	1599	681						Untertest4.avi	0	880	547	72	111	1404	361	100	0	Content		1527	570	1330187	4008141020
1347	09:30:33.141	00:00:01.346	80	1454,107	471,632	0,498924	0,6452946	507,71	2,691607	3	1639,965	458,9828	0,4988666	0,6452866	507,71	2,699955	1	1	1640	459						Untertest4.avi	0	880	547	72	111	1404	361	100	0	Content		1568	348	1346755	4008157588
1363	09:30:33.157	00:00:01.363	81	1454,556	495,8329	0,4982981	0,6449616	509,8331	2,594724	3	1639,632	486,6146	0,4982411	0,6449536	509,8331	2,602293	1	1	1640	487						Untertest4.avi	0	880	547	72	111	1404	361	100	0	Content		1568	376	1363189	4008174022
1380	09:30:33.174	00:00:01.380	82	-1024	-768	-1	-1	-1	-1	4	-1024	-768	-1	-1	-1	-1	4		0	0						Untertest4.avi	0	880	547	72	111				0	Content		-72	-111	1380060	4008190893
1397	09:30:33.191	00:00:01.396	83	-1024	-768	-1	-1	-1	-1	4	-1024	-768	-1	-1	-1	-1	4		0	0						Untertest4.avi	0	880	547	72	111				0	Content		-72	-111	1396559	4008207392
1413	09:30:33.207	00:00:01.413	84	-1024	-768	-1	-1	-1	-1	4	-1024	-768	-1	-1	-1	-1	4		0	0						Untertest4.avi	0	880	547	72	111				0	Content		-72	-111	1413447	4008224280
1430	09:30:33.224	00:00:01.429	85	-1024	-768	-1	-1	-1	-1	4	-1024	-768	-1	-1	-1	-1	4		0	0						Untertest4.avi	0	880	547	72	111				0	Content		-72	-111	1429810	4008240643
1447	09:30:33.241	00:00:01.446	86	-1024	-768	-1	-1	-1	-1	4	-1024	-768	-1	-1	-1	-1	4		0	0						Untertest4.avi	0	880	547	72	111				0	Content		-72	-111	1446685	4008257518
1463	09:30:33.257	00:00:01.463	87	-1024	-768	-1	-1	-1	-1	4	-1024	-768	-1	-1	-1	-1	4		0	0						Untertest4.avi	0	880	547	72	111				0	Content		-72	-111	1463187	4008274020
1480	09:30:33.274	00:00:01.479	88	-1024	-768	-1	-1	-1	-1	4	-1024	-768	-1	-1	-1	-1	4		0	0						Untertest4.avi	0	880	547	72	111				0	Content		-72	-111	1479935	4008290768
1497	09:30:33.291	00:00:01.496	89	-1024	-768	-1	-1	-1	-1	4	-1024	-768	-1	-1	-1	-1	4		0	0						Untertest4.avi	0	880	547	72	111				0	Content		-72	-111	1496562	4008307395
1513	09:30:33.307	00:00:01.513	90	-1024	-768	-1	-1	-1	-1	4	-1024	-768	-1	-1	-1	-1	4		0	0						Untertest4.avi	0	880	547	72	111				0	Content		-72	-111	1513188	4008324021
1530	09:30:33.324	00:00:01.529	91	-1024	-768	-1	-1	-1	-1	4	-1024	-768	-1	-1	-1	-1	4		0	0						Untertest4.avi	0	880	547	72	111				0	Content		-72	-111	1529817	4008340650
1547	09:30:33.341	00:00:01.546	92	-1024	-768	-1	-1	-1	-1	4	-1024	-768	-1	-1	-1	-1	4		0	0						Untertest4.avi	0	880	547	72	111				0	Content		-72	-111	1546565	4008357398
1563	09:30:33.357	00:00:01.563	93	-1024	-768	-1	-1	-1	-1	4	-1024	-768	-1	-1	-1	-1	4		0	0						Untertest4.avi	0	880	547	72	111				0	Content		-72	-111	1563190	4008374023
1580	09:30:33.374	00:00:01.579	94	-1024	-768	-1	-1	-1	-1	4	-1024	-768	-1	-1	-1	-1	4		0	0						Untertest4.avi	0	880	547	72	111				0	Content		-72	-111	1579815	4008390648
1596	09:30:33.390	00:00:01.596	95	-1024	-768	-1	-1	-1	-1	4	-1024	-768	-1	-1	-1	-1	4		0	0						Untertest4.avi	0	880	547	72	111				0	Content		-72	-111	1596447	4008407280
1614	09:30:33.408	00:00:01.613	96	-1024	-768	-1	-1	-1	-1	4	-1024	-768	-1	-1	-1	-1	4		0	0						Untertest4.avi	0	880	547	72	111				0	Content		-72	-111	1613565	4008424398
1630	09:30:33.424	00:00:01.630	97	-1024	-768	-1	-1	-1	-1	4	-1024	-768	-1	-1	-1	-1	4		0	0						Untertest4.avi	0	880	547	72	111				0	Content		-72	-111	1630135	4008440968
1647	09:30:33.441	00:00:01.646	98	-1024	-768	-1	-1	-1	-1	4	-1024	-768	-1	-1	-1	-1	4		0	0						Untertest4.avi	0	880	547	72	111				0	Content		-72	-111	1646885	4008457718
1663	09:30:33.457	00:00:01.662	99	-1024	-768	-1	-1	-1	-1	4	-1024	-768	-1	-1	-1	-1	4		0	0						Untertest4.avi	0	880	547	72	111				0	Content		-72	-111	1662940	4008473773
1680	09:30:33.474	00:00:01.679	100	-1024	-768	-1	-1	-1	-1	4	-1024	-768	-1	-1	-1	-1	4		0	0						Untertest4.avi	0	880	547	72	111				0	Content		-72	-111	1679691	4008490524
1696	09:30:33.490	00:00:01.696	101	-1024	-768	-1	-1	-1	-1	4	-1024	-768	-1	-1	-1	-1	4		0	0						Untertest4.avi	0	880	547	72	111				0	Content		-72	-111	1696318	4008507151
1713	09:30:33.507	00:00:01.712	102	-1024	-768	-1	-1	-1	-1	4	-1024	-768	-1	-1	-1	-1	4		0	0						Untertest4.avi	0	880	547	72	111				0	Content		-72	-111	1712940	4008523773
1730	09:30:33.524	00:00:01.729	103	-1024	-768	-1	-1	-1	-1	4	-1024	-768	-1	-1	-1	-1	4		0	0						Untertest4.avi	0	880	547	72	111				0	Content		-72	-111	1729563	4008540396
1746	09:30:33.540	00:00:01.746	104	-1024	-768	-1	-1	-1	-1	4	-1024	-768	-1	-1	-1	-1	4		0	0						Untertest4.avi	0	880	547	72	111				0	Content		-72	-111	1746188	4008557021
1763	09:30:33.557	00:00:01.763	105	-1024	-768	-1	-1	-1	-1	4	-1024	-768	-1	-1	-1	-1	4		0	0						Untertest4.avi	0	880	547	72	111				0	Content		-72	-111	1763393	4008574226
1781	09:30:33.575	00:00:01.780	106	-1024	-768	-1	-1	-1	-1	4	-1024	-768	-1	-1	-1	-1	4		0	0						Untertest4.avi	0	880	547	72	111				0	Content		-72	-111	1780757	4008591590
1798	09:30:33.592	00:00:01.798	107	-1024	-768	-1	-1	-1	-1	4	-1024	-768	-1	-1	-1	-1	4		0	0						Untertest4.avi	0	880	547	72	111				0	Content		-72	-111	1798005	4008608838
1813	09:30:33.607	00:00:01.812	108	-1024	-768	-1	-1	-1	-1	4	-1024	-768	-1	-1	-1	-1	4		0	0						Untertest4.avi	0	880	547	72	111				0	Content		-72	-111	1812935	4008623768
1830	09:30:33.624	00:00:01.829	109	-1024	-768	-1	-1	-1	-1	4	-1024	-768	-1	-1	-1	-1	4		0	0						Untertest4.avi	0	880	547	72	111				0	Content		-72	-111	1829563	4008640396
1846	09:30:33.640	00:00:01.846	110	-1024	-768	-1	-1	-1	-1	4	-1024	-768	-1	-1	-1	-1	4		0	0						Untertest4.avi	0	880	547	72	111				0	Content		-72	-111	1846312	4008657145
1863	09:30:33.657	00:00:01.862	111	-1024	-768	-1	-1	-1	-1	4	-1024	-768	-1	-1	-1	-1	4		0	0						Untertest4.avi	0	880	547	72	111				0	Content		-72	-111	1862938	4008673771
1880	09:30:33.674	00:00:01.879	112	-1024	-768	-1	-1	-1	-1	4	-1024	-768	-1	-1	-1	-1	4		0	0						Untertest4.avi	0	880	547	72	111				0	Content		-72	-111	1879560	4008690393
1896	09:30:33.690	00:00:01.896	113	-1024	-768	-1	-1	-1	-1	4	-1024	-768	-1	-1	-1	-1	4		0	0						Untertest4.avi	0	880	547	72	111				0	Content		-72	-111	1896186	4008707019
1913	09:30:33.707	00:00:01.913	114	-1024	-768	-1	-1	-1	-1	4	-1024	-768	-1	-1	-1	-1	4		0	0						Untertest4.avi	0	880	547	72	111				0	Content		-72	-111	1913396	4008724229
1931	09:30:33.725	00:00:01.930	115	-1024	-768	-1	-1	-1	-1	4	-1024	-768	-1	-1	-1	-1	4		0	0						Untertest4.avi	0	880	547	72	111				0	Content		-72	-111	1930627	4008741460
1948	09:30:33.742	00:00:01.947	116	-1024	-768	-1	-1	-1	-1	4	-1024	-768	-1	-1	-1	-1	4		0	0						Untertest4.avi	0	880	547	72	111				0	Content		-72	-111	1947893	4008758726
1963	09:30:33.757	00:00:01.962	117	-1024	-768	-1	-1	-1	-1	4	-1024	-768	-1	-1	-1	-1	4		0	0						Untertest4.avi	0	880	547	72	111				0	Content		-72	-111	1962807	4008773640
1979	09:30:33.773	00:00:01.979	118	-1024	-768	-1	-1	-1	-1	4	-1024	-768	-1	-1	-1	-1	4		0	0						Untertest4.avi	0	880	547	72	111				0	Content		-72	-111	1979433	4008790266
1996	09:30:33.790	00:00:01.996	119	-1024	-768	-1	-1	-1	-1	4	-1024	-768	-1	-1	-1	-1	4		0	0						Untertest4.avi	0	880	547	72	111				0	Content		-72	-111	1996184	4008807017
2013	09:30:33.807	00:00:02.012	120	-1024	-768	-1	-1	-1	-1	4	-1024	-768	-1	-1	-1	-1	4		0	0						Untertest4.avi	0	880	547	72	111				0	Content		-72	-111	2012809	4008823642
2029	09:30:33.823	00:00:02.029	121	-1024	-768	-1	-1	-1	-1	4	-1024	-768	-1	-1	-1	-1	4		0	0						Untertest4.avi	0	880	547	72	111				0	Content		-72	-111	2029435	4008840268
2046	09:30:33.840	00:00:02.046	122	-1024	-768	-1	-1	-1	-1	4	-1024	-768	-1	-1	-1	-1	4		0	0						Untertest4.avi	0	880	547	72	111				0	Content		-72	-111	2046058	4008856891
2063	09:30:33.857	00:00:02.063	123	-1024	-768	-1	-1	-1	-1	4	-1024	-768	-1	-1	-1	-1	4		0	0						Untertest4.avi	0	880	547	72	111				0	Content		-72	-111	2063254	4008874087
2081	09:30:33.875	00:00:02.080	124	-1024	-768	-1	-1	-1	-1	4	-1024	-768	-1	-1	-1	-1	4		0	0						Untertest4.avi	0	880	547	72	111				0	Content		-72	-111	2080628	4008891461
2098	09:30:33.892	00:00:02.097	125	-1024	-768	-1	-1	-1	-1	4	-1024	-768	-1	-1	-1	-1	4		0	0						Untertest4.avi	0	880	547	72	111				0	Content		-72	-111	2097876	4008908709
2113	09:30:33.907	00:00:02.112	126	-1024	-768	-1	-1	-1	-1	4	-1024	-768	-1	-1	-1	-1	4		0	0						Untertest4.avi	0	880	547	72	111				0	Content		-72	-111	2112681	4008923514
2129	09:30:33.923	00:00:02.129	127	-1024	-768	-1	-1	-1	-1	4	-1024	-768	-1	-1	-1	-1	4		0	0						Untertest4.avi	0	880	547	72	111				0	Content		-72	-111	2129430	4008940263
2146	09:30:33.940	00:00:02.146	128	-1024	-768	-1	-1	-1	-1	4	-1024	-768	-1	-1	-1	-1	4		0	0						Untertest4.avi	0	880	547	72	111				0	Content		-72	-111	2146056	4008956889
2163	09:30:33.957	00:00:02.162	129	-1024	-768	-1	-1	-1	-1	4	-1024	-768	-1	-1	-1	-1	4		0	0						Untertest4.avi	0	880	547	72	111				0	Content		-72	-111	2162677	4008973510
2179	09:30:33.973	00:00:02.179	130	-1024	-768	-1	-1	-1	-1	4	-1024	-768	-1	-1	-1	-1	4		0	0						Untertest4.avi	0	880	547	72	111				0	Content		-72	-111	2179301	4008990134
2196	09:30:33.990	00:00:02.195	131	-1024	-768	-1	-1	-1	-1	4	-1024	-768	-1	-1	-1	-1	4		0	0						Untertest4.avi	0	880	547	72	111				0	Content		-72	-111	2195925	4009006758
2213	09:30:34.007	00:00:02.213	132	-1024	-768	-1	-1	-1	-1	4	-1024	-768	-1	-1	-1	-1	4		0	0						Untertest4.avi	0	880	547	72	111				0	Content		-72	-111	2213119	4009023952
2230	09:30:34.024	00:00:02.230	133	-1024	-768	-1	-1	-1	-1	4	-1024	-768	-1	-1	-1	-1	4		0	0						Untertest4.avi	0	880	547	72	111				0	Content		-72	-111	2230494	4009041327
2248	09:30:34.042	00:00:02.247	134	-1024	-768	-1	-1	-1	-1	4	-1024	-768	-1	-1	-1	-1	4		0	0						Untertest4.avi	0	880	547	72	111				0	Content		-72	-111	2247746	4009058579
2263	09:30:34.057	00:00:02.262	135	-1024	-768	-1	-1	-1	-1	4	-1024	-768	-1	-1	-1	-1	4		0	0						Untertest4.avi	0	880	547	72	111				0	Content		-72	-111	2262677	4009073510
2279	09:30:34.073	00:00:02.279	136	-1024	-768	-1	-1	-1	-1	4	-1024	-768	-1	-1	-1	-1	4		0	0						Untertest4.avi	0	880	547	72	111				0	Content		-72	-111	2279301	4009090134
2296	09:30:34.090	00:00:02.296	137	-1024	-768	-1	-1	-1	-1	4	-1024	-768	-1	-1	-1	-1	4		0	0						Untertest4.avi	0	880	547	72	111				0	Content		-72	-111	2296048	4009106881
2313	09:30:34.107	00:00:02.312	138	-1024	-768	-1	-1	-1	-1	4	-1024	-768	-1	-1	-1	-1	4		0	0						Untertest4.avi	0	880	547	72	111				0	Content		-72	-111	2312673	4009123506
2329	09:30:34.123	00:00:02.329	139	-1024	-768	-1	-1	-1	-1	4	-1024	-768	-1	-1	-1	-1	4		0	0						Untertest4.avi	0	880	547	72	111				0	Content		-72	-111	2329299	4009140132
2346	09:30:34.140	00:00:02.345	140	-1024	-768	-1	-1	-1	-1	4	-1024	-768	-1	-1	-1	-1	4		0	0						Untertest4.avi	0	880	547	72	111				0	Content		-72	-111	2345924	4009156757
2363	09:30:34.157	00:00:02.362	141	-1024	-768	-1	-1	-1	-1	4	-1024	-768	-1	-1	-1	-1	4		0	0						Untertest4.avi	0	880	547	72	111				0	Content		-72	-111	2362993	4009173826
2380	09:30:34.174	00:00:02.380	142	-1024	-768	-1	-1	-1	-1	4	-1024	-768	-1	-1	-1	-1	4		0	0						Untertest4.avi	0	880	547	72	111				0	Content		-72	-111	2380373	4009191206
2398	09:30:34.192	00:00:02.397	143	-1024	-768	-1	-1	-1	-1	4	-1024	-768	-1	-1	-1	-1	4		0	0						Untertest4.avi	0	880	547	72	111				0	Content		-72	-111	2397743	4009208576
2413	09:30:34.207	00:00:02.412	144	-1024	-768	-1	-1	-1	-1	4	-1024	-768	-1	-1	-1	-1	4		0	0						Untertest4.avi	0	880	547	72	111				0	Content		-72	-111	2412550	4009223383
2429	09:30:34.223	00:00:02.429	145	-1024	-768	-1	-1	-1	-1	4	-1024	-768	-1	-1	-1	-1	4		0	0						Untertest4.avi	0	880	547	72	111				0	Content		-72	-111	2429176	4009240009
2446	09:30:34.240	00:00:02.445	146	-1024	-768	-1	-1	-1	-1	4	-1024	-768	-1	-1	-1	-1	4		0	0						Untertest4.avi	0	880	547	72	111				0	Content		-72	-111	2445928	4009256761
2463	09:30:34.257	00:00:02.462	147	-1024	-768	-1	-1	-1	-1	4	-1024	-768	-1	-1	-1	-1	4		0	0						Untertest4.avi	0	880	547	72	111				0	Content		-72	-111	2462551	4009273384
2479	09:30:34.273	00:00:02.479	148	-1024	-768	-1	-1	-1	-1	4	-1024	-768	-1	-1	-1	-1	4		0	0						Untertest4.avi	0	880	547	72	111				0	Content		-72	-111	2479175	4009290008
2496	09:30:34.290	00:00:02.495	149	-1024	-768	-1	-1	-1	-1	4	-1024	-768	-1	-1	-1	-1	4		0	0						Untertest4.avi	0	880	547	72	111				0	Content		-72	-111	2495801	4009306634
2513	09:30:34.307	00:00:02.512	150	-1024	-768	-1	-1	-1	-1	4	-1024	-768	-1	-1	-1	-1	4		0	0						Untertest4.avi	0	880	547	72	111				0	Content		-72	-111	2512994	4009323827
2530	09:30:34.324	00:00:02.530	151	-1024	-768	-1	-1	-1	-1	4	-1024	-768	-1	-1	-1	-1	4		0	0						Untertest4.avi	0	880	547	72	111				0	Content		-72	-111	2530373	4009341206
2548	09:30:34.342	00:00:02.547	152	-1024	-768	-1	-1	-1	-1	4	-1024	-768	-1	-1	-1	-1	4		0	0						Untertest4.avi	0	880	547	72	111				0	Content		-72	-111	2547618	4009358451
2562	09:30:34.356	00:00:02.562	153	-1024	-768	-1	-1	-1	-1	4	-1024	-768	-1	-1	-1	-1	4		0	0						Untertest4.avi	0	880	547	72	111				0	Content		-72	-111	2562422	4009373255
2579	09:30:34.373	00:00:02.579	154	-1024	-768	-1	-1	-1	-1	4	-1024	-768	-1	-1	-1	-1	4		0	0						Untertest4.avi	0	880	547	72	111				0	Content		-72	-111	2579173	4009390006
2596	09:30:34.390	00:00:02.595	155	-1024	-768	-1	-1	-1	-1	4	-1024	-768	-1	-1	-1	-1	4		0	0						Untertest4.avi	0	880	547	72	111				0	Content		-72	-111	2595798	4009406631
2612	09:30:34.406	00:00:02.612	156	-1024	-768	-1	-1	-1	-1	4	-1024	-768	-1	-1	-1	-1	4		0	0						Untertest4.avi	0	880	547	72	111				0	Content		-72	-111	2612422	4009423255
2629	09:30:34.423	00:00:02.629	157	-1024	-768	-1	-1	-1	-1	4	-1024	-768	-1	-1	-1	-1	4		0	0						Untertest4.avi	0	880	547	72	111				0	Content		-72	-111	2629046	4009439879
2646	09:30:34.440	00:00:02.645	158	-1024	-768	-1	-1	-1	-1	4	-1024	-768	-1	-1	-1	-1	4		0	0						Untertest4.avi	0	880	547	72	111				0	Content		-72	-111	2645671	4009456504
2663	09:30:34.457	00:00:02.662	159	-1024	-768	-1	-1	-1	-1	4	-1024	-768	-1	-1	-1	-1	4		0	0						Untertest4.avi	0	880	547	72	111				0	Content		-72	-111	2662864	4009473697
2680	09:30:34.474	00:00:02.680	160	-1024	-768	-1	-1	-1	-1	4	-1024	-768	-1	-1	-1	-1	4		0	0						Untertest4.avi	0	880	547	72	111				0	Content		-72	-111	2680241	4009491074
2697	09:30:34.491	00:00:02.697	161	-1024	-768	-1	-1	-1	-1	4	-1024	-768	-1	-1	-1	-1	4		0	0						Untertest4.avi	0	880	547	72	111				0	Content		-72	-111	2697488	4009508321
2712	09:30:34.506	00:00:02.712	162	-1024	-768	-1	-1	-1	-1	4	-1024	-768	-1	-1	-1	-1	4		0	0						Untertest4.avi	0	880	547	72	111				0	Content		-72	-111	2712421	4009523254
2729	09:30:34.523	00:00:02.729	163	-1024	-768	-1	-1	-1	-1	4	-1024	-768	-1	-1	-1	-1	4		0	0						Untertest4.avi	0	880	547	72	111				0	Content		-72	-111	2729046	4009539879
2746	09:30:34.540	00:00:02.745	164	-1024	-768	-1	-1	-1	-1	4	-1024	-768	-1	-1	-1	-1	4		0	0						Untertest4.avi	0	880	547	72	111				0	Content		-72	-111	2745793	4009556626
2762	09:30:34.556	00:00:02.762	165	-1024	-768	-1	-1	-1	-1	4	-1024	-768	-1	-1	-1	-1	4		0	0						Untertest4.avi	0	880	547	72	111				0	Content		-72	-111	2762292	4009573125
2779	09:30:34.573	00:00:02.779	166	-1024	-768	-1	-1	-1	-1	4	-1024	-768	-1	-1	-1	-1	4		0	0						Untertest4.avi	0	880	547	72	111				0	Content		-72	-111	2779040	4009589873
2796	09:30:34.590	00:00:02.795	167	-1024	-768	-1	-1	-1	-1	4	-1024	-768	-1	-1	-1	-1	4		0	0						Untertest4.avi	0	880	547	72	111				0	Content		-72	-111	2795664	4009606497
2813	09:30:34.607	00:00:02.812	168	-1024	-768	-1	-1	-1	-1	4	-1024	-768	-1	-1	-1	-1	4		0	0						Untertest4.avi	0	880	547	72	111				0	Content		-72	-111	2812733	4009623566
2830	09:30:34.624	00:00:02.830	169	-1024	-768	-1	-1	-1	-1	4	-1024	-768	-1	-1	-1	-1	4		0	0						Untertest4.avi	0	880	547	72	111				0	Content		-72	-111	2830108	4009640941
2847	09:30:34.641	00:00:02.847	170	-1024	-768	-1	-1	-1	-1	4	-1024	-768	-1	-1	-1	-1	4		0	0						Untertest4.avi	0	880	547	72	111				0	Content		-72	-111	2847483	4009658316
2862	09:30:34.656	00:00:02.862	171	-1024	-768	-1	-1	-1	-1	4	-1024	-768	-1	-1	-1	-1	4		0	0						Untertest4.avi	0	880	547	72	111				0	Content		-72	-111	2862291	4009673124
2879	09:30:34.673	00:00:02.878	172	-1024	-768	-1	-1	-1	-1	4	-1024	-768	-1	-1	-1	-1	4		0	0						Untertest4.avi	0	880	547	72	111				0	Content		-72	-111	2878917	4009689750
2896	09:30:34.690	00:00:02.895	173	-1024	-768	-1	-1	-1	-1	4	-1024	-768	-1	-1	-1	-1	4		0	0						Untertest4.avi	0	880	547	72	111				0	Content		-72	-111	2895668	4009706501
2912	09:30:34.706	00:00:02.912	174	-1024	-768	-1	-1	-1	-1	4	-1024	-768	-1	-1	-1	-1	4		0	0						Untertest4.avi	0	880	547	72	111				0	Content		-72	-111	2912291	4009723124
2929	09:30:34.723	00:00:02.928	175	-1024	-768	-1	-1	-1	-1	4	-1024	-768	-1	-1	-1	-1	4		0	0						Untertest4.avi	0	880	547	72	111				0	Content		-72	-111	2928914	4009739747
2946	09:30:34.740	00:00:02.945	176	-1024	-768	-1	-1	-1	-1	4	-1024	-768	-1	-1	-1	-1	4		0	0						Untertest4.avi	0	880	547	72	111				0	Content		-72	-111	2945540	4009756373
2963	09:30:34.757	00:00:02.962	177	-1024	-768	-1	-1	-1	-1	4	-1024	-768	-1	-1	-1	-1	4		0	0						Untertest4.avi	0	880	547	72	111				0	Content		-72	-111	2962735	4009773568
2980	09:30:34.774	00:00:02.979	178	-1024	-768	-1	-1	-1	-1	4	-1024	-768	-1	-1	-1	-1	4		0	0						Untertest4.avi	0	880	547	72	111				0	Content		-72	-111	2979989	4009790822
2997	09:30:34.791	00:00:02.997	179	-1024	-768	-1	-1	-1	-1	4	-1024	-768	-1	-1	-1	-1	4		0	0						Untertest4.avi	0	880	547	72	111				0	Content		-72	-111	2997358	4009808191
3012	09:30:34.806	00:00:03.012	180	-1024	-768	-1	-1	-1	-1	4	-1024	-768	-1	-1	-1	-1	4		0	0						Untertest4.avi	0	880	547	72	111				0	Content		-72	-111	3012165	4009822998
3029	09:30:34.823	00:00:03.028	181	-1024	-768	-1	-1	-1	-1	4	-1024	-768	-1	-1	-1	-1	4		0	0						Untertest4.avi	0	880	547	72	111				0	Content		-72	-111	3028916	4009839749
3046	09:30:34.840	00:00:03.045	182	-1024	-768	-1	-1	-1	-1	4	-1024	-768	-1	-1	-1	-1	4		0	0						Untertest4.avi	0	880	547	72	111				0	Content		-72	-111	3045540	4009856373
3062	09:30:34.856	00:00:03.062	183	-1024	-768	-1	-1	-1	-1	4	-1024	-768	-1	-1	-1	-1	4		0	0						Untertest4.avi	0	880	547	72	111				0	Content		-72	-111	3062166	4009872999
3079	09:30:34.873	00:00:03.078	184	-1024	-768	-1	-1	-1	-1	4	-1024	-768	-1	-1	-1	-1	4		0	0						Untertest4.avi	0	880	547	72	111				0	Content		-72	-111	3078791	4009889624
3095	09:30:34.889	00:00:03.095	185	-1024	-768	-1	-1	-1	-1	4	-1024	-768	-1	-1	-1	-1	4		0	0						Untertest4.avi	0	880	547	72	111				0	Content		-72	-111	3095416	4009906249
3113	09:30:34.907	00:00:03.112	186	-1024	-768	-1	-1	-1	-1	4	-1024	-768	-1	-1	-1	-1	4		0	0						Untertest4.avi	0	880	547	72	111				0	Content		-72	-111	3112610	4009923443
3130	09:30:34.924	00:00:03.129	187	-1024	-768	-1	-1	-1	-1	4	-1024	-768	-1	-1	-1	-1	4		0	0						Untertest4.avi	0	880	547	72	111				0	Content		-72	-111	3129982	4009940815
3147	09:30:34.941	00:00:03.147	188	-1024	-768	-1	-1	-1	-1	4	-1024	-768	-1	-1	-1	-1	4		0	0						Untertest4.avi	0	880	547	72	111				0	Content		-72	-111	3147231	4009958064
3162	09:30:34.956	00:00:03.162	189	-1024	-768	-1	-1	-1	-1	4	-1024	-768	-1	-1	-1	-1	4		0	0						Untertest4.avi	0	880	547	72	111				0	Content		-72	-111	3162039	4009972872
3179	09:30:34.973	00:00:03.178	190	-1024	-768	-1	-1	-1	-1	4	-1024	-768	-1	-1	-1	-1	4		0	0						Untertest4.avi	0	880	547	72	111				0	Content		-72	-111	3178789	4009989622
3195	09:30:34.989	00:00:03.195	191	-1024	-768	-1	-1	-1	-1	4	-1024	-768	-1	-1	-1	-1	4		0	0						Untertest4.avi	0	880	547	72	111				0	Content		-72	-111	3195415	4010006248
3212	09:30:35.006	00:00:03.212	192	-1024	-768	-1	-1	-1	-1	4	-1024	-768	-1	-1	-1	-1	4		0	0						Untertest4.avi	0	880	547	72	111				0	Content		-72	-111	3212162	4010022995
3229	09:30:35.023	00:00:03.228	193	-1024	-768	-1	-1	-1	-1	4	-1024	-768	-1	-1	-1	-1	4		0	0						Untertest4.avi	0	880	547	72	111				0	Content		-72	-111	3228551	4010039384
3245	09:30:35.039	00:00:03.245	194	-1024	-768	-1	-1	-1	-1	4	-1024	-768	-1	-1	-1	-1	4		0	0						Untertest4.avi	0	880	547	72	111				0	Content		-72	-111	3245300	4010056133
3262	09:30:35.056	00:00:03.262	195	-1024	-768	-1	-1	-1	-1	4	-1024	-768	-1	-1	-1	-1	4		0	0						Untertest4.avi	0	880	547	72	111				0	Content		-72	-111	3262366	4010073199
3280	09:30:35.074	00:00:03.279	196	-1024	-768	-1	-1	-1	-1	4	-1024	-768	-1	-1	-1	-1	4		0	0						Untertest4.avi	0	880	547	72	111				0	Content		-72	-111	3279741	4010090574
3297	09:30:35.091	00:00:03.296	197	-1024	-768	-1	-1	-1	-1	4	-1024	-768	-1	-1	-1	-1	4		0	0						Untertest4.avi	0	880	547	72	111				0	Content		-72	-111	3296985	4010107818
3312	09:30:35.106	00:00:03.311	198	-1024	-768	-1	-1	-1	-1	4	-1024	-768	-1	-1	-1	-1	4		0	0						Untertest4.avi	0	880	547	72	111				0	Content		-72	-111	3311919	4010122752
3329	09:30:35.123	00:00:03.328	199	-1024	-768	-1	-1	-1	-1	4	-1024	-768	-1	-1	-1	-1	4		0	0						Untertest4.avi	0	880	547	72	111				0	Content		-72	-111	3328541	4010139374
3345	09:30:35.139	00:00:03.345	200	-1024	-768	-1	-1	-1	-1	4	-1024	-768	-1	-1	-1	-1	4		0	0						Untertest4.avi	0	880	547	72	111				0	Content		-72	-111	3345288	4010156121
3362	09:30:35.156	00:00:03.361	201	-1024	-768	-1	-1	-1	-1	4	-1024	-768	-1	-1	-1	-1	4		0	0						Untertest4.avi	0	880	547	72	111				0	Content		-72	-111	3361911	4010172744
3379	09:30:35.173	00:00:03.378	202	-1024	-768	-1	-1	-1	-1	4	-1024	-768	-1	-1	-1	-1	4		0	0						Untertest4.avi	0	880	547	72	111				0	Content		-72	-111	3378534	4010189367
3395	09:30:35.189	00:00:03.395	203	-1024	-768	-1	-1	-1	-1	4	-1024	-768	-1	-1	-1	-1	4		0	0						Untertest4.avi	0	880	547	72	111				0	Content		-72	-111	3395076	4010205909
3412	09:30:35.206	00:00:03.412	204	-1024	-768	-1	-1	-1	-1	4	-1024	-768	-1	-1	-1	-1	4		0	0						Untertest4.avi	0	880	547	72	111				0	Content		-72	-111	3412164	4010222997
3429	09:30:35.223	00:00:03.428	205	-1024	-768	-1	-1	-1	-1	4	-1024	-768	-1	-1	-1	-1	4		0	0						Untertest4.avi	0	880	547	72	111				0	Content		-72	-111	3428832	4010239665
3446	09:30:35.240	00:00:03.445	206	-1024	-768	-1	-1	-1	-1	4	-1024	-768	-1	-1	-1	-1	4		0	0						Untertest4.avi	0	880	547	72	111				0	Content		-72	-111	3445500	4010256333
3463	09:30:35.257	00:00:03.462	207	-1024	-768	-1	-1	-1	-1	4	-1024	-768	-1	-1	-1	-1	4		0	0						Untertest4.avi	0	880	547	72	111				0	Content		-72	-111	3462656	4010273489
3479	09:30:35.273	00:00:03.479	208	-1024	-768	-1	-1	-1	-1	4	-1024	-768	-1	-1	-1	-1	4		0	0						Untertest4.avi	0	880	547	72	111				0	Content		-72	-111	3479324	4010290157
3496	09:30:35.290	00:00:03.495	209	-1024	-768	-1	-1	-1	-1	4	-1024	-768	-1	-1	-1	-1	4		0	0						Untertest4.avi	0	880	547	72	111				0	Content		-72	-111	3495992	4010306825
3512	09:30:35.306	00:00:03.512	210	-1024	-768	-1	-1	-1	-1	4	-1024	-768	-1	-1	-1	-1	4		0	0						Untertest4.avi	0	880	547	72	111				0	Content		-72	-111	3512313	4010323146
3529	09:30:35.323	00:00:03.528	211	-1024	-768	-1	-1	-1	-1	4	-1024	-768	-1	-1	-1	-1	4		0	0						Untertest4.avi	0	880	547	72	111				0	Content		-72	-111	3528981	4010339814
3546	09:30:35.340	00:00:03.545	212	-1024	-768	-1	-1	-1	-1	4	-1024	-768	-1	-1	-1	-1	4		0	0						Untertest4.avi	0	880	547	72	111				0	Content		-72	-111	3545649	4010356482
3562	09:30:35.356	00:00:03.561	213	-1024	-768	-1	-1	-1	-1	4	-1024	-768	-1	-1	-1	-1	4		0	0						Untertest4.avi	0	880	547	72	111				0	Content		-72	-111	3561700	4010372533
3578	09:30:35.372	00:00:03.578	214	-1024	-768	-1	-1	-1	-1	4	-1024	-768	-1	-1	-1	-1	4		0	0						Untertest4.avi	0	880	547	72	111				0	Content		-72	-111	3578323	4010389156
3595	09:30:35.389	00:00:03.595	215	-1024	-768	-1	-1	-1	-1	4	-1024	-768	-1	-1	-1	-1	4		0	0						Untertest4.avi	0	880	547	72	111				0	Content		-72	-111	3595074	4010405907
3612	09:30:35.406	00:00:03.611	216	-1024	-768	-1	-1	-1	-1	4	-1024	-768	-1	-1	-1	-1	4		0	0						Untertest4.avi	0	880	547	72	111				0	Content		-72	-111	3611750	4010422583
3628	09:30:35.422	00:00:03.628	217	-1024	-768	-1	-1	-1	-1	4	-1024	-768	-1	-1	-1	-1	4		0	0						Untertest4.avi	0	880	547	72	111				0	Content		-72	-111	3628347	4010439180
3645	09:30:35.439	00:00:03.645	218	-1024	-768	-1	-1	-1	-1	4	-1024	-768	-1	-1	-1	-1	4		0	0						Untertest4.avi	0	880	547	72	111				0	Content		-72	-111	3645015	4010455848
3662	09:30:35.456	00:00:03.661	219	-1024	-768	-1	-1	-1	-1	4	-1024	-768	-1	-1	-1	-1	4		0	0						Untertest4.avi	0	880	547	72	111				0	Content		-72	-111	3661916	4010472749
3679	09:30:35.473	00:00:03.678	220	-1024	-768	-1	-1	-1	-1	4	-1024	-768	-1	-1	-1	-1	4		0	0						Untertest4.avi	0	880	547	72	111				0	Content		-72	-111	3678584	4010489417
3696	09:30:35.490	00:00:03.695	221	-1024	-768	-1	-1	-1	-1	4	-1024	-768	-1	-1	-1	-1	4		0	0						Untertest4.avi	0	880	547	72	111				0	Content		-72	-111	3695537	4010506370
3712	09:30:35.506	00:00:03.712	222	-1024	-768	-1	-1	-1	-1	4	-1024	-768	-1	-1	-1	-1	4		0	0						Untertest4.avi	0	880	547	72	111				0	Content		-72	-111	3712205	4010523038
3729	09:30:35.523	00:00:03.728	223	-1024	-768	-1	-1	-1	-1	4	-1024	-768	-1	-1	-1	-1	4		0	0						Untertest4.avi	0	880	547	72	111				0	Content		-72	-111	3728873	4010539706
3746	09:30:35.540	00:00:03.746	224	-1024	-768	-1	-1	-1	-1	4	-1024	-768	-1	-1	-1	-1	4		0	0						Untertest4.avi	0	880	547	72	111				0	Content		-72	-111	3746164	4010556997
3763	09:30:35.557	00:00:03.762	225	-1024	-768	-1	-1	-1	-1	4	-1024	-768	-1	-1	-1	-1	4		0	0						Untertest4.avi	0	880	547	72	111				0	Content		-72	-111	3762833	4010573666
3780	09:30:35.574	00:00:03.780	226	-1024	-768	-1	-1	-1	-1	4	-1024	-768	-1	-1	-1	-1	4		0	0						Untertest4.avi	0	880	547	72	111				0	Content		-72	-111	3780065	4010590898
3795	09:30:35.589	00:00:03.794	227	-1024	-768	-1	-1	-1	-1	4	-1024	-768	-1	-1	-1	-1	4		0	0						Untertest4.avi	0	880	547	72	111				0	Content		-72	-111	3794814	4010605647
3812	09:30:35.606	00:00:03.811	228	-1024	-768	-1	-1	-1	-1	4	-1024	-768	-1	-1	-1	-1	4		0	0						Untertest4.avi	0	880	547	72	111				0	Content		-72	-111	3811563	4010622396
3828	09:30:35.622	00:00:03.828	229	-1024	-768	-1	-1	-1	-1	4	-1024	-768	-1	-1	-1	-1	4		0	0						Untertest4.avi	0	880	547	72	111				0	Content		-72	-111	3828188	4010639021
3845	09:30:35.639	00:00:03.844	230	-1024	-768	-1	-1	-1	-1	4	-1024	-768	-1	-1	-1	-1	4		0	0						Untertest4.avi	0	880	547	72	111				0	Content		-72	-111	3844868	4010655701
3862	09:30:35.656	00:00:03.861	231	-1024	-768	-1	-1	-1	-1	4	-1024	-768	-1	-1	-1	-1	4		0	0						Untertest4.avi	0	880	547	72	111				0	Content		-72	-111	3861561	4010672394
3878	09:30:35.672	00:00:03.878	232	-1024	-768	-1	-1	-1	-1	4	-1024	-768	-1	-1	-1	-1	4		0	0						Untertest4.avi	0	880	547	72	111				0	Content		-72	-111	3878435	4010689268
3895	09:30:35.689	00:00:03.895	233	-1024	-768	-1	-1	-1	-1	4	-1024	-768	-1	-1	-1	-1	4		0	0						Untertest4.avi	0	880	547	72	111				0	Content		-72	-111	3895103	4010705936
3912	09:30:35.706	00:00:03.912	234	-1024	-768	-1	-1	-1	-1	4	-1024	-768	-1	-1	-1	-1	4		0	0						Untertest4.avi	0	880	547	72	111				0	Content		-72	-111	3912205	4010723038
3929	09:30:35.723	00:00:03.928	235	-1024	-768	-1	-1	-1	-1	4	-1024	-768	-1	-1	-1	-1	4		0	0						Untertest4.avi	0	880	547	72	111				0	Content		-72	-111	3928873	4010739706
3946	09:30:35.740	00:00:03.945	236	-1024	-768	-1	-1	-1	-1	4	-1024	-768	-1	-1	-1	-1	4		0	0						Untertest4.avi	0	880	547	72	111				0	Content		-72	-111	3945901	4010756734
3963	09:30:35.757	00:00:03.962	237	-1024	-768	-1	-1	-1	-1	4	-1024	-768	-1	-1	-1	-1	4		0	0						Untertest4.avi	0	880	547	72	111				0	Content		-72	-111	3962569	4010773402
3979	09:30:35.773	00:00:03.979	238	-1024	-768	-1	-1	-1	-1	4	-1024	-768	-1	-1	-1	-1	4		0	0						Untertest4.avi	0	880	547	72	111				0	Content		-72	-111	3979237	4010790070
3996	09:30:35.790	00:00:03.995	239	-1024	-768	-1	-1	-1	-1	4	-1024	-768	-1	-1	-1	-1	4		0	0						Untertest4.avi	0	880	547	72	111				0	Content		-72	-111	3995511	4010806344
4012	09:30:35.806	00:00:04.012	240	-1024	-768	-1	-1	-1	-1	4	-1024	-768	-1	-1	-1	-1	4		0	0						Untertest4.avi	0	880	547	72	111				0	Content		-72	-111	4012179	4010823012
4029	09:30:35.823	00:00:04.028	241	-1024	-768	-1	-1	-1	-1	4	-1024	-768	-1	-1	-1	-1	4		0	0						Untertest4.avi	0	880	547	72	111				0	Content		-72	-111	4028847	4010839680
4045	09:30:35.839	00:00:04.044	242	-1024	-768	-1	-1	-1	-1	4	-1024	-768	-1	-1	-1	-1	4		0	0						Untertest4.avi	0	880	547	72	111				0	Content		-72	-111	4044679	4010855512
4061	09:30:35.855	00:00:04.061	243	-1024	-768	-1	-1	-1	-1	4	-1024	-768	-1	-1	-1	-1	4		0	0						Untertest4.avi	0	880	547	72	111				0	Content		-72	-111	4061301	4010872134
4078	09:30:35.872	00:00:04.078	244	-1024	-768	-1	-1	-1	-1	4	-1024	-768	-1	-1	-1	-1	4		0	0						Untertest4.avi	0	880	547	72	111				0	Content		-72	-111	4078050	4010888883
4095	09:30:35.889	00:00:04.094	245	-1024	-768	-1	-1	-1	-1	4	-1024	-768	-1	-1	-1	-1	4		0	0						Untertest4.avi	0	880	547	72	111				0	Content		-72	-111	4094726	4010905559
4111	09:30:35.905	00:00:04.111	246	-1024	-768	-1	-1	-1	-1	4	-1024	-768	-1	-1	-1	-1	4		0	0						Untertest4.avi	0	880	547	72	111				0	Content		-72	-111	4111323	4010922156
4128	09:30:35.922	00:00:04.127	247	-1024	-768	-1	-1	-1	-1	4	-1024	-768	-1	-1	-1	-1	4		0	0						Untertest4.avi	0	880	547	72	111				0	Content		-72	-111	4127991	4010938824
4145	09:30:35.939	00:00:04.144	248	-1024	-768	-1	-1	-1	-1	4	-1024	-768	-1	-1	-1	-1	4		0	0						Untertest4.avi	0	880	547	72	111				0	Content		-72	-111	4144893	4010955726
4162	09:30:35.956	00:00:04.161	249	-1024	-768	-1	-1	-1	-1	4	-1024	-768	-1	-1	-1	-1	4		0	0						Untertest4.avi	0	880	547	72	111				0	Content		-72	-111	4161562	4010972395
4179	09:30:35.973	00:00:04.178	250	-1024	-768	-1	-1	-1	-1	4	-1024	-768	-1	-1	-1	-1	4		0	0						Untertest4.avi	0	880	547	72	111				0	Content		-72	-111	4178557	4010989390
4195	09:30:35.989	00:00:04.195	251	-1024	-768	-1	-1	-1	-1	4	-1024	-768	-1	-1	-1	-1	4		0	0						Untertest4.avi	0	880	547	72	111				0	Content		-72	-111	4195225	4011006058
4212	09:30:36.006	00:00:04.211	252	-1024	-768	-1	-1	-1	-1	4	-1024	-768	-1	-1	-1	-1	4		0	0						Untertest4.avi	0	880	547	72	111				0	Content		-72	-111	4211893	4011022726
4229	09:30:36.023	00:00:04.229	253	-1024	-768	-1	-1	-1	-1	4	-1024	-768	-1	-1	-1	-1	4		0	0						Untertest4.avi	0	880	547	72	111				0	Content		-72	-111	4229158	4011039991
4246	09:30:36.040	00:00:04.245	254	-1024	-768	-1	-1	-1	-1	4	-1024	-768	-1	-1	-1	-1	4		0	0						Untertest4.avi	0	880	547	72	111				0	Content		-72	-111	4245826	4011056659
4263	09:30:36.057	00:00:04.263	255	-1024	-768	-1	-1	-1	-1	4	-1024	-768	-1	-1	-1	-1	4		0	0						Untertest4.avi	0	880	547	72	111				0	Content		-72	-111	4263179	4011074012
4278	09:30:36.072	00:00:04.277	256	-1024	-768	-1	-1	-1	-1	4	-1024	-768	-1	-1	-1	-1	4		0	0						Untertest4.avi	0	880	547	72	111				0	Content		-72	-111	4277917	4011088750
4295	09:30:36.089	00:00:04.294	257	-1024	-768	-1	-1	-1	-1	4	-1024	-768	-1	-1	-1	-1	4		0	0						Untertest4.avi	0	880	547	72	111				0	Content		-72	-111	4294541	4011105374
4311	09:30:36.105	00:00:04.311	258	-1024	-768	-1	-1	-1	-1	4	-1024	-768	-1	-1	-1	-1	4		0	0						Untertest4.avi	0	880	547	72	111				0	Content		-72	-111	4311288	4011122121
4328	09:30:36.122	00:00:04.327	259	-1024	-768	-1	-1	-1	-1	4	-1024	-768	-1	-1	-1	-1	4		0	0						Untertest4.avi	0	880	547	72	111				0	Content		-72	-111	4327975	4011138808
4345	09:30:36.139	00:00:04.344	260	-1024	-768	-1	-1	-1	-1	4	-1024	-768	-1	-1	-1	-1	4		0	0						Untertest4.avi	0	880	547	72	111				0	Content		-72	-111	4344536	4011155369
4361	09:30:36.155	00:00:04.361	261	-1024	-768	-1	-1	-1	-1	4	-1024	-768	-1	-1	-1	-1	4		0	0						Untertest4.avi	0	880	547	72	111				0	Content		-72	-111	4361474	4011172307
4378	09:30:36.172	00:00:04.378	262	-1024	-768	-1	-1	-1	-1	4	-1024	-768	-1	-1	-1	-1	4		0	0						Untertest4.avi	0	880	547	72	111				0	Content		-72	-111	4378142	4011188975
4395	09:30:36.189	00:00:04.395	263	-1024	-768	-1	-1	-1	-1	4	-1024	-768	-1	-1	-1	-1	4		0	0						Untertest4.avi	0	880	547	72	111				0	Content		-72	-111	4395276	4011206109
4412	09:30:36.206	00:00:04.411	264	-1024	-768	-1	-1	-1	-1	4	-1024	-768	-1	-1	-1	-1	4		0	0						Untertest4.avi	0	880	547	72	111				0	Content		-72	-111	4411944	4011222777
4429	09:30:36.223	00:00:04.428	265	-1024	-768	-1	-1	-1	-1	4	-1024	-768	-1	-1	-1	-1	4		0	0						Untertest4.avi	0	880	547	72	111				0	Content		-72	-111	4428975	4011239808
4446	09:30:36.240	00:00:04.445	266	-1024	-768	-1	-1	-1	-1	4	-1024	-768	-1	-1	-1	-1	4		0	0						Untertest4.avi	0	880	547	72	111				0	Content		-72	-111	4445643	4011256476
4462	09:30:36.256	00:00:04.462	267	-1024	-768	-1	-1	-1	-1	4	-1024	-768	-1	-1	-1	-1	4		0	0						Untertest4.avi	0	880	547	72	111				0	Content		-72	-111	4462311	4011273144
4479	09:30:36.273	00:00:04.478	268	-1024	-768	-1	-1	-1	-1	4	-1024	-768	-1	-1	-1	-1	4		0	0						Untertest4.avi	0	880	547	72	111				0	Content		-72	-111	4478553	4011289386
4495	09:30:36.289	00:00:04.495	269	-1024	-768	-1	-1	-1	-1	4	-1024	-768	-1	-1	-1	-1	4		0	0						Untertest4.avi	0	880	547	72	111				0	Content		-72	-111	4495221	4011306054
4512	09:30:36.306	00:00:04.511	270	-1024	-768	-1	-1	-1	-1	4	-1024	-768	-1	-1	-1	-1	4		0	0						Untertest4.avi	0	880	547	72	111				0	Content		-72	-111	4511889	4011322722
4528	09:30:36.322	00:00:04.527	271	-1024	-768	-1	-1	-1	-1	4	-1024	-768	-1	-1	-1	-1	4		0	0						Untertest4.avi	0	880	547	72	111				0	Content		-72	-111	4527783	4011338616
4544	09:30:36.338	00:00:04.544	272	-1024	-768	-1	-1	-1	-1	4	-1024	-768	-1	-1	-1	-1	4		0	0						Untertest4.avi	0	880	547	72	111				0	Content		-72	-111	4544408	4011355241
4561	09:30:36.355	00:00:04.561	273	-1024	-768	-1	-1	-1	-1	4	-1024	-768	-1	-1	-1	-1	4		0	0						Untertest4.avi	0	880	547	72	111				0	Content		-72	-111	4561032	4011371865
4578	09:30:36.372	00:00:04.577	274	-1024	-768	-1	-1	-1	-1	4	-1024	-768	-1	-1	-1	-1	4		0	0						Untertest4.avi	0	880	547	72	111				0	Content		-72	-111	4577709	4011388542
4594	09:30:36.388	00:00:04.594	275	-1024	-768	-1	-1	-1	-1	4	-1024	-768	-1	-1	-1	-1	4		0	0						Untertest4.avi	0	880	547	72	111				0	Content		-72	-111	4594369	4011405202
4611	09:30:36.405	00:00:04.611	276	-1024	-768	-1	-1	-1	-1	4	-1024	-768	-1	-1	-1	-1	4		0	0						Untertest4.avi	0	880	547	72	111				0	Content		-72	-111	4611037	4011421870
4628	09:30:36.422	00:00:04.627	277	-1024	-768	-1	-1	-1	-1	4	-1024	-768	-1	-1	-1	-1	4		0	0						Untertest4.avi	0	880	547	72	111				0	Content		-72	-111	4627971	4011438804
4645	09:30:36.439	00:00:04.644	278	-1024	-768	-1	-1	-1	-1	4	-1024	-768	-1	-1	-1	-1	4		0	0						Untertest4.avi	0	880	547	72	111				0	Content		-72	-111	4644639	4011455472
4662	09:30:36.456	00:00:04.661	279	-1024	-768	-1	-1	-1	-1	4	-1024	-768	-1	-1	-1	-1	4		0	0						Untertest4.avi	0	880	547	72	111				0	Content		-72	-111	4661603	4011472436
4678	09:30:36.472	00:00:04.678	280	-1024	-768	-1	-1	-1	-1	4	-1024	-768	-1	-1	-1	-1	4		0	0						Untertest4.avi	0	880	547	72	111				0	Content		-72	-111	4678271	4011489104
4695	09:30:36.489	00:00:04.694	281	-1024	-768	-1	-1	-1	-1	4	-1024	-768	-1	-1	-1	-1	4		0	0						Untertest4.avi	0	880	547	72	111				0	Content		-72	-111	4694939	4011505772
4712	09:30:36.506	00:00:04.712	282	-1024	-768	-1	-1	-1	-1	4	-1024	-768	-1	-1	-1	-1	4		0	0						Untertest4.avi	0	880	547	72	111				0	Content		-72	-111	4712239	4011523072
4729	09:30:36.523	00:00:04.728	283	-1024	-768	-1	-1	-1	-1	4	-1024	-768	-1	-1	-1	-1	4		0	0						Untertest4.avi	0	880	547	72	111				0	Content		-72	-111	4728907	4011539740
4746	09:30:36.540	00:00:04.746	284	-1024	-768	-1	-1	-1	-1	4	-1024	-768	-1	-1	-1	-1	4		0	0						Untertest4.avi	0	880	547	72	111				0	Content		-72	-111	4746160	4011556993
4761	09:30:36.555	00:00:04.760	285	-1024	-768	-1	-1	-1	-1	4	-1024	-768	-1	-1	-1	-1	4		0	0						Untertest4.avi	0	880	547	72	111				0	Content		-72	-111	4760901	4011571734
4778	09:30:36.572	00:00:04.777	286	-1024	-768	-1	-1	-1	-1	4	-1024	-768	-1	-1	-1	-1	4		0	0						Untertest4.avi	0	880	547	72	111				0	Content		-72	-111	4777528	4011588361
4794	09:30:36.588	00:00:04.794	287	-1024	-768	-1	-1	-1	-1	4	-1024	-768	-1	-1	-1	-1	4		0	0						Untertest4.avi	0	880	547	72	111				0	Content		-72	-111	4794276	4011605109
4811	09:30:36.605	00:00:04.810	288	-1024	-768	-1	-1	-1	-1	4	-1024	-768	-1	-1	-1	-1	4		0	0						Untertest4.avi	0	880	547	72	111				0	Content		-72	-111	4810959	4011621792
4828	09:30:36.622	00:00:04.827	289	-1024	-768	-1	-1	-1	-1	4	-1024	-768	-1	-1	-1	-1	4		0	0						Untertest4.avi	0	880	547	72	111				0	Content		-72	-111	4827524	4011638357
4844	09:30:36.638	00:00:04.844	290	-1024	-768	-1	-1	-1	-1	4	-1024	-768	-1	-1	-1	-1	4		0	0						Untertest4.avi	0	880	547	72	111				0	Content		-72	-111	4844462	4011655295
4861	09:30:36.655	00:00:04.861	291	-1024	-768	-1	-1	-1	-1	4	-1024	-768	-1	-1	-1	-1	4		0	0						Untertest4.avi	0	880	547	72	111				0	Content		-72	-111	4861130	4011671963
4878	09:30:36.672	00:00:04.878	292	-1024	-768	-1	-1	-1	-1	4	-1024	-768	-1	-1	-1	-1	4		0	0						Untertest4.avi	0	880	547	72	111				0	Content		-72	-111	4878271	4011689104
4895	09:30:36.689	00:00:04.894	293	-1024	-768	-1	-1	-1	-1	4	-1024	-768	-1	-1	-1	-1	4		0	0						Untertest4.avi	0	880	547	72	111				0	Content		-72	-111	4894940	4011705773
4912	09:30:36.706	00:00:04.911	294	-1024	-768	-1	-1	-1	-1	4	-1024	-768	-1	-1	-1	-1	4		0	0						Untertest4.avi	0	880	547	72	111				0	Content		-72	-111	4911969	4011722802
4929	09:30:36.723	00:00:04.928	295	-1024	-768	-1	-1	-1	-1	4	-1024	-768	-1	-1	-1	-1	4		0	0						Untertest4.avi	0	880	547	72	111				0	Content		-72	-111	4928637	4011739470
4945	09:30:36.739	00:00:04.945	296	-1024	-768	-1	-1	-1	-1	4	-1024	-768	-1	-1	-1	-1	4		0	0						Untertest4.avi	0	880	547	72	111				0	Content		-72	-111	4945305	4011756138
4962	09:30:36.756	00:00:04.961	297	-1024	-768	-1	-1	-1	-1	4	-1024	-768	-1	-1	-1	-1	4		0	0						Untertest4.avi	0	880	547	72	111				0	Content		-72	-111	4961589	4011772422
4978	09:30:36.772	00:00:04.978	298	-1024	-768	-1	-1	-1	-1	4	-1024	-768	-1	-1	-1	-1	4		0	0						Untertest4.avi	0	880	547	72	111				0	Content		-72	-111	4978257	4011789090
4995	09:30:36.789	00:00:04.994	299	-1024	-768	-1	-1	-1	-1	4	-1024	-768	-1	-1	-1	-1	4		0	0						Untertest4.avi	0	880	547	72	111				0	Content		-72	-111	4994925	4011805758
5011	09:30:36.805	00:00:05.010	300	-1024	-768	-1	-1	-1	-1	4	-1024	-768	-1	-1	-1	-1	4		0	0						Untertest4.avi	0	880	547	72	111				0	Content		-72	-111	5010776	4011821609
5027	09:30:36.821	00:00:05.027	301	-1024	-768	-1	-1	-1	-1	4	-1024	-768	-1	-1	-1	-1	4		0	0						Untertest4.avi	0	880	547	72	111				0	Content		-72	-111	5027406	4011838239
5044	09:30:36.838	00:00:05.044	302	-1024	-768	-1	-1	-1	-1	4	-1024	-768	-1	-1	-1	-1	4		0	0						Untertest4.avi	0	880	547	72	111				0	Content		-72	-111	5044163	4011854996
5061	09:30:36.855	00:00:05.060	303	-1024	-768	-1	-1	-1	-1	4	-1024	-768	-1	-1	-1	-1	4		0	0						Untertest4.avi	0	880	547	72	111				0	Content		-72	-111	5060827	4011871660
5077	09:30:36.871	00:00:05.077	304	-1024	-768	-1	-1	-1	-1	4	-1024	-768	-1	-1	-1	-1	4		0	0						Untertest4.avi	0	880	547	72	111				0	Content		-72	-111	5077394	4011888227
5094	09:30:36.888	00:00:05.094	305	-1024	-768	-1	-1	-1	-1	4	-1024	-768	-1	-1	-1	-1	4		0	0						Untertest4.avi	0	880	547	72	111				0	Content		-72	-111	5094276	4011905109
5111	09:30:36.905	00:00:05.111	306	-1024	-768	-1	-1	-1	-1	4	-1024	-768	-1	-1	-1	-1	4		0	0						Untertest4.avi	0	880	547	72	111				0	Content		-72	-111	5111023	4011921856
5128	09:30:36.922	00:00:05.127	307	-1024	-768	-1	-1	-1	-1	4	-1024	-768	-1	-1	-1	-1	4		0	0						Untertest4.avi	0	880	547	72	111				0	Content		-72	-111	5127691	4011938524
5144	09:30:36.938	00:00:05.144	308	801,3979	571,8445	0,5112416	0,6540154	542,2339	3,082932	3	898,1292	582,3294	0,5112929	0,6540079	542,2339	3,064606	1	2	898	582						Untertest4.avi	0	880	547	72	111	826	471	133	0	Content		826	471	5144394	4011955227
5161	09:30:36.955	00:00:05.160	309	-1024	-768	-1	-1	-1	-1	4	-1024	-768	-1	-1	-1	-1	4	2	0	0						Untertest4.avi	0	880	547	72	111	826	471	133	0	Content		-72	-111	5160643	4011971476
5177	09:30:36.971	00:00:05.177	310	-1024	-768	-1	-1	-1	-1	4	-1024	-768	-1	-1	-1	-1	4	2	0	0						Untertest4.avi	0	880	547	72	111	826	471	133	0	Content		-72	-111	5177393	4011988226
5194	09:30:36.988	00:00:05.194	311	-1024	-768	-1	-1	-1	-1	4	-1024	-768	-1	-1	-1	-1	4	2	0	0						Untertest4.avi	0	880	547	72	111	826	471	133	0	Content		-72	-111	5194061	4012004894
5211	09:30:37.005	00:00:05.210	312	-1024	-768	-1	-1	-1	-1	4	-1024	-768	-1	-1	-1	-1	4	2	0	0						Untertest4.avi	0	880	547	72	111	826	471	133	0	Content		-72	-111	5210767	4012021600
5227	09:30:37.021	00:00:05.227	313	-1024	-768	-1	-1	-1	-1	4	-1024	-768	-1	-1	-1	-1	4	2	0	0						Untertest4.avi	0	880	547	72	111	826	471	133	0	Content		-72	-111	5227393	4012038226
5244	09:30:37.038	00:00:05.244	314	-1024	-768	-1	-1	-1	-1	4	-1024	-768	-1	-1	-1	-1	4	2	0	0						Untertest4.avi	0	880	547	72	111	826	471	133	0	Content		-72	-111	5244061	4012054894
5261	09:30:37.055	00:00:05.260	315	833,5405	655,8463	0,4994898	0,6650447	542,2339	3,213772	3	944,1989	671,6512	0,4995166	0,6650426	542,2339	3,197054	1	2	944	672						Untertest4.avi	0	880	547	72	111	826	471	133	0	Content		872	561	5260638	4012071471
5278	09:30:37.072	00:00:05.277	316	-1024	-768	-1	-1	-1	-1	4	-1024	-768	-1	-1	-1	-1	4		0	0						Untertest4.avi	0	880	547	72	111				0	Content		-72	-111	5277764	4012088597
5294	09:30:37.088	00:00:05.294	317	-1024	-768	-1	-1	-1	-1	4	-1024	-768	-1	-1	-1	-1	4		0	0						Untertest4.avi	0	880	547	72	111				0	Content		-72	-111	5294453	4012105286
5311	09:30:37.105	00:00:05.311	318	-1024	-768	-1	-1	-1	-1	4	-1024	-768	-1	-1	-1	-1	4		0	0						Untertest4.avi	0	880	547	72	111				0	Content		-72	-111	5311121	4012121954
5328	09:30:37.122	00:00:05.327	319	-1024	-768	-1	-1	-1	-1	4	-1024	-768	-1	-1	-1	-1	4		0	0						Untertest4.avi	0	880	547	72	111				0	Content		-72	-111	5327760	4012138593
5344	09:30:37.138	00:00:05.344	320	-1024	-768	-1	-1	-1	-1	4	-1024	-768	-1	-1	-1	-1	4		0	0						Untertest4.avi	0	880	547	72	111				0	Content		-72	-111	5344008	4012154841
5361	09:30:37.155	00:00:05.360	321	-1024	-768	-1	-1	-1	-1	4	-1024	-768	-1	-1	-1	-1	4		0	0						Untertest4.avi	0	880	547	72	111				0	Content		-72	-111	5360882	4012171715
5378	09:30:37.172	00:00:05.377	322	-1024	-768	-1	-1	-1	-1	4	-1024	-768	-1	-1	-1	-1	4		0	0						Untertest4.avi	0	880	547	72	111				0	Content		-72	-111	5377504	4012188337
5394	09:30:37.188	00:00:05.394	323	-1024	-768	-1	-1	-1	-1	4	-1024	-768	-1	-1	-1	-1	4		0	0						Untertest4.avi	0	880	547	72	111				0	Content		-72	-111	5394126	4012204959
5411	09:30:37.205	00:00:05.410	324	-1024	-768	-1	-1	-1	-1	4	-1024	-768	-1	-1	-1	-1	4		0	0						Untertest4.avi	0	880	547	72	111				0	Content		-72	-111	5410750	4012221583
5427	09:30:37.221	00:00:05.427	325	-1024	-768	-1	-1	-1	-1	4	-1024	-768	-1	-1	-1	-1	4		0	0						Untertest4.avi	0	880	547	72	111				0	Content		-72	-111	5427418	4012238251
5444	09:30:37.238	00:00:05.444	326	-1024	-768	-1	-1	-1	-1	4	-1024	-768	-1	-1	-1	-1	4		0	0						Untertest4.avi	0	880	547	72	111				0	Content		-72	-111	5444124	4012254957
5461	09:30:37.255	00:00:05.460	327	-1024	-768	-1	-1	-1	-1	4	-1024	-768	-1	-1	-1	-1	4		0	0						Untertest4.avi	0	880	547	72	111				0	Content		-72	-111	5460749	4012271582
5477	09:30:37.271	00:00:05.477	328	-1024	-768	-1	-1	-1	-1	4	-1024	-768	-1	-1	-1	-1	4		0	0						Untertest4.avi	0	880	547	72	111				0	Content		-72	-111	5477418	4012288251
5494	09:30:37.288	00:00:05.494	329	-1024	-768	-1	-1	-1	-1	4	-1024	-768	-1	-1	-1	-1	4		0	0						Untertest4.avi	0	880	547	72	111				0	Content		-72	-111	5494126	4012304959
5511	09:30:37.305	00:00:05.510	330	-1024	-768	-1	-1	-1	-1	4	-1024	-768	-1	-1	-1	-1	4		0	0						Untertest4.avi	0	880	547	72	111				0	Content		-72	-111	5510517	4012321350
5528	09:30:37.322	00:00:05.527	331	-1024	-768	-1	-1	-1	-1	4	-1024	-768	-1	-1	-1	-1	4		0	0						Untertest4.avi	0	880	547	72	111				0	Content		-72	-111	5527625	4012338458
5544	09:30:37.338	00:00:05.544	332	-1024	-768	-1	-1	-1	-1	4	-1024	-768	-1	-1	-1	-1	4		0	0						Untertest4.avi	0	880	547	72	111				0	Content		-72	-111	5544313	4012355146
5561	09:30:37.355	00:00:05.560	333	-1024	-768	-1	-1	-1	-1	4	-1024	-768	-1	-1	-1	-1	4		0	0						Untertest4.avi	0	880	547	72	111				0	Content		-72	-111	5560981	4012371814
5577	09:30:37.371	00:00:05.577	334	-1024	-768	-1	-1	-1	-1	4	-1024	-768	-1	-1	-1	-1	4		0	0						Untertest4.avi	0	880	547	72	111				0	Content		-72	-111	5577445	4012388278
5594	09:30:37.388	00:00:05.594	335	-1024	-768	-1	-1	-1	-1	4	-1024	-768	-1	-1	-1	-1	4		0	0						Untertest4.avi	0	880	547	72	111				0	Content		-72	-111	5594113	4012404946
5611	09:30:37.405	00:00:05.610	336	-1024	-768	-1	-1	-1	-1	4	-1024	-768	-1	-1	-1	-1	4		0	0						Untertest4.avi	0	880	547	72	111				0	Content		-72	-111	5610781	4012421614
5627	09:30:37.421	00:00:05.627	337	-1024	-768	-1	-1	-1	-1	4	-1024	-768	-1	-1	-1	-1	4		0	0						Untertest4.avi	0	880	547	72	111				0	Content		-72	-111	5627118	4012437951
5644	09:30:37.438	00:00:05.643	338	-1024	-768	-1	-1	-1	-1	4	-1024	-768	-1	-1	-1	-1	4		0	0						Untertest4.avi	0	880	547	72	111				0	Content		-72	-111	5643797	4012454630
5660	09:30:37.454	00:00:05.660	339	-1024	-768	-1	-1	-1	-1	4	-1024	-768	-1	-1	-1	-1	4		0	0						Untertest4.avi	0	880	547	72	111				0	Content		-72	-111	5660396	4012471229
5677	09:30:37.471	00:00:05.677	340	-1024	-768	-1	-1	-1	-1	4	-1024	-768	-1	-1	-1	-1	4		0	0						Untertest4.avi	0	880	547	72	111				0	Content		-72	-111	5677064	4012487897
5694	09:30:37.488	00:00:05.693	341	-1024	-768	-1	-1	-1	-1	4	-1024	-768	-1	-1	-1	-1	4		0	0						Untertest4.avi	0	880	547	72	111				0	Content		-72	-111	5693966	4012504799
5711	09:30:37.505	00:00:05.710	342	-1024	-768	-1	-1	-1	-1	4	-1024	-768	-1	-1	-1	-1	4		0	0						Untertest4.avi	0	880	547	72	111				0	Content		-72	-111	5710634	4012521467
5728	09:30:37.522	00:00:05.727	343	-1024	-768	-1	-1	-1	-1	4	-1024	-768	-1	-1	-1	-1	4		0	0						Untertest4.avi	0	880	547	72	111				0	Content		-72	-111	5727630	4012538463
5744	09:30:37.538	00:00:05.744	344	-1024	-768	-1	-1	-1	-1	4	-1024	-768	-1	-1	-1	-1	4		0	0						Untertest4.avi	0	880	547	72	111				0	Content		-72	-111	5744298	4012555131
5761	09:30:37.555	00:00:05.760	345	-1024	-768	-1	-1	-1	-1	4	-1024	-768	-1	-1	-1	-1	4		0	0						Untertest4.avi	0	880	547	72	111				0	Content		-72	-111	5760966	4012571799
5778	09:30:37.572	00:00:05.778	346	-1024	-768	-1	-1	-1	-1	4	-1024	-768	-1	-1	-1	-1	4		0	0						Untertest4.avi	0	880	547	72	111				0	Content		-72	-111	5778241	4012589074
5794	09:30:37.588	00:00:05.793	347	-1024	-768	-1	-1	-1	-1	4	-1024	-768	-1	-1	-1	-1	4		0	0						Untertest4.avi	0	880	547	72	111				0	Content		-72	-111	5793991	4012604824
5811	09:30:37.605	00:00:05.810	348	-1024	-768	-1	-1	-1	-1	4	-1024	-768	-1	-1	-1	-1	4		0	0						Untertest4.avi	0	880	547	72	111				0	Content		-72	-111	5810987	4012621820
5827	09:30:37.621	00:00:05.827	349	-1024	-768	-1	-1	-1	-1	4	-1024	-768	-1	-1	-1	-1	4		0	0						Untertest4.avi	0	880	547	72	111				0	Content		-72	-111	5827488	4012638321
5844	09:30:37.638	00:00:05.844	350	-1024	-768	-1	-1	-1	-1	4	-1024	-768	-1	-1	-1	-1	4		0	0						Untertest4.avi	0	880	547	72	111				0	Content		-72	-111	5844113	4012654946
5861	09:30:37.655	00:00:05.860	351	-1024	-768	-1	-1	-1	-1	4	-1024	-768	-1	-1	-1	-1	4		0	0						Untertest4.avi	0	880	547	72	111				0	Content		-72	-111	5860863	4012671696
5878	09:30:37.672	00:00:05.877	352	-1024	-768	-1	-1	-1	-1	4	-1024	-768	-1	-1	-1	-1	4		0	0						Untertest4.avi	0	880	547	72	111				0	Content		-72	-111	5877736	4012688569
5894	09:30:37.688	00:00:05.893	353	-1024	-768	-1	-1	-1	-1	4	-1024	-768	-1	-1	-1	-1	4		0	0						Untertest4.avi	0	880	547	72	111				0	Content		-72	-111	5893984	4012704817
5911	09:30:37.705	00:00:05.910	354	-1024	-768	-1	-1	-1	-1	4	-1024	-768	-1	-1	-1	-1	4		0	0						Untertest4.avi	0	880	547	72	111				0	Content		-72	-111	5910857	4012721690
5927	09:30:37.721	00:00:05.927	355	-1024	-768	-1	-1	-1	-1	4	-1024	-768	-1	-1	-1	-1	4		0	0						Untertest4.avi	0	880	547	72	111				0	Content		-72	-111	5927480	4012738313
5944	09:30:37.738	00:00:05.944	356	-1024	-768	-1	-1	-1	-1	4	-1024	-768	-1	-1	-1	-1	4		0	0						Untertest4.avi	0	880	547	72	111				0	Content		-72	-111	5944105	4012754938
5961	09:30:37.755	00:00:05.960	357	-1024	-768	-1	-1	-1	-1	4	-1024	-768	-1	-1	-1	-1	4		0	0						Untertest4.avi	0	880	547	72	111				0	Content		-72	-111	5960728	4012771561
5978	09:30:37.772	00:00:05.977	358	-1024	-768	-1	-1	-1	-1	4	-1024	-768	-1	-1	-1	-1	4		0	0						Untertest4.avi	0	880	547	72	111				0	Content		-72	-111	5977601	4012788434
5994	09:30:37.788	00:00:05.993	359	-1024	-768	-1	-1	-1	-1	4	-1024	-768	-1	-1	-1	-1	4		0	0						Untertest4.avi	0	880	547	72	111				0	Content		-72	-111	5993848	4012804681
6011	09:30:37.805	00:00:06.010	360	-1024	-768	-1	-1	-1	-1	4	-1024	-768	-1	-1	-1	-1	4		0	0						Untertest4.avi	0	880	547	72	111				0	Content		-72	-111	6010847	4012821680
6027	09:30:37.821	00:00:06.027	361	-1024	-768	-1	-1	-1	-1	4	-1024	-768	-1	-1	-1	-1	4		0	0						Untertest4.avi	0	880	547	72	111				0	Content		-72	-111	6027410	4012838243
6044	09:30:37.838	00:00:06.044	362	-1024	-768	-1	-1	-1	-1	4	-1024	-768	-1	-1	-1	-1	4		0	0						Untertest4.avi	0	880	547	72	111				0	Content		-72	-111	6044078	4012854911
6061	09:30:37.855	00:00:06.060	363	-1024	-768	-1	-1	-1	-1	4	-1024	-768	-1	-1	-1	-1	4		0	0						Untertest4.avi	0	880	547	72	111				0	Content		-72	-111	6060724	4012871557
6077	09:30:37.871	00:00:06.077	364	-1024	-768	-1	-1	-1	-1	4	-1024	-768	-1	-1	-1	-1	4		0	0						Untertest4.avi	0	880	547	72	111				0	Content		-72	-111	6077342	4012888175
6094	09:30:37.888	00:00:06.093	365	-1024	-768	-1	-1	-1	-1	4	-1024	-768	-1	-1	-1	-1	4		0	0						Untertest4.avi	0	880	547	72	111				0	Content		-72	-111	6093968	4012904801
6111	09:30:37.905	00:00:06.110	366	-1024	-768	-1	-1	-1	-1	4	-1024	-768	-1	-1	-1	-1	4		0	0						Untertest4.avi	0	880	547	72	111				0	Content		-72	-111	6110636	4012921469
6127	09:30:37.921	00:00:06.127	367	-1024	-768	-1	-1	-1	-1	4	-1024	-768	-1	-1	-1	-1	4		0	0						Untertest4.avi	0	880	547	72	111				0	Content		-72	-111	6127341	4012938174
6144	09:30:37.938	00:00:06.143	368	-1024	-768	-1	-1	-1	-1	4	-1024	-768	-1	-1	-1	-1	4		0	0						Untertest4.avi	0	880	547	72	111				0	Content		-72	-111	6143837	4012954670
6161	09:30:37.955	00:00:06.160	369	-1024	-768	-1	-1	-1	-1	4	-1024	-768	-1	-1	-1	-1	4		0	0						Untertest4.avi	0	880	547	72	111				0	Content		-72	-111	6160586	4012971419
6177	09:30:37.971	00:00:06.177	370	-1024	-768	-1	-1	-1	-1	4	-1024	-768	-1	-1	-1	-1	4		0	0						Untertest4.avi	0	880	547	72	111				0	Content		-72	-111	6177331	4012988164
6193	09:30:37.987	00:00:06.193	371	-1024	-768	-1	-1	-1	-1	4	-1024	-768	-1	-1	-1	-1	4		0	0						Untertest4.avi	0	880	547	72	111				0	Content		-72	-111	6193456	4013004289
6211	09:30:38.005	00:00:06.210	372	-1024	-768	-1	-1	-1	-1	4	-1024	-768	-1	-1	-1	-1	4		0	0						Untertest4.avi	0	880	547	72	111				0	Content		-72	-111	6210577	4013021410
6227	09:30:38.021	00:00:06.226	373	-1024	-768	-1	-1	-1	-1	4	-1024	-768	-1	-1	-1	-1	4		0	0						Untertest4.avi	0	880	547	72	111				0	Content		-72	-111	6226951	4013037784
6244	09:30:38.038	00:00:06.243	374	929,7958	682,7965	0,5009595	0,6749256	546,2015	3,214634	1	1052,62	700,5562	0,5009871	0,6749182	546,2015	3,200578	3	3	930	683						Untertest4.avi	0	880	547	72	111	885	580	150	0	Content		858	572	6243701	4013054534
6260	09:30:38.054	00:00:06.260	375	-1024	-768	-1	-1	-1	-1	4	-1024	-768	-1	-1	-1	-1	4	3	0	0						Untertest4.avi	0	880	547	72	111	885	580	150	0	Content		-72	-111	6260325	4013071158
6277	09:30:38.071	00:00:06.277	376	908,9733	647,0688	0,5019801	0,6731309	539,2712	3,158323	1	1021,929	661,7969	0,5019664	0,6731236	539,2712	3,143205	3	3	909	647						Untertest4.avi	0	880	547	72	111	885	580	150	0	Content		837	536	6277199	4013088032
6293	09:30:38.087	00:00:06.293	377	954,6854	700,266	0,4999219	0,6722425	548,3975	3,167246	1	1080,43	719,6283	0,4999493	0,6722353	548,3975	3,153637	3	3	955	700						Untertest4.avi	0	880	547	72	111	885	580	150	0	Content		883	589	6293447	4013104280
6310	09:30:38.104	00:00:06.310	378	-1024	-768	-1	-1	-1	-1	4	-1024	-768	-1	-1	-1	-1	4	3	0	0						Untertest4.avi	0	880	547	72	111	885	580	150	0	Content		-72	-111	6310445	4013121278
6327	09:30:38.121	00:00:06.327	379	984,5132	702,2448	0,4994792	0,6706349	548,3975	3,277972	1	1113,725	721,2601	0,4995054	0,6706328	548,3975	3,264195	3	3	985	702						Untertest4.avi	0	880	547	72	111	885	580	150	0	Content		913	591	6327065	4013137898
6344	09:30:38.138	00:00:06.343	380	999,4271	703,2343	0,4995436	0,6696483	547,4219	3,307535	1	1130,372	722,076	0,4995436	0,6696483	547,4219	3,294559	3	3	999	703						Untertest4.avi	0	880	547	72	111	885	580	150	0	Content		927	592	6343814	4013154647
6360	09:30:38.154	00:00:06.360	381	-1024	-768	-1	-1	-1	-1	4	-1024	-768	-1	-1	-1	-1	4	3	0	0						Untertest4.avi	0	880	547	72	111	885	580	150	0	Content		-72	-111	6360060	4013170893
6377	09:30:38.171	00:00:06.376	382	959,2563	668,7743	0,4989845	0,6663162	545,2163	3,458367	1	1085,645	685,0328	0,4990122	0,6663089	545,2163	3,443518	3	3	959	669						Untertest4.avi	0	880	547	72	111	885	580	150	0	Content		887	558	6376684	4013187517
6394	09:30:38.188	00:00:06.393	383	-1024	-768	-1	-1	-1	-1	4	-1024	-768	-1	-1	-1	-1	4	4	0	0						Untertest4.avi	0	880	547	72	111	1041	456	117	0	Content		-72	-111	6393529	4013204362
6410	09:30:38.204	00:00:06.410	384	-1024	-768	-1	-1	-1	-1	4	-1024	-768	-1	-1	-1	-1	4	4	0	0						Untertest4.avi	0	880	547	72	111	1041	456	117	0	Content		-72	-111	6410198	4013221031
6427	09:30:38.221	00:00:06.427	385	1076,716	514,6451	0,5033253	0,662017	545,2163	3,152014	3	1133,754	540,6221	0,5032874	0,6621553	516,9998	2,981711	1	4	1134	541						Untertest4.avi	0	880	547	72	111	1041	456	117	0	Content		1062	430	6427003	4013237836
6443	09:30:38.237	00:00:06.443	386	1053,212	526,2119	0,5031853	0,6607595	545,2163	3,225619	3	1112,738	552,7169	0,5031651	0,6608903	516,9542	3,051721	1	4	1113	553						Untertest4.avi	0	880	547	72	111	1041	456	117	0	Content		1041	442	6443259	4013254092
6460	09:30:38.254	00:00:06.459	387	1073,448	534,6132	0,5031775	0,6598142	545,2163	3,237884	3	1133,907	560,7695	0,5031679	0,6599451	516,8076	3,062748	1	4	1134	561						Untertest4.avi	0	880	547	72	111	1041	456	117	0	Content		1062	450	6459886	4013270719
6477	09:30:38.271	00:00:06.476	388	1107,335	542,9833	0,5031	0,658794	545,2163	3,174032	3	1168,975	567,2693	0,5031043	0,6589428	516,771	3,002598	1	4	1169	567						Untertest4.avi	0	880	547	72	111	1041	456	117	0	Content		1097	456	6476506	4013287339
6494	09:30:38.288	00:00:06.493	389	1039,332	581,2759	0,5029612	0,6578143	545,2163	3,384477	3	1102,462	603,8312	0,5029752	0,6579785	516,7646	3,201187	1	4	1102	604						Untertest4.avi	0	880	547	72	111	1041	456	117	0	Content		1030	493	6493757	4013304590
6510	09:30:38.304	00:00:06.510	390	1058,677	599,2607	0,5028308	0,6569303	545,2162	3,379932	3	1085,694	632,8405	0,5025655	0,6569439	516,6683	3,189131	1	5	1086	633						Untertest4.avi	0	880	547	72	111	1012	540	399	0	Content		1014	522	6510380	4013321213
6527	09:30:38.321	00:00:06.526	391	1056,827	622,1817	0,5027536	0,6561351	545,2162	3,427171	3	1083,564	655,0172	0,502488	0,6561487	516,5565	3,233007	1	5	1084	655						Untertest4.avi	0	880	547	72	111	1012	540	399	0	Content		1012	544	6526950	4013337783
6543	09:30:38.337	00:00:06.543	392	1036,422	628,109	0,5027316	0,6554848	545,2162	3,503335	3	1063,296	660,9106	0,5024646	0,6554984	516,4009	3,304133	1	5	1063	661						Untertest4.avi	0	880	547	72	111	1012	540	399	0	Content		991	550	6543127	4013353960
6560	09:30:38.354	00:00:06.559	393	1043,752	625,5558	0,5027581	0,6550115	545,2162	3,47086	3	1069,425	658,4628	0,5024886	0,6550253	516,2125	3,271963	1	5	1069	658						Untertest4.avi	0	880	547	72	111	1012	540	399	0	Content		997	547	6559751	4013370584
6576	09:30:38.370	00:00:06.576	394	938,2419	633,832	0,5024922	0,6545691	515,9152	3,317896	3	1051,879	645,4202	0,5025344	0,6545668	515,9152	3,302331	1	5	1052	645						Untertest4.avi	0	880	547	72	111	1012	540	399	0	Content		980	534	6576500	4013387333
6594	09:30:38.388	00:00:06.593	395	961,2182	627,3068	0,5024673	0,6540474	515,594	3,285903	3	1076,956	638,1029	0,5025096	0,654045	515,594	3,270844	1	5	1077	638						Untertest4.avi	0	880	547	72	111	1012	540	399	0	Content		1005	527	6593624	4013404457
6610	09:30:38.404	00:00:06.610	396	936,4734	643,2319	0,5024859	0,6535705	515,4158	3,389446	3	1084,208	648,9413	0,5027947	0,653643	515,4158	3,37975	1	5	1084	649						Untertest4.avi	0	880	547	72	111	1012	540	399	0	Content		1012	538	6610250	4013421083
6627	09:30:38.421	00:00:06.626	397	925,9463	637,3208	0,5024713	0,6531922	515,0869	3,389957	3	1069,58	641,9946	0,5027631	0,6532751	515,0868	3,379219	1	5	1070	642						Untertest4.avi	0	880	547	72	111	1012	540	399	0	Content		998	531	6626821	4013437654
6643	09:30:38.437	00:00:06.643	398	926,9229	642,0208	0,5023259	0,6529979	515,0869	3,453538	3	1045,958	654,199	0,5023564	0,6529898	515,0869	3,439445	1	5	1046	654						Untertest4.avi	0	880	547	72	111	1012	540	399	0	Content		974	543	6643127	4013453960
6660	09:30:38.454	00:00:06.659	399	931,389	638,6014	0,5022528	0,6525742	514,5004	3,434079	3	1079,113	642,8762	0,5025681	0,6526622	514,5004	3,42439	1	5	1079	643						Untertest4.avi	0	880	547	72	111	1012	540	399	0	Content		1007	532	6659753	4013470586
6677	09:30:38.471	00:00:06.676	400	937,6679	642,4147	0,5021682	0,6520633	514,0545	3,451933	3	1084,607	645,0548	0,50247	0,6521822	514,0545	3,442263	1	5	1085	645						Untertest4.avi	0	880	547	72	111	1012	540	399	0	Content		1013	534	6676501	4013487334
6693	09:30:38.487	00:00:06.693	401	1029,858	594,9153	0,508867	0,6511478	544,1321	3,610545	3	1152,056	604,4495	0,508918	0,6511404	544,1321	3,591789	1	5	1152	604						Untertest4.avi	0	880	547	72	111	1012	540	399	0	Content		1080	493	6693444	4013504277
6710	09:30:38.504	00:00:06.710	402	1003,497	610,799	0,5028012	0,6507226	537,7935	3,635996	3	1078,495	630,1436	0,5028554	0,6508701	513,3412	3,463112	1	5	1078	630						Untertest4.avi	0	880	547	72	111	1012	540	399	0	Content		1006	519	6710066	4013520899
6727	09:30:38.521	00:00:06.726	403	-1024	-768	-1	-1	-1	-1	4	-1024	-768	-1	-1	-1	-1	4	5	0	0						Untertest4.avi	0	880	547	72	111	1012	540	399	0	Content		-72	-111	6726690	4013537523
6743	09:30:38.537	00:00:06.743	404	941,903	649,554	0,5033227	0,6491506	512,8036	3,540787	3	1076,468	658,0098	0,5035211	0,6491951	512,8036	3,527516	1	5	1076	658						Untertest4.avi	0	880	547	72	111	1012	540	399	0	Content		1004	547	6743115	4013553948
6760	09:30:38.554	00:00:06.759	405	967,6761	641,0677	0,4998392	0,6485035	530,7048	3,494351	3	1101,174	664,8273	0,5036753	0,6482664	512,5648	3,482911	1	5	1101	665						Untertest4.avi	0	880	547	72	111	1012	540	399	0	Content		1029	554	6759740	4013570573
6776	09:30:38.570	00:00:06.776	406	1014,186	613,6089	0,5036793	0,6474614	534,6435	3,666739	3	1084,465	638,8523	0,5036557	0,647499	512,2338	3,502907	1	5	1084	639						Untertest4.avi	0	880	547	72	111	1012	540	399	0	Content		1012	528	6776364	4013587197
6793	09:30:38.587	00:00:06.793	407	1041,391	628,1876	0,5091654	0,6467761	537,8593	3,648353	3	1160,008	640,3536	0,5091807	0,6467687	537,8593	3,628946	1	5	1160	640						Untertest4.avi	0	880	547	72	111	1012	540	399	0	Content		1088	529	6793307	4013604140
6810	09:30:38.604	00:00:06.809	408	1020,013	628,1439	0,5039741	0,64675	531,0186	3,663773	3	1087,032	650,6798	0,5038775	0,646798	511,7336	3,518203	1	5	1087	651						Untertest4.avi	0	880	547	72	111	1012	540	399	0	Content		1015	540	6809736	4013620569
6826	09:30:38.620	00:00:06.826	409	1044,396	631,5083	0,5041433	0,646449	535,6545	3,633252	3	1106,402	657,0987	0,5040726	0,6465015	511,5419	3,459452	1	5	1106	657						Untertest4.avi	0	880	547	72	111	1012	540	399	0	Content		1034	546	6826360	4013637193
6843	09:30:38.637	00:00:06.842	410	-1024	-768	-1	-1	-1	-1	4	-1024	-768	-1	-1	-1	-1	4	5	0	0						Untertest4.avi	0	880	547	72	111	1012	540	399	0	Content		-72	-111	6842984	4013653817
6860	09:30:38.654	00:00:06.859	411	1057,092	634,2976	0,5043817	0,645771	536,4518	3,61354	3	1113,304	660,0977	0,5042884	0,6458371	510,8518	3,43087	1	5	1113	660						Untertest4.avi	0	880	547	72	111	1012	540	399	0	Content		1041	549	6859926	4013670759
6876	09:30:38.670	00:00:06.876	412	1062,578	642,6359	0,5044352	0,6454775	537,6603	3,682348	3	1114,733	663,9952	0,5043321	0,6456214	510,71	3,487849	1	5	1115	664						Untertest4.avi	0	880	547	72	111	1012	540	399	0	Content		1043	553	6876353	4013687186
6893	09:30:38.687	00:00:06.893	413	1038,662	659,6112	0,5047445	0,6453364	510,71	3,545375	3	1147,551	673,267	0,5047135	0,6453285	510,71	3,525995	1	5	1148	673						Untertest4.avi	0	880	547	72	111	1012	540	399	0	Content		1076	562	6893219	4013704052
6910	09:30:38.704	00:00:06.909	414	1055,237	641,5252	0,504551	0,6453952	537,9625	3,665325	3	1107,17	667,2065	0,5044588	0,6454814	510,0469	3,465402	1	6	1107	667						Untertest4.avi	0	880	547	72	111	1120	522	200	0	Content		1035	556	6909848	4013720681
6927	09:30:38.721	00:00:06.926	415	1067,297	620,3779	0,5107198	0,6450365	538,9247	3,559656	3	1182,266	632,2103	0,5106915	0,6450292	538,9247	3,540202	1	6	1182	632						Untertest4.avi	0	880	547	72	111	1120	522	200	0	Content		1110	521	6926541	4013737374
6943	09:30:38.737	00:00:06.942	416	1064,026	623,681	0,5094391	0,6450929	532,6779	3,425765	3	1186,767	634,9711	0,5094728	0,6450853	532,6779	3,409141	1	6	1187	635						Untertest4.avi	0	880	547	72	111	1120	522	200	0	Content		1115	524	6942847	4013753680
6960	09:30:38.754	00:00:06.959	417	1079,864	649,5422	0,5097963	0,6449837	534,2471	3,479852	3	1208,236	663,0463	0,5098489	0,644976	534,2471	3,463516	1	6	1208	663						Untertest4.avi	0	880	547	72	111	1120	522	200	0	Content		1136	552	6959595	4013770428
6976	09:30:38.770	00:00:06.976	418	-1024	-768	-1	-1	-1	-1	4	-1024	-768	-1	-1	-1	-1	4	6	0	0						Untertest4.avi	0	880	547	72	111	1120	522	200	0	Content		-72	-111	6976220	4013787053
6993	09:30:38.787	00:00:06.993	419	-1024	-768	-1	-1	-1	-1	4	-1024	-768	-1	-1	-1	-1	4	6	0	0						Untertest4.avi	0	880	547	72	111	1120	522	200	0	Content		-72	-111	6993091	4013803924
7010	09:30:38.804	00:00:07.009	420	1075,575	612,0987	0,5099191	0,6447328	534,4065	3,400375	3	1200,095	622,4131	0,5099571	0,6447252	534,4065	3,384079	1	6	1200	622						Untertest4.avi	0	880	547	72	111	1120	522	200	0	Content		1128	511	7009590	4013820423
7026	09:30:38.820	00:00:07.026	421	1070,18	620,4747	0,4980517	0,6453362	541,1876	3,469565	1	1182,143	636,0491	0,4993812	0,6453361	534,4065	3,414486	3	6	1070	620						Untertest4.avi	0	880	547	72	111	1120	522	200	0	Content		998	509	7026340	4013837173
7043	09:30:38.837	00:00:07.042	422	1073,199	607,8643	0,5047687	0,6452556	541,1876	3,491954	3	1086,603	643,7795	0,504435	0,6452713	509,3881	3,272232	1	6	1087	644						Untertest4.avi	0	880	547	72	111	1120	522	200	0	Content		1015	533	7042964	4013853797
7060	09:30:38.854	00:00:07.059	423	1063,661	626,9829	0,5047756	0,6455541	541,1876	3,481866	3	1112,524	655,4449	0,5047101	0,6456435	509,5863	3,271361	1	6	1113	655						Untertest4.avi	0	880	547	72	111	1120	522	200	0	Content		1041	544	7059588	4013870421
7076	09:30:38.870	00:00:07.076	424	1088,462	613,8268	0,4981832	0,6461821	541,1876	3,537097	3	1206,642	628,3071	0,4994614	0,6461815	534,7579	3,484676	1	6	1207	628						Untertest4.avi	0	880	547	72	111	1120	522	200	0	Content		1135	517	7076215	4013887048
7093	09:30:38.887	00:00:07.093	425	1150,813	585,2247	0,5038616	0,6459103	541,1876	3,559546	3	1198,448	615,4171	0,5038137	0,6459891	509,8233	3,345797	1	6	1198	615						Untertest4.avi	0	880	547	72	111	1120	522	200	0	Content		1126	504	7093213	4013904046
7110	09:30:38.904	00:00:07.109	426	1244,588	561,6161	0,5025709	0,6456762	541,1876	3,574117	3	1294,511	591,319	0,5025651	0,6457656	509,8748	3,361483	1	7	1295	591						Untertest4.avi	0	880	547	72	111	1264	452	283	0	Content		1223	480	7109836	4013920669
7126	09:30:38.920	00:00:07.126	427	1276,716	538,0634	0,5023184	0,6457195	541,1876	3,511094	3	1329,413	567,8497	0,5023293	0,6458093	510,2022	3,305091	1	7	1329	568						Untertest4.avi	0	880	547	72	111	1264	452	283	0	Content		1257	457	7126405	4013937238
7143	09:30:38.937	00:00:07.142	428	1316,203	516,191	0,5023484	0,6460356	541,1876	3,497104	3	1360,993	548,3762	0,5023116	0,6461104	510,1068	3,28897	1	7	1361	548						Untertest4.avi	0	880	547	72	111	1264	452	283	0	Content		1289	437	7142837	4013953670
7159	09:30:38.953	00:00:07.159	429	1293,824	521,3521	0,5021158	0,646045	541,1876	3,548284	3	1341,816	552,2366	0,5020993	0,6461341	510,1945	3,338559	1	7	1342	552						Untertest4.avi	0	880	547	72	111	1264	452	283	0	Content		1270	441	7159462	4013970295
7176	09:30:38.970	00:00:07.176	430	1267,822	550,3087	0,5019853	0,6458955	541,1876	3,627006	3	1314,838	579,4557	0,5019645	0,6459947	510,2476	3,412414	1	7	1315	579						Untertest4.avi	0	880	547	72	111	1264	452	283	0	Content		1243	468	7176086	4013986919
7193	09:30:38.987	00:00:07.193	431	1297,069	531,6738	0,5018643	0,6458577	541,1876	3,599805	3	1343,626	563,1083	0,5018398	0,6459289	510,3952	3,387437	1	7	1344	563						Untertest4.avi	0	880	547	72	111	1264	452	283	0	Content		1272	452	7193209	4014004042
7210	09:30:39.004	00:00:07.209	432	1246,43	546,2649	0,501623	0,6459913	526,2824	3,49101	3	1341,259	563,7028	0,5016153	0,6460156	510,2483	3,378338	1	7	1341	564						Untertest4.avi	0	880	547	72	111	1264	452	283	0	Content		1269	453	7209833	4014020666
7226	09:30:39.020	00:00:07.226	433	1256,521	539,0699	0,4984052	0,6462301	523,9413	3,459142	3	1418,923	537,4689	0,4983969	0,6462224	523,9413	3,45954	1	7	1419	537						Untertest4.avi	0	880	547	72	111	1264	452	283	0	Content		1347	426	7226404	4014037237
7243	09:30:39.037	00:00:07.242	434	1231,921	610,4746	0,4981374	0,646102	523,645	3,668515	3	1390,705	616,9368	0,4981201	0,6460943	523,645	3,6655	1	7	1391	617						Untertest4.avi	0	880	547	72	111	1264	452	283	0	Content		1319	506	7242526	4014053359
7259	09:30:39.053	00:00:07.259	435	1193,274	544,9325	0,5005611	0,6455093	522,6499	3,452739	3	1312,035	555,3257	0,5006849	0,6455665	509,9764	3,365861	1	7	1312	555						Untertest4.avi	0	880	547	72	111	1264	452	283	0	Content		1240	444	7259148	4014069981
7276	09:30:39.070	00:00:07.275	436	1219,156	545,5348	0,5002634	0,6451367	527,7766	3,535497	3	1316,015	562,9583	0,5003244	0,6451808	510,2705	3,413152	1	7	1316	563						Untertest4.avi	0	880	547	72	111	1264	452	283	0	Content		1244	452	7275898	4014086731
7293	09:30:39.087	00:00:07.292	437	1222,961	559,1101	0,4999678	0,6448752	527,1556	3,5804	3	1314,302	577,818	0,4999744	0,6449043	510,2762	3,458629	1	7	1314	578						Untertest4.avi	0	880	547	72	111	1264	452	283	0	Content		1242	467	7292840	4014103673
7310	09:30:39.104	00:00:07.309	438	1282,625	565,3279	0,4953579	0,6448656	530,8458	3,616025	3	1447,655	566,9248	0,4953308	0,6448581	530,8458	3,615026	1	7	1448	567						Untertest4.avi	0	880	547	72	111	1264	452	283	0	Content		1376	456	7309520	4014120353
7326	09:30:39.120	00:00:07.326	439	1249,973	540,4562	0,496365	0,6447887	525,1183	3,541785	3	1408,408	539,3292	0,4963351	0,6447812	525,1183	3,540913	1	7	1408	539						Untertest4.avi	0	880	547	72	111	1264	452	283	0	Content		1336	428	7326091	4014136924
7343	09:30:39.137	00:00:07.342	440	1231,73	521,6288	0,4995093	0,6445379	524,8295	3,446487	3	1331,42	536,4241	0,4995312	0,6445646	510,1296	3,343585	1	7	1331	536						Untertest4.avi	0	880	547	72	111	1264	452	283	0	Content		1259	425	7342518	4014153351
7359	09:30:39.153	00:00:07.359	441	1241,862	538,3242	0,49625	0,6447875	525,7097	3,540213	3	1400,306	537,1329	0,4962316	0,6447799	525,7097	3,53887	1	7	1400	537						Untertest4.avi	0	880	547	72	111	1264	452	283	0	Content		1328	426	7359139	4014169972
7376	09:30:39.170	00:00:07.375	442	1223,873	537,2029	0,4996085	0,6446694	525,981	3,437941	3	1323,744	553,14	0,4996657	0,644711	509,8669	3,327647	1	7	1324	553						Untertest4.avi	0	880	547	72	111	1264	452	283	0	Content		1252	442	7375764	4014186597
7393	09:30:39.187	00:00:07.392	443	1206,895	547,8704	0,4996345	0,6449262	525,5555	3,544478	3	1304,14	564,579	0,4996704	0,6449593	509,8339	3,431972	1	8	1304	565						Untertest4.avi	0	880	547	72	111	1225	477	899	0	Content		1232	454	7392708	4014203541
7409	09:30:39.203	00:00:07.409	444	1203,789	551,937	0,4996106	0,6451331	525,3986	3,516029	3	1298,901	569,2126	0,4996286	0,6451609	509,7988	3,404747	1	8	1299	569						Untertest4.avi	0	880	547	72	111	1225	477	899	0	Content		1227	458	7409386	4014220219
7426	09:30:39.220	00:00:07.426	445	1281,433	537,5092	0,4963752	0,6455352	524,7446	3,474549	3	1446,272	535,6661	0,4963592	0,6455275	524,7446	3,474716	1	8	1446	536						Untertest4.avi	0	880	547	72	111	1225	477	899	0	Content		1374	425	7426137	4014236970
7443	09:30:39.237	00:00:07.442	446	1159,812	562,5512	0,4995405	0,6455423	509,8383	3,38138	3	1304,987	563,8835	0,499597	0,645539	509,8383	3,375778	1	8	1305	564						Untertest4.avi	0	880	547	72	111	1225	477	899	0	Content		1233	453	7442509	4014253342
7459	09:30:39.253	00:00:07.459	447	1160,79	528,2087	0,4995102	0,6455904	509,827	3,221851	3	1318,196	523,9065	0,4996569	0,6456112	509,827	3,220937	1	8	1318	524						Untertest4.avi	0	880	547	72	111	1225	477	899	0	Content		1246	413	7459008	4014269841
7476	09:30:39.270	00:00:07.475	448	1226,983	542,5259	0,4997547	0,6457562	528,4288	3,558124	3	1311,533	562,6741	0,4997571	0,6457888	509,7962	3,425378	1	8	1312	563						Untertest4.avi	0	880	547	72	111	1225	477	899	0	Content		1240	452	7475754	4014286587
7493	09:30:39.287	00:00:07.492	449	1231,692	559,8854	0,4999141	0,6461321	530,4231	3,52329	3	1314,144	580,7599	0,4999403	0,6461844	509,7818	3,380243	1	8	1314	581						Untertest4.avi	0	880	547	72	111	1225	477	899	0	Content		1242	470	7492755	4014303588
7509	09:30:39.303	00:00:07.509	450	1169,124	542,8426	0,4999612	0,6467298	509,5499	3,317583	3	1334,855	538,9097	0,5001486	0,6467499	509,5499	3,318637	1	8	1335	539						Untertest4.avi	0	880	547	72	111	1225	477	899	0	Content		1263	428	7509378	4014320211
7526	09:30:39.320	00:00:07.525	451	1175,482	571,2542	0,500394	0,6472548	509,5482	3,393851	3	1297,299	574,4868	0,5002841	0,6472648	509,5482	3,380821	1	8	1297	574						Untertest4.avi	0	880	547	72	111	1225	477	899	0	Content		1225	463	7525947	4014336780
7542	09:30:39.336	00:00:07.542	452	1171,65	572,9078	0,5004495	0,6478735	509,3523	3,395367	3	1303,55	576,3159	0,5004016	0,6478675	509,3522	3,386325	1	8	1304	576						Untertest4.avi	0	880	547	72	111	1225	477	899	0	Content		1232	465	7542379	4014353212
7559	09:30:39.353	00:00:07.559	453	1185,926	564,545	0,5004287	0,64833	509,2486	3,369641	3	1318,141	567,1715	0,5003744	0,6483247	509,2485	3,360358	1	8	1318	567						Untertest4.avi	0	880	547	72	111	1225	477	899	0	Content		1246	456	7559005	4014369838
7576	09:30:39.370	00:00:07.575	454	1218,989	539,6871	0,5003619	0,6484304	526,8161	3,51699	3	1307,16	558,7311	0,5003696	0,648462	509,0828	3,391857	1	8	1307	559						Untertest4.avi	0	880	547	72	111	1225	477	899	0	Content		1235	448	7575627	4014386460
7593	09:30:39.387	00:00:07.592	455	1198,099	566,0733	0,5005139	0,6484359	509,1425	3,3841	3	1318,606	568,7546	0,5003654	0,6484469	509,1425	3,372569	1	8	1319	569						Untertest4.avi	0	880	547	72	111	1225	477	899	0	Content		1247	458	7592749	4014403582
7609	09:30:39.403	00:00:07.609	456	1168,092	575,6432	0,5004731	0,6485435	509,185	3,421263	3	1300,919	579,3065	0,5004373	0,6485374	509,185	3,411739	1	8	1301	579						Untertest4.avi	0	880	547	72	111	1225	477	899	0	Content		1229	468	7609369	4014420202
7626	09:30:39.420	00:00:07.625	457	1238,445	553,0237	0,5005103	0,6485863	529,4305	3,508368	3	1318,073	575,1466	0,5005044	0,6486188	509,2526	3,367207	1	8	1318	575						Untertest4.avi	0	880	547	72	111	1225	477	899	0	Content		1246	464	7625938	4014436771
7642	09:30:39.436	00:00:07.642	458	1170,593	592,5156	0,5006762	0,6485205	509,3484	3,47384	3	1299,282	597,9692	0,5006064	0,6485162	509,3484	3,462661	1	8	1299	598						Untertest4.avi	0	880	547	72	111	1225	477	899	0	Content		1227	487	7642241	4014453074
7659	09:30:39.453	00:00:07.658	459	1189,383	568,6768	0,5006867	0,6484566	509,3709	3,424781	3	1323,125	571,4152	0,500635	0,6484538	509,3709	3,41559	1	8	1323	571						Untertest4.avi	0	880	547	72	111	1225	477	899	0	Content		1251	460	7658862	4014469695
7676	09:30:39.470	00:00:07.675	460	1209,513	569,7722	0,5005771	0,6483601	527,3083	3,586386	3	1296,525	589,7198	0,5005798	0,64839	509,4363	3,457108	1	8	1297	590						Untertest4.avi	0	880	547	72	111	1225	477	899	0	Content		1225	479	7675613	4014486446
7693	09:30:39.487	00:00:07.692	461	1170,101	570,2789	0,5005401	0,6484786	509,529	3,407303	3	1299,854	573,5236	0,5004793	0,6484751	509,529	3,397602	1	8	1300	574						Untertest4.avi	0	880	547	72	111	1225	477	899	0	Content		1228	463	7692609	4014503442
7709	09:30:39.503	00:00:07.709	462	1164,812	584,5561	0,5003887	0,6486471	509,5229	3,425671	3	1304,802	588,7833	0,5004014	0,6486401	509,5229	3,41795	1	8	1305	589						Untertest4.avi	0	880	547	72	111	1225	477	899	0	Content		1233	478	7709231	4014520064
7726	09:30:39.520	00:00:07.725	463	1169,77	577,2367	0,5004289	0,6488678	509,6296	3,383117	3	1294,909	581,0625	0,5003424	0,6488728	509,6296	3,371475	1	8	1295	581						Untertest4.avi	0	880	547	72	111	1225	477	899	0	Content		1223	470	7725799	4014536632
7742	09:30:39.536	00:00:07.742	464	1239,499	564,5051	0,5003528	0,6491315	531,6247	3,565966	3	1314,287	588,3825	0,5003484	0,6491666	509,7084	3,411652	1	8	1314	588						Untertest4.avi	0	880	547	72	111	1225	477	899	0	Content		1242	477	7742228	4014553061
7759	09:30:39.553	00:00:07.758	465	1154,11	584,8948	0,5004195	0,6495984	509,7983	3,446769	3	1293,199	589,2061	0,5004367	0,6495912	509,7983	3,43873	1	8	1293	589						Untertest4.avi	0	880	547	72	111	1225	477	899	0	Content		1221	478	7758854	4014569687
7775	09:30:39.569	00:00:07.775	466	1189,121	567,9984	0,5005144	0,650068	526,3762	3,590399	3	1279,82	586,4119	0,5005241	0,6501006	509,7322	3,469163	1	8	1280	586						Untertest4.avi	0	880	547	72	111	1225	477	899	0	Content		1208	475	7775479	4014586312
7793	09:30:39.587	00:00:07.792	467	1163,158	577,1952	0,500542	0,6505889	509,8224	3,407805	3	1296,747	580,4921	0,5005199	0,6505926	509,8224	3,397967	1	8	1297	580						Untertest4.avi	0	880	547	72	111	1225	477	899	0	Content		1225	469	7792599	4014603432
7809	09:30:39.603	00:00:07.809	468	1166,354	583,9806	0,5004736	0,6510722	509,8754	3,396428	3	1297,571	588,0903	0,5004313	0,6510756	509,8753	3,385998	1	8	1298	588						Untertest4.avi	0	880	547	72	111	1225	477	899	0	Content		1226	477	7809220	4014620053
7826	09:30:39.620	00:00:07.825	469	1172,213	577,6781	0,5003065	0,6514404	509,7749	3,423158	3	1294,38	581,7746	0,5001951	0,651445	509,7749	3,410698	1	8	1294	582						Untertest4.avi	0	880	547	72	111	1225	477	899	0	Content		1222	471	7825790	4014636623
7842	09:30:39.636	00:00:07.842	470	1154,628	590,2066	0,500024	0,6515036	509,7883	3,461103	3	1281,906	595,5296	0,4999628	0,6515005	509,7883	3,449466	1	8	1282	596						Untertest4.avi	0	880	547	72	111	1225	477	899	0	Content		1210	485	7842094	4014652927
7859	09:30:39.653	00:00:07.858	471	1161,024	596,8153	0,499871	0,6512014	509,874	3,459249	3	1285,215	600,1503	0,4997875	0,6512412	509,874	3,446422	1	8	1285	600						Untertest4.avi	0	880	547	72	111	1225	477	899	0	Content		1213	489	7858719	4014669552
7875	09:30:39.669	00:00:07.875	472	1140,897	588,8345	0,4996269	0,6509204	509,8262	3,454244	3	1286,915	592,1218	0,4997111	0,6509272	509,8262	3,447058	1	8	1287	592						Untertest4.avi	0	880	547	72	111	1225	477	899	0	Content		1215	481	7875468	4014686301
7892	09:30:39.686	00:00:07.892	473	1128,517	605,9442	0,4996315	0,6505971	510,0187	3,446831	3	1278,02	610,9785	0,4997514	0,6506019	510,0187	3,440109	1	8	1278	611						Untertest4.avi	0	880	547	72	111	1225	477	899	0	Content		1206	500	7892465	4014703298
7909	09:30:39.703	00:00:07.909	474	1137,546	585,6193	0,4996449	0,6502321	510,1306	3,452674	3	1293,067	587,553	0,4998009	0,6502438	510,1306	3,44754	1	8	1293	588						Untertest4.avi	0	880	547	72	111	1225	477	899	0	Content		1221	477	7909212	4014720045
7926	09:30:39.720	00:00:07.925	475	1123,623	581,5835	0,4995838	0,6498604	510,2396	3,404919	3	1291,719	581,2459	0,4998391	0,6498874	510,2396	3,404066	1	8	1292	581						Untertest4.avi	0	880	547	72	111	1225	477	899	0	Content		1220	470	7925781	4014736614
7942	09:30:39.736	00:00:07.942	476	1143,66	603,2044	0,4998035	0,6495319	510,3511	3,411258	3	1295,764	607,8588	0,4999255	0,6495357	510,3511	3,405581	1	8	1296	608						Untertest4.avi	0	880	547	72	111	1225	477	899	0	Content		1224	497	7942086	4014752919
7959	09:30:39.753	00:00:07.958	477	1140,837	579,1385	0,4999503	0,6493615	510,3136	3,442884	3	1285,272	582,0895	0,5000221	0,6493607	510,3136	3,435834	1	8	1285	582						Untertest4.avi	0	880	547	72	111	1225	477	899	0	Content		1213	471	7958711	4014769544
7975	09:30:39.769	00:00:07.975	478	1125,065	591,7762	0,4999603	0,6492078	510,233	3,434589	3	1279,146	594,2568	0,5001188	0,6492236	510,233	3,42932	1	8	1279	594						Untertest4.avi	0	880	547	72	111	1225	477	899	0	Content		1207	483	7975460	4014786293
7992	09:30:39.786	00:00:07.992	479	1136,515	587,8557	0,5000751	0,6491031	510,3853	3,452156	3	1280,907	591,7655	0,5001493	0,6491005	510,3853	3,445115	1	8	1281	592						Untertest4.avi	0	880	547	72	111	1225	477	899	0	Content		1209	481	7992457	4014803290
8009	09:30:39.803	00:00:08.009	480	1167,818	586,8647	0,5002512	0,6489093	510,4302	3,456953	3	1294,81	591,889	0,5001751	0,6489087	510,4302	3,445114	1	8	1295	592						Untertest4.avi	0	880	547	72	111	1225	477	899	0	Content		1223	481	8009080	4014819913
8026	09:30:39.820	00:00:08.025	481	1158,071	589,2639	0,5003199	0,6484473	510,4226	3,458241	3	1283,244	594,7979	0,5002375	0,6484442	510,4226	3,44641	1	8	1283	595						Untertest4.avi	0	880	547	72	111	1225	477	899	0	Content		1211	484	8025648	4014836481
8042	09:30:39.836	00:00:08.041	482	1137,718	596,2664	0,5003605	0,64772	510,5226	3,490634	3	1270,624	602,2291	0,500351	0,647714	510,5226	3,480303	1	8	1271	602						Untertest4.avi	0	880	547	72	111	1225	477	899	0	Content		1199	491	8041953	4014852786
8059	09:30:39.853	00:00:08.058	483	1151,852	581,389	0,5004373	0,6469487	510,6142	3,437396	3	1299,422	584,3149	0,5005132	0,6469494	510,6142	3,431933	1	8	1299	584						Untertest4.avi	0	880	547	72	111	1225	477	899	0	Content		1227	473	8058575	4014869408
8075	09:30:39.869	00:00:08.075	484	1146,984	595,1094	0,5006656	0,646283	510,8513	3,45857	3	1293,943	599,7809	0,5007418	0,6462815	510,8513	3,452252	1	8	1294	600						Untertest4.avi	0	880	547	72	111	1225	477	899	0	Content		1222	489	8075324	4014886157
8092	09:30:39.886	00:00:08.092	485	1148,945	596,2029	0,5010213	0,645726	511,135	3,445311	3	1282,106	602,2644	0,5010018	0,6457186	511,135	3,435453	1	8	1282	602						Untertest4.avi	0	880	547	72	111	1225	477	899	0	Content		1210	491	8092329	4014903162
8109	09:30:39.903	00:00:08.109	486	1130,719	596,6614	0,5011007	0,6451401	511,3279	3,486005	3	1287,903	599,5394	0,5012718	0,6451561	511,3279	3,480815	1	8	1288	600						Untertest4.avi	0	880	547	72	111	1225	477	899	0	Content		1216	489	8109071	4014919904
8126	09:30:39.920	00:00:08.125	487	1172,564	596,7324	0,5015696	0,6445717	511,6401	3,443691	3	1307,196	602,4429	0,5015382	0,6445692	511,6401	3,433815	1	8	1307	602						Untertest4.avi	0	880	547	72	111	1225	477	899	0	Content		1235	491	8125517	4014936350
8142	09:30:39.936	00:00:08.141	488	1155,182	595,871	0,5018207	0,644311	511,8429	3,499777	3	1286,093	601,3373	0,5017827	0,6443155	511,8429	3,488181	1	8	1286	601						Untertest4.avi	0	880	547	72	111	1225	477	899	0	Content		1214	490	8141943	4014952776
8159	09:30:39.953	00:00:08.158	489	1181,953	583,6395	0,5022934	0,6443289	511,7721	3,466378	3	1285,048	588,3528	0,5020378	0,6443552	511,7721	3,449327	1	8	1285	588						Untertest4.avi	0	880	547	72	111	1225	477	899	0	Content		1213	477	8158568	4014969401
8175	09:30:39.969	00:00:08.175	490	1173,111	598,8643	0,5022979	0,644544	511,8191	3,442631	3	1297,939	605,2425	0,5022025	0,6445462	511,8191	3,429828	1	8	1298	605						Untertest4.avi	0	880	547	72	111	1225	477	899	0	Content		1226	494	8175318	4014986151
8192	09:30:39.986	00:00:08.192	491	1165,209	585,4489	0,5023909	0,644688	511,708	3,466962	3	1289,624	590,7106	0,5022979	0,6446861	511,708	3,454572	1	8	1290	591						Untertest4.avi	0	880	547	72	111	1225	477	899	0	Content		1218	480	8192314	4015003147
8209	09:30:40.003	00:00:08.208	492	1175,503	586,951	0,5024487	0,6446915	511,6766	3,412299	3	1316,283	591,3767	0,5024604	0,6446884	511,6766	3,403802	1	8	1316	591						Untertest4.avi	0	880	547	72	111	1225	477	899	0	Content		1244	480	8208938	4015019771
8226	09:30:40.020	00:00:08.225	493	1166,205	590,1364	0,5026999	0,6445488	511,4579	3,434819	3	1297,653	595,3658	0,5026565	0,6445466	511,4579	3,423959	1	8	1298	595						Untertest4.avi	0	880	547	72	111	1225	477	899	0	Content		1226	484	8225508	4015036341
8242	09:30:40.036	00:00:08.241	494	1147,877	584,4134	0,5028602	0,6443619	511,5964	3,422644	3	1283,387	588,9741	0,5028668	0,6443584	511,5964	3,41249	1	8	1283	589						Untertest4.avi	0	880	547	72	111	1225	477	899	0	Content		1211	478	8241811	4015052644
8259	09:30:40.053	00:00:08.258	495	1141,099	586,7963	0,5028868	0,6442341	511,6181	3,395563	3	1292,639	589,3079	0,5030146	0,6442491	511,6181	3,389103	1	8	1293	589						Untertest4.avi	0	880	547	72	111	1225	477	899	0	Content		1221	478	8258559	4015069392
8275	09:30:40.069	00:00:08.275	496	1120,719	584,8835	0,5029794	0,644222	511,601	3,465972	3	1265,514	588,3699	0,5030725	0,644225	511,601	3,458501	1	8	1266	588						Untertest4.avi	0	880	547	72	111	1225	477	899	0	Content		1194	477	8275184	4015086017
8292	09:30:40.086	00:00:08.292	497	1087,106	636,709	0,5037113	0,6440969	535,3043	3,781889	3	1155,469	661,8702	0,5036774	0,644135	511,7445	3,605372	1	9	1155	662						Untertest4.avi	0	880	547	72	111	929	501	566	0	Content		1083	551	8292180	4015103013
8309	09:30:40.103	00:00:08.308	498	981,1978	630,9249	0,505257	0,6438192	511,7445	3,504423	3	1089,533	642,4656	0,5052829	0,6438109	511,7445	3,484726	1	9	1090	642						Untertest4.avi	0	880	547	72	111	929	501	566	0	Content		1018	531	8308929	4015119762
8325	09:30:40.119	00:00:08.325	499	927,5644	573,8137	0,5062336	0,6439475	538,4562	3,564707	3	990,8177	602,2952	0,5061859	0,6440161	511,4811	3,378009	1	9	991	602						Untertest4.avi	0	880	547	72	111	929	501	566	0	Content		919	491	8325374	4015136207
8342	09:30:40.136	00:00:08.341	500	922,0838	585,7316	0,506377	0,6438895	533,7957	3,571242	3	990,6026	611,9774	0,5063214	0,643926	511,5034	3,411774	1	9	991	612						Untertest4.avi	0	880	547	72	111	929	501	566	0	Content		919	501	8341802	4015152635
8359	09:30:40.153	00:00:08.358	501	930,2047	589,7139	0,5064414	0,6438999	534,7663	3,54897	3	999,132	614,8153	0,5063976	0,6439635	511,5541	3,385545	1	9	999	615						Untertest4.avi	0	880	547	72	111	929	501	566	0	Content		927	504	8358670	4015169503
8375	09:30:40.169	00:00:08.375	502	961,2642	599,6103	0,5064868	0,6439531	534,1224	3,546745	3	1029,674	625,5192	0,5064319	0,6439926	511,4996	3,386364	1	9	1030	626						Untertest4.avi	0	880	547	72	111	929	501	566	0	Content		958	515	8375438	4015186271
8392	09:30:40.186	00:00:08.392	503	926,9981	563,3468	0,512014	0,6438706	537,9336	3,436783	3	1031,298	571,2213	0,5120284	0,6438631	537,9336	3,417377	1	9	1031	571						Untertest4.avi	0	880	547	72	111	929	501	566	0	Content		959	460	8392040	4015202873
8408	09:30:40.202	00:00:08.408	504	919,4386	584,928	0,5063397	0,6442482	534,0186	3,560998	3	991,4832	609,9154	0,506319	0,6443061	511,3869	3,400408	1	9	991	610						Untertest4.avi	0	880	547	72	111	929	501	566	0	Content		919	499	8408431	4015219264
8425	09:30:40.219	00:00:08.425	505	940,7183	577,532	0,5063514	0,6443814	538,3154	3,547204	3	1001,398	607,4913	0,5062839	0,6444263	511,2836	3,360382	1	9	1001	607						Untertest4.avi	0	880	547	72	111	929	501	566	0	Content		929	496	8425042	4015235875
8442	09:30:40.236	00:00:08.441	506	924,4263	598,5654	0,5119439	0,6440387	537,8405	3,583876	3	1033,188	609,1571	0,5119908	0,6440312	537,8405	3,563193	1	9	1033	609						Untertest4.avi	0	880	547	72	111	929	501	566	0	Content		961	498	8441790	4015252623
8459	09:30:40.253	00:00:08.458	507	895,8325	603,7159	0,5063145	0,6441563	511,3513	3,377944	3	1001,284	613,245	0,5063342	0,6441491	511,3513	3,360969	1	9	1001	613						Untertest4.avi	0	880	547	72	111	929	501	566	0	Content		929	502	8458787	4015269620
8475	09:30:40.269	00:00:08.475	508	921,2471	566,4848	0,5115337	0,6436238	535,5718	3,504835	3	1024,437	574,4703	0,5115455	0,6436163	535,5718	3,484768	1	9	1024	574						Untertest4.avi	0	880	547	72	111	929	501	566	0	Content		952	463	8475160	4015285993
8492	09:30:40.286	00:00:08.491	509	886,5112	606,5142	0,5063431	0,6438469	511,3473	3,409674	3	989,6625	616,3765	0,5063519	0,6438394	511,3473	3,392035	1	9	990	616						Untertest4.avi	0	880	547	72	111	929	501	566	0	Content		918	505	8491979	4015302812
8509	09:30:40.303	00:00:08.508	510	961,4323	607,6829	0,5063787	0,6439887	533,1581	3,499927	3	1032,917	631,4142	0,5063401	0,6440488	511,3866	3,347156	1	9	1033	631						Untertest4.avi	0	880	547	72	111	929	501	566	0	Content		961	520	8508522	4015319355
8525	09:30:40.319	00:00:08.525	511	925,6797	592,5532	0,5063512	0,6443076	533,9856	3,533254	3	996,2985	617,6599	0,506318	0,6443627	511,3506	3,373675	1	9	996	618						Untertest4.avi	0	880	547	72	111	929	501	566	0	Content		924	507	8525269	4015336102
8542	09:30:40.336	00:00:08.541	512	898,7641	577,8475	0,5119897	0,6442483	538,0102	3,605314	3	1000,064	587,0869	0,5120005	0,6442409	538,0102	3,583835	1	9	1000	587						Untertest4.avi	0	880	547	72	111	929	501	566	0	Content		928	476	8541651	4015352484
8559	09:30:40.353	00:00:08.558	513	928,0609	579,4901	0,5063606	0,6444271	533,7657	3,546319	3	997,3228	605,5844	0,5063145	0,6444676	511,3155	3,387114	1	9	997	606						Untertest4.avi	0	880	547	72	111	929	501	566	0	Content		925	495	8558648	4015369481
8575	09:30:40.369	00:00:08.575	514	946,0363	584,1736	0,5064489	0,6444526	532,8417	3,464713	3	1015,609	609,7079	0,506393	0,6444871	511,258	3,314207	1	9	1016	610						Untertest4.avi	0	880	547	72	111	929	501	566	0	Content		944	499	8575448	4015386281
8592	09:30:40.386	00:00:08.591	515	944,6615	575,3865	0,5065613	0,6446571	533,3201	3,448316	3	1012,233	601,5739	0,5064966	0,6446937	511,1144	3,294732	1	9	1012	602						Untertest4.avi	0	880	547	72	111	929	501	566	0	Content		940	491	8591892	4015402725
8608	09:30:40.402	00:00:08.608	516	960,9284	570,5447	0,5066245	0,6450626	537,0807	3,47824	3	1022,985	599,6165	0,506555	0,6451069	511,1433	3,301452	1	9	1023	600						Untertest4.avi	0	880	547	72	111	929	501	566	0	Content		951	489	8608272	4015419105
8625	09:30:40.419	00:00:08.625	517	901,5338	600,9388	0,5065169	0,6454354	510,9451	3,300692	3	998,3232	610,369	0,5064643	0,6454332	510,9451	3,282675	1	9	998	610						Untertest4.avi	0	880	547	72	111	929	501	566	0	Content		926	499	8625216	4015436049
8642	09:30:40.436	00:00:08.641	518	930,6642	584,3325	0,5063897	0,6455617	537,8909	3,556286	3	989,7975	613,6954	0,5063068	0,6456133	510,9445	3,36907	1	9	990	614						Untertest4.avi	0	880	547	72	111	929	501	566	0	Content		918	503	8641895	4015452728
8659	09:30:40.453	00:00:08.658	519	907,3596	610,8421	0,5063145	0,6457126	510,9244	3,312142	3	1000,276	621,0494	0,5062249	0,6457126	510,9243	3,293165	1	9	1000	621						Untertest4.avi	0	880	547	72	111	929	501	566	0	Content		928	510	8658645	4015469478
8675	09:30:40.469	00:00:08.675	520	944,9402	580,4403	0,5062916	0,6457261	538,3317	3,435092	3	1001,649	609,1971	0,5061983	0,6457962	510,924	3,251382	1	9	1002	609						Untertest4.avi	0	880	547	72	111	929	501	566	0	Content		930	498	8675018	4015485851
8692	09:30:40.486	00:00:08.691	521	936,3831	577,2416	0,5063007	0,645962	538,9472	3,420251	3	992,5695	606,7914	0,5062101	0,6460299	510,8908	3,23352	1	9	993	607						Untertest4.avi	0	880	547	72	111	929	501	566	0	Content		921	496	8691518	4015502351
8708	09:30:40.502	00:00:08.708	522	951,5353	581,5701	0,5063024	0,6462004	540,4799	3,42742	3	1004,167	611,1099	0,5062013	0,6462874	510,8649	3,231441	1	9	1004	611						Untertest4.avi	0	880	547	72	111	929	501	566	0	Content		932	500	8708140	4015518973
8725	09:30:40.519	00:00:08.725	523	943,5508	585,4319	0,5062215	0,6465425	536,4049	3,405734	3	1003,799	612,1765	0,5061389	0,6466175	510,7345	3,233646	1	9	1004	612						Untertest4.avi	0	880	547	72	111	929	501	566	0	Content		932	501	8725130	4015535963
8742	09:30:40.536	00:00:08.741	524	908,1216	583,1309	0,5062532	0,6469122	510,613	3,182011	3	991,4598	590,46	0,5060896	0,6469324	510,613	3,162658	1	9	991	590						Untertest4.avi	0	880	547	72	111	929	501	566	0	Content		919	479	8741887	4015552720
8759	09:30:40.553	00:00:08.758	525	897,0273	613,079	0,5060036	0,6472222	510,5662	3,191839	3	1004,543	622,9235	0,5060415	0,6472212	510,5662	3,176915	1	9	1005	623						Untertest4.avi	0	880	547	72	111	929	501	566	0	Content		933	512	8758634	4015569467
8775	09:30:40.569	00:00:08.774	526	943,5732	593,6689	0,5060373	0,6474066	538,9938	3,264829	3	998,3617	622,8707	0,5059462	0,6474797	510,4173	3,083431	1	9	998	623						Untertest4.avi	0	880	547	72	111	929	501	566	0	Content		926	512	8774884	4015585717
8792	09:30:40.586	00:00:08.791	527	895,7652	606,9297	0,5058327	0,6476946	510,3564	3,16211	3	1001,541	616,5836	0,50586	0,6476899	510,3564	3,146534	1	9	1002	617						Untertest4.avi	0	880	547	72	111	929	501	566	0	Content		930	506	8791504	4015602337
8808	09:30:40.602	00:00:08.808	528	920,6473	599,3758	0,5057637	0,6478212	510,2939	3,130845	3	1017,883	608,6833	0,5057007	0,6478174	510,2939	3,114633	1	9	1018	609						Untertest4.avi	0	880	547	72	111	929	501	566	0	Content		946	498	8808130	4015618963
8825	09:30:40.619	00:00:08.825	529	900,7997	605,4229	0,5055812	0,6479083	510,2652	3,157714	3	1003,797	615,255	0,505581	0,6479009	510,2652	3,142107	1	9	1004	615						Untertest4.avi	0	880	547	72	111	929	501	566	0	Content		932	504	8825073	4015635906
8842	09:30:40.636	00:00:08.841	530	886,147	606,9856	0,5056405	0,6480805	510,2824	3,037879	3	1001,226	614,9837	0,5057577	0,6480982	510,2824	3,025124	1	9	1001	615						Untertest4.avi	0	880	547	72	111	929	501	566	0	Content		929	504	8841878	4015652711
8859	09:30:40.653	00:00:08.858	531	801,5046	614,0196	0,5066794	0,6483916	536,3544	3,255602	3	871,0908	640,8444	0,5066622	0,6484703	510,1571	3,088467	1	10	871	641						Untertest4.avi	0	880	547	72	111	765	571	783	0	Content		799	530	8858502	4015669335
8875	09:30:40.669	00:00:08.874	532	720,6314	663,4056	0,5068403	0,6491968	510,2375	3,007324	3	837,0927	676,255	0,5071087	0,6492268	510,2375	2,992009	1	10	837	676						Untertest4.avi	0	880	547	72	111	765	571	783	0	Content		765	565	8874876	4015685709
8891	09:30:40.685	00:00:08.891	533	737,6736	655,9379	0,5071073	0,6494744	533,4338	3,291656	3	806,0952	682,4254	0,5070471	0,6495209	510,0928	3,137622	1	10	806	682						Untertest4.avi	0	880	547	72	111	765	571	783	0	Content		734	571	8891383	4015702216
8908	09:30:40.702	00:00:08.907	534	754,2809	666,1188	0,5068461	0,6497613	509,9915	3,03548	3	845,7723	681,8055	0,5068651	0,6497569	509,9915	3,018245	1	10	846	682						Untertest4.avi	0	880	547	72	111	765	571	783	0	Content		774	571	8907997	4015718830
8925	09:30:40.719	00:00:08.925	535	757,0318	658,6368	0,5067493	0,6500926	509,8353	3,022521	3	844,6295	673,9232	0,506734	0,650087	509,8353	3,004917	1	10	845	674						Untertest4.avi	0	880	547	72	111	765	571	783	0	Content		773	563	8925066	4015735899
8942	09:30:40.736	00:00:08.941	536	735,6362	669,4938	0,5066125	0,6502693	509,7552	3,090851	3	822,0303	685,8004	0,5066009	0,650262	509,7552	3,07241	1	10	822	686						Untertest4.avi	0	880	547	72	111	765	571	783	0	Content		750	575	8941870	4015752703
8958	09:30:40.752	00:00:08.958	537	779,062	643,7439	0,5065441	0,6501846	538,8381	3,215788	3	841,1038	673,6012	0,5064705	0,6502339	509,7776	3,034777	1	10	841	674						Untertest4.avi	0	880	547	72	111	765	571	783	0	Content		769	563	8958492	4015769325
8975	09:30:40.769	00:00:08.974	538	742,577	668,024	0,5063912	0,6500854	509,7859	3,094035	3	833,4363	683,9047	0,5064143	0,6500801	509,7859	3,076098	1	10	833	684						Untertest4.avi	0	880	547	72	111	765	571	783	0	Content		761	573	8974867	4015785700
8991	09:30:40.785	00:00:08.991	539	785,2325	663,2781	0,5064145	0,6496149	536,2079	3,179115	3	851,1788	688,8198	0,5063625	0,6496968	509,7873	3,014277	1	10	851	689						Untertest4.avi	0	880	547	72	111	765	571	783	0	Content		779	578	8991370	4015802203
9008	09:30:40.802	00:00:09.007	540	768,4866	671,0383	0,5063994	0,6490524	538,4387	3,199554	3	834,0386	697,8738	0,5063503	0,6491268	509,9125	3,022595	1	10	834	698						Untertest4.avi	0	880	547	72	111	765	571	783	0	Content		762	587	9007990	4015818823
9025	09:30:40.819	00:00:09.024	541	763,9363	658,7925	0,5063199	0,6484959	533,3862	3,210416	3	833,3763	685,2692	0,506279	0,6485384	509,9348	3,05966	1	10	833	685						Untertest4.avi	0	880	547	72	111	765	571	783	0	Content		761	574	9024933	4015835766
9042	09:30:40.836	00:00:09.041	542	754,2046	644,0636	0,5062039	0,6479704	533,4781	3,211194	3	824,642	669,7194	0,5061742	0,6480317	510,0507	3,060739	1	10	825	670						Untertest4.avi	0	880	547	72	111	765	571	783	0	Content		753	559	9041738	4015852571
9058	09:30:40.852	00:00:09.058	543	753,631	667,6226	0,5061252	0,6476204	535,0967	3,228951	3	819,3804	694,918	0,5060599	0,6476632	510,0933	3,068774	1	10	819	695						Untertest4.avi	0	880	547	72	111	765	571	783	0	Content		747	584	9058485	4015869318
9075	09:30:40.869	00:00:09.074	544	763,076	663,7472	0,5060766	0,6473667	537,6438	3,207831	3	824,8885	691,7868	0,5059935	0,6474214	510,0254	3,034598	1	10	825	692						Untertest4.avi	0	880	547	72	111	765	571	783	0	Content		753	581	9074733	4015885566
9091	09:30:40.885	00:00:09.091	545	753,6856	685,2449	0,5061615	0,6472101	509,9782	3,114624	3	821,0884	700,9601	0,5059704	0,6472371	509,9781	3,093527	1	10	821	701						Untertest4.avi	0	880	547	72	111	765	571	783	0	Content		749	590	9091229	4015902062
9108	09:30:40.902	00:00:09.107	546	773,2003	667,3336	0,5060551	0,647039	509,9134	3,039691	3	850,3325	683,0819	0,505935	0,6470402	509,9134	3,020596	1	10	850	683						Untertest4.avi	0	880	547	72	111	765	571	783	0	Content		778	572	9107989	4015918822
9125	09:30:40.919	00:00:09.124	547	762,3511	671,4496	0,5058834	0,6465926	533,1226	3,234907	3	827,9891	697,8369	0,505811	0,6466342	509,817	3,0835	1	10	828	698						Untertest4.avi	0	880	547	72	111	765	571	783	0	Content		756	587	9124922	4015935755
9142	09:30:40.936	00:00:09.141	548	784,2504	648,662	0,505779	0,64607	533,6964	3,150431	3	848,5762	675,5813	0,5057055	0,6461146	509,7226	2,999386	1	10	849	676						Untertest4.avi	0	880	547	72	111	765	571	783	0	Content		777	565	9141725	4015952558
9158	09:30:40.952	00:00:09.158	549	756,98	656,56	0,5057344	0,6455838	509,8267	3,024451	3	836,828	671,7239	0,5056526	0,6455805	509,8266	3,005887	1	10	837	672						Untertest4.avi	0	880	547	72	111	765	571	783	0	Content		765	561	9158352	4015969185
9175	09:30:40.969	00:00:09.174	550	758,7512	643,9443	0,5058233	0,6452142	534,3801	3,223939	3	823,7495	671,7125	0,5057564	0,6452559	509,7254	3,065803	1	10	824	672						Untertest4.avi	0	880	547	72	111	765	571	783	0	Content		752	561	9174597	4015985430
9191	09:30:40.985	00:00:09.191	551	754,8317	653,0544	0,5059651	0,6451353	538,7354	3,250254	3	817,7392	682,6445	0,5058989	0,6451846	509,7105	3,067455	1	10	818	683						Untertest4.avi	0	880	547	72	111	765	571	783	0	Content		746	572	9191220	4016002053
9208	09:30:41.002	00:00:09.207	552	759,4124	643,2579	0,5060614	0,6450749	539,679	3,288004	3	820,9765	673,8134	0,5059885	0,6451252	509,6635	3,097695	1	10	821	674						Untertest4.avi	0	880	547	72	111	765	571	783	0	Content		749	563	9207843	4016018676
9225	09:30:41.019	00:00:09.224	553	785,2008	682,6499	0,5061638	0,6449686	537,883	3,259072	3	847,5778	710,6714	0,5060936	0,6450154	509,5636	3,079228	1	10	848	711						Untertest4.avi	0	880	547	72	111	765	571	783	0	Content		776	600	9224790	4016035623
9242	09:30:41.036	00:00:09.241	554	772,4806	652,4081	0,5062649	0,6449077	536,2644	3,246119	3	836,6868	680,9156	0,5061988	0,6449522	509,5624	3,075983	1	10	837	681						Untertest4.avi	0	880	547	72	111	765	571	783	0	Content		765	570	9241593	4016052426
9258	09:30:41.052	00:00:09.258	555	750,4783	641,3171	0,5064425	0,6448408	536,2534	3,272201	3	814,831	670,287	0,5063708	0,6448848	509,6638	3,101347	1	10	815	670						Untertest4.avi	0	880	547	72	111	765	571	783	0	Content		743	559	9258214	4016069047
9275	09:30:41.069	00:00:09.274	556	753,0896	637,9808	0,5066396	0,6448052	535,5327	3,255291	3	818,5638	666,53	0,5065722	0,6448491	509,6804	3,089326	1	10	819	667						Untertest4.avi	0	880	547	72	111	765	571	783	0	Content		747	556	9274587	4016085420
9291	09:30:41.085	00:00:09.291	557	758,8514	654,4824	0,5067657	0,6446872	532,4968	3,288217	3	827,9734	680,9431	0,5067144	0,6447287	509,6407	3,137019	1	10	828	681						Untertest4.avi	0	880	547	72	111	765	571	783	0	Content		756	570	9291212	4016102045
9308	09:30:41.102	00:00:09.307	558	755,7274	660,2407	0,5068353	0,644505	532,2351	3,279997	3	825,7283	686,3315	0,5067884	0,6445476	509,6672	3,130858	1	10	826	686						Untertest4.avi	0	880	547	72	111	765	571	783	0	Content		754	575	9307835	4016118668
9325	09:30:41.119	00:00:09.324	559	774,7456	649,3757	0,5068916	0,6442821	534,4032	3,213067	3	842,2473	676,4854	0,5068359	0,6443296	509,7615	3,055933	1	10	842	676						Untertest4.avi	0	880	547	72	111	765	571	783	0	Content		770	565	9324781	4016135614
9341	09:30:41.135	00:00:09.341	560	784,1255	641,8715	0,5069411	0,6441517	536,2061	3,220327	3	849,5295	670,0132	0,506879	0,6442041	509,8192	3,053502	1	10	850	670						Untertest4.avi	0	880	547	72	111	765	571	783	0	Content		778	559	9341457	4016152290
9358	09:30:41.152	00:00:09.358	561	764,7591	651,9266	0,507016	0,6441363	536,7876	3,260321	3	831,5897	679,4948	0,5069613	0,6441993	509,7892	3,088339	1	10	832	679						Untertest4.avi	0	880	547	72	111	765	571	783	0	Content		760	568	9358205	4016169038
9375	09:30:41.169	00:00:09.374	562	775,7181	669,0342	0,5071386	0,644254	531,5562	3,293117	3	850,3183	692,9364	0,5071279	0,6443198	509,6462	3,14726	1	10	850	693						Untertest4.avi	0	880	547	72	111	765	571	783	0	Content		778	582	9374582	4016185415
9391	09:30:41.185	00:00:09.391	563	766,5004	648,1363	0,5072336	0,6443338	530,9247	3,275023	3	838,1013	673,8383	0,507192	0,6443745	509,5705	3,132912	1	10	838	674						Untertest4.avi	0	880	547	72	111	765	571	783	0	Content		766	563	9391082	4016201915
9408	09:30:41.202	00:00:09.407	564	744,673	657,0714	0,5072283	0,6443501	531,8237	3,281904	3	815,1364	683,235	0,5071791	0,6443918	509,558	3,134359	1	10	815	683						Untertest4.avi	0	880	547	72	111	765	571	783	0	Content		743	572	9407704	4016218537
9425	09:30:41.219	00:00:09.424	565	780,8192	653,108	0,5071442	0,6443725	536,199	3,305572	3	847,0376	680,3218	0,5070862	0,6444363	509,4563	3,132352	1	10	847	680						Untertest4.avi	0	880	547	72	111	765	571	783	0	Content		775	569	9424650	4016235483
9441	09:30:41.235	00:00:09.441	566	780,3807	654,613	0,5070629	0,6444942	537,1344	3,337278	3	843,4084	683,2158	0,5069838	0,6445427	509,5528	3,157362	1	10	843	683						Untertest4.avi	0	880	547	72	111	765	571	783	0	Content		771	572	9441452	4016252285
9458	09:30:41.252	00:00:09.458	567	741,8242	660,6935	0,5070278	0,6448292	509,4848	3,186833	3	819,7377	674,8677	0,5069413	0,6448482	509,4848	3,165862	1	10	820	675						Untertest4.avi	0	880	547	72	111	765	571	783	0	Content		748	564	9458075	4016268908
9474	09:30:41.268	00:00:09.474	568	780,6136	658,2057	0,5069974	0,6451516	536,0325	3,35901	3	846,3901	684,7928	0,5069371	0,6452209	509,4041	3,183448	1	10	846	685						Untertest4.avi	0	880	547	72	111	765	571	783	0	Content		774	574	9474450	4016285283
9491	09:30:41.285	00:00:09.491	569	770,3588	662,0583	0,5070406	0,6454356	535,3965	3,329633	3	837,1276	688,0292	0,506985	0,6455081	509,3851	3,158857	1	10	837	688						Untertest4.avi	0	880	547	72	111	765	571	783	0	Content		765	577	9491073	4016301906
9508	09:30:41.302	00:00:09.507	570	783,7106	674,0643	0,5071089	0,6457027	534,7319	3,321333	3	852,3596	699,557	0,5070661	0,6457731	509,2645	3,154166	1	10	852	700						Untertest4.avi	0	880	547	72	111	765	571	783	0	Content		780	589	9507696	4016318529
9525	09:30:41.319	00:00:09.524	571	754,1848	641,5699	0,5133774	0,6455771	538,6254	3,370172	3	845,8735	657,2429	0,5134166	0,6455696	538,6254	3,348627	1	10	846	657						Untertest4.avi	0	880	547	72	111	765	571	783	0	Content		774	546	9524640	4016335473
9541	09:30:41.335	00:00:09.541	572	760,0047	668,6722	0,5070887	0,6458642	509,3253	3,207998	3	851,7732	682,4332	0,5071101	0,6458922	509,3253	3,187742	1	10	852	682						Untertest4.avi	0	880	547	72	111	765	571	783	0	Content		780	571	9541443	4016352276
9558	09:30:41.352	00:00:09.558	573	758,7236	662,348	0,5071303	0,6458438	534,936	3,344823	3	827,3733	687,9294	0,5070857	0,6459202	509,3441	3,175686	1	10	827	688						Untertest4.avi	0	880	547	72	111	765	571	783	0	Content		755	577	9558067	4016368900
9574	09:30:41.368	00:00:09.574	574	744,9114	681,2719	0,5069429	0,6459793	509,3357	3,184046	3	848,4868	695,9059	0,5070761	0,6460055	509,3357	3,165336	1	10	848	696						Untertest4.avi	0	880	547	72	111	765	571	783	0	Content		776	585	9574441	4016385274
9591	09:30:41.385	00:00:09.590	575	740,6949	676,0696	0,506997	0,6461585	509,3572	3,213061	3	836,3519	691,1689	0,5070643	0,6461737	509,3572	3,193359	1	10	836	691						Untertest4.avi	0	880	547	72	111	765	571	783	0	Content		764	580	9590941	4016401774
9608	09:30:41.402	00:00:09.607	576	781,3824	644,1938	0,507137	0,6463268	535,8802	3,331302	3	846,316	671,7521	0,5070696	0,6463864	509,3387	3,157495	1	10	846	672						Untertest4.avi	0	880	547	72	111	765	571	783	0	Content		774	561	9607569	4016418402
9625	09:30:41.419	00:00:09.624	577	825,947	639,4117	0,5063158	0,6461741	535,585	3,396945	3	887,3103	665,8597	0,5062324	0,6462485	509,4128	3,221631	1	10	887	666						Untertest4.avi	0	880	547	72	111	765	571	783	0	Content		815	555	9624510	4016435343
9641	09:30:41.435	00:00:09.641	578	967,2117	599,6893	0,5050579	0,6458444	537,1456	3,309957	3	1025,189	629,2385	0,5049947	0,6458917	509,5752	3,131887	1	11	1025	629						Untertest4.avi	0	880	547	72	111	1018	476	533	0	Content		953	518	9641313	4016452146
9658	09:30:41.452	00:00:09.658	579	1022,967	561,0617	0,5042704	0,645722	537,4931	3,356081	3	1082,453	589,8947	0,5042419	0,6457954	509,5352	3,17429	1	11	1082	590						Untertest4.avi	0	880	547	72	111	1018	476	533	0	Content		1010	479	9658061	4016468894
9674	09:30:41.468	00:00:09.674	580	975,5398	572,4388	0,5039473	0,6459813	509,5546	3,11778	3	1105,666	576,5455	0,5041034	0,6459874	509,5546	3,108126	1	11	1106	577						Untertest4.avi	0	880	547	72	111	1018	476	533	0	Content		1034	466	9674309	4016485142
9691	09:30:41.485	00:00:09.690	581	955,5179	579,4993	0,5040882	0,6463279	509,321	3,180213	3	1088,34	582,1041	0,504281	0,6463663	509,321	3,171056	1	11	1088	582						Untertest4.avi	0	880	547	72	111	1018	476	533	0	Content		1016	471	9690933	4016501766
9708	09:30:41.502	00:00:09.707	582	934,881	575,8189	0,5043138	0,6466524	509,2974	3,167083	3	1055,046	580,3834	0,5044266	0,6466683	509,2974	3,155663	1	11	1055	580						Untertest4.avi	0	880	547	72	111	1018	476	533	0	Content		983	469	9707557	4016518390
9725	09:30:41.519	00:00:09.724	583	1005,9	571,0739	0,5046092	0,646835	509,1848	3,142346	3	1119,007	576,6649	0,5046015	0,6468288	509,1847	3,129316	1	11	1119	577						Untertest4.avi	0	880	547	72	111	1018	476	533	0	Content		1047	466	9724553	4016535386
9741	09:30:41.535	00:00:09.741	584	996,3974	574,2775	0,5047289	0,6468418	509,1068	3,120013	3	1106,266	580,0107	0,5047035	0,6468432	509,1068	3,106965	1	11	1106	580						Untertest4.avi	0	880	547	72	111	1018	476	533	0	Content		1034	469	9741302	4016552135
9758	09:30:41.552	00:00:09.757	585	985,6861	589,0753	0,5048874	0,6467743	509,0444	3,187047	3	1078,603	596,4504	0,5047314	0,6467869	509,0443	3,170745	1	11	1079	596						Untertest4.avi	0	880	547	72	111	1018	476	533	0	Content		1007	485	9757796	4016568629
9774	09:30:41.568	00:00:09.774	586	1041,589	553,7854	0,5048274	0,6466985	535,5542	3,279961	3	1101,812	583,2872	0,5047786	0,6467437	509,0286	3,109855	1	11	1102	583						Untertest4.avi	0	880	547	72	111	1018	476	533	0	Content		1030	472	9774174	4016585007
9791	09:30:41.585	00:00:09.790	587	990,0176	590,1478	0,5049208	0,6468313	508,896	3,13064	3	1096,25	597,9833	0,5048738	0,646825	508,896	3,115777	1	11	1096	598						Untertest4.avi	0	880	547	72	111	1018	476	533	0	Content		1024	487	9790799	4016601632
9808	09:30:41.602	00:00:09.807	588	981,1282	574,6361	0,5050275	0,6468982	508,9613	3,149403	3	1087,136	581,1434	0,504984	0,6468924	508,9613	3,135118	1	11	1087	581						Untertest4.avi	0	880	547	72	111	1018	476	533	0	Content		1015	470	9807547	4016618380
9825	09:30:41.619	00:00:09.824	589	1030,273	558,4839	0,5051033	0,6468872	530,9954	3,321767	3	1097,396	584,0854	0,5050462	0,6469257	508,8226	3,173938	1	11	1097	584						Untertest4.avi	0	880	547	72	111	1018	476	533	0	Content		1025	473	9824543	4016635376
9841	09:30:41.635	00:00:09.841	590	1014,237	570,2238	0,5107201	0,6466388	535,27	3,317769	3	1125,916	577,7628	0,5107223	0,6466313	535,27	3,300519	1	11	1126	578						Untertest4.avi	0	880	547	72	111	1018	476	533	0	Content		1054	467	9841294	4016652127
9858	09:30:41.652	00:00:09.857	591	998,9284	568,8438	0,5050503	0,6467259	531,1112	3,293318	3	1065,455	594,5598	0,5049919	0,6467669	508,8426	3,146039	1	11	1065	595						Untertest4.avi	0	880	547	72	111	1018	476	533	0	Content		993	484	9857737	4016668570
9874	09:30:41.668	00:00:09.874	592	967,0712	584,378	0,5049285	0,646562	508,8158	3,198424	3	1084,766	589,0069	0,5049905	0,6465865	508,8158	3,186565	1	11	1085	589						Untertest4.avi	0	880	547	72	111	1018	476	533	0	Content		1013	478	9874039	4016684872
9891	09:30:41.685	00:00:09.891	593	1032,014	562,9881	0,5050388	0,6465097	529,7834	3,272847	3	1104,496	586,0433	0,5050091	0,6465662	508,79	3,134584	1	11	1104	586						Untertest4.avi	0	880	547	72	111	1018	476	533	0	Content		1032	475	9891033	4016701866
9908	09:30:41.702	00:00:09.907	594	1024,808	578,7145	0,5051304	0,6468214	530,5256	3,272294	3	1091,83	603,9243	0,5050688	0,6468604	508,6376	3,127986	1	11	1092	604						Untertest4.avi	0	880	547	72	111	1018	476	533	0	Content		1020	493	9907786	4016718619
9925	09:30:41.719	00:00:09.924	595	987,9135	570,8854	0,5108826	0,6467451	535,5539	3,332272	3	1096,708	578,7556	0,5108846	0,6467376	535,5539	3,314441	1	11	1097	579						Untertest4.avi	0	880	547	72	111	1018	476	533	0	Content		1025	468	9924534	4016735367
9941	09:30:41.735	00:00:09.940	596	978,2555	591,8699	0,505068	0,6469911	508,5505	3,163582	3	1084,582	599,8953	0,5050294	0,6469845	508,5505	3,148792	1	11	1085	600						Untertest4.avi	0	880	547	72	111	1018	476	533	0	Content		1013	489	9940781	4016751614
9957	09:30:41.751	00:00:09.957	597	977,0527	600,5717	0,504813	0,6468312	508,6088	3,169891	3	1095,003	608,5332	0,5048678	0,6468263	508,6088	3,156911	1	11	1095	609						Untertest4.avi	0	880	547	72	111	1018	476	533	0	Content		1023	498	9957405	4016768238
9974	09:30:41.768	00:00:09.974	598	1007,249	579,5227	0,5048434	0,6465036	534,9125	3,406054	3	1068,166	608,0842	0,5047925	0,6465505	508,6898	3,230838	1	11	1068	608						Untertest4.avi	0	880	547	72	111	1018	476	533	0	Content		996	497	9974031	4016784864
9991	09:30:41.785	00:00:09.990	599	1002,997	565,8555	0,5106178	0,6459177	536,0622	3,347733	3	1114,926	573,0397	0,5106296	0,6459103	536,0622	3,330381	1	11	1115	573						Untertest4.avi	0	880	547	72	111	1018	476	533	0	Content		1043	462	9990974	4016801807
10007	09:30:41.801	00:00:10.007	600	1047,977	573,2864	0,5048418	0,6456574	536,8876	3,309777	3	1106,688	600,9323	0,5048046	0,6457434	508,8705	3,130123	1	11	1107	601						Untertest4.avi	0	880	547	72	111	1018	476	533	0	Content		1035	490	10007401	4016818234
10024	09:30:41.818	00:00:10.024	601	971,8973	592,2626	0,504786	0,6453891	508,9272	3,137139	3	1095,372	598,895	0,5048901	0,6453892	508,9272	3,125876	1	11	1095	599						Untertest4.avi	0	880	547	72	111	1018	476	533	0	Content		1023	488	10024026	4016834859
10041	09:30:41.835	00:00:10.040	602	1029,072	562,8533	0,5049294	0,6449603	534,2913	3,297375	3	1094,466	588,5081	0,5049042	0,6450409	509,0177	3,134123	1	11	1094	589						Untertest4.avi	0	880	547	72	111	1018	476	533	0	Content		1022	478	10040775	4016851608
10058	09:30:41.852	00:00:10.057	603	1020,553	556,2571	0,5048985	0,6446393	533,7111	3,302701	3	1086,777	582,5125	0,5048736	0,644705	508,9896	3,14216	1	11	1087	583						Untertest4.avi	0	880	547	72	111	1018	476	533	0	Content		1015	472	10057592	4016868425
10074	09:30:41.868	00:00:10.073	604	1025,08	547,2089	0,5047758	0,6442667	536,6185	3,266257	3	1085,384	576,5093	0,5047466	0,6443355	508,9872	3,091159	1	11	1085	577						Untertest4.avi	0	880	547	72	111	1018	476	533	0	Content		1013	466	10073894	4016884727
10091	09:30:41.885	00:00:10.090	605	936,213	595,1927	0,5043105	0,6439593	508,959	3,125597	3	1072,277	598,5548	0,50455	0,6440075	508,959	3,116809	1	11	1072	599						Untertest4.avi	0	880	547	72	111	1018	476	533	0	Content		1000	488	10090643	4016901476
10107	09:30:41.901	00:00:10.107	606	1022,866	561,8976	0,5044408	0,643692	532,8969	3,274435	3	1089,785	588,1808	0,5044152	0,6437456	508,9198	3,119132	1	11	1090	588						Untertest4.avi	0	880	547	72	111	1018	476	533	0	Content		1018	477	10107266	4016918099
10124	09:30:41.918	00:00:10.124	607	933,4016	587,7746	0,5040899	0,6435294	508,9143	3,137292	3	1070,775	591,3206	0,5043454	0,6435634	508,9143	3,128161	1	11	1071	591						Untertest4.avi	0	880	547	72	111	1018	476	533	0	Content		999	480	10124389	4016935222
10141	09:30:41.935	00:00:10.141	608	1023,353	556,1805	0,5043865	0,6433543	534,1871	3,266698	3	1087,402	584,2526	0,5043558	0,6434023	508,9241	3,104479	1	11	1087	584						Untertest4.avi	0	880	547	72	111	1018	476	533	0	Content		1015	473	10141022	4016951855
10158	09:30:41.952	00:00:10.157	609	946,5921	583,2233	0,5041595	0,6431884	508,9459	3,088079	3	1079,581	586,6047	0,5043669	0,6432243	508,9458	3,079082	1	11	1080	587						Untertest4.avi	0	880	547	72	111	1018	476	533	0	Content		1008	476	10157583	4016968416
10174	09:30:41.968	00:00:10.173	610	1031,814	568,6935	0,5030847	0,6427925	509,0827	3,137354	3	1169,753	570,0595	0,5032459	0,6428207	509,0827	3,129142	1	12	1170	570						Untertest4.avi	0	880	547	72	111	1369	402	250	0	Content		1098	459	10173886	4016984719
10191	09:30:41.985	00:00:10.190	611	1297,286	516,5897	0,5015435	0,6422148	523,4728	3,202313	3	1390,883	529,6559	0,5014675	0,6422601	509,5287	3,110218	1	12	1391	530						Untertest4.avi	0	880	547	72	111	1369	402	250	0	Content		1319	419	10190509	4017001342
10207	09:30:42.001	00:00:10.207	612	1333,659	507,5063	0,5012047	0,6418148	518,1863	3,232923	3	1445,316	512,3607	0,5010914	0,6418602	509,606	3,173749	1	12	1445	512						Untertest4.avi	0	880	547	72	111	1369	402	250	0	Content		1373	401	10207259	4017018092
10224	09:30:42.018	00:00:10.224	613	1335,835	517,7197	0,5016224	0,6415367	509,606	3,136157	3	1484,881	514,1071	0,5015912	0,6415287	509,606	3,130218	1	12	1485	514						Untertest4.avi	0	880	547	72	111	1369	402	250	0	Content		1413	403	10224256	4017035089
10241	09:30:42.035	00:00:10.240	614	1318,888	511,662	0,5015141	0,6417666	514,5303	3,120912	3	1441,31	512,132	0,5014007	0,6418124	509,3829	3,083734	1	12	1441	512						Untertest4.avi	0	880	547	72	111	1369	402	250	0	Content		1369	401	10240879	4017051712
10257	09:30:42.051	00:00:10.257	615	1326,485	521,2091	0,5054492	0,6415585	527,6185	3,211074	3	1475,564	519,5545	0,5054199	0,641551	527,6185	3,203473	1	12	1476	520						Untertest4.avi	0	880	547	72	111	1369	402	250	0	Content		1404	409	10257447	4017068280
10274	09:30:42.068	00:00:10.273	616	1343,377	493,5878	0,50162	0,6418554	519,5075	3,048422	3	1457,462	500,3448	0,5015584	0,6418885	509,2914	2,98462	1	12	1457	500						Untertest4.avi	0	880	547	72	111	1369	402	250	0	Content		1385	389	10273875	4017084708
10290	09:30:42.084	00:00:10.290	617	1328,376	507,229	0,501677	0,6417314	519,0983	3,097988	3	1441,648	513,8818	0,501609	0,6417716	509,3093	3,035271	1	12	1442	514						Untertest4.avi	0	880	547	72	111	1369	402	250	0	Content		1370	403	10290498	4017101331
10307	09:30:42.101	00:00:10.307	618	1324,872	505,8258	0,5017223	0,6415613	519,8295	3,075879	3	1437,619	512,2234	0,5016757	0,6416166	509,2375	3,009421	1	12	1438	512						Untertest4.avi	0	880	547	72	111	1369	402	250	0	Content		1366	401	10307123	4017117956
10324	09:30:42.118	00:00:10.324	619	1345,745	512,8471	0,5054866	0,64118	526,471	3,059944	3	1503,99	509,5304	0,5054995	0,6411723	526,471	3,054915	1	12	1504	510						Untertest4.avi	0	880	547	72	111	1369	402	250	0	Content		1432	399	10324120	4017134953
10340	09:30:42.134	00:00:10.340	620	1304,674	525,8488	0,5019248	0,6413787	515,1467	2,984483	3	1437,713	529,7601	0,5019153	0,6413931	509,1265	2,946781	1	12	1438	530						Untertest4.avi	0	880	547	72	111	1369	402	250	0	Content		1366	419	10340495	4017151328
10357	09:30:42.151	00:00:10.357	621	1316,533	501,7893	0,5020481	0,6413416	520,7825	3,052301	3	1431,152	511,1984	0,5020407	0,6413624	509,2272	2,981652	1	12	1431	511						Untertest4.avi	0	880	547	72	111	1369	402	250	0	Content		1359	400	10357118	4017167951
10374	09:30:42.168	00:00:10.373	622	1334,522	493,8957	0,5021386	0,6413614	519,7708	2,952069	3	1454,106	501,5024	0,5021282	0,6413811	509,1878	2,889805	1	12	1454	502						Untertest4.avi	0	880	547	72	111	1369	402	250	0	Content		1382	391	10373739	4017184572
10391	09:30:42.185	00:00:10.390	623	1334,283	494,2705	0,5022104	0,6413623	518,7751	2,884841	3	1456,511	500,7668	0,502201	0,6413804	509,1421	2,828304	1	12	1457	501						Untertest4.avi	0	880	547	72	111	1369	402	250	0	Content		1385	390	10390687	4017201520
10407	09:30:42.201	00:00:10.407	624	1293,664	526,7235	0,5026457	0,6415396	522,8853	3,013842	3	1395,201	539,526	0,5026159	0,6415831	509,1366	2,929738	1	12	1395	540						Untertest4.avi	0	880	547	72	111	1369	402	250	0	Content		1323	429	10407113	4017217946
10424	09:30:42.218	00:00:10.423	625	1051,339	551,9991	0,504543	0,6420326	509,024	2,813772	3	1172,064	555,6048	0,5045602	0,6420258	509,024	2,804022	1	13	1172	556						Untertest4.avi	0	880	547	72	111	833	527	333	0	Content		1100	445	10423736	4017234569
10440	09:30:42.234	00:00:10.440	626	925,9943	571,7048	0,5015768	0,6428727	532,0903	3,081521	3	996,8975	610,5997	0,5063968	0,6426929	509,1524	2,940428	1	13	997	611						Untertest4.avi	0	880	547	72	111	833	527	333	0	Content		925	500	10440486	4017251319
10457	09:30:42.251	00:00:10.457	627	831,9997	617,3625	0,5073342	0,6431423	528,4223	2,996001	3	906,2618	640,4022	0,507306	0,6431997	509,0157	2,876519	1	13	906	640						Untertest4.avi	0	880	547	72	111	833	527	333	0	Content		834	529	10457355	4017268188
10474	09:30:42.268	00:00:10.474	628	822,0501	609,15	0,5075108	0,6432897	530,0104	2,921027	3	892,8215	634,1935	0,5074657	0,6433396	508,8192	2,795336	1	13	893	634						Untertest4.avi	0	880	547	72	111	833	527	333	0	Content		821	523	10474056	4017284889
10491	09:30:42.285	00:00:10.490	629	802,1765	632,3344	0,5074791	0,643287	528,696	2,974224	3	875,5889	656,2115	0,507447	0,6433392	508,7841	2,852782	1	13	876	656						Untertest4.avi	0	880	547	72	111	833	527	333	0	Content		804	545	10490679	4017301512
10507	09:30:42.301	00:00:10.507	630	830,1786	614,5949	0,5075256	0,6433071	528,778	2,928524	3	904,6637	637,7107	0,5075035	0,6433707	508,767	2,808797	1	13	905	638						Untertest4.avi	0	880	547	72	111	833	527	333	0	Content		833	527	10507106	4017317939
10524	09:30:42.318	00:00:10.523	631	845,7324	611,9763	0,5076427	0,6432321	535,0053	2,977338	3	911,2634	637,9207	0,5075872	0,6433249	508,8477	2,824547	1	13	911	638						Untertest4.avi	0	880	547	72	111	833	527	333	0	Content		839	527	10523730	4017334563
10540	09:30:42.334	00:00:10.540	632	825,9984	621,9197	0,5077079	0,6432936	533,5336	3,002325	3	893,95	647,9515	0,5076583	0,6433648	508,8549	2,855606	1	13	894	648						Untertest4.avi	0	880	547	72	111	833	527	333	0	Content		822	537	10540352	4017351185
10557	09:30:42.351	00:00:10.557	633	846,6363	605,1989	0,5078037	0,6433851	531,2233	2,889976	3	914,7148	631,675	0,5077398	0,6434236	508,9093	2,759924	1	13	915	632						Untertest4.avi	0	880	547	72	111	833	527	333	0	Content		843	521	10557294	4017368127
10574	09:30:42.368	00:00:10.573	634	819,7314	623,2023	0,5078937	0,643391	529,486	2,956832	3	890,8419	648,3966	0,5078406	0,6434306	508,8078	2,832241	1	13	891	648						Untertest4.avi	0	880	547	72	111	833	527	333	0	Content		819	537	10573916	4017384749
10591	09:30:42.385	00:00:10.590	635	844,1494	617,5832	0,5079604	0,6432731	530,8083	2,999169	3	914,6641	642,4412	0,5079134	0,6433318	508,8372	2,86625	1	13	915	642						Untertest4.avi	0	880	547	72	111	833	527	333	0	Content		843	531	10590537	4017401370
10607	09:30:42.401	00:00:10.606	636	831,8407	612,4085	0,5080332	0,6432019	532,6423	3,028997	3	900,2502	637,6768	0,5079792	0,6432783	508,8104	2,885346	1	13	900	638						Untertest4.avi	0	880	547	72	111	833	527	333	0	Content		828	527	10606964	4017417797
10624	09:30:42.418	00:00:10.623	637	847,635	612,8702	0,508004	0,6432994	530,5147	3,013674	3	918,6495	637,4787	0,5079589	0,6433604	508,7077	2,8811	1	13	919	637						Untertest4.avi	0	880	547	72	111	833	527	333	0	Content		847	526	10623722	4017434555
10640	09:30:42.434	00:00:10.640	638	828,2734	621,6437	0,5079552	0,6434053	530,4067	3,022803	3	897,8663	647,4075	0,5078954	0,6434463	508,7621	2,890335	1	13	898	647						Untertest4.avi	0	880	547	72	111	833	527	333	0	Content		826	536	10640341	4017451174
10657	09:30:42.451	00:00:10.657	639	777,463	624,9036	0,5075757	0,643528	508,6877	2,906897	3	898,5496	634,1634	0,5078489	0,6435592	508,6877	2,893703	1	13	899	634						Untertest4.avi	0	880	547	72	111	833	527	333	0	Content		827	523	10657156	4017467989
10674	09:30:42.468	00:00:10.673	640	814,4773	615,5287	0,5077745	0,6435422	531,0335	3,092431	3	891,0184	639,4072	0,5077847	0,6436201	508,7296	2,954141	1	13	891	639						Untertest4.avi	0	880	547	72	111	833	527	333	0	Content		819	528	10673902	4017484735
10691	09:30:42.485	00:00:10.690	641	846,1641	623,6154	0,5077367	0,6434627	534,6486	3,046456	3	915,8846	648,7701	0,5077145	0,6435564	508,7781	2,891752	1	13	916	649						Untertest4.avi	0	880	547	72	111	833	527	333	0	Content		844	538	10690527	4017501360
10707	09:30:42.501	00:00:10.706	642	793,6407	628,8972	0,5074567	0,6432992	508,735	2,886063	3	890,2341	641,3154	0,5074998	0,6432968	508,735	2,870326	1	13	890	641						Untertest4.avi	0	880	547	72	111	833	527	333	0	Content		818	530	10706954	4017517787
10724	09:30:42.518	00:00:10.723	643	858,8783	628,5923	0,5077677	0,6432168	534,6486	3,012298	3	896,5847	659,6581	0,5074664	0,6432295	508,7599	2,855262	1	13	897	660						Untertest4.avi	0	880	547	72	111	833	527	333	0	Content		825	549	10723577	4017534410
10740	09:30:42.534	00:00:10.740	644	910,0692	592,0938	0,5057205	0,642474	509,1716	2,972892	3	1018,477	600,3019	0,5057635	0,6424716	509,1716	2,959455	1	13	1018	600						Untertest4.avi	0	880	547	72	111	833	527	333	0	Content		946	489	10740197	4017551030
10757	09:30:42.551	00:00:10.757	645	1127,412	525,9413	0,5032327	0,641627	510,0299	2,914227	3	1262,877	525,1184	0,5032756	0,6416246	510,0299	2,90837	1	14	1263	525						Untertest4.avi	0	880	547	72	111	1575	359	167	0	Content		1191	414	10757141	4017567974
10774	09:30:42.568	00:00:10.773	646	1323,944	479,0334	0,5016278	0,6410487	510,0299	2,859125	3	1482,435	470,3334	0,5016833	0,6410462	510,0299	2,856115	1	14	1482	470						Untertest4.avi	0	880	547	72	111	1575	359	167	0	Content		1410	359	10773762	4017584595
10790	09:30:42.584	00:00:10.790	647	-1024	-768	-1	-1	-1	-1	4	-1024	-768	-1	-1	-1	-1	4	14	0	0						Untertest4.avi	0	880	547	72	111	1575	359	167	0	Content		-72	-111	10790382	4017601215
10807	09:30:42.601	00:00:10.806	648	1469,842	490,3535	0,517652	0,6413482	443,4576	2,581911	3	1666,708	471,2089	0,5175803	0,6413378	443,4576	2,600197	1	14	1667	471						Untertest4.avi	0	880	547	72	111	1575	359	167	0	Content		1595	360	10806814	4017617647
10824	09:30:42.618	00:00:10.823	649	1663,476	403,581	0,5007423	0,6408939	509,5981	2,915966	3	1896,212	374,4611	0,5006982	0,6408859	509,5981	2,937322	1	14	1896	374						Untertest4.avi	0	880	547	72	111	1575	359	167	0	Content		1824	263	10823680	4017634513
10840	09:30:42.634	00:00:10.840	650	1451,238	480,6438	0,5185981	0,6412022	441,1611	2,536341	3	1643,956	460,3347	0,5185258	0,6411917	441,1611	2,555038	1	14	1644	460						Untertest4.avi	0	880	547	72	111	1575	359	167	0	Content		1572	349	10840185	4017651018
10857	09:30:42.651	00:00:10.857	651	1456,913	495,3823	0,5186614	0,6411687	441,3224	2,520406	3	1651,511	476,835	0,5185891	0,6411582	441,3224	2,540289	1	14	1652	477						Untertest4.avi	0	880	547	72	111	1575	359	167	0	Content		1580	366	10857063	4017667896
10873	09:30:42.667	00:00:10.873	652	1432,999	491,7327	0,5188668	0,6412038	440,8952	2,512235	3	1620,753	473,6295	0,5187944	0,6411933	440,8952	2,529483	1	14	1621	474						Untertest4.avi	0	880	547	72	111	1575	359	167	0	Content		1549	363	10873430	4017684263
10890	09:30:42.684	00:00:10.890	653	1453,166	483,7865	0,5195611	0,6412759	438,7592	2,548045	3	1647,365	463,308	0,519488	0,6412653	438,7592	2,568128	1	14	1647	463						Untertest4.avi	0	880	547	72	111	1575	359	167	0	Content		1575	352	10890069	4017700902
10907	09:30:42.701	00:00:10.906	654	1648,8	406,9278	0,5012797	0,6410229	510,1252	2,880772	3	1878,335	379,0237	0,5012357	0,6410149	510,1252	2,901799	1	14	1878	379						Untertest4.avi	0	880	547	72	111	1575	359	167	0	Content		1806	268	10906803	4017717636
10924	09:30:42.718	00:00:10.923	655	1420,972	509,3251	0,5022423	0,6414347	440,8226	2,529496	3	1858,589	385,3744	0,5013389	0,6412561	509,3914	2,94114	1	15	1859	385						Untertest4.avi	0	880	547	72	111	1785	270	150	0	Content		1787	274	10923667	4017734500
10940	09:30:42.734	00:00:10.940	656	1633,983	388,288	0,5013795	0,6414402	510,1594	2,878764	3	1857,38	358,8249	0,5013356	0,6414322	510,1594	2,896656	1	15	1857	359						Untertest4.avi	0	880	547	72	111	1785	270	150	0	Content		1785	248	10940297	4017751130
10957	09:30:42.751	00:00:10.956	657	1651,752	409,9623	0,5013357	0,6419033	510,1594	2,957168	3	1896,694	379,8166	0,5012788	0,6418953	510,1594	2,987839	1	15	1897	380						Untertest4.avi	0	880	547	72	111	1785	270	150	0	Content		1825	269	10956914	4017767747
10973	09:30:42.767	00:00:10.973	658	1645,203	385,2234	0,5012775	0,6420491	510,1594	2,91243	3	1889,657	351,1083	0,5012205	0,6420411	510,1594	2,945353	1	15	1890	351						Untertest4.avi	0	880	547	72	111	1785	270	150	0	Content		1818	240	10973418	4017784251
10990	09:30:42.784	00:00:10.990	659	1614,708	407,118	0,5012495	0,6419871	509,9187	2,851837	3	1832,168	381,3795	0,5012054	0,6419791	509,9187	2,868201	1	15	1832	381						Untertest4.avi	0	880	547	72	111	1785	270	150	0	Content		1760	270	10990057	4017800890
11007	09:30:42.801	00:00:11.006	660	1639,798	392,9286	0,5012959	0,6422743	509,9186	2,933586	3	1880,85	360,7933	0,5012389	0,6422663	509,9186	2,963279	1	15	1881	361						Untertest4.avi	0	880	547	72	111	1785	270	150	0	Content		1809	250	11006665	4017817498
11024	09:30:42.818	00:00:11.023	661	1378,323	492,578	0,519609	0,642422	438,6243	2,606065	3	1554,375	475,5612	0,5195359	0,6424115	438,6243	2,622103	1	15	1554	476						Untertest4.avi	0	880	547	72	111	1785	270	150	0	Content		1482	365	11023608	4017834441
11040	09:30:42.834	00:00:11.040	662	1431,155	504,2067	0,5194242	0,6423863	439,2181	2,4387	3	1618,327	487,715	0,5193512	0,6423757	439,2181	2,456103	1	15	1618	488						Untertest4.avi	0	880	547	72	111	1785	270	150	0	Content		1546	377	11040284	4017851117
11057	09:30:42.851	00:00:11.056	663	1483,987	515,8354	0,5073588	0,6432446	480,9908	2,340315	3	1682,279	499,8687	0,5073588	0,6432446	480,9908	2,355322	1	15	1682	500						Untertest4.avi	0	880	547	72	111	1785	270	150	0	Content		1610	389	11056898	4017867731
11073	09:30:42.867	00:00:11.073	664	-1024	-768	-1	-1	-1	-1	4	-1024	-768	-1	-1	-1	-1	4		0	0						Untertest4.avi	0	880	547	72	111				0	Content		-72	-111	11073282	4017884115
11090	09:30:42.884	00:00:11.089	665	-1024	-768	-1	-1	-1	-1	4	-1024	-768	-1	-1	-1	-1	4		0	0						Untertest4.avi	0	880	547	72	111				0	Content		-72	-111	11089903	4017900736
11107	09:30:42.901	00:00:11.106	666	-1024	-768	-1	-1	-1	-1	4	-1024	-768	-1	-1	-1	-1	4		0	0						Untertest4.avi	0	880	547	72	111				0	Content		-72	-111	11106650	4017917483
11123	09:30:42.917	00:00:11.123	667	-1024	-768	-1	-1	-1	-1	4	-1024	-768	-1	-1	-1	-1	4		0	0						Untertest4.avi	0	880	547	72	111				0	Content		-72	-111	11123398	4017934231
11140	09:30:42.934	00:00:11.139	668	-1024	-768	-1	-1	-1	-1	4	-1024	-768	-1	-1	-1	-1	4		0	0						Untertest4.avi	0	880	547	72	111				0	Content		-72	-111	11139895	4017950728
11157	09:30:42.951	00:00:11.156	669	-1024	-768	-1	-1	-1	-1	4	-1024	-768	-1	-1	-1	-1	4		0	0						Untertest4.avi	0	880	547	72	111				0	Content		-72	-111	11156652	4017967485
11173	09:30:42.967	00:00:11.173	670	-1024	-768	-1	-1	-1	-1	4	-1024	-768	-1	-1	-1	-1	4		0	0						Untertest4.avi	0	880	547	72	111				0	Content		-72	-111	11173269	4017984102
11190	09:30:42.984	00:00:11.189	671	-1024	-768	-1	-1	-1	-1	4	-1024	-768	-1	-1	-1	-1	4		0	0						Untertest4.avi	0	880	547	72	111				0	Content		-72	-111	11189891	4018000724
11207	09:30:43.001	00:00:11.206	672	-1024	-768	-1	-1	-1	-1	4	-1024	-768	-1	-1	-1	-1	4		0	0						Untertest4.avi	0	880	547	72	111				0	Content		-72	-111	11206638	4018017471
11223	09:30:43.017	00:00:11.223	673	-1024	-768	-1	-1	-1	-1	4	-1024	-768	-1	-1	-1	-1	4		0	0						Untertest4.avi	0	880	547	72	111				0	Content		-72	-111	11223261	4018034094
11240	09:30:43.034	00:00:11.239	674	-1024	-768	-1	-1	-1	-1	4	-1024	-768	-1	-1	-1	-1	4		0	0						Untertest4.avi	0	880	547	72	111				0	Content		-72	-111	11239886	4018050719
11257	09:30:43.051	00:00:11.256	675	-1024	-768	-1	-1	-1	-1	4	-1024	-768	-1	-1	-1	-1	4		0	0						Untertest4.avi	0	880	547	72	111				0	Content		-72	-111	11256506	4018067339
11273	09:30:43.067	00:00:11.273	676	-1024	-768	-1	-1	-1	-1	4	-1024	-768	-1	-1	-1	-1	4		0	0						Untertest4.avi	0	880	547	72	111				0	Content		-72	-111	11273251	4018084084
11290	09:30:43.084	00:00:11.289	677	-1024	-768	-1	-1	-1	-1	4	-1024	-768	-1	-1	-1	-1	4		0	0						Untertest4.avi	0	880	547	72	111				0	Content		-72	-111	11289873	4018100706
11307	09:30:43.101	00:00:11.306	678	-1024	-768	-1	-1	-1	-1	4	-1024	-768	-1	-1	-1	-1	4		0	0						Untertest4.avi	0	880	547	72	111				0	Content		-72	-111	11306943	4018117776
11324	09:30:43.118	00:00:11.323	679	-1024	-768	-1	-1	-1	-1	4	-1024	-768	-1	-1	-1	-1	4		0	0						Untertest4.avi	0	880	547	72	111				0	Content		-72	-111	11323566	4018134399
11340	09:30:43.134	00:00:11.340	680	-1024	-768	-1	-1	-1	-1	4	-1024	-768	-1	-1	-1	-1	4		0	0						Untertest4.avi	0	880	547	72	111				0	Content		-72	-111	11340315	4018151148
11356	09:30:43.150	00:00:11.356	681	-1024	-768	-1	-1	-1	-1	4	-1024	-768	-1	-1	-1	-1	4		0	0						Untertest4.avi	0	880	547	72	111				0	Content		-72	-111	11356494	4018167327
11373	09:30:43.167	00:00:11.373	682	-1024	-768	-1	-1	-1	-1	4	-1024	-768	-1	-1	-1	-1	4		0	0						Untertest4.avi	0	880	547	72	111				0	Content		-72	-111	11373115	4018183948
11390	09:30:43.184	00:00:11.389	683	-1024	-768	-1	-1	-1	-1	4	-1024	-768	-1	-1	-1	-1	4		0	0						Untertest4.avi	0	880	547	72	111				0	Content		-72	-111	11389739	4018200572
11406	09:30:43.200	00:00:11.406	684	-1024	-768	-1	-1	-1	-1	4	-1024	-768	-1	-1	-1	-1	4		0	0						Untertest4.avi	0	880	547	72	111				0	Content		-72	-111	11406360	4018217193
11423	09:30:43.217	00:00:11.422	685	-1024	-768	-1	-1	-1	-1	4	-1024	-768	-1	-1	-1	-1	4		0	0						Untertest4.avi	0	880	547	72	111				0	Content		-72	-111	11422990	4018233823
11440	09:30:43.234	00:00:11.440	686	-1024	-768	-1	-1	-1	-1	4	-1024	-768	-1	-1	-1	-1	4		0	0						Untertest4.avi	0	880	547	72	111				0	Content		-72	-111	11440177	4018251010
11458	09:30:43.252	00:00:11.457	687	-1024	-768	-1	-1	-1	-1	4	-1024	-768	-1	-1	-1	-1	4		0	0						Untertest4.avi	0	880	547	72	111				0	Content		-72	-111	11457551	4018268384
11475	09:30:43.269	00:00:11.474	688	-1024	-768	-1	-1	-1	-1	4	-1024	-768	-1	-1	-1	-1	4		0	0						Untertest4.avi	0	880	547	72	111				0	Content		-72	-111	11474796	4018285629
11490	09:30:43.284	00:00:11.489	689	-1024	-768	-1	-1	-1	-1	4	-1024	-768	-1	-1	-1	-1	4		0	0						Untertest4.avi	0	880	547	72	111				0	Content		-72	-111	11489598	4018300431
11506	09:30:43.300	00:00:11.506	690	-1024	-768	-1	-1	-1	-1	4	-1024	-768	-1	-1	-1	-1	4		0	0						Untertest4.avi	0	880	547	72	111				0	Content		-72	-111	11506348	4018317181
11523	09:30:43.317	00:00:11.522	691	-1024	-768	-1	-1	-1	-1	4	-1024	-768	-1	-1	-1	-1	4		0	0						Untertest4.avi	0	880	547	72	111				0	Content		-72	-111	11522972	4018333805
11540	09:30:43.334	00:00:11.539	692	-1024	-768	-1	-1	-1	-1	4	-1024	-768	-1	-1	-1	-1	4		0	0						Untertest4.avi	0	880	547	72	111				0	Content		-72	-111	11539593	4018350426
11556	09:30:43.350	00:00:11.556	693	-1024	-768	-1	-1	-1	-1	4	-1024	-768	-1	-1	-1	-1	4		0	0						Untertest4.avi	0	880	547	72	111				0	Content		-72	-111	11556215	4018367048
11573	09:30:43.367	00:00:11.572	694	-1024	-768	-1	-1	-1	-1	4	-1024	-768	-1	-1	-1	-1	4		0	0						Untertest4.avi	0	880	547	72	111				0	Content		-72	-111	11572838	4018383671
11590	09:30:43.384	00:00:11.590	695	-1024	-768	-1	-1	-1	-1	4	-1024	-768	-1	-1	-1	-1	4		0	0						Untertest4.avi	0	880	547	72	111				0	Content		-72	-111	11590028	4018400861
11607	09:30:43.401	00:00:11.607	696	-1024	-768	-1	-1	-1	-1	4	-1024	-768	-1	-1	-1	-1	4		0	0						Untertest4.avi	0	880	547	72	111				0	Content		-72	-111	11607401	4018418234
11625	09:30:43.419	00:00:11.624	697	-1024	-768	-1	-1	-1	-1	4	-1024	-768	-1	-1	-1	-1	4		0	0						Untertest4.avi	0	880	547	72	111				0	Content		-72	-111	11624772	4018435605
11640	09:30:43.434	00:00:11.639	698	-1024	-768	-1	-1	-1	-1	4	-1024	-768	-1	-1	-1	-1	4		0	0						Untertest4.avi	0	880	547	72	111				0	Content		-72	-111	11639573	4018450406
11656	09:30:43.450	00:00:11.656	699	-1024	-768	-1	-1	-1	-1	4	-1024	-768	-1	-1	-1	-1	4		0	0						Untertest4.avi	0	880	547	72	111				0	Content		-72	-111	11656196	4018467029
11673	09:30:43.467	00:00:11.672	700	-1024	-768	-1	-1	-1	-1	4	-1024	-768	-1	-1	-1	-1	4		0	0						Untertest4.avi	0	880	547	72	111				0	Content		-72	-111	11672948	4018483781
11690	09:30:43.484	00:00:11.689	701	-1024	-768	-1	-1	-1	-1	4	-1024	-768	-1	-1	-1	-1	4		0	0						Untertest4.avi	0	880	547	72	111				0	Content		-72	-111	11689565	4018500398
11706	09:30:43.500	00:00:11.706	702	-1024	-768	-1	-1	-1	-1	4	-1024	-768	-1	-1	-1	-1	4		0	0						Untertest4.avi	0	880	547	72	111				0	Content		-72	-111	11706186	4018517019
11723	09:30:43.517	00:00:11.722	703	-1024	-768	-1	-1	-1	-1	4	-1024	-768	-1	-1	-1	-1	4		0	0						Untertest4.avi	0	880	547	72	111				0	Content		-72	-111	11722812	4018533645
11740	09:30:43.534	00:00:11.739	704	-1024	-768	-1	-1	-1	-1	4	-1024	-768	-1	-1	-1	-1	4		0	0						Untertest4.avi	0	880	547	72	111				0	Content		-72	-111	11739889	4018550722
11757	09:30:43.551	00:00:11.757	705	-1024	-768	-1	-1	-1	-1	4	-1024	-768	-1	-1	-1	-1	4		0	0						Untertest4.avi	0	880	547	72	111				0	Content		-72	-111	11757252	4018568085
11774	09:30:43.568	00:00:11.774	706	-1024	-768	-1	-1	-1	-1	4	-1024	-768	-1	-1	-1	-1	4		0	0						Untertest4.avi	0	880	547	72	111				0	Content		-72	-111	11774497	4018585330
11789	09:30:43.583	00:00:11.789	707	-1024	-768	-1	-1	-1	-1	4	-1024	-768	-1	-1	-1	-1	4		0	0						Untertest4.avi	0	880	547	72	111				0	Content		-72	-111	11789423	4018600256
11806	09:30:43.600	00:00:11.806	708	-1024	-768	-1	-1	-1	-1	4	-1024	-768	-1	-1	-1	-1	4		0	0						Untertest4.avi	0	880	547	72	111				0	Content		-72	-111	11806050	4018616883
11823	09:30:43.617	00:00:11.822	709	-1024	-768	-1	-1	-1	-1	4	-1024	-768	-1	-1	-1	-1	4		0	0						Untertest4.avi	0	880	547	72	111				0	Content		-72	-111	11822799	4018633632
11839	09:30:43.633	00:00:11.839	710	-1024	-768	-1	-1	-1	-1	4	-1024	-768	-1	-1	-1	-1	4		0	0						Untertest4.avi	0	880	547	72	111				0	Content		-72	-111	11839420	4018650253
11856	09:30:43.650	00:00:11.856	711	-1024	-768	-1	-1	-1	-1	4	-1024	-768	-1	-1	-1	-1	4		0	0						Untertest4.avi	0	880	547	72	111				0	Content		-72	-111	11856041	4018666874
11873	09:30:43.667	00:00:11.872	712	-1024	-768	-1	-1	-1	-1	4	-1024	-768	-1	-1	-1	-1	4		0	0						Untertest4.avi	0	880	547	72	111				0	Content		-72	-111	11872666	4018683499
11890	09:30:43.684	00:00:11.889	713	-1024	-768	-1	-1	-1	-1	4	-1024	-768	-1	-1	-1	-1	4		0	0						Untertest4.avi	0	880	547	72	111				0	Content		-72	-111	11889872	4018700705
11907	09:30:43.701	00:00:11.907	714	-1024	-768	-1	-1	-1	-1	4	-1024	-768	-1	-1	-1	-1	4		0	0						Untertest4.avi	0	880	547	72	111				0	Content		-72	-111	11907231	4018718064
11924	09:30:43.718	00:00:11.924	715	-1024	-768	-1	-1	-1	-1	4	-1024	-768	-1	-1	-1	-1	4		0	0						Untertest4.avi	0	880	547	72	111				0	Content		-72	-111	11924479	4018735312
11939	09:30:43.733	00:00:11.939	716	-1024	-768	-1	-1	-1	-1	4	-1024	-768	-1	-1	-1	-1	4		0	0						Untertest4.avi	0	880	547	72	111				0	Content		-72	-111	11939281	4018750114
11956	09:30:43.750	00:00:11.956	717	-1024	-768	-1	-1	-1	-1	4	-1024	-768	-1	-1	-1	-1	4		0	0						Untertest4.avi	0	880	547	72	111				0	Content		-72	-111	11956028	4018766861
11973	09:30:43.767	00:00:11.972	718	-1024	-768	-1	-1	-1	-1	4	-1024	-768	-1	-1	-1	-1	4		0	0						Untertest4.avi	0	880	547	72	111				0	Content		-72	-111	11972654	4018783487
11989	09:30:43.783	00:00:11.989	719	-1024	-768	-1	-1	-1	-1	4	-1024	-768	-1	-1	-1	-1	4		0	0						Untertest4.avi	0	880	547	72	111				0	Content		-72	-111	11989277	4018800110
12006	09:30:43.800	00:00:12.005	720	-1024	-768	-1	-1	-1	-1	4	-1024	-768	-1	-1	-1	-1	4		0	0						Untertest4.avi	0	880	547	72	111				0	Content		-72	-111	12005899	4018816732
12023	09:30:43.817	00:00:12.022	721	-1024	-768	-1	-1	-1	-1	4	-1024	-768	-1	-1	-1	-1	4		0	0						Untertest4.avi	0	880	547	72	111				0	Content		-72	-111	12022522	4018833355
12040	09:30:43.834	00:00:12.039	722	-1024	-768	-1	-1	-1	-1	4	-1024	-768	-1	-1	-1	-1	4		0	0						Untertest4.avi	0	880	547	72	111				0	Content		-72	-111	12039717	4018850550
12057	09:30:43.851	00:00:12.057	723	-1024	-768	-1	-1	-1	-1	4	-1024	-768	-1	-1	-1	-1	4		0	0						Untertest4.avi	0	880	547	72	111				0	Content		-72	-111	12057092	4018867925
12073	09:30:43.867	00:00:12.072	724	-1024	-768	-1	-1	-1	-1	4	-1024	-768	-1	-1	-1	-1	4		0	0						Untertest4.avi	0	880	547	72	111				0	Content		-72	-111	12072509	4018883342
12090	09:30:43.884	00:00:12.089	725	-1024	-768	-1	-1	-1	-1	4	-1024	-768	-1	-1	-1	-1	4		0	0						Untertest4.avi	0	880	547	72	111				0	Content		-72	-111	12089503	4018900336
12106	09:30:43.900	00:00:12.105	726	-1024	-768	-1	-1	-1	-1	4	-1024	-768	-1	-1	-1	-1	4		0	0						Untertest4.avi	0	880	547	72	111				0	Content		-72	-111	12105890	4018916723
12123	09:30:43.917	00:00:12.122	727	-1024	-768	-1	-1	-1	-1	4	-1024	-768	-1	-1	-1	-1	4		0	0						Untertest4.avi	0	880	547	72	111				0	Content		-72	-111	12122846	4018933679
12139	09:30:43.933	00:00:12.139	728	-1024	-768	-1	-1	-1	-1	4	-1024	-768	-1	-1	-1	-1	4		0	0						Untertest4.avi	0	880	547	72	111				0	Content		-72	-111	12139260	4018950093
12156	09:30:43.950	00:00:12.156	729	-1024	-768	-1	-1	-1	-1	4	-1024	-768	-1	-1	-1	-1	4		0	0						Untertest4.avi	0	880	547	72	111				0	Content		-72	-111	12156003	4018966836
12173	09:30:43.967	00:00:12.172	730	2504,798	6,565494	0,4911676	0,6450205	536,8441	3,984827	1	-1024	-768	-1	-1	-1	-1	4	16	2505	7						Untertest4.avi	0	880	547	72	111	2305	-22	100	0	Content		2433	-104	12172766	4018983599
12189	09:30:43.983	00:00:12.189	731	2521,932	18,74916	0,4908873	0,6450131	537,3163	3,995044	1	-1024	-768	-1	-1	-1	-1	4	16	2522	19						Untertest4.avi	0	880	547	72	111	2305	-22	100	0	Content		2450	-92	12189391	4019000224
12206	09:30:44.000	00:00:12.205	732	2438,781	67,10017	0,4907494	0,6449072	537,1212	3,934925	1	-1024	-768	-1	-1	-1	-1	4	16	2439	67						Untertest4.avi	0	880	547	72	111	2305	-22	100	0	Content		2367	-44	12205760	4019016593
12222	09:30:44.016	00:00:12.222	733	2377,096	97,29998	0,4916743	0,6448359	531,4407	3,934563	1	-1024	-768	-1	-1	-1	-1	4	16	2377	97						Untertest4.avi	0	880	547	72	111	2305	-22	100	0	Content		2305	-14	12222382	4019033215
12239	09:30:44.033	00:00:12.239	734	2355,635	88,84956	0,4916497	0,6447703	530,3035	3,936225	1	-1024	-768	-1	-1	-1	-1	4	16	2356	89						Untertest4.avi	0	880	547	72	111	2305	-22	100	0	Content		2284	-22	12239129	4019049962
12256	09:30:44.050	00:00:12.256	735	2293,888	112,9883	0,4921016	0,6448044	527,4841	3,785918	1	-1024	-768	-1	-1	-1	-1	4	16	2294	113						Untertest4.avi	0	880	547	72	111	2305	-22	100	0	Content		2222	2	12256129	4019066962
12273	09:30:44.067	00:00:12.272	736	2269,26	146,5808	0,4924195	0,6448932	525,664	3,803816	1	-1024	-768	-1	-1	-1	-1	4	17	2269	147						Untertest4.avi	0	880	547	72	111	1628	322	166	0	Content		2197	36	12272751	4019083584
12289	09:30:44.083	00:00:12.289	737	1753,002	369,1177	0,5033233	0,6451412	480,0086	3,265716	1	2059,768	314,7871	0,5032602	0,6451322	480,0086	3,330466	3	17	1753	369						Untertest4.avi	0	880	547	72	111	1628	322	166	0	Content		1681	258	12289368	4019100201
12306	09:30:44.100	00:00:12.305	738	1522,414	417,6738	0,4974594	0,6458278	480,0086	3,229287	3	1853,066	329,9739	0,4970282	0,6457555	509,1582	3,456192	1	17	1853	330						Untertest4.avi	0	880	547	72	111	1628	322	166	0	Content		1781	219	12305748	4019116581
12322	09:30:44.116	00:00:12.322	739	1435,569	485,7637	0,4980738	0,6466843	480,0086	3,164948	3	1729,577	421,6663	0,4976106	0,6466053	512,5386	3,389052	1	17	1730	422						Untertest4.avi	0	880	547	72	111	1628	322	166	0	Content		1658	311	12322371	4019133204
12339	09:30:44.133	00:00:12.339	740	1374,147	498,3588	0,4982512	0,6468186	480,0086	3,236257	3	1700,465	418,1641	0,4980824	0,6469425	510,9598	3,477242	1	17	1700	418						Untertest4.avi	0	880	547	72	111	1628	322	166	0	Content		1628	307	12339121	4019149954
12356	09:30:44.150	00:00:12.355	741	1380,53	507,0856	0,4981394	0,6466726	480,0086	3,217185	3	1697,766	433,3582	0,497919	0,6467782	510,6219	3,449943	1	17	1698	433						Untertest4.avi	0	880	547	72	111	1628	322	166	0	Content		1626	322	12355993	4019166826
12373	09:30:44.167	00:00:12.372	742	1410,662	525,7628	0,4980746	0,6465341	480,0086	3,084493	3	1728,504	456,4078	0,4978487	0,6466674	510,558	3,303735	1	17	1729	456						Untertest4.avi	0	880	547	72	111	1628	322	166	0	Content		1657	345	12372740	4019183573
12389	09:30:44.183	00:00:12.389	743	1385,624	517,2352	0,4979658	0,6464212	480,0086	3,190511	3	1697,703	445,2245	0,4977352	0,6465596	510,4168	3,417806	1	17	1698	445						Untertest4.avi	0	880	547	72	111	1628	322	166	0	Content		1626	334	12389308	4019200141
12406	09:30:44.200	00:00:12.405	744	1384,525	507,799	0,497838	0,6463107	480,0086	3,194841	3	1690,684	436,7195	0,4975844	0,646414	510,2711	3,418077	1	17	1691	437						Untertest4.avi	0	880	547	72	111	1628	322	166	0	Content		1619	326	12405737	4019216570
12422	09:30:44.216	00:00:12.422	745	1371,443	507,7993	0,4976947	0,6461188	480,0086	3,206027	3	1669,407	437,1016	0,4974332	0,6462276	510,2478	3,428357	1	17	1669	437						Untertest4.avi	0	880	547	72	111	1628	322	166	0	Content		1597	326	12422234	4019233067
12439	09:30:44.233	00:00:12.438	746	1371,551	526,5605	0,4975795	0,6457205	480,0086	3,211453	3	1658,555	465,6352	0,4972722	0,6458058	510,0042	3,427065	1	18	1659	466						Untertest4.avi	0	880	547	72	111	1569	338	300	0	Content		1587	355	12438982	4019249815
12456	09:30:44.250	00:00:12.455	747	1354,716	511,4054	0,497536	0,6451878	480,0086	3,235858	3	1634,577	445,3747	0,497226	0,6452857	510,0125	3,452132	1	18	1635	445						Untertest4.avi	0	880	547	72	111	1569	338	300	0	Content		1563	334	12455982	4019266815
12473	09:30:44.267	00:00:12.472	748	1366,161	489,8151	0,4974981	0,6445951	483,1464	3,266579	3	1641,2	424,6854	0,4972222	0,6446658	510,0074	3,465207	1	18	1641	425						Untertest4.avi	0	880	547	72	111	1569	338	300	0	Content		1569	314	12472732	4019283565
12489	09:30:44.283	00:00:12.489	749	1388,571	503,2724	0,4974676	0,6441604	482,8335	3,217872	3	1672,127	441,9878	0,4971925	0,6442195	509,9734	3,415433	1	18	1672	442						Untertest4.avi	0	880	547	72	111	1569	338	300	0	Content		1600	331	12489299	4019300132
12506	09:30:44.300	00:00:12.505	750	1403,375	503,9087	0,4973348	0,6439083	487,2021	3,209844	3	1671,808	448,9484	0,4971001	0,643993	509,9067	3,37551	1	18	1672	449						Untertest4.avi	0	880	547	72	111	1569	338	300	0	Content		1600	338	12505603	4019316436
12522	09:30:44.316	00:00:12.522	751	1399,782	507,2546	0,5024723	0,643838	486,2477	3,266854	3	1583,567	495,4276	0,5024105	0,6438293	486,2477	3,28137	1	18	1584	495						Untertest4.avi	0	880	547	72	111	1569	338	300	0	Content		1512	384	12522228	4019333061
12539	09:30:44.333	00:00:12.538	752	1402,853	498,4461	0,4971403	0,6430317	487,5653	3,187003	3	1672,338	441,6173	0,4969277	0,6431336	509,8724	3,349397	1	18	1672	442						Untertest4.avi	0	880	547	72	111	1569	338	300	0	Content		1600	331	12538976	4019349809
12556	09:30:44.350	00:00:12.555	753	1396,471	507,6685	0,497236	0,6424743	490,1618	3,27074	3	1650,69	457,0362	0,4970225	0,6425815	509,8527	3,417599	1	18	1651	457						Untertest4.avi	0	880	547	72	111	1569	338	300	0	Content		1579	346	12555976	4019366809
12573	09:30:44.367	00:00:12.572	754	1384,971	512,6886	0,4973761	0,642244	489,3653	3,287702	3	1634,857	464,6328	0,4971441	0,6423311	509,7857	3,437977	1	18	1635	465						Untertest4.avi	0	880	547	72	111	1569	338	300	0	Content		1563	354	12572598	4019383431
12589	09:30:44.383	00:00:12.589	755	1432,905	516,3747	0,5028329	0,6422489	485,8249	3,268881	3	1623,322	505,1783	0,5027711	0,6422401	485,8249	3,283746	1	18	1623	505						Untertest4.avi	0	880	547	72	111	1569	338	300	0	Content		1551	394	12589169	4019400002
12606	09:30:44.400	00:00:12.605	756	1405,368	493,9097	0,4976885	0,6421127	488,6584	3,156494	3	1662,544	440,7492	0,4974485	0,6422033	509,7767	3,307083	1	18	1663	441						Untertest4.avi	0	880	547	72	111	1569	338	300	0	Content		1591	330	12605597	4019416430
12622	09:30:44.416	00:00:12.622	757	1421,04	475,8487	0,4977932	0,6420164	488,302	3,118927	3	1684,699	416,2738	0,4975556	0,6421162	509,7424	3,271914	1	18	1685	416						Untertest4.avi	0	880	547	72	111	1569	338	300	0	Content		1613	305	12622221	4019433054
12639	09:30:44.433	00:00:12.638	758	1398,151	506,9747	0,4977923	0,6418277	490,6044	3,252375	3	1644,688	458,6315	0,4975719	0,6419364	509,6788	3,392146	1	18	1645	459						Untertest4.avi	0	880	547	72	111	1569	338	300	0	Content		1573	348	12638842	4019449675
12656	09:30:44.450	00:00:12.655	759	1394,517	488,83	0,4978366	0,6416547	489,3477	3,202125	3	1642,246	434,9814	0,4976012	0,6417602	509,6826	3,347518	1	18	1642	435						Untertest4.avi	0	880	547	72	111	1569	338	300	0	Content		1570	324	12655786	4019466619
12672	09:30:44.466	00:00:12.672	760	1404,918	514,2757	0,5019517	0,6416192	490,978	3,215268	3	1588,149	504,2338	0,501891	0,6416106	490,978	3,227774	1	18	1588	504						Untertest4.avi	0	880	547	72	111	1569	338	300	0	Content		1516	393	12672472	4019483305
12689	09:30:44.483	00:00:12.689	761	1396,926	485,1913	0,4978989	0,641525	491,7121	3,198954	3	1634,849	436,3132	0,4976789	0,6416216	509,6696	3,326997	1	18	1635	436						Untertest4.avi	0	880	547	72	111	1569	338	300	0	Content		1563	325	12689090	4019499923
12705	09:30:44.499	00:00:12.705	762	1383,907	512,7959	0,497902	0,6415634	491,2628	3,202915	3	1617,824	469,3437	0,4976792	0,6416627	509,6592	3,331232	1	18	1618	469						Untertest4.avi	0	880	547	72	111	1569	338	300	0	Content		1546	358	12705467	4019516300
12722	09:30:44.516	00:00:12.722	763	1401,683	483,5066	0,4978932	0,6415457	496,3108	3,214948	3	1617,719	443,5228	0,4977001	0,6416402	509,5816	3,308262	1	18	1618	444						Untertest4.avi	0	880	547	72	111	1569	338	300	0	Content		1546	333	12722090	4019532923
12739	09:30:44.533	00:00:12.738	764	1290,362	473,1219	0,4988782	0,6415738	522,9713	3,442591	3	1389,598	482,0204	0,4988483	0,6416407	509,1636	3,34683	1	19	1390	482						Untertest4.avi	0	880	547	72	111	1126	403	267	0	Content		1318	371	12738710	4019549543
12756	09:30:44.550	00:00:12.755	765	1191,958	468,4995	0,5002224	0,6417809	529,5388	3,349034	3	1265,443	491,1058	0,500196	0,6418174	509,1273	3,212554	1	19	1265	491						Untertest4.avi	0	880	547	72	111	1126	403	267	0	Content		1193	380	12755704	4019566537
12772	09:30:44.566	00:00:12.772	766	1090,259	500,4352	0,500447	0,6418775	508,9369	3,233712	3	1212,011	498,4802	0,5004215	0,6418747	508,9369	3,22403	1	19	1212	498						Untertest4.avi	0	880	547	72	111	1126	403	267	0	Content		1140	387	12772458	4019583291
12789	09:30:44.583	00:00:12.789	767	1131,828	456,5826	0,5001764	0,6418703	531,6986	3,333827	3	1198,326	483,0625	0,5001619	0,6419084	508,8808	3,183064	1	19	1198	483						Untertest4.avi	0	880	547	72	111	1126	403	267	0	Content		1126	372	12789079	4019599912
12805	09:30:44.599	00:00:12.805	768	1123,749	475,2827	0,5001186	0,6419213	508,7339	3,165479	3	1236,993	471,6246	0,5000034	0,6419214	508,7339	3,154093	1	19	1237	472						Untertest4.avi	0	880	547	72	111	1126	403	267	0	Content		1165	361	12805455	4019616288
12822	09:30:44.616	00:00:12.822	769	1097,598	509,8617	0,4998809	0,6419438	508,7697	3,296638	3	1212,824	509,0899	0,4997968	0,641942	508,7697	3,285047	1	19	1213	509						Untertest4.avi	0	880	547	72	111	1126	403	267	0	Content		1141	398	12822079	4019632912
12839	09:30:44.633	00:00:12.838	770	1130	504,5734	0,4996291	0,6419879	533,4195	3,463965	3	1192,634	532,5851	0,4996268	0,6420285	508,7443	3,295559	1	19	1193	533						Untertest4.avi	0	880	547	72	111	1126	403	267	0	Content		1121	422	12838704	4019649537
12856	09:30:44.650	00:00:12.855	771	1117,383	517,0171	0,4995923	0,6420611	534,8235	3,505208	3	1172,287	545,1899	0,499558	0,6421283	508,7337	3,325435	1	19	1172	545						Untertest4.avi	0	880	547	72	111	1126	403	267	0	Content		1100	434	12855648	4019666481
12872	09:30:44.666	00:00:12.872	772	1140,226	489,8072	0,4995404	0,6421905	530,7996	3,382986	3	1204,355	513,5743	0,4995012	0,6422534	508,6481	3,233019	1	19	1204	514						Untertest4.avi	0	880	547	72	111	1126	403	267	0	Content		1132	403	12872325	4019683158
12889	09:30:44.683	00:00:12.888	773	1129,829	490,3485	0,5055873	0,6419471	537,6412	3,512257	3	1256,379	488,784	0,5055913	0,6419397	537,6412	3,497939	1	19	1256	489						Untertest4.avi	0	880	547	72	111	1126	403	267	0	Content		1184	378	12888949	4019699782
12905	09:30:44.699	00:00:12.905	774	1069,512	529,794	0,4994912	0,6421929	508,7285	3,323282	3	1183,844	530,8141	0,499431	0,6421903	508,7284	3,31023	1	19	1184	531						Untertest4.avi	0	880	547	72	111	1126	403	267	0	Content		1112	420	12905323	4019716156
12922	09:30:44.716	00:00:12.921	775	1062,394	544,61	0,4994377	0,6421874	508,7479	3,410407	3	1178,828	546,9742	0,4993945	0,6421813	508,7479	3,397391	1	19	1179	547						Untertest4.avi	0	880	547	72	111	1126	403	267	0	Content		1107	436	12921947	4019732780
12939	09:30:44.733	00:00:12.938	776	1121,525	511,364	0,4993883	0,6421753	530,5128	3,441149	3	1189,004	535,8558	0,4993695	0,6422166	508,7614	3,291157	1	19	1189	536						Untertest4.avi	0	880	547	72	111	1126	403	267	0	Content		1117	425	12938569	4019749402
12956	09:30:44.750	00:00:12.955	777	1117,622	498,0743	0,4993487	0,6422654	530,3986	3,443194	3	1186,088	522,3622	0,4993345	0,6423089	508,8144	3,294489	1	19	1186	522						Untertest4.avi	0	880	547	72	111	1126	403	267	0	Content		1114	411	12955560	4019766393
12972	09:30:44.766	00:00:12.971	778	1097,52	491,5938	0,5048382	0,6421142	535,2085	3,538171	3	1217,505	490,7898	0,5048294	0,6421068	535,2085	3,522207	1	19	1218	491						Untertest4.avi	0	880	547	72	111	1126	403	267	0	Content		1146	380	12971941	4019782774
12989	09:30:44.783	00:00:12.988	779	1098,13	517,0299	0,4994965	0,6424108	508,8341	3,307525	3	1194,222	516,9019	0,4992731	0,6424303	508,8341	3,29112	1	19	1194	517						Untertest4.avi	0	880	547	72	111	1126	403	267	0	Content		1122	406	12988689	4019799522
13005	09:30:44.799	00:00:13.005	780	966,0814	545,0527	0,5063224	0,6426238	536,431	3,551586	3	1068,545	551,1479	0,5062951	0,6426165	536,431	3,531356	1	20	1069	551						Untertest4.avi	0	880	547	72	111	908	497	133	0	Content		997	440	13005314	4019816147
13022	09:30:44.816	00:00:13.022	781	918,6555	583,9232	0,5010785	0,6431149	532,8414	3,505351	3	979,5578	608,2435	0,5010358	0,6432111	508,8391	3,338034	1	20	980	608						Untertest4.avi	0	880	547	72	111	908	497	133	0	Content		908	497	13022177	4019833010
13039	09:30:44.833	00:00:13.038	782	896,1002	611,7215	0,5011001	0,6431553	508,8062	3,321661	3	979,582	620,9488	0,5009412	0,6431788	508,8062	3,302691	1	20	980	621						Untertest4.avi	0	880	547	72	111	908	497	133	0	Content		908	510	13038799	4019849632
13055	09:30:44.849	00:00:13.055	783	886,8451	601,265	0,5009359	0,643186	508,8056	3,275779	3	978,8166	609,4846	0,5008569	0,6432067	508,8056	3,258808	1	20	979	609						Untertest4.avi	0	880	547	72	111	908	497	133	0	Content		907	498	13055423	4019866256
13072	09:30:44.866	00:00:13.071	784	896,8396	610,7209	0,5008309	0,6431967	508,7659	3,250957	3	994,8643	617,8309	0,5007957	0,6432406	508,7658	3,235171	1	20	995	618						Untertest4.avi	0	880	547	72	111	908	497	133	0	Content		923	507	13071932	4019882765
13089	09:30:44.883	00:00:13.088	785	923,5435	596,2014	0,5010152	0,6430312	508,7659	3,25147	3	1017,65	605,5775	0,500984	0,6430232	508,7659	3,23264	1	20	1018	606						Untertest4.avi	0	880	547	72	111	908	497	133	0	Content		946	495	13088930	4019899763
13106	09:30:44.900	00:00:13.105	786	915,8967	577,2587	0,5006433	0,6432698	536,5039	3,418535	3	972,0594	605,8039	0,5006142	0,6433526	508,8065	3,23375	1	20	972	606						Untertest4.avi	0	880	547	72	111	908	497	133	0	Content		900	495	13105553	4019916386
13122	09:30:44.916	00:00:13.122	787	883,6241	602,6047	0,5009433	0,6431928	508,8065	3,270927	3	973,9142	612,8012	0,5009121	0,6431847	508,8065	3,251437	1	20	974	613						Untertest4.avi	0	880	547	72	111	908	497	133	0	Content		902	502	13122122	4019932955
13139	09:30:44.933	00:00:13.138	788	891,4618	596,8984	0,5006812	0,6437172	508,7509	3,226228	3	976,7324	606,2835	0,5005425	0,643719	508,7509	3,208007	1	21	977	606						Untertest4.avi	0	880	547	72	111	862	508	550	0	Content		905	495	13138550	4019949383
13155	09:30:44.949	00:00:13.155	789	826,4681	618,2294	0,5001583	0,6438625	508,7181	3,207247	3	926,5405	629,3055	0,5002014	0,6438602	508,7181	3,190106	1	21	927	629						Untertest4.avi	0	880	547	72	111	862	508	550	0	Content		855	518	13155172	4019966005
13172	09:30:44.966	00:00:13.171	790	844,1312	595,7742	0,5001145	0,6442076	508,7383	3,189797	3	945,6668	604,8376	0,5001577	0,6442052	508,7383	3,173376	1	21	946	605						Untertest4.avi	0	880	547	72	111	862	508	550	0	Content		874	494	13171796	4019982629
13189	09:30:44.983	00:00:13.188	791	841,9572	615,0717	0,5000437	0,6444826	508,596	3,141796	3	943,3537	625,7433	0,500087	0,6444802	508,596	3,125449	1	21	943	626						Untertest4.avi	0	880	547	72	111	862	508	550	0	Content		871	515	13188795	4019999628
13205	09:30:44.999	00:00:13.205	792	841,6632	614,4067	0,4999727	0,6446401	508,6703	3,143167	3	943,1115	625,062	0,5000159	0,6446378	508,6703	3,126824	1	21	943	625						Untertest4.avi	0	880	547	72	111	862	508	550	0	Content		871	514	13205174	4020016007
13222	09:30:45.016	00:00:13.221	793	842,7566	611,4829	0,4998964	0,6448572	508,5843	3,157146	3	944,4218	621,8838	0,4999395	0,6448548	508,5842	3,140965	1	21	944	622						Untertest4.avi	0	880	547	72	111	862	508	550	0	Content		872	511	13221792	4020032625
13238	09:30:45.032	00:00:13.238	794	839,4072	609,07	0,499829	0,6449706	508,582	3,107096	3	940,4486	619,2841	0,4998721	0,6449682	508,582	3,091017	1	21	940	619						Untertest4.avi	0	880	547	72	111	862	508	550	0	Content		868	508	13238416	4020049249
13255	09:30:45.049	00:00:13.255	795	810,199	620,9091	0,4997214	0,6450762	508,7371	3,184391	3	908,7859	632,3814	0,4997645	0,6450738	508,737	3,167252	1	21	909	632						Untertest4.avi	0	880	547	72	111	862	508	550	0	Content		837	521	13255362	4020066195
13272	09:30:45.066	00:00:13.272	796	830,235	620,3817	0,499647	0,6451488	508,7936	3,144695	3	930,6843	631,6389	0,4996901	0,6451464	508,7936	3,128197	1	21	931	632						Untertest4.avi	0	880	547	72	111	862	508	550	0	Content		859	521	13272164	4020082997
13289	09:30:45.083	00:00:13.288	797	832,6031	617,9006	0,4996075	0,6451916	508,7614	3,094126	3	933,113	628,9956	0,4996506	0,6451892	508,7614	3,077974	1	21	933	629						Untertest4.avi	0	880	547	72	111	862	508	550	0	Content		861	518	13288788	4020099621
13305	09:30:45.099	00:00:13.305	798	836,7039	616,1248	0,4995353	0,6451743	508,8359	3,090125	3	937,6694	627,0177	0,4995784	0,6451719	508,8359	3,074149	1	21	938	627						Untertest4.avi	0	880	547	72	111	862	508	550	0	Content		866	516	13305159	4020115992
13322	09:30:45.116	00:00:13.321	799	835,2025	598,4149	0,4994133	0,6451793	508,6768	3,065544	3	935,5135	607,8474	0,4994566	0,6451769	508,6768	3,049706	1	21	936	608						Untertest4.avi	0	880	547	72	111	862	508	550	0	Content		864	497	13321674	4020132507
13338	09:30:45.132	00:00:13.338	800	836,7274	611,0392	0,4992825	0,6450961	508,8152	3,122018	3	964,9136	647,4832	0,4993256	0,6450937	508,8152	3,083958	1	21	965	647						Untertest4.avi	0	880	547	72	111	862	508	550	0	Content		893	536	13338406	4020149239
13355	09:30:45.149	00:00:13.355	801	838,5444	611,4632	0,4991239	0,6451823	508,7143	3,043397	3	939,3469	622,0543	0,4991672	0,6451799	508,7143	3,027663	1	21	939	622						Untertest4.avi	0	880	547	72	111	862	508	550	0	Content		867	511	13355350	4020166183
13372	09:30:45.166	00:00:13.372	802	823,3959	612,1656	0,4990182	0,6452341	508,7581	3,117197	3	922,8007	622,8495	0,4990614	0,6452317	508,7581	3,100626	1	21	923	623						Untertest4.avi	0	880	547	72	111	862	508	550	0	Content		851	512	13372027	4020182860
13389	09:30:45.183	00:00:13.388	803	824,6509	613,7638	0,4989456	0,6453244	508,8809	3,108941	3	924,4027	624,5441	0,4989887	0,645322	508,8808	3,092564	1	21	924	625						Untertest4.avi	0	880	547	72	111	862	508	550	0	Content		852	514	13388775	4020199608
13405	09:30:45.199	00:00:13.405	804	845,8116	604,1807	0,4989441	0,6453574	508,8704	3,048702	3	947,4753	614,0687	0,4989873	0,645355	508,8704	3,033313	1	21	947	614						Untertest4.avi	0	880	547	72	111	862	508	550	0	Content		875	503	13405025	4020215858
13422	09:30:45.216	00:00:13.421	805	825,9894	599,5432	0,49902	0,6454073	508,7362	3,053518	3	925,4648	609,2433	0,4990632	0,6454049	508,7362	3,037584	1	21	925	609						Untertest4.avi	0	880	547	72	111	862	508	550	0	Content		853	498	13421660	4020232493
13438	09:30:45.232	00:00:13.438	806	839,8691	606,9599	0,4991493	0,645571	508,7654	3,018593	3	940,7336	617,0477	0,4991925	0,6455685	508,7654	3,003033	1	21	941	617						Untertest4.avi	0	880	547	72	111	862	508	550	0	Content		869	506	13438272	4020249105
13455	09:30:45.249	00:00:13.455	807	827,0834	608,6241	0,4992187	0,6458513	508,7245	3,08749	3	926,923	619,1039	0,4992618	0,6458489	508,7245	3,071351	1	21	927	619						Untertest4.avi	0	880	547	72	111	862	508	550	0	Content		855	508	13455218	4020266051
13472	09:30:45.266	00:00:13.472	808	839,4429	619,4437	0,4992155	0,6462756	508,6475	3,000082	3	940,3112	630,6955	0,4992586	0,6462733	508,6475	2,984497	1	21	940	631						Untertest4.avi	0	880	547	72	111	862	508	550	0	Content		868	520	13472019	4020282852
13489	09:30:45.283	00:00:13.488	809	828,0499	612,0203	0,4992033	0,6464915	508,6782	3,009741	3	927,7291	622,7274	0,4992464	0,6464891	508,6782	2,993939	1	21	928	623						Untertest4.avi	0	880	547	72	111	862	508	550	0	Content		856	512	13488652	4020299485
13505	09:30:45.299	00:00:13.505	810	829,0394	606,4158	0,4992079	0,6464864	508,722	3,007626	3	928,7665	616,703	0,499251	0,646484	508,722	2,991947	1	21	929	617						Untertest4.avi	0	880	547	72	111	862	508	550	0	Content		857	506	13505015	4020315848
13522	09:30:45.316	00:00:13.521	811	833,4268	599,5819	0,4992176	0,6465052	508,6949	2,958366	3	933,5164	609,3134	0,4992607	0,6465028	508,6948	2,943197	1	21	934	609						Untertest4.avi	0	880	547	72	111	862	508	550	0	Content		862	498	13521515	4020332348
13538	09:30:45.332	00:00:13.538	812	834,9116	602,5229	0,4992169	0,646553	508,6898	3,014826	3	935,2037	612,481	0,49926	0,6465505	508,6898	2,999247	1	21	935	612						Untertest4.avi	0	880	547	72	111	862	508	550	0	Content		863	501	13538265	4020349098
13555	09:30:45.349	00:00:13.555	813	824,6272	595,1243	0,4991726	0,6466064	508,6706	2,977324	3	923,7853	604,64	0,4992157	0,646604	508,6705	2,961905	1	21	924	605						Untertest4.avi	0	880	547	72	111	862	508	550	0	Content		852	494	13555207	4020366040
13572	09:30:45.366	00:00:13.572	814	823,6957	607,8942	0,4990162	0,6465911	508,5703	2,983493	3	922,9224	618,3334	0,4990594	0,6465887	508,5703	2,967947	1	21	923	618						Untertest4.avi	0	880	547	72	111	862	508	550	0	Content		851	507	13572011	4020382844
13589	09:30:45.383	00:00:13.588	815	824,4295	605,4896	0,4989021	0,6465738	508,5351	2,943849	3	923,5468	615,8172	0,4989453	0,6465713	508,5351	2,92847	1	21	924	616						Untertest4.avi	0	880	547	72	111	862	508	550	0	Content		852	505	13588645	4020399478
13605	09:30:45.399	00:00:13.605	816	831,9365	603,9743	0,4987968	0,6465941	508,6494	2,997778	3	931,9833	614,0663	0,4988399	0,6465917	508,6494	2,982287	1	21	932	614						Untertest4.avi	0	880	547	72	111	862	508	550	0	Content		860	503	13605005	4020415838
13622	09:30:45.416	00:00:13.621	817	846,5879	599,9627	0,4987412	0,6466185	508,6141	2,916002	3	947,9102	609,728	0,4987844	0,6466162	508,6141	2,901369	1	21	948	610						Untertest4.avi	0	880	547	72	111	862	508	550	0	Content		876	499	13621504	4020432337
13638	09:30:45.432	00:00:13.638	818	815,2579	611,5004	0,4987287	0,6465941	508,6188	3,009783	3	913,7874	622,3086	0,4987719	0,6465917	508,6188	2,993927	1	21	914	622						Untertest4.avi	0	880	547	72	111	862	508	550	0	Content		842	511	13638128	4020448961
13655	09:30:45.449	00:00:13.655	819	827,1058	619,1532	0,4987235	0,6464997	508,6178	2,987214	3	926,8553	630,4396	0,4987667	0,6464973	508,6178	2,971644	1	21	927	630						Untertest4.avi	0	880	547	72	111	862	508	550	0	Content		855	519	13655072	4020465905
13672	09:30:45.466	00:00:13.671	820	859,9931	607,8323	0,4983475	0,6462165	508,602	2,977305	3	962,6598	617,8947	0,4983906	0,6462141	508,6019	2,962298	1	21	963	618						Untertest4.avi	0	880	547	72	111	862	508	550	0	Content		891	507	13671874	4020482707
13689	09:30:45.483	00:00:13.688	821	974,5671	599,0028	0,4970102	0,646048	508,5076	2,988639	3	1089,986	606,9952	0,4970534	0,6460456	508,5075	2,976499	1	22	1090	607						Untertest4.avi	0	880	547	72	111	1081	504	300	0	Content		1018	496	13688654	4020499487
13705	09:30:45.499	00:00:13.704	822	1042,189	603,0353	0,4965942	0,6460273	508,6783	2,924729	3	1147,415	612,87	0,4966374	0,6460249	508,6783	2,945568	1	22	1147	613						Untertest4.avi	0	880	547	72	111	1081	504	300	0	Content		1075	502	13704874	4020515707
13721	09:30:45.515	00:00:13.721	823	1036,615	605,354	0,4969262	0,6460212	508,6227	3,010518	3	1159,794	613,1904	0,4969693	0,6460187	508,6227	2,999869	1	22	1160	613						Untertest4.avi	0	880	547	72	111	1081	504	300	0	Content		1088	502	13721496	4020532329
13738	09:30:45.532	00:00:13.738	824	1007,553	615,4038	0,4971021	0,6460932	508,5352	3,01456	3	1126,913	624,3597	0,4971453	0,6460909	508,5352	3,002566	1	22	1127	624						Untertest4.avi	0	880	547	72	111	1081	504	300	0	Content		1055	513	13738118	4020548951
13755	09:30:45.549	00:00:13.755	825	1009,096	618,2177	0,4972806	0,6461476	508,48	3,00119	3	1128,831	627,4617	0,4973238	0,6461452	508,48	2,989547	1	22	1129	627						Untertest4.avi	0	880	547	72	111	1081	504	300	0	Content		1057	516	13755060	4020565893
13772	09:30:45.566	00:00:13.771	826	1015,232	606,558	0,4974589	0,6461228	508,7039	2,989308	3	1135,657	614,7592	0,4975021	0,6461203	508,7039	2,978096	1	22	1136	615						Untertest4.avi	0	880	547	72	111	1081	504	300	0	Content		1064	504	13771864	4020582697
13788	09:30:45.582	00:00:13.788	827	1016,218	603,6307	0,4977872	0,6460705	508,6199	3,04094	3	1145,043	610,6703	0,4978949	0,6460758	508,6199	3,030748	1	22	1145	611						Untertest4.avi	0	880	547	72	111	1081	504	300	0	Content		1073	500	13788487	4020599320
13805	09:30:45.599	00:00:13.804	828	1094,425	586,5883	0,4978485	0,6459319	534,5546	3,166989	3	1155,225	614,6348	0,4978693	0,6459752	508,7309	3,006492	1	22	1155	615						Untertest4.avi	0	880	547	72	111	1081	504	300	0	Content		1083	504	13804734	4020615567
13821	09:30:45.615	00:00:13.821	829	1041,497	611,7295	0,497914	0,6459032	508,7592	3,060184	3	1160,462	620,4438	0,497916	0,6458985	508,7592	3,048824	1	22	1160	620						Untertest4.avi	0	880	547	72	111	1081	504	300	0	Content		1088	509	13821360	4020632193
13838	09:30:45.632	00:00:13.837	830	1068,661	610,4445	0,4982331	0,6458614	508,7845	3,039822	3	1163,148	618,3908	0,4980229	0,6458908	508,7845	3,024081	1	22	1163	618						Untertest4.avi	0	880	547	72	111	1081	504	300	0	Content		1091	507	13837982	4020648815
13855	09:30:45.649	00:00:13.854	831	1049,16	587,239	0,4982858	0,6460239	508,8231	2,987158	3	1153,984	594,7443	0,4981719	0,6460277	508,823	2,974289	1	22	1154	595						Untertest4.avi	0	880	547	72	111	1081	504	300	0	Content		1082	484	13854925	4020665758
13872	09:30:45.666	00:00:13.871	832	1043,556	603,5115	0,4984064	0,6462454	508,7578	3,084745	3	1153,356	611,8796	0,4983389	0,6462435	508,7578	3,070825	1	22	1153	612						Untertest4.avi	0	880	547	72	111	1081	504	300	0	Content		1081	501	13871730	4020682563
13888	09:30:45.682	00:00:13.888	833	1045,986	610,5455	0,4986587	0,6464779	508,8105	3,104556	3	1142,943	618,0347	0,498493	0,6465104	508,8105	3,087684	1	22	1143	618						Untertest4.avi	0	880	547	72	111	1081	504	300	0	Content		1071	507	13888477	4020699310
13905	09:30:45.699	00:00:13.904	834	1088,8	593,5947	0,4985884	0,6467062	534,3752	3,27459	3	1152,535	617,6442	0,4986237	0,6468032	508,8101	3,110423	1	22	1153	618						Untertest4.avi	0	880	547	72	111	1081	504	300	0	Content		1081	507	13904725	4020715558
13921	09:30:45.715	00:00:13.921	835	1066,116	610,1324	0,4988377	0,6470428	508,7795	3,06282	3	1181,714	617,0347	0,4988002	0,6470679	508,7795	3,049269	1	22	1182	617						Untertest4.avi	0	880	547	72	111	1081	504	300	0	Content		1110	506	13921347	4020732180
13938	09:30:45.732	00:00:13.937	836	1031,189	606,8984	0,498947	0,6472684	508,7681	3,143552	3	1149,407	615,3244	0,4989523	0,6472614	508,768	3,131068	1	22	1149	615						Untertest4.avi	0	880	547	72	111	1081	504	300	0	Content		1077	504	13937974	4020748807
13955	09:30:45.749	00:00:13.954	837	1107,793	559,6727	0,505276	0,6471184	537,9299	3,176947	3	1230,943	565,7316	0,5052863	0,6471111	537,9299	3,162111	1	22	1231	566						Untertest4.avi	0	880	547	72	111	1081	504	300	0	Content		1159	455	13954917	4020765750
13972	09:30:45.766	00:00:13.971	838	1070,899	583,6401	0,4995115	0,6474319	508,7441	3,048629	3	1182,384	589,9022	0,4994373	0,6474348	508,7441	3,034928	1	22	1182	590						Untertest4.avi	0	880	547	72	111	1081	504	300	0	Content		1110	479	13971719	4020782552
13988	09:30:45.782	00:00:13.988	839	984,0078	559,4371	0,5007205	0,6466876	529,9537	3,274025	3	1053,035	583,6876	0,5007091	0,6467365	508,8495	3,134483	1	23	1053	584						Untertest4.avi	0	880	547	72	111	913	474	166	0	Content		981	473	13988343	4020799176
14005	09:30:45.799	00:00:14.004	840	886,9628	575,661	0,5016165	0,6463601	508,7226	3,135368	3	985,268	579,8447	0,5015975	0,6464109	508,7226	3,120799	1	23	985	580						Untertest4.avi	0	880	547	72	111	913	474	166	0	Content		913	469	14004596	4020815429
14021	09:30:45.815	00:00:14.021	841	884,1871	583,2117	0,5017199	0,6463805	508,7267	3,163422	3	983,2646	587,8738	0,5017073	0,6464356	508,7267	3,148761	1	23	983	588						Untertest4.avi	0	880	547	72	111	913	474	166	0	Content		911	477	14021218	4020832051
14038	09:30:45.832	00:00:14.037	842	886,8528	582,9014	0,5018373	0,646609	508,6893	3,148834	3	985,7318	588,9259	0,5018219	0,6466399	508,6893	3,134049	1	23	986	589						Untertest4.avi	0	880	547	72	111	913	474	166	0	Content		914	478	14037841	4020848674
14055	09:30:45.849	00:00:14.054	843	925,2645	547,2628	0,5019817	0,6468676	537,2062	3,357794	3	981,6127	579,3434	0,5019525	0,646921	508,6227	3,171215	1	23	982	579						Untertest4.avi	0	880	547	72	111	913	474	166	0	Content		910	468	14054785	4020865618
14072	09:30:45.866	00:00:14.071	844	915,3679	555,2513	0,5019828	0,6469707	536,2996	3,35161	3	973,9783	586,5457	0,5019589	0,6470177	508,6151	3,170531	1	23	974	587						Untertest4.avi	0	880	547	72	111	913	474	166	0	Content		902	476	14071589	4020882422
14088	09:30:45.882	00:00:14.088	845	909,0042	556,1057	0,5019123	0,6469365	533,9331	3,317858	3	970,7468	585,3893	0,5018866	0,6469811	508,6416	3,151981	1	23	971	585						Untertest4.avi	0	880	547	72	111	913	474	166	0	Content		899	474	14088211	4020899044
14105	09:30:45.899	00:00:14.104	846	891,5452	577,7295	0,5018469	0,6469182	508,677	3,20614	3	988,0985	585,0744	0,5018033	0,6469195	508,6769	3,190246	1	23	988	585						Untertest4.avi	0	880	547	72	111	913	474	166	0	Content		916	474	14104587	4020915420
14121	09:30:45.915	00:00:14.121	847	918,0649	557,9089	0,5017846	0,6469241	531,5928	3,383619	3	982,0223	584,8807	0,5017501	0,6469667	508,6825	3,228059	1	23	982	585						Untertest4.avi	0	880	547	72	111	913	474	166	0	Content		910	474	14121208	4020932041
14138	09:30:45.932	00:00:14.137	848	929,5759	545,4275	0,5017967	0,646956	531,7692	3,37471	3	994,8452	572,8305	0,5017744	0,6469963	508,6849	3,218972	1	23	995	573						Untertest4.avi	0	880	547	72	111	913	474	166	0	Content		923	462	14137830	4020948663
14155	09:30:45.949	00:00:14.154	849	923,0955	538,7946	0,5019004	0,6470382	534,0829	3,363207	3	984,5445	568,6207	0,5018759	0,6470802	508,6928	3,194535	1	24	985	569						Untertest4.avi	0	880	547	72	111	955	448	216	0	Content		913	458	14154774	4020965607
14172	09:30:45.966	00:00:14.171	850	947,0218	531,3578	0,5088018	0,6468962	540,8514	3,386998	3	1049,336	536,8206	0,508786	0,646889	540,8514	3,368166	1	24	1049	537						Untertest4.avi	0	880	547	72	111	955	448	216	0	Content		977	426	14171584	4020982417
14188	09:30:45.982	00:00:14.188	851	892,8127	566,9541	0,5020601	0,6470618	508,6928	3,235447	3	987,9075	573,9869	0,5020645	0,6470536	508,6928	3,217261	1	24	988	574						Untertest4.avi	0	880	547	72	111	955	448	216	0	Content		916	463	14188202	4020999035
14205	09:30:45.999	00:00:14.204	852	936,5929	549,094	0,5089073	0,6470115	541,4185	3,417167	3	1040,099	556,0782	0,5089073	0,6470042	541,4185	3,397885	1	24	1040	556						Untertest4.avi	0	880	547	72	111	955	448	216	0	Content		968	445	14204577	4021015410
14221	09:30:46.015	00:00:14.221	853	927,6243	547,879	0,5087728	0,6470109	540,7647	3,461911	3	1029,383	554,8324	0,5087669	0,6470037	540,7647	3,442052	1	24	1029	555						Untertest4.avi	0	880	547	72	111	955	448	216	0	Content		957	444	14221390	4021032223
14238	09:30:46.032	00:00:14.237	854	949,0797	546,2063	0,5089797	0,647063	541,604	3,467813	3	1052,301	552,8959	0,5089675	0,6470558	541,604	3,448092	1	24	1052	553						Untertest4.avi	0	880	547	72	111	955	448	216	0	Content		980	442	14237697	4021048530
14255	09:30:46.049	00:00:14.254	855	917,2712	556,4252	0,5091585	0,647099	542,7069	3,523304	3	1021,614	564,077	0,5091767	0,6470916	542,7069	3,503046	1	24	1022	564						Untertest4.avi	0	880	547	72	111	955	448	216	0	Content		950	453	14254571	4021065404
14271	09:30:46.065	00:00:14.271	856	918,1819	557,9266	0,5091331	0,6471524	542,689	3,510294	3	1022,88	565,6169	0,5091525	0,6471451	542,689	3,490266	1	24	1023	566						Untertest4.avi	0	880	547	72	111	955	448	216	0	Content		951	455	14271194	4021082027
14288	09:30:46.082	00:00:14.287	857	902,8813	571,5222	0,5088572	0,6471712	541,5339	3,517372	3	1007,36	580,4133	0,5088878	0,6471638	541,5339	3,496979	1	24	1007	580						Untertest4.avi	0	880	547	72	111	955	448	216	0	Content		935	469	14287942	4021098775
14305	09:30:46.099	00:00:14.304	858	962,6921	505,1545	0,5085972	0,6472078	540,5861	3,345559	3	1075,184	507,8299	0,5086488	0,6472003	540,5861	3,3286	1	24	1075	508						Untertest4.avi	0	880	547	72	111	955	448	216	0	Content		1003	397	14304566	4021115399
14321	09:30:46.115	00:00:14.321	859	982,6284	487,4799	0,5084561	0,6472271	539,8679	3,178155	3	1091,709	489,1927	0,5084729	0,6472197	539,8679	3,161725	1	24	1092	489						Untertest4.avi	0	880	547	72	111	955	448	216	0	Content		1020	378	14321185	4021132018
14338	09:30:46.132	00:00:14.337	860	-1024	-768	-1	-1	-1	-1	4	-1024	-768	-1	-1	-1	-1	4	24	0	0						Untertest4.avi	0	880	547	72	111	955	448	216	0	Content		-72	-111	14337806	4021148639
14354	09:30:46.148	00:00:14.354	861	921,0165	555,5388	0,5083234	0,6474825	539,1773	3,470153	3	1025,398	562,8839	0,5083434	0,6474751	539,1773	3,450494	1	24	1025	563						Untertest4.avi	0	880	547	72	111	955	448	216	0	Content		953	452	14354430	4021165263
14371	09:30:46.165	00:00:14.371	862	945,1345	541,2677	0,5018764	0,6478363	539,1773	3,36707	3	968,1663	579,3693	0,5015929	0,6478512	508,7444	3,164713	1	25	968	579						Untertest4.avi	0	880	547	72	111	882	470	200	0	Content		896	468	14371177	4021182010
14388	09:30:46.182	00:00:14.387	863	926,4458	542,9697	0,5018756	0,6479887	539,1773	3,370493	3	950,3928	580,9758	0,5015926	0,6480036	508,7953	3,168404	1	25	950	581						Untertest4.avi	0	880	547	72	111	882	470	200	0	Content		878	470	14387674	4021198507
14405	09:30:46.199	00:00:14.404	864	906,8277	544,3217	0,5017623	0,6479528	508,7307	3,063799	3	1009,591	534,5447	0,5018341	0,6481846	508,7307	3,04944	1	25	1010	535						Untertest4.avi	0	880	547	72	111	882	470	200	0	Content		938	424	14404742	4021215575
14421	09:30:46.215	00:00:14.421	865	838,9808	578,349	0,5014721	0,6481597	508,9889	3,142686	3	939,8234	586,1315	0,5015152	0,6481574	508,9889	3,126674	1	25	940	586						Untertest4.avi	0	880	547	72	111	882	470	200	0	Content		868	475	14421242	4021232075
14438	09:30:46.232	00:00:14.437	866	916,8867	556,1873	0,5017584	0,6482681	531,8408	3,296051	3	988,8722	581,8681	0,5017954	0,6483295	508,7552	3,14475	1	25	989	582						Untertest4.avi	0	880	547	72	111	882	470	200	0	Content		917	471	14437670	4021248503
14454	09:30:46.248	00:00:14.454	867	909,7011	546,9904	0,5017273	0,6482197	531,8408	3,244219	3	953,7318	577,1782	0,5015225	0,6482306	509,0298	3,092466	1	25	954	577						Untertest4.avi	0	880	547	72	111	882	470	200	0	Content		882	466	14454292	4021265125
14471	09:30:46.265	00:00:14.471	868	907,0591	576,2591	0,5017524	0,6482402	531,8408	3,293765	3	951,4567	605,7879	0,5015486	0,648251	509,1429	3,140218	1	25	951	606						Untertest4.avi	0	880	547	72	111	882	470	200	0	Content		879	495	14471045	4021281878
14488	09:30:46.282	00:00:14.487	869	928,2361	584,0332	0,4969903	0,6485346	531,8408	3,238676	3	1046,462	592,5562	0,4970179	0,6485325	531,8408	3,224629	1	25	1046	593						Untertest4.avi	0	880	547	72	111	882	470	200	0	Content		974	482	14487863	4021298696
14505	09:30:46.299	00:00:14.504	870	828,5062	581,093	0,5016463	0,6485559	509,1475	3,139352	3	928,5115	589,2913	0,5016894	0,6485534	509,1475	3,123217	1	25	929	589						Untertest4.avi	0	880	547	72	111	882	470	200	0	Content		857	478	14504610	4021315443
14521	09:30:46.315	00:00:14.521	871	850,6531	563,6398	0,5016972	0,6486804	509,2535	2,990073	3	952,117	570,3931	0,5017402	0,6486779	509,2535	2,975228	1	25	952	570						Untertest4.avi	0	880	547	72	111	882	470	200	0	Content		880	459	14521233	4021332066
14538	09:30:46.332	00:00:14.537	872	856,7492	571,5912	0,5016996	0,6488481	509,1487	3,039824	3	959,0345	578,7959	0,5017426	0,6488457	509,1487	3,024732	1	25	959	579						Untertest4.avi	0	880	547	72	111	882	470	200	0	Content		887	468	14537661	4021348494
14554	09:30:46.348	00:00:14.554	873	863,7627	561,6868	0,5018847	0,6489521	509,208	3,045301	3	966,6036	568,1117	0,5019277	0,6489497	509,208	3,030313	1	25	967	568						Untertest4.avi	0	880	547	72	111	882	470	200	0	Content		895	457	14554288	4021365121
14571	09:30:46.365	00:00:14.570	874	800,2092	589,7358	0,5028152	0,6492028	509,2013	3,034067	3	897,1702	599,0077	0,5028583	0,6492003	509,2013	3,017807	1	26	897	599						Untertest4.avi	0	880	547	72	111	757	520	400	0	Content		825	488	14570910	4021381743
14588	09:30:46.382	00:00:14.587	875	738,6598	607,0421	0,5033275	0,649883	509,2013	3,01878	3	835,2868	618,0525	0,5033572	0,6498806	509,2013	3,002869	1	26	835	618						Untertest4.avi	0	880	547	72	111	757	520	400	0	Content		763	507	14587852	4021398685
14604	09:30:46.398	00:00:14.604	876	722,8377	607,4787	0,5034453	0,6497467	509,2466	3,016272	3	813,0778	619,0469	0,5034884	0,6497443	509,2465	2,998986	1	26	813	619						Untertest4.avi	0	880	547	72	111	757	520	400	0	Content		741	508	14604488	4021415321
14621	09:30:46.415	00:00:14.621	877	726,3047	611,2977	0,5035073	0,6497433	509,1283	2,961285	3	816,8514	623,08	0,5035503	0,6497409	509,1283	2,944397	1	26	817	623						Untertest4.avi	0	880	547	72	111	757	520	400	0	Content		745	512	14621102	4021431935
14638	09:30:46.432	00:00:14.637	878	710,3514	615,1358	0,5035489	0,6497378	509,0843	2,984483	3	799,6828	627,3242	0,5035919	0,6497353	509,0842	2,96725	1	26	800	627						Untertest4.avi	0	880	547	72	111	757	520	400	0	Content		728	516	14637528	4021448361
14654	09:30:46.448	00:00:14.654	879	705,3093	625,6545	0,5035909	0,6496916	508,945	3,097185	3	794,4152	638,5653	0,503634	0,6496892	508,9449	3,079012	1	26	794	639						Untertest4.avi	0	880	547	72	111	757	520	400	0	Content		722	528	14654148	4021464981
14671	09:30:46.465	00:00:14.670	880	-1024	-768	-1	-1	-1	-1	4	-1024	-768	-1	-1	-1	-1	4	26	0	0						Untertest4.avi	0	880	547	72	111	757	520	400	0	Content		-72	-111	14670773	4021481606
14688	09:30:46.482	00:00:14.687	881	807,1441	608,8532	0,4994647	0,6496307	530,8184	3,076701	3	903,0369	621,3049	0,4994114	0,6496233	530,8184	3,059814	1	26	903	621						Untertest4.avi	0	880	547	72	111	757	520	400	0	Content		831	510	14687718	4021498551
14704	09:30:46.498	00:00:14.704	882	765,1071	593,548	0,5042931	0,6493505	534,1701	3,124139	3	824,1667	621,3912	0,5041988	0,6494259	508,7464	2,966671	1	26	824	621						Untertest4.avi	0	880	547	72	111	757	520	400	0	Content		752	510	14704479	4021515312
14721	09:30:46.515	00:00:14.721	883	824,4977	541,7248	0,5044099	0,6492551	535,6148	2,96349	3	883,087	572,5256	0,5043359	0,6493245	508,6181	2,806482	1	26	883	573						Untertest4.avi	0	880	547	72	111	757	520	400	0	Content		811	462	14721094	4021531927
14738	09:30:46.532	00:00:14.737	884	726,271	603,9035	0,4987443	0,6492782	535,7886	3,262386	3	815,6633	617,0291	0,4986919	0,6492709	535,7886	3,242745	1	26	816	617						Untertest4.avi	0	880	547	72	111	757	520	400	0	Content		744	506	14737520	4021548353
14754	09:30:46.548	00:00:14.754	885	807,8404	607,951	0,5045225	0,6487949	531,6878	3,082745	3	870,6699	634,6042	0,5044475	0,6488454	508,7379	2,940114	1	26	871	635						Untertest4.avi	0	880	547	72	111	757	520	400	0	Content		799	524	14754474	4021565307
14771	09:30:46.565	00:00:14.771	886	788,8008	581,746	0,5047151	0,6486629	508,6233	2,873901	3	851,1574	590,8401	0,5044608	0,6486846	508,6232	2,855156	1	26	851	591						Untertest4.avi	0	880	547	72	111	757	520	400	0	Content		779	480	14771140	4021581973
14788	09:30:46.582	00:00:14.787	887	769,6969	623,3773	0,5046043	0,6485555	529,9641	3,157443	3	832,3184	647,8739	0,5045099	0,6486222	508,7104	3,020384	1	26	832	648						Untertest4.avi	0	880	547	72	111	757	520	400	0	Content		760	537	14787709	4021598542
14804	09:30:46.598	00:00:14.804	888	774,8541	610,8166	0,5046697	0,6485965	530,4457	3,11889	3	838,8179	636,0143	0,5045922	0,6486587	508,7084	2,980965	1	26	839	636						Untertest4.avi	0	880	547	72	111	757	520	400	0	Content		767	525	14804015	4021614848
14821	09:30:46.615	00:00:14.820	889	760,8457	606,7178	0,5048875	0,6486195	535,5287	3,187082	3	822,4564	636,0927	0,5048177	0,648678	508,6552	3,018689	1	26	822	636						Untertest4.avi	0	880	547	72	111	757	520	400	0	Content		750	525	14820638	4021631471
14837	09:30:46.631	00:00:14.837	890	760,1855	603,8845	0,5051432	0,6485943	531,3141	3,102431	3	825,4449	631,1322	0,5050781	0,648638	508,6168	2,960336	1	26	825	631						Untertest4.avi	0	880	547	72	111	757	520	400	0	Content		753	520	14837388	4021648221
14854	09:30:46.648	00:00:14.854	891	792,4449	561,4074	0,505393	0,6484746	535,2961	3,08563	3	852,3705	591,5005	0,5053101	0,6485437	508,6437	2,923898	1	26	852	592						Untertest4.avi	0	880	547	72	111	757	520	400	0	Content		780	481	14854389	4021665222
14871	09:30:46.665	00:00:14.871	892	807,7936	583,3064	0,5055465	0,6484317	530,2875	2,996854	3	871,8486	609,0031	0,5054642	0,6484886	508,6709	2,865107	1	26	872	609						Untertest4.avi	0	880	547	72	111	757	520	400	0	Content		800	498	14871135	4021681968
14888	09:30:46.682	00:00:14.887	893	768,1409	604,1933	0,5055735	0,6484409	530,6237	3,066787	3	834,0882	630,5011	0,5055069	0,6484893	508,6741	2,930202	1	26	834	631						Untertest4.avi	0	880	547	72	111	757	520	400	0	Content		762	520	14887703	4021698536
14904	09:30:46.698	00:00:14.904	894	747,0611	612,356	0,5055461	0,6484506	530,5282	3,127436	3	813,0284	638,9059	0,5054768	0,6484947	508,6428	2,988383	1	26	813	639						Untertest4.avi	0	880	547	72	111	757	520	400	0	Content		741	528	14904009	4021714842
14921	09:30:46.715	00:00:14.920	895	791,7928	602,1729	0,5053962	0,6484968	530,5282	2,964832	3	839,1672	631,1915	0,5051662	0,6485074	508,5777	2,830892	1	26	839	631						Untertest4.avi	0	880	547	72	111	757	520	400	0	Content		767	520	14920634	4021731467
14937	09:30:46.731	00:00:14.937	896	753,2949	613,857	0,505332	0,6485671	530,5282	3,079906	3	800,9271	642,9136	0,5051016	0,6485777	508,5	2,940541	1	26	801	643						Untertest4.avi	0	880	547	72	111	757	520	400	0	Content		729	532	14937256	4021748089
14954	09:30:46.748	00:00:14.954	897	771,0756	613,5751	0,5052998	0,6486318	530,5282	3,056821	3	818,9852	642,4473	0,5050722	0,6486422	508,6958	2,919419	1	26	819	642						Untertest4.avi	0	880	547	72	111	757	520	400	0	Content		747	531	14954380	4021765213
14971	09:30:46.765	00:00:14.971	898	737,5143	619,5163	0,5046849	0,6484689	508,5527	2,921471	3	828,9682	631,6369	0,5047281	0,6484665	508,5527	2,904868	1	27	829	632						Untertest4.avi	0	880	547	72	111	857	477	449	0	Content		757	521	14971004	4021781837
14988	09:30:46.782	00:00:14.987	899	856,204	561,0272	0,5035968	0,6480655	508,8859	2,844825	3	958,048	567,6163	0,5036399	0,6480631	508,8859	2,831046	1	27	958	568						Untertest4.avi	0	880	547	72	111	857	477	449	0	Content		886	457	14987573	4021798406
15004	09:30:46.798	00:00:15.003	900	829,3727	594,4551	0,5035878	0,6481993	508,852	2,969132	3	929,1176	603,7531	0,5036309	0,6481969	508,852	2,953815	1	27	929	604						Untertest4.avi	0	880	547	72	111	857	477	449	0	Content		857	493	15003876	4021814709
15021	09:30:46.815	00:00:15.020	901	843,7124	579,6501	0,503759	0,6484458	508,7775	2,861449	3	944,5096	587,7747	0,5038023	0,6484434	508,7775	2,847269	1	27	945	588						Untertest4.avi	0	880	547	72	111	857	477	449	0	Content		873	477	15020501	4021831334
15037	09:30:46.831	00:00:15.037	902	829,6998	571,4596	0,5036523	0,6485383	508,918	2,880919	3	929,027	579,1802	0,5036955	0,6485358	508,918	2,866292	1	27	929	579						Untertest4.avi	0	880	547	72	111	857	477	449	0	Content		857	468	15037249	4021848082
15054	09:30:46.848	00:00:15.054	903	814,814	599,7213	0,5035822	0,6484203	508,8507	2,958992	3	913,3225	609,6271	0,5036255	0,6484179	508,8506	2,943645	1	27	913	610						Untertest4.avi	0	880	547	72	111	857	477	449	0	Content		841	499	15054247	4021865080
15071	09:30:46.865	00:00:15.070	904	832,3694	575,4781	0,5035132	0,6483746	508,8739	2,875136	3	932,1196	583,4542	0,5035564	0,6483722	508,8739	2,860759	1	27	932	583						Untertest4.avi	0	880	547	72	111	857	477	449	0	Content		860	472	15070998	4021881831
15087	09:30:46.881	00:00:15.087	905	810,2297	592,3115	0,5035479	0,6484166	508,8536	2,916591	3	908,1736	601,7194	0,5035911	0,6484142	508,8536	2,901567	1	27	908	602						Untertest4.avi	0	880	547	72	111	857	477	449	0	Content		836	491	15087493	4021898326
15104	09:30:46.898	00:00:15.103	906	811,7723	581,5658	0,5036458	0,6485985	508,9297	2,939556	3	909,6377	590,1667	0,5036889	0,648596	508,9297	2,924229	1	27	910	590						Untertest4.avi	0	880	547	72	111	857	477	449	0	Content		838	479	15103867	4021914700
15120	09:30:46.914	00:00:15.120	907	815,9819	579,4643	0,5037228	0,6486982	508,9128	2,878555	3	914,1695	587,9423	0,5037659	0,6486958	508,9128	2,863777	1	27	914	588						Untertest4.avi	0	880	547	72	111	857	477	449	0	Content		842	477	15120492	4021931325
15137	09:30:46.931	00:00:15.137	908	840,5804	581,3857	0,503812	0,6488863	508,8857	2,846611	3	941,2238	589,727	0,503855	0,6488838	508,8857	2,832504	1	27	941	590						Untertest4.avi	0	880	547	72	111	857	477	449	0	Content		869	479	15137238	4021948071
15154	09:30:46.948	00:00:15.154	909	866,5461	565,0876	0,5037297	0,6489513	508,8289	2,731089	3	969,2372	572,0121	0,5037728	0,6489488	508,8288	2,718035	1	27	969	572						Untertest4.avi	0	880	547	72	111	857	477	449	0	Content		897	461	15154237	4021965070
15171	09:30:46.965	00:00:15.170	910	829,5339	580,6006	0,503561	0,649076	508,886	2,862988	3	928,9591	588,9376	0,5036041	0,6490736	508,8859	2,84849	1	27	929	589						Untertest4.avi	0	880	547	72	111	857	477	449	0	Content		857	478	15170865	4021981698
15188	09:30:46.982	00:00:15.187	911	825,9283	596,4072	0,5034637	0,6493316	508,8383	2,867157	3	925,2888	605,9573	0,5035068	0,6493292	508,8383	2,85253	1	27	925	606						Untertest4.avi	0	880	547	72	111	857	477	449	0	Content		853	495	15187556	4021998389
15204	09:30:46.998	00:00:15.203	912	830,5533	584,8559	0,5034532	0,6496069	508,7999	2,880111	3	930,1836	593,5237	0,5034962	0,6496046	508,7999	2,865464	1	27	930	594						Untertest4.avi	0	880	547	72	111	857	477	449	0	Content		858	483	15203735	4022014568
15220	09:30:47.014	00:00:15.220	913	799,4008	592,0176	0,5035238	0,6499955	508,7999	2,953403	3	901,3892	601,2285	0,5035536	0,6499931	508,7999	2,939264	1	27	901	601						Untertest4.avi	0	880	547	72	111	857	477	449	0	Content		829	490	15220360	4022031193
15237	09:30:47.031	00:00:15.237	914	826,6122	594,0091	0,5035654	0,649975	508,8348	2,884382	3	925,956	603,4149	0,5036085	0,6499726	508,8347	2,869601	1	27	926	603						Untertest4.avi	0	880	547	72	111	857	477	449	0	Content		854	492	15237110	4022047943
15254	09:30:47.048	00:00:15.254	915	836,9802	555,381	0,5035849	0,6501988	508,8207	2,708562	3	936,6293	561,9999	0,503628	0,6501964	508,8207	2,695268	1	27	937	562						Untertest4.avi	0	880	547	72	111	857	477	449	0	Content		865	451	15254245	4022065078
15271	09:30:47.065	00:00:15.270	916	833,902	583,1395	0,5035748	0,6503246	508,7742	2,792661	3	933,7513	591,7458	0,5036179	0,6503222	508,7742	2,778706	1	27	934	592						Untertest4.avi	0	880	547	72	111	857	477	449	0	Content		862	481	15270866	4022081699
15287	09:30:47.081	00:00:15.287	917	827,1802	572,9935	0,5035817	0,6504652	508,7691	2,747617	3	926,3962	580,888	0,5036248	0,6504627	508,7691	2,734152	1	27	926	581						Untertest4.avi	0	880	547	72	111	857	477	449	0	Content		854	470	15287435	4022098268
15304	09:30:47.098	00:00:15.303	918	795,2338	582,8924	0,5035681	0,6504803	508,7121	2,813171	3	891,4566	591,874	0,5036111	0,6504779	508,7121	2,798512	1	27	891	592						Untertest4.avi	0	880	547	72	111	857	477	449	0	Content		819	481	15303738	4022114571
15320	09:30:47.114	00:00:15.320	919	831,6483	574,1636	0,503478	0,6503409	508,7435	2,696338	3	931,0212	582,1694	0,503521	0,6503384	508,7434	2,683009	1	27	931	582						Untertest4.avi	0	880	547	72	111	857	477	449	0	Content		859	471	15320485	4022131318
15337	09:30:47.131	00:00:15.337	920	822,237	578,0895	0,5033129	0,6502161	508,5968	2,730759	3	920,8162	586,4196	0,503356	0,6502137	508,5968	2,717123	1	27	921	586						Untertest4.avi	0	880	547	72	111	857	477	449	0	Content		849	475	15337109	4022147942
15354	09:30:47.148	00:00:15.354	921	816,4562	572,2122	0,5030553	0,6500256	508,7133	2,749691	3	914,278	580,1466	0,5030985	0,6500232	508,7133	2,735671	1	27	914	580						Untertest4.avi	0	880	547	72	111	857	477	449	0	Content		842	469	15354052	4022164885
15371	09:30:47.165	00:00:15.370	922	897,89	568,491	0,5017397	0,6494204	508,5769	2,805357	3	999,6072	548,9836	0,5017828	0,649418	508,5769	2,743055	1	27	1000	549						Untertest4.avi	0	880	547	72	111	857	477	449	0	Content		928	438	15370672	4022181505
15387	09:30:47.181	00:00:15.387	923	1117,358	504,1816	0,4990637	0,6485422	509,0466	2,75	3	1250,022	501,6968	0,4991068	0,6485397	509,0466	2,744266	1	27	1250	502						Untertest4.avi	0	880	547	72	111	857	477	449	0	Content		1178	391	15387299	4022198132
15404	09:30:47.198	00:00:15.403	924	1335,447	412,5985	0,4971571	0,6479019	509,0466	2,678976	3	1494,895	396,3846	0,4972128	0,6478994	509,0466	2,677872	1	27	1495	396						Untertest4.avi	0	880	547	72	111	857	477	449	0	Content		1423	285	15403728	4022214561
15420	09:30:47.214	00:00:15.420	925	-1024	-768	-1	-1	-1	-1	4	-1024	-768	-1	-1	-1	-1	4	28	0	0						Untertest4.avi	0	880	547	72	111	2169	103	183	0	Content		-72	-111	15420352	4022231185
15437	09:30:47.231	00:00:15.436	926	1691,154	339,6883	0,5037248	0,6480853	475,0341	2,581383	3	1954,254	290,4844	0,5036606	0,6480761	475,0341	2,62119	1	28	1954	290						Untertest4.avi	0	880	547	72	111	2169	103	183	0	Content		1882	179	15436976	4022247809
15454	09:30:47.248	00:00:15.453	927	1691,154	339,6883	0,4968365	0,6498579	500,6997	2,581383	3	1954,254	290,4844	0,4968365	0,6498579	500,6997	2,62119	1	28	1954	290						Untertest4.avi	0	880	547	72	111	2169	103	183	0	Content		1882	179	15453918	4022264751
15470	09:30:47.264	00:00:15.470	928	-1024	-768	-1	-1	-1	-1	4	-1024	-768	-1	-1	-1	-1	4	28	0	0						Untertest4.avi	0	880	547	72	111	2169	103	183	0	Content		-72	-111	15470348	4022281181
15487	09:30:47.281	00:00:15.487	929	1930,821	282,5112	0,4974867	0,6479338	498,9464	2,743475	3	2295,5	206,0499	0,4974276	0,6479254	498,9464	2,818177	1	28	2296	206						Untertest4.avi	0	880	547	72	111	2169	103	183	0	Content		2224	95	15487288	4022298121
15504	09:30:47.298	00:00:15.503	930	1984,08	269,8052	0,4973334	0,6495361	498,6722	2,779495	3	2371,333	187,2867	0,4973334	0,6495361	498,6722	2,861952	1	28	2371	187						Untertest4.avi	0	880	547	72	111	2169	103	183	0	Content		2299	76	15503590	4022314423
15520	09:30:47.314	00:00:15.520	931	1912,855	275,4166	0,4974838	0,6479484	499,1054	2,747937	3	2266,759	199,9273	0,4974246	0,6479401	499,1054	2,817724	1	28	2267	200						Untertest4.avi	0	880	547	72	111	2169	103	183	0	Content		2195	89	15520464	4022331297
15537	09:30:47.331	00:00:15.537	932	1900,803	292,6579	0,4979973	0,6479118	497,2787	2,703037	3	2244,88	222,9518	0,4979378	0,6479034	497,2787	2,766586	1	28	2245	223						Untertest4.avi	0	880	547	72	111	2169	103	183	0	Content		2173	112	15537209	4022348042
15554	09:30:47.348	00:00:15.553	933	1869,266	296,1495	0,4979737	0,6479268	497,5167	2,628307	3	2196,689	230,6784	0,4979143	0,6479184	497,5167	2,686138	1	28	2197	231						Untertest4.avi	0	880	547	72	111	2169	103	183	0	Content		2125	120	15553830	4022364663
15570	09:30:47.364	00:00:15.570	934	1903,283	268,9577	0,4979849	0,6479471	497,4084	2,741025	3	2253,691	192,503	0,4979254	0,6479387	497,4084	2,809977	1	28	2254	193						Untertest4.avi	0	880	547	72	111	2169	103	183	0	Content		2182	82	15570203	4022381036
15587	09:30:47.381	00:00:15.586	935	1894,281	251,1961	0,4977828	0,6479121	497,9516	2,70776	3	2241,408	171,7527	0,4977234	0,6479037	497,9516	2,776929	1	28	2241	172						Untertest4.avi	0	880	547	72	111	2169	103	183	0	Content		2169	61	15586951	4022397784
15604	09:30:47.398	00:00:15.603	936	-1024	-768	-1	-1	-1	-1	4	-1024	-768	-1	-1	-1	-1	4	29	0	0						Untertest4.avi	0	880	547	72	111	2197	74	117	0	Content		-72	-111	15603575	4022414408
15621	09:30:47.415	00:00:15.620	937	-1024	-768	-1	-1	-1	-1	4	-1024	-768	-1	-1	-1	-1	4	29	0	0						Untertest4.avi	0	880	547	72	111	2197	74	117	0	Content		-72	-111	15620566	4022431399
15637	09:30:47.431	00:00:15.637	938	1926,81	263,4739	0,4980263	0,6476828	495,734	2,743342	3	2291,395	182,435	0,4979665	0,6476743	495,734	2,817824	1	29	2291	182						Untertest4.avi	0	880	547	72	111	2197	74	117	0	Content		2219	71	15637194	4022448027
15654	09:30:47.448	00:00:15.653	939	1910,918	270,168	0,4976081	0,6476451	497,2466	2,695839	3	2260,126	194,9462	0,4975486	0,6476367	497,2466	2,760762	1	29	2260	195						Untertest4.avi	0	880	547	72	111	2197	74	117	0	Content		2188	84	15653767	4022464600
15670	09:30:47.464	00:00:15.670	940	-1024	-768	-1	-1	-1	-1	4	-1024	-768	-1	-1	-1	-1	4	29	0	0						Untertest4.avi	0	880	547	72	111	2197	74	117	0	Content		-72	-111	15670196	4022481029
15687	09:30:47.481	00:00:15.687	941	1930,352	259,3265	0,4977846	0,6472378	495,9387	2,809012	3	2301,716	175,2862	0,4977248	0,6472294	495,9387	2,888675	1	29	2302	175						Untertest4.avi	0	880	547	72	111	2197	74	117	0	Content		2230	64	15687191	4022498024
15704	09:30:47.498	00:00:15.703	942	1914,4	269,1123	0,4975346	0,6469992	496,8843	2,815391	3	2278,368	188,6271	0,4974751	0,6469908	496,8843	2,894032	1	29	2278	189						Untertest4.avi	0	880	547	72	111	2197	74	117	0	Content		2206	78	15703565	4022514398
15720	09:30:47.514	00:00:15.720	943	-1024	-768	-1	-1	-1	-1	4	-1024	-768	-1	-1	-1	-1	4		0	0						Untertest4.avi	0	880	547	72	111				0	Content		-72	-111	15720322	4022531155
15737	09:30:47.531	00:00:15.737	944	-1024	-768	-1	-1	-1	-1	4	-1024	-768	-1	-1	-1	-1	4		0	0						Untertest4.avi	0	880	547	72	111				0	Content		-72	-111	15737064	4022547897
15754	09:30:47.548	00:00:15.753	945	-1024	-768	-1	-1	-1	-1	4	-1024	-768	-1	-1	-1	-1	4		0	0						Untertest4.avi	0	880	547	72	111				0	Content		-72	-111	15753754	4022564587
15770	09:30:47.564	00:00:15.770	946	-1024	-768	-1	-1	-1	-1	4	-1024	-768	-1	-1	-1	-1	4		0	0						Untertest4.avi	0	880	547	72	111				0	Content		-72	-111	15770184	4022581017
15787	09:30:47.581	00:00:15.786	947	-1024	-768	-1	-1	-1	-1	4	-1024	-768	-1	-1	-1	-1	4		0	0						Untertest4.avi	0	880	547	72	111				0	Content		-72	-111	15786926	4022597759
15803	09:30:47.597	00:00:15.803	948	-1024	-768	-1	-1	-1	-1	4	-1024	-768	-1	-1	-1	-1	4		0	0						Untertest4.avi	0	880	547	72	111				0	Content		-72	-111	15803427	4022614260
15820	09:30:47.614	00:00:15.820	949	-1024	-768	-1	-1	-1	-1	4	-1024	-768	-1	-1	-1	-1	4		0	0						Untertest4.avi	0	880	547	72	111				0	Content		-72	-111	15820176	4022631009
15837	09:30:47.631	00:00:15.836	950	-1024	-768	-1	-1	-1	-1	4	-1024	-768	-1	-1	-1	-1	4		0	0						Untertest4.avi	0	880	547	72	111				0	Content		-72	-111	15836798	4022647631
15853	09:30:47.647	00:00:15.853	951	-1024	-768	-1	-1	-1	-1	4	-1024	-768	-1	-1	-1	-1	4		0	0						Untertest4.avi	0	880	547	72	111				0	Content		-72	-111	15853424	4022664257
15870	09:30:47.664	00:00:15.870	952	-1024	-768	-1	-1	-1	-1	4	-1024	-768	-1	-1	-1	-1	4		0	0						Untertest4.avi	0	880	547	72	111				0	Content		-72	-111	15870172	4022681005
15887	09:30:47.681	00:00:15.886	953	-1024	-768	-1	-1	-1	-1	4	-1024	-768	-1	-1	-1	-1	4		0	0						Untertest4.avi	0	880	547	72	111				0	Content		-72	-111	15886796	4022697629
15903	09:30:47.697	00:00:15.903	954	-1024	-768	-1	-1	-1	-1	4	-1024	-768	-1	-1	-1	-1	4		0	0						Untertest4.avi	0	880	547	72	111				0	Content		-72	-111	15903419	4022714252
15920	09:30:47.714	00:00:15.920	955	-1024	-768	-1	-1	-1	-1	4	-1024	-768	-1	-1	-1	-1	4		0	0						Untertest4.avi	0	880	547	72	111				0	Content		-72	-111	15920167	4022731000
15937	09:30:47.731	00:00:15.936	956	-1024	-768	-1	-1	-1	-1	4	-1024	-768	-1	-1	-1	-1	4		0	0						Untertest4.avi	0	880	547	72	111				0	Content		-72	-111	15936668	4022747501
15954	09:30:47.748	00:00:15.953	957	-1024	-768	-1	-1	-1	-1	4	-1024	-768	-1	-1	-1	-1	4		0	0						Untertest4.avi	0	880	547	72	111				0	Content		-72	-111	15953733	4022764566
15971	09:30:47.765	00:00:15.970	958	-1024	-768	-1	-1	-1	-1	4	-1024	-768	-1	-1	-1	-1	4		0	0						Untertest4.avi	0	880	547	72	111				0	Content		-72	-111	15970540	4022781373
15987	09:30:47.781	00:00:15.987	959	-1024	-768	-1	-1	-1	-1	4	-1024	-768	-1	-1	-1	-1	4		0	0						Untertest4.avi	0	880	547	72	111				0	Content		-72	-111	15987163	4022797996
16003	09:30:47.797	00:00:16.003	960	-1024	-768	-1	-1	-1	-1	4	-1024	-768	-1	-1	-1	-1	4		0	0						Untertest4.avi	0	880	547	72	111				0	Content		-72	-111	16003301	4022814134
16020	09:30:47.814	00:00:16.019	961	-1024	-768	-1	-1	-1	-1	4	-1024	-768	-1	-1	-1	-1	4		0	0						Untertest4.avi	0	880	547	72	111				0	Content		-72	-111	16019910	4022830743
16037	09:30:47.831	00:00:16.036	962	-1024	-768	-1	-1	-1	-1	4	-1024	-768	-1	-1	-1	-1	4		0	0						Untertest4.avi	0	880	547	72	111				0	Content		-72	-111	16036656	4022847489
16053	09:30:47.847	00:00:16.053	963	-1024	-768	-1	-1	-1	-1	4	-1024	-768	-1	-1	-1	-1	4		0	0						Untertest4.avi	0	880	547	72	111				0	Content		-72	-111	16053293	4022864126
16070	09:30:47.864	00:00:16.069	964	-1024	-768	-1	-1	-1	-1	4	-1024	-768	-1	-1	-1	-1	4		0	0						Untertest4.avi	0	880	547	72	111				0	Content		-72	-111	16069901	4022880734
16087	09:30:47.881	00:00:16.086	965	-1024	-768	-1	-1	-1	-1	4	-1024	-768	-1	-1	-1	-1	4		0	0						Untertest4.avi	0	880	547	72	111				0	Content		-72	-111	16086967	4022897800
16104	09:30:47.898	00:00:16.104	966	-1024	-768	-1	-1	-1	-1	4	-1024	-768	-1	-1	-1	-1	4		0	0						Untertest4.avi	0	880	547	72	111				0	Content		-72	-111	16104340	4022915173
16122	09:30:47.916	00:00:16.121	967	-1024	-768	-1	-1	-1	-1	4	-1024	-768	-1	-1	-1	-1	4		0	0						Untertest4.avi	0	880	547	72	111				0	Content		-72	-111	16121587	4022932420
16137	09:30:47.931	00:00:16.136	968	-1024	-768	-1	-1	-1	-1	4	-1024	-768	-1	-1	-1	-1	4		0	0						Untertest4.avi	0	880	547	72	111				0	Content		-72	-111	16136516	4022947349
16153	09:30:47.947	00:00:16.153	969	-1024	-768	-1	-1	-1	-1	4	-1024	-768	-1	-1	-1	-1	4		0	0						Untertest4.avi	0	880	547	72	111				0	Content		-72	-111	16153140	4022963973
16170	09:30:47.964	00:00:16.169	970	-1024	-768	-1	-1	-1	-1	4	-1024	-768	-1	-1	-1	-1	4		0	0						Untertest4.avi	0	880	547	72	111				0	Content		-72	-111	16169889	4022980722
16187	09:30:47.981	00:00:16.186	971	-1024	-768	-1	-1	-1	-1	4	-1024	-768	-1	-1	-1	-1	4		0	0						Untertest4.avi	0	880	547	72	111				0	Content		-72	-111	16186512	4022997345
16203	09:30:47.997	00:00:16.203	972	-1024	-768	-1	-1	-1	-1	4	-1024	-768	-1	-1	-1	-1	4		0	0						Untertest4.avi	0	880	547	72	111				0	Content		-72	-111	16203134	4023013967
16220	09:30:48.014	00:00:16.219	973	-1024	-768	-1	-1	-1	-1	4	-1024	-768	-1	-1	-1	-1	4		0	0						Untertest4.avi	0	880	547	72	111				0	Content		-72	-111	16219757	4023030590
16237	09:30:48.031	00:00:16.236	974	-1024	-768	-1	-1	-1	-1	4	-1024	-768	-1	-1	-1	-1	4		0	0						Untertest4.avi	0	880	547	72	111				0	Content		-72	-111	16236949	4023047782
16254	09:30:48.048	00:00:16.254	975	-1024	-768	-1	-1	-1	-1	4	-1024	-768	-1	-1	-1	-1	4		0	0						Untertest4.avi	0	880	547	72	111				0	Content		-72	-111	16254196	4023065029
16271	09:30:48.065	00:00:16.271	976	-1024	-768	-1	-1	-1	-1	4	-1024	-768	-1	-1	-1	-1	4		0	0						Untertest4.avi	0	880	547	72	111				0	Content		-72	-111	16271457	4023082290
16286	09:30:48.080	00:00:16.286	977	-1024	-768	-1	-1	-1	-1	4	-1024	-768	-1	-1	-1	-1	4		0	0						Untertest4.avi	0	880	547	72	111				0	Content		-72	-111	16286375	4023097208
16303	09:30:48.097	00:00:16.303	978	-1024	-768	-1	-1	-1	-1	4	-1024	-768	-1	-1	-1	-1	4		0	0						Untertest4.avi	0	880	547	72	111				0	Content		-72	-111	16303003	4023113836
16320	09:30:48.114	00:00:16.319	979	-1024	-768	-1	-1	-1	-1	4	-1024	-768	-1	-1	-1	-1	4		0	0						Untertest4.avi	0	880	547	72	111				0	Content		-72	-111	16319748	4023130581
16336	09:30:48.130	00:00:16.336	980	-1024	-768	-1	-1	-1	-1	4	-1024	-768	-1	-1	-1	-1	4		0	0						Untertest4.avi	0	880	547	72	111				0	Content		-72	-111	16336371	4023147204
16353	09:30:48.147	00:00:16.352	981	-1024	-768	-1	-1	-1	-1	4	-1024	-768	-1	-1	-1	-1	4		0	0						Untertest4.avi	0	880	547	72	111				0	Content		-72	-111	16352995	4023163828
16370	09:30:48.164	00:00:16.369	982	-1024	-768	-1	-1	-1	-1	4	-1024	-768	-1	-1	-1	-1	4		0	0						Untertest4.avi	0	880	547	72	111				0	Content		-72	-111	16369621	4023180454
16387	09:30:48.181	00:00:16.386	983	-1024	-768	-1	-1	-1	-1	4	-1024	-768	-1	-1	-1	-1	4		0	0						Untertest4.avi	0	880	547	72	111				0	Content		-72	-111	16386814	4023197647
16404	09:30:48.198	00:00:16.404	984	-1024	-768	-1	-1	-1	-1	4	-1024	-768	-1	-1	-1	-1	4		0	0						Untertest4.avi	0	880	547	72	111				0	Content		-72	-111	16404186	4023215019
16421	09:30:48.215	00:00:16.421	985	-1024	-768	-1	-1	-1	-1	4	-1024	-768	-1	-1	-1	-1	4		0	0						Untertest4.avi	0	880	547	72	111				0	Content		-72	-111	16421431	4023232264
16436	09:30:48.230	00:00:16.436	986	-1024	-768	-1	-1	-1	-1	4	-1024	-768	-1	-1	-1	-1	4		0	0						Untertest4.avi	0	880	547	72	111				0	Content		-72	-111	16436240	4023247073
16453	09:30:48.247	00:00:16.452	987	-1024	-768	-1	-1	-1	-1	4	-1024	-768	-1	-1	-1	-1	4		0	0						Untertest4.avi	0	880	547	72	111				0	Content		-72	-111	16452984	4023263817
16470	09:30:48.264	00:00:16.469	988	-1024	-768	-1	-1	-1	-1	4	-1024	-768	-1	-1	-1	-1	4		0	0						Untertest4.avi	0	880	547	72	111				0	Content		-72	-111	16469606	4023280439
16486	09:30:48.280	00:00:16.486	989	-1024	-768	-1	-1	-1	-1	4	-1024	-768	-1	-1	-1	-1	4		0	0						Untertest4.avi	0	880	547	72	111				0	Content		-72	-111	16486233	4023297066
16503	09:30:48.297	00:00:16.502	990	-1024	-768	-1	-1	-1	-1	4	-1024	-768	-1	-1	-1	-1	4		0	0						Untertest4.avi	0	880	547	72	111				0	Content		-72	-111	16502854	4023313687
16519	09:30:48.313	00:00:16.519	991	-1024	-768	-1	-1	-1	-1	4	-1024	-768	-1	-1	-1	-1	4		0	0						Untertest4.avi	0	880	547	72	111				0	Content		-72	-111	16519477	4023330310
16537	09:30:48.331	00:00:16.536	992	-1024	-768	-1	-1	-1	-1	4	-1024	-768	-1	-1	-1	-1	4		0	0						Untertest4.avi	0	880	547	72	111				0	Content		-72	-111	16536671	4023347504
16554	09:30:48.348	00:00:16.554	993	-1024	-768	-1	-1	-1	-1	4	-1024	-768	-1	-1	-1	-1	4		0	0						Untertest4.avi	0	880	547	72	111				0	Content		-72	-111	16554043	4023364876
16571	09:30:48.365	00:00:16.571	994	-1024	-768	-1	-1	-1	-1	4	-1024	-768	-1	-1	-1	-1	4		0	0						Untertest4.avi	0	880	547	72	111				0	Content		-72	-111	16571417	4023382250
16586	09:30:48.380	00:00:16.586	995	-1024	-768	-1	-1	-1	-1	4	-1024	-768	-1	-1	-1	-1	4		0	0						Untertest4.avi	0	880	547	72	111				0	Content		-72	-111	16586224	4023397057
16603	09:30:48.397	00:00:16.602	996	-1024	-768	-1	-1	-1	-1	4	-1024	-768	-1	-1	-1	-1	4		0	0						Untertest4.avi	0	880	547	72	111				0	Content		-72	-111	16602840	4023413673
16620	09:30:48.414	00:00:16.619	997	-1024	-768	-1	-1	-1	-1	4	-1024	-768	-1	-1	-1	-1	4		0	0						Untertest4.avi	0	880	547	72	111				0	Content		-72	-111	16619588	4023430421
16636	09:30:48.430	00:00:16.636	998	-1024	-768	-1	-1	-1	-1	4	-1024	-768	-1	-1	-1	-1	4		0	0						Untertest4.avi	0	880	547	72	111				0	Content		-72	-111	16636211	4023447044
16653	09:30:48.447	00:00:16.652	999	-1024	-768	-1	-1	-1	-1	4	-1024	-768	-1	-1	-1	-1	4		0	0						Untertest4.avi	0	880	547	72	111				0	Content		-72	-111	16652832	4023463665
16669	09:30:48.463	00:00:16.669	1000	-1024	-768	-1	-1	-1	-1	4	-1024	-768	-1	-1	-1	-1	4		0	0						Untertest4.avi	0	880	547	72	111				0	Content		-72	-111	16669458	4023480291
16687	09:30:48.481	00:00:16.686	1001	-1024	-768	-1	-1	-1	-1	4	-1024	-768	-1	-1	-1	-1	4		0	0						Untertest4.avi	0	880	547	72	111				0	Content		-72	-111	16686524	4023497357
16704	09:30:48.498	00:00:16.703	1002	-1024	-768	-1	-1	-1	-1	4	-1024	-768	-1	-1	-1	-1	4		0	0						Untertest4.avi	0	880	547	72	111				0	Content		-72	-111	16703897	4023514730
16721	09:30:48.515	00:00:16.721	1003	-1024	-768	-1	-1	-1	-1	4	-1024	-768	-1	-1	-1	-1	4		0	0						Untertest4.avi	0	880	547	72	111				0	Content		-72	-111	16721271	4023532104
16736	09:30:48.530	00:00:16.736	1004	-1024	-768	-1	-1	-1	-1	4	-1024	-768	-1	-1	-1	-1	4		0	0						Untertest4.avi	0	880	547	72	111				0	Content		-72	-111	16736076	4023546909
16753	09:30:48.547	00:00:16.752	1005	-1024	-768	-1	-1	-1	-1	4	-1024	-768	-1	-1	-1	-1	4		0	0						Untertest4.avi	0	880	547	72	111				0	Content		-72	-111	16752701	4023563534
16769	09:30:48.563	00:00:16.769	1006	-1024	-768	-1	-1	-1	-1	4	-1024	-768	-1	-1	-1	-1	4		0	0						Untertest4.avi	0	880	547	72	111				0	Content		-72	-111	16769452	4023580285
16786	09:30:48.580	00:00:16.786	1007	-1024	-768	-1	-1	-1	-1	4	-1024	-768	-1	-1	-1	-1	4		0	0						Untertest4.avi	0	880	547	72	111				0	Content		-72	-111	16786071	4023596904
16803	09:30:48.597	00:00:16.802	1008	-1024	-768	-1	-1	-1	-1	4	-1024	-768	-1	-1	-1	-1	4		0	0						Untertest4.avi	0	880	547	72	111				0	Content		-72	-111	16802694	4023613527
16819	09:30:48.613	00:00:16.819	1009	-1024	-768	-1	-1	-1	-1	4	-1024	-768	-1	-1	-1	-1	4		0	0						Untertest4.avi	0	880	547	72	111				0	Content		-72	-111	16819320	4023630153
16837	09:30:48.631	00:00:16.836	1010	-1024	-768	-1	-1	-1	-1	4	-1024	-768	-1	-1	-1	-1	4		0	0						Untertest4.avi	0	880	547	72	111				0	Content		-72	-111	16836511	4023647344
16854	09:30:48.648	00:00:16.853	1011	-1024	-768	-1	-1	-1	-1	4	-1024	-768	-1	-1	-1	-1	4		0	0						Untertest4.avi	0	880	547	72	111				0	Content		-72	-111	16853882	4023664715
16871	09:30:48.665	00:00:16.871	1012	-1024	-768	-1	-1	-1	-1	4	-1024	-768	-1	-1	-1	-1	4		0	0						Untertest4.avi	0	880	547	72	111				0	Content		-72	-111	16871140	4023681973
16886	09:30:48.680	00:00:16.885	1013	-1024	-768	-1	-1	-1	-1	4	-1024	-768	-1	-1	-1	-1	4		0	0						Untertest4.avi	0	880	547	72	111				0	Content		-72	-111	16885932	4023696765
16903	09:30:48.697	00:00:16.902	1014	-1024	-768	-1	-1	-1	-1	4	-1024	-768	-1	-1	-1	-1	4		0	0						Untertest4.avi	0	880	547	72	111				0	Content		-72	-111	16902681	4023713514
16919	09:30:48.713	00:00:16.919	1015	-1024	-768	-1	-1	-1	-1	4	-1024	-768	-1	-1	-1	-1	4		0	0						Untertest4.avi	0	880	547	72	111				0	Content		-72	-111	16919305	4023730138
16936	09:30:48.730	00:00:16.935	1016	-1024	-768	-1	-1	-1	-1	4	-1024	-768	-1	-1	-1	-1	4		0	0						Untertest4.avi	0	880	547	72	111				0	Content		-72	-111	16935927	4023746760
16953	09:30:48.747	00:00:16.952	1017	-1024	-768	-1	-1	-1	-1	4	-1024	-768	-1	-1	-1	-1	4		0	0						Untertest4.avi	0	880	547	72	111				0	Content		-72	-111	16952552	4023763385
16969	09:30:48.763	00:00:16.969	1018	-1024	-768	-1	-1	-1	-1	4	-1024	-768	-1	-1	-1	-1	4		0	0						Untertest4.avi	0	880	547	72	111				0	Content		-72	-111	16969176	4023780009
16986	09:30:48.780	00:00:16.986	1019	-1024	-768	-1	-1	-1	-1	4	-1024	-768	-1	-1	-1	-1	4		0	0						Untertest4.avi	0	880	547	72	111				0	Content		-72	-111	16986367	4023797200
17004	09:30:48.798	00:00:17.003	1020	-1024	-768	-1	-1	-1	-1	4	-1024	-768	-1	-1	-1	-1	4		0	0						Untertest4.avi	0	880	547	72	111				0	Content		-72	-111	17003742	4023814575
17021	09:30:48.815	00:00:17.020	1021	-1024	-768	-1	-1	-1	-1	4	-1024	-768	-1	-1	-1	-1	4		0	0						Untertest4.avi	0	880	547	72	111				0	Content		-72	-111	17020988	4023831821
17036	09:30:48.830	00:00:17.035	1022	-1024	-768	-1	-1	-1	-1	4	-1024	-768	-1	-1	-1	-1	4		0	0						Untertest4.avi	0	880	547	72	111				0	Content		-72	-111	17035916	4023846749
17053	09:30:48.847	00:00:17.052	1023	-1024	-768	-1	-1	-1	-1	4	-1024	-768	-1	-1	-1	-1	4		0	0						Untertest4.avi	0	880	547	72	111				0	Content		-72	-111	17052540	4023863373
17069	09:30:48.863	00:00:17.069	1024	-1024	-768	-1	-1	-1	-1	4	-1024	-768	-1	-1	-1	-1	4		0	0						Untertest4.avi	0	880	547	72	111				0	Content		-72	-111	17069290	4023880123
17086	09:30:48.880	00:00:17.085	1025	-1024	-768	-1	-1	-1	-1	4	-1024	-768	-1	-1	-1	-1	4		0	0						Untertest4.avi	0	880	547	72	111				0	Content		-72	-111	17085788	4023896621
17103	09:30:48.897	00:00:17.102	1026	-1024	-768	-1	-1	-1	-1	4	-1024	-768	-1	-1	-1	-1	4		0	0						Untertest4.avi	0	880	547	72	111				0	Content		-72	-111	17102538	4023913371
17119	09:30:48.913	00:00:17.119	1027	-1024	-768	-1	-1	-1	-1	4	-1024	-768	-1	-1	-1	-1	4		0	0						Untertest4.avi	0	880	547	72	111				0	Content		-72	-111	17119159	4023929992
17136	09:30:48.930	00:00:17.136	1028	-1024	-768	-1	-1	-1	-1	4	-1024	-768	-1	-1	-1	-1	4		0	0						Untertest4.avi	0	880	547	72	111				0	Content		-72	-111	17136226	4023947059
17154	09:30:48.948	00:00:17.153	1029	-1024	-768	-1	-1	-1	-1	4	-1024	-768	-1	-1	-1	-1	4		0	0						Untertest4.avi	0	880	547	72	111				0	Content		-72	-111	17153598	4023964431
17171	09:30:48.965	00:00:17.170	1030	-1024	-768	-1	-1	-1	-1	4	-1024	-768	-1	-1	-1	-1	4		0	0						Untertest4.avi	0	880	547	72	111				0	Content		-72	-111	17170847	4023981680
17186	09:30:48.980	00:00:17.185	1031	-1024	-768	-1	-1	-1	-1	4	-1024	-768	-1	-1	-1	-1	4		0	0						Untertest4.avi	0	880	547	72	111				0	Content		-72	-111	17185776	4023996609
17202	09:30:48.996	00:00:17.202	1032	-1024	-768	-1	-1	-1	-1	4	-1024	-768	-1	-1	-1	-1	4		0	0						Untertest4.avi	0	880	547	72	111				0	Content		-72	-111	17202400	4024013233
17219	09:30:49.013	00:00:17.219	1033	-1024	-768	-1	-1	-1	-1	4	-1024	-768	-1	-1	-1	-1	4		0	0						Untertest4.avi	0	880	547	72	111				0	Content		-72	-111	17219147	4024029980
17236	09:30:49.030	00:00:17.235	1034	-1024	-768	-1	-1	-1	-1	4	-1024	-768	-1	-1	-1	-1	4		0	0						Untertest4.avi	0	880	547	72	111				0	Content		-72	-111	17235769	4024046602
17252	09:30:49.046	00:00:17.252	1035	-1024	-768	-1	-1	-1	-1	4	-1024	-768	-1	-1	-1	-1	4		0	0						Untertest4.avi	0	880	547	72	111				0	Content		-72	-111	17252392	4024063225
17269	09:30:49.063	00:00:17.269	1036	-1024	-768	-1	-1	-1	-1	4	-1024	-768	-1	-1	-1	-1	4		0	0						Untertest4.avi	0	880	547	72	111				0	Content		-72	-111	17269014	4024079847
17286	09:30:49.080	00:00:17.286	1037	-1024	-768	-1	-1	-1	-1	4	-1024	-768	-1	-1	-1	-1	4		0	0						Untertest4.avi	0	880	547	72	111				0	Content		-72	-111	17286210	4024097043
17304	09:30:49.098	00:00:17.303	1038	-1024	-768	-1	-1	-1	-1	4	-1024	-768	-1	-1	-1	-1	4		0	0						Untertest4.avi	0	880	547	72	111				0	Content		-72	-111	17303582	4024114415
17321	09:30:49.115	00:00:17.320	1039	-1024	-768	-1	-1	-1	-1	4	-1024	-768	-1	-1	-1	-1	4		0	0						Untertest4.avi	0	880	547	72	111				0	Content		-72	-111	17320827	4024131660
17336	09:30:49.130	00:00:17.335	1040	-1024	-768	-1	-1	-1	-1	4	-1024	-768	-1	-1	-1	-1	4		0	0						Untertest4.avi	0	880	547	72	111				0	Content		-72	-111	17335631	4024146464
17352	09:30:49.146	00:00:17.352	1041	-1024	-768	-1	-1	-1	-1	4	-1024	-768	-1	-1	-1	-1	4		0	0						Untertest4.avi	0	880	547	72	111				0	Content		-72	-111	17352382	4024163215
17369	09:30:49.163	00:00:17.369	1042	-1024	-768	-1	-1	-1	-1	4	-1024	-768	-1	-1	-1	-1	4		0	0						Untertest4.avi	0	880	547	72	111				0	Content		-72	-111	17369005	4024179838
17386	09:30:49.180	00:00:17.385	1043	-1024	-768	-1	-1	-1	-1	4	-1024	-768	-1	-1	-1	-1	4		0	0						Untertest4.avi	0	880	547	72	111				0	Content		-72	-111	17385623	4024196456
17402	09:30:49.196	00:00:17.402	1044	-1024	-768	-1	-1	-1	-1	4	-1024	-768	-1	-1	-1	-1	4		0	0						Untertest4.avi	0	880	547	72	111				0	Content		-72	-111	17402247	4024213080
17419	09:30:49.213	00:00:17.418	1045	-1024	-768	-1	-1	-1	-1	4	-1024	-768	-1	-1	-1	-1	4		0	0						Untertest4.avi	0	880	547	72	111				0	Content		-72	-111	17418871	4024229704
17436	09:30:49.230	00:00:17.436	1046	-1024	-768	-1	-1	-1	-1	4	-1024	-768	-1	-1	-1	-1	4		0	0						Untertest4.avi	0	880	547	72	111				0	Content		-72	-111	17436068	4024246901
17453	09:30:49.247	00:00:17.453	1047	-1024	-768	-1	-1	-1	-1	4	-1024	-768	-1	-1	-1	-1	4		0	0						Untertest4.avi	0	880	547	72	111				0	Content		-72	-111	17453438	4024264271
17471	09:30:49.265	00:00:17.470	1048	-1024	-768	-1	-1	-1	-1	4	-1024	-768	-1	-1	-1	-1	4		0	0						Untertest4.avi	0	880	547	72	111				0	Content		-72	-111	17470687	4024281520
17485	09:30:49.279	00:00:17.485	1049	-1024	-768	-1	-1	-1	-1	4	-1024	-768	-1	-1	-1	-1	4		0	0						Untertest4.avi	0	880	547	72	111				0	Content		-72	-111	17485487	4024296320
17502	09:30:49.296	00:00:17.502	1050	-1024	-768	-1	-1	-1	-1	4	-1024	-768	-1	-1	-1	-1	4		0	0						Untertest4.avi	0	880	547	72	111				0	Content		-72	-111	17502237	4024313070
17519	09:30:49.313	00:00:17.518	1051	-1024	-768	-1	-1	-1	-1	4	-1024	-768	-1	-1	-1	-1	4		0	0						Untertest4.avi	0	880	547	72	111				0	Content		-72	-111	17518860	4024329693
17535	09:30:49.329	00:00:17.535	1052	-1024	-768	-1	-1	-1	-1	4	-1024	-768	-1	-1	-1	-1	4		0	0						Untertest4.avi	0	880	547	72	111				0	Content		-72	-111	17535487	4024346320
17552	09:30:49.346	00:00:17.552	1053	-1024	-768	-1	-1	-1	-1	4	-1024	-768	-1	-1	-1	-1	4		0	0						Untertest4.avi	0	880	547	72	111				0	Content		-72	-111	17552108	4024362941
17569	09:30:49.363	00:00:17.568	1054	-1024	-768	-1	-1	-1	-1	4	-1024	-768	-1	-1	-1	-1	4		0	0						Untertest4.avi	0	880	547	72	111				0	Content		-72	-111	17568732	4024379565
17586	09:30:49.380	00:00:17.585	1055	-1024	-768	-1	-1	-1	-1	4	-1024	-768	-1	-1	-1	-1	4		0	0						Untertest4.avi	0	880	547	72	111				0	Content		-72	-111	17585924	4024396757
17603	09:30:49.397	00:00:17.603	1056	-1024	-768	-1	-1	-1	-1	4	-1024	-768	-1	-1	-1	-1	4		0	0						Untertest4.avi	0	880	547	72	111				0	Content		-72	-111	17603297	4024414130
17621	09:30:49.415	00:00:17.620	1057	-1024	-768	-1	-1	-1	-1	4	-1024	-768	-1	-1	-1	-1	4		0	0						Untertest4.avi	0	880	547	72	111				0	Content		-72	-111	17620544	4024431377
17635	09:30:49.429	00:00:17.635	1058	-1024	-768	-1	-1	-1	-1	4	-1024	-768	-1	-1	-1	-1	4		0	0						Untertest4.avi	0	880	547	72	111				0	Content		-72	-111	17635475	4024446308
17652	09:30:49.446	00:00:17.652	1059	-1024	-768	-1	-1	-1	-1	4	-1024	-768	-1	-1	-1	-1	4		0	0						Untertest4.avi	0	880	547	72	111				0	Content		-72	-111	17652097	4024462930
17669	09:30:49.463	00:00:17.668	1060	-1024	-768	-1	-1	-1	-1	4	-1024	-768	-1	-1	-1	-1	4		0	0						Untertest4.avi	0	880	547	72	111				0	Content		-72	-111	17668844	4024479677
17685	09:30:49.479	00:00:17.685	1061	-1024	-768	-1	-1	-1	-1	4	-1024	-768	-1	-1	-1	-1	4		0	0						Untertest4.avi	0	880	547	72	111				0	Content		-72	-111	17685469	4024496302
17702	09:30:49.496	00:00:17.702	1062	-1024	-768	-1	-1	-1	-1	4	-1024	-768	-1	-1	-1	-1	4		0	0						Untertest4.avi	0	880	547	72	111				0	Content		-72	-111	17702089	4024512922
17719	09:30:49.513	00:00:17.718	1063	-1024	-768	-1	-1	-1	-1	4	-1024	-768	-1	-1	-1	-1	4		0	0						Untertest4.avi	0	880	547	72	111				0	Content		-72	-111	17718712	4024529545
17736	09:30:49.530	00:00:17.735	1064	-1024	-768	-1	-1	-1	-1	4	-1024	-768	-1	-1	-1	-1	4		0	0						Untertest4.avi	0	880	547	72	111				0	Content		-72	-111	17735880	4024546713
17753	09:30:49.547	00:00:17.752	1065	-1024	-768	-1	-1	-1	-1	4	-1024	-768	-1	-1	-1	-1	4		0	0						Untertest4.avi	0	880	547	72	111				0	Content		-72	-111	17752970	4024563803
17770	09:30:49.564	00:00:17.769	1066	-1024	-768	-1	-1	-1	-1	4	-1024	-768	-1	-1	-1	-1	4		0	0						Untertest4.avi	0	880	547	72	111				0	Content		-72	-111	17769638	4024580471
17786	09:30:49.580	00:00:17.786	1067	-1024	-768	-1	-1	-1	-1	4	-1024	-768	-1	-1	-1	-1	4		0	0						Untertest4.avi	0	880	547	72	111				0	Content		-72	-111	17786305	4024597138
17803	09:30:49.597	00:00:17.802	1068	-1024	-768	-1	-1	-1	-1	4	-1024	-768	-1	-1	-1	-1	4		0	0						Untertest4.avi	0	880	547	72	111				0	Content		-72	-111	17802625	4024613458
17819	09:30:49.613	00:00:17.819	1069	-1024	-768	-1	-1	-1	-1	4	-1024	-768	-1	-1	-1	-1	4		0	0						Untertest4.avi	0	880	547	72	111				0	Content		-72	-111	17819293	4024630126
17836	09:30:49.630	00:00:17.835	1070	-1024	-768	-1	-1	-1	-1	4	-1024	-768	-1	-1	-1	-1	4		0	0						Untertest4.avi	0	880	547	72	111				0	Content		-72	-111	17835960	4024646793
17852	09:30:49.646	00:00:17.851	1071	-1024	-768	-1	-1	-1	-1	4	-1024	-768	-1	-1	-1	-1	4		0	0						Untertest4.avi	0	880	547	72	111				0	Content		-72	-111	17851874	4024662707
17868	09:30:49.662	00:00:17.868	1072	-1024	-768	-1	-1	-1	-1	4	-1024	-768	-1	-1	-1	-1	4		0	0						Untertest4.avi	0	880	547	72	111				0	Content		-72	-111	17868499	4024679332
17885	09:30:49.679	00:00:17.885	1073	-1024	-768	-1	-1	-1	-1	4	-1024	-768	-1	-1	-1	-1	4		0	0						Untertest4.avi	0	880	547	72	111				0	Content		-72	-111	17885243	4024696076
17902	09:30:49.696	00:00:17.901	1074	-1024	-768	-1	-1	-1	-1	4	-1024	-768	-1	-1	-1	-1	4		0	0						Untertest4.avi	0	880	547	72	111				0	Content		-72	-111	17901926	4024712759
17918	09:30:49.712	00:00:17.918	1075	-1024	-768	-1	-1	-1	-1	4	-1024	-768	-1	-1	-1	-1	4		0	0						Untertest4.avi	0	880	547	72	111				0	Content		-72	-111	17918493	4024729326
17935	09:30:49.729	00:00:17.935	1076	-1024	-768	-1	-1	-1	-1	4	-1024	-768	-1	-1	-1	-1	4		0	0						Untertest4.avi	0	880	547	72	111				0	Content		-72	-111	17935431	4024746264
17952	09:30:49.746	00:00:17.952	1077	-1024	-768	-1	-1	-1	-1	4	-1024	-768	-1	-1	-1	-1	4		0	0						Untertest4.avi	0	880	547	72	111				0	Content		-72	-111	17952098	4024762931
17969	09:30:49.763	00:00:17.969	1078	-1024	-768	-1	-1	-1	-1	4	-1024	-768	-1	-1	-1	-1	4		0	0						Untertest4.avi	0	880	547	72	111				0	Content		-72	-111	17969238	4024780071
17986	09:30:49.780	00:00:17.985	1079	-1024	-768	-1	-1	-1	-1	4	-1024	-768	-1	-1	-1	-1	4		0	0						Untertest4.avi	0	880	547	72	111				0	Content		-72	-111	17985905	4024796738
18003	09:30:49.797	00:00:18.002	1080	-1024	-768	-1	-1	-1	-1	4	-1024	-768	-1	-1	-1	-1	4		0	0						Untertest4.avi	0	880	547	72	111				0	Content		-72	-111	18002934	4024813767
18020	09:30:49.814	00:00:18.019	1081	-1024	-768	-1	-1	-1	-1	4	-1024	-768	-1	-1	-1	-1	4		0	0						Untertest4.avi	0	880	547	72	111				0	Content		-72	-111	18019602	4024830435
18036	09:30:49.830	00:00:18.036	1082	-1024	-768	-1	-1	-1	-1	4	-1024	-768	-1	-1	-1	-1	4		0	0						Untertest4.avi	0	880	547	72	111				0	Content		-72	-111	18036269	4024847102
18053	09:30:49.847	00:00:18.052	1083	-1024	-768	-1	-1	-1	-1	4	-1024	-768	-1	-1	-1	-1	4		0	0						Untertest4.avi	0	880	547	72	111				0	Content		-72	-111	18052550	4024863383
18069	09:30:49.863	00:00:18.069	1084	-1024	-768	-1	-1	-1	-1	4	-1024	-768	-1	-1	-1	-1	4		0	0						Untertest4.avi	0	880	547	72	111				0	Content		-72	-111	18069218	4024880051
18086	09:30:49.880	00:00:18.085	1085	-1024	-768	-1	-1	-1	-1	4	-1024	-768	-1	-1	-1	-1	4		0	0						Untertest4.avi	0	880	547	72	111				0	Content		-72	-111	18085885	4024896718
18102	09:30:49.896	00:00:18.101	1086	-1024	-768	-1	-1	-1	-1	4	-1024	-768	-1	-1	-1	-1	4		0	0						Untertest4.avi	0	880	547	72	111				0	Content		-72	-111	18101731	4024912564
18118	09:30:49.912	00:00:18.118	1087	-1024	-768	-1	-1	-1	-1	4	-1024	-768	-1	-1	-1	-1	4		0	0						Untertest4.avi	0	880	547	72	111				0	Content		-72	-111	18118352	4024929185
18135	09:30:49.929	00:00:18.135	1088	-1024	-768	-1	-1	-1	-1	4	-1024	-768	-1	-1	-1	-1	4		0	0						Untertest4.avi	0	880	547	72	111				0	Content		-72	-111	18135102	4024945935
18152	09:30:49.946	00:00:18.151	1089	-1024	-768	-1	-1	-1	-1	4	-1024	-768	-1	-1	-1	-1	4		0	0						Untertest4.avi	0	880	547	72	111				0	Content		-72	-111	18151777	4024962610
18168	09:30:49.962	00:00:18.168	1090	-1024	-768	-1	-1	-1	-1	4	-1024	-768	-1	-1	-1	-1	4		0	0						Untertest4.avi	0	880	547	72	111				0	Content		-72	-111	18168375	4024979208
18185	09:30:49.979	00:00:18.185	1091	-1024	-768	-1	-1	-1	-1	4	-1024	-768	-1	-1	-1	-1	4		0	0						Untertest4.avi	0	880	547	72	111				0	Content		-72	-111	18185042	4024995875
18202	09:30:49.996	00:00:18.201	1092	-1024	-768	-1	-1	-1	-1	4	-1024	-768	-1	-1	-1	-1	4		0	0						Untertest4.avi	0	880	547	72	111				0	Content		-72	-111	18201944	4025012777
18219	09:30:50.013	00:00:18.218	1093	-1024	-768	-1	-1	-1	-1	4	-1024	-768	-1	-1	-1	-1	4		0	0						Untertest4.avi	0	880	547	72	111				0	Content		-72	-111	18218612	4025029445
18236	09:30:50.030	00:00:18.235	1094	-1024	-768	-1	-1	-1	-1	4	-1024	-768	-1	-1	-1	-1	4		0	0						Untertest4.avi	0	880	547	72	111				0	Content		-72	-111	18235605	4025046438
18252	09:30:50.046	00:00:18.252	1095	-1024	-768	-1	-1	-1	-1	4	-1024	-768	-1	-1	-1	-1	4		0	0						Untertest4.avi	0	880	547	72	111				0	Content		-72	-111	18252273	4025063106
18269	09:30:50.063	00:00:18.268	1096	-1024	-768	-1	-1	-1	-1	4	-1024	-768	-1	-1	-1	-1	4		0	0						Untertest4.avi	0	880	547	72	111				0	Content		-72	-111	18268940	4025079773
18286	09:30:50.080	00:00:18.286	1097	-1024	-768	-1	-1	-1	-1	4	-1024	-768	-1	-1	-1	-1	4		0	0						Untertest4.avi	0	880	547	72	111				0	Content		-72	-111	18286209	4025097042
18303	09:30:50.097	00:00:18.302	1098	-1024	-768	-1	-1	-1	-1	4	-1024	-768	-1	-1	-1	-1	4		0	0						Untertest4.avi	0	880	547	72	111				0	Content		-72	-111	18302877	4025113710
18320	09:30:50.114	00:00:18.320	1099	-1024	-768	-1	-1	-1	-1	4	-1024	-768	-1	-1	-1	-1	4		0	0						Untertest4.avi	0	880	547	72	111				0	Content		-72	-111	18320230	4025131063
18336	09:30:50.130	00:00:18.336	1100	-1024	-768	-1	-1	-1	-1	4	-1024	-768	-1	-1	-1	-1	4		0	0						Untertest4.avi	0	880	547	72	111				0	Content		-72	-111	18336225	4025147058
18353	09:30:50.147	00:00:18.352	1101	-1024	-768	-1	-1	-1	-1	4	-1024	-768	-1	-1	-1	-1	4		0	0						Untertest4.avi	0	880	547	72	111				0	Content		-72	-111	18352893	4025163726
18370	09:30:50.164	00:00:18.369	1102	-1024	-768	-1	-1	-1	-1	4	-1024	-768	-1	-1	-1	-1	4		0	0						Untertest4.avi	0	880	547	72	111				0	Content		-72	-111	18369560	4025180393
18385	09:30:50.179	00:00:18.384	1103	-1024	-768	-1	-1	-1	-1	4	-1024	-768	-1	-1	-1	-1	4		0	0						Untertest4.avi	0	880	547	72	111				0	Content		-72	-111	18384963	4025195796
18402	09:30:50.196	00:00:18.401	1104	-1024	-768	-1	-1	-1	-1	4	-1024	-768	-1	-1	-1	-1	4		0	0						Untertest4.avi	0	880	547	72	111				0	Content		-72	-111	18401588	4025212421
18418	09:30:50.212	00:00:18.418	1105	-1024	-768	-1	-1	-1	-1	4	-1024	-768	-1	-1	-1	-1	4		0	0						Untertest4.avi	0	880	547	72	111				0	Content		-72	-111	18418269	4025229102
18435	09:30:50.229	00:00:18.434	1106	-1024	-768	-1	-1	-1	-1	4	-1024	-768	-1	-1	-1	-1	4		0	0						Untertest4.avi	0	880	547	72	111				0	Content		-72	-111	18434956	4025245789
18452	09:30:50.246	00:00:18.451	1107	-1024	-768	-1	-1	-1	-1	4	-1024	-768	-1	-1	-1	-1	4		0	0						Untertest4.avi	0	880	547	72	111				0	Content		-72	-111	18451833	4025262666
18468	09:30:50.262	00:00:18.468	1108	-1024	-768	-1	-1	-1	-1	4	-1024	-768	-1	-1	-1	-1	4		0	0						Untertest4.avi	0	880	547	72	111				0	Content		-72	-111	18468500	4025279333
18485	09:30:50.279	00:00:18.485	1109	-1024	-768	-1	-1	-1	-1	4	-1024	-768	-1	-1	-1	-1	4		0	0						Untertest4.avi	0	880	547	72	111				0	Content		-72	-111	18485485	4025296318
18502	09:30:50.296	00:00:18.502	1110	-1024	-768	-1	-1	-1	-1	4	-1024	-768	-1	-1	-1	-1	4		0	0						Untertest4.avi	0	880	547	72	111				0	Content		-72	-111	18502153	4025312986
18519	09:30:50.313	00:00:18.518	1111	-1024	-768	-1	-1	-1	-1	4	-1024	-768	-1	-1	-1	-1	4		0	0						Untertest4.avi	0	880	547	72	111				0	Content		-72	-111	18518820	4025329653
18536	09:30:50.330	00:00:18.535	1112	-1024	-768	-1	-1	-1	-1	4	-1024	-768	-1	-1	-1	-1	4		0	0						Untertest4.avi	0	880	547	72	111				0	Content		-72	-111	18535865	4025346698
18553	09:30:50.347	00:00:18.552	1113	-1024	-768	-1	-1	-1	-1	4	-1024	-768	-1	-1	-1	-1	4		0	0						Untertest4.avi	0	880	547	72	111				0	Content		-72	-111	18552532	4025363365
18569	09:30:50.363	00:00:18.569	1114	-1024	-768	-1	-1	-1	-1	4	-1024	-768	-1	-1	-1	-1	4		0	0						Untertest4.avi	0	880	547	72	111				0	Content		-72	-111	18569199	4025380032
18585	09:30:50.379	00:00:18.585	1115	-1024	-768	-1	-1	-1	-1	4	-1024	-768	-1	-1	-1	-1	4		0	0						Untertest4.avi	0	880	547	72	111				0	Content		-72	-111	18585492	4025396325
18602	09:30:50.396	00:00:18.602	1116	-1024	-768	-1	-1	-1	-1	4	-1024	-768	-1	-1	-1	-1	4		0	0						Untertest4.avi	0	880	547	72	111				0	Content		-72	-111	18602159	4025412992
18619	09:30:50.413	00:00:18.618	1117	-1024	-768	-1	-1	-1	-1	4	-1024	-768	-1	-1	-1	-1	4		0	0						Untertest4.avi	0	880	547	72	111				0	Content		-72	-111	18618826	4025429659
18635	09:30:50.429	00:00:18.635	1118	-1024	-768	-1	-1	-1	-1	4	-1024	-768	-1	-1	-1	-1	4		0	0						Untertest4.avi	0	880	547	72	111				0	Content		-72	-111	18635242	4025446075
18652	09:30:50.446	00:00:18.651	1119	-1024	-768	-1	-1	-1	-1	4	-1024	-768	-1	-1	-1	-1	4		0	0						Untertest4.avi	0	880	547	72	111				0	Content		-72	-111	18651909	4025462742
18669	09:30:50.463	00:00:18.668	1120	-1024	-768	-1	-1	-1	-1	4	-1024	-768	-1	-1	-1	-1	4		0	0						Untertest4.avi	0	880	547	72	111				0	Content		-72	-111	18668576	4025479409
18685	09:30:50.479	00:00:18.684	1121	-1024	-768	-1	-1	-1	-1	4	-1024	-768	-1	-1	-1	-1	4		0	0						Untertest4.avi	0	880	547	72	111				0	Content		-72	-111	18684691	4025495524
18701	09:30:50.495	00:00:18.701	1122	-1024	-768	-1	-1	-1	-1	4	-1024	-768	-1	-1	-1	-1	4		0	0						Untertest4.avi	0	880	547	72	111				0	Content		-72	-111	18701313	4025512146
18718	09:30:50.512	00:00:18.718	1123	-1024	-768	-1	-1	-1	-1	4	-1024	-768	-1	-1	-1	-1	4		0	0						Untertest4.avi	0	880	547	72	111				0	Content		-72	-111	18718116	4025528949
18735	09:30:50.529	00:00:18.734	1124	-1024	-768	-1	-1	-1	-1	4	-1024	-768	-1	-1	-1	-1	4		0	0						Untertest4.avi	0	880	547	72	111				0	Content		-72	-111	18734713	4025545546
18751	09:30:50.545	00:00:18.751	1125	-1024	-768	-1	-1	-1	-1	4	-1024	-768	-1	-1	-1	-1	4		0	0						Untertest4.avi	0	880	547	72	111				0	Content		-72	-111	18751380	4025562213
18768	09:30:50.562	00:00:18.768	1126	-1024	-768	-1	-1	-1	-1	4	-1024	-768	-1	-1	-1	-1	4		0	0						Untertest4.avi	0	880	547	72	111				0	Content		-72	-111	18768287	4025579120
18785	09:30:50.579	00:00:18.784	1127	-1024	-768	-1	-1	-1	-1	4	-1024	-768	-1	-1	-1	-1	4		0	0						Untertest4.avi	0	880	547	72	111				0	Content		-72	-111	18784955	4025595788
18802	09:30:50.596	00:00:18.801	1128	-1024	-768	-1	-1	-1	-1	4	-1024	-768	-1	-1	-1	-1	4		0	0						Untertest4.avi	0	880	547	72	111				0	Content		-72	-111	18801905	4025612738
18819	09:30:50.613	00:00:18.818	1129	-1024	-768	-1	-1	-1	-1	4	-1024	-768	-1	-1	-1	-1	4		0	0						Untertest4.avi	0	880	547	72	111				0	Content		-72	-111	18818572	4025629405
18835	09:30:50.629	00:00:18.835	1130	-1024	-768	-1	-1	-1	-1	4	-1024	-768	-1	-1	-1	-1	4		0	0						Untertest4.avi	0	880	547	72	111				0	Content		-72	-111	18835240	4025646073
18852	09:30:50.646	00:00:18.852	1131	-1024	-768	-1	-1	-1	-1	4	-1024	-768	-1	-1	-1	-1	4		0	0						Untertest4.avi	0	880	547	72	111				0	Content		-72	-111	18852304	4025663137
18869	09:30:50.663	00:00:18.868	1132	-1024	-768	-1	-1	-1	-1	4	-1024	-768	-1	-1	-1	-1	4		0	0						Untertest4.avi	0	880	547	72	111				0	Content		-72	-111	18868971	4025679804
18886	09:30:50.680	00:00:18.885	1133	-1024	-768	-1	-1	-1	-1	4	-1024	-768	-1	-1	-1	-1	4		0	0						Untertest4.avi	0	880	547	72	111				0	Content		-72	-111	18885639	4025696472
18902	09:30:50.696	00:00:18.902	1134	-1024	-768	-1	-1	-1	-1	4	-1024	-768	-1	-1	-1	-1	4		0	0						Untertest4.avi	0	880	547	72	111				0	Content		-72	-111	18902024	4025712857
18919	09:30:50.713	00:00:18.918	1135	-1024	-768	-1	-1	-1	-1	4	-1024	-768	-1	-1	-1	-1	4		0	0						Untertest4.avi	0	880	547	72	111				0	Content		-72	-111	18918691	4025729524
18935	09:30:50.729	00:00:18.935	1136	-1024	-768	-1	-1	-1	-1	4	-1024	-768	-1	-1	-1	-1	4		0	0						Untertest4.avi	0	880	547	72	111				0	Content		-72	-111	18935359	4025746192
18952	09:30:50.746	00:00:18.952	1137	-1024	-768	-1	-1	-1	-1	4	-1024	-768	-1	-1	-1	-1	4		0	0						Untertest4.avi	0	880	547	72	111				0	Content		-72	-111	18952026	4025762859
18968	09:30:50.762	00:00:18.967	1138	-1024	-768	-1	-1	-1	-1	4	-1024	-768	-1	-1	-1	-1	4		0	0						Untertest4.avi	0	880	547	72	111				0	Content		-72	-111	18967795	4025778628
18985	09:30:50.779	00:00:18.984	1139	-1024	-768	-1	-1	-1	-1	4	-1024	-768	-1	-1	-1	-1	4		0	0						Untertest4.avi	0	880	547	72	111				0	Content		-72	-111	18984540	4025795373
19001	09:30:50.795	00:00:19.001	1140	-1024	-768	-1	-1	-1	-1	4	-1024	-768	-1	-1	-1	-1	4		0	0						Untertest4.avi	0	880	547	72	111				0	Content		-72	-111	19001164	4025811997
19018	09:30:50.812	00:00:19.017	1141	-1024	-768	-1	-1	-1	-1	4	-1024	-768	-1	-1	-1	-1	4		0	0						Untertest4.avi	0	880	547	72	111				0	Content		-72	-111	19017842	4025828675
19035	09:30:50.829	00:00:19.034	1142	-1024	-768	-1	-1	-1	-1	4	-1024	-768	-1	-1	-1	-1	4		0	0						Untertest4.avi	0	880	547	72	111				0	Content		-72	-111	19034535	4025845368
19051	09:30:50.845	00:00:19.051	1143	-1024	-768	-1	-1	-1	-1	4	-1024	-768	-1	-1	-1	-1	4		0	0						Untertest4.avi	0	880	547	72	111				0	Content		-72	-111	19051409	4025862242
19068	09:30:50.862	00:00:19.068	1144	-1024	-768	-1	-1	-1	-1	4	-1024	-768	-1	-1	-1	-1	4		0	0						Untertest4.avi	0	880	547	72	111				0	Content		-72	-111	19068077	4025878910
19085	09:30:50.879	00:00:19.085	1145	-1024	-768	-1	-1	-1	-1	4	-1024	-768	-1	-1	-1	-1	4		0	0						Untertest4.avi	0	880	547	72	111				0	Content		-72	-111	19085061	4025895894
19102	09:30:50.896	00:00:19.101	1146	-1024	-768	-1	-1	-1	-1	4	-1024	-768	-1	-1	-1	-1	4		0	0						Untertest4.avi	0	880	547	72	111				0	Content		-72	-111	19101728	4025912561
19118	09:30:50.912	00:00:19.118	1147	-1024	-768	-1	-1	-1	-1	4	-1024	-768	-1	-1	-1	-1	4		0	0						Untertest4.avi	0	880	547	72	111				0	Content		-72	-111	19118396	4025929229
19135	09:30:50.929	00:00:19.135	1148	-1024	-768	-1	-1	-1	-1	4	-1024	-768	-1	-1	-1	-1	4		0	0						Untertest4.avi	0	880	547	72	111				0	Content		-72	-111	19135482	4025946315
19152	09:30:50.946	00:00:19.152	1149	-1024	-768	-1	-1	-1	-1	4	-1024	-768	-1	-1	-1	-1	4		0	0						Untertest4.avi	0	880	547	72	111				0	Content		-72	-111	19152149	4025962982
19169	09:30:50.963	00:00:19.168	1150	-1024	-768	-1	-1	-1	-1	4	-1024	-768	-1	-1	-1	-1	4		0	0						Untertest4.avi	0	880	547	72	111				0	Content		-72	-111	19168817	4025979650
19185	09:30:50.979	00:00:19.185	1151	-1024	-768	-1	-1	-1	-1	4	-1024	-768	-1	-1	-1	-1	4		0	0						Untertest4.avi	0	880	547	72	111				0	Content		-72	-111	19185093	4025995926
19202	09:30:50.996	00:00:19.201	1152	-1024	-768	-1	-1	-1	-1	4	-1024	-768	-1	-1	-1	-1	4		0	0						Untertest4.avi	0	880	547	72	111				0	Content		-72	-111	19201760	4026012593
19218	09:30:51.012	00:00:19.218	1153	-1024	-768	-1	-1	-1	-1	4	-1024	-768	-1	-1	-1	-1	4		0	0						Untertest4.avi	0	880	547	72	111				0	Content		-72	-111	19218428	4026029261
19234	09:30:51.028	00:00:19.234	1154	-1024	-768	-1	-1	-1	-1	4	-1024	-768	-1	-1	-1	-1	4		0	0						Untertest4.avi	0	880	547	72	111				0	Content		-72	-111	19234269	4026045102
19251	09:30:51.045	00:00:19.251	1155	-1024	-768	-1	-1	-1	-1	4	-1024	-768	-1	-1	-1	-1	4		0	0						Untertest4.avi	0	880	547	72	111				0	Content		-72	-111	19251015	4026061848
19268	09:30:51.062	00:00:19.267	1156	-1024	-768	-1	-1	-1	-1	4	-1024	-768	-1	-1	-1	-1	4		0	0						Untertest4.avi	0	880	547	72	111				0	Content		-72	-111	19267639	4026078472
19284	09:30:51.078	00:00:19.284	1157	-1024	-768	-1	-1	-1	-1	4	-1024	-768	-1	-1	-1	-1	4		0	0						Untertest4.avi	0	880	547	72	111				0	Content		-72	-111	19284306	4026095139
19301	09:30:51.095	00:00:19.300	1158	-1024	-768	-1	-1	-1	-1	4	-1024	-768	-1	-1	-1	-1	4		0	0						Untertest4.avi	0	880	547	72	111				0	Content		-72	-111	19300973	4026111806
19318	09:30:51.112	00:00:19.317	1159	-1024	-768	-1	-1	-1	-1	4	-1024	-768	-1	-1	-1	-1	4		0	0						Untertest4.avi	0	880	547	72	111				0	Content		-72	-111	19317641	4026128474
19334	09:30:51.128	00:00:19.334	1160	-1024	-768	-1	-1	-1	-1	4	-1024	-768	-1	-1	-1	-1	4		0	0						Untertest4.avi	0	880	547	72	111				0	Content		-72	-111	19334266	4026145099
19351	09:30:51.145	00:00:19.350	1161	-1024	-768	-1	-1	-1	-1	4	-1024	-768	-1	-1	-1	-1	4		0	0						Untertest4.avi	0	880	547	72	111				0	Content		-72	-111	19350933	4026161766
19368	09:30:51.162	00:00:19.367	1162	-1024	-768	-1	-1	-1	-1	4	-1024	-768	-1	-1	-1	-1	4		0	0						Untertest4.avi	0	880	547	72	111				0	Content		-72	-111	19367601	4026178434
19384	09:30:51.178	00:00:19.384	1163	-1024	-768	-1	-1	-1	-1	4	-1024	-768	-1	-1	-1	-1	4		0	0						Untertest4.avi	0	880	547	72	111				0	Content		-72	-111	19384498	4026195331
19401	09:30:51.195	00:00:19.401	1164	-1024	-768	-1	-1	-1	-1	4	-1024	-768	-1	-1	-1	-1	4		0	0						Untertest4.avi	0	880	547	72	111				0	Content		-72	-111	19401166	4026211999
19418	09:30:51.212	00:00:19.418	1165	-1024	-768	-1	-1	-1	-1	4	-1024	-768	-1	-1	-1	-1	4		0	0						Untertest4.avi	0	880	547	72	111				0	Content		-72	-111	19418159	4026228992
19435	09:30:51.229	00:00:19.434	1166	-1024	-768	-1	-1	-1	-1	4	-1024	-768	-1	-1	-1	-1	4		0	0						Untertest4.avi	0	880	547	72	111				0	Content		-72	-111	19434826	4026245659
19451	09:30:51.245	00:00:19.451	1167	-1024	-768	-1	-1	-1	-1	4	-1024	-768	-1	-1	-1	-1	4		0	0						Untertest4.avi	0	880	547	72	111				0	Content		-72	-111	19451494	4026262327
19469	09:30:51.263	00:00:19.468	1168	-1024	-768	-1	-1	-1	-1	4	-1024	-768	-1	-1	-1	-1	4		0	0						Untertest4.avi	0	880	547	72	111				0	Content		-72	-111	19468581	4026279414
19485	09:30:51.279	00:00:19.485	1169	-1024	-768	-1	-1	-1	-1	4	-1024	-768	-1	-1	-1	-1	4		0	0						Untertest4.avi	0	880	547	72	111				0	Content		-72	-111	19485248	4026296081
19502	09:30:51.296	00:00:19.501	1170	-1024	-768	-1	-1	-1	-1	4	-1024	-768	-1	-1	-1	-1	4		0	0						Untertest4.avi	0	880	547	72	111				0	Content		-72	-111	19501916	4026312749
19518	09:30:51.312	00:00:19.518	1171	-1024	-768	-1	-1	-1	-1	4	-1024	-768	-1	-1	-1	-1	4		0	0						Untertest4.avi	0	880	547	72	111				0	Content		-72	-111	19518312	4026329145
19535	09:30:51.329	00:00:19.534	1172	-1024	-768	-1	-1	-1	-1	4	-1024	-768	-1	-1	-1	-1	4		0	0						Untertest4.avi	0	880	547	72	111				0	Content		-72	-111	19534979	4026345812
19552	09:30:51.346	00:00:19.551	1173	-1024	-768	-1	-1	-1	-1	4	-1024	-768	-1	-1	-1	-1	4		0	0						Untertest4.avi	0	880	547	72	111				0	Content		-72	-111	19551647	4026362480
19568	09:30:51.362	00:00:19.568	1174	-1024	-768	-1	-1	-1	-1	4	-1024	-768	-1	-1	-1	-1	4		0	0						Untertest4.avi	0	880	547	72	111				0	Content		-72	-111	19568314	4026379147
19584	09:30:51.378	00:00:19.584	1175	-1024	-768	-1	-1	-1	-1	4	-1024	-768	-1	-1	-1	-1	4		0	0						Untertest4.avi	0	880	547	72	111				0	Content		-72	-111	19584121	4026394954
19601	09:30:51.395	00:00:19.600	1176	-1024	-768	-1	-1	-1	-1	4	-1024	-768	-1	-1	-1	-1	4		0	0						Untertest4.avi	0	880	547	72	111				0	Content		-72	-111	19600742	4026411575
19617	09:30:51.411	00:00:19.617	1177	-1024	-768	-1	-1	-1	-1	4	-1024	-768	-1	-1	-1	-1	4		0	0						Untertest4.avi	0	880	547	72	111				0	Content		-72	-111	19617490	4026428323
19634	09:30:51.428	00:00:19.634	1178	-1024	-768	-1	-1	-1	-1	4	-1024	-768	-1	-1	-1	-1	4		0	0						Untertest4.avi	0	880	547	72	111				0	Content		-72	-111	19634172	4026445005
19651	09:30:51.445	00:00:19.650	1179	-1024	-768	-1	-1	-1	-1	4	-1024	-768	-1	-1	-1	-1	4		0	0						Untertest4.avi	0	880	547	72	111				0	Content		-72	-111	19650780	4026461613
19667	09:30:51.461	00:00:19.667	1180	-1024	-768	-1	-1	-1	-1	4	-1024	-768	-1	-1	-1	-1	4		0	0						Untertest4.avi	0	880	547	72	111				0	Content		-72	-111	19667447	4026478280
19684	09:30:51.478	00:00:19.684	1181	-1024	-768	-1	-1	-1	-1	4	-1024	-768	-1	-1	-1	-1	4		0	0						Untertest4.avi	0	880	547	72	111				0	Content		-72	-111	19684114	4026494947
19701	09:30:51.495	00:00:19.700	1182	-1024	-768	-1	-1	-1	-1	4	-1024	-768	-1	-1	-1	-1	4		0	0						Untertest4.avi	0	880	547	72	111				0	Content		-72	-111	19700948	4026511781
19718	09:30:51.512	00:00:19.717	1183	-1024	-768	-1	-1	-1	-1	4	-1024	-768	-1	-1	-1	-1	4		0	0						Untertest4.avi	0	880	547	72	111				0	Content		-72	-111	19717615	4026528448
19734	09:30:51.528	00:00:19.734	1184	-1024	-768	-1	-1	-1	-1	4	-1024	-768	-1	-1	-1	-1	4		0	0						Untertest4.avi	0	880	547	72	111				0	Content		-72	-111	19734282	4026545115
19751	09:30:51.545	00:00:19.751	1185	-1024	-768	-1	-1	-1	-1	4	-1024	-768	-1	-1	-1	-1	4		0	0						Untertest4.avi	0	880	547	72	111				0	Content		-72	-111	19751385	4026562218
19768	09:30:51.562	00:00:19.768	1186	-1024	-768	-1	-1	-1	-1	4	-1024	-768	-1	-1	-1	-1	4		0	0						Untertest4.avi	0	880	547	72	111				0	Content		-72	-111	19768052	4026578885
19785	09:30:51.579	00:00:19.785	1187	-1024	-768	-1	-1	-1	-1	4	-1024	-768	-1	-1	-1	-1	4		0	0						Untertest4.avi	0	880	547	72	111				0	Content		-72	-111	19785076	4026595909
19802	09:30:51.596	00:00:19.801	1188	-1024	-768	-1	-1	-1	-1	4	-1024	-768	-1	-1	-1	-1	4		0	0						Untertest4.avi	0	880	547	72	111				0	Content		-72	-111	19801743	4026612576
19818	09:30:51.612	00:00:19.818	1189	-1024	-768	-1	-1	-1	-1	4	-1024	-768	-1	-1	-1	-1	4		0	0						Untertest4.avi	0	880	547	72	111				0	Content		-72	-111	19818410	4026629243
19835	09:30:51.629	00:00:19.834	1190	-1024	-768	-1	-1	-1	-1	4	-1024	-768	-1	-1	-1	-1	4		0	0						Untertest4.avi	0	880	547	72	111				0	Content		-72	-111	19834685	4026645518
19851	09:30:51.645	00:00:19.851	1191	-1024	-768	-1	-1	-1	-1	4	-1024	-768	-1	-1	-1	-1	4		0	0						Untertest4.avi	0	880	547	72	111				0	Content		-72	-111	19851352	4026662185
19868	09:30:51.662	00:00:19.868	1192	-1024	-768	-1	-1	-1	-1	4	-1024	-768	-1	-1	-1	-1	4		0	0						Untertest4.avi	0	880	547	72	111				0	Content		-72	-111	19868019	4026678852
19884	09:30:51.678	00:00:19.883	1193	-1024	-768	-1	-1	-1	-1	4	-1024	-768	-1	-1	-1	-1	4		0	0						Untertest4.avi	0	880	547	72	111				0	Content		-72	-111	19883906	4026694739
19901	09:30:51.695	00:00:19.900	1194	-1024	-768	-1	-1	-1	-1	4	-1024	-768	-1	-1	-1	-1	4		0	0						Untertest4.avi	0	880	547	72	111				0	Content		-72	-111	19900604	4026711437
19917	09:30:51.711	00:00:19.917	1195	-1024	-768	-1	-1	-1	-1	4	-1024	-768	-1	-1	-1	-1	4		0	0						Untertest4.avi	0	880	547	72	111				0	Content		-72	-111	19917225	4026728058
19934	09:30:51.728	00:00:19.933	1196	-1024	-768	-1	-1	-1	-1	4	-1024	-768	-1	-1	-1	-1	4		0	0						Untertest4.avi	0	880	547	72	111				0	Content		-72	-111	19933892	4026744725
19951	09:30:51.745	00:00:19.950	1197	-1024	-768	-1	-1	-1	-1	4	-1024	-768	-1	-1	-1	-1	4		0	0						Untertest4.avi	0	880	547	72	111				0	Content		-72	-111	19950559	4026761392
19967	09:30:51.761	00:00:19.967	1198	-1024	-768	-1	-1	-1	-1	4	-1024	-768	-1	-1	-1	-1	4		0	0						Untertest4.avi	0	880	547	72	111				0	Content		-72	-111	19967226	4026778059
19984	09:30:51.778	00:00:19.983	1199	-1024	-768	-1	-1	-1	-1	4	-1024	-768	-1	-1	-1	-1	4		0	0						Untertest4.avi	0	880	547	72	111				0	Content		-72	-111	19983849	4026794682
20001	09:30:51.795	00:00:20.000	1200	-1024	-768	-1	-1	-1	-1	4	-1024	-768	-1	-1	-1	-1	4		0	0						Untertest4.avi	0	880	547	72	111				0	Content		-72	-111	20000516	4026811349
20017	09:30:51.811	00:00:20.017	1201	-1024	-768	-1	-1	-1	-1	4	-1024	-768	-1	-1	-1	-1	4		0	0						Untertest4.avi	0	880	547	72	111				0	Content		-72	-111	20017183	4026828016
20034	09:30:51.828	00:00:20.034	1202	-1024	-768	-1	-1	-1	-1	4	-1024	-768	-1	-1	-1	-1	4		0	0						Untertest4.avi	0	880	547	72	111				0	Content		-72	-111	20034076	4026844909
20051	09:30:51.845	00:00:20.050	1203	-1024	-768	-1	-1	-1	-1	4	-1024	-768	-1	-1	-1	-1	4		0	0						Untertest4.avi	0	880	547	72	111				0	Content		-72	-111	20050743	4026861576
20068	09:30:51.862	00:00:20.067	1204	-1024	-768	-1	-1	-1	-1	4	-1024	-768	-1	-1	-1	-1	4		0	0						Untertest4.avi	0	880	547	72	111				0	Content		-72	-111	20067734	4026878567
20084	09:30:51.878	00:00:20.084	1205	-1024	-768	-1	-1	-1	-1	4	-1024	-768	-1	-1	-1	-1	4		0	0						Untertest4.avi	0	880	547	72	111				0	Content		-72	-111	20084402	4026895235
20101	09:30:51.895	00:00:20.101	1206	-1024	-768	-1	-1	-1	-1	4	-1024	-768	-1	-1	-1	-1	4		0	0						Untertest4.avi	0	880	547	72	111				0	Content		-72	-111	20101069	4026911902
20118	09:30:51.912	00:00:20.118	1207	-1024	-768	-1	-1	-1	-1	4	-1024	-768	-1	-1	-1	-1	4		0	0						Untertest4.avi	0	880	547	72	111				0	Content		-72	-111	20118337	4026929170
20135	09:30:51.929	00:00:20.135	1208	-1024	-768	-1	-1	-1	-1	4	-1024	-768	-1	-1	-1	-1	4		0	0						Untertest4.avi	0	880	547	72	111				0	Content		-72	-111	20135004	4026945837
20151	09:30:51.945	00:00:20.151	1209	-1024	-768	-1	-1	-1	-1	4	-1024	-768	-1	-1	-1	-1	4		0	0						Untertest4.avi	0	880	547	72	111				0	Content		-72	-111	20151241	4026962074
20168	09:30:51.962	00:00:20.167	1210	-1024	-768	-1	-1	-1	-1	4	-1024	-768	-1	-1	-1	-1	4		0	0						Untertest4.avi	0	880	547	72	111				0	Content		-72	-111	20167909	4026978742
20185	09:30:51.979	00:00:20.184	1211	-1024	-768	-1	-1	-1	-1	4	-1024	-768	-1	-1	-1	-1	4		0	0						Untertest4.avi	0	880	547	72	111				0	Content		-72	-111	20184576	4026995409
20200	09:30:51.994	00:00:20.200	1212	-1024	-768	-1	-1	-1	-1	4	-1024	-768	-1	-1	-1	-1	4		0	0						Untertest4.avi	0	880	547	72	111				0	Content		-72	-111	20200336	4027011169
20217	09:30:52.011	00:00:20.217	1213	-1024	-768	-1	-1	-1	-1	4	-1024	-768	-1	-1	-1	-1	4		0	0						Untertest4.avi	0	880	547	72	111				0	Content		-72	-111	20217086	4027027919
20234	09:30:52.028	00:00:20.233	1214	-1024	-768	-1	-1	-1	-1	4	-1024	-768	-1	-1	-1	-1	4		0	0						Untertest4.avi	0	880	547	72	111				0	Content		-72	-111	20233709	4027044542
20250	09:30:52.044	00:00:20.250	1215	-1024	-768	-1	-1	-1	-1	4	-1024	-768	-1	-1	-1	-1	4		0	0						Untertest4.avi	0	880	547	72	111				0	Content		-72	-111	20250386	4027061219
20267	09:30:52.061	00:00:20.267	1216	-1024	-768	-1	-1	-1	-1	4	-1024	-768	-1	-1	-1	-1	4		0	0						Untertest4.avi	0	880	547	72	111				0	Content		-72	-111	20267034	4027077867
20284	09:30:52.078	00:00:20.283	1217	-1024	-768	-1	-1	-1	-1	4	-1024	-768	-1	-1	-1	-1	4		0	0						Untertest4.avi	0	880	547	72	111				0	Content		-72	-111	20283701	4027094534
20300	09:30:52.094	00:00:20.300	1218	-1024	-768	-1	-1	-1	-1	4	-1024	-768	-1	-1	-1	-1	4		0	0						Untertest4.avi	0	880	547	72	111				0	Content		-72	-111	20300368	4027111201
20317	09:30:52.111	00:00:20.317	1219	-1024	-768	-1	-1	-1	-1	4	-1024	-768	-1	-1	-1	-1	4		0	0						Untertest4.avi	0	880	547	72	111				0	Content		-72	-111	20317188	4027128021
20334	09:30:52.128	00:00:20.333	1220	-1024	-768	-1	-1	-1	-1	4	-1024	-768	-1	-1	-1	-1	4		0	0						Untertest4.avi	0	880	547	72	111				0	Content		-72	-111	20333855	4027144688
20351	09:30:52.145	00:00:20.350	1221	-1024	-768	-1	-1	-1	-1	4	-1024	-768	-1	-1	-1	-1	4		0	0						Untertest4.avi	0	880	547	72	111				0	Content		-72	-111	20350522	4027161355
20368	09:30:52.162	00:00:20.367	1222	-1024	-768	-1	-1	-1	-1	4	-1024	-768	-1	-1	-1	-1	4		0	0						Untertest4.avi	0	880	547	72	111				0	Content		-72	-111	20367676	4027178509
20384	09:30:52.178	00:00:20.384	1223	-1024	-768	-1	-1	-1	-1	4	-1024	-768	-1	-1	-1	-1	4		0	0						Untertest4.avi	0	880	547	72	111				0	Content		-72	-111	20384343	4027195176
20401	09:30:52.195	00:00:20.401	1224	-1024	-768	-1	-1	-1	-1	4	-1024	-768	-1	-1	-1	-1	4		0	0						Untertest4.avi	0	880	547	72	111				0	Content		-72	-111	20401378	4027212211
20418	09:30:52.212	00:00:20.418	1225	-1024	-768	-1	-1	-1	-1	4	-1024	-768	-1	-1	-1	-1	4		0	0						Untertest4.avi	0	880	547	72	111				0	Content		-72	-111	20418046	4027228879
20435	09:30:52.229	00:00:20.434	1226	-1024	-768	-1	-1	-1	-1	4	-1024	-768	-1	-1	-1	-1	4		0	0						Untertest4.avi	0	880	547	72	111				0	Content		-72	-111	20434713	4027245546
20451	09:30:52.245	00:00:20.450	1227	-1024	-768	-1	-1	-1	-1	4	-1024	-768	-1	-1	-1	-1	4		0	0						Untertest4.avi	0	880	547	72	111				0	Content		-72	-111	20450998	4027261831
20468	09:30:52.262	00:00:20.467	1228	-1024	-768	-1	-1	-1	-1	4	-1024	-768	-1	-1	-1	-1	4		0	0						Untertest4.avi	0	880	547	72	111				0	Content		-72	-111	20467666	4027278499
20484	09:30:52.278	00:00:20.484	1229	-1024	-768	-1	-1	-1	-1	4	-1024	-768	-1	-1	-1	-1	4		0	0						Untertest4.avi	0	880	547	72	111				0	Content		-72	-111	20484333	4027295166
20500	09:30:52.294	00:00:20.500	1230	-1024	-768	-1	-1	-1	-1	4	-1024	-768	-1	-1	-1	-1	4		0	0						Untertest4.avi	0	880	547	72	111				0	Content		-72	-111	20500204	4027311037
20517	09:30:52.311	00:00:20.516	1231	-1024	-768	-1	-1	-1	-1	4	-1024	-768	-1	-1	-1	-1	4		0	0						Untertest4.avi	0	880	547	72	111				0	Content		-72	-111	20516817	4027327650
20534	09:30:52.328	00:00:20.533	1232	-1024	-768	-1	-1	-1	-1	4	-1024	-768	-1	-1	-1	-1	4		0	0						Untertest4.avi	0	880	547	72	111				0	Content		-72	-111	20533563	4027344396
20550	09:30:52.344	00:00:20.550	1233	-1024	-768	-1	-1	-1	-1	4	-1024	-768	-1	-1	-1	-1	4		0	0						Untertest4.avi	0	880	547	72	111				0	Content		-72	-111	20550188	4027361021
20567	09:30:52.361	00:00:20.566	1234	-1024	-768	-1	-1	-1	-1	4	-1024	-768	-1	-1	-1	-1	4		0	0						Untertest4.avi	0	880	547	72	111				0	Content		-72	-111	20566856	4027377689
20584	09:30:52.378	00:00:20.583	1235	-1024	-768	-1	-1	-1	-1	4	-1024	-768	-1	-1	-1	-1	4		0	0						Untertest4.avi	0	880	547	72	111				0	Content		-72	-111	20583523	4027394356
20600	09:30:52.394	00:00:20.600	1236	-1024	-768	-1	-1	-1	-1	4	-1024	-768	-1	-1	-1	-1	4		0	0						Untertest4.avi	0	880	547	72	111				0	Content		-72	-111	20600159	4027410992
20617	09:30:52.411	00:00:20.616	1237	-1024	-768	-1	-1	-1	-1	4	-1024	-768	-1	-1	-1	-1	4		0	0						Untertest4.avi	0	880	547	72	111				0	Content		-72	-111	20616827	4027427660
20633	09:30:52.427	00:00:20.633	1238	-1024	-768	-1	-1	-1	-1	4	-1024	-768	-1	-1	-1	-1	4		0	0						Untertest4.avi	0	880	547	72	111				0	Content		-72	-111	20633494	4027444327
20650	09:30:52.444	00:00:20.650	1239	-1024	-768	-1	-1	-1	-1	4	-1024	-768	-1	-1	-1	-1	4		0	0						Untertest4.avi	0	880	547	72	111				0	Content		-72	-111	20650401	4027461234
20667	09:30:52.461	00:00:20.667	1240	-1024	-768	-1	-1	-1	-1	4	-1024	-768	-1	-1	-1	-1	4		0	0						Untertest4.avi	0	880	547	72	111				0	Content		-72	-111	20667068	4027477901
20684	09:30:52.478	00:00:20.684	1241	-1024	-768	-1	-1	-1	-1	4	-1024	-768	-1	-1	-1	-1	4		0	0						Untertest4.avi	0	880	547	72	111				0	Content		-72	-111	20684021	4027494854
20701	09:30:52.495	00:00:20.700	1242	-1024	-768	-1	-1	-1	-1	4	-1024	-768	-1	-1	-1	-1	4		0	0						Untertest4.avi	0	880	547	72	111				0	Content		-72	-111	20700689	4027511522
20717	09:30:52.511	00:00:20.717	1243	-1024	-768	-1	-1	-1	-1	4	-1024	-768	-1	-1	-1	-1	4		0	0						Untertest4.avi	0	880	547	72	111				0	Content		-72	-111	20717356	4027528189
20735	09:30:52.529	00:00:20.734	1244	-1024	-768	-1	-1	-1	-1	4	-1024	-768	-1	-1	-1	-1	4		0	0						Untertest4.avi	0	880	547	72	111				0	Content		-72	-111	20734645	4027545478
20751	09:30:52.545	00:00:20.751	1245	-1024	-768	-1	-1	-1	-1	4	-1024	-768	-1	-1	-1	-1	4		0	0						Untertest4.avi	0	880	547	72	111				0	Content		-72	-111	20751313	4027562146
20768	09:30:52.562	00:00:20.767	1246	-1024	-768	-1	-1	-1	-1	4	-1024	-768	-1	-1	-1	-1	4		0	0						Untertest4.avi	0	880	547	72	111				0	Content		-72	-111	20767559	4027578392
20784	09:30:52.578	00:00:20.784	1247	-1024	-768	-1	-1	-1	-1	4	-1024	-768	-1	-1	-1	-1	4		0	0						Untertest4.avi	0	880	547	72	111				0	Content		-72	-111	20784226	4027595059
20801	09:30:52.595	00:00:20.800	1248	-1024	-768	-1	-1	-1	-1	4	-1024	-768	-1	-1	-1	-1	4		0	0						Untertest4.avi	0	880	547	72	111				0	Content		-72	-111	20800894	4027611727
20817	09:30:52.611	00:00:20.816	1249	-1024	-768	-1	-1	-1	-1	4	-1024	-768	-1	-1	-1	-1	4		0	0						Untertest4.avi	0	880	547	72	111				0	Content		-72	-111	20816671	4027627504
20833	09:30:52.627	00:00:20.833	1250	-1024	-768	-1	-1	-1	-1	4	-1024	-768	-1	-1	-1	-1	4		0	0						Untertest4.avi	0	880	547	72	111				0	Content		-72	-111	20833296	4027644129
20850	09:30:52.644	00:00:20.850	1251	-1024	-768	-1	-1	-1	-1	4	-1024	-768	-1	-1	-1	-1	4		0	0						Untertest4.avi	0	880	547	72	111				0	Content		-72	-111	20850042	4027660875
20867	09:30:52.661	00:00:20.866	1252	-1024	-768	-1	-1	-1	-1	4	-1024	-768	-1	-1	-1	-1	4		0	0						Untertest4.avi	0	880	547	72	111				0	Content		-72	-111	20866599	4027677432
20883	09:30:52.677	00:00:20.883	1253	-1024	-768	-1	-1	-1	-1	4	-1024	-768	-1	-1	-1	-1	4		0	0						Untertest4.avi	0	880	547	72	111				0	Content		-72	-111	20883291	4027694124
20900	09:30:52.694	00:00:20.900	1254	-1024	-768	-1	-1	-1	-1	4	-1024	-768	-1	-1	-1	-1	4		0	0						Untertest4.avi	0	880	547	72	111				0	Content		-72	-111	20900230	4027711063
20917	09:30:52.711	00:00:20.916	1255	-1024	-768	-1	-1	-1	-1	4	-1024	-768	-1	-1	-1	-1	4		0	0						Untertest4.avi	0	880	547	72	111				0	Content		-72	-111	20916897	4027727730
20934	09:30:52.728	00:00:20.934	1256	-1024	-768	-1	-1	-1	-1	4	-1024	-768	-1	-1	-1	-1	4		0	0						Untertest4.avi	0	880	547	72	111				0	Content		-72	-111	20934037	4027744870
20951	09:30:52.745	00:00:20.950	1257	-1024	-768	-1	-1	-1	-1	4	-1024	-768	-1	-1	-1	-1	4		0	0						Untertest4.avi	0	880	547	72	111				0	Content		-72	-111	20950705	4027761538
20968	09:30:52.762	00:00:20.967	1258	-1024	-768	-1	-1	-1	-1	4	-1024	-768	-1	-1	-1	-1	4		0	0						Untertest4.avi	0	880	547	72	111				0	Content		-72	-111	20967732	4027778565
20984	09:30:52.778	00:00:20.984	1259	-1024	-768	-1	-1	-1	-1	4	-1024	-768	-1	-1	-1	-1	4		0	0						Untertest4.avi	0	880	547	72	111				0	Content		-72	-111	20984400	4027795233
21001	09:30:52.795	00:00:21.001	1260	-1024	-768	-1	-1	-1	-1	4	-1024	-768	-1	-1	-1	-1	4		0	0						Untertest4.avi	0	880	547	72	111				0	Content		-72	-111	21001067	4027811900
21017	09:30:52.811	00:00:21.017	1261	-1024	-768	-1	-1	-1	-1	4	-1024	-768	-1	-1	-1	-1	4		0	0						Untertest4.avi	0	880	547	72	111				0	Content		-72	-111	21017307	4027828140
21034	09:30:52.828	00:00:21.033	1262	-1024	-768	-1	-1	-1	-1	4	-1024	-768	-1	-1	-1	-1	4		0	0						Untertest4.avi	0	880	547	72	111				0	Content		-72	-111	21033975	4027844808
21051	09:30:52.845	00:00:21.050	1263	-1024	-768	-1	-1	-1	-1	4	-1024	-768	-1	-1	-1	-1	4		0	0						Untertest4.avi	0	880	547	72	111				0	Content		-72	-111	21050642	4027861475
21067	09:30:52.861	00:00:21.066	1264	-1024	-768	-1	-1	-1	-1	4	-1024	-768	-1	-1	-1	-1	4		0	0						Untertest4.avi	0	880	547	72	111				0	Content		-72	-111	21066530	4027877363
21083	09:30:52.877	00:00:21.083	1265	-1024	-768	-1	-1	-1	-1	4	-1024	-768	-1	-1	-1	-1	4		0	0						Untertest4.avi	0	880	547	72	111				0	Content		-72	-111	21083155	4027893988
21100	09:30:52.894	00:00:21.099	1266	-1024	-768	-1	-1	-1	-1	4	-1024	-768	-1	-1	-1	-1	4		0	0						Untertest4.avi	0	880	547	72	111				0	Content		-72	-111	21099777	4027910610
21116	09:30:52.910	00:00:21.116	1267	-1024	-768	-1	-1	-1	-1	4	-1024	-768	-1	-1	-1	-1	4		0	0						Untertest4.avi	0	880	547	72	111				0	Content		-72	-111	21116444	4027927277
21133	09:30:52.927	00:00:21.133	1268	-1024	-768	-1	-1	-1	-1	4	-1024	-768	-1	-1	-1	-1	4		0	0						Untertest4.avi	0	880	547	72	111				0	Content		-72	-111	21133112	4027943945
21150	09:30:52.944	00:00:21.149	1269	-1024	-768	-1	-1	-1	-1	4	-1024	-768	-1	-1	-1	-1	4		0	0						Untertest4.avi	0	880	547	72	111				0	Content		-72	-111	21149779	4027960612
21166	09:30:52.960	00:00:21.166	1270	-1024	-768	-1	-1	-1	-1	4	-1024	-768	-1	-1	-1	-1	4		0	0						Untertest4.avi	0	880	547	72	111				0	Content		-72	-111	21166444	4027977277
21183	09:30:52.977	00:00:21.183	1271	-1024	-768	-1	-1	-1	-1	4	-1024	-768	-1	-1	-1	-1	4		0	0						Untertest4.avi	0	880	547	72	111				0	Content		-72	-111	21183112	4027993945
21200	09:30:52.994	00:00:21.199	1272	-1024	-768	-1	-1	-1	-1	4	-1024	-768	-1	-1	-1	-1	4		0	0						Untertest4.avi	0	880	547	72	111				0	Content		-72	-111	21199779	4028010612
21217	09:30:53.011	00:00:21.216	1273	-1024	-768	-1	-1	-1	-1	4	-1024	-768	-1	-1	-1	-1	4		0	0						Untertest4.avi	0	880	547	72	111				0	Content		-72	-111	21216711	4028027544
21233	09:30:53.027	00:00:21.233	1274	-1024	-768	-1	-1	-1	-1	4	-1024	-768	-1	-1	-1	-1	4		0	0						Untertest4.avi	0	880	547	72	111				0	Content		-72	-111	21233379	4028044212
21250	09:30:53.044	00:00:21.250	1275	-1024	-768	-1	-1	-1	-1	4	-1024	-768	-1	-1	-1	-1	4		0	0						Untertest4.avi	0	880	547	72	111				0	Content		-72	-111	21250343	4028061176
21267	09:30:53.061	00:00:21.267	1276	-1024	-768	-1	-1	-1	-1	4	-1024	-768	-1	-1	-1	-1	4		0	0						Untertest4.avi	0	880	547	72	111				0	Content		-72	-111	21267010	4028077843
21284	09:30:53.078	00:00:21.283	1277	-1024	-768	-1	-1	-1	-1	4	-1024	-768	-1	-1	-1	-1	4		0	0						Untertest4.avi	0	880	547	72	111				0	Content		-72	-111	21283678	4028094511
21301	09:30:53.095	00:00:21.300	1278	-1024	-768	-1	-1	-1	-1	4	-1024	-768	-1	-1	-1	-1	4		0	0						Untertest4.avi	0	880	547	72	111				0	Content		-72	-111	21300916	4028111749
21318	09:30:53.112	00:00:21.317	1279	-1024	-768	-1	-1	-1	-1	4	-1024	-768	-1	-1	-1	-1	4		0	0						Untertest4.avi	0	880	547	72	111				0	Content		-72	-111	21317584	4028128417
21334	09:30:53.128	00:00:21.333	1280	-1024	-768	-1	-1	-1	-1	4	-1024	-768	-1	-1	-1	-1	4		0	0						Untertest4.avi	0	880	547	72	111				0	Content		-72	-111	21333812	4028144645
21350	09:30:53.144	00:00:21.350	1281	-1024	-768	-1	-1	-1	-1	4	-1024	-768	-1	-1	-1	-1	4		0	0						Untertest4.avi	0	880	547	72	111				0	Content		-72	-111	21350479	4028161312
21367	09:30:53.161	00:00:21.367	1282	-1024	-768	-1	-1	-1	-1	4	-1024	-768	-1	-1	-1	-1	4		0	0						Untertest4.avi	0	880	547	72	111				0	Content		-72	-111	21367147	4028177980
21383	09:30:53.177	00:00:21.382	1283	-1024	-768	-1	-1	-1	-1	4	-1024	-768	-1	-1	-1	-1	4		0	0						Untertest4.avi	0	880	547	72	111				0	Content		-72	-111	21382889	4028193722
21400	09:30:53.194	00:00:21.399	1284	-1024	-768	-1	-1	-1	-1	4	-1024	-768	-1	-1	-1	-1	4		0	0						Untertest4.avi	0	880	547	72	111				0	Content		-72	-111	21399634	4028210467
21416	09:30:53.210	00:00:21.416	1285	-1024	-768	-1	-1	-1	-1	4	-1024	-768	-1	-1	-1	-1	4		0	0						Untertest4.avi	0	880	547	72	111				0	Content		-72	-111	21416260	4028227093
21433	09:30:53.227	00:00:21.432	1286	-1024	-768	-1	-1	-1	-1	4	-1024	-768	-1	-1	-1	-1	4		0	0						Untertest4.avi	0	880	547	72	111				0	Content		-72	-111	21432939	4028243772
21450	09:30:53.244	00:00:21.449	1287	-1024	-768	-1	-1	-1	-1	4	-1024	-768	-1	-1	-1	-1	4		0	0						Untertest4.avi	0	880	547	72	111				0	Content		-72	-111	21449629	4028260462
21467	09:30:53.261	00:00:21.466	1288	-1024	-768	-1	-1	-1	-1	4	-1024	-768	-1	-1	-1	-1	4		0	0						Untertest4.avi	0	880	547	72	111				0	Content		-72	-111	21466503	4028277336
21483	09:30:53.277	00:00:21.483	1289	-1024	-768	-1	-1	-1	-1	4	-1024	-768	-1	-1	-1	-1	4		0	0						Untertest4.avi	0	880	547	72	111				0	Content		-72	-111	21483170	4028294003
21500	09:30:53.294	00:00:21.500	1290	-1024	-768	-1	-1	-1	-1	4	-1024	-768	-1	-1	-1	-1	4		0	0						Untertest4.avi	0	880	547	72	111				0	Content		-72	-111	21500281	4028311114
21517	09:30:53.311	00:00:21.516	1291	-1024	-768	-1	-1	-1	-1	4	-1024	-768	-1	-1	-1	-1	4		0	0						Untertest4.avi	0	880	547	72	111				0	Content		-72	-111	21516949	4028327782
21534	09:30:53.328	00:00:21.533	1292	-1024	-768	-1	-1	-1	-1	4	-1024	-768	-1	-1	-1	-1	4		0	0						Untertest4.avi	0	880	547	72	111				0	Content		-72	-111	21533971	4028344804
21551	09:30:53.345	00:00:21.550	1293	-1024	-768	-1	-1	-1	-1	4	-1024	-768	-1	-1	-1	-1	4		0	0						Untertest4.avi	0	880	547	72	111				0	Content		-72	-111	21550638	4028361471
21567	09:30:53.361	00:00:21.567	1294	-1024	-768	-1	-1	-1	-1	4	-1024	-768	-1	-1	-1	-1	4		0	0						Untertest4.avi	0	880	547	72	111				0	Content		-72	-111	21567306	4028378139
21584	09:30:53.378	00:00:21.583	1295	-1024	-768	-1	-1	-1	-1	4	-1024	-768	-1	-1	-1	-1	4		0	0						Untertest4.avi	0	880	547	72	111				0	Content		-72	-111	21583578	4028394411
21600	09:30:53.394	00:00:21.600	1296	-1024	-768	-1	-1	-1	-1	4	-1024	-768	-1	-1	-1	-1	4		0	0						Untertest4.avi	0	880	547	72	111				0	Content		-72	-111	21600245	4028411078
21617	09:30:53.411	00:00:21.616	1297	-1024	-768	-1	-1	-1	-1	4	-1024	-768	-1	-1	-1	-1	4		0	0						Untertest4.avi	0	880	547	72	111				0	Content		-72	-111	21616913	4028427746
21633	09:30:53.427	00:00:21.632	1298	-1024	-768	-1	-1	-1	-1	4	-1024	-768	-1	-1	-1	-1	4		0	0						Untertest4.avi	0	880	547	72	111				0	Content		-72	-111	21632742	4028443575
21649	09:30:53.443	00:00:21.649	1299	-1024	-768	-1	-1	-1	-1	4	-1024	-768	-1	-1	-1	-1	4		0	0						Untertest4.avi	0	880	547	72	111				0	Content		-72	-111	21649488	4028460321
21666	09:30:53.460	00:00:21.666	1300	-1024	-768	-1	-1	-1	-1	4	-1024	-768	-1	-1	-1	-1	4		0	0						Untertest4.avi	0	880	547	72	111				0	Content		-72	-111	21666111	4028476944
21683	09:30:53.477	00:00:21.682	1301	-1024	-768	-1	-1	-1	-1	4	-1024	-768	-1	-1	-1	-1	4		0	0						Untertest4.avi	0	880	547	72	111				0	Content		-72	-111	21682776	4028493609
21699	09:30:53.493	00:00:21.699	1302	-1024	-768	-1	-1	-1	-1	4	-1024	-768	-1	-1	-1	-1	4		0	0						Untertest4.avi	0	880	547	72	111				0	Content		-72	-111	21699443	4028510276
21716	09:30:53.510	00:00:21.716	1303	-1024	-768	-1	-1	-1	-1	4	-1024	-768	-1	-1	-1	-1	4		0	0						Untertest4.avi	0	880	547	72	111				0	Content		-72	-111	21716111	4028526944
21733	09:30:53.527	00:00:21.732	1304	-1024	-768	-1	-1	-1	-1	4	-1024	-768	-1	-1	-1	-1	4		0	0						Untertest4.avi	0	880	547	72	111				0	Content		-72	-111	21732733	4028543566
21749	09:30:53.543	00:00:21.749	1305	-1024	-768	-1	-1	-1	-1	4	-1024	-768	-1	-1	-1	-1	4		0	0						Untertest4.avi	0	880	547	72	111				0	Content		-72	-111	21749400	4028560233
21766	09:30:53.560	00:00:21.766	1306	-1024	-768	-1	-1	-1	-1	4	-1024	-768	-1	-1	-1	-1	4		0	0						Untertest4.avi	0	880	547	72	111				0	Content		-72	-111	21766068	4028576901
21783	09:30:53.577	00:00:21.782	1307	-1024	-768	-1	-1	-1	-1	4	-1024	-768	-1	-1	-1	-1	4		0	0						Untertest4.avi	0	880	547	72	111				0	Content		-72	-111	21782960	4028593793
21800	09:30:53.594	00:00:21.799	1308	-1024	-768	-1	-1	-1	-1	4	-1024	-768	-1	-1	-1	-1	4		0	0						Untertest4.avi	0	880	547	72	111				0	Content		-72	-111	21799628	4028610461
21817	09:30:53.611	00:00:21.816	1309	-1024	-768	-1	-1	-1	-1	4	-1024	-768	-1	-1	-1	-1	4		0	0						Untertest4.avi	0	880	547	72	111				0	Content		-72	-111	21816622	4028627455
21833	09:30:53.627	00:00:21.833	1310	-1024	-768	-1	-1	-1	-1	4	-1024	-768	-1	-1	-1	-1	4		0	0						Untertest4.avi	0	880	547	72	111				0	Content		-72	-111	21833289	4028644122
21850	09:30:53.644	00:00:21.849	1311	-1024	-768	-1	-1	-1	-1	4	-1024	-768	-1	-1	-1	-1	4		0	0						Untertest4.avi	0	880	547	72	111				0	Content		-72	-111	21849957	4028660790
21867	09:30:53.661	00:00:21.867	1312	-1024	-768	-1	-1	-1	-1	4	-1024	-768	-1	-1	-1	-1	4		0	0						Untertest4.avi	0	880	547	72	111				0	Content		-72	-111	21867223	4028678056
21884	09:30:53.678	00:00:21.883	1313	-1024	-768	-1	-1	-1	-1	4	-1024	-768	-1	-1	-1	-1	4		0	0						Untertest4.avi	0	880	547	72	111				0	Content		-72	-111	21883890	4028694723
21900	09:30:53.694	00:00:21.900	1314	-1024	-768	-1	-1	-1	-1	4	-1024	-768	-1	-1	-1	-1	4		0	0						Untertest4.avi	0	880	547	72	111				0	Content		-72	-111	21900145	4028710978
21917	09:30:53.711	00:00:21.916	1315	-1024	-768	-1	-1	-1	-1	4	-1024	-768	-1	-1	-1	-1	4		0	0						Untertest4.avi	0	880	547	72	111				0	Content		-72	-111	21916812	4028727645
21933	09:30:53.727	00:00:21.933	1316	-1024	-768	-1	-1	-1	-1	4	-1024	-768	-1	-1	-1	-1	4		0	0						Untertest4.avi	0	880	547	72	111				0	Content		-72	-111	21933479	4028744312
21949	09:30:53.743	00:00:21.949	1317	-1024	-768	-1	-1	-1	-1	4	-1024	-768	-1	-1	-1	-1	4		0	0						Untertest4.avi	0	880	547	72	111				0	Content		-72	-111	21949223	4028760056
21966	09:30:53.760	00:00:21.965	1318	-1024	-768	-1	-1	-1	-1	4	-1024	-768	-1	-1	-1	-1	4		0	0						Untertest4.avi	0	880	547	72	111				0	Content		-72	-111	21965843	4028776676
21983	09:30:53.777	00:00:21.982	1319	-1024	-768	-1	-1	-1	-1	4	-1024	-768	-1	-1	-1	-1	4		0	0						Untertest4.avi	0	880	547	72	111				0	Content		-72	-111	21982528	4028793361
21999	09:30:53.793	00:00:21.999	1320	-1024	-768	-1	-1	-1	-1	4	-1024	-768	-1	-1	-1	-1	4		0	0						Untertest4.avi	0	880	547	72	111				0	Content		-72	-111	21999196	4028810029
22016	09:30:53.810	00:00:22.015	1321	-1024	-768	-1	-1	-1	-1	4	-1024	-768	-1	-1	-1	-1	4		0	0						Untertest4.avi	0	880	547	72	111				0	Content		-72	-111	22015863	4028826696
22033	09:30:53.827	00:00:22.032	1322	-1024	-768	-1	-1	-1	-1	4	-1024	-768	-1	-1	-1	-1	4		0	0						Untertest4.avi	0	880	547	72	111				0	Content		-72	-111	22032643	4028843476
22049	09:30:53.843	00:00:22.049	1323	-1024	-768	-1	-1	-1	-1	4	-1024	-768	-1	-1	-1	-1	4		0	0						Untertest4.avi	0	880	547	72	111				0	Content		-72	-111	22049211	4028860044
22066	09:30:53.860	00:00:22.066	1324	-1024	-768	-1	-1	-1	-1	4	-1024	-768	-1	-1	-1	-1	4		0	0						Untertest4.avi	0	880	547	72	111				0	Content		-72	-111	22066146	4028876979
22083	09:30:53.877	00:00:22.082	1325	-1024	-768	-1	-1	-1	-1	4	-1024	-768	-1	-1	-1	-1	4		0	0						Untertest4.avi	0	880	547	72	111				0	Content		-72	-111	22082813	4028893646
22100	09:30:53.894	00:00:22.099	1326	-1024	-768	-1	-1	-1	-1	4	-1024	-768	-1	-1	-1	-1	4		0	0						Untertest4.avi	0	880	547	72	111				0	Content		-72	-111	22099777	4028910610
22116	09:30:53.910	00:00:22.116	1327	-1024	-768	-1	-1	-1	-1	4	-1024	-768	-1	-1	-1	-1	4		0	0						Untertest4.avi	0	880	547	72	111				0	Content		-72	-111	22116444	4028927277
22133	09:30:53.927	00:00:22.133	1328	-1024	-768	-1	-1	-1	-1	4	-1024	-768	-1	-1	-1	-1	4		0	0						Untertest4.avi	0	880	547	72	111				0	Content		-72	-111	22133111	4028943944
22150	09:30:53.944	00:00:22.150	1329	-1024	-768	-1	-1	-1	-1	4	-1024	-768	-1	-1	-1	-1	4		0	0						Untertest4.avi	0	880	547	72	111				0	Content		-72	-111	22150183	4028961016
22167	09:30:53.961	00:00:22.166	1330	-1024	-768	-1	-1	-1	-1	4	-1024	-768	-1	-1	-1	-1	4		0	0						Untertest4.avi	0	880	547	72	111				0	Content		-72	-111	22166850	4028977683
22184	09:30:53.978	00:00:22.183	1331	-1024	-768	-1	-1	-1	-1	4	-1024	-768	-1	-1	-1	-1	4		0	0						Untertest4.avi	0	880	547	72	111				0	Content		-72	-111	22183518	4028994351
22200	09:30:53.994	00:00:22.199	1332	-1024	-768	-1	-1	-1	-1	4	-1024	-768	-1	-1	-1	-1	4		0	0						Untertest4.avi	0	880	547	72	111				0	Content		-72	-111	22199785	4029010618
22216	09:30:54.010	00:00:22.216	1333	-1024	-768	-1	-1	-1	-1	4	-1024	-768	-1	-1	-1	-1	4		0	0						Untertest4.avi	0	880	547	72	111				0	Content		-72	-111	22216452	4029027285
22233	09:30:54.027	00:00:22.233	1334	-1024	-768	-1	-1	-1	-1	4	-1024	-768	-1	-1	-1	-1	4		0	0						Untertest4.avi	0	880	547	72	111				0	Content		-72	-111	22233120	4029043953
22249	09:30:54.043	00:00:22.249	1335	-1024	-768	-1	-1	-1	-1	4	-1024	-768	-1	-1	-1	-1	4		0	0						Untertest4.avi	0	880	547	72	111				0	Content		-72	-111	22249070	4029059903
22266	09:30:54.060	00:00:22.265	1336	-1024	-768	-1	-1	-1	-1	4	-1024	-768	-1	-1	-1	-1	4		0	0						Untertest4.avi	0	880	547	72	111				0	Content		-72	-111	22265691	4029076524
22282	09:30:54.076	00:00:22.282	1337	-1024	-768	-1	-1	-1	-1	4	-1024	-768	-1	-1	-1	-1	4		0	0						Untertest4.avi	0	880	547	72	111				0	Content		-72	-111	22282440	4029093273
22299	09:30:54.093	00:00:22.299	1338	-1024	-768	-1	-1	-1	-1	4	-1024	-768	-1	-1	-1	-1	4		0	0						Untertest4.avi	0	880	547	72	111				0	Content		-72	-111	22299065	4029109898
22316	09:30:54.110	00:00:22.315	1339	-1024	-768	-1	-1	-1	-1	4	-1024	-768	-1	-1	-1	-1	4		0	0						Untertest4.avi	0	880	547	72	111				0	Content		-72	-111	22315732	4029126565
22332	09:30:54.126	00:00:22.332	1340	-1024	-768	-1	-1	-1	-1	4	-1024	-768	-1	-1	-1	-1	4		0	0						Untertest4.avi	0	880	547	72	111				0	Content		-72	-111	22332400	4029143233
22349	09:30:54.143	00:00:22.349	1341	-1024	-768	-1	-1	-1	-1	4	-1024	-768	-1	-1	-1	-1	4		0	0						Untertest4.avi	0	880	547	72	111				0	Content		-72	-111	22349038	4029159871
22366	09:30:54.160	00:00:22.365	1342	-1024	-768	-1	-1	-1	-1	4	-1024	-768	-1	-1	-1	-1	4		0	0						Untertest4.avi	0	880	547	72	111				0	Content		-72	-111	22365705	4029176538
22382	09:30:54.176	00:00:22.382	1343	-1024	-768	-1	-1	-1	-1	4	-1024	-768	-1	-1	-1	-1	4		0	0						Untertest4.avi	0	880	547	72	111				0	Content		-72	-111	22382373	4029193206
22399	09:30:54.193	00:00:22.399	1344	-1024	-768	-1	-1	-1	-1	4	-1024	-768	-1	-1	-1	-1	4		0	0						Untertest4.avi	0	880	547	72	111				0	Content		-72	-111	22399279	4029210112
22416	09:30:54.210	00:00:22.415	1345	-1024	-768	-1	-1	-1	-1	4	-1024	-768	-1	-1	-1	-1	4		0	0						Untertest4.avi	0	880	547	72	111				0	Content		-72	-111	22415946	4029226779
22433	09:30:54.227	00:00:22.432	1346	-1024	-768	-1	-1	-1	-1	4	-1024	-768	-1	-1	-1	-1	4		0	0						Untertest4.avi	0	880	547	72	111				0	Content		-72	-111	22432901	4029243734
22450	09:30:54.244	00:00:22.449	1347	-1024	-768	-1	-1	-1	-1	4	-1024	-768	-1	-1	-1	-1	4		0	0						Untertest4.avi	0	880	547	72	111				0	Content		-72	-111	22449568	4029260401
22466	09:30:54.260	00:00:22.466	1348	-1024	-768	-1	-1	-1	-1	4	-1024	-768	-1	-1	-1	-1	4		0	0						Untertest4.avi	0	880	547	72	111				0	Content		-72	-111	22466235	4029277068
22483	09:30:54.277	00:00:22.483	1349	-1024	-768	-1	-1	-1	-1	4	-1024	-768	-1	-1	-1	-1	4		0	0						Untertest4.avi	0	880	547	72	111				0	Content		-72	-111	22483299	4029294132
22500	09:30:54.294	00:00:22.499	1350	-1024	-768	-1	-1	-1	-1	4	-1024	-768	-1	-1	-1	-1	4		0	0						Untertest4.avi	0	880	547	72	111				0	Content		-72	-111	22499966	4029310799
22517	09:30:54.311	00:00:22.516	1351	-1024	-768	-1	-1	-1	-1	4	-1024	-768	-1	-1	-1	-1	4		0	0						Untertest4.avi	0	880	547	72	111				0	Content		-72	-111	22516634	4029327467
22533	09:30:54.327	00:00:22.533	1352	-1024	-768	-1	-1	-1	-1	4	-1024	-768	-1	-1	-1	-1	4		0	0						Untertest4.avi	0	880	547	72	111				0	Content		-72	-111	22533020	4029343853
22550	09:30:54.344	00:00:22.549	1353	-1024	-768	-1	-1	-1	-1	4	-1024	-768	-1	-1	-1	-1	4		0	0						Untertest4.avi	0	880	547	72	111				0	Content		-72	-111	22549687	4029360520
22566	09:30:54.360	00:00:22.566	1354	-1024	-768	-1	-1	-1	-1	4	-1024	-768	-1	-1	-1	-1	4		0	0						Untertest4.avi	0	880	547	72	111				0	Content		-72	-111	22566355	4029377188
22583	09:30:54.377	00:00:22.583	1355	-1024	-768	-1	-1	-1	-1	4	-1024	-768	-1	-1	-1	-1	4		0	0						Untertest4.avi	0	880	547	72	111				0	Content		-72	-111	22583022	4029393855
22599	09:30:54.393	00:00:22.598	1356	-1024	-768	-1	-1	-1	-1	4	-1024	-768	-1	-1	-1	-1	4		0	0						Untertest4.avi	0	880	547	72	111				0	Content		-72	-111	22598794	4029409627
22615	09:30:54.409	00:00:22.615	1357	-1024	-768	-1	-1	-1	-1	4	-1024	-768	-1	-1	-1	-1	4		0	0						Untertest4.avi	0	880	547	72	111				0	Content		-72	-111	22615429	4029426262
22632	09:30:54.426	00:00:22.632	1358	-1024	-768	-1	-1	-1	-1	4	-1024	-768	-1	-1	-1	-1	4		0	0						Untertest4.avi	0	880	547	72	111				0	Content		-72	-111	22632165	4029442998
22649	09:30:54.443	00:00:22.648	1359	-1024	-768	-1	-1	-1	-1	4	-1024	-768	-1	-1	-1	-1	4		0	0						Untertest4.avi	0	880	547	72	111				0	Content		-72	-111	22648847	4029459680
22665	09:30:54.459	00:00:22.665	1360	-1024	-768	-1	-1	-1	-1	4	-1024	-768	-1	-1	-1	-1	4		0	0						Untertest4.avi	0	880	547	72	111				0	Content		-72	-111	22665415	4029476248
22682	09:30:54.476	00:00:22.682	1361	-1024	-768	-1	-1	-1	-1	4	-1024	-768	-1	-1	-1	-1	4		0	0						Untertest4.avi	0	880	547	72	111				0	Content		-72	-111	22682351	4029493184
22699	09:30:54.493	00:00:22.699	1362	-1024	-768	-1	-1	-1	-1	4	-1024	-768	-1	-1	-1	-1	4		0	0						Untertest4.avi	0	880	547	72	111				0	Content		-72	-111	22699018	4029509851
22716	09:30:54.510	00:00:22.716	1363	-1024	-768	-1	-1	-1	-1	4	-1024	-768	-1	-1	-1	-1	4		0	0						Untertest4.avi	0	880	547	72	111				0	Content		-72	-111	22716158	4029526991
22733	09:30:54.527	00:00:22.732	1364	-1024	-768	-1	-1	-1	-1	4	-1024	-768	-1	-1	-1	-1	4		0	0						Untertest4.avi	0	880	547	72	111				0	Content		-72	-111	22732825	4029543658
22750	09:30:54.544	00:00:22.749	1365	-1024	-768	-1	-1	-1	-1	4	-1024	-768	-1	-1	-1	-1	4		0	0						Untertest4.avi	0	880	547	72	111				0	Content		-72	-111	22749853	4029560686
22767	09:30:54.561	00:00:22.766	1366	-1024	-768	-1	-1	-1	-1	4	-1024	-768	-1	-1	-1	-1	4		0	0						Untertest4.avi	0	880	547	72	111				0	Content		-72	-111	22766521	4029577354
22783	09:30:54.577	00:00:22.783	1367	-1024	-768	-1	-1	-1	-1	4	-1024	-768	-1	-1	-1	-1	4		0	0						Untertest4.avi	0	880	547	72	111				0	Content		-72	-111	22783188	4029594021
22799	09:30:54.593	00:00:22.799	1368	-1024	-768	-1	-1	-1	-1	4	-1024	-768	-1	-1	-1	-1	4		0	0						Untertest4.avi	0	880	547	72	111				0	Content		-72	-111	22799467	4029610300
22816	09:30:54.610	00:00:22.816	1369	-1024	-768	-1	-1	-1	-1	4	-1024	-768	-1	-1	-1	-1	4		0	0						Untertest4.avi	0	880	547	72	111				0	Content		-72	-111	22816135	4029626968
22833	09:30:54.627	00:00:22.832	1370	-1024	-768	-1	-1	-1	-1	4	-1024	-768	-1	-1	-1	-1	4		0	0						Untertest4.avi	0	880	547	72	111				0	Content		-72	-111	22832802	4029643635
22849	09:30:54.643	00:00:22.849	1371	-1024	-768	-1	-1	-1	-1	4	-1024	-768	-1	-1	-1	-1	4		0	0						Untertest4.avi	0	880	547	72	111				0	Content		-72	-111	22849211	4029660044
22866	09:30:54.660	00:00:22.865	1372	-1024	-768	-1	-1	-1	-1	4	-1024	-768	-1	-1	-1	-1	4		0	0						Untertest4.avi	0	880	547	72	111				0	Content		-72	-111	22865879	4029676712
22883	09:30:54.677	00:00:22.882	1373	-1024	-768	-1	-1	-1	-1	4	-1024	-768	-1	-1	-1	-1	4		0	0						Untertest4.avi	0	880	547	72	111				0	Content		-72	-111	22882546	4029693379
22899	09:30:54.693	00:00:22.898	1374	-1024	-768	-1	-1	-1	-1	4	-1024	-768	-1	-1	-1	-1	4		0	0						Untertest4.avi	0	880	547	72	111				0	Content		-72	-111	22898649	4029709482
22915	09:30:54.709	00:00:22.915	1375	-1024	-768	-1	-1	-1	-1	4	-1024	-768	-1	-1	-1	-1	4		0	0						Untertest4.avi	0	880	547	72	111				0	Content		-72	-111	22915275	4029726108
22932	09:30:54.726	00:00:22.931	1376	-1024	-768	-1	-1	-1	-1	4	-1024	-768	-1	-1	-1	-1	4		0	0						Untertest4.avi	0	880	547	72	111				0	Content		-72	-111	22931952	4029742785
22949	09:30:54.743	00:00:22.948	1377	-1024	-768	-1	-1	-1	-1	4	-1024	-768	-1	-1	-1	-1	4		0	0						Untertest4.avi	0	880	547	72	111				0	Content		-72	-111	22948611	4029759444
22965	09:30:54.759	00:00:22.965	1378	-1024	-768	-1	-1	-1	-1	4	-1024	-768	-1	-1	-1	-1	4		0	0						Untertest4.avi	0	880	547	72	111				0	Content		-72	-111	22965279	4029776112
22982	09:30:54.776	00:00:22.982	1379	-1024	-768	-1	-1	-1	-1	4	-1024	-768	-1	-1	-1	-1	4		0	0						Untertest4.avi	0	880	547	72	111				0	Content		-72	-111	22982213	4029793046
22999	09:30:54.793	00:00:22.998	1380	-1024	-768	-1	-1	-1	-1	4	-1024	-768	-1	-1	-1	-1	4		0	0						Untertest4.avi	0	880	547	72	111				0	Content		-72	-111	22998881	4029809714
23016	09:30:54.810	00:00:23.015	1381	-1024	-768	-1	-1	-1	-1	4	-1024	-768	-1	-1	-1	-1	4		0	0						Untertest4.avi	0	880	547	72	111				0	Content		-72	-111	23015844	4029826677
23033	09:30:54.827	00:00:23.032	1382	-1024	-768	-1	-1	-1	-1	4	-1024	-768	-1	-1	-1	-1	4		0	0						Untertest4.avi	0	880	547	72	111				0	Content		-72	-111	23032511	4029843344
23049	09:30:54.843	00:00:23.049	1383	-1024	-768	-1	-1	-1	-1	4	-1024	-768	-1	-1	-1	-1	4		0	0						Untertest4.avi	0	880	547	72	111				0	Content		-72	-111	23049179	4029860012
23066	09:30:54.860	00:00:23.066	1384	-1024	-768	-1	-1	-1	-1	4	-1024	-768	-1	-1	-1	-1	4		0	0						Untertest4.avi	0	880	547	72	111				0	Content		-72	-111	23066248	4029877081
23083	09:30:54.877	00:00:23.082	1385	-1024	-768	-1	-1	-1	-1	4	-1024	-768	-1	-1	-1	-1	4		0	0						Untertest4.avi	0	880	547	72	111				0	Content		-72	-111	23082915	4029893748
23100	09:30:54.894	00:00:23.099	1386	-1024	-768	-1	-1	-1	-1	4	-1024	-768	-1	-1	-1	-1	4		0	0						Untertest4.avi	0	880	547	72	111				0	Content		-72	-111	23099583	4029910416
23117	09:30:54.911	00:00:23.117	1387	-1024	-768	-1	-1	-1	-1	4	-1024	-768	-1	-1	-1	-1	4		0	0						Untertest4.avi	0	880	547	72	111				0	Content		-72	-111	23117009	4029927842
23132	09:30:54.926	00:00:23.131	1388	-1024	-768	-1	-1	-1	-1	4	-1024	-768	-1	-1	-1	-1	4		0	0						Untertest4.avi	0	880	547	72	111				0	Content		-72	-111	23131881	4029942714
23149	09:30:54.943	00:00:23.148	1389	-1024	-768	-1	-1	-1	-1	4	-1024	-768	-1	-1	-1	-1	4		0	0						Untertest4.avi	0	880	547	72	111				0	Content		-72	-111	23148506	4029959339
23165	09:30:54.959	00:00:23.165	1390	-1024	-768	-1	-1	-1	-1	4	-1024	-768	-1	-1	-1	-1	4		0	0						Untertest4.avi	0	880	547	72	111				0	Content		-72	-111	23165128	4029975961
23182	09:30:54.976	00:00:23.181	1391	-1024	-768	-1	-1	-1	-1	4	-1024	-768	-1	-1	-1	-1	4		0	0						Untertest4.avi	0	880	547	72	111				0	Content		-72	-111	23181930	4029992763
23198	09:30:54.992	00:00:23.198	1392	-1024	-768	-1	-1	-1	-1	4	-1024	-768	-1	-1	-1	-1	4		0	0						Untertest4.avi	0	880	547	72	111				0	Content		-72	-111	23198373	4030009206
23215	09:30:55.009	00:00:23.215	1393	-1024	-768	-1	-1	-1	-1	4	-1024	-768	-1	-1	-1	-1	4		0	0						Untertest4.avi	0	880	547	72	111				0	Content		-72	-111	23215308	4030026141
23232	09:30:55.026	00:00:23.231	1394	-1024	-768	-1	-1	-1	-1	4	-1024	-768	-1	-1	-1	-1	4		0	0						Untertest4.avi	0	880	547	72	111				0	Content		-72	-111	23231975	4030042808
23249	09:30:55.043	00:00:23.249	1395	-1024	-768	-1	-1	-1	-1	4	-1024	-768	-1	-1	-1	-1	4		0	0						Untertest4.avi	0	880	547	72	111				0	Content		-72	-111	23249113	4030059946
23266	09:30:55.060	00:00:23.265	1396	-1024	-768	-1	-1	-1	-1	4	-1024	-768	-1	-1	-1	-1	4		0	0						Untertest4.avi	0	880	547	72	111				0	Content		-72	-111	23265780	4030076613
23283	09:30:55.077	00:00:23.282	1397	-1024	-768	-1	-1	-1	-1	4	-1024	-768	-1	-1	-1	-1	4		0	0						Untertest4.avi	0	880	547	72	111				0	Content		-72	-111	23282810	4030093643
23299	09:30:55.093	00:00:23.299	1398	-1024	-768	-1	-1	-1	-1	4	-1024	-768	-1	-1	-1	-1	4		0	0						Untertest4.avi	0	880	547	72	111				0	Content		-72	-111	23299478	4030110311
23316	09:30:55.110	00:00:23.316	1399	-1024	-768	-1	-1	-1	-1	4	-1024	-768	-1	-1	-1	-1	4		0	0						Untertest4.avi	0	880	547	72	111				0	Content		-72	-111	23316145	4030126978
23332	09:30:55.126	00:00:23.332	1400	-1024	-768	-1	-1	-1	-1	4	-1024	-768	-1	-1	-1	-1	4		0	0						Untertest4.avi	0	880	547	72	111				0	Content		-72	-111	23332428	4030143261
23349	09:30:55.143	00:00:23.349	1401	-1024	-768	-1	-1	-1	-1	4	-1024	-768	-1	-1	-1	-1	4		0	0						Untertest4.avi	0	880	547	72	111				0	Content		-72	-111	23349095	4030159928
23366	09:30:55.160	00:00:23.365	1402	-1024	-768	-1	-1	-1	-1	4	-1024	-768	-1	-1	-1	-1	4		0	0						Untertest4.avi	0	880	547	72	111				0	Content		-72	-111	23365762	4030176595
23382	09:30:55.176	00:00:23.381	1403	-1024	-768	-1	-1	-1	-1	4	-1024	-768	-1	-1	-1	-1	4		0	0						Untertest4.avi	0	880	547	72	111				0	Content		-72	-111	23381612	4030192445
23398	09:30:55.192	00:00:23.398	1404	-1024	-768	-1	-1	-1	-1	4	-1024	-768	-1	-1	-1	-1	4		0	0						Untertest4.avi	0	880	547	72	111				0	Content		-72	-111	23398235	4030209068
23415	09:30:55.209	00:00:23.414	1405	-1024	-768	-1	-1	-1	-1	4	-1024	-768	-1	-1	-1	-1	4		0	0						Untertest4.avi	0	880	547	72	111				0	Content		-72	-111	23414984	4030225817
23432	09:30:55.226	00:00:23.431	1406	-1024	-768	-1	-1	-1	-1	4	-1024	-768	-1	-1	-1	-1	4		0	0						Untertest4.avi	0	880	547	72	111				0	Content		-72	-111	23431664	4030242497
23448	09:30:55.242	00:00:23.448	1407	-1024	-768	-1	-1	-1	-1	4	-1024	-768	-1	-1	-1	-1	4		0	0						Untertest4.avi	0	880	547	72	111				0	Content		-72	-111	23448260	4030259093
23465	09:30:55.259	00:00:23.464	1408	-1024	-768	-1	-1	-1	-1	4	-1024	-768	-1	-1	-1	-1	4		0	0						Untertest4.avi	0	880	547	72	111				0	Content		-72	-111	23464927	4030275760
23482	09:30:55.276	00:00:23.481	1409	-1024	-768	-1	-1	-1	-1	4	-1024	-768	-1	-1	-1	-1	4		0	0						Untertest4.avi	0	880	547	72	111				0	Content		-72	-111	23481829	4030292662
23498	09:30:55.292	00:00:23.498	1410	-1024	-768	-1	-1	-1	-1	4	-1024	-768	-1	-1	-1	-1	4		0	0						Untertest4.avi	0	880	547	72	111				0	Content		-72	-111	23498496	4030309329
23515	09:30:55.309	00:00:23.515	1411	-1024	-768	-1	-1	-1	-1	4	-1024	-768	-1	-1	-1	-1	4		0	0						Untertest4.avi	0	880	547	72	111				0	Content		-72	-111	23515491	4030326324
23532	09:30:55.326	00:00:23.532	1412	-1024	-768	-1	-1	-1	-1	4	-1024	-768	-1	-1	-1	-1	4		0	0						Untertest4.avi	0	880	547	72	111				0	Content		-72	-111	23532159	4030342992
23549	09:30:55.343	00:00:23.548	1413	-1024	-768	-1	-1	-1	-1	4	-1024	-768	-1	-1	-1	-1	4		0	0						Untertest4.avi	0	880	547	72	111				0	Content		-72	-111	23548826	4030359659
23566	09:30:55.360	00:00:23.566	1414	-1024	-768	-1	-1	-1	-1	4	-1024	-768	-1	-1	-1	-1	4		0	0						Untertest4.avi	0	880	547	72	111				0	Content		-72	-111	23566096	4030376929
23583	09:30:55.377	00:00:23.582	1415	-1024	-768	-1	-1	-1	-1	4	-1024	-768	-1	-1	-1	-1	4		0	0						Untertest4.avi	0	880	547	72	111				0	Content		-72	-111	23582764	4030393597
23600	09:30:55.394	00:00:23.600	1416	-1024	-768	-1	-1	-1	-1	4	-1024	-768	-1	-1	-1	-1	4		0	0						Untertest4.avi	0	880	547	72	111				0	Content		-72	-111	23600100	4030410933
23616	09:30:55.410	00:00:23.616	1417	-1024	-768	-1	-1	-1	-1	4	-1024	-768	-1	-1	-1	-1	4		0	0						Untertest4.avi	0	880	547	72	111				0	Content		-72	-111	23616145	4030426978
23633	09:30:55.427	00:00:23.632	1418	-1024	-768	-1	-1	-1	-1	4	-1024	-768	-1	-1	-1	-1	4		0	0						Untertest4.avi	0	880	547	72	111				0	Content		-72	-111	23632813	4030443646
23649	09:30:55.443	00:00:23.649	1419	-1024	-768	-1	-1	-1	-1	4	-1024	-768	-1	-1	-1	-1	4		0	0						Untertest4.avi	0	880	547	72	111				0	Content		-72	-111	23649480	4030460313
23665	09:30:55.459	00:00:23.664	1420	-1024	-768	-1	-1	-1	-1	4	-1024	-768	-1	-1	-1	-1	4		0	0						Untertest4.avi	0	880	547	72	111				0	Content		-72	-111	23664850	4030475683
23681	09:30:55.475	00:00:23.681	1421	-1024	-768	-1	-1	-1	-1	4	-1024	-768	-1	-1	-1	-1	4		0	0						Untertest4.avi	0	880	547	72	111				0	Content		-72	-111	23681473	4030492306
23698	09:30:55.492	00:00:23.698	1422	-1024	-768	-1	-1	-1	-1	4	-1024	-768	-1	-1	-1	-1	4		0	0						Untertest4.avi	0	880	547	72	111				0	Content		-72	-111	23698151	4030508984
23715	09:30:55.509	00:00:23.714	1423	-1024	-768	-1	-1	-1	-1	4	-1024	-768	-1	-1	-1	-1	4		0	0						Untertest4.avi	0	880	547	72	111				0	Content		-72	-111	23714844	4030525677
23732	09:30:55.526	00:00:23.731	1424	-1024	-768	-1	-1	-1	-1	4	-1024	-768	-1	-1	-1	-1	4		0	0						Untertest4.avi	0	880	547	72	111				0	Content		-72	-111	23731718	4030542551
23748	09:30:55.542	00:00:23.748	1425	-1024	-768	-1	-1	-1	-1	4	-1024	-768	-1	-1	-1	-1	4		0	0						Untertest4.avi	0	880	547	72	111				0	Content		-72	-111	23748385	4030559218
23765	09:30:55.559	00:00:23.765	1426	-1024	-768	-1	-1	-1	-1	4	-1024	-768	-1	-1	-1	-1	4		0	0						Untertest4.avi	0	880	547	72	111				0	Content		-72	-111	23765492	4030576325
23782	09:30:55.576	00:00:23.782	1427	-1024	-768	-1	-1	-1	-1	4	-1024	-768	-1	-1	-1	-1	4		0	0						Untertest4.avi	0	880	547	72	111				0	Content		-72	-111	23782159	4030592992
23799	09:30:55.593	00:00:23.799	1428	-1024	-768	-1	-1	-1	-1	4	-1024	-768	-1	-1	-1	-1	4		0	0						Untertest4.avi	0	880	547	72	111				0	Content		-72	-111	23799178	4030610011
23816	09:30:55.610	00:00:23.815	1429	-1024	-768	-1	-1	-1	-1	4	-1024	-768	-1	-1	-1	-1	4		0	0						Untertest4.avi	0	880	547	72	111				0	Content		-72	-111	23815846	4030626679
23833	09:30:55.627	00:00:23.832	1430	-1024	-768	-1	-1	-1	-1	4	-1024	-768	-1	-1	-1	-1	4		0	0						Untertest4.avi	0	880	547	72	111				0	Content		-72	-111	23832513	4030643346
23849	09:30:55.643	00:00:23.848	1431	-1024	-768	-1	-1	-1	-1	4	-1024	-768	-1	-1	-1	-1	4		0	0						Untertest4.avi	0	880	547	72	111				0	Content		-72	-111	23848788	4030659621
23865	09:30:55.659	00:00:23.865	1432	-1024	-768	-1	-1	-1	-1	4	-1024	-768	-1	-1	-1	-1	4		0	0						Untertest4.avi	0	880	547	72	111				0	Content		-72	-111	23865456	4030676289
23882	09:30:55.676	00:00:23.882	1433	-1024	-768	-1	-1	-1	-1	4	-1024	-768	-1	-1	-1	-1	4		0	0						Untertest4.avi	0	880	547	72	111				0	Content		-72	-111	23882123	4030692956
23898	09:30:55.692	00:00:23.897	1434	-1024	-768	-1	-1	-1	-1	4	-1024	-768	-1	-1	-1	-1	4		0	0						Untertest4.avi	0	880	547	72	111				0	Content		-72	-111	23897961	4030708794
23915	09:30:55.709	00:00:23.914	1435	-1024	-768	-1	-1	-1	-1	4	-1024	-768	-1	-1	-1	-1	4		0	0						Untertest4.avi	0	880	547	72	111				0	Content		-72	-111	23914582	4030725415
23931	09:30:55.725	00:00:23.931	1436	-1024	-768	-1	-1	-1	-1	4	-1024	-768	-1	-1	-1	-1	4		0	0						Untertest4.avi	0	880	547	72	111				0	Content		-72	-111	23931328	4030742161
23948	09:30:55.742	00:00:23.948	1437	-1024	-768	-1	-1	-1	-1	4	-1024	-768	-1	-1	-1	-1	4		0	0						Untertest4.avi	0	880	547	72	111				0	Content		-72	-111	23948006	4030758839
23965	09:30:55.759	00:00:23.964	1438	-1024	-768	-1	-1	-1	-1	4	-1024	-768	-1	-1	-1	-1	4		0	0						Untertest4.avi	0	880	547	72	111				0	Content		-72	-111	23964603	4030775436
23981	09:30:55.775	00:00:23.981	1439	-1024	-768	-1	-1	-1	-1	4	-1024	-768	-1	-1	-1	-1	4		0	0						Untertest4.avi	0	880	547	72	111				0	Content		-72	-111	23981270	4030792103
23998	09:30:55.792	00:00:23.998	1440	-1024	-768	-1	-1	-1	-1	4	-1024	-768	-1	-1	-1	-1	4		0	0						Untertest4.avi	0	880	547	72	111				0	Content		-72	-111	23998173	4030809006
24015	09:30:55.809	00:00:24.014	1441	-1024	-768	-1	-1	-1	-1	4	-1024	-768	-1	-1	-1	-1	4		0	0						Untertest4.avi	0	880	547	72	111				0	Content		-72	-111	24014841	4030825674
24032	09:30:55.826	00:00:24.031	1442	-1024	-768	-1	-1	-1	-1	4	-1024	-768	-1	-1	-1	-1	4		0	0						Untertest4.avi	0	880	547	72	111				0	Content		-72	-111	24031835	4030842668
24049	09:30:55.843	00:00:24.048	1443	-1024	-768	-1	-1	-1	-1	4	-1024	-768	-1	-1	-1	-1	4		0	0						Untertest4.avi	0	880	547	72	111				0	Content		-72	-111	24048502	4030859335
24065	09:30:55.859	00:00:24.065	1444	-1024	-768	-1	-1	-1	-1	4	-1024	-768	-1	-1	-1	-1	4		0	0						Untertest4.avi	0	880	547	72	111				0	Content		-72	-111	24065170	4030876003
24082	09:30:55.876	00:00:24.082	1445	-1024	-768	-1	-1	-1	-1	4	-1024	-768	-1	-1	-1	-1	4		0	0						Untertest4.avi	0	880	547	72	111				0	Content		-72	-111	24082260	4030893093
24099	09:30:55.893	00:00:24.098	1446	-1024	-768	-1	-1	-1	-1	4	-1024	-768	-1	-1	-1	-1	4		0	0						Untertest4.avi	0	880	547	72	111				0	Content		-72	-111	24098928	4030909761
24116	09:30:55.910	00:00:24.115	1447	-1024	-768	-1	-1	-1	-1	4	-1024	-768	-1	-1	-1	-1	4		0	0						Untertest4.avi	0	880	547	72	111				0	Content		-72	-111	24115595	4030926428
24132	09:30:55.926	00:00:24.131	1448	-1024	-768	-1	-1	-1	-1	4	-1024	-768	-1	-1	-1	-1	4		0	0						Untertest4.avi	0	880	547	72	111				0	Content		-72	-111	24131964	4030942797
24149	09:30:55.943	00:00:24.148	1449	-1024	-768	-1	-1	-1	-1	4	-1024	-768	-1	-1	-1	-1	4		0	0						Untertest4.avi	0	880	547	72	111				0	Content		-72	-111	24148632	4030959465
24165	09:30:55.959	00:00:24.165	1450	-1024	-768	-1	-1	-1	-1	4	-1024	-768	-1	-1	-1	-1	4		0	0						Untertest4.avi	0	880	547	72	111				0	Content		-72	-111	24165299	4030976132
24182	09:30:55.976	00:00:24.181	1451	-1024	-768	-1	-1	-1	-1	4	-1024	-768	-1	-1	-1	-1	4		0	0						Untertest4.avi	0	880	547	72	111				0	Content		-72	-111	24181966	4030992799
24198	09:30:55.992	00:00:24.197	1452	-1024	-768	-1	-1	-1	-1	4	-1024	-768	-1	-1	-1	-1	4		0	0						Untertest4.avi	0	880	547	72	111				0	Content		-72	-111	24197810	4031008643
24214	09:30:56.008	00:00:24.214	1453	-1024	-768	-1	-1	-1	-1	4	-1024	-768	-1	-1	-1	-1	4		0	0						Untertest4.avi	0	880	547	72	111				0	Content		-72	-111	24214431	4031025264
24231	09:30:56.025	00:00:24.231	1454	-1024	-768	-1	-1	-1	-1	4	-1024	-768	-1	-1	-1	-1	4		0	0						Untertest4.avi	0	880	547	72	111				0	Content		-72	-111	24231178	4031042011
24248	09:30:56.042	00:00:24.247	1455	-1024	-768	-1	-1	-1	-1	4	-1024	-768	-1	-1	-1	-1	4		0	0						Untertest4.avi	0	880	547	72	111				0	Content		-72	-111	24247735	4031058568
24264	09:30:56.058	00:00:24.264	1456	-1024	-768	-1	-1	-1	-1	4	-1024	-768	-1	-1	-1	-1	4		0	0						Untertest4.avi	0	880	547	72	111				0	Content		-72	-111	24264425	4031075258
24281	09:30:56.075	00:00:24.281	1457	-1024	-768	-1	-1	-1	-1	4	-1024	-768	-1	-1	-1	-1	4		0	0						Untertest4.avi	0	880	547	72	111				0	Content		-72	-111	24281367	4031092200
24298	09:30:56.092	00:00:24.298	1458	-1024	-768	-1	-1	-1	-1	4	-1024	-768	-1	-1	-1	-1	4		0	0						Untertest4.avi	0	880	547	72	111				0	Content		-72	-111	24298035	4031108868
24315	09:30:56.109	00:00:24.314	1459	-1024	-768	-1	-1	-1	-1	4	-1024	-768	-1	-1	-1	-1	4		0	0						Untertest4.avi	0	880	547	72	111				0	Content		-72	-111	24314997	4031125830
24332	09:30:56.126	00:00:24.331	1460	-1024	-768	-1	-1	-1	-1	4	-1024	-768	-1	-1	-1	-1	4		0	0						Untertest4.avi	0	880	547	72	111				0	Content		-72	-111	24331664	4031142497
24348	09:30:56.142	00:00:24.348	1461	-1024	-768	-1	-1	-1	-1	4	-1024	-768	-1	-1	-1	-1	4		0	0						Untertest4.avi	0	880	547	72	111				0	Content		-72	-111	24348332	4031159165
24365	09:30:56.159	00:00:24.365	1462	-1024	-768	-1	-1	-1	-1	4	-1024	-768	-1	-1	-1	-1	4		0	0						Untertest4.avi	0	880	547	72	111				0	Content		-72	-111	24365402	4031176235
24382	09:30:56.176	00:00:24.382	1463	-1024	-768	-1	-1	-1	-1	4	-1024	-768	-1	-1	-1	-1	4		0	0						Untertest4.avi	0	880	547	72	111				0	Content		-72	-111	24382069	4031192902
24399	09:30:56.193	00:00:24.398	1464	-1024	-768	-1	-1	-1	-1	4	-1024	-768	-1	-1	-1	-1	4		0	0						Untertest4.avi	0	880	547	72	111				0	Content		-72	-111	24398737	4031209570
24415	09:30:56.209	00:00:24.415	1465	-1024	-768	-1	-1	-1	-1	4	-1024	-768	-1	-1	-1	-1	4		0	0						Untertest4.avi	0	880	547	72	111				0	Content		-72	-111	24415046	4031225879
24432	09:30:56.226	00:00:24.431	1466	-1024	-768	-1	-1	-1	-1	4	-1024	-768	-1	-1	-1	-1	4		0	0						Untertest4.avi	0	880	547	72	111				0	Content		-72	-111	24431713	4031242546
24448	09:30:56.242	00:00:24.448	1467	-1024	-768	-1	-1	-1	-1	4	-1024	-768	-1	-1	-1	-1	4		0	0						Untertest4.avi	0	880	547	72	111				0	Content		-72	-111	24448381	4031259214
24464	09:30:56.258	00:00:24.464	1468	-1024	-768	-1	-1	-1	-1	4	-1024	-768	-1	-1	-1	-1	4		0	0						Untertest4.avi	0	880	547	72	111				0	Content		-72	-111	24464298	4031275131
24481	09:30:56.275	00:00:24.480	1469	-1024	-768	-1	-1	-1	-1	4	-1024	-768	-1	-1	-1	-1	4		0	0						Untertest4.avi	0	880	547	72	111				0	Content		-72	-111	24480909	4031291742
24498	09:30:56.292	00:00:24.497	1470	-1024	-768	-1	-1	-1	-1	4	-1024	-768	-1	-1	-1	-1	4		0	0						Untertest4.avi	0	880	547	72	111				0	Content		-72	-111	24497656	4031308489
24514	09:30:56.308	00:00:24.514	1471	-1024	-768	-1	-1	-1	-1	4	-1024	-768	-1	-1	-1	-1	4		0	0						Untertest4.avi	0	880	547	72	111				0	Content		-72	-111	24514335	4031325168
24531	09:30:56.325	00:00:24.530	1472	-1024	-768	-1	-1	-1	-1	4	-1024	-768	-1	-1	-1	-1	4		0	0						Untertest4.avi	0	880	547	72	111				0	Content		-72	-111	24530930	4031341763
24548	09:30:56.342	00:00:24.547	1473	-1024	-768	-1	-1	-1	-1	4	-1024	-768	-1	-1	-1	-1	4		0	0						Untertest4.avi	0	880	547	72	111				0	Content		-72	-111	24547598	4031358431
24564	09:30:56.358	00:00:24.564	1474	-1024	-768	-1	-1	-1	-1	4	-1024	-768	-1	-1	-1	-1	4		0	0						Untertest4.avi	0	880	547	72	111				0	Content		-72	-111	24564498	4031375331
24581	09:30:56.375	00:00:24.581	1475	-1024	-768	-1	-1	-1	-1	4	-1024	-768	-1	-1	-1	-1	4		0	0						Untertest4.avi	0	880	547	72	111				0	Content		-72	-111	24581166	4031391999
24598	09:30:56.392	00:00:24.598	1476	-1024	-768	-1	-1	-1	-1	4	-1024	-768	-1	-1	-1	-1	4		0	0						Untertest4.avi	0	880	547	72	111				0	Content		-72	-111	24598119	4031408952
24615	09:30:56.409	00:00:24.614	1477	-1024	-768	-1	-1	-1	-1	4	-1024	-768	-1	-1	-1	-1	4		0	0						Untertest4.avi	0	880	547	72	111				0	Content		-72	-111	24614786	4031425619
24631	09:30:56.425	00:00:24.631	1478	-1024	-768	-1	-1	-1	-1	4	-1024	-768	-1	-1	-1	-1	4		0	0						Untertest4.avi	0	880	547	72	111				0	Content		-72	-111	24631454	4031442287
24648	09:30:56.442	00:00:24.648	1479	-1024	-768	-1	-1	-1	-1	4	-1024	-768	-1	-1	-1	-1	4		0	0						Untertest4.avi	0	880	547	72	111				0	Content		-72	-111	24648048	4031458881
24665	09:30:56.459	00:00:24.664	1480	-1024	-768	-1	-1	-1	-1	4	-1024	-768	-1	-1	-1	-1	4		0	0						Untertest4.avi	0	880	547	72	111				0	Content		-72	-111	24664715	4031475548
24681	09:30:56.475	00:00:24.681	1481	858,2593	667,4826	0,5092291	0,6658243	547,4365	3,876165	1	964,4556	684,4684	0,5091785	0,6658173	547,4365	3,85352	3	30	858	667						Untertest4.avi	0	880	547	72	111	874	584	133	0	Content		786	556	24681404	4031492237
24698	09:30:56.492	00:00:24.698	1482	853,4294	675,5134	0,5225509	0,659501	547,4365	3,942436	3	947,2535	695,0257	0,521699	0,6595038	543,2221	3,888045	1	30	947	695						Untertest4.avi	0	880	547	72	111	874	584	133	0	Content		875	584	24698140	4031508973
24714	09:30:56.508	00:00:24.714	1483	-1024	-768	-1	-1	-1	-1	4	-1024	-768	-1	-1	-1	-1	4	30	0	0						Untertest4.avi	0	880	547	72	111	874	584	133	0	Content		-72	-111	24714270	4031525103
24731	09:30:56.525	00:00:24.731	1484	-1024	-768	-1	-1	-1	-1	4	-1024	-768	-1	-1	-1	-1	4	30	0	0						Untertest4.avi	0	880	547	72	111	874	584	133	0	Content		-72	-111	24731079	4031541912
24748	09:30:56.542	00:00:24.747	1485	-1024	-768	-1	-1	-1	-1	4	-1024	-768	-1	-1	-1	-1	4	30	0	0						Untertest4.avi	0	880	547	72	111	874	584	133	0	Content		-72	-111	24747746	4031558579
24764	09:30:56.558	00:00:24.764	1486	861,7107	681,611	0,5270619	0,6430605	548,3126	3,948472	3	945,1883	703,777	0,5249004	0,6430788	537,9316	3,85272	1	30	945	704						Untertest4.avi	0	880	547	72	111	874	584	133	0	Content		873	593	24764133	4031574966
24781	09:30:56.575	00:00:24.781	1487	628,8182	638,9353	0,3583952	0,6549812	548,3127	3,531775	3	702,9461	662,5827	0,3609483	0,6549754	537,9317	3,446555	1	30	703	663						Untertest4.avi	0	880	547	72	111	874	584	133	0	Content		631	552	24781131	4031591964
24798	09:30:56.592	00:00:24.797	1488	896,3472	680,923	0,5293289	0,6390491	548,3126	4,024444	3	952,4368	706,2589	0,5252752	0,6390891	529,6977	3,86901	1	30	952	706						Untertest4.avi	0	880	547	72	111	874	584	133	0	Content		880	595	24797756	4031608589
24814	09:30:56.608	00:00:24.814	1489	-1024	-768	-1	-1	-1	-1	4	-1024	-768	-1	-1	-1	-1	4		0	0						Untertest4.avi	0	880	547	72	111				0	Content		-72	-111	24814260	4031625093
24831	09:30:56.625	00:00:24.830	1490	-1024	-768	-1	-1	-1	-1	4	-1024	-768	-1	-1	-1	-1	4		0	0						Untertest4.avi	0	880	547	72	111				0	Content		-72	-111	24830882	4031641715
24848	09:30:56.642	00:00:24.847	1491	-1024	-768	-1	-1	-1	-1	4	-1024	-768	-1	-1	-1	-1	4		0	0						Untertest4.avi	0	880	547	72	111				0	Content		-72	-111	24847549	4031658382
24864	09:30:56.658	00:00:24.864	1492	-1024	-768	-1	-1	-1	-1	4	-1024	-768	-1	-1	-1	-1	4		0	0						Untertest4.avi	0	880	547	72	111				0	Content		-72	-111	24864149	4031674982
24881	09:30:56.675	00:00:24.880	1493	-1024	-768	-1	-1	-1	-1	4	-1024	-768	-1	-1	-1	-1	4		0	0						Untertest4.avi	0	880	547	72	111				0	Content		-72	-111	24880817	4031691650
24897	09:30:56.691	00:00:24.897	1494	-1024	-768	-1	-1	-1	-1	4	-1024	-768	-1	-1	-1	-1	4		0	0						Untertest4.avi	0	880	547	72	111				0	Content		-72	-111	24897498	4031708331
24914	09:30:56.708	00:00:24.914	1495	-1024	-768	-1	-1	-1	-1	4	-1024	-768	-1	-1	-1	-1	4		0	0						Untertest4.avi	0	880	547	72	111				0	Content		-72	-111	24914121	4031724954
24931	09:30:56.725	00:00:24.930	1496	-1024	-768	-1	-1	-1	-1	4	-1024	-768	-1	-1	-1	-1	4		0	0						Untertest4.avi	0	880	547	72	111				0	Content		-72	-111	24930789	4031741622
24947	09:30:56.741	00:00:24.947	1497	-1024	-768	-1	-1	-1	-1	4	-1024	-768	-1	-1	-1	-1	4		0	0						Untertest4.avi	0	880	547	72	111				0	Content		-72	-111	24947248	4031758081
24964	09:30:56.758	00:00:24.964	1498	-1024	-768	-1	-1	-1	-1	4	-1024	-768	-1	-1	-1	-1	4		0	0						Untertest4.avi	0	880	547	72	111				0	Content		-72	-111	24964003	4031774836
24981	09:30:56.775	00:00:24.980	1499	-1024	-768	-1	-1	-1	-1	4	-1024	-768	-1	-1	-1	-1	4		0	0						Untertest4.avi	0	880	547	72	111				0	Content		-72	-111	24980671	4031791504
24997	09:30:56.791	00:00:24.997	1500	826,144	601,8751	0,52738	0,6329423	542,6233	3,871892	1	903,1149	622,9352	0,5245682	0,632969	529,3705	3,758741	3	31	826	602						Untertest4.avi	0	880	547	72	111	689	523	33	0	Content		754	491	24997377	4031808210
25014	09:30:56.808	00:00:25.014	1501	626,1734	642,9048	0,3605984	0,6485811	542,6234	3,71592	3	697,443	666,3168	0,3634488	0,6485836	531,1887	3,618631	1	31	697	666						Untertest4.avi	0	880	547	72	111	689	523	33	0	Content		625	555	25014009	4031824842
25030	09:30:56.824	00:00:25.030	1502	-1024	-768	-1	-1	-1	-1	4	-1024	-768	-1	-1	-1	-1	4		0	0						Untertest4.avi	0	880	547	72	111				0	Content		-72	-111	25030491	4031841324
25047	09:30:56.841	00:00:25.047	1503	-1024	-768	-1	-1	-1	-1	4	-1024	-768	-1	-1	-1	-1	4		0	0						Untertest4.avi	0	880	547	72	111				0	Content		-72	-111	25047177	4031858010
25064	09:30:56.858	00:00:25.063	1504	-1024	-768	-1	-1	-1	-1	4	-1024	-768	-1	-1	-1	-1	4		0	0						Untertest4.avi	0	880	547	72	111				0	Content		-72	-111	25063845	4031874678
25080	09:30:56.874	00:00:25.080	1505	-1024	-768	-1	-1	-1	-1	4	-1024	-768	-1	-1	-1	-1	4		0	0						Untertest4.avi	0	880	547	72	111				0	Content		-72	-111	25080487	4031891320
25097	09:30:56.891	00:00:25.097	1506	-1024	-768	-1	-1	-1	-1	4	-1024	-768	-1	-1	-1	-1	4		0	0						Untertest4.avi	0	880	547	72	111				0	Content		-72	-111	25097234	4031908067
25114	09:30:56.908	00:00:25.113	1507	-1024	-768	-1	-1	-1	-1	4	-1024	-768	-1	-1	-1	-1	4		0	0						Untertest4.avi	0	880	547	72	111				0	Content		-72	-111	25113902	4031924735
25131	09:30:56.925	00:00:25.130	1508	833,4407	592,7874	0,5258344	0,6423844	539,368	3,83506	1	913,1152	609,907	0,5240693	0,6423979	531,1887	3,755858	3	32	833	593						Untertest4.avi	0	880	547	72	111	753	493	400	0	Content		761	482	25130605	4031941438
25147	09:30:56.941	00:00:25.147	1509	-1024	-768	-1	-1	-1	-1	4	-1024	-768	-1	-1	-1	-1	4	32	0	0						Untertest4.avi	0	880	547	72	111	753	493	400	0	Content		-72	-111	25147325	4031958158
25164	09:30:56.958	00:00:25.163	1510	-1024	-768	-1	-1	-1	-1	4	-1024	-768	-1	-1	-1	-1	4	32	0	0						Untertest4.avi	0	880	547	72	111	753	493	400	0	Content		-72	-111	25163993	4031974826
25181	09:30:56.975	00:00:25.180	1511	838,3749	608,4359	0,5192363	0,6425328	507,1854	3,450088	1	974,1933	602,4402	0,5194315	0,6424561	531,1887	3,583646	3	32	838	608						Untertest4.avi	0	880	547	72	111	753	493	400	0	Content		766	497	25180680	4031991513
25197	09:30:56.991	00:00:25.197	1512	818,5328	596,6105	0,5194263	0,6421016	506,9998	3,458284	1	950,6735	586,8781	0,5196286	0,6420445	531,1887	3,59327	3	32	819	597						Untertest4.avi	0	880	547	72	111	753	493	400	0	Content		747	486	25197302	4032008135
25214	09:30:57.008	00:00:25.214	1513	804,6624	618,2399	0,5195283	0,6413044	506,9735	3,490673	1	934,4125	612,7618	0,5197327	0,6412472	531,1887	3,626095	3	32	805	618						Untertest4.avi	0	880	547	72	111	753	493	400	0	Content		733	507	25214052	4032024885
25231	09:30:57.025	00:00:25.230	1514	818,0016	611,7042	0,5196129	0,6404315	506,8796	3,452479	1	949,5609	605,1776	0,5198126	0,6403705	531,1887	3,587481	3	32	818	612						Untertest4.avi	0	880	547	72	111	753	493	400	0	Content		746	501	25230791	4032041624
25247	09:30:57.041	00:00:25.247	1515	836,1668	603,2455	0,5254248	0,639567	532,3309	3,590209	1	930,5164	614,782	0,5254309	0,6395595	532,3309	3,567725	3	32	836	603						Untertest4.avi	0	880	547	72	111	753	493	400	0	Content		764	492	25247172	4032058005
25264	09:30:57.058	00:00:25.263	1516	863,6928	587,8776	0,5138776	0,6400331	535,3907	3,48947	1	977,4141	597,5247	0,5139062	0,6400256	535,3907	3,472801	3	32	864	588						Untertest4.avi	0	880	547	72	111	753	493	400	0	Content		792	477	25263796	4032074629
25280	09:30:57.074	00:00:25.280	1517	842,1763	580,2904	0,5273407	0,6398054	540,2552	3,551752	1	938,0654	590,5658	0,527349	0,639798	540,2552	3,529711	3	32	842	580						Untertest4.avi	0	880	547	72	111	753	493	400	0	Content		770	469	25280420	4032091253
25297	09:30:57.091	00:00:25.297	1518	796,0471	619,0864	0,5199557	0,6406763	506,075	3,287044	1	927,5169	611,2871	0,5201864	0,6406097	534,6406	3,441413	3	32	796	619						Untertest4.avi	0	880	547	72	111	753	493	400	0	Content		724	508	25297417	4032108250
25314	09:30:57.108	00:00:25.314	1519	-1024	-768	-1	-1	-1	-1	4	-1024	-768	-1	-1	-1	-1	4	32	0	0						Untertest4.avi	0	880	547	72	111	753	493	400	0	Content		-72	-111	25314042	4032124875
25331	09:30:57.125	00:00:25.330	1520	822,2083	608,125	0,5201777	0,640861	505,8039	3,204463	1	965,6694	595,2824	0,5204387	0,6407681	539,4152	3,386274	3	32	822	608						Untertest4.avi	0	880	547	72	111	753	493	400	0	Content		750	497	25330651	4032141484
25347	09:30:57.141	00:00:25.347	1521	828,6152	613,7363	0,5204183	0,6406799	505,7791	3,19222	1	969,6024	590,5244	0,5149052	0,6408639	532,416	3,335376	3	32	829	614						Untertest4.avi	0	880	547	72	111	753	493	400	0	Content		757	503	25347037	4032157870
25364	09:30:57.158	00:00:25.363	1522	863,7566	577,3962	0,5153736	0,6407367	531,8583	3,269446	1	972,569	586,3839	0,5153739	0,6407292	531,8583	3,253681	3	32	864	577						Untertest4.avi	0	880	547	72	111	753	493	400	0	Content		792	466	25363660	4032174493
25380	09:30:57.174	00:00:25.380	1523	808,4983	597,1036	0,5210304	0,64037	505,8672	3,149401	1	949,1013	583,3314	0,5213129	0,6402604	539,2479	3,326658	3	32	808	597						Untertest4.avi	0	880	547	72	111	753	493	400	0	Content		736	486	25380409	4032191242
25397	09:30:57.191	00:00:25.397	1524	811,1693	609,2388	0,5212162	0,64025	506,0602	3,133246	1	949,289	599,8931	0,5214862	0,6401593	535,7988	3,288619	3	32	811	609						Untertest4.avi	0	880	547	72	111	753	493	400	0	Content		739	498	25397273	4032208106
25414	09:30:57.208	00:00:25.414	1525	788,9816	614,7047	0,5212684	0,6402449	506,1221	3,161077	1	923,6837	605,1385	0,5215513	0,6401693	536,6492	3,321676	3	32	789	615						Untertest4.avi	0	880	547	72	111	753	493	400	0	Content		717	504	25414029	4032224862
25431	09:30:57.225	00:00:25.430	1526	864,0652	568,1735	0,5149544	0,6406435	537,0543	3,197295	1	972,6971	576,7889	0,5149488	0,6406361	537,0543	3,182058	3	32	864	568						Untertest4.avi	0	880	547	72	111	753	493	400	0	Content		792	457	25430653	4032241486
25447	09:30:57.241	00:00:25.447	1527	816,8591	604,7045	0,5212672	0,6407124	506,1507	3,075765	1	955,9946	594,7734	0,5215362	0,6406139	536,2537	3,230789	3	32	817	605						Untertest4.avi	0	880	547	72	111	753	493	400	0	Content		745	494	25447028	4032257861
25464	09:30:57.258	00:00:25.463	1528	806,1241	595,1814	0,5213243	0,6411922	506,056	3,040006	1	941,1638	581,7816	0,5215784	0,6410918	538,2472	3,204373	3	32	806	595						Untertest4.avi	0	880	547	72	111	753	493	400	0	Content		734	484	25463649	4032274482
25480	09:30:57.274	00:00:25.480	1529	817,0116	604,9564	0,521384	0,6416786	505,9896	3,025815	1	951,4465	596,5129	0,5216048	0,6415135	540,3641	3,200724	3	32	817	605						Untertest4.avi	0	880	547	72	111	753	493	400	0	Content		745	494	25480274	4032291107
25497	09:30:57.291	00:00:25.497	1530	827,8126	607,2266	0,5211616	0,6418605	506,0617	2,996872	1	964,9684	600,8933	0,5214003	0,6417341	534,9415	3,140766	3	32	828	607						Untertest4.avi	0	880	547	72	111	753	493	400	0	Content		756	496	25497271	4032308104
25514	09:30:57.308	00:00:25.514	1531	971,4209	525,4243	0,5191265	0,640737	506,3367	2,996359	1	1106,221	528,4404	0,5193195	0,6406819	506,3367	2,989158	3	32	971	525						Untertest4.avi	0	880	547	72	111	753	493	400	0	Content		899	414	25514020	4032324853
25531	09:30:57.325	00:00:25.530	1532	1203,068	407,3074	0,5161755	0,6393822	507,3101	3,056053	1	1398,237	370,5771	0,5162725	0,6392744	521,866	3,14385	3	33	1203	407						Untertest4.avi	0	880	547	72	111	1343	310	433	0	Content		1131	296	25530588	4032341421
25547	09:30:57.341	00:00:25.546	1533	1506,196	310,4497	0,5140763	0,6388983	507,866	3,024921	1	1464,521	424,2747	0,5145202	0,6390816	432,5992	2,589725	3	33	1506	310						Untertest4.avi	0	880	547	72	111	1343	310	433	0	Content		1434	199	25546893	4032357726
25564	09:30:57.358	00:00:25.563	1534	1439,396	418,6339	0,497076	0,6392567	441,1855	2,634705	1	1605,62	393,9316	0,4970365	0,6392462	441,1855	2,640953	3	33	1439	419						Untertest4.avi	0	880	547	72	111	1343	310	433	0	Content		1367	308	25563513	4032374346
25580	09:30:57.374	00:00:25.580	1535	1430,078	422,7646	0,4963482	0,6392064	439,0738	2,628896	1	1593,709	398,9152	0,4963083	0,6391958	439,0738	2,633856	3	33	1430	423						Untertest4.avi	0	880	547	72	111	1343	310	433	0	Content		1358	312	25580262	4032391095
25597	09:30:57.391	00:00:25.597	1536	1423,714	419,941	0,496157	0,639117	438,7112	2,564463	1	1585,951	395,9258	0,496117	0,6391064	438,7112	2,56979	3	33	1424	420						Untertest4.avi	0	880	547	72	111	1343	310	433	0	Content		1352	309	25597132	4032407965
25614	09:30:57.408	00:00:25.613	1537	1432,162	414,9916	0,4962817	0,6391555	439,8237	2,5751	1	1595,812	390,3774	0,4962419	0,639145	439,8237	2,579822	3	33	1432	415						Untertest4.avi	0	880	547	72	111	1343	310	433	0	Content		1360	304	25613509	4032424342
25630	09:30:57.424	00:00:25.630	1538	1417,307	429,4676	0,4960114	0,6393244	439,1785	2,592259	1	1577,842	407,0692	0,4959715	0,6393138	439,1785	2,596431	3	33	1417	429						Untertest4.avi	0	880	547	72	111	1343	310	433	0	Content		1345	318	25630380	4032441213
25647	09:30:57.441	00:00:25.646	1539	1421,03	417,1122	0,4963233	0,6395285	440,8157	2,577297	1	1582,433	393,207	0,4962837	0,639518	440,8157	2,581831	3	33	1421	417						Untertest4.avi	0	880	547	72	111	1343	310	433	0	Content		1349	306	25646878	4032457711
25664	09:30:57.458	00:00:25.663	1540	1418,221	424,8949	0,4951055	0,6396405	437,28	2,547516	1	1578,947	401,6508	0,4950653	0,6396298	437,28	2,552301	3	33	1418	425						Untertest4.avi	0	880	547	72	111	1343	310	433	0	Content		1346	314	25663501	4032474334
25680	09:30:57.474	00:00:25.680	1541	1404,471	421,0076	0,4944944	0,6398441	436,3326	2,542196	1	1561,992	397,7758	0,4944541	0,6398334	436,3326	2,545967	3	33	1404	421						Untertest4.avi	0	880	547	72	111	1343	310	433	0	Content		1332	310	25680125	4032490958
25697	09:30:57.491	00:00:25.696	1542	1418,481	419,4066	0,4937636	0,6403778	435,0703	2,542207	1	1579,265	395,1663	0,4937231	0,640367	435,0703	2,547246	3	33	1418	419						Untertest4.avi	0	880	547	72	111	1343	310	433	0	Content		1346	308	25696883	4032507716
25714	09:30:57.508	00:00:25.713	1543	1401,243	427,672	0,4932874	0,6409717	434,1384	2,512005	1	1557,809	405,2037	0,4932468	0,6409608	434,1384	2,515591	3	33	1401	428						Untertest4.avi	0	880	547	72	111	1343	310	433	0	Content		1329	317	25713504	4032524337
25730	09:30:57.524	00:00:25.730	1544	1423,913	413,5454	0,4936643	0,6416193	435,6738	2,503873	1	1585,459	388,6213	0,4936239	0,6416085	435,6738	2,508647	3	33	1424	414						Untertest4.avi	0	880	547	72	111	1343	310	433	0	Content		1352	303	25730249	4032541082
25747	09:30:57.541	00:00:25.746	1545	1411,867	428,2758	0,4938293	0,6421041	436,0949	2,51687	1	1570,55	405,7955	0,4937889	0,6420933	436,0949	2,520479	3	33	1412	428						Untertest4.avi	0	880	547	72	111	1343	310	433	0	Content		1340	317	25746874	4032557707
25763	09:30:57.557	00:00:25.763	1546	1415,435	433,1846	0,4937044	0,6422399	435,5348	2,491654	1	1574,885	411,1138	0,4936639	0,6422291	435,5348	2,495716	3	33	1415	433						Untertest4.avi	0	880	547	72	111	1343	310	433	0	Content		1343	322	25763496	4032574329
25780	09:30:57.574	00:00:25.780	1547	1413,73	425,6778	0,4939446	0,6422712	436,7828	2,551191	1	1573,446	402,5934	0,4939044	0,6422605	436,7828	2,555806	3	33	1414	426						Untertest4.avi	0	880	547	72	111	1343	310	433	0	Content		1342	315	25780120	4032590953
25797	09:30:57.591	00:00:25.797	1548	1416,234	417,7022	0,4937922	0,6423177	437,3048	2,525742	1	1576,2	393,7294	0,4937521	0,6423069	437,3048	2,530133	3	33	1416	418						Untertest4.avi	0	880	547	72	111	1343	310	433	0	Content		1344	307	25797188	4032608021
25814	09:30:57.608	00:00:25.813	1549	1408,75	432,1037	0,49384	0,64246	438,7777	2,587656	1	1567,306	410,2629	0,4938001	0,6424494	438,7777	2,591507	3	33	1409	432						Untertest4.avi	0	880	547	72	111	1343	310	433	0	Content		1337	321	25813997	4032624830
25831	09:30:57.625	00:00:25.830	1550	1411,797	416,4038	0,4932785	0,6425377	437,6112	2,604007	1	1571,454	392,1457	0,4932384	0,642527	437,6112	2,608794	3	33	1412	416						Untertest4.avi	0	880	547	72	111	1343	310	433	0	Content		1340	305	25830614	4032641447
25847	09:30:57.641	00:00:25.846	1551	1400,794	427,7412	0,4925238	0,6424422	435,5531	2,487673	1	1557,304	405,4077	0,4924833	0,6424314	435,5531	2,491656	3	33	1401	428						Untertest4.avi	0	880	547	72	111	1343	310	433	0	Content		1329	317	25846863	4032657696
25864	09:30:57.658	00:00:25.863	1552	1388,995	444,66	0,4921656	0,642229	434,5595	2,526767	1	1543,124	424,6362	0,4921251	0,6422182	434,5595	2,530127	3	33	1389	445						Untertest4.avi	0	880	547	72	111	1343	310	433	0	Content		1317	334	25863680	4032674513
25880	09:30:57.674	00:00:25.880	1553	1400,732	426,955	0,4921135	0,6421118	434,3414	2,545368	1	1557,247	404,3708	0,4920729	0,642101	434,3414	2,548902	3	33	1401	427						Untertest4.avi	0	880	547	72	111	1343	310	433	0	Content		1329	316	25880000	4032690833
25897	09:30:57.691	00:00:25.896	1554	1396,626	429,2387	0,4923602	0,6420998	434,738	2,568911	1	1552,628	406,9657	0,4923197	0,642089	434,738	2,572717	3	33	1397	429						Untertest4.avi	0	880	547	72	111	1343	310	433	0	Content		1325	318	25896608	4032707441
25913	09:30:57.707	00:00:25.913	1555	1394,422	432,4077	0,4929079	0,6422065	436,1142	2,629609	1	1550,357	410,5867	0,4928676	0,6421957	436,1142	2,633394	3	33	1394	432						Untertest4.avi	0	880	547	72	111	1343	310	433	0	Content		1322	321	25913359	4032724192
25930	09:30:57.724	00:00:25.930	1556	1418,902	412,1757	0,4928147	0,6423681	435,2561	2,518304	1	1579,856	386,951	0,4927743	0,6423573	435,2561	2,523847	3	33	1419	412						Untertest4.avi	0	880	547	72	111	1343	310	433	0	Content		1347	301	25930358	4032741191
25947	09:30:57.741	00:00:25.946	1557	-1024	-768	-1	-1	-1	-1	4	-1024	-768	-1	-1	-1	-1	4	33	0	0						Untertest4.avi	0	880	547	72	111	1343	310	433	0	Content		-72	-111	25946991	4032757824
25964	09:30:57.758	00:00:25.963	1558	1373,575	375,2903	0,5165521	0,6436211	526,6317	3,208175	1	1532,166	355,6724	0,5165226	0,6436136	526,6317	3,206163	3	34	1374	375						Untertest4.avi	0	880	547	72	111	1109	368	449	0	Content		1302	264	25963596	4032774429
25980	09:30:57.774	00:00:25.979	1559	1194,179	473,3948	0,5138	0,6450394	507,8036	3,116584	1	1395,76	444,1256	0,5138968	0,6449426	524,7086	3,218003	3	34	1194	473						Untertest4.avi	0	880	547	72	111	1109	368	449	0	Content		1122	362	25979989	4032790822
25997	09:30:57.791	00:00:25.996	1560	1242,547	475,0704	0,5103286	0,6453843	526,2075	3,203727	1	1394,941	468,1376	0,5102837	0,6453767	526,2075	3,202562	3	34	1243	475						Untertest4.avi	0	880	547	72	111	1109	368	449	0	Content		1171	364	25996843	4032807676
26013	09:30:57.807	00:00:26.013	1561	1161,081	468,3775	0,5144818	0,6451511	507,8068	3,12934	1	1359,704	439,1481	0,5146286	0,6450512	524,655	3,228723	3	34	1161	468						Untertest4.avi	0	880	547	72	111	1109	368	449	0	Content		1089	357	26013348	4032824181
26030	09:30:57.824	00:00:26.030	1562	1145,411	504,8153	0,5147843	0,6453586	507,6406	3,186258	1	1333,517	480,6968	0,5148771	0,6452881	524,936	3,287347	3	34	1145	505						Untertest4.avi	0	880	547	72	111	1109	368	449	0	Content		1073	394	26030216	4032841049
26047	09:30:57.841	00:00:26.046	1563	1172,754	474,5813	0,5151376	0,6453443	507,6406	3,192374	1	1301,066	468,7842	0,5151355	0,6453361	507,6406	3,182351	3	34	1173	475						Untertest4.avi	0	880	547	72	111	1109	368	449	0	Content		1101	364	26046601	4032857434
26063	09:30:57.857	00:00:26.063	1564	1218,399	479,1156	0,5111334	0,6457506	526,9678	3,288416	1	1366,485	472,9387	0,5110795	0,6457431	526,9678	3,286293	3	34	1218	479						Untertest4.avi	0	880	547	72	111	1109	368	449	0	Content		1146	368	26063222	4032874055
26080	09:30:57.874	00:00:26.079	1565	1165,31	504,8938	0,5153609	0,6457024	507,5007	3,200878	1	1372,295	477,2465	0,515497	0,6456062	527,5999	3,322454	3	34	1165	505						Untertest4.avi	0	880	547	72	111	1109	368	449	0	Content		1093	394	26079986	4032890819
26097	09:30:57.891	00:00:26.096	1566	1162,081	487,0053	0,515566	0,645681	507,5756	3,190197	1	1359,567	462,4796	0,5156772	0,6455356	525,9668	3,299448	3	34	1162	487						Untertest4.avi	0	880	547	72	111	1109	368	449	0	Content		1090	376	26096833	4032907666
26113	09:30:57.907	00:00:26.113	1567	1158,92	506,2548	0,5157111	0,6456377	507,6331	3,15597	1	1360,008	482,1111	0,5158213	0,6455039	528,0465	3,275771	3	34	1159	506						Untertest4.avi	0	880	547	72	111	1109	368	449	0	Content		1087	395	26113466	4032924299
26130	09:30:57.924	00:00:26.130	1568	1189,584	495,38	0,5159171	0,6456615	507,7684	3,161021	1	1402,097	467,8665	0,5160405	0,6455233	528,2831	3,285111	3	34	1190	495						Untertest4.avi	0	880	547	72	111	1109	368	449	0	Content		1118	384	26130215	4032941048
26147	09:30:57.941	00:00:26.146	1569	1174,646	490,4211	0,516054	0,6457123	507,7875	3,201787	1	1378,529	463,869	0,5161622	0,6455713	527,5191	3,320823	3	34	1175	490						Untertest4.avi	0	880	547	72	111	1109	368	449	0	Content		1103	379	26146588	4032957421
26163	09:30:57.957	00:00:26.163	1570	1195,559	471,5284	0,5161231	0,6457556	507,7809	3,229452	1	1402,47	441,1617	0,5162288	0,6456234	526,6771	3,345486	3	34	1196	472						Untertest4.avi	0	880	547	72	111	1109	368	449	0	Content		1124	361	26163212	4032974045
26180	09:30:57.974	00:00:26.179	1571	-1024	-768	-1	-1	-1	-1	4	-1024	-768	-1	-1	-1	-1	4	34	0	0						Untertest4.avi	0	880	547	72	111	1109	368	449	0	Content		-72	-111	26179836	4032990669
26197	09:30:57.991	00:00:26.196	1572	1185,139	475,3256	0,5161669	0,6456968	507,7755	3,217422	1	1387,636	447,2875	0,5162666	0,6455526	526,6797	3,331516	3	34	1185	475						Untertest4.avi	0	880	547	72	111	1109	368	449	0	Content		1113	364	26196776	4033007609
26213	09:30:58.007	00:00:26.213	1573	1192,408	480,7193	0,5161526	0,6455416	507,7395	3,277015	1	1399,783	451,4918	0,5162563	0,645409	527,1119	3,397268	3	34	1192	481						Untertest4.avi	0	880	547	72	111	1109	368	449	0	Content		1120	370	26213455	4033024288
26230	09:30:58.024	00:00:26.230	1574	1184,725	482,2953	0,5161434	0,6454782	507,7456	3,278696	1	1345,982	478,5041	0,5162707	0,6453911	507,7456	3,278887	3	34	1185	482						Untertest4.avi	0	880	547	72	111	1109	368	449	0	Content		1113	371	26230072	4033040905
26246	09:30:58.040	00:00:26.246	1575	1192,218	469,1267	0,5208638	0,6452471	528,8443	3,501923	1	1324,167	463,7022	0,5208449	0,6452396	528,8443	3,489673	3	34	1192	469						Untertest4.avi	0	880	547	72	111	1109	368	449	0	Content		1120	358	26246452	4033057285
26263	09:30:58.057	00:00:26.263	1576	1167,437	478,9696	0,5161937	0,6456992	507,7138	3,319663	1	1368,01	450,1635	0,5163023	0,6455717	526,5623	3,437302	3	34	1167	479						Untertest4.avi	0	880	547	72	111	1109	368	449	0	Content		1095	368	26263397	4033074230
26280	09:30:58.074	00:00:26.280	1577	1181,573	474,062	0,5162518	0,6457905	507,5901	3,25334	1	1343,079	470,4384	0,5163924	0,6456901	507,5901	3,252943	3	34	1182	474						Untertest4.avi	0	880	547	72	111	1109	368	449	0	Content		1110	363	26280076	4033090909
26297	09:30:58.091	00:00:26.296	1578	1197,168	476,8547	0,5163155	0,6459639	507,4645	3,290197	1	1367,181	471,7935	0,5164969	0,6458748	507,4645	3,291245	3	34	1197	477						Untertest4.avi	0	880	547	72	111	1109	368	449	0	Content		1125	366	26296699	4033107532
26313	09:30:58.107	00:00:26.313	1579	1177,506	486,0103	0,5163794	0,6462098	507,5177	3,307474	1	1346,878	480,8448	0,5165724	0,6461367	507,5177	3,309344	3	34	1178	486						Untertest4.avi	0	880	547	72	111	1109	368	449	0	Content		1106	375	26313072	4033123905
26330	09:30:58.124	00:00:26.330	1580	1182,636	489,4877	0,5164362	0,6463875	507,609	3,327976	1	1394,191	460,1432	0,5165615	0,6462495	528,5352	3,458713	3	34	1183	489						Untertest4.avi	0	880	547	72	111	1109	368	449	0	Content		1111	378	26330015	4033140848
26347	09:30:58.141	00:00:26.346	1581	1180,759	497,7816	0,5164281	0,6464731	507,595	3,371985	1	1394	469,7237	0,5165519	0,6463295	528,709	3,507099	3	34	1181	498						Untertest4.avi	0	880	547	72	111	1109	368	449	0	Content		1109	387	26346639	4033157472
26363	09:30:58.157	00:00:26.363	1582	1181,147	488,6699	0,516335	0,6465005	507,5339	3,34968	1	1388,692	462,8076	0,5164648	0,6463483	526,5055	3,469099	3	34	1181	489						Untertest4.avi	0	880	547	72	111	1109	368	449	0	Content		1109	378	26363387	4033174220
26380	09:30:58.174	00:00:26.379	1583	1164,924	488,4518	0,5163319	0,6464673	507,576	3,368206	1	1333,697	486,9651	0,5165375	0,6463463	507,576	3,368432	3	34	1165	488						Untertest4.avi	0	880	547	72	111	1109	368	449	0	Content		1093	377	26379691	4033190524
26396	09:30:58.190	00:00:26.396	1584	1143,186	458,7903	0,5246123	0,6462688	538,9349	3,573231	1	1268,634	454,0485	0,5245882	0,6462616	538,9349	3,558638	3	34	1143	459						Untertest4.avi	0	880	547	72	111	1109	368	449	0	Content		1071	348	26396437	4033207270
26413	09:30:58.207	00:00:26.413	1585	-1024	-768	-1	-1	-1	-1	4	-1024	-768	-1	-1	-1	-1	4	35	0	0						Untertest4.avi	0	880	547	72	111	821	448	350	0	Content		-72	-111	26413060	4033223893
26430	09:30:58.224	00:00:26.429	1586	878,0699	575,1719	0,5200132	0,6469137	507,576	3,442703	1	972,445	582,5302	0,5200161	0,6469055	507,576	3,42273	3	35	878	575						Untertest4.avi	0	880	547	72	111	821	448	350	0	Content		806	464	26429935	4033240768
26446	09:30:58.240	00:00:26.446	1587	-1024	-768	-1	-1	-1	-1	4	-1024	-768	-1	-1	-1	-1	4	35	0	0						Untertest4.avi	0	880	547	72	111	821	448	350	0	Content		-72	-111	26446306	4033257139
26463	09:30:58.257	00:00:26.463	1588	887,9178	567,444	0,5205162	0,6467189	507,4857	3,447543	1	1036,581	550,4694	0,5207228	0,6466352	533,8214	3,598574	3	35	888	567						Untertest4.avi	0	880	547	72	111	821	448	350	0	Content		816	456	26463169	4033274002
26480	09:30:58.274	00:00:26.479	1589	915,6155	566,1366	0,5210127	0,6467481	507,4857	3,43486	1	1022,001	571,7642	0,5209624	0,6467401	507,4857	3,419552	3	35	916	566						Untertest4.avi	0	880	547	72	111	821	448	350	0	Content		844	455	26479678	4033290511
26496	09:30:58.290	00:00:26.496	1590	905,0091	582,0481	0,5209402	0,6460776	507,4857	3,380776	1	1002,986	589,8317	0,520952	0,6460693	507,4857	3,361516	3	35	905	582						Untertest4.avi	0	880	547	72	111	821	448	350	0	Content		833	471	26496424	4033307257
26513	09:30:58.307	00:00:26.513	1591	964,1547	545,7185	0,5147527	0,6463264	539,0499	3,598349	1	1083,079	550,8762	0,5147319	0,6463191	539,0499	3,582941	3	35	964	546						Untertest4.avi	0	880	547	72	111	821	448	350	0	Content		892	435	26513047	4033323880
26530	09:30:58.324	00:00:26.529	1592	924,0654	545,3677	0,5285186	0,6457991	539,8555	3,60677	1	1030,267	551,4519	0,5285413	0,6457916	539,8555	3,586365	3	35	924	545						Untertest4.avi	0	880	547	72	111	821	448	350	0	Content		852	434	26529866	4033340699
26546	09:30:58.340	00:00:26.546	1593	943,9453	537,2334	0,5150515	0,6463922	540,0139	3,67942	1	1062,142	541,6236	0,5150371	0,646385	540,0139	3,663664	3	35	944	537						Untertest4.avi	0	880	547	72	111	821	448	350	0	Content		872	426	26546294	4033357127
26563	09:30:58.357	00:00:26.562	1594	937,2672	547,8279	0,5283714	0,6460257	536,438	3,651153	1	1040,97	554,0468	0,5283693	0,6460183	536,438	3,629949	3	35	937	548						Untertest4.avi	0	880	547	72	111	821	448	350	0	Content		865	437	26562921	4033373754
26580	09:30:58.374	00:00:26.579	1595	889,6733	571,2052	0,5221822	0,6464264	507,4596	3,489925	1	999,8983	577,5859	0,522245	0,6464115	507,4596	3,473077	3	35	890	571						Untertest4.avi	0	880	547	72	111	821	448	350	0	Content		818	460	26579541	4033390374
26597	09:30:58.391	00:00:26.596	1596	887,0948	586,2088	0,5223027	0,6465004	507,3788	3,520201	1	1036,863	572,6479	0,5225264	0,646403	535,0717	3,682061	3	35	887	586						Untertest4.avi	0	880	547	72	111	821	448	350	0	Content		815	475	26596666	4033407499
26613	09:30:58.407	00:00:26.613	1597	890,317	573,0705	0,5223435	0,646562	507,3306	3,45137	1	1000,715	579,5327	0,5224065	0,6465483	507,3306	3,434984	3	35	890	573						Untertest4.avi	0	880	547	72	111	821	448	350	0	Content		818	462	26613287	4033424120
26630	09:30:58.424	00:00:26.629	1598	924,9421	582,4081	0,5224414	0,6461348	507,3306	3,424292	1	1023,838	590,0627	0,5224432	0,6461266	507,3306	3,404754	3	35	925	582						Untertest4.avi	0	880	547	72	111	821	448	350	0	Content		853	471	26629856	4033440689
26646	09:30:58.440	00:00:26.646	1599	891,9366	550,4707	0,5223582	0,6460454	507,2109	3,451466	1	994,6984	555,4872	0,5223616	0,6460342	507,2109	3,433786	3	35	892	550						Untertest4.avi	0	880	547	72	111	821	448	350	0	Content		820	439	26646161	4033456994
26663	09:30:58.457	00:00:26.662	1600	-1024	-768	-1	-1	-1	-1	4	-1024	-768	-1	-1	-1	-1	4	35	0	0						Untertest4.avi	0	880	547	72	111	821	448	350	0	Content		-72	-111	26662784	4033473617
26680	09:30:58.474	00:00:26.679	1601	893,2999	559,1942	0,5227082	0,6453312	507,0522	3,429161	1	1054,83	532,6592	0,5229896	0,6452503	539,9478	3,622446	3	35	893	559						Untertest4.avi	0	880	547	72	111	821	448	350	0	Content		821	448	26679531	4033490364
26697	09:30:58.491	00:00:26.696	1602	-1024	-768	-1	-1	-1	-1	4	-1024	-768	-1	-1	-1	-1	4	35	0	0						Untertest4.avi	0	880	547	72	111	821	448	350	0	Content		-72	-111	26696530	4033507363
26713	09:30:58.507	00:00:26.713	1603	965,2021	540,5317	0,5173071	0,6454419	536,5601	3,576143	1	1086,369	544,8743	0,5173028	0,6454346	536,5601	3,561702	3	35	965	541						Untertest4.avi	0	880	547	72	111	821	448	350	0	Content		893	430	26713151	4033523984
26730	09:30:58.524	00:00:26.729	1604	-1024	-768	-1	-1	-1	-1	4	-1024	-768	-1	-1	-1	-1	4	35	0	0						Untertest4.avi	0	880	547	72	111	821	448	350	0	Content		-72	-111	26729724	4033540557
26746	09:30:58.540	00:00:26.746	1605	-1024	-768	-1	-1	-1	-1	4	-1024	-768	-1	-1	-1	-1	4	35	0	0						Untertest4.avi	0	880	547	72	111	821	448	350	0	Content		-72	-111	26746153	4033556986
26763	09:30:58.557	00:00:26.762	1606	826,5767	575,3668	0,5332365	0,6451898	543,6926	3,577802	1	920,7003	585,584	0,5332378	0,6451826	543,6926	3,555278	3	36	827	575						Untertest4.avi	0	880	547	72	111	736	484	333	0	Content		755	464	26762772	4033573605
26779	09:30:58.573	00:00:26.779	1607	798,3961	557,2968	0,5330521	0,6451033	542,1988	3,669885	1	888,2999	566,1949	0,5330426	0,6450961	542,1988	3,646467	3	36	798	557						Untertest4.avi	0	880	547	72	111	736	484	333	0	Content		726	446	26779395	4033590228
26796	09:30:58.590	00:00:26.796	1608	753,2563	592,0927	0,5250894	0,6453314	506,804	3,353426	1	846,9907	601,3775	0,5251321	0,645329	506,804	3,334346	3	36	753	592						Untertest4.avi	0	880	547	72	111	736	484	333	0	Content		681	481	26796267	4033607100
26813	09:30:58.607	00:00:26.812	1609	-1024	-768	-1	-1	-1	-1	4	-1024	-768	-1	-1	-1	-1	4	36	0	0						Untertest4.avi	0	880	547	72	111	736	484	333	0	Content		-72	-111	26812891	4033623724
26830	09:30:58.624	00:00:26.829	1610	799,7411	601,3582	0,5258293	0,6454368	506,6465	3,313208	1	920,4255	614,7412	0,5260636	0,6453553	506,6465	3,297632	3	36	800	601						Untertest4.avi	0	880	547	72	111	736	484	333	0	Content		728	490	26829510	4033640343
26846	09:30:58.640	00:00:26.846	1611	808,0693	607,8077	0,5260319	0,6456431	506,643	3,346249	1	943,2494	604,2504	0,5263331	0,6454485	537,6574	3,517589	3	36	808	608						Untertest4.avi	0	880	547	72	111	736	484	333	0	Content		736	497	26846010	4033656843
26863	09:30:58.657	00:00:26.862	1612	811,5797	580,3959	0,5318475	0,6454722	531,1625	3,406518	1	898,844	590,5859	0,5318185	0,6454648	531,1625	3,385199	3	36	812	580						Untertest4.avi	0	880	547	72	111	736	484	333	0	Content		740	469	26862876	4033673709
26880	09:30:58.674	00:00:26.879	1613	821,3612	594,8373	0,5322742	0,645503	531,2776	3,485825	1	909,6672	606,074	0,5322452	0,6454957	531,2776	3,463686	3	36	821	595						Untertest4.avi	0	880	547	72	111	736	484	333	0	Content		749	484	26879631	4033690464
26896	09:30:58.690	00:00:26.896	1614	-1024	-768	-1	-1	-1	-1	4	-1024	-768	-1	-1	-1	-1	4	36	0	0						Untertest4.avi	0	880	547	72	111	736	484	333	0	Content		-72	-111	26896326	4033707159
26913	09:30:58.707	00:00:26.912	1615	827,6143	597,8027	0,5341948	0,6454342	535,9544	3,46035	1	917,2666	609,4309	0,5341662	0,6454269	535,9544	3,43849	3	36	828	598						Untertest4.avi	0	880	547	72	111	736	484	333	0	Content		756	487	26912627	4033723460
26929	09:30:58.723	00:00:26.929	1616	794,9589	629,0144	0,5230457	0,6459745	529,9003	3,570508	1	891,3818	642,5619	0,5229923	0,6459671	529,9003	3,549558	3	36	795	629						Untertest4.avi	0	880	547	72	111	736	484	333	0	Content		723	518	26929493	4033740326
26946	09:30:58.740	00:00:26.946	1617	791,0187	617,6095	0,5281578	0,6459706	506,2583	3,31362	1	914,5673	633,1613	0,5284222	0,6458743	506,2583	3,297935	3	36	791	618						Untertest4.avi	0	880	547	72	111	736	484	333	0	Content		719	507	26946001	4033756834
26963	09:30:58.757	00:00:26.962	1618	784,6346	610,3365	0,5283381	0,645938	506,0767	3,238648	1	908,4866	608,9723	0,528628	0,6458013	530,7604	3,366722	3	36	785	610						Untertest4.avi	0	880	547	72	111	736	484	333	0	Content		713	499	26962750	4033773583
26979	09:30:58.773	00:00:26.979	1619	-1024	-768	-1	-1	-1	-1	4	-1024	-768	-1	-1	-1	-1	4	36	0	0						Untertest4.avi	0	880	547	72	111	736	484	333	0	Content		-72	-111	26979374	4033790207
26996	09:30:58.790	00:00:26.996	1620	826,7278	567,2775	0,5369576	0,6450421	542,4278	3,342942	1	916,7885	577,1039	0,5369296	0,645035	542,4278	3,322244	3	36	827	567						Untertest4.avi	0	880	547	72	111	736	484	333	0	Content		755	456	26996234	4033807067
27013	09:30:58.807	00:00:27.012	1621	830,2936	574,7377	0,5373424	0,6448535	542,4278	3,462704	1	931,0074	584,1322	0,5373925	0,6448513	542,4278	3,441909	3	36	830	575						Untertest4.avi	0	880	547	72	111	736	484	333	0	Content		758	464	27012994	4033823827
27029	09:30:58.823	00:00:27.029	1622	828,0312	588,0226	0,5377336	0,6446346	542,4278	3,412424	1	928,6678	598,5009	0,5377837	0,6446325	542,4278	3,391913	3	36	828	588						Untertest4.avi	0	880	547	72	111	736	484	333	0	Content		756	477	27029486	4033840319
27046	09:30:58.840	00:00:27.045	1623	831,8812	585,1993	0,5381339	0,6444806	542,4278	3,431917	1	932,8733	595,4136	0,538184	0,6444784	542,4278	3,411307	3	36	832	585						Untertest4.avi	0	880	547	72	111	736	484	333	0	Content		760	474	27045866	4033856699
27063	09:30:58.857	00:00:27.062	1624	753,8373	607,8353	0,5301015	0,6445506	506,5065	3,256726	1	847,663	618,4017	0,5301441	0,6445482	506,5065	3,238246	3	36	754	608						Untertest4.avi	0	880	547	72	111	736	484	333	0	Content		682	497	27062626	4033873459
27079	09:30:58.873	00:00:27.079	1625	761,0049	604,7097	0,530541	0,6440265	506,5065	3,311649	1	850,2582	615,2136	0,5305972	0,6440241	506,5065	3,291251	3	36	761	605						Untertest4.avi	0	880	547	72	111	736	484	333	0	Content		689	494	27079372	4033890205
27096	09:30:58.890	00:00:27.095	1626	816,1478	602,8741	0,5382661	0,6437213	537,6826	3,434626	1	905,114	615,0937	0,5382377	0,6437141	537,6826	3,412833	3	37	816	603						Untertest4.avi	0	880	547	72	111	769	500	233	0	Content		744	492	27095990	4033906823
27113	09:30:58.907	00:00:27.112	1627	851,593	581,3873	0,5372575	0,6436907	531,5438	3,316449	1	942,5594	591,5159	0,5372285	0,6436834	531,5438	3,296041	3	37	852	581						Untertest4.avi	0	880	547	72	111	769	500	233	0	Content		780	470	27112611	4033923444
27129	09:30:58.923	00:00:27.129	1628	-1024	-768	-1	-1	-1	-1	4	-1024	-768	-1	-1	-1	-1	4	37	0	0						Untertest4.avi	0	880	547	72	111	769	500	233	0	Content		-72	-111	27129433	4033940266
27146	09:30:58.940	00:00:27.145	1629	-1024	-768	-1	-1	-1	-1	4	-1024	-768	-1	-1	-1	-1	4	37	0	0						Untertest4.avi	0	880	547	72	111	769	500	233	0	Content		-72	-111	27145860	4033956693
27163	09:30:58.957	00:00:27.162	1630	866,7538	599,1842	0,5280975	0,6437894	531,5438	3,356053	3	976,2104	607,7871	0,5274405	0,6437785	534,73	3,357224	1	37	976	608						Untertest4.avi	0	880	547	72	111	769	500	233	0	Content		904	497	27162606	4033973439
27179	09:30:58.973	00:00:27.179	1631	777,9131	611,0789	0,5338541	0,6434354	506,2661	3,201241	1	899,9601	606,936	0,5342069	0,6432987	534,73	3,349691	3	37	778	611						Untertest4.avi	0	880	547	72	111	769	500	233	0	Content		706	500	27179231	4033990064
27196	09:30:58.990	00:00:27.195	1632	785,3977	611,5114	0,5344382	0,6429489	506,2661	3,084418	1	949,5113	597,6136	0,5412771	0,6429068	534,73	3,23138	3	37	785	612						Untertest4.avi	0	880	547	72	111	769	500	233	0	Content		713	501	27195855	4034006688
27212	09:30:59.006	00:00:27.212	1633	823,4298	612,5354	0,5355268	0,642801	506,2661	3,042691	1	965,9351	603,0111	0,5421391	0,6427142	534,73	3,185601	3	37	823	613						Untertest4.avi	0	880	547	72	111	769	500	233	0	Content		751	502	27212481	4034023314
27229	09:30:59.023	00:00:27.229	1634	816,2454	624,8544	0,5364702	0,6424707	506,2662	3,09013	1	939,4542	618,5323	0,5429492	0,6423845	534,73	3,233416	3	37	816	625						Untertest4.avi	0	880	547	72	111	769	500	233	0	Content		744	514	27229422	4034040255
27246	09:30:59.040	00:00:27.245	1635	840,7111	616,9523	0,5375627	0,6420612	506,2662	3,112627	1	939,8139	609,9249	0,5438205	0,6419761	534,73	3,254908	3	37	841	617						Untertest4.avi	0	880	547	72	111	769	500	233	0	Content		769	506	27245849	4034056682
27263	09:30:59.057	00:00:27.262	1636	840,5531	615,539	0,5382796	0,6419347	506,4001	3,05717	1	984,4182	612,8923	0,5387437	0,6417798	534,73	3,201106	3	37	841	616						Untertest4.avi	0	880	547	72	111	769	500	233	0	Content		769	505	27262721	4034073554
27279	09:30:59.073	00:00:27.279	1637	912,7379	628,5741	0,5398988	0,6414099	506,4001	2,968378	1	1033,956	623,7803	0,5339724	0,6413692	534,73	3,104965	3	37	913	629						Untertest4.avi	0	880	547	72	111	769	500	233	0	Content		841	518	27279094	4034089927
27296	09:30:59.090	00:00:27.295	1638	840,5147	606,9896	0,5410666	0,6405495	506,4001	3,23452	1	932,6353	598,1605	0,5472792	0,6404647	534,73	3,380609	3	37	841	607						Untertest4.avi	0	880	547	72	111	769	500	233	0	Content		769	496	27295844	4034106677
27312	09:30:59.106	00:00:27.312	1639	865,0836	612,2186	0,5421211	0,6406013	506,4001	3,078034	1	976,1414	604,2264	0,5362214	0,6405606	534,73	3,218561	3	37	865	612						Untertest4.avi	0	880	547	72	111	769	500	233	0	Content		793	501	27312341	4034123174
27329	09:30:59.123	00:00:27.329	1640	835,5265	608,4307	0,548186	0,6394753	527,8151	3,340151	1	926,2634	616,0536	0,5496437	0,63945	534,73	3,359466	3	38	836	608						Untertest4.avi	0	880	547	72	111	764	444	100	0	Content		764	497	27329286	4034140119
27346	09:30:59.140	00:00:27.345	1641	734,0695	574,9913	0,3971155	0,6408291	527,8151	2,852447	3	807,3318	576,0818	0,399235	0,6407884	541,9155	2,905684	1	38	807	576						Untertest4.avi	0	880	547	72	111	764	444	100	0	Content		735	465	27345713	4034156546
27362	09:30:59.156	00:00:27.362	1642	-1024	-768	-1	-1	-1	-1	4	860,4312	539,6656	0,3968297	0,6394867	516,7206	2,559984	0	38	860	540						Untertest4.avi	0	880	547	72	111	764	444	100	0	Content		788	429	27362337	4034173170
27379	09:30:59.173	00:00:27.379	1643	-1024	-768	-1	-1	-1	-1	4	808,506	543,39	0,3987485	0,6378411	516,7681	2,663259	0	38	809	543						Untertest4.avi	0	880	547	72	111	764	444	100	0	Content		737	432	27379086	4034189919
27396	09:30:59.190	00:00:27.395	1644	863,0518	571,9175	0,5560454	0,6376006	530,4667	3,31002	0	773,4419	537,3632	0,4053107	0,635808	543,4019	2,939572	0	38	818	555						Untertest4.avi	0	880	547	72	111	764	444	100	0	Content		746	444	27395837	4034206670
27412	09:30:59.206	00:00:27.412	1645	909,6168	533,5555	0,5582198	0,6375076	530,4667	3,172966	0	853,6907	574,1207	0,402866	0,6342712	516,8898	2,62056	0	38	882	554						Untertest4.avi	0	880	547	72	111	764	444	100	0	Content		810	443	27412459	4034223292
27429	09:30:59.223	00:00:27.429	1646	909,6168	533,5555	0,5646002	0,6373059	547,9019	3,172966	0	777,2112	628,2007	0,4054377	0,6324188	516,8367	2,930922	0	39	843	581						Untertest4.avi	0	880	547	72	111	838	501	949	0	Content		771	470	27429082	4034239915
27446	09:30:59.240	00:00:27.445	1647	939,9914	549,9457	0,5669251	0,6372824	547,9019	3,412809	0	842,2796	622,6594	0,4012649	0,6305678	543,9802	3,167195	0	39	891	586						Untertest4.avi	0	880	547	72	111	838	501	949	0	Content		819	475	27445705	4034256538
27463	09:30:59.257	00:00:27.462	1648	939,9714	534,0288	0,5693302	0,6371688	547,9019	3,300644	0	850,9051	603,8975	0,4102741	0,6286476	516,8077	2,861422	0	39	895	569						Untertest4.avi	0	880	547	72	111	838	501	949	0	Content		823	458	27462571	4034273404
27479	09:30:59.273	00:00:27.478	1649	939,9514	538,1658	0,5697259	0,6374693	538,0336	3,371245	0	878,8882	605,1477	0,4133629	0,6266053	516,5656	2,897613	0	39	909	572						Untertest4.avi	0	880	547	72	111	838	501	949	0	Content		837	461	27478953	4034289786
27496	09:30:59.290	00:00:27.495	1650	973,6548	550,6129	0,5728364	0,637821	539,4084	3,309374	0	858,1899	664,1921	0,4165898	0,624733	516,5563	3,065188	0	39	916	607						Untertest4.avi	0	880	547	72	111	838	501	949	0	Content		844	496	27495819	4034306652
27512	09:30:59.306	00:00:27.512	1651	930,5732	556,0367	0,5746242	0,6384303	533,7872	3,348702	0	877,3772	658,3259	0,4142666	0,623123	538,4428	3,125832	0	39	904	607						Untertest4.avi	0	880	547	72	111	838	501	949	0	Content		832	496	27512325	4034323158
27529	09:30:59.323	00:00:27.529	1652	970,6322	524,1604	0,5796752	0,6394395	541,8898	3,304407	0	847,1982	641,4708	0,4164984	0,6214108	543,2723	3,156426	0	39	909	583						Untertest4.avi	0	880	547	72	111	838	501	949	0	Content		837	472	27529193	4034340026
27546	09:30:59.340	00:00:27.545	1653	929,4286	544,4733	0,5820433	0,6408433	537,1652	3,283002	0	825,9326	659,3453	0,4210523	0,6197481	540,8572	3,176265	0	39	878	602						Untertest4.avi	0	880	547	72	111	838	501	949	0	Content		806	491	27545572	4034356405
27562	09:30:59.356	00:00:27.562	1654	933,2184	543,2593	0,5855644	0,6423383	537,2715	3,308187	0	780,9598	685,3966	0,4263888	0,6179528	535,1528	3,274261	0	39	857	614						Untertest4.avi	0	880	547	72	111	838	501	949	0	Content		785	503	27562441	4034373274
27579	09:30:59.373	00:00:27.579	1655	919,1275	590,5328	0,5883578	0,6436083	534,876	3,314918	0	863,0636	680,9003	0,4265226	0,6161535	551,3624	3,259837	0	39	891	636						Untertest4.avi	0	880	547	72	111	838	501	949	0	Content		819	525	27579062	4034389895
27596	09:30:59.390	00:00:27.595	1656	945,5492	547,9821	0,5918645	0,6455583	534,8663	3,27354	0	852,6387	638,9199	0,4303506	0,614684	551,3706	3,359777	0	39	899	593						Untertest4.avi	0	880	547	72	111	838	501	949	0	Content		827	482	27595814	4034406647
27612	09:30:59.406	00:00:27.612	1657	979,1575	565,1781	0,5957867	0,6476287	534,8665	3,264977	0	878,5396	648,081	0,4342275	0,613385	551,3706	3,336088	0	39	929	607						Untertest4.avi	0	880	547	72	111	838	501	949	0	Content		857	496	27612188	4034423021
27629	09:30:59.423	00:00:27.629	1658	948,6857	563,7158	0,59919	0,6496907	533,2083	3,519031	0	877,4149	664,1883	0,4404063	0,6118627	541,218	3,19478	0	39	913	614						Untertest4.avi	0	880	547	72	111	838	501	949	0	Content		841	503	27629054	4034439887
27646	09:30:59.440	00:00:27.645	1659	976,73	558,9685	0,6030183	0,6517469	533,199	3,357161	0	840,2388	655,3395	0,4444023	0,6109138	541,2181	3,245069	0	39	908	607						Untertest4.avi	0	880	547	72	111	838	501	949	0	Content		836	496	27645684	4034456517
27662	09:30:59.456	00:00:27.662	1660	980,4198	567,3997	0,6070073	0,6535441	533,1992	3,49117	0	884,8145	657,1951	0,4484597	0,6097497	541,2181	3,327019	0	39	933	612						Untertest4.avi	0	880	547	72	111	838	501	949	0	Content		861	501	27662307	4034473140
27679	09:30:59.473	00:00:27.678	1661	967,2837	558,4772	0,6076995	0,6554941	521,2174	3,3665	0	871,6158	665,5211	0,4522646	0,6087176	542,9211	3,245596	0	39	919	612						Untertest4.avi	0	880	547	72	111	838	501	949	0	Content		847	501	27678805	4034489638
27695	09:30:59.489	00:00:27.695	1662	915,9644	551,7607	0,6111767	0,6575769	521,208	3,499728	0	818,2383	666,8666	0,4619974	0,6077098	515,4964	3,109649	0	39	867	609						Untertest4.avi	0	880	547	72	111	838	501	949	0	Content		795	498	27695429	4034506262
27712	09:30:59.506	00:00:27.712	1663	947,0873	548,7025	0,6146068	0,6595457	521,208	3,496985	0	-1024	-768	-1	-1	-1	-1	4	39	947	549						Untertest4.avi	0	880	547	72	111	838	501	949	0	Content		875	438	27712179	4034523012
27729	09:30:59.523	00:00:27.728	1664	956,7603	572,5662	0,6185008	0,6621973	523,8179	3,493449	0	-1024	-768	-1	-1	-1	-1	4	39	957	573						Untertest4.avi	0	880	547	72	111	838	501	949	0	Content		885	462	27728922	4034539755
27745	09:30:59.539	00:00:27.745	1665	978,9652	548,9562	0,6241754	0,6649609	534,2709	3,55827	0	910,254	661,739	0,4667975	0,6068317	544,0513	3,372508	0	39	945	605						Untertest4.avi	0	880	547	72	111	838	501	949	0	Content		873	494	27745438	4034556271
27762	09:30:59.556	00:00:27.762	1666	1023,445	545,0803	0,6268282	0,6674318	535,0153	3,500071	0	910,254	661,739	0,470529	0,6068267	540,3529	3,372508	0	39	967	603						Untertest4.avi	0	880	547	72	111	838	501	949	0	Content		895	492	27762173	4034573006
27779	09:30:59.573	00:00:27.778	1667	1003,118	544,1409	0,6268106	0,6699225	525,5526	3,492662	0	912,7415	655,5521	0,4736995	0,6067881	537,8998	3,275432	0	39	958	600						Untertest4.avi	0	880	547	72	111	838	501	949	0	Content		886	489	27778671	4034589504
27795	09:30:59.589	00:00:27.795	1668	968,4675	581,8294	0,6287856	0,6720132	525,5526	3,474994	0	887,2488	682,7101	0,4810002	0,6066805	514,5627	3,161608	0	39	928	632						Untertest4.avi	0	880	547	72	111	838	501	949	0	Content		856	521	27795416	4034606249
27812	09:30:59.606	00:00:27.812	1669	1002,331	534,2339	0,6305425	0,6739478	525,5526	3,426892	0	853,3561	655,1748	0,4830629	0,6068134	514,004	3,181602	0	39	928	595						Untertest4.avi	0	880	547	72	111	838	501	949	0	Content		856	484	27812041	4034622874
27829	09:30:59.623	00:00:27.828	1670	1009,572	540,2535	0,6331966	0,675609	530,1812	3,507836	0	877,3754	679,3036	0,4850183	0,6069016	514,1272	3,235493	0	39	943	610						Untertest4.avi	0	880	547	72	111	838	501	949	0	Content		871	499	27828906	4034639739
27845	09:30:59.639	00:00:27.845	1671	1080,637	519,968	0,6344223	0,67711	530,1812	3,325563	0	856,5491	682,5617	0,4862741	0,6071832	514,1385	3,149915	0	39	969	601						Untertest4.avi	0	880	547	72	111	838	501	949	0	Content		897	490	27845414	4034656247
27862	09:30:59.656	00:00:27.862	1672	930,1449	570,2164	0,6252427	0,6788241	494,9354	3,28301	0	864,8716	675,7219	0,4874783	0,6074454	513,8345	3,198124	0	39	898	623						Untertest4.avi	0	880	547	72	111	838	501	949	0	Content		826	512	27862161	4034672994
27879	09:30:59.673	00:00:27.878	1673	959,0797	568,335	0,6260173	0,6798868	494,7018	3,319845	0	876,9965	666,7361	0,4885196	0,6076538	514,1574	3,189319	0	39	918	618						Untertest4.avi	0	880	547	72	111	838	501	949	0	Content		846	507	27878787	4034689620
27896	09:30:59.690	00:00:27.895	1674	933,9277	570,9688	0,6263584	0,6808396	494,4932	3,366627	0	894,5994	674,699	0,4891067	0,6078467	514,1226	3,201023	0	39	914	623						Untertest4.avi	0	880	547	72	111	838	501	949	0	Content		842	512	27895537	4034706370
27912	09:30:59.706	00:00:27.912	1675	940,3314	568,1593	0,6265125	0,6816544	494,357	3,357624	0	897,6967	672,4139	0,4895775	0,6081446	514,0962	3,157966	0	39	919	620						Untertest4.avi	0	880	547	72	111	838	501	949	0	Content		847	509	27912160	4034722993
27929	09:30:59.723	00:00:27.928	1676	937,5236	578,9406	0,6265397	0,6824093	494,2086	3,351825	0	890,0309	664,059	0,489899	0,6084647	514,0445	3,197957	0	39	914	621						Untertest4.avi	0	880	547	72	111	838	501	949	0	Content		842	510	27928785	4034739618
27945	09:30:59.739	00:00:27.945	1677	948,6258	577,4783	0,6265145	0,683131	493,9209	3,414234	0	913,3348	667,8872	0,4900278	0,6089368	513,8582	3,236753	0	39	931	623						Untertest4.avi	0	880	547	72	111	838	501	949	0	Content		859	512	27945411	4034756244
27962	09:30:59.756	00:00:27.962	1678	952,8121	550,9927	0,6264087	0,6839255	493,6906	3,353323	0	900,8181	677,9291	0,490034	0,6094401	513,7159	3,275752	0	39	927	614						Untertest4.avi	0	880	547	72	111	838	501	949	0	Content		855	503	27962033	4034772866
27979	09:30:59.773	00:00:27.978	1679	972,712	549,7967	0,626284	0,6845403	493,257	3,294571	0	891,8127	660,7131	0,4900307	0,6098477	513,5935	3,252326	0	39	932	605						Untertest4.avi	0	880	547	72	111	838	501	949	0	Content		860	494	27978782	4034789615
27995	09:30:59.789	00:00:27.995	1680	935,4163	558,3207	0,6258758	0,6850247	492,9904	3,291156	0	880,7538	663,5877	0,4897372	0,6102436	513,4793	3,228561	0	39	908	611						Untertest4.avi	0	880	547	72	111	838	501	949	0	Content		836	500	27995406	4034806239
28012	09:30:59.806	00:00:28.012	1681	897,9547	573,6971	0,6256161	0,6855291	492,959	3,388528	0	892,2391	674,5211	0,4895287	0,6106744	513,411	3,226361	0	39	895	624						Untertest4.avi	0	880	547	72	111	838	501	949	0	Content		823	513	28012031	4034822864
28029	09:30:59.823	00:00:28.028	1682	944,9345	564,088	0,6254208	0,6858174	492,7831	3,320824	0	857,2007	658,5179	0,4893058	0,6110139	513,2789	3,265676	0	39	901	611						Untertest4.avi	0	880	547	72	111	838	501	949	0	Content		829	500	28028778	4034839611
28045	09:30:59.839	00:00:28.045	1683	951,5422	557,7035	0,6252551	0,6858436	492,492	3,290398	0	869,4564	672,2155	0,489127	0,6110849	513,0596	3,282594	0	39	910	615						Untertest4.avi	0	880	547	72	111	838	501	949	0	Content		838	504	28045403	4034856236
28062	09:30:59.856	00:00:28.062	1684	922,0677	554,0368	0,6251676	0,6857182	492,6785	3,359577	0	884,4978	667,8343	0,4890761	0,6110132	513,0383	3,249993	0	39	903	611						Untertest4.avi	0	880	547	72	111	838	501	949	0	Content		831	500	28062030	4034872863
28079	09:30:59.873	00:00:28.078	1685	930,4721	565,2296	0,6251322	0,6855697	492,6382	3,320374	0	860,7664	666,4745	0,4890366	0,6108543	513,0217	3,290758	0	39	896	616						Untertest4.avi	0	880	547	72	111	838	501	949	0	Content		824	505	28078776	4034889609
28095	09:30:59.889	00:00:28.095	1686	925,9636	562,3804	0,6250641	0,6854481	492,6352	3,363959	0	884,824	666,5357	0,4889774	0,610718	513,145	3,273606	0	39	905	614						Untertest4.avi	0	880	547	72	111	838	501	949	0	Content		833	503	28095407	4034906240
28112	09:30:59.906	00:00:28.112	1687	921,9332	562,8788	0,6250178	0,685455	492,6306	3,405099	0	865,9973	669,7696	0,4889687	0,6106743	513,1183	3,299988	0	39	894	616						Untertest4.avi	0	880	547	72	111	838	501	949	0	Content		822	505	28112028	4034922861
28129	09:30:59.923	00:00:28.128	1688	925,7083	571,8719	0,6249475	0,6855689	492,6238	3,428304	0	853,2288	674,3647	0,4889464	0,6106576	513,1673	3,28229	0	39	889	623						Untertest4.avi	0	880	547	72	111	838	501	949	0	Content		817	512	28128776	4034939609
28145	09:30:59.939	00:00:28.145	1689	932,1174	568,1985	0,6248778	0,6857123	492,5049	3,339367	0	870,8671	671,1436	0,488943	0,6107088	513,177	3,325804	0	39	901	620						Untertest4.avi	0	880	547	72	111	838	501	949	0	Content		829	509	28145402	4034956235
28162	09:30:59.956	00:00:28.162	1690	934,9865	563,8815	0,6249059	0,6858565	492,5995	3,355305	0	887,8311	666,5313	0,4890098	0,6107925	513,0349	3,26901	0	39	911	615						Untertest4.avi	0	880	547	72	111	838	501	949	0	Content		839	504	28162023	4034972856
28179	09:30:59.973	00:00:28.178	1691	954,1049	565,6752	0,6249607	0,686076	492,5376	3,302755	0	871,1819	679,9183	0,4891267	0,6108449	513,1889	3,338585	0	39	913	623						Untertest4.avi	0	880	547	72	111	838	501	949	0	Content		841	512	28178660	4034989493
28195	09:30:59.989	00:00:28.195	1692	936,5471	548,2695	0,6250347	0,6865316	492,5357	3,348337	0	857,5326	670,3342	0,489241	0,6110425	513,1904	3,299369	0	39	897	609						Untertest4.avi	0	880	547	72	111	838	501	949	0	Content		825	498	28195270	4035006103
28212	09:31:00.006	00:00:28.212	1693	923,8864	583,5782	0,6250879	0,6869987	492,5643	3,462686	0	885,8137	655,3009	0,4893659	0,6113709	513,2542	3,315963	0	39	905	619						Untertest4.avi	0	880	547	72	111	838	501	949	0	Content		833	508	28212020	4035022853
28229	09:31:00.023	00:00:28.228	1694	926,403	565,139	0,6251363	0,6873679	492,5769	3,432685	0	860,2222	655,3149	0,4894452	0,6116062	513,2925	3,306149	0	39	893	610						Untertest4.avi	0	880	547	72	111	838	501	949	0	Content		821	499	28228657	4035039490
28245	09:31:00.039	00:00:28.245	1695	923,8212	575,2888	0,6251725	0,687519	492,6136	3,367435	0	903,4124	658,2739	0,4895111	0,6117688	513,1788	3,258859	0	39	914	617						Untertest4.avi	0	880	547	72	111	838	501	949	0	Content		842	506	28245268	4035056101
28262	09:31:00.056	00:00:28.261	1696	931,0792	559,4408	0,6251726	0,6875843	492,6401	3,410454	0	871,5782	666,4547	0,4895168	0,6118839	513,221	3,367508	0	39	901	613						Untertest4.avi	0	880	547	72	111	838	501	949	0	Content		829	502	28261893	4035072726
28279	09:31:00.073	00:00:28.278	1697	934,6562	564,4332	0,62513	0,6878371	492,6466	3,419483	0	859,1298	663,4905	0,48946	0,6120965	513,3792	3,368919	0	39	897	614						Untertest4.avi	0	880	547	72	111	838	501	949	0	Content		825	503	28278518	4035089351
28295	09:31:00.089	00:00:28.295	1698	942,0502	562,8173	0,6250529	0,6881198	492,6714	3,392625	0	878,489	663,15	0,4894032	0,6123422	513,4147	3,322258	0	39	910	613						Untertest4.avi	0	880	547	72	111	838	501	949	0	Content		838	502	28295268	4035106101
28312	09:31:00.106	00:00:28.311	1699	938,3266	568,9052	0,6249759	0,6884229	492,6357	3,458568	0	884,0966	656,3705	0,4893273	0,6127036	513,3937	3,324831	0	39	911	613						Untertest4.avi	0	880	547	72	111	838	501	949	0	Content		839	502	28311891	4035122724
28329	09:31:00.123	00:00:28.328	1700	932,996	562,915	0,624869	0,6888313	492,8017	3,452073	0	903,2743	663,4585	0,4892507	0,6130861	513,2249	3,306191	0	39	918	613						Untertest4.avi	0	880	547	72	111	838	501	949	0	Content		846	502	28328511	4035139344
28345	09:31:00.139	00:00:28.345	1701	929,1312	566,0975	0,6249123	0,6890662	492,5623	3,461164	0	897,1489	654,9969	0,4892376	0,6133362	513,3025	3,31454	0	39	913	611						Untertest4.avi	0	880	547	72	111	838	501	949	0	Content		841	500	28345261	4035156094
28362	09:31:00.156	00:00:28.361	1702	949,229	565,9178	0,6246615	0,6890005	492,7581	3,449815	0	894,8695	658,8261	0,4891169	0,6132802	513,3935	3,348838	0	39	922	612						Untertest4.avi	0	880	547	72	111	838	501	949	0	Content		850	501	28361884	4035172717
28379	09:31:00.173	00:00:28.378	1703	1132,09	478,5514	0,6229804	0,6873977	493,4509	3,459978	0	1135,252	533,5101	0,488179	0,6122192	513,9177	3,309509	0	40	1134	506						Untertest4.avi	0	880	547	72	111	1526	270	416	0	Content		1062	395	28378509	4035189342
28395	09:31:00.189	00:00:28.395	1704	1490,962	296,778	0,6219394	0,6863273	496,5493	3,512713	0	1434,498	396,4196	0,4870747	0,6113575	514,7535	3,431211	0	40	1463	347						Untertest4.avi	0	880	547	72	111	1526	270	416	0	Content		1391	236	28395132	4035205965
28412	09:31:00.206	00:00:28.411	1705	-1024	-768	-1	-1	-1	-1	4	1651,784	338,8553	0,4865294	0,6109057	514,7535	3,411699	0	40	1652	339						Untertest4.avi	0	880	547	72	111	1526	270	416	0	Content		1580	228	28411881	4035222714
28429	09:31:00.223	00:00:28.428	1706	-1024	-768	-1	-1	-1	-1	4	1778,44	268,5887	0,4864317	0,6112199	514,7535	3,452817	0	40	1778	269						Untertest4.avi	0	880	547	72	111	1526	270	416	0	Content		1706	158	28428507	4035239340
28445	09:31:00.239	00:00:28.445	1707	1486,542	384,4691	0,6322988	0,6863506	433,2374	3,17333	0	1720,329	349,5862	0,4857155	0,610785	516,3682	3,475743	0	40	1603	367						Untertest4.avi	0	880	547	72	111	1526	270	416	0	Content		1531	256	28445132	4035255965
28462	09:31:00.256	00:00:28.461	1708	1459,431	409,0736	0,6324314	0,6864902	432,8676	3,216792	0	1528,017	469,5076	0,5035649	0,6111191	445,8105	3,028162	0	40	1494	439						Untertest4.avi	0	880	547	72	111	1526	270	416	0	Content		1422	328	28461758	4035272591
28479	09:31:00.273	00:00:28.478	1709	1474,108	392,6771	0,6326622	0,6864508	432,4224	3,190274	0	1768,78	328,6072	0,4857419	0,6107283	516,3555	3,519809	0	40	1621	361						Untertest4.avi	0	880	547	72	111	1526	270	416	0	Content		1549	250	28478507	4035289340
28495	09:31:00.289	00:00:28.495	1710	1460,556	397,1903	0,6327487	0,6862336	433,0347	3,134915	0	1737,392	355,8174	0,485888	0,6106043	516,1572	3,439803	0	40	1599	377						Untertest4.avi	0	880	547	72	111	1526	270	416	0	Content		1527	266	28495132	4035305965
28512	09:31:00.306	00:00:28.511	1711	1432,02	408,6515	0,6330653	0,6860283	432,4166	3,101839	0	1766,238	331,5231	0,4859815	0,6105245	516,0361	3,62627	0	40	1599	370						Untertest4.avi	0	880	547	72	111	1526	270	416	0	Content		1527	259	28511755	4035322588
28528	09:31:00.322	00:00:28.528	1712	1451,875	405,9251	0,6334169	0,6860075	431,3137	3,147248	0	1735,875	346,6775	0,4860578	0,6105482	515,9669	3,510159	0	40	1594	376						Untertest4.avi	0	880	547	72	111	1526	270	416	0	Content		1522	265	28528378	4035339211
28545	09:31:00.339	00:00:28.545	1713	1475,89	416,8133	0,6334308	0,686034	431,1869	3,179273	0	1746,448	345,0406	0,4860402	0,6105515	515,7875	3,501156	0	40	1611	381						Untertest4.avi	0	880	547	72	111	1526	270	416	0	Content		1539	270	28545003	4035355836
28562	09:31:00.356	00:00:28.561	1714	1422,997	428,5121	0,6334918	0,6859196	430,932	3,156171	0	1760,74	334,2693	0,4860113	0,6104406	515,8049	3,530588	0	40	1592	381						Untertest4.avi	0	880	547	72	111	1526	270	416	0	Content		1520	270	28561751	4035372584
28578	09:31:00.372	00:00:28.578	1715	1484,589	402,0364	0,6332696	0,6856841	432,0046	3,221435	0	1722,564	354,501	0,4860187	0,6102623	515,9202	3,542541	0	40	1604	378						Untertest4.avi	0	880	547	72	111	1526	270	416	0	Content		1532	267	28578376	4035389209
28595	09:31:00.389	00:00:28.595	1716	1466,611	434,1938	0,6336054	0,6852689	430,5422	3,237896	0	1739,281	355,6926	0,4860087	0,6100844	515,8338	3,559281	0	40	1603	395						Untertest4.avi	0	880	547	72	111	1526	270	416	0	Content		1531	284	28595000	4035405833
28612	09:31:00.406	00:00:28.611	1717	1442,333	432,536	0,6335082	0,6851779	430,9824	3,190699	0	1734,609	339,2951	0,4860137	0,610015	515,8591	3,538944	0	40	1588	386						Untertest4.avi	0	880	547	72	111	1526	270	416	0	Content		1516	275	28611641	4035422474
28628	09:31:00.422	00:00:28.628	1718	1440,248	424,991	0,633471	0,6851917	431,2352	3,208742	0	1746,473	349,0439	0,4860335	0,6100323	515,8484	3,595297	0	40	1593	387						Untertest4.avi	0	880	547	72	111	1526	270	416	0	Content		1521	276	28628249	4035439082
28645	09:31:00.439	00:00:28.644	1719	1457,045	408,9079	0,6331652	0,6852329	432,9209	3,197509	0	1752,334	359,5201	0,4861281	0,6100704	515,9597	3,591588	0	40	1605	384						Untertest4.avi	0	880	547	72	111	1526	270	416	0	Content		1533	273	28644999	4035455832
28662	09:31:00.456	00:00:28.661	1720	1477,446	417,0092	0,6330266	0,6852386	433,7766	3,237961	0	1740,027	343,7823	0,4861783	0,6100588	516,0466	3,571184	0	40	1609	380						Untertest4.avi	0	880	547	72	111	1526	270	416	0	Content		1537	269	28661640	4035472473
28678	09:31:00.472	00:00:28.678	1721	1437,75	444,071	0,6330342	0,6851265	433,9767	3,281369	0	1745,787	328,9553	0,4861893	0,6100106	516,1384	3,601165	0	40	1592	387						Untertest4.avi	0	880	547	72	111	1526	270	416	0	Content		1520	276	28678374	4035489207
28695	09:31:00.489	00:00:28.694	1722	1478,395	419,828	0,6328868	0,6850092	434,6073	3,316087	0	1715,976	338,7898	0,486129	0,6100024	516,0774	3,526811	0	40	1597	379						Untertest4.avi	0	880	547	72	111	1526	270	416	0	Content		1525	268	28694871	4035505704
28712	09:31:00.506	00:00:28.711	1723	1457,033	420,585	0,6331043	0,68494	433,2238	3,241104	0	1744,819	336,8094	0,4860113	0,6100085	516,0627	3,573648	0	40	1601	379						Untertest4.avi	0	880	547	72	111	1526	270	416	0	Content		1529	268	28711637	4035522470
28728	09:31:00.522	00:00:28.728	1724	1463,501	411,0041	0,6332929	0,6847378	431,8065	3,254664	0	1702,032	359,1048	0,4859135	0,6100481	516,186	3,641449	0	40	1583	385						Untertest4.avi	0	880	547	72	111	1526	270	416	0	Content		1511	274	28728245	4035539078
28745	09:31:00.539	00:00:28.744	1725	1462,907	430,6375	0,6328509	0,6846957	433,2332	3,290797	0	1755,1	349,7506	0,4857708	0,6100659	516,396	3,625751	0	40	1609	390						Untertest4.avi	0	880	547	72	111	1526	270	416	0	Content		1537	279	28744867	4035555700
28762	09:31:00.556	00:00:28.761	1726	1445,969	431,6762	0,6329024	0,6846759	432,3404	3,323695	0	1748,078	349,4916	0,485558	0,6100874	516,3183	3,595618	0	40	1597	391						Untertest4.avi	0	880	547	72	111	1526	270	416	0	Content		1525	280	28761673	4035572506
28778	09:31:00.572	00:00:28.778	1727	1462,016	420,307	0,6328257	0,6849053	431,9656	3,314741	0	1730,068	345,9648	0,4854939	0,6102133	516,5764	3,656437	0	40	1596	383						Untertest4.avi	0	880	547	72	111	1526	270	416	0	Content		1524	272	28778246	4035589079
28795	09:31:00.589	00:00:28.794	1728	-1024	-768	-1	-1	-1	-1	4	1583,646	425,657	0,4862624	0,611093	515,0743	3,539151	0	41	1584	426						Untertest4.avi	0	880	547	72	111	1342	346	250	0	Content		1512	315	28794868	4035605701
28811	09:31:00.605	00:00:28.811	1729	1373,42	462,8348	0,6263269	0,6865649	467,9841	3,462042	0	1464,456	475,2729	0,4883969	0,6112105	522,059	3,631475	0	41	1419	469						Untertest4.avi	0	880	547	72	111	1342	346	250	0	Content		1347	358	28811490	4035622323
28828	09:31:00.622	00:00:28.828	1730	1389,888	427,5476	0,6233817	0,6867982	482,4882	3,616532	0	1458,569	478,1485	0,4889349	0,611448	524,983	3,633449	0	41	1424	453						Untertest4.avi	0	880	547	72	111	1342	346	250	0	Content		1352	342	28828112	4035638945
28845	09:31:00.639	00:00:28.844	1731	1385,109	452,2214	0,6236522	0,6869188	480,1885	3,552978	0	1404,731	493,0976	0,4866501	0,611999	514,5389	3,632675	0	41	1395	473						Untertest4.avi	0	880	547	72	111	1342	346	250	0	Content		1323	362	28844861	4035655694
28861	09:31:00.655	00:00:28.861	1732	1407,591	419,6242	0,6235178	0,6869129	480,8952	3,560223	0	1439,759	477,3333	0,4866064	0,6119509	514,5293	3,632882	0	41	1424	448						Untertest4.avi	0	880	547	72	111	1342	346	250	0	Content		1352	337	28861484	4035672317
28878	09:31:00.672	00:00:28.878	1733	1414,581	412,8281	0,6235571	0,6869697	480,6737	3,630119	0	1421,549	507,846	0,4887225	0,611504	524,8336	3,634855	0	41	1418	460						Untertest4.avi	0	880	547	72	111	1342	346	250	0	Content		1346	349	28878109	4035688942
28895	09:31:00.689	00:00:28.894	1734	1418,015	450,5878	0,623583	0,687023	480,736	3,60667	0	1422,425	504,0851	0,4891781	0,6115525	526,7398	3,633686	0	41	1420	477						Untertest4.avi	0	880	547	72	111	1342	346	250	0	Content		1348	366	28894730	4035705563
28911	09:31:00.705	00:00:28.911	1735	1404,875	414,8156	0,621286	0,6867725	493,7115	3,752529	0	1419,516	481,9216	0,4866937	0,6121306	514,5042	3,600271	0	41	1412	448						Untertest4.avi	0	880	547	72	111	1342	346	250	0	Content		1340	337	28911481	4035722314
28928	09:31:00.722	00:00:28.928	1736	1376,284	450,4769	0,6234972	0,6871854	481,5309	3,632086	0	1432,063	487,3271	0,4867283	0,6122191	514,4875	3,569511	0	41	1404	469						Untertest4.avi	0	880	547	72	111	1342	346	250	0	Content		1332	358	28928104	4035738937
28945	09:31:00.739	00:00:28.944	1737	1427,307	425,2472	0,6213619	0,6871791	493,4469	3,760208	0	1420,571	484,4986	0,48674	0,6123843	514,4364	3,61148	0	41	1424	455						Untertest4.avi	0	880	547	72	111	1342	346	250	0	Content		1352	344	28944726	4035755559
28961	09:31:00.755	00:00:28.961	1738	1424,318	415,0738	0,621399	0,6873415	493,5298	3,705881	0	1404,749	498,8722	0,4893135	0,6120489	526,5265	3,65472	0	41	1415	457						Untertest4.avi	0	880	547	72	111	1342	346	250	0	Content		1343	346	28961476	4035772309
28978	09:31:00.772	00:00:28.978	1739	1419,444	414,5251	0,6215111	0,6874846	493,545	3,716215	0	1406,694	483,6898	0,4894558	0,6121653	526,9003	3,685486	0	41	1413	449						Untertest4.avi	0	880	547	72	111	1342	346	250	0	Content		1341	338	28978101	4035788934
28995	09:31:00.789	00:00:28.994	1740	1386,253	429,6787	0,6216875	0,6874505	493,4526	3,684566	0	1428,059	486,1093	0,4869957	0,612567	514,2774	3,592373	0	41	1407	458						Untertest4.avi	0	880	547	72	111	1342	346	250	0	Content		1335	347	28994849	4035805682
29011	09:31:00.805	00:00:29.011	1741	1416,786	407,9853	0,621866	0,6873654	493,4099	3,734279	0	1404,853	496,8018	0,4871687	0,6124762	514,2608	3,648521	0	41	1411	452						Untertest4.avi	0	880	547	72	111	1342	346	250	0	Content		1339	341	29011347	4035822180
29028	09:31:00.822	00:00:29.028	1742	1385,042	428,513	0,6220084	0,6874981	493,564	3,712716	0	1384,641	506,3412	0,4875605	0,612148	514,2608	3,582447	0	41	1385	467						Untertest4.avi	0	880	547	72	111	1342	346	250	0	Content		1313	356	29028096	4035838929
29045	09:31:00.839	00:00:29.044	1743	1180,236	502,2404	0,623566	0,6882005	492,8941	3,758578	0	1215,999	543,1325	0,492567	0,6128295	531,0539	3,663695	0	42	1198	523						Untertest4.avi	0	880	547	72	111	863	491	1333	0	Content		1126	412	29044720	4035855553
29061	09:31:00.855	00:00:29.061	1744	987,3375	525,9509	0,6254433	0,6892334	492,6922	3,758649	0	1026,742	596,0243	0,4964589	0,6135539	541,806	3,745813	0	42	1007	561						Untertest4.avi	0	880	547	72	111	863	491	1333	0	Content		935	450	29061469	4035872302
29078	09:31:00.872	00:00:29.078	1745	964,9393	550,5771	0,6257746	0,6896009	492,5428	3,753309	0	977,6852	638,0651	0,4914194	0,6138098	514,2608	3,587148	0	42	971	594						Untertest4.avi	0	880	547	72	111	863	491	1333	0	Content		899	483	29078089	4035888922
29095	09:31:00.889	00:00:29.094	1746	960,9608	554,0027	0,6255044	0,6895784	492,509	3,707787	0	964,6207	633,4265	0,4969306	0,6136231	543,6429	3,782614	0	42	963	594						Untertest4.avi	0	880	547	72	111	863	491	1333	0	Content		891	483	29094715	4035905548
29111	09:31:00.905	00:00:29.111	1747	963,3953	540,7967	0,6254437	0,6895339	492,4344	3,678649	0	946,6234	636,0469	0,496714	0,6134478	542,7056	3,818979	0	42	955	588						Untertest4.avi	0	880	547	72	111	863	491	1333	0	Content		883	477	29111339	4035922172
29128	09:31:00.922	00:00:29.127	1748	981,7837	556,6594	0,6253451	0,6896205	492,5052	3,743461	0	964,3275	647,6329	0,4967596	0,6134026	543,6196	3,799456	0	42	973	602						Untertest4.avi	0	880	547	72	111	863	491	1333	0	Content		901	491	29127966	4035938799
29145	09:31:00.939	00:00:29.144	1749	969,9576	556,8046	0,6252086	0,6898724	492,5546	3,717402	0	943,5216	629,23	0,4966274	0,6134712	543,512	3,744272	0	42	957	593						Untertest4.avi	0	880	547	72	111	863	491	1333	0	Content		885	482	29144715	4035955548
29161	09:31:00.955	00:00:29.161	1750	973,2546	543,3816	0,6251239	0,6902298	492,4946	3,708592	0	958,2365	635,0282	0,4966252	0,6136032	544,0463	3,717926	0	42	966	589						Untertest4.avi	0	880	547	72	111	863	491	1333	0	Content		894	478	29161336	4035972169
29178	09:31:00.972	00:00:29.177	1751	986,8062	551,6289	0,6250849	0,6905403	492,6005	3,678764	0	942,0601	630,2192	0,4970623	0,6136926	546,572	3,799475	0	42	964	591						Untertest4.avi	0	880	547	72	111	863	491	1333	0	Content		892	480	29177959	4035988792
29195	09:31:00.989	00:00:29.194	1752	988,0745	553,4813	0,6250613	0,6907564	492,5923	3,678796	0	943,7321	658,2011	0,4964912	0,6137817	543,9517	3,768578	0	42	966	606						Untertest4.avi	0	880	547	72	111	863	491	1333	0	Content		894	495	29194592	4036005425
29211	09:31:01.005	00:00:29.211	1753	973,7593	555,301	0,6250041	0,6909098	492,4659	3,713419	0	901,858	638,9285	0,4902138	0,6141968	513,4948	3,567986	0	42	938	597						Untertest4.avi	0	880	547	72	111	863	491	1333	0	Content		866	486	29211334	4036022167
29228	09:31:01.022	00:00:29.227	1754	995,6029	545,3748	0,6250286	0,6908991	492,5579	3,667249	0	887,4119	638,3702	0,4902013	0,6141483	513,5188	3,598495	0	42	942	592						Untertest4.avi	0	880	547	72	111	863	491	1333	0	Content		870	481	29227956	4036038789
29245	09:31:01.039	00:00:29.244	1755	959,7336	558,043	0,625094	0,6909697	492,6042	3,732456	0	906,6765	664,1101	0,49056	0,6137615	513,5188	3,612886	0	42	933	611						Untertest4.avi	0	880	547	72	111	863	491	1333	0	Content		861	500	29244582	4036055415
29261	09:31:01.055	00:00:29.261	1756	982,6892	545,4673	0,6252487	0,6910202	492,3718	3,64516	0	905,5226	650,1312	0,4903479	0,6140157	513,4142	3,607807	0	42	944	598						Untertest4.avi	0	880	547	72	111	863	491	1333	0	Content		872	487	29261331	4036072164
29278	09:31:01.072	00:00:29.277	1757	984,2005	548,5906	0,6253823	0,6912289	492,2552	3,693459	0	911,6005	649,2614	0,4904453	0,6140912	513,3582	3,602572	0	42	948	599						Untertest4.avi	0	880	547	72	111	863	491	1333	0	Content		876	488	29277955	4036088788
29295	09:31:01.089	00:00:29.294	1758	964,696	536,425	0,6254843	0,6914049	492,4174	3,71689	0	912,8472	637,2449	0,4905385	0,6141332	513,4064	3,586841	0	42	939	587						Untertest4.avi	0	880	547	72	111	863	491	1333	0	Content		867	476	29294582	4036105415
29311	09:31:01.105	00:00:29.311	1759	995,1668	549,3696	0,625602	0,6914365	492,2758	3,639937	0	904,6315	633,0096	0,4906184	0,6141194	513,4307	3,565689	0	42	950	591						Untertest4.avi	0	880	547	72	111	863	491	1333	0	Content		878	480	29311205	4036122038
29328	09:31:01.122	00:00:29.327	1760	975,262	552,8591	0,6257533	0,6913604	492,2148	3,661295	0	896,7969	643,1905	0,490754	0,6140363	513,3492	3,588759	0	42	936	598						Untertest4.avi	0	880	547	72	111	863	491	1333	0	Content		864	487	29327952	4036138785
29345	09:31:01.139	00:00:29.344	1761	986,9265	559,2967	0,6259072	0,6912981	492,1234	3,640841	0	917,7843	652,1817	0,4912283	0,6135931	513,3492	3,560458	0	42	952	606						Untertest4.avi	0	880	547	72	111	863	491	1333	0	Content		880	495	29344578	4036155411
29361	09:31:01.155	00:00:29.361	1762	975,8885	546,4789	0,6260388	0,6913344	491,9898	3,62804	0	940,3564	647,5925	0,4972329	0,6134626	543,5656	3,665236	0	42	958	597						Untertest4.avi	0	880	547	72	111	863	491	1333	0	Content		886	486	29361201	4036172034
29378	09:31:01.172	00:00:29.377	1763	978,143	542,2958	0,626107	0,6914141	492,0244	3,579432	0	915,9339	650,6841	0,4911245	0,6138493	513,2307	3,504255	0	42	947	596						Untertest4.avi	0	880	547	72	111	863	491	1333	0	Content		875	485	29377951	4036188784
29394	09:31:01.188	00:00:29.394	1764	986,0989	543,7766	0,6261271	0,6915486	492,0472	3,612928	0	982,0541	649,5599	0,4913961	0,6140443	513,2307	3,526916	0	42	984	597						Untertest4.avi	0	880	547	72	111	863	491	1333	0	Content		912	486	29394451	4036205284
29411	09:31:01.205	00:00:29.411	1765	984,8914	549,5479	0,6261478	0,6915997	492,0569	3,617693	0	937,1379	649,8278	0,4973148	0,6135702	542,841	3,629317	0	42	961	600						Untertest4.avi	0	880	547	72	111	863	491	1333	0	Content		889	489	29411202	4036222035
29428	09:31:01.222	00:00:29.427	1766	971,9737	553,5351	0,6262535	0,6916155	492,1249	3,537476	0	-1024	-768	-1	-1	-1	-1	4	42	972	554						Untertest4.avi	0	880	547	72	111	863	491	1333	0	Content		900	443	29427824	4036238657
29445	09:31:01.239	00:00:29.444	1767	978,8957	555,8135	0,6263734	0,6917438	492,1129	3,548162	0	916,4599	664,3846	0,4914875	0,6140007	513,2272	3,428183	0	42	948	610						Untertest4.avi	0	880	547	72	111	863	491	1333	0	Content		876	499	29444571	4036255404
29461	09:31:01.255	00:00:29.461	1768	975,8281	560,3179	0,626479	0,6919193	492,0463	3,533527	0	992,4875	634,5682	0,4855334	0,6142778	541,6165	3,58637	0	42	984	597						Untertest4.avi	0	880	547	72	111	863	491	1333	0	Content		912	486	29461195	4036272028
29478	09:31:01.272	00:00:29.477	1769	974,7249	554,2615	0,6265872	0,6921346	492,1095	3,51651	0	908,1381	664,4488	0,4916673	0,6143376	513,1373	3,363438	0	42	941	609						Untertest4.avi	0	880	547	72	111	863	491	1333	0	Content		869	498	29477821	4036288654
29494	09:31:01.288	00:00:29.494	1770	987,2786	560,4993	0,626677	0,6922592	492,0798	3,477117	0	961,6431	638,0309	0,4920012	0,6146259	513,1373	3,344917	0	42	974	599						Untertest4.avi	0	880	547	72	111	863	491	1333	0	Content		902	488	29494444	4036305277
29511	09:31:01.305	00:00:29.511	1771	981,886	555,347	0,626753	0,692333	492,075	3,504568	0	952,5745	647,4883	0,4918724	0,6145012	513,0807	3,303927	0	42	967	601						Untertest4.avi	0	880	547	72	111	863	491	1333	0	Content		895	490	29511068	4036321901
29528	09:31:01.322	00:00:29.527	1772	975,6844	549,9797	0,6268078	0,6924278	492,1031	3,387288	0	922,8048	654,3052	0,4919598	0,6145816	513,1641	3,319633	0	42	949	602						Untertest4.avi	0	880	547	72	111	863	491	1333	0	Content		877	491	29527817	4036338650
29544	09:31:01.338	00:00:29.544	1773	965,1672	559,3826	0,6268331	0,6924652	492,1281	3,44963	0	926,6248	648,255	0,4919996	0,6145968	513,1859	3,270079	0	42	946	604						Untertest4.avi	0	880	547	72	111	863	491	1333	0	Content		874	493	29544442	4036355275
29561	09:31:01.355	00:00:29.561	1774	972,0078	549,4159	0,6268367	0,6925586	492,1057	3,413742	0	937,5549	646,1431	0,4920117	0,6146719	513,2159	3,242011	0	42	955	598						Untertest4.avi	0	880	547	72	111	863	491	1333	0	Content		883	487	29561064	4036371897
29578	09:31:01.372	00:00:29.577	1775	983,1118	554,4246	0,6268826	0,6926731	491,8889	3,362989	0	926,0018	649,4395	0,4920315	0,6147292	513,1571	3,282751	0	42	955	602						Untertest4.avi	0	880	547	72	111	863	491	1333	0	Content		883	491	29577817	4036388650
29594	09:31:01.388	00:00:29.594	1776	937,9279	553,3735	0,6266778	0,6927244	491,9477	3,329786	0	903,4995	663,3849	0,4918527	0,6147285	513,1078	3,223957	0	42	921	608						Untertest4.avi	0	880	547	72	111	863	491	1333	0	Content		849	497	29594441	4036405274
29611	09:31:01.405	00:00:29.611	1777	928,9122	547,525	0,6268651	0,6927319	492,0399	3,333567	0	920,6263	642,9073	0,4920215	0,6147452	513,0927	3,187876	0	42	925	595						Untertest4.avi	0	880	547	72	111	863	491	1333	0	Content		853	484	29611066	4036421899
29628	09:31:01.422	00:00:29.627	1778	940,1464	549,6528	0,6270105	0,6927393	492,1623	3,289114	0	916,5936	649,515	0,4921682	0,6147503	513,0012	3,139802	0	42	928	600						Untertest4.avi	0	880	547	72	111	863	491	1333	0	Content		856	489	29627812	4036438645
29644	09:31:01.438	00:00:29.644	1779	921,7773	567,6631	0,6271356	0,692803	491,8938	3,343734	0	911,7785	648,4614	0,4922869	0,6147563	513,0834	3,165427	0	42	917	608						Untertest4.avi	0	880	547	72	111	863	491	1333	0	Content		845	497	29644438	4036455271
29661	09:31:01.455	00:00:29.661	1780	939,5775	558,7333	0,6271777	0,6928192	491,8477	3,267728	0	914,0853	638,4252	0,4923399	0,614753	513,0604	3,129941	0	42	927	599						Untertest4.avi	0	880	547	72	111	863	491	1333	0	Content		855	488	29661061	4036471894
29678	09:31:01.472	00:00:29.677	1781	941,0574	564,7343	0,6272516	0,6927462	491,9292	3,284604	0	895,6086	655,6407	0,4924081	0,6146566	512,9677	3,15737	0	42	918	610						Untertest4.avi	0	880	547	72	111	863	491	1333	0	Content		846	499	29677811	4036488644
29694	09:31:01.488	00:00:29.694	1782	952,537	552,0069	0,6274115	0,692807	491,7578	3,239735	0	921,4157	646,6711	0,492532	0,6146227	512,8967	3,118114	0	42	937	599						Untertest4.avi	0	880	547	72	111	863	491	1333	0	Content		865	488	29694308	4036505141
29711	09:31:01.505	00:00:29.711	1783	937,1103	549,7116	0,6275223	0,6929129	491,7756	3,250609	0	916,8231	648,0219	0,4926726	0,6146564	512,7881	3,064467	0	42	927	599						Untertest4.avi	0	880	547	72	111	863	491	1333	0	Content		855	488	29711057	4036521890
29728	09:31:01.522	00:00:29.727	1784	948,1494	554,4268	0,6276399	0,6931873	491,7627	3,159543	0	923,8471	651,1537	0,4928534	0,6148235	512,6969	3,118671	0	42	936	603						Untertest4.avi	0	880	547	72	111	863	491	1333	0	Content		864	492	29727681	4036538514
29744	09:31:01.538	00:00:29.744	1785	938,3503	566,794	0,6277574	0,6933326	491,8473	3,236056	0	927,5901	639,9155	0,4929673	0,6149008	512,6156	3,040202	0	42	933	603						Untertest4.avi	0	880	547	72	111	863	491	1333	0	Content		861	492	29744307	4036555140
29761	09:31:01.555	00:00:29.761	1786	938,9327	524,6625	0,6277729	0,6934049	491,8867	3,175272	0	900,1755	653,462	0,4930236	0,6149209	512,6793	3,159111	0	42	920	589						Untertest4.avi	0	880	547	72	111	863	491	1333	0	Content		848	478	29761056	4036571889
29778	09:31:01.572	00:00:29.777	1787	934,0988	555,0543	0,6277398	0,6933466	491,882	3,250752	0	916,4769	648,8329	0,4930268	0,6150216	512,6793	3,083957	0	42	925	602						Untertest4.avi	0	880	547	72	111	863	491	1333	0	Content		853	491	29777681	4036588514
29794	09:31:01.588	00:00:29.794	1788	954,4987	545,1474	0,6276587	0,6932608	491,7763	3,1689	0	905,9598	638,7993	0,4929962	0,6146967	512,7548	3,116855	0	42	930	592						Untertest4.avi	0	880	547	72	111	863	491	1333	0	Content		858	481	29794303	4036605136
29811	09:31:01.605	00:00:29.810	1789	958,5094	548,834	0,6276934	0,6932523	491,8171	3,183038	0	899,0611	655,4876	0,4930209	0,61465	512,699	3,09821	0	42	929	602						Untertest4.avi	0	880	547	72	111	863	491	1333	0	Content		857	491	29810928	4036621761
29828	09:31:01.622	00:00:29.827	1790	927,8226	554,9382	0,6277593	0,6933392	491,8185	3,226756	0	909,6379	648,4697	0,4930748	0,6149271	512,699	3,046385	0	42	919	602						Untertest4.avi	0	880	547	72	111	863	491	1333	0	Content		847	491	29827678	4036638511
29844	09:31:01.638	00:00:29.844	1791	937,6624	549,376	0,6278017	0,6934198	491,8257	3,144971	0	918,3683	655,2646	0,4931498	0,6147558	512,5446	3,087443	0	42	928	602						Untertest4.avi	0	880	547	72	111	863	491	1333	0	Content		856	491	29844301	4036655134
29861	09:31:01.655	00:00:29.860	1792	941,9962	556,8832	0,627788	0,6933983	491,7803	3,21332	0	914,332	629,6099	0,4931566	0,6147438	512,5657	3,102958	0	42	928	593						Untertest4.avi	0	880	547	72	111	863	491	1333	0	Content		856	482	29860925	4036671758
29878	09:31:01.672	00:00:29.877	1793	941,198	547,4167	0,6277277	0,6933467	491,7848	3,157985	0	918,3987	646,3264	0,4931242	0,61466	512,6218	3,046957	0	42	930	597						Untertest4.avi	0	880	547	72	111	863	491	1333	0	Content		858	486	29877549	4036688382
29894	09:31:01.688	00:00:29.894	1794	965,3593	538,699	0,6276324	0,6933399	491,7297	3,160336	0	908,5928	652,5917	0,4930699	0,6146508	512,6768	3,071354	0	42	937	596						Untertest4.avi	0	880	547	72	111	863	491	1333	0	Content		865	485	29894172	4036705005
29911	09:31:01.705	00:00:29.910	1795	939,5411	560,2101	0,6275984	0,6934888	491,7475	3,223702	0	903,8632	654,9966	0,4930639	0,6147175	512,6984	3,080329	0	42	922	608						Untertest4.avi	0	880	547	72	111	863	491	1333	0	Content		850	497	29910922	4036721755
29928	09:31:01.722	00:00:29.927	1796	928,3641	547,2421	0,6276225	0,6937542	491,7061	3,195453	0	902,6067	641,4473	0,4931231	0,6148796	512,6628	3,173039	0	42	915	594						Untertest4.avi	0	880	547	72	111	863	491	1333	0	Content		843	483	29927545	4036738378
29944	09:31:01.738	00:00:29.944	1797	949,9036	560,7238	0,627679	0,6942816	491,7346	3,223627	0	921,1094	648,2478	0,4932091	0,6152164	512,6729	3,073838	0	42	936	604						Untertest4.avi	0	880	547	72	111	863	491	1333	0	Content		864	493	29944294	4036755127
29961	09:31:01.755	00:00:29.960	1798	938,4933	559,0801	0,6277807	0,6945955	491,8269	3,220556	0	908,2185	653,9331	0,4933529	0,6154187	512,6614	3,065241	0	42	923	607						Untertest4.avi	0	880	547	72	111	863	491	1333	0	Content		851	496	29960919	4036771752
29978	09:31:01.772	00:00:29.977	1799	927,4346	565,4581	0,6279045	0,6945596	491,7849	3,213521	0	910,5491	659,3041	0,493511	0,6153941	512,7651	3,121078	0	42	919	612						Untertest4.avi	0	880	547	72	111	863	491	1333	0	Content		847	501	29977542	4036788375
29994	09:31:01.788	00:00:29.994	1800	932,0838	561,5819	0,6280475	0,6947211	491,6864	3,272428	0	911,425	649,4551	0,4936182	0,6154287	512,8121	3,140119	0	42	922	606						Untertest4.avi	0	880	547	72	111	863	491	1333	0	Content		850	495	29994164	4036804997
30011	09:31:01.805	00:00:30.010	1801	954,5314	545,2004	0,628204	0,6950703	491,6905	3,216313	0	882,0326	662,5574	0,4937673	0,6156126	513,0112	3,12247	0	42	918	604						Untertest4.avi	0	880	547	72	111	863	491	1333	0	Content		846	493	30010790	4036821623
30028	09:31:01.822	00:00:30.027	1802	932,4756	547,4951	0,6284379	0,6955951	491,4771	3,274798	0	894,9136	664,2518	0,4940329	0,6159329	513,0356	3,128692	0	42	914	606						Untertest4.avi	0	880	547	72	111	863	491	1333	0	Content		842	495	30027536	4036838369
30044	09:31:01.838	00:00:30.044	1803	949,1368	554,0315	0,6287002	0,6958293	491,7029	3,221507	0	914,5369	658,0073	0,4942378	0,6161471	513,0583	3,124575	0	42	932	606						Untertest4.avi	0	880	547	72	111	863	491	1333	0	Content		860	495	30044161	4036854994
30061	09:31:01.855	00:00:30.060	1804	957,3618	559,605	0,6289406	0,6959286	491,4838	3,244022	0	902,0686	662,5628	0,4944414	0,616164	512,9321	3,152804	0	42	930	611						Untertest4.avi	0	880	547	72	111	863	491	1333	0	Content		858	500	30060784	4036871617
30078	09:31:01.872	00:00:30.077	1805	952,5201	563,311	0,6289898	0,6958867	491,5016	3,31998	0	886,7083	659,9996	0,4945776	0,6160111	513,0489	3,184289	0	42	920	612						Untertest4.avi	0	880	547	72	111	863	491	1333	0	Content		848	501	30077535	4036888368
30094	09:31:01.888	00:00:30.094	1806	941,7479	554,9091	0,629008	0,6958104	491,4642	3,244399	0	902,2007	662,8354	0,4946119	0,6159255	513,0194	3,155515	0	42	922	609						Untertest4.avi	0	880	547	72	111	863	491	1333	0	Content		850	498	30094157	4036904990
30111	09:31:01.905	00:00:30.110	1807	947,0624	562,5961	0,6290271	0,6957558	491,4557	3,285647	0	928,443	650,1986	0,4946552	0,615855	513,0052	3,126028	0	42	938	606						Untertest4.avi	0	880	547	72	111	863	491	1333	0	Content		866	495	30110782	4036921615
30127	09:31:01.921	00:00:30.127	1808	943,9005	548,9926	0,6290854	0,6957971	491,3891	3,244061	0	915,9272	656,2902	0,4947551	0,6158294	512,8328	3,116156	0	42	930	603						Untertest4.avi	0	880	547	72	111	863	491	1333	0	Content		858	492	30127406	4036938239
30144	09:31:01.938	00:00:30.144	1809	951,3815	555,9584	0,6292682	0,6958842	491,2006	3,23189	0	910,441	664,6781	0,4948809	0,6158698	512,7269	3,159497	0	42	931	610						Untertest4.avi	0	880	547	72	111	863	491	1333	0	Content		859	499	30144156	4036954989
30161	09:31:01.955	00:00:30.160	1810	948,0361	559,1913	0,6294305	0,6959599	491,3523	3,285653	0	922,4923	669,8649	0,4950708	0,6159036	512,843	3,093822	0	42	935	615						Untertest4.avi	0	880	547	72	111	863	491	1333	0	Content		863	504	30160783	4036971616
30177	09:31:01.971	00:00:30.177	1811	948,5996	562,8428	0,6295883	0,6959478	491,4183	3,254762	0	911,4742	660,4366	0,4952643	0,6158686	512,6299	3,115283	0	42	930	612						Untertest4.avi	0	880	547	72	111	863	491	1333	0	Content		858	501	30177407	4036988240
30194	09:31:01.988	00:00:30.194	1812	948,6136	566,0947	0,6298411	0,6960157	491,3663	3,237111	0	919,4785	672,1852	0,495433	0,6158923	512,5696	3,153694	0	42	934	619						Untertest4.avi	0	880	547	72	111	863	491	1333	0	Content		862	508	30194026	4037004859
30211	09:31:02.005	00:00:30.210	1813	936,1319	569,3809	0,6299371	0,6961905	491,4122	3,26278	0	901,3395	653,149	0,4955925	0,6159502	512,6088	3,137819	0	42	919	611						Untertest4.avi	0	880	547	72	111	863	491	1333	0	Content		847	500	30210650	4037021483
30227	09:31:02.021	00:00:30.227	1814	936,5513	561,9175	0,6299968	0,6963742	491,3869	3,252349	0	945,9159	671,7038	0,4956503	0,616123	512,5669	3,091621	0	42	941	617						Untertest4.avi	0	880	547	72	111	863	491	1333	0	Content		869	506	30227397	4037038230
30244	09:31:02.038	00:00:30.244	1815	949,9119	572,4301	0,6300793	0,6964926	491,233	3,195859	0	913,5701	668,7618	0,4957024	0,6162462	512,5527	3,102138	0	42	932	621						Untertest4.avi	0	880	547	72	111	863	491	1333	0	Content		860	510	30244022	4037054855
30261	09:31:02.055	00:00:30.260	1816	958,0219	562,8978	0,6301769	0,6966406	491,229	3,187346	0	888,1109	663,5118	0,4957849	0,6163438	512,4603	3,100727	0	42	923	613						Untertest4.avi	0	880	547	72	111	863	491	1333	0	Content		851	502	30260645	4037071478
30277	09:31:02.071	00:00:30.277	1817	940,2155	570,0708	0,6302316	0,6967509	491,2739	3,191278	0	894,4719	673,5453	0,4958489	0,6164939	512,4316	3,054267	0	42	917	622						Untertest4.avi	0	880	547	72	111	863	491	1333	0	Content		845	511	30277396	4037088229
30294	09:31:02.088	00:00:30.294	1818	954,2495	560,2963	0,6302676	0,6969473	491,3718	3,166909	0	910,5886	661,5537	0,495879	0,6166059	512,4204	3,039168	0	42	932	611						Untertest4.avi	0	880	547	72	111	863	491	1333	0	Content		860	500	30294019	4037104852
30311	09:31:02.105	00:00:30.310	1819	965,9338	564,7317	0,6302088	0,6970132	491,3014	3,113543	0	901,9965	667,8785	0,4958715	0,6166484	512,4339	3,056765	0	42	934	616						Untertest4.avi	0	880	547	72	111	863	491	1333	0	Content		862	505	30310643	4037121476
30327	09:31:02.121	00:00:30.327	1820	947,9808	567,0897	0,6302009	0,696547	491,3014	3,111056	0	910,7781	653,4161	0,4958763	0,6165759	512,4401	3,013982	0	42	929	610						Untertest4.avi	0	880	547	72	111	863	491	1333	0	Content		857	499	30327268	4037138101
30344	09:31:02.138	00:00:30.344	1821	947,4496	565,2454	0,6302532	0,6966919	491,2477	3,112606	0	927,1074	655,0799	0,4959497	0,6164438	512,3278	2,935459	0	42	937	610						Untertest4.avi	0	880	547	72	111	863	491	1333	0	Content		865	499	30344017	4037154850
30361	09:31:02.155	00:00:30.360	1822	958,8861	554,8357	0,6303225	0,6965891	491,2673	3,04049	0	911,8124	663,2959	0,495959	0,6163405	512,4693	2,971968	0	42	935	609						Untertest4.avi	0	880	547	72	111	863	491	1333	0	Content		863	498	30360639	4037171472
30377	09:31:02.171	00:00:30.377	1823	937,3875	584,4291	0,6304851	0,6971321	490,9425	3,057759	0	898,6532	707,8483	0,4962627	0,6168396	512,3795	2,910126	0	43	918	646						Untertest4.avi	0	880	547	72	111	845	560	550	0	Content		846	535	30377262	4037188095
30394	09:31:02.188	00:00:30.393	1824	900,9162	621,2678	0,6306061	0,6978502	490,8927	3,036012	0	878,6324	745,3027	0,4966021	0,6175321	512,4016	2,933673	0	43	890	683						Untertest4.avi	0	880	547	72	111	845	560	550	0	Content		818	572	30393887	4037204720
30411	09:31:02.205	00:00:30.410	1825	951,7939	614,0239	0,630447	0,6978651	490,959	3,002189	0	900,3001	727,4437	0,4964715	0,6175416	512,3418	2,913758	0	43	926	671						Untertest4.avi	0	880	547	72	111	845	560	550	0	Content		854	560	30410636	4037221469
30427	09:31:02.221	00:00:30.427	1826	945,9336	620,5099	0,6303552	0,6978971	491,2239	3,038405	0	887,8174	734,3397	0,4965203	0,6175969	512,4838	2,930226	0	43	917	677						Untertest4.avi	0	880	547	72	111	845	560	550	0	Content		845	566	30427258	4037238091
30444	09:31:02.238	00:00:30.443	1827	953,0886	613,2609	0,6302916	0,6979515	491,2425	2,98484	0	895,5799	721,9707	0,4964589	0,6176384	512,3837	2,875827	0	43	924	668						Untertest4.avi	0	880	547	72	111	845	560	550	0	Content		852	557	30443884	4037254717
30461	09:31:02.255	00:00:30.460	1828	950,4885	621,2719	0,6300915	0,6979509	491,1979	2,972509	0	884,4043	752,6952	0,4963006	0,6176397	512,4986	2,91668	0	43	917	687						Untertest4.avi	0	880	547	72	111	845	560	550	0	Content		845	576	30460506	4037271339
30477	09:31:02.271	00:00:30.477	1829	951,9395	615,7111	0,6299277	0,6978867	491,4628	2,948596	0	876,6949	722,59	0,49618	0,6176038	512,5922	2,837294	0	43	914	669						Untertest4.avi	0	880	547	72	111	845	560	550	0	Content		842	558	30477255	4037288088
30494	09:31:02.288	00:00:30.493	1830	955,1644	616,3116	0,6298936	0,6978942	491,4809	2,967308	0	873,8185	732,4282	0,4961507	0,6176033	512,6207	2,892959	0	43	914	674						Untertest4.avi	0	880	547	72	111	845	560	550	0	Content		842	563	30493880	4037304713
30511	09:31:02.305	00:00:30.510	1831	942,2061	624,9496	0,629981	0,6980124	491,4024	2,940556	0	861,5143	723,9479	0,4962012	0,6177794	512,556	2,816111	0	43	902	674						Untertest4.avi	0	880	547	72	111	845	560	550	0	Content		830	563	30510504	4037321337
30527	09:31:02.321	00:00:30.527	1832	941,7326	613,9741	0,6301587	0,6983106	491,2016	2,936088	0	894,3089	721,3785	0,496351	0,6179486	512,5424	2,759332	0	43	918	668						Untertest4.avi	0	880	547	72	111	845	560	550	0	Content		846	557	30527250	4037338083
30544	09:31:02.338	00:00:30.543	1833	955,3349	612,5173	0,6303437	0,6985926	491,2269	2,956728	0	887,7153	723,3665	0,496502	0,6181607	512,3943	2,775121	0	43	922	668						Untertest4.avi	0	880	547	72	111	845	560	550	0	Content		850	557	30543874	4037354707
30560	09:31:02.354	00:00:30.560	1834	955,733	618,895	0,6303842	0,6986499	491,2112	2,940223	0	855,5466	721,1686	0,4965851	0,6181964	512,4929	2,828555	0	43	906	670						Untertest4.avi	0	880	547	72	111	845	560	550	0	Content		834	559	30560497	4037371330
30577	09:31:02.371	00:00:30.577	1835	956,0108	611,4281	0,6303011	0,6986135	491,2583	2,903749	0	873,8496	721,139	0,4964841	0,6180897	512,4142	2,821681	0	43	915	666						Untertest4.avi	0	880	547	72	111	845	560	550	0	Content		843	555	30577121	4037387954
30594	09:31:02.388	00:00:30.593	1836	953,6544	608,1843	0,630079	0,6985617	491,1056	2,920044	0	872,335	727,6126	0,4962938	0,6180468	512,4814	2,800753	0	43	913	668						Untertest4.avi	0	880	547	72	111	845	560	550	0	Content		841	557	30593744	4037404577
30610	09:31:02.404	00:00:30.610	1837	954,165	623,9691	0,6299374	0,6985568	491,3298	2,929443	0	869,9974	747,3481	0,4961639	0,6180567	512,529	2,866394	0	43	912	686						Untertest4.avi	0	880	547	72	111	845	560	550	0	Content		840	575	30610493	4037421326
30627	09:31:02.421	00:00:30.627	1838	941,9119	608,0464	0,6299233	0,6985973	491,3053	2,895533	0	864,2766	729,6821	0,4961351	0,618134	512,5151	2,830375	0	43	903	669						Untertest4.avi	0	880	547	72	111	845	560	550	0	Content		831	558	30627117	4037437950
30644	09:31:02.438	00:00:30.643	1839	959,301	648,5516	0,6299956	0,698703	491,0804	2,850879	0	886,2155	740,8083	0,4961563	0,6181348	512,5062	2,825926	0	43	923	695						Untertest4.avi	0	880	547	72	111	845	560	550	0	Content		851	584	30643741	4037454574
30660	09:31:02.454	00:00:30.660	1840	958,2412	618,8712	0,6300409	0,6986989	491,0797	2,847853	0	865,6063	721,2087	0,4961812	0,6181208	512,5129	2,743952	0	43	912	670						Untertest4.avi	0	880	547	72	111	845	560	550	0	Content		840	559	30660489	4037471322
30677	09:31:02.471	00:00:30.677	1841	948,5796	612,7276	0,6300263	0,6987008	491,0697	2,887772	0	886,8564	737,2639	0,4961604	0,6181285	512,4728	2,778954	0	43	918	675						Untertest4.avi	0	880	547	72	111	845	560	550	0	Content		846	564	30677114	4037487947
30694	09:31:02.488	00:00:30.693	1842	964,7164	606,3047	0,6302806	0,6986971	491,3102	2,954438	0	906,949	733,9462	0,4963809	0,618118	512,7159	2,846346	0	43	936	670						Untertest4.avi	0	880	547	72	111	845	560	550	0	Content		864	559	30693737	4037504570
30710	09:31:02.504	00:00:30.710	1843	964,4804	607,9672	0,630282	0,698638	491,3204	2,938962	0	896,6255	733,7877	0,4963721	0,618034	512,6714	2,837568	0	43	931	671						Untertest4.avi	0	880	547	72	111	845	560	550	0	Content		859	560	30710372	4037521205
30727	09:31:02.521	00:00:30.727	1844	981,4556	616,0364	0,6302871	0,6985464	491,3036	2,954416	0	905,8616	727,4846	0,4963675	0,6179639	512,6833	2,821213	0	43	944	672						Untertest4.avi	0	880	547	72	111	845	560	550	0	Content		872	561	30727110	4037537943
30744	09:31:02.538	00:00:30.743	1845	951,0143	606,2731	0,6299745	0,6983352	491,2986	2,884553	0	859,9769	756,8345	0,4960615	0,6179088	512,3833	2,892802	0	43	905	682						Untertest4.avi	0	880	547	72	111	845	560	550	0	Content		833	571	30743734	4037554567
30760	09:31:02.554	00:00:30.760	1846	952,5999	608,4918	0,629958	0,6983729	491,3239	2,864037	0	881,89	744,2357	0,4960359	0,6179026	512,3607	2,853239	0	43	917	676						Untertest4.avi	0	880	547	72	111	845	560	550	0	Content		845	565	30760370	4037571203
30777	09:31:02.571	00:00:30.776	1847	954,0216	613,1243	0,6299877	0,6984448	491,0563	2,907768	0	881,6063	716,5323	0,4960213	0,6179231	512,3631	2,809097	0	43	918	665						Untertest4.avi	0	880	547	72	111	845	560	550	0	Content		846	554	30776982	4037587815
30794	09:31:02.588	00:00:30.793	1848	962,1895	621,4491	0,6300031	0,69844	491,0796	2,857783	0	888,5393	726,9922	0,4960233	0,6179363	512,3455	2,840756	0	43	925	674						Untertest4.avi	0	880	547	72	111	845	560	550	0	Content		853	563	30793731	4037604564
30810	09:31:02.604	00:00:30.810	1849	954,5065	608,2637	0,6299835	0,6983783	491,2993	2,888669	0	903,0986	727,7242	0,4960505	0,6179052	512,3411	2,767809	0	43	929	668						Untertest4.avi	0	880	547	72	111	845	560	550	0	Content		857	557	30810363	4037621196
30827	09:31:02.621	00:00:30.826	1850	958,1464	607,2729	0,6299975	0,6983377	491,2522	2,92194	0	852,0425	743,6072	0,4960611	0,6178917	512,3145	2,81572	0	43	905	675						Untertest4.avi	0	880	547	72	111	845	560	550	0	Content		833	564	30826980	4037637813
30844	09:31:02.638	00:00:30.843	1851	955,2551	625,546	0,6299962	0,6982333	491,2963	2,854176	0	885,7162	739,9982	0,4960521	0,6178441	512,3381	2,774444	0	43	920	683						Untertest4.avi	0	880	547	72	111	845	560	550	0	Content		848	572	30843603	4037654436
30860	09:31:02.654	00:00:30.860	1852	954,5213	618,0316	0,6299548	0,6981553	491,3127	2,885687	0	897,489	744,8193	0,4960492	0,617736	512,4497	2,781269	0	43	926	681						Untertest4.avi	0	880	547	72	111	845	560	550	0	Content		854	570	30860405	4037671238
30877	09:31:02.671	00:00:30.876	1853	950,4133	609,8907	0,6298906	0,6980805	491,3394	2,855393	0	881,9039	732,0746	0,4960081	0,6176649	512,4865	2,82789	0	43	916	671						Untertest4.avi	0	880	547	72	111	845	560	550	0	Content		844	560	30876976	4037687809
30894	09:31:02.688	00:00:30.893	1854	951,0114	589,8958	0,6297795	0,6982203	491,2693	2,807514	0	856,9306	712,8281	0,4958982	0,6178069	512,5203	2,91281	0	43	904	651						Untertest4.avi	0	880	547	72	111	845	560	550	0	Content		832	540	30893600	4037704433
30910	09:31:02.704	00:00:30.910	1855	954,8336	620,2968	0,6294873	0,6983776	491,4545	2,898629	0	901,5216	717,6271	0,4957232	0,6182394	512,5203	2,826398	0	43	928	669						Untertest4.avi	0	880	547	72	111	845	560	550	0	Content		856	558	30910359	4037721192
30927	09:31:02.721	00:00:30.926	1856	1042,74	601,8063	0,6284465	0,6988146	491,3211	2,819233	0	998,6167	737,3159	0,4952024	0,6186012	512,8265	2,805193	0	44	1021	670						Untertest4.avi	0	880	547	72	111	994	611	117	0	Content		949	559	30926972	4037737805
30944	09:31:02.738	00:00:30.943	1857	1117,261	646,7008	0,6278751	0,6994006	491,3621	2,884998	0	1010,851	789,8484	0,495016	0,6191674	513,0237	2,804723	0	44	1064	718						Untertest4.avi	0	880	547	72	111	994	611	117	0	Content		992	607	30943596	4037754429
30960	09:31:02.754	00:00:30.960	1858	1122,06	657,5446	0,6278128	0,6994244	491,6736	2,9395	0	1014,836	786,6627	0,495086	0,6192474	513,0256	2,816848	0	44	1068	722						Untertest4.avi	0	880	547	72	111	994	611	117	0	Content		996	611	30960221	4037771054
30977	09:31:02.771	00:00:30.976	1859	1126,114	648,0671	0,6278598	0,6994606	491,8038	2,930897	0	1001,644	786,7352	0,4950997	0,6193576	512,9827	2,781627	0	44	1064	717						Untertest4.avi	0	880	547	72	111	994	611	117	0	Content		992	606	30976969	4037787802
30994	09:31:02.788	00:00:30.993	1860	1124,078	658,0456	0,6278653	0,6996108	491,4071	2,921876	0	981,0845	786,8043	0,4950803	0,619503	512,9573	2,824442	0	44	1053	722						Untertest4.avi	0	880	547	72	111	994	611	117	0	Content		981	611	30993593	4037804426
31010	09:31:02.804	00:00:31.010	1861	1134,698	653,6431	0,6278902	0,6998193	491,3413	2,899302	0	1005,197	796,2483	0,4950919	0,6196993	512,949	2,843704	0	44	1070	725						Untertest4.avi	0	880	547	72	111	994	611	117	0	Content		998	614	31010216	4037821049
31027	09:31:02.821	00:00:31.026	1862	1150,325	666,0481	0,6281365	0,7000272	491,6365	3,019951	0	992,7975	804,7795	0,4953131	0,6197947	512,9361	2,920024	0	44	1072	735						Untertest4.avi	0	880	547	72	111	994	611	117	0	Content		1000	624	31026841	4037837674
31044	09:31:02.838	00:00:31.043	1863	1145,398	655,7656	0,6281369	0,7000235	491,508	3,034194	0	1032,685	808,8475	0,4952684	0,6197614	512,877	2,854042	0	45	1089	732						Untertest4.avi	0	880	547	72	111	1051	622	100	0	Content		1017	621	31043590	4037854423
31060	09:31:02.854	00:00:31.060	1864	1188,132	685,1241	0,6279488	0,7002816	491,5081	3,047865	0	1066,894	818,3419	0,4953637	0,6197439	512,877	2,955537	0	45	1128	752						Untertest4.avi	0	880	547	72	111	1051	622	100	0	Content		1056	641	31060135	4037870968
31077	09:31:02.871	00:00:31.076	1865	1221,668	634,3328	0,6360681	0,6992332	520,4924	3,255178	0	1023,537	825,0972	0,4998093	0,6191376	535,4276	3,01519	0	45	1123	730						Untertest4.avi	0	880	547	72	111	1051	622	100	0	Content		1051	619	31076758	4037887591
31093	09:31:02.887	00:00:31.093	1866	1204,901	672,2974	0,6281067	0,7000276	491,5081	3,047697	0	1088,242	795,204	0,489974	0,6195821	536,3162	3,105218	0	45	1147	734						Untertest4.avi	0	880	547	72	111	1051	622	100	0	Content		1075	623	31093379	4037904212
31110	09:31:02.904	00:00:31.110	1867	1175,217	646,3981	0,6343387	0,6990477	514,8759	3,235008	0	1036,122	818,6453	0,5000319	0,6188909	537,8228	3,018591	0	45	1106	733						Untertest4.avi	0	880	547	72	111	1051	622	100	0	Content		1034	622	31110127	4037920960
31127	09:31:02.921	00:00:31.126	1868	1240,246	654,6315	0,6239112	0,6996445	513,3352	3,247725	0	1058,808	832,0835	0,4907855	0,6192908	531,3768	3,022855	0	45	1150	743						Untertest4.avi	0	880	547	72	111	1051	622	100	0	Content		1078	632	31126750	4037937583
31143	09:31:02.937	00:00:31.143	1869	1171,833	642,0933	0,6356478	0,69822	518,6158	3,252435	0	1038,805	761,2858	0,5003319	0,6183663	537,8813	2,874989	0	46	1105	702						Untertest4.avi	0	880	547	72	111	852	503	216	0	Content		1033	591	31143373	4037954206
31160	09:31:02.954	00:00:31.160	1870	1026,691	596,403	0,624842	0,6975027	515,9702	3,30074	0	960,0878	669,5932	0,4896511	0,6179251	542,3519	2,995662	0	46	993	633						Untertest4.avi	0	880	547	72	111	852	503	216	0	Content		921	522	31160120	4037970953
31177	09:31:02.971	00:00:31.176	1871	1047,178	518,6143	0,6379958	0,6964523	523,5277	3,134234	0	927,7559	658,9125	0,5003732	0,6170045	535,7474	3,014724	0	46	987	589						Untertest4.avi	0	880	547	72	111	852	503	216	0	Content		915	478	31176745	4037987578
31193	09:31:02.987	00:00:31.193	1872	-1024	-768	-1	-1	-1	-1	4	-1024	-768	-1	-1	-1	-1	4	46	0	0						Untertest4.avi	0	880	547	72	111	852	503	216	0	Content		-72	-111	31193409	4038004242
31210	09:31:03.004	00:00:31.210	1873	-1024	-768	-1	-1	-1	-1	4	-1024	-768	-1	-1	-1	-1	4	46	0	0						Untertest4.avi	0	880	547	72	111	852	503	216	0	Content		-72	-111	31210077	4038020910
31227	09:31:03.021	00:00:31.226	1874	955,4438	568,8653	0,6286339	0,6969041	491,8062	3,098204	0	872,554	683,3162	0,5007742	0,6167673	541,9205	3,184463	0	46	914	626						Untertest4.avi	0	880	547	72	111	852	503	216	0	Content		842	515	31226696	4038037529
31243	09:31:03.037	00:00:31.243	1875	952,4961	567,8256	0,6284609	0,6969507	491,6627	3,093282	0	869,5164	690,4589	0,5006517	0,6168981	542,4932	3,249001	0	46	911	629						Untertest4.avi	0	880	547	72	111	852	503	216	0	Content		839	518	31243444	4038054277
31260	09:31:03.054	00:00:31.259	1876	933,7477	571,3702	0,6280196	0,6969117	491,4218	3,00565	0	1035,865	624,5902	0,5004712	0,6170564	542,4932	2,880837	0	46	985	598						Untertest4.avi	0	880	547	72	111	852	503	216	0	Content		913	487	31259725	4038070558
31276	09:31:03.070	00:00:31.276	1877	951,5411	563,4941	0,6278386	0,6969225	491,6353	3,008689	0	904,1232	663,1001	0,4939796	0,6174197	513,0483	2,868807	0	46	928	613						Untertest4.avi	0	880	547	72	111	852	503	216	0	Content		856	502	31276223	4038087056
31293	09:31:03.087	00:00:31.292	1878	923,6655	571,0372	0,6277661	0,6966551	491,6353	3,116493	0	857,4375	678,7139	0,4938368	0,617481	513,0353	2,973485	0	46	891	625						Untertest4.avi	0	880	547	72	111	852	503	216	0	Content		819	514	31292722	4038103555
31309	09:31:03.103	00:00:31.309	1879	951,3037	567,8134	0,6280181	0,6971351	491,6443	3,130577	0	896,5067	660,3244	0,493984	0,6174778	513,2146	3,009487	0	46	924	614						Untertest4.avi	0	880	547	72	111	852	503	216	0	Content		852	503	31309472	4038120305
31326	09:31:03.120	00:00:31.326	1880	943,9598	550,1225	0,6276752	0,6966166	491,6443	2,998482	0	885,0327	648,0364	0,4936372	0,6174753	513,1848	3,001645	0	46	914	599						Untertest4.avi	0	880	547	72	111	852	503	216	0	Content		842	488	31326221	4038137054
31343	09:31:03.137	00:00:31.342	1881	914,8954	563,8766	0,6275596	0,6964754	491,6443	3,012759	0	852,5887	681,4495	0,4934987	0,617425	513,056	3,027885	0	46	884	623						Untertest4.avi	0	880	547	72	111	852	503	216	0	Content		812	512	31342853	4038153686
31360	09:31:03.154	00:00:31.359	1882	933,3953	562,484	0,6272917	0,6963623	491,6443	3,01175	0	866,9579	663,6617	0,4932716	0,6174378	513,1451	2,984373	0	47	900	613						Untertest4.avi	0	880	547	72	111	1211	310	100	0	Content		828	502	31359592	4038170425
31376	09:31:03.170	00:00:31.376	1883	983,5172	544,1826	0,6264322	0,6959639	491,6443	3,105227	0	942,6819	636,83	0,4925578	0,61722	513,2921	3,025491	0	47	963	591						Untertest4.avi	0	880	547	72	111	1211	310	100	0	Content		891	480	31376214	4038187047
31393	09:31:03.187	00:00:31.392	1884	1173,198	442,2146	0,6241039	0,6943399	491,6443	3,245683	0	1151,864	497,639	0,4908686	0,6163009	514,166	3,042273	0	47	1163	470						Untertest4.avi	0	880	547	72	111	1211	310	100	0	Content		1091	359	31392963	4038203796
31410	09:31:03.204	00:00:31.409	1885	1383,095	343,6121	0,6219987	0,6932818	491,6443	3,13638	0	1422,934	400,8272	0,4892811	0,6156793	514,166	3,144573	0	47	1403	372						Untertest4.avi	0	880	547	72	111	1211	310	100	0	Content		1331	261	31409709	4038220542
[truncated: 1,763 more rows]
