# Supplementary material for: Gaze Duration Biases for Colours in Combination with Dissonant and Consonant Sounds: A Comparative Eye-Tracking Study with Orangutans
Source: PLoS One. 2015 Oct 14;10(10):e0139894. doi: 10.1371/journal.pone.0139894 (PMC4605782; doi:10.1371/journal.pone.0139894)
Supplement: S1 Data — (ZIP) [file pone.0139894.s004.zip › Plos ColourSound Data/Apes/Farben_Musik_U4/Rec 46-All-Data.tsv]

System Properties:
Operating System:	Microsoft Windows NT 6.1.7601 Service Pack 1
System User Name:	tobiiadmin
Machine Name:	LOE7690LAP
Data properties:
Recording name:	Rec 46
Recording date:	09.03.2014
Recording time:	08:46:43
Recording resolution:	1024 x 768
Export date:	09.03.2014
Export time:	12:24:56
Participant:	Batek
Filter settings:
Eye: Average
Validity: Normal
Fixation filter: Tobii fixation filter
Velocity threshold: 35
Distance threshold: 35
Timestamp	DateTimeStamp	DateTimeStampStartOffset	Number	GazePointXLeft	GazePointYLeft	CamXLeft	CamYLeft	DistanceLeft	PupilLeft	ValidityLeft	GazePointXRight	GazePointYRight	CamXRight	CamYRight	DistanceRight	PupilRight	ValidityRight	FixationIndex	GazePointX	GazePointY	Event	EventKey	Data1	Data2	Descriptor	StimuliName	StimuliID	MediaWidth	MediaHeight	MediaPosX	MediaPosY	MappedFixationPointX	MappedFixationPointY	FixationDuration	AoiIds	AoiNames	WebGroupImage	MappedGazeDataPointX	MappedGazeDataPointY	MicroSecondTimestamp	AbsoluteMicroSecondTimestamp
5	08:46:43.852	00:00:00.004	0	636,6235	1030,697	0,6285486	0,4701065	500,8513	2,695541	0	-1024	-768	-1	-1	-1	-1	4	0	637	1031						No media	0	1024	768	0	0	532	1033	21	0	Content		637	1031	4509	642191312
21	08:46:43.868	00:00:00.021	1	-1024	-768	-1	-1	-1	-1	4	-1024	-768	-1	-1	-1	-1	4	1	0	0						No media	0	1024	768	0	0	448	1039	133	0	Content		0	0	21136	642207939
38	08:46:43.885	00:00:00.037	2	625,7982	1046,51	0,6280792	0,4700772	500,8513	2,804084	0	325,4168	1060,866	0,4731349	0,4965155	500,8528	2,748256	0	1	476	1054						No media	0	1024	768	0	0	448	1039	133	0	Content		476	1054	37889	642224692
55	08:46:43.902	00:00:00.054	3	-1024	-768	-1	-1	-1	-1	4	335,2516	1048,015	0,4729051	0,4961644	500,8528	2,760599	0	1	335	1048						No media	0	1024	768	0	0	448	1039	133	0	Content		335	1048	54514	642241317
71	08:46:43.918	00:00:00.071	4	-1024	-768	-1	-1	-1	-1	4	-1024	-768	-1	-1	-1	-1	4	1	0	0						No media	0	1024	768	0	0	448	1039	133	0	Content		0	0	71142	642257945
88	08:46:43.935	00:00:00.087	5	-1024	-768	-1	-1	-1	-1	4	-1024	-768	-1	-1	-1	-1	4	1	0	0						No media	0	1024	768	0	0	448	1039	133	0	Content		0	0	87769	642274572
105	08:46:43.952	00:00:00.104	6	-1024	-768	-1	-1	-1	-1	4	-1024	-768	-1	-1	-1	-1	4	1	0	0						No media	0	1024	768	0	0	448	1039	133	0	Content		0	0	104523	642291326
121	08:46:43.968	00:00:00.121	7	579,4656	1010,783	0,6245666	0,4686915	490,3216	2,947895	0	1002,483	1037,475	0,4763167	0,4957899	490,3231	2,899311	0	1	791	1024						No media	0	1024	768	0	0	448	1039	133	0	Content		791	1024	121150	642307953
138	08:46:43.985	00:00:00.137	8	559,6754	998,6674	0,6248404	0,4686598	490,3213	2,969239	0	282,1741	1051,81	0,4706994	0,4958704	490,3231	2,818312	0	1	421	1025						No media	0	1024	768	0	0	448	1039	133	0	Content		421	1025	137777	642324580
154	08:46:44.001	00:00:00.154	9	-1024	-768	-1	-1	-1	-1	4	-1024	-768	-1	-1	-1	-1	4		0	0						No media	0	1024	768	0	0				0	Content		0	0	154407	642341210
171	08:46:44.018	00:00:00.171	10	-1024	-768	-1	-1	-1	-1	4	-1024	-768	-1	-1	-1	-1	4		0	0						No media	0	1024	768	0	0				0	Content		0	0	171161	642357964
188	08:46:44.035	00:00:00.187	11	-1024	-768	-1	-1	-1	-1	4	-1024	-768	-1	-1	-1	-1	4		0	0						No media	0	1024	768	0	0				0	Content		0	0	187794	642374597
204	08:46:44.051	00:00:00.204	12	-1024	-768	-1	-1	-1	-1	4	-1024	-768	-1	-1	-1	-1	4		0	0						No media	0	1024	768	0	0				0	Content		0	0	204422	642391225
221	08:46:44.068	00:00:00.221	13	-1024	-768	-1	-1	-1	-1	4	-1024	-768	-1	-1	-1	-1	4		0	0						No media	0	1024	768	0	0				0	Content		0	0	221046	642407849
238	08:46:44.085	00:00:00.237	14	-1024	-768	-1	-1	-1	-1	4	-1024	-768	-1	-1	-1	-1	4		0	0						No media	0	1024	768	0	0				0	Content		0	0	237554	642424357
254	08:46:44.101	00:00:00.254	15	-1024	-768	-1	-1	-1	-1	4	-1024	-768	-1	-1	-1	-1	4		0	0						No media	0	1024	768	0	0				0	Content		0	0	254175	642440978
271	08:46:44.118	00:00:00.270	16	-1024	-768	-1	-1	-1	-1	4	-1024	-768	-1	-1	-1	-1	4		0	0						No media	0	1024	768	0	0				0	Content		0	0	270792	642457595
287	08:46:44.134	00:00:00.287	17	-1024	-768	-1	-1	-1	-1	4	-1024	-768	-1	-1	-1	-1	4		0	0						No media	0	1024	768	0	0				0	Content		0	0	287415	642474218
304	08:46:44.151	00:00:00.304	18	-1024	-768	-1	-1	-1	-1	4	-1024	-768	-1	-1	-1	-1	4		0	0						No media	0	1024	768	0	0				0	Content		0	0	304158	642490961
321	08:46:44.168	00:00:00.320	19	-1024	-768	-1	-1	-1	-1	4	-1024	-768	-1	-1	-1	-1	4		0	0						No media	0	1024	768	0	0				0	Content		0	0	320777	642507580
337	08:46:44.184	00:00:00.337	20	-1024	-768	-1	-1	-1	-1	4	-1024	-768	-1	-1	-1	-1	4		0	0						No media	0	1024	768	0	0				0	Content		0	0	337397	642524200
354	08:46:44.201	00:00:00.354	21	-1024	-768	-1	-1	-1	-1	4	-1024	-768	-1	-1	-1	-1	4		0	0						No media	0	1024	768	0	0				0	Content		0	0	354016	642540819
371	08:46:44.218	00:00:00.370	22	-1024	-768	-1	-1	-1	-1	4	969,6886	1015,662	0,4663674	0,4934167	509,9314	2,947009	0	2	970	1016						No media	0	1024	768	0	0	1389	992	266	0	Content		970	1016	370761	642557564
387	08:46:44.234	00:00:00.387	23	-1024	-768	-1	-1	-1	-1	4	1213,81	991,0269	0,4645048	0,4933043	509,9314	2,968775	0	2	1214	991						No media	0	1024	768	0	0	1389	992	266	0	Content		1214	991	387381	642574184
404	08:46:44.251	00:00:00.403	24	-1024	-768	-1	-1	-1	-1	4	1388,623	1016,915	0,4599839	0,4934958	495,3595	2,935979	0	2	1389	1017						No media	0	1024	768	0	0	1389	992	266	0	Content		1389	1017	403999	642590802
421	08:46:44.268	00:00:00.420	25	-1024	-768	-1	-1	-1	-1	4	-1024	-768	-1	-1	-1	-1	4	2	0	0						No media	0	1024	768	0	0	1389	992	266	0	Content		0	0	420620	642607423
437	08:46:44.284	00:00:00.437	26	-1024	-768	-1	-1	-1	-1	4	1454,746	1028,319	0,4589432	0,4941128	495,3595	3,020208	0	2	1455	1028						No media	0	1024	768	0	0	1389	992	266	0	Content		1455	1028	437365	642624168
454	08:46:44.301	00:00:00.453	27	-1024	-768	-1	-1	-1	-1	4	1453,329	1026,689	0,457281	0,4942944	489,4155	3,014697	0	2	1453	1027						No media	0	1024	768	0	0	1389	992	266	0	Content		1453	1027	453988	642640791
454	08:46:44.301																				MovieStart	128	0	0	Untertest4.avi
471	08:46:44.318	00:00:00.470	28	1277,722	949,3464	0,61246	0,4669877	489,4127	3,160401	0	-1024	-768	-1	-1	-1	-1	4	2	1278	949						Untertest4.avi	0	880	547	72	111	1317	881	266	0	Content		1206	838	470607	642657410
487	08:46:44.334	00:00:00.487	29	1430,133	982,9203	0,6190778	0,4669924	512,8829	3,375993	0	1414,087	995,3008	0,4567297	0,4947099	489,3848	2,996953	0	2	1422	989						Untertest4.avi	0	880	547	72	111	1317	881	266	0	Content		1350	878	487226	642674029
504	08:46:44.351	00:00:00.503	30	1404,05	980,7072	0,6170465	0,4679342	500,5328	3,093035	0	1418,75	1003,269	0,4566863	0,4950618	489,6897	3,049171	0	2	1411	992						Untertest4.avi	0	880	547	72	111	1317	881	266	0	Content		1339	881	503969	642690772
521	08:46:44.368	00:00:00.520	31	1386,413	958,1337	0,6165566	0,4679362	503,3679	3,201967	0	1425,534	1022,304	0,4564368	0,4955316	488,6778	3,064352	0	2	1406	990						Untertest4.avi	0	880	547	72	111	1317	881	266	0	Content		1334	879	520591	642707394
537	08:46:44.384	00:00:00.537	32	1358,219	948,3314	0,6165494	0,4680606	503,3788	3,203809	0	1405,947	1003,439	0,4563391	0,4958099	488,2779	3,023599	0	2	1382	976						Untertest4.avi	0	880	547	72	111	1317	881	266	0	Content		1310	865	537210	642724013
554	08:46:44.401	00:00:00.553	33	1377,235	958,4993	0,6165231	0,4680272	503,3091	3,253797	0	1524,182	1039,933	0,4592153	0,4960814	502,2765	3,120905	0	2	1451	999						Untertest4.avi	0	880	547	72	111	1317	881	266	0	Content		1379	888	553829	642740632
571	08:46:44.418	00:00:00.570	34	1360,26	935,2872	0,6164832	0,4679812	503,1265	3,25163	0	1412,338	1003,819	0,4566653	0,4958845	490,6498	3,021598	0	2	1386	970						Untertest4.avi	0	880	547	72	111	1317	881	266	0	Content		1314	859	570576	642757379
587	08:46:44.434	00:00:00.587	35	1382,129	973,2859	0,6163993	0,4680612	503,145	3,202698	0	1511,838	1035,999	0,4590061	0,4963282	502,149	3,084637	0	2	1447	1005						Untertest4.avi	0	880	547	72	111	1317	881	266	0	Content		1375	894	587196	642773999
604	08:46:44.451	00:00:00.603	36	1356,088	973,2999	0,6162727	0,4681319	503,1075	3,187865	0	1522,689	1029,811	0,4588931	0,4965263	502,1228	3,110673	0	2	1439	1002						Untertest4.avi	0	880	547	72	111	1317	881	266	0	Content		1367	891	603814	642790617
621	08:46:44.468	00:00:00.620	37	1261,379	919,6663	0,616683	0,4673703	502,9938	3,230225	0	1400,521	983,627	0,4592418	0,4960444	501,998	3,167913	0	2	1331	952						Untertest4.avi	0	880	547	72	111	1317	881	266	0	Content		1259	841	620564	642807367
637	08:46:44.484	00:00:00.637	38	957,9568	758,5031	0,6190366	0,4641677	502,9223	3,283	0	1044,332	796,3757	0,4614744	0,4937189	501,5424	3,206012	0	3	1001	777						Untertest4.avi	0	880	547	72	111	710	488	200	0	Content		929	666	637183	642823986
654	08:46:44.501	00:00:00.653	39	799,4586	628,2135	0,620892	0,4620144	502,8244	3,291987	0	861,4446	681,43	0,4630927	0,4925971	501,2831	3,157264	0	3	830	655						Untertest4.avi	0	880	547	72	111	710	488	200	0	Content		758	544	653803	642840606
670	08:46:44.517	00:00:00.670	40	737,5824	577,1963	0,6214073	0,4614985	502,593	3,328541	0	819,9231	619,4851	0,4635038	0,4925207	501,1155	3,183397	0	3	779	598						Untertest4.avi	0	880	547	72	111	710	488	200	0	Content		707	487	670423	642857226
687	08:46:44.534	00:00:00.687	41	757,5255	571,4123	0,6216093	0,4619699	502,4678	3,317203	0	803,3501	628,7842	0,4634156	0,4930176	501,1575	3,185567	0	3	780	600						Untertest4.avi	0	880	547	72	111	710	488	200	0	Content		708	489	687165	642873968
704	08:46:44.551	00:00:00.703	42	766,8124	566,3442	0,6217744	0,4619689	502,2928	3,308308	0	796,1896	621,1974	0,4633473	0,4930917	501,1796	3,208291	0	3	782	594						Untertest4.avi	0	880	547	72	111	710	488	200	0	Content		710	483	703788	642890591
720	08:46:44.567	00:00:00.720	43	762,5191	567,3109	0,6218045	0,4617361	502,5154	3,341567	0	773,303	626,2822	0,4625341	0,4931241	503,784	3,239138	0	3	768	597						Untertest4.avi	0	880	547	72	111	710	488	200	0	Content		696	486	720406	642907209
737	08:46:44.584	00:00:00.737	44	741,3237	579,9443	0,621855	0,4615235	502,4839	3,423359	0	789,9919	635,6307	0,4623182	0,4929336	504,2753	3,317624	0	3	766	608						Untertest4.avi	0	880	547	72	111	710	488	200	0	Content		694	497	737026	642923829
754	08:46:44.601	00:00:00.753	45	765,0183	577,964	0,6209875	0,4617223	507,8799	3,404234	0	799,7405	618,5894	0,462051	0,4928518	505,2209	3,299686	0	3	782	598						Untertest4.avi	0	880	547	72	111	710	488	200	0	Content		710	487	753771	642940574
770	08:46:44.617	00:00:00.770	46	771,9177	572,918	0,6210085	0,461709	508,1501	3,37216	0	796,7057	624,354	0,4621474	0,4929089	504,7892	3,312185	0	3	784	599						Untertest4.avi	0	880	547	72	111	710	488	200	0	Content		712	488	770392	642957195
787	08:46:44.634	00:00:00.787	47	758,3411	583,7153	0,6221101	0,4615289	502,5114	3,39332	0	804,645	627,4555	0,4621913	0,4931222	504,8024	3,303638	0	3	781	606						Untertest4.avi	0	880	547	72	111	710	488	200	0	Content		709	495	787014	642973817
804	08:46:44.651	00:00:00.803	48	770,5278	573,7512	0,6222922	0,4617343	502,6224	3,396344	0	808,7571	635,5482	0,4626003	0,4933736	503,4827	3,321667	0	3	790	605						Untertest4.avi	0	880	547	72	111	710	488	200	0	Content		718	494	803632	642990435
820	08:46:44.667	00:00:00.820	49	772,7239	567,0272	0,6207573	0,4622694	512,7634	3,406461	0	783,4978	613,8544	0,4629641	0,4936663	502,9093	3,313179	0	3	778	590						Untertest4.avi	0	880	547	72	111	710	488	200	0	Content		706	479	820380	643007183
837	08:46:44.684	00:00:00.836	50	780,9955	551,7033	0,6210318	0,4625584	512,3397	3,452683	0	790,8226	626,5127	0,4632406	0,4938923	502,1986	3,301797	0	4	786	589						Untertest4.avi	0	880	547	72	111	668	546	100	0	Content		714	478	836998	643023801
854	08:46:44.701	00:00:00.853	51	730,495	580,7005	0,6227099	0,4623107	503,0908	3,448979	0	805,1129	618,8488	0,4628893	0,4941239	503,9039	3,271914	0	4	768	600						Untertest4.avi	0	880	547	72	111	668	546	100	0	Content		696	489	853618	643040421
870	08:46:44.717	00:00:00.870	52	746,7047	584,9589	0,6228225	0,4625335	502,9836	3,407108	0	803,9115	627,1974	0,462944	0,4945222	504,4506	3,338191	0	4	775	606						Untertest4.avi	0	880	547	72	111	668	546	100	0	Content		703	495	870238	643057041
887	08:46:44.734	00:00:00.886	53	686,8789	680,0881	0,6217245	0,4645068	514,2711	3,487685	0	738,7329	738,8581	0,4630775	0,496101	508,5056	3,39258	0	4	713	709						Untertest4.avi	0	880	547	72	111	668	546	100	0	Content		641	598	886982	643073785
904	08:46:44.751	00:00:00.903	54	673,1004	813,7374	0,6228637	0,4671243	510,1839	3,467817	0	644,0629	892,3235	0,4652469	0,498012	505,1587	3,331652	0	4	659	853						Untertest4.avi	0	880	547	72	111	668	546	100	0	Content		587	742	903604	643090407
920	08:46:44.767	00:00:00.920	55	626,777	960,2034	0,6242108	0,4692962	503,1067	3,4202	0	556,4005	973,241	0,4655125	0,4996897	509,3094	3,432814	0	4	592	967						Untertest4.avi	0	880	547	72	111	668	546	100	0	Content		520	856	920223	643107026
937	08:46:44.784	00:00:00.936	56	-1024	-768	-1	-1	-1	-1	4	-1024	-768	-1	-1	-1	-1	4		0	0						Untertest4.avi	0	880	547	72	111				0	Content		-72	-111	936843	643123646
954	08:46:44.801	00:00:00.953	57	-1024	-768	-1	-1	-1	-1	4	-1024	-768	-1	-1	-1	-1	4		0	0						Untertest4.avi	0	880	547	72	111				0	Content		-72	-111	953588	643140391
970	08:46:44.817	00:00:00.970	58	-1024	-768	-1	-1	-1	-1	4	-1024	-768	-1	-1	-1	-1	4		0	0						Untertest4.avi	0	880	547	72	111				0	Content		-72	-111	970204	643157007
987	08:46:44.834	00:00:00.986	59	-1024	-768	-1	-1	-1	-1	4	-1024	-768	-1	-1	-1	-1	4		0	0						Untertest4.avi	0	880	547	72	111				0	Content		-72	-111	986868	643173671
1003	08:46:44.850	00:00:01.003	60	-1024	-768	-1	-1	-1	-1	4	-1024	-768	-1	-1	-1	-1	4		0	0						Untertest4.avi	0	880	547	72	111				0	Content		-72	-111	1003448	643190251
1020	08:46:44.867	00:00:01.020	61	-1024	-768	-1	-1	-1	-1	4	-1024	-768	-1	-1	-1	-1	4		0	0						Untertest4.avi	0	880	547	72	111				0	Content		-72	-111	1020192	643206995
1037	08:46:44.884	00:00:01.036	62	-1024	-768	-1	-1	-1	-1	4	-1024	-768	-1	-1	-1	-1	4		0	0						Untertest4.avi	0	880	547	72	111				0	Content		-72	-111	1036813	643223616
1053	08:46:44.900	00:00:01.053	63	-1024	-768	-1	-1	-1	-1	4	-1024	-768	-1	-1	-1	-1	4		0	0						Untertest4.avi	0	880	547	72	111				0	Content		-72	-111	1053432	643240235
1070	08:46:44.917	00:00:01.070	64	-1024	-768	-1	-1	-1	-1	4	-1024	-768	-1	-1	-1	-1	4		0	0						Untertest4.avi	0	880	547	72	111				0	Content		-72	-111	1070116	643256919
1087	08:46:44.934	00:00:01.086	65	-1024	-768	-1	-1	-1	-1	4	-1024	-768	-1	-1	-1	-1	4		0	0						Untertest4.avi	0	880	547	72	111				0	Content		-72	-111	1086780	643273583
1103	08:46:44.950	00:00:01.103	66	-1024	-768	-1	-1	-1	-1	4	-1024	-768	-1	-1	-1	-1	4		0	0						Untertest4.avi	0	880	547	72	111				0	Content		-72	-111	1103418	643290221
1120	08:46:44.967	00:00:01.120	67	-1024	-768	-1	-1	-1	-1	4	-1024	-768	-1	-1	-1	-1	4		0	0						Untertest4.avi	0	880	547	72	111				0	Content		-72	-111	1120041	643306844
1137	08:46:44.984	00:00:01.136	68	-1024	-768	-1	-1	-1	-1	4	-1024	-768	-1	-1	-1	-1	4		0	0						Untertest4.avi	0	880	547	72	111				0	Content		-72	-111	1136724	643323527
1153	08:46:45.000	00:00:01.153	69	-1024	-768	-1	-1	-1	-1	4	-1024	-768	-1	-1	-1	-1	4		0	0						Untertest4.avi	0	880	547	72	111				0	Content		-72	-111	1153387	643340190
1170	08:46:45.017	00:00:01.170	70	-1024	-768	-1	-1	-1	-1	4	-1024	-768	-1	-1	-1	-1	4		0	0						Untertest4.avi	0	880	547	72	111				0	Content		-72	-111	1170028	643356831
1187	08:46:45.034	00:00:01.186	71	-1024	-768	-1	-1	-1	-1	4	-1024	-768	-1	-1	-1	-1	4		0	0						Untertest4.avi	0	880	547	72	111				0	Content		-72	-111	1186662	643373465
1203	08:46:45.050	00:00:01.203	72	-1024	-768	-1	-1	-1	-1	4	-1024	-768	-1	-1	-1	-1	4		0	0						Untertest4.avi	0	880	547	72	111				0	Content		-72	-111	1203267	643390070
1220	08:46:45.067	00:00:01.220	73	-1024	-768	-1	-1	-1	-1	4	-1024	-768	-1	-1	-1	-1	4		0	0						Untertest4.avi	0	880	547	72	111				0	Content		-72	-111	1220011	643406814
1239	08:46:45.086	00:00:01.238	74	-1024	-768	-1	-1	-1	-1	4	-1024	-768	-1	-1	-1	-1	4		0	0						Untertest4.avi	0	880	547	72	111				0	Content		-72	-111	1238771	643425574
1254	08:46:45.101	00:00:01.253	75	-1024	-768	-1	-1	-1	-1	4	-1024	-768	-1	-1	-1	-1	4		0	0						Untertest4.avi	0	880	547	72	111				0	Content		-72	-111	1253580	643440383
1270	08:46:45.117	00:00:01.270	76	-1024	-768	-1	-1	-1	-1	4	-1024	-768	-1	-1	-1	-1	4		0	0						Untertest4.avi	0	880	547	72	111				0	Content		-72	-111	1270329	643457132
1287	08:46:45.134	00:00:01.286	77	-1024	-768	-1	-1	-1	-1	4	-1024	-768	-1	-1	-1	-1	4		0	0						Untertest4.avi	0	880	547	72	111				0	Content		-72	-111	1286965	643473768
1304	08:46:45.151	00:00:01.303	78	-1024	-768	-1	-1	-1	-1	4	-1024	-768	-1	-1	-1	-1	4		0	0						Untertest4.avi	0	880	547	72	111				0	Content		-72	-111	1303578	643490381
1320	08:46:45.167	00:00:01.320	79	-1024	-768	-1	-1	-1	-1	4	-1024	-768	-1	-1	-1	-1	4		0	0						Untertest4.avi	0	880	547	72	111				0	Content		-72	-111	1320202	643507005
1337	08:46:45.184	00:00:01.336	80	-1024	-768	-1	-1	-1	-1	4	-1024	-768	-1	-1	-1	-1	4		0	0						Untertest4.avi	0	880	547	72	111				0	Content		-72	-111	1336964	643523767
1354	08:46:45.201	00:00:01.354	81	-1024	-768	-1	-1	-1	-1	4	-1024	-768	-1	-1	-1	-1	4		0	0						Untertest4.avi	0	880	547	72	111				0	Content		-72	-111	1354019	643540822
1371	08:46:45.218	00:00:01.371	82	-1024	-768	-1	-1	-1	-1	4	-1024	-768	-1	-1	-1	-1	4		0	0						Untertest4.avi	0	880	547	72	111				0	Content		-72	-111	1371395	643558198
1389	08:46:45.236	00:00:01.388	83	615,6819	1017,506	0,4690291	0,5036756	506,3923	3,065694	3	584,5163	1034,326	0,4690372	0,5036724	506,3923	3,060293	1	5	585	1034						Untertest4.avi	0	880	547	72	111	513	926	98	0	Content		513	923	1388768	643575571
1404	08:46:45.251	00:00:01.403	84	-1024	-768	-1	-1	-1	-1	4	-1024	-768	-1	-1	-1	-1	4	5	0	0						Untertest4.avi	0	880	547	72	111	513	926	98	0	Content		-72	-111	1403574	643590377
1420	08:46:45.267	00:00:01.420	85	-1024	-768	-1	-1	-1	-1	4	-1024	-768	-1	-1	-1	-1	4	5	0	0						Untertest4.avi	0	880	547	72	111	513	926	98	0	Content		-72	-111	1420189	643606992
1437	08:46:45.284	00:00:01.436	86	603,1061	1026,121	0,4686562	0,5036525	504,9456	3,088419	3	571,6807	1043,186	0,4686645	0,5036494	504,9456	3,082989	1	5	572	1043						Untertest4.avi	0	880	547	72	111	513	926	98	0	Content		500	932	1436807	643623610
1453	08:46:45.300	00:00:01.453	87	-1024	-768	-1	-1	-1	-1	4	-1024	-768	-1	-1	-1	-1	4	5	0	0						Untertest4.avi	0	880	547	72	111	513	926	98	0	Content		-72	-111	1453444	643640247
1470	08:46:45.317	00:00:01.470	88	832,3218	1024,209	0,6238603	0,4731202	504,9441	3,176152	0	608,5359	1055,775	0,4686143	0,5034635	504,9456	3,135712	0	5	720	1040						Untertest4.avi	0	880	547	72	111	513	926	98	0	Content		648	929	1470195	643656998
1487	08:46:45.334	00:00:01.486	89	652,3969	949,9553	0,4665225	0,5039493	507,896	3,232249	1	623,1981	962,9211	0,4672135	0,5039476	504,9456	3,209077	3	6	652	950						Untertest4.avi	0	880	547	72	111	801	903	100	0	Content		580	839	1486819	643673622
1503	08:46:45.350	00:00:01.503	90	896,7112	1028,464	0,6291578	0,473091	523,9824	3,321607	0	603,6464	987,4001	0,4663161	0,5038587	508,3384	3,280602	0	6	750	1008						Untertest4.avi	0	880	547	72	111	801	903	100	0	Content		678	897	1503447	643690250
1520	08:46:45.367	00:00:01.520	91	886,4135	1034,24	0,6297629	0,4729108	526,5592	3,301243	0	-1024	-768	-1	-1	-1	-1	4	6	886	1034						Untertest4.avi	0	880	547	72	111	801	903	100	0	Content		814	923	1520071	643706874
1537	08:46:45.384	00:00:01.536	92	886,8257	1032,88	0,630946	0,4726072	531,4348	3,421956	0	1366,715	1067,186	0,4745591	0,5030238	508,3384	3,20272	0	6	1127	1050						Untertest4.avi	0	880	547	72	111	801	903	100	0	Content		1055	939	1536820	643723623
1553	08:46:45.400	00:00:01.553	93	873,0665	1014,25	0,6314949	0,4723455	534,3632	3,426281	0	-1024	-768	-1	-1	-1	-1	4	6	873	1014						Untertest4.avi	0	880	547	72	111	801	903	100	0	Content		801	903	1553448	643740251
1570	08:46:45.417	00:00:01.570	94	896,4796	1050,019	0,632603	0,4719001	539,3117	3,486655	0	-1024	-768	-1	-1	-1	-1	4	6	896	1050						Untertest4.avi	0	880	547	72	111	801	903	100	0	Content		824	939	1570072	643756875
1587	08:46:45.434	00:00:01.586	95	844,5681	1004,171	0,6231239	0,4720924	503,7189	3,253166	0	602,8918	963,7744	0,4672029	0,5024583	501,7761	3,297191	0	7	724	984						Untertest4.avi	0	880	547	72	111	653	891	150	0	Content		652	873	1586698	643773501
1603	08:46:45.450	00:00:01.603	96	838,7443	998,4254	0,6230406	0,4719891	503,7215	3,263184	0	594,6027	977,2361	0,4670888	0,5023826	501,8589	3,289711	0	7	717	988						Untertest4.avi	0	880	547	72	111	653	891	150	0	Content		645	877	1603447	643790250
1620	08:46:45.467	00:00:01.620	97	856,7211	1001,309	0,623039	0,4720871	503,3144	3,248771	0	593,7477	1006,437	0,4670166	0,5024844	501,8745	3,156842	0	7	725	1004						Untertest4.avi	0	880	547	72	111	653	891	150	0	Content		653	893	1620076	643806879
1637	08:46:45.484	00:00:01.636	98	857,0785	1019,749	0,6229571	0,4722874	503,3812	3,263337	0	606,5919	1032,997	0,4670439	0,5024193	501,8745	3,165606	0	7	732	1026						Untertest4.avi	0	880	547	72	111	653	891	150	0	Content		660	915	1636700	643823503
1653	08:46:45.500	00:00:01.653	99	867,7322	1007,891	0,6228882	0,4726252	503,1728	3,240367	0	612,0139	984,1824	0,4668229	0,5031231	501,8312	3,300624	0	7	740	996						Untertest4.avi	0	880	547	72	111	653	891	150	0	Content		668	885	1653326	643840129
1670	08:46:45.517	00:00:01.670	100	859,9819	1009,729	0,6227445	0,4728591	503,2929	3,236528	0	634,1973	1017,463	0,4657184	0,5035735	505,9218	3,217696	0	7	747	1014						Untertest4.avi	0	880	547	72	111	653	891	150	0	Content		675	903	1670077	643856880
1687	08:46:45.534	00:00:01.686	101	854,7591	1002,272	0,6225833	0,4729407	503,4292	3,280351	0	595,5203	978,0687	0,4665799	0,5033916	501,8352	3,330478	0	7	725	990						Untertest4.avi	0	880	547	72	111	653	891	150	0	Content		653	879	1686703	643873506
1703	08:46:45.550	00:00:01.703	102	862,0527	1013,06	0,6225095	0,472924	503,2095	3,287344	0	605,2501	990,2364	0,4664719	0,5034088	501,8087	3,336222	0	7	734	1002						Untertest4.avi	0	880	547	72	111	653	891	150	0	Content		662	891	1703327	643890130
1720	08:46:45.567	00:00:01.719	103	183,467	1042,495	0,6196409	0,4726254	512,49	3,445395	0	566,5328	985,1567	0,4666503	0,5034377	501,7937	3,366057	0	7	375	1014						Untertest4.avi	0	880	547	72	111	653	891	150	0	Content		303	903	1719965	643906768
1737	08:46:45.584	00:00:01.736	104	-1024	-768	-1	-1	-1	-1	4	-1024	-768	-1	-1	-1	-1	4		0	0						Untertest4.avi	0	880	547	72	111				0	Content		-72	-111	1736704	643923507
1753	08:46:45.600	00:00:01.753	105	-1024	-768	-1	-1	-1	-1	4	-1024	-768	-1	-1	-1	-1	4		0	0						Untertest4.avi	0	880	547	72	111				0	Content		-72	-111	1753328	643940131
1770	08:46:45.617	00:00:01.769	106	-1024	-768	-1	-1	-1	-1	4	-1024	-768	-1	-1	-1	-1	4		0	0						Untertest4.avi	0	880	547	72	111				0	Content		-72	-111	1769964	643956767
1787	08:46:45.634	00:00:01.786	107	-1024	-768	-1	-1	-1	-1	4	-1024	-768	-1	-1	-1	-1	4		0	0						Untertest4.avi	0	880	547	72	111				0	Content		-72	-111	1786579	643973382
1803	08:46:45.650	00:00:01.803	108	-1024	-768	-1	-1	-1	-1	4	-1024	-768	-1	-1	-1	-1	4		0	0						Untertest4.avi	0	880	547	72	111				0	Content		-72	-111	1803325	643990128
1820	08:46:45.667	00:00:01.819	109	-1024	-768	-1	-1	-1	-1	4	-1024	-768	-1	-1	-1	-1	4		0	0						Untertest4.avi	0	880	547	72	111				0	Content		-72	-111	1819963	644006766
1837	08:46:45.684	00:00:01.836	110	-1024	-768	-1	-1	-1	-1	4	-1024	-768	-1	-1	-1	-1	4		0	0						Untertest4.avi	0	880	547	72	111				0	Content		-72	-111	1836580	644023383
1853	08:46:45.700	00:00:01.853	111	-1024	-768	-1	-1	-1	-1	4	-1024	-768	-1	-1	-1	-1	4		0	0						Untertest4.avi	0	880	547	72	111				0	Content		-72	-111	1853267	644040070
1870	08:46:45.717	00:00:01.869	112	-1024	-768	-1	-1	-1	-1	4	-1024	-768	-1	-1	-1	-1	4		0	0						Untertest4.avi	0	880	547	72	111				0	Content		-72	-111	1869937	644056740
1887	08:46:45.734	00:00:01.886	113	-1024	-768	-1	-1	-1	-1	4	-1024	-768	-1	-1	-1	-1	4		0	0						Untertest4.avi	0	880	547	72	111				0	Content		-72	-111	1886582	644073385
1903	08:46:45.750	00:00:01.903	114	-1024	-768	-1	-1	-1	-1	4	-1024	-768	-1	-1	-1	-1	4		0	0						Untertest4.avi	0	880	547	72	111				0	Content		-72	-111	1903207	644090010
1920	08:46:45.767	00:00:01.919	115	-1024	-768	-1	-1	-1	-1	4	-1024	-768	-1	-1	-1	-1	4		0	0						Untertest4.avi	0	880	547	72	111				0	Content		-72	-111	1919897	644106700
1937	08:46:45.784	00:00:01.936	116	-1024	-768	-1	-1	-1	-1	4	-1024	-768	-1	-1	-1	-1	4		0	0						Untertest4.avi	0	880	547	72	111				0	Content		-72	-111	1936566	644123369
1953	08:46:45.800	00:00:01.953	117	-1024	-768	-1	-1	-1	-1	4	-1024	-768	-1	-1	-1	-1	4		0	0						Untertest4.avi	0	880	547	72	111				0	Content		-72	-111	1953211	644140014
1970	08:46:45.817	00:00:01.969	118	-1024	-768	-1	-1	-1	-1	4	-1024	-768	-1	-1	-1	-1	4		0	0						Untertest4.avi	0	880	547	72	111				0	Content		-72	-111	1969835	644156638
1987	08:46:45.834	00:00:01.986	119	-1024	-768	-1	-1	-1	-1	4	-1024	-768	-1	-1	-1	-1	4		0	0						Untertest4.avi	0	880	547	72	111				0	Content		-72	-111	1986584	644173387
2003	08:46:45.850	00:00:02.003	120	-1024	-768	-1	-1	-1	-1	4	-1024	-768	-1	-1	-1	-1	4		0	0						Untertest4.avi	0	880	547	72	111				0	Content		-72	-111	2003207	644190010
2020	08:46:45.867	00:00:02.019	121	-1024	-768	-1	-1	-1	-1	4	-1024	-768	-1	-1	-1	-1	4		0	0						Untertest4.avi	0	880	547	72	111				0	Content		-72	-111	2019833	644206636
2037	08:46:45.884	00:00:02.036	122	-1024	-768	-1	-1	-1	-1	4	-1024	-768	-1	-1	-1	-1	4		0	0						Untertest4.avi	0	880	547	72	111				0	Content		-72	-111	2036581	644223384
2053	08:46:45.900	00:00:02.053	123	-1024	-768	-1	-1	-1	-1	4	-1024	-768	-1	-1	-1	-1	4		0	0						Untertest4.avi	0	880	547	72	111				0	Content		-72	-111	2053204	644240007
2070	08:46:45.917	00:00:02.069	124	-1024	-768	-1	-1	-1	-1	4	-1024	-768	-1	-1	-1	-1	4		0	0						Untertest4.avi	0	880	547	72	111				0	Content		-72	-111	2069828	644256631
2086	08:46:45.933	00:00:02.086	125	-1024	-768	-1	-1	-1	-1	4	-1024	-768	-1	-1	-1	-1	4		0	0						Untertest4.avi	0	880	547	72	111				0	Content		-72	-111	2086459	644273262
2103	08:46:45.950	00:00:02.103	126	-1024	-768	-1	-1	-1	-1	4	-1024	-768	-1	-1	-1	-1	4		0	0						Untertest4.avi	0	880	547	72	111				0	Content		-72	-111	2103076	644289879
2120	08:46:45.967	00:00:02.120	127	-1024	-768	-1	-1	-1	-1	4	-1024	-768	-1	-1	-1	-1	4		0	0						Untertest4.avi	0	880	547	72	111				0	Content		-72	-111	2120272	644307075
2138	08:46:45.985	00:00:02.137	128	-1024	-768	-1	-1	-1	-1	4	-1024	-768	-1	-1	-1	-1	4		0	0						Untertest4.avi	0	880	547	72	111				0	Content		-72	-111	2137648	644324451
2155	08:46:46.002	00:00:02.154	129	-1024	-768	-1	-1	-1	-1	4	-1024	-768	-1	-1	-1	-1	4		0	0						Untertest4.avi	0	880	547	72	111				0	Content		-72	-111	2154895	644341698
2170	08:46:46.017	00:00:02.169	130	-1024	-768	-1	-1	-1	-1	4	-1024	-768	-1	-1	-1	-1	4		0	0						Untertest4.avi	0	880	547	72	111				0	Content		-72	-111	2169825	644356628
2186	08:46:46.033	00:00:02.186	131	-1024	-768	-1	-1	-1	-1	4	-1024	-768	-1	-1	-1	-1	4		0	0						Untertest4.avi	0	880	547	72	111				0	Content		-72	-111	2186447	644373250
2203	08:46:46.050	00:00:02.203	132	-1024	-768	-1	-1	-1	-1	4	-1024	-768	-1	-1	-1	-1	4		0	0						Untertest4.avi	0	880	547	72	111				0	Content		-72	-111	2203197	644390000
2220	08:46:46.067	00:00:02.219	133	-1024	-768	-1	-1	-1	-1	4	-1024	-768	-1	-1	-1	-1	4		0	0						Untertest4.avi	0	880	547	72	111				0	Content		-72	-111	2219695	644406498
2236	08:46:46.083	00:00:02.236	134	-1024	-768	-1	-1	-1	-1	4	-1024	-768	-1	-1	-1	-1	4		0	0						Untertest4.avi	0	880	547	72	111				0	Content		-72	-111	2236442	644423245
2253	08:46:46.100	00:00:02.253	135	-1024	-768	-1	-1	-1	-1	4	-1024	-768	-1	-1	-1	-1	4		0	0						Untertest4.avi	0	880	547	72	111				0	Content		-72	-111	2253067	644439870
2270	08:46:46.117	00:00:02.270	136	-1024	-768	-1	-1	-1	-1	4	-1024	-768	-1	-1	-1	-1	4		0	0						Untertest4.avi	0	880	547	72	111				0	Content		-72	-111	2270139	644456942
2288	08:46:46.135	00:00:02.287	137	-1024	-768	-1	-1	-1	-1	4	-1024	-768	-1	-1	-1	-1	4		0	0						Untertest4.avi	0	880	547	72	111				0	Content		-72	-111	2287513	644474316
2305	08:46:46.152	00:00:02.304	138	-1024	-768	-1	-1	-1	-1	4	-1024	-768	-1	-1	-1	-1	4		0	0						Untertest4.avi	0	880	547	72	111				0	Content		-72	-111	2304765	644491568
2320	08:46:46.167	00:00:02.319	139	-1024	-768	-1	-1	-1	-1	4	-1024	-768	-1	-1	-1	-1	4		0	0						Untertest4.avi	0	880	547	72	111				0	Content		-72	-111	2319693	644506496
2336	08:46:46.183	00:00:02.336	140	-1024	-768	-1	-1	-1	-1	4	-1024	-768	-1	-1	-1	-1	4		0	0						Untertest4.avi	0	880	547	72	111				0	Content		-72	-111	2336317	644523120
2353	08:46:46.200	00:00:02.353	141	-1024	-768	-1	-1	-1	-1	4	-1024	-768	-1	-1	-1	-1	4		0	0						Untertest4.avi	0	880	547	72	111				0	Content		-72	-111	2353068	644539871
2370	08:46:46.217	00:00:02.369	142	-1024	-768	-1	-1	-1	-1	4	-1024	-768	-1	-1	-1	-1	4		0	0						Untertest4.avi	0	880	547	72	111				0	Content		-72	-111	2369693	644556496
2386	08:46:46.233	00:00:02.386	143	-1024	-768	-1	-1	-1	-1	4	-1024	-768	-1	-1	-1	-1	4		0	0						Untertest4.avi	0	880	547	72	111				0	Content		-72	-111	2386316	644573119
2403	08:46:46.250	00:00:02.402	144	-1024	-768	-1	-1	-1	-1	4	-1024	-768	-1	-1	-1	-1	4		0	0						Untertest4.avi	0	880	547	72	111				0	Content		-72	-111	2402943	644589746
2420	08:46:46.267	00:00:02.420	145	-1024	-768	-1	-1	-1	-1	4	-1024	-768	-1	-1	-1	-1	4		0	0						Untertest4.avi	0	880	547	72	111				0	Content		-72	-111	2420137	644606940
2438	08:46:46.285	00:00:02.437	146	-1024	-768	-1	-1	-1	-1	4	-1024	-768	-1	-1	-1	-1	4		0	0						Untertest4.avi	0	880	547	72	111				0	Content		-72	-111	2437511	644624314
2455	08:46:46.302	00:00:02.454	147	-1024	-768	-1	-1	-1	-1	4	-1024	-768	-1	-1	-1	-1	4		0	0						Untertest4.avi	0	880	547	72	111				0	Content		-72	-111	2454759	644641562
2470	08:46:46.317	00:00:02.469	148	-1024	-768	-1	-1	-1	-1	4	-1024	-768	-1	-1	-1	-1	4		0	0						Untertest4.avi	0	880	547	72	111				0	Content		-72	-111	2469562	644656365
2486	08:46:46.333	00:00:02.486	149	-1024	-768	-1	-1	-1	-1	4	-1024	-768	-1	-1	-1	-1	4		0	0						Untertest4.avi	0	880	547	72	111				0	Content		-72	-111	2486314	644673117
2503	08:46:46.350	00:00:02.502	150	-1024	-768	-1	-1	-1	-1	4	-1024	-768	-1	-1	-1	-1	4		0	0						Untertest4.avi	0	880	547	72	111				0	Content		-72	-111	2502937	644689740
2520	08:46:46.367	00:00:02.519	151	-1024	-768	-1	-1	-1	-1	4	-1024	-768	-1	-1	-1	-1	4		0	0						Untertest4.avi	0	880	547	72	111				0	Content		-72	-111	2519561	644706364
2536	08:46:46.383	00:00:02.536	152	-1024	-768	-1	-1	-1	-1	4	-1024	-768	-1	-1	-1	-1	4		0	0						Untertest4.avi	0	880	547	72	111				0	Content		-72	-111	2536185	644722988
2553	08:46:46.400	00:00:02.552	153	-1024	-768	-1	-1	-1	-1	4	-1024	-768	-1	-1	-1	-1	4		0	0						Untertest4.avi	0	880	547	72	111				0	Content		-72	-111	2552811	644739614
2570	08:46:46.417	00:00:02.570	154	-1024	-768	-1	-1	-1	-1	4	-1024	-768	-1	-1	-1	-1	4		0	0						Untertest4.avi	0	880	547	72	111				0	Content		-72	-111	2570007	644756810
2587	08:46:46.434	00:00:02.587	155	-1024	-768	-1	-1	-1	-1	4	-1024	-768	-1	-1	-1	-1	4		0	0						Untertest4.avi	0	880	547	72	111				0	Content		-72	-111	2587381	644774184
2605	08:46:46.452	00:00:02.604	156	-1024	-768	-1	-1	-1	-1	4	-1024	-768	-1	-1	-1	-1	4		0	0						Untertest4.avi	0	880	547	72	111				0	Content		-72	-111	2604628	644791431
2619	08:46:46.466	00:00:02.619	157	-1024	-768	-1	-1	-1	-1	4	-1024	-768	-1	-1	-1	-1	4		0	0						Untertest4.avi	0	880	547	72	111				0	Content		-72	-111	2619435	644806238
2636	08:46:46.483	00:00:02.636	158	-1024	-768	-1	-1	-1	-1	4	-1024	-768	-1	-1	-1	-1	4		0	0						Untertest4.avi	0	880	547	72	111				0	Content		-72	-111	2636186	644822989
2653	08:46:46.500	00:00:02.652	159	-1024	-768	-1	-1	-1	-1	4	-1024	-768	-1	-1	-1	-1	4		0	0						Untertest4.avi	0	880	547	72	111				0	Content		-72	-111	2652809	644839612
2669	08:46:46.516	00:00:02.669	160	-1024	-768	-1	-1	-1	-1	4	-1024	-768	-1	-1	-1	-1	4		0	0						Untertest4.avi	0	880	547	72	111				0	Content		-72	-111	2669433	644856236
2686	08:46:46.533	00:00:02.686	161	-1024	-768	-1	-1	-1	-1	4	-1024	-768	-1	-1	-1	-1	4		0	0						Untertest4.avi	0	880	547	72	111				0	Content		-72	-111	2686057	644872860
2703	08:46:46.550	00:00:02.702	162	-1024	-768	-1	-1	-1	-1	4	-1024	-768	-1	-1	-1	-1	4		0	0						Untertest4.avi	0	880	547	72	111				0	Content		-72	-111	2702807	644889610
2720	08:46:46.567	00:00:02.719	163	-1024	-768	-1	-1	-1	-1	4	-1024	-768	-1	-1	-1	-1	4		0	0						Untertest4.avi	0	880	547	72	111				0	Content		-72	-111	2719889	644906692
2737	08:46:46.584	00:00:02.737	164	-1024	-768	-1	-1	-1	-1	4	-1024	-768	-1	-1	-1	-1	4		0	0						Untertest4.avi	0	880	547	72	111				0	Content		-72	-111	2737251	644924054
2755	08:46:46.602	00:00:02.754	165	-1024	-768	-1	-1	-1	-1	4	-1024	-768	-1	-1	-1	-1	4		0	0						Untertest4.avi	0	880	547	72	111				0	Content		-72	-111	2754501	644941304
2769	08:46:46.616	00:00:02.769	166	-1024	-768	-1	-1	-1	-1	4	-1024	-768	-1	-1	-1	-1	4		0	0						Untertest4.avi	0	880	547	72	111				0	Content		-72	-111	2769429	644956232
2786	08:46:46.633	00:00:02.786	167	-1024	-768	-1	-1	-1	-1	4	-1024	-768	-1	-1	-1	-1	4		0	0						Untertest4.avi	0	880	547	72	111				0	Content		-72	-111	2786053	644972856
2803	08:46:46.650	00:00:02.802	168	-1024	-768	-1	-1	-1	-1	4	-1024	-768	-1	-1	-1	-1	4		0	0						Untertest4.avi	0	880	547	72	111				0	Content		-72	-111	2802805	644989608
2819	08:46:46.666	00:00:02.819	169	-1024	-768	-1	-1	-1	-1	4	-1024	-768	-1	-1	-1	-1	4		0	0						Untertest4.avi	0	880	547	72	111				0	Content		-72	-111	2819429	645006232
2836	08:46:46.683	00:00:02.836	170	-1024	-768	-1	-1	-1	-1	4	-1024	-768	-1	-1	-1	-1	4		0	0						Untertest4.avi	0	880	547	72	111				0	Content		-72	-111	2836051	645022854
2853	08:46:46.700	00:00:02.852	171	-1024	-768	-1	-1	-1	-1	4	-1024	-768	-1	-1	-1	-1	4		0	0						Untertest4.avi	0	880	547	72	111				0	Content		-72	-111	2852678	645039481
2870	08:46:46.717	00:00:02.869	172	-1024	-768	-1	-1	-1	-1	4	-1024	-768	-1	-1	-1	-1	4		0	0						Untertest4.avi	0	880	547	72	111				0	Content		-72	-111	2869883	645056686
2887	08:46:46.734	00:00:02.887	173	-1024	-768	-1	-1	-1	-1	4	-1024	-768	-1	-1	-1	-1	4		0	0						Untertest4.avi	0	880	547	72	111				0	Content		-72	-111	2887123	645073926
2904	08:46:46.751	00:00:02.904	174	-1024	-768	-1	-1	-1	-1	4	-1024	-768	-1	-1	-1	-1	4		0	0						Untertest4.avi	0	880	547	72	111				0	Content		-72	-111	2904497	645091300
2919	08:46:46.766	00:00:02.919	175	-1024	-768	-1	-1	-1	-1	4	-1024	-768	-1	-1	-1	-1	4		0	0						Untertest4.avi	0	880	547	72	111				0	Content		-72	-111	2919303	645106106
2936	08:46:46.783	00:00:02.935	176	-1024	-768	-1	-1	-1	-1	4	-1024	-768	-1	-1	-1	-1	4		0	0						Untertest4.avi	0	880	547	72	111				0	Content		-72	-111	2935926	645122729
2953	08:46:46.800	00:00:02.952	177	-1024	-768	-1	-1	-1	-1	4	-1024	-768	-1	-1	-1	-1	4		0	0						Untertest4.avi	0	880	547	72	111				0	Content		-72	-111	2952677	645139480
2969	08:46:46.816	00:00:02.969	178	-1024	-768	-1	-1	-1	-1	4	-1024	-768	-1	-1	-1	-1	4		0	0						Untertest4.avi	0	880	547	72	111				0	Content		-72	-111	2969303	645156106
2986	08:46:46.833	00:00:02.985	179	-1024	-768	-1	-1	-1	-1	4	-1024	-768	-1	-1	-1	-1	4		0	0						Untertest4.avi	0	880	547	72	111				0	Content		-72	-111	2985925	645172728
3003	08:46:46.850	00:00:03.002	180	-1024	-768	-1	-1	-1	-1	4	-1024	-768	-1	-1	-1	-1	4		0	0						Untertest4.avi	0	880	547	72	111				0	Content		-72	-111	3002553	645189356
3020	08:46:46.867	00:00:03.019	181	-1024	-768	-1	-1	-1	-1	4	-1024	-768	-1	-1	-1	-1	4		0	0						Untertest4.avi	0	880	547	72	111				0	Content		-72	-111	3019747	645206550
3037	08:46:46.884	00:00:03.037	182	-1024	-768	-1	-1	-1	-1	4	-1024	-768	-1	-1	-1	-1	4		0	0						Untertest4.avi	0	880	547	72	111				0	Content		-72	-111	3037119	645223922
3054	08:46:46.901	00:00:03.054	183	-1024	-768	-1	-1	-1	-1	4	-1024	-768	-1	-1	-1	-1	4		0	0						Untertest4.avi	0	880	547	72	111				0	Content		-72	-111	3054369	645241172
3069	08:46:46.916	00:00:03.069	184	-1024	-768	-1	-1	-1	-1	4	-1024	-768	-1	-1	-1	-1	4		0	0						Untertest4.avi	0	880	547	72	111				0	Content		-72	-111	3069171	645255974
3086	08:46:46.933	00:00:03.085	185	-1024	-768	-1	-1	-1	-1	4	-1024	-768	-1	-1	-1	-1	4		0	0						Untertest4.avi	0	880	547	72	111				0	Content		-72	-111	3085921	645272724
3103	08:46:46.950	00:00:03.102	186	-1024	-768	-1	-1	-1	-1	4	-1024	-768	-1	-1	-1	-1	4		0	0						Untertest4.avi	0	880	547	72	111				0	Content		-72	-111	3102553	645289356
3119	08:46:46.966	00:00:03.119	187	-1024	-768	-1	-1	-1	-1	4	-1024	-768	-1	-1	-1	-1	4		0	0						Untertest4.avi	0	880	547	72	111				0	Content		-72	-111	3119172	645305975
3136	08:46:46.983	00:00:03.135	188	-1024	-768	-1	-1	-1	-1	4	-1024	-768	-1	-1	-1	-1	4		0	0						Untertest4.avi	0	880	547	72	111				0	Content		-72	-111	3135794	645322597
3152	08:46:46.999	00:00:03.152	189	-1024	-768	-1	-1	-1	-1	4	-1024	-768	-1	-1	-1	-1	4		0	0						Untertest4.avi	0	880	547	72	111				0	Content		-72	-111	3152420	645339223
3170	08:46:47.017	00:00:03.169	190	-1024	-768	-1	-1	-1	-1	4	-1024	-768	-1	-1	-1	-1	4		0	0						Untertest4.avi	0	880	547	72	111				0	Content		-72	-111	3169614	645356417
3187	08:46:47.034	00:00:03.186	191	-1024	-768	-1	-1	-1	-1	4	-1024	-768	-1	-1	-1	-1	4		0	0						Untertest4.avi	0	880	547	72	111				0	Content		-72	-111	3186989	645373792
3204	08:46:47.051	00:00:03.204	192	-1024	-768	-1	-1	-1	-1	4	-1024	-768	-1	-1	-1	-1	4		0	0						Untertest4.avi	0	880	547	72	111				0	Content		-72	-111	3204364	645391167
3219	08:46:47.066	00:00:03.219	193	-1024	-768	-1	-1	-1	-1	4	-1024	-768	-1	-1	-1	-1	4		0	0						Untertest4.avi	0	880	547	72	111				0	Content		-72	-111	3219171	645405974
3236	08:46:47.083	00:00:03.235	194	-1024	-768	-1	-1	-1	-1	4	-1024	-768	-1	-1	-1	-1	4		0	0						Untertest4.avi	0	880	547	72	111				0	Content		-72	-111	3235796	645422599
3252	08:46:47.099	00:00:03.252	195	-1024	-768	-1	-1	-1	-1	4	-1024	-768	-1	-1	-1	-1	4		0	0						Untertest4.avi	0	880	547	72	111				0	Content		-72	-111	3252356	645439159
3269	08:46:47.116	00:00:03.268	196	-1024	-768	-1	-1	-1	-1	4	-1024	-768	-1	-1	-1	-1	4		0	0						Untertest4.avi	0	880	547	72	111				0	Content		-72	-111	3268979	645455782
3286	08:46:47.133	00:00:03.285	197	-1024	-768	-1	-1	-1	-1	4	-1024	-768	-1	-1	-1	-1	4		0	0						Untertest4.avi	0	880	547	72	111				0	Content		-72	-111	3285602	645472405
3302	08:46:47.149	00:00:03.302	198	-1024	-768	-1	-1	-1	-1	4	-1024	-768	-1	-1	-1	-1	4		0	0						Untertest4.avi	0	880	547	72	111				0	Content		-72	-111	3302229	645489032
3319	08:46:47.166	00:00:03.319	199	-1024	-768	-1	-1	-1	-1	4	-1024	-768	-1	-1	-1	-1	4		0	0						Untertest4.avi	0	880	547	72	111				0	Content		-72	-111	3319294	645506097
3337	08:46:47.184	00:00:03.336	200	-1024	-768	-1	-1	-1	-1	4	-1024	-768	-1	-1	-1	-1	4		0	0						Untertest4.avi	0	880	547	72	111				0	Content		-72	-111	3336668	645523471
3354	08:46:47.201	00:00:03.354	201	-1024	-768	-1	-1	-1	-1	4	-1024	-768	-1	-1	-1	-1	4		0	0						Untertest4.avi	0	880	547	72	111				0	Content		-72	-111	3354042	645540845
3369	08:46:47.216	00:00:03.368	202	-1024	-768	-1	-1	-1	-1	4	-1024	-768	-1	-1	-1	-1	4		0	0						Untertest4.avi	0	880	547	72	111				0	Content		-72	-111	3368843	645555646
3385	08:46:47.232	00:00:03.385	203	-1024	-768	-1	-1	-1	-1	4	-1024	-768	-1	-1	-1	-1	4		0	0						Untertest4.avi	0	880	547	72	111				0	Content		-72	-111	3385469	645572272
3402	08:46:47.249	00:00:03.402	204	-1024	-768	-1	-1	-1	-1	4	-1024	-768	-1	-1	-1	-1	4		0	0						Untertest4.avi	0	880	547	72	111				0	Content		-72	-111	3402217	645589020
3419	08:46:47.266	00:00:03.418	205	-1024	-768	-1	-1	-1	-1	4	-1024	-768	-1	-1	-1	-1	4		0	0						Untertest4.avi	0	880	547	72	111				0	Content		-72	-111	3418838	645605641
3435	08:46:47.282	00:00:03.435	206	-1024	-768	-1	-1	-1	-1	4	-1024	-768	-1	-1	-1	-1	4		0	0						Untertest4.avi	0	880	547	72	111				0	Content		-72	-111	3435461	645622264
3452	08:46:47.299	00:00:03.452	207	-1024	-768	-1	-1	-1	-1	4	-1024	-768	-1	-1	-1	-1	4		0	0						Untertest4.avi	0	880	547	72	111				0	Content		-72	-111	3452085	645638888
3469	08:46:47.316	00:00:03.469	208	-1024	-768	-1	-1	-1	-1	4	-1024	-768	-1	-1	-1	-1	4		0	0						Untertest4.avi	0	880	547	72	111				0	Content		-72	-111	3469279	645656082
3487	08:46:47.334	00:00:03.486	209	-1024	-768	-1	-1	-1	-1	4	-1024	-768	-1	-1	-1	-1	4		0	0						Untertest4.avi	0	880	547	72	111				0	Content		-72	-111	3486652	645673455
3504	08:46:47.351	00:00:03.503	210	-1024	-768	-1	-1	-1	-1	4	-1024	-768	-1	-1	-1	-1	4		0	0						Untertest4.avi	0	880	547	72	111				0	Content		-72	-111	3503900	645690703
3519	08:46:47.366	00:00:03.518	211	-1024	-768	-1	-1	-1	-1	4	-1024	-768	-1	-1	-1	-1	4		0	0						Untertest4.avi	0	880	547	72	111				0	Content		-72	-111	3518703	645705506
3535	08:46:47.382	00:00:03.535	212	-1024	-768	-1	-1	-1	-1	4	-1024	-768	-1	-1	-1	-1	4		0	0						Untertest4.avi	0	880	547	72	111				0	Content		-72	-111	3535454	645722257
3552	08:46:47.399	00:00:03.552	213	-1024	-768	-1	-1	-1	-1	4	-1024	-768	-1	-1	-1	-1	4		0	0						Untertest4.avi	0	880	547	72	111				0	Content		-72	-111	3552075	645738878
3569	08:46:47.416	00:00:03.568	214	-1024	-768	-1	-1	-1	-1	4	-1024	-768	-1	-1	-1	-1	4		0	0						Untertest4.avi	0	880	547	72	111				0	Content		-72	-111	3568825	645755628
3585	08:46:47.432	00:00:03.585	215	-1024	-768	-1	-1	-1	-1	4	-1024	-768	-1	-1	-1	-1	4		0	0						Untertest4.avi	0	880	547	72	111				0	Content		-72	-111	3585324	645772127
3602	08:46:47.449	00:00:03.601	216	-1024	-768	-1	-1	-1	-1	4	-1024	-768	-1	-1	-1	-1	4		0	0						Untertest4.avi	0	880	547	72	111				0	Content		-72	-111	3601949	645788752
3619	08:46:47.466	00:00:03.619	217	-1024	-768	-1	-1	-1	-1	4	-1024	-768	-1	-1	-1	-1	4		0	0						Untertest4.avi	0	880	547	72	111				0	Content		-72	-111	3619140	645805943
3637	08:46:47.484	00:00:03.636	218	-1024	-768	-1	-1	-1	-1	4	-1024	-768	-1	-1	-1	-1	4		0	0						Untertest4.avi	0	880	547	72	111				0	Content		-72	-111	3636514	645823317
3654	08:46:47.501	00:00:03.653	219	-1024	-768	-1	-1	-1	-1	4	-1024	-768	-1	-1	-1	-1	4		0	0						Untertest4.avi	0	880	547	72	111				0	Content		-72	-111	3653760	645840563
3669	08:46:47.516	00:00:03.668	220	-1024	-768	-1	-1	-1	-1	4	-1024	-768	-1	-1	-1	-1	4		0	0						Untertest4.avi	0	880	547	72	111				0	Content		-72	-111	3668690	645855493
3685	08:46:47.532	00:00:03.685	221	-1024	-768	-1	-1	-1	-1	4	-1024	-768	-1	-1	-1	-1	4		0	0						Untertest4.avi	0	880	547	72	111				0	Content		-72	-111	3685311	645872114
3702	08:46:47.549	00:00:03.702	222	-1024	-768	-1	-1	-1	-1	4	-1024	-768	-1	-1	-1	-1	4		0	0						Untertest4.avi	0	880	547	72	111				0	Content		-72	-111	3702060	645888863
3719	08:46:47.566	00:00:03.718	223	-1024	-768	-1	-1	-1	-1	4	-1024	-768	-1	-1	-1	-1	4		0	0						Untertest4.avi	0	880	547	72	111				0	Content		-72	-111	3718683	645905486
3735	08:46:47.582	00:00:03.735	224	-1024	-768	-1	-1	-1	-1	4	-1024	-768	-1	-1	-1	-1	4		0	0						Untertest4.avi	0	880	547	72	111				0	Content		-72	-111	3735306	645922109
3752	08:46:47.599	00:00:03.751	225	-1024	-768	-1	-1	-1	-1	4	-1024	-768	-1	-1	-1	-1	4		0	0						Untertest4.avi	0	880	547	72	111				0	Content		-72	-111	3751853	645938656
3769	08:46:47.616	00:00:03.768	226	-1024	-768	-1	-1	-1	-1	4	-1024	-768	-1	-1	-1	-1	4		0	0						Untertest4.avi	0	880	547	72	111				0	Content		-72	-111	3768935	645955738
3786	08:46:47.633	00:00:03.785	227	-1024	-768	-1	-1	-1	-1	4	-1024	-768	-1	-1	-1	-1	4		0	0						Untertest4.avi	0	880	547	72	111				0	Content		-72	-111	3785603	645972406
3802	08:46:47.649	00:00:03.802	228	-1024	-768	-1	-1	-1	-1	4	-1024	-768	-1	-1	-1	-1	4		0	0						Untertest4.avi	0	880	547	72	111				0	Content		-72	-111	3802270	645989073
3819	08:46:47.666	00:00:03.819	229	-1024	-768	-1	-1	-1	-1	4	-1024	-768	-1	-1	-1	-1	4		0	0						Untertest4.avi	0	880	547	72	111				0	Content		-72	-111	3819422	646006225
3836	08:46:47.683	00:00:03.836	230	-1024	-768	-1	-1	-1	-1	4	-1024	-768	-1	-1	-1	-1	4		0	0						Untertest4.avi	0	880	547	72	111				0	Content		-72	-111	3836089	646022892
3853	08:46:47.700	00:00:03.852	231	-1024	-768	-1	-1	-1	-1	4	-1024	-768	-1	-1	-1	-1	4		0	0						Untertest4.avi	0	880	547	72	111				0	Content		-72	-111	3852757	646039560
3869	08:46:47.716	00:00:03.869	232	-1024	-768	-1	-1	-1	-1	4	-1024	-768	-1	-1	-1	-1	4		0	0						Untertest4.avi	0	880	547	72	111				0	Content		-72	-111	3869077	646055880
3886	08:46:47.733	00:00:03.885	233	-1024	-768	-1	-1	-1	-1	4	-1024	-768	-1	-1	-1	-1	4		0	0						Untertest4.avi	0	880	547	72	111				0	Content		-72	-111	3885745	646072548
3902	08:46:47.749	00:00:03.902	234	-1024	-768	-1	-1	-1	-1	4	-1024	-768	-1	-1	-1	-1	4		0	0						Untertest4.avi	0	880	547	72	111				0	Content		-72	-111	3902412	646089215
3918	08:46:47.765	00:00:03.918	235	-1024	-768	-1	-1	-1	-1	4	-1024	-768	-1	-1	-1	-1	4		0	0						Untertest4.avi	0	880	547	72	111				0	Content		-72	-111	3918465	646105268
3935	08:46:47.782	00:00:03.935	236	-1024	-768	-1	-1	-1	-1	4	-1024	-768	-1	-1	-1	-1	4		0	0						Untertest4.avi	0	880	547	72	111				0	Content		-72	-111	3935086	646121889
3952	08:46:47.799	00:00:03.951	237	-1024	-768	-1	-1	-1	-1	4	-1024	-768	-1	-1	-1	-1	4		0	0						Untertest4.avi	0	880	547	72	111				0	Content		-72	-111	3951710	646138513
3968	08:46:47.815	00:00:03.968	238	-1024	-768	-1	-1	-1	-1	4	-1024	-768	-1	-1	-1	-1	4		0	0						Untertest4.avi	0	880	547	72	111				0	Content		-72	-111	3968377	646155180
3985	08:46:47.832	00:00:03.985	239	539,7496	490,4299	0,6309909	0,4619684	512,5101	3,250801	0	552,6061	542,454	0,4713484	0,4929084	512,5117	3,174481	0	8	546	516						Untertest4.avi	0	880	547	72	111	473	414	33	0	Content		474	405	3985081	646171884
4002	08:46:47.849	00:00:04.001	240	512,1763	525,0045	0,6268649	0,4620908	498,1211	3,149079	0	577,9387	543,4209	0,4709947	0,4929054	510,8504	3,144974	0	8	545	534						Untertest4.avi	0	880	547	72	111	473	414	33	0	Content		473	423	4001704	646188507
4018	08:46:47.865	00:00:04.018	241	-1024	-768	-1	-1	-1	-1	4	-1024	-768	-1	-1	-1	-1	4		0	0						Untertest4.avi	0	880	547	72	111				0	Content		-72	-111	4018326	646205129
4035	08:46:47.882	00:00:04.034	242	-1024	-768	-1	-1	-1	-1	4	-1024	-768	-1	-1	-1	-1	4		0	0						Untertest4.avi	0	880	547	72	111				0	Content		-72	-111	4034946	646221749
4052	08:46:47.899	00:00:04.051	243	-1024	-768	-1	-1	-1	-1	4	-1024	-768	-1	-1	-1	-1	4		0	0						Untertest4.avi	0	880	547	72	111				0	Content		-72	-111	4051695	646238498
4068	08:46:47.915	00:00:04.068	244	-1024	-768	-1	-1	-1	-1	4	-1024	-768	-1	-1	-1	-1	4		0	0						Untertest4.avi	0	880	547	72	111				0	Content		-72	-111	4068316	646255119
4085	08:46:47.932	00:00:04.084	245	-1024	-768	-1	-1	-1	-1	4	-1024	-768	-1	-1	-1	-1	4		0	0						Untertest4.avi	0	880	547	72	111				0	Content		-72	-111	4084938	646271741
4102	08:46:47.949	00:00:04.101	246	-1024	-768	-1	-1	-1	-1	4	-1024	-768	-1	-1	-1	-1	4		0	0						Untertest4.avi	0	880	547	72	111				0	Content		-72	-111	4101606	646288409
4118	08:46:47.965	00:00:04.118	247	-1024	-768	-1	-1	-1	-1	4	-1024	-768	-1	-1	-1	-1	4		0	0						Untertest4.avi	0	880	547	72	111				0	Content		-72	-111	4118330	646305133
4135	08:46:47.982	00:00:04.134	248	-1024	-768	-1	-1	-1	-1	4	-1024	-768	-1	-1	-1	-1	4		0	0						Untertest4.avi	0	880	547	72	111				0	Content		-72	-111	4134945	646321748
4152	08:46:47.999	00:00:04.151	249	-1024	-768	-1	-1	-1	-1	4	-1024	-768	-1	-1	-1	-1	4		0	0						Untertest4.avi	0	880	547	72	111				0	Content		-72	-111	4151612	646338415
4168	08:46:48.015	00:00:04.168	250	-1024	-768	-1	-1	-1	-1	4	-1024	-768	-1	-1	-1	-1	4		0	0						Untertest4.avi	0	880	547	72	111				0	Content		-72	-111	4168272	646355075
4185	08:46:48.032	00:00:04.184	251	-1024	-768	-1	-1	-1	-1	4	-1024	-768	-1	-1	-1	-1	4		0	0						Untertest4.avi	0	880	547	72	111				0	Content		-72	-111	4184939	646371742
4202	08:46:48.049	00:00:04.201	252	-1024	-768	-1	-1	-1	-1	4	-1024	-768	-1	-1	-1	-1	4		0	0						Untertest4.avi	0	880	547	72	111				0	Content		-72	-111	4201557	646388360
4218	08:46:48.065	00:00:04.218	253	-1024	-768	-1	-1	-1	-1	4	-1024	-768	-1	-1	-1	-1	4		0	0						Untertest4.avi	0	880	547	72	111				0	Content		-72	-111	4218180	646404983
4235	08:46:48.082	00:00:04.234	254	-1024	-768	-1	-1	-1	-1	4	-1024	-768	-1	-1	-1	-1	4		0	0						Untertest4.avi	0	880	547	72	111				0	Content		-72	-111	4234848	646421651
4252	08:46:48.099	00:00:04.251	255	-1024	-768	-1	-1	-1	-1	4	-1024	-768	-1	-1	-1	-1	4		0	0						Untertest4.avi	0	880	547	72	111				0	Content		-72	-111	4251512	646438315
4268	08:46:48.115	00:00:04.268	256	-1024	-768	-1	-1	-1	-1	4	-1024	-768	-1	-1	-1	-1	4		0	0						Untertest4.avi	0	880	547	72	111				0	Content		-72	-111	4268180	646454983
4285	08:46:48.132	00:00:04.284	257	-1024	-768	-1	-1	-1	-1	4	-1024	-768	-1	-1	-1	-1	4		0	0						Untertest4.avi	0	880	547	72	111				0	Content		-72	-111	4284802	646471605
4301	08:46:48.148	00:00:04.301	258	-1024	-768	-1	-1	-1	-1	4	-1024	-768	-1	-1	-1	-1	4		0	0						Untertest4.avi	0	880	547	72	111				0	Content		-72	-111	4301470	646488273
4318	08:46:48.165	00:00:04.318	259	-1024	-768	-1	-1	-1	-1	4	-1024	-768	-1	-1	-1	-1	4		0	0						Untertest4.avi	0	880	547	72	111				0	Content		-72	-111	4318142	646504945
4335	08:46:48.182	00:00:04.334	260	-1024	-768	-1	-1	-1	-1	4	-1024	-768	-1	-1	-1	-1	4		0	0						Untertest4.avi	0	880	547	72	111				0	Content		-72	-111	4334810	646521613
4351	08:46:48.198	00:00:04.351	261	100,1635	783,1344	0,4725723	0,4971856	510,9769	2,814611	1	58,7526	794,0961	0,4725669	0,4971825	510,9769	2,810186	3	9	100	783						Untertest4.avi	0	880	547	72	111	28	672	17	0	Content		28	672	4351420	646538223
4368	08:46:48.215	00:00:04.368	262	-1024	-768	-1	-1	-1	-1	4	-1024	-768	-1	-1	-1	-1	4		0	0						Untertest4.avi	0	880	547	72	111				0	Content		-72	-111	4368168	646554971
4385	08:46:48.232	00:00:04.384	263	-1024	-768	-1	-1	-1	-1	4	-1024	-768	-1	-1	-1	-1	4		0	0						Untertest4.avi	0	880	547	72	111				0	Content		-72	-111	4384791	646571594
4401	08:46:48.248	00:00:04.401	264	-1024	-768	-1	-1	-1	-1	4	-1024	-768	-1	-1	-1	-1	4		0	0						Untertest4.avi	0	880	547	72	111				0	Content		-72	-111	4401458	646588261
4418	08:46:48.265	00:00:04.418	265	-1024	-768	-1	-1	-1	-1	4	-1024	-768	-1	-1	-1	-1	4		0	0						Untertest4.avi	0	880	547	72	111				0	Content		-72	-111	4418122	646604925
4435	08:46:48.282	00:00:04.434	266	-1024	-768	-1	-1	-1	-1	4	-1024	-768	-1	-1	-1	-1	4		0	0						Untertest4.avi	0	880	547	72	111				0	Content		-72	-111	4434789	646621592
4451	08:46:48.298	00:00:04.451	267	-1024	-768	-1	-1	-1	-1	4	-1024	-768	-1	-1	-1	-1	4		0	0						Untertest4.avi	0	880	547	72	111				0	Content		-72	-111	4451411	646638214
4468	08:46:48.315	00:00:04.468	268	-1024	-768	-1	-1	-1	-1	4	-1024	-768	-1	-1	-1	-1	4		0	0						Untertest4.avi	0	880	547	72	111				0	Content		-72	-111	4468078	646654881
4485	08:46:48.332	00:00:04.484	269	-1024	-768	-1	-1	-1	-1	4	-1024	-768	-1	-1	-1	-1	4		0	0						Untertest4.avi	0	880	547	72	111				0	Content		-72	-111	4484654	646671457
4501	08:46:48.348	00:00:04.501	270	-1024	-768	-1	-1	-1	-1	4	-1024	-768	-1	-1	-1	-1	4		0	0						Untertest4.avi	0	880	547	72	111				0	Content		-72	-111	4501340	646688143
4518	08:46:48.365	00:00:04.518	271	-1024	-768	-1	-1	-1	-1	4	-1024	-768	-1	-1	-1	-1	4		0	0						Untertest4.avi	0	880	547	72	111				0	Content		-72	-111	4518008	646704811
4535	08:46:48.382	00:00:04.534	272	-1024	-768	-1	-1	-1	-1	4	-1024	-768	-1	-1	-1	-1	4		0	0						Untertest4.avi	0	880	547	72	111				0	Content		-72	-111	4534648	646721451
4551	08:46:48.398	00:00:04.551	273	-1024	-768	-1	-1	-1	-1	4	-1024	-768	-1	-1	-1	-1	4		0	0						Untertest4.avi	0	880	547	72	111				0	Content		-72	-111	4551335	646738138
4568	08:46:48.415	00:00:04.568	274	-1024	-768	-1	-1	-1	-1	4	-1024	-768	-1	-1	-1	-1	4		0	0						Untertest4.avi	0	880	547	72	111				0	Content		-72	-111	4568002	646754805
4585	08:46:48.432	00:00:04.584	275	-1024	-768	-1	-1	-1	-1	4	-1024	-768	-1	-1	-1	-1	4		0	0						Untertest4.avi	0	880	547	72	111				0	Content		-72	-111	4584635	646771438
4601	08:46:48.448	00:00:04.601	276	-1024	-768	-1	-1	-1	-1	4	-1024	-768	-1	-1	-1	-1	4		0	0						Untertest4.avi	0	880	547	72	111				0	Content		-72	-111	4601302	646788105
4618	08:46:48.465	00:00:04.617	277	-1024	-768	-1	-1	-1	-1	4	-1024	-768	-1	-1	-1	-1	4		0	0						Untertest4.avi	0	880	547	72	111				0	Content		-72	-111	4617971	646804774
4635	08:46:48.482	00:00:04.634	278	-1024	-768	-1	-1	-1	-1	4	-1024	-768	-1	-1	-1	-1	4		0	0						Untertest4.avi	0	880	547	72	111				0	Content		-72	-111	4634638	646821441
4651	08:46:48.498	00:00:04.651	279	-1024	-768	-1	-1	-1	-1	4	-1024	-768	-1	-1	-1	-1	4		0	0						Untertest4.avi	0	880	547	72	111				0	Content		-72	-111	4651262	646838065
4668	08:46:48.515	00:00:04.667	280	-1024	-768	-1	-1	-1	-1	4	-1024	-768	-1	-1	-1	-1	4		0	0						Untertest4.avi	0	880	547	72	111				0	Content		-72	-111	4667886	646854689
4685	08:46:48.532	00:00:04.684	281	-1024	-768	-1	-1	-1	-1	4	-1024	-768	-1	-1	-1	-1	4		0	0						Untertest4.avi	0	880	547	72	111				0	Content		-72	-111	4684554	646871357
4701	08:46:48.548	00:00:04.701	282	-1024	-768	-1	-1	-1	-1	4	-1024	-768	-1	-1	-1	-1	4		0	0						Untertest4.avi	0	880	547	72	111				0	Content		-72	-111	4701257	646888060
4718	08:46:48.565	00:00:04.717	283	-1024	-768	-1	-1	-1	-1	4	-1024	-768	-1	-1	-1	-1	4		0	0						Untertest4.avi	0	880	547	72	111				0	Content		-72	-111	4717881	646904684
4735	08:46:48.582	00:00:04.734	284	-1024	-768	-1	-1	-1	-1	4	-1024	-768	-1	-1	-1	-1	4		0	0						Untertest4.avi	0	880	547	72	111				0	Content		-72	-111	4734548	646921351
4751	08:46:48.598	00:00:04.751	285	-241,0753	602,9772	0,4791664	0,4926505	504,4958	3,079147	1	-274,3749	612,4542	0,4803814	0,4926496	499,4026	3,044965	3	10	-241	603						Untertest4.avi	0	880	547	72	111	-374	495	183	0	Content		-313	492	4751126	646937929
4768	08:46:48.615	00:00:04.767	286	-1024	-768	-1	-1	-1	-1	4	-1024	-768	-1	-1	-1	-1	4	10	0	0						Untertest4.avi	0	880	547	72	111	-374	495	183	0	Content		-72	-111	4767846	646954649
4785	08:46:48.632	00:00:04.784	287	-1024	-768	-1	-1	-1	-1	4	-1024	-768	-1	-1	-1	-1	4	10	0	0						Untertest4.avi	0	880	547	72	111	-374	495	183	0	Content		-72	-111	4784513	646971316
4801	08:46:48.648	00:00:04.801	288	-1024	-768	-1	-1	-1	-1	4	-305,285	618,4866	0,4797598	0,4923594	503,0981	3,10213	0	10	-305	618						Untertest4.avi	0	880	547	72	111	-374	495	183	0	Content		-377	507	4801200	646988003
4818	08:46:48.665	00:00:04.817	289	-1024	-768	-1	-1	-1	-1	4	-265,7756	620,104	0,4798745	0,4924969	503,1133	3,218828	0	10	-266	620						Untertest4.avi	0	880	547	72	111	-374	495	183	0	Content		-338	509	4817823	647004626
4834	08:46:48.681	00:00:04.834	290	-1024	-768	-1	-1	-1	-1	4	-302,1779	611,5294	0,4799899	0,492722	503,0189	3,181415	0	10	-302	612						Untertest4.avi	0	880	547	72	111	-374	495	183	0	Content		-374	501	4834453	647021256
4851	08:46:48.698	00:00:04.851	291	-1024	-768	-1	-1	-1	-1	4	-330,5499	605,7201	0,4800879	0,4930154	503,0331	3,159905	0	10	-331	606						Untertest4.avi	0	880	547	72	111	-374	495	183	0	Content		-403	495	4851197	647038000
4868	08:46:48.715	00:00:04.867	292	-1024	-768	-1	-1	-1	-1	4	-272,5006	615,8544	0,4801369	0,4933493	503,0726	3,236017	0	10	-273	616						Untertest4.avi	0	880	547	72	111	-374	495	183	0	Content		-345	505	4867822	647054625
4884	08:46:48.731	00:00:04.884	293	-1024	-768	-1	-1	-1	-1	4	-279,2646	608,5639	0,4801524	0,4936777	503,123	3,19945	0	10	-279	609						Untertest4.avi	0	880	547	72	111	-374	495	183	0	Content		-351	498	4884449	647071252
4901	08:46:48.748	00:00:04.901	294	-1024	-768	-1	-1	-1	-1	4	-304,9174	603,9675	0,4801887	0,4940548	503,2053	3,172938	0	10	-305	604						Untertest4.avi	0	880	547	72	111	-374	495	183	0	Content		-377	493	4901071	647087874
4918	08:46:48.765	00:00:04.917	295	-363,506	536,9274	0,6446782	0,466922	487,0259	3,158815	0	-283,2711	610,701	0,4802953	0,4943839	503,427	3,253639	0	10	-323	574						Untertest4.avi	0	880	547	72	111	-374	495	183	0	Content		-395	463	4917817	647104620
4934	08:46:48.781	00:00:04.934	296	-284,4725	557,7869	0,6559451	0,4666575	425,2478	2,700035	0	-427,1629	535,9547	0,481151	0,4938998	503,6219	3,266497	0	11	-356	547						Untertest4.avi	0	880	547	72	111	-568	342	266	0	Content		-428	436	4934442	647121245
4951	08:46:48.798	00:00:04.951	297	-274,5959	558,0116	0,6602566	0,465423	404,2689	2,617238	0	-475,7085	491,9186	0,4816519	0,4930238	503,9108	3,258501	0	11	-375	525						Untertest4.avi	0	880	547	72	111	-568	342	266	0	Content		-447	414	4951067	647137870
4968	08:46:48.815	00:00:04.967	298	-1024	-768	-1	-1	-1	-1	4	-501,5603	451,9158	0,4815444	0,4923519	504,0464	3,223492	0	11	-502	452						Untertest4.avi	0	880	547	72	111	-568	342	266	0	Content		-574	341	4967689	647154492
4984	08:46:48.831	00:00:04.984	299	-1024	-768	-1	-1	-1	-1	4	-499,3155	453,5179	0,4814612	0,4921347	504,011	3,337659	0	11	-499	454						Untertest4.avi	0	880	547	72	111	-568	342	266	0	Content		-571	343	4984440	647171243
5001	08:46:48.848	00:00:05.001	300	-1024	-768	-1	-1	-1	-1	4	-512,3856	435,621	0,4814712	0,491984	503,9744	3,272635	0	11	-512	436						Untertest4.avi	0	880	547	72	111	-568	342	266	0	Content		-584	325	5001062	647187865
5018	08:46:48.865	00:00:05.017	301	-1024	-768	-1	-1	-1	-1	4	-493,9523	453,1849	0,4815617	0,4919902	504,0036	3,269413	0	11	-494	453						Untertest4.avi	0	880	547	72	111	-568	342	266	0	Content		-566	342	5017687	647204490
5034	08:46:48.881	00:00:05.034	302	-265,5564	535,6028	0,6613481	0,46451	401,2518	2,607749	0	-493,9507	443,1401	0,4817204	0,492143	503,8748	3,236172	0	11	-380	489						Untertest4.avi	0	880	547	72	111	-568	342	266	0	Content		-452	378	5034310	647221113
5051	08:46:48.898	00:00:05.051	303	-1024	-768	-1	-1	-1	-1	4	-502,9247	452,7681	0,4817811	0,4923809	503,9706	3,252388	0	11	-503	453						Untertest4.avi	0	880	547	72	111	-568	342	266	0	Content		-575	342	5051059	647237862
5068	08:46:48.915	00:00:05.067	304	-1024	-768	-1	-1	-1	-1	4	-496,9211	451,1826	0,4818044	0,4925595	503,8462	3,243056	0	11	-497	451						Untertest4.avi	0	880	547	72	111	-568	342	266	0	Content		-569	340	5067686	647254489
5084	08:46:48.931	00:00:05.084	305	-1024	-768	-1	-1	-1	-1	4	-499,8844	442,6024	0,481767	0,4926336	503,8373	3,214527	0	11	-500	443						Untertest4.avi	0	880	547	72	111	-568	342	266	0	Content		-572	332	5084308	647271111
5101	08:46:48.948	00:00:05.100	306	-1024	-768	-1	-1	-1	-1	4	-499,6402	433,4261	0,4817226	0,4927045	503,8118	3,207379	0	11	-500	433						Untertest4.avi	0	880	547	72	111	-568	342	266	0	Content		-572	322	5100930	647287733
5118	08:46:48.965	00:00:05.117	307	-1024	-768	-1	-1	-1	-1	4	-493,4961	448,8322	0,4816795	0,4927754	503,8067	3,180766	0	11	-493	449						Untertest4.avi	0	880	547	72	111	-568	342	266	0	Content		-565	338	5117682	647304485
5134	08:46:48.981	00:00:05.134	308	-1024	-768	-1	-1	-1	-1	4	-496,0844	458,1438	0,4816604	0,4928163	503,8105	3,173516	0	11	-496	458						Untertest4.avi	0	880	547	72	111	-568	342	266	0	Content		-568	347	5134306	647321109
5151	08:46:48.998	00:00:05.150	309	-1024	-768	-1	-1	-1	-1	4	-501,0727	429,1899	0,481591	0,4927962	503,9552	3,183469	0	11	-501	429						Untertest4.avi	0	880	547	72	111	-568	342	266	0	Content		-573	318	5150929	647337732
5168	08:46:49.015	00:00:05.167	310	-1024	-768	-1	-1	-1	-1	4	-477,929	452,1883	0,4816011	0,4927468	503,976	3,200804	0	11	-478	452						Untertest4.avi	0	880	547	72	111	-568	342	266	0	Content		-550	341	5167554	647354357
5184	08:46:49.031	00:00:05.184	311	-1024	-768	-1	-1	-1	-1	4	-371,2237	456,7862	0,4812043	0,4923339	503,8033	3,160228	0	11	-371	457						Untertest4.avi	0	880	547	72	111	-568	342	266	0	Content		-443	346	5184304	647371107
5201	08:46:49.048	00:00:05.200	312	-1024	-768	-1	-1	-1	-1	4	-111,223	475,7797	0,4795532	0,4915267	503,4248	3,151371	0	12	-111	476						Untertest4.avi	0	880	547	72	111	321	323	300	0	Content		-183	365	5200928	647387731
5218	08:46:49.065	00:00:05.217	313	-1024	-768	-1	-1	-1	-1	4	72,57115	478,5583	0,4780468	0,4911432	503,5944	3,13986	0	12	73	479						Untertest4.avi	0	880	547	72	111	321	323	300	0	Content		1	368	5217554	647404357
5234	08:46:49.081	00:00:05.234	314	62,11461	361,4334	0,6392775	0,4646133	512,9277	3,207865	0	193,8979	480,4594	0,4768363	0,4911055	503,5763	3,120544	0	12	128	421						Untertest4.avi	0	880	547	72	111	321	323	300	0	Content		56	310	5234176	647420979
5251	08:46:49.098	00:00:05.250	315	-1024	-768	-1	-1	-1	-1	4	260,3279	483,9012	0,4758975	0,4913146	503,658	3,083375	0	12	260	484						Untertest4.avi	0	880	547	72	111	321	323	300	0	Content		188	373	5250926	647437729
5268	08:46:49.115	00:00:05.267	316	-1024	-768	-1	-1	-1	-1	4	-1024	-768	-1	-1	-1	-1	4	12	0	0						Untertest4.avi	0	880	547	72	111	321	323	300	0	Content		-72	-111	5267552	647454355
5284	08:46:49.131	00:00:05.284	317	347,1158	408,9277	0,633594	0,466025	505,9268	3,171484	0	405,9719	463,1995	0,4743625	0,4911528	503,64	2,987662	0	12	377	436						Untertest4.avi	0	880	547	72	111	321	323	300	0	Content		305	325	5284176	647470979
5301	08:46:49.148	00:00:05.300	318	375,5911	401,3239	0,6333216	0,465858	505,7156	3,114508	0	413,9603	452,104	0,4741637	0,4910065	503,5668	2,987184	0	12	395	427						Untertest4.avi	0	880	547	72	111	321	323	300	0	Content		323	316	5300923	647487726
5318	08:46:49.165	00:00:05.317	319	377,769	408,6009	0,6335663	0,4658338	505,8509	3,09312	0	418,2075	451,4529	0,4743124	0,4910719	503,6794	2,927905	0	12	398	430						Untertest4.avi	0	880	547	72	111	321	323	300	0	Content		326	319	5317548	647504351
5334	08:46:49.181	00:00:05.334	320	375,0475	418,6615	0,6336148	0,4657892	505,5232	3,129774	0	411,1973	449,2331	0,4742342	0,491124	503,2338	2,991459	0	12	393	434						Untertest4.avi	0	880	547	72	111	321	323	300	0	Content		321	323	5334170	647520973
5351	08:46:49.198	00:00:05.350	321	364,1061	418,2366	0,6336951	0,4661635	505,8015	3,164191	0	402,3556	459,1138	0,4742078	0,4914025	503,3713	2,996884	0	12	383	439						Untertest4.avi	0	880	547	72	111	321	323	300	0	Content		311	328	5350797	647537600
5368	08:46:49.215	00:00:05.367	322	382,4097	412,6774	0,6338742	0,4664467	505,6531	3,13525	0	410,9191	454,7341	0,4742959	0,4918736	503,3396	2,960866	0	12	397	434						Untertest4.avi	0	880	547	72	111	321	323	300	0	Content		325	323	5367546	647554349
5384	08:46:49.231	00:00:05.384	323	377,0783	410,6702	0,6340342	0,4666091	505,4049	3,117645	0	425,8082	440,168	0,4743142	0,4920074	503,345	2,943893	0	12	401	425						Untertest4.avi	0	880	547	72	111	321	323	300	0	Content		329	314	5384168	647570971
5401	08:46:49.248	00:00:05.400	324	376,5132	415,0425	0,63413	0,4666024	505,4364	3,107347	0	415,5022	441,0905	0,4743694	0,4919729	503,3489	2,932321	0	12	396	428						Untertest4.avi	0	880	547	72	111	321	323	300	0	Content		324	317	5400792	647587595
5417	08:46:49.264	00:00:05.417	325	380,6891	403,9693	0,6343534	0,4665714	505,0228	3,088321	0	408,308	452,2274	0,4744799	0,4919232	503,3586	2,942995	0	12	394	428						Untertest4.avi	0	880	547	72	111	321	323	300	0	Content		322	317	5417416	647604219
5434	08:46:49.281	00:00:05.434	326	386,7836	420,0616	0,6345528	0,4667279	505,2685	3,074293	0	407,4594	449,0154	0,4746276	0,4919744	503,2924	2,942822	0	12	397	435						Untertest4.avi	0	880	547	72	111	321	323	300	0	Content		325	324	5434165	647620968
5451	08:46:49.298	00:00:05.450	327	374,2225	425,1038	0,6346581	0,4671862	505,1935	3,098398	0	411,6904	451,9793	0,4746756	0,4922291	503,2947	2,909113	0	12	393	439						Untertest4.avi	0	880	547	72	111	321	323	300	0	Content		321	328	5450790	647637593
5467	08:46:49.314	00:00:05.467	328	380,3012	407,558	0,6347023	0,4676627	505,1496	3,067273	0	405,8541	451,9527	0,4746993	0,4926914	503,0858	2,914737	0	12	393	430						Untertest4.avi	0	880	547	72	111	321	323	300	0	Content		321	319	5467413	647654216
5484	08:46:49.331	00:00:05.484	329	380,0374	401,8968	0,6347143	0,4679369	505,1114	3,050023	0	418,3491	452,8914	0,4746832	0,4927903	503,0631	2,885589	0	12	399	427						Untertest4.avi	0	880	547	72	111	321	323	300	0	Content		327	316	5484035	647670838
5501	08:46:49.348	00:00:05.500	330	418,4843	352,655	0,6339762	0,4668453	505,4657	3,032841	0	472,6383	387,5903	0,474282	0,49178	503,3175	2,905313	0	13	446	370						Untertest4.avi	0	880	547	72	111	410	190	433	0	Content		374	259	5500788	647687591
5517	08:46:49.364	00:00:05.517	331	458,7198	295,3372	0,6335607	0,4657708	505,2747	3,010937	0	512,6975	331,9742	0,4739925	0,4907634	503,3865	2,832487	0	13	486	314						Untertest4.avi	0	880	547	72	111	410	190	433	0	Content		414	203	5517407	647704210
5534	08:46:49.381	00:00:05.534	332	462,421	274,2439	0,6338059	0,4656242	505,3342	2,962234	0	505,1541	323,3989	0,4742304	0,4906085	503,5812	2,84104	0	13	484	299						Untertest4.avi	0	880	547	72	111	410	190	433	0	Content		412	188	5534031	647720834
5551	08:46:49.398	00:00:05.550	333	455,0832	287,8883	0,6341087	0,4659328	505,2661	2,959552	0	507,5557	313,473	0,4743715	0,4909636	503,5188	2,796306	0	13	481	301						Untertest4.avi	0	880	547	72	111	410	190	433	0	Content		409	190	5550655	647737458
5567	08:46:49.414	00:00:05.567	334	457,9266	283,6639	0,6342772	0,4662441	505,2501	2,907678	0	494,752	322,8113	0,4745037	0,4911451	503,585	2,794245	0	13	476	303						Untertest4.avi	0	880	547	72	111	410	190	433	0	Content		404	192	5567404	647754207
5584	08:46:49.431	00:00:05.584	335	450,9924	275,174	0,6344401	0,4663724	505,3371	2,905304	0	492,9801	319,4648	0,4745833	0,4912263	503,5043	2,7834	0	13	472	297						Untertest4.avi	0	880	547	72	111	410	190	433	0	Content		400	186	5584028	647770831
5601	08:46:49.448	00:00:05.600	336	469,7063	262,9634	0,6345844	0,466543	505,237	2,825881	0	500,8037	319,885	0,4746305	0,4912466	503,4772	2,711495	0	13	485	291						Untertest4.avi	0	880	547	72	111	410	190	433	0	Content		413	180	5600653	647787456
5617	08:46:49.464	00:00:05.617	337	465,5478	278,8228	0,6346464	0,4666991	505,1761	2,820057	0	501,3764	320,4205	0,4746269	0,4913608	503,4819	2,720729	0	13	483	300						Untertest4.avi	0	880	547	72	111	410	190	433	0	Content		411	189	5617275	647804078
5634	08:46:49.481	00:00:05.634	338	464,4412	278,6974	0,6346388	0,4667828	505,3804	2,779655	0	503,1548	315,3309	0,4746113	0,4912802	503,4897	2,653887	0	13	484	297						Untertest4.avi	0	880	547	72	111	410	190	433	0	Content		412	186	5634025	647820828
5651	08:46:49.498	00:00:05.650	339	454,4136	277,0191	0,634725	0,4667256	505,1538	2,791359	0	491,4117	326,39	0,4746381	0,4912238	503,4627	2,639576	0	13	473	302						Untertest4.avi	0	880	547	72	111	410	190	433	0	Content		401	191	5650652	647837455
5667	08:46:49.514	00:00:05.667	340	454,1094	289,6722	0,6348705	0,4668278	505,2747	2,7937	0	497,6705	315,739	0,4747844	0,4912536	503,4395	2,645112	0	13	476	303						Untertest4.avi	0	880	547	72	111	410	190	433	0	Content		404	192	5667277	647854080
5684	08:46:49.531	00:00:05.683	341	451,4306	287,3256	0,6350285	0,4668625	505,3284	2,795314	0	508,2017	322,2455	0,474906	0,4912903	503,4812	2,612186	0	13	480	305						Untertest4.avi	0	880	547	72	111	410	190	433	0	Content		408	194	5683899	647870702
5701	08:46:49.548	00:00:05.700	342	456,3013	284,3382	0,6352063	0,4668725	505,1504	2,764169	0	512,0042	321,2155	0,4750607	0,491203	503,4573	2,626671	0	13	484	303						Untertest4.avi	0	880	547	72	111	410	190	433	0	Content		412	192	5700649	647887452
5717	08:46:49.564	00:00:05.717	343	457,0082	272,3063	0,6354243	0,4669564	505,3412	2,703721	0	512,9271	310,1181	0,4752741	0,4911473	503,4465	2,553558	0	13	485	291						Untertest4.avi	0	880	547	72	111	410	190	433	0	Content		413	180	5717273	647904076
5734	08:46:49.581	00:00:05.733	344	459,8359	270,5342	0,6356255	0,4671662	505,1598	2,686168	0	503,3054	322,0251	0,475397	0,4911692	503,4737	2,5496	0	13	482	296						Untertest4.avi	0	880	547	72	111	410	190	433	0	Content		410	185	5733897	647920700
5751	08:46:49.598	00:00:05.750	345	466,3614	290,6702	0,6358123	0,4674289	504,9627	2,717885	0	503,0446	330,5478	0,4755555	0,4912832	503,5153	2,603725	0	13	485	311						Untertest4.avi	0	880	547	72	111	410	190	433	0	Content		413	200	5750521	647937324
5767	08:46:49.614	00:00:05.767	346	445,056	285,4143	0,6359485	0,4677296	505,4425	2,754077	0	498,2794	318,3043	0,4756885	0,4915129	503,6521	2,552092	0	13	472	302						Untertest4.avi	0	880	547	72	111	410	190	433	0	Content		400	191	5767271	647954074
5784	08:46:49.631	00:00:05.783	347	459,8528	274,6632	0,6360815	0,4682686	505,4425	2,661764	0	513,1469	299,9675	0,4758279	0,4915033	503,5815	2,459562	0	13	486	287						Untertest4.avi	0	880	547	72	111	410	190	433	0	Content		414	176	5783895	647970698
5801	08:46:49.648	00:00:05.800	348	463,6247	283,5604	0,6363354	0,4676649	505,4547	2,634769	0	500,9048	316,0305	0,4760129	0,4913524	503,5659	2,525701	0	13	482	300						Untertest4.avi	0	880	547	72	111	410	190	433	0	Content		410	189	5800521	647987324
5817	08:46:49.664	00:00:05.817	349	453,0195	304,5482	0,636526	0,4675611	505,4313	2,705842	0	506,4209	313,1836	0,4762496	0,4911823	503,5826	2,549103	0	13	480	309						Untertest4.avi	0	880	547	72	111	410	190	433	0	Content		408	198	5817143	648003946
5834	08:46:49.681	00:00:05.833	350	460,548	301,1414	0,6367924	0,4675013	505,1027	2,669916	0	506,0493	319,9707	0,4764262	0,491148	503,7455	2,538969	0	13	483	311						Untertest4.avi	0	880	547	72	111	410	190	433	0	Content		411	200	5833891	648020694
5851	08:46:49.698	00:00:05.850	351	449,4442	279,2979	0,6370211	0,4680866	505,1027	2,58182	0	500,8759	317,6482	0,4766836	0,4911996	503,642	2,525798	0	13	475	298						Untertest4.avi	0	880	547	72	111	410	190	433	0	Content		403	187	5850518	648037321
5867	08:46:49.714	00:00:05.867	352	458,4019	273,1687	0,6372329	0,4681077	505,0939	2,650917	0	508,9796	310,749	0,4768781	0,4914431	503,8455	2,470097	0	13	484	292						Untertest4.avi	0	880	547	72	111	410	190	433	0	Content		412	181	5867143	648053946
5884	08:46:49.731	00:00:05.883	353	447,4243	266,5354	0,637479	0,4684949	505,6407	2,609214	0	518,7535	305,9895	0,477196	0,4917232	503,7656	2,482712	0	13	483	286						Untertest4.avi	0	880	547	72	111	410	190	433	0	Content		411	175	5883766	648070569
5901	08:46:49.748	00:00:05.900	354	455,218	290,9769	0,6378862	0,4688241	505,4608	2,63935	0	515,4633	304,009	0,4775255	0,4918917	503,9998	2,490573	0	13	485	297						Untertest4.avi	0	880	547	72	111	410	190	433	0	Content		413	186	5900514	648087317
5917	08:46:49.764	00:00:05.917	355	455,7769	287,5851	0,6383992	0,4691437	505,4521	2,575599	0	500,205	319,3047	0,4780342	0,4919814	504,0276	2,493858	0	13	478	303						Untertest4.avi	0	880	547	72	111	410	190	433	0	Content		406	192	5917139	648103942
5934	08:46:49.781	00:00:05.933	356	341,0484	285,3857	0,6400366	0,4695549	505,7497	2,656209	0	382,3261	341,233	0,479761	0,4920829	504,1331	2,573724	0	14	362	313						Untertest4.avi	0	880	547	72	111	156	243	300	0	Content		290	202	5933767	648120570
5951	08:46:49.798	00:00:05.950	357	270,3855	283,413	0,6415402	0,4701319	506,0429	2,578822	0	308,709	326,1618	0,4812615	0,4927102	504,2123	2,451586	0	14	290	305						Untertest4.avi	0	880	547	72	111	156	243	300	0	Content		218	194	5950515	648137318
5967	08:46:49.814	00:00:05.967	358	213,728	321,6659	0,6423944	0,4708847	506,3359	2,609177	0	249,8118	360,3918	0,4821777	0,4932914	504,372	2,486753	0	14	232	341						Untertest4.avi	0	880	547	72	111	156	243	300	0	Content		160	230	5967138	648153941
5984	08:46:49.831	00:00:05.983	359	220,5491	349,1486	0,6427177	0,4713791	505,8087	2,607574	0	245,4716	372,3645	0,4825349	0,4935381	504,4466	2,523281	0	14	233	361						Untertest4.avi	0	880	547	72	111	156	243	300	0	Content		161	250	5983764	648170567
6000	08:46:49.847	00:00:06.000	360	214,9795	315,498	0,6430457	0,4718693	506,1225	2,567099	0	244,8746	372,8899	0,4827848	0,4937771	504,5363	2,492407	0	14	230	344						Untertest4.avi	0	880	547	72	111	156	243	300	0	Content		158	233	6000385	648187188
6017	08:46:49.864	00:00:06.017	361	205,6623	334,0724	0,6434327	0,4724704	506,3257	2,609978	0	246,0766	372,1098	0,4830818	0,4942979	504,4681	2,543767	0	14	226	353						Untertest4.avi	0	880	547	72	111	156	243	300	0	Content		154	242	6017134	648203937
6034	08:46:49.881	00:00:06.033	362	222,7616	348,0942	0,643921	0,4731374	506,3499	2,600831	0	247,1451	360,0241	0,483483	0,4947564	504,7402	2,456727	0	14	235	354						Untertest4.avi	0	880	547	72	111	156	243	300	0	Content		163	243	6033756	648220559
6050	08:46:49.897	00:00:06.050	363	217,9296	352,2724	0,6443913	0,4737864	506,3801	2,627612	0	242,178	364,5851	0,4839908	0,4951316	504,6298	2,49764	0	14	230	358						Untertest4.avi	0	880	547	72	111	156	243	300	0	Content		158	247	6050379	648237182
6067	08:46:49.914	00:00:06.067	364	221,6961	339,9135	0,6449146	0,4744737	506,4912	2,652943	0	252,929	350,359	0,484444	0,4955784	504,8801	2,442527	0	14	237	345						Untertest4.avi	0	880	547	72	111	156	243	300	0	Content		165	234	6067003	648253806
6084	08:46:49.931	00:00:06.083	365	213,5426	341,7981	0,6454295	0,4754387	506,7163	2,591292	0	241,5284	373,7837	0,4849617	0,4961821	505,0572	2,481571	0	14	228	358						Untertest4.avi	0	880	547	72	111	156	243	300	0	Content		156	247	6083754	648270557
6100	08:46:49.947	00:00:06.100	366	232,4461	372,3996	0,6460159	0,4767036	506,6952	2,633555	0	253,3802	378,3201	0,4855363	0,4970493	505,3847	2,452617	0	14	243	375						Untertest4.avi	0	880	547	72	111	156	243	300	0	Content		171	264	6100374	648287177
6117	08:46:49.964	00:00:06.116	367	196,565	317,1106	0,6464648	0,4780528	507,1148	2,551455	0	233,5339	368,4223	0,4859656	0,4980039	505,3936	2,498149	0	14	215	343						Untertest4.avi	0	880	547	72	111	156	243	300	0	Content		143	232	6116999	648303802
6134	08:46:49.981	00:00:06.133	368	201,312	330,6633	0,6469952	0,4797403	507,3986	2,626791	0	241,9819	372,8629	0,4865482	0,4991974	505,4747	2,47504	0	14	222	352						Untertest4.avi	0	880	547	72	111	156	243	300	0	Content		150	241	6133625	648320428
6150	08:46:49.997	00:00:06.150	369	219,3923	341,9419	0,6475182	0,481518	507,3588	2,640193	0	228,9471	380,2591	0,487046	0,5004814	505,9308	2,540116	0	14	224	361						Untertest4.avi	0	880	547	72	111	156	243	300	0	Content		152	250	6150373	648337176
6167	08:46:50.014	00:00:06.166	370	206,4561	346,1885	0,6479988	0,4832448	507,5429	2,685185	0	247,2703	373,845	0,4875737	0,5017015	506,2904	2,504779	0	14	227	360						Untertest4.avi	0	880	547	72	111	156	243	300	0	Content		155	249	6166997	648353800
6184	08:46:50.031	00:00:06.183	371	203,8642	328,3364	0,6485491	0,4851513	507,8033	2,610556	0	240,4563	365,1912	0,4882528	0,5032414	506,4183	2,501041	0	14	222	347						Untertest4.avi	0	880	547	72	111	156	243	300	0	Content		150	236	6183624	648370427
6200	08:46:50.047	00:00:06.200	372	207,0323	340,8636	0,649345	0,4873465	508,3566	2,681336	0	234,8	369,6437	0,4890883	0,504977	506,9569	2,499703	0	14	221	355						Untertest4.avi	0	880	547	72	111	156	243	300	0	Content		149	244	6200245	648387048
6217	08:46:50.064	00:00:06.216	373	115,8325	354,1779	0,6511024	0,4902942	509,1311	2,636891	0	145,7794	397,1209	0,4911348	0,5074039	507,4364	2,506908	0	14	131	376						Untertest4.avi	0	880	547	72	111	156	243	300	0	Content		59	265	6216993	648403796
6234	08:46:50.081	00:00:06.233	374	-1,954848	424,8763	0,653313	0,493754	509,6927	2,650417	0	-0,410343	469,3593	0,4936793	0,5104836	508,0284	2,574019	0	15	-1	447						Untertest4.avi	0	880	547	72	111	-177	376	466	0	Content		-73	336	6233617	648420420
6250	08:46:50.097	00:00:06.250	375	-76,22549	444,6111	0,6549004	0,4973045	510,3892	2,668987	0	-59,91145	503,925	0,495362	0,5134917	508,517	2,639115	0	15	-68	474						Untertest4.avi	0	880	547	72	111	-177	376	466	0	Content		-140	363	6250241	648437044
6267	08:46:50.114	00:00:06.266	376	-134,871	446,8334	0,655786	0,5006469	510,9865	2,628389	0	-94,13177	540,3969	0,4964447	0,516102	509,1305	2,647868	0	15	-115	494						Untertest4.avi	0	880	547	72	111	-177	376	466	0	Content		-187	383	6266866	648453669
6284	08:46:50.131	00:00:06.283	377	-133,1464	453,2411	0,6563724	0,5038283	511,4818	2,664931	0	-109,3933	520,6375	0,4970807	0,5185918	509,6607	2,594797	0	15	-121	487						Untertest4.avi	0	880	547	72	111	-177	376	466	0	Content		-193	376	6283615	648470418
6300	08:46:50.147	00:00:06.300	378	-127,2632	437,8592	0,6557106	0,5072418	520,0244	2,727866	0	-93,80204	515,3087	0,497618	0,5210647	510,3692	2,635185	0	15	-111	477						Untertest4.avi	0	880	547	72	111	-177	376	466	0	Content		-183	366	6300252	648487055
6317	08:46:50.164	00:00:06.316	379	-112,6869	445,2282	0,6572693	0,509892	513,1006	2,661911	0	-108,8462	531,4693	0,4993987	0,5230835	517,2863	2,768497	0	15	-111	488						Untertest4.avi	0	880	547	72	111	-177	376	466	0	Content		-183	377	6316865	648503668
6333	08:46:50.180	00:00:06.333	380	-120,8093	451,917	0,6576207	0,5127858	513,8438	2,716495	0	-80,83546	526,9711	0,4985144	0,5258809	511,6674	2,697284	0	15	-101	489						Untertest4.avi	0	880	547	72	111	-177	376	466	0	Content		-173	378	6333489	648520292
6350	08:46:50.197	00:00:06.350	381	-126,0977	437,7285	0,6579433	0,5159016	514,3418	2,651835	0	-72,21487	529,5316	0,4989336	0,5289454	512,3264	2,702828	0	15	-99	484						Untertest4.avi	0	880	547	72	111	-177	376	466	0	Content		-171	373	6350249	648537052
6367	08:46:50.214	00:00:06.366	382	-118,3307	444,167	0,6581996	0,5192028	515,0621	2,657745	0	-97,60805	518,9764	0,4995795	0,5319999	514,158	2,645515	0	15	-108	482						Untertest4.avi	0	880	547	72	111	-177	376	466	0	Content		-180	371	6366862	648553665
6383	08:46:50.230	00:00:06.383	383	-118,5669	460,8375	0,65829	0,5223069	515,0618	2,659704	0	-95,38277	521,3515	0,4996819	0,5358537	513,686	2,635942	0	15	-107	491						Untertest4.avi	0	880	547	72	111	-177	376	466	0	Content		-179	380	6383488	648570291
6400	08:46:50.247	00:00:06.400	384	-120,7507	437,0694	0,6587387	0,5266921	516,4112	2,616257	0	-93,04783	521,3517	0,5000286	0,5395192	514,3289	2,602394	0	15	-107	479						Untertest4.avi	0	880	547	72	111	-177	376	466	0	Content		-179	368	6400111	648586914
6417	08:46:50.264	00:00:06.416	385	-112,7152	461,3846	0,6588824	0,5302505	517,1519	2,690022	0	-104,9095	510,7656	0,5003033	0,5427899	514,8893	2,567328	0	15	-109	486						Untertest4.avi	0	880	547	72	111	-177	376	466	0	Content		-181	375	6416860	648603663
6433	08:46:50.280	00:00:06.433	386	-125,7675	444,0031	0,6589884	0,5329587	517,8522	2,650698	0	-83,75662	535,499	0,5005072	0,5452259	515,6097	2,615524	0	15	-105	490						Untertest4.avi	0	880	547	72	111	-177	376	466	0	Content		-177	379	6433483	648620286
6450	08:46:50.297	00:00:06.450	387	-118,6139	446,8969	0,6590419	0,5346996	518,5993	2,649452	0	-130,1329	512,7748	0,5018426	0,5465063	521,8459	2,673508	0	15	-124	480						Untertest4.avi	0	880	547	72	111	-177	376	466	0	Content		-196	369	6450107	648636910
6467	08:46:50.314	00:00:06.466	388	-123,1121	438,5754	0,6590629	0,5357414	519,1415	2,653017	0	-91,4943	532,0513	0,5018094	0,5474175	521,7356	2,675475	0	15	-107	485						Untertest4.avi	0	880	547	72	111	-177	376	466	0	Content		-179	374	6466731	648653534
6483	08:46:50.330	00:00:06.483	389	-116,7265	447,9533	0,6591372	0,5363948	519,9571	2,639675	0	-77,6703	518,2136	0,5009951	0,5482049	517,736	2,573692	0	15	-97	483						Untertest4.avi	0	880	547	72	111	-177	376	466	0	Content		-169	372	6483480	648670283
6500	08:46:50.347	00:00:06.500	390	-106,4013	437,7417	0,6585913	0,5370537	525,5062	2,552245	0	-83,15902	521,5363	0,5012707	0,5483721	518,5016	2,603572	0	15	-95	480						Untertest4.avi	0	880	547	72	111	-177	376	466	0	Content		-167	369	6500103	648686906
6517	08:46:50.364	00:00:06.516	391	-91,56934	468,5229	0,6586881	0,5371323	527,147	2,680778	0	-93,23262	519,9568	0,5015851	0,5483014	519,2192	2,61631	0	15	-92	494						Untertest4.avi	0	880	547	72	111	-177	376	466	0	Content		-164	383	6516730	648703533
6533	08:46:50.380	00:00:06.533	392	-1024	-768	-1	-1	-1	-1	4	-123,1387	511,2972	0,5029353	0,5479465	524,7624	2,606283	0	15	-123	511						Untertest4.avi	0	880	547	72	111	-177	376	466	0	Content		-195	400	6533354	648720157
6550	08:46:50.397	00:00:06.550	393	-127,815	435,8847	0,6597725	0,5371706	522,9126	2,586743	0	-92,41133	511,4426	0,5021486	0,5483175	520,5823	2,534209	0	15	-110	474						Untertest4.avi	0	880	547	72	111	-177	376	466	0	Content		-182	363	6550103	648736906
6567	08:46:50.414	00:00:06.566	394	-128,6288	433,6081	0,6598605	0,537517	523,3878	2,591926	0	-92,12091	513,0964	0,5023136	0,5485989	520,9967	2,635534	0	15	-110	473						Untertest4.avi	0	880	547	72	111	-177	376	466	0	Content		-182	362	6566725	648753528
6583	08:46:50.430	00:00:06.583	395	-1024	-768	-1	-1	-1	-1	4	-75,18777	533,2301	0,5025097	0,548795	521,454	2,597419	0	15	-75	533						Untertest4.avi	0	880	547	72	111	-177	376	466	0	Content		-147	422	6583350	648770153
6600	08:46:50.447	00:00:06.599	396	-108,8269	454,1431	0,6599411	0,5376999	524,4888	2,656647	0	-85,95762	518,6172	0,502521	0,5484568	521,454	2,623988	0	15	-97	486						Untertest4.avi	0	880	547	72	111	-177	376	466	0	Content		-169	375	6599974	648786777
6617	08:46:50.464	00:00:06.616	397	-117,1819	455,7959	0,6600052	0,5376367	524,9401	2,680072	0	-75,81883	526,4697	0,5027702	0,5486537	522,4667	2,61471	0	15	-97	491						Untertest4.avi	0	880	547	72	111	-177	376	466	0	Content		-169	380	6616723	648803526
6633	08:46:50.480	00:00:06.633	398	-125,3916	453,6205	0,6600513	0,5373082	525,4298	2,691066	0	-85,40445	526,0357	0,5029213	0,548732	522,9405	2,661196	0	15	-105	490						Untertest4.avi	0	880	547	72	111	-177	376	466	0	Content		-177	379	6633346	648820149
6650	08:46:50.497	00:00:06.649	399	-124,3873	441,5977	0,6601931	0,5382615	525,7089	2,695347	0	-61,24493	542,3584	0,5031216	0,5490901	523,4265	2,746322	0	15	-93	492						Untertest4.avi	0	880	547	72	111	-177	376	466	0	Content		-165	381	6649973	648836776
6667	08:46:50.514	00:00:06.666	400	-35,79503	518,7693	0,6597489	0,5395243	526,1384	2,779757	0	-7,884153	580,8247	0,5027991	0,5500876	523,8076	2,721761	0	15	-22	550						Untertest4.avi	0	880	547	72	111	-177	376	466	0	Content		-94	439	6666720	648853523
6683	08:46:50.530	00:00:06.683	401	-1024	-768	-1	-1	-1	-1	4	140,8684	653,7166	0,5014391	0,5516956	524,1985	2,651029	0	15	141	654						Untertest4.avi	0	880	547	72	111	-177	376	466	0	Content		69	543	6683345	648870148
6700	08:46:50.547	00:00:06.699	402	237,9312	671,1675	0,6556219	0,5443597	526,1384	2,724846	0	289,3351	744,2623	0,5001233	0,5531065	524,7803	2,650017	0	16	264	708						Untertest4.avi	0	880	547	72	111	638	803	383	0	Content		192	597	6699968	648886771
6717	08:46:50.564	00:00:06.716	403	425,0587	747,3147	0,6537392	0,5455583	526,5923	2,882497	0	471,7217	806,3029	0,4989686	0,554036	525,1766	2,738614	0	16	448	777						Untertest4.avi	0	880	547	72	111	638	803	383	0	Content		376	666	6716592	648903395
6733	08:46:50.580	00:00:06.733	404	563,1901	811,9016	0,6522194	0,5468312	527,0488	2,884637	0	627,9952	863,1216	0,4980491	0,5548689	525,6928	2,781411	0	16	596	838						Untertest4.avi	0	880	547	72	111	638	803	383	0	Content		524	727	6733341	648920144
6750	08:46:50.597	00:00:06.749	405	696,5447	867,4609	0,6510499	0,5478119	527,4434	2,832979	0	743,1031	915,5646	0,4974883	0,5555332	525,9395	2,771542	0	16	720	892						Untertest4.avi	0	880	547	72	111	638	803	383	0	Content		648	781	6749965	648936768
6767	08:46:50.614	00:00:06.766	406	721,6722	895,5458	0,6509041	0,5479282	527,5366	2,727484	0	749,6103	947,7207	0,4974869	0,5556849	526,2543	2,68669	0	16	736	922						Untertest4.avi	0	880	547	72	111	638	803	383	0	Content		664	811	6766588	648953391
6783	08:46:50.630	00:00:06.783	407	693,6381	891,0504	0,6512685	0,5477228	527,903	2,781584	0	720,199	944,8284	0,4978056	0,5555508	526,4846	2,710433	0	16	707	918						Untertest4.avi	0	880	547	72	111	638	803	383	0	Content		635	807	6783227	648970030
6800	08:46:50.647	00:00:06.799	408	694,0543	891,6204	0,6515547	0,5478955	527,903	2,807597	0	771,9607	971,8969	0,49795	0,5553396	526,6141	2,699226	0	16	733	932						Untertest4.avi	0	880	547	72	111	638	803	383	0	Content		661	821	6799961	648986764
6817	08:46:50.664	00:00:06.816	409	667,0361	887,5123	0,6517023	0,5471614	528,2339	2,883072	0	742,3387	967,1717	0,4981197	0,5551243	526,8322	2,741122	0	16	705	927						Untertest4.avi	0	880	547	72	111	638	803	383	0	Content		633	816	6816584	649003387
6833	08:46:50.680	00:00:06.833	410	684,8083	878,0681	0,6519348	0,5467234	528,2621	2,887035	0	739,0123	954,8948	0,4982432	0,5548481	526,9876	2,730924	0	16	712	916						Untertest4.avi	0	880	547	72	111	638	803	383	0	Content		640	805	6833220	649020023
6850	08:46:50.697	00:00:06.849	411	692,4798	886,474	0,6520264	0,5462022	528,3937	2,917177	0	730,4966	955,6447	0,4983509	0,554269	527,0402	2,782236	0	16	711	921						Untertest4.avi	0	880	547	72	111	638	803	383	0	Content		639	810	6849832	649036635
6867	08:46:50.714	00:00:06.866	412	676,4506	888,2168	0,6521192	0,5456486	528,4911	2,969622	0	742,8378	949,7793	0,4984154	0,5538709	527,1181	2,808569	0	16	710	919						Untertest4.avi	0	880	547	72	111	638	803	383	0	Content		638	808	6866582	649053385
6883	08:46:50.730	00:00:06.883	413	683,2062	896,9633	0,6522658	0,5454237	528,6049	2,941731	0	731,6481	956,9681	0,4985441	0,5536377	527,1642	2,866211	0	16	707	927						Untertest4.avi	0	880	547	72	111	638	803	383	0	Content		635	816	6883221	649070024
6900	08:46:50.747	00:00:06.899	414	675,5999	887,7698	0,6524036	0,5455056	528,6746	2,984345	0	705,9933	940,0831	0,4986542	0,5537573	527,2983	2,917779	0	16	691	914						Untertest4.avi	0	880	547	72	111	638	803	383	0	Content		619	803	6899829	649086632
6916	08:46:50.763	00:00:06.916	415	683,0129	901,4417	0,6525878	0,5456061	528,6223	2,993193	0	747,4232	951,2514	0,4987816	0,5538577	527,3235	2,8525	0	16	715	926						Untertest4.avi	0	880	547	72	111	638	803	383	0	Content		643	815	6916451	649103254
6933	08:46:50.780	00:00:06.933	416	684,9006	900,5232	0,6527411	0,5457625	528,6821	3,02086	0	721,3197	942,8711	0,4989076	0,5538675	527,2686	2,853033	0	16	703	922						Untertest4.avi	0	880	547	72	111	638	803	383	0	Content		631	811	6933213	649120016
6950	08:46:50.797	00:00:06.949	417	701,6277	878,1184	0,6530154	0,5460017	528,7555	3,058012	0	716,39	932,5817	0,4990726	0,5539235	527,2836	2,934965	0	16	709	905						Untertest4.avi	0	880	547	72	111	638	803	383	0	Content		637	794	6949825	649136628
6966	08:46:50.813	00:00:06.966	418	678,568	869,3628	0,6531469	0,5461903	528,6624	3,109957	0	733,0289	944,3912	0,4991985	0,5540423	527,2424	2,962696	0	16	706	907						Untertest4.avi	0	880	547	72	111	638	803	383	0	Content		634	796	6966449	649153252
6983	08:46:50.830	00:00:06.983	419	710,7313	890,2408	0,6533028	0,5462999	528,6044	3,041031	0	724,9796	937,4888	0,4993118	0,5540973	527,2462	2,970197	0	16	718	914						Untertest4.avi	0	880	547	72	111	638	803	383	0	Content		646	803	6983072	649169875
7000	08:46:50.847	00:00:06.999	420	710,0737	884,6029	0,6533765	0,5462103	528,5895	3,08226	0	726,6656	931,7042	0,4993961	0,5539566	527,2328	3,000274	0	16	718	908						Untertest4.avi	0	880	547	72	111	638	803	383	0	Content		646	797	6999821	649186624
7016	08:46:50.863	00:00:07.016	421	704,3802	889,1259	0,6534259	0,5460141	528,5679	3,099007	0	728,0724	935,3403	0,4994391	0,5536624	527,1546	3,019633	0	16	716	912						Untertest4.avi	0	880	547	72	111	638	803	383	0	Content		644	801	7016446	649203249
7033	08:46:50.880	00:00:07.033	422	698,8652	888,4293	0,6534718	0,5457767	528,4001	3,129233	0	726,2668	939,5001	0,4994572	0,5533851	527,1525	3,043126	0	16	713	914						Untertest4.avi	0	880	547	72	111	638	803	383	0	Content		641	803	7033071	649219874
7050	08:46:50.897	00:00:07.049	423	692,1345	872,6077	0,6534796	0,5456554	528,3687	3,136572	0	715,5538	946,3098	0,4994672	0,5532372	527,0993	3,065864	0	16	704	909						Untertest4.avi	0	880	547	72	111	638	803	383	0	Content		632	798	7049692	649236495
7066	08:46:50.913	00:00:07.066	424	690,2749	879,8838	0,6534138	0,5456172	528,3998	3,14521	0	729,1263	947,1805	0,4994517	0,5531716	526,9984	3,030563	0	16	710	914						Untertest4.avi	0	880	547	72	111	638	803	383	0	Content		638	803	7066444	649253247
7083	08:46:50.930	00:00:07.083	425	699,0493	891,2246	0,6532637	0,5458557	528,3099	3,169971	0	721,0742	950,7008	0,4993565	0,5533426	526,9483	3,062697	0	17	710	921						Untertest4.avi	0	880	547	72	111	711	880	100	0	Content		638	810	7083067	649269870
7100	08:46:50.947	00:00:07.099	426	803,7203	973,5767	0,6521751	0,5471871	528,3099	3,149422	0	772,8549	1007,084	0,4989324	0,554138	526,9518	3,031749	0	17	788	990						Untertest4.avi	0	880	547	72	111	711	880	100	0	Content		716	879	7099691	649286494
7116	08:46:50.963	00:00:07.116	427	811,032	958,3981	0,6503628	0,5474232	537,7075	3,238128	0	760,692	1009,128	0,4987025	0,5541606	526,86	3,076574	0	17	786	984						Untertest4.avi	0	880	547	72	111	711	880	100	0	Content		714	873	7116313	649303116
7133	08:46:50.980	00:00:07.133	428	904,5942	1046,66	0,6541947	0,5463343	537,8727	3,143754	0	754,5451	1021,588	0,4987355	0,5538886	526,778	3,072586	0	17	830	1034						Untertest4.avi	0	880	547	72	111	711	880	100	0	Content		758	923	7133063	649319866
7150	08:46:50.997	00:00:07.149	429	824,1449	955,2266	0,6513793	0,5467194	528,1714	3,173185	0	742,1895	1044,805	0,4986233	0,5537289	526,7078	3,099515	0	17	783	1000						Untertest4.avi	0	880	547	72	111	711	880	100	0	Content		711	889	7149685	649336488
7166	08:46:51.013	00:00:07.166	430	816,0042	963,7469	0,651141	0,5465918	527,9932	3,200658	0	729,6544	1018,144	0,4984361	0,553616	526,5674	3,116758	0	17	773	991						Untertest4.avi	0	880	547	72	111	711	880	100	0	Content		701	880	7166309	649353112
7183	08:46:51.030	00:00:07.182	431	822,704	978,1042	0,6508901	0,5464788	527,7927	3,15933	0	710,7889	1030,113	0,4982142	0,5535116	526,5098	3,106357	0	18	767	1004						Untertest4.avi	0	880	547	72	111	668	890	383	0	Content		695	893	7182935	649369738
7200	08:46:51.047	00:00:07.199	432	836,5645	966,9658	0,6506304	0,5462437	527,7022	3,216728	0	686,754	1001,079	0,4979613	0,5533056	526,321	3,211771	0	18	762	984						Untertest4.avi	0	880	547	72	111	668	890	383	0	Content		690	873	7199685	649386488
7216	08:46:51.063	00:00:07.216	433	820,8338	968,908	0,6503801	0,5460192	527,5187	3,216464	0	683,7072	1003,582	0,4977387	0,5531225	526,251	3,252584	0	18	752	986						Untertest4.avi	0	880	547	72	111	668	890	383	0	Content		680	875	7216309	649403112
7233	08:46:51.080	00:00:07.232	434	812,0068	987,2987	0,6501904	0,5454102	527,5181	3,238099	0	688,0239	1035,304	0,4975286	0,5529872	526,0212	3,137844	0	18	750	1011						Untertest4.avi	0	880	547	72	111	668	890	383	0	Content		678	900	7232932	649419735
7250	08:46:51.097	00:00:07.249	435	815,1879	964,1121	0,649994	0,5457374	527,2653	3,254782	0	676,7782	1022,165	0,4973919	0,5529147	525,9515	3,193596	0	18	746	993						Untertest4.avi	0	880	547	72	111	668	890	383	0	Content		674	882	7249683	649436486
7266	08:46:51.113	00:00:07.266	436	837,4659	984,4438	0,6522313	0,5452053	535,8803	3,277894	0	684,5273	1017,218	0,4973077	0,5528108	525,8498	3,173169	0	18	761	1001						Untertest4.avi	0	880	547	72	111	668	890	383	0	Content		689	890	7266173	649452976
7283	08:46:51.130	00:00:07.282	437	817,9797	957,1118	0,6498663	0,5453566	527,0576	3,245823	0	680,28	1029,243	0,497251	0,5525178	525,7996	3,154881	0	18	749	993						Untertest4.avi	0	880	547	72	111	668	890	383	0	Content		677	882	7282797	649469600
7299	08:46:51.146	00:00:07.299	438	829,1026	993,9116	0,6498423	0,5448326	526,9082	3,250149	0	681,7479	1054,319	0,4973064	0,5516258	525,7996	3,167058	0	18	755	1024						Untertest4.avi	0	880	547	72	111	668	890	383	0	Content		683	913	7299419	649486222
7316	08:46:51.163	00:00:07.316	439	841,9581	1010,285	0,652736	0,5438245	537,8545	3,321787	0	651,2133	979,4446	0,4971772	0,5513396	525,5622	3,30182	0	18	747	995						Untertest4.avi	0	880	547	72	111	668	890	383	0	Content		675	884	7316169	649502972
7333	08:46:51.180	00:00:07.332	440	838,2098	985,4922	0,6497786	0,5436134	526,7282	3,263689	0	652,4905	1038,16	0,4971325	0,5507082	525,4213	3,202267	0	18	745	1012						Untertest4.avi	0	880	547	72	111	668	890	383	0	Content		673	901	7332791	649519594
7349	08:46:51.196	00:00:07.349	441	835,324	990,24	0,6497315	0,5429174	526,611	3,23867	0	648,9792	1014,365	0,4970858	0,5501153	525,3153	3,219757	0	18	742	1002						Untertest4.avi	0	880	547	72	111	668	890	383	0	Content		670	891	7349414	649536217
7366	08:46:51.213	00:00:07.366	442	840,825	993,9194	0,6496828	0,5423695	526,4844	3,241161	0	635,9169	997,1881	0,4970431	0,5497192	525,2155	3,303344	0	18	738	996						Untertest4.avi	0	880	547	72	111	668	890	383	0	Content		666	885	7366045	649552848
7383	08:46:51.230	00:00:07.382	443	815,2026	990,698	0,6496567	0,5416044	526,4838	3,261309	0	644,2885	1010,749	0,4970321	0,5495365	525,0931	3,254634	0	18	730	1001						Untertest4.avi	0	880	547	72	111	668	890	383	0	Content		658	890	7382786	649569589
7399	08:46:51.246	00:00:07.399	444	832,4129	986,2742	0,6496998	0,5419186	526,2621	3,285699	0	638,8668	1022,119	0,4970614	0,5495911	524,9418	3,230134	0	18	736	1004						Untertest4.avi	0	880	547	72	111	668	890	383	0	Content		664	893	7399411	649586214
7416	08:46:51.263	00:00:07.416	445	849,3492	990,8857	0,6530927	0,5416205	538,558	3,312857	0	647,7672	1046,846	0,4971152	0,5499541	524,7231	3,194671	0	18	749	1019						Untertest4.avi	0	880	547	72	111	668	890	383	0	Content		677	908	7416051	649602854
7433	08:46:51.280	00:00:07.432	446	824,6831	991,7671	0,6497353	0,5423915	525,8708	3,271411	0	619,5885	998,9156	0,4971022	0,5503451	524,5839	3,30067	0	18	722	995						Untertest4.avi	0	880	547	72	111	668	890	383	0	Content		650	884	7432657	649619460
7449	08:46:51.296	00:00:07.449	447	816,7642	991,2556	0,6517407	0,5423411	533,5886	3,344606	0	615,1325	999,4297	0,4970072	0,5507795	524,3973	3,31339	0	18	716	995						Untertest4.avi	0	880	547	72	111	668	890	383	0	Content		644	884	7449406	649636209
7466	08:46:51.313	00:00:07.466	448	816,0883	990,9245	0,6494857	0,5431745	525,5733	3,313838	0	613,1273	998,8024	0,4968296	0,551168	524,2601	3,331388	0	18	715	995						Untertest4.avi	0	880	547	72	111	668	890	383	0	Content		643	884	7466029	649652832
7483	08:46:51.330	00:00:07.482	449	833,6282	991,5731	0,6492096	0,5436095	525,4083	3,303559	0	627,9853	1027,553	0,4965656	0,5516079	524,0612	3,255161	0	18	731	1010						Untertest4.avi	0	880	547	72	111	668	890	383	0	Content		659	899	7482650	649669453
7499	08:46:51.346	00:00:07.499	450	817,7768	981,6143	0,6488966	0,5440823	525,2796	3,296256	0	635,2296	1047,568	0,4962445	0,5521984	523,8545	3,221121	0	18	727	1015						Untertest4.avi	0	880	547	72	111	668	890	383	0	Content		655	904	7499275	649686078
7516	08:46:51.363	00:00:07.516	451	812,6016	1015,052	0,6520215	0,5440698	537,985	3,421108	0	602,6662	998,7069	0,4959079	0,5528364	523,6993	3,33366	0	18	708	1007						Untertest4.avi	0	880	547	72	111	668	890	383	0	Content		636	896	7516023	649702826
7533	08:46:51.380	00:00:07.532	452	805,388	982,3745	0,6483293	0,5449273	524,9252	3,342949	0	607,3392	1041,519	0,4955988	0,5533786	523,463	3,268939	0	18	706	1012						Untertest4.avi	0	880	547	72	111	668	890	383	0	Content		634	901	7532646	649719449
7549	08:46:51.396	00:00:07.549	453	821,0283	1007,601	0,6498928	0,5445551	531,2576	3,396026	0	600,4905	1006,505	0,4953863	0,5536942	523,3181	3,322178	0	18	711	1007						Untertest4.avi	0	880	547	72	111	668	890	383	0	Content		639	896	7549269	649736072
7566	08:46:51.413	00:00:07.565	454	755,7421	976,5693	0,6485015	0,5446633	524,6982	3,360786	0	536,7447	1017,719	0,4958111	0,5536215	523,1545	3,261443	0	19	646	997						Untertest4.avi	0	880	547	72	111	445	884	500	0	Content		574	886	7565893	649752696
7583	08:46:51.430	00:00:07.582	455	717,3348	972,4985	0,6522123	0,5439606	535,6497	3,358759	0	453,847	1003,364	0,4965886	0,5538194	523,0111	3,303724	0	19	586	988						Untertest4.avi	0	880	547	72	111	445	884	500	0	Content		514	877	7582640	649769443
7599	08:46:51.446	00:00:07.599	456	689,9561	965,0505	0,6492248	0,5453579	524,313	3,352906	0	427,5016	979,7053	0,496542	0,5548255	522,8419	3,357787	0	19	559	972						Untertest4.avi	0	880	547	72	111	445	884	500	0	Content		487	861	7599264	649786067
7616	08:46:51.463	00:00:07.615	457	699,9268	967,9055	0,6491078	0,5458618	524,3123	3,343945	0	425,1251	1005,216	0,4963568	0,5556203	522,6304	3,334063	0	19	563	987						Untertest4.avi	0	880	547	72	111	445	884	500	0	Content		491	876	7615886	649802689
7633	08:46:51.480	00:00:07.632	458	675,8928	972,8313	0,648891	0,5469519	523,998	3,396666	0	393,7075	1003,716	0,4961587	0,5561077	522,495	3,316365	0	19	535	988						Untertest4.avi	0	880	547	72	111	445	884	500	0	Content		463	877	7632509	649819312
7649	08:46:51.496	00:00:07.649	459	693,3986	980,5543	0,648667	0,5475444	523,8463	3,356248	0	410,1227	978,9767	0,4958331	0,5566106	522,2338	3,324527	0	19	552	980						Untertest4.avi	0	880	547	72	111	445	884	500	0	Content		480	869	7649257	649836060
7666	08:46:51.513	00:00:07.665	460	677,8506	974,9011	0,6483801	0,5480468	523,5686	3,401379	0	375,3381	1036,933	0,4954819	0,5571132	522,0025	3,244862	0	19	527	1006						Untertest4.avi	0	880	547	72	111	445	884	500	0	Content		455	895	7665881	649852684
7683	08:46:51.530	00:00:07.682	461	674,8015	962,8066	0,6480008	0,5483652	523,3371	3,406854	0	404,2339	983,3113	0,4950854	0,5574335	521,8348	3,40945	0	19	540	973						Untertest4.avi	0	880	547	72	111	445	884	500	0	Content		468	862	7682503	649869306
7699	08:46:51.546	00:00:07.699	462	669,6035	963,4918	0,6475977	0,5482393	523,1659	3,38733	0	374,9704	1010,407	0,4946497	0,5574321	521,6998	3,323838	0	19	522	987						Untertest4.avi	0	880	547	72	111	445	884	500	0	Content		450	876	7699129	649885932
7716	08:46:51.563	00:00:07.715	463	680,5184	984,1796	0,6472028	0,5478505	522,9727	3,425606	0	376,743	1011,558	0,4942233	0,5571746	521,4815	3,288462	0	19	529	998						Untertest4.avi	0	880	547	72	111	445	884	500	0	Content		457	887	7715875	649902678
7732	08:46:51.579	00:00:07.732	464	687,2905	992,4368	0,6455742	0,5476428	531,0846	3,471078	0	385,6922	994,4767	0,4937499	0,5566908	521,2616	3,378889	0	19	536	993						Untertest4.avi	0	880	547	72	111	445	884	500	0	Content		464	882	7732500	649919303
7749	08:46:51.596	00:00:07.749	465	667,0093	962,061	0,6464159	0,546681	522,7913	3,481578	0	366,7997	1014,136	0,493298	0,5562624	521,2191	3,307194	0	19	517	988						Untertest4.avi	0	880	547	72	111	445	884	500	0	Content		445	877	7749122	649935925
7766	08:46:51.613	00:00:07.765	466	650,2484	963,3203	0,6460219	0,5462955	522,6355	3,466234	0	398,1658	980,0551	0,4928358	0,5559178	521,0196	3,447023	0	19	524	972						Untertest4.avi	0	880	547	72	111	445	884	500	0	Content		452	861	7765747	649952550
7782	08:46:51.629	00:00:07.782	467	661,6136	978,2257	0,6455593	0,5460489	522,4476	3,471561	0	395,8909	989,0923	0,4923632	0,5557119	520,8199	3,390474	0	19	529	984						Untertest4.avi	0	880	547	72	111	445	884	500	0	Content		457	873	7782498	649969301
7799	08:46:51.646	00:00:07.799	468	651,05	976,1252	0,6451067	0,5457807	522,2383	3,47999	0	354,274	1010,046	0,4918602	0,5554289	520,7319	3,324622	0	19	503	993						Untertest4.avi	0	880	547	72	111	445	884	500	0	Content		431	882	7799120	649985923
7816	08:46:51.663	00:00:07.815	469	652,8443	983,0876	0,6446653	0,5454866	522,1275	3,477474	0	389,8809	979,7924	0,4913922	0,5550797	520,6153	3,464529	0	19	521	981						Untertest4.avi	0	880	547	72	111	445	884	500	0	Content		449	870	7815744	650002547
7832	08:46:51.679	00:00:07.832	470	644,7269	963,7158	0,6442357	0,5450771	521,9161	3,500982	0	368,1555	1022,077	0,4909369	0,5547039	520,3919	3,343092	0	19	506	993						Untertest4.avi	0	880	547	72	111	445	884	500	0	Content		434	882	7832367	650019170
7849	08:46:51.696	00:00:07.849	471	668,4393	981,6954	0,6438985	0,5446312	521,7932	3,438838	0	364,6574	1016,669	0,4905559	0,5543717	520,1747	3,406478	0	19	517	999						Untertest4.avi	0	880	547	72	111	445	884	500	0	Content		445	888	7849116	650035919
7866	08:46:51.713	00:00:07.865	472	657,8392	992,9229	0,6435919	0,5442027	521,5325	3,47617	0	347,5422	1036,319	0,490216	0,5541534	520,0258	3,315066	0	19	503	1015						Untertest4.avi	0	880	547	72	111	445	884	500	0	Content		431	904	7865737	650052540
7882	08:46:51.729	00:00:07.882	473	652,8405	992,7498	0,6433542	0,5436635	521,454	3,479805	0	368,5479	1036,623	0,4899252	0,5537522	519,7957	3,370843	0	19	511	1015						Untertest4.avi	0	880	547	72	111	445	884	500	0	Content		439	904	7882362	650069165
7899	08:46:51.746	00:00:07.898	474	648,5236	976,304	0,645357	0,542627	529,7761	3,58485	0	377,2599	995,2279	0,489581	0,5532141	519,5982	3,427926	0	19	513	986						Untertest4.avi	0	880	547	72	111	445	884	500	0	Content		441	875	7898988	650085791
7916	08:46:51.763	00:00:07.915	475	644,2911	1003,253	0,6426954	0,5423923	521,0591	3,485814	0	363,5298	1032,281	0,489192	0,5524792	519,4229	3,401955	0	19	504	1018						Untertest4.avi	0	880	547	72	111	445	884	500	0	Content		432	907	7915734	650102537
7932	08:46:51.779	00:00:07.932	476	645,0876	999,4294	0,6408435	0,5419678	530,8326	3,567195	0	359,4978	1013,186	0,4888328	0,5516149	519,1067	3,393403	0	19	502	1006						Untertest4.avi	0	880	547	72	111	445	884	500	0	Content		430	895	7932357	650119160
7949	08:46:51.796	00:00:07.948	477	656,1777	997,5212	0,6420693	0,5403996	520,6341	3,508032	0	352,0639	1021,765	0,4884825	0,5504399	518,9821	3,405767	0	19	504	1010						Untertest4.avi	0	880	547	72	111	445	884	500	0	Content		432	899	7948982	650135785
7966	08:46:51.813	00:00:07.965	478	666,9036	1007,21	0,641801	0,5388525	520,3918	3,495764	0	337,7099	1038,174	0,4881826	0,5490226	518,7331	3,385382	0	19	502	1023						Untertest4.avi	0	880	547	72	111	445	884	500	0	Content		430	912	7965730	650152533
7982	08:46:51.829	00:00:07.982	479	663,9841	1008,56	0,6416406	0,5371336	520,3277	3,526499	0	357,2538	1040,739	0,4879799	0,5475045	518,7015	3,395057	0	19	511	1025						Untertest4.avi	0	880	547	72	111	445	884	500	0	Content		439	914	7982354	650169157
7999	08:46:51.846	00:00:07.998	480	657,0775	995,1306	0,6414819	0,5353993	520,1633	3,507249	0	376,2644	1017,07	0,4878496	0,5459687	518,5506	3,501759	0	19	517	1006						Untertest4.avi	0	880	547	72	111	445	884	500	0	Content		445	895	7998977	650185780
8016	08:46:51.863	00:00:08.015	481	637,4867	988,2764	0,6413124	0,5338919	520,0215	3,549795	0	357,9897	1032,324	0,4876159	0,5446067	518,2965	3,438709	0	19	498	1010						Untertest4.avi	0	880	547	72	111	445	884	500	0	Content		426	899	8015601	650202404
8032	08:46:51.879	00:00:08.032	482	655,2584	1017,195	0,6410481	0,5325337	519,6908	3,506018	0	340,5715	1067,564	0,4853026	0,543709	527,376	3,431428	0	19	498	1042						Untertest4.avi	0	880	547	72	111	445	884	500	0	Content		426	931	8032347	650219150
8049	08:46:51.896	00:00:08.048	483	646,1369	1009,096	0,6412228	0,5313408	519,6909	3,47868	0	376,6136	985,3926	0,4866454	0,5419892	518,171	3,517121	0	19	511	997						Untertest4.avi	0	880	547	72	111	445	884	500	0	Content		439	886	8048971	650235774
8066	08:46:51.913	00:00:08.065	484	-1024	-768	-1	-1	-1	-1	4	-1024	-768	-1	-1	-1	-1	4		0	0						Untertest4.avi	0	880	547	72	111				0	Content		-72	-111	8065595	650252398
8082	08:46:51.929	00:00:08.082	485	-1024	-768	-1	-1	-1	-1	4	-1024	-768	-1	-1	-1	-1	4		0	0						Untertest4.avi	0	880	547	72	111				0	Content		-72	-111	8082216	650269019
8099	08:46:51.946	00:00:08.098	486	-1024	-768	-1	-1	-1	-1	4	-1024	-768	-1	-1	-1	-1	4		0	0						Untertest4.avi	0	880	547	72	111				0	Content		-72	-111	8098965	650285768
8116	08:46:51.963	00:00:08.115	487	-1024	-768	-1	-1	-1	-1	4	-1024	-768	-1	-1	-1	-1	4		0	0						Untertest4.avi	0	880	547	72	111				0	Content		-72	-111	8115586	650302389
8132	08:46:51.979	00:00:08.132	488	-1024	-768	-1	-1	-1	-1	4	-1024	-768	-1	-1	-1	-1	4		0	0						Untertest4.avi	0	880	547	72	111				0	Content		-72	-111	8132209	650319012
8149	08:46:51.996	00:00:08.148	489	-1024	-768	-1	-1	-1	-1	4	-1024	-768	-1	-1	-1	-1	4		0	0						Untertest4.avi	0	880	547	72	111				0	Content		-72	-111	8148833	650335636
8166	08:46:52.013	00:00:08.165	490	-1024	-768	-1	-1	-1	-1	4	-1024	-768	-1	-1	-1	-1	4		0	0						Untertest4.avi	0	880	547	72	111				0	Content		-72	-111	8165579	650352382
8182	08:46:52.029	00:00:08.182	491	-1024	-768	-1	-1	-1	-1	4	-1024	-768	-1	-1	-1	-1	4		0	0						Untertest4.avi	0	880	547	72	111				0	Content		-72	-111	8182203	650369006
8199	08:46:52.046	00:00:08.198	492	-1024	-768	-1	-1	-1	-1	4	-1024	-768	-1	-1	-1	-1	4		0	0						Untertest4.avi	0	880	547	72	111				0	Content		-72	-111	8198826	650385629
8215	08:46:52.062	00:00:08.215	493	-1024	-768	-1	-1	-1	-1	4	-1024	-768	-1	-1	-1	-1	4		0	0						Untertest4.avi	0	880	547	72	111				0	Content		-72	-111	8215447	650402250
8232	08:46:52.079	00:00:08.232	494	-1024	-768	-1	-1	-1	-1	4	-1024	-768	-1	-1	-1	-1	4		0	0						Untertest4.avi	0	880	547	72	111				0	Content		-72	-111	8232197	650419000
8249	08:46:52.096	00:00:08.248	495	-1024	-768	-1	-1	-1	-1	4	-1024	-768	-1	-1	-1	-1	4		0	0						Untertest4.avi	0	880	547	72	111				0	Content		-72	-111	8248817	650435620
8265	08:46:52.112	00:00:08.265	496	-1024	-768	-1	-1	-1	-1	4	-1024	-768	-1	-1	-1	-1	4		0	0						Untertest4.avi	0	880	547	72	111				0	Content		-72	-111	8265442	650452245
8282	08:46:52.129	00:00:08.282	497	-1024	-768	-1	-1	-1	-1	4	-1024	-768	-1	-1	-1	-1	4		0	0						Untertest4.avi	0	880	547	72	111				0	Content		-72	-111	8282065	650468868
8299	08:46:52.146	00:00:08.298	498	-1024	-768	-1	-1	-1	-1	4	-1024	-768	-1	-1	-1	-1	4		0	0						Untertest4.avi	0	880	547	72	111				0	Content		-72	-111	8298813	650485616
8315	08:46:52.162	00:00:08.315	499	-1024	-768	-1	-1	-1	-1	4	-1024	-768	-1	-1	-1	-1	4		0	0						Untertest4.avi	0	880	547	72	111				0	Content		-72	-111	8315438	650502241
8332	08:46:52.179	00:00:08.332	500	-1024	-768	-1	-1	-1	-1	4	-1024	-768	-1	-1	-1	-1	4		0	0						Untertest4.avi	0	880	547	72	111				0	Content		-72	-111	8332059	650518862
8349	08:46:52.196	00:00:08.348	501	-1024	-768	-1	-1	-1	-1	4	-1024	-768	-1	-1	-1	-1	4		0	0						Untertest4.avi	0	880	547	72	111				0	Content		-72	-111	8348683	650535486
8365	08:46:52.212	00:00:08.365	502	-1024	-768	-1	-1	-1	-1	4	-1024	-768	-1	-1	-1	-1	4		0	0						Untertest4.avi	0	880	547	72	111				0	Content		-72	-111	8365432	650552235
8382	08:46:52.229	00:00:08.382	503	-1024	-768	-1	-1	-1	-1	4	-1024	-768	-1	-1	-1	-1	4		0	0						Untertest4.avi	0	880	547	72	111				0	Content		-72	-111	8382055	650568858
8399	08:46:52.246	00:00:08.398	504	-1024	-768	-1	-1	-1	-1	4	-1024	-768	-1	-1	-1	-1	4		0	0						Untertest4.avi	0	880	547	72	111				0	Content		-72	-111	8398803	650585606
8415	08:46:52.262	00:00:08.415	505	-1024	-768	-1	-1	-1	-1	4	-1024	-768	-1	-1	-1	-1	4		0	0						Untertest4.avi	0	880	547	72	111				0	Content		-72	-111	8415424	650602227
8432	08:46:52.279	00:00:08.432	506	-1024	-768	-1	-1	-1	-1	4	-1024	-768	-1	-1	-1	-1	4		0	0						Untertest4.avi	0	880	547	72	111				0	Content		-72	-111	8432048	650618851
8449	08:46:52.296	00:00:08.448	507	-1024	-768	-1	-1	-1	-1	4	-1024	-768	-1	-1	-1	-1	4		0	0						Untertest4.avi	0	880	547	72	111				0	Content		-72	-111	8448669	650635472
8466	08:46:52.313	00:00:08.465	508	-1024	-768	-1	-1	-1	-1	4	-1024	-768	-1	-1	-1	-1	4		0	0						Untertest4.avi	0	880	547	72	111				0	Content		-72	-111	8465862	650652665
8483	08:46:52.330	00:00:08.483	509	-1024	-768	-1	-1	-1	-1	4	-1024	-768	-1	-1	-1	-1	4		0	0						Untertest4.avi	0	880	547	72	111				0	Content		-72	-111	8483233	650670036
8500	08:46:52.347	00:00:08.500	510	-1024	-768	-1	-1	-1	-1	4	-1024	-768	-1	-1	-1	-1	4		0	0						Untertest4.avi	0	880	547	72	111				0	Content		-72	-111	8500480	650687283
8515	08:46:52.362	00:00:08.515	511	-1024	-768	-1	-1	-1	-1	4	-1024	-768	-1	-1	-1	-1	4		0	0						Untertest4.avi	0	880	547	72	111				0	Content		-72	-111	8515282	650702085
8532	08:46:52.379	00:00:08.532	512	-1024	-768	-1	-1	-1	-1	4	-1024	-768	-1	-1	-1	-1	4		0	0						Untertest4.avi	0	880	547	72	111				0	Content		-72	-111	8532030	650718833
8549	08:46:52.396	00:00:08.548	513	-1024	-768	-1	-1	-1	-1	4	-1024	-768	-1	-1	-1	-1	4		0	0						Untertest4.avi	0	880	547	72	111				0	Content		-72	-111	8548654	650735457
8565	08:46:52.412	00:00:08.565	514	-1024	-768	-1	-1	-1	-1	4	-1024	-768	-1	-1	-1	-1	4		0	0						Untertest4.avi	0	880	547	72	111				0	Content		-72	-111	8565277	650752080
8582	08:46:52.429	00:00:08.581	515	-1024	-768	-1	-1	-1	-1	4	-1024	-768	-1	-1	-1	-1	4		0	0						Untertest4.avi	0	880	547	72	111				0	Content		-72	-111	8581898	650768701
8599	08:46:52.446	00:00:08.598	516	-1024	-768	-1	-1	-1	-1	4	-1024	-768	-1	-1	-1	-1	4		0	0						Untertest4.avi	0	880	547	72	111				0	Content		-72	-111	8598523	650785326
8616	08:46:52.463	00:00:08.615	517	-1024	-768	-1	-1	-1	-1	4	-1024	-768	-1	-1	-1	-1	4		0	0						Untertest4.avi	0	880	547	72	111				0	Content		-72	-111	8615712	650802515
8633	08:46:52.480	00:00:08.633	518	-1024	-768	-1	-1	-1	-1	4	-1024	-768	-1	-1	-1	-1	4		0	0						Untertest4.avi	0	880	547	72	111				0	Content		-72	-111	8633082	650819885
8650	08:46:52.497	00:00:08.650	519	-1024	-768	-1	-1	-1	-1	4	-1024	-768	-1	-1	-1	-1	4		0	0						Untertest4.avi	0	880	547	72	111				0	Content		-72	-111	8650328	650837131
8665	08:46:52.512	00:00:08.665	520	-1024	-768	-1	-1	-1	-1	4	-1024	-768	-1	-1	-1	-1	4		0	0						Untertest4.avi	0	880	547	72	111				0	Content		-72	-111	8665258	650852061
8682	08:46:52.529	00:00:08.681	521	-1024	-768	-1	-1	-1	-1	4	-1024	-768	-1	-1	-1	-1	4		0	0						Untertest4.avi	0	880	547	72	111				0	Content		-72	-111	8681879	650868682
8699	08:46:52.546	00:00:08.698	522	-1024	-768	-1	-1	-1	-1	4	-1024	-768	-1	-1	-1	-1	4		0	0						Untertest4.avi	0	880	547	72	111				0	Content		-72	-111	8698623	650885426
8715	08:46:52.562	00:00:08.715	523	-1024	-768	-1	-1	-1	-1	4	-1024	-768	-1	-1	-1	-1	4		0	0						Untertest4.avi	0	880	547	72	111				0	Content		-72	-111	8715122	650901925
8732	08:46:52.579	00:00:08.731	524	-1024	-768	-1	-1	-1	-1	4	-1024	-768	-1	-1	-1	-1	4		0	0						Untertest4.avi	0	880	547	72	111				0	Content		-72	-111	8731869	650918672
8748	08:46:52.595	00:00:08.748	525	-1024	-768	-1	-1	-1	-1	4	-1024	-768	-1	-1	-1	-1	4		0	0						Untertest4.avi	0	880	547	72	111				0	Content		-72	-111	8748492	650935295
8766	08:46:52.613	00:00:08.765	526	-1024	-768	-1	-1	-1	-1	4	-1024	-768	-1	-1	-1	-1	4		0	0						Untertest4.avi	0	880	547	72	111				0	Content		-72	-111	8765555	650952358
8783	08:46:52.630	00:00:08.782	527	-1024	-768	-1	-1	-1	-1	4	-1024	-768	-1	-1	-1	-1	4		0	0						Untertest4.avi	0	880	547	72	111				0	Content		-72	-111	8782928	650969731
8800	08:46:52.647	00:00:08.800	528	-1024	-768	-1	-1	-1	-1	4	-1024	-768	-1	-1	-1	-1	4		0	0						Untertest4.avi	0	880	547	72	111				0	Content		-72	-111	8800301	650987104
8815	08:46:52.662	00:00:08.815	529	-1024	-768	-1	-1	-1	-1	4	-1024	-768	-1	-1	-1	-1	4		0	0						Untertest4.avi	0	880	547	72	111				0	Content		-72	-111	8815107	651001910
8832	08:46:52.679	00:00:08.831	530	-1024	-768	-1	-1	-1	-1	4	-1024	-768	-1	-1	-1	-1	4		0	0						Untertest4.avi	0	880	547	72	111				0	Content		-72	-111	8831729	651018532
8848	08:46:52.695	00:00:08.848	531	-1024	-768	-1	-1	-1	-1	4	-1024	-768	-1	-1	-1	-1	4		0	0						Untertest4.avi	0	880	547	72	111				0	Content		-72	-111	8848475	651035278
8865	08:46:52.712	00:00:08.865	532	-1024	-768	-1	-1	-1	-1	4	-1024	-768	-1	-1	-1	-1	4		0	0						Untertest4.avi	0	880	547	72	111				0	Content		-72	-111	8865096	651051899
8882	08:46:52.729	00:00:08.881	533	-1024	-768	-1	-1	-1	-1	4	-1024	-768	-1	-1	-1	-1	4		0	0						Untertest4.avi	0	880	547	72	111				0	Content		-72	-111	8881729	651068532
8898	08:46:52.745	00:00:08.898	534	-1024	-768	-1	-1	-1	-1	4	-1024	-768	-1	-1	-1	-1	4		0	0						Untertest4.avi	0	880	547	72	111				0	Content		-72	-111	8898341	651085144
8916	08:46:52.763	00:00:08.915	535	-1024	-768	-1	-1	-1	-1	4	-1024	-768	-1	-1	-1	-1	4		0	0						Untertest4.avi	0	880	547	72	111				0	Content		-72	-111	8915534	651102337
8933	08:46:52.780	00:00:08.932	536	-1024	-768	-1	-1	-1	-1	4	-1024	-768	-1	-1	-1	-1	4		0	0						Untertest4.avi	0	880	547	72	111				0	Content		-72	-111	8932783	651119586
8950	08:46:52.797	00:00:08.950	537	-1024	-768	-1	-1	-1	-1	4	-1024	-768	-1	-1	-1	-1	4		0	0						Untertest4.avi	0	880	547	72	111				0	Content		-72	-111	8950152	651136955
8965	08:46:52.812	00:00:08.964	538	-1024	-768	-1	-1	-1	-1	4	-1024	-768	-1	-1	-1	-1	4		0	0						Untertest4.avi	0	880	547	72	111				0	Content		-72	-111	8964956	651151759
8982	08:46:52.829	00:00:08.981	539	-1024	-768	-1	-1	-1	-1	4	-1024	-768	-1	-1	-1	-1	4		0	0						Untertest4.avi	0	880	547	72	111				0	Content		-72	-111	8981581	651168384
8998	08:46:52.845	00:00:08.998	540	-1024	-768	-1	-1	-1	-1	4	-1024	-768	-1	-1	-1	-1	4		0	0						Untertest4.avi	0	880	547	72	111				0	Content		-72	-111	8998330	651185133
9015	08:46:52.862	00:00:09.014	541	-1024	-768	-1	-1	-1	-1	4	-1024	-768	-1	-1	-1	-1	4		0	0						Untertest4.avi	0	880	547	72	111				0	Content		-72	-111	9014952	651201755
9032	08:46:52.879	00:00:09.031	542	-1024	-768	-1	-1	-1	-1	4	-1024	-768	-1	-1	-1	-1	4		0	0						Untertest4.avi	0	880	547	72	111				0	Content		-72	-111	9031574	651218377
9048	08:46:52.895	00:00:09.048	543	-1024	-768	-1	-1	-1	-1	4	-1024	-768	-1	-1	-1	-1	4		0	0						Untertest4.avi	0	880	547	72	111				0	Content		-72	-111	9048199	651235002
9065	08:46:52.912	00:00:09.065	544	-1024	-768	-1	-1	-1	-1	4	-1024	-768	-1	-1	-1	-1	4		0	0						Untertest4.avi	0	880	547	72	111				0	Content		-72	-111	9065392	651252195
9083	08:46:52.930	00:00:09.082	545	-1024	-768	-1	-1	-1	-1	4	-1024	-768	-1	-1	-1	-1	4		0	0						Untertest4.avi	0	880	547	72	111				0	Content		-72	-111	9082764	651269567
9100	08:46:52.947	00:00:09.100	546	-1024	-768	-1	-1	-1	-1	4	-1024	-768	-1	-1	-1	-1	4		0	0						Untertest4.avi	0	880	547	72	111				0	Content		-72	-111	9100011	651286814
9115	08:46:52.962	00:00:09.114	547	-1024	-768	-1	-1	-1	-1	4	-1024	-768	-1	-1	-1	-1	4		0	0						Untertest4.avi	0	880	547	72	111				0	Content		-72	-111	9114814	651301617
9132	08:46:52.979	00:00:09.131	548	-1024	-768	-1	-1	-1	-1	4	-1024	-768	-1	-1	-1	-1	4		0	0						Untertest4.avi	0	880	547	72	111				0	Content		-72	-111	9131560	651318363
9148	08:46:52.995	00:00:09.148	549	-1024	-768	-1	-1	-1	-1	4	-1024	-768	-1	-1	-1	-1	4		0	0						Untertest4.avi	0	880	547	72	111				0	Content		-72	-111	9148183	651334986
9165	08:46:53.012	00:00:09.164	550	-1024	-768	-1	-1	-1	-1	4	-1024	-768	-1	-1	-1	-1	4		0	0						Untertest4.avi	0	880	547	72	111				0	Content		-72	-111	9164930	651351733
9181	08:46:53.028	00:00:09.181	551	-1024	-768	-1	-1	-1	-1	4	-1024	-768	-1	-1	-1	-1	4		0	0						Untertest4.avi	0	880	547	72	111				0	Content		-72	-111	9181428	651368231
9198	08:46:53.045	00:00:09.198	552	-1024	-768	-1	-1	-1	-1	4	-1024	-768	-1	-1	-1	-1	4		0	0						Untertest4.avi	0	880	547	72	111				0	Content		-72	-111	9198051	651384854
9215	08:46:53.062	00:00:09.215	553	-1024	-768	-1	-1	-1	-1	4	-1024	-768	-1	-1	-1	-1	4		0	0						Untertest4.avi	0	880	547	72	111				0	Content		-72	-111	9215245	651402048
9233	08:46:53.080	00:00:09.232	554	-1024	-768	-1	-1	-1	-1	4	-1024	-768	-1	-1	-1	-1	4		0	0						Untertest4.avi	0	880	547	72	111				0	Content		-72	-111	9232633	651419436
9250	08:46:53.097	00:00:09.249	555	-1024	-768	-1	-1	-1	-1	4	-1024	-768	-1	-1	-1	-1	4		0	0						Untertest4.avi	0	880	547	72	111				0	Content		-72	-111	9249867	651436670
9265	08:46:53.112	00:00:09.264	556	-1024	-768	-1	-1	-1	-1	4	-1024	-768	-1	-1	-1	-1	4		0	0						Untertest4.avi	0	880	547	72	111				0	Content		-72	-111	9264796	651451599
9281	08:46:53.128	00:00:09.281	557	-1024	-768	-1	-1	-1	-1	4	-1024	-768	-1	-1	-1	-1	4		0	0						Untertest4.avi	0	880	547	72	111				0	Content		-72	-111	9281418	651468221
9298	08:46:53.145	00:00:09.298	558	-1024	-768	-1	-1	-1	-1	4	-1024	-768	-1	-1	-1	-1	4		0	0						Untertest4.avi	0	880	547	72	111				0	Content		-72	-111	9298165	651484968
9315	08:46:53.162	00:00:09.314	559	-1024	-768	-1	-1	-1	-1	4	-1024	-768	-1	-1	-1	-1	4		0	0						Untertest4.avi	0	880	547	72	111				0	Content		-72	-111	9314789	651501592
9331	08:46:53.178	00:00:09.331	560	-1024	-768	-1	-1	-1	-1	4	-1024	-768	-1	-1	-1	-1	4		0	0						Untertest4.avi	0	880	547	72	111				0	Content		-72	-111	9331412	651518215
9348	08:46:53.195	00:00:09.348	561	-1024	-768	-1	-1	-1	-1	4	-1024	-768	-1	-1	-1	-1	4		0	0						Untertest4.avi	0	880	547	72	111				0	Content		-72	-111	9348036	651534839
9365	08:46:53.212	00:00:09.365	562	-1024	-768	-1	-1	-1	-1	4	-1024	-768	-1	-1	-1	-1	4		0	0						Untertest4.avi	0	880	547	72	111				0	Content		-72	-111	9365105	651551908
9382	08:46:53.229	00:00:09.382	563	-1024	-768	-1	-1	-1	-1	4	-1024	-768	-1	-1	-1	-1	4		0	0						Untertest4.avi	0	880	547	72	111				0	Content		-72	-111	9382476	651569279
9400	08:46:53.247	00:00:09.399	564	-1024	-768	-1	-1	-1	-1	4	-1024	-768	-1	-1	-1	-1	4		0	0						Untertest4.avi	0	880	547	72	111				0	Content		-72	-111	9399725	651586528
9415	08:46:53.262	00:00:09.414	565	-1024	-768	-1	-1	-1	-1	4	-1024	-768	-1	-1	-1	-1	4		0	0						Untertest4.avi	0	880	547	72	111				0	Content		-72	-111	9414665	651601468
9431	08:46:53.278	00:00:09.431	566	-1024	-768	-1	-1	-1	-1	4	-1024	-768	-1	-1	-1	-1	4		0	0						Untertest4.avi	0	880	547	72	111				0	Content		-72	-111	9431276	651618079
9448	08:46:53.295	00:00:09.448	567	-1024	-768	-1	-1	-1	-1	4	-1024	-768	-1	-1	-1	-1	4		0	0						Untertest4.avi	0	880	547	72	111				0	Content		-72	-111	9448028	651634831
9465	08:46:53.312	00:00:09.464	568	-1024	-768	-1	-1	-1	-1	4	-1024	-768	-1	-1	-1	-1	4		0	0						Untertest4.avi	0	880	547	72	111				0	Content		-72	-111	9464662	651651465
9481	08:46:53.328	00:00:09.481	569	-1024	-768	-1	-1	-1	-1	4	-1024	-768	-1	-1	-1	-1	4		0	0						Untertest4.avi	0	880	547	72	111				0	Content		-72	-111	9481269	651668072
9498	08:46:53.345	00:00:09.497	570	-1024	-768	-1	-1	-1	-1	4	-1024	-768	-1	-1	-1	-1	4		0	0						Untertest4.avi	0	880	547	72	111				0	Content		-72	-111	9497890	651684693
9515	08:46:53.362	00:00:09.515	571	-1024	-768	-1	-1	-1	-1	4	-1024	-768	-1	-1	-1	-1	4		0	0						Untertest4.avi	0	880	547	72	111				0	Content		-72	-111	9515086	651701889
9532	08:46:53.379	00:00:09.532	572	-1024	-768	-1	-1	-1	-1	4	-1024	-768	-1	-1	-1	-1	4		0	0						Untertest4.avi	0	880	547	72	111				0	Content		-72	-111	9532455	651719258
9550	08:46:53.397	00:00:09.549	573	-1024	-768	-1	-1	-1	-1	4	-1024	-768	-1	-1	-1	-1	4		0	0						Untertest4.avi	0	880	547	72	111				0	Content		-72	-111	9549703	651736506
9565	08:46:53.412	00:00:09.564	574	-1024	-768	-1	-1	-1	-1	4	-1024	-768	-1	-1	-1	-1	4		0	0						Untertest4.avi	0	880	547	72	111				0	Content		-72	-111	9564507	651751310
9581	08:46:53.428	00:00:09.581	575	-1024	-768	-1	-1	-1	-1	4	-1024	-768	-1	-1	-1	-1	4		0	0						Untertest4.avi	0	880	547	72	111				0	Content		-72	-111	9581254	651768057
9598	08:46:53.445	00:00:09.597	576	-1024	-768	-1	-1	-1	-1	4	-1024	-768	-1	-1	-1	-1	4		0	0						Untertest4.avi	0	880	547	72	111				0	Content		-72	-111	9597877	651784680
9614	08:46:53.461	00:00:09.614	577	-1024	-768	-1	-1	-1	-1	4	-1024	-768	-1	-1	-1	-1	4		0	0						Untertest4.avi	0	880	547	72	111				0	Content		-72	-111	9614497	651801300
9631	08:46:53.478	00:00:09.631	578	-1024	-768	-1	-1	-1	-1	4	-1024	-768	-1	-1	-1	-1	4		0	0						Untertest4.avi	0	880	547	72	111				0	Content		-72	-111	9631119	651817922
9648	08:46:53.495	00:00:09.647	579	-1024	-768	-1	-1	-1	-1	4	-1024	-768	-1	-1	-1	-1	4		0	0						Untertest4.avi	0	880	547	72	111				0	Content		-72	-111	9647743	651834546
9665	08:46:53.512	00:00:09.664	580	-1024	-768	-1	-1	-1	-1	4	-1024	-768	-1	-1	-1	-1	4		0	0						Untertest4.avi	0	880	547	72	111				0	Content		-72	-111	9664935	651851738
9682	08:46:53.529	00:00:09.682	581	-1024	-768	-1	-1	-1	-1	4	-1024	-768	-1	-1	-1	-1	4		0	0						Untertest4.avi	0	880	547	72	111				0	Content		-72	-111	9682307	651869110
9700	08:46:53.547	00:00:09.699	582	-1024	-768	-1	-1	-1	-1	4	-1024	-768	-1	-1	-1	-1	4		0	0						Untertest4.avi	0	880	547	72	111				0	Content		-72	-111	9699678	651886481
9714	08:46:53.561	00:00:09.714	583	-1024	-768	-1	-1	-1	-1	4	-1024	-768	-1	-1	-1	-1	4		0	0						Untertest4.avi	0	880	547	72	111				0	Content		-72	-111	9714481	651901284
9731	08:46:53.578	00:00:09.731	584	-1024	-768	-1	-1	-1	-1	4	-1024	-768	-1	-1	-1	-1	4		0	0						Untertest4.avi	0	880	547	72	111				0	Content		-72	-111	9731101	651917904
9748	08:46:53.595	00:00:09.747	585	-1024	-768	-1	-1	-1	-1	4	-1024	-768	-1	-1	-1	-1	4		0	0						Untertest4.avi	0	880	547	72	111				0	Content		-72	-111	9747847	651934650
9764	08:46:53.611	00:00:09.764	586	-1024	-768	-1	-1	-1	-1	4	-1024	-768	-1	-1	-1	-1	4		0	0						Untertest4.avi	0	880	547	72	111				0	Content		-72	-111	9764467	651951270
9781	08:46:53.628	00:00:09.781	587	-1024	-768	-1	-1	-1	-1	4	-1024	-768	-1	-1	-1	-1	4		0	0						Untertest4.avi	0	880	547	72	111				0	Content		-72	-111	9781093	651967896
9798	08:46:53.645	00:00:09.797	588	-1024	-768	-1	-1	-1	-1	4	-1024	-768	-1	-1	-1	-1	4		0	0						Untertest4.avi	0	880	547	72	111				0	Content		-72	-111	9797718	651984521
9815	08:46:53.662	00:00:09.814	589	-1024	-768	-1	-1	-1	-1	4	-1024	-768	-1	-1	-1	-1	4		0	0						Untertest4.avi	0	880	547	72	111				0	Content		-72	-111	9814785	652001588
9832	08:46:53.679	00:00:09.832	590	-1024	-768	-1	-1	-1	-1	4	-1024	-768	-1	-1	-1	-1	4		0	0						Untertest4.avi	0	880	547	72	111				0	Content		-72	-111	9832158	652018961
9849	08:46:53.696	00:00:09.849	591	-1024	-768	-1	-1	-1	-1	4	-1024	-768	-1	-1	-1	-1	4		0	0						Untertest4.avi	0	880	547	72	111				0	Content		-72	-111	9849404	652036207
9864	08:46:53.711	00:00:09.864	592	-1024	-768	-1	-1	-1	-1	4	-1024	-768	-1	-1	-1	-1	4		0	0						Untertest4.avi	0	880	547	72	111				0	Content		-72	-111	9864329	652051132
9881	08:46:53.728	00:00:09.880	593	-1024	-768	-1	-1	-1	-1	4	-1024	-768	-1	-1	-1	-1	4		0	0						Untertest4.avi	0	880	547	72	111				0	Content		-72	-111	9880953	652067756
9898	08:46:53.745	00:00:09.897	594	-1024	-768	-1	-1	-1	-1	4	-1024	-768	-1	-1	-1	-1	4		0	0						Untertest4.avi	0	880	547	72	111				0	Content		-72	-111	9897701	652084504
9914	08:46:53.761	00:00:09.914	595	-1024	-768	-1	-1	-1	-1	4	-1024	-768	-1	-1	-1	-1	4		0	0						Untertest4.avi	0	880	547	72	111				0	Content		-72	-111	9914321	652101124
9931	08:46:53.778	00:00:09.930	596	-1024	-768	-1	-1	-1	-1	4	-1024	-768	-1	-1	-1	-1	4		0	0						Untertest4.avi	0	880	547	72	111				0	Content		-72	-111	9930944	652117747
9948	08:46:53.795	00:00:09.947	597	-1024	-768	-1	-1	-1	-1	4	-1024	-768	-1	-1	-1	-1	4		0	0						Untertest4.avi	0	880	547	72	111				0	Content		-72	-111	9947573	652134376
9965	08:46:53.812	00:00:09.964	598	-1024	-768	-1	-1	-1	-1	4	-1024	-768	-1	-1	-1	-1	4		0	0						Untertest4.avi	0	880	547	72	111				0	Content		-72	-111	9964761	652151564
9982	08:46:53.829	00:00:09.982	599	-1024	-768	-1	-1	-1	-1	4	-1024	-768	-1	-1	-1	-1	4		0	0						Untertest4.avi	0	880	547	72	111				0	Content		-72	-111	9982133	652168936
9999	08:46:53.846	00:00:09.999	600	-1024	-768	-1	-1	-1	-1	4	-1024	-768	-1	-1	-1	-1	4		0	0						Untertest4.avi	0	880	547	72	111				0	Content		-72	-111	9999381	652186184
10014	08:46:53.861	00:00:10.014	601	-1024	-768	-1	-1	-1	-1	4	-1024	-768	-1	-1	-1	-1	4		0	0						Untertest4.avi	0	880	547	72	111				0	Content		-72	-111	10014184	652200987
10031	08:46:53.878	00:00:10.030	602	-1024	-768	-1	-1	-1	-1	4	-1024	-768	-1	-1	-1	-1	4		0	0						Untertest4.avi	0	880	547	72	111				0	Content		-72	-111	10030933	652217736
10048	08:46:53.895	00:00:10.047	603	-1024	-768	-1	-1	-1	-1	4	-1024	-768	-1	-1	-1	-1	4		0	0						Untertest4.avi	0	880	547	72	111				0	Content		-72	-111	10047553	652234356
10064	08:46:53.911	00:00:10.064	604	-1024	-768	-1	-1	-1	-1	4	-1024	-768	-1	-1	-1	-1	4		0	0						Untertest4.avi	0	880	547	72	111				0	Content		-72	-111	10064173	652250976
10081	08:46:53.928	00:00:10.080	605	-1024	-768	-1	-1	-1	-1	4	-1024	-768	-1	-1	-1	-1	4		0	0						Untertest4.avi	0	880	547	72	111				0	Content		-72	-111	10080839	652267642
10098	08:46:53.945	00:00:10.097	606	-1024	-768	-1	-1	-1	-1	4	-1024	-768	-1	-1	-1	-1	4		0	0						Untertest4.avi	0	880	547	72	111				0	Content		-72	-111	10097672	652284475
10114	08:46:53.961	00:00:10.114	607	-1024	-768	-1	-1	-1	-1	4	-1024	-768	-1	-1	-1	-1	4		0	0						Untertest4.avi	0	880	547	72	111				0	Content		-72	-111	10114339	652301142
10131	08:46:53.978	00:00:10.131	608	-1024	-768	-1	-1	-1	-1	4	-1024	-768	-1	-1	-1	-1	4		0	0						Untertest4.avi	0	880	547	72	111				0	Content		-72	-111	10131006	652317809
10148	08:46:53.995	00:00:10.147	609	-1024	-768	-1	-1	-1	-1	4	-1024	-768	-1	-1	-1	-1	4		0	0						Untertest4.avi	0	880	547	72	111				0	Content		-72	-111	10147989	652334792
10165	08:46:54.012	00:00:10.164	610	-1024	-768	-1	-1	-1	-1	4	-1024	-768	-1	-1	-1	-1	4		0	0						Untertest4.avi	0	880	547	72	111				0	Content		-72	-111	10164656	652351459
10181	08:46:54.028	00:00:10.181	611	-1024	-768	-1	-1	-1	-1	4	-1024	-768	-1	-1	-1	-1	4		0	0						Untertest4.avi	0	880	547	72	111				0	Content		-72	-111	10181322	652368125
10199	08:46:54.046	00:00:10.198	612	-1024	-768	-1	-1	-1	-1	4	-1024	-768	-1	-1	-1	-1	4		0	0						Untertest4.avi	0	880	547	72	111				0	Content		-72	-111	10198639	652385442
10215	08:46:54.062	00:00:10.215	613	-1024	-768	-1	-1	-1	-1	4	-1024	-768	-1	-1	-1	-1	4		0	0						Untertest4.avi	0	880	547	72	111				0	Content		-72	-111	10215306	652402109
10232	08:46:54.079	00:00:10.231	614	-1024	-768	-1	-1	-1	-1	4	-1024	-768	-1	-1	-1	-1	4		0	0						Untertest4.avi	0	880	547	72	111				0	Content		-72	-111	10231525	652418328
10248	08:46:54.095	00:00:10.248	615	-1024	-768	-1	-1	-1	-1	4	-1024	-768	-1	-1	-1	-1	4		0	0						Untertest4.avi	0	880	547	72	111				0	Content		-72	-111	10248192	652434995
10265	08:46:54.112	00:00:10.264	616	-1024	-768	-1	-1	-1	-1	4	-1024	-768	-1	-1	-1	-1	4		0	0						Untertest4.avi	0	880	547	72	111				0	Content		-72	-111	10264859	652451662
10281	08:46:54.128	00:00:10.281	617	-1024	-768	-1	-1	-1	-1	4	-1024	-768	-1	-1	-1	-1	4		0	0						Untertest4.avi	0	880	547	72	111				0	Content		-72	-111	10281097	652467900
10298	08:46:54.145	00:00:10.297	618	-1024	-768	-1	-1	-1	-1	4	-1024	-768	-1	-1	-1	-1	4		0	0						Untertest4.avi	0	880	547	72	111				0	Content		-72	-111	10297764	652484567
10314	08:46:54.161	00:00:10.313	619	-1024	-768	-1	-1	-1	-1	4	-1024	-768	-1	-1	-1	-1	4		0	0						Untertest4.avi	0	880	547	72	111				0	Content		-72	-111	10313944	652500747
10331	08:46:54.178	00:00:10.330	620	-1024	-768	-1	-1	-1	-1	4	-1024	-768	-1	-1	-1	-1	4		0	0						Untertest4.avi	0	880	547	72	111				0	Content		-72	-111	10330581	652517384
10347	08:46:54.194	00:00:10.347	621	-1024	-768	-1	-1	-1	-1	4	-1024	-768	-1	-1	-1	-1	4		0	0						Untertest4.avi	0	880	547	72	111				0	Content		-72	-111	10347246	652534049
10364	08:46:54.211	00:00:10.363	622	-1024	-768	-1	-1	-1	-1	4	-1024	-768	-1	-1	-1	-1	4		0	0						Untertest4.avi	0	880	547	72	111				0	Content		-72	-111	10363913	652550716
10381	08:46:54.228	00:00:10.380	623	-1024	-768	-1	-1	-1	-1	4	-1024	-768	-1	-1	-1	-1	4		0	0						Untertest4.avi	0	880	547	72	111				0	Content		-72	-111	10380580	652567383
10397	08:46:54.244	00:00:10.397	624	-1024	-768	-1	-1	-1	-1	4	-1024	-768	-1	-1	-1	-1	4		0	0						Untertest4.avi	0	880	547	72	111				0	Content		-72	-111	10397245	652584048
10414	08:46:54.261	00:00:10.413	625	-1024	-768	-1	-1	-1	-1	4	-1024	-768	-1	-1	-1	-1	4		0	0						Untertest4.avi	0	880	547	72	111				0	Content		-72	-111	10413912	652600715
10431	08:46:54.278	00:00:10.430	626	-1024	-768	-1	-1	-1	-1	4	-1024	-768	-1	-1	-1	-1	4		0	0						Untertest4.avi	0	880	547	72	111				0	Content		-72	-111	10430578	652617381
10447	08:46:54.294	00:00:10.447	627	-1024	-768	-1	-1	-1	-1	4	-1024	-768	-1	-1	-1	-1	4		0	0						Untertest4.avi	0	880	547	72	111				0	Content		-72	-111	10447410	652634213
10464	08:46:54.311	00:00:10.464	628	-1024	-768	-1	-1	-1	-1	4	-1024	-768	-1	-1	-1	-1	4		0	0						Untertest4.avi	0	880	547	72	111				0	Content		-72	-111	10464077	652650880
10481	08:46:54.328	00:00:10.480	629	-1024	-768	-1	-1	-1	-1	4	-1024	-768	-1	-1	-1	-1	4		0	0						Untertest4.avi	0	880	547	72	111				0	Content		-72	-111	10480744	652667547
10498	08:46:54.345	00:00:10.497	630	-1024	-768	-1	-1	-1	-1	4	-1024	-768	-1	-1	-1	-1	4		0	0						Untertest4.avi	0	880	547	72	111				0	Content		-72	-111	10497906	652684709
10515	08:46:54.362	00:00:10.514	631	-1024	-768	-1	-1	-1	-1	4	-1024	-768	-1	-1	-1	-1	4		0	0						Untertest4.avi	0	880	547	72	111				0	Content		-72	-111	10514573	652701376
10532	08:46:54.379	00:00:10.531	632	-1024	-768	-1	-1	-1	-1	4	-1024	-768	-1	-1	-1	-1	4		0	0						Untertest4.avi	0	880	547	72	111				0	Content		-72	-111	10531610	652718413
10548	08:46:54.395	00:00:10.548	633	-1024	-768	-1	-1	-1	-1	4	-1024	-768	-1	-1	-1	-1	4		0	0						Untertest4.avi	0	880	547	72	111				0	Content		-72	-111	10548277	652735080
10565	08:46:54.412	00:00:10.564	634	-1024	-768	-1	-1	-1	-1	4	-1024	-768	-1	-1	-1	-1	4		0	0						Untertest4.avi	0	880	547	72	111				0	Content		-72	-111	10564944	652751747
10581	08:46:54.428	00:00:10.581	635	-1024	-768	-1	-1	-1	-1	4	-1024	-768	-1	-1	-1	-1	4		0	0						Untertest4.avi	0	880	547	72	111				0	Content		-72	-111	10581229	652768032
10598	08:46:54.445	00:00:10.597	636	-1024	-768	-1	-1	-1	-1	4	-1024	-768	-1	-1	-1	-1	4		0	0						Untertest4.avi	0	880	547	72	111				0	Content		-72	-111	10597896	652784699
10615	08:46:54.462	00:00:10.614	637	-1024	-768	-1	-1	-1	-1	4	-1024	-768	-1	-1	-1	-1	4		0	0						Untertest4.avi	0	880	547	72	111				0	Content		-72	-111	10614563	652801366
10630	08:46:54.477	00:00:10.630	638	-1024	-768	-1	-1	-1	-1	4	-1024	-768	-1	-1	-1	-1	4		0	0						Untertest4.avi	0	880	547	72	111				0	Content		-72	-111	10630420	652817223
10647	08:46:54.494	00:00:10.647	639	-1024	-768	-1	-1	-1	-1	4	-1024	-768	-1	-1	-1	-1	4		0	0						Untertest4.avi	0	880	547	72	111				0	Content		-72	-111	10647041	652833844
10664	08:46:54.511	00:00:10.663	640	-1024	-768	-1	-1	-1	-1	4	-1024	-768	-1	-1	-1	-1	4		0	0						Untertest4.avi	0	880	547	72	111				0	Content		-72	-111	10663725	652850528
10680	08:46:54.527	00:00:10.680	641	-1024	-768	-1	-1	-1	-1	4	-1024	-768	-1	-1	-1	-1	4		0	0						Untertest4.avi	0	880	547	72	111				0	Content		-72	-111	10680392	652867195
10697	08:46:54.544	00:00:10.697	642	1069,723	982,9122	0,6196835	0,4731367	514,6968	3,014991	0	811,5278	976,2583	0,4607028	0,5095106	503,4966	2,95383	0	20	941	980						Untertest4.avi	0	880	547	72	111	796	866	117	0	Content		869	869	10697033	652883836
10714	08:46:54.561	00:00:10.713	643	1056,206	971,0188	0,6165603	0,4731931	502,334	3,012369	0	819,0106	975,5206	0,4606012	0,5095562	502,3275	2,989819	0	20	938	973						Untertest4.avi	0	880	547	72	111	796	866	117	0	Content		866	862	10713654	652900457
10730	08:46:54.577	00:00:10.730	644	867,5825	976,8704	0,4596954	0,5100127	502,3359	2,981775	1	846,7383	992,1766	0,4597096	0,510012	502,3275	2,978069	3	20	868	977						Untertest4.avi	0	880	547	72	111	796	866	117	0	Content		796	866	10730279	652917082
10747	08:46:54.594	00:00:10.747	645	-1024	-768	-1	-1	-1	-1	4	-1024	-768	-1	-1	-1	-1	4	20	0	0						Untertest4.avi	0	880	547	72	111	796	866	117	0	Content		-72	-111	10747024	652933827
10764	08:46:54.611	00:00:10.763	646	-1024	-768	-1	-1	-1	-1	4	-1024	-768	-1	-1	-1	-1	4	20	0	0						Untertest4.avi	0	880	547	72	111	796	866	117	0	Content		-72	-111	10763648	652950451
10780	08:46:54.627	00:00:10.780	647	-1024	-768	-1	-1	-1	-1	4	-1024	-768	-1	-1	-1	-1	4	20	0	0						Untertest4.avi	0	880	547	72	111	796	866	117	0	Content		-72	-111	10780315	652967118
10797	08:46:54.644	00:00:10.796	648	832,1803	958,7883	0,4600619	0,5100797	501,8976	2,999378	1	810,6826	975,6275	0,459417	0,5100754	504,489	3,00949	3	20	832	959						Untertest4.avi	0	880	547	72	111	796	866	117	0	Content		760	848	10796893	652983696
10814	08:46:54.661	00:00:10.813	649	-1024	-768	-1	-1	-1	-1	4	-1024	-768	-1	-1	-1	-1	4		0	0						Untertest4.avi	0	880	547	72	111				0	Content		-72	-111	10813643	653000446
10830	08:46:54.677	00:00:10.830	650	-1024	-768	-1	-1	-1	-1	4	-1024	-768	-1	-1	-1	-1	4		0	0						Untertest4.avi	0	880	547	72	111				0	Content		-72	-111	10830267	653017070
10847	08:46:54.694	00:00:10.846	651	-1024	-768	-1	-1	-1	-1	4	-1024	-768	-1	-1	-1	-1	4		0	0						Untertest4.avi	0	880	547	72	111				0	Content		-72	-111	10846934	653033737
10864	08:46:54.711	00:00:10.863	652	-1024	-768	-1	-1	-1	-1	4	-1024	-768	-1	-1	-1	-1	4		0	0						Untertest4.avi	0	880	547	72	111				0	Content		-72	-111	10863521	653050324
10880	08:46:54.727	00:00:10.880	653	-1024	-768	-1	-1	-1	-1	4	-1024	-768	-1	-1	-1	-1	4		0	0						Untertest4.avi	0	880	547	72	111				0	Content		-72	-111	10880203	653067006
10897	08:46:54.744	00:00:10.896	654	-1024	-768	-1	-1	-1	-1	4	-1024	-768	-1	-1	-1	-1	4		0	0						Untertest4.avi	0	880	547	72	111				0	Content		-72	-111	10896870	653083673
10914	08:46:54.761	00:00:10.913	655	-1024	-768	-1	-1	-1	-1	4	-1024	-768	-1	-1	-1	-1	4		0	0						Untertest4.avi	0	880	547	72	111				0	Content		-72	-111	10913503	653100306
10930	08:46:54.777	00:00:10.930	656	-1024	-768	-1	-1	-1	-1	4	-1024	-768	-1	-1	-1	-1	4		0	0						Untertest4.avi	0	880	547	72	111				0	Content		-72	-111	10930170	653116973
10947	08:46:54.794	00:00:10.946	657	-1024	-768	-1	-1	-1	-1	4	-1024	-768	-1	-1	-1	-1	4		0	0						Untertest4.avi	0	880	547	72	111				0	Content		-72	-111	10946838	653133641
10964	08:46:54.811	00:00:10.963	658	-1024	-768	-1	-1	-1	-1	4	-1024	-768	-1	-1	-1	-1	4		0	0						Untertest4.avi	0	880	547	72	111				0	Content		-72	-111	10963505	653150308
10980	08:46:54.827	00:00:10.980	659	-1024	-768	-1	-1	-1	-1	4	-1024	-768	-1	-1	-1	-1	4		0	0						Untertest4.avi	0	880	547	72	111				0	Content		-72	-111	10980190	653166993
10997	08:46:54.844	00:00:10.996	660	-1024	-768	-1	-1	-1	-1	4	-1024	-768	-1	-1	-1	-1	4		0	0						Untertest4.avi	0	880	547	72	111				0	Content		-72	-111	10996857	653183660
11014	08:46:54.861	00:00:11.013	661	-1024	-768	-1	-1	-1	-1	4	-1024	-768	-1	-1	-1	-1	4		0	0						Untertest4.avi	0	880	547	72	111				0	Content		-72	-111	11013501	653200304
11030	08:46:54.877	00:00:11.030	662	-1024	-768	-1	-1	-1	-1	4	-1024	-768	-1	-1	-1	-1	4		0	0						Untertest4.avi	0	880	547	72	111				0	Content		-72	-111	11030123	653216926
11047	08:46:54.894	00:00:11.046	663	-1024	-768	-1	-1	-1	-1	4	-1024	-768	-1	-1	-1	-1	4		0	0						Untertest4.avi	0	880	547	72	111				0	Content		-72	-111	11046790	653233593
11063	08:46:54.910	00:00:11.063	664	-1024	-768	-1	-1	-1	-1	4	-1024	-768	-1	-1	-1	-1	4		0	0						Untertest4.avi	0	880	547	72	111				0	Content		-72	-111	11063493	653250296
11080	08:46:54.927	00:00:11.080	665	-1024	-768	-1	-1	-1	-1	4	-1024	-768	-1	-1	-1	-1	4		0	0						Untertest4.avi	0	880	547	72	111				0	Content		-72	-111	11080117	653266920
11097	08:46:54.944	00:00:11.096	666	-1024	-768	-1	-1	-1	-1	4	-1024	-768	-1	-1	-1	-1	4		0	0						Untertest4.avi	0	880	547	72	111				0	Content		-72	-111	11096784	653283587
11113	08:46:54.960	00:00:11.113	667	-1024	-768	-1	-1	-1	-1	4	-1024	-768	-1	-1	-1	-1	4		0	0						Untertest4.avi	0	880	547	72	111				0	Content		-72	-111	11113363	653300166
11130	08:46:54.977	00:00:11.130	668	-1024	-768	-1	-1	-1	-1	4	-1024	-768	-1	-1	-1	-1	4		0	0						Untertest4.avi	0	880	547	72	111				0	Content		-72	-111	11130048	653316851
11147	08:46:54.994	00:00:11.146	669	-1024	-768	-1	-1	-1	-1	4	-1024	-768	-1	-1	-1	-1	4		0	0						Untertest4.avi	0	880	547	72	111				0	Content		-72	-111	11146715	653333518
11163	08:46:55.010	00:00:11.163	670	-1024	-768	-1	-1	-1	-1	4	-1024	-768	-1	-1	-1	-1	4		0	0						Untertest4.avi	0	880	547	72	111				0	Content		-72	-111	11163355	653350158
11180	08:46:55.027	00:00:11.180	671	-1024	-768	-1	-1	-1	-1	4	-1024	-768	-1	-1	-1	-1	4		0	0						Untertest4.avi	0	880	547	72	111				0	Content		-72	-111	11180040	653366843
11197	08:46:55.044	00:00:11.196	672	-1024	-768	-1	-1	-1	-1	4	-1024	-768	-1	-1	-1	-1	4		0	0						Untertest4.avi	0	880	547	72	111				0	Content		-72	-111	11196707	653383510
11213	08:46:55.060	00:00:11.213	673	-1024	-768	-1	-1	-1	-1	4	-1024	-768	-1	-1	-1	-1	4		0	0						Untertest4.avi	0	880	547	72	111				0	Content		-72	-111	11213339	653400142
11230	08:46:55.077	00:00:11.230	674	-1024	-768	-1	-1	-1	-1	4	-1024	-768	-1	-1	-1	-1	4		0	0						Untertest4.avi	0	880	547	72	111				0	Content		-72	-111	11230006	653416809
11247	08:46:55.094	00:00:11.246	675	-1024	-768	-1	-1	-1	-1	4	-1024	-768	-1	-1	-1	-1	4		0	0						Untertest4.avi	0	880	547	72	111				0	Content		-72	-111	11246595	653433398
11263	08:46:55.110	00:00:11.263	676	-1024	-768	-1	-1	-1	-1	4	-1024	-768	-1	-1	-1	-1	4		0	0						Untertest4.avi	0	880	547	72	111				0	Content		-72	-111	11263342	653450145
11280	08:46:55.127	00:00:11.279	677	-1024	-768	-1	-1	-1	-1	4	-1024	-768	-1	-1	-1	-1	4		0	0						Untertest4.avi	0	880	547	72	111				0	Content		-72	-111	11279966	653466769
11297	08:46:55.144	00:00:11.296	678	-1024	-768	-1	-1	-1	-1	4	-1024	-768	-1	-1	-1	-1	4		0	0						Untertest4.avi	0	880	547	72	111				0	Content		-72	-111	11296598	653483401
11313	08:46:55.160	00:00:11.313	679	-1024	-768	-1	-1	-1	-1	4	-1024	-768	-1	-1	-1	-1	4		0	0						Untertest4.avi	0	880	547	72	111				0	Content		-72	-111	11313265	653500068
11330	08:46:55.177	00:00:11.329	680	-1024	-768	-1	-1	-1	-1	4	-1024	-768	-1	-1	-1	-1	4		0	0						Untertest4.avi	0	880	547	72	111				0	Content		-72	-111	11329927	653516730
11347	08:46:55.194	00:00:11.346	681	-1024	-768	-1	-1	-1	-1	4	-1024	-768	-1	-1	-1	-1	4		0	0						Untertest4.avi	0	880	547	72	111				0	Content		-72	-111	11346594	653533397
11363	08:46:55.210	00:00:11.363	682	-1024	-768	-1	-1	-1	-1	4	-1024	-768	-1	-1	-1	-1	4		0	0						Untertest4.avi	0	880	547	72	111				0	Content		-72	-111	11363259	653550062
11380	08:46:55.227	00:00:11.379	683	-1024	-768	-1	-1	-1	-1	4	-1024	-768	-1	-1	-1	-1	4		0	0						Untertest4.avi	0	880	547	72	111				0	Content		-72	-111	11379926	653566729
11397	08:46:55.244	00:00:11.396	684	-1024	-768	-1	-1	-1	-1	4	-1024	-768	-1	-1	-1	-1	4		0	0						Untertest4.avi	0	880	547	72	111				0	Content		-72	-111	11396593	653583396
11413	08:46:55.260	00:00:11.413	685	-1024	-768	-1	-1	-1	-1	4	-1024	-768	-1	-1	-1	-1	4		0	0						Untertest4.avi	0	880	547	72	111				0	Content		-72	-111	11413213	653600016
11430	08:46:55.277	00:00:11.429	686	-1024	-768	-1	-1	-1	-1	4	-1024	-768	-1	-1	-1	-1	4		0	0						Untertest4.avi	0	880	547	72	111				0	Content		-72	-111	11429880	653616683
11446	08:46:55.293	00:00:11.446	687	-1024	-768	-1	-1	-1	-1	4	-1024	-768	-1	-1	-1	-1	4		0	0						Untertest4.avi	0	880	547	72	111				0	Content		-72	-111	11446456	653633259
11463	08:46:55.310	00:00:11.463	688	-1024	-768	-1	-1	-1	-1	4	-1024	-768	-1	-1	-1	-1	4		0	0						Untertest4.avi	0	880	547	72	111				0	Content		-72	-111	11463203	653650006
11480	08:46:55.327	00:00:11.479	689	-1024	-768	-1	-1	-1	-1	4	-1024	-768	-1	-1	-1	-1	4		0	0						Untertest4.avi	0	880	547	72	111				0	Content		-72	-111	11479825	653666628
11496	08:46:55.343	00:00:11.496	690	-1024	-768	-1	-1	-1	-1	4	-1024	-768	-1	-1	-1	-1	4		0	0						Untertest4.avi	0	880	547	72	111				0	Content		-72	-111	11496448	653683251
11513	08:46:55.360	00:00:11.513	691	-1024	-768	-1	-1	-1	-1	4	-1024	-768	-1	-1	-1	-1	4		0	0						Untertest4.avi	0	880	547	72	111				0	Content		-72	-111	11513070	653699873
11530	08:46:55.377	00:00:11.529	692	-1024	-768	-1	-1	-1	-1	4	-1024	-768	-1	-1	-1	-1	4		0	0						Untertest4.avi	0	880	547	72	111				0	Content		-72	-111	11529818	653716621
11546	08:46:55.393	00:00:11.546	693	-1024	-768	-1	-1	-1	-1	4	-1024	-768	-1	-1	-1	-1	4		0	0						Untertest4.avi	0	880	547	72	111				0	Content		-72	-111	11546441	653733244
11563	08:46:55.410	00:00:11.563	694	-1024	-768	-1	-1	-1	-1	4	-1024	-768	-1	-1	-1	-1	4		0	0						Untertest4.avi	0	880	547	72	111				0	Content		-72	-111	11563108	653749911
11580	08:46:55.427	00:00:11.579	695	-1024	-768	-1	-1	-1	-1	4	-1024	-768	-1	-1	-1	-1	4		0	0						Untertest4.avi	0	880	547	72	111				0	Content		-72	-111	11579699	653766502
11596	08:46:55.443	00:00:11.596	696	-1024	-768	-1	-1	-1	-1	4	-1024	-768	-1	-1	-1	-1	4		0	0						Untertest4.avi	0	880	547	72	111				0	Content		-72	-111	11596442	653783245
11613	08:46:55.460	00:00:11.613	697	-1024	-768	-1	-1	-1	-1	4	-1024	-768	-1	-1	-1	-1	4		0	0						Untertest4.avi	0	880	547	72	111				0	Content		-72	-111	11613059	653799862
11630	08:46:55.477	00:00:11.629	698	-1024	-768	-1	-1	-1	-1	4	-1024	-768	-1	-1	-1	-1	4		0	0						Untertest4.avi	0	880	547	72	111				0	Content		-72	-111	11629715	653816518
11646	08:46:55.493	00:00:11.646	699	-1024	-768	-1	-1	-1	-1	4	-1024	-768	-1	-1	-1	-1	4		0	0						Untertest4.avi	0	880	547	72	111				0	Content		-72	-111	11646382	653833185
11663	08:46:55.510	00:00:11.663	700	-1024	-768	-1	-1	-1	-1	4	-1024	-768	-1	-1	-1	-1	4		0	0						Untertest4.avi	0	880	547	72	111				0	Content		-72	-111	11663005	653849808
11680	08:46:55.527	00:00:11.679	701	-1024	-768	-1	-1	-1	-1	4	-1024	-768	-1	-1	-1	-1	4		0	0						Untertest4.avi	0	880	547	72	111				0	Content		-72	-111	11679754	653866557
11696	08:46:55.543	00:00:11.696	702	-1024	-768	-1	-1	-1	-1	4	-1024	-768	-1	-1	-1	-1	4		0	0						Untertest4.avi	0	880	547	72	111				0	Content		-72	-111	11696378	653883181
11713	08:46:55.560	00:00:11.713	703	-1024	-768	-1	-1	-1	-1	4	-1024	-768	-1	-1	-1	-1	4		0	0						Untertest4.avi	0	880	547	72	111				0	Content		-72	-111	11713001	653899804
11730	08:46:55.577	00:00:11.729	704	-1024	-768	-1	-1	-1	-1	4	-1024	-768	-1	-1	-1	-1	4		0	0						Untertest4.avi	0	880	547	72	111				0	Content		-72	-111	11729625	653916428
11746	08:46:55.593	00:00:11.746	705	-1024	-768	-1	-1	-1	-1	4	-1024	-768	-1	-1	-1	-1	4		0	0						Untertest4.avi	0	880	547	72	111				0	Content		-72	-111	11746374	653933177
11763	08:46:55.610	00:00:11.762	706	-1024	-768	-1	-1	-1	-1	4	-1024	-768	-1	-1	-1	-1	4		0	0						Untertest4.avi	0	880	547	72	111				0	Content		-72	-111	11762997	653949800
11780	08:46:55.627	00:00:11.779	707	-1024	-768	-1	-1	-1	-1	4	-1024	-768	-1	-1	-1	-1	4		0	0						Untertest4.avi	0	880	547	72	111				0	Content		-72	-111	11779618	653966421
11796	08:46:55.643	00:00:11.796	708	-1024	-768	-1	-1	-1	-1	4	-1024	-768	-1	-1	-1	-1	4		0	0						Untertest4.avi	0	880	547	72	111				0	Content		-72	-111	11796255	653983058
11813	08:46:55.660	00:00:11.812	709	-1024	-768	-1	-1	-1	-1	4	-1024	-768	-1	-1	-1	-1	4		0	0						Untertest4.avi	0	880	547	72	111				0	Content		-72	-111	11812992	653999795
11830	08:46:55.677	00:00:11.829	710	-1024	-768	-1	-1	-1	-1	4	-1024	-768	-1	-1	-1	-1	4		0	0						Untertest4.avi	0	880	547	72	111				0	Content		-72	-111	11829611	654016414
11846	08:46:55.693	00:00:11.846	711	-1024	-768	-1	-1	-1	-1	4	-1024	-768	-1	-1	-1	-1	4		0	0						Untertest4.avi	0	880	547	72	111				0	Content		-72	-111	11846254	654033057
11863	08:46:55.710	00:00:11.862	712	-1024	-768	-1	-1	-1	-1	4	-1024	-768	-1	-1	-1	-1	4		0	0						Untertest4.avi	0	880	547	72	111				0	Content		-72	-111	11862864	654049667
11880	08:46:55.727	00:00:11.879	713	-1024	-768	-1	-1	-1	-1	4	-1024	-768	-1	-1	-1	-1	4		0	0						Untertest4.avi	0	880	547	72	111				0	Content		-72	-111	11879613	654066416
11898	08:46:55.745	00:00:11.898	714	-1024	-768	-1	-1	-1	-1	4	-1024	-768	-1	-1	-1	-1	4		0	0						Untertest4.avi	0	880	547	72	111				0	Content		-72	-111	11898051	654084854
11913	08:46:55.760	00:00:11.912	715	-1024	-768	-1	-1	-1	-1	4	-1024	-768	-1	-1	-1	-1	4		0	0						Untertest4.avi	0	880	547	72	111				0	Content		-72	-111	11912853	654099656
11930	08:46:55.777	00:00:11.929	716	-1024	-768	-1	-1	-1	-1	4	-1024	-768	-1	-1	-1	-1	4		0	0						Untertest4.avi	0	880	547	72	111				0	Content		-72	-111	11929602	654116405
11946	08:46:55.793	00:00:11.946	717	-1024	-768	-1	-1	-1	-1	4	-1024	-768	-1	-1	-1	-1	4		0	0						Untertest4.avi	0	880	547	72	111				0	Content		-72	-111	11946234	654133037
11963	08:46:55.810	00:00:11.962	718	-1024	-768	-1	-1	-1	-1	4	-1024	-768	-1	-1	-1	-1	4		0	0						Untertest4.avi	0	880	547	72	111				0	Content		-72	-111	11962969	654149772
11979	08:46:55.826	00:00:11.979	719	-1024	-768	-1	-1	-1	-1	4	-1024	-768	-1	-1	-1	-1	4		0	0						Untertest4.avi	0	880	547	72	111				0	Content		-72	-111	11979466	654166269
11996	08:46:55.843	00:00:11.996	720	-1024	-768	-1	-1	-1	-1	4	-1024	-768	-1	-1	-1	-1	4		0	0						Untertest4.avi	0	880	547	72	111				0	Content		-72	-111	11996226	654183029
12013	08:46:55.860	00:00:12.013	721	-1024	-768	-1	-1	-1	-1	4	-1024	-768	-1	-1	-1	-1	4		0	0						Untertest4.avi	0	880	547	72	111				0	Content		-72	-111	12013279	654200082
12031	08:46:55.878	00:00:12.030	722	-1024	-768	-1	-1	-1	-1	4	-1024	-768	-1	-1	-1	-1	4		0	0						Untertest4.avi	0	880	547	72	111				0	Content		-72	-111	12030655	654217458
12048	08:46:55.895	00:00:12.047	723	-1024	-768	-1	-1	-1	-1	4	-1024	-768	-1	-1	-1	-1	4		0	0						Untertest4.avi	0	880	547	72	111				0	Content		-72	-111	12047904	654234707
12063	08:46:55.910	00:00:12.062	724	-1024	-768	-1	-1	-1	-1	4	-1024	-768	-1	-1	-1	-1	4		0	0						Untertest4.avi	0	880	547	72	111				0	Content		-72	-111	12062830	654249633
12079	08:46:55.926	00:00:12.079	725	-1024	-768	-1	-1	-1	-1	4	-1024	-768	-1	-1	-1	-1	4		0	0						Untertest4.avi	0	880	547	72	111				0	Content		-72	-111	12079453	654266256
12096	08:46:55.943	00:00:12.096	726	-1024	-768	-1	-1	-1	-1	4	-1024	-768	-1	-1	-1	-1	4		0	0						Untertest4.avi	0	880	547	72	111				0	Content		-72	-111	12096211	654283014
12113	08:46:55.960	00:00:12.112	727	-1024	-768	-1	-1	-1	-1	4	-1024	-768	-1	-1	-1	-1	4		0	0						Untertest4.avi	0	880	547	72	111				0	Content		-72	-111	12112820	654299623
12129	08:46:55.976	00:00:12.129	728	-1024	-768	-1	-1	-1	-1	4	-1024	-768	-1	-1	-1	-1	4		0	0						Untertest4.avi	0	880	547	72	111				0	Content		-72	-111	12129441	654316244
12146	08:46:55.993	00:00:12.146	729	-1024	-768	-1	-1	-1	-1	4	-1024	-768	-1	-1	-1	-1	4		0	0						Untertest4.avi	0	880	547	72	111				0	Content		-72	-111	12146065	654332868
12163	08:46:56.010	00:00:12.163	730	-1024	-768	-1	-1	-1	-1	4	-1024	-768	-1	-1	-1	-1	4		0	0						Untertest4.avi	0	880	547	72	111				0	Content		-72	-111	12163256	654350059
12181	08:46:56.028	00:00:12.180	731	-1024	-768	-1	-1	-1	-1	4	-1024	-768	-1	-1	-1	-1	4		0	0						Untertest4.avi	0	880	547	72	111				0	Content		-72	-111	12180502	654367305
12198	08:46:56.045	00:00:12.197	732	-1024	-768	-1	-1	-1	-1	4	-1024	-768	-1	-1	-1	-1	4		0	0						Untertest4.avi	0	880	547	72	111				0	Content		-72	-111	12197872	654384675
12213	08:46:56.060	00:00:12.212	733	-1024	-768	-1	-1	-1	-1	4	-1024	-768	-1	-1	-1	-1	4		0	0						Untertest4.avi	0	880	547	72	111				0	Content		-72	-111	12212675	654399478
12229	08:46:56.076	00:00:12.229	734	-1024	-768	-1	-1	-1	-1	4	-1024	-768	-1	-1	-1	-1	4		0	0						Untertest4.avi	0	880	547	72	111				0	Content		-72	-111	12229299	654416102
12246	08:46:56.093	00:00:12.246	735	-1024	-768	-1	-1	-1	-1	4	-1024	-768	-1	-1	-1	-1	4		0	0						Untertest4.avi	0	880	547	72	111				0	Content		-72	-111	12246046	654432849
12263	08:46:56.110	00:00:12.262	736	-1024	-768	-1	-1	-1	-1	4	-1024	-768	-1	-1	-1	-1	4		0	0						Untertest4.avi	0	880	547	72	111				0	Content		-72	-111	12262667	654449470
12279	08:46:56.126	00:00:12.279	737	-1024	-768	-1	-1	-1	-1	4	-1024	-768	-1	-1	-1	-1	4		0	0						Untertest4.avi	0	880	547	72	111				0	Content		-72	-111	12279287	654466090
12296	08:46:56.143	00:00:12.295	738	-1024	-768	-1	-1	-1	-1	4	-1024	-768	-1	-1	-1	-1	4		0	0						Untertest4.avi	0	880	547	72	111				0	Content		-72	-111	12295910	654482713
12313	08:46:56.160	00:00:12.313	739	-1024	-768	-1	-1	-1	-1	4	-1024	-768	-1	-1	-1	-1	4		0	0						Untertest4.avi	0	880	547	72	111				0	Content		-72	-111	12313103	654499906
12330	08:46:56.177	00:00:12.330	740	-1024	-768	-1	-1	-1	-1	4	-1024	-768	-1	-1	-1	-1	4		0	0						Untertest4.avi	0	880	547	72	111				0	Content		-72	-111	12330474	654517277
12348	08:46:56.195	00:00:12.347	741	-1024	-768	-1	-1	-1	-1	4	-1024	-768	-1	-1	-1	-1	4		0	0						Untertest4.avi	0	880	547	72	111				0	Content		-72	-111	12347734	654534537
12363	08:46:56.210	00:00:12.362	742	-1024	-768	-1	-1	-1	-1	4	-1024	-768	-1	-1	-1	-1	4		0	0						Untertest4.avi	0	880	547	72	111				0	Content		-72	-111	12362527	654549330
12379	08:46:56.226	00:00:12.379	743	-1024	-768	-1	-1	-1	-1	4	-1024	-768	-1	-1	-1	-1	4		0	0						Untertest4.avi	0	880	547	72	111				0	Content		-72	-111	12379273	654566076
12396	08:46:56.243	00:00:12.395	744	-1024	-768	-1	-1	-1	-1	4	-1024	-768	-1	-1	-1	-1	4		0	0						Untertest4.avi	0	880	547	72	111				0	Content		-72	-111	12395897	654582700
12413	08:46:56.260	00:00:12.412	745	-1024	-768	-1	-1	-1	-1	4	-1024	-768	-1	-1	-1	-1	4		0	0						Untertest4.avi	0	880	547	72	111				0	Content		-72	-111	12412520	654599323
12429	08:46:56.276	00:00:12.429	746	-1024	-768	-1	-1	-1	-1	4	-1024	-768	-1	-1	-1	-1	4		0	0						Untertest4.avi	0	880	547	72	111				0	Content		-72	-111	12429144	654615947
12446	08:46:56.293	00:00:12.445	747	-1024	-768	-1	-1	-1	-1	4	-1024	-768	-1	-1	-1	-1	4		0	0						Untertest4.avi	0	880	547	72	111				0	Content		-72	-111	12445764	654632567
12463	08:46:56.310	00:00:12.462	748	-1024	-768	-1	-1	-1	-1	4	-1024	-768	-1	-1	-1	-1	4		0	0						Untertest4.avi	0	880	547	72	111				0	Content		-72	-111	12462959	654649762
12480	08:46:56.327	00:00:12.480	749	-1024	-768	-1	-1	-1	-1	4	-1024	-768	-1	-1	-1	-1	4		0	0						Untertest4.avi	0	880	547	72	111				0	Content		-72	-111	12480330	654667133
12498	08:46:56.345	00:00:12.497	750	-1024	-768	-1	-1	-1	-1	4	-1024	-768	-1	-1	-1	-1	4		0	0						Untertest4.avi	0	880	547	72	111				0	Content		-72	-111	12497702	654684505
12513	08:46:56.360	00:00:12.512	751	-1024	-768	-1	-1	-1	-1	4	-1024	-768	-1	-1	-1	-1	4		0	0						Untertest4.avi	0	880	547	72	111				0	Content		-72	-111	12512502	654699305
12529	08:46:56.376	00:00:12.529	752	-1024	-768	-1	-1	-1	-1	4	-1024	-768	-1	-1	-1	-1	4		0	0						Untertest4.avi	0	880	547	72	111				0	Content		-72	-111	12529125	654715928
12546	08:46:56.393	00:00:12.545	753	-1024	-768	-1	-1	-1	-1	4	-1024	-768	-1	-1	-1	-1	4		0	0						Untertest4.avi	0	880	547	72	111				0	Content		-72	-111	12545737	654732540
12562	08:46:56.409	00:00:12.562	754	-1024	-768	-1	-1	-1	-1	4	-1024	-768	-1	-1	-1	-1	4		0	0						Untertest4.avi	0	880	547	72	111				0	Content		-72	-111	12562370	654749173
12579	08:46:56.426	00:00:12.579	755	-1024	-768	-1	-1	-1	-1	4	-1024	-768	-1	-1	-1	-1	4		0	0						Untertest4.avi	0	880	547	72	111				0	Content		-72	-111	12579120	654765923
12596	08:46:56.443	00:00:12.595	756	-1024	-768	-1	-1	-1	-1	4	-1024	-768	-1	-1	-1	-1	4		0	0						Untertest4.avi	0	880	547	72	111				0	Content		-72	-111	12595742	654782545
12612	08:46:56.459	00:00:12.612	757	-1024	-768	-1	-1	-1	-1	4	-1024	-768	-1	-1	-1	-1	4		0	0						Untertest4.avi	0	880	547	72	111				0	Content		-72	-111	12612367	654799170
12629	08:46:56.476	00:00:12.628	758	-1024	-768	-1	-1	-1	-1	4	-1024	-768	-1	-1	-1	-1	4		0	0						Untertest4.avi	0	880	547	72	111				0	Content		-72	-111	12628986	654815789
12646	08:46:56.493	00:00:12.645	759	-1024	-768	-1	-1	-1	-1	4	-1024	-768	-1	-1	-1	-1	4		0	0						Untertest4.avi	0	880	547	72	111				0	Content		-72	-111	12645736	654832539
12662	08:46:56.509	00:00:12.662	760	-1024	-768	-1	-1	-1	-1	4	-1024	-768	-1	-1	-1	-1	4		0	0						Untertest4.avi	0	880	547	72	111				0	Content		-72	-111	12662361	654849164
12679	08:46:56.526	00:00:12.678	761	-1024	-768	-1	-1	-1	-1	4	-1024	-768	-1	-1	-1	-1	4		0	0						Untertest4.avi	0	880	547	72	111				0	Content		-72	-111	12678981	654865784
12696	08:46:56.543	00:00:12.695	762	-1024	-768	-1	-1	-1	-1	4	-1024	-768	-1	-1	-1	-1	4		0	0						Untertest4.avi	0	880	547	72	111				0	Content		-72	-111	12695606	654882409
12712	08:46:56.559	00:00:12.712	763	-1024	-768	-1	-1	-1	-1	4	-1024	-768	-1	-1	-1	-1	4		0	0						Untertest4.avi	0	880	547	72	111				0	Content		-72	-111	12712354	654899157
12729	08:46:56.576	00:00:12.728	764	-1024	-768	-1	-1	-1	-1	4	-1024	-768	-1	-1	-1	-1	4		0	0						Untertest4.avi	0	880	547	72	111				0	Content		-72	-111	12728978	654915781
12746	08:46:56.593	00:00:12.745	765	-1024	-768	-1	-1	-1	-1	4	-1024	-768	-1	-1	-1	-1	4		0	0						Untertest4.avi	0	880	547	72	111				0	Content		-72	-111	12745602	654932405
12762	08:46:56.609	00:00:12.762	766	-1024	-768	-1	-1	-1	-1	4	-1024	-768	-1	-1	-1	-1	4		0	0						Untertest4.avi	0	880	547	72	111				0	Content		-72	-111	12762225	654949028
12779	08:46:56.626	00:00:12.778	767	-1024	-768	-1	-1	-1	-1	4	-1024	-768	-1	-1	-1	-1	4		0	0						Untertest4.avi	0	880	547	72	111				0	Content		-72	-111	12778973	654965776
12796	08:46:56.643	00:00:12.795	768	-1024	-768	-1	-1	-1	-1	4	-1024	-768	-1	-1	-1	-1	4		0	0						Untertest4.avi	0	880	547	72	111				0	Content		-72	-111	12795596	654982399
12812	08:46:56.659	00:00:12.812	769	-1024	-768	-1	-1	-1	-1	4	-1024	-768	-1	-1	-1	-1	4		0	0						Untertest4.avi	0	880	547	72	111				0	Content		-72	-111	12812217	654999020
12829	08:46:56.676	00:00:12.828	770	-1024	-768	-1	-1	-1	-1	4	-1024	-768	-1	-1	-1	-1	4		0	0						Untertest4.avi	0	880	547	72	111				0	Content		-72	-111	12828966	655015769
12846	08:46:56.693	00:00:12.845	771	-1024	-768	-1	-1	-1	-1	4	-1024	-768	-1	-1	-1	-1	4		0	0						Untertest4.avi	0	880	547	72	111				0	Content		-72	-111	12845587	655032390
12862	08:46:56.709	00:00:12.862	772	-1024	-768	-1	-1	-1	-1	4	-1024	-768	-1	-1	-1	-1	4		0	0						Untertest4.avi	0	880	547	72	111				0	Content		-72	-111	12862207	655049010
12879	08:46:56.726	00:00:12.878	773	-1024	-768	-1	-1	-1	-1	4	-1024	-768	-1	-1	-1	-1	4		0	0						Untertest4.avi	0	880	547	72	111				0	Content		-72	-111	12878831	655065634
12896	08:46:56.743	00:00:12.896	774	-1024	-768	-1	-1	-1	-1	4	-1024	-768	-1	-1	-1	-1	4		0	0						Untertest4.avi	0	880	547	72	111				0	Content		-72	-111	12896038	655082841
12913	08:46:56.760	00:00:12.913	775	-1024	-768	-1	-1	-1	-1	4	-1024	-768	-1	-1	-1	-1	4		0	0						Untertest4.avi	0	880	547	72	111				0	Content		-72	-111	12913397	655100200
12931	08:46:56.778	00:00:12.930	776	-1024	-768	-1	-1	-1	-1	4	-1024	-768	-1	-1	-1	-1	4		0	0						Untertest4.avi	0	880	547	72	111				0	Content		-72	-111	12930643	655117446
12945	08:46:56.792	00:00:12.945	777	-1024	-768	-1	-1	-1	-1	4	-1024	-768	-1	-1	-1	-1	4		0	0						Untertest4.avi	0	880	547	72	111				0	Content		-72	-111	12945447	655132250
12962	08:46:56.809	00:00:12.962	778	-1024	-768	-1	-1	-1	-1	4	-1024	-768	-1	-1	-1	-1	4		0	0						Untertest4.avi	0	880	547	72	111				0	Content		-72	-111	12962187	655148990
12979	08:46:56.826	00:00:12.978	779	-1024	-768	-1	-1	-1	-1	4	-1024	-768	-1	-1	-1	-1	4		0	0						Untertest4.avi	0	880	547	72	111				0	Content		-72	-111	12978807	655165610
12995	08:46:56.842	00:00:12.995	780	-1024	-768	-1	-1	-1	-1	4	-1024	-768	-1	-1	-1	-1	4		0	0						Untertest4.avi	0	880	547	72	111				0	Content		-72	-111	12995429	655182232
13012	08:46:56.859	00:00:13.012	781	-1024	-768	-1	-1	-1	-1	4	-1024	-768	-1	-1	-1	-1	4		0	0						Untertest4.avi	0	880	547	72	111				0	Content		-72	-111	13012095	655198898
13029	08:46:56.876	00:00:13.028	782	1544,64	861,934	0,6291577	0,4747162	505,6622	3,182846	0	1219,751	886,1372	0,4597226	0,4977523	451,4377	2,773377	0	21	1382	874						Untertest4.avi	0	880	547	72	111	1484	769	117	0	Content		1310	763	13028684	655215487
13045	08:46:56.892	00:00:13.045	783	1527,269	870,9212	0,6292102	0,4750126	504,9737	3,16016	0	1592,08	889,2903	0,4723585	0,4979838	504,6487	3,16807	0	21	1560	880						Untertest4.avi	0	880	547	72	111	1484	769	117	0	Content		1488	769	13045434	655232237
13062	08:46:56.909	00:00:13.062	784	1526,849	879,3924	0,6292402	0,4750605	505,2699	3,166008	0	1584,932	898,0366	0,4724045	0,4979785	504,5007	3,100392	0	21	1556	889						Untertest4.avi	0	880	547	72	111	1484	769	117	0	Content		1484	778	13062057	655248860
13079	08:46:56.926	00:00:13.078	785	1505,407	855,6217	0,6292703	0,4750422	505,3284	3,213857	0	1577,448	897,4089	0,4724083	0,4978565	504,4608	3,144337	0	21	1541	877						Untertest4.avi	0	880	547	72	111	1484	769	117	0	Content		1469	766	13078682	655265485
13095	08:46:56.942	00:00:13.095	786	1489,32	847,9495	0,6293486	0,4751458	505,257	3,20575	0	1582,178	899,0755	0,4724334	0,497909	504,5345	3,099677	0	21	1536	874						Untertest4.avi	0	880	547	72	111	1484	769	117	0	Content		1464	763	13095305	655282108
13112	08:46:56.959	00:00:13.112	787	1599,897	890,6145	0,6292236	0,4758593	505,0222	3,147368	0	1908,518	971,27	0,4730217	0,4984492	505,6031	3,23086	0	21	1754	931						Untertest4.avi	0	880	547	72	111	1484	769	117	0	Content		1682	820	13112055	655298858
13129	08:46:56.976	00:00:13.128	788	2084,059	1031,709	0,6295477	0,4771035	506,5307	3,304127	0	1747,267	1086,932	0,4697192	0,4999291	518,0525	3,236477	0	21	1916	1059						Untertest4.avi	0	880	547	72	111	1484	769	117	0	Content		1844	948	13128678	655315481
13145	08:46:56.992	00:00:13.145	789	-1024	-768	-1	-1	-1	-1	4	-1024	-768	-1	-1	-1	-1	4		0	0						Untertest4.avi	0	880	547	72	111				0	Content		-72	-111	13145302	655332105
13162	08:46:57.009	00:00:13.161	790	-1024	-768	-1	-1	-1	-1	4	-1024	-768	-1	-1	-1	-1	4		0	0						Untertest4.avi	0	880	547	72	111				0	Content		-72	-111	13161923	655348726
13179	08:46:57.026	00:00:13.178	791	-1024	-768	-1	-1	-1	-1	4	-1024	-768	-1	-1	-1	-1	4		0	0						Untertest4.avi	0	880	547	72	111				0	Content		-72	-111	13178671	655365474
13195	08:46:57.042	00:00:13.195	792	-1024	-768	-1	-1	-1	-1	4	-1024	-768	-1	-1	-1	-1	4		0	0						Untertest4.avi	0	880	547	72	111				0	Content		-72	-111	13195296	655382099
13212	08:46:57.059	00:00:13.211	793	-1024	-768	-1	-1	-1	-1	4	-1024	-768	-1	-1	-1	-1	4		0	0						Untertest4.avi	0	880	547	72	111				0	Content		-72	-111	13211921	655398724
13229	08:46:57.076	00:00:13.228	794	-1024	-768	-1	-1	-1	-1	4	-1024	-768	-1	-1	-1	-1	4		0	0						Untertest4.avi	0	880	547	72	111				0	Content		-72	-111	13228544	655415347
13245	08:46:57.092	00:00:13.245	795	-1024	-768	-1	-1	-1	-1	4	-1024	-768	-1	-1	-1	-1	4		0	0						Untertest4.avi	0	880	547	72	111				0	Content		-72	-111	13245293	655432096
13262	08:46:57.109	00:00:13.261	796	-1024	-768	-1	-1	-1	-1	4	-1024	-768	-1	-1	-1	-1	4		0	0						Untertest4.avi	0	880	547	72	111				0	Content		-72	-111	13261918	655448721
13279	08:46:57.126	00:00:13.278	797	-1024	-768	-1	-1	-1	-1	4	-1024	-768	-1	-1	-1	-1	4		0	0						Untertest4.avi	0	880	547	72	111				0	Content		-72	-111	13278541	655465344
13295	08:46:57.142	00:00:13.295	798	-1024	-768	-1	-1	-1	-1	4	-1024	-768	-1	-1	-1	-1	4		0	0						Untertest4.avi	0	880	547	72	111				0	Content		-72	-111	13295289	655482092
13312	08:46:57.159	00:00:13.311	799	-1024	-768	-1	-1	-1	-1	4	-1024	-768	-1	-1	-1	-1	4		0	0						Untertest4.avi	0	880	547	72	111				0	Content		-72	-111	13311915	655498718
13329	08:46:57.176	00:00:13.328	800	-1024	-768	-1	-1	-1	-1	4	-1024	-768	-1	-1	-1	-1	4		0	0						Untertest4.avi	0	880	547	72	111				0	Content		-72	-111	13328537	655515340
13345	08:46:57.192	00:00:13.345	801	-1024	-768	-1	-1	-1	-1	4	-1024	-768	-1	-1	-1	-1	4		0	0						Untertest4.avi	0	880	547	72	111				0	Content		-72	-111	13345163	655531966
13362	08:46:57.209	00:00:13.361	802	-1024	-768	-1	-1	-1	-1	4	-1024	-768	-1	-1	-1	-1	4		0	0						Untertest4.avi	0	880	547	72	111				0	Content		-72	-111	13361849	655548652
13379	08:46:57.226	00:00:13.378	803	-1024	-768	-1	-1	-1	-1	4	-1024	-768	-1	-1	-1	-1	4		0	0						Untertest4.avi	0	880	547	72	111				0	Content		-72	-111	13378516	655565319
13395	08:46:57.242	00:00:13.395	804	-1024	-768	-1	-1	-1	-1	4	-1024	-768	-1	-1	-1	-1	4		0	0						Untertest4.avi	0	880	547	72	111				0	Content		-72	-111	13395160	655581963
13412	08:46:57.259	00:00:13.411	805	-1024	-768	-1	-1	-1	-1	4	-1024	-768	-1	-1	-1	-1	4		0	0						Untertest4.avi	0	880	547	72	111				0	Content		-72	-111	13411781	655598584
13429	08:46:57.276	00:00:13.428	806	-1024	-768	-1	-1	-1	-1	4	-1024	-768	-1	-1	-1	-1	4		0	0						Untertest4.avi	0	880	547	72	111				0	Content		-72	-111	13428527	655615330
13445	08:46:57.292	00:00:13.445	807	-1024	-768	-1	-1	-1	-1	4	-1024	-768	-1	-1	-1	-1	4		0	0						Untertest4.avi	0	880	547	72	111				0	Content		-72	-111	13445151	655631954
13462	08:46:57.309	00:00:13.461	808	-1024	-768	-1	-1	-1	-1	4	-1024	-768	-1	-1	-1	-1	4		0	0						Untertest4.avi	0	880	547	72	111				0	Content		-72	-111	13461776	655648579
13479	08:46:57.326	00:00:13.478	809	-1024	-768	-1	-1	-1	-1	4	-1024	-768	-1	-1	-1	-1	4		0	0						Untertest4.avi	0	880	547	72	111				0	Content		-72	-111	13478523	655665326
13495	08:46:57.342	00:00:13.495	810	-1024	-768	-1	-1	-1	-1	4	-1024	-768	-1	-1	-1	-1	4		0	0						Untertest4.avi	0	880	547	72	111				0	Content		-72	-111	13495146	655681949
13512	08:46:57.359	00:00:13.511	811	-1024	-768	-1	-1	-1	-1	4	-1024	-768	-1	-1	-1	-1	4		0	0						Untertest4.avi	0	880	547	72	111				0	Content		-72	-111	13511769	655698572
13528	08:46:57.375	00:00:13.528	812	-1024	-768	-1	-1	-1	-1	4	-1024	-768	-1	-1	-1	-1	4		0	0						Untertest4.avi	0	880	547	72	111				0	Content		-72	-111	13528391	655715194
13546	08:46:57.393	00:00:13.545	813	-1024	-768	-1	-1	-1	-1	4	-1024	-768	-1	-1	-1	-1	4		0	0						Untertest4.avi	0	880	547	72	111				0	Content		-72	-111	13545584	655732387
13563	08:46:57.410	00:00:13.562	814	-1024	-768	-1	-1	-1	-1	4	-1024	-768	-1	-1	-1	-1	4		0	0						Untertest4.avi	0	880	547	72	111				0	Content		-72	-111	13562959	655749762
13580	08:46:57.427	00:00:13.580	815	-1024	-768	-1	-1	-1	-1	4	-1024	-768	-1	-1	-1	-1	4		0	0						Untertest4.avi	0	880	547	72	111				0	Content		-72	-111	13580205	655767008
13595	08:46:57.442	00:00:13.595	816	-1024	-768	-1	-1	-1	-1	4	-1024	-768	-1	-1	-1	-1	4		0	0						Untertest4.avi	0	880	547	72	111				0	Content		-72	-111	13595009	655781812
13612	08:46:57.459	00:00:13.611	817	-1024	-768	-1	-1	-1	-1	4	-1024	-768	-1	-1	-1	-1	4		0	0						Untertest4.avi	0	880	547	72	111				0	Content		-72	-111	13611756	655798559
13628	08:46:57.475	00:00:13.628	818	-1024	-768	-1	-1	-1	-1	4	-1024	-768	-1	-1	-1	-1	4		0	0						Untertest4.avi	0	880	547	72	111				0	Content		-72	-111	13628384	655815187
13645	08:46:57.492	00:00:13.645	819	-1024	-768	-1	-1	-1	-1	4	-1024	-768	-1	-1	-1	-1	4		0	0						Untertest4.avi	0	880	547	72	111				0	Content		-72	-111	13645004	655831807
13662	08:46:57.509	00:00:13.661	820	-1024	-768	-1	-1	-1	-1	4	-1024	-768	-1	-1	-1	-1	4		0	0						Untertest4.avi	0	880	547	72	111				0	Content		-72	-111	13661626	655848429
13678	08:46:57.525	00:00:13.678	821	-1024	-768	-1	-1	-1	-1	4	-1024	-768	-1	-1	-1	-1	4		0	0						Untertest4.avi	0	880	547	72	111				0	Content		-72	-111	13678252	655865055
13695	08:46:57.542	00:00:13.695	822	-1024	-768	-1	-1	-1	-1	4	-1024	-768	-1	-1	-1	-1	4		0	0						Untertest4.avi	0	880	547	72	111				0	Content		-72	-111	13695446	655882249
13713	08:46:57.560	00:00:13.712	823	-1024	-768	-1	-1	-1	-1	4	-1024	-768	-1	-1	-1	-1	4		0	0						Untertest4.avi	0	880	547	72	111				0	Content		-72	-111	13712818	655899621
13730	08:46:57.577	00:00:13.730	824	-1024	-768	-1	-1	-1	-1	4	-1024	-768	-1	-1	-1	-1	4		0	0						Untertest4.avi	0	880	547	72	111				0	Content		-72	-111	13730191	655916994
13745	08:46:57.592	00:00:13.744	825	-1024	-768	-1	-1	-1	-1	4	-1024	-768	-1	-1	-1	-1	4		0	0						Untertest4.avi	0	880	547	72	111				0	Content		-72	-111	13744991	655931794
13762	08:46:57.609	00:00:13.761	826	-1024	-768	-1	-1	-1	-1	4	-1024	-768	-1	-1	-1	-1	4		0	0						Untertest4.avi	0	880	547	72	111				0	Content		-72	-111	13761612	655948415
13778	08:46:57.625	00:00:13.778	827	-1024	-768	-1	-1	-1	-1	4	-1024	-768	-1	-1	-1	-1	4		0	0						Untertest4.avi	0	880	547	72	111				0	Content		-72	-111	13778359	655965162
13795	08:46:57.642	00:00:13.794	828	-1024	-768	-1	-1	-1	-1	4	-1024	-768	-1	-1	-1	-1	4		0	0						Untertest4.avi	0	880	547	72	111				0	Content		-72	-111	13794981	655981784
13812	08:46:57.659	00:00:13.811	829	-1024	-768	-1	-1	-1	-1	4	-1024	-768	-1	-1	-1	-1	4		0	0						Untertest4.avi	0	880	547	72	111				0	Content		-72	-111	13811604	655998407
13828	08:46:57.675	00:00:13.828	830	-1024	-768	-1	-1	-1	-1	4	-1024	-768	-1	-1	-1	-1	4		0	0						Untertest4.avi	0	880	547	72	111				0	Content		-72	-111	13828229	656015032
13845	08:46:57.692	00:00:13.845	831	-1024	-768	-1	-1	-1	-1	4	-1024	-768	-1	-1	-1	-1	4		0	0						Untertest4.avi	0	880	547	72	111				0	Content		-72	-111	13845298	656032101
13863	08:46:57.710	00:00:13.862	832	-1024	-768	-1	-1	-1	-1	4	-1024	-768	-1	-1	-1	-1	4		0	0						Untertest4.avi	0	880	547	72	111				0	Content		-72	-111	13862672	656049475
13880	08:46:57.727	00:00:13.880	833	-1024	-768	-1	-1	-1	-1	4	-1024	-768	-1	-1	-1	-1	4		0	0						Untertest4.avi	0	880	547	72	111				0	Content		-72	-111	13880047	656066850
13895	08:46:57.742	00:00:13.894	834	-1024	-768	-1	-1	-1	-1	4	-1024	-768	-1	-1	-1	-1	4		0	0						Untertest4.avi	0	880	547	72	111				0	Content		-72	-111	13894848	656081651
13911	08:46:57.758	00:00:13.911	835	-1024	-768	-1	-1	-1	-1	4	-1024	-768	-1	-1	-1	-1	4		0	0						Untertest4.avi	0	880	547	72	111				0	Content		-72	-111	13911473	656098276
13928	08:46:57.775	00:00:13.928	836	-1024	-768	-1	-1	-1	-1	4	-1024	-768	-1	-1	-1	-1	4		0	0						Untertest4.avi	0	880	547	72	111				0	Content		-72	-111	13928221	656115024
13945	08:46:57.792	00:00:13.944	837	-1024	-768	-1	-1	-1	-1	4	-1024	-768	-1	-1	-1	-1	4		0	0						Untertest4.avi	0	880	547	72	111				0	Content		-72	-111	13944841	656131644
13961	08:46:57.808	00:00:13.961	838	-1024	-768	-1	-1	-1	-1	4	-1024	-768	-1	-1	-1	-1	4		0	0						Untertest4.avi	0	880	547	72	111				0	Content		-72	-111	13961463	656148266
13978	08:46:57.825	00:00:13.978	839	-1024	-768	-1	-1	-1	-1	4	-1024	-768	-1	-1	-1	-1	4		0	0						Untertest4.avi	0	880	547	72	111				0	Content		-72	-111	13978090	656164893
13995	08:46:57.842	00:00:13.995	840	-1024	-768	-1	-1	-1	-1	4	-1024	-768	-1	-1	-1	-1	4		0	0						Untertest4.avi	0	880	547	72	111				0	Content		-72	-111	13995283	656182086
14013	08:46:57.860	00:00:14.012	841	-1024	-768	-1	-1	-1	-1	4	-1024	-768	-1	-1	-1	-1	4		0	0						Untertest4.avi	0	880	547	72	111				0	Content		-72	-111	14012654	656199457
14030	08:46:57.877	00:00:14.029	842	-1024	-768	-1	-1	-1	-1	4	-1024	-768	-1	-1	-1	-1	4		0	0						Untertest4.avi	0	880	547	72	111				0	Content		-72	-111	14029903	656216706
14045	08:46:57.892	00:00:14.044	843	-1024	-768	-1	-1	-1	-1	4	-1024	-768	-1	-1	-1	-1	4		0	0						Untertest4.avi	0	880	547	72	111				0	Content		-72	-111	14044705	656231508
14061	08:46:57.908	00:00:14.061	844	-1024	-768	-1	-1	-1	-1	4	-1024	-768	-1	-1	-1	-1	4		0	0						Untertest4.avi	0	880	547	72	111				0	Content		-72	-111	14061455	656248258
14078	08:46:57.925	00:00:14.078	845	-1024	-768	-1	-1	-1	-1	4	-1024	-768	-1	-1	-1	-1	4		0	0						Untertest4.avi	0	880	547	72	111				0	Content		-72	-111	14078075	656264878
14095	08:46:57.942	00:00:14.094	846	-1024	-768	-1	-1	-1	-1	4	-1024	-768	-1	-1	-1	-1	4		0	0						Untertest4.avi	0	880	547	72	111				0	Content		-72	-111	14094831	656281634
14111	08:46:57.958	00:00:14.111	847	-1024	-768	-1	-1	-1	-1	4	-1024	-768	-1	-1	-1	-1	4		0	0						Untertest4.avi	0	880	547	72	111				0	Content		-72	-111	14111317	656298120
14128	08:46:57.975	00:00:14.127	848	-1024	-768	-1	-1	-1	-1	4	-1024	-768	-1	-1	-1	-1	4		0	0						Untertest4.avi	0	880	547	72	111				0	Content		-72	-111	14127940	656314743
14145	08:46:57.992	00:00:14.145	849	-1024	-768	-1	-1	-1	-1	4	-1024	-768	-1	-1	-1	-1	4		0	0						Untertest4.avi	0	880	547	72	111				0	Content		-72	-111	14145134	656331937
14163	08:46:58.010	00:00:14.162	850	-1024	-768	-1	-1	-1	-1	4	-1024	-768	-1	-1	-1	-1	4		0	0						Untertest4.avi	0	880	547	72	111				0	Content		-72	-111	14162507	656349310
14180	08:46:58.027	00:00:14.179	851	-1024	-768	-1	-1	-1	-1	4	-1024	-768	-1	-1	-1	-1	4		0	0						Untertest4.avi	0	880	547	72	111				0	Content		-72	-111	14179755	656366558
14195	08:46:58.042	00:00:14.194	852	-1024	-768	-1	-1	-1	-1	4	-1024	-768	-1	-1	-1	-1	4		0	0						Untertest4.avi	0	880	547	72	111				0	Content		-72	-111	14194684	656381487
14211	08:46:58.058	00:00:14.211	853	-1024	-768	-1	-1	-1	-1	4	-1024	-768	-1	-1	-1	-1	4		0	0						Untertest4.avi	0	880	547	72	111				0	Content		-72	-111	14211307	656398110
14228	08:46:58.075	00:00:14.228	854	-1024	-768	-1	-1	-1	-1	4	-1024	-768	-1	-1	-1	-1	4		0	0						Untertest4.avi	0	880	547	72	111				0	Content		-72	-111	14228055	656414858
14245	08:46:58.092	00:00:14.244	855	-1024	-768	-1	-1	-1	-1	4	-1024	-768	-1	-1	-1	-1	4		0	0						Untertest4.avi	0	880	547	72	111				0	Content		-72	-111	14244552	656431355
14261	08:46:58.108	00:00:14.261	856	-1024	-768	-1	-1	-1	-1	4	-1024	-768	-1	-1	-1	-1	4		0	0						Untertest4.avi	0	880	547	72	111				0	Content		-72	-111	14261299	656448102
14278	08:46:58.125	00:00:14.277	857	-1024	-768	-1	-1	-1	-1	4	-1024	-768	-1	-1	-1	-1	4		0	0						Untertest4.avi	0	880	547	72	111				0	Content		-72	-111	14277921	656464724
14295	08:46:58.142	00:00:14.294	858	-1024	-768	-1	-1	-1	-1	4	-1024	-768	-1	-1	-1	-1	4		0	0						Untertest4.avi	0	880	547	72	111				0	Content		-72	-111	14294988	656481791
14312	08:46:58.159	00:00:14.312	859	-1024	-768	-1	-1	-1	-1	4	-1024	-768	-1	-1	-1	-1	4		0	0						Untertest4.avi	0	880	547	72	111				0	Content		-72	-111	14312362	656499165
14330	08:46:58.177	00:00:14.329	860	-1024	-768	-1	-1	-1	-1	4	-1024	-768	-1	-1	-1	-1	4		0	0						Untertest4.avi	0	880	547	72	111				0	Content		-72	-111	14329606	656516409
14345	08:46:58.192	00:00:14.344	861	-1024	-768	-1	-1	-1	-1	4	-1024	-768	-1	-1	-1	-1	4		0	0						Untertest4.avi	0	880	547	72	111				0	Content		-72	-111	14344535	656531338
14361	08:46:58.208	00:00:14.361	862	-1024	-768	-1	-1	-1	-1	4	-1024	-768	-1	-1	-1	-1	4		0	0						Untertest4.avi	0	880	547	72	111				0	Content		-72	-111	14361160	656547963
14378	08:46:58.225	00:00:14.377	863	-1024	-768	-1	-1	-1	-1	4	-1024	-768	-1	-1	-1	-1	4		0	0						Untertest4.avi	0	880	547	72	111				0	Content		-72	-111	14377907	656564710
14395	08:46:58.242	00:00:14.394	864	-1024	-768	-1	-1	-1	-1	4	-1024	-768	-1	-1	-1	-1	4		0	0						Untertest4.avi	0	880	547	72	111				0	Content		-72	-111	14394530	656581333
14411	08:46:58.258	00:00:14.411	865	-1024	-768	-1	-1	-1	-1	4	-1024	-768	-1	-1	-1	-1	4		0	0						Untertest4.avi	0	880	547	72	111				0	Content		-72	-111	14411152	656597955
14428	08:46:58.275	00:00:14.427	866	-1024	-768	-1	-1	-1	-1	4	-1024	-768	-1	-1	-1	-1	4		0	0						Untertest4.avi	0	880	547	72	111				0	Content		-72	-111	14427790	656614593
14445	08:46:58.292	00:00:14.444	867	-1024	-768	-1	-1	-1	-1	4	-1024	-768	-1	-1	-1	-1	4		0	0						Untertest4.avi	0	880	547	72	111				0	Content		-72	-111	14444967	656631770
14462	08:46:58.309	00:00:14.462	868	-1024	-768	-1	-1	-1	-1	4	-1024	-768	-1	-1	-1	-1	4		0	0						Untertest4.avi	0	880	547	72	111				0	Content		-72	-111	14462341	656649144
14480	08:46:58.327	00:00:14.479	869	-1024	-768	-1	-1	-1	-1	4	-1024	-768	-1	-1	-1	-1	4		0	0						Untertest4.avi	0	880	547	72	111				0	Content		-72	-111	14479588	656666391
14494	08:46:58.341	00:00:14.494	870	-1024	-768	-1	-1	-1	-1	4	-1024	-768	-1	-1	-1	-1	4		0	0						Untertest4.avi	0	880	547	72	111				0	Content		-72	-111	14494389	656681192
14511	08:46:58.358	00:00:14.511	871	-1024	-768	-1	-1	-1	-1	4	-1024	-768	-1	-1	-1	-1	4		0	0						Untertest4.avi	0	880	547	72	111				0	Content		-72	-111	14511137	656697940
14528	08:46:58.375	00:00:14.527	872	-1024	-768	-1	-1	-1	-1	4	-1024	-768	-1	-1	-1	-1	4		0	0						Untertest4.avi	0	880	547	72	111				0	Content		-72	-111	14527772	656714575
14544	08:46:58.391	00:00:14.544	873	-1024	-768	-1	-1	-1	-1	4	-1024	-768	-1	-1	-1	-1	4		0	0						Untertest4.avi	0	880	547	72	111				0	Content		-72	-111	14544382	656731185
14561	08:46:58.408	00:00:14.561	874	-1024	-768	-1	-1	-1	-1	4	-1024	-768	-1	-1	-1	-1	4		0	0						Untertest4.avi	0	880	547	72	111				0	Content		-72	-111	14561003	656747806
14578	08:46:58.425	00:00:14.577	875	-1024	-768	-1	-1	-1	-1	4	-1024	-768	-1	-1	-1	-1	4		0	0						Untertest4.avi	0	880	547	72	111				0	Content		-72	-111	14577626	656764429
14595	08:46:58.442	00:00:14.594	876	-1024	-768	-1	-1	-1	-1	4	-1024	-768	-1	-1	-1	-1	4		0	0						Untertest4.avi	0	880	547	72	111				0	Content		-72	-111	14594820	656781623
14612	08:46:58.459	00:00:14.612	877	-1024	-768	-1	-1	-1	-1	4	-1024	-768	-1	-1	-1	-1	4		0	0						Untertest4.avi	0	880	547	72	111				0	Content		-72	-111	14612191	656798994
14629	08:46:58.476	00:00:14.629	878	-1024	-768	-1	-1	-1	-1	4	-1024	-768	-1	-1	-1	-1	4		0	0						Untertest4.avi	0	880	547	72	111				0	Content		-72	-111	14629439	656816242
14644	08:46:58.491	00:00:14.644	879	-1024	-768	-1	-1	-1	-1	4	-1024	-768	-1	-1	-1	-1	4		0	0						Untertest4.avi	0	880	547	72	111				0	Content		-72	-111	14644240	656831043
14661	08:46:58.508	00:00:14.660	880	-1024	-768	-1	-1	-1	-1	4	-1024	-768	-1	-1	-1	-1	4		0	0						Untertest4.avi	0	880	547	72	111				0	Content		-72	-111	14660989	656847792
14678	08:46:58.525	00:00:14.677	881	-1024	-768	-1	-1	-1	-1	4	-1024	-768	-1	-1	-1	-1	4		0	0						Untertest4.avi	0	880	547	72	111				0	Content		-72	-111	14677611	656864414
14694	08:46:58.541	00:00:14.694	882	-1024	-768	-1	-1	-1	-1	4	-1024	-768	-1	-1	-1	-1	4		0	0						Untertest4.avi	0	880	547	72	111				0	Content		-72	-111	14694360	656881163
14711	08:46:58.558	00:00:14.710	883	-1024	-768	-1	-1	-1	-1	4	-1024	-768	-1	-1	-1	-1	4		0	0						Untertest4.avi	0	880	547	72	111				0	Content		-72	-111	14710855	656897658
14728	08:46:58.575	00:00:14.727	884	-1024	-768	-1	-1	-1	-1	4	-1024	-768	-1	-1	-1	-1	4		0	0						Untertest4.avi	0	880	547	72	111				0	Content		-72	-111	14727604	656914407
14745	08:46:58.592	00:00:14.744	885	-1024	-768	-1	-1	-1	-1	4	-1024	-768	-1	-1	-1	-1	4		0	0						Untertest4.avi	0	880	547	72	111				0	Content		-72	-111	14744672	656931475
14762	08:46:58.609	00:00:14.762	886	-1024	-768	-1	-1	-1	-1	4	-1024	-768	-1	-1	-1	-1	4		0	0						Untertest4.avi	0	880	547	72	111				0	Content		-72	-111	14762045	656948848
14779	08:46:58.626	00:00:14.779	887	-1024	-768	-1	-1	-1	-1	4	-1024	-768	-1	-1	-1	-1	4		0	0						Untertest4.avi	0	880	547	72	111				0	Content		-72	-111	14779292	656966095
14794	08:46:58.641	00:00:14.794	888	-1024	-768	-1	-1	-1	-1	4	-1024	-768	-1	-1	-1	-1	4		0	0						Untertest4.avi	0	880	547	72	111				0	Content		-72	-111	14794221	656981024
14811	08:46:58.658	00:00:14.810	889	-1024	-768	-1	-1	-1	-1	4	-1024	-768	-1	-1	-1	-1	4		0	0						Untertest4.avi	0	880	547	72	111				0	Content		-72	-111	14810843	656997646
14828	08:46:58.675	00:00:14.827	890	-1024	-768	-1	-1	-1	-1	4	-1024	-768	-1	-1	-1	-1	4		0	0						Untertest4.avi	0	880	547	72	111				0	Content		-72	-111	14827589	657014392
14844	08:46:58.691	00:00:14.844	891	-1024	-768	-1	-1	-1	-1	4	-1024	-768	-1	-1	-1	-1	4		0	0						Untertest4.avi	0	880	547	72	111				0	Content		-72	-111	14844213	657031016
14861	08:46:58.708	00:00:14.860	892	-1024	-768	-1	-1	-1	-1	4	-1024	-768	-1	-1	-1	-1	4		0	0						Untertest4.avi	0	880	547	72	111				0	Content		-72	-111	14860831	657047634
14877	08:46:58.724	00:00:14.877	893	-1024	-768	-1	-1	-1	-1	4	-1024	-768	-1	-1	-1	-1	4		0	0						Untertest4.avi	0	880	547	72	111				0	Content		-72	-111	14877454	657064257
14895	08:46:58.742	00:00:14.894	894	-1024	-768	-1	-1	-1	-1	4	-1024	-768	-1	-1	-1	-1	4		0	0						Untertest4.avi	0	880	547	72	111				0	Content		-72	-111	14894647	657081450
14912	08:46:58.759	00:00:14.911	895	-1024	-768	-1	-1	-1	-1	4	-1024	-768	-1	-1	-1	-1	4		0	0						Untertest4.avi	0	880	547	72	111				0	Content		-72	-111	14911895	657098698
14929	08:46:58.776	00:00:14.929	896	-1024	-768	-1	-1	-1	-1	4	-1024	-768	-1	-1	-1	-1	4		0	0						Untertest4.avi	0	880	547	72	111				0	Content		-72	-111	14929267	657116070
14944	08:46:58.791	00:00:14.944	897	-1024	-768	-1	-1	-1	-1	4	-1024	-768	-1	-1	-1	-1	4		0	0						Untertest4.avi	0	880	547	72	111				0	Content		-72	-111	14944070	657130873
14961	08:46:58.808	00:00:14.960	898	-1024	-768	-1	-1	-1	-1	4	-1024	-768	-1	-1	-1	-1	4		0	0						Untertest4.avi	0	880	547	72	111				0	Content		-72	-111	14960821	657147624
14977	08:46:58.824	00:00:14.977	899	-1024	-768	-1	-1	-1	-1	4	-1024	-768	-1	-1	-1	-1	4		0	0						Untertest4.avi	0	880	547	72	111				0	Content		-72	-111	14977443	657164246
14994	08:46:58.841	00:00:14.994	900	-1024	-768	-1	-1	-1	-1	4	-1024	-768	-1	-1	-1	-1	4		0	0						Untertest4.avi	0	880	547	72	111				0	Content		-72	-111	14994064	657180867
15011	08:46:58.858	00:00:15.010	901	-1024	-768	-1	-1	-1	-1	4	-1024	-768	-1	-1	-1	-1	4		0	0						Untertest4.avi	0	880	547	72	111				0	Content		-72	-111	15010685	657197488
15027	08:46:58.874	00:00:15.027	902	-1024	-768	-1	-1	-1	-1	4	-1024	-768	-1	-1	-1	-1	4		0	0						Untertest4.avi	0	880	547	72	111				0	Content		-72	-111	15027309	657214112
15045	08:46:58.892	00:00:15.044	903	-1024	-768	-1	-1	-1	-1	4	-1024	-768	-1	-1	-1	-1	4		0	0						Untertest4.avi	0	880	547	72	111				0	Content		-72	-111	15044502	657231305
15062	08:46:58.909	00:00:15.061	904	-1024	-768	-1	-1	-1	-1	4	-1024	-768	-1	-1	-1	-1	4		0	0						Untertest4.avi	0	880	547	72	111				0	Content		-72	-111	15061875	657248678
15079	08:46:58.926	00:00:15.079	905	-1024	-768	-1	-1	-1	-1	4	-1024	-768	-1	-1	-1	-1	4		0	0						Untertest4.avi	0	880	547	72	111				0	Content		-72	-111	15079121	657265924
15094	08:46:58.941	00:00:15.093	906	-1024	-768	-1	-1	-1	-1	4	-1024	-768	-1	-1	-1	-1	4		0	0						Untertest4.avi	0	880	547	72	111				0	Content		-72	-111	15093922	657280725
15111	08:46:58.958	00:00:15.110	907	-1024	-768	-1	-1	-1	-1	4	-1024	-768	-1	-1	-1	-1	4		0	0						Untertest4.avi	0	880	547	72	111				0	Content		-72	-111	15110676	657297479
15127	08:46:58.974	00:00:15.127	908	-1024	-768	-1	-1	-1	-1	4	-1024	-768	-1	-1	-1	-1	4		0	0						Untertest4.avi	0	880	547	72	111				0	Content		-72	-111	15127293	657314096
15144	08:46:58.991	00:00:15.143	909	-1024	-768	-1	-1	-1	-1	4	-1024	-768	-1	-1	-1	-1	4		0	0						Untertest4.avi	0	880	547	72	111				0	Content		-72	-111	15143913	657330716
15161	08:46:59.008	00:00:15.160	910	-1024	-768	-1	-1	-1	-1	4	-1024	-768	-1	-1	-1	-1	4		0	0						Untertest4.avi	0	880	547	72	111				0	Content		-72	-111	15160582	657347385
15177	08:46:59.024	00:00:15.177	911	-1024	-768	-1	-1	-1	-1	4	-1024	-768	-1	-1	-1	-1	4		0	0						Untertest4.avi	0	880	547	72	111				0	Content		-72	-111	15177414	657364217
15194	08:46:59.041	00:00:15.194	912	-1024	-768	-1	-1	-1	-1	4	-1024	-768	-1	-1	-1	-1	4		0	0						Untertest4.avi	0	880	547	72	111				0	Content		-72	-111	15194081	657380884
15211	08:46:59.058	00:00:15.210	913	-1024	-768	-1	-1	-1	-1	4	-1024	-768	-1	-1	-1	-1	4		0	0						Untertest4.avi	0	880	547	72	111				0	Content		-72	-111	15210748	657397551
15228	08:46:59.075	00:00:15.228	914	-1024	-768	-1	-1	-1	-1	4	-1024	-768	-1	-1	-1	-1	4		0	0						Untertest4.avi	0	880	547	72	111				0	Content		-72	-111	15228034	657414837
15245	08:46:59.092	00:00:15.244	915	-1024	-768	-1	-1	-1	-1	4	-1024	-768	-1	-1	-1	-1	4		0	0						Untertest4.avi	0	880	547	72	111				0	Content		-72	-111	15244701	657431504
15261	08:46:59.108	00:00:15.261	916	-1024	-768	-1	-1	-1	-1	4	-1024	-768	-1	-1	-1	-1	4		0	0						Untertest4.avi	0	880	547	72	111				0	Content		-72	-111	15261369	657448172
15279	08:46:59.126	00:00:15.278	917	-1024	-768	-1	-1	-1	-1	4	-1024	-768	-1	-1	-1	-1	4		0	0						Untertest4.avi	0	880	547	72	111				0	Content		-72	-111	15278694	657465497
15295	08:46:59.142	00:00:15.295	918	-1024	-768	-1	-1	-1	-1	4	-1024	-768	-1	-1	-1	-1	4		0	0						Untertest4.avi	0	880	547	72	111				0	Content		-72	-111	15295362	657482165
15312	08:46:59.159	00:00:15.311	919	-1024	-768	-1	-1	-1	-1	4	-1024	-768	-1	-1	-1	-1	4		0	0						Untertest4.avi	0	880	547	72	111				0	Content		-72	-111	15311577	657498380
15328	08:46:59.175	00:00:15.328	920	-1024	-768	-1	-1	-1	-1	4	-1024	-768	-1	-1	-1	-1	4		0	0						Untertest4.avi	0	880	547	72	111				0	Content		-72	-111	15328245	657515048
15345	08:46:59.192	00:00:15.344	921	-1024	-768	-1	-1	-1	-1	4	-1024	-768	-1	-1	-1	-1	4		0	0						Untertest4.avi	0	880	547	72	111				0	Content		-72	-111	15344913	657531716
15361	08:46:59.208	00:00:15.361	922	-1024	-768	-1	-1	-1	-1	4	-1024	-768	-1	-1	-1	-1	4		0	0						Untertest4.avi	0	880	547	72	111				0	Content		-72	-111	15361140	657547943
15378	08:46:59.225	00:00:15.377	923	-1024	-768	-1	-1	-1	-1	4	-1024	-768	-1	-1	-1	-1	4		0	0						Untertest4.avi	0	880	547	72	111				0	Content		-72	-111	15377808	657564611
15394	08:46:59.241	00:00:15.394	924	-1024	-768	-1	-1	-1	-1	4	-1024	-768	-1	-1	-1	-1	4		0	0						Untertest4.avi	0	880	547	72	111				0	Content		-72	-111	15394024	657580827
15411	08:46:59.258	00:00:15.410	925	-1024	-768	-1	-1	-1	-1	4	-1024	-768	-1	-1	-1	-1	4		0	0						Untertest4.avi	0	880	547	72	111				0	Content		-72	-111	15410742	657597545
15427	08:46:59.274	00:00:15.427	926	-1024	-768	-1	-1	-1	-1	4	-1024	-768	-1	-1	-1	-1	4		0	0						Untertest4.avi	0	880	547	72	111				0	Content		-72	-111	15427378	657614181
15444	08:46:59.291	00:00:15.444	927	-1024	-768	-1	-1	-1	-1	4	-1024	-768	-1	-1	-1	-1	4		0	0						Untertest4.avi	0	880	547	72	111				0	Content		-72	-111	15444046	657630849
15461	08:46:59.308	00:00:15.460	928	-1024	-768	-1	-1	-1	-1	4	-1024	-768	-1	-1	-1	-1	4		0	0						Untertest4.avi	0	880	547	72	111				0	Content		-72	-111	15460698	657647501
15477	08:46:59.324	00:00:15.477	929	-1024	-768	-1	-1	-1	-1	4	-1024	-768	-1	-1	-1	-1	4		0	0						Untertest4.avi	0	880	547	72	111				0	Content		-72	-111	15477366	657664169
15494	08:46:59.341	00:00:15.494	930	-1024	-768	-1	-1	-1	-1	4	-1024	-768	-1	-1	-1	-1	4		0	0						Untertest4.avi	0	880	547	72	111				0	Content		-72	-111	15494033	657680836
15511	08:46:59.358	00:00:15.510	931	-1024	-768	-1	-1	-1	-1	4	-1024	-768	-1	-1	-1	-1	4		0	0						Untertest4.avi	0	880	547	72	111				0	Content		-72	-111	15510851	657697654
15528	08:46:59.375	00:00:15.527	932	-1024	-768	-1	-1	-1	-1	4	-1024	-768	-1	-1	-1	-1	4		0	0						Untertest4.avi	0	880	547	72	111				0	Content		-72	-111	15527519	657714322
15544	08:46:59.391	00:00:15.544	933	-1024	-768	-1	-1	-1	-1	4	-1024	-768	-1	-1	-1	-1	4		0	0						Untertest4.avi	0	880	547	72	111				0	Content		-72	-111	15544186	657730989
15561	08:46:59.408	00:00:15.561	934	-1024	-768	-1	-1	-1	-1	4	-1024	-768	-1	-1	-1	-1	4		0	0						Untertest4.avi	0	880	547	72	111				0	Content		-72	-111	15561336	657748139
15578	08:46:59.425	00:00:15.578	935	-1024	-768	-1	-1	-1	-1	4	-1024	-768	-1	-1	-1	-1	4		0	0						Untertest4.avi	0	880	547	72	111				0	Content		-72	-111	15578003	657764806
15595	08:46:59.442	00:00:15.595	936	-1024	-768	-1	-1	-1	-1	4	-1024	-768	-1	-1	-1	-1	4		0	0						Untertest4.avi	0	880	547	72	111				0	Content		-72	-111	15595040	657781843
15612	08:46:59.459	00:00:15.611	937	-1024	-768	-1	-1	-1	-1	4	-1024	-768	-1	-1	-1	-1	4		0	0						Untertest4.avi	0	880	547	72	111				0	Content		-72	-111	15611708	657798511
15628	08:46:59.475	00:00:15.628	938	-1024	-768	-1	-1	-1	-1	4	-1024	-768	-1	-1	-1	-1	4		0	0						Untertest4.avi	0	880	547	72	111				0	Content		-72	-111	15628375	657815178
15645	08:46:59.492	00:00:15.644	939	-1024	-768	-1	-1	-1	-1	4	-1024	-768	-1	-1	-1	-1	4		0	0						Untertest4.avi	0	880	547	72	111				0	Content		-72	-111	15644662	657831465
15661	08:46:59.508	00:00:15.661	940	-1024	-768	-1	-1	-1	-1	4	-1024	-768	-1	-1	-1	-1	4		0	0						Untertest4.avi	0	880	547	72	111				0	Content		-72	-111	15661329	657848132
15678	08:46:59.525	00:00:15.677	941	-1024	-768	-1	-1	-1	-1	4	-1024	-768	-1	-1	-1	-1	4		0	0						Untertest4.avi	0	880	547	72	111				0	Content		-72	-111	15677997	657864800
15694	08:46:59.541	00:00:15.694	942	-1024	-768	-1	-1	-1	-1	4	-1024	-768	-1	-1	-1	-1	4		0	0						Untertest4.avi	0	880	547	72	111				0	Content		-72	-111	15694409	657881212
15711	08:46:59.558	00:00:15.711	943	-1024	-768	-1	-1	-1	-1	4	-1024	-768	-1	-1	-1	-1	4		0	0						Untertest4.avi	0	880	547	72	111				0	Content		-72	-111	15711077	657897880
15728	08:46:59.575	00:00:15.727	944	-1024	-768	-1	-1	-1	-1	4	-1024	-768	-1	-1	-1	-1	4		0	0						Untertest4.avi	0	880	547	72	111				0	Content		-72	-111	15727744	657914547
15744	08:46:59.591	00:00:15.744	945	-1024	-768	-1	-1	-1	-1	4	-1024	-768	-1	-1	-1	-1	4		0	0						Untertest4.avi	0	880	547	72	111				0	Content		-72	-111	15744198	657931001
15761	08:46:59.608	00:00:15.760	946	-1024	-768	-1	-1	-1	-1	4	-1024	-768	-1	-1	-1	-1	4		0	0						Untertest4.avi	0	880	547	72	111				0	Content		-72	-111	15760865	657947668
15778	08:46:59.625	00:00:15.777	947	-1024	-768	-1	-1	-1	-1	4	-1024	-768	-1	-1	-1	-1	4		0	0						Untertest4.avi	0	880	547	72	111				0	Content		-72	-111	15777533	657964336
15794	08:46:59.641	00:00:15.794	948	-1024	-768	-1	-1	-1	-1	4	-1024	-768	-1	-1	-1	-1	4		0	0						Untertest4.avi	0	880	547	72	111				0	Content		-72	-111	15794076	657980879
15811	08:46:59.658	00:00:15.810	949	-1024	-768	-1	-1	-1	-1	4	-1024	-768	-1	-1	-1	-1	4		0	0						Untertest4.avi	0	880	547	72	111				0	Content		-72	-111	15810743	657997546
15827	08:46:59.674	00:00:15.827	950	-1024	-768	-1	-1	-1	-1	4	-1024	-768	-1	-1	-1	-1	4		0	0						Untertest4.avi	0	880	547	72	111				0	Content		-72	-111	15827411	658014214
15844	08:46:59.691	00:00:15.843	951	-1024	-768	-1	-1	-1	-1	4	-1024	-768	-1	-1	-1	-1	4		0	0						Untertest4.avi	0	880	547	72	111				0	Content		-72	-111	15843975	658030778
15861	08:46:59.708	00:00:15.860	952	-1024	-768	-1	-1	-1	-1	4	-1024	-768	-1	-1	-1	-1	4		0	0						Untertest4.avi	0	880	547	72	111				0	Content		-72	-111	15860643	658047446
15877	08:46:59.724	00:00:15.877	953	-1024	-768	-1	-1	-1	-1	4	-1024	-768	-1	-1	-1	-1	4		0	0						Untertest4.avi	0	880	547	72	111				0	Content		-72	-111	15877310	658064113
15894	08:46:59.741	00:00:15.893	954	-1024	-768	-1	-1	-1	-1	4	-1024	-768	-1	-1	-1	-1	4		0	0						Untertest4.avi	0	880	547	72	111				0	Content		-72	-111	15893867	658080670
15911	08:46:59.758	00:00:15.910	955	-1024	-768	-1	-1	-1	-1	4	-1024	-768	-1	-1	-1	-1	4		0	0						Untertest4.avi	0	880	547	72	111				0	Content		-72	-111	15910534	658097337
15927	08:46:59.774	00:00:15.927	956	-1024	-768	-1	-1	-1	-1	4	-1024	-768	-1	-1	-1	-1	4		0	0						Untertest4.avi	0	880	547	72	111				0	Content		-72	-111	15927202	658114005
15944	08:46:59.791	00:00:15.944	957	-1024	-768	-1	-1	-1	-1	4	-1024	-768	-1	-1	-1	-1	4		0	0						Untertest4.avi	0	880	547	72	111				0	Content		-72	-111	15944027	658130830
15961	08:46:59.808	00:00:15.960	958	-1024	-768	-1	-1	-1	-1	4	-1024	-768	-1	-1	-1	-1	4		0	0						Untertest4.avi	0	880	547	72	111				0	Content		-72	-111	15960694	658147497
15978	08:46:59.825	00:00:15.977	959	-1024	-768	-1	-1	-1	-1	4	-1024	-768	-1	-1	-1	-1	4		0	0						Untertest4.avi	0	880	547	72	111				0	Content		-72	-111	15977661	658164464
15994	08:46:59.841	00:00:15.994	960	-1024	-768	-1	-1	-1	-1	4	-1024	-768	-1	-1	-1	-1	4		0	0						Untertest4.avi	0	880	547	72	111				0	Content		-72	-111	15994328	658181131
16011	08:46:59.858	00:00:16.010	961	-1024	-768	-1	-1	-1	-1	4	-1024	-768	-1	-1	-1	-1	4		0	0						Untertest4.avi	0	880	547	72	111				0	Content		-72	-111	16010996	658197799
16028	08:46:59.875	00:00:16.028	962	-1024	-768	-1	-1	-1	-1	4	-1024	-768	-1	-1	-1	-1	4		0	0						Untertest4.avi	0	880	547	72	111				0	Content		-72	-111	16028236	658215039
16045	08:46:59.892	00:00:16.044	963	-1024	-768	-1	-1	-1	-1	4	-1024	-768	-1	-1	-1	-1	4		0	0						Untertest4.avi	0	880	547	72	111				0	Content		-72	-111	16044904	658231707
16061	08:46:59.908	00:00:16.061	964	-1024	-768	-1	-1	-1	-1	4	-1024	-768	-1	-1	-1	-1	4		0	0						Untertest4.avi	0	880	547	72	111				0	Content		-72	-111	16061136	658247939
16078	08:46:59.925	00:00:16.077	965	-1024	-768	-1	-1	-1	-1	4	-1024	-768	-1	-1	-1	-1	4		0	0						Untertest4.avi	0	880	547	72	111				0	Content		-72	-111	16077803	658264606
16094	08:46:59.941	00:00:16.094	966	-1024	-768	-1	-1	-1	-1	4	-1024	-768	-1	-1	-1	-1	4		0	0						Untertest4.avi	0	880	547	72	111				0	Content		-72	-111	16094471	658281274
16111	08:46:59.958	00:00:16.110	967	-1024	-768	-1	-1	-1	-1	4	-1024	-768	-1	-1	-1	-1	4		0	0						Untertest4.avi	0	880	547	72	111				0	Content		-72	-111	16110656	658297459
16127	08:46:59.974	00:00:16.127	968	-1024	-768	-1	-1	-1	-1	4	-1024	-768	-1	-1	-1	-1	4		0	0						Untertest4.avi	0	880	547	72	111				0	Content		-72	-111	16127324	658314127
16144	08:46:59.991	00:00:16.143	969	-1024	-768	-1	-1	-1	-1	4	-1024	-768	-1	-1	-1	-1	4		0	0						Untertest4.avi	0	880	547	72	111				0	Content		-72	-111	16143588	658330391
16160	08:47:00.007	00:00:16.160	970	-1024	-768	-1	-1	-1	-1	4	-1024	-768	-1	-1	-1	-1	4		0	0						Untertest4.avi	0	880	547	72	111				0	Content		-72	-111	16160210	658347013
16177	08:47:00.024	00:00:16.176	971	-1024	-768	-1	-1	-1	-1	4	-1024	-768	-1	-1	-1	-1	4		0	0						Untertest4.avi	0	880	547	72	111				0	Content		-72	-111	16176876	658363679
16194	08:47:00.041	00:00:16.193	972	-1024	-768	-1	-1	-1	-1	4	-1024	-768	-1	-1	-1	-1	4		0	0						Untertest4.avi	0	880	547	72	111				0	Content		-72	-111	16193544	658380347
16210	08:47:00.057	00:00:16.210	973	-1024	-768	-1	-1	-1	-1	4	-1024	-768	-1	-1	-1	-1	4		0	0						Untertest4.avi	0	880	547	72	111				0	Content		-72	-111	16210212	658397015
16227	08:47:00.074	00:00:16.226	974	-1024	-768	-1	-1	-1	-1	4	-1024	-768	-1	-1	-1	-1	4		0	0						Untertest4.avi	0	880	547	72	111				0	Content		-72	-111	16226836	658413639
16244	08:47:00.091	00:00:16.243	975	-1024	-768	-1	-1	-1	-1	4	-1024	-768	-1	-1	-1	-1	4		0	0						Untertest4.avi	0	880	547	72	111				0	Content		-72	-111	16243504	658430307
16260	08:47:00.107	00:00:16.260	976	-1024	-768	-1	-1	-1	-1	4	-1024	-768	-1	-1	-1	-1	4		0	0						Untertest4.avi	0	880	547	72	111				0	Content		-72	-111	16260171	658446974
16277	08:47:00.124	00:00:16.277	977	-1024	-768	-1	-1	-1	-1	4	-1024	-768	-1	-1	-1	-1	4		0	0						Untertest4.avi	0	880	547	72	111				0	Content		-72	-111	16277017	658463820
16294	08:47:00.141	00:00:16.293	978	-1024	-768	-1	-1	-1	-1	4	-1024	-768	-1	-1	-1	-1	4		0	0						Untertest4.avi	0	880	547	72	111				0	Content		-72	-111	16293684	658480487
16310	08:47:00.157	00:00:16.310	979	-1024	-768	-1	-1	-1	-1	4	-1024	-768	-1	-1	-1	-1	4		0	0						Untertest4.avi	0	880	547	72	111				0	Content		-72	-111	16310352	658497155
16328	08:47:00.175	00:00:16.327	980	-1024	-768	-1	-1	-1	-1	4	-1024	-768	-1	-1	-1	-1	4		0	0						Untertest4.avi	0	880	547	72	111				0	Content		-72	-111	16327529	658514332
16344	08:47:00.191	00:00:16.344	981	-1024	-768	-1	-1	-1	-1	4	-1024	-768	-1	-1	-1	-1	4		0	0						Untertest4.avi	0	880	547	72	111				0	Content		-72	-111	16344196	658530999
16361	08:47:00.208	00:00:16.361	982	-1024	-768	-1	-1	-1	-1	4	-1024	-768	-1	-1	-1	-1	4		0	0						Untertest4.avi	0	880	547	72	111				0	Content		-72	-111	16361241	658548044
16378	08:47:00.225	00:00:16.377	983	-1024	-768	-1	-1	-1	-1	4	-1024	-768	-1	-1	-1	-1	4		0	0						Untertest4.avi	0	880	547	72	111				0	Content		-72	-111	16377908	658564711
16395	08:47:00.242	00:00:16.394	984	-1024	-768	-1	-1	-1	-1	4	-1024	-768	-1	-1	-1	-1	4		0	0						Untertest4.avi	0	880	547	72	111				0	Content		-72	-111	16394576	658581379
16411	08:47:00.258	00:00:16.410	985	-1024	-768	-1	-1	-1	-1	4	-1024	-768	-1	-1	-1	-1	4		0	0						Untertest4.avi	0	880	547	72	111				0	Content		-72	-111	16410826	658597629
16427	08:47:00.274	00:00:16.427	986	-1024	-768	-1	-1	-1	-1	4	-1024	-768	-1	-1	-1	-1	4		0	0						Untertest4.avi	0	880	547	72	111				0	Content		-72	-111	16427494	658614297
16444	08:47:00.291	00:00:16.444	987	-1024	-768	-1	-1	-1	-1	4	-1024	-768	-1	-1	-1	-1	4		0	0						Untertest4.avi	0	880	547	72	111				0	Content		-72	-111	16444161	658630964
16460	08:47:00.307	00:00:16.460	988	-1024	-768	-1	-1	-1	-1	4	-1024	-768	-1	-1	-1	-1	4		0	0						Untertest4.avi	0	880	547	72	111				0	Content		-72	-111	16460076	658646879
16477	08:47:00.324	00:00:16.476	989	-1024	-768	-1	-1	-1	-1	4	-1024	-768	-1	-1	-1	-1	4		0	0						Untertest4.avi	0	880	547	72	111				0	Content		-72	-111	16476696	658663499
16493	08:47:00.340	00:00:16.493	990	-1024	-768	-1	-1	-1	-1	4	-1024	-768	-1	-1	-1	-1	4		0	0						Untertest4.avi	0	880	547	72	111				0	Content		-72	-111	16493321	658680124
16510	08:47:00.357	00:00:16.509	991	-1024	-768	-1	-1	-1	-1	4	-1024	-768	-1	-1	-1	-1	4		0	0						Untertest4.avi	0	880	547	72	111				0	Content		-72	-111	16509989	658696792
16527	08:47:00.374	00:00:16.526	992	-1024	-768	-1	-1	-1	-1	4	-1024	-768	-1	-1	-1	-1	4		0	0						Untertest4.avi	0	880	547	72	111				0	Content		-72	-111	16526655	658713458
16543	08:47:00.390	00:00:16.543	993	-1024	-768	-1	-1	-1	-1	4	-1024	-768	-1	-1	-1	-1	4		0	0						Untertest4.avi	0	880	547	72	111				0	Content		-72	-111	16543323	658730126
16560	08:47:00.407	00:00:16.559	994	-1024	-768	-1	-1	-1	-1	4	-1024	-768	-1	-1	-1	-1	4		0	0						Untertest4.avi	0	880	547	72	111				0	Content		-72	-111	16559942	658746745
16577	08:47:00.424	00:00:16.576	995	-1024	-768	-1	-1	-1	-1	4	-1024	-768	-1	-1	-1	-1	4		0	0						Untertest4.avi	0	880	547	72	111				0	Content		-72	-111	16576629	658763432
16593	08:47:00.440	00:00:16.593	996	-1024	-768	-1	-1	-1	-1	4	-1024	-768	-1	-1	-1	-1	4		0	0						Untertest4.avi	0	880	547	72	111				0	Content		-72	-111	16593296	658780099
16610	08:47:00.457	00:00:16.609	997	1538,073	1057,826	0,6246582	0,4647736	502,4217	3,28085	0	-1024	-768	-1	-1	-1	-1	4	22	1538	1058						Untertest4.avi	0	880	547	72	111	1466	947	50	0	Content		1466	947	16609939	658796742
16627	08:47:00.474	00:00:16.626	998	-1024	-768	-1	-1	-1	-1	4	-1024	-768	-1	-1	-1	-1	4	22	0	0						Untertest4.avi	0	880	547	72	111	1466	947	50	0	Content		-72	-111	16626563	658813366
16643	08:47:00.490	00:00:16.643	999	673,392	1019,837	0,6190022	0,4648812	502,4212	3,248737	0	-1024	-768	-1	-1	-1	-1	4	22	673	1020						Untertest4.avi	0	880	547	72	111	1466	947	50	0	Content		601	909	16643186	658829989
16660	08:47:00.507	00:00:16.659	1000	-1024	-768	-1	-1	-1	-1	4	-1024	-768	-1	-1	-1	-1	4		0	0						Untertest4.avi	0	880	547	72	111				0	Content		-72	-111	16659934	658846737
16677	08:47:00.524	00:00:16.676	1001	-1024	-768	-1	-1	-1	-1	4	-1024	-768	-1	-1	-1	-1	4		0	0						Untertest4.avi	0	880	547	72	111				0	Content		-72	-111	16676573	658863376
16693	08:47:00.540	00:00:16.693	1002	-1024	-768	-1	-1	-1	-1	4	-1024	-768	-1	-1	-1	-1	4		0	0						Untertest4.avi	0	880	547	72	111				0	Content		-72	-111	16693190	658879993
16710	08:47:00.557	00:00:16.709	1003	-1024	-768	-1	-1	-1	-1	4	-1024	-768	-1	-1	-1	-1	4		0	0						Untertest4.avi	0	880	547	72	111				0	Content		-72	-111	16709857	658896660
16727	08:47:00.574	00:00:16.726	1004	-1024	-768	-1	-1	-1	-1	4	-1024	-768	-1	-1	-1	-1	4		0	0						Untertest4.avi	0	880	547	72	111				0	Content		-72	-111	16726554	658913357
16743	08:47:00.590	00:00:16.743	1005	-1024	-768	-1	-1	-1	-1	4	-1024	-768	-1	-1	-1	-1	4		0	0						Untertest4.avi	0	880	547	72	111				0	Content		-72	-111	16743178	658929981
16760	08:47:00.607	00:00:16.759	1006	-1024	-768	-1	-1	-1	-1	4	-1024	-768	-1	-1	-1	-1	4		0	0						Untertest4.avi	0	880	547	72	111				0	Content		-72	-111	16759846	658946649
16777	08:47:00.624	00:00:16.776	1007	-1024	-768	-1	-1	-1	-1	4	-1024	-768	-1	-1	-1	-1	4		0	0						Untertest4.avi	0	880	547	72	111				0	Content		-72	-111	16776513	658963316
16793	08:47:00.640	00:00:16.793	1008	-1024	-768	-1	-1	-1	-1	4	-1024	-768	-1	-1	-1	-1	4		0	0						Untertest4.avi	0	880	547	72	111				0	Content		-72	-111	16793180	658979983
16810	08:47:00.657	00:00:16.809	1009	-1024	-768	-1	-1	-1	-1	4	-1024	-768	-1	-1	-1	-1	4		0	0						Untertest4.avi	0	880	547	72	111				0	Content		-72	-111	16809801	658996604
16826	08:47:00.673	00:00:16.826	1010	-1024	-768	-1	-1	-1	-1	4	-1024	-768	-1	-1	-1	-1	4		0	0						Untertest4.avi	0	880	547	72	111				0	Content		-72	-111	16826424	659013227
16843	08:47:00.690	00:00:16.843	1011	-1024	-768	-1	-1	-1	-1	4	-1024	-768	-1	-1	-1	-1	4		0	0						Untertest4.avi	0	880	547	72	111				0	Content		-72	-111	16843092	659029895
16860	08:47:00.707	00:00:16.859	1012	-1024	-768	-1	-1	-1	-1	4	-1024	-768	-1	-1	-1	-1	4		0	0						Untertest4.avi	0	880	547	72	111				0	Content		-72	-111	16859795	659046598
16876	08:47:00.723	00:00:16.876	1013	-1024	-768	-1	-1	-1	-1	4	-1024	-768	-1	-1	-1	-1	4		0	0						Untertest4.avi	0	880	547	72	111				0	Content		-72	-111	16876420	659063223
16893	08:47:00.740	00:00:16.893	1014	-1024	-768	-1	-1	-1	-1	4	-1024	-768	-1	-1	-1	-1	4		0	0						Untertest4.avi	0	880	547	72	111				0	Content		-72	-111	16893087	659079890
16910	08:47:00.757	00:00:16.909	1015	-1024	-768	-1	-1	-1	-1	4	-1024	-768	-1	-1	-1	-1	4		0	0						Untertest4.avi	0	880	547	72	111				0	Content		-72	-111	16909792	659096595
16926	08:47:00.773	00:00:16.926	1016	-1024	-768	-1	-1	-1	-1	4	-1024	-768	-1	-1	-1	-1	4		0	0						Untertest4.avi	0	880	547	72	111				0	Content		-72	-111	16926417	659113220
16943	08:47:00.790	00:00:16.943	1017	-1024	-768	-1	-1	-1	-1	4	-1024	-768	-1	-1	-1	-1	4		0	0						Untertest4.avi	0	880	547	72	111				0	Content		-72	-111	16943084	659129887
16960	08:47:00.807	00:00:16.959	1018	-1024	-768	-1	-1	-1	-1	4	-1024	-768	-1	-1	-1	-1	4		0	0						Untertest4.avi	0	880	547	72	111				0	Content		-72	-111	16959665	659146468
16976	08:47:00.823	00:00:16.976	1019	-1024	-768	-1	-1	-1	-1	4	-1024	-768	-1	-1	-1	-1	4		0	0						Untertest4.avi	0	880	547	72	111				0	Content		-72	-111	16976351	659163154
16993	08:47:00.840	00:00:16.993	1020	-1024	-768	-1	-1	-1	-1	4	-1024	-768	-1	-1	-1	-1	4		0	0						Untertest4.avi	0	880	547	72	111				0	Content		-72	-111	16993019	659179822
17010	08:47:00.857	00:00:17.009	1021	-1024	-768	-1	-1	-1	-1	4	-1024	-768	-1	-1	-1	-1	4		0	0						Untertest4.avi	0	880	547	72	111				0	Content		-72	-111	17009652	659196455
17026	08:47:00.873	00:00:17.026	1022	-1024	-768	-1	-1	-1	-1	4	-1024	-768	-1	-1	-1	-1	4		0	0						Untertest4.avi	0	880	547	72	111				0	Content		-72	-111	17026320	659213123
17043	08:47:00.890	00:00:17.043	1023	-1024	-768	-1	-1	-1	-1	4	-1024	-768	-1	-1	-1	-1	4		0	0						Untertest4.avi	0	880	547	72	111				0	Content		-72	-111	17043036	659229839
17060	08:47:00.907	00:00:17.059	1024	-1024	-768	-1	-1	-1	-1	4	-1024	-768	-1	-1	-1	-1	4		0	0						Untertest4.avi	0	880	547	72	111				0	Content		-72	-111	17059662	659246465
17076	08:47:00.923	00:00:17.076	1025	-1024	-768	-1	-1	-1	-1	4	-1024	-768	-1	-1	-1	-1	4		0	0						Untertest4.avi	0	880	547	72	111				0	Content		-72	-111	17076330	659263133
17093	08:47:00.940	00:00:17.092	1026	-1024	-768	-1	-1	-1	-1	4	-1024	-768	-1	-1	-1	-1	4		0	0						Untertest4.avi	0	880	547	72	111				0	Content		-72	-111	17092997	659279800
17110	08:47:00.957	00:00:17.109	1027	-1024	-768	-1	-1	-1	-1	4	-1024	-768	-1	-1	-1	-1	4		0	0						Untertest4.avi	0	880	547	72	111				0	Content		-72	-111	17109658	659296461
17126	08:47:00.973	00:00:17.126	1028	-1024	-768	-1	-1	-1	-1	4	-1024	-768	-1	-1	-1	-1	4		0	0						Untertest4.avi	0	880	547	72	111				0	Content		-72	-111	17126279	659313082
17143	08:47:00.990	00:00:17.142	1029	-1024	-768	-1	-1	-1	-1	4	-1024	-768	-1	-1	-1	-1	4		0	0						Untertest4.avi	0	880	547	72	111				0	Content		-72	-111	17142903	659329706
17160	08:47:01.007	00:00:17.159	1030	-1024	-768	-1	-1	-1	-1	4	-1024	-768	-1	-1	-1	-1	4		0	0						Untertest4.avi	0	880	547	72	111				0	Content		-72	-111	17159570	659346373
17176	08:47:01.023	00:00:17.176	1031	-1024	-768	-1	-1	-1	-1	4	-1024	-768	-1	-1	-1	-1	4		0	0						Untertest4.avi	0	880	547	72	111				0	Content		-72	-111	17176235	659363038
17193	08:47:01.040	00:00:17.192	1032	-1024	-768	-1	-1	-1	-1	4	-1024	-768	-1	-1	-1	-1	4		0	0						Untertest4.avi	0	880	547	72	111				0	Content		-72	-111	17192903	659379706
17210	08:47:01.057	00:00:17.209	1033	-1024	-768	-1	-1	-1	-1	4	-1024	-768	-1	-1	-1	-1	4		0	0						Untertest4.avi	0	880	547	72	111				0	Content		-72	-111	17209523	659396326
17226	08:47:01.073	00:00:17.226	1034	-1024	-768	-1	-1	-1	-1	4	-1024	-768	-1	-1	-1	-1	4		0	0						Untertest4.avi	0	880	547	72	111				0	Content		-72	-111	17226210	659413013
17243	08:47:01.090	00:00:17.242	1035	-1024	-768	-1	-1	-1	-1	4	-1024	-768	-1	-1	-1	-1	4		0	0						Untertest4.avi	0	880	547	72	111				0	Content		-72	-111	17242877	659429680
17260	08:47:01.107	00:00:17.259	1036	-1024	-768	-1	-1	-1	-1	4	-1024	-768	-1	-1	-1	-1	4		0	0						Untertest4.avi	0	880	547	72	111				0	Content		-72	-111	17259524	659446327
17276	08:47:01.123	00:00:17.276	1037	-1024	-768	-1	-1	-1	-1	4	-1024	-768	-1	-1	-1	-1	4		0	0						Untertest4.avi	0	880	547	72	111				0	Content		-72	-111	17276145	659462948
17293	08:47:01.140	00:00:17.292	1038	-1024	-768	-1	-1	-1	-1	4	-1024	-768	-1	-1	-1	-1	4		0	0						Untertest4.avi	0	880	547	72	111				0	Content		-72	-111	17292813	659479616
17310	08:47:01.157	00:00:17.309	1039	1557,37	740,639	0,6089385	0,4618133	448,9683	3,025631	0	1627,989	764,847	0,4551068	0,4866586	443,7102	2,976267	0	23	1593	753						Untertest4.avi	0	880	547	72	111	1518	631	500	0	Content		1521	642	17309517	659496320
17326	08:47:01.173	00:00:17.326	1040	-1024	-768	-1	-1	-1	-1	4	-1024	-768	-1	-1	-1	-1	4	23	0	0						Untertest4.avi	0	880	547	72	111	1518	631	500	0	Content		-72	-111	17326173	659512976
17343	08:47:01.190	00:00:17.342	1041	-1024	-768	-1	-1	-1	-1	4	-1024	-768	-1	-1	-1	-1	4	23	0	0						Untertest4.avi	0	880	547	72	111	1518	631	500	0	Content		-72	-111	17342841	659529644
17359	08:47:01.206	00:00:17.359	1042	1660,208	724,9677	0,6176065	0,461643	475,6938	3,226083	0	1593,454	758,5814	0,4541878	0,4866321	440,5218	2,913679	0	23	1627	742						Untertest4.avi	0	880	547	72	111	1518	631	500	0	Content		1555	631	17359465	659546268
17376	08:47:01.223	00:00:17.376	1043	1591,18	724,5279	0,6170773	0,4615724	473,7424	3,236913	0	1595,914	766,7062	0,4548212	0,4865259	442,7946	2,931988	0	23	1594	746						Untertest4.avi	0	880	547	72	111	1518	631	500	0	Content		1522	635	17376090	659562893
17393	08:47:01.240	00:00:17.392	1044	1582,406	728,3813	0,6174407	0,4616529	474,1724	3,224554	0	1597,703	774,0855	0,4549506	0,4866486	443,0695	2,9467	0	23	1590	751						Untertest4.avi	0	880	547	72	111	1518	631	500	0	Content		1518	640	17392837	659579640
17409	08:47:01.256	00:00:17.409	1045	1596,727	710,2665	0,6189188	0,4620388	478,7431	3,21042	0	1612,073	768,7703	0,4551409	0,486999	443,4907	2,962684	0	23	1604	740						Untertest4.avi	0	880	547	72	111	1518	631	500	0	Content		1532	629	17409462	659596265
17426	08:47:01.273	00:00:17.426	1046	1586,936	715,5198	0,6177732	0,4624153	474,5934	3,157909	0	1583,122	763,1292	0,4544462	0,4874321	440,4983	2,952943	0	23	1585	739						Untertest4.avi	0	880	547	72	111	1518	631	500	0	Content		1513	628	17426086	659612889
17443	08:47:01.290	00:00:17.442	1047	1627,745	709,6562	0,6188205	0,4626393	477,8825	3,087579	0	1593,252	760,6299	0,4546758	0,4876883	441,4748	2,931486	0	23	1610	735						Untertest4.avi	0	880	547	72	111	1518	631	500	0	Content		1538	624	17442752	659629555
17459	08:47:01.306	00:00:17.459	1048	1608,695	710,6526	0,6191219	0,4625647	478,9631	3,168669	0	1594,935	763,6503	0,4542631	0,4875583	440,1475	2,908623	0	23	1602	737						Untertest4.avi	0	880	547	72	111	1518	631	500	0	Content		1530	626	17459459	659646262
17476	08:47:01.323	00:00:17.476	1049	1562,531	715,3851	0,6180326	0,4622802	475,5424	3,170763	0	1577,367	761,4979	0,4545236	0,4872558	441,4336	2,884579	0	23	1570	738						Untertest4.avi	0	880	547	72	111	1518	631	500	0	Content		1498	627	17476084	659662887
17493	08:47:01.340	00:00:17.492	1050	1606,188	703,2692	0,6192667	0,4619117	479,308	3,121922	0	1566,889	774,6733	0,4538946	0,4868961	438,8599	2,860681	0	23	1587	739						Untertest4.avi	0	880	547	72	111	1518	631	500	0	Content		1515	628	17492712	659679515
17509	08:47:01.356	00:00:17.509	1051	1596,906	720,0221	0,6180387	0,4617004	474,742	3,119341	0	1606,696	769,7733	0,4543798	0,4866779	440,3475	2,866759	0	23	1602	745						Untertest4.avi	0	880	547	72	111	1518	631	500	0	Content		1530	634	17509333	659696136
17526	08:47:01.373	00:00:17.526	1052	1580,269	716,6186	0,6186309	0,4617199	476,2936	3,094983	0	1592,069	767,2671	0,4545916	0,4866634	440,6049	2,906185	0	23	1586	742						Untertest4.avi	0	880	547	72	111	1518	631	500	0	Content		1514	631	17526083	659712886
17543	08:47:01.390	00:00:17.542	1053	1561,276	722,16	0,618781	0,4618591	476,19	3,117103	0	1573,036	774,7137	0,4543371	0,4868109	438,8952	2,831803	0	23	1567	748						Untertest4.avi	0	880	547	72	111	1518	631	500	0	Content		1495	637	17542711	659729514
17559	08:47:01.406	00:00:17.559	1054	1569,051	719,2111	0,6189964	0,4619502	476,1867	3,176552	0	1595,445	772,7932	0,4550038	0,4868183	441,098	2,868253	0	23	1582	746						Untertest4.avi	0	880	547	72	111	1518	631	500	0	Content		1510	635	17559332	659746135
17576	08:47:01.423	00:00:17.575	1055	1556,176	716,1594	0,6191961	0,4619024	476,7479	3,156565	0	1594,456	773,0162	0,4550219	0,4866722	441,0956	2,87487	0	23	1575	745						Untertest4.avi	0	880	547	72	111	1518	631	500	0	Content		1503	634	17575956	659762759
17593	08:47:01.440	00:00:17.592	1056	1585,579	720,7554	0,6205429	0,4618233	480,9763	3,168549	0	1602,652	765,1678	0,4551823	0,4864957	441,6673	2,876316	0	23	1594	743						Untertest4.avi	0	880	547	72	111	1518	631	500	0	Content		1522	632	17592713	659779516
17609	08:47:01.456	00:00:17.609	1057	1600,351	723,3214	0,6207886	0,4617293	481,6943	3,128561	0	-1024	-768	-1	-1	-1	-1	4	23	1600	723						Untertest4.avi	0	880	547	72	111	1518	631	500	0	Content		1528	612	17609328	659796131
17626	08:47:01.473	00:00:17.625	1058	1560,096	717,5896	0,6206832	0,4617226	481,1649	3,182552	0	1594,713	763,5317	0,4555708	0,4862024	442,8088	2,834901	0	23	1577	741						Untertest4.avi	0	880	547	72	111	1518	631	500	0	Content		1505	630	17625952	659812755
17643	08:47:01.490	00:00:17.642	1059	1548,249	721,2661	0,6212146	0,4618636	482,6155	3,221975	0	1613,997	777,0292	0,4551892	0,4862797	440,8254	2,84854	0	23	1581	749						Untertest4.avi	0	880	547	72	111	1518	631	500	0	Content		1509	638	17642577	659829380
17659	08:47:01.506	00:00:17.659	1060	-1024	-768	-1	-1	-1	-1	4	1586,694	769,4123	0,4558813	0,4864692	443,1981	2,837543	0	23	1587	769						Untertest4.avi	0	880	547	72	111	1518	631	500	0	Content		1515	658	17659322	659846125
17676	08:47:01.523	00:00:17.675	1061	1601,235	696,2053	0,6216567	0,4624506	483,1918	3,223398	0	1576,525	767,6233	0,4558081	0,4866746	442,6155	2,883608	0	23	1589	732						Untertest4.avi	0	880	547	72	111	1518	631	500	0	Content		1517	621	17675947	659862750
17693	08:47:01.540	00:00:17.692	1062	1589,933	721,0116	0,620567	0,46272	479,4695	3,140648	0	1615,841	759,6192	0,4563708	0,4868347	444,5111	2,876599	0	23	1603	740						Untertest4.avi	0	880	547	72	111	1518	631	500	0	Content		1531	629	17692570	659879373
17709	08:47:01.556	00:00:17.709	1063	1575,398	721,9561	0,6219915	0,4628691	484,0455	3,219685	0	1605,407	770,5518	0,4563208	0,4869139	444,0226	2,86062	0	23	1590	746						Untertest4.avi	0	880	547	72	111	1518	631	500	0	Content		1518	635	17709202	659896005
17726	08:47:01.573	00:00:17.725	1064	1604,76	709,3298	0,6229715	0,4628638	487,0254	3,227914	0	1575,816	778,5435	0,455501	0,4869208	440,4005	2,856591	0	23	1590	744						Untertest4.avi	0	880	547	72	111	1518	631	500	0	Content		1518	633	17725943	659912746
17743	08:47:01.590	00:00:17.742	1065	1549,001	704,1545	0,6221885	0,4628141	484,0637	3,206228	0	1584,645	769,4662	0,4555972	0,4868801	440,6301	2,844221	0	23	1567	737						Untertest4.avi	0	880	547	72	111	1518	631	500	0	Content		1495	626	17742571	659929374
17759	08:47:01.606	00:00:17.759	1066	1607,039	714,9399	0,6225738	0,4629145	485,1275	3,243222	0	1562,785	761,6169	0,4556838	0,4869246	440,7589	2,887171	0	23	1585	738						Untertest4.avi	0	880	547	72	111	1518	631	500	0	Content		1513	627	17759192	659945995
17776	08:47:01.623	00:00:17.775	1067	1624,32	715,3129	0,6237189	0,4630524	488,4862	3,182593	0	1590,229	777,6685	0,4564642	0,4870117	443,346	2,846983	0	23	1607	746						Untertest4.avi	0	880	547	72	111	1518	631	500	0	Content		1535	635	17775816	659962619
17793	08:47:01.640	00:00:17.792	1068	1649,143	671,4842	0,6255299	0,4627987	494,0525	3,255071	0	1589,077	739,8162	0,4565226	0,4867517	442,8078	2,870293	0	23	1619	706						Untertest4.avi	0	880	547	72	111	1518	631	500	0	Content		1547	595	17792566	659979369
17809	08:47:01.656	00:00:17.809	1069	1543,558	624,1364	0,6198018	0,4618471	474,3741	3,133996	0	1601,78	681,4444	0,4575422	0,4857699	445,6427	2,88889	0	24	1573	653						Untertest4.avi	0	880	547	72	111	1509	452	400	0	Content		1501	542	17809192	659995995
17826	08:47:01.673	00:00:17.825	1070	1520,939	550,1528	0,6180336	0,4608983	468,2918	3,104993	0	1635,804	626,7079	0,457771	0,4846699	445,6427	2,945235	0	24	1578	588						Untertest4.avi	0	880	547	72	111	1509	452	400	0	Content		1506	477	17825815	660012618
17842	08:47:01.689	00:00:17.842	1071	1461,997	542,2766	0,6147308	0,4605627	456,7216	3,100932	0	-1024	-768	-1	-1	-1	-1	4	24	1462	542						Untertest4.avi	0	880	547	72	111	1509	452	400	0	Content		1390	431	17842439	660029242
17859	08:47:01.706	00:00:17.859	1072	1433,071	551,0579	0,6142325	0,4608155	454,8925	3,054806	0	1676,058	573,3131	0,4618119	0,4841864	461,0171	3,020651	0	24	1555	562						Untertest4.avi	0	880	547	72	111	1509	452	400	0	Content		1483	451	17859188	660045991
17876	08:47:01.723	00:00:17.875	1073	1387,743	558,6223	0,6124489	0,4610438	448,4788	2,969628	0	1675,088	566,1323	0,4620065	0,4842775	461,0171	3,006616	0	24	1531	562						Untertest4.avi	0	880	547	72	111	1509	452	400	0	Content		1459	451	17875812	660062615
17892	08:47:01.739	00:00:17.892	1074	1472,269	539,6669	0,6166536	0,4612257	460,0272	3,104348	0	1702,356	588,1638	0,4622223	0,484399	461,0171	3,03064	0	24	1587	564						Untertest4.avi	0	880	547	72	111	1509	452	400	0	Content		1515	453	17892436	660079239
17909	08:47:01.756	00:00:17.909	1075	1465,936	553,6471	0,6148272	0,4615661	453,4112	3,030766	0	1724,968	596,4073	0,4625032	0,4845326	461,0171	3,062894	0	24	1595	575						Untertest4.avi	0	880	547	72	111	1509	452	400	0	Content		1523	464	17909188	660095991
17926	08:47:01.773	00:00:17.925	1076	1440,8	560,9608	0,6155083	0,4617798	454,6498	3,075307	0	1682,739	580,2696	0,4627126	0,4845256	461,0171	3,028296	0	24	1562	571						Untertest4.avi	0	880	547	72	111	1509	452	400	0	Content		1490	460	17925808	660112611
17942	08:47:01.789	00:00:17.942	1077	1451,33	559,6185	0,6159416	0,4620224	455,208	3,099581	0	1715,354	585,1812	0,4629924	0,4844902	461,0171	3,079588	0	24	1583	572						Untertest4.avi	0	880	547	72	111	1509	452	400	0	Content		1511	461	17942435	660129238
17959	08:47:01.806	00:00:17.959	1078	1445,589	558,325	0,6169239	0,4622627	457,4643	3,11177	0	1678,109	571,2628	0,4632736	0,4844317	461,0171	3,052252	0	24	1562	565						Untertest4.avi	0	880	547	72	111	1509	452	400	0	Content		1490	454	17959057	660145860
17976	08:47:01.823	00:00:17.975	1079	1458,374	551,6385	0,617563	0,4623543	458,284	3,070744	0	1684,735	578,9244	0,4635869	0,4843239	461,0171	3,085244	0	24	1572	565						Untertest4.avi	0	880	547	72	111	1509	452	400	0	Content		1500	454	17975808	660162611
17992	08:47:01.839	00:00:17.992	1080	1477,074	548,4942	0,619401	0,4623721	463,2212	3,145324	0	1704,344	576,8746	0,4639473	0,4840521	461,0171	3,09101	0	24	1591	563						Untertest4.avi	0	880	547	72	111	1509	452	400	0	Content		1519	452	17992432	660179235
18009	08:47:01.856	00:00:18.009	1081	1458,785	544,9641	0,6200725	0,4623938	464,1124	3,176958	0	1693,696	583,0631	0,4642619	0,4837447	461,0171	3,102093	0	24	1576	564						Untertest4.avi	0	880	547	72	111	1509	452	400	0	Content		1504	453	18009056	660195859
18026	08:47:01.873	00:00:18.025	1082	1475,265	539,3384	0,6205498	0,4625291	464,3583	3,212067	0	1723,095	586,083	0,4653642	0,4835753	464,3582	3,148484	0	24	1599	563						Untertest4.avi	0	880	547	72	111	1509	452	400	0	Content		1527	452	18025679	660212482
18042	08:47:01.889	00:00:18.042	1083	1477,427	551,5429	0,619808	0,4628466	460,916	3,156907	0	1685,03	576,9552	0,4649837	0,483522	460,916	3,074174	0	24	1581	564						Untertest4.avi	0	880	547	72	111	1509	452	400	0	Content		1509	453	18042427	660229230
18059	08:47:01.906	00:00:18.059	1084	1429,13	559,6873	0,6199179	0,4631708	460,0122	3,220915	0	1700,118	578,4675	0,4651757	0,4835787	460,0121	3,149441	0	24	1565	569						Untertest4.avi	0	880	547	72	111	1509	452	400	0	Content		1493	458	18059052	660245855
18076	08:47:01.923	00:00:18.075	1085	1497,241	548,708	0,6226338	0,463566	467,1727	3,220827	0	1719,953	576,2904	0,4672354	0,4836741	467,1727	3,188456	0	24	1609	562						Untertest4.avi	0	880	547	72	111	1509	452	400	0	Content		1537	451	18075675	660262478
18092	08:47:01.939	00:00:18.092	1086	1458,927	545,9407	0,622166	0,4639766	464,1856	3,226485	0	1699,564	577,7245	0,467026	0,4837668	464,1856	3,20219	0	24	1579	562						Untertest4.avi	0	880	547	72	111	1509	452	400	0	Content		1507	451	18092300	660279103
18109	08:47:01.956	00:00:18.109	1087	1477,253	542,9639	0,6233112	0,4642052	466,2632	3,267468	0	1714,601	572,07	0,4679348	0,4836833	466,2631	3,237918	0	24	1596	558						Untertest4.avi	0	880	547	72	111	1509	452	400	0	Content		1524	447	18109049	660295852
18126	08:47:01.973	00:00:18.125	1088	1492,576	541,3721	0,6253364	0,4643155	471,5539	3,302576	0	1768,338	565,6801	0,4695002	0,4834848	471,5539	3,295577	0	24	1630	554						Untertest4.avi	0	880	547	72	111	1509	452	400	0	Content		1558	443	18125674	660312477
18142	08:47:01.989	00:00:18.142	1089	1476,883	538,9399	0,6256438	0,4643497	471,265	3,324017	0	1761,465	562,618	0,4698102	0,4832186	471,265	3,270615	0	24	1619	551						Untertest4.avi	0	880	547	72	111	1509	452	400	0	Content		1547	440	18142297	660329100
18159	08:47:02.006	00:00:18.158	1090	1514,404	524,4582	0,6267648	0,4642925	473,399	3,316744	0	1723,168	566,8633	0,4706473	0,4827999	473,399	3,29445	0	24	1619	546						Untertest4.avi	0	880	547	72	111	1509	452	400	0	Content		1547	435	18158922	660345725
18176	08:47:02.023	00:00:18.175	1091	1516,264	544,4702	0,6269882	0,46417	472,724	3,390227	0	1743,14	571,3383	0,4709774	0,4823239	472,724	3,2938	0	24	1630	558						Untertest4.avi	0	880	547	72	111	1509	452	400	0	Content		1558	447	18175672	660362475
18192	08:47:02.039	00:00:18.192	1092	1377,657	561,2455	0,611963	0,4635913	425,5041	2,972023	0	1555,467	560,9364	0,4602531	0,4814896	425,5041	2,965069	0	24	1467	561						Untertest4.avi	0	880	547	72	111	1509	452	400	0	Content		1395	450	18192294	660379097
18209	08:47:02.056	00:00:18.208	1093	1314,424	535,8536	0,601177	0,462501	395,764	2,787862	0	1915,098	410,4155	0,4725188	0,4797019	475,0211	3,360851	0	25	1615	473						Untertest4.avi	0	880	547	72	111	1542	320	183	0	Content		1543	362	18208920	660395723
18226	08:47:02.073	00:00:18.225	1094	1348,581	501,9872	0,6046529	0,4619728	404,2856	2,846642	0	1912,705	360,4113	0,4726636	0,4787974	473,1891	3,369184	0	25	1631	431						Untertest4.avi	0	880	547	72	111	1542	320	183	0	Content		1559	320	18225544	660412347
18242	08:47:02.089	00:00:18.242	1095	1371,034	491,4856	0,6076551	0,4619329	410,7498	2,950101	0	1871,306	371,1876	0,4717875	0,478448	466,8464	3,323341	0	25	1621	431						Untertest4.avi	0	880	547	72	111	1542	320	183	0	Content		1549	320	18242294	660429097
18259	08:47:02.106	00:00:18.258	1096	-1024	-768	-1	-1	-1	-1	4	1852,517	376,8418	0,4719664	0,4784709	465,7525	3,309439	0	25	1853	377						Untertest4.avi	0	880	547	72	111	1542	320	183	0	Content		1781	266	18258918	660445721
18276	08:47:02.123	00:00:18.275	1097	1384,32	495,0094	0,6078429	0,4627745	408,4511	2,944282	0	1843,294	379,6277	0,4723299	0,4785397	465,396	3,315232	0	25	1614	437						Untertest4.avi	0	880	547	72	111	1542	320	183	0	Content		1542	326	18275544	660462347
18292	08:47:02.139	00:00:18.292	1098	1362,828	488,7024	0,6097375	0,4631869	412,3569	2,986305	0	1848,354	372,9352	0,4725761	0,4785486	464,8802	3,318946	0	25	1606	431						Untertest4.avi	0	880	547	72	111	1542	320	183	0	Content		1534	320	18292167	660478970
18309	08:47:02.156	00:00:18.308	1099	1373,78	477,3676	0,6104777	0,4636112	413,0765	2,989722	0	1826,656	373,4399	0,4735906	0,478556	467,5143	3,319358	0	25	1600	425						Untertest4.avi	0	880	547	72	111	1542	320	183	0	Content		1528	314	18308918	660495721
18326	08:47:02.173	00:00:18.325	1100	1357,094	489,3863	0,6105106	0,4641274	412,1299	3,012784	0	1845,164	365,2737	0,4732274	0,4786744	464,5033	3,345745	0	25	1601	427						Untertest4.avi	0	880	547	72	111	1542	320	183	0	Content		1529	316	18325538	660512341
18342	08:47:02.189	00:00:18.342	1101	1379,751	480,6097	0,6111167	0,464806	412,95	3,021814	0	1834,12	372,1676	0,4736183	0,4790462	464,7113	3,333899	0	25	1607	426						Untertest4.avi	0	880	547	72	111	1542	320	183	0	Content		1535	315	18342163	660528966
18359	08:47:02.206	00:00:18.358	1102	1348,654	484,2634	0,6105731	0,4656791	410,6169	2,957263	0	1854,874	363,7015	0,4741422	0,4797339	465,8248	3,359285	0	25	1602	424						Untertest4.avi	0	880	547	72	111	1542	320	183	0	Content		1530	313	18358789	660545592
18376	08:47:02.223	00:00:18.375	1103	1357,625	502,312	0,6095157	0,4669193	406,8234	2,944219	0	1890,944	374,5978	0,4756839	0,4807676	471,4789	3,429501	0	25	1624	438						Untertest4.avi	0	880	547	72	111	1542	320	183	0	Content		1552	327	18375538	660562341
18392	08:47:02.239	00:00:18.392	1104	1431,211	573,3422	0,6112395	0,4698868	410,9254	2,987509	0	1891,83	522,4673	0,4737804	0,4834557	461,0777	3,359023	0	26	1662	548						Untertest4.avi	0	880	547	72	111	1332	608	100	0	Content		1590	437	18392162	660578965
18409	08:47:02.256	00:00:18.408	1105	1374,438	688,3292	0,6023929	0,473485	387,0963	2,852099	0	-1024	-768	-1	-1	-1	-1	4	26	1374	688						Untertest4.avi	0	880	547	72	111	1332	608	100	0	Content		1302	577	18408785	660595588
18425	08:47:02.272	00:00:18.425	1106	-1024	-768	-1	-1	-1	-1	4	-1024	-768	-1	-1	-1	-1	4	26	0	0						Untertest4.avi	0	880	547	72	111	1332	608	100	0	Content		-72	-111	18425410	660612213
18442	08:47:02.289	00:00:18.442	1107	1415,682	751,5153	0,6077922	0,4770257	399,1027	2,887913	0	-1024	-768	-1	-1	-1	-1	4	26	1416	752						Untertest4.avi	0	880	547	72	111	1332	608	100	0	Content		1344	641	18442159	660628962
18459	08:47:02.306	00:00:18.458	1108	-1024	-768	-1	-1	-1	-1	4	-1024	-768	-1	-1	-1	-1	4	26	0	0						Untertest4.avi	0	880	547	72	111	1332	608	100	0	Content		-72	-111	18458784	660645587
18475	08:47:02.322	00:00:18.475	1109	1393,149	749,7319	0,6083727	0,4771022	399,4097	2,916513	0	-1024	-768	-1	-1	-1	-1	4	26	1393	750						Untertest4.avi	0	880	547	72	111	1332	608	100	0	Content		1321	639	18475417	660662220
18492	08:47:02.339	00:00:18.492	1110	-1024	-768	-1	-1	-1	-1	4	-1024	-768	-1	-1	-1	-1	4		0	0						Untertest4.avi	0	880	547	72	111				0	Content		-72	-111	18492033	660678836
18509	08:47:02.356	00:00:18.508	1111	-1024	-768	-1	-1	-1	-1	4	-1024	-768	-1	-1	-1	-1	4		0	0						Untertest4.avi	0	880	547	72	111				0	Content		-72	-111	18508782	660695585
18525	08:47:02.372	00:00:18.525	1112	-1024	-768	-1	-1	-1	-1	4	-1024	-768	-1	-1	-1	-1	4		0	0						Untertest4.avi	0	880	547	72	111				0	Content		-72	-111	18525404	660712207
18542	08:47:02.389	00:00:18.542	1113	-1024	-768	-1	-1	-1	-1	4	-1024	-768	-1	-1	-1	-1	4		0	0						Untertest4.avi	0	880	547	72	111				0	Content		-72	-111	18542029	660728832
18559	08:47:02.406	00:00:18.558	1114	-1024	-768	-1	-1	-1	-1	4	-1024	-768	-1	-1	-1	-1	4		0	0						Untertest4.avi	0	880	547	72	111				0	Content		-72	-111	18558715	660745518
18575	08:47:02.422	00:00:18.575	1115	-1024	-768	-1	-1	-1	-1	4	-1024	-768	-1	-1	-1	-1	4		0	0						Untertest4.avi	0	880	547	72	111				0	Content		-72	-111	18575383	660762186
18592	08:47:02.439	00:00:18.592	1116	-1024	-768	-1	-1	-1	-1	4	-1024	-768	-1	-1	-1	-1	4		0	0						Untertest4.avi	0	880	547	72	111				0	Content		-72	-111	18592019	660778822
18609	08:47:02.456	00:00:18.608	1117	-1024	-768	-1	-1	-1	-1	4	-1024	-768	-1	-1	-1	-1	4		0	0						Untertest4.avi	0	880	547	72	111				0	Content		-72	-111	18608650	660795453
18625	08:47:02.472	00:00:18.625	1118	-1024	-768	-1	-1	-1	-1	4	-1024	-768	-1	-1	-1	-1	4		0	0						Untertest4.avi	0	880	547	72	111				0	Content		-72	-111	18625334	660812137
18642	08:47:02.489	00:00:18.642	1119	-1024	-768	-1	-1	-1	-1	4	-1024	-768	-1	-1	-1	-1	4		0	0						Untertest4.avi	0	880	547	72	111				0	Content		-72	-111	18642001	660828804
18659	08:47:02.506	00:00:18.658	1120	-1024	-768	-1	-1	-1	-1	4	-1024	-768	-1	-1	-1	-1	4		0	0						Untertest4.avi	0	880	547	72	111				0	Content		-72	-111	18658643	660845446
18675	08:47:02.522	00:00:18.675	1121	-1024	-768	-1	-1	-1	-1	4	-1024	-768	-1	-1	-1	-1	4		0	0						Untertest4.avi	0	880	547	72	111				0	Content		-72	-111	18675269	660862072
18692	08:47:02.539	00:00:18.692	1122	-1024	-768	-1	-1	-1	-1	4	-1024	-768	-1	-1	-1	-1	4		0	0						Untertest4.avi	0	880	547	72	111				0	Content		-72	-111	18692019	660878822
18709	08:47:02.556	00:00:18.708	1123	-1024	-768	-1	-1	-1	-1	4	-1024	-768	-1	-1	-1	-1	4		0	0						Untertest4.avi	0	880	547	72	111				0	Content		-72	-111	18708644	660895447
18725	08:47:02.572	00:00:18.725	1124	-1024	-768	-1	-1	-1	-1	4	-1024	-768	-1	-1	-1	-1	4		0	0						Untertest4.avi	0	880	547	72	111				0	Content		-72	-111	18725275	660912078
18742	08:47:02.589	00:00:18.741	1125	1275,263	519,481	0,6096814	0,4635109	388,3116	2,877218	0	-1024	-768	-1	-1	-1	-1	4	27	1275	519						Untertest4.avi	0	880	547	72	111	1325	372	150	0	Content		1203	408	18741897	660928700
18759	08:47:02.606	00:00:18.758	1126	-1024	-768	-1	-1	-1	-1	4	-1024	-768	-1	-1	-1	-1	4	27	0	0						Untertest4.avi	0	880	547	72	111	1325	372	150	0	Content		-72	-111	18758640	660945443
18775	08:47:02.622	00:00:18.775	1127	1086,424	482,9688	0,6732882	0,4677182	388,3115	2,83705	0	-1024	-768	-1	-1	-1	-1	4	27	1086	483						Untertest4.avi	0	880	547	72	111	1325	372	150	0	Content		1014	372	18775265	660962068
18792	08:47:02.639	00:00:18.791	1128	1425,105	396,8523	0,6639329	0,467673	440,0995	3,325854	0	-1024	-768	-1	-1	-1	-1	4	27	1425	397						Untertest4.avi	0	880	547	72	111	1325	372	150	0	Content		1353	286	18791889	660978692
18809	08:47:02.656	00:00:18.808	1129	-1024	-768	-1	-1	-1	-1	4	-1024	-768	-1	-1	-1	-1	4	27	0	0						Untertest4.avi	0	880	547	72	111	1325	372	150	0	Content		-72	-111	18808513	660995316
18825	08:47:02.672	00:00:18.825	1130	-1024	-768	-1	-1	-1	-1	4	-1024	-768	-1	-1	-1	-1	4	27	0	0						Untertest4.avi	0	880	547	72	111	1325	372	150	0	Content		-72	-111	18825194	661011997
18842	08:47:02.689	00:00:18.841	1131	-1024	-768	-1	-1	-1	-1	4	-1024	-768	-1	-1	-1	-1	4	27	0	0						Untertest4.avi	0	880	547	72	111	1325	372	150	0	Content		-72	-111	18841862	661028665
18859	08:47:02.706	00:00:18.858	1132	1479,185	347,8952	0,6539522	0,4719966	512,3505	3,751155	0	1498,633	484,6316	0,4812857	0,4812775	444,3713	3,247289	0	27	1489	416						Untertest4.avi	0	880	547	72	111	1325	372	150	0	Content		1417	305	18858509	661045312
18875	08:47:02.722	00:00:18.875	1133	1209,954	479,0771	0,6566898	0,4738156	509,3802	3,687759	0	1583,591	489,862	0,4978968	0,4825119	512,5048	3,703439	0	27	1397	484						Untertest4.avi	0	880	547	72	111	1325	372	150	0	Content		1325	373	18875134	661061937
18892	08:47:02.739	00:00:18.891	1134	-1024	-768	-1	-1	-1	-1	4	-1024	-768	-1	-1	-1	-1	4		0	0						Untertest4.avi	0	880	547	72	111				0	Content		-72	-111	18891883	661078686
18908	08:47:02.755	00:00:18.908	1135	-1024	-768	-1	-1	-1	-1	4	-1024	-768	-1	-1	-1	-1	4		0	0						Untertest4.avi	0	880	547	72	111				0	Content		-72	-111	18908495	661095298
18925	08:47:02.772	00:00:18.925	1136	-1024	-768	-1	-1	-1	-1	4	-1024	-768	-1	-1	-1	-1	4		0	0						Untertest4.avi	0	880	547	72	111				0	Content		-72	-111	18925124	661111927
18942	08:47:02.789	00:00:18.941	1137	-1024	-768	-1	-1	-1	-1	4	-1024	-768	-1	-1	-1	-1	4		0	0						Untertest4.avi	0	880	547	72	111				0	Content		-72	-111	18941749	661128552
18958	08:47:02.805	00:00:18.958	1138	-1024	-768	-1	-1	-1	-1	4	-1024	-768	-1	-1	-1	-1	4		0	0						Untertest4.avi	0	880	547	72	111				0	Content		-72	-111	18958498	661145301
18975	08:47:02.822	00:00:18.975	1139	-1024	-768	-1	-1	-1	-1	4	-1024	-768	-1	-1	-1	-1	4		0	0						Untertest4.avi	0	880	547	72	111				0	Content		-72	-111	18975121	661161924
18992	08:47:02.839	00:00:18.991	1140	-1024	-768	-1	-1	-1	-1	4	-1024	-768	-1	-1	-1	-1	4		0	0						Untertest4.avi	0	880	547	72	111				0	Content		-72	-111	18991747	661178550
19008	08:47:02.855	00:00:19.008	1141	-1024	-768	-1	-1	-1	-1	4	-1024	-768	-1	-1	-1	-1	4		0	0						Untertest4.avi	0	880	547	72	111				0	Content		-72	-111	19008369	661195172
19025	08:47:02.872	00:00:19.025	1142	-1024	-768	-1	-1	-1	-1	4	-1024	-768	-1	-1	-1	-1	4		0	0						Untertest4.avi	0	880	547	72	111				0	Content		-72	-111	19025117	661211920
19042	08:47:02.889	00:00:19.041	1143	-1024	-768	-1	-1	-1	-1	4	-1024	-768	-1	-1	-1	-1	4		0	0						Untertest4.avi	0	880	547	72	111				0	Content		-72	-111	19041742	661228545
19058	08:47:02.905	00:00:19.058	1144	-1024	-768	-1	-1	-1	-1	4	-1024	-768	-1	-1	-1	-1	4		0	0						Untertest4.avi	0	880	547	72	111				0	Content		-72	-111	19058365	661245168
19075	08:47:02.922	00:00:19.074	1145	-1024	-768	-1	-1	-1	-1	4	-1024	-768	-1	-1	-1	-1	4		0	0						Untertest4.avi	0	880	547	72	111				0	Content		-72	-111	19074989	661261792
19092	08:47:02.939	00:00:19.091	1146	-1024	-768	-1	-1	-1	-1	4	-1024	-768	-1	-1	-1	-1	4		0	0						Untertest4.avi	0	880	547	72	111				0	Content		-72	-111	19091737	661278540
19108	08:47:02.955	00:00:19.108	1147	-1024	-768	-1	-1	-1	-1	4	-1024	-768	-1	-1	-1	-1	4		0	0						Untertest4.avi	0	880	547	72	111				0	Content		-72	-111	19108362	661295165
19125	08:47:02.972	00:00:19.124	1148	-1024	-768	-1	-1	-1	-1	4	-1024	-768	-1	-1	-1	-1	4		0	0						Untertest4.avi	0	880	547	72	111				0	Content		-72	-111	19124984	661311787
19142	08:47:02.989	00:00:19.141	1149	-1024	-768	-1	-1	-1	-1	4	-1024	-768	-1	-1	-1	-1	4		0	0						Untertest4.avi	0	880	547	72	111				0	Content		-72	-111	19141609	661328412
19158	08:47:03.005	00:00:19.158	1150	-1024	-768	-1	-1	-1	-1	4	-1024	-768	-1	-1	-1	-1	4		0	0						Untertest4.avi	0	880	547	72	111				0	Content		-72	-111	19158356	661345159
19175	08:47:03.022	00:00:19.174	1151	-1024	-768	-1	-1	-1	-1	4	-1024	-768	-1	-1	-1	-1	4		0	0						Untertest4.avi	0	880	547	72	111				0	Content		-72	-111	19174976	661361779
19192	08:47:03.039	00:00:19.191	1152	-1024	-768	-1	-1	-1	-1	4	-1024	-768	-1	-1	-1	-1	4		0	0						Untertest4.avi	0	880	547	72	111				0	Content		-72	-111	19191604	661378407
19208	08:47:03.055	00:00:19.208	1153	-1024	-768	-1	-1	-1	-1	4	-1024	-768	-1	-1	-1	-1	4		0	0						Untertest4.avi	0	880	547	72	111				0	Content		-72	-111	19208225	661395028
19225	08:47:03.072	00:00:19.224	1154	-1024	-768	-1	-1	-1	-1	4	-1024	-768	-1	-1	-1	-1	4		0	0						Untertest4.avi	0	880	547	72	111				0	Content		-72	-111	19224976	661411779
19242	08:47:03.089	00:00:19.241	1155	698,7755	1033,649	0,67172	0,4823275	514,6874	3,555855	0	444,5487	1030,233	0,5158619	0,4876592	518,5383	3,615857	0	28	572	1032						Untertest4.avi	0	880	547	72	111	539	923	33	0	Content		500	921	19241598	661428401
19258	08:47:03.105	00:00:19.258	1156	650,1459	1036,394	0,6723328	0,4830035	516,1085	3,803944	0	-1024	-768	-1	-1	-1	-1	4	28	650	1036						Untertest4.avi	0	880	547	72	111	539	923	33	0	Content		578	925	19258222	661445025
19275	08:47:03.122	00:00:19.274	1157	-1024	-768	-1	-1	-1	-1	4	-1024	-768	-1	-1	-1	-1	4		0	0						Untertest4.avi	0	880	547	72	111				0	Content		-72	-111	19274971	661461774
19292	08:47:03.139	00:00:19.291	1158	-1024	-768	-1	-1	-1	-1	4	-1024	-768	-1	-1	-1	-1	4		0	0						Untertest4.avi	0	880	547	72	111				0	Content		-72	-111	19291596	661478399
19308	08:47:03.155	00:00:19.308	1159	-1024	-768	-1	-1	-1	-1	4	-1024	-768	-1	-1	-1	-1	4		0	0						Untertest4.avi	0	880	547	72	111				0	Content		-72	-111	19308224	661495027
19325	08:47:03.172	00:00:19.324	1160	-1024	-768	-1	-1	-1	-1	4	-1024	-768	-1	-1	-1	-1	4		0	0						Untertest4.avi	0	880	547	72	111				0	Content		-72	-111	19324845	661511648
19342	08:47:03.189	00:00:19.341	1161	-1024	-768	-1	-1	-1	-1	4	-1024	-768	-1	-1	-1	-1	4		0	0						Untertest4.avi	0	880	547	72	111				0	Content		-72	-111	19341595	661528398
19358	08:47:03.205	00:00:19.358	1162	-1024	-768	-1	-1	-1	-1	4	-1024	-768	-1	-1	-1	-1	4		0	0						Untertest4.avi	0	880	547	72	111				0	Content		-72	-111	19358220	661545023
19375	08:47:03.222	00:00:19.374	1163	-1024	-768	-1	-1	-1	-1	4	-1024	-768	-1	-1	-1	-1	4		0	0						Untertest4.avi	0	880	547	72	111				0	Content		-72	-111	19374845	661561648
19391	08:47:03.238	00:00:19.391	1164	-1024	-768	-1	-1	-1	-1	4	-1024	-768	-1	-1	-1	-1	4		0	0						Untertest4.avi	0	880	547	72	111				0	Content		-72	-111	19391482	661578285
19408	08:47:03.255	00:00:19.408	1165	-1024	-768	-1	-1	-1	-1	4	-1024	-768	-1	-1	-1	-1	4		0	0						Untertest4.avi	0	880	547	72	111				0	Content		-72	-111	19408216	661595019
19425	08:47:03.272	00:00:19.424	1166	-1024	-768	-1	-1	-1	-1	4	-1024	-768	-1	-1	-1	-1	4		0	0						Untertest4.avi	0	880	547	72	111				0	Content		-72	-111	19424839	661611642
19441	08:47:03.288	00:00:19.441	1167	-1024	-768	-1	-1	-1	-1	4	-1024	-768	-1	-1	-1	-1	4		0	0						Untertest4.avi	0	880	547	72	111				0	Content		-72	-111	19441475	661628278
19458	08:47:03.305	00:00:19.458	1168	-1024	-768	-1	-1	-1	-1	4	-1024	-768	-1	-1	-1	-1	4		0	0						Untertest4.avi	0	880	547	72	111				0	Content		-72	-111	19458087	661644890
19475	08:47:03.322	00:00:19.474	1169	-1024	-768	-1	-1	-1	-1	4	-1024	-768	-1	-1	-1	-1	4		0	0						Untertest4.avi	0	880	547	72	111				0	Content		-72	-111	19474837	661661640
19491	08:47:03.338	00:00:19.491	1170	-1024	-768	-1	-1	-1	-1	4	-1024	-768	-1	-1	-1	-1	4		0	0						Untertest4.avi	0	880	547	72	111				0	Content		-72	-111	19491469	661678272
19508	08:47:03.355	00:00:19.508	1171	-1024	-768	-1	-1	-1	-1	4	-1024	-768	-1	-1	-1	-1	4		0	0						Untertest4.avi	0	880	547	72	111				0	Content		-72	-111	19508088	661694891
19525	08:47:03.372	00:00:19.524	1172	-1024	-768	-1	-1	-1	-1	4	-1024	-768	-1	-1	-1	-1	4		0	0						Untertest4.avi	0	880	547	72	111				0	Content		-72	-111	19524707	661711510
19541	08:47:03.388	00:00:19.541	1173	-1024	-768	-1	-1	-1	-1	4	-1024	-768	-1	-1	-1	-1	4		0	0						Untertest4.avi	0	880	547	72	111				0	Content		-72	-111	19541468	661728271
19558	08:47:03.405	00:00:19.558	1174	-1024	-768	-1	-1	-1	-1	4	-1024	-768	-1	-1	-1	-1	4		0	0						Untertest4.avi	0	880	547	72	111				0	Content		-72	-111	19558080	661744883
19577	08:47:03.424	00:00:19.576	1175	-1024	-768	-1	-1	-1	-1	4	-1024	-768	-1	-1	-1	-1	4		0	0						Untertest4.avi	0	880	547	72	111				0	Content		-72	-111	19576523	661763326
19591	08:47:03.438	00:00:19.591	1176	-1024	-768	-1	-1	-1	-1	4	-1024	-768	-1	-1	-1	-1	4		0	0						Untertest4.avi	0	880	547	72	111				0	Content		-72	-111	19591463	661778266
19608	08:47:03.455	00:00:19.608	1177	-1024	-768	-1	-1	-1	-1	4	-1024	-768	-1	-1	-1	-1	4		0	0						Untertest4.avi	0	880	547	72	111				0	Content		-72	-111	19608074	661794877
19625	08:47:03.472	00:00:19.624	1178	-1024	-768	-1	-1	-1	-1	4	-1024	-768	-1	-1	-1	-1	4		0	0						Untertest4.avi	0	880	547	72	111				0	Content		-72	-111	19624821	661811624
19641	08:47:03.488	00:00:19.641	1179	-1024	-768	-1	-1	-1	-1	4	-1024	-768	-1	-1	-1	-1	4		0	0						Untertest4.avi	0	880	547	72	111				0	Content		-72	-111	19641456	661828259
19658	08:47:03.505	00:00:19.658	1180	-1024	-768	-1	-1	-1	-1	4	-1024	-768	-1	-1	-1	-1	4		0	0						Untertest4.avi	0	880	547	72	111				0	Content		-72	-111	19658068	661844871
19675	08:47:03.522	00:00:19.674	1181	-1024	-768	-1	-1	-1	-1	4	-1024	-768	-1	-1	-1	-1	4		0	0						Untertest4.avi	0	880	547	72	111				0	Content		-72	-111	19674693	661861496
19692	08:47:03.539	00:00:19.691	1182	-1024	-768	-1	-1	-1	-1	4	-1024	-768	-1	-1	-1	-1	4		0	0						Untertest4.avi	0	880	547	72	111				0	Content		-72	-111	19691761	661878564
19709	08:47:03.556	00:00:19.709	1183	-1024	-768	-1	-1	-1	-1	4	-1024	-768	-1	-1	-1	-1	4		0	0						Untertest4.avi	0	880	547	72	111				0	Content		-72	-111	19709136	661895939
19726	08:47:03.573	00:00:19.726	1184	-1024	-768	-1	-1	-1	-1	4	-1024	-768	-1	-1	-1	-1	4		0	0						Untertest4.avi	0	880	547	72	111				0	Content		-72	-111	19726382	661913185
19741	08:47:03.588	00:00:19.741	1185	-1024	-768	-1	-1	-1	-1	4	-1024	-768	-1	-1	-1	-1	4		0	0						Untertest4.avi	0	880	547	72	111				0	Content		-72	-111	19741311	661928114
19758	08:47:03.605	00:00:19.757	1186	-1024	-768	-1	-1	-1	-1	4	-1024	-768	-1	-1	-1	-1	4		0	0						Untertest4.avi	0	880	547	72	111				0	Content		-72	-111	19757936	661944739
19775	08:47:03.622	00:00:19.774	1187	-1024	-768	-1	-1	-1	-1	4	-1024	-768	-1	-1	-1	-1	4		0	0						Untertest4.avi	0	880	547	72	111				0	Content		-72	-111	19774687	661961490
19791	08:47:03.638	00:00:19.791	1188	-1024	-768	-1	-1	-1	-1	4	-1024	-768	-1	-1	-1	-1	4		0	0						Untertest4.avi	0	880	547	72	111				0	Content		-72	-111	19791305	661978108
19808	08:47:03.655	00:00:19.807	1189	-1024	-768	-1	-1	-1	-1	4	-1024	-768	-1	-1	-1	-1	4		0	0						Untertest4.avi	0	880	547	72	111				0	Content		-72	-111	19807927	661994730
19825	08:47:03.672	00:00:19.824	1190	-1024	-768	-1	-1	-1	-1	4	-1024	-768	-1	-1	-1	-1	4		0	0						Untertest4.avi	0	880	547	72	111				0	Content		-72	-111	19824554	662011357
19842	08:47:03.689	00:00:19.841	1191	-1024	-768	-1	-1	-1	-1	4	-1024	-768	-1	-1	-1	-1	4		0	0						Untertest4.avi	0	880	547	72	111				0	Content		-72	-111	19841747	662028550
19859	08:47:03.706	00:00:19.859	1192	-1024	-768	-1	-1	-1	-1	4	-1024	-768	-1	-1	-1	-1	4		0	0						Untertest4.avi	0	880	547	72	111				0	Content		-72	-111	19859122	662045925
19876	08:47:03.723	00:00:19.876	1193	-1024	-768	-1	-1	-1	-1	4	-1024	-768	-1	-1	-1	-1	4		0	0						Untertest4.avi	0	880	547	72	111				0	Content		-72	-111	19876368	662063171
19891	08:47:03.738	00:00:19.891	1194	-1024	-768	-1	-1	-1	-1	4	-1024	-768	-1	-1	-1	-1	4		0	0						Untertest4.avi	0	880	547	72	111				0	Content		-72	-111	19891171	662077974
19908	08:47:03.755	00:00:19.907	1195	-1024	-768	-1	-1	-1	-1	4	-1024	-768	-1	-1	-1	-1	4		0	0						Untertest4.avi	0	880	547	72	111				0	Content		-72	-111	19907920	662094723
19925	08:47:03.772	00:00:19.924	1196	-1024	-768	-1	-1	-1	-1	4	-1024	-768	-1	-1	-1	-1	4		0	0						Untertest4.avi	0	880	547	72	111				0	Content		-72	-111	19924541	662111344
19941	08:47:03.788	00:00:19.941	1197	-1024	-768	-1	-1	-1	-1	4	-1024	-768	-1	-1	-1	-1	4		0	0						Untertest4.avi	0	880	547	72	111				0	Content		-72	-111	19941166	662127969
19958	08:47:03.805	00:00:19.957	1198	-1024	-768	-1	-1	-1	-1	4	-1024	-768	-1	-1	-1	-1	4		0	0						Untertest4.avi	0	880	547	72	111				0	Content		-72	-111	19957786	662144589
19974	08:47:03.821	00:00:19.974	1199	-1024	-768	-1	-1	-1	-1	4	-1024	-768	-1	-1	-1	-1	4		0	0						Untertest4.avi	0	880	547	72	111				0	Content		-72	-111	19974419	662161222
19992	08:47:03.839	00:00:19.991	1200	-1024	-768	-1	-1	-1	-1	4	-1024	-768	-1	-1	-1	-1	4		0	0						Untertest4.avi	0	880	547	72	111				0	Content		-72	-111	19991604	662178407
20009	08:47:03.856	00:00:20.008	1201	-1024	-768	-1	-1	-1	-1	4	-1024	-768	-1	-1	-1	-1	4		0	0						Untertest4.avi	0	880	547	72	111				0	Content		-72	-111	20008976	662195779
20026	08:47:03.873	00:00:20.026	1202	-1024	-768	-1	-1	-1	-1	4	-1024	-768	-1	-1	-1	-1	4		0	0						Untertest4.avi	0	880	547	72	111				0	Content		-72	-111	20026224	662213027
20041	08:47:03.888	00:00:20.041	1203	-1024	-768	-1	-1	-1	-1	4	-1024	-768	-1	-1	-1	-1	4		0	0						Untertest4.avi	0	880	547	72	111				0	Content		-72	-111	20041152	662227955
20058	08:47:03.905	00:00:20.057	1204	-1024	-768	-1	-1	-1	-1	4	-1024	-768	-1	-1	-1	-1	4		0	0						Untertest4.avi	0	880	547	72	111				0	Content		-72	-111	20057778	662244581
20074	08:47:03.921	00:00:20.074	1205	-1024	-768	-1	-1	-1	-1	4	-1024	-768	-1	-1	-1	-1	4		0	0						Untertest4.avi	0	880	547	72	111				0	Content		-72	-111	20074404	662261207
20091	08:47:03.938	00:00:20.091	1206	-1024	-768	-1	-1	-1	-1	4	-1024	-768	-1	-1	-1	-1	4		0	0						Untertest4.avi	0	880	547	72	111				0	Content		-72	-111	20091021	662277824
20108	08:47:03.955	00:00:20.107	1207	-1024	-768	-1	-1	-1	-1	4	-1024	-768	-1	-1	-1	-1	4		0	0						Untertest4.avi	0	880	547	72	111				0	Content		-72	-111	20107642	662294445
20124	08:47:03.971	00:00:20.124	1208	-1024	-768	-1	-1	-1	-1	4	-1024	-768	-1	-1	-1	-1	4		0	0						Untertest4.avi	0	880	547	72	111				0	Content		-72	-111	20124397	662311200
20141	08:47:03.988	00:00:20.141	1209	-1024	-768	-1	-1	-1	-1	4	-1024	-768	-1	-1	-1	-1	4		0	0						Untertest4.avi	0	880	547	72	111				0	Content		-72	-111	20141462	662328265
20159	08:47:04.006	00:00:20.158	1210	-1024	-768	-1	-1	-1	-1	4	-1024	-768	-1	-1	-1	-1	4		0	0						Untertest4.avi	0	880	547	72	111				0	Content		-72	-111	20158830	662345633
20176	08:47:04.023	00:00:20.176	1211	-1024	-768	-1	-1	-1	-1	4	-1024	-768	-1	-1	-1	-1	4		0	0						Untertest4.avi	0	880	547	72	111				0	Content		-72	-111	20176079	662362882
20191	08:47:04.038	00:00:20.191	1212	-1024	-768	-1	-1	-1	-1	4	-1024	-768	-1	-1	-1	-1	4		0	0						Untertest4.avi	0	880	547	72	111				0	Content		-72	-111	20191005	662377808
20208	08:47:04.055	00:00:20.207	1213	-1024	-768	-1	-1	-1	-1	4	-1024	-768	-1	-1	-1	-1	4		0	0						Untertest4.avi	0	880	547	72	111				0	Content		-72	-111	20207629	662394432
20224	08:47:04.071	00:00:20.224	1214	-1024	-768	-1	-1	-1	-1	4	-1024	-768	-1	-1	-1	-1	4		0	0						Untertest4.avi	0	880	547	72	111				0	Content		-72	-111	20224379	662411182
20241	08:47:04.088	00:00:20.241	1215	-1024	-768	-1	-1	-1	-1	4	-1024	-768	-1	-1	-1	-1	4		0	0						Untertest4.avi	0	880	547	72	111				0	Content		-72	-111	20241002	662427805
20258	08:47:04.105	00:00:20.257	1216	-1024	-768	-1	-1	-1	-1	4	-1024	-768	-1	-1	-1	-1	4		0	0						Untertest4.avi	0	880	547	72	111				0	Content		-72	-111	20257623	662444426
20274	08:47:04.121	00:00:20.274	1217	-1024	-768	-1	-1	-1	-1	4	-1024	-768	-1	-1	-1	-1	4		0	0						Untertest4.avi	0	880	547	72	111				0	Content		-72	-111	20274248	662461051
20291	08:47:04.138	00:00:20.291	1218	-1024	-768	-1	-1	-1	-1	4	-1024	-768	-1	-1	-1	-1	4		0	0						Untertest4.avi	0	880	547	72	111				0	Content		-72	-111	20291442	662478245
20309	08:47:04.156	00:00:20.308	1219	-1024	-768	-1	-1	-1	-1	4	-1024	-768	-1	-1	-1	-1	4		0	0						Untertest4.avi	0	880	547	72	111				0	Content		-72	-111	20308811	662495614
20326	08:47:04.173	00:00:20.326	1220	-1024	-768	-1	-1	-1	-1	4	-1024	-768	-1	-1	-1	-1	4		0	0						Untertest4.avi	0	880	547	72	111				0	Content		-72	-111	20326059	662512862
20341	08:47:04.188	00:00:20.340	1221	-1024	-768	-1	-1	-1	-1	4	-1024	-768	-1	-1	-1	-1	4		0	0						Untertest4.avi	0	880	547	72	111				0	Content		-72	-111	20340860	662527663
20358	08:47:04.205	00:00:20.357	1222	-1024	-768	-1	-1	-1	-1	4	-1024	-768	-1	-1	-1	-1	4		0	0						Untertest4.avi	0	880	547	72	111				0	Content		-72	-111	20357610	662544413
20374	08:47:04.221	00:00:20.374	1223	-1024	-768	-1	-1	-1	-1	4	-1024	-768	-1	-1	-1	-1	4		0	0						Untertest4.avi	0	880	547	72	111				0	Content		-72	-111	20374231	662561034
20391	08:47:04.238	00:00:20.390	1224	-1024	-768	-1	-1	-1	-1	4	-1024	-768	-1	-1	-1	-1	4		0	0						Untertest4.avi	0	880	547	72	111				0	Content		-72	-111	20390854	662577657
20407	08:47:04.254	00:00:20.407	1225	-1024	-768	-1	-1	-1	-1	4	-1024	-768	-1	-1	-1	-1	4		0	0						Untertest4.avi	0	880	547	72	111				0	Content		-72	-111	20407474	662594277
20424	08:47:04.271	00:00:20.424	1226	-1024	-768	-1	-1	-1	-1	4	-1024	-768	-1	-1	-1	-1	4		0	0						Untertest4.avi	0	880	547	72	111				0	Content		-72	-111	20424099	662610902
20441	08:47:04.288	00:00:20.441	1227	-1024	-768	-1	-1	-1	-1	4	-1024	-768	-1	-1	-1	-1	4		0	0						Untertest4.avi	0	880	547	72	111				0	Content		-72	-111	20441306	662628109
20459	08:47:04.306	00:00:20.458	1228	-1024	-768	-1	-1	-1	-1	4	-1024	-768	-1	-1	-1	-1	4		0	0						Untertest4.avi	0	880	547	72	111				0	Content		-72	-111	20458664	662645467
20476	08:47:04.323	00:00:20.475	1229	-1024	-768	-1	-1	-1	-1	4	-1024	-768	-1	-1	-1	-1	4		0	0						Untertest4.avi	0	880	547	72	111				0	Content		-72	-111	20475912	662662715
20491	08:47:04.338	00:00:20.490	1230	-1024	-768	-1	-1	-1	-1	4	-1024	-768	-1	-1	-1	-1	4		0	0						Untertest4.avi	0	880	547	72	111				0	Content		-72	-111	20490715	662677518
20507	08:47:04.354	00:00:20.507	1231	-1024	-768	-1	-1	-1	-1	4	-1024	-768	-1	-1	-1	-1	4		0	0						Untertest4.avi	0	880	547	72	111				0	Content		-72	-111	20507464	662694267
20524	08:47:04.371	00:00:20.524	1232	-1024	-768	-1	-1	-1	-1	4	-1024	-768	-1	-1	-1	-1	4		0	0						Untertest4.avi	0	880	547	72	111				0	Content		-72	-111	20524090	662710893
20541	08:47:04.388	00:00:20.540	1233	-1024	-768	-1	-1	-1	-1	4	-1024	-768	-1	-1	-1	-1	4		0	0						Untertest4.avi	0	880	547	72	111				0	Content		-72	-111	20540711	662727514
20557	08:47:04.404	00:00:20.557	1234	-1024	-768	-1	-1	-1	-1	4	-1024	-768	-1	-1	-1	-1	4		0	0						Untertest4.avi	0	880	547	72	111				0	Content		-72	-111	20557332	662744135
20574	08:47:04.421	00:00:20.574	1235	-1024	-768	-1	-1	-1	-1	4	-1024	-768	-1	-1	-1	-1	4		0	0						Untertest4.avi	0	880	547	72	111				0	Content		-72	-111	20574082	662760885
20591	08:47:04.438	00:00:20.591	1236	-1024	-768	-1	-1	-1	-1	4	-1024	-768	-1	-1	-1	-1	4		0	0						Untertest4.avi	0	880	547	72	111				0	Content		-72	-111	20591149	662777952
20609	08:47:04.456	00:00:20.608	1237	-1024	-768	-1	-1	-1	-1	4	-1024	-768	-1	-1	-1	-1	4		0	0						Untertest4.avi	0	880	547	72	111				0	Content		-72	-111	20608522	662795325
20626	08:47:04.473	00:00:20.625	1238	-1024	-768	-1	-1	-1	-1	4	-1024	-768	-1	-1	-1	-1	4		0	0						Untertest4.avi	0	880	547	72	111				0	Content		-72	-111	20625894	662812697
20641	08:47:04.488	00:00:20.640	1239	-1024	-768	-1	-1	-1	-1	4	-1024	-768	-1	-1	-1	-1	4		0	0						Untertest4.avi	0	880	547	72	111				0	Content		-72	-111	20640696	662827499
20657	08:47:04.504	00:00:20.657	1240	-1024	-768	-1	-1	-1	-1	4	-1024	-768	-1	-1	-1	-1	4		0	0						Untertest4.avi	0	880	547	72	111				0	Content		-72	-111	20657318	662844121
20674	08:47:04.521	00:00:20.674	1241	-1024	-768	-1	-1	-1	-1	4	-1024	-768	-1	-1	-1	-1	4		0	0						Untertest4.avi	0	880	547	72	111				0	Content		-72	-111	20674066	662860869
20691	08:47:04.538	00:00:20.690	1242	-1024	-768	-1	-1	-1	-1	4	-1024	-768	-1	-1	-1	-1	4		0	0						Untertest4.avi	0	880	547	72	111				0	Content		-72	-111	20690690	662877493
20707	08:47:04.554	00:00:20.707	1243	-1024	-768	-1	-1	-1	-1	4	-1024	-768	-1	-1	-1	-1	4		0	0						Untertest4.avi	0	880	547	72	111				0	Content		-72	-111	20707312	662894115
20724	08:47:04.571	00:00:20.723	1244	-1024	-768	-1	-1	-1	-1	4	-1024	-768	-1	-1	-1	-1	4		0	0						Untertest4.avi	0	880	547	72	111				0	Content		-72	-111	20723937	662910740
20741	08:47:04.588	00:00:20.741	1245	-1024	-768	-1	-1	-1	-1	4	-1024	-768	-1	-1	-1	-1	4		0	0						Untertest4.avi	0	880	547	72	111				0	Content		-72	-111	20741131	662927934
20758	08:47:04.605	00:00:20.758	1246	-1024	-768	-1	-1	-1	-1	4	-1024	-768	-1	-1	-1	-1	4		0	0						Untertest4.avi	0	880	547	72	111				0	Content		-72	-111	20758375	662945178
20776	08:47:04.623	00:00:20.775	1247	-1024	-768	-1	-1	-1	-1	4	-1024	-768	-1	-1	-1	-1	4		0	0						Untertest4.avi	0	880	547	72	111				0	Content		-72	-111	20775748	662962551
20791	08:47:04.638	00:00:20.790	1248	-1024	-768	-1	-1	-1	-1	4	-1024	-768	-1	-1	-1	-1	4		0	0						Untertest4.avi	0	880	547	72	111				0	Content		-72	-111	20790565	662977368
20807	08:47:04.654	00:00:20.807	1249	-1024	-768	-1	-1	-1	-1	4	-1024	-768	-1	-1	-1	-1	4		0	0						Untertest4.avi	0	880	547	72	111				0	Content		-72	-111	20807178	662993981
20824	08:47:04.671	00:00:20.823	1250	-1024	-768	-1	-1	-1	-1	4	-1024	-768	-1	-1	-1	-1	4		0	0						Untertest4.avi	0	880	547	72	111				0	Content		-72	-111	20823925	663010728
20841	08:47:04.688	00:00:20.840	1251	-1024	-768	-1	-1	-1	-1	4	-1024	-768	-1	-1	-1	-1	4		0	0						Untertest4.avi	0	880	547	72	111				0	Content		-72	-111	20840550	663027353
20857	08:47:04.704	00:00:20.857	1252	-1024	-768	-1	-1	-1	-1	4	-1024	-768	-1	-1	-1	-1	4		0	0						Untertest4.avi	0	880	547	72	111				0	Content		-72	-111	20857175	663043978
20874	08:47:04.721	00:00:20.873	1253	-1024	-768	-1	-1	-1	-1	4	-1024	-768	-1	-1	-1	-1	4		0	0						Untertest4.avi	0	880	547	72	111				0	Content		-72	-111	20873800	663060603
20891	08:47:04.738	00:00:20.890	1254	-1024	-768	-1	-1	-1	-1	4	-1024	-768	-1	-1	-1	-1	4		0	0						Untertest4.avi	0	880	547	72	111				0	Content		-72	-111	20890992	663077795
20908	08:47:04.755	00:00:20.908	1255	-1024	-768	-1	-1	-1	-1	4	-1024	-768	-1	-1	-1	-1	4		0	0						Untertest4.avi	0	880	547	72	111				0	Content		-72	-111	20908361	663095164
20926	08:47:04.773	00:00:20.925	1256	-1024	-768	-1	-1	-1	-1	4	-1024	-768	-1	-1	-1	-1	4		0	0						Untertest4.avi	0	880	547	72	111				0	Content		-72	-111	20925611	663112414
20940	08:47:04.787	00:00:20.940	1257	-1024	-768	-1	-1	-1	-1	4	-1024	-768	-1	-1	-1	-1	4		0	0						Untertest4.avi	0	880	547	72	111				0	Content		-72	-111	20940415	663127218
20957	08:47:04.804	00:00:20.957	1258	-1024	-768	-1	-1	-1	-1	4	-1024	-768	-1	-1	-1	-1	4		0	0						Untertest4.avi	0	880	547	72	111				0	Content		-72	-111	20957164	663143967
20974	08:47:04.821	00:00:20.973	1259	-1024	-768	-1	-1	-1	-1	4	-1024	-768	-1	-1	-1	-1	4		0	0						Untertest4.avi	0	880	547	72	111				0	Content		-72	-111	20973785	663160588
20991	08:47:04.838	00:00:20.990	1260	-1024	-768	-1	-1	-1	-1	4	-1024	-768	-1	-1	-1	-1	4		0	0						Untertest4.avi	0	880	547	72	111				0	Content		-72	-111	20990532	663177335
21007	08:47:04.854	00:00:21.007	1261	-1024	-768	-1	-1	-1	-1	4	-1024	-768	-1	-1	-1	-1	4		0	0						Untertest4.avi	0	880	547	72	111				0	Content		-72	-111	21007028	663193831
21024	08:47:04.871	00:00:21.023	1262	-1024	-768	-1	-1	-1	-1	4	-1024	-768	-1	-1	-1	-1	4		0	0						Untertest4.avi	0	880	547	72	111				0	Content		-72	-111	21023654	663210457
21041	08:47:04.888	00:00:21.040	1263	-1024	-768	-1	-1	-1	-1	4	-1024	-768	-1	-1	-1	-1	4		0	0						Untertest4.avi	0	880	547	72	111				0	Content		-72	-111	21040849	663227652
21058	08:47:04.905	00:00:21.058	1264	-1024	-768	-1	-1	-1	-1	4	-1024	-768	-1	-1	-1	-1	4		0	0						Untertest4.avi	0	880	547	72	111				0	Content		-72	-111	21058226	663245029
21075	08:47:04.922	00:00:21.075	1265	-1024	-768	-1	-1	-1	-1	4	-1024	-768	-1	-1	-1	-1	4		0	0						Untertest4.avi	0	880	547	72	111				0	Content		-72	-111	21075471	663262274
21090	08:47:04.937	00:00:21.090	1266	-1024	-768	-1	-1	-1	-1	4	-1024	-768	-1	-1	-1	-1	4		0	0						Untertest4.avi	0	880	547	72	111				0	Content		-72	-111	21090399	663277202
21107	08:47:04.954	00:00:21.107	1267	-1024	-768	-1	-1	-1	-1	4	-1024	-768	-1	-1	-1	-1	4		0	0						Untertest4.avi	0	880	547	72	111				0	Content		-72	-111	21107022	663293825
21124	08:47:04.971	00:00:21.123	1268	-1024	-768	-1	-1	-1	-1	4	-1024	-768	-1	-1	-1	-1	4		0	0						Untertest4.avi	0	880	547	72	111				0	Content		-72	-111	21123771	663310574
21140	08:47:04.987	00:00:21.140	1269	-1024	-768	-1	-1	-1	-1	4	-1024	-768	-1	-1	-1	-1	4		0	0						Untertest4.avi	0	880	547	72	111				0	Content		-72	-111	21140393	663327196
21157	08:47:05.004	00:00:21.157	1270	-1024	-768	-1	-1	-1	-1	4	-1024	-768	-1	-1	-1	-1	4		0	0						Untertest4.avi	0	880	547	72	111				0	Content		-72	-111	21157019	663343822
21174	08:47:05.021	00:00:21.173	1271	-1024	-768	-1	-1	-1	-1	4	-1024	-768	-1	-1	-1	-1	4		0	0						Untertest4.avi	0	880	547	72	111				0	Content		-72	-111	21173644	663360447
21191	08:47:05.038	00:00:21.190	1272	-1024	-768	-1	-1	-1	-1	4	-1024	-768	-1	-1	-1	-1	4		0	0						Untertest4.avi	0	880	547	72	111				0	Content		-72	-111	21190710	663377513
21207	08:47:05.054	00:00:21.207	1273	-1024	-768	-1	-1	-1	-1	4	-1024	-768	-1	-1	-1	-1	4		0	0						Untertest4.avi	0	880	547	72	111				0	Content		-72	-111	21207003	663393806
21224	08:47:05.071	00:00:21.223	1274	-1024	-768	-1	-1	-1	-1	4	-1024	-768	-1	-1	-1	-1	4		0	0						Untertest4.avi	0	880	547	72	111				0	Content		-72	-111	21223634	663410437
21240	08:47:05.087	00:00:21.240	1275	661,4413	973,0077	0,6551352	0,4887917	500,6154	3,183612	0	379,8923	1020,717	0,4976385	0,5051263	500,6154	3,050334	0	29	521	997						Untertest4.avi	0	880	547	72	111	434	904	566	0	Content		449	886	21240255	663427058
21257	08:47:05.104	00:00:21.256	1276	682,6558	1007,671	0,6549278	0,488661	500,956	3,121617	0	359,1069	1000,02	0,4972523	0,5047082	501,8751	3,080694	0	29	521	1004						Untertest4.avi	0	880	547	72	111	434	904	566	0	Content		449	893	21256878	663443681
21274	08:47:05.121	00:00:21.273	1277	690,3923	965,2656	0,654822	0,4887488	500,7282	3,218406	0	387,5813	963,704	0,4970896	0,5046515	502,0432	3,274474	0	29	539	964						Untertest4.avi	0	880	547	72	111	434	904	566	0	Content		467	853	21273503	663460306
21290	08:47:05.137	00:00:21.290	1278	681,4867	977,4259	0,6546108	0,4888247	501,027	3,240531	0	315,4243	1009,627	0,4969151	0,5047699	502,1956	3,075724	0	29	498	994						Untertest4.avi	0	880	547	72	111	434	904	566	0	Content		426	883	21290253	663477056
21307	08:47:05.154	00:00:21.306	1279	674,1595	979,91	0,6543298	0,4889079	501,2856	3,286243	0	358,6221	1030,517	0,4967225	0,504869	502,2738	3,129344	0	29	516	1005						Untertest4.avi	0	880	547	72	111	434	904	566	0	Content		444	894	21306878	663493681
21323	08:47:05.170	00:00:21.323	1280	677,1409	997,6577	0,6541239	0,488962	501,2908	3,247532	0	349,5869	1036,26	0,4964842	0,5049782	502,4508	3,154161	0	29	513	1017						Untertest4.avi	0	880	547	72	111	434	904	566	0	Content		441	906	21323499	663510302
21340	08:47:05.187	00:00:21.340	1281	668,2679	994,1617	0,6539228	0,4889774	501,4946	3,24069	0	348,1484	1025,386	0,4963014	0,5049174	502,3766	3,144544	0	29	508	1010						Untertest4.avi	0	880	547	72	111	434	904	566	0	Content		436	899	21340125	663526928
21357	08:47:05.204	00:00:21.356	1282	677,6265	986,1967	0,6538134	0,4889572	501,5832	3,181757	0	358,0429	1033,33	0,4961753	0,5048679	502,5256	3,133142	0	29	518	1010						Untertest4.avi	0	880	547	72	111	434	904	566	0	Content		446	899	21356873	663543676
21373	08:47:05.220	00:00:21.373	1283	659,0429	1005,062	0,6537473	0,4888763	501,8771	3,194199	0	344,331	1030,74	0,4961446	0,5047846	502,657	3,100548	0	29	502	1018						Untertest4.avi	0	880	547	72	111	434	904	566	0	Content		430	907	21373498	663560301
21390	08:47:05.237	00:00:21.390	1284	665,238	997,4984	0,6537668	0,4887233	502,0797	3,220483	0	332,5272	1031,968	0,4961309	0,5046595	502,8074	3,14721	0	29	499	1015						Untertest4.avi	0	880	547	72	111	434	904	566	0	Content		427	904	21390121	663576924
21407	08:47:05.254	00:00:21.406	1285	679,6415	1006,629	0,6537594	0,4886751	502,111	3,189404	0	345,9971	1023,529	0,4961343	0,5046489	502,8449	3,163	0	29	513	1015						Untertest4.avi	0	880	547	72	111	434	904	566	0	Content		441	904	21406745	663593548
21423	08:47:05.270	00:00:21.423	1286	658,1618	987,5286	0,6537277	0,4888262	502,044	3,235159	0	353,2843	1014,716	0,4961639	0,5047897	502,8049	3,18418	0	29	506	1001						Untertest4.avi	0	880	547	72	111	434	904	566	0	Content		434	890	21423495	663610298
21440	08:47:05.287	00:00:21.440	1287	663,6003	1007,032	0,6537787	0,4889843	501,7922	3,242229	0	344,178	1023,415	0,4961931	0,5049308	502,8163	3,236046	0	29	504	1015						Untertest4.avi	0	880	547	72	111	434	904	566	0	Content		432	904	21440115	663626918
21457	08:47:05.304	00:00:21.456	1288	664,3441	992,2091	0,6538704	0,489182	501,9004	3,223837	0	346,9359	1011,115	0,4962767	0,5051689	502,8861	3,209423	0	29	506	1002						Untertest4.avi	0	880	547	72	111	434	904	566	0	Content		434	891	21456741	663643544
21473	08:47:05.320	00:00:21.473	1289	655,5909	993,4121	0,6539855	0,4892651	501,9042	3,258838	0	346,1026	1018,613	0,4964437	0,5052842	502,8966	3,21059	0	29	501	1006						Untertest4.avi	0	880	547	72	111	434	904	566	0	Content		429	895	21473363	663660166
21490	08:47:05.337	00:00:21.490	1290	647,1479	982,1146	0,654043	0,4892412	501,9305	3,2711	0	352,4286	1019,236	0,4965273	0,5051985	503,0457	3,161313	0	29	500	1001						Untertest4.avi	0	880	547	72	111	434	904	566	0	Content		428	890	21490113	663676916
21507	08:47:05.354	00:00:21.506	1291	654,8184	988,2043	0,654027	0,4891404	501,9071	3,289384	0	348,691	1034,486	0,496517	0,5050401	502,9929	3,224115	0	29	502	1011						Untertest4.avi	0	880	547	72	111	434	904	566	0	Content		430	900	21506734	663693537
21523	08:47:05.370	00:00:21.523	1292	668,4998	1004,707	0,6539972	0,4889931	501,9128	3,305161	0	332,5358	1025,12	0,4964559	0,5049124	502,8331	3,192928	0	29	501	1015						Untertest4.avi	0	880	547	72	111	434	904	566	0	Content		429	904	21523358	663710161
21540	08:47:05.387	00:00:21.539	1293	688,8373	1025,374	0,6539208	0,4889149	501,9063	3,282207	0	339,9536	1042,5	0,4963953	0,5048338	502,8218	3,230536	0	29	514	1034						Untertest4.avi	0	880	547	72	111	434	904	566	0	Content		442	923	21539989	663726792
21557	08:47:05.404	00:00:21.556	1294	698,7573	1013,207	0,653783	0,4888347	502,0109	3,278278	0	345,3148	1032,91	0,4962521	0,5047866	502,823	3,212642	0	29	522	1023						Untertest4.avi	0	880	547	72	111	434	904	566	0	Content		450	912	21556733	663743536
21573	08:47:05.420	00:00:21.573	1295	704,9417	1024,996	0,6537395	0,4886366	502,11	3,31363	0	337,4214	1033,785	0,4961472	0,5046434	502,8733	3,237361	0	29	521	1029						Untertest4.avi	0	880	547	72	111	434	904	566	0	Content		449	918	21573357	663760160
21590	08:47:05.437	00:00:21.589	1296	669,809	1017,853	0,6536853	0,4884109	501,6525	3,297568	0	341,4889	1021,724	0,4961364	0,5044125	502,7517	3,297094	0	29	506	1020						Untertest4.avi	0	880	547	72	111	434	904	566	0	Content		434	909	21589980	663776783
21607	08:47:05.454	00:00:21.606	1297	682,7006	1011,896	0,6537019	0,4882769	501,6726	3,294636	0	339,0975	1023,993	0,4961663	0,504215	502,7773	3,259686	0	29	511	1018						Untertest4.avi	0	880	547	72	111	434	904	566	0	Content		439	907	21606606	663793409
21623	08:47:05.470	00:00:21.623	1298	679,2664	1016,608	0,653744	0,4880969	502,0673	3,27607	0	338,9706	1032,756	0,4962204	0,5040675	502,7893	3,247294	0	29	509	1025						Untertest4.avi	0	880	547	72	111	434	904	566	0	Content		437	914	21623352	663810155
21640	08:47:05.487	00:00:21.639	1299	655,9258	1014,772	0,6537809	0,4879766	502,1793	3,318827	0	342,9518	1036,673	0,4962966	0,5039658	502,6002	3,234186	0	29	499	1026						Untertest4.avi	0	880	547	72	111	434	904	566	0	Content		427	915	21639977	663826780
21657	08:47:05.504	00:00:21.656	1300	678,1995	1000,522	0,6537536	0,4878731	502,2202	3,309641	0	325,145	1035,63	0,4961914	0,503975	502,7928	3,261302	0	29	502	1018						Untertest4.avi	0	880	547	72	111	434	904	566	0	Content		430	907	21656600	663843403
21673	08:47:05.520	00:00:21.673	1301	681,7673	1008,741	0,6536283	0,4879435	502,1321	3,303018	0	322,9365	1014,823	0,4960496	0,5040241	502,685	3,281223	0	29	502	1012						Untertest4.avi	0	880	547	72	111	434	904	566	0	Content		430	901	21673225	663860028
21690	08:47:05.537	00:00:21.689	1302	680,9692	999,3552	0,6534739	0,4880589	501,9691	3,331052	0	330,2631	1030,135	0,4959036	0,5042552	502,8703	3,304667	0	29	506	1015						Untertest4.avi	0	880	547	72	111	434	904	566	0	Content		434	904	21689974	663876777
21707	08:47:05.554	00:00:21.706	1303	707,2493	1008,77	0,6533763	0,4883963	501,9745	3,358582	0	340,2732	1031,141	0,4958339	0,504777	502,5928	3,260593	0	29	524	1020						Untertest4.avi	0	880	547	72	111	434	904	566	0	Content		452	909	21706597	663893400
21723	08:47:05.570	00:00:21.723	1304	677,3109	1008,188	0,6532647	0,4889023	501,8011	3,326653	0	324,68	1014,737	0,4957006	0,5053317	502,7591	3,32717	0	29	501	1011						Untertest4.avi	0	880	547	72	111	434	904	566	0	Content		429	900	21723224	663910027
21740	08:47:05.587	00:00:21.739	1305	680,8483	1033,82	0,6531059	0,4893256	501,9633	3,258958	0	331,1806	1024,373	0,4956394	0,505796	502,7793	3,263225	0	29	506	1029						Untertest4.avi	0	880	547	72	111	434	904	566	0	Content		434	918	21739847	663926650
21757	08:47:05.604	00:00:21.756	1306	682,982	1029,949	0,6532414	0,4901865	501,9633	3,320596	0	305,4212	1021,591	0,4957413	0,506358	502,7673	3,244443	0	29	494	1026						Untertest4.avi	0	880	547	72	111	434	904	566	0	Content		422	915	21756596	663943399
21773	08:47:05.620	00:00:21.773	1307	-1024	-768	-1	-1	-1	-1	4	295,1515	1059,478	0,4959646	0,5068786	502,8806	3,236204	0	29	295	1059						Untertest4.avi	0	880	547	72	111	434	904	566	0	Content		223	948	21773220	663960023
21790	08:47:05.637	00:00:21.789	1308	-1024	-768	-1	-1	-1	-1	4	298,0293	1031,142	0,4961422	0,5075838	502,8806	3,344423	0	29	298	1031						Untertest4.avi	0	880	547	72	111	434	904	566	0	Content		226	920	21789843	663976646
21806	08:47:05.653	00:00:21.806	1309	-1024	-768	-1	-1	-1	-1	4	-1024	-768	-1	-1	-1	-1	4		0	0						Untertest4.avi	0	880	547	72	111				0	Content		-72	-111	21806465	663993268
21823	08:47:05.670	00:00:21.823	1310	-1024	-768	-1	-1	-1	-1	4	-1024	-768	-1	-1	-1	-1	4		0	0						Untertest4.avi	0	880	547	72	111				0	Content		-72	-111	21823215	664010018
21840	08:47:05.687	00:00:21.839	1311	-1024	-768	-1	-1	-1	-1	4	-1024	-768	-1	-1	-1	-1	4		0	0						Untertest4.avi	0	880	547	72	111				0	Content		-72	-111	21839845	664026648
21856	08:47:05.703	00:00:21.856	1312	-1024	-768	-1	-1	-1	-1	4	-1024	-768	-1	-1	-1	-1	4		0	0						Untertest4.avi	0	880	547	72	111				0	Content		-72	-111	21856464	664043267
21873	08:47:05.720	00:00:21.873	1313	-1024	-768	-1	-1	-1	-1	4	-1024	-768	-1	-1	-1	-1	4		0	0						Untertest4.avi	0	880	547	72	111				0	Content		-72	-111	21873212	664060015
21890	08:47:05.737	00:00:21.889	1314	-1024	-768	-1	-1	-1	-1	4	-1024	-768	-1	-1	-1	-1	4		0	0						Untertest4.avi	0	880	547	72	111				0	Content		-72	-111	21889836	664076639
21906	08:47:05.753	00:00:21.906	1315	-1024	-768	-1	-1	-1	-1	4	-1024	-768	-1	-1	-1	-1	4		0	0						Untertest4.avi	0	880	547	72	111				0	Content		-72	-111	21906457	664093260
21923	08:47:05.770	00:00:21.923	1316	-1024	-768	-1	-1	-1	-1	4	-1024	-768	-1	-1	-1	-1	4		0	0						Untertest4.avi	0	880	547	72	111				0	Content		-72	-111	21923093	664109896
21940	08:47:05.787	00:00:21.939	1317	-1024	-768	-1	-1	-1	-1	4	-1024	-768	-1	-1	-1	-1	4		0	0						Untertest4.avi	0	880	547	72	111				0	Content		-72	-111	21939831	664126634
21956	08:47:05.803	00:00:21.956	1318	-1024	-768	-1	-1	-1	-1	4	-1024	-768	-1	-1	-1	-1	4		0	0						Untertest4.avi	0	880	547	72	111				0	Content		-72	-111	21956456	664143259
21973	08:47:05.820	00:00:21.973	1319	-1024	-768	-1	-1	-1	-1	4	-1024	-768	-1	-1	-1	-1	4		0	0						Untertest4.avi	0	880	547	72	111				0	Content		-72	-111	21973090	664159893
21990	08:47:05.837	00:00:21.989	1320	-1024	-768	-1	-1	-1	-1	4	-1024	-768	-1	-1	-1	-1	4		0	0						Untertest4.avi	0	880	547	72	111				0	Content		-72	-111	21989704	664176507
22006	08:47:05.853	00:00:22.006	1321	-1024	-768	-1	-1	-1	-1	4	-1024	-768	-1	-1	-1	-1	4		0	0						Untertest4.avi	0	880	547	72	111				0	Content		-72	-111	22006452	664193255
22023	08:47:05.870	00:00:22.023	1322	-1024	-768	-1	-1	-1	-1	4	-1024	-768	-1	-1	-1	-1	4		0	0						Untertest4.avi	0	880	547	72	111				0	Content		-72	-111	22023083	664209886
22040	08:47:05.887	00:00:22.039	1323	-1024	-768	-1	-1	-1	-1	4	-1024	-768	-1	-1	-1	-1	4		0	0						Untertest4.avi	0	880	547	72	111				0	Content		-72	-111	22039701	664226504
22056	08:47:05.903	00:00:22.056	1324	-1024	-768	-1	-1	-1	-1	4	-1024	-768	-1	-1	-1	-1	4		0	0						Untertest4.avi	0	880	547	72	111				0	Content		-72	-111	22056322	664243125
22073	08:47:05.920	00:00:22.073	1325	-1024	-768	-1	-1	-1	-1	4	-1024	-768	-1	-1	-1	-1	4		0	0						Untertest4.avi	0	880	547	72	111				0	Content		-72	-111	22073081	664259884
22090	08:47:05.937	00:00:22.089	1326	-1024	-768	-1	-1	-1	-1	4	-1024	-768	-1	-1	-1	-1	4		0	0						Untertest4.avi	0	880	547	72	111				0	Content		-72	-111	22089692	664276495
22106	08:47:05.953	00:00:22.106	1327	-1024	-768	-1	-1	-1	-1	4	-1024	-768	-1	-1	-1	-1	4		0	0						Untertest4.avi	0	880	547	72	111				0	Content		-72	-111	22106318	664293121
22123	08:47:05.970	00:00:22.123	1328	-1024	-768	-1	-1	-1	-1	4	-1024	-768	-1	-1	-1	-1	4		0	0						Untertest4.avi	0	880	547	72	111				0	Content		-72	-111	22123082	664309885
22140	08:47:05.987	00:00:22.139	1329	-1024	-768	-1	-1	-1	-1	4	-1024	-768	-1	-1	-1	-1	4		0	0						Untertest4.avi	0	880	547	72	111				0	Content		-72	-111	22139690	664326493
22156	08:47:06.003	00:00:22.156	1330	-1024	-768	-1	-1	-1	-1	4	-1024	-768	-1	-1	-1	-1	4		0	0						Untertest4.avi	0	880	547	72	111				0	Content		-72	-111	22156311	664343114
22173	08:47:06.020	00:00:22.172	1331	-1024	-768	-1	-1	-1	-1	4	-1024	-768	-1	-1	-1	-1	4		0	0						Untertest4.avi	0	880	547	72	111				0	Content		-72	-111	22172934	664359737
22190	08:47:06.037	00:00:22.189	1332	-1024	-768	-1	-1	-1	-1	4	-1024	-768	-1	-1	-1	-1	4		0	0						Untertest4.avi	0	880	547	72	111				0	Content		-72	-111	22189557	664376360
22207	08:47:06.054	00:00:22.206	1333	-1024	-768	-1	-1	-1	-1	4	-1024	-768	-1	-1	-1	-1	4		0	0						Untertest4.avi	0	880	547	72	111				0	Content		-72	-111	22206751	664393554
22224	08:47:06.071	00:00:22.224	1334	-1024	-768	-1	-1	-1	-1	4	-1024	-768	-1	-1	-1	-1	4		0	0						Untertest4.avi	0	880	547	72	111				0	Content		-72	-111	22224124	664410927
22241	08:47:06.088	00:00:22.241	1335	-1024	-768	-1	-1	-1	-1	4	-1024	-768	-1	-1	-1	-1	4		0	0						Untertest4.avi	0	880	547	72	111				0	Content		-72	-111	22241370	664428173
22256	08:47:06.103	00:00:22.256	1336	-1024	-768	-1	-1	-1	-1	4	-1024	-768	-1	-1	-1	-1	4		0	0						Untertest4.avi	0	880	547	72	111				0	Content		-72	-111	22256299	664443102
22273	08:47:06.120	00:00:22.272	1337	-1024	-768	-1	-1	-1	-1	4	-1024	-768	-1	-1	-1	-1	4		0	0						Untertest4.avi	0	880	547	72	111				0	Content		-72	-111	22272922	664459725
22290	08:47:06.137	00:00:22.289	1338	-1024	-768	-1	-1	-1	-1	4	-1024	-768	-1	-1	-1	-1	4		0	0						Untertest4.avi	0	880	547	72	111				0	Content		-72	-111	22289671	664476474
22306	08:47:06.153	00:00:22.306	1339	-1024	-768	-1	-1	-1	-1	4	-1024	-768	-1	-1	-1	-1	4		0	0						Untertest4.avi	0	880	547	72	111				0	Content		-72	-111	22306295	664493098
22323	08:47:06.170	00:00:22.322	1340	-1024	-768	-1	-1	-1	-1	4	-1024	-768	-1	-1	-1	-1	4		0	0						Untertest4.avi	0	880	547	72	111				0	Content		-72	-111	22322917	664509720
22340	08:47:06.187	00:00:22.339	1341	-1024	-768	-1	-1	-1	-1	4	-1024	-768	-1	-1	-1	-1	4		0	0						Untertest4.avi	0	880	547	72	111				0	Content		-72	-111	22339539	664526342
22357	08:47:06.204	00:00:22.356	1342	-1024	-768	-1	-1	-1	-1	4	-1024	-768	-1	-1	-1	-1	4		0	0						Untertest4.avi	0	880	547	72	111				0	Content		-72	-111	22356609	664543412
22374	08:47:06.221	00:00:22.373	1343	-1024	-768	-1	-1	-1	-1	4	-1024	-768	-1	-1	-1	-1	4		0	0						Untertest4.avi	0	880	547	72	111				0	Content		-72	-111	22373982	664560785
22391	08:47:06.238	00:00:22.391	1344	-1024	-768	-1	-1	-1	-1	4	-1024	-768	-1	-1	-1	-1	4		0	0						Untertest4.avi	0	880	547	72	111				0	Content		-72	-111	22391355	664578158
22406	08:47:06.253	00:00:22.406	1345	-1024	-768	-1	-1	-1	-1	4	-1024	-768	-1	-1	-1	-1	4		0	0						Untertest4.avi	0	880	547	72	111				0	Content		-72	-111	22406159	664592962
22423	08:47:06.270	00:00:22.422	1346	-1024	-768	-1	-1	-1	-1	4	-1024	-768	-1	-1	-1	-1	4		0	0						Untertest4.avi	0	880	547	72	111				0	Content		-72	-111	22422777	664609580
22440	08:47:06.287	00:00:22.439	1347	-1024	-768	-1	-1	-1	-1	4	-1024	-768	-1	-1	-1	-1	4		0	0						Untertest4.avi	0	880	547	72	111				0	Content		-72	-111	22439522	664626325
22456	08:47:06.303	00:00:22.456	1348	569,299	947,6483	0,6564147	0,4820589	518,4211	3,171221	0	306,8994	952,2557	0,4939512	0,5009827	503,2826	3,048178	0	30	438	950						Untertest4.avi	0	880	547	72	111	362	834	150	0	Content		366	839	22456044	664642847
22473	08:47:06.320	00:00:22.472	1349	564,7006	919,4984	0,6517918	0,4825071	502,4523	3,112386	0	298,8527	955,1482	0,4939716	0,5010336	503,2171	3,064791	0	30	432	937						Untertest4.avi	0	880	547	72	111	362	834	150	0	Content		360	826	22472777	664659580
22489	08:47:06.336	00:00:22.489	1350	552,5801	909,8706	0,6518987	0,4825979	502,4187	3,20849	0	321,8296	934,9803	0,4940653	0,5011822	503,254	3,090275	0	30	437	922						Untertest4.avi	0	880	547	72	111	362	834	150	0	Content		365	811	22489403	664676206
22506	08:47:06.353	00:00:22.506	1351	549,2683	918,2141	0,6518406	0,4825004	502,3745	3,194014	0	308,6081	954,58	0,4939987	0,5011257	503,164	3,091434	0	30	429	936						Untertest4.avi	0	880	547	72	111	362	834	150	0	Content		357	825	22506038	664692841
22523	08:47:06.370	00:00:22.522	1352	561,0759	916,8652	0,6519253	0,4823864	502,0636	3,158773	0	286,7918	949,3395	0,4940214	0,5010415	503,1176	3,053502	0	30	424	933						Untertest4.avi	0	880	547	72	111	362	834	150	0	Content		352	822	22522650	664709453
22539	08:47:06.386	00:00:22.539	1353	547,3602	924,6406	0,6518022	0,4823714	502,3182	3,159447	0	282,9882	955,5046	0,4939996	0,5010633	503,0896	3,037798	0	30	415	940						Untertest4.avi	0	880	547	72	111	362	834	150	0	Content		343	829	22539396	664726199
22556	08:47:06.403	00:00:22.556	1354	620,0801	966,5148	0,6510253	0,4829951	502,2503	3,118054	0	340,7098	987,0879	0,4935667	0,5015891	502,9359	3,00933	0	30	480	977						Untertest4.avi	0	880	547	72	111	362	834	150	0	Content		408	866	22556070	664742873
22573	08:47:06.420	00:00:22.572	1355	679,8061	1053,74	0,6506268	0,483113	502,2497	3,063532	0	353,6779	1063,262	0,4933156	0,5016539	502,9359	3,038851	0	30	517	1059						Untertest4.avi	0	880	547	72	111	362	834	150	0	Content		445	948	22572651	664759454
22589	08:47:06.436	00:00:22.589	1356	-1024	-768	-1	-1	-1	-1	4	-1024	-768	-1	-1	-1	-1	4	30	0	0						Untertest4.avi	0	880	547	72	111	362	834	150	0	Content		-72	-111	22589397	664776200
22606	08:47:06.453	00:00:22.606	1357	-1024	-768	-1	-1	-1	-1	4	338,6632	1068,264	0,493573	0,5011892	502,9359	3,030824	0	31	339	1068						Untertest4.avi	0	880	547	72	111	456	921	100	0	Content		267	957	22606026	664792829
22623	08:47:06.470	00:00:22.622	1358	685,5174	1034,532	0,6507001	0,4833686	502,2503	3,129471	0	336,2265	1038,401	0,493669	0,5013447	503,1262	3,026623	0	31	511	1036						Untertest4.avi	0	880	547	72	111	456	921	100	0	Content		439	925	22622645	664809448
22639	08:47:06.486	00:00:22.639	1359	668,5327	1031,891	0,6507769	0,482912	502,0964	3,04873	0	-1024	-768	-1	-1	-1	-1	4	31	669	1032						Untertest4.avi	0	880	547	72	111	456	921	100	0	Content		597	921	22639269	664826072
22656	08:47:06.503	00:00:22.656	1360	40,20124	1026,221	0,645422	0,4835161	502,0964	3,159692	0	1014,833	1053,45	0,4994817	0,5009016	503,1263	3,106157	0	31	528	1040						Untertest4.avi	0	880	547	72	111	456	921	100	0	Content		456	929	22656020	664842823
22673	08:47:06.520	00:00:22.672	1361	680,0258	995,2941	0,6510051	0,4828289	502,2395	3,210092	0	-1024	-768	-1	-1	-1	-1	4	31	680	995						Untertest4.avi	0	880	547	72	111	456	921	100	0	Content		608	884	22672641	664859444
22689	08:47:06.536	00:00:22.689	1362	-1024	-768	-1	-1	-1	-1	4	-1024	-768	-1	-1	-1	-1	4	31	0	0						Untertest4.avi	0	880	547	72	111	456	921	100	0	Content		-72	-111	22689265	664876068
22706	08:47:06.553	00:00:22.705	1363	58,52366	1029,784	0,6454758	0,4827527	502,2395	3,214465	0	-1024	-768	-1	-1	-1	-1	4	32	59	1030						Untertest4.avi	0	880	547	72	111	288	919	233	0	Content		-13	919	22705890	664892693
22723	08:47:06.570	00:00:22.722	1364	-1024	-768	-1	-1	-1	-1	4	-1024	-768	-1	-1	-1	-1	4	32	0	0						Untertest4.avi	0	880	547	72	111	288	919	233	0	Content		-72	-111	22722635	664909438
22739	08:47:06.586	00:00:22.739	1365	689,1372	1030,268	0,6530285	0,4812978	508,5537	3,222146	0	-1024	-768	-1	-1	-1	-1	4	32	689	1030						Untertest4.avi	0	880	547	72	111	288	919	233	0	Content		617	919	22739258	664926061
22756	08:47:06.603	00:00:22.755	1366	-1024	-768	-1	-1	-1	-1	4	-1024	-768	-1	-1	-1	-1	4	32	0	0						Untertest4.avi	0	880	547	72	111	288	919	233	0	Content		-72	-111	22755883	664942686
22773	08:47:06.620	00:00:22.772	1367	-1024	-768	-1	-1	-1	-1	4	-1024	-768	-1	-1	-1	-1	4	32	0	0						Untertest4.avi	0	880	547	72	111	288	919	233	0	Content		-72	-111	22772506	664959309
22789	08:47:06.636	00:00:22.789	1368	-1024	-768	-1	-1	-1	-1	4	-1024	-768	-1	-1	-1	-1	4	32	0	0						Untertest4.avi	0	880	547	72	111	288	919	233	0	Content		-72	-111	22789250	664976053
22806	08:47:06.653	00:00:22.805	1369	11,66567	1035,316	0,6474754	0,4809904	508,5536	3,291669	0	-1024	-768	-1	-1	-1	-1	4	32	12	1035						Untertest4.avi	0	880	547	72	111	288	919	233	0	Content		-60	924	22805876	664992679
22823	08:47:06.670	00:00:22.822	1370	-1024	-768	-1	-1	-1	-1	4	360,1218	1071,877	0,4928137	0,4994306	508,5538	3,364444	0	32	360	1072						Untertest4.avi	0	880	547	72	111	288	919	233	0	Content		288	961	22822503	665009306
22839	08:47:06.686	00:00:22.839	1371	-1024	-768	-1	-1	-1	-1	4	318,3215	1058,373	0,4940307	0,4988556	502,9005	3,081018	0	32	318	1058						Untertest4.avi	0	880	547	72	111	288	919	233	0	Content		246	947	22839125	665025928
22856	08:47:06.703	00:00:22.855	1372	-1024	-768	-1	-1	-1	-1	4	338,5028	1031,131	0,4940823	0,4983119	502,9005	3,142612	0	32	339	1031						Untertest4.avi	0	880	547	72	111	288	919	233	0	Content		267	920	22855883	665042686
22872	08:47:06.719	00:00:22.872	1373	-1024	-768	-1	-1	-1	-1	4	-1024	-768	-1	-1	-1	-1	4	32	0	0						Untertest4.avi	0	880	547	72	111	288	919	233	0	Content		-72	-111	22872499	665059302
22889	08:47:06.736	00:00:22.889	1374	-1024	-768	-1	-1	-1	-1	4	612,0244	979,2061	0,4918687	0,4966945	503,3492	3,085944	0	32	612	979						Untertest4.avi	0	880	547	72	111	288	919	233	0	Content		540	868	22889123	665075926
22906	08:47:06.753	00:00:22.905	1375	972,2968	904,0816	0,646668	0,4787748	509,3978	3,327224	0	732,537	933,5083	0,4907648	0,4959935	503,5573	3,075517	0	32	852	919						Untertest4.avi	0	880	547	72	111	288	919	233	0	Content		780	808	22905746	665092549
22922	08:47:06.769	00:00:22.922	1376	1043,576	831,9263	0,6504557	0,4775611	515,759	3,538919	0	902,3509	926,734	0,489669	0,4954969	503,7563	3,090611	0	32	973	879						Untertest4.avi	0	880	547	72	111	288	919	233	0	Content		901	768	22922495	665109298
22939	08:47:06.786	00:00:22.939	1377	1189,783	854,9918	0,6455586	0,4777985	503,056	3,267483	0	1053,512	890,3888	0,4885549	0,4951495	504,0529	3,130426	0	33	1122	873						Untertest4.avi	0	880	547	72	111	1782	772	250	0	Content		1050	762	22939121	665125924
22956	08:47:06.803	00:00:22.955	1378	1310,068	838,4423	0,6448074	0,477939	502,9233	3,397013	0	1200,006	892,0177	0,487716	0,4951966	504,2903	3,151442	0	33	1255	865						Untertest4.avi	0	880	547	72	111	1782	772	250	0	Content		1183	754	22955745	665142548
22972	08:47:06.819	00:00:22.972	1379	1374,305	877,91	0,6442426	0,4782132	502,9791	3,318546	0	1338,755	920,4653	0,4870759	0,495343	504,2124	3,156818	0	33	1357	899						Untertest4.avi	0	880	547	72	111	1782	772	250	0	Content		1285	788	22972371	665159174
22989	08:47:06.836	00:00:22.989	1380	1494,158	893,5491	0,6437596	0,4779819	503,1195	3,276953	0	1473,001	921,5914	0,4865766	0,4950689	504,5768	3,143671	0	33	1484	908						Untertest4.avi	0	880	547	72	111	1782	772	250	0	Content		1412	797	22989116	665175919
23006	08:47:06.853	00:00:23.005	1381	1568,85	894,283	0,6434139	0,4776397	503,429	3,268285	0	1789,84	913,5639	0,4868267	0,4945889	505,6788	3,272793	0	33	1679	904						Untertest4.avi	0	880	547	72	111	1782	772	250	0	Content		1607	793	23005744	665192547
23022	08:47:06.869	00:00:23.022	1382	1528,453	870,2638	0,6425861	0,4767162	501,3767	3,296773	0	2158,122	899,7323	0,4870197	0,4939811	506,5396	3,437822	0	33	1843	885						Untertest4.avi	0	880	547	72	111	1782	772	250	0	Content		1771	774	23022367	665209170
23039	08:47:06.886	00:00:23.038	1383	1647,656	867,3124	0,6430401	0,4767909	503,6015	3,33472	0	2226,878	899,5322	0,4866323	0,4935389	505,9004	3,435992	0	33	1937	883						Untertest4.avi	0	880	547	72	111	1782	772	250	0	Content		1865	772	23038992	665225795
23056	08:47:06.903	00:00:23.055	1384	1631,205	836,1805	0,6431318	0,4764801	503,2904	3,364924	0	2149,169	909,108	0,4864396	0,4931979	505,4974	3,416321	0	33	1890	873						Untertest4.avi	0	880	547	72	111	1782	772	250	0	Content		1818	762	23055740	665242543
23072	08:47:06.919	00:00:23.072	1385	1524,637	843,2416	0,6426435	0,4757695	501,4917	3,31926	0	2176,839	917,5574	0,486344	0,4929271	505,5635	3,451069	0	33	1851	880						Untertest4.avi	0	880	547	72	111	1782	772	250	0	Content		1779	769	23072365	665259168
23089	08:47:06.936	00:00:23.088	1386	1542,813	856,7683	0,6410371	0,4755205	495,7187	3,289376	0	2238,763	925,7844	0,4861889	0,4926042	505,4333	3,510917	0	33	1891	891						Untertest4.avi	0	880	547	72	111	1782	772	250	0	Content		1819	780	23088987	665275790
23106	08:47:06.953	00:00:23.105	1387	1576,171	835,0421	0,6432547	0,4758018	503,0711	3,400839	0	2247,917	908,1514	0,4861621	0,4923683	505,3089	3,522166	0	33	1912	872						Untertest4.avi	0	880	547	72	111	1782	772	250	0	Content		1840	761	23105611	665292414
23122	08:47:06.969	00:00:23.122	1388	1592,088	847,3392	0,643305	0,4758053	503,1036	3,42208	0	2188,123	911,6708	0,4861132	0,4923281	505,2478	3,501059	0	33	1890	880						Untertest4.avi	0	880	547	72	111	1782	772	250	0	Content		1818	769	23122363	665309166
23139	08:47:06.986	00:00:23.138	1389	1507,953	855,3513	0,642311	0,4753322	499,5103	3,368598	0	2188,13	933,5674	0,4860232	0,4923514	505,0227	3,510359	0	33	1848	894						Untertest4.avi	0	880	547	72	111	1782	772	250	0	Content		1776	783	23138985	665325788
23156	08:47:07.003	00:00:23.155	1390	1540,547	847,3265	0,6420719	0,4753682	498,4745	3,353212	0	2173,171	921,2816	0,4860717	0,4923397	504,993	3,576048	0	33	1857	884						Untertest4.avi	0	880	547	72	111	1782	772	250	0	Content		1785	773	23155611	665342414
23172	08:47:07.019	00:00:23.172	1391	1602,89	860,856	0,6435171	0,4757499	503,0521	3,441954	0	2182,145	916,7443	0,4859781	0,4922173	504,9007	3,539217	0	33	1893	889						Untertest4.avi	0	880	547	72	111	1782	772	250	0	Content		1821	778	23172235	665359038
23189	08:47:07.036	00:00:23.188	1392	1575,76	852,7946	0,6435784	0,4758193	503,0345	3,459702	0	2139,706	907,019	0,4861818	0,492224	504,8165	3,540601	0	34	1858	880						Untertest4.avi	0	880	547	72	111	1737	769	100	0	Content		1786	769	23188984	665375787
23206	08:47:07.053	00:00:23.205	1393	1469,981	858,5499	0,6412688	0,4755431	494,8982	3,441585	0	2131,651	906,0907	0,4862054	0,4923005	504,8314	3,516822	0	34	1801	882						Untertest4.avi	0	880	547	72	111	1737	769	100	0	Content		1729	771	23205608	665392411
23222	08:47:07.069	00:00:23.222	1394	1543,431	851,2923	0,6436897	0,4759673	503,1171	3,548006	0	2074,436	888,714	0,4861412	0,4922499	504,7854	3,521727	0	34	1809	870						Untertest4.avi	0	880	547	72	111	1737	769	100	0	Content		1737	759	23222233	665409036
23239	08:47:07.086	00:00:23.238	1395	1575,392	858,6031	0,6437849	0,4759264	503,0454	3,523444	0	2084,477	911,2476	0,4861052	0,4921715	504,7154	3,573928	0	34	1830	885						Untertest4.avi	0	880	547	72	111	1737	769	100	0	Content		1758	774	23238857	665425660
23256	08:47:07.103	00:00:23.255	1396	1497,503	847,64	0,6430615	0,4755525	500,2354	3,448234	0	2099,692	905,0715	0,4861275	0,4921758	504,7239	3,619385	0	34	1799	876						Untertest4.avi	0	880	547	72	111	1737	769	100	0	Content		1727	765	23255607	665442410
23272	08:47:07.119	00:00:23.272	1397	1556,625	851,6053	0,6439429	0,4760641	503,1039	3,501446	0	2036,41	904,53	0,4861069	0,4921798	504,6737	3,578375	0	34	1797	878						Untertest4.avi	0	880	547	72	111	1737	769	100	0	Content		1725	767	23272229	665459032
23289	08:47:07.136	00:00:23.288	1398	1552,998	851,7113	0,6439837	0,476076	503,1243	3,568542	0	2168,607	915,3018	0,4861374	0,4921402	504,6966	3,687289	0	35	1861	884						Untertest4.avi	0	880	547	72	111	1839	795	117	0	Content		1789	773	23288852	665475655
23306	08:47:07.153	00:00:23.305	1399	1476,066	845,1403	0,6417767	0,4755514	495,23	3,432588	0	2152,742	917,1622	0,4864303	0,4919821	504,7717	3,634032	0	35	1814	881						Untertest4.avi	0	880	547	72	111	1839	795	117	0	Content		1742	770	23305606	665492409
23322	08:47:07.169	00:00:23.322	1400	1594,88	876,7657	0,6439867	0,476018	503,0114	3,569731	0	2328,032	920,2762	0,4869577	0,4919551	503,9205	3,715287	0	35	1961	899						Untertest4.avi	0	880	547	72	111	1839	795	117	0	Content		1889	788	23322227	665509030
23339	08:47:07.186	00:00:23.338	1401	-1024	-768	-1	-1	-1	-1	4	2276,779	963,6301	0,4858746	0,492215	502,3081	3,642731	0	35	2277	964						Untertest4.avi	0	880	547	72	111	1839	795	117	0	Content		2205	853	23338850	665525653
23355	08:47:07.202	00:00:23.355	1402	-1024	-768	-1	-1	-1	-1	4	1965,676	942,3885	0,4841662	0,4918203	502,3081	3,438686	0	35	1966	942						Untertest4.avi	0	880	547	72	111	1839	795	117	0	Content		1894	831	23355475	665542278
23372	08:47:07.219	00:00:23.372	1403	-1024	-768	-1	-1	-1	-1	4	1975,016	959,1476	0,4842582	0,4915692	502,3081	3,493139	0	35	1975	959						Untertest4.avi	0	880	547	72	111	1839	795	117	0	Content		1903	848	23372225	665559028
23389	08:47:07.236	00:00:23.388	1404	1679,862	901,2588	0,6361787	0,4754138	480,0436	3,354215	0	1940,342	925,8077	0,4845931	0,4913542	502,3081	3,39106	0	35	1810	914						Untertest4.avi	0	880	547	72	111	1839	795	117	0	Content		1738	803	23388848	665575651
23405	08:47:07.252	00:00:23.405	1405	1658,403	891,9568	0,6357628	0,475337	478,3846	3,375042	0	1663,151	904,9023	0,4727204	0,4913174	448,861	3,094202	0	36	1661	898						Untertest4.avi	0	880	547	72	111	1594	787	300	0	Content		1589	787	23405474	665592277
23422	08:47:07.269	00:00:23.422	1406	1644,75	893,9061	0,6349276	0,4752668	475,0728	3,383884	0	1667,676	902,5736	0,473057	0,4911887	449,7324	3,094889	0	36	1656	898						Untertest4.avi	0	880	547	72	111	1594	787	300	0	Content		1584	787	23422097	665608900
23439	08:47:07.286	00:00:23.438	1407	1709,031	892,1387	0,6369206	0,4751427	481,54	3,43405	0	1653,82	893,4351	0,4727305	0,491008	448,4175	3,127696	0	36	1681	893						Untertest4.avi	0	880	547	72	111	1594	787	300	0	Content		1609	782	23438848	665625651
23455	08:47:07.302	00:00:23.455	1408	1695,887	870,0016	0,6380681	0,4749677	484,8949	3,411323	0	1658,279	889,0865	0,4729587	0,4908336	449,2166	3,147195	0	36	1677	880						Untertest4.avi	0	880	547	72	111	1594	787	300	0	Content		1605	769	23455471	665642274
23472	08:47:07.319	00:00:23.472	1409	1635,429	887,217	0,635684	0,4747854	476,9891	3,426797	0	1636,031	901,0995	0,4732359	0,4905513	450,0424	3,118146	0	36	1636	894						Untertest4.avi	0	880	547	72	111	1594	787	300	0	Content		1564	783	23472094	665658897
23489	08:47:07.336	00:00:23.488	1410	1619,051	905,6553	0,6359289	0,474628	477,4109	3,468775	0	1679,003	906,1223	0,4734139	0,4902483	450,3113	3,128396	0	36	1649	906						Untertest4.avi	0	880	547	72	111	1594	787	300	0	Content		1577	795	23488717	665675520
23505	08:47:07.352	00:00:23.505	1411	1657,807	906,4102	0,6361927	0,4744523	477,5526	3,46112	0	1652,036	905,4792	0,4731133	0,4900215	448,5322	3,081541	0	36	1655	906						Untertest4.avi	0	880	547	72	111	1594	787	300	0	Content		1583	795	23505467	665692270
23522	08:47:07.369	00:00:23.522	1412	1705,174	896,8691	0,6390066	0,4743026	486,3449	3,480953	0	1660,79	911,2291	0,4735033	0,4897903	449,4842	3,091858	0	36	1683	904						Untertest4.avi	0	880	547	72	111	1594	787	300	0	Content		1611	793	23522092	665708895
23539	08:47:07.386	00:00:23.538	1413	1666,309	895,5541	0,6379369	0,4742423	482,2458	3,472983	0	1647,235	899,8158	0,4732753	0,4896069	447,8436	3,114233	0	36	1657	898						Untertest4.avi	0	880	547	72	111	1594	787	300	0	Content		1585	787	23538717	665725520
23555	08:47:07.402	00:00:23.555	1414	1662,297	891,7708	0,638073	0,4742174	482,4074	3,457141	0	1637,437	900,2688	0,4732186	0,4894293	447,2505	3,083116	0	36	1650	896						Untertest4.avi	0	880	547	72	111	1594	787	300	0	Content		1578	785	23555341	665742144
23572	08:47:07.419	00:00:23.572	1415	1683,071	893,2809	0,6382267	0,4741233	482,7089	3,42366	0	1649,845	901,5592	0,4734904	0,4892529	448,069	3,136438	0	36	1666	897						Untertest4.avi	0	880	547	72	111	1594	787	300	0	Content		1594	786	23572090	665758893
23589	08:47:07.436	00:00:23.588	1416	1629,071	893,7404	0,6366749	0,4739493	477,4107	3,428092	0	1674,222	909,8036	0,4739083	0,4889641	449,4248	3,148705	0	36	1652	902						Untertest4.avi	0	880	547	72	111	1594	787	300	0	Content		1580	791	23588720	665775523
23605	08:47:07.452	00:00:23.605	1417	1676,878	911,1166	0,6382059	0,4736976	482,1246	3,510391	0	1648,151	905,9405	0,4734968	0,4886478	447,7185	3,130103	0	36	1663	909						Untertest4.avi	0	880	547	72	111	1594	787	300	0	Content		1591	798	23605337	665792140
23622	08:47:07.469	00:00:23.621	1418	1696,037	899,2216	0,6392596	0,4733421	485,6349	3,534649	0	1650,781	912,1148	0,4735773	0,4883698	447,9103	3,181305	0	36	1673	906						Untertest4.avi	0	880	547	72	111	1594	787	300	0	Content		1601	795	23621964	665808767
23639	08:47:07.486	00:00:23.638	1419	1729,112	886,4185	0,6381779	0,4728976	482,0823	3,497421	0	1683,011	895,7899	0,47421	0,4878877	450,3215	3,201042	0	36	1706	891						Untertest4.avi	0	880	547	72	111	1594	787	300	0	Content		1634	780	23638711	665825514
23655	08:47:07.502	00:00:23.655	1420	1707,709	897,6528	0,638945	0,4726665	484,6485	3,541218	0	1656,858	895,9532	0,4740035	0,4875285	449,1286	3,131561	0	36	1682	897						Untertest4.avi	0	880	547	72	111	1594	787	300	0	Content		1610	786	23655335	665842138
23672	08:47:07.519	00:00:23.671	1421	1664,505	884,5325	0,636692	0,4726706	477,0057	3,467218	0	1675,226	892,4091	0,4741395	0,4874277	449,1286	3,173268	0	36	1670	888						Untertest4.avi	0	880	547	72	111	1594	787	300	0	Content		1598	777	23671959	665858762
23689	08:47:07.536	00:00:23.688	1422	1702,545	900,4615	0,6357775	0,4726027	473,9424	3,412594	0	1679,14	908,0325	0,4741867	0,4873425	449,1286	3,178061	0	36	1691	904						Untertest4.avi	0	880	547	72	111	1594	787	300	0	Content		1619	793	23688585	665875388
23705	08:47:07.552	00:00:23.705	1423	1629,899	911,1993	0,6279649	0,4727308	448,8773	3,238128	0	1708,378	920,6873	0,4744455	0,4874927	449,1286	3,199194	0	37	1669	916						Untertest4.avi	0	880	547	72	111	1577	860	100	0	Content		1597	805	23705336	665892139
23722	08:47:07.569	00:00:23.721	1424	1492,42	924,1005	0,6132131	0,4730558	407,0268	2,96751	0	1767,302	961,6701	0,4745665	0,4874526	449,1286	3,190524	0	37	1630	943						Untertest4.avi	0	880	547	72	111	1577	860	100	0	Content		1558	832	23721960	665908763
23739	08:47:07.586	00:00:23.738	1425	-1024	-768	-1	-1	-1	-1	4	1825,283	990,7327	0,4746386	0,4876147	449,1286	3,100966	0	37	1825	991						Untertest4.avi	0	880	547	72	111	1577	860	100	0	Content		1753	880	23738583	665925386
23755	08:47:07.602	00:00:23.755	1426	-1024	-768	-1	-1	-1	-1	4	1878,504	1030,528	0,4746677	0,487578	449,1286	3,142936	0	37	1879	1031						Untertest4.avi	0	880	547	72	111	1577	860	100	0	Content		1807	920	23755209	665942012
23772	08:47:07.619	00:00:23.771	1427	1764,739	997,2332	0,6187878	0,4737234	424,3009	3,083541	0	915,1592	992,3848	0,4678639	0,4875545	449,1286	2,874394	0	37	1340	995						Untertest4.avi	0	880	547	72	111	1577	860	100	0	Content		1268	884	23771956	665958759
23789	08:47:07.636	00:00:23.788	1428	825,7974	951,6436	0,611174	0,4743035	424,2998	2,842874	0	-1024	-768	-1	-1	-1	-1	4	37	826	952						Untertest4.avi	0	880	547	72	111	1577	860	100	0	Content		754	841	23788582	665975385
23805	08:47:07.652	00:00:23.805	1429	-1024	-768	-1	-1	-1	-1	4	-1024	-768	-1	-1	-1	-1	4		0	0						Untertest4.avi	0	880	547	72	111				0	Content		-72	-111	23805204	665992007
23822	08:47:07.669	00:00:23.821	1430	-1024	-768	-1	-1	-1	-1	4	-1024	-768	-1	-1	-1	-1	4		0	0						Untertest4.avi	0	880	547	72	111				0	Content		-72	-111	23821942	666008745
23839	08:47:07.686	00:00:23.838	1431	-1024	-768	-1	-1	-1	-1	4	-1024	-768	-1	-1	-1	-1	4		0	0						Untertest4.avi	0	880	547	72	111				0	Content		-72	-111	23838563	666025366
23855	08:47:07.702	00:00:23.855	1432	-1024	-768	-1	-1	-1	-1	4	-1024	-768	-1	-1	-1	-1	4		0	0						Untertest4.avi	0	880	547	72	111				0	Content		-72	-111	23855197	666042000
23872	08:47:07.719	00:00:23.871	1433	-1024	-768	-1	-1	-1	-1	4	-1024	-768	-1	-1	-1	-1	4		0	0						Untertest4.avi	0	880	547	72	111				0	Content		-72	-111	23871829	666058632
23889	08:47:07.736	00:00:23.888	1434	-1024	-768	-1	-1	-1	-1	4	-1024	-768	-1	-1	-1	-1	4		0	0						Untertest4.avi	0	880	547	72	111				0	Content		-72	-111	23888571	666075374
23905	08:47:07.752	00:00:23.905	1435	-1024	-768	-1	-1	-1	-1	4	-1024	-768	-1	-1	-1	-1	4		0	0						Untertest4.avi	0	880	547	72	111				0	Content		-72	-111	23905191	666091994
23922	08:47:07.769	00:00:23.921	1436	-1024	-768	-1	-1	-1	-1	4	-1024	-768	-1	-1	-1	-1	4		0	0						Untertest4.avi	0	880	547	72	111				0	Content		-72	-111	23921814	666108617
23938	08:47:07.785	00:00:23.938	1437	-1024	-768	-1	-1	-1	-1	4	-1024	-768	-1	-1	-1	-1	4		0	0						Untertest4.avi	0	880	547	72	111				0	Content		-72	-111	23938436	666125239
23955	08:47:07.802	00:00:23.955	1438	-1024	-768	-1	-1	-1	-1	4	-1024	-768	-1	-1	-1	-1	4		0	0						Untertest4.avi	0	880	547	72	111				0	Content		-72	-111	23955185	666141988
23972	08:47:07.819	00:00:23.971	1439	-1024	-768	-1	-1	-1	-1	4	-1024	-768	-1	-1	-1	-1	4		0	0						Untertest4.avi	0	880	547	72	111				0	Content		-72	-111	23971808	666158611
23988	08:47:07.835	00:00:23.988	1440	-1024	-768	-1	-1	-1	-1	4	-1024	-768	-1	-1	-1	-1	4		0	0						Untertest4.avi	0	880	547	72	111				0	Content		-72	-111	23988433	666175236
24005	08:47:07.852	00:00:24.005	1441	-1024	-768	-1	-1	-1	-1	4	-1024	-768	-1	-1	-1	-1	4		0	0						Untertest4.avi	0	880	547	72	111				0	Content		-72	-111	24005054	666191857
24022	08:47:07.869	00:00:24.021	1442	-1024	-768	-1	-1	-1	-1	4	-1024	-768	-1	-1	-1	-1	4		0	0						Untertest4.avi	0	880	547	72	111				0	Content		-72	-111	24021741	666208544
24038	08:47:07.885	00:00:24.038	1443	-1024	-768	-1	-1	-1	-1	4	-1024	-768	-1	-1	-1	-1	4		0	0						Untertest4.avi	0	880	547	72	111				0	Content		-72	-111	24038408	666225211
24055	08:47:07.902	00:00:24.055	1444	-1024	-768	-1	-1	-1	-1	4	-1024	-768	-1	-1	-1	-1	4		0	0						Untertest4.avi	0	880	547	72	111				0	Content		-72	-111	24055052	666241855
24072	08:47:07.919	00:00:24.071	1445	-1024	-768	-1	-1	-1	-1	4	-1024	-768	-1	-1	-1	-1	4		0	0						Untertest4.avi	0	880	547	72	111				0	Content		-72	-111	24071674	666258477
24088	08:47:07.935	00:00:24.088	1446	-1024	-768	-1	-1	-1	-1	4	-1024	-768	-1	-1	-1	-1	4		0	0						Untertest4.avi	0	880	547	72	111				0	Content		-72	-111	24088422	666275225
24105	08:47:07.952	00:00:24.105	1447	-1024	-768	-1	-1	-1	-1	4	-1024	-768	-1	-1	-1	-1	4		0	0						Untertest4.avi	0	880	547	72	111				0	Content		-72	-111	24105046	666291849
24122	08:47:07.969	00:00:24.121	1448	-1024	-768	-1	-1	-1	-1	4	-1024	-768	-1	-1	-1	-1	4		0	0						Untertest4.avi	0	880	547	72	111				0	Content		-72	-111	24121670	666308473
24138	08:47:07.985	00:00:24.138	1449	-1024	-768	-1	-1	-1	-1	4	-1024	-768	-1	-1	-1	-1	4		0	0						Untertest4.avi	0	880	547	72	111				0	Content		-72	-111	24138421	666325224
24155	08:47:08.002	00:00:24.155	1450	-1024	-768	-1	-1	-1	-1	4	-1024	-768	-1	-1	-1	-1	4		0	0						Untertest4.avi	0	880	547	72	111				0	Content		-72	-111	24155042	666341845
24172	08:47:08.019	00:00:24.171	1451	-1024	-768	-1	-1	-1	-1	4	-1024	-768	-1	-1	-1	-1	4		0	0						Untertest4.avi	0	880	547	72	111				0	Content		-72	-111	24171666	666358469
24188	08:47:08.035	00:00:24.188	1452	-1024	-768	-1	-1	-1	-1	4	-1024	-768	-1	-1	-1	-1	4		0	0						Untertest4.avi	0	880	547	72	111				0	Content		-72	-111	24188288	666375091
24205	08:47:08.052	00:00:24.205	1453	-1024	-768	-1	-1	-1	-1	4	-1024	-768	-1	-1	-1	-1	4		0	0						Untertest4.avi	0	880	547	72	111				0	Content		-72	-111	24205486	666392289
24223	08:47:08.070	00:00:24.222	1454	-1024	-768	-1	-1	-1	-1	4	-1024	-768	-1	-1	-1	-1	4		0	0						Untertest4.avi	0	880	547	72	111				0	Content		-72	-111	24222857	666409660
24240	08:47:08.087	00:00:24.240	1455	-1024	-768	-1	-1	-1	-1	4	-1024	-768	-1	-1	-1	-1	4		0	0						Untertest4.avi	0	880	547	72	111				0	Content		-72	-111	24240104	666426907
24255	08:47:08.102	00:00:24.254	1456	-1024	-768	-1	-1	-1	-1	4	-1024	-768	-1	-1	-1	-1	4		0	0						Untertest4.avi	0	880	547	72	111				0	Content		-72	-111	24254906	666441709
24272	08:47:08.119	00:00:24.271	1457	-1024	-768	-1	-1	-1	-1	4	-1024	-768	-1	-1	-1	-1	4		0	0						Untertest4.avi	0	880	547	72	111				0	Content		-72	-111	24271655	666458458
24288	08:47:08.135	00:00:24.288	1458	-1024	-768	-1	-1	-1	-1	4	-1024	-768	-1	-1	-1	-1	4		0	0						Untertest4.avi	0	880	547	72	111				0	Content		-72	-111	24288279	666475082
24305	08:47:08.152	00:00:24.305	1459	-1024	-768	-1	-1	-1	-1	4	-1024	-768	-1	-1	-1	-1	4		0	0						Untertest4.avi	0	880	547	72	111				0	Content		-72	-111	24305026	666491829
24322	08:47:08.169	00:00:24.321	1460	-1024	-768	-1	-1	-1	-1	4	-1024	-768	-1	-1	-1	-1	4		0	0						Untertest4.avi	0	880	547	72	111				0	Content		-72	-111	24321524	666508327
24338	08:47:08.185	00:00:24.338	1461	-1024	-768	-1	-1	-1	-1	4	-1024	-768	-1	-1	-1	-1	4		0	0						Untertest4.avi	0	880	547	72	111				0	Content		-72	-111	24338150	666524953
24355	08:47:08.202	00:00:24.355	1462	-1024	-768	-1	-1	-1	-1	4	-1024	-768	-1	-1	-1	-1	4		0	0						Untertest4.avi	0	880	547	72	111				0	Content		-72	-111	24355344	666542147
24373	08:47:08.220	00:00:24.372	1463	-1024	-768	-1	-1	-1	-1	4	-1024	-768	-1	-1	-1	-1	4		0	0						Untertest4.avi	0	880	547	72	111				0	Content		-72	-111	24372716	666559519
24390	08:47:08.237	00:00:24.389	1464	-1024	-768	-1	-1	-1	-1	4	-1024	-768	-1	-1	-1	-1	4		0	0						Untertest4.avi	0	880	547	72	111				0	Content		-72	-111	24389964	666576767
24405	08:47:08.252	00:00:24.404	1465	-1024	-768	-1	-1	-1	-1	4	-1024	-768	-1	-1	-1	-1	4		0	0						Untertest4.avi	0	880	547	72	111				0	Content		-72	-111	24404895	666591698
24422	08:47:08.269	00:00:24.421	1466	-1024	-768	-1	-1	-1	-1	4	-1024	-768	-1	-1	-1	-1	4		0	0						Untertest4.avi	0	880	547	72	111				0	Content		-72	-111	24421515	666608318
24438	08:47:08.285	00:00:24.438	1467	-1024	-768	-1	-1	-1	-1	4	-1024	-768	-1	-1	-1	-1	4		0	0						Untertest4.avi	0	880	547	72	111				0	Content		-72	-111	24438261	666625064
24455	08:47:08.302	00:00:24.454	1468	-1024	-768	-1	-1	-1	-1	4	-1024	-768	-1	-1	-1	-1	4		0	0						Untertest4.avi	0	880	547	72	111				0	Content		-72	-111	24454885	666641688
24472	08:47:08.319	00:00:24.471	1469	-1024	-768	-1	-1	-1	-1	4	-1024	-768	-1	-1	-1	-1	4		0	0						Untertest4.avi	0	880	547	72	111				0	Content		-72	-111	24471507	666658310
24488	08:47:08.335	00:00:24.488	1470	-1024	-768	-1	-1	-1	-1	4	-1024	-768	-1	-1	-1	-1	4		0	0						Untertest4.avi	0	880	547	72	111				0	Content		-72	-111	24488132	666674935
24505	08:47:08.352	00:00:24.505	1471	-1024	-768	-1	-1	-1	-1	4	-1024	-768	-1	-1	-1	-1	4		0	0						Untertest4.avi	0	880	547	72	111				0	Content		-72	-111	24505200	666692003
24523	08:47:08.370	00:00:24.522	1472	-1024	-768	-1	-1	-1	-1	4	-1024	-768	-1	-1	-1	-1	4		0	0						Untertest4.avi	0	880	547	72	111				0	Content		-72	-111	24522574	666709377
24540	08:47:08.387	00:00:24.539	1473	-1024	-768	-1	-1	-1	-1	4	-1024	-768	-1	-1	-1	-1	4		0	0						Untertest4.avi	0	880	547	72	111				0	Content		-72	-111	24539949	666726752
24555	08:47:08.402	00:00:24.554	1474	-1024	-768	-1	-1	-1	-1	4	-1024	-768	-1	-1	-1	-1	4		0	0						Untertest4.avi	0	880	547	72	111				0	Content		-72	-111	24554762	666741565
24571	08:47:08.418	00:00:24.571	1475	-1024	-768	-1	-1	-1	-1	4	-1024	-768	-1	-1	-1	-1	4		0	0						Untertest4.avi	0	880	547	72	111				0	Content		-72	-111	24571376	666758179
24588	08:47:08.435	00:00:24.588	1476	-1024	-768	-1	-1	-1	-1	4	-1024	-768	-1	-1	-1	-1	4		0	0						Untertest4.avi	0	880	547	72	111				0	Content		-72	-111	24588123	666774926
24605	08:47:08.452	00:00:24.604	1477	-1024	-768	-1	-1	-1	-1	4	-1024	-768	-1	-1	-1	-1	4		0	0						Untertest4.avi	0	880	547	72	111				0	Content		-72	-111	24604785	666791588
24621	08:47:08.468	00:00:24.621	1478	-1024	-768	-1	-1	-1	-1	4	-1024	-768	-1	-1	-1	-1	4		0	0						Untertest4.avi	0	880	547	72	111				0	Content		-72	-111	24621370	666808173
24638	08:47:08.485	00:00:24.637	1479	-1024	-768	-1	-1	-1	-1	4	-1024	-768	-1	-1	-1	-1	4		0	0						Untertest4.avi	0	880	547	72	111				0	Content		-72	-111	24637991	666824794
24655	08:47:08.502	00:00:24.655	1480	-1024	-768	-1	-1	-1	-1	4	-1024	-768	-1	-1	-1	-1	4		0	0						Untertest4.avi	0	880	547	72	111				0	Content		-72	-111	24655187	666841990
24673	08:47:08.520	00:00:24.672	1481	-1024	-768	-1	-1	-1	-1	4	-1024	-768	-1	-1	-1	-1	4		0	0						Untertest4.avi	0	880	547	72	111				0	Content		-72	-111	24672559	666859362
24690	08:47:08.537	00:00:24.689	1482	-1024	-768	-1	-1	-1	-1	4	-1024	-768	-1	-1	-1	-1	4		0	0						Untertest4.avi	0	880	547	72	111				0	Content		-72	-111	24689810	666876613
24705	08:47:08.552	00:00:24.704	1483	-1024	-768	-1	-1	-1	-1	4	-1024	-768	-1	-1	-1	-1	4		0	0						Untertest4.avi	0	880	547	72	111				0	Content		-72	-111	24704610	666891413
24721	08:47:08.568	00:00:24.721	1484	-1024	-768	-1	-1	-1	-1	4	-1024	-768	-1	-1	-1	-1	4		0	0						Untertest4.avi	0	880	547	72	111				0	Content		-72	-111	24721359	666908162
24738	08:47:08.585	00:00:24.737	1485	-1024	-768	-1	-1	-1	-1	4	-1024	-768	-1	-1	-1	-1	4		0	0						Untertest4.avi	0	880	547	72	111				0	Content		-72	-111	24737982	666924785
24755	08:47:08.602	00:00:24.754	1486	-1024	-768	-1	-1	-1	-1	4	-1024	-768	-1	-1	-1	-1	4		0	0						Untertest4.avi	0	880	547	72	111				0	Content		-72	-111	24754603	666941406
24771	08:47:08.618	00:00:24.771	1487	-1024	-768	-1	-1	-1	-1	4	-1024	-768	-1	-1	-1	-1	4		0	0						Untertest4.avi	0	880	547	72	111				0	Content		-72	-111	24771232	666958035
24788	08:47:08.635	00:00:24.787	1488	-1024	-768	-1	-1	-1	-1	4	-1024	-768	-1	-1	-1	-1	4		0	0						Untertest4.avi	0	880	547	72	111				0	Content		-72	-111	24787856	666974659
24805	08:47:08.652	00:00:24.805	1489	-1024	-768	-1	-1	-1	-1	4	-1024	-768	-1	-1	-1	-1	4		0	0						Untertest4.avi	0	880	547	72	111				0	Content		-72	-111	24805048	666991851
24822	08:47:08.669	00:00:24.822	1490	-1024	-768	-1	-1	-1	-1	4	-1024	-768	-1	-1	-1	-1	4		0	0						Untertest4.avi	0	880	547	72	111				0	Content		-72	-111	24822423	667009226
24840	08:47:08.687	00:00:24.839	1491	-1024	-768	-1	-1	-1	-1	4	-1024	-768	-1	-1	-1	-1	4		0	0						Untertest4.avi	0	880	547	72	111				0	Content		-72	-111	24839670	667026473
24855	08:47:08.702	00:00:24.854	1492	-1024	-768	-1	-1	-1	-1	4	-1024	-768	-1	-1	-1	-1	4		0	0						Untertest4.avi	0	880	547	72	111				0	Content		-72	-111	24854600	667041403
24871	08:47:08.718	00:00:24.871	1493	-1024	-768	-1	-1	-1	-1	4	-1024	-768	-1	-1	-1	-1	4		0	0						Untertest4.avi	0	880	547	72	111				0	Content		-72	-111	24871220	667058023
24888	08:47:08.735	00:00:24.887	1494	-1024	-768	-1	-1	-1	-1	4	-1024	-768	-1	-1	-1	-1	4		0	0						Untertest4.avi	0	880	547	72	111				0	Content		-72	-111	24887972	667074775
24905	08:47:08.752	00:00:24.904	1495	-1024	-768	-1	-1	-1	-1	4	-1024	-768	-1	-1	-1	-1	4		0	0						Untertest4.avi	0	880	547	72	111				0	Content		-72	-111	24904593	667091396
24921	08:47:08.768	00:00:24.921	1496	1515,902	725,8771	0,6596723	0,4720501	465,0202	2,962228	1	1507,494	737,5214	0,6596647	0,4720465	465,0202	2,967107	3	38	1516	726						Untertest4.avi	0	880	547	72	111	1539	618	150	0	Content		1444	615	24921217	667108020
24938	08:47:08.785	00:00:24.937	1497	-1024	-768	-1	-1	-1	-1	4	-1024	-768	-1	-1	-1	-1	4	38	0	0						Untertest4.avi	0	880	547	72	111	1539	618	150	0	Content		-72	-111	24937842	667124645
24955	08:47:08.802	00:00:24.954	1498	-1024	-768	-1	-1	-1	-1	4	-1024	-768	-1	-1	-1	-1	4	38	0	0						Untertest4.avi	0	880	547	72	111	1539	618	150	0	Content		-72	-111	24954909	667141712
24971	08:47:08.818	00:00:24.971	1499	1665,013	712,0784	0,6530339	0,4722379	507,0239	3,18779	0	1550,543	749,9998	0,508615	0,4818332	453,5971	2,765337	0	38	1608	731						Untertest4.avi	0	880	547	72	111	1539	618	150	0	Content		1536	620	24971203	667158006
24988	08:47:08.835	00:00:24.987	1500	1656,516	710,7708	0,6531674	0,4720353	506,9252	3,232103	0	1565,297	767,8135	0,5087585	0,4815234	453,4453	2,836629	0	38	1611	739						Untertest4.avi	0	880	547	72	111	1539	618	150	0	Content		1539	628	24987727	667174530
25004	08:47:08.851	00:00:25.004	1501	1612,49	670,8083	0,653603	0,4718641	507,5717	3,14638	0	-1024	-768	-1	-1	-1	-1	4	38	1612	671						Untertest4.avi	0	880	547	72	111	1539	618	150	0	Content		1540	560	25004461	667191264
25021	08:47:08.868	00:00:25.021	1502	1634,145	719,1776	0,6535299	0,4717816	506,656	3,165758	0	1732,648	745,1434	0,495171	0,4809095	506,8623	3,121332	0	38	1683	732						Untertest4.avi	0	880	547	72	111	1539	618	150	0	Content		1611	621	25021084	667207887
25038	08:47:08.885	00:00:25.037	1503	1613,26	701,5665	0,6536478	0,4717873	506,6506	3,227596	0	1741,616	756,0596	0,4953252	0,4808525	505,025	3,161623	0	38	1677	729						Untertest4.avi	0	880	547	72	111	1539	618	150	0	Content		1605	618	25037719	667224522
25054	08:47:08.901	00:00:25.054	1504	1609,312	721,9609	0,6538275	0,4718747	506,6331	3,168944	0	1734,266	763,6255	0,4954541	0,4808258	507,0047	3,127084	0	38	1672	743						Untertest4.avi	0	880	547	72	111	1539	618	150	0	Content		1600	632	25054334	667241137
25071	08:47:08.918	00:00:25.071	1505	1380,535	700,1588	0,6548702	0,4710226	506,6329	3,215211	0	1614,045	733,6559	0,4962642	0,4804793	510,2366	3,095376	0	39	1497	717						Untertest4.avi	0	880	547	72	111	1221	606	366	0	Content		1425	606	25071082	667257885
25088	08:47:08.935	00:00:25.087	1506	1301,556	689,7676	0,6557781	0,4715565	505,8653	3,142998	0	1480,828	723,978	0,497224	0,4804805	509,2969	3,154696	0	39	1391	707						Untertest4.avi	0	880	547	72	111	1221	606	366	0	Content		1319	596	25087717	667274520
25104	08:47:08.951	00:00:25.104	1507	1236,44	716,1	0,6564623	0,4718061	505,9096	3,150484	0	1460,258	723,0492	0,4979844	0,4806747	508,3206	3,115641	0	39	1348	720						Untertest4.avi	0	880	547	72	111	1221	606	366	0	Content		1276	609	25104329	667291132
25121	08:47:08.968	00:00:25.120	1508	1185,561	698,4843	0,657024	0,471788	505,8491	3,136516	0	1413,787	720,7773	0,4983978	0,480574	508,1851	3,123208	0	39	1300	710						Untertest4.avi	0	880	547	72	111	1221	606	366	0	Content		1228	599	25120954	667307757
25138	08:47:08.985	00:00:25.137	1509	1189,563	705,3903	0,657262	0,4718255	505,8966	3,131306	0	1383,69	727,8693	0,498603	0,4805133	508,059	3,086462	0	39	1287	717						Untertest4.avi	0	880	547	72	111	1221	606	366	0	Content		1215	606	25137712	667324515
25154	08:47:09.001	00:00:25.154	1510	1195,173	701,0701	0,6574181	0,4717857	505,9387	3,134785	0	1391,256	724,2675	0,4987436	0,4803866	508,1789	3,089541	0	39	1293	713						Untertest4.avi	0	880	547	72	111	1221	606	366	0	Content		1221	602	25154329	667341132
25171	08:47:09.018	00:00:25.170	1511	1204,417	691,4453	0,6575785	0,4717488	505,7158	3,133444	0	1384,255	728,9713	0,4988687	0,4803182	508,2183	3,12403	0	39	1294	710						Untertest4.avi	0	880	547	72	111	1221	606	366	0	Content		1222	599	25170950	667357753
25188	08:47:09.035	00:00:25.187	1512	1191,586	692,7523	0,6577176	0,47179	505,6516	3,180528	0	1377,311	721,5145	0,4989558	0,4803121	508,1833	3,094337	0	39	1284	707						Untertest4.avi	0	880	547	72	111	1221	606	366	0	Content		1212	596	25187706	667374509
25204	08:47:09.051	00:00:25.204	1513	1187,633	710,8732	0,657775	0,4718584	505,8264	3,172488	0	1390,737	731,2302	0,4989901	0,4803808	508,2567	3,136854	0	39	1289	721						Untertest4.avi	0	880	547	72	111	1221	606	366	0	Content		1217	610	25204325	667391128
25221	08:47:09.068	00:00:25.220	1514	1185,32	692,7972	0,6577563	0,4719618	505,8066	3,184022	0	1377,325	736,8573	0,4989575	0,4804911	508,2107	3,128329	0	39	1281	715						Untertest4.avi	0	880	547	72	111	1221	606	366	0	Content		1209	604	25220948	667407751
25238	08:47:09.085	00:00:25.237	1515	1188,767	691,0993	0,6577278	0,4721857	505,8406	3,129435	0	1407,16	732,0972	0,4989203	0,4806521	508,1638	3,099516	0	39	1298	712						Untertest4.avi	0	880	547	72	111	1221	606	366	0	Content		1226	601	25237574	667424377
25254	08:47:09.101	00:00:25.254	1516	1203,457	693,5397	0,6577343	0,472488	505,6531	3,148804	0	1392,315	730,4683	0,4988964	0,4808677	508,1549	3,084085	0	39	1298	712						Untertest4.avi	0	880	547	72	111	1221	606	366	0	Content		1226	601	25254322	667441125
25271	08:47:09.118	00:00:25.270	1517	1209,396	696,9288	0,6577782	0,4725724	505,7141	3,134096	0	1388,181	736,7031	0,4989098	0,4809029	508,1736	3,147392	0	39	1299	717						Untertest4.avi	0	880	547	72	111	1221	606	366	0	Content		1227	606	25270943	667457746
25288	08:47:09.135	00:00:25.287	1518	1210,928	709,1205	0,6578541	0,4726345	505,8452	3,137856	0	1383,236	731,5085	0,4989432	0,4808993	508,2186	3,194222	0	39	1297	720						Untertest4.avi	0	880	547	72	111	1221	606	366	0	Content		1225	609	25287566	667474369
25304	08:47:09.151	00:00:25.304	1519	1193,148	706,8372	0,6578944	0,4727159	505,9687	3,143062	0	1385,573	724,6191	0,4989888	0,480955	508,3838	3,10852	0	39	1289	716						Untertest4.avi	0	880	547	72	111	1221	606	366	0	Content		1217	605	25304190	667490993
25321	08:47:09.168	00:00:25.320	1520	1197,793	716,4023	0,6579841	0,4728352	505,8791	3,141712	0	1407,447	726,6042	0,4990995	0,4810025	508,4561	3,104831	0	39	1303	722						Untertest4.avi	0	880	547	72	111	1221	606	366	0	Content		1231	611	25320939	667507742
25338	08:47:09.185	00:00:25.337	1521	1195,312	705,8997	0,6580495	0,4729702	505,8492	3,200105	0	1416,941	737,1327	0,4991757	0,4810831	508,4268	3,16866	0	39	1306	722						Untertest4.avi	0	880	547	72	111	1221	606	366	0	Content		1234	611	25337564	667524367
25354	08:47:09.201	00:00:25.354	1522	1203,456	704,022	0,6581264	0,4730549	505,6124	3,180018	0	1376,069	744,3303	0,4992153	0,4810996	508,4578	3,143651	0	39	1290	724						Untertest4.avi	0	880	547	72	111	1221	606	366	0	Content		1218	613	25354190	667540993
25371	08:47:09.218	00:00:25.370	1523	1197,974	702,2634	0,6581691	0,4732455	505,7156	3,202671	0	1385,712	739,4725	0,4992707	0,4812211	508,5396	3,147186	0	39	1292	721						Untertest4.avi	0	880	547	72	111	1221	606	366	0	Content		1220	610	25370814	667557617
25388	08:47:09.235	00:00:25.387	1524	1183,427	728,991	0,6583502	0,4735462	506,0905	3,186945	0	1385,919	767,8842	0,4994708	0,4814521	508,5044	3,177729	0	39	1285	748						Untertest4.avi	0	880	547	72	111	1221	606	366	0	Content		1213	637	25387566	667574369
25404	08:47:09.251	00:00:25.404	1525	1160,312	767,7729	0,6587077	0,4738297	505,9112	3,211082	0	1353,213	803,8418	0,4997525	0,4816719	508,4088	3,170663	0	39	1257	786						Untertest4.avi	0	880	547	72	111	1221	606	366	0	Content		1185	675	25404187	667590990
25421	08:47:09.268	00:00:25.420	1526	-1024	-768	-1	-1	-1	-1	4	1256,901	842,5959	0,4994615	0,4815926	508,8112	3,045364	0	39	1257	843						Untertest4.avi	0	880	547	72	111	1221	606	366	0	Content		1185	732	25420811	667607614
25437	08:47:09.284	00:00:25.437	1527	-1024	-768	-1	-1	-1	-1	4	-1024	-768	-1	-1	-1	-1	4		0	0						Untertest4.avi	0	880	547	72	111				0	Content		-72	-111	25437434	667624237
25454	08:47:09.301	00:00:25.454	1528	-1024	-768	-1	-1	-1	-1	4	-1024	-768	-1	-1	-1	-1	4		0	0						Untertest4.avi	0	880	547	72	111				0	Content		-72	-111	25454180	667640983
25471	08:47:09.318	00:00:25.470	1529	-1024	-768	-1	-1	-1	-1	4	-1024	-768	-1	-1	-1	-1	4		0	0						Untertest4.avi	0	880	547	72	111				0	Content		-72	-111	25470801	667657604
25487	08:47:09.334	00:00:25.487	1530	-1024	-768	-1	-1	-1	-1	4	-1024	-768	-1	-1	-1	-1	4		0	0						Untertest4.avi	0	880	547	72	111				0	Content		-72	-111	25487423	667674226
25504	08:47:09.351	00:00:25.504	1531	-1024	-768	-1	-1	-1	-1	4	-1024	-768	-1	-1	-1	-1	4		0	0						Untertest4.avi	0	880	547	72	111				0	Content		-72	-111	25504049	667690852
25521	08:47:09.368	00:00:25.520	1532	-1024	-768	-1	-1	-1	-1	4	-1024	-768	-1	-1	-1	-1	4		0	0						Untertest4.avi	0	880	547	72	111				0	Content		-72	-111	25520797	667707600
25537	08:47:09.384	00:00:25.537	1533	-1024	-768	-1	-1	-1	-1	4	-1024	-768	-1	-1	-1	-1	4		0	0						Untertest4.avi	0	880	547	72	111				0	Content		-72	-111	25537420	667724223
25554	08:47:09.401	00:00:25.554	1534	-1024	-768	-1	-1	-1	-1	4	-1024	-768	-1	-1	-1	-1	4		0	0						Untertest4.avi	0	880	547	72	111				0	Content		-72	-111	25554045	667740848
25571	08:47:09.418	00:00:25.570	1535	-1024	-768	-1	-1	-1	-1	4	-1024	-768	-1	-1	-1	-1	4		0	0						Untertest4.avi	0	880	547	72	111				0	Content		-72	-111	25570671	667757474
25587	08:47:09.434	00:00:25.587	1536	-1024	-768	-1	-1	-1	-1	4	-1024	-768	-1	-1	-1	-1	4		0	0						Untertest4.avi	0	880	547	72	111				0	Content		-72	-111	25587417	667774220
25604	08:47:09.451	00:00:25.604	1537	-1024	-768	-1	-1	-1	-1	4	-1024	-768	-1	-1	-1	-1	4		0	0						Untertest4.avi	0	880	547	72	111				0	Content		-72	-111	25604042	667790845
25621	08:47:09.468	00:00:25.620	1538	-1024	-768	-1	-1	-1	-1	4	-1024	-768	-1	-1	-1	-1	4		0	0						Untertest4.avi	0	880	547	72	111				0	Content		-72	-111	25620668	667807471
25637	08:47:09.484	00:00:25.637	1539	-1024	-768	-1	-1	-1	-1	4	-1024	-768	-1	-1	-1	-1	4		0	0						Untertest4.avi	0	880	547	72	111				0	Content		-72	-111	25637291	667824094
25654	08:47:09.501	00:00:25.654	1540	-1024	-768	-1	-1	-1	-1	4	-1024	-768	-1	-1	-1	-1	4		0	0						Untertest4.avi	0	880	547	72	111				0	Content		-72	-111	25654038	667840841
25671	08:47:09.518	00:00:25.670	1541	-1024	-768	-1	-1	-1	-1	4	-1024	-768	-1	-1	-1	-1	4		0	0						Untertest4.avi	0	880	547	72	111				0	Content		-72	-111	25670661	667857464
25687	08:47:09.534	00:00:25.687	1542	-1024	-768	-1	-1	-1	-1	4	-1024	-768	-1	-1	-1	-1	4		0	0						Untertest4.avi	0	880	547	72	111				0	Content		-72	-111	25687286	667874089
25704	08:47:09.551	00:00:25.703	1543	-1024	-768	-1	-1	-1	-1	4	-1024	-768	-1	-1	-1	-1	4		0	0						Untertest4.avi	0	880	547	72	111				0	Content		-72	-111	25703908	667890711
25721	08:47:09.568	00:00:25.720	1544	-1024	-768	-1	-1	-1	-1	4	-1024	-768	-1	-1	-1	-1	4		0	0						Untertest4.avi	0	880	547	72	111				0	Content		-72	-111	25720658	667907461
25737	08:47:09.584	00:00:25.737	1545	-1024	-768	-1	-1	-1	-1	4	-1024	-768	-1	-1	-1	-1	4		0	0						Untertest4.avi	0	880	547	72	111				0	Content		-72	-111	25737283	667924086
25754	08:47:09.601	00:00:25.754	1546	-1024	-768	-1	-1	-1	-1	4	-1024	-768	-1	-1	-1	-1	4		0	0						Untertest4.avi	0	880	547	72	111				0	Content		-72	-111	25754033	667940836
25771	08:47:09.618	00:00:25.770	1547	-1024	-768	-1	-1	-1	-1	4	-1024	-768	-1	-1	-1	-1	4		0	0						Untertest4.avi	0	880	547	72	111				0	Content		-72	-111	25770654	667957457
25787	08:47:09.634	00:00:25.787	1548	-1024	-768	-1	-1	-1	-1	4	-1024	-768	-1	-1	-1	-1	4		0	0						Untertest4.avi	0	880	547	72	111				0	Content		-72	-111	25787277	667974080
25804	08:47:09.651	00:00:25.803	1549	-1024	-768	-1	-1	-1	-1	4	-1024	-768	-1	-1	-1	-1	4		0	0						Untertest4.avi	0	880	547	72	111				0	Content		-72	-111	25803901	667990704
25821	08:47:09.668	00:00:25.820	1550	-1024	-768	-1	-1	-1	-1	4	-1024	-768	-1	-1	-1	-1	4		0	0						Untertest4.avi	0	880	547	72	111				0	Content		-72	-111	25820524	668007327
25838	08:47:09.685	00:00:25.837	1551	-1024	-768	-1	-1	-1	-1	4	-1024	-768	-1	-1	-1	-1	4		0	0						Untertest4.avi	0	880	547	72	111				0	Content		-72	-111	25837715	668024518
25855	08:47:09.702	00:00:25.855	1552	-1024	-768	-1	-1	-1	-1	4	-1024	-768	-1	-1	-1	-1	4		0	0						Untertest4.avi	0	880	547	72	111				0	Content		-72	-111	25855089	668041892
25872	08:47:09.719	00:00:25.872	1553	-1024	-768	-1	-1	-1	-1	4	-1024	-768	-1	-1	-1	-1	4		0	0						Untertest4.avi	0	880	547	72	111				0	Content		-72	-111	25872334	668059137
25887	08:47:09.734	00:00:25.887	1554	-1024	-768	-1	-1	-1	-1	4	-1024	-768	-1	-1	-1	-1	4		0	0						Untertest4.avi	0	880	547	72	111				0	Content		-72	-111	25887266	668074069
25904	08:47:09.751	00:00:25.903	1555	-1024	-768	-1	-1	-1	-1	4	-1024	-768	-1	-1	-1	-1	4		0	0						Untertest4.avi	0	880	547	72	111				0	Content		-72	-111	25903893	668090696
25921	08:47:09.768	00:00:25.920	1556	-1024	-768	-1	-1	-1	-1	4	-1024	-768	-1	-1	-1	-1	4		0	0						Untertest4.avi	0	880	547	72	111				0	Content		-72	-111	25920511	668107314
25937	08:47:09.784	00:00:25.937	1557	-1024	-768	-1	-1	-1	-1	4	-1024	-768	-1	-1	-1	-1	4		0	0						Untertest4.avi	0	880	547	72	111				0	Content		-72	-111	25937260	668124063
25954	08:47:09.801	00:00:25.953	1558	-1024	-768	-1	-1	-1	-1	4	-1024	-768	-1	-1	-1	-1	4		0	0						Untertest4.avi	0	880	547	72	111				0	Content		-72	-111	25953759	668140562
25971	08:47:09.818	00:00:25.970	1559	-1024	-768	-1	-1	-1	-1	4	-1024	-768	-1	-1	-1	-1	4		0	0						Untertest4.avi	0	880	547	72	111				0	Content		-72	-111	25970505	668157308
25988	08:47:09.835	00:00:25.987	1560	-1024	-768	-1	-1	-1	-1	4	-1024	-768	-1	-1	-1	-1	4		0	0						Untertest4.avi	0	880	547	72	111				0	Content		-72	-111	25987583	668174386
26005	08:47:09.852	00:00:26.004	1561	-1024	-768	-1	-1	-1	-1	4	-1024	-768	-1	-1	-1	-1	4		0	0						Untertest4.avi	0	880	547	72	111				0	Content		-72	-111	26004947	668191750
26022	08:47:09.869	00:00:26.022	1562	-1024	-768	-1	-1	-1	-1	4	-1024	-768	-1	-1	-1	-1	4		0	0						Untertest4.avi	0	880	547	72	111				0	Content		-72	-111	26022191	668208994
26037	08:47:09.884	00:00:26.037	1563	-1024	-768	-1	-1	-1	-1	4	-1024	-768	-1	-1	-1	-1	4		0	0						Untertest4.avi	0	880	547	72	111				0	Content		-72	-111	26037120	668223923
26054	08:47:09.901	00:00:26.053	1564	-1024	-768	-1	-1	-1	-1	4	-1024	-768	-1	-1	-1	-1	4		0	0						Untertest4.avi	0	880	547	72	111				0	Content		-72	-111	26053746	668240549
26070	08:47:09.917	00:00:26.070	1565	-1024	-768	-1	-1	-1	-1	4	-1024	-768	-1	-1	-1	-1	4		0	0						Untertest4.avi	0	880	547	72	111				0	Content		-72	-111	26070495	668257298
26087	08:47:09.934	00:00:26.087	1566	-1024	-768	-1	-1	-1	-1	4	-1024	-768	-1	-1	-1	-1	4		0	0						Untertest4.avi	0	880	547	72	111				0	Content		-72	-111	26087114	668273917
26104	08:47:09.951	00:00:26.103	1567	-1024	-768	-1	-1	-1	-1	4	-1024	-768	-1	-1	-1	-1	4		0	0						Untertest4.avi	0	880	547	72	111				0	Content		-72	-111	26103738	668290541
26120	08:47:09.967	00:00:26.120	1568	-1024	-768	-1	-1	-1	-1	4	-1024	-768	-1	-1	-1	-1	4		0	0						Untertest4.avi	0	880	547	72	111				0	Content		-72	-111	26120361	668307164
26138	08:47:09.985	00:00:26.137	1569	-1024	-768	-1	-1	-1	-1	4	-1024	-768	-1	-1	-1	-1	4		0	0						Untertest4.avi	0	880	547	72	111				0	Content		-72	-111	26137560	668324363
26155	08:47:10.002	00:00:26.154	1570	-1024	-768	-1	-1	-1	-1	4	-1024	-768	-1	-1	-1	-1	4		0	0						Untertest4.avi	0	880	547	72	111				0	Content		-72	-111	26154801	668341604
26172	08:47:10.019	00:00:26.172	1571	-1024	-768	-1	-1	-1	-1	4	-1024	-768	-1	-1	-1	-1	4		0	0						Untertest4.avi	0	880	547	72	111				0	Content		-72	-111	26172047	668358850
26187	08:47:10.034	00:00:26.186	1572	-1024	-768	-1	-1	-1	-1	4	-1024	-768	-1	-1	-1	-1	4		0	0						Untertest4.avi	0	880	547	72	111				0	Content		-72	-111	26186975	668373778
26204	08:47:10.051	00:00:26.203	1573	-1024	-768	-1	-1	-1	-1	4	-1024	-768	-1	-1	-1	-1	4		0	0						Untertest4.avi	0	880	547	72	111				0	Content		-72	-111	26203596	668390399
26220	08:47:10.067	00:00:26.220	1574	-1024	-768	-1	-1	-1	-1	4	-1024	-768	-1	-1	-1	-1	4		0	0						Untertest4.avi	0	880	547	72	111				0	Content		-72	-111	26220345	668407148
26237	08:47:10.084	00:00:26.236	1575	-1024	-768	-1	-1	-1	-1	4	-1024	-768	-1	-1	-1	-1	4		0	0						Untertest4.avi	0	880	547	72	111				0	Content		-72	-111	26236970	668423773
26254	08:47:10.101	00:00:26.253	1576	-1024	-768	-1	-1	-1	-1	4	-1024	-768	-1	-1	-1	-1	4		0	0						Untertest4.avi	0	880	547	72	111				0	Content		-72	-111	26253592	668440395
26270	08:47:10.117	00:00:26.270	1577	-1024	-768	-1	-1	-1	-1	4	-1024	-768	-1	-1	-1	-1	4		0	0						Untertest4.avi	0	880	547	72	111				0	Content		-72	-111	26270215	668457018
26287	08:47:10.134	00:00:26.287	1578	-1024	-768	-1	-1	-1	-1	4	-1024	-768	-1	-1	-1	-1	4		0	0						Untertest4.avi	0	880	547	72	111				0	Content		-72	-111	26287409	668474212
26305	08:47:10.152	00:00:26.304	1579	-1024	-768	-1	-1	-1	-1	4	-1024	-768	-1	-1	-1	-1	4		0	0						Untertest4.avi	0	880	547	72	111				0	Content		-72	-111	26304780	668491583
26322	08:47:10.169	00:00:26.322	1580	-1024	-768	-1	-1	-1	-1	4	-1024	-768	-1	-1	-1	-1	4		0	0						Untertest4.avi	0	880	547	72	111				0	Content		-72	-111	26322027	668508830
26337	08:47:10.184	00:00:26.336	1581	-1024	-768	-1	-1	-1	-1	4	-1024	-768	-1	-1	-1	-1	4		0	0						Untertest4.avi	0	880	547	72	111				0	Content		-72	-111	26336831	668523634
26354	08:47:10.201	00:00:26.353	1582	-1024	-768	-1	-1	-1	-1	4	-1024	-768	-1	-1	-1	-1	4		0	0						Untertest4.avi	0	880	547	72	111				0	Content		-72	-111	26353580	668540383
26370	08:47:10.217	00:00:26.370	1583	-1024	-768	-1	-1	-1	-1	4	-1024	-768	-1	-1	-1	-1	4		0	0						Untertest4.avi	0	880	547	72	111				0	Content		-72	-111	26370203	668557006
26387	08:47:10.234	00:00:26.386	1584	-1024	-768	-1	-1	-1	-1	4	-1024	-768	-1	-1	-1	-1	4		0	0						Untertest4.avi	0	880	547	72	111				0	Content		-72	-111	26386825	668573628
26403	08:47:10.250	00:00:26.403	1585	-1024	-768	-1	-1	-1	-1	4	-1024	-768	-1	-1	-1	-1	4		0	0						Untertest4.avi	0	880	547	72	111				0	Content		-72	-111	26403449	668590252
26420	08:47:10.267	00:00:26.420	1586	-1024	-768	-1	-1	-1	-1	4	-1024	-768	-1	-1	-1	-1	4		0	0						Untertest4.avi	0	880	547	72	111				0	Content		-72	-111	26420071	668606874
26437	08:47:10.284	00:00:26.437	1587	-1024	-768	-1	-1	-1	-1	4	-1024	-768	-1	-1	-1	-1	4		0	0						Untertest4.avi	0	880	547	72	111				0	Content		-72	-111	26437265	668624068
26455	08:47:10.302	00:00:26.454	1588	-1024	-768	-1	-1	-1	-1	4	-1024	-768	-1	-1	-1	-1	4		0	0						Untertest4.avi	0	880	547	72	111				0	Content		-72	-111	26454637	668641440
26472	08:47:10.319	00:00:26.472	1589	-1024	-768	-1	-1	-1	-1	4	-1024	-768	-1	-1	-1	-1	4		0	0						Untertest4.avi	0	880	547	72	111				0	Content		-72	-111	26472010	668658813
26487	08:47:10.334	00:00:26.486	1590	-1024	-768	-1	-1	-1	-1	4	-1024	-768	-1	-1	-1	-1	4		0	0						Untertest4.avi	0	880	547	72	111				0	Content		-72	-111	26486817	668673620
26503	08:47:10.350	00:00:26.503	1591	-1024	-768	-1	-1	-1	-1	4	-1024	-768	-1	-1	-1	-1	4		0	0						Untertest4.avi	0	880	547	72	111				0	Content		-72	-111	26503438	668690241
26520	08:47:10.367	00:00:26.520	1592	-1024	-768	-1	-1	-1	-1	4	-1024	-768	-1	-1	-1	-1	4		0	0						Untertest4.avi	0	880	547	72	111				0	Content		-72	-111	26520186	668706989
26537	08:47:10.384	00:00:26.536	1593	-1024	-768	-1	-1	-1	-1	4	-1024	-768	-1	-1	-1	-1	4		0	0						Untertest4.avi	0	880	547	72	111				0	Content		-72	-111	26536810	668723613
26553	08:47:10.400	00:00:26.553	1594	-1024	-768	-1	-1	-1	-1	4	-1024	-768	-1	-1	-1	-1	4		0	0						Untertest4.avi	0	880	547	72	111				0	Content		-72	-111	26553435	668740238
26570	08:47:10.417	00:00:26.570	1595	-1024	-768	-1	-1	-1	-1	4	-1024	-768	-1	-1	-1	-1	4		0	0						Untertest4.avi	0	880	547	72	111				0	Content		-72	-111	26570057	668756860
26587	08:47:10.434	00:00:26.587	1596	-1024	-768	-1	-1	-1	-1	4	-1024	-768	-1	-1	-1	-1	4		0	0						Untertest4.avi	0	880	547	72	111				0	Content		-72	-111	26587127	668773930
26605	08:47:10.452	00:00:26.604	1597	-1024	-768	-1	-1	-1	-1	4	-1024	-768	-1	-1	-1	-1	4		0	0						Untertest4.avi	0	880	547	72	111				0	Content		-72	-111	26604502	668791305
26622	08:47:10.469	00:00:26.621	1598	-1024	-768	-1	-1	-1	-1	4	-1024	-768	-1	-1	-1	-1	4		0	0						Untertest4.avi	0	880	547	72	111				0	Content		-72	-111	26621872	668808675
26637	08:47:10.484	00:00:26.636	1599	-1024	-768	-1	-1	-1	-1	4	-1024	-768	-1	-1	-1	-1	4		0	0						Untertest4.avi	0	880	547	72	111				0	Content		-72	-111	26636674	668823477
26653	08:47:10.500	00:00:26.653	1600	-1024	-768	-1	-1	-1	-1	4	-1024	-768	-1	-1	-1	-1	4		0	0						Untertest4.avi	0	880	547	72	111				0	Content		-72	-111	26653299	668840102
26670	08:47:10.517	00:00:26.670	1601	-1024	-768	-1	-1	-1	-1	4	-1024	-768	-1	-1	-1	-1	4		0	0						Untertest4.avi	0	880	547	72	111				0	Content		-72	-111	26670048	668856851
26687	08:47:10.534	00:00:26.686	1602	-1024	-768	-1	-1	-1	-1	4	-1024	-768	-1	-1	-1	-1	4		0	0						Untertest4.avi	0	880	547	72	111				0	Content		-72	-111	26686669	668873472
26703	08:47:10.550	00:00:26.703	1603	-1024	-768	-1	-1	-1	-1	4	-1024	-768	-1	-1	-1	-1	4		0	0						Untertest4.avi	0	880	547	72	111				0	Content		-72	-111	26703292	668890095
26720	08:47:10.567	00:00:26.719	1604	-1024	-768	-1	-1	-1	-1	4	-1024	-768	-1	-1	-1	-1	4		0	0						Untertest4.avi	0	880	547	72	111				0	Content		-72	-111	26719918	668906721
26737	08:47:10.584	00:00:26.737	1605	-1024	-768	-1	-1	-1	-1	4	-1024	-768	-1	-1	-1	-1	4		0	0						Untertest4.avi	0	880	547	72	111				0	Content		-72	-111	26737111	668923914
26754	08:47:10.601	00:00:26.754	1606	-1024	-768	-1	-1	-1	-1	4	-1024	-768	-1	-1	-1	-1	4		0	0						Untertest4.avi	0	880	547	72	111				0	Content		-72	-111	26754480	668941283
26772	08:47:10.619	00:00:26.771	1607	-1024	-768	-1	-1	-1	-1	4	-1024	-768	-1	-1	-1	-1	4		0	0						Untertest4.avi	0	880	547	72	111				0	Content		-72	-111	26771727	668958530
26787	08:47:10.634	00:00:26.786	1608	-1024	-768	-1	-1	-1	-1	4	-1024	-768	-1	-1	-1	-1	4		0	0						Untertest4.avi	0	880	547	72	111				0	Content		-72	-111	26786529	668973332
26803	08:47:10.650	00:00:26.803	1609	-1024	-768	-1	-1	-1	-1	4	-1024	-768	-1	-1	-1	-1	4		0	0						Untertest4.avi	0	880	547	72	111				0	Content		-72	-111	26803279	668990082
26820	08:47:10.667	00:00:26.819	1610	-1024	-768	-1	-1	-1	-1	4	-1024	-768	-1	-1	-1	-1	4		0	0						Untertest4.avi	0	880	547	72	111				0	Content		-72	-111	26819903	669006706
26837	08:47:10.684	00:00:26.836	1611	-1024	-768	-1	-1	-1	-1	4	-1024	-768	-1	-1	-1	-1	4		0	0						Untertest4.avi	0	880	547	72	111				0	Content		-72	-111	26836526	669023329
26853	08:47:10.700	00:00:26.853	1612	-1024	-768	-1	-1	-1	-1	4	-1024	-768	-1	-1	-1	-1	4		0	0						Untertest4.avi	0	880	547	72	111				0	Content		-72	-111	26853152	669039955
26870	08:47:10.717	00:00:26.869	1613	-1024	-768	-1	-1	-1	-1	4	-1024	-768	-1	-1	-1	-1	4		0	0						Untertest4.avi	0	880	547	72	111				0	Content		-72	-111	26869774	669056577
26887	08:47:10.734	00:00:26.886	1614	-1024	-768	-1	-1	-1	-1	4	-1024	-768	-1	-1	-1	-1	4		0	0						Untertest4.avi	0	880	547	72	111				0	Content		-72	-111	26886969	669073772
26904	08:47:10.751	00:00:26.904	1615	-1024	-768	-1	-1	-1	-1	4	-1024	-768	-1	-1	-1	-1	4		0	0						Untertest4.avi	0	880	547	72	111				0	Content		-72	-111	26904343	669091146
26922	08:47:10.769	00:00:26.921	1616	-1024	-768	-1	-1	-1	-1	4	-1024	-768	-1	-1	-1	-1	4		0	0						Untertest4.avi	0	880	547	72	111				0	Content		-72	-111	26921729	669108532
26937	08:47:10.784	00:00:26.936	1617	-1024	-768	-1	-1	-1	-1	4	-1024	-768	-1	-1	-1	-1	4		0	0						Untertest4.avi	0	880	547	72	111				0	Content		-72	-111	26936516	669123319
26953	08:47:10.800	00:00:26.953	1618	-1024	-768	-1	-1	-1	-1	4	-1024	-768	-1	-1	-1	-1	4		0	0						Untertest4.avi	0	880	547	72	111				0	Content		-72	-111	26953140	669139943
26970	08:47:10.817	00:00:26.969	1619	-1024	-768	-1	-1	-1	-1	4	-1024	-768	-1	-1	-1	-1	4		0	0						Untertest4.avi	0	880	547	72	111				0	Content		-72	-111	26969890	669156693
26986	08:47:10.833	00:00:26.986	1620	-1024	-768	-1	-1	-1	-1	4	-1024	-768	-1	-1	-1	-1	4		0	0						Untertest4.avi	0	880	547	72	111				0	Content		-72	-111	26986397	669173200
27003	08:47:10.850	00:00:27.003	1621	-1024	-768	-1	-1	-1	-1	4	-1024	-768	-1	-1	-1	-1	4		0	0						Untertest4.avi	0	880	547	72	111				0	Content		-72	-111	27003133	669189936
27020	08:47:10.867	00:00:27.019	1622	-1024	-768	-1	-1	-1	-1	4	-1024	-768	-1	-1	-1	-1	4		0	0						Untertest4.avi	0	880	547	72	111				0	Content		-72	-111	27019758	669206561
27037	08:47:10.884	00:00:27.036	1623	-1024	-768	-1	-1	-1	-1	4	-1024	-768	-1	-1	-1	-1	4		0	0						Untertest4.avi	0	880	547	72	111				0	Content		-72	-111	27036826	669223629
27054	08:47:10.901	00:00:27.054	1624	-1024	-768	-1	-1	-1	-1	4	-1024	-768	-1	-1	-1	-1	4		0	0						Untertest4.avi	0	880	547	72	111				0	Content		-72	-111	27054200	669241003
27071	08:47:10.918	00:00:27.071	1625	-1024	-768	-1	-1	-1	-1	4	-1024	-768	-1	-1	-1	-1	4		0	0						Untertest4.avi	0	880	547	72	111				0	Content		-72	-111	27071451	669258254
27086	08:47:10.933	00:00:27.086	1626	-1024	-768	-1	-1	-1	-1	4	-1024	-768	-1	-1	-1	-1	4		0	0						Untertest4.avi	0	880	547	72	111				0	Content		-72	-111	27086393	669273196
27103	08:47:10.950	00:00:27.103	1627	-1024	-768	-1	-1	-1	-1	4	-1024	-768	-1	-1	-1	-1	4		0	0						Untertest4.avi	0	880	547	72	111				0	Content		-72	-111	27103003	669289806
27120	08:47:10.967	00:00:27.119	1628	-1024	-768	-1	-1	-1	-1	4	-1024	-768	-1	-1	-1	-1	4		0	0						Untertest4.avi	0	880	547	72	111				0	Content		-72	-111	27119749	669306552
27136	08:47:10.983	00:00:27.136	1629	-1024	-768	-1	-1	-1	-1	4	-1024	-768	-1	-1	-1	-1	4		0	0						Untertest4.avi	0	880	547	72	111				0	Content		-72	-111	27136382	669323185
27153	08:47:11.000	00:00:27.152	1630	-1024	-768	-1	-1	-1	-1	4	-1024	-768	-1	-1	-1	-1	4		0	0						Untertest4.avi	0	880	547	72	111				0	Content		-72	-111	27152993	669339796
27170	08:47:11.017	00:00:27.169	1631	-1024	-768	-1	-1	-1	-1	4	-1024	-768	-1	-1	-1	-1	4		0	0						Untertest4.avi	0	880	547	72	111				0	Content		-72	-111	27169617	669356420
27187	08:47:11.034	00:00:27.186	1632	-1024	-768	-1	-1	-1	-1	4	-1024	-768	-1	-1	-1	-1	4		0	0						Untertest4.avi	0	880	547	72	111				0	Content		-72	-111	27186810	669373613
27204	08:47:11.051	00:00:27.204	1633	-1024	-768	-1	-1	-1	-1	4	-1024	-768	-1	-1	-1	-1	4		0	0						Untertest4.avi	0	880	547	72	111				0	Content		-72	-111	27204181	669390984
27221	08:47:11.068	00:00:27.221	1634	-1024	-768	-1	-1	-1	-1	4	-1024	-768	-1	-1	-1	-1	4		0	0						Untertest4.avi	0	880	547	72	111				0	Content		-72	-111	27221431	669408234
27236	08:47:11.083	00:00:27.236	1635	-1024	-768	-1	-1	-1	-1	4	-1024	-768	-1	-1	-1	-1	4		0	0						Untertest4.avi	0	880	547	72	111				0	Content		-72	-111	27236232	669423035
27253	08:47:11.100	00:00:27.252	1636	-1024	-768	-1	-1	-1	-1	4	-1024	-768	-1	-1	-1	-1	4		0	0						Untertest4.avi	0	880	547	72	111				0	Content		-72	-111	27252982	669439785
27270	08:47:11.117	00:00:27.269	1637	-1024	-768	-1	-1	-1	-1	4	-1024	-768	-1	-1	-1	-1	4		0	0						Untertest4.avi	0	880	547	72	111				0	Content		-72	-111	27269606	669456409
27286	08:47:11.133	00:00:27.286	1638	-1024	-768	-1	-1	-1	-1	4	-1024	-768	-1	-1	-1	-1	4		0	0						Untertest4.avi	0	880	547	72	111				0	Content		-72	-111	27286367	669473170
27303	08:47:11.150	00:00:27.302	1639	-1024	-768	-1	-1	-1	-1	4	-1024	-768	-1	-1	-1	-1	4		0	0						Untertest4.avi	0	880	547	72	111				0	Content		-72	-111	27302848	669489651
27319	08:47:11.166	00:00:27.319	1640	-1024	-768	-1	-1	-1	-1	4	-1024	-768	-1	-1	-1	-1	4		0	0						Untertest4.avi	0	880	547	72	111				0	Content		-72	-111	27319472	669506275
27337	08:47:11.184	00:00:27.336	1641	-1024	-768	-1	-1	-1	-1	4	-1024	-768	-1	-1	-1	-1	4		0	0						Untertest4.avi	0	880	547	72	111				0	Content		-72	-111	27336667	669523470
27354	08:47:11.201	00:00:27.354	1642	-1024	-768	-1	-1	-1	-1	4	-1024	-768	-1	-1	-1	-1	4		0	0						Untertest4.avi	0	880	547	72	111				0	Content		-72	-111	27354040	669540843
27371	08:47:11.218	00:00:27.371	1643	-1024	-768	-1	-1	-1	-1	4	-1024	-768	-1	-1	-1	-1	4		0	0						Untertest4.avi	0	880	547	72	111				0	Content		-72	-111	27371288	669558091
27386	08:47:11.233	00:00:27.386	1644	-1024	-768	-1	-1	-1	-1	4	-1024	-768	-1	-1	-1	-1	4		0	0						Untertest4.avi	0	880	547	72	111				0	Content		-72	-111	27386215	669573018
27403	08:47:11.250	00:00:27.402	1645	-1024	-768	-1	-1	-1	-1	4	-1024	-768	-1	-1	-1	-1	4		0	0						Untertest4.avi	0	880	547	72	111				0	Content		-72	-111	27402838	669589641
27420	08:47:11.267	00:00:27.419	1646	-1024	-768	-1	-1	-1	-1	4	-1024	-768	-1	-1	-1	-1	4		0	0						Untertest4.avi	0	880	547	72	111				0	Content		-72	-111	27419587	669606390
27436	08:47:11.283	00:00:27.436	1647	-1024	-768	-1	-1	-1	-1	4	-1024	-768	-1	-1	-1	-1	4		0	0						Untertest4.avi	0	880	547	72	111				0	Content		-72	-111	27436083	669622886
27453	08:47:11.300	00:00:27.452	1648	-1024	-768	-1	-1	-1	-1	4	-1024	-768	-1	-1	-1	-1	4		0	0						Untertest4.avi	0	880	547	72	111				0	Content		-72	-111	27452753	669639556
27470	08:47:11.317	00:00:27.469	1649	-1024	-768	-1	-1	-1	-1	4	-1024	-768	-1	-1	-1	-1	4		0	0						Untertest4.avi	0	880	547	72	111				0	Content		-72	-111	27469586	669656389
27486	08:47:11.333	00:00:27.486	1650	-1024	-768	-1	-1	-1	-1	4	-1024	-768	-1	-1	-1	-1	4		0	0						Untertest4.avi	0	880	547	72	111				0	Content		-72	-111	27486253	669673056
27503	08:47:11.350	00:00:27.502	1651	-1024	-768	-1	-1	-1	-1	4	-1024	-768	-1	-1	-1	-1	4		0	0						Untertest4.avi	0	880	547	72	111				0	Content		-72	-111	27502921	669689724
27520	08:47:11.367	00:00:27.519	1652	-1024	-768	-1	-1	-1	-1	4	-1024	-768	-1	-1	-1	-1	4		0	0						Untertest4.avi	0	880	547	72	111				0	Content		-72	-111	27519906	669706709
27537	08:47:11.384	00:00:27.536	1653	-1024	-768	-1	-1	-1	-1	4	-1024	-768	-1	-1	-1	-1	4		0	0						Untertest4.avi	0	880	547	72	111				0	Content		-72	-111	27536574	669723377
27553	08:47:11.400	00:00:27.553	1654	-1024	-768	-1	-1	-1	-1	4	-1024	-768	-1	-1	-1	-1	4		0	0						Untertest4.avi	0	880	547	72	111				0	Content		-72	-111	27553241	669740044
27571	08:47:11.418	00:00:27.570	1655	-1024	-768	-1	-1	-1	-1	4	-1024	-768	-1	-1	-1	-1	4		0	0						Untertest4.avi	0	880	547	72	111				0	Content		-72	-111	27570556	669757359
27587	08:47:11.434	00:00:27.587	1656	-1024	-768	-1	-1	-1	-1	4	-1024	-768	-1	-1	-1	-1	4		0	0						Untertest4.avi	0	880	547	72	111				0	Content		-72	-111	27587224	669774027
27603	08:47:11.450	00:00:27.603	1657	-1024	-768	-1	-1	-1	-1	4	-1024	-768	-1	-1	-1	-1	4		0	0						Untertest4.avi	0	880	547	72	111				0	Content		-72	-111	27603481	669790284
27620	08:47:11.467	00:00:27.620	1658	-1024	-768	-1	-1	-1	-1	4	-1024	-768	-1	-1	-1	-1	4		0	0						Untertest4.avi	0	880	547	72	111				0	Content		-72	-111	27620149	669806952
27637	08:47:11.484	00:00:27.636	1659	-1024	-768	-1	-1	-1	-1	4	-1024	-768	-1	-1	-1	-1	4		0	0						Untertest4.avi	0	880	547	72	111				0	Content		-72	-111	27636816	669823619
27653	08:47:11.500	00:00:27.653	1660	-1024	-768	-1	-1	-1	-1	4	-1024	-768	-1	-1	-1	-1	4		0	0						Untertest4.avi	0	880	547	72	111				0	Content		-72	-111	27653037	669839840
27670	08:47:11.517	00:00:27.669	1661	-1024	-768	-1	-1	-1	-1	4	-1024	-768	-1	-1	-1	-1	4		0	0						Untertest4.avi	0	880	547	72	111				0	Content		-72	-111	27669704	669856507
27686	08:47:11.533	00:00:27.685	1662	-1024	-768	-1	-1	-1	-1	4	-1024	-768	-1	-1	-1	-1	4		0	0						Untertest4.avi	0	880	547	72	111				0	Content		-72	-111	27685993	669872796
27703	08:47:11.550	00:00:27.702	1663	-1024	-768	-1	-1	-1	-1	4	-1024	-768	-1	-1	-1	-1	4		0	0						Untertest4.avi	0	880	547	72	111				0	Content		-72	-111	27702615	669889418
27719	08:47:11.566	00:00:27.719	1664	-1024	-768	-1	-1	-1	-1	4	-1024	-768	-1	-1	-1	-1	4		0	0						Untertest4.avi	0	880	547	72	111				0	Content		-72	-111	27719243	669906046
27736	08:47:11.583	00:00:27.735	1665	-1024	-768	-1	-1	-1	-1	4	-1024	-768	-1	-1	-1	-1	4		0	0						Untertest4.avi	0	880	547	72	111				0	Content		-72	-111	27735910	669922713
27753	08:47:11.600	00:00:27.752	1666	-1024	-768	-1	-1	-1	-1	4	-1024	-768	-1	-1	-1	-1	4		0	0						Untertest4.avi	0	880	547	72	111				0	Content		-72	-111	27752561	669939364
27769	08:47:11.616	00:00:27.769	1667	-1024	-768	-1	-1	-1	-1	4	-1024	-768	-1	-1	-1	-1	4		0	0						Untertest4.avi	0	880	547	72	111				0	Content		-72	-111	27769229	669956032
27786	08:47:11.633	00:00:27.785	1668	-1024	-768	-1	-1	-1	-1	4	-1024	-768	-1	-1	-1	-1	4		0	0						Untertest4.avi	0	880	547	72	111				0	Content		-72	-111	27785896	669972699
27803	08:47:11.650	00:00:27.802	1669	-1024	-768	-1	-1	-1	-1	4	-1024	-768	-1	-1	-1	-1	4		0	0						Untertest4.avi	0	880	547	72	111				0	Content		-72	-111	27802718	669989521
27819	08:47:11.666	00:00:27.819	1670	-1024	-768	-1	-1	-1	-1	4	-1024	-768	-1	-1	-1	-1	4		0	0						Untertest4.avi	0	880	547	72	111				0	Content		-72	-111	27819385	670006188
27836	08:47:11.683	00:00:27.836	1671	-1024	-768	-1	-1	-1	-1	4	-1024	-768	-1	-1	-1	-1	4		0	0						Untertest4.avi	0	880	547	72	111				0	Content		-72	-111	27836053	670022856
27853	08:47:11.700	00:00:27.853	1672	-1024	-768	-1	-1	-1	-1	4	-1024	-768	-1	-1	-1	-1	4		0	0						Untertest4.avi	0	880	547	72	111				0	Content		-72	-111	27853204	670040007
27870	08:47:11.717	00:00:27.869	1673	-1024	-768	-1	-1	-1	-1	4	-1024	-768	-1	-1	-1	-1	4		0	0						Untertest4.avi	0	880	547	72	111				0	Content		-72	-111	27869872	670056675
27887	08:47:11.734	00:00:27.886	1674	-1024	-768	-1	-1	-1	-1	4	-1024	-768	-1	-1	-1	-1	4		0	0						Untertest4.avi	0	880	547	72	111				0	Content		-72	-111	27886909	670073712
27904	08:47:11.751	00:00:27.903	1675	-1024	-768	-1	-1	-1	-1	4	-1024	-768	-1	-1	-1	-1	4		0	0						Untertest4.avi	0	880	547	72	111				0	Content		-72	-111	27903576	670090379
27920	08:47:11.767	00:00:27.920	1676	-1024	-768	-1	-1	-1	-1	4	-1024	-768	-1	-1	-1	-1	4		0	0						Untertest4.avi	0	880	547	72	111				0	Content		-72	-111	27920244	670107047
27936	08:47:11.783	00:00:27.936	1677	-1024	-768	-1	-1	-1	-1	4	-1024	-768	-1	-1	-1	-1	4		0	0						Untertest4.avi	0	880	547	72	111				0	Content		-72	-111	27936321	670123124
27953	08:47:11.800	00:00:27.952	1678	-1024	-768	-1	-1	-1	-1	4	-1024	-768	-1	-1	-1	-1	4		0	0						Untertest4.avi	0	880	547	72	111				0	Content		-72	-111	27952989	670139792
27969	08:47:11.816	00:00:27.969	1679	-1024	-768	-1	-1	-1	-1	4	-1024	-768	-1	-1	-1	-1	4		0	0						Untertest4.avi	0	880	547	72	111				0	Content		-72	-111	27969489	670156292
27986	08:47:11.833	00:00:27.986	1680	-1024	-768	-1	-1	-1	-1	4	-1024	-768	-1	-1	-1	-1	4		0	0						Untertest4.avi	0	880	547	72	111				0	Content		-72	-111	27986157	670172960
28003	08:47:11.850	00:00:28.002	1681	-1024	-768	-1	-1	-1	-1	4	-1024	-768	-1	-1	-1	-1	4		0	0						Untertest4.avi	0	880	547	72	111				0	Content		-72	-111	28002824	670189627
28019	08:47:11.866	00:00:28.019	1682	-1024	-768	-1	-1	-1	-1	4	-1024	-768	-1	-1	-1	-1	4		0	0						Untertest4.avi	0	880	547	72	111				0	Content		-72	-111	28019277	670206080
28036	08:47:11.883	00:00:28.035	1683	-1024	-768	-1	-1	-1	-1	4	-1024	-768	-1	-1	-1	-1	4		0	0						Untertest4.avi	0	880	547	72	111				0	Content		-72	-111	28035945	670222748
28052	08:47:11.899	00:00:28.052	1684	-1024	-768	-1	-1	-1	-1	4	-1024	-768	-1	-1	-1	-1	4		0	0						Untertest4.avi	0	880	547	72	111				0	Content		-72	-111	28052364	670239167
28069	08:47:11.916	00:00:28.069	1685	-1024	-768	-1	-1	-1	-1	4	-1024	-768	-1	-1	-1	-1	4		0	0						Untertest4.avi	0	880	547	72	111				0	Content		-72	-111	28069028	670255831
28086	08:47:11.933	00:00:28.085	1686	-1024	-768	-1	-1	-1	-1	4	-1024	-768	-1	-1	-1	-1	4		0	0						Untertest4.avi	0	880	547	72	111				0	Content		-72	-111	28085677	670272480
28102	08:47:11.949	00:00:28.102	1687	-1024	-768	-1	-1	-1	-1	4	-1024	-768	-1	-1	-1	-1	4		0	0						Untertest4.avi	0	880	547	72	111				0	Content		-72	-111	28102345	670289148
28119	08:47:11.966	00:00:28.119	1688	-1024	-768	-1	-1	-1	-1	4	-1024	-768	-1	-1	-1	-1	4		0	0						Untertest4.avi	0	880	547	72	111				0	Content		-72	-111	28119012	670305815
28136	08:47:11.983	00:00:28.135	1689	-1024	-768	-1	-1	-1	-1	4	-1024	-768	-1	-1	-1	-1	4		0	0						Untertest4.avi	0	880	547	72	111				0	Content		-72	-111	28135873	670322676
28153	08:47:12.000	00:00:28.152	1690	-1024	-768	-1	-1	-1	-1	4	-1024	-768	-1	-1	-1	-1	4		0	0						Untertest4.avi	0	880	547	72	111				0	Content		-72	-111	28152540	670339343
28169	08:47:12.016	00:00:28.169	1691	-1024	-768	-1	-1	-1	-1	4	-1024	-768	-1	-1	-1	-1	4		0	0						Untertest4.avi	0	880	547	72	111				0	Content		-72	-111	28169208	670356011
28186	08:47:12.033	00:00:28.186	1692	-1024	-768	-1	-1	-1	-1	4	-1024	-768	-1	-1	-1	-1	4		0	0						Untertest4.avi	0	880	547	72	111				0	Content		-72	-111	28186170	670372973
28203	08:47:12.050	00:00:28.202	1693	-1024	-768	-1	-1	-1	-1	4	-1024	-768	-1	-1	-1	-1	4		0	0						Untertest4.avi	0	880	547	72	111				0	Content		-72	-111	28202837	670389640
28220	08:47:12.067	00:00:28.219	1694	-1024	-768	-1	-1	-1	-1	4	-1024	-768	-1	-1	-1	-1	4		0	0						Untertest4.avi	0	880	547	72	111				0	Content		-72	-111	28219505	670406308
28237	08:47:12.084	00:00:28.236	1695	-1024	-768	-1	-1	-1	-1	4	-1024	-768	-1	-1	-1	-1	4		0	0						Untertest4.avi	0	880	547	72	111				0	Content		-72	-111	28236796	670423599
28253	08:47:12.100	00:00:28.253	1696	-1024	-768	-1	-1	-1	-1	4	-1024	-768	-1	-1	-1	-1	4		0	0						Untertest4.avi	0	880	547	72	111				0	Content		-72	-111	28253464	670440267
28270	08:47:12.117	00:00:28.269	1697	-1024	-768	-1	-1	-1	-1	4	-1024	-768	-1	-1	-1	-1	4		0	0						Untertest4.avi	0	880	547	72	111				0	Content		-72	-111	28269712	670456515
28286	08:47:12.133	00:00:28.286	1698	-1024	-768	-1	-1	-1	-1	4	-1024	-768	-1	-1	-1	-1	4		0	0						Untertest4.avi	0	880	547	72	111				0	Content		-72	-111	28286380	670473183
28303	08:47:12.150	00:00:28.303	1699	-1024	-768	-1	-1	-1	-1	4	-1024	-768	-1	-1	-1	-1	4		0	0						Untertest4.avi	0	880	547	72	111				0	Content		-72	-111	28303048	670489851
28319	08:47:12.166	00:00:28.319	1700	-1024	-768	-1	-1	-1	-1	4	-1024	-768	-1	-1	-1	-1	4		0	0						Untertest4.avi	0	880	547	72	111				0	Content		-72	-111	28319255	670506058
28336	08:47:12.183	00:00:28.335	1701	-1024	-768	-1	-1	-1	-1	4	-1024	-768	-1	-1	-1	-1	4		0	0						Untertest4.avi	0	880	547	72	111				0	Content		-72	-111	28335923	670522726
28352	08:47:12.199	00:00:28.352	1702	-1024	-768	-1	-1	-1	-1	4	-1024	-768	-1	-1	-1	-1	4		0	0						Untertest4.avi	0	880	547	72	111				0	Content		-72	-111	28352209	670539012
28369	08:47:12.216	00:00:28.368	1703	-1024	-768	-1	-1	-1	-1	4	-1024	-768	-1	-1	-1	-1	4		0	0						Untertest4.avi	0	880	547	72	111				0	Content		-72	-111	28368833	670555636
28385	08:47:12.232	00:00:28.385	1704	-1024	-768	-1	-1	-1	-1	4	-1024	-768	-1	-1	-1	-1	4		0	0						Untertest4.avi	0	880	547	72	111				0	Content		-72	-111	28385457	670572260
28402	08:47:12.249	00:00:28.402	1705	-1024	-768	-1	-1	-1	-1	4	-1024	-768	-1	-1	-1	-1	4		0	0						Untertest4.avi	0	880	547	72	111				0	Content		-72	-111	28402125	670588928
28419	08:47:12.266	00:00:28.418	1706	-1024	-768	-1	-1	-1	-1	4	-1024	-768	-1	-1	-1	-1	4		0	0						Untertest4.avi	0	880	547	72	111				0	Content		-72	-111	28418776	670605579
28435	08:47:12.282	00:00:28.435	1707	-1024	-768	-1	-1	-1	-1	4	-1024	-768	-1	-1	-1	-1	4		0	0						Untertest4.avi	0	880	547	72	111				0	Content		-72	-111	28435444	670622247
28452	08:47:12.299	00:00:28.452	1708	-1024	-768	-1	-1	-1	-1	4	-1024	-768	-1	-1	-1	-1	4		0	0						Untertest4.avi	0	880	547	72	111				0	Content		-72	-111	28452111	670638914
28469	08:47:12.316	00:00:28.468	1709	-1024	-768	-1	-1	-1	-1	4	-1024	-768	-1	-1	-1	-1	4		0	0						Untertest4.avi	0	880	547	72	111				0	Content		-72	-111	28468977	670655780
28486	08:47:12.333	00:00:28.485	1710	-1024	-768	-1	-1	-1	-1	4	-1024	-768	-1	-1	-1	-1	4		0	0						Untertest4.avi	0	880	547	72	111				0	Content		-72	-111	28485645	670672448
28502	08:47:12.349	00:00:28.502	1711	-1024	-768	-1	-1	-1	-1	4	-1024	-768	-1	-1	-1	-1	4		0	0						Untertest4.avi	0	880	547	72	111				0	Content		-72	-111	28502312	670689115
28519	08:47:12.366	00:00:28.519	1712	-1024	-768	-1	-1	-1	-1	4	-1024	-768	-1	-1	-1	-1	4		0	0						Untertest4.avi	0	880	547	72	111				0	Content		-72	-111	28519452	670706255
28536	08:47:12.383	00:00:28.536	1713	-1024	-768	-1	-1	-1	-1	4	-1024	-768	-1	-1	-1	-1	4		0	0						Untertest4.avi	0	880	547	72	111				0	Content		-72	-111	28536119	670722922
28553	08:47:12.400	00:00:28.553	1714	-1024	-768	-1	-1	-1	-1	4	-1024	-768	-1	-1	-1	-1	4		0	0						Untertest4.avi	0	880	547	72	111				0	Content		-72	-111	28553147	670739950
28570	08:47:12.417	00:00:28.569	1715	-1024	-768	-1	-1	-1	-1	4	-1024	-768	-1	-1	-1	-1	4		0	0						Untertest4.avi	0	880	547	72	111				0	Content		-72	-111	28569815	670756618
28586	08:47:12.433	00:00:28.586	1716	-1024	-768	-1	-1	-1	-1	4	-1024	-768	-1	-1	-1	-1	4		0	0						Untertest4.avi	0	880	547	72	111				0	Content		-72	-111	28586482	670773285
28603	08:47:12.450	00:00:28.602	1717	-1024	-768	-1	-1	-1	-1	4	-1024	-768	-1	-1	-1	-1	4		0	0						Untertest4.avi	0	880	547	72	111				0	Content		-72	-111	28602767	670789570
28619	08:47:12.466	00:00:28.619	1718	-1024	-768	-1	-1	-1	-1	4	-1024	-768	-1	-1	-1	-1	4		0	0						Untertest4.avi	0	880	547	72	111				0	Content		-72	-111	28619434	670806237
28636	08:47:12.483	00:00:28.636	1719	-1024	-768	-1	-1	-1	-1	4	-1024	-768	-1	-1	-1	-1	4		0	0						Untertest4.avi	0	880	547	72	111				0	Content		-72	-111	28636102	670822905
28653	08:47:12.500	00:00:28.652	1720	-1024	-768	-1	-1	-1	-1	4	-1024	-768	-1	-1	-1	-1	4		0	0						Untertest4.avi	0	880	547	72	111				0	Content		-72	-111	28652510	670839313
28669	08:47:12.516	00:00:28.669	1721	-1024	-768	-1	-1	-1	-1	4	-1024	-768	-1	-1	-1	-1	4		0	0						Untertest4.avi	0	880	547	72	111				0	Content		-72	-111	28669178	670855981
28686	08:47:12.533	00:00:28.685	1722	-1024	-768	-1	-1	-1	-1	4	-1024	-768	-1	-1	-1	-1	4		0	0						Untertest4.avi	0	880	547	72	111				0	Content		-72	-111	28685845	670872648
28702	08:47:12.549	00:00:28.702	1723	-1024	-768	-1	-1	-1	-1	4	-1024	-768	-1	-1	-1	-1	4		0	0						Untertest4.avi	0	880	547	72	111				0	Content		-72	-111	28702210	670889013
28719	08:47:12.566	00:00:28.718	1724	-1024	-768	-1	-1	-1	-1	4	-1024	-768	-1	-1	-1	-1	4		0	0						Untertest4.avi	0	880	547	72	111				0	Content		-72	-111	28718877	670905680
28735	08:47:12.582	00:00:28.735	1725	-1024	-768	-1	-1	-1	-1	4	-1024	-768	-1	-1	-1	-1	4		0	0						Untertest4.avi	0	880	547	72	111				0	Content		-72	-111	28735331	670922134
28752	08:47:12.599	00:00:28.752	1726	-1024	-768	-1	-1	-1	-1	4	-1024	-768	-1	-1	-1	-1	4		0	0						Untertest4.avi	0	880	547	72	111				0	Content		-72	-111	28752001	670938804
28769	08:47:12.616	00:00:28.768	1727	-1024	-768	-1	-1	-1	-1	4	-1024	-768	-1	-1	-1	-1	4		0	0						Untertest4.avi	0	880	547	72	111				0	Content		-72	-111	28768606	670955409
28785	08:47:12.632	00:00:28.785	1728	-1024	-768	-1	-1	-1	-1	4	-1024	-768	-1	-1	-1	-1	4		0	0						Untertest4.avi	0	880	547	72	111				0	Content		-72	-111	28785274	670972077
28802	08:47:12.649	00:00:28.801	1729	-1024	-768	-1	-1	-1	-1	4	-1024	-768	-1	-1	-1	-1	4		0	0						Untertest4.avi	0	880	547	72	111				0	Content		-72	-111	28801941	670988744
28819	08:47:12.666	00:00:28.818	1730	-1024	-768	-1	-1	-1	-1	4	-1024	-768	-1	-1	-1	-1	4		0	0						Untertest4.avi	0	880	547	72	111				0	Content		-72	-111	28818774	671005577
28835	08:47:12.682	00:00:28.835	1731	-1024	-768	-1	-1	-1	-1	4	-1024	-768	-1	-1	-1	-1	4		0	0						Untertest4.avi	0	880	547	72	111				0	Content		-72	-111	28835441	671022244
28852	08:47:12.699	00:00:28.852	1732	-1024	-768	-1	-1	-1	-1	4	-1024	-768	-1	-1	-1	-1	4		0	0						Untertest4.avi	0	880	547	72	111				0	Content		-72	-111	28852109	671038912
28869	08:47:12.716	00:00:28.869	1733	-1024	-768	-1	-1	-1	-1	4	-1024	-768	-1	-1	-1	-1	4		0	0						Untertest4.avi	0	880	547	72	111				0	Content		-72	-111	28869094	671055897
28886	08:47:12.733	00:00:28.885	1734	-1024	-768	-1	-1	-1	-1	4	-1024	-768	-1	-1	-1	-1	4		0	0						Untertest4.avi	0	880	547	72	111				0	Content		-72	-111	28885761	671072564
28902	08:47:12.749	00:00:28.902	1735	-1024	-768	-1	-1	-1	-1	4	-1024	-768	-1	-1	-1	-1	4		0	0						Untertest4.avi	0	880	547	72	111				0	Content		-72	-111	28902429	671089232
28920	08:47:12.767	00:00:28.919	1736	-1024	-768	-1	-1	-1	-1	4	-1024	-768	-1	-1	-1	-1	4		0	0						Untertest4.avi	0	880	547	72	111				0	Content		-72	-111	28919682	671106485
28936	08:47:12.783	00:00:28.936	1737	-1024	-768	-1	-1	-1	-1	4	-1024	-768	-1	-1	-1	-1	4		0	0						Untertest4.avi	0	880	547	72	111				0	Content		-72	-111	28936350	671123153
28953	08:47:12.800	00:00:28.952	1738	-1024	-768	-1	-1	-1	-1	4	-1024	-768	-1	-1	-1	-1	4		0	0						Untertest4.avi	0	880	547	72	111				0	Content		-72	-111	28952587	671139390
28969	08:47:12.816	00:00:28.969	1739	-1024	-768	-1	-1	-1	-1	4	-1024	-768	-1	-1	-1	-1	4		0	0						Untertest4.avi	0	880	547	72	111				0	Content		-72	-111	28969255	671156058
28986	08:47:12.833	00:00:28.985	1740	-1024	-768	-1	-1	-1	-1	4	-1024	-768	-1	-1	-1	-1	4		0	0						Untertest4.avi	0	880	547	72	111				0	Content		-72	-111	28985922	671172725
29002	08:47:12.849	00:00:29.002	1741	-1024	-768	-1	-1	-1	-1	4	-1024	-768	-1	-1	-1	-1	4		0	0						Untertest4.avi	0	880	547	72	111				0	Content		-72	-111	29002181	671188984
29019	08:47:12.866	00:00:29.018	1742	-1024	-768	-1	-1	-1	-1	4	-1024	-768	-1	-1	-1	-1	4		0	0						Untertest4.avi	0	880	547	72	111				0	Content		-72	-111	29018849	671205652
29035	08:47:12.882	00:00:29.035	1743	-1024	-768	-1	-1	-1	-1	4	-1024	-768	-1	-1	-1	-1	4		0	0						Untertest4.avi	0	880	547	72	111				0	Content		-72	-111	29035058	671221861
29052	08:47:12.899	00:00:29.051	1744	-1024	-768	-1	-1	-1	-1	4	-1024	-768	-1	-1	-1	-1	4		0	0						Untertest4.avi	0	880	547	72	111				0	Content		-72	-111	29051681	671238484
29068	08:47:12.915	00:00:29.068	1745	-1024	-768	-1	-1	-1	-1	4	-1024	-768	-1	-1	-1	-1	4		0	0						Untertest4.avi	0	880	547	72	111				0	Content		-72	-111	29068393	671255196
29085	08:47:12.932	00:00:29.085	1746	-1024	-768	-1	-1	-1	-1	4	-1024	-768	-1	-1	-1	-1	4		0	0						Untertest4.avi	0	880	547	72	111				0	Content		-72	-111	29085061	671271864
29102	08:47:12.949	00:00:29.101	1747	-1024	-768	-1	-1	-1	-1	4	-1024	-768	-1	-1	-1	-1	4		0	0						Untertest4.avi	0	880	547	72	111				0	Content		-72	-111	29101725	671288528
29118	08:47:12.965	00:00:29.118	1748	-1024	-768	-1	-1	-1	-1	4	-1024	-768	-1	-1	-1	-1	4		0	0						Untertest4.avi	0	880	547	72	111				0	Content		-72	-111	29118393	671305196
29135	08:47:12.982	00:00:29.135	1749	-1024	-768	-1	-1	-1	-1	4	-1024	-768	-1	-1	-1	-1	4		0	0						Untertest4.avi	0	880	547	72	111				0	Content		-72	-111	29135060	671321863
29152	08:47:12.999	00:00:29.151	1750	-1024	-768	-1	-1	-1	-1	4	-1024	-768	-1	-1	-1	-1	4		0	0						Untertest4.avi	0	880	547	72	111				0	Content		-72	-111	29151892	671338695
29169	08:47:13.016	00:00:29.168	1751	-1024	-768	-1	-1	-1	-1	4	-1024	-768	-1	-1	-1	-1	4		0	0						Untertest4.avi	0	880	547	72	111				0	Content		-72	-111	29168560	671355363
29185	08:47:13.032	00:00:29.185	1752	-1024	-768	-1	-1	-1	-1	4	-1024	-768	-1	-1	-1	-1	4		0	0						Untertest4.avi	0	880	547	72	111				0	Content		-72	-111	29185227	671372030
29202	08:47:13.049	00:00:29.202	1753	-1024	-768	-1	-1	-1	-1	4	-1024	-768	-1	-1	-1	-1	4		0	0						Untertest4.avi	0	880	547	72	111				0	Content		-72	-111	29202390	671389193
29219	08:47:13.066	00:00:29.219	1754	-1024	-768	-1	-1	-1	-1	4	-1024	-768	-1	-1	-1	-1	4		0	0						Untertest4.avi	0	880	547	72	111				0	Content		-72	-111	29219057	671405860
29236	08:47:13.083	00:00:29.236	1755	-1024	-768	-1	-1	-1	-1	4	-1024	-768	-1	-1	-1	-1	4		0	0						Untertest4.avi	0	880	547	72	111				0	Content		-72	-111	29236101	671422904
29253	08:47:13.100	00:00:29.252	1756	-1024	-768	-1	-1	-1	-1	4	-1024	-768	-1	-1	-1	-1	4		0	0						Untertest4.avi	0	880	547	72	111				0	Content		-72	-111	29252768	671439571
29269	08:47:13.116	00:00:29.269	1757	-1024	-768	-1	-1	-1	-1	4	-1024	-768	-1	-1	-1	-1	4		0	0						Untertest4.avi	0	880	547	72	111				0	Content		-72	-111	29269436	671456239
29285	08:47:13.132	00:00:29.285	1758	-1024	-768	-1	-1	-1	-1	4	-1024	-768	-1	-1	-1	-1	4		0	0						Untertest4.avi	0	880	547	72	111				0	Content		-72	-111	29285491	671472294
29302	08:47:13.149	00:00:29.302	1759	-1024	-768	-1	-1	-1	-1	4	-1024	-768	-1	-1	-1	-1	4		0	0						Untertest4.avi	0	880	547	72	111				0	Content		-72	-111	29302159	671488962
29319	08:47:13.166	00:00:29.318	1760	-1024	-768	-1	-1	-1	-1	4	-1024	-768	-1	-1	-1	-1	4		0	0						Untertest4.avi	0	880	547	72	111				0	Content		-72	-111	29318622	671505425
29335	08:47:13.182	00:00:29.335	1761	-1024	-768	-1	-1	-1	-1	4	-1024	-768	-1	-1	-1	-1	4		0	0						Untertest4.avi	0	880	547	72	111				0	Content		-72	-111	29335289	671522092
29352	08:47:13.199	00:00:29.351	1762	-1024	-768	-1	-1	-1	-1	4	-1024	-768	-1	-1	-1	-1	4		0	0						Untertest4.avi	0	880	547	72	111				0	Content		-72	-111	29351957	671538760
29368	08:47:13.215	00:00:29.368	1763	-1024	-768	-1	-1	-1	-1	4	-1024	-768	-1	-1	-1	-1	4		0	0						Untertest4.avi	0	880	547	72	111				0	Content		-72	-111	29368438	671555241
29385	08:47:13.232	00:00:29.385	1764	-1024	-768	-1	-1	-1	-1	4	-1024	-768	-1	-1	-1	-1	4		0	0						Untertest4.avi	0	880	547	72	111				0	Content		-72	-111	29385106	671571909
29402	08:47:13.249	00:00:29.401	1765	-1024	-768	-1	-1	-1	-1	4	-1024	-768	-1	-1	-1	-1	4		0	0						Untertest4.avi	0	880	547	72	111				0	Content		-72	-111	29401543	671588346
29418	08:47:13.265	00:00:29.418	1766	-1024	-768	-1	-1	-1	-1	4	-1024	-768	-1	-1	-1	-1	4		0	0						Untertest4.avi	0	880	547	72	111				0	Content		-72	-111	29418222	671605025
29435	08:47:13.282	00:00:29.434	1767	-1024	-768	-1	-1	-1	-1	4	-1024	-768	-1	-1	-1	-1	4		0	0						Untertest4.avi	0	880	547	72	111				0	Content		-72	-111	29434870	671621673
29452	08:47:13.299	00:00:29.451	1768	-1024	-768	-1	-1	-1	-1	4	-1024	-768	-1	-1	-1	-1	4		0	0						Untertest4.avi	0	880	547	72	111				0	Content		-72	-111	29451538	671638341
29468	08:47:13.315	00:00:29.468	1769	-1024	-768	-1	-1	-1	-1	4	-1024	-768	-1	-1	-1	-1	4		0	0						Untertest4.avi	0	880	547	72	111				0	Content		-72	-111	29468206	671655009
29485	08:47:13.332	00:00:29.485	1770	-1024	-768	-1	-1	-1	-1	4	-1024	-768	-1	-1	-1	-1	4		0	0						Untertest4.avi	0	880	547	72	111				0	Content		-72	-111	29485026	671671829
29502	08:47:13.349	00:00:29.501	1771	-1024	-768	-1	-1	-1	-1	4	-1024	-768	-1	-1	-1	-1	4		0	0						Untertest4.avi	0	880	547	72	111				0	Content		-72	-111	29501694	671688497
29518	08:47:13.365	00:00:29.518	1772	-1024	-768	-1	-1	-1	-1	4	-1024	-768	-1	-1	-1	-1	4		0	0						Untertest4.avi	0	880	547	72	111				0	Content		-72	-111	29518361	671705164
29535	08:47:13.382	00:00:29.535	1773	-1024	-768	-1	-1	-1	-1	4	-1024	-768	-1	-1	-1	-1	4		0	0						Untertest4.avi	0	880	547	72	111				0	Content		-72	-111	29535337	671722140
29552	08:47:13.399	00:00:29.552	1774	-1024	-768	-1	-1	-1	-1	4	-1024	-768	-1	-1	-1	-1	4		0	0						Untertest4.avi	0	880	547	72	111				0	Content		-72	-111	29552004	671738807
29569	08:47:13.416	00:00:29.568	1775	-1024	-768	-1	-1	-1	-1	4	-1024	-768	-1	-1	-1	-1	4		0	0						Untertest4.avi	0	880	547	72	111				0	Content		-72	-111	29568672	671755475
29586	08:47:13.433	00:00:29.585	1776	-1024	-768	-1	-1	-1	-1	4	-1024	-768	-1	-1	-1	-1	4		0	0						Untertest4.avi	0	880	547	72	111				0	Content		-72	-111	29585980	671772783
29603	08:47:13.450	00:00:29.602	1777	-1024	-768	-1	-1	-1	-1	4	-1024	-768	-1	-1	-1	-1	4		0	0						Untertest4.avi	0	880	547	72	111				0	Content		-72	-111	29602647	671789450
29619	08:47:13.466	00:00:29.618	1778	-1024	-768	-1	-1	-1	-1	4	-1024	-768	-1	-1	-1	-1	4		0	0						Untertest4.avi	0	880	547	72	111				0	Content		-72	-111	29618862	671805665
29636	08:47:13.483	00:00:29.635	1779	-1024	-768	-1	-1	-1	-1	4	-1024	-768	-1	-1	-1	-1	4		0	0						Untertest4.avi	0	880	547	72	111				0	Content		-72	-111	29635529	671822332
29652	08:47:13.499	00:00:29.652	1780	-1024	-768	-1	-1	-1	-1	4	-1024	-768	-1	-1	-1	-1	4		0	0						Untertest4.avi	0	880	547	72	111				0	Content		-72	-111	29652197	671839000
29668	08:47:13.515	00:00:29.668	1781	-1024	-768	-1	-1	-1	-1	4	-1024	-768	-1	-1	-1	-1	4		0	0						Untertest4.avi	0	880	547	72	111				0	Content		-72	-111	29668428	671855231
29685	08:47:13.532	00:00:29.685	1782	-1024	-768	-1	-1	-1	-1	4	-1024	-768	-1	-1	-1	-1	4		0	0						Untertest4.avi	0	880	547	72	111				0	Content		-72	-111	29685096	671871899
29701	08:47:13.548	00:00:29.701	1783	-1024	-768	-1	-1	-1	-1	4	-1024	-768	-1	-1	-1	-1	4		0	0						Untertest4.avi	0	880	547	72	111				0	Content		-72	-111	29701408	671888211
29718	08:47:13.565	00:00:29.718	1784	-1024	-768	-1	-1	-1	-1	4	-1024	-768	-1	-1	-1	-1	4		0	0						Untertest4.avi	0	880	547	72	111				0	Content		-72	-111	29718033	671904836
29735	08:47:13.582	00:00:29.734	1785	-1024	-768	-1	-1	-1	-1	4	-1024	-768	-1	-1	-1	-1	4		0	0						Untertest4.avi	0	880	547	72	111				0	Content		-72	-111	29734664	671921467
29751	08:47:13.598	00:00:29.751	1786	-1024	-768	-1	-1	-1	-1	4	-1024	-768	-1	-1	-1	-1	4		0	0						Untertest4.avi	0	880	547	72	111				0	Content		-72	-111	29751331	671938134
29768	08:47:13.615	00:00:29.767	1787	-1024	-768	-1	-1	-1	-1	4	-1024	-768	-1	-1	-1	-1	4		0	0						Untertest4.avi	0	880	547	72	111				0	Content		-72	-111	29767981	671954784
29785	08:47:13.632	00:00:29.784	1788	-1024	-768	-1	-1	-1	-1	4	-1024	-768	-1	-1	-1	-1	4		0	0						Untertest4.avi	0	880	547	72	111				0	Content		-72	-111	29784648	671971451
29801	08:47:13.648	00:00:29.801	1789	-1024	-768	-1	-1	-1	-1	4	-1024	-768	-1	-1	-1	-1	4		0	0						Untertest4.avi	0	880	547	72	111				0	Content		-72	-111	29801316	671988119
29818	08:47:13.665	00:00:29.818	1790	-1024	-768	-1	-1	-1	-1	4	-1024	-768	-1	-1	-1	-1	4		0	0						Untertest4.avi	0	880	547	72	111				0	Content		-72	-111	29818139	672004942
29835	08:47:13.682	00:00:29.834	1791	-1024	-768	-1	-1	-1	-1	4	-1024	-768	-1	-1	-1	-1	4		0	0						Untertest4.avi	0	880	547	72	111				0	Content		-72	-111	29834807	672021610
29851	08:47:13.698	00:00:29.851	1792	-1024	-768	-1	-1	-1	-1	4	-1024	-768	-1	-1	-1	-1	4		0	0						Untertest4.avi	0	880	547	72	111				0	Content		-72	-111	29851474	672038277
29869	08:47:13.716	00:00:29.868	1793	-1024	-768	-1	-1	-1	-1	4	-1024	-768	-1	-1	-1	-1	4		0	0						Untertest4.avi	0	880	547	72	111				0	Content		-72	-111	29868629	672055432
29885	08:47:13.732	00:00:29.885	1794	-1024	-768	-1	-1	-1	-1	4	-1024	-768	-1	-1	-1	-1	4		0	0						Untertest4.avi	0	880	547	72	111				0	Content		-72	-111	29885297	672072100
29902	08:47:13.749	00:00:29.902	1795	-1024	-768	-1	-1	-1	-1	4	-1024	-768	-1	-1	-1	-1	4		0	0						Untertest4.avi	0	880	547	72	111				0	Content		-72	-111	29902336	672089139
29919	08:47:13.766	00:00:29.919	1796	-1024	-768	-1	-1	-1	-1	4	-1024	-768	-1	-1	-1	-1	4		0	0						Untertest4.avi	0	880	547	72	111				0	Content		-72	-111	29919004	672105807
29936	08:47:13.783	00:00:29.935	1797	-1024	-768	-1	-1	-1	-1	4	-1024	-768	-1	-1	-1	-1	4		0	0						Untertest4.avi	0	880	547	72	111				0	Content		-72	-111	29935671	672122474
29952	08:47:13.799	00:00:29.951	1798	-1024	-768	-1	-1	-1	-1	4	-1024	-768	-1	-1	-1	-1	4		0	0						Untertest4.avi	0	880	547	72	111				0	Content		-72	-111	29951956	672138759
29969	08:47:13.816	00:00:29.968	1799	-1024	-768	-1	-1	-1	-1	4	-1024	-768	-1	-1	-1	-1	4		0	0						Untertest4.avi	0	880	547	72	111				0	Content		-72	-111	29968623	672155426
29985	08:47:13.832	00:00:29.985	1800	-1024	-768	-1	-1	-1	-1	4	-1024	-768	-1	-1	-1	-1	4		0	0						Untertest4.avi	0	880	547	72	111				0	Content		-72	-111	29985291	672172094
30002	08:47:13.849	00:00:30.001	1801	-1024	-768	-1	-1	-1	-1	4	-1024	-768	-1	-1	-1	-1	4		0	0						Untertest4.avi	0	880	547	72	111				0	Content		-72	-111	30001704	672188507
30018	08:47:13.865	00:00:30.018	1802	-1024	-768	-1	-1	-1	-1	4	-1024	-768	-1	-1	-1	-1	4		0	0						Untertest4.avi	0	880	547	72	111				0	Content		-72	-111	30018371	672205174
30035	08:47:13.882	00:00:30.035	1803	-1024	-768	-1	-1	-1	-1	4	-1024	-768	-1	-1	-1	-1	4		0	0						Untertest4.avi	0	880	547	72	111				0	Content		-72	-111	30035039	672221842
30051	08:47:13.898	00:00:30.051	1804	-1024	-768	-1	-1	-1	-1	4	-1024	-768	-1	-1	-1	-1	4		0	0						Untertest4.avi	0	880	547	72	111				0	Content		-72	-111	30051406	672238209
30068	08:47:13.915	00:00:30.068	1805	-1024	-768	-1	-1	-1	-1	4	-1024	-768	-1	-1	-1	-1	4		0	0						Untertest4.avi	0	880	547	72	111				0	Content		-72	-111	30068074	672254877
30085	08:47:13.932	00:00:30.084	1806	-1024	-768	-1	-1	-1	-1	4	-1024	-768	-1	-1	-1	-1	4		0	0						Untertest4.avi	0	880	547	72	111				0	Content		-72	-111	30084657	672271460
30101	08:47:13.948	00:00:30.101	1807	-1024	-768	-1	-1	-1	-1	4	-1024	-768	-1	-1	-1	-1	4		0	0						Untertest4.avi	0	880	547	72	111				0	Content		-72	-111	30101325	672288128
30118	08:47:13.965	00:00:30.117	1808	-1024	-768	-1	-1	-1	-1	4	-1024	-768	-1	-1	-1	-1	4		0	0						Untertest4.avi	0	880	547	72	111				0	Content		-72	-111	30117992	672304795
30135	08:47:13.982	00:00:30.134	1809	-1024	-768	-1	-1	-1	-1	4	-1024	-768	-1	-1	-1	-1	4		0	0						Untertest4.avi	0	880	547	72	111				0	Content		-72	-111	30134544	672321347
30151	08:47:13.998	00:00:30.151	1810	-1024	-768	-1	-1	-1	-1	4	-1024	-768	-1	-1	-1	-1	4		0	0						Untertest4.avi	0	880	547	72	111				0	Content		-72	-111	30151212	672338015
30168	08:47:14.015	00:00:30.167	1811	-1024	-768	-1	-1	-1	-1	4	-1024	-768	-1	-1	-1	-1	4		0	0						Untertest4.avi	0	880	547	72	111				0	Content		-72	-111	30167879	672354682
30184	08:47:14.031	00:00:30.184	1812	-1024	-768	-1	-1	-1	-1	4	-1024	-768	-1	-1	-1	-1	4		0	0						Untertest4.avi	0	880	547	72	111				0	Content		-72	-111	30184468	672371271
30201	08:47:14.048	00:00:30.201	1813	-1024	-768	-1	-1	-1	-1	4	-1024	-768	-1	-1	-1	-1	4		0	0						Untertest4.avi	0	880	547	72	111				0	Content		-72	-111	30201135	672387938
30218	08:47:14.065	00:00:30.217	1814	-1024	-768	-1	-1	-1	-1	4	-1024	-768	-1	-1	-1	-1	4		0	0						Untertest4.avi	0	880	547	72	111				0	Content		-72	-111	30217803	672404606
30235	08:47:14.082	00:00:30.234	1815	-1024	-768	-1	-1	-1	-1	4	-1024	-768	-1	-1	-1	-1	4		0	0						Untertest4.avi	0	880	547	72	111				0	Content		-72	-111	30234623	672421426
30251	08:47:14.098	00:00:30.251	1816	-1024	-768	-1	-1	-1	-1	4	-1024	-768	-1	-1	-1	-1	4		0	0						Untertest4.avi	0	880	547	72	111				0	Content		-72	-111	30251291	672438094
30268	08:47:14.115	00:00:30.267	1817	-1024	-768	-1	-1	-1	-1	4	-1024	-768	-1	-1	-1	-1	4		0	0						Untertest4.avi	0	880	547	72	111				0	Content		-72	-111	30267958	672454761
30285	08:47:14.132	00:00:30.284	1818	-1024	-768	-1	-1	-1	-1	4	-1024	-768	-1	-1	-1	-1	4		0	0						Untertest4.avi	0	880	547	72	111				0	Content		-72	-111	30284936	672471739
30302	08:47:14.149	00:00:30.301	1819	-1024	-768	-1	-1	-1	-1	4	-1024	-768	-1	-1	-1	-1	4		0	0						Untertest4.avi	0	880	547	72	111				0	Content		-72	-111	30301604	672488407
30318	08:47:14.165	00:00:30.318	1820	-1024	-768	-1	-1	-1	-1	4	-1024	-768	-1	-1	-1	-1	4		0	0						Untertest4.avi	0	880	547	72	111				0	Content		-72	-111	30318271	672505074
30336	08:47:14.183	00:00:30.335	1821	-1024	-768	-1	-1	-1	-1	4	-1024	-768	-1	-1	-1	-1	4		0	0						Untertest4.avi	0	880	547	72	111				0	Content		-72	-111	30335579	672522382
30352	08:47:14.199	00:00:30.352	1822	-1024	-768	-1	-1	-1	-1	4	-1024	-768	-1	-1	-1	-1	4		0	0						Untertest4.avi	0	880	547	72	111				0	Content		-72	-111	30352246	672539049
30369	08:47:14.216	00:00:30.368	1823	-1024	-768	-1	-1	-1	-1	4	-1024	-768	-1	-1	-1	-1	4		0	0						Untertest4.avi	0	880	547	72	111				0	Content		-72	-111	30368563	672555366
30385	08:47:14.232	00:00:30.385	1824	-1024	-768	-1	-1	-1	-1	4	-1024	-768	-1	-1	-1	-1	4		0	0						Untertest4.avi	0	880	547	72	111				0	Content		-72	-111	30385230	672572033
30402	08:47:14.249	00:00:30.401	1825	-1024	-768	-1	-1	-1	-1	4	-1024	-768	-1	-1	-1	-1	4		0	0						Untertest4.avi	0	880	547	72	111				0	Content		-72	-111	30401898	672588701
30419	08:47:14.266	00:00:30.418	1826	-1024	-768	-1	-1	-1	-1	4	-1024	-768	-1	-1	-1	-1	4		0	0						Untertest4.avi	0	880	547	72	111				0	Content		-72	-111	30418566	672605369
30435	08:47:14.282	00:00:30.434	1827	-1024	-768	-1	-1	-1	-1	4	-1024	-768	-1	-1	-1	-1	4		0	0						Untertest4.avi	0	880	547	72	111				0	Content		-72	-111	30434721	672621524
30451	08:47:14.298	00:00:30.451	1828	-1024	-768	-1	-1	-1	-1	4	-1024	-768	-1	-1	-1	-1	4		0	0						Untertest4.avi	0	880	547	72	111				0	Content		-72	-111	30451389	672638192
30467	08:47:14.314	00:00:30.467	1829	-1024	-768	-1	-1	-1	-1	4	-1024	-768	-1	-1	-1	-1	4		0	0						Untertest4.avi	0	880	547	72	111				0	Content		-72	-111	30467499	672654302
30484	08:47:14.331	00:00:30.484	1830	-1024	-768	-1	-1	-1	-1	4	-1024	-768	-1	-1	-1	-1	4		0	0						Untertest4.avi	0	880	547	72	111				0	Content		-72	-111	30484245	672671048
30501	08:47:14.348	00:00:30.500	1831	-1024	-768	-1	-1	-1	-1	4	-1024	-768	-1	-1	-1	-1	4		0	0						Untertest4.avi	0	880	547	72	111				0	Content		-72	-111	30500869	672687672
30518	08:47:14.365	00:00:30.517	1832	-1024	-768	-1	-1	-1	-1	4	-1024	-768	-1	-1	-1	-1	4		0	0						Untertest4.avi	0	880	547	72	111				0	Content		-72	-111	30517537	672704340
30534	08:47:14.381	00:00:30.534	1833	-1024	-768	-1	-1	-1	-1	4	-1024	-768	-1	-1	-1	-1	4		0	0						Untertest4.avi	0	880	547	72	111				0	Content		-72	-111	30534190	672720993
30551	08:47:14.398	00:00:30.550	1834	-1024	-768	-1	-1	-1	-1	4	-1024	-768	-1	-1	-1	-1	4		0	0						Untertest4.avi	0	880	547	72	111				0	Content		-72	-111	30550858	672737661
30568	08:47:14.415	00:00:30.567	1835	-1024	-768	-1	-1	-1	-1	4	-1024	-768	-1	-1	-1	-1	4		0	0						Untertest4.avi	0	880	547	72	111				0	Content		-72	-111	30567526	672754329
30584	08:47:14.431	00:00:30.584	1836	-1024	-768	-1	-1	-1	-1	4	-1024	-768	-1	-1	-1	-1	4		0	0						Untertest4.avi	0	880	547	72	111				0	Content		-72	-111	30584347	672771150
30601	08:47:14.448	00:00:30.601	1837	-1024	-768	-1	-1	-1	-1	4	-1024	-768	-1	-1	-1	-1	4		0	0						Untertest4.avi	0	880	547	72	111				0	Content		-72	-111	30601015	672787818
30618	08:47:14.465	00:00:30.617	1838	-1024	-768	-1	-1	-1	-1	4	-1024	-768	-1	-1	-1	-1	4		0	0						Untertest4.avi	0	880	547	72	111				0	Content		-72	-111	30617682	672804485
30635	08:47:14.482	00:00:30.634	1839	-1024	-768	-1	-1	-1	-1	4	-1024	-768	-1	-1	-1	-1	4		0	0						Untertest4.avi	0	880	547	72	111				0	Content		-72	-111	30634840	672821643
30652	08:47:14.499	00:00:30.651	1840	-1024	-768	-1	-1	-1	-1	4	-1024	-768	-1	-1	-1	-1	4		0	0						Untertest4.avi	0	880	547	72	111				0	Content		-72	-111	30651507	672838310
30669	08:47:14.516	00:00:30.668	1841	-1024	-768	-1	-1	-1	-1	4	-1024	-768	-1	-1	-1	-1	4		0	0						Untertest4.avi	0	880	547	72	111				0	Content		-72	-111	30668542	672855345
30685	08:47:14.532	00:00:30.685	1842	-1024	-768	-1	-1	-1	-1	4	-1024	-768	-1	-1	-1	-1	4		0	0						Untertest4.avi	0	880	547	72	111				0	Content		-72	-111	30685210	672872013
30702	08:47:14.549	00:00:30.701	1843	-1024	-768	-1	-1	-1	-1	4	-1024	-768	-1	-1	-1	-1	4		0	0						Untertest4.avi	0	880	547	72	111				0	Content		-72	-111	30701877	672888680
30718	08:47:14.565	00:00:30.717	1844	-1024	-768	-1	-1	-1	-1	4	-1024	-768	-1	-1	-1	-1	4		0	0						Untertest4.avi	0	880	547	72	111				0	Content		-72	-111	30717933	672904736
30735	08:47:14.582	00:00:30.734	1845	-1024	-768	-1	-1	-1	-1	4	-1024	-768	-1	-1	-1	-1	4		0	0						Untertest4.avi	0	880	547	72	111				0	Content		-72	-111	30734600	672921403
30751	08:47:14.598	00:00:30.751	1846	-1024	-768	-1	-1	-1	-1	4	-1024	-768	-1	-1	-1	-1	4		0	0						Untertest4.avi	0	880	547	72	111				0	Content		-72	-111	30751062	672937865
30768	08:47:14.615	00:00:30.767	1847	-1024	-768	-1	-1	-1	-1	4	-1024	-768	-1	-1	-1	-1	4		0	0						Untertest4.avi	0	880	547	72	111				0	Content		-72	-111	30767729	672954532
30784	08:47:14.631	00:00:30.784	1848	-1024	-768	-1	-1	-1	-1	4	-1024	-768	-1	-1	-1	-1	4		0	0						Untertest4.avi	0	880	547	72	111				0	Content		-72	-111	30784397	672971200
30801	08:47:14.648	00:00:30.800	1849	-1024	-768	-1	-1	-1	-1	4	-1024	-768	-1	-1	-1	-1	4		0	0						Untertest4.avi	0	880	547	72	111				0	Content		-72	-111	30800879	672987682
30818	08:47:14.665	00:00:30.817	1850	-1024	-768	-1	-1	-1	-1	4	-1024	-768	-1	-1	-1	-1	4		0	0						Untertest4.avi	0	880	547	72	111				0	Content		-72	-111	30817547	673004350
30834	08:47:14.681	00:00:30.833	1851	-1024	-768	-1	-1	-1	-1	4	-1024	-768	-1	-1	-1	-1	4		0	0						Untertest4.avi	0	880	547	72	111				0	Content		-72	-111	30833990	673020793
30851	08:47:14.698	00:00:30.850	1852	-1024	-768	-1	-1	-1	-1	4	-1024	-768	-1	-1	-1	-1	4		0	0						Untertest4.avi	0	880	547	72	111				0	Content		-72	-111	30850662	673037465
30867	08:47:14.714	00:00:30.867	1853	-1024	-768	-1	-1	-1	-1	4	-1024	-768	-1	-1	-1	-1	4		0	0						Untertest4.avi	0	880	547	72	111				0	Content		-72	-111	30867310	673054113
30884	08:47:14.731	00:00:30.883	1854	-1024	-768	-1	-1	-1	-1	4	-1024	-768	-1	-1	-1	-1	4		0	0						Untertest4.avi	0	880	547	72	111				0	Content		-72	-111	30883977	673070780
30901	08:47:14.748	00:00:30.900	1855	-1024	-768	-1	-1	-1	-1	4	-1024	-768	-1	-1	-1	-1	4		0	0						Untertest4.avi	0	880	547	72	111				0	Content		-72	-111	30900645	673087448
30917	08:47:14.764	00:00:30.917	1856	-1024	-768	-1	-1	-1	-1	4	-1024	-768	-1	-1	-1	-1	4		0	0						Untertest4.avi	0	880	547	72	111				0	Content		-72	-111	30917468	673104271
30934	08:47:14.781	00:00:30.934	1857	-1024	-768	-1	-1	-1	-1	4	-1024	-768	-1	-1	-1	-1	4		0	0						Untertest4.avi	0	880	547	72	111				0	Content		-72	-111	30934136	673120939
30951	08:47:14.798	00:00:30.950	1858	-1024	-768	-1	-1	-1	-1	4	-1024	-768	-1	-1	-1	-1	4		0	0						Untertest4.avi	0	880	547	72	111				0	Content		-72	-111	30950803	673137606
30968	08:47:14.815	00:00:30.967	1859	-1024	-768	-1	-1	-1	-1	4	-1024	-768	-1	-1	-1	-1	4		0	0						Untertest4.avi	0	880	547	72	111				0	Content		-72	-111	30967779	673154582
30984	08:47:14.831	00:00:30.984	1860	-1024	-768	-1	-1	-1	-1	4	-1024	-768	-1	-1	-1	-1	4		0	0						Untertest4.avi	0	880	547	72	111				0	Content		-72	-111	30984447	673171250
31001	08:47:14.848	00:00:31.001	1861	-1024	-768	-1	-1	-1	-1	4	-1024	-768	-1	-1	-1	-1	4		0	0						Untertest4.avi	0	880	547	72	111				0	Content		-72	-111	31001114	673187917
31018	08:47:14.865	00:00:31.018	1862	-1024	-768	-1	-1	-1	-1	4	-1024	-768	-1	-1	-1	-1	4		0	0						Untertest4.avi	0	880	547	72	111				0	Content		-72	-111	31018421	673205224
31035	08:47:14.882	00:00:31.035	1863	-1024	-768	-1	-1	-1	-1	4	-1024	-768	-1	-1	-1	-1	4		0	0						Untertest4.avi	0	880	547	72	111				0	Content		-72	-111	31035088	673221891
31051	08:47:14.898	00:00:31.051	1864	-1024	-768	-1	-1	-1	-1	4	-1024	-768	-1	-1	-1	-1	4		0	0						Untertest4.avi	0	880	547	72	111				0	Content		-72	-111	31051346	673238149
31068	08:47:14.915	00:00:31.068	1865	-1024	-768	-1	-1	-1	-1	4	-1024	-768	-1	-1	-1	-1	4		0	0						Untertest4.avi	0	880	547	72	111				0	Content		-72	-111	31068013	673254816
31085	08:47:14.932	00:00:31.084	1866	-1024	-768	-1	-1	-1	-1	4	-1024	-768	-1	-1	-1	-1	4		0	0						Untertest4.avi	0	880	547	72	111				0	Content		-72	-111	31084681	673271484
31101	08:47:14.948	00:00:31.100	1867	-1024	-768	-1	-1	-1	-1	4	-1024	-768	-1	-1	-1	-1	4		0	0						Untertest4.avi	0	880	547	72	111				0	Content		-72	-111	31100896	673287699
31118	08:47:14.965	00:00:31.117	1868	-1024	-768	-1	-1	-1	-1	4	-1024	-768	-1	-1	-1	-1	4		0	0						Untertest4.avi	0	880	547	72	111				0	Content		-72	-111	31117564	673304367
31134	08:47:14.981	00:00:31.133	1869	-1024	-768	-1	-1	-1	-1	4	-1024	-768	-1	-1	-1	-1	4		0	0						Untertest4.avi	0	880	547	72	111				0	Content		-72	-111	31133866	673320669
31150	08:47:14.997	00:00:31.150	1870	-1024	-768	-1	-1	-1	-1	4	-1024	-768	-1	-1	-1	-1	4		0	0						Untertest4.avi	0	880	547	72	111				0	Content		-72	-111	31150473	673337276
31167	08:47:15.014	00:00:31.167	1871	-1024	-768	-1	-1	-1	-1	4	-1024	-768	-1	-1	-1	-1	4		0	0						Untertest4.avi	0	880	547	72	111				0	Content		-72	-111	31167099	673353902
31184	08:47:15.031	00:00:31.183	1872	-1024	-768	-1	-1	-1	-1	4	-1024	-768	-1	-1	-1	-1	4		0	0						Untertest4.avi	0	880	547	72	111				0	Content		-72	-111	31183766	673370569
31200	08:47:15.047	00:00:31.200	1873	-1024	-768	-1	-1	-1	-1	4	-1024	-768	-1	-1	-1	-1	4		0	0						Untertest4.avi	0	880	547	72	111				0	Content		-72	-111	31200434	673387237
31216	08:47:15.063	00:00:31.216	1874	-1024	-768	-1	-1	-1	-1	4	-1024	-768	-1	-1	-1	-1	4		0	0						Untertest4.avi	0	880	547	72	111				0	Content		-72	-111	31216439	673403242
31233	08:47:15.080	00:00:31.233	1875	-1024	-768	-1	-1	-1	-1	4	-1024	-768	-1	-1	-1	-1	4		0	0						Untertest4.avi	0	880	547	72	111				0	Content		-72	-111	31233106	673419909
31250	08:47:15.097	00:00:31.249	1876	-1024	-768	-1	-1	-1	-1	4	-1024	-768	-1	-1	-1	-1	4		0	0						Untertest4.avi	0	880	547	72	111				0	Content		-72	-111	31249773	673436576
31267	08:47:15.114	00:00:31.266	1877	-1024	-768	-1	-1	-1	-1	4	-1024	-768	-1	-1	-1	-1	4		0	0						Untertest4.avi	0	880	547	72	111				0	Content		-72	-111	31266627	673453430
31283	08:47:15.130	00:00:31.283	1878	-1024	-768	-1	-1	-1	-1	4	-1024	-768	-1	-1	-1	-1	4		0	0						Untertest4.avi	0	880	547	72	111				0	Content		-72	-111	31283293	673470096
31300	08:47:15.147	00:00:31.299	1879	-1024	-768	-1	-1	-1	-1	4	-1024	-768	-1	-1	-1	-1	4		0	0						Untertest4.avi	0	880	547	72	111				0	Content		-72	-111	31299960	673486763
31317	08:47:15.164	00:00:31.317	1880	-1024	-768	-1	-1	-1	-1	4	-1024	-768	-1	-1	-1	-1	4		0	0						Untertest4.avi	0	880	547	72	111				0	Content		-72	-111	31317087	673503890
31334	08:47:15.181	00:00:31.333	1881	-1024	-768	-1	-1	-1	-1	4	-1024	-768	-1	-1	-1	-1	4		0	0						Untertest4.avi	0	880	547	72	111				0	Content		-72	-111	31333754	673520557
31351	08:47:15.198	00:00:31.350	1882	-1024	-768	-1	-1	-1	-1	4	-1024	-768	-1	-1	-1	-1	4		0	0						Untertest4.avi	0	880	547	72	111				0	Content		-72	-111	31350778	673537581
31367	08:47:15.214	00:00:31.367	1883	-1024	-768	-1	-1	-1	-1	4	-1024	-768	-1	-1	-1	-1	4		0	0						Untertest4.avi	0	880	547	72	111				0	Content		-72	-111	31367445	673554248
31384	08:47:15.231	00:00:31.384	1884	-1024	-768	-1	-1	-1	-1	4	-1024	-768	-1	-1	-1	-1	4		0	0						Untertest4.avi	0	880	547	72	111				0	Content		-72	-111	31384112	673570915
31400	08:47:15.247	00:00:31.400	1885	-1024	-768	-1	-1	-1	-1	4	-1024	-768	-1	-1	-1	-1	4		0	0						Untertest4.avi	0	880	547	72	111				0	Content		-72	-111	31400391	673587194
31417	08:47:15.264	00:00:31.417	1886	-1024	-768	-1	-1	-1	-1	4	-1024	-768	-1	-1	-1	-1	4		0	0						Untertest4.avi	0	880	547	72	111				0	Content		-72	-111	31417058	673603861
31434	08:47:15.281	00:00:31.433	1887	-1024	-768	-1	-1	-1	-1	4	-1024	-768	-1	-1	-1	-1	4		0	0						Untertest4.avi	0	880	547	72	111				0	Content		-72	-111	31433725	673620528
31450	08:47:15.297	00:00:31.450	1888	-1024	-768	-1	-1	-1	-1	4	-1024	-768	-1	-1	-1	-1	4		0	0						Untertest4.avi	0	880	547	72	111				0	Content		-72	-111	31450129	673636932
31467	08:47:15.314	00:00:31.466	1889	-1024	-768	-1	-1	-1	-1	4	-1024	-768	-1	-1	-1	-1	4		0	0						Untertest4.avi	0	880	547	72	111				0	Content		-72	-111	31466796	673653599
31483	08:47:15.330	00:00:31.483	1890	-1024	-768	-1	-1	-1	-1	4	-1024	-768	-1	-1	-1	-1	4		0	0						Untertest4.avi	0	880	547	72	111				0	Content		-72	-111	31483463	673670266
31500	08:47:15.347	00:00:31.499	1891	-1024	-768	-1	-1	-1	-1	4	-1024	-768	-1	-1	-1	-1	4		0	0						Untertest4.avi	0	880	547	72	111				0	Content		-72	-111	31499825	673686628
31516	08:47:15.363	00:00:31.516	1892	-1024	-768	-1	-1	-1	-1	4	-1024	-768	-1	-1	-1	-1	4		0	0						Untertest4.avi	0	880	547	72	111				0	Content		-72	-111	31516492	673703295
31533	08:47:15.380	00:00:31.532	1893	-1024	-768	-1	-1	-1	-1	4	-1024	-768	-1	-1	-1	-1	4		0	0						Untertest4.avi	0	880	547	72	111				0	Content		-72	-111	31532933	673719736
31550	08:47:15.397	00:00:31.549	1894	-1024	-768	-1	-1	-1	-1	4	-1024	-768	-1	-1	-1	-1	4		0	0						Untertest4.avi	0	880	547	72	111				0	Content		-72	-111	31549613	673736416
31566	08:47:15.413	00:00:31.566	1895	-1024	-768	-1	-1	-1	-1	4	-1024	-768	-1	-1	-1	-1	4		0	0						Untertest4.avi	0	880	547	72	111				0	Content		-72	-111	31566261	673753064
31583	08:47:15.430	00:00:31.582	1896	-1024	-768	-1	-1	-1	-1	4	-1024	-768	-1	-1	-1	-1	4		0	0						Untertest4.avi	0	880	547	72	111				0	Content		-72	-111	31582928	673769731
31600	08:47:15.447	00:00:31.599	1897	-1024	-768	-1	-1	-1	-1	4	-1024	-768	-1	-1	-1	-1	4		0	0						Untertest4.avi	0	880	547	72	111				0	Content		-72	-111	31599595	673786398
31616	08:47:15.463	00:00:31.616	1898	-1024	-768	-1	-1	-1	-1	4	-1024	-768	-1	-1	-1	-1	4		0	0						Untertest4.avi	0	880	547	72	111				0	Content		-72	-111	31616413	673803216
31633	08:47:15.480	00:00:31.633	1899	-1024	-768	-1	-1	-1	-1	4	-1024	-768	-1	-1	-1	-1	4		0	0						Untertest4.avi	0	880	547	72	111				0	Content		-72	-111	31633080	673819883
31650	08:47:15.497	00:00:31.649	1900	-1024	-768	-1	-1	-1	-1	4	-1024	-768	-1	-1	-1	-1	4		0	0						Untertest4.avi	0	880	547	72	111				0	Content		-72	-111	31649747	673836550
31667	08:47:15.514	00:00:31.666	1901	-1024	-768	-1	-1	-1	-1	4	-1024	-768	-1	-1	-1	-1	4		0	0						Untertest4.avi	0	880	547	72	111				0	Content		-72	-111	31666722	673853525
31683	08:47:15.530	00:00:31.683	1902	-1024	-768	-1	-1	-1	-1	4	-1024	-768	-1	-1	-1	-1	4		0	0						Untertest4.avi	0	880	547	72	111				0	Content		-72	-111	31683389	673870192
31700	08:47:15.547	00:00:31.700	1903	-1024	-768	-1	-1	-1	-1	4	-1024	-768	-1	-1	-1	-1	4		0	0						Untertest4.avi	0	880	547	72	111				0	Content		-72	-111	31700056	673886859
31717	08:47:15.564	00:00:31.717	1904	-1024	-768	-1	-1	-1	-1	4	-1024	-768	-1	-1	-1	-1	4		0	0						Untertest4.avi	0	880	547	72	111				0	Content		-72	-111	31717361	673904164
31734	08:47:15.581	00:00:31.734	1905	-1024	-768	-1	-1	-1	-1	4	-1024	-768	-1	-1	-1	-1	4		0	0						Untertest4.avi	0	880	547	72	111				0	Content		-72	-111	31734028	673920831
31750	08:47:15.597	00:00:31.750	1906	-1024	-768	-1	-1	-1	-1	4	-1024	-768	-1	-1	-1	-1	4		0	0						Untertest4.avi	0	880	547	72	111				0	Content		-72	-111	31750376	673937179
31767	08:47:15.614	00:00:31.767	1907	-1024	-768	-1	-1	-1	-1	4	-1024	-768	-1	-1	-1	-1	4		0	0						Untertest4.avi	0	880	547	72	111				0	Content		-72	-111	31767043	673953846
31784	08:47:15.631	00:00:31.783	1908	-1024	-768	-1	-1	-1	-1	4	-1024	-768	-1	-1	-1	-1	4		0	0						Untertest4.avi	0	880	547	72	111				0	Content		-72	-111	31783709	673970512
31800	08:47:15.647	00:00:31.800	1909	-1024	-768	-1	-1	-1	-1	4	-1024	-768	-1	-1	-1	-1	4		0	0						Untertest4.avi	0	880	547	72	111				0	Content		-72	-111	31800376	673987179
31817	08:47:15.664	00:00:31.816	1910	-1024	-768	-1	-1	-1	-1	4	-1024	-768	-1	-1	-1	-1	4		0	0						Untertest4.avi	0	880	547	72	111				0	Content		-72	-111	31816517	674003320
31833	08:47:15.680	00:00:31.833	1911	-1024	-768	-1	-1	-1	-1	4	-1024	-768	-1	-1	-1	-1	4		0	0						Untertest4.avi	0	880	547	72	111				0	Content		-72	-111	31833184	674019987
31849	08:47:15.696	00:00:31.849	1912	-1024	-768	-1	-1	-1	-1	4	-1024	-768	-1	-1	-1	-1	4		0	0						Untertest4.avi	0	880	547	72	111				0	Content		-72	-111	31849419	674036222
31866	08:47:15.713	00:00:31.866	1913	-1024	-768	-1	-1	-1	-1	4	-1024	-768	-1	-1	-1	-1	4		0	0						Untertest4.avi	0	880	547	72	111				0	Content		-72	-111	31866030	674052833
31883	08:47:15.730	00:00:31.882	1914	-1024	-768	-1	-1	-1	-1	4	-1024	-768	-1	-1	-1	-1	4		0	0						Untertest4.avi	0	880	547	72	111				0	Content		-72	-111	31882655	674069458
31899	08:47:15.746	00:00:31.899	1915	-1024	-768	-1	-1	-1	-1	4	-1024	-768	-1	-1	-1	-1	4		0	0						Untertest4.avi	0	880	547	72	111				0	Content		-72	-111	31899322	674086125
31916	08:47:15.763	00:00:31.915	1916	-1024	-768	-1	-1	-1	-1	4	-1024	-768	-1	-1	-1	-1	4		0	0						Untertest4.avi	0	880	547	72	111				0	Content		-72	-111	31915989	674102792
31933	08:47:15.780	00:00:31.932	1917	-1024	-768	-1	-1	-1	-1	4	-1024	-768	-1	-1	-1	-1	4		0	0						Untertest4.avi	0	880	547	72	111				0	Content		-72	-111	31932625	674119428
31949	08:47:15.796	00:00:31.949	1918	-1024	-768	-1	-1	-1	-1	4	-1024	-768	-1	-1	-1	-1	4		0	0						Untertest4.avi	0	880	547	72	111				0	Content		-72	-111	31949292	674136095
31966	08:47:15.813	00:00:31.965	1919	-1024	-768	-1	-1	-1	-1	4	-1024	-768	-1	-1	-1	-1	4		0	0						Untertest4.avi	0	880	547	72	111				0	Content		-72	-111	31965959	674152762
31983	08:47:15.830	00:00:31.982	1920	-1024	-768	-1	-1	-1	-1	4	-1024	-768	-1	-1	-1	-1	4		0	0						Untertest4.avi	0	880	547	72	111				0	Content		-72	-111	31982813	674169616
31999	08:47:15.846	00:00:31.999	1921	-1024	-768	-1	-1	-1	-1	4	-1024	-768	-1	-1	-1	-1	4		0	0						Untertest4.avi	0	880	547	72	111				0	Content		-72	-111	31999480	674186283
32016	08:47:15.863	00:00:32.016	1922	-1024	-768	-1	-1	-1	-1	4	-1024	-768	-1	-1	-1	-1	4		0	0						Untertest4.avi	0	880	547	72	111				0	Content		-72	-111	32016147	674202950
32033	08:47:15.880	00:00:32.033	1923	-1024	-768	-1	-1	-1	-1	4	-1024	-768	-1	-1	-1	-1	4		0	0						Untertest4.avi	0	880	547	72	111				0	Content		-72	-111	32033274	674220077
32050	08:47:15.897	00:00:32.049	1924	-1024	-768	-1	-1	-1	-1	4	-1024	-768	-1	-1	-1	-1	4		0	0						Untertest4.avi	0	880	547	72	111				0	Content		-72	-111	32049941	674236744
32067	08:47:15.914	00:00:32.066	1925	-1024	-768	-1	-1	-1	-1	4	-1024	-768	-1	-1	-1	-1	4		0	0						Untertest4.avi	0	880	547	72	111				0	Content		-72	-111	32066966	674253769
32084	08:47:15.931	00:00:32.083	1926	-1024	-768	-1	-1	-1	-1	4	-1024	-768	-1	-1	-1	-1	4		0	0						Untertest4.avi	0	880	547	72	111				0	Content		-72	-111	32083633	674270436
32100	08:47:15.947	00:00:32.100	1927	-1024	-768	-1	-1	-1	-1	4	-1024	-768	-1	-1	-1	-1	4		0	0						Untertest4.avi	0	880	547	72	111				0	Content		-72	-111	32100300	674287103
32116	08:47:15.963	00:00:32.116	1928	-1024	-768	-1	-1	-1	-1	4	-1024	-768	-1	-1	-1	-1	4		0	0						Untertest4.avi	0	880	547	72	111				0	Content		-72	-111	32116405	674303208
32133	08:47:15.980	00:00:32.133	1929	-1024	-768	-1	-1	-1	-1	4	-1024	-768	-1	-1	-1	-1	4		0	0						Untertest4.avi	0	880	547	72	111				0	Content		-72	-111	32133072	674319875
32150	08:47:15.997	00:00:32.149	1930	-1024	-768	-1	-1	-1	-1	4	-1024	-768	-1	-1	-1	-1	4		0	0						Untertest4.avi	0	880	547	72	111				0	Content		-72	-111	32149555	674336358
32166	08:47:16.013	00:00:32.166	1931	-1024	-768	-1	-1	-1	-1	4	-1024	-768	-1	-1	-1	-1	4		0	0						Untertest4.avi	0	880	547	72	111				0	Content		-72	-111	32166222	674353025
32183	08:47:16.030	00:00:32.182	1932	-1024	-768	-1	-1	-1	-1	4	-1024	-768	-1	-1	-1	-1	4		0	0						Untertest4.avi	0	880	547	72	111				0	Content		-72	-111	32182889	674369692
32199	08:47:16.046	00:00:32.199	1933	-1024	-768	-1	-1	-1	-1	4	-1024	-768	-1	-1	-1	-1	4		0	0						Untertest4.avi	0	880	547	72	111				0	Content		-72	-111	32199326	674386129
32216	08:47:16.063	00:00:32.215	1934	-1024	-768	-1	-1	-1	-1	4	-1024	-768	-1	-1	-1	-1	4		0	0						Untertest4.avi	0	880	547	72	111				0	Content		-72	-111	32215993	674402796
32232	08:47:16.079	00:00:32.232	1935	-1024	-768	-1	-1	-1	-1	4	-1024	-768	-1	-1	-1	-1	4		0	0						Untertest4.avi	0	880	547	72	111				0	Content		-72	-111	32232379	674419182
32249	08:47:16.096	00:00:32.249	1936	-1024	-768	-1	-1	-1	-1	4	-1024	-768	-1	-1	-1	-1	4		0	0						Untertest4.avi	0	880	547	72	111				0	Content		-72	-111	32249179	674435982
32266	08:47:16.113	00:00:32.265	1937	-1024	-768	-1	-1	-1	-1	4	-1024	-768	-1	-1	-1	-1	4		0	0						Untertest4.avi	0	880	547	72	111				0	Content		-72	-111	32265785	674452588
32282	08:47:16.129	00:00:32.282	1938	-1024	-768	-1	-1	-1	-1	4	-1024	-768	-1	-1	-1	-1	4		0	0						Untertest4.avi	0	880	547	72	111				0	Content		-72	-111	32282452	674469255
32299	08:47:16.146	00:00:32.299	1939	-1024	-768	-1	-1	-1	-1	4	-1024	-768	-1	-1	-1	-1	4		0	0						Untertest4.avi	0	880	547	72	111				0	Content		-72	-111	32299119	674485922
32316	08:47:16.163	00:00:32.315	1940	-1024	-768	-1	-1	-1	-1	4	-1024	-768	-1	-1	-1	-1	4		0	0						Untertest4.avi	0	880	547	72	111				0	Content		-72	-111	32315950	674502753
32333	08:47:16.180	00:00:32.332	1941	-1024	-768	-1	-1	-1	-1	4	-1024	-768	-1	-1	-1	-1	4		0	0						Untertest4.avi	0	880	547	72	111				0	Content		-72	-111	32332617	674519420
32349	08:47:16.196	00:00:32.349	1942	-1024	-768	-1	-1	-1	-1	4	-1024	-768	-1	-1	-1	-1	4		0	0						Untertest4.avi	0	880	547	72	111				0	Content		-72	-111	32349284	674536087
32366	08:47:16.213	00:00:32.366	1943	-1024	-768	-1	-1	-1	-1	4	-1024	-768	-1	-1	-1	-1	4		0	0						Untertest4.avi	0	880	547	72	111				0	Content		-72	-111	32366269	674553072
32383	08:47:16.230	00:00:32.382	1944	-1024	-768	-1	-1	-1	-1	4	-1024	-768	-1	-1	-1	-1	4		0	0						Untertest4.avi	0	880	547	72	111				0	Content		-72	-111	32382936	674569739
32400	08:47:16.247	00:00:32.399	1945	-1024	-768	-1	-1	-1	-1	4	-1024	-768	-1	-1	-1	-1	4		0	0						Untertest4.avi	0	880	547	72	111				0	Content		-72	-111	32399603	674586406
32417	08:47:16.264	00:00:32.416	1946	-1024	-768	-1	-1	-1	-1	4	-1024	-768	-1	-1	-1	-1	4		0	0						Untertest4.avi	0	880	547	72	111				0	Content		-72	-111	32416917	674603720
32434	08:47:16.281	00:00:32.433	1947	-1024	-768	-1	-1	-1	-1	4	-1024	-768	-1	-1	-1	-1	4		0	0						Untertest4.avi	0	880	547	72	111				0	Content		-72	-111	32433583	674620386
32450	08:47:16.297	00:00:32.449	1948	-1024	-768	-1	-1	-1	-1	4	-1024	-768	-1	-1	-1	-1	4		0	0						Untertest4.avi	0	880	547	72	111				0	Content		-72	-111	32449800	674636603
32466	08:47:16.313	00:00:32.466	1949	-1024	-768	-1	-1	-1	-1	4	-1024	-768	-1	-1	-1	-1	4		0	0						Untertest4.avi	0	880	547	72	111				0	Content		-72	-111	32466467	674653270
32483	08:47:16.330	00:00:32.483	1950	-1024	-768	-1	-1	-1	-1	4	-1024	-768	-1	-1	-1	-1	4		0	0						Untertest4.avi	0	880	547	72	111				0	Content		-72	-111	32483134	674669937
32499	08:47:16.346	00:00:32.499	1951	-1024	-768	-1	-1	-1	-1	4	-1024	-768	-1	-1	-1	-1	4		0	0						Untertest4.avi	0	880	547	72	111				0	Content		-72	-111	32499367	674686170
32516	08:47:16.363	00:00:32.516	1952	-1024	-768	-1	-1	-1	-1	4	-1024	-768	-1	-1	-1	-1	4		0	0						Untertest4.avi	0	880	547	72	111				0	Content		-72	-111	32516034	674702837
32532	08:47:16.379	00:00:32.532	1953	-1024	-768	-1	-1	-1	-1	4	-1024	-768	-1	-1	-1	-1	4		0	0						Untertest4.avi	0	880	547	72	111				0	Content		-72	-111	32532222	674719025
32549	08:47:16.396	00:00:32.548	1954	-1024	-768	-1	-1	-1	-1	4	-1024	-768	-1	-1	-1	-1	4		0	0						Untertest4.avi	0	880	547	72	111				0	Content		-72	-111	32548847	674735650
32566	08:47:16.413	00:00:32.565	1955	-1024	-768	-1	-1	-1	-1	4	-1024	-768	-1	-1	-1	-1	4		0	0						Untertest4.avi	0	880	547	72	111				0	Content		-72	-111	32565539	674752342
32582	08:47:16.429	00:00:32.582	1956	-1024	-768	-1	-1	-1	-1	4	-1024	-768	-1	-1	-1	-1	4		0	0						Untertest4.avi	0	880	547	72	111				0	Content		-72	-111	32582205	674769008
32599	08:47:16.446	00:00:32.598	1957	-1024	-768	-1	-1	-1	-1	4	-1024	-768	-1	-1	-1	-1	4		0	0						Untertest4.avi	0	880	547	72	111				0	Content		-72	-111	32598833	674785636
32616	08:47:16.463	00:00:32.615	1958	-1024	-768	-1	-1	-1	-1	4	-1024	-768	-1	-1	-1	-1	4		0	0						Untertest4.avi	0	880	547	72	111				0	Content		-72	-111	32615500	674802303
32632	08:47:16.479	00:00:32.632	1959	-1024	-768	-1	-1	-1	-1	4	-1024	-768	-1	-1	-1	-1	4		0	0						Untertest4.avi	0	880	547	72	111				0	Content		-72	-111	32632167	674818970
32649	08:47:16.496	00:00:32.649	1960	-1024	-768	-1	-1	-1	-1	4	-1024	-768	-1	-1	-1	-1	4		0	0						Untertest4.avi	0	880	547	72	111				0	Content		-72	-111	32649016	674835819
32666	08:47:16.513	00:00:32.665	1961	-1024	-768	-1	-1	-1	-1	4	-1024	-768	-1	-1	-1	-1	4		0	0						Untertest4.avi	0	880	547	72	111				0	Content		-72	-111	32665683	674852486
32682	08:47:16.529	00:00:32.682	1962	-1024	-768	-1	-1	-1	-1	4	-1024	-768	-1	-1	-1	-1	4		0	0						Untertest4.avi	0	880	547	72	111				0	Content		-72	-111	32682350	674869153
32700	08:47:16.547	00:00:32.699	1963	-1024	-768	-1	-1	-1	-1	4	-1024	-768	-1	-1	-1	-1	4		0	0						Untertest4.avi	0	880	547	72	111				0	Content		-72	-111	32699533	674886336
32716	08:47:16.563	00:00:32.716	1964	-1024	-768	-1	-1	-1	-1	4	-1024	-768	-1	-1	-1	-1	4		0	0						Untertest4.avi	0	880	547	72	111				0	Content		-72	-111	32716200	674903003
32733	08:47:16.580	00:00:32.733	1965	-1024	-768	-1	-1	-1	-1	4	-1024	-768	-1	-1	-1	-1	4		0	0						Untertest4.avi	0	880	547	72	111				0	Content		-72	-111	32733203	674920006
32750	08:47:16.597	00:00:32.749	1966	-1024	-768	-1	-1	-1	-1	4	-1024	-768	-1	-1	-1	-1	4		0	0						Untertest4.avi	0	880	547	72	111				0	Content		-72	-111	32749870	674936673
32767	08:47:16.614	00:00:32.766	1967	-1024	-768	-1	-1	-1	-1	4	-1024	-768	-1	-1	-1	-1	4		0	0						Untertest4.avi	0	880	547	72	111				0	Content		-72	-111	32766536	674953339
32783	08:47:16.630	00:00:32.782	1968	-1024	-768	-1	-1	-1	-1	4	-1024	-768	-1	-1	-1	-1	4		0	0						Untertest4.avi	0	880	547	72	111				0	Content		-72	-111	32782800	674969603
32799	08:47:16.646	00:00:32.799	1969	-1024	-768	-1	-1	-1	-1	4	-1024	-768	-1	-1	-1	-1	4		0	0						Untertest4.avi	0	880	547	72	111				0	Content		-72	-111	32799467	674986270
32816	08:47:16.663	00:00:32.816	1970	-1024	-768	-1	-1	-1	-1	4	-1024	-768	-1	-1	-1	-1	4		0	0						Untertest4.avi	0	880	547	72	111				0	Content		-72	-111	32816134	675002937
32833	08:47:16.680	00:00:32.832	1971	-1024	-768	-1	-1	-1	-1	4	-1024	-768	-1	-1	-1	-1	4		0	0						Untertest4.avi	0	880	547	72	111				0	Content		-72	-111	32832531	675019334
32849	08:47:16.696	00:00:32.849	1972	-1024	-768	-1	-1	-1	-1	4	-1024	-768	-1	-1	-1	-1	4		0	0						Untertest4.avi	0	880	547	72	111				0	Content		-72	-111	32849198	675036001
32866	08:47:16.713	00:00:32.865	1973	-1024	-768	-1	-1	-1	-1	4	-1024	-768	-1	-1	-1	-1	4		0	0						Untertest4.avi	0	880	547	72	111				0	Content		-72	-111	32865865	675052668
32882	08:47:16.729	00:00:32.882	1974	-1024	-768	-1	-1	-1	-1	4	-1024	-768	-1	-1	-1	-1	4		0	0						Untertest4.avi	0	880	547	72	111				0	Content		-72	-111	32882350	675069153
32899	08:47:16.746	00:00:32.899	1975	-1024	-768	-1	-1	-1	-1	4	-1024	-768	-1	-1	-1	-1	4		0	0						Untertest4.avi	0	880	547	72	111				0	Content		-72	-111	32899017	675085820
32916	08:47:16.763	00:00:32.915	1976	-1024	-768	-1	-1	-1	-1	4	-1024	-768	-1	-1	-1	-1	4		0	0						Untertest4.avi	0	880	547	72	111				0	Content		-72	-111	32915683	675102486
32932	08:47:16.779	00:00:32.931	1977	-1024	-768	-1	-1	-1	-1	4	-1024	-768	-1	-1	-1	-1	4		0	0						Untertest4.avi	0	880	547	72	111				0	Content		-72	-111	32931939	675118742
32949	08:47:16.796	00:00:32.948	1978	-1024	-768	-1	-1	-1	-1	4	-1024	-768	-1	-1	-1	-1	4		0	0						Untertest4.avi	0	880	547	72	111				0	Content		-72	-111	32948615	675135418
32965	08:47:16.812	00:00:32.965	1979	-1024	-768	-1	-1	-1	-1	4	-1024	-768	-1	-1	-1	-1	4		0	0						Untertest4.avi	0	880	547	72	111				0	Content		-72	-111	32965263	675152066
[truncated: 1,653 more rows]
