# Supplementary material for: Gaze Duration Biases for Colours in Combination with Dissonant and Consonant Sounds: A Comparative Eye-Tracking Study with Orangutans
Source: PLoS One. 2015 Oct 14;10(10):e0139894. doi: 10.1371/journal.pone.0139894 (PMC4605782; doi:10.1371/journal.pone.0139894)
Supplement: S1 Data — (ZIP) [file pone.0139894.s004.zip › Plos ColourSound Data/Apes/Farben_Musik_U4_2/Rec 11/Rec 11-All-Data.tsv]

System Properties:
Operating System:	Microsoft Windows NT 6.1.7601 Service Pack 1
System User Name:	tobiiadmin
Machine Name:	LOE7690LAP
Data properties:
Recording name:	Rec 11
Recording date:	21.11.2013
Recording time:	11:25:21
Recording resolution:	1024 x 768
Export date:	09.03.2014
Export time:	12:24:45
Participant:	test
Filter settings:
Eye: Average
Validity: Normal
Fixation filter: Tobii fixation filter
Velocity threshold: 35
Distance threshold: 35
Timestamp	DateTimeStamp	DateTimeStampStartOffset	Number	GazePointXLeft	GazePointYLeft	CamXLeft	CamYLeft	DistanceLeft	PupilLeft	ValidityLeft	GazePointXRight	GazePointYRight	CamXRight	CamYRight	DistanceRight	PupilRight	ValidityRight	FixationIndex	GazePointX	GazePointY	Event	EventKey	Data1	Data2	Descriptor	StimuliName	StimuliID	MediaWidth	MediaHeight	MediaPosX	MediaPosY	MappedFixationPointX	MappedFixationPointY	FixationDuration	AoiIds	AoiNames	WebGroupImage	MappedGazeDataPointX	MappedGazeDataPointY	MicroSecondTimestamp	AbsoluteMicroSecondTimestamp
15	11:25:21.162	00:00:00.014	0	459,5172	334,6181	0,7518142	0,4364774	683,2798	3,866196	0	468,4678	335,0543	0,5903568	0,4518963	687,2875	3,91459	0	1	464	335						No media	0	1024	768	0	0	459	331	83	0	Content		464	335	14991	45616538
32	11:25:21.179	00:00:00.031	1	450,2019	329,4987	0,7518908	0,4371044	683,292	3,864666	0	461,7392	328,627	0,590448	0,4524878	687,2605	3,869144	0	1	456	329						No media	0	1024	768	0	0	459	331	83	0	Content		456	329	31721	45633268
48	11:25:21.195	00:00:00.048	2	458,494	318,0183	0,752056	0,4373606	683,3345	3,882056	0	465,1111	325,9668	0,5905622	0,4525743	687,3937	3,871249	0	1	462	322						No media	0	1024	768	0	0	459	331	83	0	Content		462	322	48354	45649901
65	11:25:21.212	00:00:00.065	3	454,0026	322,9751	0,7521541	0,4374479	683,2543	3,854853	0	472,925	320,3322	0,5906678	0,4527436	687,0657	3,86747	0	1	463	322						No media	0	1024	768	0	0	459	331	83	0	Content		463	322	65073	45666620
82	11:25:21.229	00:00:00.081	4	445,6215	338,0069	0,7525471	0,4379235	683,572	3,87423	0	463,0263	328,6286	0,591011	0,4530375	687,6746	3,8547	0	1	454	333						No media	0	1024	768	0	0	459	331	83	0	Content		454	333	81685	45683232
98	11:25:21.245	00:00:00.098	5	259,0329	461,7192	0,7537586	0,4389665	682,918	3,871858	0	283,298	452,6477	0,5924761	0,4541439	687,2931	3,866617	0	2	271	457						No media	0	1024	768	0	0	249	472	200	0	Content		271	457	98436	45699983
115	11:25:21.262	00:00:00.115	6	258,1796	468,5371	0,7542313	0,4393116	682,6826	3,861886	0	270,1597	459,9905	0,5930269	0,4544313	686,897	3,855378	0	2	264	464						No media	0	1024	768	0	0	249	472	200	0	Content		264	464	115061	45716608
132	11:25:21.279	00:00:00.131	7	240,3413	472,5924	0,7543309	0,4392692	682,6886	3,8481	0	256,6737	461,5214	0,5930647	0,4544283	687,0725	3,830725	0	2	249	467						No media	0	1024	768	0	0	249	472	200	0	Content		249	467	131684	45733231
148	11:25:21.295	00:00:00.148	8	239,28	461,5211	0,7545046	0,4393554	682,8229	3,819003	0	258,2314	466,3321	0,593152	0,4544209	686,8977	3,830001	0	2	249	464						No media	0	1024	768	0	0	249	472	200	0	Content		249	464	148307	45749854
165	11:25:21.312	00:00:00.165	9	242,8312	478,1366	0,7546329	0,4394262	682,801	3,858159	0	252,7684	465,8985	0,5932096	0,4544788	686,8186	3,811393	0	2	248	472						No media	0	1024	768	0	0	249	472	200	0	Content		248	472	165058	45766605
182	11:25:21.329	00:00:00.181	10	248,0873	478,3568	0,754729	0,4395081	682,6639	3,854674	0	251,1724	471,0003	0,5932634	0,4545177	686,7273	3,799487	0	2	250	475						No media	0	1024	768	0	0	249	472	200	0	Content		250	475	181682	45783229
198	11:25:21.345	00:00:00.198	11	251,5364	481,8056	0,7548606	0,439582	682,4871	3,824709	0	244,9097	469,157	0,5933396	0,4545219	686,7093	3,812212	0	2	248	475						No media	0	1024	768	0	0	249	472	200	0	Content		248	475	198310	45799857
215	11:25:21.362	00:00:00.214	12	248,7532	478,1974	0,7549793	0,4396328	682,6758	3,840134	0	248,0005	472,9442	0,5934398	0,4545196	686,6753	3,795658	0	2	248	476						No media	0	1024	768	0	0	249	472	200	0	Content		248	476	214934	45816481
232	11:25:21.379	00:00:00.231	13	246,9023	471,3364	0,7551246	0,4396154	682,5648	3,814008	0	249,1788	473,1582	0,593563	0,4545133	686,8489	3,783893	0	2	248	472						No media	0	1024	768	0	0	249	472	200	0	Content		248	472	231685	45833232
248	11:25:21.395	00:00:00.248	14	252,1634	477,7267	0,7552077	0,4397143	682,6071	3,790307	0	253,5268	473,8304	0,5936387	0,4545173	686,7513	3,760533	0	2	253	476						No media	0	1024	768	0	0	249	472	200	0	Content		253	476	248310	45849857
265	11:25:21.412	00:00:00.264	15	248,6548	479,5501	0,7552921	0,4397238	682,4993	3,793676	0	249,9897	471,0422	0,593698	0,4545318	686,6777	3,751573	0	2	249	475						No media	0	1024	768	0	0	249	472	200	0	Content		249	475	264934	45866481
282	11:25:21.429	00:00:00.281	16	235,7785	463,8502	0,7552201	0,4395935	682,4529	3,762767	0	263,93	467,9946	0,5936658	0,4543974	686,6551	3,767448	0	2	250	466						No media	0	1024	768	0	0	249	472	200	0	Content		250	466	281561	45883108
298	11:25:21.445	00:00:00.298	17	388,7341	338,0945	0,7542117	0,4384928	682,9422	3,789497	0	427,055	341,3707	0,5927217	0,4533176	686,9155	3,753459	0	3	408	340						No media	0	1024	768	0	0	411	328	383	0	Content		408	340	298310	45899857
315	11:25:21.462	00:00:00.314	18	386,1089	328,067	0,7538156	0,4379981	683,0254	3,789934	0	419,0704	317,4195	0,5924494	0,4529445	687,0014	3,74666	0	3	403	323						No media	0	1024	768	0	0	411	328	383	0	Content		403	323	314935	45916482
332	11:25:21.479	00:00:00.331	19	406,2339	327,9567	0,7538736	0,4387502	683,0254	3,786837	0	416,6103	329,0024	0,5924715	0,4530478	686,7609	3,740088	0	3	411	328						No media	0	1024	768	0	0	411	328	383	0	Content		411	328	331559	45933106
348	11:25:21.495	00:00:00.348	20	403,6469	329,7634	0,7538685	0,4386915	683,0254	3,781251	0	418,5123	333,922	0,5924091	0,4529933	686,795	3,764028	0	3	411	332						No media	0	1024	768	0	0	411	328	383	0	Content		411	332	348202	45949749
365	11:25:21.512	00:00:00.364	21	401,7554	310,6198	0,7538937	0,4382015	682,6694	3,761861	0	413,593	332,9226	0,5923478	0,452953	686,7578	3,725241	0	3	408	322						No media	0	1024	768	0	0	411	328	383	0	Content		408	322	364936	45966483
382	11:25:21.529	00:00:00.381	22	405,285	318,6791	0,7538729	0,4381919	682,6509	3,768751	0	415,69	328,6555	0,5923038	0,4529359	686,8059	3,722929	0	3	410	324						No media	0	1024	768	0	0	411	328	383	0	Content		410	324	381561	45983108
398	11:25:21.545	00:00:00.398	23	408,6094	320,834	0,7538424	0,4381929	682,613	3,765578	0	416,4886	329,4144	0,592259	0,4529387	686,7932	3,709483	0	3	413	325						No media	0	1024	768	0	0	411	328	383	0	Content		413	325	398203	45999750
415	11:25:21.562	00:00:00.414	24	407,5091	331,7689	0,7538028	0,4381127	682,7825	3,765378	0	425,6885	326,063	0,5922228	0,4529874	686,7854	3,694529	0	3	417	329						No media	0	1024	768	0	0	411	328	383	0	Content		417	329	414811	46016358
432	11:25:21.579	00:00:00.431	25	399,0704	327,4583	0,7537681	0,4381437	682,769	3,754055	0	423,2169	329,1255	0,5921792	0,4530461	686,7813	3,720358	0	3	411	328						No media	0	1024	768	0	0	411	328	383	0	Content		411	328	431559	46033106
448	11:25:21.595	00:00:00.448	26	406,1057	328,4913	0,7537493	0,4381354	682,8498	3,760375	0	424,6685	329,2865	0,5921495	0,4530718	686,8345	3,706797	0	3	415	329						No media	0	1024	768	0	0	411	328	383	0	Content		415	329	448197	46049744
465	11:25:21.612	00:00:00.464	27	405,7587	323,1116	0,7537436	0,4382291	682,7974	3,757112	0	420,4172	329,1723	0,5921308	0,453094	686,8842	3,730538	0	3	413	326						No media	0	1024	768	0	0	411	328	383	0	Content		413	326	464807	46066354
481	11:25:21.628	00:00:00.481	28	404,2596	329,5687	0,7537284	0,4381519	682,9011	3,765893	0	425,5837	318,8565	0,5921186	0,4530913	686,8306	3,72889	0	3	415	324						No media	0	1024	768	0	0	411	328	383	0	Content		415	324	481433	46082980
498	11:25:21.645	00:00:00.498	29	404,6111	328,8076	0,7537277	0,4381551	682,9527	3,763689	0	423,847	321,5674	0,5921355	0,4530667	686,8578	3,72804	0	3	414	325						No media	0	1024	768	0	0	411	328	383	0	Content		414	325	498195	46099742
515	11:25:21.662	00:00:00.514	30	402,4874	328,4807	0,7537258	0,4381554	682,921	3,778115	0	422,8383	330,5672	0,5921333	0,4530646	686,8585	3,750535	0	3	413	330						No media	0	1024	768	0	0	411	328	383	0	Content		413	330	514804	46116351
531	11:25:21.678	00:00:00.531	31	401,7747	326,9694	0,7537374	0,4381533	683,0349	3,796838	0	425,0181	330,4037	0,5921285	0,4529626	686,9095	3,756668	0	3	413	329						No media	0	1024	768	0	0	411	328	383	0	Content		413	329	531431	46132978
548	11:25:21.695	00:00:00.548	32	391,4999	321,627	0,7537257	0,4381062	682,9637	3,78585	0	427,7618	321,1385	0,5921181	0,4528701	686,8912	3,754002	0	3	410	321						No media	0	1024	768	0	0	411	328	383	0	Content		410	321	548054	46149601
565	11:25:21.712	00:00:00.564	33	396,1755	317,0363	0,7537068	0,4380122	682,992	3,79595	0	422,6053	322,8655	0,5920894	0,4527694	687,0648	3,779823	0	3	409	320						No media	0	1024	768	0	0	411	328	383	0	Content		409	320	564804	46166351
573	11:25:21.720																				MovieStart	128	0	0	Untertest4.avi
581	11:25:21.728	00:00:00.581	34	397,6566	326,282	0,7536733	0,4378433	683,1642	3,843844	0	413,2943	331,3817	0,5920198	0,4526455	686,9615	3,805052	0	3	405	329						Untertest4.avi	0	880	547	72	111	339	217	383	0	Content		333	218	581427	46182974
598	11:25:21.745	00:00:00.598	35	408,0135	331,6768	0,7536276	0,437771	683,1719	3,875215	0	414,4756	331,3598	0,5919712	0,4525846	686,8868	3,823672	0	3	411	332						Untertest4.avi	0	880	547	72	111	339	217	383	0	Content		339	221	598051	46199598
615	11:25:21.762	00:00:00.614	36	401,4476	333,3195	0,7535506	0,4377583	682,9735	3,87153	0	410,3263	331,702	0,5919132	0,4526203	686,9155	3,835619	0	3	406	333						Untertest4.avi	0	880	547	72	111	339	217	383	0	Content		334	222	614800	46216347
631	11:25:21.778	00:00:00.631	37	401,8687	328,0125	0,7534897	0,4378192	682,9448	3,857739	0	410,0439	325,6716	0,5918298	0,4527023	686,738	3,835028	0	3	406	327						Untertest4.avi	0	880	547	72	111	339	217	383	0	Content		334	216	631424	46232971
648	11:25:21.795	00:00:00.648	38	406,7401	329,2775	0,753455	0,4379926	682,8803	3,916786	0	407,5467	336,3354	0,5918015	0,4528417	686,7339	3,859734	0	3	407	333						Untertest4.avi	0	880	547	72	111	339	217	383	0	Content		335	222	648048	46249595
665	11:25:21.812	00:00:00.664	39	403,1914	329,0663	0,7534403	0,4380515	682,8981	3,919983	0	412,7857	336,793	0,5918091	0,4529234	686,7767	3,872746	0	3	408	333						Untertest4.avi	0	880	547	72	111	339	217	383	0	Content		336	222	664673	46266220
681	11:25:21.828	00:00:00.681	40	414,2677	336,9373	0,7532213	0,4381336	682,7715	3,943119	0	436,6873	333,8007	0,5916598	0,4530707	686,8039	3,890429	0	4	425	335						Untertest4.avi	0	880	547	72	111	431	243	350	0	Content		353	224	681422	46282969
698	11:25:21.845	00:00:00.698	41	525,939	357,1513	0,7526156	0,4384809	683,2037	3,942373	0	542,7047	366,1935	0,5910796	0,4533574	687,3447	3,919792	0	4	534	362						Untertest4.avi	0	880	547	72	111	431	243	350	0	Content		462	251	698045	46299592
715	11:25:21.862	00:00:00.714	42	483,4524	345,5653	0,7526609	0,4385086	682,9113	3,967081	0	498,141	359,272	0,5911529	0,4534198	687,108	3,934821	0	4	491	352						Untertest4.avi	0	880	547	72	111	431	243	350	0	Content		419	241	714671	46316218
731	11:25:21.878	00:00:00.731	43	493,9892	350,2107	0,7526895	0,4385744	682,8496	3,947635	0	512,9781	357,6963	0,5911806	0,4534779	686,9874	3,93179	0	4	503	354						Untertest4.avi	0	880	547	72	111	431	243	350	0	Content		431	243	731295	46332842
748	11:25:21.895	00:00:00.748	44	496,0916	355,8159	0,7527237	0,4386701	682,9293	4,008055	0	511,9448	357,2628	0,5912042	0,4535369	686,9625	3,931482	0	4	504	357						Untertest4.avi	0	880	547	72	111	431	243	350	0	Content		432	246	748045	46349592
765	11:25:21.912	00:00:00.764	45	496,1258	349,6416	0,7527388	0,4386705	682,9264	4,013451	0	513,7396	357,3723	0,5912225	0,4535982	687,0162	3,949297	0	4	505	354						Untertest4.avi	0	880	547	72	111	431	243	350	0	Content		433	243	764670	46366217
781	11:25:21.928	00:00:00.781	46	491,1883	357,1937	0,7527655	0,438626	682,9213	3,997461	0	511,757	356,9583	0,591249	0,4535068	687,0931	3,948331	0	4	501	357						Untertest4.avi	0	880	547	72	111	431	243	350	0	Content		429	246	781298	46382845
798	11:25:21.945	00:00:00.797	47	490,615	351,633	0,752809	0,4385524	682,9826	4,000821	0	513,0495	352,226	0,5912995	0,4534011	687,2091	3,958659	0	4	502	352						Untertest4.avi	0	880	547	72	111	431	243	350	0	Content		430	241	797921	46399468
815	11:25:21.962	00:00:00.814	48	495,484	351,6049	0,7528654	0,4384652	683,0555	4,005715	0	508,349	354,5931	0,5913721	0,4532998	687,3513	3,967186	0	4	502	353						Untertest4.avi	0	880	547	72	111	431	243	350	0	Content		430	242	814671	46416218
831	11:25:21.978	00:00:00.831	49	498,9063	355,2516	0,7529485	0,4384515	683,155	4,013793	0	505,0927	364,1061	0,591461	0,453172	687,4304	3,95474	0	4	502	360						Untertest4.avi	0	880	547	72	111	431	243	350	0	Content		430	249	831298	46432845
848	11:25:21.995	00:00:00.847	50	497,4818	349,8674	0,7530469	0,4384441	683,3508	4,012835	0	511,6418	364,5054	0,5915577	0,453108	687,5743	3,958369	0	4	505	357						Untertest4.avi	0	880	547	72	111	431	243	350	0	Content		433	246	847921	46449468
865	11:25:22.012	00:00:00.864	51	498,9193	353,8644	0,7531045	0,4383991	683,369	4,011226	0	509,3294	359,6113	0,5916084	0,4530391	687,4864	3,963007	0	4	504	357						Untertest4.avi	0	880	547	72	111	431	243	350	0	Content		432	246	864546	46466093
881	11:25:22.028	00:00:00.881	52	493,4405	350,5232	0,7531393	0,4383372	683,3882	3,974492	0	514,6407	356,0659	0,5916625	0,4529486	687,2842	3,939325	0	4	504	353						Untertest4.avi	0	880	547	72	111	431	243	350	0	Content		432	242	881299	46482846
898	11:25:22.045	00:00:00.897	53	493,6153	353,5956	0,7531592	0,4382721	683,3582	3,982569	0	508,8297	361,1182	0,5916873	0,4528831	687,2695	3,938128	0	4	501	357						Untertest4.avi	0	880	547	72	111	431	243	350	0	Content		429	246	897925	46499472
915	11:25:22.062	00:00:00.914	54	495,2346	346,5735	0,7531916	0,4382622	683,3118	3,966028	0	512,6265	349,9094	0,5917034	0,4528897	687,2538	3,894895	0	4	504	348						Untertest4.avi	0	880	547	72	111	431	243	350	0	Content		432	237	914547	46516094
931	11:25:22.078	00:00:00.931	55	498,8809	346,0608	0,7531982	0,4382542	683,3895	3,970686	0	510,7144	352,9867	0,5917134	0,4528991	687,1857	3,882769	0	4	505	350						Untertest4.avi	0	880	547	72	111	431	243	350	0	Content		433	239	931176	46532723
948	11:25:22.095	00:00:00.947	56	493,4154	355,7779	0,7532119	0,4381024	683,3712	3,945398	0	512,6656	354,8403	0,5917233	0,4528041	687,1963	3,879261	0	4	503	355						Untertest4.avi	0	880	547	72	111	431	243	350	0	Content		431	244	947924	46549471
965	11:25:22.112	00:00:00.964	57	496,1015	356,0119	0,7532094	0,4376839	683,3053	3,949566	0	511,7261	360,1997	0,591732	0,4523736	687,1942	3,854577	0	4	504	358						Untertest4.avi	0	880	547	72	111	431	243	350	0	Content		432	247	964549	46566096
981	11:25:22.128	00:00:00.981	58	495,8839	364,503	0,7531917	0,4370469	683,4517	3,917664	0	501,0176	355,8105	0,5917149	0,4517664	687,4099	3,849878	0	4	498	360						Untertest4.avi	0	880	547	72	111	431	243	350	0	Content		426	249	981171	46582718
998	11:25:22.145	00:00:00.997	59	505,2726	349,3874	0,7531976	0,4363659	683,4225	3,930815	0	502,6115	355,2888	0,5917116	0,450951	687,454	3,847327	0	4	504	352						Untertest4.avi	0	880	547	72	111	431	243	350	0	Content		432	241	997795	46599342
1015	11:25:22.162	00:00:01.014	60	501,1055	346,8459	0,7531961	0,4357403	683,5731	3,916202	0	508,4212	354,186	0,5917276	0,4501463	687,6001	3,835846	0	4	505	351						Untertest4.avi	0	880	547	72	111	431	243	350	0	Content		433	240	1014543	46616090
1031	11:25:22.178	00:00:01.031	61	-1024	-768	-1	-1	-1	-1	4	419,1631	469,6093	0,5925472	0,4503967	687,8054	3,834787	0	5	419	470						Untertest4.avi	0	880	547	72	111	293	437	383	0	Content		347	359	1031179	46632726
1048	11:25:22.195	00:00:01.047	62	352,6568	564,577	0,7541957	0,436862	683,5731	3,901882	0	359,7707	567,7303	0,5933173	0,4507623	687,4326	3,799365	0	5	356	566						Untertest4.avi	0	880	547	72	111	293	437	383	0	Content		284	455	1047798	46649345
1064	11:25:22.211	00:00:01.064	63	361,1101	536,0351	0,754227	0,4367233	683,5731	3,865043	0	369,1942	537,6569	0,5932144	0,4501867	687,9125	3,804354	0	5	365	537						Untertest4.avi	0	880	547	72	111	293	437	383	0	Content		293	426	1064421	46665968
1081	11:25:22.228	00:00:01.081	64	365,0273	558,9945	0,7542369	0,4358695	684,1252	3,909959	0	359,3032	562,6501	0,5932295	0,4496803	688,0165	3,783721	0	5	362	561						Untertest4.avi	0	880	547	72	111	293	437	383	0	Content		290	450	1081120	46682667
1098	11:25:22.245	00:00:01.097	65	366,3301	541,8829	0,7542242	0,4357382	684,2924	3,900104	0	360,3641	554,754	0,5932127	0,4495181	688,1839	3,771235	0	5	363	548						Untertest4.avi	0	880	547	72	111	293	437	383	0	Content		291	437	1097739	46699286
1114	11:25:22.261	00:00:01.114	66	370,9651	549,8615	0,7542056	0,4357911	684,4083	3,867562	0	360,3318	548,1943	0,5931929	0,4495302	688,4427	3,766497	0	5	366	549						Untertest4.avi	0	880	547	72	111	293	437	383	0	Content		294	438	1114351	46715898
1131	11:25:22.278	00:00:01.130	67	362,0269	535,8474	0,7541555	0,4355111	684,4349	3,910675	0	360,1439	557,9323	0,5931664	0,449704	688,675	3,772067	0	5	361	547						Untertest4.avi	0	880	547	72	111	293	437	383	0	Content		289	436	1130974	46732521
1148	11:25:22.295	00:00:01.147	68	362,3745	561,1815	0,7541395	0,4363782	684,4349	3,890278	0	360,5854	553,3593	0,5931675	0,4501548	688,8016	3,77781	0	5	361	557						Untertest4.avi	0	880	547	72	111	293	437	383	0	Content		289	446	1147720	46749267
1164	11:25:22.311	00:00:01.164	69	361,9224	555,6038	0,7542049	0,4370116	684,784	3,916892	0	362,4252	550,1285	0,5931939	0,4507942	688,974	3,773355	0	5	362	553						Untertest4.avi	0	880	547	72	111	293	437	383	0	Content		290	442	1164341	46765888
1181	11:25:22.328	00:00:01.180	70	363,8109	551,3759	0,7542581	0,437872	684,7803	3,913525	0	365,6394	554,6503	0,5932407	0,4516044	689,0484	3,784931	0	5	365	553						Untertest4.avi	0	880	547	72	111	293	437	383	0	Content		293	442	1180964	46782511
1198	11:25:22.345	00:00:01.197	71	357,5247	546,079	0,7543225	0,4386159	684,7379	3,908574	0	368,9969	549,215	0,5932893	0,4524648	688,9978	3,784667	0	5	363	548						Untertest4.avi	0	880	547	72	111	293	437	383	0	Content		291	437	1197587	46799134
1214	11:25:22.361	00:00:01.214	72	354,6382	545,2271	0,7543664	0,4392334	684,6721	3,911543	0	368,0161	550,882	0,5933073	0,4531698	688,8762	3,803081	0	5	361	548						Untertest4.avi	0	880	547	72	111	293	437	383	0	Content		289	437	1214334	46815881
1231	11:25:22.378	00:00:01.230	73	358,7563	543,7772	0,7543678	0,4396983	684,5374	3,923634	0	367,7338	550,5995	0,5932971	0,4536911	688,7121	3,818406	0	5	363	547						Untertest4.avi	0	880	547	72	111	293	437	383	0	Content		291	436	1230957	46832504
1248	11:25:22.395	00:00:01.247	74	359,4122	555,6411	0,754356	0,4400214	684,4044	3,952517	0	363,949	548,5235	0,5932063	0,4541914	688,5103	3,83178	0	5	362	552						Untertest4.avi	0	880	547	72	111	293	437	383	0	Content		290	441	1247580	46849127
1264	11:25:22.411	00:00:01.264	75	362,7617	549,2756	0,7543286	0,4404794	684,0916	3,963835	0	366,8349	547,2233	0,5931569	0,4547474	688,348	3,838323	0	5	365	548						Untertest4.avi	0	880	547	72	111	293	437	383	0	Content		293	437	1264327	46865874
1281	11:25:22.428	00:00:01.280	76	376,3882	555,7169	0,7543164	0,4409819	683,8689	4,004613	0	370,2607	544,1998	0,5931004	0,4553696	688,1371	3,855628	0	5	373	550						Untertest4.avi	0	880	547	72	111	293	437	383	0	Content		301	439	1280949	46882496
1298	11:25:22.445	00:00:01.297	77	368,2332	546,7823	0,7542984	0,4412645	683,4095	3,978118	0	374,4205	543,9949	0,5930294	0,4557822	688,0814	3,876952	0	5	371	545						Untertest4.avi	0	880	547	72	111	293	437	383	0	Content		299	434	1297574	46899121
1314	11:25:22.461	00:00:01.314	78	367,7791	554,5263	0,7543083	0,4410795	683,1198	4,008128	0	374,3891	543,6348	0,5929936	0,4556735	687,7305	3,893622	0	5	371	549						Untertest4.avi	0	880	547	72	111	293	437	383	0	Content		299	438	1314198	46915745
1331	11:25:22.478	00:00:01.330	79	369,2405	553,2545	0,754288	0,4405462	682,8907	4,03419	0	370,9076	537,8907	0,5928985	0,4550726	687,3945	3,901111	0	5	370	546						Untertest4.avi	0	880	547	72	111	293	437	383	0	Content		298	435	1330946	46932493
1348	11:25:22.495	00:00:01.347	80	364,003	550,1003	0,7542697	0,4394237	682,3622	4,028655	0	371,4394	542,9495	0,5928076	0,4537875	686,9727	3,910067	0	5	368	547						Untertest4.avi	0	880	547	72	111	293	437	383	0	Content		296	436	1347569	46949116
1364	11:25:22.511	00:00:01.364	81	367,432	546,5197	0,7542725	0,4378033	682,2054	4,051824	0	368,808	534,1866	0,5927632	0,4519775	686,7189	3,923882	0	5	368	540						Untertest4.avi	0	880	547	72	111	293	437	383	0	Content		296	429	1364196	46965743
1381	11:25:22.528	00:00:01.380	82	362,3625	536,6494	0,7542827	0,4356191	681,9935	4,056529	0	371,4649	526,4812	0,592747	0,4495101	686,6629	3,93681	0	5	367	532						Untertest4.avi	0	880	547	72	111	293	437	383	0	Content		295	421	1380817	46982364
1398	11:25:22.545	00:00:01.397	83	364,7115	543,9013	0,7543778	0,4327385	682,1341	4,074467	0	371,9265	539,4044	0,5927944	0,446282	686,7873	3,957043	0	5	368	542						Untertest4.avi	0	880	547	72	111	293	437	383	0	Content		296	431	1397568	46999115
1414	11:25:22.561	00:00:01.414	84	154,2984	315,4869	0,7556183	0,4273194	682,4919	4,177988	0	261,7491	298,9191	0,5941054	0,440577	687,1617	4,097971	0	6	208	307						Untertest4.avi	0	880	547	72	111	-255	-131	216	0	Content		136	196	1414191	47015738
1431	11:25:22.578	00:00:01.430	85	-19,5052	200,6176	0,7572386	0,4218443	682,8538	4,104942	0	73,98409	100,8632	0,5958135	0,4346634	687,4833	4,055432	0	6	27	151						Untertest4.avi	0	880	547	72	111	-255	-131	216	0	Content		-45	40	1430814	47032361
1447	11:25:22.594	00:00:01.447	86	-203,7915	40,4427	0,7582996	0,4179463	684,3157	4,125345	0	-77,2868	-27,66518	0,5968408	0,4302462	688,0859	4,046377	0	6	-141	6						Untertest4.avi	0	880	547	72	111	-255	-131	216	0	Content		-213	-105	1447440	47048987
1464	11:25:22.611	00:00:01.464	87	-227,0431	19,52848	0,7586529	0,4151216	684,7612	4,194551	0	-93,42297	-31,72842	0,5970557	0,4269885	688,5046	4,061338	0	6	-160	-6						Untertest4.avi	0	880	547	72	111	-255	-131	216	0	Content		-232	-117	1464189	47065736
1481	11:25:22.628	00:00:01.480	88	-255,8307	8,4221	0,7588137	0,4124566	685,2825	4,231955	0	-112,6837	-38,54747	0,5970867	0,4239627	688,9215	4,105901	0	6	-184	-15						Untertest4.avi	0	880	547	72	111	-255	-131	216	0	Content		-256	-126	1480813	47082360
1497	11:25:22.644	00:00:01.497	89	-244,8958	1,498813	0,7590079	0,4102893	685,834	4,229182	0	-119,3462	-45,47965	0,5972424	0,4213414	689,5158	4,083427	0	6	-182	-22						Untertest4.avi	0	880	547	72	111	-255	-131	216	0	Content		-254	-133	1497436	47098983
1514	11:25:22.661	00:00:01.514	90	-251,2477	-3,972608	0,7592033	0,4086371	686,4789	4,231524	0	-118,0245	-44,71754	0,5974334	0,4192516	689,8705	4,087231	0	6	-185	-24						Untertest4.avi	0	880	547	72	111	-255	-131	216	0	Content		-257	-135	1514060	47115607
1531	11:25:22.678	00:00:01.530	91	-249,4346	-0,6225271	0,7594015	0,4077165	687,1035	4,235424	0	-113,9463	-52,98295	0,5976846	0,4180242	690,2036	4,098796	0	6	-182	-27						Untertest4.avi	0	880	547	72	111	-255	-131	216	0	Content		-254	-138	1530807	47132354
1547	11:25:22.694	00:00:01.547	92	-262,2431	-9,11057	0,7595711	0,4078093	687,3125	4,251386	0	-126,4172	-62,88279	0,5978966	0,4178304	690,6566	4,122667	0	6	-194	-36						Untertest4.avi	0	880	547	72	111	-255	-131	216	0	Content		-266	-147	1547429	47148976
1564	11:25:22.711	00:00:01.564	93	-251,7567	-4,2222	0,7597839	0,4089886	688,0361	4,282691	0	-115,9962	-37,45285	0,5981961	0,4185784	691,4364	4,12666	0	6	-184	-21						Untertest4.avi	0	880	547	72	111	-255	-131	216	0	Content		-256	-132	1564054	47165601
1581	11:25:22.728	00:00:01.580	94	-262,4192	-0,898188	0,759959	0,4110393	688,5093	4,281365	0	-125,8645	-37,56165	0,5984209	0,4204799	691,3921	4,169442	0	6	-194	-19						Untertest4.avi	0	880	547	72	111	-255	-131	216	0	Content		-266	-130	1580678	47182225
1597	11:25:22.744	00:00:01.597	95	-257,9739	-9,758125	0,7601998	0,4138616	689,0015	4,306953	0	-134,2138	-54,09954	0,5987017	0,4229106	692,1714	4,171955	0	6	-196	-32						Untertest4.avi	0	880	547	72	111	-255	-131	216	0	Content		-268	-143	1597427	47198974
1614	11:25:22.761	00:00:01.614	96	-248,6665	-4,752258	0,7602245	0,4169072	689,0645	4,291237	0	-120,1229	-45,67196	0,5987623	0,4258046	691,8823	4,193781	0	6	-184	-25						Untertest4.avi	0	880	547	72	111	-255	-131	216	0	Content		-256	-136	1614049	47215596
1631	11:25:22.778	00:00:01.630	97	69,8974	162,5368	0,7586148	0,4208287	687,595	4,327648	0	225,4569	136,8928	0,5970623	0,4297374	691,9791	4,268513	0	7	148	150						Untertest4.avi	0	880	547	72	111	428	151	750	0	Content		76	39	1630672	47232219
1647	11:25:22.794	00:00:01.647	98	347,7872	255,5382	0,75639	0,4251049	688,1394	4,332251	0	469,0607	229,7713	0,5950702	0,4339202	692,3622	4,233613	0	7	408	243						Untertest4.avi	0	880	547	72	111	428	151	750	0	Content		336	132	1647296	47248843
1664	11:25:22.811	00:00:01.664	99	466,0379	247,491	0,7554209	0,428324	688,5119	4,347775	0	538,4865	241,1252	0,5945109	0,4368491	692,4058	4,224107	0	7	502	244						Untertest4.avi	0	880	547	72	111	428	151	750	0	Content		430	133	1664043	47265590
1681	11:25:22.828	00:00:01.680	100	471,8736	268,8802	0,7556851	0,4313695	687,7805	4,28714	0	527,9425	245,0193	0,5947929	0,4396062	691,9957	4,227629	0	7	500	257						Untertest4.avi	0	880	547	72	111	428	151	750	0	Content		428	146	1680667	47282214
1697	11:25:22.844	00:00:01.697	101	474,8507	258,1821	0,7559358	0,4339303	687,505	4,288599	0	522,7283	247,9634	0,5950528	0,4419709	691,9783	4,221306	0	7	499	253						Untertest4.avi	0	880	547	72	111	428	151	750	0	Content		427	142	1697290	47298837
1714	11:25:22.861	00:00:01.713	102	479,2121	256,356	0,7563283	0,4356429	687,3438	4,298402	0	519,7041	249,3256	0,5953156	0,4433559	691,3452	4,226475	0	7	499	253						Untertest4.avi	0	880	547	72	111	428	151	750	0	Content		427	142	1713911	47315458
1731	11:25:22.878	00:00:01.730	103	487,6473	260,551	0,7568038	0,4362416	686,842	4,310204	0	519,8743	254,2843	0,5957115	0,4435654	691,3405	4,242712	0	7	504	257						Untertest4.avi	0	880	547	72	111	428	151	750	0	Content		432	146	1730659	47332206
1747	11:25:22.894	00:00:01.747	104	481,5004	265,8892	0,7574414	0,435644	686,4728	4,316571	0	525,3091	252,7146	0,596268	0,4424376	690,8232	4,221541	0	7	503	259						Untertest4.avi	0	880	547	72	111	428	151	750	0	Content		431	148	1747283	47348830
1764	11:25:22.911	00:00:01.763	105	478,4254	264,6521	0,7582454	0,434146	686,093	4,295372	0	515,4139	253,9503	0,5969574	0,4403103	690,6031	4,235138	0	7	497	259						Untertest4.avi	0	880	547	72	111	428	151	750	0	Content		425	148	1763909	47365456
1781	11:25:22.928	00:00:01.780	106	488,6797	266,042	0,7592918	0,4320659	686,093	4,287844	0	512,7217	251,8057	0,5979165	0,4372529	690,1401	4,23786	0	7	501	259						Untertest4.avi	0	880	547	72	111	428	151	750	0	Content		429	148	1780533	47382080
1797	11:25:22.944	00:00:01.797	107	481,257	273,3512	0,7604484	0,4286145	685,7751	4,299309	0	514,5623	258,8914	0,5990587	0,43351	690,0212	4,204265	0	7	498	266						Untertest4.avi	0	880	547	72	111	428	151	750	0	Content		426	155	1797278	47398825
1814	11:25:22.961	00:00:01.813	108	482,451	271,7574	0,7617499	0,4253387	685,4979	4,30573	0	523,772	253,4036	0,6003484	0,429468	689,8387	4,212719	0	7	503	263						Untertest4.avi	0	880	547	72	111	428	151	750	0	Content		431	152	1813902	47415449
1831	11:25:22.978	00:00:01.830	109	473,929	264,9059	0,7631038	0,4222049	685,4611	4,287191	0	517,3391	251,3673	0,6017042	0,42552	689,7679	4,228054	0	7	496	258						Untertest4.avi	0	880	547	72	111	428	151	750	0	Content		424	147	1830526	47432073
1847	11:25:22.994	00:00:01.847	110	480,3265	266,9201	0,7644954	0,4197155	685,4327	4,287853	0	514,2852	253,6824	0,6030722	0,4221839	689,6861	4,229709	0	7	497	260						Untertest4.avi	0	880	547	72	111	428	151	750	0	Content		425	149	1847149	47448696
1864	11:25:23.011	00:00:01.863	111	483,0693	268,3215	0,7657991	0,418378	685,6419	4,276174	0	519,9216	254,0907	0,6043839	0,4199681	689,6754	4,216763	0	7	501	261						Untertest4.avi	0	880	547	72	111	428	151	750	0	Content		429	150	1863898	47465445
1881	11:25:23.028	00:00:01.880	112	484,1836	268,0212	0,7669663	0,4184779	685,7421	4,295828	0	511,1255	257,8847	0,6055276	0,4191519	689,5563	4,229787	0	7	498	263						Untertest4.avi	0	880	547	72	111	428	151	750	0	Content		426	152	1880520	47482067
1897	11:25:23.044	00:00:01.897	113	482,3306	272,5643	0,7679676	0,4196616	685,8701	4,296113	0	508,3812	251,6629	0,6065602	0,4195248	689,5051	4,208741	0	7	495	262						Untertest4.avi	0	880	547	72	111	428	151	750	0	Content		423	151	1897141	47498688
1914	11:25:23.061	00:00:01.913	114	493,6717	264,3694	0,7688753	0,4219896	685,7533	4,307262	0	510,7615	251,7059	0,6074563	0,420879	689,6443	4,226742	0	7	502	258						Untertest4.avi	0	880	547	72	111	428	151	750	0	Content		430	147	1913763	47515310
1931	11:25:23.078	00:00:01.930	115	482,4319	278,4553	0,7695844	0,4247591	685,5507	4,29461	0	518,7703	254,1185	0,6082221	0,422867	689,3745	4,240083	0	7	501	266						Untertest4.avi	0	880	547	72	111	428	151	750	0	Content		429	155	1930511	47532058
1947	11:25:23.094	00:00:01.947	116	483,2891	271,5668	0,7702572	0,4280964	685,5063	4,292319	0	516,6001	252,167	0,6088809	0,4253954	689,4443	4,246451	0	7	500	262						Untertest4.avi	0	880	547	72	111	428	151	750	0	Content		428	151	1947138	47548685
1964	11:25:23.111	00:00:01.963	117	478,9578	277,8065	0,7708354	0,4316695	685,359	4,329027	0	514,788	256,1917	0,6094066	0,4282901	689,2408	4,242338	0	7	497	267						Untertest4.avi	0	880	547	72	111	428	151	750	0	Content		425	156	1963760	47565307
1981	11:25:23.128	00:00:01.980	118	481,8173	265,5331	0,7712743	0,4356187	684,8494	4,318887	0	514,8913	255,7166	0,6098116	0,4314548	688,9017	4,259072	0	7	498	261						Untertest4.avi	0	880	547	72	111	428	151	750	0	Content		426	150	1980507	47582054
1997	11:25:23.144	00:00:01.997	119	478,0316	269,9765	0,771576	0,4396227	684,633	4,314394	0	521,435	249,7929	0,6101042	0,4347309	688,5694	4,248649	0	7	500	260						Untertest4.avi	0	880	547	72	111	428	151	750	0	Content		428	149	1997130	47598677
2014	11:25:23.161	00:00:02.013	120	483,5469	266,2516	0,7718781	0,4434903	684,2638	4,323782	0	510,0513	260,1246	0,6103436	0,4379109	688,306	4,256345	0	7	497	263						Untertest4.avi	0	880	547	72	111	428	151	750	0	Content		425	152	2013753	47615300
2030	11:25:23.177	00:00:02.030	121	484,3279	286,4865	0,7721082	0,4469731	684,2638	4,315291	0	523,0204	250,8199	0,6105729	0,4402646	688,1104	4,292927	0	7	504	269						Untertest4.avi	0	880	547	72	111	428	151	750	0	Content		432	158	2030377	47631924
2047	11:25:23.194	00:00:02.047	122	483,451	275,9501	0,7724839	0,4482551	683,3275	4,321303	0	519,7671	254,2912	0,6108248	0,4414313	687,4707	4,269585	0	7	502	265						Untertest4.avi	0	880	547	72	111	428	151	750	0	Content		430	154	2047129	47648676
2064	11:25:23.211	00:00:02.063	123	483,9409	270,533	0,7729079	0,4491721	682,8552	4,335183	0	514,8638	256,6417	0,6111864	0,4415548	687,2657	4,27394	0	7	499	264						Untertest4.avi	0	880	547	72	111	428	151	750	0	Content		427	153	2063765	47665312
2080	11:25:23.227	00:00:02.080	124	478,9973	276,175	0,7733907	0,4491661	682,4555	4,335096	0	522,8055	255,6058	0,611645	0,4408473	687,0359	4,281425	0	7	501	266						Untertest4.avi	0	880	547	72	111	428	151	750	0	Content		429	155	2080377	47681924
2097	11:25:23.244	00:00:02.096	125	481,2537	271,791	0,7740459	0,4483238	682,1356	4,344075	0	516,5819	254,6431	0,6121985	0,4392664	686,7326	4,294188	0	7	499	263						Untertest4.avi	0	880	547	72	111	428	151	750	0	Content		427	152	2096998	47698545
2114	11:25:23.261	00:00:02.113	126	483,5119	273,8121	0,7748579	0,4468149	681,7366	4,357184	0	517,4412	256,692	0,6129481	0,4369347	686,4188	4,307046	0	7	500	265						Untertest4.avi	0	880	547	72	111	428	151	750	0	Content		428	154	2113763	47715310
2130	11:25:23.277	00:00:02.130	127	482,9984	269,6309	0,7758266	0,4448289	681,3945	4,370575	0	516,2057	254,8217	0,6138954	0,4340969	686,0786	4,311045	0	7	500	262						Untertest4.avi	0	880	547	72	111	428	151	750	0	Content		428	151	2130384	47731931
2147	11:25:23.294	00:00:02.146	128	481,4042	281,425	0,7769479	0,4425273	681,3068	4,361353	0	517,2388	257,5125	0,6150063	0,4310362	685,9611	4,311646	0	7	499	269						Untertest4.avi	0	880	547	72	111	428	151	750	0	Content		427	158	2146996	47748543
2164	11:25:23.311	00:00:02.163	129	488,295	278,1083	0,7782152	0,4404786	681,1724	4,379318	0	527,308	253,7569	0,6162666	0,4281496	685,8179	4,317488	0	7	508	266						Untertest4.avi	0	880	547	72	111	428	151	750	0	Content		436	155	2163619	47765166
2180	11:25:23.327	00:00:02.180	130	489,0164	282,9035	0,7795459	0,4387066	681,1323	4,372462	0	522,5751	258,8484	0,6175826	0,425557	685,8037	4,342246	0	7	506	271						Untertest4.avi	0	880	547	72	111	428	151	750	0	Content		434	160	2180368	47781915
2197	11:25:23.344	00:00:02.196	131	477,7122	278,515	0,7808942	0,437633	681,1188	4,361013	0	518,8875	256,5657	0,618926	0,4236613	685,5495	4,346048	0	7	498	268						Untertest4.avi	0	880	547	72	111	428	151	750	0	Content		426	157	2196993	47798540
2214	11:25:23.361	00:00:02.213	132	472,12	271,9614	0,7822088	0,437458	681,2246	4,400852	0	520,5685	252,3821	0,6202964	0,422724	685,5906	4,321182	0	7	496	262						Untertest4.avi	0	880	547	72	111	428	151	750	0	Content		424	151	2213615	47815162
2230	11:25:23.377	00:00:02.230	133	484,0005	275,6268	0,7834173	0,4381101	680,9781	4,39687	0	515,7222	258,7621	0,621474	0,4227547	685,3203	4,333037	0	7	500	267						Untertest4.avi	0	880	547	72	111	428	151	750	0	Content		428	156	2230241	47831788
2247	11:25:23.394	00:00:02.246	134	483,9449	280,1229	0,7844728	0,439614	681,1653	4,390275	0	525,5424	256,0051	0,6225394	0,4236963	685,1798	4,364311	0	7	505	268						Untertest4.avi	0	880	547	72	111	428	151	750	0	Content		433	157	2246985	47848532
2264	11:25:23.411	00:00:02.263	135	483,5641	273,0175	0,7853949	0,441799	681,1459	4,396051	0	520,106	256,1595	0,6234647	0,425278	685,267	4,354168	0	7	502	265						Untertest4.avi	0	880	547	72	111	428	151	750	0	Content		430	154	2263612	47865159
2280	11:25:23.427	00:00:02.280	136	486,8679	273,7474	0,7862487	0,4441459	680,9849	4,398342	0	520,7621	254,6932	0,6243288	0,4272003	685,2827	4,348937	0	7	504	264						Untertest4.avi	0	880	547	72	111	428	151	750	0	Content		432	153	2280235	47881782
2297	11:25:23.444	00:00:02.296	137	475,8272	270,0325	0,7869824	0,4465944	680,8904	4,418474	0	519,5204	252,2798	0,6250436	0,4291332	684,7855	4,369002	0	7	498	261						Untertest4.avi	0	880	547	72	111	428	151	750	0	Content		426	150	2296857	47898404
2314	11:25:23.461	00:00:02.313	138	480,2208	278,4319	0,7876565	0,4487488	680,9053	4,423441	0	518,9218	257,9374	0,6256849	0,4309513	684,718	4,347339	0	7	500	268						Untertest4.avi	0	880	547	72	111	428	151	750	0	Content		428	157	2313607	47915154
2330	11:25:23.477	00:00:02.330	139	477,8818	280,0634	0,7881681	0,4507568	680,8805	4,416303	0	525,1512	256,368	0,6262158	0,4325446	684,6927	4,364258	0	7	502	268						Untertest4.avi	0	880	547	72	111	428	151	750	0	Content		430	157	2330231	47931778
2347	11:25:23.494	00:00:02.346	140	476,7734	290,178	0,7883009	0,4525391	680,8805	4,416197	0	520,3818	253,6925	0,6266626	0,4337903	684,6299	4,362058	0	7	499	272						Untertest4.avi	0	880	547	72	111	428	151	750	0	Content		427	161	2346853	47948400
2363	11:25:23.510	00:00:02.363	141	-1024	-768	-1	-1	-1	-1	4	518,4242	244,8818	0,6272049	0,4343072	684,7643	4,381163	0	7	518	245						Untertest4.avi	0	880	547	72	111	428	151	750	0	Content		446	134	2363478	47965025
2380	11:25:23.527	00:00:02.380	142	-1024	-768	-1	-1	-1	-1	4	-1024	-768	-1	-1	-1	-1	4	8	0	0						Untertest4.avi	0	880	547	72	111	354	195	683	0	Content		-72	-111	2380227	47981774
2397	11:25:23.544	00:00:02.396	143	-1024	-768	-1	-1	-1	-1	4	-1024	-768	-1	-1	-1	-1	4	8	0	0						Untertest4.avi	0	880	547	72	111	354	195	683	0	Content		-72	-111	2396849	47998396
2413	11:25:23.560	00:00:02.413	144	-1024	-768	-1	-1	-1	-1	4	-1024	-768	-1	-1	-1	-1	4	8	0	0						Untertest4.avi	0	880	547	72	111	354	195	683	0	Content		-72	-111	2413473	48015020
2430	11:25:23.577	00:00:02.430	145	-1024	-768	-1	-1	-1	-1	4	449,0697	457,7401	0,628913	0,432958	684,7643	4,05995	0	8	449	458						Untertest4.avi	0	880	547	72	111	354	195	683	0	Content		377	347	2430097	48031644
2447	11:25:23.594	00:00:02.446	146	-1024	-768	-1	-1	-1	-1	4	441,2784	298,5836	0,6291478	0,4326958	684,5908	4,366552	0	8	441	299						Untertest4.avi	0	880	547	72	111	354	195	683	0	Content		369	188	2446846	48048393
2463	11:25:23.610	00:00:02.463	147	-1024	-768	-1	-1	-1	-1	4	434,2536	303,8942	0,629187	0,4318082	684,6663	4,382271	0	8	434	304						Untertest4.avi	0	880	547	72	111	354	195	683	0	Content		362	193	2463472	48065019
2480	11:25:23.627	00:00:02.480	148	406,4029	371,3985	0,7908753	0,4533058	680,8805	4,395489	0	436,7242	297,6334	0,6292271	0,432033	684,5307	4,380785	0	8	422	335						Untertest4.avi	0	880	547	72	111	354	195	683	0	Content		350	224	2480094	48081641
2497	11:25:23.644	00:00:02.496	149	398,19	317,4006	0,7909788	0,4529916	680,6355	4,466684	0	437,466	288,6816	0,6292859	0,4319071	684,4787	4,383796	0	8	418	303						Untertest4.avi	0	880	547	72	111	354	195	683	0	Content		346	192	2496719	48098266
2513	11:25:23.660	00:00:02.513	150	396,0303	346,4714	0,7910335	0,4535998	680,6355	4,450721	0	441,4496	285,482	0,6293769	0,4318138	684,5563	4,393139	0	8	419	316						Untertest4.avi	0	880	547	72	111	354	195	683	0	Content		347	205	2513470	48115017
2530	11:25:23.677	00:00:02.530	151	400,7888	327,7022	0,7911713	0,4545446	680,6355	4,41588	0	451,2283	289,2869	0,629473	0,4317222	684,416	4,406064	0	8	426	308						Untertest4.avi	0	880	547	72	111	354	195	683	0	Content		354	197	2530093	48131640
2547	11:25:23.694	00:00:02.546	152	399,7213	335,0402	0,7913169	0,4542465	680,3723	4,422479	0	439,8102	282,8994	0,6295734	0,4317344	684,3383	4,396064	0	8	420	309						Untertest4.avi	0	880	547	72	111	354	195	683	0	Content		348	198	2546718	48148265
2563	11:25:23.710	00:00:02.563	153	387,7844	338,8342	0,7914633	0,4546725	680,2339	4,430244	0	442,7655	280,3574	0,6297355	0,4318645	684,3609	4,399853	0	8	415	310						Untertest4.avi	0	880	547	72	111	354	195	683	0	Content		343	199	2563344	48164891
2580	11:25:23.727	00:00:02.580	154	403,535	334,9162	0,7917261	0,4556898	680,2339	4,404331	0	440,3648	289,3436	0,6299495	0,4320331	684,3709	4,399128	0	8	422	312						Untertest4.avi	0	880	547	72	111	354	195	683	0	Content		350	201	2580090	48181637
2597	11:25:23.744	00:00:02.596	155	395,2814	322,9554	0,7919188	0,4556872	679,9866	4,437828	0	441,4649	280,4548	0,6301246	0,4323157	684,1048	4,406072	0	8	418	302						Untertest4.avi	0	880	547	72	111	354	195	683	0	Content		346	191	2596718	48198265
2613	11:25:23.760	00:00:02.613	156	400,6335	328,8849	0,7921886	0,4559777	680,1981	4,427499	0	445,3143	280,2403	0,6303942	0,4324635	684,209	4,398469	0	8	423	305						Untertest4.avi	0	880	547	72	111	354	195	683	0	Content		351	194	2613340	48214887
2630	11:25:23.777	00:00:02.629	157	399,5132	330,9701	0,7923657	0,45611	680,0157	4,405718	0	441,3693	285,189	0,6305377	0,4325445	684,1943	4,398489	0	8	420	308						Untertest4.avi	0	880	547	72	111	354	195	683	0	Content		348	197	2629962	48231509
2647	11:25:23.794	00:00:02.646	158	400,4024	337,4631	0,7924886	0,4567521	680,0157	4,401134	0	441,7373	277,0312	0,6306753	0,4327037	684,2167	4,413733	0	8	421	307						Untertest4.avi	0	880	547	72	111	354	195	683	0	Content		349	196	2646710	48248257
2663	11:25:23.810	00:00:02.663	159	402,8244	335,2687	0,7925896	0,4568489	680,0157	4,392093	0	440,7442	281,8495	0,6307605	0,4328317	684,2912	4,419563	0	8	422	309						Untertest4.avi	0	880	547	72	111	354	195	683	0	Content		350	198	2663335	48264882
2680	11:25:23.827	00:00:02.679	160	397,412	327,08	0,7926371	0,4564869	680,3679	4,42688	0	444,8878	269,6678	0,6308248	0,4330646	684,325	4,432952	0	8	421	298						Untertest4.avi	0	880	547	72	111	354	195	683	0	Content		349	187	2679957	48281504
2697	11:25:23.844	00:00:02.696	161	406,7	323,7995	0,7926839	0,456689	680,4042	4,412437	0	446,2461	282,104	0,6308705	0,4332606	684,5659	4,422678	0	8	426	303						Untertest4.avi	0	880	547	72	111	354	195	683	0	Content		354	192	2696580	48298127
2713	11:25:23.860	00:00:02.713	162	403,9527	331,3448	0,7926911	0,4573096	680,4042	4,3956	0	448,7638	275,234	0,6308397	0,4335561	684,6426	4,446419	0	8	426	303						Untertest4.avi	0	880	547	72	111	354	195	683	0	Content		354	192	2713329	48314876
2730	11:25:23.877	00:00:02.729	163	404,9573	341,1117	0,792719	0,4573195	680,4042	4,379498	0	446,0814	282,9715	0,630864	0,4337677	684,8374	4,43171	0	8	426	312						Untertest4.avi	0	880	547	72	111	354	195	683	0	Content		354	201	2729953	48331500
2747	11:25:23.894	00:00:02.746	164	403,1281	336,575	0,7927311	0,4568028	680,7478	4,39577	0	448,4449	273,7953	0,6308991	0,4338858	684,8538	4,444869	0	8	426	305						Untertest4.avi	0	880	547	72	111	354	195	683	0	Content		354	194	2746578	48348125
2763	11:25:23.910	00:00:02.763	165	405,0847	332,1517	0,792759	0,4566759	680,8298	4,391471	0	445,9557	278,5554	0,6309112	0,4337221	684,9871	4,446727	0	8	426	305						Untertest4.avi	0	880	547	72	111	354	195	683	0	Content		354	194	2763327	48364874
2780	11:25:23.927	00:00:02.779	166	403,2706	328,5834	0,7928115	0,4564925	680,8409	4,387241	0	448,9528	276,6378	0,6309593	0,4335303	684,9736	4,439859	0	8	426	303						Untertest4.avi	0	880	547	72	111	354	195	683	0	Content		354	192	2779954	48381501
2797	11:25:23.944	00:00:02.796	167	399,0786	340,3891	0,7928641	0,4568118	680,8409	4,376345	0	445,6606	267,8467	0,6310541	0,4334182	684,8984	4,444263	0	8	422	304						Untertest4.avi	0	880	547	72	111	354	195	683	0	Content		350	193	2796578	48398125
2813	11:25:23.960	00:00:02.813	168	406,0139	338,7255	0,7929958	0,4560788	680,7742	4,376242	0	448,2755	274,2315	0,6311882	0,4332366	685,0308	4,436099	0	8	427	306						Untertest4.avi	0	880	547	72	111	354	195	683	0	Content		355	195	2813200	48414747
2830	11:25:23.977	00:00:02.829	169	409,2613	334,6544	0,7931823	0,4558977	681,1013	4,375268	0	451,44	274,5293	0,6313651	0,433065	685,3269	4,459499	0	8	430	305						Untertest4.avi	0	880	547	72	111	354	195	683	0	Content		358	194	2829949	48431496
2847	11:25:23.994	00:00:02.846	170	404,8007	330,6871	0,793327	0,4556724	681,212	4,361292	0	446,6583	279,6414	0,6315053	0,4328581	685,2988	4,454247	0	8	426	305						Untertest4.avi	0	880	547	72	111	354	195	683	0	Content		354	194	2846575	48448122
2863	11:25:24.010	00:00:02.863	171	395,4479	339,6616	0,7934755	0,4559823	681,212	4,344924	0	454,5999	272,7563	0,6317392	0,4326647	685,4258	4,450822	0	8	425	306						Untertest4.avi	0	880	547	72	111	354	195	683	0	Content		353	195	2863197	48464744
2880	11:25:24.027	00:00:02.879	172	404,2349	341,8033	0,7936829	0,4552875	681,3848	4,362548	0	448,2051	273,2582	0,6319126	0,4325366	685,3993	4,435529	0	8	426	308						Untertest4.avi	0	880	547	72	111	354	195	683	0	Content		354	197	2879836	48481383
2897	11:25:24.044	00:00:02.896	173	406,9319	332,1899	0,7937909	0,4552939	681,2555	4,364836	0	446,7088	275,3608	0,6320386	0,4324695	685,1876	4,435281	0	8	427	304						Untertest4.avi	0	880	547	72	111	354	195	683	0	Content		355	193	2896571	48498118
2913	11:25:24.060	00:00:02.913	174	407,2357	342,2644	0,7938421	0,4551988	681,2751	4,350132	0	448,7978	275,5036	0,6321138	0,4324588	685,3376	4,431614	0	8	428	309						Untertest4.avi	0	880	547	72	111	354	195	683	0	Content		356	198	2913197	48514744
2930	11:25:24.077	00:00:02.929	175	406,2332	333,2302	0,7938121	0,4551946	681,3737	4,335279	0	445,6632	278,1401	0,6320868	0,4324857	685,3549	4,432051	0	8	426	306						Untertest4.avi	0	880	547	72	111	354	195	683	0	Content		354	195	2929829	48531376
2946	11:25:24.093	00:00:02.946	176	411,279	346,2327	0,793754	0,4552511	681,6383	4,338105	0	448,991	276,6321	0,6320031	0,4326796	685,5583	4,433336	0	8	430	311						Untertest4.avi	0	880	547	72	111	354	195	683	0	Content		358	200	2946445	48547992
2963	11:25:24.110	00:00:02.963	177	414,3403	325,6406	0,7936954	0,4555978	681,5955	4,321972	0	452,5641	275,6313	0,6319222	0,4330013	685,7724	4,430463	0	8	433	301						Untertest4.avi	0	880	547	72	111	354	195	683	0	Content		361	190	2963192	48564739
2980	11:25:24.127	00:00:02.979	178	418,2035	340,7156	0,7936182	0,4563597	681,5955	4,304565	0	457,1765	276,9389	0,6318569	0,4332928	685,7871	4,432425	0	8	438	309						Untertest4.avi	0	880	547	72	111	354	195	683	0	Content		366	198	2979824	48581371
2996	11:25:24.143	00:00:02.996	179	417,1526	336,0237	0,7935689	0,4565162	681,5955	4,302844	0	459,2686	276,4919	0,6318306	0,4336384	685,9921	4,436334	0	8	438	306						Untertest4.avi	0	880	547	72	111	354	195	683	0	Content		366	195	2996435	48597982
3013	11:25:24.160	00:00:03.013	180	411,0145	338,1562	0,7936063	0,4560752	681,8418	4,301679	0	454,0772	273,726	0,6318405	0,4338249	685,9742	4,415381	0	8	433	306						Untertest4.avi	0	880	547	72	111	354	195	683	0	Content		361	195	3013058	48614605
3030	11:25:24.177	00:00:03.029	181	413,2805	334,565	0,7936776	0,4560522	681,7149	4,306616	0	450,2979	275,991	0,6318966	0,4338906	685,8757	4,416852	0	8	432	305						Untertest4.avi	0	880	547	72	111	354	195	683	0	Content		360	194	3029813	48631360
3046	11:25:24.193	00:00:03.046	182	414,5137	337,4263	0,7938171	0,4560357	681,6057	4,299301	0	453,3699	274,994	0,6320717	0,4339447	685,8241	4,404123	0	8	434	306						Untertest4.avi	0	880	547	72	111	354	195	683	0	Content		362	195	3046431	48647978
3063	11:25:24.210	00:00:03.063	183	424,4256	331,4452	0,7938184	0,4561592	681,2502	4,280343	0	464,5755	288,0184	0,6320974	0,434066	685,4354	4,39754	0	9	445	310						Untertest4.avi	0	880	547	72	111	433	229	566	0	Content		373	199	3063054	48664601
3079	11:25:24.226	00:00:03.079	184	505,5804	370,5618	0,7936634	0,4571275	681,2502	4,278044	0	541,9574	329,5858	0,631964	0,4344318	685,8364	4,39654	0	9	524	350						Untertest4.avi	0	880	547	72	111	433	229	566	0	Content		452	239	3079429	48680976
3096	11:25:24.243	00:00:03.096	185	477,0128	345,145	0,7939982	0,4567662	681,5652	4,266632	0	517,8676	313,1786	0,6323475	0,4346305	685,7905	4,378967	0	9	497	329						Untertest4.avi	0	880	547	72	111	433	229	566	0	Content		425	218	3096190	48697737
3113	11:25:24.260	00:00:03.112	186	485,2643	364,5608	0,7943417	0,4571162	681,5966	4,273112	0	534,1671	317,8208	0,6327422	0,4348737	685,7296	4,378045	0	9	510	341						Untertest4.avi	0	880	547	72	111	433	229	566	0	Content		438	230	3112798	48714345
3129	11:25:24.276	00:00:03.129	187	489,6883	361,5279	0,7947638	0,457411	681,6156	4,262851	0	525,8068	317,8714	0,6330966	0,4351501	685,6522	4,374333	0	9	508	340						Untertest4.avi	0	880	547	72	111	433	229	566	0	Content		436	229	3129420	48730967
3146	11:25:24.293	00:00:03.146	188	490,2572	357,3095	0,7952177	0,4576395	681,5693	4,256687	0	517,9062	320,1654	0,6334926	0,4353601	685,6807	4,379105	0	9	504	339						Untertest4.avi	0	880	547	72	111	433	229	566	0	Content		432	228	3146054	48747601
3163	11:25:24.310	00:00:03.162	189	493,4259	359,8866	0,7956707	0,4578546	681,6439	4,251532	0	517,5013	323,1002	0,6339409	0,4354449	685,6807	4,370061	0	9	505	341						Untertest4.avi	0	880	547	72	111	433	229	566	0	Content		433	230	3162803	48764350
3179	11:25:24.326	00:00:03.179	190	489,2313	356,8744	0,7961293	0,4580511	681,8265	4,258473	0	518,8693	321,4618	0,6344054	0,4355102	685,7463	4,371356	0	9	504	339						Untertest4.avi	0	880	547	72	111	433	229	566	0	Content		432	228	3179409	48780956
3196	11:25:24.343	00:00:03.196	191	492,1486	355,2811	0,7965949	0,45825	681,876	4,242186	0	521,1851	321,7243	0,6348803	0,4355959	685,7343	4,336109	0	9	507	339						Untertest4.avi	0	880	547	72	111	433	229	566	0	Content		435	228	3196030	48797577
3213	11:25:24.360	00:00:03.212	192	499,5581	362,3515	0,7970119	0,4584489	681,8028	4,244237	0	519,1097	321,0786	0,6353375	0,4356844	685,89	4,350315	0	9	509	342						Untertest4.avi	0	880	547	72	111	433	229	566	0	Content		437	231	3212649	48814196
3229	11:25:24.376	00:00:03.229	193	494,1302	364,7602	0,7973958	0,4586212	681,8304	4,23297	0	524,487	323,1939	0,6357689	0,435748	686,0175	4,348309	0	9	509	344						Untertest4.avi	0	880	547	72	111	433	229	566	0	Content		437	233	3229396	48830943
3246	11:25:24.393	00:00:03.246	194	495,8046	360,4723	0,7977772	0,4587523	681,7645	4,260474	0	518,8951	321,3954	0,6361222	0,4356878	686,0503	4,345034	0	9	507	341						Untertest4.avi	0	880	547	72	111	433	229	566	0	Content		435	230	3246018	48847565
3263	11:25:24.410	00:00:03.262	195	500,2875	364,6222	0,7981942	0,459161	681,7645	4,223199	0	515,6021	320,3875	0,6364683	0,4356023	685,9784	4,339522	0	9	508	343						Untertest4.avi	0	880	547	72	111	433	229	566	0	Content		436	232	3262640	48864187
3279	11:25:24.426	00:00:03.279	196	497,5384	373,8126	0,7985459	0,4585642	682,3303	4,235193	0	521,0765	311,0979	0,636894	0,4354659	686,038	4,332539	0	9	509	342						Untertest4.avi	0	880	547	72	111	433	229	566	0	Content		437	231	3279262	48880809
3296	11:25:24.443	00:00:03.296	197	497,6329	377,8749	0,7989209	0,4583936	682,3245	4,223831	0	517,3474	314,9519	0,6373157	0,4352796	686,3961	4,335605	0	9	507	346						Untertest4.avi	0	880	547	72	111	433	229	566	0	Content		435	235	3296012	48897559
3313	11:25:24.460	00:00:03.312	198	485,9242	359,602	0,7992799	0,4584199	682,4302	4,242887	0	515,1144	318,1148	0,6377404	0,4351114	686,652	4,325177	0	9	501	339						Untertest4.avi	0	880	547	72	111	433	229	566	0	Content		429	228	3312632	48914179
3329	11:25:24.476	00:00:03.329	199	496,1343	365,4249	0,7996896	0,4583264	682,6161	4,239422	0	514,5928	312,6176	0,6381651	0,4349643	686,8467	4,332327	0	9	505	339						Untertest4.avi	0	880	547	72	111	433	229	566	0	Content		433	228	3329254	48930801
3346	11:25:24.493	00:00:03.345	200	494,4032	375,0358	0,8000567	0,45807	683,0528	4,257096	0	515,965	316,2985	0,6385245	0,4347551	686,7581	4,343097	0	9	505	346						Untertest4.avi	0	880	547	72	111	433	229	566	0	Content		433	235	3345874	48947421
3363	11:25:24.510	00:00:03.362	201	497,6165	363,2018	0,8003696	0,4580518	683,1119	4,246583	0	518,977	306,2228	0,638894	0,4346021	686,798	4,346756	0	9	508	335						Untertest4.avi	0	880	547	72	111	433	229	566	0	Content		436	224	3362621	48964168
3379	11:25:24.526	00:00:03.379	202	496,3966	361,9091	0,8006664	0,4580007	683,4213	4,243133	0	520,3876	306,5187	0,6392363	0,4344331	687,2937	4,33991	0	9	508	334						Untertest4.avi	0	880	547	72	111	433	229	566	0	Content		436	223	3379243	48980790
3396	11:25:24.543	00:00:03.395	203	497,2843	358,5651	0,8009725	0,4580383	683,7719	4,237502	0	512,7488	313,8292	0,6395653	0,4344004	687,4225	4,343189	0	9	505	336						Untertest4.avi	0	880	547	72	111	433	229	566	0	Content		433	225	3395864	48997411
3413	11:25:24.560	00:00:03.412	204	494,6564	369,2967	0,8011941	0,4579787	683,8343	4,249397	0	515,2932	311,3658	0,6398379	0,43433	687,7149	4,325047	0	9	505	340						Untertest4.avi	0	880	547	72	111	433	229	566	0	Content		433	229	3412615	49014162
3429	11:25:24.576	00:00:03.429	205	497,7115	353,262	0,8014197	0,4580306	684,14	4,267597	0	515,6213	315,6498	0,6401281	0,4342266	687,9172	4,318103	0	9	507	334						Untertest4.avi	0	880	547	72	111	433	229	566	0	Content		435	223	3429235	49030782
3446	11:25:24.593	00:00:03.445	206	498,7884	367,6291	0,8015965	0,4583563	684,14	4,253197	0	507,9302	318,991	0,6403087	0,4340362	688,0117	4,308849	0	9	503	343						Untertest4.avi	0	880	547	72	111	433	229	566	0	Content		431	232	3445858	49047405
3462	11:25:24.609	00:00:03.462	207	490,231	368,9824	0,8017386	0,4577198	684,4812	4,249684	0	518,6581	311,1566	0,6405702	0,4338543	688,4931	4,323027	0	9	504	340						Untertest4.avi	0	880	547	72	111	433	229	566	0	Content		432	229	3462483	49064030
3479	11:25:24.626	00:00:03.479	208	500,1568	365,7828	0,8019306	0,457449	684,8577	4,256144	0	512,8811	310,8918	0,6407121	0,4334874	688,7059	4,316685	0	9	507	338						Untertest4.avi	0	880	547	72	111	433	229	566	0	Content		435	227	3479227	49080774
3496	11:25:24.643	00:00:03.495	209	500,094	365,8351	0,8020372	0,4571551	685,0859	4,255908	0	513,6537	317,2758	0,6408778	0,4331064	688,7606	4,304571	0	9	507	342						Untertest4.avi	0	880	547	72	111	433	229	566	0	Content		435	231	3495851	49097398
3512	11:25:24.659	00:00:03.512	210	495,8328	361,4634	0,8021355	0,4567899	685,0186	4,264542	0	516,892	309,6802	0,6410331	0,4326661	689,0748	4,318559	0	9	506	336						Untertest4.avi	0	880	547	72	111	433	229	566	0	Content		434	225	3512471	49114018
3529	11:25:24.676	00:00:03.529	211	490,2344	370,6157	0,8022441	0,4567965	685,0186	4,273221	0	518,2952	309,1927	0,6411454	0,4322746	688,9878	4,310451	0	9	504	340						Untertest4.avi	0	880	547	72	111	433	229	566	0	Content		432	229	3529091	49130638
3546	11:25:24.693	00:00:03.545	212	491,3029	366,7148	0,8023921	0,4559471	685,4708	4,29035	0	516,0042	314,7031	0,6412671	0,4318262	689,1292	4,303382	0	9	504	341						Untertest4.avi	0	880	547	72	111	433	229	566	0	Content		432	230	3545834	49147381
3562	11:25:24.709	00:00:03.562	213	498,4368	359,5789	0,8025321	0,4556736	685,4515	4,279619	0	519,8455	311,8928	0,6414456	0,4315065	689,3123	4,318578	0	9	509	336						Untertest4.avi	0	880	547	72	111	433	229	566	0	Content		437	225	3562457	49164004
3579	11:25:24.726	00:00:03.579	214	487,2128	373,5708	0,8026164	0,4553547	685,5839	4,279879	0	515,6344	311,4251	0,6415767	0,4312087	689,329	4,336853	0	9	501	342						Untertest4.avi	0	880	547	72	111	433	229	566	0	Content		429	231	3579079	49180626
3596	11:25:24.743	00:00:03.595	215	496,4262	363,3826	0,8027597	0,455213	685,5008	4,304746	0	511,7634	313,1003	0,6416946	0,4309542	689,1324	4,324648	0	9	504	338						Untertest4.avi	0	880	547	72	111	433	229	566	0	Content		432	227	3595701	49197248
3612	11:25:24.759	00:00:03.612	216	479,5186	361,7493	0,8030986	0,4554466	685,5008	4,301171	0	518,3957	313,6287	0,6420217	0,4307207	689,6487	4,325489	0	9	499	338						Untertest4.avi	0	880	547	72	111	433	229	566	0	Content		427	227	3612449	49213996
3629	11:25:24.776	00:00:03.629	217	260,8055	340,5225	0,8045914	0,4542272	685,8859	4,353509	0	332,9329	255,2108	0,6435483	0,430162	689,1851	4,364147	0	10	297	298						Untertest4.avi	0	880	547	72	111	142	146	483	0	Content		225	187	3629069	49230616
3646	11:25:24.793	00:00:03.645	218	178,3943	293,9379	0,8056761	0,4537715	685,5423	4,320621	0	213,8851	212,554	0,6448203	0,4296591	689,2089	4,36828	0	10	196	253						Untertest4.avi	0	880	547	72	111	142	146	483	0	Content		124	142	3645690	49247237
3662	11:25:24.809	00:00:03.662	219	200,9721	303,2245	0,8057932	0,4536288	685,9553	4,347026	0	247,7564	232,9644	0,6449699	0,4295845	689,4991	4,354133	0	10	224	268						Untertest4.avi	0	880	547	72	111	142	146	483	0	Content		152	157	3662309	49263856
3679	11:25:24.826	00:00:03.679	220	192,2258	295,5052	0,8059343	0,4535254	685,9902	4,382525	0	228,3786	224,6013	0,6450146	0,4294185	689,507	4,361701	0	10	210	260						Untertest4.avi	0	880	547	72	111	142	146	483	0	Content		138	149	3679056	49280603
3696	11:25:24.843	00:00:03.695	221	198,6615	304,3329	0,8059742	0,4532934	686,0245	4,374444	0	228,4112	226,3493	0,6450197	0,4292744	689,4824	4,37036	0	10	214	265						Untertest4.avi	0	880	547	72	111	142	146	483	0	Content		142	154	3695677	49297224
3712	11:25:24.859	00:00:03.712	222	195,8266	295,1411	0,8060118	0,4531988	686,0949	4,378767	0	232,5748	225,5744	0,6450332	0,4291187	689,5199	4,380506	0	10	214	260						Untertest4.avi	0	880	547	72	111	142	146	483	0	Content		142	149	3712298	49313845
3729	11:25:24.876	00:00:03.728	223	199,7991	291,189	0,8060077	0,453022	686,036	4,387223	0	234,931	220,2388	0,6450317	0,4290015	689,5029	4,404686	0	10	217	256						Untertest4.avi	0	880	547	72	111	142	146	483	0	Content		145	145	3728917	49330464
3746	11:25:24.893	00:00:03.745	224	191,5816	293,4763	0,805993	0,4528467	686,0529	4,398197	0	234,9141	219,7548	0,6449935	0,4288094	689,5049	4,406479	0	10	213	257						Untertest4.avi	0	880	547	72	111	142	146	483	0	Content		141	146	3745666	49347213
3762	11:25:24.909	00:00:03.762	225	195,6614	301,6591	0,8059598	0,4525777	686,0629	4,429742	0	230,8669	226,1511	0,6449423	0,4285972	689,431	4,411877	0	10	213	264						Untertest4.avi	0	880	547	72	111	142	146	483	0	Content		141	153	3762287	49363834
3779	11:25:24.926	00:00:03.778	226	198,0766	293,3837	0,805942	0,4524271	686,0678	4,41286	0	233,3567	228,2347	0,6448873	0,4284446	689,3459	4,41169	0	10	216	261						Untertest4.avi	0	880	547	72	111	142	146	483	0	Content		144	150	3778911	49380458
3796	11:25:24.943	00:00:03.795	227	194,084	292,2111	0,8058999	0,452345	686,0938	4,446781	0	232,2004	228,6587	0,6448349	0,4283676	689,368	4,422374	0	10	213	260						Untertest4.avi	0	880	547	72	111	142	146	483	0	Content		141	149	3795534	49397081
3812	11:25:24.959	00:00:03.812	228	191,6746	287,0007	0,8058279	0,4523227	685,9108	4,436947	0	228,7602	235,8003	0,6447353	0,4283663	689,2588	4,412049	0	10	210	261						Untertest4.avi	0	880	547	72	111	142	146	483	0	Content		138	150	3812279	49413826
3829	11:25:24.976	00:00:03.828	229	195,8459	288,9261	0,8057626	0,452409	685,8676	4,442272	0	226,1757	224,4431	0,6446479	0,4285758	689,3831	4,431301	0	10	211	257						Untertest4.avi	0	880	547	72	111	142	146	483	0	Content		139	146	3828902	49430449
3846	11:25:24.993	00:00:03.845	230	190,2615	299,513	0,8056311	0,453023	685,8676	4,451096	0	231,3465	219,3593	0,6445727	0,4288073	689,4825	4,448473	0	10	211	259						Untertest4.avi	0	880	547	72	111	142	146	483	0	Content		139	148	3845525	49447072
3862	11:25:25.009	00:00:03.862	231	190,7554	289,3167	0,8055294	0,4531414	685,8676	4,453088	0	240,6512	221,1188	0,6444949	0,4290285	689,5449	4,446145	0	10	216	255						Untertest4.avi	0	880	547	72	111	142	146	483	0	Content		144	144	3862147	49463694
3879	11:25:25.026	00:00:03.878	232	192,13	281,4731	0,8054848	0,4528676	685,9665	4,457269	0	236,4967	225,2715	0,6443495	0,4292669	689,2576	4,454218	0	10	214	253						Untertest4.avi	0	880	547	72	111	142	146	483	0	Content		142	142	3878893	49480440
3896	11:25:25.043	00:00:03.895	233	192,2561	291,0052	0,8053905	0,4530683	685,9704	4,489273	0	230,4158	217,752	0,6442176	0,4295876	689,2529	4,453238	0	10	211	254						Untertest4.avi	0	880	547	72	111	142	146	483	0	Content		139	143	3895518	49497065
3912	11:25:25.059	00:00:03.912	234	188,7416	287,6492	0,8053116	0,4532193	685,8817	4,494299	0	232,9	219,7457	0,6441424	0,429822	689,2389	4,46795	0	10	211	254						Untertest4.avi	0	880	547	72	111	142	146	483	0	Content		139	143	3912136	49513683
3929	11:25:25.076	00:00:03.928	235	192,4481	287,2245	0,8052431	0,453268	685,7433	4,509305	0	236,9467	218,2987	0,6440807	0,4299057	689,3148	4,473977	0	10	215	253						Untertest4.avi	0	880	547	72	111	142	146	483	0	Content		143	142	3928760	49530307
3946	11:25:25.093	00:00:03.945	236	188,3471	291,0731	0,8051628	0,4532068	685,8069	4,507608	0	239,2075	217,8714	0,6440148	0,4299223	689,35	4,467336	0	10	214	254						Untertest4.avi	0	880	547	72	111	142	146	483	0	Content		142	143	3945507	49547054
3962	11:25:25.109	00:00:03.962	237	200,3545	291,2757	0,8050656	0,4535948	685,8069	4,509446	0	238,0218	219,8154	0,6438925	0,4298577	689,1377	4,473093	0	10	219	256						Untertest4.avi	0	880	547	72	111	142	146	483	0	Content		147	145	3962128	49563675
3979	11:25:25.126	00:00:03.978	238	197,9988	289,0536	0,8050398	0,4529603	685,6367	4,543595	0	240,8055	216,9882	0,6437693	0,4298052	688,931	4,469593	0	10	219	253						Untertest4.avi	0	880	547	72	111	142	146	483	0	Content		147	142	3978753	49580300
3995	11:25:25.142	00:00:03.995	239	184,4044	276,8927	0,8049217	0,4528974	685,7847	4,524537	0	243,2601	223,5032	0,6436565	0,429776	688,9379	4,465738	0	10	214	250						Untertest4.avi	0	880	547	72	111	142	146	483	0	Content		142	139	3995373	49596920
4012	11:25:25.159	00:00:04.012	240	192,061	280,5827	0,8047693	0,4528961	685,6595	4,551938	0	246,6051	225,1523	0,6435124	0,4297645	689,1424	4,472279	0	10	219	253						Untertest4.avi	0	880	547	72	111	142	146	483	0	Content		147	142	4012123	49613670
4029	11:25:25.176	00:00:04.028	241	193,8523	290,1334	0,8045904	0,4528993	685,5088	4,558044	0	245,7977	223,4538	0,6432659	0,4299206	688,7627	4,467413	0	10	220	257						Untertest4.avi	0	880	547	72	111	142	146	483	0	Content		148	146	4028742	49630289
4045	11:25:25.192	00:00:04.045	242	197,068	286,6032	0,8044	0,4537423	685,5088	4,527149	0	245,5329	226,707	0,6430562	0,4301811	688,9625	4,478107	0	10	221	257						Untertest4.avi	0	880	547	72	111	142	146	483	0	Content		149	146	4045368	49646915
4062	11:25:25.209	00:00:04.061	243	189,5827	293,6821	0,8041663	0,4533518	685,4266	4,567814	0	247,0517	219,9487	0,6428043	0,430547	688,7233	4,466042	0	10	218	257						Untertest4.avi	0	880	547	72	111	142	146	483	0	Content		146	146	4061987	49663534
4079	11:25:25.226	00:00:04.078	244	189,7213	288,1814	0,804005	0,4536877	685,4902	4,598149	0	249,2448	234,1505	0,6426223	0,4308683	688,7883	4,462902	0	10	219	261						Untertest4.avi	0	880	547	72	111	142	146	483	0	Content		147	150	4078736	49680283
4095	11:25:25.242	00:00:04.095	245	194,4924	293,208	0,8037474	0,4541296	685,2104	4,591454	0	242,8406	235,3712	0,6423424	0,4314372	688,3976	4,465641	0	10	219	264						Untertest4.avi	0	880	547	72	111	142	146	483	0	Content		147	153	4095356	49696903
4112	11:25:25.259	00:00:04.111	246	304,3911	412,1976	0,802608	0,4557649	685,2872	4,606831	0	400,4857	363,4232	0,6413321	0,4330636	688,4061	4,4693	0	11	352	388						Untertest4.avi	0	880	547	72	111	323	302	200	0	Content		280	277	4111993	49713540
4129	11:25:25.276	00:00:04.128	247	355,9298	439,3951	0,8017966	0,4566435	685,6631	4,617866	0	440,35	411,7419	0,6406633	0,4340875	688,7474	4,444208	0	11	398	426						Untertest4.avi	0	880	547	72	111	323	302	200	0	Content		326	315	4128741	49730288
4145	11:25:25.292	00:00:04.145	248	354,1136	414,7854	0,8016906	0,4567264	685,2328	4,590108	0	428,5018	389,1741	0,6405316	0,4343023	688,7722	4,461485	0	11	391	402						Untertest4.avi	0	880	547	72	111	323	302	200	0	Content		319	291	4145351	49746898
4162	11:25:25.309	00:00:04.161	249	358,5504	431,769	0,8015604	0,4569015	685,3992	4,597676	0	424,4514	397,7742	0,6403372	0,4345022	688,6573	4,449138	0	11	392	415						Untertest4.avi	0	880	547	72	111	323	302	200	0	Content		320	304	4161972	49763519
4179	11:25:25.326	00:00:04.178	250	359,7649	430,0639	0,8014591	0,4569139	685,4345	4,612895	0	430,1867	384,6044	0,6401874	0,4346713	688,4788	4,449074	0	11	395	407						Untertest4.avi	0	880	547	72	111	323	302	200	0	Content		323	296	4178600	49780147
4195	11:25:25.342	00:00:04.195	251	365,1406	433,5044	0,8013059	0,4569145	685,3013	4,622319	0	434,8356	391,7462	0,6400519	0,4347083	688,7349	4,452583	0	11	400	413						Untertest4.avi	0	880	547	72	111	323	302	200	0	Content		328	302	4195349	49796896
4212	11:25:25.359	00:00:04.211	252	357,6269	430,2134	0,8011596	0,4569126	685,2219	4,619273	0	429,5735	392,5183	0,6398553	0,4346918	688,5108	4,456693	0	11	394	411						Untertest4.avi	0	880	547	72	111	323	302	200	0	Content		322	300	4211965	49813512
4229	11:25:25.376	00:00:04.228	253	361,2778	432,6354	0,8010347	0,4567579	685,4089	4,616737	0	425,4356	391,8073	0,6397103	0,4346564	688,3748	4,44395	0	11	393	412						Untertest4.avi	0	880	547	72	111	323	302	200	0	Content		321	301	4228584	49830131
4245	11:25:25.392	00:00:04.245	254	364,8553	431,8943	0,8008804	0,4567529	685,328	4,651035	0	434,3571	388,7515	0,6395876	0,4346748	688,4831	4,467646	0	11	400	410						Untertest4.avi	0	880	547	72	111	323	302	200	0	Content		328	299	4245204	49846751
4262	11:25:25.409	00:00:04.261	255	356,6502	434,1657	0,8006955	0,456797	685,1096	4,607603	0	425,3044	398,4134	0,6393555	0,4346904	688,512	4,473456	0	11	391	416						Untertest4.avi	0	880	547	72	111	323	302	200	0	Content		319	305	4261952	49863499
4279	11:25:25.426	00:00:04.278	256	365,1192	431,4083	0,8005598	0,4570332	685,1636	4,635307	0	429,5377	398,1343	0,6391912	0,4348817	688,3197	4,460611	0	11	397	415						Untertest4.avi	0	880	547	72	111	323	302	200	0	Content		325	304	4278573	49880120
4295	11:25:25.442	00:00:04.295	257	361,3183	440,9387	0,8003557	0,4574092	685,1305	4,658298	0	431,7305	396,5011	0,6390347	0,4353918	688,6435	4,47954	0	11	397	419						Untertest4.avi	0	880	547	72	111	323	302	200	0	Content		325	308	4295194	49896741
4312	11:25:25.459	00:00:04.311	258	465,4745	639,8766	0,7994705	0,4599124	685,3317	4,662711	0	551,2098	592,0648	0,6385509	0,4378907	688,6663	4,491753	0	12	508	616						Untertest4.avi	0	880	547	72	111	391	796	233	0	Content		436	505	4311817	49913364
4329	11:25:25.476	00:00:04.328	259	458,9323	815,1039	0,7989174	0,4626054	685,5507	4,564502	0	511,3806	773,3185	0,6386644	0,4407526	688,3736	4,37463	0	12	485	794						Untertest4.avi	0	880	547	72	111	391	796	233	0	Content		413	683	4328562	49930109
4345	11:25:25.492	00:00:04.345	260	435,8364	935,462	0,7989905	0,4639201	685,3945	4,519326	0	467,4852	903,7794	0,6388891	0,4421513	688,0427	4,33446	0	12	452	920						Untertest4.avi	0	880	547	72	111	391	796	233	0	Content		380	809	4345184	49946731
4362	11:25:25.509	00:00:04.361	261	441,6526	900,1768	0,7990147	0,4642428	685,3889	4,557571	0	490,441	863,8314	0,6386505	0,442647	688,1882	4,394418	0	12	466	882						Untertest4.avi	0	880	547	72	111	391	796	233	0	Content		394	771	4361804	49963351
4378	11:25:25.525	00:00:04.378	262	443,6977	917,1703	0,7989941	0,4648185	685,1563	4,555916	0	477,3396	877,7502	0,6385428	0,443093	687,9528	4,386845	0	12	461	897						Untertest4.avi	0	880	547	72	111	391	796	233	0	Content		389	786	4378425	49979972
4395	11:25:25.542	00:00:04.395	263	452,6188	933,4678	0,7989889	0,4650974	685,2829	4,594791	0	486,075	871,1289	0,6384134	0,4435886	687,8856	4,382616	0	12	469	902						Untertest4.avi	0	880	547	72	111	391	796	233	0	Content		397	791	4395171	49996718
4412	11:25:25.559	00:00:04.411	264	446,477	919,6128	0,7989872	0,4654821	685,0744	4,584855	0	480,5586	893,5142	0,6383167	0,4438927	687,7551	4,417997	0	12	464	907						Untertest4.avi	0	880	547	72	111	391	796	233	0	Content		392	796	4411795	50013342
4428	11:25:25.575	00:00:04.428	265	441,8537	920,9512	0,7989967	0,4657336	684,9727	4,601394	0	480,6661	890,9789	0,6382583	0,4442715	687,7515	4,432024	0	12	461	906						Untertest4.avi	0	880	547	72	111	391	796	233	0	Content		389	795	4428415	50029962
4445	11:25:25.592	00:00:04.445	266	445,4218	918,5287	0,7990112	0,465946	684,9642	4,59269	0	484,3717	897,1588	0,6382282	0,4444968	687,6797	4,437572	0	12	465	908						Untertest4.avi	0	880	547	72	111	391	796	233	0	Content		393	797	4445039	50046586
4462	11:25:25.609	00:00:04.461	267	445,2643	927,781	0,7990327	0,4661011	684,8542	4,615238	0	488,5477	904,7836	0,6382075	0,4447052	687,7048	4,466468	0	12	467	916						Untertest4.avi	0	880	547	72	111	391	796	233	0	Content		395	805	4461785	50063332
4478	11:25:25.625	00:00:04.478	268	441,5956	940,4137	0,7990569	0,4662738	684,7051	4,613311	0	484,0851	897,0186	0,6381975	0,4449575	687,5842	4,467772	0	12	463	919						Untertest4.avi	0	880	547	72	111	391	796	233	0	Content		391	808	4478406	50079953
4495	11:25:25.642	00:00:04.495	269	434,6011	938,2695	0,7991114	0,4664716	684,4692	4,628388	0	489,1255	906,5082	0,6382166	0,4451407	687,5627	4,453402	0	12	462	922						Untertest4.avi	0	880	547	72	111	391	796	233	0	Content		390	811	4495027	50096574
4512	11:25:25.659	00:00:04.511	270	436,1197	929,092	0,7991984	0,4669109	684,2187	4,625251	0	485,314	907,5101	0,6382432	0,4453632	687,3403	4,471726	0	12	461	918						Untertest4.avi	0	880	547	72	111	391	796	233	0	Content		389	807	4511647	50113194
4528	11:25:25.675	00:00:04.528	271	438,0899	941,7914	0,7993907	0,4672296	684,3106	4,642243	0	487,3323	902,2476	0,6383218	0,4457318	687,209	4,482587	0	12	463	922						Untertest4.avi	0	880	547	72	111	391	796	233	0	Content		391	811	4528393	50129940
4545	11:25:25.692	00:00:04.545	272	217,388	827,4735	0,8007146	0,4663369	684,5388	4,739221	0	344,4739	773,4847	0,6396735	0,4448162	687,4841	4,538927	0	13	281	800						Untertest4.avi	0	880	547	72	111	-169	473	133	0	Content		209	689	4545013	50146560
4562	11:25:25.709	00:00:04.561	273	-13,41759	687,552	0,8027545	0,464783	684,3102	4,703027	0	116,6378	608,879	0,6417493	0,4433937	687,2191	4,535378	0	13	52	648						Untertest4.avi	0	880	547	72	111	-169	473	133	0	Content		-20	537	4561637	50163184
4578	11:25:25.725	00:00:04.578	274	-164,3099	593,7084	0,8042893	0,4641978	683,9057	4,703988	0	-54,18789	520,7992	0,6432449	0,4426911	687,2905	4,516345	0	13	-109	557						Untertest4.avi	0	880	547	72	111	-169	473	133	0	Content		-181	446	4578257	50179804
4595	11:25:25.742	00:00:04.595	275	-141,7886	615,7926	0,8049541	0,4645742	683,8196	4,713121	0	-22,27903	564,8159	0,6436437	0,4428773	687,3038	4,500736	0	13	-82	590						Untertest4.avi	0	880	547	72	111	-169	473	133	0	Content		-154	479	4595004	50196551
4612	11:25:25.759	00:00:04.611	276	-155,0284	608,5563	0,8054706	0,4647131	683,7615	4,692043	0	-58,45247	543,4109	0,6439385	0,442956	686,7126	4,487792	0	13	-107	576						Untertest4.avi	0	880	547	72	111	-169	473	133	0	Content		-179	465	4611625	50213172
4628	11:25:25.775	00:00:04.628	277	-155,5112	611,9473	0,8060254	0,4647761	683,6028	4,679168	0	-53,28119	545,5434	0,6443999	0,4429136	686,4317	4,48302	0	13	-104	579						Untertest4.avi	0	880	547	72	111	-169	473	133	0	Content		-176	468	4628247	50229794
4645	11:25:25.792	00:00:04.644	278	-178,4919	604,731	0,8065857	0,4647206	683,3987	4,715728	0	-58,8189	537,9307	0,6449411	0,4427511	686,3263	4,482812	0	13	-119	571						Untertest4.avi	0	880	547	72	111	-169	473	133	0	Content		-191	460	4644867	50246414
4662	11:25:25.809	00:00:04.661	279	-131,2788	1053,356	0,8068247	0,463315	683,5392	3,501587	0	-48,66499	558,3328	0,6457723	0,4422042	686,5663	4,45225	0	13	-90	806						Untertest4.avi	0	880	547	72	111	-169	473	133	0	Content		-162	695	4661613	50263160
4678	11:25:25.825	00:00:04.678	280	-1024	-768	-1	-1	-1	-1	4	-1024	-768	-1	-1	-1	-1	4		0	0						Untertest4.avi	0	880	547	72	111				0	Content		-72	-111	4678234	50279781
4695	11:25:25.842	00:00:04.694	281	-1024	-768	-1	-1	-1	-1	4	-1024	-768	-1	-1	-1	-1	4		0	0						Untertest4.avi	0	880	547	72	111				0	Content		-72	-111	4694853	50296400
4711	11:25:25.858	00:00:04.711	282	-1024	-768	-1	-1	-1	-1	4	-1024	-768	-1	-1	-1	-1	4		0	0						Untertest4.avi	0	880	547	72	111				0	Content		-72	-111	4711473	50313020
4728	11:25:25.875	00:00:04.728	283	-1024	-768	-1	-1	-1	-1	4	-1024	-768	-1	-1	-1	-1	4		0	0						Untertest4.avi	0	880	547	72	111				0	Content		-72	-111	4728158	50329705
4745	11:25:25.892	00:00:04.744	284	-1024	-768	-1	-1	-1	-1	4	-1024	-768	-1	-1	-1	-1	4		0	0						Untertest4.avi	0	880	547	72	111				0	Content		-72	-111	4744823	50346370
4761	11:25:25.908	00:00:04.761	285	-1024	-768	-1	-1	-1	-1	4	-1024	-768	-1	-1	-1	-1	4		0	0						Untertest4.avi	0	880	547	72	111				0	Content		-72	-111	4761455	50363002
4778	11:25:25.925	00:00:04.778	286	-1024	-768	-1	-1	-1	-1	4	-1024	-768	-1	-1	-1	-1	4		0	0						Untertest4.avi	0	880	547	72	111				0	Content		-72	-111	4778120	50379667
4795	11:25:25.942	00:00:04.794	287	-1003,78	-27,92243	0,8173385	0,4618211	683,5392	4,937012	0	-634,8926	-76,41133	0,6562153	0,4376675	684,5392	4,50563	0	14	-819	-52						Untertest4.avi	0	880	547	72	111	-920	-169	83	0	Content		-891	-163	4794833	50396380
4811	11:25:25.958	00:00:04.811	288	-1105,691	-51,83794	0,8185077	0,461995	683,5392	5,001253	0	-649,1452	-78,13634	0,657457	0,4375648	683,9475	4,498019	0	14	-877	-65						Untertest4.avi	0	880	547	72	111	-920	-169	83	0	Content		-949	-176	4811452	50412999
4828	11:25:25.975	00:00:04.828	289	-1150,235	-67,04234	0,8226421	0,4621816	624,2247	5,026633	0	-697,3462	-110,5273	0,6588123	0,4371592	683,848	4,532848	0	14	-924	-89						Untertest4.avi	0	880	547	72	111	-920	-169	83	0	Content		-996	-200	4828073	50429620
4845	11:25:25.992	00:00:04.844	290	-1222,24	-106,0388	0,8212081	0,4625693	683,5392	5,10717	0	-651,5762	-71,62959	0,6601185	0,4373706	682,2435	4,491539	0	14	-937	-89						Untertest4.avi	0	880	547	72	111	-920	-169	83	0	Content		-1009	-200	4844821	50446368
4861	11:25:26.008	00:00:04.861	291	-676,6698	176,7915	0,8255715	0,4628391	624,2247	4,344252	0	-659,0402	-78,72643	0,6615889	0,4373185	682,1634	4,483941	0	14	-668	49						Untertest4.avi	0	880	547	72	111	-920	-169	83	0	Content		-740	-62	4861441	50462988
4878	11:25:26.025	00:00:04.878	292	-689,7181	173,5028	0,8270265	0,4631332	624,2247	4,345567	0	-663,9518	-81,9825	0,6631001	0,4371772	681,5143	4,469814	0	15	-677	46						Untertest4.avi	0	880	547	72	111	-759	-100	117	0	Content		-749	-65	4878062	50479609
4895	11:25:26.042	00:00:04.894	293	-681,7072	175,2343	0,828631	0,4634383	624,2247	4,350101	0	-675,1354	-87,83421	0,6646777	0,4369452	680,8994	4,487854	0	15	-678	44						Untertest4.avi	0	880	547	72	111	-759	-100	117	0	Content		-750	-67	4894687	50496234
4911	11:25:26.058	00:00:04.911	294	-687,7358	173,6191	0,8305194	0,4632705	615,533	4,352489	0	-741,1434	-168,7886	0,6664165	0,4364283	680,777	4,533766	0	15	-714	2						Untertest4.avi	0	880	547	72	111	-759	-100	117	0	Content		-786	-109	4911432	50512979
4928	11:25:26.075	00:00:04.928	295	-1024	-768	-1	-1	-1	-1	4	-689,1414	-97,92471	0,6680257	0,4361461	678,9426	4,480187	0	15	-689	-98						Untertest4.avi	0	880	547	72	111	-759	-100	117	0	Content		-761	-209	4928054	50529601
4945	11:25:26.092	00:00:04.944	296	-1024	-768	-1	-1	-1	-1	4	-684,7572	-94,03989	0,6698506	0,4355654	678,534	4,497344	0	15	-685	-94						Untertest4.avi	0	880	547	72	111	-759	-100	117	0	Content		-757	-205	4944676	50546223
4961	11:25:26.108	00:00:04.961	297	-667,6241	174,3377	0,8357798	0,4635832	615,533	4,314824	0	-699,2156	-104,4544	0,6716259	0,4349515	677,5135	4,509677	0	15	-683	35						Untertest4.avi	0	880	547	72	111	-759	-100	117	0	Content		-755	-76	4961299	50562846
4978	11:25:26.125	00:00:04.978	298	-714,3409	148,5806	0,837465	0,4636348	615,533	4,353752	0	-700,7463	-108,9508	0,6734968	0,4343503	676,657	4,523938	0	15	-708	20						Untertest4.avi	0	880	547	72	111	-759	-100	117	0	Content		-780	-91	4978057	50579604
4995	11:25:26.142	00:00:04.994	299	-714,3409	148,5806	0,839224	0,4633656	612,6201	4,353752	0	-794,5668	-171,4047	0,6754745	0,4336668	676,5327	4,576715	0	16	-754	-11						Untertest4.avi	0	880	547	72	111	-934	-137	183	0	Content		-826	-122	4994666	50596213
5011	11:25:26.158	00:00:05.011	300	-1060,822	28,69182	0,8404804	0,4640307	612,6201	4,608634	0	-705,6543	-107,8124	0,6773372	0,433353	674,4385	4,509709	0	16	-883	-40						Untertest4.avi	0	880	547	72	111	-934	-137	183	0	Content		-955	-151	5011287	50612834
5028	11:25:26.175	00:00:05.027	301	-971,4861	54,2438	0,8426467	0,4639588	612,6201	4,52378	0	-708,0471	-108,2607	0,6793033	0,4328068	672,946	4,510554	0	16	-840	-27						Untertest4.avi	0	880	547	72	111	-934	-137	183	0	Content		-912	-138	5027909	50629456
5045	11:25:26.192	00:00:05.044	302	-1027,042	32,23558	0,8446012	0,4638813	612,6201	4,556081	0	-708,1668	-118,0301	0,6813012	0,4323079	671,1624	4,492912	0	16	-868	-43						Untertest4.avi	0	880	547	72	111	-934	-137	183	0	Content		-940	-154	5044656	50646203
5061	11:25:26.208	00:00:05.061	303	-1084,767	9,267376	0,8465993	0,4638424	612,6201	4,615489	0	-720,2497	-112,0028	0,6833808	0,431647	669,7487	4,471406	0	16	-903	-51						Untertest4.avi	0	880	547	72	111	-934	-137	183	0	Content		-975	-162	5061278	50662825
5078	11:25:26.225	00:00:05.077	304	-1055,984	14,92261	0,8488765	0,4634763	605,0007	4,581708	0	-778,6404	-161,6896	0,6857132	0,4308768	669,5436	4,543082	0	16	-917	-73						Untertest4.avi	0	880	547	72	111	-934	-137	183	0	Content		-989	-184	5077900	50679447
5095	11:25:26.242	00:00:05.094	305	-1011,583	54,03438	0,8513914	0,4638671	605,0007	4,491592	0	-703,6423	-104,7381	0,6878765	0,4305606	667,1867	4,444704	0	16	-858	-25						Untertest4.avi	0	880	547	72	111	-934	-137	183	0	Content		-930	-136	5094522	50696069
5111	11:25:26.258	00:00:05.111	306	-988,1836	62,17391	0,8538054	0,4638187	605,0007	4,450118	0	-696,0048	-90,57321	0,6901838	0,430036	664,7574	4,403428	0	16	-842	-14						Untertest4.avi	0	880	547	72	111	-934	-137	183	0	Content		-914	-125	5111269	50712816
5128	11:25:26.275	00:00:05.127	307	-995,11	60,53751	0,8562397	0,4637504	605,0007	4,444444	0	-700,5995	-86,74104	0,6926122	0,429612	663,1774	4,386834	0	16	-848	-13						Untertest4.avi	0	880	547	72	111	-934	-137	183	0	Content		-920	-124	5127888	50729435
5145	11:25:26.292	00:00:05.144	308	-1033,136	53,5991	0,8586859	0,4636964	605,0007	4,467681	0	-697,9576	-89,80396	0,6950555	0,4291448	661,1539	4,365541	0	16	-866	-18						Untertest4.avi	0	880	547	72	111	-934	-137	183	0	Content		-938	-129	5144509	50746056
5161	11:25:26.308	00:00:05.161	309	-1024,965	57,2235	0,8613695	0,4634529	594,607	4,443532	0	-776,4813	-141,3305	0,6977407	0,4285079	660,9201	4,421057	0	16	-901	-42						Untertest4.avi	0	880	547	72	111	-934	-137	183	0	Content		-973	-153	5161143	50762690
5178	11:25:26.325	00:00:05.177	310	-949,6338	96,86417	0,8640702	0,4638757	594,607	4,325824	0	-691,6768	-70,83002	0,7001344	0,4283418	658,39	4,322324	0	17	-821	13						Untertest4.avi	0	880	547	72	111	-742	-163	283	0	Content		-893	-98	5177880	50779427
5194	11:25:26.341	00:00:05.194	311	-1024	-768	-1	-1	-1	-1	4	-683,0768	-73,50495	0,7025627	0,4281228	656,0429	4,305246	0	17	-683	-74						Untertest4.avi	0	880	547	72	111	-742	-163	283	0	Content		-755	-185	5194500	50796047
5211	11:25:26.358	00:00:05.211	312	-1024	-768	-1	-1	-1	-1	4	-679,2964	-64,08289	0,7049666	0,4278841	654,3583	4,287497	0	17	-679	-64						Untertest4.avi	0	880	547	72	111	-742	-163	283	0	Content		-751	-175	5211122	50812669
5228	11:25:26.375	00:00:05.227	313	-1024	-768	-1	-1	-1	-1	4	-665,7286	-57,89312	0,7073506	0,4276412	652,8223	4,265055	0	17	-666	-58						Untertest4.avi	0	880	547	72	111	-742	-163	283	0	Content		-738	-169	5227758	50829305
5245	11:25:26.392	00:00:05.244	314	-1024	-768	-1	-1	-1	-1	4	-746,8788	-111,7508	0,7098023	0,4273749	652,6962	4,310712	0	17	-747	-112						Untertest4.avi	0	880	547	72	111	-742	-163	283	0	Content		-819	-223	5244505	50846052
5261	11:25:26.408	00:00:05.261	315	-1024	-768	-1	-1	-1	-1	4	-1024	-768	-1	-1	-1	-1	4	17	0	0						Untertest4.avi	0	880	547	72	111	-742	-163	283	0	Content		-72	-111	5261115	50862662
5278	11:25:26.425	00:00:05.277	316	-1024	-768	-1	-1	-1	-1	4	-657,8245	-46,42628	0,7138143	0,4277027	648,2613	4,217035	0	17	-658	-46						Untertest4.avi	0	880	547	72	111	-742	-163	283	0	Content		-730	-157	5277745	50879292
5294	11:25:26.441	00:00:05.294	317	-1024	-768	-1	-1	-1	-1	4	-658,8887	-50,58943	0,7157177	0,4278634	646,9387	4,200068	0	17	-659	-51						Untertest4.avi	0	880	547	72	111	-742	-163	283	0	Content		-731	-162	5294360	50895907
5311	11:25:26.458	00:00:05.311	318	-912,7675	114,6455	0,8815406	0,4679033	594,607	4,227234	0	-655,6317	-51,37313	0,7175412	0,4279942	645,761	4,181675	0	17	-784	32						Untertest4.avi	0	880	547	72	111	-742	-163	283	0	Content		-856	-79	5311108	50912655
5328	11:25:26.475	00:00:05.327	319	-1024	-768	-1	-1	-1	-1	4	-652,8892	-52,99113	0,7192263	0,4281214	644,4813	4,166507	0	17	-653	-53						Untertest4.avi	0	880	547	72	111	-742	-163	283	0	Content		-725	-164	5327729	50929276
5344	11:25:26.491	00:00:05.344	320	-1024	-768	-1	-1	-1	-1	4	-651,7524	-42,23102	0,7208107	0,428184	643,348	4,171532	0	17	-652	-42						Untertest4.avi	0	880	547	72	111	-742	-163	283	0	Content		-724	-153	5344350	50945897
5361	11:25:26.508	00:00:05.360	321	-1024	-768	-1	-1	-1	-1	4	-709,3344	-93,75101	0,7223765	0,4280173	643,287	4,260506	0	17	-709	-94						Untertest4.avi	0	880	547	72	111	-742	-163	283	0	Content		-781	-205	5360986	50962533
5378	11:25:26.525	00:00:05.377	322	-1024	-768	-1	-1	-1	-1	4	-1024	-768	-1	-1	-1	-1	4	17	0	0						Untertest4.avi	0	880	547	72	111	-742	-163	283	0	Content		-72	-111	5377718	50979265
5394	11:25:26.541	00:00:05.394	323	-1024	-768	-1	-1	-1	-1	4	-630,7693	-44,32681	0,7245883	0,4286623	640,588	4,189677	0	17	-631	-44						Untertest4.avi	0	880	547	72	111	-742	-163	283	0	Content		-703	-155	5394347	50995894
5411	11:25:26.558	00:00:05.410	324	-1024	-768	-1	-1	-1	-1	4	-623,6414	-37,45239	0,7255058	0,4289959	639,9982	4,191154	0	17	-624	-37						Untertest4.avi	0	880	547	72	111	-742	-163	283	0	Content		-696	-148	5410974	51012521
5428	11:25:26.575	00:00:05.427	325	-1024	-768	-1	-1	-1	-1	4	-624,8936	-46,86444	0,7261998	0,4294749	639,2903	4,189315	0	17	-625	-47						Untertest4.avi	0	880	547	72	111	-742	-163	283	0	Content		-697	-158	5427584	51029131
5444	11:25:26.591	00:00:05.444	326	-1024	-768	-1	-1	-1	-1	4	-674,9981	-77,71947	0,7268401	0,4296837	639,2786	4,246639	0	17	-675	-78						Untertest4.avi	0	880	547	72	111	-742	-163	283	0	Content		-747	-189	5444333	51045880
5461	11:25:26.608	00:00:05.460	327	-578,1914	238,6546	0,8925007	0,4739154	572,3095	3,948107	0	-611,6572	-47,04578	0,7271484	0,4305924	638,2026	4,220232	0	18	-595	96						Untertest4.avi	0	880	547	72	111	-578	-27	316	0	Content		-667	-15	5460962	51062509
5478	11:25:26.625	00:00:05.477	328	-552,66	246,1168	0,892905	0,4746709	572,3095	3,972346	0	-616,3181	-46,37717	0,7274743	0,4311844	638,2849	4,230216	0	18	-584	100						Untertest4.avi	0	880	547	72	111	-578	-27	316	0	Content		-656	-11	5477575	51079122
5494	11:25:26.641	00:00:05.494	329	-745,7805	165,2473	0,8921463	0,4760386	572,3095	4,118824	0	-612,4179	-45,36907	0,7275783	0,4317516	638,0836	4,239361	0	18	-679	60						Untertest4.avi	0	880	547	72	111	-578	-27	316	0	Content		-751	-51	5494194	51095741
5511	11:25:26.658	00:00:05.510	330	-521,3631	260,5602	0,8931223	0,4760232	572,3095	3,957452	0	-605,4725	-45,04434	0,727573	0,4322259	638,0696	4,252052	0	18	-563	108						Untertest4.avi	0	880	547	72	111	-578	-27	316	0	Content		-635	-3	5510947	51112494
5528	11:25:26.675	00:00:05.527	331	-575,3043	238,4182	0,8927823	0,4766965	574,2331	4,006969	0	-663,1539	-87,08451	0,7274884	0,4324118	638,1091	4,312154	0	18	-619	76						Untertest4.avi	0	880	547	72	111	-578	-27	316	0	Content		-691	-35	5527561	51129108
5544	11:25:26.691	00:00:05.544	332	-499,119	267,3681	0,8928087	0,4770062	574,2331	3,973599	0	-590,6818	-40,11071	0,7271301	0,4330492	637,222	4,288337	0	18	-545	114						Untertest4.avi	0	880	547	72	111	-578	-27	316	0	Content		-617	3	5544184	51145731
5561	11:25:26.708	00:00:05.560	333	-480,2873	271,5529	0,892564	0,4773408	574,2331	4,000207	0	-581,545	-44,53808	0,7269163	0,4333065	638,0571	4,280861	0	18	-531	114						Untertest4.avi	0	880	547	72	111	-578	-27	316	0	Content		-603	3	5560932	51162479
5578	11:25:26.725	00:00:05.577	334	-454,4923	272,0107	0,8923402	0,4776327	574,2331	3,991556	0	-567,889	-41,38742	0,726554	0,4334834	638,2789	4,320338	0	18	-511	115						Untertest4.avi	0	880	547	72	111	-578	-27	316	0	Content		-583	4	5577548	51179095
5594	11:25:26.741	00:00:05.594	335	-434,9476	281,1244	0,892013	0,4778106	574,2331	3,981819	0	-567,0129	-38,64406	0,7261605	0,4334925	638,5471	4,31957	0	18	-501	121						Untertest4.avi	0	880	547	72	111	-578	-27	316	0	Content		-573	10	5594171	51195718
5611	11:25:26.758	00:00:05.610	336	-415,4029	284,4776	0,8911689	0,4777474	581,9601	3,993645	0	-621,349	-82,79565	0,7257333	0,4329841	638,5872	4,385273	0	18	-518	101						Untertest4.avi	0	880	547	72	111	-578	-27	316	0	Content		-590	-10	5610792	51212339
5628	11:25:26.775	00:00:05.627	337	-459,7513	240,6077	0,890936	0,477586	581,9601	4,089818	0	-545,316	-90,52109	0,7252717	0,4324633	637,9622	4,323658	0	18	-503	75						Untertest4.avi	0	880	547	72	111	-578	-27	316	0	Content		-575	-36	5627540	51229087
5644	11:25:26.791	00:00:05.644	338	-447,0392	252,4986	0,8906404	0,4774146	581,9601	4,098248	0	-548,5255	-95,80935	0,7250406	0,4321418	639,6437	4,382701	0	18	-498	78						Untertest4.avi	0	880	547	72	111	-578	-27	316	0	Content		-570	-33	5644161	51245708
5661	11:25:26.808	00:00:05.660	339	-430,7339	248,5539	0,890408	0,4771149	581,9601	4,10988	0	-544,6128	-84,69313	0,7247746	0,4316218	640,0532	4,391996	0	18	-488	82						Untertest4.avi	0	880	547	72	111	-578	-27	316	0	Content		-560	-29	5660783	51262330
5677	11:25:26.824	00:00:05.677	340	-427,7933	245,32	0,8901474	0,4770052	581,9601	4,117725	0	-542,1752	-93,20739	0,7245215	0,4312621	640,4116	4,419325	0	18	-485	76						Untertest4.avi	0	880	547	72	111	-578	-27	316	0	Content		-557	-35	5677404	51278951
5694	11:25:26.841	00:00:05.694	341	-424,8527	250,6719	0,8898088	0,4769092	584,3538	4,125571	0	-593,7161	-127,6906	0,7242793	0,4305582	640,4323	4,482071	0	18	-509	61						Untertest4.avi	0	880	547	72	111	-578	-27	316	0	Content		-581	-50	5694150	51295697
5711	11:25:26.858	00:00:05.710	342	-433,035	247,969	0,8897647	0,4765885	584,3538	4,138179	0	-522,4974	-81,47692	0,7241478	0,4304413	640,149	4,418931	0	18	-478	83						Untertest4.avi	0	880	547	72	111	-578	-27	316	0	Content		-550	-28	5710770	51312317
5727	11:25:26.874	00:00:05.727	343	-415,5886	255,3148	0,8896918	0,4763334	584,3538	4,133237	0	-517,8735	-77,50674	0,724169	0,4299773	641,6325	4,438878	0	18	-467	89						Untertest4.avi	0	880	547	72	111	-578	-27	316	0	Content		-539	-22	5727392	51328939
5744	11:25:26.891	00:00:05.744	344	-409,3505	250,1768	0,8896664	0,4761631	584,3538	4,148785	0	-513,4681	-84,56921	0,724147	0,4296787	642,1111	4,458495	0	18	-461	83						Untertest4.avi	0	880	547	72	111	-578	-27	316	0	Content		-533	-28	5744012	51345559
5761	11:25:26.908	00:00:05.760	345	-399,3174	254,9076	0,8897197	0,476014	584,3538	4,146227	0	-497,2266	-82,3322	0,7242128	0,4293558	642,5122	4,467353	0	18	-448	86						Untertest4.avi	0	880	547	72	111	-578	-27	316	0	Content		-520	-25	5760758	51362305
5777	11:25:26.924	00:00:05.777	346	-391,8144	253,0592	0,8896286	0,4759745	586,147	4,14367	0	-540,6285	-107,6673	0,7242784	0,4287907	642,5338	4,497696	0	19	-466	73						Untertest4.avi	0	880	547	72	111	-478	-24	166	0	Content		-538	-38	5777380	51378927
5794	11:25:26.941	00:00:05.794	347	-382,7674	260,4474	0,8898939	0,4757351	586,147	4,165148	0	-487,2843	-74,92981	0,7243752	0,4288379	641,9323	4,481597	0	19	-435	93						Untertest4.avi	0	880	547	72	111	-478	-24	166	0	Content		-507	-18	5794002	51395549
5811	11:25:26.958	00:00:05.810	348	-364,6438	263,6256	0,8900288	0,475794	586,147	4,177691	0	-464,2628	-64,37894	0,724673	0,4286771	643,549	4,498909	0	19	-414	100						Untertest4.avi	0	880	547	72	111	-478	-24	166	0	Content		-486	-11	5810625	51412172
5827	11:25:26.974	00:00:05.827	349	-349,7871	260,8642	0,8902655	0,4759054	586,147	4,169127	0	-461,9457	-65,13481	0,7248112	0,4286359	643,7591	4,531592	0	19	-406	98						Untertest4.avi	0	880	547	72	111	-478	-24	166	0	Content		-478	-13	5827369	51428916
5844	11:25:26.991	00:00:05.843	350	-345,3792	263,6242	0,8904411	0,4761267	586,147	4,176955	0	-444,2397	-57,5406	0,7250804	0,4286141	644,1635	4,510916	0	19	-395	103						Untertest4.avi	0	880	547	72	111	-478	-24	166	0	Content		-467	-8	5843994	51445541
5861	11:25:27.008	00:00:05.860	351	-340,9714	262,7033	0,8898845	0,476328	603,7415	4,173855	0	-472,1135	-86,9096	0,7252893	0,4282933	644,2078	4,570764	0	19	-407	88						Untertest4.avi	0	880	547	72	111	-478	-24	166	0	Content		-479	-23	5860616	51462163
5877	11:25:27.024	00:00:05.877	352	-407,4051	217,9189	0,8902887	0,4764743	603,7415	4,322162	0	-428,108	-56,75022	0,7255294	0,4286529	643,6213	4,526485	0	19	-418	81						Untertest4.avi	0	880	547	72	111	-478	-24	166	0	Content		-490	-30	5877238	51478785
5894	11:25:27.041	00:00:05.893	353	-392,9293	228,1664	0,8906392	0,4766334	603,7415	4,32816	0	-415,8827	-57,25063	0,7259651	0,4285739	644,8732	4,546278	0	19	-404	85						Untertest4.avi	0	880	547	72	111	-478	-24	166	0	Content		-476	-26	5893985	51495532
5911	11:25:27.058	00:00:05.910	354	-395,695	227,3166	0,8909406	0,4767369	603,7415	4,344843	0	-409,6937	-54,58489	0,7263186	0,428456	645,0969	4,556548	0	19	-403	86						Untertest4.avi	0	880	547	72	111	-478	-24	166	0	Content		-475	-25	5910605	51512152
5927	11:25:27.074	00:00:05.927	355	-383,2993	223,8664	0,8912975	0,476874	603,7415	4,326782	0	-407,9934	-49,76649	0,7266594	0,4282893	645,2267	4,549891	0	19	-396	87						Untertest4.avi	0	880	547	72	111	-478	-24	166	0	Content		-468	-24	5927226	51528773
5944	11:25:27.091	00:00:05.943	356	-381,0112	229,2733	0,8958715	0,4776656	487,2769	4,331884	0	-427,8749	-83,34573	0,7270257	0,4278436	645,2197	4,630747	0	20	-404	73						Untertest4.avi	0	880	547	72	111	-421	-136	100	0	Content		-476	-38	5943852	51545399
5961	11:25:27.108	00:00:05.960	357	-1024	-768	-1	-1	-1	-1	4	-388,7698	-53,46262	0,7274258	0,4280565	644,8733	4,606147	0	20	-389	-53						Untertest4.avi	0	880	547	72	111	-421	-136	100	0	Content		-461	-164	5960596	51562143
5977	11:25:27.124	00:00:05.977	358	-21,53667	462,9798	0,8972557	0,4771234	487,2769	3,440394	0	-387,3459	-52,13107	0,727882	0,4279202	646,023	4,597446	0	20	-204	205						Untertest4.avi	0	880	547	72	111	-421	-136	100	0	Content		-276	94	5977216	51578763
5994	11:25:27.141	00:00:05.993	359	-1024	-768	-1	-1	-1	-1	4	-384,797	-49,42054	0,7282963	0,4278131	646,064	4,594251	0	20	-385	-49						Untertest4.avi	0	880	547	72	111	-421	-136	100	0	Content		-457	-160	5993837	51595384
6010	11:25:27.157	00:00:06.010	360	-1024	-768	-1	-1	-1	-1	4	-305,2206	-25,02296	0,7284482	0,4276553	646,158	4,577073	0	20	-305	-25						Untertest4.avi	0	880	547	72	111	-421	-136	100	0	Content		-377	-136	6010457	51612004
6027	11:25:27.174	00:00:06.027	361	-1024	-768	-1	-1	-1	-1	4	-349,1545	-39,35717	0,7288359	0,4271477	646,0594	4,633063	0	20	-349	-39						Untertest4.avi	0	880	547	72	111	-421	-136	100	0	Content		-421	-150	6027201	51628748
6044	11:25:27.191	00:00:06.043	362	-222,0381	286,7856	0,8946413	0,4777488	583,4201	4,165996	0	-307,2962	-25,13407	0,7293127	0,4274572	645,7755	4,598412	0	21	-265	131						Untertest4.avi	0	880	547	72	111	-323	6	500	0	Content		-337	20	6043823	51645370
6060	11:25:27.207	00:00:06.060	363	-220,2051	286,2834	0,8949968	0,4777922	583,4201	4,166008	0	-300,8597	-20,55648	0,7297719	0,4271994	646,6482	4,61208	0	21	-261	133						Untertest4.avi	0	880	547	72	111	-323	6	500	0	Content		-333	22	6060443	51661990
6077	11:25:27.224	00:00:06.077	364	-209,2088	284,5084	0,8953431	0,4777662	583,4201	4,169784	0	-303,6242	-23,56955	0,7301023	0,426958	646,6036	4,618299	0	21	-256	130						Untertest4.avi	0	880	547	72	111	-323	6	500	0	Content		-328	19	6077066	51678613
6094	11:25:27.241	00:00:06.093	365	-208,8162	293,1344	0,8956264	0,4777807	583,4201	4,153709	0	-299,3925	-22,466	0,730449	0,426704	646,9504	4,603124	0	21	-254	135						Untertest4.avi	0	880	547	72	111	-323	6	500	0	Content		-326	24	6093810	51695357
6110	11:25:27.257	00:00:06.110	366	-208,4236	292,9686	0,8953664	0,4777172	599,0302	4,153635	0	-310,9389	-40,97523	0,7307802	0,4261677	646,968	4,626858	0	21	-260	126						Untertest4.avi	0	880	547	72	111	-323	6	500	0	Content		-332	15	6110431	51711978
6127	11:25:27.274	00:00:06.127	367	-242,1921	258,7106	0,8956836	0,4780117	599,0302	4,295202	0	-284,4373	-30,42146	0,7310904	0,4265648	646,6072	4,613968	0	21	-263	114						Untertest4.avi	0	880	547	72	111	-323	6	500	0	Content		-335	3	6127050	51728597
6144	11:25:27.291	00:00:06.143	368	-244,8674	254,4321	0,8959698	0,4784099	599,0302	4,287688	0	-281,5982	-20,77292	0,7314707	0,4266619	647,3671	4,618322	0	21	-263	117						Untertest4.avi	0	880	547	72	111	-323	6	500	0	Content		-335	6	6143673	51745220
6160	11:25:27.307	00:00:06.160	369	-235,4008	259,0009	0,8962849	0,4788335	599,0302	4,302495	0	-279,011	-22,91795	0,7318345	0,4269431	647,5255	4,627964	0	21	-257	118						Untertest4.avi	0	880	547	72	111	-323	6	500	0	Content		-329	7	6160419	51761966
6177	11:25:27.324	00:00:06.177	370	-240,8575	260,346	0,8966501	0,4794498	599,0302	4,28198	0	-270,7444	-24,95925	0,7322306	0,4274195	647,808	4,622233	0	21	-256	118						Untertest4.avi	0	880	547	72	111	-323	6	500	0	Content		-328	7	6177041	51778588
6194	11:25:27.341	00:00:06.193	371	-239,7173	259,4852	0,8967028	0,4799245	605,5331	4,285012	0	-290,3664	-38,67998	0,7325931	0,4273323	647,8311	4,662656	0	21	-265	110						Untertest4.avi	0	880	547	72	111	-323	6	500	0	Content		-337	-1	6193678	51795225
6210	11:25:27.357	00:00:06.210	372	-253,8424	243,0551	0,8970873	0,4801939	605,5331	4,32372	0	-267,2206	-16,19116	0,7328987	0,4278762	647,3043	4,617902	0	21	-261	113						Untertest4.avi	0	880	547	72	111	-323	6	500	0	Content		-333	2	6210285	51811832
6227	11:25:27.374	00:00:06.227	373	-248,5177	246,5506	0,8974296	0,4798253	605,5331	4,336731	0	-260,7323	-18,0011	0,733283	0,4274816	648,0377	4,616003	0	21	-255	114						Untertest4.avi	0	880	547	72	111	-323	6	500	0	Content		-327	3	6227031	51828578
6244	11:25:27.391	00:00:06.243	374	-242,268	253,0272	0,8976904	0,4789722	605,5331	4,326237	0	-261,6681	-14,30684	0,7335503	0,426569	647,9902	4,60929	0	21	-252	119						Untertest4.avi	0	880	547	72	111	-323	6	500	0	Content		-324	8	6243652	51845199
6260	11:25:27.407	00:00:06.260	375	-246,2166	240,8731	0,8978691	0,4778272	605,5331	4,339328	0	-258,1715	-14,65059	0,7337561	0,4252568	648,2806	4,631347	0	21	-252	113						Untertest4.avi	0	880	547	72	111	-323	6	500	0	Content		-324	2	6260279	51861826
6277	11:25:27.424	00:00:06.277	376	-243,3664	244,0582	0,8977773	0,4768125	606,2728	4,336696	0	-270,0234	-37,09463	0,7339223	0,4236407	648,3099	4,680853	0	21	-257	103						Untertest4.avi	0	880	547	72	111	-323	6	500	0	Content		-329	-8	6277035	51878582
6294	11:25:27.441	00:00:06.293	377	-247,0601	249,1645	0,8979694	0,4756682	606,2728	4,354003	0	-254,5281	-12,45833	0,733933	0,4228465	647,9172	4,628058	0	21	-251	118						Untertest4.avi	0	880	547	72	111	-323	6	500	0	Content		-323	7	6293641	51895188
6310	11:25:27.457	00:00:06.310	378	-242,2987	247,8589	0,8979522	0,475392	606,2728	4,330638	0	-250,1554	-19,26109	0,7340085	0,4224208	648,7782	4,638888	0	21	-246	114						Untertest4.avi	0	880	547	72	111	-323	6	500	0	Content		-318	3	6310266	51911813
6327	11:25:27.474	00:00:06.326	379	-241,9309	261,669	0,8979983	0,475876	606,2728	4,334769	0	-248,3581	-15,48638	0,7341187	0,4227526	649,1065	4,635781	0	21	-245	123						Untertest4.avi	0	880	547	72	111	-323	6	500	0	Content		-317	12	6326886	51928433
6344	11:25:27.491	00:00:06.343	380	-225,8614	250,4135	0,8982177	0,477066	606,2728	4,345781	0	-255,7902	-20,49338	0,7343187	0,4237819	649,1718	4,630084	0	21	-241	115						Untertest4.avi	0	880	547	72	111	-323	6	500	0	Content		-313	4	6343633	51945180
6360	11:25:27.507	00:00:06.360	381	-221,6222	253,3174	0,8982139	0,4789545	609,2514	4,334446	0	-264,3131	-28,05672	0,734576	0,4246703	649,1536	4,665914	0	21	-243	113						Untertest4.avi	0	880	547	72	111	-323	6	500	0	Content		-315	2	6360254	51961801
6377	11:25:27.524	00:00:06.376	382	-227,5208	251,6858	0,8987399	0,4803031	609,2514	4,336992	0	-242,4459	-12,83301	0,7350025	0,4267258	649,1809	4,624964	0	21	-235	119						Untertest4.avi	0	880	547	72	111	-323	6	500	0	Content		-307	8	6376876	51978423
6393	11:25:27.540	00:00:06.393	383	-228,4323	249,7241	0,8991099	0,481521	609,2514	4,36368	0	-233,7697	-11,61403	0,735471	0,4277539	649,9934	4,64713	0	21	-231	119						Untertest4.avi	0	880	547	72	111	-323	6	500	0	Content		-303	8	6393497	51995044
6410	11:25:27.557	00:00:06.410	384	-240,0604	251,1644	0,8994092	0,4822064	609,2514	4,351297	0	-240,535	-18,11969	0,7358296	0,4282462	650,1142	4,629913	0	21	-240	117						Untertest4.avi	0	880	547	72	111	-323	6	500	0	Content		-312	6	6410247	52011794
6427	11:25:27.574	00:00:06.426	385	-224,7736	258,8209	0,8997037	0,4821582	609,2514	4,335182	0	-241,6895	-7,105721	0,7361152	0,4279845	650,4055	4,629652	0	21	-233	126						Untertest4.avi	0	880	547	72	111	-323	6	500	0	Content		-305	15	6426866	52028413
6443	11:25:27.590	00:00:06.443	386	-227,9075	258,7947	0,8995227	0,4816763	614,0684	4,34528	0	-254,0054	-12,91513	0,7363266	0,4266387	650,4462	4,67246	0	21	-241	123						Untertest4.avi	0	880	547	72	111	-323	6	500	0	Content		-313	12	6443487	52045034
6460	11:25:27.607	00:00:06.460	387	-243,5112	242,2087	0,8998443	0,48004	614,0684	4,361487	0	-233,0872	-4,999216	0,7364961	0,4254552	650,1082	4,622227	0	21	-238	119						Untertest4.avi	0	880	547	72	111	-323	6	500	0	Content		-310	8	6460109	52061656
6477	11:25:27.624	00:00:06.476	388	-238,5271	242,1284	0,900004	0,4781151	614,0684	4,369398	0	-241,5898	-13,98263	0,7367439	0,4234793	650,9833	4,63308	0	21	-240	114						Untertest4.avi	0	880	547	72	111	-323	6	500	0	Content		-312	3	6476857	52078404
6493	11:25:27.640	00:00:06.493	389	-233,4025	247,4368	0,900125	0,476375	614,0684	4,353762	0	-231,793	-15,31895	0,7369353	0,4216223	651,3144	4,648678	0	21	-233	116						Untertest4.avi	0	880	547	72	111	-323	6	500	0	Content		-305	5	6493479	52095026
6510	11:25:27.657	00:00:06.510	390	-243,8397	236,1599	0,9001849	0,4752644	614,0684	4,347448	0	-232,2811	-13,89711	0,7371171	0,4203434	651,3346	4,628719	0	21	-238	111						Untertest4.avi	0	880	547	72	111	-323	6	500	0	Content		-310	0	6510100	52111647
6527	11:25:27.674	00:00:06.526	391	-240,0939	236,9427	0,8997855	0,474853	616,7272	4,346325	0	-241,5648	-4,54845	0,7373248	0,4194044	651,3273	4,667152	0	21	-241	116						Untertest4.avi	0	880	547	72	111	-323	6	500	0	Content		-313	5	6526724	52128271
6543	11:25:27.690	00:00:06.543	392	-1024	-768	-1	-1	-1	-1	4	-1024	-768	-1	-1	-1	-1	4		0	0						Untertest4.avi	0	880	547	72	111				0	Content		-72	-111	6543470	52145017
6560	11:25:27.707	00:00:06.560	393	-1024	-768	-1	-1	-1	-1	4	-1024	-768	-1	-1	-1	-1	4		0	0						Untertest4.avi	0	880	547	72	111				0	Content		-72	-111	6560092	52161639
6577	11:25:27.724	00:00:06.576	394	-1024	-768	-1	-1	-1	-1	4	-1024	-768	-1	-1	-1	-1	4		0	0						Untertest4.avi	0	880	547	72	111				0	Content		-72	-111	6576712	52178259
6593	11:25:27.740	00:00:06.593	395	-1024	-768	-1	-1	-1	-1	4	-1024	-768	-1	-1	-1	-1	4		0	0						Untertest4.avi	0	880	547	72	111				0	Content		-72	-111	6593333	52194880
6610	11:25:27.757	00:00:06.610	396	-1024	-768	-1	-1	-1	-1	4	-1024	-768	-1	-1	-1	-1	4		0	0						Untertest4.avi	0	880	547	72	111				0	Content		-72	-111	6610090	52211637
6627	11:25:27.774	00:00:06.626	397	-1024	-768	-1	-1	-1	-1	4	-1024	-768	-1	-1	-1	-1	4		0	0						Untertest4.avi	0	880	547	72	111				0	Content		-72	-111	6626707	52228254
6643	11:25:27.790	00:00:06.643	398	-1024	-768	-1	-1	-1	-1	4	-1024	-768	-1	-1	-1	-1	4		0	0						Untertest4.avi	0	880	547	72	111				0	Content		-72	-111	6643373	52244920
6660	11:25:27.807	00:00:06.659	399	-255,1588	224,6398	0,9014753	0,4786177	617,243	4,308924	0	-247,9596	-21,43159	0,7391604	0,4227102	653,3143	4,583964	0	22	-252	102						Untertest4.avi	0	880	547	72	111	-324	-10	17	0	Content		-324	-9	6659942	52261489
6677	11:25:27.824	00:00:06.676	400	-256,0617	226,0568	0,9014757	0,4778765	617,243	4,305675	0	-248,9016	-26,06102	0,7391846	0,4218796	653,5762	4,576216	0		-252	100						Untertest4.avi	0	880	547	72	111				0	Content		-324	-11	6676689	52278236
6693	11:25:27.840	00:00:06.693	401	-253,134	226,8811	0,9015481	0,4771558	617,243	4,305033	0	-244,0412	-29,61288	0,7392457	0,4210053	653,6463	4,560695	0		-249	99						Untertest4.avi	0	880	547	72	111				0	Content		-321	-12	6693309	52294856
6730	11:25:27.877																				KeyPress	4	27	0	Escape
6739	11:25:27.886																				MovieEnd	256	0	0	Untertest4.avi
