# Supplementary material for: Gaze Duration Biases for Colours in Combination with Dissonant and Consonant Sounds: A Comparative Eye-Tracking Study with Orangutans
Source: PLoS One. 2015 Oct 14;10(10):e0139894. doi: 10.1371/journal.pone.0139894 (PMC4605782; doi:10.1371/journal.pone.0139894)
Supplement: S1 Data — (ZIP) [file pone.0139894.s004.zip › Plos ColourSound Data/Apes/Farben_Musik_U4_2/Rec 12/Rec 12-All-Data.tsv]

System Properties:
Operating System:	Microsoft Windows NT 6.1.7601 Service Pack 1
System User Name:	tobiiadmin
Machine Name:	LOE7690LAP
Data properties:
Recording name:	Rec 12
Recording date:	01.12.2013
Recording time:	12:01:14
Recording resolution:	1024 x 768
Export date:	09.03.2014
Export time:	12:24:46
Participant:	HH_VP3
Filter settings:
Eye: Average
Validity: Normal
Fixation filter: Tobii fixation filter
Velocity threshold: 35
Distance threshold: 35
Timestamp	DateTimeStamp	DateTimeStampStartOffset	Number	GazePointXLeft	GazePointYLeft	CamXLeft	CamYLeft	DistanceLeft	PupilLeft	ValidityLeft	GazePointXRight	GazePointYRight	CamXRight	CamYRight	DistanceRight	PupilRight	ValidityRight	FixationIndex	GazePointX	GazePointY	Event	EventKey	Data1	Data2	Descriptor	StimuliName	StimuliID	MediaWidth	MediaHeight	MediaPosX	MediaPosY	MappedFixationPointX	MappedFixationPointY	FixationDuration	AoiIds	AoiNames	WebGroupImage	MappedGazeDataPointX	MappedGazeDataPointY	MicroSecondTimestamp	AbsoluteMicroSecondTimestamp
7	12:01:14.304	00:00:00.006	0	550,9446	389,7926	0,6277675	0,6609904	612,7405	2,943166	0	487,0304	395,4965	0,4438775	0,6603582	614,2068	3,298045	0	0	519	393						No media	0	1024	768	0	0	511	392	3055	0	Content		519	393	6679	1924616223
23	12:01:14.320	00:00:00.023	1	543,3459	381,7115	0,6276414	0,6608998	612,7607	2,904807	0	482,3225	396,9982	0,4437196	0,6603557	614,2134	3,294183	0	0	513	389						No media	0	1024	768	0	0	511	392	3055	0	Content		513	389	23430	1924632974
40	12:01:14.337	00:00:00.040	2	542,2823	386,778	0,627551	0,660942	612,8168	2,906585	0	482,3493	390,021	0,4436288	0,6605716	614,1425	3,307001	0	0	512	388						No media	0	1024	768	0	0	511	392	3055	0	Content		512	388	40052	1924649596
57	12:01:14.354	00:00:00.056	3	546,3063	392,6288	0,6275017	0,6611111	612,7634	2,935256	0	487,7592	396,2724	0,4435982	0,6607348	613,9812	3,308174	0	0	517	394						No media	0	1024	768	0	0	511	392	3055	0	Content		517	394	56675	1924666219
73	12:01:14.370	00:00:00.073	4	544,8585	387,8608	0,6274389	0,661146	612,7279	2,915238	0	486,0134	393,213	0,4435393	0,6608366	614,0979	3,295597	0	0	515	391						No media	0	1024	768	0	0	511	392	3055	0	Content		515	391	73421	1924682965
90	12:01:14.387	00:00:00.090	5	545,5375	390,9813	0,6273254	0,6610976	612,8774	2,925678	0	487,0877	389,6274	0,4434314	0,6608238	614,2936	3,292122	0	0	516	390						No media	0	1024	768	0	0	511	392	3055	0	Content		516	390	90047	1924699591
107	12:01:14.404	00:00:00.106	6	539,0039	383,4579	0,6271634	0,6610076	612,9243	2,938571	0	485,8242	389,2666	0,4432331	0,6607735	614,4586	3,297765	0	0	512	386						No media	0	1024	768	0	0	511	392	3055	0	Content		512	386	106666	1924716210
123	12:01:14.420	00:00:00.123	7	539,8934	394,6353	0,6270106	0,6609487	612,8527	2,95268	0	485,7323	397,5904	0,4431095	0,6607736	614,1468	3,310017	0	0	513	396						No media	0	1024	768	0	0	511	392	3055	0	Content		513	396	123291	1924732835
140	12:01:14.437	00:00:00.140	8	536,8029	385,2501	0,6269077	0,6610944	612,8738	2,898556	0	486,3748	391,2353	0,4429983	0,6608983	614,2699	3,281417	0	0	512	388						No media	0	1024	768	0	0	511	392	3055	0	Content		512	388	140034	1924749578
157	12:01:14.454	00:00:00.156	9	539,1138	386,0252	0,626884	0,6612064	612,8307	2,924705	0	486,4304	392,1172	0,4429551	0,6610514	614,2955	3,290251	0	0	513	389						No media	0	1024	768	0	0	511	392	3055	0	Content		513	389	156658	1924766202
173	12:01:14.470	00:00:00.173	10	538,2189	381,9296	0,6268939	0,6612601	612,8093	2,893701	0	485,391	397,5437	0,4429721	0,6611007	614,3484	3,306773	0	0	512	390						No media	0	1024	768	0	0	511	392	3055	0	Content		512	390	173281	1924782825
190	12:01:14.487	00:00:00.189	11	539,4304	382,7839	0,6269249	0,661191	612,7552	2,889662	0	484,772	396,395	0,443001	0,6610649	614,2944	3,309073	0	0	512	390						No media	0	1024	768	0	0	511	392	3055	0	Content		512	390	189902	1924799446
207	12:01:14.504	00:00:00.206	12	532,7911	387,5215	0,6269368	0,6610416	612,7433	2,906688	0	487,046	389,626	0,4430227	0,6609176	614,2611	3,284398	0	0	510	389						No media	0	1024	768	0	0	511	392	3055	0	Content		510	389	206523	1924816067
223	12:01:14.520	00:00:00.223	13	540,764	390,7397	0,6269449	0,6608514	612,7099	2,91676	0	484,9619	392,2587	0,4430256	0,6607469	614,2454	3,270255	0	0	513	391						No media	0	1024	768	0	0	511	392	3055	0	Content		513	391	223268	1924832812
240	12:01:14.537	00:00:00.239	14	541,2208	401,564	0,6269316	0,6607346	612,7309	2,93422	0	488,3469	392,5211	0,4430101	0,6606379	614,3087	3,289978	0	0	515	397						No media	0	1024	768	0	0	511	392	3055	0	Content		515	397	239890	1924849434
257	12:01:14.554	00:00:00.256	15	535,2364	388,0927	0,6269301	0,6607119	612,7209	2,888678	0	485,5927	398,6046	0,4430039	0,6605435	614,2856	3,291562	0	0	510	393						No media	0	1024	768	0	0	511	392	3055	0	Content		510	393	256637	1924866181
273	12:01:14.570	00:00:00.273	16	536,7665	390,4177	0,6269417	0,6607325	612,7141	2,883158	0	485,0941	401,286	0,4430107	0,6605303	614,2431	3,279273	0	0	511	396						No media	0	1024	768	0	0	511	392	3055	0	Content		511	396	273429	1924882973
290	12:01:14.587	00:00:00.290	17	544,3299	393,8472	0,6269841	0,6607538	612,6422	2,868114	0	484,1667	399,1953	0,4430326	0,6605279	614,19	3,262957	0	0	514	397						No media	0	1024	768	0	0	511	392	3055	0	Content		514	397	290053	1924899597
307	12:01:14.604	00:00:00.306	18	533,932	385,2928	0,6270778	0,660814	612,6508	2,847937	0	484,9624	394,2586	0,4430918	0,6605247	614,006	3,265326	0	0	509	390						No media	0	1024	768	0	0	511	392	3055	0	Content		509	390	306681	1924916225
323	12:01:14.620	00:00:00.323	19	543,9265	396,7953	0,6271727	0,6608763	612,6205	2,884701	0	489,4735	396,8467	0,4431528	0,6606239	614,0482	3,255071	0	0	517	397						No media	0	1024	768	0	0	511	392	3055	0	Content		517	397	323307	1924932851
340	12:01:14.637	00:00:00.340	20	537,1234	396,8553	0,6272544	0,660986	612,5488	2,861568	0	488,0917	394,2091	0,443199	0,6607263	614,0812	3,234142	0	0	513	396						No media	0	1024	768	0	0	511	392	3055	0	Content		513	396	340059	1924949603
357	12:01:14.654	00:00:00.356	21	538,9374	387,3643	0,6273369	0,6611901	612,3876	2,848748	0	487,5551	395,6067	0,4432735	0,660892	613,9484	3,238426	0	0	513	391						No media	0	1024	768	0	0	511	392	3055	0	Content		513	391	356685	1924966229
373	12:01:14.670	00:00:00.373	22	536,8264	390,0456	0,6273632	0,6613439	612,3524	2,85065	0	486,7062	397,8633	0,4432914	0,6610146	613,848	3,216957	0	0	512	394						No media	0	1024	768	0	0	511	392	3055	0	Content		512	394	373311	1924982855
390	12:01:14.687	00:00:00.389	23	544,2183	395,5191	0,6273847	0,6614366	612,3967	2,861403	0	493,2171	399,7922	0,443287	0,6610538	613,8106	3,237231	0	0	519	398						No media	0	1024	768	0	0	511	392	3055	0	Content		519	398	389938	1924999482
407	12:01:14.704	00:00:00.406	24	536,2942	393,3321	0,6274076	0,6614674	612,3558	2,868376	0	488,3307	396,8068	0,4433024	0,66105	613,7702	3,220617	0	0	512	395						No media	0	1024	768	0	0	511	392	3055	0	Content		512	395	406690	1925016234
423	12:01:14.720	00:00:00.423	25	536,603	386,9996	0,6274638	0,6614546	612,3642	2,82474	0	491,1798	396,4244	0,4433551	0,6610405	613,7126	3,209059	0	0	514	392						No media	0	1024	768	0	0	511	392	3055	0	Content		514	392	423317	1925032861
440	12:01:14.737	00:00:00.439	26	532,2943	395,4965	0,6275654	0,661485	612,3962	2,856808	0	488,0986	394,2482	0,4434491	0,6610352	613,6826	3,208132	0	0	510	395						No media	0	1024	768	0	0	511	392	3055	0	Content		510	395	439943	1925049487
443	12:01:14.740																				MovieStart	128	0	0	Untertest4.avi
457	12:01:14.754	00:00:00.456	27	528,4389	382,6704	0,6276844	0,6616081	612,3464	2,792241	0	487,6106	395,7062	0,4435534	0,6610538	613,6647	3,217394	0	0	508	389						Untertest4.avi	0	880	547	72	111	439	281	3055	0	Content		436	278	456694	1925066238
473	12:01:14.770	00:00:00.473	28	524,6065	387,3692	0,6277757	0,6616114	612,3397	2,796571	0	485,1692	396,116	0,4436264	0,6610551	613,6572	3,200516	0	0	505	392						Untertest4.avi	0	880	547	72	111	439	281	3055	0	Content		433	281	473322	1925082866
490	12:01:14.787	00:00:00.489	29	532,8626	388,6204	0,627831	0,6615536	612,2064	2,859531	0	492,1418	392,532	0,4436576	0,660996	613,6607	3,185198	0	0	513	391						Untertest4.avi	0	880	547	72	111	439	281	3055	0	Content		441	280	489951	1925099495
507	12:01:14.804	00:00:00.506	30	540,0187	393,6827	0,6278281	0,6613891	612,1745	2,848066	0	489,5029	402,4202	0,4436457	0,660848	613,7304	3,223583	0	0	515	398						Untertest4.avi	0	880	547	72	111	439	281	3055	0	Content		443	287	506577	1925116121
523	12:01:14.820	00:00:00.523	31	536,1023	393,6664	0,6278075	0,6612495	612,2017	2,822986	0	486,8635	398,1153	0,4436265	0,6607098	613,7628	3,196549	0	0	511	396						Untertest4.avi	0	880	547	72	111	439	281	3055	0	Content		439	285	523329	1925132873
540	12:01:14.837	00:00:00.539	32	541,7178	392,5059	0,6278073	0,6611812	612,2111	2,86675	0	485,4617	392,5528	0,4436258	0,6606382	613,7153	3,205089	0	0	514	393						Untertest4.avi	0	880	547	72	111	439	281	3055	0	Content		442	282	539957	1925149501
557	12:01:14.854	00:00:00.556	33	535,9633	391,7526	0,6278295	0,6612214	612,2269	2,828432	0	484,0015	397,6458	0,4436487	0,6606982	613,761	3,194382	0	0	510	395						Untertest4.avi	0	880	547	72	111	439	281	3055	0	Content		438	284	556582	1925166126
573	12:01:14.870	00:00:00.573	34	538,8067	393,8662	0,6278808	0,6613466	612,3324	2,863178	0	489,4072	395,1776	0,4437326	0,6608665	613,7746	3,191087	0	0	514	395						Untertest4.avi	0	880	547	72	111	439	281	3055	0	Content		442	284	573209	1925182753
590	12:01:14.887	00:00:00.589	35	527,5552	392,0477	0,6279338	0,6614498	612,3352	2,840142	0	490,0807	398,4905	0,4438039	0,6609954	613,7877	3,203989	0	0	509	395						Untertest4.avi	0	880	547	72	111	439	281	3055	0	Content		437	284	589836	1925199380
607	12:01:14.904	00:00:00.606	36	530,4737	387,9314	0,6279632	0,6615987	612,2756	2,841475	0	489,8836	397,4903	0,4438516	0,6610684	613,7789	3,202066	0	0	510	393						Untertest4.avi	0	880	547	72	111	439	281	3055	0	Content		438	282	606590	1925216134
623	12:01:14.920	00:00:00.623	37	533,0281	398,9096	0,6279871	0,6616763	612,2935	2,866671	0	487,2373	401,6703	0,4438897	0,6610904	613,8006	3,198012	0	0	510	400						Untertest4.avi	0	880	547	72	111	439	281	3055	0	Content		438	289	623214	1925232758
640	12:01:14.937	00:00:00.639	38	536,5359	397,7907	0,6279887	0,6616479	612,3611	2,885498	0	482,0016	405,7104	0,4439048	0,6610649	613,8108	3,251773	0	0	509	402						Untertest4.avi	0	880	547	72	111	439	281	3055	0	Content		437	291	639842	1925249386
656	12:01:14.953	00:00:00.656	39	535,1749	397,7703	0,6280035	0,6614925	612,3876	2,889695	0	485,4309	402,0841	0,4439245	0,6609815	613,8772	3,252526	0	0	510	400						Untertest4.avi	0	880	547	72	111	439	281	3055	0	Content		438	289	656482	1925266026
673	12:01:14.970	00:00:00.673	40	531,1755	392,2558	0,6280137	0,6614	612,4153	2,836334	0	488,4427	395,837	0,4439603	0,6608544	613,9562	3,215193	0	0	510	394						Untertest4.avi	0	880	547	72	111	439	281	3055	0	Content		438	283	673225	1925282769
690	12:01:14.987	00:00:00.689	41	530,1606	388,7394	0,6280597	0,6613634	612,5074	2,858335	0	491,0262	395,8423	0,4440086	0,6607869	613,9605	3,23218	0	0	511	392						Untertest4.avi	0	880	547	72	111	439	281	3055	0	Content		439	281	689853	1925299397
706	12:01:15.003	00:00:00.706	42	539,6311	403,2086	0,6281141	0,6614	612,5358	2,899185	0	484,7396	400,417	0,4440612	0,6607891	613,8865	3,259851	0	0	512	402						Untertest4.avi	0	880	547	72	111	439	281	3055	0	Content		440	291	706492	1925316036
723	12:01:15.020	00:00:00.723	43	531,8769	389,0864	0,6281437	0,6614386	612,5416	2,891781	0	486,6855	401,759	0,4440952	0,6608161	613,8651	3,281244	0	0	509	395						Untertest4.avi	0	880	547	72	111	439	281	3055	0	Content		437	284	723233	1925332777
740	12:01:15.037	00:00:00.739	44	532,2095	389,7343	0,628152	0,6614234	612,5551	2,880961	0	483,7842	398,9866	0,4440948	0,6608087	613,9241	3,272509	0	0	508	394						Untertest4.avi	0	880	547	72	111	439	281	3055	0	Content		436	283	739859	1925349403
756	12:01:15.053	00:00:00.756	45	537,6996	396,6812	0,6281112	0,6613553	612,5608	2,95669	0	482,915	400,3911	0,4440781	0,6607313	613,8643	3,29705	0	0	510	399						Untertest4.avi	0	880	547	72	111	439	281	3055	0	Content		438	288	756486	1925366030
773	12:01:15.070	00:00:00.773	46	539,4825	405,5605	0,6280552	0,6612996	612,5859	2,969656	0	486,3776	400,8525	0,4440243	0,6606797	614,0015	3,308674	0	0	513	403						Untertest4.avi	0	880	547	72	111	439	281	3055	0	Content		441	292	773114	1925382658
790	12:01:15.087	00:00:00.789	47	535,2504	393,2112	0,6280062	0,6612949	612,5749	2,959592	0	488,7746	392,2856	0,4439785	0,6607008	614,1139	3,291682	0	0	512	393						Untertest4.avi	0	880	547	72	111	439	281	3055	0	Content		440	282	789741	1925399285
806	12:01:15.103	00:00:00.806	48	529,9141	395,8055	0,6279716	0,6613324	612,499	2,955761	0	483,5743	394,289	0,4439512	0,6607987	614,0975	3,296218	0	0	507	395						Untertest4.avi	0	880	547	72	111	439	281	3055	0	Content		435	284	806493	1925416037
823	12:01:15.120	00:00:00.823	49	533,1855	395,312	0,6279777	0,6614018	612,5326	2,959289	0	487,14	393,6919	0,4439588	0,6609024	614,0753	3,30464	0	0	510	395						Untertest4.avi	0	880	547	72	111	439	281	3055	0	Content		438	284	823123	1925432667
840	12:01:15.137	00:00:00.839	50	532,0571	397,9331	0,628001	0,6614969	612,5024	2,97315	0	490,9026	396,394	0,4439754	0,6609836	614,0291	3,298883	0	0	511	397						Untertest4.avi	0	880	547	72	111	439	281	3055	0	Content		439	286	839751	1925449295
856	12:01:15.153	00:00:00.856	51	535,9376	399,2411	0,628046	0,6616063	612,59	2,979957	0	490,2475	391,9279	0,4439901	0,6609969	614,0553	3,288794	0	0	513	396						Untertest4.avi	0	880	547	72	111	439	281	3055	0	Content		441	285	856379	1925465923
873	12:01:15.170	00:00:00.873	52	534,5586	390,8296	0,6280467	0,6616418	612,5829	2,919725	0	486,6891	402,2878	0,4439976	0,6609864	614,0048	3,317969	0	0	511	397						Untertest4.avi	0	880	547	72	111	439	281	3055	0	Content		439	286	873129	1925482673
890	12:01:15.187	00:00:00.889	53	540,7202	388,9342	0,6280357	0,6616381	612,5765	2,923055	0	485,6885	401,0397	0,4439731	0,6610129	614,012	3,316519	0	0	513	395						Untertest4.avi	0	880	547	72	111	439	281	3055	0	Content		441	284	889756	1925499300
906	12:01:15.203	00:00:00.906	54	534,1675	403,4878	0,6279883	0,6615883	612,5493	2,957989	0	490,1266	395,9627	0,4439247	0,6610111	613,9826	3,287132	0	0	512	400						Untertest4.avi	0	880	547	72	111	439	281	3055	0	Content		440	289	906381	1925515925
923	12:01:15.220	00:00:00.923	55	531,1086	400,6891	0,6279444	0,6615031	612,5607	2,90756	0	489,4305	399,5703	0,4438809	0,6610255	613,9967	3,277698	0	0	510	400						Untertest4.avi	0	880	547	72	111	439	281	3055	0	Content		438	289	923133	1925532677
940	12:01:15.237	00:00:00.939	56	529,0337	393,5706	0,6279137	0,6614684	612,5598	2,886015	0	482,5544	398,1359	0,443839	0,661015	614,0344	3,269652	0	0	506	396						Untertest4.avi	0	880	547	72	111	439	281	3055	0	Content		434	285	939760	1925549304
956	12:01:15.253	00:00:00.956	57	536,2672	404,7637	0,6278893	0,6614307	612,6094	2,918526	0	487,085	403,01	0,4438041	0,6609787	614,0694	3,279502	0	0	512	404						Untertest4.avi	0	880	547	72	111	439	281	3055	0	Content		440	293	956399	1925565943
973	12:01:15.270	00:00:00.973	58	530,3351	388,7495	0,6278558	0,6613766	612,6476	2,884786	0	490,2089	395,8938	0,443763	0,6609132	614,1563	3,233407	0	0	510	392						Untertest4.avi	0	880	547	72	111	439	281	3055	0	Content		438	281	973015	1925582559
990	12:01:15.287	00:00:00.989	59	534,9434	395,6705	0,627792	0,6613084	612,7222	2,924398	0	485,991	399,8099	0,4437016	0,6608428	614,2642	3,241281	0	0	510	398						Untertest4.avi	0	880	547	72	111	439	281	3055	0	Content		438	287	989766	1925599310
1006	12:01:15.303	00:00:01.006	60	530,7438	383,0955	0,6277378	0,661302	612,8002	2,865009	0	487,6135	396,5491	0,4436699	0,6608468	614,2227	3,215149	0	0	509	390						Untertest4.avi	0	880	547	72	111	439	281	3055	0	Content		437	279	1006405	1925615949
1023	12:01:15.320	00:00:01.023	61	533,3347	397,256	0,627671	0,6613519	612,8132	2,86313	0	491,0525	397,5964	0,4436287	0,6609012	614,1953	3,19727	0	0	512	397						Untertest4.avi	0	880	547	72	111	439	281	3055	0	Content		440	286	1023020	1925632564
1040	12:01:15.337	00:00:01.039	62	527,2467	398,2921	0,6276214	0,6614208	612,8585	2,875465	0	486,7884	401,0489	0,4435781	0,6610118	614,1695	3,226987	0	0	507	400						Untertest4.avi	0	880	547	72	111	439	281	3055	0	Content		435	289	1039646	1925649190
1056	12:01:15.353	00:00:01.056	63	524,8766	390,5922	0,6276014	0,6614707	612,8993	2,780564	0	486,6964	402,3947	0,4435466	0,6610833	614,2854	3,206221	0	0	506	396						Untertest4.avi	0	880	547	72	111	439	281	3055	0	Content		434	285	1056273	1925665817
1073	12:01:15.370	00:00:01.073	64	532,2583	391,4645	0,6276057	0,6614746	612,9097	2,77885	0	483,7884	401,6258	0,4435467	0,6610886	614,3015	3,196125	0	0	508	397						Untertest4.avi	0	880	547	72	111	439	281	3055	0	Content		436	286	1073025	1925682569
1090	12:01:15.387	00:00:01.089	65	534,1879	400,5979	0,6276155	0,6614729	612,9392	2,836649	0	487,0682	402,0847	0,4435653	0,6610731	614,3054	3,189116	0	0	511	401						Untertest4.avi	0	880	547	72	111	439	281	3055	0	Content		439	290	1089650	1925699194
1106	12:01:15.403	00:00:01.106	66	535,3709	400,7133	0,6276331	0,6614703	612,9582	2,80142	0	487,7217	396,5809	0,4435912	0,6610578	614,3153	3,160757	0	0	512	399						Untertest4.avi	0	880	547	72	111	439	281	3055	0	Content		440	288	1106412	1925715956
1123	12:01:15.420	00:00:01.123	67	531,8663	397,9274	0,627652	0,6615118	612,9864	2,795372	0	489,0237	400,7338	0,4436319	0,6610495	614,4103	3,156357	0	0	510	399						Untertest4.avi	0	880	547	72	111	439	281	3055	0	Content		438	288	1123027	1925732571
1140	12:01:15.437	00:00:01.139	68	528,8561	397,7593	0,627663	0,6614941	613,0076	2,80979	0	487,0934	403,0984	0,4436463	0,6610302	614,4239	3,160585	0	0	508	400						Untertest4.avi	0	880	547	72	111	439	281	3055	0	Content		436	289	1139656	1925749200
1156	12:01:15.453	00:00:01.156	69	532,3198	407,1932	0,627669	0,6614704	612,9789	2,83196	0	492,0427	397,4485	0,4436585	0,6609998	614,4534	3,131139	0	0	512	402						Untertest4.avi	0	880	547	72	111	439	281	3055	0	Content		440	291	1156283	1925765827
1173	12:01:15.470	00:00:01.172	70	533,2288	403,2359	0,6276785	0,6613961	613,0312	2,819821	0	489,1435	395,9199	0,4436775	0,6609285	614,4539	3,145269	0	0	511	400						Untertest4.avi	0	880	547	72	111	439	281	3055	0	Content		439	289	1172909	1925782453
1190	12:01:15.487	00:00:01.189	71	531,7835	401,2086	0,6277062	0,6613166	613,0424	2,831851	0	489,5194	397,3307	0,4436913	0,6608517	614,4669	3,13824	0	0	511	399						Untertest4.avi	0	880	547	72	111	439	281	3055	0	Content		439	288	1189661	1925799205
1206	12:01:15.503	00:00:01.206	72	531,5448	391,524	0,6277584	0,6612636	613,0572	2,793226	0	489,2354	390,129	0,4437283	0,6607828	614,5599	3,1033	0	0	510	391						Untertest4.avi	0	880	547	72	111	439	281	3055	0	Content		438	280	1206288	1925815832
1223	12:01:15.520	00:00:01.222	73	536,0479	405,0047	0,6278471	0,6612525	613,0486	2,805789	0	488,3003	399,4252	0,4438136	0,6607639	614,5082	3,133408	0	0	512	402						Untertest4.avi	0	880	547	72	111	439	281	3055	0	Content		440	291	1222914	1925832458
1240	12:01:15.537	00:00:01.239	74	534,5043	398,5535	0,6279323	0,6613053	612,8433	2,773662	0	489,888	400,111	0,4438896	0,6607928	614,4728	3,1046	0	0	512	399						Untertest4.avi	0	880	547	72	111	439	281	3055	0	Content		440	288	1239541	1925849085
1256	12:01:15.553	00:00:01.256	75	532,5463	393,3856	0,6280162	0,6613793	612,9176	2,737094	0	484,6308	398,9652	0,4439636	0,6608501	614,3853	3,127016	0	0	509	396						Untertest4.avi	0	880	547	72	111	439	281	3055	0	Content		437	285	1256295	1925865839
1273	12:01:15.570	00:00:01.272	76	534,7777	394,982	0,6280857	0,6614911	612,9463	2,756347	0	487,391	397,0216	0,4440486	0,6609689	614,3198	3,095876	0	0	511	396						Untertest4.avi	0	880	547	72	111	439	281	3055	0	Content		439	285	1272729	1925882273
1289	12:01:15.586	00:00:01.289	77	523,4584	397,2952	0,6281597	0,6616974	612,9611	2,763672	0	491,6624	397,3095	0,4441263	0,6610537	614,3791	3,094025	0	0	508	397						Untertest4.avi	0	880	547	72	111	439	281	3055	0	Content		436	286	1289356	1925898900
1306	12:01:15.603	00:00:01.306	78	529,7731	399,5194	0,6282523	0,6618806	612,9883	2,761609	0	485,8985	407,9886	0,4442114	0,6611302	614,4233	3,11006	0	0	508	404						Untertest4.avi	0	880	547	72	111	439	281	3055	0	Content		436	293	1306108	1925915652
1323	12:01:15.620	00:00:01.322	79	538,8453	407,7946	0,6283841	0,6619761	612,8496	2,805439	0	483,3297	410,336	0,4443434	0,6612328	614,4507	3,147062	0	0	511	409						Untertest4.avi	0	880	547	72	111	439	281	3055	0	Content		439	298	1322730	1925932274
1339	12:01:15.636	00:00:01.339	80	526,1302	401,515	0,6285073	0,6620636	612,9227	2,772964	0	484,1448	407,6403	0,4444653	0,6612562	614,4096	3,098959	0	0	505	405						Untertest4.avi	0	880	547	72	111	439	281	3055	0	Content		433	294	1339358	1925948902
1356	12:01:15.653	00:00:01.355	81	528,7397	393,3132	0,6286196	0,6620989	612,979	2,74594	0	485,6909	401,8904	0,4445728	0,6612746	614,3729	3,095817	0	0	507	398						Untertest4.avi	0	880	547	72	111	439	281	3055	0	Content		435	287	1355978	1925965522
1373	12:01:15.670	00:00:01.372	82	533,2466	394,1418	0,6287096	0,6620909	613,0399	2,724531	0	484,5897	399,4174	0,4446769	0,6612537	614,4048	3,096461	0	0	509	397						Untertest4.avi	0	880	547	72	111	439	281	3055	0	Content		437	286	1372732	1925982276
1389	12:01:15.686	00:00:01.389	83	527,0233	400,962	0,628777	0,6620347	613,0395	2,762975	0	484,7253	401,6585	0,4447379	0,6611944	614,5134	3,112387	0	0	506	401						Untertest4.avi	0	880	547	72	111	439	281	3055	0	Content		434	290	1389356	1925998900
1406	12:01:15.703	00:00:01.405	84	533,4938	405,3495	0,6288103	0,6619361	613,0612	2,788479	0	483,9612	407,6851	0,4447715	0,6610875	614,5649	3,106122	0	0	509	407						Untertest4.avi	0	880	547	72	111	439	281	3055	0	Content		437	296	1405979	1926015523
1423	12:01:15.720	00:00:01.422	85	520,2662	392,2345	0,6288183	0,6617897	613,0986	2,724449	0	486,2773	400,5795	0,4447747	0,6610228	614,6127	3,099822	0	0	503	396						Untertest4.avi	0	880	547	72	111	439	281	3055	0	Content		431	285	1422604	1926032148
1439	12:01:15.736	00:00:01.439	86	532,4583	401,4039	0,6288174	0,6616965	613,1165	2,785941	0	488,4104	399,2067	0,444803	0,6609765	614,554	3,076803	0	0	510	400						Untertest4.avi	0	880	547	72	111	439	281	3055	0	Content		438	289	1439239	1926048783
1456	12:01:15.753	00:00:01.455	87	530,9268	394,8447	0,6288113	0,6616811	613,1584	2,745721	0	488,602	397,072	0,444813	0,6609541	614,6086	3,084177	0	0	510	396						Untertest4.avi	0	880	547	72	111	439	281	3055	0	Content		438	285	1455980	1926065524
1473	12:01:15.770	00:00:01.472	88	531,6508	407,4584	0,6288303	0,6616884	613,1686	2,792529	0	487,5912	395,3498	0,4448423	0,6609661	614,6917	3,064052	0	0	510	401						Untertest4.avi	0	880	547	72	111	439	281	3055	0	Content		438	290	1472605	1926082149
1489	12:01:15.786	00:00:01.489	89	527,6487	399,8264	0,6288614	0,6617286	613,2167	2,763289	0	493,5397	393,8392	0,4448756	0,6610179	614,6955	3,063685	0	0	511	397						Untertest4.avi	0	880	547	72	111	439	281	3055	0	Content		439	286	1489240	1926098784
1506	12:01:15.803	00:00:01.505	90	530,7214	402,4809	0,6288926	0,6617785	613,2891	2,746943	0	487,42	399,2126	0,4449006	0,6610522	614,7473	3,095303	0	0	509	401						Untertest4.avi	0	880	547	72	111	439	281	3055	0	Content		437	290	1505980	1926115524
1523	12:01:15.820	00:00:01.522	91	538,248	400,8639	0,628892	0,6618041	613,3242	2,788371	0	490,8766	397,5708	0,444916	0,66107	614,7421	3,07332	0	0	515	399						Untertest4.avi	0	880	547	72	111	439	281	3055	0	Content		443	288	1522607	1926132151
1539	12:01:15.836	00:00:01.539	92	535,5843	405,3114	0,6288807	0,6618602	613,3617	2,76107	0	486,8261	401,0146	0,4449013	0,6610647	614,7679	3,08999	0	0	511	403						Untertest4.avi	0	880	547	72	111	439	281	3055	0	Content		439	292	1539238	1926148782
1556	12:01:15.853	00:00:01.555	93	527,7905	395,6609	0,6288413	0,6617925	613,3322	2,741881	0	485,9315	400,9453	0,4448789	0,6610479	614,806	3,09035	0	0	507	398						Untertest4.avi	0	880	547	72	111	439	281	3055	0	Content		435	287	1555858	1926165402
1573	12:01:15.870	00:00:01.572	94	529,5062	395,341	0,6288027	0,6618051	613,4162	2,751347	0	484,3657	398,1714	0,4448555	0,661048	614,8358	3,09243	0	0	507	397						Untertest4.avi	0	880	547	72	111	439	281	3055	0	Content		435	286	1572606	1926182150
1589	12:01:15.886	00:00:01.589	95	529,4305	390,8759	0,6287769	0,6618735	613,408	2,754575	0	480,6295	404,5312	0,4448031	0,6610637	614,989	3,107925	0	0	505	398						Untertest4.avi	0	880	547	72	111	439	281	3055	0	Content		433	287	1589236	1926198780
1606	12:01:15.903	00:00:01.605	96	534,7263	399,6582	0,6287302	0,6619114	613,4114	2,791763	0	487,4178	402,1852	0,4447653	0,6610838	614,9408	3,107273	0	0	511	401						Untertest4.avi	0	880	547	72	111	439	281	3055	0	Content		439	290	1605855	1926215399
1622	12:01:15.919	00:00:01.622	97	527,3206	396,1611	0,6286787	0,661913	613,4256	2,795722	0	486,1331	409,3124	0,4447141	0,6610804	614,8916	3,077707	0	0	507	403						Untertest4.avi	0	880	547	72	111	439	281	3055	0	Content		435	292	1622478	1926232022
1639	12:01:15.936	00:00:01.639	98	537,2227	396,6742	0,6286118	0,6618344	613,3918	2,789659	0	487,2589	404,3092	0,4446431	0,6610538	614,876	3,115366	0	0	512	400						Untertest4.avi	0	880	547	72	111	439	281	3055	0	Content		440	289	1639228	1926248772
1656	12:01:15.953	00:00:01.655	99	530,9909	395,1651	0,6285192	0,6616679	613,3505	2,774027	0	487,8739	404,4818	0,4445612	0,6610134	614,8391	3,126415	0	0	509	400						Untertest4.avi	0	880	547	72	111	439	281	3055	0	Content		437	289	1655847	1926265391
1672	12:01:15.969	00:00:01.672	100	542,8676	396,9392	0,6282559	0,6614564	613,4248	2,784523	0	496,866	400,5199	0,4442992	0,6609417	615,015	3,102012	0	0	520	399						Untertest4.avi	0	880	547	72	111	439	281	3055	0	Content		448	288	1672486	1926282030
1689	12:01:15.986	00:00:01.689	101	559,1212	388,2047	0,6279953	0,6612206	613,5002	2,807659	0	514,2867	385,4776	0,4440779	0,6608544	615,0334	3,083825	0	0	537	387						Untertest4.avi	0	880	547	72	111	439	281	3055	0	Content		465	276	1689113	1926298657
1706	12:01:16.003	00:00:01.705	102	556,7968	388,0051	0,6279668	0,661195	613,374	2,808227	0	505,6629	389,9563	0,4440606	0,6608245	614,9531	3,127269	0	0	531	389						Untertest4.avi	0	880	547	72	111	439	281	3055	0	Content		459	278	1705846	1926315390
1722	12:01:16.019	00:00:01.722	103	558,9952	389,3965	0,627888	0,6611934	613,4848	2,841469	0	508,0562	386,9709	0,4439679	0,6607966	614,9712	3,108	0	0	534	388						Untertest4.avi	0	880	547	72	111	439	281	3055	0	Content		462	277	1722485	1926332029
1739	12:01:16.036	00:00:01.739	104	556,4445	380,2943	0,627853	0,6611913	613,4226	2,80104	0	501,5548	390,091	0,4439137	0,6607763	614,8903	3,122018	0	0	529	385						Untertest4.avi	0	880	547	72	111	439	281	3055	0	Content		457	274	1739095	1926348639
1756	12:01:16.053	00:00:01.755	105	556,324	391,6436	0,6278355	0,6612343	613,4478	2,827883	0	504,0142	393,9024	0,4438766	0,6608226	614,8645	3,142404	0	0	530	393						Untertest4.avi	0	880	547	72	111	439	281	3055	0	Content		458	282	1755848	1926365392
1772	12:01:16.069	00:00:01.772	106	556,1301	392,0638	0,6278188	0,661297	613,3868	2,850773	0	507,3143	397,7884	0,4438292	0,6609255	614,9849	3,141452	0	0	532	395						Untertest4.avi	0	880	547	72	111	439	281	3055	0	Content		460	284	1772470	1926382014
1789	12:01:16.086	00:00:01.789	107	556,4018	385,329	0,6277859	0,6613365	613,3879	2,839124	0	504,8848	392,1939	0,4437889	0,661018	614,8408	3,130602	0	0	531	389						Untertest4.avi	0	880	547	72	111	439	281	3055	0	Content		459	278	1789093	1926398637
1806	12:01:16.103	00:00:01.805	108	552,6197	386,9759	0,6277497	0,6613547	613,2969	2,828309	0	508,9839	390,2156	0,4437593	0,6610444	614,7793	3,136613	0	0	531	389						Untertest4.avi	0	880	547	72	111	439	281	3055	0	Content		459	278	1805717	1926415261
1822	12:01:16.119	00:00:01.822	109	555,6328	384,409	0,6277291	0,6613378	613,2584	2,829791	0	505,6868	390,4625	0,4437309	0,6610255	614,7475	3,142296	0	0	531	387						Untertest4.avi	0	880	547	72	111	439	281	3055	0	Content		459	276	1822338	1926431882
1839	12:01:16.136	00:00:01.839	110	555,1758	377,8805	0,6277146	0,6613081	613,2158	2,818656	0	510,2426	391,3944	0,4437203	0,6609818	614,7098	3,158281	0	0	533	385						Untertest4.avi	0	880	547	72	111	439	281	3055	0	Content		461	274	1839089	1926448633
1856	12:01:16.153	00:00:01.855	111	557,7368	386,4207	0,6277198	0,661285	613,1794	2,846853	0	503,3394	389,2342	0,4437141	0,6609502	614,6392	3,163478	0	0	531	388						Untertest4.avi	0	880	547	72	111	439	281	3055	0	Content		459	277	1855713	1926465257
1872	12:01:16.169	00:00:01.872	112	555,8849	389,5886	0,6277446	0,6613113	613,1334	2,89262	0	504,3464	391,0431	0,4437232	0,6609541	614,6245	3,173645	0	0	530	390						Untertest4.avi	0	880	547	72	111	439	281	3055	0	Content		458	279	1872337	1926481881
1889	12:01:16.186	00:00:01.888	113	557,9911	388,5869	0,6277833	0,6613677	613,128	2,851809	0	506,783	394,0334	0,4437357	0,6609799	614,594	3,184331	0	0	532	391						Untertest4.avi	0	880	547	72	111	439	281	3055	0	Content		460	280	1888962	1926498506
1906	12:01:16.203	00:00:01.905	114	559,2938	386,6076	0,6278341	0,6613763	613,0047	2,878558	0	503,1747	392,8632	0,4437562	0,6609963	614,5364	3,171786	0	0	531	390						Untertest4.avi	0	880	547	72	111	439	281	3055	0	Content		459	279	1905586	1926515130
1922	12:01:16.219	00:00:01.922	115	559,3975	388,5336	0,6278981	0,6613696	612,8129	2,844547	0	504,5361	389,757	0,4438063	0,6610103	614,393	3,187281	0	0	532	389						Untertest4.avi	0	880	547	72	111	439	281	3055	0	Content		460	278	1922338	1926531882
1939	12:01:16.236	00:00:01.938	116	555,0873	378,4456	0,6279479	0,6613579	612,7883	2,831665	0	508,1348	388,0674	0,4438398	0,6609911	614,362	3,181461	0	0	532	383						Untertest4.avi	0	880	547	72	111	439	281	3055	0	Content		460	272	1938963	1926548507
1956	12:01:16.253	00:00:01.955	117	561,679	387,7153	0,6280139	0,6613688	612,8193	2,891384	0	507,8226	392,0162	0,4438924	0,6609731	614,2591	3,194051	0	0	535	390						Untertest4.avi	0	880	547	72	111	439	281	3055	0	Content		463	279	1955711	1926565255
1972	12:01:16.269	00:00:01.972	118	547,5768	387,7436	0,6280614	0,661427	612,8033	2,867293	0	509,8289	388,4047	0,443939	0,660996	614,2193	3,188724	0	0	529	388						Untertest4.avi	0	880	547	72	111	439	281	3055	0	Content		457	277	1972335	1926581879
1989	12:01:16.286	00:00:01.988	119	563,738	395,4998	0,6281207	0,6614849	612,7266	2,890938	0	505,7641	391,9923	0,4439718	0,6609984	614,1421	3,244076	0	0	535	394						Untertest4.avi	0	880	547	72	111	439	281	3055	0	Content		463	283	1988959	1926598503
2006	12:01:16.303	00:00:02.005	120	557,0852	378,955	0,6281617	0,661608	612,6097	2,855604	0	512,0878	394,962	0,4440068	0,6610222	614,0132	3,208879	0	0	535	387						Untertest4.avi	0	880	547	72	111	439	281	3055	0	Content		463	276	2005582	1926615126
2022	12:01:16.319	00:00:02.022	121	559,1313	388,1141	0,6282084	0,6616749	612,4573	2,943073	0	508,4539	393,5027	0,4440296	0,66105	613,9131	3,208886	0	0	534	391						Untertest4.avi	0	880	547	72	111	439	281	3055	0	Content		462	280	2022207	1926631751
2039	12:01:16.336	00:00:02.038	122	561,7211	385,004	0,628239	0,6617123	612,351	2,897768	0	506,3838	391,3898	0,4440453	0,6611236	613,8521	3,230631	0	0	534	388						Untertest4.avi	0	880	547	72	111	439	281	3055	0	Content		462	277	2038955	1926648499
2056	12:01:16.353	00:00:02.055	123	558,3608	390,9929	0,6282532	0,6617531	612,2895	2,916162	0	505,6041	394,3912	0,4440477	0,6611831	613,8139	3,253139	0	0	532	393						Untertest4.avi	0	880	547	72	111	439	281	3055	0	Content		460	282	2055581	1926665125
2072	12:01:16.369	00:00:02.072	124	568,653	392,2788	0,6282797	0,6618263	612,1279	2,936281	0	508,3606	390,2769	0,4440459	0,6612203	613,7384	3,251161	0	0	539	391						Untertest4.avi	0	880	547	72	111	439	281	3055	0	Content		467	280	2072207	1926681751
2089	12:01:16.386	00:00:02.088	125	559,928	388,213	0,6282887	0,6618513	612,0611	2,936697	0	505,8535	396,4485	0,44404	0,6612207	613,6779	3,249219	0	0	533	392						Untertest4.avi	0	880	547	72	111	439	281	3055	0	Content		461	281	2088831	1926698375
2106	12:01:16.403	00:00:02.105	126	557,5347	385,6904	0,6282924	0,6618407	611,9438	2,913508	0	507,2639	394,7919	0,4440155	0,6611905	613,6121	3,235073	0	0	532	390						Untertest4.avi	0	880	547	72	111	439	281	3055	0	Content		460	279	2105579	1926715123
2122	12:01:16.419	00:00:02.122	127	556,9738	376,0716	0,6282783	0,6618548	611,8566	2,912564	0	505,8869	394,946	0,4439927	0,6611751	613,4911	3,260694	0	0	531	386						Untertest4.avi	0	880	547	72	111	439	281	3055	0	Content		459	275	2122205	1926731749
2139	12:01:16.436	00:00:02.138	128	554,9669	384,7058	0,6282479	0,6618689	611,8171	2,920995	0	506,4694	389,1677	0,4439444	0,6611935	613,4664	3,25009	0	0	531	387						Untertest4.avi	0	880	547	72	111	439	281	3055	0	Content		459	276	2138954	1926748498
2156	12:01:16.453	00:00:02.155	129	564,3482	389,2052	0,6282165	0,6618987	611,7512	2,944615	0	502,1957	394,3869	0,443883	0,6612462	613,3926	3,258401	0	0	533	392						Untertest4.avi	0	880	547	72	111	439	281	3055	0	Content		461	281	2155578	1926765122
2172	12:01:16.469	00:00:02.172	130	552,8041	381,9073	0,6282067	0,6619599	611,7837	2,90887	0	500,3668	395,5387	0,4438694	0,6613225	613,4144	3,292749	0	0	527	389						Untertest4.avi	0	880	547	72	111	439	281	3055	0	Content		455	278	2172205	1926781749
2189	12:01:16.486	00:00:02.188	131	524,0495	379,1375	0,6283346	0,6620001	611,7219	2,936347	0	471,4209	388,4054	0,4440767	0,6614364	613,3051	3,272052	0	0	498	384						Untertest4.avi	0	880	547	72	111	439	281	3055	0	Content		426	273	2188828	1926798372
2205	12:01:16.502	00:00:02.205	132	533,4002	379,6992	0,6282237	0,6620129	611,697	2,941147	0	478,5945	400,9645	0,443997	0,6615592	613,2105	3,298098	0	0	506	390						Untertest4.avi	0	880	547	72	111	439	281	3055	0	Content		434	279	2205450	1926814994
2222	12:01:16.519	00:00:02.222	133	529,4359	377,2154	0,6281677	0,6620263	611,7119	2,929799	0	477,8064	389,4944	0,4439248	0,6616217	613,1558	3,273941	0	0	504	383						Untertest4.avi	0	880	547	72	111	439	281	3055	0	Content		432	272	2222199	1926831743
2239	12:01:16.536	00:00:02.238	134	541,1221	380,1079	0,6280601	0,661985	611,7949	2,934034	0	482,0622	388,6831	0,4438221	0,6616155	613,1487	3,264605	0	0	512	384						Untertest4.avi	0	880	547	72	111	439	281	3055	0	Content		440	273	2238823	1926848367
2255	12:01:16.552	00:00:02.255	135	535,4425	380,4585	0,6279486	0,6619256	611,7863	2,936305	0	481,4258	392,9605	0,4436968	0,6615974	613,2036	3,280617	0	0	508	387						Untertest4.avi	0	880	547	72	111	439	281	3055	0	Content		436	276	2255447	1926864991
2272	12:01:16.569	00:00:02.272	136	530,173	373,2903	0,6278516	0,6618792	611,7379	2,939918	0	482,2599	399,9453	0,4435767	0,6616077	613,3913	3,281479	0	0	506	387						Untertest4.avi	0	880	547	72	111	439	281	3055	0	Content		434	276	2272070	1926881614
2289	12:01:16.586	00:00:02.288	137	534,7991	379,6862	0,6277599	0,6618749	611,7763	2,951875	0	482,5485	394,949	0,4434916	0,6616588	613,1611	3,274801	0	0	509	387						Untertest4.avi	0	880	547	72	111	439	281	3055	0	Content		437	276	2288694	1926898238
2305	12:01:16.602	00:00:02.305	138	535,5582	368,0577	0,6276693	0,6618497	611,8187	2,923539	0	483,2018	388,7811	0,4433815	0,661701	613,2298	3,292083	0	0	509	378						Untertest4.avi	0	880	547	72	111	439	281	3055	0	Content		437	267	2305444	1926914988
2322	12:01:16.619	00:00:02.322	139	528,3985	375,8594	0,6275503	0,6617579	611,8572	2,930542	0	482,8267	390,7568	0,4432798	0,6616847	613,313	3,274814	0	0	506	383						Untertest4.avi	0	880	547	72	111	439	281	3055	0	Content		434	272	2322068	1926931612
2339	12:01:16.636	00:00:02.338	140	532,946	379,8766	0,6274939	0,6616755	611,8377	2,957709	0	486,8716	388,89	0,4432122	0,6616193	613,2612	3,263113	0	0	510	384						Untertest4.avi	0	880	547	72	111	439	281	3055	0	Content		438	273	2338818	1926948362
2355	12:01:16.652	00:00:02.355	141	533,6689	383,4713	0,6274588	0,6615788	611,8759	2,95255	0	482,6299	390,2966	0,4431735	0,6615564	613,3118	3,276024	0	0	508	387						Untertest4.avi	0	880	547	72	111	439	281	3055	0	Content		436	276	2355440	1926964984
2372	12:01:16.669	00:00:02.372	142	532,6968	387,6418	0,627443	0,6615713	611,8917	2,97139	0	481,6937	393,139	0,4431578	0,6615313	613,3582	3,313299	0	0	507	390						Untertest4.avi	0	880	547	72	111	439	281	3055	0	Content		435	279	2372066	1926981610
2389	12:01:16.686	00:00:02.388	143	534,682	380,8492	0,6274324	0,661586	611,8965	2,984951	0	485,5252	393,7593	0,4431523	0,6615222	613,3616	3,29021	0	0	510	387						Untertest4.avi	0	880	547	72	111	439	281	3055	0	Content		438	276	2388688	1926998232
2405	12:01:16.702	00:00:02.405	144	539,645	387,5353	0,6274382	0,6615974	611,9219	2,989402	0	478,9639	389,0522	0,4431316	0,6615302	613,5037	3,303693	0	0	509	388						Untertest4.avi	0	880	547	72	111	439	281	3055	0	Content		437	277	2405312	1927014856
2422	12:01:16.719	00:00:02.422	145	534,2424	388,217	0,6274294	0,6616124	611,9154	2,973043	0	480,8185	393,3161	0,443122	0,6615164	613,5452	3,328366	0	0	508	391						Untertest4.avi	0	880	547	72	111	439	281	3055	0	Content		436	280	2422064	1927031608
2439	12:01:16.736	00:00:02.438	146	533,192	384,9358	0,6274135	0,6616124	611,9088	2,968851	0	479,7609	394,4809	0,4431132	0,6615075	613,5528	3,306893	0	0	506	390						Untertest4.avi	0	880	547	72	111	439	281	3055	0	Content		434	279	2438687	1927048231
2455	12:01:16.752	00:00:02.455	147	532,2142	382,7386	0,6274005	0,6616534	611,8999	2,954962	0	479,8217	391,7359	0,4431142	0,6615088	613,5522	3,302407	0	0	506	387						Untertest4.avi	0	880	547	72	111	439	281	3055	0	Content		434	276	2455313	1927064857
2472	12:01:16.769	00:00:02.471	148	530,663	389,481	0,6274019	0,6616504	611,8594	3,002638	0	481,0965	388,296	0,4431137	0,6614937	613,5921	3,299223	0	0	506	389						Untertest4.avi	0	880	547	72	111	439	281	3055	0	Content		434	278	2471939	1927081483
2489	12:01:16.786	00:00:02.488	149	531,1872	388,6398	0,6274248	0,6615977	611,9424	3,003594	0	478,5661	397,0424	0,4431274	0,6614759	613,5809	3,340102	0	0	505	393						Untertest4.avi	0	880	547	72	111	439	281	3055	0	Content		433	282	2488687	1927098231
2505	12:01:16.802	00:00:02.505	150	531,3046	381,8717	0,6274388	0,6616544	611,9384	2,97807	0	483,0879	392,6773	0,4431635	0,6614856	613,4394	3,328738	0	0	507	387						Untertest4.avi	0	880	547	72	111	439	281	3055	0	Content		435	276	2505311	1927114855
2522	12:01:16.819	00:00:02.521	151	538,6087	392,0614	0,6274816	0,6617003	611,9675	3,042458	0	481,786	393,2971	0,4431876	0,661518	613,4289	3,338186	0	0	510	393						Untertest4.avi	0	880	547	72	111	439	281	3055	0	Content		438	282	2521936	1927131480
2539	12:01:16.836	00:00:02.538	152	538,7181	384,6508	0,6275002	0,6617388	611,9907	2,999461	0	481,9113	391,3057	0,4432155	0,6615519	613,3809	3,315766	0	0	510	388						Untertest4.avi	0	880	547	72	111	439	281	3055	0	Content		438	277	2538685	1927148229
2555	12:01:16.852	00:00:02.555	153	536,8004	390,0558	0,627517	0,6617398	611,9971	3,033173	0	480,4239	389,3323	0,443231	0,6615473	613,3809	3,338428	0	0	509	390						Untertest4.avi	0	880	547	72	111	439	281	3055	0	Content		437	279	2555309	1927164853
2572	12:01:16.869	00:00:02.571	154	532,9805	378,352	0,6275254	0,6616786	611,981	2,992974	0	485,9873	392,8427	0,4432505	0,6614718	613,4496	3,352252	0	0	509	386						Untertest4.avi	0	880	547	72	111	439	281	3055	0	Content		437	275	2571933	1927181477
2589	12:01:16.886	00:00:02.588	155	530,9269	386,1747	0,6275432	0,6615162	611,9653	3,029533	0	480,7251	400,4558	0,4432692	0,6613225	613,4642	3,367626	0	0	506	393						Untertest4.avi	0	880	547	72	111	439	281	3055	0	Content		434	282	2588560	1927198104
2605	12:01:16.902	00:00:02.605	156	535,2343	389,9274	0,6275793	0,6614459	611,9545	3,016937	0	475,6214	398,0249	0,4433054	0,6612321	613,4471	3,374509	0	0	505	394						Untertest4.avi	0	880	547	72	111	439	281	3055	0	Content		433	283	2605313	1927214857
2622	12:01:16.919	00:00:02.621	157	534,0942	384,2985	0,62765	0,6614614	612,0436	3,017988	0	479,0263	395,1285	0,443354	0,6612232	613,4478	3,366188	0	0	507	390						Untertest4.avi	0	880	547	72	111	439	281	3055	0	Content		435	279	2621938	1927231482
2639	12:01:16.936	00:00:02.638	158	534,4088	372,8207	0,6276505	0,6615313	612,0994	2,97712	0	488,914	391,1755	0,4433467	0,6612423	613,4773	3,361748	0	0	512	382						Untertest4.avi	0	880	547	72	111	439	281	3055	0	Content		440	271	2638561	1927248105
2655	12:01:16.952	00:00:02.655	159	541,548	385,6886	0,6276851	0,66157	612,1349	3,025442	0	481,853	394,5388	0,4434204	0,6612552	613,5908	3,358381	0	0	512	390						Untertest4.avi	0	880	547	72	111	439	281	3055	0	Content		440	279	2655187	1927264731
2672	12:01:16.969	00:00:02.671	160	541,454	380,0998	0,6277545	0,6616549	611,989	3,034604	0	482,7102	392,8897	0,4435013	0,6612946	613,4937	3,359443	0	0	512	386						Untertest4.avi	0	880	547	72	111	439	281	3055	0	Content		440	275	2671812	1927281356
2689	12:01:16.986	00:00:02.688	161	534,1002	386,0113	0,6277304	0,6616335	612,1196	3,039552	0	485,3695	391,5321	0,443476	0,661334	613,6082	3,3601	0	0	510	389						Untertest4.avi	0	880	547	72	111	439	281	3055	0	Content		438	278	2688561	1927298105
2705	12:01:17.002	00:00:02.705	162	537,5678	377,6797	0,6277153	0,6615748	612,1495	3,018155	0	485,8976	391,442	0,4434596	0,6613396	613,6152	3,370115	0	0	512	385						Untertest4.avi	0	880	547	72	111	439	281	3055	0	Content		440	274	2705199	1927314743
2722	12:01:17.019	00:00:02.721	163	537,7239	382,6143	0,6276636	0,6615489	612,2217	3,025609	0	480,9343	393,2559	0,4433993	0,6613528	613,635	3,392388	0	0	509	388						Untertest4.avi	0	880	547	72	111	439	281	3055	0	Content		437	277	2721813	1927331357
2739	12:01:17.036	00:00:02.738	164	539,1241	386,3635	0,6276188	0,661535	612,2422	3,062148	0	488,9311	394,7182	0,4433594	0,6613435	613,6257	3,398672	0	0	514	391						Untertest4.avi	0	880	547	72	111	439	281	3055	0	Content		442	280	2738565	1927348109
2755	12:01:17.052	00:00:02.755	165	533,3939	383,4492	0,6275432	0,6615044	612,1842	3,046124	0	482,3309	394,4101	0,4432998	0,6613474	613,6205	3,396019	0	0	508	389						Untertest4.avi	0	880	547	72	111	439	281	3055	0	Content		436	278	2755199	1927364743
2772	12:01:17.069	00:00:02.771	166	534,8178	387,0418	0,6274832	0,6614783	612,1606	3,05653	0	483,4018	393,9478	0,4432399	0,6613491	613,6431	3,391484	0	0	509	390						Untertest4.avi	0	880	547	72	111	439	281	3055	0	Content		437	279	2771813	1927381357
2788	12:01:17.085	00:00:02.788	167	539,0568	390,0796	0,6274261	0,6614463	612,203	3,070526	0	480,5515	395,6266	0,4431506	0,6613486	613,7271	3,400709	0	0	510	393						Untertest4.avi	0	880	547	72	111	439	281	3055	0	Content		438	282	2788439	1927397983
2805	12:01:17.102	00:00:02.805	168	542,3102	383,1602	0,6273673	0,6614321	612,1546	3,062228	0	483,1478	390,9794	0,4431154	0,661401	613,7222	3,383794	0	0	513	387						Untertest4.avi	0	880	547	72	111	439	281	3055	0	Content		441	276	2805190	1927414734
2822	12:01:17.119	00:00:02.821	169	535,9608	382,5835	0,6273099	0,6613916	612,0872	3,055516	0	483,7717	389,7158	0,4430682	0,6613964	613,7576	3,383449	0	0	510	386						Untertest4.avi	0	880	547	72	111	439	281	3055	0	Content		438	275	2821811	1927431355
2838	12:01:17.135	00:00:02.838	170	542,2029	381,007	0,6272527	0,6613269	612,094	3,082617	0	487,6557	395,3935	0,4430004	0,6613217	613,7776	3,397597	0	0	515	388						Untertest4.avi	0	880	547	72	111	439	281	3055	0	Content		443	277	2838436	1927447980
2855	12:01:17.152	00:00:02.855	171	533,013	377,5258	0,6271852	0,6612605	612,2573	3,050924	0	482,7929	393,7711	0,4429308	0,6612803	613,8066	3,387781	0	0	508	386						Untertest4.avi	0	880	547	72	111	439	281	3055	0	Content		436	275	2855061	1927464605
2872	12:01:17.169	00:00:02.871	172	535,8341	376,5304	0,627131	0,6612422	612,26	3,072981	0	485,2424	396,9911	0,4428693	0,6612568	613,7454	3,406883	0	0	511	387						Untertest4.avi	0	880	547	72	111	439	281	3055	0	Content		439	276	2871812	1927481356
2888	12:01:17.185	00:00:02.888	173	536,8242	380,7782	0,6270648	0,6612384	612,3137	3,040128	0	486,6429	390,5447	0,4428057	0,6612734	613,7296	3,385571	0	0	512	386						Untertest4.avi	0	880	547	72	111	439	281	3055	0	Content		440	275	2888438	1927497982
2905	12:01:17.202	00:00:02.905	174	529,1502	387,0155	0,6269901	0,6612395	612,1971	3,098644	0	486,8792	394,2266	0,4427384	0,6612958	613,6835	3,395361	0	0	508	391						Untertest4.avi	0	880	547	72	111	439	281	3055	0	Content		436	280	2905061	1927514605
2922	12:01:17.219	00:00:02.921	175	535,1248	370,0177	0,6269211	0,661244	612,0797	3,064929	0	485,3545	393,2495	0,4426454	0,6613083	613,7286	3,373096	0	0	510	382						Untertest4.avi	0	880	547	72	111	439	281	3055	0	Content		438	271	2921684	1927531228
2938	12:01:17.235	00:00:02.938	176	540,658	378,3513	0,6268085	0,6612735	611,9911	3,078815	0	490,3846	396,8144	0,4425462	0,6614311	613,6306	3,407859	0	0	516	388						Untertest4.avi	0	880	547	72	111	439	281	3055	0	Content		444	277	2938309	1927547853
2955	12:01:17.252	00:00:02.955	177	556,2427	379,5352	0,6266167	0,6613045	612,3407	3,074861	0	505,3037	394,9423	0,4423265	0,6615631	613,7827	3,394131	0	0	531	387						Untertest4.avi	0	880	547	72	111	439	281	3055	0	Content		459	276	2955058	1927564602
2972	12:01:17.269	00:00:02.971	178	556,5331	391,2509	0,6265899	0,661362	612,1508	3,138184	0	498,9793	398,2981	0,4423189	0,6616691	613,6783	3,425738	0	0	528	395						Untertest4.avi	0	880	547	72	111	439	281	3055	0	Content		456	284	2971683	1927581227
2988	12:01:17.285	00:00:02.988	179	553,3672	379,3344	0,6265341	0,6613766	612,0675	3,078445	0	497,3194	402,132	0,4422543	0,6617145	613,6166	3,43558	0	0	525	391						Untertest4.avi	0	880	547	72	111	439	281	3055	0	Content		453	280	2988431	1927597975
3005	12:01:17.302	00:00:03.005	180	553,7371	374,3758	0,6265119	0,6613495	612,0275	3,087125	0	497,2405	396,7789	0,4422043	0,661688	613,5095	3,404573	0	0	525	386						Untertest4.avi	0	880	547	72	111	439	281	3055	0	Content		453	275	3005054	1927614598
3022	12:01:17.319	00:00:03.021	181	558,9594	387,6137	0,6264859	0,6613111	611,9976	3,092145	0	501,1696	401,2186	0,4421538	0,6616364	613,6069	3,410712	0	0	530	394						Untertest4.avi	0	880	547	72	111	439	281	3055	0	Content		458	283	3021679	1927631223
3038	12:01:17.335	00:00:03.038	182	555,1574	383,5225	0,6264834	0,6613187	611,937	3,089668	0	498,535	398,23	0,4421341	0,6616358	613,5969	3,41827	0	0	527	391						Untertest4.avi	0	880	547	72	111	439	281	3055	0	Content		455	280	3038303	1927647847
3055	12:01:17.352	00:00:03.054	183	547,3046	379,1538	0,6264921	0,6613929	611,8746	3,070615	0	496,7359	405,1843	0,4421331	0,6616865	613,5542	3,430816	0	1	522	392						Untertest4.avi	0	880	547	72	111	327	247	100	0	Content		450	281	3054926	1927664470
3072	12:01:17.369	00:00:03.071	184	551,7057	382,5351	0,6265202	0,6614648	611,7698	3,105146	0	500,3369	402,3511	0,4421706	0,6617761	613,3896	3,401057	0	1	526	392						Untertest4.avi	0	880	547	72	111	327	247	100	0	Content		454	281	3071674	1927681218
3088	12:01:17.385	00:00:03.088	185	515,2835	393,4952	0,6269737	0,6615492	612,1542	3,110216	0	476,8634	398,8934	0,4425615	0,6617837	613,5309	3,424443	0	1	496	396						Untertest4.avi	0	880	547	72	111	327	247	100	0	Content		424	285	3088298	1927697842
3105	12:01:17.402	00:00:03.104	186	294,5105	317,563	0,6284468	0,6613676	612,5452	3,076349	0	311,0162	332,3224	0,4444692	0,6610526	613,5363	3,457671	0	1	303	325						Untertest4.avi	0	880	547	72	111	327	247	100	0	Content		231	214	3104921	1927714465
3122	12:01:17.419	00:00:03.121	187	69,80573	257,3576	0,629818	0,6612882	613,95	3,090455	0	151,9332	256,0695	0,446621	0,66019	613,8046	3,417321	0	1	111	257						Untertest4.avi	0	880	547	72	111	327	247	100	0	Content		39	146	3121544	1927731088
3138	12:01:17.435	00:00:03.138	188	-128,2632	285,2711	0,6308389	0,6618782	613,9457	2,719585	0	-6,38403	263,968	0,4484023	0,6593541	613,9357	3,14696	0	1	-67	275						Untertest4.avi	0	880	547	72	111	327	247	100	0	Content		-139	164	3138170	1927747714
3155	12:01:17.452	00:00:03.154	189	-1024	-768	-1	-1	-1	-1	4	-1024	-768	-1	-1	-1	-1	4		0	0						Untertest4.avi	0	880	547	72	111				0	Content		-72	-111	3154918	1927764462
3172	12:01:17.469	00:00:03.171	190	-1024	-768	-1	-1	-1	-1	4	-1024	-768	-1	-1	-1	-1	4		0	0						Untertest4.avi	0	880	547	72	111				0	Content		-72	-111	3171543	1927781087
3188	12:01:17.485	00:00:03.188	191	-1024	-768	-1	-1	-1	-1	4	-1024	-768	-1	-1	-1	-1	4		0	0						Untertest4.avi	0	880	547	72	111				0	Content		-72	-111	3188167	1927797711
3205	12:01:17.502	00:00:03.204	192	-1024	-768	-1	-1	-1	-1	4	-1024	-768	-1	-1	-1	-1	4		0	0						Untertest4.avi	0	880	547	72	111				0	Content		-72	-111	3204800	1927814344
3221	12:01:17.518	00:00:03.221	193	-1024	-768	-1	-1	-1	-1	4	-1024	-768	-1	-1	-1	-1	4		0	0						Untertest4.avi	0	880	547	72	111				0	Content		-72	-111	3221486	1927831030
3238	12:01:17.535	00:00:03.238	194	-1024	-768	-1	-1	-1	-1	4	-1024	-768	-1	-1	-1	-1	4		0	0						Untertest4.avi	0	880	547	72	111				0	Content		-72	-111	3238154	1927847698
3255	12:01:17.552	00:00:03.254	195	-1024	-768	-1	-1	-1	-1	4	-1024	-768	-1	-1	-1	-1	4		0	0						Untertest4.avi	0	880	547	72	111				0	Content		-72	-111	3254672	1927864216
3271	12:01:17.568	00:00:03.271	196	-1024	-768	-1	-1	-1	-1	4	-1024	-768	-1	-1	-1	-1	4		0	0						Untertest4.avi	0	880	547	72	111				0	Content		-72	-111	3271339	1927880883
3288	12:01:17.585	00:00:03.288	197	-1024	-768	-1	-1	-1	-1	4	-1024	-768	-1	-1	-1	-1	4		0	0						Untertest4.avi	0	880	547	72	111				0	Content		-72	-111	3288006	1927897550
3305	12:01:17.602	00:00:03.304	198	-1024	-768	-1	-1	-1	-1	4	-1024	-768	-1	-1	-1	-1	4		0	0						Untertest4.avi	0	880	547	72	111				0	Content		-72	-111	3304639	1927914183
3321	12:01:17.618	00:00:03.321	199	-1024	-768	-1	-1	-1	-1	4	-1024	-768	-1	-1	-1	-1	4		0	0						Untertest4.avi	0	880	547	72	111				0	Content		-72	-111	3321324	1927930868
3338	12:01:17.635	00:00:03.337	200	-1024	-768	-1	-1	-1	-1	4	-1024	-768	-1	-1	-1	-1	4		0	0						Untertest4.avi	0	880	547	72	111				0	Content		-72	-111	3337991	1927947535
3355	12:01:17.652	00:00:03.354	201	-1024	-768	-1	-1	-1	-1	4	-1024	-768	-1	-1	-1	-1	4		0	0						Untertest4.avi	0	880	547	72	111				0	Content		-72	-111	3354621	1927964165
3371	12:01:17.668	00:00:03.371	202	-1024	-768	-1	-1	-1	-1	4	-1024	-768	-1	-1	-1	-1	4		0	0						Untertest4.avi	0	880	547	72	111				0	Content		-72	-111	3371289	1927980833
3388	12:01:17.685	00:00:03.387	203	-1024	-768	-1	-1	-1	-1	4	-1024	-768	-1	-1	-1	-1	4		0	0						Untertest4.avi	0	880	547	72	111				0	Content		-72	-111	3387956	1927997500
3405	12:01:17.702	00:00:03.404	204	-1024	-768	-1	-1	-1	-1	4	-1024	-768	-1	-1	-1	-1	4		0	0						Untertest4.avi	0	880	547	72	111				0	Content		-72	-111	3404608	1928014152
3421	12:01:17.718	00:00:03.421	205	-1024	-768	-1	-1	-1	-1	4	-1024	-768	-1	-1	-1	-1	4		0	0						Untertest4.avi	0	880	547	72	111				0	Content		-72	-111	3421276	1928030820
3438	12:01:17.735	00:00:03.437	206	-1024	-768	-1	-1	-1	-1	4	-1024	-768	-1	-1	-1	-1	4		0	0						Untertest4.avi	0	880	547	72	111				0	Content		-72	-111	3437888	1928047432
3455	12:01:17.752	00:00:03.454	207	-1024	-768	-1	-1	-1	-1	4	-1024	-768	-1	-1	-1	-1	4		0	0						Untertest4.avi	0	880	547	72	111				0	Content		-72	-111	3454555	1928064099
3471	12:01:17.768	00:00:03.471	208	-1024	-768	-1	-1	-1	-1	4	-1024	-768	-1	-1	-1	-1	4		0	0						Untertest4.avi	0	880	547	72	111				0	Content		-72	-111	3471154	1928080698
3488	12:01:17.785	00:00:03.487	209	-1024	-768	-1	-1	-1	-1	4	-1024	-768	-1	-1	-1	-1	4		0	0						Untertest4.avi	0	880	547	72	111				0	Content		-72	-111	3487822	1928097366
3505	12:01:17.802	00:00:03.504	210	-1024	-768	-1	-1	-1	-1	4	-1024	-768	-1	-1	-1	-1	4		0	0						Untertest4.avi	0	880	547	72	111				0	Content		-72	-111	3504659	1928114203
3521	12:01:17.818	00:00:03.521	211	-1024	-768	-1	-1	-1	-1	4	-1024	-768	-1	-1	-1	-1	4		0	0						Untertest4.avi	0	880	547	72	111				0	Content		-72	-111	3521326	1928130870
3538	12:01:17.835	00:00:03.537	212	-1024	-768	-1	-1	-1	-1	4	-1024	-768	-1	-1	-1	-1	4		0	0						Untertest4.avi	0	880	547	72	111				0	Content		-72	-111	3537848	1928147392
3555	12:01:17.852	00:00:03.554	213	-1024	-768	-1	-1	-1	-1	4	-1024	-768	-1	-1	-1	-1	4		0	0						Untertest4.avi	0	880	547	72	111				0	Content		-72	-111	3554515	1928164059
3571	12:01:17.868	00:00:03.571	214	-1024	-768	-1	-1	-1	-1	4	-1024	-768	-1	-1	-1	-1	4		0	0						Untertest4.avi	0	880	547	72	111				0	Content		-72	-111	3571109	1928180653
3588	12:01:17.885	00:00:03.587	215	-1024	-768	-1	-1	-1	-1	4	-1024	-768	-1	-1	-1	-1	4		0	0						Untertest4.avi	0	880	547	72	111				0	Content		-72	-111	3587776	1928197320
3604	12:01:17.901	00:00:03.604	216	-1024	-768	-1	-1	-1	-1	4	-1024	-768	-1	-1	-1	-1	4		0	0						Untertest4.avi	0	880	547	72	111				0	Content		-72	-111	3604444	1928213988
3621	12:01:17.918	00:00:03.621	217	-1024	-768	-1	-1	-1	-1	4	-1024	-768	-1	-1	-1	-1	4		0	0						Untertest4.avi	0	880	547	72	111				0	Content		-72	-111	3621042	1928230586
3638	12:01:17.935	00:00:03.637	218	-1024	-768	-1	-1	-1	-1	4	-1024	-768	-1	-1	-1	-1	4		0	0						Untertest4.avi	0	880	547	72	111				0	Content		-72	-111	3637709	1928247253
3654	12:01:17.951	00:00:03.654	219	-1024	-768	-1	-1	-1	-1	4	-1024	-768	-1	-1	-1	-1	4		0	0						Untertest4.avi	0	880	547	72	111				0	Content		-72	-111	3654377	1928263921
3671	12:01:17.968	00:00:03.671	220	-1024	-768	-1	-1	-1	-1	4	-1024	-768	-1	-1	-1	-1	4		0	0						Untertest4.avi	0	880	547	72	111				0	Content		-72	-111	3671005	1928280549
3688	12:01:17.985	00:00:03.687	221	-1024	-768	-1	-1	-1	-1	4	-1024	-768	-1	-1	-1	-1	4		0	0						Untertest4.avi	0	880	547	72	111				0	Content		-72	-111	3687672	1928297216
3704	12:01:18.001	00:00:03.704	222	-1024	-768	-1	-1	-1	-1	4	-1024	-768	-1	-1	-1	-1	4		0	0						Untertest4.avi	0	880	547	72	111				0	Content		-72	-111	3704339	1928313883
3721	12:01:18.018	00:00:03.721	223	-1024	-768	-1	-1	-1	-1	4	-1024	-768	-1	-1	-1	-1	4		0	0						Untertest4.avi	0	880	547	72	111				0	Content		-72	-111	3721007	1928330551
3738	12:01:18.035	00:00:03.737	224	-1024	-768	-1	-1	-1	-1	4	-1024	-768	-1	-1	-1	-1	4		0	0						Untertest4.avi	0	880	547	72	111				0	Content		-72	-111	3737674	1928347218
3754	12:01:18.051	00:00:03.754	225	-1024	-768	-1	-1	-1	-1	4	-1024	-768	-1	-1	-1	-1	4		0	0						Untertest4.avi	0	880	547	72	111				0	Content		-72	-111	3754445	1928363989
3771	12:01:18.068	00:00:03.771	226	-1024	-768	-1	-1	-1	-1	4	-1024	-768	-1	-1	-1	-1	4		0	0						Untertest4.avi	0	880	547	72	111				0	Content		-72	-111	3771113	1928380657
3788	12:01:18.085	00:00:03.787	227	-1024	-768	-1	-1	-1	-1	4	-1024	-768	-1	-1	-1	-1	4		0	0						Untertest4.avi	0	880	547	72	111				0	Content		-72	-111	3787780	1928397324
3804	12:01:18.101	00:00:03.804	228	-1024	-768	-1	-1	-1	-1	4	-1024	-768	-1	-1	-1	-1	4		0	0						Untertest4.avi	0	880	547	72	111				0	Content		-72	-111	3804447	1928413991
3821	12:01:18.118	00:00:03.821	229	-1024	-768	-1	-1	-1	-1	4	-1024	-768	-1	-1	-1	-1	4		0	0						Untertest4.avi	0	880	547	72	111				0	Content		-72	-111	3821334	1928430878
3838	12:01:18.135	00:00:03.838	230	-1024	-768	-1	-1	-1	-1	4	-1024	-768	-1	-1	-1	-1	4		0	0						Untertest4.avi	0	880	547	72	111				0	Content		-72	-111	3838002	1928447546
3855	12:01:18.152	00:00:03.854	231	-1024	-768	-1	-1	-1	-1	4	-1024	-768	-1	-1	-1	-1	4		0	0						Untertest4.avi	0	880	547	72	111				0	Content		-72	-111	3854669	1928464213
3871	12:01:18.168	00:00:03.871	232	-1024	-768	-1	-1	-1	-1	4	-1024	-768	-1	-1	-1	-1	4		0	0						Untertest4.avi	0	880	547	72	111				0	Content		-72	-111	3871336	1928480880
3888	12:01:18.185	00:00:03.888	233	-1024	-768	-1	-1	-1	-1	4	-1024	-768	-1	-1	-1	-1	4		0	0						Untertest4.avi	0	880	547	72	111				0	Content		-72	-111	3888341	1928497885
3905	12:01:18.202	00:00:03.905	234	-1024	-768	-1	-1	-1	-1	4	-1024	-768	-1	-1	-1	-1	4		0	0						Untertest4.avi	0	880	547	72	111				0	Content		-72	-111	3905008	1928514552
3922	12:01:18.219	00:00:03.921	235	-1024	-768	-1	-1	-1	-1	4	-1024	-768	-1	-1	-1	-1	4		0	0						Untertest4.avi	0	880	547	72	111				0	Content		-72	-111	3921675	1928531219
3938	12:01:18.235	00:00:03.938	236	-1024	-768	-1	-1	-1	-1	4	-1024	-768	-1	-1	-1	-1	4		0	0						Untertest4.avi	0	880	547	72	111				0	Content		-72	-111	3938342	1928547886
3955	12:01:18.252	00:00:03.954	237	-1024	-768	-1	-1	-1	-1	4	-1024	-768	-1	-1	-1	-1	4		0	0						Untertest4.avi	0	880	547	72	111				0	Content		-72	-111	3954847	1928564391
3972	12:01:18.269	00:00:03.971	238	-1024	-768	-1	-1	-1	-1	4	-1024	-768	-1	-1	-1	-1	4		0	0						Untertest4.avi	0	880	547	72	111				0	Content		-72	-111	3971514	1928581058
3988	12:01:18.285	00:00:03.988	239	-1024	-768	-1	-1	-1	-1	4	-1024	-768	-1	-1	-1	-1	4		0	0						Untertest4.avi	0	880	547	72	111				0	Content		-72	-111	3988181	1928597725
4005	12:01:18.302	00:00:04.004	240	-1024	-768	-1	-1	-1	-1	4	-1024	-768	-1	-1	-1	-1	4		0	0						Untertest4.avi	0	880	547	72	111				0	Content		-72	-111	4004849	1928614393
4022	12:01:18.319	00:00:04.021	241	-1024	-768	-1	-1	-1	-1	4	-1024	-768	-1	-1	-1	-1	4		0	0						Untertest4.avi	0	880	547	72	111				0	Content		-72	-111	4021516	1928631060
4038	12:01:18.335	00:00:04.038	242	-1024	-768	-1	-1	-1	-1	4	-1024	-768	-1	-1	-1	-1	4		0	0						Untertest4.avi	0	880	547	72	111				0	Content		-72	-111	4038183	1928647727
4055	12:01:18.352	00:00:04.054	243	-1024	-768	-1	-1	-1	-1	4	-1024	-768	-1	-1	-1	-1	4		0	0						Untertest4.avi	0	880	547	72	111				0	Content		-72	-111	4054570	1928664114
4071	12:01:18.368	00:00:04.071	244	-1024	-768	-1	-1	-1	-1	4	-1024	-768	-1	-1	-1	-1	4		0	0						Untertest4.avi	0	880	547	72	111				0	Content		-72	-111	4071238	1928680782
4088	12:01:18.385	00:00:04.087	245	-1024	-768	-1	-1	-1	-1	4	-1024	-768	-1	-1	-1	-1	4		0	0						Untertest4.avi	0	880	547	72	111				0	Content		-72	-111	4087905	1928697449
4104	12:01:18.401	00:00:04.103	246	-1024	-768	-1	-1	-1	-1	4	-1024	-768	-1	-1	-1	-1	4		0	0						Untertest4.avi	0	880	547	72	111				0	Content		-72	-111	4103967	1928713511
4121	12:01:18.418	00:00:04.120	247	-1024	-768	-1	-1	-1	-1	4	511,8636	382,5737	0,4416165	0,6637179	619,4478	3,471532	0	2	512	383						Untertest4.avi	0	880	547	72	111	420	277	150	0	Content		440	272	4120592	1928730136
4138	12:01:18.435	00:00:04.137	248	-1024	-768	-1	-1	-1	-1	4	-1024	-768	-1	-1	-1	-1	4	2	0	0						Untertest4.avi	0	880	547	72	111	420	277	150	0	Content		-72	-111	4137715	1928747259
4154	12:01:18.451	00:00:04.154	249	-1024	-768	-1	-1	-1	-1	4	-1024	-768	-1	-1	-1	-1	4	2	0	0						Untertest4.avi	0	880	547	72	111	420	277	150	0	Content		-72	-111	4154402	1928763946
4171	12:01:18.468	00:00:04.171	250	-1024	-768	-1	-1	-1	-1	4	-1024	-768	-1	-1	-1	-1	4	2	0	0						Untertest4.avi	0	880	547	72	111	420	277	150	0	Content		-72	-111	4171069	1928780613
4188	12:01:18.485	00:00:04.187	251	505,8089	375,1699	0,626578	0,6619277	613,4481	3,307873	0	482,2962	398,2005	0,4427701	0,6631462	615,1037	3,472344	0	2	494	387						Untertest4.avi	0	880	547	72	111	420	277	150	0	Content		422	276	4187711	1928797255
4204	12:01:18.501	00:00:04.204	252	508,8085	373,958	0,6266587	0,6619163	613,4949	3,293246	0	473,5271	404,814	0,4428417	0,6630877	615,0346	3,501649	0	2	491	389						Untertest4.avi	0	880	547	72	111	420	277	150	0	Content		419	278	4204083	1928813627
4221	12:01:18.518	00:00:04.220	253	504,6236	378,7619	0,6267378	0,6618994	613,5496	3,292547	0	472,7736	398,6599	0,4429425	0,6629688	614,9091	3,482425	0	2	489	389						Untertest4.avi	0	880	547	72	111	420	277	150	0	Content		417	278	4220705	1928830249
4237	12:01:18.534	00:00:04.237	254	503,7556	374,6073	0,6268349	0,661826	613,6719	3,268479	0	469,4111	406,4026	0,4430482	0,6628581	615,05	3,508847	0	2	487	391						Untertest4.avi	0	880	547	72	111	420	277	150	0	Content		415	280	4237454	1928846998
4254	12:01:18.551	00:00:04.254	255	502,3097	383,6218	0,6268502	0,6617253	613,4489	3,312515	0	472,0953	405,5216	0,4430716	0,6627354	615,0419	3,508092	0	2	487	395						Untertest4.avi	0	880	547	72	111	420	277	150	0	Content		415	284	4254077	1928863621
4271	12:01:18.568	00:00:04.270	256	626,8296	322,347	0,6260343	0,661241	613,4627	3,313062	0	595,3044	351,598	0,4423845	0,66247	615,8388	3,510026	0	3	611	337						Untertest4.avi	0	880	547	72	111	530	227	366	0	Content		539	226	4270700	1928880244
4287	12:01:18.584	00:00:04.287	257	620,0483	324,9965	0,6257035	0,6608329	613,9295	3,323399	0	592,3226	346,217	0,4422108	0,6621257	615,9777	3,503442	0	3	606	336						Untertest4.avi	0	880	547	72	111	530	227	366	0	Content		534	225	4287322	1928896866
4304	12:01:18.601	00:00:04.304	258	618,5225	325,2628	0,6258805	0,6609516	613,8991	3,289269	0	584,6091	354,416	0,4423494	0,662135	615,7543	3,523462	0	3	602	340						Untertest4.avi	0	880	547	72	111	530	227	366	0	Content		530	229	4304069	1928913613
4321	12:01:18.618	00:00:04.320	259	620,8118	324,8597	0,6259757	0,6610472	613,9248	3,335117	0	582,3391	351,0791	0,4424127	0,6621776	615,848	3,520218	0	3	602	338						Untertest4.avi	0	880	547	72	111	530	227	366	0	Content		530	227	4320692	1928930236
4337	12:01:18.634	00:00:04.337	260	627,0994	325,6367	0,6260846	0,6612318	613,9919	3,347198	0	580,3303	349,4986	0,4425183	0,662293	615,89	3,52167	0	3	604	338						Untertest4.avi	0	880	547	72	111	530	227	366	0	Content		532	227	4337314	1928946858
4354	12:01:18.651	00:00:04.353	261	627,5301	323,2459	0,6261711	0,6613503	613,8889	3,318418	0	578,9409	345,6972	0,442582	0,6623399	615,9593	3,500944	0	3	603	334						Untertest4.avi	0	880	547	72	111	530	227	366	0	Content		531	223	4353938	1928963482
4371	12:01:18.668	00:00:04.370	262	630,9929	324,1517	0,6262138	0,6614023	614,0173	3,314575	0	574,5989	341,642	0,4426047	0,6623747	615,9763	3,514998	0	3	603	333						Untertest4.avi	0	880	547	72	111	530	227	366	0	Content		531	222	4370686	1928980230
4387	12:01:18.684	00:00:04.387	263	627,0905	319,3619	0,6262093	0,6614226	613,9777	3,310443	0	575,7281	348,5055	0,4426089	0,6623781	615,997	3,52034	0	3	601	334						Untertest4.avi	0	880	547	72	111	530	227	366	0	Content		529	223	4387308	1928996852
4404	12:01:18.701	00:00:04.403	264	629,5505	323,7211	0,626174	0,661415	613,9495	3,327209	0	575,5122	346,1813	0,4425788	0,6623747	616,0284	3,503415	0	3	603	335						Untertest4.avi	0	880	547	72	111	530	227	366	0	Content		531	224	4403930	1929013474
4421	12:01:18.718	00:00:04.420	265	628,1536	320,898	0,6261304	0,6613891	613,9641	3,297149	0	574,9031	347,6027	0,4425384	0,6623824	616,0187	3,524557	0	3	602	334						Untertest4.avi	0	880	547	72	111	530	227	366	0	Content		530	223	4420554	1929030098
4437	12:01:18.734	00:00:04.437	266	629,8732	322,7367	0,6260701	0,6613861	614,0756	3,312374	0	570,2823	348,0076	0,4424653	0,6624168	616,1168	3,521542	0	3	600	335						Untertest4.avi	0	880	547	72	111	530	227	366	0	Content		528	224	4437304	1929046848
4454	12:01:18.751	00:00:04.453	267	632,8584	330,0896	0,6260294	0,6613782	614,0544	3,308502	0	571,8474	346,1404	0,4424272	0,6624534	616,0013	3,517629	0	3	602	338						Untertest4.avi	0	880	547	72	111	530	227	366	0	Content		530	227	4453925	1929063469
4471	12:01:18.768	00:00:04.470	268	629,731	329,291	0,6259953	0,6613651	613,9906	3,302096	0	575,9846	345,8843	0,4423816	0,6624373	615,9611	3,515853	0	3	603	338						Untertest4.avi	0	880	547	72	111	530	227	366	0	Content		531	227	4470549	1929080093
4487	12:01:18.784	00:00:04.487	269	630,8392	318,4626	0,6259531	0,6613551	614,029	3,283574	0	574,1308	345,5423	0,4423427	0,6624065	615,9361	3,510063	0	3	602	332						Untertest4.avi	0	880	547	72	111	530	227	366	0	Content		530	221	4487174	1929096718
4504	12:01:18.801	00:00:04.503	270	633,5547	329,1143	0,6259292	0,6613131	613,9899	3,30055	0	574,0894	350,7909	0,4423091	0,6623851	615,9553	3,512036	0	3	604	340						Untertest4.avi	0	880	547	72	111	530	227	366	0	Content		532	229	4503921	1929113465
4521	12:01:18.818	00:00:04.520	271	629,7056	322,1345	0,625888	0,6613351	613,9023	3,261081	0	569,2435	349,7192	0,4422639	0,662465	615,8917	3,509087	0	3	599	336						Untertest4.avi	0	880	547	72	111	530	227	366	0	Content		527	225	4520545	1929130089
4537	12:01:18.834	00:00:04.537	272	630,4977	324,0269	0,6258653	0,6614142	613,8677	3,255142	0	576,2122	351,7558	0,4422287	0,6626122	615,9084	3,508154	0	3	603	338						Untertest4.avi	0	880	547	72	111	530	227	366	0	Content		531	227	4537168	1929146712
4554	12:01:18.851	00:00:04.553	273	632,0159	328,7213	0,6258292	0,661496	613,8551	3,253588	0	570,1967	352,3853	0,4421994	0,6627811	615,9614	3,517067	0	3	601	341						Untertest4.avi	0	880	547	72	111	530	227	366	0	Content		529	230	4553792	1929163336
4571	12:01:18.868	00:00:04.570	274	629,8252	327,9892	0,625802	0,6616222	613,8569	3,251102	0	572,1289	349,5772	0,4421494	0,6628488	615,9329	3,500318	0	3	601	339						Untertest4.avi	0	880	547	72	111	530	227	366	0	Content		529	228	4570538	1929180082
4587	12:01:18.884	00:00:04.587	275	638,4574	334,2498	0,6257786	0,6616864	613,8029	3,262224	0	575,761	352,5308	0,4421082	0,6628732	615,8912	3,503309	0	3	607	343						Untertest4.avi	0	880	547	72	111	530	227	366	0	Content		535	232	4587163	1929196707
4604	12:01:18.901	00:00:04.603	276	638,0787	327,7733	0,6257355	0,6617764	613,804	3,241745	0	573,2933	353,9418	0,4420559	0,662916	615,85	3,492085	0	3	606	341						Untertest4.avi	0	880	547	72	111	530	227	366	0	Content		534	230	4603785	1929213329
4620	12:01:18.917	00:00:04.620	277	632,7449	323,8979	0,6257042	0,6618876	613,7936	3,200439	0	570,2211	352,3437	0,441983	0,6629649	616,0002	3,506425	0	3	601	338						Untertest4.avi	0	880	547	72	111	530	227	366	0	Content		529	227	4620407	1929229951
4637	12:01:18.934	00:00:04.637	278	528,1219	324,8241	0,6263691	0,6620381	614,0649	3,212371	0	478,9077	345,2895	0,4427207	0,6629298	615,7599	3,485303	0	4	504	335						Untertest4.avi	0	880	547	72	111	399	223	250	0	Content		432	224	4637156	1929246700
4654	12:01:18.951	00:00:04.653	279	484,3635	325,2141	0,6269736	0,6621167	614,0727	3,20357	0	442,4056	342,2532	0,4433799	0,6628463	615,4084	3,491708	0	4	463	334						Untertest4.avi	0	880	547	72	111	399	223	250	0	Content		391	223	4653782	1929263326
4670	12:01:18.967	00:00:04.670	280	490,2435	319,6954	0,6269408	0,6621152	614,1777	3,191169	0	450,0869	343,5789	0,4432991	0,6628776	615,4792	3,497757	0	4	470	332						Untertest4.avi	0	880	547	72	111	399	223	250	0	Content		398	221	4670405	1929279949
4687	12:01:18.984	00:00:04.687	281	489,0364	318,5955	0,62691	0,6620591	614,205	3,192286	0	445,5503	344,964	0,4432375	0,6628693	615,6096	3,501921	0	4	467	332						Untertest4.avi	0	880	547	72	111	399	223	250	0	Content		395	221	4687025	1929296569
4704	12:01:19.001	00:00:04.703	282	493,3782	324,5085	0,6268983	0,6619949	614,1693	3,208055	0	446,4271	345,0686	0,4432011	0,662798	615,5348	3,50146	0	4	470	335						Untertest4.avi	0	880	547	72	111	399	223	250	0	Content		398	224	4703776	1929313320
4720	12:01:19.017	00:00:04.720	283	497,4541	318,4092	0,6268744	0,6618794	614,1202	3,185649	0	445,2602	344,6859	0,4431413	0,6626581	615,5066	3,506083	0	4	471	332						Untertest4.avi	0	880	547	72	111	399	223	250	0	Content		399	221	4720399	1929329943
4737	12:01:19.034	00:00:04.737	284	497,1916	321,7404	0,6268365	0,6617125	614,0948	3,203885	0	447,6216	341,7242	0,4430859	0,6625153	615,5494	3,507416	0	4	472	332						Untertest4.avi	0	880	547	72	111	399	223	250	0	Content		400	221	4737021	1929346565
4754	12:01:19.051	00:00:04.753	285	494,8318	329,0165	0,6267896	0,6615591	614,0291	3,179049	0	447,5146	344,6994	0,4430247	0,6623247	615,5616	3,502053	0	4	471	337						Untertest4.avi	0	880	547	72	111	399	223	250	0	Content		399	226	4753767	1929363311
4770	12:01:19.067	00:00:04.770	286	493,729	323,7836	0,6267615	0,6615101	614,0272	3,212434	0	444,9247	348,6409	0,4429695	0,6622521	615,5398	3,510815	0	4	469	336						Untertest4.avi	0	880	547	72	111	399	223	250	0	Content		397	225	4770391	1929379935
4787	12:01:19.084	00:00:04.787	287	496,8144	326,9071	0,6267357	0,6614946	614,0634	3,204731	0	445,5554	343,1857	0,4429101	0,6622617	615,5986	3,496809	0	4	471	335						Untertest4.avi	0	880	547	72	111	399	223	250	0	Content		399	224	4787012	1929396556
4804	12:01:19.101	00:00:04.803	288	495,0336	330,3085	0,6267171	0,6614602	614,0707	3,194772	0	444,2397	342,7218	0,4428763	0,6622841	615,5968	3,500798	0	4	470	337						Untertest4.avi	0	880	547	72	111	399	223	250	0	Content		398	226	4803637	1929413181
4820	12:01:19.117	00:00:04.820	289	499,0446	320,9393	0,6266994	0,6614603	614,0516	3,159657	0	443,4116	344,0223	0,4428475	0,6622718	615,5409	3,503139	0	4	471	332						Untertest4.avi	0	880	547	72	111	399	223	250	0	Content		399	221	4820386	1929429930
4837	12:01:19.134	00:00:04.837	290	497,5977	330,018	0,6266964	0,6614473	614,082	3,199662	0	446,5612	344,9789	0,4428383	0,6622574	615,5409	3,500195	0	4	472	337						Untertest4.avi	0	880	547	72	111	399	223	250	0	Content		400	226	4837009	1929446553
4854	12:01:19.151	00:00:04.853	291	497,7758	325,1444	0,6266865	0,6614929	614,1776	3,203667	0	449,7731	343,7544	0,442831	0,6622787	615,5358	3,491943	0	4	474	334						Untertest4.avi	0	880	547	72	111	399	223	250	0	Content		402	223	4853631	1929463175
4870	12:01:19.167	00:00:04.870	292	499,6164	325,8904	0,6266887	0,6615601	614,2111	3,187789	0	447,122	342,6122	0,4428385	0,662363	615,5242	3,486832	0	4	473	334						Untertest4.avi	0	880	547	72	111	399	223	250	0	Content		401	223	4870264	1929479808
4887	12:01:19.184	00:00:04.887	293	526,1664	335,1042	0,626406	0,6619829	613,8708	3,151332	0	472,028	367,5303	0,4426081	0,6628242	615,4981	3,499279	0	5	499	351						Untertest4.avi	0	880	547	72	111	450	306	183	0	Content		427	240	4887016	1929496560
4904	12:01:19.201	00:00:04.903	294	559,1951	414,5494	0,6259549	0,6626812	613,9945	3,20463	0	495,8628	426,6301	0,442298	0,6636984	615,5414	3,506634	0	5	528	421						Untertest4.avi	0	880	547	72	111	450	306	183	0	Content		456	310	4903630	1929513174
4920	12:01:19.217	00:00:04.920	295	559,8426	400,2949	0,6260006	0,6629038	613,8619	3,182945	0	490,0888	434,508	0,4423799	0,6639757	615,6316	3,519993	0	5	525	417						Untertest4.avi	0	880	547	72	111	450	306	183	0	Content		453	306	4920252	1929529796
4937	12:01:19.234	00:00:04.936	296	550,9536	398,9413	0,6260253	0,6628084	613,8702	3,152738	0	493,4386	426,7025	0,44237	0,6638581	615,6623	3,514709	0	5	522	413						Untertest4.avi	0	880	547	72	111	450	306	183	0	Content		450	302	4936871	1929546415
4954	12:01:19.251	00:00:04.953	297	551,1055	406,0971	0,6260707	0,6626447	613,8964	3,160838	0	492,0672	433,3829	0,4423773	0,6637195	615,6473	3,509508	0	5	522	420						Untertest4.avi	0	880	547	72	111	450	306	183	0	Content		450	309	4953622	1929563166
4970	12:01:19.267	00:00:04.970	298	552,417	405,6813	0,6261325	0,662552	613,9246	3,148753	0	491,9697	430,3983	0,4423963	0,6635981	615,7161	3,516561	0	5	522	418						Untertest4.avi	0	880	547	72	111	450	306	183	0	Content		450	307	4970244	1929579788
4987	12:01:19.284	00:00:04.986	299	551,0706	406,3721	0,6261927	0,6624402	613,8859	3,151503	0	492,1095	431,0475	0,4424215	0,6634827	615,7762	3,495949	0	5	522	419						Untertest4.avi	0	880	547	72	111	450	306	183	0	Content		450	308	4986866	1929596410
5003	12:01:19.300	00:00:05.003	300	556,0823	408,7778	0,6262558	0,662293	613,9751	3,167297	0	492,1693	431,167	0,4424392	0,6633688	615,821	3,510318	0	5	524	420						Untertest4.avi	0	880	547	72	111	450	306	183	0	Content		452	309	5003491	1929613035
5020	12:01:19.317	00:00:05.020	301	554,2939	407,075	0,6263281	0,6622281	614,0718	3,162733	0	490,2206	430,373	0,4424676	0,6632718	615,9287	3,511699	0	5	522	419						Untertest4.avi	0	880	547	72	111	450	306	183	0	Content		450	308	5020239	1929629783
5037	12:01:19.334	00:00:05.036	302	369,2966	386,9378	0,6275418	0,6622617	614,7543	3,139674	0	362,0063	401,2969	0,4438683	0,6628414	616,1382	3,493685	0	5	366	394						Untertest4.avi	0	880	547	72	111	450	306	183	0	Content		294	283	5036863	1929646407
5053	12:01:19.350	00:00:05.053	303	126,2575	313,9445	0,6293985	0,6623272	615,7361	3,11871	0	161,5152	321,2031	0,4465441	0,6618943	616,0782	3,479245	0	5	144	318						Untertest4.avi	0	880	547	72	111	450	306	183	0	Content		72	207	5053486	1929663030
5070	12:01:19.367	00:00:05.070	304	-185,1007	249,9434	0,6306599	0,6634229	618,2665	3,170177	0	-36,3094	279,2949	0,4488524	0,6617997	616,4286	3,455557	0	6	-111	265						Untertest4.avi	0	880	547	72	111	-704	150	133	0	Content		-183	154	5070111	1929679655
5087	12:01:19.384	00:00:05.086	305	-434,1888	236,8521	0,6314515	0,664757	618,2619	3,16906	0	-227,9879	265,9189	0,4505741	0,6622106	616,9894	3,45532	0	6	-331	251						Untertest4.avi	0	880	547	72	111	-704	150	133	0	Content		-403	140	5086859	1929696403
5103	12:01:19.400	00:00:05.103	306	-1024	-768	-1	-1	-1	-1	4	-406,261	255,104	0,451864	0,6627455	617,5862	3,464616	0	6	-406	255						Untertest4.avi	0	880	547	72	111	-704	150	133	0	Content		-478	144	5103482	1929713026
5120	12:01:19.417	00:00:05.120	307	-1024	-768	-1	-1	-1	-1	4	-559,3182	256,9331	0,4526125	0,66342	618,5822	3,48686	0	6	-559	257						Untertest4.avi	0	880	547	72	111	-704	150	133	0	Content		-631	146	5120104	1929729648
5137	12:01:19.434	00:00:05.136	308	-1024	-768	-1	-1	-1	-1	4	-714,3329	232,7216	0,452994	0,664045	620,5008	3,485731	0	6	-714	233						Untertest4.avi	0	880	547	72	111	-704	150	133	0	Content		-786	122	5136729	1929746273
5153	12:01:19.450	00:00:05.153	309	-1024	-768	-1	-1	-1	-1	4	-706,1513	271,4129	0,4532866	0,664195	620,5008	3,469553	0	6	-706	271						Untertest4.avi	0	880	547	72	111	-704	150	133	0	Content		-778	160	5153475	1929763019
5170	12:01:19.467	00:00:05.170	310	-1024	-768	-1	-1	-1	-1	4	-707,0965	279,8623	0,4534316	0,6641214	620,5008	3,468976	0	6	-707	280						Untertest4.avi	0	880	547	72	111	-704	150	133	0	Content		-779	169	5170101	1929779645
5187	12:01:19.484	00:00:05.186	311	-1024	-768	-1	-1	-1	-1	4	-707,6714	280,0717	0,453339	0,6638901	620,5008	3,469446	0	6	-708	280						Untertest4.avi	0	880	547	72	111	-704	150	133	0	Content		-780	169	5186725	1929796269
5203	12:01:19.500	00:00:05.203	312	-1024	-768	-1	-1	-1	-1	4	-1024	-768	-1	-1	-1	-1	4		0	0						Untertest4.avi	0	880	547	72	111				0	Content		-72	-111	5203472	1929813016
5220	12:01:19.517	00:00:05.220	313	-1024	-768	-1	-1	-1	-1	4	-1024	-768	-1	-1	-1	-1	4		0	0						Untertest4.avi	0	880	547	72	111				0	Content		-72	-111	5220222	1929829766
5237	12:01:19.534	00:00:05.236	314	-1024	-768	-1	-1	-1	-1	4	-1024	-768	-1	-1	-1	-1	4		0	0						Untertest4.avi	0	880	547	72	111				0	Content		-72	-111	5236911	1929846455
5254	12:01:19.551	00:00:05.253	315	-1024	-768	-1	-1	-1	-1	4	-1024	-768	-1	-1	-1	-1	4		0	0						Untertest4.avi	0	880	547	72	111				0	Content		-72	-111	5253578	1929863122
5270	12:01:19.567	00:00:05.270	316	-1024	-768	-1	-1	-1	-1	4	-1024	-768	-1	-1	-1	-1	4		0	0						Untertest4.avi	0	880	547	72	111				0	Content		-72	-111	5270024	1929879568
5287	12:01:19.584	00:00:05.286	317	-1024	-768	-1	-1	-1	-1	4	-1024	-768	-1	-1	-1	-1	4		0	0						Untertest4.avi	0	880	547	72	111				0	Content		-72	-111	5286691	1929896235
5303	12:01:19.600	00:00:05.303	318	-1024	-768	-1	-1	-1	-1	4	-1024	-768	-1	-1	-1	-1	4		0	0						Untertest4.avi	0	880	547	72	111				0	Content		-72	-111	5303225	1929912769
5320	12:01:19.617	00:00:05.319	319	-1024	-768	-1	-1	-1	-1	4	-1024	-768	-1	-1	-1	-1	4		0	0						Untertest4.avi	0	880	547	72	111				0	Content		-72	-111	5319968	1929929512
5337	12:01:19.634	00:00:05.336	320	-1024	-768	-1	-1	-1	-1	4	-1024	-768	-1	-1	-1	-1	4		0	0						Untertest4.avi	0	880	547	72	111				0	Content		-72	-111	5336635	1929946179
5353	12:01:19.650	00:00:05.353	321	-1024	-768	-1	-1	-1	-1	4	-1024	-768	-1	-1	-1	-1	4		0	0						Untertest4.avi	0	880	547	72	111				0	Content		-72	-111	5353299	1929962843
5370	12:01:19.667	00:00:05.369	322	-1024	-768	-1	-1	-1	-1	4	-1024	-768	-1	-1	-1	-1	4		0	0						Untertest4.avi	0	880	547	72	111				0	Content		-72	-111	5369966	1929979510
5387	12:01:19.684	00:00:05.386	323	-1024	-768	-1	-1	-1	-1	4	-1024	-768	-1	-1	-1	-1	4		0	0						Untertest4.avi	0	880	547	72	111				0	Content		-72	-111	5386587	1929996131
5403	12:01:19.700	00:00:05.403	324	-1024	-768	-1	-1	-1	-1	4	-1024	-768	-1	-1	-1	-1	4		0	0						Untertest4.avi	0	880	547	72	111				0	Content		-72	-111	5403254	1930012798
5420	12:01:19.717	00:00:05.419	325	-1024	-768	-1	-1	-1	-1	4	-1024	-768	-1	-1	-1	-1	4		0	0						Untertest4.avi	0	880	547	72	111				0	Content		-72	-111	5419918	1930029462
5437	12:01:19.734	00:00:05.436	326	-1024	-768	-1	-1	-1	-1	4	-1024	-768	-1	-1	-1	-1	4		0	0						Untertest4.avi	0	880	547	72	111				0	Content		-72	-111	5436585	1930046129
5453	12:01:19.750	00:00:05.453	327	-1024	-768	-1	-1	-1	-1	4	-292,2924	518,5094	0,483936	0,6631997	468,6519	2,577589	0	7	-292	519						Untertest4.avi	0	880	547	72	111	-364	408	17	0	Content		-364	408	5453202	1930062746
5470	12:01:19.767	00:00:05.469	328	-1024	-768	-1	-1	-1	-1	4	-1024	-768	-1	-1	-1	-1	4		0	0						Untertest4.avi	0	880	547	72	111				0	Content		-72	-111	5469952	1930079496
5487	12:01:19.784	00:00:05.486	329	-1024	-768	-1	-1	-1	-1	4	-1024	-768	-1	-1	-1	-1	4		0	0						Untertest4.avi	0	880	547	72	111				0	Content		-72	-111	5486822	1930096366
5503	12:01:19.800	00:00:05.503	330	-1024	-768	-1	-1	-1	-1	4	-1024	-768	-1	-1	-1	-1	4		0	0						Untertest4.avi	0	880	547	72	111				0	Content		-72	-111	5503446	1930112990
5520	12:01:19.817	00:00:05.520	331	-1024	-768	-1	-1	-1	-1	4	-1024	-768	-1	-1	-1	-1	4		0	0						Untertest4.avi	0	880	547	72	111				0	Content		-72	-111	5520113	1930129657
5537	12:01:19.834	00:00:05.536	332	-1024	-768	-1	-1	-1	-1	4	-1024	-768	-1	-1	-1	-1	4		0	0						Untertest4.avi	0	880	547	72	111				0	Content		-72	-111	5536692	1930146236
5553	12:01:19.850	00:00:05.553	333	-1024	-768	-1	-1	-1	-1	4	-1024	-768	-1	-1	-1	-1	4		0	0						Untertest4.avi	0	880	547	72	111				0	Content		-72	-111	5553316	1930162860
5570	12:01:19.867	00:00:05.569	334	-1024	-768	-1	-1	-1	-1	4	-1024	-768	-1	-1	-1	-1	4		0	0						Untertest4.avi	0	880	547	72	111				0	Content		-72	-111	5569983	1930179527
5587	12:01:19.884	00:00:05.586	335	-1024	-768	-1	-1	-1	-1	4	-1024	-768	-1	-1	-1	-1	4		0	0						Untertest4.avi	0	880	547	72	111				0	Content		-72	-111	5586524	1930196068
5603	12:01:19.900	00:00:05.603	336	-1024	-768	-1	-1	-1	-1	4	-1024	-768	-1	-1	-1	-1	4		0	0						Untertest4.avi	0	880	547	72	111				0	Content		-72	-111	5603191	1930212735
5620	12:01:19.917	00:00:05.619	337	-1024	-768	-1	-1	-1	-1	4	-1024	-768	-1	-1	-1	-1	4		0	0						Untertest4.avi	0	880	547	72	111				0	Content		-72	-111	5619937	1930229481
5637	12:01:19.934	00:00:05.636	338	-1024	-768	-1	-1	-1	-1	4	-1024	-768	-1	-1	-1	-1	4		0	0						Untertest4.avi	0	880	547	72	111				0	Content		-72	-111	5636604	1930246148
5653	12:01:19.950	00:00:05.653	339	-1024	-768	-1	-1	-1	-1	4	-1024	-768	-1	-1	-1	-1	4		0	0						Untertest4.avi	0	880	547	72	111				0	Content		-72	-111	5653142	1930262686
5670	12:01:19.967	00:00:05.669	340	-1024	-768	-1	-1	-1	-1	4	-1024	-768	-1	-1	-1	-1	4		0	0						Untertest4.avi	0	880	547	72	111				0	Content		-72	-111	5669809	1930279353
5687	12:01:19.984	00:00:05.686	341	-1024	-768	-1	-1	-1	-1	4	-1024	-768	-1	-1	-1	-1	4		0	0						Untertest4.avi	0	880	547	72	111				0	Content		-72	-111	5686555	1930296099
5703	12:01:20.000	00:00:05.703	342	-1024	-768	-1	-1	-1	-1	4	-1024	-768	-1	-1	-1	-1	4		0	0						Untertest4.avi	0	880	547	72	111				0	Content		-72	-111	5703223	1930312767
5720	12:01:20.017	00:00:05.719	343	-1024	-768	-1	-1	-1	-1	4	-1024	-768	-1	-1	-1	-1	4		0	0						Untertest4.avi	0	880	547	72	111				0	Content		-72	-111	5719925	1930329469
5737	12:01:20.034	00:00:05.736	344	-1024	-768	-1	-1	-1	-1	4	-1024	-768	-1	-1	-1	-1	4		0	0						Untertest4.avi	0	880	547	72	111				0	Content		-72	-111	5736548	1930346092
5753	12:01:20.050	00:00:05.753	345	-1024	-768	-1	-1	-1	-1	4	-1024	-768	-1	-1	-1	-1	4		0	0						Untertest4.avi	0	880	547	72	111				0	Content		-72	-111	5753215	1930362759
5770	12:01:20.067	00:00:05.769	346	-1024	-768	-1	-1	-1	-1	4	-1024	-768	-1	-1	-1	-1	4		0	0						Untertest4.avi	0	880	547	72	111				0	Content		-72	-111	5769692	1930379236
5786	12:01:20.083	00:00:05.786	347	-1024	-768	-1	-1	-1	-1	4	-1024	-768	-1	-1	-1	-1	4		0	0						Untertest4.avi	0	880	547	72	111				0	Content		-72	-111	5786359	1930395903
5803	12:01:20.100	00:00:05.803	348	-1024	-768	-1	-1	-1	-1	4	-1024	-768	-1	-1	-1	-1	4		0	0						Untertest4.avi	0	880	547	72	111				0	Content		-72	-111	5803137	1930412681
5820	12:01:20.117	00:00:05.819	349	-1024	-768	-1	-1	-1	-1	4	-1024	-768	-1	-1	-1	-1	4		0	0						Untertest4.avi	0	880	547	72	111				0	Content		-72	-111	5819805	1930429349
5836	12:01:20.133	00:00:05.836	350	-1024	-768	-1	-1	-1	-1	4	-1024	-768	-1	-1	-1	-1	4		0	0						Untertest4.avi	0	880	547	72	111				0	Content		-72	-111	5836296	1930445840
5853	12:01:20.150	00:00:05.852	351	-1024	-768	-1	-1	-1	-1	4	-1024	-768	-1	-1	-1	-1	4		0	0						Untertest4.avi	0	880	547	72	111				0	Content		-72	-111	5852963	1930462507
5869	12:01:20.166	00:00:05.869	352	-1024	-768	-1	-1	-1	-1	4	-1024	-768	-1	-1	-1	-1	4		0	0						Untertest4.avi	0	880	547	72	111				0	Content		-72	-111	5869409	1930478953
5887	12:01:20.184	00:00:05.886	353	-1024	-768	-1	-1	-1	-1	4	-1024	-768	-1	-1	-1	-1	4		0	0						Untertest4.avi	0	880	547	72	111				0	Content		-72	-111	5886587	1930496131
5903	12:01:20.200	00:00:05.902	354	-1024	-768	-1	-1	-1	-1	4	-1024	-768	-1	-1	-1	-1	4		0	0						Untertest4.avi	0	880	547	72	111				0	Content		-72	-111	5902794	1930512338
5920	12:01:20.217	00:00:05.919	355	-1024	-768	-1	-1	-1	-1	4	-1024	-768	-1	-1	-1	-1	4		0	0						Untertest4.avi	0	880	547	72	111				0	Content		-72	-111	5919667	1930529211
5936	12:01:20.233	00:00:05.936	356	-1024	-768	-1	-1	-1	-1	4	-1024	-768	-1	-1	-1	-1	4		0	0						Untertest4.avi	0	880	547	72	111				0	Content		-72	-111	5936223	1930545767
5953	12:01:20.250	00:00:05.952	357	-1024	-768	-1	-1	-1	-1	4	-1024	-768	-1	-1	-1	-1	4		0	0						Untertest4.avi	0	880	547	72	111				0	Content		-72	-111	5952891	1930562435
5970	12:01:20.267	00:00:05.969	358	-1024	-768	-1	-1	-1	-1	4	-1024	-768	-1	-1	-1	-1	4		0	0						Untertest4.avi	0	880	547	72	111				0	Content		-72	-111	5969527	1930579071
5986	12:01:20.283	00:00:05.986	359	-1024	-768	-1	-1	-1	-1	4	-1024	-768	-1	-1	-1	-1	4		0	0						Untertest4.avi	0	880	547	72	111				0	Content		-72	-111	5986152	1930595696
6003	12:01:20.300	00:00:06.002	360	-1024	-768	-1	-1	-1	-1	4	-1024	-768	-1	-1	-1	-1	4		0	0						Untertest4.avi	0	880	547	72	111				0	Content		-72	-111	6002899	1930612443
6020	12:01:20.317	00:00:06.019	361	-1024	-768	-1	-1	-1	-1	4	-1024	-768	-1	-1	-1	-1	4		0	0						Untertest4.avi	0	880	547	72	111				0	Content		-72	-111	6019585	1930629129
6036	12:01:20.333	00:00:06.036	362	-1024	-768	-1	-1	-1	-1	4	-1024	-768	-1	-1	-1	-1	4		0	0						Untertest4.avi	0	880	547	72	111				0	Content		-72	-111	6036252	1930645796
6053	12:01:20.350	00:00:06.052	363	-1024	-768	-1	-1	-1	-1	4	-1024	-768	-1	-1	-1	-1	4		0	0						Untertest4.avi	0	880	547	72	111				0	Content		-72	-111	6052896	1930662440
6069	12:01:20.366	00:00:06.069	364	-1024	-768	-1	-1	-1	-1	4	-1024	-768	-1	-1	-1	-1	4		0	0						Untertest4.avi	0	880	547	72	111				0	Content		-72	-111	6069457	1930679001
6086	12:01:20.383	00:00:06.086	365	-1024	-768	-1	-1	-1	-1	4	-1024	-768	-1	-1	-1	-1	4		0	0						Untertest4.avi	0	880	547	72	111				0	Content		-72	-111	6086124	1930695668
6103	12:01:20.400	00:00:06.102	366	-1024	-768	-1	-1	-1	-1	4	-1024	-768	-1	-1	-1	-1	4		0	0						Untertest4.avi	0	880	547	72	111				0	Content		-72	-111	6102712	1930712256
6119	12:01:20.416	00:00:06.119	367	-1024	-768	-1	-1	-1	-1	4	-1024	-768	-1	-1	-1	-1	4		0	0						Untertest4.avi	0	880	547	72	111				0	Content		-72	-111	6119380	1930728924
6136	12:01:20.433	00:00:06.136	368	-1024	-768	-1	-1	-1	-1	4	-1024	-768	-1	-1	-1	-1	4		0	0						Untertest4.avi	0	880	547	72	111				0	Content		-72	-111	6136047	1930745591
6153	12:01:20.450	00:00:06.152	369	-1024	-768	-1	-1	-1	-1	4	-1024	-768	-1	-1	-1	-1	4		0	0						Untertest4.avi	0	880	547	72	111				0	Content		-72	-111	6152840	1930762384
6170	12:01:20.467	00:00:06.169	370	-1024	-768	-1	-1	-1	-1	4	-1024	-768	-1	-1	-1	-1	4		0	0						Untertest4.avi	0	880	547	72	111				0	Content		-72	-111	6169507	1930779051
6186	12:01:20.483	00:00:06.186	371	-1024	-768	-1	-1	-1	-1	4	-1024	-768	-1	-1	-1	-1	4		0	0						Untertest4.avi	0	880	547	72	111				0	Content		-72	-111	6186257	1930795801
6203	12:01:20.500	00:00:06.202	372	-1024	-768	-1	-1	-1	-1	4	-1024	-768	-1	-1	-1	-1	4		0	0						Untertest4.avi	0	880	547	72	111				0	Content		-72	-111	6202754	1930812298
6219	12:01:20.516	00:00:06.219	373	-1024	-768	-1	-1	-1	-1	4	-1024	-768	-1	-1	-1	-1	4		0	0						Untertest4.avi	0	880	547	72	111				0	Content		-72	-111	6219378	1930828922
6236	12:01:20.533	00:00:06.236	374	-1024	-768	-1	-1	-1	-1	4	-1024	-768	-1	-1	-1	-1	4		0	0						Untertest4.avi	0	880	547	72	111				0	Content		-72	-111	6236046	1930845590
6253	12:01:20.550	00:00:06.252	375	-1024	-768	-1	-1	-1	-1	4	-1024	-768	-1	-1	-1	-1	4		0	0						Untertest4.avi	0	880	547	72	111				0	Content		-72	-111	6252750	1930862294
6269	12:01:20.566	00:00:06.269	376	-1024	-768	-1	-1	-1	-1	4	-1024	-768	-1	-1	-1	-1	4		0	0						Untertest4.avi	0	880	547	72	111				0	Content		-72	-111	6269375	1930878919
6286	12:01:20.583	00:00:06.285	377	-1024	-768	-1	-1	-1	-1	4	-1024	-768	-1	-1	-1	-1	4		0	0						Untertest4.avi	0	880	547	72	111				0	Content		-72	-111	6285998	1930895542
6303	12:01:20.600	00:00:06.302	378	-1024	-768	-1	-1	-1	-1	4	-1024	-768	-1	-1	-1	-1	4		0	0						Untertest4.avi	0	880	547	72	111				0	Content		-72	-111	6302666	1930912210
6319	12:01:20.616	00:00:06.319	379	-1024	-768	-1	-1	-1	-1	4	-1024	-768	-1	-1	-1	-1	4		0	0						Untertest4.avi	0	880	547	72	111				0	Content		-72	-111	6319318	1930928862
6336	12:01:20.633	00:00:06.335	380	-1024	-768	-1	-1	-1	-1	4	-1024	-768	-1	-1	-1	-1	4		0	0						Untertest4.avi	0	880	547	72	111				0	Content		-72	-111	6335985	1930945529
6353	12:01:20.650	00:00:06.352	381	-1024	-768	-1	-1	-1	-1	4	-1024	-768	-1	-1	-1	-1	4		0	0						Untertest4.avi	0	880	547	72	111				0	Content		-72	-111	6352653	1930962197
6369	12:01:20.666	00:00:06.369	382	585,1174	321,3945	0,6259654	0,6596053	612,7904	3,251474	0	535,7173	325,0745	0,4418881	0,6602979	614,7357	3,594129	0	8	560	323						Untertest4.avi	0	880	547	72	111	489	214	166	0	Content		488	212	6369372	1930978916
6386	12:01:20.683	00:00:06.385	383	584,4368	320,6414	0,6258842	0,6600053	612,8801	3,21677	0	538,7101	326,7143	0,4418707	0,6600614	615,3292	3,616226	0	8	562	324						Untertest4.avi	0	880	547	72	111	489	214	166	0	Content		490	213	6385741	1930995285
6402	12:01:20.699	00:00:06.402	384	585,8309	321,7375	0,6258537	0,6597497	612,8951	3,243931	0	539,6627	322,8067	0,4417728	0,6599761	615,3198	3,592071	0	8	563	322						Untertest4.avi	0	880	547	72	111	489	214	166	0	Content		491	211	6402367	1931011911
6419	12:01:20.716	00:00:06.419	385	586,8625	314,426	0,6257982	0,6598024	612,9128	3,23982	0	534,937	333,3914	0,4415612	0,660449	615,3245	3,582605	0	8	561	324						Untertest4.avi	0	880	547	72	111	489	214	166	0	Content		489	213	6419238	1931028782
6436	12:01:20.733	00:00:06.435	386	589,6984	315,566	0,6257464	0,6598325	612,9756	3,232449	0	534,8005	338,1342	0,4415425	0,66049	614,3856	3,579923	0	8	562	327						Untertest4.avi	0	880	547	72	111	489	214	166	0	Content		490	216	6435864	1931045408
6453	12:01:20.750	00:00:06.452	387	586,9623	313,9969	0,6256999	0,6598572	612,9634	3,234599	0	535,3317	336,6187	0,4415032	0,6605309	614,5217	3,575207	0	8	561	325						Untertest4.avi	0	880	547	72	111	489	214	166	0	Content		489	214	6452612	1931062156
6469	12:01:20.766	00:00:06.469	388	589,0578	315,9279	0,6256669	0,6598563	612,9808	3,226354	0	535,2752	332,3128	0,4414711	0,6606327	614,6176	3,57564	0	8	562	324						Untertest4.avi	0	880	547	72	111	489	214	166	0	Content		490	213	6469236	1931078780
6486	12:01:20.783	00:00:06.485	389	585,4669	318,0853	0,6256433	0,6598542	612,9601	3,232576	0	533,4564	335,067	0,4414306	0,6605562	614,8338	3,564391	0	8	559	327						Untertest4.avi	0	880	547	72	111	489	214	166	0	Content		487	216	6485860	1931095404
6502	12:01:20.799	00:00:06.502	390	590,9774	319,9257	0,6256327	0,6598325	612,9633	3,253399	0	531,4648	333,7036	0,4413952	0,6605291	614,9943	3,585038	0	8	561	327						Untertest4.avi	0	880	547	72	111	489	214	166	0	Content		489	216	6502494	1931112038
6519	12:01:20.816	00:00:06.519	391	588,9025	315,7638	0,6256161	0,659811	612,9045	3,230804	0	532,8903	337,6973	0,4414124	0,6604863	614,8836	3,58447	0	8	561	327						Untertest4.avi	0	880	547	72	111	489	214	166	0	Content		489	216	6519105	1931128649
6536	12:01:20.833	00:00:06.535	392	591,2686	317,1267	0,6256328	0,6598316	612,9373	3,242771	0	532,7599	342,3093	0,4414218	0,6604654	614,8452	3,602715	0	9	562	330						Untertest4.avi	0	880	547	72	111	438	264	366	0	Content		490	219	6535856	1931145400
6552	12:01:20.849	00:00:06.552	393	513,0695	351,5996	0,6260639	0,6603793	612,8513	3,271682	0	467,4028	364,1968	0,4418902	0,6608652	614,6865	3,597496	0	9	490	358						Untertest4.avi	0	880	547	72	111	438	264	366	0	Content		418	247	6552489	1931162033
6569	12:01:20.866	00:00:06.569	394	544,0357	373,2267	0,6261541	0,6605635	612,7994	3,264576	0	486,7072	381,6703	0,4419932	0,6610759	614,4341	3,615871	0	9	515	377						Untertest4.avi	0	880	547	72	111	438	264	366	0	Content		443	266	6569102	1931178646
6586	12:01:20.883	00:00:06.585	395	542,5949	366,6234	0,6261193	0,6605083	612,7681	3,288979	0	488,0309	374,4913	0,4419408	0,6610525	614,4012	3,587796	0	9	515	371						Untertest4.avi	0	880	547	72	111	438	264	366	0	Content		443	260	6585849	1931195393
6602	12:01:20.899	00:00:06.602	396	537,4754	360,7386	0,6261549	0,6605285	612,7197	3,252212	0	485,7075	382,3335	0,4419539	0,6610622	614,2692	3,600543	0	9	512	372						Untertest4.avi	0	880	547	72	111	438	264	366	0	Content		440	261	6602484	1931212028
6619	12:01:20.916	00:00:06.619	397	535,6088	367,8451	0,6261649	0,6605787	612,6527	3,261018	0	484,3357	380,4796	0,4419438	0,6611084	614,2515	3,594485	0	9	510	374						Untertest4.avi	0	880	547	72	111	438	264	366	0	Content		438	263	6619096	1931228640
6636	12:01:20.933	00:00:06.635	398	534,8624	370,8087	0,6261991	0,6606148	612,5159	3,276122	0	486,2348	377,5554	0,4419441	0,6612355	614,1764	3,606762	0	9	511	374						Untertest4.avi	0	880	547	72	111	438	264	366	0	Content		439	263	6635718	1931245262
6652	12:01:20.949	00:00:06.652	399	534,1912	364,6604	0,6262282	0,6606633	612,4274	3,243963	0	486,0466	388,3202	0,4419346	0,6613021	614,156	3,632756	0	9	510	376						Untertest4.avi	0	880	547	72	111	438	264	366	0	Content		438	265	6652475	1931262019
6669	12:01:20.966	00:00:06.669	400	539,0397	367,1412	0,6262576	0,6607488	612,4032	3,248246	0	486,1891	382,3563	0,4419449	0,6613231	614,063	3,608168	0	9	513	375						Untertest4.avi	0	880	547	72	111	438	264	366	0	Content		441	264	6669090	1931278634
6686	12:01:20.983	00:00:06.685	401	538,4324	368,6372	0,6263	0,6608821	612,3455	3,267603	0	487,0262	385,9712	0,4419706	0,6614	613,9565	3,626064	0	9	513	377						Untertest4.avi	0	880	547	72	111	438	264	366	0	Content		441	266	6685712	1931295256
6702	12:01:20.999	00:00:06.702	402	541,3808	368,8034	0,6263597	0,6610447	612,2285	3,280869	0	483,6606	384,569	0,4420002	0,6615394	613,858	3,633124	0	9	513	377						Untertest4.avi	0	880	547	72	111	438	264	366	0	Content		441	266	6702336	1931311880
6719	12:01:21.016	00:00:06.719	403	537,6226	368,4005	0,6264274	0,661155	612,2262	3,26476	0	490,0054	382,6682	0,4420416	0,6616628	613,6412	3,608206	0	9	514	376						Untertest4.avi	0	880	547	72	111	438	264	366	0	Content		442	265	6719086	1931328630
6736	12:01:21.033	00:00:06.735	404	539,1825	372,0366	0,6264759	0,6612424	612,1453	3,266396	0	486,8688	384,4373	0,4420773	0,6617396	613,6415	3,601108	0	9	513	378						Untertest4.avi	0	880	547	72	111	438	264	366	0	Content		441	267	6735707	1931345251
6752	12:01:21.049	00:00:06.752	405	533,623	367,4204	0,6265274	0,6612865	612,1169	3,263516	0	482,7893	380,5993	0,4421101	0,6617473	613,6724	3,59893	0	9	508	374						Untertest4.avi	0	880	547	72	111	438	264	366	0	Content		436	263	6752329	1931361873
6769	12:01:21.066	00:00:06.769	406	537,8317	369,5964	0,6265864	0,6612664	612,0761	3,247507	0	482,6179	379,9617	0,4421353	0,6616968	613,6949	3,574008	0	9	510	375						Untertest4.avi	0	880	547	72	111	438	264	366	0	Content		438	264	6769078	1931378622
6786	12:01:21.083	00:00:06.785	407	542,4316	373,9661	0,626627	0,661182	612,0584	3,257747	0	484,6098	380,0723	0,4421435	0,6616096	613,7513	3,572905	0	9	514	377						Untertest4.avi	0	880	547	72	111	438	264	366	0	Content		442	266	6785574	1931395118
6802	12:01:21.099	00:00:06.802	408	536,0316	369,8019	0,6266416	0,6611106	612,0289	3,234032	0	480,7809	381,0699	0,4421543	0,6615403	613,6974	3,551835	0	9	508	375						Untertest4.avi	0	880	547	72	111	438	264	366	0	Content		436	264	6802322	1931411866
6819	12:01:21.116	00:00:06.818	409	535,1758	369,9164	0,6266459	0,661085	612,001	3,228004	0	484,7579	384,4927	0,4421547	0,6615131	613,6898	3,559401	0	9	510	377						Untertest4.avi	0	880	547	72	111	438	264	366	0	Content		438	266	6818946	1931428490
6836	12:01:21.133	00:00:06.835	410	535,0434	364,1624	0,6266355	0,661095	612,0868	3,205297	0	485,1192	383,4951	0,4421532	0,6615204	613,7223	3,564077	0	9	510	374						Untertest4.avi	0	880	547	72	111	438	264	366	0	Content		438	263	6835693	1931445237
6852	12:01:21.149	00:00:06.852	411	530,868	367,6605	0,6266189	0,6611061	612,1434	3,192796	0	484,268	383,7816	0,4421592	0,6615551	613,7731	3,538839	0	9	508	376						Untertest4.avi	0	880	547	72	111	438	264	366	0	Content		436	265	6852315	1931461859
6869	12:01:21.166	00:00:06.868	412	531,1841	379,15	0,6264999	0,6609771	612,1492	3,220038	0	482,5639	389,3253	0,442304	0,6613888	613,8229	3,530813	0	9	507	384						Untertest4.avi	0	880	547	72	111	438	264	366	0	Content		435	273	6868937	1931478481
6886	12:01:21.183	00:00:06.885	413	534,8844	378,3039	0,6260668	0,6606846	612,3051	3,084252	0	480,9632	413,1233	0,4427097	0,6611083	614,1272	3,375711	0	9	508	396						Untertest4.avi	0	880	547	72	111	438	264	366	0	Content		436	285	6885562	1931495106
6902	12:01:21.199	00:00:06.902	414	-1024	-768	-1	-1	-1	-1	4	-1024	-768	-1	-1	-1	-1	4		0	0						Untertest4.avi	0	880	547	72	111				0	Content		-72	-111	6902185	1931511729
6919	12:01:21.216	00:00:06.918	415	-1024	-768	-1	-1	-1	-1	4	-1024	-768	-1	-1	-1	-1	4		0	0						Untertest4.avi	0	880	547	72	111				0	Content		-72	-111	6918946	1931528490
6936	12:01:21.233	00:00:06.935	416	-1024	-768	-1	-1	-1	-1	4	-1024	-768	-1	-1	-1	-1	4		0	0						Untertest4.avi	0	880	547	72	111				0	Content		-72	-111	6935557	1931545101
6952	12:01:21.249	00:00:06.952	417	-1024	-768	-1	-1	-1	-1	4	-1024	-768	-1	-1	-1	-1	4		0	0						Untertest4.avi	0	880	547	72	111				0	Content		-72	-111	6952194	1931561738
6969	12:01:21.266	00:00:06.968	418	-1024	-768	-1	-1	-1	-1	4	-1024	-768	-1	-1	-1	-1	4		0	0						Untertest4.avi	0	880	547	72	111				0	Content		-72	-111	6968804	1931578348
6985	12:01:21.282	00:00:06.985	419	-1024	-768	-1	-1	-1	-1	4	-1024	-768	-1	-1	-1	-1	4		0	0						Untertest4.avi	0	880	547	72	111				0	Content		-72	-111	6985489	1931595033
7002	12:01:21.299	00:00:07.002	420	-1024	-768	-1	-1	-1	-1	4	-1024	-768	-1	-1	-1	-1	4		0	0						Untertest4.avi	0	880	547	72	111				0	Content		-72	-111	7002157	1931611701
7019	12:01:21.316	00:00:07.018	421	-1024	-768	-1	-1	-1	-1	4	-1024	-768	-1	-1	-1	-1	4		0	0						Untertest4.avi	0	880	547	72	111				0	Content		-72	-111	7018853	1931628397
7036	12:01:21.333	00:00:07.035	422	-1024	-768	-1	-1	-1	-1	4	-1024	-768	-1	-1	-1	-1	4		0	0						Untertest4.avi	0	880	547	72	111				0	Content		-72	-111	7035520	1931645064
7052	12:01:21.349	00:00:07.052	423	-1024	-768	-1	-1	-1	-1	4	-1024	-768	-1	-1	-1	-1	4		0	0						Untertest4.avi	0	880	547	72	111				0	Content		-72	-111	7052099	1931661643
7069	12:01:21.366	00:00:07.068	424	-1024	-768	-1	-1	-1	-1	4	-1024	-768	-1	-1	-1	-1	4		0	0						Untertest4.avi	0	880	547	72	111				0	Content		-72	-111	7068766	1931678310
7085	12:01:21.382	00:00:07.085	425	-1024	-768	-1	-1	-1	-1	4	-1024	-768	-1	-1	-1	-1	4		0	0						Untertest4.avi	0	880	547	72	111				0	Content		-72	-111	7085468	1931695012
7102	12:01:21.399	00:00:07.102	426	-1024	-768	-1	-1	-1	-1	4	-1024	-768	-1	-1	-1	-1	4		0	0						Untertest4.avi	0	880	547	72	111				0	Content		-72	-111	7102135	1931711679
7119	12:01:21.416	00:00:07.118	427	573,308	333,8042	0,6259483	0,6601282	612,6	3,155131	0	517,3499	347,2549	0,4418889	0,6608346	614,4565	3,458512	0	10	545	341						Untertest4.avi	0	880	547	72	111	472	231	300	0	Content		473	230	7118793	1931728337
7135	12:01:21.432	00:00:07.135	428	567,2589	331,012	0,62594	0,6602363	612,6146	3,161086	0	520,2195	346,1306	0,441851	0,6609661	614,402	3,461482	0	10	544	339						Untertest4.avi	0	880	547	72	111	472	231	300	0	Content		472	228	7135418	1931744962
7152	12:01:21.449	00:00:07.152	429	568,74	335,5145	0,6259327	0,6603804	612,6763	3,164918	0	521,2974	343,8551	0,4418311	0,6610326	614,3327	3,443138	0	10	545	340						Untertest4.avi	0	880	547	72	111	472	231	300	0	Content		473	229	7152040	1931761584
7169	12:01:21.466	00:00:07.168	430	571,4941	336,3921	0,6259355	0,6604588	612,702	3,178049	0	517,9636	353,8099	0,4417921	0,6610578	614,4782	3,448433	0	10	545	345						Untertest4.avi	0	880	547	72	111	472	231	300	0	Content		473	234	7168663	1931778207
7185	12:01:21.482	00:00:07.185	431	569,8865	334,9115	0,6259465	0,6605256	612,6967	3,154749	0	521,0852	351,8693	0,441781	0,6610905	614,4824	3,450468	0	10	545	343						Untertest4.avi	0	880	547	72	111	472	231	300	0	Content		473	232	7185410	1931794954
7202	12:01:21.499	00:00:07.202	432	569,0103	340,0304	0,6259388	0,6605689	612,6591	3,175128	0	519,0782	347,3519	0,4417535	0,6611716	614,5406	3,415064	0	10	544	344						Untertest4.avi	0	880	547	72	111	472	231	300	0	Content		472	233	7202035	1931811579
7219	12:01:21.516	00:00:07.218	433	570,3202	334,5099	0,6259243	0,6605704	612,6619	3,143765	0	519,2659	351,7042	0,4417256	0,6612822	614,4848	3,432173	0	10	545	343						Untertest4.avi	0	880	547	72	111	472	231	300	0	Content		473	232	7218782	1931828326
7235	12:01:21.532	00:00:07.235	434	569,5531	337,5641	0,6259168	0,6605679	612,6477	3,158236	0	516,0461	350,4013	0,4416899	0,6612784	614,4311	3,448132	0	10	543	344						Untertest4.avi	0	880	547	72	111	472	231	300	0	Content		471	233	7235285	1931844829
7252	12:01:21.549	00:00:07.252	435	569,9948	343,322	0,625888	0,6605734	612,6945	3,1754	0	514,8316	351,3287	0,4416486	0,6612787	614,4625	3,440954	0	10	542	347						Untertest4.avi	0	880	547	72	111	472	231	300	0	Content		470	236	7252033	1931861577
7269	12:01:21.566	00:00:07.268	436	561,5248	336,9216	0,6258252	0,6605817	612,8	3,145556	0	511,7554	353,0342	0,4415978	0,6612546	614,3928	3,437574	0	10	537	345						Untertest4.avi	0	880	547	72	111	472	231	300	0	Content		465	234	7268654	1931878198
7285	12:01:21.582	00:00:07.285	437	567,856	332,3319	0,625764	0,6605622	612,9128	3,142732	0	516,3678	346,8142	0,4415635	0,6612398	614,416	3,430107	0	10	542	340						Untertest4.avi	0	880	547	72	111	472	231	300	0	Content		470	229	7285277	1931894821
7302	12:01:21.599	00:00:07.301	438	562,4615	333,0329	0,6257113	0,6604797	612,9729	3,161374	0	517,3214	341,7824	0,4415204	0,6612061	614,5471	3,423748	0	10	540	337						Untertest4.avi	0	880	547	72	111	472	231	300	0	Content		468	226	7301971	1931911515
7319	12:01:21.616	00:00:07.318	439	568,3118	336,4747	0,6256669	0,6604276	612,9377	3,154369	0	512,937	347,9384	0,4414836	0,661171	614,6208	3,455486	0	10	541	342						Untertest4.avi	0	880	547	72	111	472	231	300	0	Content		469	231	7318594	1931928138
7335	12:01:21.632	00:00:07.335	440	565,1355	327,9963	0,6256464	0,6604738	612,9421	3,12407	0	517,5992	350,0206	0,4414668	0,6612195	614,7047	3,475811	0	10	541	339						Untertest4.avi	0	880	547	72	111	472	231	300	0	Content		469	228	7335216	1931944760
7352	12:01:21.649	00:00:07.351	441	563,4061	332,5698	0,6256468	0,6606031	612,9373	3,15758	0	521,0776	350,4129	0,4414631	0,6613837	614,7531	3,470914	0	10	542	341						Untertest4.avi	0	880	547	72	111	472	231	300	0	Content		470	230	7351839	1931961383
7369	12:01:21.666	00:00:07.368	442	567,5496	336,3203	0,6256406	0,660699	612,9525	3,146216	0	520,8616	350,5304	0,4414589	0,6616001	614,7191	3,46236	0	10	544	343						Untertest4.avi	0	880	547	72	111	472	231	300	0	Content		472	232	7368586	1931978130
7385	12:01:21.682	00:00:07.385	443	569,2191	342,316	0,62563	0,660746	612,9487	3,184361	0	517,7406	348,3528	0,4414249	0,6616902	614,8066	3,480325	0	10	543	345						Untertest4.avi	0	880	547	72	111	472	231	300	0	Content		471	234	7385210	1931994754
7402	12:01:21.699	00:00:07.401	444	567,2839	341,5959	0,6255398	0,6606776	612,783	3,151838	0	520,5618	339,7807	0,4413394	0,6616554	614,9357	3,449463	0	10	544	341						Untertest4.avi	0	880	547	72	111	472	231	300	0	Content		472	230	7401832	1932011376
7418	12:01:21.715	00:00:07.418	445	680,9451	269,5351	0,6244808	0,6601542	613,1044	3,152606	0	643,944	293,069	0,4405493	0,6613846	614,9447	3,494901	0	11	662	281						Untertest4.avi	0	880	547	72	111	676	157	200	0	Content		590	170	7418454	1932027998
7435	12:01:21.732	00:00:07.435	446	770,0975	250,4358	0,6232281	0,6598139	613,6213	3,171794	0	735,2296	280,7699	0,4395722	0,6614211	615,7059	3,464653	0	11	753	266						Untertest4.avi	0	880	547	72	111	676	157	200	0	Content		681	155	7435202	1932044746
7452	12:01:21.749	00:00:07.451	447	764,5955	254,8637	0,6231371	0,659849	613,4049	3,164443	0	711,4095	278,22	0,4394101	0,6615674	615,5874	3,473619	0	11	738	267						Untertest4.avi	0	880	547	72	111	676	157	200	0	Content		666	156	7451827	1932061371
7468	12:01:21.765	00:00:07.468	448	770,608	258,4064	0,6232101	0,6599053	613,3129	3,172323	0	720,9147	278,4915	0,4394216	0,6616085	615,5262	3,490534	0	11	746	268						Untertest4.avi	0	880	547	72	111	676	157	200	0	Content		674	157	7468448	1932077992
7485	12:01:21.782	00:00:07.485	449	772,9874	255,9987	0,6232277	0,6598901	613,3315	3,189219	0	720,9916	282,4064	0,4393967	0,6616173	615,5031	3,490911	0	11	747	269						Untertest4.avi	0	880	547	72	111	676	157	200	0	Content		675	158	7485195	1932094739
7502	12:01:21.799	00:00:07.501	450	770,0489	258,8045	0,6232644	0,6598658	613,3044	3,180408	0	722,6771	279,8052	0,4393963	0,6615695	615,4683	3,482192	0	11	746	269						Untertest4.avi	0	880	547	72	111	676	157	200	0	Content		674	158	7501693	1932111237
7518	12:01:21.815	00:00:07.518	451	775,2916	255,6095	0,6232656	0,6598396	613,2981	3,163819	0	723,7192	277,6708	0,4393855	0,6615406	615,4745	3,480375	0	11	750	267						Untertest4.avi	0	880	547	72	111	676	157	200	0	Content		678	156	7518440	1932127984
7535	12:01:21.832	00:00:07.535	452	775,5029	256,9545	0,6232844	0,6598372	613,2828	3,224738	0	723,3571	278,4176	0,4393787	0,661521	615,4604	3,476289	0	11	749	268						Untertest4.avi	0	880	547	72	111	676	157	200	0	Content		677	157	7535063	1932144607
7552	12:01:21.849	00:00:07.551	453	775,7446	254,2109	0,6233004	0,6598589	613,3215	3,190971	0	721,5193	280,4036	0,4393779	0,661539	615,4736	3,494214	0	11	749	267						Untertest4.avi	0	880	547	72	111	676	157	200	0	Content		677	156	7551685	1932161229
7568	12:01:21.865	00:00:07.568	454	773,9208	265,4542	0,6233378	0,659907	613,3802	3,204233	0	721,6436	278,9633	0,4393791	0,6615669	615,4888	3,482766	0	11	748	272						Untertest4.avi	0	880	547	72	111	676	157	200	0	Content		676	161	7568436	1932177980
7585	12:01:21.882	00:00:07.585	455	776,5906	255,6876	0,6233751	0,6600577	613,4443	3,20278	0	726,6993	278,8497	0,4394006	0,6616587	615,5344	3,474458	0	11	752	267						Untertest4.avi	0	880	547	72	111	676	157	200	0	Content		680	156	7585059	1932194603
7602	12:01:21.899	00:00:07.601	456	771,9425	257,7657	0,6234215	0,6601709	613,3708	3,183642	0	720,8038	277,4355	0,4394219	0,6617773	615,546	3,488572	0	11	746	268						Untertest4.avi	0	880	547	72	111	676	157	200	0	Content		674	157	7601682	1932211226
7618	12:01:21.915	00:00:07.618	457	857,0616	226,3185	0,6227614	0,6599787	613,3885	3,224081	0	820,6508	245,4314	0,4390824	0,6620311	616,2734	3,519133	0	12	839	236						Untertest4.avi	0	880	547	72	111	821	113	217	0	Content		767	125	7618307	1932227851
7635	12:01:21.932	00:00:07.635	458	917,4855	214,4136	0,6219745	0,6598409	613,7368	3,198983	0	888,5665	230,8674	0,4385912	0,6621494	616,8504	3,512002	0	12	903	223						Untertest4.avi	0	880	547	72	111	821	113	217	0	Content		831	112	7635054	1932244598
7652	12:01:21.949	00:00:07.651	459	900,4733	219,6335	0,6220643	0,6598411	613,6106	3,221787	0	870,7361	235,3707	0,438609	0,6621213	616,7612	3,501482	0	12	886	228						Untertest4.avi	0	880	547	72	111	821	113	217	0	Content		814	117	7651678	1932261222
7668	12:01:21.965	00:00:07.668	460	909,6747	221,5239	0,6221252	0,6598353	613,516	3,206619	0	875,5287	236,2084	0,4386234	0,6620786	616,8025	3,521448	0	12	893	229						Untertest4.avi	0	880	547	72	111	821	113	217	0	Content		821	118	7668299	1932277843
7685	12:01:21.982	00:00:07.684	461	917,8417	215,5085	0,6221616	0,6598358	613,5901	3,19543	0	876,0799	233,4742	0,4386286	0,6620944	616,8253	3,506316	0	12	897	224						Untertest4.avi	0	880	547	72	111	821	113	217	0	Content		825	113	7684920	1932294464
7702	12:01:21.999	00:00:07.701	462	914,0654	216,5498	0,6221811	0,6598372	613,5989	3,2004	0	872,179	232,8171	0,4386321	0,6621017	616,8398	3,513667	0	12	893	225						Untertest4.avi	0	880	547	72	111	821	113	217	0	Content		821	114	7701669	1932311213
7718	12:01:22.015	00:00:07.718	463	910,9988	214,0772	0,6221808	0,6598038	613,6564	3,213844	0	873,8243	233,5513	0,4386253	0,6620661	616,8954	3,508672	0	12	892	224						Untertest4.avi	0	880	547	72	111	821	113	217	0	Content		820	113	7718292	1932327836
7735	12:01:22.032	00:00:07.734	464	918,9998	218,218	0,6221935	0,6597012	613,7266	3,223298	0	872,5825	233,4594	0,4386229	0,6619607	616,9346	3,511675	0	12	896	226						Untertest4.avi	0	880	547	72	111	821	113	217	0	Content		824	115	7734914	1932344458
7752	12:01:22.049	00:00:07.751	465	911,4888	215,7829	0,6222028	0,6595922	613,8026	3,21481	0	872,9211	232,9081	0,4386247	0,6618417	617,0586	3,528834	0	12	892	224						Untertest4.avi	0	880	547	72	111	821	113	217	0	Content		820	113	7751661	1932361205
7768	12:01:22.065	00:00:07.768	466	917,746	214,2346	0,6222306	0,6596126	613,8743	3,224329	0	871,3723	237,1395	0,4386527	0,6618544	617,0713	3,524247	0	12	895	226						Untertest4.avi	0	880	547	72	111	821	113	217	0	Content		823	115	7768286	1932377830
7785	12:01:22.082	00:00:07.784	467	916,4437	210,2837	0,6222801	0,6596762	613,9454	3,210037	0	868,8224	234,0616	0,438697	0,6619675	617,1804	3,539456	0	12	893	222						Untertest4.avi	0	880	547	72	111	821	113	217	0	Content		821	111	7784908	1932394452
7802	12:01:22.099	00:00:07.801	468	911,9914	222,2209	0,6223359	0,6597164	614,0052	3,249179	0	871,8775	233,1942	0,438784	0,6620432	617,1484	3,551621	0	12	892	228						Untertest4.avi	0	880	547	72	111	821	113	217	0	Content		820	117	7801532	1932411076
7818	12:01:22.115	00:00:07.818	469	914,362	208,3557	0,6223535	0,6596842	614,0043	3,220677	0	873,4108	232,6492	0,4388635	0,6619433	617,2893	3,545149	0	12	894	221						Untertest4.avi	0	880	547	72	111	821	113	217	0	Content		822	110	7818278	1932427822
7835	12:01:22.132	00:00:07.834	470	948,1706	125,7739	0,6220325	0,659005	614,4181	3,215976	0	937,5769	133,7718	0,4390437	0,6616366	618,1543	3,570811	0	13	943	130						Untertest4.avi	0	880	547	72	111	873	4	250	0	Content		871	19	7834899	1932444443
7852	12:01:22.149	00:00:07.851	471	948,9543	115,5732	0,62201	0,6586614	614,5751	3,21263	0	966,7795	84,58696	0,4393044	0,6617249	619,636	3,6002	0	13	958	100						Untertest4.avi	0	880	547	72	111	873	4	250	0	Content		886	-11	7851521	1932461065
7868	12:01:22.165	00:00:07.868	472	953,3835	116,0031	0,6221104	0,6588374	614,6218	3,248759	0	949,3459	106,4988	0,4392277	0,6616386	619,274	3,5923	0	13	951	111						Untertest4.avi	0	880	547	72	111	873	4	250	0	Content		879	0	7868143	1932477687
7885	12:01:22.182	00:00:07.884	473	952,3785	115,8792	0,6221706	0,6588598	614,754	3,233041	0	950,8387	105,0188	0,4392671	0,6616345	619,2545	3,604236	0	13	952	110						Untertest4.avi	0	880	547	72	111	873	4	250	0	Content		880	-1	7884765	1932494309
7902	12:01:22.199	00:00:07.901	474	950,0801	120,2554	0,6222286	0,6589285	614,7635	3,233001	0	945,2128	104,3402	0,4392706	0,6616623	619,1228	3,605432	0	13	948	112						Untertest4.avi	0	880	547	72	111	873	4	250	0	Content		876	1	7901512	1932511056
7918	12:01:22.215	00:00:07.918	475	954,1315	120,7146	0,6222616	0,6589538	614,7697	3,227337	0	941,4081	113,4172	0,4392653	0,6616026	618,8658	3,620051	0	13	948	117						Untertest4.avi	0	880	547	72	111	873	4	250	0	Content		876	6	7918135	1932527679
7935	12:01:22.232	00:00:07.934	476	949,9546	116,8351	0,6222795	0,6589392	614,8173	3,226697	0	940,5352	108,3189	0,4392797	0,6616272	618,9172	3,626832	0	13	945	113						Untertest4.avi	0	880	547	72	111	873	4	250	0	Content		873	2	7934903	1932544447
7951	12:01:22.248	00:00:07.951	477	949,4188	124,7078	0,6222758	0,6588755	614,8813	3,225692	0	939,4496	110,1315	0,4392618	0,6615666	618,9058	3,62015	0	13	944	117						Untertest4.avi	0	880	547	72	111	873	4	250	0	Content		872	6	7951384	1932560928
7968	12:01:22.265	00:00:07.968	478	951,1556	122,1527	0,6222675	0,6587919	614,9084	3,234019	0	937,0194	108,1037	0,4392504	0,6614913	618,9236	3,62685	0	13	944	115						Untertest4.avi	0	880	547	72	111	873	4	250	0	Content		872	4	7968154	1932577698
7985	12:01:22.282	00:00:07.984	479	955,1742	121,1214	0,6222519	0,6586758	614,9261	3,238766	0	933,1512	111,1962	0,439228	0,6613818	618,9861	3,64374	0	13	944	116						Untertest4.avi	0	880	547	72	111	873	4	250	0	Content		872	5	7984773	1932594317
8001	12:01:22.298	00:00:08.001	480	949,4185	117,0839	0,6222448	0,6586339	614,9785	3,244387	0	937,9291	113,103	0,4392149	0,6613305	618,9933	3,649609	0	13	944	115						Untertest4.avi	0	880	547	72	111	873	4	250	0	Content		872	4	8001381	1932610925
8018	12:01:22.315	00:00:08.018	481	949,5984	118,9771	0,6222374	0,6586405	615,0523	3,237139	0	939,7589	112,1391	0,4391932	0,6612994	619,065	3,661118	0	13	945	116						Untertest4.avi	0	880	547	72	111	873	4	250	0	Content		873	5	8018129	1932627673
8035	12:01:22.332	00:00:08.034	482	948,045	120,916	0,6222339	0,658666	615,0928	3,242901	0	935,8529	110,9516	0,4391846	0,6613699	619,0728	3,666689	0	13	942	116						Untertest4.avi	0	880	547	72	111	873	4	250	0	Content		870	5	8034750	1932644294
8051	12:01:22.348	00:00:08.051	483	955,8019	121,0131	0,6222218	0,6587219	615,1147	3,225025	0	935,9036	111,5071	0,4391662	0,6614668	619,139	3,664075	0	13	946	116						Untertest4.avi	0	880	547	72	111	873	4	250	0	Content		874	5	8051374	1932660918
8068	12:01:22.365	00:00:08.067	484	954,7679	123,9645	0,6222088	0,6587103	615,16	3,241288	0	933,3031	112,1224	0,4391424	0,6614841	619,0966	3,67281	0	13	944	118						Untertest4.avi	0	880	547	72	111	873	4	250	0	Content		872	7	8067996	1932677540
8085	12:01:22.382	00:00:08.084	485	969,3368	60,62202	0,6220323	0,6581685	615,2599	3,225155	0	1027,657	0,1776001	0,4396333	0,6617947	621,842	3,739436	0	14	998	30						Untertest4.avi	0	880	547	72	111	1004	-257	716	0	Content		926	-81	8084743	1932694287
8101	12:01:22.398	00:00:08.101	486	994,6061	-81,67623	0,6217923	0,6574414	615,8981	3,237468	0	1141,153	-244,0474	0,4403734	0,6619288	623,011	3,835891	0	14	1068	-163						Untertest4.avi	0	880	547	72	111	1004	-257	716	0	Content		996	-274	8101366	1932710910
8118	12:01:22.415	00:00:08.117	487	1010,482	-100,5503	0,621709	0,6575266	615,6886	3,235731	0	1158,067	-252,9501	0,4403476	0,6620678	622,5532	3,826902	0	14	1084	-177						Untertest4.avi	0	880	547	72	111	1004	-257	716	0	Content		1012	-288	8117988	1932727532
8135	12:01:22.432	00:00:08.134	488	1012,568	-111,58	0,6217424	0,657672	615,5646	3,250554	0	1164,64	-268,7354	0,4402818	0,6622538	623,1113	3,859057	0	14	1089	-190						Untertest4.avi	0	880	547	72	111	1004	-257	716	0	Content		1017	-301	8134610	1932744154
8151	12:01:22.448	00:00:08.151	489	1009,046	-104,3844	0,6217488	0,6576362	615,5878	3,241322	0	1164,576	-274,5615	0,4402406	0,6622068	623,2626	3,861111	0	14	1087	-189						Untertest4.avi	0	880	547	72	111	1004	-257	716	0	Content		1015	-300	8151357	1932760901
8168	12:01:22.465	00:00:08.167	490	1010,64	-108,6317	0,6217639	0,6575847	615,6399	3,239997	0	1157,019	-257,1051	0,4401308	0,661954	623,7541	3,862024	0	14	1084	-183						Untertest4.avi	0	880	547	72	111	1004	-257	716	0	Content		1012	-294	8167981	1932777525
8185	12:01:22.482	00:00:08.184	491	1011,937	-111,3517	0,6217695	0,6575391	615,6498	3,260259	0	1158,681	-257,0582	0,4400951	0,6618707	623,709	3,865236	0	14	1085	-184						Untertest4.avi	0	880	547	72	111	1004	-257	716	0	Content		1013	-295	8184603	1932794147
8201	12:01:22.498	00:00:08.201	492	1013,403	-110,8947	0,6217695	0,6575076	615,6964	3,257946	0	1157,783	-254,7643	0,4400606	0,6618312	623,6373	3,886852	0	14	1086	-183						Untertest4.avi	0	880	547	72	111	1004	-257	716	0	Content		1014	-294	8201226	1932810770
8218	12:01:22.515	00:00:08.217	493	1013,95	-111,9188	0,6217558	0,6574772	615,7137	3,264037	0	1149,831	-253,8479	0,4400001	0,6617365	623,3156	3,863834	0	14	1082	-183						Untertest4.avi	0	880	547	72	111	1004	-257	716	0	Content		1010	-294	8217847	1932827391
8235	12:01:22.532	00:00:08.234	494	1009,152	-112,7601	0,6217343	0,6574236	615,7551	3,266867	0	1143,25	-252,0587	0,4399253	0,6617254	622,9939	3,856963	0	14	1076	-182						Untertest4.avi	0	880	547	72	111	1004	-257	716	0	Content		1004	-293	8234596	1932844140
8251	12:01:22.548	00:00:08.251	495	1010,39	-107,1051	0,6216952	0,6573161	615,7651	3,257579	0	1142,229	-249,7894	0,4398768	0,6616744	622,8936	3,861034	0	14	1076	-178						Untertest4.avi	0	880	547	72	111	1004	-257	716	0	Content		1004	-289	8251217	1932860761
8268	12:01:22.565	00:00:08.267	496	1012,538	-107,4298	0,6216487	0,6572813	615,714	3,263721	0	1147,964	-244,4333	0,4398264	0,6615816	622,8164	3,842275	0	14	1080	-176						Untertest4.avi	0	880	547	72	111	1004	-257	716	0	Content		1008	-287	8267841	1932877385
8285	12:01:22.582	00:00:08.284	497	1008,335	-108,7931	0,6215879	0,657262	615,7293	3,256563	0	1135,41	-238,1868	0,4397351	0,6614746	622,7404	3,862001	0	14	1072	-173						Untertest4.avi	0	880	547	72	111	1004	-257	716	0	Content		1000	-284	8284589	1932894133
8301	12:01:22.598	00:00:08.301	498	1004,897	-110,8324	0,6215043	0,6573007	615,8029	3,263804	0	1133,224	-231,2765	0,4396348	0,6614869	622,7183	3,855057	0	14	1069	-171						Untertest4.avi	0	880	547	72	111	1004	-257	716	0	Content		997	-282	8301210	1932910754
8318	12:01:22.615	00:00:08.317	499	1013,641	-111,2825	0,6214421	0,6573205	615,7868	3,261235	0	1141,272	-243,5393	0,4395669	0,661674	622,7267	3,877403	0	14	1077	-177						Untertest4.avi	0	880	547	72	111	1004	-257	716	0	Content		1005	-288	8317834	1932927378
8334	12:01:22.631	00:00:08.334	500	1009,901	-106,9589	0,6213885	0,657343	615,7849	3,284671	0	1138,577	-237,3972	0,4394889	0,661737	622,7146	3,861987	0	14	1074	-172						Untertest4.avi	0	880	547	72	111	1004	-257	716	0	Content		1002	-283	8334456	1932944000
8351	12:01:22.648	00:00:08.351	501	1012,042	-111,4445	0,6213441	0,6573674	615,8024	3,26777	0	1145,307	-239,7644	0,4394746	0,6618267	622,9753	3,877239	0	14	1079	-176						Untertest4.avi	0	880	547	72	111	1004	-257	716	0	Content		1007	-287	8351079	1932960623
8368	12:01:22.665	00:00:08.367	502	1010,29	-107,2596	0,6213025	0,6573767	615,8092	3,284855	0	1137,822	-233,1497	0,439364	0,6618011	622,6759	3,869531	0	14	1074	-170						Untertest4.avi	0	880	547	72	111	1004	-257	716	0	Content		1002	-281	8367825	1932977369
8384	12:01:22.681	00:00:08.384	503	1015,076	-111,3401	0,6211433	0,6575076	615,5777	3,277539	0	1136,32	-215,6965	0,4392638	0,6617016	622,1115	3,852944	0	14	1076	-164						Untertest4.avi	0	880	547	72	111	1004	-257	716	0	Content		1004	-275	8384447	1932993991
8401	12:01:22.698	00:00:08.401	504	1011,593	-88,54956	0,6210501	0,6574081	615,5154	3,272035	0	1150,716	-205,3596	0,4392014	0,66171	622,4812	3,866732	0	14	1081	-147						Untertest4.avi	0	880	547	72	111	1004	-257	716	0	Content		1009	-258	8401069	1933010613
8418	12:01:22.715	00:00:08.417	505	1017,124	-90,5191	0,6210464	0,6573949	615,4089	3,261449	0	1147,013	-210,5003	0,4391855	0,6617071	622,4904	3,848029	0	14	1082	-151						Untertest4.avi	0	880	547	72	111	1004	-257	716	0	Content		1010	-262	8417691	1933027235
8434	12:01:22.731	00:00:08.434	506	1021,971	-89,29664	0,621038	0,6574047	615,4436	3,276912	0	1144,928	-205,4612	0,4391666	0,6617166	622,4114	3,860181	0	14	1083	-147						Untertest4.avi	0	880	547	72	111	1004	-257	716	0	Content		1011	-258	8434437	1933043981
8451	12:01:22.748	00:00:08.451	507	1015,735	-88,85112	0,6210531	0,6574411	615,4	3,280682	0	1143,153	-203,2906	0,4391823	0,6617684	622,2845	3,863338	0	14	1079	-146						Untertest4.avi	0	880	547	72	111	1004	-257	716	0	Content		1007	-257	8451059	1933060603
8468	12:01:22.765	00:00:08.467	508	1016,721	-88,82172	0,6210782	0,6574566	615,3974	3,273921	0	1141,134	-199,4027	0,4391658	0,6617652	622,3547	3,868249	0	14	1079	-144						Untertest4.avi	0	880	547	72	111	1004	-257	716	0	Content		1007	-255	8467682	1933077226
8484	12:01:22.781	00:00:08.484	509	1015,042	-85,75949	0,6210989	0,657415	615,434	3,283539	0	1135,797	-197,0776	0,4391722	0,6616783	622,3195	3,872535	0	14	1075	-141						Untertest4.avi	0	880	547	72	111	1004	-257	716	0	Content		1003	-252	8484429	1933093973
8501	12:01:22.798	00:00:08.501	510	1016,404	-89,06198	0,6211084	0,6573242	615,4591	3,271528	0	1139,189	-199,1075	0,4391888	0,6616257	622,3102	3,877682	0	14	1078	-144						Untertest4.avi	0	880	547	72	111	1004	-257	716	0	Content		1006	-255	8501053	1933110597
8518	12:01:22.815	00:00:08.517	511	1014,898	-86,03474	0,6211103	0,6572807	615,535	3,286992	0	1137,605	-196,7439	0,4391874	0,6615691	622,2592	3,881665	0	14	1076	-141						Untertest4.avi	0	880	547	72	111	1004	-257	716	0	Content		1004	-252	8517675	1933127219
8534	12:01:22.831	00:00:08.534	512	1017,078	-85,0424	0,6210977	0,6572537	615,5335	3,302252	0	1139,765	-198,0309	0,4391721	0,6615663	622,2982	3,886613	0	14	1078	-142						Untertest4.avi	0	880	547	72	111	1004	-257	716	0	Content		1006	-253	8534297	1933143841
8551	12:01:22.848	00:00:08.551	513	1015,558	-87,18598	0,6210779	0,6572515	615,5545	3,294486	0	1137,139	-198,1291	0,4391541	0,66159	622,3066	3,877851	0	14	1076	-143						Untertest4.avi	0	880	547	72	111	1004	-257	716	0	Content		1004	-254	8551045	1933160589
8568	12:01:22.865	00:00:08.567	514	1015,095	-88,70505	0,6210727	0,6572707	615,5648	3,300683	0	1134,757	-196,9681	0,4391336	0,6616129	622,32	3,895985	0	14	1075	-143						Untertest4.avi	0	880	547	72	111	1004	-257	716	0	Content		1003	-254	8567669	1933177213
8584	12:01:22.881	00:00:08.584	515	1019,632	-87,17115	0,6210735	0,6572656	615,6261	3,300046	0	1137,949	-193,9316	0,4391366	0,6616153	622,3549	3,893057	0	14	1079	-141						Untertest4.avi	0	880	547	72	111	1004	-257	716	0	Content		1007	-252	8584293	1933193837
8601	12:01:22.898	00:00:08.600	516	1014,552	-82,57672	0,6210864	0,6572474	615,6437	3,305106	0	1134,51	-196,0821	0,4391557	0,6616176	622,3598	3,887248	0	14	1075	-139						Untertest4.avi	0	880	547	72	111	1004	-257	716	0	Content		1003	-250	8600914	1933210458
8618	12:01:22.915	00:00:08.617	517	1016,317	-83,43963	0,6211099	0,6572469	615,6799	3,315589	0	1137,126	-199,8577	0,4391787	0,6616801	622,4104	3,913505	0	14	1077	-142						Untertest4.avi	0	880	547	72	111	1004	-257	716	0	Content		1005	-253	8617662	1933227206
8634	12:01:22.931	00:00:08.634	518	1013,975	-81,41879	0,621167	0,6572325	615,7497	3,315493	0	1135,371	-199,375	0,4392159	0,6616627	622,4333	3,920898	0	14	1075	-140						Untertest4.avi	0	880	547	72	111	1004	-257	716	0	Content		1003	-251	8634284	1933243828
8651	12:01:22.948	00:00:08.650	519	1015,393	-84,74724	0,6212347	0,6572294	615,8475	3,316624	0	1136,493	-201,1307	0,4393074	0,6616261	622,3778	3,92722	0	14	1076	-143						Untertest4.avi	0	880	547	72	111	1004	-257	716	0	Content		1004	-254	8650908	1933260452
8668	12:01:22.965	00:00:08.667	520	1013,548	-82,07722	0,6212882	0,6571664	615,8903	3,330339	0	1135,9	-195,592	0,4393815	0,6614966	622,4263	3,926041	0	14	1075	-139						Untertest4.avi	0	880	547	72	111	1004	-257	716	0	Content		1003	-250	8667531	1933277075
8684	12:01:22.981	00:00:08.684	521	1014,544	-90,10695	0,6213517	0,6571229	615,9237	3,332127	0	1134,529	-199,9696	0,439447	0,6614447	622,395	3,931784	0	14	1075	-145						Untertest4.avi	0	880	547	72	111	1004	-257	716	0	Content		1003	-256	8684278	1933293822
8701	12:01:22.998	00:00:08.700	522	1011,059	-79,96942	0,6214195	0,6570672	615,9501	3,331889	0	1133,971	-199,2335	0,4395137	0,6613739	622,3532	3,919841	0	14	1073	-140						Untertest4.avi	0	880	547	72	111	1004	-257	716	0	Content		1001	-251	8700899	1933310443
8718	12:01:23.015	00:00:08.717	523	1017,125	-82,41931	0,6214731	0,6570138	615,9854	3,321826	0	1134,805	-200,0419	0,4395738	0,6613013	622,3956	3,936278	0	14	1076	-141						Untertest4.avi	0	880	547	72	111	1004	-257	716	0	Content		1004	-252	8717522	1933327066
8734	12:01:23.031	00:00:08.734	524	1012,548	-79,01426	0,6215128	0,6569653	616,0712	3,347064	0	1137,07	-199,0578	0,4396243	0,6612613	622,4873	3,937074	0	14	1075	-139						Untertest4.avi	0	880	547	72	111	1004	-257	716	0	Content		1003	-250	8734143	1933343687
8751	12:01:23.048	00:00:08.750	525	1007,836	-73,81076	0,6215059	0,6569007	616,1021	3,331318	0	1145,844	-214,7826	0,4397905	0,6613257	622,8373	3,942633	0	14	1077	-144						Untertest4.avi	0	880	547	72	111	1004	-257	716	0	Content		1005	-255	8750892	1933360436
8768	12:01:23.065	00:00:08.767	526	1012,786	-75,77393	0,6213895	0,6568836	616,2324	3,347785	0	1114,219	-180,857	0,4399175	0,6608096	622,97	3,934989	0	14	1064	-128						Untertest4.avi	0	880	547	72	111	1004	-257	716	0	Content		992	-239	8767516	1933377060
8784	12:01:23.081	00:00:08.784	527	942,5397	-47,55353	0,6216457	0,6567105	616,954	3,370159	0	953,3949	73,26605	0,4403001	0,6588448	622,8775	3,316227	0	14	948	13						Untertest4.avi	0	880	547	72	111	1004	-257	716	0	Content		876	-98	8784137	1933393681
8801	12:01:23.098	00:00:08.800	528	-1024	-768	-1	-1	-1	-1	4	-1024	-768	-1	-1	-1	-1	4		0	0						Untertest4.avi	0	880	547	72	111				0	Content		-72	-111	8800759	1933410303
8818	12:01:23.115	00:00:08.817	529	-1024	-768	-1	-1	-1	-1	4	-1024	-768	-1	-1	-1	-1	4		0	0						Untertest4.avi	0	880	547	72	111				0	Content		-72	-111	8817511	1933427055
8834	12:01:23.131	00:00:08.834	530	-1024	-768	-1	-1	-1	-1	4	-1024	-768	-1	-1	-1	-1	4		0	0						Untertest4.avi	0	880	547	72	111				0	Content		-72	-111	8834132	1933443676
8851	12:01:23.148	00:00:08.850	531	-1024	-768	-1	-1	-1	-1	4	-1024	-768	-1	-1	-1	-1	4		0	0						Untertest4.avi	0	880	547	72	111				0	Content		-72	-111	8850756	1933460300
8867	12:01:23.164	00:00:08.867	532	-1024	-768	-1	-1	-1	-1	4	-1024	-768	-1	-1	-1	-1	4		0	0						Untertest4.avi	0	880	547	72	111				0	Content		-72	-111	8867379	1933476923
8884	12:01:23.181	00:00:08.884	533	-1024	-768	-1	-1	-1	-1	4	-1024	-768	-1	-1	-1	-1	4		0	0						Untertest4.avi	0	880	547	72	111				0	Content		-72	-111	8884066	1933493610
8901	12:01:23.198	00:00:08.900	534	-1024	-768	-1	-1	-1	-1	4	-1024	-768	-1	-1	-1	-1	4		0	0						Untertest4.avi	0	880	547	72	111				0	Content		-72	-111	8900733	1933510277
8917	12:01:23.214	00:00:08.917	535	-1024	-768	-1	-1	-1	-1	4	-1024	-768	-1	-1	-1	-1	4		0	0						Untertest4.avi	0	880	547	72	111				0	Content		-72	-111	8917374	1933526918
8934	12:01:23.231	00:00:08.934	536	-1024	-768	-1	-1	-1	-1	4	-1024	-768	-1	-1	-1	-1	4		0	0						Untertest4.avi	0	880	547	72	111				0	Content		-72	-111	8934041	1933543585
8951	12:01:23.248	00:00:08.950	537	-1024	-768	-1	-1	-1	-1	4	-1024	-768	-1	-1	-1	-1	4		0	0						Untertest4.avi	0	880	547	72	111				0	Content		-72	-111	8950707	1933560251
8967	12:01:23.264	00:00:08.967	538	-1024	-768	-1	-1	-1	-1	4	-1024	-768	-1	-1	-1	-1	4		0	0						Untertest4.avi	0	880	547	72	111				0	Content		-72	-111	8967374	1933576918
8984	12:01:23.281	00:00:08.984	539	559,7925	363,589	0,6248472	0,6597979	615,5021	3,389582	0	501,6003	369,4031	0,4414921	0,6612291	617,1905	3,858044	0	15	531	366						Untertest4.avi	0	880	547	72	111	460	255	333	0	Content		459	255	8984007	1933593551
9001	12:01:23.298	00:00:09.000	540	558,7927	361,8506	0,6246991	0,65973	615,389	3,386217	0	499,872	375,7143	0,441283	0,6611525	617,0944	3,863705	0	15	529	369						Untertest4.avi	0	880	547	72	111	460	255	333	0	Content		457	258	9000760	1933610304
9017	12:01:23.314	00:00:09.017	541	564,7448	362,8846	0,6245903	0,6596878	615,5203	3,388008	0	501,3928	367,89	0,4410799	0,6612288	617,0085	3,858842	0	15	533	365						Untertest4.avi	0	880	547	72	111	460	255	333	0	Content		461	254	9017374	1933626918
9034	12:01:23.331	00:00:09.034	542	563,1277	360,4761	0,6244383	0,6597238	615,4115	3,39464	0	503,4605	371,4597	0,4409375	0,6612169	617,1927	3,853557	0	15	533	366						Untertest4.avi	0	880	547	72	111	460	255	333	0	Content		461	255	9034004	1933643548
9051	12:01:23.348	00:00:09.050	543	557,5851	359,8409	0,6242537	0,6596832	615,2598	3,375154	0	502,1166	370,3287	0,4407294	0,6612674	616,9576	3,853817	0	15	530	365						Untertest4.avi	0	880	547	72	111	460	255	333	0	Content		458	254	9050736	1933660280
9067	12:01:23.364	00:00:09.067	544	559,3796	358,5144	0,6241553	0,6596406	615,2855	3,385771	0	500,6476	366,9542	0,4405769	0,6612886	616,9907	3,845117	0	15	530	363						Untertest4.avi	0	880	547	72	111	460	255	333	0	Content		458	252	9067363	1933676907
9084	12:01:23.381	00:00:09.083	545	563,1263	358,8826	0,6240496	0,659586	615,3629	3,408906	0	500,5623	376,2195	0,440441	0,6611844	616,9782	3,864942	0	15	532	368						Untertest4.avi	0	880	547	72	111	460	255	333	0	Content		460	257	9083997	1933693541
9101	12:01:23.398	00:00:09.100	546	566,4668	364,168	0,6239169	0,6594924	615,2312	3,427659	0	498,9391	376,4363	0,4402795	0,6611338	616,8793	3,877653	0	15	533	370						Untertest4.avi	0	880	547	72	111	460	255	333	0	Content		461	259	9100611	1933710155
9117	12:01:23.414	00:00:09.117	547	561,4383	363,5386	0,6237816	0,6593395	615,0695	3,406213	0	495,2636	373,0597	0,4401209	0,6610749	616,9193	3,865731	0	15	528	368						Untertest4.avi	0	880	547	72	111	460	255	333	0	Content		456	257	9117360	1933726904
9134	12:01:23.431	00:00:09.133	548	564,3771	357,8196	0,6237023	0,6592765	615,1409	3,412345	0	503,2576	370,0012	0,4400496	0,6609976	616,8026	3,851293	0	15	534	364						Untertest4.avi	0	880	547	72	111	460	255	333	0	Content		462	253	9133993	1933743537
9151	12:01:23.448	00:00:09.150	549	562,2914	352,9278	0,6236548	0,6592242	615,178	3,384435	0	500,1233	368,9156	0,4399684	0,6609762	616,6761	3,86225	0	15	531	361						Untertest4.avi	0	880	547	72	111	460	255	333	0	Content		459	250	9150605	1933760149
9167	12:01:23.464	00:00:09.167	550	570,44	362,2688	0,6236235	0,659225	615,1564	3,426483	0	498,1273	370,0417	0,4398839	0,6610088	616,5912	3,860694	0	15	534	366						Untertest4.avi	0	880	547	72	111	460	255	333	0	Content		462	255	9167228	1933776772
9184	12:01:23.481	00:00:09.183	551	566,171	364,3871	0,6235852	0,6592324	615,056	3,440352	0	498,8981	369,0548	0,4398141	0,6610295	616,4965	3,859466	0	15	533	367						Untertest4.avi	0	880	547	72	111	460	255	333	0	Content		461	256	9183984	1933793528
9201	12:01:23.498	00:00:09.200	552	564,4775	361,5528	0,6235817	0,6592586	614,9889	3,439026	0	498,7389	373,3148	0,4397649	0,6610739	616,3486	3,860594	0	15	532	367						Untertest4.avi	0	880	547	72	111	460	255	333	0	Content		460	256	9200598	1933810142
9217	12:01:23.514	00:00:09.217	553	569,1322	361,575	0,62359	0,6592861	614,9051	3,446749	0	496,4214	372,5867	0,4397483	0,6611109	616,2847	3,873864	0	15	533	367						Untertest4.avi	0	880	547	72	111	460	255	333	0	Content		461	256	9217222	1933826766
9234	12:01:23.531	00:00:09.233	554	564,3509	362,1411	0,6236198	0,6593191	614,78	3,438465	0	498,7278	372,4348	0,4397546	0,661118	616,2085	3,871147	0	15	532	367						Untertest4.avi	0	880	547	72	111	460	255	333	0	Content		460	256	9233974	1933843518
9250	12:01:23.547	00:00:09.250	555	566,6742	361,2224	0,6236894	0,6593806	614,6615	3,438063	0	499,6502	369,7475	0,4397771	0,6611799	616,0893	3,861664	0	15	533	365						Untertest4.avi	0	880	547	72	111	460	255	333	0	Content		461	254	9250466	1933860010
9267	12:01:23.564	00:00:09.267	556	562,6208	358,0991	0,6237429	0,6595253	614,5715	3,453567	0	493,7464	373,3096	0,439828	0,6612166	615,94	3,878408	0	15	528	366						Untertest4.avi	0	880	547	72	111	460	255	333	0	Content		456	255	9267214	1933876758
9284	12:01:23.581	00:00:09.283	557	566,5286	360,9691	0,6238614	0,6596615	614,388	3,463692	0	500,2452	371,0922	0,4399253	0,6613106	615,8853	3,856057	0	15	533	366						Untertest4.avi	0	880	547	72	111	460	255	333	0	Content		461	255	9283836	1933893380
9300	12:01:23.597	00:00:09.300	558	562,9591	370,6001	0,6240185	0,6598917	614,2812	3,465394	0	497,8271	375,1966	0,4400443	0,6616091	616,1625	3,865602	0	15	530	373						Untertest4.avi	0	880	547	72	111	460	255	333	0	Content		458	262	9300460	1933910004
9317	12:01:23.614	00:00:09.317	559	538,4262	469,9986	0,6241501	0,6613003	614,178	3,503418	0	476,2484	467,1122	0,4404044	0,6627482	615,6572	3,888203	0	16	507	469						Untertest4.avi	0	880	547	72	111	453	405	166	0	Content		435	358	9317210	1933926754
9334	12:01:23.631	00:00:09.333	560	567,4642	528,8616	0,6241441	0,662193	614,1785	3,470788	0	492,5424	523,5491	0,4406302	0,6636822	615,5989	3,883285	0	16	530	526						Untertest4.avi	0	880	547	72	111	453	405	166	0	Content		458	415	9333830	1933943374
9350	12:01:23.647	00:00:09.350	561	561,4893	512,7316	0,624371	0,6621766	613,8691	3,474011	0	488,9118	511,7708	0,4407918	0,6637051	615,4754	3,878384	0	16	525	512						Untertest4.avi	0	880	547	72	111	453	405	166	0	Content		453	401	9350454	1933959998
9367	12:01:23.664	00:00:09.367	562	565,1324	514,8158	0,6246452	0,6621639	613,8599	3,482932	0	486,0243	515,4576	0,4409063	0,6636035	615,3417	3,886127	0	16	526	515						Untertest4.avi	0	880	547	72	111	453	405	166	0	Content		454	404	9367201	1933976745
9384	12:01:23.681	00:00:09.383	563	562,4895	513,6268	0,6248575	0,6621617	613,8185	3,491496	0	486,8178	515,6509	0,4410799	0,6635648	615,2324	3,860769	0	16	525	515						Untertest4.avi	0	880	547	72	111	453	405	166	0	Content		453	404	9383823	1933993367
9400	12:01:23.697	00:00:09.400	564	565,7106	513,1334	0,6250954	0,6622052	613,6987	3,478012	0	486,6908	514,9538	0,4412366	0,6635534	615,2061	3,865198	0	16	526	514						Untertest4.avi	0	880	547	72	111	453	405	166	0	Content		454	403	9400446	1934009990
9417	12:01:23.714	00:00:09.417	565	562,1061	519,2738	0,6252834	0,6621924	613,6571	3,488663	0	484,7267	519,6307	0,4413915	0,6635321	615,2622	3,876212	0	16	523	519						Untertest4.avi	0	880	547	72	111	453	405	166	0	Content		451	408	9417194	1934026738
9434	12:01:23.731	00:00:09.433	566	557,6255	518,4523	0,62542	0,6621687	613,4935	3,460895	0	486,9032	515,6751	0,4415785	0,6634995	615,1839	3,875837	0	16	522	517						Untertest4.avi	0	880	547	72	111	453	405	166	0	Content		450	406	9433818	1934043362
9450	12:01:23.747	00:00:09.450	567	561,9056	522,998	0,6254165	0,6620483	613,5604	3,473407	0	486,7668	516,9744	0,4418663	0,6632978	615,3738	3,849526	0	16	524	520						Untertest4.avi	0	880	547	72	111	453	405	166	0	Content		452	409	9450439	1934059983
9467	12:01:23.764	00:00:09.467	568	634,4964	744,193	0,6250658	0,6618165	613,5563	2,74028	0	462,5268	734,4357	0,4424935	0,6624719	615,2585	3,162418	0	16	549	739						Untertest4.avi	0	880	547	72	111	453	405	166	0	Content		477	628	9467062	1934076606
9484	12:01:23.781	00:00:09.483	569	-1024	-768	-1	-1	-1	-1	4	-1024	-768	-1	-1	-1	-1	4		0	0						Untertest4.avi	0	880	547	72	111				0	Content		-72	-111	9483687	1934093231
9500	12:01:23.797	00:00:09.500	570	-1024	-768	-1	-1	-1	-1	4	-1024	-768	-1	-1	-1	-1	4		0	0						Untertest4.avi	0	880	547	72	111				0	Content		-72	-111	9500434	1934109978
9517	12:01:23.814	00:00:09.517	571	-1024	-768	-1	-1	-1	-1	4	-1024	-768	-1	-1	-1	-1	4		0	0						Untertest4.avi	0	880	547	72	111				0	Content		-72	-111	9517056	1934126600
9534	12:01:23.831	00:00:09.533	572	-1024	-768	-1	-1	-1	-1	4	-1024	-768	-1	-1	-1	-1	4		0	0						Untertest4.avi	0	880	547	72	111				0	Content		-72	-111	9533805	1934143349
9550	12:01:23.847	00:00:09.550	573	-1024	-768	-1	-1	-1	-1	4	-1024	-768	-1	-1	-1	-1	4		0	0						Untertest4.avi	0	880	547	72	111				0	Content		-72	-111	9550379	1934159923
9567	12:01:23.864	00:00:09.567	574	-1024	-768	-1	-1	-1	-1	4	-1024	-768	-1	-1	-1	-1	4		0	0						Untertest4.avi	0	880	547	72	111				0	Content		-72	-111	9567028	1934176572
9584	12:01:23.881	00:00:09.583	575	-1024	-768	-1	-1	-1	-1	4	-1024	-768	-1	-1	-1	-1	4		0	0						Untertest4.avi	0	880	547	72	111				0	Content		-72	-111	9583695	1934193239
9600	12:01:23.897	00:00:09.600	576	-1024	-768	-1	-1	-1	-1	4	-1024	-768	-1	-1	-1	-1	4		0	0						Untertest4.avi	0	880	547	72	111				0	Content		-72	-111	9600424	1934209968
9617	12:01:23.914	00:00:09.617	577	-1024	-768	-1	-1	-1	-1	4	-1024	-768	-1	-1	-1	-1	4		0	0						Untertest4.avi	0	880	547	72	111				0	Content		-72	-111	9617048	1934226592
9634	12:01:23.931	00:00:09.633	578	-1024	-768	-1	-1	-1	-1	4	-1024	-768	-1	-1	-1	-1	4		0	0						Untertest4.avi	0	880	547	72	111				0	Content		-72	-111	9633715	1934243259
9650	12:01:23.947	00:00:09.650	579	-1024	-768	-1	-1	-1	-1	4	-1024	-768	-1	-1	-1	-1	4		0	0						Untertest4.avi	0	880	547	72	111				0	Content		-72	-111	9650361	1934259905
9667	12:01:23.964	00:00:09.667	580	-1024	-768	-1	-1	-1	-1	4	-1024	-768	-1	-1	-1	-1	4		0	0						Untertest4.avi	0	880	547	72	111				0	Content		-72	-111	9667028	1934276572
9684	12:01:23.981	00:00:09.683	581	-1024	-768	-1	-1	-1	-1	4	-1024	-768	-1	-1	-1	-1	4		0	0						Untertest4.avi	0	880	547	72	111				0	Content		-72	-111	9683695	1934293239
9700	12:01:23.997	00:00:09.700	582	-1024	-768	-1	-1	-1	-1	4	-1024	-768	-1	-1	-1	-1	4		0	0						Untertest4.avi	0	880	547	72	111				0	Content		-72	-111	9700362	1934309906
9717	12:01:24.014	00:00:09.716	583	-1024	-768	-1	-1	-1	-1	4	-1024	-768	-1	-1	-1	-1	4		0	0						Untertest4.avi	0	880	547	72	111				0	Content		-72	-111	9716889	1934326433
9734	12:01:24.031	00:00:09.733	584	-1024	-768	-1	-1	-1	-1	4	-1024	-768	-1	-1	-1	-1	4		0	0						Untertest4.avi	0	880	547	72	111				0	Content		-72	-111	9733556	1934343100
9750	12:01:24.047	00:00:09.750	585	659,813	474,428	0,625553	0,6620654	615,2152	3,378096	0	579,2097	476,9357	0,4417321	0,6623506	615,2139	3,802267	0	17	620	476						Untertest4.avi	0	880	547	72	111	543	362	117	0	Content		548	365	9750038	1934359582
9767	12:01:24.064	00:00:09.766	586	646,2687	469,4861	0,6257408	0,6617562	613,2325	3,357294	0	578,1284	472,5922	0,4415658	0,6627167	615,2188	3,765333	0	17	612	471						Untertest4.avi	0	880	547	72	111	543	362	117	0	Content		540	360	9766912	1934376456
9784	12:01:24.081	00:00:09.783	587	657,3077	474,566	0,6256487	0,6617407	613,1263	3,391404	0	576,5111	471,6744	0,4414576	0,6628046	614,8578	3,785192	0	17	617	473						Untertest4.avi	0	880	547	72	111	543	362	117	0	Content		545	362	9783535	1934393079
9800	12:01:24.097	00:00:09.800	588	655,4633	474,722	0,6255571	0,6616865	613,0366	3,366725	0	579,7311	471,1187	0,4413734	0,662815	615,0366	3,750549	0	17	618	473						Untertest4.avi	0	880	547	72	111	543	362	117	0	Content		546	362	9800157	1934409701
9817	12:01:24.114	00:00:09.816	589	652,368	469,5823	0,6254266	0,6616959	613,1633	3,368059	0	577,3825	476,6727	0,4412746	0,6627784	615,0462	3,762206	0	17	615	473						Untertest4.avi	0	880	547	72	111	543	362	117	0	Content		543	362	9816909	1934426453
9834	12:01:24.131	00:00:09.833	590	651,4147	473,4576	0,6253471	0,6616331	613,171	3,355732	0	579,6537	478,5611	0,4411674	0,6627663	614,9423	3,750868	0	17	616	476						Untertest4.avi	0	880	547	72	111	543	362	117	0	Content		544	365	9833533	1934443077
9850	12:01:24.147	00:00:09.850	591	647,9257	470,9993	0,6252319	0,6616094	613,1808	3,352702	0	575,4801	475,5858	0,4410397	0,6627811	614,8173	3,753947	0	17	612	473						Untertest4.avi	0	880	547	72	111	543	362	117	0	Content		540	362	9850154	1934459698
9867	12:01:24.164	00:00:09.866	592	644,3088	471,6655	0,6252337	0,6615614	613,3207	3,343275	0	570,1771	473,981	0,4410742	0,6627405	615,0544	3,744333	0	18	607	473						Untertest4.avi	0	880	547	72	111	450	310	483	0	Content		535	362	9866777	1934476321
9884	12:01:24.181	00:00:09.883	593	544,9504	403,1588	0,6257694	0,6611027	613,3483	3,317572	0	489,781	414,3806	0,4418398	0,6621581	615,0382	3,731599	0	18	517	409						Untertest4.avi	0	880	547	72	111	450	310	483	0	Content		445	298	9883522	1934493066
9900	12:01:24.197	00:00:09.900	594	556,7838	416,6255	0,6258672	0,6609339	613,2427	3,326421	0	489,3052	417,5824	0,4419826	0,6618878	614,804	3,738067	0	18	523	417						Untertest4.avi	0	880	547	72	111	450	310	483	0	Content		451	306	9900145	1934509689
9917	12:01:24.214	00:00:09.916	595	553,5222	410,9426	0,6258276	0,6609743	613,3529	3,308099	0	489,7708	420,0845	0,4418707	0,6620325	615,0743	3,740573	0	18	522	416						Untertest4.avi	0	880	547	72	111	450	310	483	0	Content		450	305	9916767	1934526311
9933	12:01:24.230	00:00:09.933	596	560,0901	419,7918	0,6258421	0,6609838	613,2844	3,321923	0	490,2332	422,1907	0,4418611	0,6620309	615,0389	3,749257	0	18	525	421						Untertest4.avi	0	880	547	72	111	450	310	483	0	Content		453	310	9933390	1934542934
9950	12:01:24.247	00:00:09.950	597	554,4784	409,3902	0,6258348	0,6610003	613,3074	3,291314	0	493,3292	420,0294	0,4418397	0,6620251	614,9854	3,722459	0	18	524	415						Untertest4.avi	0	880	547	72	111	450	310	483	0	Content		452	304	9950011	1934559555
9967	12:01:24.264	00:00:09.966	598	558,0076	418,978	0,6258376	0,6610031	613,2774	3,324223	0	488,6899	426,0807	0,4418058	0,6619752	614,9264	3,746393	0	18	523	423						Untertest4.avi	0	880	547	72	111	450	310	483	0	Content		451	312	9966781	1934576325
9983	12:01:24.280	00:00:09.983	599	557,6108	419,1886	0,6258376	0,6610101	613,2579	3,309053	0	488,981	420,0812	0,4417816	0,6619559	614,9012	3,71133	0	18	523	420						Untertest4.avi	0	880	547	72	111	450	310	483	0	Content		451	309	9983396	1934592940
10000	12:01:24.297	00:00:10.000	600	558,1419	417,6214	0,6258342	0,6609948	613,2609	3,298486	0	487,3885	423,4779	0,4417612	0,6619253	614,8828	3,722048	0	18	523	421						Untertest4.avi	0	880	547	72	111	450	310	483	0	Content		451	310	10000134	1934609678
10017	12:01:24.314	00:00:10.016	601	557,6474	420,2852	0,6258454	0,6609863	613,1998	3,286568	0	489,7447	422,498	0,4417572	0,661898	614,7888	3,714512	0	18	524	421						Untertest4.avi	0	880	547	72	111	450	310	483	0	Content		452	310	10016758	1934626302
10033	12:01:24.330	00:00:10.033	602	559,4255	413,5791	0,6258608	0,6609974	613,1559	3,254786	0	487,1056	424,2679	0,4417529	0,661888	614,7532	3,708521	0	18	523	419						Untertest4.avi	0	880	547	72	111	450	310	483	0	Content		451	308	10033398	1934642942
10050	12:01:24.347	00:00:10.050	603	559,7915	421,1113	0,6258814	0,6610357	613,1362	3,310223	0	484,4538	427,2695	0,4417468	0,6619128	614,7162	3,7162	0	18	522	424						Untertest4.avi	0	880	547	72	111	450	310	483	0	Content		450	313	10050007	1934659551
10067	12:01:24.364	00:00:10.066	604	557,6511	409,7225	0,6258929	0,6611346	613,03	3,233824	0	486,7543	425,3034	0,4417434	0,661962	614,6292	3,690195	0	18	522	418						Untertest4.avi	0	880	547	72	111	450	310	483	0	Content		450	307	10066630	1934676174
10083	12:01:24.380	00:00:10.083	605	563,4752	423,1883	0,6259199	0,6611346	612,8563	3,280099	0	490,7987	423,2158	0,4417478	0,6619818	614,5653	3,654717	0	18	527	423						Untertest4.avi	0	880	547	72	111	450	310	483	0	Content		455	312	10083378	1934692922
10100	12:01:24.397	00:00:10.099	606	556,7023	422,0163	0,6259336	0,6611172	612,7577	3,241675	0	489,9942	421,8625	0,4417431	0,66196	614,4636	3,639747	0	18	523	422						Untertest4.avi	0	880	547	72	111	450	310	483	0	Content		451	311	10099999	1934709543
10117	12:01:24.414	00:00:10.116	607	562,5274	423,9848	0,6259423	0,6610949	612,7335	3,240308	0	487,0699	425,7975	0,4417487	0,6619391	614,429	3,629692	0	18	525	425						Untertest4.avi	0	880	547	72	111	450	310	483	0	Content		453	314	10116623	1934726167
10133	12:01:24.430	00:00:10.133	608	553,074	419,4524	0,6259665	0,6611198	612,5981	3,182683	0	489,4926	424,8943	0,4417586	0,66194	614,3979	3,606269	0	18	521	422						Untertest4.avi	0	880	547	72	111	450	310	483	0	Content		449	311	10133245	1934742789
10150	12:01:24.447	00:00:10.149	609	551,722	419,2096	0,6260052	0,6612238	612,5546	3,179037	0	492,0315	425,5287	0,441803	0,6620085	614,2146	3,579968	0	18	522	422						Untertest4.avi	0	880	547	72	111	450	310	483	0	Content		450	311	10149870	1934759414
10167	12:01:24.464	00:00:10.166	610	548,9873	409,1868	0,6260803	0,6613486	612,5904	3,130338	0	487,0784	426,3423	0,4417988	0,6621363	614,3788	3,58139	0	18	518	418						Untertest4.avi	0	880	547	72	111	450	310	483	0	Content		446	307	10166617	1934776161
10183	12:01:24.480	00:00:10.183	611	548,8717	420,862	0,6261397	0,6614407	612,6101	3,12603	0	489,2978	420,9826	0,4418612	0,6622228	614,2683	3,551468	0	18	519	421						Untertest4.avi	0	880	547	72	111	450	310	483	0	Content		447	310	10183242	1934792786
10200	12:01:24.497	00:00:10.199	612	549,8212	421,1612	0,6261884	0,6614705	612,5756	3,099401	0	491,719	421,0323	0,4419124	0,6623013	614,242	3,532258	0	18	521	421						Untertest4.avi	0	880	547	72	111	450	310	483	0	Content		449	310	10199990	1934809534
10217	12:01:24.514	00:00:10.216	613	548,1278	419,032	0,6262581	0,6614886	612,5072	3,091253	0	492,2954	424,5687	0,4419794	0,662293	614,2198	3,530525	0	18	520	422						Untertest4.avi	0	880	547	72	111	450	310	483	0	Content		448	311	10216611	1934826155
10233	12:01:24.530	00:00:10.233	614	553,1823	423,5816	0,6263372	0,6615061	612,3998	3,076952	0	493,0609	421,3757	0,4420271	0,6622761	614,1624	3,503592	0	18	523	422						Untertest4.avi	0	880	547	72	111	450	310	483	0	Content		451	311	10233235	1934842779
10250	12:01:24.547	00:00:10.249	615	549,4481	423,0858	0,6264011	0,6614938	612,465	3,061746	0	493,3501	424,4457	0,44206	0,6622151	614,0873	3,487984	0	18	521	424						Untertest4.avi	0	880	547	72	111	450	310	483	0	Content		449	313	10249858	1934859402
10267	12:01:24.564	00:00:10.266	616	548,1481	414,0466	0,6264436	0,661496	612,4465	3,034957	0	494,3618	422,1598	0,4420869	0,6622466	613,9702	3,469784	0	18	521	418						Untertest4.avi	0	880	547	72	111	450	310	483	0	Content		449	307	10266607	1934876151
10283	12:01:24.580	00:00:10.283	617	546,3174	419,3159	0,6264793	0,6614827	612,4263	3,041338	0	488,7727	422,5313	0,4420898	0,6622527	613,984	3,481475	0	18	518	421						Untertest4.avi	0	880	547	72	111	450	310	483	0	Content		446	310	10283230	1934892774
10300	12:01:24.597	00:00:10.299	618	512,692	438,9012	0,6268672	0,6619107	612,7501	3,020778	0	472,2728	429,7986	0,442457	0,6625968	614,4804	3,448758	0	18	492	434						Untertest4.avi	0	880	547	72	111	450	310	483	0	Content		420	323	10299855	1934909399
10316	12:01:24.613	00:00:10.316	619	286,201	544,935	0,6282878	0,6636993	613,1972	2,97913	0	275,3726	529,1571	0,4445253	0,6639412	614,0339	3,472074	0	18	281	537						Untertest4.avi	0	880	547	72	111	450	310	483	0	Content		209	426	10316478	1934926022
10333	12:01:24.630	00:00:10.333	620	74,18745	633,162	0,629886	0,6653807	613,6616	2,955239	0	106,1205	594,564	0,4468203	0,6651955	614,1755	3,459811	0	18	90	614						Untertest4.avi	0	880	547	72	111	450	310	483	0	Content		18	503	10333101	1934942645
10350	12:01:24.647	00:00:10.349	621	-133,9291	693,4347	0,631031	0,6665635	614,8648	2,994028	0	-60,67576	633,4319	0,4486354	0,6660549	614,4111	3,365819	0	19	-97	663						Untertest4.avi	0	880	547	72	111	-632	621	267	0	Content		-169	552	10349851	1934959395
10366	12:01:24.663	00:00:10.366	622	-305,4527	759,3317	0,632009	0,667868	614,86	2,957421	0	-207,1173	686,4924	0,4501587	0,6667743	614,449	3,396188	0	19	-256	723						Untertest4.avi	0	880	547	72	111	-632	621	267	0	Content		-328	612	10366472	1934976016
10383	12:01:24.680	00:00:10.383	623	-1024	-768	-1	-1	-1	-1	4	-352,9004	703,8217	0,451322	0,667186	615,14	3,389956	0	19	-353	704						Untertest4.avi	0	880	547	72	111	-632	621	267	0	Content		-425	593	10383219	1934992763
10400	12:01:24.697	00:00:10.399	624	-1024	-768	-1	-1	-1	-1	4	-470,6432	729,0621	0,4522714	0,6675131	615,1797	3,385911	0	19	-471	729						Untertest4.avi	0	880	547	72	111	-632	621	267	0	Content		-543	618	10399843	1935009387
10416	12:01:24.713	00:00:10.416	625	-1024	-768	-1	-1	-1	-1	4	-569,7534	736,7094	0,4528652	0,6676031	615,6919	3,359676	0	19	-570	737						Untertest4.avi	0	880	547	72	111	-632	621	267	0	Content		-642	626	10416465	1935026009
10433	12:01:24.730	00:00:10.433	626	-1024	-768	-1	-1	-1	-1	4	-1024	-768	-1	-1	-1	-1	4	19	0	0						Untertest4.avi	0	880	547	72	111	-632	621	267	0	Content		-72	-111	10433211	1935042755
10450	12:01:24.747	00:00:10.449	627	-1024	-768	-1	-1	-1	-1	4	-564,3865	734,3067	0,4528317	0,6674436	615,7401	3,353434	0	19	-564	734						Untertest4.avi	0	880	547	72	111	-632	621	267	0	Content		-636	623	10449844	1935059388
10466	12:01:24.763	00:00:10.466	628	-1024	-768	-1	-1	-1	-1	4	-558,7069	732,3284	0,4528306	0,6674204	615,7245	3,376814	0	19	-559	732						Untertest4.avi	0	880	547	72	111	-632	621	267	0	Content		-631	621	10466460	1935076004
10483	12:01:24.780	00:00:10.483	629	-1024	-768	-1	-1	-1	-1	4	-574,0563	730,6349	0,4528627	0,6670769	615,7211	3,359197	0	19	-574	731						Untertest4.avi	0	880	547	72	111	-632	621	267	0	Content		-646	620	10483207	1935092751
10500	12:01:24.797	00:00:10.499	630	-1024	-768	-1	-1	-1	-1	4	-570,6052	734,2081	0,4528496	0,6674648	615,0996	3,321912	0	19	-571	734						Untertest4.avi	0	880	547	72	111	-632	621	267	0	Content		-643	623	10499955	1935109499
10516	12:01:24.813	00:00:10.516	631	-1024	-768	-1	-1	-1	-1	4	-561,3852	730,8029	0,4528364	0,6674559	615,6687	3,332796	0	19	-561	731						Untertest4.avi	0	880	547	72	111	-632	621	267	0	Content		-633	620	10516204	1935125748
10533	12:01:24.830	00:00:10.533	632	-1024	-768	-1	-1	-1	-1	4	-565,3682	733,0095	0,4528268	0,6673985	615,6499	3,327779	0	19	-565	733						Untertest4.avi	0	880	547	72	111	-632	621	267	0	Content		-637	622	10533453	1935142997
10549	12:01:24.846	00:00:10.549	633	-1024	-768	-1	-1	-1	-1	4	-559,2381	736,2983	0,45281	0,6673862	615,6675	3,336231	0	19	-559	736						Untertest4.avi	0	880	547	72	111	-632	621	267	0	Content		-631	625	10549451	1935158995
10566	12:01:24.863	00:00:10.566	634	-1024	-768	-1	-1	-1	-1	4	-563,1993	731,2963	0,4527881	0,6673814	615,6338	3,300065	0	19	-563	731						Untertest4.avi	0	880	547	72	111	-632	621	267	0	Content		-635	620	10566075	1935175619
10583	12:01:24.880	00:00:10.582	635	509,7219	807,2814	0,6206817	0,6601464	615,6022	3,354434	0	-559,3858	736,8569	0,4527524	0,66735	615,6104	3,318505	0	19	-25	772						Untertest4.avi	0	880	547	72	111	-632	621	267	0	Content		-97	661	10582825	1935192369
10600	12:01:24.897	00:00:10.600	636	-1024	-768	-1	-1	-1	-1	4	-558,6161	737,5514	0,4527285	0,667343	615,5562	3,308147	0	19	-559	738						Untertest4.avi	0	880	547	72	111	-632	621	267	0	Content		-631	627	10600072	1935209616
10617	12:01:24.914	00:00:10.616	637	-1024	-768	-1	-1	-1	-1	4	-1024	-768	-1	-1	-1	-1	4		0	0						Untertest4.avi	0	880	547	72	111				0	Content		-72	-111	10616706	1935226250
10633	12:01:24.930	00:00:10.632	638	-1024	-768	-1	-1	-1	-1	4	-1024	-768	-1	-1	-1	-1	4		0	0						Untertest4.avi	0	880	547	72	111				0	Content		-72	-111	10632958	1935242502
10650	12:01:24.947	00:00:10.649	639	-1024	-768	-1	-1	-1	-1	4	-1024	-768	-1	-1	-1	-1	4		0	0						Untertest4.avi	0	880	547	72	111				0	Content		-72	-111	10649639	1935259183
10666	12:01:24.963	00:00:10.666	640	-1024	-768	-1	-1	-1	-1	4	-1024	-768	-1	-1	-1	-1	4		0	0						Untertest4.avi	0	880	547	72	111				0	Content		-72	-111	10666306	1935275850
10683	12:01:24.980	00:00:10.682	641	-1024	-768	-1	-1	-1	-1	4	-1024	-768	-1	-1	-1	-1	4		0	0						Untertest4.avi	0	880	547	72	111				0	Content		-72	-111	10682937	1935292481
10700	12:01:24.997	00:00:10.699	642	-1024	-768	-1	-1	-1	-1	4	-1024	-768	-1	-1	-1	-1	4		0	0						Untertest4.avi	0	880	547	72	111				0	Content		-72	-111	10699604	1935309148
10716	12:01:25.013	00:00:10.716	643	-1024	-768	-1	-1	-1	-1	4	-1024	-768	-1	-1	-1	-1	4		0	0						Untertest4.avi	0	880	547	72	111				0	Content		-72	-111	10716272	1935325816
10733	12:01:25.030	00:00:10.732	644	-1024	-768	-1	-1	-1	-1	4	-1024	-768	-1	-1	-1	-1	4		0	0						Untertest4.avi	0	880	547	72	111				0	Content		-72	-111	10732939	1935342483
10750	12:01:25.047	00:00:10.749	645	-1024	-768	-1	-1	-1	-1	4	-1024	-768	-1	-1	-1	-1	4		0	0						Untertest4.avi	0	880	547	72	111				0	Content		-72	-111	10749500	1935359044
10766	12:01:25.063	00:00:10.766	646	-1024	-768	-1	-1	-1	-1	4	-1024	-768	-1	-1	-1	-1	4		0	0						Untertest4.avi	0	880	547	72	111				0	Content		-72	-111	10766167	1935375711
10783	12:01:25.080	00:00:10.783	647	-1024	-768	-1	-1	-1	-1	4	-1024	-768	-1	-1	-1	-1	4		0	0						Untertest4.avi	0	880	547	72	111				0	Content		-72	-111	10783048	1935392592
10800	12:01:25.097	00:00:10.799	648	-1024	-768	-1	-1	-1	-1	4	-1024	-768	-1	-1	-1	-1	4		0	0						Untertest4.avi	0	880	547	72	111				0	Content		-72	-111	10799715	1935409259
10817	12:01:25.114	00:00:10.816	649	-1024	-768	-1	-1	-1	-1	4	-1024	-768	-1	-1	-1	-1	4		0	0						Untertest4.avi	0	880	547	72	111				0	Content		-72	-111	10816563	1935426107
10833	12:01:25.130	00:00:10.832	650	-1024	-768	-1	-1	-1	-1	4	-1024	-768	-1	-1	-1	-1	4		0	0						Untertest4.avi	0	880	547	72	111				0	Content		-72	-111	10832931	1935442475
10850	12:01:25.147	00:00:10.849	651	-1024	-768	-1	-1	-1	-1	4	-1024	-768	-1	-1	-1	-1	4		0	0						Untertest4.avi	0	880	547	72	111				0	Content		-72	-111	10849598	1935459142
10867	12:01:25.164	00:00:10.866	652	787,8019	722,4244	0,6149856	0,6627556	614,9944	2,914378	0	-455,1955	993,3868	0,4524576	0,6709315	615,0029	3,252502	0	20	166	858						Untertest4.avi	0	880	547	72	111	94	747	17	0	Content		94	747	10866546	1935476090
10883	12:01:25.180	00:00:10.883	653	-1024	-768	-1	-1	-1	-1	4	-1024	-768	-1	-1	-1	-1	4		0	0						Untertest4.avi	0	880	547	72	111				0	Content		-72	-111	10883172	1935492716
10900	12:01:25.197	00:00:10.899	654	-1024	-768	-1	-1	-1	-1	4	-1024	-768	-1	-1	-1	-1	4		0	0						Untertest4.avi	0	880	547	72	111				0	Content		-72	-111	10899669	1935509213
10916	12:01:25.213	00:00:10.916	655	-1024	-768	-1	-1	-1	-1	4	-1024	-768	-1	-1	-1	-1	4		0	0						Untertest4.avi	0	880	547	72	111				0	Content		-72	-111	10916336	1935525880
10933	12:01:25.230	00:00:10.932	656	-1024	-768	-1	-1	-1	-1	4	-1024	-768	-1	-1	-1	-1	4		0	0						Untertest4.avi	0	880	547	72	111				0	Content		-72	-111	10932874	1935542418
10950	12:01:25.247	00:00:10.949	657	-1024	-768	-1	-1	-1	-1	4	-1024	-768	-1	-1	-1	-1	4		0	0						Untertest4.avi	0	880	547	72	111				0	Content		-72	-111	10949541	1935559085
10966	12:01:25.263	00:00:10.966	658	-1024	-768	-1	-1	-1	-1	4	-1024	-768	-1	-1	-1	-1	4		0	0						Untertest4.avi	0	880	547	72	111				0	Content		-72	-111	10966099	1935575643
10983	12:01:25.280	00:00:10.982	659	-1024	-768	-1	-1	-1	-1	4	-1024	-768	-1	-1	-1	-1	4		0	0						Untertest4.avi	0	880	547	72	111				0	Content		-72	-111	10982766	1935592310
10999	12:01:25.296	00:00:10.999	660	-1024	-768	-1	-1	-1	-1	4	-1024	-768	-1	-1	-1	-1	4		0	0						Untertest4.avi	0	880	547	72	111				0	Content		-72	-111	10999406	1935608950
11016	12:01:25.313	00:00:11.016	661	-1024	-768	-1	-1	-1	-1	4	-1024	-768	-1	-1	-1	-1	4		0	0						Untertest4.avi	0	880	547	72	111				0	Content		-72	-111	11016073	1935625617
11033	12:01:25.330	00:00:11.032	662	-1024	-768	-1	-1	-1	-1	4	-1024	-768	-1	-1	-1	-1	4		0	0						Untertest4.avi	0	880	547	72	111				0	Content		-72	-111	11032729	1935642273
11049	12:01:25.346	00:00:11.049	663	-1024	-768	-1	-1	-1	-1	4	-1024	-768	-1	-1	-1	-1	4		0	0						Untertest4.avi	0	880	547	72	111				0	Content		-72	-111	11049396	1935658940
11066	12:01:25.363	00:00:11.066	664	-1024	-768	-1	-1	-1	-1	4	-1024	-768	-1	-1	-1	-1	4		0	0						Untertest4.avi	0	880	547	72	111				0	Content		-72	-111	11066064	1935675608
11083	12:01:25.380	00:00:11.082	665	-1024	-768	-1	-1	-1	-1	4	-1024	-768	-1	-1	-1	-1	4		0	0						Untertest4.avi	0	880	547	72	111				0	Content		-72	-111	11082857	1935692401
11100	12:01:25.397	00:00:11.099	666	-1024	-768	-1	-1	-1	-1	4	-1024	-768	-1	-1	-1	-1	4		0	0						Untertest4.avi	0	880	547	72	111				0	Content		-72	-111	11099524	1935709068
11116	12:01:25.413	00:00:11.116	667	-1024	-768	-1	-1	-1	-1	4	-1024	-768	-1	-1	-1	-1	4		0	0						Untertest4.avi	0	880	547	72	111				0	Content		-72	-111	11116022	1935725566
11133	12:01:25.430	00:00:11.132	668	-1024	-768	-1	-1	-1	-1	4	-1024	-768	-1	-1	-1	-1	4		0	0						Untertest4.avi	0	880	547	72	111				0	Content		-72	-111	11132689	1935742233
11149	12:01:25.446	00:00:11.149	669	-1024	-768	-1	-1	-1	-1	4	-1024	-768	-1	-1	-1	-1	4		0	0						Untertest4.avi	0	880	547	72	111				0	Content		-72	-111	11149144	1935758688
11166	12:01:25.463	00:00:11.166	670	-1024	-768	-1	-1	-1	-1	4	-1024	-768	-1	-1	-1	-1	4		0	0						Untertest4.avi	0	880	547	72	111				0	Content		-72	-111	11166388	1935775932
11183	12:01:25.480	00:00:11.182	671	-1024	-768	-1	-1	-1	-1	4	-1024	-768	-1	-1	-1	-1	4		0	0						Untertest4.avi	0	880	547	72	111				0	Content		-72	-111	11182512	1935792056
11200	12:01:25.497	00:00:11.199	672	-1024	-768	-1	-1	-1	-1	4	-1024	-768	-1	-1	-1	-1	4		0	0						Untertest4.avi	0	880	547	72	111				0	Content		-72	-111	11199509	1935809053
11216	12:01:25.513	00:00:11.216	673	-1024	-768	-1	-1	-1	-1	4	-1024	-768	-1	-1	-1	-1	4		0	0						Untertest4.avi	0	880	547	72	111				0	Content		-72	-111	11216099	1935825643
11233	12:01:25.530	00:00:11.232	674	-1024	-768	-1	-1	-1	-1	4	-1024	-768	-1	-1	-1	-1	4		0	0						Untertest4.avi	0	880	547	72	111				0	Content		-72	-111	11232739	1935842283
11249	12:01:25.546	00:00:11.249	675	-1024	-768	-1	-1	-1	-1	4	-1024	-768	-1	-1	-1	-1	4		0	0						Untertest4.avi	0	880	547	72	111				0	Content		-72	-111	11249406	1935858950
11266	12:01:25.563	00:00:11.266	676	-1024	-768	-1	-1	-1	-1	4	-1024	-768	-1	-1	-1	-1	4		0	0						Untertest4.avi	0	880	547	72	111				0	Content		-72	-111	11266004	1935875548
11283	12:01:25.580	00:00:11.282	677	-1024	-768	-1	-1	-1	-1	4	-1024	-768	-1	-1	-1	-1	4		0	0						Untertest4.avi	0	880	547	72	111				0	Content		-72	-111	11282627	1935892171
11299	12:01:25.596	00:00:11.299	678	-1024	-768	-1	-1	-1	-1	4	-1024	-768	-1	-1	-1	-1	4		0	0						Untertest4.avi	0	880	547	72	111				0	Content		-72	-111	11299294	1935908838
11316	12:01:25.613	00:00:11.315	679	-1024	-768	-1	-1	-1	-1	4	-1024	-768	-1	-1	-1	-1	4		0	0						Untertest4.avi	0	880	547	72	111				0	Content		-72	-111	11315965	1935925509
11333	12:01:25.630	00:00:11.332	680	-1024	-768	-1	-1	-1	-1	4	-1024	-768	-1	-1	-1	-1	4		0	0						Untertest4.avi	0	880	547	72	111				0	Content		-72	-111	11332632	1935942176
11349	12:01:25.646	00:00:11.349	681	-1024	-768	-1	-1	-1	-1	4	-1024	-768	-1	-1	-1	-1	4		0	0						Untertest4.avi	0	880	547	72	111				0	Content		-72	-111	11349131	1935958675
11366	12:01:25.663	00:00:11.365	682	-1024	-768	-1	-1	-1	-1	4	-1024	-768	-1	-1	-1	-1	4		0	0						Untertest4.avi	0	880	547	72	111				0	Content		-72	-111	11365798	1935975342
11382	12:01:25.679	00:00:11.382	683	630,1862	432,4786	0,6255617	0,6624788	615,2771	3,183922	0	562,7455	452,2256	0,4422817	0,6629928	615,2757	3,382865	0	21	596	442						Untertest4.avi	0	880	547	72	111	483	296	117	0	Content		524	331	11382239	1935991783
11399	12:01:25.696	00:00:11.399	684	-1024	-768	-1	-1	-1	-1	4	-1024	-768	-1	-1	-1	-1	4	21	0	0						Untertest4.avi	0	880	547	72	111	483	296	117	0	Content		-72	-111	11399110	1936008654
11416	12:01:25.713	00:00:11.415	685	-1024	-768	-1	-1	-1	-1	4	-1024	-768	-1	-1	-1	-1	4	21	0	0						Untertest4.avi	0	880	547	72	111	483	296	117	0	Content		-72	-111	11415733	1936025277
11432	12:01:25.729	00:00:11.432	686	-1024	-768	-1	-1	-1	-1	4	-1024	-768	-1	-1	-1	-1	4	21	0	0						Untertest4.avi	0	880	547	72	111	483	296	117	0	Content		-72	-111	11432400	1936041944
11449	12:01:25.746	00:00:11.448	687	617,0764	414,2387	0,6259325	0,6620294	613,5258	3,145067	0	548,4782	443,0193	0,4423216	0,6632091	615,2602	3,418799	0	21	583	429						Untertest4.avi	0	880	547	72	111	483	296	117	0	Content		511	318	11448978	1936058522
11466	12:01:25.763	00:00:11.465	688	536,9312	369,1981	0,6263879	0,6615465	613,3054	3,186163	0	491,5543	387,754	0,4428745	0,66262	615,1313	3,4005	0	21	514	378						Untertest4.avi	0	880	547	72	111	483	296	117	0	Content		442	267	11465725	1936075269
11482	12:01:25.779	00:00:11.482	689	556,6124	376,6473	0,6263953	0,6614036	613,3948	3,188298	0	496,4342	389,1944	0,4428472	0,6624566	615,238	3,40074	0	21	527	383						Untertest4.avi	0	880	547	72	111	483	296	117	0	Content		455	272	11482348	1936091892
11499	12:01:25.796	00:00:11.499	690	557,088	378,9485	0,62639	0,6614215	613,4066	3,191824	0	498,1185	393,7994	0,4427778	0,6625388	615,1334	3,426002	0	22	528	386						Untertest4.avi	0	880	547	72	111	455	275	1249	0	Content		456	275	11499096	1936108640
11516	12:01:25.813	00:00:11.515	691	559,0952	379,6888	0,6264093	0,6614065	613,3639	3,205238	0	499,0813	385,6434	0,4427574	0,6624895	615,1725	3,415458	0	22	529	383						Untertest4.avi	0	880	547	72	111	455	275	1249	0	Content		457	272	11515720	1936125264
11532	12:01:25.829	00:00:11.532	692	559,996	375,248	0,6264012	0,6614041	613,3469	3,208744	0	499,8849	390,6931	0,4427141	0,6624944	615,0488	3,417234	0	22	530	383						Untertest4.avi	0	880	547	72	111	455	275	1249	0	Content		458	272	11532342	1936141886
11549	12:01:25.846	00:00:11.548	693	557,1434	379,795	0,6263958	0,66144	613,3253	3,19952	0	499,6824	388,3538	0,4426831	0,6625439	614,9079	3,413944	0	22	528	384						Untertest4.avi	0	880	547	72	111	455	275	1249	0	Content		456	273	11548965	1936158509
11566	12:01:25.863	00:00:11.565	694	557,1969	375,7578	0,6263679	0,661456	613,3786	3,210037	0	496,0234	399,3942	0,4426313	0,6626252	614,9999	3,453654	0	22	527	388						Untertest4.avi	0	880	547	72	111	455	275	1249	0	Content		455	277	11565604	1936175148
11582	12:01:25.879	00:00:11.582	695	557,4165	375,2822	0,6263342	0,6614928	613,4335	3,216828	0	495,6617	392,3025	0,4425692	0,6626815	615,0803	3,456707	0	22	527	384						Untertest4.avi	0	880	547	72	111	455	275	1249	0	Content		455	273	11582213	1936191757
11599	12:01:25.896	00:00:11.598	696	561,8898	377,5536	0,6262994	0,6615106	613,4647	3,211559	0	496,4178	390,8666	0,4425125	0,6626996	615,1003	3,461899	0	22	529	384						Untertest4.avi	0	880	547	72	111	455	275	1249	0	Content		457	273	11598964	1936208508
11616	12:01:25.913	00:00:11.615	697	565,9689	383,0566	0,6262741	0,6614894	613,46	3,235759	0	498,6561	387,805	0,4424721	0,6627089	615,1625	3,447901	0	22	532	385						Untertest4.avi	0	880	547	72	111	455	275	1249	0	Content		460	274	11615597	1936225141
11632	12:01:25.929	00:00:11.632	698	564,4093	382,6355	0,6262249	0,6614799	613,425	3,248648	0	498,87	385,3341	0,442404	0,6626924	615,2455	3,441921	0	22	532	384						Untertest4.avi	0	880	547	72	111	455	275	1249	0	Content		460	273	11632210	1936241754
11649	12:01:25.946	00:00:11.648	699	566,735	380,3122	0,6262096	0,6615049	613,4331	3,23392	0	495,7202	384,921	0,4423903	0,6627069	615,2454	3,457923	0	22	531	383						Untertest4.avi	0	880	547	72	111	455	275	1249	0	Content		459	272	11648958	1936258502
11666	12:01:25.963	00:00:11.665	700	559,3762	373,109	0,6262022	0,6615859	613,4792	3,212389	0	498,9486	383,1176	0,4423757	0,6627933	615,237	3,450942	0	22	529	378						Untertest4.avi	0	880	547	72	111	455	275	1249	0	Content		457	267	11665593	1936275137
11682	12:01:25.979	00:00:11.682	701	565,2888	383,4394	0,6261944	0,6616149	613,521	3,270483	0	501,3668	384,3123	0,4423651	0,6628036	615,2178	3,454697	0	22	533	384						Untertest4.avi	0	880	547	72	111	455	275	1249	0	Content		461	273	11682206	1936291750
11699	12:01:25.996	00:00:11.698	702	556,3807	380,0642	0,6261914	0,6615785	613,5734	3,215634	0	499,6992	380,4737	0,4423603	0,6627682	615,2628	3,442042	0	22	528	380						Untertest4.avi	0	880	547	72	111	455	275	1249	0	Content		456	269	11698955	1936308499
11716	12:01:26.013	00:00:11.715	703	560,6633	380,356	0,6261857	0,6614741	613,5411	3,243888	0	492,9755	389,0175	0,442355	0,6626559	615,324	3,455523	0	22	527	385						Untertest4.avi	0	880	547	72	111	455	275	1249	0	Content		455	274	11715588	1936325132
11732	12:01:26.029	00:00:11.732	704	559,4614	376,7136	0,6261787	0,6614136	613,5419	3,236258	0	496,9553	385,3669	0,4423569	0,6625571	615,3771	3,438486	0	22	528	381						Untertest4.avi	0	880	547	72	111	455	275	1249	0	Content		456	270	11732201	1936341745
11749	12:01:26.046	00:00:11.748	705	563,5126	380,7745	0,6261721	0,6613622	613,5599	3,225211	0	492,1395	392,1033	0,442348	0,662455	615,402	3,477871	0	22	528	386						Untertest4.avi	0	880	547	72	111	455	275	1249	0	Content		456	275	11748825	1936358369
11765	12:01:26.062	00:00:11.765	706	562,6291	372,7726	0,626169	0,6613317	613,5779	3,211748	0	498,575	392,5766	0,4423428	0,6623693	615,3994	3,455508	0	22	531	383						Untertest4.avi	0	880	547	72	111	455	275	1249	0	Content		459	272	11765447	1936374991
11782	12:01:26.079	00:00:11.782	707	563,2217	375,0977	0,6261722	0,6613333	613,5542	3,200723	0	494,196	396,8026	0,4423381	0,6623135	615,3911	3,469993	0	22	529	386						Untertest4.avi	0	880	547	72	111	455	275	1249	0	Content		457	275	11782197	1936391741
11799	12:01:26.096	00:00:11.798	708	560,6946	381,2676	0,626168	0,6613535	613,5587	3,208571	0	496,2763	396,3004	0,4423347	0,6623131	615,3787	3,453067	0	22	528	389						Untertest4.avi	0	880	547	72	111	455	275	1249	0	Content		456	278	11798820	1936408364
11815	12:01:26.112	00:00:11.815	709	562,2401	374,7331	0,6261681	0,6613574	613,537	3,194414	0	495,8437	397,7906	0,4423332	0,6623355	615,3423	3,455841	0	22	529	386						Untertest4.avi	0	880	547	72	111	455	275	1249	0	Content		457	275	11815444	1936424988
11832	12:01:26.129	00:00:11.832	710	566,5413	382,7512	0,6261691	0,6613586	613,5319	3,201232	0	493,9572	397,006	0,4423257	0,6623856	615,2811	3,446413	0	22	530	390						Untertest4.avi	0	880	547	72	111	455	275	1249	0	Content		458	279	11832190	1936441734
11849	12:01:26.146	00:00:11.848	711	571,1779	385,7987	0,6261793	0,6613712	613,52	3,2282	0	496,2451	393,1517	0,4423284	0,6624216	615,3023	3,440739	0	22	534	389						Untertest4.avi	0	880	547	72	111	455	275	1249	0	Content		462	278	11848814	1936458358
11865	12:01:26.162	00:00:11.865	712	558,7687	376,0007	0,6261962	0,6613752	613,4576	3,1623	0	498,1123	393,6778	0,4423319	0,662442	615,2625	3,42007	0	22	528	385						Untertest4.avi	0	880	547	72	111	455	275	1249	0	Content		456	274	11865436	1936474980
11882	12:01:26.179	00:00:11.882	713	562,2995	385,5756	0,6262417	0,6613891	613,4471	3,166752	0	498,8383	397,3487	0,4423388	0,6624486	615,2903	3,414495	0	22	531	391						Untertest4.avi	0	880	547	72	111	455	275	1249	0	Content		459	280	11882060	1936491604
11899	12:01:26.196	00:00:11.898	714	558,5446	382,4975	0,6262982	0,6614221	613,4514	3,165155	0	496,9151	395,1827	0,4423768	0,6624659	615,2778	3,42605	0	22	528	389						Untertest4.avi	0	880	547	72	111	455	275	1249	0	Content		456	278	11898806	1936508350
11915	12:01:26.212	00:00:11.915	715	558,8924	381,2058	0,6263505	0,6614735	613,3646	3,141345	0	494,5229	395,7093	0,442429	0,6625012	615,0708	3,42684	0	22	527	388						Untertest4.avi	0	880	547	72	111	455	275	1249	0	Content		455	277	11915428	1936524972
11932	12:01:26.229	00:00:11.932	716	556,3287	382,8029	0,6264112	0,6615204	613,2413	3,172734	0	497,2977	395,1845	0,4424951	0,6625319	615,0665	3,428676	0	22	527	389						Untertest4.avi	0	880	547	72	111	455	275	1249	0	Content		455	278	11932051	1936541595
11949	12:01:26.246	00:00:11.948	717	558,5416	380,8097	0,6264787	0,6616063	613,2885	3,14363	0	496,0013	397,3891	0,4425469	0,6625834	614,9924	3,435951	0	22	527	389						Untertest4.avi	0	880	547	72	111	455	275	1249	0	Content		455	278	11948673	1936558217
11965	12:01:26.262	00:00:11.965	718	558,2756	377,196	0,6265566	0,6616412	613,1942	3,13732	0	495,617	393,6859	0,4426092	0,6626138	614,9142	3,410188	0	22	527	385						Untertest4.avi	0	880	547	72	111	455	275	1249	0	Content		455	274	11965296	1936574840
11982	12:01:26.279	00:00:11.982	719	557,2568	381,058	0,6266147	0,6616679	613,189	3,106352	0	499,601	391,584	0,4426507	0,6626179	614,8757	3,379184	0	22	528	386						Untertest4.avi	0	880	547	72	111	455	275	1249	0	Content		456	275	11982045	1936591589
11999	12:01:26.296	00:00:11.998	720	554,3903	374,3701	0,6266566	0,661628	613,2106	3,108894	0	498,6306	391,6363	0,4426951	0,6625896	614,7544	3,386622	0	22	527	383						Untertest4.avi	0	880	547	72	111	455	275	1249	0	Content		455	272	11998669	1936608213
12015	12:01:26.312	00:00:12.015	721	552,5349	378,1169	0,6266786	0,6615435	613,2031	3,107812	0	498,2072	396,9283	0,4427091	0,6625489	614,7686	3,413115	0	22	525	388						Untertest4.avi	0	880	547	72	111	455	275	1249	0	Content		453	277	12015291	1936624835
12032	12:01:26.329	00:00:12.032	722	553,0385	390,8538	0,6266778	0,6614788	613,1878	3,13113	0	499,4235	389,9901	0,4427079	0,6624997	614,722	3,393746	0	22	526	390						Untertest4.avi	0	880	547	72	111	455	275	1249	0	Content		454	279	12032039	1936641583
12049	12:01:26.346	00:00:12.048	723	554,2449	378,0604	0,6266764	0,6614631	613,1178	3,117245	0	499,7303	386,7132	0,4426998	0,6624753	614,7321	3,395751	0	22	527	382						Untertest4.avi	0	880	547	72	111	455	275	1249	0	Content		455	271	12048661	1936658205
12065	12:01:26.362	00:00:12.065	724	551,2548	378,7668	0,6266643	0,6614385	613,1057	3,090557	0	502,3104	387,7883	0,4426833	0,6624826	614,7132	3,380902	0	22	527	383						Untertest4.avi	0	880	547	72	111	455	275	1249	0	Content		455	272	12065302	1936674846
12082	12:01:26.379	00:00:12.082	725	551,9431	382,6554	0,6266539	0,6614469	613,1055	3,09788	0	498,1465	390,1026	0,4426603	0,6625154	614,7772	3,376527	0	22	525	386						Untertest4.avi	0	880	547	72	111	455	275	1249	0	Content		453	275	12082033	1936691577
12099	12:01:26.396	00:00:12.098	726	557,2153	385,2278	0,6266561	0,6614617	613,0764	3,107019	0	496,7648	390,3544	0,4426527	0,662526	614,7784	3,384828	0	22	527	388						Untertest4.avi	0	880	547	72	111	455	275	1249	0	Content		455	277	12098669	1936708213
12115	12:01:26.412	00:00:12.115	727	554,954	383,8798	0,6266651	0,6614808	613,0539	3,102296	0	490,1831	392,7824	0,4426457	0,6625421	614,7545	3,393608	0	22	523	388						Untertest4.avi	0	880	547	72	111	455	275	1249	0	Content		451	277	12115283	1936724827
12132	12:01:26.429	00:00:12.131	728	551,1288	388,0262	0,6266876	0,6614867	613,0583	3,113483	0	501,5322	388,2622	0,4426732	0,6625332	614,6658	3,34942	0	22	526	388						Untertest4.avi	0	880	547	72	111	455	275	1249	0	Content		454	277	12131905	1936741449
12149	12:01:26.446	00:00:12.148	729	559,3806	383,6824	0,6267143	0,6614958	613,0837	3,110107	0	498,0186	391,4595	0,4426987	0,6625153	614,6156	3,368619	0	22	529	388						Untertest4.avi	0	880	547	72	111	455	275	1249	0	Content		457	277	12148533	1936758077
12165	12:01:26.462	00:00:12.165	730	556,2658	386,1485	0,6267696	0,6615046	613,1317	3,089089	0	492,5648	389,3939	0,4427192	0,6624875	614,6586	3,396219	0	22	524	388						Untertest4.avi	0	880	547	72	111	455	275	1249	0	Content		452	277	12165152	1936774696
12182	12:01:26.479	00:00:12.181	731	557,5944	385,7966	0,6268178	0,6614962	613,111	3,093657	0	496,7712	381,9964	0,4427501	0,6624376	614,7328	3,351139	0	22	527	384						Untertest4.avi	0	880	547	72	111	455	275	1249	0	Content		455	273	12181902	1936791446
12199	12:01:26.496	00:00:12.198	732	553,2448	385,4873	0,6268534	0,6614777	613,0735	3,090395	0	488,7605	386,6711	0,4427686	0,6623976	614,8145	3,374466	0	22	521	386						Untertest4.avi	0	880	547	72	111	455	275	1249	0	Content		449	275	12198528	1936808072
12215	12:01:26.512	00:00:12.215	733	554,0461	387,5595	0,6268809	0,6614847	613,0362	3,089826	0	490,7686	392,2048	0,4427972	0,66236	614,8174	3,392241	0	22	522	390						Untertest4.avi	0	880	547	72	111	455	275	1249	0	Content		450	279	12215150	1936824694
12232	12:01:26.529	00:00:12.231	734	556,176	395,406	0,6269016	0,6614956	612,9172	3,124044	0	495,5442	387,6598	0,4428194	0,6623523	614,7747	3,357937	0	22	526	392						Untertest4.avi	0	880	547	72	111	455	275	1249	0	Content		454	281	12231897	1936841441
12249	12:01:26.546	00:00:12.248	735	550,4421	386,6694	0,6269104	0,6615055	612,9069	3,060312	0	495,1492	387,8787	0,442824	0,6623623	614,7638	3,33743	0	22	523	387						Untertest4.avi	0	880	547	72	111	455	275	1249	0	Content		451	276	12248523	1936858067
12265	12:01:26.562	00:00:12.265	736	561,7691	387,2075	0,6269066	0,661533	612,9225	3,070945	0	492,1998	395,8221	0,4428134	0,6623736	614,7866	3,377012	0	22	527	392						Untertest4.avi	0	880	547	72	111	455	275	1249	0	Content		455	281	12265145	1936874689
12282	12:01:26.579	00:00:12.281	737	551,6219	387,588	0,6269025	0,6615295	612,8898	3,082845	0	492,6382	385,8229	0,4427969	0,6623849	614,7559	3,349188	0	22	522	387						Untertest4.avi	0	880	547	72	111	455	275	1249	0	Content		450	276	12281889	1936891433
12299	12:01:26.596	00:00:12.298	738	551,9736	386,3652	0,6268758	0,6615296	612,9702	3,074927	0	491,2403	390,2508	0,4427769	0,662405	614,7253	3,386105	0	22	522	388						Untertest4.avi	0	880	547	72	111	455	275	1249	0	Content		450	277	12298514	1936908058
12315	12:01:26.612	00:00:12.315	739	552,6321	382,3907	0,6268582	0,6615093	612,9965	3,072999	0	491,4217	388,8861	0,4427577	0,6624023	614,716	3,376624	0	22	522	386						Untertest4.avi	0	880	547	72	111	455	275	1249	0	Content		450	275	12315137	1936924681
12332	12:01:26.629	00:00:12.331	740	552,8448	386,3	0,6268415	0,6614856	612,98	3,07643	0	490,8124	388,4594	0,4427426	0,6623999	614,6556	3,366504	0	22	522	387						Untertest4.avi	0	880	547	72	111	455	275	1249	0	Content		450	276	12331760	1936941304
12348	12:01:26.645	00:00:12.348	741	555,0249	389,2409	0,6268278	0,6614972	612,9344	3,075496	0	491,9134	384,9784	0,4427284	0,6624055	614,5952	3,356276	0	22	523	387						Untertest4.avi	0	880	547	72	111	455	275	1249	0	Content		451	276	12348384	1936957928
12365	12:01:26.662	00:00:12.365	742	551,7668	377,892	0,6268364	0,6615043	612,9015	3,041792	0	488,3866	390,6553	0,4427236	0,6623737	614,5272	3,386094	0	22	520	384						Untertest4.avi	0	880	547	72	111	455	275	1249	0	Content		448	273	12365131	1936974675
12382	12:01:26.679	00:00:12.381	743	553,0986	382,2059	0,6268548	0,6615162	612,8828	3,050996	0	489,5201	391,1684	0,4427276	0,6623474	614,5191	3,373391	0	22	521	387						Untertest4.avi	0	880	547	72	111	455	275	1249	0	Content		449	276	12381756	1936991300
12398	12:01:26.695	00:00:12.398	744	548,1551	379,4752	0,6268639	0,6615624	612,8608	3,047606	0	495,6849	386,611	0,4427365	0,6623778	614,5115	3,359742	0	22	522	383						Untertest4.avi	0	880	547	72	111	455	275	1249	0	Content		450	272	12398378	1937007922
12415	12:01:26.712	00:00:12.415	745	551,1544	384,0822	0,6268785	0,6616561	612,8158	3,075526	0	488,4183	389,0093	0,4427407	0,6624505	614,5105	3,365248	0	22	520	387						Untertest4.avi	0	880	547	72	111	455	275	1249	0	Content		448	276	12415125	1937024669
12432	12:01:26.729	00:00:12.431	746	551,5712	378,1606	0,6269088	0,6616636	612,6652	3,054088	0	490,8435	386,3646	0,4427494	0,6625023	614,4611	3,352286	0	22	521	382						Untertest4.avi	0	880	547	72	111	455	275	1249	0	Content		449	271	12431748	1937041292
12448	12:01:26.745	00:00:12.448	747	551,2943	384,0004	0,6269051	0,6616738	612,6606	3,067449	0	491,6418	387,6994	0,4427393	0,6625162	614,4453	3,353764	0	22	521	386						Untertest4.avi	0	880	547	72	111	455	275	1249	0	Content		449	275	12448370	1937057914
12465	12:01:26.762	00:00:12.464	748	556,2526	383,3281	0,6269008	0,6616533	612,6778	3,086464	0	491,4663	387,8295	0,4427255	0,6625095	614,4406	3,363758	0	22	524	386						Untertest4.avi	0	880	547	72	111	455	275	1249	0	Content		452	275	12464992	1937074536
12482	12:01:26.779	00:00:12.481	749	555,6548	381,1102	0,6268814	0,6616721	612,5845	3,068169	0	494,7087	386,1017	0,4427098	0,6624996	614,4044	3,35704	0	22	525	384						Untertest4.avi	0	880	547	72	111	455	275	1249	0	Content		453	273	12481740	1937091284
12498	12:01:26.795	00:00:12.498	750	551,9186	379,1891	0,6268507	0,6616799	612,649	3,054606	0	495,0652	383,1251	0,4426922	0,6625121	614,3197	3,340306	0	22	523	381						Untertest4.avi	0	880	547	72	111	455	275	1249	0	Content		451	270	12498363	1937107907
12515	12:01:26.812	00:00:12.514	751	555,5132	387,5283	0,6268403	0,6617329	612,6111	3,059804	0	500,3048	389,8361	0,4426728	0,662551	614,2608	3,357285	0	22	528	389						Untertest4.avi	0	880	547	72	111	455	275	1249	0	Content		456	278	12514987	1937124531
12532	12:01:26.829	00:00:12.531	752	553,5864	378,5049	0,6268392	0,6618333	612,49	3,075445	0	496,6703	388,2136	0,4426354	0,6626105	614,1144	3,345212	0	22	525	383						Untertest4.avi	0	880	547	72	111	455	275	1249	0	Content		453	272	12531608	1937141152
12548	12:01:26.845	00:00:12.548	753	556,5195	380,6666	0,6268372	0,6618685	612,4875	3,063003	0	499,3926	391,4214	0,4426192	0,6626465	614,1135	3,341872	0	22	528	386						Untertest4.avi	0	880	547	72	111	455	275	1249	0	Content		456	275	12548232	1937157776
12565	12:01:26.862	00:00:12.564	754	553,0114	375,6765	0,626834	0,6618596	612,4247	3,060208	0	493,7527	391,071	0,442618	0,6626592	614,0582	3,367403	0	22	523	383						Untertest4.avi	0	880	547	72	111	455	275	1249	0	Content		451	272	12564981	1937174525
12582	12:01:26.879	00:00:12.581	755	551,9847	381,259	0,6268371	0,661829	612,4158	3,057155	0	499,3523	391,4939	0,4426156	0,6626429	614,0689	3,366828	0	22	526	386						Untertest4.avi	0	880	547	72	111	455	275	1249	0	Content		454	275	12581604	1937191148
12598	12:01:26.895	00:00:12.598	756	550,5241	376,8112	0,6268535	0,6618148	612,3956	3,052382	0	499,7232	390,0209	0,4426261	0,6626226	614,016	3,360862	0	22	525	383						Untertest4.avi	0	880	547	72	111	455	275	1249	0	Content		453	272	12598229	1937207773
12615	12:01:26.912	00:00:12.614	757	553,9706	377,8455	0,6268733	0,6618099	612,3138	3,039164	0	495,1671	386,8915	0,4426348	0,6625946	614,0228	3,343572	0	22	525	382						Untertest4.avi	0	880	547	72	111	455	275	1249	0	Content		453	271	12614975	1937224519
12632	12:01:26.929	00:00:12.631	758	553,9716	374,985	0,6268964	0,6617573	612,2941	3,029811	0	498,5215	388,1736	0,4426578	0,6625572	614,0764	3,353547	0	22	526	382						Untertest4.avi	0	880	547	72	111	455	275	1249	0	Content		454	271	12631596	1937241140
12648	12:01:26.945	00:00:12.648	759	549,7151	372,3122	0,6269187	0,6617978	612,243	3,04103	0	492,7819	385,2902	0,4426607	0,6625157	614,1237	3,354521	0	22	521	379						Untertest4.avi	0	880	547	72	111	455	275	1249	0	Content		449	268	12648219	1937257763
12665	12:01:26.962	00:00:12.664	760	552,3433	385,6121	0,6269444	0,6618162	612,2603	3,071311	0	493,843	391,0994	0,4426685	0,6624997	614,1206	3,384802	0	22	523	388						Untertest4.avi	0	880	547	72	111	455	275	1249	0	Content		451	277	12664841	1937274385
12682	12:01:26.979	00:00:12.681	761	554,6451	386,4889	0,626949	0,6618307	612,2472	3,083837	0	496,0307	390,9847	0,4426833	0,6624827	614,1392	3,354152	0	22	525	389						Untertest4.avi	0	880	547	72	111	455	275	1249	0	Content		453	278	12681592	1937291136
12698	12:01:26.995	00:00:12.698	762	556,8317	375,6566	0,6268523	0,6617023	612,2291	3,04794	0	493,8517	385,3839	0,4428223	0,662421	613,9949	3,339361	0	22	525	381						Untertest4.avi	0	880	547	72	111	455	275	1249	0	Content		453	270	12698216	1937307760
12715	12:01:27.012	00:00:12.714	763	554,4569	380,7123	0,6266363	0,6615095	612,4093	3,079441	0	493,1703	397,4208	0,4430597	0,6622488	613,9831	3,25113	0	22	524	389						Untertest4.avi	0	880	547	72	111	455	275	1249	0	Content		452	278	12714837	1937324381
12731	12:01:27.028	00:00:12.731	764	-1024	-768	-1	-1	-1	-1	4	491,3502	614,2039	0,4432127	0,6615745	614,0168	2,361353	0	22	491	614						Untertest4.avi	0	880	547	72	111	455	275	1249	0	Content		419	503	12731463	1937341007
12748	12:01:27.045	00:00:12.748	765	-1024	-768	-1	-1	-1	-1	4	-1024	-768	-1	-1	-1	-1	4		0	0						Untertest4.avi	0	880	547	72	111				0	Content		-72	-111	12748209	1937357753
12765	12:01:27.062	00:00:12.764	766	-1024	-768	-1	-1	-1	-1	4	-1024	-768	-1	-1	-1	-1	4		0	0						Untertest4.avi	0	880	547	72	111				0	Content		-72	-111	12764834	1937374378
12781	12:01:27.078	00:00:12.781	767	-1024	-768	-1	-1	-1	-1	4	-1024	-768	-1	-1	-1	-1	4		0	0						Untertest4.avi	0	880	547	72	111				0	Content		-72	-111	12781458	1937391002
12798	12:01:27.095	00:00:12.798	768	-1024	-768	-1	-1	-1	-1	4	-1024	-768	-1	-1	-1	-1	4		0	0						Untertest4.avi	0	880	547	72	111				0	Content		-72	-111	12798078	1937407622
12815	12:01:27.112	00:00:12.814	769	-1024	-768	-1	-1	-1	-1	4	-1024	-768	-1	-1	-1	-1	4		0	0						Untertest4.avi	0	880	547	72	111				0	Content		-72	-111	12814765	1937424309
12831	12:01:27.128	00:00:12.831	770	-1024	-768	-1	-1	-1	-1	4	-1024	-768	-1	-1	-1	-1	4		0	0						Untertest4.avi	0	880	547	72	111				0	Content		-72	-111	12831433	1937440977
12848	12:01:27.145	00:00:12.848	771	-1024	-768	-1	-1	-1	-1	4	-1024	-768	-1	-1	-1	-1	4		0	0						Untertest4.avi	0	880	547	72	111				0	Content		-72	-111	12848066	1937457610
12865	12:01:27.162	00:00:12.864	772	-1024	-768	-1	-1	-1	-1	4	-1024	-768	-1	-1	-1	-1	4		0	0						Untertest4.avi	0	880	547	72	111				0	Content		-72	-111	12864733	1937474277
12881	12:01:27.178	00:00:12.881	773	-1024	-768	-1	-1	-1	-1	4	-1024	-768	-1	-1	-1	-1	4		0	0						Untertest4.avi	0	880	547	72	111				0	Content		-72	-111	12881387	1937490931
12898	12:01:27.195	00:00:12.898	774	-1024	-768	-1	-1	-1	-1	4	-1024	-768	-1	-1	-1	-1	4		0	0						Untertest4.avi	0	880	547	72	111				0	Content		-72	-111	12898054	1937507598
12915	12:01:27.212	00:00:12.914	775	-1024	-768	-1	-1	-1	-1	4	-1024	-768	-1	-1	-1	-1	4		0	0						Untertest4.avi	0	880	547	72	111				0	Content		-72	-111	12914721	1937524265
12931	12:01:27.228	00:00:12.931	776	558,7374	362,6993	0,6273615	0,661435	612,011	3,036405	0	504,5987	386,1901	0,4431741	0,662143	613,8431	3,387067	0	23	532	374						Untertest4.avi	0	880	547	72	111	464	259	966	0	Content		460	263	12931316	1937540860
12948	12:01:27.245	00:00:12.948	777	559,5867	358,8068	0,6274247	0,6614855	612,0614	3,007424	0	501,6836	383,7009	0,4431913	0,6622512	613,8829	3,389495	0	23	531	371						Untertest4.avi	0	880	547	72	111	464	259	966	0	Content		459	260	12948068	1937557612
12965	12:01:27.262	00:00:12.964	778	566,9064	375,3241	0,6274721	0,6615425	612,0636	3,096786	0	507,9698	380,6619	0,4432548	0,662329	613,7919	3,375612	0	23	537	378						Untertest4.avi	0	880	547	72	111	464	259	966	0	Content		465	267	12964689	1937574233
12981	12:01:27.278	00:00:12.981	779	560,3335	366,3712	0,6275287	0,6616369	612,0602	3,064532	0	508,112	377,2965	0,4433414	0,6623725	613,7322	3,372293	0	23	534	372						Untertest4.avi	0	880	547	72	111	464	259	966	0	Content		462	261	12981311	1937590855
12998	12:01:27.295	00:00:12.998	780	564,2747	361,584	0,6276207	0,6616399	612,0363	3,054859	0	513,1044	373,2398	0,4434232	0,6623765	613,7205	3,382655	0	23	539	367						Untertest4.avi	0	880	547	72	111	464	259	966	0	Content		467	256	12998056	1937607600
13015	12:01:27.312	00:00:13.014	781	568,0345	366,8508	0,627728	0,6616787	611,9514	3,064115	0	513,0265	374,4423	0,4435199	0,6623406	613,8343	3,400477	0	23	541	371						Untertest4.avi	0	880	547	72	111	464	259	966	0	Content		469	260	13014678	1937624222
13031	12:01:27.328	00:00:13.031	782	568,2836	372,5672	0,6278036	0,6617305	611,9793	3,081884	0	508,3307	377,2567	0,4435738	0,6623305	613,8821	3,402676	0	23	538	375						Untertest4.avi	0	880	547	72	111	464	259	966	0	Content		466	264	13031302	1937640846
13048	12:01:27.345	00:00:13.047	783	560,8794	362,4885	0,6278603	0,6617903	612,0503	3,074595	0	507,9921	373,294	0,4436132	0,6623773	613,8907	3,402638	0	23	534	368						Untertest4.avi	0	880	547	72	111	464	259	966	0	Content		462	257	13047923	1937657467
13065	12:01:27.362	00:00:13.064	784	567,1125	363,9254	0,6278934	0,6618737	612,0953	3,094915	0	508,5375	369,9337	0,443636	0,6623725	613,8669	3,39444	0	23	538	367						Untertest4.avi	0	880	547	72	111	464	259	966	0	Content		466	256	13064546	1937674090
13081	12:01:27.378	00:00:13.081	785	559,6788	355,1645	0,6279253	0,661849	612,1485	3,064603	0	508,5945	370,0971	0,4436576	0,6623299	613,8799	3,384189	0	23	534	363						Untertest4.avi	0	880	547	72	111	464	259	966	0	Content		462	252	13081312	1937690856
13098	12:01:27.395	00:00:13.097	786	567,3237	364,2886	0,6279249	0,6617647	612,1594	3,097762	0	507,3422	370,4473	0,4436529	0,6622533	613,9213	3,394592	0	23	537	367						Untertest4.avi	0	880	547	72	111	464	259	966	0	Content		465	256	13097930	1937707474
13115	12:01:27.412	00:00:13.114	787	560,8284	363,4043	0,6278996	0,661755	612,1331	3,09331	0	506,9915	374,2708	0,4436483	0,662202	613,8835	3,397732	0	23	534	369						Untertest4.avi	0	880	547	72	111	464	259	966	0	Content		462	258	13114556	1937724100
13131	12:01:27.428	00:00:13.131	788	561,2188	363,242	0,6278896	0,6617662	612,1263	3,078838	0	509,1295	370,189	0,4436252	0,6622533	613,8795	3,403891	0	23	535	367						Untertest4.avi	0	880	547	72	111	464	259	966	0	Content		463	256	13131177	1937740721
13148	12:01:27.445	00:00:13.147	789	562,5816	361,6468	0,6278571	0,6618087	612,1034	3,077076	0	507,5179	375,7271	0,4435989	0,6622961	613,886	3,413937	0	23	535	369						Untertest4.avi	0	880	547	72	111	464	259	966	0	Content		463	258	13147916	1937757460
13165	12:01:27.462	00:00:13.164	790	567,3715	362,7234	0,6278186	0,6618196	612,0486	3,090547	0	509,3067	377,8256	0,4435779	0,6623304	613,8625	3,432202	0	23	538	370						Untertest4.avi	0	880	547	72	111	464	259	966	0	Content		466	259	13164537	1937774081
13181	12:01:27.478	00:00:13.181	791	566,9092	366,4082	0,6277831	0,661795	612,0161	3,10524	0	508,7085	377,5605	0,4435367	0,6623265	613,9035	3,431889	0	23	538	372						Untertest4.avi	0	880	547	72	111	464	259	966	0	Content		466	261	13181159	1937790703
13198	12:01:27.495	00:00:13.197	792	563,8926	366,4214	0,6277447	0,6617329	611,9728	3,11186	0	511,5043	373,5858	0,4434917	0,6623249	613,9448	3,426533	0	23	538	370						Untertest4.avi	0	880	547	72	111	464	259	966	0	Content		466	259	13197906	1937807450
13215	12:01:27.512	00:00:13.214	793	565,9764	360,9733	0,6277011	0,6616761	612,0587	3,115431	0	510,8373	378,483	0,4434553	0,6622501	613,9702	3,42192	0	23	538	370						Untertest4.avi	0	880	547	72	111	464	259	966	0	Content		466	259	13214527	1937824071
13231	12:01:27.528	00:00:13.231	794	562,0894	366,196	0,6276845	0,6616699	612,0556	3,120439	0	510,6927	373,5874	0,4434211	0,6622379	613,9092	3,439485	0	23	536	370						Untertest4.avi	0	880	547	72	111	464	259	966	0	Content		464	259	13231150	1937840694
13248	12:01:27.545	00:00:13.247	795	564,9157	361,5123	0,6276931	0,6617081	612,0421	3,125939	0	512,501	375,6379	0,4434244	0,662246	613,8924	3,425822	0	23	539	369						Untertest4.avi	0	880	547	72	111	464	259	966	0	Content		467	258	13247774	1937857318
13264	12:01:27.561	00:00:13.264	796	566,4495	357,9688	0,6277222	0,6617613	611,9418	3,116415	0	511,4121	377,1226	0,4434424	0,6622428	613,8676	3,42778	0	23	539	368						Untertest4.avi	0	880	547	72	111	464	259	966	0	Content		467	257	13264397	1937873941
13281	12:01:27.578	00:00:13.281	797	567,1841	367,1511	0,6277514	0,6618341	611,9326	3,147542	0	509,7224	373,1846	0,4434722	0,6623601	613,788	3,445406	0	23	538	370						Untertest4.avi	0	880	547	72	111	464	259	966	0	Content		466	259	13281145	1937890689
13298	12:01:27.595	00:00:13.297	798	566,5424	356,7304	0,6277759	0,6619431	611,9218	3,12535	0	511,0499	369,8477	0,4434928	0,6624627	613,7277	3,443618	0	23	539	363						Untertest4.avi	0	880	547	72	111	464	259	966	0	Content		467	252	13297766	1937907310
13314	12:01:27.611	00:00:13.314	799	565,5438	359,9636	0,6277859	0,6619501	611,9352	3,117965	0	509,2587	369,4324	0,443485	0,6625085	613,7577	3,444365	0	23	537	365						Untertest4.avi	0	880	547	72	111	464	259	966	0	Content		465	254	13314388	1937923932
13331	12:01:27.628	00:00:13.331	800	565,4411	363,6742	0,6277764	0,6618483	611,9536	3,147232	0	510,9663	368,553	0,4434951	0,6624785	613,8292	3,427756	0	23	538	366						Untertest4.avi	0	880	547	72	111	464	259	966	0	Content		466	255	13331135	1937940679
13348	12:01:27.645	00:00:13.347	801	563,7643	368,6784	0,6277695	0,6617902	611,949	3,134933	0	512,0182	370,3944	0,4434772	0,6624148	613,8754	3,431454	0	23	538	370						Untertest4.avi	0	880	547	72	111	464	259	966	0	Content		466	259	13347757	1937957301
13364	12:01:27.661	00:00:13.364	802	566,6904	365,6803	0,6277573	0,6617666	611,9274	3,118552	0	510,5552	370,6738	0,4434663	0,6623719	613,9191	3,435026	0	23	539	368						Untertest4.avi	0	880	547	72	111	464	259	966	0	Content		467	257	13364379	1937973923
13381	12:01:27.678	00:00:13.381	803	564,05	358,71	0,6277508	0,6617889	611,9619	3,111134	0	514,7732	370,6035	0,4434531	0,6623771	613,881	3,424927	0	23	539	365						Untertest4.avi	0	880	547	72	111	464	259	966	0	Content		467	254	13381000	1937990544
13398	12:01:27.695	00:00:13.397	804	564,8964	359,4709	0,6277593	0,661843	611,9852	3,115639	0	511,9561	370,1656	0,4434499	0,6624345	613,8918	3,429844	0	23	538	365						Untertest4.avi	0	880	547	72	111	464	259	966	0	Content		466	254	13397748	1938007292
13414	12:01:27.711	00:00:13.414	805	564,9301	355,2304	0,6277661	0,6619134	611,9745	3,082304	0	510,3097	368,16	0,443459	0,6624581	613,8875	3,435909	0	23	538	362						Untertest4.avi	0	880	547	72	111	464	259	966	0	Content		466	251	13414370	1938023914
13431	12:01:27.728	00:00:13.430	806	560,0982	361,989	0,6277879	0,6618363	612,0095	3,119354	0	514,9576	366,2809	0,4434828	0,6624175	613,9528	3,412815	0	23	538	364						Untertest4.avi	0	880	547	72	111	464	259	966	0	Content		466	253	13430992	1938040536
13448	12:01:27.745	00:00:13.447	807	566,763	360,4865	0,6278107	0,6617567	612,0528	3,10757	0	514,0666	372,5808	0,4435084	0,6623473	613,9706	3,419246	0	23	540	367						Untertest4.avi	0	880	547	72	111	464	259	966	0	Content		468	256	13447614	1938057158
13464	12:01:27.761	00:00:13.464	808	565,1546	363,8826	0,6278445	0,6617119	612,0804	3,107367	0	513,2996	376,5651	0,4435365	0,6622491	613,9568	3,436675	0	23	539	370						Untertest4.avi	0	880	547	72	111	464	259	966	0	Content		467	259	13464363	1938073907
13481	12:01:27.778	00:00:13.480	809	560,0611	361,6755	0,6278758	0,6617147	612,0932	3,107326	0	507,7309	380,9073	0,4435679	0,6622805	613,899	3,443688	0	23	534	371						Untertest4.avi	0	880	547	72	111	464	259	966	0	Content		462	260	13480985	1938090529
13498	12:01:27.795	00:00:13.497	810	560,0895	361,8339	0,6279109	0,6617669	612,0715	3,097365	0	509,0771	371,6966	0,4435886	0,6623096	613,8601	3,414407	0	23	535	367						Untertest4.avi	0	880	547	72	111	464	259	966	0	Content		463	256	13497608	1938107152
13514	12:01:27.811	00:00:13.514	811	563,8637	367,142	0,6279486	0,6618196	612,1061	3,110138	0	514,3936	371,7332	0,4436001	0,6623124	613,861	3,397054	0	23	539	369						Untertest4.avi	0	880	547	72	111	464	259	966	0	Content		467	258	13514231	1938123775
13531	12:01:27.828	00:00:13.530	812	559,017	359,7092	0,6279821	0,661849	612,0371	3,076711	0	509,0555	371,7736	0,4436195	0,662306	613,8369	3,408112	0	23	534	366						Untertest4.avi	0	880	547	72	111	464	259	966	0	Content		462	255	13530977	1938140521
13548	12:01:27.845	00:00:13.547	813	565,1249	363,2308	0,6280208	0,661862	611,9781	3,090721	0	509,9013	373,9567	0,4436388	0,6622955	613,8313	3,411671	0	23	538	369						Untertest4.avi	0	880	547	72	111	464	259	966	0	Content		466	258	13547599	1938157143
13564	12:01:27.861	00:00:13.564	814	556,7917	356,3574	0,6280684	0,6619358	612,0071	3,049161	0	508,8699	368,0114	0,4436505	0,6623141	613,7817	3,395024	0	23	533	362						Untertest4.avi	0	880	547	72	111	464	259	966	0	Content		461	251	13564222	1938173766
13581	12:01:27.878	00:00:13.580	815	561,3079	362,7524	0,628091	0,6619704	611,9358	3,092315	0	502,8055	378,7188	0,4436563	0,6623592	613,7827	3,411204	0	23	532	371						Untertest4.avi	0	880	547	72	111	464	259	966	0	Content		460	260	13580972	1938190516
13598	12:01:27.895	00:00:13.597	816	557,8796	357,7709	0,6281409	0,6620086	611,7036	3,068117	0	511,4088	371,9893	0,4436744	0,6624287	613,7312	3,392335	0	23	535	365						Untertest4.avi	0	880	547	72	111	464	259	966	0	Content		463	254	13597594	1938207138
13614	12:01:27.911	00:00:13.614	817	562,054	369,3324	0,6281644	0,6620274	611,6716	3,106729	0	509,2788	376,4298	0,4437026	0,6624633	613,5742	3,402256	0	23	536	373						Untertest4.avi	0	880	547	72	111	464	259	966	0	Content		464	262	13614216	1938223760
13631	12:01:27.928	00:00:13.630	818	561,1565	362,3389	0,6281724	0,6620323	611,5904	3,074795	0	512,8171	371,6387	0,4437012	0,6624728	613,5392	3,38059	0	23	537	367						Untertest4.avi	0	880	547	72	111	464	259	966	0	Content		465	256	13630839	1938240383
13647	12:01:27.944	00:00:13.647	819	564,2069	370,0812	0,6281679	0,6620478	611,5638	3,084627	0	507,9602	378,1421	0,4436918	0,6624456	613,5059	3,389317	0	23	536	374						Untertest4.avi	0	880	547	72	111	464	259	966	0	Content		464	263	13647462	1938257006
13664	12:01:27.961	00:00:13.664	820	556,1788	363,326	0,6281697	0,6620668	611,5423	3,052712	0	507,881	376,4017	0,4436848	0,6624689	613,4794	3,37709	0	23	532	370						Untertest4.avi	0	880	547	72	111	464	259	966	0	Content		460	259	13664210	1938273754
13681	12:01:27.978	00:00:13.680	821	554,5117	364,707	0,628167	0,6621027	611,5382	3,05665	0	508,4832	387,0066	0,4436767	0,6625093	613,4453	3,421092	0	23	531	376						Untertest4.avi	0	880	547	72	111	464	259	966	0	Content		459	265	13680833	1938290377
13697	12:01:27.994	00:00:13.697	822	562,3284	376,0657	0,6281645	0,6621541	611,5262	3,084804	0	510,6326	378,6429	0,4436694	0,6625802	613,4012	3,405875	0	23	536	377						Untertest4.avi	0	880	547	72	111	464	259	966	0	Content		464	266	13697455	1938306999
13714	12:01:28.011	00:00:13.714	823	559,8577	369,1755	0,6281646	0,6622072	611,5379	3,097495	0	506,7913	375,5154	0,4436356	0,6626537	613,5406	3,375468	0	23	533	372						Untertest4.avi	0	880	547	72	111	464	259	966	0	Content		461	261	13714076	1938323620
13731	12:01:28.028	00:00:13.730	824	559,4219	369,5586	0,6281557	0,6622472	611,56	3,055613	0	506,888	383,8205	0,4436209	0,6626936	613,5115	3,398254	0	23	533	377						Untertest4.avi	0	880	547	72	111	464	259	966	0	Content		461	266	13730824	1938340368
13747	12:01:28.044	00:00:13.747	825	554,2524	371,3974	0,6281244	0,6622452	611,4846	3,08053	0	511,1341	382,1939	0,4436127	0,6627042	613,5135	3,398984	0	23	533	377						Untertest4.avi	0	880	547	72	111	464	259	966	0	Content		461	266	13747444	1938356988
13764	12:01:28.061	00:00:13.764	826	560,2935	374,0964	0,6281093	0,6622075	611,4822	3,074181	0	508,3661	381,6747	0,4435944	0,6626808	613,5187	3,391864	0	23	534	378						Untertest4.avi	0	880	547	72	111	464	259	966	0	Content		462	267	13764067	1938373611
13781	12:01:28.078	00:00:13.780	827	554,3897	368,2262	0,628081	0,6621504	611,6229	3,083045	0	508,9033	383,9039	0,4435798	0,6626411	613,5664	3,407671	0	23	532	376						Untertest4.avi	0	880	547	72	111	464	259	966	0	Content		460	265	13780814	1938390358
13797	12:01:28.094	00:00:13.797	828	554,4575	365,1257	0,6280555	0,6621253	611,6692	3,045706	0	506,78	385,3173	0,4435729	0,6626322	613,59	3,384485	0	23	531	375						Untertest4.avi	0	880	547	72	111	464	259	966	0	Content		459	264	13797438	1938406982
13814	12:01:28.111	00:00:13.814	829	555,5818	372,9792	0,6280389	0,6621332	611,7346	3,099411	0	517,8042	380,0406	0,4435703	0,6626528	613,6156	3,368185	0	23	537	377						Untertest4.avi	0	880	547	72	111	464	259	966	0	Content		465	266	13814061	1938423605
13831	12:01:28.128	00:00:13.830	830	559,2468	372,7583	0,6280401	0,6621625	611,7822	3,077381	0	512,2936	379,896	0,4435835	0,6627046	613,6756	3,379714	0	23	536	376						Untertest4.avi	0	880	547	72	111	464	259	966	0	Content		464	265	13830684	1938440228
13847	12:01:28.144	00:00:13.847	831	557,3672	366,9421	0,6280562	0,6621851	611,8417	3,048821	0	509,9989	383,6321	0,4436086	0,6627258	613,6855	3,373625	0	23	534	375						Untertest4.avi	0	880	547	72	111	464	259	966	0	Content		462	264	13847304	1938456848
13864	12:01:28.161	00:00:13.864	832	562,6474	372,7997	0,6280398	0,6621768	611,9269	3,053538	0	509,0029	385,0008	0,443673	0,6626865	613,7662	3,384358	0	23	536	379						Untertest4.avi	0	880	547	72	111	464	259	966	0	Content		464	268	13864054	1938473598
13881	12:01:28.178	00:00:13.880	833	561,4252	368,3413	0,6278734	0,6620375	612,1257	3,080592	0	509,6225	376,7119	0,4439786	0,6626056	613,9801	3,367805	0	23	536	373						Untertest4.avi	0	880	547	72	111	464	259	966	0	Content		464	262	13880676	1938490220
13897	12:01:28.194	00:00:13.897	834	-1024	-768	-1	-1	-1	-1	4	-1024	-768	-1	-1	-1	-1	4		0	0						Untertest4.avi	0	880	547	72	111				0	Content		-72	-111	13897297	1938506841
13914	12:01:28.211	00:00:13.914	835	-1024	-768	-1	-1	-1	-1	4	-1024	-768	-1	-1	-1	-1	4		0	0						Untertest4.avi	0	880	547	72	111				0	Content		-72	-111	13914045	1938523589
13931	12:01:28.228	00:00:13.930	836	-1024	-768	-1	-1	-1	-1	4	-1024	-768	-1	-1	-1	-1	4		0	0						Untertest4.avi	0	880	547	72	111				0	Content		-72	-111	13930669	1938540213
13947	12:01:28.244	00:00:13.947	837	-1024	-768	-1	-1	-1	-1	4	-1024	-768	-1	-1	-1	-1	4		0	0						Untertest4.avi	0	880	547	72	111				0	Content		-72	-111	13947291	1938556835
13964	12:01:28.261	00:00:13.963	838	-1024	-768	-1	-1	-1	-1	4	-1024	-768	-1	-1	-1	-1	4		0	0						Untertest4.avi	0	880	547	72	111				0	Content		-72	-111	13963914	1938573458
13981	12:01:28.278	00:00:13.980	839	-1024	-768	-1	-1	-1	-1	4	-1024	-768	-1	-1	-1	-1	4		0	0						Untertest4.avi	0	880	547	72	111				0	Content		-72	-111	13980665	1938590209
13997	12:01:28.294	00:00:13.997	840	-1024	-768	-1	-1	-1	-1	4	-1024	-768	-1	-1	-1	-1	4		0	0						Untertest4.avi	0	880	547	72	111				0	Content		-72	-111	13997288	1938606832
14014	12:01:28.311	00:00:14.013	841	-1024	-768	-1	-1	-1	-1	4	-1024	-768	-1	-1	-1	-1	4		0	0						Untertest4.avi	0	880	547	72	111				0	Content		-72	-111	14013913	1938623457
14031	12:01:28.328	00:00:14.030	842	-1024	-768	-1	-1	-1	-1	4	-1024	-768	-1	-1	-1	-1	4		0	0						Untertest4.avi	0	880	547	72	111				0	Content		-72	-111	14030543	1938640087
14047	12:01:28.344	00:00:14.047	843	-1024	-768	-1	-1	-1	-1	4	-1024	-768	-1	-1	-1	-1	4		0	0						Untertest4.avi	0	880	547	72	111				0	Content		-72	-111	14047210	1938656754
14064	12:01:28.361	00:00:14.063	844	-1024	-768	-1	-1	-1	-1	4	-1024	-768	-1	-1	-1	-1	4		0	0						Untertest4.avi	0	880	547	72	111				0	Content		-72	-111	14063871	1938673415
14081	12:01:28.378	00:00:14.080	845	-1024	-768	-1	-1	-1	-1	4	-1024	-768	-1	-1	-1	-1	4		0	0						Untertest4.avi	0	880	547	72	111				0	Content		-72	-111	14080539	1938690083
14097	12:01:28.394	00:00:14.097	846	-1024	-768	-1	-1	-1	-1	4	-1024	-768	-1	-1	-1	-1	4		0	0						Untertest4.avi	0	880	547	72	111				0	Content		-72	-111	14097232	1938706776
14114	12:01:28.411	00:00:14.113	847	-1024	-768	-1	-1	-1	-1	4	-1024	-768	-1	-1	-1	-1	4		0	0						Untertest4.avi	0	880	547	72	111				0	Content		-72	-111	14113899	1938723443
14131	12:01:28.428	00:00:14.130	848	592,7664	369,7731	0,6287249	0,6622776	612,8167	3,041041	0	544,7383	388,728	0,4446879	0,6625444	614,6115	3,365951	0	24	569	379						Untertest4.avi	0	880	547	72	111	498	273	1749	0	Content		497	268	14130545	1938740089
14147	12:01:28.444	00:00:14.147	849	596,6498	377,6378	0,6288065	0,66236	612,8939	3,072236	0	547,1246	384,5044	0,444722	0,6625603	614,7629	3,340139	0	24	572	381						Untertest4.avi	0	880	547	72	111	498	273	1749	0	Content		500	270	14147196	1938756740
14164	12:01:28.461	00:00:14.163	850	590,8882	372,9418	0,6288984	0,6624013	612,7905	3,075425	0	546,2336	388,9653	0,444767	0,6625695	614,8638	3,366682	0	24	569	381						Untertest4.avi	0	880	547	72	111	498	273	1749	0	Content		497	270	14163904	1938773448
14181	12:01:28.478	00:00:14.180	851	592,2907	375,7849	0,6289564	0,6624389	612,7524	3,035862	0	542,7196	391,6572	0,4448189	0,6626105	614,8765	3,371478	0	24	568	384						Untertest4.avi	0	880	547	72	111	498	273	1749	0	Content		496	273	14180528	1938790072
14197	12:01:28.494	00:00:14.197	852	594,5574	381,0284	0,6290338	0,6624647	612,8658	3,107755	0	544,0119	384,7375	0,4448987	0,6626885	614,7655	3,352147	0	24	569	383						Untertest4.avi	0	880	547	72	111	498	273	1749	0	Content		497	272	14197164	1938806708
14214	12:01:28.511	00:00:14.213	853	592,0693	374,8216	0,6290734	0,66246	612,9618	3,061124	0	543,6419	386,2864	0,4449324	0,6627206	614,7543	3,355158	0	24	568	381						Untertest4.avi	0	880	547	72	111	498	273	1749	0	Content		496	270	14213775	1938823319
14230	12:01:28.527	00:00:14.230	854	593,5537	372,9025	0,6291087	0,6624362	613,0492	3,054861	0	545,402	383,7565	0,4449561	0,6627047	614,8326	3,320802	0	24	569	378						Untertest4.avi	0	880	547	72	111	498	273	1749	0	Content		497	267	14230397	1938839941
14247	12:01:28.544	00:00:14.247	855	597,7802	376,1672	0,6291181	0,6624193	613,1541	3,104082	0	547,322	385,241	0,4449874	0,6626921	614,9568	3,328324	0	24	573	381						Untertest4.avi	0	880	547	72	111	498	273	1749	0	Content		501	270	14247020	1938856564
14264	12:01:28.561	00:00:14.263	856	592,0101	374,4081	0,6291288	0,6624149	613,2285	3,07172	0	546,3038	389,6659	0,445006	0,662682	615,0735	3,33851	0	24	569	382						Untertest4.avi	0	880	547	72	111	498	273	1749	0	Content		497	271	14263767	1938873311
14280	12:01:28.577	00:00:14.280	857	596,8092	375,8355	0,6291392	0,6624463	613,3187	3,077063	0	545,3971	382,5543	0,4450359	0,6627039	615,1496	3,338692	0	24	571	379						Untertest4.avi	0	880	547	72	111	498	273	1749	0	Content		499	268	14280389	1938889933
14297	12:01:28.594	00:00:14.297	858	597,0532	373,3494	0,6291506	0,662539	613,4224	3,076344	0	549,3137	382,9693	0,4450574	0,6627377	615,2427	3,33448	0	24	573	378						Untertest4.avi	0	880	547	72	111	498	273	1749	0	Content		501	267	14297010	1938906554
14314	12:01:28.611	00:00:14.313	859	593,2523	375,0398	0,6291727	0,662658	613,5159	3,098173	0	553,008	387,2418	0,4450841	0,6627699	615,3038	3,326976	0	24	573	381						Untertest4.avi	0	880	547	72	111	498	273	1749	0	Content		501	270	14313757	1938923301
14330	12:01:28.627	00:00:14.330	860	596,8557	372,2473	0,6292017	0,6626946	613,6483	3,105353	0	550,9415	386,864	0,445116	0,6628349	615,3967	3,341056	0	24	574	380						Untertest4.avi	0	880	547	72	111	498	273	1749	0	Content		502	269	14330381	1938939925
14347	12:01:28.644	00:00:14.347	861	597,9135	379,0287	0,6292212	0,6626787	613,6982	3,110822	0	548,6867	391,6957	0,4451562	0,662892	615,4645	3,370115	0	24	573	385						Untertest4.avi	0	880	547	72	111	498	273	1749	0	Content		501	274	14347003	1938956547
14364	12:01:28.661	00:00:14.363	862	586,9108	374,7636	0,629238	0,6626018	613,7507	3,088187	0	550,8185	386,3475	0,4451941	0,6628734	615,5709	3,356984	0	24	569	381						Untertest4.avi	0	880	547	72	111	498	273	1749	0	Content		497	270	14363752	1938973296
14380	12:01:28.677	00:00:14.380	863	591,5083	375,0885	0,6292419	0,6625606	613,7976	3,0821	0	545,3891	383,0932	0,4452153	0,6628333	615,571	3,361118	0	24	568	379						Untertest4.avi	0	880	547	72	111	498	273	1749	0	Content		496	268	14380375	1938989919
14397	12:01:28.694	00:00:14.396	864	589,4979	379,0445	0,6292445	0,6625412	613,7922	3,112881	0	543,5511	387,9332	0,4452289	0,6627294	615,5751	3,35966	0	24	567	383						Untertest4.avi	0	880	547	72	111	498	273	1749	0	Content		495	272	14396998	1939006542
14414	12:01:28.711	00:00:14.413	865	594,3589	378,1217	0,6292551	0,6625192	613,8018	3,10922	0	545,321	391,8559	0,4452671	0,6626745	615,5845	3,377041	0	24	570	385						Untertest4.avi	0	880	547	72	111	498	273	1749	0	Content		498	274	14413619	1939023163
14430	12:01:28.727	00:00:14.430	866	597,3275	376,817	0,629257	0,662496	613,8174	3,112478	0	546,1359	392,543	0,4452827	0,6626381	615,7196	3,383417	0	24	572	385						Untertest4.avi	0	880	547	72	111	498	273	1749	0	Content		500	274	14430242	1939039786
14447	12:01:28.744	00:00:14.446	867	597,8771	380,2215	0,6292635	0,662495	613,8011	3,127227	0	546,928	394,9636	0,4452876	0,6626436	615,7826	3,392949	0	24	572	388						Untertest4.avi	0	880	547	72	111	498	273	1749	0	Content		500	277	14446989	1939056533
14464	12:01:28.761	00:00:14.463	868	597,5328	380,6066	0,6292728	0,6624891	613,8124	3,122564	0	551,3715	388,1027	0,4453065	0,6626543	615,7972	3,354877	0	24	574	384						Untertest4.avi	0	880	547	72	111	498	273	1749	0	Content		502	273	14463612	1939073156
14480	12:01:28.777	00:00:14.480	869	592,6797	378,0748	0,629284	0,6625217	613,8444	3,111932	0	549,0157	394,1855	0,4453125	0,662701	615,843	3,378198	0	24	571	386						Untertest4.avi	0	880	547	72	111	498	273	1749	0	Content		499	275	14480233	1939089777
14497	12:01:28.794	00:00:14.496	870	592,2642	381,6283	0,6292943	0,6625601	613,8358	3,132609	0	548,5292	395,7251	0,4453384	0,6628051	615,9523	3,385614	0	24	570	389						Untertest4.avi	0	880	547	72	111	498	273	1749	0	Content		498	278	14496982	1939106526
14514	12:01:28.811	00:00:14.513	871	597,0679	377,4904	0,6293391	0,6626006	613,9095	3,118299	0	549,5672	394,0689	0,4453734	0,6628413	615,9653	3,372412	0	24	573	386						Untertest4.avi	0	880	547	72	111	498	273	1749	0	Content		501	275	14513605	1939123149
14530	12:01:28.827	00:00:14.530	872	595,9587	383,9287	0,6293793	0,6626198	613,9082	3,106384	0	544,7713	395,0999	0,4454141	0,6628671	615,9935	3,380825	0	24	570	390						Untertest4.avi	0	880	547	72	111	498	273	1749	0	Content		498	279	14530227	1939139771
14547	12:01:28.844	00:00:14.546	873	595,415	376,7111	0,6294373	0,6626636	613,9628	3,109395	0	549,5269	393,2669	0,4454633	0,6629147	616,0956	3,403075	0	24	572	385						Untertest4.avi	0	880	547	72	111	498	273	1749	0	Content		500	274	14546850	1939156394
14564	12:01:28.861	00:00:14.563	874	596,2479	383,8922	0,6295078	0,6627408	614,0217	3,133767	0	554,5822	390,3483	0,4455569	0,6629637	616,0143	3,365039	0	24	575	387						Untertest4.avi	0	880	547	72	111	498	273	1749	0	Content		503	276	14563598	1939173142
14580	12:01:28.877	00:00:14.580	875	595,2684	377,6826	0,6295965	0,662886	613,9554	3,101551	0	553,3605	396,1931	0,445635	0,6630098	616,0007	3,384398	0	24	574	387						Untertest4.avi	0	880	547	72	111	498	273	1749	0	Content		502	276	14580221	1939189765
14597	12:01:28.894	00:00:14.596	876	598,7586	380,8474	0,6296772	0,6629369	613,9714	3,128072	0	551,4237	395,4881	0,4457277	0,6631043	615,821	3,383903	0	24	575	388						Untertest4.avi	0	880	547	72	111	498	273	1749	0	Content		503	277	14596844	1939206388
14613	12:01:28.910	00:00:14.613	877	596,2595	383,5497	0,6297543	0,6629717	613,9897	3,122033	0	553,457	393,6399	0,4458408	0,6631692	615,8675	3,384022	0	24	575	389						Untertest4.avi	0	880	547	72	111	498	273	1749	0	Content		503	278	14613467	1939223011
14630	12:01:28.927	00:00:14.630	878	591,1136	374,1556	0,629863	0,6629958	614,0669	3,089271	0	548,4581	391,298	0,4459152	0,6631698	616,1021	3,354908	0	24	570	383						Untertest4.avi	0	880	547	72	111	498	273	1749	0	Content		498	272	14630094	1939239638
14647	12:01:28.944	00:00:14.646	879	591,2766	376,3741	0,6299408	0,6629803	614,1352	3,087422	0	539,5937	395,9567	0,4459973	0,6631106	616,2469	3,404198	0	24	565	386						Untertest4.avi	0	880	547	72	111	498	273	1749	0	Content		493	275	14646838	1939256382
14663	12:01:28.960	00:00:14.663	880	594,821	380,955	0,630024	0,6629658	614,1854	3,11093	0	548,1426	393,7596	0,4461177	0,6630146	616,1177	3,368892	0	24	571	387						Untertest4.avi	0	880	547	72	111	498	273	1749	0	Content		499	276	14663460	1939273004
14680	12:01:28.977	00:00:14.680	881	600,8007	375,82	0,6301165	0,6629153	614,1953	3,094394	0	549,8323	394,4816	0,4461886	0,6629696	615,9654	3,381256	0	24	575	385						Untertest4.avi	0	880	547	72	111	498	273	1749	0	Content		503	274	14680087	1939289631
14697	12:01:28.994	00:00:14.696	882	594,7436	377,6592	0,6301619	0,6628868	614,2461	3,081355	0	551,9744	390,7813	0,446262	0,6629695	616,1334	3,352662	0	24	573	384						Untertest4.avi	0	880	547	72	111	498	273	1749	0	Content		501	273	14696835	1939306379
14713	12:01:29.010	00:00:14.713	883	594,0928	382,6516	0,6301926	0,6628872	614,3279	3,09729	0	548,8405	392,7525	0,4463387	0,6629716	616,2103	3,364453	0	24	571	388						Untertest4.avi	0	880	547	72	111	498	273	1749	0	Content		499	277	14713456	1939323000
14730	12:01:29.027	00:00:14.730	884	590,9391	373,9664	0,6302233	0,6629127	614,3407	3,088762	0	543,3676	390,6065	0,4464066	0,6630409	616,3749	3,370411	0	24	567	382						Untertest4.avi	0	880	547	72	111	498	273	1749	0	Content		495	271	14730082	1939339626
14747	12:01:29.044	00:00:14.746	885	600,7347	380,1448	0,6302947	0,662944	614,5205	3,116509	0	548,1617	386,0109	0,4464679	0,663062	616,5311	3,341058	0	24	574	383						Untertest4.avi	0	880	547	72	111	498	273	1749	0	Content		502	272	14746828	1939356372
14763	12:01:29.060	00:00:14.763	886	594,2162	372,983	0,6303619	0,6629568	614,6636	3,091007	0	545,538	393,4685	0,4465311	0,6630072	616,6658	3,361949	0	24	570	383						Untertest4.avi	0	880	547	72	111	498	273	1749	0	Content		498	272	14763452	1939372996
14780	12:01:29.077	00:00:14.780	887	597,5988	369,6837	0,6304357	0,6629596	614,7986	3,063561	0	548,4919	397,2649	0,4466448	0,6629921	616,5536	3,366298	0	24	573	383						Untertest4.avi	0	880	547	72	111	498	273	1749	0	Content		501	272	14780077	1939389621
14797	12:01:29.094	00:00:14.796	888	592,879	375,8083	0,6305123	0,6629354	614,9644	3,064608	0	545,6105	394,202	0,4467649	0,6629712	616,6741	3,355815	0	24	569	385						Untertest4.avi	0	880	547	72	111	498	273	1749	0	Content		497	274	14796699	1939406243
14813	12:01:29.110	00:00:14.813	889	592,803	374,6153	0,6305755	0,6629179	615,0392	3,045686	0	550,592	397,1072	0,4468803	0,6629471	616,83	3,35583	0	24	572	386						Untertest4.avi	0	880	547	72	111	498	273	1749	0	Content		500	275	14813320	1939422864
14830	12:01:29.127	00:00:14.829	890	597,9855	390,9998	0,6306268	0,6629333	615,0924	3,105617	0	543,7957	398,6327	0,4469659	0,6629298	616,9271	3,372146	0	24	571	395						Untertest4.avi	0	880	547	72	111	498	273	1749	0	Content		499	284	14829944	1939439488
14847	12:01:29.144	00:00:14.846	891	595,1954	372,3391	0,6307158	0,6629536	615,2493	3,068596	0	544,9459	394,9619	0,4470215	0,6628976	616,9116	3,358661	0	24	570	384						Untertest4.avi	0	880	547	72	111	498	273	1749	0	Content		498	273	14846692	1939456236
14863	12:01:29.160	00:00:14.863	892	592,8601	376,1448	0,630765	0,6629808	615,3703	3,062198	0	545,2815	391,5709	0,4470984	0,6628644	617,0457	3,33111	0	24	569	384						Untertest4.avi	0	880	547	72	111	498	273	1749	0	Content		497	273	14863317	1939472861
14880	12:01:29.177	00:00:14.879	893	599,2118	380,3189	0,6308203	0,6630037	615,292	3,062414	0	541,527	397,1853	0,4471761	0,662847	617,139	3,364492	0	24	570	389						Untertest4.avi	0	880	547	72	111	498	273	1749	0	Content		498	278	14879940	1939489484
14897	12:01:29.194	00:00:14.896	894	597,8286	373,4319	0,6308355	0,6630056	615,3427	3,051618	0	547,325	391,6757	0,447219	0,6628457	617,2405	3,338642	0	24	573	383						Untertest4.avi	0	880	547	72	111	498	273	1749	0	Content		501	272	14896688	1939506232
14913	12:01:29.210	00:00:14.913	895	601,2676	381,9278	0,6308069	0,6630033	615,5292	3,055268	0	546,1366	391,3241	0,447235	0,6628384	617,3219	3,333819	0	24	574	387						Untertest4.avi	0	880	547	72	111	498	273	1749	0	Content		502	276	14913310	1939522854
14930	12:01:29.227	00:00:14.929	896	591,0408	379,8021	0,6307924	0,6629865	615,6432	3,047482	0	542,4225	397,5968	0,4472184	0,6628529	617,3785	3,362397	0	24	567	389						Untertest4.avi	0	880	547	72	111	498	273	1749	0	Content		495	278	14929932	1939539476
14947	12:01:29.244	00:00:14.946	897	595,7413	371,0219	0,6307573	0,6629501	615,7256	3,027242	0	549,6388	393,0826	0,4471854	0,6628661	617,6018	3,32181	0	24	573	382						Untertest4.avi	0	880	547	72	111	498	273	1749	0	Content		501	271	14946679	1939556223
14963	12:01:29.260	00:00:14.963	898	595,5589	378,9392	0,6307188	0,6629261	615,7618	3,043276	0	543,2564	394,009	0,4471544	0,6628916	617,6106	3,317358	0	24	569	386						Untertest4.avi	0	880	547	72	111	498	273	1749	0	Content		497	275	14963301	1939572845
14980	12:01:29.277	00:00:14.979	899	591,8483	381,7116	0,630673	0,6628799	615,7509	3,012209	0	541,5248	393,3696	0,4471314	0,6628591	617,5836	3,330445	0	24	567	388						Untertest4.avi	0	880	547	72	111	498	273	1749	0	Content		495	277	14979924	1939589468
14997	12:01:29.294	00:00:14.996	900	592,8341	370,5148	0,6306461	0,6627873	615,7259	2,993098	0	545,9357	400,3423	0,447101	0,6627353	617,6013	3,31743	0	24	569	385						Untertest4.avi	0	880	547	72	111	498	273	1749	0	Content		497	274	14996546	1939606090
15013	12:01:29.310	00:00:15.013	901	591,0732	377,219	0,6306173	0,6627128	615,736	2,989432	0	544,8207	399,9237	0,4470834	0,6626785	617,6371	3,297331	0	24	568	389						Untertest4.avi	0	880	547	72	111	498	273	1749	0	Content		496	278	15013166	1939622710
15030	12:01:29.327	00:00:15.029	902	594,3598	379,7086	0,6306008	0,6626948	615,7523	2,985099	0	546,9828	395,9299	0,4470659	0,6626715	617,6482	3,284319	0	24	571	388						Untertest4.avi	0	880	547	72	111	498	273	1749	0	Content		499	277	15029913	1939639457
15047	12:01:29.344	00:00:15.046	903	591,6573	374,2242	0,6305895	0,6627024	615,7863	2,972146	0	545,0669	396,1222	0,4470536	0,6627153	617,6568	3,28448	0	24	568	385						Untertest4.avi	0	880	547	72	111	498	273	1749	0	Content		496	274	15046537	1939656081
15063	12:01:29.360	00:00:15.063	904	587,6234	372,7258	0,6305667	0,6627002	615,7964	2,903341	0	542,426	404,0426	0,4470296	0,6627422	617,6942	3,283909	0	24	565	388						Untertest4.avi	0	880	547	72	111	498	273	1749	0	Content		493	277	15063159	1939672703
15080	12:01:29.377	00:00:15.079	905	592,7258	379,0891	0,6305307	0,6626722	615,7556	2,966528	0	544,575	397,0808	0,4470152	0,6627204	617,6806	3,275651	0	24	569	388						Untertest4.avi	0	880	547	72	111	498	273	1749	0	Content		497	277	15079910	1939689454
15097	12:01:29.394	00:00:15.096	906	594,02	375,9583	0,6305102	0,6625984	615,7348	2,929137	0	545,945	394,1268	0,4469897	0,6626922	617,6675	3,262863	0	24	570	385						Untertest4.avi	0	880	547	72	111	498	273	1749	0	Content		498	274	15096531	1939706075
15113	12:01:29.410	00:00:15.113	907	594,5331	378,8823	0,6304848	0,6625723	615,8159	2,910591	0	544,7036	391,3898	0,4469541	0,6626576	617,6274	3,255163	0	24	570	385						Untertest4.avi	0	880	547	72	111	498	273	1749	0	Content		498	274	15113153	1939722697
15130	12:01:29.427	00:00:15.129	908	594,8036	382,05	0,6304437	0,6625528	615,9669	2,951491	0	539,5991	391,948	0,4469067	0,6626747	617,6683	3,269619	0	24	567	387						Untertest4.avi	0	880	547	72	111	498	273	1749	0	Content		495	276	15129776	1939739320
15147	12:01:29.444	00:00:15.146	909	597,2374	381,1596	0,6303947	0,6625849	616,0044	2,918525	0	543,2841	389,4271	0,4468509	0,6627535	617,7493	3,245444	0	24	570	385						Untertest4.avi	0	880	547	72	111	498	273	1749	0	Content		498	274	15146539	1939756083
15163	12:01:29.460	00:00:15.163	910	594,5112	381,7049	0,6303244	0,6626198	616,0096	2,935272	0	544,0972	392,2012	0,4467982	0,6627917	617,7657	3,242063	0	24	569	387						Untertest4.avi	0	880	547	72	111	498	273	1749	0	Content		497	276	15163162	1939772706
15180	12:01:29.477	00:00:15.179	911	597,7706	376,1268	0,6302392	0,662676	615,9866	2,901341	0	549,2459	389,5024	0,4466932	0,6628155	617,846	3,202583	0	24	574	383						Untertest4.avi	0	880	547	72	111	498	273	1749	0	Content		502	272	15179782	1939789326
15196	12:01:29.493	00:00:15.196	912	595,6268	376,7069	0,6301523	0,662643	615,9247	2,892845	0	543,2725	394,7398	0,4466068	0,6628221	617,7485	3,230199	0	24	569	386						Untertest4.avi	0	880	547	72	111	498	273	1749	0	Content		497	275	15196397	1939805941
15213	12:01:29.510	00:00:15.213	913	599,1119	384,32	0,6300533	0,6625506	615,7529	2,911469	0	543,6319	393,1805	0,4465061	0,6627678	617,655	3,205397	0	24	571	389						Untertest4.avi	0	880	547	72	111	498	273	1749	0	Content		499	278	15213022	1939822566
15230	12:01:29.527	00:00:15.229	914	600,558	380,0403	0,6299815	0,6624905	615,774	2,899445	0	538,734	399,6757	0,4464097	0,6627795	617,6495	3,255049	0	24	570	390						Untertest4.avi	0	880	547	72	111	498	273	1749	0	Content		498	279	15229768	1939839312
15246	12:01:29.543	00:00:15.246	915	592,4799	367,4438	0,6298948	0,6623876	615,9223	2,8543	0	547,2433	394,3259	0,4463226	0,662769	617,6834	3,225951	0	24	570	381						Untertest4.avi	0	880	547	72	111	498	273	1749	0	Content		498	270	15246391	1939855935
15263	12:01:29.560	00:00:15.263	916	589,6502	373,0403	0,6297926	0,6623487	615,8453	2,865085	0	547,2346	386,7401	0,4462147	0,6626872	617,606	3,182278	0	24	568	380						Untertest4.avi	0	880	547	72	111	498	273	1749	0	Content		496	269	15263018	1939872562
15280	12:01:29.577	00:00:15.279	917	596,5288	383,4722	0,6297137	0,6623083	615,7391	2,881411	0	544,9787	390,1022	0,4461067	0,6626758	617,6001	3,184242	0	24	571	387						Untertest4.avi	0	880	547	72	111	498	273	1749	0	Content		499	276	15279764	1939889308
15296	12:01:29.593	00:00:15.296	918	598,062	377,3018	0,6296371	0,6623006	615,7087	2,856293	0	543,0659	397,5941	0,4460131	0,6626917	617,4312	3,24203	0	24	571	387						Untertest4.avi	0	880	547	72	111	498	273	1749	0	Content		499	276	15296388	1939905932
15313	12:01:29.610	00:00:15.313	919	590,4379	381,6374	0,6295679	0,6622788	615,5861	2,873796	0	546,9406	390,8199	0,4459555	0,6627699	617,5164	3,217409	0	24	569	386						Untertest4.avi	0	880	547	72	111	498	273	1749	0	Content		497	275	15313032	1939922576
15330	12:01:29.627	00:00:15.329	920	598,6194	385,8282	0,6295224	0,6622514	615,5383	2,90268	0	542,7372	391,5535	0,4458839	0,6627659	617,4773	3,188439	0	24	571	389						Untertest4.avi	0	880	547	72	111	498	273	1749	0	Content		499	278	15329656	1939939200
15346	12:01:29.643	00:00:15.346	921	596,4089	376,0206	0,629483	0,6622326	615,504	2,885066	0	545,865	391,6884	0,4458102	0,6627058	617,3599	3,195941	0	24	571	384						Untertest4.avi	0	880	547	72	111	498	273	1749	0	Content		499	273	15346405	1939955949
15363	12:01:29.660	00:00:15.363	922	590,9062	375,0927	0,6294394	0,6622501	615,4091	2,859966	0	546,9204	390,6317	0,4457652	0,6626952	617,2744	3,194175	0	24	569	383						Untertest4.avi	0	880	547	72	111	498	273	1749	0	Content		497	272	15363029	1939972573
15380	12:01:29.677	00:00:15.379	923	593,9783	374,2495	0,6294077	0,6622742	615,3325	2,863725	0	547,5799	394,1712	0,4457147	0,6627045	617,1968	3,233519	0	24	571	384						Untertest4.avi	0	880	547	72	111	498	273	1749	0	Content		499	273	15379652	1939989196
15396	12:01:29.693	00:00:15.396	924	592,3481	374,5434	0,6293827	0,6623082	615,2718	2,879446	0	547,5527	392,3741	0,445677	0,6627452	617,0684	3,191754	0	24	570	383						Untertest4.avi	0	880	547	72	111	498	273	1749	0	Content		498	272	15396277	1940005821
15413	12:01:29.710	00:00:15.412	925	594,235	376,2438	0,6293491	0,6623748	615,3465	2,870502	0	546,0519	392,7689	0,4456091	0,6628483	617,1089	3,199281	0	24	570	385						Untertest4.avi	0	880	547	72	111	498	273	1749	0	Content		498	274	15412899	1940022443
15430	12:01:29.727	00:00:15.429	926	593,7678	378,5172	0,6293215	0,6624622	615,3052	2,866258	0	546,2449	393,3971	0,4455694	0,6629441	616,9925	3,188858	0	24	570	386						Untertest4.avi	0	880	547	72	111	498	273	1749	0	Content		498	275	15429646	1940039190
15446	12:01:29.743	00:00:15.446	927	594,5759	382,4059	0,6292837	0,6624995	615,2101	2,912155	0	547,7276	392,71	0,445529	0,6630442	616,9182	3,200248	0	24	571	388						Untertest4.avi	0	880	547	72	111	498	273	1749	0	Content		499	277	15446267	1940055811
15463	12:01:29.760	00:00:15.462	928	593,787	376,9346	0,6292408	0,6624894	615,1675	2,855146	0	544,8077	389,1949	0,445506	0,6630716	616,9005	3,210783	0	24	569	383						Untertest4.avi	0	880	547	72	111	498	273	1749	0	Content		497	272	15462889	1940072433
15480	12:01:29.777	00:00:15.479	929	594,9237	375,5639	0,6292047	0,662411	615,165	2,87542	0	554,7397	386,7404	0,4454705	0,6630201	616,8775	3,21168	0	24	575	381						Untertest4.avi	0	880	547	72	111	498	273	1749	0	Content		503	270	15479636	1940089180
15496	12:01:29.793	00:00:15.496	930	590,4391	380,0831	0,629148	0,6623424	615,078	2,898651	0	547,5203	386,8279	0,4454039	0,6629094	616,842	3,2057	0	24	569	383						Untertest4.avi	0	880	547	72	111	498	273	1749	0	Content		497	272	15496260	1940105804
15513	12:01:29.810	00:00:15.512	931	585,962	366,6258	0,6290982	0,6622427	615,0767	2,850482	0	550,1016	388,5845	0,4453341	0,6628121	616,7888	3,196762	0	24	568	378						Untertest4.avi	0	880	547	72	111	498	273	1749	0	Content		496	267	15512884	1940122428
15530	12:01:29.827	00:00:15.529	932	592,3032	375,1525	0,6290416	0,6621609	615,0742	2,866752	0	545,1848	389,6237	0,4452588	0,6627287	616,7269	3,203595	0	24	569	382						Untertest4.avi	0	880	547	72	111	498	273	1749	0	Content		497	271	15529505	1940139049
15546	12:01:29.843	00:00:15.546	933	595,0715	371,6162	0,6289776	0,6621079	615,0291	2,880139	0	544,801	392,2056	0,4451774	0,66272	616,7363	3,231608	0	24	570	382						Untertest4.avi	0	880	547	72	111	498	273	1749	0	Content		498	271	15546255	1940155799
15563	12:01:29.860	00:00:15.562	934	595,1431	369,135	0,628899	0,66205	615,0339	2,897437	0	544,2872	383,7764	0,4450801	0,6626852	616,8546	3,221983	0	24	570	376						Untertest4.avi	0	880	547	72	111	498	273	1749	0	Content		498	265	15562877	1940172421
15579	12:01:29.876	00:00:15.579	935	596,9923	380,0803	0,6288263	0,6620091	614,9473	2,942384	0	545,4447	388,4013	0,4450237	0,662676	616,8564	3,242377	0	24	571	384						Untertest4.avi	0	880	547	72	111	498	273	1749	0	Content		499	273	15579499	1940189043
15596	12:01:29.893	00:00:15.596	936	592,0405	364,5387	0,6287432	0,6619635	615,0405	2,880938	0	550,6912	392,5342	0,4449721	0,6626664	616,8299	3,230566	0	24	571	379						Untertest4.avi	0	880	547	72	111	498	273	1749	0	Content		499	268	15596121	1940205665
15613	12:01:29.910	00:00:15.612	937	588,9061	375,0494	0,6286657	0,6619312	614,9568	2,891629	0	551,0162	386,074	0,4449138	0,6626649	616,7079	3,202596	0	24	570	381						Untertest4.avi	0	880	547	72	111	498	273	1749	0	Content		498	270	15612871	1940222415
15629	12:01:29.926	00:00:15.629	938	599,4382	371,5352	0,6286227	0,6619374	615,0306	2,885563	0	547,969	394,1405	0,4448482	0,6626592	616,7765	3,237183	0	24	574	383						Untertest4.avi	0	880	547	72	111	498	273	1749	0	Content		502	272	15629493	1940239037
15646	12:01:29.943	00:00:15.646	939	598,8727	372,1801	0,6285947	0,661943	615,071	2,908753	0	547,4711	388,4111	0,4447883	0,6626818	616,7665	3,240455	0	24	573	380						Untertest4.avi	0	880	547	72	111	498	273	1749	0	Content		501	269	15646115	1940255659
15663	12:01:29.960	00:00:15.662	940	605,5839	378,2132	0,6285516	0,6619459	615,0807	2,932277	0	547,5034	390,3516	0,4447301	0,6626753	616,7606	3,241727	0	24	577	384						Untertest4.avi	0	880	547	72	111	498	273	1749	0	Content		505	273	15662863	1940272407
15679	12:01:29.976	00:00:15.679	941	597,2723	370,571	0,6284944	0,6619218	615,0113	2,91178	0	546,7778	386,1252	0,4446524	0,6626661	616,7246	3,236975	0	24	572	378						Untertest4.avi	0	880	547	72	111	498	273	1749	0	Content		500	267	15679485	1940289029
15696	12:01:29.993	00:00:15.696	942	595,4097	373,265	0,6284422	0,661892	614,9705	2,883415	0	548,0032	389,6978	0,4445837	0,6626385	616,8325	3,238241	0	24	572	381						Untertest4.avi	0	880	547	72	111	498	273	1749	0	Content		500	270	15696107	1940305651
15713	12:01:30.010	00:00:15.712	943	592,0759	365,9439	0,6283821	0,6618411	614,949	2,881635	0	544,6391	385,6171	0,4445328	0,6625997	616,8151	3,229033	0	24	568	376						Untertest4.avi	0	880	547	72	111	498	273	1749	0	Content		496	265	15712728	1940322272
15729	12:01:30.026	00:00:15.729	944	596,0905	375,2557	0,6283207	0,6617753	614,8189	2,901435	0	551,9629	389,4139	0,4444913	0,6625727	616,6976	3,24786	0	24	574	382						Untertest4.avi	0	880	547	72	111	498	273	1749	0	Content		502	271	15729350	1940338894
15746	12:01:30.043	00:00:15.746	945	594,8679	366,2335	0,6282417	0,6617611	614,864	2,877908	0	548,581	391,0958	0,4444362	0,6625693	616,568	3,25384	0	24	572	379						Untertest4.avi	0	880	547	72	111	498	273	1749	0	Content		500	268	15746096	1940355640
15763	12:01:30.060	00:00:15.762	946	592,0629	371,2974	0,6281786	0,6617394	614,7752	2,936893	0	548,8262	384,7057	0,4443774	0,6625746	616,5245	3,246347	0	24	570	378						Untertest4.avi	0	880	547	72	111	498	273	1749	0	Content		498	267	15762720	1940372264
15779	12:01:30.076	00:00:15.779	947	598,1354	373,3943	0,6281307	0,6616982	614,7525	2,954867	0	549,0278	390,1268	0,4443043	0,6625555	616,4949	3,27152	0	24	574	382						Untertest4.avi	0	880	547	72	111	498	273	1749	0	Content		502	271	15779342	1940388886
15796	12:01:30.093	00:00:15.795	948	595,1133	367,2621	0,6280819	0,6616411	614,767	2,920944	0	550,4571	384,3205	0,4442322	0,6625322	616,4891	3,233176	0	24	573	376						Untertest4.avi	0	880	547	72	111	498	273	1749	0	Content		501	265	15795963	1940405507
15813	12:01:30.110	00:00:15.812	949	595,7019	374,7657	0,628024	0,6615518	614,6967	2,931472	0	550,9464	385,0678	0,4441513	0,6625178	616,4269	3,243219	0	24	573	380						Untertest4.avi	0	880	547	72	111	498	273	1749	0	Content		501	269	15812711	1940422255
15829	12:01:30.126	00:00:15.829	950	599,1592	373,2848	0,6279804	0,6615049	614,5844	2,93191	0	547,2661	389,7249	0,4440929	0,6625053	616,3704	3,260662	0	24	573	382						Untertest4.avi	0	880	547	72	111	498	273	1749	0	Content		501	271	15829334	1940438878
15846	12:01:30.143	00:00:15.845	951	595,019	381,2455	0,6279624	0,6614972	614,4825	2,945362	0	547,8846	381,9814	0,4440643	0,662537	616,3497	3,242707	0	24	571	382						Untertest4.avi	0	880	547	72	111	498	273	1749	0	Content		499	271	15845957	1940455501
15863	12:01:30.160	00:00:15.862	952	596,0908	378,2697	0,6279618	0,661509	614,3882	2,931165	0	547,0313	385,4054	0,4440336	0,6625047	616,3994	3,27225	0	24	572	382						Untertest4.avi	0	880	547	72	111	498	273	1749	0	Content		500	271	15862703	1940472247
15879	12:01:30.176	00:00:15.879	953	598,8685	378,6694	0,6279749	0,6615654	614,3522	2,940809	0	539,4291	391,8864	0,444047	0,6624922	616,1532	3,286873	0	25	569	385						Untertest4.avi	0	880	547	72	111	461	297	1032	0	Content		497	274	15879326	1940488870
15896	12:01:30.193	00:00:15.895	954	548,6595	386,6242	0,6282729	0,661934	614,0936	2,939514	0	505,9414	402,3895	0,4444101	0,6626141	615,9144	3,284477	0	25	527	395						Untertest4.avi	0	880	547	72	111	461	297	1032	0	Content		455	284	15895949	1940505493
15913	12:01:30.210	00:00:15.912	955	562,077	408,6258	0,6283711	0,6621563	614,1252	2,947088	0	511,725	415,2695	0,4445299	0,6628775	615,7669	3,271904	0	25	537	412						Untertest4.avi	0	880	547	72	111	461	297	1032	0	Content		465	301	15912570	1940522114
15929	12:01:30.226	00:00:15.929	956	557,9266	387,9649	0,6283739	0,6621641	614,0757	2,937295	0	508,6062	416,2082	0,4444782	0,6629398	615,8739	3,280269	0	25	533	402						Untertest4.avi	0	880	547	72	111	461	297	1032	0	Content		461	291	15929193	1940538737
15946	12:01:30.243	00:00:15.945	957	561,3512	405,2345	0,6284183	0,662189	613,9736	2,984125	0	510,2108	418,0104	0,4445218	0,6629481	615,6327	3,272905	0	25	536	412						Untertest4.avi	0	880	547	72	111	461	297	1032	0	Content		464	301	15945941	1940555485
15963	12:01:30.260	00:00:15.962	958	564,8193	398,173	0,628442	0,6621823	613,9028	2,965601	0	514,7894	413,213	0,4445195	0,662926	615,544	3,26187	0	25	540	406						Untertest4.avi	0	880	547	72	111	461	297	1032	0	Content		468	295	15962562	1940572106
15979	12:01:30.276	00:00:15.979	959	562,8833	402,0374	0,6284687	0,6621814	613,8128	2,965247	0	508,7383	412,2083	0,4445179	0,6628948	615,4402	3,267702	0	25	536	407						Untertest4.avi	0	880	547	72	111	461	297	1032	0	Content		464	296	15979184	1940588728
15996	12:01:30.293	00:00:15.995	960	561,2918	396,0819	0,6284972	0,6621787	613,6947	2,921016	0	507,4512	418,8097	0,4445143	0,662859	615,3579	3,288759	0	25	534	407						Untertest4.avi	0	880	547	72	111	461	297	1032	0	Content		462	296	15995931	1940605475
16013	12:01:30.310	00:00:16.012	961	562,8627	393,437	0,6285282	0,6621874	613,5239	2,934228	0	511,8598	413,4517	0,4445106	0,6628512	615,2797	3,261272	0	25	537	403						Untertest4.avi	0	880	547	72	111	461	297	1032	0	Content		465	292	16012554	1940622098
16029	12:01:30.326	00:00:16.029	962	559,8389	387,6164	0,6285553	0,6622036	613,46	2,918117	0	508,316	415,7835	0,4445092	0,6628718	615,2087	3,278139	0	25	534	402						Untertest4.avi	0	880	547	72	111	461	297	1032	0	Content		462	291	16029175	1940638719
16046	12:01:30.343	00:00:16.045	963	556,881	396,0339	0,6285761	0,6622425	613,3984	2,932581	0	507,959	414,5745	0,4445167	0,6629066	615,1282	3,269724	0	25	532	405						Untertest4.avi	0	880	547	72	111	461	297	1032	0	Content		460	294	16045922	1940655466
16063	12:01:30.360	00:00:16.062	964	562,6413	396,7783	0,6286103	0,6622544	613,3892	2,952237	0	507,3873	413,9143	0,4445365	0,6629382	615,0573	3,277552	0	25	535	405						Untertest4.avi	0	880	547	72	111	461	297	1032	0	Content		463	294	16062545	1940672089
16079	12:01:30.376	00:00:16.079	965	565,0185	396,0389	0,6286513	0,6622725	613,3107	2,948209	0	511,9875	420,3646	0,4445679	0,6629215	614,9988	3,303967	0	25	539	408						Untertest4.avi	0	880	547	72	111	461	297	1032	0	Content		467	297	16079169	1940688713
16096	12:01:30.393	00:00:16.095	966	558,4625	398,0725	0,6286897	0,6622691	613,2728	2,968335	0	512,922	416,0725	0,4445896	0,6628966	614,9546	3,274183	0	25	536	407						Untertest4.avi	0	880	547	72	111	461	297	1032	0	Content		464	296	16095791	1940705335
16112	12:01:30.409	00:00:16.112	967	558,9288	399,6752	0,6287351	0,6622655	613,2814	2,941236	0	510,854	416,1167	0,444612	0,662854	614,9205	3,305163	0	25	535	408						Untertest4.avi	0	880	547	72	111	461	297	1032	0	Content		463	297	16112413	1940721957
16129	12:01:30.426	00:00:16.129	968	559,5666	395,9385	0,6287792	0,6622612	613,2234	2,9394	0	511,0947	414,0178	0,4446331	0,6628288	614,8704	3,300777	0	25	535	405						Untertest4.avi	0	880	547	72	111	461	297	1032	0	Content		463	294	16129161	1940738705
16146	12:01:30.443	00:00:16.145	969	563,7514	401,405	0,6288117	0,6622623	613,0989	2,970967	0	508,2574	419,2919	0,4446478	0,6627353	614,8155	3,300148	0	25	536	410						Untertest4.avi	0	880	547	72	111	461	297	1032	0	Content		464	299	16145783	1940755327
16162	12:01:30.459	00:00:16.162	970	559,2873	404,1343	0,6288392	0,6622792	613,0092	2,967887	0	512,2058	418,7209	0,4446614	0,6627297	614,7094	3,301046	0	25	536	411						Untertest4.avi	0	880	547	72	111	461	297	1032	0	Content		464	300	16162427	1940771971
16179	12:01:30.476	00:00:16.179	971	560,1951	400,5834	0,6288751	0,6623184	612,8526	2,965059	0	509,1837	410,8988	0,4446726	0,662806	614,6634	3,274571	0	25	535	406						Untertest4.avi	0	880	547	72	111	461	297	1032	0	Content		463	295	16179037	1940788581
16196	12:01:30.493	00:00:16.195	972	558,8768	397,2085	0,62888	0,6623481	612,9176	2,949122	0	508,8918	417,0651	0,4446818	0,6628492	614,601	3,322171	0	25	534	407						Untertest4.avi	0	880	547	72	111	461	297	1032	0	Content		462	296	16195824	1940805368
16212	12:01:30.509	00:00:16.212	973	554,181	405,449	0,6289121	0,6624023	612,7141	2,985546	0	509,2754	413,5614	0,4446834	0,6628907	614,4925	3,307274	0	25	532	410						Untertest4.avi	0	880	547	72	111	461	297	1032	0	Content		460	299	16212403	1940821947
16229	12:01:30.526	00:00:16.229	974	561,8401	404,695	0,6289257	0,6624379	612,6306	2,979787	0	509,8308	415,685	0,4446916	0,6629121	614,4351	3,31685	0	25	536	410						Untertest4.avi	0	880	547	72	111	461	297	1032	0	Content		464	299	16229028	1940838572
16246	12:01:30.543	00:00:16.245	975	559,446	399,049	0,6289479	0,6624625	612,5515	2,958108	0	513,4331	417,4201	0,4446953	0,6628906	614,3977	3,3245	0	25	536	408						Untertest4.avi	0	880	547	72	111	461	297	1032	0	Content		464	297	16245776	1940855320
16262	12:01:30.559	00:00:16.262	976	568,9316	400,7804	0,6289817	0,6624931	612,5757	2,964693	0	510,8216	420,3121	0,4447002	0,6628943	614,3093	3,350592	0	25	540	411						Untertest4.avi	0	880	547	72	111	461	297	1032	0	Content		468	300	16262397	1940871941
16279	12:01:30.576	00:00:16.279	977	564,5007	402,7726	0,6289998	0,6625375	612,5417	2,967294	0	508,34	420,718	0,4447068	0,6629159	614,2769	3,346851	0	25	536	412						Untertest4.avi	0	880	547	72	111	461	297	1032	0	Content		464	301	16279018	1940888562
16296	12:01:30.593	00:00:16.295	978	552,2509	393,7736	0,6290267	0,6626057	612,5368	2,917102	0	509,7689	415,4163	0,4447169	0,6629649	614,2717	3,327219	0	25	531	405						Untertest4.avi	0	880	547	72	111	461	297	1032	0	Content		459	294	16295639	1940905183
16312	12:01:30.609	00:00:16.312	979	559,3192	401,8298	0,6290557	0,6627017	612,4919	2,999982	0	512,8882	414,3663	0,4447547	0,6630664	614,1613	3,347286	0	25	536	408						Untertest4.avi	0	880	547	72	111	461	297	1032	0	Content		464	297	16312262	1940921806
16329	12:01:30.626	00:00:16.329	980	557,8561	387,9901	0,6291017	0,6627452	612,5009	2,964325	0	508,9826	418,34	0,4447937	0,6631097	614,1466	3,359075	0	25	533	403						Untertest4.avi	0	880	547	72	111	461	297	1032	0	Content		461	292	16329008	1940938552
16346	12:01:30.643	00:00:16.345	981	555,8992	397,4103	0,629146	0,662764	612,4814	2,969579	0	509,8524	412,6455	0,4448231	0,6631138	614,1707	3,360269	0	25	533	405						Untertest4.avi	0	880	547	72	111	461	297	1032	0	Content		461	294	16345632	1940955176
16362	12:01:30.659	00:00:16.362	982	555,4687	394,0792	0,6291856	0,6627383	612,3757	2,979593	0	509,2747	415,492	0,4448639	0,6630859	614,14	3,355334	0	25	532	405						Untertest4.avi	0	880	547	72	111	461	297	1032	0	Content		460	294	16362254	1940971798
16379	12:01:30.676	00:00:16.378	983	561,2817	396,7004	0,6292381	0,6627091	612,277	2,996823	0	509,5783	409,2014	0,4449044	0,6630065	614,1223	3,350111	0	25	535	403						Untertest4.avi	0	880	547	72	111	461	297	1032	0	Content		463	292	16378874	1940988418
16396	12:01:30.693	00:00:16.395	984	566,3806	413,0601	0,6292682	0,6626392	612,313	3,024397	0	509,3062	423,312	0,4449342	0,6629607	614,1642	3,416588	0	25	538	418						Untertest4.avi	0	880	547	72	111	461	297	1032	0	Content		466	307	16395625	1941005169
16412	12:01:30.709	00:00:16.412	985	557,2141	398,858	0,629294	0,6626248	612,2845	3,01953	0	507,5559	412,1877	0,4449562	0,6629431	614,1363	3,370754	0	25	532	406						Untertest4.avi	0	880	547	72	111	461	297	1032	0	Content		460	295	16412248	1941021792
16429	12:01:30.726	00:00:16.428	986	561,8011	391,6919	0,6293225	0,6626094	612,2864	2,997352	0	506,6295	415,2014	0,4449901	0,6629303	614,1448	3,376474	0	25	534	403						Untertest4.avi	0	880	547	72	111	461	297	1032	0	Content		462	292	16428871	1941038415
16446	12:01:30.743	00:00:16.445	987	561,1042	411,4442	0,6293486	0,662617	612,2831	3,051182	0	506,7418	416,9785	0,4450117	0,6629378	614,0923	3,403962	0	25	534	414						Untertest4.avi	0	880	547	72	111	461	297	1032	0	Content		462	303	16445619	1941055163
16462	12:01:30.759	00:00:16.462	988	559,5847	408,9169	0,6293961	0,6626058	612,338	3,046095	0	508,8123	415,5186	0,445055	0,6629288	613,9937	3,396632	0	25	534	412						Untertest4.avi	0	880	547	72	111	461	297	1032	0	Content		462	301	16462241	1941071785
16479	12:01:30.776	00:00:16.478	989	559,2977	402,7296	0,6294377	0,6626291	612,312	3,005871	0	508,7149	411,0363	0,4451195	0,6629713	614,0627	3,41596	0	25	534	407						Untertest4.avi	0	880	547	72	111	461	297	1032	0	Content		462	296	16478860	1941088404
16495	12:01:30.792	00:00:16.495	990	555,6331	405,0764	0,6295181	0,6626464	612,3483	3,049968	0	502,1852	417,6832	0,4451905	0,6629013	614,1793	3,414115	0	25	529	411						Untertest4.avi	0	880	547	72	111	461	297	1032	0	Content		457	300	16495484	1941105028
16512	12:01:30.809	00:00:16.512	991	558,13	409,9185	0,6296082	0,662663	612,3671	3,053088	0	506,3997	417,4864	0,4452972	0,6628776	614,1556	3,429413	0	25	532	414						Untertest4.avi	0	880	547	72	111	461	297	1032	0	Content		460	303	16512107	1941121651
16529	12:01:30.826	00:00:16.528	992	554,4129	401,1215	0,6297023	0,6627355	612,3749	3,050281	0	508,8704	417,5005	0,4453879	0,6628602	614,1744	3,442757	0	25	532	409						Untertest4.avi	0	880	547	72	111	461	297	1032	0	Content		460	298	16528857	1941138401
16545	12:01:30.842	00:00:16.545	993	554,6958	396,6624	0,6297908	0,6627553	612,3749	3,026829	0	506,8192	416,7421	0,4454611	0,6628408	614,2159	3,41903	0	25	531	407						Untertest4.avi	0	880	547	72	111	461	297	1032	0	Content		459	296	16545480	1941155024
16562	12:01:30.859	00:00:16.562	994	558,2043	408,7458	0,6298677	0,6627392	612,3665	3,074439	0	505,8396	415,6191	0,4455293	0,6628157	614,1473	3,428473	0	25	532	412						Untertest4.avi	0	880	547	72	111	461	297	1032	0	Content		460	301	16562104	1941171648
16579	12:01:30.876	00:00:16.578	995	555,3626	401,3288	0,6299164	0,6627344	612,372	3,051872	0	507,7479	413,8465	0,4455865	0,6627263	614,0829	3,410143	0	25	532	408						Untertest4.avi	0	880	547	72	111	461	297	1032	0	Content		460	297	16578855	1941188399
16595	12:01:30.892	00:00:16.595	996	553,23	392,9598	0,6299746	0,6627515	612,463	3,036145	0	507,9973	422,1692	0,4456473	0,6627068	614,194	3,44533	0	25	531	408						Untertest4.avi	0	880	547	72	111	461	297	1032	0	Content		459	297	16595477	1941205021
16612	12:01:30.909	00:00:16.612	997	557,1553	395,0105	0,6300117	0,6627675	612,4428	3,042233	0	503,4552	423,1711	0,4456838	0,6626946	614,2229	3,467452	0	25	530	409						Untertest4.avi	0	880	547	72	111	461	297	1032	0	Content		458	298	16612101	1941221645
16629	12:01:30.926	00:00:16.628	998	554,5638	399,7377	0,6300317	0,6628045	612,4644	3,071246	0	511,8748	415,8068	0,4457349	0,6627187	614,1119	3,424433	0	25	533	408						Untertest4.avi	0	880	547	72	111	461	297	1032	0	Content		461	297	16628736	1941238280
16645	12:01:30.942	00:00:16.645	999	550,613	403,0182	0,6300361	0,6628229	612,4666	3,063904	0	512,3826	412,2823	0,4457386	0,6627665	614,0562	3,423161	0	25	531	408						Untertest4.avi	0	880	547	72	111	461	297	1032	0	Content		459	297	16645471	1941255015
16662	12:01:30.959	00:00:16.662	1000	553,5161	400,0085	0,6300325	0,6628159	612,4529	3,058485	0	508,3429	418,9414	0,4457349	0,6627277	614,0427	3,426859	0	25	531	409						Untertest4.avi	0	880	547	72	111	461	297	1032	0	Content		459	298	16662093	1941271637
16679	12:01:30.976	00:00:16.678	1001	551,3004	397,8319	0,6300123	0,6627731	612,4555	3,038738	0	509,1464	419,008	0,4456845	0,6627087	614,2045	3,432756	0	25	530	408						Untertest4.avi	0	880	547	72	111	461	297	1032	0	Content		458	297	16678732	1941288276
16695	12:01:30.992	00:00:16.695	1002	557,1605	397,6618	0,6299928	0,6627174	612,4343	3,053502	0	507,3933	414,9623	0,4456583	0,6626776	614,1927	3,421071	0	25	532	406						Untertest4.avi	0	880	547	72	111	461	297	1032	0	Content		460	295	16695342	1941304886
16712	12:01:31.009	00:00:16.711	1003	553,7152	405,1422	0,6299593	0,6626946	612,3271	3,102108	0	506,881	420,9738	0,4456437	0,6626523	614,2185	3,441594	0	25	530	413						Untertest4.avi	0	880	547	72	111	461	297	1032	0	Content		458	302	16711964	1941321508
16729	12:01:31.026	00:00:16.728	1004	557,4294	403,7813	0,6299408	0,662703	612,3116	3,093155	0	507,3273	417,5982	0,4456221	0,6626374	614,1839	3,442118	0	25	532	411						Untertest4.avi	0	880	547	72	111	461	297	1032	0	Content		460	300	16728724	1941338268
16745	12:01:31.042	00:00:16.745	1005	552,4901	395,0884	0,6299375	0,6627068	612,3004	3,066586	0	510,8125	413,42	0,4456198	0,6626171	614,185	3,410389	0	25	532	404						Untertest4.avi	0	880	547	72	111	461	297	1032	0	Content		460	293	16745334	1941354878
16762	12:01:31.059	00:00:16.761	1006	549,3769	395,6332	0,6299275	0,6627139	612,3024	3,037672	0	510,189	415,3738	0,4456064	0,6626063	614,1618	3,408996	0	25	530	406						Untertest4.avi	0	880	547	72	111	461	297	1032	0	Content		458	295	16761956	1941371500
16779	12:01:31.076	00:00:16.778	1007	554,6201	403,301	0,629915	0,6627319	612,3468	3,106602	0	507,8812	419,5007	0,4455714	0,6626535	614,0831	3,414176	0	25	531	411						Untertest4.avi	0	880	547	72	111	461	297	1032	0	Content		459	300	16778714	1941388258
16795	12:01:31.092	00:00:16.795	1008	554,1569	399,6553	0,6298881	0,6627107	612,3957	3,088704	0	509,4799	420,0556	0,4455446	0,6626959	614,0583	3,419062	0	25	532	410						Untertest4.avi	0	880	547	72	111	461	297	1032	0	Content		460	299	16795326	1941404870
16812	12:01:31.109	00:00:16.811	1009	555,3109	397,4633	0,6298549	0,6626838	612,4241	3,102064	0	509,9695	412,7272	0,445497	0,662767	614,1035	3,415241	0	25	533	405						Untertest4.avi	0	880	547	72	111	461	297	1032	0	Content		461	294	16811946	1941421490
16829	12:01:31.126	00:00:16.828	1010	554,1432	405,4319	0,6297989	0,6625944	612,387	3,090659	0	510,4979	421,3111	0,4454468	0,6627254	614,1923	3,451354	0	25	532	413						Untertest4.avi	0	880	547	72	111	461	297	1032	0	Content		460	302	16828702	1941438246
16845	12:01:31.142	00:00:16.845	1011	551,1217	410,192	0,6297297	0,6625652	612,4764	3,104242	0	510,207	416,2126	0,4454147	0,6627148	614,1874	3,401054	0	25	531	413						Untertest4.avi	0	880	547	72	111	461	297	1032	0	Content		459	302	16845314	1941454858
16862	12:01:31.159	00:00:16.861	1012	553,5569	405,9231	0,6296663	0,6625636	612,5109	3,080529	0	512,2828	421,1015	0,4453743	0,662706	614,1763	3,423187	0	25	533	414						Untertest4.avi	0	880	547	72	111	461	297	1032	0	Content		461	303	16861936	1941471480
16879	12:01:31.176	00:00:16.878	1013	559,7794	409,9646	0,6294418	0,6625257	612,4966	3,125733	0	503,64	421,7791	0,445452	0,6626712	614,367	3,43837	0	25	532	416						Untertest4.avi	0	880	547	72	111	461	297	1032	0	Content		460	305	16878558	1941488102
16895	12:01:31.192	00:00:16.895	1014	632,5612	554,7819	0,6287434	0,6622454	612,4924	2,423662	0	-1024	-768	-1	-1	-1	-1	4	25	633	555						Untertest4.avi	0	880	547	72	111	461	297	1032	0	Content		561	444	16895181	1941504725
16912	12:01:31.209	00:00:16.911	1015	-1024	-768	-1	-1	-1	-1	4	-1024	-768	-1	-1	-1	-1	4		0	0						Untertest4.avi	0	880	547	72	111				0	Content		-72	-111	16911804	1941521348
16929	12:01:31.226	00:00:16.928	1016	-1024	-768	-1	-1	-1	-1	4	-1024	-768	-1	-1	-1	-1	4		0	0						Untertest4.avi	0	880	547	72	111				0	Content		-72	-111	16928551	1941538095
16945	12:01:31.242	00:00:16.945	1017	-1024	-768	-1	-1	-1	-1	4	-1024	-768	-1	-1	-1	-1	4		0	0						Untertest4.avi	0	880	547	72	111				0	Content		-72	-111	16945174	1941554718
16962	12:01:31.259	00:00:16.961	1018	-1024	-768	-1	-1	-1	-1	4	-1024	-768	-1	-1	-1	-1	4		0	0						Untertest4.avi	0	880	547	72	111				0	Content		-72	-111	16961795	1941571339
16979	12:01:31.276	00:00:16.978	1019	-1024	-768	-1	-1	-1	-1	4	-1024	-768	-1	-1	-1	-1	4		0	0						Untertest4.avi	0	880	547	72	111				0	Content		-72	-111	16978543	1941588087
16995	12:01:31.292	00:00:16.995	1020	-1024	-768	-1	-1	-1	-1	4	-1024	-768	-1	-1	-1	-1	4		0	0						Untertest4.avi	0	880	547	72	111				0	Content		-72	-111	16995167	1941604711
17012	12:01:31.309	00:00:17.011	1021	-1024	-768	-1	-1	-1	-1	4	-1024	-768	-1	-1	-1	-1	4		0	0						Untertest4.avi	0	880	547	72	111				0	Content		-72	-111	17011851	1941621395
17029	12:01:31.326	00:00:17.028	1022	-1024	-768	-1	-1	-1	-1	4	-1024	-768	-1	-1	-1	-1	4		0	0						Untertest4.avi	0	880	547	72	111				0	Content		-72	-111	17028519	1941638063
17045	12:01:31.342	00:00:17.045	1023	-1024	-768	-1	-1	-1	-1	4	-1024	-768	-1	-1	-1	-1	4		0	0						Untertest4.avi	0	880	547	72	111				0	Content		-72	-111	17045152	1941654696
17062	12:01:31.359	00:00:17.061	1024	-1024	-768	-1	-1	-1	-1	4	-1024	-768	-1	-1	-1	-1	4		0	0						Untertest4.avi	0	880	547	72	111				0	Content		-72	-111	17061819	1941671363
17078	12:01:31.375	00:00:17.078	1025	-1024	-768	-1	-1	-1	-1	4	-1024	-768	-1	-1	-1	-1	4		0	0						Untertest4.avi	0	880	547	72	111				0	Content		-72	-111	17078474	1941688018
17095	12:01:31.392	00:00:17.095	1026	-1024	-768	-1	-1	-1	-1	4	-1024	-768	-1	-1	-1	-1	4		0	0						Untertest4.avi	0	880	547	72	111				0	Content		-72	-111	17095141	1941704685
17112	12:01:31.409	00:00:17.111	1027	-1024	-768	-1	-1	-1	-1	4	-1024	-768	-1	-1	-1	-1	4		0	0						Untertest4.avi	0	880	547	72	111				0	Content		-72	-111	17111808	1941721352
17128	12:01:31.425	00:00:17.128	1028	-1024	-768	-1	-1	-1	-1	4	-1024	-768	-1	-1	-1	-1	4		0	0						Untertest4.avi	0	880	547	72	111				0	Content		-72	-111	17128356	1941737900
17145	12:01:31.442	00:00:17.145	1029	-1024	-768	-1	-1	-1	-1	4	-1024	-768	-1	-1	-1	-1	4		0	0						Untertest4.avi	0	880	547	72	111				0	Content		-72	-111	17145023	1941754567
17162	12:01:31.459	00:00:17.161	1030	565,699	369,367	0,6295909	0,6625672	614,1917	3,09544	0	521,7536	403,8852	0,4456187	0,6617118	614,2004	3,456401	0	26	544	387						Untertest4.avi	0	880	547	72	111	454	277	1099	0	Content		472	276	17161523	1941771067
17178	12:01:31.475	00:00:17.178	1031	565,5577	375,2408	0,6299024	0,6623652	612,1953	3,105062	0	511,6633	387,239	0,4455856	0,6622533	614,2004	3,407439	0	26	539	381						Untertest4.avi	0	880	547	72	111	454	277	1099	0	Content		467	270	17178273	1941787817
17195	12:01:31.492	00:00:17.195	1032	567,5762	368,8384	0,6299702	0,6624928	612,1176	3,090622	0	511,3932	392,0607	0,4456418	0,6623128	613,9818	3,433444	0	26	539	380						Untertest4.avi	0	880	547	72	111	454	277	1099	0	Content		467	269	17195043	1941804587
17212	12:01:31.509	00:00:17.211	1033	562,5448	371,65	0,6300573	0,6625337	612,0874	3,087866	0	516,4949	388,0257	0,4457347	0,6623567	613,8965	3,418312	0	26	540	380						Untertest4.avi	0	880	547	72	111	454	277	1099	0	Content		468	269	17211670	1941821214
17228	12:01:31.525	00:00:17.228	1034	563,6019	369,6327	0,6301512	0,6625568	612,015	3,065809	0	515,7383	383,6542	0,4458324	0,6623313	613,8946	3,388761	0	26	540	377						Untertest4.avi	0	880	547	72	111	454	277	1099	0	Content		468	266	17228286	1941837830
17245	12:01:31.542	00:00:17.245	1035	565,6324	367,1102	0,6302495	0,6625398	612,0057	3,087861	0	516,0009	386,4784	0,4459118	0,6622277	613,8998	3,407053	0	26	541	377						Untertest4.avi	0	880	547	72	111	454	277	1099	0	Content		469	266	17245020	1941854564
17262	12:01:31.559	00:00:17.261	1036	563,6944	364,1686	0,6303242	0,6625398	612,0419	3,075487	0	516,9244	390,5337	0,445981	0,6621802	613,8783	3,395263	0	26	540	377						Untertest4.avi	0	880	547	72	111	454	277	1099	0	Content		468	266	17261647	1941871191
17278	12:01:31.575	00:00:17.278	1037	566,9801	374,2943	0,6303761	0,6625282	612,0936	3,117989	0	517,2886	385,5634	0,4460296	0,6622139	613,8353	3,417705	0	26	542	380						Untertest4.avi	0	880	547	72	111	454	277	1099	0	Content		470	269	17278267	1941887811
17295	12:01:31.592	00:00:17.294	1038	568,9775	372,5843	0,6304083	0,6625534	612,0866	3,101917	0	517,2271	387,7321	0,4460527	0,6622307	613,8353	3,396417	0	26	543	380						Untertest4.avi	0	880	547	72	111	454	277	1099	0	Content		471	269	17294888	1941904432
17312	12:01:31.609	00:00:17.311	1039	567,8364	373,4364	0,6304337	0,662617	612,0671	3,128764	0	511,7594	392,5833	0,4460801	0,6622448	613,7492	3,418243	0	26	540	383						Untertest4.avi	0	880	547	72	111	454	277	1099	0	Content		468	272	17311638	1941921182
17328	12:01:31.625	00:00:17.328	1040	562,452	369,8277	0,6304613	0,6626359	612,0189	3,120719	0	512,7428	389,8489	0,4460993	0,6622732	613,7924	3,397081	0	26	538	380						Untertest4.avi	0	880	547	72	111	454	277	1099	0	Content		466	269	17328258	1941937802
17345	12:01:31.642	00:00:17.344	1041	568,7696	370,4388	0,6305183	0,6626753	612,1071	3,106366	0	516,3108	388,055	0,4461549	0,6623075	613,9478	3,42239	0	26	543	379						Untertest4.avi	0	880	547	72	111	454	277	1099	0	Content		471	268	17344880	1941954424
17362	12:01:31.659	00:00:17.361	1042	564,5585	369,2355	0,6305773	0,6627071	612,112	3,096817	0	521,3751	385,08	0,4462432	0,6623041	613,8788	3,398687	0	26	543	377						Untertest4.avi	0	880	547	72	111	454	277	1099	0	Content		471	266	17361502	1941971046
17378	12:01:31.675	00:00:17.378	1043	566,8049	367,3977	0,6307501	0,6627708	612,1877	3,108792	0	513,0266	388,1259	0,4464217	0,6622851	614,0701	3,397079	0	26	540	378						Untertest4.avi	0	880	547	72	111	454	277	1099	0	Content		468	267	17378250	1941987794
17395	12:01:31.692	00:00:17.394	1044	537,7703	374,7715	0,6309301	0,6628242	612,12	3,12429	0	489,0392	395,2728	0,4466058	0,6623508	613,8141	3,424017	0	26	513	385						Untertest4.avi	0	880	547	72	111	454	277	1099	0	Content		441	274	17394872	1942004416
17411	12:01:31.708	00:00:17.411	1045	553,9474	380,185	0,6309288	0,6628528	612,2307	3,142516	0	496,9736	396,5511	0,4466097	0,6623709	613,9905	3,43031	0	26	525	388						Untertest4.avi	0	880	547	72	111	454	277	1099	0	Content		453	277	17411495	1942021039
17428	12:01:31.725	00:00:17.428	1046	547,1068	372,1435	0,630988	0,6628374	612,3183	3,116617	0	502,4318	394,6907	0,4466632	0,6623205	614,0682	3,412097	0	26	525	383						Untertest4.avi	0	880	547	72	111	454	277	1099	0	Content		453	272	17428120	1942037664
17445	12:01:31.742	00:00:17.444	1047	548,7836	382,8218	0,6310001	0,6628262	612,3399	3,153501	0	496,4955	390,3576	0,4467084	0,6622998	613,9648	3,411752	0	26	523	387						Untertest4.avi	0	880	547	72	111	454	277	1099	0	Content		451	276	17444867	1942054411
17461	12:01:31.758	00:00:17.461	1048	548,0692	377,7371	0,6310088	0,6628463	612,3439	3,14043	0	504,1906	393,7633	0,4467268	0,6622968	613,9995	3,413589	0	26	526	386						Untertest4.avi	0	880	547	72	111	454	277	1099	0	Content		454	275	17461489	1942071033
17478	12:01:31.775	00:00:17.478	1049	549,8375	376,7179	0,6309955	0,6628824	612,3412	3,123772	0	492,3414	394,8383	0,4466884	0,6623331	614,1643	3,451035	0	26	521	386						Untertest4.avi	0	880	547	72	111	454	277	1099	0	Content		449	275	17478110	1942087654
17495	12:01:31.792	00:00:17.494	1050	549,7717	378,0727	0,630983	0,6629066	612,3705	3,146994	0	498,4666	391,7312	0,446659	0,6624021	614,1555	3,443309	0	26	524	385						Untertest4.avi	0	880	547	72	111	454	277	1099	0	Content		452	274	17494734	1942104278
17511	12:01:31.808	00:00:17.511	1051	550,4589	378,682	0,6309551	0,6629233	612,4095	3,120686	0	495,1532	393,0004	0,4466336	0,6624632	614,1295	3,441754	0	26	523	386						Untertest4.avi	0	880	547	72	111	454	277	1099	0	Content		451	275	17511482	1942121026
17528	12:01:31.825	00:00:17.528	1052	544,0351	376,4612	0,630893	0,6629166	612,3403	3,123237	0	502,5044	387,4941	0,4465973	0,6624914	613,9509	3,42232	0	26	523	382						Untertest4.avi	0	880	547	72	111	454	277	1099	0	Content		451	271	17528106	1942137650
17545	12:01:31.842	00:00:17.544	1053	553,4928	382,7151	0,6308364	0,6629007	612,3511	3,147255	0	501,7495	391,1956	0,4465485	0,6625065	613,9179	3,427181	0	26	528	387						Untertest4.avi	0	880	547	72	111	454	277	1099	0	Content		456	276	17544727	1942154271
17561	12:01:31.858	00:00:17.561	1054	553,2615	378,3566	0,6307485	0,6628574	612,3167	3,143997	0	503,7027	388,0804	0,4464808	0,6625131	613,9672	3,426713	0	26	528	383						Untertest4.avi	0	880	547	72	111	454	277	1099	0	Content		456	272	17561351	1942170895
17578	12:01:31.875	00:00:17.578	1055	551,5793	380,302	0,6306661	0,6628113	612,418	3,135535	0	503,1192	392,6511	0,4463893	0,6625319	614,1114	3,457815	0	26	527	386						Untertest4.avi	0	880	547	72	111	454	277	1099	0	Content		455	275	17578097	1942187641
17595	12:01:31.892	00:00:17.594	1056	549,9368	383,7487	0,6305906	0,6628034	612,4227	3,15167	0	499,2278	392,4119	0,4462996	0,6624964	614,0596	3,436629	0	26	525	388						Untertest4.avi	0	880	547	72	111	454	277	1099	0	Content		453	277	17594719	1942204263
17611	12:01:31.908	00:00:17.611	1057	554,2437	392,144	0,6305317	0,6628157	612,397	3,161054	0	496,2276	396,0637	0,4462172	0,6624737	614,0415	3,453311	0	26	525	394						Untertest4.avi	0	880	547	72	111	454	277	1099	0	Content		453	283	17611343	1942220887
17628	12:01:31.925	00:00:17.627	1058	554,4734	381,5821	0,6304827	0,6628342	612,4258	3,136732	0	497,4839	392,6014	0,4461375	0,6625071	614,1277	3,44878	0	26	526	387						Untertest4.avi	0	880	547	72	111	454	277	1099	0	Content		454	276	17627965	1942237509
17645	12:01:31.942	00:00:17.644	1059	553,9149	389,9296	0,6304151	0,662869	612,3804	3,148722	0	498,0256	395,1142	0,4460817	0,6625689	613,9454	3,433484	0	26	526	393						Untertest4.avi	0	880	547	72	111	454	277	1099	0	Content		454	282	17644714	1942254258
17661	12:01:31.958	00:00:17.661	1060	550,6627	385,8533	0,6303633	0,6628823	612,3931	3,120317	0	501,193	397,7136	0,4460131	0,6626489	613,9569	3,450061	0	26	526	392						Untertest4.avi	0	880	547	72	111	454	277	1099	0	Content		454	281	17661338	1942270882
17678	12:01:31.975	00:00:17.677	1061	551,5425	379,1124	0,6302795	0,6628665	612,3404	3,103061	0	500,8269	396,8305	0,4459248	0,6626832	614,0046	3,417455	0	26	526	388						Untertest4.avi	0	880	547	72	111	454	277	1099	0	Content		454	277	17677960	1942287504
17695	12:01:31.992	00:00:17.694	1062	552,8181	386,6712	0,6301883	0,6628363	612,4126	3,131205	0	499,9433	393,2288	0,4458475	0,6626799	614,0172	3,417969	0	26	526	390						Untertest4.avi	0	880	547	72	111	454	277	1099	0	Content		454	279	17694585	1942304129
17711	12:01:32.008	00:00:17.711	1063	551,663	383,4305	0,6300931	0,6628003	612,4699	3,115487	0	497,83	395,4656	0,4457551	0,662657	614,0749	3,432216	0	26	525	389						Untertest4.avi	0	880	547	72	111	454	277	1099	0	Content		453	278	17711334	1942320878
17728	12:01:32.025	00:00:17.727	1064	547,5068	380,4237	0,6300046	0,6627964	612,4845	3,106132	0	496,1828	398,1331	0,4456565	0,6626336	614,1852	3,423251	0	26	522	389						Untertest4.avi	0	880	547	72	111	454	277	1099	0	Content		450	278	17727956	1942337500
17745	12:01:32.042	00:00:17.744	1065	551,8147	387,4127	0,6299257	0,6628069	612,3941	3,114201	0	495,9259	402,1819	0,4455793	0,6626471	614,1085	3,427749	0	26	524	395						Untertest4.avi	0	880	547	72	111	454	277	1099	0	Content		452	284	17744581	1942354125
17761	12:01:32.058	00:00:17.761	1066	553,3527	384,2738	0,6298642	0,6628585	612,4253	3,092727	0	500,3861	394,7352	0,4455113	0,6627463	614,2631	3,412311	0	26	527	390						Untertest4.avi	0	880	547	72	111	454	277	1099	0	Content		455	279	17761327	1942370871
17778	12:01:32.075	00:00:17.777	1067	552,4008	389,4871	0,6298208	0,6628966	612,3892	3,121642	0	496,6471	396,4652	0,4454673	0,6627955	614,3304	3,4067	0	26	525	393						Untertest4.avi	0	880	547	72	111	454	277	1099	0	Content		453	282	17777950	1942387494
17795	12:01:32.092	00:00:17.794	1068	551,0224	384,9895	0,6297843	0,6629027	612,4141	3,097471	0	497,1623	399,4578	0,4454446	0,6628404	614,3489	3,424351	0	26	524	392						Untertest4.avi	0	880	547	72	111	454	277	1099	0	Content		452	281	17794574	1942404118
17811	12:01:32.108	00:00:17.811	1069	548,5558	377,5074	0,6297632	0,6628911	612,4526	3,089218	0	499,0139	396,6402	0,4454306	0,662881	614,4076	3,414321	0	26	524	387						Untertest4.avi	0	880	547	72	111	454	277	1099	0	Content		452	276	17811198	1942420742
17828	12:01:32.125	00:00:17.827	1070	548,275	384,252	0,6297311	0,6628674	612,6057	3,080585	0	498,3493	391,9702	0,4454307	0,6628754	614,4349	3,398497	0	26	523	388						Untertest4.avi	0	880	547	72	111	454	277	1099	0	Content		451	277	17827946	1942437490
17845	12:01:32.142	00:00:17.844	1071	547,959	385,2688	0,6297188	0,6628371	612,6556	3,084222	0	498,7939	393,2377	0,4454256	0,6628708	614,4959	3,405953	0	26	523	389						Untertest4.avi	0	880	547	72	111	454	277	1099	0	Content		451	278	17844570	1942454114
17861	12:01:32.158	00:00:17.861	1072	547,7761	388,3833	0,6297044	0,6628161	612,7246	3,091424	0	502,3775	389,5294	0,4454173	0,6628544	614,5417	3,409796	0	26	525	389						Untertest4.avi	0	880	547	72	111	454	277	1099	0	Content		453	278	17861192	1942470736
17878	12:01:32.175	00:00:17.877	1073	547,2319	380,9756	0,6296983	0,6627936	612,6978	3,080264	0	497,9071	395,6571	0,4454163	0,6628549	614,5217	3,415518	0	26	523	388						Untertest4.avi	0	880	547	72	111	454	277	1099	0	Content		451	277	17877815	1942487359
17895	12:01:32.192	00:00:17.894	1074	546,9147	384,8796	0,6296991	0,6627558	612,7129	3,073862	0	502,0038	389,4715	0,4454228	0,6628301	614,493	3,409608	0	26	524	387						Untertest4.avi	0	880	547	72	111	454	277	1099	0	Content		452	276	17894563	1942504107
17911	12:01:32.208	00:00:17.911	1075	545,3464	387,9478	0,6296992	0,6627532	612,7043	3,075081	0	504,7644	389,2973	0,4454292	0,6628186	614,5095	3,401252	0	26	525	389						Untertest4.avi	0	880	547	72	111	454	277	1099	0	Content		453	278	17911186	1942520730
17928	12:01:32.225	00:00:17.927	1076	551,6774	390,9251	0,629715	0,6627786	612,712	3,086269	0	502,5865	389,9725	0,4454428	0,6628516	614,4383	3,413557	0	26	527	390						Untertest4.avi	0	880	547	72	111	454	277	1099	0	Content		455	279	17927809	1942537353
17944	12:01:32.241	00:00:17.944	1077	553,9459	390,5556	0,6297362	0,6628331	612,6252	3,097867	0	502,1067	391,9498	0,445458	0,6629009	614,4167	3,401222	0	26	528	391						Untertest4.avi	0	880	547	72	111	454	277	1099	0	Content		456	280	17944433	1942553977
17961	12:01:32.258	00:00:17.961	1078	555,693	386,5144	0,6297713	0,6628986	612,5096	3,05815	0	503,1848	391,9076	0,4454766	0,6629573	614,35	3,410326	0	26	529	389						Untertest4.avi	0	880	547	72	111	454	277	1099	0	Content		457	278	17961178	1942570722
17978	12:01:32.275	00:00:17.977	1079	548,1783	388,2276	0,6298001	0,6629507	612,48	3,092755	0	504,7659	389,666	0,4455058	0,6630228	614,2355	3,385845	0	26	526	389						Untertest4.avi	0	880	547	72	111	454	277	1099	0	Content		454	278	17977802	1942587346
17994	12:01:32.291	00:00:17.994	1080	551,4923	382,5336	0,6298531	0,6629838	612,5197	3,063472	0	503,9211	397,131	0,4455403	0,6630452	614,2587	3,406154	0	26	528	390						Untertest4.avi	0	880	547	72	111	454	277	1099	0	Content		456	279	17994425	1942603969
18011	12:01:32.308	00:00:18.011	1081	550,9166	388,6814	0,6299008	0,6630416	612,4249	3,10738	0	500,2151	397,6051	0,4456158	0,6630633	614,2983	3,438501	0	26	526	393						Untertest4.avi	0	880	547	72	111	454	277	1099	0	Content		454	282	18011047	1942620591
18028	12:01:32.325	00:00:18.027	1082	554,9681	393,3184	0,6299944	0,6631092	612,4944	3,115145	0	500,6752	396,185	0,4456918	0,6631048	614,4353	3,444655	0	26	528	395						Untertest4.avi	0	880	547	72	111	454	277	1099	0	Content		456	284	18027796	1942637340
18044	12:01:32.341	00:00:18.044	1083	549,3242	392,8362	0,6300963	0,6631926	612,5341	3,090074	0	507,384	395,5801	0,4458191	0,6631321	614,4252	3,428825	0	26	528	394						Untertest4.avi	0	880	547	72	111	454	277	1099	0	Content		456	283	18044419	1942653963
18061	12:01:32.358	00:00:18.061	1084	551,578	391,0612	0,6302157	0,6633323	612,5488	3,111097	0	504,583	395,3111	0,445931	0,6631631	614,3423	3,426391	0	26	528	393						Untertest4.avi	0	880	547	72	111	454	277	1099	0	Content		456	282	18061041	1942670585
18078	12:01:32.375	00:00:18.077	1085	551,5286	382,6162	0,6303467	0,6634636	612,4857	3,067429	0	503,0456	394,3617	0,4460311	0,6631966	614,1841	3,413567	0	26	527	388						Untertest4.avi	0	880	547	72	111	454	277	1099	0	Content		455	277	18077664	1942687208
18094	12:01:32.391	00:00:18.094	1086	552,0391	387,8037	0,6304566	0,6634979	612,5123	3,108554	0	502,7606	398,4319	0,4461519	0,6632165	614,2408	3,432033	0	26	527	393						Untertest4.avi	0	880	547	72	111	454	277	1099	0	Content		455	282	18094414	1942703958
18111	12:01:32.408	00:00:18.111	1087	551,4569	387,2259	0,6305579	0,663476	612,5541	3,115914	0	499,9403	396,7656	0,4462451	0,6631771	614,4857	3,447426	0	26	526	392						Untertest4.avi	0	880	547	72	111	454	277	1099	0	Content		454	281	18111034	1942720578
18128	12:01:32.425	00:00:18.127	1088	554,168	388,157	0,6306472	0,663381	612,6229	3,12261	0	501,5755	390,3108	0,4463514	0,6631106	614,4948	3,416258	0	26	528	389						Untertest4.avi	0	880	547	72	111	454	277	1099	0	Content		456	278	18127657	1942737201
18144	12:01:32.441	00:00:18.144	1089	550,6827	389,5949	0,6307123	0,663341	612,7136	3,103177	0	502,656	392,6597	0,4464128	0,6630487	614,4775	3,394104	0	26	527	391						Untertest4.avi	0	880	547	72	111	454	277	1099	0	Content		455	280	18144279	1942753823
18161	12:01:32.458	00:00:18.161	1090	547,8568	391,0414	0,6307602	0,6633104	612,7411	3,111124	0	503,1905	390,2822	0,4464652	0,6630265	614,3735	3,403425	0	26	526	391						Untertest4.avi	0	880	547	72	111	454	277	1099	0	Content		454	280	18161027	1942770571
18178	12:01:32.475	00:00:18.177	1091	552,0362	392,7793	0,6308138	0,6633242	612,6905	3,123505	0	502,6252	393,7214	0,4465283	0,6630414	614,3982	3,420382	0	26	527	393						Untertest4.avi	0	880	547	72	111	454	277	1099	0	Content		455	282	18177649	1942787193
18194	12:01:32.491	00:00:18.194	1092	551,0471	391,6396	0,6308458	0,663348	612,6358	3,121547	0	498,9252	401,0335	0,4465953	0,6630841	614,4684	3,448536	0	26	525	396						Untertest4.avi	0	880	547	72	111	454	277	1099	0	Content		453	285	18194273	1942803817
18211	12:01:32.508	00:00:18.210	1093	552,8782	394,0046	0,6308867	0,6633733	612,6193	3,112998	0	501,6606	397,2382	0,4466742	0,6631259	614,5994	3,441496	0	26	527	396						Untertest4.avi	0	880	547	72	111	454	277	1099	0	Content		455	285	18210894	1942820438
18228	12:01:32.525	00:00:18.227	1094	545,345	392,4847	0,6308999	0,6633619	612,7178	3,122449	0	503,6589	394,5361	0,4467859	0,6630858	614,9277	3,4389	0	26	525	394						Untertest4.avi	0	880	547	72	111	454	277	1099	0	Content		453	283	18227658	1942837202
18244	12:01:32.541	00:00:18.244	1095	557,9988	394,4382	0,6307341	0,6632367	613,116	3,137296	0	500,3744	394,5565	0,4471995	0,6628699	614,9995	3,425124	0	26	529	394						Untertest4.avi	0	880	547	72	111	454	277	1099	0	Content		457	283	18244291	1942853835
18261	12:01:32.558	00:00:18.260	1096	-1024	-768	-1	-1	-1	-1	4	-1024	-768	-1	-1	-1	-1	4		0	0						Untertest4.avi	0	880	547	72	111				0	Content		-72	-111	18260908	1942870452
18278	12:01:32.575	00:00:18.277	1097	-1024	-768	-1	-1	-1	-1	4	-1024	-768	-1	-1	-1	-1	4		0	0						Untertest4.avi	0	880	547	72	111				0	Content		-72	-111	18277520	1942887064
18294	12:01:32.591	00:00:18.294	1098	-1024	-768	-1	-1	-1	-1	4	-1024	-768	-1	-1	-1	-1	4		0	0						Untertest4.avi	0	880	547	72	111				0	Content		-72	-111	18294264	1942903808
18311	12:01:32.608	00:00:18.310	1099	-1024	-768	-1	-1	-1	-1	4	-1024	-768	-1	-1	-1	-1	4		0	0						Untertest4.avi	0	880	547	72	111				0	Content		-72	-111	18310886	1942920430
18328	12:01:32.625	00:00:18.327	1100	-1024	-768	-1	-1	-1	-1	4	-1024	-768	-1	-1	-1	-1	4		0	0						Untertest4.avi	0	880	547	72	111				0	Content		-72	-111	18327512	1942937056
18344	12:01:32.641	00:00:18.344	1101	-1024	-768	-1	-1	-1	-1	4	-1024	-768	-1	-1	-1	-1	4		0	0						Untertest4.avi	0	880	547	72	111				0	Content		-72	-111	18344197	1942953741
18361	12:01:32.658	00:00:18.360	1102	-1024	-768	-1	-1	-1	-1	4	-1024	-768	-1	-1	-1	-1	4		0	0						Untertest4.avi	0	880	547	72	111				0	Content		-72	-111	18360864	1942970408
18378	12:01:32.675	00:00:18.377	1103	-1024	-768	-1	-1	-1	-1	4	-1024	-768	-1	-1	-1	-1	4		0	0						Untertest4.avi	0	880	547	72	111				0	Content		-72	-111	18377506	1942987050
18394	12:01:32.691	00:00:18.394	1104	-1024	-768	-1	-1	-1	-1	4	-1024	-768	-1	-1	-1	-1	4		0	0						Untertest4.avi	0	880	547	72	111				0	Content		-72	-111	18394133	1943003677
18411	12:01:32.708	00:00:18.410	1105	-1024	-768	-1	-1	-1	-1	4	-1024	-768	-1	-1	-1	-1	4		0	0						Untertest4.avi	0	880	547	72	111				0	Content		-72	-111	18410819	1943020363
18427	12:01:32.724	00:00:18.427	1106	-1024	-768	-1	-1	-1	-1	4	-1024	-768	-1	-1	-1	-1	4		0	0						Untertest4.avi	0	880	547	72	111				0	Content		-72	-111	18427486	1943037030
18444	12:01:32.741	00:00:18.444	1107	-1024	-768	-1	-1	-1	-1	4	-1024	-768	-1	-1	-1	-1	4		0	0						Untertest4.avi	0	880	547	72	111				0	Content		-72	-111	18444159	1943053703
18461	12:01:32.758	00:00:18.460	1108	-1024	-768	-1	-1	-1	-1	4	-1024	-768	-1	-1	-1	-1	4		0	0						Untertest4.avi	0	880	547	72	111				0	Content		-72	-111	18460826	1943070370
18477	12:01:32.774	00:00:18.477	1109	-1024	-768	-1	-1	-1	-1	4	-1024	-768	-1	-1	-1	-1	4		0	0						Untertest4.avi	0	880	547	72	111				0	Content		-72	-111	18477493	1943087037
18494	12:01:32.791	00:00:18.494	1110	-1024	-768	-1	-1	-1	-1	4	-1024	-768	-1	-1	-1	-1	4		0	0						Untertest4.avi	0	880	547	72	111				0	Content		-72	-111	18494057	1943103601
18511	12:01:32.808	00:00:18.510	1111	-1024	-768	-1	-1	-1	-1	4	-1024	-768	-1	-1	-1	-1	4		0	0						Untertest4.avi	0	880	547	72	111				0	Content		-72	-111	18510724	1943120268
18527	12:01:32.824	00:00:18.527	1112	589,86	403,9293	0,630936	0,663761	615,4478	3,197154	0	542,5667	408,5436	0,4471503	0,662561	615,4566	3,494856	0	27	566	406						Untertest4.avi	0	880	547	72	111	488	288	533	0	Content		494	295	18527241	1943136785
18544	12:01:32.841	00:00:18.544	1113	590,7507	402,673	0,6311497	0,6633403	613,8323	3,200862	0	536,6736	404,3599	0,4471069	0,662962	615,4566	3,507717	0	27	564	404						Untertest4.avi	0	880	547	72	111	488	288	533	0	Content		492	293	18544114	1943153658
18561	12:01:32.858	00:00:18.560	1114	586,97	396,0664	0,6311441	0,6633197	613,8416	3,17796	0	537,5867	405,7195	0,4470863	0,6629275	615,5893	3,525808	0	27	562	401						Untertest4.avi	0	880	547	72	111	488	288	533	0	Content		490	290	18560737	1943170281
18577	12:01:32.874	00:00:18.577	1115	578,922	392,0925	0,631139	0,6633143	613,9132	3,145639	0	536,379	400,0444	0,4470673	0,6628959	615,6269	3,488323	0	27	558	396						Untertest4.avi	0	880	547	72	111	488	288	533	0	Content		486	285	18577358	1943186902
18594	12:01:32.891	00:00:18.594	1116	583,1969	394,3081	0,631142	0,6633019	613,9089	3,162896	0	535,6174	405,9148	0,4470745	0,6628694	615,6482	3,534268	0	27	559	400						Untertest4.avi	0	880	547	72	111	488	288	533	0	Content		487	289	18594107	1943203651
18611	12:01:32.908	00:00:18.610	1117	585,2408	391,673	0,6311402	0,6633344	613,9359	3,182513	0	535,4346	405,2089	0,4470761	0,6628621	615,6848	3,542732	0	27	560	398						Untertest4.avi	0	880	547	72	111	488	288	533	0	Content		488	287	18610729	1943220273
18627	12:01:32.924	00:00:18.627	1118	584,9543	395,8007	0,6311563	0,6633304	613,9619	3,176702	0	536,6737	404,717	0,4470867	0,6628758	615,6826	3,533634	0	27	561	400						Untertest4.avi	0	880	547	72	111	488	288	533	0	Content		489	289	18627350	1943236894
18644	12:01:32.941	00:00:18.643	1119	586,256	398,0463	0,6311572	0,6633257	613,9839	3,188749	0	538,5598	403,1443	0,4471003	0,6628595	615,684	3,527818	0	27	562	401						Untertest4.avi	0	880	547	72	111	488	288	533	0	Content		490	290	18643973	1943253517
18661	12:01:32.958	00:00:18.660	1120	582,8181	394,8829	0,6311614	0,6632668	613,9416	3,19232	0	536,9008	401,0585	0,4471164	0,6628144	615,7272	3,53269	0	27	560	398						Untertest4.avi	0	880	547	72	111	488	288	533	0	Content		488	287	18660595	1943270139
18677	12:01:32.974	00:00:18.677	1121	581,6736	392,8217	0,631165	0,6631742	614,0045	3,215794	0	532,9944	401,1831	0,4471294	0,6627244	615,6635	3,532631	0	27	557	397						Untertest4.avi	0	880	547	72	111	488	288	533	0	Content		485	286	18677339	1943286883
18694	12:01:32.991	00:00:18.693	1122	585,5562	400,8181	0,6311805	0,6630647	614,02	3,221313	0	535,9956	390,322	0,4471339	0,6626781	615,6855	3,539198	0	27	561	396						Untertest4.avi	0	880	547	72	111	488	288	533	0	Content		489	285	18693962	1943303506
18711	12:01:33.008	00:00:18.710	1123	579,8891	397,5932	0,631174	0,6629936	614,0404	3,188466	0	534,1448	397,0396	0,4471382	0,6626005	615,6753	3,549849	0	27	557	397						Untertest4.avi	0	880	547	72	111	488	288	533	0	Content		485	286	18710584	1943320128
18727	12:01:33.024	00:00:18.727	1124	579,6342	393,5059	0,6311668	0,6629466	614,0331	3,204427	0	534,5604	401,4072	0,4471195	0,662513	615,6641	3,558756	0	27	557	397						Untertest4.avi	0	880	547	72	111	488	288	533	0	Content		485	286	18727331	1943336875
18744	12:01:33.041	00:00:18.743	1125	584,8395	398,115	0,6311667	0,6629471	613,9664	3,237139	0	534,6766	395,1292	0,4471083	0,6624787	615,718	3,55388	0	27	560	397						Untertest4.avi	0	880	547	72	111	488	288	533	0	Content		488	286	18743955	1943353499
18761	12:01:33.058	00:00:18.760	1126	584,9929	393,2942	0,6311678	0,662959	613,9205	3,234898	0	538,5106	391,7892	0,4470969	0,6624958	615,6735	3,551909	0	27	562	393						Untertest4.avi	0	880	547	72	111	488	288	533	0	Content		490	282	18760576	1943370120
18777	12:01:33.074	00:00:18.777	1127	580,4683	384,5716	0,6311715	0,6629413	613,8647	3,201	0	537,1638	396,9615	0,4470766	0,6625247	615,5526	3,557567	0	27	559	391						Untertest4.avi	0	880	547	72	111	488	288	533	0	Content		487	280	18777199	1943386743
18794	12:01:33.091	00:00:18.793	1128	587,7737	394,0727	0,631182	0,6629322	613,7728	3,224395	0	532,9251	398,0836	0,4470771	0,6625413	615,4641	3,588939	0	27	560	396						Untertest4.avi	0	880	547	72	111	488	288	533	0	Content		488	285	18793947	1943403491
18811	12:01:33.108	00:00:18.810	1129	589,3474	398,7163	0,6311982	0,6629398	613,7023	3,25105	0	535,2308	394,3083	0,4470789	0,662548	615,3972	3,584009	0	27	562	397						Untertest4.avi	0	880	547	72	111	488	288	533	0	Content		490	286	18810569	1943420113
18827	12:01:33.124	00:00:18.827	1130	590,8416	404,1446	0,6312293	0,6629438	613,6245	3,286274	0	531,6646	401,4039	0,4470901	0,662537	615,3021	3,60059	0	27	561	403						Untertest4.avi	0	880	547	72	111	488	288	533	0	Content		489	292	18827191	1943436735
18844	12:01:33.141	00:00:18.843	1131	586,4457	401,6636	0,6312637	0,6629684	613,5643	3,279833	0	530,6432	402,4725	0,4471105	0,6624926	615,2154	3,60654	0	27	559	402						Untertest4.avi	0	880	547	72	111	488	288	533	0	Content		487	291	18843813	1943453357
18861	12:01:33.158	00:00:18.860	1132	583,7268	395,2806	0,6312977	0,6630135	613,4614	3,258807	0	534,0138	402,0494	0,4471477	0,662506	615,0491	3,623186	0	27	559	399						Untertest4.avi	0	880	547	72	111	488	288	533	0	Content		487	288	18860559	1943470103
18877	12:01:33.174	00:00:18.877	1133	588,8178	406,8675	0,6313687	0,6630618	613,3875	3,30439	0	530,6516	401,5907	0,4471793	0,6625112	614,9847	3,632536	0	27	560	404						Untertest4.avi	0	880	547	72	111	488	288	533	0	Content		488	293	18877182	1943486726
18894	12:01:33.191	00:00:18.893	1134	585,587	389,6991	0,631428	0,6630886	613,2452	3,252412	0	532,168	395,4434	0,4471969	0,662531	614,9576	3,614783	0	27	559	393						Untertest4.avi	0	880	547	72	111	488	288	533	0	Content		487	282	18893806	1943503350
18910	12:01:33.207	00:00:18.910	1135	587,9165	400,0771	0,6314721	0,6631183	613,1421	3,254364	0	533,7803	399,819	0,4472319	0,6625352	614,9664	3,632259	0	27	561	400						Untertest4.avi	0	880	547	72	111	488	288	533	0	Content		489	289	18910428	1943519972
18927	12:01:33.224	00:00:18.927	1136	585,5087	399,9315	0,6315037	0,6631674	613,0814	3,2665	0	533,2874	394,5393	0,4472456	0,6625369	615,0257	3,626666	0	27	559	397						Untertest4.avi	0	880	547	72	111	488	288	533	0	Content		487	286	18927052	1943536596
18944	12:01:33.241	00:00:18.943	1137	588,3407	392,8828	0,6315284	0,6631263	613,0363	3,235859	0	533,004	402,3799	0,4472599	0,6624902	615,0287	3,62238	0	27	561	398						Untertest4.avi	0	880	547	72	111	488	288	533	0	Content		489	287	18943799	1943553343
18960	12:01:33.257	00:00:18.960	1138	587,0417	411,1204	0,6315299	0,6631075	612,9932	3,306901	0	531,826	400,696	0,4472393	0,6624621	614,9606	3,636019	0	27	559	406						Untertest4.avi	0	880	547	72	111	488	288	533	0	Content		487	295	18960423	1943569967
18977	12:01:33.274	00:00:18.977	1139	585,6409	403,7902	0,6315117	0,6630611	612,9783	3,281365	0	532,2336	403,4776	0,4472221	0,6624262	614,936	3,641534	0	27	559	404						Untertest4.avi	0	880	547	72	111	488	288	533	0	Content		487	293	18977171	1943586715
18994	12:01:33.291	00:00:18.993	1140	587,4869	407,911	0,6314628	0,6630394	612,9321	3,278536	0	536,8444	400,7597	0,4471878	0,6624071	614,8016	3,642522	0	27	562	404						Untertest4.avi	0	880	547	72	111	488	288	533	0	Content		490	293	18993795	1943603339
19010	12:01:33.307	00:00:19.010	1141	588,1583	406,1434	0,6313536	0,6629981	612,8155	3,295301	0	529,7925	412,5731	0,447152	0,6623628	614,6316	3,669221	0	27	559	409						Untertest4.avi	0	880	547	72	111	488	288	533	0	Content		487	298	19010416	1943619960
19027	12:01:33.324	00:00:19.027	1142	585,0842	397,9247	0,6311815	0,6628882	612,8734	3,259356	0	531,6509	407,1429	0,447165	0,6623023	614,6821	3,661437	0	27	558	403						Untertest4.avi	0	880	547	72	111	488	288	533	0	Content		486	292	19027039	1943636583
19044	12:01:33.341	00:00:19.043	1143	590,231	390,9374	0,6308351	0,6627168	612,8922	3,278242	0	524,692	421,2219	0,4473295	0,6621124	614,9432	3,502861	0	27	557	406						Untertest4.avi	0	880	547	72	111	488	288	533	0	Content		485	295	19043661	1943653205
19060	12:01:33.357	00:00:19.060	1144	-1024	-768	-1	-1	-1	-1	4	-1024	-768	-1	-1	-1	-1	4		0	0						Untertest4.avi	0	880	547	72	111				0	Content		-72	-111	19060410	1943669954
19077	12:01:33.374	00:00:19.077	1145	-1024	-768	-1	-1	-1	-1	4	-1024	-768	-1	-1	-1	-1	4		0	0						Untertest4.avi	0	880	547	72	111				0	Content		-72	-111	19077032	1943686576
19094	12:01:33.391	00:00:19.093	1146	-1024	-768	-1	-1	-1	-1	4	-1024	-768	-1	-1	-1	-1	4		0	0						Untertest4.avi	0	880	547	72	111				0	Content		-72	-111	19093656	1943703200
19110	12:01:33.407	00:00:19.110	1147	-1024	-768	-1	-1	-1	-1	4	-1024	-768	-1	-1	-1	-1	4		0	0						Untertest4.avi	0	880	547	72	111				0	Content		-72	-111	19110293	1943719837
19127	12:01:33.424	00:00:19.126	1148	-1024	-768	-1	-1	-1	-1	4	-1024	-768	-1	-1	-1	-1	4		0	0						Untertest4.avi	0	880	547	72	111				0	Content		-72	-111	19126902	1943736446
19144	12:01:33.441	00:00:19.143	1149	-1024	-768	-1	-1	-1	-1	4	-1024	-768	-1	-1	-1	-1	4		0	0						Untertest4.avi	0	880	547	72	111				0	Content		-72	-111	19143651	1943753195
19160	12:01:33.457	00:00:19.160	1150	-1024	-768	-1	-1	-1	-1	4	-1024	-768	-1	-1	-1	-1	4		0	0						Untertest4.avi	0	880	547	72	111				0	Content		-72	-111	19160294	1943769838
19177	12:01:33.474	00:00:19.176	1151	-1024	-768	-1	-1	-1	-1	4	-1024	-768	-1	-1	-1	-1	4		0	0						Untertest4.avi	0	880	547	72	111				0	Content		-72	-111	19176972	1943786516
19194	12:01:33.491	00:00:19.193	1152	-1024	-768	-1	-1	-1	-1	4	-1024	-768	-1	-1	-1	-1	4		0	0						Untertest4.avi	0	880	547	72	111				0	Content		-72	-111	19193639	1943803183
19210	12:01:33.507	00:00:19.210	1153	-1024	-768	-1	-1	-1	-1	4	-1024	-768	-1	-1	-1	-1	4		0	0						Untertest4.avi	0	880	547	72	111				0	Content		-72	-111	19210272	1943819816
19227	12:01:33.524	00:00:19.226	1154	-1024	-768	-1	-1	-1	-1	4	-1024	-768	-1	-1	-1	-1	4		0	0						Untertest4.avi	0	880	547	72	111				0	Content		-72	-111	19226940	1943836484
19244	12:01:33.541	00:00:19.243	1155	-1024	-768	-1	-1	-1	-1	4	-1024	-768	-1	-1	-1	-1	4		0	0						Untertest4.avi	0	880	547	72	111				0	Content		-72	-111	19243607	1943853151
19260	12:01:33.557	00:00:19.260	1156	-1024	-768	-1	-1	-1	-1	4	-1024	-768	-1	-1	-1	-1	4		0	0						Untertest4.avi	0	880	547	72	111				0	Content		-72	-111	19260259	1943869803
19277	12:01:33.574	00:00:19.276	1157	-1024	-768	-1	-1	-1	-1	4	-1024	-768	-1	-1	-1	-1	4		0	0						Untertest4.avi	0	880	547	72	111				0	Content		-72	-111	19276926	1943886470
19294	12:01:33.591	00:00:19.293	1158	554,8076	400,3794	0,6310578	0,6627288	612,6315	3,251554	0	515,891	402,296	0,4468533	0,6621181	614,5789	3,652751	0	28	535	401						Untertest4.avi	0	880	547	72	111	459	287	1832	0	Content		463	290	19293532	1943903076
19310	12:01:33.607	00:00:19.310	1159	552,7555	399,9444	0,6310419	0,6627281	612,5861	3,252706	0	514,2498	406,6239	0,4467949	0,6620788	614,4809	3,647644	0	28	534	403						Untertest4.avi	0	880	547	72	111	459	287	1832	0	Content		462	292	19310160	1943919704
19327	12:01:33.624	00:00:19.326	1160	551,0974	400,0486	0,6310291	0,6628123	612,5615	3,273529	0	510,9944	405,7982	0,4467306	0,6620945	614,5592	3,634038	0	28	531	403						Untertest4.avi	0	880	547	72	111	459	287	1832	0	Content		459	292	19326892	1943936436
19344	12:01:33.641	00:00:19.343	1161	556,0515	397,1262	0,6310137	0,6628202	612,5284	3,238376	0	509,634	403,3875	0,4467033	0,6622044	614,5056	3,649391	0	28	533	400						Untertest4.avi	0	880	547	72	111	459	287	1832	0	Content		461	289	19343514	1943953058
19360	12:01:33.657	00:00:19.360	1162	555,54	405,8365	0,6310022	0,662825	612,5126	3,25999	0	509,9752	396,8645	0,4466796	0,6623393	614,5165	3,637248	0	28	533	401						Untertest4.avi	0	880	547	72	111	459	287	1832	0	Content		461	290	19360136	1943969680
19377	12:01:33.674	00:00:19.376	1163	555,5281	403,9734	0,6309898	0,6627901	612,5139	3,246095	0	512,2465	396,9085	0,4466619	0,6623484	614,4351	3,652867	0	28	534	400						Untertest4.avi	0	880	547	72	111	459	287	1832	0	Content		462	289	19376885	1943986429
19394	12:01:33.691	00:00:19.393	1164	551,9765	388,4663	0,6309816	0,6627662	612,514	3,231035	0	512,4809	394,2782	0,4466469	0,6623523	614,373	3,645235	0	28	532	391						Untertest4.avi	0	880	547	72	111	459	287	1832	0	Content		460	280	19393507	1944003051
19410	12:01:33.707	00:00:19.410	1165	549,9386	401,6814	0,6309733	0,6627112	612,5174	3,259583	0	512,2396	395,595	0,4466293	0,6623138	614,3065	3,632568	0	28	531	399						Untertest4.avi	0	880	547	72	111	459	287	1832	0	Content		459	288	19410128	1944019672
19427	12:01:33.724	00:00:19.426	1166	556,7142	399,2342	0,630981	0,6627133	612,4935	3,27201	0	510,8557	395,0928	0,4466175	0,6623012	614,2512	3,648734	0	28	534	397						Untertest4.avi	0	880	547	72	111	459	287	1832	0	Content		462	286	19426749	1944036293
19443	12:01:33.740	00:00:19.443	1167	553,846	396,3243	0,6310038	0,6627973	612,4471	3,254108	0	509,9575	391,5721	0,4466283	0,6623082	614,2293	3,628828	0	28	532	394						Untertest4.avi	0	880	547	72	111	459	287	1832	0	Content		460	283	19443497	1944053041
19460	12:01:33.757	00:00:19.460	1168	555,2396	397,0951	0,6310301	0,6628514	612,4995	3,264123	0	510,1299	395,6354	0,4466441	0,6623216	614,2751	3,661314	0	28	533	396						Untertest4.avi	0	880	547	72	111	459	287	1832	0	Content		461	285	19460119	1944069663
19477	12:01:33.774	00:00:19.476	1169	554,8947	399,3243	0,6310666	0,6628929	612,5144	3,287707	0	511,1087	399,2552	0,4466783	0,6623119	614,3451	3,648006	0	28	533	399						Untertest4.avi	0	880	547	72	111	459	287	1832	0	Content		461	288	19476742	1944086286
19493	12:01:33.790	00:00:19.493	1170	555,2792	393,8466	0,6311183	0,6629102	612,5193	3,285588	0	507,4828	402,664	0,4467247	0,6622866	614,4791	3,686662	0	28	531	398						Untertest4.avi	0	880	547	72	111	459	287	1832	0	Content		459	287	19493365	1944102909
19510	12:01:33.807	00:00:19.509	1171	559,6359	396,9557	0,6311771	0,6629019	612,4831	3,295226	0	512,3349	398,2244	0,4468074	0,6622623	614,3481	3,67261	0	28	536	398						Untertest4.avi	0	880	547	72	111	459	287	1832	0	Content		464	287	19509987	1944119531
19527	12:01:33.824	00:00:19.526	1172	560,5604	401,2366	0,631243	0,6628921	612,3936	3,296852	0	514,5089	400,1514	0,4468721	0,6621631	614,3308	3,672732	0	28	538	401						Untertest4.avi	0	880	547	72	111	459	287	1832	0	Content		466	290	19526736	1944136280
19543	12:01:33.840	00:00:19.543	1173	556,4148	395,3506	0,6312847	0,6628777	612,3268	3,298893	0	511,0229	405,142	0,4469234	0,6621209	614,2565	3,691621	0	28	534	400						Untertest4.avi	0	880	547	72	111	459	287	1832	0	Content		462	289	19543359	1944152903
19560	12:01:33.857	00:00:19.560	1174	557,2501	396,4321	0,6313457	0,6628377	612,3243	3,292808	0	509,6582	400,1062	0,4469499	0,6620874	614,2303	3,697681	0	28	533	398						Untertest4.avi	0	880	547	72	111	459	287	1832	0	Content		461	287	19560106	1944169650
19577	12:01:33.874	00:00:19.576	1175	556,7423	395,1937	0,6313955	0,6628283	612,2803	3,296117	0	508,8993	399,3116	0,446983	0,6620401	614,0989	3,689893	0	28	533	397						Untertest4.avi	0	880	547	72	111	459	287	1832	0	Content		461	286	19576730	1944186274
19593	12:01:33.890	00:00:19.593	1176	555,3361	397,5979	0,6314373	0,6628513	612,1683	3,298772	0	507,0835	396,6916	0,4470206	0,6620228	613,9286	3,700673	0	28	531	397						Untertest4.avi	0	880	547	72	111	459	287	1832	0	Content		459	286	19593351	1944202895
19610	12:01:33.907	00:00:19.609	1177	553,5661	398,1755	0,6314805	0,6628821	612,0833	3,291862	0	507,5522	401,563	0,4470577	0,6620089	613,8708	3,705521	0	28	531	400						Untertest4.avi	0	880	547	72	111	459	287	1832	0	Content		459	289	19609974	1944219518
19627	12:01:33.924	00:00:19.626	1178	556,1607	397,2445	0,6315542	0,6629269	612,1262	3,31739	0	511,4122	398,5056	0,447087	0,662037	613,77	3,702956	0	28	534	398						Untertest4.avi	0	880	547	72	111	459	287	1832	0	Content		462	287	19626598	1944236142
19643	12:01:33.940	00:00:19.643	1179	558,0987	391,7594	0,6316009	0,6629686	612,0674	3,282213	0	509,4098	395,093	0,4471044	0,6620671	613,7148	3,695708	0	28	534	393						Untertest4.avi	0	880	547	72	111	459	287	1832	0	Content		462	282	19643346	1944252890
19660	12:01:33.957	00:00:19.659	1180	557,9789	395,2576	0,6316618	0,6629975	611,9568	3,332091	0	511,9897	397,3831	0,4471728	0,6620835	613,6198	3,714038	0	28	535	396						Untertest4.avi	0	880	547	72	111	459	287	1832	0	Content		463	285	19659969	1944269513
19677	12:01:33.974	00:00:19.676	1181	559,2321	398,3231	0,631703	0,66302	611,9032	3,319299	0	509,6583	399,2845	0,4471981	0,6620689	613,5468	3,729734	0	28	534	399						Untertest4.avi	0	880	547	72	111	459	287	1832	0	Content		462	288	19676591	1944286135
19693	12:01:33.990	00:00:19.693	1182	556,3895	403,7032	0,6317353	0,663038	611,8502	3,316876	0	510,0309	401,3783	0,4472327	0,6620606	613,5284	3,720719	0	28	533	403						Untertest4.avi	0	880	547	72	111	459	287	1832	0	Content		461	292	19693221	1944302765
19710	12:01:34.007	00:00:19.709	1183	557,9275	400,4539	0,6317788	0,6630823	611,8021	3,306071	0	512,4993	401,2515	0,4472666	0,662083	613,5079	3,703852	0	28	535	401						Untertest4.avi	0	880	547	72	111	459	287	1832	0	Content		463	290	19709964	1944319508
19727	12:01:34.024	00:00:19.726	1184	555,4686	394,2032	0,631842	0,6631666	611,852	3,27729	0	509,2869	401,8109	0,4473174	0,6621187	613,457	3,723746	0	28	532	398						Untertest4.avi	0	880	547	72	111	459	287	1832	0	Content		460	287	19726589	1944336133
19743	12:01:34.040	00:00:19.743	1185	558,6338	394,6186	0,6318862	0,6632649	611,7953	3,298424	0	507,7192	405,5078	0,4473698	0,6621743	613,446	3,724695	0	28	533	400						Untertest4.avi	0	880	547	72	111	459	287	1832	0	Content		461	289	19743214	1944352758
19760	12:01:34.057	00:00:19.759	1186	557,7503	392,984	0,631951	0,6633096	611,7207	3,299027	0	509,9295	398,3934	0,447457	0,6622606	613,4354	3,726243	0	28	534	396						Untertest4.avi	0	880	547	72	111	459	287	1832	0	Content		462	285	19759959	1944369503
19777	12:01:34.074	00:00:19.776	1187	556,9415	395,6114	0,6320267	0,6633343	611,7847	3,281595	0	511,8593	395,092	0,4475121	0,6622559	613,5248	3,713171	0	28	534	395						Untertest4.avi	0	880	547	72	111	459	287	1832	0	Content		462	284	19776581	1944386125
19793	12:01:34.090	00:00:19.793	1188	553,2802	396,5672	0,6320843	0,6632993	611,7701	3,280631	0	509,8398	394,3882	0,4475471	0,66221	613,5541	3,706452	0	28	532	395						Untertest4.avi	0	880	547	72	111	459	287	1832	0	Content		460	284	19793208	1944402752
19810	12:01:34.107	00:00:19.809	1189	557,2678	398,9946	0,6321316	0,6632235	611,6915	3,284119	0	508,6342	398,5464	0,4475743	0,6621094	613,5153	3,699331	0	28	533	399						Untertest4.avi	0	880	547	72	111	459	287	1832	0	Content		461	288	19809829	1944419373
19827	12:01:34.124	00:00:19.826	1190	556,7723	393,3892	0,632145	0,6631522	611,7239	3,245179	0	511,0373	398,131	0,4476177	0,6620553	613,3965	3,682863	0	28	534	396						Untertest4.avi	0	880	547	72	111	459	287	1832	0	Content		462	285	19826574	1944436118
19843	12:01:34.140	00:00:19.843	1191	555,9066	399,3314	0,6321542	0,663097	611,7764	3,267082	0	511,3204	401,0687	0,4476314	0,6620165	613,3976	3,678584	0	28	534	400						Untertest4.avi	0	880	547	72	111	459	287	1832	0	Content		462	289	19843201	1944452745
19860	12:01:34.157	00:00:19.859	1192	561,6489	405,0265	0,6321454	0,6630875	611,7578	3,286032	0	507,8725	404,3381	0,4476295	0,6620187	613,4179	3,692806	0	28	535	405						Untertest4.avi	0	880	547	72	111	459	287	1832	0	Content		463	294	19859823	1944469367
19876	12:01:34.173	00:00:19.876	1193	556,2847	402,3389	0,6321391	0,6630844	611,7844	3,262408	0	508,2481	399,5822	0,447626	0,6620334	613,4272	3,695257	0	28	532	401						Untertest4.avi	0	880	547	72	111	459	287	1832	0	Content		460	290	19876448	1944485992
19893	12:01:34.190	00:00:19.893	1194	559,8717	395,1129	0,6321325	0,6631168	611,8364	3,252217	0	508,6767	404,5257	0,4476348	0,6620726	613,4489	3,658747	0	28	534	400						Untertest4.avi	0	880	547	72	111	459	287	1832	0	Content		462	289	19893070	1944502614
19910	12:01:34.207	00:00:19.909	1195	553,2131	398,8278	0,6321418	0,6631296	611,8439	3,227927	0	511,6952	400,5664	0,4476569	0,6620872	613,5883	3,657227	0	28	532	400						Untertest4.avi	0	880	547	72	111	459	287	1832	0	Content		460	289	19909817	1944519361
19926	12:01:34.223	00:00:19.926	1196	559,6601	404,2565	0,6321732	0,6631244	611,8677	3,251271	0	509,2565	405,2773	0,447703	0,6620753	613,6201	3,649861	0	28	534	405						Untertest4.avi	0	880	547	72	111	459	287	1832	0	Content		462	294	19926440	1944535984
19943	12:01:34.240	00:00:19.943	1197	562,8586	405,8416	0,6322094	0,6631162	611,879	3,242554	0	512,8283	400,226	0,4477454	0,6620292	613,686	3,616278	0	28	538	403						Untertest4.avi	0	880	547	72	111	459	287	1832	0	Content		466	292	19943061	1944552605
19960	12:01:34.257	00:00:19.959	1198	563,8322	409,5455	0,6322421	0,6631011	611,9341	3,216496	0	507,281	404,6667	0,4477845	0,6619442	613,7274	3,625399	0	28	536	407						Untertest4.avi	0	880	547	72	111	459	287	1832	0	Content		464	296	19959682	1944569226
19976	12:01:34.273	00:00:19.976	1199	553,7527	394,9943	0,6322775	0,6630481	611,9539	3,158876	0	511,9321	404,7038	0,4478213	0,6618705	613,7813	3,594026	0	28	533	400						Untertest4.avi	0	880	547	72	111	459	287	1832	0	Content		461	289	19976430	1944585974
19993	12:01:34.290	00:00:19.993	1200	555,4831	400,163	0,6323072	0,6629448	612,011	3,13987	0	512,676	399,7722	0,4478546	0,6618045	613,7833	3,576004	0	28	534	400						Untertest4.avi	0	880	547	72	111	459	287	1832	0	Content		462	289	19993054	1944602598
20010	12:01:34.307	00:00:20.009	1201	552,7249	398,7584	0,6323422	0,6628099	612,0925	3,12102	0	513,8892	397,4727	0,4478956	0,6616514	613,8626	3,551497	0	28	533	398						Untertest4.avi	0	880	547	72	111	459	287	1832	0	Content		461	287	20009677	1944619221
20026	12:01:34.323	00:00:20.026	1202	555,472	389,961	0,6323712	0,6626928	612,1006	3,095798	0	514,6511	397,221	0,4479322	0,661404	613,9503	3,54324	0	28	535	394						Untertest4.avi	0	880	547	72	111	459	287	1832	0	Content		463	283	20026423	1944635967
20043	12:01:34.340	00:00:20.043	1203	549,8839	397,7512	0,6323823	0,6625276	612,0749	3,07882	0	511,1409	401,3278	0,4479516	0,6611998	613,968	3,505827	0	28	531	400						Untertest4.avi	0	880	547	72	111	459	287	1832	0	Content		459	289	20043045	1944652589
20060	12:01:34.357	00:00:20.059	1204	548,931	401,3127	0,6324142	0,6624036	612,0877	3,055351	0	510,883	401,0837	0,4479892	0,6610472	613,9568	3,480622	0	28	530	401						Untertest4.avi	0	880	547	72	111	459	287	1832	0	Content		458	290	20059668	1944669212
20076	12:01:34.373	00:00:20.076	1205	553,4054	395,2078	0,6324847	0,6623327	612,1755	3,033954	0	507,7141	405,0815	0,4480436	0,6609364	613,9365	3,482114	0	28	531	400						Untertest4.avi	0	880	547	72	111	459	287	1832	0	Content		459	289	20076289	1944685833
20093	12:01:34.390	00:00:20.093	1206	550,8931	402,0793	0,6325454	0,6622781	612,1783	3,008831	0	502,6656	397,3857	0,4481029	0,6608805	614,0714	3,456855	0	28	527	400						Untertest4.avi	0	880	547	72	111	459	287	1832	0	Content		455	289	20093037	1944702581
20110	12:01:34.407	00:00:20.109	1207	555,0881	395,984	0,6326143	0,6622452	612,147	2,979923	0	510,3951	398,3313	0,4481996	0,6608114	614,0109	3,431908	0	28	533	397						Untertest4.avi	0	880	547	72	111	459	287	1832	0	Content		461	286	20109661	1944719205
20126	12:01:34.423	00:00:20.126	1208	557,0276	401,8316	0,6327047	0,6622396	612,0853	2,985328	0	512,7421	397,2809	0,4483058	0,6607387	614,0891	3,403892	0	28	535	400						Untertest4.avi	0	880	547	72	111	459	287	1832	0	Content		463	289	20126282	1944735826
20143	12:01:34.440	00:00:20.142	1209	549,0688	398,7364	0,6328117	0,6622442	612,1381	2,940826	0	507,3497	396,2897	0,4484193	0,6606833	614,077	3,374289	0	28	528	398						Untertest4.avi	0	880	547	72	111	459	287	1832	0	Content		456	287	20142905	1944752449
20160	12:01:34.457	00:00:20.159	1210	552,7299	400,7317	0,6329107	0,662297	612,1857	2,938832	0	505,2738	401,4322	0,4485132	0,6606758	613,9094	3,37343	0	28	529	401						Untertest4.avi	0	880	547	72	111	459	287	1832	0	Content		457	290	20159529	1944769073
20176	12:01:34.473	00:00:20.176	1211	554,8602	405,1927	0,6330414	0,6623564	612,2107	2,936574	0	513,1757	399,5097	0,4486261	0,6606541	614,0858	3,367918	0	28	534	402						Untertest4.avi	0	880	547	72	111	459	287	1832	0	Content		462	291	20176277	1944785821
20193	12:01:34.490	00:00:20.192	1212	550,4177	393,7814	0,633162	0,6624196	612,2898	2,867591	0	509,9097	401,8016	0,4487618	0,66063	614,1211	3,323873	0	28	530	398						Untertest4.avi	0	880	547	72	111	459	287	1832	0	Content		458	287	20192901	1944802445
20210	12:01:34.507	00:00:20.209	1213	551,8739	402,1512	0,6332908	0,6625526	612,3071	2,881689	0	505,7689	400,3188	0,4488777	0,6606656	614,1473	3,336229	0	28	529	401						Untertest4.avi	0	880	547	72	111	459	287	1832	0	Content		457	290	20209523	1944819067
20226	12:01:34.523	00:00:20.226	1214	555,1809	404,5	0,6333443	0,6626843	612,2607	2,870882	0	506,7722	401,6253	0,4489504	0,6607361	614,0577	3,314484	0	28	531	403						Untertest4.avi	0	880	547	72	111	459	287	1832	0	Content		459	292	20226268	1944835812
20243	12:01:34.540	00:00:20.242	1215	547,0308	396,6827	0,6333868	0,6627083	612,2399	2,857567	0	510,8629	398,2237	0,4490058	0,6607805	613,9843	3,288397	0	28	529	397						Untertest4.avi	0	880	547	72	111	459	287	1832	0	Content		457	286	20242893	1944852437
20260	12:01:34.557	00:00:20.259	1216	551,6082	398,5261	0,6334372	0,6627122	612,2825	2,86556	0	506,4969	405,6294	0,4490385	0,6607895	613,9729	3,306281	0	28	529	402						Untertest4.avi	0	880	547	72	111	459	287	1832	0	Content		457	291	20259515	1944869059
20276	12:01:34.573	00:00:20.276	1217	553,4677	395,2699	0,6334516	0,6627094	612,275	2,824029	0	505,4169	405,9352	0,4490545	0,6607878	614,0903	3,287524	0	28	529	401						Untertest4.avi	0	880	547	72	111	459	287	1832	0	Content		457	290	20276139	1944885683
20293	12:01:34.590	00:00:20.292	1218	548,0957	390,0925	0,6334423	0,6626995	612,3069	2,823789	0	509,1603	400,8283	0,4490473	0,6607688	614,0983	3,268153	0	28	529	395						Untertest4.avi	0	880	547	72	111	459	287	1832	0	Content		457	284	20292893	1944902437
20310	12:01:34.607	00:00:20.309	1219	549,4927	396,1759	0,6334164	0,6627061	612,2476	2,821314	0	502,318	401,7425	0,4490339	0,6607571	614,0324	3,27315	0	28	526	399						Untertest4.avi	0	880	547	72	111	459	287	1832	0	Content		454	288	20309524	1944919068
20326	12:01:34.623	00:00:20.326	1220	547,5806	390,4176	0,6333953	0,6627173	612,2384	2,81022	0	506,4584	402,181	0,449008	0,6607699	614,0655	3,256822	0	28	527	396						Untertest4.avi	0	880	547	72	111	459	287	1832	0	Content		455	285	20326149	1944935693
20343	12:01:34.640	00:00:20.342	1221	550,6434	398,6569	0,6333731	0,6627368	612,2192	2,809319	0	509,6508	404,1992	0,4489707	0,6607893	614,1003	3,242785	0	28	530	401						Untertest4.avi	0	880	547	72	111	459	287	1832	0	Content		458	290	20342759	1944952303
20359	12:01:34.656	00:00:20.359	1222	548,7584	388,7208	0,6333562	0,6627373	612,2453	2,783015	0	500,949	396,5579	0,4489478	0,6607909	614,0748	3,222088	0	28	525	393						Untertest4.avi	0	880	547	72	111	459	287	1832	0	Content		453	282	20359381	1944968925
20376	12:01:34.673	00:00:20.376	1223	547,1011	389,6547	0,6333528	0,6627132	612,2657	2,792005	0	510,3249	400,1214	0,4489233	0,6607851	614,1153	3,200802	0	28	529	395						Untertest4.avi	0	880	547	72	111	459	287	1832	0	Content		457	284	20376131	1944985675
20393	12:01:34.690	00:00:20.392	1224	554,0658	384,7728	0,6333429	0,6626906	612,2653	2,751905	0	507,4848	396,0188	0,4488992	0,660766	614,064	3,209145	0	28	531	390						Untertest4.avi	0	880	547	72	111	459	287	1832	0	Content		459	279	20392753	1945002297
20410	12:01:34.707	00:00:20.409	1225	547,567	385,8608	0,6333407	0,6626906	612,2538	2,751024	0	508,3394	405,0563	0,4488969	0,660738	614,0598	3,2245	0	28	528	395						Untertest4.avi	0	880	547	72	111	459	287	1832	0	Content		456	284	20409503	1945019047
20426	12:01:34.723	00:00:20.426	1226	554,4584	394,7927	0,6333374	0,6627058	612,2493	2,771307	0	504,696	391,9482	0,4488777	0,6607506	614,0387	3,189909	0	28	530	393						Untertest4.avi	0	880	547	72	111	459	287	1832	0	Content		458	282	20426125	1945035669
20443	12:01:34.740	00:00:20.442	1227	543,0666	382,3925	0,6333247	0,6627545	612,2197	2,747425	0	509,3569	395,8543	0,4488465	0,6607695	614,004	3,185608	0	28	526	389						Untertest4.avi	0	880	547	72	111	459	287	1832	0	Content		454	278	20442747	1945052291
20459	12:01:34.756	00:00:20.459	1228	555,9333	391,187	0,633292	0,6627845	612,1249	2,765618	0	509,3872	394,6037	0,4488168	0,660777	613,9238	3,176765	0	28	533	393						Untertest4.avi	0	880	547	72	111	459	287	1832	0	Content		461	282	20459368	1945068912
20476	12:01:34.773	00:00:20.475	1229	551,4876	390,0853	0,633279	0,662798	612,0483	2,746058	0	506,516	395,2462	0,4487836	0,6607923	613,8381	3,170893	0	28	529	393						Untertest4.avi	0	880	547	72	111	459	287	1832	0	Content		457	282	20475991	1945085535
20493	12:01:34.790	00:00:20.492	1230	547,1497	390,6237	0,6332493	0,6628038	611,9702	2,750314	0	507,5015	405,7206	0,4487327	0,66079	613,7528	3,187425	0	28	527	398						Untertest4.avi	0	880	547	72	111	459	287	1832	0	Content		455	287	20492738	1945102282
20509	12:01:34.806	00:00:20.509	1231	549,7874	395,872	0,6332104	0,6628143	611,8931	2,77216	0	498,8414	403,2532	0,4486788	0,6608394	613,7174	3,183691	0	28	524	400						Untertest4.avi	0	880	547	72	111	459	287	1832	0	Content		452	289	20509358	1945118902
20526	12:01:34.823	00:00:20.525	1232	551,0342	387,4906	0,6331668	0,6628381	611,7813	2,760338	0	505,2968	399,9371	0,4486196	0,6608674	613,6057	3,15792	0	28	528	394						Untertest4.avi	0	880	547	72	111	459	287	1832	0	Content		456	283	20525980	1945135524
20543	12:01:34.840	00:00:20.542	1233	544,2944	389,1212	0,6331177	0,6628722	611,6918	2,744954	0	503,7795	402,2969	0,4485497	0,6609126	613,6547	3,153776	0	28	524	396						Untertest4.avi	0	880	547	72	111	459	287	1832	0	Content		452	285	20542602	1945152146
20559	12:01:34.856	00:00:20.559	1234	549,1932	389,1658	0,6330811	0,6628922	611,6058	2,745319	0	506,4916	396,5468	0,4485137	0,6609629	613,6021	3,133885	0	28	528	393						Untertest4.avi	0	880	547	72	111	459	287	1832	0	Content		456	282	20559349	1945168893
20576	12:01:34.873	00:00:20.575	1235	554,0181	399,2931	0,633043	0,662923	611,5521	2,779995	0	505,9265	399,0392	0,4484628	0,661027	613,466	3,13885	0	28	530	399						Untertest4.avi	0	880	547	72	111	459	287	1832	0	Content		458	288	20575972	1945185516
20593	12:01:34.890	00:00:20.592	1236	546,5289	401,5279	0,6330019	0,662971	611,4341	2,758919	0	510,9571	398,4585	0,4484316	0,661122	613,4187	3,139098	0	28	529	400						Untertest4.avi	0	880	547	72	111	459	287	1832	0	Content		457	289	20592594	1945202138
20609	12:01:34.906	00:00:20.609	1237	546,077	384,8543	0,6329673	0,6630507	611,5033	2,663702	0	505,2405	409,6452	0,4483964	0,661212	613,3418	3,159222	0	28	526	397						Untertest4.avi	0	880	547	72	111	459	287	1832	0	Content		454	286	20609341	1945218885
20626	12:01:34.923	00:00:20.625	1238	550,2715	411,5987	0,6329489	0,6631459	611,5015	2,776985	0	505,7535	407,7236	0,4483681	0,6613106	613,3084	3,155695	0	28	528	410						Untertest4.avi	0	880	547	72	111	459	287	1832	0	Content		456	299	20625962	1945235506
20643	12:01:34.940	00:00:20.642	1239	552,5801	386,2113	0,6329345	0,6632423	611,4697	2,701722	0	512,4351	395,079	0,4483545	0,6613999	613,2232	3,105071	0	28	533	391						Untertest4.avi	0	880	547	72	111	459	287	1832	0	Content		461	280	20642585	1945252129
20659	12:01:34.956	00:00:20.659	1240	550,268	396,4996	0,6329153	0,6632506	611,3829	2,746071	0	509,1909	391,1359	0,4483371	0,661474	613,1878	3,116191	0	28	530	394						Untertest4.avi	0	880	547	72	111	459	287	1832	0	Content		458	283	20659208	1945268752
20676	12:01:34.973	00:00:20.675	1241	545,6672	393,8134	0,6329112	0,6632368	611,3668	2,749788	0	512,2072	400,8485	0,4483221	0,6614717	613,1349	3,117253	0	28	529	397						Untertest4.avi	0	880	547	72	111	459	287	1832	0	Content		457	286	20675958	1945285502
20693	12:01:34.990	00:00:20.692	1242	542,0056	400,5247	0,6329122	0,6631706	611,462	2,737994	0	509,9591	399,8532	0,4483038	0,6614214	613,1181	3,114541	0	28	526	400						Untertest4.avi	0	880	547	72	111	459	287	1832	0	Content		454	289	20692578	1945302122
20709	12:01:35.006	00:00:20.709	1243	546,7164	393,0251	0,6328989	0,6631477	611,4541	2,73971	0	504,4164	405,5348	0,4482805	0,6614009	613,1017	3,140752	0	28	526	399						Untertest4.avi	0	880	547	72	111	459	287	1832	0	Content		454	288	20709200	1945318744
20726	12:01:35.023	00:00:20.725	1244	551,1658	393,5516	0,6328849	0,6631438	611,4367	2,748254	0	504,771	400,6772	0,4482599	0,6614075	613,14	3,119341	0	28	528	397						Untertest4.avi	0	880	547	72	111	459	287	1832	0	Content		456	286	20725824	1945335368
20742	12:01:35.039	00:00:20.742	1245	549,5502	403,2573	0,6328832	0,6631567	611,4491	2,738023	0	504,1515	404,485	0,448257	0,661472	613,14	3,135405	0	28	527	404						Untertest4.avi	0	880	547	72	111	459	287	1832	0	Content		455	293	20742446	1945351990
20759	12:01:35.056	00:00:20.759	1246	548,6247	390,7911	0,6328996	0,6631846	611,4243	2,695881	0	508,2216	398,456	0,448276	0,6615332	613,1238	3,137023	0	28	528	395						Untertest4.avi	0	880	547	72	111	459	287	1832	0	Content		456	284	20759192	1945368736
20776	12:01:35.073	00:00:20.775	1247	545,9858	394,7589	0,632915	0,6632821	611,3388	2,746814	0	503,4438	398,7877	0,4483174	0,6616101	613,0758	3,132699	0	28	525	397						Untertest4.avi	0	880	547	72	111	459	287	1832	0	Content		453	286	20775814	1945385358
20793	12:01:35.090	00:00:20.792	1248	547,2696	390,4253	0,632963	0,6633334	611,3577	2,724083	0	508,8479	403,6912	0,4483869	0,6616659	613,0399	3,126739	0	28	528	397						Untertest4.avi	0	880	547	72	111	459	287	1832	0	Content		456	286	20792563	1945402107
20809	12:01:35.106	00:00:20.809	1249	548,4969	392,8868	0,6330686	0,6634125	611,3365	2,737595	0	505,0336	397,0613	0,448442	0,6616924	613,155	3,109235	0	28	527	395						Untertest4.avi	0	880	547	72	111	459	287	1832	0	Content		455	284	20809187	1945418731
20826	12:01:35.123	00:00:20.825	1250	555,6241	402,2086	0,6331545	0,6635073	611,3737	2,781407	0	507,1297	398,5089	0,4485182	0,6617005	613,3373	3,105431	0	28	531	400						Untertest4.avi	0	880	547	72	111	459	287	1832	0	Content		459	289	20825808	1945435352
20842	12:01:35.139	00:00:20.842	1251	555,7054	402,553	0,633254	0,6635605	611,4681	2,799472	0	506,0334	397,4174	0,4486329	0,661709	613,1821	3,116508	0	28	531	400						Untertest4.avi	0	880	547	72	111	459	287	1832	0	Content		459	289	20842431	1945451975
20859	12:01:35.156	00:00:20.859	1252	550,8719	398,2468	0,6333514	0,6635883	611,5112	2,779297	0	502,0383	396,6122	0,4487599	0,6617072	613,1541	3,130049	0	28	526	397						Untertest4.avi	0	880	547	72	111	459	287	1832	0	Content		454	286	20859053	1945468597
20876	12:01:35.173	00:00:20.875	1253	538,5134	392,7527	0,6334531	0,6636111	611,5485	2,760155	0	506,144	397,2765	0,4488792	0,6616882	613,1195	3,125111	0	28	522	395						Untertest4.avi	0	880	547	72	111	459	287	1832	0	Content		450	284	20875800	1945485344
20892	12:01:35.189	00:00:20.892	1254	547,8433	398,7114	0,6335633	0,6636373	611,5269	2,72527	0	506,6886	400,2225	0,4489644	0,6616365	613,3174	3,120325	0	28	527	399						Untertest4.avi	0	880	547	72	111	459	287	1832	0	Content		455	288	20892424	1945501968
20909	12:01:35.206	00:00:20.909	1255	552,1138	394,2004	0,6336507	0,6636619	611,6301	2,743286	0	501,9317	399,4534	0,4490397	0,6616185	613,4802	3,120445	0	28	527	397						Untertest4.avi	0	880	547	72	111	459	287	1832	0	Content		455	286	20909046	1945518590
20926	12:01:35.223	00:00:20.925	1256	550,7272	396,8304	0,6337358	0,6637172	611,6629	2,737262	0	506,2194	395,7809	0,4491531	0,6616579	613,3413	3,094474	0	28	528	396						Untertest4.avi	0	880	547	72	111	459	287	1832	0	Content		456	285	20925669	1945535213
20942	12:01:35.239	00:00:20.942	1257	544,6851	387,1623	0,6338216	0,6637568	611,7646	2,706283	0	505,5151	392,4766	0,4492577	0,6616789	613,3382	3,092685	0	28	525	390						Untertest4.avi	0	880	547	72	111	459	287	1832	0	Content		453	279	20942418	1945551962
20959	12:01:35.256	00:00:20.959	1258	544,768	393,387	0,6338936	0,6637775	611,8229	2,724279	0	509,308	389,7986	0,4493547	0,6616876	613,3884	3,07259	0	28	527	392						Untertest4.avi	0	880	547	72	111	459	287	1832	0	Content		455	281	20959040	1945568584
20976	12:01:35.273	00:00:20.975	1259	537,8633	396,35	0,633948	0,6638058	611,8141	2,75783	0	505,9895	397,2426	0,4494387	0,6616771	613,3809	3,113014	0	28	522	397						Untertest4.avi	0	880	547	72	111	459	287	1832	0	Content		450	286	20975662	1945585206
20992	12:01:35.289	00:00:20.992	1260	543,3779	397,0529	0,6340135	0,6638211	611,8586	2,76384	0	506,4926	399,5955	0,4494947	0,6616528	613,5151	3,115029	0	28	525	398						Untertest4.avi	0	880	547	72	111	459	287	1832	0	Content		453	287	20992410	1945601954
21009	12:01:35.306	00:00:21.009	1261	555,4789	397,1504	0,6339911	0,663763	611,8337	2,727861	0	499,7382	401,1337	0,4496152	0,6615385	613,5865	3,115589	0	28	528	399						Untertest4.avi	0	880	547	72	111	459	287	1832	0	Content		456	288	21009032	1945618576
21026	12:01:35.323	00:00:21.025	1262	546,6245	397,6435	0,633835	0,6636057	612,1134	2,74668	0	503,7737	398,8157	0,4499151	0,6612961	613,8467	3,053083	0	28	525	398						Untertest4.avi	0	880	547	72	111	459	287	1832	0	Content		453	287	21025654	1945635198
21042	12:01:35.339	00:00:21.042	1263	552,012	417,4375	0,6336026	0,6631706	612,1705	2,603538	0	-1024	-768	-1	-1	-1	-1	4	28	552	417						Untertest4.avi	0	880	547	72	111	459	287	1832	0	Content		480	306	21042274	1945651818
21059	12:01:35.356	00:00:21.059	1264	-1024	-768	-1	-1	-1	-1	4	-1024	-768	-1	-1	-1	-1	4	28	0	0						Untertest4.avi	0	880	547	72	111	459	287	1832	0	Content		-72	-111	21059021	1945668565
21076	12:01:35.373	00:00:21.075	1265	-1024	-768	-1	-1	-1	-1	4	-1024	-768	-1	-1	-1	-1	4	28	0	0						Untertest4.avi	0	880	547	72	111	459	287	1832	0	Content		-72	-111	21075642	1945685186
21092	12:01:35.389	00:00:21.092	1266	-1024	-768	-1	-1	-1	-1	4	-1024	-768	-1	-1	-1	-1	4	28	0	0						Untertest4.avi	0	880	547	72	111	459	287	1832	0	Content		-72	-111	21092264	1945701808
21109	12:01:35.406	00:00:21.108	1267	-91,79869	626,0488	0,6548374	0,6186367	612,1649	3,736471	0	-1024	-768	-1	-1	-1	-1	4	28	-92	626						Untertest4.avi	0	880	547	72	111	459	287	1832	0	Content		-164	515	21108889	1945718433
21126	12:01:35.423	00:00:21.125	1268	-1024	-768	-1	-1	-1	-1	4	-1024	-768	-1	-1	-1	-1	4		0	0						Untertest4.avi	0	880	547	72	111				0	Content		-72	-111	21125511	1945735055
21142	12:01:35.439	00:00:21.142	1269	-1024	-768	-1	-1	-1	-1	4	-1024	-768	-1	-1	-1	-1	4		0	0						Untertest4.avi	0	880	547	72	111				0	Content		-72	-111	21142260	1945751804
21159	12:01:35.456	00:00:21.158	1270	-1024	-768	-1	-1	-1	-1	4	-1024	-768	-1	-1	-1	-1	4		0	0						Untertest4.avi	0	880	547	72	111				0	Content		-72	-111	21158885	1945768429
21175	12:01:35.472	00:00:21.175	1271	-1024	-768	-1	-1	-1	-1	4	-1024	-768	-1	-1	-1	-1	4		0	0						Untertest4.avi	0	880	547	72	111				0	Content		-72	-111	21175452	1945784996
21192	12:01:35.489	00:00:21.192	1272	-1024	-768	-1	-1	-1	-1	4	-1024	-768	-1	-1	-1	-1	4		0	0						Untertest4.avi	0	880	547	72	111				0	Content		-72	-111	21192119	1945801663
21209	12:01:35.506	00:00:21.208	1273	-1024	-768	-1	-1	-1	-1	4	-1024	-768	-1	-1	-1	-1	4		0	0						Untertest4.avi	0	880	547	72	111				0	Content		-72	-111	21208747	1945818291
21225	12:01:35.522	00:00:21.225	1274	-1024	-768	-1	-1	-1	-1	4	-1024	-768	-1	-1	-1	-1	4		0	0						Untertest4.avi	0	880	547	72	111				0	Content		-72	-111	21225414	1945834958
21242	12:01:35.539	00:00:21.242	1275	-1024	-768	-1	-1	-1	-1	4	-1024	-768	-1	-1	-1	-1	4		0	0						Untertest4.avi	0	880	547	72	111				0	Content		-72	-111	21242081	1945851625
21259	12:01:35.556	00:00:21.258	1276	-1024	-768	-1	-1	-1	-1	4	-1024	-768	-1	-1	-1	-1	4		0	0						Untertest4.avi	0	880	547	72	111				0	Content		-72	-111	21258723	1945868267
21275	12:01:35.572	00:00:21.275	1277	-1024	-768	-1	-1	-1	-1	4	-1024	-768	-1	-1	-1	-1	4		0	0						Untertest4.avi	0	880	547	72	111				0	Content		-72	-111	21275390	1945884934
21292	12:01:35.589	00:00:21.292	1278	-1024	-768	-1	-1	-1	-1	4	-1024	-768	-1	-1	-1	-1	4		0	0						Untertest4.avi	0	880	547	72	111				0	Content		-72	-111	21292057	1945901601
21309	12:01:35.606	00:00:21.308	1279	539,2684	390,8988	0,6349256	0,6643279	611,6184	2,70387	0	508,4032	420,8942	0,450559	0,661652	613,9257	3,148284	0	29	524	406						Untertest4.avi	0	880	547	72	111	455	308	2848	0	Content		452	295	21308622	1945918166
21326	12:01:35.623	00:00:21.325	1280	544,2947	411,2584	0,6349837	0,6646783	611,6205	2,790844	0	496,9686	409,363	0,450514	0,6620112	613,9257	3,085756	0	29	521	410						Untertest4.avi	0	880	547	72	111	455	308	2848	0	Content		449	299	21325513	1945935057
21342	12:01:35.639	00:00:21.342	1281	544,7589	416,6348	0,6350426	0,6646869	611,8088	2,777236	0	495,0971	416,9218	0,4505399	0,6619968	613,5273	3,099061	0	29	520	417						Untertest4.avi	0	880	547	72	111	455	308	2848	0	Content		448	306	21342130	1945951674
21359	12:01:35.656	00:00:21.358	1282	534,6538	415,0212	0,6350706	0,6646958	611,8019	2,767962	0	496,3429	416,9544	0,4505788	0,6620078	613,4075	3,074664	0	29	515	416						Untertest4.avi	0	880	547	72	111	455	308	2848	0	Content		443	305	21358762	1945968306
21375	12:01:35.672	00:00:21.375	1283	545,9204	404,3682	0,6351047	0,6647099	611,8494	2,742734	0	496,7859	408,3436	0,4505942	0,6620668	613,4299	3,072809	0	29	521	406						Untertest4.avi	0	880	547	72	111	455	308	2848	0	Content		449	295	21375369	1945984913
21392	12:01:35.689	00:00:21.391	1284	539,9253	403,9403	0,635125	0,6647518	611,8813	2,743667	0	500,1136	407,0839	0,450615	0,6621264	613,4104	3,068524	0	29	520	406						Untertest4.avi	0	880	547	72	111	455	308	2848	0	Content		448	295	21391992	1946001536
21409	12:01:35.706	00:00:21.408	1285	544,8403	407,0172	0,6351488	0,6648	611,8966	2,755553	0	499,0797	404,1265	0,4506495	0,6621709	613,4197	3,048501	0	29	522	406						Untertest4.avi	0	880	547	72	111	455	308	2848	0	Content		450	295	21408740	1946018284
21425	12:01:35.722	00:00:21.425	1286	545,6224	405,5793	0,6351866	0,6648378	611,9135	2,737931	0	493,2921	415,9922	0,450695	0,6621755	613,4238	3,086076	0	29	519	411						Untertest4.avi	0	880	547	72	111	455	308	2848	0	Content		447	300	21425362	1946034906
21442	12:01:35.739	00:00:21.442	1287	544,8125	412,6038	0,6352279	0,6648606	611,967	2,777391	0	498,8532	411,9153	0,4507448	0,6621591	613,4388	3,035631	0	29	522	412						Untertest4.avi	0	880	547	72	111	455	308	2848	0	Content		450	301	21442109	1946051653
21459	12:01:35.756	00:00:21.458	1288	549,5388	413,9435	0,6352643	0,6648822	611,9999	2,808312	0	493,6959	403,2358	0,4507914	0,662188	613,4738	3,067304	0	29	522	409						Untertest4.avi	0	880	547	72	111	455	308	2848	0	Content		450	298	21458732	1946068276
21475	12:01:35.772	00:00:21.475	1289	541,7356	407,2371	0,6353093	0,6649423	612,03	2,759804	0	492,5896	413,4873	0,4508596	0,6622599	613,5054	3,104387	0	29	517	410						Untertest4.avi	0	880	547	72	111	455	308	2848	0	Content		445	299	21475355	1946084899
21492	12:01:35.789	00:00:21.491	1290	540,0255	393,0795	0,6353461	0,6650129	612,0068	2,706975	0	500,5992	412,9471	0,4509451	0,6623219	613,5701	3,106651	0	29	520	403						Untertest4.avi	0	880	547	72	111	455	308	2848	0	Content		448	292	21491977	1946101521
21509	12:01:35.806	00:00:21.508	1291	544,7496	408,2674	0,6354155	0,6650584	612,0214	2,774157	0	497,2311	407,9442	0,4509898	0,6623621	613,6365	3,068511	0	29	521	408						Untertest4.avi	0	880	547	72	111	455	308	2848	0	Content		449	297	21508602	1946118146
21525	12:01:35.822	00:00:21.525	1292	543,4419	399,1541	0,6354836	0,6651126	612,0978	2,73572	0	493,282	411,8477	0,4510307	0,6624112	613,7162	3,085341	0	29	518	406						Untertest4.avi	0	880	547	72	111	455	308	2848	0	Content		446	295	21525351	1946134895
21542	12:01:35.839	00:00:21.541	1293	539,412	403,5547	0,6355516	0,6651784	612,2042	2,767378	0	499,5427	399,8137	0,4511294	0,6624686	613,723	3,049442	0	29	519	402						Untertest4.avi	0	880	547	72	111	455	308	2848	0	Content		447	291	21541972	1946151516
21559	12:01:35.856	00:00:21.558	1294	550,8857	417,6082	0,6356366	0,6651765	612,1896	2,774092	0	492,3585	408,7852	0,4512071	0,6624659	613,7963	3,095273	0	29	522	413						Untertest4.avi	0	880	547	72	111	455	308	2848	0	Content		450	302	21558596	1946168140
21575	12:01:35.872	00:00:21.575	1295	546,6885	410,6588	0,6356951	0,6651616	612,2658	2,828259	0	499,1116	410,6925	0,4512838	0,6624368	613,8677	3,10014	0	29	523	411						Untertest4.avi	0	880	547	72	111	455	308	2848	0	Content		451	300	21575218	1946184762
21592	12:01:35.889	00:00:21.591	1296	555,1728	416,3585	0,635743	0,6651361	612,3359	2,80129	0	498,4869	404,9398	0,4513525	0,6623869	613,937	3,099809	0	29	527	411						Untertest4.avi	0	880	547	72	111	455	308	2848	0	Content		455	300	21591855	1946201399
21609	12:01:35.906	00:00:21.608	1297	545,0428	404,5388	0,6357759	0,6651242	612,3781	2,793348	0	498,9504	405,2194	0,4514047	0,662361	613,9706	3,095107	0	29	522	405						Untertest4.avi	0	880	547	72	111	455	308	2848	0	Content		450	294	21608589	1946218133
21625	12:01:35.922	00:00:21.625	1298	542,1168	396,1837	0,6357964	0,6651114	612,32	2,751704	0	491,5998	421,371	0,4514467	0,6623551	613,9347	3,160965	0	29	517	409						Untertest4.avi	0	880	547	72	111	455	308	2848	0	Content		445	298	21625211	1946234755
21642	12:01:35.939	00:00:21.641	1299	550,5304	412,3172	0,6358241	0,6651257	612,3386	2,813208	0	489,9047	411,8607	0,4514892	0,6623632	613,8962	3,126418	0	29	520	412						Untertest4.avi	0	880	547	72	111	455	308	2848	0	Content		448	301	21641957	1946251501
21659	12:01:35.956	00:00:21.658	1300	532,9957	394,3578	0,6358821	0,6651294	612,4946	2,759324	0	494,0912	415,9201	0,4515369	0,6623731	614,0449	3,130498	0	29	514	405						Untertest4.avi	0	880	547	72	111	455	308	2848	0	Content		442	294	21658582	1946268126
21675	12:01:35.972	00:00:21.675	1301	540,1447	405,0721	0,6359305	0,6651382	612,5922	2,786074	0	493,6976	409,187	0,4515931	0,6623811	614,2781	3,13693	0	29	517	407						Untertest4.avi	0	880	547	72	111	455	308	2848	0	Content		445	296	21675201	1946284745
21692	12:01:35.989	00:00:21.691	1302	545,301	415,567	0,6359897	0,6651536	612,6146	2,818924	0	494,3094	411,9774	0,4516566	0,6623755	614,4665	3,146299	0	29	520	414						Untertest4.avi	0	880	547	72	111	455	308	2848	0	Content		448	303	21691839	1946301383
21708	12:01:36.005	00:00:21.708	1303	548,1223	407,1442	0,6360499	0,6651652	612,7058	2,769199	0	498,2246	410,3463	0,451744	0,6623799	614,4588	3,121914	0	29	523	409						Untertest4.avi	0	880	547	72	111	455	308	2848	0	Content		451	298	21708449	1946317993
21725	12:01:36.022	00:00:21.725	1304	551,4698	417,0117	0,636103	0,6651754	612,7661	2,809504	0	495,9682	412,3336	0,4518047	0,6623542	614,4423	3,128333	0	29	524	415						Untertest4.avi	0	880	547	72	111	455	308	2848	0	Content		452	304	21725199	1946334743
21742	12:01:36.039	00:00:21.741	1305	554,1124	413,277	0,6361486	0,6651786	612,8378	2,800637	0	495,3471	405,7675	0,4518565	0,6623262	614,3759	3,102661	0	29	525	410						Untertest4.avi	0	880	547	72	111	455	308	2848	0	Content		453	299	21741838	1946351382
21758	12:01:36.055	00:00:21.758	1306	551,7617	412,301	0,6361797	0,6651878	612,9338	2,797938	0	489,5041	409,4466	0,4518796	0,6622984	614,3563	3,105529	0	29	521	411						Untertest4.avi	0	880	547	72	111	455	308	2848	0	Content		449	300	21758448	1946367992
21775	12:01:36.072	00:00:21.775	1307	552,0641	414,7315	0,6361908	0,6651961	612,9603	2,796143	0	491,1131	411,0265	0,451903	0,6622874	614,3896	3,1058	0	29	522	413						Untertest4.avi	0	880	547	72	111	455	308	2848	0	Content		450	302	21775068	1946384612
21792	12:01:36.089	00:00:21.791	1308	549,9594	411,5529	0,6361988	0,6652168	612,9868	2,792204	0	489,7301	414,2681	0,4519324	0,6622884	614,4646	3,143579	0	29	520	413						Untertest4.avi	0	880	547	72	111	455	308	2848	0	Content		448	302	21791827	1946401371
21808	12:01:36.105	00:00:21.808	1309	544,4133	404,5795	0,6361902	0,6652291	613,018	2,760898	0	496,8161	414,8698	0,4519355	0,6622722	614,5162	3,11756	0	29	521	410						Untertest4.avi	0	880	547	72	111	455	308	2848	0	Content		449	299	21808437	1946417981
21825	12:01:36.122	00:00:21.825	1310	552,7852	412,7341	0,6361708	0,6651994	613,0957	2,810985	0	494,5277	409,3561	0,4519287	0,6622558	614,5652	3,097093	0	29	524	411						Untertest4.avi	0	880	547	72	111	455	308	2848	0	Content		452	300	21825057	1946434601
21842	12:01:36.139	00:00:21.841	1311	553,428	412,1531	0,6361232	0,6651637	613,1076	2,790718	0	494,0117	411,4881	0,4518828	0,6622374	614,5951	3,113274	0	29	524	412						Untertest4.avi	0	880	547	72	111	455	308	2848	0	Content		452	301	21841819	1946451363
21858	12:01:36.155	00:00:21.858	1312	546,3481	406,0875	0,6360732	0,6651008	613,15	2,739086	0	495,2738	410,6412	0,45183	0,662238	614,7171	3,088671	0	29	521	408						Untertest4.avi	0	880	547	72	111	455	308	2848	0	Content		449	297	21858429	1946467973
21875	12:01:36.172	00:00:21.875	1313	544,408	404,6403	0,6360084	0,6650339	613,1843	2,740144	0	494,6571	416,2047	0,4517819	0,6622153	614,8051	3,129958	0	29	520	410						Untertest4.avi	0	880	547	72	111	455	308	2848	0	Content		448	299	21875051	1946484595
21892	12:01:36.189	00:00:21.891	1314	542,0558	408,0349	0,6359394	0,6649165	613,1367	2,722191	0	492,2216	420,6807	0,4517286	0,6621765	615,0416	3,138879	0	29	517	414						Untertest4.avi	0	880	547	72	111	455	308	2848	0	Content		445	303	21891674	1946501218
21908	12:01:36.205	00:00:21.908	1315	557,3791	433,9291	0,635866	0,6648261	613,2285	2,8575	0	495,5306	419,4357	0,4516731	0,6621239	614,9537	3,150443	0	29	526	427						Untertest4.avi	0	880	547	72	111	455	308	2848	0	Content		454	316	21908420	1946517964
21925	12:01:36.222	00:00:21.925	1316	545,6718	416,2573	0,635801	0,6647848	613,3207	2,754287	0	499,1018	417,0228	0,4516183	0,6620286	614,9682	3,122255	0	29	522	417						Untertest4.avi	0	880	547	72	111	455	308	2848	0	Content		450	306	21925042	1946534586
21942	12:01:36.239	00:00:21.941	1317	549,1993	418,1223	0,6357266	0,6647776	613,2654	2,787796	0	497,1371	413,6065	0,451549	0,6620582	614,9485	3,129598	0	29	523	416						Untertest4.avi	0	880	547	72	111	455	308	2848	0	Content		451	305	21941663	1946551207
21958	12:01:36.255	00:00:21.958	1318	546,6379	413,7043	0,6356737	0,6647865	613,3531	2,762474	0	493,1571	416,5465	0,4514886	0,6621416	614,9033	3,120569	0	29	520	415						Untertest4.avi	0	880	547	72	111	455	308	2848	0	Content		448	304	21958284	1946567828
21975	12:01:36.272	00:00:21.974	1319	550,0542	418,3881	0,6356213	0,6648021	613,3911	2,796279	0	489,1204	422,0289	0,451419	0,6622312	614,9124	3,147551	0	29	520	420						Untertest4.avi	0	880	547	72	111	455	308	2848	0	Content		448	309	21974905	1946584449
21992	12:01:36.289	00:00:21.991	1320	549,4158	416,928	0,6355614	0,6648038	613,3356	2,787054	0	494,7999	403,9937	0,4513559	0,6622774	614,9379	3,116771	0	29	522	410						Untertest4.avi	0	880	547	72	111	455	308	2848	0	Content		450	299	21991655	1946601199
22008	12:01:36.305	00:00:22.008	1321	545,1924	423,9872	0,6355091	0,6647993	613,3262	2,812021	0	491,4717	419,0736	0,4512943	0,66226	614,9293	3,146771	0	29	518	422						Untertest4.avi	0	880	547	72	111	455	308	2848	0	Content		446	311	22008275	1946617819
22025	12:01:36.322	00:00:22.025	1322	550,4355	408,0269	0,635467	0,664808	613,3447	2,761855	0	498,6604	414,4154	0,4512438	0,6622251	615,1171	3,110299	0	29	525	411						Untertest4.avi	0	880	547	72	111	455	308	2848	0	Content		453	300	22025023	1946634567
22042	12:01:36.339	00:00:22.041	1323	556,6962	426,8826	0,6354267	0,6648197	613,359	2,822781	0	500,3399	416,4326	0,4512194	0,6622154	615,163	3,12367	0	29	529	422						Untertest4.avi	0	880	547	72	111	455	308	2848	0	Content		457	311	22041645	1946651189
22058	12:01:36.355	00:00:22.058	1324	545,1219	407,2627	0,6353814	0,6648711	613,4448	2,777738	0	498,1207	412,8581	0,4511981	0,6622453	615,1479	3,118628	0	29	522	410						Untertest4.avi	0	880	547	72	111	455	308	2848	0	Content		450	299	22058266	1946667810
22075	12:01:36.372	00:00:22.074	1325	542,5475	414,5155	0,6353634	0,6648805	613,4023	2,762129	0	499,6393	414,9869	0,451187	0,6622654	615,0818	3,144359	0	29	521	415						Untertest4.avi	0	880	547	72	111	455	308	2848	0	Content		449	304	22074891	1946684435
22092	12:01:36.389	00:00:22.091	1326	550,9874	412,5136	0,6353517	0,664865	613,41	2,797696	0	501,4792	416,6973	0,4511718	0,6622583	615,0051	3,13895	0	29	526	415						Untertest4.avi	0	880	547	72	111	455	308	2848	0	Content		454	304	22091514	1946701058
22108	12:01:36.405	00:00:22.108	1327	544,3187	413,2605	0,6353487	0,6647884	613,444	2,756573	0	498,7086	413,6614	0,4511584	0,6621957	615,0349	3,144206	0	29	522	413						Untertest4.avi	0	880	547	72	111	455	308	2848	0	Content		450	302	22108262	1946717806
22125	12:01:36.422	00:00:22.124	1328	550,0656	414,2141	0,6353626	0,6647016	613,3003	2,797532	0	496,8611	417,5031	0,4511477	0,6620625	615,0223	3,149534	0	29	523	416						Untertest4.avi	0	880	547	72	111	455	308	2848	0	Content		451	305	22124885	1946734429
22142	12:01:36.439	00:00:22.141	1329	550,7382	403,9355	0,6353549	0,6646431	613,2883	2,754043	0	499,2085	415,7342	0,4511439	0,6619686	615,0217	3,140851	0	29	525	410						Untertest4.avi	0	880	547	72	111	455	308	2848	0	Content		453	299	22141507	1946751051
22158	12:01:36.455	00:00:22.158	1330	553,5886	413,3955	0,6353402	0,6645833	613,2399	2,805036	0	498,6859	412,8028	0,4511207	0,6618545	614,9928	3,107349	0	29	526	413						Untertest4.avi	0	880	547	72	111	455	308	2848	0	Content		454	302	22158130	1946767674
22175	12:01:36.472	00:00:22.174	1331	545,8624	404,9312	0,6353328	0,6645353	613,194	2,772742	0	498,9475	415,7888	0,451117	0,6617939	614,942	3,118567	0	29	522	410						Untertest4.avi	0	880	547	72	111	455	308	2848	0	Content		450	299	22174881	1946784425
22192	12:01:36.489	00:00:22.191	1332	554,809	420,8885	0,6353372	0,6645165	613,1766	2,817304	0	497,8998	410,7075	0,4511198	0,661768	614,8831	3,129672	0	29	526	416						Untertest4.avi	0	880	547	72	111	455	308	2848	0	Content		454	305	22191505	1946801049
22208	12:01:36.505	00:00:22.208	1333	540,6333	404,1793	0,6353477	0,6645257	613,1398	2,759314	0	499,8417	412,3634	0,4511183	0,6617764	614,857	3,129855	0	29	520	408						Untertest4.avi	0	880	547	72	111	455	308	2848	0	Content		448	297	22208127	1946817671
22225	12:01:36.522	00:00:22.224	1334	552,293	414,0007	0,6353791	0,6645257	613,1564	2,83041	0	492,9358	412,3478	0,4511242	0,6617922	614,8583	3,116252	0	29	523	413						Untertest4.avi	0	880	547	72	111	455	308	2848	0	Content		451	302	22224758	1946834302
22241	12:01:36.538	00:00:22.241	1335	548,1478	407,4296	0,6354083	0,6645311	613,1162	2,774507	0	496,6621	420,7346	0,451143	0,6617994	614,8483	3,140736	0	29	522	414						Untertest4.avi	0	880	547	72	111	455	308	2848	0	Content		450	303	22241498	1946851042
22258	12:01:36.555	00:00:22.258	1336	547,1745	414,4691	0,6354504	0,6645401	613,0761	2,816008	0	502,912	417,0403	0,451168	0,6617931	614,8288	3,102251	0	29	525	416						Untertest4.avi	0	880	547	72	111	455	308	2848	0	Content		453	305	22258124	1946867668
22275	12:01:36.572	00:00:22.274	1337	549,2104	413,6604	0,635489	0,6645768	613,0598	2,798809	0	497,2735	422,9204	0,4511824	0,6617783	614,8212	3,164248	0	29	523	418						Untertest4.avi	0	880	547	72	111	455	308	2848	0	Content		451	307	22274750	1946884294
22291	12:01:36.588	00:00:22.291	1338	553,0648	418,8773	0,6355335	0,6646075	613,0345	2,846121	0	500,0604	417,8788	0,4512169	0,6617803	614,8636	3,115434	0	29	527	418						Untertest4.avi	0	880	547	72	111	455	308	2848	0	Content		455	307	22291492	1946901036
22308	12:01:36.605	00:00:22.308	1339	549,3669	416,876	0,6355736	0,6646326	612,9669	2,821274	0	495,7892	419,192	0,4512394	0,6617843	614,8052	3,155111	0	29	523	418						Untertest4.avi	0	880	547	72	111	455	308	2848	0	Content		451	307	22308116	1946917660
22325	12:01:36.622	00:00:22.324	1340	545,5008	421,9882	0,6356149	0,6646646	612,9564	2,844353	0	493,8596	413,3066	0,4512773	0,661801	614,6201	3,142546	0	29	520	418						Untertest4.avi	0	880	547	72	111	455	308	2848	0	Content		448	307	22324742	1946934286
22341	12:01:36.638	00:00:22.341	1341	545,1883	410,3837	0,6356621	0,6646843	612,9279	2,823985	0	501,0704	416,5875	0,4512988	0,6618199	614,5399	3,125654	0	29	523	413						Untertest4.avi	0	880	547	72	111	455	308	2848	0	Content		451	302	22341359	1946950903
22358	12:01:36.655	00:00:22.358	1342	545,2245	425,9191	0,6356961	0,6646812	612,6591	2,843301	0	501,2458	420,1537	0,4513097	0,6618147	614,483	3,156185	0	29	523	423						Untertest4.avi	0	880	547	72	111	455	308	2848	0	Content		451	312	22358000	1946967544
22375	12:01:36.672	00:00:22.374	1343	546,5308	418,4726	0,6356979	0,6646626	612,6581	2,808368	0	503,135	410,569	0,4512999	0,6617931	614,4566	3,136954	0	29	525	415						Untertest4.avi	0	880	547	72	111	455	308	2848	0	Content		453	304	22374753	1946984297
22391	12:01:36.688	00:00:22.391	1344	553,8129	415,6112	0,6356533	0,6646153	612,7236	2,849454	0	502,2379	411,0807	0,451258	0,6617583	614,3802	3,143489	0	29	528	413						Untertest4.avi	0	880	547	72	111	455	308	2848	0	Content		456	302	22391378	1947000922
22408	12:01:36.705	00:00:22.407	1345	547,7093	425,9446	0,6355991	0,664533	612,7858	2,860495	0	501,7285	412,2169	0,4511981	0,6617101	614,3888	3,152013	0	29	525	419						Untertest4.avi	0	880	547	72	111	455	308	2848	0	Content		453	308	22407982	1947017526
22425	12:01:36.722	00:00:22.424	1346	544,226	412,3036	0,6355163	0,6644363	612,7285	2,827261	0	497,8357	415,9143	0,4510981	0,6616737	614,4285	3,183196	0	29	521	414						Untertest4.avi	0	880	547	72	111	455	308	2848	0	Content		449	303	22424605	1947034149
22441	12:01:36.738	00:00:22.441	1347	549,1747	412,1584	0,6354032	0,6643505	612,6278	2,832893	0	501,6637	417,3655	0,4509952	0,6616261	614,359	3,16211	0	29	525	415						Untertest4.avi	0	880	547	72	111	455	308	2848	0	Content		453	304	22441355	1947050899
22458	12:01:36.755	00:00:22.457	1348	548,4878	420,1744	0,6352896	0,6642843	612,5518	2,86799	0	499,3279	417,0532	0,450869	0,661615	614,3358	3,178428	0	29	524	419						Untertest4.avi	0	880	547	72	111	455	308	2848	0	Content		452	308	22457978	1947067522
22475	12:01:36.772	00:00:22.474	1349	549,17	420,0723	0,6351722	0,6642038	612,7038	2,861848	0	500,6035	412,2516	0,4507383	0,6616557	614,392	3,177051	0	29	525	416						Untertest4.avi	0	880	547	72	111	455	308	2848	0	Content		453	305	22474600	1947084144
22491	12:01:36.788	00:00:22.491	1350	547,1531	415,4049	0,6350479	0,6641778	612,6961	2,851995	0	497,3669	421,665	0,4505994	0,6616807	614,3929	3,204989	0	29	522	419						Untertest4.avi	0	880	547	72	111	455	308	2848	0	Content		450	308	22491346	1947100890
22508	12:01:36.805	00:00:22.507	1351	548,699	419,326	0,6349281	0,6642198	612,5689	2,85188	0	504,4941	412,7539	0,4504972	0,6616986	614,2657	3,160426	0	29	527	416						Untertest4.avi	0	880	547	72	111	455	308	2848	0	Content		455	305	22507969	1947117513
22525	12:01:36.822	00:00:22.524	1352	538,458	401,3564	0,6348154	0,6642263	612,4631	2,808156	0	506,6057	411,7769	0,4503738	0,6617216	614,254	3,17301	0	29	523	407						Untertest4.avi	0	880	547	72	111	455	308	2848	0	Content		451	296	22524589	1947134133
22541	12:01:36.838	00:00:22.541	1353	546,4557	417,4872	0,6347256	0,664147	612,4996	2,860741	0	503,7748	419,0809	0,4502558	0,6617178	614,2545	3,195993	0	29	525	418						Untertest4.avi	0	880	547	72	111	455	308	2848	0	Content		453	307	22541212	1947150756
22558	12:01:36.855	00:00:22.557	1354	544,8721	417,7726	0,634603	0,6640909	612,6227	2,867217	0	500,9418	412,0323	0,4501261	0,6616957	614,3315	3,192888	0	29	523	415						Untertest4.avi	0	880	547	72	111	455	308	2848	0	Content		451	304	22557836	1947167380
22575	12:01:36.872	00:00:22.574	1355	548,4653	421,6064	0,6344746	0,6640007	612,6021	2,870008	0	507,508	413,7742	0,4500172	0,6616454	614,2031	3,202267	0	29	528	418						Untertest4.avi	0	880	547	72	111	455	308	2848	0	Content		456	307	22574585	1947184129
22591	12:01:36.888	00:00:22.591	1356	548,92	425,5758	0,6343437	0,6639092	612,4914	2,842272	0	506,0105	416,8442	0,4498785	0,6615968	614,2083	3,19632	0	29	527	421						Untertest4.avi	0	880	547	72	111	455	308	2848	0	Content		455	310	22591207	1947200751
22608	12:01:36.905	00:00:22.607	1357	549,9256	423,2766	0,6342249	0,6638666	612,4451	2,857348	0	501,0695	415,3653	0,4497304	0,6615663	614,2947	3,191095	0	29	525	419						Untertest4.avi	0	880	547	72	111	455	308	2848	0	Content		453	308	22607828	1947217372
22624	12:01:36.921	00:00:22.624	1358	543,9889	406,0099	0,6340639	0,6638329	612,6082	2,799803	0	500,7368	410,9285	0,4495752	0,6615521	614,2103	3,2211	0	29	522	408						Untertest4.avi	0	880	547	72	111	455	308	2848	0	Content		450	297	22624454	1947233998
22641	12:01:36.938	00:00:22.641	1359	546,0181	415,8726	0,6338991	0,6637593	612,4816	2,864279	0	510,5656	419,0804	0,4494314	0,6615185	614,1537	3,213839	0	29	528	417						Untertest4.avi	0	880	547	72	111	455	308	2848	0	Content		456	306	22641200	1947250744
22658	12:01:36.955	00:00:22.657	1360	546,8207	425,2642	0,6337863	0,6636934	612,515	2,908514	0	505,2813	415,0883	0,4492757	0,6615043	614,2804	3,201256	0	29	526	420						Untertest4.avi	0	880	547	72	111	455	308	2848	0	Content		454	309	22657825	1947267369
22674	12:01:36.971	00:00:22.674	1361	546,5776	414,5347	0,6336195	0,6636251	612,6712	2,896069	0	503,725	419,7547	0,4491087	0,6614903	614,2947	3,256729	0	29	525	417						Untertest4.avi	0	880	547	72	111	455	308	2848	0	Content		453	306	22674448	1947283992
22691	12:01:36.988	00:00:22.691	1362	550,8672	422,5522	0,6334574	0,6635498	612,5935	2,918164	0	506,5878	421,3989	0,4489643	0,6614596	614,1725	3,252971	0	29	529	422						Untertest4.avi	0	880	547	72	111	455	308	2848	0	Content		457	311	22691197	1947300741
22708	12:01:37.005	00:00:22.707	1363	543,8963	410,8192	0,6333272	0,6634799	612,5273	2,891425	0	511,9308	416,9653	0,4488269	0,6614508	614,2846	3,241485	0	29	528	414						Untertest4.avi	0	880	547	72	111	455	308	2848	0	Content		456	303	22707817	1947317361
22724	12:01:37.021	00:00:22.724	1364	543,0349	410,702	0,6331913	0,6633747	612,6729	2,870742	0	506,077	414,3216	0,4486648	0,6614444	614,3664	3,233385	0	29	525	413						Untertest4.avi	0	880	547	72	111	455	308	2848	0	Content		453	302	22724441	1947333985
22741	12:01:37.038	00:00:22.741	1365	536,7442	403,0284	0,6330537	0,6633395	612,6382	2,841489	0	505,5896	419,3533	0,4485539	0,6614317	614,2159	3,25933	0	29	521	411						Untertest4.avi	0	880	547	72	111	455	308	2848	0	Content		449	300	22741062	1947350606
22758	12:01:37.055	00:00:22.757	1366	543,5941	407,379	0,632953	0,6633	612,5837	2,855659	0	512,2369	417,9991	0,448438	0,6613311	614,2318	3,255444	0	29	528	413						Untertest4.avi	0	880	547	72	111	455	308	2848	0	Content		456	302	22757813	1947367357
22774	12:01:37.071	00:00:22.774	1367	540,0432	418,3445	0,6328591	0,6632619	612,5326	2,904899	0	512,4558	422,9564	0,4483487	0,6612839	614,2332	3,229104	0	29	526	421						Untertest4.avi	0	880	547	72	111	455	308	2848	0	Content		454	310	22774438	1947383982
22791	12:01:37.088	00:00:22.791	1368	544,8981	420,929	0,6327928	0,6632072	612,5569	2,914063	0	508,3987	417,3692	0,4482554	0,6612815	614,2295	3,255848	0	29	527	419						Untertest4.avi	0	880	547	72	111	455	308	2848	0	Content		455	308	22791058	1947400602
22808	12:01:37.105	00:00:22.807	1369	547,6047	422,4391	0,6326969	0,6631858	612,6422	2,901872	0	509,8688	419,9426	0,4481508	0,6613531	614,2703	3,255933	0	29	529	421						Untertest4.avi	0	880	547	72	111	455	308	2848	0	Content		457	310	22807684	1947417228
22824	12:01:37.121	00:00:22.824	1370	540,9786	416,1979	0,6326099	0,6631231	612,6872	2,906848	0	509,399	421,6773	0,4480754	0,6613629	614,2219	3,259189	0	29	525	419						Untertest4.avi	0	880	547	72	111	455	308	2848	0	Content		453	308	22824306	1947433850
22841	12:01:37.138	00:00:22.841	1371	540,6454	412,2248	0,6325471	0,6630523	612,7251	2,899362	0	513,0722	423,0883	0,4480144	0,6612471	614,3155	3,251431	0	29	527	418						Untertest4.avi	0	880	547	72	111	455	308	2848	0	Content		455	307	22841056	1947450600
22858	12:01:37.155	00:00:22.857	1372	543,1725	421,5481	0,6324725	0,6629429	612,7048	2,9639	0	509,8147	426,7847	0,4479593	0,661096	614,2966	3,268854	0	29	526	424						Untertest4.avi	0	880	547	72	111	455	308	2848	0	Content		454	313	22857676	1947467220
22874	12:01:37.171	00:00:22.874	1373	544,2513	411,0236	0,6324226	0,6628597	612,6462	2,914264	0	514,6473	423,2062	0,4479245	0,6609957	614,3482	3,283103	0	29	529	417						Untertest4.avi	0	880	547	72	111	455	308	2848	0	Content		457	306	22874423	1947483967
22891	12:01:37.188	00:00:22.891	1374	540,9191	412,4272	0,6323711	0,662804	612,5788	2,914344	0	510,3051	420,3072	0,4479008	0,6609459	614,3373	3,286674	0	29	526	416						Untertest4.avi	0	880	547	72	111	455	308	2848	0	Content		454	305	22891047	1947500591
22908	12:01:37.205	00:00:22.907	1375	548,362	421,9424	0,632345	0,6627499	612,559	2,951994	0	521,1229	415,2884	0,4479224	0,6609058	614,1837	3,255642	0	29	535	419						Untertest4.avi	0	880	547	72	111	455	308	2848	0	Content		463	308	22907669	1947517213
22924	12:01:37.221	00:00:22.924	1376	544,3876	424,3459	0,6323393	0,6627429	612,5751	2,979755	0	515,9	425,4494	0,4479193	0,6607772	614,2655	3,290043	0	29	530	425						Untertest4.avi	0	880	547	72	111	455	308	2848	0	Content		458	314	22924293	1947533837
22941	12:01:37.238	00:00:22.940	1377	541,9929	420,8871	0,6323511	0,6627344	612,5598	2,951927	0	516,7296	429,7567	0,4479314	0,6606606	614,2418	3,292071	0	29	529	425						Untertest4.avi	0	880	547	72	111	455	308	2848	0	Content		457	314	22940914	1947550458
22958	12:01:37.255	00:00:22.957	1378	539,5786	419,1094	0,6323647	0,6627247	612,5812	2,944705	0	520,5585	427,0497	0,4479371	0,6606566	614,2524	3,283768	0	29	530	423						Untertest4.avi	0	880	547	72	111	455	308	2848	0	Content		458	312	22957663	1947567207
22974	12:01:37.271	00:00:22.974	1379	541,171	406,6702	0,6324154	0,6627159	612,687	2,934723	0	515,5068	430,593	0,4479517	0,6606585	614,2426	3,328223	0	29	528	419						Untertest4.avi	0	880	547	72	111	455	308	2848	0	Content		456	308	22974286	1947583830
22991	12:01:37.288	00:00:22.990	1380	541,2478	412,7515	0,632452	0,6627057	612,7162	2,949967	0	517,549	428,6276	0,4479619	0,6606601	614,2247	3,298358	0	29	529	421						Untertest4.avi	0	880	547	72	111	455	308	2848	0	Content		457	310	22990909	1947600453
23008	12:01:37.305	00:00:23.007	1381	546,6897	422,9523	0,6324858	0,6627023	612,7423	2,954927	0	518,593	427,0087	0,4479724	0,6606537	614,2184	3,324736	0	29	533	425						Untertest4.avi	0	880	547	72	111	455	308	2848	0	Content		461	314	23007531	1947617075
23024	12:01:37.321	00:00:23.024	1382	537,0549	416,7625	0,6325141	0,6627116	612,7157	2,928021	0	516,5772	431,7535	0,4479723	0,6606521	614,1873	3,32534	0	29	527	424						Untertest4.avi	0	880	547	72	111	455	308	2848	0	Content		455	313	23024281	1947633825
23041	12:01:37.338	00:00:23.040	1383	540,9683	419,0082	0,6325422	0,6627584	612,7498	2,983343	0	515,2494	424,5961	0,4479697	0,6607031	614,1926	3,315855	0	29	528	422						Untertest4.avi	0	880	547	72	111	455	308	2848	0	Content		456	311	23040901	1947650445
23058	12:01:37.355	00:00:23.057	1384	534,2797	411,0585	0,632561	0,6627975	612,7547	2,938729	0	519,2324	424,9309	0,4479519	0,6607856	614,1951	3,319711	0	29	527	418						Untertest4.avi	0	880	547	72	111	455	308	2848	0	Content		455	307	23057525	1947667069
23074	12:01:37.371	00:00:23.074	1385	532,0776	414,226	0,6325769	0,6628361	612,6833	2,945171	0	522,5286	424,5375	0,4479453	0,6608632	614,1597	3,294217	0	29	527	419						Untertest4.avi	0	880	547	72	111	455	308	2848	0	Content		455	308	23074269	1947683813
23091	12:01:37.388	00:00:23.090	1386	537,7413	413,814	0,6325908	0,6628608	612,6089	2,948744	0	523,3876	423,4619	0,4479489	0,6609655	614,0991	3,316872	0	29	531	419						Untertest4.avi	0	880	547	72	111	455	308	2848	0	Content		459	308	23090891	1947700435
23108	12:01:37.405	00:00:23.107	1387	532,4882	407,1332	0,6326153	0,6629043	612,5139	2,942878	0	522,7465	422,8842	0,4479342	0,6610421	614,0543	3,333849	0	29	528	415						Untertest4.avi	0	880	547	72	111	455	308	2848	0	Content		456	304	23107515	1947717059
23124	12:01:37.421	00:00:23.124	1388	542,5165	418,7642	0,6326308	0,6629243	612,4256	2,994305	0	527,4261	421,9034	0,4479281	0,6610832	613,9439	3,316757	0	29	535	420						Untertest4.avi	0	880	547	72	111	455	308	2848	0	Content		463	309	23124135	1947733679
23141	12:01:37.438	00:00:23.140	1389	539,5956	422,3499	0,6326428	0,6629725	612,3133	3,002671	0	521,8157	421,163	0,4479271	0,6611188	613,8737	3,334116	0	29	531	422						Untertest4.avi	0	880	547	72	111	455	308	2848	0	Content		459	311	23140884	1947750428
23158	12:01:37.455	00:00:23.157	1390	537,3619	420,7224	0,6326709	0,6630186	612,127	2,977633	0	526,5183	427,0006	0,4479239	0,6611863	613,7778	3,346923	0	29	532	424						Untertest4.avi	0	880	547	72	111	455	308	2848	0	Content		460	313	23157506	1947767050
23174	12:01:37.471	00:00:23.174	1391	537,9736	424,8811	0,6326932	0,6630749	612,0726	2,971622	0	521,4641	433,9948	0,4479333	0,6612542	613,7322	3,369112	0	29	530	429						Untertest4.avi	0	880	547	72	111	455	308	2848	0	Content		458	318	23174129	1947783673
23191	12:01:37.488	00:00:23.190	1392	541,2405	424,1954	0,6327168	0,6631321	612,0349	2,968243	0	531,4722	418,9447	0,4479465	0,6613681	613,703	3,31609	0	29	536	422						Untertest4.avi	0	880	547	72	111	455	308	2848	0	Content		464	311	23190750	1947800294
23207	12:01:37.504	00:00:23.207	1393	544,0714	430,2577	0,6327493	0,6631755	612,0309	2,996152	0	529,4772	416,1356	0,4479685	0,6614031	613,6476	3,307781	0	29	537	423						Untertest4.avi	0	880	547	72	111	455	308	2848	0	Content		465	312	23207373	1947816917
23224	12:01:37.521	00:00:23.224	1394	539,0377	423,0104	0,6327936	0,663196	612,1053	2,958981	0	528,5299	422,3724	0,447991	0,6614183	613,6147	3,326001	0	29	534	423						Untertest4.avi	0	880	547	72	111	455	308	2848	0	Content		462	312	23224121	1947833665
23241	12:01:37.538	00:00:23.240	1395	534,4445	417,0595	0,6328191	0,6631908	612,1353	2,981684	0	526,411	423,4165	0,4480094	0,661415	613,628	3,344861	0	29	530	420						Untertest4.avi	0	880	547	72	111	455	308	2848	0	Content		458	309	23240743	1947850287
23257	12:01:37.554	00:00:23.257	1396	539,017	433,5553	0,6328343	0,6631698	612,0986	3,026196	0	535,1245	417,8949	0,4480098	0,6613777	613,6185	3,318959	0	29	537	426						Untertest4.avi	0	880	547	72	111	455	308	2848	0	Content		465	315	23257365	1947866909
23274	12:01:37.571	00:00:23.274	1397	534,0374	427,9162	0,6328317	0,6631271	612,0804	2,995635	0	525,4949	426,1658	0,4479978	0,66133	613,6511	3,363491	0	29	530	427						Untertest4.avi	0	880	547	72	111	455	308	2848	0	Content		458	316	23274114	1947883658
23291	12:01:37.588	00:00:23.290	1398	537,1214	417,6614	0,6328111	0,6630939	612,0822	2,998168	0	533,0479	426,5508	0,447972	0,6612596	613,6232	3,354511	0	29	535	422						Untertest4.avi	0	880	547	72	111	455	308	2848	0	Content		463	311	23290735	1947900279
23307	12:01:37.604	00:00:23.307	1399	540,6017	424,8755	0,6327735	0,6630715	612,0259	3,012923	0	530,5427	425,9955	0,4479393	0,6612504	613,6973	3,35185	0	29	536	425						Untertest4.avi	0	880	547	72	111	455	308	2848	0	Content		464	314	23307359	1947916903
23324	12:01:37.621	00:00:23.323	1400	536,7963	418,4459	0,6327493	0,6630536	612,0333	2,989964	0	531,4943	427,7407	0,4479105	0,6612473	613,7114	3,351086	0	29	534	423						Untertest4.avi	0	880	547	72	111	455	308	2848	0	Content		462	312	23323983	1947933527
23341	12:01:37.638	00:00:23.340	1401	534,5707	419,2755	0,6327249	0,6630398	611,9888	2,951363	0	529,8133	430,8145	0,4478874	0,6612559	613,7232	3,363784	0	29	532	425						Untertest4.avi	0	880	547	72	111	455	308	2848	0	Content		460	314	23340732	1947950276
23357	12:01:37.654	00:00:23.357	1402	532,6393	417,4556	0,6327254	0,6630501	612,0042	2,985835	0	530,5385	425,4144	0,4478859	0,6612805	613,6974	3,365417	0	29	532	421						Untertest4.avi	0	880	547	72	111	455	308	2848	0	Content		460	310	23357357	1947966901
23374	12:01:37.671	00:00:23.373	1403	535,6849	426,4169	0,6327348	0,6630598	612,0307	2,987455	0	531,1191	432,595	0,4479013	0,6612948	613,727	3,364013	0	29	533	430						Untertest4.avi	0	880	547	72	111	455	308	2848	0	Content		461	319	23373979	1947983523
23391	12:01:37.688	00:00:23.390	1404	530,9632	418,636	0,632759	0,6630844	612,0782	2,986258	0	531,0989	425,0013	0,4479228	0,6613191	613,783	3,343791	0	29	531	422						Untertest4.avi	0	880	547	72	111	455	308	2848	0	Content		459	311	23390614	1948000158
23407	12:01:37.704	00:00:23.407	1405	539,3418	427,43	0,6328015	0,6630943	612,1731	3,009121	0	536,2159	426,4407	0,4479692	0,6613072	613,7494	3,350395	0	29	538	427						Untertest4.avi	0	880	547	72	111	455	308	2848	0	Content		466	316	23407372	1948016916
23424	12:01:37.721	00:00:23.423	1406	537,0942	422,2776	0,632837	0,6630947	612,2244	2,988281	0	533,809	422,4403	0,4479954	0,6612814	613,8254	3,360714	0	29	535	422						Untertest4.avi	0	880	547	72	111	455	308	2848	0	Content		463	311	23423981	1948033525
23441	12:01:37.738	00:00:23.440	1407	536,5578	425,7529	0,6328607	0,6630701	612,2556	3,002739	0	531,9731	423,6222	0,4480306	0,6612285	613,8468	3,350815	0	29	534	425						Untertest4.avi	0	880	547	72	111	455	308	2848	0	Content		462	314	23440598	1948050142
23457	12:01:37.754	00:00:23.457	1408	525,1596	425,1455	0,6328928	0,6630461	612,2584	3,002427	0	528,6773	430,42	0,4480643	0,6611687	613,9065	3,364202	0	29	527	428						Untertest4.avi	0	880	547	72	111	455	308	2848	0	Content		455	317	23457221	1948066765
23474	12:01:37.771	00:00:23.473	1409	532,2601	418,2069	0,6329162	0,6630369	612,2714	2,996437	0	527,3381	424,564	0,4480775	0,6610996	613,9199	3,338722	0	29	530	421						Untertest4.avi	0	880	547	72	111	455	308	2848	0	Content		458	310	23473967	1948083511
23491	12:01:37.788	00:00:23.490	1410	529,8167	421,9328	0,6329635	0,6630356	612,4013	2,997187	0	527,302	431,2494	0,448126	0,6610965	613,948	3,377547	0	29	529	427						Untertest4.avi	0	880	547	72	111	455	308	2848	0	Content		457	316	23490589	1948100133
23507	12:01:37.804	00:00:23.507	1411	530,9855	423,3163	0,6329862	0,66305	612,4139	3,004059	0	530,338	425,1306	0,4481429	0,6610925	614,0042	3,342275	0	29	531	424						Untertest4.avi	0	880	547	72	111	455	308	2848	0	Content		459	313	23507211	1948116755
23524	12:01:37.821	00:00:23.523	1412	537,7614	424,4618	0,6329989	0,6630624	612,4026	2,989245	0	529,127	430,4262	0,4481622	0,6611058	614,0366	3,368185	0	29	533	427						Untertest4.avi	0	880	547	72	111	455	308	2848	0	Content		461	316	23523957	1948133501
23541	12:01:37.838	00:00:23.540	1413	531,0512	419,2347	0,6330048	0,6630597	612,3867	3,012491	0	531,505	426,2559	0,4481868	0,6611043	613,9	3,347464	0	29	531	423						Untertest4.avi	0	880	547	72	111	455	308	2848	0	Content		459	312	23540579	1948150123
23557	12:01:37.854	00:00:23.557	1414	529,5147	416,4218	0,6330067	0,6630536	612,3989	2,974957	0	529,3699	428,7012	0,4481581	0,6611006	614,0408	3,334239	0	29	529	423						Untertest4.avi	0	880	547	72	111	455	308	2848	0	Content		457	312	23557201	1948166745
23574	12:01:37.871	00:00:23.573	1415	529,2849	423,3265	0,6329955	0,6630334	612,3977	3,003564	0	533,6555	434,4381	0,4481774	0,6610942	613,9004	3,363402	0	29	531	429						Untertest4.avi	0	880	547	72	111	455	308	2848	0	Content		459	318	23573825	1948183369
23590	12:01:37.887	00:00:23.590	1416	533,8004	429,5479	0,6329995	0,663018	612,3868	3,041229	0	527,5751	430,174	0,4481569	0,6610922	614,047	3,36125	0	29	531	430						Untertest4.avi	0	880	547	72	111	455	308	2848	0	Content		459	319	23590449	1948199993
23607	12:01:37.904	00:00:23.607	1417	533,9103	418,0991	0,6330153	0,6630307	612,3606	2,98615	0	533,733	425,5567	0,4481858	0,6610837	613,9236	3,348915	0	29	534	422						Untertest4.avi	0	880	547	72	111	455	308	2848	0	Content		462	311	23607196	1948216740
23624	12:01:37.921	00:00:23.623	1418	528,7321	410,8586	0,6330358	0,6630502	612,3932	2,977644	0	534,8788	429,0977	0,4482161	0,661077	613,902	3,331875	0	29	532	420						Untertest4.avi	0	880	547	72	111	455	308	2848	0	Content		460	309	23623816	1948233360
23640	12:01:37.937	00:00:23.640	1419	533,6438	417,6663	0,6330882	0,66307	612,3396	2,972558	0	536,9399	423,3642	0,4482431	0,6610592	613,9238	3,333149	0	29	535	421						Untertest4.avi	0	880	547	72	111	455	308	2848	0	Content		463	310	23640438	1948249982
23657	12:01:37.954	00:00:23.657	1420	527,0076	416,884	0,6331298	0,6630937	612,2507	2,970248	0	533,0436	429,2454	0,4482836	0,6610805	613,8793	3,355341	0	29	530	423						Untertest4.avi	0	880	547	72	111	455	308	2848	0	Content		458	312	23657061	1948266605
23674	12:01:37.971	00:00:23.673	1421	526,3938	416,9164	0,6331593	0,663147	612,2961	2,98553	0	535,6539	428,4687	0,4483127	0,6611636	613,8705	3,353615	0	29	531	423						Untertest4.avi	0	880	547	72	111	455	308	2848	0	Content		459	312	23673807	1948283351
23690	12:01:37.987	00:00:23.690	1422	533,9274	415,1877	0,633177	0,6631408	612,2769	2,973079	0	532,7456	430,1013	0,4483241	0,6611842	613,8871	3,356504	0	29	533	423						Untertest4.avi	0	880	547	72	111	455	308	2848	0	Content		461	312	23690430	1948299974
23707	12:01:38.004	00:00:23.707	1423	528,9161	424,0347	0,633177	0,663127	612,2632	3,008101	0	535,6261	426,0711	0,4483271	0,6611854	613,8697	3,330866	0	29	532	425						Untertest4.avi	0	880	547	72	111	455	308	2848	0	Content		460	314	23707054	1948316598
23724	12:01:38.021	00:00:23.723	1424	528,3275	422,4508	0,6331895	0,6630996	612,1422	2,968499	0	537,5527	425,6764	0,4483238	0,6611643	613,8686	3,348773	0	29	533	424						Untertest4.avi	0	880	547	72	111	455	308	2848	0	Content		461	313	23723802	1948333346
23740	12:01:38.037	00:00:23.740	1425	529,4263	417,2838	0,6331903	0,6630853	612,116	2,951538	0	536,3666	429,9072	0,4483155	0,6611114	613,8309	3,341732	0	29	533	424						Untertest4.avi	0	880	547	72	111	455	308	2848	0	Content		461	313	23740425	1948349969
23757	12:01:38.054	00:00:23.757	1426	533,3354	427,6071	0,6331789	0,6630942	612,1172	3,002264	0	536,0408	430,4813	0,4483017	0,6611161	613,8689	3,350827	0	29	535	429						Untertest4.avi	0	880	547	72	111	455	308	2848	0	Content		463	318	23757049	1948366593
23774	12:01:38.071	00:00:23.773	1427	523,8245	426,0233	0,6331646	0,6631293	612,2341	3,003743	0	537,7151	423,8707	0,4482895	0,661164	613,9006	3,320015	0	29	531	425						Untertest4.avi	0	880	547	72	111	455	308	2848	0	Content		459	314	23773672	1948383216
23790	12:01:38.087	00:00:23.790	1428	533,4767	424,2296	0,6331846	0,6631503	612,1818	3,011643	0	538,8828	426,3105	0,4482908	0,6611897	613,9028	3,326966	0	29	536	425						Untertest4.avi	0	880	547	72	111	455	308	2848	0	Content		464	314	23790295	1948399839
23807	12:01:38.104	00:00:23.807	1429	524,9521	421,3134	0,6331924	0,6631497	612,1575	2,980782	0	536,5884	425,7399	0,4482826	0,661207	613,8896	3,33274	0	29	531	424						Untertest4.avi	0	880	547	72	111	455	308	2848	0	Content		459	313	23807041	1948416585
23824	12:01:38.121	00:00:23.823	1430	530,522	419,5829	0,6331797	0,6631404	612,2903	2,958959	0	538,338	431,3974	0,4482783	0,6612008	613,9037	3,339832	0	29	534	425						Untertest4.avi	0	880	547	72	111	455	308	2848	0	Content		462	314	23823662	1948433206
23840	12:01:38.137	00:00:23.840	1431	531,2601	416,4848	0,6331978	0,6631328	612,1819	2,969537	0	533,857	430,2882	0,4482781	0,6611787	613,8781	3,345649	0	29	533	423						Untertest4.avi	0	880	547	72	111	455	308	2848	0	Content		461	312	23840285	1948449829
23857	12:01:38.154	00:00:23.856	1432	525,205	418,2692	0,6331933	0,6631048	612,1246	2,984521	0	541,2089	427,3773	0,4482722	0,6611195	613,8383	3,29409	0	29	533	423						Untertest4.avi	0	880	547	72	111	455	308	2848	0	Content		461	312	23856907	1948466451
23874	12:01:38.171	00:00:23.873	1433	528,7063	423,5143	0,6331803	0,6631018	612,1088	3,018489	0	539,733	429,0623	0,4482522	0,6611154	613,8548	3,319341	0	29	534	426						Untertest4.avi	0	880	547	72	111	455	308	2848	0	Content		462	315	23873655	1948483199
23890	12:01:38.187	00:00:23.890	1434	528,2173	420,1639	0,6331624	0,6631135	612,0607	2,981669	0	534,3149	432,1794	0,4482277	0,6611213	613,8154	3,3298	0	29	531	426						Untertest4.avi	0	880	547	72	111	455	308	2848	0	Content		459	315	23890277	1948499821
23907	12:01:38.204	00:00:23.906	1435	523,2888	419,7492	0,6331408	0,6631096	612,0737	2,977609	0	541,2641	429,5159	0,4481924	0,6611238	613,7946	3,313437	0	29	532	425						Untertest4.avi	0	880	547	72	111	455	308	2848	0	Content		460	314	23906900	1948516444
23924	12:01:38.221	00:00:23.923	1436	527,8228	420,0972	0,6331066	0,6631039	612,1141	2,999745	0	543,0732	419,7275	0,4481205	0,6611663	613,886	3,277609	0	29	535	420						Untertest4.avi	0	880	547	72	111	455	308	2848	0	Content		463	309	23923648	1948533192
23940	12:01:38.237	00:00:23.940	1437	525,8322	429,2634	0,6330733	0,6631057	612,1201	2,996958	0	544,6854	423,2783	0,4480821	0,6611981	613,84	3,300813	0	29	535	426						Untertest4.avi	0	880	547	72	111	455	308	2848	0	Content		463	315	23940271	1948549815
23957	12:01:38.254	00:00:23.956	1438	527,6718	429,547	0,6330299	0,6631088	612,1182	3,025813	0	541,3433	425,6955	0,4480335	0,6612293	613,7195	3,301099	0	29	535	428						Untertest4.avi	0	880	547	72	111	455	308	2848	0	Content		463	317	23956892	1948566436
23974	12:01:38.271	00:00:23.973	1439	527,6854	427,2117	0,6329907	0,6631134	612,0664	3,019321	0	544,1652	423,4339	0,4479831	0,6612744	613,6094	3,312533	0	29	536	425						Untertest4.avi	0	880	547	72	111	455	308	2848	0	Content		464	314	23973514	1948583058
23990	12:01:38.287	00:00:23.990	1440	528,6345	424,1736	0,6329359	0,6631126	611,955	2,996737	0	544,6487	423,9651	0,4479238	0,6613052	613,6351	3,28689	0	29	537	424						Untertest4.avi	0	880	547	72	111	455	308	2848	0	Content		465	313	23990262	1948599806
24007	12:01:38.304	00:00:24.006	1441	523,3762	425,614	0,6328998	0,6631199	611,8958	2,998921	0	541,9606	425,7413	0,4478802	0,6613532	613,5269	3,298075	0	29	533	426						Untertest4.avi	0	880	547	72	111	455	308	2848	0	Content		461	315	24006886	1948616430
24024	12:01:38.321	00:00:24.023	1442	525,7695	430,3663	0,6328673	0,6631348	611,8652	3,003491	0	546,1165	421,2285	0,4478317	0,6613908	613,4456	3,303783	0	29	536	426						Untertest4.avi	0	880	547	72	111	455	308	2848	0	Content		464	315	24023507	1948633051
24040	12:01:38.337	00:00:24.040	1443	528,3364	428,0793	0,6328397	0,6632082	611,8087	2,98952	0	540,7092	425,9402	0,4477864	0,6614695	613,4221	3,319284	0	29	535	427						Untertest4.avi	0	880	547	72	111	455	308	2848	0	Content		463	316	24040130	1948649674
24057	12:01:38.354	00:00:24.056	1444	526,7045	426,8342	0,6327969	0,6633124	611,7715	3,012781	0	538,1639	429,2627	0,4477618	0,6615589	613,3843	3,304164	0	29	532	428						Untertest4.avi	0	880	547	72	111	455	308	2848	0	Content		460	317	24056754	1948666298
24074	12:01:38.371	00:00:24.073	1445	527,033	423,9903	0,632775	0,6634579	611,7503	3,016375	0	539,3992	426,0131	0,4477521	0,6616352	613,3742	3,290838	0	29	533	425						Untertest4.avi	0	880	547	72	111	455	308	2848	0	Content		461	314	24073500	1948683044
24090	12:01:38.387	00:00:24.090	1446	528,0183	421,1113	0,6327523	0,6635157	611,699	3,040667	0	539,375	425,9955	0,4477541	0,6617016	613,3867	3,298383	0	29	534	424						Untertest4.avi	0	880	547	72	111	455	308	2848	0	Content		462	313	24090125	1948699669
24107	12:01:38.404	00:00:24.106	1447	527,2065	418,4355	0,6327179	0,663532	611,6651	3,001294	0	529,7072	428,1924	0,4477722	0,6617185	613,3633	3,305511	0	29	528	423						Untertest4.avi	0	880	547	72	111	455	308	2848	0	Content		456	312	24106873	1948716417
24123	12:01:38.420	00:00:24.123	1448	533,4055	419,2729	0,6326821	0,6635011	611,5546	3,012874	0	530,076	427,5145	0,447802	0,6617077	613,3094	3,317119	0	29	532	423						Untertest4.avi	0	880	547	72	111	455	308	2848	0	Content		460	312	24123496	1948733040
24140	12:01:38.437	00:00:24.140	1449	534,8554	409,6077	0,6326227	0,6634427	611,5209	2,985216	0	531,0529	422,204	0,4478177	0,6616858	613,2666	3,289359	0	29	533	416						Untertest4.avi	0	880	547	72	111	455	308	2848	0	Content		461	305	24140120	1948749664
24157	12:01:38.454	00:00:24.156	1450	534,5701	415,2903	0,6326285	0,6633035	611,6597	2,999965	0	524,2198	420,0649	0,4478979	0,6615834	613,361	3,290405	0	30	529	418						Untertest4.avi	0	880	547	72	111	409	280	2598	0	Content		457	307	24156740	1948766284
24173	12:01:38.470	00:00:24.173	1451	480,4246	390,4056	0,6329035	0,6629927	611,8058	3,000573	0	465,7226	388,7201	0,4483907	0,6611166	613,2396	3,273686	0	30	473	390						Untertest4.avi	0	880	547	72	111	409	280	2598	0	Content		401	279	24173377	1948782921
24190	12:01:38.487	00:00:24.190	1452	492,2878	380,5691	0,632864	0,6628554	611,8701	2,988708	0	478,4944	386,438	0,4484288	0,6609899	613,2189	3,280627	0	30	485	384						Untertest4.avi	0	880	547	72	111	409	280	2598	0	Content		413	273	24190110	1948799654
24207	12:01:38.504	00:00:24.206	1453	484,094	386,6487	0,6328068	0,6628696	611,8148	2,995713	0	469,9923	394,473	0,4483685	0,6610616	613,2682	3,289078	0	30	477	391						Untertest4.avi	0	880	547	72	111	409	280	2598	0	Content		405	280	24206734	1948816278
24223	12:01:38.520	00:00:24.223	1454	490,5726	385,5287	0,6327842	0,6628671	611,7746	2,984182	0	469,9784	391,8528	0,4483534	0,661056	613,2927	3,262459	0	30	480	389						Untertest4.avi	0	880	547	72	111	409	280	2598	0	Content		408	278	24223372	1948832916
24240	12:01:38.537	00:00:24.239	1455	484,3562	377,2152	0,6327667	0,662886	611,7816	2,976537	0	467,3676	392,3057	0,4483353	0,6610971	613,334	3,290979	0	30	476	385						Untertest4.avi	0	880	547	72	111	409	280	2598	0	Content		404	274	24239984	1948849528
24257	12:01:38.554	00:00:24.256	1456	486,213	385,378	0,6327786	0,6629015	611,788	2,982652	0	466,8664	395,8953	0,4483479	0,6610943	613,3367	3,299316	0	30	477	391						Untertest4.avi	0	880	547	72	111	409	280	2598	0	Content		405	280	24256728	1948866272
24273	12:01:38.570	00:00:24.273	1457	491,3468	392,8445	0,6327965	0,66291	611,7916	2,998681	0	466,2661	393,632	0,4483771	0,6610941	613,3558	3,278476	0	30	479	393						Untertest4.avi	0	880	547	72	111	409	280	2598	0	Content		407	282	24273368	1948882912
24290	12:01:38.587	00:00:24.289	1458	492,6653	382,1089	0,6328183	0,6629422	611,8409	2,971641	0	467,9259	386,6636	0,4483949	0,6610883	613,3827	3,264945	0	30	480	384						Untertest4.avi	0	880	547	72	111	409	280	2598	0	Content		408	273	24289975	1948899519
24307	12:01:38.604	00:00:24.306	1459	486,0324	383,9343	0,6328507	0,6629587	611,906	2,977913	0	463,1228	397,6267	0,4484337	0,6610704	613,3759	3,274329	0	30	475	391						Untertest4.avi	0	880	547	72	111	409	280	2598	0	Content		403	280	24306726	1948916270
24323	12:01:38.620	00:00:24.323	1460	486,8622	385,2589	0,6328735	0,6629463	611,9653	2,977466	0	466,4054	389,6173	0,4484548	0,6610642	613,4026	3,248449	0	30	477	387						Untertest4.avi	0	880	547	72	111	409	280	2598	0	Content		405	276	24323364	1948932908
24340	12:01:38.637	00:00:24.339	1461	494,8234	385,5294	0,6328818	0,6629472	611,9975	2,960757	0	469,0894	388,9617	0,4484732	0,6610459	613,4485	3,2434	0	30	482	387						Untertest4.avi	0	880	547	72	111	409	280	2598	0	Content		410	276	24339974	1948949518
24357	12:01:38.654	00:00:24.356	1462	487,9846	379,0971	0,6328899	0,6629282	612,0842	2,957917	0	468,4583	387,5243	0,4484894	0,6610393	613,4591	3,261759	0	30	478	383						Untertest4.avi	0	880	547	72	111	409	280	2598	0	Content		406	272	24356595	1948966139
24373	12:01:38.670	00:00:24.373	1463	484,6922	390,6551	0,6328874	0,6629354	612,0681	2,975882	0	464,2588	392,6854	0,4485077	0,6610337	613,5276	3,256266	0	30	474	392						Untertest4.avi	0	880	547	72	111	409	280	2598	0	Content		402	281	24373355	1948982899
24390	12:01:38.687	00:00:24.389	1464	487,7084	380,9613	0,6328868	0,6629557	612,051	2,933721	0	468,2644	394,8215	0,4485053	0,6610484	613,5911	3,238174	0	30	478	388						Untertest4.avi	0	880	547	72	111	409	280	2598	0	Content		406	277	24389967	1948999511
24407	12:01:38.704	00:00:24.406	1465	493,2046	391,0466	0,6328796	0,6629727	612,085	2,952293	0	465,3347	385,7726	0,4485012	0,6610646	613,554	3,231288	0	30	479	388						Untertest4.avi	0	880	547	72	111	409	280	2598	0	Content		407	277	24406607	1949016151
24423	12:01:38.720	00:00:24.423	1466	495,5334	384,4015	0,6328757	0,6629973	612,0864	2,917279	0	467,3703	384,4316	0,4484979	0,6610951	613,5646	3,192771	0	30	481	384						Untertest4.avi	0	880	547	72	111	409	280	2598	0	Content		409	273	24423223	1949032767
24440	12:01:38.737	00:00:24.439	1467	492,7625	382,7234	0,6328679	0,6630037	612,0878	2,920693	0	460,093	391,1291	0,4484836	0,6611584	613,5683	3,243579	0	30	476	387						Untertest4.avi	0	880	547	72	111	409	280	2598	0	Content		404	276	24439854	1949049398
24457	12:01:38.754	00:00:24.456	1468	500,1789	398,7316	0,6328572	0,663009	612,1073	2,972838	0	465,1872	386,3906	0,4484807	0,6611679	613,5891	3,182385	0	30	483	393						Untertest4.avi	0	880	547	72	111	409	280	2598	0	Content		411	282	24456586	1949066130
24473	12:01:38.770	00:00:24.473	1469	491,9387	382,2577	0,6328636	0,6629948	612,079	2,944548	0	466,4826	393,3343	0,448476	0,6611705	613,6024	3,225993	0	30	479	388						Untertest4.avi	0	880	547	72	111	409	280	2598	0	Content		407	277	24473211	1949082755
24490	12:01:38.787	00:00:24.489	1470	490,0787	383,1934	0,6328706	0,6629962	612,1165	2,922462	0	466,1037	385,7376	0,4485028	0,6611682	613,5954	3,200841	0	30	478	384						Untertest4.avi	0	880	547	72	111	409	280	2598	0	Content		406	273	24489833	1949099377
24507	12:01:38.804	00:00:24.506	1471	497,0704	390,6525	0,6328906	0,6630177	612,1564	2,909392	0	465,6797	385,9904	0,44852	0,6611754	613,655	3,170448	0	30	481	388						Untertest4.avi	0	880	547	72	111	409	280	2598	0	Content		409	277	24506579	1949116123
24523	12:01:38.820	00:00:24.523	1472	498,5178	393,6411	0,6329333	0,6630445	612,1317	2,927455	0	463,9041	389,7772	0,4485471	0,6611549	613,6217	3,181835	0	30	481	392						Untertest4.avi	0	880	547	72	111	409	280	2598	0	Content		409	281	24523201	1949132745
24540	12:01:38.837	00:00:24.539	1473	493,484	388,0989	0,6329789	0,6630856	612,1816	2,910761	0	462,9152	381,4583	0,4485824	0,6611654	613,6049	3,157828	0	30	478	385						Untertest4.avi	0	880	547	72	111	409	280	2598	0	Content		406	274	24539821	1949149365
24556	12:01:38.853	00:00:24.556	1474	496,8004	393,8199	0,6330186	0,663121	612,1847	2,944849	0	467,9022	386,8274	0,4486263	0,6612144	613,535	3,150878	0	30	482	390						Untertest4.avi	0	880	547	72	111	409	280	2598	0	Content		410	279	24556446	1949165990
24573	12:01:38.870	00:00:24.573	1475	493,6222	390,0989	0,6330314	0,6632109	612,212	2,937344	0	464,0379	386,4334	0,4486168	0,661263	613,6456	3,169745	0	30	479	388						Untertest4.avi	0	880	547	72	111	409	280	2598	0	Content		407	277	24573194	1949182738
24590	12:01:38.887	00:00:24.589	1476	495,3531	381,4971	0,6330304	0,6632227	612,2346	2,894315	0	468,5943	389,5933	0,4486164	0,6613088	613,7101	3,172431	0	30	482	386						Untertest4.avi	0	880	547	72	111	409	280	2598	0	Content		410	275	24589817	1949199361
24606	12:01:38.903	00:00:24.606	1477	503,7253	397,1619	0,6330199	0,6631988	612,2581	2,938929	0	463,561	381,872	0,4486069	0,6613165	613,7329	3,137705	0	30	484	390						Untertest4.avi	0	880	547	72	111	409	280	2598	0	Content		412	279	24606442	1949215986
24623	12:01:38.920	00:00:24.623	1478	500,3467	390,7479	0,6329971	0,6631342	612,2735	2,903016	0	465,0318	392,6207	0,4485814	0,6612983	613,6917	3,193224	0	30	483	392						Untertest4.avi	0	880	547	72	111	409	280	2598	0	Content		411	281	24623066	1949232610
24640	12:01:38.937	00:00:24.639	1479	491,7146	388,3737	0,6329769	0,6631302	612,3044	2,884247	0	461,9776	386,3773	0,4485742	0,6612846	613,687	3,168547	0	30	477	387						Untertest4.avi	0	880	547	72	111	409	280	2598	0	Content		405	276	24639689	1949249233
24656	12:01:38.953	00:00:24.656	1480	495,5281	386,8157	0,6329625	0,6631647	612,3159	2,891157	0	467,0361	385,224	0,4485616	0,6613281	613,7238	3,154806	0	30	481	386						Untertest4.avi	0	880	547	72	111	409	280	2598	0	Content		409	275	24656436	1949265980
24673	12:01:38.970	00:00:24.673	1481	494,8232	390,1847	0,6329353	0,6632238	612,3661	2,94926	0	465,3969	383,6875	0,448554	0,6613623	613,7528	3,141805	0	30	480	387						Untertest4.avi	0	880	547	72	111	409	280	2598	0	Content		408	276	24673061	1949282605
24690	12:01:38.987	00:00:24.689	1482	500,1288	390,1031	0,6329387	0,6632528	612,405	2,895128	0	459,3928	385,9677	0,448543	0,6614295	613,7928	3,172175	0	30	480	388						Untertest4.avi	0	880	547	72	111	409	280	2598	0	Content		408	277	24689682	1949299226
24706	12:01:39.003	00:00:24.706	1483	493,4508	385,6661	0,6329534	0,6632994	612,3985	2,88228	0	465,589	391,2377	0,4485577	0,6614836	613,8141	3,162257	0	30	480	388						Untertest4.avi	0	880	547	72	111	409	280	2598	0	Content		408	277	24706432	1949315976
24723	12:01:39.020	00:00:24.723	1484	495,7401	383,7057	0,6329706	0,6633179	612,4404	2,87855	0	464,5067	388,2706	0,4485747	0,6615093	613,8972	3,15156	0	30	480	386						Untertest4.avi	0	880	547	72	111	409	280	2598	0	Content		408	275	24723055	1949332599
24740	12:01:39.037	00:00:24.739	1485	502,5269	397,8996	0,6329835	0,6633065	612,4596	2,9153	0	462,5214	386,0785	0,4485862	0,6614991	613,9331	3,138301	0	30	483	392						Untertest4.avi	0	880	547	72	111	409	280	2598	0	Content		411	281	24739676	1949349220
24756	12:01:39.053	00:00:24.756	1486	496,8492	385,7597	0,632993	0,6633047	612,475	2,912454	0	467,3553	387,3669	0,4486051	0,6614763	613,9595	3,162194	0	30	482	387						Untertest4.avi	0	880	547	72	111	409	280	2598	0	Content		410	276	24756300	1949365844
24773	12:01:39.070	00:00:24.773	1487	488,1161	373,7312	0,6329949	0,6633049	612,5212	2,839331	0	466,2912	391,7042	0,4486142	0,6614589	614,0015	3,144525	0	30	477	383						Untertest4.avi	0	880	547	72	111	409	280	2598	0	Content		405	272	24773047	1949382591
24790	12:01:39.087	00:00:24.789	1488	496,9872	386,6744	0,6330003	0,6633159	612,5442	2,858985	0	462,857	392,0793	0,4486193	0,6614267	614,0225	3,150734	0	30	480	389						Untertest4.avi	0	880	547	72	111	409	280	2598	0	Content		408	278	24789672	1949399216
24806	12:01:39.103	00:00:24.806	1489	496,6021	389,1564	0,6330058	0,6633081	612,5474	2,885061	0	464,7145	386,127	0,4486218	0,6613975	614,0068	3,133595	0	30	481	388						Untertest4.avi	0	880	547	72	111	409	280	2598	0	Content		409	277	24806301	1949415845
24823	12:01:39.120	00:00:24.822	1490	497,279	395,9907	0,6330081	0,6633199	612,5475	2,903442	0	463,0893	391,5279	0,4486286	0,6613988	614,0206	3,156934	0	30	480	394						Untertest4.avi	0	880	547	72	111	409	280	2598	0	Content		408	283	24822920	1949432464
24840	12:01:39.137	00:00:24.839	1491	494,8076	382,8748	0,6330073	0,6633398	612,5481	2,858596	0	464,2195	392,9587	0,4486229	0,6614428	614,0616	3,140399	0	30	480	388						Untertest4.avi	0	880	547	72	111	409	280	2598	0	Content		408	277	24839665	1949449209
24856	12:01:39.153	00:00:24.856	1492	496,6468	388,3562	0,6330136	0,6633589	612,4983	2,868982	0	465,1387	387,4774	0,4486225	0,6615153	614,0274	3,118437	0	30	481	388						Untertest4.avi	0	880	547	72	111	409	280	2598	0	Content		409	277	24856294	1949465838
24873	12:01:39.170	00:00:24.872	1493	501,0511	387,5888	0,633016	0,6634022	612,4763	2,866966	0	463,515	383,3056	0,4486317	0,6615764	613,9748	3,11309	0	30	482	385						Untertest4.avi	0	880	547	72	111	409	280	2598	0	Content		410	274	24872913	1949482457
24890	12:01:39.187	00:00:24.889	1494	494,0103	388,0227	0,6330246	0,6634744	612,4771	2,857585	0	464,1576	386,5141	0,4486279	0,6616179	613,9886	3,099794	0	30	479	387						Untertest4.avi	0	880	547	72	111	409	280	2598	0	Content		407	276	24889537	1949499081
24906	12:01:39.203	00:00:24.906	1495	488,2878	377,4337	0,633034	0,6635082	612,439	2,782454	0	461,9129	391,4304	0,4486397	0,6616599	613,9773	3,138211	0	30	475	384						Untertest4.avi	0	880	547	72	111	409	280	2598	0	Content		403	273	24906157	1949515701
24923	12:01:39.220	00:00:24.922	1496	492,4942	383,6715	0,6330593	0,6635545	612,4152	2,846329	0	464,9473	384,108	0,4486641	0,6616977	613,8625	3,094559	0	30	479	384						Untertest4.avi	0	880	547	72	111	409	280	2598	0	Content		407	273	24922903	1949532447
24940	12:01:39.237	00:00:24.939	1497	491,2808	385,3741	0,6330982	0,6636217	612,3464	2,83235	0	464,6335	383,064	0,4486982	0,6617407	613,8715	3,088416	0	30	478	384						Untertest4.avi	0	880	547	72	111	409	280	2598	0	Content		406	273	24939526	1949549070
24956	12:01:39.253	00:00:24.956	1498	496,682	387,9748	0,6331657	0,6636904	612,1767	2,841328	0	464,8525	388,7551	0,4487416	0,66178	613,8044	3,096771	0	30	481	388						Untertest4.avi	0	880	547	72	111	409	280	2598	0	Content		409	277	24956275	1949565819
24973	12:01:39.270	00:00:24.972	1499	492,4789	381,0268	0,6332262	0,6637637	612,179	2,800704	0	463,4147	385,1772	0,4487993	0,6618395	613,7479	3,073062	0	30	478	383						Untertest4.avi	0	880	547	72	111	409	280	2598	0	Content		406	272	24972895	1949582439
24990	12:01:39.287	00:00:24.989	1500	493,6178	391,0455	0,6332932	0,6638078	612,2517	2,831386	0	466,2717	386,4617	0,4488582	0,661878	613,7563	3,059889	0	30	480	389						Untertest4.avi	0	880	547	72	111	409	280	2598	0	Content		408	278	24989518	1949599062
25006	12:01:39.303	00:00:25.006	1501	495,7378	397,1829	0,6333665	0,663839	612,2538	2,834986	0	462,877	392,9014	0,448938	0,661885	613,7551	3,104777	0	30	479	395						Untertest4.avi	0	880	547	72	111	409	280	2598	0	Content		407	284	25006141	1949615685
25023	12:01:39.320	00:00:25.022	1502	499,634	402,0346	0,6334478	0,6638499	612,3062	2,819816	0	463,2951	391,2847	0,4490164	0,6618716	613,7355	3,090594	0	30	481	397						Untertest4.avi	0	880	547	72	111	409	280	2598	0	Content		409	286	25022763	1949632307
25040	12:01:39.337	00:00:25.039	1503	489,9709	390,8501	0,6335066	0,6638495	612,389	2,811754	0	463,7091	392,3364	0,4490685	0,6618531	613,804	3,091665	0	30	477	392						Untertest4.avi	0	880	547	72	111	409	280	2598	0	Content		405	281	25039509	1949649053
25056	12:01:39.353	00:00:25.056	1504	479,7978	384,6334	0,6335527	0,6638451	612,4492	2,765875	0	466,0618	392,1959	0,4491274	0,6618418	613,908	3,053486	0	30	473	388						Untertest4.avi	0	880	547	72	111	409	280	2598	0	Content		401	277	25056132	1949665676
25073	12:01:39.370	00:00:25.072	1505	494,5114	381,8196	0,6335962	0,6638166	612,4266	2,764111	0	468,1393	392,828	0,4491828	0,6618283	613,8624	3,057887	0	30	481	387						Untertest4.avi	0	880	547	72	111	409	280	2598	0	Content		409	276	25072756	1949682300
25089	12:01:39.386	00:00:25.089	1506	491,5912	387,6874	0,6336377	0,6638236	612,428	2,786544	0	465,5788	391,0454	0,4492243	0,6618229	613,8727	3,05414	0	30	479	389						Untertest4.avi	0	880	547	72	111	409	280	2598	0	Content		407	278	25089377	1949698921
25106	12:01:39.403	00:00:25.106	1507	493,6819	390,0829	0,6336926	0,6638311	612,3345	2,777804	0	468,3007	380,2498	0,4492629	0,6618265	613,8821	3,028325	0	30	481	385						Untertest4.avi	0	880	547	72	111	409	280	2598	0	Content		409	274	25106126	1949715670
25123	12:01:39.420	00:00:25.122	1508	497,1341	400,2931	0,6337487	0,6638474	612,4309	2,820876	0	463,8376	392,1208	0,4493262	0,6618376	613,905	3,050334	0	30	480	396						Untertest4.avi	0	880	547	72	111	409	280	2598	0	Content		408	285	25122748	1949732292
25139	12:01:39.436	00:00:25.139	1509	491,5558	399,6248	0,6338153	0,6638617	612,4767	2,783891	0	462,1346	385,7964	0,4494059	0,6618615	614,019	3,02941	0	30	477	393						Untertest4.avi	0	880	547	72	111	409	280	2598	0	Content		405	282	25139369	1949748913
25156	12:01:39.453	00:00:25.156	1510	497,3662	399,5938	0,63388	0,6638936	612,5351	2,815069	0	470,825	382,2142	0,4494893	0,6618527	613,9604	3,030164	0	30	484	391						Untertest4.avi	0	880	547	72	111	409	280	2598	0	Content		412	280	25156119	1949765663
25173	12:01:39.470	00:00:25.172	1511	486,0323	392,329	0,6339755	0,6639671	612,6803	2,760669	0	468,2061	393,2727	0,4495647	0,6618649	614,1317	3,065184	0	30	477	393						Untertest4.avi	0	880	547	72	111	409	280	2598	0	Content		405	282	25172741	1949782285
25189	12:01:39.486	00:00:25.189	1512	486,0999	386,5949	0,6340508	0,6640068	612,7252	2,78466	0	466,9485	396,5952	0,449655	0,6618348	614,1938	3,057026	0	30	477	392						Untertest4.avi	0	880	547	72	111	409	280	2598	0	Content		405	281	25189365	1949798909
25206	12:01:39.503	00:00:25.205	1513	490,68	391,5942	0,634138	0,6639969	612,7566	2,741869	0	471,7809	386,0186	0,4497535	0,6618306	614,1611	3,017914	0	30	481	389						Untertest4.avi	0	880	547	72	111	409	280	2598	0	Content		409	278	25205989	1949815533
25223	12:01:39.520	00:00:25.222	1514	485,9384	395,618	0,6342245	0,6639483	612,7501	2,745103	0	466,9951	386,8856	0,4498493	0,6617758	614,236	3,024917	0	30	476	391						Untertest4.avi	0	880	547	72	111	409	280	2598	0	Content		404	280	25222738	1949832282
25239	12:01:39.536	00:00:25.239	1515	492,7686	388,2713	0,6342977	0,6639394	612,7164	2,730032	0	468,34	386,9194	0,4499158	0,6617401	614,2283	3,032263	0	30	481	388						Untertest4.avi	0	880	547	72	111	409	280	2598	0	Content		409	277	25239359	1949848903
25256	12:01:39.553	00:00:25.255	1516	497,3835	399,3745	0,6343627	0,6639371	612,8464	2,791801	0	466,1123	385,6682	0,4499795	0,6617201	614,2983	3,033352	0	30	482	393						Untertest4.avi	0	880	547	72	111	409	280	2598	0	Content		410	282	25255983	1949865527
25273	12:01:39.570	00:00:25.272	1517	494,3559	389,9722	0,6344082	0,6639456	612,9171	2,763738	0	470,1983	385,6831	0,4500315	0,6617037	614,3366	3,067966	0	30	482	388						Untertest4.avi	0	880	547	72	111	409	280	2598	0	Content		410	277	25272604	1949882148
25289	12:01:39.586	00:00:25.289	1518	485,6996	391,8969	0,6344435	0,6639795	612,9385	2,76804	0	467,7667	386,3427	0,4500682	0,6616938	614,3669	3,037633	0	30	477	389						Untertest4.avi	0	880	547	72	111	409	280	2598	0	Content		405	278	25289227	1949898771
25306	12:01:39.603	00:00:25.305	1519	485,599	388,3926	0,6344563	0,6639376	612,9869	2,74711	0	475,933	381,967	0,4500882	0,6616786	614,3748	3,013546	0	30	481	385						Untertest4.avi	0	880	547	72	111	409	280	2598	0	Content		409	274	25305975	1949915519
25323	12:01:39.620	00:00:25.322	1520	492,0201	391,2007	0,6344513	0,6639116	612,9703	2,754886	0	469,668	383,0331	0,450079	0,6616572	614,4075	3,046842	0	30	481	387						Untertest4.avi	0	880	547	72	111	409	280	2598	0	Content		409	276	25322596	1949932140
25339	12:01:39.636	00:00:25.339	1521	487,3845	391,5933	0,6344285	0,6638725	613,0096	2,766368	0	471,0661	390,5947	0,4500621	0,6616333	614,4857	3,062741	0	30	479	391						Untertest4.avi	0	880	547	72	111	409	280	2598	0	Content		407	280	25339349	1949948893
25356	12:01:39.653	00:00:25.355	1522	491,3755	385,8811	0,6344034	0,6638405	613,0405	2,77251	0	471,3291	388,9553	0,4500184	0,6616241	614,5324	3,058499	0	30	481	387						Untertest4.avi	0	880	547	72	111	409	280	2598	0	Content		409	276	25355971	1949965515
25373	12:01:39.670	00:00:25.372	1523	490,5268	382,5104	0,6343668	0,663812	613,0678	2,773782	0	469,6869	380,3912	0,4499862	0,6616089	614,5548	3,065006	0	30	480	381						Untertest4.avi	0	880	547	72	111	409	280	2598	0	Content		408	270	25372594	1949982138
25389	12:01:39.686	00:00:25.389	1524	498,7176	395,8491	0,6343381	0,6637809	613,0679	2,786605	0	473,6871	385,2692	0,449935	0,6615677	614,5768	3,060404	0	30	486	391						Untertest4.avi	0	880	547	72	111	409	280	2598	0	Content		414	280	25389219	1949998763
25406	12:01:39.703	00:00:25.405	1525	494,8949	387,2764	0,6343029	0,6637495	612,9962	2,774623	0	466,5705	391,6725	0,4499002	0,6615157	614,5403	3,093884	0	30	481	389						Untertest4.avi	0	880	547	72	111	409	280	2598	0	Content		409	278	25405842	1950015386
25423	12:01:39.720	00:00:25.422	1526	487,2194	391,0604	0,6342584	0,6637331	613,1136	2,783956	0	467,9411	383,7818	0,4498554	0,6615057	614,5446	3,069067	0	30	478	387						Untertest4.avi	0	880	547	72	111	409	280	2598	0	Content		406	276	25422589	1950032133
25439	12:01:39.736	00:00:25.439	1527	488,8951	381,9045	0,6342181	0,6637468	613,1663	2,769312	0	474,5818	379,9615	0,4498082	0,6615574	614,6047	3,059105	0	30	482	381						Untertest4.avi	0	880	547	72	111	409	280	2598	0	Content		410	270	25439224	1950048768
25456	12:01:39.753	00:00:25.455	1528	485,3384	388,2465	0,6341687	0,6637423	613,1815	2,786163	0	468,332	387,3024	0,4497427	0,6616247	614,6118	3,09703	0	30	477	388						Untertest4.avi	0	880	547	72	111	409	280	2598	0	Content		405	277	25455854	1950065398
25472	12:01:39.769	00:00:25.472	1529	488,6089	385,1708	0,6341072	0,663722	613,1377	2,797937	0	473,9321	384,7508	0,4496567	0,6616426	614,6265	3,066767	0	30	481	385						Untertest4.avi	0	880	547	72	111	409	280	2598	0	Content		409	274	25472461	1950082005
25489	12:01:39.786	00:00:25.489	1530	490,943	388,4496	0,634033	0,6636838	613,1083	2,80547	0	475,855	389,7811	0,4495918	0,6616303	614,4807	3,091599	0	30	483	389						Untertest4.avi	0	880	547	72	111	409	280	2598	0	Content		411	278	25489086	1950098630
25506	12:01:39.803	00:00:25.505	1531	492,5745	400,0304	0,6339715	0,6636514	613,0712	2,833573	0	475,0862	387,5023	0,4495021	0,661583	614,4545	3,081997	0	30	484	394						Untertest4.avi	0	880	547	72	111	409	280	2598	0	Content		412	283	25505833	1950115377
25522	12:01:39.819	00:00:25.522	1532	489,5236	380,8488	0,6338936	0,663628	613,0346	2,779793	0	474,314	396,4677	0,44939	0,6615468	614,5053	3,104784	0	30	482	389						Untertest4.avi	0	880	547	72	111	409	280	2598	0	Content		410	278	25522454	1950131998
25539	12:01:39.836	00:00:25.539	1533	489,6328	404,2465	0,6337947	0,6636357	612,9389	2,884392	0	470,4646	390,0408	0,4492823	0,6615589	614,5769	3,095471	0	30	480	397						Untertest4.avi	0	880	547	72	111	409	280	2598	0	Content		408	286	25539201	1950148745
25556	12:01:39.853	00:00:25.555	1534	484,6141	387,4862	0,6336884	0,6636226	612,9623	2,796406	0	469,1072	389,7702	0,4491597	0,6616104	614,5861	3,110803	0	30	477	389						Untertest4.avi	0	880	547	72	111	409	280	2598	0	Content		405	278	25555824	1950165368
25572	12:01:39.869	00:00:25.572	1535	486,1179	394,1	0,6336033	0,6636019	613,0226	2,855189	0	475,1163	386,1002	0,4490843	0,6616389	614,3715	3,081817	0	30	481	390						Untertest4.avi	0	880	547	72	111	409	280	2598	0	Content		409	279	25572446	1950181990
25589	12:01:39.886	00:00:25.589	1536	486,1406	390,2969	0,6335232	0,6635771	612,9839	2,821889	0	472,1737	387,4368	0,4489712	0,6616515	614,3058	3,105385	0	30	479	389						Untertest4.avi	0	880	547	72	111	409	280	2598	0	Content		407	278	25589067	1950198611
25606	12:01:39.903	00:00:25.605	1537	490,259	392,7285	0,6334452	0,6635131	612,8572	2,836844	0	477,0791	387,0766	0,4488645	0,661616	614,3089	3,083462	0	30	484	390						Untertest4.avi	0	880	547	72	111	409	280	2598	0	Content		412	279	25605691	1950215235
25622	12:01:39.919	00:00:25.622	1538	484,7161	389,3407	0,6333715	0,6633762	612,772	2,816624	0	476,106	385,5732	0,4487595	0,6615694	614,3785	3,088485	0	30	480	387						Untertest4.avi	0	880	547	72	111	409	280	2598	0	Content		408	276	25622436	1950231980
25639	12:01:39.936	00:00:25.639	1539	489,8036	395,0604	0,6332505	0,6633076	612,7118	2,834401	0	473,5293	391,3578	0,448644	0,6615099	614,4059	3,111248	0	30	482	393						Untertest4.avi	0	880	547	72	111	409	280	2598	0	Content		410	282	25639057	1950248601
25656	12:01:39.953	00:00:25.655	1540	482,5857	387,4031	0,6331662	0,6632478	612,6477	2,814364	0	472,646	393,7041	0,4485592	0,6614554	614,2178	3,117963	0	30	478	391						Untertest4.avi	0	880	547	72	111	409	280	2598	0	Content		406	280	25655680	1950265224
25672	12:01:39.969	00:00:25.672	1541	489,05	398,3539	0,6330789	0,663203	612,6616	2,84805	0	473,7939	392,618	0,4484588	0,661403	614,1522	3,110023	0	30	481	395						Untertest4.avi	0	880	547	72	111	409	280	2598	0	Content		409	284	25672305	1950281849
25689	12:01:39.986	00:00:25.689	1542	497,2382	396,0484	0,6330075	0,6631349	612,662	2,85272	0	474,2476	395,9624	0,4483497	0,6614	614,1597	3,112486	0	30	486	396						Untertest4.avi	0	880	547	72	111	409	280	2598	0	Content		414	285	25689055	1950298599
25706	12:01:40.003	00:00:25.705	1543	489,2438	390,8062	0,6329271	0,6631227	612,575	2,857418	0	478,1469	395,0097	0,4482423	0,6614453	614,1009	3,122085	0	30	484	393						Untertest4.avi	0	880	547	72	111	409	280	2598	0	Content		412	282	25705676	1950315220
25722	12:01:40.019	00:00:25.722	1544	487,9686	390,576	0,6328409	0,6630947	612,3852	2,85642	0	475,5855	388,2278	0,4481249	0,6615035	614,0726	3,125655	0	30	482	389						Untertest4.avi	0	880	547	72	111	409	280	2598	0	Content		410	278	25722300	1950331844
25739	12:01:40.036	00:00:25.739	1545	485,9766	395,82	0,6327899	0,6631004	612,3179	2,84793	0	476,3516	396,6007	0,4480489	0,6615608	613,8509	3,137626	0	30	481	396						Untertest4.avi	0	880	547	72	111	409	280	2598	0	Content		409	285	25739051	1950348595
25756	12:01:40.053	00:00:25.755	1546	493,7442	394,8046	0,632728	0,6631555	612,2229	2,846529	0	475,8227	388,2713	0,4479965	0,6616	613,7319	3,122215	0	30	485	392						Untertest4.avi	0	880	547	72	111	409	280	2598	0	Content		413	281	25755671	1950365215
25772	12:01:40.069	00:00:25.772	1547	488,8601	394,1214	0,6326835	0,6631749	612,1738	2,844776	0	477,4322	387,874	0,4479214	0,6616306	613,6973	3,119208	0	30	483	391						Untertest4.avi	0	880	547	72	111	409	280	2598	0	Content		411	280	25772294	1950381838
25789	12:01:40.086	00:00:25.788	1548	492,4679	394,991	0,6326479	0,6631873	612,1102	2,83387	0	475,6158	393,0171	0,4478594	0,6616575	613,6641	3,150675	0	30	484	394						Untertest4.avi	0	880	547	72	111	409	280	2598	0	Content		412	283	25788916	1950398460
25806	12:01:40.103	00:00:25.805	1549	492,3674	396,0438	0,632597	0,663209	612,1973	2,862946	0	482,6755	390,7228	0,4478071	0,6616888	613,6111	3,129482	0	30	488	393						Untertest4.avi	0	880	547	72	111	409	280	2598	0	Content		416	282	25805665	1950415209
25822	12:01:40.119	00:00:25.822	1550	490,1659	388,5814	0,6325709	0,6632492	612,1479	2,855472	0	476,0629	390,589	0,4477679	0,6617326	613,6006	3,13905	0	30	483	390						Untertest4.avi	0	880	547	72	111	409	280	2598	0	Content		411	279	25822286	1950431830
25839	12:01:40.136	00:00:25.838	1551	482,0314	390,8913	0,6325567	0,6632863	612,1031	2,848038	0	478,5824	390,7686	0,447744	0,6617608	613,5759	3,140513	0	30	480	391						Untertest4.avi	0	880	547	72	111	409	280	2598	0	Content		408	280	25838911	1950448455
25856	12:01:40.153	00:00:25.855	1552	484,7913	394,3693	0,6325549	0,6632987	612,112	2,862372	0	477,5088	393,7201	0,4477211	0,6617858	613,5638	3,148031	0	30	481	394						Untertest4.avi	0	880	547	72	111	409	280	2598	0	Content		409	283	25855531	1950465075
25872	12:01:40.169	00:00:25.872	1553	485,5988	387,2028	0,6325555	0,6632981	612,0798	2,843651	0	477,0696	387,888	0,4477145	0,6617839	613,4783	3,12473	0	30	481	388						Untertest4.avi	0	880	547	72	111	409	280	2598	0	Content		409	277	25872158	1950481702
25889	12:01:40.186	00:00:25.888	1554	493,4428	400,7389	0,6325654	0,6632705	612,0941	2,906857	0	478,7794	394,0672	0,4477017	0,6617612	613,4828	3,153919	0	30	486	397						Untertest4.avi	0	880	547	72	111	409	280	2598	0	Content		414	286	25888904	1950498448
25906	12:01:40.203	00:00:25.905	1555	482,3078	392,4976	0,6325596	0,6632029	612,0692	2,867247	0	476,962	391,123	0,4476713	0,661714	613,4565	3,148593	0	30	480	392						Untertest4.avi	0	880	547	72	111	409	280	2598	0	Content		408	281	25905525	1950515069
25922	12:01:40.219	00:00:25.922	1556	482,7938	382,2269	0,6325511	0,663169	612,0002	2,828391	0	478,3589	395,467	0,4476556	0,6616901	613,453	3,161276	0	30	481	389						Untertest4.avi	0	880	547	72	111	409	280	2598	0	Content		409	278	25922148	1950531692
25939	12:01:40.236	00:00:25.938	1557	485,8873	394,1284	0,6325488	0,6631029	612,0162	2,889543	0	477,0003	392,5958	0,4476381	0,6616759	613,4335	3,154976	0	30	481	393						Untertest4.avi	0	880	547	72	111	409	280	2598	0	Content		409	282	25938894	1950548438
25956	12:01:40.253	00:00:25.955	1558	489,3327	399,6311	0,632522	0,6630986	611,9947	2,898362	0	481,5062	389,7728	0,4476159	0,6616833	613,4316	3,158404	0	30	485	395						Untertest4.avi	0	880	547	72	111	409	280	2598	0	Content		413	284	25955517	1950565061
25972	12:01:40.269	00:00:25.972	1559	491,6158	394,9247	0,6325225	0,6631014	611,9723	2,895306	0	482,0197	390,5271	0,4476065	0,6616957	613,4152	3,142973	0	30	487	393						Untertest4.avi	0	880	547	72	111	409	280	2598	0	Content		415	282	25972140	1950581684
25989	12:01:40.286	00:00:25.988	1560	484,8002	391,5686	0,6325302	0,6631429	611,9616	2,895031	0	480,2494	387,1819	0,4476118	0,6617187	613,4042	3,159886	0	30	483	389						Untertest4.avi	0	880	547	72	111	409	280	2598	0	Content		411	278	25988763	1950598307
26006	12:01:40.303	00:00:26.005	1561	488,0956	390,6	0,6325606	0,6631725	611,9453	2,904657	0	482,0862	393,6041	0,4476263	0,6617457	613,4277	3,179091	0	30	485	392						Untertest4.avi	0	880	547	72	111	409	280	2598	0	Content		413	281	26005508	1950615052
26022	12:01:40.319	00:00:26.022	1562	488,8736	401,4631	0,6326123	0,6632228	611,926	2,934746	0	485,1656	385,8097	0,4476683	0,6617424	613,4187	3,163781	0	30	487	394						Untertest4.avi	0	880	547	72	111	409	280	2598	0	Content		415	283	26022130	1950631674
26039	12:01:40.336	00:00:26.038	1563	481,269	397,1739	0,6326914	0,6632434	611,8995	2,874679	0	487,1398	395,4384	0,4477412	0,6617453	613,452	3,178108	0	30	484	396						Untertest4.avi	0	880	547	72	111	409	280	2598	0	Content		412	285	26038753	1950648297
26055	12:01:40.352	00:00:26.055	1564	488,6369	395,2975	0,6327557	0,6632664	611,8695	2,91456	0	483,2379	390,4504	0,4478035	0,661709	613,4432	3,17925	0	30	486	393						Untertest4.avi	0	880	547	72	111	409	280	2598	0	Content		414	282	26055375	1950664919
26072	12:01:40.369	00:00:26.072	1565	478,7946	387,4749	0,6328168	0,6632666	611,8316	2,881388	0	485,6827	394,7215	0,4478774	0,6616696	613,3911	3,186079	0	30	482	391						Untertest4.avi	0	880	547	72	111	409	280	2598	0	Content		410	280	26072124	1950681668
26089	12:01:40.386	00:00:26.088	1566	481,0177	390,3788	0,6328822	0,6632624	611,8254	2,940214	0	481,3385	396,8024	0,4479392	0,6615975	613,3586	3,210507	0	30	481	394						Untertest4.avi	0	880	547	72	111	409	280	2598	0	Content		409	283	26088745	1950698289
26105	12:01:40.402	00:00:26.105	1567	483,3835	403,3934	0,6329565	0,6632575	611,8589	2,956035	0	483,9287	396,9341	0,4479924	0,6615903	613,3934	3,216515	0	30	484	400						Untertest4.avi	0	880	547	72	111	409	280	2598	0	Content		412	289	26105367	1950714911
26122	12:01:40.419	00:00:26.121	1568	482,645	396,1149	0,6330197	0,6632791	611,8884	2,932862	0	485,3733	397,0103	0,4480181	0,6615699	613,4371	3,208175	0	30	484	397						Untertest4.avi	0	880	547	72	111	409	280	2598	0	Content		412	286	26121993	1950731537
26139	12:01:40.436	00:00:26.138	1569	485,587	402,4474	0,6330627	0,6633274	611,9064	2,960367	0	480,4736	392,626	0,4480422	0,6615669	613,4796	3,227993	0	30	483	398						Untertest4.avi	0	880	547	72	111	409	280	2598	0	Content		411	287	26138614	1950748158
26155	12:01:40.452	00:00:26.155	1570	481,4969	393,6593	0,6330953	0,6633426	611,8812	2,951355	0	484,6133	396,6018	0,4480634	0,6615703	613,4694	3,21831	0	30	483	395						Untertest4.avi	0	880	547	72	111	409	280	2598	0	Content		411	284	26155361	1950764905
26172	12:01:40.469	00:00:26.171	1571	487,0509	391,8802	0,6331161	0,6633642	611,8109	2,931468	0	483,1711	396,5651	0,4480873	0,6615921	613,3665	3,229036	0	30	485	394						Untertest4.avi	0	880	547	72	111	409	280	2598	0	Content		413	283	26171983	1950781527
26189	12:01:40.486	00:00:26.188	1572	481,4985	393,8138	0,6331239	0,6633473	611,7805	2,94483	0	486,6213	398,0366	0,4480834	0,6615907	613,3335	3,238318	0	30	484	396						Untertest4.avi	0	880	547	72	111	409	280	2598	0	Content		412	285	26188729	1950798273
26205	12:01:40.502	00:00:26.205	1573	480,7115	390,9236	0,6331253	0,6633117	611,7841	2,937752	0	480,3518	398,7922	0,4480506	0,6615851	613,4812	3,229996	0	30	481	395						Untertest4.avi	0	880	547	72	111	409	280	2598	0	Content		409	284	26205352	1950814896
26222	12:01:40.519	00:00:26.221	1574	479,3284	395,2018	0,6331136	0,6632928	611,761	2,984665	0	488,2381	394,3692	0,4480318	0,6615688	613,4061	3,221851	0	30	484	395						Untertest4.avi	0	880	547	72	111	409	280	2598	0	Content		412	284	26221974	1950831518
26239	12:01:40.536	00:00:26.238	1575	482,5597	397,2565	0,6330963	0,6632875	611,8899	2,977927	0	483,1387	395,7341	0,4480257	0,6615618	613,374	3,235888	0	30	483	396						Untertest4.avi	0	880	547	72	111	409	280	2598	0	Content		411	285	26238596	1950848140
26255	12:01:40.552	00:00:26.255	1576	482,1904	391,9055	0,6331072	0,6632839	611,7763	2,971946	0	488,4269	394,4979	0,4480208	0,6615241	613,3958	3,24457	0	30	485	393						Untertest4.avi	0	880	547	72	111	409	280	2598	0	Content		413	282	26255218	1950864762
26272	12:01:40.569	00:00:26.271	1577	480,2469	396,1411	0,6331195	0,6632743	611,7441	2,961153	0	484,6014	392,0776	0,448017	0,6614787	613,3779	3,267017	0	30	482	394						Untertest4.avi	0	880	547	72	111	409	280	2598	0	Content		410	283	26271967	1950881511
26289	12:01:40.586	00:00:26.288	1578	479,59	394,6204	0,63313	0,6632993	611,7558	2,94884	0	488,3228	397,1213	0,4480151	0,6615043	613,3619	3,251606	0	30	484	396						Untertest4.avi	0	880	547	72	111	409	280	2598	0	Content		412	285	26288590	1950898134
26305	12:01:40.602	00:00:26.305	1579	479,8643	393,6043	0,6331304	0,6633153	611,7607	2,960712	0	485,7329	392,3784	0,4480021	0,6615765	613,3627	3,26109	0	30	483	393						Untertest4.avi	0	880	547	72	111	409	280	2598	0	Content		411	282	26305212	1950914756
26322	12:01:40.619	00:00:26.321	1580	479,17	396,4218	0,6331252	0,6633079	611,7564	3,006647	0	486,9696	395,3898	0,4479889	0,6616051	613,3581	3,245566	0	30	483	396						Untertest4.avi	0	880	547	72	111	409	280	2598	0	Content		411	285	26321836	1950931380
26339	12:01:40.636	00:00:26.338	1581	490,1056	397,8705	0,6330881	0,6632797	611,8405	2,999428	0	486,5151	395,1009	0,4479773	0,661604	613,3002	3,280064	0	30	488	396						Untertest4.avi	0	880	547	72	111	409	280	2598	0	Content		416	285	26338583	1950948127
26355	12:01:40.652	00:00:26.355	1582	480,948	396,1869	0,6330562	0,663255	611,868	3,010342	0	494,0367	392,9241	0,4479405	0,6615703	613,2976	3,250956	0	30	487	395						Untertest4.avi	0	880	547	72	111	409	280	2598	0	Content		415	284	26355206	1950964750
26372	12:01:40.669	00:00:26.371	1583	472,2435	391,4082	0,6330085	0,6632326	611,9252	2,987117	0	491,4673	385,9585	0,4478913	0,6615346	613,328	3,235162	0	30	482	389						Untertest4.avi	0	880	547	72	111	409	280	2598	0	Content		410	278	26371829	1950981373
26389	12:01:40.686	00:00:26.388	1584	477,0806	403,1561	0,6329561	0,6632338	611,916	3,007422	0	493,8624	394,1203	0,447839	0,6615331	613,3174	3,271102	0	30	485	399						Untertest4.avi	0	880	547	72	111	409	280	2598	0	Content		413	288	26388577	1950998121
26405	12:01:40.702	00:00:26.405	1585	476,5005	390,0327	0,6329156	0,6632546	611,9136	2,99725	0	489,9604	398,1918	0,4478005	0,6615567	613,2981	3,284936	0	30	483	394						Untertest4.avi	0	880	547	72	111	409	280	2598	0	Content		411	283	26405198	1951014742
26422	12:01:40.719	00:00:26.421	1586	481,2917	398,7279	0,6328859	0,6632742	611,8619	3,034579	0	494,349	391,4621	0,4477634	0,6616012	613,3188	3,257797	0	30	488	395						Untertest4.avi	0	880	547	72	111	409	280	2598	0	Content		416	284	26421820	1951031364
26438	12:01:40.735	00:00:26.438	1587	480,5503	396,0216	0,6328823	0,6632829	611,8704	3,018564	0	495,0654	390,2551	0,4477436	0,6616271	613,3106	3,249848	0	30	488	393						Untertest4.avi	0	880	547	72	111	409	280	2598	0	Content		416	282	26438443	1951047987
26455	12:01:40.752	00:00:26.455	1588	474,8476	397,7086	0,6328701	0,6632627	611,8338	3,004581	0	493,7543	388,9117	0,4477241	0,6616482	613,3292	3,268088	0	30	484	393						Untertest4.avi	0	880	547	72	111	409	280	2598	0	Content		412	282	26455078	1951064622
26472	12:01:40.769	00:00:26.471	1589	468,443	393,2339	0,632878	0,6632414	611,8773	2,990974	0	495,1941	389,3237	0,4477116	0,6616098	613,3198	3,258183	0	30	482	391						Untertest4.avi	0	880	547	72	111	409	280	2598	0	Content		410	280	26471830	1951081374
26488	12:01:40.785	00:00:26.488	1590	475,3654	398,5584	0,6328899	0,6632066	611,8373	3,035075	0	493,4655	393,72	0,4477032	0,6615654	613,2648	3,285555	0	30	484	396						Untertest4.avi	0	880	547	72	111	409	280	2598	0	Content		412	285	26488450	1951097994
26505	12:01:40.802	00:00:26.505	1591	478,5625	394,4112	0,6328907	0,6631996	611,9017	3,025711	0	494,0433	390,8296	0,4476933	0,6615236	613,1863	3,270446	0	30	486	393						Untertest4.avi	0	880	547	72	111	409	280	2598	0	Content		414	282	26505063	1951114607
26522	12:01:40.819	00:00:26.521	1592	486,303	403,3823	0,6328987	0,663205	611,8329	3,05921	0	495,6478	393,4624	0,4476887	0,6615015	613,1606	3,294583	0	30	491	398						Untertest4.avi	0	880	547	72	111	409	280	2598	0	Content		419	287	26521688	1951131232
26538	12:01:40.835	00:00:26.538	1593	473,107	396,4369	0,6329128	0,6632148	611,8334	3,024133	0	492,0242	394,4225	0,4476896	0,6614581	613,1288	3,286876	0	30	483	395						Untertest4.avi	0	880	547	72	111	409	280	2598	0	Content		411	284	26538435	1951147979
26555	12:01:40.852	00:00:26.555	1594	467,5719	386,6596	0,6329314	0,6632297	611,7654	3,007815	0	494,0017	390,7041	0,4476942	0,6614475	613,0665	3,291145	0	30	481	389						Untertest4.avi	0	880	547	72	111	409	280	2598	0	Content		409	278	26555058	1951164602
26572	12:01:40.869	00:00:26.571	1595	474,2974	389,7652	0,6329519	0,6632396	611,6685	3,007126	0	498,3529	392,3755	0,4476945	0,6614832	613,0417	3,269122	0	30	486	391						Untertest4.avi	0	880	547	72	111	409	280	2598	0	Content		414	280	26571680	1951181224
26588	12:01:40.885	00:00:26.588	1596	473,2043	391,726	0,6329725	0,6632578	611,6437	3,008768	0	494,7772	392,255	0,4477008	0,6615199	612,9277	3,283989	0	30	484	392						Untertest4.avi	0	880	547	72	111	409	280	2598	0	Content		412	281	26588430	1951197974
26605	12:01:40.902	00:00:26.605	1597	474,2109	387,2196	0,6329931	0,6632844	611,5862	3,017101	0	498,3611	394,651	0,4476943	0,6615832	612,9057	3,308405	0	30	486	391						Untertest4.avi	0	880	547	72	111	409	280	2598	0	Content		414	280	26605051	1951214595
26622	12:01:40.919	00:00:26.621	1598	469,2752	387,2014	0,6330022	0,663313	611,498	2,992758	0	497,4026	391,3824	0,4476879	0,6616203	612,8362	3,288693	0	30	483	389						Untertest4.avi	0	880	547	72	111	409	280	2598	0	Content		411	278	26621676	1951231220
26638	12:01:40.935	00:00:26.638	1599	475,32	391,8181	0,6330331	0,6633272	611,5345	3,017746	0	495,6982	391,9742	0,4476867	0,6616156	612,7722	3,275977	0	30	486	392						Untertest4.avi	0	880	547	72	111	409	280	2598	0	Content		414	281	26638298	1951247842
26655	12:01:40.952	00:00:26.655	1600	472,708	387,8353	0,6330583	0,6633728	611,3751	3,000315	0	496,273	394,6537	0,4476858	0,661611	612,7421	3,31096	0	30	484	391						Untertest4.avi	0	880	547	72	111	409	280	2598	0	Content		412	280	26655044	1951264588
26672	12:01:40.969	00:00:26.671	1601	476,2524	391,2838	0,633076	0,6634539	611,291	3,039025	0	499,0083	393,5934	0,4476941	0,6616517	612,6977	3,306275	0	30	488	392						Untertest4.avi	0	880	547	72	111	409	280	2598	0	Content		416	281	26671668	1951281212
26688	12:01:40.985	00:00:26.688	1602	473,1297	384,2444	0,6331138	0,6635473	611,245	3,011987	0	507,5531	395,3385	0,4477124	0,6616922	612,6423	3,287504	0	30	490	390						Untertest4.avi	0	880	547	72	111	409	280	2598	0	Content		418	279	26688291	1951297835
26705	12:01:41.002	00:00:26.704	1603	477,1487	397,8299	0,6331401	0,6636224	611,2188	3,039214	0	500,0152	397,9051	0,4477444	0,661755	612,597	3,300744	0	30	489	398						Untertest4.avi	0	880	547	72	111	409	280	2598	0	Content		417	287	26704928	1951314472
26722	12:01:41.019	00:00:26.721	1604	475,3715	389,3163	0,633081	0,6635705	611,1052	3,010845	0	494,6067	395,0067	0,4478953	0,6617286	612,7858	3,270047	0	30	485	392						Untertest4.avi	0	880	547	72	111	409	280	2598	0	Content		413	281	26721540	1951331084
26738	12:01:41.035	00:00:26.738	1605	503,1237	406,3664	0,6324635	0,6632339	611,3546	3,027901	0	485,5696	463,2294	0,4486904	0,6613938	613,1502	2,929057	0	30	494	435						Untertest4.avi	0	880	547	72	111	409	280	2598	0	Content		422	324	26738284	1951347828
26755	12:01:41.052	00:00:26.754	1606	-1024	-768	-1	-1	-1	-1	4	-1024	-768	-1	-1	-1	-1	4		0	0						Untertest4.avi	0	880	547	72	111				0	Content		-72	-111	26754922	1951364466
26772	12:01:41.069	00:00:26.771	1607	-1024	-768	-1	-1	-1	-1	4	-1024	-768	-1	-1	-1	-1	4		0	0						Untertest4.avi	0	880	547	72	111				0	Content		-72	-111	26771656	1951381200
26788	12:01:41.085	00:00:26.788	1608	-1024	-768	-1	-1	-1	-1	4	-1024	-768	-1	-1	-1	-1	4		0	0						Untertest4.avi	0	880	547	72	111				0	Content		-72	-111	26788280	1951397824
26805	12:01:41.102	00:00:26.804	1609	-1024	-768	-1	-1	-1	-1	4	-1024	-768	-1	-1	-1	-1	4		0	0						Untertest4.avi	0	880	547	72	111				0	Content		-72	-111	26804917	1951414461
26822	12:01:41.119	00:00:26.821	1610	-1024	-768	-1	-1	-1	-1	4	-1024	-768	-1	-1	-1	-1	4		0	0						Untertest4.avi	0	880	547	72	111				0	Content		-72	-111	26821533	1951431077
26838	12:01:41.135	00:00:26.838	1611	-1024	-768	-1	-1	-1	-1	4	-1024	-768	-1	-1	-1	-1	4		0	0						Untertest4.avi	0	880	547	72	111				0	Content		-72	-111	26838200	1951447744
26855	12:01:41.152	00:00:26.854	1612	-1024	-768	-1	-1	-1	-1	4	-1024	-768	-1	-1	-1	-1	4		0	0						Untertest4.avi	0	880	547	72	111				0	Content		-72	-111	26854862	1951464406
26872	12:01:41.169	00:00:26.871	1613	-1024	-768	-1	-1	-1	-1	4	-1024	-768	-1	-1	-1	-1	4		0	0						Untertest4.avi	0	880	547	72	111				0	Content		-72	-111	26871529	1951481073
26888	12:01:41.185	00:00:26.888	1614	-1024	-768	-1	-1	-1	-1	4	-1024	-768	-1	-1	-1	-1	4		0	0						Untertest4.avi	0	880	547	72	111				0	Content		-72	-111	26888150	1951497694
26905	12:01:41.202	00:00:26.904	1615	-1024	-768	-1	-1	-1	-1	4	-1024	-768	-1	-1	-1	-1	4		0	0						Untertest4.avi	0	880	547	72	111				0	Content		-72	-111	26904818	1951514362
26921	12:01:41.218	00:00:26.921	1616	-1024	-768	-1	-1	-1	-1	4	-1024	-768	-1	-1	-1	-1	4		0	0						Untertest4.avi	0	880	547	72	111				0	Content		-72	-111	26921468	1951531012
26938	12:01:41.235	00:00:26.938	1617	-1024	-768	-1	-1	-1	-1	4	-1024	-768	-1	-1	-1	-1	4		0	0						Untertest4.avi	0	880	547	72	111				0	Content		-72	-111	26938135	1951547679
26955	12:01:41.252	00:00:26.954	1618	-1024	-768	-1	-1	-1	-1	4	-1024	-768	-1	-1	-1	-1	4		0	0						Untertest4.avi	0	880	547	72	111				0	Content		-72	-111	26954802	1951564346
26971	12:01:41.268	00:00:26.971	1619	-1024	-768	-1	-1	-1	-1	4	-1024	-768	-1	-1	-1	-1	4		0	0						Untertest4.avi	0	880	547	72	111				0	Content		-72	-111	26971470	1951581014
26988	12:01:41.285	00:00:26.988	1620	-1024	-768	-1	-1	-1	-1	4	-1024	-768	-1	-1	-1	-1	4		0	0						Untertest4.avi	0	880	547	72	111				0	Content		-72	-111	26988137	1951597681
27005	12:01:41.302	00:00:27.004	1621	525,6124	341,0765	0,6328905	0,6623788	611,6358	3,016606	0	545,9521	348,0503	0,4478305	0,6604578	613,3901	3,286037	0	31	536	345						Untertest4.avi	0	880	547	72	111	467	233	1349	0	Content		464	234	27004760	1951614304
27021	12:01:41.318	00:00:27.021	1622	526,6627	337,9394	0,6328977	0,6624637	611,6555	3,014718	0	548,999	342,7594	0,4478062	0,6605083	613,3507	3,264689	0	31	538	340						Untertest4.avi	0	880	547	72	111	467	233	1349	0	Content		466	229	27021382	1951630926
27038	12:01:41.335	00:00:27.038	1623	522,3685	339,2634	0,6328925	0,6625112	611,6869	2,99944	0	545,8955	345,4934	0,4477743	0,6605948	613,3103	3,30375	0	31	534	342						Untertest4.avi	0	880	547	72	111	467	233	1349	0	Content		462	231	27038130	1951647674
27055	12:01:41.352	00:00:27.054	1624	527,0318	338,4439	0,6328647	0,6625282	611,614	3,019531	0	551,6653	340,9719	0,4477319	0,6607019	613,2774	3,257699	0	31	539	340						Untertest4.avi	0	880	547	72	111	467	233	1349	0	Content		467	229	27054755	1951664299
27071	12:01:41.368	00:00:27.071	1625	524,0856	337,1591	0,6328512	0,662483	611,6146	3,014266	0	550,4417	339,4633	0,4476943	0,6607147	613,2273	3,253786	0	31	537	338						Untertest4.avi	0	880	547	72	111	467	233	1349	0	Content		465	227	27071379	1951680923
27088	12:01:41.385	00:00:27.088	1626	524,922	348,829	0,6328518	0,662416	611,6915	3,027875	0	546,3075	346,2863	0,4476759	0,66065	613,191	3,286774	0	31	536	348						Untertest4.avi	0	880	547	72	111	467	233	1349	0	Content		464	237	27088002	1951697546
27105	12:01:41.402	00:00:27.104	1627	524,8451	340,1832	0,6328197	0,6624554	611,5797	3,024595	0	551,218	347,3563	0,4476547	0,660607	613,2256	3,263256	0	31	538	344						Untertest4.avi	0	880	547	72	111	467	233	1349	0	Content		466	233	27104624	1951714168
27121	12:01:41.418	00:00:27.121	1628	521,1569	335,3115	0,6328216	0,662497	611,6343	3,010299	0	558,4628	345,0364	0,4476423	0,6606085	613,2584	3,251315	0	31	540	340						Untertest4.avi	0	880	547	72	111	467	233	1349	0	Content		468	229	27121371	1951730915
27138	12:01:41.435	00:00:27.137	1629	527,9847	344,9984	0,6328443	0,6625124	611,6436	3,033877	0	551,5457	345,9395	0,4476292	0,6606405	613,3161	3,291932	0	31	540	345						Untertest4.avi	0	880	547	72	111	467	233	1349	0	Content		468	234	27137993	1951747537
27155	12:01:41.452	00:00:27.154	1630	523,8169	344,9924	0,6328601	0,6625208	611,6355	3,039009	0	556,7957	345,3936	0,4476271	0,6606926	613,2686	3,268437	0	31	540	345						Untertest4.avi	0	880	547	72	111	467	233	1349	0	Content		468	234	27154615	1951764159
27171	12:01:41.468	00:00:27.171	1631	524,931	340,8603	0,6328468	0,6625307	611,6145	3,018993	0	554,417	347,9796	0,4476174	0,6607783	613,2104	3,281944	0	31	540	344						Untertest4.avi	0	880	547	72	111	467	233	1349	0	Content		468	233	27171239	1951780783
27188	12:01:41.485	00:00:27.187	1632	524,1383	339,2233	0,632809	0,6625291	611,5744	3,01026	0	556,2148	347,1394	0,4475836	0,6608472	613,1013	3,262518	0	31	540	343						Untertest4.avi	0	880	547	72	111	467	233	1349	0	Content		468	232	27187989	1951797533
27205	12:01:41.502	00:00:27.204	1633	521,7679	340,5574	0,632781	0,6624997	611,5522	3,015594	0	550,7879	343,7158	0,44753	0,6608521	613,3108	3,294611	0	31	536	342						Untertest4.avi	0	880	547	72	111	467	233	1349	0	Content		464	231	27204611	1951814155
27221	12:01:41.518	00:00:27.221	1634	525,1768	342,8033	0,6327386	0,6624544	611,5855	2,995968	0	553,7944	341,8477	0,4474687	0,6608176	613,2926	3,281037	0	31	539	342						Untertest4.avi	0	880	547	72	111	467	233	1349	0	Content		467	231	27221237	1951830781
27238	12:01:41.535	00:00:27.237	1635	525,5879	340,9784	0,6327004	0,6623771	611,6005	3,010429	0	553,0449	343,9424	0,4474227	0,6608222	613,1584	3,300719	0	31	539	342						Untertest4.avi	0	880	547	72	111	467	233	1349	0	Content		467	231	27237986	1951847530
27255	12:01:41.552	00:00:27.254	1636	524,4982	343,4614	0,6326481	0,6623964	611,5923	3,018692	0	551,2622	341,6896	0,4473716	0,6608351	613,1349	3,269432	0	31	538	343						Untertest4.avi	0	880	547	72	111	467	233	1349	0	Content		466	232	27254609	1951864153
27271	12:01:41.568	00:00:27.271	1637	526,7549	340,7748	0,6326013	0,6624729	611,5852	3,039608	0	555,287	343,3487	0,4472971	0,6608564	613,1729	3,277147	0	31	541	342						Untertest4.avi	0	880	547	72	111	467	233	1349	0	Content		469	231	27271233	1951880777
27288	12:01:41.585	00:00:27.287	1638	522,8265	343,5989	0,6325459	0,6624925	611,6837	3,027026	0	553,178	342,6207	0,44726	0,6609036	613,2384	3,298151	0	31	538	343						Untertest4.avi	0	880	547	72	111	467	233	1349	0	Content		466	232	27287857	1951897401
27305	12:01:41.602	00:00:27.304	1639	525,6434	345,4018	0,6325108	0,6625094	611,758	3,048276	0	554,1849	343,6386	0,4471992	0,6609371	613,291	3,282825	0	31	540	345						Untertest4.avi	0	880	547	72	111	467	233	1349	0	Content		468	234	27304602	1951914146
27321	12:01:41.618	00:00:27.321	1640	531,5651	338,1111	0,6324669	0,6624804	611,726	3,046481	0	555,3998	340,2984	0,4471628	0,6609461	613,313	3,277686	0	31	543	339						Untertest4.avi	0	880	547	72	111	467	233	1349	0	Content		471	228	27321226	1951930770
27338	12:01:41.635	00:00:27.337	1641	521,2938	343,434	0,632441	0,6624141	611,7914	3,02007	0	551,7924	345,6525	0,447127	0,6608931	613,3715	3,300113	0	31	537	345						Untertest4.avi	0	880	547	72	111	467	233	1349	0	Content		465	234	27337857	1951947401
27354	12:01:41.651	00:00:27.354	1642	522,913	335,8685	0,6324131	0,6623814	611,7955	3,005391	0	552,7532	346,7874	0,4470753	0,6608515	613,5605	3,30367	0	31	538	341						Untertest4.avi	0	880	547	72	111	467	233	1349	0	Content		466	230	27354473	1951964017
27371	12:01:41.668	00:00:27.371	1643	523,3564	343,588	0,6323737	0,6623825	611,8311	3,017406	0	555,5999	347,0335	0,447036	0,6608461	613,5455	3,273285	0	31	539	345						Untertest4.avi	0	880	547	72	111	467	233	1349	0	Content		467	234	27371096	1951980640
27388	12:01:41.685	00:00:27.387	1644	523,5632	342,9975	0,6323239	0,6624099	611,7748	3,044906	0	559,5871	345,3013	0,4470178	0,6608647	613,563	3,295588	0	31	542	344						Untertest4.avi	0	880	547	72	111	467	233	1349	0	Content		470	233	27387848	1951997392
27404	12:01:41.701	00:00:27.404	1645	520,6866	340,4502	0,6322972	0,662459	611,715	3,026832	0	561,3372	340,9545	0,4469938	0,6608742	613,498	3,276844	0	31	541	341						Untertest4.avi	0	880	547	72	111	467	233	1349	0	Content		469	230	27404465	1952014009
27421	12:01:41.718	00:00:27.421	1646	529,0232	336,2524	0,6322709	0,6624782	611,6613	3,024574	0	562,439	343,6878	0,4469525	0,6609067	613,3677	3,270661	0	31	546	340						Untertest4.avi	0	880	547	72	111	467	233	1349	0	Content		474	229	27421215	1952030759
27438	12:01:41.735	00:00:27.437	1647	523,155	340,3755	0,6322598	0,6625043	611,6477	3,029707	0	559,9579	349,1375	0,4469169	0,6609462	613,3216	3,288466	0	31	542	345						Untertest4.avi	0	880	547	72	111	467	233	1349	0	Content		470	234	27437840	1952047384
27454	12:01:41.751	00:00:27.454	1648	526,141	334,4512	0,6322523	0,6625006	611,6246	2,989403	0	560,0004	347,6443	0,4468961	0,6609808	613,3024	3,279775	0	31	543	341						Untertest4.avi	0	880	547	72	111	467	233	1349	0	Content		471	230	27454459	1952064003
27471	12:01:41.768	00:00:27.471	1649	525,4356	342,8401	0,6322407	0,6625205	611,5975	3,026474	0	560,8323	348,1773	0,4468665	0,6610182	613,2934	3,262542	0	31	543	346						Untertest4.avi	0	880	547	72	111	467	233	1349	0	Content		471	235	27471081	1952080625
27488	12:01:41.785	00:00:27.487	1650	529,0319	343,4001	0,6322331	0,6625289	611,5911	3,01544	0	559,0354	348,1864	0,4468563	0,6610461	613,2365	3,267698	0	31	544	346						Untertest4.avi	0	880	547	72	111	467	233	1349	0	Content		472	235	27487718	1952097262
27504	12:01:41.801	00:00:27.504	1651	521,0515	334,5685	0,6322373	0,6625529	611,491	2,977302	0	558,0059	350,1815	0,4468403	0,6610784	613,2089	3,259912	0	31	540	342						Untertest4.avi	0	880	547	72	111	467	233	1349	0	Content		468	231	27504471	1952114015
27521	12:01:41.818	00:00:27.521	1652	517,7032	342,0789	0,632248	0,6625883	611,4528	3,011271	0	558,4985	347,7672	0,446841	0,6610942	613,1241	3,261237	0	31	538	345						Untertest4.avi	0	880	547	72	111	467	233	1349	0	Content		466	234	27521084	1952130628
27538	12:01:41.835	00:00:27.537	1653	517,0954	338,3956	0,6322769	0,6627083	611,439	2,978941	0	559,5665	352,1042	0,446864	0,6611208	613,1239	3,260355	0	31	538	345						Untertest4.avi	0	880	547	72	111	467	233	1349	0	Content		466	234	27537699	1952147243
27554	12:01:41.851	00:00:27.554	1654	519,4067	335,8687	0,6323332	0,6627882	611,4301	2,957437	0	558,4496	350,1365	0,4469132	0,6612177	613,1177	3,266754	0	31	539	343						Untertest4.avi	0	880	547	72	111	467	233	1349	0	Content		467	232	27554324	1952163868
27571	12:01:41.868	00:00:27.570	1655	526,2209	343,4356	0,632392	0,6628922	611,3969	3,00326	0	558,4343	348,7369	0,4469728	0,6612985	613,1284	3,249566	0	31	542	346						Untertest4.avi	0	880	547	72	111	467	233	1349	0	Content		470	235	27570946	1952180490
27588	12:01:41.885	00:00:27.587	1656	525,6607	347,7418	0,632494	0,662981	611,2613	3,001119	0	561,5906	346,6038	0,4470431	0,6613503	613,225	3,250346	0	31	544	347						Untertest4.avi	0	880	547	72	111	467	233	1349	0	Content		472	236	27587694	1952197238
27604	12:01:41.901	00:00:27.604	1657	519,1684	342,9658	0,6325959	0,6630173	611,3297	2,988837	0	561,6147	351,1014	0,4471487	0,6613444	613,1297	3,246237	0	31	540	347						Untertest4.avi	0	880	547	72	111	467	233	1349	0	Content		468	236	27604319	1952213863
27621	12:01:41.918	00:00:27.621	1658	516,4365	340,8239	0,6326832	0,6630127	611,4223	2,995133	0	558,6691	346,3243	0,4472214	0,6613149	612,9912	3,239012	0	31	538	344						Untertest4.avi	0	880	547	72	111	467	233	1349	0	Content		466	233	27621066	1952230610
27638	12:01:41.935	00:00:27.637	1659	517,5408	346,5963	0,6327587	0,6629893	611,4496	3,004299	0	560,7043	350,9164	0,4473173	0,6612742	612,9968	3,272979	0	31	539	349						Untertest4.avi	0	880	547	72	111	467	233	1349	0	Content		467	238	27637688	1952247232
27654	12:01:41.951	00:00:27.654	1660	521,6603	343,0605	0,6328384	0,662976	611,4892	3,008167	0	565,6089	347,1602	0,4474078	0,6612402	613,053	3,226361	0	31	544	345						Untertest4.avi	0	880	547	72	111	467	233	1349	0	Content		472	234	27654308	1952263852
27671	12:01:41.968	00:00:27.670	1661	520,6626	337,6505	0,6329197	0,6629621	611,4961	2,994849	0	561,7936	349,9646	0,4474927	0,6612006	613,2297	3,243853	0	31	541	344						Untertest4.avi	0	880	547	72	111	467	233	1349	0	Content		469	233	27670930	1952280474
27688	12:01:41.985	00:00:27.687	1662	517,5549	343,629	0,6329932	0,6629609	611,5397	2,97636	0	564,685	352,1882	0,4475907	0,6612135	613,2453	3,256537	0	31	541	348						Untertest4.avi	0	880	547	72	111	467	233	1349	0	Content		469	237	27687554	1952297098
27704	12:01:42.001	00:00:27.704	1663	517,7753	343,5391	0,6330964	0,6630009	611,5767	2,971678	0	559,9275	349,8602	0,4476546	0,6612021	613,2324	3,251869	0	31	539	347						Untertest4.avi	0	880	547	72	111	467	233	1349	0	Content		467	236	27704303	1952313847
27721	12:01:42.018	00:00:27.720	1664	521,6245	343,5441	0,6331767	0,663024	611,6523	2,973855	0	561,607	346,3341	0,4477388	0,6611894	613,2299	3,212749	0	31	542	345						Untertest4.avi	0	880	547	72	111	467	233	1349	0	Content		470	234	27720925	1952330469
27738	12:01:42.035	00:00:27.737	1665	524,0185	341,3603	0,6332653	0,6630746	611,7267	2,994788	0	564,2052	353,157	0,4478702	0,6612141	613,3877	3,261588	0	31	544	347						Untertest4.avi	0	880	547	72	111	467	233	1349	0	Content		472	236	27737548	1952347092
27754	12:01:42.051	00:00:27.754	1666	515,0754	337,5602	0,6333756	0,6631426	611,9105	2,983001	0	559,167	347,3221	0,448001	0,6612449	613,6025	3,24069	0	31	537	342						Untertest4.avi	0	880	547	72	111	467	233	1349	0	Content		465	231	27754172	1952363716
27771	12:01:42.068	00:00:27.770	1667	511,6824	339,1021	0,6335053	0,6631889	612,0952	2,973806	0	564,0805	344,7263	0,4481292	0,6612297	613,4595	3,232613	0	31	538	342						Untertest4.avi	0	880	547	72	111	467	233	1349	0	Content		466	231	27770920	1952380464
27788	12:01:42.085	00:00:27.787	1668	512,3174	339,6924	0,6336278	0,6632124	612,0784	2,983408	0	559,8873	349,1817	0,4482797	0,6611456	613,5299	3,243743	0	31	536	344						Untertest4.avi	0	880	547	72	111	467	233	1349	0	Content		464	233	27787544	1952397088
27804	12:01:42.101	00:00:27.804	1669	506,3933	340,4881	0,63374	0,6632329	612,0552	2,997126	0	564,5814	344,8032	0,4484399	0,6611099	613,6733	3,233691	0	31	535	343						Untertest4.avi	0	880	547	72	111	467	233	1349	0	Content		463	232	27804167	1952413711
27821	12:01:42.118	00:00:27.820	1670	514,2248	342,7695	0,6338719	0,6632327	612,1823	2,983399	0	563,7543	347,6178	0,4485481	0,6610755	613,7567	3,239411	0	31	539	345						Untertest4.avi	0	880	547	72	111	467	233	1349	0	Content		467	234	27820914	1952430458
27838	12:01:42.135	00:00:27.837	1671	515,2611	347,7985	0,6339956	0,6633043	612,3351	2,999485	0	562,0692	344,4015	0,4486866	0,6610641	613,7703	3,236694	0	31	539	346						Untertest4.avi	0	880	547	72	111	467	233	1349	0	Content		467	235	27837536	1952447080
27854	12:01:42.151	00:00:27.854	1672	507,1653	334,0468	0,6340829	0,6633223	612,3742	2,992216	0	560,0343	345,6488	0,4488115	0,6610348	613,8333	3,246789	0	31	534	340						Untertest4.avi	0	880	547	72	111	467	233	1349	0	Content		462	229	27854159	1952463703
27871	12:01:42.168	00:00:27.870	1673	510,2215	334,02	0,6341677	0,6633462	612,3795	3,004255	0	562,9598	347,9338	0,4489285	0,6610206	613,895	3,23798	0	31	537	341						Untertest4.avi	0	880	547	72	111	467	233	1349	0	Content		465	230	27870784	1952480328
27888	12:01:42.185	00:00:27.887	1674	518,6763	335,0594	0,6342726	0,6633994	612,374	2,980586	0	565,8845	345,437	0,4490187	0,6609936	613,9205	3,240087	0	31	542	340						Untertest4.avi	0	880	547	72	111	467	233	1349	0	Content		470	229	27887532	1952497076
27904	12:01:42.201	00:00:27.904	1675	516,207	337,2566	0,634364	0,6634064	612,5703	2,97325	0	561,2515	345,7589	0,4490858	0,6609737	614,0648	3,226485	0	31	539	342						Untertest4.avi	0	880	547	72	111	467	233	1349	0	Content		467	231	27904155	1952513699
27921	12:01:42.218	00:00:27.920	1676	516,0014	333,8907	0,6344263	0,6633452	612,5933	2,9967	0	557,754	346,9761	0,4491509	0,6609551	614,1511	3,241903	0	31	537	340						Untertest4.avi	0	880	547	72	111	467	233	1349	0	Content		465	229	27920781	1952530325
27937	12:01:42.234	00:00:27.937	1677	513,919	337,2518	0,6344699	0,6633361	612,6397	2,966446	0	561,8314	345,1102	0,4492269	0,6609516	614,1575	3,242348	0	31	538	341						Untertest4.avi	0	880	547	72	111	467	233	1349	0	Content		466	230	27937404	1952546948
27954	12:01:42.251	00:00:27.954	1678	515,4938	345,2776	0,634511	0,6633427	612,688	3,017347	0	559,9901	347,4079	0,449281	0,6609362	614,1896	3,247601	0	31	538	346						Untertest4.avi	0	880	547	72	111	467	233	1349	0	Content		466	235	27954024	1952563568
27971	12:01:42.268	00:00:27.970	1679	510,6467	335,1362	0,6345566	0,6633413	612,7112	2,982802	0	566,8942	342,9962	0,4493392	0,6609094	614,2672	3,222915	0	31	539	339						Untertest4.avi	0	880	547	72	111	467	233	1349	0	Content		467	228	27970775	1952580319
27987	12:01:42.284	00:00:27.987	1680	511,8997	334,0205	0,6345969	0,6633354	612,7421	2,975042	0	563,4683	346,9664	0,4493835	0,6608778	614,2533	3,231684	0	31	538	340						Untertest4.avi	0	880	547	72	111	467	233	1349	0	Content		466	229	27987398	1952596942
28004	12:01:42.301	00:00:28.004	1681	511,1173	335,1735	0,634626	0,6633747	612,7516	3,009882	0	565,7783	346,1463	0,4494222	0,6608956	614,2258	3,245315	0	31	538	341						Untertest4.avi	0	880	547	72	111	467	233	1349	0	Content		466	230	28004146	1952613690
28021	12:01:42.318	00:00:28.020	1682	508,9832	339,6232	0,6346588	0,6634092	612,7331	2,971895	0	564,9984	349,1745	0,4494594	0,660958	614,1822	3,250309	0	31	537	344						Untertest4.avi	0	880	547	72	111	467	233	1349	0	Content		465	233	28020769	1952630313
28037	12:01:42.334	00:00:28.037	1683	511,9135	341,0035	0,6346726	0,663475	612,7277	3,020983	0	561,4063	354,2838	0,4494759	0,6610381	614,2058	3,274549	0	31	537	348						Untertest4.avi	0	880	547	72	111	467	233	1349	0	Content		465	237	28037392	1952646936
[truncated: 1,948 more rows]
