# Supplementary material for: Gaze Duration Biases for Colours in Combination with Dissonant and Consonant Sounds: A Comparative Eye-Tracking Study with Orangutans
Source: PLoS One. 2015 Oct 14;10(10):e0139894. doi: 10.1371/journal.pone.0139894 (PMC4605782; doi:10.1371/journal.pone.0139894)
Supplement: S1 Data — (ZIP) [file pone.0139894.s004.zip › Plos ColourSound Data/Apes/Farben_Musik_U4_2/Rec 13/Rec 13-All-Data.tsv]

System Properties:
Operating System:	Microsoft Windows NT 6.1.7601 Service Pack 1
System User Name:	tobiiadmin
Machine Name:	LOE7690LAP
Data properties:
Recording name:	Rec 13
Recording date:	02.12.2013
Recording time:	17:16:21
Recording resolution:	1024 x 768
Export date:	09.03.2014
Export time:	12:24:46
Participant:	HH_VP7
Filter settings:
Eye: Average
Validity: Normal
Fixation filter: Tobii fixation filter
Velocity threshold: 35
Distance threshold: 35
Timestamp	DateTimeStamp	DateTimeStampStartOffset	Number	GazePointXLeft	GazePointYLeft	CamXLeft	CamYLeft	DistanceLeft	PupilLeft	ValidityLeft	GazePointXRight	GazePointYRight	CamXRight	CamYRight	DistanceRight	PupilRight	ValidityRight	FixationIndex	GazePointX	GazePointY	Event	EventKey	Data1	Data2	Descriptor	StimuliName	StimuliID	MediaWidth	MediaHeight	MediaPosX	MediaPosY	MappedFixationPointX	MappedFixationPointY	FixationDuration	AoiIds	AoiNames	WebGroupImage	MappedGazeDataPointX	MappedGazeDataPointY	MicroSecondTimestamp	AbsoluteMicroSecondTimestamp
13	17:16:21.963	00:00:00.012	0	566,9348	288,1585	0,4762411	0,8756579	595,0892	4,057989	0	631,72	308,1351	0,2982839	0,9011122	593,4716	4,390563	0	1	599	298						No media	0	1024	768	0	0	595	305	280	0	Content		599	298	12998	1204178975
30	17:16:21.980	00:00:00.029	1	557,537	299,0802	0,4764793	0,8753793	595,1354	4,046434	0	634,8985	311,2733	0,2983969	0,9002405	593,5453	4,380641	0	1	596	305						No media	0	1024	768	0	0	595	305	280	0	Content		596	305	29872	1204195849
46	17:16:21.996	00:00:00.046	2	561,0941	301,3857	0,4767525	0,875892	595,1231	4,035642	0	634,1379	306,3192	0,2985657	0,9001474	593,3056	4,393528	0	1	598	304						No media	0	1024	768	0	0	595	305	280	0	Content		598	304	46496	1204212473
63	17:16:22.013	00:00:00.063	3	558,481	300,2202	0,4770943	0,8766965	595,128	4,031412	0	632,774	308,8176	0,2987016	0,9003819	593,1349	4,384077	0	1	596	305						No media	0	1024	768	0	0	595	305	280	0	Content		596	305	63121	1204229098
80	17:16:22.030	00:00:00.079	4	558,584	303,3505	0,4774241	0,8774914	594,7581	4,035986	0	636,806	307,1556	0,2988991	0,9006591	592,7824	4,37306	0	1	598	305						No media	0	1024	768	0	0	595	305	280	0	Content		598	305	79746	1204245723
96	17:16:22.046	00:00:00.096	5	557,5983	302,3227	0,4777649	0,8779845	594,5561	4,044732	0	636,3222	311,7421	0,2990695	0,900529	592,46	4,385602	0	1	597	307						No media	0	1024	768	0	0	595	305	280	0	Content		597	307	96369	1204262346
113	17:16:22.063	00:00:00.113	6	554,5656	305,1432	0,478029	0,8779299	594,4791	4,051157	0	636,2162	303,5797	0,2992497	0,8999923	592,0997	4,376101	0	1	595	304						No media	0	1024	768	0	0	595	305	280	0	Content		595	304	113116	1204279093
130	17:16:22.080	00:00:00.129	7	556,658	304,8503	0,4783212	0,8771651	594,2197	4,047218	0	638,5374	309,8467	0,2993975	0,8987151	591,6943	4,387446	0	1	598	307						No media	0	1024	768	0	0	595	305	280	0	Content		598	307	129742	1204295719
146	17:16:22.096	00:00:00.146	8	554,5818	302,9973	0,4785458	0,8757388	593,9332	4,051785	0	631,5518	309,0739	0,2995154	0,8969343	591,4829	4,38271	0	1	593	306						No media	0	1024	768	0	0	595	305	280	0	Content		593	306	146363	1204312340
163	17:16:22.113	00:00:00.163	9	554,309	307,8702	0,4788311	0,8739775	593,7487	4,051228	0	628,0171	312,1496	0,299694	0,8948177	591,0349	4,38343	0	1	591	310						No media	0	1024	768	0	0	595	305	280	0	Content		591	310	163110	1204329087
180	17:16:22.130	00:00:00.179	10	554,4634	302,9312	0,4791662	0,8723148	593,437	4,047121	0	631,1968	303,6624	0,2999204	0,8928424	590,6803	4,374692	0	1	593	303						No media	0	1024	768	0	0	595	305	280	0	Content		593	303	179733	1204345710
196	17:16:22.146	00:00:00.196	11	552,8942	299,4654	0,4796236	0,8712801	593,0356	4,059934	0	628,3598	309,1686	0,3002657	0,8914264	590,1602	4,377368	0	1	591	304						No media	0	1024	768	0	0	595	305	280	0	Content		591	304	196407	1204362384
213	17:16:22.163	00:00:00.213	12	551,0928	302,1768	0,480171	0,8709564	592,6559	4,060581	0	627,6342	312,9388	0,3006555	0,8908357	589,6783	4,371082	0	1	589	308						No media	0	1024	768	0	0	595	305	280	0	Content		589	308	213032	1204379009
230	17:16:22.180	00:00:00.229	13	548,0409	300,5221	0,480828	0,8712761	592,1198	4,058636	0	629,8395	306,9493	0,3011659	0,8908972	589,2276	4,37277	0	1	589	304						No media	0	1024	768	0	0	595	305	280	0	Content		589	304	229658	1204395635
246	17:16:22.196	00:00:00.246	14	549,0281	302,4784	0,4815216	0,8717939	591,9219	4,05416	0	632,8326	309,832	0,3016983	0,8911414	588,8282	4,348991	0	1	591	306						No media	0	1024	768	0	0	595	305	280	0	Content		591	306	246285	1204412262
263	17:16:22.213	00:00:00.263	15	539,5704	307,7888	0,4821026	0,872286	591,3138	4,044116	0	629,5537	310,6992	0,302072	0,8913225	588,0932	4,344575	0	1	585	309						No media	0	1024	768	0	0	595	305	280	0	Content		585	309	263034	1204429011
280	17:16:22.230	00:00:00.279	16	699,4663	185,6424	0,4813164	0,872043	591,3625	4,058187	0	830,3979	225,8351	0,3011189	0,8907948	588,251	4,372554	0	2	765	206						No media	0	1024	768	0	0	1100	48	233	0	Content		765	206	279663	1204445640
296	17:16:22.246	00:00:00.296	17	871,4463	100,3295	0,4799692	0,8719686	591,546	4,028212	0	1057,051	122,1387	0,2996541	0,8913584	589,3959	4,367158	0	2	964	111						No media	0	1024	768	0	0	1100	48	233	0	Content		964	111	296288	1204462265
313	17:16:22.263	00:00:00.312	18	965,5255	39,95556	0,4792776	0,8727575	591,4227	4,025437	0	1209,625	60,72093	0,298847	0,8922598	589,4443	4,40983	0	2	1088	50						No media	0	1024	768	0	0	1100	48	233	0	Content		1088	50	312914	1204478891
330	17:16:22.280	00:00:00.329	19	972,019	33,08033	0,4791115	0,8735778	591,2484	4,00837	0	1223,323	46,80616	0,2985451	0,8932127	589,2629	4,42148	0	2	1098	40						No media	0	1024	768	0	0	1100	48	233	0	Content		1098	40	329557	1204495534
346	17:16:22.296	00:00:00.346	20	988,1752	21,27077	0,4788402	0,8742325	591,0071	3,992604	0	1223,83	53,161	0,2980332	0,8941337	588,9708	4,40141	0	2	1106	37						No media	0	1024	768	0	0	1100	48	233	0	Content		1106	37	346304	1204512281
363	17:16:22.313	00:00:00.362	21	984,1328	33,68276	0,478249	0,8744048	590,8058	3,986725	0	1217,016	60,5612	0,297336	0,8949656	589,024	4,381542	0	2	1101	47						No media	0	1024	768	0	0	1100	48	233	0	Content		1101	47	362918	1204528895
380	17:16:22.330	00:00:00.379	22	984,999	24,26961	0,4774431	0,8742144	590,9446	3,97174	0	1214,986	63,1515	0,2964993	0,8955699	588,8852	4,375885	0	2	1100	44						No media	0	1024	768	0	0	1100	48	233	0	Content		1100	44	379669	1204545646
396	17:16:22.346	00:00:00.396	23	983,7178	25,1341	0,4763728	0,8734833	590,8852	3,954516	0	1214,735	65,89706	0,2954297	0,8957677	589,0498	4,366825	0	2	1099	46						No media	0	1024	768	0	0	1100	48	233	0	Content		1099	46	396295	1204562272
413	17:16:22.363	00:00:00.412	24	986,6913	27,04029	0,4750656	0,8725288	591,0436	3,962304	0	1212,608	66,81763	0,294166	0,8956991	589,0825	4,356065	0	2	1100	47						No media	0	1024	768	0	0	1100	48	233	0	Content		1100	47	412920	1204578897
430	17:16:22.380	00:00:00.429	25	983,5466	33,27401	0,4734448	0,8714426	591,1289	3,948294	0	1216,598	64,93236	0,2926484	0,895614	589,3059	4,357434	0	2	1100	49						No media	0	1024	768	0	0	1100	48	233	0	Content		1100	49	429546	1204595523
446	17:16:22.396	00:00:00.446	26	981,4142	33,31316	0,4714958	0,8705851	591,2906	3,95061	0	1211,155	69,14608	0,2907951	0,8957385	589,7109	4,347453	0	2	1096	51						No media	0	1024	768	0	0	1100	48	233	0	Content		1096	51	446297	1204612274
463	17:16:22.413	00:00:00.462	27	990,9963	31,63971	0,4692033	0,8698833	591,4263	3,952625	0	1217,411	64,94084	0,2885852	0,8960885	590,1945	4,355667	0	2	1104	48						No media	0	1024	768	0	0	1100	48	233	0	Content		1104	48	462925	1204628902
480	17:16:22.430	00:00:00.479	28	996,6875	28,00684	0,466448	0,8692133	591,5086	3,953851	0	1214,204	64,46193	0,2859475	0,8964356	590,4779	4,356843	0	2	1105	46						No media	0	1024	768	0	0	1100	48	233	0	Content		1105	46	479549	1204645526
496	17:16:22.446	00:00:00.496	29	993,1325	32,66171	0,4631232	0,8682684	591,7941	3,956192	0	1218,373	65,22729	0,2828095	0,8965184	591,0351	4,358268	0	2	1106	49						No media	0	1024	768	0	0	1100	48	233	0	Content		1106	49	496177	1204662154
513	17:16:22.463	00:00:00.512	30	999,4706	29,57763	0,4593319	0,8673167	592,2111	3,968257	0	1218,905	67,34331	0,2791841	0,8964934	591,6534	4,362755	0	3	1109	48						No media	0	1024	768	0	0	1042	51	100	0	Content		1109	48	512801	1204678778
530	17:16:22.480	00:00:00.529	31	905,8574	35,2512	0,4554391	0,8663474	592,1308	3,968709	0	1129,159	75,6414	0,2754784	0,8965691	591,9097	4,364828	0	3	1018	55						No media	0	1024	768	0	0	1042	51	100	0	Content		1018	55	529562	1204695539
546	17:16:22.496	00:00:00.546	32	941,8632	30,3892	0,4502533	0,8656209	592,2061	3,979095	0	1142,618	70,83224	0,270675	0,8973376	592,5615	4,369957	0	3	1042	51						No media	0	1024	768	0	0	1042	51	100	0	Content		1042	51	546186	1204712163
563	17:16:22.513	00:00:00.562	33	937,2789	36,59935	0,4443719	0,8649745	592,3234	3,989723	0	1124,833	80,1699	0,2650754	0,8984655	593,0844	4,388739	0	3	1031	58						No media	0	1024	768	0	0	1042	51	100	0	Content		1031	58	562803	1204728780
568	17:16:22.518																				MovieStart	128	0	0	Untertest4.avi
580	17:16:22.530	00:00:00.579	34	948,0793	31,05747	0,4376071	0,8644273	592,5139	4,005285	0	1129,233	82,96183	0,2587257	0,9000526	593,7878	4,403569	0	3	1039	57						Untertest4.avi	0	880	547	72	111	970	-60	100	0	Content		967	-54	579553	1204745530
596	17:16:22.546	00:00:00.596	35	957,7751	24,14655	0,4300703	0,8638319	592,5718	4,013779	0	1147,707	70,81168	0,2516914	0,9022573	594,4678	4,426913	0	3	1053	47						Untertest4.avi	0	880	547	72	111	970	-60	100	0	Content		981	-64	596053	1204762030
613	17:16:22.563	00:00:00.612	36	966,9756	23,35122	0,4217591	0,8634084	592,631	4,03765	0	1196,046	49,66296	0,2441048	0,9048991	596,3145	4,478203	0	4	1082	37						Untertest4.avi	0	880	547	72	111	1016	-73	367	0	Content		1010	-74	612802	1204778779
629	17:16:22.579	00:00:00.629	37	972,6384	19,87971	0,4128163	0,8630722	592,6745	4,051306	0	1175,04	55,92684	0,2357792	0,9078611	596,186	4,471739	0	4	1074	38						Untertest4.avi	0	880	547	72	111	1016	-73	367	0	Content		1002	-73	629427	1204795404
646	17:16:22.596	00:00:00.646	38	987,9012	24,79031	0,4033976	0,8629847	592,9984	4,092009	0	1178,25	61,2027	0,2271019	0,9111213	596,7711	4,492154	0	4	1083	43						Untertest4.avi	0	880	547	72	111	1016	-73	367	0	Content		1011	-68	646055	1204812032
663	17:16:22.613	00:00:00.662	39	990,1804	19,01077	0,3935427	0,8632453	592,9174	4,084899	0	1184,459	60,66891	0,218054	0,9148476	598,5347	4,521432	0	4	1087	40						Untertest4.avi	0	880	547	72	111	1016	-73	367	0	Content		1015	-71	662806	1204828783
679	17:16:22.629	00:00:00.679	40	1002,587	12,17105	0,3835171	0,8641666	592,8283	4,119681	0	-1024	-768	-1	-1	-1	-1	4	4	1003	12						Untertest4.avi	0	880	547	72	111	1016	-73	367	0	Content		931	-99	679431	1204845408
696	17:16:22.646	00:00:00.696	41	1009,576	14,16143	0,3733337	0,8657424	592,9429	4,121785	0	1167,178	54,28097	0,2001355	0,9244388	598,5347	4,524583	0	4	1088	34						Untertest4.avi	0	880	547	72	111	1016	-73	367	0	Content		1016	-77	696181	1204862158
713	17:16:22.663	00:00:00.712	42	1024,351	13,96383	0,3631241	0,8678757	592,9976	4,134121	0	1204,315	71,24947	0,1910556	0,9298674	598,5347	4,55576	0	4	1114	43						Untertest4.avi	0	880	547	72	111	1016	-73	367	0	Content		1042	-68	712804	1204878781
730	17:16:22.680	00:00:00.729	43	1036,384	5,01088	0,3529708	0,8702204	592,9005	4,146026	0	1180,029	66,10765	0,1815349	0,9357551	598,5347	4,505964	0	4	1108	36						Untertest4.avi	0	880	547	72	111	1016	-73	367	0	Content		1036	-75	729554	1204895531
746	17:16:22.696	00:00:00.746	44	1045,193	10,62378	0,3428335	0,8724126	592,9688	4,156442	0	1186,828	89,69804	0,1724167	0,9410346	598,5347	4,522291	0	4	1116	50						Untertest4.avi	0	880	547	72	111	1016	-73	367	0	Content		1044	-61	746178	1204912155
763	17:16:22.713	00:00:00.762	45	1045,517	10,86741	0,3328444	0,8746271	592,9013	4,176593	0	1177,398	128,0943	0,1633597	0,9459388	598,5347	4,513777	0	4	1111	69						Untertest4.avi	0	880	547	72	111	1016	-73	367	0	Content		1039	-42	762928	1204928905
780	17:16:22.730	00:00:00.779	46	1054,483	11,55258	0,3230314	0,8768544	592,9445	4,181154	0	1163,798	147,147	0,1543205	0,9510291	598,5347	4,546956	0	4	1109	79						Untertest4.avi	0	880	547	72	111	1016	-73	367	0	Content		1037	-32	779677	1204945654
796	17:16:22.746	00:00:00.795	47	1075,026	10,00554	0,312998	0,8797091	592,7675	4,170927	0	1163,488	166,1996	0,1433641	0,9534524	569,6131	4,55234	0	4	1119	88						Untertest4.avi	0	880	547	72	111	1016	-73	367	0	Content		1047	-23	795930	1204961907
813	17:16:22.763	00:00:00.812	48	1062,481	24,29312	0,3041947	0,8814229	592,893	4,180099	0	-1024	-768	-1	-1	-1	-1	4	4	1062	24						Untertest4.avi	0	880	547	72	111	1016	-73	367	0	Content		990	-87	812677	1204978654
829	17:16:22.779	00:00:00.829	49	1069,045	25,80703	0,295197	0,8836185	593,1065	4,199118	0	-1024	-768	-1	-1	-1	-1	4	4	1069	26						Untertest4.avi	0	880	547	72	111	1016	-73	367	0	Content		997	-85	829303	1204995280
846	17:16:22.796	00:00:00.846	50	1080,037	42,09273	0,2866027	0,8854589	593,1716	4,186259	0	1108,364	242,6111	0,1203694	0,9701189	569,6131	4,313846	0	4	1094	142						Untertest4.avi	0	880	547	72	111	1016	-73	367	0	Content		1022	31	846055	1205012032
862	17:16:22.812	00:00:00.862	51	1078,435	62,78652	0,27773	0,8874754	593,1716	4,180467	0	-1024	-768	-1	-1	-1	-1	4	4	1078	63						Untertest4.avi	0	880	547	72	111	1016	-73	367	0	Content		1006	-48	862304	1205028281
880	17:16:22.830	00:00:00.879	52	1087,814	16,97391	0,2706856	0,8887343	593,1716	4,205871	0	-1024	-768	-1	-1	-1	-1	4	4	1088	17						Untertest4.avi	0	880	547	72	111	1016	-73	367	0	Content		1016	-94	879554	1205045531
896	17:16:22.846	00:00:00.895	53	1086,815	22,64219	0,2628582	0,8902006	593,1716	4,17964	0	-1024	-768	-1	-1	-1	-1	4	4	1087	23						Untertest4.avi	0	880	547	72	111	1016	-73	367	0	Content		1015	-88	895928	1205061905
913	17:16:22.863	00:00:00.912	54	-1024	-768	-1	-1	-1	-1	4	-1024	-768	-1	-1	-1	-1	4	4	0	0						Untertest4.avi	0	880	547	72	111	1016	-73	367	0	Content		-72	-111	912929	1205078906
929	17:16:22.879	00:00:00.929	55	1104,718	29,26338	0,2478931	0,8932446	593,1716	4,127608	0	-1024	-768	-1	-1	-1	-1	4	4	1105	29						Untertest4.avi	0	880	547	72	111	1016	-73	367	0	Content		1033	-82	929179	1205095156
946	17:16:22.896	00:00:00.946	56	1106,881	36,69803	0,240716	0,895264	593,1716	4,122384	0	-1024	-768	-1	-1	-1	-1	4	4	1107	37						Untertest4.avi	0	880	547	72	111	1016	-73	367	0	Content		1035	-74	946181	1205112158
963	17:16:22.913	00:00:00.962	57	1109,044	40,46686	0,2325403	0,8976582	578,5294	4,11716	0	-1024	-768	-1	-1	-1	-1	4	4	1109	40						Untertest4.avi	0	880	547	72	111	1016	-73	367	0	Content		1037	-71	962554	1205128531
979	17:16:22.929	00:00:00.979	58	-1024	-768	-1	-1	-1	-1	4	-1024	-768	-1	-1	-1	-1	4	5	0	0						Untertest4.avi	0	880	547	72	111	1067	5	233	0	Content		-72	-111	979308	1205145285
996	17:16:22.946	00:00:00.995	59	-1024	-768	-1	-1	-1	-1	4	-1024	-768	-1	-1	-1	-1	4	5	0	0						Untertest4.avi	0	880	547	72	111	1067	5	233	0	Content		-72	-111	995996	1205161973
1013	17:16:22.963	00:00:01.012	60	-1024	-768	-1	-1	-1	-1	4	-1024	-768	-1	-1	-1	-1	4	5	0	0						Untertest4.avi	0	880	547	72	111	1067	5	233	0	Content		-72	-111	1012665	1205178642
1029	17:16:22.979	00:00:01.029	61	1128,564	108,3316	0,2075955	0,9061111	578,5294	3,886225	0	-1024	-768	-1	-1	-1	-1	4	5	1129	108						Untertest4.avi	0	880	547	72	111	1067	5	233	0	Content		1057	-3	1029312	1205195289
1046	17:16:22.996	00:00:01.045	62	1138,72	126,2811	0,2021419	0,9085813	576,2838	3,814309	0	-1024	-768	-1	-1	-1	-1	4	5	1139	126						Untertest4.avi	0	880	547	72	111	1067	5	233	0	Content		1067	15	1045936	1205211913
1063	17:16:23.013	00:00:01.062	63	1136,395	115,9708	0,1968121	0,910117	576,2838	3,839517	0	-1024	-768	-1	-1	-1	-1	4	5	1136	116						Untertest4.avi	0	880	547	72	111	1067	5	233	0	Content		1064	5	1062560	1205228537
1079	17:16:23.029	00:00:01.079	64	-1024	-768	-1	-1	-1	-1	4	-1024	-768	-1	-1	-1	-1	4	5	0	0						Untertest4.avi	0	880	547	72	111	1067	5	233	0	Content		-72	-111	1079185	1205245162
1096	17:16:23.046	00:00:01.095	65	1138,594	118,5514	0,1873818	0,9133877	576,2838	3,803451	0	-1024	-768	-1	-1	-1	-1	4	5	1139	119						Untertest4.avi	0	880	547	72	111	1067	5	233	0	Content		1067	8	1095948	1205261925
1112	17:16:23.062	00:00:01.112	66	-1024	-768	-1	-1	-1	-1	4	-1024	-768	-1	-1	-1	-1	4	5	0	0						Untertest4.avi	0	880	547	72	111	1067	5	233	0	Content		-72	-111	1112188	1205278165
1129	17:16:23.079	00:00:01.129	67	1149,134	122,2752	0,1794572	0,9159948	576,2838	3,782245	0	-1024	-768	-1	-1	-1	-1	4	5	1149	122						Untertest4.avi	0	880	547	72	111	1067	5	233	0	Content		1077	11	1129436	1205295413
1146	17:16:23.096	00:00:01.146	68	1156,341	108,1258	0,1761913	0,91718	576,2838	3,765594	0	-1024	-768	-1	-1	-1	-1	4	5	1156	108						Untertest4.avi	0	880	547	72	111	1067	5	233	0	Content		1084	-3	1146183	1205312160
1163	17:16:23.113	00:00:01.162	69	-1024	-768	-1	-1	-1	-1	4	-1024	-768	-1	-1	-1	-1	4	5	0	0						Untertest4.avi	0	880	547	72	111	1067	5	233	0	Content		-72	-111	1162808	1205328785
1179	17:16:23.129	00:00:01.179	70	1160,889	112,7379	0,1710389	0,9191936	576,2838	3,780312	0	-1024	-768	-1	-1	-1	-1	4	5	1161	113						Untertest4.avi	0	880	547	72	111	1067	5	233	0	Content		1089	2	1179058	1205345035
1196	17:16:23.146	00:00:01.196	71	1160,58	118,0534	0,1691575	0,9202028	576,2838	3,755267	0	-1024	-768	-1	-1	-1	-1	4	5	1161	118						Untertest4.avi	0	880	547	72	111	1067	5	233	0	Content		1089	7	1196182	1205362159
1212	17:16:23.162	00:00:01.212	72	1160,272	120,6939	0,1680774	0,9215859	579,0211	3,759026	0	-1024	-768	-1	-1	-1	-1	4	6	1160	121						Untertest4.avi	0	880	547	72	111	1088	-24	666	0	Content		1088	10	1212385	1205378362
1229	17:16:23.179	00:00:01.229	73	1175,678	94,22754	0,1670812	0,9217616	579,0211	3,743815	0	-1024	-768	-1	-1	-1	-1	4	6	1176	94						Untertest4.avi	0	880	547	72	111	1088	-24	666	0	Content		1104	-17	1229001	1205394978
1245	17:16:23.195	00:00:01.245	74	1175,386	89,34671	0,1666891	0,9221183	579,0211	3,738541	0	-1024	-768	-1	-1	-1	-1	4	6	1175	89						Untertest4.avi	0	880	547	72	111	1088	-24	666	0	Content		1103	-22	1245244	1205411221
1262	17:16:23.212	00:00:01.261	75	1182,39	90,01468	0,16683	0,9221227	579,0211	3,74101	0	-1024	-768	-1	-1	-1	-1	4	6	1182	90						Untertest4.avi	0	880	547	72	111	1088	-24	666	0	Content		1110	-21	1261985	1205427962
1279	17:16:23.229	00:00:01.278	76	1184,529	90,68265	0,1676361	0,9221252	579,9203	3,738317	0	-1024	-768	-1	-1	-1	-1	4	6	1185	91						Untertest4.avi	0	880	547	72	111	1088	-24	666	0	Content		1113	-20	1278602	1205444579
1296	17:16:23.246	00:00:01.295	77	1186,258	75,01852	0,1686989	0,9216276	579,9203	3,743237	0	-1024	-768	-1	-1	-1	-1	4	6	1186	75						Untertest4.avi	0	880	547	72	111	1088	-24	666	0	Content		1114	-36	1295593	1205461570
1312	17:16:23.262	00:00:01.312	78	1177,572	90,67902	0,170395	0,9210541	579,9203	3,708131	0	-1024	-768	-1	-1	-1	-1	4	6	1178	91						Untertest4.avi	0	880	547	72	111	1088	-24	666	0	Content		1106	-20	1312211	1205478188
1329	17:16:23.279	00:00:01.328	79	1187,582	68,48999	0,1726023	0,9205444	579,9203	3,746686	0	-1024	-768	-1	-1	-1	-1	4	6	1188	68						Untertest4.avi	0	880	547	72	111	1088	-24	666	0	Content		1116	-43	1328952	1205494929
1345	17:16:23.295	00:00:01.345	80	1185,127	71,53397	0,1749708	0,9198325	574,9123	3,736134	0	-1024	-768	-1	-1	-1	-1	4	6	1185	72						Untertest4.avi	0	880	547	72	111	1088	-24	666	0	Content		1113	-39	1345069	1205511046
1362	17:16:23.312	00:00:01.361	81	1177,083	81,41208	0,1779967	0,9189313	574,9123	3,696745	0	-1024	-768	-1	-1	-1	-1	4	6	1177	81						Untertest4.avi	0	880	547	72	111	1088	-24	666	0	Content		1105	-30	1361812	1205527789
1378	17:16:23.328	00:00:01.378	82	1178,236	80,4427	0,1814737	0,9180443	574,9123	3,699598	0	-1024	-768	-1	-1	-1	-1	4	6	1178	80						Untertest4.avi	0	880	547	72	111	1088	-24	666	0	Content		1106	-31	1378442	1205544419
1395	17:16:23.345	00:00:01.395	83	1176,986	71,42053	0,1853383	0,9172277	574,9123	3,70327	0	-1024	-768	-1	-1	-1	-1	4	6	1177	71						Untertest4.avi	0	880	547	72	111	1088	-24	666	0	Content		1105	-40	1395424	1205561401
1412	17:16:23.362	00:00:01.412	84	1177,338	67,76689	0,1896144	0,9165663	575,3217	3,706396	0	-1024	-768	-1	-1	-1	-1	4	6	1177	68						Untertest4.avi	0	880	547	72	111	1088	-24	666	0	Content		1105	-43	1412166	1205578143
1429	17:16:23.379	00:00:01.428	85	1177,437	72,53326	0,1941975	0,916123	575,3217	3,730338	0	-1024	-768	-1	-1	-1	-1	4	6	1177	73						Untertest4.avi	0	880	547	72	111	1088	-24	666	0	Content		1105	-38	1428781	1205594758
1445	17:16:23.395	00:00:01.445	86	1172,07	74,39889	0,1990836	0,9160435	575,3217	3,740463	0	-1024	-768	-1	-1	-1	-1	4	6	1172	74						Untertest4.avi	0	880	547	72	111	1088	-24	666	0	Content		1100	-37	1445024	1205611001
1462	17:16:23.412	00:00:01.461	87	1167,948	72,48003	0,204223	0,9159798	575,3217	3,749704	0	-1024	-768	-1	-1	-1	-1	4	6	1168	72						Untertest4.avi	0	880	547	72	111	1088	-24	666	0	Content		1096	-39	1461641	1205627618
1478	17:16:23.428	00:00:01.478	88	1163,825	73,08417	0,2093489	0,9160021	570,5843	3,758945	0	-1024	-768	-1	-1	-1	-1	4	6	1164	73						Untertest4.avi	0	880	547	72	111	1088	-24	666	0	Content		1092	-38	1478382	1205644359
1495	17:16:23.445	00:00:01.495	89	1151,47	86,18653	0,2148112	0,915641	570,5843	3,704626	0	-1024	-768	-1	-1	-1	-1	4	6	1151	86						Untertest4.avi	0	880	547	72	111	1088	-24	666	0	Content		1079	-25	1495374	1205661351
1512	17:16:23.462	00:00:01.511	90	1148,319	94,08951	0,2203878	0,9152504	570,5843	3,69031	0	-1024	-768	-1	-1	-1	-1	4	6	1148	94						Untertest4.avi	0	880	547	72	111	1088	-24	666	0	Content		1076	-17	1511991	1205677968
1529	17:16:23.479	00:00:01.528	91	1142,542	93,75624	0,2260157	0,914999	570,5843	3,718065	0	-1024	-768	-1	-1	-1	-1	4	6	1143	94						Untertest4.avi	0	880	547	72	111	1088	-24	666	0	Content		1071	-17	1528734	1205694711
1545	17:16:23.495	00:00:01.544	92	1138,516	93,42298	0,2320817	0,9148237	575,4813	3,717772	0	-1024	-768	-1	-1	-1	-1	4	6	1139	93						Untertest4.avi	0	880	547	72	111	1088	-24	666	0	Content		1067	-18	1544977	1205710954
1562	17:16:23.512	00:00:01.561	93	1143,626	84,43434	0,2376514	0,9143064	575,4813	3,737561	0	-1024	-768	-1	-1	-1	-1	4	6	1144	84						Untertest4.avi	0	880	547	72	111	1088	-24	666	0	Content		1072	-27	1561605	1205727582
1578	17:16:23.528	00:00:01.578	94	1138,542	85,37511	0,2433716	0,9140896	575,4813	3,753466	0	-1024	-768	-1	-1	-1	-1	4	6	1139	85						Untertest4.avi	0	880	547	72	111	1088	-24	666	0	Content		1067	-26	1578215	1205744192
1595	17:16:23.545	00:00:01.595	95	1134,579	87,22648	0,2490422	0,9138986	575,4813	3,770499	0	-1024	-768	-1	-1	-1	-1	4	6	1135	87						Untertest4.avi	0	880	547	72	111	1088	-24	666	0	Content		1063	-24	1595334	1205761311
1612	17:16:23.562	00:00:01.611	96	1130,616	88,47078	0,2548038	0,9139517	575,4926	3,78678	0	-1024	-768	-1	-1	-1	-1	4	6	1131	88						Untertest4.avi	0	880	547	72	111	1088	-24	666	0	Content		1059	-23	1611953	1205777930
1629	17:16:23.579	00:00:01.628	97	-1024	-768	-1	-1	-1	-1	4	-1024	-768	-1	-1	-1	-1	4	6	0	0						Untertest4.avi	0	880	547	72	111	1088	-24	666	0	Content		-72	-111	1628567	1205794544
1645	17:16:23.595	00:00:01.644	98	-1024	-768	-1	-1	-1	-1	4	-1024	-768	-1	-1	-1	-1	4	6	0	0						Untertest4.avi	0	880	547	72	111	1088	-24	666	0	Content		-72	-111	1644825	1205810802
1661	17:16:23.611	00:00:01.661	99	-1024	-768	-1	-1	-1	-1	4	-1024	-768	-1	-1	-1	-1	4	6	0	0						Untertest4.avi	0	880	547	72	111	1088	-24	666	0	Content		-72	-111	1661498	1205827475
1678	17:16:23.628	00:00:01.678	100	-1024	-768	-1	-1	-1	-1	4	-1024	-768	-1	-1	-1	-1	4	6	0	0						Untertest4.avi	0	880	547	72	111	1088	-24	666	0	Content		-72	-111	1678161	1205844138
1695	17:16:23.645	00:00:01.694	101	-1024	-768	-1	-1	-1	-1	4	-1024	-768	-1	-1	-1	-1	4	6	0	0						Untertest4.avi	0	880	547	72	111	1088	-24	666	0	Content		-72	-111	1694789	1205860766
1712	17:16:23.662	00:00:01.711	102	1125,324	100,2099	0,28529	0,9146661	574,924	3,719901	0	-1024	-768	-1	-1	-1	-1	4	6	1125	100						Untertest4.avi	0	880	547	72	111	1088	-24	666	0	Content		1053	-11	1711781	1205877758
1729	17:16:23.679	00:00:01.728	103	1122,073	99,91422	0,28951	0,9148474	574,924	3,707906	0	-1024	-768	-1	-1	-1	-1	4	6	1122	100						Untertest4.avi	0	880	547	72	111	1088	-24	666	0	Content		1050	-11	1728523	1205894500
1745	17:16:23.695	00:00:01.745	104	-1024	-768	-1	-1	-1	-1	4	-1024	-768	-1	-1	-1	-1	4	6	0	0						Untertest4.avi	0	880	547	72	111	1088	-24	666	0	Content		-72	-111	1745143	1205911120
1762	17:16:23.712	00:00:01.761	105	-1024	-768	-1	-1	-1	-1	4	-1024	-768	-1	-1	-1	-1	4	6	0	0						Untertest4.avi	0	880	547	72	111	1088	-24	666	0	Content		-72	-111	1761576	1205927553
1778	17:16:23.728	00:00:01.778	106	-1024	-768	-1	-1	-1	-1	4	-1024	-768	-1	-1	-1	-1	4	6	0	0						Untertest4.avi	0	880	547	72	111	1088	-24	666	0	Content		-72	-111	1778238	1205944215
1795	17:16:23.745	00:00:01.794	107	-1024	-768	-1	-1	-1	-1	4	-1024	-768	-1	-1	-1	-1	4	6	0	0						Untertest4.avi	0	880	547	72	111	1088	-24	666	0	Content		-72	-111	1794990	1205960967
1812	17:16:23.762	00:00:01.811	108	-1024	-768	-1	-1	-1	-1	4	-1024	-768	-1	-1	-1	-1	4	6	0	0						Untertest4.avi	0	880	547	72	111	1088	-24	666	0	Content		-72	-111	1811652	1205977629
1828	17:16:23.778	00:00:01.828	109	1114,316	104,3631	0,3084537	0,9136448	574,924	3,688606	0	-1024	-768	-1	-1	-1	-1	4	6	1114	104						Untertest4.avi	0	880	547	72	111	1088	-24	666	0	Content		1042	-7	1828074	1205994051
1845	17:16:23.795	00:00:01.844	110	1114,201	107,5332	0,3114924	0,9134561	583,2466	3,688717	0	-1024	-768	-1	-1	-1	-1	4	6	1114	108						Untertest4.avi	0	880	547	72	111	1088	-24	666	0	Content		1042	-3	1844604	1206010581
1861	17:16:23.811	00:00:01.861	111	1117,443	82,83084	0,313271	0,9128532	583,2466	3,73992	0	-1024	-768	-1	-1	-1	-1	4	6	1117	83						Untertest4.avi	0	880	547	72	111	1088	-24	666	0	Content		1045	-28	1861222	1206027199
1878	17:16:23.828	00:00:01.878	112	-1024	-768	-1	-1	-1	-1	4	-1024	-768	-1	-1	-1	-1	4	7	0	0						Untertest4.avi	0	880	547	72	111	1097	-80	566	0	Content		-72	-111	1878354	1206044331
1895	17:16:23.845	00:00:01.895	113	-1024	-768	-1	-1	-1	-1	4	-1024	-768	-1	-1	-1	-1	4	7	0	0						Untertest4.avi	0	880	547	72	111	1097	-80	566	0	Content		-72	-111	1895027	1206061004
1912	17:16:23.862	00:00:01.911	114	-1024	-768	-1	-1	-1	-1	4	-1024	-768	-1	-1	-1	-1	4	7	0	0						Untertest4.avi	0	880	547	72	111	1097	-80	566	0	Content		-72	-111	1911689	1206077666
1928	17:16:23.878	00:00:01.928	115	1184,528	-28,71206	0,3201216	0,9139652	598,2476	3,849958	0	-1024	-768	-1	-1	-1	-1	4	7	1185	-29						Untertest4.avi	0	880	547	72	111	1097	-80	566	0	Content		1113	-140	1928331	1206094308
1944	17:16:23.894	00:00:01.944	116	-1024	-768	-1	-1	-1	-1	4	-1024	-768	-1	-1	-1	-1	4	7	0	0						Untertest4.avi	0	880	547	72	111	1097	-80	566	0	Content		-72	-111	1944437	1206110414
1961	17:16:23.911	00:00:01.961	117	1156,072	7,525207	0,3213191	0,9139353	598,7672	3,775444	0	-1024	-768	-1	-1	-1	-1	4	7	1156	8						Untertest4.avi	0	880	547	72	111	1097	-80	566	0	Content		1084	-103	1961191	1206127168
1978	17:16:23.928	00:00:01.977	118	-1024	-768	-1	-1	-1	-1	4	-1024	-768	-1	-1	-1	-1	4	7	0	0						Untertest4.avi	0	880	547	72	111	1097	-80	566	0	Content		-72	-111	1977800	1206143777
1995	17:16:23.945	00:00:01.994	119	-1024	-768	-1	-1	-1	-1	4	-1024	-768	-1	-1	-1	-1	4	7	0	0						Untertest4.avi	0	880	547	72	111	1097	-80	566	0	Content		-72	-111	1994668	1206160645
2011	17:16:23.961	00:00:02.011	120	-1024	-768	-1	-1	-1	-1	4	-1024	-768	-1	-1	-1	-1	4	7	0	0						Untertest4.avi	0	880	547	72	111	1097	-80	566	0	Content		-72	-111	2011330	1206177307
2028	17:16:23.978	00:00:02.027	121	1156,622	18,45759	0,3217474	0,9137294	599,0286	3,727775	0	-1024	-768	-1	-1	-1	-1	4	7	1157	18						Untertest4.avi	0	880	547	72	111	1097	-80	566	0	Content		1085	-93	2027775	1206193752
2044	17:16:23.994	00:00:02.044	122	1160,323	15,24325	0,3214054	0,9136283	599,1199	3,721783	0	-1024	-768	-1	-1	-1	-1	4	7	1160	15						Untertest4.avi	0	880	547	72	111	1097	-80	566	0	Content		1088	-96	2044394	1206210371
2061	17:16:24.011	00:00:02.061	123	-1024	-768	-1	-1	-1	-1	4	-1024	-768	-1	-1	-1	-1	4	7	0	0						Untertest4.avi	0	880	547	72	111	1097	-80	566	0	Content		-72	-111	2061011	1206226988
2078	17:16:24.028	00:00:02.077	124	-1024	-768	-1	-1	-1	-1	4	-1024	-768	-1	-1	-1	-1	4	7	0	0						Untertest4.avi	0	880	547	72	111	1097	-80	566	0	Content		-72	-111	2077882	1206243859
2095	17:16:24.045	00:00:02.094	125	-1024	-768	-1	-1	-1	-1	4	-1024	-768	-1	-1	-1	-1	4	7	0	0						Untertest4.avi	0	880	547	72	111	1097	-80	566	0	Content		-72	-111	2094544	1206260521
2111	17:16:24.061	00:00:02.110	126	1165,217	14,86971	0,3188184	0,9142389	599,1075	3,692481	0	-1024	-768	-1	-1	-1	-1	4	7	1165	15						Untertest4.avi	0	880	547	72	111	1097	-80	566	0	Content		1093	-96	2110994	1206276971
2128	17:16:24.078	00:00:02.127	127	1165,222	17,17189	0,3178661	0,9143819	599,1462	3,692573	0	-1024	-768	-1	-1	-1	-1	4	7	1165	17						Untertest4.avi	0	880	547	72	111	1097	-80	566	0	Content		1093	-94	2127613	1206293590
2144	17:16:24.094	00:00:02.144	128	1168,009	18,32381	0,3168678	0,9145933	599,0665	3,683431	0	-1024	-768	-1	-1	-1	-1	4	7	1168	18						Untertest4.avi	0	880	547	72	111	1097	-80	566	0	Content		1096	-93	2144242	1206310219
2161	17:16:24.111	00:00:02.161	129	1163,943	32,17549	0,3158746	0,9150453	599,004	3,694738	0	-1024	-768	-1	-1	-1	-1	4	7	1164	32						Untertest4.avi	0	880	547	72	111	1097	-80	566	0	Content		1092	-79	2161351	1206327328
2178	17:16:24.128	00:00:02.178	130	-1024	-768	-1	-1	-1	-1	4	-1024	-768	-1	-1	-1	-1	4	7	0	0						Untertest4.avi	0	880	547	72	111	1097	-80	566	0	Content		-72	-111	2178093	1206344070
2195	17:16:24.145	00:00:02.194	131	1169,172	32,17928	0,3137784	0,9155581	598,8432	3,681695	0	-1024	-768	-1	-1	-1	-1	4	7	1169	32						Untertest4.avi	0	880	547	72	111	1097	-80	566	0	Content		1097	-79	2194719	1206360696
2211	17:16:24.161	00:00:02.210	132	-1024	-768	-1	-1	-1	-1	4	-1024	-768	-1	-1	-1	-1	4	7	0	0						Untertest4.avi	0	880	547	72	111	1097	-80	566	0	Content		-72	-111	2210956	1206376933
2228	17:16:24.178	00:00:02.227	133	1172,887	31,86859	0,3118567	0,9156128	598,7184	3,696327	0	-1024	-768	-1	-1	-1	-1	4	7	1173	32						Untertest4.avi	0	880	547	72	111	1097	-80	566	0	Content		1101	-79	2227580	1206393557
2244	17:16:24.194	00:00:02.244	134	-1024	-768	-1	-1	-1	-1	4	-1024	-768	-1	-1	-1	-1	4	7	0	0						Untertest4.avi	0	880	547	72	111	1097	-80	566	0	Content		-72	-111	2244202	1206410179
2261	17:16:24.211	00:00:02.261	135	-1024	-768	-1	-1	-1	-1	4	-1024	-768	-1	-1	-1	-1	4	7	0	0						Untertest4.avi	0	880	547	72	111	1097	-80	566	0	Content		-72	-111	2261067	1206427044
2278	17:16:24.228	00:00:02.277	136	-1024	-768	-1	-1	-1	-1	4	-1024	-768	-1	-1	-1	-1	4	7	0	0						Untertest4.avi	0	880	547	72	111	1097	-80	566	0	Content		-72	-111	2277729	1206443706
2294	17:16:24.244	00:00:02.294	137	1176,299	29,88132	0,3102095	0,9150164	598,7195	3,718672	0	-1024	-768	-1	-1	-1	-1	4	7	1176	30						Untertest4.avi	0	880	547	72	111	1097	-80	566	0	Content		1104	-81	2294179	1206460156
2311	17:16:24.261	00:00:02.310	138	1176,563	36,24739	0,3104136	0,914817	598,5455	3,727048	0	-1024	-768	-1	-1	-1	-1	4	7	1177	36						Untertest4.avi	0	880	547	72	111	1097	-80	566	0	Content		1105	-75	2310796	1206476773
2328	17:16:24.278	00:00:02.327	139	-1024	-768	-1	-1	-1	-1	4	-1024	-768	-1	-1	-1	-1	4	7	0	0						Untertest4.avi	0	880	547	72	111	1097	-80	566	0	Content		-72	-111	2327536	1206493513
2344	17:16:24.294	00:00:02.344	140	-1024	-768	-1	-1	-1	-1	4	-1024	-768	-1	-1	-1	-1	4	7	0	0						Untertest4.avi	0	880	547	72	111	1097	-80	566	0	Content		-72	-111	2344343	1206510320
2361	17:16:24.311	00:00:02.361	141	-1024	-768	-1	-1	-1	-1	4	-1024	-768	-1	-1	-1	-1	4	7	0	0						Untertest4.avi	0	880	547	72	111	1097	-80	566	0	Content		-72	-111	2361005	1206526982
2377	17:16:24.327	00:00:02.377	142	-1024	-768	-1	-1	-1	-1	4	-1024	-768	-1	-1	-1	-1	4	7	0	0						Untertest4.avi	0	880	547	72	111	1097	-80	566	0	Content		-72	-111	2377390	1206543367
2394	17:16:24.344	00:00:02.394	143	1180,349	34,08833	0,3129264	0,91448	599,1082	3,736211	0	-1024	-768	-1	-1	-1	-1	4	7	1180	34						Untertest4.avi	0	880	547	72	111	1097	-80	566	0	Content		1108	-77	2394242	1206560219
2411	17:16:24.361	00:00:02.410	144	1173,712	33,10258	0,3135684	0,914794	599,2457	3,743358	0	-1024	-768	-1	-1	-1	-1	4	7	1174	33						Untertest4.avi	0	880	547	72	111	1097	-80	566	0	Content		1102	-78	2410893	1206576870
2428	17:16:24.378	00:00:02.427	145	1201,901	1,668697	0,3143501	0,9156635	599,0901	3,72555	0	-1024	-768	-1	-1	-1	-1	4	7	1202	2						Untertest4.avi	0	880	547	72	111	1097	-80	566	0	Content		1130	-109	2427870	1206593847
2444	17:16:24.394	00:00:02.443	146	1167,498	39,45262	0,3149064	0,9153025	599,4739	3,732865	0	1275,082	192,9422	0,1472397	0,9914634	599,4739	3,99951	0	8	1221	116						Untertest4.avi	0	880	547	72	111	1104	29	267	0	Content		1149	5	2443986	1206609963
2461	17:16:24.411	00:00:02.460	147	1177,231	29,17966	0,3155214	0,9155665	599,6201	3,748272	0	1281,313	195,2328	0,1477084	0,9911604	599,6201	4,030678	0	8	1229	112						Untertest4.avi	0	880	547	72	111	1104	29	267	0	Content		1157	1	2460730	1206626707
2477	17:16:24.427	00:00:02.477	148	1179,767	22,47831	0,3161058	0,9157278	599,9448	3,751848	0	1281,766	187,7924	0,148171	0,9909055	599,9448	4,045397	0	8	1231	105						Untertest4.avi	0	880	547	72	111	1104	29	267	0	Content		1159	-6	2477347	1206643324
2494	17:16:24.444	00:00:02.494	149	1189,015	0,7226821	0,3167697	0,9163448	599,6637	3,751404	0	1282,219	186,8394	0,147266	0,9911021	569,5557	4,060115	0	8	1236	94						Untertest4.avi	0	880	547	72	111	1104	29	267	0	Content		1164	-17	2494464	1206660441
2511	17:16:24.461	00:00:02.511	150	1169,483	30,73531	0,3172043	0,9158089	600,3562	3,748718	0	1193,289	256,7095	0,1475304	0,9906096	569,5557	3,804842	0	8	1181	144						Untertest4.avi	0	880	547	72	111	1104	29	267	0	Content		1109	33	2511086	1206677063
2528	17:16:24.478	00:00:02.527	151	1167,115	30,79218	0,3178212	0,9158309	600,4849	3,747468	0	1191,081	261,083	0,1480546	0,9906048	569,5557	3,841848	0	8	1179	146						Untertest4.avi	0	880	547	72	111	1104	29	267	0	Content		1107	35	2527699	1206693676
2544	17:16:24.494	00:00:02.543	152	1166,268	30,10285	0,318536	0,9158775	600,5483	3,752381	0	1194,329	252,6924	0,1486812	0,9907532	569,5557	3,812898	0	8	1180	141						Untertest4.avi	0	880	547	72	111	1104	29	267	0	Content		1108	30	2543942	1206709919
2561	17:16:24.511	00:00:02.560	153	1180,286	10,09416	0,3194278	0,9164789	600,4526	3,780921	0	1193,94	252,8112	0,149512	0,9909766	569,6711	3,827919	0	8	1187	131						Untertest4.avi	0	880	547	72	111	1104	29	267	0	Content		1115	20	2560559	1206726536
2577	17:16:24.527	00:00:02.577	154	1159,827	26,19376	0,3202196	0,9158809	601,1208	3,771703	0	1188,04	260,1819	0,1503356	0,9911358	569,6711	3,834289	0	8	1174	143						Untertest4.avi	0	880	547	72	111	1104	29	267	0	Content		1102	32	2577186	1206743163
2594	17:16:24.544	00:00:02.594	155	1162,251	21,48654	0,3212716	0,9158085	601,2945	3,77503	0	1183,65	258,8713	0,1513346	0,9910826	569,6711	3,876049	0	8	1173	140						Untertest4.avi	0	880	547	72	111	1104	29	267	0	Content		1101	29	2594296	1206760273
2611	17:16:24.561	00:00:02.610	156	1161,466	17,6836	0,3225031	0,9156463	601,2256	3,789546	0	1179,393	261,3995	0,1524621	0,9908391	569,6711	3,864749	0	8	1170	140						Untertest4.avi	0	880	547	72	111	1104	29	267	0	Content		1098	29	2610913	1206776890
2628	17:16:24.578	00:00:02.627	157	1176,044	3,356472	0,3239183	0,915888	601,0981	3,805516	0	1175,136	261,3685	0,1533758	0,9908648	561,5202	3,853448	0	8	1176	132						Untertest4.avi	0	880	547	72	111	1104	29	267	0	Content		1104	21	2627532	1206793509
2644	17:16:24.594	00:00:02.643	158	1156,208	21,28644	0,3251834	0,9150867	601,6277	3,788049	0	1156,957	279,8638	0,1545904	0,9898602	561,5202	3,814667	0	8	1157	151						Untertest4.avi	0	880	547	72	111	1104	29	267	0	Content		1085	40	2643775	1206809752
2661	17:16:24.611	00:00:02.660	159	1152,811	15,82226	0,3266735	0,914996	601,7296	3,799727	0	1160,338	274,232	0,1560339	0,9893932	561,5202	3,818005	0	8	1157	145						Untertest4.avi	0	880	547	72	111	1104	29	267	0	Content		1085	34	2660519	1206826496
2677	17:16:24.627	00:00:02.677	160	1147,612	13,62007	0,3282238	0,9149061	601,9587	3,805059	0	-1024	-768	-1	-1	-1	-1	4	8	1148	14						Untertest4.avi	0	880	547	72	111	1104	29	267	0	Content		1076	-97	2677136	1206843113
2694	17:16:24.644	00:00:02.694	161	1172,406	-25,89756	0,329979	0,9154759	601,7705	3,84318	0	-1024	-768	-1	-1	-1	-1	4	8	1172	-26						Untertest4.avi	0	880	547	72	111	1104	29	267	0	Content		1100	-137	2694130	1206860107
2711	17:16:24.661	00:00:02.710	162	1144,468	14,46473	0,3314807	0,9147382	602,0209	3,806819	0	1107,335	304,5571	0,1598275	0,9875098	550,1453	3,779303	0	9	1126	160						Untertest4.avi	0	880	547	72	111	1050	1	200	0	Content		1054	49	2710874	1206876851
2727	17:16:24.677	00:00:02.727	163	1142,388	11,64783	0,3331119	0,914772	602,2639	3,80581	0	1117,152	299,6509	0,1613897	0,9870284	550,1453	3,762253	0	9	1130	156						Untertest4.avi	0	880	547	72	111	1050	1	200	0	Content		1058	45	2727490	1206893467
2744	17:16:24.694	00:00:02.743	164	1136,956	14,42876	0,334758	0,9149482	602,5859	3,820664	0	1110,932	297,3311	0,1629617	0,9866455	550,1453	3,792334	0	9	1124	156						Untertest4.avi	0	880	547	72	111	1050	1	200	0	Content		1052	45	2743735	1206909712
2760	17:16:24.710	00:00:02.760	165	1170,001	-24,57289	0,3366867	0,9157727	602,2419	3,841091	0	1115,403	295,0112	0,1654777	0,9866951	562,1224	3,790994	0	9	1143	135						Untertest4.avi	0	880	547	72	111	1050	1	200	0	Content		1071	24	2760355	1206926332
2777	17:16:24.727	00:00:02.776	166	1129,052	17,61783	0,3383091	0,9155539	602,8504	3,831526	0	-1024	-768	-1	-1	-1	-1	4	9	1129	18						Untertest4.avi	0	880	547	72	111	1050	1	200	0	Content		1057	-93	2776973	1206942950
2794	17:16:24.744	00:00:02.794	167	1127,845	18,72964	0,3402702	0,9160449	602,9814	3,826661	0	1135,472	266,8341	0,1688268	0,9861374	562,1224	3,883183	0	9	1132	143						Untertest4.avi	0	880	547	72	111	1050	1	200	0	Content		1060	32	2794092	1206960069
2811	17:16:24.761	00:00:02.810	168	1089,352	-9,296739	0,3426503	0,9164025	603,2526	3,826304	0	1113,098	243,922	0,1709371	0,985559	562,1224	3,887082	0	9	1101	117						Untertest4.avi	0	880	547	72	111	1050	1	200	0	Content		1029	6	2810710	1206976687
2827	17:16:24.777	00:00:02.827	169	1124,579	-23,9697	0,3452734	0,9174452	603,1319	3,814884	0	1113,098	243,922	0,1745228	0,9860158	580,0042	3,887082	0	9	1119	110						Untertest4.avi	0	880	547	72	111	1050	1	200	0	Content		1047	-1	2827327	1206993304
2844	17:16:24.794	00:00:02.843	170	1088,679	-8,797111	0,3476225	0,9171767	603,6888	3,816982	0	1149,044	198,2942	0,1765666	0,984297	580,0042	3,998712	0	9	1119	95						Untertest4.avi	0	880	547	72	111	1050	1	200	0	Content		1047	-16	2843699	1207009676
2860	17:16:24.810	00:00:02.860	171	1091,758	-7,310528	0,350378	0,9173449	604,0497	3,830388	0	1152,218	187,9935	0,1790495	0,983317	580,0042	4,036679	0	9	1122	90						Untertest4.avi	0	880	547	72	111	1050	1	200	0	Content		1050	-21	2860316	1207026293
2877	17:16:24.827	00:00:02.876	172	1088,833	-6,884759	0,3533358	0,9174238	604,2454	3,814859	0	1148,784	189,2532	0,181708	0,9822195	580,0042	4,010125	0	9	1119	91						Untertest4.avi	0	880	547	72	111	1050	1	200	0	Content		1047	-20	2876936	1207042913
2894	17:16:24.844	00:00:02.893	173	1089,341	-21,37397	0,3566752	0,9181371	604,0715	3,801161	0	1149,755	190,5129	0,1836714	0,9812896	566,5699	4,026585	0	9	1120	85						Untertest4.avi	0	880	547	72	111	1050	1	200	0	Content		1048	-26	2893929	1207059906
2911	17:16:24.861	00:00:02.910	174	1077,188	-3,961758	0,3597236	0,9175797	604,6445	3,805557	0	1099,477	227,1542	0,1864047	0,9796954	566,5699	3,895745	0	10	1088	112						Untertest4.avi	0	880	547	72	111	1012	-9	283	0	Content		1016	1	2910670	1207076647
2927	17:16:24.877	00:00:02.927	175	1077,699	-7,789392	0,3630706	0,9175292	604,8942	3,786803	0	1093,123	222,9158	0,1893432	0,9781212	566,5699	3,866965	0	10	1085	108						Untertest4.avi	0	880	547	72	111	1012	-9	283	0	Content		1013	-3	2927289	1207093266
2944	17:16:24.894	00:00:02.943	176	1068,625	0,4491828	0,3665521	0,9174251	605,1389	3,782374	0	1096,738	221,0862	0,1924309	0,9764355	566,5699	3,884576	0	10	1083	111						Untertest4.avi	0	880	547	72	111	1012	-9	283	0	Content		1011	0	2943533	1207109510
2960	17:16:24.910	00:00:02.960	177	1084,258	-25,4917	0,3704114	0,9180547	605,1498	3,782682	0	1093,708	219,2565	0,1961835	0,9749491	573,3578	3,87126	0	10	1089	97						Untertest4.avi	0	880	547	72	111	1012	-9	283	0	Content		1017	-14	2960274	1207126251
2977	17:16:24.927	00:00:02.976	178	1061,914	-4,380214	0,3738656	0,9175848	605,6227	3,780971	0	1107,623	200,582	0,1994175	0,9731842	573,3578	3,931598	0	10	1085	98						Untertest4.avi	0	880	547	72	111	1012	-9	283	0	Content		1013	-13	2976767	1207142744
2994	17:16:24.944	00:00:02.993	179	1052,707	7,6122	0,3777233	0,9179641	605,7751	3,767346	0	1105,151	204,9912	0,2028342	0,9717511	573,3578	3,926257	0	10	1079	106						Untertest4.avi	0	880	547	72	111	1012	-9	283	0	Content		1007	-5	2993883	1207159860
3011	17:16:24.961	00:00:03.010	180	1047,998	6,92604	0,3816529	0,9184657	605,8615	3,779588	0	1104,474	195,6497	0,2063254	0,9704869	573,3578	3,917247	0	10	1076	101						Untertest4.avi	0	880	547	72	111	1012	-9	283	0	Content		1004	-10	3010503	1207176480
3027	17:16:24.977	00:00:03.027	181	1059,265	-13,70089	0,3859043	0,9198034	605,7864	3,767684	0	1103,796	195,4753	0,2099873	0,9694621	573,4529	3,910683	0	10	1082	91						Untertest4.avi	0	880	547	72	111	1012	-9	283	0	Content		1010	-20	3027245	1207193222
3043	17:16:24.993	00:00:03.043	182	1042,502	4,477191	0,3896449	0,9199822	606,1402	3,76195	0	1097,282	202,3754	0,213502	0,9682019	573,4529	3,905049	0	10	1070	103						Untertest4.avi	0	880	547	72	111	1012	-9	283	0	Content		998	-8	3043490	1207209467
3060	17:16:25.010	00:00:03.060	183	1035,105	6,010839	0,3936284	0,920994	606,3125	3,764004	0	1079,83	202,3976	0,2170586	0,967259	573,4529	3,909577	0	10	1057	104						Untertest4.avi	0	880	547	72	111	1012	-9	283	0	Content		985	-7	3060107	1207226084
3077	17:16:25.027	00:00:03.076	184	1033,529	6,057767	0,3976545	0,9219583	606,2722	3,760323	0	1090,391	200,068	0,2206794	0,9662679	573,4529	3,925098	0	10	1062	103						Untertest4.avi	0	880	547	72	111	1012	-9	283	0	Content		990	-8	3076728	1207242705
3094	17:16:25.044	00:00:03.093	185	-1024	-768	-1	-1	-1	-1	4	-1024	-768	-1	-1	-1	-1	4	10	0	0						Untertest4.avi	0	880	547	72	111	1012	-9	283	0	Content		-72	-111	3093720	1207259697
3110	17:16:25.060	00:00:03.110	186	-1024	-768	-1	-1	-1	-1	4	-1024	-768	-1	-1	-1	-1	4	10	0	0						Untertest4.avi	0	880	547	72	111	1012	-9	283	0	Content		-72	-111	3110464	1207276441
3127	17:16:25.077	00:00:03.127	187	-1024	-768	-1	-1	-1	-1	4	-1024	-768	-1	-1	-1	-1	4	10	0	0						Untertest4.avi	0	880	547	72	111	1012	-9	283	0	Content		-72	-111	3127126	1207293103
3144	17:16:25.094	00:00:03.143	188	1017,832	13,37383	0,4136333	0,9259873	606,716	3,759505	0	1209,785	69,63429	0,2383371	0,9629824	609,5203	4,216343	0	10	1114	42						Untertest4.avi	0	880	547	72	111	1012	-9	283	0	Content		1042	-69	3143700	1207309677
3160	17:16:25.110	00:00:03.160	189	1012,514	14,55199	0,4175501	0,9269807	606,7459	3,750574	0	1208,531	64,41721	0,2420113	0,9621662	609,1091	4,21733	0	10	1111	39						Untertest4.avi	0	880	547	72	111	1012	-9	283	0	Content		1039	-72	3160444	1207326421
3177	17:16:25.127	00:00:03.177	190	1007,881	14,53785	0,4213929	0,9279423	606,6959	3,755689	0	1201,626	71,01048	0,2455276	0,9611662	608,7798	4,212142	0	10	1105	43						Untertest4.avi	0	880	547	72	111	1012	-9	283	0	Content		1033	-68	3177062	1207343039
3194	17:16:25.144	00:00:03.193	191	1031,988	47,06402	0,4247561	0,9293557	606,3475	3,747026	0	1238,431	102,8863	0,2487727	0,9608266	608,7591	4,253631	0	11	1135	75						Untertest4.avi	0	880	547	72	111	1076	139	484	0	Content		1063	-36	3193682	1207359659
3210	17:16:25.160	00:00:03.210	192	1103,878	192,2334	0,4275363	0,9319139	606,666	3,770762	0	1322,385	249,1771	0,2515126	0,9611554	608,6072	4,214803	0	11	1213	221						Untertest4.avi	0	880	547	72	111	1076	139	484	0	Content		1141	110	3210424	1207376401
3228	17:16:25.178	00:00:03.227	193	1074,1	181,3977	0,4311664	0,9331537	606,2614	3,773021	0	1292,131	263,8146	0,2548552	0,9603474	608,0243	4,230687	0	11	1183	223						Untertest4.avi	0	880	547	72	111	1076	139	484	0	Content		1111	112	3227698	1207393675
3244	17:16:25.194	00:00:03.244	194	1100,389	195,8552	0,4345736	0,9340761	606,1905	3,768646	0	1280,768	277,8977	0,2580192	0,9596574	607,8803	4,201803	0	11	1191	237						Untertest4.avi	0	880	547	72	111	1076	139	484	0	Content		1119	126	3244447	1207410424
3261	17:16:25.211	00:00:03.261	195	1084,636	204,634	0,4378653	0,9350461	606,2185	3,790228	0	1271,682	285,8473	0,2611399	0,9590333	607,4126	4,198793	0	11	1178	245						Untertest4.avi	0	880	547	72	111	1076	139	484	0	Content		1106	134	3261073	1207427050
3278	17:16:25.228	00:00:03.277	196	1081,613	198,2733	0,4410497	0,9361423	606,0839	3,771312	0	1260,984	288,3635	0,2640608	0,9585549	607,3086	4,21166	0	11	1171	243						Untertest4.avi	0	880	547	72	111	1076	139	484	0	Content		1099	132	3277696	1207443673
3294	17:16:25.244	00:00:03.294	197	1086,368	198,8376	0,4440902	0,9372455	606,1335	3,772421	0	1261,493	289,6904	0,2669834	0,9582813	606,6778	4,214222	0	11	1174	244						Untertest4.avi	0	880	547	72	111	1076	139	484	0	Content		1102	133	3294446	1207460423
3311	17:16:25.261	00:00:03.311	198	1080,73	201,1159	0,4469152	0,9382714	605,8133	3,750482	0	1255,552	288,9372	0,2696386	0,9581079	606,4365	4,202307	0	11	1168	245						Untertest4.avi	0	880	547	72	111	1076	139	484	0	Content		1096	134	3311072	1207477049
3328	17:16:25.278	00:00:03.327	199	1078,997	204,6417	0,449579	0,9391657	605,7773	3,763588	0	1248,931	286,2493	0,2721621	0,9578481	606,0127	4,186787	0	11	1164	245						Untertest4.avi	0	880	547	72	111	1076	139	484	0	Content		1092	134	3327695	1207493672
3344	17:16:25.294	00:00:03.344	200	1075,704	204,5647	0,4520149	0,9398416	605,6852	3,7573	0	1237,661	293,3697	0,2744529	0,9574924	605,6667	4,201495	0	11	1157	249						Untertest4.avi	0	880	547	72	111	1076	139	484	0	Content		1085	138	3344320	1207510297
3361	17:16:25.311	00:00:03.361	201	1070,964	201,288	0,4542224	0,9404383	605,4828	3,752664	0	1243,346	296,4747	0,276655	0,9572112	605,1396	4,208664	0	11	1157	249						Untertest4.avi	0	880	547	72	111	1076	139	484	0	Content		1085	138	3361069	1207527046
3378	17:16:25.328	00:00:03.377	202	1071,019	200,0695	0,4562694	0,9409654	605,2408	3,741281	0	1243,014	294,7917	0,2785884	0,9569789	604,8306	4,190341	0	11	1157	247						Untertest4.avi	0	880	547	72	111	1076	139	484	0	Content		1085	136	3377697	1207543674
3394	17:16:25.344	00:00:03.394	203	1068,813	201,2092	0,4581396	0,9413935	605,1516	3,732804	0	1232,593	296,9713	0,2803118	0,9567247	604,777	4,184789	0	11	1151	249						Untertest4.avi	0	880	547	72	111	1076	139	484	0	Content		1079	138	3394322	1207560299
3411	17:16:25.361	00:00:03.411	204	1067,26	201,3411	0,4598808	0,9418464	604,8496	3,745056	0	1228,624	298,3589	0,2819796	0,9564669	604,3212	4,196956	0	11	1148	250						Untertest4.avi	0	880	547	72	111	1076	139	484	0	Content		1076	139	3411072	1207577049
3428	17:16:25.378	00:00:03.427	205	1066,393	200,6712	0,4614644	0,9420644	604,7964	3,731586	0	1229,337	292,7136	0,283479	0,95617	604,1021	4,202498	0	11	1148	247						Untertest4.avi	0	880	547	72	111	1076	139	484	0	Content		1076	136	3427712	1207593689
3444	17:16:25.394	00:00:03.444	206	1066,618	205,3751	0,4629705	0,9422392	604,6495	3,732706	0	1233,116	296,3807	0,2848987	0,9558557	603,9688	4,209376	0	11	1150	251						Untertest4.avi	0	880	547	72	111	1076	139	484	0	Content		1078	140	3444338	1207610315
3461	17:16:25.411	00:00:03.460	207	1051,566	202,859	0,4643615	0,9426168	604,3782	3,735854	0	1221,838	298,1002	0,2862066	0,9556554	603,7736	4,208918	0	11	1137	250						Untertest4.avi	0	880	547	72	111	1076	139	484	0	Content		1065	139	3460951	1207626928
3478	17:16:25.428	00:00:03.477	208	1061,098	206,2187	0,465746	0,9429559	604,1434	3,738387	0	1219,915	298,7019	0,2874872	0,9555597	603,4644	4,234089	0	11	1141	252						Untertest4.avi	0	880	547	72	111	1076	139	484	0	Content		1069	141	3477575	1207643552
3494	17:16:25.444	00:00:03.494	209	1060,132	201,0342	0,4670475	0,9435143	603,8575	3,73804	0	1221,005	299,0948	0,2887436	0,9555361	603,0378	4,221861	0	11	1141	250						Untertest4.avi	0	880	547	72	111	1076	139	484	0	Content		1069	139	3494325	1207660302
3511	17:16:25.461	00:00:03.510	210	1053,719	207,9138	0,4682361	0,944033	603,8984	3,733377	0	1219,53	299,424	0,2898642	0,9556178	602,8737	4,229569	0	11	1137	254						Untertest4.avi	0	880	547	72	111	1076	139	484	0	Content		1065	143	3510950	1207676927
3528	17:16:25.478	00:00:03.527	211	1052,399	211,3332	0,4694327	0,9447567	603,4427	3,738534	0	1220,278	294,2632	0,290929	0,9558697	602,7152	4,228997	0	11	1136	253						Untertest4.avi	0	880	547	72	111	1076	139	484	0	Content		1064	142	3527578	1207693555
3544	17:16:25.494	00:00:03.544	212	1056,144	205,6108	0,4704781	0,9456429	603,3527	3,742274	0	1213,442	301,091	0,2919387	0,9563047	602,2937	4,220569	0	11	1135	253						Untertest4.avi	0	880	547	72	111	1076	139	484	0	Content		1063	142	3544326	1207710303
3561	17:16:25.511	00:00:03.560	213	1045,946	211,2332	0,4714593	0,9465549	603,1899	3,750743	0	1208,62	297,8457	0,2928627	0,9567395	602,0147	4,232977	0	11	1127	255						Untertest4.avi	0	880	547	72	111	1076	139	484	0	Content		1055	144	3560953	1207726930
3578	17:16:25.528	00:00:03.577	214	1050,698	200,6944	0,4723952	0,9475057	603,0062	3,751373	0	1211,748	298,4016	0,2937406	0,9571514	601,6986	4,249228	0	11	1131	250						Untertest4.avi	0	880	547	72	111	1076	139	484	0	Content		1059	139	3577577	1207743554
3594	17:16:25.544	00:00:03.594	215	1050,016	204,5173	0,4732883	0,948236	602,8713	3,762569	0	1208,548	301,4234	0,2945825	0,9573988	601,3687	4,241294	0	11	1129	253						Untertest4.avi	0	880	547	72	111	1076	139	484	0	Content		1057	142	3594219	1207760196
3611	17:16:25.561	00:00:03.610	216	1040,613	210,4088	0,4740787	0,948851	602,8734	3,772378	0	1208,962	301,6541	0,2953178	0,9576035	601,2744	4,235533	0	11	1125	256						Untertest4.avi	0	880	547	72	111	1076	139	484	0	Content		1053	145	3610967	1207776944
3628	17:16:25.578	00:00:03.627	217	1045,75	207,2766	0,474814	0,9494398	602,6938	3,766822	0	1221,682	295,9727	0,296085	0,9577993	601,0628	4,266804	0	11	1134	252						Untertest4.avi	0	880	547	72	111	1076	139	484	0	Content		1062	141	3627579	1207793556
3644	17:16:25.594	00:00:03.644	218	1039,405	217,9945	0,4752773	0,9498044	602,8385	3,781191	0	1215,776	288,8594	0,2968994	0,9577885	601,0162	4,260208	0	11	1128	253						Untertest4.avi	0	880	547	72	111	1076	139	484	0	Content		1056	142	3644201	1207810178
3661	17:16:25.611	00:00:03.660	219	-1024	-768	-1	-1	-1	-1	4	1084,723	451,0508	0,2979867	0,95706	601,092	3,93166	0	11	1085	451						Untertest4.avi	0	880	547	72	111	1076	139	484	0	Content		1013	340	3660825	1207826802
3678	17:16:25.628	00:00:03.677	220	-1024	-768	-1	-1	-1	-1	4	-1024	-768	-1	-1	-1	-1	4		0	0						Untertest4.avi	0	880	547	72	111				0	Content		-72	-111	3677575	1207843552
3694	17:16:25.644	00:00:03.694	221	-1024	-768	-1	-1	-1	-1	4	-1024	-768	-1	-1	-1	-1	4		0	0						Untertest4.avi	0	880	547	72	111				0	Content		-72	-111	3694200	1207860177
3711	17:16:25.661	00:00:03.710	222	-1024	-768	-1	-1	-1	-1	4	-1024	-768	-1	-1	-1	-1	4		0	0						Untertest4.avi	0	880	547	72	111				0	Content		-72	-111	3710822	1207876799
3727	17:16:25.677	00:00:03.727	223	-1024	-768	-1	-1	-1	-1	4	-1024	-768	-1	-1	-1	-1	4		0	0						Untertest4.avi	0	880	547	72	111				0	Content		-72	-111	3727445	1207893422
3744	17:16:25.694	00:00:03.744	224	-1024	-768	-1	-1	-1	-1	4	-1024	-768	-1	-1	-1	-1	4		0	0						Untertest4.avi	0	880	547	72	111				0	Content		-72	-111	3744196	1207910173
3761	17:16:25.711	00:00:03.760	225	-1024	-768	-1	-1	-1	-1	4	-1024	-768	-1	-1	-1	-1	4		0	0						Untertest4.avi	0	880	547	72	111				0	Content		-72	-111	3760820	1207926797
3777	17:16:25.727	00:00:03.777	226	-1024	-768	-1	-1	-1	-1	4	-1024	-768	-1	-1	-1	-1	4		0	0						Untertest4.avi	0	880	547	72	111				0	Content		-72	-111	3777489	1207943466
3794	17:16:25.744	00:00:03.794	227	-1024	-768	-1	-1	-1	-1	4	-1024	-768	-1	-1	-1	-1	4		0	0						Untertest4.avi	0	880	547	72	111				0	Content		-72	-111	3794155	1207960132
3811	17:16:25.761	00:00:03.810	228	-1024	-768	-1	-1	-1	-1	4	-1024	-768	-1	-1	-1	-1	4		0	0						Untertest4.avi	0	880	547	72	111				0	Content		-72	-111	3810824	1207976801
3827	17:16:25.777	00:00:03.827	229	429,0728	420,133	0,4856729	0,9559769	600,7972	3,76611	0	478,3316	387,343	0,3077972	0,9607487	596,9589	4,237051	0	12	454	404						Untertest4.avi	0	880	547	72	111	385	299	266	0	Content		382	293	3827443	1207993420
3844	17:16:25.794	00:00:03.844	230	430,983	423,86	0,4855734	0,9560997	600,7108	3,771087	0	481,5075	386,7304	0,307691	0,9609441	596,7726	4,229066	0	12	456	405						Untertest4.avi	0	880	547	72	111	385	299	266	0	Content		384	294	3844067	1208010044
3861	17:16:25.811	00:00:03.860	231	435,8819	420,0781	0,4854584	0,9561477	600,5116	3,760406	0	472,2486	388,6731	0,3074475	0,9610475	596,6182	4,219722	0	12	454	404						Untertest4.avi	0	880	547	72	111	385	299	266	0	Content		382	293	3860817	1208026794
3877	17:16:25.827	00:00:03.877	232	440,8956	419,6766	0,4852522	0,956234	600,2939	3,748337	0	476,3152	393,2354	0,3072251	0,9611681	596,3668	4,205474	0	12	459	406						Untertest4.avi	0	880	547	72	111	385	299	266	0	Content		387	295	3877440	1208043417
3894	17:16:25.844	00:00:03.894	233	440,4843	421,8622	0,4850443	0,9562729	600,0415	3,736142	0	471,327	397,6379	0,3069494	0,9613562	596,1072	4,203747	0	12	456	410						Untertest4.avi	0	880	547	72	111	385	299	266	0	Content		384	299	3894065	1208060042
3911	17:16:25.861	00:00:03.910	234	442,7526	426,2405	0,4847913	0,9563091	599,9283	3,736094	0	474,394	393,6085	0,3066418	0,9615547	595,8947	4,188122	0	12	459	410						Untertest4.avi	0	880	547	72	111	385	299	266	0	Content		387	299	3910689	1208076666
3927	17:16:25.877	00:00:03.927	235	442,834	423,9157	0,4845773	0,9563526	599,7064	3,72259	0	469,9191	391,3141	0,3063262	0,9617433	595,8683	4,167906	0	12	456	408						Untertest4.avi	0	880	547	72	111	385	299	266	0	Content		384	297	3927438	1208093415
3944	17:16:25.894	00:00:03.944	236	440,2209	421,4567	0,4843193	0,9564581	599,5302	3,705456	0	470,2199	390,6715	0,3060361	0,9618799	595,6901	4,144375	0	12	455	406						Untertest4.avi	0	880	547	72	111	385	299	266	0	Content		383	295	3944066	1208110043
3961	17:16:25.911	00:00:03.960	237	444,3109	421,5029	0,4841232	0,9565703	599,4692	3,697004	0	468,9794	401,7333	0,3057691	0,9620534	595,6112	4,137196	0	12	457	412						Untertest4.avi	0	880	547	72	111	385	299	266	0	Content		385	301	3960690	1208126667
3977	17:16:25.927	00:00:03.977	238	443,8294	427,1718	0,483911	0,9566835	599,1281	3,694617	0	472,2943	398,9428	0,3055341	0,9622633	595,5251	4,114174	0	12	458	413						Untertest4.avi	0	880	547	72	111	385	299	266	0	Content		386	302	3977315	1208143292
3994	17:16:25.944	00:00:03.993	239	445,3655	423,5801	0,4837227	0,9567753	599,2761	3,68702	0	470,3719	389,1789	0,3053126	0,9624658	595,4695	4,116045	0	12	458	406						Untertest4.avi	0	880	547	72	111	385	299	266	0	Content		386	295	3993940	1208159917
4011	17:16:25.961	00:00:04.010	240	441,6854	430,317	0,4835614	0,9568203	599,0555	3,674675	0	473,7595	394,3434	0,3051572	0,9625225	595,2758	4,096241	0	12	458	412						Untertest4.avi	0	880	547	72	111	385	299	266	0	Content		386	301	4010687	1208176664
4027	17:16:25.977	00:00:04.027	241	439,5208	426,1039	0,4834125	0,9568443	599,0224	3,659875	0	467,9437	393,8743	0,3049875	0,9625578	595,2309	4,076496	0	12	454	410						Untertest4.avi	0	880	547	72	111	385	299	266	0	Content		382	299	4027312	1208193289
4044	17:16:25.994	00:00:04.043	242	447,9593	432,9118	0,4833114	0,9568809	598,9783	3,672997	0	467,2518	396,8843	0,3048324	0,9625794	595,2095	4,072383	0	12	458	415						Untertest4.avi	0	880	547	72	111	385	299	266	0	Content		386	304	4043936	1208209913
4061	17:16:26.011	00:00:04.060	243	446,9757	428,3146	0,4832366	0,9568579	598,982	3,648267	0	466,4341	397,7203	0,3047688	0,962573	595,0727	4,047153	0	12	457	413						Untertest4.avi	0	880	547	72	111	385	299	266	0	Content		385	302	4060685	1208226662
4077	17:16:26.027	00:00:04.077	244	456,1065	430,3947	0,4831758	0,9567774	599,0443	3,639354	0	467,1751	395,9921	0,304718	0,9624883	595,0626	4,023983	0	12	462	413						Untertest4.avi	0	880	547	72	111	385	299	266	0	Content		390	302	4077310	1208243287
4094	17:16:26.044	00:00:04.093	245	460,5701	436,5296	0,4829283	0,9568655	598,6621	3,622852	0	483,3176	408,1873	0,3045419	0,9626111	594,737	4,006246	0	13	472	422						Untertest4.avi	0	880	547	72	111	447	368	933	0	Content		400	311	4093934	1208259911
4111	17:16:26.061	00:00:04.110	246	522,5369	496,6028	0,4823684	0,9575595	598,9277	3,617059	0	540,5001	465,5913	0,3040821	0,9631521	594,9699	3,979829	0	13	532	481						Untertest4.avi	0	880	547	72	111	447	368	933	0	Content		460	370	4110685	1208276662
4127	17:16:26.077	00:00:04.127	247	518,9156	483,2895	0,4824007	0,9575482	598,7356	3,600801	0	529,7205	455,825	0,3040999	0,9632635	594,7929	3,968483	0	13	524	470						Untertest4.avi	0	880	547	72	111	447	368	933	0	Content		452	359	4127309	1208293286
4144	17:16:26.094	00:00:04.143	248	524,8893	490,2685	0,4823758	0,9576465	598,7577	3,573505	0	530,1407	462,3927	0,3040663	0,9634205	594,7573	3,937578	0	13	528	476						Untertest4.avi	0	880	547	72	111	447	368	933	0	Content		456	365	4143936	1208309913
4161	17:16:26.111	00:00:04.160	249	521,0037	484,8488	0,4823305	0,9578393	598,9539	3,560211	0	522,0921	463,9423	0,3039834	0,9636043	594,866	3,929993	0	13	522	474						Untertest4.avi	0	880	547	72	111	447	368	933	0	Content		450	363	4160559	1208326536
4177	17:16:26.127	00:00:04.177	250	522,7817	481,9308	0,4822918	0,9580534	598,9438	3,548352	0	523,4126	467,8776	0,3039445	0,9638979	594,9175	3,915852	0	13	523	475						Untertest4.avi	0	880	547	72	111	447	368	933	0	Content		451	364	4177308	1208343285
4194	17:16:26.144	00:00:04.193	251	515,7881	483,5463	0,4822482	0,9582382	598,9667	3,531876	0	517,5551	462,3351	0,3038796	0,964247	594,9752	3,901521	0	13	517	473						Untertest4.avi	0	880	547	72	111	447	368	933	0	Content		445	362	4193931	1208359908
4211	17:16:26.161	00:00:04.210	252	525,4236	491,7656	0,4822165	0,9584191	598,9789	3,537752	0	517,6848	464,6183	0,3038706	0,9645365	594,8704	3,891413	0	13	522	478						Untertest4.avi	0	880	547	72	111	447	368	933	0	Content		450	367	4210554	1208376531
4227	17:16:26.177	00:00:04.227	253	520,0916	489,268	0,48222	0,9585877	598,787	3,524023	0	514,7723	462,4525	0,3038376	0,9648695	595,0284	3,892467	0	13	517	476						Untertest4.avi	0	880	547	72	111	447	368	933	0	Content		445	365	4227179	1208393156
4244	17:16:26.194	00:00:04.243	254	518,2994	482,2296	0,4822396	0,9588207	598,8632	3,50265	0	516,0263	464,0247	0,3038448	0,9650875	594,9979	3,875108	0	13	517	473						Untertest4.avi	0	880	547	72	111	447	368	933	0	Content		445	362	4243805	1208409782
4261	17:16:26.211	00:00:04.260	255	524,3306	483,2238	0,4823042	0,9590058	598,9275	3,499999	0	515,0909	468,6464	0,3039142	0,9653275	594,978	3,864579	0	13	520	476						Untertest4.avi	0	880	547	72	111	447	368	933	0	Content		448	365	4260555	1208426532
4277	17:16:26.227	00:00:04.277	256	526,2219	492,4112	0,4823979	0,9592152	598,8428	3,502239	0	516,1295	465,2386	0,3039839	0,9655893	595,0961	3,852784	0	13	521	479						Untertest4.avi	0	880	547	72	111	447	368	933	0	Content		449	368	4277181	1208443158
4294	17:16:26.244	00:00:04.293	257	528,8905	488,368	0,4825126	0,959464	598,9478	3,51112	0	520,0339	462,7844	0,3041378	0,9657841	594,9949	3,856155	0	13	524	476						Untertest4.avi	0	880	547	72	111	447	368	933	0	Content		452	365	4293806	1208459783
4311	17:16:26.261	00:00:04.310	258	523,4374	482,4144	0,4826262	0,9596938	598,9949	3,490558	0	515,2683	466,8143	0,3042697	0,9658049	595,062	3,838828	0	13	519	475						Untertest4.avi	0	880	547	72	111	447	368	933	0	Content		447	364	4310557	1208476534
4327	17:16:26.277	00:00:04.327	259	524,4656	480,1339	0,4828151	0,9597256	599,0169	3,489794	0	516,4948	465,3218	0,304456	0,9657432	595,2181	3,848083	0	13	520	473						Untertest4.avi	0	880	547	72	111	447	368	933	0	Content		448	362	4327056	1208493033
4344	17:16:26.294	00:00:04.343	260	524,0883	485,0002	0,4830287	0,9597034	598,9915	3,493148	0	524,6757	463,9369	0,3046868	0,9655751	595,1604	3,824822	0	13	524	474						Untertest4.avi	0	880	547	72	111	447	368	933	0	Content		452	363	4343807	1208509784
4361	17:16:26.311	00:00:04.360	261	523,8606	483,741	0,4832223	0,9597002	599,2911	3,494113	0	515,6669	470,8279	0,3049224	0,965393	595,2552	3,830864	0	13	520	477						Untertest4.avi	0	880	547	72	111	447	368	933	0	Content		448	366	4360556	1208526533
4377	17:16:26.327	00:00:04.377	262	525,3959	486,6446	0,4834691	0,9596607	599,0881	3,485068	0	522,6256	469,6201	0,3051689	0,9652262	595,2614	3,804432	0	13	524	478						Untertest4.avi	0	880	547	72	111	447	368	933	0	Content		452	367	4377055	1208543032
4394	17:16:26.344	00:00:04.393	263	527,0491	481,3982	0,4836816	0,9596415	599,3409	3,489764	0	517,857	469,5786	0,3053851	0,9650606	595,455	3,807113	0	13	522	475						Untertest4.avi	0	880	547	72	111	447	368	933	0	Content		450	364	4393804	1208559781
4410	17:16:26.360	00:00:04.410	264	522,17	490,8211	0,4838789	0,9594992	599,3734	3,485693	0	517,2201	465,1992	0,3056302	0,964911	595,3695	3,804416	0	13	520	478						Untertest4.avi	0	880	547	72	111	447	368	933	0	Content		448	367	4410441	1208576418
4427	17:16:26.377	00:00:04.427	265	529,414	493,7731	0,4840728	0,9593883	599,5111	3,492312	0	520,6686	467,4695	0,3058082	0,9647335	595,5563	3,788579	0	13	525	481						Untertest4.avi	0	880	547	72	111	447	368	933	0	Content		453	370	4427056	1208593033
4444	17:16:26.394	00:00:04.443	266	530,5447	494,7708	0,484199	0,9593378	599,6274	3,488701	0	521,6686	463,9063	0,3059791	0,9645734	595,6041	3,771735	0	13	526	479						Untertest4.avi	0	880	547	72	111	447	368	933	0	Content		454	368	4443680	1208609657
4460	17:16:26.410	00:00:04.460	267	518,0876	486,3867	0,4842933	0,9592869	599,704	3,479044	0	522,3505	469,5739	0,3060792	0,964454	595,6408	3,7828	0	13	520	478						Untertest4.avi	0	880	547	72	111	447	368	933	0	Content		448	367	4460485	1208626462
4477	17:16:26.427	00:00:04.477	268	523,5739	491,9619	0,4843865	0,9591668	599,675	3,487187	0	515,6486	472,538	0,3062005	0,96429	595,5591	3,774023	0	13	520	482						Untertest4.avi	0	880	547	72	111	447	368	933	0	Content		448	371	4477067	1208643044
4494	17:16:26.444	00:00:04.493	269	530,9915	488,3066	0,4844985	0,9589556	599,6869	3,472026	0	517,3038	465,6279	0,3062747	0,9641021	595,7155	3,767217	0	13	524	477						Untertest4.avi	0	880	547	72	111	447	368	933	0	Content		452	366	4493680	1208659657
4510	17:16:26.460	00:00:04.510	270	526,3192	491,171	0,4845085	0,958703	599,6912	3,479473	0	515,1249	466,4905	0,3063173	0,9639258	595,6955	3,760424	0	13	521	479						Untertest4.avi	0	880	547	72	111	447	368	933	0	Content		449	368	4510441	1208676418
4527	17:16:26.477	00:00:04.526	271	526,3152	491,0998	0,4845493	0,95846	599,8032	3,46353	0	517,8927	475,0797	0,3063445	0,9637176	595,7217	3,772191	0	13	522	483						Untertest4.avi	0	880	547	72	111	447	368	933	0	Content		450	372	4526929	1208692906
4544	17:16:26.494	00:00:04.543	272	524,2419	489,9525	0,4845631	0,9582483	599,7964	3,466257	0	514,7811	471,8903	0,3063438	0,9635648	595,7295	3,7722	0	13	520	481						Untertest4.avi	0	880	547	72	111	447	368	933	0	Content		448	370	4543677	1208709654
4560	17:16:26.510	00:00:04.560	273	523,425	486,4338	0,4845477	0,9580079	599,7053	3,46382	0	514,2796	472,3	0,3063338	0,9634378	595,6461	3,7705	0	13	519	479						Untertest4.avi	0	880	547	72	111	447	368	933	0	Content		447	368	4560299	1208726276
4577	17:16:26.527	00:00:04.576	274	519,5259	489,9683	0,4845321	0,9577888	599,7199	3,472291	0	515,6408	471,9104	0,306327	0,9633531	595,6417	3,772928	0	13	518	481						Untertest4.avi	0	880	547	72	111	447	368	933	0	Content		446	370	4576924	1208742901
4594	17:16:26.544	00:00:04.593	275	522,6915	495,0387	0,4845042	0,9577234	599,8192	3,478483	0	513,08	473,6819	0,3063056	0,9633643	595,5898	3,76897	0	13	518	484						Untertest4.avi	0	880	547	72	111	447	368	933	0	Content		446	373	4593674	1208759651
4610	17:16:26.560	00:00:04.610	276	526,4118	497,0767	0,4845037	0,9577952	599,5773	3,4826	0	518,133	468,0541	0,3062718	0,9634627	595,4723	3,761527	0	13	522	483						Untertest4.avi	0	880	547	72	111	447	368	933	0	Content		450	372	4610295	1208776272
4627	17:16:26.577	00:00:04.626	277	521,6091	489,695	0,4844839	0,9579188	599,5322	3,48578	0	509,3905	477,2024	0,3062389	0,9635941	595,3702	3,77945	0	13	515	483						Untertest4.avi	0	880	547	72	111	447	368	933	0	Content		443	372	4626938	1208792915
4644	17:16:26.594	00:00:04.643	278	520,8719	487,6294	0,4844814	0,9579983	599,4492	3,472131	0	514,3682	472,5237	0,3062246	0,9637155	595,3768	3,760352	0	13	518	480						Untertest4.avi	0	880	547	72	111	447	368	933	0	Content		446	369	4643686	1208809663
4660	17:16:26.610	00:00:04.660	279	520,9615	490,6263	0,4844744	0,9581146	599,3548	3,495314	0	514,2311	471,5067	0,3062047	0,9638646	595,3001	3,769327	0	13	518	481						Untertest4.avi	0	880	547	72	111	447	368	933	0	Content		446	370	4660299	1208826276
4677	17:16:26.627	00:00:04.676	280	521,2591	487,0853	0,4844889	0,9582371	599,2923	3,481853	0	523,2151	466,115	0,3062005	0,9640581	595,2501	3,767163	0	13	522	477						Untertest4.avi	0	880	547	72	111	447	368	933	0	Content		450	366	4676926	1208842903
4694	17:16:26.644	00:00:04.693	281	519,2822	493,1041	0,4845103	0,9583665	599,2681	3,504138	0	519,2071	473,694	0,306235	0,9637985	595,243	3,799568	0	13	519	483						Untertest4.avi	0	880	547	72	111	447	368	933	0	Content		447	372	4693551	1208859528
4710	17:16:26.660	00:00:04.710	282	521,3243	493,1202	0,4845317	0,9584355	599,3231	3,513832	0	514,4039	474,5295	0,3062105	0,964164	595,243	3,795817	0	13	518	484						Untertest4.avi	0	880	547	72	111	447	368	933	0	Content		446	373	4710177	1208876154
4727	17:16:26.677	00:00:04.726	283	523,3895	494,6322	0,4845814	0,9583805	599,356	3,534673	0	512,091	474,5195	0,3062313	0,9640122	595,1329	3,81097	0	13	518	485						Untertest4.avi	0	880	547	72	111	447	368	933	0	Content		446	374	4726924	1208892901
4744	17:16:26.694	00:00:04.743	284	522,3919	492,383	0,4846179	0,958219	599,3476	3,538639	0	515,419	474,7193	0,3062641	0,9636573	595,1278	3,811168	0	13	519	484						Untertest4.avi	0	880	547	72	111	447	368	933	0	Content		447	373	4743547	1208909524
4760	17:16:26.710	00:00:04.760	285	517,5665	490,5169	0,4846682	0,9579868	599,2878	3,552135	0	513,6946	470,3982	0,3063015	0,9633231	595,0917	3,817319	0	13	516	480						Untertest4.avi	0	880	547	72	111	447	368	933	0	Content		444	369	4760171	1208926148
4777	17:16:26.727	00:00:04.776	286	514,1584	490,8792	0,4847491	0,9576554	599,1783	3,53794	0	519,2351	473,4178	0,3063971	0,9628207	595,0507	3,831264	0	13	517	482						Untertest4.avi	0	880	547	72	111	447	368	933	0	Content		445	371	4776797	1208942774
4794	17:16:26.744	00:00:04.793	287	518,0261	485,9724	0,4848583	0,9573696	598,9435	3,547164	0	515,0915	476,7455	0,3064556	0,9623305	595,0822	3,850893	0	13	517	481						Untertest4.avi	0	880	547	72	111	447	368	933	0	Content		445	370	4793549	1208959526
4810	17:16:26.760	00:00:04.810	288	511,6686	492,2776	0,4849598	0,9569256	598,9629	3,565076	0	520,4125	471,3611	0,3065916	0,9617709	595,0126	3,857447	0	13	516	482						Untertest4.avi	0	880	547	72	111	447	368	933	0	Content		444	371	4810174	1208976151
4827	17:16:26.777	00:00:04.826	289	521,8987	493,208	0,4851116	0,9566188	599,1699	3,584979	0	520,8804	476,9755	0,3067142	0,9612084	595,0277	3,863831	0	13	521	485						Untertest4.avi	0	880	547	72	111	447	368	933	0	Content		449	374	4826799	1208992776
4843	17:16:26.793	00:00:04.843	290	512,0669	482,6312	0,4852673	0,9564184	599,0279	3,568778	0	516,6877	471,5317	0,3068627	0,9608926	595,0344	3,870198	0	13	514	477						Untertest4.avi	0	880	547	72	111	447	368	933	0	Content		442	366	4843430	1209009407
4860	17:16:26.810	00:00:04.860	291	512,688	488,2482	0,4854596	0,9562519	598,9247	3,585253	0	515,7106	474,6035	0,3070379	0,9606151	594,9746	3,893127	0	13	514	481						Untertest4.avi	0	880	547	72	111	447	368	933	0	Content		442	370	4860175	1209026152
4877	17:16:26.827	00:00:04.876	292	515,6319	490,9986	0,4856576	0,9561391	598,9102	3,581074	0	516,4832	474,3312	0,3072217	0,9604826	594,8029	3,910332	0	13	516	483						Untertest4.avi	0	880	547	72	111	447	368	933	0	Content		444	372	4876800	1209042777
4893	17:16:26.843	00:00:04.893	293	512,2599	492,1003	0,4858156	0,9561127	598,8928	3,604621	0	513,6458	476,2591	0,3073936	0,9604035	594,7615	3,906997	0	13	513	484						Untertest4.avi	0	880	547	72	111	447	368	933	0	Content		441	373	4893429	1209059406
4910	17:16:26.860	00:00:04.910	294	508,4074	487,7076	0,4859986	0,9561967	598,7567	3,600416	0	519,31	477,1154	0,3075686	0,9604324	594,6132	3,910913	0	13	514	482						Untertest4.avi	0	880	547	72	111	447	368	933	0	Content		442	371	4910173	1209076150
4927	17:16:26.877	00:00:04.926	295	515,1017	489,284	0,4861716	0,9563369	598,7443	3,622111	0	516,0012	477,4598	0,3077166	0,96057	594,5447	3,940679	0	13	516	483						Untertest4.avi	0	880	547	72	111	447	368	933	0	Content		444	372	4926795	1209092772
4943	17:16:26.893	00:00:04.943	296	515,8898	487,0429	0,4863552	0,9564281	598,461	3,632866	0	517,3742	471,2076	0,3078505	0,9607069	594,394	3,945176	0	13	517	479						Untertest4.avi	0	880	547	72	111	447	368	933	0	Content		445	368	4943425	1209109402
4960	17:16:26.910	00:00:04.960	297	507,1233	488,5261	0,4864828	0,956438	598,4254	3,636445	0	520,262	472,8616	0,3080087	0,9607719	594,2954	3,953259	0	13	514	481						Untertest4.avi	0	880	547	72	111	447	368	933	0	Content		442	370	4960047	1209126024
4977	17:16:26.927	00:00:04.976	298	512,5265	489,1305	0,4866697	0,9563738	598,3307	3,630762	0	518,1404	472,0325	0,3081293	0,9608169	594,3149	3,969566	0	13	515	481						Untertest4.avi	0	880	547	72	111	447	368	933	0	Content		443	370	4976796	1209142773
4993	17:16:26.943	00:00:04.993	299	512,6218	490,7443	0,4868306	0,9564628	598,2202	3,640385	0	520,2762	473,2543	0,3082637	0,9608663	594,1911	3,949182	0	13	516	482						Untertest4.avi	0	880	547	72	111	447	368	933	0	Content		444	371	4993423	1209159400
5010	17:16:26.960	00:00:05.010	300	493,2504	484,2775	0,4872732	0,9563794	598,2547	3,620169	0	513,9722	460,4886	0,3086115	0,9607081	594,2634	3,952463	0	13	504	472						Untertest4.avi	0	880	547	72	111	447	368	933	0	Content		432	361	5010047	1209176024
5027	17:16:26.977	00:00:05.026	301	404,2471	437,7825	0,4882485	0,9558718	598,1769	3,584902	0	442,7166	396,9401	0,3095706	0,9601951	594,1159	3,931295	0	14	423	417						Untertest4.avi	0	880	547	72	111	319	262	183	0	Content		351	306	5026671	1209192648
5043	17:16:26.993	00:00:05.043	302	363,3164	396,664	0,4888013	0,9555292	598,0868	3,545201	0	404,4187	366,8745	0,3102072	0,9594843	594,2213	3,917315	0	14	384	382						Untertest4.avi	0	880	547	72	111	319	262	183	0	Content		312	271	5043426	1209209403
5060	17:16:27.010	00:00:05.060	303	377,2574	390,5353	0,4888871	0,9555196	598,1934	3,519297	0	397,0961	355,5092	0,3103547	0,9598434	594,2213	3,874985	0	14	387	373						Untertest4.avi	0	880	547	72	111	319	262	183	0	Content		315	262	5060044	1209226021
5077	17:16:27.027	00:00:05.076	304	378,1081	386,2042	0,4890611	0,9556953	598,0041	3,475604	0	390,6223	350,0511	0,310503	0,9600744	594,0502	3,84125	0	14	384	368						Untertest4.avi	0	880	547	72	111	319	262	183	0	Content		312	257	5076670	1209242647
5093	17:16:27.043	00:00:05.093	305	391,53	393,7527	0,4892359	0,9558616	598,0131	3,452718	0	390,5551	344,8202	0,3105926	0,9602366	594,0579	3,796765	0	14	391	369						Untertest4.avi	0	880	547	72	111	319	262	183	0	Content		319	258	5093420	1209259397
5110	17:16:27.060	00:00:05.110	306	386,0286	392,7982	0,4893388	0,956044	597,9851	3,391474	0	392,6697	353,1511	0,3107066	0,9604275	593,9913	3,783752	0	14	389	373						Untertest4.avi	0	880	547	72	111	319	262	183	0	Content		317	262	5110043	1209276020
5127	17:16:27.077	00:00:05.126	307	392,024	386,4282	0,4894367	0,9562716	597,9358	3,363724	0	389,212	354,8956	0,3107926	0,9606044	593,9255	3,742492	0	14	391	371						Untertest4.avi	0	880	547	72	111	319	262	183	0	Content		319	260	5126666	1209292643
5143	17:16:27.093	00:00:05.143	308	392,6609	391,3495	0,489485	0,9563668	597,775	3,345818	0	391,6337	355,1221	0,3108388	0,9607527	593,718	3,72069	0	14	392	373						Untertest4.avi	0	880	547	72	111	319	262	183	0	Content		320	262	5143291	1209309268
5160	17:16:27.110	00:00:05.160	309	499,8332	374,8976	0,4886093	0,9563811	597,7709	3,320467	0	512,3614	361,8678	0,3098728	0,9607713	593,8607	3,688533	0	14	506	368						Untertest4.avi	0	880	547	72	111	319	262	183	0	Content		434	257	5160040	1209326017
5177	17:16:27.127	00:00:05.176	310	503,9288	382,1775	0,4881283	0,9560984	598,1492	3,302508	0	512,8829	359,5172	0,309595	0,9607248	594,1963	3,65259	0	14	508	371						Untertest4.avi	0	880	547	72	111	319	262	183	0	Content		436	260	5176664	1209342641
5193	17:16:27.143	00:00:05.193	311	-1024	-768	-1	-1	-1	-1	4	518,3796	485,7756	0,3099019	0,9599949	594,0475	3,286508	0	14	518	486						Untertest4.avi	0	880	547	72	111	319	262	183	0	Content		446	375	5193290	1209359267
5210	17:16:27.160	00:00:05.209	312	-1024	-768	-1	-1	-1	-1	4	-1024	-768	-1	-1	-1	-1	4		0	0						Untertest4.avi	0	880	547	72	111				0	Content		-72	-111	5209917	1209375894
5227	17:16:27.177	00:00:05.226	313	-1024	-768	-1	-1	-1	-1	4	-1024	-768	-1	-1	-1	-1	4		0	0						Untertest4.avi	0	880	547	72	111				0	Content		-72	-111	5226540	1209392517
5243	17:16:27.193	00:00:05.243	314	-1024	-768	-1	-1	-1	-1	4	-1024	-768	-1	-1	-1	-1	4		0	0						Untertest4.avi	0	880	547	72	111				0	Content		-72	-111	5243289	1209409266
5260	17:16:27.210	00:00:05.259	315	-1024	-768	-1	-1	-1	-1	4	-1024	-768	-1	-1	-1	-1	4		0	0						Untertest4.avi	0	880	547	72	111				0	Content		-72	-111	5259915	1209425892
5277	17:16:27.227	00:00:05.276	316	-1024	-768	-1	-1	-1	-1	4	-1024	-768	-1	-1	-1	-1	4		0	0						Untertest4.avi	0	880	547	72	111				0	Content		-72	-111	5276584	1209442561
5293	17:16:27.243	00:00:05.293	317	-1024	-768	-1	-1	-1	-1	4	-1024	-768	-1	-1	-1	-1	4		0	0						Untertest4.avi	0	880	547	72	111				0	Content		-72	-111	5293249	1209459226
5310	17:16:27.260	00:00:05.309	318	-1024	-768	-1	-1	-1	-1	4	-1024	-768	-1	-1	-1	-1	4		0	0						Untertest4.avi	0	880	547	72	111				0	Content		-72	-111	5309918	1209475895
5327	17:16:27.277	00:00:05.326	319	516,9322	391,3104	0,4879181	0,9550325	598,2321	3,211661	0	492,2927	364,6287	0,3093477	0,9602375	594,1895	3,558265	0	15	505	378						Untertest4.avi	0	880	547	72	111	427	268	1682	0	Content		433	267	5326541	1209492518
5343	17:16:27.293	00:00:05.343	320	515,3914	392,968	0,4878772	0,9553043	598,224	3,241945	0	502,9552	358,741	0,3092667	0,9605056	594,1819	3,566066	0	15	509	376						Untertest4.avi	0	880	547	72	111	427	268	1682	0	Content		437	265	5343289	1209509266
5360	17:16:27.310	00:00:05.359	321	514,4521	380,7147	0,4877309	0,9556418	598,224	3,242559	0	491,7842	365,2243	0,3090748	0,9611099	594,1819	3,554301	0	15	503	373						Untertest4.avi	0	880	547	72	111	427	268	1682	0	Content		431	262	5359914	1209525891
5377	17:16:27.327	00:00:05.376	322	522,2144	378,9639	0,4876849	0,9558076	598,224	3,211397	0	497,0472	361,6916	0,309025	0,960645	594,1819	3,57954	0	15	510	370						Untertest4.avi	0	880	547	72	111	427	268	1682	0	Content		438	259	5376541	1209542518
5393	17:16:27.343	00:00:05.393	323	507,2524	367,8076	0,4855832	0,9563478	609,1891	3,297454	0	485,8943	368,3183	0,3087827	0,9610855	594,1819	3,6032	0	15	497	368						Untertest4.avi	0	880	547	72	111	427	268	1682	0	Content		425	257	5393166	1209559143
5410	17:16:27.360	00:00:05.409	324	521,431	370,6758	0,4873862	0,955754	598,224	3,180543	0	507,073	349,274	0,3086898	0,9611788	594,1819	3,611073	0	15	514	360						Untertest4.avi	0	880	547	72	111	427	268	1682	0	Content		442	249	5409915	1209575892
5427	17:16:27.377	00:00:05.426	325	496,833	380,0831	0,4872263	0,955725	598,224	3,260698	0	496,9208	360,2888	0,3085625	0,9612228	594,1819	3,591695	0	15	497	370						Untertest4.avi	0	880	547	72	111	427	268	1682	0	Content		425	259	5426543	1209592520
5443	17:16:27.393	00:00:05.443	326	516,9812	384,4662	0,4872797	0,9557112	598,224	3,262006	0	502,1889	353,416	0,3085237	0,9614239	594,1819	3,774024	0	15	510	369						Untertest4.avi	0	880	547	72	111	427	268	1682	0	Content		438	258	5443169	1209609146
5460	17:16:27.410	00:00:05.459	327	502,8618	376,1298	0,4872113	0,9557669	598,224	3,261956	0	511,4315	358,5367	0,3085325	0,9614908	594,1819	3,644263	0	15	507	367						Untertest4.avi	0	880	547	72	111	427	268	1682	0	Content		435	256	5459791	1209625768
5476	17:16:27.426	00:00:05.476	328	526,3574	391,7437	0,4873607	0,9552185	598,2239	3,310647	0	490,5547	358,8549	0,3086141	0,9613211	594,1819	3,661338	0	15	508	375						Untertest4.avi	0	880	547	72	111	427	268	1682	0	Content		436	264	5476416	1209642393
5493	17:16:27.443	00:00:05.493	329	509,7375	384,1312	0,487309	0,9563313	598,2239	3,317918	0	484,8889	368,5353	0,3085607	0,9619086	594,1819	3,686892	0	15	497	376						Untertest4.avi	0	880	547	72	111	427	268	1682	0	Content		425	265	5493168	1209659145
5510	17:16:27.460	00:00:05.509	330	513,2266	389,6775	0,4873723	0,9557813	598,1257	3,335028	0	490,1169	364,9148	0,3086331	0,9615958	594,1054	3,717586	0	15	502	377						Untertest4.avi	0	880	547	72	111	427	268	1682	0	Content		430	266	5509668	1209675645
5526	17:16:27.476	00:00:05.526	331	510,7834	389,1641	0,4873827	0,9557567	598,1257	3,345755	0	491,9301	363,229	0,3086529	0,9615414	594,0739	3,740893	0	15	501	376						Untertest4.avi	0	880	547	72	111	427	268	1682	0	Content		429	265	5526416	1209692393
5543	17:16:27.493	00:00:05.543	332	514,3455	380,4987	0,4873807	0,9556884	598,0974	3,34797	0	492,3108	364,3672	0,3086612	0,961397	594,076	3,746418	0	15	503	372						Untertest4.avi	0	880	547	72	111	427	268	1682	0	Content		431	261	5543168	1209709145
5560	17:16:27.510	00:00:05.559	333	510,5332	385,3766	0,487371	0,9556315	598,0756	3,370916	0	492,0467	365,5995	0,3086657	0,9612876	593,9634	3,76401	0	15	501	375						Untertest4.avi	0	880	547	72	111	427	268	1682	0	Content		429	264	5559668	1209725645
5576	17:16:27.526	00:00:05.576	334	507,1856	378,8589	0,4873741	0,9556627	598,0341	3,367313	0	491,2581	367,6405	0,3086869	0,9612761	593,9445	3,787995	0	15	499	373						Untertest4.avi	0	880	547	72	111	427	268	1682	0	Content		427	262	5576416	1209742393
5593	17:16:27.543	00:00:05.593	335	510,8929	387,4529	0,4874027	0,955735	598,0601	3,400137	0	492,5621	365,0607	0,3087167	0,9613475	593,9569	3,794668	0	15	502	376						Untertest4.avi	0	880	547	72	111	427	268	1682	0	Content		430	265	5593039	1209759016
5610	17:16:27.560	00:00:05.609	336	506,4825	389,0117	0,4874811	0,9557633	597,8672	3,411761	0	492,4903	366,698	0,3087786	0,961361	594,0093	3,795272	0	15	499	378						Untertest4.avi	0	880	547	72	111	427	268	1682	0	Content		427	267	5609664	1209775641
5626	17:16:27.576	00:00:05.626	337	506,7983	382,9268	0,4876208	0,9557096	597,6608	3,394928	0	497,9053	367,6781	0,3089116	0,9612865	593,86	3,799223	0	15	502	375						Untertest4.avi	0	880	547	72	111	427	268	1682	0	Content		430	264	5626413	1209792390
5643	17:16:27.593	00:00:05.643	338	513,8262	384,6624	0,4877888	0,9556391	597,8233	3,419154	0	494,3778	361,9899	0,3090474	0,9611731	593,9002	3,811319	0	15	504	373						Untertest4.avi	0	880	547	72	111	427	268	1682	0	Content		432	262	5643036	1209809013
5660	17:16:27.610	00:00:05.659	339	510,5121	385,0198	0,4879618	0,9555476	597,8957	3,417827	0	495,3712	367,3054	0,3092379	0,9611546	593,885	3,822811	0	15	503	376						Untertest4.avi	0	880	547	72	111	427	268	1682	0	Content		431	265	5659671	1209825648
5676	17:16:27.626	00:00:05.676	340	513,2356	386,6873	0,4882036	0,9555604	597,7151	3,421808	0	490,1435	368,3314	0,3094525	0,9611579	593,738	3,836399	0	15	502	378						Untertest4.avi	0	880	547	72	111	427	268	1682	0	Content		430	267	5676302	1209842279
5693	17:16:27.643	00:00:05.693	341	508,0425	387,5264	0,4884031	0,9556293	597,8055	3,44263	0	492,8857	369,1069	0,3096521	0,9611604	593,8472	3,841273	0	15	500	378						Untertest4.avi	0	880	547	72	111	427	268	1682	0	Content		428	267	5693036	1209859013
5710	17:16:27.660	00:00:05.709	342	512,787	386,0372	0,4886557	0,9556573	597,5842	3,437339	0	495,3665	362,7232	0,3099127	0,9611676	593,6371	3,842143	0	15	504	374						Untertest4.avi	0	880	547	72	111	427	268	1682	0	Content		432	263	5709663	1209875640
5726	17:16:27.676	00:00:05.726	343	515,5495	392,5834	0,4888583	0,9557407	597,7999	3,464466	0	492,8322	372,1641	0,3101175	0,9611782	593,7728	3,846824	0	15	504	382						Untertest4.avi	0	880	547	72	111	427	268	1682	0	Content		432	271	5726287	1209892264
5743	17:16:27.693	00:00:05.743	344	508,8237	385,6066	0,4891193	0,9558426	597,5054	3,433526	0	492,4002	365,8837	0,3103801	0,9612695	593,6189	3,852671	0	15	501	376						Untertest4.avi	0	880	547	72	111	427	268	1682	0	Content		429	265	5743037	1209909014
5760	17:16:27.710	00:00:05.759	345	513,8547	385,6221	0,4893658	0,9560247	597,7369	3,442612	0	492,7584	365,2133	0,3106098	0,9614124	593,702	3,868737	0	15	503	375						Untertest4.avi	0	880	547	72	111	427	268	1682	0	Content		431	264	5759536	1209925513
5776	17:16:27.726	00:00:05.776	346	512,9335	384,0598	0,4896556	0,9562417	597,5933	3,456697	0	489,6819	363,8879	0,3109043	0,9615323	593,6099	3,879797	0	15	501	374						Untertest4.avi	0	880	547	72	111	427	268	1682	0	Content		429	263	5776288	1209942265
5793	17:16:27.743	00:00:05.793	347	506,4012	386,9746	0,4899338	0,9563621	597,6495	3,459173	0	497,2653	365,9166	0,3111836	0,961603	593,7345	3,882007	0	15	502	376						Untertest4.avi	0	880	547	72	111	427	268	1682	0	Content		430	265	5793036	1209959013
5810	17:16:27.760	00:00:05.809	348	513,1891	389,6786	0,4902525	0,956518	597,7269	3,487672	0	491,867	367,4692	0,3115002	0,9616564	593,7427	3,899711	0	15	503	379						Untertest4.avi	0	880	547	72	111	427	268	1682	0	Content		431	268	5809537	1209975514
5826	17:16:27.776	00:00:05.826	349	509,5967	384,7697	0,4905631	0,9566717	597,5385	3,467612	0	497,3802	366,4525	0,3118583	0,9617898	593,656	3,908504	0	15	503	376						Untertest4.avi	0	880	547	72	111	427	268	1682	0	Content		431	265	5826286	1209992263
5843	17:16:27.793	00:00:05.842	350	503,5717	389,451	0,4908879	0,956865	597,7445	3,479706	0	495,0707	364,2067	0,3121802	0,9619048	593,8712	3,920045	0	15	499	377						Untertest4.avi	0	880	547	72	111	427	268	1682	0	Content		427	266	5842911	1210008888
5860	17:16:27.810	00:00:05.859	351	504,6354	382,2964	0,4912307	0,9571157	597,7891	3,499126	0	493,7573	369,4931	0,3125217	0,961919	593,8699	3,931576	0	15	499	376						Untertest4.avi	0	880	547	72	111	427	268	1682	0	Content		427	265	5859539	1210025516
5876	17:16:27.826	00:00:05.876	352	504,9836	382,9523	0,4915622	0,957145	597,733	3,503106	0	493,2204	365,7708	0,312874	0,9618765	593,7746	3,940083	0	15	499	374						Untertest4.avi	0	880	547	72	111	427	268	1682	0	Content		427	263	5876288	1210042265
5893	17:16:27.843	00:00:05.892	353	503,7395	390,0211	0,4918549	0,957071	597,8912	3,519212	0	494,5325	362,0221	0,3131929	0,9617307	593,9435	3,951113	0	15	499	376						Untertest4.avi	0	880	547	72	111	427	268	1682	0	Content		427	265	5892912	1210058889
5910	17:16:27.860	00:00:05.909	354	505,2194	390,7991	0,4921861	0,9569105	597,9611	3,530124	0	494,9497	365,9992	0,3135123	0,961529	593,9842	3,974217	0	15	500	378						Untertest4.avi	0	880	547	72	111	427	268	1682	0	Content		428	267	5909540	1210075517
5926	17:16:27.876	00:00:05.926	355	504,5484	390,1561	0,4924507	0,9567665	597,9459	3,55556	0	489,8382	366,6157	0,3138112	0,9612927	593,9869	3,972348	0	15	497	378						Untertest4.avi	0	880	547	72	111	427	268	1682	0	Content		425	267	5926165	1210092142
5943	17:16:27.893	00:00:05.942	356	506,8064	388,3235	0,4927486	0,9565873	598,0468	3,568512	0	492,039	362,3556	0,3140983	0,9610443	594,1171	4,004172	0	15	499	375						Untertest4.avi	0	880	547	72	111	427	268	1682	0	Content		427	264	5942789	1210108766
5960	17:16:27.910	00:00:05.959	357	507,4112	391,1262	0,4930244	0,9563586	598,035	3,576833	0	496,8466	367,6274	0,3144073	0,9607708	594,0047	4,006812	0	15	502	379						Untertest4.avi	0	880	547	72	111	427	268	1682	0	Content		430	268	5959542	1210125519
5976	17:16:27.926	00:00:05.976	358	495,5633	390,2432	0,493274	0,9561338	598,0614	3,567898	0	490,6276	369,2568	0,3146612	0,9605291	594,0771	4,029562	0	15	493	380						Untertest4.avi	0	880	547	72	111	427	268	1682	0	Content		421	269	5976165	1210142142
5993	17:16:27.943	00:00:05.992	359	498,5175	387,5316	0,4935309	0,9560866	598,1342	3,590428	0	494,4218	369,0825	0,3149195	0,9604136	594,0724	4,022974	0	15	496	378						Untertest4.avi	0	880	547	72	111	427	268	1682	0	Content		424	267	5992792	1210158769
6009	17:16:27.959	00:00:06.009	360	500,2061	392,5862	0,4937853	0,9561175	598,0919	3,615447	0	491,8362	370,6892	0,3151769	0,9604258	594,0875	4,047084	0	15	496	382						Untertest4.avi	0	880	547	72	111	427	268	1682	0	Content		424	271	6009417	1210175394
6026	17:16:27.976	00:00:06.026	361	505,257	386,9745	0,4940597	0,9562448	597,9754	3,601349	0	494,5975	370,4169	0,3154236	0,9604484	594,0701	4,050872	0	15	500	379						Untertest4.avi	0	880	547	72	111	427	268	1682	0	Content		428	268	6026164	1210192141
6043	17:16:27.993	00:00:06.042	362	503,1227	391,0919	0,4942881	0,9563706	598,0938	3,636366	0	491,4038	373,8223	0,3156743	0,9605203	594,079	4,058591	0	15	497	382						Untertest4.avi	0	880	547	72	111	427	268	1682	0	Content		425	271	6042791	1210208768
6059	17:16:28.009	00:00:06.059	363	502,6316	385,7502	0,4945914	0,9565237	597,9802	3,621521	0	492,8096	367,4008	0,315929	0,9606311	594,0295	4,074653	0	15	498	377						Untertest4.avi	0	880	547	72	111	427	268	1682	0	Content		426	266	6059415	1210225392
6076	17:16:28.026	00:00:06.076	364	493,3618	387,0275	0,4948062	0,9567294	598,011	3,617151	0	494,6532	368,0293	0,3161905	0,9607843	593,9749	4,079273	0	15	494	378						Untertest4.avi	0	880	547	72	111	427	268	1682	0	Content		422	267	6076165	1210242142
6093	17:16:28.043	00:00:06.092	365	502,6266	393,9567	0,495112	0,9569355	597,9378	3,637849	0	497,6695	368,5959	0,3164463	0,9609355	593,9971	4,08131	0	15	500	381						Untertest4.avi	0	880	547	72	111	427	268	1682	0	Content		428	270	6092788	1210258765
6109	17:16:28.059	00:00:06.109	366	496,1619	385,4698	0,495349	0,9571013	597,8913	3,630966	0	495,1379	368,4389	0,3167	0,9609998	593,9268	4,092704	0	15	496	377						Untertest4.avi	0	880	547	72	111	427	268	1682	0	Content		424	266	6109414	1210275391
6126	17:16:28.076	00:00:06.126	367	493,8848	387,5248	0,4956239	0,9571932	597,8814	3,646523	0	493,0982	367,9923	0,316938	0,9609826	593,9316	4,096003	0	15	493	378						Untertest4.avi	0	880	547	72	111	427	268	1682	0	Content		421	267	6126039	1210292016
6143	17:16:28.093	00:00:06.142	368	491,1835	386,4697	0,4958342	0,9572638	597,8477	3,654724	0	494,9104	367,4902	0,3171719	0,9609555	593,8614	4,104639	0	15	493	377						Untertest4.avi	0	880	547	72	111	427	268	1682	0	Content		421	266	6142788	1210308765
6159	17:16:28.109	00:00:06.159	369	500,3595	389,1917	0,4960936	0,9573103	597,8173	3,677597	0	496,1421	369,2707	0,3173959	0,9609119	593,8498	4,119163	0	15	498	379						Untertest4.avi	0	880	547	72	111	427	268	1682	0	Content		426	268	6159415	1210325392
6176	17:16:28.126	00:00:06.176	370	493,1651	385,5643	0,4962692	0,9573606	597,892	3,680463	0	494,5099	370,032	0,3175932	0,9608419	593,8668	4,129275	0	15	494	378						Untertest4.avi	0	880	547	72	111	427	268	1682	0	Content		422	267	6176040	1210342017
6193	17:16:28.143	00:00:06.192	371	497,9613	385,2109	0,4965087	0,9573163	597,6797	3,676301	0	499,3854	367,4331	0,3178002	0,9607587	593,8361	4,138312	0	15	499	376						Untertest4.avi	0	880	547	72	111	427	268	1682	0	Content		427	265	6192663	1210358640
6209	17:16:28.159	00:00:06.209	372	497,6024	386,2492	0,4966605	0,9572392	597,8934	3,692317	0	497,2654	373,7087	0,3179663	0,9605862	593,8601	4,141865	0	15	497	380						Untertest4.avi	0	880	547	72	111	427	268	1682	0	Content		425	269	6209411	1210375388
6226	17:16:28.176	00:00:06.226	373	488,8096	388,7343	0,4967984	0,957201	597,8448	3,698988	0	499,9864	371,9497	0,3181192	0,9604533	593,8348	4,157938	0	15	494	380						Untertest4.avi	0	880	547	72	111	427	268	1682	0	Content		422	269	6226037	1210392014
6243	17:16:28.193	00:00:06.242	374	493,9861	386,8575	0,4969717	0,9572768	597,6448	3,693906	0	501,9797	369,081	0,3182606	0,9604231	593,7324	4,165536	0	15	498	378						Untertest4.avi	0	880	547	72	111	427	268	1682	0	Content		426	267	6242660	1210408637
6259	17:16:28.209	00:00:06.259	375	495,0755	383,9472	0,4970978	0,9573302	597,8672	3,710868	0	498,8753	372,393	0,3183707	0,9603846	593,8051	4,166168	0	15	497	378						Untertest4.avi	0	880	547	72	111	427	268	1682	0	Content		425	267	6259286	1210425263
6276	17:16:28.226	00:00:06.276	376	494,0583	387,0116	0,4971708	0,9572785	597,8824	3,725761	0	497,8277	371,9855	0,3184614	0,9603001	593,7872	4,188471	0	15	496	379						Untertest4.avi	0	880	547	72	111	427	268	1682	0	Content		424	268	6276035	1210442012
6293	17:16:28.243	00:00:06.292	377	489,5807	381,5888	0,4972509	0,9571095	597,8831	3,731069	0	498,667	370,2983	0,3185105	0,9601693	593,8972	4,185079	0	15	494	376						Untertest4.avi	0	880	547	72	111	427	268	1682	0	Content		422	265	6292659	1210458636
6309	17:16:28.259	00:00:06.309	378	488,2997	390,79	0,4973148	0,9569664	597,7758	3,738447	0	499,8728	374,4591	0,3185638	0,9600624	593,7161	4,193517	0	15	494	383						Untertest4.avi	0	880	547	72	111	427	268	1682	0	Content		422	272	6309283	1210475260
6326	17:16:28.276	00:00:06.325	379	492,3083	393,5519	0,4973468	0,9569758	597,7861	3,750858	0	506,3762	370,5505	0,3186001	0,9601555	593,7578	4,205364	0	15	499	382						Untertest4.avi	0	880	547	72	111	427	268	1682	0	Content		427	271	6325908	1210491885
6343	17:16:28.293	00:00:06.342	380	488,4308	385,7847	0,4973565	0,9571148	597,7458	3,765406	0	501,1852	372,1739	0,3185839	0,9602246	593,7321	4,209988	0	15	495	379						Untertest4.avi	0	880	547	72	111	427	268	1682	0	Content		423	268	6342657	1210508634
6359	17:16:28.309	00:00:06.359	381	490,4414	388,6354	0,4973548	0,9571986	597,7456	3,770835	0	503,7322	375,1272	0,3185823	0,9603183	593,6835	4,214908	0	15	497	382						Untertest4.avi	0	880	547	72	111	427	268	1682	0	Content		425	271	6359284	1210525261
6376	17:16:28.326	00:00:06.375	382	491,2651	389,2456	0,4973327	0,9573259	597,7439	3,7751	0	501,1947	375,5263	0,3185507	0,9603965	593,6503	4,227785	0	15	496	382						Untertest4.avi	0	880	547	72	111	427	268	1682	0	Content		424	271	6375908	1210541885
6393	17:16:28.343	00:00:06.392	383	486,7248	393,6552	0,4973032	0,9574518	597,7327	3,787754	0	503,567	376,3001	0,3185259	0,9605104	593,665	4,209452	0	15	495	385						Untertest4.avi	0	880	547	72	111	427	268	1682	0	Content		423	274	6392655	1210558632
6409	17:16:28.359	00:00:06.409	384	483,7926	390,1221	0,4972774	0,9575719	597,7958	3,778129	0	505,059	373,4183	0,3184917	0,9606564	593,6395	4,240091	0	15	494	382						Untertest4.avi	0	880	547	72	111	427	268	1682	0	Content		422	271	6409281	1210575258
6426	17:16:28.376	00:00:06.425	385	491,3721	392,9336	0,4972463	0,9576868	597,8201	3,797223	0	503,6579	369,5357	0,318422	0,9607896	593,782	4,242933	0	15	498	381						Untertest4.avi	0	880	547	72	111	427	268	1682	0	Content		426	270	6425904	1210591881
6443	17:16:28.393	00:00:06.442	386	486,4088	392,5431	0,4971755	0,9577333	597,9241	3,794162	0	507,7275	373,6293	0,3183725	0,9607955	593,7817	4,241387	0	15	497	383						Untertest4.avi	0	880	547	72	111	427	268	1682	0	Content		425	272	6442528	1210608505
6459	17:16:28.409	00:00:06.459	387	487,7904	392,8049	0,4971139	0,9577585	597,9561	3,789483	0	505,1753	374,5222	0,3182937	0,9608164	593,6516	4,242128	0	15	496	384						Untertest4.avi	0	880	547	72	111	427	268	1682	0	Content		424	273	6459277	1210625254
6476	17:16:28.426	00:00:06.475	388	486,4261	386,4779	0,4970065	0,9578491	597,9174	3,781388	0	509,3584	372,9221	0,3182068	0,9608668	593,65	4,255254	0	15	498	380						Untertest4.avi	0	880	547	72	111	427	268	1682	0	Content		426	269	6475901	1210641878
6493	17:16:28.443	00:00:06.492	389	484,4181	387,4689	0,4968663	0,9579189	597,9383	3,798145	0	504,5856	373,4539	0,3180609	0,9609804	593,8365	4,266355	0	15	495	380						Untertest4.avi	0	880	547	72	111	427	268	1682	0	Content		423	269	6492526	1210658503
6509	17:16:28.459	00:00:06.509	390	488,6552	392,1506	0,4967036	0,957972	598,1066	3,816041	0	505,9727	375,2136	0,3179095	0,9610477	593,8699	4,264671	0	15	497	384						Untertest4.avi	0	880	547	72	111	427	268	1682	0	Content		425	273	6509170	1210675147
6526	17:16:28.476	00:00:06.525	391	484,9772	391,8669	0,4965403	0,9578743	598,0891	3,808629	0	508,4942	373,0815	0,3177468	0,9610123	593,827	4,265436	0	15	497	382						Untertest4.avi	0	880	547	72	111	427	268	1682	0	Content		425	271	6525910	1210691887
6543	17:16:28.493	00:00:06.542	392	483,0092	396,2482	0,4962892	0,9576741	598,2377	3,814361	0	506,6688	370,4954	0,3175151	0,960933	594,0901	4,268793	0	15	495	383						Untertest4.avi	0	880	547	72	111	427	268	1682	0	Content		423	272	6542528	1210708505
6559	17:16:28.509	00:00:06.559	393	493,8244	394,2968	0,4961046	0,9575148	598,314	3,814773	0	508,7105	372,8201	0,3173169	0,9608535	594,0192	4,27359	0	15	501	384						Untertest4.avi	0	880	547	72	111	427	268	1682	0	Content		429	273	6559151	1210725128
6576	17:16:28.526	00:00:06.575	394	483,0597	391,4221	0,4958009	0,9573878	598,3643	3,807826	0	509,083	373,4556	0,3170491	0,9608144	594,056	4,275976	0	15	496	382						Untertest4.avi	0	880	547	72	111	427	268	1682	0	Content		424	271	6575777	1210741754
6593	17:16:28.543	00:00:06.592	395	490,9967	395,0376	0,4955826	0,9572074	598,3007	3,831019	0	513,6583	371,7645	0,3168127	0,9607723	594,0638	4,276149	0	15	502	383						Untertest4.avi	0	880	547	72	111	427	268	1682	0	Content		430	272	6592525	1210758502
6609	17:16:28.559	00:00:06.609	396	484,5357	392,3829	0,4952618	0,9569263	598,4029	3,827833	0	507,5438	370,8205	0,3165016	0,9606172	594,1505	4,279795	0	15	496	382						Untertest4.avi	0	880	547	72	111	427	268	1682	0	Content		424	271	6609150	1210775127
6626	17:16:28.576	00:00:06.625	397	487,1477	392,9475	0,4949687	0,9566962	598,4301	3,832213	0	513,7946	370,6742	0,3161991	0,9604815	594,1725	4,277528	0	15	500	382						Untertest4.avi	0	880	547	72	111	427	268	1682	0	Content		428	271	6625774	1210791751
6643	17:16:28.593	00:00:06.642	398	484,5513	388,9795	0,4946879	0,956556	598,3969	3,810727	0	511,1955	374,927	0,3159178	0,9604325	594,1993	4,282993	0	15	498	382						Untertest4.avi	0	880	547	72	111	427	268	1682	0	Content		426	271	6642524	1210808501
6659	17:16:28.609	00:00:06.659	399	479,0063	391,3525	0,4943673	0,9564818	598,4423	3,827065	0	510,7487	371,8725	0,3156189	0,9604992	594,1842	4,291534	0	15	495	382						Untertest4.avi	0	880	547	72	111	427	268	1682	0	Content		423	271	6659025	1210825002
6676	17:16:28.626	00:00:06.675	400	486,7979	390,6307	0,494141	0,9564524	598,3267	3,819177	0	511,7085	369,8821	0,315354	0,9605853	594,1526	4,289975	0	15	499	380						Untertest4.avi	0	880	547	72	111	427	268	1682	0	Content		427	269	6675773	1210841750
6692	17:16:28.642	00:00:06.692	401	480,536	395,2636	0,4938505	0,9563789	598,4506	3,832553	0	515,044	373,5464	0,3150957	0,9606515	594,2114	4,292892	0	15	498	384						Untertest4.avi	0	880	547	72	111	427	268	1682	0	Content		426	273	6692411	1210858388
6709	17:16:28.659	00:00:06.709	402	485,6038	393,374	0,4936531	0,9563932	598,3403	3,804933	0	516,2576	372,599	0,3148595	0,9608167	594,1074	4,301781	0	15	501	383						Untertest4.avi	0	880	547	72	111	427	268	1682	0	Content		429	272	6709038	1210875015
6726	17:16:28.676	00:00:06.725	403	476,2585	394,1552	0,4933875	0,9564948	598,3686	3,810416	0	510,4034	371,6945	0,3145929	0,9610159	594,2841	4,3004	0	15	493	383						Untertest4.avi	0	880	547	72	111	427	268	1682	0	Content		421	272	6725778	1210891755
6742	17:16:28.692	00:00:06.742	404	481,1587	399,0382	0,4932118	0,9566236	598,2695	3,808884	0	513,592	375,1713	0,3144059	0,9612027	594,098	4,303339	0	15	497	387						Untertest4.avi	0	880	547	72	111	427	268	1682	0	Content		425	276	6742400	1210908377
6759	17:16:28.709	00:00:06.759	405	485,0853	400,5799	0,4929739	0,9567072	598,282	3,80702	0	515,3528	371,9951	0,3141634	0,9612754	594,1142	4,309641	0	15	500	386						Untertest4.avi	0	880	547	72	111	427	268	1682	0	Content		428	275	6759021	1210924998
6776	17:16:28.726	00:00:06.775	406	480,7172	397,6456	0,4927452	0,9566408	598,2919	3,797331	0	516,611	373,4025	0,3139373	0,9611778	594,0338	4,316155	0	15	499	386						Untertest4.avi	0	880	547	72	111	427	268	1682	0	Content		427	275	6775770	1210941747
6792	17:16:28.742	00:00:06.792	407	487,9871	401,7773	0,4924969	0,956453	598,1699	3,808965	0	516,3564	376,0057	0,3136647	0,9610667	594,0598	4,314121	0	15	502	389						Untertest4.avi	0	880	547	72	111	427	268	1682	0	Content		430	278	6792395	1210958372
6809	17:16:28.759	00:00:06.809	408	482,0251	395,5939	0,492275	0,9561542	598,1797	3,80386	0	516,2429	370,0799	0,3134255	0,9610494	593,8798	4,31712	0	15	499	383						Untertest4.avi	0	880	547	72	111	427	268	1682	0	Content		427	272	6809018	1210974995
6826	17:16:28.776	00:00:06.825	409	485,3961	400,4325	0,4920735	0,95594	597,9576	3,796303	0	522,0037	375,6624	0,3132096	0,961105	593,8434	4,318832	0	15	504	388						Untertest4.avi	0	880	547	72	111	427	268	1682	0	Content		432	277	6825642	1210991619
6842	17:16:28.792	00:00:06.842	410	479,736	397,8632	0,4918443	0,9557127	598,0928	3,814673	0	515,5569	371,7881	0,312978	0,9611454	593,702	4,33459	0	15	498	385						Untertest4.avi	0	880	547	72	111	427	268	1682	0	Content		426	274	6842278	1211008255
6859	17:16:28.809	00:00:06.859	411	479,6927	391,7134	0,4916885	0,9554272	597,9992	3,793261	0	520,7485	377,0178	0,312806	0,9611617	593,5629	4,328569	0	15	500	384						Untertest4.avi	0	880	547	72	111	427	268	1682	0	Content		428	273	6859016	1211024993
6876	17:16:28.826	00:00:06.875	412	479,9982	399,0583	0,4914742	0,9551603	597,8223	3,796323	0	519,6093	374,9423	0,3125939	0,9611726	593,5692	4,330301	0	15	500	387						Untertest4.avi	0	880	547	72	111	427	268	1682	0	Content		428	276	6875641	1211041618
6892	17:16:28.842	00:00:06.892	413	481,463	394,5792	0,4913289	0,9550703	597,8831	3,797419	0	518,9106	375,9744	0,3124348	0,9612862	593,4161	4,344547	0	15	500	385						Untertest4.avi	0	880	547	72	111	427	268	1682	0	Content		428	274	6892277	1211058254
6909	17:16:28.859	00:00:06.908	414	483,8687	402,0811	0,4912322	0,9551397	597,7603	3,815418	0	523,5648	373,8878	0,3123167	0,9615519	593,2818	4,347735	0	15	504	388						Untertest4.avi	0	880	547	72	111	427	268	1682	0	Content		432	277	6908890	1211074867
6926	17:16:28.876	00:00:06.925	415	477,9534	398,4224	0,4911388	0,9552264	597,5518	3,812877	0	526,9651	370,6513	0,3122227	0,9617199	593,1738	4,346767	0	15	502	385						Untertest4.avi	0	880	547	72	111	427	268	1682	0	Content		430	274	6925640	1211091617
6942	17:16:28.892	00:00:06.942	416	478,6179	398,0505	0,4911113	0,9552742	597,3591	3,804309	0	524,2115	375,3857	0,3121625	0,9617798	593,1395	4,341196	0	15	501	387						Untertest4.avi	0	880	547	72	111	427	268	1682	0	Content		429	276	6942274	1211108251
6959	17:16:28.909	00:00:06.958	417	481,3457	401,7519	0,4911178	0,9553233	597,3141	3,807721	0	520,8141	377,0512	0,312146	0,9617845	593,065	4,346678	0	15	501	389						Untertest4.avi	0	880	547	72	111	427	268	1682	0	Content		429	278	6958887	1211124864
6976	17:16:28.926	00:00:06.975	418	483,8561	402,4128	0,4911543	0,955321	597,3259	3,820884	0	528,0215	378,7089	0,3122747	0,9617894	593,0731	4,356213	0	15	506	391						Untertest4.avi	0	880	547	72	111	427	268	1682	0	Content		434	280	6975636	1211141613
6992	17:16:28.942	00:00:06.992	419	487,4904	406,6713	0,4909959	0,9549894	597,3763	3,806128	0	517,9565	395,5142	0,3126344	0,9616092	593,3615	4,328865	0	15	503	401						Untertest4.avi	0	880	547	72	111	427	268	1682	0	Content		431	290	6992134	1211158111
7009	17:16:28.959	00:00:07.008	420	-1024	-768	-1	-1	-1	-1	4	-1024	-768	-1	-1	-1	-1	4		0	0						Untertest4.avi	0	880	547	72	111				0	Content		-72	-111	7008885	1211174862
7026	17:16:28.976	00:00:07.025	421	-1024	-768	-1	-1	-1	-1	4	-1024	-768	-1	-1	-1	-1	4		0	0						Untertest4.avi	0	880	547	72	111				0	Content		-72	-111	7025511	1211191488
7042	17:16:28.992	00:00:07.042	422	-1024	-768	-1	-1	-1	-1	4	-1024	-768	-1	-1	-1	-1	4		0	0						Untertest4.avi	0	880	547	72	111				0	Content		-72	-111	7042133	1211208110
7059	17:16:29.009	00:00:07.058	423	-1024	-768	-1	-1	-1	-1	4	-1024	-768	-1	-1	-1	-1	4		0	0						Untertest4.avi	0	880	547	72	111				0	Content		-72	-111	7058881	1211224858
7076	17:16:29.026	00:00:07.075	424	-1024	-768	-1	-1	-1	-1	4	-1024	-768	-1	-1	-1	-1	4		0	0						Untertest4.avi	0	880	547	72	111				0	Content		-72	-111	7075505	1211241482
7092	17:16:29.042	00:00:07.092	425	-1024	-768	-1	-1	-1	-1	4	-1024	-768	-1	-1	-1	-1	4		0	0						Untertest4.avi	0	880	547	72	111				0	Content		-72	-111	7092128	1211258105
7109	17:16:29.059	00:00:07.108	426	-1024	-768	-1	-1	-1	-1	4	-1024	-768	-1	-1	-1	-1	4		0	0						Untertest4.avi	0	880	547	72	111				0	Content		-72	-111	7108814	1211274791
7125	17:16:29.075	00:00:07.125	427	-1024	-768	-1	-1	-1	-1	4	-1024	-768	-1	-1	-1	-1	4		0	0						Untertest4.avi	0	880	547	72	111				0	Content		-72	-111	7125483	1211291460
7142	17:16:29.092	00:00:07.142	428	-1024	-768	-1	-1	-1	-1	4	-1024	-768	-1	-1	-1	-1	4		0	0						Untertest4.avi	0	880	547	72	111				0	Content		-72	-111	7142115	1211308092
7159	17:16:29.109	00:00:07.158	429	-1024	-768	-1	-1	-1	-1	4	-1024	-768	-1	-1	-1	-1	4		0	0						Untertest4.avi	0	880	547	72	111				0	Content		-72	-111	7158783	1211324760
7175	17:16:29.125	00:00:07.175	430	-1024	-768	-1	-1	-1	-1	4	-1024	-768	-1	-1	-1	-1	4		0	0						Untertest4.avi	0	880	547	72	111				0	Content		-72	-111	7175452	1211341429
7192	17:16:29.142	00:00:07.192	431	-1024	-768	-1	-1	-1	-1	4	-1024	-768	-1	-1	-1	-1	4		0	0						Untertest4.avi	0	880	547	72	111				0	Content		-72	-111	7192103	1211358080
7209	17:16:29.159	00:00:07.208	432	-1024	-768	-1	-1	-1	-1	4	-1024	-768	-1	-1	-1	-1	4		0	0						Untertest4.avi	0	880	547	72	111				0	Content		-72	-111	7208772	1211374749
7225	17:16:29.175	00:00:07.225	433	476,0995	419,5597	0,4956653	0,9549806	598,2926	3,879254	0	501,0534	390,4251	0,3170233	0,9599271	594,0851	4,417467	0	16	489	405						Untertest4.avi	0	880	547	72	111	421	295	1832	0	Content		417	294	7225049	1211391026
7242	17:16:29.192	00:00:07.241	434	472,0277	407,7914	0,4957766	0,9554323	598,2964	3,887541	0	498,0912	390,0118	0,3171525	0,9602479	594,0917	4,423899	0	16	485	399						Untertest4.avi	0	880	547	72	111	421	295	1832	0	Content		413	288	7241674	1211407651
7258	17:16:29.208	00:00:07.258	435	479,4903	414,4771	0,4959248	0,955296	598,4656	3,903234	0	500,3381	388,4609	0,3173026	0,9601806	594,1129	4,432176	0	16	490	401						Untertest4.avi	0	880	547	72	111	421	295	1832	0	Content		418	290	7258422	1211424399
7275	17:16:29.225	00:00:07.275	436	472,4527	409,3952	0,4960463	0,9552032	598,6365	3,891604	0	501,0481	386,8111	0,3174279	0,9600936	594,2672	4,427581	0	16	487	398						Untertest4.avi	0	880	547	72	111	421	295	1832	0	Content		415	287	7275048	1211441025
7292	17:16:29.242	00:00:07.291	437	474,849	412,4303	0,4961813	0,9551556	598,515	3,888995	0	495,3181	391,0989	0,3175349	0,960006	594,3501	4,425921	0	16	485	402						Untertest4.avi	0	880	547	72	111	421	295	1832	0	Content		413	291	7291671	1211457648
7308	17:16:29.258	00:00:07.308	438	472,6295	408,7537	0,4963131	0,9551426	598,6532	3,880574	0	499,5972	390,0201	0,3177079	0,9600082	594,2211	4,427455	0	16	486	399						Untertest4.avi	0	880	547	72	111	421	295	1832	0	Content		414	288	7308419	1211474396
7325	17:16:29.275	00:00:07.325	439	481,7655	414,5182	0,4964731	0,955146	598,707	3,8889	0	502,358	389,8281	0,3178672	0,9599709	594,1533	4,430091	0	16	492	402						Untertest4.avi	0	880	547	72	111	421	295	1832	0	Content		420	291	7325043	1211491020
7342	17:16:29.292	00:00:07.341	440	480,166	410,3538	0,4966317	0,9550855	598,5338	3,881037	0	499,1654	391,3031	0,3180194	0,9599313	594,2656	4,434439	0	16	490	401						Untertest4.avi	0	880	547	72	111	421	295	1832	0	Content		418	290	7341666	1211507643
7358	17:16:29.308	00:00:07.358	441	473,4356	410,9341	0,4967651	0,9550639	598,5815	3,871917	0	496,7642	394,1375	0,3181765	0,9598296	594,1496	4,423413	0	16	485	403						Untertest4.avi	0	880	547	72	111	421	295	1832	0	Content		413	292	7358291	1211524268
7375	17:16:29.325	00:00:07.374	442	477,0042	412,4659	0,4969485	0,9550892	598,6531	3,880571	0	498,7077	395,624	0,3183614	0,9598098	594,1588	4,424454	0	16	488	404						Untertest4.avi	0	880	547	72	111	421	295	1832	0	Content		416	293	7374924	1211540901
7392	17:16:29.342	00:00:07.391	443	476,1876	412,5101	0,4971302	0,9551543	598,5315	3,881872	0	498,8294	400,6893	0,3185332	0,9597982	594,1518	4,402515	0	16	488	407						Untertest4.avi	0	880	547	72	111	421	295	1832	0	Content		416	296	7391664	1211557641
7408	17:16:29.358	00:00:07.408	444	474,2241	412,9581	0,4972938	0,9552211	598,627	3,862434	0	493,8513	398,8311	0,3186776	0,9598346	594,0728	4,387148	0	16	484	406						Untertest4.avi	0	880	547	72	111	421	295	1832	0	Content		412	295	7408288	1211574265
7425	17:16:29.375	00:00:07.424	445	481,7637	413,8105	0,4974712	0,9552711	598,5738	3,871301	0	499,0593	396,5985	0,3188531	0,9598163	594,0627	4,406342	0	16	490	405						Untertest4.avi	0	880	547	72	111	421	295	1832	0	Content		418	294	7424919	1211590896
7442	17:16:29.392	00:00:07.441	446	480,8807	412,49	0,497614	0,9553217	598,4739	3,846918	0	496,1022	400,3289	0,3189891	0,9597923	594,1	4,379919	0	16	488	406						Untertest4.avi	0	880	547	72	111	421	295	1832	0	Content		416	295	7441662	1211607639
7458	17:16:29.408	00:00:07.458	447	477,5518	410,0439	0,4977424	0,9554877	598,4072	3,844167	0	497,3186	400,5405	0,3191051	0,9598281	593,9894	4,362443	0	16	487	405						Untertest4.avi	0	880	547	72	111	421	295	1832	0	Content		415	294	7458283	1211624260
7475	17:16:29.425	00:00:07.474	448	480,3	410,8376	0,4978485	0,9556356	598,3961	3,82754	0	497,0426	400,7571	0,3192189	0,9599416	593,7776	4,340383	0	16	489	406						Untertest4.avi	0	880	547	72	111	421	295	1832	0	Content		417	295	7474912	1211640889
7492	17:16:29.442	00:00:07.491	449	482,9503	410,9656	0,4979726	0,9557359	598,371	3,807181	0	497,0649	400,9835	0,3192934	0,9599794	593,8056	4,318118	0	16	490	406						Untertest4.avi	0	880	547	72	111	421	295	1832	0	Content		418	295	7491529	1211657506
7508	17:16:29.458	00:00:07.508	450	484,2444	414,6807	0,4980487	0,955744	598,2279	3,793942	0	495,1669	399,6185	0,3193466	0,9599918	593,782	4,302999	0	16	490	407						Untertest4.avi	0	880	547	72	111	421	295	1832	0	Content		418	296	7508277	1211674254
7525	17:16:29.475	00:00:07.524	451	481,6358	412,3919	0,498116	0,955739	598,2486	3,779253	0	494,3334	400,234	0,3193839	0,9599537	593,798	4,286635	0	16	488	406						Untertest4.avi	0	880	547	72	111	421	295	1832	0	Content		416	295	7524904	1211690881
7542	17:16:29.492	00:00:07.541	452	484,2811	412,3824	0,498152	0,9557324	598,1719	3,768698	0	490,9079	401,8338	0,3194132	0,9599455	593,6727	4,262471	0	16	488	407						Untertest4.avi	0	880	547	72	111	421	295	1832	0	Content		416	296	7541542	1211707519
7558	17:16:29.508	00:00:07.558	453	482,2973	415,872	0,4981931	0,9557434	598,1667	3,760844	0	495,3764	401,9134	0,3194491	0,959944	593,6155	4,247526	0	16	489	409						Untertest4.avi	0	880	547	72	111	421	295	1832	0	Content		417	298	7558157	1211724134
7575	17:16:29.525	00:00:07.574	454	488,519	416,2579	0,4982199	0,9557139	598,1526	3,749759	0	491,8139	405,309	0,3194777	0,9599065	593,5198	4,224323	0	16	490	411						Untertest4.avi	0	880	547	72	111	421	295	1832	0	Content		418	300	7574904	1211740881
7592	17:16:29.542	00:00:07.591	455	484,4858	412,4626	0,4982436	0,955617	598,0284	3,719513	0	494,5008	401,8419	0,3194925	0,9597782	593,3546	4,21464	0	16	489	407						Untertest4.avi	0	880	547	72	111	421	295	1832	0	Content		417	296	7591525	1211757502
7608	17:16:29.558	00:00:07.608	456	486,156	414,4708	0,4982598	0,9554428	597,8127	3,723412	0	495,1654	402,679	0,3194834	0,959641	593,2991	4,209355	0	16	491	409						Untertest4.avi	0	880	547	72	111	421	295	1832	0	Content		419	298	7608147	1211774124
7625	17:16:29.575	00:00:07.624	457	487,4159	416,5869	0,4982564	0,9552909	597,7087	3,702969	0	494,534	402,1558	0,319467	0,9596164	593,1143	4,189927	0	16	491	409						Untertest4.avi	0	880	547	72	111	421	295	1832	0	Content		419	298	7624773	1211790750
7642	17:16:29.592	00:00:07.641	458	489,1572	417,2187	0,4982412	0,9552956	597,6437	3,70986	0	492,5273	402,0704	0,319438	0,9596665	593,0085	4,180807	0	16	491	410						Untertest4.avi	0	880	547	72	111	421	295	1832	0	Content		419	299	7641520	1211807497
7658	17:16:29.608	00:00:07.658	459	487,3111	418,668	0,4982081	0,9553385	597,5884	3,695116	0	493,3848	403,826	0,3193797	0,9597536	592,9865	4,193384	0	16	490	411						Untertest4.avi	0	880	547	72	111	421	295	1832	0	Content		418	300	7658143	1211824120
7675	17:16:29.625	00:00:07.674	460	488,6512	412,4218	0,4981461	0,9554722	597,5315	3,693691	0	493,9242	402,9229	0,3193119	0,9598429	593,0219	4,183901	0	16	491	408						Untertest4.avi	0	880	547	72	111	421	295	1832	0	Content		419	297	7674764	1211840741
7692	17:16:29.642	00:00:07.691	461	485,5768	412,7769	0,4980765	0,9555768	597,4681	3,692832	0	496,0992	404,266	0,3192398	0,960005	593,0074	4,194095	0	16	491	409						Untertest4.avi	0	880	547	72	111	421	295	1832	0	Content		419	298	7691513	1211857490
7708	17:16:29.658	00:00:07.708	462	483,8075	412,3982	0,4980059	0,9557703	597,3448	3,693481	0	496,8498	403,0181	0,3191518	0,9602078	592,9031	4,190558	0	16	490	408						Untertest4.avi	0	880	547	72	111	421	295	1832	0	Content		418	297	7708134	1211874111
7725	17:16:29.675	00:00:07.724	463	486,2349	416,3235	0,4979267	0,9559199	597,2646	3,694234	0	499,5902	402,8669	0,3190566	0,9603851	592,7037	4,182068	0	16	493	410						Untertest4.avi	0	880	547	72	111	421	295	1832	0	Content		421	299	7724757	1211890734
7741	17:16:29.691	00:00:07.741	464	484,4258	422,0908	0,4978231	0,9560424	597,3655	3,706436	0	494,3655	404,1461	0,3189433	0,960517	592,7626	4,184637	0	16	489	413						Untertest4.avi	0	880	547	72	111	421	295	1832	0	Content		417	302	7741394	1211907371
7758	17:16:29.708	00:00:07.758	465	487,7026	417,2155	0,4977401	0,9561052	597,3031	3,696908	0	498,1436	402,4243	0,3188404	0,9606073	592,8078	4,205606	0	16	493	410						Untertest4.avi	0	880	547	72	111	421	295	1832	0	Content		421	299	7758137	1211924114
7775	17:16:29.725	00:00:07.774	466	490,6201	416,9174	0,4976157	0,9561837	597,2609	3,712995	0	498,5963	399,7377	0,31873	0,9607197	592,7891	4,208545	0	16	495	408						Untertest4.avi	0	880	547	72	111	421	295	1832	0	Content		423	297	7774758	1211940735
7791	17:16:29.741	00:00:07.791	467	494,8141	416,679	0,4974934	0,9562818	597,3137	3,724382	0	499,2422	402,885	0,3186049	0,9607774	592,7515	4,210626	0	16	497	410						Untertest4.avi	0	880	547	72	111	421	295	1832	0	Content		425	299	7791379	1211957356
7808	17:16:29.758	00:00:07.808	468	485,017	412,1017	0,4973563	0,9563055	597,2731	3,721545	0	504,1324	399,0084	0,3184484	0,9608288	592,8645	4,224266	0	16	495	406						Untertest4.avi	0	880	547	72	111	421	295	1832	0	Content		423	295	7808004	1211973981
7825	17:16:29.775	00:00:07.824	469	485,5718	411,4637	0,4971753	0,9563112	597,4755	3,740029	0	500,3017	401,1169	0,3182933	0,9608359	592,9298	4,237771	0	16	493	406						Untertest4.avi	0	880	547	72	111	421	295	1832	0	Content		421	295	7824753	1211990730
7841	17:16:29.791	00:00:07.841	470	492,0291	411,859	0,4970317	0,9562226	597,4033	3,740946	0	500,4656	400,8112	0,3181667	0,9607318	592,8694	4,243914	0	16	496	406						Untertest4.avi	0	880	547	72	111	421	295	1832	0	Content		424	295	7841377	1212007354
7858	17:16:29.808	00:00:07.858	471	485,9601	419,4392	0,4968495	0,9560155	597,4786	3,74673	0	497,6445	403,4077	0,3179719	0,9605951	592,9637	4,260888	0	16	492	411						Untertest4.avi	0	880	547	72	111	421	295	1832	0	Content		420	300	7858000	1212023977
7875	17:16:29.825	00:00:07.874	472	483,6927	414,2617	0,4966931	0,9558898	597,5934	3,748555	0	505,2751	401,0468	0,3178259	0,9605162	593,0288	4,258785	0	16	494	408						Untertest4.avi	0	880	547	72	111	421	295	1832	0	Content		422	297	7874625	1212040602
7891	17:16:29.841	00:00:07.891	473	486,6057	415,5063	0,4965271	0,9557693	597,4783	3,758664	0	502,132	401,4136	0,3176795	0,9604839	593,0405	4,286273	0	16	494	408						Untertest4.avi	0	880	547	72	111	421	295	1832	0	Content		422	297	7891247	1212057224
7908	17:16:29.858	00:00:07.907	474	482,1837	410,5256	0,496343	0,9556301	597,5875	3,75805	0	499,149	398,3544	0,3174843	0,9604115	593,0873	4,302887	0	16	491	404						Untertest4.avi	0	880	547	72	111	421	295	1832	0	Content		419	293	7907998	1212073975
7925	17:16:29.875	00:00:07.924	475	486,0582	415,7683	0,4961621	0,9554582	597,717	3,783494	0	501,8166	397,6029	0,3173161	0,9603563	593,1827	4,30419	0	16	494	407						Untertest4.avi	0	880	547	72	111	421	295	1832	0	Content		422	296	7924621	1212090598
7941	17:16:29.891	00:00:07.941	476	480,4918	412,3078	0,4959625	0,9552965	597,6048	3,779116	0	505,8792	396,2104	0,3171427	0,9603525	593,0822	4,314113	0	16	493	404						Untertest4.avi	0	880	547	72	111	421	295	1832	0	Content		421	293	7941246	1212107223
7958	17:16:29.908	00:00:07.957	477	489,3651	415,9471	0,495763	0,95526	597,7081	3,793795	0	502,4553	398,5943	0,3169102	0,9604201	593,1704	4,32277	0	16	496	407						Untertest4.avi	0	880	547	72	111	421	295	1832	0	Content		424	296	7957998	1212123975
7975	17:16:29.925	00:00:07.974	478	482,847	414,1397	0,495551	0,9552853	597,7149	3,793889	0	506,018	399,4331	0,3167335	0,9605291	593,2432	4,338178	0	16	494	407						Untertest4.avi	0	880	547	72	111	421	295	1832	0	Content		422	296	7974620	1212140597
7991	17:16:29.941	00:00:07.991	479	482,1599	413,9092	0,4953439	0,9552495	597,7178	3,797925	0	504,1402	394,6541	0,3165254	0,9606488	593,2755	4,354188	0	16	493	404						Untertest4.avi	0	880	547	72	111	421	295	1832	0	Content		421	293	7991244	1212157221
8008	17:16:29.958	00:00:08.007	480	483,5713	413,8175	0,4951774	0,9552197	597,8168	3,809177	0	501,8252	394,459	0,3163356	0,9607083	593,3239	4,350073	0	16	493	404						Untertest4.avi	0	880	547	72	111	421	295	1832	0	Content		421	293	8007995	1212173972
8025	17:16:29.975	00:00:08.024	481	480,6914	412,7736	0,4950136	0,9551917	597,6833	3,797525	0	506,749	397,7321	0,3162126	0,960781	593,1797	4,367329	0	16	494	405						Untertest4.avi	0	880	547	72	111	421	295	1832	0	Content		422	294	8024617	1212190594
8041	17:16:29.991	00:00:08.041	482	481,3259	418,2439	0,4948728	0,9552306	597,748	3,823292	0	505,3976	390,9303	0,3160703	0,9609215	593,2871	4,389238	0	16	493	405						Untertest4.avi	0	880	547	72	111	421	295	1832	0	Content		421	294	8041240	1212207217
8058	17:16:30.008	00:00:08.057	483	480,8027	420,1404	0,4947947	0,9552659	597,7766	3,839343	0	501,435	395,1794	0,3159426	0,9610131	593,3284	4,392201	0	16	491	408						Untertest4.avi	0	880	547	72	111	421	295	1832	0	Content		419	297	8057867	1212223844
8075	17:16:30.025	00:00:08.074	484	482,377	420,3381	0,4947192	0,9552662	597,8342	3,843594	0	505,3068	397,3809	0,3158873	0,9610555	593,3304	4,398823	0	16	494	409						Untertest4.avi	0	880	547	72	111	421	295	1832	0	Content		422	298	8074613	1212240590
8091	17:16:30.041	00:00:08.091	485	481,622	418,2805	0,4946734	0,9552706	597,8767	3,843887	0	504,1422	398,2014	0,3158552	0,9610747	593,3478	4,408117	0	16	493	408						Untertest4.avi	0	880	547	72	111	421	295	1832	0	Content		421	297	8091111	1212257088
8108	17:16:30.058	00:00:08.107	486	479,0459	414,7033	0,4946635	0,955274	597,8646	3,843163	0	506,8328	392,3519	0,3158492	0,9611108	593,2994	4,417191	0	16	493	404						Untertest4.avi	0	880	547	72	111	421	295	1832	0	Content		421	293	8107860	1212273837
8124	17:16:30.074	00:00:08.124	487	480,3565	416,4352	0,4946681	0,9553457	597,821	3,853649	0	503,3137	396,2894	0,3158581	0,9611493	593,3314	4,424779	0	16	492	406						Untertest4.avi	0	880	547	72	111	421	295	1832	0	Content		420	295	8124483	1212290460
8141	17:16:30.091	00:00:08.141	488	478,4299	410,6822	0,4946933	0,9553799	597,847	3,857385	0	502,9555	395,6638	0,3158943	0,9611787	593,3306	4,435363	0	16	491	403						Untertest4.avi	0	880	547	72	111	421	295	1832	0	Content		419	292	8141106	1212307083
8158	17:16:30.108	00:00:08.157	489	478,1243	412,6701	0,4947457	0,955372	597,8751	3,853099	0	498,5276	398,0842	0,3159403	0,9611444	593,3774	4,438328	0	16	488	405						Untertest4.avi	0	880	547	72	111	421	295	1832	0	Content		416	294	8157854	1212323831
8174	17:16:30.124	00:00:08.174	490	473,4038	414,7672	0,49481	0,9552712	597,822	3,862694	0	503,2038	395,5934	0,316015	0,9610683	593,5087	4,447892	0	16	488	405						Untertest4.avi	0	880	547	72	111	421	295	1832	0	Content		416	294	8174354	1212340331
8191	17:16:30.141	00:00:08.191	491	480,7624	420,7167	0,4948702	0,9552175	597,743	3,880935	0	505,3182	393,9868	0,3161084	0,9610081	593,4325	4,466956	0	16	493	407						Untertest4.avi	0	880	547	72	111	421	295	1832	0	Content		421	296	8191101	1212357078
8208	17:16:30.158	00:00:08.207	492	472,7695	414,3257	0,4949313	0,9551566	597,7914	3,89034	0	509,8413	394,9206	0,3162025	0,9609548	593,3395	4,466931	0	16	491	405						Untertest4.avi	0	880	547	72	111	421	295	1832	0	Content		419	294	8207850	1212373827
8224	17:16:30.174	00:00:08.224	493	478,6284	412,2205	0,4950342	0,9550842	597,7533	3,891983	0	507,2097	395,606	0,3162681	0,9608435	593,3595	4,471132	0	16	493	404						Untertest4.avi	0	880	547	72	111	421	295	1832	0	Content		421	293	8224346	1212390323
8241	17:16:30.191	00:00:08.241	494	475,9558	412,8819	0,4951128	0,9549704	597,8799	3,890135	0	504,3644	394,4142	0,3163336	0,9607053	593,3865	4,483942	0	16	490	404						Untertest4.avi	0	880	547	72	111	421	295	1832	0	Content		418	293	8241096	1212407073
8258	17:16:30.208	00:00:08.257	495	470,3606	405,055	0,4951822	0,954833	597,9123	3,888016	0	505,0704	399,6247	0,3164124	0,9604774	593,387	4,482156	0	16	488	402						Untertest4.avi	0	880	547	72	111	421	295	1832	0	Content		416	291	8257719	1212423696
8274	17:16:30.224	00:00:08.274	496	472,9495	412,2622	0,4952765	0,954569	597,8643	3,90995	0	506,7216	394,5916	0,3164912	0,9603261	593,4418	4,491227	0	16	490	403						Untertest4.avi	0	880	547	72	111	421	295	1832	0	Content		418	292	8274342	1212440319
8291	17:16:30.241	00:00:08.291	497	471,7381	416,1452	0,4953701	0,9544394	597,7742	3,904762	0	508,4706	394,7073	0,3165779	0,9602374	593,3711	4,499812	0	16	490	405						Untertest4.avi	0	880	547	72	111	421	295	1832	0	Content		418	294	8291092	1212457069
8308	17:16:30.258	00:00:08.307	498	471,9236	413,8606	0,495482	0,9544083	597,8278	3,916554	0	510,9835	399,7235	0,316689	0,9602309	593,2684	4,503098	0	16	491	407						Untertest4.avi	0	880	547	72	111	421	295	1832	0	Content		419	296	8307715	1212473692
8324	17:16:30.274	00:00:08.324	499	474,5361	413,0854	0,4956023	0,9544595	597,8152	3,920865	0	512,772	398,0794	0,3167698	0,9602798	593,2292	4,511658	0	16	494	406						Untertest4.avi	0	880	547	72	111	421	295	1832	0	Content		422	295	8324340	1212490317
8341	17:16:30.291	00:00:08.340	500	472,1747	415,2562	0,4957169	0,9544783	597,7969	3,913623	0	510,7715	397,525	0,3168556	0,9603329	593,2039	4,518591	0	16	491	406						Untertest4.avi	0	880	547	72	111	421	295	1832	0	Content		419	295	8340964	1212506941
8358	17:16:30.308	00:00:08.357	501	468,9793	417,8586	0,4958489	0,954568	597,7128	3,931117	0	510,905	396,5894	0,3169596	0,9604058	593,1835	4,524507	0	16	490	407						Untertest4.avi	0	880	547	72	111	421	295	1832	0	Content		418	296	8357713	1212523690
8374	17:16:30.324	00:00:08.374	502	476,8557	411,7689	0,4960069	0,9548133	597,6049	3,939256	0	511,4663	398,0643	0,317094	0,9605213	593,2251	4,53595	0	16	494	405						Untertest4.avi	0	880	547	72	111	421	295	1832	0	Content		422	294	8374338	1212540315
8391	17:16:30.341	00:00:08.390	503	474,0033	415,9757	0,4961512	0,9550353	597,7957	3,93365	0	512,96	392,6318	0,3172465	0,9607742	593,0824	4,528341	0	16	493	404						Untertest4.avi	0	880	547	72	111	421	295	1832	0	Content		421	293	8390961	1212556938
8408	17:16:30.358	00:00:08.407	504	470,3353	415,0934	0,4962966	0,9552832	597,6649	3,931012	0	513,4018	393,2314	0,3173715	0,9609905	593,2	4,539843	0	16	492	404						Untertest4.avi	0	880	547	72	111	421	295	1832	0	Content		420	293	8407707	1212573684
8424	17:16:30.374	00:00:08.424	505	474,0732	411,2363	0,4964679	0,9555529	597,6103	3,935719	0	518,2909	394,9101	0,3175235	0,9610944	593,2803	4,551002	0	16	496	403						Untertest4.avi	0	880	547	72	111	421	295	1832	0	Content		424	292	8424208	1212590185
8441	17:16:30.391	00:00:08.440	506	469,6614	413,6798	0,4966188	0,955716	597,7519	3,945601	0	518,8828	395,6931	0,3177061	0,9611815	593,2337	4,555656	0	16	494	405						Untertest4.avi	0	880	547	72	111	421	295	1832	0	Content		422	294	8440956	1212606933
8458	17:16:30.408	00:00:08.457	507	469,1839	412,7393	0,4967638	0,9558143	597,7797	3,942783	0	514,9246	395,4976	0,3178542	0,9611963	593,2443	4,559274	0	16	492	404						Untertest4.avi	0	880	547	72	111	421	295	1832	0	Content		420	293	8457706	1212623683
8474	17:16:30.424	00:00:08.474	508	478,6443	416,6057	0,4969615	0,9558312	597,6339	3,953584	0	516,8932	395,293	0,3180315	0,9611759	593,3118	4,559517	0	16	498	406						Untertest4.avi	0	880	547	72	111	421	295	1832	0	Content		426	295	8474208	1212640185
8491	17:16:30.441	00:00:08.490	509	474,1352	415,8703	0,4971302	0,9558396	597,9189	3,962664	0	517,0854	389,6891	0,31823	0,9611186	593,2709	4,567418	0	16	496	403						Untertest4.avi	0	880	547	72	111	421	295	1832	0	Content		424	292	8490955	1212656932
8508	17:16:30.458	00:00:08.507	510	463,5086	411,1165	0,4972453	0,9557773	597,968	3,962741	0	517,2404	388,7147	0,3183837	0,9609903	593,4068	4,576396	0	16	490	400						Untertest4.avi	0	880	547	72	111	421	295	1832	0	Content		418	289	8507579	1212673556
8524	17:16:30.474	00:00:08.524	511	474,6649	408,5179	0,4974087	0,9556905	597,9462	3,967561	0	518,6404	393,1834	0,3185672	0,9608074	593,4691	4,584211	0	16	497	401						Untertest4.avi	0	880	547	72	111	421	295	1832	0	Content		425	290	8524203	1212690180
8541	17:16:30.491	00:00:08.540	512	472,9421	403,3562	0,4975813	0,9556261	598,0323	3,979144	0	517,2307	391,7599	0,3187322	0,9606869	593,4951	4,580303	0	16	495	398						Untertest4.avi	0	880	547	72	111	421	295	1832	0	Content		423	287	8540952	1212706929
8558	17:16:30.508	00:00:08.557	513	468,3382	409,3992	0,4976825	0,9554893	598,1489	3,969696	0	516,4905	392,4239	0,3188647	0,9605625	593,6111	4,582004	0	16	492	401						Untertest4.avi	0	880	547	72	111	421	295	1832	0	Content		420	290	8557577	1212723554
8574	17:16:30.524	00:00:08.574	514	468,763	414,1262	0,4977945	0,9553327	598,1539	3,97812	0	520,6687	392,6829	0,3190095	0,9604558	593,6788	4,595355	0	16	495	403						Untertest4.avi	0	880	547	72	111	421	295	1832	0	Content		423	292	8574214	1212740191
8591	17:16:30.541	00:00:08.590	515	472,1897	413,5602	0,4979223	0,9552401	598,2847	3,983049	0	517,5772	390,892	0,3191363	0,9603792	593,7545	4,602499	0	16	495	402						Untertest4.avi	0	880	547	72	111	421	295	1832	0	Content		423	291	8590833	1212756810
8607	17:16:30.557	00:00:08.607	516	480,3179	414,3811	0,4980443	0,955182	598,2828	3,984854	0	516,8266	392,4199	0,3192692	0,9603294	593,7274	4,596673	0	16	499	403						Untertest4.avi	0	880	547	72	111	421	295	1832	0	Content		427	292	8607449	1212773426
8624	17:16:30.574	00:00:08.624	517	471,3017	413,2377	0,4981272	0,955191	598,373	3,980772	0	517,1088	392,4069	0,3193803	0,9603402	593,877	4,598679	0	16	494	403						Untertest4.avi	0	880	547	72	111	421	295	1832	0	Content		422	292	8624197	1212790174
8641	17:16:30.591	00:00:08.640	518	475,4481	414,5424	0,4982097	0,9552367	598,3445	3,970287	0	513,5975	392,65	0,3194811	0,9603641	593,9821	4,601873	0	16	495	404						Untertest4.avi	0	880	547	72	111	421	295	1832	0	Content		423	293	8640820	1212806797
8657	17:16:30.607	00:00:08.657	519	468,8197	414,5032	0,4982902	0,9553159	598,4528	3,976514	0	515,2389	394,5753	0,3195853	0,9604128	593,9882	4,589463	0	16	492	405						Untertest4.avi	0	880	547	72	111	421	295	1832	0	Content		420	294	8657444	1212823421
8674	17:16:30.624	00:00:08.674	520	472,1925	408,1686	0,4983788	0,9553748	598,5184	3,977053	0	520,774	393,9916	0,3197044	0,960449	593,9037	4,607757	0	16	496	401						Untertest4.avi	0	880	547	72	111	421	295	1832	0	Content		424	290	8674067	1212840044
8691	17:16:30.641	00:00:08.690	521	476,2332	409,5734	0,4984812	0,9554534	598,4931	3,97785	0	518,007	397,9404	0,3197989	0,9604509	594,0648	4,600444	0	16	497	404						Untertest4.avi	0	880	547	72	111	421	295	1832	0	Content		425	293	8690814	1212856791
8707	17:16:30.657	00:00:08.707	522	478,7349	409,0063	0,4985766	0,9555113	598,4244	3,978774	0	519,5656	395,3766	0,3198963	0,960497	594,1027	4,587423	0	16	499	402						Untertest4.avi	0	880	547	72	111	421	295	1832	0	Content		427	291	8707439	1212873416
8724	17:16:30.674	00:00:08.724	523	478,0644	410,3336	0,4986652	0,9555749	598,5002	3,996866	0	519,856	394,1304	0,3200109	0,9605206	594,0983	4,593461	0	16	499	402						Untertest4.avi	0	880	547	72	111	421	295	1832	0	Content		427	291	8724061	1212890038
8741	17:16:30.691	00:00:08.740	524	480,1775	411,0479	0,4987647	0,9556367	598,5397	3,973644	0	519,1232	398,8943	0,3201226	0,9605501	594,1316	4,584136	0	16	500	405						Untertest4.avi	0	880	547	72	111	421	295	1832	0	Content		428	294	8740810	1212906787
8757	17:16:30.707	00:00:08.757	525	479,4032	409,8275	0,4989155	0,9556854	598,6332	3,977064	0	520,5116	397,6134	0,3202814	0,9605494	594,1102	4,590539	0	16	500	404						Untertest4.avi	0	880	547	72	111	421	295	1832	0	Content		428	293	8757434	1212923411
8774	17:16:30.724	00:00:08.774	526	485,3443	408,1608	0,4990742	0,9557507	598,4486	3,967889	0	523,4342	397,3361	0,3204277	0,960575	594,1773	4,573719	0	16	504	403						Untertest4.avi	0	880	547	72	111	421	295	1832	0	Content		432	292	8774070	1212940047
8791	17:16:30.741	00:00:08.790	527	480,2504	410,6047	0,4991955	0,9557784	598,5033	3,975096	0	521,0121	396,6624	0,3205732	0,9605566	594,1777	4,571803	0	16	501	404						Untertest4.avi	0	880	547	72	111	421	295	1832	0	Content		429	293	8790695	1212956672
8807	17:16:30.757	00:00:08.807	528	478,1605	412,3501	0,4993672	0,9557996	598,7359	3,942418	0	519,2689	400,428	0,3207715	0,9604948	594,1377	4,555623	0	16	499	406						Untertest4.avi	0	880	547	72	111	421	295	1832	0	Content		427	295	8807431	1212973408
8824	17:16:30.774	00:00:08.824	529	480,523	411,9984	0,4995617	0,9557747	598,4454	3,938033	0	518,5607	400,8568	0,3209271	0,9603884	594,221	4,538706	0	16	500	406						Untertest4.avi	0	880	547	72	111	421	295	1832	0	Content		428	295	8824053	1212990030
8841	17:16:30.791	00:00:08.840	530	481,9313	414,9971	0,4997029	0,955736	598,5538	3,919553	0	521,123	400,0529	0,3211106	0,9603091	594,1811	4,529696	0	16	502	408						Untertest4.avi	0	880	547	72	111	421	295	1832	0	Content		430	297	8840677	1213006654
8857	17:16:30.807	00:00:08.857	531	482,7697	416,1919	0,4999053	0,9557511	598,6556	3,909692	0	521,3399	397,5588	0,3213187	0,9602397	594,1243	4,515318	0	16	502	407						Untertest4.avi	0	880	547	72	111	421	295	1832	0	Content		430	296	8857301	1213023278
8874	17:16:30.824	00:00:08.874	532	481,9621	417,5163	0,5000873	0,9557928	598,4287	3,892984	0	519,7936	399,1973	0,3214653	0,9602082	594,2291	4,483296	0	16	501	408						Untertest4.avi	0	880	547	72	111	421	295	1832	0	Content		429	297	8874051	1213040028
8891	17:16:30.841	00:00:08.890	533	479,9864	416,8126	0,5002476	0,955857	598,5699	3,885047	0	515,9904	403,0275	0,3216897	0,9602098	593,9555	4,456191	0	16	498	410						Untertest4.avi	0	880	547	72	111	421	295	1832	0	Content		426	299	8890674	1213056651
8907	17:16:30.857	00:00:08.907	534	486,5674	419,7929	0,5004514	0,9559031	598,583	3,870863	0	518,2367	399,3166	0,3218382	0,960202	594,082	4,451864	0	16	502	410						Untertest4.avi	0	880	547	72	111	421	295	1832	0	Content		430	299	8907297	1213073274
8924	17:16:30.874	00:00:08.923	535	484,14	421,8491	0,5005893	0,9559374	598,404	3,864187	0	518,7689	398,6187	0,3219745	0,9601901	594,1141	4,426874	0	16	501	410						Untertest4.avi	0	880	547	72	111	421	295	1832	0	Content		429	299	8923922	1213089899
8941	17:16:30.891	00:00:08.940	536	478,9206	424,5569	0,5007215	0,9559889	598,379	3,865485	0	521,2299	402,2482	0,322167	0,9601728	593,842	4,415565	0	16	500	413						Untertest4.avi	0	880	547	72	111	421	295	1832	0	Content		428	302	8940670	1213106647
8957	17:16:30.907	00:00:08.957	537	484,8883	419,5743	0,5008821	0,95605	598,4231	3,84381	0	523,3243	399,1164	0,3222736	0,960216	593,936	4,406065	0	16	504	409						Untertest4.avi	0	880	547	72	111	421	295	1832	0	Content		432	298	8957292	1213123269
8974	17:16:30.924	00:00:08.973	538	485,7093	421,0429	0,5010078	0,9561339	598,2714	3,828231	0	515,5297	400,3616	0,3223664	0,9602418	593,97	4,391357	0	16	501	411						Untertest4.avi	0	880	547	72	111	421	295	1832	0	Content		429	300	8973915	1213139892
8991	17:16:30.941	00:00:08.990	539	479,4349	414,0078	0,501115	0,9562592	598,2283	3,82486	0	519,1526	403,6028	0,3224806	0,9602718	593,8677	4,382992	0	16	499	409						Untertest4.avi	0	880	547	72	111	421	295	1832	0	Content		427	298	8990666	1213156643
9007	17:16:30.957	00:00:09.007	540	480,3932	418,3748	0,5012233	0,9562893	598,2673	3,83411	0	520,8472	401,3701	0,3226035	0,9602606	593,6853	4,370532	0	16	501	410						Untertest4.avi	0	880	547	72	111	421	295	1832	0	Content		429	299	9007288	1213173265
9024	17:16:30.974	00:00:09.023	541	480,2333	421,0499	0,5013416	0,9562198	598,1119	3,829467	0	524,1215	403,9014	0,3226577	0,9601967	593,6014	4,363946	0	16	502	412						Untertest4.avi	0	880	547	72	111	421	295	1832	0	Content		430	301	9023910	1213189887
9041	17:16:30.991	00:00:09.040	542	587,6643	367,6299	0,5004114	0,9555722	597,8911	3,849063	0	669,5885	370,2265	0,3216278	0,9595242	593,6088	4,408768	0	16	629	369						Untertest4.avi	0	880	547	72	111	421	295	1832	0	Content		557	258	9040533	1213206510
9057	17:16:31.007	00:00:09.057	543	771,7347	304,3653	0,4984992	0,9548815	598,3766	3,829904	0	858,6486	355,0171	0,3195391	0,9588202	594,1962	4,373433	0	17	815	330						Untertest4.avi	0	880	547	72	111	1077	107	333	0	Content		743	219	9057284	1213223261
9074	17:16:31.024	00:00:09.073	544	945,5324	232,1568	0,4969005	0,9544016	598,6826	3,84187	0	1085,292	277,3214	0,3179186	0,9586403	595,1428	4,387882	0	17	1015	255						Untertest4.avi	0	880	547	72	111	1077	107	333	0	Content		943	144	9073906	1213239883
9091	17:16:31.041	00:00:09.090	545	1071,641	193,0556	0,4959641	0,9543291	599,0949	3,844038	0	1261,11	242,486	0,3169797	0,95868	595,8343	4,422509	0	17	1166	218						Untertest4.avi	0	880	547	72	111	1077	107	333	0	Content		1094	107	9090530	1213256507
9107	17:16:31.057	00:00:09.107	546	1042,899	202,1546	0,4961109	0,9545336	598,7711	3,837304	0	1245,38	251,6854	0,3169188	0,9588057	595,6066	4,442978	0	17	1144	227						Untertest4.avi	0	880	547	72	111	1077	107	333	0	Content		1072	116	9107153	1213273130
9124	17:16:31.074	00:00:09.123	547	1064,029	185,5539	0,4962247	0,9548128	598,4815	3,849931	0	1246,61	245,0107	0,3168926	0,9590273	595,4813	4,442973	0	17	1155	215						Untertest4.avi	0	880	547	72	111	1077	107	333	0	Content		1083	104	9123776	1213289753
9141	17:16:31.091	00:00:09.140	548	1053,654	192,8749	0,4963151	0,9550043	598,5218	3,845554	0	1249,645	243,4257	0,3169076	0,9592267	595,5894	4,418365	0	17	1152	218						Untertest4.avi	0	880	547	72	111	1077	107	333	0	Content		1080	107	9140521	1213306498
9157	17:16:31.107	00:00:09.157	549	1055,426	195,5029	0,4964178	0,9551748	598,5	3,843327	0	1243,479	249,5394	0,3168823	0,9593342	595,8128	4,43107	0	17	1149	223						Untertest4.avi	0	880	547	72	111	1077	107	333	0	Content		1077	112	9157148	1213323125
9174	17:16:31.124	00:00:09.173	550	1053,416	198,9736	0,4965311	0,9553798	598,5302	3,860449	0	1246,685	251,2992	0,316933	0,959448	595,8362	4,44954	0	17	1150	225						Untertest4.avi	0	880	547	72	111	1077	107	333	0	Content		1078	114	9173771	1213339748
9191	17:16:31.141	00:00:09.190	551	1049,906	191,9018	0,4966486	0,9555897	598,433	3,868821	0	1248,386	244,6405	0,3170556	0,9595818	595,6262	4,451714	0	17	1149	218						Untertest4.avi	0	880	547	72	111	1077	107	333	0	Content		1077	107	9190520	1213356497
9207	17:16:31.157	00:00:09.207	552	1051,687	186,5688	0,4967381	0,9556636	598,478	3,850198	0	1247,251	245,9606	0,3171333	0,9596009	595,6516	4,457179	0	17	1149	216						Untertest4.avi	0	880	547	72	111	1077	107	333	0	Content		1077	105	9207145	1213373122
9224	17:16:31.174	00:00:09.223	553	1049,382	188,128	0,4968272	0,9556921	598,605	3,873499	0	1250,444	246,0849	0,3172225	0,9595819	595,6816	4,466332	0	17	1150	217						Untertest4.avi	0	880	547	72	111	1077	107	333	0	Content		1078	106	9223769	1213389746
9240	17:16:31.190	00:00:09.240	554	1048,555	192,0678	0,4969164	0,9557415	598,8309	3,884725	0	1251,688	241,4872	0,3173051	0,9595939	595,8397	4,480387	0	17	1150	217						Untertest4.avi	0	880	547	72	111	1077	107	333	0	Content		1078	106	9240392	1213406369
9257	17:16:31.207	00:00:09.257	555	1048,958	189,5847	0,4969526	0,9557858	598,9255	3,887769	0	1254,793	244,3639	0,3174031	0,9596199	595,7261	4,487153	0	17	1152	217						Untertest4.avi	0	880	547	72	111	1077	107	333	0	Content		1080	106	9257140	1213423117
9274	17:16:31.224	00:00:09.273	556	1043,488	189,3587	0,4969511	0,9557961	598,9681	3,88413	0	1259,774	241,3066	0,3174232	0,9596046	595,7966	4,499303	0	17	1152	215						Untertest4.avi	0	880	547	72	111	1077	107	333	0	Content		1080	104	9273764	1213439741
9290	17:16:31.240	00:00:09.290	557	1044,814	191,2469	0,4969452	0,9557363	599,0336	3,881353	0	1250,835	240,899	0,3174186	0,9595264	595,8932	4,506938	0	17	1148	216						Untertest4.avi	0	880	547	72	111	1077	107	333	0	Content		1076	105	9290387	1213456364
9307	17:16:31.257	00:00:09.307	558	1049,031	188,194	0,4969279	0,9556107	599,0891	3,897401	0	1246,859	243,8703	0,3173454	0,9593271	596,2355	4,496933	0	17	1148	216						Untertest4.avi	0	880	547	72	111	1077	107	333	0	Content		1076	105	9307135	1213473112
9324	17:16:31.274	00:00:09.323	559	1042,225	197,6834	0,4968404	0,9553241	599,0668	3,891852	0	1245,15	243,7722	0,3172957	0,9591795	596,1899	4,50675	0	17	1144	221						Untertest4.avi	0	880	547	72	111	1077	107	333	0	Content		1072	110	9323631	1213489608
9340	17:16:31.290	00:00:09.340	560	1045,9	192,6656	0,4966153	0,9549879	599,2524	3,889889	0	1255,844	234,1624	0,3173313	0,9589491	596,5275	4,521238	0	17	1151	213						Untertest4.avi	0	880	547	72	111	1077	107	333	0	Content		1079	102	9340383	1213506360
9357	17:16:31.307	00:00:09.357	561	-1024	-768	-1	-1	-1	-1	4	-1024	-768	-1	-1	-1	-1	4	17	0	0						Untertest4.avi	0	880	547	72	111	1077	107	333	0	Content		-72	-111	9357006	1213522983
9374	17:16:31.324	00:00:09.373	562	-1024	-768	-1	-1	-1	-1	4	1100,877	723,1049	0,3188044	0,9572412	596,65	2,539097	0	17	1101	723						Untertest4.avi	0	880	547	72	111	1077	107	333	0	Content		1029	612	9373652	1213539629
9390	17:16:31.340	00:00:09.390	563	-1024	-768	-1	-1	-1	-1	4	-1024	-768	-1	-1	-1	-1	4	18	0	0						Untertest4.avi	0	880	547	72	111	463	266	650	0	Content		-72	-111	9390378	1213556355
9407	17:16:31.357	00:00:09.406	564	-1024	-768	-1	-1	-1	-1	4	-1024	-768	-1	-1	-1	-1	4	18	0	0						Untertest4.avi	0	880	547	72	111	463	266	650	0	Content		-72	-111	9406999	1213572976
9424	17:16:31.374	00:00:09.423	565	-1024	-768	-1	-1	-1	-1	4	318,0258	800,8127	0,3226157	0,9568033	596,65	2,561065	0	18	318	801						Untertest4.avi	0	880	547	72	111	463	266	650	0	Content		246	690	9423632	1213589609
9440	17:16:31.390	00:00:09.440	566	-1024	-768	-1	-1	-1	-1	4	-1024	-768	-1	-1	-1	-1	4	18	0	0						Untertest4.avi	0	880	547	72	111	463	266	650	0	Content		-72	-111	9440369	1213606346
9457	17:16:31.407	00:00:09.456	567	-1024	-768	-1	-1	-1	-1	4	-1024	-768	-1	-1	-1	-1	4	18	0	0						Untertest4.avi	0	880	547	72	111	463	266	650	0	Content		-72	-111	9456999	1213622976
9474	17:16:31.424	00:00:09.473	568	-1024	-768	-1	-1	-1	-1	4	-1024	-768	-1	-1	-1	-1	4	18	0	0						Untertest4.avi	0	880	547	72	111	463	266	650	0	Content		-72	-111	9473666	1213639643
9490	17:16:31.440	00:00:09.490	569	-1024	-768	-1	-1	-1	-1	4	-1024	-768	-1	-1	-1	-1	4	18	0	0						Untertest4.avi	0	880	547	72	111	463	266	650	0	Content		-72	-111	9490265	1213656242
9507	17:16:31.457	00:00:09.506	570	-1024	-768	-1	-1	-1	-1	4	-1024	-768	-1	-1	-1	-1	4	18	0	0						Untertest4.avi	0	880	547	72	111	463	266	650	0	Content		-72	-111	9506932	1213672909
9524	17:16:31.474	00:00:09.523	571	512,7304	382,2736	0,5014768	0,9557119	598,9189	3,74347	0	557,6232	361,1598	0,3231116	0,9596685	594,5507	4,28752	0	18	535	372						Untertest4.avi	0	880	547	72	111	463	266	650	0	Content		463	261	9523627	1213689604
9540	17:16:31.490	00:00:09.540	572	508,1156	381,3341	0,5014771	0,9558245	598,8705	3,721025	0	555,0172	362,047	0,3230539	0,9597648	594,3816	4,265726	0	18	532	372						Untertest4.avi	0	880	547	72	111	463	266	650	0	Content		460	261	9540236	1213706213
9557	17:16:31.507	00:00:09.556	573	511,0053	384,0437	0,5015035	0,9559013	598,6329	3,681642	0	550,0416	359,6367	0,3230238	0,9598106	594,3444	4,256309	0	18	531	372						Untertest4.avi	0	880	547	72	111	463	266	650	0	Content		459	261	9556859	1213722836
9574	17:16:31.524	00:00:09.573	574	517,0132	390,1034	0,5015051	0,9559472	598,5637	3,699437	0	553,2784	361,3728	0,323	0,9598114	594,2712	4,23906	0	18	535	376						Untertest4.avi	0	880	547	72	111	463	266	650	0	Content		463	265	9573621	1213739598
9590	17:16:31.540	00:00:09.590	575	515,7397	387,0948	0,5015265	0,9559408	598,4771	3,683908	0	550,6422	362,2108	0,322973	0,959788	594,2181	4,234322	0	18	533	375						Untertest4.avi	0	880	547	72	111	463	266	650	0	Content		461	264	9590107	1213756084
9607	17:16:31.557	00:00:09.606	576	515,9971	388,7222	0,5015337	0,9559057	598,4482	3,670435	0	549,4401	361,9169	0,3229548	0,9597149	594,1876	4,230219	0	18	533	375						Untertest4.avi	0	880	547	72	111	463	266	650	0	Content		461	264	9606865	1213772842
9623	17:16:31.573	00:00:09.623	577	517,3962	385,4735	0,5015501	0,9558495	598,332	3,67057	0	552,8705	359,715	0,3229514	0,9596233	594,1045	4,211453	0	18	535	373						Untertest4.avi	0	880	547	72	111	463	266	650	0	Content		463	262	9623497	1213789474
9640	17:16:31.590	00:00:09.640	578	518,5092	387,2172	0,5015528	0,9557974	598,2679	3,666961	0	555,0999	357,4138	0,3229145	0,9595481	594,1024	4,202811	0	18	537	372						Untertest4.avi	0	880	547	72	111	463	266	650	0	Content		465	261	9640105	1213806082
9657	17:16:31.607	00:00:09.656	579	518,4194	390,2992	0,5015473	0,9557889	598,2401	3,664831	0	553,9714	357,5657	0,322881	0,9595321	593,9865	4,195243	0	18	536	374						Untertest4.avi	0	880	547	72	111	463	266	650	0	Content		464	263	9656727	1213822704
9673	17:16:31.623	00:00:09.673	580	516,7746	384,8865	0,5015344	0,9558312	598,1328	3,66098	0	549,8842	361,3894	0,3228249	0,9595526	593,8127	4,194945	0	18	533	373						Untertest4.avi	0	880	547	72	111	463	266	650	0	Content		461	262	9673478	1213839455
9690	17:16:31.640	00:00:09.690	581	520,4029	387,7298	0,5015044	0,9558816	598,0745	3,658221	0	548,6082	360,078	0,3227474	0,9596123	593,6093	4,192438	0	18	535	374						Untertest4.avi	0	880	547	72	111	463	266	650	0	Content		463	263	9690101	1213856078
9707	17:16:31.657	00:00:09.706	582	520,0594	387,9017	0,5014597	0,9559787	597,9759	3,657066	0	550,4169	361,3293	0,3226857	0,9597062	593,5365	4,1948	0	18	535	375						Untertest4.avi	0	880	547	72	111	463	266	650	0	Content		463	264	9706723	1213872700
9723	17:16:31.673	00:00:09.723	583	517,9569	389,0621	0,5013974	0,9561327	597,7841	3,664357	0	552,1779	362,9951	0,3226132	0,959896	593,4904	4,179022	0	18	535	376						Untertest4.avi	0	880	547	72	111	463	266	650	0	Content		463	265	9723471	1213889448
9740	17:16:31.690	00:00:09.740	584	522,4113	390,2662	0,5013477	0,9563523	597,6701	3,662303	0	552,648	356,7806	0,3225129	0,9601178	593,5212	4,1663	0	18	538	374						Untertest4.avi	0	880	547	72	111	463	266	650	0	Content		466	263	9740096	1213906073
9757	17:16:31.707	00:00:09.756	585	519,8633	386,8522	0,5013071	0,9565676	597,4769	3,655236	0	553,4333	365,5435	0,3224628	0,9602988	593,4327	4,163683	0	18	537	376						Untertest4.avi	0	880	547	72	111	463	266	650	0	Content		465	265	9756722	1213922699
9773	17:16:31.723	00:00:09.773	586	525,6266	390,3162	0,5012664	0,9566951	597,53	3,667907	0	549,8329	365,1052	0,3224265	0,9604532	593,222	4,157291	0	18	538	378						Untertest4.avi	0	880	547	72	111	463	266	650	0	Content		466	267	9773469	1213939446
9790	17:16:31.740	00:00:09.789	587	520,1677	389,5897	0,5012496	0,9567711	597,5655	3,660149	0	553,129	364,055	0,3224052	0,9605125	593,1991	4,15029	0	18	537	377						Untertest4.avi	0	880	547	72	111	463	266	650	0	Content		465	266	9789969	1213955946
9807	17:16:31.757	00:00:09.806	588	520,2323	393,2953	0,5012523	0,9567694	597,4786	3,655365	0	551,083	366,8283	0,3223842	0,9605222	593,0525	4,146152	0	18	536	380						Untertest4.avi	0	880	547	72	111	463	266	650	0	Content		464	269	9806726	1213972703
9823	17:16:31.773	00:00:09.823	589	526,7781	394,2462	0,5012734	0,9567057	597,2993	3,663074	0	546,1262	366,2378	0,3223862	0,960444	592,9991	4,131403	0	18	536	380						Untertest4.avi	0	880	547	72	111	463	266	650	0	Content		464	269	9823359	1213989336
9840	17:16:31.790	00:00:09.839	590	527,3576	391,4409	0,5012923	0,9565502	597,2253	3,658732	0	545,5037	363,8921	0,3223967	0,9602523	593,0319	4,119594	0	18	536	378						Untertest4.avi	0	880	547	72	111	463	266	650	0	Content		464	267	9839967	1214005944
9857	17:16:31.807	00:00:09.856	591	527,4362	387,4212	0,5013043	0,9562808	597,3221	3,658376	0	545,8345	365,5191	0,3224389	0,9600065	593,0236	4,110331	0	18	537	376						Untertest4.avi	0	880	547	72	111	463	266	650	0	Content		465	265	9856718	1214022695
9873	17:16:31.823	00:00:09.873	592	518,0238	389,4669	0,5013262	0,9560313	597,2759	3,632505	0	542,3178	367,6457	0,3224648	0,9598672	593,0205	4,104376	0	18	530	379						Untertest4.avi	0	880	547	72	111	463	266	650	0	Content		458	268	9873340	1214039317
9890	17:16:31.840	00:00:09.889	593	522,7574	390,4175	0,5013556	0,9559665	597,2603	3,653523	0	542,5892	368,778	0,322505	0,9597844	592,9943	4,098907	0	18	533	380						Untertest4.avi	0	880	547	72	111	463	266	650	0	Content		461	269	9889964	1214055941
9907	17:16:31.857	00:00:09.906	594	524,1624	393,2077	0,501384	0,9560606	597,2742	3,659369	0	543,0044	365,4541	0,3225696	0,9599076	592,8499	4,094294	0	18	534	379						Untertest4.avi	0	880	547	72	111	463	266	650	0	Content		462	268	9906599	1214072576
9923	17:16:31.873	00:00:09.923	595	523,4645	388,9891	0,501446	0,956266	597,3488	3,644612	0	543,4562	364,6398	0,3226193	0,9600258	592,8706	4,085911	0	18	533	377						Untertest4.avi	0	880	547	72	111	463	266	650	0	Content		461	266	9923337	1214089314
9940	17:16:31.890	00:00:09.939	596	526,6625	391,806	0,5015099	0,9564704	597,3953	3,653325	0	542,7559	363,734	0,3226827	0,9601948	592,9625	4,09571	0	18	535	378						Untertest4.avi	0	880	547	72	111	463	266	650	0	Content		463	267	9939959	1214105936
9957	17:16:31.907	00:00:09.956	597	527,8562	389,8117	0,5015917	0,956629	597,5104	3,6566	0	534,1086	368,7443	0,322758	0,9603171	592,9929	4,094056	0	18	531	379						Untertest4.avi	0	880	547	72	111	463	266	650	0	Content		459	268	9956591	1214122568
9973	17:16:31.923	00:00:09.973	598	528,5886	390,8631	0,5017002	0,9567874	597,3856	3,641444	0	537,4524	366,7045	0,3228798	0,9604463	592,9105	4,07571	0	18	533	379						Untertest4.avi	0	880	547	72	111	463	266	650	0	Content		461	268	9973209	1214139186
9990	17:16:31.940	00:00:09.989	599	529,9607	393,0817	0,5018277	0,9569606	597,3394	3,612459	0	539,3659	364,7643	0,3230124	0,9605582	593,0404	4,071565	0	18	535	379						Untertest4.avi	0	880	547	72	111	463	266	650	0	Content		463	268	9989956	1214155933
10007	17:16:31.957	00:00:10.006	600	530,301	393,2633	0,5019591	0,957134	597,4658	3,614032	0	540,1135	365,31	0,323157	0,9606293	593,0352	4,063267	0	18	535	379						Untertest4.avi	0	880	547	72	111	463	266	650	0	Content		463	268	10006583	1214172560
10023	17:16:31.973	00:00:10.023	601	530,1609	387,5478	0,5020652	0,9572024	597,5885	3,597045	0	537,3364	365,6719	0,3232787	0,9606156	593,0529	4,044256	0	18	534	377						Untertest4.avi	0	880	547	72	111	463	266	650	0	Content		462	266	10023202	1214189179
10040	17:16:31.990	00:00:10.039	602	524,6494	382,8094	0,5021655	0,957244	597,674	3,533625	0	540,0125	367,5442	0,3234151	0,9605663	593,1478	3,999455	0	19	532	375						Untertest4.avi	0	880	547	72	111	423	296	400	0	Content		460	264	10039950	1214205927
10057	17:16:32.007	00:00:10.056	603	470,4035	425,099	0,5026424	0,9575696	597,6497	3,533286	0	483,9208	389,1456	0,3239587	0,9609166	593,1989	3,977316	0	19	477	407						Untertest4.avi	0	880	547	72	111	423	296	400	0	Content		405	296	10056575	1214222552
10073	17:16:32.023	00:00:10.073	604	505,1727	416,3947	0,5026569	0,9575831	597,7053	3,498311	0	508,8307	386,5645	0,3240275	0,9608911	593,2501	3,93498	0	19	507	401						Untertest4.avi	0	880	547	72	111	423	296	400	0	Content		435	290	10073193	1214239170
10090	17:16:32.040	00:00:10.089	605	490,2502	423,3557	0,502636	0,9574611	597,8453	3,450687	0	499,0308	392,4319	0,324037	0,9607316	593,3723	3,908323	0	19	495	408						Untertest4.avi	0	880	547	72	111	423	296	400	0	Content		423	297	10089817	1214255794
10107	17:16:32.057	00:00:10.106	606	492,071	415,4748	0,5026096	0,9572746	597,8975	3,401854	0	495,6201	395,6767	0,3239819	0,9604867	593,5416	3,871037	0	19	494	406						Untertest4.avi	0	880	547	72	111	423	296	400	0	Content		422	295	10106566	1214272543
10123	17:16:32.073	00:00:10.123	607	492,1488	423,3524	0,5025614	0,9569456	597,9289	3,387691	0	494,1683	393,0368	0,3239458	0,9602923	593,5942	3,830051	0	19	493	408						Untertest4.avi	0	880	547	72	111	423	296	400	0	Content		421	297	10123188	1214289165
10140	17:16:32.090	00:00:10.139	608	499,3789	419,7935	0,5024962	0,9567578	597,9882	3,354137	0	488,8707	393,5272	0,3238465	0,9601969	593,6779	3,819895	0	19	494	407						Untertest4.avi	0	880	547	72	111	423	296	400	0	Content		422	296	10139811	1214305788
10156	17:16:32.106	00:00:10.156	609	497,6894	419,4985	0,5024094	0,9566594	597,8287	3,326619	0	489,5939	392,8754	0,3237656	0,9601467	593,5869	3,788751	0	19	494	406						Untertest4.avi	0	880	547	72	111	423	296	400	0	Content		422	295	10156434	1214322411
10173	17:16:32.123	00:00:10.173	610	497,7087	422,2699	0,5022849	0,9565962	597,8469	3,337016	0	488,5737	394,2499	0,3236753	0,9601288	593,5309	3,75949	0	19	493	408						Untertest4.avi	0	880	547	72	111	423	296	400	0	Content		421	297	10173181	1214339158
10190	17:16:32.140	00:00:10.189	611	497,2333	416,5604	0,5021983	0,956585	597,9024	3,293019	0	493,7755	392,0659	0,3235928	0,9601557	593,4549	3,734154	0	19	496	404						Untertest4.avi	0	880	547	72	111	423	296	400	0	Content		424	293	10189805	1214355782
10206	17:16:32.156	00:00:10.206	612	498,5913	417,4768	0,502138	0,956608	597,9782	3,276431	0	490,1727	391,0302	0,3234872	0,9602178	593,5151	3,712495	0	19	494	404						Untertest4.avi	0	880	547	72	111	423	296	400	0	Content		422	293	10206430	1214372407
10223	17:16:32.173	00:00:10.223	613	496,1888	420,6751	0,5021095	0,9566961	597,9537	3,277659	0	489,8777	394,9984	0,3233926	0,9603392	593,4964	3,703959	0	19	493	408						Untertest4.avi	0	880	547	72	111	423	296	400	0	Content		421	297	10223052	1214389029
10240	17:16:32.190	00:00:10.239	614	497,6224	422,6573	0,5020814	0,9568116	597,9044	3,270167	0	493,0749	402,2107	0,323332	0,9604824	593,3271	3,686456	0	19	495	412						Untertest4.avi	0	880	547	72	111	423	296	400	0	Content		423	301	10239797	1214405774
10256	17:16:32.206	00:00:10.256	615	494,5246	417,9077	0,5020604	0,9569538	597,8219	3,233615	0	494,6046	399,0652	0,3232546	0,9606541	593,2668	3,664792	0	19	495	408						Untertest4.avi	0	880	547	72	111	423	296	400	0	Content		423	297	10256421	1214422398
10273	17:16:32.223	00:00:10.273	616	497,6682	417,5901	0,5020503	0,9570891	597,7939	3,251769	0	492,4924	394,7183	0,3232127	0,9607879	593,2427	3,654937	0	19	495	406						Untertest4.avi	0	880	547	72	111	423	296	400	0	Content		423	295	10273046	1214439023
10290	17:16:32.240	00:00:10.289	617	498,5297	419,8615	0,5020431	0,9571667	597,7195	3,245318	0	499,4583	393,5813	0,32318	0,9608612	593,1635	3,64249	0	19	499	407						Untertest4.avi	0	880	547	72	111	423	296	400	0	Content		427	296	10289793	1214455770
10306	17:16:32.256	00:00:10.306	618	498,3739	415,1333	0,5020365	0,9572557	597,6525	3,236161	0	498,9925	396,025	0,3231426	0,9609377	593,1193	3,639047	0	19	499	406						Untertest4.avi	0	880	547	72	111	423	296	400	0	Content		427	295	10306417	1214472394
10323	17:16:32.273	00:00:10.323	619	491,1554	419,9604	0,5020356	0,957305	597,6329	3,231997	0	498,3629	404,45	0,3231172	0,9609816	593,0199	3,626475	0	19	495	412						Untertest4.avi	0	880	547	72	111	423	296	400	0	Content		423	301	10323042	1214489019
10340	17:16:32.290	00:00:10.339	620	492,3053	418,8448	0,5020506	0,9573162	597,6127	3,227274	0	500,8687	399,064	0,3231005	0,9609674	592,9569	3,624153	0	19	497	409						Untertest4.avi	0	880	547	72	111	423	296	400	0	Content		425	298	10339666	1214505643
10356	17:16:32.306	00:00:10.356	621	491,6069	412,4702	0,5020867	0,9573118	597,5416	3,218412	0	500,3817	397,2599	0,323105	0,9609215	592,9403	3,628581	0	19	496	405						Untertest4.avi	0	880	547	72	111	423	296	400	0	Content		424	294	10356289	1214522266
10373	17:16:32.323	00:00:10.373	622	486,1875	414,1523	0,5021504	0,9572985	597,4266	3,210655	0	499,4352	400,3302	0,3231268	0,9608399	592,8398	3,626847	0	19	493	407						Untertest4.avi	0	880	547	72	111	423	296	400	0	Content		421	296	10373040	1214539017
10390	17:16:32.340	00:00:10.389	623	491,6719	421,3219	0,5022572	0,9573514	597,1699	3,22841	0	499,8735	397,3104	0,3231735	0,9608653	592,8499	3,603249	0	19	496	409						Untertest4.avi	0	880	547	72	111	423	296	400	0	Content		424	298	10389663	1214555640
10406	17:16:32.356	00:00:10.406	624	492,9529	428,5697	0,5023584	0,9573838	597,1495	3,239532	0	504,8044	394,5887	0,3232385	0,9608715	592,8201	3,592669	0	19	499	412						Untertest4.avi	0	880	547	72	111	423	296	400	0	Content		427	301	10406285	1214572262
10423	17:16:32.373	00:00:10.423	625	523,3475	396,9151	0,5019253	0,95705	596,9473	3,22031	0	574,0544	394,5014	0,3227532	0,9604586	592,5959	3,619582	0	19	549	396						Untertest4.avi	0	880	547	72	111	423	296	400	0	Content		477	285	10423032	1214589009
10440	17:16:32.390	00:00:10.439	626	697,8554	319,7071	0,5001902	0,9560754	597,5269	3,236933	0	775,8444	347,7246	0,3208508	0,959451	593,1573	3,581821	0	20	737	334						Untertest4.avi	0	880	547	72	111	1065	67	266	0	Content		665	223	10439658	1214605635
10456	17:16:32.406	00:00:10.456	627	879,5905	220,3384	0,4985375	0,9554008	597,8364	3,227633	0	983,0677	283,3738	0,3191843	0,9588691	593,9518	3,586004	0	20	931	252						Untertest4.avi	0	880	547	72	111	1065	67	266	0	Content		859	141	10456281	1214622258
10473	17:16:32.423	00:00:10.472	628	1032,281	170,757	0,4973595	0,9551787	597,9944	3,232441	0	1163,763	216,532	0,3180903	0,9591431	594,6279	3,613801	0	20	1098	194						Untertest4.avi	0	880	547	72	111	1065	67	266	0	Content		1026	83	10472904	1214638881
10490	17:16:32.440	00:00:10.489	629	1051,404	161,0417	0,4972761	0,9552603	597,9839	3,236673	0	1214,422	191,149	0,3178634	0,9593826	595,0199	3,649617	0	20	1133	176						Untertest4.avi	0	880	547	72	111	1065	67	266	0	Content		1061	65	10489656	1214655633
10506	17:16:32.456	00:00:10.506	630	1071,755	149,6102	0,4974927	0,9554289	597,6645	3,243433	0	1213,527	191,8018	0,3179162	0,9594241	594,8423	3,654105	0	20	1143	171						Untertest4.avi	0	880	547	72	111	1065	67	266	0	Content		1071	60	10506278	1214672255
10523	17:16:32.473	00:00:10.522	631	1067,295	149,0494	0,4976284	0,9554793	597,7573	3,234878	0	1207,961	196,3907	0,3179523	0,9594516	594,8031	3,639773	0	20	1138	173						Untertest4.avi	0	880	547	72	111	1065	67	266	0	Content		1066	62	10522903	1214688880
10540	17:16:32.490	00:00:10.539	632	1064,568	144,7416	0,4977429	0,9555827	597,773	3,245681	0	1210,498	198,546	0,3180231	0,9594893	594,8327	3,646964	0	20	1138	172						Untertest4.avi	0	880	547	72	111	1065	67	266	0	Content		1066	61	10539528	1214705505
10556	17:16:32.506	00:00:10.556	633	1062,099	151,1242	0,4978984	0,9556502	597,4838	3,266959	0	1205,206	198,506	0,3180944	0,959541	594,8315	3,659307	0	20	1134	175						Untertest4.avi	0	880	547	72	111	1065	67	266	0	Content		1062	64	10556275	1214722252
10573	17:16:32.523	00:00:10.572	634	1066,508	155,0672	0,4980492	0,9557241	597,6192	3,27721	0	1208,303	200,4692	0,3181962	0,9595696	594,8033	3,668113	0	20	1137	178						Untertest4.avi	0	880	547	72	111	1065	67	266	0	Content		1065	67	10572898	1214738875
10590	17:16:32.540	00:00:10.589	635	1061,505	153,8646	0,4981938	0,9557328	597,6635	3,259015	0	1210,442	198,7239	0,3183285	0,9595389	594,748	3,664412	0	20	1136	176						Untertest4.avi	0	880	547	72	111	1065	67	266	0	Content		1064	65	10589520	1214755497
10606	17:16:32.556	00:00:10.606	636	1062,7	163,3934	0,498381	0,9557257	597,423	3,281602	0	1205,243	198,487	0,3184758	0,9594633	594,6695	3,681286	0	20	1134	181						Untertest4.avi	0	880	547	72	111	1065	67	266	0	Content		1062	70	10606141	1214772118
10623	17:16:32.573	00:00:10.622	637	1064,902	158,2757	0,4985549	0,9557713	597,5907	3,289002	0	1209,41	199,2311	0,3186549	0,9594638	594,7092	3,680052	0	20	1137	179						Untertest4.avi	0	880	547	72	111	1065	67	266	0	Content		1065	68	10622893	1214788870
10640	17:16:32.590	00:00:10.639	638	1061,94	158,2958	0,4986919	0,955833	597,6841	3,291612	0	1217,493	195,2969	0,3188114	0,9594688	594,7386	3,689044	0	20	1140	177						Untertest4.avi	0	880	547	72	111	1065	67	266	0	Content		1068	66	10639519	1214805496
10656	17:16:32.606	00:00:10.656	639	1063,342	161,8361	0,4987861	0,9558381	597,6194	3,31306	0	1217,959	204,173	0,3189535	0,9593508	594,8041	3,709067	0	20	1141	183						Untertest4.avi	0	880	547	72	111	1065	67	266	0	Content		1069	72	10656155	1214822132
10673	17:16:32.623	00:00:10.672	640	1058,44	162,6499	0,4987326	0,9556417	597,9267	3,328452	0	1227,29	196,1464	0,3191489	0,9590807	595,0378	3,722433	0	20	1143	179						Untertest4.avi	0	880	547	72	111	1065	67	266	0	Content		1071	68	10672889	1214838866
10689	17:16:32.639	00:00:10.689	641	-1024	-768	-1	-1	-1	-1	4	1197,898	250,9551	0,3193718	0,9584305	595,3723	3,606211	0	20	1198	251						Untertest4.avi	0	880	547	72	111	1065	67	266	0	Content		1126	140	10689386	1214855363
10706	17:16:32.656	00:00:10.706	642	-1024	-768	-1	-1	-1	-1	4	-1024	-768	-1	-1	-1	-1	4		0	0						Untertest4.avi	0	880	547	72	111				0	Content		-72	-111	10706134	1214872111
10723	17:16:32.673	00:00:10.722	643	-1024	-768	-1	-1	-1	-1	4	-1024	-768	-1	-1	-1	-1	4		0	0						Untertest4.avi	0	880	547	72	111				0	Content		-72	-111	10722757	1214888734
10739	17:16:32.689	00:00:10.739	644	-1024	-768	-1	-1	-1	-1	4	-1024	-768	-1	-1	-1	-1	4		0	0						Untertest4.avi	0	880	547	72	111				0	Content		-72	-111	10739380	1214905357
10756	17:16:32.706	00:00:10.756	645	-1024	-768	-1	-1	-1	-1	4	-1024	-768	-1	-1	-1	-1	4		0	0						Untertest4.avi	0	880	547	72	111				0	Content		-72	-111	10756125	1214922102
10773	17:16:32.723	00:00:10.772	646	-1024	-768	-1	-1	-1	-1	4	-1024	-768	-1	-1	-1	-1	4		0	0						Untertest4.avi	0	880	547	72	111				0	Content		-72	-111	10772748	1214938725
10789	17:16:32.739	00:00:10.789	647	-1024	-768	-1	-1	-1	-1	4	-1024	-768	-1	-1	-1	-1	4		0	0						Untertest4.avi	0	880	547	72	111				0	Content		-72	-111	10789370	1214955347
10806	17:16:32.756	00:00:10.806	648	-1024	-768	-1	-1	-1	-1	4	-1024	-768	-1	-1	-1	-1	4		0	0						Untertest4.avi	0	880	547	72	111				0	Content		-72	-111	10806056	1214972033
10823	17:16:32.773	00:00:10.822	649	-1024	-768	-1	-1	-1	-1	4	-1024	-768	-1	-1	-1	-1	4		0	0						Untertest4.avi	0	880	547	72	111				0	Content		-72	-111	10822724	1214988701
10839	17:16:32.789	00:00:10.839	650	-1024	-768	-1	-1	-1	-1	4	-1024	-768	-1	-1	-1	-1	4		0	0						Untertest4.avi	0	880	547	72	111				0	Content		-72	-111	10839354	1215005331
10856	17:16:32.806	00:00:10.856	651	-1024	-768	-1	-1	-1	-1	4	-1024	-768	-1	-1	-1	-1	4		0	0						Untertest4.avi	0	880	547	72	111				0	Content		-72	-111	10856021	1215021998
10873	17:16:32.823	00:00:10.872	652	-1024	-768	-1	-1	-1	-1	4	-1024	-768	-1	-1	-1	-1	4		0	0						Untertest4.avi	0	880	547	72	111				0	Content		-72	-111	10872689	1215038666
10889	17:16:32.839	00:00:10.889	653	-1024	-768	-1	-1	-1	-1	4	-1024	-768	-1	-1	-1	-1	4		0	0						Untertest4.avi	0	880	547	72	111				0	Content		-72	-111	10889339	1215055316
10906	17:16:32.856	00:00:10.906	654	-1024	-768	-1	-1	-1	-1	4	-1024	-768	-1	-1	-1	-1	4		0	0						Untertest4.avi	0	880	547	72	111				0	Content		-72	-111	10906006	1215071983
10923	17:16:32.873	00:00:10.922	655	521,8164	343,3231	0,5036386	0,9571964	596,7959	3,428348	0	563,942	329,6357	0,3241622	0,9604843	592,1605	3,765968	0	21	543	336						Untertest4.avi	0	880	547	72	111	466	228	283	0	Content		471	225	10922613	1215088590
10939	17:16:32.889	00:00:10.939	656	519,2786	332,9659	0,5035712	0,9567184	596,7776	3,395333	0	555,8129	336,7004	0,3240597	0,9601145	592,1886	3,77627	0	21	538	335						Untertest4.avi	0	880	547	72	111	466	228	283	0	Content		466	224	10939237	1215105214
10956	17:16:32.906	00:00:10.955	657	516,1137	333,8735	0,503464	0,9567358	596,6442	3,386477	0	559,9678	336,6125	0,3239521	0,960148	592,1981	3,777485	0	21	538	335						Untertest4.avi	0	880	547	72	111	466	228	283	0	Content		466	224	10955984	1215121961
10973	17:16:32.923	00:00:10.972	658	515,6865	340,3508	0,5033335	0,9566925	596,7225	3,40891	0	560,2054	333,078	0,3238032	0,9600967	592,297	3,777981	0	21	538	337						Untertest4.avi	0	880	547	72	111	466	228	283	0	Content		466	226	10972609	1215138586
10989	17:16:32.939	00:00:10.989	659	526,0503	341,8559	0,5031909	0,9566071	596,6909	3,423157	0	559,9501	337,6114	0,3236633	0,9599656	592,1989	3,771114	0	21	543	340						Untertest4.avi	0	880	547	72	111	466	228	283	0	Content		471	229	10989232	1215155209
11006	17:16:32.956	00:00:11.005	660	522,2819	337,5704	0,5030159	0,9565362	596,7364	3,403752	0	554,906	335,22	0,3235015	0,9599025	592,2098	3,791891	0	21	539	336						Untertest4.avi	0	880	547	72	111	466	228	283	0	Content		467	225	11005980	1215171957
11022	17:16:32.972	00:00:11.022	661	521,3002	341,683	0,5028576	0,9564488	596,7828	3,42868	0	554,3944	334,6155	0,3233679	0,9597896	592,3616	3,76432	0	21	538	338						Untertest4.avi	0	880	547	72	111	466	228	283	0	Content		466	227	11022482	1215188459
11039	17:16:32.989	00:00:11.039	662	526,453	333,9996	0,5027607	0,9563857	596,7763	3,411029	0	554,4383	339,6146	0,3232713	0,9597672	592,251	3,787774	0	21	540	337						Untertest4.avi	0	880	547	72	111	466	228	283	0	Content		468	226	11039228	1215205205
11056	17:16:33.006	00:00:11.055	663	531,0093	334,9532	0,50267	0,9563403	596,7529	3,396418	0	554,9442	340,3657	0,3231692	0,959824	592,3148	3,786281	0	21	543	338						Untertest4.avi	0	880	547	72	111	466	228	283	0	Content		471	227	11055854	1215221831
11072	17:16:33.022	00:00:11.072	664	524,7961	337,3577	0,5025303	0,9562851	596,8586	3,412723	0	553,5167	335,6812	0,3230944	0,9598592	592,2809	3,797089	0	21	539	337						Untertest4.avi	0	880	547	72	111	466	228	283	0	Content		467	226	11072476	1215238453
11089	17:16:33.039	00:00:11.089	665	528,2783	347,7881	0,5024254	0,9562086	596,8154	3,438801	0	547,8011	340,2357	0,3230108	0,9597723	592,2362	3,804532	0	21	538	344						Untertest4.avi	0	880	547	72	111	466	228	283	0	Content		466	233	11089223	1215255200
11106	17:16:33.056	00:00:11.105	666	523,2578	348,3221	0,5023116	0,9560631	596,7921	3,43309	0	548,7686	341,5104	0,3229018	0,9597172	592,3807	3,805152	0	21	536	345						Untertest4.avi	0	880	547	72	111	466	228	283	0	Content		464	234	11105848	1215271825
11122	17:16:33.072	00:00:11.122	667	530,752	354,3113	0,502189	0,9560281	596,9064	3,443961	0	552,5044	340,9935	0,3228161	0,9597135	592,3759	3,814678	0	21	542	348						Untertest4.avi	0	880	547	72	111	466	228	283	0	Content		470	237	11122470	1215288447
11139	17:16:33.089	00:00:11.139	668	525,3344	349,6882	0,5020408	0,9560443	596,699	3,437984	0	546,8184	340,3455	0,3227006	0,9597391	592,3248	3,821246	0	21	536	345						Untertest4.avi	0	880	547	72	111	466	228	283	0	Content		464	234	11139093	1215305070
11156	17:16:33.106	00:00:11.155	669	520,1425	349,0486	0,5019172	0,9560599	596,6907	3,438283	0	544,9521	342,4501	0,3226103	0,9597469	592,273	3,834881	0	21	533	346						Untertest4.avi	0	880	547	72	111	466	228	283	0	Content		461	235	11155839	1215321816
11172	17:16:33.122	00:00:11.172	670	524,2155	352,9037	0,5018515	0,9560411	596,6407	3,46178	0	548,1113	343,8603	0,3225359	0,9597337	592,2039	3,83638	0	21	536	348						Untertest4.avi	0	880	547	72	111	466	228	283	0	Content		464	237	11172464	1215338441
11189	17:16:33.139	00:00:11.189	671	523,8018	352,1322	0,5018144	0,9560533	596,6166	3,456753	0	548,0301	339,5684	0,3225105	0,9597452	592,1465	3,838694	0	21	536	346						Untertest4.avi	0	880	547	72	111	466	228	283	0	Content		464	235	11189087	1215355064
11206	17:16:33.156	00:00:11.205	672	478,731	396,6982	0,5022554	0,9567692	596,6458	3,480128	0	498,059	367,9606	0,3230725	0,9604259	592,3488	3,864753	0	22	488	382						Untertest4.avi	0	880	547	72	111	402	300	217	0	Content		416	271	11205712	1215371689
11222	17:16:33.172	00:00:11.222	673	480,7674	418,4166	0,5024693	0,9574072	596,3496	3,490656	0	482,3857	407,0166	0,3234533	0,9610723	591,8825	3,876701	0	22	482	413						Untertest4.avi	0	880	547	72	111	402	300	217	0	Content		410	302	11222461	1215388438
11239	17:16:33.189	00:00:11.239	674	463,9257	419,7759	0,502498	0,9573374	596,3968	3,499998	0	474,8258	395,0703	0,3234678	0,9610391	591,9707	3,863621	0	22	469	407						Untertest4.avi	0	880	547	72	111	402	300	217	0	Content		397	296	11239083	1215405060
11256	17:16:33.206	00:00:11.255	675	473,3622	416,4281	0,5026348	0,9573486	596,3185	3,483049	0	474,7337	401,7182	0,3235711	0,9609998	591,8691	3,871843	0	22	474	409						Untertest4.avi	0	880	547	72	111	402	300	217	0	Content		402	298	11255707	1215421684
11272	17:16:33.222	00:00:11.272	676	476,8987	419,0525	0,5027233	0,957329	596,3823	3,499622	0	471,1448	398,6178	0,3236432	0,9609594	591,8364	3,88218	0	22	474	409						Untertest4.avi	0	880	547	72	111	402	300	217	0	Content		402	298	11272333	1215438310
11289	17:16:33.239	00:00:11.289	677	474,3564	422,5413	0,5027926	0,9573753	596,3626	3,495843	0	473,814	400,0831	0,3237288	0,9609653	591,7858	3,881544	0	22	474	411						Untertest4.avi	0	880	547	72	111	402	300	217	0	Content		402	300	11289081	1215455058
11306	17:16:33.256	00:00:11.305	678	475,1111	419,5225	0,5028683	0,9574127	596,2637	3,505283	0	475,0587	401,6121	0,3238029	0,9609659	591,7484	3,888454	0	22	475	411						Untertest4.avi	0	880	547	72	111	402	300	217	0	Content		403	300	11305702	1215471679
11322	17:16:33.272	00:00:11.322	679	473,37	420,9543	0,5029609	0,957409	596,0823	3,503405	0	471,6343	402,455	0,323898	0,9609525	591,6251	3,895854	0	22	473	412						Untertest4.avi	0	880	547	72	111	402	300	217	0	Content		401	301	11322326	1215488303
11339	17:16:33.289	00:00:11.339	680	472,3292	422,4958	0,503058	0,9573672	595,8889	3,505666	0	471,0929	403,285	0,3239649	0,9608971	591,6397	3,884553	0	22	472	413						Untertest4.avi	0	880	547	72	111	402	300	217	0	Content		400	302	11339073	1215505050
11356	17:16:33.306	00:00:11.355	681	469,8161	417,1378	0,5031751	0,9573511	595,9958	3,508822	0	471,2037	407,6452	0,3240609	0,9608142	591,542	3,882361	0	22	471	412						Untertest4.avi	0	880	547	72	111	402	300	217	0	Content		399	301	11355697	1215521674
11372	17:16:33.322	00:00:11.372	682	473,8963	415,9325	0,5033094	0,9573746	596,1484	3,510361	0	472,6322	406,1551	0,324213	0,9608034	591,4478	3,89838	0	22	473	411						Untertest4.avi	0	880	547	72	111	402	300	217	0	Content		401	300	11372321	1215538298
11389	17:16:33.339	00:00:11.388	683	479,4901	424,0971	0,5034969	0,957387	595,7188	3,527757	0	473,5059	405,1006	0,324378	0,9607905	591,3644	3,897816	0	22	476	415						Untertest4.avi	0	880	547	72	111	402	300	217	0	Content		404	304	11388943	1215554920
11406	17:16:33.356	00:00:11.405	684	473,8915	420,7766	0,5036834	0,957332	595,8646	3,520927	0	472,7547	403,0682	0,324535	0,9607089	591,4156	3,909797	0	22	473	412						Untertest4.avi	0	880	547	72	111	402	300	217	0	Content		401	301	11405689	1215571666
11422	17:16:33.372	00:00:11.422	685	522,4836	419,1913	0,5033059	0,9572302	595,6186	3,53079	0	544,7773	414,5525	0,3240739	0,9605178	591,1961	3,929719	0	23	534	417						Untertest4.avi	0	880	547	72	111	623	274	150	0	Content		462	306	11422314	1215588291
11439	17:16:33.389	00:00:11.438	686	652,9947	381,5229	0,5022126	0,9568721	595,98	3,535302	0	701,552	396,9852	0,3227856	0,9601131	591,488	3,907258	0	23	677	389						Untertest4.avi	0	880	547	72	111	623	274	150	0	Content		605	278	11438936	1215604913
11456	17:16:33.406	00:00:11.455	687	670,5257	366,4436	0,5020823	0,956689	595,8194	3,534575	0	721,4509	384,5735	0,3225712	0,9598567	591,5105	3,903132	0	23	696	376						Untertest4.avi	0	880	547	72	111	623	274	150	0	Content		624	265	11455558	1215621535
11472	17:16:33.422	00:00:11.472	688	676,7743	372,0611	0,5023566	0,9568079	595,8651	3,545661	0	716,8289	391,6477	0,3227967	0,9597931	591,3149	3,910619	0	23	697	382						Untertest4.avi	0	880	547	72	111	623	274	150	0	Content		625	271	11472306	1215638283
11489	17:16:33.439	00:00:11.488	689	680,5934	372,9992	0,5026143	0,9569333	595,7252	3,544984	0	719,6047	390,3394	0,3230342	0,9598052	591,2748	3,90077	0	23	700	382						Untertest4.avi	0	880	547	72	111	623	274	150	0	Content		628	271	11488931	1215654908
11506	17:16:33.456	00:00:11.505	690	680,41	370,3281	0,5028863	0,9570312	595,7463	3,536994	0	709,6824	394,0325	0,3232639	0,9597517	591,2023	3,926695	0	23	695	382						Untertest4.avi	0	880	547	72	111	623	274	150	0	Content		623	271	11505553	1215671530
11522	17:16:33.472	00:00:11.522	691	682,0544	375,1919	0,503141	0,9570892	595,6686	3,536887	0	717,0994	394,2109	0,3235112	0,9596984	591,2441	3,905816	0	23	700	385						Untertest4.avi	0	880	547	72	111	623	274	150	0	Content		628	274	11522177	1215688154
11539	17:16:33.489	00:00:11.538	692	680,2131	374,7106	0,5032942	0,957104	595,8438	3,541956	0	710,301	394,5414	0,3237834	0,9596378	591,3059	3,910204	0	23	695	385						Untertest4.avi	0	880	547	72	111	623	274	150	0	Content		623	274	11538924	1215704901
11556	17:16:33.506	00:00:11.555	693	671,3423	539,179	0,5031366	0,9559858	595,97	3,153767	0	685,0576	430,4957	0,3243659	0,9594041	591,4993	3,847565	0	23	678	485						Untertest4.avi	0	880	547	72	111	623	274	150	0	Content		606	374	11555547	1215721524
11572	17:16:33.522	00:00:11.572	694	-1024	-768	-1	-1	-1	-1	4	-1024	-768	-1	-1	-1	-1	4		0	0						Untertest4.avi	0	880	547	72	111				0	Content		-72	-111	11572171	1215738148
11589	17:16:33.539	00:00:11.588	695	-1024	-768	-1	-1	-1	-1	4	-1024	-768	-1	-1	-1	-1	4		0	0						Untertest4.avi	0	880	547	72	111				0	Content		-72	-111	11588794	1215754771
11606	17:16:33.556	00:00:11.605	696	-1024	-768	-1	-1	-1	-1	4	-1024	-768	-1	-1	-1	-1	4		0	0						Untertest4.avi	0	880	547	72	111				0	Content		-72	-111	11605542	1215771519
11622	17:16:33.572	00:00:11.622	697	-1024	-768	-1	-1	-1	-1	4	-1024	-768	-1	-1	-1	-1	4		0	0						Untertest4.avi	0	880	547	72	111				0	Content		-72	-111	11622165	1215788142
11639	17:16:33.589	00:00:11.638	698	-1024	-768	-1	-1	-1	-1	4	-1024	-768	-1	-1	-1	-1	4		0	0						Untertest4.avi	0	880	547	72	111				0	Content		-72	-111	11638786	1215804763
11656	17:16:33.606	00:00:11.655	699	-1024	-768	-1	-1	-1	-1	4	-1024	-768	-1	-1	-1	-1	4		0	0						Untertest4.avi	0	880	547	72	111				0	Content		-72	-111	11655533	1215821510
11672	17:16:33.622	00:00:11.672	700	-1024	-768	-1	-1	-1	-1	4	-1024	-768	-1	-1	-1	-1	4		0	0						Untertest4.avi	0	880	547	72	111				0	Content		-72	-111	11672173	1215838150
11689	17:16:33.639	00:00:11.688	701	-1024	-768	-1	-1	-1	-1	4	-1024	-768	-1	-1	-1	-1	4		0	0						Untertest4.avi	0	880	547	72	111				0	Content		-72	-111	11688788	1215854765
11705	17:16:33.655	00:00:11.705	702	-1024	-768	-1	-1	-1	-1	4	-1024	-768	-1	-1	-1	-1	4		0	0						Untertest4.avi	0	880	547	72	111				0	Content		-72	-111	11705455	1215871432
11722	17:16:33.672	00:00:11.722	703	-1024	-768	-1	-1	-1	-1	4	-1024	-768	-1	-1	-1	-1	4		0	0						Untertest4.avi	0	880	547	72	111				0	Content		-72	-111	11722105	1215888082
11739	17:16:33.689	00:00:11.738	704	-1024	-768	-1	-1	-1	-1	4	-1024	-768	-1	-1	-1	-1	4		0	0						Untertest4.avi	0	880	547	72	111				0	Content		-72	-111	11738772	1215904749
11755	17:16:33.705	00:00:11.755	705	-1024	-768	-1	-1	-1	-1	4	-1024	-768	-1	-1	-1	-1	4		0	0						Untertest4.avi	0	880	547	72	111				0	Content		-72	-111	11755439	1215921416
11772	17:16:33.722	00:00:11.772	706	416,6091	466,7396	0,5097151	0,9581131	595,8195	3,545265	0	403,9347	428,1323	0,3306009	0,9597359	591,17	3,940403	0	24	410	447						Untertest4.avi	0	880	547	72	111	340	325	133	0	Content		338	336	11772025	1215938002
11789	17:16:33.739	00:00:11.788	707	410,9944	447,8743	0,5098858	0,958779	595,6866	3,571151	0	411,0755	419,9327	0,3308094	0,9601547	591,1836	3,93894	0	24	411	434						Untertest4.avi	0	880	547	72	111	340	325	133	0	Content		339	323	11788649	1215954626
11805	17:16:33.755	00:00:11.805	708	402,7938	447,7629	0,5100587	0,9582894	595,7999	3,55754	0	409,0674	420,9788	0,3309317	0,9597721	591,3018	3,954699	0	24	406	434						Untertest4.avi	0	880	547	72	111	340	325	133	0	Content		334	323	11805395	1215971372
11822	17:16:33.772	00:00:11.822	709	408,1385	453,8646	0,5102204	0,9583293	595,8566	3,571173	0	407,6856	422,159	0,3310663	0,9597659	591,2225	3,957021	0	24	408	438						Untertest4.avi	0	880	547	72	111	340	325	133	0	Content		336	327	11822019	1215987996
11839	17:16:33.789	00:00:11.838	710	408,7979	451,1364	0,5103046	0,9583938	595,8107	3,570207	0	414,739	421,1082	0,3311602	0,9597607	591,3485	3,96138	0	24	412	436						Untertest4.avi	0	880	547	72	111	340	325	133	0	Content		340	325	11838643	1216004620
11855	17:16:33.805	00:00:11.855	711	405,1559	449,6077	0,5103932	0,9584787	595,701	3,568846	0	418,9438	422,8538	0,3312572	0,9597594	591,377	3,966973	0	24	412	436						Untertest4.avi	0	880	547	72	111	340	325	133	0	Content		340	325	11855391	1216021368
11872	17:16:33.822	00:00:11.871	712	415,4445	456,4959	0,5104448	0,9585306	595,7316	3,59665	0	417,0425	419,88	0,3313126	0,9597584	591,3183	3,968918	0	24	416	438						Untertest4.avi	0	880	547	72	111	340	325	133	0	Content		344	327	11871908	1216037885
11889	17:16:33.839	00:00:11.888	713	414,0243	452,5746	0,510483	0,9585806	595,8069	3,58267	0	415,3289	420,0646	0,3313424	0,959793	591,3632	3,966564	0	24	415	436						Untertest4.avi	0	880	547	72	111	340	325	133	0	Content		343	325	11888650	1216054627
11905	17:16:33.855	00:00:11.905	714	447,2468	582,599	0,5098871	0,9606303	595,6066	3,603253	0	465,8528	554,5298	0,3311443	0,9617605	591,1031	3,993055	0	25	457	569						Untertest4.avi	0	880	547	72	111	397	599	1366	0	Content		385	458	11905386	1216071363
11922	17:16:33.872	00:00:11.921	715	477,2545	723,6538	0,5092626	0,9628609	595,8594	3,593088	0	472,2401	703,9092	0,3311402	0,9638176	591,1879	3,979195	0	25	475	714						Untertest4.avi	0	880	547	72	111	397	599	1366	0	Content		403	603	11921885	1216087862
11939	17:16:33.889	00:00:11.938	716	461,814	700,0055	0,5094096	0,9626946	595,5366	3,600883	0	471,3578	689,5076	0,3311103	0,9638131	591,0057	3,979619	0	25	467	695						Untertest4.avi	0	880	547	72	111	397	599	1366	0	Content		395	584	11938635	1216104612
11955	17:16:33.905	00:00:11.955	717	461,2451	732,4553	0,5094388	0,9626879	595,5782	3,578519	0	469,8618	714,6715	0,3310798	0,9638149	590,9996	3,971129	0	25	466	724						Untertest4.avi	0	880	547	72	111	397	599	1366	0	Content		394	613	11955269	1216121246
11972	17:16:33.922	00:00:11.971	718	465,0536	726,1909	0,5094628	0,9627606	595,5796	3,593437	0	468,0733	707,6841	0,3310539	0,9638803	591,0073	3,963069	0	25	467	717						Untertest4.avi	0	880	547	72	111	397	599	1366	0	Content		395	606	11971881	1216137858
11989	17:16:33.939	00:00:11.988	719	470,79	721,4199	0,5094938	0,9628363	595,6572	3,605484	0	469,3133	700,6981	0,3310207	0,9639686	591,0128	3,970415	0	25	470	711						Untertest4.avi	0	880	547	72	111	397	599	1366	0	Content		398	600	11988628	1216154605
12005	17:16:33.955	00:00:12.005	720	464,8027	723,6852	0,5094761	0,9628747	595,5811	3,596636	0	470,8206	701,9593	0,3309852	0,9640048	591,0277	3,956738	0	25	468	713						Untertest4.avi	0	880	547	72	111	397	599	1366	0	Content		396	602	12005263	1216171240
12022	17:16:33.972	00:00:12.021	721	463,2563	722,2312	0,5094855	0,9629712	595,5667	3,595541	0	467,4806	699,1375	0,3309427	0,964107	591,0571	3,974029	0	25	465	711						Untertest4.avi	0	880	547	72	111	397	599	1366	0	Content		393	600	12021875	1216187852
12038	17:16:33.988	00:00:12.038	722	466,4969	720,8762	0,5094781	0,9630337	595,5327	3,601259	0	466,7049	699,7442	0,3309155	0,9641863	591,0519	3,964706	0	25	467	710						Untertest4.avi	0	880	547	72	111	397	599	1366	0	Content		395	599	12038499	1216204476
12055	17:16:34.005	00:00:12.055	723	464,0922	722,3878	0,5094912	0,9630517	595,5159	3,602119	0	467,7911	700,3438	0,3309101	0,9642025	591,0048	3,968643	0	25	466	711						Untertest4.avi	0	880	547	72	111	397	599	1366	0	Content		394	600	12055259	1216221236
12072	17:16:34.022	00:00:12.071	724	458,9414	720,5834	0,5095189	0,9630229	595,4796	3,60062	0	468,8151	699,6116	0,3309305	0,9641973	590,9977	3,972073	0	25	464	710						Untertest4.avi	0	880	547	72	111	397	599	1366	0	Content		392	599	12071869	1216237846
12088	17:16:34.038	00:00:12.088	725	457,7802	721,0438	0,5095424	0,9629605	595,458	3,587741	0	467,9395	699,3	0,3309655	0,9641238	590,8934	3,96915	0	25	463	710						Untertest4.avi	0	880	547	72	111	397	599	1366	0	Content		391	599	12088494	1216254471
12105	17:16:34.055	00:00:12.105	726	460,8815	721,4929	0,5095973	0,9628616	595,4446	3,587361	0	469,1988	701,6212	0,3310002	0,9640446	590,7901	3,98253	0	25	465	712						Untertest4.avi	0	880	547	72	111	397	599	1366	0	Content		393	601	12105255	1216271232
12122	17:16:34.072	00:00:12.121	727	465,2833	724,0947	0,5096684	0,9628018	595,3233	3,592905	0	466,8227	699,0268	0,3310384	0,9639995	590,7576	3,996364	0	25	466	712						Untertest4.avi	0	880	547	72	111	397	599	1366	0	Content		394	601	12121741	1216287718
12138	17:16:34.088	00:00:12.138	728	467,8011	725,3326	0,5097613	0,9628017	595,1575	3,598377	0	470,4831	698,8944	0,3311025	0,9639791	590,6309	3,985376	0	25	469	712						Untertest4.avi	0	880	547	72	111	397	599	1366	0	Content		397	601	12138488	1216304465
12155	17:16:34.105	00:00:12.155	729	468,3403	721,8865	0,5098419	0,9628129	595,1301	3,60345	0	469,1948	697,0147	0,3311675	0,9639839	590,5297	4,000413	0	25	469	709						Untertest4.avi	0	880	547	72	111	397	599	1366	0	Content		397	598	12155250	1216321227
12172	17:16:34.122	00:00:12.171	730	461,9334	721,4114	0,5099269	0,9628296	595,1937	3,60043	0	472,6096	694,6911	0,3312441	0,9639777	590,6025	3,986389	0	25	467	708						Untertest4.avi	0	880	547	72	111	397	599	1366	0	Content		395	597	12171735	1216337712
12188	17:16:34.138	00:00:12.188	731	464,0561	723,3737	0,5100473	0,962822	595,2457	3,593511	0	470,4936	699,4409	0,3313332	0,9639521	590,5638	3,976585	0	25	467	711						Untertest4.avi	0	880	547	72	111	397	599	1366	0	Content		395	600	12188483	1216354460
12205	17:16:34.155	00:00:12.205	732	475,2697	725,595	0,5102034	0,9628152	594,9869	3,593624	0	469,0529	701,1904	0,3314564	0,9639275	590,4815	3,982805	0	25	472	713						Untertest4.avi	0	880	547	72	111	397	599	1366	0	Content		400	602	12205105	1216371082
12222	17:16:34.172	00:00:12.221	733	467,061	722,0635	0,510341	0,9628357	595,0126	3,570155	0	469,1344	701,3275	0,3315648	0,9638698	590,4896	3,975405	0	25	468	712						Untertest4.avi	0	880	547	72	111	397	599	1366	0	Content		396	601	12221731	1216387708
12238	17:16:34.188	00:00:12.238	734	467,2893	724,3088	0,5104763	0,9628269	595,0231	3,570848	0	467,9939	702,3499	0,3317063	0,963823	590,2985	3,955632	0	25	468	713						Untertest4.avi	0	880	547	72	111	397	599	1366	0	Content		396	602	12238352	1216404329
12255	17:16:34.205	00:00:12.254	735	476,1429	725,1129	0,5106481	0,9628387	594,7261	3,569419	0	469,347	703,678	0,3318485	0,9637672	590,2715	3,939115	0	25	473	714						Untertest4.avi	0	880	547	72	111	397	599	1366	0	Content		401	603	12254975	1216420952
12272	17:16:34.222	00:00:12.271	736	470,3016	718,9114	0,5107923	0,9629548	594,8159	3,536429	0	468,9581	702,0175	0,3319669	0,9638101	590,2356	3,931987	0	25	470	710						Untertest4.avi	0	880	547	72	111	397	599	1366	0	Content		398	599	12271724	1216437701
12288	17:16:34.238	00:00:12.288	737	463,908	716,4377	0,5109199	0,9630446	594,7986	3,525288	0	469,7633	699,8164	0,3321155	0,9638691	590,1158	3,920031	0	25	467	708						Untertest4.avi	0	880	547	72	111	397	599	1366	0	Content		395	597	12288349	1216454326
12305	17:16:34.255	00:00:12.304	738	466,866	718,8235	0,5110601	0,9631066	594,5588	3,525872	0	467,3254	697,3354	0,3322341	0,963937	590,0209	3,896609	0	25	467	708						Untertest4.avi	0	880	547	72	111	397	599	1366	0	Content		395	597	12304973	1216470950
12322	17:16:34.272	00:00:12.321	739	469,3734	723,9195	0,5112265	0,9631559	594,4834	3,5227	0	466,6599	698,4908	0,3323747	0,9639625	589,9961	3,895619	0	25	468	711						Untertest4.avi	0	880	547	72	111	397	599	1366	0	Content		396	600	12321596	1216487573
12338	17:16:34.288	00:00:12.338	740	469,4017	720,3397	0,511384	0,9632678	594,6039	3,504641	0	465,8329	696,3481	0,3325297	0,9640288	589,8801	3,883115	0	25	468	708						Untertest4.avi	0	880	547	72	111	397	599	1366	0	Content		396	597	12338347	1216504324
12355	17:16:34.305	00:00:12.354	741	464,8428	721,6894	0,5115353	0,9633486	594,3759	3,513238	0	468,8098	696,6246	0,3326517	0,9641062	589,9114	3,878423	0	25	467	709						Untertest4.avi	0	880	547	72	111	397	599	1366	0	Content		395	598	12354971	1216520948
12372	17:16:34.322	00:00:12.371	742	469,5539	722,4301	0,5116855	0,9634731	594,3127	3,515604	0	463,4314	695,6273	0,332763	0,9641551	589,8963	3,859196	0	25	466	709						Untertest4.avi	0	880	547	72	111	397	599	1366	0	Content		394	598	12371595	1216537572
12388	17:16:34.338	00:00:12.388	743	462,8106	721,9628	0,511831	0,9635382	594,4053	3,497476	0	462,4294	699,1356	0,3328969	0,9641704	589,7032	3,858736	0	25	463	711						Untertest4.avi	0	880	547	72	111	397	599	1366	0	Content		391	600	12388343	1216554320
12405	17:16:34.355	00:00:12.404	744	471,0472	719,9703	0,5119408	0,9635819	594,3741	3,499687	0	467,3109	698,9889	0,3330272	0,9641694	589,7133	3,844377	0	25	469	709						Untertest4.avi	0	880	547	72	111	397	599	1366	0	Content		397	598	12404968	1216570945
12422	17:16:34.372	00:00:12.421	745	475,9222	722,3794	0,5120516	0,9636196	594,1714	3,506855	0	467,5912	698,47	0,3331031	0,9641675	589,7548	3,842283	0	25	472	710						Untertest4.avi	0	880	547	72	111	397	599	1366	0	Content		400	599	12421591	1216587568
12438	17:16:34.388	00:00:12.438	746	474,9775	720,7581	0,5121235	0,9636184	594,0721	3,52062	0	466,4784	699,5433	0,3331627	0,9641246	589,7737	3,842362	0	25	471	710						Untertest4.avi	0	880	547	72	111	397	599	1366	0	Content		399	599	12438341	1216604318
12455	17:16:34.405	00:00:12.454	747	469,8949	718,2991	0,5121961	0,9635599	594,1164	3,51644	0	466,861	698,4077	0,3332219	0,9640212	589,7299	3,834575	0	25	468	708						Untertest4.avi	0	880	547	72	111	397	599	1366	0	Content		396	597	12454965	1216620942
12472	17:16:34.422	00:00:12.471	748	467,2509	719,0822	0,5122854	0,9633488	594,0826	3,514684	0	469,829	701,312	0,3333043	0,9638616	589,6279	3,849756	0	25	469	710						Untertest4.avi	0	880	547	72	111	397	599	1366	0	Content		397	599	12471588	1216637565
12488	17:16:34.438	00:00:12.488	749	470,7139	721,6086	0,512387	0,9631982	594,1394	3,537809	0	464,4084	699,9043	0,3333467	0,9637411	589,618	3,841298	0	25	468	711						Untertest4.avi	0	880	547	72	111	397	599	1366	0	Content		396	600	12488222	1216654199
12505	17:16:34.455	00:00:12.504	750	471,1187	718,7156	0,5124581	0,9631038	594,1365	3,53895	0	466,3804	699,928	0,3334336	0,9636883	589,4566	3,850113	0	25	469	709						Untertest4.avi	0	880	547	72	111	397	599	1366	0	Content		397	598	12504837	1216670814
12522	17:16:34.472	00:00:12.521	751	472,9986	721,9423	0,5125602	0,9630853	593,9827	3,533967	0	465,9593	698,9463	0,3335046	0,963685	589,4781	3,847958	0	25	469	710						Untertest4.avi	0	880	547	72	111	397	599	1366	0	Content		397	599	12521583	1216687560
12538	17:16:34.488	00:00:12.538	752	474,1857	726,0848	0,5126123	0,9631639	593,9529	3,553622	0	466,3952	700,8342	0,3335483	0,9637652	589,5343	3,862182	0	25	470	713						Untertest4.avi	0	880	547	72	111	397	599	1366	0	Content		398	602	12538217	1216704194
12555	17:16:34.505	00:00:12.554	753	471,8832	729,1748	0,512698	0,9633607	594,0703	3,577207	0	467,662	697,013	0,3336035	0,9639608	589,5085	3,870853	0	25	470	713						Untertest4.avi	0	880	547	72	111	397	599	1366	0	Content		398	602	12554833	1216720810
12571	17:16:34.521	00:00:12.571	754	465,5686	720,7408	0,512759	0,9636451	594,2186	3,580441	0	466,2367	695,9259	0,3336492	0,9641581	589,5296	3,871236	0	25	466	708						Untertest4.avi	0	880	547	72	111	397	599	1366	0	Content		394	597	12571454	1216737431
12588	17:16:34.538	00:00:12.588	755	472,8575	719,114	0,5128537	0,9638706	594,1961	3,58932	0	467,3744	698,5508	0,3337008	0,9643145	589,5328	3,883616	0	25	470	709						Untertest4.avi	0	880	547	72	111	397	599	1366	0	Content		398	598	12588206	1216754183
12605	17:16:34.555	00:00:12.604	756	471,8835	721,7905	0,5129195	0,9640316	594,0981	3,600011	0	468,9617	701,957	0,3337588	0,9644184	589,4477	3,878502	0	25	470	712						Untertest4.avi	0	880	547	72	111	397	599	1366	0	Content		398	601	12604825	1216770802
12621	17:16:34.571	00:00:12.621	757	470,3275	725,9429	0,5129458	0,9642099	594,0571	3,604016	0	469,6292	701,7528	0,3337891	0,9645111	589,4623	3,906336	0	25	470	714						Untertest4.avi	0	880	547	72	111	397	599	1366	0	Content		398	603	12621446	1216787423
12638	17:16:34.588	00:00:12.638	758	471,2142	723,6335	0,5129619	0,9643991	593,9436	3,624717	0	469,9239	703,1732	0,3337943	0,9645838	589,4158	3,922511	0	25	471	713						Untertest4.avi	0	880	547	72	111	397	599	1366	0	Content		399	602	12638069	1216804046
12655	17:16:34.605	00:00:12.654	759	463,0478	718,004	0,5128846	0,9645173	594,0666	3,642805	0	472,2513	702,4664	0,3337616	0,9646617	589,4534	3,936452	0	25	468	710						Untertest4.avi	0	880	547	72	111	397	599	1366	0	Content		396	599	12654816	1216820793
12671	17:16:34.621	00:00:12.671	760	462,308	715,2981	0,5127711	0,9645388	594,2089	3,653075	0	471,1062	702,303	0,3336497	0,9646584	589,5313	3,938506	0	25	467	709						Untertest4.avi	0	880	547	72	111	397	599	1366	0	Content		395	598	12671438	1216837415
12688	17:16:34.638	00:00:12.688	761	469,7228	715,1815	0,5126095	0,9645291	594,1039	3,667479	0	474,6478	703,7323	0,3334987	0,9645835	589,5577	3,948316	0	25	472	709						Untertest4.avi	0	880	547	72	111	397	599	1366	0	Content		400	598	12688060	1216854037
12705	17:16:34.655	00:00:12.704	762	460,0013	717,0681	0,5123749	0,9644375	594,302	3,674642	0	472,1993	701,4266	0,3332586	0,9645395	589,6566	3,96804	0	25	466	709						Untertest4.avi	0	880	547	72	111	397	599	1366	0	Content		394	598	12704826	1216870803
12721	17:16:34.671	00:00:12.721	763	462,2634	722,7487	0,5121021	0,96424	594,1988	3,684262	0	474,1124	700,4048	0,3329953	0,9644407	589,647	3,98509	0	25	468	712						Untertest4.avi	0	880	547	72	111	397	599	1366	0	Content		396	601	12721443	1216887420
12738	17:16:34.688	00:00:12.738	764	459,6673	718,6006	0,5117469	0,9640369	594,2988	3,691921	0	472,1404	699,8022	0,3326612	0,9643568	589,8492	3,995922	0	25	466	709						Untertest4.avi	0	880	547	72	111	397	599	1366	0	Content		394	598	12738058	1216904035
12755	17:16:34.705	00:00:12.754	765	460,5065	717,7142	0,5114243	0,9638684	594,4639	3,696617	0	473,1297	697,5406	0,3323221	0,9643093	589,8248	4,001347	0	25	467	708						Untertest4.avi	0	880	547	72	111	397	599	1366	0	Content		395	597	12754681	1216920658
12771	17:16:34.721	00:00:12.771	766	463,236	714,1693	0,5110869	0,9637068	594,2463	3,700275	0	478,6911	699,4197	0,3320003	0,9642901	589,7876	4,023547	0	25	471	707						Untertest4.avi	0	880	547	72	111	397	599	1366	0	Content		399	596	12771433	1216937410
12788	17:16:34.738	00:00:12.788	767	463,8487	711,5652	0,5107386	0,9635531	594,3688	3,719809	0	478,1151	699,268	0,3316395	0,9642966	589,9429	4,040576	0	25	471	705						Untertest4.avi	0	880	547	72	111	397	599	1366	0	Content		399	594	12788054	1216954031
12805	17:16:34.755	00:00:12.804	768	458,7045	718,8222	0,5104191	0,9633268	594,4479	3,738219	0	472,2357	700,3946	0,331281	0,964292	589,9936	4,057893	0	25	465	710						Untertest4.avi	0	880	547	72	111	397	599	1366	0	Content		393	599	12804680	1216970657
12821	17:16:34.771	00:00:12.821	769	456,6983	721,13	0,5100973	0,9632144	594,2949	3,741115	0	475,0317	698,3972	0,3309621	0,9643301	589,9532	4,049268	0	25	466	710						Untertest4.avi	0	880	547	72	111	397	599	1366	0	Content		394	599	12821302	1216987279
12838	17:16:34.788	00:00:12.838	770	455,2443	718,8945	0,5097913	0,9631613	594,3651	3,749932	0	477,2994	702,1936	0,3306773	0,9644084	589,9555	4,07827	0	25	466	711						Untertest4.avi	0	880	547	72	111	397	599	1366	0	Content		394	600	12838049	1217004026
12855	17:16:34.805	00:00:12.854	771	456,163	720,4595	0,5095153	0,9631386	594,3801	3,759924	0	477,3609	699,3928	0,3303736	0,9645355	589,85	4,084733	0	25	467	710						Untertest4.avi	0	880	547	72	111	397	599	1366	0	Content		395	599	12854674	1217020651
12871	17:16:34.821	00:00:12.871	772	456,1052	721,799	0,5092497	0,963137	594,2483	3,776789	0	477,4048	698,9935	0,3301126	0,9646875	589,8453	4,099581	0	25	467	710						Untertest4.avi	0	880	547	72	111	397	599	1366	0	Content		395	599	12871299	1217037276
12888	17:16:34.838	00:00:12.888	773	461,7518	724,425	0,5090713	0,9632095	594,1337	3,773913	0	480,8991	695,7813	0,3298739	0,964874	589,7416	4,11944	0	25	471	710						Untertest4.avi	0	880	547	72	111	397	599	1366	0	Content		399	599	12888048	1217054025
12905	17:16:34.855	00:00:12.904	774	456,9319	721,187	0,5088403	0,963291	594,2664	3,779583	0	479,7974	696,4887	0,3296521	0,9650332	589,7734	4,118927	0	25	468	709						Untertest4.avi	0	880	547	72	111	397	599	1366	0	Content		396	598	12904687	1217070664
12921	17:16:34.871	00:00:12.921	775	458,5288	721,8318	0,5086936	0,9633461	594,0992	3,788618	0	481,5144	695,4336	0,3294541	0,9651251	589,7036	4,129011	0	25	470	709						Untertest4.avi	0	880	547	72	111	397	599	1366	0	Content		398	598	12921312	1217087289
12938	17:16:34.888	00:00:12.937	776	455,3073	723,4109	0,5085616	0,9633782	594,1953	3,799121	0	480,1375	696,0002	0,3293119	0,9651881	589,7178	4,142012	0	25	468	710						Untertest4.avi	0	880	547	72	111	397	599	1366	0	Content		396	599	12937930	1217103907
12955	17:16:34.905	00:00:12.954	777	458,6628	725,1536	0,5084875	0,9633387	594,15	3,817298	0	482,9246	696,0836	0,3292132	0,9652089	589,5447	4,145538	0	25	471	711						Untertest4.avi	0	880	547	72	111	397	599	1366	0	Content		399	600	12954671	1217120648
12971	17:16:34.921	00:00:12.971	778	456,505	718,6598	0,5084346	0,9633702	594,1371	3,811574	0	481,2934	696,0253	0,329147	0,9652283	589,483	4,160059	0	25	469	707						Untertest4.avi	0	880	547	72	111	397	599	1366	0	Content		397	596	12971296	1217137273
12988	17:16:34.938	00:00:12.987	779	458,3501	723,1905	0,5084179	0,96334	594,0276	3,815017	0	484,0508	697,7619	0,329124	0,9652076	589,4778	4,169414	0	25	471	710						Untertest4.avi	0	880	547	72	111	397	599	1366	0	Content		399	599	12987916	1217153893
13005	17:16:34.955	00:00:13.004	780	456,6737	724,7174	0,5084467	0,9633236	594,0139	3,816091	0	483,4536	696,476	0,3291232	0,9651884	589,4178	4,182419	0	25	470	711						Untertest4.avi	0	880	547	72	111	397	599	1366	0	Content		398	600	13004542	1217170519
13021	17:16:34.971	00:00:13.021	781	459,4288	725,6507	0,5084798	0,9632975	593,9263	3,843642	0	484,1831	697,1443	0,3291462	0,9651457	589,3364	4,186168	0	25	472	711						Untertest4.avi	0	880	547	72	111	397	599	1366	0	Content		400	600	13021167	1217187144
13038	17:16:34.988	00:00:13.037	782	456,5531	722,9573	0,508542	0,9632711	593,8886	3,836746	0	484,1781	693,0128	0,3291836	0,9651001	589,3134	4,201649	0	25	470	708						Untertest4.avi	0	880	547	72	111	397	599	1366	0	Content		398	597	13037914	1217203891
13055	17:16:35.005	00:00:13.054	783	459,1545	723,1724	0,5086159	0,9632449	593,8228	3,854254	0	482,4883	694,0109	0,3292253	0,9650499	589,3368	4,206052	0	25	471	709						Untertest4.avi	0	880	547	72	111	397	599	1366	0	Content		399	598	13054537	1217220514
13071	17:16:35.021	00:00:13.071	784	457,4412	724,4606	0,5086971	0,9631752	593,7108	3,85362	0	483,852	689,3231	0,3293015	0,9649846	589,2686	4,231732	0	25	471	707						Untertest4.avi	0	880	547	72	111	397	599	1366	0	Content		399	596	13071160	1217237137
13088	17:16:35.038	00:00:13.087	785	452,2986	721,8455	0,5087822	0,963131	593,7495	3,860068	0	485,3406	688,9956	0,329415	0,9648803	589,1318	4,251249	0	25	469	705						Untertest4.avi	0	880	547	72	111	397	599	1366	0	Content		397	594	13087910	1217253887
13105	17:16:35.055	00:00:13.104	786	458,8383	722,2579	0,5089391	0,9631382	593,6736	3,860069	0	488,1396	690,0115	0,3295242	0,9648475	589,0125	4,251399	0	25	473	706						Untertest4.avi	0	880	547	72	111	397	599	1366	0	Content		401	595	13104534	1217270511
13121	17:16:35.071	00:00:13.121	787	456,0078	726,0653	0,5090842	0,9631677	593,6086	3,874495	0	489,3789	692,2151	0,3296327	0,9648618	589,0092	4,25698	0	25	473	709						Untertest4.avi	0	880	547	72	111	397	599	1366	0	Content		401	598	13121157	1217287134
13138	17:16:35.088	00:00:13.137	788	456,5591	723,2015	0,5091827	0,9632916	593,5584	3,8818	0	486,2234	689,5341	0,3297265	0,9649687	589,0158	4,287971	0	25	471	706						Untertest4.avi	0	880	547	72	111	397	599	1366	0	Content		399	595	13137905	1217303882
13155	17:16:35.105	00:00:13.154	789	454,3938	726,5046	0,5093006	0,9633953	593,3844	3,891336	0	487,3291	690,4947	0,3298589	0,9650634	588,8573	4,275303	0	25	471	708						Untertest4.avi	0	880	547	72	111	397	599	1366	0	Content		399	597	13154528	1217320505
13171	17:16:35.121	00:00:13.171	790	457,9268	721,952	0,5093987	0,9634841	593,3372	3,895188	0	489,3855	689,5844	0,3299521	0,9650893	588,7495	4,290472	0	25	474	706						Untertest4.avi	0	880	547	72	111	397	599	1366	0	Content		402	595	13171149	1217337126
13188	17:16:35.138	00:00:13.187	791	457,2309	720,8813	0,5094879	0,9635302	593,2159	3,901944	0	486,7005	689,9075	0,3300193	0,9651253	588,6952	4,306169	0	25	472	705						Untertest4.avi	0	880	547	72	111	397	599	1366	0	Content		400	594	13187774	1217353751
13204	17:16:35.154	00:00:13.204	792	458,2564	720,1106	0,5095468	0,9635931	593,1769	3,909285	0	486,7946	693,959	0,330073	0,965156	588,6524	4,305465	0	25	473	707						Untertest4.avi	0	880	547	72	111	397	599	1366	0	Content		401	596	13204398	1217370375
13221	17:16:35.171	00:00:13.221	793	449,1218	721,3765	0,509613	0,9636353	593,247	3,910554	0	484,9875	690,8733	0,3301089	0,965188	588,6528	4,32993	0	25	467	706						Untertest4.avi	0	880	547	72	111	397	599	1366	0	Content		395	595	13221148	1217387125
13238	17:16:35.188	00:00:13.237	794	452,4007	720,4559	0,5096899	0,9636638	593,2126	3,927219	0	485,0452	689,6113	0,3301747	0,9651987	588,5839	4,339656	0	25	469	705						Untertest4.avi	0	880	547	72	111	397	599	1366	0	Content		397	594	13237769	1217403746
13254	17:16:35.204	00:00:13.254	795	456,9199	721,4189	0,5097834	0,9635547	593,0924	3,93148	0	488,1598	690,0072	0,330254	0,9650888	588,5635	4,357068	0	25	473	706						Untertest4.avi	0	880	547	72	111	397	599	1366	0	Content		401	595	13254393	1217420370
13271	17:16:35.221	00:00:13.271	796	389,8549	713,7739	0,5105111	0,9631283	593,2606	3,964485	0	455,5004	669,9305	0,3308186	0,9645718	588,8229	4,370664	0	26	423	692						Untertest4.avi	0	880	547	72	111	177	563	200	0	Content		351	581	13271015	1217436992
13288	17:16:35.238	00:00:13.287	797	252,9232	704,3388	0,5119054	0,9628177	592,9584	3,956825	0	324,4093	641,7573	0,3322289	0,9642435	588,8024	4,393898	0	26	289	673						Untertest4.avi	0	880	547	72	111	177	563	200	0	Content		217	562	13287764	1217453741
13304	17:16:35.254	00:00:13.304	798	206,3086	707,8364	0,5126392	0,9628578	593,0259	3,951436	0	262,841	639,9239	0,3331174	0,9642012	588,5797	4,393094	0	26	235	674						Untertest4.avi	0	880	547	72	111	177	563	200	0	Content		163	563	13304263	1217470240
13321	17:16:35.271	00:00:13.321	799	236,5133	704,7831	0,5128313	0,9628909	592,9449	3,968505	0	273,7211	643,6865	0,3333664	0,9642347	588,5666	4,404495	0	26	255	674						Untertest4.avi	0	880	547	72	111	177	563	200	0	Content		183	563	13321011	1217486988
13338	17:16:35.288	00:00:13.337	800	225,0365	704,4247	0,5129834	0,9629889	593,0927	3,984411	0	258,4213	640,9599	0,3335349	0,9642389	588,5897	4,424037	0	26	242	673						Untertest4.avi	0	880	547	72	111	177	563	200	0	Content		170	562	13337762	1217503739
13354	17:16:35.304	00:00:13.354	801	232,45	707,3425	0,5131525	0,9631398	593,0262	3,987511	0	260,8031	642,0148	0,3337439	0,9643168	588,5521	4,445323	0	26	247	675						Untertest4.avi	0	880	547	72	111	177	563	200	0	Content		175	564	13354257	1217520234
13371	17:16:35.321	00:00:13.371	802	230,9558	705,0456	0,5133485	0,9633546	592,8466	3,98602	0	262,2155	643,6583	0,3339401	0,9644378	588,4921	4,452876	0	26	247	674						Untertest4.avi	0	880	547	72	111	177	563	200	0	Content		175	563	13371007	1217536984
13388	17:16:35.338	00:00:13.387	803	230,9839	703,4557	0,5134931	0,963613	592,9657	3,996929	0	257,4479	642,8815	0,3340737	0,9646248	588,4467	4,472129	0	26	244	673						Untertest4.avi	0	880	547	72	111	177	563	200	0	Content		172	562	13387631	1217553608
13404	17:16:35.354	00:00:13.404	804	231,5119	700,9851	0,5136294	0,9637466	593,0123	3,998385	0	259,373	643,2163	0,3342423	0,9646972	588,4887	4,479575	0	26	245	672						Untertest4.avi	0	880	547	72	111	177	563	200	0	Content		173	561	13404256	1217570233
13421	17:16:35.371	00:00:13.421	805	236,3968	702,0241	0,5136499	0,9636186	593,0734	4,013537	0	266,2245	641,7393	0,3343923	0,9646462	588,5096	4,487616	0	26	251	672						Untertest4.avi	0	880	547	72	111	177	563	200	0	Content		179	561	13421004	1217586981
13438	17:16:35.388	00:00:13.437	806	304,9918	761,4325	0,5130273	0,9628228	593,0705	3,890371	0	307,3816	675,5589	0,3339705	0,9641566	588,5037	4,432674	0	26	306	718						Untertest4.avi	0	880	547	72	111	177	563	200	0	Content		234	607	13437629	1217603606
13454	17:16:35.404	00:00:13.454	807	-1024	-768	-1	-1	-1	-1	4	517,8705	849,009	0,3323305	0,9620621	588,937	3,624152	0	26	518	849						Untertest4.avi	0	880	547	72	111	177	563	200	0	Content		446	738	13454252	1217620229
13471	17:16:35.421	00:00:13.470	808	-1024	-768	-1	-1	-1	-1	4	-1024	-768	-1	-1	-1	-1	4		0	0						Untertest4.avi	0	880	547	72	111				0	Content		-72	-111	13470876	1217636853
13488	17:16:35.438	00:00:13.487	809	-1024	-768	-1	-1	-1	-1	4	-1024	-768	-1	-1	-1	-1	4		0	0						Untertest4.avi	0	880	547	72	111				0	Content		-72	-111	13487625	1217653602
13504	17:16:35.454	00:00:13.504	810	-1024	-768	-1	-1	-1	-1	4	-1024	-768	-1	-1	-1	-1	4		0	0						Untertest4.avi	0	880	547	72	111				0	Content		-72	-111	13504248	1217670225
13521	17:16:35.471	00:00:13.520	811	-1024	-768	-1	-1	-1	-1	4	-1024	-768	-1	-1	-1	-1	4		0	0						Untertest4.avi	0	880	547	72	111				0	Content		-72	-111	13520871	1217686848
13537	17:16:35.487	00:00:13.537	812	-1024	-768	-1	-1	-1	-1	4	-1024	-768	-1	-1	-1	-1	4		0	0						Untertest4.avi	0	880	547	72	111				0	Content		-72	-111	13537495	1217703472
13554	17:16:35.504	00:00:13.554	813	-1024	-768	-1	-1	-1	-1	4	-1024	-768	-1	-1	-1	-1	4		0	0						Untertest4.avi	0	880	547	72	111				0	Content		-72	-111	13554188	1217720165
13571	17:16:35.521	00:00:13.570	814	-1024	-768	-1	-1	-1	-1	4	-1024	-768	-1	-1	-1	-1	4		0	0						Untertest4.avi	0	880	547	72	111				0	Content		-72	-111	13570855	1217736832
13587	17:16:35.537	00:00:13.587	815	-1024	-768	-1	-1	-1	-1	4	-1024	-768	-1	-1	-1	-1	4		0	0						Untertest4.avi	0	880	547	72	111				0	Content		-72	-111	13587489	1217753466
13604	17:16:35.554	00:00:13.604	816	-1024	-768	-1	-1	-1	-1	4	-1024	-768	-1	-1	-1	-1	4		0	0						Untertest4.avi	0	880	547	72	111				0	Content		-72	-111	13604156	1217770133
13621	17:16:35.571	00:00:13.620	817	543,6407	471,0225	0,5111896	0,9592595	593,673	4,048856	0	578,6168	473,5209	0,3315788	0,960369	588,9672	4,482491	0	27	561	472						Untertest4.avi	0	880	547	72	111	489	328	183	0	Content		489	361	13620869	1217786846
13637	17:16:35.587	00:00:13.637	818	546,6538	455,657	0,5112074	0,9594396	593,5955	4,080748	0	579,5206	449,7595	0,3315678	0,9605336	589,0005	4,548071	0	27	563	453						Untertest4.avi	0	880	547	72	111	489	328	183	0	Content		491	342	13637492	1217803469
13654	17:16:35.604	00:00:13.654	819	544,5833	449,2983	0,511248	0,9596127	593,6927	4,092492	0	583,7952	433,9133	0,3315962	0,9607116	589,0474	4,588591	0	27	564	442						Untertest4.avi	0	880	547	72	111	489	328	183	0	Content		492	331	13654115	1217820092
13671	17:16:35.621	00:00:13.670	820	544,84	448,8476	0,5112551	0,9597461	593,5106	4,09535	0	582,9393	428,4292	0,331592	0,9608251	588,9576	4,598959	0	27	564	439						Untertest4.avi	0	880	547	72	111	489	328	183	0	Content		492	328	13670866	1217836843
13687	17:16:35.637	00:00:13.687	821	543,115	447,4522	0,5112855	0,9598471	593,4534	4,090844	0	580,0637	423,619	0,331581	0,9609675	588,9569	4,603745	0	27	562	436						Untertest4.avi	0	880	547	72	111	489	328	183	0	Content		490	325	13687364	1217853341
13704	17:16:35.654	00:00:13.704	822	541,6412	450,592	0,5113017	0,9599468	593,487	4,086843	0	580,3241	424,4001	0,331581	0,9610524	588,8675	4,606292	0	27	561	437						Untertest4.avi	0	880	547	72	111	489	328	183	0	Content		489	326	13704114	1217870091
13721	17:16:35.671	00:00:13.720	823	545,6544	447,8858	0,511324	0,9600211	593,5718	4,101972	0	576,3462	426,3282	0,3315771	0,96114	588,8593	4,593763	0	27	561	437						Untertest4.avi	0	880	547	72	111	489	328	183	0	Content		489	326	13720736	1217886713
13737	17:16:35.687	00:00:13.737	824	548,0182	447,5774	0,5113403	0,9600537	593,494	4,099633	0	576,2028	428,6899	0,3315845	0,9611697	588,8371	4,586298	0	27	562	438						Untertest4.avi	0	880	547	72	111	489	328	183	0	Content		490	327	13737372	1217903349
13754	17:16:35.704	00:00:13.754	825	542,4203	450,6831	0,5113335	0,9600441	593,4634	4,10415	0	576,8641	428,2673	0,3315753	0,9611744	588,8173	4,590321	0	27	560	439						Untertest4.avi	0	880	547	72	111	489	328	183	0	Content		488	328	13754120	1217920097
13771	17:16:35.721	00:00:13.770	826	544,8832	453,0349	0,5113558	0,9601036	593,4636	4,09838	0	572,3826	427,3128	0,3315873	0,961213	588,8103	4,597502	0	27	559	440						Untertest4.avi	0	880	547	72	111	489	328	183	0	Content		487	329	13770745	1217936722
13787	17:16:35.737	00:00:13.787	827	542,4291	455,0904	0,511395	0,9601528	593,4203	4,092764	0	573,9175	431,2737	0,331609	0,9612442	588,8018	4,585252	0	27	558	443						Untertest4.avi	0	880	547	72	111	489	328	183	0	Content		486	332	13787369	1217953346
13804	17:16:35.754	00:00:13.803	828	544,0282	452,7077	0,511489	0,9603094	593,3034	4,096674	0	574,2203	429,689	0,3317237	0,9613156	588,8904	4,588927	0	28	559	441						Untertest4.avi	0	880	547	72	111	430	390	766	0	Content		487	330	13803982	1217969959
13821	17:16:35.771	00:00:13.820	829	459,9953	510,1439	0,5120232	0,9608155	593,2518	4,096439	0	496,6058	477,5353	0,332359	0,9619734	588,7949	4,573687	0	28	478	494						Untertest4.avi	0	880	547	72	111	430	390	766	0	Content		406	383	13820733	1217986710
13837	17:16:35.787	00:00:13.837	830	502,9916	500,3497	0,5120454	0,9609685	593,3503	4,086815	0	526,0417	476,9655	0,3324184	0,9620734	588,7722	4,568806	0	28	515	489						Untertest4.avi	0	880	547	72	111	430	390	766	0	Content		443	378	13837356	1218003333
13854	17:16:35.804	00:00:13.853	831	486,6338	507,4379	0,5121184	0,9609945	593,2849	4,067677	0	513,7022	480,9535	0,3324878	0,9620829	588,6878	4,551916	0	28	500	494						Untertest4.avi	0	880	547	72	111	430	390	766	0	Content		428	383	13853979	1218019956
13871	17:16:35.821	00:00:13.870	832	496,3929	502,4858	0,512179	0,9611304	593,2632	4,0605	0	513,4203	484,6926	0,3325419	0,962133	588,7006	4,545499	0	28	505	494						Untertest4.avi	0	880	547	72	111	430	390	766	0	Content		433	383	13870603	1218036580
13887	17:16:35.837	00:00:13.887	833	497,9873	506,014	0,512247	0,9612126	593,2043	4,045625	0	513,1992	481,7256	0,3325956	0,9622122	588,6685	4,550664	0	28	506	494						Untertest4.avi	0	880	547	72	111	430	390	766	0	Content		434	383	13887351	1218053328
13904	17:16:35.854	00:00:13.903	834	502,9487	504,2914	0,5123507	0,9612632	593,1536	4,04036	0	512,6487	486,2897	0,3326733	0,9622414	588,6566	4,541255	0	28	508	495						Untertest4.avi	0	880	547	72	111	430	390	766	0	Content		436	384	13903974	1218069951
13921	17:16:35.871	00:00:13.920	835	497,4485	505,8108	0,5123847	0,9613508	593,1409	4,017266	0	511,675	484,9152	0,3327133	0,9622737	588,6582	4,524263	0	28	505	495						Untertest4.avi	0	880	547	72	111	430	390	766	0	Content		433	384	13920597	1218086574
13937	17:16:35.887	00:00:13.937	836	499,0511	508,3311	0,5124496	0,9614114	593,1711	3,992729	0	512,3412	478,2504	0,3327733	0,9623407	588,6888	4,526991	0	28	506	493						Untertest4.avi	0	880	547	72	111	430	390	766	0	Content		434	382	13937220	1218103197
13954	17:16:35.904	00:00:13.953	837	497,7849	507,0387	0,5125098	0,9614521	593,225	3,977241	0	508,2873	482,7606	0,3328335	0,9623783	588,5378	4,492183	0	28	503	495						Untertest4.avi	0	880	547	72	111	430	390	766	0	Content		431	384	13953986	1218119963
13971	17:16:35.921	00:00:13.970	838	499,5252	509,9876	0,5125622	0,9614208	593,2488	3,957209	0	509,5164	481,6975	0,3328745	0,9623346	588,5523	4,488885	0	28	505	496						Untertest4.avi	0	880	547	72	111	430	390	766	0	Content		433	385	13970606	1218136583
13987	17:16:35.937	00:00:13.987	839	499,4414	505,5637	0,5126138	0,9613228	593,2061	3,956144	0	511,5392	484,5138	0,3329315	0,9621895	588,5521	4,488266	0	28	505	495						Untertest4.avi	0	880	547	72	111	430	390	766	0	Content		433	384	13987219	1218153196
14004	17:16:35.954	00:00:14.003	840	501,053	504,6606	0,5126402	0,9611918	593,1636	3,947075	0	507,4015	486,21	0,3329431	0,962045	588,5591	4,465461	0	28	504	495						Untertest4.avi	0	880	547	72	111	430	390	766	0	Content		432	384	14003966	1218169943
14021	17:16:35.971	00:00:14.020	841	497,0534	508,6	0,5126938	0,9611168	593,0718	3,907374	0	508,4029	489,5886	0,3329752	0,9620107	588,5739	4,456294	0	28	503	499						Untertest4.avi	0	880	547	72	111	430	390	766	0	Content		431	388	14020589	1218186566
14037	17:16:35.987	00:00:14.037	842	494,6495	507,5989	0,5127256	0,9611134	593,0392	3,894034	0	505,2724	490,17	0,3329865	0,9620565	588,5388	4,433113	0	28	500	499						Untertest4.avi	0	880	547	72	111	430	390	766	0	Content		428	388	14037215	1218203192
14054	17:16:36.004	00:00:14.053	843	497,2449	510,7864	0,5127427	0,9611657	593,0241	3,886227	0	506,2078	490,8635	0,3329916	0,9621216	588,528	4,423606	0	28	502	501						Untertest4.avi	0	880	547	72	111	430	390	766	0	Content		430	390	14053837	1218219814
14071	17:16:36.021	00:00:14.070	844	500,1047	512,5514	0,5127769	0,9613146	592,8919	3,864191	0	506,8496	492,6281	0,333002	0,9622148	588,5034	4,407261	0	28	503	503						Untertest4.avi	0	880	547	72	111	430	390	766	0	Content		431	392	14070586	1218236563
14087	17:16:36.037	00:00:14.087	845	502,1592	509,0392	0,5127766	0,9614379	592,8624	3,869976	0	505,4245	490,7038	0,3329999	0,9623184	588,5127	4,392067	0	28	504	500						Untertest4.avi	0	880	547	72	111	430	390	766	0	Content		432	389	14087210	1218253187
14104	17:16:36.054	00:00:14.103	846	501,8289	512,0414	0,51274	0,9615465	593,0215	3,848394	0	508,1397	490,0226	0,3329754	0,9623953	588,5269	4,397577	0	28	505	501						Untertest4.avi	0	880	547	72	111	430	390	766	0	Content		433	390	14103833	1218269810
14120	17:16:36.070	00:00:14.120	847	500,0719	513,5203	0,5127171	0,9616218	593,0385	3,836883	0	504,6028	492,385	0,3329408	0,9624504	588,5103	4,374746	0	28	502	503						Untertest4.avi	0	880	547	72	111	430	390	766	0	Content		430	392	14120456	1218286433
14137	17:16:36.087	00:00:14.137	848	500,6613	515,6698	0,5126699	0,9616785	593,0114	3,82482	0	505,3751	489,8801	0,332894	0,9625188	588,4926	4,378776	0	28	503	503						Untertest4.avi	0	880	547	72	111	430	390	766	0	Content		431	392	14137207	1218303184
14154	17:16:36.104	00:00:14.153	849	499,9304	514,9929	0,5126148	0,9617716	593,002	3,802056	0	506,6579	490,3097	0,3328404	0,9625893	588,4296	4,361774	0	28	503	503						Untertest4.avi	0	880	547	72	111	430	390	766	0	Content		431	392	14153828	1218319805
14170	17:16:36.120	00:00:14.170	850	495,135	510,2345	0,5125089	0,9619226	593,0309	3,791466	0	504,2629	491,0866	0,3327391	0,9626651	588,5552	4,343953	0	28	500	501						Untertest4.avi	0	880	547	72	111	430	390	766	0	Content		428	390	14170451	1218336428
14187	17:16:36.137	00:00:14.187	851	501,7189	513,8323	0,5124245	0,9619555	593,034	3,799248	0	502,5132	493,116	0,3326308	0,9627448	588,559	4,345971	0	28	502	503						Untertest4.avi	0	880	547	72	111	430	390	766	0	Content		430	392	14187202	1218353179
14204	17:16:36.154	00:00:14.203	852	502,0323	516,2601	0,512301	0,9619684	592,9841	3,796354	0	502,638	492,5378	0,3325264	0,9627666	588,5891	4,325966	0	28	502	504						Untertest4.avi	0	880	547	72	111	430	390	766	0	Content		430	393	14203825	1218369802
14220	17:16:36.170	00:00:14.220	853	493,4759	511,3773	0,512143	0,9618641	593,2141	3,775048	0	504,4374	493,7948	0,3324032	0,9627054	588,6668	4,330526	0	28	499	503						Untertest4.avi	0	880	547	72	111	430	390	766	0	Content		427	392	14220446	1218386423
14237	17:16:36.187	00:00:14.237	854	500,7351	518,5271	0,5119603	0,9616303	593,1927	3,789637	0	504,248	490,2004	0,3322094	0,9625893	588,7935	4,330994	0	28	502	504						Untertest4.avi	0	880	547	72	111	430	390	766	0	Content		430	393	14237069	1218403046
14254	17:16:36.204	00:00:14.253	855	498,3898	512,4834	0,5117482	0,9614506	593,2302	3,785705	0	502,0517	493,4724	0,3320223	0,9624203	588,7637	4,324224	0	28	500	503						Untertest4.avi	0	880	547	72	111	430	390	766	0	Content		428	392	14253692	1218419669
14270	17:16:36.220	00:00:14.270	856	497,1082	514,0047	0,5115391	0,9612071	593,3214	3,766993	0	502,8654	490,2022	0,331815	0,9623094	588,8496	4,322992	0	28	500	502						Untertest4.avi	0	880	547	72	111	430	390	766	0	Content		428	391	14270441	1218436418
14287	17:16:36.237	00:00:14.287	857	498,946	516,3001	0,5113099	0,9610381	593,3211	3,767737	0	500,7124	495,3389	0,3315926	0,9622197	588,8124	4,319519	0	28	500	506						Untertest4.avi	0	880	547	72	111	430	390	766	0	Content		428	395	14287065	1218453042
14304	17:16:36.254	00:00:14.303	858	494,0218	514,9594	0,5111177	0,9608135	593,3899	3,777931	0	502,3245	493,3679	0,3313823	0,9621407	589,0264	4,330241	0	28	498	504						Untertest4.avi	0	880	547	72	111	430	390	766	0	Content		426	393	14303689	1218469666
14320	17:16:36.270	00:00:14.320	859	499,1734	516,4802	0,5109416	0,9607059	593,3157	3,783255	0	505,668	492,1963	0,3312196	0,9621063	588,8933	4,334464	0	28	502	504						Untertest4.avi	0	880	547	72	111	430	390	766	0	Content		430	393	14320437	1218486414
14337	17:16:36.287	00:00:14.337	860	492,9939	516,4417	0,510776	0,9606597	593,3298	3,788193	0	504,8726	491,4535	0,3310637	0,9621169	588,8793	4,330108	0	28	499	504						Untertest4.avi	0	880	547	72	111	430	390	766	0	Content		427	393	14337060	1218503037
14354	17:16:36.304	00:00:14.353	861	494,3	514,6577	0,5106648	0,9606891	593,3876	3,766423	0	505,7146	493,3684	0,3309513	0,9621966	588,9375	4,340735	0	28	500	504						Untertest4.avi	0	880	547	72	111	430	390	766	0	Content		428	393	14353684	1218519661
14370	17:16:36.320	00:00:14.370	862	493,1548	517,995	0,5106061	0,9607328	593,4186	3,781985	0	507,4404	487,8401	0,3308587	0,9623157	589,0097	4,355036	0	28	500	503						Untertest4.avi	0	880	547	72	111	430	390	766	0	Content		428	392	14370309	1218536286
14387	17:16:36.337	00:00:14.387	863	496,2491	521,4193	0,5105676	0,9607369	593,4102	3,800785	0	508,9413	486,5711	0,3308125	0,9623755	588,9658	4,365204	0	28	503	504						Untertest4.avi	0	880	547	72	111	430	390	766	0	Content		431	393	14387057	1218553034
14404	17:16:36.354	00:00:14.403	864	494,1495	517,3256	0,5105615	0,9607709	593,3998	3,802319	0	509,1991	486,945	0,3307808	0,9624507	588,9831	4,375176	0	28	502	502						Untertest4.avi	0	880	547	72	111	430	390	766	0	Content		430	391	14403679	1218569656
14420	17:16:36.370	00:00:14.420	865	493,8644	521,0531	0,5105788	0,9608075	593,4303	3,810455	0	512,2339	485,561	0,3307817	0,962527	588,9453	4,374129	0	28	503	503						Untertest4.avi	0	880	547	72	111	430	390	766	0	Content		431	392	14420305	1218586282
14437	17:16:36.387	00:00:14.437	866	487,0968	516,7971	0,5106031	0,9608694	593,3818	3,812169	0	510,5719	487,1007	0,3307885	0,9625707	588,9573	4,382447	0	28	499	502						Untertest4.avi	0	880	547	72	111	430	390	766	0	Content		427	391	14437054	1218603031
14454	17:16:36.404	00:00:14.453	867	486,9198	519,3943	0,5106671	0,9609098	593,3864	3,818671	0	515,1925	482,6533	0,3308302	0,9626082	588,9226	4,403143	0	28	501	501						Untertest4.avi	0	880	547	72	111	430	390	766	0	Content		429	390	14453548	1218619525
14470	17:16:36.420	00:00:14.470	868	485,6985	517,5089	0,5107429	0,9608988	593,2192	3,826684	0	517,8787	486,1554	0,3308738	0,962555	588,9802	4,402225	0	28	502	502						Untertest4.avi	0	880	547	72	111	430	390	766	0	Content		430	391	14470297	1218636274
14487	17:16:36.437	00:00:14.486	869	479,2472	512,7717	0,5108396	0,9608833	593,2763	3,845935	0	520,795	486,0441	0,3309497	0,9624518	588,9156	4,423676	0	28	500	499						Untertest4.avi	0	880	547	72	111	430	390	766	0	Content		428	388	14486919	1218652896
14504	17:16:36.454	00:00:14.503	870	479,2469	512,7637	0,5110189	0,9609129	593,327	3,840858	0	519,654	486,745	0,3310597	0,9624253	588,8668	4,424988	0	28	499	500						Untertest4.avi	0	880	547	72	111	430	390	766	0	Content		427	389	14503543	1218669520
14520	17:16:36.470	00:00:14.520	871	469,1433	510,9642	0,5111651	0,9609116	593,3329	3,853462	0	522,0601	486,4526	0,3311734	0,9623751	588,9387	4,427251	0	28	496	499						Untertest4.avi	0	880	547	72	111	430	390	766	0	Content		424	388	14520292	1218686269
14537	17:16:36.487	00:00:14.536	872	473,5176	510,6188	0,5113547	0,9609258	593,3537	3,87514	0	526,2104	482,9316	0,3313308	0,9623128	588,9785	4,445948	0	28	500	497						Untertest4.avi	0	880	547	72	111	430	390	766	0	Content		428	386	14536790	1218702767
14554	17:16:36.504	00:00:14.553	873	471,1831	517,0279	0,511588	0,9608896	593,335	3,873769	0	533,6981	485,1321	0,33151	0,9622157	588,8988	4,451278	0	28	502	501						Untertest4.avi	0	880	547	72	111	430	390	766	0	Content		430	390	14553539	1218719516
14570	17:16:36.520	00:00:14.570	874	466,604	470,8169	0,5116065	0,9603647	593,3677	3,882878	0	582,5934	444,4919	0,3314073	0,9616019	588,8894	4,473455	0	29	525	458						Untertest4.avi	0	880	547	72	111	533	317	133	0	Content		453	347	14570290	1218736267
14587	17:16:36.537	00:00:14.586	875	554,6469	435,5881	0,5110902	0,9598477	593,592	3,905205	0	669,2462	420,9842	0,3308499	0,9610087	589,1894	4,490913	0	29	612	428						Untertest4.avi	0	880	547	72	111	533	317	133	0	Content		540	317	14586789	1218752766
14604	17:16:36.554	00:00:14.603	876	537,936	443,1529	0,5111336	0,9598784	593,5469	3,911066	0	647,0751	424,0453	0,3309242	0,9609899	589,0456	4,477841	0	29	593	434						Untertest4.avi	0	880	547	72	111	533	317	133	0	Content		521	323	14603538	1218769515
14620	17:16:36.570	00:00:14.620	877	555,5399	435,5893	0,5113586	0,9599942	593,3887	3,909022	0	659,2866	419,5073	0,3311117	0,9610136	589,0665	4,493536	0	29	607	428						Untertest4.avi	0	880	547	72	111	533	317	133	0	Content		535	317	14620161	1218786138
14637	17:16:36.587	00:00:14.636	878	555,6136	434,512	0,5115771	0,9600602	593,4164	3,912918	0	657,1484	418,8397	0,3313096	0,9610309	589,105	4,492362	0	29	606	427						Untertest4.avi	0	880	547	72	111	533	317	133	0	Content		534	316	14636784	1218802761
14654	17:16:36.604	00:00:14.653	879	556,7465	435,3781	0,5117484	0,9600654	593,3648	3,913644	0	653,508	415,5916	0,3315291	0,9609517	588,912	4,502384	0	29	605	425						Untertest4.avi	0	880	547	72	111	533	317	133	0	Content		533	314	14653533	1218819510
14670	17:16:36.620	00:00:14.670	880	563,8969	431,829	0,5119838	0,9600654	593,3555	3,923942	0	654,6559	419,362	0,3317563	0,9608341	589,0417	4,502268	0	29	609	426						Untertest4.avi	0	880	547	72	111	533	317	133	0	Content		537	315	14670156	1218836133
14687	17:16:36.637	00:00:14.686	881	557,2471	432,2892	0,5124324	0,9602306	593,6389	3,954295	0	642,0666	414,0394	0,3322596	0,960903	589,2874	4,520793	0	29	600	423						Untertest4.avi	0	880	547	72	111	533	317	133	0	Content		528	312	14686781	1218852758
14703	17:16:36.653	00:00:14.703	882	354,3675	523,282	0,514102	0,961087	593,2783	3,946849	0	455,6452	475,5125	0,3342011	0,9616204	588,9833	4,522113	0	30	405	499						Untertest4.avi	0	880	547	72	111	337	375	400	0	Content		333	388	14703404	1218869381
14720	17:16:36.670	00:00:14.720	883	398,9142	498,2324	0,5147117	0,961172	593,0786	3,942196	0	452,7313	459,8083	0,3350598	0,9616163	588,7578	4,529412	0	30	426	479						Untertest4.avi	0	880	547	72	111	337	375	400	0	Content		354	368	14720152	1218886129
14737	17:16:36.687	00:00:14.736	884	375,5551	512,9226	0,5149289	0,9610065	593,2851	3,956747	0	425,7867	465,8506	0,3352857	0,9615313	588,9735	4,520508	0	30	401	489						Untertest4.avi	0	880	547	72	111	337	375	400	0	Content		329	378	14736776	1218902753
14753	17:16:36.703	00:00:14.753	885	385,4263	499,6788	0,5152256	0,9611216	593,2618	3,937595	0	423,7792	461,9268	0,3355805	0,9615394	588,903	4,511885	0	30	405	481						Untertest4.avi	0	880	547	72	111	337	375	400	0	Content		333	370	14753399	1218919376
14770	17:16:36.720	00:00:14.770	886	389,8527	502,3451	0,5155193	0,9612258	593,2465	3,950532	0	428,34	466,5961	0,3358864	0,9615562	588,7473	4,51162	0	30	409	484						Untertest4.avi	0	880	547	72	111	337	375	400	0	Content		337	373	14770152	1218936129
14787	17:16:36.737	00:00:14.786	887	387,5837	507,5287	0,5158166	0,9613913	593,0411	3,94005	0	422,1044	463,0509	0,3361316	0,9616091	588,803	4,519134	0	30	405	485						Untertest4.avi	0	880	547	72	111	337	375	400	0	Content		333	374	14786647	1218952624
14803	17:16:36.753	00:00:14.803	888	387,6916	507,6415	0,5160682	0,9615691	593,2097	3,950128	0	428,022	466,2359	0,3364135	0,9616503	588,7164	4,516719	0	30	408	487						Untertest4.avi	0	880	547	72	111	337	375	400	0	Content		336	376	14803412	1218969389
14820	17:16:36.770	00:00:14.820	889	391,7372	507,5871	0,5163495	0,9616915	593,0863	3,943542	0	423,9001	464,0289	0,3366528	0,9616652	588,7676	4,505375	0	30	408	486						Untertest4.avi	0	880	547	72	111	337	375	400	0	Content		336	375	14820032	1218986009
14837	17:16:36.787	00:00:14.836	890	386,5989	503,3887	0,5166069	0,9619162	593,1459	3,946199	0	429,3372	461,8221	0,3369173	0,9617555	588,6857	4,521087	0	30	408	483						Untertest4.avi	0	880	547	72	111	337	375	400	0	Content		336	372	14836644	1219002621
14853	17:16:36.803	00:00:14.853	891	393,4945	507,968	0,5168799	0,9621427	593,147	3,959746	0	427,0643	460,2454	0,3371614	0,9618118	588,8396	4,511712	0	30	410	484						Untertest4.avi	0	880	547	72	111	337	375	400	0	Content		338	373	14853393	1219019370
14870	17:16:36.820	00:00:14.870	892	388,7583	504,9929	0,5170859	0,962293	593,2025	3,96139	0	427,7094	466,287	0,337397	0,9618682	588,7147	4,500706	0	30	408	486						Untertest4.avi	0	880	547	72	111	337	375	400	0	Content		336	375	14870020	1219035997
14887	17:16:36.837	00:00:14.886	893	390,5542	506,9816	0,5173622	0,9623998	593,2256	3,945494	0	428,4182	463,8698	0,3376351	0,9618834	588,7842	4,494075	0	30	409	485						Untertest4.avi	0	880	547	72	111	337	375	400	0	Content		337	374	14886642	1219052619
14903	17:16:36.853	00:00:14.903	894	385,1632	508,0191	0,5175114	0,962376	593,3262	3,955343	0	432,387	461,805	0,3378411	0,961804	588,7947	4,502547	0	30	409	485						Untertest4.avi	0	880	547	72	111	337	375	400	0	Content		337	374	14903267	1219069244
14920	17:16:36.870	00:00:14.919	895	390,2309	507,0874	0,5176548	0,9623611	593,3129	3,966466	0	426,5465	463,5151	0,3380026	0,9617265	588,9249	4,482342	0	30	408	485						Untertest4.avi	0	880	547	72	111	337	375	400	0	Content		336	374	14919904	1219085881
14937	17:16:36.887	00:00:14.936	896	399,5159	508,1464	0,517822	0,9623328	593,4079	3,960246	0	426,5152	466,7477	0,3381462	0,961614	588,9909	4,480429	0	30	413	487						Untertest4.avi	0	880	547	72	111	337	375	400	0	Content		341	376	14936640	1219102617
14953	17:16:36.903	00:00:14.953	897	393,7877	510,9972	0,5178576	0,9622648	593,4608	3,944682	0	430,5505	462,7863	0,3382128	0,9615073	589,0867	4,483305	0	30	412	487						Untertest4.avi	0	880	547	72	111	337	375	400	0	Content		340	376	14953266	1219119243
14970	17:16:36.920	00:00:14.969	898	390,9012	503,4407	0,5178915	0,9621561	593,5404	3,948607	0	428,1961	468,0029	0,338255	0,9613431	589,1492	4,474164	0	30	410	486						Untertest4.avi	0	880	547	72	111	337	375	400	0	Content		338	375	14969901	1219135878
14987	17:16:36.937	00:00:14.986	899	392,1106	506,5384	0,5178819	0,9619437	593,586	3,941467	0	430,401	469,709	0,3382912	0,961182	589,0858	4,445401	0	30	411	488						Untertest4.avi	0	880	547	72	111	337	375	400	0	Content		339	377	14986527	1219152504
15003	17:16:36.953	00:00:15.003	900	390,2535	509,995	0,517876	0,9617391	593,6957	3,902888	0	426,4315	465,0558	0,3382925	0,9610724	589,1274	4,42941	0	30	408	488						Untertest4.avi	0	880	547	72	111	337	375	400	0	Content		336	377	15003269	1219169246
15020	17:16:36.970	00:00:15.019	901	391,1172	508,2738	0,5178488	0,9616373	593,8099	3,888972	0	428,9462	464,9693	0,3382992	0,9610151	589,1563	4,401732	0	30	410	487						Untertest4.avi	0	880	547	72	111	337	375	400	0	Content		338	376	15019922	1219185899
15037	17:16:36.987	00:00:15.036	902	395,4554	514,9435	0,5178539	0,96153	593,7256	3,857908	0	425,5679	468,8004	0,3382951	0,9609709	589,2139	4,357328	0	30	411	492						Untertest4.avi	0	880	547	72	111	337	375	400	0	Content		339	381	15036511	1219202488
15053	17:16:37.003	00:00:15.053	903	397,726	509,6408	0,5178431	0,9613354	593,6653	3,802942	0	424,2185	470,0062	0,3383012	0,9608002	589,1639	4,309924	0	30	411	490						Untertest4.avi	0	880	547	72	111	337	375	400	0	Content		339	379	15053257	1219219234
15070	17:16:37.020	00:00:15.069	904	459,2472	439,7211	0,5171834	0,9601612	594,038	3,776728	0	513,5302	404,8233	0,3377655	0,9596586	589,6633	4,255673	0	30	486	422						Untertest4.avi	0	880	547	72	111	337	375	400	0	Content		414	311	15069889	1219235866
15087	17:16:37.037	00:00:15.086	905	486,3939	492,4259	0,5166339	0,9590523	594,3278	3,601901	0	491,8105	574,4067	0,3378001	0,9586621	589,9368	3,768754	0	30	489	533						Untertest4.avi	0	880	547	72	111	337	375	400	0	Content		417	422	15086502	1219252479
15103	17:16:37.053	00:00:15.103	906	-1024	-768	-1	-1	-1	-1	4	-1024	-768	-1	-1	-1	-1	4		0	0						Untertest4.avi	0	880	547	72	111				0	Content		-72	-111	15103250	1219269227
15120	17:16:37.070	00:00:15.119	907	-1024	-768	-1	-1	-1	-1	4	-1024	-768	-1	-1	-1	-1	4		0	0						Untertest4.avi	0	880	547	72	111				0	Content		-72	-111	15119883	1219285860
15136	17:16:37.086	00:00:15.136	908	-1024	-768	-1	-1	-1	-1	4	-1024	-768	-1	-1	-1	-1	4		0	0						Untertest4.avi	0	880	547	72	111				0	Content		-72	-111	15136497	1219302474
15153	17:16:37.103	00:00:15.153	909	-1024	-768	-1	-1	-1	-1	4	-1024	-768	-1	-1	-1	-1	4		0	0						Untertest4.avi	0	880	547	72	111				0	Content		-72	-111	15153115	1219319092
15170	17:16:37.120	00:00:15.169	910	-1024	-768	-1	-1	-1	-1	4	-1024	-768	-1	-1	-1	-1	4		0	0						Untertest4.avi	0	880	547	72	111				0	Content		-72	-111	15169741	1219335718
15186	17:16:37.136	00:00:15.186	911	-1024	-768	-1	-1	-1	-1	4	-1024	-768	-1	-1	-1	-1	4		0	0						Untertest4.avi	0	880	547	72	111				0	Content		-72	-111	15186487	1219352464
15203	17:16:37.153	00:00:15.203	912	-1024	-768	-1	-1	-1	-1	4	-1024	-768	-1	-1	-1	-1	4		0	0						Untertest4.avi	0	880	547	72	111				0	Content		-72	-111	15203140	1219369117
15220	17:16:37.170	00:00:15.219	913	-1024	-768	-1	-1	-1	-1	4	-1024	-768	-1	-1	-1	-1	4		0	0						Untertest4.avi	0	880	547	72	111				0	Content		-72	-111	15219807	1219385784
15236	17:16:37.186	00:00:15.236	914	-1024	-768	-1	-1	-1	-1	4	-1024	-768	-1	-1	-1	-1	4		0	0						Untertest4.avi	0	880	547	72	111				0	Content		-72	-111	15236458	1219402435
15253	17:16:37.203	00:00:15.253	915	-1024	-768	-1	-1	-1	-1	4	-1024	-768	-1	-1	-1	-1	4		0	0						Untertest4.avi	0	880	547	72	111				0	Content		-72	-111	15253126	1219419103
15270	17:16:37.220	00:00:15.269	916	-1024	-768	-1	-1	-1	-1	4	-1024	-768	-1	-1	-1	-1	4		0	0						Untertest4.avi	0	880	547	72	111				0	Content		-72	-111	15269793	1219435770
15286	17:16:37.236	00:00:15.286	917	-1024	-768	-1	-1	-1	-1	4	-1024	-768	-1	-1	-1	-1	4		0	0						Untertest4.avi	0	880	547	72	111				0	Content		-72	-111	15286460	1219452437
15303	17:16:37.253	00:00:15.303	918	-1024	-768	-1	-1	-1	-1	4	-1024	-768	-1	-1	-1	-1	4		0	0						Untertest4.avi	0	880	547	72	111				0	Content		-72	-111	15303128	1219469105
15320	17:16:37.270	00:00:15.319	919	509,0963	387,8585	0,5213687	0,9599186	593,2801	3,348057	0	510,7495	366,4694	0,3417735	0,9584597	588,7639	3,741922	0	31	510	377						Untertest4.avi	0	880	547	72	111	431	266	649	0	Content		438	266	15319751	1219485728
15336	17:16:37.286	00:00:15.336	920	513,3609	393,2797	0,5216784	0,9604389	593,2505	3,329533	0	502,099	365,012	0,3420143	0,9588221	588,7582	3,71949	0	31	508	379						Untertest4.avi	0	880	547	72	111	431	266	649	0	Content		436	268	15336377	1219502354
15353	17:16:37.303	00:00:15.353	921	512,1757	386,9318	0,5219076	0,9604985	593,2866	3,329082	0	501,5118	367,2661	0,342255	0,958733	588,6443	3,690402	0	31	507	377						Untertest4.avi	0	880	547	72	111	431	266	649	0	Content		435	266	15353001	1219518978
15370	17:16:37.320	00:00:15.369	922	518,2459	399,1021	0,5222144	0,9604081	593,1767	3,334067	0	498,6578	360,9157	0,3425088	0,9587002	588,5581	3,681695	0	31	508	380						Untertest4.avi	0	880	547	72	111	431	266	649	0	Content		436	269	15369747	1219535724
15386	17:16:37.336	00:00:15.386	923	513,5639	386,6454	0,5224494	0,960297	593,2153	3,31261	0	502,5342	365,9226	0,3427777	0,9584355	588,4803	3,676674	0	31	508	376						Untertest4.avi	0	880	547	72	111	431	266	649	0	Content		436	265	15386373	1219552350
15403	17:16:37.353	00:00:15.402	924	522,0726	394,287	0,5227417	0,9601007	593,1401	3,339839	0	502,4608	368,6513	0,3429883	0,9581748	588,4846	3,670208	0	31	512	381						Untertest4.avi	0	880	547	72	111	431	266	649	0	Content		440	270	15402996	1219568973
15420	17:16:37.370	00:00:15.419	925	518,1072	399,4189	0,5229873	0,9599911	593,0176	3,361602	0	501,2114	363,9756	0,3432465	0,9580488	588,4058	3,673658	0	31	510	382						Untertest4.avi	0	880	547	72	111	431	266	649	0	Content		438	271	15419620	1219585597
15436	17:16:37.386	00:00:15.436	926	512,3316	398,4854	0,5232464	0,9599484	593,0255	3,356064	0	498,6768	361,6659	0,3434874	0,9579883	588,3678	3,670008	0	31	506	380						Untertest4.avi	0	880	547	72	111	431	266	649	0	Content		434	269	15436367	1219602344
15453	17:16:37.403	00:00:15.452	927	511,5188	393,8205	0,5234811	0,9599882	592,8342	3,35861	0	503,6212	367,5441	0,3437456	0,9579657	588,2733	3,684769	0	31	508	381						Untertest4.avi	0	880	547	72	111	431	266	649	0	Content		436	270	15452993	1219618970
15470	17:16:37.420	00:00:15.469	928	519,3661	391,4435	0,5237529	0,9600824	592,9496	3,354629	0	496,3583	360,5048	0,3439479	0,9580066	588,1844	3,691433	0	31	508	376						Untertest4.avi	0	880	547	72	111	431	266	649	0	Content		436	265	15469617	1219635594
15486	17:16:37.436	00:00:15.486	929	509,2617	399,5352	0,5239052	0,960238	592,8641	3,36067	0	494,0587	363,9915	0,3441614	0,958059	588,2262	3,693285	0	31	502	382						Untertest4.avi	0	880	547	72	111	431	266	649	0	Content		430	271	15486241	1219652218
15503	17:16:37.453	00:00:15.502	930	511,5669	395,8417	0,5241104	0,9604594	592,7266	3,372987	0	498,0971	362,1163	0,3443195	0,9582479	588,2087	3,712862	0	31	505	379						Untertest4.avi	0	880	547	72	111	431	266	649	0	Content		433	268	15502992	1219668969
15520	17:16:37.470	00:00:15.519	931	513,961	398,2233	0,524237	0,9607375	592,7535	3,400882	0	494,3989	366,4944	0,3444761	0,9584121	588,1591	3,73003	0	31	504	382						Untertest4.avi	0	880	547	72	111	431	266	649	0	Content		432	271	15519614	1219685591
15536	17:16:37.486	00:00:15.536	932	510,0294	393,1642	0,524379	0,9609517	592,7644	3,398662	0	491,7371	361,3425	0,3446156	0,9585744	588,1003	3,73691	0	31	501	377						Untertest4.avi	0	880	547	72	111	431	266	649	0	Content		429	266	15536238	1219702215
15553	17:16:37.503	00:00:15.552	933	511,9793	392,7913	0,5245113	0,9611222	592,5341	3,426376	0	496,6745	362,0331	0,3447291	0,9586049	588,1918	3,752911	0	31	504	377						Untertest4.avi	0	880	547	72	111	431	266	649	0	Content		432	266	15552987	1219718964
15570	17:16:37.520	00:00:15.569	934	511,2868	389,8906	0,5246133	0,9611992	592,6526	3,423962	0	496,5051	360,4519	0,3448126	0,9585865	588,2501	3,755622	0	31	504	375						Untertest4.avi	0	880	547	72	111	431	266	649	0	Content		432	264	15569611	1219735588
15586	17:16:37.536	00:00:15.586	935	509,2383	387,3749	0,524685	0,9612532	592,714	3,435877	0	494,5344	358,9665	0,3449002	0,9585792	588,2073	3,785713	0	31	502	373						Untertest4.avi	0	880	547	72	111	431	266	649	0	Content		430	262	15586235	1219752212
15603	17:16:37.553	00:00:15.602	936	507,7273	399,5179	0,524716	0,9612658	592,7008	3,474659	0	493,2269	362,0403	0,3449709	0,9584826	588,2358	3,802897	0	31	500	381						Untertest4.avi	0	880	547	72	111	431	266	649	0	Content		428	270	15602859	1219768836
15620	17:16:37.570	00:00:15.619	937	504,9509	391,0318	0,5247055	0,9612796	592,6771	3,486849	0	500,9109	357,5143	0,3449908	0,958042	588,2639	3,812136	0	31	503	374						Untertest4.avi	0	880	547	72	111	431	266	649	0	Content		431	263	15619608	1219785585
15636	17:16:37.586	00:00:15.636	938	508,945	394,6894	0,5246236	0,9612461	592,7553	3,503161	0	492,7869	362,4579	0,3448956	0,9583806	588,2639	3,836533	0	31	501	379						Untertest4.avi	0	880	547	72	111	431	266	649	0	Content		429	268	15636233	1219802210
15653	17:16:37.603	00:00:15.652	939	510,8441	388,0651	0,5244493	0,961185	592,7952	3,506208	0	492,8425	360,6633	0,3447373	0,9583675	588,4157	3,842333	0	31	502	374						Untertest4.avi	0	880	547	72	111	431	266	649	0	Content		430	263	15652856	1219818833
15669	17:16:37.619	00:00:15.669	940	505,7348	387,9075	0,5242118	0,9610585	592,8635	3,51926	0	493,8773	362,8459	0,344509	0,958339	588,4412	3,858433	0	31	500	375						Untertest4.avi	0	880	547	72	111	431	266	649	0	Content		428	264	15669479	1219835456
15686	17:16:37.636	00:00:15.686	941	506,5103	392,9131	0,5239171	0,9608335	592,9052	3,532291	0	494,9397	359,3195	0,3442163	0,9583174	588,507	3,893419	0	31	501	376						Untertest4.avi	0	880	547	72	111	431	266	649	0	Content		429	265	15686103	1219852080
15703	17:16:37.653	00:00:15.702	942	506,949	385,832	0,5235513	0,9606153	592,7986	3,536436	0	492,6865	357,6241	0,3438343	0,9582592	588,5481	3,907951	0	31	500	372						Untertest4.avi	0	880	547	72	111	431	266	649	0	Content		428	261	15702849	1219868826
15719	17:16:37.669	00:00:15.719	943	509,3026	392,3374	0,523168	0,9603205	592,9465	3,573102	0	493,3992	362,6644	0,3434668	0,9581394	588,5917	3,930311	0	31	501	378						Untertest4.avi	0	880	547	72	111	431	266	649	0	Content		429	267	15719473	1219885450
15736	17:16:37.686	00:00:15.736	944	507,7895	392,0204	0,5227812	0,9600575	593,0582	3,568843	0	496,1537	360,5339	0,343069	0,9581395	588,7255	3,943938	0	31	502	376						Untertest4.avi	0	880	547	72	111	431	266	649	0	Content		430	265	15736093	1219902070
15753	17:16:37.703	00:00:15.752	945	508,4882	393,6828	0,5224006	0,9599336	593,1128	3,595968	0	501,2277	362,561	0,3427163	0,958232	588,6742	3,964155	0	31	505	378						Untertest4.avi	0	880	547	72	111	431	266	649	0	Content		433	267	15752842	1219918819
15769	17:16:37.719	00:00:15.769	946	507,1823	391,1259	0,5220645	0,9598671	592,8602	3,584566	0	497,6043	363,178	0,3423302	0,9583369	588,6971	3,975396	0	31	502	377						Untertest4.avi	0	880	547	72	111	431	266	649	0	Content		430	266	15769465	1219935442
15786	17:16:37.736	00:00:15.786	947	505,6348	392,1789	0,5217421	0,9597795	593,0037	3,608441	0	494,1248	362,5244	0,3420306	0,9583656	588,7776	3,97778	0	31	500	377						Untertest4.avi	0	880	547	72	111	431	266	649	0	Content		428	266	15786088	1219952065
15803	17:16:37.753	00:00:15.802	948	506,5143	389,3127	0,5214681	0,9597297	593,0492	3,622382	0	498,6938	364,083	0,3417739	0,9584122	588,6852	4,003997	0	31	503	377						Untertest4.avi	0	880	547	72	111	431	266	649	0	Content		431	266	15802838	1219968815
15819	17:16:37.769	00:00:15.819	949	506,594	393,5266	0,5212324	0,9596694	592,9786	3,632343	0	500,3033	359,3122	0,341529	0,958533	588,723	4,033296	0	31	503	376						Untertest4.avi	0	880	547	72	111	431	266	649	0	Content		431	265	15819337	1219985314
15836	17:16:37.786	00:00:15.836	950	500,3781	388,395	0,5210114	0,9597059	593,0552	3,640692	0	499,1461	365,2668	0,3413228	0,958589	588,6615	4,04529	0	31	500	377						Untertest4.avi	0	880	547	72	111	431	266	649	0	Content		428	266	15836086	1220002063
15853	17:16:37.803	00:00:15.852	951	505,1815	396,3359	0,5207999	0,9596581	593,06	3,665677	0	500,1956	362,6955	0,3411238	0,9586434	588,7571	4,061333	0	31	503	380						Untertest4.avi	0	880	547	72	111	431	266	649	0	Content		431	269	15852724	1220018701
15869	17:16:37.819	00:00:15.869	952	501,002	388,1679	0,5206198	0,9596479	592,8618	3,651254	0	500,7146	364,5104	0,3409041	0,9586757	588,7001	4,070921	0	31	501	376						Untertest4.avi	0	880	547	72	111	431	266	649	0	Content		429	265	15869341	1220035318
15886	17:16:37.836	00:00:15.885	953	502,396	390,6195	0,520395	0,9596561	593,1522	3,676714	0	507,5866	364,9259	0,3407234	0,9586905	588,6521	4,096424	0	31	505	378						Untertest4.avi	0	880	547	72	111	431	266	649	0	Content		433	267	15885957	1220051934
15903	17:16:37.853	00:00:15.902	954	505,8109	390,0026	0,5201815	0,9596702	592,9064	3,679545	0	506,4256	364,0515	0,3404713	0,9587462	588,8057	4,096766	0	31	506	377						Untertest4.avi	0	880	547	72	111	431	266	649	0	Content		434	266	15902706	1220068683
15919	17:16:37.869	00:00:15.919	955	500,4925	387,3804	0,5199654	0,9597383	593,1315	3,673728	0	506,4055	366,6837	0,3402714	0,9587861	588,6685	4,114112	0	31	503	377						Untertest4.avi	0	880	547	72	111	431	266	649	0	Content		431	266	15919329	1220085306
15936	17:16:37.886	00:00:15.935	956	500,3083	392,1007	0,5197693	0,9597202	592,977	3,706504	0	505,689	363,4353	0,3400466	0,9588453	588,6964	4,118962	0	31	503	378						Untertest4.avi	0	880	547	72	111	431	266	649	0	Content		431	267	15935954	1220101931
15953	17:16:37.903	00:00:15.952	957	525,5471	383,4913	0,5192528	0,9595423	592,9749	3,706991	0	554,4027	363,3629	0,3393818	0,9587129	588,6604	4,134235	0	31	540	373						Untertest4.avi	0	880	547	72	111	431	266	649	0	Content		468	262	15952702	1220118679
15969	17:16:37.919	00:00:15.969	958	632,0796	355,3691	0,5180078	0,9591802	593,3051	3,720088	0	678,8903	355,4859	0,3380397	0,9584219	588,9721	4,141379	0	32	655	355						Untertest4.avi	0	880	547	72	111	621	230	183	0	Content		583	244	15969201	1220135178
15986	17:16:37.936	00:00:15.985	959	668,648	329,7788	0,5172994	0,9588024	593,4143	3,719598	0	724,0488	342,1441	0,3373022	0,9580488	589,0827	4,141496	0	32	696	336						Untertest4.avi	0	880	547	72	111	621	230	183	0	Content		624	225	15985952	1220151929
16003	17:16:37.953	00:00:16.002	960	666,2062	339,5642	0,5171944	0,9587619	593,3854	3,715807	0	716,6056	348,1423	0,3371594	0,9580114	589,0046	4,146627	0	32	691	344						Untertest4.avi	0	880	547	72	111	621	230	183	0	Content		619	233	16002701	1220168678
16019	17:16:37.969	00:00:16.019	961	670,3162	330,8528	0,5170779	0,9586975	593,3734	3,726055	0	717,6651	343,7686	0,3369952	0,9580143	588,8974	4,162418	0	32	694	337						Untertest4.avi	0	880	547	72	111	621	230	183	0	Content		622	226	16019200	1220185177
16036	17:16:37.986	00:00:16.035	962	669,9493	332,808	0,5170014	0,9586278	593,3392	3,720957	0	716,9634	345,5904	0,3368887	0,9580003	588,8598	4,161182	0	32	693	339						Untertest4.avi	0	880	547	72	111	621	230	183	0	Content		621	228	16035960	1220201937
16053	17:16:38.003	00:00:16.052	963	672,1776	336,4296	0,5168892	0,9585339	593,3707	3,739683	0	721,5844	346,7672	0,3367796	0,95798	588,85	4,167212	0	32	697	342						Untertest4.avi	0	880	547	72	111	621	230	183	0	Content		625	231	16052583	1220218560
16069	17:16:38.019	00:00:16.069	964	669,3735	339,6077	0,5167567	0,9584637	593,3954	3,757657	0	713,0586	343,0511	0,3366387	0,9579326	588,9368	4,178775	0	32	691	341						Untertest4.avi	0	880	547	72	111	621	230	183	0	Content		619	230	16069201	1220235178
16086	17:16:38.036	00:00:16.085	965	669,6677	338,9054	0,516639	0,9583731	593,2955	3,753113	0	711,3972	342,6724	0,336504	0,9578813	588,8075	4,182056	0	32	691	341						Untertest4.avi	0	880	547	72	111	621	230	183	0	Content		619	230	16085948	1220251925
16103	17:16:38.053	00:00:16.102	966	675,0922	340,2473	0,5165036	0,9582007	593,3827	3,756544	0	716,7286	340,5898	0,3364039	0,9577594	588,8576	4,19693	0	32	696	340						Untertest4.avi	0	880	547	72	111	621	230	183	0	Content		624	229	16102569	1220268546
16119	17:16:38.069	00:00:16.119	967	670,4782	340,5772	0,5163376	0,9578575	593,3073	3,754191	0	720,2273	336,6254	0,3363563	0,957521	588,9133	4,203151	0	32	695	339						Untertest4.avi	0	880	547	72	111	621	230	183	0	Content		623	228	16119194	1220285171
16136	17:16:38.086	00:00:16.135	968	660,2374	389,5825	0,5160138	0,9571748	593,658	3,649589	0	705,4634	352,2238	0,3363855	0,9571831	589,1462	4,191524	0	32	683	371						Untertest4.avi	0	880	547	72	111	621	230	183	0	Content		611	260	16135820	1220301797
16152	17:16:38.102	00:00:16.152	969	-1024	-768	-1	-1	-1	-1	4	-1024	-768	-1	-1	-1	-1	4		0	0						Untertest4.avi	0	880	547	72	111				0	Content		-72	-111	16152444	1220318421
16169	17:16:38.119	00:00:16.169	970	-1024	-768	-1	-1	-1	-1	4	-1024	-768	-1	-1	-1	-1	4		0	0						Untertest4.avi	0	880	547	72	111				0	Content		-72	-111	16169190	1220335167
16186	17:16:38.136	00:00:16.185	971	-1024	-768	-1	-1	-1	-1	4	-1024	-768	-1	-1	-1	-1	4		0	0						Untertest4.avi	0	880	547	72	111				0	Content		-72	-111	16185814	1220351791
16202	17:16:38.152	00:00:16.202	972	-1024	-768	-1	-1	-1	-1	4	-1024	-768	-1	-1	-1	-1	4		0	0						Untertest4.avi	0	880	547	72	111				0	Content		-72	-111	16202437	1220368414
16219	17:16:38.169	00:00:16.219	973	-1024	-768	-1	-1	-1	-1	4	-1024	-768	-1	-1	-1	-1	4		0	0						Untertest4.avi	0	880	547	72	111				0	Content		-72	-111	16219124	1220385101
16236	17:16:38.186	00:00:16.235	974	-1024	-768	-1	-1	-1	-1	4	-1024	-768	-1	-1	-1	-1	4		0	0						Untertest4.avi	0	880	547	72	111				0	Content		-72	-111	16235791	1220401768
16252	17:16:38.202	00:00:16.252	975	-1024	-768	-1	-1	-1	-1	4	-1024	-768	-1	-1	-1	-1	4		0	0						Untertest4.avi	0	880	547	72	111				0	Content		-72	-111	16252467	1220418444
16269	17:16:38.219	00:00:16.269	976	-1024	-768	-1	-1	-1	-1	4	-1024	-768	-1	-1	-1	-1	4		0	0						Untertest4.avi	0	880	547	72	111				0	Content		-72	-111	16269134	1220435111
16286	17:16:38.236	00:00:16.285	977	-1024	-768	-1	-1	-1	-1	4	-1024	-768	-1	-1	-1	-1	4		0	0						Untertest4.avi	0	880	547	72	111				0	Content		-72	-111	16285801	1220451778
16302	17:16:38.252	00:00:16.302	978	-1024	-768	-1	-1	-1	-1	4	-1024	-768	-1	-1	-1	-1	4		0	0						Untertest4.avi	0	880	547	72	111				0	Content		-72	-111	16302427	1220468404
16319	17:16:38.269	00:00:16.319	979	-1024	-768	-1	-1	-1	-1	4	-1024	-768	-1	-1	-1	-1	4		0	0						Untertest4.avi	0	880	547	72	111				0	Content		-72	-111	16319094	1220485071
16336	17:16:38.286	00:00:16.335	980	496,7197	617,5999	0,5023208	0,9604566	502,3451	3,297446	0	417,618	493,7801	0,3407746	0,9600989	588,8343	4,356316	0	33	457	556						Untertest4.avi	0	880	547	72	111	332	393	117	0	Content		385	445	16335674	1220501651
16352	17:16:38.302	00:00:16.352	981	464,2949	614,2803	0,5197089	0,9609939	502,3451	3,31235	0	413,4088	492,9473	0,3409013	0,9604137	588,838	4,37266	0	33	439	554						Untertest4.avi	0	880	547	72	111	332	393	117	0	Content		367	443	16352424	1220518401
16369	17:16:38.319	00:00:16.369	982	390,1159	523,2349	0,5205525	0,9608785	593,4224	3,889534	0	418,0974	486,9341	0,341031	0,9603504	589,234	4,390616	0	33	404	505						Untertest4.avi	0	880	547	72	111	332	393	117	0	Content		332	394	16369046	1220535023
16386	17:16:38.336	00:00:16.385	983	387,8613	524,3134	0,5207292	0,9607984	593,603	3,883878	0	415,0993	481,997	0,3411783	0,960322	589,1465	4,412755	0	33	401	503						Untertest4.avi	0	880	547	72	111	332	393	117	0	Content		329	392	16385671	1220551648
16402	17:16:38.352	00:00:16.402	984	390,7321	521,1437	0,5209169	0,9608058	593,5541	3,914648	0	416,3572	481,1797	0,3413804	0,9603505	589,1717	4,419755	0	33	404	501						Untertest4.avi	0	880	547	72	111	332	393	117	0	Content		332	390	16402293	1220568270
16419	17:16:38.369	00:00:16.419	985	390,5892	518,7441	0,5211067	0,9608688	593,5911	3,916298	0	418,5417	478,5466	0,341579	0,9603912	589,1995	4,43531	0	33	405	499						Untertest4.avi	0	880	547	72	111	332	393	117	0	Content		333	388	16419040	1220585017
16436	17:16:38.386	00:00:16.435	986	389,8379	523,1028	0,5213353	0,9609112	593,6135	3,923507	0	416,4293	474,4821	0,3417931	0,9604239	589,04	4,445638	0	33	403	499						Untertest4.avi	0	880	547	72	111	332	393	117	0	Content		331	388	16435665	1220601642
16452	17:16:38.402	00:00:16.452	987	402,0654	544,7479	0,5212371	0,9620433	593,2789	3,930187	0	430,0416	522,8207	0,3418823	0,9613097	588,9651	4,466936	0	34	416	534						Untertest4.avi	0	880	547	72	111	451	654	400	0	Content		344	423	16452288	1220618265
16469	17:16:38.419	00:00:16.468	988	522,0182	764,6322	0,5201016	0,9646167	593,4741	3,96318	0	565,6243	735,8281	0,3414507	0,9637191	589,2092	4,497414	0	34	544	750						Untertest4.avi	0	880	547	72	111	451	654	400	0	Content		472	639	16468909	1220634886
16486	17:16:38.436	00:00:16.485	989	481,9603	782,5682	0,5201375	0,9655333	593,491	3,963041	0	518,051	764,9676	0,3416544	0,9646113	589,0713	4,474254	0	34	500	774						Untertest4.avi	0	880	547	72	111	451	654	400	0	Content		428	663	16485660	1220651637
16502	17:16:38.452	00:00:16.502	990	516,0731	770,5578	0,5204775	0,9655721	593,3085	3,94346	0	536,7631	751,1729	0,341873	0,9646266	589,0109	4,485748	0	34	526	761						Untertest4.avi	0	880	547	72	111	451	654	400	0	Content		454	650	16502281	1220668258
16519	17:16:38.469	00:00:16.518	991	515,6559	788,8464	0,5208292	0,9656838	593,3265	3,94848	0	529,9964	756,2785	0,3421311	0,9646291	589,0162	4,491317	0	34	523	773						Untertest4.avi	0	880	547	72	111	451	654	400	0	Content		451	662	16518909	1220684886
16536	17:16:38.486	00:00:16.535	992	516,5662	778,3841	0,5211554	0,9657879	593,2855	3,959702	0	530,4015	757,1984	0,3424167	0,9645928	588,9395	4,498333	0	34	523	768						Untertest4.avi	0	880	547	72	111	451	654	400	0	Content		451	657	16535532	1220701509
16552	17:16:38.502	00:00:16.552	993	513,002	783,1095	0,5214777	0,9657921	593,3148	3,950941	0	530,2819	754,9462	0,3427312	0,9645606	588,8019	4,508016	0	34	522	769						Untertest4.avi	0	880	547	72	111	451	654	400	0	Content		450	658	16552281	1220718258
16569	17:16:38.519	00:00:16.568	994	513,7357	778,4692	0,5218378	0,9659151	593,2577	3,958639	0	532,3975	752,3778	0,3430311	0,9645479	588,8788	4,519867	0	34	523	765						Untertest4.avi	0	880	547	72	111	451	654	400	0	Content		451	654	16568903	1220734880
16586	17:16:38.536	00:00:16.585	995	517,8779	777,5378	0,5221565	0,9660043	593,0692	3,964387	0	529,4608	756,7869	0,3432951	0,9645798	588,7051	4,522233	0	34	524	767						Untertest4.avi	0	880	547	72	111	451	654	400	0	Content		452	656	16585529	1220751506
16602	17:16:38.552	00:00:16.602	996	513,2944	777,6926	0,5224056	0,9661025	593,1906	3,965698	0	533,8895	751,147	0,3435485	0,9646047	588,7953	4,52927	0	34	524	764						Untertest4.avi	0	880	547	72	111	451	654	400	0	Content		452	653	16602278	1220768255
16619	17:16:38.569	00:00:16.618	997	517,7059	775,7413	0,5226691	0,966144	592,9929	3,965739	0	532,3536	754,0229	0,3437454	0,9646094	588,6218	4,532399	0	34	525	765						Untertest4.avi	0	880	547	72	111	451	654	400	0	Content		453	654	16618904	1220784881
16636	17:16:38.586	00:00:16.635	998	513,1423	774,1158	0,5228465	0,9662246	593,1479	3,965485	0	530,2139	753,4228	0,3439182	0,9645759	588,5784	4,537347	0	34	522	764						Untertest4.avi	0	880	547	72	111	451	654	400	0	Content		450	653	16635527	1220801504
16652	17:16:38.602	00:00:16.652	999	512,6489	772,9894	0,5230024	0,9662904	592,9208	3,968895	0	533,2535	754,8732	0,3440507	0,9645919	588,594	4,547099	0	34	523	764						Untertest4.avi	0	880	547	72	111	451	654	400	0	Content		451	653	16652148	1220818125
16669	17:16:38.619	00:00:16.668	1000	512,3271	776,4117	0,5231875	0,9663243	592,8237	3,977508	0	536,6798	750,0587	0,3442085	0,9646314	588,5001	4,575037	0	34	525	763						Untertest4.avi	0	880	547	72	111	451	654	400	0	Content		453	652	16668896	1220834873
16686	17:16:38.636	00:00:16.685	1001	517,2811	775,3542	0,5233527	0,9664097	592,8957	3,986776	0	527,6318	752,1608	0,3443263	0,9646252	588,4097	4,563469	0	34	522	764						Untertest4.avi	0	880	547	72	111	451	654	400	0	Content		450	653	16685523	1220851500
16702	17:16:38.652	00:00:16.702	1002	512,2004	774,1616	0,5235077	0,9664575	592,7205	3,990351	0	534,0369	755,0589	0,3444875	0,9646078	588,4336	4,5832	0	34	523	765						Untertest4.avi	0	880	547	72	111	451	654	400	0	Content		451	654	16702144	1220868121
16719	17:16:38.669	00:00:16.718	1003	515,1013	773,5761	0,5236873	0,9664996	592,678	4,00488	0	533,5616	753,3796	0,3446702	0,9646152	588,2841	4,584467	0	34	524	763						Untertest4.avi	0	880	547	72	111	451	654	400	0	Content		452	652	16718769	1220884746
16736	17:16:38.686	00:00:16.735	1004	512,3118	775,4941	0,5238792	0,9665616	592,722	3,987295	0	527,949	754,1046	0,3448154	0,9646361	588,2439	4,590266	0	34	520	765						Untertest4.avi	0	880	547	72	111	451	654	400	0	Content		448	654	16735518	1220901495
16752	17:16:38.702	00:00:16.752	1005	513,3602	773,9211	0,5240702	0,9666712	592,4646	3,99689	0	530,8935	752,6902	0,3450022	0,9646406	588,1974	4,596387	0	34	522	763						Untertest4.avi	0	880	547	72	111	451	654	400	0	Content		450	652	16752141	1220918118
16769	17:16:38.719	00:00:16.768	1006	515,6589	771,4232	0,5242468	0,9667279	592,5323	3,993051	0	533,0624	753,9219	0,3451751	0,9645951	588,113	4,597175	0	34	524	763						Untertest4.avi	0	880	547	72	111	451	654	400	0	Content		452	652	16768765	1220934742
16785	17:16:38.735	00:00:16.785	1007	513,1602	774,9803	0,5244228	0,9666855	592,4731	3,983867	0	529,1223	756,5984	0,3453178	0,9645419	587,9621	4,587145	0	34	521	766						Untertest4.avi	0	880	547	72	111	451	654	400	0	Content		449	655	16785389	1220951366
16802	17:16:38.752	00:00:16.802	1008	511,0924	777,8788	0,5245513	0,9666076	592,2712	3,978459	0	525,6661	756,287	0,3454264	0,9644729	587,8828	4,595091	0	34	518	767						Untertest4.avi	0	880	547	72	111	451	654	400	0	Content		446	656	16802138	1220968115
16819	17:16:38.769	00:00:16.818	1009	510,6096	776,6713	0,5246598	0,9666005	592,2317	3,969545	0	528,3047	756,8981	0,3455217	0,9644511	587,7108	4,584208	0	34	519	767						Untertest4.avi	0	880	547	72	111	451	654	400	0	Content		447	656	16818762	1220984739
16835	17:16:38.785	00:00:16.835	1010	513,2678	777,13	0,5247555	0,9666483	592,1504	3,970795	0	526,9973	757,5102	0,3455804	0,9645207	587,7061	4,58652	0	34	520	767						Untertest4.avi	0	880	547	72	111	451	654	400	0	Content		448	656	16835382	1221001359
16852	17:16:38.802	00:00:16.852	1011	518,4958	791,4879	0,5245594	0,9671716	591,9257	3,964904	0	540,5333	770,0306	0,345444	0,96506	587,4882	4,595956	0	35	530	781						Untertest4.avi	0	880	547	72	111	522	735	233	0	Content		458	670	16852132	1221018109
16869	17:16:38.819	00:00:16.868	1012	616,5738	860,4359	0,5239252	0,9680163	592,1302	3,954224	0	623,9994	835,5548	0,3449056	0,9658266	587,7169	4,589554	0	35	620	848						Untertest4.avi	0	880	547	72	111	522	735	233	0	Content		548	737	16868630	1221034607
16885	17:16:38.835	00:00:16.885	1013	584,6077	846,7789	0,5239133	0,9682966	591,9643	3,950812	0	592,3392	832,9774	0,3448896	0,9660916	587,6308	4,592299	0	35	588	840						Untertest4.avi	0	880	547	72	111	522	735	233	0	Content		516	729	16885403	1221051380
16902	17:16:38.852	00:00:16.902	1014	596,6664	858,5359	0,5239039	0,9684779	591,8018	3,946127	0	600,4225	834,3532	0,3448645	0,9662229	587,619	4,593844	0	35	599	846						Untertest4.avi	0	880	547	72	111	522	735	233	0	Content		527	735	16902019	1221067996
16919	17:16:38.869	00:00:16.918	1015	596,6394	854,963	0,5239031	0,9686916	591,7272	3,941025	0	597,9711	833,8857	0,3448374	0,9664405	587,5653	4,578573	0	35	597	844						Untertest4.avi	0	880	547	72	111	522	735	233	0	Content		525	733	16918630	1221084607
16935	17:16:38.885	00:00:16.935	1016	599,2272	854,1661	0,523883	0,9688141	591,7352	3,955209	0	593,1552	833,9713	0,3447983	0,9665782	587,5622	4,574059	0	35	596	844						Untertest4.avi	0	880	547	72	111	522	735	233	0	Content		524	733	16935379	1221101356
16952	17:16:38.902	00:00:16.952	1017	596,8622	855,9205	0,5238425	0,9688889	591,8649	3,950204	0	594,8748	835,6064	0,3447501	0,9666405	587,5513	4,584176	0	35	596	846						Untertest4.avi	0	880	547	72	111	522	735	233	0	Content		524	735	16952002	1221117979
16969	17:16:38.919	00:00:16.968	1018	589,7935	856,1693	0,5238079	0,9689255	591,8684	3,949569	0	592,425	834,8386	0,3447177	0,966669	587,5303	4,572714	0	35	591	846						Untertest4.avi	0	880	547	72	111	522	735	233	0	Content		519	735	16968628	1221134605
16985	17:16:38.935	00:00:16.985	1019	592,6317	856,5964	0,52375	0,9689387	591,8068	3,956954	0	592,654	834,9272	0,344656	0,9666742	587,4981	4,580814	0	35	593	846						Untertest4.avi	0	880	547	72	111	522	735	233	0	Content		521	735	16985376	1221151353
17002	17:16:38.952	00:00:17.002	1020	597,881	858,5887	0,5236746	0,9689382	591,7802	3,960671	0	591,9139	834,9974	0,3445695	0,9666798	587,4093	4,59621	0	35	595	847						Untertest4.avi	0	880	547	72	111	522	735	233	0	Content		523	736	17002001	1221167978
17019	17:16:38.969	00:00:17.018	1021	596,8278	859,8719	0,5235589	0,968875	591,9019	3,956202	0	595,2638	831,5498	0,3444686	0,966643	587,4104	4,591006	0	35	596	846						Untertest4.avi	0	880	547	72	111	522	735	233	0	Content		524	735	17018623	1221184600
17035	17:16:38.985	00:00:17.035	1022	596,286	856,418	0,5233942	0,9688164	591,8377	3,98011	0	589,7615	831,7235	0,3442801	0,966576	587,6808	4,587939	0	35	593	844						Untertest4.avi	0	880	547	72	111	522	735	233	0	Content		521	733	17035250	1221201227
17052	17:16:39.002	00:00:17.051	1023	592,1902	857,9602	0,5231829	0,9687033	591,967	3,969376	0	594,7479	833,4025	0,3441006	0,9664707	587,593	4,615863	0	35	593	846						Untertest4.avi	0	880	547	72	111	522	735	233	0	Content		521	735	17051998	1221217975
17069	17:16:39.019	00:00:17.068	1024	597,6017	854,159	0,5230563	0,9686547	592,062	3,989561	0	591,0923	837,4937	0,3439532	0,9664681	587,7227	4,603304	0	35	594	846						Untertest4.avi	0	880	547	72	111	522	735	233	0	Content		522	735	17068681	1221234658
17085	17:16:39.035	00:00:17.085	1025	428,5025	876,691	0,5240262	0,9684845	591,9302	4,017943	0	452,9488	838,5613	0,3449484	0,9665224	587,7443	4,632586	0	36	441	858						Untertest4.avi	0	880	547	72	111	331	737	300	0	Content		369	747	17085263	1221251240
17102	17:16:39.052	00:00:17.102	1026	399,3603	865,9547	0,5244948	0,9681846	591,8892	4,005491	0	386,5119	821,5329	0,3455929	0,9663566	587,5067	4,635413	0	36	393	844						Untertest4.avi	0	880	547	72	111	331	737	300	0	Content		321	733	17102001	1221267978
17118	17:16:39.068	00:00:17.118	1027	402,3574	868,9171	0,5241377	0,9680743	592,0858	4,019318	0	404,2057	833,0566	0,3452292	0,966313	587,8104	4,620708	0	36	403	851						Untertest4.avi	0	880	547	72	111	331	737	300	0	Content		331	740	17118495	1221284472
17135	17:16:39.085	00:00:17.135	1028	400,943	866,302	0,5239457	0,9680068	591,9789	4,014409	0	394,9123	835,5436	0,3449661	0,9663133	587,7511	4,632153	0	36	398	851						Untertest4.avi	0	880	547	72	111	331	737	300	0	Content		326	740	17135245	1221301222
17152	17:16:39.102	00:00:17.151	1029	403,3673	866,328	0,523646	0,967997	591,9826	4,028356	0	397,5202	830,0233	0,3446804	0,9664473	587,7441	4,632745	0	36	400	848						Untertest4.avi	0	880	547	72	111	331	737	300	0	Content		328	737	17151867	1221317844
17168	17:16:39.118	00:00:17.168	1030	409,8494	866,4811	0,5234313	0,9679605	591,8459	4,042699	0	396,3734	831,2573	0,3444142	0,966511	587,7147	4,636758	0	36	403	849						Untertest4.avi	0	880	547	72	111	331	737	300	0	Content		331	738	17168490	1221334467
17185	17:16:39.135	00:00:17.185	1031	406,9024	863,6057	0,5231611	0,9679322	591,8759	4,059255	0	398,2386	827,6087	0,3441526	0,9665787	587,6755	4,652426	0	36	403	846						Untertest4.avi	0	880	547	72	111	331	737	300	0	Content		331	735	17185238	1221351215
17202	17:16:39.152	00:00:17.201	1032	409,2905	862,7706	0,5229719	0,9678768	591,8113	4,068206	0	396,5145	828,0153	0,3439034	0,9666052	587,6423	4,657037	0	36	403	845						Untertest4.avi	0	880	547	72	111	331	737	300	0	Content		331	734	17201734	1221367711
17218	17:16:39.168	00:00:17.218	1033	407,7282	863,6003	0,5227368	0,9678944	591,7303	4,074906	0	401,268	827,381	0,3436758	0,9666699	587,5836	4,66354	0	36	404	845						Untertest4.avi	0	880	547	72	111	331	737	300	0	Content		332	734	17218483	1221384460
17235	17:16:39.185	00:00:17.235	1034	408,2661	862,4908	0,5225745	0,9679323	591,7828	4,078816	0	398,2967	826,6885	0,3434861	0,9667705	587,4269	4,680707	0	36	403	845						Untertest4.avi	0	880	547	72	111	331	737	300	0	Content		331	734	17235233	1221401210
17252	17:16:39.202	00:00:17.251	1035	402,6308	866,2483	0,5224287	0,9679275	591,59	4,10082	0	401,2609	830,7343	0,3432961	0,9668288	587,5349	4,68328	0	36	402	848						Untertest4.avi	0	880	547	72	111	331	737	300	0	Content		330	737	17251730	1221417707
17268	17:16:39.218	00:00:17.268	1036	406,435	865,6321	0,522278	0,9679392	591,5769	4,10054	0	398,6136	832,0417	0,3431439	0,9668612	587,3975	4,684766	0	36	403	849						Untertest4.avi	0	880	547	72	111	331	737	300	0	Content		331	738	17268480	1221434457
17285	17:16:39.235	00:00:17.285	1037	405,3989	861,1465	0,5221936	0,9679398	591,5859	4,113307	0	397,8448	833,1821	0,3430507	0,9668891	587,3174	4,684968	0	36	402	847						Untertest4.avi	0	880	547	72	111	331	737	300	0	Content		330	736	17285105	1221451082
17302	17:16:39.252	00:00:17.301	1038	408,5589	864,4521	0,5221384	0,96803	591,584	4,135847	0	399,808	831,9456	0,3429653	0,9669926	587,4078	4,696727	0	36	404	848						Untertest4.avi	0	880	547	72	111	331	737	300	0	Content		332	737	17301728	1221467705
17318	17:16:39.268	00:00:17.318	1039	408,1227	864,2961	0,522099	0,9681347	591,5909	4,117702	0	402,9101	827,8936	0,3429137	0,9671106	587,2614	4,71566	0	36	406	846						Untertest4.avi	0	880	547	72	111	331	737	300	0	Content		334	735	17318477	1221484454
17335	17:16:39.285	00:00:17.335	1040	408,4415	865,9792	0,5220939	0,9681368	591,5592	4,134755	0	402,7695	827,5295	0,3428963	0,9670939	587,2755	4,721011	0	36	406	847						Untertest4.avi	0	880	547	72	111	331	737	300	0	Content		334	736	17335101	1221501078
17352	17:16:39.302	00:00:17.351	1041	409,0883	863,1423	0,5220981	0,9680497	591,5485	4,13925	0	403,1353	832,1204	0,3428992	0,9669583	587,2092	4,715062	0	36	406	848						Untertest4.avi	0	880	547	72	111	331	737	300	0	Content		334	737	17351726	1221517703
17368	17:16:39.318	00:00:17.368	1042	409,0927	864,9203	0,522105	0,9679983	591,5072	4,137382	0	403,5472	828,0624	0,3429095	0,9668798	587,1414	4,733327	0	36	406	846						Untertest4.avi	0	880	547	72	111	331	737	300	0	Content		334	735	17368349	1221534326
17385	17:16:39.335	00:00:17.385	1043	491,2223	941,8115	0,5213481	0,9689066	591,2232	4,150161	0	505,062	917,3412	0,3423705	0,9676788	586,9512	4,749021	0	37	498	930						Untertest4.avi	0	880	547	72	111	434	820	200	0	Content		426	819	17385097	1221551074
17402	17:16:39.352	00:00:17.401	1044	509,5209	950,585	0,5209548	0,9693205	591,3759	4,164957	0	490,3362	920,5315	0,3420514	0,9681661	587,1074	4,732702	0	37	500	936						Untertest4.avi	0	880	547	72	111	434	820	200	0	Content		428	825	17401722	1221567699
17418	17:16:39.368	00:00:17.418	1045	509,0206	938,2579	0,5210086	0,9693149	591,287	4,162814	0	498,2946	912,6285	0,3420819	0,9681404	586,9391	4,735947	0	37	504	925						Untertest4.avi	0	880	547	72	111	434	820	200	0	Content		432	814	17418346	1221584323
17435	17:16:39.385	00:00:17.435	1046	510,0686	946,0563	0,5210079	0,9693053	591,2473	4,16135	0	501,396	917,7075	0,3420576	0,9681516	586,9289	4,751705	0	37	506	932						Untertest4.avi	0	880	547	72	111	434	820	200	0	Content		434	821	17435095	1221601072
17452	17:16:39.402	00:00:17.451	1047	508,0466	942,9744	0,5210247	0,9693026	591,264	4,159328	0	500,4324	911,9819	0,3420546	0,968182	586,9116	4,751102	0	37	504	927						Untertest4.avi	0	880	547	72	111	434	820	200	0	Content		432	816	17451606	1221617583
17468	17:16:39.418	00:00:17.468	1048	508,2436	947,1973	0,5210584	0,9693833	591,2856	4,17205	0	501,6735	916,6865	0,3420586	0,9682742	586,9231	4,745241	0	37	505	932						Untertest4.avi	0	880	547	72	111	434	820	200	0	Content		433	821	17468343	1221634320
17485	17:16:39.435	00:00:17.484	1049	510,4894	943,4092	0,5210951	0,9695342	591,2803	4,185295	0	504,2042	915,8569	0,3420735	0,9683698	586,8956	4,766812	0	37	507	930						Untertest4.avi	0	880	547	72	111	434	820	200	0	Content		435	819	17484969	1221650946
17502	17:16:39.452	00:00:17.501	1050	510,5458	944,2671	0,5211588	0,9695734	591,2391	4,180292	0	502,5594	917,5304	0,342102	0,9683899	586,928	4,759646	0	37	507	931						Untertest4.avi	0	880	547	72	111	434	820	200	0	Content		435	820	17501606	1221667583
17518	17:16:39.468	00:00:17.518	1051	510,8039	945,6019	0,5212227	0,969451	591,1421	4,182968	0	500,4299	916,347	0,3421655	0,9682719	586,8912	4,760901	0	37	506	931						Untertest4.avi	0	880	547	72	111	434	820	200	0	Content		434	820	17518343	1221684320
17535	17:16:39.485	00:00:17.534	1052	509,8901	944,9434	0,5212839	0,9691931	591,0526	4,19048	0	505,0794	918,1584	0,3422386	0,968081	586,8834	4,779746	0	37	507	932						Untertest4.avi	0	880	547	72	111	434	820	200	0	Content		435	821	17534965	1221700942
17552	17:16:39.502	00:00:17.551	1053	518,0276	942,741	0,5212325	0,9687784	591,2971	4,196954	0	501,1251	913,2442	0,3423831	0,9677963	587,0396	4,779796	0	37	510	928						Untertest4.avi	0	880	547	72	111	434	820	200	0	Content		438	817	17551604	1221717581
17568	17:16:39.518	00:00:17.568	1054	550,804	1118,458	0,5210164	0,9671323	591,3776	3,641749	0	475,8343	1088,902	0,3423805	0,9667285	587,1337	4,324716	0	37	513	1104						Untertest4.avi	0	880	547	72	111	434	820	200	0	Content		441	993	17568213	1221734190
17585	17:16:39.535	00:00:17.584	1055	-1024	-768	-1	-1	-1	-1	4	-1024	-768	-1	-1	-1	-1	4		0	0						Untertest4.avi	0	880	547	72	111				0	Content		-72	-111	17584838	1221750815
17602	17:16:39.552	00:00:17.601	1056	-1024	-768	-1	-1	-1	-1	4	-1024	-768	-1	-1	-1	-1	4		0	0						Untertest4.avi	0	880	547	72	111				0	Content		-72	-111	17601594	1221767571
17618	17:16:39.568	00:00:17.618	1057	-1024	-768	-1	-1	-1	-1	4	-1024	-768	-1	-1	-1	-1	4		0	0						Untertest4.avi	0	880	547	72	111				0	Content		-72	-111	17618206	1221784183
17635	17:16:39.585	00:00:17.634	1058	-1024	-768	-1	-1	-1	-1	4	-1024	-768	-1	-1	-1	-1	4		0	0						Untertest4.avi	0	880	547	72	111				0	Content		-72	-111	17634829	1221800806
17652	17:16:39.602	00:00:17.651	1059	-1024	-768	-1	-1	-1	-1	4	-1024	-768	-1	-1	-1	-1	4		0	0						Untertest4.avi	0	880	547	72	111				0	Content		-72	-111	17651516	1221817493
17668	17:16:39.618	00:00:17.668	1060	-1024	-768	-1	-1	-1	-1	4	-1024	-768	-1	-1	-1	-1	4		0	0						Untertest4.avi	0	880	547	72	111				0	Content		-72	-111	17668183	1221834160
17685	17:16:39.635	00:00:17.684	1061	-1024	-768	-1	-1	-1	-1	4	-1024	-768	-1	-1	-1	-1	4		0	0						Untertest4.avi	0	880	547	72	111				0	Content		-72	-111	17684817	1221850794
17701	17:16:39.651	00:00:17.701	1062	-1024	-768	-1	-1	-1	-1	4	-1024	-768	-1	-1	-1	-1	4		0	0						Untertest4.avi	0	880	547	72	111				0	Content		-72	-111	17701484	1221867461
17718	17:16:39.668	00:00:17.718	1063	560,5261	426,8975	0,5228516	0,9628173	591,7225	4,27575	0	580,4642	418,0185	0,3432496	0,9609969	587,3176	4,84191	0	38	570	422						Untertest4.avi	0	880	547	72	111	498	320	266	0	Content		498	311	17718198	1221884175
17735	17:16:39.685	00:00:17.734	1064	559,5672	440,9356	0,5230137	0,9624041	591,7214	4,260631	0	580,818	413,6954	0,3433399	0,9607553	587,3888	4,842368	0	38	570	427						Untertest4.avi	0	880	547	72	111	498	320	266	0	Content		498	316	17734820	1221900797
17751	17:16:39.701	00:00:17.751	1065	556,1236	441,9166	0,523129	0,9624684	591,6937	4,259851	0	580,5081	414,6928	0,3434017	0,9607917	587,4968	4,843593	0	38	568	428						Untertest4.avi	0	880	547	72	111	498	320	266	0	Content		496	317	17751444	1221917421
17768	17:16:39.718	00:00:17.768	1066	561,907	444,2473	0,5231955	0,96254	591,7134	4,27127	0	579,1821	414,3242	0,3434102	0,9608192	587,5022	4,842822	0	38	571	429						Untertest4.avi	0	880	547	72	111	498	320	266	0	Content		499	318	17768194	1221934171
17785	17:16:39.735	00:00:17.784	1067	558,6793	443,2567	0,5231735	0,9625544	591,7516	4,273788	0	581,691	414,4505	0,3433594	0,960761	587,4406	4,846924	0	38	570	429						Untertest4.avi	0	880	547	72	111	498	320	266	0	Content		498	318	17784817	1221950794
17801	17:16:39.751	00:00:17.801	1068	559,633	443,4392	0,5231131	0,9624614	591,7681	4,273857	0	580,8724	415,0709	0,3432482	0,9607322	587,4401	4,834176	0	38	570	429						Untertest4.avi	0	880	547	72	111	498	320	266	0	Content		498	318	17801439	1221967416
17818	17:16:39.768	00:00:17.818	1069	557,7186	444,6713	0,5230052	0,9623165	591,7203	4,278502	0	581,813	416,3266	0,3430913	0,9607368	587,3577	4,839508	0	38	570	430						Untertest4.avi	0	880	547	72	111	498	320	266	0	Content		498	319	17818064	1221984041
17835	17:16:39.785	00:00:17.834	1070	558,4087	446,183	0,5229029	0,9620873	591,6092	4,270788	0	583,9926	419,4636	0,3429704	0,9607007	587,356	4,839045	0	38	571	433						Untertest4.avi	0	880	547	72	111	498	320	266	0	Content		499	322	17834688	1222000665
17851	17:16:39.801	00:00:17.851	1071	559,2161	445,0606	0,5227907	0,9620138	591,6102	4,280278	0	586,4576	414,7932	0,3428292	0,960754	587,3536	4,847814	0	38	573	430						Untertest4.avi	0	880	547	72	111	498	320	266	0	Content		501	319	17851436	1222017413
17868	17:16:39.818	00:00:17.868	1072	555,4608	443,9318	0,5227329	0,9620667	591,5741	4,278818	0	583,6256	419,1711	0,3427242	0,9608515	587,3467	4,846144	0	38	570	432						Untertest4.avi	0	880	547	72	111	498	320	266	0	Content		498	321	17868061	1222034038
17885	17:16:39.835	00:00:17.884	1073	555,4572	444,0523	0,5226942	0,962215	591,5908	4,289206	0	583,8336	419,2319	0,3426791	0,9610182	587,2252	4,840234	0	38	570	432						Untertest4.avi	0	880	547	72	111	498	320	266	0	Content		498	321	17884683	1222050660
17901	17:16:39.851	00:00:17.901	1074	558,8567	443,9171	0,5227316	0,9623618	591,5341	4,288519	0	582,4052	420,313	0,3426836	0,9611087	587,1705	4,850914	0	38	571	432						Untertest4.avi	0	880	547	72	111	498	320	266	0	Content		499	321	17901434	1222067411
17918	17:16:39.868	00:00:17.918	1075	557,3557	444,2199	0,5227656	0,962445	591,5248	4,275506	0	584,1976	421,6686	0,3427174	0,9611183	587,174	4,849233	0	38	571	433						Untertest4.avi	0	880	547	72	111	498	320	266	0	Content		499	322	17918057	1222084034
17935	17:16:39.885	00:00:17.934	1076	553,9964	442,8155	0,5228094	0,9624875	591,465	4,288335	0	583,7088	421,4711	0,3427579	0,9611322	587,2449	4,842356	0	38	569	432						Untertest4.avi	0	880	547	72	111	498	320	266	0	Content		497	321	17934696	1222100673
17951	17:16:39.901	00:00:17.951	1077	552,1578	448,6689	0,5228966	0,9624941	591,3783	4,277285	0	580,818	420,4954	0,3428192	0,9611185	587,1288	4,841635	0	38	566	435						Untertest4.avi	0	880	547	72	111	498	320	266	0	Content		494	324	17951320	1222117297
17968	17:16:39.918	00:00:17.968	1078	553,2875	446,1501	0,5229344	0,9624739	591,3888	4,274182	0	580,8452	416,2343	0,3428697	0,9610866	587,1168	4,851065	0	38	567	431						Untertest4.avi	0	880	547	72	111	498	320	266	0	Content		495	320	17968068	1222134045
17985	17:16:39.935	00:00:17.984	1079	554,0418	447,6039	0,5230048	0,9623644	591,3498	4,275832	0	585,2	416,4891	0,3429646	0,9610152	587,0572	4,849937	0	39	570	432						Untertest4.avi	0	880	547	72	111	420	363	283	0	Content		498	321	17984680	1222150657
18001	17:16:39.951	00:00:18.001	1080	466,5572	490,1401	0,5236613	0,962741	591,3285	4,269929	0	500,8479	445,076	0,3436467	0,9614317	586,9608	4,838345	0	39	484	468						Untertest4.avi	0	880	547	72	111	420	363	283	0	Content		412	357	18001304	1222167281
18018	17:16:39.968	00:00:18.017	1081	491,3102	492,2359	0,5238982	0,9629794	591,1534	4,250117	0	518,1785	455,5024	0,3439616	0,9617409	586,9208	4,838981	0	39	505	474						Untertest4.avi	0	880	547	72	111	420	363	283	0	Content		433	363	18017931	1222183908
18035	17:16:39.985	00:00:18.034	1082	471,4619	489,9398	0,5239598	0,9630112	591,2387	4,232799	0	506,525	451,7614	0,344008	0,9617956	587,0389	4,815171	0	39	489	471						Untertest4.avi	0	880	547	72	111	420	363	283	0	Content		417	360	18034680	1222200657
18051	17:16:40.001	00:00:18.051	1083	479,9266	492,7097	0,5240961	0,9631039	591,1938	4,232324	0	508,6876	451,5958	0,3440932	0,9618446	586,9293	4,824581	0	39	494	472						Untertest4.avi	0	880	547	72	111	420	363	283	0	Content		422	361	18051303	1222217280
18068	17:16:40.018	00:00:18.067	1084	479,4802	493,6262	0,5242305	0,9631028	591,0081	4,224699	0	505,7789	450,4802	0,3441908	0,9617918	586,9482	4,824304	0	39	493	472						Untertest4.avi	0	880	547	72	111	420	363	283	0	Content		421	361	18067929	1222233906
18085	17:16:40.035	00:00:18.084	1085	476,3738	498,2883	0,5243533	0,9630912	590,9516	4,208724	0	505,4754	452,4037	0,3443461	0,9616945	586,9138	4,814306	0	39	491	475						Untertest4.avi	0	880	547	72	111	420	363	283	0	Content		419	364	18084551	1222250528
18101	17:16:40.051	00:00:18.101	1086	479,0493	497,2355	0,5245491	0,9630825	591,079	4,214751	0	510,4122	451,3885	0,3445176	0,9616001	586,881	4,808205	0	39	495	474						Untertest4.avi	0	880	547	72	111	420	363	283	0	Content		423	363	18101301	1222267278
18118	17:16:40.068	00:00:18.117	1087	478,1791	497,6769	0,5247425	0,9630502	590,8735	4,206295	0	504,5872	452,5809	0,3446721	0,9615133	586,8398	4,805616	0	39	491	475						Untertest4.avi	0	880	547	72	111	420	363	283	0	Content		419	364	18117941	1222283918
18135	17:16:40.085	00:00:18.134	1088	474,2286	497,424	0,5249355	0,9630197	590,9221	4,197623	0	503,7121	453,8968	0,3448837	0,9613781	586,8387	4,803361	0	39	489	476						Untertest4.avi	0	880	547	72	111	420	363	283	0	Content		417	365	18134565	1222300542
18151	17:16:40.101	00:00:18.151	1089	480,0811	495,4639	0,5251952	0,9630074	590,8001	4,201765	0	508,0687	456,386	0,3451108	0,961322	586,7571	4,803034	0	39	494	476						Untertest4.avi	0	880	547	72	111	420	363	283	0	Content		422	365	18151188	1222317165
18168	17:16:40.118	00:00:18.167	1090	473,9084	497,4136	0,5254104	0,9630291	590,854	4,200222	0	505,7799	454,7131	0,3453422	0,9613346	586,7571	4,801651	0	39	490	476						Untertest4.avi	0	880	547	72	111	420	363	283	0	Content		418	365	18167923	1222333900
18185	17:16:40.135	00:00:18.184	1091	480,7695	499,3561	0,5256944	0,9631375	590,7338	4,19706	0	505,9652	453,884	0,3455921	0,9614979	586,6543	4,785254	0	39	493	477						Untertest4.avi	0	880	547	72	111	420	363	283	0	Content		421	366	18184549	1222350526
18201	17:16:40.151	00:00:18.201	1092	475,4622	501,9341	0,5259425	0,9632576	590,6757	4,197854	0	506,4614	453,8781	0,3458512	0,9616152	586,5107	4,787127	0	39	491	478						Untertest4.avi	0	880	547	72	111	420	363	283	0	Content		419	367	18201173	1222367150
18218	17:16:40.168	00:00:18.217	1093	477,291	502,015	0,5261998	0,9632934	590,681	4,198744	0	507,5617	453,5141	0,3460644	0,9616465	586,5227	4,779517	0	39	492	478						Untertest4.avi	0	880	547	72	111	420	363	283	0	Content		420	367	18217922	1222383899
18235	17:16:40.185	00:00:18.234	1094	472,1185	502,9179	0,5264243	0,9632696	590,6602	4,196036	0	508,4691	455,4383	0,3462677	0,9615774	586,4922	4,7878	0	39	490	479						Untertest4.avi	0	880	547	72	111	420	363	283	0	Content		418	368	18234545	1222400522
18251	17:16:40.201	00:00:18.251	1095	479,3246	492,3496	0,5263276	0,962931	590,5488	4,203472	0	542,8757	447,4252	0,3461016	0,9612043	586,3118	4,795641	0	39	511	470						Untertest4.avi	0	880	547	72	111	420	363	283	0	Content		439	359	18251167	1222417144
18268	17:16:40.218	00:00:18.267	1096	650,1085	377,2014	0,5249451	0,9616778	590,8198	4,22437	0	753,485	364,9989	0,3445446	0,959972	586,621	4,814607	0	40	702	371						Untertest4.avi	0	880	547	72	111	905	128	233	0	Content		630	260	18267794	1222433771
18285	17:16:40.235	00:00:18.284	1097	799,8542	290,7701	0,5234848	0,9605086	591,2809	4,221785	0	921,2947	311,7502	0,3429728	0,9588375	586,9425	4,795398	0	40	861	301						Untertest4.avi	0	880	547	72	111	905	128	233	0	Content		789	190	18284541	1222450518
18301	17:16:40.251	00:00:18.301	1098	910,1338	224,0569	0,5226347	0,9597892	591,4262	4,214229	0	1053,741	245,5498	0,34197	0,9581365	587,781	4,826971	0	40	982	235						Untertest4.avi	0	880	547	72	111	905	128	233	0	Content		910	124	18301163	1222467140
18318	17:16:40.268	00:00:18.317	1099	897,2858	236,9115	0,5227787	0,9597105	591,1302	4,227541	0	1049,823	252,7746	0,3419278	0,9581204	587,6356	4,842965	0	40	974	245						Untertest4.avi	0	880	547	72	111	905	128	233	0	Content		902	134	18317787	1222483764
18335	17:16:40.285	00:00:18.334	1100	914,9216	220,8289	0,5229696	0,9596442	591,0916	4,21729	0	1057,948	244,4926	0,3419579	0,9581403	587,5087	4,816305	0	40	986	233						Untertest4.avi	0	880	547	72	111	905	128	233	0	Content		914	122	18334538	1222500515
18351	17:16:40.301	00:00:18.351	1101	906,931	229,2108	0,523153	0,9596326	591,0609	4,222291	0	1052,211	253,032	0,3419959	0,9582055	587,3922	4,825903	0	40	980	241						Untertest4.avi	0	880	547	72	111	905	128	233	0	Content		908	130	18351034	1222517011
18368	17:16:40.318	00:00:18.367	1102	907,5062	218,0638	0,5233126	0,9596663	590,8054	4,224224	0	1057,716	251,148	0,3420976	0,9581972	587,1418	4,816847	0	40	983	235						Untertest4.avi	0	880	547	72	111	905	128	233	0	Content		911	124	18367786	1222533763
18384	17:16:40.334	00:00:18.384	1103	903,0646	227,0515	0,523446	0,9595735	590,8527	4,227557	0	1054,998	251,8535	0,3421597	0,9581546	587,1181	4,82527	0	40	979	239						Untertest4.avi	0	880	547	72	111	905	128	233	0	Content		907	128	18384408	1222550385
18401	17:16:40.351	00:00:18.401	1104	900,5543	223,8338	0,5236315	0,9595678	590,8467	4,236927	0	1049,817	256,2929	0,3422691	0,9581607	587,0301	4,813321	0	40	975	240						Untertest4.avi	0	880	547	72	111	905	128	233	0	Content		903	129	18401034	1222567011
18418	17:16:40.368	00:00:18.417	1105	897,029	221,3734	0,5238131	0,9597547	590,7838	4,236279	0	1046,721	256,5471	0,3423939	0,9582373	587,0571	4,814292	0	40	972	239						Untertest4.avi	0	880	547	72	111	905	128	233	0	Content		900	128	18417784	1222583761
18434	17:16:40.384	00:00:18.434	1106	897,8412	223,6248	0,5240561	0,9599688	590,8202	4,250069	0	1060,318	247,697	0,3426346	0,9584919	587,1646	4,83817	0	40	979	236						Untertest4.avi	0	880	547	72	111	905	128	233	0	Content		907	125	18434279	1222600256
18451	17:16:40.401	00:00:18.451	1107	899,2471	228,9386	0,5243124	0,9601624	590,7939	4,248116	0	1060,607	247,0079	0,3428848	0,9585704	587,2557	4,831568	0	40	980	238						Untertest4.avi	0	880	547	72	111	905	128	233	0	Content		908	127	18451031	1222617008
18468	17:16:40.418	00:00:18.467	1108	897,3323	228,1051	0,5245168	0,9602131	590,96	4,254544	0	1055,526	248,4065	0,3431613	0,9584735	587,2531	4,8394	0	40	976	238						Untertest4.avi	0	880	547	72	111	905	128	233	0	Content		904	127	18467655	1222633632
18484	17:16:40.434	00:00:18.484	1109	870,8816	257,7219	0,524466	0,9597879	591,2982	4,201364	0	1043,752	254,8432	0,3435819	0,9580148	587,5151	4,831527	0	40	957	256						Untertest4.avi	0	880	547	72	111	905	128	233	0	Content		885	145	18484277	1222650254
18501	17:16:40.451	00:00:18.501	1110	-1024	-768	-1	-1	-1	-1	4	-1024	-768	-1	-1	-1	-1	4		0	0						Untertest4.avi	0	880	547	72	111				0	Content		-72	-111	18501029	1222667006
18518	17:16:40.468	00:00:18.517	1111	-1024	-768	-1	-1	-1	-1	4	-1024	-768	-1	-1	-1	-1	4		0	0						Untertest4.avi	0	880	547	72	111				0	Content		-72	-111	18517652	1222683629
18534	17:16:40.484	00:00:18.534	1112	-1024	-768	-1	-1	-1	-1	4	-1024	-768	-1	-1	-1	-1	4		0	0						Untertest4.avi	0	880	547	72	111				0	Content		-72	-111	18534275	1222700252
18551	17:16:40.501	00:00:18.550	1113	-1024	-768	-1	-1	-1	-1	4	-1024	-768	-1	-1	-1	-1	4		0	0						Untertest4.avi	0	880	547	72	111				0	Content		-72	-111	18550898	1222716875
18568	17:16:40.518	00:00:18.567	1114	-1024	-768	-1	-1	-1	-1	4	-1024	-768	-1	-1	-1	-1	4		0	0						Untertest4.avi	0	880	547	72	111				0	Content		-72	-111	18567648	1222733625
18584	17:16:40.534	00:00:18.584	1115	-1024	-768	-1	-1	-1	-1	4	-1024	-768	-1	-1	-1	-1	4		0	0						Untertest4.avi	0	880	547	72	111				0	Content		-72	-111	18584271	1222750248
18601	17:16:40.551	00:00:18.600	1116	-1024	-768	-1	-1	-1	-1	4	-1024	-768	-1	-1	-1	-1	4		0	0						Untertest4.avi	0	880	547	72	111				0	Content		-72	-111	18600938	1222766915
18618	17:16:40.568	00:00:18.617	1117	-1024	-768	-1	-1	-1	-1	4	-1024	-768	-1	-1	-1	-1	4		0	0						Untertest4.avi	0	880	547	72	111				0	Content		-72	-111	18617542	1222783519
18634	17:16:40.584	00:00:18.634	1118	-1024	-768	-1	-1	-1	-1	4	-1024	-768	-1	-1	-1	-1	4		0	0						Untertest4.avi	0	880	547	72	111				0	Content		-72	-111	18634209	1222800186
18651	17:16:40.601	00:00:18.650	1119	-1024	-768	-1	-1	-1	-1	4	-1024	-768	-1	-1	-1	-1	4		0	0						Untertest4.avi	0	880	547	72	111				0	Content		-72	-111	18650925	1222816902
18668	17:16:40.618	00:00:18.667	1120	-1024	-768	-1	-1	-1	-1	4	-1024	-768	-1	-1	-1	-1	4		0	0						Untertest4.avi	0	880	547	72	111				0	Content		-72	-111	18667592	1222833569
18684	17:16:40.634	00:00:18.684	1121	543,8228	511,3881	0,5143178	0,9599941	512,0008	3,653665	0	511,5917	357,1288	0,3499757	0,958064	587,0171	4,800055	0	41	528	434						Untertest4.avi	0	880	547	72	111	420	278	300	0	Content		456	323	18684138	1222850115
18701	17:16:40.651	00:00:18.700	1122	539,6899	512,0252	0,5143363	0,9601489	512,0008	3,621756	0	512,0715	364,2056	0,3499456	0,958623	587,0048	4,794279	0	41	526	438						Untertest4.avi	0	880	547	72	111	420	278	300	0	Content		454	327	18700888	1222866865
18718	17:16:40.668	00:00:18.717	1123	521,7538	519,4678	0,529244	0,9607373	512,0008	3,65681	0	513,4281	367,1133	0,3499402	0,9586421	586,9271	4,793109	0	41	518	443						Untertest4.avi	0	880	547	72	111	420	278	300	0	Content		446	332	18717512	1222883489
18734	17:16:40.684	00:00:18.734	1124	470,9867	403,9091	0,5301372	0,9607638	591,1761	4,151166	0	517,8181	365,011	0,3499117	0,9586858	586,9011	4,802251	0	41	494	384						Untertest4.avi	0	880	547	72	111	420	278	300	0	Content		422	273	18734138	1222900115
18751	17:16:40.701	00:00:18.750	1125	465,3376	407,4388	0,5301436	0,9608924	591,1212	4,145794	0	517,8389	368,2415	0,3498944	0,9587451	586,8289	4,793693	0	41	492	388						Untertest4.avi	0	880	547	72	111	420	278	300	0	Content		420	277	18750885	1222916862
18768	17:16:40.718	00:00:18.767	1126	460,7445	402,0805	0,5301106	0,9610218	591,1827	4,142044	0	516,3157	369,6009	0,3498526	0,9588233	586,815	4,7803	0	41	489	386						Untertest4.avi	0	880	547	72	111	420	278	300	0	Content		417	275	18767509	1222933486
18784	17:16:40.734	00:00:18.784	1127	466,2088	406,6002	0,5301189	0,9610966	590,9786	4,130644	0	515,7184	369,2818	0,3497975	0,9588161	586,7784	4,77096	0	41	491	388						Untertest4.avi	0	880	547	72	111	420	278	300	0	Content		419	277	18784135	1222950112
18801	17:16:40.751	00:00:18.800	1128	467,4977	407,7049	0,5300796	0,9610443	590,9572	4,135062	0	514,5427	369,3837	0,3497366	0,9587256	586,7993	4,775417	0	41	491	389						Untertest4.avi	0	880	547	72	111	420	278	300	0	Content		419	278	18800760	1222966737
18817	17:16:40.767	00:00:18.817	1129	463,468	409,5677	0,5300194	0,9609254	591,0692	4,140422	0	517,465	365,8856	0,3496999	0,958626	586,8277	4,773612	0	41	490	388						Untertest4.avi	0	880	547	72	111	420	278	300	0	Content		418	277	18817385	1222983362
18834	17:16:40.784	00:00:18.834	1130	467,3434	409,5007	0,5299832	0,9608605	591,0838	4,14615	0	518,7975	372,7187	0,3496519	0,9584916	586,7951	4,768737	0	41	493	391						Untertest4.avi	0	880	547	72	111	420	278	300	0	Content		421	280	18834134	1223000111
18851	17:16:40.801	00:00:18.850	1131	464,7475	408,8636	0,5299449	0,9608612	591,0473	4,131425	0	518,2652	371,8765	0,3496091	0,9584683	586,8142	4,783313	0	41	492	390						Untertest4.avi	0	880	547	72	111	420	278	300	0	Content		420	279	18850753	1223016730
18867	17:16:40.817	00:00:18.867	1132	464,9532	406,1205	0,5299155	0,9608787	591,0993	4,14059	0	514,896	373,5341	0,3495586	0,9584391	586,7991	4,783639	0	41	490	390						Untertest4.avi	0	880	547	72	111	420	278	300	0	Content		418	279	18867378	1223033355
18884	17:16:40.834	00:00:18.884	1133	468,1043	407,4933	0,5298887	0,9608819	591,0242	4,150229	0	517,256	367,2038	0,3495364	0,9584387	586,8176	4,793887	0	41	493	387						Untertest4.avi	0	880	547	72	111	420	278	300	0	Content		421	276	18884000	1223049977
18901	17:16:40.851	00:00:18.900	1134	466,7173	409,4958	0,5298632	0,960897	591,0333	4,153707	0	516,7338	368,8715	0,3495344	0,9584134	586,7649	4,79523	0	41	492	389						Untertest4.avi	0	880	547	72	111	420	278	300	0	Content		420	278	18900748	1223066725
18917	17:16:40.867	00:00:18.917	1135	466,3062	409,3606	0,5298544	0,9609203	591,0156	4,156845	0	517,7384	368,8906	0,3495182	0,9584344	586,7627	4,798604	0	41	492	389						Untertest4.avi	0	880	547	72	111	420	278	300	0	Content		420	278	18917371	1223083348
18934	17:16:40.884	00:00:18.933	1136	466,3664	407,0515	0,5298383	0,9609527	591,0087	4,162031	0	516,5691	372,2816	0,3495018	0,9584489	586,7787	4,798814	0	41	491	390						Untertest4.avi	0	880	547	72	111	420	278	300	0	Content		419	279	18933995	1223099972
18951	17:16:40.901	00:00:18.950	1137	466,0781	407,3871	0,5298091	0,9609531	590,9633	4,165845	0	517,1704	370,5287	0,3494756	0,9584804	586,6842	4,801302	0	41	492	389						Untertest4.avi	0	880	547	72	111	420	278	300	0	Content		420	278	18950744	1223116721
18967	17:16:40.917	00:00:18.967	1138	467,9427	410,7288	0,529757	0,9609355	590,8994	4,177959	0	519,7064	369,4544	0,3494322	0,9585005	586,6871	4,811563	0	41	494	390						Untertest4.avi	0	880	547	72	111	420	278	300	0	Content		422	279	18967367	1223133344
18984	17:16:40.934	00:00:18.983	1139	477,7716	439,7552	0,5293851	0,9618567	590,7128	4,18775	0	539,4171	408,4374	0,3492085	0,9594897	586,3405	4,821805	0	42	509	424						Untertest4.avi	0	880	547	72	111	486	502	450	0	Content		437	313	18983998	1223149975
19001	17:16:40.951	00:00:19.000	1140	542,5922	603,4822	0,5284593	0,9641002	590,7463	4,198025	0	607,869	572,3583	0,3487583	0,9616032	586,5175	4,816682	0	42	575	588						Untertest4.avi	0	880	547	72	111	486	502	450	0	Content		503	477	19000632	1223166609
19017	17:16:40.967	00:00:19.017	1141	507,1253	632,9479	0,5283579	0,96482	590,6012	4,208395	0	573,2491	609,7853	0,3487899	0,9624221	586,3447	4,82861	0	42	540	621						Untertest4.avi	0	880	547	72	111	486	502	450	0	Content		468	510	19017382	1223183359
19034	17:16:40.984	00:00:19.033	1142	532,3434	625,6295	0,5282905	0,9647378	590,6208	4,190433	0	584,1708	602,7346	0,3486085	0,9623885	586,4507	4,828614	0	42	558	614						Untertest4.avi	0	880	547	72	111	486	502	450	0	Content		486	503	19033997	1223199974
19051	17:16:41.001	00:00:19.050	1143	530,3585	624,3004	0,528223	0,9647037	590,5946	4,219009	0	580,3099	604,2897	0,3484775	0,9623874	586,433	4,839776	0	42	555	614						Untertest4.avi	0	880	547	72	111	486	502	450	0	Content		483	503	19050615	1223216592
19067	17:16:41.017	00:00:19.067	1144	535,928	619,4019	0,5281655	0,9645997	590,5827	4,228001	0	581,0807	601,4485	0,3483649	0,9622978	586,3083	4,838016	0	42	559	610						Untertest4.avi	0	880	547	72	111	486	502	450	0	Content		487	499	19067239	1223233216
19084	17:16:41.034	00:00:19.083	1145	532,9637	620,3464	0,5281246	0,9644502	590,4536	4,238192	0	580,9105	603,7367	0,3482765	0,9621839	586,2323	4,868342	0	42	557	612						Untertest4.avi	0	880	547	72	111	486	502	450	0	Content		485	501	19083985	1223249962
19101	17:16:41.051	00:00:19.100	1146	536,1534	621,0955	0,5281193	0,9643039	590,3804	4,247924	0	579,6456	604,4486	0,3482113	0,9620666	586,285	4,869671	0	42	558	613						Untertest4.avi	0	880	547	72	111	486	502	450	0	Content		486	502	19100608	1223266585
19117	17:16:41.067	00:00:19.117	1147	536,7486	621,467	0,5281287	0,9641161	590,4078	4,265501	0	581,6848	604,0136	0,3481993	0,9619781	586,2411	4,880187	0	42	559	613						Untertest4.avi	0	880	547	72	111	486	502	450	0	Content		487	502	19117232	1223283209
19134	17:16:41.084	00:00:19.133	1148	533,7896	622,6414	0,5281456	0,964036	590,4381	4,278693	0	581,6589	606,1918	0,348183	0,9619483	586,2003	4,891192	0	42	558	614						Untertest4.avi	0	880	547	72	111	486	502	450	0	Content		486	503	19133854	1223299831
19151	17:16:41.101	00:00:19.150	1149	535,9644	622,0685	0,5281661	0,9640591	590,3729	4,288509	0	581,504	606,5828	0,3481614	0,9619592	586,1965	4,898776	0	42	559	614						Untertest4.avi	0	880	547	72	111	486	502	450	0	Content		487	503	19150607	1223316584
19167	17:16:41.117	00:00:19.167	1150	534,5549	620,1292	0,5281758	0,9641649	590,312	4,296444	0	582,3411	604,9073	0,348158	0,9620686	586,1493	4,907016	0	42	558	613						Untertest4.avi	0	880	547	72	111	486	502	450	0	Content		486	502	19167246	1223333223
19184	17:16:41.134	00:00:19.183	1151	535,8259	617,0323	0,5281772	0,9643649	590,2758	4,308026	0	588,2167	604,0042	0,3481328	0,9621788	586,1255	4,930789	0	42	562	611						Untertest4.avi	0	880	547	72	111	486	502	450	0	Content		490	500	19183866	1223349843
19201	17:16:41.151	00:00:19.200	1152	530,6202	618,7863	0,5281598	0,964509	590,2291	4,30865	0	584,3113	605,7512	0,3480827	0,9623584	586,0572	4,919384	0	42	557	612						Untertest4.avi	0	880	547	72	111	486	502	450	0	Content		485	501	19200616	1223366593
19217	17:16:41.167	00:00:19.217	1153	526,8424	619,1959	0,5281174	0,9646024	590,2744	4,313313	0	584,2682	608,858	0,3480105	0,9624649	586,0833	4,930095	0	42	556	614						Untertest4.avi	0	880	547	72	111	486	502	450	0	Content		484	503	19217237	1223383214
19234	17:16:41.184	00:00:19.233	1154	528,185	619,3026	0,5280558	0,9646608	590,1901	4,328654	0	587,9902	602,6422	0,3479408	0,9625261	586,0874	4,949596	0	42	558	611						Untertest4.avi	0	880	547	72	111	486	502	450	0	Content		486	500	19233850	1223399827
19250	17:16:41.200	00:00:19.250	1155	525,4861	619,09	0,5279815	0,9646998	589,9964	4,333188	0	582,7839	607,1874	0,3478593	0,962596	585,9509	4,942546	0	42	554	613						Untertest4.avi	0	880	547	72	111	486	502	450	0	Content		482	502	19250475	1223416452
19267	17:16:41.217	00:00:19.267	1156	526,3699	618,9868	0,5278991	0,964702	590,1163	4,346226	0	586,6531	604,4749	0,3477872	0,9626244	585,9368	4,947781	0	42	557	612						Untertest4.avi	0	880	547	72	111	486	502	450	0	Content		485	501	19267224	1223433201
19284	17:16:41.234	00:00:19.283	1157	526,3478	616,527	0,5277845	0,9646479	590,2965	4,343205	0	587,2834	605,9972	0,3476698	0,9625832	586,0328	4,962169	0	42	557	611						Untertest4.avi	0	880	547	72	111	486	502	450	0	Content		485	500	19283849	1223449826
19300	17:16:41.250	00:00:19.300	1158	526,854	617,8831	0,5276871	0,9645025	590,2866	4,341589	0	587,5252	611,0789	0,3475581	0,9624647	586,1363	4,95164	0	42	557	614						Untertest4.avi	0	880	547	72	111	486	502	450	0	Content		485	503	19300472	1223466449
19317	17:16:41.267	00:00:19.317	1159	529,0735	615,8829	0,5275527	0,9644303	590,2291	4,333091	0	585,6521	610,2737	0,3474344	0,9624283	586,1555	4,954354	0	42	557	613						Untertest4.avi	0	880	547	72	111	486	502	450	0	Content		485	502	19317094	1223483071
19334	17:16:41.284	00:00:19.333	1160	529,0292	617,5367	0,5273931	0,9643911	590,3306	4,330401	0	589,1583	609,9564	0,3473152	0,9624152	586,1337	4,964986	0	42	559	614						Untertest4.avi	0	880	547	72	111	486	502	450	0	Content		487	503	19333843	1223499820
19350	17:16:41.300	00:00:19.350	1161	535,5942	614,8841	0,5272456	0,9643443	590,4096	4,333857	0	584,0917	611,8021	0,3471566	0,9623638	586,2371	4,958223	0	42	560	613						Untertest4.avi	0	880	547	72	111	486	502	450	0	Content		488	502	19350465	1223516442
19367	17:16:41.317	00:00:19.367	1162	533,5559	617,6636	0,5271123	0,9641674	590,4562	4,32476	0	586,3511	615,6459	0,3470261	0,9622141	586,3405	4,943658	0	42	560	617						Untertest4.avi	0	880	547	72	111	486	502	450	0	Content		488	506	19367093	1223533070
19384	17:16:41.334	00:00:19.383	1163	526,7568	617,6989	0,5269206	0,9639976	590,3998	4,310483	0	584,6287	614,2372	0,3468829	0,96212	586,2702	4,956779	0	42	556	616						Untertest4.avi	0	880	547	72	111	486	502	450	0	Content		484	505	19383842	1223549819
19400	17:16:41.350	00:00:19.400	1164	535,7472	617,9998	0,5267784	0,9638741	590,5297	4,292977	0	586,8829	614,1801	0,3467181	0,9620585	586,3262	4,958282	0	42	561	616						Untertest4.avi	0	880	547	72	111	486	502	450	0	Content		489	505	19400462	1223566439
19417	17:16:41.367	00:00:19.417	1165	534,3043	617,7534	0,526656	0,9638231	590,5195	4,278346	0	586,1426	614,1525	0,3465919	0,9620408	586,3435	4,950517	0	42	560	616						Untertest4.avi	0	880	547	72	111	486	502	450	0	Content		488	505	19417088	1223583065
19434	17:16:41.384	00:00:19.433	1166	484,2024	595,2135	0,5269231	0,9631827	590,7354	4,296336	0	550,7679	574,674	0,346892	0,9614217	586,4778	4,941241	0	43	517	585						Untertest4.avi	0	880	547	72	111	409	370	316	0	Content		445	474	19433711	1223599688
19450	17:16:41.400	00:00:19.450	1167	443,2413	509,1051	0,5272704	0,961946	590,5293	4,276334	0	516,1492	482,2261	0,3473728	0,9602605	586,4117	4,944918	0	43	480	496						Untertest4.avi	0	880	547	72	111	409	370	316	0	Content		408	385	19450336	1223616313
19467	17:16:41.417	00:00:19.467	1168	456,6609	485,9558	0,5271261	0,9615225	590,7784	4,278081	0	511,6266	470,2115	0,3472179	0,9598996	586,6214	4,933677	0	43	484	478						Untertest4.avi	0	880	547	72	111	409	370	316	0	Content		412	367	19467087	1223633064
19484	17:16:41.434	00:00:19.483	1169	449,8059	492,8973	0,5270445	0,9616266	590,9788	4,26866	0	504,2192	474,0513	0,3471105	0,9600254	586,7075	4,931166	0	43	477	483						Untertest4.avi	0	880	547	72	111	409	370	316	0	Content		405	372	19483710	1223649687
19500	17:16:41.450	00:00:19.500	1170	456,7032	488,2077	0,527	0,9616455	590,853	4,273531	0	499,4171	472,8594	0,3470332	0,9600748	586,6798	4,927616	0	43	478	481						Untertest4.avi	0	880	547	72	111	409	370	316	0	Content		406	370	19500336	1223666313
19517	17:16:41.467	00:00:19.517	1171	455,0793	493,8575	0,526994	0,9616386	590,8182	4,259015	0	503,543	474,0092	0,3470071	0,9600976	586,6299	4,921779	0	43	479	484						Untertest4.avi	0	880	547	72	111	409	370	316	0	Content		407	373	19517085	1223683062
19534	17:16:41.484	00:00:19.533	1172	455,9946	492,5644	0,5269966	0,9616161	590,8168	4,267904	0	504,0485	473,0611	0,346979	0,960078	586,5521	4,925181	0	43	480	483						Untertest4.avi	0	880	547	72	111	409	370	316	0	Content		408	372	19533584	1223699561
19550	17:16:41.500	00:00:19.550	1173	459,2902	488,9891	0,5270398	0,961612	590,875	4,263062	0	504,0899	470,1324	0,3469776	0,9600808	586,5173	4,924391	0	43	482	480						Untertest4.avi	0	880	547	72	111	409	370	316	0	Content		410	369	19550332	1223716309
19567	17:16:41.517	00:00:19.566	1174	458,2801	493,2062	0,5270934	0,9616416	590,8614	4,262202	0	501,5726	472,9452	0,3470069	0,9601316	586,5958	4,920736	0	43	480	483						Untertest4.avi	0	880	547	72	111	409	370	316	0	Content		408	372	19566956	1223732933
19584	17:16:41.534	00:00:19.583	1175	456,5747	490,338	0,5271775	0,9617381	590,6902	4,268596	0	500,9347	472,3857	0,3470544	0,9602031	586,5828	4,924429	0	43	479	481						Untertest4.avi	0	880	547	72	111	409	370	316	0	Content		407	370	19583580	1223749557
19600	17:16:41.550	00:00:19.600	1176	457,8456	488,2521	0,527285	0,9618149	590,6203	4,272333	0	502,7074	471,8713	0,347152	0,9602201	586,5061	4,925091	0	43	480	480						Untertest4.avi	0	880	547	72	111	409	370	316	0	Content		408	369	19600328	1223766305
19617	17:16:41.567	00:00:19.616	1177	457,1456	493,5239	0,5274446	0,9617969	590,6351	4,264045	0	508,07	471,1885	0,3473187	0,9601431	586,4243	4,923078	0	43	483	482						Untertest4.avi	0	880	547	72	111	409	370	316	0	Content		411	371	19616953	1223782930
19634	17:16:41.584	00:00:19.633	1178	458,8013	490,0504	0,5276629	0,9618273	590,6259	4,274835	0	504,4366	472,1822	0,3474975	0,9600683	586,5079	4,917297	0	43	482	481						Untertest4.avi	0	880	547	72	111	409	370	316	0	Content		410	370	19633576	1223799553
19650	17:16:41.600	00:00:19.650	1179	455,4558	491,9114	0,5279016	0,9618781	590,617	4,267745	0	504,4129	472,731	0,3477424	0,9600183	586,4507	4,918591	0	43	480	482						Untertest4.avi	0	880	547	72	111	409	370	316	0	Content		408	371	19650323	1223816300
19667	17:16:41.617	00:00:19.666	1180	459,4145	489,2555	0,5281973	0,9619569	590,5419	4,281904	0	504,1286	473,0546	0,348003	0,9599894	586,5013	4,919247	0	43	482	481						Untertest4.avi	0	880	547	72	111	409	370	316	0	Content		410	370	19666948	1223832925
19684	17:16:41.634	00:00:19.683	1181	458,799	493,0156	0,5285262	0,9620072	590,4552	4,278871	0	505,429	469,7761	0,3483131	0,9599596	586,288	4,933504	0	43	482	481						Untertest4.avi	0	880	547	72	111	409	370	316	0	Content		410	370	19683569	1223849546
19700	17:16:41.650	00:00:19.700	1182	448,5768	491,7783	0,5288383	0,962027	590,5827	4,279898	0	503,883	469,5089	0,3485899	0,9598472	586,3641	4,925713	0	43	476	481						Untertest4.avi	0	880	547	72	111	409	370	316	0	Content		404	370	19700195	1223866172
19717	17:16:41.667	00:00:19.716	1183	484,9555	455,9576	0,528719	0,9614524	590,3403	4,29466	0	574,7976	444,4756	0,3483503	0,9591267	586,1289	4,965132	0	43	530	450						Untertest4.avi	0	880	547	72	111	409	370	316	0	Content		458	339	19716943	1223882920
19734	17:16:41.684	00:00:19.733	1184	649,1829	349,4329	0,5275804	0,9602224	590,717	4,304688	0	759,7388	366,8657	0,3469691	0,9578389	586,6136	4,961477	0	43	704	358						Untertest4.avi	0	880	547	72	111	409	370	316	0	Content		632	247	19733567	1223899544
19750	17:16:41.700	00:00:19.750	1185	730,8464	239,4776	0,5266586	0,9589233	590,9478	4,314294	0	885,8498	280,416	0,3459557	0,9566122	586,9167	4,9682	0	44	808	260						Untertest4.avi	0	880	547	72	111	970	17	233	0	Content		736	149	19750191	1223916168
19767	17:16:41.717	00:00:19.766	1186	885,8627	149,2628	0,5256748	0,9580296	591,1803	4,305252	0	1074,037	212,5178	0,3448095	0,9559203	587,3483	5,005885	0	44	980	181						Untertest4.avi	0	880	547	72	111	970	17	233	0	Content		908	70	19766815	1223932792
19783	17:16:41.733	00:00:19.783	1187	931,9552	109,8204	0,5253441	0,957716	591,3745	4,307683	0	1163,893	141,5859	0,3443589	0,9559379	588,3748	5,03172	0	44	1048	126						Untertest4.avi	0	880	547	72	111	970	17	233	0	Content		976	15	19783439	1223949416
19800	17:16:41.750	00:00:19.800	1188	928,032	120,5818	0,5255908	0,9578447	591,1505	4,324299	0	1162,798	145,3005	0,3444559	0,9559984	588,0293	5,061152	0	44	1045	133						Untertest4.avi	0	880	547	72	111	970	17	233	0	Content		973	22	19800189	1223966166
19817	17:16:41.767	00:00:19.816	1189	925,9539	119,409	0,5256337	0,95777	591,0415	4,330625	0	1157,969	148,028	0,344361	0,9560904	588,0505	5,044216	0	44	1042	134						Untertest4.avi	0	880	547	72	111	970	17	233	0	Content		970	23	19816812	1223982789
19833	17:16:41.783	00:00:19.833	1190	923,8641	115,4045	0,5254945	0,9575644	590,8588	4,330056	0	1157,194	145,2592	0,3441454	0,9561565	587,8951	5,038051	0	44	1041	130						Untertest4.avi	0	880	547	72	111	970	17	233	0	Content		969	19	19833435	1223999412
19850	17:16:41.800	00:00:19.850	1191	923,5781	115,5656	0,5250369	0,957137	590,7393	4,332213	0	1153,094	151,5411	0,3436209	0,9562173	587,8432	5,04136	0	44	1038	134						Untertest4.avi	0	880	547	72	111	970	17	233	0	Content		966	23	19850186	1224016163
19867	17:16:41.817	00:00:19.866	1192	924,2278	117,8067	0,5241832	0,9564239	590,634	4,339438	0	1155,638	145,9278	0,3426907	0,9563504	587,9047	5,060465	0	44	1040	132						Untertest4.avi	0	880	547	72	111	970	17	233	0	Content		968	21	19866684	1224032661
19883	17:16:41.833	00:00:19.883	1193	923,4208	107,9834	0,5228564	0,9555511	590,7186	4,347746	0	1153,549	143,793	0,3413106	0,956493	588,0386	5,065343	0	44	1038	126						Untertest4.avi	0	880	547	72	111	970	17	233	0	Content		966	15	19883435	1224049412
19900	17:16:41.850	00:00:19.900	1194	924,1993	114,62	0,5210393	0,9543403	590,6559	4,361514	0	1160,585	139,8013	0,3394645	0,9567077	588,2751	5,075219	0	44	1042	127						Untertest4.avi	0	880	547	72	111	970	17	233	0	Content		970	16	19900183	1224066160
19917	17:16:41.867	00:00:19.916	1195	930,9534	110,3131	0,5186719	0,9528058	590,5503	4,376877	0	1161,729	144,8608	0,3371166	0,9568023	588,2591	5,078295	0	44	1046	128						Untertest4.avi	0	880	547	72	111	970	17	233	0	Content		974	17	19916685	1224082662
19933	17:16:41.883	00:00:19.933	1196	933,3676	109,3282	0,5156773	0,9508341	590,4849	4,38071	0	1169,082	140,8252	0,3341319	0,9568394	588,4015	5,089684	0	44	1051	125						Untertest4.avi	0	880	547	72	111	970	17	233	0	Content		979	14	19933433	1224099410
19950	17:16:41.900	00:00:19.950	1197	938,9196	103,5281	0,5119492	0,9485961	590,4946	4,385874	0	1169,249	144,0445	0,3304178	0,956884	588,8305	5,106184	0	44	1054	124						Untertest4.avi	0	880	547	72	111	970	17	233	0	Content		982	13	19950055	1224116032
19967	17:16:41.917	00:00:19.966	1198	941,5447	102,4769	0,5074631	0,9461372	590,4883	4,387655	0	1175,363	141,1759	0,3260019	0,9572091	589,1678	5,119503	0	44	1058	122						Untertest4.avi	0	880	547	72	111	970	17	233	0	Content		986	11	19966681	1224132658
19983	17:16:41.933	00:00:19.983	1199	936,6262	91,87448	0,5022143	0,9434288	590,5485	4,395634	0	1179,792	127,7859	0,32095	0,9577157	589,5158	5,132938	0	45	1058	110						Untertest4.avi	0	880	547	72	111	977	-31	100	0	Content		986	-1	19983316	1224149293
20000	17:16:41.950	00:00:20.000	1200	892,8903	72,35281	0,4963388	0,9406186	590,2957	4,38498	0	1117,417	122,7796	0,315324	0,9587119	589,5767	5,110844	0	45	1005	98						Untertest4.avi	0	880	547	72	111	977	-31	100	0	Content		933	-13	20000053	1224166030
20017	17:16:41.967	00:00:20.016	1201	933,0809	55,55111	0,4891173	0,9380217	590,2999	4,386512	0	1165,779	90,35198	0,3085279	0,9602352	590,5643	5,131519	0	45	1049	73						Untertest4.avi	0	880	547	72	111	977	-31	100	0	Content		977	-38	20016675	1224182652
20033	17:16:41.983	00:00:20.033	1202	933,081	61,76649	0,4811584	0,9354213	590,0714	4,357478	0	1164,58	89,69377	0,3009521	0,9619276	591,1945	5,106285	0	45	1049	76						Untertest4.avi	0	880	547	72	111	977	-31	100	0	Content		977	-35	20033313	1224199290
20050	17:16:42.000	00:00:20.050	1203	941,7098	65,86965	0,4722605	0,9329569	589,9322	4,332512	0	1180,992	92,33523	0,2926004	0,9639788	591,8696	5,115425	0	45	1061	79						Untertest4.avi	0	880	547	72	111	977	-31	100	0	Content		989	-32	20050068	1224216045
20067	17:16:42.017	00:00:20.066	1204	945,8599	67,30857	0,4626114	0,9307149	589,826	4,270858	0	1189,035	93,42804	0,2835971	0,9664888	592,9182	5,086914	0	45	1067	80						Untertest4.avi	0	880	547	72	111	977	-31	100	0	Content		995	-31	20066686	1224232663
20083	17:16:42.033	00:00:20.083	1205	960,9063	71,87794	0,4522054	0,9286365	589,5806	4,228134	0	1137,042	128,4195	0,2745513	0,9687036	593,1869	4,985111	0	46	1049	100						Untertest4.avi	0	880	547	72	111	1021	-19	100	0	Content		977	-11	20083343	1224249320
20100	17:16:42.050	00:00:20.099	1206	974,6772	68,411	0,4411507	0,9268749	589,751	4,196105	0	1183,816	107,8669	0,2639781	0,9725683	593,1869	4,973275	0	46	1079	88						Untertest4.avi	0	880	547	72	111	1021	-19	100	0	Content		1007	-23	20099925	1224265902
20117	17:16:42.067	00:00:20.116	1207	984,0219	71,59931	0,4296089	0,9254102	589,603	4,142429	0	1201,757	104,7552	0,2534866	0,9761904	595,3656	4,940438	0	46	1093	88						Untertest4.avi	0	880	547	72	111	1021	-19	100	0	Content		1021	-23	20116549	1224282526
20133	17:16:42.083	00:00:20.133	1208	1000,017	68,41158	0,4176104	0,9244173	589,2814	4,102445	0	1203,502	106,3006	0,2427161	0,9799985	596,0622	4,893886	0	46	1102	87						Untertest4.avi	0	880	547	72	111	1021	-19	100	0	Content		1030	-24	20133306	1224299283
20150	17:16:42.100	00:00:20.149	1209	1010,102	67,4981	0,4053619	0,9237855	589,2934	4,058017	0	1202,932	119,5512	0,2317828	0,9839646	597,3607	4,856686	0	46	1107	94						Untertest4.avi	0	880	547	72	111	1021	-19	100	0	Content		1035	-17	20149922	1224315899
20167	17:16:42.117	00:00:20.166	1210	1014,704	66,13651	0,3928508	0,9235386	589,2585	4,01668	0	1174,858	145,3657	0,2213294	0,9877326	597,5277	4,733229	0	46	1095	106						Untertest4.avi	0	880	547	72	111	1021	-19	100	0	Content		1023	-5	20166544	1224332521
20183	17:16:42.133	00:00:20.183	1211	984,9186	41,05727	0,3805521	0,923301	589,1023	3,987023	0	1124,109	143,3044	0,2104026	0,9919012	597,5277	4,697142	0	47	1055	92						Untertest4.avi	0	880	547	72	111	983	-66	150	0	Content		983	-19	20183304	1224349281
20200	17:16:42.150	00:00:20.199	1212	1011,347	45,25826	0,3679818	0,9235671	589,2102	3,943319	1	436,0117	59,12704	0,3676138	0,9235623	597,5277	4,023907	3	47	1011	45						Untertest4.avi	0	880	547	72	111	983	-66	150	0	Content		939	-66	20199918	1224365895
20217	17:16:42.167	00:00:20.216	1213	1018,588	49,48357	0,3555384	0,9240071	589,1754	3,926582	1	443,6057	62,14646	0,355134	0,9240022	597,5277	4,007084	3	47	1019	49						Untertest4.avi	0	880	547	72	111	983	-66	150	0	Content		947	-62	20216540	1224382517
20233	17:16:42.183	00:00:20.233	1214	1031,306	45,03228	0,3433172	0,9246353	589,1648	3,913078	1	455,9027	57,81013	0,342878	0,9246305	597,5277	3,993235	3	47	1031	45						Untertest4.avi	0	880	547	72	111	983	-66	150	0	Content		959	-66	20233180	1224399157
20250	17:16:42.200	00:00:20.249	1215	1040,531	44,24218	0,331238	0,9252983	589,4335	3,869845	1	464,7316	57,06846	0,3307803	0,9252936	597,5277	3,94733	3	47	1041	44						Untertest4.avi	0	880	547	72	111	983	-66	150	0	Content		969	-67	20249913	1224415890
20267	17:16:42.217	00:00:20.266	1216	1057,381	38,58044	0,3194993	0,9262216	589,5583	3,860297	1	480,7627	52,8521	0,3190175	0,9262169	597,5277	3,936616	3	47	1057	39						Untertest4.avi	0	880	547	72	111	983	-66	150	0	Content		985	-72	20266536	1224432513
20283	17:16:42.233	00:00:20.282	1217	1064,617	40,09528	0,3074957	0,9277235	589,2674	3,820299	1	488,137	52,4299	0,3055735	0,9277177	597,5277	3,897314	3	47	1065	40						Untertest4.avi	0	880	547	72	111	983	-66	150	0	Content		993	-71	20282908	1224448885
20300	17:16:42.250	00:00:20.299	1218	1076,741	42,73047	0,297104	0,9284719	589,671	3,819709	1	500,0684	56,5131	0,2965701	0,9284672	597,5277	3,894439	3	47	1077	43						Untertest4.avi	0	880	547	72	111	983	-66	150	0	Content		1005	-68	20299656	1224465633
20316	17:16:42.266	00:00:20.316	1219	1072,793	49,61993	0,2865205	0,9299109	589,7619	3,799901	1	496,5589	60,6758	0,2859654	0,9299061	597,5277	3,873678	3	47	1073	50						Untertest4.avi	0	880	547	72	111	983	-66	150	0	Content		1001	-61	20316280	1224482257
20333	17:16:42.283	00:00:20.333	1220	-1024	-768	-1	-1	-1	-1	4	-1024	-768	-1	-1	-1	-1	4		0	0						Untertest4.avi	0	880	547	72	111				0	Content		-72	-111	20333154	1224499131
20350	17:16:42.300	00:00:20.349	1221	-1024	-768	-1	-1	-1	-1	4	-1024	-768	-1	-1	-1	-1	4		0	0						Untertest4.avi	0	880	547	72	111				0	Content		-72	-111	20349651	1224515628
20366	17:16:42.316	00:00:20.366	1222	-1024	-768	-1	-1	-1	-1	4	-1024	-768	-1	-1	-1	-1	4		0	0						Untertest4.avi	0	880	547	72	111				0	Content		-72	-111	20366318	1224532295
20383	17:16:42.333	00:00:20.383	1223	-1024	-768	-1	-1	-1	-1	4	-1024	-768	-1	-1	-1	-1	4		0	0						Untertest4.avi	0	880	547	72	111				0	Content		-72	-111	20383148	1224549125
20400	17:16:42.350	00:00:20.399	1224	-1024	-768	-1	-1	-1	-1	4	-1024	-768	-1	-1	-1	-1	4		0	0						Untertest4.avi	0	880	547	72	111				0	Content		-72	-111	20399646	1224565623
20416	17:16:42.366	00:00:20.416	1225	-1024	-768	-1	-1	-1	-1	4	-1024	-768	-1	-1	-1	-1	4		0	0						Untertest4.avi	0	880	547	72	111				0	Content		-72	-111	20416314	1224582291
20433	17:16:42.383	00:00:20.433	1226	-1024	-768	-1	-1	-1	-1	4	-1024	-768	-1	-1	-1	-1	4		0	0						Untertest4.avi	0	880	547	72	111				0	Content		-72	-111	20433049	1224599026
20450	17:16:42.400	00:00:20.449	1227	1145,246	34,11942	0,2207361	0,9428257	591,6648	3,774263	1	558,6707	68,28213	0,2207374	0,9428239	591,6648	3,796038	3	48	1145	34						Untertest4.avi	0	880	547	72	111	1109	-71	200	0	Content		1073	-77	20449782	1224615759
20466	17:16:42.416	00:00:20.466	1228	1141,805	40,5551	0,2151213	0,9440638	591,5813	3,73503	1	559,4545	72,78197	0,2151222	0,9440619	591,5813	3,757659	3	48	1142	41						Untertest4.avi	0	880	547	72	111	1109	-71	200	0	Content		1070	-70	20466393	1224632370
20483	17:16:42.433	00:00:20.482	1229	1184,195	14,49979	0,209499	0,9454566	591,5813	3,757027	1	597,7996	55,25927	0,2095	0,9454548	591,5813	3,778981	3	48	1184	14						Untertest4.avi	0	880	547	72	111	1109	-71	200	0	Content		1112	-97	20482894	1224648871
20500	17:16:42.450	00:00:20.499	1230	1169,249	51,18757	0,2043575	0,9467822	591,5813	3,751836	1	586,3954	86,09793	0,2043584	0,9467803	591,5813	3,774645	3	48	1169	51						Untertest4.avi	0	880	547	72	111	1109	-71	200	0	Content		1097	-60	20499516	1224665493
20516	17:16:42.466	00:00:20.516	1231	1188,156	30,71702	0,199626	0,9481807	591,5813	3,782528	1	602,6891	69,58237	0,199627	0,9481789	591,5813	3,804805	3	48	1188	31						Untertest4.avi	0	880	547	72	111	1109	-71	200	0	Content		1116	-80	20516263	1224682240
20533	17:16:42.483	00:00:20.533	1232	1179,634	40,26654	0,1951572	0,9493108	591,5813	3,762587	1	595,3094	75,92728	0,1951582	0,9493089	591,5813	3,785212	3	48	1180	40						Untertest4.avi	0	880	547	72	111	1109	-71	200	0	Content		1108	-71	20533011	1224698988
20550	17:16:42.500	00:00:20.549	1233	1180,698	43,98698	0,1910813	0,9505758	591,5813	3,7611	1	596,5484	78,81067	0,1910823	0,9505739	591,5813	3,78388	3	48	1181	44						Untertest4.avi	0	880	547	72	111	1109	-71	200	0	Content		1109	-67	20549637	1224715614
20566	17:16:42.516	00:00:20.566	1234	-1024	-768	-1	-1	-1	-1	4	-1024	-768	-1	-1	-1	-1	4	48	0	0						Untertest4.avi	0	880	547	72	111	1109	-71	200	0	Content		-72	-111	20566263	1224732240
20583	17:16:42.533	00:00:20.583	1235	-1024	-768	-1	-1	-1	-1	4	-1024	-768	-1	-1	-1	-1	4	48	0	0						Untertest4.avi	0	880	547	72	111	1109	-71	200	0	Content		-72	-111	20583008	1224748985
20600	17:16:42.550	00:00:20.599	1236	1183,834	50,20804	0,1807185	0,9534622	591,5813	3,767024	1	599,7726	83,48313	0,1807196	0,9534603	591,5813	3,789698	3	48	1184	50						Untertest4.avi	0	880	547	72	111	1109	-71	200	0	Content		1112	-61	20599629	1224765606
20616	17:16:42.566	00:00:20.616	1237	1200,043	26,82933	0,1779903	0,9544164	591,5813	3,778453	1	613,348	63,86588	0,1779914	0,9544145	591,5813	3,800636	3	48	1200	27						Untertest4.avi	0	880	547	72	111	1109	-71	200	0	Content		1128	-84	20616255	1224782232
20633	17:16:42.583	00:00:20.632	1238	1200,043	26,82933	0,1743197	0,9552852	570,3697	3,778453	1	613,348	63,86588	0,1743197	0,9552852	570,3697	3,800636	3	48	1200	27						Untertest4.avi	0	880	547	72	111	1109	-71	200	0	Content		1128	-84	20632877	1224798854
20650	17:16:42.600	00:00:20.649	1239	1167,248	93,78055	0,1721557	0,955579	570,3697	3,65108	1	604,5221	124,0541	0,1721569	0,955577	570,3697	3,673349	3	49	1167	94						Untertest4.avi	0	880	547	72	111	1098	-16	216	0	Content		1095	-17	20649625	1224815602
20666	17:16:42.616	00:00:20.666	1240	1169,466	96,02676	0,1704274	0,9561607	570,3697	3,644184	1	606,7881	126,257	0,1704286	0,9561586	570,3697	3,666471	3	49	1169	96						Untertest4.avi	0	880	547	72	111	1098	-16	216	0	Content		1097	-15	20666249	1224832226
20683	17:16:42.633	00:00:20.682	1241	1170,103	98,60373	0,1689417	0,9566159	570,3697	3,656739	1	607,5726	128,5204	0,1689429	0,9566138	570,3697	3,679277	3	49	1170	99						Untertest4.avi	0	880	547	72	111	1098	-16	216	0	Content		1098	-12	20682871	1224848848
20700	17:16:42.650	00:00:20.699	1242	1170,74	100,9602	0,1676989	0,9574952	569,2737	3,656327	1	608,3571	130,7435	0,1676989	0,9574952	569,2737	3,678961	3	49	1171	101						Untertest4.avi	0	880	547	72	111	1098	-16	216	0	Content		1099	-10	20699620	1224865597
20716	17:16:42.666	00:00:20.716	1243	1172,7	97,12493	0,1665495	0,9578453	569,2737	3,639743	1	610,7593	127,3358	0,1665507	0,9578432	569,2737	3,662066	3	49	1173	97						Untertest4.avi	0	880	547	72	111	1098	-16	216	0	Content		1101	-14	20716245	1224882222
20733	17:16:42.683	00:00:20.732	1244	1170,652	103,3268	0,1656165	0,9582521	569,2737	3,643573	1	609,22	132,7102	0,1656177	0,95825	569,2737	3,666058	3	49	1171	103						Untertest4.avi	0	880	547	72	111	1098	-16	216	0	Content		1099	-8	20732867	1224898844
20749	17:16:42.699	00:00:20.748	1245	1167,099	93,8424	0,1647824	0,9587011	569,2737	3,630152	1	605,0436	122,8255	0,1647836	0,958699	569,2737	3,652322	3	49	1167	94						Untertest4.avi	0	880	547	72	111	1098	-16	216	0	Content		1095	-17	20748864	1224914841
20766	17:16:42.716	00:00:20.766	1246	1164,549	94,81551	0,164198	0,9592353	568,8013	3,628232	1	602,6254	123,1136	0,164198	0,9592353	568,8013	3,650405	3	49	1165	95						Untertest4.avi	0	880	547	72	111	1098	-16	216	0	Content		1093	-16	20766237	1224932214
20783	17:16:42.733	00:00:20.782	1247	1172,346	94,20139	0,1635875	0,9592579	568,8013	3,637196	1	610,4696	123,9955	0,1635887	0,9592559	568,8013	3,659459	3	49	1172	94						Untertest4.avi	0	880	547	72	111	1098	-16	216	0	Content		1100	-17	20782737	1224948714
20799	17:16:42.749	00:00:20.799	1248	1176,301	88,40587	0,1632895	0,9595231	568,8013	3,626792	1	613,8024	119,1474	0,1632908	0,9595211	568,8013	3,648819	3	49	1176	88						Untertest4.avi	0	880	547	72	111	1098	-16	216	0	Content		1104	-23	20799360	1224965337
20816	17:16:42.766	00:00:20.816	1249	1170,042	91,88322	0,1632154	0,9595268	568,8013	3,645069	1	608,0328	121,3237	0,1632166	0,9595248	568,8013	3,667298	3	49	1170	92						Untertest4.avi	0	880	547	72	111	1098	-16	216	0	Content		1098	-19	20816109	1224982086
20833	17:16:42.783	00:00:20.832	1250	1170,592	89,17865	0,163279	0,9595522	566,0089	3,644226	1	608,3314	118,8171	0,163279	0,9595522	566,0089	3,666363	3	49	1171	89						Untertest4.avi	0	880	547	72	111	1098	-16	216	0	Content		1099	-22	20832859	1224998836
20849	17:16:42.799	00:00:20.849	1251	1162,864	104,236	0,1635515	0,9590663	566,0089	3,603595	1	604,4503	132,2605	0,1635527	0,9590642	566,0089	3,625804	3	49	1163	104						Untertest4.avi	0	880	547	72	111	1098	-16	216	0	Content		1091	-7	20849482	1225015459
20866	17:16:42.816	00:00:20.866	1252	1168,734	99,23289	0,164121	0,9588696	566,0089	3,627814	1	609,7248	128,7247	0,1641222	0,9588675	566,0089	3,650081	3	50	1169	99						Untertest4.avi	0	880	547	72	111	1063	-8	466	0	Content		1097	-12	20866101	1225032078
20883	17:16:42.833	00:00:20.882	1253	1133,003	119,1977	0,1650743	0,9588545	566,0089	3,63059	1	576,6738	141,3864	0,1650755	0,9588524	566,0089	3,653464	3	50	1133	119						Untertest4.avi	0	880	547	72	111	1063	-8	466	0	Content		1061	8	20882728	1225048705
20899	17:16:42.849	00:00:20.899	1254	1125,006	122,5172	0,1661524	0,9587857	567,5627	3,633366	1	569,173	143,2497	0,1661524	0,9587857	567,5627	3,656847	3	50	1125	123						Untertest4.avi	0	880	547	72	111	1063	-8	466	0	Content		1053	12	20899351	1225065328
20916	17:16:42.866	00:00:20.915	1255	1138,061	106,1828	0,1670709	0,9585405	567,5627	3,632664	1	579,3558	129,8889	0,1670721	0,9585384	567,5627	3,655308	3	50	1138	106						Untertest4.avi	0	880	547	72	111	1063	-8	466	0	Content		1066	-5	20915976	1225081953
20933	17:16:42.883	00:00:20.932	1256	1145,08	103,6897	0,1681709	0,9584629	567,5627	3,63942	1	585,9919	128,9782	0,1681721	0,9584608	567,5627	3,662117	3	50	1145	104						Untertest4.avi	0	880	547	72	111	1063	-8	466	0	Content		1073	-7	20932724	1225098701
20949	17:16:42.899	00:00:20.949	1257	1144,167	111,5759	0,1692163	0,9582863	567,5627	3,671709	1	585,666	136,7355	0,1692175	0,9582843	567,5627	3,69464	3	50	1144	112						Untertest4.avi	0	880	547	72	111	1063	-8	466	0	Content		1072	1	20949346	1225115323
20966	17:16:42.916	00:00:20.966	1258	1143,254	112,5425	0,1705773	0,9584261	569,7836	3,686975	1	585,34	138,7142	0,1705773	0,9584261	569,7836	3,710021	3	50	1143	113						Untertest4.avi	0	880	547	72	111	1063	-8	466	0	Content		1071	2	20966096	1225132073
20983	17:16:42.933	00:00:20.982	1259	1140,515	105,3769	0,1717336	0,9582368	569,7836	3,658355	1	579,8571	130,0674	0,1717347	0,9582348	569,7836	3,681256	3	50	1141	105						Untertest4.avi	0	880	547	72	111	1063	-8	466	0	Content		1069	-6	20982593	1225148570
20999	17:16:42.949	00:00:20.999	1260	1142,264	105,2944	0,173013	0,9581493	569,7836	3,676778	1	581,5122	130,6859	0,1730142	0,9581473	569,7836	3,69964	3	50	1142	105						Untertest4.avi	0	880	547	72	111	1063	-8	466	0	Content		1070	-6	20999344	1225165321
21016	17:16:42.966	00:00:21.015	1261	1139,78	95,34895	0,1743758	0,9580206	569,7836	3,666191	1	578,3736	120,9031	0,174377	0,9580186	569,7836	3,688779	3	50	1140	95						Untertest4.avi	0	880	547	72	111	1063	-8	466	0	Content		1068	-16	21015968	1225181945
21033	17:16:42.983	00:00:21.032	1262	1140,118	91,97879	0,175807	0,9578906	569,6243	3,674944	1	578,4308	118,0544	0,175807	0,9578906	569,6243	3,697415	3	50	1140	92						Untertest4.avi	0	880	547	72	111	1063	-8	466	0	Content		1068	-19	21032715	1225198692
21049	17:16:42.999	00:00:21.049	1263	-1024	-768	-1	-1	-1	-1	4	-1024	-768	-1	-1	-1	-1	4	50	0	0						Untertest4.avi	0	880	547	72	111	1063	-8	466	0	Content		-72	-111	21049337	1225215314
21066	17:16:43.016	00:00:21.065	1264	1139,728	103,0649	0,1786267	0,957275	569,6243	3,674196	1	579,0956	129,1865	0,1786278	0,9572729	569,6243	3,696925	3	50	1140	103						Untertest4.avi	0	880	547	72	111	1063	-8	466	0	Content		1068	-8	21065961	1225231938
21083	17:16:43.033	00:00:21.082	1265	1140,121	95,40567	0,1800424	0,9569655	569,6243	3,6663	1	578,9531	122,0868	0,1800435	0,9569635	569,6243	3,688938	3	50	1140	95						Untertest4.avi	0	880	547	72	111	1063	-8	466	0	Content		1068	-16	21082587	1225248564
21099	17:16:43.049	00:00:21.099	1266	-1024	-768	-1	-1	-1	-1	4	-1024	-768	-1	-1	-1	-1	4	50	0	0						Untertest4.avi	0	880	547	72	111	1063	-8	466	0	Content		-72	-111	21099225	1225265202
21116	17:16:43.066	00:00:21.115	1267	1128,541	101,7517	0,1827354	0,956119	569,6243	3,668473	1	568,2965	126,5596	0,1827365	0,956117	569,6243	3,691231	3	50	1129	102						Untertest4.avi	0	880	547	72	111	1063	-8	466	0	Content		1057	-9	21115835	1225281812
21133	17:16:43.083	00:00:21.132	1268	1136,966	102,2871	0,184043	0,9555916	569,6243	3,66109	1	576,5592	128,8339	0,1840441	0,9555895	569,6243	3,683843	3	50	1137	102						Untertest4.avi	0	880	547	72	111	1063	-8	466	0	Content		1065	-9	21132583	1225298560
21149	17:16:43.099	00:00:21.149	1269	1132,756	102,8224	0,1852513	0,9552003	568,2737	3,661235	1	572,7411	131,0745	0,1852513	0,9552003	568,2737	3,684042	3	50	1133	103						Untertest4.avi	0	880	547	72	111	1063	-8	466	0	Content		1061	-8	21149205	1225315182
21166	17:16:43.116	00:00:21.165	1270	1134,319	100,2905	0,1864015	0,9545776	568,2737	3,674252	1	575,038	127,2068	0,1864026	0,9545755	568,2737	3,696919	3	50	1134	100						Untertest4.avi	0	880	547	72	111	1063	-8	466	0	Content		1062	-11	21165826	1225331803
21182	17:16:43.132	00:00:21.182	1271	1125,972	111,8776	0,1875516	0,9540269	568,2737	3,66328	1	567,9187	136,8643	0,1875527	0,9540249	568,2737	3,686306	3	50	1126	112						Untertest4.avi	0	880	547	72	111	1063	-8	466	0	Content		1054	1	21182448	1225348425
21199	17:16:43.149	00:00:21.199	1272	1132,323	101,6875	0,1887398	0,9536457	568,2737	3,662712	1	573,3406	128,4839	0,1887408	0,9536437	568,2737	3,685504	3	50	1132	102						Untertest4.avi	0	880	547	72	111	1063	-8	466	0	Content		1060	-9	21199198	1225365175
21216	17:16:43.166	00:00:21.215	1273	1128,875	106,0154	0,1901696	0,9532717	572,1958	3,662144	1	570,4018	132,1288	0,1901696	0,9532717	572,1958	3,684702	3	50	1129	106						Untertest4.avi	0	880	547	72	111	1063	-8	466	0	Content		1057	-5	21215698	1225381675
21233	17:16:43.183	00:00:21.232	1274	-1024	-768	-1	-1	-1	-1	4	-1024	-768	-1	-1	-1	-1	4	50	0	0						Untertest4.avi	0	880	547	72	111	1063	-8	466	0	Content		-72	-111	21232566	1225398543
21249	17:16:43.199	00:00:21.249	1275	1123,439	100,8143	0,1922298	0,952249	572,1958	3,701622	1	561,5261	126,0965	0,1922308	0,952247	572,1958	3,724696	3	50	1123	101						Untertest4.avi	0	880	547	72	111	1063	-8	466	0	Content		1051	-10	21249205	1225415182
21266	17:16:43.216	00:00:21.265	1276	1123,069	110,0012	0,1931919	0,9517676	572,1958	3,689627	1	561,9296	134,8978	0,1931929	0,9517656	572,1958	3,712982	3	50	1123	110						Untertest4.avi	0	880	547	72	111	1063	-8	466	0	Content		1051	-1	21265828	1225431805
21282	17:16:43.232	00:00:21.282	1277	1123,069	110,0012	0,194126	0,9516234	573,0201	3,689627	1	561,9296	134,8978	0,194126	0,9516234	573,0201	3,712982	3	50	1123	110						Untertest4.avi	0	880	547	72	111	1063	-8	466	0	Content		1051	-1	21282446	1225448423
21299	17:16:43.249	00:00:21.299	1278	1123,63	92,2785	0,1947913	0,9512404	573,0201	3,72021	1	560,4913	118,2672	0,1947923	0,9512383	573,0201	3,743336	3	50	1124	92						Untertest4.avi	0	880	547	72	111	1063	-8	466	0	Content		1052	-19	21299065	1225465042
21316	17:16:43.266	00:00:21.315	1279	1123,094	96,58069	0,1953725	0,9508904	573,0201	3,710432	1	560,3508	122,3366	0,1953735	0,9508883	573,0201	3,73366	3	50	1123	97						Untertest4.avi	0	880	547	72	111	1063	-8	466	0	Content		1051	-14	21315688	1225481665
21332	17:16:43.282	00:00:21.332	1280	-1024	-768	-1	-1	-1	-1	4	-1024	-768	-1	-1	-1	-1	4		0	0						Untertest4.avi	0	880	547	72	111				0	Content		-72	-111	21332436	1225498413
21349	17:16:43.299	00:00:21.349	1281	-1024	-768	-1	-1	-1	-1	4	-1024	-768	-1	-1	-1	-1	4		0	0						Untertest4.avi	0	880	547	72	111				0	Content		-72	-111	21349185	1225515162
21366	17:16:43.316	00:00:21.365	1282	-1024	-768	-1	-1	-1	-1	4	-1024	-768	-1	-1	-1	-1	4		0	0						Untertest4.avi	0	880	547	72	111				0	Content		-72	-111	21365808	1225531785
21382	17:16:43.332	00:00:21.382	1283	-1024	-768	-1	-1	-1	-1	4	-1024	-768	-1	-1	-1	-1	4		0	0						Untertest4.avi	0	880	547	72	111				0	Content		-72	-111	21382433	1225548410
21399	17:16:43.349	00:00:21.399	1284	-1024	-768	-1	-1	-1	-1	4	-1024	-768	-1	-1	-1	-1	4		0	0						Untertest4.avi	0	880	547	72	111				0	Content		-72	-111	21399055	1225565032
21416	17:16:43.366	00:00:21.415	1285	-1024	-768	-1	-1	-1	-1	4	-1024	-768	-1	-1	-1	-1	4		0	0						Untertest4.avi	0	880	547	72	111				0	Content		-72	-111	21415722	1225581699
21432	17:16:43.382	00:00:21.432	1286	-1024	-768	-1	-1	-1	-1	4	-1024	-768	-1	-1	-1	-1	4		0	0						Untertest4.avi	0	880	547	72	111				0	Content		-72	-111	21432301	1225598278
21449	17:16:43.399	00:00:21.449	1287	-1024	-768	-1	-1	-1	-1	4	-1024	-768	-1	-1	-1	-1	4		0	0						Untertest4.avi	0	880	547	72	111				0	Content		-72	-111	21449049	1225615026
21466	17:16:43.416	00:00:21.465	1288	1121,008	91,70634	0,1960317	0,9505829	573,59	3,722009	1	557,5011	117,3736	0,1960327	0,9505809	573,59	3,745145	3	51	1121	92						Untertest4.avi	0	880	547	72	111	1031	-21	316	0	Content		1049	-19	21465679	1225631656
21482	17:16:43.432	00:00:21.482	1289	1121,008	91,70634	0,1958674	0,9506352	575,6051	3,722009	1	557,5011	117,3736	0,1958674	0,9506352	575,6051	3,745145	3	51	1121	92						Untertest4.avi	0	880	547	72	111	1031	-21	316	0	Content		1049	-19	21482170	1225648147
21499	17:16:43.449	00:00:21.498	1290	-1024	-768	-1	-1	-1	-1	4	-1024	-768	-1	-1	-1	-1	4	51	0	0						Untertest4.avi	0	880	547	72	111	1031	-21	316	0	Content		-72	-111	21498919	1225664896
21516	17:16:43.466	00:00:21.515	1291	1111,354	85,61644	0,1950947	0,9506752	575,6051	3,751395	1	545,9627	109,2593	0,1950957	0,9506732	575,6051	3,77466	3	51	1111	86						Untertest4.avi	0	880	547	72	111	1031	-21	316	0	Content		1039	-25	21515667	1225681644
21532	17:16:43.482	00:00:21.532	1292	1110,493	80,91929	0,1946885	0,9507719	575,6051	3,733604	1	544,7642	104,4475	0,1946895	0,95077	575,6051	3,756651	3	51	1110	81						Untertest4.avi	0	880	547	72	111	1031	-21	316	0	Content		1038	-30	21532416	1225698393
21549	17:16:43.499	00:00:21.549	1293	1110,493	80,91929	0,1942629	0,951014	574,9111	3,733604	1	544,7642	104,4475	0,1942629	0,951014	574,9111	3,756651	3	51	1110	81						Untertest4.avi	0	880	547	72	111	1031	-21	316	0	Content		1038	-30	21549040	1225715017
21566	17:16:43.516	00:00:21.565	1294	1102,038	91,09282	0,1937816	0,9509302	574,9111	3,733451	1	537,879	112,5484	0,1937826	0,9509283	574,9111	3,756816	3	51	1102	91						Untertest4.avi	0	880	547	72	111	1031	-21	316	0	Content		1030	-20	21565540	1225731517
21582	17:16:43.532	00:00:21.582	1295	1102,738	94,54684	0,1933792	0,9510138	574,9111	3,727099	1	538,8224	115,8965	0,1933802	0,9510118	574,9111	3,750536	3	51	1103	95						Untertest4.avi	0	880	547	72	111	1031	-21	316	0	Content		1031	-16	21582164	1225748141
21599	17:16:43.549	00:00:21.598	1296	-1024	-768	-1	-1	-1	-1	4	-1024	-768	-1	-1	-1	-1	4	51	0	0						Untertest4.avi	0	880	547	72	111	1031	-21	316	0	Content		-72	-111	21598911	1225764888
21616	17:16:43.566	00:00:21.615	1297	-1024	-768	-1	-1	-1	-1	4	-1024	-768	-1	-1	-1	-1	4	51	0	0						Untertest4.avi	0	880	547	72	111	1031	-21	316	0	Content		-72	-111	21615663	1225781640
21632	17:16:43.582	00:00:21.632	1298	1100,619	89,80374	0,1922387	0,9514543	573,6929	3,735104	1	537,3519	110,9244	0,1922397	0,9514523	573,6929	3,758469	3	51	1101	90						Untertest4.avi	0	880	547	72	111	1031	-21	316	0	Content		1029	-21	21632287	1225798264
21649	17:16:43.599	00:00:21.648	1299	1102,083	90,33777	0,1920253	0,9513899	573,6929	3,742531	1	538,8083	111,7512	0,1920264	0,9513879	573,6929	3,765863	3	51	1102	90						Untertest4.avi	0	880	547	72	111	1031	-21	316	0	Content		1030	-21	21648910	1225814887
21666	17:16:43.616	00:00:21.665	1300	1099,324	91,31564	0,1918201	0,9512467	573,6929	3,72629	1	536,2318	112,0187	0,1918211	0,9512448	573,6929	3,749667	3	51	1099	91						Untertest4.avi	0	880	547	72	111	1031	-21	316	0	Content		1027	-20	21665531	1225831508
21682	17:16:43.632	00:00:21.682	1301	1099,38	91,99761	0,1921078	0,9511984	577,6103	3,725827	1	536,344	112,2861	0,1921078	0,9511984	577,6103	3,749197	3	51	1099	92						Untertest4.avi	0	880	547	72	111	1031	-21	316	0	Content		1027	-19	21682155	1225848132
21699	17:16:43.649	00:00:21.698	1302	1097,602	83,27045	0,1921681	0,9508527	577,6103	3,775647	1	530,6605	103,5056	0,1921691	0,9508507	577,6103	3,799185	3	51	1098	83						Untertest4.avi	0	880	547	72	111	1031	-21	316	0	Content		1026	-28	21698776	1225864753
21716	17:16:43.666	00:00:21.715	1303	1100,878	83,22964	0,1924024	0,950746	577,6103	3,786521	1	533,8569	104,1979	0,1924035	0,950744	577,6103	3,810065	3	51	1101	83						Untertest4.avi	0	880	547	72	111	1031	-21	316	0	Content		1029	-28	21715526	1225881503
21732	17:16:43.682	00:00:21.732	1304	1101,761	82,69539	0,192705	0,9506053	577,6103	3,790534	1	534,7122	103,837	0,192706	0,9506034	577,6103	3,814222	3	51	1102	83						Untertest4.avi	0	880	547	72	111	1031	-21	316	0	Content		1030	-28	21732273	1225898250
21749	17:16:43.699	00:00:21.748	1305	1102,644	82,4901	0,1937318	0,9507931	582,5894	3,794548	1	535,5674	104,1782	0,1937318	0,9507931	582,5894	3,818379	3	51	1103	82						Untertest4.avi	0	880	547	72	111	1031	-21	316	0	Content		1031	-29	21748895	1225914872
21765	17:16:43.715	00:00:21.765	1306	-1024	-768	-1	-1	-1	-1	4	-1024	-768	-1	-1	-1	-1	4	51	0	0						Untertest4.avi	0	880	547	72	111	1031	-21	316	0	Content		-72	-111	21765396	1225931373
21782	17:16:43.732	00:00:21.782	1307	1065,28	112,7662	0,1946624	0,9505373	582,5894	3,826992	1	496,9738	125,7736	0,1946634	0,9505353	582,5894	3,851981	3	52	1065	113						Untertest4.avi	0	880	547	72	111	978	2	283	0	Content		993	2	21782017	1225947994
21799	17:16:43.749	00:00:21.798	1308	1061,716	112,9992	0,195222	0,9504393	582,5894	3,84667	1	493,4593	125,6176	0,195223	0,9504373	582,5894	3,871639	3	52	1062	113						Untertest4.avi	0	880	547	72	111	978	2	283	0	Content		990	2	21798767	1225964744
21815	17:16:43.765	00:00:21.815	1309	1061,716	112,9992	0,1957272	0,9504332	580,2506	3,84667	1	493,4593	125,6176	0,1957272	0,9504332	580,2506	3,871639	3	52	1062	113						Untertest4.avi	0	880	547	72	111	978	2	283	0	Content		990	2	21815389	1225981366
21832	17:16:43.782	00:00:21.832	1310	1064,714	109,1952	0,1963776	0,9502959	580,2506	3,825918	1	498,1931	122,902	0,1963786	0,950294	580,2506	3,850712	3	52	1065	109						Untertest4.avi	0	880	547	72	111	978	2	283	0	Content		993	-2	21832134	1225998111
21849	17:16:43.799	00:00:21.848	1311	1058,082	109,1438	0,1970611	0,9502286	580,2506	3,836209	1	491,6455	121,841	0,1970621	0,9502267	580,2506	3,860998	3	52	1058	109						Untertest4.avi	0	880	547	72	111	978	2	283	0	Content		986	-2	21848757	1226014734
21865	17:16:43.815	00:00:21.865	1312	1049,789	125,2181	0,197806	0,9499676	580,2506	3,844458	1	484,6251	136,1933	0,197807	0,9499656	580,2506	3,869668	3	52	1050	125						Untertest4.avi	0	880	547	72	111	978	2	283	0	Content		978	14	21865381	1226031358
21882	17:16:43.832	00:00:21.882	1313	1042,604	130,5419	0,1987585	0,9499581	581,2283	3,852708	1	477,9199	140,27	0,1987585	0,9499581	581,2283	3,878337	3	52	1043	131						Untertest4.avi	0	880	547	72	111	978	2	283	0	Content		971	20	21882006	1226047983
21899	17:16:43.849	00:00:21.898	1314	1052,463	109,1774	0,1995828	0,9495752	581,2283	3,876719	1	485,3607	121,2824	0,1995838	0,9495733	581,2283	3,901817	3	52	1052	109						Untertest4.avi	0	880	547	72	111	978	2	283	0	Content		980	-2	21898628	1226064605
21915	17:16:43.865	00:00:21.915	1315	1053,265	111,0527	0,200544	0,9492535	581,2283	3,847892	1	486,3716	123,2793	0,200545	0,9492515	581,2283	3,872962	3	52	1053	111						Untertest4.avi	0	880	547	72	111	978	2	283	0	Content		981	0	21915375	1226081352
21932	17:16:43.882	00:00:21.932	1316	-1024	-768	-1	-1	-1	-1	4	-1024	-768	-1	-1	-1	-1	4	52	0	0						Untertest4.avi	0	880	547	72	111	978	2	283	0	Content		-72	-111	21932122	1226098099
21949	17:16:43.899	00:00:21.948	1317	-1024	-768	-1	-1	-1	-1	4	-1024	-768	-1	-1	-1	-1	4	52	0	0						Untertest4.avi	0	880	547	72	111	978	2	283	0	Content		-72	-111	21948748	1226114725
21965	17:16:43.915	00:00:21.965	1318	1042,978	109,6499	0,203863	0,9480494	578,8613	3,87284	1	478,2801	121,0972	0,203864	0,9480474	578,8613	3,897965	3	52	1043	110						Untertest4.avi	0	880	547	72	111	978	2	283	0	Content		971	-1	21965244	1226131221
21982	17:16:43.932	00:00:21.981	1319	1044,633	125,7924	0,2052857	0,9474527	578,8613	3,897516	1	481,1242	137,6355	0,2052867	0,9474507	578,8613	3,922989	3	52	1045	126						Untertest4.avi	0	880	547	72	111	978	2	283	0	Content		973	15	21981870	1226147847
21998	17:16:43.948	00:00:21.998	1320	1042,232	116,0526	0,206828	0,9469928	578,8613	3,886039	1	478,1751	127,7791	0,206829	0,9469908	578,8613	3,911459	3	52	1042	116						Untertest4.avi	0	880	547	72	111	978	2	283	0	Content		970	5	21998492	1226164469
22015	17:16:43.965	00:00:22.015	1321	1042,535	123,5677	0,2087257	0,946495	580,6211	3,898664	1	479,0882	135,5192	0,2087257	0,946495	580,6211	3,924299	3	52	1043	124						Untertest4.avi	0	880	547	72	111	978	2	283	0	Content		971	13	22015364	1226181341
22032	17:16:43.982	00:00:22.031	1322	1040,882	107,7829	0,2104983	0,945748	580,6211	3,914718	1	474,9362	120,0103	0,2104992	0,9457461	580,6211	3,940138	3	52	1041	108						Untertest4.avi	0	880	547	72	111	978	2	283	0	Content		969	-3	22031985	1226197962
22049	17:16:43.999	00:00:22.048	1323	1042,467	121,1745	0,2124882	0,9450853	580,6211	3,930001	1	477,5494	133,8113	0,2124892	0,9450834	580,6211	3,955796	3	52	1042	121						Untertest4.avi	0	880	547	72	111	978	2	283	0	Content		970	10	22048609	1226214586
22065	17:16:44.015	00:00:22.065	1324	987,1407	96,01065	0,2165041	0,9447147	580,6211	3,928599	1	416,665	99,10062	0,2165055	0,9447128	580,6211	3,953194	3	53	987	96						Untertest4.avi	0	880	547	72	111	973	-57	150	0	Content		915	-15	22065106	1226231083
22082	17:16:44.032	00:00:22.081	1325	1018,242	45,3779	0,2180018	0,9442684	590,5224	4,072729	1	432,2232	54,5618	0,2180036	0,9442666	590,5224	4,096433	3	53	1018	45						Untertest4.avi	0	880	547	72	111	973	-57	150	0	Content		946	-66	22081854	1226247831
22098	17:16:44.048	00:00:22.098	1326	1045,146	52,33048	0,2202527	0,9435304	590,7527	4,116306	1	462,845	67,56915	0,220254	0,9435286	590,7527	4,14096	3	53	1045	52						Untertest4.avi	0	880	547	72	111	973	-57	150	0	Content		973	-59	22098478	1226264455
22115	17:16:44.065	00:00:22.115	1327	1066,356	54,42027	0,2228636	0,9428744	590,5276	4,127375	1	484,2298	74,33286	0,2228649	0,9428726	590,5276	4,152177	3	53	1066	54						Untertest4.avi	0	880	547	72	111	973	-57	150	0	Content		994	-57	22115368	1226281345
22132	17:16:44.082	00:00:22.132	1328	-1024	-768	-1	-1	-1	-1	4	-1024	-768	-1	-1	-1	-1	4	53	0	0						Untertest4.avi	0	880	547	72	111	973	-57	150	0	Content		-72	-111	22132020	1226297997
22149	17:16:44.099	00:00:22.148	1329	-1024	-768	-1	-1	-1	-1	4	-1024	-768	-1	-1	-1	-1	4	53	0	0						Untertest4.avi	0	880	547	72	111	973	-57	150	0	Content		-72	-111	22148560	1226314537
22165	17:16:44.115	00:00:22.165	1330	-1024	-768	-1	-1	-1	-1	4	-1024	-768	-1	-1	-1	-1	4	53	0	0						Untertest4.avi	0	880	547	72	111	973	-57	150	0	Content		-72	-111	22165227	1226331204
22182	17:16:44.132	00:00:22.181	1331	1057,182	55,42597	0,2349619	0,9403239	590,0193	4,090398	1	476,1946	75,94332	0,2349631	0,9403221	590,0193	4,115025	3	53	1057	55						Untertest4.avi	0	880	547	72	111	973	-57	150	0	Content		985	-56	22181727	1226347704
22198	17:16:44.148	00:00:22.198	1332	1043,674	83,20644	0,2383436	0,9392442	589,9484	4,055269	1	469,1214	100,9838	0,2383444	0,9392424	589,9484	4,081299	3	53	1044	83						Untertest4.avi	0	880	547	72	111	973	-57	150	0	Content		972	-28	22198474	1226364451
22215	17:16:44.165	00:00:22.215	1333	-1024	-768	-1	-1	-1	-1	4	-1024	-768	-1	-1	-1	-1	4		0	0						Untertest4.avi	0	880	547	72	111				0	Content		-72	-111	22215221	1226381198
22232	17:16:44.182	00:00:22.231	1334	-1024	-768	-1	-1	-1	-1	4	-1024	-768	-1	-1	-1	-1	4		0	0						Untertest4.avi	0	880	547	72	111				0	Content		-72	-111	22231857	1226397834
22248	17:16:44.198	00:00:22.248	1335	-1024	-768	-1	-1	-1	-1	4	-1024	-768	-1	-1	-1	-1	4		0	0						Untertest4.avi	0	880	547	72	111				0	Content		-72	-111	22248483	1226414460
22265	17:16:44.215	00:00:22.264	1336	-1024	-768	-1	-1	-1	-1	4	-1024	-768	-1	-1	-1	-1	4		0	0						Untertest4.avi	0	880	547	72	111				0	Content		-72	-111	22264995	1226430972
22282	17:16:44.232	00:00:22.281	1337	-1024	-768	-1	-1	-1	-1	4	-1024	-768	-1	-1	-1	-1	4		0	0						Untertest4.avi	0	880	547	72	111				0	Content		-72	-111	22281599	1226447576
22298	17:16:44.248	00:00:22.298	1338	-1024	-768	-1	-1	-1	-1	4	-1024	-768	-1	-1	-1	-1	4		0	0						Untertest4.avi	0	880	547	72	111				0	Content		-72	-111	22298484	1226464461
22315	17:16:44.265	00:00:22.315	1339	-1024	-768	-1	-1	-1	-1	4	-1024	-768	-1	-1	-1	-1	4		0	0						Untertest4.avi	0	880	547	72	111				0	Content		-72	-111	22315164	1226481141
22332	17:16:44.282	00:00:22.331	1340	-1024	-768	-1	-1	-1	-1	4	-1024	-768	-1	-1	-1	-1	4		0	0						Untertest4.avi	0	880	547	72	111				0	Content		-72	-111	22331831	1226497808
22348	17:16:44.298	00:00:22.348	1341	-1024	-768	-1	-1	-1	-1	4	-1024	-768	-1	-1	-1	-1	4		0	0						Untertest4.avi	0	880	547	72	111				0	Content		-72	-111	22348337	1226514314
22365	17:16:44.315	00:00:22.365	1342	-1024	-768	-1	-1	-1	-1	4	-1024	-768	-1	-1	-1	-1	4		0	0						Untertest4.avi	0	880	547	72	111				0	Content		-72	-111	22365004	1226530981
22382	17:16:44.332	00:00:22.381	1343	-1024	-768	-1	-1	-1	-1	4	-1024	-768	-1	-1	-1	-1	4		0	0						Untertest4.avi	0	880	547	72	111				0	Content		-72	-111	22381734	1226547711
22398	17:16:44.348	00:00:22.398	1344	-1024	-768	-1	-1	-1	-1	4	-1024	-768	-1	-1	-1	-1	4		0	0						Untertest4.avi	0	880	547	72	111				0	Content		-72	-111	22398402	1226564379
22415	17:16:44.365	00:00:22.415	1345	-1024	-768	-1	-1	-1	-1	4	-1024	-768	-1	-1	-1	-1	4		0	0						Untertest4.avi	0	880	547	72	111				0	Content		-72	-111	22415085	1226581062
22432	17:16:44.382	00:00:22.431	1346	-1024	-768	-1	-1	-1	-1	4	-1024	-768	-1	-1	-1	-1	4		0	0						Untertest4.avi	0	880	547	72	111				0	Content		-72	-111	22431833	1226597810
22448	17:16:44.398	00:00:22.448	1347	-1024	-768	-1	-1	-1	-1	4	-1024	-768	-1	-1	-1	-1	4		0	0						Untertest4.avi	0	880	547	72	111				0	Content		-72	-111	22448458	1226614435
22465	17:16:44.415	00:00:22.465	1348	-1024	-768	-1	-1	-1	-1	4	-1024	-768	-1	-1	-1	-1	4		0	0						Untertest4.avi	0	880	547	72	111				0	Content		-72	-111	22465125	1226631102
22482	17:16:44.432	00:00:22.481	1349	496,4066	401,7832	0,3310612	0,927173	589,0459	4,078279	2	-81,00832	358,6028	0,3311974	0,9271721	586,6943	4,093458	2		0	0						Untertest4.avi	0	880	547	72	111				0	Content		-72	-111	22481706	1226647683
22498	17:16:44.448	00:00:22.498	1350	503,1437	379,0221	0,3371826	0,9269883	589,0459	4,117985	2	-72,14745	337,3015	0,3373341	0,9269875	586,3287	4,130406	2		0	0						Untertest4.avi	0	880	547	72	111				0	Content		-72	-111	22498330	1226664307
22515	17:16:44.465	00:00:22.515	1351	499,7281	377,7501	0,3432807	0,9269506	589,0459	4,109594	2	-74,98601	336,3948	0,343427	0,9269499	586,3181	4,121808	2		0	0						Untertest4.avi	0	880	547	72	111				0	Content		-72	-111	22515080	1226681057
22532	17:16:44.482	00:00:22.531	1352	508,3934	384,1887	0,3492654	0,9265605	586,2792	4,077041	2	-62,3363	340,6256	0,3492657	0,9265587	586,2792	4,106677	2		0	0						Untertest4.avi	0	880	547	72	111				0	Content		-72	-111	22531702	1226697679
22548	17:16:44.498	00:00:22.548	1353	496,3687	385,4889	0,3553739	0,9266638	586,2792	4,057	0	532,4542	424,7477	0,1821013	0,993392	586,2792	4,303329	0	54	514	405						Untertest4.avi	0	880	547	72	111	442	293	33	0	Content		442	294	22548327	1226714304
22565	17:16:44.515	00:00:22.564	1354	499,6158	383,6162	0,3615246	0,9269035	586,2792	4,060962	0	529,4988	422,015	0,1874733	0,9912685	586,2792	4,329915	0	54	515	403						Untertest4.avi	0	880	547	72	111	442	293	33	0	Content		443	292	22564965	1226730942
22581	17:16:44.531	00:00:22.581	1355	-1024	-768	-1	-1	-1	-1	4	-1024	-768	-1	-1	-1	-1	4		0	0						Untertest4.avi	0	880	547	72	111				0	Content		-72	-111	22581077	1226747054
22598	17:16:44.548	00:00:22.597	1356	-1024	-768	-1	-1	-1	-1	4	-1024	-768	-1	-1	-1	-1	4		0	0						Untertest4.avi	0	880	547	72	111				0	Content		-72	-111	22597700	1226763677
22615	17:16:44.565	00:00:22.614	1357	-1024	-768	-1	-1	-1	-1	4	-1024	-768	-1	-1	-1	-1	4		0	0						Untertest4.avi	0	880	547	72	111				0	Content		-72	-111	22614823	1226780800
22632	17:16:44.582	00:00:22.631	1358	-1024	-768	-1	-1	-1	-1	4	-1024	-768	-1	-1	-1	-1	4		0	0						Untertest4.avi	0	880	547	72	111				0	Content		-72	-111	22631573	1226797550
22648	17:16:44.598	00:00:22.648	1359	-1024	-768	-1	-1	-1	-1	4	-1024	-768	-1	-1	-1	-1	4		0	0						Untertest4.avi	0	880	547	72	111				0	Content		-72	-111	22648241	1226814218
22665	17:16:44.615	00:00:22.664	1360	-1024	-768	-1	-1	-1	-1	4	-1024	-768	-1	-1	-1	-1	4		0	0						Untertest4.avi	0	880	547	72	111				0	Content		-72	-111	22664904	1226830881
22682	17:16:44.632	00:00:22.681	1361	-1024	-768	-1	-1	-1	-1	4	-1024	-768	-1	-1	-1	-1	4		0	0						Untertest4.avi	0	880	547	72	111				0	Content		-72	-111	22681572	1226847549
22698	17:16:44.648	00:00:22.698	1362	-1024	-768	-1	-1	-1	-1	4	-1024	-768	-1	-1	-1	-1	4		0	0						Untertest4.avi	0	880	547	72	111				0	Content		-72	-111	22698130	1226864107
22715	17:16:44.665	00:00:22.714	1363	-1024	-768	-1	-1	-1	-1	4	-1024	-768	-1	-1	-1	-1	4		0	0						Untertest4.avi	0	880	547	72	111				0	Content		-72	-111	22714797	1226880774
22731	17:16:44.681	00:00:22.731	1364	473,6645	526,9854	0,4192292	0,9347904	586,2765	3,919173	0	500,5288	534,5503	0,2407223	0,9757121	588,0779	4,236272	0	55	487	531						Untertest4.avi	0	880	547	72	111	437	417	2049	0	Content		415	420	22731312	1226897289
22748	17:16:44.698	00:00:22.748	1365	467,3609	522,2816	0,4239382	0,9352656	586,2393	3,898753	0	482,7297	527,9455	0,2450006	0,9744703	588,0779	4,205401	0	55	475	525						Untertest4.avi	0	880	547	72	111	437	417	2049	0	Content		403	414	22748186	1226914163
22765	17:16:44.715	00:00:22.764	1366	465,0562	530,6713	0,4284319	0,9357707	586,2638	3,866223	0	476,6396	533,3345	0,2493166	0,9730473	586,0828	4,165985	0	55	471	532						Untertest4.avi	0	880	547	72	111	437	417	2049	0	Content		399	421	22764812	1226930789
22782	17:16:44.732	00:00:22.781	1367	474,8178	528,7702	0,4326999	0,9363295	586,2379	3,84891	0	478,0456	530,1718	0,2533065	0,9716302	585,8105	4,148632	0	55	476	529						Untertest4.avi	0	880	547	72	111	437	417	2049	0	Content		404	418	22781558	1226947535
22798	17:16:44.748	00:00:22.798	1368	474,0695	534,1826	0,4367232	0,9368846	586,3414	3,82385	0	479,0979	531,9521	0,2571051	0,9703626	585,4951	4,101187	0	55	477	533						Untertest4.avi	0	880	547	72	111	437	417	2049	0	Content		405	422	22798184	1226964161
22815	17:16:44.765	00:00:22.814	1369	477,2423	533,4169	0,4405241	0,9375106	586,2413	3,78592	0	473,9666	532,8531	0,2606968	0,9691467	585,2057	4,080783	0	55	476	533						Untertest4.avi	0	880	547	72	111	437	417	2049	0	Content		404	422	22814807	1226980784
22832	17:16:44.782	00:00:22.831	1370	478,7605	528,3879	0,4440806	0,9382699	586,4052	3,784349	0	478,8233	531,9657	0,2640778	0,9681401	584,9524	4,051187	0	55	479	530						Untertest4.avi	0	880	547	72	111	437	417	2049	0	Content		407	419	22831554	1226997531
22848	17:16:44.798	00:00:22.848	1371	481,5455	535,2154	0,4474076	0,9389298	586,1854	3,76701	0	479,0673	532,3999	0,2672357	0,9672049	584,7328	4,033126	0	55	480	534						Untertest4.avi	0	880	547	72	111	437	417	2049	0	Content		408	423	22848181	1227014158
22865	17:16:44.815	00:00:22.864	1372	474,9004	538,8947	0,4504972	0,9396667	585,9797	3,735341	0	476,7776	535,3804	0,2702204	0,9663494	584,5174	4,011478	0	55	476	537						Untertest4.avi	0	880	547	72	111	437	417	2049	0	Content		404	426	22864803	1227030780
22881	17:16:44.831	00:00:22.881	1373	477,5887	536,0068	0,4534039	0,9405203	585,7979	3,715952	0	478,8839	531,0298	0,2729628	0,9657333	584,1863	3,997669	0	55	478	534						Untertest4.avi	0	880	547	72	111	437	417	2049	0	Content		406	423	22881425	1227047402
22898	17:16:44.848	00:00:22.898	1374	479,6926	538,3049	0,456073	0,94144	585,5765	3,71048	0	478,0478	533,1794	0,2755223	0,9652486	583,8073	3,964568	0	55	479	536						Untertest4.avi	0	880	547	72	111	437	417	2049	0	Content		407	425	22898175	1227064152
22915	17:16:44.865	00:00:22.914	1375	480,8687	539,0229	0,4585046	0,9423116	585,6129	3,695002	0	474,0453	530,482	0,2778072	0,9649509	583,5367	3,960891	0	55	477	535						Untertest4.avi	0	880	547	72	111	437	417	2049	0	Content		405	424	22914799	1227080776
22931	17:16:44.881	00:00:22.931	1376	480,8598	539,1287	0,4607346	0,9431946	585,3962	3,688304	0	475,1767	532,2261	0,2799639	0,9647147	583,1711	3,942058	0	55	478	536						Untertest4.avi	0	880	547	72	111	437	417	2049	0	Content		406	425	22931424	1227097401
22948	17:16:44.898	00:00:22.948	1377	484,4293	538,6047	0,462732	0,9440004	585,1402	3,667645	0	478,1489	533,5603	0,2818373	0,9645523	582,8204	3,926968	0	55	481	536						Untertest4.avi	0	880	547	72	111	437	417	2049	0	Content		409	425	22948047	1227114024
22965	17:16:44.915	00:00:22.964	1378	477,8792	541,5798	0,464505	0,9447803	584,9453	3,656393	0	476,5151	537,4354	0,2835283	0,9644963	582,558	3,916502	0	55	477	540						Untertest4.avi	0	880	547	72	111	437	417	2049	0	Content		405	429	22964795	1227130772
22981	17:16:44.931	00:00:22.981	1379	484,2848	540,7257	0,466097	0,9454783	584,6277	3,635496	0	479,4999	532,9033	0,2850305	0,9645813	582,2092	3,905774	0	55	482	537						Untertest4.avi	0	880	547	72	111	437	417	2049	0	Content		410	426	22981295	1227147272
22998	17:16:44.948	00:00:22.998	1380	477,7772	533,5912	0,4674818	0,9461186	584,2482	3,596163	0	479,826	537,4702	0,2863451	0,9646741	581,9216	3,878371	0	55	479	536						Untertest4.avi	0	880	547	72	111	437	417	2049	0	Content		407	425	22998046	1227164023
23015	17:16:44.965	00:00:23.014	1381	480,7732	538,0332	0,4687227	0,94662	584,0746	3,609264	0	479,2139	534,4317	0,2874834	0,9647343	581,6188	3,86452	0	55	480	536						Untertest4.avi	0	880	547	72	111	437	417	2049	0	Content		408	425	23014669	1227180646
23031	17:16:44.981	00:00:23.031	1382	484,4285	539,4867	0,4698287	0,9469795	583,7517	3,590592	0	478,9348	535,0601	0,2885339	0,9648235	581,1946	3,85155	0	55	482	537						Untertest4.avi	0	880	547	72	111	437	417	2049	0	Content		410	426	23031293	1227197270
23048	17:16:44.998	00:00:23.048	1383	484,6423	536,6174	0,4707977	0,9473751	583,5765	3,571677	0	476,075	535,1555	0,28944	0,9649239	580,8915	3,858194	0	55	480	536						Untertest4.avi	0	880	547	72	111	437	417	2049	0	Content		408	425	23048043	1227214020
23065	17:16:45.015	00:00:23.064	1384	482,6793	534,6875	0,4716509	0,9477384	583,2786	3,553814	0	469,7474	533,5423	0,2901734	0,965066	580,6844	3,819791	0	55	476	534						Untertest4.avi	0	880	547	72	111	437	417	2049	0	Content		404	423	23064665	1227230642
23081	17:16:45.031	00:00:23.081	1385	484,0226	535,698	0,4723654	0,948014	583,1349	3,565135	0	475,6563	537,0946	0,2908801	0,9652283	580,3464	3,830191	0	55	480	536						Untertest4.avi	0	880	547	72	111	437	417	2049	0	Content		408	425	23081288	1227247265
23098	17:16:45.048	00:00:23.098	1386	483,9964	534,1156	0,4730024	0,9482667	582,8311	3,547387	0	477,6475	541,1416	0,2914309	0,9653701	580,1697	3,804262	0	55	481	538						Untertest4.avi	0	880	547	72	111	437	417	2049	0	Content		409	427	23098040	1227264017
23115	17:16:45.065	00:00:23.114	1387	486,3964	534,1519	0,4734957	0,9484989	582,5893	3,53279	0	485,0087	545,4891	0,2919103	0,9652128	580,1755	3,790227	0	55	486	540						Untertest4.avi	0	880	547	72	111	437	417	2049	0	Content		414	429	23114662	1227280639
23131	17:16:45.081	00:00:23.131	1388	483,6664	530,9547	0,4739029	0,9487324	582,4003	3,50821	0	479,5204	533,0867	0,2922171	0,965735	580,1755	3,783265	0	55	482	532						Untertest4.avi	0	880	547	72	111	437	417	2049	0	Content		410	421	23131286	1227297263
23148	17:16:45.098	00:00:23.147	1389	481,2962	540,4454	0,474204	0,9488758	582,2175	3,502396	0	475,1513	535,1931	0,2924933	0,9658464	579,5275	3,768846	0	55	478	538						Untertest4.avi	0	880	547	72	111	437	417	2049	0	Content		406	427	23147916	1227313893
23165	17:16:45.115	00:00:23.164	1390	486,3456	535,9442	0,4744963	0,9489884	581,988	3,496814	0	479,7885	538,6036	0,2927885	0,9655352	579,5013	3,744698	0	55	483	537						Untertest4.avi	0	880	547	72	111	437	417	2049	0	Content		411	426	23164677	1227330654
23181	17:16:45.131	00:00:23.181	1391	484,2606	543,4566	0,4747156	0,9489222	581,8475	3,504828	0	475,5666	535,9847	0,2928778	0,9657854	579,5013	3,751864	0	55	480	540						Untertest4.avi	0	880	547	72	111	437	417	2049	0	Content		408	429	23181298	1227347275
23198	17:16:45.148	00:00:23.197	1392	483,6356	540,0325	0,4749593	0,9488432	581,7095	3,469472	0	472,5988	534,899	0,2930681	0,9656901	579,0287	3,73104	0	55	478	537						Untertest4.avi	0	880	547	72	111	437	417	2049	0	Content		406	426	23197910	1227363887
23215	17:16:45.165	00:00:23.214	1393	480,3343	542,0047	0,4751649	0,948857	581,5634	3,484325	0	478,9598	532,8927	0,2932916	0,9653288	579,0033	3,727673	0	55	480	537						Untertest4.avi	0	880	547	72	111	437	417	2049	0	Content		408	426	23214658	1227380635
23231	17:16:45.181	00:00:23.231	1394	486,8961	540,9743	0,4753975	0,9489574	581,428	3,464492	0	482,9769	533,9688	0,2934382	0,9656376	579,0033	3,72229	0	55	485	537						Untertest4.avi	0	880	547	72	111	437	417	2049	0	Content		413	426	23231157	1227397134
23248	17:16:45.198	00:00:23.247	1395	488,6447	541,7266	0,4756426	0,9491411	581,3	3,473176	0	474,6824	531,1514	0,2936554	0,9656515	578,6595	3,720164	0	55	482	536						Untertest4.avi	0	880	547	72	111	437	417	2049	0	Content		410	425	23247904	1227413881
23265	17:16:45.215	00:00:23.264	1396	479,1981	541,3588	0,475852	0,9493296	581,3849	3,473138	0	476,5931	533,9423	0,2938601	0,9656824	578,7123	3,694243	0	55	478	538						Untertest4.avi	0	880	547	72	111	437	417	2049	0	Content		406	427	23264525	1227430502
23281	17:16:45.231	00:00:23.281	1397	484,2782	545,8214	0,4761163	0,9495929	581,3948	3,472825	0	474,394	539,7618	0,2941195	0,9658254	578,4934	3,710788	0	55	479	543						Untertest4.avi	0	880	547	72	111	437	417	2049	0	Content		407	432	23281149	1227447126
23298	17:16:45.248	00:00:23.297	1398	482,1711	541,6805	0,4763522	0,9500707	581,3345	3,471611	0	478,0846	542,6374	0,2943397	0,965703	578,4943	3,690818	0	55	480	542						Untertest4.avi	0	880	547	72	111	437	417	2049	0	Content		408	431	23297896	1227463873
23314	17:16:45.264	00:00:23.314	1399	486,0014	547,5792	0,4766313	0,9504708	581,2732	3,480108	0	475,904	531,1136	0,2945868	0,966431	578,4943	3,68675	0	55	481	539						Untertest4.avi	0	880	547	72	111	437	417	2049	0	Content		409	428	23314396	1227480373
23331	17:16:45.281	00:00:23.331	1400	479,0883	540,7159	0,4768321	0,9509246	581,3295	3,472267	0	474,7694	536,8148	0,2947874	0,9666568	578,555	3,69689	0	55	477	539						Untertest4.avi	0	880	547	72	111	437	417	2049	0	Content		405	428	23331156	1227497133
23348	17:16:45.298	00:00:23.347	1401	483,089	538,9143	0,4770353	0,9512542	581,4315	3,464762	0	473,252	537,5796	0,2949872	0,9668762	578,4972	3,680185	0	55	478	538						Untertest4.avi	0	880	547	72	111	437	417	2049	0	Content		406	427	23347903	1227513880
23364	17:16:45.314	00:00:23.364	1402	482,0847	538,1847	0,4772152	0,9516751	581,2893	3,471717	0	473,3744	538,0828	0,2951445	0,967222	578,445	3,693264	0	55	478	538						Untertest4.avi	0	880	547	72	111	437	417	2049	0	Content		406	427	23364393	1227530370
23381	17:16:45.331	00:00:23.381	1403	486,7573	542,2774	0,4773266	0,9520335	581,256	3,466109	0	472,0904	537,2776	0,2952556	0,9674966	578,5657	3,684275	0	55	479	540						Untertest4.avi	0	880	547	72	111	437	417	2049	0	Content		407	429	23381140	1227547117
23398	17:16:45.348	00:00:23.397	1404	485,4124	540,5145	0,4773965	0,9524185	581,307	3,475586	0	473,7236	540,1462	0,2953419	0,9678085	578,5618	3,687199	0	55	480	540						Untertest4.avi	0	880	547	72	111	437	417	2049	0	Content		408	429	23397764	1227563741
23414	17:16:45.364	00:00:23.414	1405	484,6255	542,3806	0,4774315	0,9526488	581,3882	3,464989	0	475,2766	536,0811	0,2953753	0,9681266	578,6103	3,690526	0	55	480	539						Untertest4.avi	0	880	547	72	111	437	417	2049	0	Content		408	428	23414386	1227580363
23431	17:16:45.381	00:00:23.431	1406	484,6609	541,3607	0,4773974	0,9527639	581,4456	3,461389	0	475,9384	535,7571	0,295339	0,9682437	578,6917	3,671763	0	55	480	539						Untertest4.avi	0	880	547	72	111	437	417	2049	0	Content		408	428	23431006	1227596983
23448	17:16:45.398	00:00:23.447	1407	512,2057	529,072	0,4770909	0,952628	581,4714	3,472464	0	514,2313	529,4117	0,2951357	0,9678683	578,7636	3,689471	0	55	513	529						Untertest4.avi	0	880	547	72	111	437	417	2049	0	Content		441	418	23447755	1227613732
23464	17:16:45.414	00:00:23.464	1408	511,1299	530,5889	0,4770078	0,9525071	581,5633	3,485528	0	508,0069	525,6257	0,2951005	0,9678733	578,7636	3,711759	0	55	510	528						Untertest4.avi	0	880	547	72	111	437	417	2049	0	Content		438	417	23464379	1227630356
23481	17:16:45.431	00:00:23.481	1409	513,9388	534,6836	0,476946	0,9522311	581,4938	3,48473	0	506,363	518,6758	0,2949929	0,9681379	578,7636	3,675752	0	55	510	527						Untertest4.avi	0	880	547	72	111	437	417	2049	0	Content		438	416	23481002	1227646979
23498	17:16:45.448	00:00:23.497	1410	513,8741	530,9199	0,4768596	0,9519187	581,7075	3,489362	0	503,3527	529,5329	0,29493	0,9678674	578,9896	3,687718	0	55	509	530						Untertest4.avi	0	880	547	72	111	437	417	2049	0	Content		437	419	23497750	1227663727
23514	17:16:45.464	00:00:23.514	1411	509,54	530,199	0,4767957	0,9515362	581,7038	3,481513	0	502,7376	525,6083	0,294883	0,9676039	579,0966	3,685319	0	55	506	528						Untertest4.avi	0	880	547	72	111	437	417	2049	0	Content		434	417	23514373	1227680350
23531	17:16:45.481	00:00:23.531	1412	514,6512	529,6143	0,4767655	0,9511713	581,8458	3,488845	0	500,0139	522,0523	0,2948729	0,9673914	579,2053	3,692173	0	55	507	526						Untertest4.avi	0	880	547	72	111	437	417	2049	0	Content		435	415	23531000	1227696977
23548	17:16:45.498	00:00:23.547	1413	510,7911	530,9237	0,4767561	0,9509274	581,8978	3,486291	0	501,2938	526,6501	0,2948946	0,9671872	579,2715	3,716622	0	55	506	529						Untertest4.avi	0	880	547	72	111	437	417	2049	0	Content		434	418	23547749	1227713726
23564	17:16:45.514	00:00:23.564	1414	511,8227	526,7653	0,4768178	0,9507245	581,9952	3,482754	0	506,5674	523,5999	0,2949797	0,9669718	579,3322	3,713269	0	55	509	525						Untertest4.avi	0	880	547	72	111	437	417	2049	0	Content		437	414	23564247	1227730224
23581	17:16:45.531	00:00:23.580	1415	512,6713	529,876	0,4769014	0,950475	582,1312	3,494795	0	504,8234	523,2181	0,2950871	0,9667639	579,4104	3,704238	0	55	509	527						Untertest4.avi	0	880	547	72	111	437	417	2049	0	Content		437	416	23580999	1227746976
23598	17:16:45.548	00:00:23.597	1416	513,7403	533,0863	0,4770235	0,9503058	582,2941	3,499376	0	505,1494	520,4279	0,2952373	0,9666046	579,5017	3,715041	0	55	509	527						Untertest4.avi	0	880	547	72	111	437	417	2049	0	Content		437	416	23597621	1227763598
23614	17:16:45.564	00:00:23.614	1417	506,3263	525,3234	0,4771428	0,950251	582,3391	3,486506	0	502,2551	523,1971	0,2953689	0,9665108	579,5606	3,724708	0	55	504	524						Untertest4.avi	0	880	547	72	111	437	417	2049	0	Content		432	413	23614242	1227780219
23631	17:16:45.581	00:00:23.630	1418	510,4833	529,9327	0,4773211	0,9502416	582,4633	3,497083	0	502,6321	522,1816	0,2955458	0,966464	579,6543	3,718532	0	55	507	526						Untertest4.avi	0	880	547	72	111	437	417	2049	0	Content		435	415	23630993	1227796970
23648	17:16:45.598	00:00:23.647	1419	513,7465	528,6994	0,4774612	0,9502421	582,5537	3,5019	0	505,2854	520,9613	0,2957211	0,9664121	579,6674	3,722578	0	55	510	525						Untertest4.avi	0	880	547	72	111	437	417	2049	0	Content		438	414	23647618	1227813595
23664	17:16:45.614	00:00:23.664	1420	507,4397	527,9133	0,477588	0,9502121	582,6379	3,491365	0	499,4329	529,9474	0,2958812	0,966241	579,8157	3,731467	0	55	503	529						Untertest4.avi	0	880	547	72	111	437	417	2049	0	Content		431	418	23664240	1227830217
23681	17:16:45.631	00:00:23.680	1421	510,8317	528,2083	0,477744	0,9501963	582,8708	3,503623	0	505,0326	527,2629	0,2960343	0,9661503	579,9122	3,72533	0	55	508	528						Untertest4.avi	0	880	547	72	111	437	417	2049	0	Content		436	417	23680866	1227846843
23698	17:16:45.648	00:00:23.697	1422	511,2892	527,1863	0,477895	0,9502087	582,8147	3,500758	0	503,3219	529,9602	0,2962015	0,9660733	579,9601	3,738623	0	55	507	529						Untertest4.avi	0	880	547	72	111	437	417	2049	0	Content		435	418	23697615	1227863592
23714	17:16:45.664	00:00:23.714	1423	514,2322	528,1878	0,4780113	0,9502034	582,9176	3,498801	0	506,2457	526,0962	0,2963474	0,9660003	580,1161	3,738528	0	55	510	527						Untertest4.avi	0	880	547	72	111	437	417	2049	0	Content		438	416	23714236	1227880213
23731	17:16:45.681	00:00:23.730	1424	516,5142	524,4355	0,4781543	0,9501169	583,1352	3,508885	0	510,2982	519,7689	0,2964811	0,965861	580,2917	3,726532	0	55	513	522						Untertest4.avi	0	880	547	72	111	437	417	2049	0	Content		441	411	23730863	1227896840
23747	17:16:45.697	00:00:23.747	1425	514,7925	526,8994	0,4782696	0,9498891	583,2557	3,507282	0	505,6454	521,6708	0,2966345	0,9656297	580,2838	3,740819	0	55	510	524						Untertest4.avi	0	880	547	72	111	437	417	2049	0	Content		438	413	23747485	1227913462
23764	17:16:45.714	00:00:23.764	1426	513,3374	527,2854	0,4783903	0,9495906	583,3919	3,527782	0	507,132	527,3465	0,296817	0,965289	580,3586	3,755309	0	55	510	527						Untertest4.avi	0	880	547	72	111	437	417	2049	0	Content		438	416	23764234	1227930211
23781	17:16:45.731	00:00:23.780	1427	512,3798	523,7769	0,4785321	0,9493988	583,4349	3,491906	0	503,0622	522,3002	0,296953	0,9651048	580,5161	3,753396	0	55	508	523						Untertest4.avi	0	880	547	72	111	437	417	2049	0	Content		436	412	23780858	1227946835
23797	17:16:45.747	00:00:23.797	1428	513,6661	526,1534	0,4786558	0,9492351	583,5959	3,507611	0	508,0527	523,159	0,2970968	0,964985	580,528	3,748908	0	55	511	525						Untertest4.avi	0	880	547	72	111	437	417	2049	0	Content		439	414	23797480	1227963457
23814	17:16:45.764	00:00:23.814	1429	518,4103	531,0576	0,4787772	0,9489245	583,634	3,503839	0	506,5067	522,0382	0,2972681	0,9648207	580,5963	3,749948	0	55	512	527						Untertest4.avi	0	880	547	72	111	437	417	2049	0	Content		440	416	23814103	1227980080
23831	17:16:45.781	00:00:23.830	1430	508,0347	525,0645	0,4788456	0,9486026	583,8004	3,497674	0	508,9907	525,8661	0,2973759	0,9644979	580,7391	3,745753	0	55	509	525						Untertest4.avi	0	880	547	72	111	437	417	2049	0	Content		437	414	23830851	1227996828
23847	17:16:45.797	00:00:23.847	1431	516,6832	525,344	0,4789577	0,9482659	583,8342	3,496089	0	507,3603	519,8015	0,2974662	0,9642826	580,8298	3,747793	0	55	512	523						Untertest4.avi	0	880	547	72	111	437	417	2049	0	Content		440	412	23847473	1228013450
23864	17:16:45.814	00:00:23.864	1432	508,7538	523,0509	0,4789902	0,9479184	584,1506	3,474202	0	504,6346	524,3318	0,29754	0,9640886	580,9479	3,741364	0	55	507	524						Untertest4.avi	0	880	547	72	111	437	417	2049	0	Content		435	413	23864097	1228030074
23881	17:16:45.831	00:00:23.880	1433	517,6149	518,4988	0,4790269	0,9476115	584,1048	3,482091	0	505,7453	523,1445	0,2975937	0,9638309	580,9373	3,739139	0	55	512	521						Untertest4.avi	0	880	547	72	111	437	417	2049	0	Content		440	410	23880845	1228046822
23897	17:16:45.847	00:00:23.897	1434	515,2087	524,1522	0,4789888	0,9471497	584,3328	3,464288	0	505,5301	526,0694	0,2975894	0,9635813	581,0363	3,735748	0	55	510	525						Untertest4.avi	0	880	547	72	111	437	417	2049	0	Content		438	414	23897468	1228063445
23914	17:16:45.864	00:00:23.914	1435	515,137	526,6832	0,4789366	0,9467023	584,4023	3,473416	0	500,4579	523,0524	0,2975409	0,9633144	581,1693	3,743123	0	55	508	525						Untertest4.avi	0	880	547	72	111	437	417	2049	0	Content		436	414	23914091	1228080068
23931	17:16:45.881	00:00:23.930	1436	514,6252	527,6161	0,4788416	0,9462749	584,4809	3,461636	0	506,1239	524,2565	0,2974803	0,9630412	581,219	3,730935	0	55	510	526						Untertest4.avi	0	880	547	72	111	437	417	2049	0	Content		438	415	23930715	1228096692
23947	17:16:45.897	00:00:23.947	1437	515,1155	525,1785	0,4787088	0,9460353	584,4636	3,446262	0	503,2586	529,5311	0,2973808	0,9629071	581,1884	3,726617	0	55	509	527						Untertest4.avi	0	880	547	72	111	437	417	2049	0	Content		437	416	23947465	1228113442
23964	17:16:45.914	00:00:23.964	1438	522,3342	529,7555	0,4785582	0,9458517	584,6737	3,471428	0	503,9973	529,5184	0,2972663	0,962835	581,2878	3,724016	0	55	513	530						Untertest4.avi	0	880	547	72	111	437	417	2049	0	Content		441	419	23964086	1228130063
23981	17:16:45.931	00:00:23.980	1439	516,3459	524,8087	0,4783802	0,94568	584,7484	3,436209	0	503,6166	528,6776	0,2970796	0,9627698	581,5169	3,720052	0	55	510	527						Untertest4.avi	0	880	547	72	111	437	417	2049	0	Content		438	416	23980708	1228146685
23997	17:16:45.947	00:00:23.997	1440	517,4824	526,9979	0,4781997	0,9455888	584,8847	3,426631	0	511,0543	532,9631	0,2969669	0,962378	581,5223	3,717986	0	55	514	530						Untertest4.avi	0	880	547	72	111	437	417	2049	0	Content		442	419	23997331	1228163308
24014	17:16:45.964	00:00:24.014	1441	514,3539	527,3829	0,478008	0,9456046	585,0296	3,428502	0	506,4886	524,3156	0,2967699	0,9627814	581,5223	3,70738	0	55	510	526						Untertest4.avi	0	880	547	72	111	437	417	2049	0	Content		438	415	24014079	1228180056
24031	17:16:45.981	00:00:24.030	1442	519,9742	527,9635	0,4778416	0,9457904	585,1469	3,429629	0	503,9937	528,6785	0,2965867	0,9629276	581,7998	3,708141	0	55	512	528						Untertest4.avi	0	880	547	72	111	437	417	2049	0	Content		440	417	24030701	1228196678
24047	17:16:45.997	00:00:24.047	1443	516,1513	519,6308	0,477655	0,9458985	585,2411	3,411829	0	501,6032	527,8526	0,2964509	0,9630528	581,8936	3,713838	0	55	509	524						Untertest4.avi	0	880	547	72	111	437	417	2049	0	Content		437	413	24047327	1228213304
24064	17:16:46.014	00:00:24.063	1444	514,6539	522,4494	0,4774653	0,9459767	585,4286	3,430409	0	504,9309	526,8836	0,296297	0,9630987	582,0987	3,708183	0	55	510	525						Untertest4.avi	0	880	547	72	111	437	417	2049	0	Content		438	414	24063951	1228229928
24081	17:16:46.031	00:00:24.080	1445	524,2219	529,3723	0,4773337	0,9459271	585,4675	3,438644	0	505,9714	528,7387	0,2961698	0,9630689	582,2983	3,697088	0	55	515	529						Untertest4.avi	0	880	547	72	111	437	417	2049	0	Content		443	418	24080698	1228246675
24097	17:16:46.047	00:00:24.097	1446	516,8082	523,8379	0,4771692	0,9458172	585,7173	3,407514	0	507,357	523,9506	0,2960444	0,9630458	582,3267	3,699043	0	55	512	524						Untertest4.avi	0	880	547	72	111	437	417	2049	0	Content		440	413	24097323	1228263300
24114	17:16:46.064	00:00:24.113	1447	516,5295	522,9203	0,4770265	0,9458009	585,8779	3,412045	0	503,1039	524,0604	0,2959214	0,9630359	582,5135	3,700335	0	55	510	523						Untertest4.avi	0	880	547	72	111	437	417	2049	0	Content		438	412	24113948	1228279925
24131	17:16:46.081	00:00:24.130	1448	521,6645	524,9241	0,4768749	0,9457375	585,9691	3,412073	0	504,7465	529,0599	0,2958125	0,9630036	582,6384	3,7102	0	55	513	527						Untertest4.avi	0	880	547	72	111	437	417	2049	0	Content		441	416	24130571	1228296548
24147	17:16:46.097	00:00:24.147	1449	522,7166	530,6136	0,4767151	0,945516	586,2148	3,432393	0	501,0015	530,7739	0,2956791	0,9628583	582,7979	3,711026	0	55	512	531						Untertest4.avi	0	880	547	72	111	437	417	2049	0	Content		440	420	24147320	1228313297
24164	17:16:46.114	00:00:24.163	1450	523,9882	528,2228	0,4765356	0,9452989	586,2444	3,416041	0	510,3221	527,4083	0,2955815	0,9623826	582,8104	3,703697	0	55	517	528						Untertest4.avi	0	880	547	72	111	437	417	2049	0	Content		445	417	24163944	1228329921
24181	17:16:46.131	00:00:24.180	1451	517,9772	522,0527	0,4763559	0,945083	586,364	3,420051	0	510,0269	525,4437	0,2953988	0,9622438	582,8104	3,714383	0	55	514	524						Untertest4.avi	0	880	547	72	111	437	417	2049	0	Content		442	413	24180567	1228346544
24197	17:16:46.147	00:00:24.197	1452	520,6159	526,323	0,4761673	0,9448413	586,4993	3,427734	0	507,4685	525,4092	0,2952104	0,9621533	582,8104	3,711466	0	55	514	526						Untertest4.avi	0	880	547	72	111	437	417	2049	0	Content		442	415	24197332	1228363309
24214	17:16:46.164	00:00:24.213	1453	518,3249	528,1426	0,4759572	0,944598	586,4363	3,417685	0	505,4825	524,3354	0,2950764	0,9623395	582,8104	3,714244	0	55	512	526						Untertest4.avi	0	880	547	72	111	437	417	2049	0	Content		440	415	24213813	1228379790
24231	17:16:46.181	00:00:24.230	1454	514,6475	517,7322	0,4757541	0,9443673	586,6505	3,424529	0	498,946	525,9774	0,294863	0,9621376	583,314	3,715846	0	55	507	522						Untertest4.avi	0	880	547	72	111	437	417	2049	0	Content		435	411	24230564	1228396541
24247	17:16:46.197	00:00:24.247	1455	520,4148	527,2904	0,4756034	0,9440259	586,7111	3,431199	0	503,1893	529,1455	0,2947149	0,9619463	583,433	3,718387	0	55	512	528						Untertest4.avi	0	880	547	72	111	437	417	2049	0	Content		440	417	24247188	1228413165
24264	17:16:46.214	00:00:24.263	1456	518,5169	527,2504	0,4754671	0,9438654	586,7325	3,415434	0	506,0873	523,173	0,2946134	0,9619089	583,3763	3,721631	0	55	512	525						Untertest4.avi	0	880	547	72	111	437	417	2049	0	Content		440	414	24263812	1228429789
24281	17:16:46.231	00:00:24.280	1457	513,1929	529,1962	0,4753756	0,9438446	586,7002	3,425185	0	505,0802	526,0407	0,2945461	0,961946	583,4031	3,719115	0	55	509	528						Untertest4.avi	0	880	547	72	111	437	417	2049	0	Content		437	417	24280561	1228446538
24297	17:16:46.247	00:00:24.297	1458	510,2032	526,9406	0,4753481	0,9438396	586,7518	3,43331	0	502,261	525,0086	0,2945114	0,9620078	583,4549	3,731018	0	55	506	526						Untertest4.avi	0	880	547	72	111	437	417	2049	0	Content		434	415	24297183	1228463160
24314	17:16:46.264	00:00:24.313	1459	519,4957	528,6635	0,4753871	0,9438259	586,7379	3,441319	0	504,7151	524,3641	0,2945626	0,962002	583,3779	3,733685	0	55	512	527						Untertest4.avi	0	880	547	72	111	437	417	2049	0	Content		440	416	24313806	1228479783
24331	17:16:46.281	00:00:24.330	1460	517,2602	530,765	0,4755057	0,9438182	586,6635	3,439366	0	505,1036	526,7229	0,2946363	0,9619898	583,424	3,73695	0	55	511	529						Untertest4.avi	0	880	547	72	111	437	417	2049	0	Content		439	418	24330553	1228496530
24347	17:16:46.297	00:00:24.347	1461	517,3844	527,0844	0,4756486	0,9438757	586,7295	3,441306	0	506,5507	529,4247	0,2947643	0,9620452	583,4471	3,735565	0	55	512	528						Untertest4.avi	0	880	547	72	111	437	417	2049	0	Content		440	417	24347175	1228513152
24364	17:16:46.314	00:00:24.363	1462	509,2794	524,5598	0,4758065	0,9440872	586,7425	3,436982	0	507,1764	525,5465	0,2949362	0,9621748	583,4523	3,741496	0	55	508	525						Untertest4.avi	0	880	547	72	111	437	417	2049	0	Content		436	414	24363810	1228529787
24380	17:16:46.330	00:00:24.380	1463	518,1959	529,2143	0,4760606	0,9442846	586,5603	3,458344	0	504,667	524,6306	0,2951514	0,9622791	583,3113	3,733982	0	55	511	527						Untertest4.avi	0	880	547	72	111	437	417	2049	0	Content		439	416	24380423	1228546400
24397	17:16:46.347	00:00:24.397	1464	510,2576	524,6288	0,4762806	0,9444355	586,6	3,451373	0	502,4238	527,416	0,2953864	0,9622632	583,2913	3,758829	0	55	506	526						Untertest4.avi	0	880	547	72	111	437	417	2049	0	Content		434	415	24397171	1228563148
24414	17:16:46.364	00:00:24.413	1465	518,3004	527,5084	0,4765936	0,9444984	586,556	3,469742	0	507,8066	527,0522	0,2956528	0,9621757	583,2601	3,760863	0	55	513	527						Untertest4.avi	0	880	547	72	111	437	417	2049	0	Content		441	416	24413793	1228579770
24430	17:16:46.380	00:00:24.430	1466	508,151	526,7702	0,4768432	0,944624	586,4925	3,467349	0	503,1689	524,3458	0,2958979	0,9621868	583,1894	3,772801	0	55	506	526						Untertest4.avi	0	880	547	72	111	437	417	2049	0	Content		434	415	24430417	1228596394
24447	17:16:46.397	00:00:24.447	1467	516,2677	530,5685	0,4771442	0,9448292	586,4741	3,467666	0	509,826	525,6052	0,2961831	0,9622005	583,1485	3,765939	0	55	513	528						Untertest4.avi	0	880	547	72	111	437	417	2049	0	Content		441	417	24447167	1228613144
24464	17:16:46.414	00:00:24.463	1468	516,9727	531,0726	0,4774337	0,9450188	586,32	3,480186	0	504,9189	525,366	0,2964364	0,9622014	583,0396	3,769649	0	55	511	528						Untertest4.avi	0	880	547	72	111	437	417	2049	0	Content		439	417	24463664	1228629641
24480	17:16:46.430	00:00:24.480	1469	513,3998	526,0693	0,4776885	0,945195	586,4343	3,481671	0	506,484	522,7463	0,296702	0,962161	583,0125	3,778824	0	55	510	524						Untertest4.avi	0	880	547	72	111	437	417	2049	0	Content		438	413	24480411	1228646388
24497	17:16:46.447	00:00:24.497	1470	513,6488	526,6812	0,4779571	0,9452358	586,1024	3,474495	0	506,4748	525,1243	0,2969424	0,9621198	582,9913	3,802438	0	55	510	526						Untertest4.avi	0	880	547	72	111	437	417	2049	0	Content		438	415	24497036	1228663013
24514	17:16:46.464	00:00:24.513	1471	513,1522	525,9162	0,4781875	0,9453254	586,2906	3,492227	0	506,7527	529,1851	0,2971725	0,9620737	582,9116	3,802618	0	55	510	528						Untertest4.avi	0	880	547	72	111	437	417	2049	0	Content		438	417	24513659	1228679636
24530	17:16:46.480	00:00:24.530	1472	512,4284	529,598	0,4784213	0,9453563	586,0159	3,501498	0	506,1555	521,4938	0,2973957	0,9620642	582,8267	3,813831	0	55	509	526						Untertest4.avi	0	880	547	72	111	437	417	2049	0	Content		437	415	24530407	1228696384
24547	17:16:46.497	00:00:24.546	1473	514,2501	522,7211	0,4786288	0,9453421	586,1738	3,513997	0	506,0048	525,9738	0,2975864	0,96194	582,745	3,830199	0	55	510	524						Untertest4.avi	0	880	547	72	111	437	417	2049	0	Content		438	413	24546904	1228712881
24564	17:16:46.514	00:00:24.563	1474	513,5972	527,4111	0,4788339	0,9452408	585,9427	3,517793	0	504,3473	524,545	0,2977645	0,9618219	582,7158	3,820369	0	55	509	526						Untertest4.avi	0	880	547	72	111	437	417	2049	0	Content		437	415	24563653	1228729630
24580	17:16:46.530	00:00:24.580	1475	510,7576	526,7595	0,4790164	0,9450939	586,0038	3,521251	0	515,535	526,1212	0,2979881	0,9613512	582,7039	3,838514	0	55	513	526						Untertest4.avi	0	880	547	72	111	437	417	2049	0	Content		441	415	24580278	1228746255
24597	17:16:46.547	00:00:24.596	1476	511,5321	532,4208	0,4791931	0,9449995	585,9955	3,530131	0	509,5908	521,0357	0,2980975	0,9616482	582,7039	3,858789	0	55	511	527						Untertest4.avi	0	880	547	72	111	437	417	2049	0	Content		439	416	24596900	1228762877
24614	17:16:46.564	00:00:24.613	1477	514,1168	530,3834	0,4793998	0,9449658	585,8173	3,532481	0	511,6306	522,9168	0,2982911	0,9616514	582,5449	3,855797	0	55	513	527						Untertest4.avi	0	880	547	72	111	437	417	2049	0	Content		441	416	24613648	1228779625
24630	17:16:46.580	00:00:24.630	1478	511,3562	528,2667	0,4796003	0,9449544	585,8859	3,554348	0	505,1726	521,7504	0,2984844	0,9616856	582,4005	3,879794	0	55	508	525						Untertest4.avi	0	880	547	72	111	437	417	2049	0	Content		436	414	24630270	1228796247
24647	17:16:46.597	00:00:24.646	1479	510,6606	524,3447	0,479838	0,9449479	585,7341	3,554135	0	508,3561	523,2112	0,2986812	0,9616744	582,4971	3,896747	0	55	510	524						Untertest4.avi	0	880	547	72	111	437	417	2049	0	Content		438	413	24646893	1228812870
24664	17:16:46.614	00:00:24.663	1480	511,3983	527,9468	0,4800611	0,945012	585,7814	3,56249	0	507,9164	522,2483	0,2989264	0,9617198	582,3311	3,906504	0	55	510	525						Untertest4.avi	0	880	547	72	111	437	417	2049	0	Content		438	414	24663515	1228829492
24680	17:16:46.630	00:00:24.680	1481	508,1889	522,6309	0,4803145	0,9452064	585,5967	3,558275	0	509,0869	524,4374	0,2991201	0,9618062	582,4377	3,918508	0	55	509	524						Untertest4.avi	0	880	547	72	111	437	417	2049	0	Content		437	413	24680264	1228846241
24697	17:16:46.647	00:00:24.696	1482	506,7925	526,1234	0,4805351	0,9453565	585,6917	3,58513	0	513,5673	523,9825	0,2993908	0,9619149	582,2963	3,928137	0	55	510	525						Untertest4.avi	0	880	547	72	111	437	417	2049	0	Content		438	414	24696886	1228862863
24714	17:16:46.664	00:00:24.713	1483	511,0034	525,4883	0,4807941	0,9455352	585,6081	3,576642	0	511,6736	527,0573	0,2995927	0,9620478	582,375	3,931661	0	55	511	526						Untertest4.avi	0	880	547	72	111	437	417	2049	0	Content		439	415	24713510	1228879487
24730	17:16:46.680	00:00:24.730	1484	510,3282	523,7206	0,4810252	0,9457996	585,6011	3,591459	0	511,2715	528,2935	0,2998416	0,962207	582,2651	3,961208	0	55	511	526						Untertest4.avi	0	880	547	72	111	437	417	2049	0	Content		439	415	24730259	1228896236
24747	17:16:46.697	00:00:24.746	1485	508,9931	522,8458	0,4812802	0,9460458	585,5191	3,588734	0	508,0621	519,3754	0,3000695	0,9624449	582,2385	3,950186	0	55	509	521						Untertest4.avi	0	880	547	72	111	437	417	2049	0	Content		437	410	24746882	1228912859
24764	17:16:46.714	00:00:24.763	1486	509,2056	528,0299	0,4815078	0,9462872	585,6867	3,62197	0	512,035	523,0194	0,3003485	0,9626107	582,2195	3,968982	0	55	511	526						Untertest4.avi	0	880	547	72	111	437	417	2049	0	Content		439	415	24763503	1228929480
24780	17:16:46.730	00:00:24.780	1487	506,7416	535,8994	0,4818252	0,9469977	585,5877	3,626316	0	500,5503	538,1964	0,3006993	0,9631182	582,4695	3,982584	0	56	504	537						Untertest4.avi	0	880	547	72	111	393	600	166	0	Content		432	426	24780252	1228946229
24797	17:16:46.747	00:00:24.796	1488	436,6587	702,0479	0,48213	0,9493851	585,4565	3,638422	0	455,8304	692,4785	0,3015558	0,9651692	582,2542	3,987405	0	56	446	697						Untertest4.avi	0	880	547	72	111	393	600	166	0	Content		374	586	24796748	1228962725
24813	17:16:46.763	00:00:24.813	1489	471,0943	694,2918	0,4822342	0,9499474	585,5313	3,65409	0	475,4134	708,7098	0,3017903	0,9657276	582,1865	4,001117	0	56	473	702						Untertest4.avi	0	880	547	72	111	393	600	166	0	Content		401	591	24813495	1228979472
24830	17:16:46.780	00:00:24.830	1490	457,8886	716,7207	0,4824862	0,9497424	585,6166	3,634941	0	467,0774	721,5364	0,3019996	0,9654687	582,3757	3,993945	0	56	462	719						Untertest4.avi	0	880	547	72	111	393	600	166	0	Content		390	608	24830119	1228996096
24847	17:16:46.797	00:00:24.846	1491	462,85	712,1555	0,4827038	0,9496656	585,694	3,643978	0	464,9735	719,9796	0,3021989	0,9653773	582,4765	4,003946	0	56	464	716						Untertest4.avi	0	880	547	72	111	393	600	166	0	Content		392	605	24846740	1229012717
24863	17:16:46.813	00:00:24.863	1492	462,4578	713,8925	0,4829229	0,9495106	585,6971	3,64004	0	469,1496	716,8197	0,3024119	0,9652553	582,4193	3,997614	0	56	466	715						Untertest4.avi	0	880	547	72	111	393	600	166	0	Content		394	604	24863491	1229029468
24880	17:16:46.830	00:00:24.880	1493	466,6004	708,3069	0,4831216	0,9493742	585,8074	3,646255	0	463,7238	716,0913	0,3025685	0,9651091	582,5475	4,007793	0	56	465	712						Untertest4.avi	0	880	547	72	111	393	600	166	0	Content		393	601	24880112	1229046089
24897	17:16:46.847	00:00:24.896	1494	462,3114	706,8293	0,483233	0,9491443	585,8104	3,635333	0	469,5103	713,0629	0,3027332	0,964927	582,5758	4,024575	0	56	466	710						Untertest4.avi	0	880	547	72	111	393	600	166	0	Content		394	599	24896735	1229062712
24913	17:16:46.863	00:00:24.913	1495	482,2202	700,3459	0,4830128	0,9485479	586,2543	3,673225	0	464,2069	718,0941	0,3029298	0,9646312	582,8384	4,037395	0	56	473	709						Untertest4.avi	0	880	547	72	111	393	600	166	0	Content		401	598	24913360	1229079337
24930	17:16:46.880	00:00:24.930	1496	-1024	-768	-1	-1	-1	-1	4	438,2335	879,8125	0,3031442	0,9636517	582,8787	3,650118	0	56	438	880						Untertest4.avi	0	880	547	72	111	393	600	166	0	Content		366	769	24930109	1229096086
24947	17:16:46.897	00:00:24.946	1497	-1024	-768	-1	-1	-1	-1	4	-1024	-768	-1	-1	-1	-1	4		0	0						Untertest4.avi	0	880	547	72	111				0	Content		-72	-111	24946734	1229112711
24963	17:16:46.913	00:00:24.963	1498	-1024	-768	-1	-1	-1	-1	4	-1024	-768	-1	-1	-1	-1	4		0	0						Untertest4.avi	0	880	547	72	111				0	Content		-72	-111	24963354	1229129331
24980	17:16:46.930	00:00:24.979	1499	-1024	-768	-1	-1	-1	-1	4	-1024	-768	-1	-1	-1	-1	4		0	0						Untertest4.avi	0	880	547	72	111				0	Content		-72	-111	24979975	1229145952
24997	17:16:46.947	00:00:24.996	1500	-1024	-768	-1	-1	-1	-1	4	-1024	-768	-1	-1	-1	-1	4		0	0						Untertest4.avi	0	880	547	72	111				0	Content		-72	-111	24996724	1229162701
25013	17:16:46.963	00:00:25.013	1501	-1024	-768	-1	-1	-1	-1	4	-1024	-768	-1	-1	-1	-1	4		0	0						Untertest4.avi	0	880	547	72	111				0	Content		-72	-111	25013347	1229179324
25030	17:16:46.980	00:00:25.030	1502	-1024	-768	-1	-1	-1	-1	4	-1024	-768	-1	-1	-1	-1	4		0	0						Untertest4.avi	0	880	547	72	111				0	Content		-72	-111	25030015	1229195992
25047	17:16:46.997	00:00:25.046	1503	-1024	-768	-1	-1	-1	-1	4	-1024	-768	-1	-1	-1	-1	4		0	0						Untertest4.avi	0	880	547	72	111				0	Content		-72	-111	25046681	1229212658
25063	17:16:47.013	00:00:25.063	1504	-1024	-768	-1	-1	-1	-1	4	-1024	-768	-1	-1	-1	-1	4		0	0						Untertest4.avi	0	880	547	72	111				0	Content		-72	-111	25063348	1229229325
25080	17:16:47.030	00:00:25.079	1505	494,445	470,2001	0,4838776	0,9441422	586,2794	3,476022	0	481,516	467,4136	0,3031225	0,9607946	582,9776	3,893043	0	57	488	469						Untertest4.avi	0	880	547	72	111	420	360	400	0	Content		416	358	25079968	1229245945
25097	17:16:47.047	00:00:25.096	1506	490,0676	465,9863	0,4840131	0,9443215	586,4078	3,430518	0	480,7788	467,2625	0,3031963	0,9609136	582,9281	3,85271	0	57	485	467						Untertest4.avi	0	880	547	72	111	420	360	400	0	Content		413	356	25096603	1229262580
25113	17:16:47.063	00:00:25.113	1507	496,7911	472,712	0,4841608	0,9444171	586,299	3,397847	0	484,0277	468,3211	0,3033108	0,9610087	582,8242	3,809261	0	57	490	471						Untertest4.avi	0	880	547	72	111	420	360	400	0	Content		418	360	25113214	1229279191
25130	17:16:47.080	00:00:25.129	1508	495,4201	470,3351	0,4843385	0,9444893	586,1365	3,365688	0	481,0431	468,6323	0,3034333	0,9610488	582,7842	3,764851	0	57	488	469						Untertest4.avi	0	880	547	72	111	420	360	400	0	Content		416	358	25129965	1229295942
25147	17:16:47.097	00:00:25.146	1509	496,1041	471,8446	0,4845008	0,944596	586,1837	3,343375	0	481,2573	469,3204	0,3035476	0,96107	582,7866	3,727294	0	57	489	471						Untertest4.avi	0	880	547	72	111	420	360	400	0	Content		417	360	25146597	1229312574
25163	17:16:47.113	00:00:25.163	1510	504,2729	473,3252	0,4846915	0,9446785	585,9402	3,32606	0	479,3129	474,9691	0,3036881	0,9611044	582,7258	3,691054	0	57	492	474						Untertest4.avi	0	880	547	72	111	420	360	400	0	Content		420	363	25163209	1229329186
25180	17:16:47.130	00:00:25.179	1511	494,2057	466,9565	0,4848742	0,9447613	585,9427	3,270042	0	488,3094	474,0669	0,3038909	0,9608163	582,7075	3,665322	0	57	491	471						Untertest4.avi	0	880	547	72	111	420	360	400	0	Content		419	360	25179957	1229345934
25197	17:16:47.147	00:00:25.196	1512	506,6168	474,9349	0,4850954	0,9448729	585,9327	3,26937	0	478,8527	472,2064	0,3040218	0,9611657	582,7075	3,631456	0	57	493	474						Untertest4.avi	0	880	547	72	111	420	360	400	0	Content		421	363	25196592	1229362569
25213	17:16:47.163	00:00:25.213	1513	502,4165	468,5258	0,4853398	0,9449844	585,7965	3,236501	0	484,0379	470,0176	0,3042523	0,9611688	582,505	3,595772	0	57	493	469						Untertest4.avi	0	880	547	72	111	420	360	400	0	Content		421	358	25213218	1229379195
25230	17:16:47.180	00:00:25.229	1514	504,589	472,0712	0,4855972	0,9450807	585,5192	3,240088	0	486,362	471,1645	0,3044865	0,9608213	582,498	3,608349	0	57	495	472						Untertest4.avi	0	880	547	72	111	420	360	400	0	Content		423	361	25229837	1229395814
25247	17:16:47.197	00:00:25.246	1515	502,8314	469,7647	0,485879	0,9450958	585,6174	3,208878	0	481,5396	469,7131	0,3047349	0,9611593	582,498	3,567466	0	57	492	470						Untertest4.avi	0	880	547	72	111	420	360	400	0	Content		420	359	25246590	1229412567
25263	17:16:47.213	00:00:25.263	1516	507,4117	472,3722	0,4861712	0,9450385	585,5311	3,202454	0	478,347	470,4995	0,3049785	0,9611037	582,434	3,56744	0	57	493	471						Untertest4.avi	0	880	547	72	111	420	360	400	0	Content		421	360	25263199	1229429176
25280	17:16:47.230	00:00:25.279	1517	505,1891	484,6517	0,4864574	0,9449276	585,5504	3,205005	0	478,4225	464,5513	0,3052703	0,9610245	582,2341	3,550845	0	57	492	475						Untertest4.avi	0	880	547	72	111	420	360	400	0	Content		420	364	25279821	1229445798
25296	17:16:47.246	00:00:25.296	1518	503,1935	473,3591	0,486793	0,9448993	585,5981	3,171593	0	478,5049	465,1911	0,3055287	0,9609758	582,3235	3,533859	0	57	491	469						Untertest4.avi	0	880	547	72	111	420	360	400	0	Content		419	358	25296445	1229462422
25313	17:16:47.263	00:00:25.313	1519	506,173	470,7047	0,4871528	0,9449782	585,4709	3,167176	0	480,5775	467,0748	0,3058643	0,9609972	582,1268	3,51954	0	57	493	469						Untertest4.avi	0	880	547	72	111	420	360	400	0	Content		421	358	25313191	1229479168
25330	17:16:47.280	00:00:25.329	1520	510,5595	476,1564	0,4874906	0,9451664	585,4019	3,177106	0	476,5475	467,5621	0,3062053	0,9610788	582,0119	3,531584	0	57	494	472						Untertest4.avi	0	880	547	72	111	420	360	400	0	Content		422	361	25329814	1229495791
25346	17:16:47.296	00:00:25.346	1521	503,1953	471,2704	0,48785	0,9453685	585,1876	3,149762	0	476,615	466,3161	0,3065262	0,9611858	582,0322	3,533082	0	57	490	469						Untertest4.avi	0	880	547	72	111	420	360	400	0	Content		418	358	25346437	1229512414
25363	17:16:47.313	00:00:25.363	1522	505,5406	478,6281	0,4882492	0,9456084	585,1943	3,169155	0	478,9896	465,7302	0,3068953	0,961314	581,9105	3,497317	0	57	492	472						Untertest4.avi	0	880	547	72	111	420	360	400	0	Content		420	361	25363058	1229529035
25380	17:16:47.330	00:00:25.379	1523	508,6542	479,1353	0,4886613	0,9458584	585,2846	3,152544	0	475,6716	467,8983	0,3072902	0,9614407	581,8646	3,514382	0	57	492	474						Untertest4.avi	0	880	547	72	111	420	360	400	0	Content		420	363	25379817	1229545794
25396	17:16:47.346	00:00:25.396	1524	513,3631	484,5515	0,4890835	0,9461558	585,2408	3,191744	0	479,6052	461,893	0,3077092	0,9616432	581,8135	3,493813	0	57	496	473						Untertest4.avi	0	880	547	72	111	420	360	400	0	Content		424	362	25396444	1229562421
25413	17:16:47.363	00:00:25.413	1525	512,0393	477,6015	0,4895124	0,9464453	585,2097	3,162515	0	478,4995	465,7286	0,3081322	0,9617259	581,7447	3,491288	0	57	495	472						Untertest4.avi	0	880	547	72	111	420	360	400	0	Content		423	361	25413056	1229579033
25430	17:16:47.380	00:00:25.429	1526	516,9242	486,1487	0,4899255	0,946655	585,2219	3,181122	0	476,2677	463,3775	0,3085316	0,9617652	581,7849	3,489925	0	57	497	475						Untertest4.avi	0	880	547	72	111	420	360	400	0	Content		425	364	25429804	1229595781
25446	17:16:47.396	00:00:25.446	1527	502,7859	469,2545	0,4903199	0,9468139	585,2856	3,14545	0	472,6148	464,9016	0,3089104	0,9617496	581,8182	3,496426	0	57	488	467						Untertest4.avi	0	880	547	72	111	420	360	400	0	Content		416	356	25446424	1229612401
25463	17:16:47.413	00:00:25.463	1528	504,1346	476,6433	0,4906922	0,9468977	585,2629	3,163019	0	481,9322	465,638	0,3093144	0,9613305	581,8145	3,494327	0	57	493	471						Untertest4.avi	0	880	547	72	111	420	360	400	0	Content		421	360	25463051	1229629028
25480	17:16:47.430	00:00:25.479	1529	518,6653	468,2519	0,4910022	0,9467498	585,3123	3,172904	0	484,5941	455,7628	0,3095968	0,9613032	581,8145	3,506899	0	58	502	462						Untertest4.avi	0	880	547	72	111	446	307	1399	0	Content		430	351	25479673	1229645650
25496	17:16:47.446	00:00:25.496	1530	525,422	415,308	0,4910971	0,9461081	585,5521	3,158225	0	503,1674	409,0327	0,3097799	0,9605094	581,9486	3,49519	0	58	514	412						Untertest4.avi	0	880	547	72	111	446	307	1399	0	Content		442	301	25496422	1229662399
25513	17:16:47.463	00:00:25.513	1531	522,2322	410,1794	0,4913977	0,9460443	585,5491	3,161329	0	501,8942	407,7358	0,3101441	0,9603325	581,8795	3,503671	0	58	512	409						Untertest4.avi	0	880	547	72	111	446	307	1399	0	Content		440	298	25513045	1229679022
25530	17:16:47.480	00:00:25.529	1532	528,7258	415,4465	0,4916548	0,945919	585,558	3,197199	0	494,8077	403,5336	0,3103403	0,9602	581,9712	3,513417	0	58	512	409						Untertest4.avi	0	880	547	72	111	446	307	1399	0	Content		440	298	25529671	1229695648
25546	17:16:47.496	00:00:25.546	1533	526,7468	410,9397	0,4918865	0,9457894	585,6127	3,1849	0	496,3361	410,4065	0,3106045	0,96002	581,884	3,535252	0	58	512	411						Untertest4.avi	0	880	547	72	111	446	307	1399	0	Content		440	300	25546294	1229712271
25563	17:16:47.513	00:00:25.562	1534	529,9077	417,7913	0,4920968	0,9456118	585,5124	3,203279	0	493,1282	409,6027	0,3107882	0,9598938	582,0777	3,54863	0	58	512	414						Untertest4.avi	0	880	547	72	111	446	307	1399	0	Content		440	303	25562920	1229728897
25580	17:16:47.530	00:00:25.579	1535	522,0758	420,0592	0,4922915	0,945532	585,4853	3,203386	0	492,8876	411,8608	0,3109772	0,959778	582,0352	3,547771	0	58	507	416						Untertest4.avi	0	880	547	72	111	446	307	1399	0	Content		435	305	25579669	1229745646
25596	17:16:47.546	00:00:25.596	1536	527,3473	413,8557	0,4924778	0,9454738	585,5344	3,220806	0	496,7787	410,405	0,3111617	0,9597031	581,985	3,560812	0	58	512	412						Untertest4.avi	0	880	547	72	111	446	307	1399	0	Content		440	301	25596292	1229762269
25613	17:16:47.563	00:00:25.612	1537	531,9889	421,2191	0,492639	0,9454637	585,5575	3,255943	0	497,3796	407,3124	0,3113166	0,9596669	582,0658	3,576729	0	58	515	414						Untertest4.avi	0	880	547	72	111	446	307	1399	0	Content		443	303	25612915	1229778892
25630	17:16:47.580	00:00:25.629	1538	517,8752	410,9611	0,492835	0,9455248	585,5736	3,232605	0	492,9173	407,9922	0,311499	0,9596563	581,985	3,595647	0	58	505	409						Untertest4.avi	0	880	547	72	111	446	307	1399	0	Content		433	298	25629665	1229795642
25646	17:16:47.596	00:00:25.646	1539	524,8191	417,2504	0,4930156	0,9455856	585,4857	3,261561	0	495,6339	413,673	0,311665	0,9597118	581,8958	3,611747	0	58	510	415						Untertest4.avi	0	880	547	72	111	446	307	1399	0	Content		438	304	25646163	1229812140
25663	17:16:47.613	00:00:25.662	1540	522,5529	407,148	0,4932035	0,9457542	585,5591	3,257363	0	492,3914	411,3669	0,3118419	0,9597643	581,9173	3,620667	0	58	507	409						Untertest4.avi	0	880	547	72	111	446	307	1399	0	Content		435	298	25662911	1229828888
25680	17:16:47.630	00:00:25.679	1541	523,7042	407,3795	0,4934093	0,945847	585,4454	3,270691	0	497,7433	407,7241	0,312017	0,9598022	581,8988	3,606681	0	58	511	408						Untertest4.avi	0	880	547	72	111	446	307	1399	0	Content		439	297	25679661	1229845638
25696	17:16:47.646	00:00:25.696	1542	517,2983	411,4934	0,4935736	0,9459439	585,4177	3,296294	0	501,8506	409,39	0,3121954	0,9598361	581,8063	3,633779	0	58	510	410						Untertest4.avi	0	880	547	72	111	446	307	1399	0	Content		438	299	25696160	1229862137
25713	17:16:47.663	00:00:25.712	1543	518,0833	412,6581	0,4937524	0,9459847	585,3859	3,296072	0	498,3846	406,4302	0,3123457	0,9598593	581,7783	3,64098	0	58	508	410						Untertest4.avi	0	880	547	72	111	446	307	1399	0	Content		436	299	25712910	1229878887
25730	17:16:47.680	00:00:25.729	1544	521,1254	417,7719	0,4939339	0,9460619	585,3498	3,321114	0	497,1467	409,2315	0,3125197	0,9599255	581,6304	3,649367	0	58	509	414						Untertest4.avi	0	880	547	72	111	446	307	1399	0	Content		437	303	25729536	1229895513
25746	17:16:47.696	00:00:25.746	1545	521,221	417,007	0,4940728	0,9461145	585,2826	3,333229	0	500,3286	402,9623	0,3126318	0,9599398	581,6005	3,646314	0	58	511	410						Untertest4.avi	0	880	547	72	111	446	307	1399	0	Content		439	299	25746156	1229912133
25763	17:16:47.713	00:00:25.762	1546	520,2767	412,0907	0,4941972	0,9461449	585,1713	3,325482	0	494,4289	403,2029	0,3127352	0,9599549	581,6115	3,655335	0	58	507	408						Untertest4.avi	0	880	547	72	111	446	307	1399	0	Content		435	297	25762906	1229928883
25780	17:16:47.730	00:00:25.779	1547	518,8319	412,2234	0,4943753	0,9461526	585,2031	3,32612	0	500,6658	403,4221	0,3128719	0,9599057	581,6088	3,665193	0	58	510	408						Untertest4.avi	0	880	547	72	111	446	307	1399	0	Content		438	297	25779528	1229945505
25796	17:16:47.746	00:00:25.796	1548	515,4903	413,09	0,4945008	0,9461648	585,1566	3,345046	0	502,2368	405,7664	0,3130065	0,9599131	581,485	3,68856	0	58	509	409						Untertest4.avi	0	880	547	72	111	446	307	1399	0	Content		437	298	25796152	1229962129
25813	17:16:47.763	00:00:25.812	1549	519,4498	411,8125	0,4946378	0,946196	585,0679	3,341461	0	503,1344	404,713	0,3131346	0,9598976	581,4083	3,675484	0	58	511	408						Untertest4.avi	0	880	547	72	111	446	307	1399	0	Content		439	297	25812773	1229978750
25830	17:16:47.780	00:00:25.829	1550	518,1896	409,0617	0,4948537	0,94623	585,0131	3,337161	0	500,5211	403,6261	0,3133033	0,9598764	581,3545	3,693708	0	58	509	406						Untertest4.avi	0	880	547	72	111	446	307	1399	0	Content		437	295	25829524	1229995501
25846	17:16:47.796	00:00:25.846	1551	519,9675	412,156	0,49502	0,9462253	584,978	3,354572	0	501,3143	402,3327	0,3134905	0,9598079	581,3426	3,698372	0	58	511	407						Untertest4.avi	0	880	547	72	111	446	307	1399	0	Content		439	296	25846144	1230012121
25863	17:16:47.813	00:00:25.862	1552	518,3417	415,6887	0,4952096	0,9462031	584,8625	3,377916	0	501,8708	408,262	0,3136755	0,9597384	581,253	3,701281	0	58	510	412						Untertest4.avi	0	880	547	72	111	446	307	1399	0	Content		438	301	25862767	1230028744
25879	17:16:47.829	00:00:25.879	1553	516,5084	408,4307	0,4954431	0,9462296	584,858	3,369339	0	496,9242	406,5584	0,3138706	0,9597034	581,1946	3,712228	0	58	507	407						Untertest4.avi	0	880	547	72	111	446	307	1399	0	Content		435	296	25879390	1230045367
25896	17:16:47.846	00:00:25.896	1554	516,8059	414,7666	0,495643	0,9462836	584,7535	3,383054	0	500,637	410,9308	0,3140874	0,9596581	581,2073	3,721922	0	58	509	413						Untertest4.avi	0	880	547	72	111	446	307	1399	0	Content		437	302	25896015	1230061992
25913	17:16:47.863	00:00:25.912	1555	523,6688	409,575	0,4958878	0,9463381	584,7263	3,387397	0	501,1604	406,1208	0,3142944	0,959622	581,1026	3,733583	0	58	512	408						Untertest4.avi	0	880	547	72	111	446	307	1399	0	Content		440	297	25912765	1230078742
25929	17:16:47.879	00:00:25.929	1556	515,1948	416,5268	0,496094	0,9463148	584,6514	3,405954	0	500,6354	405,7569	0,314507	0,9595456	581,0362	3,756285	0	58	508	411						Untertest4.avi	0	880	547	72	111	446	307	1399	0	Content		436	300	25929389	1230095366
25946	17:16:47.896	00:00:25.946	1557	518,6602	414,3706	0,4963231	0,9462388	584,6121	3,42735	0	496,1136	408,1982	0,3146797	0,9594375	581,09	3,776735	0	58	507	411						Untertest4.avi	0	880	547	72	111	446	307	1399	0	Content		435	300	25946012	1230111989
25963	17:16:47.913	00:00:25.962	1558	519,4337	412,3712	0,4965236	0,9462168	584,6503	3,434715	0	502,459	404,9085	0,3149218	0,959406	580,8314	3,774685	0	58	511	409						Untertest4.avi	0	880	547	72	111	446	307	1399	0	Content		439	298	25962761	1230128738
25979	17:16:47.929	00:00:25.979	1559	521,6793	418,3096	0,4966803	0,9462969	584,4137	3,457689	0	507,4602	409,5228	0,3150302	0,9594572	580,8951	3,791693	0	58	515	414						Untertest4.avi	0	880	547	72	111	446	307	1399	0	Content		443	303	25979259	1230145236
25996	17:16:47.946	00:00:25.996	1560	528,7478	421,8529	0,4968337	0,9465411	584,4593	3,476895	0	510,8418	417,8781	0,3151822	0,9596023	580,8342	3,805249	0	58	520	420						Untertest4.avi	0	880	547	72	111	446	307	1399	0	Content		448	309	25996009	1230161986
26013	17:16:47.963	00:00:26.012	1561	526,3411	416,0869	0,4970588	0,9466554	584,3915	3,461071	0	513,8256	414,4158	0,3154062	0,9596803	580,7036	3,814207	0	58	520	415						Untertest4.avi	0	880	547	72	111	446	307	1399	0	Content		448	304	26012631	1230178608
26029	17:16:47.979	00:00:26.029	1562	530,0264	419,3384	0,4972942	0,9468352	584,3244	3,486968	0	517,14	419,0118	0,3156331	0,9597785	580,6911	3,845015	0	58	524	419						Untertest4.avi	0	880	547	72	111	446	307	1399	0	Content		452	308	26029254	1230195231
26046	17:16:47.996	00:00:26.046	1563	532,9465	423,2173	0,4975204	0,9470379	584,3563	3,524476	0	512,967	411,4918	0,3158566	0,9599667	580,6368	3,84913	0	58	523	417						Untertest4.avi	0	880	547	72	111	446	307	1399	0	Content		451	306	26046005	1230211982
26063	17:16:48.013	00:00:26.062	1564	527,64	420,6559	0,4977577	0,9472637	584,2745	3,520634	0	512,3702	416,2014	0,3160604	0,9601036	580,7661	3,870254	0	58	520	418						Untertest4.avi	0	880	547	72	111	446	307	1399	0	Content		448	307	26062626	1230228603
26079	17:16:48.029	00:00:26.079	1565	527,7236	418,8712	0,4979846	0,9474751	584,3421	3,5329	0	517,8339	412,2222	0,3163331	0,9601901	580,5895	3,882025	0	58	523	416						Untertest4.avi	0	880	547	72	111	446	307	1399	0	Content		451	305	26079251	1230245228
26096	17:16:48.046	00:00:26.095	1566	527,856	426,1136	0,4981975	0,9476219	584,2164	3,554362	0	518,5435	411,43	0,3165202	0,9602118	580,7431	3,889761	0	58	523	419						Untertest4.avi	0	880	547	72	111	446	307	1399	0	Content		451	308	26095873	1230261850
26113	17:16:48.063	00:00:26.112	1567	527,7844	425,142	0,4984163	0,9477298	584,3922	3,570765	0	518,7561	410,5697	0,3167399	0,9602445	580,6962	3,902573	0	58	523	418						Untertest4.avi	0	880	547	72	111	446	307	1399	0	Content		451	307	26112624	1230278601
26129	17:16:48.079	00:00:26.129	1568	527,0087	424,1758	0,4985985	0,9478104	584,285	3,567223	0	512,8802	418,2639	0,3169231	0,9602574	580,6573	3,92157	0	58	520	421						Untertest4.avi	0	880	547	72	111	446	307	1399	0	Content		448	310	26129248	1230295225
26146	17:16:48.096	00:00:26.145	1569	524,1535	426,5433	0,4987551	0,9478908	584,409	3,579989	0	516,9717	413,4534	0,3170765	0,9602902	580,8002	3,944138	0	58	521	420						Untertest4.avi	0	880	547	72	111	446	307	1399	0	Content		449	309	26145874	1230311851
26163	17:16:48.113	00:00:26.162	1570	528,4165	427,1547	0,4988936	0,9479447	584,5752	3,592929	0	519,1227	414,5367	0,3172386	0,9602702	580,7963	3,960737	0	58	524	421						Untertest4.avi	0	880	547	72	111	446	307	1399	0	Content		452	310	26162621	1230328598
26179	17:16:48.129	00:00:26.179	1571	528,188	426,3389	0,4990005	0,9479256	584,5814	3,589578	0	516,1166	413,7551	0,3173518	0,9602065	580,7975	3,950255	0	58	522	420						Untertest4.avi	0	880	547	72	111	446	307	1399	0	Content		450	309	26179242	1230345219
26196	17:16:48.146	00:00:26.195	1572	525,1697	423,8716	0,4990686	0,9478706	584,6459	3,593884	0	519,4931	415,0123	0,3174313	0,9601166	580,9358	3,954242	0	58	522	419						Untertest4.avi	0	880	547	72	111	446	307	1399	0	Content		450	308	26195865	1230361842
26212	17:16:48.162	00:00:26.212	1573	520,2417	421,3763	0,4991381	0,9477786	584,5602	3,578716	0	519,1015	416,8967	0,3174941	0,9600045	581,0397	3,972827	0	58	520	419						Untertest4.avi	0	880	547	72	111	446	307	1399	0	Content		448	308	26212492	1230378469
26229	17:16:48.179	00:00:26.229	1574	524,1313	419,5382	0,4991811	0,9476616	584,6855	3,581305	0	515,6295	414,6912	0,3175333	0,9599048	581,1339	3,974332	0	58	520	417						Untertest4.avi	0	880	547	72	111	446	307	1399	0	Content		448	306	26229240	1230395217
26246	17:16:48.196	00:00:26.245	1575	523,9449	423,2054	0,4991983	0,947512	584,7816	3,585612	0	518,7141	419,7562	0,3175883	0,95973	581,0696	3,971444	0	58	521	421						Untertest4.avi	0	880	547	72	111	446	307	1399	0	Content		449	310	26245879	1230411856
26262	17:16:48.212	00:00:26.262	1576	526,641	419,7363	0,4992055	0,9473761	584,7982	3,585801	0	518,3743	417,7761	0,3176034	0,9595783	581,2493	3,979268	0	58	523	419						Untertest4.avi	0	880	547	72	111	446	307	1399	0	Content		451	308	26262498	1230428475
26279	17:16:48.229	00:00:26.279	1577	523,1619	420,4178	0,4992279	0,9472339	584,8953	3,572222	0	515,912	414,7391	0,3176203	0,9594662	581,3033	3,965622	0	58	520	418						Untertest4.avi	0	880	547	72	111	446	307	1399	0	Content		448	307	26279110	1230445087
26296	17:16:48.246	00:00:26.295	1578	520,428	422,606	0,4992356	0,9471979	584,8991	3,577377	0	516,7939	413,4269	0,3176339	0,9594275	581,3849	3,972742	0	58	519	418						Untertest4.avi	0	880	547	72	111	446	307	1399	0	Content		447	307	26295862	1230461839
26312	17:16:48.262	00:00:26.312	1579	525,2786	423,0613	0,4992633	0,9472369	584,9797	3,583961	0	517,3631	412,8258	0,3176782	0,9594445	581,3094	3,967951	0	58	521	418						Untertest4.avi	0	880	547	72	111	446	307	1399	0	Content		449	307	26312484	1230478461
26329	17:16:48.279	00:00:26.329	1580	523,0275	416,9015	0,4992715	0,9473625	584,9141	3,56932	0	518,1111	415,2857	0,3177143	0,9594908	581,2823	3,968979	0	58	521	416						Untertest4.avi	0	880	547	72	111	446	307	1399	0	Content		449	305	26329109	1230495086
26346	17:16:48.296	00:00:26.345	1581	524,1166	419,1738	0,4993173	0,9474366	584,9542	3,563845	0	519,4752	416,7684	0,3177589	0,9595535	581,2615	3,958338	0	58	522	418						Untertest4.avi	0	880	547	72	111	446	307	1399	0	Content		450	307	26345732	1230511709
26362	17:16:48.312	00:00:26.362	1582	522,9232	417,2892	0,4993421	0,9475443	584,9901	3,569252	0	519,399	416,3856	0,3178073	0,9596449	581,1285	3,95267	0	58	521	417						Untertest4.avi	0	880	547	72	111	446	307	1399	0	Content		449	306	26362480	1230528457
26379	17:16:48.329	00:00:26.379	1583	522,0557	421,2153	0,4993613	0,9476478	585,0078	3,57618	0	517,5483	413,7305	0,3178119	0,9597702	581,2996	3,961042	0	58	520	417						Untertest4.avi	0	880	547	72	111	446	307	1399	0	Content		448	306	26379106	1230545083
26396	17:16:48.346	00:00:26.395	1584	519,007	419,5479	0,4993971	0,9477124	584,9995	3,559407	0	518,9948	410,1256	0,3178594	0,9598972	581,1939	3,945611	0	58	519	415						Untertest4.avi	0	880	547	72	111	446	307	1399	0	Content		447	304	26395727	1230561704
26412	17:16:48.362	00:00:26.412	1585	521,8376	420,1533	0,4994131	0,9477212	584,9401	3,569931	0	515,9055	416,1014	0,3178767	0,9599199	581,1374	3,947232	0	58	519	418						Untertest4.avi	0	880	547	72	111	446	307	1399	0	Content		447	307	26412364	1230578341
26429	17:16:48.379	00:00:26.429	1586	519,9418	417,5776	0,499422	0,9476846	584,9426	3,561022	0	520,6756	409,879	0,3178875	0,9599233	581,1846	3,936478	0	58	520	414						Untertest4.avi	0	880	547	72	111	446	307	1399	0	Content		448	303	26429115	1230595092
26446	17:16:48.396	00:00:26.445	1587	520,429	420,0709	0,49944	0,9476664	584,9075	3,557443	0	520,8143	412,1256	0,3178962	0,9598901	581,1328	3,947708	0	58	521	416						Untertest4.avi	0	880	547	72	111	446	307	1399	0	Content		449	305	26445724	1230611701
26462	17:16:48.412	00:00:26.462	1588	519,5604	419,9842	0,4994621	0,9476332	584,8633	3,548514	0	516,4871	418,6765	0,317907	0,9598219	581,1305	3,947275	0	58	518	419						Untertest4.avi	0	880	547	72	111	446	307	1399	0	Content		446	308	26462348	1230628325
26479	17:16:48.429	00:00:26.479	1589	520,4266	422,2142	0,4995133	0,9475822	584,7313	3,546941	0	515,0546	416,33	0,3179492	0,9597631	581,1176	3,945886	0	58	518	419						Untertest4.avi	0	880	547	72	111	446	307	1399	0	Content		446	308	26479096	1230645073
26496	17:16:48.446	00:00:26.495	1590	521,2553	420,178	0,4995621	0,9475505	584,7227	3,547585	0	518,5531	416,4989	0,3179807	0,959671	581,0776	3,926699	0	58	520	418						Untertest4.avi	0	880	547	72	111	446	307	1399	0	Content		448	307	26495717	1230661694
26512	17:16:48.462	00:00:26.512	1591	523,4506	420,082	0,4996555	0,9474881	584,6326	3,532633	0	516,9368	416,8976	0,3180393	0,9596057	581,0834	3,926731	0	58	520	418						Untertest4.avi	0	880	547	72	111	446	307	1399	0	Content		448	307	26512340	1230678317
26529	17:16:48.479	00:00:26.528	1592	522,0981	421,4258	0,499724	0,947483	584,6243	3,537025	0	519,0137	418,4417	0,3181187	0,9595714	581,0381	3,918689	0	58	521	420						Untertest4.avi	0	880	547	72	111	446	307	1399	0	Content		449	309	26528965	1230694942
26546	17:16:48.496	00:00:26.545	1593	522,3571	423,0884	0,499785	0,9474862	584,6543	3,543301	0	519,64	416,764	0,3181869	0,9595612	581,0256	3,915225	0	58	521	420						Untertest4.avi	0	880	547	72	111	446	307	1399	0	Content		449	309	26545587	1230711564
26562	17:16:48.512	00:00:26.562	1594	520,7506	426,1469	0,4998754	0,9475051	584,6661	3,551913	0	515,1063	420,4082	0,3182889	0,9595444	580,876	3,918816	0	58	518	423						Untertest4.avi	0	880	547	72	111	446	307	1399	0	Content		446	312	26562336	1230728313
26579	17:16:48.529	00:00:26.578	1595	520,5777	424,3998	0,4999443	0,9474812	584,6951	3,540188	0	517,9039	416,6931	0,3183524	0,9595084	580,8616	3,908427	0	58	519	421						Untertest4.avi	0	880	547	72	111	446	307	1399	0	Content		447	310	26578960	1230744937
26596	17:16:48.546	00:00:26.595	1596	516,1807	423,3836	0,5000224	0,9474953	584,6005	3,532459	0	516,0381	418,0982	0,3184047	0,9595109	580,8302	3,907882	0	58	516	421						Untertest4.avi	0	880	547	72	111	446	307	1399	0	Content		444	310	26595584	1230761561
26612	17:16:48.562	00:00:26.612	1597	521,4346	423,5265	0,5000794	0,9475703	584,4496	3,533033	0	515,5969	418,9644	0,3184521	0,9595609	580,8909	3,912751	0	58	519	421						Untertest4.avi	0	880	547	72	111	446	307	1399	0	Content		447	310	26612332	1230778309
26629	17:16:48.579	00:00:26.628	1598	521,6514	421,6526	0,5001017	0,9476244	584,3835	3,536661	0	514,7709	417,6575	0,3184668	0,9596308	580,8845	3,898833	0	58	518	420						Untertest4.avi	0	880	547	72	111	446	307	1399	0	Content		446	309	26628960	1230794937
26646	17:16:48.596	00:00:26.645	1599	524,4579	423,1129	0,500118	0,9476842	584,3617	3,544338	0	517,3679	420,3831	0,3184775	0,9597108	580,8511	3,900132	0	58	521	422						Untertest4.avi	0	880	547	72	111	446	307	1399	0	Content		449	311	26645582	1230811559
26662	17:16:48.612	00:00:26.662	1600	522,9958	421,8082	0,5001151	0,9477259	584,3624	3,533199	0	515,4691	417,2113	0,318464	0,9597729	580,8785	3,9054	0	58	519	420						Untertest4.avi	0	880	547	72	111	446	307	1399	0	Content		447	309	26662205	1230828182
26679	17:16:48.629	00:00:26.678	1601	521,5686	423,0471	0,5001149	0,9477156	584,364	3,536568	0	516,4102	415,9767	0,3184572	0,9597568	580,8142	3,904213	0	58	519	420						Untertest4.avi	0	880	547	72	111	446	307	1399	0	Content		447	309	26678954	1230844931
26696	17:16:48.646	00:00:26.695	1602	516,4139	417,8545	0,500123	0,9476375	584,3273	3,543484	0	516,299	417,3165	0,3184593	0,9596539	580,8363	3,898056	0	58	516	418						Untertest4.avi	0	880	547	72	111	446	307	1399	0	Content		444	307	26695580	1230861557
26712	17:16:48.662	00:00:26.712	1603	520,2325	420,9296	0,5001575	0,9474746	584,3749	3,550773	0	518,211	417,2677	0,3184785	0,9595442	580,8105	3,882361	0	58	519	419						Untertest4.avi	0	880	547	72	111	446	307	1399	0	Content		447	308	26712203	1230878180
26729	17:16:48.679	00:00:26.728	1604	519,7831	419,6363	0,5002041	0,9473664	584,4041	3,557552	0	519,9014	416,9045	0,3185051	0,959496	580,8403	3,88818	0	58	520	418						Untertest4.avi	0	880	547	72	111	446	307	1399	0	Content		448	307	26728950	1230894927
26746	17:16:48.696	00:00:26.745	1605	518,7772	422,6824	0,5002455	0,9472796	584,4681	3,553551	0	516,3701	420,7444	0,3185504	0,9594774	580,8651	3,885425	0	58	518	422						Untertest4.avi	0	880	547	72	111	446	307	1399	0	Content		446	311	26745576	1230911553
26762	17:16:48.712	00:00:26.762	1606	515,4238	422,9471	0,5003178	0,9473494	584,4526	3,547658	0	520,3694	421,5637	0,3186415	0,9595068	580,8358	3,88794	0	58	518	422						Untertest4.avi	0	880	547	72	111	446	307	1399	0	Content		446	311	26762199	1230928176
26779	17:16:48.729	00:00:26.778	1607	516,8934	421,8768	0,500401	0,9474665	584,5466	3,57254	0	525,1041	421,2719	0,3187444	0,9596141	580,7572	3,888608	0	58	521	422						Untertest4.avi	0	880	547	72	111	446	307	1399	0	Content		449	311	26778822	1230944799
26795	17:16:48.745	00:00:26.795	1608	519,5862	423,4216	0,5005074	0,9476281	584,5108	3,556378	0	517,5745	419,3555	0,3188387	0,9597203	580,7733	3,90168	0	58	519	421						Untertest4.avi	0	880	547	72	111	446	307	1399	0	Content		447	310	26795446	1230961423
26812	17:16:48.762	00:00:26.812	1609	517,539	422,0332	0,5006151	0,9477085	584,4258	3,563097	0	519,2966	422,5883	0,3189696	0,9597934	580,9399	3,902395	0	58	518	422						Untertest4.avi	0	880	547	72	111	446	307	1399	0	Content		446	311	26812195	1230978172
26829	17:16:48.779	00:00:26.828	1610	520,3832	422,523	0,5006233	0,9475287	584,6411	3,561083	0	519,1582	420,0402	0,3191724	0,9597217	581,1697	3,911333	0	58	520	421						Untertest4.avi	0	880	547	72	111	446	307	1399	0	Content		448	310	26828818	1230994795
26845	17:16:48.795	00:00:26.845	1611	520,3755	491,0637	0,5004714	0,9469298	585,129	3,463901	0	509,0927	488,7444	0,319524	0,9593945	581,4083	3,748297	0	58	515	490						Untertest4.avi	0	880	547	72	111	446	307	1399	0	Content		443	379	26845441	1231011418
26862	17:16:48.812	00:00:26.862	1612	-1024	-768	-1	-1	-1	-1	4	382,6202	845,7603	0,3199407	0,9581625	581,4124	2,41832	0	58	383	846						Untertest4.avi	0	880	547	72	111	446	307	1399	0	Content		311	735	26862189	1231028166
26879	17:16:48.829	00:00:26.878	1613	-1024	-768	-1	-1	-1	-1	4	-1024	-768	-1	-1	-1	-1	4		0	0						Untertest4.avi	0	880	547	72	111				0	Content		-72	-111	26878687	1231044664
26895	17:16:48.845	00:00:26.895	1614	-1024	-768	-1	-1	-1	-1	4	-1024	-768	-1	-1	-1	-1	4		0	0						Untertest4.avi	0	880	547	72	111				0	Content		-72	-111	26895433	1231061410
26912	17:16:48.862	00:00:26.912	1615	-1024	-768	-1	-1	-1	-1	4	-1024	-768	-1	-1	-1	-1	4		0	0						Untertest4.avi	0	880	547	72	111				0	Content		-72	-111	26912054	1231078031
26929	17:16:48.879	00:00:26.928	1616	-1024	-768	-1	-1	-1	-1	4	-1024	-768	-1	-1	-1	-1	4		0	0						Untertest4.avi	0	880	547	72	111				0	Content		-72	-111	26928740	1231094717
26945	17:16:48.895	00:00:26.945	1617	-1024	-768	-1	-1	-1	-1	4	-1024	-768	-1	-1	-1	-1	4		0	0						Untertest4.avi	0	880	547	72	111				0	Content		-72	-111	26945407	1231111384
26962	17:16:48.912	00:00:26.962	1618	-1024	-768	-1	-1	-1	-1	4	-1024	-768	-1	-1	-1	-1	4		0	0						Untertest4.avi	0	880	547	72	111				0	Content		-72	-111	26962040	1231128017
26979	17:16:48.929	00:00:26.978	1619	-1024	-768	-1	-1	-1	-1	4	-1024	-768	-1	-1	-1	-1	4		0	0						Untertest4.avi	0	880	547	72	111				0	Content		-72	-111	26978707	1231144684
26995	17:16:48.945	00:00:26.995	1620	508,0838	448,374	0,5016456	0,947102	585,6669	3,624428	0	500,3454	460,9796	0,3203517	0,9591197	581,8251	3,953762	0	59	504	455						Untertest4.avi	0	880	547	72	111	433	342	466	0	Content		432	344	26995419	1231161396
27012	17:16:48.962	00:00:27.012	1621	503,9891	448,1178	0,5015861	0,9470612	585,5687	3,612784	0	505,7734	443,7804	0,320271	0,9591165	581,8524	3,985439	0	59	505	446						Untertest4.avi	0	880	547	72	111	433	342	466	0	Content		433	335	27012046	1231178023
27029	17:16:48.979	00:00:27.028	1622	498,6986	450,7235	0,5015156	0,9470084	585,5906	3,610454	0	507,3524	445,1154	0,3201971	0,9591254	581,7887	3,991314	0	59	503	448						Untertest4.avi	0	880	547	72	111	433	342	466	0	Content		431	337	27028669	1231194646
27045	17:16:48.995	00:00:27.045	1623	499,5628	451,475	0,5014638	0,9470076	585,6799	3,630101	0	503,5175	446,9241	0,3201036	0,9591556	581,6934	4,003462	0	59	502	449						Untertest4.avi	0	880	547	72	111	433	342	466	0	Content		430	338	27045292	1231211269
27062	17:16:49.012	00:00:27.062	1624	500,8677	451,1079	0,5013989	0,947076	585,6317	3,635407	0	504,0766	444,7145	0,3200545	0,9592381	581,6775	4,007445	0	59	502	448						Untertest4.avi	0	880	547	72	111	433	342	466	0	Content		430	337	27062041	1231228018
27079	17:16:49.029	00:00:27.078	1625	506,2936	455,9474	0,5013817	0,947156	585,6322	3,642341	0	505,3024	444,0576	0,3200113	0,9593167	581,7083	4,00796	0	59	506	450						Untertest4.avi	0	880	547	72	111	433	342	466	0	Content		434	339	27078538	1231244515
27095	17:16:49.045	00:00:27.095	1626	500,7492	457,8304	0,5013703	0,9472317	585,5765	3,647879	0	504,9432	446,4359	0,3199871	0,9593921	581,6922	4,008937	0	59	503	452						Untertest4.avi	0	880	547	72	111	433	342	466	0	Content		431	341	27095285	1231261262
27112	17:16:49.062	00:00:27.112	1627	502,6137	453,7569	0,5014156	0,9473314	585,4697	3,629445	0	506,2365	444,5056	0,3199911	0,9594517	581,6443	4,013046	0	59	504	449						Untertest4.avi	0	880	547	72	111	433	342	466	0	Content		432	338	27112036	1231278013
27129	17:16:49.079	00:00:27.128	1628	503,733	454,1079	0,5014809	0,9474338	585,4889	3,641556	0	506,1505	446,8752	0,3200093	0,959521	581,5795	4,004577	0	59	505	450						Untertest4.avi	0	880	547	72	111	433	342	466	0	Content		433	339	27128533	1231294510
27145	17:16:49.095	00:00:27.145	1629	502,4685	457,9288	0,5015448	0,947558	585,4162	3,646333	0	506,3359	447,8277	0,3200623	0,9595974	581,5294	4,010916	0	59	504	453						Untertest4.avi	0	880	547	72	111	433	342	466	0	Content		432	342	27145285	1231311262
27162	17:16:49.112	00:00:27.161	1630	505,9525	458,3738	0,5016288	0,9477069	585,4368	3,654011	0	509,8942	446,8715	0,3201329	0,9596683	581,3915	4,008004	0	59	508	453						Untertest4.avi	0	880	547	72	111	433	342	466	0	Content		436	342	27161906	1231327883
27179	17:16:49.129	00:00:27.178	1631	503,4978	460,98	0,5017324	0,9477488	585,2684	3,632769	0	505,5676	446,3922	0,3201927	0,9597067	581,3758	4,012672	0	59	505	454						Untertest4.avi	0	880	547	72	111	433	342	466	0	Content		433	343	27178531	1231344508
27195	17:16:49.145	00:00:27.195	1632	508,8096	457,973	0,5018317	0,9477718	585,1442	3,636125	0	508,6169	445,9511	0,3202864	0,9596816	581,3524	4,018364	0	59	509	452						Untertest4.avi	0	880	547	72	111	433	342	466	0	Content		437	341	27195280	1231361257
27212	17:16:49.162	00:00:27.211	1633	502,0298	459,9459	0,5019255	0,9477728	585,0944	3,63178	0	507,8184	445,8172	0,3203599	0,9595909	581,2649	4,005935	0	59	505	453						Untertest4.avi	0	880	547	72	111	433	342	466	0	Content		433	342	27211778	1231377755
27229	17:16:49.179	00:00:27.228	1634	504,6945	458,4722	0,5020058	0,9477716	585,0083	3,645191	0	504,9343	445,6333	0,3204407	0,9595091	581,206	4,014946	0	59	505	452						Untertest4.avi	0	880	547	72	111	433	342	466	0	Content		433	341	27228526	1231394503
27245	17:16:49.195	00:00:27.245	1635	509,0203	459,6074	0,5021181	0,9477278	584,9465	3,64221	0	506,7011	446,4133	0,3205097	0,9594137	581,1755	4,010705	0	59	508	453						Untertest4.avi	0	880	547	72	111	433	342	466	0	Content		436	342	27245149	1231411126
27262	17:16:49.212	00:00:27.261	1636	507,0594	461,9093	0,5021808	0,9476979	585,0182	3,637551	0	505,4647	444,6924	0,3205473	0,9593089	581,151	4,008432	0	59	506	453						Untertest4.avi	0	880	547	72	111	433	342	466	0	Content		434	342	27261774	1231427751
27279	17:16:49.229	00:00:27.278	1637	508,6646	463,0944	0,5022246	0,947637	584,9805	3,630062	0	504,902	449,8375	0,3206027	0,9591442	581,047	4,00623	0	59	507	456						Untertest4.avi	0	880	547	72	111	433	342	466	0	Content		435	345	27278530	1231444507
27295	17:16:49.245	00:00:27.295	1638	500,1648	457,0158	0,5022424	0,9475884	584,915	3,614939	0	503,132	450,3141	0,3205965	0,9589835	580,9901	4,008385	0	59	502	454						Untertest4.avi	0	880	547	72	111	433	342	466	0	Content		430	343	27295159	1231461136
27312	17:16:49.262	00:00:27.311	1639	499,624	456,5551	0,5022353	0,9475877	584,9073	3,619045	0	504,8955	447,7067	0,3205928	0,9589009	580,9244	3,991593	0	59	502	452						Untertest4.avi	0	880	547	72	111	433	342	466	0	Content		430	341	27311768	1231477745
27328	17:16:49.278	00:00:27.328	1640	505,3194	458,4693	0,5021989	0,9475892	584,8137	3,612038	0	504,452	448,0748	0,3205388	0,9588405	580,8243	3,990765	0	59	505	453						Untertest4.avi	0	880	547	72	111	433	342	466	0	Content		433	342	27328390	1231494367
27345	17:16:49.295	00:00:27.345	1641	509,4727	458,7796	0,5021168	0,9475663	584,6607	3,593361	0	503,4473	447,9915	0,32043	0,9587921	580,7604	3,984327	0	59	506	453						Untertest4.avi	0	880	547	72	111	433	342	466	0	Content		434	342	27345141	1231511118
27362	17:16:49.312	00:00:27.361	1642	500,1245	461,1827	0,5019739	0,9475789	584,6256	3,594244	0	504,4909	449,3861	0,3203073	0,9587761	580,6106	3,987335	0	59	502	455						Untertest4.avi	0	880	547	72	111	433	342	466	0	Content		430	344	27361762	1231527739
27378	17:16:49.328	00:00:27.378	1643	506,9352	464,3616	0,5017948	0,9476346	584,6667	3,59379	0	504,5276	447,3138	0,3201044	0,9588463	580,6041	3,977953	0	59	506	456						Untertest4.avi	0	880	547	72	111	433	342	466	0	Content		434	345	27378385	1231544362
27395	17:16:49.345	00:00:27.395	1644	503,554	457,8883	0,5015776	0,947715	584,4438	3,575851	0	500,8031	449,2254	0,3198712	0,9589956	580,5189	3,977874	0	59	502	454						Untertest4.avi	0	880	547	72	111	433	342	466	0	Content		430	343	27395135	1231561112
27412	17:16:49.362	00:00:27.411	1645	510,9688	464,6985	0,5013222	0,9477974	584,6298	3,594534	0	504,6772	448,4534	0,3196045	0,9591323	580,5302	3,982462	0	59	508	457						Untertest4.avi	0	880	547	72	111	433	342	466	0	Content		436	346	27411757	1231577734
27428	17:16:49.378	00:00:27.428	1646	502,5159	459,1978	0,5010006	0,9478157	584,5114	3,558583	0	505,9976	448,6716	0,3193039	0,9592893	580,4838	3,994509	0	59	504	454						Untertest4.avi	0	880	547	72	111	433	342	466	0	Content		432	343	27428380	1231594357
27445	17:16:49.395	00:00:27.445	1647	509,025	467,3169	0,5006195	0,9479138	584,2021	3,566544	0	504,0645	447,5438	0,3189018	0,959467	580,3783	3,992297	0	59	507	457						Untertest4.avi	0	880	547	72	111	433	342	466	0	Content		435	346	27445144	1231611121
27462	17:16:49.412	00:00:27.461	1648	571,0801	537,3751	0,4996274	0,9493241	584,4421	3,581926	0	582,6887	539,8958	0,318085	0,9606844	580,5264	3,998971	0	60	577	539						Untertest4.avi	0	880	547	72	111	484	483	200	0	Content		505	428	27461637	1231627614
27478	17:16:49.428	00:00:27.478	1649	533,2034	595,8864	0,4992189	0,9502971	584,2244	3,56326	0	544,761	592,5977	0,3179432	0,9618174	580,2712	3,998462	0	60	539	594						Untertest4.avi	0	880	547	72	111	484	483	200	0	Content		467	483	27478376	1231644353
27495	17:16:49.445	00:00:27.494	1650	563,2428	587,8501	0,4989788	0,9501876	584,1553	3,562555	0	552,4569	587,3848	0,3176172	0,9618742	580,1946	3,993627	0	60	558	588						Untertest4.avi	0	880	547	72	111	484	483	200	0	Content		486	477	27494999	1231660976
27512	17:16:49.462	00:00:27.511	1651	551,4188	594,6254	0,4987123	0,9499995	584,1812	3,550562	0	551,387	593,9596	0,3173282	0,9618395	580,2764	3,98389	0	60	551	594						Untertest4.avi	0	880	547	72	111	484	483	200	0	Content		479	483	27511622	1231677599
27528	17:16:49.478	00:00:27.528	1652	558,4158	594,4196	0,498488	0,9498714	584,2351	3,572088	0	550,0513	594,5583	0,3170426	0,9618543	580,2394	3,994744	0	60	554	594						Untertest4.avi	0	880	547	72	111	484	483	200	0	Content		482	483	27528373	1231694350
27545	17:16:49.495	00:00:27.544	1653	550,4362	590,1664	0,4982986	0,949839	584,2012	3,556805	0	553,73	591,701	0,3168539	0,9619128	580,2763	3,988507	0	60	552	591						Untertest4.avi	0	880	547	72	111	484	483	200	0	Content		480	480	27544995	1231710972
27562	17:16:49.512	00:00:27.561	1654	559,7474	592,9856	0,4981567	0,9498246	584,1133	3,562044	0	551,7045	594,5615	0,3166677	0,9619884	580,2802	3,994987	0	60	556	594						Untertest4.avi	0	880	547	72	111	484	483	200	0	Content		484	483	27561620	1231727597
27578	17:16:49.528	00:00:27.578	1655	557,226	591,5613	0,4980244	0,9498594	584,2376	3,561424	0	549,3007	595,1928	0,3165413	0,9621111	580,206	3,983725	0	60	553	593						Untertest4.avi	0	880	547	72	111	484	483	200	0	Content		481	482	27578256	1231744233
27595	17:16:49.545	00:00:27.594	1656	558,9385	595,7738	0,4979256	0,949881	584,1795	3,554898	0	557,181	594,3215	0,3164357	0,9622214	580,3043	3,977663	0	60	558	595						Untertest4.avi	0	880	547	72	111	484	483	200	0	Content		486	484	27594994	1231760971
27612	17:16:49.562	00:00:27.611	1657	557,8221	596,481	0,4978448	0,9499487	584,2202	3,562563	0	554,8002	591,1229	0,3163653	0,9623759	580,2773	3,982341	0	60	556	594						Untertest4.avi	0	880	547	72	111	484	483	200	0	Content		484	483	27611618	1231777595
27628	17:16:49.578	00:00:27.628	1658	553,5202	596,3387	0,4977725	0,9501054	584,1777	3,565627	0	557,2564	593,2852	0,3163245	0,9625336	580,3348	3,976369	0	60	555	595						Untertest4.avi	0	880	547	72	111	484	483	200	0	Content		483	484	27628254	1231794231
[truncated: 1,980 more rows]
