# Supplementary material for: Gaze Duration Biases for Colours in Combination with Dissonant and Consonant Sounds: A Comparative Eye-Tracking Study with Orangutans
Source: PLoS One. 2015 Oct 14;10(10):e0139894. doi: 10.1371/journal.pone.0139894 (PMC4605782; doi:10.1371/journal.pone.0139894)
Supplement: S1 Data — (ZIP) [file pone.0139894.s004.zip › Plos ColourSound Data/Apes/Nur_Farben_Bilder_U1/Rec 01-All-Data.tsv]

System Properties:
Operating System:	Microsoft Windows NT 6.1.7601 Service Pack 1
System User Name:	admin
Machine Name:	PSYCHO19
Data properties:
Recording name:	Rec 01
Recording date:	25.07.2013
Recording time:	08:45:37
Recording resolution:	1024 x 768
Export date:	02.09.2013
Export time:	16:40:26
Participant:	Pini
Filter settings:
Eye: Average
Validity: Normal
Fixation filter: Tobii fixation filter
Velocity threshold: 35
Distance threshold: 35
Timestamp	DateTimeStamp	DateTimeStampStartOffset	Number	GazePointXLeft	GazePointYLeft	CamXLeft	CamYLeft	DistanceLeft	PupilLeft	ValidityLeft	GazePointXRight	GazePointYRight	CamXRight	CamYRight	DistanceRight	PupilRight	ValidityRight	FixationIndex	GazePointX	GazePointY	Event	EventKey	Data1	Data2	Descriptor	StimuliName	StimuliID	MediaWidth	MediaHeight	MediaPosX	MediaPosY	MappedFixationPointX	MappedFixationPointY	FixationDuration	AoiIds	AoiNames	WebGroupImage	MappedGazeDataPointX	MappedGazeDataPointY	MicroSecondTimestamp	AbsoluteMicroSecondTimestamp
9	08:45:37.169	00:00:00.008	0	197,1222	789,3884	0,559236	0,6511055	364,4636	3,203564	0	-1024	-768	-1	-1	-1	-1	4	0	197	789						No media	0	1024	768	0	0	48	747	791	0	Content		197	789	8602	207937460
25	08:45:37.185	00:00:00.025	1	211,7941	774,9197	0,5596164	0,6516739	364,4635	3,186934	0	-1024	-768	-1	-1	-1	-1	4	0	212	775						No media	0	1024	768	0	0	48	747	791	0	Content		212	775	25229	207954087
42	08:45:37.202	00:00:00.041	2	214,436	787,8142	0,5599295	0,6517357	364,4635	3,230591	0	-95,43633	727,9893	0,4060463	0,7309847	382,9932	3,283938	0	0	59	758						No media	0	1024	768	0	0	48	747	791	0	Content		59	758	41856	207970714
58	08:45:37.218	00:00:00.058	3	-1024	-768	-1	-1	-1	-1	4	-97,99069	716,671	0,4052458	0,7309241	378,998	3,311963	0	0	-98	717						No media	0	1024	768	0	0	48	747	791	0	Content		-98	717	58483	207987341
75	08:45:37.235	00:00:00.075	4	204,7743	781,6072	0,5578337	0,6518966	358,8148	3,234259	0	-107,9586	709,1313	0,4056742	0,7309854	380,2214	3,358639	0	0	48	745						No media	0	1024	768	0	0	48	747	791	0	Content		48	745	75359	208004217
92	08:45:37.252	00:00:00.091	5	222,1682	768,5945	0,557843	0,6529881	358,8147	3,174378	0	-96,08589	707,8851	0,4057978	0,7317644	380,2214	3,301195	0	0	63	738						No media	0	1024	768	0	0	48	747	791	0	Content		63	738	91985	208020843
108	08:45:37.268	00:00:00.108	6	-1024	-768	-1	-1	-1	-1	4	-94,21132	707,7811	0,4058228	0,7325603	380,2214	3,303111	0	0	-94	708						No media	0	1024	768	0	0	48	747	791	0	Content		-94	708	108489	208037347
125	08:45:37.285	00:00:00.125	7	207,3164	804,8201	0,5631672	0,6538339	371,558	3,210268	0	-110,1899	709,3932	0,4063249	0,7333845	382,2592	3,370828	0	0	49	757						No media	0	1024	768	0	0	48	747	791	0	Content		49	757	125241	208054099
142	08:45:37.302	00:00:00.141	8	-1024	-768	-1	-1	-1	-1	4	-98,49386	702,9523	0,4064112	0,7346088	382,2592	3,278732	0	0	-98	703						No media	0	1024	768	0	0	48	747	791	0	Content		-98	703	141869	208070727
159	08:45:37.319	00:00:00.158	9	220,2257	773,5507	0,563864	0,6572197	371,558	3,231802	0	-104,9124	698,0192	0,4065703	0,7355741	382,2592	3,350646	0	0	58	736						No media	0	1024	768	0	0	48	747	791	0	Content		58	736	158618	208087476
175	08:45:37.335	00:00:00.175	10	199,8175	774,2802	0,5613856	0,6577239	366,4069	3,282392	0	-94,90992	713,0348	0,4058646	0,7359055	379,8661	3,355781	0	0	52	744						No media	0	1024	768	0	0	48	747	791	0	Content		52	744	175245	208104103
192	08:45:37.352	00:00:00.191	11	218,8135	775,083	0,5617189	0,6580822	366,4069	3,302228	0	-1024	-768	-1	-1	-1	-1	4	0	219	775						No media	0	1024	768	0	0	48	747	791	0	Content		219	775	191749	208120607
208	08:45:37.368	00:00:00.208	12	-1024	-768	-1	-1	-1	-1	4	-115,2104	701,8712	0,4059007	0,7357649	379,8661	3,414465	0	0	-115	702						No media	0	1024	768	0	0	48	747	791	0	Content		-115	702	208500	208137358
225	08:45:37.385	00:00:00.225	13	169,5076	804,9901	0,5621164	0,656173	368,7705	3,400339	0	-108,2902	704,5146	0,4066043	0,7348521	382,3324	3,439617	0	0	31	755						No media	0	1024	768	0	0	48	747	791	0	Content		31	755	225251	208154109
242	08:45:37.402	00:00:00.241	14	191,5993	782,8797	0,5625299	0,6561492	368,7705	3,455506	0	-101,7992	692,7734	0,4066542	0,7340646	382,3325	3,318614	0	0	45	738						No media	0	1024	768	0	0	48	747	791	0	Content		45	738	241880	208170738
259	08:45:37.419	00:00:00.258	15	-1024	-768	-1	-1	-1	-1	4	-95,38213	697,5104	0,4068442	0,7330592	382,3325	3,425871	0	0	-95	698						No media	0	1024	768	0	0	48	747	791	0	Content		-95	698	258632	208187490
275	08:45:37.435	00:00:00.275	16	220,0698	775,3456	0,5580577	0,6545109	357,8839	3,194787	0	-114,4071	709,0111	0,4070977	0,7314107	383,244	3,467549	0	0	53	742						No media	0	1024	768	0	0	48	747	791	0	Content		53	742	275132	208203990
292	08:45:37.452	00:00:00.291	17	214,0645	776,6987	0,5624914	0,6534643	367,119	3,305536	0	-101,1566	708,1207	0,406708	0,7301387	380,938	3,458414	0	0	56	742						No media	0	1024	768	0	0	48	747	791	0	Content		56	742	291884	208220742
309	08:45:37.469	00:00:00.308	18	208,4866	775,3766	0,5624516	0,652148	366,2808	3,371165	0	-104,4575	708,5024	0,407177	0,7285988	381,2437	3,481424	0	0	52	742						No media	0	1024	768	0	0	48	747	791	0	Content		52	742	308512	208237370
325	08:45:37.485	00:00:00.325	19	203,4131	777,4034	0,5612391	0,6507922	362,1742	3,314856	0	-109,2995	712,4589	0,4075874	0,7270557	381,2036	3,476415	0	0	47	745						No media	0	1024	768	0	0	48	747	791	0	Content		47	745	325138	208253996
342	08:45:37.502	00:00:00.341	20	224,1885	779,5642	0,5571424	0,6493455	351,5926	3,170933	0	-109,158	701,75	0,4090895	0,7258238	384,9296	3,526945	0	0	58	741						No media	0	1024	768	0	0	48	747	791	0	Content		58	741	341763	208270621
359	08:45:37.519	00:00:00.358	21	228,5139	783,4973	0,5577001	0,6485014	351,8632	3,156548	0	-116,468	712,7112	0,4089724	0,7245796	383,2359	3,529357	0	0	56	748						No media	0	1024	768	0	0	48	747	791	0	Content		56	748	358516	208287374
375	08:45:37.535	00:00:00.375	22	-1024	-768	-1	-1	-1	-1	4	-118,8518	714,1398	0,409976	0,7239724	385,612	3,497862	0	0	-119	714						No media	0	1024	768	0	0	48	747	791	0	Content		-119	714	375142	208304000
392	08:45:37.552	00:00:00.391	23	-1024	-768	-1	-1	-1	-1	4	-108,0788	713,3928	0,4097831	0,7239451	383,7878	3,510172	0	0	-108	713						No media	0	1024	768	0	0	48	747	791	0	Content		-108	713	391770	208320628
408	08:45:37.568	00:00:00.408	24	-1024	-768	-1	-1	-1	-1	4	-124,2849	714,684	0,4105202	0,7241703	385,9211	3,5736	0	0	-124	715						No media	0	1024	768	0	0	48	747	791	0	Content		-124	715	408398	208337256
425	08:45:37.585	00:00:00.425	25	210,4784	771,9204	0,5612881	0,6492751	358,1003	3,293559	0	-96,09483	720,0218	0,4092884	0,7246469	380,9794	3,526056	0	0	57	746						No media	0	1024	768	0	0	48	747	791	0	Content		57	746	425026	208353884
442	08:45:37.602	00:00:00.441	26	189,1211	801,2195	0,5641293	0,6489042	365,4839	3,410534	0	-125,9323	707,5652	0,4113446	0,7252023	388,2196	3,519033	0	0	32	754						No media	0	1024	768	0	0	48	747	791	0	Content		32	754	441652	208370510
458	08:45:37.618	00:00:00.458	27	193,1856	787,3504	0,5624195	0,6501949	361,3337	3,357099	0	-106,375	710,0101	0,4103349	0,725827	384,4323	3,566462	0	0	43	749						No media	0	1024	768	0	0	48	747	791	0	Content		43	749	458153	208387011
475	08:45:37.635	00:00:00.475	28	199,4988	776,407	0,5642148	0,6507905	365,4827	3,381257	0	-116,0167	705,8806	0,4110999	0,7261065	387,3954	3,542453	0	0	42	741						No media	0	1024	768	0	0	48	747	791	0	Content		42	741	475031	208403889
492	08:45:37.652	00:00:00.491	29	196,1694	782,7169	0,5642662	0,650886	365,755	3,4325	0	-105,1892	712,2311	0,4097848	0,7265955	382,923	3,484992	0	0	45	747						No media	0	1024	768	0	0	48	747	791	0	Content		45	747	491657	208420515
508	08:45:37.668	00:00:00.508	30	184,858	782,3613	0,5621669	0,6512508	361,396	3,368337	0	-113,3304	723,3634	0,4102291	0,7265327	384,6875	3,539733	0	0	36	753						No media	0	1024	768	0	0	48	747	791	0	Content		36	753	508409	208437267
525	08:45:37.685	00:00:00.525	31	176,9379	800,4717	0,5644614	0,6505565	367,2289	3,433543	0	-102,7547	725,6179	0,4104595	0,7269377	385,059	3,510109	0	0	37	763						No media	0	1024	768	0	0	48	747	791	0	Content		37	763	525034	208453892
542	08:45:37.702	00:00:00.541	32	175,7794	797,6423	0,5643184	0,6505298	366,9128	3,423532	0	-103,9445	716,3427	0,4101967	0,7269414	384,4001	3,511232	0	0	36	757						No media	0	1024	768	0	0	48	747	791	0	Content		36	757	541662	208470520
558	08:45:37.718	00:00:00.558	33	226,7193	783,0774	0,5578691	0,6508229	351,3315	3,145604	0	-109,6656	717,2214	0,4111856	0,7264719	387,6705	3,510547	0	0	59	750						No media	0	1024	768	0	0	48	747	791	0	Content		59	750	558416	208487274
575	08:45:37.735	00:00:00.575	34	212,1322	776,1143	0,5675531	0,6498818	374,0643	3,407001	0	-100,5587	712,3589	0,4104961	0,7257653	384,9592	3,522958	0	0	56	744						No media	0	1024	768	0	0	48	747	791	0	Content		56	744	575052	208503910
592	08:45:37.752	00:00:00.591	35	206,9518	773,4321	0,5640585	0,6483216	366,1347	3,327368	0	-99,98174	718,2162	0,4105004	0,7241576	384,8879	3,472427	0	0	53	746						No media	0	1024	768	0	0	48	747	791	0	Content		53	746	591669	208520527
608	08:45:37.768	00:00:00.608	36	191,8367	772,6529	0,5605189	0,6463636	358,2462	3,269717	0	-117,8247	713,4644	0,4111882	0,7220761	387,3592	3,529387	0	0	37	743						No media	0	1024	768	0	0	48	747	791	0	Content		37	743	608296	208537154
625	08:45:37.785	00:00:00.625	37	207,0531	775,7269	0,5591833	0,6443719	355,1495	3,225945	0	-107,0193	708,4717	0,4107793	0,7201244	385,6301	3,474475	0	0	50	742						No media	0	1024	768	0	0	48	747	791	0	Content		50	742	625058	208553916
642	08:45:37.802	00:00:00.641	38	196,0535	777,3983	0,5607375	0,6425561	358,8371	3,307446	0	-104,2333	711,7271	0,410729	0,7176918	385,2385	3,435203	0	0	46	745						No media	0	1024	768	0	0	48	747	791	0	Content		46	745	641675	208570533
658	08:45:37.818	00:00:00.658	39	192,8618	782,774	0,5609217	0,6405519	359,2578	3,291934	0	-120,9026	726,9667	0,411265	0,7156245	386,8606	3,532175	0	0	36	755						No media	0	1024	768	0	0	48	747	791	0	Content		36	755	658172	208587030
675	08:45:37.835	00:00:00.674	40	206,768	767,997	0,5629872	0,6392745	363,3528	3,314745	0	-106,2167	729,7927	0,4101736	0,7140372	382,2829	3,458338	0	0	50	749						No media	0	1024	768	0	0	48	747	791	0	Content		50	749	674924	208603782
692	08:45:37.852	00:00:00.691	41	200,4951	785,619	0,5612811	0,6379535	359,3191	3,232768	0	-102,8285	722,6029	0,4110573	0,7128406	385,0256	3,478423	0	0	49	754						No media	0	1024	768	0	0	48	747	791	0	Content		49	754	691551	208620409
708	08:45:37.868	00:00:00.708	42	-1024	-768	-1	-1	-1	-1	4	-114,3679	718,9797	0,4113561	0,712263	385,4351	3,419257	0	0	-114	719						No media	0	1024	768	0	0	48	747	791	0	Content		-114	719	708177	208637035
725	08:45:37.885	00:00:00.724	43	218,7814	783,0855	0,5632467	0,6369842	362,9347	3,225632	0	-122,6801	719,4647	0,4115638	0,711947	385,8346	3,50725	0	0	48	751						No media	0	1024	768	0	0	48	747	791	0	Content		48	751	724806	208653664
741	08:45:37.901	00:00:00.741	44	194,5946	779,0186	0,5609549	0,6369277	357,6401	3,26089	0	-100,5456	719,5526	0,4115519	0,7123416	385,1724	3,501136	0	0	47	749						No media	0	1024	768	0	0	48	747	791	0	Content		47	749	741431	208670289
758	08:45:37.918	00:00:00.758	45	205,5649	781,9557	0,5585433	0,637083	351,5792	3,203966	0	-114,1446	719,9935	0,4121464	0,7124953	386,7992	3,497024	0	0	46	751						No media	0	1024	768	0	0	48	747	791	0	Content		46	751	758072	208686930
775	08:45:37.935	00:00:00.774	46	185,3435	779,7314	0,5620618	0,6370426	359,6571	3,335108	0	-107,6348	724,9166	0,412543	0,7130718	387,6188	3,506226	0	0	39	752						No media	0	1024	768	0	0	48	747	791	0	Content		39	752	774815	208703673
791	08:45:37.951	00:00:00.791	47	190,8794	781,7097	0,5623375	0,6371024	360,0126	3,275845	0	-97,91994	714,9084	0,4115722	0,7135938	383,5443	3,480811	0	1	46	748						No media	0	1024	768	0	0	116	725	100	0	Content		46	748	791440	208720298
808	08:45:37.968	00:00:00.808	48	178,214	780,0829	0,5637174	0,6371451	362,7955	3,372035	0	-103,6124	715,1901	0,4123174	0,7136935	385,2292	3,524799	0	1	37	748						No media	0	1024	768	0	0	116	725	100	0	Content		37	748	808193	208737051
825	08:45:37.985	00:00:00.824	49	238,0755	761,6487	0,5652232	0,63676	366,7885	3,352461	0	-50,33018	700,2126	0,4116392	0,7129229	384,2658	3,480994	0	1	94	731						No media	0	1024	768	0	0	116	725	100	0	Content		94	731	824818	208753676
841	08:45:38.001	00:00:00.841	50	258,4128	732,8148	0,5604241	0,6359289	355,8101	3,357522	0	-9,386278	679,9686	0,412289	0,7118122	387,0842	3,496735	0	1	125	706						No media	0	1024	768	0	0	116	725	100	0	Content		125	706	841446	208770304
858	08:45:38.018	00:00:00.858	51	252,5129	740,1959	0,5627661	0,6353173	359,9289	3,377746	0	-20,93782	689,2382	0,4119906	0,7113922	384,8953	3,502281	0	1	116	715						No media	0	1024	768	0	0	116	725	100	0	Content		116	715	858085	208786943
875	08:45:38.035	00:00:00.874	52	253,2957	738,4626	0,5651439	0,6345906	364,5064	3,435264	0	15,55767	697,6907	0,4104595	0,7108333	378,2071	3,393592	0	1	134	718						No media	0	1024	768	0	0	116	725	100	0	Content		134	718	874827	208803685
891	08:45:38.051	00:00:00.891	53	252,9903	740,5037	0,5657059	0,6337652	364,7044	3,4658	0	44,4148	709,3823	0,4086109	0,7098674	370,1423	3,333314	0	2	149	725						No media	0	1024	768	0	0	263	748	399	0	Content		149	725	891450	208820308
908	08:45:38.068	00:00:00.908	54	258,9765	746,8406	0,565988	0,6328394	364,3611	3,46227	0	83,72887	722,1033	0,4081106	0,7087093	366,7227	3,084424	0	2	171	734						No media	0	1024	768	0	0	263	748	399	0	Content		171	734	908093	208836951
925	08:45:38.085	00:00:00.924	55	255,1618	742,9949	0,5635551	0,6319025	357,7673	3,433802	0	-1024	-768	-1	-1	-1	-1	4	2	255	743						No media	0	1024	768	0	0	263	748	399	0	Content		255	743	924705	208853563
941	08:45:38.101	00:00:00.941	56	253,4196	748,8563	0,5654684	0,6307102	361,5126	3,425575	0	-1024	-768	-1	-1	-1	-1	4	2	253	749						No media	0	1024	768	0	0	263	748	399	0	Content		253	749	941333	208870191
958	08:45:38.118	00:00:00.958	57	-1024	-768	-1	-1	-1	-1	4	-1024	-768	-1	-1	-1	-1	4	2	0	0						No media	0	1024	768	0	0	263	748	399	0	Content		0	0	958099	208886957
975	08:45:38.135	00:00:00.974	58	252,6815	739,7615	0,5689049	0,6283078	368,5015	3,42111	0	-1024	-768	-1	-1	-1	-1	4	2	253	740						No media	0	1024	768	0	0	263	748	399	0	Content		253	740	974711	208903569
991	08:45:38.151	00:00:00.991	59	-1024	-768	-1	-1	-1	-1	4	-1024	-768	-1	-1	-1	-1	4	2	0	0						No media	0	1024	768	0	0	263	748	399	0	Content		0	0	991338	208920196
1008	08:45:38.168	00:00:01.007	60	256,4858	743,3286	0,5679027	0,6256498	364,9295	3,434249	0	-1024	-768	-1	-1	-1	-1	4	2	256	743						No media	0	1024	768	0	0	263	748	399	0	Content		256	743	1007775	208936633
1024	08:45:38.184	00:00:01.024	61	-1024	-768	-1	-1	-1	-1	4	-1024	-768	-1	-1	-1	-1	4	2	0	0						No media	0	1024	768	0	0	263	748	399	0	Content		0	0	1024397	208953255
1041	08:45:38.201	00:00:01.041	62	259,4732	750,3345	0,5686685	0,6233341	365,7445	3,392294	0	-1024	-768	-1	-1	-1	-1	4	2	259	750						No media	0	1024	768	0	0	263	748	399	0	Content		259	750	1041132	208969990
1058	08:45:38.218	00:00:01.057	63	261,3789	742,4446	0,5684773	0,6225721	365,0185	3,42742	0	-1024	-768	-1	-1	-1	-1	4	2	261	742						No media	0	1024	768	0	0	263	748	399	0	Content		261	742	1057517	208986375
1074	08:45:38.234	00:00:01.074	64	269,6599	744,9158	0,5669032	0,6223093	360,6791	3,38071	0	-1024	-768	-1	-1	-1	-1	4	2	270	745						No media	0	1024	768	0	0	263	748	399	0	Content		270	745	1074262	209003120
1091	08:45:38.251	00:00:01.090	65	268,1357	751,4498	0,5696104	0,6216798	367,1328	3,392197	0	-1024	-768	-1	-1	-1	-1	4	2	268	751						No media	0	1024	768	0	0	263	748	399	0	Content		268	751	1090895	209019753
1108	08:45:38.268	00:00:01.107	66	270,8017	740,6653	0,5722694	0,6217245	372,6483	3,432384	0	-1024	-768	-1	-1	-1	-1	4	2	271	741						No media	0	1024	768	0	0	263	748	399	0	Content		271	741	1107623	209036481
1124	08:45:38.284	00:00:01.124	67	263,7128	747,7313	0,5682142	0,6216191	363,1454	3,366268	0	-1024	-768	-1	-1	-1	-1	4	2	264	748						No media	0	1024	768	0	0	263	748	399	0	Content		264	748	1124133	209052991
1141	08:45:38.301	00:00:01.140	68	274,1331	745,6757	0,5688432	0,6222548	363,5779	3,354599	0	-1024	-768	-1	-1	-1	-1	4	2	274	746						No media	0	1024	768	0	0	263	748	399	0	Content		274	746	1140754	209069612
1158	08:45:38.318	00:00:01.157	69	261,9741	751,2212	0,5695741	0,6223396	364,8476	3,43325	0	-1024	-768	-1	-1	-1	-1	4	2	262	751						No media	0	1024	768	0	0	263	748	399	0	Content		262	751	1157501	209086359
1174	08:45:38.334	00:00:01.174	70	263,8549	762,3831	0,5737079	0,6220066	374,3893	3,48813	0	-1024	-768	-1	-1	-1	-1	4	2	264	762						No media	0	1024	768	0	0	263	748	399	0	Content		264	762	1174317	209103175
1191	08:45:38.351	00:00:01.190	71	277,2478	745,0319	0,5699286	0,6231518	364,2249	3,412436	0	-1024	-768	-1	-1	-1	-1	4	2	277	745						No media	0	1024	768	0	0	263	748	399	0	Content		277	745	1190619	209119477
1207	08:45:38.367	00:00:01.207	72	263,4458	754,0647	0,5712785	0,6232823	367,1475	3,453242	0	-1024	-768	-1	-1	-1	-1	4	2	263	754						No media	0	1024	768	0	0	263	748	399	0	Content		263	754	1207367	209136225
1224	08:45:38.384	00:00:01.223	73	275,2727	753,8674	0,5704903	0,6238497	364,4098	3,393518	0	-1024	-768	-1	-1	-1	-1	4	2	275	754						No media	0	1024	768	0	0	263	748	399	0	Content		275	754	1223991	209152849
1241	08:45:38.401	00:00:01.240	74	277,6077	751,8857	0,5702762	0,6240159	363,301	3,393733	0	-1024	-768	-1	-1	-1	-1	4	2	278	752						No media	0	1024	768	0	0	263	748	399	0	Content		278	752	1240992	209169850
1257	08:45:38.417	00:00:01.257	75	272,005	751,9341	0,5681921	0,624149	358,4959	3,36516	0	-1024	-768	-1	-1	-1	-1	4	2	272	752						No media	0	1024	768	0	0	263	748	399	0	Content		272	752	1257366	209186224
1274	08:45:38.434	00:00:01.273	76	272,8599	749,0519	0,5687711	0,6243172	360,3697	3,397336	0	-1024	-768	-1	-1	-1	-1	4	2	273	749						No media	0	1024	768	0	0	263	748	399	0	Content		273	749	1273987	209202845
1291	08:45:38.451	00:00:01.290	77	362,6342	748,5947	0,5679634	0,6245592	362,2257	3,422767	0	-1024	-768	-1	-1	-1	-1	4	3	363	749						No media	0	1024	768	0	0	467	706	300	0	Content		363	749	1290611	209219469
1307	08:45:38.467	00:00:01.307	78	467,3818	753,8916	0,563796	0,6245242	357,5003	3,303873	0	-1024	-768	-1	-1	-1	-1	4	3	467	754						No media	0	1024	768	0	0	467	706	300	0	Content		467	754	1307475	209236333
1324	08:45:38.484	00:00:01.323	79	387,5765	719,6276	0,4046738	0,7024873	357,5003	3,274668	3	381,9382	713,5863	0,4090289	0,702414	372,6615	3,403257	1	3	382	714						No media	0	1024	768	0	0	467	706	300	0	Content		382	714	1323984	209252842
1341	08:45:38.501	00:00:01.340	80	458,161	714,7106	0,4035351	0,7030499	357,5003	3,240318	3	458,182	715,3552	0,4030889	0,7030576	355,986	3,227462	1	3	458	715						No media	0	1024	768	0	0	467	706	300	0	Content		458	715	1340606	209269464
1357	08:45:38.517	00:00:01.357	81	462,3887	711,802	0,4031129	0,703651	357,5003	3,270846	3	457,3602	714,4205	0,4011267	0,7036839	351,1321	3,213934	1	3	457	714						No media	0	1024	768	0	0	467	706	300	0	Content		457	714	1357229	209286087
1374	08:45:38.534	00:00:01.374	82	474,593	601,8627	0,4029633	0,7045735	357,5003	2,45992	3	473,7161	602,2474	0,402824	0,7045756	357,0829	2,456877	1	3	474	602						No media	0	1024	768	0	0	467	706	300	0	Content		474	602	1374226	209303084
1391	08:45:38.551	00:00:01.390	83	-1024	-768	-1	-1	-1	-1	4	-1024	-768	-1	-1	-1	-1	4	3	0	0						No media	0	1024	768	0	0	467	706	300	0	Content		0	0	1390725	209319583
1407	08:45:38.567	00:00:01.407	84	-1024	-768	-1	-1	-1	-1	4	-1024	-768	-1	-1	-1	-1	4	3	0	0						No media	0	1024	768	0	0	467	706	300	0	Content		0	0	1407350	209336208
1424	08:45:38.584	00:00:01.423	85	458,4488	711,6799	0,4021437	0,7087293	357,5003	3,262534	3	458,6425	715,0512	0,3998809	0,7087691	349,8735	3,197373	1	3	459	715						No media	0	1024	768	0	0	467	706	300	0	Content		459	715	1423973	209352831
1441	08:45:38.601	00:00:01.440	86	468,7555	698,7813	0,4019617	0,7107555	357,5003	3,175437	3	468,5989	700,9835	0,4006955	0,7107776	353,206	3,139592	1	3	469	701						No media	0	1024	768	0	0	467	706	300	0	Content		469	701	1440719	209369577
1457	08:45:38.617	00:00:01.457	87	-1024	-768	-1	-1	-1	-1	4	-1024	-768	-1	-1	-1	-1	4	3	0	0						No media	0	1024	768	0	0	467	706	300	0	Content		0	0	1457342	209386200
1475	08:45:38.635	00:00:01.474	88	467,282	705,6909	0,4003799	0,7144399	354,3603	3,205563	3	467,282	705,6909	0,4003799	0,7144399	354,3603	3,205563	1	3	467	706						No media	0	1024	768	0	0	467	706	300	0	Content		467	706	1474534	209403392
1491	08:45:38.651	00:00:01.490	89	468,2726	709,2119	0,3992895	0,7165098	351,9542	3,273386	3	468,2726	709,2119	0,3992895	0,7165098	351,9542	3,273386	1	3	468	709						No media	0	1024	768	0	0	467	706	300	0	Content		468	709	1490843	209419701
1508	08:45:38.668	00:00:01.507	90	467,2497	709,4676	0,3998317	0,7185768	354,7989	3,336214	3	467,2497	709,4676	0,3998317	0,7185768	354,7989	3,336214	1	3	467	709						No media	0	1024	768	0	0	467	706	300	0	Content		467	709	1507780	209436638
1524	08:45:38.684	00:00:01.524	91	454,6838	701,49	0,3991159	0,7204296	353,7683	3,329529	3	454,6838	701,49	0,3991159	0,7204296	353,7683	3,329529	1	3	455	701						No media	0	1024	768	0	0	467	706	300	0	Content		455	701	1524208	209453066
1541	08:45:38.701	00:00:01.541	92	463,5576	704,33	0,3992175	0,7220383	355,2616	3,280629	3	463,5576	704,33	0,3992175	0,7220383	355,2616	3,280629	1	3	464	704						No media	0	1024	768	0	0	467	706	300	0	Content		464	704	1541152	209470010
1558	08:45:38.718	00:00:01.557	93	471,0914	694,8687	0,3995796	0,723616	357,273	3,290969	3	471,0914	694,8687	0,3995796	0,723616	357,273	3,290969	1	3	471	695						No media	0	1024	768	0	0	467	706	300	0	Content		471	695	1557954	209486812
1575	08:45:38.735	00:00:01.574	94	472,5369	698,179	0,4002281	0,725126	360,0201	3,300288	3	472,5369	698,179	0,4002281	0,725126	360,0201	3,300288	1	3	473	698						No media	0	1024	768	0	0	467	706	300	0	Content		473	698	1574579	209503437
1579	08:45:38.739																				ImageStart	8	0	0	Fix_sw.jpg
1591	08:45:38.751	00:00:01.590	95	-1024	-768	-1	-1	-1	-1	4	-1024	-768	-1	-1	-1	-1	4		0	0						Fix_sw.jpg	0	880	547	72	111				0	Content		-72	-111	1590831	209519689
1608	08:45:38.768	00:00:01.607	96	-1024	-768	-1	-1	-1	-1	4	-1024	-768	-1	-1	-1	-1	4		0	0						Fix_sw.jpg	0	880	547	72	111				0	Content		-72	-111	1607896	209536754
1625	08:45:38.785	00:00:01.624	97	-1024	-768	-1	-1	-1	-1	4	-1024	-768	-1	-1	-1	-1	4		0	0						Fix_sw.jpg	0	880	547	72	111				0	Content		-72	-111	1624583	209553441
1641	08:45:38.801	00:00:01.641	98	-1024	-768	-1	-1	-1	-1	4	-1024	-768	-1	-1	-1	-1	4		0	0						Fix_sw.jpg	0	880	547	72	111				0	Content		-72	-111	1641191	209570049
1658	08:45:38.818	00:00:01.657	99	-1024	-768	-1	-1	-1	-1	4	-1024	-768	-1	-1	-1	-1	4		0	0						Fix_sw.jpg	0	880	547	72	111				0	Content		-72	-111	1657695	209586553
1674	08:45:38.834	00:00:01.674	100	-1024	-768	-1	-1	-1	-1	4	-1024	-768	-1	-1	-1	-1	4		0	0						Fix_sw.jpg	0	880	547	72	111				0	Content		-72	-111	1674313	209603171
1691	08:45:38.851	00:00:01.690	101	-1024	-768	-1	-1	-1	-1	4	-1024	-768	-1	-1	-1	-1	4		0	0						Fix_sw.jpg	0	880	547	72	111				0	Content		-72	-111	1690937	209619795
1708	08:45:38.868	00:00:01.707	102	-1024	-768	-1	-1	-1	-1	4	-1024	-768	-1	-1	-1	-1	4		0	0						Fix_sw.jpg	0	880	547	72	111				0	Content		-72	-111	1707686	209636544
1724	08:45:38.884	00:00:01.724	103	-1024	-768	-1	-1	-1	-1	4	-1024	-768	-1	-1	-1	-1	4		0	0						Fix_sw.jpg	0	880	547	72	111				0	Content		-72	-111	1724305	209653163
1741	08:45:38.901	00:00:01.740	104	-1024	-768	-1	-1	-1	-1	4	-1024	-768	-1	-1	-1	-1	4		0	0						Fix_sw.jpg	0	880	547	72	111				0	Content		-72	-111	1740930	209669788
1758	08:45:38.918	00:00:01.757	105	-1024	-768	-1	-1	-1	-1	4	-1024	-768	-1	-1	-1	-1	4		0	0						Fix_sw.jpg	0	880	547	72	111				0	Content		-72	-111	1757681	209686539
1774	08:45:38.934	00:00:01.774	106	-1024	-768	-1	-1	-1	-1	4	-1024	-768	-1	-1	-1	-1	4		0	0						Fix_sw.jpg	0	880	547	72	111				0	Content		-72	-111	1774302	209703160
1791	08:45:38.951	00:00:01.790	107	-1024	-768	-1	-1	-1	-1	4	-1024	-768	-1	-1	-1	-1	4		0	0						Fix_sw.jpg	0	880	547	72	111				0	Content		-72	-111	1790926	209719784
1808	08:45:38.968	00:00:01.807	108	-1024	-768	-1	-1	-1	-1	4	-1024	-768	-1	-1	-1	-1	4		0	0						Fix_sw.jpg	0	880	547	72	111				0	Content		-72	-111	1807550	209736408
1824	08:45:38.984	00:00:01.824	109	-1024	-768	-1	-1	-1	-1	4	-1024	-768	-1	-1	-1	-1	4		0	0						Fix_sw.jpg	0	880	547	72	111				0	Content		-72	-111	1824170	209753028
1842	08:45:39.002	00:00:01.841	110	-1024	-768	-1	-1	-1	-1	4	-1024	-768	-1	-1	-1	-1	4		0	0						Fix_sw.jpg	0	880	547	72	111				0	Content		-72	-111	1841545	209770403
1857	08:45:39.017	00:00:01.856	111	-1024	-768	-1	-1	-1	-1	4	-1024	-768	-1	-1	-1	-1	4		0	0						Fix_sw.jpg	0	880	547	72	111				0	Content		-72	-111	1856917	209785775
1874	08:45:39.034	00:00:01.874	112	-1024	-768	-1	-1	-1	-1	4	-1024	-768	-1	-1	-1	-1	4		0	0						Fix_sw.jpg	0	880	547	72	111				0	Content		-72	-111	1874163	209803021
1890	08:45:39.050	00:00:01.890	113	-1024	-768	-1	-1	-1	-1	4	-1024	-768	-1	-1	-1	-1	4		0	0						Fix_sw.jpg	0	880	547	72	111				0	Content		-72	-111	1890288	209819146
1907	08:45:39.067	00:00:01.906	114	-1024	-768	-1	-1	-1	-1	4	-1024	-768	-1	-1	-1	-1	4		0	0						Fix_sw.jpg	0	880	547	72	111				0	Content		-72	-111	1906908	209835766
1924	08:45:39.084	00:00:01.923	115	-1024	-768	-1	-1	-1	-1	4	-1024	-768	-1	-1	-1	-1	4		0	0						Fix_sw.jpg	0	880	547	72	111				0	Content		-72	-111	1923531	209852389
1941	08:45:39.101	00:00:01.940	116	-1024	-768	-1	-1	-1	-1	4	-1024	-768	-1	-1	-1	-1	4		0	0						Fix_sw.jpg	0	880	547	72	111				0	Content		-72	-111	1940600	209869458
1958	08:45:39.118	00:00:01.957	117	-1024	-768	-1	-1	-1	-1	4	-1024	-768	-1	-1	-1	-1	4		0	0						Fix_sw.jpg	0	880	547	72	111				0	Content		-72	-111	1957973	209886831
1975	08:45:39.135	00:00:01.975	118	-1024	-768	-1	-1	-1	-1	4	-1024	-768	-1	-1	-1	-1	4		0	0						Fix_sw.jpg	0	880	547	72	111				0	Content		-72	-111	1975220	209904078
1990	08:45:39.150	00:00:01.990	119	-1024	-768	-1	-1	-1	-1	4	-1024	-768	-1	-1	-1	-1	4		0	0						Fix_sw.jpg	0	880	547	72	111				0	Content		-72	-111	1990145	209919003
2007	08:45:39.167	00:00:02.006	120	-1024	-768	-1	-1	-1	-1	4	-1024	-768	-1	-1	-1	-1	4		0	0						Fix_sw.jpg	0	880	547	72	111				0	Content		-72	-111	2006770	209935628
2024	08:45:39.184	00:00:02.023	121	-1024	-768	-1	-1	-1	-1	4	-1024	-768	-1	-1	-1	-1	4		0	0						Fix_sw.jpg	0	880	547	72	111				0	Content		-72	-111	2023518	209952376
2040	08:45:39.200	00:00:02.040	122	-1024	-768	-1	-1	-1	-1	4	-1024	-768	-1	-1	-1	-1	4		0	0						Fix_sw.jpg	0	880	547	72	111				0	Content		-72	-111	2040144	209969002
2057	08:45:39.217	00:00:02.056	123	-1024	-768	-1	-1	-1	-1	4	-1024	-768	-1	-1	-1	-1	4		0	0						Fix_sw.jpg	0	880	547	72	111				0	Content		-72	-111	2056766	209985624
2073	08:45:39.233	00:00:02.073	124	-1024	-768	-1	-1	-1	-1	4	-1024	-768	-1	-1	-1	-1	4		0	0						Fix_sw.jpg	0	880	547	72	111				0	Content		-72	-111	2073391	210002249
2091	08:45:39.251	00:00:02.090	125	-1024	-768	-1	-1	-1	-1	4	-1024	-768	-1	-1	-1	-1	4		0	0						Fix_sw.jpg	0	880	547	72	111				0	Content		-72	-111	2090584	210019442
2108	08:45:39.268	00:00:02.107	126	-1024	-768	-1	-1	-1	-1	4	-1024	-768	-1	-1	-1	-1	4		0	0						Fix_sw.jpg	0	880	547	72	111				0	Content		-72	-111	2107953	210036811
2125	08:45:39.285	00:00:02.125	127	-1024	-768	-1	-1	-1	-1	4	-1024	-768	-1	-1	-1	-1	4		0	0						Fix_sw.jpg	0	880	547	72	111				0	Content		-72	-111	2125203	210054061
2140	08:45:39.300	00:00:02.140	128	-1024	-768	-1	-1	-1	-1	4	-1024	-768	-1	-1	-1	-1	4		0	0						Fix_sw.jpg	0	880	547	72	111				0	Content		-72	-111	2140007	210068865
2157	08:45:39.317	00:00:02.156	129	-1024	-768	-1	-1	-1	-1	4	-1024	-768	-1	-1	-1	-1	4		0	0						Fix_sw.jpg	0	880	547	72	111				0	Content		-72	-111	2156754	210085612
2173	08:45:39.333	00:00:02.173	130	-1024	-768	-1	-1	-1	-1	4	-1024	-768	-1	-1	-1	-1	4		0	0						Fix_sw.jpg	0	880	547	72	111				0	Content		-72	-111	2173378	210102236
2190	08:45:39.350	00:00:02.190	131	-1024	-768	-1	-1	-1	-1	4	-1024	-768	-1	-1	-1	-1	4		0	0						Fix_sw.jpg	0	880	547	72	111				0	Content		-72	-111	2190127	210118985
2207	08:45:39.367	00:00:02.206	132	-1024	-768	-1	-1	-1	-1	4	-1024	-768	-1	-1	-1	-1	4		0	0						Fix_sw.jpg	0	880	547	72	111				0	Content		-72	-111	2206624	210135482
2223	08:45:39.383	00:00:02.223	133	-1024	-768	-1	-1	-1	-1	4	-1024	-768	-1	-1	-1	-1	4		0	0						Fix_sw.jpg	0	880	547	72	111				0	Content		-72	-111	2223247	210152105
2240	08:45:39.400	00:00:02.240	134	-1024	-768	-1	-1	-1	-1	4	-1024	-768	-1	-1	-1	-1	4		0	0						Fix_sw.jpg	0	880	547	72	111				0	Content		-72	-111	2240441	210169299
2258	08:45:39.418	00:00:02.257	135	-1024	-768	-1	-1	-1	-1	4	-1024	-768	-1	-1	-1	-1	4		0	0						Fix_sw.jpg	0	880	547	72	111				0	Content		-72	-111	2257814	210186672
2275	08:45:39.435	00:00:02.275	136	-1024	-768	-1	-1	-1	-1	4	-1024	-768	-1	-1	-1	-1	4		0	0						Fix_sw.jpg	0	880	547	72	111				0	Content		-72	-111	2275062	210203920
2290	08:45:39.450	00:00:02.289	137	-1024	-768	-1	-1	-1	-1	4	-1024	-768	-1	-1	-1	-1	4		0	0						Fix_sw.jpg	0	880	547	72	111				0	Content		-72	-111	2289991	210218849
2307	08:45:39.467	00:00:02.306	138	-1024	-768	-1	-1	-1	-1	4	-1024	-768	-1	-1	-1	-1	4		0	0						Fix_sw.jpg	0	880	547	72	111				0	Content		-72	-111	2306615	210235473
2323	08:45:39.483	00:00:02.323	139	-1024	-768	-1	-1	-1	-1	4	-1024	-768	-1	-1	-1	-1	4		0	0						Fix_sw.jpg	0	880	547	72	111				0	Content		-72	-111	2323362	210252220
2340	08:45:39.500	00:00:02.339	140	-1024	-768	-1	-1	-1	-1	4	-1024	-768	-1	-1	-1	-1	4		0	0						Fix_sw.jpg	0	880	547	72	111				0	Content		-72	-111	2339984	210268842
2357	08:45:39.517	00:00:02.356	141	-1024	-768	-1	-1	-1	-1	4	-1024	-768	-1	-1	-1	-1	4		0	0						Fix_sw.jpg	0	880	547	72	111				0	Content		-72	-111	2356607	210285465
2373	08:45:39.533	00:00:02.373	142	-1024	-768	-1	-1	-1	-1	4	-1024	-768	-1	-1	-1	-1	4		0	0						Fix_sw.jpg	0	880	547	72	111				0	Content		-72	-111	2373229	210302087
2390	08:45:39.550	00:00:02.390	143	-1024	-768	-1	-1	-1	-1	4	-1024	-768	-1	-1	-1	-1	4		0	0						Fix_sw.jpg	0	880	547	72	111				0	Content		-72	-111	2390298	210319156
2408	08:45:39.568	00:00:02.407	144	-1024	-768	-1	-1	-1	-1	4	-1024	-768	-1	-1	-1	-1	4		0	0						Fix_sw.jpg	0	880	547	72	111				0	Content		-72	-111	2407677	210336535
2425	08:45:39.585	00:00:02.424	145	-1024	-768	-1	-1	-1	-1	4	-1024	-768	-1	-1	-1	-1	4		0	0						Fix_sw.jpg	0	880	547	72	111				0	Content		-72	-111	2424920	210353778
2440	08:45:39.600	00:00:02.439	146	-1024	-768	-1	-1	-1	-1	4	-1024	-768	-1	-1	-1	-1	4		0	0						Fix_sw.jpg	0	880	547	72	111				0	Content		-72	-111	2439849	210368707
2456	08:45:39.616	00:00:02.456	147	-1024	-768	-1	-1	-1	-1	4	-1024	-768	-1	-1	-1	-1	4		0	0						Fix_sw.jpg	0	880	547	72	111				0	Content		-72	-111	2456473	210385331
2473	08:45:39.633	00:00:02.473	148	-1024	-768	-1	-1	-1	-1	4	-1024	-768	-1	-1	-1	-1	4		0	0						Fix_sw.jpg	0	880	547	72	111				0	Content		-72	-111	2473219	210402077
2490	08:45:39.650	00:00:02.489	149	-1024	-768	-1	-1	-1	-1	4	-1024	-768	-1	-1	-1	-1	4		0	0						Fix_sw.jpg	0	880	547	72	111				0	Content		-72	-111	2489843	210418701
2506	08:45:39.666	00:00:02.506	150	-1024	-768	-1	-1	-1	-1	4	-1024	-768	-1	-1	-1	-1	4		0	0						Fix_sw.jpg	0	880	547	72	111				0	Content		-72	-111	2506467	210435325
2523	08:45:39.683	00:00:02.523	151	-1024	-768	-1	-1	-1	-1	4	-1024	-768	-1	-1	-1	-1	4		0	0						Fix_sw.jpg	0	880	547	72	111				0	Content		-72	-111	2523089	210451947
2540	08:45:39.700	00:00:02.540	152	-1024	-768	-1	-1	-1	-1	4	-1024	-768	-1	-1	-1	-1	4		0	0						Fix_sw.jpg	0	880	547	72	111				0	Content		-72	-111	2540284	210469142
2555	08:45:39.715																				ImageEnd	16	0	0	Fix_sw.jpg
2558	08:45:39.718	00:00:02.557	153	-1024	-768	-1	-1	-1	-1	4	-1024	-768	-1	-1	-1	-1	4		0	0						No media	0	1024	768	0	0				0	Content		0	0	2557659	210486517
2574	08:45:39.734																				ImageStart	8	0	0	StimuliFarbe_gelb_blau.png
2575	08:45:39.735	00:00:02.574	154	-1024	-768	-1	-1	-1	-1	4	-1024	-768	-1	-1	-1	-1	4		0	0						StimuliFarbe_gelb_blau.png	0	880	547	72	111				0	Content		-72	-111	2574901	210503759
2590	08:45:39.750	00:00:02.589	155	-1024	-768	-1	-1	-1	-1	4	-1024	-768	-1	-1	-1	-1	4		0	0						StimuliFarbe_gelb_blau.png	0	880	547	72	111				0	Content		-72	-111	2589704	210518562
2606	08:45:39.766	00:00:02.606	156	-1024	-768	-1	-1	-1	-1	4	-1024	-768	-1	-1	-1	-1	4		0	0						StimuliFarbe_gelb_blau.png	0	880	547	72	111				0	Content		-72	-111	2606453	210535311
2623	08:45:39.783	00:00:02.623	157	-1024	-768	-1	-1	-1	-1	4	-1024	-768	-1	-1	-1	-1	4		0	0						StimuliFarbe_gelb_blau.png	0	880	547	72	111				0	Content		-72	-111	2623077	210551935
2640	08:45:39.800	00:00:02.639	158	-1024	-768	-1	-1	-1	-1	4	-1024	-768	-1	-1	-1	-1	4		0	0						StimuliFarbe_gelb_blau.png	0	880	547	72	111				0	Content		-72	-111	2639700	210568558
2656	08:45:39.816	00:00:02.656	159	-1024	-768	-1	-1	-1	-1	4	-1024	-768	-1	-1	-1	-1	4		0	0						StimuliFarbe_gelb_blau.png	0	880	547	72	111				0	Content		-72	-111	2656323	210585181
2673	08:45:39.833	00:00:02.672	160	-1024	-768	-1	-1	-1	-1	4	-1024	-768	-1	-1	-1	-1	4		0	0						StimuliFarbe_gelb_blau.png	0	880	547	72	111				0	Content		-72	-111	2672947	210601805
2690	08:45:39.850	00:00:02.690	161	-1024	-768	-1	-1	-1	-1	4	-1024	-768	-1	-1	-1	-1	4		0	0						StimuliFarbe_gelb_blau.png	0	880	547	72	111				0	Content		-72	-111	2690138	210618996
2708	08:45:39.868	00:00:02.707	162	-1024	-768	-1	-1	-1	-1	4	-1024	-768	-1	-1	-1	-1	4		0	0						StimuliFarbe_gelb_blau.png	0	880	547	72	111				0	Content		-72	-111	2707514	210636372
2725	08:45:39.885	00:00:02.724	163	-1024	-768	-1	-1	-1	-1	4	-1024	-768	-1	-1	-1	-1	4		0	0						StimuliFarbe_gelb_blau.png	0	880	547	72	111				0	Content		-72	-111	2724759	210653617
2740	08:45:39.900	00:00:02.739	164	-1024	-768	-1	-1	-1	-1	4	-1024	-768	-1	-1	-1	-1	4		0	0						StimuliFarbe_gelb_blau.png	0	880	547	72	111				0	Content		-72	-111	2739563	210668421
2756	08:45:39.916	00:00:02.756	165	-1024	-768	-1	-1	-1	-1	4	-1024	-768	-1	-1	-1	-1	4		0	0						StimuliFarbe_gelb_blau.png	0	880	547	72	111				0	Content		-72	-111	2756313	210685171
2773	08:45:39.933	00:00:02.772	166	-1024	-768	-1	-1	-1	-1	4	-1024	-768	-1	-1	-1	-1	4		0	0						StimuliFarbe_gelb_blau.png	0	880	547	72	111				0	Content		-72	-111	2772935	210701793
2790	08:45:39.950	00:00:02.789	167	-1024	-768	-1	-1	-1	-1	4	-1024	-768	-1	-1	-1	-1	4		0	0						StimuliFarbe_gelb_blau.png	0	880	547	72	111				0	Content		-72	-111	2789556	210718414
2806	08:45:39.966	00:00:02.806	168	-1024	-768	-1	-1	-1	-1	4	-1024	-768	-1	-1	-1	-1	4		0	0						StimuliFarbe_gelb_blau.png	0	880	547	72	111				0	Content		-72	-111	2806178	210735036
2823	08:45:39.983	00:00:02.822	169	-1024	-768	-1	-1	-1	-1	4	-1024	-768	-1	-1	-1	-1	4		0	0						StimuliFarbe_gelb_blau.png	0	880	547	72	111				0	Content		-72	-111	2822926	210751784
2840	08:45:40.000	00:00:02.839	170	-1024	-768	-1	-1	-1	-1	4	-1024	-768	-1	-1	-1	-1	4		0	0						StimuliFarbe_gelb_blau.png	0	880	547	72	111				0	Content		-72	-111	2839993	210768851
2857	08:45:40.017	00:00:02.857	171	-1024	-768	-1	-1	-1	-1	4	-1024	-768	-1	-1	-1	-1	4		0	0						StimuliFarbe_gelb_blau.png	0	880	547	72	111				0	Content		-72	-111	2857368	210786226
2875	08:45:40.035	00:00:02.874	172	-1024	-768	-1	-1	-1	-1	4	-1024	-768	-1	-1	-1	-1	4		0	0						StimuliFarbe_gelb_blau.png	0	880	547	72	111				0	Content		-72	-111	2874617	210803475
2890	08:45:40.050	00:00:02.889	173	-1024	-768	-1	-1	-1	-1	4	-1024	-768	-1	-1	-1	-1	4		0	0						StimuliFarbe_gelb_blau.png	0	880	547	72	111				0	Content		-72	-111	2889545	210818403
2906	08:45:40.066	00:00:02.906	174	-1024	-768	-1	-1	-1	-1	4	-1024	-768	-1	-1	-1	-1	4		0	0						StimuliFarbe_gelb_blau.png	0	880	547	72	111				0	Content		-72	-111	2906168	210835026
2923	08:45:40.083	00:00:02.922	175	-1024	-768	-1	-1	-1	-1	4	-1024	-768	-1	-1	-1	-1	4		0	0						StimuliFarbe_gelb_blau.png	0	880	547	72	111				0	Content		-72	-111	2922915	210851773
2940	08:45:40.100	00:00:02.939	176	-1024	-768	-1	-1	-1	-1	4	-1024	-768	-1	-1	-1	-1	4		0	0						StimuliFarbe_gelb_blau.png	0	880	547	72	111				0	Content		-72	-111	2939535	210868393
2956	08:45:40.116	00:00:02.956	177	-1024	-768	-1	-1	-1	-1	4	-1024	-768	-1	-1	-1	-1	4		0	0						StimuliFarbe_gelb_blau.png	0	880	547	72	111				0	Content		-72	-111	2956158	210885016
2973	08:45:40.133	00:00:02.972	178	-1024	-768	-1	-1	-1	-1	4	-1024	-768	-1	-1	-1	-1	4		0	0						StimuliFarbe_gelb_blau.png	0	880	547	72	111				0	Content		-72	-111	2972784	210901642
2990	08:45:40.150	00:00:02.989	179	-1024	-768	-1	-1	-1	-1	4	-1024	-768	-1	-1	-1	-1	4		0	0						StimuliFarbe_gelb_blau.png	0	880	547	72	111				0	Content		-72	-111	2989978	210918836
3007	08:45:40.167	00:00:03.007	180	-1024	-768	-1	-1	-1	-1	4	-1024	-768	-1	-1	-1	-1	4		0	0						StimuliFarbe_gelb_blau.png	0	880	547	72	111				0	Content		-72	-111	3007333	210936191
3025	08:45:40.185	00:00:03.024	181	-1024	-768	-1	-1	-1	-1	4	-1024	-768	-1	-1	-1	-1	4		0	0						StimuliFarbe_gelb_blau.png	0	880	547	72	111				0	Content		-72	-111	3024706	210953564
3040	08:45:40.200	00:00:03.039	182	-1024	-768	-1	-1	-1	-1	4	-1024	-768	-1	-1	-1	-1	4		0	0						StimuliFarbe_gelb_blau.png	0	880	547	72	111				0	Content		-72	-111	3039510	210968368
3056	08:45:40.216	00:00:03.056	183	-1024	-768	-1	-1	-1	-1	4	-1024	-768	-1	-1	-1	-1	4		0	0						StimuliFarbe_gelb_blau.png	0	880	547	72	111				0	Content		-72	-111	3056259	210985117
3073	08:45:40.233	00:00:03.072	184	-1024	-768	-1	-1	-1	-1	4	-1024	-768	-1	-1	-1	-1	4		0	0						StimuliFarbe_gelb_blau.png	0	880	547	72	111				0	Content		-72	-111	3072884	211001742
3090	08:45:40.250	00:00:03.089	185	-1024	-768	-1	-1	-1	-1	4	-1024	-768	-1	-1	-1	-1	4		0	0						StimuliFarbe_gelb_blau.png	0	880	547	72	111				0	Content		-72	-111	3089506	211018364
3106	08:45:40.266	00:00:03.106	186	-1024	-768	-1	-1	-1	-1	4	-1024	-768	-1	-1	-1	-1	4		0	0						StimuliFarbe_gelb_blau.png	0	880	547	72	111				0	Content		-72	-111	3106130	211034988
3123	08:45:40.283	00:00:03.122	187	-1024	-768	-1	-1	-1	-1	4	-1024	-768	-1	-1	-1	-1	4		0	0						StimuliFarbe_gelb_blau.png	0	880	547	72	111				0	Content		-72	-111	3122755	211051613
3140	08:45:40.300	00:00:03.139	188	-1024	-768	-1	-1	-1	-1	4	-1024	-768	-1	-1	-1	-1	4		0	0						StimuliFarbe_gelb_blau.png	0	880	547	72	111				0	Content		-72	-111	3139949	211068807
3157	08:45:40.317	00:00:03.157	189	-1024	-768	-1	-1	-1	-1	4	-1024	-768	-1	-1	-1	-1	4		0	0						StimuliFarbe_gelb_blau.png	0	880	547	72	111				0	Content		-72	-111	3157321	211086179
3175	08:45:40.335	00:00:03.174	190	-1024	-768	-1	-1	-1	-1	4	-1024	-768	-1	-1	-1	-1	4		0	0						StimuliFarbe_gelb_blau.png	0	880	547	72	111				0	Content		-72	-111	3174570	211103428
3189	08:45:40.349	00:00:03.189	191	-1024	-768	-1	-1	-1	-1	4	-1024	-768	-1	-1	-1	-1	4		0	0						StimuliFarbe_gelb_blau.png	0	880	547	72	111				0	Content		-72	-111	3189374	211118232
3206	08:45:40.366	00:00:03.206	192	-1024	-768	-1	-1	-1	-1	4	-1024	-768	-1	-1	-1	-1	4		0	0						StimuliFarbe_gelb_blau.png	0	880	547	72	111				0	Content		-72	-111	3206124	211134982
3223	08:45:40.383	00:00:03.222	193	-1024	-768	-1	-1	-1	-1	4	-1024	-768	-1	-1	-1	-1	4		0	0						StimuliFarbe_gelb_blau.png	0	880	547	72	111				0	Content		-72	-111	3222749	211151607
3239	08:45:40.399	00:00:03.239	194	-1024	-768	-1	-1	-1	-1	4	-1024	-768	-1	-1	-1	-1	4		0	0						StimuliFarbe_gelb_blau.png	0	880	547	72	111				0	Content		-72	-111	3239373	211168231
3256	08:45:40.416	00:00:03.255	195	-1024	-768	-1	-1	-1	-1	4	-1024	-768	-1	-1	-1	-1	4		0	0						StimuliFarbe_gelb_blau.png	0	880	547	72	111				0	Content		-72	-111	3255996	211184854
3273	08:45:40.433	00:00:03.272	196	-1024	-768	-1	-1	-1	-1	4	-1024	-768	-1	-1	-1	-1	4		0	0						StimuliFarbe_gelb_blau.png	0	880	547	72	111				0	Content		-72	-111	3272632	211201490
3290	08:45:40.450	00:00:03.289	197	-1024	-768	-1	-1	-1	-1	4	-1024	-768	-1	-1	-1	-1	4		0	0						StimuliFarbe_gelb_blau.png	0	880	547	72	111				0	Content		-72	-111	3289816	211218674
3307	08:45:40.467	00:00:03.307	198	-1024	-768	-1	-1	-1	-1	4	-1024	-768	-1	-1	-1	-1	4		0	0						StimuliFarbe_gelb_blau.png	0	880	547	72	111				0	Content		-72	-111	3307190	211236048
3324	08:45:40.484	00:00:03.324	199	-1024	-768	-1	-1	-1	-1	4	-1024	-768	-1	-1	-1	-1	4		0	0						StimuliFarbe_gelb_blau.png	0	880	547	72	111				0	Content		-72	-111	3324436	211253294
3339	08:45:40.499	00:00:03.339	200	-1024	-768	-1	-1	-1	-1	4	-1024	-768	-1	-1	-1	-1	4		0	0						StimuliFarbe_gelb_blau.png	0	880	547	72	111				0	Content		-72	-111	3339366	211268224
3356	08:45:40.516	00:00:03.355	201	-1024	-768	-1	-1	-1	-1	4	-1024	-768	-1	-1	-1	-1	4		0	0						StimuliFarbe_gelb_blau.png	0	880	547	72	111				0	Content		-72	-111	3355988	211284846
3373	08:45:40.533	00:00:03.372	202	-1024	-768	-1	-1	-1	-1	4	-1024	-768	-1	-1	-1	-1	4		0	0						StimuliFarbe_gelb_blau.png	0	880	547	72	111				0	Content		-72	-111	3372737	211301595
3389	08:45:40.549	00:00:03.389	203	-1024	-768	-1	-1	-1	-1	4	-1024	-768	-1	-1	-1	-1	4		0	0						StimuliFarbe_gelb_blau.png	0	880	547	72	111				0	Content		-72	-111	3389360	211318218
3406	08:45:40.566	00:00:03.405	204	-1024	-768	-1	-1	-1	-1	4	-1024	-768	-1	-1	-1	-1	4		0	0						StimuliFarbe_gelb_blau.png	0	880	547	72	111				0	Content		-72	-111	3405984	211334842
3423	08:45:40.583	00:00:03.422	205	-1024	-768	-1	-1	-1	-1	4	-1024	-768	-1	-1	-1	-1	4		0	0						StimuliFarbe_gelb_blau.png	0	880	547	72	111				0	Content		-72	-111	3422621	211351479
3440	08:45:40.600	00:00:03.439	206	-1024	-768	-1	-1	-1	-1	4	-1024	-768	-1	-1	-1	-1	4		0	0						StimuliFarbe_gelb_blau.png	0	880	547	72	111				0	Content		-72	-111	3439681	211368539
3457	08:45:40.617	00:00:03.457	207	-1024	-768	-1	-1	-1	-1	4	-1024	-768	-1	-1	-1	-1	4		0	0						StimuliFarbe_gelb_blau.png	0	880	547	72	111				0	Content		-72	-111	3457054	211385912
3474	08:45:40.634	00:00:03.474	208	-1024	-768	-1	-1	-1	-1	4	-1024	-768	-1	-1	-1	-1	4		0	0						StimuliFarbe_gelb_blau.png	0	880	547	72	111				0	Content		-72	-111	3474302	211403160
3489	08:45:40.649	00:00:03.489	209	-1024	-768	-1	-1	-1	-1	4	-1024	-768	-1	-1	-1	-1	4		0	0						StimuliFarbe_gelb_blau.png	0	880	547	72	111				0	Content		-72	-111	3489230	211418088
3506	08:45:40.666	00:00:03.505	210	-1024	-768	-1	-1	-1	-1	4	-1024	-768	-1	-1	-1	-1	4		0	0						StimuliFarbe_gelb_blau.png	0	880	547	72	111				0	Content		-72	-111	3505855	211434713
3523	08:45:40.683	00:00:03.522	211	-1024	-768	-1	-1	-1	-1	4	-1024	-768	-1	-1	-1	-1	4		0	0						StimuliFarbe_gelb_blau.png	0	880	547	72	111				0	Content		-72	-111	3522619	211451477
3539	08:45:40.699	00:00:03.539	212	-1024	-768	-1	-1	-1	-1	4	-1024	-768	-1	-1	-1	-1	4		0	0						StimuliFarbe_gelb_blau.png	0	880	547	72	111				0	Content		-72	-111	3539219	211468077
3556	08:45:40.716	00:00:03.555	213	-1024	-768	-1	-1	-1	-1	4	-1024	-768	-1	-1	-1	-1	4		0	0						StimuliFarbe_gelb_blau.png	0	880	547	72	111				0	Content		-72	-111	3555837	211484695
3573	08:45:40.733	00:00:03.572	214	-1024	-768	-1	-1	-1	-1	4	-1024	-768	-1	-1	-1	-1	4		0	0						StimuliFarbe_gelb_blau.png	0	880	547	72	111				0	Content		-72	-111	3572840	211501698
3589	08:45:40.749	00:00:03.589	215	277,5856	767,1893	0,6280285	0,6421285	361,6066	3,143218	0	-1024	-768	-1	-1	-1	-1	4	4	278	767						StimuliFarbe_gelb_blau.png	0	880	547	72	111	90	649	450	0	Content		206	656	3589346	211518204
3606	08:45:40.766	00:00:03.605	216	-1024	-768	-1	-1	-1	-1	4	33,37	750,6984	0,4610693	0,655962	361,6066	2,961315	0	4	33	751						StimuliFarbe_gelb_blau.png	0	880	547	72	111	90	649	450	0	Content		-39	640	3605969	211534827
3623	08:45:40.783	00:00:03.622	217	296,9649	772,3152	0,6301669	0,643503	361,5983	3,104847	0	28,80712	753,1121	0,4617975	0,6550459	361,6066	3,012559	0	4	163	763						StimuliFarbe_gelb_blau.png	0	880	547	72	111	90	649	450	0	Content		91	652	3622719	211551577
3639	08:45:40.799	00:00:03.639	218	290,0131	763,9012	0,6291023	0,6442369	358,5282	3,095598	0	28,3385	755,1733	0,4692532	0,6541508	380,7606	3,223242	0	4	159	760						StimuliFarbe_gelb_blau.png	0	880	547	72	111	90	649	450	0	Content		87	649	3639341	211568199
3656	08:45:40.816	00:00:03.655	219	-1024	-768	-1	-1	-1	-1	4	34,02903	754,955	0,4698867	0,6535774	380,7606	3,164962	0	4	34	755						StimuliFarbe_gelb_blau.png	0	880	547	72	111	90	649	450	0	Content		-38	644	3655968	211584826
3673	08:45:40.833	00:00:03.672	220	293,6006	765,9022	0,6304605	0,6459063	358,5197	3,08214	0	18,27213	757,6063	0,4701678	0,6533062	380,7606	3,234596	0	4	156	762						StimuliFarbe_gelb_blau.png	0	880	547	72	111	90	649	450	0	Content		84	651	3672608	211601466
3689	08:45:40.849	00:00:03.689	221	281,1441	761,5758	0,6319362	0,6470415	361,2258	3,154343	0	26,07723	758,0609	0,4690321	0,6534337	376,6261	3,210228	0	4	154	760						StimuliFarbe_gelb_blau.png	0	880	547	72	111	90	649	450	0	Content		82	649	3689345	211618203
3706	08:45:40.866	00:00:03.705	222	317,6353	766,0432	0,6325132	0,6483683	361,2174	3,052499	0	30,73777	753,0327	0,4691513	0,6538481	376,6261	3,130119	0	4	174	760						StimuliFarbe_gelb_blau.png	0	880	547	72	111	90	649	450	0	Content		102	649	3705969	211634827
3723	08:45:40.883	00:00:03.722	223	319,1401	761,5579	0,6326209	0,6498992	361,2173	3,065007	0	27,69045	752,4465	0,4691945	0,6545571	376,6261	3,21107	0	4	173	757						StimuliFarbe_gelb_blau.png	0	880	547	72	111	90	649	450	0	Content		101	646	3722608	211651466
3739	08:45:40.899	00:00:03.739	224	305,0958	767,5995	0,6323952	0,6514105	360,9161	3,147666	0	18,64955	756,9473	0,4703545	0,6554538	380,1826	3,262088	0	4	162	762						StimuliFarbe_gelb_blau.png	0	880	547	72	111	90	649	450	0	Content		90	651	3739218	211668076
3756	08:45:40.916	00:00:03.755	225	312,0084	761,7729	0,6321189	0,6530404	360,9073	3,040167	0	27,64682	751,5024	0,470167	0,6566573	380,1826	3,211088	0	4	170	757						StimuliFarbe_gelb_blau.png	0	880	547	72	111	90	649	450	0	Content		98	646	3755970	211684828
3773	08:45:40.933	00:00:03.772	226	312,9681	755,9816	0,631781	0,6546392	360,9071	3,07033	0	-1024	-768	-1	-1	-1	-1	4	4	313	756						StimuliFarbe_gelb_blau.png	0	880	547	72	111	90	649	450	0	Content		241	645	3772607	211701465
3789	08:45:40.949	00:00:03.789	227	281,6109	768,3345	0,6293615	0,6556321	357,5292	3,147164	0	-1024	-768	-1	-1	-1	-1	4	4	282	768						StimuliFarbe_gelb_blau.png	0	880	547	72	111	90	649	450	0	Content		210	657	3789343	211718201
3806	08:45:40.966	00:00:03.805	228	-1024	-768	-1	-1	-1	-1	4	21,52586	757,4227	0,4694457	0,6597813	381,3737	3,262918	0	4	22	757						StimuliFarbe_gelb_blau.png	0	880	547	72	111	90	649	450	0	Content		-50	646	3805966	211734824
3823	08:45:40.983	00:00:03.822	229	305,0228	765,3734	0,6290176	0,6578366	357,5193	3,141846	0	42,27514	757,9033	0,4690712	0,6608328	381,3737	3,187439	0	4	174	762						StimuliFarbe_gelb_blau.png	0	880	547	72	111	90	649	450	0	Content		102	651	3822599	211751457
3839	08:45:40.999	00:00:03.839	230	278,2246	766,2599	0,6303228	0,6581702	361,797	3,26094	0	37,45583	754,993	0,4687393	0,6616925	381,2581	3,337395	0	4	158	761						StimuliFarbe_gelb_blau.png	0	880	547	72	111	90	649	450	0	Content		86	650	3839214	211768072
3856	08:45:41.016	00:00:03.855	231	-1024	-768	-1	-1	-1	-1	4	37,39267	764,6855	0,4683965	0,6623349	381,2581	3,29264	0	4	37	765						StimuliFarbe_gelb_blau.png	0	880	547	72	111	90	649	450	0	Content		-35	654	3855964	211784822
3873	08:45:41.033	00:00:03.872	232	301,882	762,4662	0,6299648	0,6596989	361,7873	3,127273	0	-1024	-768	-1	-1	-1	-1	4	4	302	762						StimuliFarbe_gelb_blau.png	0	880	547	72	111	90	649	450	0	Content		230	651	3872598	211801456
3889	08:45:41.049	00:00:03.889	233	289,6961	770,8768	0,6272076	0,6603628	357,2894	3,18995	0	-1024	-768	-1	-1	-1	-1	4	4	290	771						StimuliFarbe_gelb_blau.png	0	880	547	72	111	90	649	450	0	Content		218	660	3889214	211818072
3906	08:45:41.066	00:00:03.905	234	-1024	-768	-1	-1	-1	-1	4	31,2457	754,3135	0,4661335	0,66556	377,2563	3,283052	0	4	31	754						StimuliFarbe_gelb_blau.png	0	880	547	72	111	90	649	450	0	Content		-41	643	3905962	211834820
3923	08:45:41.083	00:00:03.922	235	301,642	763,8796	0,627177	0,6626973	357,2894	3,162585	0	38,90398	755,1459	0,466042	0,6668242	377,2563	3,298373	0	4	170	760						StimuliFarbe_gelb_blau.png	0	880	547	72	111	90	649	450	0	Content		98	649	3922595	211851453
3939	08:45:41.099	00:00:03.939	236	277,4878	775,5175	0,624061	0,6636831	351,1904	3,174466	0	25,57019	751,4778	0,4668894	0,667849	380,0655	3,302201	0	4	152	763						StimuliFarbe_gelb_blau.png	0	880	547	72	111	90	649	450	0	Content		80	652	3939212	211868070
3956	08:45:41.116	00:00:03.955	237	-1024	-768	-1	-1	-1	-1	4	47,41313	745,7674	0,4670885	0,6692446	380,0655	3,178649	0	4	47	746						StimuliFarbe_gelb_blau.png	0	880	547	72	111	90	649	450	0	Content		-25	635	3955837	211884695
3972	08:45:41.132	00:00:03.972	238	286,9774	769,3643	0,6243644	0,6661295	351,1903	3,086278	0	36,46346	747,6436	0,4673354	0,6705733	380,0655	3,279227	0	4	162	759						StimuliFarbe_gelb_blau.png	0	880	547	72	111	90	649	450	0	Content		90	648	3972462	211901320
3989	08:45:41.149	00:00:03.989	239	292,2307	761,0025	0,6307209	0,6673939	363,2854	3,27809	0	35,05392	749,5197	0,4667982	0,6715736	378,1392	3,248658	0	4	164	755						StimuliFarbe_gelb_blau.png	0	880	547	72	111	90	649	450	0	Content		92	644	3989209	211918067
4006	08:45:41.166	00:00:04.005	240	-1024	-768	-1	-1	-1	-1	4	-1024	-768	-1	-1	-1	-1	4	4	0	0						StimuliFarbe_gelb_blau.png	0	880	547	72	111	90	649	450	0	Content		-72	-111	4005832	211934690
4023	08:45:41.183	00:00:04.022	241	229,5011	719,0736	0,6334698	0,6680396	363,2854	3,242974	0	-74,41663	696,6236	0,4695812	0,6716743	378,1393	3,407896	0	4	78	708						StimuliFarbe_gelb_blau.png	0	880	547	72	111	90	649	450	0	Content		6	597	4022575	211951433
4039	08:45:41.199	00:00:04.039	242	106,7355	640,9141	0,6354254	0,6666631	361,8318	3,353922	0	-74,41663	696,6236	0,4729582	0,6700178	381,0454	3,407896	0	5	16	669						StimuliFarbe_gelb_blau.png	0	880	547	72	111	-167	431	266	0	Content		-56	558	4039207	211968065
4056	08:45:41.216	00:00:04.055	243	21,09044	580,1167	0,6376278	0,6654337	361,8224	3,364104	0	-216,0645	570,6586	0,4744549	0,6686252	381,0455	3,423037	0	5	-97	575						StimuliFarbe_gelb_blau.png	0	880	547	72	111	-167	431	266	0	Content		-169	464	4055831	211984689
4073	08:45:41.233	00:00:04.072	244	-18,73777	542,1686	0,6387345	0,6651404	361,8225	3,358367	0	-1024	-768	-1	-1	-1	-1	4	5	-19	542						StimuliFarbe_gelb_blau.png	0	880	547	72	111	-167	431	266	0	Content		-91	431	4072584	212001442
4089	08:45:41.249	00:00:04.089	245	-58,56597	504,2206	0,6365225	0,6652727	355,7127	3,363242	0	-1024	-768	-1	-1	-1	-1	4	5	-59	504						StimuliFarbe_gelb_blau.png	0	880	547	72	111	-167	431	266	0	Content		-131	393	4089081	212017939
4106	08:45:41.266	00:00:04.105	246	-13,89338	551,608	0,6376827	0,6655905	355,7031	3,362926	0	-190,0001	530,7416	0,4752422	0,6677656	381,3041	3,384547	0	5	-102	541						StimuliFarbe_gelb_blau.png	0	880	547	72	111	-167	431	266	0	Content		-174	430	4105704	212034562
4122	08:45:41.282	00:00:04.122	247	-19,44157	557,6455	0,6383809	0,6655723	355,7032	3,349133	0	-182,3747	525,91	0,4758512	0,6676925	381,3041	3,468415	0	5	-101	542						StimuliFarbe_gelb_blau.png	0	880	547	72	111	-167	431	266	0	Content		-173	431	4122455	212051313
4139	08:45:41.299	00:00:04.139	248	-17,90497	562,5116	0,6450616	0,6650965	368,3397	3,349627	0	-1024	-768	-1	-1	-1	-1	4	5	-18	563						StimuliFarbe_gelb_blau.png	0	880	547	72	111	-167	431	266	0	Content		-90	452	4139079	212067937
4156	08:45:41.316	00:00:04.155	249	-29,85961	544,8204	0,6464063	0,6649992	368,3313	3,443169	0	-162,6187	528,8097	0,4770619	0,666379	381,3041	3,448876	0	5	-96	537						StimuliFarbe_gelb_blau.png	0	880	547	72	111	-167	431	266	0	Content		-168	426	4155703	212084561
4172	08:45:41.332	00:00:04.172	250	-19,82662	540,6993	0,6471243	0,6648285	368,3313	3,453439	0	-184,42	532,7958	0,4774436	0,6654985	381,3041	3,518532	0	5	-102	537						StimuliFarbe_gelb_blau.png	0	880	547	72	111	-167	431	266	0	Content		-174	426	4172454	212101312
4189	08:45:41.349	00:00:04.189	251	-1024	-768	-1	-1	-1	-1	4	-184,42	532,7958	0,4792179	0,6649641	385,1131	3,518532	0	5	-184	533						StimuliFarbe_gelb_blau.png	0	880	547	72	111	-167	431	266	0	Content		-256	422	4189075	212117933
4206	08:45:41.366	00:00:04.205	252	-28,10827	541,1134	0,6483997	0,6644536	368,3315	3,534816	0	-177,6684	537,9145	0,4797035	0,664563	385,1131	3,546152	0	5	-103	540						StimuliFarbe_gelb_blau.png	0	880	547	72	111	-167	431	266	0	Content		-175	429	4205702	212134560
4222	08:45:41.382	00:00:04.222	253	-20,53693	550,0289	0,6488519	0,6641392	368,3315	3,500918	0	-1024	-768	-1	-1	-1	-1	4	5	-21	550						StimuliFarbe_gelb_blau.png	0	880	547	72	111	-167	431	266	0	Content		-93	439	4222326	212151184
4239	08:45:41.399	00:00:04.238	254	-20,53693	550,0289	0,6477725	0,6635866	366,612	3,500918	0	-177,8582	532,9278	0,4809031	0,6636757	386,4579	3,546562	0	5	-99	541						StimuliFarbe_gelb_blau.png	0	880	547	72	111	-167	431	266	0	Content		-171	430	4238949	212167807
4256	08:45:41.416	00:00:04.255	255	-17,30869	543,3723	0,6488156	0,6636963	366,6039	3,485366	0	-172,9277	536,3502	0,481424	0,6633255	386,4579	3,482548	0	5	-95	540						StimuliFarbe_gelb_blau.png	0	880	547	72	111	-167	431	266	0	Content		-167	429	4255700	212184558
4272	08:45:41.432	00:00:04.272	256	8,532746	552,5321	0,6479728	0,6634876	366,6039	3,459388	0	-127,0067	541,2897	0,4807944	0,6631138	386,4579	3,492658	0	5	-59	547						StimuliFarbe_gelb_blau.png	0	880	547	72	111	-167	431	266	0	Content		-131	436	4272324	212201182
4289	08:45:41.449	00:00:04.288	257	12,83879	550,5914	0,640439	0,6641173	356,4116	3,449589	0	40,34467	581,7755	0,4748806	0,6633659	375,0969	3,466835	0	5	27	566						StimuliFarbe_gelb_blau.png	0	880	547	72	111	-167	431	266	0	Content		-45	455	4288949	212217807
4306	08:45:41.466	00:00:04.305	258	263,0294	627,0889	0,6376202	0,6652401	356,402	3,255048	0	176,0641	622,2273	0,4727183	0,6640051	375,0969	3,377213	0	6	220	625						StimuliFarbe_gelb_blau.png	0	880	547	72	111	369	597	283	0	Content		148	514	4305698	212234556
4322	08:45:41.482	00:00:04.322	259	346,7707	671,2214	0,6349783	0,6661839	356,4017	3,308733	0	-1024	-768	-1	-1	-1	-1	4	6	347	671						StimuliFarbe_gelb_blau.png	0	880	547	72	111	369	597	283	0	Content		275	560	4322321	212251179
4339	08:45:41.499	00:00:04.338	260	426,1543	702,4924	0,6283908	0,6668927	346,7953	3,193983	0	-1024	-768	-1	-1	-1	-1	4	6	426	702						StimuliFarbe_gelb_blau.png	0	880	547	72	111	369	597	283	0	Content		354	591	4338947	212267805
4356	08:45:41.516	00:00:04.355	261	-1024	-768	-1	-1	-1	-1	4	-1024	-768	-1	-1	-1	-1	4	6	0	0						StimuliFarbe_gelb_blau.png	0	880	547	72	111	369	597	283	0	Content		-72	-111	4355571	212284429
4372	08:45:41.532	00:00:04.372	262	-1024	-768	-1	-1	-1	-1	4	-1024	-768	-1	-1	-1	-1	4	6	0	0						StimuliFarbe_gelb_blau.png	0	880	547	72	111	369	597	283	0	Content		-72	-111	4372317	212301175
4389	08:45:41.549	00:00:04.388	263	454,9247	711,5186	0,6311049	0,6663563	353,9221	3,2149	0	-1024	-768	-1	-1	-1	-1	4	6	455	712						StimuliFarbe_gelb_blau.png	0	880	547	72	111	369	597	283	0	Content		383	601	4388941	212317799
4406	08:45:41.566	00:00:04.405	264	-1024	-768	-1	-1	-1	-1	4	-1024	-768	-1	-1	-1	-1	4	6	0	0						StimuliFarbe_gelb_blau.png	0	880	547	72	111	369	597	283	0	Content		-72	-111	4405623	212334481
4422	08:45:41.582	00:00:04.422	265	-1024	-768	-1	-1	-1	-1	4	-1024	-768	-1	-1	-1	-1	4	6	0	0						StimuliFarbe_gelb_blau.png	0	880	547	72	111	369	597	283	0	Content		-72	-111	4422291	212351149
4439	08:45:41.599	00:00:04.438	266	-1024	-768	-1	-1	-1	-1	4	-1024	-768	-1	-1	-1	-1	4	6	0	0						StimuliFarbe_gelb_blau.png	0	880	547	72	111	369	597	283	0	Content		-72	-111	4438943	212367801
4456	08:45:41.616	00:00:04.455	267	436,7317	714,8608	0,6247328	0,6664106	342,612	2,996512	0	-1024	-768	-1	-1	-1	-1	4	6	437	715						StimuliFarbe_gelb_blau.png	0	880	547	72	111	369	597	283	0	Content		365	604	4455637	212384495
4472	08:45:41.632	00:00:04.472	268	444,6029	707,3907	0,6264439	0,6662322	346,3874	3,003259	0	-1024	-768	-1	-1	-1	-1	4	6	445	707						StimuliFarbe_gelb_blau.png	0	880	547	72	111	369	597	283	0	Content		373	596	4472194	212401052
4489	08:45:41.649	00:00:04.488	269	-1024	-768	-1	-1	-1	-1	4	-1024	-768	-1	-1	-1	-1	4	6	0	0						StimuliFarbe_gelb_blau.png	0	880	547	72	111	369	597	283	0	Content		-72	-111	4488942	212417800
4505	08:45:41.665	00:00:04.505	270	437,8667	711,2513	0,6236674	0,6654259	341,9619	2,970467	0	-1024	-768	-1	-1	-1	-1	4	6	438	711						StimuliFarbe_gelb_blau.png	0	880	547	72	111	369	597	283	0	Content		366	600	4505315	212434173
4522	08:45:41.682	00:00:04.522	271	440,7426	707,9591	0,6234106	0,6648362	342,0665	2,966928	0	-1024	-768	-1	-1	-1	-1	4	6	441	708						StimuliFarbe_gelb_blau.png	0	880	547	72	111	369	597	283	0	Content		369	597	4522385	212451243
4539	08:45:41.699	00:00:04.538	272	-1024	-768	-1	-1	-1	-1	4	-1024	-768	-1	-1	-1	-1	4	6	0	0						StimuliFarbe_gelb_blau.png	0	880	547	72	111	369	597	283	0	Content		-72	-111	4538565	212467423
4556	08:45:41.716	00:00:04.555	273	453,7146	711,592	0,6270824	0,6631699	349,8441	3,025382	0	-1024	-768	-1	-1	-1	-1	4	6	454	712						StimuliFarbe_gelb_blau.png	0	880	547	72	111	369	597	283	0	Content		382	601	4555633	212484491
4572	08:45:41.732	00:00:04.571	274	460,45	712,6478	0,6249946	0,6628838	345,8703	3,005448	0	-1024	-768	-1	-1	-1	-1	4	6	460	713						StimuliFarbe_gelb_blau.png	0	880	547	72	111	369	597	283	0	Content		388	602	4571940	212500798
4589	08:45:41.749	00:00:04.588	275	-1024	-768	-1	-1	-1	-1	4	-1024	-768	-1	-1	-1	-1	4		0	0						StimuliFarbe_gelb_blau.png	0	880	547	72	111				0	Content		-72	-111	4588563	212517421
4605	08:45:41.765	00:00:04.605	276	-1024	-768	-1	-1	-1	-1	4	-1024	-768	-1	-1	-1	-1	4		0	0						StimuliFarbe_gelb_blau.png	0	880	547	72	111				0	Content		-72	-111	4605315	212534173
4622	08:45:41.782	00:00:04.622	277	-1024	-768	-1	-1	-1	-1	4	-1024	-768	-1	-1	-1	-1	4		0	0						StimuliFarbe_gelb_blau.png	0	880	547	72	111				0	Content		-72	-111	4622258	212551116
4639	08:45:41.799	00:00:04.638	278	-1024	-768	-1	-1	-1	-1	4	-1024	-768	-1	-1	-1	-1	4		0	0						StimuliFarbe_gelb_blau.png	0	880	547	72	111				0	Content		-72	-111	4638907	212567765
4656	08:45:41.816	00:00:04.655	279	-1024	-768	-1	-1	-1	-1	4	-1024	-768	-1	-1	-1	-1	4		0	0						StimuliFarbe_gelb_blau.png	0	880	547	72	111				0	Content		-72	-111	4655575	212584433
4672	08:45:41.832	00:00:04.672	280	-1024	-768	-1	-1	-1	-1	4	-1024	-768	-1	-1	-1	-1	4		0	0						StimuliFarbe_gelb_blau.png	0	880	547	72	111				0	Content		-72	-111	4672186	212601044
4689	08:45:41.849	00:00:04.688	281	-1024	-768	-1	-1	-1	-1	4	-1024	-768	-1	-1	-1	-1	4		0	0						StimuliFarbe_gelb_blau.png	0	880	547	72	111				0	Content		-72	-111	4688687	212617545
4705	08:45:41.865	00:00:04.705	282	-1024	-768	-1	-1	-1	-1	4	-1024	-768	-1	-1	-1	-1	4		0	0						StimuliFarbe_gelb_blau.png	0	880	547	72	111				0	Content		-72	-111	4705440	212634298
4722	08:45:41.882	00:00:04.722	283	-1024	-768	-1	-1	-1	-1	4	-1024	-768	-1	-1	-1	-1	4		0	0						StimuliFarbe_gelb_blau.png	0	880	547	72	111				0	Content		-72	-111	4722062	212650920
4739	08:45:41.899	00:00:04.738	284	-1024	-768	-1	-1	-1	-1	4	-1024	-768	-1	-1	-1	-1	4		0	0						StimuliFarbe_gelb_blau.png	0	880	547	72	111				0	Content		-72	-111	4738730	212667588
4755	08:45:41.915	00:00:04.755	285	-1024	-768	-1	-1	-1	-1	4	-1024	-768	-1	-1	-1	-1	4		0	0						StimuliFarbe_gelb_blau.png	0	880	547	72	111				0	Content		-72	-111	4755433	212684291
4772	08:45:41.932	00:00:04.772	286	-1024	-768	-1	-1	-1	-1	4	-1024	-768	-1	-1	-1	-1	4		0	0						StimuliFarbe_gelb_blau.png	0	880	547	72	111				0	Content		-72	-111	4772058	212700916
4789	08:45:41.949	00:00:04.788	287	-1024	-768	-1	-1	-1	-1	4	-1024	-768	-1	-1	-1	-1	4		0	0						StimuliFarbe_gelb_blau.png	0	880	547	72	111				0	Content		-72	-111	4788683	212717541
4805	08:45:41.965	00:00:04.805	288	-1024	-768	-1	-1	-1	-1	4	-1024	-768	-1	-1	-1	-1	4		0	0						StimuliFarbe_gelb_blau.png	0	880	547	72	111				0	Content		-72	-111	4805352	212734210
4822	08:45:41.982	00:00:04.821	289	-1024	-768	-1	-1	-1	-1	4	-1024	-768	-1	-1	-1	-1	4		0	0						StimuliFarbe_gelb_blau.png	0	880	547	72	111				0	Content		-72	-111	4821893	212750751
4839	08:45:41.999	00:00:04.838	290	-1024	-768	-1	-1	-1	-1	4	-1024	-768	-1	-1	-1	-1	4		0	0						StimuliFarbe_gelb_blau.png	0	880	547	72	111				0	Content		-72	-111	4838561	212767419
4855	08:45:42.015	00:00:04.855	291	-1024	-768	-1	-1	-1	-1	4	-1024	-768	-1	-1	-1	-1	4		0	0						StimuliFarbe_gelb_blau.png	0	880	547	72	111				0	Content		-72	-111	4855057	212783915
4872	08:45:42.032	00:00:04.872	292	-1024	-768	-1	-1	-1	-1	4	-1024	-768	-1	-1	-1	-1	4		0	0						StimuliFarbe_gelb_blau.png	0	880	547	72	111				0	Content		-72	-111	4872310	212801168
4888	08:45:42.048	00:00:04.888	293	-1024	-768	-1	-1	-1	-1	4	-1024	-768	-1	-1	-1	-1	4		0	0						StimuliFarbe_gelb_blau.png	0	880	547	72	111				0	Content		-72	-111	4888435	212817293
4905	08:45:42.065	00:00:04.905	294	-1024	-768	-1	-1	-1	-1	4	-1024	-768	-1	-1	-1	-1	4		0	0						StimuliFarbe_gelb_blau.png	0	880	547	72	111				0	Content		-72	-111	4905057	212833915
4922	08:45:42.082	00:00:04.921	295	-1024	-768	-1	-1	-1	-1	4	-1024	-768	-1	-1	-1	-1	4		0	0						StimuliFarbe_gelb_blau.png	0	880	547	72	111				0	Content		-72	-111	4921678	212850536
4938	08:45:42.098	00:00:04.938	296	-1024	-768	-1	-1	-1	-1	4	-1024	-768	-1	-1	-1	-1	4		0	0						StimuliFarbe_gelb_blau.png	0	880	547	72	111				0	Content		-72	-111	4938304	212867162
4956	08:45:42.116	00:00:04.955	297	-1024	-768	-1	-1	-1	-1	4	-1024	-768	-1	-1	-1	-1	4		0	0						StimuliFarbe_gelb_blau.png	0	880	547	72	111				0	Content		-72	-111	4955503	212884361
4973	08:45:42.133	00:00:04.972	298	-1024	-768	-1	-1	-1	-1	4	-1024	-768	-1	-1	-1	-1	4		0	0						StimuliFarbe_gelb_blau.png	0	880	547	72	111				0	Content		-72	-111	4972874	212901732
4990	08:45:42.150	00:00:04.990	299	-1024	-768	-1	-1	-1	-1	4	-1024	-768	-1	-1	-1	-1	4		0	0						StimuliFarbe_gelb_blau.png	0	880	547	72	111				0	Content		-72	-111	4990121	212918979
5005	08:45:42.165	00:00:05.004	300	-1024	-768	-1	-1	-1	-1	4	-1024	-768	-1	-1	-1	-1	4		0	0						StimuliFarbe_gelb_blau.png	0	880	547	72	111				0	Content		-72	-111	5004925	212933783
5022	08:45:42.182	00:00:05.021	301	-1024	-768	-1	-1	-1	-1	4	-1024	-768	-1	-1	-1	-1	4		0	0						StimuliFarbe_gelb_blau.png	0	880	547	72	111				0	Content		-72	-111	5021676	212950534
5038	08:45:42.198	00:00:05.038	302	-1024	-768	-1	-1	-1	-1	4	-1024	-768	-1	-1	-1	-1	4		0	0						StimuliFarbe_gelb_blau.png	0	880	547	72	111				0	Content		-72	-111	5038299	212967157
5055	08:45:42.215	00:00:05.054	303	-1024	-768	-1	-1	-1	-1	4	-1024	-768	-1	-1	-1	-1	4		0	0						StimuliFarbe_gelb_blau.png	0	880	547	72	111				0	Content		-72	-111	5054925	212983783
5072	08:45:42.232	00:00:05.071	304	-1024	-768	-1	-1	-1	-1	4	-1024	-768	-1	-1	-1	-1	4		0	0						StimuliFarbe_gelb_blau.png	0	880	547	72	111				0	Content		-72	-111	5071548	213000406
5088	08:45:42.248	00:00:05.088	305	-1024	-768	-1	-1	-1	-1	4	-1024	-768	-1	-1	-1	-1	4		0	0						StimuliFarbe_gelb_blau.png	0	880	547	72	111				0	Content		-72	-111	5088172	213017030
5105	08:45:42.265	00:00:05.105	306	-1024	-768	-1	-1	-1	-1	4	-1024	-768	-1	-1	-1	-1	4		0	0						StimuliFarbe_gelb_blau.png	0	880	547	72	111				0	Content		-72	-111	5105366	213034224
5123	08:45:42.283	00:00:05.122	307	-1024	-768	-1	-1	-1	-1	4	-1024	-768	-1	-1	-1	-1	4		0	0						StimuliFarbe_gelb_blau.png	0	880	547	72	111				0	Content		-72	-111	5122741	213051599
5140	08:45:42.300	00:00:05.140	308	-1024	-768	-1	-1	-1	-1	4	-1024	-768	-1	-1	-1	-1	4		0	0						StimuliFarbe_gelb_blau.png	0	880	547	72	111				0	Content		-72	-111	5140112	213068970
5155	08:45:42.315	00:00:05.154	309	-1024	-768	-1	-1	-1	-1	4	-1024	-768	-1	-1	-1	-1	4		0	0						StimuliFarbe_gelb_blau.png	0	880	547	72	111				0	Content		-72	-111	5154917	213083775
5172	08:45:42.332	00:00:05.171	310	-1024	-768	-1	-1	-1	-1	4	-1024	-768	-1	-1	-1	-1	4		0	0						StimuliFarbe_gelb_blau.png	0	880	547	72	111				0	Content		-72	-111	5171540	213100398
5188	08:45:42.348	00:00:05.188	311	-1024	-768	-1	-1	-1	-1	4	-1024	-768	-1	-1	-1	-1	4		0	0						StimuliFarbe_gelb_blau.png	0	880	547	72	111				0	Content		-72	-111	5188291	213117149
5205	08:45:42.365	00:00:05.204	312	-1024	-768	-1	-1	-1	-1	4	-1024	-768	-1	-1	-1	-1	4		0	0						StimuliFarbe_gelb_blau.png	0	880	547	72	111				0	Content		-72	-111	5204913	213133771
5222	08:45:42.382	00:00:05.221	313	-1024	-768	-1	-1	-1	-1	4	-1024	-768	-1	-1	-1	-1	4		0	0						StimuliFarbe_gelb_blau.png	0	880	547	72	111				0	Content		-72	-111	5221538	213150396
5238	08:45:42.398	00:00:05.238	314	-1024	-768	-1	-1	-1	-1	4	-1024	-768	-1	-1	-1	-1	4		0	0						StimuliFarbe_gelb_blau.png	0	880	547	72	111				0	Content		-72	-111	5238164	213167022
5255	08:45:42.415	00:00:05.255	315	-1024	-768	-1	-1	-1	-1	4	-1024	-768	-1	-1	-1	-1	4		0	0						StimuliFarbe_gelb_blau.png	0	880	547	72	111				0	Content		-72	-111	5255233	213184091
5273	08:45:42.433	00:00:05.272	316	-1024	-768	-1	-1	-1	-1	4	-1024	-768	-1	-1	-1	-1	4		0	0						StimuliFarbe_gelb_blau.png	0	880	547	72	111				0	Content		-72	-111	5272607	213201465
5290	08:45:42.450	00:00:05.289	317	-1024	-768	-1	-1	-1	-1	4	-1024	-768	-1	-1	-1	-1	4		0	0						StimuliFarbe_gelb_blau.png	0	880	547	72	111				0	Content		-72	-111	5289980	213218838
5305	08:45:42.465	00:00:05.304	318	-1024	-768	-1	-1	-1	-1	4	-1024	-768	-1	-1	-1	-1	4		0	0						StimuliFarbe_gelb_blau.png	0	880	547	72	111				0	Content		-72	-111	5304788	213233646
5321	08:45:42.481	00:00:05.321	319	-1024	-768	-1	-1	-1	-1	4	-1024	-768	-1	-1	-1	-1	4		0	0						StimuliFarbe_gelb_blau.png	0	880	547	72	111				0	Content		-72	-111	5321412	213250270
5338	08:45:42.498	00:00:05.338	320	-1024	-768	-1	-1	-1	-1	4	-1024	-768	-1	-1	-1	-1	4		0	0						StimuliFarbe_gelb_blau.png	0	880	547	72	111				0	Content		-72	-111	5338162	213267020
5355	08:45:42.515	00:00:05.354	321	-1024	-768	-1	-1	-1	-1	4	-1024	-768	-1	-1	-1	-1	4		0	0						StimuliFarbe_gelb_blau.png	0	880	547	72	111				0	Content		-72	-111	5354786	213283644
5371	08:45:42.531	00:00:05.371	322	-1024	-768	-1	-1	-1	-1	4	-1024	-768	-1	-1	-1	-1	4		0	0						StimuliFarbe_gelb_blau.png	0	880	547	72	111				0	Content		-72	-111	5371408	213300266
5388	08:45:42.548	00:00:05.388	323	-1024	-768	-1	-1	-1	-1	4	-1024	-768	-1	-1	-1	-1	4		0	0						StimuliFarbe_gelb_blau.png	0	880	547	72	111				0	Content		-72	-111	5388035	213316893
5405	08:45:42.565	00:00:05.405	324	-1024	-768	-1	-1	-1	-1	4	-1024	-768	-1	-1	-1	-1	4		0	0						StimuliFarbe_gelb_blau.png	0	880	547	72	111				0	Content		-72	-111	5405230	213334088
5423	08:45:42.583	00:00:05.422	325	-1024	-768	-1	-1	-1	-1	4	-1024	-768	-1	-1	-1	-1	4		0	0						StimuliFarbe_gelb_blau.png	0	880	547	72	111				0	Content		-72	-111	5422601	213351459
5440	08:45:42.600	00:00:05.439	326	-1024	-768	-1	-1	-1	-1	4	-1024	-768	-1	-1	-1	-1	4		0	0						StimuliFarbe_gelb_blau.png	0	880	547	72	111				0	Content		-72	-111	5439850	213368708
5455	08:45:42.615	00:00:05.454	327	-1024	-768	-1	-1	-1	-1	4	-1024	-768	-1	-1	-1	-1	4		0	0						StimuliFarbe_gelb_blau.png	0	880	547	72	111				0	Content		-72	-111	5454657	213383515
5471	08:45:42.631	00:00:05.471	328	-1024	-768	-1	-1	-1	-1	4	-1024	-768	-1	-1	-1	-1	4		0	0						StimuliFarbe_gelb_blau.png	0	880	547	72	111				0	Content		-72	-111	5471405	213400263
5488	08:45:42.648	00:00:05.488	329	-1024	-768	-1	-1	-1	-1	4	-1024	-768	-1	-1	-1	-1	4		0	0						StimuliFarbe_gelb_blau.png	0	880	547	72	111				0	Content		-72	-111	5488034	213416892
5505	08:45:42.665	00:00:05.504	330	-1024	-768	-1	-1	-1	-1	4	-1024	-768	-1	-1	-1	-1	4		0	0						StimuliFarbe_gelb_blau.png	0	880	547	72	111				0	Content		-72	-111	5504652	213433510
5522	08:45:42.682	00:00:05.521	331	-1024	-768	-1	-1	-1	-1	4	-1024	-768	-1	-1	-1	-1	4		0	0						StimuliFarbe_gelb_blau.png	0	880	547	72	111				0	Content		-72	-111	5521722	213450580
5538	08:45:42.698	00:00:05.538	332	-1024	-768	-1	-1	-1	-1	4	-1024	-768	-1	-1	-1	-1	4		0	0						StimuliFarbe_gelb_blau.png	0	880	547	72	111				0	Content		-72	-111	5538029	213466887
5555	08:45:42.715	00:00:05.554	333	306,8744	760,8189	0,6455377	0,6703871	359,2137	3,190962	0	72,05462	760,9185	0,4796033	0,6547269	372,0709	3,134074	0	7	189	761						StimuliFarbe_gelb_blau.png	0	880	547	72	111	115	650	217	0	Content		117	650	5554903	213483761
5572	08:45:42.732	00:00:05.571	334	-1024	-768	-1	-1	-1	-1	4	66,17699	757,5732	0,480405	0,653945	372,0709	3,135376	0	7	66	758						StimuliFarbe_gelb_blau.png	0	880	547	72	111	115	650	217	0	Content		-6	647	5571526	213500384
5588	08:45:42.748	00:00:05.588	335	327,115	762,9335	0,6476693	0,6708081	359,2046	3,169375	0	65,72588	756,6089	0,4812232	0,6528506	372,0709	3,163643	0	7	196	760						StimuliFarbe_gelb_blau.png	0	880	547	72	111	115	650	217	0	Content		124	649	5588278	213517136
5605	08:45:42.765	00:00:05.604	336	318,7233	767,3304	0,6432211	0,6709111	349,4039	3,135918	0	65,27477	755,6445	0,4843621	0,6520502	378,714	3,173933	0	7	192	761						StimuliFarbe_gelb_blau.png	0	880	547	72	111	115	650	217	0	Content		120	650	5604902	213533760
5622	08:45:42.782	00:00:05.621	337	-1024	-768	-1	-1	-1	-1	4	60,9571	760,7742	0,4849027	0,6509044	378,714	3,178536	0	7	61	761						StimuliFarbe_gelb_blau.png	0	880	547	72	111	115	650	217	0	Content		-11	650	5621525	213550383
5638	08:45:42.798	00:00:05.638	338	313,9051	766,9598	0,6441945	0,6716485	349,394	3,092807	0	75,84401	764,0767	0,4853333	0,6498874	378,714	3,231962	0	7	195	766						StimuliFarbe_gelb_blau.png	0	880	547	72	111	115	650	217	0	Content		123	655	5638277	213567135
5655	08:45:42.815	00:00:05.654	339	297,4824	769,0814	0,6433724	0,6718942	347,7216	3,174009	0	75,37865	766,295	0,4853563	0,6493643	378,2697	3,244518	0	7	186	768						StimuliFarbe_gelb_blau.png	0	880	547	72	111	115	650	217	0	Content		114	657	5654776	213583634
5671	08:45:42.831	00:00:05.671	340	-1024	-768	-1	-1	-1	-1	4	-1024	-768	-1	-1	-1	-1	4	7	0	0						StimuliFarbe_gelb_blau.png	0	880	547	72	111	115	650	217	0	Content		-72	-111	5671400	213600258
5688	08:45:42.848	00:00:05.688	341	322,9666	766,8618	0,6433154	0,673333	347,7214	3,107192	0	78,55466	751,6866	0,4854025	0,6482068	378,2697	3,265643	0	7	201	759						StimuliFarbe_gelb_blau.png	0	880	547	72	111	115	650	217	0	Content		129	648	5688148	213617006
5705	08:45:42.865	00:00:05.704	342	324,2828	758,9464	0,6458231	0,6741009	352,8332	3,209924	0	81,78468	759,6301	0,4848762	0,6479375	377,4185	3,307989	0	7	203	759						StimuliFarbe_gelb_blau.png	0	880	547	72	111	115	650	217	0	Content		131	648	5704775	213633633
5721	08:45:42.881	00:00:05.721	343	-1024	-768	-1	-1	-1	-1	4	75,89	768,6033	0,484486	0,6476963	377,4185	3,270271	0	7	76	769						StimuliFarbe_gelb_blau.png	0	880	547	72	111	115	650	217	0	Content		4	658	5721409	213650267
5738	08:45:42.898	00:00:05.738	344	319,533	762,3873	0,6452886	0,6760728	352,8332	3,198065	0	71,99664	764,8226	0,4843105	0,6475986	377,4185	3,320067	0	7	196	764						StimuliFarbe_gelb_blau.png	0	880	547	72	111	115	650	217	0	Content		124	653	5738026	213666884
5755	08:45:42.915	00:00:05.754	345	296,3275	758,9559	0,6452153	0,6766576	352,9797	3,202464	0	71,59148	769,5445	0,4835911	0,6472185	375,1949	3,31152	0	7	184	764						StimuliFarbe_gelb_blau.png	0	880	547	72	111	115	650	217	0	Content		112	653	5754775	213683633
5771	08:45:42.931	00:00:05.771	346	-1024	-768	-1	-1	-1	-1	4	-24,93428	715,6647	0,4854113	0,6456448	375,1949	3,328996	0	8	-25	716						StimuliFarbe_gelb_blau.png	0	880	547	72	111	-151	443	383	0	Content		-97	605	5771410	213700268
5788	08:45:42.948	00:00:05.788	347	-1024	-768	-1	-1	-1	-1	4	-1024	-768	-1	-1	-1	-1	4	8	0	0						StimuliFarbe_gelb_blau.png	0	880	547	72	111	-151	443	383	0	Content		-72	-111	5788147	213717005
5805	08:45:42.965	00:00:05.804	348	-1024	-768	-1	-1	-1	-1	4	-1024	-768	-1	-1	-1	-1	4	8	0	0						StimuliFarbe_gelb_blau.png	0	880	547	72	111	-151	443	383	0	Content		-72	-111	5804767	213733625
5821	08:45:42.981	00:00:05.821	349	-115,3206	553,7609	0,5904635	0,658636	361,2967	3,276978	1	-209,5551	544,718	0,504399	0,6418042	377,5357	3,28673	3	8	-115	554						StimuliFarbe_gelb_blau.png	0	880	547	72	111	-151	443	383	0	Content		-187	443	5821406	213750264
5838	08:45:42.998	00:00:05.838	350	-11,47296	559,3434	0,6557054	0,6768556	361,292	3,378653	0	-154,1038	553,1622	0,4882735	0,641814	377,5357	3,32265	0	8	-83	556						StimuliFarbe_gelb_blau.png	0	880	547	72	111	-151	443	383	0	Content		-155	445	5838018	213766876
5855	08:45:43.015	00:00:05.854	351	-11,47296	559,3434	0,6590615	0,6783149	368,1849	3,378653	0	-1024	-768	-1	-1	-1	-1	4	8	-11	559						StimuliFarbe_gelb_blau.png	0	880	547	72	111	-151	443	383	0	Content		-83	448	5854642	213783500
5871	08:45:43.031	00:00:05.871	352	-22,19169	544,8419	0,6592157	0,6798255	368,1758	3,365867	0	-144,5025	538,2784	0,4878779	0,6423507	377,5357	3,31654	0	8	-83	542						StimuliFarbe_gelb_blau.png	0	880	547	72	111	-151	443	383	0	Content		-155	431	5871142	213800000
5888	08:45:43.048	00:00:05.888	353	-16,51066	544,829	0,6592164	0,6814516	368,1756	3,303489	0	-134,2304	540,6964	0,487822	0,6427934	377,5357	3,326148	0	8	-75	543						StimuliFarbe_gelb_blau.png	0	880	547	72	111	-151	443	383	0	Content		-147	432	5888017	213816875
5905	08:45:43.065	00:00:05.904	354	-20,64331	544,8161	0,6552522	0,6831808	360,6452	3,290876	0	-128,8218	543,1144	0,4878694	0,6431872	377,798	3,3245	0	8	-75	544						StimuliFarbe_gelb_blau.png	0	880	547	72	111	-151	443	383	0	Content		-147	433	5904517	213833375
5921	08:45:43.081	00:00:05.921	355	-13,69587	548,6557	0,6554967	0,6853356	360,6452	3,323454	0	-1024	-768	-1	-1	-1	-1	4	8	-14	549						StimuliFarbe_gelb_blau.png	0	880	547	72	111	-151	443	383	0	Content		-86	438	5921142	213850000
5938	08:45:43.098	00:00:05.937	356	-114,7083	555,8649	0,5904681	0,6661975	360,6453	3,319768	1	-191,7631	544,1926	0,5037014	0,6447654	377,7981	3,412136	3	8	-115	556						StimuliFarbe_gelb_blau.png	0	880	547	72	111	-151	443	383	0	Content		-187	445	5937888	213866746
5955	08:45:43.115	00:00:05.954	357	-10,24367	554,1512	0,6507708	0,6898528	350,391	3,361732	0	-153,8992	548,0348	0,4886074	0,6456034	378,6145	3,389451	0	8	-82	551						StimuliFarbe_gelb_blau.png	0	880	547	72	111	-151	443	383	0	Content		-154	440	5954514	213883372
5971	08:45:43.131	00:00:05.971	358	-13,13788	572,7235	0,6508924	0,6924211	350,391	3,312949	0	-160,4929	551,923	0,4887916	0,646724	378,6145	3,448142	0	8	-87	562						StimuliFarbe_gelb_blau.png	0	880	547	72	111	-151	443	383	0	Content		-159	451	5971139	213899997
5988	08:45:43.148	00:00:05.988	359	-10,77655	566,8767	0,651043	0,6950349	350,391	3,254145	0	-144,7115	542,8063	0,4890543	0,6482233	378,6145	3,376704	0	8	-78	555						StimuliFarbe_gelb_blau.png	0	880	547	72	111	-151	443	383	0	Content		-150	444	5988014	213916872
6004	08:45:43.164	00:00:06.004	360	-11,14666	575,4059	0,6548598	0,6974441	357,3786	3,23118	0	-145,8886	543,5215	0,490085	0,649578	381,2017	3,394851	0	8	-79	559						StimuliFarbe_gelb_blau.png	0	880	547	72	111	-151	443	383	0	Content		-151	448	6004399	213933257
6021	08:45:43.181	00:00:06.021	361	-111,146	560,4751	0,5909328	0,6754779	357,3786	3,282469	1	-188,3875	536,7737	0,5045971	0,6510181	381,2017	3,397709	3	8	-111	560						StimuliFarbe_gelb_blau.png	0	880	547	72	111	-151	443	383	0	Content		-183	449	6021259	213950117
6038	08:45:43.198	00:00:06.037	362	-13,51248	555,3844	0,6550041	0,7020691	357,3786	3,245847	0	-143,3794	529,9998	0,4902527	0,65231	381,2017	3,344871	0	8	-78	543						StimuliFarbe_gelb_blau.png	0	880	547	72	111	-151	443	383	0	Content		-150	432	6037757	213966615
6054	08:45:43.214	00:00:06.054	363	-13,57869	552,7477	0,5124154	0,6531908	403,2035	3,276507	0	-144,4118	528,5799	0,4900663	0,6530136	380,5811	3,34254	0	8	-79	541						StimuliFarbe_gelb_blau.png	0	880	547	72	111	-151	443	383	0	Content		-151	430	6054392	213983250
6071	08:45:43.231	00:00:06.071	364	-8,364727	496,7942	0,6776385	0,7048472	403,2035	3,648733	0	-145,7001	543,1719	0,4902636	0,653796	380,5811	3,359826	0	8	-77	520						StimuliFarbe_gelb_blau.png	0	880	547	72	111	-151	443	383	0	Content		-149	409	6071006	213999864
6088	08:45:43.248	00:00:06.087	365	-20,67716	508,285	0,6777105	0,705777	403,2035	3,645729	0	-143,6409	547,623	0,4903795	0,6539224	380,5811	3,299695	0	8	-82	528						StimuliFarbe_gelb_blau.png	0	880	547	72	111	-151	443	383	0	Content		-154	417	6087879	214016737
6105	08:45:43.265	00:00:06.104	366	-29,79026	525,1127	0,6683729	0,7064323	383,2669	3,382903	0	-144,4435	552,0742	0,4910353	0,6542997	381,5192	3,29966	0	8	-87	539						StimuliFarbe_gelb_blau.png	0	880	547	72	111	-151	443	383	0	Content		-159	428	6104629	214033487
6121	08:45:43.281	00:00:06.121	367	-115,8655	528,8069	0,5942903	0,6809899	383,2669	3,252105	1	-181,0496	538,7916	0,505797	0,6544976	381,5193	3,203936	3	8	-116	529						StimuliFarbe_gelb_blau.png	0	880	547	72	111	-151	443	383	0	Content		-188	418	6121254	214050112
6138	08:45:43.298	00:00:06.137	368	-44,8144	557,9336	0,5939705	0,6817977	383,2669	3,212833	1	-117,0867	557,8441	0,5057178	0,6550003	381,5193	3,153375	3	8	-45	558						StimuliFarbe_gelb_blau.png	0	880	547	72	111	-151	443	383	0	Content		-117	447	6137629	214066487
6155	08:45:43.315	00:00:06.154	369	31,94215	613,6473	0,592698	0,6826982	376,813	3,237262	1	-54,53262	611,0393	0,5218729	0,655655	376,205	3,115453	3	9	32	614						StimuliFarbe_gelb_blau.png	0	880	547	72	111	67	594	316	0	Content		-40	503	6154628	214083486
6171	08:45:43.331	00:00:06.171	370	243,3375	640,1392	0,6632161	0,7108735	376,813	3,072408	0	47,0182	660,5647	0,4895826	0,6559637	376,205	3,060594	0	9	145	650						StimuliFarbe_gelb_blau.png	0	880	547	72	111	67	594	316	0	Content		73	539	6171003	214099861
6188	08:45:43.348	00:00:06.187	371	275,4645	668,9938	0,6632307	0,7116827	376,813	3,109454	0	70,71909	689,1329	0,4901677	0,656126	376,205	3,09348	0	9	173	679						StimuliFarbe_gelb_blau.png	0	880	547	72	111	67	594	316	0	Content		101	568	6187631	214116489
6204	08:45:43.364	00:00:06.204	372	141,2607	700,2206	0,5931215	0,6837224	372,8248	3,061536	1	5,166078	704,5049	0,5226146	0,6558436	378,5523	2,981313	3	9	141	700						StimuliFarbe_gelb_blau.png	0	880	547	72	111	67	594	316	0	Content		69	589	6204252	214133110
6221	08:45:43.381	00:00:06.221	373	-1024	-768	-1	-1	-1	-1	4	64,30788	702,127	0,4926081	0,6547154	378,5523	3,06241	0	9	64	702						StimuliFarbe_gelb_blau.png	0	880	547	72	111	67	594	316	0	Content		-8	591	6221248	214150106
6238	08:45:43.398	00:00:06.237	374	142,9222	692,2679	0,5945835	0,6824383	372,8248	3,03152	1	-7,265525	694,5678	0,5240099	0,6543152	378,5524	3,03624	3	9	143	692						StimuliFarbe_gelb_blau.png	0	880	547	72	111	67	594	316	0	Content		71	581	6237628	214166486
6255	08:45:43.415	00:00:06.254	375	261,2172	699,6512	0,6633002	0,7095241	372,5035	3,067437	0	-7,265525	694,5678	0,4929805	0,6528637	376,2523	3,03624	3	9	261	700						StimuliFarbe_gelb_blau.png	0	880	547	72	111	67	594	316	0	Content		189	589	6254625	214183483
6271	08:45:43.431	00:00:06.270	376	-1024	-768	-1	-1	-1	-1	4	54,32378	712,2066	0,4933173	0,6518571	376,2523	2,944181	0	9	54	712						StimuliFarbe_gelb_blau.png	0	880	547	72	111	67	594	316	0	Content		-18	601	6270873	214199731
6288	08:45:43.448	00:00:06.287	377	296,3889	685,5118	0,6644941	0,7080742	372,5035	2,976543	0	59,37763	707,4915	0,4936343	0,6509681	376,2523	3,002236	0	9	178	697						StimuliFarbe_gelb_blau.png	0	880	547	72	111	67	594	316	0	Content		106	586	6287624	214216482
6304	08:45:43.464	00:00:06.304	378	138,326	704,4479	0,5955045	0,6785395	364,835	2,95137	1	25,05826	707,2967	0,5257914	0,6501305	379,5963	2,983305	3	9	138	704						StimuliFarbe_gelb_blau.png	0	880	547	72	111	67	594	316	0	Content		66	593	6304248	214233106
6321	08:45:43.481	00:00:06.321	379	284,6354	698,0012	0,6606122	0,7058312	364,835	2,928632	0	48,53342	710,5172	0,4948604	0,6488419	379,5963	3,033497	0	9	167	704						StimuliFarbe_gelb_blau.png	0	880	547	72	111	67	594	316	0	Content		95	593	6321122	214249980
6338	08:45:43.498	00:00:06.337	380	286,847	700,0515	0,6603281	0,7047553	364,835	2,939562	0	49,45765	713,2747	0,4945976	0,6478737	379,5963	3,004309	0	9	168	707						StimuliFarbe_gelb_blau.png	0	880	547	72	111	67	594	316	0	Content		96	596	6337620	214266478
6354	08:45:43.514	00:00:06.354	381	257,2773	706,2333	0,6566984	0,7033094	358,9919	2,95581	0	50,38187	714,9259	0,494153	0,6470285	379,2008	3,01496	0	9	154	711						StimuliFarbe_gelb_blau.png	0	880	547	72	111	67	594	316	0	Content		82	600	6354495	214283353
6371	08:45:43.531	00:00:06.370	382	-1024	-768	-1	-1	-1	-1	4	56,5872	711,2529	0,4937311	0,6459514	379,2008	3,009191	0	9	57	711						StimuliFarbe_gelb_blau.png	0	880	547	72	111	67	594	316	0	Content		-15	600	6370870	214299728
6388	08:45:43.548	00:00:06.387	383	134,5241	713,889	0,5935689	0,6729885	358,9919	2,845213	1	28,22916	710,8541	0,508904	0,6450295	379,2008	2,968521	3	9	135	714						StimuliFarbe_gelb_blau.png	0	880	547	72	111	67	594	316	0	Content		63	603	6387743	214316601
6404	08:45:43.564	00:00:06.404	384	257,2352	707,5961	0,6536634	0,6996771	355,2936	2,92599	0	64,58265	711,7451	0,490345	0,6439802	371,7602	2,966156	0	9	161	710						StimuliFarbe_gelb_blau.png	0	880	547	72	111	67	594	316	0	Content		89	599	6404243	214333101
6421	08:45:43.581	00:00:06.420	385	-1024	-768	-1	-1	-1	-1	4	63,71948	713,1511	0,4900551	0,6426015	371,7602	2,804213	0	9	64	713						StimuliFarbe_gelb_blau.png	0	880	547	72	111	67	594	316	0	Content		-8	602	6420994	214349852
6437	08:45:43.597	00:00:06.437	386	118,2049	714,6927	0,5926945	0,6689298	355,2935	2,770522	1	18,09232	714,7622	0,5081665	0,6411149	371,7602	2,880525	3	9	118	715						StimuliFarbe_gelb_blau.png	0	880	547	72	111	67	594	316	0	Content		46	604	6437493	214366351
6454	08:45:43.614	00:00:06.454	387	130,5988	722,9313	0,594402	0,6665604	377,0179	2,994022	1	27,33756	725,8334	0,5247837	0,6392606	379,4138	2,974776	3	9	131	723						StimuliFarbe_gelb_blau.png	0	880	547	72	111	67	594	316	0	Content		59	612	6454377	214383235
6471	08:45:43.631	00:00:06.470	388	-1024	-768	-1	-1	-1	-1	4	93,85941	723,8287	0,4923011	0,6378345	379,4138	2,865449	0	10	94	724						StimuliFarbe_gelb_blau.png	0	880	547	72	111	238	628	200	0	Content		22	613	6470744	214399602
6488	08:45:43.648	00:00:06.487	389	395,9687	719,0568	0,6615849	0,6918191	377,0179	2,898093	0	206,2706	728,5853	0,4907977	0,6363287	379,4138	2,772525	0	10	301	724						StimuliFarbe_gelb_blau.png	0	880	547	72	111	238	628	200	0	Content		229	613	6487741	214416599
6504	08:45:43.664	00:00:06.504	390	324,9438	732,1324	0,591882	0,6633056	379,1704	2,985239	1	208,4844	744,5582	0,5060195	0,6354832	378,8046	2,969059	3	10	325	732						StimuliFarbe_gelb_blau.png	0	880	547	72	111	238	628	200	0	Content		253	621	6504120	214432978
6521	08:45:43.681	00:00:06.520	391	-1024	-768	-1	-1	-1	-1	4	241,0218	732,5296	0,4895939	0,6349486	378,8046	2,876216	0	10	241	733						StimuliFarbe_gelb_blau.png	0	880	547	72	111	238	628	200	0	Content		169	622	6520991	214449849
6537	08:45:43.697	00:00:06.537	392	169,2677	749,7834	0,5223128	0,6343773	379,1704	2,906613	1	168,845	749,8481	0,5224303	0,6343772	378,8046	2,903843	3	10	169	750						StimuliFarbe_gelb_blau.png	0	880	547	72	111	238	628	200	0	Content		97	639	6537372	214466230
6554	08:45:43.714	00:00:06.554	393	275,2663	747,0546	0,5909308	0,6622111	375,2538	2,993657	1	209,0451	741,4166	0,5059972	0,6343687	381,7433	2,996535	3	10	275	747						StimuliFarbe_gelb_blau.png	0	880	547	72	111	238	628	200	0	Content		203	636	6554369	214483227
6571	08:45:43.731	00:00:06.570	394	160,2685	739,5327	0,5236216	0,6351519	375,2538	2,868436	1	167,5688	738,0443	0,5215331	0,6351535	381,7433	2,917356	3	10	160	740						StimuliFarbe_gelb_blau.png	0	880	547	72	111	238	628	200	0	Content		88	629	6570736	214499594
6580	08:45:43.740																				ImageEnd	16	0	0	StimuliFarbe_gelb_blau.png
6587	08:45:43.747	00:00:06.587	395	461,6551	729,157	0,6604736	0,6933075	377,8043	3,015888	0	240,7617	747,9523	0,4902915	0,6356764	381,8651	2,999025	0	10	351	739						No media	0	1024	768	0	0	310	739	200	0	Content		351	739	6587367	214516225
6593	08:45:43.753																				ImageStart	8	0	0	Fix_sw.jpg
6604	08:45:43.764	00:00:06.603	396	310,4386	740,0173	0,5913379	0,6661497	376,445	2,969965	1	201,5589	746,7098	0,5056986	0,6370396	379,3311	2,975459	3	10	310	740						Fix_sw.jpg	0	880	547	72	111	238	628	200	0	Content		238	629	6603987	214532845
6621	08:45:43.781	00:00:06.620	397	313,2933	733,7866	0,5914949	0,6678995	379,6503	3,099663	1	201,8928	741,89	0,5055437	0,6385293	382,2781	3,056614	3	10	313	734						Fix_sw.jpg	0	880	547	72	111	238	628	200	0	Content		241	623	6620986	214549844
6638	08:45:43.798	00:00:06.637	398	433,8016	737,561	0,6495693	0,6991698	356,6707	2,827327	0	233,9952	744,8557	0,4901304	0,6398293	382,7274	2,996078	0	10	334	741						Fix_sw.jpg	0	880	547	72	111	238	628	200	0	Content		262	630	6637610	214566468
6654	08:45:43.814	00:00:06.654	399	428,8818	736,587	0,6477042	0,7008353	353,6537	2,847333	0	238,897	742,0678	0,4885851	0,6412247	378,8034	2,994539	0	10	334	739						Fix_sw.jpg	0	880	547	72	111	238	628	200	0	Content		262	628	6654236	214583094
6671	08:45:43.831	00:00:06.670	400	-1024	-768	-1	-1	-1	-1	4	-1024	-768	-1	-1	-1	-1	4	11	0	0						Fix_sw.jpg	0	880	547	72	111	96	629	117	0	Content		-72	-111	6670609	214599467
6688	08:45:43.848	00:00:06.687	401	146,1636	738,5095	0,5299183	0,6436528	353,6537	2,910876	1	173,7527	731,9401	0,5214592	0,6436562	378,8034	3,114167	3	11	146	739						Fix_sw.jpg	0	880	547	72	111	96	629	117	0	Content		74	628	6687605	214616463
6704	08:45:43.864	00:00:06.703	402	169,8481	747,3121	0,521472	0,6440008	378,3998	3,131153	1	209,4401	746,2728	0,5046729	0,6438827	382,1123	3,141763	3	11	170	747						Fix_sw.jpg	0	880	547	72	111	96	629	117	0	Content		98	636	6703982	214632840
6721	08:45:43.881	00:00:06.720	403	166,6999	743,7479	0,5212158	0,645036	378,3998	3,108525	1	209,7431	743,1091	0,5044694	0,6448053	382,1123	3,065214	3	11	167	744						Fix_sw.jpg	0	880	547	72	111	96	629	117	0	Content		95	633	6720733	214649591
6737	08:45:43.897	00:00:06.737	404	-1024	-768	-1	-1	-1	-1	4	251,2906	743,9402	0,4888004	0,6460393	382,1123	2,977251	0	11	251	744						Fix_sw.jpg	0	880	547	72	111	96	629	117	0	Content		179	633	6737232	214666090
6754	08:45:43.914	00:00:06.754	405	320,8277	735,6315	0,5895457	0,6792955	378,6431	3,133192	1	200,8701	744,2719	0,5040486	0,6472983	379,5098	3,143708	3	11	321	736						Fix_sw.jpg	0	880	547	72	111	96	629	117	0	Content		249	625	6754235	214683093
6771	08:45:43.931	00:00:06.770	406	166,0491	740,526	0,5203884	0,6499604	378,6431	3,177398	1	167,0588	740,3367	0,5201088	0,6499605	379,5098	3,184578	3	11	166	741						Fix_sw.jpg	0	880	547	72	111	96	629	117	0	Content		94	630	6770985	214699843
6788	08:45:43.948	00:00:06.787	407	166,5432	734,1725	0,5199074	0,6535331	378,6431	3,120789	1	203,2555	738,8439	0,503243	0,6532118	379,5098	3,120878	3	12	167	734						Fix_sw.jpg	0	880	547	72	111	218	623	150	0	Content		95	623	6787604	214716462
6804	08:45:43.964	00:00:06.803	408	291,8186	735,4772	0,5875946	0,690679	377,0345	3,208993	1	204,7176	744,8967	0,502707	0,6569359	379,0364	3,222803	3	12	292	735						Fix_sw.jpg	0	880	547	72	111	218	623	150	0	Content		220	624	6803854	214732712
6821	08:45:43.981	00:00:06.820	409	301,0583	734,1456	0,5871038	0,6959999	377,4001	3,168785	1	199,5963	736,9884	0,5019594	0,6616501	380,6608	3,161825	3	12	301	734						Fix_sw.jpg	0	880	547	72	111	218	623	150	0	Content		229	623	6820857	214749715
6837	08:45:43.997	00:00:06.837	410	172,7924	741,8547	0,5180423	0,6668892	377,2209	3,234916	1	203,4946	740,2462	0,500957	0,6667653	380,4743	3,228611	3	12	173	742						Fix_sw.jpg	0	880	547	72	111	218	623	150	0	Content		101	631	6837232	214766090
6854	08:45:44.014	00:00:06.854	411	297,0471	740,2729	0,5838932	0,7082031	359,7335	3,082518	1	223,9189	741,0695	0,5002422	0,6723778	381,0959	3,219752	3	12	297	740						Fix_sw.jpg	0	880	547	72	111	218	623	150	0	Content		225	629	6854231	214783089
6870	08:45:44.030	00:00:06.870	412	291,9759	725,0869	0,5833104	0,7147174	377,537	3,253123	1	197,3364	739,377	0,4985775	0,6782025	380,169	3,206116	3	12	292	725						Fix_sw.jpg	0	880	547	72	111	218	623	150	0	Content		220	614	6870480	214799338
6888	08:45:44.048	00:00:06.887	413	286,8222	727,967	0,5819229	0,7208943	377,5651	3,269966	1	199,1575	737,8478	0,4971855	0,6838652	379,7853	3,189844	3	12	287	728						Fix_sw.jpg	0	880	547	72	111	218	623	150	0	Content		215	617	6887729	214816587
6904	08:45:44.064	00:00:06.903	414	300,3312	726,6485	0,580296	0,727128	376,7806	3,208589	1	203,8179	732,4604	0,4957086	0,6896743	380,7429	3,206084	3	12	300	727						Fix_sw.jpg	0	880	547	72	111	218	623	150	0	Content		228	616	6903982	214832840
6921	08:45:44.081	00:00:06.920	415	289,2594	721,4426	0,5786539	0,7333297	377,935	3,165756	1	197,7555	732,7114	0,4941437	0,6953264	377,092	3,160423	3	12	289	721						Fix_sw.jpg	0	880	547	72	111	218	623	150	0	Content		217	610	6920980	214849838
6937	08:45:44.097	00:00:06.937	416	160,7032	736,7961	0,5077312	0,700396	381,4445	3,217012	1	189,8197	736,0813	0,4925025	0,7002848	382,5766	3,198791	3	13	161	737						Fix_sw.jpg	0	880	547	72	111	80	618	317	0	Content		89	626	6937355	214866213
6954	08:45:44.114	00:00:06.954	417	-1024	-768	-1	-1	-1	-1	4	220,2578	729,1396	0,4753431	0,7048563	379,7468	3,15007	0	13	220	729						Fix_sw.jpg	0	880	547	72	111	80	618	317	0	Content		148	618	6954479	214883337
6971	08:45:44.131	00:00:06.970	418	156,4479	717,7576	0,5050942	0,7094771	380,3152	3,21869	1	190,1272	725,6333	0,4896267	0,7092076	380,886	3,206082	3	13	156	718						Fix_sw.jpg	0	880	547	72	111	80	618	317	0	Content		84	607	6970729	214899587
6988	08:45:44.148	00:00:06.987	419	165,3902	730,1405	0,5039947	0,71245	379,5527	3,193335	1	189,8646	728,8167	0,4881864	0,712342	382,8752	3,171706	3	13	165	730						Fix_sw.jpg	0	880	547	72	111	80	618	317	0	Content		93	619	6987855	214916713
7004	08:45:44.164	00:00:07.004	420	151,8133	739,3999	0,5031174	0,7151931	378,342	3,140015	1	188,6473	728,5129	0,4867944	0,7152053	384,9364	3,156117	3	13	152	739						Fix_sw.jpg	0	880	547	72	111	80	618	317	0	Content		80	628	7004105	214932963
7021	08:45:44.181	00:00:07.020	421	152,4615	724,5596	0,5021153	0,7179906	376,9275	3,139033	1	186,3265	725,6027	0,4853359	0,7176649	380,815	3,144274	3	13	152	725						Fix_sw.jpg	0	880	547	72	111	80	618	317	0	Content		80	614	7020995	214949853
7038	08:45:44.198	00:00:07.037	422	151,6444	730,3134	0,500375	0,7197446	378,2509	3,097497	1	179,7519	726,8133	0,4839405	0,7196132	381,1003	3,088511	3	13	152	730						Fix_sw.jpg	0	880	547	72	111	80	618	317	0	Content		80	619	7037744	214966602
7054	08:45:44.214	00:00:07.054	423	169,0329	729,7286	0,5048037	0,7218251	363,0054	2,955599	1	203,2637	725,8109	0,4828278	0,721746	385,2513	3,118449	3	13	169	730						Fix_sw.jpg	0	880	547	72	111	80	618	317	0	Content		97	619	7054439	214983297
7071	08:45:44.231	00:00:07.070	424	147,0278	734,1804	0,4976914	0,7237309	377,8879	3,024178	1	166,8382	720,2452	0,4811302	0,7237791	382,1298	3,030468	3	13	147	734						Fix_sw.jpg	0	880	547	72	111	80	618	317	0	Content		75	623	7070620	214999478
7087	08:45:44.247	00:00:07.087	425	149,513	731,8974	0,4979421	0,7256687	373,405	3,023077	1	162,1701	717,0232	0,4797805	0,7255216	380,8656	2,989549	3	13	150	732						Fix_sw.jpg	0	880	547	72	111	80	618	317	0	Content		78	621	7087367	215016225
7104	08:45:44.264	00:00:07.103	426	143,2844	731,9712	0,4945592	0,7275155	379,447	3,021926	1	158,0158	722,4009	0,4783176	0,7274173	383,806	3,050322	3	13	143	732						Fix_sw.jpg	0	880	547	72	111	80	618	317	0	Content		71	621	7103991	215032849
7121	08:45:44.281	00:00:07.121	427	134,6181	723,4477	0,4937645	0,7294669	378,046	3,031152	1	128,0065	721,3838	0,4916123	0,7294511	383,806	3,073018	3	13	135	723						Fix_sw.jpg	0	880	547	72	111	80	618	317	0	Content		63	612	7121059	215049917
7137	08:45:44.297	00:00:07.137	428	-1024	-768	-1	-1	-1	-1	4	174,2627	717,2605	0,459005	0,7310199	377,1497	2,897737	0	13	174	717						Fix_sw.jpg	0	880	547	72	111	80	618	317	0	Content		102	606	7137240	215066098
7154	08:45:44.314	00:00:07.153	429	134,2243	722,0135	0,4930476	0,7334548	374,268	3,003417	1	170,0357	722,9489	0,4749532	0,7333072	378,7343	3,056032	3	13	134	722						Fix_sw.jpg	0	880	547	72	111	80	618	317	0	Content		62	611	7153990	215082848
7171	08:45:44.331	00:00:07.170	430	128,9403	719,1687	0,4901467	0,7352009	379,9822	3,017626	1	162,5442	721,0508	0,4739748	0,7351379	380,2283	3,046979	3	13	129	719						Fix_sw.jpg	0	880	547	72	111	80	618	317	0	Content		57	608	7170739	215099597
7188	08:45:44.348	00:00:07.187	431	-1024	-768	-1	-1	-1	-1	4	-1024	-768	-1	-1	-1	-1	4	13	0	0						Fix_sw.jpg	0	880	547	72	111	80	618	317	0	Content		-72	-111	7187682	215116540
7204	08:45:44.364	00:00:07.203	432	-1024	-768	-1	-1	-1	-1	4	-1024	-768	-1	-1	-1	-1	4	13	0	0						Fix_sw.jpg	0	880	547	72	111	80	618	317	0	Content		-72	-111	7203984	215132842
7221	08:45:44.381	00:00:07.221	433	-1024	-768	-1	-1	-1	-1	4	185,8389	732,4505	0,4565955	0,7408804	385,605	3,122894	0	13	186	732						Fix_sw.jpg	0	880	547	72	111	80	618	317	0	Content		114	621	7221104	215149962
7237	08:45:44.397	00:00:07.237	434	-1024	-768	-1	-1	-1	-1	4	211,4078	723,2811	0,455882	0,7437532	385,605	3,093759	0	13	211	723						Fix_sw.jpg	0	880	547	72	111	80	618	317	0	Content		139	612	7237357	215166215
7254	08:45:44.414	00:00:07.254	435	-1024	-768	-1	-1	-1	-1	4	-1024	-768	-1	-1	-1	-1	4		0	0						Fix_sw.jpg	0	880	547	72	111				0	Content		-72	-111	7254226	215183084
7271	08:45:44.431	00:00:07.270	436	-1024	-768	-1	-1	-1	-1	4	-1024	-768	-1	-1	-1	-1	4		0	0						Fix_sw.jpg	0	880	547	72	111				0	Content		-72	-111	7270855	215199713
7287	08:45:44.447	00:00:07.287	437	-1024	-768	-1	-1	-1	-1	4	-1024	-768	-1	-1	-1	-1	4		0	0						Fix_sw.jpg	0	880	547	72	111				0	Content		-72	-111	7287478	215216336
7304	08:45:44.464	00:00:07.304	438	-1024	-768	-1	-1	-1	-1	4	-1024	-768	-1	-1	-1	-1	4		0	0						Fix_sw.jpg	0	880	547	72	111				0	Content		-72	-111	7304098	215232956
7321	08:45:44.481	00:00:07.320	439	-1024	-768	-1	-1	-1	-1	4	-1024	-768	-1	-1	-1	-1	4		0	0						Fix_sw.jpg	0	880	547	72	111				0	Content		-72	-111	7320718	215249576
7337	08:45:44.497	00:00:07.337	440	-1024	-768	-1	-1	-1	-1	4	-1024	-768	-1	-1	-1	-1	4		0	0						Fix_sw.jpg	0	880	547	72	111				0	Content		-72	-111	7337471	215266329
7354	08:45:44.514	00:00:07.354	441	-1024	-768	-1	-1	-1	-1	4	-1024	-768	-1	-1	-1	-1	4		0	0						Fix_sw.jpg	0	880	547	72	111				0	Content		-72	-111	7354095	215282953
7371	08:45:44.531	00:00:07.370	442	-1024	-768	-1	-1	-1	-1	4	-1024	-768	-1	-1	-1	-1	4		0	0						Fix_sw.jpg	0	880	547	72	111				0	Content		-72	-111	7370841	215299699
7387	08:45:44.547	00:00:07.387	443	-1024	-768	-1	-1	-1	-1	4	-1024	-768	-1	-1	-1	-1	4		0	0						Fix_sw.jpg	0	880	547	72	111				0	Content		-72	-111	7387466	215316324
7404	08:45:44.564	00:00:07.403	444	-1024	-768	-1	-1	-1	-1	4	-1024	-768	-1	-1	-1	-1	4		0	0						Fix_sw.jpg	0	880	547	72	111				0	Content		-72	-111	7403965	215332823
7421	08:45:44.581	00:00:07.421	445	-1024	-768	-1	-1	-1	-1	4	-1024	-768	-1	-1	-1	-1	4		0	0						Fix_sw.jpg	0	880	547	72	111				0	Content		-72	-111	7421167	215350025
7438	08:45:44.598	00:00:07.437	446	-1024	-768	-1	-1	-1	-1	4	-1024	-768	-1	-1	-1	-1	4		0	0						Fix_sw.jpg	0	880	547	72	111				0	Content		-72	-111	7437780	215366638
7455	08:45:44.615	00:00:07.454	447	-1024	-768	-1	-1	-1	-1	4	-1024	-768	-1	-1	-1	-1	4		0	0						Fix_sw.jpg	0	880	547	72	111				0	Content		-72	-111	7454527	215383385
7471	08:45:44.631	00:00:07.470	448	-1024	-768	-1	-1	-1	-1	4	-1024	-768	-1	-1	-1	-1	4		0	0						Fix_sw.jpg	0	880	547	72	111				0	Content		-72	-111	7470702	215399560
7487	08:45:44.647	00:00:07.487	449	-1024	-768	-1	-1	-1	-1	4	-1024	-768	-1	-1	-1	-1	4		0	0						Fix_sw.jpg	0	880	547	72	111				0	Content		-72	-111	7487198	215416056
7504	08:45:44.664	00:00:07.503	450	-1024	-768	-1	-1	-1	-1	4	-1024	-768	-1	-1	-1	-1	4		0	0						Fix_sw.jpg	0	880	547	72	111				0	Content		-72	-111	7503947	215432805
7521	08:45:44.681	00:00:07.521	451	-1024	-768	-1	-1	-1	-1	4	-1024	-768	-1	-1	-1	-1	4		0	0						Fix_sw.jpg	0	880	547	72	111				0	Content		-72	-111	7521206	215450064
7538	08:45:44.698	00:00:07.537	452	-1024	-768	-1	-1	-1	-1	4	-1024	-768	-1	-1	-1	-1	4		0	0						Fix_sw.jpg	0	880	547	72	111				0	Content		-72	-111	7537824	215466682
7553	08:45:44.713	00:00:07.553	453	-1024	-768	-1	-1	-1	-1	4	-1024	-768	-1	-1	-1	-1	4		0	0						Fix_sw.jpg	0	880	547	72	111				0	Content		-72	-111	7553323	215482181
7570	08:45:44.730	00:00:07.569	454	-1024	-768	-1	-1	-1	-1	4	-1024	-768	-1	-1	-1	-1	4		0	0						Fix_sw.jpg	0	880	547	72	111				0	Content		-72	-111	7569947	215498805
7587	08:45:44.747	00:00:07.586	455	-1024	-768	-1	-1	-1	-1	4	-1024	-768	-1	-1	-1	-1	4		0	0						Fix_sw.jpg	0	880	547	72	111				0	Content		-72	-111	7586572	215515430
7594	08:45:44.754																				ImageEnd	16	0	0	Fix_sw.jpg
7604	08:45:44.764	00:00:07.603	456	-1024	-768	-1	-1	-1	-1	4	-1024	-768	-1	-1	-1	-1	4		0	0						No media	0	1024	768	0	0				0	Content		0	0	7603765	215532623
7611	08:45:44.771																				ImageStart	8	0	0	StimuliFarbe_gruen_rot.png
7621	08:45:44.781	00:00:07.621	457	-1024	-768	-1	-1	-1	-1	4	-1024	-768	-1	-1	-1	-1	4		0	0						StimuliFarbe_gruen_rot.png	0	880	547	72	111				0	Content		-72	-111	7621012	215549870
7638	08:45:44.798	00:00:07.638	458	-1024	-768	-1	-1	-1	-1	4	-1024	-768	-1	-1	-1	-1	4		0	0						StimuliFarbe_gruen_rot.png	0	880	547	72	111				0	Content		-72	-111	7638259	215567117
7653	08:45:44.813	00:00:07.653	459	-1024	-768	-1	-1	-1	-1	4	-1024	-768	-1	-1	-1	-1	4		0	0						StimuliFarbe_gruen_rot.png	0	880	547	72	111				0	Content		-72	-111	7653190	215582048
7670	08:45:44.830	00:00:07.669	460	-1024	-768	-1	-1	-1	-1	4	-1024	-768	-1	-1	-1	-1	4		0	0						StimuliFarbe_gruen_rot.png	0	880	547	72	111				0	Content		-72	-111	7669813	215598671
7687	08:45:44.847	00:00:07.686	461	-1024	-768	-1	-1	-1	-1	4	-1024	-768	-1	-1	-1	-1	4		0	0						StimuliFarbe_gruen_rot.png	0	880	547	72	111				0	Content		-72	-111	7686560	215615418
7703	08:45:44.863	00:00:07.703	462	-1024	-768	-1	-1	-1	-1	4	-1024	-768	-1	-1	-1	-1	4		0	0						StimuliFarbe_gruen_rot.png	0	880	547	72	111				0	Content		-72	-111	7703182	215632040
7720	08:45:44.880	00:00:07.719	463	-1024	-768	-1	-1	-1	-1	4	-1024	-768	-1	-1	-1	-1	4		0	0						StimuliFarbe_gruen_rot.png	0	880	547	72	111				0	Content		-72	-111	7719805	215648663
7736	08:45:44.896	00:00:07.736	464	-1024	-768	-1	-1	-1	-1	4	-1024	-768	-1	-1	-1	-1	4		0	0						StimuliFarbe_gruen_rot.png	0	880	547	72	111				0	Content		-72	-111	7736430	215665288
7754	08:45:44.914	00:00:07.753	465	-1024	-768	-1	-1	-1	-1	4	-1024	-768	-1	-1	-1	-1	4		0	0						StimuliFarbe_gruen_rot.png	0	880	547	72	111				0	Content		-72	-111	7753622	215682480
7771	08:45:44.931	00:00:07.770	466	-1024	-768	-1	-1	-1	-1	4	-1024	-768	-1	-1	-1	-1	4		0	0						StimuliFarbe_gruen_rot.png	0	880	547	72	111				0	Content		-72	-111	7770997	215699855
7788	08:45:44.948	00:00:07.788	467	-1024	-768	-1	-1	-1	-1	4	-1024	-768	-1	-1	-1	-1	4		0	0						StimuliFarbe_gruen_rot.png	0	880	547	72	111				0	Content		-72	-111	7788245	215717103
7803	08:45:44.963	00:00:07.803	468	-1024	-768	-1	-1	-1	-1	4	-1024	-768	-1	-1	-1	-1	4		0	0						StimuliFarbe_gruen_rot.png	0	880	547	72	111				0	Content		-72	-111	7803050	215731908
7820	08:45:44.980	00:00:07.819	469	-1024	-768	-1	-1	-1	-1	4	-1024	-768	-1	-1	-1	-1	4		0	0						StimuliFarbe_gruen_rot.png	0	880	547	72	111				0	Content		-72	-111	7819802	215748660
7836	08:45:44.996	00:00:07.836	470	-1024	-768	-1	-1	-1	-1	4	-1024	-768	-1	-1	-1	-1	4		0	0						StimuliFarbe_gruen_rot.png	0	880	547	72	111				0	Content		-72	-111	7836421	215765279
7853	08:45:45.013	00:00:07.853	471	-1024	-768	-1	-1	-1	-1	4	-1024	-768	-1	-1	-1	-1	4		0	0						StimuliFarbe_gruen_rot.png	0	880	547	72	111				0	Content		-72	-111	7853043	215781901
7870	08:45:45.030	00:00:07.869	472	-1024	-768	-1	-1	-1	-1	4	-1024	-768	-1	-1	-1	-1	4		0	0						StimuliFarbe_gruen_rot.png	0	880	547	72	111				0	Content		-72	-111	7869667	215798525
7886	08:45:45.046	00:00:07.886	473	-1024	-768	-1	-1	-1	-1	4	-1024	-768	-1	-1	-1	-1	4		0	0						StimuliFarbe_gruen_rot.png	0	880	547	72	111				0	Content		-72	-111	7886290	215815148
7903	08:45:45.063	00:00:07.903	474	-1024	-768	-1	-1	-1	-1	4	-1024	-768	-1	-1	-1	-1	4		0	0						StimuliFarbe_gruen_rot.png	0	880	547	72	111				0	Content		-72	-111	7903484	215832342
7921	08:45:45.081	00:00:07.920	475	-1024	-768	-1	-1	-1	-1	4	-1024	-768	-1	-1	-1	-1	4		0	0						StimuliFarbe_gruen_rot.png	0	880	547	72	111				0	Content		-72	-111	7920858	215849716
7938	08:45:45.098	00:00:07.938	476	-1024	-768	-1	-1	-1	-1	4	-1024	-768	-1	-1	-1	-1	4		0	0						StimuliFarbe_gruen_rot.png	0	880	547	72	111				0	Content		-72	-111	7938107	215866965
7953	08:45:45.113	00:00:07.953	477	-1024	-768	-1	-1	-1	-1	4	-1024	-768	-1	-1	-1	-1	4		0	0						StimuliFarbe_gruen_rot.png	0	880	547	72	111				0	Content		-72	-111	7953036	215881894
7970	08:45:45.130	00:00:07.969	478	-1024	-768	-1	-1	-1	-1	4	-1024	-768	-1	-1	-1	-1	4		0	0						StimuliFarbe_gruen_rot.png	0	880	547	72	111				0	Content		-72	-111	7969658	215898516
7986	08:45:45.146	00:00:07.986	479	-1024	-768	-1	-1	-1	-1	4	-1024	-768	-1	-1	-1	-1	4		0	0						StimuliFarbe_gruen_rot.png	0	880	547	72	111				0	Content		-72	-111	7986407	215915265
8003	08:45:45.163	00:00:08.003	480	-1024	-768	-1	-1	-1	-1	4	-1024	-768	-1	-1	-1	-1	4		0	0						StimuliFarbe_gruen_rot.png	0	880	547	72	111				0	Content		-72	-111	8003029	215931887
8020	08:45:45.180	00:00:08.019	481	-1024	-768	-1	-1	-1	-1	4	-1024	-768	-1	-1	-1	-1	4		0	0						StimuliFarbe_gruen_rot.png	0	880	547	72	111				0	Content		-72	-111	8019651	215948509
8036	08:45:45.196	00:00:08.036	482	-1024	-768	-1	-1	-1	-1	4	-1024	-768	-1	-1	-1	-1	4		0	0						StimuliFarbe_gruen_rot.png	0	880	547	72	111				0	Content		-72	-111	8036274	215965132
8053	08:45:45.213	00:00:08.053	483	-1024	-768	-1	-1	-1	-1	4	-1024	-768	-1	-1	-1	-1	4		0	0						StimuliFarbe_gruen_rot.png	0	880	547	72	111				0	Content		-72	-111	8053344	215982202
8071	08:45:45.231	00:00:08.070	484	-1024	-768	-1	-1	-1	-1	4	-1024	-768	-1	-1	-1	-1	4		0	0						StimuliFarbe_gruen_rot.png	0	880	547	72	111				0	Content		-72	-111	8070718	215999576
8088	08:45:45.248	00:00:08.088	485	-1024	-768	-1	-1	-1	-1	4	-1024	-768	-1	-1	-1	-1	4		0	0						StimuliFarbe_gruen_rot.png	0	880	547	72	111				0	Content		-72	-111	8088089	216016947
8103	08:45:45.263	00:00:08.102	486	-1024	-768	-1	-1	-1	-1	4	-1024	-768	-1	-1	-1	-1	4		0	0						StimuliFarbe_gruen_rot.png	0	880	547	72	111				0	Content		-72	-111	8102895	216031753
8120	08:45:45.280	00:00:08.119	487	-1024	-768	-1	-1	-1	-1	4	-1024	-768	-1	-1	-1	-1	4		0	0						StimuliFarbe_gruen_rot.png	0	880	547	72	111				0	Content		-72	-111	8119518	216048376
8136	08:45:45.296	00:00:08.136	488	-1024	-768	-1	-1	-1	-1	4	-1024	-768	-1	-1	-1	-1	4		0	0						StimuliFarbe_gruen_rot.png	0	880	547	72	111				0	Content		-72	-111	8136267	216065125
8153	08:45:45.313	00:00:08.152	489	-1024	-768	-1	-1	-1	-1	4	-1024	-768	-1	-1	-1	-1	4		0	0						StimuliFarbe_gruen_rot.png	0	880	547	72	111				0	Content		-72	-111	8152888	216081746
8170	08:45:45.330	00:00:08.169	490	-1024	-768	-1	-1	-1	-1	4	-1024	-768	-1	-1	-1	-1	4		0	0						StimuliFarbe_gruen_rot.png	0	880	547	72	111				0	Content		-72	-111	8169515	216098373
8186	08:45:45.346	00:00:08.186	491	-1024	-768	-1	-1	-1	-1	4	-1024	-768	-1	-1	-1	-1	4		0	0						StimuliFarbe_gruen_rot.png	0	880	547	72	111				0	Content		-72	-111	8186139	216114997
8203	08:45:45.363	00:00:08.203	492	-1024	-768	-1	-1	-1	-1	4	-1024	-768	-1	-1	-1	-1	4		0	0						StimuliFarbe_gruen_rot.png	0	880	547	72	111				0	Content		-72	-111	8203332	216132190
8221	08:45:45.381	00:00:08.220	493	-1024	-768	-1	-1	-1	-1	4	-1024	-768	-1	-1	-1	-1	4		0	0						StimuliFarbe_gruen_rot.png	0	880	547	72	111				0	Content		-72	-111	8220701	216149559
8238	08:45:45.398	00:00:08.237	494	-1024	-768	-1	-1	-1	-1	4	-1024	-768	-1	-1	-1	-1	4		0	0						StimuliFarbe_gruen_rot.png	0	880	547	72	111				0	Content		-72	-111	8237948	216166806
8253	08:45:45.413	00:00:08.252	495	-1024	-768	-1	-1	-1	-1	4	-1024	-768	-1	-1	-1	-1	4		0	0						StimuliFarbe_gruen_rot.png	0	880	547	72	111				0	Content		-72	-111	8252753	216181611
8270	08:45:45.430	00:00:08.269	496	-1024	-768	-1	-1	-1	-1	4	-1024	-768	-1	-1	-1	-1	4		0	0						StimuliFarbe_gruen_rot.png	0	880	547	72	111				0	Content		-72	-111	8269502	216198360
8286	08:45:45.446	00:00:08.286	497	-1024	-768	-1	-1	-1	-1	4	-1024	-768	-1	-1	-1	-1	4		0	0						StimuliFarbe_gruen_rot.png	0	880	547	72	111				0	Content		-72	-111	8286128	216214986
8303	08:45:45.463	00:00:08.302	498	-1024	-768	-1	-1	-1	-1	4	-1024	-768	-1	-1	-1	-1	4		0	0						StimuliFarbe_gruen_rot.png	0	880	547	72	111				0	Content		-72	-111	8302751	216231609
8319	08:45:45.479	00:00:08.319	499	-1024	-768	-1	-1	-1	-1	4	-1024	-768	-1	-1	-1	-1	4		0	0						StimuliFarbe_gruen_rot.png	0	880	547	72	111				0	Content		-72	-111	8319371	216248229
8336	08:45:45.496	00:00:08.336	500	-1024	-768	-1	-1	-1	-1	4	-1024	-768	-1	-1	-1	-1	4		0	0						StimuliFarbe_gruen_rot.png	0	880	547	72	111				0	Content		-72	-111	8336005	216264863
8353	08:45:45.513	00:00:08.353	501	-1024	-768	-1	-1	-1	-1	4	-1024	-768	-1	-1	-1	-1	4		0	0						StimuliFarbe_gruen_rot.png	0	880	547	72	111				0	Content		-72	-111	8353188	216282046
8371	08:45:45.531	00:00:08.370	502	-1024	-768	-1	-1	-1	-1	4	-1024	-768	-1	-1	-1	-1	4		0	0						StimuliFarbe_gruen_rot.png	0	880	547	72	111				0	Content		-72	-111	8370564	216299422
8388	08:45:45.548	00:00:08.387	503	-1024	-768	-1	-1	-1	-1	4	-1024	-768	-1	-1	-1	-1	4		0	0						StimuliFarbe_gruen_rot.png	0	880	547	72	111				0	Content		-72	-111	8387809	216316667
8403	08:45:45.563	00:00:08.402	504	-1024	-768	-1	-1	-1	-1	4	-1024	-768	-1	-1	-1	-1	4		0	0						StimuliFarbe_gruen_rot.png	0	880	547	72	111				0	Content		-72	-111	8402741	216331599
8419	08:45:45.579	00:00:08.419	505	-1024	-768	-1	-1	-1	-1	4	-1024	-768	-1	-1	-1	-1	4		0	0						StimuliFarbe_gruen_rot.png	0	880	547	72	111				0	Content		-72	-111	8419364	216348222
8436	08:45:45.596	00:00:08.436	506	-1024	-768	-1	-1	-1	-1	4	-1024	-768	-1	-1	-1	-1	4		0	0						StimuliFarbe_gruen_rot.png	0	880	547	72	111				0	Content		-72	-111	8436111	216364969
8453	08:45:45.613	00:00:08.452	507	-1024	-768	-1	-1	-1	-1	4	-1024	-768	-1	-1	-1	-1	4		0	0						StimuliFarbe_gruen_rot.png	0	880	547	72	111				0	Content		-72	-111	8452736	216381594
8469	08:45:45.629	00:00:08.469	508	-1024	-768	-1	-1	-1	-1	4	-1024	-768	-1	-1	-1	-1	4		0	0						StimuliFarbe_gruen_rot.png	0	880	547	72	111				0	Content		-72	-111	8469359	216398217
8486	08:45:45.646	00:00:08.485	509	-1024	-768	-1	-1	-1	-1	4	-1024	-768	-1	-1	-1	-1	4		0	0						StimuliFarbe_gruen_rot.png	0	880	547	72	111				0	Content		-72	-111	8485992	216414850
8503	08:45:45.663	00:00:08.503	510	-1024	-768	-1	-1	-1	-1	4	-1024	-768	-1	-1	-1	-1	4		0	0						StimuliFarbe_gruen_rot.png	0	880	547	72	111				0	Content		-72	-111	8503048	216431906
8520	08:45:45.680	00:00:08.520	511	-1024	-768	-1	-1	-1	-1	4	-1024	-768	-1	-1	-1	-1	4		0	0						StimuliFarbe_gruen_rot.png	0	880	547	72	111				0	Content		-72	-111	8520423	216449281
8538	08:45:45.698	00:00:08.537	512	-1024	-768	-1	-1	-1	-1	4	-1024	-768	-1	-1	-1	-1	4		0	0						StimuliFarbe_gruen_rot.png	0	880	547	72	111				0	Content		-72	-111	8537674	216466532
8553	08:45:45.713	00:00:08.552	513	-1024	-768	-1	-1	-1	-1	4	-1024	-768	-1	-1	-1	-1	4		0	0						StimuliFarbe_gruen_rot.png	0	880	547	72	111				0	Content		-72	-111	8552603	216481461
8569	08:45:45.729	00:00:08.569	514	-1024	-768	-1	-1	-1	-1	4	-1024	-768	-1	-1	-1	-1	4		0	0						StimuliFarbe_gruen_rot.png	0	880	547	72	111				0	Content		-72	-111	8569227	216498085
8586	08:45:45.746	00:00:08.585	515	-1024	-768	-1	-1	-1	-1	4	-1024	-768	-1	-1	-1	-1	4		0	0						StimuliFarbe_gruen_rot.png	0	880	547	72	111				0	Content		-72	-111	8585984	216514842
8603	08:45:45.763	00:00:08.602	516	-1024	-768	-1	-1	-1	-1	4	-1024	-768	-1	-1	-1	-1	4		0	0						StimuliFarbe_gruen_rot.png	0	880	547	72	111				0	Content		-72	-111	8602595	216531453
8619	08:45:45.779	00:00:08.619	517	-1024	-768	-1	-1	-1	-1	4	-1024	-768	-1	-1	-1	-1	4		0	0						StimuliFarbe_gruen_rot.png	0	880	547	72	111				0	Content		-72	-111	8619217	216548075
8636	08:45:45.796	00:00:08.635	518	-1024	-768	-1	-1	-1	-1	4	-1024	-768	-1	-1	-1	-1	4		0	0						StimuliFarbe_gruen_rot.png	0	880	547	72	111				0	Content		-72	-111	8635841	216564699
8653	08:45:45.813	00:00:08.653	519	-1024	-768	-1	-1	-1	-1	4	-1024	-768	-1	-1	-1	-1	4		0	0						StimuliFarbe_gruen_rot.png	0	880	547	72	111				0	Content		-72	-111	8653033	216581891
8670	08:45:45.830	00:00:08.670	520	-1024	-768	-1	-1	-1	-1	4	-1024	-768	-1	-1	-1	-1	4		0	0						StimuliFarbe_gruen_rot.png	0	880	547	72	111				0	Content		-72	-111	8670405	216599263
8688	08:45:45.848	00:00:08.687	521	-1024	-768	-1	-1	-1	-1	4	-1024	-768	-1	-1	-1	-1	4		0	0						StimuliFarbe_gruen_rot.png	0	880	547	72	111				0	Content		-72	-111	8687653	216616511
8702	08:45:45.862	00:00:08.702	522	-1024	-768	-1	-1	-1	-1	4	-1024	-768	-1	-1	-1	-1	4		0	0						StimuliFarbe_gruen_rot.png	0	880	547	72	111				0	Content		-72	-111	8702455	216631313
8719	08:45:45.879	00:00:08.719	523	-1024	-768	-1	-1	-1	-1	4	-1024	-768	-1	-1	-1	-1	4		0	0						StimuliFarbe_gruen_rot.png	0	880	547	72	111				0	Content		-72	-111	8719206	216648064
8736	08:45:45.896	00:00:08.735	524	-1024	-768	-1	-1	-1	-1	4	-1024	-768	-1	-1	-1	-1	4		0	0						StimuliFarbe_gruen_rot.png	0	880	547	72	111				0	Content		-72	-111	8735827	216664685
8752	08:45:45.912	00:00:08.752	525	-1024	-768	-1	-1	-1	-1	4	-1024	-768	-1	-1	-1	-1	4		0	0						StimuliFarbe_gruen_rot.png	0	880	547	72	111				0	Content		-72	-111	8752453	216681311
8769	08:45:45.929	00:00:08.769	526	-1024	-768	-1	-1	-1	-1	4	-1024	-768	-1	-1	-1	-1	4		0	0						StimuliFarbe_gruen_rot.png	0	880	547	72	111				0	Content		-72	-111	8769068	216697926
8786	08:45:45.946	00:00:08.785	527	-1024	-768	-1	-1	-1	-1	4	-1024	-768	-1	-1	-1	-1	4		0	0						StimuliFarbe_gruen_rot.png	0	880	547	72	111				0	Content		-72	-111	8785694	216714552
8803	08:45:45.963	00:00:08.802	528	-1024	-768	-1	-1	-1	-1	4	-1024	-768	-1	-1	-1	-1	4		0	0						StimuliFarbe_gruen_rot.png	0	880	547	72	111				0	Content		-72	-111	8802890	216731748
8820	08:45:45.980	00:00:08.820	529	-1024	-768	-1	-1	-1	-1	4	-1024	-768	-1	-1	-1	-1	4		0	0						StimuliFarbe_gruen_rot.png	0	880	547	72	111				0	Content		-72	-111	8820264	216749122
8838	08:45:45.998	00:00:08.837	530	-1024	-768	-1	-1	-1	-1	4	-1024	-768	-1	-1	-1	-1	4		0	0						StimuliFarbe_gruen_rot.png	0	880	547	72	111				0	Content		-72	-111	8837511	216766369
8852	08:45:46.012	00:00:08.852	531	-1024	-768	-1	-1	-1	-1	4	-1024	-768	-1	-1	-1	-1	4		0	0						StimuliFarbe_gruen_rot.png	0	880	547	72	111				0	Content		-72	-111	8852314	216781172
8869	08:45:46.029	00:00:08.869	532	-1024	-768	-1	-1	-1	-1	4	-1024	-768	-1	-1	-1	-1	4		0	0						StimuliFarbe_gruen_rot.png	0	880	547	72	111				0	Content		-72	-111	8869062	216797920
8886	08:45:46.046	00:00:08.885	533	-1024	-768	-1	-1	-1	-1	4	-1024	-768	-1	-1	-1	-1	4		0	0						StimuliFarbe_gruen_rot.png	0	880	547	72	111				0	Content		-72	-111	8885688	216814546
8902	08:45:46.062	00:00:08.902	534	-1024	-768	-1	-1	-1	-1	4	-1024	-768	-1	-1	-1	-1	4		0	0						StimuliFarbe_gruen_rot.png	0	880	547	72	111				0	Content		-72	-111	8902313	216831171
8919	08:45:46.079	00:00:08.918	535	-1024	-768	-1	-1	-1	-1	4	-1024	-768	-1	-1	-1	-1	4		0	0						StimuliFarbe_gruen_rot.png	0	880	547	72	111				0	Content		-72	-111	8918950	216847808
8936	08:45:46.096	00:00:08.935	536	-1024	-768	-1	-1	-1	-1	4	-1024	-768	-1	-1	-1	-1	4		0	0						StimuliFarbe_gruen_rot.png	0	880	547	72	111				0	Content		-72	-111	8935686	216864544
8953	08:45:46.113	00:00:08.952	537	-1024	-768	-1	-1	-1	-1	4	-1024	-768	-1	-1	-1	-1	4		0	0						StimuliFarbe_gruen_rot.png	0	880	547	72	111				0	Content		-72	-111	8952749	216881607
8970	08:45:46.130	00:00:08.970	538	-1024	-768	-1	-1	-1	-1	4	-1024	-768	-1	-1	-1	-1	4		0	0						StimuliFarbe_gruen_rot.png	0	880	547	72	111				0	Content		-72	-111	8970123	216898981
8987	08:45:46.147	00:00:08.987	539	-1024	-768	-1	-1	-1	-1	4	-1024	-768	-1	-1	-1	-1	4		0	0						StimuliFarbe_gruen_rot.png	0	880	547	72	111				0	Content		-72	-111	8987495	216916353
9002	08:45:46.162	00:00:09.002	540	-1024	-768	-1	-1	-1	-1	4	-1024	-768	-1	-1	-1	-1	4		0	0						StimuliFarbe_gruen_rot.png	0	880	547	72	111				0	Content		-72	-111	9002300	216931158
9019	08:45:46.179	00:00:09.018	541	-1024	-768	-1	-1	-1	-1	4	-1024	-768	-1	-1	-1	-1	4		0	0						StimuliFarbe_gruen_rot.png	0	880	547	72	111				0	Content		-72	-111	9018936	216947794
9036	08:45:46.196	00:00:09.035	542	-1024	-768	-1	-1	-1	-1	4	-1024	-768	-1	-1	-1	-1	4		0	0						StimuliFarbe_gruen_rot.png	0	880	547	72	111				0	Content		-72	-111	9035675	216964533
9052	08:45:46.212	00:00:09.052	543	-1024	-768	-1	-1	-1	-1	4	-1024	-768	-1	-1	-1	-1	4		0	0						StimuliFarbe_gruen_rot.png	0	880	547	72	111				0	Content		-72	-111	9052298	216981156
9069	08:45:46.229	00:00:09.068	544	-1024	-768	-1	-1	-1	-1	4	-1024	-768	-1	-1	-1	-1	4		0	0						StimuliFarbe_gruen_rot.png	0	880	547	72	111				0	Content		-72	-111	9068926	216997784
9086	08:45:46.246	00:00:09.085	545	-1024	-768	-1	-1	-1	-1	4	-1024	-768	-1	-1	-1	-1	4		0	0						StimuliFarbe_gruen_rot.png	0	880	547	72	111				0	Content		-72	-111	9085542	217014400
9103	08:45:46.263	00:00:09.102	546	-1024	-768	-1	-1	-1	-1	4	-1024	-768	-1	-1	-1	-1	4		0	0						StimuliFarbe_gruen_rot.png	0	880	547	72	111				0	Content		-72	-111	9102737	217031595
9120	08:45:46.280	00:00:09.119	547	-1024	-768	-1	-1	-1	-1	4	-1024	-768	-1	-1	-1	-1	4		0	0						StimuliFarbe_gruen_rot.png	0	880	547	72	111				0	Content		-72	-111	9119982	217048840
9137	08:45:46.297	00:00:09.137	548	-1024	-768	-1	-1	-1	-1	4	-1024	-768	-1	-1	-1	-1	4		0	0						StimuliFarbe_gruen_rot.png	0	880	547	72	111				0	Content		-72	-111	9137352	217066210
9152	08:45:46.312	00:00:09.152	549	-1024	-768	-1	-1	-1	-1	4	-1024	-768	-1	-1	-1	-1	4		0	0						StimuliFarbe_gruen_rot.png	0	880	547	72	111				0	Content		-72	-111	9152156	217081014
9169	08:45:46.329	00:00:09.168	550	-1024	-768	-1	-1	-1	-1	4	-1024	-768	-1	-1	-1	-1	4		0	0						StimuliFarbe_gruen_rot.png	0	880	547	72	111				0	Content		-72	-111	9168782	217097640
9186	08:45:46.346	00:00:09.185	551	-1024	-768	-1	-1	-1	-1	4	-1024	-768	-1	-1	-1	-1	4		0	0						StimuliFarbe_gruen_rot.png	0	880	547	72	111				0	Content		-72	-111	9185530	217114388
9202	08:45:46.362	00:00:09.202	552	-1024	-768	-1	-1	-1	-1	4	-1024	-768	-1	-1	-1	-1	4		0	0						StimuliFarbe_gruen_rot.png	0	880	547	72	111				0	Content		-72	-111	9202156	217131014
9219	08:45:46.379	00:00:09.218	553	-1024	-768	-1	-1	-1	-1	4	-1024	-768	-1	-1	-1	-1	4		0	0						StimuliFarbe_gruen_rot.png	0	880	547	72	111				0	Content		-72	-111	9218775	217147633
9235	08:45:46.395	00:00:09.235	554	-1024	-768	-1	-1	-1	-1	4	-1024	-768	-1	-1	-1	-1	4		0	0						StimuliFarbe_gruen_rot.png	0	880	547	72	111				0	Content		-72	-111	9235397	217164255
9253	08:45:46.413	00:00:09.252	555	-1024	-768	-1	-1	-1	-1	4	-1024	-768	-1	-1	-1	-1	4		0	0						StimuliFarbe_gruen_rot.png	0	880	547	72	111				0	Content		-72	-111	9252589	217181447
9270	08:45:46.430	00:00:09.269	556	-1024	-768	-1	-1	-1	-1	4	-1024	-768	-1	-1	-1	-1	4		0	0						StimuliFarbe_gruen_rot.png	0	880	547	72	111				0	Content		-72	-111	9269935	217198793
9286	08:45:46.446	00:00:09.286	557	-1024	-768	-1	-1	-1	-1	4	-1024	-768	-1	-1	-1	-1	4		0	0						StimuliFarbe_gruen_rot.png	0	880	547	72	111				0	Content		-72	-111	9286185	217215043
9303	08:45:46.463	00:00:09.302	558	-1024	-768	-1	-1	-1	-1	4	-1024	-768	-1	-1	-1	-1	4		0	0						StimuliFarbe_gruen_rot.png	0	880	547	72	111				0	Content		-72	-111	9302853	217231711
9320	08:45:46.480	00:00:09.319	559	-1024	-768	-1	-1	-1	-1	4	-1024	-768	-1	-1	-1	-1	4		0	0						StimuliFarbe_gruen_rot.png	0	880	547	72	111				0	Content		-72	-111	9319521	217248379
9335	08:45:46.495	00:00:09.335	560	-1024	-768	-1	-1	-1	-1	4	-1024	-768	-1	-1	-1	-1	4		0	0						StimuliFarbe_gruen_rot.png	0	880	547	72	111				0	Content		-72	-111	9335306	217264164
9352	08:45:46.512	00:00:09.351	561	-1024	-768	-1	-1	-1	-1	4	-1024	-768	-1	-1	-1	-1	4		0	0						StimuliFarbe_gruen_rot.png	0	880	547	72	111				0	Content		-72	-111	9351929	217280787
9369	08:45:46.529	00:00:09.368	562	-1024	-768	-1	-1	-1	-1	4	-1024	-768	-1	-1	-1	-1	4		0	0						StimuliFarbe_gruen_rot.png	0	880	547	72	111				0	Content		-72	-111	9368679	217297537
9385	08:45:46.545	00:00:09.385	563	-1024	-768	-1	-1	-1	-1	4	-1024	-768	-1	-1	-1	-1	4		0	0						StimuliFarbe_gruen_rot.png	0	880	547	72	111				0	Content		-72	-111	9385305	217314163
9402	08:45:46.562	00:00:09.401	564	-1024	-768	-1	-1	-1	-1	4	-1024	-768	-1	-1	-1	-1	4		0	0						StimuliFarbe_gruen_rot.png	0	880	547	72	111				0	Content		-72	-111	9401973	217330831
9419	08:45:46.579	00:00:09.418	565	-1024	-768	-1	-1	-1	-1	4	-1024	-768	-1	-1	-1	-1	4		0	0						StimuliFarbe_gruen_rot.png	0	880	547	72	111				0	Content		-72	-111	9418641	217347499
9435	08:45:46.595	00:00:09.435	566	-1024	-768	-1	-1	-1	-1	4	-1024	-768	-1	-1	-1	-1	4		0	0						StimuliFarbe_gruen_rot.png	0	880	547	72	111				0	Content		-72	-111	9435277	217364135
9452	08:45:46.612	00:00:09.451	567	-1024	-768	-1	-1	-1	-1	4	-1024	-768	-1	-1	-1	-1	4		0	0						StimuliFarbe_gruen_rot.png	0	880	547	72	111				0	Content		-72	-111	9451945	217380803
9469	08:45:46.629	00:00:09.468	568	-1024	-768	-1	-1	-1	-1	4	-1024	-768	-1	-1	-1	-1	4		0	0						StimuliFarbe_gruen_rot.png	0	880	547	72	111				0	Content		-72	-111	9468613	217397471
9485	08:45:46.645	00:00:09.485	569	-1024	-768	-1	-1	-1	-1	4	-1024	-768	-1	-1	-1	-1	4		0	0						StimuliFarbe_gruen_rot.png	0	880	547	72	111				0	Content		-72	-111	9485466	217414324
9502	08:45:46.662	00:00:09.502	570	-1024	-768	-1	-1	-1	-1	4	-1024	-768	-1	-1	-1	-1	4		0	0						StimuliFarbe_gruen_rot.png	0	880	547	72	111				0	Content		-72	-111	9502134	217430992
9519	08:45:46.679	00:00:09.518	571	-1024	-768	-1	-1	-1	-1	4	-1024	-768	-1	-1	-1	-1	4		0	0						StimuliFarbe_gruen_rot.png	0	880	547	72	111				0	Content		-72	-111	9518801	217447659
9536	08:45:46.696	00:00:09.535	572	-1024	-768	-1	-1	-1	-1	4	-1024	-768	-1	-1	-1	-1	4		0	0						StimuliFarbe_gruen_rot.png	0	880	547	72	111				0	Content		-72	-111	9535803	217464661
9552	08:45:46.712	00:00:09.552	573	-1024	-768	-1	-1	-1	-1	4	-1024	-768	-1	-1	-1	-1	4		0	0						StimuliFarbe_gruen_rot.png	0	880	547	72	111				0	Content		-72	-111	9552471	217481329
9569	08:45:46.729	00:00:09.569	574	-1024	-768	-1	-1	-1	-1	4	-1024	-768	-1	-1	-1	-1	4		0	0						StimuliFarbe_gruen_rot.png	0	880	547	72	111				0	Content		-72	-111	9569139	217497997
9586	08:45:46.746	00:00:09.586	575	-1024	-768	-1	-1	-1	-1	4	-1024	-768	-1	-1	-1	-1	4		0	0						StimuliFarbe_gruen_rot.png	0	880	547	72	111				0	Content		-72	-111	9586191	217515049
9603	08:45:46.763	00:00:09.602	576	-1024	-768	-1	-1	-1	-1	4	-1024	-768	-1	-1	-1	-1	4		0	0						StimuliFarbe_gruen_rot.png	0	880	547	72	111				0	Content		-72	-111	9602859	217531717
9620	08:45:46.780	00:00:09.619	577	-1024	-768	-1	-1	-1	-1	4	-1024	-768	-1	-1	-1	-1	4		0	0						StimuliFarbe_gruen_rot.png	0	880	547	72	111				0	Content		-72	-111	9619527	217548385
9636	08:45:46.796	00:00:09.635	578	-1024	-768	-1	-1	-1	-1	4	-1024	-768	-1	-1	-1	-1	4		0	0						StimuliFarbe_gruen_rot.png	0	880	547	72	111				0	Content		-72	-111	9635823	217564681
9652	08:45:46.812	00:00:09.652	579	-1024	-768	-1	-1	-1	-1	4	-1024	-768	-1	-1	-1	-1	4		0	0						StimuliFarbe_gruen_rot.png	0	880	547	72	111				0	Content		-72	-111	9652491	217581349
9669	08:45:46.829	00:00:09.669	580	-1024	-768	-1	-1	-1	-1	4	-1024	-768	-1	-1	-1	-1	4		0	0						StimuliFarbe_gruen_rot.png	0	880	547	72	111				0	Content		-72	-111	9669159	217598017
9685	08:45:46.845	00:00:09.685	581	-1024	-768	-1	-1	-1	-1	4	-1024	-768	-1	-1	-1	-1	4		0	0						StimuliFarbe_gruen_rot.png	0	880	547	72	111				0	Content		-72	-111	9685034	217613892
9702	08:45:46.862	00:00:09.701	582	-1024	-768	-1	-1	-1	-1	4	-1024	-768	-1	-1	-1	-1	4		0	0						StimuliFarbe_gruen_rot.png	0	880	547	72	111				0	Content		-72	-111	9701782	217630640
9718	08:45:46.878	00:00:09.718	583	-1024	-768	-1	-1	-1	-1	4	-1024	-768	-1	-1	-1	-1	4		0	0						StimuliFarbe_gruen_rot.png	0	880	547	72	111				0	Content		-72	-111	9718406	217647264
9735	08:45:46.895	00:00:09.735	584	-1024	-768	-1	-1	-1	-1	4	-1024	-768	-1	-1	-1	-1	4		0	0						StimuliFarbe_gruen_rot.png	0	880	547	72	111				0	Content		-72	-111	9735089	217663947
9752	08:45:46.912	00:00:09.751	585	-1024	-768	-1	-1	-1	-1	4	-1024	-768	-1	-1	-1	-1	4		0	0						StimuliFarbe_gruen_rot.png	0	880	547	72	111				0	Content		-72	-111	9751737	217680595
9768	08:45:46.928	00:00:09.768	586	-1024	-768	-1	-1	-1	-1	4	-1024	-768	-1	-1	-1	-1	4		0	0						StimuliFarbe_gruen_rot.png	0	880	547	72	111				0	Content		-72	-111	9768405	217697263
9785	08:45:46.945	00:00:09.785	587	-1024	-768	-1	-1	-1	-1	4	-1024	-768	-1	-1	-1	-1	4		0	0						StimuliFarbe_gruen_rot.png	0	880	547	72	111				0	Content		-72	-111	9785073	217713931
9802	08:45:46.962	00:00:09.801	588	-1024	-768	-1	-1	-1	-1	4	-1024	-768	-1	-1	-1	-1	4		0	0						StimuliFarbe_gruen_rot.png	0	880	547	72	111				0	Content		-72	-111	9801934	217730792
9819	08:45:46.979	00:00:09.818	589	-1024	-768	-1	-1	-1	-1	4	-1024	-768	-1	-1	-1	-1	4		0	0						StimuliFarbe_gruen_rot.png	0	880	547	72	111				0	Content		-72	-111	9818602	217747460
9835	08:45:46.995	00:00:09.835	590	-1024	-768	-1	-1	-1	-1	4	-1024	-768	-1	-1	-1	-1	4		0	0						StimuliFarbe_gruen_rot.png	0	880	547	72	111				0	Content		-72	-111	9835270	217764128
9852	08:45:47.012	00:00:09.852	591	-1024	-768	-1	-1	-1	-1	4	-1024	-768	-1	-1	-1	-1	4		0	0						StimuliFarbe_gruen_rot.png	0	880	547	72	111				0	Content		-72	-111	9852402	217781260
9869	08:45:47.029	00:00:09.869	592	-1024	-768	-1	-1	-1	-1	4	-1024	-768	-1	-1	-1	-1	4		0	0						StimuliFarbe_gruen_rot.png	0	880	547	72	111				0	Content		-72	-111	9869070	217797928
9886	08:45:47.046	00:00:09.886	593	-1024	-768	-1	-1	-1	-1	4	-1024	-768	-1	-1	-1	-1	4		0	0						StimuliFarbe_gruen_rot.png	0	880	547	72	111				0	Content		-72	-111	9886099	217814957
9903	08:45:47.063	00:00:09.902	594	-1024	-768	-1	-1	-1	-1	4	-1024	-768	-1	-1	-1	-1	4		0	0						StimuliFarbe_gruen_rot.png	0	880	547	72	111				0	Content		-72	-111	9902766	217831624
9919	08:45:47.079	00:00:09.919	595	-1024	-768	-1	-1	-1	-1	4	-1024	-768	-1	-1	-1	-1	4		0	0						StimuliFarbe_gruen_rot.png	0	880	547	72	111				0	Content		-72	-111	9919434	217848292
9936	08:45:47.096	00:00:09.935	596	-1024	-768	-1	-1	-1	-1	4	-1024	-768	-1	-1	-1	-1	4		0	0						StimuliFarbe_gruen_rot.png	0	880	547	72	111				0	Content		-72	-111	9935577	217864435
9952	08:45:47.112	00:00:09.952	597	-1024	-768	-1	-1	-1	-1	4	-1024	-768	-1	-1	-1	-1	4		0	0						StimuliFarbe_gruen_rot.png	0	880	547	72	111				0	Content		-72	-111	9952245	217881103
9968	08:45:47.128	00:00:09.968	598	-1024	-768	-1	-1	-1	-1	4	-1024	-768	-1	-1	-1	-1	4		0	0						StimuliFarbe_gruen_rot.png	0	880	547	72	111				0	Content		-72	-111	9968280	217897138
9985	08:45:47.145	00:00:09.984	599	-1024	-768	-1	-1	-1	-1	4	-1024	-768	-1	-1	-1	-1	4		0	0						StimuliFarbe_gruen_rot.png	0	880	547	72	111				0	Content		-72	-111	9984908	217913766
10002	08:45:47.162	00:00:10.001	600	-1024	-768	-1	-1	-1	-1	4	-1024	-768	-1	-1	-1	-1	4		0	0						StimuliFarbe_gruen_rot.png	0	880	547	72	111				0	Content		-72	-111	10001649	217930507
10018	08:45:47.178	00:00:10.018	601	-1024	-768	-1	-1	-1	-1	4	-1024	-768	-1	-1	-1	-1	4		0	0						StimuliFarbe_gruen_rot.png	0	880	547	72	111				0	Content		-72	-111	10018278	217947136
10035	08:45:47.195	00:00:10.034	602	-1024	-768	-1	-1	-1	-1	4	-1024	-768	-1	-1	-1	-1	4		0	0						StimuliFarbe_gruen_rot.png	0	880	547	72	111				0	Content		-72	-111	10034946	217963804
10052	08:45:47.212	00:00:10.051	603	-1024	-768	-1	-1	-1	-1	4	-1024	-768	-1	-1	-1	-1	4		0	0						StimuliFarbe_gruen_rot.png	0	880	547	72	111				0	Content		-72	-111	10051599	217980457
10068	08:45:47.228	00:00:10.068	604	-1024	-768	-1	-1	-1	-1	4	-1024	-768	-1	-1	-1	-1	4		0	0						StimuliFarbe_gruen_rot.png	0	880	547	72	111				0	Content		-72	-111	10068267	217997125
10085	08:45:47.245	00:00:10.084	605	-1024	-768	-1	-1	-1	-1	4	-1024	-768	-1	-1	-1	-1	4		0	0						StimuliFarbe_gruen_rot.png	0	880	547	72	111				0	Content		-72	-111	10084934	218013792
10102	08:45:47.262	00:00:10.101	606	-1024	-768	-1	-1	-1	-1	4	-1024	-768	-1	-1	-1	-1	4		0	0						StimuliFarbe_gruen_rot.png	0	880	547	72	111				0	Content		-72	-111	10101852	218030710
10119	08:45:47.279	00:00:10.118	607	-1024	-768	-1	-1	-1	-1	4	-1024	-768	-1	-1	-1	-1	4		0	0						StimuliFarbe_gruen_rot.png	0	880	547	72	111				0	Content		-72	-111	10118520	218047378
10135	08:45:47.295	00:00:10.135	608	-1024	-768	-1	-1	-1	-1	4	-1024	-768	-1	-1	-1	-1	4		0	0						StimuliFarbe_gruen_rot.png	0	880	547	72	111				0	Content		-72	-111	10135478	218064336
10152	08:45:47.312	00:00:10.152	609	-1024	-768	-1	-1	-1	-1	4	-1024	-768	-1	-1	-1	-1	4		0	0						StimuliFarbe_gruen_rot.png	0	880	547	72	111				0	Content		-72	-111	10152146	218081004
10169	08:45:47.329	00:00:10.168	610	-1024	-768	-1	-1	-1	-1	4	-1024	-768	-1	-1	-1	-1	4		0	0						StimuliFarbe_gruen_rot.png	0	880	547	72	111				0	Content		-72	-111	10168814	218097672
10186	08:45:47.346	00:00:10.186	611	-1024	-768	-1	-1	-1	-1	4	-1024	-768	-1	-1	-1	-1	4		0	0						StimuliFarbe_gruen_rot.png	0	880	547	72	111				0	Content		-72	-111	10186041	218114899
10203	08:45:47.363	00:00:10.202	612	-1024	-768	-1	-1	-1	-1	4	-1024	-768	-1	-1	-1	-1	4		0	0						StimuliFarbe_gruen_rot.png	0	880	547	72	111				0	Content		-72	-111	10202709	218131567
10219	08:45:47.379	00:00:10.218	613	-1024	-768	-1	-1	-1	-1	4	-1024	-768	-1	-1	-1	-1	4		0	0						StimuliFarbe_gruen_rot.png	0	880	547	72	111				0	Content		-72	-111	10218936	218147794
10236	08:45:47.396	00:00:10.235	614	-1024	-768	-1	-1	-1	-1	4	-1024	-768	-1	-1	-1	-1	4		0	0						StimuliFarbe_gruen_rot.png	0	880	547	72	111				0	Content		-72	-111	10235604	218164462
10252	08:45:47.412	00:00:10.252	615	-1024	-768	-1	-1	-1	-1	4	-1024	-768	-1	-1	-1	-1	4		0	0						StimuliFarbe_gruen_rot.png	0	880	547	72	111				0	Content		-72	-111	10252272	218181130
10268	08:45:47.428	00:00:10.268	616	-1024	-768	-1	-1	-1	-1	4	-1024	-768	-1	-1	-1	-1	4		0	0						StimuliFarbe_gruen_rot.png	0	880	547	72	111				0	Content		-72	-111	10268011	218196869
10285	08:45:47.445	00:00:10.284	617	-1024	-768	-1	-1	-1	-1	4	-1024	-768	-1	-1	-1	-1	4		0	0						StimuliFarbe_gruen_rot.png	0	880	547	72	111				0	Content		-72	-111	10284760	218213618
10301	08:45:47.461	00:00:10.301	618	-1024	-768	-1	-1	-1	-1	4	-1024	-768	-1	-1	-1	-1	4		0	0						StimuliFarbe_gruen_rot.png	0	880	547	72	111				0	Content		-72	-111	10301385	218230243
10318	08:45:47.478	00:00:10.318	619	-1024	-768	-1	-1	-1	-1	4	-1024	-768	-1	-1	-1	-1	4		0	0						StimuliFarbe_gruen_rot.png	0	880	547	72	111				0	Content		-72	-111	10318069	218246927
10335	08:45:47.495	00:00:10.334	620	-1024	-768	-1	-1	-1	-1	4	-1024	-768	-1	-1	-1	-1	4		0	0						StimuliFarbe_gruen_rot.png	0	880	547	72	111				0	Content		-72	-111	10334717	218263575
10351	08:45:47.511	00:00:10.351	621	-1024	-768	-1	-1	-1	-1	4	-1024	-768	-1	-1	-1	-1	4		0	0						StimuliFarbe_gruen_rot.png	0	880	547	72	111				0	Content		-72	-111	10351385	218280243
10368	08:45:47.528	00:00:10.368	622	-1024	-768	-1	-1	-1	-1	4	-1024	-768	-1	-1	-1	-1	4		0	0						StimuliFarbe_gruen_rot.png	0	880	547	72	111				0	Content		-72	-111	10368052	218296910
10385	08:45:47.545	00:00:10.384	623	-1024	-768	-1	-1	-1	-1	4	-1024	-768	-1	-1	-1	-1	4		0	0						StimuliFarbe_gruen_rot.png	0	880	547	72	111				0	Content		-72	-111	10384872	218313730
10402	08:45:47.562	00:00:10.401	624	-1024	-768	-1	-1	-1	-1	4	-1024	-768	-1	-1	-1	-1	4		0	0						StimuliFarbe_gruen_rot.png	0	880	547	72	111				0	Content		-72	-111	10401540	218330398
10418	08:45:47.578	00:00:10.418	625	-1024	-768	-1	-1	-1	-1	4	-1024	-768	-1	-1	-1	-1	4		0	0						StimuliFarbe_gruen_rot.png	0	880	547	72	111				0	Content		-72	-111	10418208	218347066
10435	08:45:47.595	00:00:10.435	626	-1024	-768	-1	-1	-1	-1	4	-1024	-768	-1	-1	-1	-1	4		0	0						StimuliFarbe_gruen_rot.png	0	880	547	72	111				0	Content		-72	-111	10435356	218364214
10452	08:45:47.612	00:00:10.452	627	-1024	-768	-1	-1	-1	-1	4	-1024	-768	-1	-1	-1	-1	4		0	0						StimuliFarbe_gruen_rot.png	0	880	547	72	111				0	Content		-72	-111	10452024	218380882
10469	08:45:47.629	00:00:10.469	628	-1024	-768	-1	-1	-1	-1	4	-1024	-768	-1	-1	-1	-1	4		0	0						StimuliFarbe_gruen_rot.png	0	880	547	72	111				0	Content		-72	-111	10469060	218397918
10486	08:45:47.646	00:00:10.485	629	-1024	-768	-1	-1	-1	-1	4	-1024	-768	-1	-1	-1	-1	4		0	0						StimuliFarbe_gruen_rot.png	0	880	547	72	111				0	Content		-72	-111	10485728	218414586
10502	08:45:47.662	00:00:10.502	630	-1024	-768	-1	-1	-1	-1	4	-1024	-768	-1	-1	-1	-1	4		0	0						StimuliFarbe_gruen_rot.png	0	880	547	72	111				0	Content		-72	-111	10502396	218431254
10519	08:45:47.679	00:00:10.518	631	-1024	-768	-1	-1	-1	-1	4	-1024	-768	-1	-1	-1	-1	4		0	0						StimuliFarbe_gruen_rot.png	0	880	547	72	111				0	Content		-72	-111	10518514	218447372
10535	08:45:47.695	00:00:10.535	632	-1024	-768	-1	-1	-1	-1	4	-1024	-768	-1	-1	-1	-1	4		0	0						StimuliFarbe_gruen_rot.png	0	880	547	72	111				0	Content		-72	-111	10535182	218464040
10551	08:45:47.711	00:00:10.551	633	-1024	-768	-1	-1	-1	-1	4	-1024	-768	-1	-1	-1	-1	4		0	0						StimuliFarbe_gruen_rot.png	0	880	547	72	111				0	Content		-72	-111	10551252	218480110
10568	08:45:47.728	00:00:10.567	634	-1024	-768	-1	-1	-1	-1	4	-1024	-768	-1	-1	-1	-1	4		0	0						StimuliFarbe_gruen_rot.png	0	880	547	72	111				0	Content		-72	-111	10567875	218496733
10585	08:45:47.745	00:00:10.584	635	-1024	-768	-1	-1	-1	-1	4	-1024	-768	-1	-1	-1	-1	4		0	0						StimuliFarbe_gruen_rot.png	0	880	547	72	111				0	Content		-72	-111	10584626	218513484
10601	08:45:47.761	00:00:10.601	636	-1024	-768	-1	-1	-1	-1	4	-1024	-768	-1	-1	-1	-1	4		0	0						StimuliFarbe_gruen_rot.png	0	880	547	72	111				0	Content		-72	-111	10601254	218530112
10618	08:45:47.778	00:00:10.617	637	-1024	-768	-1	-1	-1	-1	4	-1024	-768	-1	-1	-1	-1	4		0	0						StimuliFarbe_gruen_rot.png	0	880	547	72	111				0	Content		-72	-111	10617922	218546780
10635	08:45:47.795	00:00:10.634	638	-1024	-768	-1	-1	-1	-1	4	-1024	-768	-1	-1	-1	-1	4		0	0						StimuliFarbe_gruen_rot.png	0	880	547	72	111				0	Content		-72	-111	10634572	218563430
10651	08:45:47.811	00:00:10.651	639	-1024	-768	-1	-1	-1	-1	4	-1024	-768	-1	-1	-1	-1	4		0	0						StimuliFarbe_gruen_rot.png	0	880	547	72	111				0	Content		-72	-111	10651239	218580097
10668	08:45:47.828	00:00:10.667	640	-1024	-768	-1	-1	-1	-1	4	-1024	-768	-1	-1	-1	-1	4		0	0						StimuliFarbe_gruen_rot.png	0	880	547	72	111				0	Content		-72	-111	10667907	218596765
10685	08:45:47.845	00:00:10.684	641	-1024	-768	-1	-1	-1	-1	4	-1024	-768	-1	-1	-1	-1	4		0	0						StimuliFarbe_gruen_rot.png	0	880	547	72	111				0	Content		-72	-111	10684826	218613684
10701	08:45:47.861	00:00:10.701	642	-1024	-768	-1	-1	-1	-1	4	-1024	-768	-1	-1	-1	-1	4		0	0						StimuliFarbe_gruen_rot.png	0	880	547	72	111				0	Content		-72	-111	10701494	218630352
10718	08:45:47.878	00:00:10.718	643	-1024	-768	-1	-1	-1	-1	4	-1024	-768	-1	-1	-1	-1	4		0	0						StimuliFarbe_gruen_rot.png	0	880	547	72	111				0	Content		-72	-111	10718453	218647311
10735	08:45:47.895	00:00:10.735	644	-1024	-768	-1	-1	-1	-1	4	-1024	-768	-1	-1	-1	-1	4		0	0						StimuliFarbe_gruen_rot.png	0	880	547	72	111				0	Content		-72	-111	10735121	218663979
10752	08:45:47.912	00:00:10.751	645	-1024	-768	-1	-1	-1	-1	4	-1024	-768	-1	-1	-1	-1	4		0	0						StimuliFarbe_gruen_rot.png	0	880	547	72	111				0	Content		-72	-111	10751788	218680646
10769	08:45:47.929	00:00:10.769	646	-1024	-768	-1	-1	-1	-1	4	-1024	-768	-1	-1	-1	-1	4		0	0						StimuliFarbe_gruen_rot.png	0	880	547	72	111				0	Content		-72	-111	10769013	218697871
10786	08:45:47.946	00:00:10.785	647	-1024	-768	-1	-1	-1	-1	4	-1024	-768	-1	-1	-1	-1	4		0	0						StimuliFarbe_gruen_rot.png	0	880	547	72	111				0	Content		-72	-111	10785681	218714539
10802	08:45:47.962	00:00:10.801	648	-1024	-768	-1	-1	-1	-1	4	-1024	-768	-1	-1	-1	-1	4		0	0						StimuliFarbe_gruen_rot.png	0	880	547	72	111				0	Content		-72	-111	10801914	218730772
10819	08:45:47.979	00:00:10.818	649	-1024	-768	-1	-1	-1	-1	4	-1024	-768	-1	-1	-1	-1	4		0	0						StimuliFarbe_gruen_rot.png	0	880	547	72	111				0	Content		-72	-111	10818582	218747440
10835	08:45:47.995	00:00:10.835	650	-1024	-768	-1	-1	-1	-1	4	-1024	-768	-1	-1	-1	-1	4		0	0						StimuliFarbe_gruen_rot.png	0	880	547	72	111				0	Content		-72	-111	10835250	218764108
10851	08:45:48.011	00:00:10.850	651	-1024	-768	-1	-1	-1	-1	4	-1024	-768	-1	-1	-1	-1	4		0	0						StimuliFarbe_gruen_rot.png	0	880	547	72	111				0	Content		-72	-111	10850986	218779844
10868	08:45:48.028	00:00:10.867	652	-1024	-768	-1	-1	-1	-1	4	-1024	-768	-1	-1	-1	-1	4		0	0						StimuliFarbe_gruen_rot.png	0	880	547	72	111				0	Content		-72	-111	10867733	218796591
10884	08:45:48.044	00:00:10.884	653	-1024	-768	-1	-1	-1	-1	4	-1024	-768	-1	-1	-1	-1	4		0	0						StimuliFarbe_gruen_rot.png	0	880	547	72	111				0	Content		-72	-111	10884359	218813217
10901	08:45:48.061	00:00:10.901	654	-1024	-768	-1	-1	-1	-1	4	-1024	-768	-1	-1	-1	-1	4		0	0						StimuliFarbe_gruen_rot.png	0	880	547	72	111				0	Content		-72	-111	10901041	218829899
10918	08:45:48.078	00:00:10.917	655	-1024	-768	-1	-1	-1	-1	4	-1024	-768	-1	-1	-1	-1	4		0	0						StimuliFarbe_gruen_rot.png	0	880	547	72	111				0	Content		-72	-111	10917689	218846547
10934	08:45:48.094	00:00:10.934	656	-1024	-768	-1	-1	-1	-1	4	-1024	-768	-1	-1	-1	-1	4		0	0						StimuliFarbe_gruen_rot.png	0	880	547	72	111				0	Content		-72	-111	10934356	218863214
10951	08:45:48.111	00:00:10.951	657	-1024	-768	-1	-1	-1	-1	4	-1024	-768	-1	-1	-1	-1	4		0	0						StimuliFarbe_gruen_rot.png	0	880	547	72	111				0	Content		-72	-111	10951024	218879882
10968	08:45:48.128	00:00:10.967	658	-1024	-768	-1	-1	-1	-1	4	-1024	-768	-1	-1	-1	-1	4		0	0						StimuliFarbe_gruen_rot.png	0	880	547	72	111				0	Content		-72	-111	10967844	218896702
10985	08:45:48.145	00:00:10.984	659	-1024	-768	-1	-1	-1	-1	4	-1024	-768	-1	-1	-1	-1	4		0	0						StimuliFarbe_gruen_rot.png	0	880	547	72	111				0	Content		-72	-111	10984512	218913370
11001	08:45:48.161	00:00:11.001	660	-1024	-768	-1	-1	-1	-1	4	-1024	-768	-1	-1	-1	-1	4		0	0						StimuliFarbe_gruen_rot.png	0	880	547	72	111				0	Content		-72	-111	11001180	218930038
11018	08:45:48.178	00:00:11.018	661	-1024	-768	-1	-1	-1	-1	4	-1024	-768	-1	-1	-1	-1	4		0	0						StimuliFarbe_gruen_rot.png	0	880	547	72	111				0	Content		-72	-111	11018329	218947187
11035	08:45:48.195	00:00:11.034	662	-1024	-768	-1	-1	-1	-1	4	-1024	-768	-1	-1	-1	-1	4		0	0						StimuliFarbe_gruen_rot.png	0	880	547	72	111				0	Content		-72	-111	11034996	218963854
11052	08:45:48.212	00:00:11.052	663	-1024	-768	-1	-1	-1	-1	4	-1024	-768	-1	-1	-1	-1	4		0	0						StimuliFarbe_gruen_rot.png	0	880	547	72	111				0	Content		-72	-111	11052033	218980891
11069	08:45:48.229	00:00:11.068	664	-1024	-768	-1	-1	-1	-1	4	-1024	-768	-1	-1	-1	-1	4		0	0						StimuliFarbe_gruen_rot.png	0	880	547	72	111				0	Content		-72	-111	11068701	218997559
11085	08:45:48.245	00:00:11.085	665	-1024	-768	-1	-1	-1	-1	4	-1024	-768	-1	-1	-1	-1	4		0	0						StimuliFarbe_gruen_rot.png	0	880	547	72	111				0	Content		-72	-111	11085369	219014227
11101	08:45:48.261	00:00:11.101	666	-1024	-768	-1	-1	-1	-1	4	-1024	-768	-1	-1	-1	-1	4		0	0						StimuliFarbe_gruen_rot.png	0	880	547	72	111				0	Content		-72	-111	11101487	219030345
11118	08:45:48.278	00:00:11.118	667	-1024	-768	-1	-1	-1	-1	4	-1024	-768	-1	-1	-1	-1	4		0	0						StimuliFarbe_gruen_rot.png	0	880	547	72	111				0	Content		-72	-111	11118154	219047012
11134	08:45:48.294	00:00:11.134	668	-1024	-768	-1	-1	-1	-1	4	-1024	-768	-1	-1	-1	-1	4		0	0						StimuliFarbe_gruen_rot.png	0	880	547	72	111				0	Content		-72	-111	11134227	219063085
11151	08:45:48.311	00:00:11.150	669	-1024	-768	-1	-1	-1	-1	4	-1024	-768	-1	-1	-1	-1	4		0	0						StimuliFarbe_gruen_rot.png	0	880	547	72	111				0	Content		-72	-111	11150846	219079704
11168	08:45:48.328	00:00:11.167	670	-1024	-768	-1	-1	-1	-1	4	-1024	-768	-1	-1	-1	-1	4		0	0						StimuliFarbe_gruen_rot.png	0	880	547	72	111				0	Content		-72	-111	11167596	219096454
11184	08:45:48.344	00:00:11.184	671	-1024	-768	-1	-1	-1	-1	4	-1024	-768	-1	-1	-1	-1	4		0	0						StimuliFarbe_gruen_rot.png	0	880	547	72	111				0	Content		-72	-111	11184221	219113079
11201	08:45:48.361	00:00:11.200	672	-1024	-768	-1	-1	-1	-1	4	-1024	-768	-1	-1	-1	-1	4		0	0						StimuliFarbe_gruen_rot.png	0	880	547	72	111				0	Content		-72	-111	11200889	219129747
11218	08:45:48.378	00:00:11.217	673	-1024	-768	-1	-1	-1	-1	4	-1024	-768	-1	-1	-1	-1	4		0	0						StimuliFarbe_gruen_rot.png	0	880	547	72	111				0	Content		-72	-111	11217556	219146414
11234	08:45:48.394	00:00:11.234	674	-1024	-768	-1	-1	-1	-1	4	-1024	-768	-1	-1	-1	-1	4		0	0						StimuliFarbe_gruen_rot.png	0	880	547	72	111				0	Content		-72	-111	11234193	219163051
11251	08:45:48.411	00:00:11.250	675	-1024	-768	-1	-1	-1	-1	4	-1024	-768	-1	-1	-1	-1	4		0	0						StimuliFarbe_gruen_rot.png	0	880	547	72	111				0	Content		-72	-111	11250861	219179719
11268	08:45:48.428	00:00:11.267	676	-1024	-768	-1	-1	-1	-1	4	-1024	-768	-1	-1	-1	-1	4		0	0						StimuliFarbe_gruen_rot.png	0	880	547	72	111				0	Content		-72	-111	11267529	219196387
11284	08:45:48.444	00:00:11.284	677	-1024	-768	-1	-1	-1	-1	4	-1024	-768	-1	-1	-1	-1	4		0	0						StimuliFarbe_gruen_rot.png	0	880	547	72	111				0	Content		-72	-111	11284434	219213292
11301	08:45:48.461	00:00:11.301	678	-1024	-768	-1	-1	-1	-1	4	-1024	-768	-1	-1	-1	-1	4		0	0						StimuliFarbe_gruen_rot.png	0	880	547	72	111				0	Content		-72	-111	11301101	219229959
11318	08:45:48.478	00:00:11.318	679	-1024	-768	-1	-1	-1	-1	4	-1024	-768	-1	-1	-1	-1	4		0	0						StimuliFarbe_gruen_rot.png	0	880	547	72	111				0	Content		-72	-111	11318055	219246913
11335	08:45:48.495	00:00:11.334	680	-1024	-768	-1	-1	-1	-1	4	-1024	-768	-1	-1	-1	-1	4		0	0						StimuliFarbe_gruen_rot.png	0	880	547	72	111				0	Content		-72	-111	11334723	219263581
11351	08:45:48.511	00:00:11.351	681	-1024	-768	-1	-1	-1	-1	4	-1024	-768	-1	-1	-1	-1	4		0	0						StimuliFarbe_gruen_rot.png	0	880	547	72	111				0	Content		-72	-111	11351391	219280249
11369	08:45:48.529	00:00:11.368	682	-1024	-768	-1	-1	-1	-1	4	-1024	-768	-1	-1	-1	-1	4		0	0						StimuliFarbe_gruen_rot.png	0	880	547	72	111				0	Content		-72	-111	11368675	219297533
11385	08:45:48.545	00:00:11.385	683	-1024	-768	-1	-1	-1	-1	4	-1024	-768	-1	-1	-1	-1	4		0	0						StimuliFarbe_gruen_rot.png	0	880	547	72	111				0	Content		-72	-111	11385343	219314201
11403	08:45:48.563	00:00:11.402	684	-1024	-768	-1	-1	-1	-1	4	-1024	-768	-1	-1	-1	-1	4		0	0						StimuliFarbe_gruen_rot.png	0	880	547	72	111				0	Content		-72	-111	11402580	219331438
11417	08:45:48.577	00:00:11.417	685	-1024	-768	-1	-1	-1	-1	4	-1024	-768	-1	-1	-1	-1	4		0	0						StimuliFarbe_gruen_rot.png	0	880	547	72	111				0	Content		-72	-111	11417327	219346185
11434	08:45:48.594	00:00:11.434	686	-1024	-768	-1	-1	-1	-1	4	-1024	-768	-1	-1	-1	-1	4		0	0						StimuliFarbe_gruen_rot.png	0	880	547	72	111				0	Content		-72	-111	11434015	219362873
11451	08:45:48.611	00:00:11.450	687	-1024	-768	-1	-1	-1	-1	4	-1024	-768	-1	-1	-1	-1	4		0	0						StimuliFarbe_gruen_rot.png	0	880	547	72	111				0	Content		-72	-111	11450683	219379541
11467	08:45:48.627	00:00:11.467	688	-1024	-768	-1	-1	-1	-1	4	-1024	-768	-1	-1	-1	-1	4		0	0						StimuliFarbe_gruen_rot.png	0	880	547	72	111				0	Content		-72	-111	11467348	219396206
11484	08:45:48.644	00:00:11.484	689	-1024	-768	-1	-1	-1	-1	4	-1024	-768	-1	-1	-1	-1	4		0	0						StimuliFarbe_gruen_rot.png	0	880	547	72	111				0	Content		-72	-111	11484015	219412873
11501	08:45:48.661	00:00:11.500	690	-1024	-768	-1	-1	-1	-1	4	-1024	-768	-1	-1	-1	-1	4		0	0						StimuliFarbe_gruen_rot.png	0	880	547	72	111				0	Content		-72	-111	11500768	219429626
11517	08:45:48.677	00:00:11.517	691	-1024	-768	-1	-1	-1	-1	4	-1024	-768	-1	-1	-1	-1	4		0	0						StimuliFarbe_gruen_rot.png	0	880	547	72	111				0	Content		-72	-111	11517323	219446181
11534	08:45:48.694	00:00:11.534	692	-1024	-768	-1	-1	-1	-1	4	-1024	-768	-1	-1	-1	-1	4		0	0						StimuliFarbe_gruen_rot.png	0	880	547	72	111				0	Content		-72	-111	11534260	219463118
11551	08:45:48.711	00:00:11.550	693	-1024	-768	-1	-1	-1	-1	4	-1024	-768	-1	-1	-1	-1	4		0	0						StimuliFarbe_gruen_rot.png	0	880	547	72	111				0	Content		-72	-111	11550928	219479786
11568	08:45:48.728	00:00:11.568	694	-1024	-768	-1	-1	-1	-1	4	-1024	-768	-1	-1	-1	-1	4		0	0						StimuliFarbe_gruen_rot.png	0	880	547	72	111				0	Content		-72	-111	11568064	219496922
11585	08:45:48.745	00:00:11.584	695	-1024	-768	-1	-1	-1	-1	4	-1024	-768	-1	-1	-1	-1	4		0	0						StimuliFarbe_gruen_rot.png	0	880	547	72	111				0	Content		-72	-111	11584732	219513590
11602	08:45:48.762	00:00:11.601	696	-1024	-768	-1	-1	-1	-1	4	-1024	-768	-1	-1	-1	-1	4		0	0						StimuliFarbe_gruen_rot.png	0	880	547	72	111				0	Content		-72	-111	11601766	219530624
11618	08:45:48.778	00:00:11.618	697	-1024	-768	-1	-1	-1	-1	4	-1024	-768	-1	-1	-1	-1	4		0	0						StimuliFarbe_gruen_rot.png	0	880	547	72	111				0	Content		-72	-111	11618434	219547292
11619	08:45:48.779																				ImageEnd	16	0	0	StimuliFarbe_gruen_rot.png
11633	08:45:48.793																				ImageStart	8	0	0	Fix_sw.jpg
11635	08:45:48.795	00:00:11.635	698	-1024	-768	-1	-1	-1	-1	4	-1024	-768	-1	-1	-1	-1	4		0	0						Fix_sw.jpg	0	880	547	72	111				0	Content		-72	-111	11635102	219563960
11651	08:45:48.811	00:00:11.651	699	-1024	-768	-1	-1	-1	-1	4	-1024	-768	-1	-1	-1	-1	4		0	0						Fix_sw.jpg	0	880	547	72	111				0	Content		-72	-111	11651156	219580014
11668	08:45:48.828	00:00:11.667	700	-1024	-768	-1	-1	-1	-1	4	-1024	-768	-1	-1	-1	-1	4		0	0						Fix_sw.jpg	0	880	547	72	111				0	Content		-72	-111	11667824	219596682
11684	08:45:48.844	00:00:11.684	701	-1024	-768	-1	-1	-1	-1	4	-1024	-768	-1	-1	-1	-1	4		0	0						Fix_sw.jpg	0	880	547	72	111				0	Content		-72	-111	11684280	219613138
11701	08:45:48.861	00:00:11.700	702	-1024	-768	-1	-1	-1	-1	4	-1024	-768	-1	-1	-1	-1	4		0	0						Fix_sw.jpg	0	880	547	72	111				0	Content		-72	-111	11700948	219629806
11718	08:45:48.878	00:00:11.717	703	-1024	-768	-1	-1	-1	-1	4	-1024	-768	-1	-1	-1	-1	4		0	0						Fix_sw.jpg	0	880	547	72	111				0	Content		-72	-111	11717616	219646474
11734	08:45:48.894	00:00:11.734	704	-1024	-768	-1	-1	-1	-1	4	-1024	-768	-1	-1	-1	-1	4		0	0						Fix_sw.jpg	0	880	547	72	111				0	Content		-72	-111	11734039	219662897
11751	08:45:48.911	00:00:11.750	705	-1024	-768	-1	-1	-1	-1	4	-1024	-768	-1	-1	-1	-1	4		0	0						Fix_sw.jpg	0	880	547	72	111				0	Content		-72	-111	11750707	219679565
11767	08:45:48.927	00:00:11.767	706	-1024	-768	-1	-1	-1	-1	4	-1024	-768	-1	-1	-1	-1	4		0	0						Fix_sw.jpg	0	880	547	72	111				0	Content		-72	-111	11767196	219696054
11784	08:45:48.944	00:00:11.784	707	-1024	-768	-1	-1	-1	-1	4	-1024	-768	-1	-1	-1	-1	4		0	0						Fix_sw.jpg	0	880	547	72	111				0	Content		-72	-111	11784191	219713049
11801	08:45:48.961	00:00:11.800	708	-1024	-768	-1	-1	-1	-1	4	-1024	-768	-1	-1	-1	-1	4		0	0						Fix_sw.jpg	0	880	547	72	111				0	Content		-72	-111	11800753	219729611
11817	08:45:48.977	00:00:11.817	709	-1024	-768	-1	-1	-1	-1	4	-1024	-768	-1	-1	-1	-1	4		0	0						Fix_sw.jpg	0	880	547	72	111				0	Content		-72	-111	11817421	219746279
11834	08:45:48.994	00:00:11.833	710	-1024	-768	-1	-1	-1	-1	4	-1024	-768	-1	-1	-1	-1	4		0	0						Fix_sw.jpg	0	880	547	72	111				0	Content		-72	-111	11833938	219762796
11851	08:45:49.011	00:00:11.850	711	-1024	-768	-1	-1	-1	-1	4	242,5235	687,3326	0,4294778	0,6548554	376,7124	3,436105	0	14	243	687						Fix_sw.jpg	0	880	547	72	111	171	576	17	0	Content		171	576	11850745	219779603
11867	08:45:49.027	00:00:11.867	712	-1024	-768	-1	-1	-1	-1	4	-1024	-768	-1	-1	-1	-1	4		0	0						Fix_sw.jpg	0	880	547	72	111				0	Content		-72	-111	11867323	219796181
11884	08:45:49.044	00:00:11.883	713	-1024	-768	-1	-1	-1	-1	4	-1024	-768	-1	-1	-1	-1	4		0	0						Fix_sw.jpg	0	880	547	72	111				0	Content		-72	-111	11883933	219812791
11901	08:45:49.061	00:00:11.900	714	-1024	-768	-1	-1	-1	-1	4	-1024	-768	-1	-1	-1	-1	4		0	0						Fix_sw.jpg	0	880	547	72	111				0	Content		-72	-111	11900557	219829415
11917	08:45:49.077	00:00:11.917	715	-1024	-768	-1	-1	-1	-1	4	-1024	-768	-1	-1	-1	-1	4		0	0						Fix_sw.jpg	0	880	547	72	111				0	Content		-72	-111	11917308	219846166
11934	08:45:49.094	00:00:11.933	716	-1024	-768	-1	-1	-1	-1	4	-1024	-768	-1	-1	-1	-1	4		0	0						Fix_sw.jpg	0	880	547	72	111				0	Content		-72	-111	11933932	219862790
11951	08:45:49.111	00:00:11.950	717	-1024	-768	-1	-1	-1	-1	4	-1024	-768	-1	-1	-1	-1	4		0	0						Fix_sw.jpg	0	880	547	72	111				0	Content		-72	-111	11950618	219879476
11967	08:45:49.127	00:00:11.967	718	-1024	-768	-1	-1	-1	-1	4	-1024	-768	-1	-1	-1	-1	4		0	0						Fix_sw.jpg	0	880	547	72	111				0	Content		-72	-111	11967285	219896143
11984	08:45:49.144	00:00:11.983	719	-1024	-768	-1	-1	-1	-1	4	-1024	-768	-1	-1	-1	-1	4		0	0						Fix_sw.jpg	0	880	547	72	111				0	Content		-72	-111	11983928	219912786
12001	08:45:49.161	00:00:12.000	720	-1024	-768	-1	-1	-1	-1	4	-1024	-768	-1	-1	-1	-1	4		0	0						Fix_sw.jpg	0	880	547	72	111				0	Content		-72	-111	12000552	219929410
12017	08:45:49.177	00:00:12.017	721	-1024	-768	-1	-1	-1	-1	4	-1024	-768	-1	-1	-1	-1	4		0	0						Fix_sw.jpg	0	880	547	72	111				0	Content		-72	-111	12017220	219946078
12034	08:45:49.194	00:00:12.033	722	-1024	-768	-1	-1	-1	-1	4	-1024	-768	-1	-1	-1	-1	4		0	0						Fix_sw.jpg	0	880	547	72	111				0	Content		-72	-111	12033823	219962681
12050	08:45:49.210	00:00:12.050	723	-1024	-768	-1	-1	-1	-1	4	-1024	-768	-1	-1	-1	-1	4		0	0						Fix_sw.jpg	0	880	547	72	111				0	Content		-72	-111	12050490	219979348
12067	08:45:49.227	00:00:12.067	724	-1024	-768	-1	-1	-1	-1	4	-1024	-768	-1	-1	-1	-1	4		0	0						Fix_sw.jpg	0	880	547	72	111				0	Content		-72	-111	12067178	219996036
12084	08:45:49.244	00:00:12.083	725	-1024	-768	-1	-1	-1	-1	4	-1024	-768	-1	-1	-1	-1	4		0	0						Fix_sw.jpg	0	880	547	72	111				0	Content		-72	-111	12083808	220012666
12100	08:45:49.260	00:00:12.100	726	-1024	-768	-1	-1	-1	-1	4	-1024	-768	-1	-1	-1	-1	4		0	0						Fix_sw.jpg	0	880	547	72	111				0	Content		-72	-111	12100420	220029278
12117	08:45:49.277	00:00:12.117	727	-1024	-768	-1	-1	-1	-1	4	-1024	-768	-1	-1	-1	-1	4		0	0						Fix_sw.jpg	0	880	547	72	111				0	Content		-72	-111	12117108	220045966
12134	08:45:49.294	00:00:12.133	728	-1024	-768	-1	-1	-1	-1	4	-1024	-768	-1	-1	-1	-1	4		0	0						Fix_sw.jpg	0	880	547	72	111				0	Content		-72	-111	12133776	220062634
12150	08:45:49.310	00:00:12.150	729	-1024	-768	-1	-1	-1	-1	4	-1024	-768	-1	-1	-1	-1	4		0	0						Fix_sw.jpg	0	880	547	72	111				0	Content		-72	-111	12150418	220079276
12167	08:45:49.327	00:00:12.166	730	-1024	-768	-1	-1	-1	-1	4	-1024	-768	-1	-1	-1	-1	4		0	0						Fix_sw.jpg	0	880	547	72	111				0	Content		-72	-111	12166981	220095839
12184	08:45:49.344	00:00:12.183	731	-1024	-768	-1	-1	-1	-1	4	-1024	-768	-1	-1	-1	-1	4		0	0						Fix_sw.jpg	0	880	547	72	111				0	Content		-72	-111	12183649	220112507
12200	08:45:49.360	00:00:12.200	732	-1024	-768	-1	-1	-1	-1	4	-1024	-768	-1	-1	-1	-1	4		0	0						Fix_sw.jpg	0	880	547	72	111				0	Content		-72	-111	12200165	220129023
12217	08:45:49.377	00:00:12.217	733	-1024	-768	-1	-1	-1	-1	4	-1024	-768	-1	-1	-1	-1	4		0	0						Fix_sw.jpg	0	880	547	72	111				0	Content		-72	-111	12217414	220146272
12234	08:45:49.394	00:00:12.233	734	-1024	-768	-1	-1	-1	-1	4	-1024	-768	-1	-1	-1	-1	4		0	0						Fix_sw.jpg	0	880	547	72	111				0	Content		-72	-111	12233789	220162647
12250	08:45:49.410	00:00:12.250	735	-1024	-768	-1	-1	-1	-1	4	-1024	-768	-1	-1	-1	-1	4		0	0						Fix_sw.jpg	0	880	547	72	111				0	Content		-72	-111	12250456	220179314
12267	08:45:49.427	00:00:12.267	736	-1024	-768	-1	-1	-1	-1	4	-1024	-768	-1	-1	-1	-1	4		0	0						Fix_sw.jpg	0	880	547	72	111				0	Content		-72	-111	12267044	220195902
12284	08:45:49.444	00:00:12.283	737	-1024	-768	-1	-1	-1	-1	4	-1024	-768	-1	-1	-1	-1	4		0	0						Fix_sw.jpg	0	880	547	72	111				0	Content		-72	-111	12283712	220212570
12300	08:45:49.460	00:00:12.300	738	-1024	-768	-1	-1	-1	-1	4	-1024	-768	-1	-1	-1	-1	4		0	0						Fix_sw.jpg	0	880	547	72	111				0	Content		-72	-111	12300380	220229238
12317	08:45:49.477	00:00:12.316	739	-1024	-768	-1	-1	-1	-1	4	-1024	-768	-1	-1	-1	-1	4		0	0						Fix_sw.jpg	0	880	547	72	111				0	Content		-72	-111	12316958	220245816
12334	08:45:49.494	00:00:12.333	740	-1024	-768	-1	-1	-1	-1	4	-1024	-768	-1	-1	-1	-1	4		0	0						Fix_sw.jpg	0	880	547	72	111				0	Content		-72	-111	12333625	220262483
12350	08:45:49.510	00:00:12.350	741	-1024	-768	-1	-1	-1	-1	4	-1024	-768	-1	-1	-1	-1	4		0	0						Fix_sw.jpg	0	880	547	72	111				0	Content		-72	-111	12350221	220279079
12367	08:45:49.527	00:00:12.366	742	-1024	-768	-1	-1	-1	-1	4	-1024	-768	-1	-1	-1	-1	4		0	0						Fix_sw.jpg	0	880	547	72	111				0	Content		-72	-111	12366889	220295747
12384	08:45:49.544	00:00:12.383	743	-1024	-768	-1	-1	-1	-1	4	-1024	-768	-1	-1	-1	-1	4		0	0						Fix_sw.jpg	0	880	547	72	111				0	Content		-72	-111	12383557	220312415
12400	08:45:49.560	00:00:12.400	744	-1024	-768	-1	-1	-1	-1	4	-1024	-768	-1	-1	-1	-1	4		0	0						Fix_sw.jpg	0	880	547	72	111				0	Content		-72	-111	12400421	220329279
12417	08:45:49.577	00:00:12.417	745	-1024	-768	-1	-1	-1	-1	4	-1024	-768	-1	-1	-1	-1	4		0	0						Fix_sw.jpg	0	880	547	72	111				0	Content		-72	-111	12417089	220345947
12434	08:45:49.594	00:00:12.434	746	-1024	-768	-1	-1	-1	-1	4	-1024	-768	-1	-1	-1	-1	4		0	0						Fix_sw.jpg	0	880	547	72	111				0	Content		-72	-111	12434029	220362887
12451	08:45:49.611	00:00:12.450	747	-1024	-768	-1	-1	-1	-1	4	-1024	-768	-1	-1	-1	-1	4		0	0						Fix_sw.jpg	0	880	547	72	111				0	Content		-72	-111	12450697	220379555
12467	08:45:49.627	00:00:12.467	748	-1024	-768	-1	-1	-1	-1	4	-1024	-768	-1	-1	-1	-1	4		0	0						Fix_sw.jpg	0	880	547	72	111				0	Content		-72	-111	12467365	220396223
12485	08:45:49.645	00:00:12.484	749	-1024	-768	-1	-1	-1	-1	4	-1024	-768	-1	-1	-1	-1	4		0	0						Fix_sw.jpg	0	880	547	72	111				0	Content		-72	-111	12484634	220413492
12501	08:45:49.661	00:00:12.501	750	-1024	-768	-1	-1	-1	-1	4	-1024	-768	-1	-1	-1	-1	4		0	0						Fix_sw.jpg	0	880	547	72	111				0	Content		-72	-111	12501302	220430160
12519	08:45:49.679	00:00:12.518	751	-1024	-768	-1	-1	-1	-1	4	-1024	-768	-1	-1	-1	-1	4		0	0						Fix_sw.jpg	0	880	547	72	111				0	Content		-72	-111	12518526	220447384
12533	08:45:49.693	00:00:12.533	752	-1024	-768	-1	-1	-1	-1	4	-1024	-768	-1	-1	-1	-1	4		0	0						Fix_sw.jpg	0	880	547	72	111				0	Content		-72	-111	12533275	220462133
12550	08:45:49.710	00:00:12.549	753	-1024	-768	-1	-1	-1	-1	4	-1024	-768	-1	-1	-1	-1	4		0	0						Fix_sw.jpg	0	880	547	72	111				0	Content		-72	-111	12549963	220478821
12567	08:45:49.727	00:00:12.566	754	-1024	-768	-1	-1	-1	-1	4	-1024	-768	-1	-1	-1	-1	4		0	0						Fix_sw.jpg	0	880	547	72	111				0	Content		-72	-111	12566631	220495489
12583	08:45:49.743	00:00:12.583	755	-1024	-768	-1	-1	-1	-1	4	-1024	-768	-1	-1	-1	-1	4		0	0						Fix_sw.jpg	0	880	547	72	111				0	Content		-72	-111	12583322	220512180
12600	08:45:49.760	00:00:12.599	756	-1024	-768	-1	-1	-1	-1	4	-1024	-768	-1	-1	-1	-1	4		0	0						Fix_sw.jpg	0	880	547	72	111				0	Content		-72	-111	12599990	220528848
12617	08:45:49.777	00:00:12.616	757	-1024	-768	-1	-1	-1	-1	4	-1024	-768	-1	-1	-1	-1	4		0	0						Fix_sw.jpg	0	880	547	72	111				0	Content		-72	-111	12616657	220545515
12633	08:45:49.793	00:00:12.633	758	-1024	-768	-1	-1	-1	-1	4	-1024	-768	-1	-1	-1	-1	4		0	0						Fix_sw.jpg	0	880	547	72	111				0	Content		-72	-111	12633320	220562178
12648	08:45:49.808																				ImageEnd	16	0	0	Fix_sw.jpg
12650	08:45:49.810	00:00:12.649	759	-1024	-768	-1	-1	-1	-1	4	-1024	-768	-1	-1	-1	-1	4		0	0						No media	0	1024	768	0	0				0	Content		0	0	12649887	220578745
12662	08:45:49.822																				ImageStart	8	0	0	StimuliFarbe_gruen_gelb.png
12667	08:45:49.827	00:00:12.666	760	-1024	-768	-1	-1	-1	-1	4	-1024	-768	-1	-1	-1	-1	4		0	0						StimuliFarbe_gruen_gelb.png	0	880	547	72	111				0	Content		-72	-111	12666824	220595682
12683	08:45:49.843	00:00:12.683	761	-1024	-768	-1	-1	-1	-1	4	-1024	-768	-1	-1	-1	-1	4		0	0						StimuliFarbe_gruen_gelb.png	0	880	547	72	111				0	Content		-72	-111	12683492	220612350
12701	08:45:49.861	00:00:12.700	762	-1024	-768	-1	-1	-1	-1	4	-1024	-768	-1	-1	-1	-1	4		0	0						StimuliFarbe_gruen_gelb.png	0	880	547	72	111				0	Content		-72	-111	12700633	220629491
12717	08:45:49.877	00:00:12.717	763	-1024	-768	-1	-1	-1	-1	4	-1024	-768	-1	-1	-1	-1	4		0	0						StimuliFarbe_gruen_gelb.png	0	880	547	72	111				0	Content		-72	-111	12717300	220646158
12734	08:45:49.894	00:00:12.734	764	-1024	-768	-1	-1	-1	-1	4	-1024	-768	-1	-1	-1	-1	4		0	0						StimuliFarbe_gruen_gelb.png	0	880	547	72	111				0	Content		-72	-111	12734384	220663242
12752	08:45:49.912	00:00:12.751	765	-1024	-768	-1	-1	-1	-1	4	-1024	-768	-1	-1	-1	-1	4		0	0						StimuliFarbe_gruen_gelb.png	0	880	547	72	111				0	Content		-72	-111	12751756	220680614
12767	08:45:49.927	00:00:12.766	766	-1024	-768	-1	-1	-1	-1	4	-1024	-768	-1	-1	-1	-1	4		0	0						StimuliFarbe_gruen_gelb.png	0	880	547	72	111				0	Content		-72	-111	12766506	220695364
12783	08:45:49.943	00:00:12.783	767	-1024	-768	-1	-1	-1	-1	4	-1024	-768	-1	-1	-1	-1	4		0	0						StimuliFarbe_gruen_gelb.png	0	880	547	72	111				0	Content		-72	-111	12783172	220712030
12800	08:45:49.960	00:00:12.799	768	-1024	-768	-1	-1	-1	-1	4	-1024	-768	-1	-1	-1	-1	4		0	0						StimuliFarbe_gruen_gelb.png	0	880	547	72	111				0	Content		-72	-111	12799839	220728697
12817	08:45:49.977	00:00:12.816	769	-1024	-768	-1	-1	-1	-1	4	-1024	-768	-1	-1	-1	-1	4		0	0						StimuliFarbe_gruen_gelb.png	0	880	547	72	111				0	Content		-72	-111	12816507	220745365
12833	08:45:49.993	00:00:12.833	770	-1024	-768	-1	-1	-1	-1	4	-1024	-768	-1	-1	-1	-1	4		0	0						StimuliFarbe_gruen_gelb.png	0	880	547	72	111				0	Content		-72	-111	12833124	220761982
12850	08:45:50.010	00:00:12.849	771	-1024	-768	-1	-1	-1	-1	4	-1024	-768	-1	-1	-1	-1	4		0	0						StimuliFarbe_gruen_gelb.png	0	880	547	72	111				0	Content		-72	-111	12849803	220778661
12866	08:45:50.026	00:00:12.866	772	-1024	-768	-1	-1	-1	-1	4	-1024	-768	-1	-1	-1	-1	4		0	0						StimuliFarbe_gruen_gelb.png	0	880	547	72	111				0	Content		-72	-111	12866451	220795309
12883	08:45:50.043	00:00:12.883	773	-1024	-768	-1	-1	-1	-1	4	-1024	-768	-1	-1	-1	-1	4		0	0						StimuliFarbe_gruen_gelb.png	0	880	547	72	111				0	Content		-72	-111	12883119	220811977
12900	08:45:50.060	00:00:12.899	774	-1024	-768	-1	-1	-1	-1	4	-1024	-768	-1	-1	-1	-1	4		0	0						StimuliFarbe_gruen_gelb.png	0	880	547	72	111				0	Content		-72	-111	12899786	220828644
12917	08:45:50.077	00:00:12.916	775	-1024	-768	-1	-1	-1	-1	4	-1024	-768	-1	-1	-1	-1	4		0	0						StimuliFarbe_gruen_gelb.png	0	880	547	72	111				0	Content		-72	-111	12916703	220845561
12933	08:45:50.093	00:00:12.933	776	-1024	-768	-1	-1	-1	-1	4	-1024	-768	-1	-1	-1	-1	4		0	0						StimuliFarbe_gruen_gelb.png	0	880	547	72	111				0	Content		-72	-111	12933371	220862229
12950	08:45:50.110	00:00:12.950	777	-1024	-768	-1	-1	-1	-1	4	-1024	-768	-1	-1	-1	-1	4		0	0						StimuliFarbe_gruen_gelb.png	0	880	547	72	111				0	Content		-72	-111	12950329	220879187
12967	08:45:50.127	00:00:12.966	778	-1024	-768	-1	-1	-1	-1	4	-1024	-768	-1	-1	-1	-1	4		0	0						StimuliFarbe_gruen_gelb.png	0	880	547	72	111				0	Content		-72	-111	12966997	220895855
12984	08:45:50.144	00:00:12.983	779	-1024	-768	-1	-1	-1	-1	4	-1024	-768	-1	-1	-1	-1	4		0	0						StimuliFarbe_gruen_gelb.png	0	880	547	72	111				0	Content		-72	-111	12983665	220912523
13001	08:45:50.161	00:00:13.000	780	-1024	-768	-1	-1	-1	-1	4	-1024	-768	-1	-1	-1	-1	4		0	0						StimuliFarbe_gruen_gelb.png	0	880	547	72	111				0	Content		-72	-111	13000954	220929812
13018	08:45:50.178	00:00:13.017	781	-1024	-768	-1	-1	-1	-1	4	-1024	-768	-1	-1	-1	-1	4		0	0						StimuliFarbe_gruen_gelb.png	0	880	547	72	111				0	Content		-72	-111	13017622	220946480
13035	08:45:50.195	00:00:13.034	782	-1024	-768	-1	-1	-1	-1	4	-1024	-768	-1	-1	-1	-1	4		0	0						StimuliFarbe_gruen_gelb.png	0	880	547	72	111				0	Content		-72	-111	13034865	220963723
13050	08:45:50.210	00:00:13.049	783	-1024	-768	-1	-1	-1	-1	4	-1024	-768	-1	-1	-1	-1	4		0	0						StimuliFarbe_gruen_gelb.png	0	880	547	72	111				0	Content		-72	-111	13049616	220978474
13066	08:45:50.226	00:00:13.066	784	-1024	-768	-1	-1	-1	-1	4	-1024	-768	-1	-1	-1	-1	4		0	0						StimuliFarbe_gruen_gelb.png	0	880	547	72	111				0	Content		-72	-111	13066239	220995097
13083	08:45:50.243	00:00:13.082	785	-1024	-768	-1	-1	-1	-1	4	-1024	-768	-1	-1	-1	-1	4		0	0						StimuliFarbe_gruen_gelb.png	0	880	547	72	111				0	Content		-72	-111	13082923	221011781
13100	08:45:50.260	00:00:13.099	786	-1024	-768	-1	-1	-1	-1	4	-1024	-768	-1	-1	-1	-1	4		0	0						StimuliFarbe_gruen_gelb.png	0	880	547	72	111				0	Content		-72	-111	13099591	221028449
13116	08:45:50.276	00:00:13.116	787	-1024	-768	-1	-1	-1	-1	4	-1024	-768	-1	-1	-1	-1	4		0	0						StimuliFarbe_gruen_gelb.png	0	880	547	72	111				0	Content		-72	-111	13116259	221045117
13133	08:45:50.293	00:00:13.133	788	-1024	-768	-1	-1	-1	-1	4	-1024	-768	-1	-1	-1	-1	4		0	0						StimuliFarbe_gruen_gelb.png	0	880	547	72	111				0	Content		-72	-111	13133040	221061898
13150	08:45:50.310	00:00:13.149	789	-1024	-768	-1	-1	-1	-1	4	-1024	-768	-1	-1	-1	-1	4		0	0						StimuliFarbe_gruen_gelb.png	0	880	547	72	111				0	Content		-72	-111	13149607	221078465
13166	08:45:50.326	00:00:13.166	790	-1024	-768	-1	-1	-1	-1	4	-1024	-768	-1	-1	-1	-1	4		0	0						StimuliFarbe_gruen_gelb.png	0	880	547	72	111				0	Content		-72	-111	13166440	221095298
13183	08:45:50.343	00:00:13.183	791	-1024	-768	-1	-1	-1	-1	4	-1024	-768	-1	-1	-1	-1	4		0	0						StimuliFarbe_gruen_gelb.png	0	880	547	72	111				0	Content		-72	-111	13183107	221111965
13200	08:45:50.360	00:00:13.199	792	-1024	-768	-1	-1	-1	-1	4	-1024	-768	-1	-1	-1	-1	4		0	0						StimuliFarbe_gruen_gelb.png	0	880	547	72	111				0	Content		-72	-111	13199775	221128633
13217	08:45:50.377	00:00:13.216	793	-1024	-768	-1	-1	-1	-1	4	-1024	-768	-1	-1	-1	-1	4		0	0						StimuliFarbe_gruen_gelb.png	0	880	547	72	111				0	Content		-72	-111	13216940	221145798
13234	08:45:50.394	00:00:13.233	794	-1024	-768	-1	-1	-1	-1	4	-1024	-768	-1	-1	-1	-1	4		0	0						StimuliFarbe_gruen_gelb.png	0	880	547	72	111				0	Content		-72	-111	13233608	221162466
13251	08:45:50.411	00:00:13.250	795	-1024	-768	-1	-1	-1	-1	4	-1024	-768	-1	-1	-1	-1	4		0	0						StimuliFarbe_gruen_gelb.png	0	880	547	72	111				0	Content		-72	-111	13250725	221179583
13268	08:45:50.428	00:00:13.268	796	-1024	-768	-1	-1	-1	-1	4	-1024	-768	-1	-1	-1	-1	4		0	0						StimuliFarbe_gruen_gelb.png	0	880	547	72	111				0	Content		-72	-111	13268100	221196958
13284	08:45:50.444	00:00:13.283	797	-1024	-768	-1	-1	-1	-1	4	-1024	-768	-1	-1	-1	-1	4		0	0						StimuliFarbe_gruen_gelb.png	0	880	547	72	111				0	Content		-72	-111	13283786	221212644
13300	08:45:50.460	00:00:13.300	798	-1024	-768	-1	-1	-1	-1	4	-1024	-768	-1	-1	-1	-1	4		0	0						StimuliFarbe_gruen_gelb.png	0	880	547	72	111				0	Content		-72	-111	13300454	221229312
13316	08:45:50.476	00:00:13.316	799	-1024	-768	-1	-1	-1	-1	4	-1024	-768	-1	-1	-1	-1	4		0	0						StimuliFarbe_gruen_gelb.png	0	880	547	72	111				0	Content		-72	-111	13316223	221245081
13333	08:45:50.493	00:00:13.332	800	-1024	-768	-1	-1	-1	-1	4	-1024	-768	-1	-1	-1	-1	4		0	0						StimuliFarbe_gruen_gelb.png	0	880	547	72	111				0	Content		-72	-111	13332845	221261703
13350	08:45:50.510	00:00:13.349	801	-1024	-768	-1	-1	-1	-1	4	-1024	-768	-1	-1	-1	-1	4		0	0						StimuliFarbe_gruen_gelb.png	0	880	547	72	111				0	Content		-72	-111	13349525	221278383
13366	08:45:50.526	00:00:13.366	802	-1024	-768	-1	-1	-1	-1	4	-1024	-768	-1	-1	-1	-1	4		0	0						StimuliFarbe_gruen_gelb.png	0	880	547	72	111				0	Content		-72	-111	13366121	221294979
13383	08:45:50.543	00:00:13.382	803	-1024	-768	-1	-1	-1	-1	4	-1024	-768	-1	-1	-1	-1	4		0	0						StimuliFarbe_gruen_gelb.png	0	880	547	72	111				0	Content		-72	-111	13382789	221311647
13400	08:45:50.560	00:00:13.399	804	-1024	-768	-1	-1	-1	-1	4	-1024	-768	-1	-1	-1	-1	4		0	0						StimuliFarbe_gruen_gelb.png	0	880	547	72	111				0	Content		-72	-111	13399641	221328499
13416	08:45:50.576	00:00:13.416	805	-1024	-768	-1	-1	-1	-1	4	-1024	-768	-1	-1	-1	-1	4		0	0						StimuliFarbe_gruen_gelb.png	0	880	547	72	111				0	Content		-72	-111	13416309	221345167
13433	08:45:50.593	00:00:13.432	806	-1024	-768	-1	-1	-1	-1	4	-1024	-768	-1	-1	-1	-1	4		0	0						StimuliFarbe_gruen_gelb.png	0	880	547	72	111				0	Content		-72	-111	13432977	221361835
13450	08:45:50.610	00:00:13.449	807	-1024	-768	-1	-1	-1	-1	4	-1024	-768	-1	-1	-1	-1	4		0	0						StimuliFarbe_gruen_gelb.png	0	880	547	72	111				0	Content		-72	-111	13449973	221378831
13467	08:45:50.627	00:00:13.466	808	-1024	-768	-1	-1	-1	-1	4	-1024	-768	-1	-1	-1	-1	4		0	0						StimuliFarbe_gruen_gelb.png	0	880	547	72	111				0	Content		-72	-111	13466640	221395498
13483	08:45:50.643	00:00:13.483	809	-1024	-768	-1	-1	-1	-1	4	-1024	-768	-1	-1	-1	-1	4		0	0						StimuliFarbe_gruen_gelb.png	0	880	547	72	111				0	Content		-72	-111	13483308	221412166
13501	08:45:50.661	00:00:13.500	810	-1024	-768	-1	-1	-1	-1	4	-1024	-768	-1	-1	-1	-1	4		0	0						StimuliFarbe_gruen_gelb.png	0	880	547	72	111				0	Content		-72	-111	13500636	221429494
13517	08:45:50.677	00:00:13.517	811	-1024	-768	-1	-1	-1	-1	4	-1024	-768	-1	-1	-1	-1	4		0	0						StimuliFarbe_gruen_gelb.png	0	880	547	72	111				0	Content		-72	-111	13517304	221446162
13535	08:45:50.695	00:00:13.534	812	-1024	-768	-1	-1	-1	-1	4	-1024	-768	-1	-1	-1	-1	4		0	0						StimuliFarbe_gruen_gelb.png	0	880	547	72	111				0	Content		-72	-111	13534585	221463443
13549	08:45:50.709	00:00:13.549	813	-1024	-768	-1	-1	-1	-1	4	-1024	-768	-1	-1	-1	-1	4		0	0						StimuliFarbe_gruen_gelb.png	0	880	547	72	111				0	Content		-72	-111	13549333	221478191
13566	08:45:50.726	00:00:13.565	814	-1024	-768	-1	-1	-1	-1	4	-1024	-768	-1	-1	-1	-1	4		0	0						StimuliFarbe_gruen_gelb.png	0	880	547	72	111				0	Content		-72	-111	13565957	221494815
13583	08:45:50.743	00:00:13.582	815	-1024	-768	-1	-1	-1	-1	4	-1024	-768	-1	-1	-1	-1	4		0	0						StimuliFarbe_gruen_gelb.png	0	880	547	72	111				0	Content		-72	-111	13582642	221511500
13599	08:45:50.759	00:00:13.599	816	-1024	-768	-1	-1	-1	-1	4	-1024	-768	-1	-1	-1	-1	4		0	0						StimuliFarbe_gruen_gelb.png	0	880	547	72	111				0	Content		-72	-111	13599310	221528168
13616	08:45:50.776	00:00:13.615	817	-1024	-768	-1	-1	-1	-1	4	-1024	-768	-1	-1	-1	-1	4		0	0						StimuliFarbe_gruen_gelb.png	0	880	547	72	111				0	Content		-72	-111	13615978	221544836
13633	08:45:50.793	00:00:13.632	818	-1024	-768	-1	-1	-1	-1	4	-1024	-768	-1	-1	-1	-1	4		0	0						StimuliFarbe_gruen_gelb.png	0	880	547	72	111				0	Content		-72	-111	13632634	221561492
13649	08:45:50.809	00:00:13.649	819	-1024	-768	-1	-1	-1	-1	4	-1024	-768	-1	-1	-1	-1	4		0	0						StimuliFarbe_gruen_gelb.png	0	880	547	72	111				0	Content		-72	-111	13649326	221578184
13666	08:45:50.826	00:00:13.665	820	-1024	-768	-1	-1	-1	-1	4	-1024	-768	-1	-1	-1	-1	4		0	0						StimuliFarbe_gruen_gelb.png	0	880	547	72	111				0	Content		-72	-111	13665951	221594809
13683	08:45:50.843	00:00:13.683	821	-1024	-768	-1	-1	-1	-1	4	-1024	-768	-1	-1	-1	-1	4		0	0						StimuliFarbe_gruen_gelb.png	0	880	547	72	111				0	Content		-72	-111	13683034	221611892
13700	08:45:50.860	00:00:13.699	822	-1024	-768	-1	-1	-1	-1	4	-1024	-768	-1	-1	-1	-1	4		0	0						StimuliFarbe_gruen_gelb.png	0	880	547	72	111				0	Content		-72	-111	13699702	221628560
13716	08:45:50.876	00:00:13.716	823	-1024	-768	-1	-1	-1	-1	4	-1024	-768	-1	-1	-1	-1	4		0	0						StimuliFarbe_gruen_gelb.png	0	880	547	72	111				0	Content		-72	-111	13716370	221645228
13734	08:45:50.894	00:00:13.733	824	-1024	-768	-1	-1	-1	-1	4	-1024	-768	-1	-1	-1	-1	4		0	0						StimuliFarbe_gruen_gelb.png	0	880	547	72	111				0	Content		-72	-111	13733709	221662567
13751	08:45:50.911	00:00:13.751	825	-1024	-768	-1	-1	-1	-1	4	-1024	-768	-1	-1	-1	-1	4		0	0						StimuliFarbe_gruen_gelb.png	0	880	547	72	111				0	Content		-72	-111	13751069	221679927
13767	08:45:50.927	00:00:13.766	826	-1024	-768	-1	-1	-1	-1	4	-1024	-768	-1	-1	-1	-1	4		0	0						StimuliFarbe_gruen_gelb.png	0	880	547	72	111				0	Content		-72	-111	13766757	221695615
13783	08:45:50.943	00:00:13.783	827	-1024	-768	-1	-1	-1	-1	4	-1024	-768	-1	-1	-1	-1	4		0	0						StimuliFarbe_gruen_gelb.png	0	880	547	72	111				0	Content		-72	-111	13783425	221712283
13799	08:45:50.959	00:00:13.799	828	-1024	-768	-1	-1	-1	-1	4	-1024	-768	-1	-1	-1	-1	4		0	0						StimuliFarbe_gruen_gelb.png	0	880	547	72	111				0	Content		-72	-111	13799191	221728049
13816	08:45:50.976	00:00:13.815	829	-1024	-768	-1	-1	-1	-1	4	-1024	-768	-1	-1	-1	-1	4		0	0						StimuliFarbe_gruen_gelb.png	0	880	547	72	111				0	Content		-72	-111	13815815	221744673
13832	08:45:50.992	00:00:13.832	830	-1024	-768	-1	-1	-1	-1	4	-1024	-768	-1	-1	-1	-1	4		0	0						StimuliFarbe_gruen_gelb.png	0	880	547	72	111				0	Content		-72	-111	13832481	221761339
13849	08:45:51.009	00:00:13.849	831	-1024	-768	-1	-1	-1	-1	4	-1024	-768	-1	-1	-1	-1	4		0	0						StimuliFarbe_gruen_gelb.png	0	880	547	72	111				0	Content		-72	-111	13849149	221778007
13866	08:45:51.026	00:00:13.865	832	-1024	-768	-1	-1	-1	-1	4	-1024	-768	-1	-1	-1	-1	4		0	0						StimuliFarbe_gruen_gelb.png	0	880	547	72	111				0	Content		-72	-111	13865817	221794675
13882	08:45:51.042	00:00:13.882	833	-1024	-768	-1	-1	-1	-1	4	-1024	-768	-1	-1	-1	-1	4		0	0						StimuliFarbe_gruen_gelb.png	0	880	547	72	111				0	Content		-72	-111	13882447	221811305
13899	08:45:51.059	00:00:13.899	834	-1024	-768	-1	-1	-1	-1	4	-1024	-768	-1	-1	-1	-1	4		0	0						StimuliFarbe_gruen_gelb.png	0	880	547	72	111				0	Content		-72	-111	13899115	221827973
13916	08:45:51.076	00:00:13.915	835	-1024	-768	-1	-1	-1	-1	4	-1024	-768	-1	-1	-1	-1	4		0	0						StimuliFarbe_gruen_gelb.png	0	880	547	72	111				0	Content		-72	-111	13915700	221844558
13933	08:45:51.093	00:00:13.932	836	-1024	-768	-1	-1	-1	-1	4	-1024	-768	-1	-1	-1	-1	4		0	0						StimuliFarbe_gruen_gelb.png	0	880	547	72	111				0	Content		-72	-111	13932954	221861812
13950	08:45:51.110	00:00:13.950	837	-1024	-768	-1	-1	-1	-1	4	-1024	-768	-1	-1	-1	-1	4		0	0						StimuliFarbe_gruen_gelb.png	0	880	547	72	111				0	Content		-72	-111	13950073	221878931
13967	08:45:51.127	00:00:13.966	838	-1024	-768	-1	-1	-1	-1	4	-1024	-768	-1	-1	-1	-1	4		0	0						StimuliFarbe_gruen_gelb.png	0	880	547	72	111				0	Content		-72	-111	13966741	221895599
13983	08:45:51.143	00:00:13.983	839	-1024	-768	-1	-1	-1	-1	4	-1024	-768	-1	-1	-1	-1	4		0	0						StimuliFarbe_gruen_gelb.png	0	880	547	72	111				0	Content		-72	-111	13983409	221912267
14001	08:45:51.161	00:00:14.000	840	-1024	-768	-1	-1	-1	-1	4	-1024	-768	-1	-1	-1	-1	4		0	0						StimuliFarbe_gruen_gelb.png	0	880	547	72	111				0	Content		-72	-111	14000934	221929792
14016	08:45:51.176	00:00:14.015	841	-1024	-768	-1	-1	-1	-1	4	-1024	-768	-1	-1	-1	-1	4		0	0						StimuliFarbe_gruen_gelb.png	0	880	547	72	111				0	Content		-72	-111	14015679	221944537
14032	08:45:51.192	00:00:14.032	842	-1024	-768	-1	-1	-1	-1	4	-1024	-768	-1	-1	-1	-1	4		0	0						StimuliFarbe_gruen_gelb.png	0	880	547	72	111				0	Content		-72	-111	14032303	221961161
14049	08:45:51.209	00:00:14.048	843	-1024	-768	-1	-1	-1	-1	4	-1024	-768	-1	-1	-1	-1	4		0	0						StimuliFarbe_gruen_gelb.png	0	880	547	72	111				0	Content		-72	-111	14048988	221977846
14066	08:45:51.226	00:00:14.065	844	-1024	-768	-1	-1	-1	-1	4	-1024	-768	-1	-1	-1	-1	4		0	0						StimuliFarbe_gruen_gelb.png	0	880	547	72	111				0	Content		-72	-111	14065656	221994514
14082	08:45:51.242	00:00:14.082	845	-1024	-768	-1	-1	-1	-1	4	-1024	-768	-1	-1	-1	-1	4		0	0						StimuliFarbe_gruen_gelb.png	0	880	547	72	111				0	Content		-72	-111	14082324	222011182
14099	08:45:51.259	00:00:14.099	846	-1024	-768	-1	-1	-1	-1	4	-1024	-768	-1	-1	-1	-1	4		0	0						StimuliFarbe_gruen_gelb.png	0	880	547	72	111				0	Content		-72	-111	14099102	222027960
14116	08:45:51.276	00:00:14.115	847	-1024	-768	-1	-1	-1	-1	4	-1024	-768	-1	-1	-1	-1	4		0	0						StimuliFarbe_gruen_gelb.png	0	880	547	72	111				0	Content		-72	-111	14115667	222044525
14132	08:45:51.292	00:00:14.132	848	-1024	-768	-1	-1	-1	-1	4	-1024	-768	-1	-1	-1	-1	4		0	0						StimuliFarbe_gruen_gelb.png	0	880	547	72	111				0	Content		-72	-111	14132291	222061149
14150	08:45:51.310	00:00:14.149	849	-1024	-768	-1	-1	-1	-1	4	-1024	-768	-1	-1	-1	-1	4		0	0						StimuliFarbe_gruen_gelb.png	0	880	547	72	111				0	Content		-72	-111	14149547	222078405
14166	08:45:51.326	00:00:14.166	850	-1024	-768	-1	-1	-1	-1	4	-1024	-768	-1	-1	-1	-1	4		0	0						StimuliFarbe_gruen_gelb.png	0	880	547	72	111				0	Content		-72	-111	14166215	222095073
14183	08:45:51.343	00:00:14.183	851	-1024	-768	-1	-1	-1	-1	4	-1024	-768	-1	-1	-1	-1	4		0	0						StimuliFarbe_gruen_gelb.png	0	880	547	72	111				0	Content		-72	-111	14183414	222112272
14201	08:45:51.361	00:00:14.200	852	-1024	-768	-1	-1	-1	-1	4	-1024	-768	-1	-1	-1	-1	4		0	0						StimuliFarbe_gruen_gelb.png	0	880	547	72	111				0	Content		-72	-111	14200785	222129643
14216	08:45:51.376	00:00:14.216	853	-1024	-768	-1	-1	-1	-1	4	-1024	-768	-1	-1	-1	-1	4		0	0						StimuliFarbe_gruen_gelb.png	0	880	547	72	111				0	Content		-72	-111	14216472	222145330
14233	08:45:51.393	00:00:14.233	854	-1024	-768	-1	-1	-1	-1	4	-1024	-768	-1	-1	-1	-1	4		0	0						StimuliFarbe_gruen_gelb.png	0	880	547	72	111				0	Content		-72	-111	14233140	222161998
14249	08:45:51.409	00:00:14.248	855	-1024	-768	-1	-1	-1	-1	4	-1024	-768	-1	-1	-1	-1	4		0	0						StimuliFarbe_gruen_gelb.png	0	880	547	72	111				0	Content		-72	-111	14248905	222177763
14266	08:45:51.426	00:00:14.265	856	-1024	-768	-1	-1	-1	-1	4	-1024	-768	-1	-1	-1	-1	4		0	0						StimuliFarbe_gruen_gelb.png	0	880	547	72	111				0	Content		-72	-111	14265526	222194384
14282	08:45:51.442	00:00:14.282	857	-1024	-768	-1	-1	-1	-1	4	-1024	-768	-1	-1	-1	-1	4		0	0						StimuliFarbe_gruen_gelb.png	0	880	547	72	111				0	Content		-72	-111	14282206	222211064
14299	08:45:51.459	00:00:14.298	858	-1024	-768	-1	-1	-1	-1	4	-1024	-768	-1	-1	-1	-1	4		0	0						StimuliFarbe_gruen_gelb.png	0	880	547	72	111				0	Content		-72	-111	14298774	222227632
14316	08:45:51.476	00:00:14.315	859	-1024	-768	-1	-1	-1	-1	4	-1024	-768	-1	-1	-1	-1	4		0	0						StimuliFarbe_gruen_gelb.png	0	880	547	72	111				0	Content		-72	-111	14315649	222244507
14332	08:45:51.492	00:00:14.332	860	-1024	-768	-1	-1	-1	-1	4	-1024	-768	-1	-1	-1	-1	4		0	0						StimuliFarbe_gruen_gelb.png	0	880	547	72	111				0	Content		-72	-111	14332317	222261175
14349	08:45:51.509	00:00:14.348	861	-1024	-768	-1	-1	-1	-1	4	-1024	-768	-1	-1	-1	-1	4		0	0						StimuliFarbe_gruen_gelb.png	0	880	547	72	111				0	Content		-72	-111	14348985	222277843
14366	08:45:51.526	00:00:14.365	862	-1024	-768	-1	-1	-1	-1	4	-1024	-768	-1	-1	-1	-1	4		0	0						StimuliFarbe_gruen_gelb.png	0	880	547	72	111				0	Content		-72	-111	14365998	222294856
14383	08:45:51.543	00:00:14.382	863	-1024	-768	-1	-1	-1	-1	4	-1024	-768	-1	-1	-1	-1	4		0	0						StimuliFarbe_gruen_gelb.png	0	880	547	72	111				0	Content		-72	-111	14382666	222311524
14399	08:45:51.559	00:00:14.399	864	-1024	-768	-1	-1	-1	-1	4	-1024	-768	-1	-1	-1	-1	4		0	0						StimuliFarbe_gruen_gelb.png	0	880	547	72	111				0	Content		-72	-111	14399333	222328191
14417	08:45:51.577	00:00:14.416	865	-1024	-768	-1	-1	-1	-1	4	-1024	-768	-1	-1	-1	-1	4		0	0						StimuliFarbe_gruen_gelb.png	0	880	547	72	111				0	Content		-72	-111	14416676	222345534
14433	08:45:51.593	00:00:14.433	866	-1024	-768	-1	-1	-1	-1	4	-1024	-768	-1	-1	-1	-1	4		0	0						StimuliFarbe_gruen_gelb.png	0	880	547	72	111				0	Content		-72	-111	14433344	222362202
14451	08:45:51.611	00:00:14.450	867	-1024	-768	-1	-1	-1	-1	4	-1024	-768	-1	-1	-1	-1	4		0	0						StimuliFarbe_gruen_gelb.png	0	880	547	72	111				0	Content		-72	-111	14450640	222379498
14465	08:45:51.625	00:00:14.465	868	-1024	-768	-1	-1	-1	-1	4	-1024	-768	-1	-1	-1	-1	4		0	0						StimuliFarbe_gruen_gelb.png	0	880	547	72	111				0	Content		-72	-111	14465390	222394248
14482	08:45:51.642	00:00:14.482	869	-1024	-768	-1	-1	-1	-1	4	-1024	-768	-1	-1	-1	-1	4		0	0						StimuliFarbe_gruen_gelb.png	0	880	547	72	111				0	Content		-72	-111	14482012	222410870
14499	08:45:51.659	00:00:14.498	870	-1024	-768	-1	-1	-1	-1	4	-1024	-768	-1	-1	-1	-1	4		0	0						StimuliFarbe_gruen_gelb.png	0	880	547	72	111				0	Content		-72	-111	14498698	222427556
14515	08:45:51.675	00:00:14.515	871	-1024	-768	-1	-1	-1	-1	4	-1024	-768	-1	-1	-1	-1	4		0	0						StimuliFarbe_gruen_gelb.png	0	880	547	72	111				0	Content		-72	-111	14515366	222444224
14532	08:45:51.692	00:00:14.532	872	-1024	-768	-1	-1	-1	-1	4	-1024	-768	-1	-1	-1	-1	4		0	0						StimuliFarbe_gruen_gelb.png	0	880	547	72	111				0	Content		-72	-111	14532034	222460892
14549	08:45:51.709	00:00:14.548	873	-1024	-768	-1	-1	-1	-1	4	-1024	-768	-1	-1	-1	-1	4		0	0						StimuliFarbe_gruen_gelb.png	0	880	547	72	111				0	Content		-72	-111	14548818	222477676
14565	08:45:51.725	00:00:14.565	874	-1024	-768	-1	-1	-1	-1	4	-1024	-768	-1	-1	-1	-1	4		0	0						StimuliFarbe_gruen_gelb.png	0	880	547	72	111				0	Content		-72	-111	14565395	222494253
14582	08:45:51.742	00:00:14.582	875	-1024	-768	-1	-1	-1	-1	4	-1024	-768	-1	-1	-1	-1	4		0	0						StimuliFarbe_gruen_gelb.png	0	880	547	72	111				0	Content		-72	-111	14582007	222510865
14599	08:45:51.759	00:00:14.599	876	-1024	-768	-1	-1	-1	-1	4	-1024	-768	-1	-1	-1	-1	4		0	0						StimuliFarbe_gruen_gelb.png	0	880	547	72	111				0	Content		-72	-111	14599264	222528122
14616	08:45:51.776	00:00:14.615	877	-1024	-768	-1	-1	-1	-1	4	-1024	-768	-1	-1	-1	-1	4		0	0						StimuliFarbe_gruen_gelb.png	0	880	547	72	111				0	Content		-72	-111	14615932	222544790
14633	08:45:51.793	00:00:14.633	878	-1024	-768	-1	-1	-1	-1	4	-1024	-768	-1	-1	-1	-1	4		0	0						StimuliFarbe_gruen_gelb.png	0	880	547	72	111				0	Content		-72	-111	14633000	222561858
14650	08:45:51.810	00:00:14.649	879	-1024	-768	-1	-1	-1	-1	4	-1024	-768	-1	-1	-1	-1	4		0	0						StimuliFarbe_gruen_gelb.png	0	880	547	72	111				0	Content		-72	-111	14649668	222578526
14666	08:45:51.826	00:00:14.666	880	-1024	-768	-1	-1	-1	-1	4	-1024	-768	-1	-1	-1	-1	4		0	0						StimuliFarbe_gruen_gelb.png	0	880	547	72	111				0	Content		-72	-111	14666336	222595194
14682	08:45:51.842	00:00:14.682	881	-1024	-768	-1	-1	-1	-1	4	-1024	-768	-1	-1	-1	-1	4		0	0						StimuliFarbe_gruen_gelb.png	0	880	547	72	111				0	Content		-72	-111	14682483	222611341
14699	08:45:51.859	00:00:14.699	882	-1024	-768	-1	-1	-1	-1	4	-1024	-768	-1	-1	-1	-1	4		0	0						StimuliFarbe_gruen_gelb.png	0	880	547	72	111				0	Content		-72	-111	14699151	222628009
14715	08:45:51.875	00:00:14.715	883	-1024	-768	-1	-1	-1	-1	4	-1024	-768	-1	-1	-1	-1	4		0	0						StimuliFarbe_gruen_gelb.png	0	880	547	72	111				0	Content		-72	-111	14715251	222644109
14732	08:45:51.892	00:00:14.731	884	-1024	-768	-1	-1	-1	-1	4	-1024	-768	-1	-1	-1	-1	4		0	0						StimuliFarbe_gruen_gelb.png	0	880	547	72	111				0	Content		-72	-111	14731878	222660736
14749	08:45:51.909	00:00:14.748	885	-1024	-768	-1	-1	-1	-1	4	-1024	-768	-1	-1	-1	-1	4		0	0						StimuliFarbe_gruen_gelb.png	0	880	547	72	111				0	Content		-72	-111	14748630	222677488
14765	08:45:51.925	00:00:14.765	886	-1024	-768	-1	-1	-1	-1	4	-1024	-768	-1	-1	-1	-1	4		0	0						StimuliFarbe_gruen_gelb.png	0	880	547	72	111				0	Content		-72	-111	14765253	222694111
14782	08:45:51.942	00:00:14.781	887	-1024	-768	-1	-1	-1	-1	4	-1024	-768	-1	-1	-1	-1	4		0	0						StimuliFarbe_gruen_gelb.png	0	880	547	72	111				0	Content		-72	-111	14781921	222710779
14799	08:45:51.959	00:00:14.798	888	-1024	-768	-1	-1	-1	-1	4	-1024	-768	-1	-1	-1	-1	4		0	0						StimuliFarbe_gruen_gelb.png	0	880	547	72	111				0	Content		-72	-111	14798589	222727447
14815	08:45:51.975	00:00:14.815	889	-1024	-768	-1	-1	-1	-1	4	-1024	-768	-1	-1	-1	-1	4		0	0						StimuliFarbe_gruen_gelb.png	0	880	547	72	111				0	Content		-72	-111	14815237	222744095
14832	08:45:51.992	00:00:14.831	890	-1024	-768	-1	-1	-1	-1	4	-1024	-768	-1	-1	-1	-1	4		0	0						StimuliFarbe_gruen_gelb.png	0	880	547	72	111				0	Content		-72	-111	14831905	222760763
14848	08:45:52.008	00:00:14.848	891	-1024	-768	-1	-1	-1	-1	4	-1024	-768	-1	-1	-1	-1	4		0	0						StimuliFarbe_gruen_gelb.png	0	880	547	72	111				0	Content		-72	-111	14848497	222777355
14866	08:45:52.026	00:00:14.865	892	-1024	-768	-1	-1	-1	-1	4	-1024	-768	-1	-1	-1	-1	4		0	0						StimuliFarbe_gruen_gelb.png	0	880	547	72	111				0	Content		-72	-111	14865759	222794617
14883	08:45:52.043	00:00:14.882	893	-1024	-768	-1	-1	-1	-1	4	-1024	-768	-1	-1	-1	-1	4		0	0						StimuliFarbe_gruen_gelb.png	0	880	547	72	111				0	Content		-72	-111	14882839	222811697
14900	08:45:52.060	00:00:14.899	894	-1024	-768	-1	-1	-1	-1	4	-1024	-768	-1	-1	-1	-1	4		0	0						StimuliFarbe_gruen_gelb.png	0	880	547	72	111				0	Content		-72	-111	14899507	222828365
14916	08:45:52.076	00:00:14.916	895	-1024	-768	-1	-1	-1	-1	4	-1024	-768	-1	-1	-1	-1	4		0	0						StimuliFarbe_gruen_gelb.png	0	880	547	72	111				0	Content		-72	-111	14916175	222845033
14934	08:45:52.094	00:00:14.933	896	-1024	-768	-1	-1	-1	-1	4	-1024	-768	-1	-1	-1	-1	4		0	0						StimuliFarbe_gruen_gelb.png	0	880	547	72	111				0	Content		-72	-111	14933616	222862474
14948	08:45:52.108	00:00:14.948	897	-1024	-768	-1	-1	-1	-1	4	-1024	-768	-1	-1	-1	-1	4		0	0						StimuliFarbe_gruen_gelb.png	0	880	547	72	111				0	Content		-72	-111	14948492	222877350
14965	08:45:52.125	00:00:14.965	898	-1024	-768	-1	-1	-1	-1	4	-1024	-768	-1	-1	-1	-1	4		0	0						StimuliFarbe_gruen_gelb.png	0	880	547	72	111				0	Content		-72	-111	14965116	222893974
14982	08:45:52.142	00:00:14.981	899	-1024	-768	-1	-1	-1	-1	4	-1024	-768	-1	-1	-1	-1	4		0	0						StimuliFarbe_gruen_gelb.png	0	880	547	72	111				0	Content		-72	-111	14981862	222910720
14999	08:45:52.159	00:00:14.998	900	-1024	-768	-1	-1	-1	-1	4	-1024	-768	-1	-1	-1	-1	4		0	0						StimuliFarbe_gruen_gelb.png	0	880	547	72	111				0	Content		-72	-111	14998530	222927388
15015	08:45:52.175	00:00:15.015	901	-1024	-768	-1	-1	-1	-1	4	-1024	-768	-1	-1	-1	-1	4		0	0						StimuliFarbe_gruen_gelb.png	0	880	547	72	111				0	Content		-72	-111	15015198	222944056
15032	08:45:52.192	00:00:15.031	902	-1024	-768	-1	-1	-1	-1	4	-1024	-768	-1	-1	-1	-1	4		0	0						StimuliFarbe_gruen_gelb.png	0	880	547	72	111				0	Content		-72	-111	15031853	222960711
15048	08:45:52.208	00:00:15.048	903	-1024	-768	-1	-1	-1	-1	4	-1024	-768	-1	-1	-1	-1	4		0	0						StimuliFarbe_gruen_gelb.png	0	880	547	72	111				0	Content		-72	-111	15048431	222977289
15065	08:45:52.225	00:00:15.065	904	-1024	-768	-1	-1	-1	-1	4	-1024	-768	-1	-1	-1	-1	4		0	0						StimuliFarbe_gruen_gelb.png	0	880	547	72	111				0	Content		-72	-111	15065048	222993906
15082	08:45:52.242	00:00:15.082	905	-1024	-768	-1	-1	-1	-1	4	-1024	-768	-1	-1	-1	-1	4		0	0						StimuliFarbe_gruen_gelb.png	0	880	547	72	111				0	Content		-72	-111	15082130	223010988
15099	08:45:52.259	00:00:15.098	906	-1024	-768	-1	-1	-1	-1	4	-1024	-768	-1	-1	-1	-1	4		0	0						StimuliFarbe_gruen_gelb.png	0	880	547	72	111				0	Content		-72	-111	15098798	223027656
15115	08:45:52.275	00:00:15.115	907	-1024	-768	-1	-1	-1	-1	4	-1024	-768	-1	-1	-1	-1	4		0	0						StimuliFarbe_gruen_gelb.png	0	880	547	72	111				0	Content		-72	-111	15115466	223044324
15133	08:45:52.293	00:00:15.132	908	-1024	-768	-1	-1	-1	-1	4	-1024	-768	-1	-1	-1	-1	4		0	0						StimuliFarbe_gruen_gelb.png	0	880	547	72	111				0	Content		-72	-111	15132915	223061773
15150	08:45:52.310	00:00:15.150	909	-1024	-768	-1	-1	-1	-1	4	-1024	-768	-1	-1	-1	-1	4		0	0						StimuliFarbe_gruen_gelb.png	0	880	547	72	111				0	Content		-72	-111	15150287	223079145
15166	08:45:52.326	00:00:15.165	910	-1024	-768	-1	-1	-1	-1	4	-1024	-768	-1	-1	-1	-1	4		0	0						StimuliFarbe_gruen_gelb.png	0	880	547	72	111				0	Content		-72	-111	15165973	223094831
15183	08:45:52.343	00:00:15.182	911	-1024	-768	-1	-1	-1	-1	4	-1024	-768	-1	-1	-1	-1	4		0	0						StimuliFarbe_gruen_gelb.png	0	880	547	72	111				0	Content		-72	-111	15182641	223111499
15198	08:45:52.358	00:00:15.198	912	-1024	-768	-1	-1	-1	-1	4	-1024	-768	-1	-1	-1	-1	4		0	0						StimuliFarbe_gruen_gelb.png	0	880	547	72	111				0	Content		-72	-111	15198414	223127272
15215	08:45:52.375	00:00:15.215	913	-1024	-768	-1	-1	-1	-1	4	-1024	-768	-1	-1	-1	-1	4		0	0						StimuliFarbe_gruen_gelb.png	0	880	547	72	111				0	Content		-72	-111	15215031	223143889
15232	08:45:52.392	00:00:15.231	914	-1024	-768	-1	-1	-1	-1	4	-1024	-768	-1	-1	-1	-1	4		0	0						StimuliFarbe_gruen_gelb.png	0	880	547	72	111				0	Content		-72	-111	15231657	223160515
15248	08:45:52.408	00:00:15.248	915	-1024	-768	-1	-1	-1	-1	4	-1024	-768	-1	-1	-1	-1	4		0	0						StimuliFarbe_gruen_gelb.png	0	880	547	72	111				0	Content		-72	-111	15248325	223177183
15265	08:45:52.425	00:00:15.264	916	-1024	-768	-1	-1	-1	-1	4	-1024	-768	-1	-1	-1	-1	4		0	0						StimuliFarbe_gruen_gelb.png	0	880	547	72	111				0	Content		-72	-111	15264993	223193851
15282	08:45:52.442	00:00:15.281	917	-1024	-768	-1	-1	-1	-1	4	-1024	-768	-1	-1	-1	-1	4		0	0						StimuliFarbe_gruen_gelb.png	0	880	547	72	111				0	Content		-72	-111	15281631	223210489
15298	08:45:52.458	00:00:15.298	918	-1024	-768	-1	-1	-1	-1	4	-1024	-768	-1	-1	-1	-1	4		0	0						StimuliFarbe_gruen_gelb.png	0	880	547	72	111				0	Content		-72	-111	15298299	223227157
15315	08:45:52.475	00:00:15.314	919	-1024	-768	-1	-1	-1	-1	4	-1024	-768	-1	-1	-1	-1	4		0	0						StimuliFarbe_gruen_gelb.png	0	880	547	72	111				0	Content		-72	-111	15314967	223243825
15332	08:45:52.492	00:00:15.331	920	-1024	-768	-1	-1	-1	-1	4	-1024	-768	-1	-1	-1	-1	4		0	0						StimuliFarbe_gruen_gelb.png	0	880	547	72	111				0	Content		-72	-111	15331871	223260729
15349	08:45:52.509	00:00:15.348	921	-1024	-768	-1	-1	-1	-1	4	-1024	-768	-1	-1	-1	-1	4		0	0						StimuliFarbe_gruen_gelb.png	0	880	547	72	111				0	Content		-72	-111	15348539	223277397
15365	08:45:52.525	00:00:15.365	922	-1024	-768	-1	-1	-1	-1	4	-1024	-768	-1	-1	-1	-1	4		0	0						StimuliFarbe_gruen_gelb.png	0	880	547	72	111				0	Content		-72	-111	15365494	223294352
15382	08:45:52.542	00:00:15.382	923	-1024	-768	-1	-1	-1	-1	4	-1024	-768	-1	-1	-1	-1	4		0	0						StimuliFarbe_gruen_gelb.png	0	880	547	72	111				0	Content		-72	-111	15382162	223311020
15399	08:45:52.559	00:00:15.398	924	-1024	-768	-1	-1	-1	-1	4	-1024	-768	-1	-1	-1	-1	4		0	0						StimuliFarbe_gruen_gelb.png	0	880	547	72	111				0	Content		-72	-111	15398830	223327688
15416	08:45:52.576	00:00:15.416	925	-1024	-768	-1	-1	-1	-1	4	-1024	-768	-1	-1	-1	-1	4		0	0						StimuliFarbe_gruen_gelb.png	0	880	547	72	111				0	Content		-72	-111	15416121	223344979
15433	08:45:52.593	00:00:15.432	926	-1024	-768	-1	-1	-1	-1	4	-1024	-768	-1	-1	-1	-1	4		0	0						StimuliFarbe_gruen_gelb.png	0	880	547	72	111				0	Content		-72	-111	15432789	223361647
15450	08:45:52.610	00:00:15.450	927	-1024	-768	-1	-1	-1	-1	4	-1024	-768	-1	-1	-1	-1	4		0	0						StimuliFarbe_gruen_gelb.png	0	880	547	72	111				0	Content		-72	-111	15450024	223378882
15465	08:45:52.625	00:00:15.464	928	-1024	-768	-1	-1	-1	-1	4	-1024	-768	-1	-1	-1	-1	4		0	0						StimuliFarbe_gruen_gelb.png	0	880	547	72	111				0	Content		-72	-111	15464774	223393632
15482	08:45:52.642	00:00:15.481	929	-1024	-768	-1	-1	-1	-1	4	-1024	-768	-1	-1	-1	-1	4		0	0						StimuliFarbe_gruen_gelb.png	0	880	547	72	111				0	Content		-72	-111	15481526	223410384
15498	08:45:52.658	00:00:15.498	930	-1024	-768	-1	-1	-1	-1	4	-1024	-768	-1	-1	-1	-1	4		0	0						StimuliFarbe_gruen_gelb.png	0	880	547	72	111				0	Content		-72	-111	15498213	223427071
15515	08:45:52.675	00:00:15.514	931	-1024	-768	-1	-1	-1	-1	4	-1024	-768	-1	-1	-1	-1	4		0	0						StimuliFarbe_gruen_gelb.png	0	880	547	72	111				0	Content		-72	-111	15514881	223443739
15532	08:45:52.692	00:00:15.531	932	-1024	-768	-1	-1	-1	-1	4	-1024	-768	-1	-1	-1	-1	4		0	0						StimuliFarbe_gruen_gelb.png	0	880	547	72	111				0	Content		-72	-111	15531548	223460406
15548	08:45:52.708	00:00:15.548	933	-1024	-768	-1	-1	-1	-1	4	-1024	-768	-1	-1	-1	-1	4		0	0						StimuliFarbe_gruen_gelb.png	0	880	547	72	111				0	Content		-72	-111	15548203	223477061
15565	08:45:52.725	00:00:15.564	934	-1024	-768	-1	-1	-1	-1	4	-1024	-768	-1	-1	-1	-1	4		0	0						StimuliFarbe_gruen_gelb.png	0	880	547	72	111				0	Content		-72	-111	15564771	223493629
15581	08:45:52.741	00:00:15.581	935	-1024	-768	-1	-1	-1	-1	4	-1024	-768	-1	-1	-1	-1	4		0	0						StimuliFarbe_gruen_gelb.png	0	880	547	72	111				0	Content		-72	-111	15581398	223510256
15598	08:45:52.758	00:00:15.598	936	-1024	-768	-1	-1	-1	-1	4	-1024	-768	-1	-1	-1	-1	4		0	0						StimuliFarbe_gruen_gelb.png	0	880	547	72	111				0	Content		-72	-111	15598482	223527340
15615	08:45:52.775	00:00:15.615	937	-1024	-768	-1	-1	-1	-1	4	-1024	-768	-1	-1	-1	-1	4		0	0						StimuliFarbe_gruen_gelb.png	0	880	547	72	111				0	Content		-72	-111	15615150	223544008
15632	08:45:52.792	00:00:15.631	938	-1024	-768	-1	-1	-1	-1	4	-1024	-768	-1	-1	-1	-1	4		0	0						StimuliFarbe_gruen_gelb.png	0	880	547	72	111				0	Content		-72	-111	15631818	223560676
15649	08:45:52.809	00:00:15.648	939	-1024	-768	-1	-1	-1	-1	4	-1024	-768	-1	-1	-1	-1	4		0	0						StimuliFarbe_gruen_gelb.png	0	880	547	72	111				0	Content		-72	-111	15648970	223577828
15666	08:45:52.826	00:00:15.665	940	-1024	-768	-1	-1	-1	-1	4	-1024	-768	-1	-1	-1	-1	4		0	0						StimuliFarbe_gruen_gelb.png	0	880	547	72	111				0	Content		-72	-111	15665638	223594496
15682	08:45:52.842	00:00:15.682	941	-1024	-768	-1	-1	-1	-1	4	-1024	-768	-1	-1	-1	-1	4		0	0						StimuliFarbe_gruen_gelb.png	0	880	547	72	111				0	Content		-72	-111	15682306	223611164
15699	08:45:52.859	00:00:15.698	942	-1024	-768	-1	-1	-1	-1	4	-1024	-768	-1	-1	-1	-1	4		0	0						StimuliFarbe_gruen_gelb.png	0	880	547	72	111				0	Content		-72	-111	15698538	223627396
15715	08:45:52.875	00:00:15.715	943	-1024	-768	-1	-1	-1	-1	4	-1024	-768	-1	-1	-1	-1	4		0	0						StimuliFarbe_gruen_gelb.png	0	880	547	72	111				0	Content		-72	-111	15715206	223644064
15731	08:45:52.891	00:00:15.731	944	-1024	-768	-1	-1	-1	-1	4	-1024	-768	-1	-1	-1	-1	4		0	0						StimuliFarbe_gruen_gelb.png	0	880	547	72	111				0	Content		-72	-111	15731266	223660124
15748	08:45:52.908	00:00:15.748	945	-1024	-768	-1	-1	-1	-1	4	-1024	-768	-1	-1	-1	-1	4		0	0						StimuliFarbe_gruen_gelb.png	0	880	547	72	111				0	Content		-72	-111	15748014	223676872
15765	08:45:52.925	00:00:15.764	946	-1024	-768	-1	-1	-1	-1	4	-1024	-768	-1	-1	-1	-1	4		0	0						StimuliFarbe_gruen_gelb.png	0	880	547	72	111				0	Content		-72	-111	15764636	223693494
15781	08:45:52.941	00:00:15.781	947	-1024	-768	-1	-1	-1	-1	4	-1024	-768	-1	-1	-1	-1	4		0	0						StimuliFarbe_gruen_gelb.png	0	880	547	72	111				0	Content		-72	-111	15781308	223710166
15798	08:45:52.958	00:00:15.797	948	-1024	-768	-1	-1	-1	-1	4	-1024	-768	-1	-1	-1	-1	4		0	0						StimuliFarbe_gruen_gelb.png	0	880	547	72	111				0	Content		-72	-111	15797976	223726834
15815	08:45:52.975	00:00:15.814	949	-1024	-768	-1	-1	-1	-1	4	-1024	-768	-1	-1	-1	-1	4		0	0						StimuliFarbe_gruen_gelb.png	0	880	547	72	111				0	Content		-72	-111	15814644	223743502
15831	08:45:52.991	00:00:15.831	950	-1024	-768	-1	-1	-1	-1	4	-1024	-768	-1	-1	-1	-1	4		0	0						StimuliFarbe_gruen_gelb.png	0	880	547	72	111				0	Content		-72	-111	15831272	223760130
15848	08:45:53.008	00:00:15.847	951	-1024	-768	-1	-1	-1	-1	4	-1024	-768	-1	-1	-1	-1	4		0	0						StimuliFarbe_gruen_gelb.png	0	880	547	72	111				0	Content		-72	-111	15847940	223776798
15865	08:45:53.025	00:00:15.864	952	-1024	-768	-1	-1	-1	-1	4	-1024	-768	-1	-1	-1	-1	4		0	0						StimuliFarbe_gruen_gelb.png	0	880	547	72	111				0	Content		-72	-111	15864850	223793708
15882	08:45:53.042	00:00:15.881	953	-1024	-768	-1	-1	-1	-1	4	-1024	-768	-1	-1	-1	-1	4		0	0						StimuliFarbe_gruen_gelb.png	0	880	547	72	111				0	Content		-72	-111	15881518	223810376
15899	08:45:53.059	00:00:15.898	954	-1024	-768	-1	-1	-1	-1	4	-1024	-768	-1	-1	-1	-1	4		0	0						StimuliFarbe_gruen_gelb.png	0	880	547	72	111				0	Content		-72	-111	15898516	223827374
15915	08:45:53.075	00:00:15.915	955	-1024	-768	-1	-1	-1	-1	4	-1024	-768	-1	-1	-1	-1	4		0	0						StimuliFarbe_gruen_gelb.png	0	880	547	72	111				0	Content		-72	-111	15915184	223844042
15932	08:45:53.092	00:00:15.931	956	-1024	-768	-1	-1	-1	-1	4	-1024	-768	-1	-1	-1	-1	4		0	0						StimuliFarbe_gruen_gelb.png	0	880	547	72	111				0	Content		-72	-111	15931852	223860710
15949	08:45:53.109	00:00:15.949	957	-1024	-768	-1	-1	-1	-1	4	-1024	-768	-1	-1	-1	-1	4		0	0						StimuliFarbe_gruen_gelb.png	0	880	547	72	111				0	Content		-72	-111	15949123	223877981
15966	08:45:53.126	00:00:15.965	958	-1024	-768	-1	-1	-1	-1	4	-1024	-768	-1	-1	-1	-1	4		0	0						StimuliFarbe_gruen_gelb.png	0	880	547	72	111				0	Content		-72	-111	15965791	223894649
15983	08:45:53.143	00:00:15.983	959	-1024	-768	-1	-1	-1	-1	4	-1024	-768	-1	-1	-1	-1	4		0	0						StimuliFarbe_gruen_gelb.png	0	880	547	72	111				0	Content		-72	-111	15983009	223911867
15998	08:45:53.158	00:00:15.997	960	-1024	-768	-1	-1	-1	-1	4	-1024	-768	-1	-1	-1	-1	4		0	0						StimuliFarbe_gruen_gelb.png	0	880	547	72	111				0	Content		-72	-111	15997884	223926742
16015	08:45:53.175	00:00:16.014	961	-1024	-768	-1	-1	-1	-1	4	-1024	-768	-1	-1	-1	-1	4		0	0						StimuliFarbe_gruen_gelb.png	0	880	547	72	111				0	Content		-72	-111	16014525	223943383
16031	08:45:53.191	00:00:16.031	962	-1024	-768	-1	-1	-1	-1	4	-1024	-768	-1	-1	-1	-1	4		0	0						StimuliFarbe_gruen_gelb.png	0	880	547	72	111				0	Content		-72	-111	16031207	223960065
16048	08:45:53.208	00:00:16.047	963	-1024	-768	-1	-1	-1	-1	4	-1024	-768	-1	-1	-1	-1	4		0	0						StimuliFarbe_gruen_gelb.png	0	880	547	72	111				0	Content		-72	-111	16047875	223976733
16065	08:45:53.225	00:00:16.064	964	-1024	-768	-1	-1	-1	-1	4	-1024	-768	-1	-1	-1	-1	4		0	0						StimuliFarbe_gruen_gelb.png	0	880	547	72	111				0	Content		-72	-111	16064543	223993401
16081	08:45:53.241	00:00:16.081	965	-1024	-768	-1	-1	-1	-1	4	-1024	-768	-1	-1	-1	-1	4		0	0						StimuliFarbe_gruen_gelb.png	0	880	547	72	111				0	Content		-72	-111	16081191	224010049
16098	08:45:53.258	00:00:16.097	966	-1024	-768	-1	-1	-1	-1	4	-1024	-768	-1	-1	-1	-1	4		0	0						StimuliFarbe_gruen_gelb.png	0	880	547	72	111				0	Content		-72	-111	16097755	224026613
16114	08:45:53.274	00:00:16.114	967	-1024	-768	-1	-1	-1	-1	4	-1024	-768	-1	-1	-1	-1	4		0	0						StimuliFarbe_gruen_gelb.png	0	880	547	72	111				0	Content		-72	-111	16114386	224043244
16132	08:45:53.292	00:00:16.131	968	-1024	-768	-1	-1	-1	-1	4	-1024	-768	-1	-1	-1	-1	4		0	0						StimuliFarbe_gruen_gelb.png	0	880	547	72	111				0	Content		-72	-111	16131704	224060562
16148	08:45:53.308	00:00:16.148	969	-1024	-768	-1	-1	-1	-1	4	-1024	-768	-1	-1	-1	-1	4		0	0						StimuliFarbe_gruen_gelb.png	0	880	547	72	111				0	Content		-72	-111	16148372	224077230
16165	08:45:53.325	00:00:16.165	970	-1024	-768	-1	-1	-1	-1	4	-1024	-768	-1	-1	-1	-1	4		0	0						StimuliFarbe_gruen_gelb.png	0	880	547	72	111				0	Content		-72	-111	16165460	224094318
16182	08:45:53.342	00:00:16.182	971	-1024	-768	-1	-1	-1	-1	4	-1024	-768	-1	-1	-1	-1	4		0	0						StimuliFarbe_gruen_gelb.png	0	880	547	72	111				0	Content		-72	-111	16182128	224110986
16199	08:45:53.359	00:00:16.198	972	-1024	-768	-1	-1	-1	-1	4	-1024	-768	-1	-1	-1	-1	4		0	0						StimuliFarbe_gruen_gelb.png	0	880	547	72	111				0	Content		-72	-111	16198796	224127654
16215	08:45:53.375	00:00:16.214	973	-1024	-768	-1	-1	-1	-1	4	-1024	-768	-1	-1	-1	-1	4		0	0						StimuliFarbe_gruen_gelb.png	0	880	547	72	111				0	Content		-72	-111	16214901	224143759
16232	08:45:53.392	00:00:16.231	974	-1024	-768	-1	-1	-1	-1	4	-1024	-768	-1	-1	-1	-1	4		0	0						StimuliFarbe_gruen_gelb.png	0	880	547	72	111				0	Content		-72	-111	16231569	224160427
16248	08:45:53.408	00:00:16.248	975	-1024	-768	-1	-1	-1	-1	4	-1024	-768	-1	-1	-1	-1	4		0	0						StimuliFarbe_gruen_gelb.png	0	880	547	72	111				0	Content		-72	-111	16248049	224176907
16265	08:45:53.425	00:00:16.264	976	-1024	-768	-1	-1	-1	-1	4	-1024	-768	-1	-1	-1	-1	4		0	0						StimuliFarbe_gruen_gelb.png	0	880	547	72	111				0	Content		-72	-111	16264717	224193575
16281	08:45:53.441	00:00:16.281	977	-1024	-768	-1	-1	-1	-1	4	-1024	-768	-1	-1	-1	-1	4		0	0						StimuliFarbe_gruen_gelb.png	0	880	547	72	111				0	Content		-72	-111	16281385	224210243
16298	08:45:53.458	00:00:16.297	978	-1024	-768	-1	-1	-1	-1	4	-1024	-768	-1	-1	-1	-1	4		0	0						StimuliFarbe_gruen_gelb.png	0	880	547	72	111				0	Content		-72	-111	16297628	224226486
16314	08:45:53.474	00:00:16.314	979	-1024	-768	-1	-1	-1	-1	4	-1024	-768	-1	-1	-1	-1	4		0	0						StimuliFarbe_gruen_gelb.png	0	880	547	72	111				0	Content		-72	-111	16314251	224243109
16331	08:45:53.491	00:00:16.330	980	-1024	-768	-1	-1	-1	-1	4	-1024	-768	-1	-1	-1	-1	4		0	0						StimuliFarbe_gruen_gelb.png	0	880	547	72	111				0	Content		-72	-111	16330919	224259777
16348	08:45:53.508	00:00:16.347	981	-1024	-768	-1	-1	-1	-1	4	-1024	-768	-1	-1	-1	-1	4		0	0						StimuliFarbe_gruen_gelb.png	0	880	547	72	111				0	Content		-72	-111	16347587	224276445
16364	08:45:53.524	00:00:16.364	982	-1024	-768	-1	-1	-1	-1	4	-1024	-768	-1	-1	-1	-1	4		0	0						StimuliFarbe_gruen_gelb.png	0	880	547	72	111				0	Content		-72	-111	16364255	224293113
16381	08:45:53.541	00:00:16.380	983	-1024	-768	-1	-1	-1	-1	4	-1024	-768	-1	-1	-1	-1	4		0	0						StimuliFarbe_gruen_gelb.png	0	880	547	72	111				0	Content		-72	-111	16380947	224309805
16398	08:45:53.558	00:00:16.397	984	-1024	-768	-1	-1	-1	-1	4	-1024	-768	-1	-1	-1	-1	4		0	0						StimuliFarbe_gruen_gelb.png	0	880	547	72	111				0	Content		-72	-111	16397615	224326473
16415	08:45:53.575	00:00:16.414	985	-1024	-768	-1	-1	-1	-1	4	-1024	-768	-1	-1	-1	-1	4		0	0						StimuliFarbe_gruen_gelb.png	0	880	547	72	111				0	Content		-72	-111	16414558	224343416
16431	08:45:53.591	00:00:16.431	986	-1024	-768	-1	-1	-1	-1	4	-1024	-768	-1	-1	-1	-1	4		0	0						StimuliFarbe_gruen_gelb.png	0	880	547	72	111				0	Content		-72	-111	16431226	224360084
16448	08:45:53.608	00:00:16.448	987	-1024	-768	-1	-1	-1	-1	4	-1024	-768	-1	-1	-1	-1	4		0	0						StimuliFarbe_gruen_gelb.png	0	880	547	72	111				0	Content		-72	-111	16448193	224377051
16465	08:45:53.625	00:00:16.464	988	-1024	-768	-1	-1	-1	-1	4	-1024	-768	-1	-1	-1	-1	4		0	0						StimuliFarbe_gruen_gelb.png	0	880	547	72	111				0	Content		-72	-111	16464861	224393719
16482	08:45:53.642	00:00:16.481	989	-1024	-768	-1	-1	-1	-1	4	-1024	-768	-1	-1	-1	-1	4		0	0						StimuliFarbe_gruen_gelb.png	0	880	547	72	111				0	Content		-72	-111	16481529	224410387
16499	08:45:53.659	00:00:16.498	990	-1024	-768	-1	-1	-1	-1	4	-1024	-768	-1	-1	-1	-1	4		0	0						StimuliFarbe_gruen_gelb.png	0	880	547	72	111				0	Content		-72	-111	16498765	224427623
16515	08:45:53.675	00:00:16.515	991	-1024	-768	-1	-1	-1	-1	4	-1024	-768	-1	-1	-1	-1	4		0	0						StimuliFarbe_gruen_gelb.png	0	880	547	72	111				0	Content		-72	-111	16515433	224444291
16533	08:45:53.693	00:00:16.532	992	-1024	-768	-1	-1	-1	-1	4	-1024	-768	-1	-1	-1	-1	4		0	0						StimuliFarbe_gruen_gelb.png	0	880	547	72	111				0	Content		-72	-111	16532747	224461605
16547	08:45:53.707	00:00:16.547	993	-1024	-768	-1	-1	-1	-1	4	-1024	-768	-1	-1	-1	-1	4		0	0						StimuliFarbe_gruen_gelb.png	0	880	547	72	111				0	Content		-72	-111	16547497	224476355
16564	08:45:53.724	00:00:16.564	994	-1024	-768	-1	-1	-1	-1	4	-1024	-768	-1	-1	-1	-1	4		0	0						StimuliFarbe_gruen_gelb.png	0	880	547	72	111				0	Content		-72	-111	16564121	224492979
16581	08:45:53.741	00:00:16.580	995	-1024	-768	-1	-1	-1	-1	4	-1024	-768	-1	-1	-1	-1	4		0	0						StimuliFarbe_gruen_gelb.png	0	880	547	72	111				0	Content		-72	-111	16580808	224509666
16597	08:45:53.757	00:00:16.597	996	-1024	-768	-1	-1	-1	-1	4	-1024	-768	-1	-1	-1	-1	4		0	0						StimuliFarbe_gruen_gelb.png	0	880	547	72	111				0	Content		-72	-111	16597476	224526334
16614	08:45:53.774	00:00:16.614	997	-1024	-768	-1	-1	-1	-1	4	-1024	-768	-1	-1	-1	-1	4		0	0						StimuliFarbe_gruen_gelb.png	0	880	547	72	111				0	Content		-72	-111	16614144	224543002
16631	08:45:53.791	00:00:16.630	998	-1024	-768	-1	-1	-1	-1	4	-1024	-768	-1	-1	-1	-1	4		0	0						StimuliFarbe_gruen_gelb.png	0	880	547	72	111				0	Content		-72	-111	16630922	224559780
16647	08:45:53.807	00:00:16.647	999	-1024	-768	-1	-1	-1	-1	4	-1024	-768	-1	-1	-1	-1	4		0	0						StimuliFarbe_gruen_gelb.png	0	880	547	72	111				0	Content		-72	-111	16647488	224576346
16658	08:45:53.818																				ImageEnd	16	0	0	StimuliFarbe_gruen_gelb.png
16664	08:45:53.824	00:00:16.664	1000	-1024	-768	-1	-1	-1	-1	4	-1024	-768	-1	-1	-1	-1	4		0	0						No media	0	1024	768	0	0				0	Content		0	0	16664127	224592985
16675	08:45:53.835																				ImageStart	8	0	0	Fix_sw.jpg
16681	08:45:53.841	00:00:16.681	1001	-1024	-768	-1	-1	-1	-1	4	-1024	-768	-1	-1	-1	-1	4		0	0						Fix_sw.jpg	0	880	547	72	111				0	Content		-72	-111	16681205	224610063
16698	08:45:53.858	00:00:16.697	1002	-1024	-768	-1	-1	-1	-1	4	-1024	-768	-1	-1	-1	-1	4		0	0						Fix_sw.jpg	0	880	547	72	111				0	Content		-72	-111	16697873	224626731
16715	08:45:53.875	00:00:16.714	1003	-1024	-768	-1	-1	-1	-1	4	-1024	-768	-1	-1	-1	-1	4		0	0						Fix_sw.jpg	0	880	547	72	111				0	Content		-72	-111	16714541	224643399
16732	08:45:53.892	00:00:16.731	1004	-1024	-768	-1	-1	-1	-1	4	-1024	-768	-1	-1	-1	-1	4		0	0						Fix_sw.jpg	0	880	547	72	111				0	Content		-72	-111	16731985	224660843
16749	08:45:53.909	00:00:16.749	1005	-1024	-768	-1	-1	-1	-1	4	-1024	-768	-1	-1	-1	-1	4		0	0						Fix_sw.jpg	0	880	547	72	111				0	Content		-72	-111	16749232	224678090
16765	08:45:53.925	00:00:16.764	1006	-1024	-768	-1	-1	-1	-1	4	-1024	-768	-1	-1	-1	-1	4		0	0						Fix_sw.jpg	0	880	547	72	111				0	Content		-72	-111	16764981	224693839
16782	08:45:53.942	00:00:16.781	1007	-1024	-768	-1	-1	-1	-1	4	-1024	-768	-1	-1	-1	-1	4		0	0						Fix_sw.jpg	0	880	547	72	111				0	Content		-72	-111	16781649	224710507
16797	08:45:53.957	00:00:16.797	1008	-1024	-768	-1	-1	-1	-1	4	-1024	-768	-1	-1	-1	-1	4		0	0						Fix_sw.jpg	0	880	547	72	111				0	Content		-72	-111	16797353	224726211
16814	08:45:53.974	00:00:16.813	1009	-1024	-768	-1	-1	-1	-1	4	-1024	-768	-1	-1	-1	-1	4		0	0						Fix_sw.jpg	0	880	547	72	111				0	Content		-72	-111	16813977	224742835
16831	08:45:53.991	00:00:16.830	1010	-1024	-768	-1	-1	-1	-1	4	-1024	-768	-1	-1	-1	-1	4		0	0						Fix_sw.jpg	0	880	547	72	111				0	Content		-72	-111	16830644	224759502
16847	08:45:54.007	00:00:16.847	1011	-1024	-768	-1	-1	-1	-1	4	-1024	-768	-1	-1	-1	-1	4		0	0						Fix_sw.jpg	0	880	547	72	111				0	Content		-72	-111	16847312	224776170
16864	08:45:54.024	00:00:16.863	1012	-1024	-768	-1	-1	-1	-1	4	-1024	-768	-1	-1	-1	-1	4		0	0						Fix_sw.jpg	0	880	547	72	111				0	Content		-72	-111	16863979	224792837
16881	08:45:54.041	00:00:16.880	1013	-1024	-768	-1	-1	-1	-1	4	-1024	-768	-1	-1	-1	-1	4		0	0						Fix_sw.jpg	0	880	547	72	111				0	Content		-72	-111	16880643	224809501
16897	08:45:54.057	00:00:16.897	1014	-1024	-768	-1	-1	-1	-1	4	-1024	-768	-1	-1	-1	-1	4		0	0						Fix_sw.jpg	0	880	547	72	111				0	Content		-72	-111	16897311	224826169
16914	08:45:54.074	00:00:16.913	1015	-1024	-768	-1	-1	-1	-1	4	-1024	-768	-1	-1	-1	-1	4		0	0						Fix_sw.jpg	0	880	547	72	111				0	Content		-72	-111	16913979	224842837
16931	08:45:54.091	00:00:16.930	1016	-1024	-768	-1	-1	-1	-1	4	-1024	-768	-1	-1	-1	-1	4		0	0						Fix_sw.jpg	0	880	547	72	111				0	Content		-72	-111	16930912	224859770
16948	08:45:54.108	00:00:16.947	1017	-1024	-768	-1	-1	-1	-1	4	-1024	-768	-1	-1	-1	-1	4		0	0						Fix_sw.jpg	0	880	547	72	111				0	Content		-72	-111	16947580	224876438
16965	08:45:54.125	00:00:16.964	1018	-1024	-768	-1	-1	-1	-1	4	-1024	-768	-1	-1	-1	-1	4		0	0						Fix_sw.jpg	0	880	547	72	111				0	Content		-72	-111	16964543	224893401
16981	08:45:54.141	00:00:16.981	1019	-1024	-768	-1	-1	-1	-1	4	-1024	-768	-1	-1	-1	-1	4		0	0						Fix_sw.jpg	0	880	547	72	111				0	Content		-72	-111	16981211	224910069
16998	08:45:54.158	00:00:16.997	1020	-1024	-768	-1	-1	-1	-1	4	-1024	-768	-1	-1	-1	-1	4		0	0						Fix_sw.jpg	0	880	547	72	111				0	Content		-72	-111	16997879	224926737
17015	08:45:54.175	00:00:17.015	1021	-1024	-768	-1	-1	-1	-1	4	-1024	-768	-1	-1	-1	-1	4		0	0						Fix_sw.jpg	0	880	547	72	111				0	Content		-72	-111	17015110	224943968
17032	08:45:54.192	00:00:17.031	1022	-1024	-768	-1	-1	-1	-1	4	-1024	-768	-1	-1	-1	-1	4		0	0						Fix_sw.jpg	0	880	547	72	111				0	Content		-72	-111	17031778	224960636
17049	08:45:54.209	00:00:17.049	1023	-1024	-768	-1	-1	-1	-1	4	-1024	-768	-1	-1	-1	-1	4		0	0						Fix_sw.jpg	0	880	547	72	111				0	Content		-72	-111	17049088	224977946
17064	08:45:54.224	00:00:17.063	1024	-1024	-768	-1	-1	-1	-1	4	-1024	-768	-1	-1	-1	-1	4		0	0						Fix_sw.jpg	0	880	547	72	111				0	Content		-72	-111	17063853	224992711
17080	08:45:54.240	00:00:17.080	1025	-1024	-768	-1	-1	-1	-1	4	-1024	-768	-1	-1	-1	-1	4		0	0						Fix_sw.jpg	0	880	547	72	111				0	Content		-72	-111	17080462	225009320
17097	08:45:54.257	00:00:17.097	1026	-1024	-768	-1	-1	-1	-1	4	-1024	-768	-1	-1	-1	-1	4		0	0						Fix_sw.jpg	0	880	547	72	111				0	Content		-72	-111	17097147	225026005
17114	08:45:54.274	00:00:17.113	1027	-1024	-768	-1	-1	-1	-1	4	-1024	-768	-1	-1	-1	-1	4		0	0						Fix_sw.jpg	0	880	547	72	111				0	Content		-72	-111	17113815	225042673
17130	08:45:54.290	00:00:17.130	1028	-1024	-768	-1	-1	-1	-1	4	-1024	-768	-1	-1	-1	-1	4		0	0						Fix_sw.jpg	0	880	547	72	111				0	Content		-72	-111	17130483	225059341
17147	08:45:54.307	00:00:17.147	1029	-1024	-768	-1	-1	-1	-1	4	-1024	-768	-1	-1	-1	-1	4		0	0						Fix_sw.jpg	0	880	547	72	111				0	Content		-72	-111	17147269	225076127
17164	08:45:54.324	00:00:17.163	1030	-1024	-768	-1	-1	-1	-1	4	-1024	-768	-1	-1	-1	-1	4		0	0						Fix_sw.jpg	0	880	547	72	111				0	Content		-72	-111	17163833	225092691
17181	08:45:54.341	00:00:17.180	1031	-1024	-768	-1	-1	-1	-1	4	-1024	-768	-1	-1	-1	-1	4		0	0						Fix_sw.jpg	0	880	547	72	111				0	Content		-72	-111	17180563	225109421
17198	08:45:54.358	00:00:17.197	1032	-1024	-768	-1	-1	-1	-1	4	-1024	-768	-1	-1	-1	-1	4		0	0						Fix_sw.jpg	0	880	547	72	111				0	Content		-72	-111	17197807	225126665
17214	08:45:54.374	00:00:17.214	1033	-1024	-768	-1	-1	-1	-1	4	-1024	-768	-1	-1	-1	-1	4		0	0						Fix_sw.jpg	0	880	547	72	111				0	Content		-72	-111	17214475	225143333
17232	08:45:54.392	00:00:17.231	1034	-1024	-768	-1	-1	-1	-1	4	-1024	-768	-1	-1	-1	-1	4		0	0						Fix_sw.jpg	0	880	547	72	111				0	Content		-72	-111	17231705	225160563
17249	08:45:54.409	00:00:17.248	1035	-1024	-768	-1	-1	-1	-1	4	-1024	-768	-1	-1	-1	-1	4		0	0						Fix_sw.jpg	0	880	547	72	111				0	Content		-72	-111	17248952	225177810
17265	08:45:54.425	00:00:17.264	1036	-1024	-768	-1	-1	-1	-1	4	-1024	-768	-1	-1	-1	-1	4		0	0						Fix_sw.jpg	0	880	547	72	111				0	Content		-72	-111	17264638	225193496
17281	08:45:54.441	00:00:17.281	1037	-1024	-768	-1	-1	-1	-1	4	-1024	-768	-1	-1	-1	-1	4		0	0						Fix_sw.jpg	0	880	547	72	111				0	Content		-72	-111	17281306	225210164
17297	08:45:54.457	00:00:17.297	1038	-1024	-768	-1	-1	-1	-1	4	-1024	-768	-1	-1	-1	-1	4		0	0						Fix_sw.jpg	0	880	547	72	111				0	Content		-72	-111	17297073	225225931
17314	08:45:54.474	00:00:17.313	1039	-1024	-768	-1	-1	-1	-1	4	-1024	-768	-1	-1	-1	-1	4		0	0						Fix_sw.jpg	0	880	547	72	111				0	Content		-72	-111	17313698	225242556
17330	08:45:54.490	00:00:17.330	1040	-1024	-768	-1	-1	-1	-1	4	-1024	-768	-1	-1	-1	-1	4		0	0						Fix_sw.jpg	0	880	547	72	111				0	Content		-72	-111	17330366	225259224
17347	08:45:54.507	00:00:17.347	1041	-1024	-768	-1	-1	-1	-1	4	-1024	-768	-1	-1	-1	-1	4		0	0						Fix_sw.jpg	0	880	547	72	111				0	Content		-72	-111	17347034	225275892
17364	08:45:54.524	00:00:17.363	1042	-1024	-768	-1	-1	-1	-1	4	-1024	-768	-1	-1	-1	-1	4		0	0						Fix_sw.jpg	0	880	547	72	111				0	Content		-72	-111	17363702	225292560
17380	08:45:54.540	00:00:17.380	1043	-1024	-768	-1	-1	-1	-1	4	-1024	-768	-1	-1	-1	-1	4		0	0						Fix_sw.jpg	0	880	547	72	111				0	Content		-72	-111	17380327	225309185
17397	08:45:54.557	00:00:17.396	1044	-1024	-768	-1	-1	-1	-1	4	-1024	-768	-1	-1	-1	-1	4		0	0						Fix_sw.jpg	0	880	547	72	111				0	Content		-72	-111	17396995	225325853
17414	08:45:54.574	00:00:17.413	1045	-1024	-768	-1	-1	-1	-1	4	-1024	-768	-1	-1	-1	-1	4		0	0						Fix_sw.jpg	0	880	547	72	111				0	Content		-72	-111	17413663	225342521
17431	08:45:54.591	00:00:17.430	1046	-1024	-768	-1	-1	-1	-1	4	-1024	-768	-1	-1	-1	-1	4		0	0						Fix_sw.jpg	0	880	547	72	111				0	Content		-72	-111	17430555	225359413
17447	08:45:54.607	00:00:17.447	1047	-1024	-768	-1	-1	-1	-1	4	-1024	-768	-1	-1	-1	-1	4		0	0						Fix_sw.jpg	0	880	547	72	111				0	Content		-72	-111	17447223	225376081
17464	08:45:54.624	00:00:17.464	1048	-1024	-768	-1	-1	-1	-1	4	-1024	-768	-1	-1	-1	-1	4		0	0						Fix_sw.jpg	0	880	547	72	111				0	Content		-72	-111	17464218	225393076
17481	08:45:54.641	00:00:17.480	1049	-1024	-768	-1	-1	-1	-1	4	-1024	-768	-1	-1	-1	-1	4		0	0						Fix_sw.jpg	0	880	547	72	111				0	Content		-72	-111	17480886	225409744
17498	08:45:54.658	00:00:17.497	1050	-1024	-768	-1	-1	-1	-1	4	-1024	-768	-1	-1	-1	-1	4		0	0						Fix_sw.jpg	0	880	547	72	111				0	Content		-72	-111	17497554	225426412
17515	08:45:54.675	00:00:17.514	1051	-1024	-768	-1	-1	-1	-1	4	-1024	-768	-1	-1	-1	-1	4		0	0						Fix_sw.jpg	0	880	547	72	111				0	Content		-72	-111	17514813	225443671
17531	08:45:54.691	00:00:17.531	1052	-1024	-768	-1	-1	-1	-1	4	-1024	-768	-1	-1	-1	-1	4		0	0						Fix_sw.jpg	0	880	547	72	111				0	Content		-72	-111	17531481	225460339
17549	08:45:54.709	00:00:17.548	1053	-1024	-768	-1	-1	-1	-1	4	-1024	-768	-1	-1	-1	-1	4		0	0						Fix_sw.jpg	0	880	547	72	111				0	Content		-72	-111	17548819	225477677
17564	08:45:54.724	00:00:17.563	1054	-1024	-768	-1	-1	-1	-1	4	-1024	-768	-1	-1	-1	-1	4		0	0						Fix_sw.jpg	0	880	547	72	111				0	Content		-72	-111	17563565	225492423
17580	08:45:54.740	00:00:17.580	1055	-1024	-768	-1	-1	-1	-1	4	-1024	-768	-1	-1	-1	-1	4		0	0						Fix_sw.jpg	0	880	547	72	111				0	Content		-72	-111	17580198	225509056
17597	08:45:54.757	00:00:17.596	1056	-1024	-768	-1	-1	-1	-1	4	-1024	-768	-1	-1	-1	-1	4		0	0						Fix_sw.jpg	0	880	547	72	111				0	Content		-72	-111	17596881	225525739
17614	08:45:54.774	00:00:17.613	1057	-1024	-768	-1	-1	-1	-1	4	-1024	-768	-1	-1	-1	-1	4		0	0						Fix_sw.jpg	0	880	547	72	111				0	Content		-72	-111	17613549	225542407
17630	08:45:54.790	00:00:17.630	1058	-1024	-768	-1	-1	-1	-1	4	-1024	-768	-1	-1	-1	-1	4		0	0						Fix_sw.jpg	0	880	547	72	111				0	Content		-72	-111	17630217	225559075
17647	08:45:54.807	00:00:17.646	1059	-1024	-768	-1	-1	-1	-1	4	-1024	-768	-1	-1	-1	-1	4		0	0						Fix_sw.jpg	0	880	547	72	111				0	Content		-72	-111	17646867	225575725
17663	08:45:54.823	00:00:17.663	1060	-1024	-768	-1	-1	-1	-1	4	-1024	-768	-1	-1	-1	-1	4		0	0						Fix_sw.jpg	0	880	547	72	111				0	Content		-72	-111	17663437	225592295
17671	08:45:54.831																				ImageEnd	16	0	0	Fix_sw.jpg
17680	08:45:54.840	00:00:17.680	1061	-1024	-768	-1	-1	-1	-1	4	-1024	-768	-1	-1	-1	-1	4		0	0						No media	0	1024	768	0	0				0	Content		0	0	17680373	225609231
17684	08:45:54.844																				ImageStart	8	0	0	StimuliFarbe_blau_gruen.png
17697	08:45:54.857	00:00:17.697	1062	-1024	-768	-1	-1	-1	-1	4	-1024	-768	-1	-1	-1	-1	4		0	0						StimuliFarbe_blau_gruen.png	0	880	547	72	111				0	Content		-72	-111	17697041	225625899
17714	08:45:54.874	00:00:17.714	1063	-1024	-768	-1	-1	-1	-1	4	-1024	-768	-1	-1	-1	-1	4		0	0						StimuliFarbe_blau_gruen.png	0	880	547	72	111				0	Content		-72	-111	17714182	225643040
17731	08:45:54.891	00:00:17.730	1064	-1024	-768	-1	-1	-1	-1	4	-1024	-768	-1	-1	-1	-1	4		0	0						StimuliFarbe_blau_gruen.png	0	880	547	72	111				0	Content		-72	-111	17730850	225659708
17748	08:45:54.908	00:00:17.747	1065	-1024	-768	-1	-1	-1	-1	4	-1024	-768	-1	-1	-1	-1	4		0	0						StimuliFarbe_blau_gruen.png	0	880	547	72	111				0	Content		-72	-111	17747932	225676790
17765	08:45:54.925	00:00:17.765	1066	-1024	-768	-1	-1	-1	-1	4	-1024	-768	-1	-1	-1	-1	4		0	0						StimuliFarbe_blau_gruen.png	0	880	547	72	111				0	Content		-72	-111	17765306	225694164
17781	08:45:54.941	00:00:17.780	1067	-1024	-768	-1	-1	-1	-1	4	-1024	-768	-1	-1	-1	-1	4		0	0						StimuliFarbe_blau_gruen.png	0	880	547	72	111				0	Content		-72	-111	17780994	225709852
17798	08:45:54.958	00:00:17.797	1068	-1024	-768	-1	-1	-1	-1	4	-1024	-768	-1	-1	-1	-1	4		0	0						StimuliFarbe_blau_gruen.png	0	880	547	72	111				0	Content		-72	-111	17797662	225726520
17813	08:45:54.973	00:00:17.813	1069	-1024	-768	-1	-1	-1	-1	4	-1024	-768	-1	-1	-1	-1	4		0	0						StimuliFarbe_blau_gruen.png	0	880	547	72	111				0	Content		-72	-111	17813427	225742285
17830	08:45:54.990	00:00:17.830	1070	-1024	-768	-1	-1	-1	-1	4	-1024	-768	-1	-1	-1	-1	4		0	0						StimuliFarbe_blau_gruen.png	0	880	547	72	111				0	Content		-72	-111	17830053	225758911
17847	08:45:55.007	00:00:17.846	1071	-1024	-768	-1	-1	-1	-1	4	-1024	-768	-1	-1	-1	-1	4		0	0						StimuliFarbe_blau_gruen.png	0	880	547	72	111				0	Content		-72	-111	17846682	225775540
17863	08:45:55.023	00:00:17.863	1072	-1024	-768	-1	-1	-1	-1	4	-1024	-768	-1	-1	-1	-1	4		0	0						StimuliFarbe_blau_gruen.png	0	880	547	72	111				0	Content		-72	-111	17863349	225792207
17880	08:45:55.040	00:00:17.880	1073	-1024	-768	-1	-1	-1	-1	4	-1024	-768	-1	-1	-1	-1	4		0	0						StimuliFarbe_blau_gruen.png	0	880	547	72	111				0	Content		-72	-111	17880017	225808875
17897	08:45:55.057	00:00:17.896	1074	-1024	-768	-1	-1	-1	-1	4	-1024	-768	-1	-1	-1	-1	4		0	0						StimuliFarbe_blau_gruen.png	0	880	547	72	111				0	Content		-72	-111	17896653	225825511
17913	08:45:55.073	00:00:17.913	1075	-1024	-768	-1	-1	-1	-1	4	-1024	-768	-1	-1	-1	-1	4		0	0						StimuliFarbe_blau_gruen.png	0	880	547	72	111				0	Content		-72	-111	17913321	225842179
17930	08:45:55.090	00:00:17.929	1076	-1024	-768	-1	-1	-1	-1	4	-1024	-768	-1	-1	-1	-1	4		0	0						StimuliFarbe_blau_gruen.png	0	880	547	72	111				0	Content		-72	-111	17929989	225858847
17947	08:45:55.107	00:00:17.946	1077	-1024	-768	-1	-1	-1	-1	4	-1024	-768	-1	-1	-1	-1	4		0	0						StimuliFarbe_blau_gruen.png	0	880	547	72	111				0	Content		-72	-111	17946895	225875753
17964	08:45:55.124	00:00:17.963	1078	-1024	-768	-1	-1	-1	-1	4	-1024	-768	-1	-1	-1	-1	4		0	0						StimuliFarbe_blau_gruen.png	0	880	547	72	111				0	Content		-72	-111	17963563	225892421
17981	08:45:55.141	00:00:17.980	1079	-1024	-768	-1	-1	-1	-1	4	-1024	-768	-1	-1	-1	-1	4		0	0						StimuliFarbe_blau_gruen.png	0	880	547	72	111				0	Content		-72	-111	17980559	225909417
17997	08:45:55.157	00:00:17.997	1080	-1024	-768	-1	-1	-1	-1	4	-1024	-768	-1	-1	-1	-1	4		0	0						StimuliFarbe_blau_gruen.png	0	880	547	72	111				0	Content		-72	-111	17997227	225926085
18014	08:45:55.174	00:00:18.013	1081	-1024	-768	-1	-1	-1	-1	4	-1024	-768	-1	-1	-1	-1	4		0	0						StimuliFarbe_blau_gruen.png	0	880	547	72	111				0	Content		-72	-111	18013895	225942753
18031	08:45:55.191	00:00:18.031	1082	-1024	-768	-1	-1	-1	-1	4	-1024	-768	-1	-1	-1	-1	4		0	0						StimuliFarbe_blau_gruen.png	0	880	547	72	111				0	Content		-72	-111	18031159	225960017
18048	08:45:55.208	00:00:18.047	1083	-1024	-768	-1	-1	-1	-1	4	-1024	-768	-1	-1	-1	-1	4		0	0						StimuliFarbe_blau_gruen.png	0	880	547	72	111				0	Content		-72	-111	18047827	225976685
18065	08:45:55.225	00:00:18.065	1084	-1024	-768	-1	-1	-1	-1	4	-1024	-768	-1	-1	-1	-1	4		0	0						StimuliFarbe_blau_gruen.png	0	880	547	72	111				0	Content		-72	-111	18065048	225993906
18080	08:45:55.240	00:00:18.079	1085	-1024	-768	-1	-1	-1	-1	4	-1024	-768	-1	-1	-1	-1	4		0	0						StimuliFarbe_blau_gruen.png	0	880	547	72	111				0	Content		-72	-111	18079921	226008779
18097	08:45:55.257	00:00:18.096	1086	-1024	-768	-1	-1	-1	-1	4	-1024	-768	-1	-1	-1	-1	4		0	0						StimuliFarbe_blau_gruen.png	0	880	547	72	111				0	Content		-72	-111	18096553	226025411
18113	08:45:55.273	00:00:18.113	1087	-1024	-768	-1	-1	-1	-1	4	-1024	-768	-1	-1	-1	-1	4		0	0						StimuliFarbe_blau_gruen.png	0	880	547	72	111				0	Content		-72	-111	18113203	226042061
18130	08:45:55.290	00:00:18.129	1088	-1024	-768	-1	-1	-1	-1	4	-1024	-768	-1	-1	-1	-1	4		0	0						StimuliFarbe_blau_gruen.png	0	880	547	72	111				0	Content		-72	-111	18129871	226058729
18147	08:45:55.307	00:00:18.146	1089	-1024	-768	-1	-1	-1	-1	4	-1024	-768	-1	-1	-1	-1	4		0	0						StimuliFarbe_blau_gruen.png	0	880	547	72	111				0	Content		-72	-111	18146600	226075458
18163	08:45:55.323	00:00:18.163	1090	-1024	-768	-1	-1	-1	-1	4	-1024	-768	-1	-1	-1	-1	4		0	0						StimuliFarbe_blau_gruen.png	0	880	547	72	111				0	Content		-72	-111	18163167	226092025
18180	08:45:55.340	00:00:18.180	1091	-1024	-768	-1	-1	-1	-1	4	-1024	-768	-1	-1	-1	-1	4		0	0						StimuliFarbe_blau_gruen.png	0	880	547	72	111				0	Content		-72	-111	18180104	226108962
18197	08:45:55.357	00:00:18.196	1092	-1024	-768	-1	-1	-1	-1	4	-1024	-768	-1	-1	-1	-1	4		0	0						StimuliFarbe_blau_gruen.png	0	880	547	72	111				0	Content		-72	-111	18196772	226125630
18214	08:45:55.374	00:00:18.213	1093	-1024	-768	-1	-1	-1	-1	4	-1024	-768	-1	-1	-1	-1	4		0	0						StimuliFarbe_blau_gruen.png	0	880	547	72	111				0	Content		-72	-111	18213737	226142595
18230	08:45:55.390	00:00:18.230	1094	-1024	-768	-1	-1	-1	-1	4	-1024	-768	-1	-1	-1	-1	4		0	0						StimuliFarbe_blau_gruen.png	0	880	547	72	111				0	Content		-72	-111	18230405	226159263
18247	08:45:55.407	00:00:18.247	1095	-1024	-768	-1	-1	-1	-1	4	-1024	-768	-1	-1	-1	-1	4		0	0						StimuliFarbe_blau_gruen.png	0	880	547	72	111				0	Content		-72	-111	18247073	226175931
18264	08:45:55.424	00:00:18.264	1096	-1024	-768	-1	-1	-1	-1	4	-1024	-768	-1	-1	-1	-1	4		0	0						StimuliFarbe_blau_gruen.png	0	880	547	72	111				0	Content		-72	-111	18264287	226193145
18282	08:45:55.442	00:00:18.281	1097	-1024	-768	-1	-1	-1	-1	4	-1024	-768	-1	-1	-1	-1	4		0	0						StimuliFarbe_blau_gruen.png	0	880	547	72	111				0	Content		-72	-111	18281661	226210519
18297	08:45:55.457	00:00:18.297	1098	-1024	-768	-1	-1	-1	-1	4	-1024	-768	-1	-1	-1	-1	4		0	0						StimuliFarbe_blau_gruen.png	0	880	547	72	111				0	Content		-72	-111	18297347	226226205
18314	08:45:55.474	00:00:18.314	1099	-1024	-768	-1	-1	-1	-1	4	-1024	-768	-1	-1	-1	-1	4		0	0						StimuliFarbe_blau_gruen.png	0	880	547	72	111				0	Content		-72	-111	18314015	226242873
18330	08:45:55.490	00:00:18.329	1100	-1024	-768	-1	-1	-1	-1	4	-1024	-768	-1	-1	-1	-1	4		0	0						StimuliFarbe_blau_gruen.png	0	880	547	72	111				0	Content		-72	-111	18329784	226258642
18346	08:45:55.506	00:00:18.346	1101	-1024	-768	-1	-1	-1	-1	4	-1024	-768	-1	-1	-1	-1	4		0	0						StimuliFarbe_blau_gruen.png	0	880	547	72	111				0	Content		-72	-111	18346409	226275267
18363	08:45:55.523	00:00:18.363	1102	-1024	-768	-1	-1	-1	-1	4	-1024	-768	-1	-1	-1	-1	4		0	0						StimuliFarbe_blau_gruen.png	0	880	547	72	111				0	Content		-72	-111	18363033	226291891
18380	08:45:55.540	00:00:18.379	1103	-1024	-768	-1	-1	-1	-1	4	-1024	-768	-1	-1	-1	-1	4		0	0						StimuliFarbe_blau_gruen.png	0	880	547	72	111				0	Content		-72	-111	18379701	226308559
18396	08:45:55.556	00:00:18.396	1104	-1024	-768	-1	-1	-1	-1	4	-1024	-768	-1	-1	-1	-1	4		0	0						StimuliFarbe_blau_gruen.png	0	880	547	72	111				0	Content		-72	-111	18396369	226325227
18413	08:45:55.573	00:00:18.413	1105	-1024	-768	-1	-1	-1	-1	4	-1024	-768	-1	-1	-1	-1	4		0	0						StimuliFarbe_blau_gruen.png	0	880	547	72	111				0	Content		-72	-111	18413007	226341865
18430	08:45:55.590	00:00:18.429	1106	-1024	-768	-1	-1	-1	-1	4	-1024	-768	-1	-1	-1	-1	4		0	0						StimuliFarbe_blau_gruen.png	0	880	547	72	111				0	Content		-72	-111	18429675	226358533
18446	08:45:55.606	00:00:18.446	1107	-1024	-768	-1	-1	-1	-1	4	-1024	-768	-1	-1	-1	-1	4		0	0						StimuliFarbe_blau_gruen.png	0	880	547	72	111				0	Content		-72	-111	18446343	226375201
18463	08:45:55.623	00:00:18.463	1108	-1024	-768	-1	-1	-1	-1	4	-1024	-768	-1	-1	-1	-1	4		0	0						StimuliFarbe_blau_gruen.png	0	880	547	72	111				0	Content		-72	-111	18463248	226392106
18480	08:45:55.640	00:00:18.479	1109	-1024	-768	-1	-1	-1	-1	4	-1024	-768	-1	-1	-1	-1	4		0	0						StimuliFarbe_blau_gruen.png	0	880	547	72	111				0	Content		-72	-111	18479916	226408774
18497	08:45:55.657	00:00:18.496	1110	-1024	-768	-1	-1	-1	-1	4	-1024	-768	-1	-1	-1	-1	4		0	0						StimuliFarbe_blau_gruen.png	0	880	547	72	111				0	Content		-72	-111	18496871	226425729
18514	08:45:55.674	00:00:18.513	1111	-1024	-768	-1	-1	-1	-1	4	-1024	-768	-1	-1	-1	-1	4		0	0						StimuliFarbe_blau_gruen.png	0	880	547	72	111				0	Content		-72	-111	18513539	226442397
18530	08:45:55.690	00:00:18.530	1112	-1024	-768	-1	-1	-1	-1	4	-1024	-768	-1	-1	-1	-1	4		0	0						StimuliFarbe_blau_gruen.png	0	880	547	72	111				0	Content		-72	-111	18530207	226459065
18547	08:45:55.707	00:00:18.547	1113	-1024	-768	-1	-1	-1	-1	4	-1024	-768	-1	-1	-1	-1	4		0	0						StimuliFarbe_blau_gruen.png	0	880	547	72	111				0	Content		-72	-111	18547493	226476351
18564	08:45:55.724	00:00:18.564	1114	-1024	-768	-1	-1	-1	-1	4	-1024	-768	-1	-1	-1	-1	4		0	0						StimuliFarbe_blau_gruen.png	0	880	547	72	111				0	Content		-72	-111	18564161	226493019
18581	08:45:55.741	00:00:18.581	1115	-1024	-768	-1	-1	-1	-1	4	-1024	-768	-1	-1	-1	-1	4		0	0						StimuliFarbe_blau_gruen.png	0	880	547	72	111				0	Content		-72	-111	18581401	226510259
18596	08:45:55.756	00:00:18.596	1116	-1024	-768	-1	-1	-1	-1	4	-1024	-768	-1	-1	-1	-1	4		0	0						StimuliFarbe_blau_gruen.png	0	880	547	72	111				0	Content		-72	-111	18596275	226525133
18613	08:45:55.773	00:00:18.612	1117	-1024	-768	-1	-1	-1	-1	4	-1024	-768	-1	-1	-1	-1	4		0	0						StimuliFarbe_blau_gruen.png	0	880	547	72	111				0	Content		-72	-111	18612902	226541760
18630	08:45:55.790	00:00:18.629	1118	-1024	-768	-1	-1	-1	-1	4	-1024	-768	-1	-1	-1	-1	4		0	0						StimuliFarbe_blau_gruen.png	0	880	547	72	111				0	Content		-72	-111	18629588	226558446
18646	08:45:55.806	00:00:18.646	1119	-1024	-768	-1	-1	-1	-1	4	-1024	-768	-1	-1	-1	-1	4		0	0						StimuliFarbe_blau_gruen.png	0	880	547	72	111				0	Content		-72	-111	18646256	226575114
18663	08:45:55.823	00:00:18.662	1120	-1024	-768	-1	-1	-1	-1	4	-1024	-768	-1	-1	-1	-1	4		0	0						StimuliFarbe_blau_gruen.png	0	880	547	72	111				0	Content		-72	-111	18662924	226591782
18680	08:45:55.840	00:00:18.679	1121	-1024	-768	-1	-1	-1	-1	4	-1024	-768	-1	-1	-1	-1	4		0	0						StimuliFarbe_blau_gruen.png	0	880	547	72	111				0	Content		-72	-111	18679577	226608435
18696	08:45:55.856	00:00:18.696	1122	-1024	-768	-1	-1	-1	-1	4	-1024	-768	-1	-1	-1	-1	4		0	0						StimuliFarbe_blau_gruen.png	0	880	547	72	111				0	Content		-72	-111	18696145	226625003
18713	08:45:55.873	00:00:18.712	1123	-1024	-768	-1	-1	-1	-1	4	-1024	-768	-1	-1	-1	-1	4		0	0						StimuliFarbe_blau_gruen.png	0	880	547	72	111				0	Content		-72	-111	18712785	226641643
18730	08:45:55.890	00:00:18.730	1124	-1024	-768	-1	-1	-1	-1	4	-1024	-768	-1	-1	-1	-1	4		0	0						StimuliFarbe_blau_gruen.png	0	880	547	72	111				0	Content		-72	-111	18730098	226658956
18747	08:45:55.907	00:00:18.746	1125	-1024	-768	-1	-1	-1	-1	4	-1024	-768	-1	-1	-1	-1	4		0	0						StimuliFarbe_blau_gruen.png	0	880	547	72	111				0	Content		-72	-111	18746766	226675624
18764	08:45:55.924	00:00:18.764	1126	-1024	-768	-1	-1	-1	-1	4	-1024	-768	-1	-1	-1	-1	4		0	0						StimuliFarbe_blau_gruen.png	0	880	547	72	111				0	Content		-72	-111	18764019	226692877
18781	08:45:55.941	00:00:18.781	1127	-1024	-768	-1	-1	-1	-1	4	-1024	-768	-1	-1	-1	-1	4		0	0						StimuliFarbe_blau_gruen.png	0	880	547	72	111				0	Content		-72	-111	18781265	226710123
18797	08:45:55.957	00:00:18.797	1128	-1024	-768	-1	-1	-1	-1	4	-1024	-768	-1	-1	-1	-1	4		0	0						StimuliFarbe_blau_gruen.png	0	880	547	72	111				0	Content		-72	-111	18797016	226725874
18814	08:45:55.974	00:00:18.813	1129	-1024	-768	-1	-1	-1	-1	4	-1024	-768	-1	-1	-1	-1	4		0	0						StimuliFarbe_blau_gruen.png	0	880	547	72	111				0	Content		-72	-111	18813684	226742542
18829	08:45:55.989	00:00:18.829	1130	-1024	-768	-1	-1	-1	-1	4	-1024	-768	-1	-1	-1	-1	4		0	0						StimuliFarbe_blau_gruen.png	0	880	547	72	111				0	Content		-72	-111	18829389	226758247
18846	08:45:56.006	00:00:18.846	1131	-1024	-768	-1	-1	-1	-1	4	-1024	-768	-1	-1	-1	-1	4		0	0						StimuliFarbe_blau_gruen.png	0	880	547	72	111				0	Content		-72	-111	18846134	226774992
18863	08:45:56.023	00:00:18.862	1132	-1024	-768	-1	-1	-1	-1	4	-1024	-768	-1	-1	-1	-1	4		0	0						StimuliFarbe_blau_gruen.png	0	880	547	72	111				0	Content		-72	-111	18862759	226791617
18879	08:45:56.039	00:00:18.879	1133	-1024	-768	-1	-1	-1	-1	4	-1024	-768	-1	-1	-1	-1	4		0	0						StimuliFarbe_blau_gruen.png	0	880	547	72	111				0	Content		-72	-111	18879427	226808285
18896	08:45:56.056	00:00:18.896	1134	-1024	-768	-1	-1	-1	-1	4	-1024	-768	-1	-1	-1	-1	4		0	0						StimuliFarbe_blau_gruen.png	0	880	547	72	111				0	Content		-72	-111	18896095	226824953
18913	08:45:56.073	00:00:18.912	1135	-1024	-768	-1	-1	-1	-1	4	-1024	-768	-1	-1	-1	-1	4		0	0						StimuliFarbe_blau_gruen.png	0	880	547	72	111				0	Content		-72	-111	18912734	226841592
18929	08:45:56.089	00:00:18.929	1136	-1024	-768	-1	-1	-1	-1	4	-1024	-768	-1	-1	-1	-1	4		0	0						StimuliFarbe_blau_gruen.png	0	880	547	72	111				0	Content		-72	-111	18929402	226858260
18946	08:45:56.106	00:00:18.946	1137	-1024	-768	-1	-1	-1	-1	4	-1024	-768	-1	-1	-1	-1	4		0	0						StimuliFarbe_blau_gruen.png	0	880	547	72	111				0	Content		-72	-111	18946070	226874928
18963	08:45:56.123	00:00:18.962	1138	-1024	-768	-1	-1	-1	-1	4	-1024	-768	-1	-1	-1	-1	4		0	0						StimuliFarbe_blau_gruen.png	0	880	547	72	111				0	Content		-72	-111	18962977	226891835
18980	08:45:56.140	00:00:18.979	1139	-1024	-768	-1	-1	-1	-1	4	-1024	-768	-1	-1	-1	-1	4		0	0						StimuliFarbe_blau_gruen.png	0	880	547	72	111				0	Content		-72	-111	18979645	226908503
18997	08:45:56.157	00:00:18.996	1140	-1024	-768	-1	-1	-1	-1	4	-1024	-768	-1	-1	-1	-1	4		0	0						StimuliFarbe_blau_gruen.png	0	880	547	72	111				0	Content		-72	-111	18996599	226925457
19013	08:45:56.173	00:00:19.013	1141	-1024	-768	-1	-1	-1	-1	4	-1024	-768	-1	-1	-1	-1	4		0	0						StimuliFarbe_blau_gruen.png	0	880	547	72	111				0	Content		-72	-111	19013267	226942125
19030	08:45:56.190	00:00:19.029	1142	-1024	-768	-1	-1	-1	-1	4	-1024	-768	-1	-1	-1	-1	4		0	0						StimuliFarbe_blau_gruen.png	0	880	547	72	111				0	Content		-72	-111	19029935	226958793
19047	08:45:56.207	00:00:19.047	1143	-1024	-768	-1	-1	-1	-1	4	-1024	-768	-1	-1	-1	-1	4		0	0						StimuliFarbe_blau_gruen.png	0	880	547	72	111				0	Content		-72	-111	19047221	226976079
19064	08:45:56.224	00:00:19.063	1144	-1024	-768	-1	-1	-1	-1	4	-1024	-768	-1	-1	-1	-1	4		0	0						StimuliFarbe_blau_gruen.png	0	880	547	72	111				0	Content		-72	-111	19063889	226992747
19081	08:45:56.241	00:00:19.081	1145	-1024	-768	-1	-1	-1	-1	4	-1024	-768	-1	-1	-1	-1	4		0	0						StimuliFarbe_blau_gruen.png	0	880	547	72	111				0	Content		-72	-111	19081128	227009986
19096	08:45:56.256	00:00:19.095	1146	-1024	-768	-1	-1	-1	-1	4	-1024	-768	-1	-1	-1	-1	4		0	0						StimuliFarbe_blau_gruen.png	0	880	547	72	111				0	Content		-72	-111	19095876	227024734
19113	08:45:56.273	00:00:19.112	1147	-1024	-768	-1	-1	-1	-1	4	-1024	-768	-1	-1	-1	-1	4		0	0						StimuliFarbe_blau_gruen.png	0	880	547	72	111				0	Content		-72	-111	19112501	227041359
19129	08:45:56.289	00:00:19.129	1148	-1024	-768	-1	-1	-1	-1	4	-1024	-768	-1	-1	-1	-1	4		0	0						StimuliFarbe_blau_gruen.png	0	880	547	72	111				0	Content		-72	-111	19129188	227058046
19146	08:45:56.306	00:00:19.145	1149	-1024	-768	-1	-1	-1	-1	4	-1024	-768	-1	-1	-1	-1	4		0	0						StimuliFarbe_blau_gruen.png	0	880	547	72	111				0	Content		-72	-111	19145856	227074714
19163	08:45:56.323	00:00:19.162	1150	-1024	-768	-1	-1	-1	-1	4	-1024	-768	-1	-1	-1	-1	4		0	0						StimuliFarbe_blau_gruen.png	0	880	547	72	111				0	Content		-72	-111	19162524	227091382
19179	08:45:56.339	00:00:19.179	1151	-1024	-768	-1	-1	-1	-1	4	-1024	-768	-1	-1	-1	-1	4		0	0						StimuliFarbe_blau_gruen.png	0	880	547	72	111				0	Content		-72	-111	19179307	227108165
19196	08:45:56.356	00:00:19.195	1152	-1024	-768	-1	-1	-1	-1	4	-1024	-768	-1	-1	-1	-1	4		0	0						StimuliFarbe_blau_gruen.png	0	880	547	72	111				0	Content		-72	-111	19195872	227124730
19213	08:45:56.373	00:00:19.212	1153	-1024	-768	-1	-1	-1	-1	4	-1024	-768	-1	-1	-1	-1	4		0	0						StimuliFarbe_blau_gruen.png	0	880	547	72	111				0	Content		-72	-111	19212508	227141366
19230	08:45:56.390	00:00:19.229	1154	-1024	-768	-1	-1	-1	-1	4	-1024	-768	-1	-1	-1	-1	4		0	0						StimuliFarbe_blau_gruen.png	0	880	547	72	111				0	Content		-72	-111	19229822	227158680
19246	08:45:56.406	00:00:19.246	1155	-1024	-768	-1	-1	-1	-1	4	-1024	-768	-1	-1	-1	-1	4		0	0						StimuliFarbe_blau_gruen.png	0	880	547	72	111				0	Content		-72	-111	19246490	227175348
19264	08:45:56.424	00:00:19.263	1156	-1024	-768	-1	-1	-1	-1	4	-1024	-768	-1	-1	-1	-1	4		0	0						StimuliFarbe_blau_gruen.png	0	880	547	72	111				0	Content		-72	-111	19263743	227192601
19281	08:45:56.441	00:00:19.280	1157	-1024	-768	-1	-1	-1	-1	4	-1024	-768	-1	-1	-1	-1	4		0	0						StimuliFarbe_blau_gruen.png	0	880	547	72	111				0	Content		-72	-111	19280991	227209849
19297	08:45:56.457	00:00:19.296	1158	-1024	-768	-1	-1	-1	-1	4	-1024	-768	-1	-1	-1	-1	4		0	0						StimuliFarbe_blau_gruen.png	0	880	547	72	111				0	Content		-72	-111	19296740	227225598
19313	08:45:56.473	00:00:19.313	1159	-1024	-768	-1	-1	-1	-1	4	-1024	-768	-1	-1	-1	-1	4		0	0						StimuliFarbe_blau_gruen.png	0	880	547	72	111				0	Content		-72	-111	19313408	227242266
19329	08:45:56.489	00:00:19.329	1160	-1024	-768	-1	-1	-1	-1	4	-1024	-768	-1	-1	-1	-1	4		0	0						StimuliFarbe_blau_gruen.png	0	880	547	72	111				0	Content		-72	-111	19329111	227257969
19346	08:45:56.506	00:00:19.345	1161	-1024	-768	-1	-1	-1	-1	4	-1024	-768	-1	-1	-1	-1	4		0	0						StimuliFarbe_blau_gruen.png	0	880	547	72	111				0	Content		-72	-111	19345735	227274593
19362	08:45:56.522	00:00:19.362	1162	-1024	-768	-1	-1	-1	-1	4	-1024	-768	-1	-1	-1	-1	4		0	0						StimuliFarbe_blau_gruen.png	0	880	547	72	111				0	Content		-72	-111	19362401	227291259
19379	08:45:56.539	00:00:19.379	1163	-1024	-768	-1	-1	-1	-1	4	-1024	-768	-1	-1	-1	-1	4		0	0						StimuliFarbe_blau_gruen.png	0	880	547	72	111				0	Content		-72	-111	19379069	227307927
19396	08:45:56.556	00:00:19.395	1164	-1024	-768	-1	-1	-1	-1	4	-1024	-768	-1	-1	-1	-1	4		0	0						StimuliFarbe_blau_gruen.png	0	880	547	72	111				0	Content		-72	-111	19395737	227324595
19412	08:45:56.572	00:00:19.412	1165	-1024	-768	-1	-1	-1	-1	4	-1024	-768	-1	-1	-1	-1	4		0	0						StimuliFarbe_blau_gruen.png	0	880	547	72	111				0	Content		-72	-111	19412378	227341236
19429	08:45:56.589	00:00:19.429	1166	-1024	-768	-1	-1	-1	-1	4	-1024	-768	-1	-1	-1	-1	4		0	0						StimuliFarbe_blau_gruen.png	0	880	547	72	111				0	Content		-72	-111	19429046	227357904
19446	08:45:56.606	00:00:19.445	1167	-1024	-768	-1	-1	-1	-1	4	-1024	-768	-1	-1	-1	-1	4		0	0						StimuliFarbe_blau_gruen.png	0	880	547	72	111				0	Content		-72	-111	19445951	227374809
19463	08:45:56.623	00:00:19.462	1168	-1024	-768	-1	-1	-1	-1	4	-1024	-768	-1	-1	-1	-1	4		0	0						StimuliFarbe_blau_gruen.png	0	880	547	72	111				0	Content		-72	-111	19462619	227391477
19480	08:45:56.640	00:00:19.479	1169	-1024	-768	-1	-1	-1	-1	4	-1024	-768	-1	-1	-1	-1	4		0	0						StimuliFarbe_blau_gruen.png	0	880	547	72	111				0	Content		-72	-111	19479615	227408473
19496	08:45:56.656	00:00:19.496	1170	-1024	-768	-1	-1	-1	-1	4	-1024	-768	-1	-1	-1	-1	4		0	0						StimuliFarbe_blau_gruen.png	0	880	547	72	111				0	Content		-72	-111	19496283	227425141
19513	08:45:56.673	00:00:19.512	1171	-1024	-768	-1	-1	-1	-1	4	-1024	-768	-1	-1	-1	-1	4		0	0						StimuliFarbe_blau_gruen.png	0	880	547	72	111				0	Content		-72	-111	19512951	227441809
19530	08:45:56.690	00:00:19.530	1172	-1024	-768	-1	-1	-1	-1	4	-1024	-768	-1	-1	-1	-1	4		0	0						StimuliFarbe_blau_gruen.png	0	880	547	72	111				0	Content		-72	-111	19530214	227459072
19547	08:45:56.707	00:00:19.546	1173	-1024	-768	-1	-1	-1	-1	4	-1024	-768	-1	-1	-1	-1	4		0	0						StimuliFarbe_blau_gruen.png	0	880	547	72	111				0	Content		-72	-111	19546882	227475740
19564	08:45:56.724	00:00:19.564	1174	-1024	-768	-1	-1	-1	-1	4	-1024	-768	-1	-1	-1	-1	4		0	0						StimuliFarbe_blau_gruen.png	0	880	547	72	111				0	Content		-72	-111	19564223	227493081
19579	08:45:56.739	00:00:19.578	1175	-1024	-768	-1	-1	-1	-1	4	-1024	-768	-1	-1	-1	-1	4		0	0						StimuliFarbe_blau_gruen.png	0	880	547	72	111				0	Content		-72	-111	19578969	227507827
19596	08:45:56.756	00:00:19.595	1176	-1024	-768	-1	-1	-1	-1	4	-1024	-768	-1	-1	-1	-1	4		0	0						StimuliFarbe_blau_gruen.png	0	880	547	72	111				0	Content		-72	-111	19595591	227524449
19612	08:45:56.772	00:00:19.612	1177	-1024	-768	-1	-1	-1	-1	4	-1024	-768	-1	-1	-1	-1	4		0	0						StimuliFarbe_blau_gruen.png	0	880	547	72	111				0	Content		-72	-111	19612278	227541136
19629	08:45:56.789	00:00:19.628	1178	-1024	-768	-1	-1	-1	-1	4	-1024	-768	-1	-1	-1	-1	4		0	0						StimuliFarbe_blau_gruen.png	0	880	547	72	111				0	Content		-72	-111	19628946	227557804
19646	08:45:56.806	00:00:19.645	1179	-1024	-768	-1	-1	-1	-1	4	-1024	-768	-1	-1	-1	-1	4		0	0						StimuliFarbe_blau_gruen.png	0	880	547	72	111				0	Content		-72	-111	19645614	227574472
19662	08:45:56.822	00:00:19.662	1180	-1024	-768	-1	-1	-1	-1	4	-1024	-768	-1	-1	-1	-1	4		0	0						StimuliFarbe_blau_gruen.png	0	880	547	72	111				0	Content		-72	-111	19662270	227591128
19679	08:45:56.839	00:00:19.678	1181	-1024	-768	-1	-1	-1	-1	4	-1024	-768	-1	-1	-1	-1	4		0	0						StimuliFarbe_blau_gruen.png	0	880	547	72	111				0	Content		-72	-111	19678839	227607697
19695	08:45:56.855	00:00:19.695	1182	-1024	-768	-1	-1	-1	-1	4	-1024	-768	-1	-1	-1	-1	4		0	0						StimuliFarbe_blau_gruen.png	0	880	547	72	111				0	Content		-72	-111	19695471	227624329
19713	08:45:56.873	00:00:19.712	1183	-1024	-768	-1	-1	-1	-1	4	-1024	-768	-1	-1	-1	-1	4		0	0						StimuliFarbe_blau_gruen.png	0	880	547	72	111				0	Content		-72	-111	19712789	227641647
19729	08:45:56.889	00:00:19.729	1184	-1024	-768	-1	-1	-1	-1	4	-1024	-768	-1	-1	-1	-1	4		0	0						StimuliFarbe_blau_gruen.png	0	880	547	72	111				0	Content		-72	-111	19729457	227658315
19747	08:45:56.907	00:00:19.746	1185	-1024	-768	-1	-1	-1	-1	4	-1024	-768	-1	-1	-1	-1	4		0	0						StimuliFarbe_blau_gruen.png	0	880	547	72	111				0	Content		-72	-111	19746715	227675573
19764	08:45:56.924	00:00:19.763	1186	-1024	-768	-1	-1	-1	-1	4	-1024	-768	-1	-1	-1	-1	4		0	0						StimuliFarbe_blau_gruen.png	0	880	547	72	111				0	Content		-72	-111	19763970	227692828
19780	08:45:56.940	00:00:19.779	1187	-1024	-768	-1	-1	-1	-1	4	-1024	-768	-1	-1	-1	-1	4		0	0						StimuliFarbe_blau_gruen.png	0	880	547	72	111				0	Content		-72	-111	19779714	227708572
19796	08:45:56.956	00:00:19.796	1188	-1024	-768	-1	-1	-1	-1	4	-1024	-768	-1	-1	-1	-1	4		0	0						StimuliFarbe_blau_gruen.png	0	880	547	72	111				0	Content		-72	-111	19796382	227725240
19812	08:45:56.972	00:00:19.812	1189	-1024	-768	-1	-1	-1	-1	4	-1024	-768	-1	-1	-1	-1	4		0	0						StimuliFarbe_blau_gruen.png	0	880	547	72	111				0	Content		-72	-111	19812079	227740937
19829	08:45:56.989	00:00:19.828	1190	-1024	-768	-1	-1	-1	-1	4	-1024	-768	-1	-1	-1	-1	4		0	0						StimuliFarbe_blau_gruen.png	0	880	547	72	111				0	Content		-72	-111	19828830	227757688
19845	08:45:57.005	00:00:19.845	1191	-1024	-768	-1	-1	-1	-1	4	-1024	-768	-1	-1	-1	-1	4		0	0						StimuliFarbe_blau_gruen.png	0	880	547	72	111				0	Content		-72	-111	19845455	227774313
19862	08:45:57.022	00:00:19.862	1192	-1024	-768	-1	-1	-1	-1	4	-1024	-768	-1	-1	-1	-1	4		0	0						StimuliFarbe_blau_gruen.png	0	880	547	72	111				0	Content		-72	-111	19862122	227790980
19879	08:45:57.039	00:00:19.878	1193	-1024	-768	-1	-1	-1	-1	4	-1024	-768	-1	-1	-1	-1	4		0	0						StimuliFarbe_blau_gruen.png	0	880	547	72	111				0	Content		-72	-111	19878790	227807648
19895	08:45:57.055	00:00:19.895	1194	-1024	-768	-1	-1	-1	-1	4	-1024	-768	-1	-1	-1	-1	4		0	0						StimuliFarbe_blau_gruen.png	0	880	547	72	111				0	Content		-72	-111	19895428	227824286
19912	08:45:57.072	00:00:19.912	1195	-1024	-768	-1	-1	-1	-1	4	-1024	-768	-1	-1	-1	-1	4		0	0						StimuliFarbe_blau_gruen.png	0	880	547	72	111				0	Content		-72	-111	19912096	227840954
19929	08:45:57.089	00:00:19.928	1196	-1024	-768	-1	-1	-1	-1	4	-1024	-768	-1	-1	-1	-1	4		0	0						StimuliFarbe_blau_gruen.png	0	880	547	72	111				0	Content		-72	-111	19928764	227857622
19946	08:45:57.106	00:00:19.945	1197	-1024	-768	-1	-1	-1	-1	4	-1024	-768	-1	-1	-1	-1	4		0	0						StimuliFarbe_blau_gruen.png	0	880	547	72	111				0	Content		-72	-111	19945670	227874528
19962	08:45:57.122	00:00:19.962	1198	-1024	-768	-1	-1	-1	-1	4	-1024	-768	-1	-1	-1	-1	4		0	0						StimuliFarbe_blau_gruen.png	0	880	547	72	111				0	Content		-72	-111	19962338	227891196
19979	08:45:57.139	00:00:19.979	1199	-1024	-768	-1	-1	-1	-1	4	-1024	-768	-1	-1	-1	-1	4		0	0						StimuliFarbe_blau_gruen.png	0	880	547	72	111				0	Content		-72	-111	19979292	227908150
19996	08:45:57.156	00:00:19.995	1200	-1024	-768	-1	-1	-1	-1	4	-1024	-768	-1	-1	-1	-1	4		0	0						StimuliFarbe_blau_gruen.png	0	880	547	72	111				0	Content		-72	-111	19995960	227924818
20013	08:45:57.173	00:00:20.012	1201	-1024	-768	-1	-1	-1	-1	4	-1024	-768	-1	-1	-1	-1	4		0	0						StimuliFarbe_blau_gruen.png	0	880	547	72	111				0	Content		-72	-111	20012628	227941486
20030	08:45:57.190	00:00:20.029	1202	-1024	-768	-1	-1	-1	-1	4	-1024	-768	-1	-1	-1	-1	4		0	0						StimuliFarbe_blau_gruen.png	0	880	547	72	111				0	Content		-72	-111	20029914	227958772
20047	08:45:57.207	00:00:20.046	1203	-1024	-768	-1	-1	-1	-1	4	-1024	-768	-1	-1	-1	-1	4		0	0						StimuliFarbe_blau_gruen.png	0	880	547	72	111				0	Content		-72	-111	20046582	227975440
20064	08:45:57.224	00:00:20.063	1204	-1024	-768	-1	-1	-1	-1	4	-1024	-768	-1	-1	-1	-1	4		0	0						StimuliFarbe_blau_gruen.png	0	880	547	72	111				0	Content		-72	-111	20063820	227992678
20079	08:45:57.239	00:00:20.078	1205	-1024	-768	-1	-1	-1	-1	4	-1024	-768	-1	-1	-1	-1	4		0	0						StimuliFarbe_blau_gruen.png	0	880	547	72	111				0	Content		-72	-111	20078568	228007426
20095	08:45:57.255	00:00:20.095	1206	-1024	-768	-1	-1	-1	-1	4	-1024	-768	-1	-1	-1	-1	4		0	0						StimuliFarbe_blau_gruen.png	0	880	547	72	111				0	Content		-72	-111	20095316	228024174
20112	08:45:57.272	00:00:20.111	1207	-1024	-768	-1	-1	-1	-1	4	-1024	-768	-1	-1	-1	-1	4		0	0						StimuliFarbe_blau_gruen.png	0	880	547	72	111				0	Content		-72	-111	20111960	228040818
20129	08:45:57.289	00:00:20.128	1208	-1024	-768	-1	-1	-1	-1	4	-1024	-768	-1	-1	-1	-1	4		0	0						StimuliFarbe_blau_gruen.png	0	880	547	72	111				0	Content		-72	-111	20128628	228057486
20145	08:45:57.305	00:00:20.145	1209	-1024	-768	-1	-1	-1	-1	4	-1024	-768	-1	-1	-1	-1	4		0	0						StimuliFarbe_blau_gruen.png	0	880	547	72	111				0	Content		-72	-111	20145296	228074154
20162	08:45:57.322	00:00:20.161	1210	-1024	-768	-1	-1	-1	-1	4	-1024	-768	-1	-1	-1	-1	4		0	0						StimuliFarbe_blau_gruen.png	0	880	547	72	111				0	Content		-72	-111	20161991	228090849
20179	08:45:57.339	00:00:20.178	1211	-1024	-768	-1	-1	-1	-1	4	-1024	-768	-1	-1	-1	-1	4		0	0						StimuliFarbe_blau_gruen.png	0	880	547	72	111				0	Content		-72	-111	20178562	228107420
20195	08:45:57.355	00:00:20.195	1212	-1024	-768	-1	-1	-1	-1	4	-1024	-768	-1	-1	-1	-1	4		0	0						StimuliFarbe_blau_gruen.png	0	880	547	72	111				0	Content		-72	-111	20195198	228124056
20213	08:45:57.373	00:00:20.212	1213	-1024	-768	-1	-1	-1	-1	4	-1024	-768	-1	-1	-1	-1	4		0	0						StimuliFarbe_blau_gruen.png	0	880	547	72	111				0	Content		-72	-111	20212509	228141367
20229	08:45:57.389	00:00:20.229	1214	-1024	-768	-1	-1	-1	-1	4	-1024	-768	-1	-1	-1	-1	4		0	0						StimuliFarbe_blau_gruen.png	0	880	547	72	111				0	Content		-72	-111	20229177	228158035
20246	08:45:57.406	00:00:20.246	1215	-1024	-768	-1	-1	-1	-1	4	-1024	-768	-1	-1	-1	-1	4		0	0						StimuliFarbe_blau_gruen.png	0	880	547	72	111				0	Content		-72	-111	20246435	228175293
20264	08:45:57.424	00:00:20.263	1216	-1024	-768	-1	-1	-1	-1	4	-1024	-768	-1	-1	-1	-1	4		0	0						StimuliFarbe_blau_gruen.png	0	880	547	72	111				0	Content		-72	-111	20263683	228192541
20279	08:45:57.439	00:00:20.279	1217	-1024	-768	-1	-1	-1	-1	4	-1024	-768	-1	-1	-1	-1	4		0	0						StimuliFarbe_blau_gruen.png	0	880	547	72	111				0	Content		-72	-111	20279432	228208290
20296	08:45:57.456	00:00:20.296	1218	-1024	-768	-1	-1	-1	-1	4	-1024	-768	-1	-1	-1	-1	4		0	0						StimuliFarbe_blau_gruen.png	0	880	547	72	111				0	Content		-72	-111	20296100	228224958
20312	08:45:57.472	00:00:20.311	1219	-1024	-768	-1	-1	-1	-1	4	-1024	-768	-1	-1	-1	-1	4		0	0						StimuliFarbe_blau_gruen.png	0	880	547	72	111				0	Content		-72	-111	20311803	228240661
20328	08:45:57.488	00:00:20.328	1220	-1024	-768	-1	-1	-1	-1	4	-1024	-768	-1	-1	-1	-1	4		0	0						StimuliFarbe_blau_gruen.png	0	880	547	72	111				0	Content		-72	-111	20328430	228257288
20345	08:45:57.505	00:00:20.345	1221	-1024	-768	-1	-1	-1	-1	4	-1024	-768	-1	-1	-1	-1	4		0	0						StimuliFarbe_blau_gruen.png	0	880	547	72	111				0	Content		-72	-111	20345097	228273955
20362	08:45:57.522	00:00:20.361	1222	-1024	-768	-1	-1	-1	-1	4	-1024	-768	-1	-1	-1	-1	4		0	0						StimuliFarbe_blau_gruen.png	0	880	547	72	111				0	Content		-72	-111	20361765	228290623
20378	08:45:57.538	00:00:20.378	1223	-1024	-768	-1	-1	-1	-1	4	-1024	-768	-1	-1	-1	-1	4		0	0						StimuliFarbe_blau_gruen.png	0	880	547	72	111				0	Content		-72	-111	20378433	228307291
20395	08:45:57.555	00:00:20.395	1224	-1024	-768	-1	-1	-1	-1	4	-1024	-768	-1	-1	-1	-1	4		0	0						StimuliFarbe_blau_gruen.png	0	880	547	72	111				0	Content		-72	-111	20395098	228323956
20412	08:45:57.572	00:00:20.411	1225	-1024	-768	-1	-1	-1	-1	4	-1024	-768	-1	-1	-1	-1	4		0	0						StimuliFarbe_blau_gruen.png	0	880	547	72	111				0	Content		-72	-111	20411766	228340624
20428	08:45:57.588	00:00:20.428	1226	-1024	-768	-1	-1	-1	-1	4	-1024	-768	-1	-1	-1	-1	4		0	0						StimuliFarbe_blau_gruen.png	0	880	547	72	111				0	Content		-72	-111	20428434	228357292
20445	08:45:57.605	00:00:20.445	1227	-1024	-768	-1	-1	-1	-1	4	-1024	-768	-1	-1	-1	-1	4		0	0						StimuliFarbe_blau_gruen.png	0	880	547	72	111				0	Content		-72	-111	20445370	228374228
20462	08:45:57.622	00:00:20.462	1228	-1024	-768	-1	-1	-1	-1	4	-1024	-768	-1	-1	-1	-1	4		0	0						StimuliFarbe_blau_gruen.png	0	880	547	72	111				0	Content		-72	-111	20462038	228390896
20479	08:45:57.639	00:00:20.479	1229	-1024	-768	-1	-1	-1	-1	4	-1024	-768	-1	-1	-1	-1	4		0	0						StimuliFarbe_blau_gruen.png	0	880	547	72	111				0	Content		-72	-111	20479002	228407860
20496	08:45:57.656	00:00:20.495	1230	-1024	-768	-1	-1	-1	-1	4	-1024	-768	-1	-1	-1	-1	4		0	0						StimuliFarbe_blau_gruen.png	0	880	547	72	111				0	Content		-72	-111	20495670	228424528
20512	08:45:57.672	00:00:20.512	1231	-1024	-768	-1	-1	-1	-1	4	-1024	-768	-1	-1	-1	-1	4		0	0						StimuliFarbe_blau_gruen.png	0	880	547	72	111				0	Content		-72	-111	20512338	228441196
20530	08:45:57.690	00:00:20.529	1232	-1024	-768	-1	-1	-1	-1	4	-1024	-768	-1	-1	-1	-1	4		0	0						StimuliFarbe_blau_gruen.png	0	880	547	72	111				0	Content		-72	-111	20529570	228458428
20546	08:45:57.706	00:00:20.546	1233	-1024	-768	-1	-1	-1	-1	4	-1024	-768	-1	-1	-1	-1	4		0	0						StimuliFarbe_blau_gruen.png	0	880	547	72	111				0	Content		-72	-111	20546238	228475096
20564	08:45:57.724	00:00:20.563	1234	-1024	-768	-1	-1	-1	-1	4	-1024	-768	-1	-1	-1	-1	4		0	0						StimuliFarbe_blau_gruen.png	0	880	547	72	111				0	Content		-72	-111	20563548	228492406
20578	08:45:57.738	00:00:20.578	1235	-1024	-768	-1	-1	-1	-1	4	-1024	-768	-1	-1	-1	-1	4		0	0						StimuliFarbe_blau_gruen.png	0	880	547	72	111				0	Content		-72	-111	20578294	228507152
20595	08:45:57.755	00:00:20.594	1236	-1024	-768	-1	-1	-1	-1	4	-1024	-768	-1	-1	-1	-1	4		0	0						StimuliFarbe_blau_gruen.png	0	880	547	72	111				0	Content		-72	-111	20594922	228523780
20612	08:45:57.772	00:00:20.611	1237	-1024	-768	-1	-1	-1	-1	4	-1024	-768	-1	-1	-1	-1	4		0	0						StimuliFarbe_blau_gruen.png	0	880	547	72	111				0	Content		-72	-111	20611607	228540465
20628	08:45:57.788	00:00:20.628	1238	-1024	-768	-1	-1	-1	-1	4	-1024	-768	-1	-1	-1	-1	4		0	0						StimuliFarbe_blau_gruen.png	0	880	547	72	111				0	Content		-72	-111	20628275	228557133
20645	08:45:57.805	00:00:20.644	1239	-1024	-768	-1	-1	-1	-1	4	-1024	-768	-1	-1	-1	-1	4		0	0						StimuliFarbe_blau_gruen.png	0	880	547	72	111				0	Content		-72	-111	20644943	228573801
20662	08:45:57.822	00:00:20.661	1240	-1024	-768	-1	-1	-1	-1	4	-1024	-768	-1	-1	-1	-1	4		0	0						StimuliFarbe_blau_gruen.png	0	880	547	72	111				0	Content		-72	-111	20661724	228590582
20678	08:45:57.838	00:00:20.678	1241	-1024	-768	-1	-1	-1	-1	4	-1024	-768	-1	-1	-1	-1	4		0	0						StimuliFarbe_blau_gruen.png	0	880	547	72	111				0	Content		-72	-111	20678292	228607150
20695	08:45:57.855	00:00:20.694	1242	-1024	-768	-1	-1	-1	-1	4	-1024	-768	-1	-1	-1	-1	4		0	0						StimuliFarbe_blau_gruen.png	0	880	547	72	111				0	Content		-72	-111	20694927	228623785
20712	08:45:57.872	00:00:20.711	1243	-1024	-768	-1	-1	-1	-1	4	-1024	-768	-1	-1	-1	-1	4		0	0						StimuliFarbe_blau_gruen.png	0	880	547	72	111				0	Content		-72	-111	20711965	228640823
20729	08:45:57.889	00:00:20.728	1244	-1024	-768	-1	-1	-1	-1	4	-1024	-768	-1	-1	-1	-1	4		0	0						StimuliFarbe_blau_gruen.png	0	880	547	72	111				0	Content		-72	-111	20728633	228657491
20745	08:45:57.905	00:00:20.745	1245	-1024	-768	-1	-1	-1	-1	4	-1024	-768	-1	-1	-1	-1	4		0	0						StimuliFarbe_blau_gruen.png	0	880	547	72	111				0	Content		-72	-111	20745301	228674159
20763	08:45:57.923	00:00:20.762	1246	-1024	-768	-1	-1	-1	-1	4	-1024	-768	-1	-1	-1	-1	4		0	0						StimuliFarbe_blau_gruen.png	0	880	547	72	111				0	Content		-72	-111	20762790	228691648
20780	08:45:57.940	00:00:20.780	1247	-1024	-768	-1	-1	-1	-1	4	-1024	-768	-1	-1	-1	-1	4		0	0						StimuliFarbe_blau_gruen.png	0	880	547	72	111				0	Content		-72	-111	20780036	228708894
20796	08:45:57.956	00:00:20.795	1248	-1024	-768	-1	-1	-1	-1	4	-1024	-768	-1	-1	-1	-1	4		0	0						StimuliFarbe_blau_gruen.png	0	880	547	72	111				0	Content		-72	-111	20795787	228724645
20812	08:45:57.972	00:00:20.812	1249	-1024	-768	-1	-1	-1	-1	4	-1024	-768	-1	-1	-1	-1	4		0	0						StimuliFarbe_blau_gruen.png	0	880	547	72	111				0	Content		-72	-111	20812455	228741313
20828	08:45:57.988	00:00:20.828	1250	-1024	-768	-1	-1	-1	-1	4	-1024	-768	-1	-1	-1	-1	4		0	0						StimuliFarbe_blau_gruen.png	0	880	547	72	111				0	Content		-72	-111	20828159	228757017
20845	08:45:58.005	00:00:20.844	1251	-1024	-768	-1	-1	-1	-1	4	-1024	-768	-1	-1	-1	-1	4		0	0						StimuliFarbe_blau_gruen.png	0	880	547	72	111				0	Content		-72	-111	20844784	228773642
20861	08:45:58.021	00:00:20.861	1252	-1024	-768	-1	-1	-1	-1	4	-1024	-768	-1	-1	-1	-1	4		0	0						StimuliFarbe_blau_gruen.png	0	880	547	72	111				0	Content		-72	-111	20861449	228790307
20878	08:45:58.038	00:00:20.878	1253	-1024	-768	-1	-1	-1	-1	4	-1024	-768	-1	-1	-1	-1	4		0	0						StimuliFarbe_blau_gruen.png	0	880	547	72	111				0	Content		-72	-111	20878117	228806975
20895	08:45:58.055	00:00:20.894	1254	-1024	-768	-1	-1	-1	-1	4	-1024	-768	-1	-1	-1	-1	4		0	0						StimuliFarbe_blau_gruen.png	0	880	547	72	111				0	Content		-72	-111	20894785	228823643
20911	08:45:58.071	00:00:20.911	1255	-1024	-768	-1	-1	-1	-1	4	-1024	-768	-1	-1	-1	-1	4		0	0						StimuliFarbe_blau_gruen.png	0	880	547	72	111				0	Content		-72	-111	20911413	228840271
20928	08:45:58.088	00:00:20.928	1256	-1024	-768	-1	-1	-1	-1	4	-1024	-768	-1	-1	-1	-1	4		0	0						StimuliFarbe_blau_gruen.png	0	880	547	72	111				0	Content		-72	-111	20928081	228856939
20945	08:45:58.105	00:00:20.945	1257	-1024	-768	-1	-1	-1	-1	4	-1024	-768	-1	-1	-1	-1	4		0	0						StimuliFarbe_blau_gruen.png	0	880	547	72	111				0	Content		-72	-111	20945001	228873859
20962	08:45:58.122	00:00:20.961	1258	-1024	-768	-1	-1	-1	-1	4	-1024	-768	-1	-1	-1	-1	4		0	0						StimuliFarbe_blau_gruen.png	0	880	547	72	111				0	Content		-72	-111	20961669	228890527
20979	08:45:58.139	00:00:20.978	1259	-1024	-768	-1	-1	-1	-1	4	-1024	-768	-1	-1	-1	-1	4		0	0						StimuliFarbe_blau_gruen.png	0	880	547	72	111				0	Content		-72	-111	20978666	228907524
20995	08:45:58.155	00:00:20.995	1260	-1024	-768	-1	-1	-1	-1	4	-1024	-768	-1	-1	-1	-1	4		0	0						StimuliFarbe_blau_gruen.png	0	880	547	72	111				0	Content		-72	-111	20995334	228924192
21012	08:45:58.172	00:00:21.012	1261	-1024	-768	-1	-1	-1	-1	4	-1024	-768	-1	-1	-1	-1	4		0	0						StimuliFarbe_blau_gruen.png	0	880	547	72	111				0	Content		-72	-111	21012002	228940860
21029	08:45:58.189	00:00:21.029	1262	-1024	-768	-1	-1	-1	-1	4	-1024	-768	-1	-1	-1	-1	4		0	0						StimuliFarbe_blau_gruen.png	0	880	547	72	111				0	Content		-72	-111	21029267	228958125
21046	08:45:58.206	00:00:21.045	1263	-1024	-768	-1	-1	-1	-1	4	-1024	-768	-1	-1	-1	-1	4		0	0						StimuliFarbe_blau_gruen.png	0	880	547	72	111				0	Content		-72	-111	21045935	228974793
21063	08:45:58.223	00:00:21.063	1264	-1024	-768	-1	-1	-1	-1	4	-1024	-768	-1	-1	-1	-1	4		0	0						StimuliFarbe_blau_gruen.png	0	880	547	72	111				0	Content		-72	-111	21063280	228992138
21078	08:45:58.238	00:00:21.078	1265	-1024	-768	-1	-1	-1	-1	4	-1024	-768	-1	-1	-1	-1	4		0	0						StimuliFarbe_blau_gruen.png	0	880	547	72	111				0	Content		-72	-111	21078030	229006888
21095	08:45:58.255	00:00:21.094	1266	-1024	-768	-1	-1	-1	-1	4	-1024	-768	-1	-1	-1	-1	4		0	0						StimuliFarbe_blau_gruen.png	0	880	547	72	111				0	Content		-72	-111	21094656	229023514
21111	08:45:58.271	00:00:21.111	1267	-1024	-768	-1	-1	-1	-1	4	-1024	-768	-1	-1	-1	-1	4		0	0						StimuliFarbe_blau_gruen.png	0	880	547	72	111				0	Content		-72	-111	21111342	229040200
21128	08:45:58.288	00:00:21.128	1268	-1024	-768	-1	-1	-1	-1	4	-1024	-768	-1	-1	-1	-1	4		0	0						StimuliFarbe_blau_gruen.png	0	880	547	72	111				0	Content		-72	-111	21128010	229056868
21145	08:45:58.305	00:00:21.144	1269	-1024	-768	-1	-1	-1	-1	4	-1024	-768	-1	-1	-1	-1	4		0	0						StimuliFarbe_blau_gruen.png	0	880	547	72	111				0	Content		-72	-111	21144678	229073536
21161	08:45:58.321	00:00:21.161	1270	-1024	-768	-1	-1	-1	-1	4	-1024	-768	-1	-1	-1	-1	4		0	0						StimuliFarbe_blau_gruen.png	0	880	547	72	111				0	Content		-72	-111	21161331	229090189
21178	08:45:58.338	00:00:21.177	1271	-1024	-768	-1	-1	-1	-1	4	-1024	-768	-1	-1	-1	-1	4		0	0						StimuliFarbe_blau_gruen.png	0	880	547	72	111				0	Content		-72	-111	21177900	229106758
21195	08:45:58.355	00:00:21.194	1272	-1024	-768	-1	-1	-1	-1	4	-1024	-768	-1	-1	-1	-1	4		0	0						StimuliFarbe_blau_gruen.png	0	880	547	72	111				0	Content		-72	-111	21194836	229123694
21212	08:45:58.372	00:00:21.211	1273	-1024	-768	-1	-1	-1	-1	4	-1024	-768	-1	-1	-1	-1	4		0	0						StimuliFarbe_blau_gruen.png	0	880	547	72	111				0	Content		-72	-111	21211504	229140362
21228	08:45:58.388	00:00:21.228	1274	-1024	-768	-1	-1	-1	-1	4	-1024	-768	-1	-1	-1	-1	4		0	0						StimuliFarbe_blau_gruen.png	0	880	547	72	111				0	Content		-72	-111	21228468	229157326
21245	08:45:58.405	00:00:21.245	1275	-1024	-768	-1	-1	-1	-1	4	-1024	-768	-1	-1	-1	-1	4		0	0						StimuliFarbe_blau_gruen.png	0	880	547	72	111				0	Content		-72	-111	21245136	229173994
21262	08:45:58.422	00:00:21.261	1276	-1024	-768	-1	-1	-1	-1	4	-1024	-768	-1	-1	-1	-1	4		0	0						StimuliFarbe_blau_gruen.png	0	880	547	72	111				0	Content		-72	-111	21261804	229190662
21279	08:45:58.439	00:00:21.279	1277	-1024	-768	-1	-1	-1	-1	4	-1024	-768	-1	-1	-1	-1	4		0	0						StimuliFarbe_blau_gruen.png	0	880	547	72	111				0	Content		-72	-111	21279143	229208001
21296	08:45:58.456	00:00:21.296	1278	-1024	-768	-1	-1	-1	-1	4	-1024	-768	-1	-1	-1	-1	4		0	0						StimuliFarbe_blau_gruen.png	0	880	547	72	111				0	Content		-72	-111	21296389	229225247
21312	08:45:58.472	00:00:21.312	1279	-1024	-768	-1	-1	-1	-1	4	-1024	-768	-1	-1	-1	-1	4		0	0						StimuliFarbe_blau_gruen.png	0	880	547	72	111				0	Content		-72	-111	21312077	229240935
21329	08:45:58.489	00:00:21.328	1280	-1024	-768	-1	-1	-1	-1	4	-1024	-768	-1	-1	-1	-1	4		0	0						StimuliFarbe_blau_gruen.png	0	880	547	72	111				0	Content		-72	-111	21328745	229257603
21345	08:45:58.505	00:00:21.344	1281	-1024	-768	-1	-1	-1	-1	4	-1024	-768	-1	-1	-1	-1	4		0	0						StimuliFarbe_blau_gruen.png	0	880	547	72	111				0	Content		-72	-111	21344510	229273368
21361	08:45:58.521	00:00:21.361	1282	-1024	-768	-1	-1	-1	-1	4	-1024	-768	-1	-1	-1	-1	4		0	0						StimuliFarbe_blau_gruen.png	0	880	547	72	111				0	Content		-72	-111	21361133	229289991
21378	08:45:58.538	00:00:21.377	1283	-1024	-768	-1	-1	-1	-1	4	-1024	-768	-1	-1	-1	-1	4		0	0						StimuliFarbe_blau_gruen.png	0	880	547	72	111				0	Content		-72	-111	21377799	229306657
21394	08:45:58.554	00:00:21.394	1284	-1024	-768	-1	-1	-1	-1	4	-1024	-768	-1	-1	-1	-1	4		0	0						StimuliFarbe_blau_gruen.png	0	880	547	72	111				0	Content		-72	-111	21394467	229323325
21411	08:45:58.571	00:00:21.411	1285	-1024	-768	-1	-1	-1	-1	4	-1024	-768	-1	-1	-1	-1	4		0	0						StimuliFarbe_blau_gruen.png	0	880	547	72	111				0	Content		-72	-111	21411135	229339993
21428	08:45:58.588	00:00:21.427	1286	-1024	-768	-1	-1	-1	-1	4	-1024	-768	-1	-1	-1	-1	4		0	0						StimuliFarbe_blau_gruen.png	0	880	547	72	111				0	Content		-72	-111	21427801	229356659
21444	08:45:58.604	00:00:21.444	1287	-1024	-768	-1	-1	-1	-1	4	-1024	-768	-1	-1	-1	-1	4		0	0						StimuliFarbe_blau_gruen.png	0	880	547	72	111				0	Content		-72	-111	21444469	229373327
21461	08:45:58.621	00:00:21.461	1288	-1024	-768	-1	-1	-1	-1	4	-1024	-768	-1	-1	-1	-1	4		0	0						StimuliFarbe_blau_gruen.png	0	880	547	72	111				0	Content		-72	-111	21461137	229389995
21478	08:45:58.638	00:00:21.478	1289	-1024	-768	-1	-1	-1	-1	4	-1024	-768	-1	-1	-1	-1	4		0	0						StimuliFarbe_blau_gruen.png	0	880	547	72	111				0	Content		-72	-111	21478009	229406867
21495	08:45:58.655	00:00:21.494	1290	-1024	-768	-1	-1	-1	-1	4	-1024	-768	-1	-1	-1	-1	4		0	0						StimuliFarbe_blau_gruen.png	0	880	547	72	111				0	Content		-72	-111	21494677	229423535
21512	08:45:58.672	00:00:21.511	1291	-1024	-768	-1	-1	-1	-1	4	-1024	-768	-1	-1	-1	-1	4		0	0						StimuliFarbe_blau_gruen.png	0	880	547	72	111				0	Content		-72	-111	21511661	229440519
21528	08:45:58.688	00:00:21.528	1292	-1024	-768	-1	-1	-1	-1	4	-1024	-768	-1	-1	-1	-1	4		0	0						StimuliFarbe_blau_gruen.png	0	880	547	72	111				0	Content		-72	-111	21528329	229457187
21545	08:45:58.705	00:00:21.544	1293	-1024	-768	-1	-1	-1	-1	4	-1024	-768	-1	-1	-1	-1	4		0	0						StimuliFarbe_blau_gruen.png	0	880	547	72	111				0	Content		-72	-111	21544996	229473854
21562	08:45:58.722	00:00:21.562	1294	-1024	-768	-1	-1	-1	-1	4	-1024	-768	-1	-1	-1	-1	4		0	0						StimuliFarbe_blau_gruen.png	0	880	547	72	111				0	Content		-72	-111	21562250	229491108
21579	08:45:58.739	00:00:21.578	1295	-1024	-768	-1	-1	-1	-1	4	-1024	-768	-1	-1	-1	-1	4		0	0						StimuliFarbe_blau_gruen.png	0	880	547	72	111				0	Content		-72	-111	21578917	229507775
21596	08:45:58.756	00:00:21.596	1296	-1024	-768	-1	-1	-1	-1	4	-1024	-768	-1	-1	-1	-1	4		0	0						StimuliFarbe_blau_gruen.png	0	880	547	72	111				0	Content		-72	-111	21596247	229525105
21611	08:45:58.771	00:00:21.610	1297	-1024	-768	-1	-1	-1	-1	4	-1024	-768	-1	-1	-1	-1	4		0	0						StimuliFarbe_blau_gruen.png	0	880	547	72	111				0	Content		-72	-111	21610998	229539856
21628	08:45:58.788	00:00:21.627	1298	-1024	-768	-1	-1	-1	-1	4	-1024	-768	-1	-1	-1	-1	4		0	0						StimuliFarbe_blau_gruen.png	0	880	547	72	111				0	Content		-72	-111	21627621	229556479
21644	08:45:58.804	00:00:21.644	1299	-1024	-768	-1	-1	-1	-1	4	-1024	-768	-1	-1	-1	-1	4		0	0						StimuliFarbe_blau_gruen.png	0	880	547	72	111				0	Content		-72	-111	21644307	229573165
21661	08:45:58.821	00:00:21.660	1300	-1024	-768	-1	-1	-1	-1	4	-1024	-768	-1	-1	-1	-1	4		0	0						StimuliFarbe_blau_gruen.png	0	880	547	72	111				0	Content		-72	-111	21660975	229589833
21678	08:45:58.838	00:00:21.677	1301	-1024	-768	-1	-1	-1	-1	4	-1024	-768	-1	-1	-1	-1	4		0	0						StimuliFarbe_blau_gruen.png	0	880	547	72	111				0	Content		-72	-111	21677643	229606501
21683	08:45:58.843																				ImageEnd	16	0	0	StimuliFarbe_blau_gruen.png
21694	08:45:58.854	00:00:21.694	1302	-1024	-768	-1	-1	-1	-1	4	-1024	-768	-1	-1	-1	-1	4		0	0						No media	0	1024	768	0	0				0	Content		0	0	21694297	229623155
21700	08:45:58.860																				ImageStart	8	0	0	Fix_sw.jpg
21711	08:45:58.871	00:00:21.710	1303	-1024	-768	-1	-1	-1	-1	4	-1024	-768	-1	-1	-1	-1	4		0	0						Fix_sw.jpg	0	880	547	72	111				0	Content		-72	-111	21710866	229639724
21728	08:45:58.888	00:00:21.727	1304	-1024	-768	-1	-1	-1	-1	4	-1024	-768	-1	-1	-1	-1	4		0	0						Fix_sw.jpg	0	880	547	72	111				0	Content		-72	-111	21727624	229656482
21745	08:45:58.905	00:00:21.744	1305	-1024	-768	-1	-1	-1	-1	4	-1024	-768	-1	-1	-1	-1	4		0	0						Fix_sw.jpg	0	880	547	72	111				0	Content		-72	-111	21744663	229673521
21761	08:45:58.921	00:00:21.761	1306	-1024	-768	-1	-1	-1	-1	4	-1024	-768	-1	-1	-1	-1	4		0	0						Fix_sw.jpg	0	880	547	72	111				0	Content		-72	-111	21761331	229690189
21778	08:45:58.938	00:00:21.777	1307	-1024	-768	-1	-1	-1	-1	4	-1024	-768	-1	-1	-1	-1	4		0	0						Fix_sw.jpg	0	880	547	72	111				0	Content		-72	-111	21777999	229706857
21795	08:45:58.955	00:00:21.795	1308	-1024	-768	-1	-1	-1	-1	4	-1024	-768	-1	-1	-1	-1	4		0	0						Fix_sw.jpg	0	880	547	72	111				0	Content		-72	-111	21795487	229724345
21813	08:45:58.973	00:00:21.812	1309	-1024	-768	-1	-1	-1	-1	4	-1024	-768	-1	-1	-1	-1	4		0	0						Fix_sw.jpg	0	880	547	72	111				0	Content		-72	-111	21812734	229741592
21828	08:45:58.988	00:00:21.828	1310	-1024	-768	-1	-1	-1	-1	4	-1024	-768	-1	-1	-1	-1	4		0	0						Fix_sw.jpg	0	880	547	72	111				0	Content		-72	-111	21828421	229757279
21845	08:45:59.005	00:00:21.845	1311	-1024	-768	-1	-1	-1	-1	4	-1024	-768	-1	-1	-1	-1	4		0	0						Fix_sw.jpg	0	880	547	72	111				0	Content		-72	-111	21845089	229773947
21861	08:45:59.021	00:00:21.860	1312	-1024	-768	-1	-1	-1	-1	4	-1024	-768	-1	-1	-1	-1	4		0	0						Fix_sw.jpg	0	880	547	72	111				0	Content		-72	-111	21860854	229789712
21877	08:45:59.037	00:00:21.877	1313	-1024	-768	-1	-1	-1	-1	4	-1024	-768	-1	-1	-1	-1	4		0	0						Fix_sw.jpg	0	880	547	72	111				0	Content		-72	-111	21877495	229806353
21894	08:45:59.054	00:00:21.894	1314	-1024	-768	-1	-1	-1	-1	4	-1024	-768	-1	-1	-1	-1	4		0	0						Fix_sw.jpg	0	880	547	72	111				0	Content		-72	-111	21894162	229823020
21911	08:45:59.071	00:00:21.910	1315	-1024	-768	-1	-1	-1	-1	4	-1024	-768	-1	-1	-1	-1	4		0	0						Fix_sw.jpg	0	880	547	72	111				0	Content		-72	-111	21910830	229839688
21927	08:45:59.087	00:00:21.927	1316	-1024	-768	-1	-1	-1	-1	4	-1024	-768	-1	-1	-1	-1	4		0	0						Fix_sw.jpg	0	880	547	72	111				0	Content		-72	-111	21927498	229856356
21944	08:45:59.104	00:00:21.944	1317	-1024	-768	-1	-1	-1	-1	4	-1024	-768	-1	-1	-1	-1	4		0	0						Fix_sw.jpg	0	880	547	72	111				0	Content		-72	-111	21944121	229872979
21961	08:45:59.121	00:00:21.960	1318	-1024	-768	-1	-1	-1	-1	4	-1024	-768	-1	-1	-1	-1	4		0	0						Fix_sw.jpg	0	880	547	72	111				0	Content		-72	-111	21960789	229889647
21977	08:45:59.137	00:00:21.977	1319	-1024	-768	-1	-1	-1	-1	4	-1024	-768	-1	-1	-1	-1	4		0	0						Fix_sw.jpg	0	880	547	72	111				0	Content		-72	-111	21977457	229906315
21994	08:45:59.154	00:00:21.994	1320	-1024	-768	-1	-1	-1	-1	4	-1024	-768	-1	-1	-1	-1	4		0	0						Fix_sw.jpg	0	880	547	72	111				0	Content		-72	-111	21994357	229923215
22011	08:45:59.171	00:00:22.011	1321	-1024	-768	-1	-1	-1	-1	4	-1024	-768	-1	-1	-1	-1	4		0	0						Fix_sw.jpg	0	880	547	72	111				0	Content		-72	-111	22011025	229939883
22028	08:45:59.188	00:00:22.028	1322	-1024	-768	-1	-1	-1	-1	4	-1024	-768	-1	-1	-1	-1	4		0	0						Fix_sw.jpg	0	880	547	72	111				0	Content		-72	-111	22028015	229956873
22045	08:45:59.205	00:00:22.044	1323	-1024	-768	-1	-1	-1	-1	4	-1024	-768	-1	-1	-1	-1	4		0	0						Fix_sw.jpg	0	880	547	72	111				0	Content		-72	-111	22044683	229973541
22061	08:45:59.221	00:00:22.061	1324	-1024	-768	-1	-1	-1	-1	4	-1024	-768	-1	-1	-1	-1	4		0	0						Fix_sw.jpg	0	880	547	72	111				0	Content		-72	-111	22061351	229990209
22079	08:45:59.239	00:00:22.078	1325	-1024	-768	-1	-1	-1	-1	4	-1024	-768	-1	-1	-1	-1	4		0	0						Fix_sw.jpg	0	880	547	72	111				0	Content		-72	-111	22078609	230007467
22095	08:45:59.255	00:00:22.095	1326	-1024	-768	-1	-1	-1	-1	4	-1024	-768	-1	-1	-1	-1	4		0	0						Fix_sw.jpg	0	880	547	72	111				0	Content		-72	-111	22095277	230024135
22113	08:45:59.273	00:00:22.112	1327	-1024	-768	-1	-1	-1	-1	4	-1024	-768	-1	-1	-1	-1	4		0	0						Fix_sw.jpg	0	880	547	72	111				0	Content		-72	-111	22112613	230041471
22127	08:45:59.287	00:00:22.127	1328	-1024	-768	-1	-1	-1	-1	4	-1024	-768	-1	-1	-1	-1	4		0	0						Fix_sw.jpg	0	880	547	72	111				0	Content		-72	-111	22127360	230056218
22144	08:45:59.304	00:00:22.143	1329	-1024	-768	-1	-1	-1	-1	4	-1024	-768	-1	-1	-1	-1	4		0	0						Fix_sw.jpg	0	880	547	72	111				0	Content		-72	-111	22143981	230072839
22161	08:45:59.321	00:00:22.160	1330	-1024	-768	-1	-1	-1	-1	4	-1024	-768	-1	-1	-1	-1	4		0	0						Fix_sw.jpg	0	880	547	72	111				0	Content		-72	-111	22160667	230089525
22177	08:45:59.337	00:00:22.177	1331	-1024	-768	-1	-1	-1	-1	4	-1024	-768	-1	-1	-1	-1	4		0	0						Fix_sw.jpg	0	880	547	72	111				0	Content		-72	-111	22177335	230106193
22194	08:45:59.354	00:00:22.194	1332	-1024	-768	-1	-1	-1	-1	4	-1024	-768	-1	-1	-1	-1	4		0	0						Fix_sw.jpg	0	880	547	72	111				0	Content		-72	-111	22194002	230122860
22211	08:45:59.371	00:00:22.210	1333	-1024	-768	-1	-1	-1	-1	4	-1024	-768	-1	-1	-1	-1	4		0	0						Fix_sw.jpg	0	880	547	72	111				0	Content		-72	-111	22210667	230139525
22227	08:45:59.387	00:00:22.227	1334	-1024	-768	-1	-1	-1	-1	4	-1024	-768	-1	-1	-1	-1	4		0	0						Fix_sw.jpg	0	880	547	72	111				0	Content		-72	-111	22227230	230156088
22244	08:45:59.404	00:00:22.243	1335	-1024	-768	-1	-1	-1	-1	4	-1024	-768	-1	-1	-1	-1	4		0	0						Fix_sw.jpg	0	880	547	72	111				0	Content		-72	-111	22243991	230172849
22261	08:45:59.421	00:00:22.261	1336	-1024	-768	-1	-1	-1	-1	4	-1024	-768	-1	-1	-1	-1	4		0	0						Fix_sw.jpg	0	880	547	72	111				0	Content		-72	-111	22261030	230189888
22278	08:45:59.438	00:00:22.277	1337	-1024	-768	-1	-1	-1	-1	4	-1024	-768	-1	-1	-1	-1	4		0	0						Fix_sw.jpg	0	880	547	72	111				0	Content		-72	-111	22277698	230206556
22294	08:45:59.454	00:00:22.294	1338	-1024	-768	-1	-1	-1	-1	4	-1024	-768	-1	-1	-1	-1	4		0	0						Fix_sw.jpg	0	880	547	72	111				0	Content		-72	-111	22294366	230223224
22312	08:45:59.472	00:00:22.311	1339	-1024	-768	-1	-1	-1	-1	4	-1024	-768	-1	-1	-1	-1	4		0	0						Fix_sw.jpg	0	880	547	72	111				0	Content		-72	-111	22311737	230240595
22329	08:45:59.489	00:00:22.329	1340	-1024	-768	-1	-1	-1	-1	4	-1024	-768	-1	-1	-1	-1	4		0	0						Fix_sw.jpg	0	880	547	72	111				0	Content		-72	-111	22329097	230257955
22345	08:45:59.505	00:00:22.344	1341	-1024	-768	-1	-1	-1	-1	4	-1024	-768	-1	-1	-1	-1	4		0	0						Fix_sw.jpg	0	880	547	72	111				0	Content		-72	-111	22344784	230273642
22361	08:45:59.521	00:00:22.361	1342	-1024	-768	-1	-1	-1	-1	4	-1024	-768	-1	-1	-1	-1	4		0	0						Fix_sw.jpg	0	880	547	72	111				0	Content		-72	-111	22361452	230290310
22377	08:45:59.537	00:00:22.377	1343	-1024	-768	-1	-1	-1	-1	4	-1024	-768	-1	-1	-1	-1	4		0	0						Fix_sw.jpg	0	880	547	72	111				0	Content		-72	-111	22377217	230306075
22394	08:45:59.554	00:00:22.393	1344	-1024	-768	-1	-1	-1	-1	4	-1024	-768	-1	-1	-1	-1	4		0	0						Fix_sw.jpg	0	880	547	72	111				0	Content		-72	-111	22393839	230322697
22411	08:45:59.571	00:00:22.410	1345	-1024	-768	-1	-1	-1	-1	4	-1024	-768	-1	-1	-1	-1	4		0	0						Fix_sw.jpg	0	880	547	72	111				0	Content		-72	-111	22410507	230339365
22427	08:45:59.587	00:00:22.427	1346	-1024	-768	-1	-1	-1	-1	4	-1024	-768	-1	-1	-1	-1	4		0	0						Fix_sw.jpg	0	880	547	72	111				0	Content		-72	-111	22427175	230356033
22444	08:45:59.604	00:00:22.443	1347	-1024	-768	-1	-1	-1	-1	4	-1024	-768	-1	-1	-1	-1	4		0	0						Fix_sw.jpg	0	880	547	72	111				0	Content		-72	-111	22443843	230372701
22460	08:45:59.620	00:00:22.460	1348	-1024	-768	-1	-1	-1	-1	4	-1024	-768	-1	-1	-1	-1	4		0	0						Fix_sw.jpg	0	880	547	72	111				0	Content		-72	-111	22460472	230389330
22477	08:45:59.637	00:00:22.477	1349	-1024	-768	-1	-1	-1	-1	4	-1024	-768	-1	-1	-1	-1	4		0	0						Fix_sw.jpg	0	880	547	72	111				0	Content		-72	-111	22477140	230405998
22494	08:45:59.654	00:00:22.494	1350	-1024	-768	-1	-1	-1	-1	4	-1024	-768	-1	-1	-1	-1	4		0	0						Fix_sw.jpg	0	880	547	72	111				0	Content		-72	-111	22494053	230422911
22511	08:45:59.671	00:00:22.510	1351	-1024	-768	-1	-1	-1	-1	4	-1024	-768	-1	-1	-1	-1	4		0	0						Fix_sw.jpg	0	880	547	72	111				0	Content		-72	-111	22510721	230439579
22528	08:45:59.688	00:00:22.527	1352	-1024	-768	-1	-1	-1	-1	4	-1024	-768	-1	-1	-1	-1	4		0	0						Fix_sw.jpg	0	880	547	72	111				0	Content		-72	-111	22527678	230456536
22544	08:45:59.704	00:00:22.544	1353	-1024	-768	-1	-1	-1	-1	4	-1024	-768	-1	-1	-1	-1	4		0	0						Fix_sw.jpg	0	880	547	72	111				0	Content		-72	-111	22544345	230473203
22561	08:45:59.721	00:00:22.561	1354	-1024	-768	-1	-1	-1	-1	4	-1024	-768	-1	-1	-1	-1	4		0	0						Fix_sw.jpg	0	880	547	72	111				0	Content		-72	-111	22561013	230489871
22578	08:45:59.738	00:00:22.578	1355	-1024	-768	-1	-1	-1	-1	4	-1024	-768	-1	-1	-1	-1	4		0	0						Fix_sw.jpg	0	880	547	72	111				0	Content		-72	-111	22578301	230507159
22595	08:45:59.755	00:00:22.594	1356	-1024	-768	-1	-1	-1	-1	4	-1024	-768	-1	-1	-1	-1	4		0	0						Fix_sw.jpg	0	880	547	72	111				0	Content		-72	-111	22594969	230523827
22612	08:45:59.772	00:00:22.612	1357	-1024	-768	-1	-1	-1	-1	4	-1024	-768	-1	-1	-1	-1	4		0	0						Fix_sw.jpg	0	880	547	72	111				0	Content		-72	-111	22612211	230541069
22627	08:45:59.787	00:00:22.626	1358	-1024	-768	-1	-1	-1	-1	4	-1024	-768	-1	-1	-1	-1	4		0	0						Fix_sw.jpg	0	880	547	72	111				0	Content		-72	-111	22626958	230555816
22644	08:45:59.804	00:00:22.643	1359	-1024	-768	-1	-1	-1	-1	4	-1024	-768	-1	-1	-1	-1	4		0	0						Fix_sw.jpg	0	880	547	72	111				0	Content		-72	-111	22643718	230572576
22660	08:45:59.820	00:00:22.660	1360	-1024	-768	-1	-1	-1	-1	4	-1024	-768	-1	-1	-1	-1	4		0	0						Fix_sw.jpg	0	880	547	72	111				0	Content		-72	-111	22660399	230589257
22677	08:45:59.837	00:00:22.677	1361	-1024	-768	-1	-1	-1	-1	4	-1024	-768	-1	-1	-1	-1	4		0	0						Fix_sw.jpg	0	880	547	72	111				0	Content		-72	-111	22677067	230605925
22694	08:45:59.854	00:00:22.693	1362	-1024	-768	-1	-1	-1	-1	4	-1024	-768	-1	-1	-1	-1	4		0	0						Fix_sw.jpg	0	880	547	72	111				0	Content		-72	-111	22693735	230622593
22710	08:45:59.870																				ImageEnd	16	0	0	Fix_sw.jpg
22710	08:45:59.870	00:00:22.710	1363	-1024	-768	-1	-1	-1	-1	4	-1024	-768	-1	-1	-1	-1	4		0	0						No media	0	1024	768	0	0				0	Content		0	0	22710382	230639240
22724	08:45:59.884																				ImageStart	8	0	0	StimuliFarbe_rot_gelb.png
22727	08:45:59.887	00:00:22.726	1364	-1024	-768	-1	-1	-1	-1	4	-1024	-768	-1	-1	-1	-1	4		0	0						StimuliFarbe_rot_gelb.png	0	880	547	72	111				0	Content		-72	-111	22726949	230655807
22744	08:45:59.904	00:00:22.743	1365	-1024	-768	-1	-1	-1	-1	4	-1024	-768	-1	-1	-1	-1	4		0	0						StimuliFarbe_rot_gelb.png	0	880	547	72	111				0	Content		-72	-111	22743579	230672437
22761	08:45:59.921	00:00:22.760	1366	-1024	-768	-1	-1	-1	-1	4	-1024	-768	-1	-1	-1	-1	4		0	0						StimuliFarbe_rot_gelb.png	0	880	547	72	111				0	Content		-72	-111	22760661	230689519
22777	08:45:59.937	00:00:22.777	1367	-1024	-768	-1	-1	-1	-1	4	-1024	-768	-1	-1	-1	-1	4		0	0						StimuliFarbe_rot_gelb.png	0	880	547	72	111				0	Content		-72	-111	22777329	230706187
22794	08:45:59.954	00:00:22.793	1368	-1024	-768	-1	-1	-1	-1	4	-1024	-768	-1	-1	-1	-1	4		0	0						StimuliFarbe_rot_gelb.png	0	880	547	72	111				0	Content		-72	-111	22793997	230722855
22811	08:45:59.971	00:00:22.811	1369	-1024	-768	-1	-1	-1	-1	4	-1024	-768	-1	-1	-1	-1	4		0	0						StimuliFarbe_rot_gelb.png	0	880	547	72	111				0	Content		-72	-111	22811447	230740305
22829	08:45:59.989	00:00:22.828	1370	-1024	-768	-1	-1	-1	-1	4	-1024	-768	-1	-1	-1	-1	4		0	0						StimuliFarbe_rot_gelb.png	0	880	547	72	111				0	Content		-72	-111	22828820	230757678
22845	08:46:00.005	00:00:22.844	1371	-1024	-768	-1	-1	-1	-1	4	-1024	-768	-1	-1	-1	-1	4		0	0						StimuliFarbe_rot_gelb.png	0	880	547	72	111				0	Content		-72	-111	22844509	230773367
22861	08:46:00.021	00:00:22.861	1372	-1024	-768	-1	-1	-1	-1	4	-1024	-768	-1	-1	-1	-1	4		0	0						StimuliFarbe_rot_gelb.png	0	880	547	72	111				0	Content		-72	-111	22861177	230790035
22877	08:46:00.037	00:00:22.876	1373	-1024	-768	-1	-1	-1	-1	4	-1024	-768	-1	-1	-1	-1	4		0	0						StimuliFarbe_rot_gelb.png	0	880	547	72	111				0	Content		-72	-111	22876940	230805798
22894	08:46:00.054	00:00:22.893	1374	-1024	-768	-1	-1	-1	-1	4	-1024	-768	-1	-1	-1	-1	4		0	0						StimuliFarbe_rot_gelb.png	0	880	547	72	111				0	Content		-72	-111	22893567	230822425
22910	08:46:00.070	00:00:22.910	1375	-1024	-768	-1	-1	-1	-1	4	-1024	-768	-1	-1	-1	-1	4		0	0						StimuliFarbe_rot_gelb.png	0	880	547	72	111				0	Content		-72	-111	22910191	230839049
22927	08:46:00.087	00:00:22.926	1376	-1024	-768	-1	-1	-1	-1	4	-1024	-768	-1	-1	-1	-1	4		0	0						StimuliFarbe_rot_gelb.png	0	880	547	72	111				0	Content		-72	-111	22926859	230855717
22944	08:46:00.104	00:00:22.943	1377	-1024	-768	-1	-1	-1	-1	4	-1024	-768	-1	-1	-1	-1	4		0	0						StimuliFarbe_rot_gelb.png	0	880	547	72	111				0	Content		-72	-111	22943527	230872385
22960	08:46:00.120	00:00:22.960	1378	-1024	-768	-1	-1	-1	-1	4	-1024	-768	-1	-1	-1	-1	4		0	0						StimuliFarbe_rot_gelb.png	0	880	547	72	111				0	Content		-72	-111	22960165	230889023
22977	08:46:00.137	00:00:22.976	1379	-1024	-768	-1	-1	-1	-1	4	-1024	-768	-1	-1	-1	-1	4		0	0						StimuliFarbe_rot_gelb.png	0	880	547	72	111				0	Content		-72	-111	22976833	230905691
22994	08:46:00.154	00:00:22.993	1380	-1024	-768	-1	-1	-1	-1	4	-1024	-768	-1	-1	-1	-1	4		0	0						StimuliFarbe_rot_gelb.png	0	880	547	72	111				0	Content		-72	-111	22993501	230922359
23010	08:46:00.170	00:00:23.010	1381	-1024	-768	-1	-1	-1	-1	4	-1024	-768	-1	-1	-1	-1	4		0	0						StimuliFarbe_rot_gelb.png	0	880	547	72	111				0	Content		-72	-111	23010408	230939266
23027	08:46:00.187	00:00:23.027	1382	-1024	-768	-1	-1	-1	-1	4	-1024	-768	-1	-1	-1	-1	4		0	0						StimuliFarbe_rot_gelb.png	0	880	547	72	111				0	Content		-72	-111	23027076	230955934
23044	08:46:00.204	00:00:23.044	1383	-1024	-768	-1	-1	-1	-1	4	-1024	-768	-1	-1	-1	-1	4		0	0						StimuliFarbe_rot_gelb.png	0	880	547	72	111				0	Content		-72	-111	23044035	230972893
23061	08:46:00.221	00:00:23.060	1384	-1024	-768	-1	-1	-1	-1	4	-1024	-768	-1	-1	-1	-1	4		0	0						StimuliFarbe_rot_gelb.png	0	880	547	72	111				0	Content		-72	-111	23060703	230989561
23077	08:46:00.237	00:00:23.077	1385	-1024	-768	-1	-1	-1	-1	4	-1024	-768	-1	-1	-1	-1	4		0	0						StimuliFarbe_rot_gelb.png	0	880	547	72	111				0	Content		-72	-111	23077371	231006229
23095	08:46:00.255	00:00:23.094	1386	-1024	-768	-1	-1	-1	-1	4	-1024	-768	-1	-1	-1	-1	4		0	0						StimuliFarbe_rot_gelb.png	0	880	547	72	111				0	Content		-72	-111	23094658	231023516
23111	08:46:00.271	00:00:23.111	1387	-1024	-768	-1	-1	-1	-1	4	-1024	-768	-1	-1	-1	-1	4		0	0						StimuliFarbe_rot_gelb.png	0	880	547	72	111				0	Content		-72	-111	23111326	231040184
23129	08:46:00.289	00:00:23.128	1388	-1024	-768	-1	-1	-1	-1	4	-1024	-768	-1	-1	-1	-1	4		0	0						StimuliFarbe_rot_gelb.png	0	880	547	72	111				0	Content		-72	-111	23128561	231057419
23143	08:46:00.303	00:00:23.143	1389	-1024	-768	-1	-1	-1	-1	4	-1024	-768	-1	-1	-1	-1	4		0	0						StimuliFarbe_rot_gelb.png	0	880	547	72	111				0	Content		-72	-111	23143311	231072169
23160	08:46:00.320	00:00:23.160	1390	-1024	-768	-1	-1	-1	-1	4	-1024	-768	-1	-1	-1	-1	4		0	0						StimuliFarbe_rot_gelb.png	0	880	547	72	111				0	Content		-72	-111	23160059	231088917
23177	08:46:00.337	00:00:23.176	1391	-1024	-768	-1	-1	-1	-1	4	-1024	-768	-1	-1	-1	-1	4		0	0						StimuliFarbe_rot_gelb.png	0	880	547	72	111				0	Content		-72	-111	23176744	231105602
23193	08:46:00.353	00:00:23.193	1392	-1024	-768	-1	-1	-1	-1	4	-1024	-768	-1	-1	-1	-1	4		0	0						StimuliFarbe_rot_gelb.png	0	880	547	72	111				0	Content		-72	-111	23193411	231122269
23210	08:46:00.370	00:00:23.210	1393	-1024	-768	-1	-1	-1	-1	4	-1024	-768	-1	-1	-1	-1	4		0	0						StimuliFarbe_rot_gelb.png	0	880	547	72	111				0	Content		-72	-111	23210079	231138937
23227	08:46:00.387	00:00:23.226	1394	-1024	-768	-1	-1	-1	-1	4	-1024	-768	-1	-1	-1	-1	4		0	0						StimuliFarbe_rot_gelb.png	0	880	547	72	111				0	Content		-72	-111	23226735	231155593
23243	08:46:00.403	00:00:23.243	1395	-1024	-768	-1	-1	-1	-1	4	-1024	-768	-1	-1	-1	-1	4		0	0						StimuliFarbe_rot_gelb.png	0	880	547	72	111				0	Content		-72	-111	23243303	231172161
23260	08:46:00.420	00:00:23.259	1396	-1024	-768	-1	-1	-1	-1	4	-1024	-768	-1	-1	-1	-1	4		0	0						StimuliFarbe_rot_gelb.png	0	880	547	72	111				0	Content		-72	-111	23259937	231188795
23277	08:46:00.437	00:00:23.277	1397	-1024	-768	-1	-1	-1	-1	4	-1024	-768	-1	-1	-1	-1	4		0	0						StimuliFarbe_rot_gelb.png	0	880	547	72	111				0	Content		-72	-111	23277017	231205875
23294	08:46:00.454	00:00:23.293	1398	-1024	-768	-1	-1	-1	-1	4	-1024	-768	-1	-1	-1	-1	4		0	0						StimuliFarbe_rot_gelb.png	0	880	547	72	111				0	Content		-72	-111	23293685	231222543
23310	08:46:00.470	00:00:23.310	1399	-1024	-768	-1	-1	-1	-1	4	-1024	-768	-1	-1	-1	-1	4		0	0						StimuliFarbe_rot_gelb.png	0	880	547	72	111				0	Content		-72	-111	23310353	231239211
23328	08:46:00.488	00:00:23.327	1400	-1024	-768	-1	-1	-1	-1	4	-1024	-768	-1	-1	-1	-1	4		0	0						StimuliFarbe_rot_gelb.png	0	880	547	72	111				0	Content		-72	-111	23327503	231256361
23344	08:46:00.504	00:00:23.344	1401	-1024	-768	-1	-1	-1	-1	4	-1024	-768	-1	-1	-1	-1	4		0	0						StimuliFarbe_rot_gelb.png	0	880	547	72	111				0	Content		-72	-111	23344171	231273029
23361	08:46:00.521	00:00:23.360	1402	-1024	-768	-1	-1	-1	-1	4	-1024	-768	-1	-1	-1	-1	4		0	0						StimuliFarbe_rot_gelb.png	0	880	547	72	111				0	Content		-72	-111	23360839	231289697
23377	08:46:00.537	00:00:23.377	1403	-1024	-768	-1	-1	-1	-1	4	-1024	-768	-1	-1	-1	-1	4		0	0						StimuliFarbe_rot_gelb.png	0	880	547	72	111				0	Content		-72	-111	23377069	231305927
23394	08:46:00.554	00:00:23.393	1404	-1024	-768	-1	-1	-1	-1	4	-1024	-768	-1	-1	-1	-1	4		0	0						StimuliFarbe_rot_gelb.png	0	880	547	72	111				0	Content		-72	-111	23393737	231322595
23410	08:46:00.570	00:00:23.410	1405	-1024	-768	-1	-1	-1	-1	4	-1024	-768	-1	-1	-1	-1	4		0	0						StimuliFarbe_rot_gelb.png	0	880	547	72	111				0	Content		-72	-111	23410216	231339074
23427	08:46:00.587	00:00:23.426	1406	-1024	-768	-1	-1	-1	-1	4	-1024	-768	-1	-1	-1	-1	4		0	0						StimuliFarbe_rot_gelb.png	0	880	547	72	111				0	Content		-72	-111	23426884	231355742
23444	08:46:00.604	00:00:23.443	1407	-1024	-768	-1	-1	-1	-1	4	-1024	-768	-1	-1	-1	-1	4		0	0						StimuliFarbe_rot_gelb.png	0	880	547	72	111				0	Content		-72	-111	23443552	231372410
23460	08:46:00.620	00:00:23.459	1408	-1024	-768	-1	-1	-1	-1	4	-1024	-768	-1	-1	-1	-1	4		0	0						StimuliFarbe_rot_gelb.png	0	880	547	72	111				0	Content		-72	-111	23459792	231388650
23477	08:46:00.637	00:00:23.476	1409	-1024	-768	-1	-1	-1	-1	4	-1024	-768	-1	-1	-1	-1	4		0	0						StimuliFarbe_rot_gelb.png	0	880	547	72	111				0	Content		-72	-111	23476545	231405403
23493	08:46:00.653	00:00:23.493	1410	-1024	-768	-1	-1	-1	-1	4	-1024	-768	-1	-1	-1	-1	4		0	0						StimuliFarbe_rot_gelb.png	0	880	547	72	111				0	Content		-72	-111	23493169	231422027
23510	08:46:00.670	00:00:23.509	1411	-1024	-768	-1	-1	-1	-1	4	-1024	-768	-1	-1	-1	-1	4		0	0						StimuliFarbe_rot_gelb.png	0	880	547	72	111				0	Content		-72	-111	23509837	231438695
23527	08:46:00.687	00:00:23.526	1412	-1024	-768	-1	-1	-1	-1	4	-1024	-768	-1	-1	-1	-1	4		0	0						StimuliFarbe_rot_gelb.png	0	880	547	72	111				0	Content		-72	-111	23526504	231455362
23543	08:46:00.703	00:00:23.543	1413	-1024	-768	-1	-1	-1	-1	4	-1024	-768	-1	-1	-1	-1	4		0	0						StimuliFarbe_rot_gelb.png	0	880	547	72	111				0	Content		-72	-111	23543142	231472000
23560	08:46:00.720	00:00:23.559	1414	-1024	-768	-1	-1	-1	-1	4	-1024	-768	-1	-1	-1	-1	4		0	0						StimuliFarbe_rot_gelb.png	0	880	547	72	111				0	Content		-72	-111	23559810	231488668
23576	08:46:00.736	00:00:23.576	1415	-1024	-768	-1	-1	-1	-1	4	-1024	-768	-1	-1	-1	-1	4		0	0						StimuliFarbe_rot_gelb.png	0	880	547	72	111				0	Content		-72	-111	23576478	231505336
23593	08:46:00.753	00:00:23.593	1416	-1024	-768	-1	-1	-1	-1	4	-1024	-768	-1	-1	-1	-1	4		0	0						StimuliFarbe_rot_gelb.png	0	880	547	72	111				0	Content		-72	-111	23593385	231522243
23610	08:46:00.770	00:00:23.610	1417	-1024	-768	-1	-1	-1	-1	4	-1024	-768	-1	-1	-1	-1	4		0	0						StimuliFarbe_rot_gelb.png	0	880	547	72	111				0	Content		-72	-111	23610053	231538911
23627	08:46:00.787	00:00:23.627	1418	-1024	-768	-1	-1	-1	-1	4	-1024	-768	-1	-1	-1	-1	4		0	0						StimuliFarbe_rot_gelb.png	0	880	547	72	111				0	Content		-72	-111	23627007	231555865
23644	08:46:00.804	00:00:23.643	1419	-1024	-768	-1	-1	-1	-1	4	-1024	-768	-1	-1	-1	-1	4		0	0						StimuliFarbe_rot_gelb.png	0	880	547	72	111				0	Content		-72	-111	23643675	231572533
23660	08:46:00.820	00:00:23.660	1420	-1024	-768	-1	-1	-1	-1	4	-1024	-768	-1	-1	-1	-1	4		0	0						StimuliFarbe_rot_gelb.png	0	880	547	72	111				0	Content		-72	-111	23660343	231589201
23678	08:46:00.838	00:00:23.677	1421	-1024	-768	-1	-1	-1	-1	4	-1024	-768	-1	-1	-1	-1	4		0	0						StimuliFarbe_rot_gelb.png	0	880	547	72	111				0	Content		-72	-111	23677629	231606487
23694	08:46:00.854	00:00:23.694	1422	-1024	-768	-1	-1	-1	-1	4	-1024	-768	-1	-1	-1	-1	4		0	0						StimuliFarbe_rot_gelb.png	0	880	547	72	111				0	Content		-72	-111	23694297	231623155
23712	08:46:00.872	00:00:23.711	1423	-1024	-768	-1	-1	-1	-1	4	-1024	-768	-1	-1	-1	-1	4		0	0						StimuliFarbe_rot_gelb.png	0	880	547	72	111				0	Content		-72	-111	23711541	231640399
23726	08:46:00.886	00:00:23.726	1424	-1024	-768	-1	-1	-1	-1	4	-1024	-768	-1	-1	-1	-1	4		0	0						StimuliFarbe_rot_gelb.png	0	880	547	72	111				0	Content		-72	-111	23726287	231655145
23745	08:46:00.905	00:00:23.744	1425	-1024	-768	-1	-1	-1	-1	4	-1024	-768	-1	-1	-1	-1	4		0	0						StimuliFarbe_rot_gelb.png	0	880	547	72	111				0	Content		-72	-111	23744908	231673766
23761	08:46:00.921	00:00:23.761	1426	-1024	-768	-1	-1	-1	-1	4	-1024	-768	-1	-1	-1	-1	4		0	0						StimuliFarbe_rot_gelb.png	0	880	547	72	111				0	Content		-72	-111	23761405	231690263
23778	08:46:00.938	00:00:23.778	1427	-1024	-768	-1	-1	-1	-1	4	-1024	-768	-1	-1	-1	-1	4		0	0						StimuliFarbe_rot_gelb.png	0	880	547	72	111				0	Content		-72	-111	23778153	231707011
23795	08:46:00.955	00:00:23.794	1428	-1024	-768	-1	-1	-1	-1	4	-1024	-768	-1	-1	-1	-1	4		0	0						StimuliFarbe_rot_gelb.png	0	880	547	72	111				0	Content		-72	-111	23794821	231723679
23812	08:46:00.972	00:00:23.811	1429	-1024	-768	-1	-1	-1	-1	4	-1024	-768	-1	-1	-1	-1	4		0	0						StimuliFarbe_rot_gelb.png	0	880	547	72	111				0	Content		-72	-111	23811526	231740384
23828	08:46:00.988	00:00:23.828	1430	-1024	-768	-1	-1	-1	-1	4	-1024	-768	-1	-1	-1	-1	4		0	0						StimuliFarbe_rot_gelb.png	0	880	547	72	111				0	Content		-72	-111	23828148	231757006
23845	08:46:01.005	00:00:23.844	1431	-1024	-768	-1	-1	-1	-1	4	-1024	-768	-1	-1	-1	-1	4		0	0						StimuliFarbe_rot_gelb.png	0	880	547	72	111				0	Content		-72	-111	23844648	231773506
23862	08:46:01.022	00:00:23.861	1432	-1024	-768	-1	-1	-1	-1	4	-1024	-768	-1	-1	-1	-1	4		0	0						StimuliFarbe_rot_gelb.png	0	880	547	72	111				0	Content		-72	-111	23861520	231790378
23878	08:46:01.038	00:00:23.878	1433	-1024	-768	-1	-1	-1	-1	4	-1024	-768	-1	-1	-1	-1	4		0	0						StimuliFarbe_rot_gelb.png	0	880	547	72	111				0	Content		-72	-111	23878146	231807004
23895	08:46:01.055	00:00:23.894	1434	-1024	-768	-1	-1	-1	-1	4	-1024	-768	-1	-1	-1	-1	4		0	0						StimuliFarbe_rot_gelb.png	0	880	547	72	111				0	Content		-72	-111	23894769	231823627
23911	08:46:01.071	00:00:23.911	1435	-1024	-768	-1	-1	-1	-1	4	-1024	-768	-1	-1	-1	-1	4		0	0						StimuliFarbe_rot_gelb.png	0	880	547	72	111				0	Content		-72	-111	23911437	231840295
23928	08:46:01.088	00:00:23.928	1436	-1024	-768	-1	-1	-1	-1	4	-1024	-768	-1	-1	-1	-1	4		0	0						StimuliFarbe_rot_gelb.png	0	880	547	72	111				0	Content		-72	-111	23928141	231856999
23945	08:46:01.105	00:00:23.944	1437	-1024	-768	-1	-1	-1	-1	4	-1024	-768	-1	-1	-1	-1	4		0	0						StimuliFarbe_rot_gelb.png	0	880	547	72	111				0	Content		-72	-111	23944766	231873624
23961	08:46:01.121	00:00:23.961	1438	-1024	-768	-1	-1	-1	-1	4	-1024	-768	-1	-1	-1	-1	4		0	0						StimuliFarbe_rot_gelb.png	0	880	547	72	111				0	Content		-72	-111	23961452	231890310
23978	08:46:01.138	00:00:23.978	1439	-1024	-768	-1	-1	-1	-1	4	-1024	-768	-1	-1	-1	-1	4		0	0						StimuliFarbe_rot_gelb.png	0	880	547	72	111				0	Content		-72	-111	23978120	231906978
23995	08:46:01.155	00:00:23.994	1440	-1024	-768	-1	-1	-1	-1	4	-1024	-768	-1	-1	-1	-1	4		0	0						StimuliFarbe_rot_gelb.png	0	880	547	72	111				0	Content		-72	-111	23994755	231923613
24011	08:46:01.171	00:00:24.011	1441	-1024	-768	-1	-1	-1	-1	4	-1024	-768	-1	-1	-1	-1	4		0	0						StimuliFarbe_rot_gelb.png	0	880	547	72	111				0	Content		-72	-111	24011423	231940281
24028	08:46:01.188	00:00:24.028	1442	-1024	-768	-1	-1	-1	-1	4	-1024	-768	-1	-1	-1	-1	4		0	0						StimuliFarbe_rot_gelb.png	0	880	547	72	111				0	Content		-72	-111	24028015	231956873
24045	08:46:01.205	00:00:24.044	1443	304,175	677,7051	0,6702275	0,947542	348,9324	2,886415	2	304,175	677,7051	0,6702275	0,947542	348,9324	2,886415	2		0	0						StimuliFarbe_rot_gelb.png	0	880	547	72	111				0	Content		-72	-111	24044645	231973503
24061	08:46:01.221	00:00:24.061	1444	219,232	665,4308	0,7047488	0,9483277	348,9324	2,611002	2	219,232	665,4308	0,7047488	0,9483277	348,9324	2,611002	2		0	0						StimuliFarbe_rot_gelb.png	0	880	547	72	111				0	Content		-72	-111	24061391	231990249
24078	08:46:01.238	00:00:24.078	1445	-1024	-768	-1	-1	-1	-1	4	-1024	-768	-1	-1	-1	-1	4		0	0						StimuliFarbe_rot_gelb.png	0	880	547	72	111				0	Content		-72	-111	24078016	232006874
24095	08:46:01.255	00:00:24.094	1446	234,4419	680,4412	0,7088791	0,9481758	337,4755	2,501722	2	234,4419	680,4412	0,7088791	0,9481758	337,4755	2,501722	2		0	0						StimuliFarbe_rot_gelb.png	0	880	547	72	111				0	Content		-72	-111	24094639	232023497
24111	08:46:01.271	00:00:24.111	1447	-1024	-768	-1	-1	-1	-1	4	-1024	-768	-1	-1	-1	-1	4		0	0						StimuliFarbe_rot_gelb.png	0	880	547	72	111				0	Content		-72	-111	24111397	232040255
24128	08:46:01.288	00:00:24.127	1448	-1024	-768	-1	-1	-1	-1	4	-1024	-768	-1	-1	-1	-1	4		0	0						StimuliFarbe_rot_gelb.png	0	880	547	72	111				0	Content		-72	-111	24127901	232056759
24145	08:46:01.305	00:00:24.144	1449	-1024	-768	-1	-1	-1	-1	4	-1024	-768	-1	-1	-1	-1	4		0	0						StimuliFarbe_rot_gelb.png	0	880	547	72	111				0	Content		-72	-111	24144648	232073506
24161	08:46:01.321	00:00:24.161	1450	-1024	-768	-1	-1	-1	-1	4	-1024	-768	-1	-1	-1	-1	4		0	0						StimuliFarbe_rot_gelb.png	0	880	547	72	111				0	Content		-72	-111	24161331	232090189
24178	08:46:01.338	00:00:24.177	1451	-1024	-768	-1	-1	-1	-1	4	-1024	-768	-1	-1	-1	-1	4		0	0						StimuliFarbe_rot_gelb.png	0	880	547	72	111				0	Content		-72	-111	24177999	232106857
24195	08:46:01.355	00:00:24.194	1452	-1024	-768	-1	-1	-1	-1	4	-1024	-768	-1	-1	-1	-1	4		0	0						StimuliFarbe_rot_gelb.png	0	880	547	72	111				0	Content		-72	-111	24194636	232123494
24211	08:46:01.371	00:00:24.211	1453	-1024	-768	-1	-1	-1	-1	4	-1024	-768	-1	-1	-1	-1	4		0	0						StimuliFarbe_rot_gelb.png	0	880	547	72	111				0	Content		-72	-111	24211258	232140116
24228	08:46:01.388	00:00:24.227	1454	-1024	-768	-1	-1	-1	-1	4	-1024	-768	-1	-1	-1	-1	4		0	0						StimuliFarbe_rot_gelb.png	0	880	547	72	111				0	Content		-72	-111	24227956	232156814
24245	08:46:01.405	00:00:24.244	1455	-1024	-768	-1	-1	-1	-1	4	-1024	-768	-1	-1	-1	-1	4		0	0						StimuliFarbe_rot_gelb.png	0	880	547	72	111				0	Content		-72	-111	24244624	232173482
24261	08:46:01.421	00:00:24.261	1456	-1024	-768	-1	-1	-1	-1	4	-1024	-768	-1	-1	-1	-1	4		0	0						StimuliFarbe_rot_gelb.png	0	880	547	72	111				0	Content		-72	-111	24261251	232190109
24278	08:46:01.438	00:00:24.277	1457	-1024	-768	-1	-1	-1	-1	4	-1024	-768	-1	-1	-1	-1	4		0	0						StimuliFarbe_rot_gelb.png	0	880	547	72	111				0	Content		-72	-111	24277919	232206777
24295	08:46:01.455	00:00:24.294	1458	-1024	-768	-1	-1	-1	-1	4	-1024	-768	-1	-1	-1	-1	4		0	0						StimuliFarbe_rot_gelb.png	0	880	547	72	111				0	Content		-72	-111	24294586	232223444
24311	08:46:01.471	00:00:24.311	1459	-1024	-768	-1	-1	-1	-1	4	-1024	-768	-1	-1	-1	-1	4		0	0						StimuliFarbe_rot_gelb.png	0	880	547	72	111				0	Content		-72	-111	24311254	232240112
24328	08:46:01.488	00:00:24.327	1460	-1024	-768	-1	-1	-1	-1	4	-1024	-768	-1	-1	-1	-1	4		0	0						StimuliFarbe_rot_gelb.png	0	880	547	72	111				0	Content		-72	-111	24327875	232256733
24344	08:46:01.504	00:00:24.344	1461	-1024	-768	-1	-1	-1	-1	4	-1024	-768	-1	-1	-1	-1	4		0	0						StimuliFarbe_rot_gelb.png	0	880	547	72	111				0	Content		-72	-111	24344498	232273356
24361	08:46:01.521	00:00:24.361	1462	-1024	-768	-1	-1	-1	-1	4	-1024	-768	-1	-1	-1	-1	4		0	0						StimuliFarbe_rot_gelb.png	0	880	547	72	111				0	Content		-72	-111	24361184	232290042
24378	08:46:01.538	00:00:24.377	1463	-1024	-768	-1	-1	-1	-1	4	-1024	-768	-1	-1	-1	-1	4		0	0						StimuliFarbe_rot_gelb.png	0	880	547	72	111				0	Content		-72	-111	24377852	232306710
24394	08:46:01.554	00:00:24.394	1464	-1024	-768	-1	-1	-1	-1	4	-1024	-768	-1	-1	-1	-1	4		0	0						StimuliFarbe_rot_gelb.png	0	880	547	72	111				0	Content		-72	-111	24394493	232323351
24411	08:46:01.571	00:00:24.411	1465	-1024	-768	-1	-1	-1	-1	4	-1024	-768	-1	-1	-1	-1	4		0	0						StimuliFarbe_rot_gelb.png	0	880	547	72	111				0	Content		-72	-111	24411117	232339975
24428	08:46:01.588	00:00:24.427	1466	-1024	-768	-1	-1	-1	-1	4	-1024	-768	-1	-1	-1	-1	4		0	0						StimuliFarbe_rot_gelb.png	0	880	547	72	111				0	Content		-72	-111	24427785	232356643
24444	08:46:01.604	00:00:24.444	1467	-1024	-768	-1	-1	-1	-1	4	-1024	-768	-1	-1	-1	-1	4		0	0						StimuliFarbe_rot_gelb.png	0	880	547	72	111				0	Content		-72	-111	24444496	232373354
24461	08:46:01.621	00:00:24.461	1468	235,9082	675,0235	0,7304994	0,95314	341,8052	2,497434	2	235,9082	675,0235	0,7304994	0,95314	341,8052	2,497434	2		0	0						StimuliFarbe_rot_gelb.png	0	880	547	72	111				0	Content		-72	-111	24461114	232389972
24478	08:46:01.638	00:00:24.477	1469	-1024	-768	-1	-1	-1	-1	4	-1024	-768	-1	-1	-1	-1	4		0	0						StimuliFarbe_rot_gelb.png	0	880	547	72	111				0	Content		-72	-111	24477738	232406596
24494	08:46:01.654	00:00:24.494	1470	-1024	-768	-1	-1	-1	-1	4	-1024	-768	-1	-1	-1	-1	4		0	0						StimuliFarbe_rot_gelb.png	0	880	547	72	111				0	Content		-72	-111	24494361	232423219
24511	08:46:01.671	00:00:24.511	1471	-1024	-768	-1	-1	-1	-1	4	-1024	-768	-1	-1	-1	-1	4		0	0						StimuliFarbe_rot_gelb.png	0	880	547	72	111				0	Content		-72	-111	24511110	232439968
24528	08:46:01.688	00:00:24.527	1472	-1024	-768	-1	-1	-1	-1	4	-1024	-768	-1	-1	-1	-1	4		0	0						StimuliFarbe_rot_gelb.png	0	880	547	72	111				0	Content		-72	-111	24527732	232456590
24544	08:46:01.704	00:00:24.544	1473	-1024	-768	-1	-1	-1	-1	4	-1024	-768	-1	-1	-1	-1	4		0	0						StimuliFarbe_rot_gelb.png	0	880	547	72	111				0	Content		-72	-111	24544355	232473213
24561	08:46:01.721	00:00:24.561	1474	-1024	-768	-1	-1	-1	-1	4	-1024	-768	-1	-1	-1	-1	4		0	0						StimuliFarbe_rot_gelb.png	0	880	547	72	111				0	Content		-72	-111	24561102	232489960
24578	08:46:01.738	00:00:24.577	1475	-58,90709	541,6561	0,7445956	0,9518993	341,8052	2,483722	2	-58,90709	541,6561	0,7445956	0,9518993	341,8052	2,483722	2		0	0						StimuliFarbe_rot_gelb.png	0	880	547	72	111				0	Content		-72	-111	24577727	232506585
24594	08:46:01.754	00:00:24.594	1476	-1024	-768	-1	-1	-1	-1	4	-1024	-768	-1	-1	-1	-1	4		0	0						StimuliFarbe_rot_gelb.png	0	880	547	72	111				0	Content		-72	-111	24594352	232523210
24611	08:46:01.771	00:00:24.611	1477	-1024	-768	-1	-1	-1	-1	4	-1024	-768	-1	-1	-1	-1	4		0	0						StimuliFarbe_rot_gelb.png	0	880	547	72	111				0	Content		-72	-111	24611098	232539956
24628	08:46:01.788	00:00:24.627	1478	-1024	-768	-1	-1	-1	-1	4	-1024	-768	-1	-1	-1	-1	4		0	0						StimuliFarbe_rot_gelb.png	0	880	547	72	111				0	Content		-72	-111	24627596	232556454
24644	08:46:01.804	00:00:24.644	1479	-1024	-768	-1	-1	-1	-1	4	-1024	-768	-1	-1	-1	-1	4		0	0						StimuliFarbe_rot_gelb.png	0	880	547	72	111				0	Content		-72	-111	24644343	232573201
24661	08:46:01.821	00:00:24.660	1480	-1024	-768	-1	-1	-1	-1	4	-1024	-768	-1	-1	-1	-1	4		0	0						StimuliFarbe_rot_gelb.png	0	880	547	72	111				0	Content		-72	-111	24660968	232589826
24678	08:46:01.838	00:00:24.677	1481	-1024	-768	-1	-1	-1	-1	4	-1024	-768	-1	-1	-1	-1	4		0	0						StimuliFarbe_rot_gelb.png	0	880	547	72	111				0	Content		-72	-111	24677591	232606449
24694	08:46:01.854	00:00:24.694	1482	-1024	-768	-1	-1	-1	-1	4	-1024	-768	-1	-1	-1	-1	4		0	0						StimuliFarbe_rot_gelb.png	0	880	547	72	111				0	Content		-72	-111	24694337	232623195
24711	08:46:01.871	00:00:24.710	1483	-1024	-768	-1	-1	-1	-1	4	-1024	-768	-1	-1	-1	-1	4		0	0						StimuliFarbe_rot_gelb.png	0	880	547	72	111				0	Content		-72	-111	24710959	232639817
24728	08:46:01.888	00:00:24.727	1484	-1024	-768	-1	-1	-1	-1	4	-1024	-768	-1	-1	-1	-1	4		0	0						StimuliFarbe_rot_gelb.png	0	880	547	72	111				0	Content		-72	-111	24727582	232656440
24744	08:46:01.904	00:00:24.744	1485	-1024	-768	-1	-1	-1	-1	4	-1024	-768	-1	-1	-1	-1	4		0	0						StimuliFarbe_rot_gelb.png	0	880	547	72	111				0	Content		-72	-111	24744203	232673061
24761	08:46:01.921	00:00:24.760	1486	-1024	-768	-1	-1	-1	-1	4	-1024	-768	-1	-1	-1	-1	4		0	0						StimuliFarbe_rot_gelb.png	0	880	547	72	111				0	Content		-72	-111	24760889	232689747
24778	08:46:01.938	00:00:24.777	1487	-1024	-768	-1	-1	-1	-1	4	-1024	-768	-1	-1	-1	-1	4		0	0						StimuliFarbe_rot_gelb.png	0	880	547	72	111				0	Content		-72	-111	24777557	232706415
24794	08:46:01.954	00:00:24.794	1488	-1024	-768	-1	-1	-1	-1	4	-1024	-768	-1	-1	-1	-1	4		0	0						StimuliFarbe_rot_gelb.png	0	880	547	72	111				0	Content		-72	-111	24794198	232723056
24811	08:46:01.971	00:00:24.810	1489	-1024	-768	-1	-1	-1	-1	4	-1024	-768	-1	-1	-1	-1	4		0	0						StimuliFarbe_rot_gelb.png	0	880	547	72	111				0	Content		-72	-111	24810824	232739682
24828	08:46:01.988	00:00:24.827	1490	-1024	-768	-1	-1	-1	-1	4	-1024	-768	-1	-1	-1	-1	4		0	0						StimuliFarbe_rot_gelb.png	0	880	547	72	111				0	Content		-72	-111	24827511	232756369
24844	08:46:02.004	00:00:24.844	1491	-1024	-768	-1	-1	-1	-1	4	-1024	-768	-1	-1	-1	-1	4		0	0						StimuliFarbe_rot_gelb.png	0	880	547	72	111				0	Content		-72	-111	24844179	232773037
24861	08:46:02.021	00:00:24.860	1492	-1024	-768	-1	-1	-1	-1	4	-1024	-768	-1	-1	-1	-1	4		0	0						StimuliFarbe_rot_gelb.png	0	880	547	72	111				0	Content		-72	-111	24860820	232789678
24877	08:46:02.037	00:00:24.877	1493	-1024	-768	-1	-1	-1	-1	4	-1024	-768	-1	-1	-1	-1	4		0	0						StimuliFarbe_rot_gelb.png	0	880	547	72	111				0	Content		-72	-111	24877488	232806346
24894	08:46:02.054	00:00:24.894	1494	-1024	-768	-1	-1	-1	-1	4	-1024	-768	-1	-1	-1	-1	4		0	0						StimuliFarbe_rot_gelb.png	0	880	547	72	111				0	Content		-72	-111	24894202	232823060
24911	08:46:02.071	00:00:24.910	1495	-1024	-768	-1	-1	-1	-1	4	-1024	-768	-1	-1	-1	-1	4		0	0						StimuliFarbe_rot_gelb.png	0	880	547	72	111				0	Content		-72	-111	24910818	232839676
24927	08:46:02.087	00:00:24.927	1496	-1024	-768	-1	-1	-1	-1	4	-1024	-768	-1	-1	-1	-1	4		0	0						StimuliFarbe_rot_gelb.png	0	880	547	72	111				0	Content		-72	-111	24927441	232856299
24944	08:46:02.104	00:00:24.944	1497	-1024	-768	-1	-1	-1	-1	4	-1024	-768	-1	-1	-1	-1	4		0	0						StimuliFarbe_rot_gelb.png	0	880	547	72	111				0	Content		-72	-111	24944109	232872967
24961	08:46:02.121	00:00:24.960	1498	-1024	-768	-1	-1	-1	-1	4	-1024	-768	-1	-1	-1	-1	4		0	0						StimuliFarbe_rot_gelb.png	0	880	547	72	111				0	Content		-72	-111	24960695	232889553
24977	08:46:02.137	00:00:24.977	1499	-1024	-768	-1	-1	-1	-1	4	-1024	-768	-1	-1	-1	-1	4		0	0						StimuliFarbe_rot_gelb.png	0	880	547	72	111				0	Content		-72	-111	24977379	232906237
24994	08:46:02.154	00:00:24.994	1500	-1024	-768	-1	-1	-1	-1	4	-1024	-768	-1	-1	-1	-1	4		0	0						StimuliFarbe_rot_gelb.png	0	880	547	72	111				0	Content		-72	-111	24994047	232922905
25011	08:46:02.171	00:00:25.010	1501	-1024	-768	-1	-1	-1	-1	4	-1024	-768	-1	-1	-1	-1	4		0	0						StimuliFarbe_rot_gelb.png	0	880	547	72	111				0	Content		-72	-111	25010812	232939670
25027	08:46:02.187	00:00:25.027	1502	-1024	-768	-1	-1	-1	-1	4	-1024	-768	-1	-1	-1	-1	4		0	0						StimuliFarbe_rot_gelb.png	0	880	547	72	111				0	Content		-72	-111	25027447	232956305
25044	08:46:02.204	00:00:25.044	1503	-1024	-768	-1	-1	-1	-1	4	-1024	-768	-1	-1	-1	-1	4		0	0						StimuliFarbe_rot_gelb.png	0	880	547	72	111				0	Content		-72	-111	25044060	232972918
25061	08:46:02.221	00:00:25.060	1504	-1024	-768	-1	-1	-1	-1	4	-1024	-768	-1	-1	-1	-1	4		0	0						StimuliFarbe_rot_gelb.png	0	880	547	72	111				0	Content		-72	-111	25060683	232989541
25077	08:46:02.237	00:00:25.077	1505	-1024	-768	-1	-1	-1	-1	4	-1024	-768	-1	-1	-1	-1	4		0	0						StimuliFarbe_rot_gelb.png	0	880	547	72	111				0	Content		-72	-111	25077369	233006227
25094	08:46:02.254	00:00:25.094	1506	-1024	-768	-1	-1	-1	-1	4	-1024	-768	-1	-1	-1	-1	4		0	0						StimuliFarbe_rot_gelb.png	0	880	547	72	111				0	Content		-72	-111	25094037	233022895
25111	08:46:02.271	00:00:25.110	1507	-1024	-768	-1	-1	-1	-1	4	-1024	-768	-1	-1	-1	-1	4		0	0						StimuliFarbe_rot_gelb.png	0	880	547	72	111				0	Content		-72	-111	25110684	233039542
25127	08:46:02.287	00:00:25.127	1508	-1024	-768	-1	-1	-1	-1	4	-1024	-768	-1	-1	-1	-1	4		0	0						StimuliFarbe_rot_gelb.png	0	880	547	72	111				0	Content		-72	-111	25127367	233056225
25144	08:46:02.304	00:00:25.144	1509	-1024	-768	-1	-1	-1	-1	4	-1024	-768	-1	-1	-1	-1	4		0	0						StimuliFarbe_rot_gelb.png	0	880	547	72	111				0	Content		-72	-111	25144035	233072893
25161	08:46:02.321	00:00:25.160	1510	-1024	-768	-1	-1	-1	-1	4	-1024	-768	-1	-1	-1	-1	4		0	0						StimuliFarbe_rot_gelb.png	0	880	547	72	111				0	Content		-72	-111	25160668	233089526
25177	08:46:02.337	00:00:25.177	1511	-1024	-768	-1	-1	-1	-1	4	-1024	-768	-1	-1	-1	-1	4		0	0						StimuliFarbe_rot_gelb.png	0	880	547	72	111				0	Content		-72	-111	25177336	233106194
25194	08:46:02.354	00:00:25.194	1512	-1024	-768	-1	-1	-1	-1	4	-1024	-768	-1	-1	-1	-1	4		0	0						StimuliFarbe_rot_gelb.png	0	880	547	72	111				0	Content		-72	-111	25194048	233122906
25209	08:46:02.369	00:00:25.208	1513	-1024	-768	-1	-1	-1	-1	4	-1024	-768	-1	-1	-1	-1	4		0	0						StimuliFarbe_rot_gelb.png	0	880	547	72	111				0	Content		-72	-111	25208670	233137528
25225	08:46:02.385	00:00:25.225	1514	-1024	-768	-1	-1	-1	-1	4	-1024	-768	-1	-1	-1	-1	4		0	0						StimuliFarbe_rot_gelb.png	0	880	547	72	111				0	Content		-72	-111	25225309	233154167
25243	08:46:02.403	00:00:25.242	1515	-1024	-768	-1	-1	-1	-1	4	-1024	-768	-1	-1	-1	-1	4		0	0						StimuliFarbe_rot_gelb.png	0	880	547	72	111				0	Content		-72	-111	25242631	233171489
25259	08:46:02.419	00:00:25.259	1516	-1024	-768	-1	-1	-1	-1	4	-1024	-768	-1	-1	-1	-1	4		0	0						StimuliFarbe_rot_gelb.png	0	880	547	72	111				0	Content		-72	-111	25259299	233188157
25276	08:46:02.436	00:00:25.276	1517	-1024	-768	-1	-1	-1	-1	4	-1024	-768	-1	-1	-1	-1	4		0	0						StimuliFarbe_rot_gelb.png	0	880	547	72	111				0	Content		-72	-111	25276385	233205243
25293	08:46:02.453	00:00:25.293	1518	-1024	-768	-1	-1	-1	-1	4	-1024	-768	-1	-1	-1	-1	4		0	0						StimuliFarbe_rot_gelb.png	0	880	547	72	111				0	Content		-72	-111	25293053	233221911
25310	08:46:02.470	00:00:25.309	1519	-1024	-768	-1	-1	-1	-1	4	-1024	-768	-1	-1	-1	-1	4		0	0						StimuliFarbe_rot_gelb.png	0	880	547	72	111				0	Content		-72	-111	25309721	233238579
25326	08:46:02.486	00:00:25.325	1520	-1024	-768	-1	-1	-1	-1	4	-1024	-768	-1	-1	-1	-1	4		0	0						StimuliFarbe_rot_gelb.png	0	880	547	72	111				0	Content		-72	-111	25325820	233254678
25342	08:46:02.502	00:00:25.342	1521	-1024	-768	-1	-1	-1	-1	4	-1024	-768	-1	-1	-1	-1	4		0	0						StimuliFarbe_rot_gelb.png	0	880	547	72	111				0	Content		-72	-111	25342488	233271346
25359	08:46:02.519	00:00:25.358	1522	-1024	-768	-1	-1	-1	-1	4	-1024	-768	-1	-1	-1	-1	4		0	0						StimuliFarbe_rot_gelb.png	0	880	547	72	111				0	Content		-72	-111	25358966	233287824
25376	08:46:02.536	00:00:25.375	1523	-1024	-768	-1	-1	-1	-1	4	-1024	-768	-1	-1	-1	-1	4		0	0						StimuliFarbe_rot_gelb.png	0	880	547	72	111				0	Content		-72	-111	25375634	233304492
25392	08:46:02.552	00:00:25.392	1524	-1024	-768	-1	-1	-1	-1	4	-1024	-768	-1	-1	-1	-1	4		0	0						StimuliFarbe_rot_gelb.png	0	880	547	72	111				0	Content		-72	-111	25392302	233321160
25409	08:46:02.569	00:00:25.408	1525	-1024	-768	-1	-1	-1	-1	4	-1024	-768	-1	-1	-1	-1	4		0	0						StimuliFarbe_rot_gelb.png	0	880	547	72	111				0	Content		-72	-111	25408541	233337399
25425	08:46:02.585	00:00:25.425	1526	-1024	-768	-1	-1	-1	-1	4	-1024	-768	-1	-1	-1	-1	4		0	0						StimuliFarbe_rot_gelb.png	0	880	547	72	111				0	Content		-72	-111	25425292	233354150
25442	08:46:02.602	00:00:25.441	1527	-1024	-768	-1	-1	-1	-1	4	-1024	-768	-1	-1	-1	-1	4		0	0						StimuliFarbe_rot_gelb.png	0	880	547	72	111				0	Content		-72	-111	25441916	233370774
25459	08:46:02.619	00:00:25.458	1528	-1024	-768	-1	-1	-1	-1	4	-1024	-768	-1	-1	-1	-1	4		0	0						StimuliFarbe_rot_gelb.png	0	880	547	72	111				0	Content		-72	-111	25458584	233387442
25475	08:46:02.635	00:00:25.475	1529	-1024	-768	-1	-1	-1	-1	4	-1024	-768	-1	-1	-1	-1	4		0	0						StimuliFarbe_rot_gelb.png	0	880	547	72	111				0	Content		-72	-111	25475252	233404110
25492	08:46:02.652	00:00:25.491	1530	-1024	-768	-1	-1	-1	-1	4	-1024	-768	-1	-1	-1	-1	4		0	0						StimuliFarbe_rot_gelb.png	0	880	547	72	111				0	Content		-72	-111	25491897	233420755
25509	08:46:02.669	00:00:25.508	1531	-1024	-768	-1	-1	-1	-1	4	-1024	-768	-1	-1	-1	-1	4		0	0						StimuliFarbe_rot_gelb.png	0	880	547	72	111				0	Content		-72	-111	25508565	233437423
25525	08:46:02.685	00:00:25.525	1532	-1024	-768	-1	-1	-1	-1	4	-1024	-768	-1	-1	-1	-1	4		0	0						StimuliFarbe_rot_gelb.png	0	880	547	72	111				0	Content		-72	-111	25525491	233454349
25542	08:46:02.702	00:00:25.542	1533	-1024	-768	-1	-1	-1	-1	4	-1024	-768	-1	-1	-1	-1	4		0	0						StimuliFarbe_rot_gelb.png	0	880	547	72	111				0	Content		-72	-111	25542158	233471016
25559	08:46:02.719	00:00:25.559	1534	-1024	-768	-1	-1	-1	-1	4	-1024	-768	-1	-1	-1	-1	4		0	0						StimuliFarbe_rot_gelb.png	0	880	547	72	111				0	Content		-72	-111	25559118	233487976
25576	08:46:02.736	00:00:25.575	1535	-1024	-768	-1	-1	-1	-1	4	-1024	-768	-1	-1	-1	-1	4		0	0						StimuliFarbe_rot_gelb.png	0	880	547	72	111				0	Content		-72	-111	25575786	233504644
25592	08:46:02.752	00:00:25.592	1536	-1024	-768	-1	-1	-1	-1	4	-1024	-768	-1	-1	-1	-1	4		0	0						StimuliFarbe_rot_gelb.png	0	880	547	72	111				0	Content		-72	-111	25592454	233521312
25610	08:46:02.770	00:00:25.609	1537	-1024	-768	-1	-1	-1	-1	4	-1024	-768	-1	-1	-1	-1	4		0	0						StimuliFarbe_rot_gelb.png	0	880	547	72	111				0	Content		-72	-111	25609747	233538605
25626	08:46:02.786	00:00:25.626	1538	-1024	-768	-1	-1	-1	-1	4	-1024	-768	-1	-1	-1	-1	4		0	0						StimuliFarbe_rot_gelb.png	0	880	547	72	111				0	Content		-72	-111	25626415	233555273
25644	08:46:02.804	00:00:25.643	1539	-1024	-768	-1	-1	-1	-1	4	-1024	-768	-1	-1	-1	-1	4		0	0						StimuliFarbe_rot_gelb.png	0	880	547	72	111				0	Content		-72	-111	25643660	233572518
25658	08:46:02.818	00:00:25.658	1540	-1024	-768	-1	-1	-1	-1	4	-1024	-768	-1	-1	-1	-1	4		0	0						StimuliFarbe_rot_gelb.png	0	880	547	72	111				0	Content		-72	-111	25658409	233587267
25675	08:46:02.835	00:00:25.675	1541	-1024	-768	-1	-1	-1	-1	4	-1024	-768	-1	-1	-1	-1	4		0	0						StimuliFarbe_rot_gelb.png	0	880	547	72	111				0	Content		-72	-111	25675035	233603893
25692	08:46:02.852	00:00:25.691	1542	-1024	-768	-1	-1	-1	-1	4	-1024	-768	-1	-1	-1	-1	4		0	0						StimuliFarbe_rot_gelb.png	0	880	547	72	111				0	Content		-72	-111	25691721	233620579
25708	08:46:02.868	00:00:25.708	1543	-1024	-768	-1	-1	-1	-1	4	-1024	-768	-1	-1	-1	-1	4		0	0						StimuliFarbe_rot_gelb.png	0	880	547	72	111				0	Content		-72	-111	25708389	233637247
25725	08:46:02.885	00:00:25.725	1544	-1024	-768	-1	-1	-1	-1	4	-1024	-768	-1	-1	-1	-1	4		0	0						StimuliFarbe_rot_gelb.png	0	880	547	72	111				0	Content		-72	-111	25725057	233653915
25742	08:46:02.902	00:00:25.741	1545	-1024	-768	-1	-1	-1	-1	4	-1024	-768	-1	-1	-1	-1	4		0	0						StimuliFarbe_rot_gelb.png	0	880	547	72	111				0	Content		-72	-111	25741839	233670697
25758	08:46:02.918	00:00:25.758	1546	-1024	-768	-1	-1	-1	-1	4	-1024	-768	-1	-1	-1	-1	4		0	0						StimuliFarbe_rot_gelb.png	0	880	547	72	111				0	Content		-72	-111	25758408	233687266
25775	08:46:02.935	00:00:25.775	1547	-1024	-768	-1	-1	-1	-1	4	-1024	-768	-1	-1	-1	-1	4		0	0						StimuliFarbe_rot_gelb.png	0	880	547	72	111				0	Content		-72	-111	25775035	233703893
25792	08:46:02.952	00:00:25.792	1548	-1024	-768	-1	-1	-1	-1	4	-1024	-768	-1	-1	-1	-1	4		0	0						StimuliFarbe_rot_gelb.png	0	880	547	72	111				0	Content		-72	-111	25792115	233720973
25809	08:46:02.969	00:00:25.808	1549	-1024	-768	-1	-1	-1	-1	4	-1024	-768	-1	-1	-1	-1	4		0	0						StimuliFarbe_rot_gelb.png	0	880	547	72	111				0	Content		-72	-111	25808783	233737641
25825	08:46:02.985	00:00:25.825	1550	-1024	-768	-1	-1	-1	-1	4	-1024	-768	-1	-1	-1	-1	4		0	0						StimuliFarbe_rot_gelb.png	0	880	547	72	111				0	Content		-72	-111	25825451	233754309
25843	08:46:03.003	00:00:25.842	1551	-1024	-768	-1	-1	-1	-1	4	-1024	-768	-1	-1	-1	-1	4		0	0						StimuliFarbe_rot_gelb.png	0	880	547	72	111				0	Content		-72	-111	25842601	233771459
25859	08:46:03.019	00:00:25.859	1552	-1024	-768	-1	-1	-1	-1	4	-1024	-768	-1	-1	-1	-1	4		0	0						StimuliFarbe_rot_gelb.png	0	880	547	72	111				0	Content		-72	-111	25859269	233788127
25876	08:46:03.036	00:00:25.875	1553	-1024	-768	-1	-1	-1	-1	4	-1024	-768	-1	-1	-1	-1	4		0	0						StimuliFarbe_rot_gelb.png	0	880	547	72	111				0	Content		-72	-111	25875937	233804795
25892	08:46:03.052	00:00:25.892	1554	-1024	-768	-1	-1	-1	-1	4	-1024	-768	-1	-1	-1	-1	4		0	0						StimuliFarbe_rot_gelb.png	0	880	547	72	111				0	Content		-72	-111	25892256	233821114
25909	08:46:03.069	00:00:25.908	1555	-1024	-768	-1	-1	-1	-1	4	-1024	-768	-1	-1	-1	-1	4		0	0						StimuliFarbe_rot_gelb.png	0	880	547	72	111				0	Content		-72	-111	25908924	233837782
25926	08:46:03.086	00:00:25.925	1556	-1024	-768	-1	-1	-1	-1	4	-1024	-768	-1	-1	-1	-1	4		0	0						StimuliFarbe_rot_gelb.png	0	880	547	72	111				0	Content		-72	-111	25925592	233854450
25942	08:46:03.102	00:00:25.941	1557	-1024	-768	-1	-1	-1	-1	4	-1024	-768	-1	-1	-1	-1	4		0	0						StimuliFarbe_rot_gelb.png	0	880	547	72	111				0	Content		-72	-111	25941517	233870375
25958	08:46:03.118	00:00:25.958	1558	-1024	-768	-1	-1	-1	-1	4	-1024	-768	-1	-1	-1	-1	4		0	0						StimuliFarbe_rot_gelb.png	0	880	547	72	111				0	Content		-72	-111	25958266	233887124
25975	08:46:03.135	00:00:25.974	1559	-1024	-768	-1	-1	-1	-1	4	-1024	-768	-1	-1	-1	-1	4		0	0						StimuliFarbe_rot_gelb.png	0	880	547	72	111				0	Content		-72	-111	25974890	233903748
25992	08:46:03.152	00:00:25.991	1560	-1024	-768	-1	-1	-1	-1	4	-1024	-768	-1	-1	-1	-1	4		0	0						StimuliFarbe_rot_gelb.png	0	880	547	72	111				0	Content		-72	-111	25991557	233920415
26008	08:46:03.168	00:00:26.008	1561	-1024	-768	-1	-1	-1	-1	4	-1024	-768	-1	-1	-1	-1	4		0	0						StimuliFarbe_rot_gelb.png	0	880	547	72	111				0	Content		-72	-111	26008225	233937083
26025	08:46:03.185	00:00:26.024	1562	-1024	-768	-1	-1	-1	-1	4	-1024	-768	-1	-1	-1	-1	4		0	0						StimuliFarbe_rot_gelb.png	0	880	547	72	111				0	Content		-72	-111	26024893	233953751
26042	08:46:03.202	00:00:26.041	1563	-1024	-768	-1	-1	-1	-1	4	-1024	-768	-1	-1	-1	-1	4		0	0						StimuliFarbe_rot_gelb.png	0	880	547	72	111				0	Content		-72	-111	26041517	233970375
26058	08:46:03.218	00:00:26.058	1564	-1024	-768	-1	-1	-1	-1	4	-1024	-768	-1	-1	-1	-1	4		0	0						StimuliFarbe_rot_gelb.png	0	880	547	72	111				0	Content		-72	-111	26058185	233987043
26075	08:46:03.235	00:00:26.074	1565	-1024	-768	-1	-1	-1	-1	4	-1024	-768	-1	-1	-1	-1	4		0	0						StimuliFarbe_rot_gelb.png	0	880	547	72	111				0	Content		-72	-111	26074853	234003711
26092	08:46:03.252	00:00:26.091	1566	-1024	-768	-1	-1	-1	-1	4	-1024	-768	-1	-1	-1	-1	4		0	0						StimuliFarbe_rot_gelb.png	0	880	547	72	111				0	Content		-72	-111	26091747	234020605
26108	08:46:03.268	00:00:26.108	1567	-1024	-768	-1	-1	-1	-1	4	-1024	-768	-1	-1	-1	-1	4		0	0						StimuliFarbe_rot_gelb.png	0	880	547	72	111				0	Content		-72	-111	26108415	234037273
26125	08:46:03.285	00:00:26.125	1568	-1024	-768	-1	-1	-1	-1	4	-1024	-768	-1	-1	-1	-1	4		0	0						StimuliFarbe_rot_gelb.png	0	880	547	72	111				0	Content		-72	-111	26125408	234054266
26142	08:46:03.302	00:00:26.142	1569	-1024	-768	-1	-1	-1	-1	4	-1024	-768	-1	-1	-1	-1	4		0	0						StimuliFarbe_rot_gelb.png	0	880	547	72	111				0	Content		-72	-111	26142076	234070934
26159	08:46:03.319	00:00:26.158	1570	-1024	-768	-1	-1	-1	-1	4	-1024	-768	-1	-1	-1	-1	4		0	0						StimuliFarbe_rot_gelb.png	0	880	547	72	111				0	Content		-72	-111	26158744	234087602
26176	08:46:03.336	00:00:26.176	1571	-1024	-768	-1	-1	-1	-1	4	-1024	-768	-1	-1	-1	-1	4		0	0						StimuliFarbe_rot_gelb.png	0	880	547	72	111				0	Content		-72	-111	26176016	234104874
26193	08:46:03.353	00:00:26.192	1572	-1024	-768	-1	-1	-1	-1	4	-1024	-768	-1	-1	-1	-1	4		0	0						StimuliFarbe_rot_gelb.png	0	880	547	72	111				0	Content		-72	-111	26192684	234121542
26210	08:46:03.370	00:00:26.210	1573	-1024	-768	-1	-1	-1	-1	4	-1024	-768	-1	-1	-1	-1	4		0	0						StimuliFarbe_rot_gelb.png	0	880	547	72	111				0	Content		-72	-111	26210021	234138879
26226	08:46:03.386	00:00:26.226	1574	-1024	-768	-1	-1	-1	-1	4	-1024	-768	-1	-1	-1	-1	4		0	0						StimuliFarbe_rot_gelb.png	0	880	547	72	111				0	Content		-72	-111	26226060	234154918
26243	08:46:03.403	00:00:26.242	1575	-1024	-768	-1	-1	-1	-1	4	-1024	-768	-1	-1	-1	-1	4		0	0						StimuliFarbe_rot_gelb.png	0	880	547	72	111				0	Content		-72	-111	26242727	234171585
26259	08:46:03.419	00:00:26.259	1576	-1024	-768	-1	-1	-1	-1	4	-1024	-768	-1	-1	-1	-1	4		0	0						StimuliFarbe_rot_gelb.png	0	880	547	72	111				0	Content		-72	-111	26259395	234188253
26275	08:46:03.435	00:00:26.274	1577	-1024	-768	-1	-1	-1	-1	4	-1024	-768	-1	-1	-1	-1	4		0	0						StimuliFarbe_rot_gelb.png	0	880	547	72	111				0	Content		-72	-111	26274761	234203619
26291	08:46:03.451	00:00:26.291	1578	-1024	-768	-1	-1	-1	-1	4	-1024	-768	-1	-1	-1	-1	4		0	0						StimuliFarbe_rot_gelb.png	0	880	547	72	111				0	Content		-72	-111	26291383	234220241
26308	08:46:03.468	00:00:26.308	1579	-1024	-768	-1	-1	-1	-1	4	-1024	-768	-1	-1	-1	-1	4		0	0						StimuliFarbe_rot_gelb.png	0	880	547	72	111				0	Content		-72	-111	26308062	234236920
26325	08:46:03.485	00:00:26.324	1580	-1024	-768	-1	-1	-1	-1	4	-1024	-768	-1	-1	-1	-1	4		0	0						StimuliFarbe_rot_gelb.png	0	880	547	72	111				0	Content		-72	-111	26324756	234253614
26341	08:46:03.501	00:00:26.341	1581	-1024	-768	-1	-1	-1	-1	4	-1024	-768	-1	-1	-1	-1	4		0	0						StimuliFarbe_rot_gelb.png	0	880	547	72	111				0	Content		-72	-111	26341383	234270241
26359	08:46:03.519	00:00:26.358	1582	-1024	-768	-1	-1	-1	-1	4	-1024	-768	-1	-1	-1	-1	4		0	0						StimuliFarbe_rot_gelb.png	0	880	547	72	111				0	Content		-72	-111	26358640	234287498
26375	08:46:03.535	00:00:26.375	1583	-1024	-768	-1	-1	-1	-1	4	-1024	-768	-1	-1	-1	-1	4		0	0						StimuliFarbe_rot_gelb.png	0	880	547	72	111				0	Content		-72	-111	26375308	234304166
26392	08:46:03.552	00:00:26.392	1584	-1024	-768	-1	-1	-1	-1	4	-1024	-768	-1	-1	-1	-1	4		0	0						StimuliFarbe_rot_gelb.png	0	880	547	72	111				0	Content		-72	-111	26392374	234321232
26409	08:46:03.569	00:00:26.409	1585	-1024	-768	-1	-1	-1	-1	4	-1024	-768	-1	-1	-1	-1	4		0	0						StimuliFarbe_rot_gelb.png	0	880	547	72	111				0	Content		-72	-111	26409042	234337900
26426	08:46:03.586	00:00:26.425	1586	-1024	-768	-1	-1	-1	-1	4	-1024	-768	-1	-1	-1	-1	4		0	0						StimuliFarbe_rot_gelb.png	0	880	547	72	111				0	Content		-72	-111	26425710	234354568
26442	08:46:03.602	00:00:26.441	1587	-1024	-768	-1	-1	-1	-1	4	-1024	-768	-1	-1	-1	-1	4		0	0						StimuliFarbe_rot_gelb.png	0	880	547	72	111				0	Content		-72	-111	26441858	234370716
26459	08:46:03.619	00:00:26.458	1588	-1024	-768	-1	-1	-1	-1	4	-1024	-768	-1	-1	-1	-1	4		0	0						StimuliFarbe_rot_gelb.png	0	880	547	72	111				0	Content		-72	-111	26458526	234387384
26475	08:46:03.635	00:00:26.474	1589	-1024	-768	-1	-1	-1	-1	4	-1024	-768	-1	-1	-1	-1	4		0	0						StimuliFarbe_rot_gelb.png	0	880	547	72	111				0	Content		-72	-111	26474628	234403486
26491	08:46:03.651	00:00:26.491	1590	-1024	-768	-1	-1	-1	-1	4	-1024	-768	-1	-1	-1	-1	4		0	0						StimuliFarbe_rot_gelb.png	0	880	547	72	111				0	Content		-72	-111	26491249	234420107
26508	08:46:03.668	00:00:26.507	1591	-1024	-768	-1	-1	-1	-1	4	-1024	-768	-1	-1	-1	-1	4		0	0						StimuliFarbe_rot_gelb.png	0	880	547	72	111				0	Content		-72	-111	26507875	234436733
26525	08:46:03.685	00:00:26.524	1592	-1024	-768	-1	-1	-1	-1	4	-1024	-768	-1	-1	-1	-1	4		0	0						StimuliFarbe_rot_gelb.png	0	880	547	72	111				0	Content		-72	-111	26524555	234453413
26541	08:46:03.701	00:00:26.541	1593	-1024	-768	-1	-1	-1	-1	4	-1024	-768	-1	-1	-1	-1	4		0	0						StimuliFarbe_rot_gelb.png	0	880	547	72	111				0	Content		-72	-111	26541246	234470104
26558	08:46:03.718	00:00:26.558	1594	-1024	-768	-1	-1	-1	-1	4	-1024	-768	-1	-1	-1	-1	4		0	0						StimuliFarbe_rot_gelb.png	0	880	547	72	111				0	Content		-72	-111	26558080	234486938
26575	08:46:03.735	00:00:26.574	1595	-1024	-768	-1	-1	-1	-1	4	-1024	-768	-1	-1	-1	-1	4		0	0						StimuliFarbe_rot_gelb.png	0	880	547	72	111				0	Content		-72	-111	26574748	234503606
26591	08:46:03.751	00:00:26.591	1596	-1024	-768	-1	-1	-1	-1	4	-1024	-768	-1	-1	-1	-1	4		0	0						StimuliFarbe_rot_gelb.png	0	880	547	72	111				0	Content		-72	-111	26591416	234520274
26608	08:46:03.768	00:00:26.608	1597	-1024	-768	-1	-1	-1	-1	4	-1024	-768	-1	-1	-1	-1	4		0	0						StimuliFarbe_rot_gelb.png	0	880	547	72	111				0	Content		-72	-111	26608402	234537260
26625	08:46:03.785	00:00:26.625	1598	-1024	-768	-1	-1	-1	-1	4	-1024	-768	-1	-1	-1	-1	4		0	0						StimuliFarbe_rot_gelb.png	0	880	547	72	111				0	Content		-72	-111	26625070	234553928
26642	08:46:03.802	00:00:26.641	1599	-1024	-768	-1	-1	-1	-1	4	-1024	-768	-1	-1	-1	-1	4		0	0						StimuliFarbe_rot_gelb.png	0	880	547	72	111				0	Content		-72	-111	26641738	234570596
26659	08:46:03.819	00:00:26.659	1600	-1024	-768	-1	-1	-1	-1	4	-1024	-768	-1	-1	-1	-1	4		0	0						StimuliFarbe_rot_gelb.png	0	880	547	72	111				0	Content		-72	-111	26659056	234587914
26676	08:46:03.836	00:00:26.675	1601	-1024	-768	-1	-1	-1	-1	4	-1024	-768	-1	-1	-1	-1	4		0	0						StimuliFarbe_rot_gelb.png	0	880	547	72	111				0	Content		-72	-111	26675724	234604582
26692	08:46:03.852	00:00:26.691	1602	-1024	-768	-1	-1	-1	-1	4	-1024	-768	-1	-1	-1	-1	4		0	0						StimuliFarbe_rot_gelb.png	0	880	547	72	111				0	Content		-72	-111	26691938	234620796
26709	08:46:03.869	00:00:26.708	1603	-1024	-768	-1	-1	-1	-1	4	-1024	-768	-1	-1	-1	-1	4		0	0						StimuliFarbe_rot_gelb.png	0	880	547	72	111				0	Content		-72	-111	26708606	234637464
26719	08:46:03.879																				ImageEnd	16	0	0	StimuliFarbe_rot_gelb.png
26725	08:46:03.885	00:00:26.725	1604	-1024	-768	-1	-1	-1	-1	4	-1024	-768	-1	-1	-1	-1	4		0	0						No media	0	1024	768	0	0				0	Content		0	0	26725274	234654132
26737	08:46:03.897																				ImageStart	8	0	0	Fix_sw.jpg
26741	08:46:03.901	00:00:26.741	1605	-1024	-768	-1	-1	-1	-1	4	-1024	-768	-1	-1	-1	-1	4		0	0						Fix_sw.jpg	0	880	547	72	111				0	Content		-72	-111	26741116	234669974
26758	08:46:03.918	00:00:26.757	1606	-1024	-768	-1	-1	-1	-1	4	-1024	-768	-1	-1	-1	-1	4		0	0						Fix_sw.jpg	0	880	547	72	111				0	Content		-72	-111	26757738	234686596
26774	08:46:03.934	00:00:26.774	1607	-1024	-768	-1	-1	-1	-1	4	-1024	-768	-1	-1	-1	-1	4		0	0						Fix_sw.jpg	0	880	547	72	111				0	Content		-72	-111	26774424	234703282
26791	08:46:03.951	00:00:26.791	1608	-1024	-768	-1	-1	-1	-1	4	-1024	-768	-1	-1	-1	-1	4		0	0						Fix_sw.jpg	0	880	547	72	111				0	Content		-72	-111	26791092	234719950
26808	08:46:03.968	00:00:26.807	1609	-1024	-768	-1	-1	-1	-1	4	-1024	-768	-1	-1	-1	-1	4		0	0						Fix_sw.jpg	0	880	547	72	111				0	Content		-72	-111	26807760	234736618
26824	08:46:03.984	00:00:26.824	1610	-1024	-768	-1	-1	-1	-1	4	-1024	-768	-1	-1	-1	-1	4		0	0						Fix_sw.jpg	0	880	547	72	111				0	Content		-72	-111	26824417	234753275
26841	08:46:04.001	00:00:26.840	1611	-1024	-768	-1	-1	-1	-1	4	-1024	-768	-1	-1	-1	-1	4		0	0						Fix_sw.jpg	0	880	547	72	111				0	Content		-72	-111	26840985	234769843
26858	08:46:04.018	00:00:26.857	1612	-1024	-768	-1	-1	-1	-1	4	-1024	-768	-1	-1	-1	-1	4		0	0						Fix_sw.jpg	0	880	547	72	111				0	Content		-72	-111	26857737	234786595
26875	08:46:04.035	00:00:26.875	1613	-1024	-768	-1	-1	-1	-1	4	-1024	-768	-1	-1	-1	-1	4		0	0						Fix_sw.jpg	0	880	547	72	111				0	Content		-72	-111	26875020	234803878
26892	08:46:04.052	00:00:26.891	1614	-1024	-768	-1	-1	-1	-1	4	-1024	-768	-1	-1	-1	-1	4		0	0						Fix_sw.jpg	0	880	547	72	111				0	Content		-72	-111	26891687	234820545
26909	08:46:04.069	00:00:26.908	1615	-1024	-768	-1	-1	-1	-1	4	-1024	-768	-1	-1	-1	-1	4		0	0						Fix_sw.jpg	0	880	547	72	111				0	Content		-72	-111	26908745	234837603
26925	08:46:04.085	00:00:26.925	1616	-1024	-768	-1	-1	-1	-1	4	-1024	-768	-1	-1	-1	-1	4		0	0						Fix_sw.jpg	0	880	547	72	111				0	Content		-72	-111	26925413	234854271
26942	08:46:04.102	00:00:26.942	1617	-1024	-768	-1	-1	-1	-1	4	-1024	-768	-1	-1	-1	-1	4		0	0						Fix_sw.jpg	0	880	547	72	111				0	Content		-72	-111	26942081	234870939
26958	08:46:04.118	00:00:26.958	1618	-1024	-768	-1	-1	-1	-1	4	-1024	-768	-1	-1	-1	-1	4		0	0						Fix_sw.jpg	0	880	547	72	111				0	Content		-72	-111	26958218	234887076
26975	08:46:04.135	00:00:26.974	1619	-1024	-768	-1	-1	-1	-1	4	-1024	-768	-1	-1	-1	-1	4		0	0						Fix_sw.jpg	0	880	547	72	111				0	Content		-72	-111	26974886	234903744
26991	08:46:04.151	00:00:26.991	1620	-1024	-768	-1	-1	-1	-1	4	-1024	-768	-1	-1	-1	-1	4		0	0						Fix_sw.jpg	0	880	547	72	111				0	Content		-72	-111	26991334	234920192
27008	08:46:04.168	00:00:27.008	1621	-1024	-768	-1	-1	-1	-1	4	-1024	-768	-1	-1	-1	-1	4		0	0						Fix_sw.jpg	0	880	547	72	111				0	Content		-72	-111	27008002	234936860
27025	08:46:04.185	00:00:27.024	1622	-1024	-768	-1	-1	-1	-1	4	-1024	-768	-1	-1	-1	-1	4		0	0						Fix_sw.jpg	0	880	547	72	111				0	Content		-72	-111	27024670	234953528
27041	08:46:04.201	00:00:27.040	1623	-1024	-768	-1	-1	-1	-1	4	-1024	-768	-1	-1	-1	-1	4		0	0						Fix_sw.jpg	0	880	547	72	111				0	Content		-72	-111	27040978	234969836
27058	08:46:04.218	00:00:27.057	1624	-1024	-768	-1	-1	-1	-1	4	-1024	-768	-1	-1	-1	-1	4		0	0						Fix_sw.jpg	0	880	547	72	111				0	Content		-72	-111	27057601	234986459
27074	08:46:04.234	00:00:27.074	1625	-1024	-768	-1	-1	-1	-1	4	-1024	-768	-1	-1	-1	-1	4		0	0						Fix_sw.jpg	0	880	547	72	111				0	Content		-72	-111	27074282	235003140
27091	08:46:04.251	00:00:27.090	1626	-1024	-768	-1	-1	-1	-1	4	-1024	-768	-1	-1	-1	-1	4		0	0						Fix_sw.jpg	0	880	547	72	111				0	Content		-72	-111	27090847	235019705
27108	08:46:04.268	00:00:27.107	1627	-1024	-768	-1	-1	-1	-1	4	-1024	-768	-1	-1	-1	-1	4		0	0						Fix_sw.jpg	0	880	547	72	111				0	Content		-72	-111	27107722	235036580
27124	08:46:04.284	00:00:27.124	1628	-1024	-768	-1	-1	-1	-1	4	-1024	-768	-1	-1	-1	-1	4		0	0						Fix_sw.jpg	0	880	547	72	111				0	Content		-72	-111	27124390	235053248
27141	08:46:04.301	00:00:27.141	1629	-1024	-768	-1	-1	-1	-1	4	-1024	-768	-1	-1	-1	-1	4		0	0						Fix_sw.jpg	0	880	547	72	111				0	Content		-72	-111	27141058	235069916
27158	08:46:04.318	00:00:27.158	1630	-1024	-768	-1	-1	-1	-1	4	-1024	-768	-1	-1	-1	-1	4		0	0						Fix_sw.jpg	0	880	547	72	111				0	Content		-72	-111	27158071	235086929
27175	08:46:04.335	00:00:27.174	1631	-1024	-768	-1	-1	-1	-1	4	-1024	-768	-1	-1	-1	-1	4		0	0						Fix_sw.jpg	0	880	547	72	111				0	Content		-72	-111	27174739	235103597
27191	08:46:04.351	00:00:27.191	1632	-1024	-768	-1	-1	-1	-1	4	-1024	-768	-1	-1	-1	-1	4		0	0						Fix_sw.jpg	0	880	547	72	111				0	Content		-72	-111	27191407	235120265
27209	08:46:04.369	00:00:27.208	1633	-1024	-768	-1	-1	-1	-1	4	-1024	-768	-1	-1	-1	-1	4		0	0						Fix_sw.jpg	0	880	547	72	111				0	Content		-72	-111	27208697	235137555
27225	08:46:04.385	00:00:27.225	1634	-1024	-768	-1	-1	-1	-1	4	-1024	-768	-1	-1	-1	-1	4		0	0						Fix_sw.jpg	0	880	547	72	111				0	Content		-72	-111	27225365	235154223
27243	08:46:04.403	00:00:27.242	1635	-1024	-768	-1	-1	-1	-1	4	-1024	-768	-1	-1	-1	-1	4		0	0						Fix_sw.jpg	0	880	547	72	111				0	Content		-72	-111	27242594	235171452
27257	08:46:04.417	00:00:27.257	1636	-1024	-768	-1	-1	-1	-1	4	-1024	-768	-1	-1	-1	-1	4		0	0						Fix_sw.jpg	0	880	547	72	111				0	Content		-72	-111	27257464	235186322
27274	08:46:04.434	00:00:27.274	1637	-1024	-768	-1	-1	-1	-1	4	-1024	-768	-1	-1	-1	-1	4		0	0						Fix_sw.jpg	0	880	547	72	111				0	Content		-72	-111	27274086	235202944
27291	08:46:04.451	00:00:27.290	1638	-1024	-768	-1	-1	-1	-1	4	-1024	-768	-1	-1	-1	-1	4		0	0						Fix_sw.jpg	0	880	547	72	111				0	Content		-72	-111	27290771	235219629
27307	08:46:04.467	00:00:27.307	1639	-1024	-768	-1	-1	-1	-1	4	-1024	-768	-1	-1	-1	-1	4		0	0						Fix_sw.jpg	0	880	547	72	111				0	Content		-72	-111	27307439	235236297
27324	08:46:04.484	00:00:27.324	1640	-1024	-768	-1	-1	-1	-1	4	-1024	-768	-1	-1	-1	-1	4		0	0						Fix_sw.jpg	0	880	547	72	111				0	Content		-72	-111	27324107	235252965
27341	08:46:04.501	00:00:27.340	1641	-1024	-768	-1	-1	-1	-1	4	-1024	-768	-1	-1	-1	-1	4		0	0						Fix_sw.jpg	0	880	547	72	111				0	Content		-72	-111	27340764	235269622
27357	08:46:04.517	00:00:27.357	1642	-1024	-768	-1	-1	-1	-1	4	-1024	-768	-1	-1	-1	-1	4		0	0						Fix_sw.jpg	0	880	547	72	111				0	Content		-72	-111	27357333	235286191
27374	08:46:04.534	00:00:27.373	1643	-1024	-768	-1	-1	-1	-1	4	-1024	-768	-1	-1	-1	-1	4		0	0						Fix_sw.jpg	0	880	547	72	111				0	Content		-72	-111	27373962	235302820
27391	08:46:04.551	00:00:27.391	1644	-1024	-768	-1	-1	-1	-1	4	-1024	-768	-1	-1	-1	-1	4		0	0						Fix_sw.jpg	0	880	547	72	111				0	Content		-72	-111	27391048	235319906
27408	08:46:04.568	00:00:27.407	1645	-1024	-768	-1	-1	-1	-1	4	-1024	-768	-1	-1	-1	-1	4		0	0						Fix_sw.jpg	0	880	547	72	111				0	Content		-72	-111	27407716	235336574
27424	08:46:04.584	00:00:27.424	1646	-1024	-768	-1	-1	-1	-1	4	-1024	-768	-1	-1	-1	-1	4		0	0						Fix_sw.jpg	0	880	547	72	111				0	Content		-72	-111	27424384	235353242
27442	08:46:04.602	00:00:27.441	1647	-1024	-768	-1	-1	-1	-1	4	-1024	-768	-1	-1	-1	-1	4		0	0						Fix_sw.jpg	0	880	547	72	111				0	Content		-72	-111	27441830	235370688
27459	08:46:04.619	00:00:27.459	1648	-1024	-768	-1	-1	-1	-1	4	-1024	-768	-1	-1	-1	-1	4		0	0						Fix_sw.jpg	0	880	547	72	111				0	Content		-72	-111	27459212	235388070
27475	08:46:04.635	00:00:27.474	1649	-1024	-768	-1	-1	-1	-1	4	-1024	-768	-1	-1	-1	-1	4		0	0						Fix_sw.jpg	0	880	547	72	111				0	Content		-72	-111	27474894	235403752
27492	08:46:04.652	00:00:27.491	1650	-1024	-768	-1	-1	-1	-1	4	-1024	-768	-1	-1	-1	-1	4		0	0						Fix_sw.jpg	0	880	547	72	111				0	Content		-72	-111	27491562	235420420
27507	08:46:04.667	00:00:27.507	1651	-1024	-768	-1	-1	-1	-1	4	-1024	-768	-1	-1	-1	-1	4		0	0						Fix_sw.jpg	0	880	547	72	111				0	Content		-72	-111	27507322	235436180
27524	08:46:04.684	00:00:27.523	1652	-1024	-768	-1	-1	-1	-1	4	-1024	-768	-1	-1	-1	-1	4		0	0						Fix_sw.jpg	0	880	547	72	111				0	Content		-72	-111	27523946	235452804
27541	08:46:04.701	00:00:27.540	1653	-1024	-768	-1	-1	-1	-1	4	-1024	-768	-1	-1	-1	-1	4		0	0						Fix_sw.jpg	0	880	547	72	111				0	Content		-72	-111	27540627	235469485
27557	08:46:04.717	00:00:27.557	1654	-1024	-768	-1	-1	-1	-1	4	-1024	-768	-1	-1	-1	-1	4		0	0						Fix_sw.jpg	0	880	547	72	111				0	Content		-72	-111	27557207	235486065
27574	08:46:04.734	00:00:27.574	1655	-1024	-768	-1	-1	-1	-1	4	-1024	-768	-1	-1	-1	-1	4		0	0						Fix_sw.jpg	0	880	547	72	111				0	Content		-72	-111	27574079	235502937
27591	08:46:04.751	00:00:27.590	1656	-1024	-768	-1	-1	-1	-1	4	-1024	-768	-1	-1	-1	-1	4		0	0						Fix_sw.jpg	0	880	547	72	111				0	Content		-72	-111	27590747	235519605
27607	08:46:04.767	00:00:27.607	1657	-1024	-768	-1	-1	-1	-1	4	-1024	-768	-1	-1	-1	-1	4		0	0						Fix_sw.jpg	0	880	547	72	111				0	Content		-72	-111	27607415	235536273
27624	08:46:04.784	00:00:27.624	1658	-1024	-768	-1	-1	-1	-1	4	-1024	-768	-1	-1	-1	-1	4		0	0						Fix_sw.jpg	0	880	547	72	111				0	Content		-72	-111	27624424	235553282
27641	08:46:04.801	00:00:27.641	1659	-1024	-768	-1	-1	-1	-1	4	-1024	-768	-1	-1	-1	-1	4		0	0						Fix_sw.jpg	0	880	547	72	111				0	Content		-72	-111	27641092	235569950
27658	08:46:04.818	00:00:27.657	1660	-1024	-768	-1	-1	-1	-1	4	-1024	-768	-1	-1	-1	-1	4		0	0						Fix_sw.jpg	0	880	547	72	111				0	Content		-72	-111	27657760	235586618
27675	08:46:04.835	00:00:27.675	1661	-1024	-768	-1	-1	-1	-1	4	-1024	-768	-1	-1	-1	-1	4		0	0						Fix_sw.jpg	0	880	547	72	111				0	Content		-72	-111	27675101	235603959
27692	08:46:04.852	00:00:27.691	1662	-1024	-768	-1	-1	-1	-1	4	-1024	-768	-1	-1	-1	-1	4		0	0						Fix_sw.jpg	0	880	547	72	111				0	Content		-72	-111	27691769	235620627
27709	08:46:04.869	00:00:27.709	1663	-1024	-768	-1	-1	-1	-1	4	-1024	-768	-1	-1	-1	-1	4		0	0						Fix_sw.jpg	0	880	547	72	111				0	Content		-72	-111	27709061	235637919
27724	08:46:04.884	00:00:27.723	1664	-1024	-768	-1	-1	-1	-1	4	-1024	-768	-1	-1	-1	-1	4		0	0						Fix_sw.jpg	0	880	547	72	111				0	Content		-72	-111	27723811	235652669
27740	08:46:04.900	00:00:27.740	1665	-1024	-768	-1	-1	-1	-1	4	-1024	-768	-1	-1	-1	-1	4		0	0						Fix_sw.jpg	0	880	547	72	111				0	Content		-72	-111	27740435	235669293
27749	08:46:04.909																				ImageEnd	16	0	0	Fix_sw.jpg
27757	08:46:04.917	00:00:27.757	1666	-1024	-768	-1	-1	-1	-1	4	-1024	-768	-1	-1	-1	-1	4		0	0						No media	0	1024	768	0	0				0	Content		0	0	27757120	235685978
27767	08:46:04.927																				ImageStart	8	0	0	StimuliFarbe_gelb_rot.png
27774	08:46:04.934	00:00:27.773	1667	-1024	-768	-1	-1	-1	-1	4	-1024	-768	-1	-1	-1	-1	4		0	0						StimuliFarbe_gelb_rot.png	0	880	547	72	111				0	Content		-72	-111	27773788	235702646
27790	08:46:04.950	00:00:27.790	1668	-1024	-768	-1	-1	-1	-1	4	-1024	-768	-1	-1	-1	-1	4		0	0						StimuliFarbe_gelb_rot.png	0	880	547	72	111				0	Content		-72	-111	27790456	235719314
27807	08:46:04.967	00:00:27.807	1669	-1024	-768	-1	-1	-1	-1	4	-1024	-768	-1	-1	-1	-1	4		0	0						StimuliFarbe_gelb_rot.png	0	880	547	72	111				0	Content		-72	-111	27807116	235735974
27824	08:46:04.984	00:00:27.823	1670	-1024	-768	-1	-1	-1	-1	4	-1024	-768	-1	-1	-1	-1	4		0	0						StimuliFarbe_gelb_rot.png	0	880	547	72	111				0	Content		-72	-111	27823682	235752540
27841	08:46:05.001	00:00:27.840	1671	-1024	-768	-1	-1	-1	-1	4	-1024	-768	-1	-1	-1	-1	4		0	0						StimuliFarbe_gelb_rot.png	0	880	547	72	111				0	Content		-72	-111	27840618	235769476
27857	08:46:05.017	00:00:27.857	1672	-1024	-768	-1	-1	-1	-1	4	-1024	-768	-1	-1	-1	-1	4		0	0						StimuliFarbe_gelb_rot.png	0	880	547	72	111				0	Content		-72	-111	27857286	235786144
27874	08:46:05.034	00:00:27.874	1673	-1024	-768	-1	-1	-1	-1	4	-1024	-768	-1	-1	-1	-1	4		0	0						StimuliFarbe_gelb_rot.png	0	880	547	72	111				0	Content		-72	-111	27874426	235803284
27891	08:46:05.051	00:00:27.891	1674	-1024	-768	-1	-1	-1	-1	4	-1024	-768	-1	-1	-1	-1	4		0	0						StimuliFarbe_gelb_rot.png	0	880	547	72	111				0	Content		-72	-111	27891093	235819951
27908	08:46:05.068	00:00:27.908	1675	-1024	-768	-1	-1	-1	-1	4	-1024	-768	-1	-1	-1	-1	4		0	0						StimuliFarbe_gelb_rot.png	0	880	547	72	111				0	Content		-72	-111	27908303	235837161
27926	08:46:05.086	00:00:27.925	1676	-1024	-768	-1	-1	-1	-1	4	-1024	-768	-1	-1	-1	-1	4		0	0						StimuliFarbe_gelb_rot.png	0	880	547	72	111				0	Content		-72	-111	27925551	235854409
27941	08:46:05.101	00:00:27.941	1677	-1024	-768	-1	-1	-1	-1	4	-1024	-768	-1	-1	-1	-1	4		0	0						StimuliFarbe_gelb_rot.png	0	880	547	72	111				0	Content		-72	-111	27941239	235870097
27958	08:46:05.118	00:00:27.957	1678	-1024	-768	-1	-1	-1	-1	4	-1024	-768	-1	-1	-1	-1	4		0	0						StimuliFarbe_gelb_rot.png	0	880	547	72	111				0	Content		-72	-111	27957907	235886765
27974	08:46:05.134	00:00:27.973	1679	-1024	-768	-1	-1	-1	-1	4	-1024	-768	-1	-1	-1	-1	4		0	0						StimuliFarbe_gelb_rot.png	0	880	547	72	111				0	Content		-72	-111	27973679	235902537
27990	08:46:05.150	00:00:27.990	1680	-1024	-768	-1	-1	-1	-1	4	-1024	-768	-1	-1	-1	-1	4		0	0						StimuliFarbe_gelb_rot.png	0	880	547	72	111				0	Content		-72	-111	27990299	235919157
28007	08:46:05.167	00:00:28.006	1681	-1024	-768	-1	-1	-1	-1	4	-1024	-768	-1	-1	-1	-1	4		0	0						StimuliFarbe_gelb_rot.png	0	880	547	72	111				0	Content		-72	-111	28006967	235935825
28024	08:46:05.184	00:00:28.023	1682	-1024	-768	-1	-1	-1	-1	4	-1024	-768	-1	-1	-1	-1	4		0	0						StimuliFarbe_gelb_rot.png	0	880	547	72	111				0	Content		-72	-111	28023635	235952493
28040	08:46:05.200	00:00:28.040	1683	-1024	-768	-1	-1	-1	-1	4	-1024	-768	-1	-1	-1	-1	4		0	0						StimuliFarbe_gelb_rot.png	0	880	547	72	111				0	Content		-72	-111	28040303	235969161
28057	08:46:05.217	00:00:28.056	1684	-1024	-768	-1	-1	-1	-1	4	-1024	-768	-1	-1	-1	-1	4		0	0						StimuliFarbe_gelb_rot.png	0	880	547	72	111				0	Content		-72	-111	28056929	235985787
28074	08:46:05.234	00:00:28.073	1685	-1024	-768	-1	-1	-1	-1	4	-1024	-768	-1	-1	-1	-1	4		0	0						StimuliFarbe_gelb_rot.png	0	880	547	72	111				0	Content		-72	-111	28073597	236002455
28090	08:46:05.250	00:00:28.090	1686	-1024	-768	-1	-1	-1	-1	4	-1024	-768	-1	-1	-1	-1	4		0	0						StimuliFarbe_gelb_rot.png	0	880	547	72	111				0	Content		-72	-111	28090265	236019123
28107	08:46:05.267	00:00:28.107	1687	-1024	-768	-1	-1	-1	-1	4	-1024	-768	-1	-1	-1	-1	4		0	0						StimuliFarbe_gelb_rot.png	0	880	547	72	111				0	Content		-72	-111	28107156	236036014
28124	08:46:05.284	00:00:28.123	1688	-1024	-768	-1	-1	-1	-1	4	-1024	-768	-1	-1	-1	-1	4		0	0						StimuliFarbe_gelb_rot.png	0	880	547	72	111				0	Content		-72	-111	28123824	236052682
28141	08:46:05.301	00:00:28.140	1689	-1024	-768	-1	-1	-1	-1	4	-1024	-768	-1	-1	-1	-1	4		0	0						StimuliFarbe_gelb_rot.png	0	880	547	72	111				0	Content		-72	-111	28140815	236069673
28157	08:46:05.317	00:00:28.157	1690	-1024	-768	-1	-1	-1	-1	4	-1024	-768	-1	-1	-1	-1	4		0	0						StimuliFarbe_gelb_rot.png	0	880	547	72	111				0	Content		-72	-111	28157483	236086341
28174	08:46:05.334	00:00:28.174	1691	-1024	-768	-1	-1	-1	-1	4	-1024	-768	-1	-1	-1	-1	4		0	0						StimuliFarbe_gelb_rot.png	0	880	547	72	111				0	Content		-72	-111	28174151	236103009
28191	08:46:05.351	00:00:28.191	1692	-1024	-768	-1	-1	-1	-1	4	-1024	-768	-1	-1	-1	-1	4		0	0						StimuliFarbe_gelb_rot.png	0	880	547	72	111				0	Content		-72	-111	28191411	236120269
28208	08:46:05.368	00:00:28.208	1693	-1024	-768	-1	-1	-1	-1	4	-1024	-768	-1	-1	-1	-1	4		0	0						StimuliFarbe_gelb_rot.png	0	880	547	72	111				0	Content		-72	-111	28208079	236136937
28225	08:46:05.385	00:00:28.225	1694	-1024	-768	-1	-1	-1	-1	4	-1024	-768	-1	-1	-1	-1	4		0	0						StimuliFarbe_gelb_rot.png	0	880	547	72	111				0	Content		-72	-111	28225417	236154275
28240	08:46:05.400	00:00:28.240	1695	-1024	-768	-1	-1	-1	-1	4	-1024	-768	-1	-1	-1	-1	4		0	0						StimuliFarbe_gelb_rot.png	0	880	547	72	111				0	Content		-72	-111	28240168	236169026
28257	08:46:05.417	00:00:28.256	1696	-1024	-768	-1	-1	-1	-1	4	-1024	-768	-1	-1	-1	-1	4		0	0						StimuliFarbe_gelb_rot.png	0	880	547	72	111				0	Content		-72	-111	28256802	236185660
28273	08:46:05.433	00:00:28.273	1697	-1024	-768	-1	-1	-1	-1	4	-1024	-768	-1	-1	-1	-1	4		0	0						StimuliFarbe_gelb_rot.png	0	880	547	72	111				0	Content		-72	-111	28273484	236202342
28290	08:46:05.450	00:00:28.290	1698	-1024	-768	-1	-1	-1	-1	4	-1024	-768	-1	-1	-1	-1	4		0	0						StimuliFarbe_gelb_rot.png	0	880	547	72	111				0	Content		-72	-111	28290152	236219010
28307	08:46:05.467	00:00:28.306	1699	-1024	-768	-1	-1	-1	-1	4	-1024	-768	-1	-1	-1	-1	4		0	0						StimuliFarbe_gelb_rot.png	0	880	547	72	111				0	Content		-72	-111	28306820	236235678
28323	08:46:05.483	00:00:28.323	1700	-1024	-768	-1	-1	-1	-1	4	-1024	-768	-1	-1	-1	-1	4		0	0						StimuliFarbe_gelb_rot.png	0	880	547	72	111				0	Content		-72	-111	28323471	236252329
28340	08:46:05.500	00:00:28.340	1701	-1024	-768	-1	-1	-1	-1	4	-1024	-768	-1	-1	-1	-1	4		0	0						StimuliFarbe_gelb_rot.png	0	880	547	72	111				0	Content		-72	-111	28340043	236268901
28357	08:46:05.517	00:00:28.356	1702	-1024	-768	-1	-1	-1	-1	4	-1024	-768	-1	-1	-1	-1	4		0	0						StimuliFarbe_gelb_rot.png	0	880	547	72	111				0	Content		-72	-111	28356979	236285837
28374	08:46:05.534	00:00:28.373	1703	-1024	-768	-1	-1	-1	-1	4	-1024	-768	-1	-1	-1	-1	4		0	0						StimuliFarbe_gelb_rot.png	0	880	547	72	111				0	Content		-72	-111	28373647	236302505
28391	08:46:05.551	00:00:28.390	1704	-1024	-768	-1	-1	-1	-1	4	-1024	-768	-1	-1	-1	-1	4		0	0						StimuliFarbe_gelb_rot.png	0	880	547	72	111				0	Content		-72	-111	28390788	236319646
28407	08:46:05.567	00:00:28.407	1705	-1024	-768	-1	-1	-1	-1	4	-1024	-768	-1	-1	-1	-1	4		0	0						StimuliFarbe_gelb_rot.png	0	880	547	72	111				0	Content		-72	-111	28407456	236336314
28424	08:46:05.584	00:00:28.424	1706	-1024	-768	-1	-1	-1	-1	4	-1024	-768	-1	-1	-1	-1	4		0	0						StimuliFarbe_gelb_rot.png	0	880	547	72	111				0	Content		-72	-111	28424485	236353343
28441	08:46:05.601	00:00:28.441	1707	-1024	-768	-1	-1	-1	-1	4	-1024	-768	-1	-1	-1	-1	4		0	0						StimuliFarbe_gelb_rot.png	0	880	547	72	111				0	Content		-72	-111	28441153	236370011
28458	08:46:05.618	00:00:28.457	1708	-1024	-768	-1	-1	-1	-1	4	-1024	-768	-1	-1	-1	-1	4		0	0						StimuliFarbe_gelb_rot.png	0	880	547	72	111				0	Content		-72	-111	28457821	236386679
28474	08:46:05.634	00:00:28.473	1709	-1024	-768	-1	-1	-1	-1	4	-1024	-768	-1	-1	-1	-1	4		0	0						StimuliFarbe_gelb_rot.png	0	880	547	72	111				0	Content		-72	-111	28473930	236402788
28491	08:46:05.651	00:00:28.490	1710	-1024	-768	-1	-1	-1	-1	4	-1024	-768	-1	-1	-1	-1	4		0	0						StimuliFarbe_gelb_rot.png	0	880	547	72	111				0	Content		-72	-111	28490598	236419456
28507	08:46:05.667	00:00:28.506	1711	-1024	-768	-1	-1	-1	-1	4	-1024	-768	-1	-1	-1	-1	4		0	0						StimuliFarbe_gelb_rot.png	0	880	547	72	111				0	Content		-72	-111	28506662	236435520
28523	08:46:05.683	00:00:28.523	1712	-1024	-768	-1	-1	-1	-1	4	-1024	-768	-1	-1	-1	-1	4		0	0						StimuliFarbe_gelb_rot.png	0	880	547	72	111				0	Content		-72	-111	28523287	236452145
28540	08:46:05.700	00:00:28.540	1713	-1024	-768	-1	-1	-1	-1	4	-1024	-768	-1	-1	-1	-1	4		0	0						StimuliFarbe_gelb_rot.png	0	880	547	72	111				0	Content		-72	-111	28540037	236468895
28557	08:46:05.717	00:00:28.556	1714	-1024	-768	-1	-1	-1	-1	4	-1024	-768	-1	-1	-1	-1	4		0	0						StimuliFarbe_gelb_rot.png	0	880	547	72	111				0	Content		-72	-111	28556661	236485519
28573	08:46:05.733	00:00:28.573	1715	-1024	-768	-1	-1	-1	-1	4	-1024	-768	-1	-1	-1	-1	4		0	0						StimuliFarbe_gelb_rot.png	0	880	547	72	111				0	Content		-72	-111	28573329	236502187
28590	08:46:05.750	00:00:28.589	1716	-1024	-768	-1	-1	-1	-1	4	-1024	-768	-1	-1	-1	-1	4		0	0						StimuliFarbe_gelb_rot.png	0	880	547	72	111				0	Content		-72	-111	28589997	236518855
28607	08:46:05.767	00:00:28.606	1717	-1024	-768	-1	-1	-1	-1	4	-1024	-768	-1	-1	-1	-1	4		0	0						StimuliFarbe_gelb_rot.png	0	880	547	72	111				0	Content		-72	-111	28606634	236535492
28623	08:46:05.783	00:00:28.623	1718	-1024	-768	-1	-1	-1	-1	4	-1024	-768	-1	-1	-1	-1	4		0	0						StimuliFarbe_gelb_rot.png	0	880	547	72	111				0	Content		-72	-111	28623302	236552160
28640	08:46:05.800	00:00:28.639	1719	-1024	-768	-1	-1	-1	-1	4	-1024	-768	-1	-1	-1	-1	4		0	0						StimuliFarbe_gelb_rot.png	0	880	547	72	111				0	Content		-72	-111	28639970	236568828
28657	08:46:05.817	00:00:28.656	1720	-1024	-768	-1	-1	-1	-1	4	-1024	-768	-1	-1	-1	-1	4		0	0						StimuliFarbe_gelb_rot.png	0	880	547	72	111				0	Content		-72	-111	28656878	236585736
28674	08:46:05.834	00:00:28.673	1721	-1024	-768	-1	-1	-1	-1	4	-1024	-768	-1	-1	-1	-1	4		0	0						StimuliFarbe_gelb_rot.png	0	880	547	72	111				0	Content		-72	-111	28673546	236602404
28691	08:46:05.851	00:00:28.690	1722	-1024	-768	-1	-1	-1	-1	4	-1024	-768	-1	-1	-1	-1	4		0	0						StimuliFarbe_gelb_rot.png	0	880	547	72	111				0	Content		-72	-111	28690501	236619359
28707	08:46:05.867	00:00:28.707	1723	-1024	-768	-1	-1	-1	-1	4	-1024	-768	-1	-1	-1	-1	4		0	0						StimuliFarbe_gelb_rot.png	0	880	547	72	111				0	Content		-72	-111	28707169	236636027
28724	08:46:05.884	00:00:28.723	1724	-1024	-768	-1	-1	-1	-1	4	-1024	-768	-1	-1	-1	-1	4		0	0						StimuliFarbe_gelb_rot.png	0	880	547	72	111				0	Content		-72	-111	28723837	236652695
28741	08:46:05.901	00:00:28.741	1725	-1024	-768	-1	-1	-1	-1	4	-1024	-768	-1	-1	-1	-1	4		0	0						StimuliFarbe_gelb_rot.png	0	880	547	72	111				0	Content		-72	-111	28741121	236669979
28758	08:46:05.918	00:00:28.757	1726	-1024	-768	-1	-1	-1	-1	4	-1024	-768	-1	-1	-1	-1	4		0	0						StimuliFarbe_gelb_rot.png	0	880	547	72	111				0	Content		-72	-111	28757789	236686647
28775	08:46:05.935	00:00:28.775	1727	-1024	-768	-1	-1	-1	-1	4	-1024	-768	-1	-1	-1	-1	4		0	0						StimuliFarbe_gelb_rot.png	0	880	547	72	111				0	Content		-72	-111	28775027	236703885
28790	08:46:05.950	00:00:28.789	1728	-1024	-768	-1	-1	-1	-1	4	-1024	-768	-1	-1	-1	-1	4		0	0						StimuliFarbe_gelb_rot.png	0	880	547	72	111				0	Content		-72	-111	28789775	236718633
28806	08:46:05.966	00:00:28.806	1729	-1024	-768	-1	-1	-1	-1	4	-1024	-768	-1	-1	-1	-1	4		0	0						StimuliFarbe_gelb_rot.png	0	880	547	72	111				0	Content		-72	-111	28806401	236735259
28823	08:46:05.983	00:00:28.823	1730	-1024	-768	-1	-1	-1	-1	4	-1024	-768	-1	-1	-1	-1	4		0	0						StimuliFarbe_gelb_rot.png	0	880	547	72	111				0	Content		-72	-111	28823087	236751945
28840	08:46:06.000	00:00:28.839	1731	-1024	-768	-1	-1	-1	-1	4	-1024	-768	-1	-1	-1	-1	4		0	0						StimuliFarbe_gelb_rot.png	0	880	547	72	111				0	Content		-72	-111	28839755	236768613
28856	08:46:06.016	00:00:28.856	1732	-1024	-768	-1	-1	-1	-1	4	-1024	-768	-1	-1	-1	-1	4		0	0						StimuliFarbe_gelb_rot.png	0	880	547	72	111				0	Content		-72	-111	28856422	236785280
28873	08:46:06.033	00:00:28.873	1733	-1024	-768	-1	-1	-1	-1	4	-1024	-768	-1	-1	-1	-1	4		0	0						StimuliFarbe_gelb_rot.png	0	880	547	72	111				0	Content		-72	-111	28873203	236802061
28890	08:46:06.050	00:00:28.889	1734	-1024	-768	-1	-1	-1	-1	4	-1024	-768	-1	-1	-1	-1	4		0	0						StimuliFarbe_gelb_rot.png	0	880	547	72	111				0	Content		-72	-111	28889772	236818630
28907	08:46:06.067	00:00:28.906	1735	-1024	-768	-1	-1	-1	-1	4	-1024	-768	-1	-1	-1	-1	4		0	0						StimuliFarbe_gelb_rot.png	0	880	547	72	111				0	Content		-72	-111	28906708	236835566
28923	08:46:06.083	00:00:28.923	1736	-1024	-768	-1	-1	-1	-1	4	-1024	-768	-1	-1	-1	-1	4		0	0						StimuliFarbe_gelb_rot.png	0	880	547	72	111				0	Content		-72	-111	28923376	236852234
28941	08:46:06.101	00:00:28.940	1737	-1024	-768	-1	-1	-1	-1	4	-1024	-768	-1	-1	-1	-1	4		0	0						StimuliFarbe_gelb_rot.png	0	880	547	72	111				0	Content		-72	-111	28940510	236869368
28957	08:46:06.117	00:00:28.957	1738	-1024	-768	-1	-1	-1	-1	4	-1024	-768	-1	-1	-1	-1	4		0	0						StimuliFarbe_gelb_rot.png	0	880	547	72	111				0	Content		-72	-111	28957178	236886036
28974	08:46:06.134	00:00:28.974	1739	-1024	-768	-1	-1	-1	-1	4	-1024	-768	-1	-1	-1	-1	4		0	0						StimuliFarbe_gelb_rot.png	0	880	547	72	111				0	Content		-72	-111	28974208	236903066
28991	08:46:06.151	00:00:28.990	1740	-1024	-768	-1	-1	-1	-1	4	-1024	-768	-1	-1	-1	-1	4		0	0						StimuliFarbe_gelb_rot.png	0	880	547	72	111				0	Content		-72	-111	28990876	236919734
29008	08:46:06.168	00:00:29.007	1741	-1024	-768	-1	-1	-1	-1	4	-1024	-768	-1	-1	-1	-1	4		0	0						StimuliFarbe_gelb_rot.png	0	880	547	72	111				0	Content		-72	-111	29007544	236936402
29024	08:46:06.184	00:00:29.023	1742	-1024	-768	-1	-1	-1	-1	4	-1024	-768	-1	-1	-1	-1	4		0	0						StimuliFarbe_gelb_rot.png	0	880	547	72	111				0	Content		-72	-111	29023594	236952452
29040	08:46:06.200	00:00:29.040	1743	-1024	-768	-1	-1	-1	-1	4	-1024	-768	-1	-1	-1	-1	4		0	0						StimuliFarbe_gelb_rot.png	0	880	547	72	111				0	Content		-72	-111	29040262	236969120
29056	08:46:06.216	00:00:29.056	1744	-1024	-768	-1	-1	-1	-1	4	-1024	-768	-1	-1	-1	-1	4		0	0						StimuliFarbe_gelb_rot.png	0	880	547	72	111				0	Content		-72	-111	29056269	236985127
29073	08:46:06.233	00:00:29.073	1745	-1024	-768	-1	-1	-1	-1	4	-1024	-768	-1	-1	-1	-1	4		0	0						StimuliFarbe_gelb_rot.png	0	880	547	72	111				0	Content		-72	-111	29073016	237001874
29090	08:46:06.250	00:00:29.089	1746	-1024	-768	-1	-1	-1	-1	4	-1024	-768	-1	-1	-1	-1	4		0	0						StimuliFarbe_gelb_rot.png	0	880	547	72	111				0	Content		-72	-111	29089642	237018500
29106	08:46:06.266	00:00:29.106	1747	-1024	-768	-1	-1	-1	-1	4	-1024	-768	-1	-1	-1	-1	4		0	0						StimuliFarbe_gelb_rot.png	0	880	547	72	111				0	Content		-72	-111	29106309	237035167
29123	08:46:06.283	00:00:29.122	1748	-1024	-768	-1	-1	-1	-1	4	-1024	-768	-1	-1	-1	-1	4		0	0						StimuliFarbe_gelb_rot.png	0	880	547	72	111				0	Content		-72	-111	29122977	237051835
29140	08:46:06.300	00:00:29.139	1749	-1024	-768	-1	-1	-1	-1	4	-1024	-768	-1	-1	-1	-1	4		0	0						StimuliFarbe_gelb_rot.png	0	880	547	72	111				0	Content		-72	-111	29139645	237068503
29156	08:46:06.316	00:00:29.156	1750	-1024	-768	-1	-1	-1	-1	4	-1024	-768	-1	-1	-1	-1	4		0	0						StimuliFarbe_gelb_rot.png	0	880	547	72	111				0	Content		-72	-111	29156268	237085126
29173	08:46:06.333	00:00:29.172	1751	-1024	-768	-1	-1	-1	-1	4	-1024	-768	-1	-1	-1	-1	4		0	0						StimuliFarbe_gelb_rot.png	0	880	547	72	111				0	Content		-72	-111	29172936	237101794
29190	08:46:06.350	00:00:29.189	1752	-1024	-768	-1	-1	-1	-1	4	-1024	-768	-1	-1	-1	-1	4		0	0						StimuliFarbe_gelb_rot.png	0	880	547	72	111				0	Content		-72	-111	29189603	237118461
29206	08:46:06.366	00:00:29.206	1753	-1024	-768	-1	-1	-1	-1	4	-1024	-768	-1	-1	-1	-1	4		0	0						StimuliFarbe_gelb_rot.png	0	880	547	72	111				0	Content		-72	-111	29206497	237135355
29223	08:46:06.383	00:00:29.223	1754	-1024	-768	-1	-1	-1	-1	4	-1024	-768	-1	-1	-1	-1	4		0	0						StimuliFarbe_gelb_rot.png	0	880	547	72	111				0	Content		-72	-111	29223165	237152023
29240	08:46:06.400	00:00:29.240	1755	-1024	-768	-1	-1	-1	-1	4	-1024	-768	-1	-1	-1	-1	4		0	0						StimuliFarbe_gelb_rot.png	0	880	547	72	111				0	Content		-72	-111	29240156	237169014
29257	08:46:06.417	00:00:29.256	1756	-1024	-768	-1	-1	-1	-1	4	-1024	-768	-1	-1	-1	-1	4		0	0						StimuliFarbe_gelb_rot.png	0	880	547	72	111				0	Content		-72	-111	29256824	237185682
29273	08:46:06.433	00:00:29.273	1757	-1024	-768	-1	-1	-1	-1	4	-1024	-768	-1	-1	-1	-1	4		0	0						StimuliFarbe_gelb_rot.png	0	880	547	72	111				0	Content		-72	-111	29273492	237202350
29291	08:46:06.451	00:00:29.290	1758	-1024	-768	-1	-1	-1	-1	4	-1024	-768	-1	-1	-1	-1	4		0	0						StimuliFarbe_gelb_rot.png	0	880	547	72	111				0	Content		-72	-111	29290762	237219620
29307	08:46:06.467	00:00:29.307	1759	-1024	-768	-1	-1	-1	-1	4	-1024	-768	-1	-1	-1	-1	4		0	0						StimuliFarbe_gelb_rot.png	0	880	547	72	111				0	Content		-72	-111	29307430	237236288
29325	08:46:06.485	00:00:29.324	1760	-1024	-768	-1	-1	-1	-1	4	-1024	-768	-1	-1	-1	-1	4		0	0						StimuliFarbe_gelb_rot.png	0	880	547	72	111				0	Content		-72	-111	29324762	237253620
29340	08:46:06.500	00:00:29.339	1761	-1024	-768	-1	-1	-1	-1	4	-1024	-768	-1	-1	-1	-1	4		0	0						StimuliFarbe_gelb_rot.png	0	880	547	72	111				0	Content		-72	-111	29339509	237268367
29356	08:46:06.516	00:00:29.356	1762	-1024	-768	-1	-1	-1	-1	4	-1024	-768	-1	-1	-1	-1	4		0	0						StimuliFarbe_gelb_rot.png	0	880	547	72	111				0	Content		-72	-111	29356131	237284989
29373	08:46:06.533	00:00:29.372	1763	-1024	-768	-1	-1	-1	-1	4	-1024	-768	-1	-1	-1	-1	4		0	0						StimuliFarbe_gelb_rot.png	0	880	547	72	111				0	Content		-72	-111	29372817	237301675
29389	08:46:06.549	00:00:29.389	1764	-1024	-768	-1	-1	-1	-1	4	-1024	-768	-1	-1	-1	-1	4		0	0						StimuliFarbe_gelb_rot.png	0	880	547	72	111				0	Content		-72	-111	29389485	237318343
29406	08:46:06.566	00:00:29.406	1765	-1024	-768	-1	-1	-1	-1	4	-1024	-768	-1	-1	-1	-1	4		0	0						StimuliFarbe_gelb_rot.png	0	880	547	72	111				0	Content		-72	-111	29406153	237335011
29423	08:46:06.583	00:00:29.422	1766	-1024	-768	-1	-1	-1	-1	4	-1024	-768	-1	-1	-1	-1	4		0	0						StimuliFarbe_gelb_rot.png	0	880	547	72	111				0	Content		-72	-111	29422812	237351670
29439	08:46:06.599	00:00:29.439	1767	-1024	-768	-1	-1	-1	-1	4	-1024	-768	-1	-1	-1	-1	4		0	0						StimuliFarbe_gelb_rot.png	0	880	547	72	111				0	Content		-72	-111	29439381	237368239
29456	08:46:06.616	00:00:29.456	1768	-1024	-768	-1	-1	-1	-1	4	-1024	-768	-1	-1	-1	-1	4		0	0						StimuliFarbe_gelb_rot.png	0	880	547	72	111				0	Content		-72	-111	29456317	237385175
29473	08:46:06.633	00:00:29.472	1769	-1024	-768	-1	-1	-1	-1	4	-1024	-768	-1	-1	-1	-1	4		0	0						StimuliFarbe_gelb_rot.png	0	880	547	72	111				0	Content		-72	-111	29472985	237401843
29490	08:46:06.650	00:00:29.490	1770	-1024	-768	-1	-1	-1	-1	4	-1024	-768	-1	-1	-1	-1	4		0	0						StimuliFarbe_gelb_rot.png	0	880	547	72	111				0	Content		-72	-111	29490125	237418983
29507	08:46:06.667	00:00:29.506	1771	-1024	-768	-1	-1	-1	-1	4	-1024	-768	-1	-1	-1	-1	4		0	0						StimuliFarbe_gelb_rot.png	0	880	547	72	111				0	Content		-72	-111	29506793	237435651
29524	08:46:06.684	00:00:29.523	1772	-1024	-768	-1	-1	-1	-1	4	-1024	-768	-1	-1	-1	-1	4		0	0						StimuliFarbe_gelb_rot.png	0	880	547	72	111				0	Content		-72	-111	29523821	237452679
29540	08:46:06.700	00:00:29.540	1773	-1024	-768	-1	-1	-1	-1	4	-1024	-768	-1	-1	-1	-1	4		0	0						StimuliFarbe_gelb_rot.png	0	880	547	72	111				0	Content		-72	-111	29540489	237469347
29557	08:46:06.717	00:00:29.557	1774	-1024	-768	-1	-1	-1	-1	4	-1024	-768	-1	-1	-1	-1	4		0	0						StimuliFarbe_gelb_rot.png	0	880	547	72	111				0	Content		-72	-111	29557157	237486015
29573	08:46:06.733	00:00:29.573	1775	-1024	-768	-1	-1	-1	-1	4	-1024	-768	-1	-1	-1	-1	4		0	0						StimuliFarbe_gelb_rot.png	0	880	547	72	111				0	Content		-72	-111	29573266	237502124
29590	08:46:06.750	00:00:29.589	1776	-1024	-768	-1	-1	-1	-1	4	-1024	-768	-1	-1	-1	-1	4		0	0						StimuliFarbe_gelb_rot.png	0	880	547	72	111				0	Content		-72	-111	29589934	237518792
29606	08:46:06.766	00:00:29.605	1777	-1024	-768	-1	-1	-1	-1	4	-1024	-768	-1	-1	-1	-1	4		0	0						StimuliFarbe_gelb_rot.png	0	880	547	72	111				0	Content		-72	-111	29605997	237534855
29623	08:46:06.783	00:00:29.622	1778	-1024	-768	-1	-1	-1	-1	4	-1024	-768	-1	-1	-1	-1	4		0	0						StimuliFarbe_gelb_rot.png	0	880	547	72	111				0	Content		-72	-111	29622621	237551479
29639	08:46:06.799	00:00:29.639	1779	-1024	-768	-1	-1	-1	-1	4	-1024	-768	-1	-1	-1	-1	4		0	0						StimuliFarbe_gelb_rot.png	0	880	547	72	111				0	Content		-72	-111	29639369	237568227
29656	08:46:06.816	00:00:29.655	1780	-1024	-768	-1	-1	-1	-1	4	-1024	-768	-1	-1	-1	-1	4		0	0						StimuliFarbe_gelb_rot.png	0	880	547	72	111				0	Content		-72	-111	29655993	237584851
29673	08:46:06.833	00:00:29.672	1781	-1024	-768	-1	-1	-1	-1	4	-1024	-768	-1	-1	-1	-1	4		0	0						StimuliFarbe_gelb_rot.png	0	880	547	72	111				0	Content		-72	-111	29672661	237601519
29689	08:46:06.849	00:00:29.689	1782	-1024	-768	-1	-1	-1	-1	4	-1024	-768	-1	-1	-1	-1	4		0	0						StimuliFarbe_gelb_rot.png	0	880	547	72	111				0	Content		-72	-111	29689329	237618187
29706	08:46:06.866	00:00:29.705	1783	-1024	-768	-1	-1	-1	-1	4	-1024	-768	-1	-1	-1	-1	4		0	0						StimuliFarbe_gelb_rot.png	0	880	547	72	111				0	Content		-72	-111	29705966	237634824
29723	08:46:06.883	00:00:29.722	1784	-1024	-768	-1	-1	-1	-1	4	-1024	-768	-1	-1	-1	-1	4		0	0						StimuliFarbe_gelb_rot.png	0	880	547	72	111				0	Content		-72	-111	29722634	237651492
29739	08:46:06.899	00:00:29.739	1785	-1024	-768	-1	-1	-1	-1	4	-1024	-768	-1	-1	-1	-1	4		0	0						StimuliFarbe_gelb_rot.png	0	880	547	72	111				0	Content		-72	-111	29739302	237668160
29756	08:46:06.916	00:00:29.756	1786	-1024	-768	-1	-1	-1	-1	4	-1024	-768	-1	-1	-1	-1	4		0	0						StimuliFarbe_gelb_rot.png	0	880	547	72	111				0	Content		-72	-111	29756208	237685066
29773	08:46:06.933	00:00:29.772	1787	-1024	-768	-1	-1	-1	-1	4	-1024	-768	-1	-1	-1	-1	4		0	0						StimuliFarbe_gelb_rot.png	0	880	547	72	111				0	Content		-72	-111	29772876	237701734
29790	08:46:06.950	00:00:29.789	1788	-1024	-768	-1	-1	-1	-1	4	-1024	-768	-1	-1	-1	-1	4		0	0						StimuliFarbe_gelb_rot.png	0	880	547	72	111				0	Content		-72	-111	29789830	237718688
29806	08:46:06.966	00:00:29.806	1789	-1024	-768	-1	-1	-1	-1	4	-1024	-768	-1	-1	-1	-1	4		0	0						StimuliFarbe_gelb_rot.png	0	880	547	72	111				0	Content		-72	-111	29806498	237735356
29823	08:46:06.983	00:00:29.823	1790	-1024	-768	-1	-1	-1	-1	4	-1024	-768	-1	-1	-1	-1	4		0	0						StimuliFarbe_gelb_rot.png	0	880	547	72	111				0	Content		-72	-111	29823166	237752024
29840	08:46:07.000	00:00:29.840	1791	-1024	-768	-1	-1	-1	-1	4	-1024	-768	-1	-1	-1	-1	4		0	0						StimuliFarbe_gelb_rot.png	0	880	547	72	111				0	Content		-72	-111	29840451	237769309
29857	08:46:07.017	00:00:29.857	1792	-1024	-768	-1	-1	-1	-1	4	-1024	-768	-1	-1	-1	-1	4		0	0						StimuliFarbe_gelb_rot.png	0	880	547	72	111				0	Content		-72	-111	29857119	237785977
29874	08:46:07.034	00:00:29.874	1793	-1024	-768	-1	-1	-1	-1	4	-1024	-768	-1	-1	-1	-1	4		0	0						StimuliFarbe_gelb_rot.png	0	880	547	72	111				0	Content		-72	-111	29874358	237803216
29889	08:46:07.049	00:00:29.889	1794	-1024	-768	-1	-1	-1	-1	4	-1024	-768	-1	-1	-1	-1	4		0	0						StimuliFarbe_gelb_rot.png	0	880	547	72	111				0	Content		-72	-111	29889106	237817964
29906	08:46:07.066	00:00:29.905	1795	-1024	-768	-1	-1	-1	-1	4	-1024	-768	-1	-1	-1	-1	4		0	0						StimuliFarbe_gelb_rot.png	0	880	547	72	111				0	Content		-72	-111	29905728	237834586
29922	08:46:07.082	00:00:29.922	1796	-1024	-768	-1	-1	-1	-1	4	-1024	-768	-1	-1	-1	-1	4		0	0						StimuliFarbe_gelb_rot.png	0	880	547	72	111				0	Content		-72	-111	29922415	237851273
29939	08:46:07.099	00:00:29.939	1797	-1024	-768	-1	-1	-1	-1	4	-1024	-768	-1	-1	-1	-1	4		0	0						StimuliFarbe_gelb_rot.png	0	880	547	72	111				0	Content		-72	-111	29939083	237867941
29956	08:46:07.116	00:00:29.955	1798	-1024	-768	-1	-1	-1	-1	4	-1024	-768	-1	-1	-1	-1	4		0	0						StimuliFarbe_gelb_rot.png	0	880	547	72	111				0	Content		-72	-111	29955751	237884609
29973	08:46:07.133	00:00:29.972	1799	-1024	-768	-1	-1	-1	-1	4	-1024	-768	-1	-1	-1	-1	4		0	0						StimuliFarbe_gelb_rot.png	0	880	547	72	111				0	Content		-72	-111	29972534	237901392
29989	08:46:07.149	00:00:29.989	1800	-1024	-768	-1	-1	-1	-1	4	-1024	-768	-1	-1	-1	-1	4		0	0						StimuliFarbe_gelb_rot.png	0	880	547	72	111				0	Content		-72	-111	29989100	237917958
30006	08:46:07.166	00:00:30.006	1801	-1024	-768	-1	-1	-1	-1	4	-1024	-768	-1	-1	-1	-1	4		0	0						StimuliFarbe_gelb_rot.png	0	880	547	72	111				0	Content		-72	-111	30006044	237934902
30023	08:46:07.183	00:00:30.022	1802	-1024	-768	-1	-1	-1	-1	4	-1024	-768	-1	-1	-1	-1	4		0	0						StimuliFarbe_gelb_rot.png	0	880	547	72	111				0	Content		-72	-111	30022712	237951570
30040	08:46:07.200	00:00:30.039	1803	-1024	-768	-1	-1	-1	-1	4	-1024	-768	-1	-1	-1	-1	4		0	0						StimuliFarbe_gelb_rot.png	0	880	547	72	111				0	Content		-72	-111	30039857	237968715
30057	08:46:07.217	00:00:30.056	1804	-1024	-768	-1	-1	-1	-1	4	-1024	-768	-1	-1	-1	-1	4		0	0						StimuliFarbe_gelb_rot.png	0	880	547	72	111				0	Content		-72	-111	30056525	237985383
30074	08:46:07.234	00:00:30.073	1805	-1024	-768	-1	-1	-1	-1	4	-1024	-768	-1	-1	-1	-1	4		0	0						StimuliFarbe_gelb_rot.png	0	880	547	72	111				0	Content		-72	-111	30073550	238002408
30090	08:46:07.250	00:00:30.090	1806	-1024	-768	-1	-1	-1	-1	4	-1024	-768	-1	-1	-1	-1	4		0	0						StimuliFarbe_gelb_rot.png	0	880	547	72	111				0	Content		-72	-111	30090218	238019076
30107	08:46:07.267	00:00:30.106	1807	-1024	-768	-1	-1	-1	-1	4	-1024	-768	-1	-1	-1	-1	4		0	0						StimuliFarbe_gelb_rot.png	0	880	547	72	111				0	Content		-72	-111	30106886	238035744
30123	08:46:07.283	00:00:30.123	1808	-1024	-768	-1	-1	-1	-1	4	-1024	-768	-1	-1	-1	-1	4		0	0						StimuliFarbe_gelb_rot.png	0	880	547	72	111				0	Content		-72	-111	30123123	238051981
30140	08:46:07.300	00:00:30.139	1809	-1024	-768	-1	-1	-1	-1	4	-1024	-768	-1	-1	-1	-1	4		0	0						StimuliFarbe_gelb_rot.png	0	880	547	72	111				0	Content		-72	-111	30139791	238068649
30156	08:46:07.316	00:00:30.156	1810	-1024	-768	-1	-1	-1	-1	4	-1024	-768	-1	-1	-1	-1	4		0	0						StimuliFarbe_gelb_rot.png	0	880	547	72	111				0	Content		-72	-111	30156459	238085317
30173	08:46:07.333	00:00:30.172	1811	-1024	-768	-1	-1	-1	-1	4	-1024	-768	-1	-1	-1	-1	4		0	0						StimuliFarbe_gelb_rot.png	0	880	547	72	111				0	Content		-72	-111	30172838	238101696
30190	08:46:07.350	00:00:30.189	1812	-1024	-768	-1	-1	-1	-1	4	-1024	-768	-1	-1	-1	-1	4		0	0						StimuliFarbe_gelb_rot.png	0	880	547	72	111				0	Content		-72	-111	30189506	238118364
30206	08:46:07.366	00:00:30.206	1813	-1024	-768	-1	-1	-1	-1	4	-1024	-768	-1	-1	-1	-1	4		0	0						StimuliFarbe_gelb_rot.png	0	880	547	72	111				0	Content		-72	-111	30206173	238135031
30222	08:46:07.382	00:00:30.222	1814	-1024	-768	-1	-1	-1	-1	4	-1024	-768	-1	-1	-1	-1	4		0	0						StimuliFarbe_gelb_rot.png	0	880	547	72	111				0	Content		-72	-111	30222215	238151073
30239	08:46:07.399	00:00:30.238	1815	-1024	-768	-1	-1	-1	-1	4	-1024	-768	-1	-1	-1	-1	4		0	0						StimuliFarbe_gelb_rot.png	0	880	547	72	111				0	Content		-72	-111	30238976	238167834
30256	08:46:07.416	00:00:30.255	1816	-1024	-768	-1	-1	-1	-1	4	-1024	-768	-1	-1	-1	-1	4		0	0						StimuliFarbe_gelb_rot.png	0	880	547	72	111				0	Content		-72	-111	30255597	238184455
30272	08:46:07.432	00:00:30.272	1817	-1024	-768	-1	-1	-1	-1	4	-1024	-768	-1	-1	-1	-1	4		0	0						StimuliFarbe_gelb_rot.png	0	880	547	72	111				0	Content		-72	-111	30272265	238201123
30289	08:46:07.449	00:00:30.288	1818	-1024	-768	-1	-1	-1	-1	4	-1024	-768	-1	-1	-1	-1	4		0	0						StimuliFarbe_gelb_rot.png	0	880	547	72	111				0	Content		-72	-111	30288933	238217791
30306	08:46:07.466	00:00:30.305	1819	-1024	-768	-1	-1	-1	-1	4	-1024	-768	-1	-1	-1	-1	4		0	0						StimuliFarbe_gelb_rot.png	0	880	547	72	111				0	Content		-72	-111	30305578	238234436
30322	08:46:07.482	00:00:30.322	1820	-1024	-768	-1	-1	-1	-1	4	-1024	-768	-1	-1	-1	-1	4		0	0						StimuliFarbe_gelb_rot.png	0	880	547	72	111				0	Content		-72	-111	30322246	238251104
30339	08:46:07.499	00:00:30.339	1821	-1024	-768	-1	-1	-1	-1	4	-1024	-768	-1	-1	-1	-1	4		0	0						StimuliFarbe_gelb_rot.png	0	880	547	72	111				0	Content		-72	-111	30339174	238268032
30356	08:46:07.516	00:00:30.355	1822	-1024	-768	-1	-1	-1	-1	4	-1024	-768	-1	-1	-1	-1	4		0	0						StimuliFarbe_gelb_rot.png	0	880	547	72	111				0	Content		-72	-111	30355842	238284700
30373	08:46:07.533	00:00:30.372	1823	-1024	-768	-1	-1	-1	-1	4	-1024	-768	-1	-1	-1	-1	4		0	0						StimuliFarbe_gelb_rot.png	0	880	547	72	111				0	Content		-72	-111	30372807	238301665
30389	08:46:07.549	00:00:30.389	1824	-1024	-768	-1	-1	-1	-1	4	-1024	-768	-1	-1	-1	-1	4		0	0						StimuliFarbe_gelb_rot.png	0	880	547	72	111				0	Content		-72	-111	30389475	238318333
30406	08:46:07.566	00:00:30.406	1825	-1024	-768	-1	-1	-1	-1	4	-1024	-768	-1	-1	-1	-1	4		0	0						StimuliFarbe_gelb_rot.png	0	880	547	72	111				0	Content		-72	-111	30406143	238335001
30423	08:46:07.583	00:00:30.423	1826	-1024	-768	-1	-1	-1	-1	4	-1024	-768	-1	-1	-1	-1	4		0	0						StimuliFarbe_gelb_rot.png	0	880	547	72	111				0	Content		-72	-111	30423437	238352295
30440	08:46:07.600	00:00:30.440	1827	-1024	-768	-1	-1	-1	-1	4	-1024	-768	-1	-1	-1	-1	4		0	0						StimuliFarbe_gelb_rot.png	0	880	547	72	111				0	Content		-72	-111	30440105	238368963
30457	08:46:07.617	00:00:30.457	1828	-1024	-768	-1	-1	-1	-1	4	-1024	-768	-1	-1	-1	-1	4		0	0						StimuliFarbe_gelb_rot.png	0	880	547	72	111				0	Content		-72	-111	30457349	238386207
30472	08:46:07.632	00:00:30.472	1829	-1024	-768	-1	-1	-1	-1	4	-1024	-768	-1	-1	-1	-1	4		0	0						StimuliFarbe_gelb_rot.png	0	880	547	72	111				0	Content		-72	-111	30472085	238400943
30490	08:46:07.650	00:00:30.490	1830	-1024	-768	-1	-1	-1	-1	4	-1024	-768	-1	-1	-1	-1	4		0	0						StimuliFarbe_gelb_rot.png	0	880	547	72	111				0	Content		-72	-111	30490208	238419066
30507	08:46:07.667	00:00:30.507	1831	-1024	-768	-1	-1	-1	-1	4	-1024	-768	-1	-1	-1	-1	4		0	0						StimuliFarbe_gelb_rot.png	0	880	547	72	111				0	Content		-72	-111	30507330	238436188
30524	08:46:07.684	00:00:30.523	1832	-1024	-768	-1	-1	-1	-1	4	-1024	-768	-1	-1	-1	-1	4		0	0						StimuliFarbe_gelb_rot.png	0	880	547	72	111				0	Content		-72	-111	30523955	238452813
30541	08:46:07.701	00:00:30.540	1833	-1024	-768	-1	-1	-1	-1	4	-1024	-768	-1	-1	-1	-1	4		0	0						StimuliFarbe_gelb_rot.png	0	880	547	72	111				0	Content		-72	-111	30540623	238469481
30557	08:46:07.717	00:00:30.557	1834	-1024	-768	-1	-1	-1	-1	4	-1024	-768	-1	-1	-1	-1	4		0	0						StimuliFarbe_gelb_rot.png	0	880	547	72	111				0	Content		-72	-111	30557203	238486061
30574	08:46:07.734	00:00:30.573	1835	-1024	-768	-1	-1	-1	-1	4	-1024	-768	-1	-1	-1	-1	4		0	0						StimuliFarbe_gelb_rot.png	0	880	547	72	111				0	Content		-72	-111	30573824	238502682
30591	08:46:07.751	00:00:30.590	1836	-1024	-768	-1	-1	-1	-1	4	-1024	-768	-1	-1	-1	-1	4		0	0						StimuliFarbe_gelb_rot.png	0	880	547	72	111				0	Content		-72	-111	30590511	238519369
30607	08:46:07.767	00:00:30.607	1837	-1024	-768	-1	-1	-1	-1	4	-1024	-768	-1	-1	-1	-1	4		0	0						StimuliFarbe_gelb_rot.png	0	880	547	72	111				0	Content		-72	-111	30607179	238536037
30624	08:46:07.784	00:00:30.623	1838	-1024	-768	-1	-1	-1	-1	4	-1024	-768	-1	-1	-1	-1	4		0	0						StimuliFarbe_gelb_rot.png	0	880	547	72	111				0	Content		-72	-111	30623822	238552680
30641	08:46:07.801	00:00:30.640	1839	-1024	-768	-1	-1	-1	-1	4	-1024	-768	-1	-1	-1	-1	4		0	0						StimuliFarbe_gelb_rot.png	0	880	547	72	111				0	Content		-72	-111	30640509	238569367
30657	08:46:07.817	00:00:30.657	1840	-1024	-768	-1	-1	-1	-1	4	-1024	-768	-1	-1	-1	-1	4		0	0						StimuliFarbe_gelb_rot.png	0	880	547	72	111				0	Content		-72	-111	30657177	238586035
30674	08:46:07.834	00:00:30.673	1841	-1024	-768	-1	-1	-1	-1	4	-1024	-768	-1	-1	-1	-1	4		0	0						StimuliFarbe_gelb_rot.png	0	880	547	72	111				0	Content		-72	-111	30673873	238602731
30691	08:46:07.851	00:00:30.690	1842	-1024	-768	-1	-1	-1	-1	4	-1024	-768	-1	-1	-1	-1	4		0	0						StimuliFarbe_gelb_rot.png	0	880	547	72	111				0	Content		-72	-111	30690541	238619399
30707	08:46:07.867	00:00:30.707	1843	-1024	-768	-1	-1	-1	-1	4	-1024	-768	-1	-1	-1	-1	4		0	0						StimuliFarbe_gelb_rot.png	0	880	547	72	111				0	Content		-72	-111	30707193	238636051
30724	08:46:07.884	00:00:30.723	1844	-1024	-768	-1	-1	-1	-1	4	-1024	-768	-1	-1	-1	-1	4		0	0						StimuliFarbe_gelb_rot.png	0	880	547	72	111				0	Content		-72	-111	30723506	238652364
30740	08:46:07.900	00:00:30.740	1845	-1024	-768	-1	-1	-1	-1	4	-1024	-768	-1	-1	-1	-1	4		0	0						StimuliFarbe_gelb_rot.png	0	880	547	72	111				0	Content		-72	-111	30740174	238669032
30757	08:46:07.917	00:00:30.757	1846	-1024	-768	-1	-1	-1	-1	4	-1024	-768	-1	-1	-1	-1	4		0	0						StimuliFarbe_gelb_rot.png	0	880	547	72	111				0	Content		-72	-111	30757190	238686048
30774	08:46:07.934	00:00:30.773	1847	-1024	-768	-1	-1	-1	-1	4	-1024	-768	-1	-1	-1	-1	4		0	0						StimuliFarbe_gelb_rot.png	0	880	547	72	111				0	Content		-72	-111	30773813	238702671
30790	08:46:07.950	00:00:30.790	1848	-1024	-768	-1	-1	-1	-1	4	-1024	-768	-1	-1	-1	-1	4		0	0						StimuliFarbe_gelb_rot.png	0	880	547	72	111				0	Content		-72	-111	30790313	238719171
30807	08:46:07.967	00:00:30.807	1849	-1024	-768	-1	-1	-1	-1	4	-1024	-768	-1	-1	-1	-1	4		0	0						StimuliFarbe_gelb_rot.png	0	880	547	72	111				0	Content		-72	-111	30807001	238735859
30824	08:46:07.984	00:00:30.823	1850	-1024	-768	-1	-1	-1	-1	4	-1024	-768	-1	-1	-1	-1	4		0	0						StimuliFarbe_gelb_rot.png	0	880	547	72	111				0	Content		-72	-111	30823669	238752527
30840	08:46:08.000	00:00:30.840	1851	-1024	-768	-1	-1	-1	-1	4	-1024	-768	-1	-1	-1	-1	4		0	0						StimuliFarbe_gelb_rot.png	0	880	547	72	111				0	Content		-72	-111	30840304	238769162
30857	08:46:08.017	00:00:30.856	1852	-1024	-768	-1	-1	-1	-1	4	-1024	-768	-1	-1	-1	-1	4		0	0						StimuliFarbe_gelb_rot.png	0	880	547	72	111				0	Content		-72	-111	30856972	238785830
30874	08:46:08.034	00:00:30.873	1853	-1024	-768	-1	-1	-1	-1	4	-1024	-768	-1	-1	-1	-1	4		0	0						StimuliFarbe_gelb_rot.png	0	880	547	72	111				0	Content		-72	-111	30873557	238802415
30890	08:46:08.050	00:00:30.890	1854	-1024	-768	-1	-1	-1	-1	4	-1024	-768	-1	-1	-1	-1	4		0	0						StimuliFarbe_gelb_rot.png	0	880	547	72	111				0	Content		-72	-111	30890433	238819291
30907	08:46:08.067	00:00:30.906	1855	-1024	-768	-1	-1	-1	-1	4	-1024	-768	-1	-1	-1	-1	4		0	0						StimuliFarbe_gelb_rot.png	0	880	547	72	111				0	Content		-72	-111	30906809	238835667
30924	08:46:08.084	00:00:30.923	1856	-1024	-768	-1	-1	-1	-1	4	-1024	-768	-1	-1	-1	-1	4		0	0						StimuliFarbe_gelb_rot.png	0	880	547	72	111				0	Content		-72	-111	30923557	238852415
30940	08:46:08.100	00:00:30.940	1857	-1024	-768	-1	-1	-1	-1	4	-1024	-768	-1	-1	-1	-1	4		0	0						StimuliFarbe_gelb_rot.png	0	880	547	72	111				0	Content		-72	-111	30940225	238869083
30957	08:46:08.117	00:00:30.956	1858	-1024	-768	-1	-1	-1	-1	4	-1024	-768	-1	-1	-1	-1	4		0	0						StimuliFarbe_gelb_rot.png	0	880	547	72	111				0	Content		-72	-111	30956929	238885787
30974	08:46:08.134	00:00:30.973	1859	-1024	-768	-1	-1	-1	-1	4	-1024	-768	-1	-1	-1	-1	4		0	0						StimuliFarbe_gelb_rot.png	0	880	547	72	111				0	Content		-72	-111	30973553	238902411
30990	08:46:08.150	00:00:30.989	1860	-1024	-768	-1	-1	-1	-1	4	-1024	-768	-1	-1	-1	-1	4		0	0						StimuliFarbe_gelb_rot.png	0	880	547	72	111				0	Content		-72	-111	30989924	238918782
31007	08:46:08.167	00:00:31.007	1861	-1024	-768	-1	-1	-1	-1	4	-1024	-768	-1	-1	-1	-1	4		0	0						StimuliFarbe_gelb_rot.png	0	880	547	72	111				0	Content		-72	-111	31007048	238935906
31023	08:46:08.183	00:00:31.023	1862	-1024	-768	-1	-1	-1	-1	4	-1024	-768	-1	-1	-1	-1	4		0	0						StimuliFarbe_gelb_rot.png	0	880	547	72	111				0	Content		-72	-111	31023059	238951917
31040	08:46:08.200	00:00:31.040	1863	-1024	-768	-1	-1	-1	-1	4	-1024	-768	-1	-1	-1	-1	4		0	0						StimuliFarbe_gelb_rot.png	0	880	547	72	111				0	Content		-72	-111	31040054	238968912
31057	08:46:08.217	00:00:31.056	1864	-1024	-768	-1	-1	-1	-1	4	-1024	-768	-1	-1	-1	-1	4		0	0						StimuliFarbe_gelb_rot.png	0	880	547	72	111				0	Content		-72	-111	31056553	238985411
31073	08:46:08.233	00:00:31.073	1865	-1024	-768	-1	-1	-1	-1	4	-1024	-768	-1	-1	-1	-1	4		0	0						StimuliFarbe_gelb_rot.png	0	880	547	72	111				0	Content		-72	-111	31073181	239002039
31090	08:46:08.250	00:00:31.089	1866	-1024	-768	-1	-1	-1	-1	4	-1024	-768	-1	-1	-1	-1	4		0	0						StimuliFarbe_gelb_rot.png	0	880	547	72	111				0	Content		-72	-111	31089925	239018783
31107	08:46:08.267	00:00:31.106	1867	-1024	-768	-1	-1	-1	-1	4	-1024	-768	-1	-1	-1	-1	4		0	0						StimuliFarbe_gelb_rot.png	0	880	547	72	111				0	Content		-72	-111	31106672	239035530
31123	08:46:08.283	00:00:31.123	1868	-1024	-768	-1	-1	-1	-1	4	-1024	-768	-1	-1	-1	-1	4		0	0						StimuliFarbe_gelb_rot.png	0	880	547	72	111				0	Content		-72	-111	31123044	239051902
31140	08:46:08.300	00:00:31.139	1869	-1024	-768	-1	-1	-1	-1	4	-1024	-768	-1	-1	-1	-1	4		0	0						StimuliFarbe_gelb_rot.png	0	880	547	72	111				0	Content		-72	-111	31139795	239068653
31156	08:46:08.316	00:00:31.156	1870	-1024	-768	-1	-1	-1	-1	4	-1024	-768	-1	-1	-1	-1	4		0	0						StimuliFarbe_gelb_rot.png	0	880	547	72	111				0	Content		-72	-111	31156462	239085320
31173	08:46:08.333	00:00:31.173	1871	-1024	-768	-1	-1	-1	-1	4	-1024	-768	-1	-1	-1	-1	4		0	0						StimuliFarbe_gelb_rot.png	0	880	547	72	111				0	Content		-72	-111	31173043	239101901
31190	08:46:08.350	00:00:31.189	1872	-1024	-768	-1	-1	-1	-1	4	-1024	-768	-1	-1	-1	-1	4		0	0						StimuliFarbe_gelb_rot.png	0	880	547	72	111				0	Content		-72	-111	31189793	239118651
31206	08:46:08.366	00:00:31.206	1873	-1024	-768	-1	-1	-1	-1	4	-1024	-768	-1	-1	-1	-1	4		0	0						StimuliFarbe_gelb_rot.png	0	880	547	72	111				0	Content		-72	-111	31206419	239135277
31223	08:46:08.383	00:00:31.223	1874	-1024	-768	-1	-1	-1	-1	4	-1024	-768	-1	-1	-1	-1	4		0	0						StimuliFarbe_gelb_rot.png	0	880	547	72	111				0	Content		-72	-111	31223165	239152023
31240	08:46:08.400	00:00:31.239	1875	-1024	-768	-1	-1	-1	-1	4	-1024	-768	-1	-1	-1	-1	4		0	0						StimuliFarbe_gelb_rot.png	0	880	547	72	111				0	Content		-72	-111	31239538	239168396
31257	08:46:08.417	00:00:31.256	1876	-1024	-768	-1	-1	-1	-1	4	-1024	-768	-1	-1	-1	-1	4		0	0						StimuliFarbe_gelb_rot.png	0	880	547	72	111				0	Content		-72	-111	31256660	239185518
31273	08:46:08.433	00:00:31.273	1877	-1024	-768	-1	-1	-1	-1	4	-1024	-768	-1	-1	-1	-1	4		0	0						StimuliFarbe_gelb_rot.png	0	880	547	72	111				0	Content		-72	-111	31273033	239201891
31290	08:46:08.450	00:00:31.289	1878	-1024	-768	-1	-1	-1	-1	4	-1024	-768	-1	-1	-1	-1	4		0	0						StimuliFarbe_gelb_rot.png	0	880	547	72	111				0	Content		-72	-111	31289781	239218639
31306	08:46:08.466	00:00:31.306	1879	-1024	-768	-1	-1	-1	-1	4	-1024	-768	-1	-1	-1	-1	4		0	0						StimuliFarbe_gelb_rot.png	0	880	547	72	111				0	Content		-72	-111	31306404	239235262
31323	08:46:08.483	00:00:31.323	1880	-1024	-768	-1	-1	-1	-1	4	-1024	-768	-1	-1	-1	-1	4		0	0						StimuliFarbe_gelb_rot.png	0	880	547	72	111				0	Content		-72	-111	31323288	239252146
31340	08:46:08.500	00:00:31.339	1881	-1024	-768	-1	-1	-1	-1	4	-1024	-768	-1	-1	-1	-1	4		0	0						StimuliFarbe_gelb_rot.png	0	880	547	72	111				0	Content		-72	-111	31339528	239268386
31357	08:46:08.517	00:00:31.356	1882	-1024	-768	-1	-1	-1	-1	4	-1024	-768	-1	-1	-1	-1	4		0	0						StimuliFarbe_gelb_rot.png	0	880	547	72	111				0	Content		-72	-111	31356526	239285384
31373	08:46:08.533	00:00:31.373	1883	-1024	-768	-1	-1	-1	-1	4	-1024	-768	-1	-1	-1	-1	4		0	0						StimuliFarbe_gelb_rot.png	0	880	547	72	111				0	Content		-72	-111	31373149	239302007
31390	08:46:08.550	00:00:31.389	1884	-1024	-768	-1	-1	-1	-1	4	-1024	-768	-1	-1	-1	-1	4		0	0						StimuliFarbe_gelb_rot.png	0	880	547	72	111				0	Content		-72	-111	31389817	239318675
31406	08:46:08.566	00:00:31.406	1885	-1024	-768	-1	-1	-1	-1	4	-1024	-768	-1	-1	-1	-1	4		0	0						StimuliFarbe_gelb_rot.png	0	880	547	72	111				0	Content		-72	-111	31406272	239335130
31423	08:46:08.583	00:00:31.422	1886	-1024	-768	-1	-1	-1	-1	4	-1024	-768	-1	-1	-1	-1	4		0	0						StimuliFarbe_gelb_rot.png	0	880	547	72	111				0	Content		-72	-111	31422960	239351818
31440	08:46:08.600	00:00:31.439	1887	-1024	-768	-1	-1	-1	-1	4	-1024	-768	-1	-1	-1	-1	4		0	0						StimuliFarbe_gelb_rot.png	0	880	547	72	111				0	Content		-72	-111	31439627	239368485
31456	08:46:08.616	00:00:31.456	1888	-1024	-768	-1	-1	-1	-1	4	-1024	-768	-1	-1	-1	-1	4		0	0						StimuliFarbe_gelb_rot.png	0	880	547	72	111				0	Content		-72	-111	31456270	239385128
31473	08:46:08.633	00:00:31.473	1889	-1024	-768	-1	-1	-1	-1	4	-1024	-768	-1	-1	-1	-1	4		0	0						StimuliFarbe_gelb_rot.png	0	880	547	72	111				0	Content		-72	-111	31473034	239401892
31490	08:46:08.650	00:00:31.489	1890	-1024	-768	-1	-1	-1	-1	4	-1024	-768	-1	-1	-1	-1	4		0	0						StimuliFarbe_gelb_rot.png	0	880	547	72	111				0	Content		-72	-111	31489713	239418571
31506	08:46:08.666	00:00:31.506	1891	-1024	-768	-1	-1	-1	-1	4	-1024	-768	-1	-1	-1	-1	4		0	0						StimuliFarbe_gelb_rot.png	0	880	547	72	111				0	Content		-72	-111	31506381	239435239
31523	08:46:08.683	00:00:31.523	1892	-1024	-768	-1	-1	-1	-1	4	-1024	-768	-1	-1	-1	-1	4		0	0						StimuliFarbe_gelb_rot.png	0	880	547	72	111				0	Content		-72	-111	31523142	239452000
31539	08:46:08.699	00:00:31.539	1893	-1024	-768	-1	-1	-1	-1	4	-1024	-768	-1	-1	-1	-1	4		0	0						StimuliFarbe_gelb_rot.png	0	880	547	72	111				0	Content		-72	-111	31539139	239467997
31556	08:46:08.716	00:00:31.555	1894	-1024	-768	-1	-1	-1	-1	4	-1024	-768	-1	-1	-1	-1	4		0	0						StimuliFarbe_gelb_rot.png	0	880	547	72	111				0	Content		-72	-111	31555765	239484623
31572	08:46:08.732	00:00:31.572	1895	-1024	-768	-1	-1	-1	-1	4	-1024	-768	-1	-1	-1	-1	4		0	0						StimuliFarbe_gelb_rot.png	0	880	547	72	111				0	Content		-72	-111	31572433	239501291
31589	08:46:08.749	00:00:31.589	1896	-1024	-768	-1	-1	-1	-1	4	-1024	-768	-1	-1	-1	-1	4		0	0						StimuliFarbe_gelb_rot.png	0	880	547	72	111				0	Content		-72	-111	31589014	239517872
31606	08:46:08.766	00:00:31.606	1897	-1024	-768	-1	-1	-1	-1	4	-1024	-768	-1	-1	-1	-1	4		0	0						StimuliFarbe_gelb_rot.png	0	880	547	72	111				0	Content		-72	-111	31606262	239535120
31623	08:46:08.783	00:00:31.622	1898	-1024	-768	-1	-1	-1	-1	4	-1024	-768	-1	-1	-1	-1	4		0	0						StimuliFarbe_gelb_rot.png	0	880	547	72	111				0	Content		-72	-111	31622948	239551806
31640	08:46:08.800	00:00:31.639	1899	-1024	-768	-1	-1	-1	-1	4	-1024	-768	-1	-1	-1	-1	4		0	0						StimuliFarbe_gelb_rot.png	0	880	547	72	111				0	Content		-72	-111	31639616	239568474
31656	08:46:08.816	00:00:31.656	1900	168,5626	627,5719	0,6487649	0,9140654	358,6571	2,544756	1	168,5626	627,5719	0,6487649	0,9140654	358,6571	2,544756	3	15	169	628						StimuliFarbe_gelb_rot.png	0	880	547	72	111	97	517	50	0	Content		97	517	31656257	239585115
31673	08:46:08.833	00:00:31.672	1901	257,1833	628,316	0,6150442	0,9141163	358,6571	2,664892	2	257,1833	628,316	0,6150442	0,9141163	358,6571	2,664892	2	15	0	0						StimuliFarbe_gelb_rot.png	0	880	547	72	111	97	517	50	0	Content		-72	-111	31672881	239601739
31689	08:46:08.849	00:00:31.689	1902	179,2213	623,0668	0,6518813	0,9155487	359,4351	2,575535	1	179,2213	623,0668	0,6518813	0,9155487	359,4351	2,575535	3	15	179	623						StimuliFarbe_gelb_rot.png	0	880	547	72	111	97	517	50	0	Content		107	512	31689256	239618114
31706	08:46:08.866	00:00:31.706	1903	-1024	-768	-1	-1	-1	-1	4	-1024	-768	-1	-1	-1	-1	4		0	0						StimuliFarbe_gelb_rot.png	0	880	547	72	111				0	Content		-72	-111	31706254	239635112
31723	08:46:08.883	00:00:31.722	1904	-1024	-768	-1	-1	-1	-1	4	-1024	-768	-1	-1	-1	-1	4		0	0						StimuliFarbe_gelb_rot.png	0	880	547	72	111				0	Content		-72	-111	31722625	239651483
31739	08:46:08.899	00:00:31.739	1905	-1024	-768	-1	-1	-1	-1	4	-1024	-768	-1	-1	-1	-1	4		0	0						StimuliFarbe_gelb_rot.png	0	880	547	72	111				0	Content		-72	-111	31739321	239668179
31756	08:46:08.916	00:00:31.755	1906	-1024	-768	-1	-1	-1	-1	4	-1024	-768	-1	-1	-1	-1	4		0	0						StimuliFarbe_gelb_rot.png	0	880	547	72	111				0	Content		-72	-111	31755988	239684846
31757	08:46:08.917																				ImageEnd	16	0	0	StimuliFarbe_gelb_rot.png
31773	08:46:08.933	00:00:31.772	1907	-1024	-768	-1	-1	-1	-1	4	-1024	-768	-1	-1	-1	-1	4		0	0						No media	0	1024	768	0	0				0	Content		0	0	31772641	239701499
31773	08:46:08.933																				ImageStart	8	0	0	Fix_sw.jpg
31790	08:46:08.950	00:00:31.789	1908	182,7904	618,5881	0,6521631	0,9203351	359,4351	2,589317	2	182,7904	618,5881	0,6521631	0,9203351	359,4351	2,589317	2		0	0						Fix_sw.jpg	0	880	547	72	111				0	Content		-72	-111	31789513	239718371
31806	08:46:08.966	00:00:31.806	1909	304,7991	599,4878	0,6406592	0,9196696	407,5029	3,074893	2	304,7991	599,4878	0,6406592	0,9196696	407,5029	3,074893	2		0	0						Fix_sw.jpg	0	880	547	72	111				0	Content		-72	-111	31806191	239735049
31823	08:46:08.983	00:00:31.822	1910	-1024	-768	-1	-1	-1	-1	4	-1024	-768	-1	-1	-1	-1	4		0	0						Fix_sw.jpg	0	880	547	72	111				0	Content		-72	-111	31822815	239751673
31840	08:46:09.000	00:00:31.839	1911	220,7543	633,5337	0,6522872	0,9210823	359,4351	2,604721	2	297,692	592,7374	0,6411843	0,9210076	407,5029	2,968888	2		0	0						Fix_sw.jpg	0	880	547	72	111				0	Content		-72	-111	31839564	239768422
31856	08:46:09.016	00:00:31.856	1912	317,8055	596,1491	0,6403992	0,9200381	407,4944	3,103502	2	317,8055	596,1491	0,6403992	0,9200381	407,4944	3,103502	2		0	0						Fix_sw.jpg	0	880	547	72	111				0	Content		-72	-111	31856184	239785042
31873	08:46:09.033	00:00:31.872	1913	288,6016	620,6107	0,619137	0,9202217	359,4352	2,676828	2	249,8941	570,6411	0,6393383	0,9200552	407,4945	3,010143	2		0	0						Fix_sw.jpg	0	880	547	72	111				0	Content		-72	-111	31872810	239801668
31890	08:46:09.050	00:00:31.889	1914	298,8141	611,6597	0,6405938	0,9191734	407,4944	3,03992	2	298,8141	611,6597	0,6405938	0,9191734	407,4944	3,03992	2		0	0						Fix_sw.jpg	0	880	547	72	111				0	Content		-72	-111	31889561	239818419
31906	08:46:09.066	00:00:31.906	1915	247,2514	597,6698	0,6410401	0,9196494	407,4944	2,937081	2	247,2514	597,6698	0,6410401	0,9196494	407,4944	2,937081	2		0	0						Fix_sw.jpg	0	880	547	72	111				0	Content		-72	-111	31906061	239834919
31923	08:46:09.083	00:00:31.922	1916	261,5301	646,2083	0,6199836	0,9195811	359,9405	2,705333	2	261,5301	646,2083	0,6199836	0,9195811	359,9405	2,705333	2		0	0						Fix_sw.jpg	0	880	547	72	111				0	Content		-72	-111	31922802	239851660
31939	08:46:09.099	00:00:31.938	1917	234,0912	679,3206	0,6202933	0,919138	359,9404	2,676881	2	234,0912	679,3206	0,6202933	0,919138	359,9404	2,676881	2		0	0						Fix_sw.jpg	0	880	547	72	111				0	Content		-72	-111	31938933	239867791
31956	08:46:09.116	00:00:31.955	1918	-1024	-768	-1	-1	-1	-1	4	-1024	-768	-1	-1	-1	-1	4		0	0						Fix_sw.jpg	0	880	547	72	111				0	Content		-72	-111	31955558	239884416
31972	08:46:09.132	00:00:31.972	1919	235,7301	664,7524	0,6218625	0,9185798	360,2549	2,761957	2	235,7301	664,7524	0,6218625	0,9185798	360,2549	2,761957	2		0	0						Fix_sw.jpg	0	880	547	72	111				0	Content		-72	-111	31972182	239901040
31989	08:46:09.149	00:00:31.989	1920	211,3839	609,191	0,6444145	0,919502	407,9412	2,921616	2	211,3839	609,191	0,6444145	0,919502	407,9412	2,921616	2		0	0						Fix_sw.jpg	0	880	547	72	111				0	Content		-72	-111	31989434	239918292
32006	08:46:09.166	00:00:32.006	1921	248,3027	663,3736	0,6237701	0,9185045	360,2548	2,62383	2	248,3027	663,3736	0,6237701	0,9185045	360,2548	2,62383	2		0	0						Fix_sw.jpg	0	880	547	72	111				0	Content		-72	-111	32006176	239935034
32023	08:46:09.183	00:00:32.022	1922	266,5746	661,7264	0,6185586	0,9184642	348,1226	2,493902	2	266,5746	661,7264	0,6185586	0,9184642	348,1226	2,493902	2		0	0						Fix_sw.jpg	0	880	547	72	111				0	Content		-72	-111	32022801	239951659
32039	08:46:09.199	00:00:32.039	1923	227,391	614,5098	0,6466669	0,9198956	408,2509	2,916984	2	227,391	614,5098	0,6466669	0,9198956	408,2509	2,916984	2		0	0						Fix_sw.jpg	0	880	547	72	111				0	Content		-72	-111	32039175	239968033
32056	08:46:09.216	00:00:32.056	1924	228,0497	668,8322	0,6197059	0,919176	348,1224	2,548514	2	228,0497	668,8322	0,6197059	0,919176	348,1224	2,548514	2		0	0						Fix_sw.jpg	0	880	547	72	111				0	Content		-72	-111	32056041	239984899
32073	08:46:09.233	00:00:32.072	1925	235,2102	665,9434	0,6262366	0,9193352	360,2261	2,631855	2	235,2102	665,9434	0,6262366	0,9193352	360,2261	2,631855	2		0	0						Fix_sw.jpg	0	880	547	72	111				0	Content		-72	-111	32072670	240001528
32089	08:46:09.249	00:00:32.089	1926	234,9239	604,1494	0,6483362	0,9209396	407,6832	2,907704	2	234,9239	604,1494	0,6483362	0,9209396	407,6832	2,907704	2		0	0						Fix_sw.jpg	0	880	547	72	111				0	Content		-72	-111	32089423	240018281
32106	08:46:09.266	00:00:32.105	1927	235,3255	669,5176	0,6269184	0,9200805	360,226	2,640805	2	235,3255	669,5176	0,6269184	0,9200805	360,226	2,640805	2		0	0						Fix_sw.jpg	0	880	547	72	111				0	Content		-72	-111	32105913	240034771
32123	08:46:09.283	00:00:32.122	1928	277,9712	637,5575	0,6277793	0,9213527	360,3472	2,594617	2	277,9712	637,5575	0,6277793	0,9213527	360,3472	2,594617	2		0	0						Fix_sw.jpg	0	880	547	72	111				0	Content		-72	-111	32122661	240051519
32139	08:46:09.299	00:00:32.139	1929	245,6133	665,9446	0,6273767	0,921028	360,3471	2,591454	2	245,6133	665,9446	0,6273767	0,921028	360,3471	2,591454	2		0	0						Fix_sw.jpg	0	880	547	72	111				0	Content		-72	-111	32139161	240068019
32156	08:46:09.316	00:00:32.156	1930	-1024	-768	-1	-1	-1	-1	4	-1024	-768	-1	-1	-1	-1	4		0	0						Fix_sw.jpg	0	880	547	72	111				0	Content		-72	-111	32156025	240084883
32173	08:46:09.333	00:00:32.172	1931	193,1793	648,4861	0,6612708	0,9232993	354,6572	2,398674	2	193,1793	648,4861	0,6612708	0,9232993	354,6572	2,398674	2		0	0						Fix_sw.jpg	0	880	547	72	111				0	Content		-72	-111	32172527	240101385
32189	08:46:09.349	00:00:32.189	1932	-1024	-768	-1	-1	-1	-1	4	-1024	-768	-1	-1	-1	-1	4		0	0						Fix_sw.jpg	0	880	547	72	111				0	Content		-72	-111	32189274	240118132
32206	08:46:09.366	00:00:32.205	1933	255,8608	659,8181	0,6253896	0,9232227	354,6571	2,498072	2	255,8608	659,8181	0,6253896	0,9232227	354,6571	2,498072	2		0	0						Fix_sw.jpg	0	880	547	72	111				0	Content		-72	-111	32205892	240134750
32223	08:46:09.383	00:00:32.222	1934	245,9825	650,663	0,6321846	0,9232999	368,4631	2,696855	2	245,9825	650,663	0,6321846	0,9232999	368,4631	2,696855	2		0	0						Fix_sw.jpg	0	880	547	72	111				0	Content		-72	-111	32222650	240151508
32239	08:46:09.399	00:00:32.239	1935	264,3383	661,9093	0,6326433	0,9237743	368,4631	2,623141	2	264,3383	661,9093	0,6326433	0,9237743	368,4631	2,623141	2		0	0						Fix_sw.jpg	0	880	547	72	111				0	Content		-72	-111	32239147	240168005
32256	08:46:09.416	00:00:32.256	1936	262,9733	656,8252	0,632719	0,9241294	368,4631	2,667357	2	262,9733	656,8252	0,632719	0,9241294	368,4631	2,667357	2		0	0						Fix_sw.jpg	0	880	547	72	111				0	Content		-72	-111	32256012	240184870
32273	08:46:09.433	00:00:32.272	1937	245,482	658,4411	0,628258	0,9246328	359,0616	2,637012	2	245,482	658,4411	0,628258	0,9246328	359,0616	2,637012	2		0	0						Fix_sw.jpg	0	880	547	72	111				0	Content		-72	-111	32272644	240201502
32289	08:46:09.449	00:00:32.289	1938	229,8927	628,475	0,6501641	0,9253235	406,087	2,738819	2	229,8927	628,475	0,6501641	0,9253235	406,087	2,738819	2		0	0						Fix_sw.jpg	0	880	547	72	111				0	Content		-72	-111	32289267	240218125
32306	08:46:09.466	00:00:32.305	1939	240,5206	665,8343	0,6283314	0,9253922	359,0615	2,505545	2	240,5206	665,8343	0,6283314	0,9253922	359,0615	2,505545	2		0	0						Fix_sw.jpg	0	880	547	72	111				0	Content		-72	-111	32305893	240234751
32323	08:46:09.483	00:00:32.322	1940	-1024	-768	-1	-1	-1	-1	4	-1024	-768	-1	-1	-1	-1	4		0	0						Fix_sw.jpg	0	880	547	72	111				0	Content		-72	-111	32322509	240251367
32339	08:46:09.499	00:00:32.339	1941	270,3712	622,813	0,6502112	0,9269544	406,025	2,828449	2	270,3712	622,813	0,6502112	0,9269544	406,025	2,828449	2		0	0						Fix_sw.jpg	0	880	547	72	111				0	Content		-72	-111	32339011	240267869
32356	08:46:09.516	00:00:32.355	1942	290,8007	633,152	0,6502652	0,9268976	406,025	2,904075	2	290,8007	633,152	0,6502652	0,9268976	406,025	2,904075	2		0	0						Fix_sw.jpg	0	880	547	72	111				0	Content		-72	-111	32355883	240284741
32372	08:46:09.532	00:00:32.372	1943	258,7516	656,7941	0,6290079	0,9278785	359,0702	2,684093	2	258,7516	656,7941	0,6290079	0,9278785	359,0702	2,684093	2		0	0						Fix_sw.jpg	0	880	547	72	111				0	Content		-72	-111	32372391	240301249
32389	08:46:09.549	00:00:32.389	1944	243,6938	617,7534	0,6507133	0,9286171	406,0255	2,783122	2	243,6938	617,7534	0,6507133	0,9286171	406,0255	2,783122	2		0	0						Fix_sw.jpg	0	880	547	72	111				0	Content		-72	-111	32389134	240317992
32406	08:46:09.566	00:00:32.405	1945	245,0963	663,6702	0,6293461	0,9281839	359,0702	2,595025	2	245,0963	663,6702	0,6293461	0,9281839	359,0702	2,595025	2		0	0						Fix_sw.jpg	0	880	547	72	111				0	Content		-72	-111	32405757	240334615
32422	08:46:09.582	00:00:32.422	1946	243,6757	668,0021	0,629513	0,9283164	359,0342	2,557145	2	243,6757	668,0021	0,629513	0,9283164	359,0342	2,557145	2		0	0						Fix_sw.jpg	0	880	547	72	111				0	Content		-72	-111	32422497	240351355
32439	08:46:09.599	00:00:32.438	1947	235,2104	607,8121	0,6518362	0,9298418	405,6636	2,733055	2	235,2104	607,8121	0,6518362	0,9298418	405,6636	2,733055	2		0	0						Fix_sw.jpg	0	880	547	72	111				0	Content		-72	-111	32438879	240367737
32456	08:46:09.616	00:00:32.455	1948	-1024	-768	-1	-1	-1	-1	4	-1024	-768	-1	-1	-1	-1	4		0	0						Fix_sw.jpg	0	880	547	72	111				0	Content		-72	-111	32455873	240384731
32472	08:46:09.632	00:00:32.472	1949	234,2925	618,9396	0,6517797	0,9298856	405,1627	2,882488	2	234,2925	618,9396	0,6517797	0,9298856	405,1627	2,882488	2		0	0						Fix_sw.jpg	0	880	547	72	111				0	Content		-72	-111	32472377	240401235
32489	08:46:09.649	00:00:32.489	1950	-1024	-768	-1	-1	-1	-1	4	-1024	-768	-1	-1	-1	-1	4		0	0						Fix_sw.jpg	0	880	547	72	111				0	Content		-72	-111	32489125	240417983
32506	08:46:09.666	00:00:32.505	1951	-1024	-768	-1	-1	-1	-1	4	-1024	-768	-1	-1	-1	-1	4		0	0						Fix_sw.jpg	0	880	547	72	111				0	Content		-72	-111	32505628	240434486
32522	08:46:09.682	00:00:32.522	1952	270,507	621,9233	0,6530994	0,9316522	404,8045	2,795424	2	270,507	621,9233	0,6530994	0,9316522	404,8045	2,795424	2		0	0						Fix_sw.jpg	0	880	547	72	111				0	Content		-72	-111	32522249	240451107
32539	08:46:09.699	00:00:32.538	1953	230,9883	667,7807	0,6316532	0,9315862	358,5841	2,589555	2	230,9883	667,7807	0,6316532	0,9315862	358,5841	2,589555	2		0	0						Fix_sw.jpg	0	880	547	72	111				0	Content		-72	-111	32538997	240467855
32556	08:46:09.716	00:00:32.555	1954	250,5613	659,2168	0,632286	0,9322069	358,5841	2,604966	2	250,5613	659,2168	0,632286	0,9322069	358,5841	2,604966	2		0	0						Fix_sw.jpg	0	880	547	72	111				0	Content		-72	-111	32555744	240484602
32572	08:46:09.732	00:00:32.572	1955	262,2186	654,4982	0,6318641	0,9327047	356,8377	2,574669	2	262,2186	654,4982	0,6318641	0,9327047	356,8377	2,574669	2		0	0						Fix_sw.jpg	0	880	547	72	111				0	Content		-72	-111	32572245	240501103
[truncated: 1,853 more rows]
