# Supplementary material for: Gaze Duration Biases for Colours in Combination with Dissonant and Consonant Sounds: A Comparative Eye-Tracking Study with Orangutans
Source: PLoS One. 2015 Oct 14;10(10):e0139894. doi: 10.1371/journal.pone.0139894 (PMC4605782; doi:10.1371/journal.pone.0139894)
Supplement: S1 Data — (ZIP) [file pone.0139894.s004.zip › Plos ColourSound Data/Apes/Nur_Farben_Bilder_U1/Rec 02-All-Data.tsv]

System Properties:
Operating System:	Microsoft Windows NT 6.1.7601 Service Pack 1
System User Name:	admin
Machine Name:	PSYCHO19
Data properties:
Recording name:	Rec 02
Recording date:	25.07.2013
Recording time:	08:47:21
Recording resolution:	1024 x 768
Export date:	02.09.2013
Export time:	16:40:26
Participant:	Pini
Filter settings:
Eye: Average
Validity: Normal
Fixation filter: Tobii fixation filter
Velocity threshold: 35
Distance threshold: 35
Timestamp	DateTimeStamp	DateTimeStampStartOffset	Number	GazePointXLeft	GazePointYLeft	CamXLeft	CamYLeft	DistanceLeft	PupilLeft	ValidityLeft	GazePointXRight	GazePointYRight	CamXRight	CamYRight	DistanceRight	PupilRight	ValidityRight	FixationIndex	GazePointX	GazePointY	Event	EventKey	Data1	Data2	Descriptor	StimuliName	StimuliID	MediaWidth	MediaHeight	MediaPosX	MediaPosY	MappedFixationPointX	MappedFixationPointY	FixationDuration	AoiIds	AoiNames	WebGroupImage	MappedGazeDataPointX	MappedGazeDataPointY	MicroSecondTimestamp	AbsoluteMicroSecondTimestamp
3	08:47:21.998	00:00:00.003	0	-1024	-768	-1	-1	-1	-1	4	-1024	-768	-1	-1	-1	-1	4	0	0	0						No media	0	1024	768	0	0	479	715	103	0	Content		0	0	3248	312752934
20	08:47:22.015	00:00:00.019	1	-1024	-768	-1	-1	-1	-1	4	-1024	-768	-1	-1	-1	-1	4	0	0	0						No media	0	1024	768	0	0	479	715	103	0	Content		0	0	19867	312769553
37	08:47:22.032	00:00:00.036	2	-1024	-768	-1	-1	-1	-1	4	-1024	-768	-1	-1	-1	-1	4	0	0	0						No media	0	1024	768	0	0	479	715	103	0	Content		0	0	36619	312786305
53	08:47:22.048	00:00:00.053	3	-1024	-768	-1	-1	-1	-1	4	-1024	-768	-1	-1	-1	-1	4	0	0	0						No media	0	1024	768	0	0	479	715	103	0	Content		0	0	53243	312802929
70	08:47:22.065	00:00:00.069	4	-1024	-768	-1	-1	-1	-1	4	-1024	-768	-1	-1	-1	-1	4	0	0	0						No media	0	1024	768	0	0	479	715	103	0	Content		0	0	69868	312819554
86	08:47:22.081	00:00:00.086	5	469,7222	715,1464	0,5479452	0,5686461	341,012	3,242924	0	-1024	-768	-1	-1	-1	-1	4	0	470	715						No media	0	1024	768	0	0	479	715	103	0	Content		470	715	86490	312836176
103	08:47:22.098	00:00:00.103	6	-1024	-768	-1	-1	-1	-1	4	-1024	-768	-1	-1	-1	-1	4		0	0						No media	0	1024	768	0	0				0	Content		0	0	103115	312852801
120	08:47:22.115	00:00:00.119	7	-1024	-768	-1	-1	-1	-1	4	-1024	-768	-1	-1	-1	-1	4		0	0						No media	0	1024	768	0	0				0	Content		0	0	119898	312869584
137	08:47:22.132	00:00:00.136	8	-1024	-768	-1	-1	-1	-1	4	-1024	-768	-1	-1	-1	-1	4		0	0						No media	0	1024	768	0	0				0	Content		0	0	136526	312886212
153	08:47:22.148	00:00:00.153	9	-1024	-768	-1	-1	-1	-1	4	-1024	-768	-1	-1	-1	-1	4		0	0						No media	0	1024	768	0	0				0	Content		0	0	153154	312902840
170	08:47:22.165	00:00:00.169	10	-1024	-768	-1	-1	-1	-1	4	-1024	-768	-1	-1	-1	-1	4		0	0						No media	0	1024	768	0	0				0	Content		0	0	169780	312919466
187	08:47:22.182	00:00:00.186	11	-1024	-768	-1	-1	-1	-1	4	-1024	-768	-1	-1	-1	-1	4		0	0						No media	0	1024	768	0	0				0	Content		0	0	186531	312936217
203	08:47:22.198	00:00:00.203	12	-1024	-768	-1	-1	-1	-1	4	-1024	-768	-1	-1	-1	-1	4		0	0						No media	0	1024	768	0	0				0	Content		0	0	203158	312952844
220	08:47:22.215	00:00:00.219	13	-1024	-768	-1	-1	-1	-1	4	-1024	-768	-1	-1	-1	-1	4		0	0						No media	0	1024	768	0	0				0	Content		0	0	219783	312969469
236	08:47:22.231	00:00:00.236	14	-1024	-768	-1	-1	-1	-1	4	-1024	-768	-1	-1	-1	-1	4		0	0						No media	0	1024	768	0	0				0	Content		0	0	236409	312986095
253	08:47:22.248	00:00:00.253	15	-1024	-768	-1	-1	-1	-1	4	-1024	-768	-1	-1	-1	-1	4		0	0						No media	0	1024	768	0	0				0	Content		0	0	253161	313002847
270	08:47:22.265	00:00:00.269	16	-1024	-768	-1	-1	-1	-1	4	-1024	-768	-1	-1	-1	-1	4		0	0						No media	0	1024	768	0	0				0	Content		0	0	269788	313019474
286	08:47:22.281	00:00:00.286	17	-1024	-768	-1	-1	-1	-1	4	-1024	-768	-1	-1	-1	-1	4		0	0						No media	0	1024	768	0	0				0	Content		0	0	286413	313036099
303	08:47:22.298	00:00:00.303	18	-1024	-768	-1	-1	-1	-1	4	-1024	-768	-1	-1	-1	-1	4		0	0						No media	0	1024	768	0	0				0	Content		0	0	303038	313052724
320	08:47:22.315	00:00:00.319	19	-1024	-768	-1	-1	-1	-1	4	-1024	-768	-1	-1	-1	-1	4		0	0						No media	0	1024	768	0	0				0	Content		0	0	319790	313069476
336	08:47:22.331	00:00:00.336	20	432,31	706,4178	0,5215182	0,5766281	342,7947	3,183789	3	432,31	706,4178	0,5215182	0,5766281	342,7947	3,183789	1	1	432	706						No media	0	1024	768	0	0	436	706	200	0	Content		432	706	336417	313086103
353	08:47:22.348	00:00:00.353	21	433,5388	706,1185	0,5208188	0,5766494	347,2519	3,232094	3	433,5388	706,1185	0,5208188	0,5766494	347,2519	3,232094	1	1	434	706						No media	0	1024	768	0	0	436	706	200	0	Content		434	706	353052	313102738
370	08:47:22.365	00:00:00.369	22	433,5388	706,1185	0,5156016	0,575879	341,0329	3,232094	3	433,5388	706,1185	0,5156016	0,575879	341,0329	3,232094	1	1	434	706						No media	0	1024	768	0	0	436	706	200	0	Content		434	706	369668	313119354
386	08:47:22.381	00:00:00.386	23	431,6566	708,0824	0,5141701	0,5750391	343,3177	3,308925	3	431,6566	708,0824	0,5141701	0,5750391	343,3177	3,308925	1	1	432	708						No media	0	1024	768	0	0	436	706	200	0	Content		432	708	386421	313136107
403	08:47:22.398	00:00:00.403	24	-1024	-768	-1	-1	-1	-1	4	-1024	-768	-1	-1	-1	-1	4	1	0	0						No media	0	1024	768	0	0	436	706	200	0	Content		0	0	403048	313152734
420	08:47:22.415	00:00:00.419	25	-1024	-768	-1	-1	-1	-1	4	-1024	-768	-1	-1	-1	-1	4	1	0	0						No media	0	1024	768	0	0	436	706	200	0	Content		0	0	419675	313169361
436	08:47:22.431	00:00:00.436	26	436,1997	706,2051	0,5083459	0,5749309	346,7038	3,350216	3	436,1997	706,2051	0,5083459	0,5749309	346,7038	3,350216	1	1	436	706						No media	0	1024	768	0	0	436	706	200	0	Content		436	706	436292	313185978
453	08:47:22.448	00:00:00.453	27	452,3812	706,174	0,5060215	0,5758248	348,1771	3,267128	3	452,3812	706,174	0,5060215	0,5758248	348,1771	3,267128	1	1	452	706						No media	0	1024	768	0	0	436	706	200	0	Content		452	706	453051	313202737
470	08:47:22.465	00:00:00.469	28	437,8938	706,5893	0,502919	0,577052	348,1771	3,260885	3	437,8938	706,5893	0,502919	0,577052	348,1771	3,260885	1	1	438	707						No media	0	1024	768	0	0	436	706	200	0	Content		438	707	469675	313219361
486	08:47:22.481	00:00:00.486	29	466,4891	703,8734	0,502405	0,5782165	355,9939	3,357653	3	466,4891	703,8734	0,502405	0,5782165	355,9939	3,357653	1	1	466	704						No media	0	1024	768	0	0	436	706	200	0	Content		466	704	486300	313235986
503	08:47:22.498	00:00:00.502	30	450,004	698,2114	0,4935066	0,580372	344,3332	3,294139	3	450,004	698,2114	0,4935066	0,580372	344,3332	3,294139	1	1	450	698						No media	0	1024	768	0	0	436	706	200	0	Content		450	698	502928	313252614
520	08:47:22.515	00:00:00.519	31	498,1321	699,3467	0,491701	0,5826184	351,8697	3,387196	3	498,1321	699,3467	0,491701	0,5826184	351,8697	3,387196	1	1	498	699						No media	0	1024	768	0	0	436	706	200	0	Content		498	699	519679	313269365
536	08:47:22.531	00:00:00.536	32	-1024	-768	-1	-1	-1	-1	4	-1024	-768	-1	-1	-1	-1	4		0	0						No media	0	1024	768	0	0				0	Content		0	0	536304	313285990
553	08:47:22.548	00:00:00.552	33	-1024	-768	-1	-1	-1	-1	4	-1024	-768	-1	-1	-1	-1	4		0	0						No media	0	1024	768	0	0				0	Content		0	0	552928	313302614
570	08:47:22.565	00:00:00.569	34	-1024	-768	-1	-1	-1	-1	4	-1024	-768	-1	-1	-1	-1	4		0	0						No media	0	1024	768	0	0				0	Content		0	0	569677	313319363
586	08:47:22.581	00:00:00.586	35	-1024	-768	-1	-1	-1	-1	4	-1024	-768	-1	-1	-1	-1	4		0	0						No media	0	1024	768	0	0				0	Content		0	0	586304	313335990
603	08:47:22.598	00:00:00.602	36	-1024	-768	-1	-1	-1	-1	4	-1024	-768	-1	-1	-1	-1	4		0	0						No media	0	1024	768	0	0				0	Content		0	0	602926	313352612
620	08:47:22.615	00:00:00.619	37	-1024	-768	-1	-1	-1	-1	4	-1024	-768	-1	-1	-1	-1	4		0	0						No media	0	1024	768	0	0				0	Content		0	0	619551	313369237
636	08:47:22.631	00:00:00.636	38	-1024	-768	-1	-1	-1	-1	4	-1024	-768	-1	-1	-1	-1	4		0	0						No media	0	1024	768	0	0				0	Content		0	0	636304	313385990
653	08:47:22.648	00:00:00.652	39	-1024	-768	-1	-1	-1	-1	4	-1024	-768	-1	-1	-1	-1	4		0	0						No media	0	1024	768	0	0				0	Content		0	0	652928	313402614
670	08:47:22.665	00:00:00.669	40	-1024	-768	-1	-1	-1	-1	4	-1024	-768	-1	-1	-1	-1	4		0	0						No media	0	1024	768	0	0				0	Content		0	0	669553	313419239
686	08:47:22.681	00:00:00.686	41	-1024	-768	-1	-1	-1	-1	4	-1024	-768	-1	-1	-1	-1	4		0	0						No media	0	1024	768	0	0				0	Content		0	0	686180	313435866
703	08:47:22.698	00:00:00.702	42	-1024	-768	-1	-1	-1	-1	4	-1024	-768	-1	-1	-1	-1	4		0	0						No media	0	1024	768	0	0				0	Content		0	0	702929	313452615
720	08:47:22.715	00:00:00.719	43	-1024	-768	-1	-1	-1	-1	4	-1024	-768	-1	-1	-1	-1	4		0	0						No media	0	1024	768	0	0				0	Content		0	0	719555	313469241
736	08:47:22.731	00:00:00.736	44	-1024	-768	-1	-1	-1	-1	4	-1024	-768	-1	-1	-1	-1	4		0	0						No media	0	1024	768	0	0				0	Content		0	0	736179	313485865
753	08:47:22.748	00:00:00.752	45	-1024	-768	-1	-1	-1	-1	4	-1024	-768	-1	-1	-1	-1	4		0	0						No media	0	1024	768	0	0				0	Content		0	0	752806	313502492
770	08:47:22.765	00:00:00.769	46	-1024	-768	-1	-1	-1	-1	4	-1024	-768	-1	-1	-1	-1	4		0	0						No media	0	1024	768	0	0				0	Content		0	0	769556	313519242
786	08:47:22.781	00:00:00.786	47	-1024	-768	-1	-1	-1	-1	4	-1024	-768	-1	-1	-1	-1	4		0	0						No media	0	1024	768	0	0				0	Content		0	0	786180	313535866
803	08:47:22.798	00:00:00.802	48	-1024	-768	-1	-1	-1	-1	4	-1024	-768	-1	-1	-1	-1	4		0	0						No media	0	1024	768	0	0				0	Content		0	0	802806	313552492
819	08:47:22.814	00:00:00.819	49	-1024	-768	-1	-1	-1	-1	4	-1024	-768	-1	-1	-1	-1	4		0	0						No media	0	1024	768	0	0				0	Content		0	0	819447	313569133
836	08:47:22.831	00:00:00.836	50	-1024	-768	-1	-1	-1	-1	4	-1024	-768	-1	-1	-1	-1	4		0	0						No media	0	1024	768	0	0				0	Content		0	0	836181	313585867
853	08:47:22.848	00:00:00.852	51	-1024	-768	-1	-1	-1	-1	4	-1024	-768	-1	-1	-1	-1	4		0	0						No media	0	1024	768	0	0				0	Content		0	0	852808	313602494
870	08:47:22.865	00:00:00.869	52	-1024	-768	-1	-1	-1	-1	4	-1024	-768	-1	-1	-1	-1	4		0	0						No media	0	1024	768	0	0				0	Content		0	0	869557	313619243
886	08:47:22.881	00:00:00.886	53	-1024	-768	-1	-1	-1	-1	4	-1024	-768	-1	-1	-1	-1	4		0	0						No media	0	1024	768	0	0				0	Content		0	0	886181	313635867
903	08:47:22.898	00:00:00.902	54	-1024	-768	-1	-1	-1	-1	4	-1024	-768	-1	-1	-1	-1	4		0	0						No media	0	1024	768	0	0				0	Content		0	0	902806	313652492
919	08:47:22.914	00:00:00.919	55	-1024	-768	-1	-1	-1	-1	4	-1024	-768	-1	-1	-1	-1	4		0	0						No media	0	1024	768	0	0				0	Content		0	0	919448	313669134
937	08:47:22.932	00:00:00.936	56	-1024	-768	-1	-1	-1	-1	4	-1024	-768	-1	-1	-1	-1	4		0	0						No media	0	1024	768	0	0				0	Content		0	0	936627	313686313
954	08:47:22.949	00:00:00.954	57	-1024	-768	-1	-1	-1	-1	4	-1024	-768	-1	-1	-1	-1	4		0	0						No media	0	1024	768	0	0				0	Content		0	0	954003	313703689
971	08:47:22.966	00:00:00.971	58	-1024	-768	-1	-1	-1	-1	4	-1024	-768	-1	-1	-1	-1	4		0	0						No media	0	1024	768	0	0				0	Content		0	0	971252	313720938
986	08:47:22.981	00:00:00.986	59	-1024	-768	-1	-1	-1	-1	4	-1024	-768	-1	-1	-1	-1	4		0	0						No media	0	1024	768	0	0				0	Content		0	0	986061	313735747
1003	08:47:22.998	00:00:01.002	60	-1024	-768	-1	-1	-1	-1	4	-1024	-768	-1	-1	-1	-1	4		0	0						No media	0	1024	768	0	0				0	Content		0	0	1002812	313752498
1019	08:47:23.014	00:00:01.019	61	-1024	-768	-1	-1	-1	-1	4	-1024	-768	-1	-1	-1	-1	4		0	0						No media	0	1024	768	0	0				0	Content		0	0	1019444	313769130
1036	08:47:23.031	00:00:01.036	62	-1024	-768	-1	-1	-1	-1	4	-1024	-768	-1	-1	-1	-1	4		0	0						No media	0	1024	768	0	0				0	Content		0	0	1036056	313785742
1053	08:47:23.048	00:00:01.052	63	-1024	-768	-1	-1	-1	-1	4	-1024	-768	-1	-1	-1	-1	4		0	0						No media	0	1024	768	0	0				0	Content		0	0	1052681	313802367
1069	08:47:23.064	00:00:01.069	64	-1024	-768	-1	-1	-1	-1	4	-1024	-768	-1	-1	-1	-1	4		0	0						No media	0	1024	768	0	0				0	Content		0	0	1069306	313818992
1087	08:47:23.082	00:00:01.086	65	-1024	-768	-1	-1	-1	-1	4	-1024	-768	-1	-1	-1	-1	4		0	0						No media	0	1024	768	0	0				0	Content		0	0	1086501	313836187
1104	08:47:23.099	00:00:01.103	66	-1024	-768	-1	-1	-1	-1	4	-1024	-768	-1	-1	-1	-1	4		0	0						No media	0	1024	768	0	0				0	Content		0	0	1103875	313853561
1121	08:47:23.116	00:00:01.121	67	-1024	-768	-1	-1	-1	-1	4	-1024	-768	-1	-1	-1	-1	4		0	0						No media	0	1024	768	0	0				0	Content		0	0	1121030	313870716
1136	08:47:23.131	00:00:01.135	68	-1024	-768	-1	-1	-1	-1	4	-1024	-768	-1	-1	-1	-1	4		0	0						No media	0	1024	768	0	0				0	Content		0	0	1135835	313885521
1153	08:47:23.148	00:00:01.152	69	-1024	-768	-1	-1	-1	-1	4	-1024	-768	-1	-1	-1	-1	4		0	0						No media	0	1024	768	0	0				0	Content		0	0	1152585	313902271
1169	08:47:23.164	00:00:01.169	70	-1024	-768	-1	-1	-1	-1	4	-1024	-768	-1	-1	-1	-1	4		0	0						No media	0	1024	768	0	0				0	Content		0	0	1169208	313918894
1186	08:47:23.181	00:00:01.185	71	-1024	-768	-1	-1	-1	-1	4	-1024	-768	-1	-1	-1	-1	4		0	0						No media	0	1024	768	0	0				0	Content		0	0	1185829	313935515
1202	08:47:23.197	00:00:01.202	72	-1024	-768	-1	-1	-1	-1	4	-1024	-768	-1	-1	-1	-1	4		0	0						No media	0	1024	768	0	0				0	Content		0	0	1202454	313952140
1219	08:47:23.214	00:00:01.219	73	-1024	-768	-1	-1	-1	-1	4	-1024	-768	-1	-1	-1	-1	4		0	0						No media	0	1024	768	0	0				0	Content		0	0	1219203	313968889
1236	08:47:23.231	00:00:01.236	74	-1024	-768	-1	-1	-1	-1	4	-1024	-768	-1	-1	-1	-1	4		0	0						No media	0	1024	768	0	0				0	Content		0	0	1236269	313985955
1254	08:47:23.249	00:00:01.253	75	-1024	-768	-1	-1	-1	-1	4	-1024	-768	-1	-1	-1	-1	4		0	0						No media	0	1024	768	0	0				0	Content		0	0	1253643	314003329
1271	08:47:23.266	00:00:01.270	76	-1024	-768	-1	-1	-1	-1	4	-1024	-768	-1	-1	-1	-1	4		0	0						No media	0	1024	768	0	0				0	Content		0	0	1270891	314020577
1286	08:47:23.281	00:00:01.285	77	-1024	-768	-1	-1	-1	-1	4	-1024	-768	-1	-1	-1	-1	4		0	0						No media	0	1024	768	0	0				0	Content		0	0	1285818	314035504
1302	08:47:23.297	00:00:01.302	78	-1024	-768	-1	-1	-1	-1	4	-1024	-768	-1	-1	-1	-1	4		0	0						No media	0	1024	768	0	0				0	Content		0	0	1302443	314052129
1319	08:47:23.314	00:00:01.319	79	-1024	-768	-1	-1	-1	-1	4	-1024	-768	-1	-1	-1	-1	4		0	0						No media	0	1024	768	0	0				0	Content		0	0	1319193	314068879
1327	08:47:23.322																				ImageStart	8	0	0	Fix_sw.jpg
1336	08:47:23.331	00:00:01.335	80	-1024	-768	-1	-1	-1	-1	4	-1024	-768	-1	-1	-1	-1	4		0	0						Fix_sw.jpg	0	880	547	72	111				0	Content		-72	-111	1335814	314085500
1352	08:47:23.347	00:00:01.352	81	-1024	-768	-1	-1	-1	-1	4	-1024	-768	-1	-1	-1	-1	4		0	0						Fix_sw.jpg	0	880	547	72	111				0	Content		-72	-111	1352436	314102122
1369	08:47:23.364	00:00:01.369	82	-1024	-768	-1	-1	-1	-1	4	-1024	-768	-1	-1	-1	-1	4		0	0						Fix_sw.jpg	0	880	547	72	111				0	Content		-72	-111	1369060	314118746
1386	08:47:23.381	00:00:01.386	83	-1024	-768	-1	-1	-1	-1	4	-1024	-768	-1	-1	-1	-1	4		0	0						Fix_sw.jpg	0	880	547	72	111				0	Content		-72	-111	1386254	314135940
1404	08:47:23.399	00:00:01.403	84	-1024	-768	-1	-1	-1	-1	4	-1024	-768	-1	-1	-1	-1	4		0	0						Fix_sw.jpg	0	880	547	72	111				0	Content		-72	-111	1403502	314153188
1421	08:47:23.416	00:00:01.420	85	-1024	-768	-1	-1	-1	-1	4	-1024	-768	-1	-1	-1	-1	4		0	0						Fix_sw.jpg	0	880	547	72	111				0	Content		-72	-111	1420874	314170560
1436	08:47:23.431	00:00:01.435	86	-1024	-768	-1	-1	-1	-1	4	-1024	-768	-1	-1	-1	-1	4		0	0						Fix_sw.jpg	0	880	547	72	111				0	Content		-72	-111	1435678	314185364
1452	08:47:23.447	00:00:01.452	87	-1024	-768	-1	-1	-1	-1	4	-1024	-768	-1	-1	-1	-1	4		0	0						Fix_sw.jpg	0	880	547	72	111				0	Content		-72	-111	1452314	314202000
1469	08:47:23.464	00:00:01.469	88	-1024	-768	-1	-1	-1	-1	4	-1024	-768	-1	-1	-1	-1	4		0	0						Fix_sw.jpg	0	880	547	72	111				0	Content		-72	-111	1469051	314218737
1486	08:47:23.481	00:00:01.485	89	-1024	-768	-1	-1	-1	-1	4	-1024	-768	-1	-1	-1	-1	4		0	0						Fix_sw.jpg	0	880	547	72	111				0	Content		-72	-111	1485673	314235359
1502	08:47:23.497	00:00:01.502	90	-1024	-768	-1	-1	-1	-1	4	-1024	-768	-1	-1	-1	-1	4		0	0						Fix_sw.jpg	0	880	547	72	111				0	Content		-72	-111	1502303	314251989
1519	08:47:23.514	00:00:01.518	91	-1024	-768	-1	-1	-1	-1	4	-1024	-768	-1	-1	-1	-1	4		0	0						Fix_sw.jpg	0	880	547	72	111				0	Content		-72	-111	1518921	314268607
1536	08:47:23.531	00:00:01.536	92	-1024	-768	-1	-1	-1	-1	4	-1024	-768	-1	-1	-1	-1	4		0	0						Fix_sw.jpg	0	880	547	72	111				0	Content		-72	-111	1536114	314285800
1553	08:47:23.548	00:00:01.553	93	-1024	-768	-1	-1	-1	-1	4	-1024	-768	-1	-1	-1	-1	4		0	0						Fix_sw.jpg	0	880	547	72	111				0	Content		-72	-111	1553487	314303173
1571	08:47:23.566	00:00:01.570	94	-1024	-768	-1	-1	-1	-1	4	-1024	-768	-1	-1	-1	-1	4		0	0						Fix_sw.jpg	0	880	547	72	111				0	Content		-72	-111	1570732	314320418
1586	08:47:23.581	00:00:01.585	95	-1024	-768	-1	-1	-1	-1	4	-1024	-768	-1	-1	-1	-1	4		0	0						Fix_sw.jpg	0	880	547	72	111				0	Content		-72	-111	1585539	314335225
1602	08:47:23.597	00:00:01.602	96	-1024	-768	-1	-1	-1	-1	4	-1024	-768	-1	-1	-1	-1	4		0	0						Fix_sw.jpg	0	880	547	72	111				0	Content		-72	-111	1602293	314351979
1619	08:47:23.614	00:00:01.618	97	-1024	-768	-1	-1	-1	-1	4	-1024	-768	-1	-1	-1	-1	4		0	0						Fix_sw.jpg	0	880	547	72	111				0	Content		-72	-111	1618913	314368599
1636	08:47:23.631	00:00:01.635	98	-1024	-768	-1	-1	-1	-1	4	-1024	-768	-1	-1	-1	-1	4		0	0						Fix_sw.jpg	0	880	547	72	111				0	Content		-72	-111	1635536	314385222
1652	08:47:23.647	00:00:01.652	99	-1024	-768	-1	-1	-1	-1	4	-1024	-768	-1	-1	-1	-1	4		0	0						Fix_sw.jpg	0	880	547	72	111				0	Content		-72	-111	1652157	314401843
1669	08:47:23.664	00:00:01.668	100	-1024	-768	-1	-1	-1	-1	4	-1024	-768	-1	-1	-1	-1	4		0	0						Fix_sw.jpg	0	880	547	72	111				0	Content		-72	-111	1668780	314418466
1686	08:47:23.681	00:00:01.685	101	-1024	-768	-1	-1	-1	-1	4	-1024	-768	-1	-1	-1	-1	4		0	0						Fix_sw.jpg	0	880	547	72	111				0	Content		-72	-111	1685974	314435660
1703	08:47:23.698	00:00:01.703	102	-1024	-768	-1	-1	-1	-1	4	-1024	-768	-1	-1	-1	-1	4		0	0						Fix_sw.jpg	0	880	547	72	111				0	Content		-72	-111	1703346	314453032
1721	08:47:23.716	00:00:01.720	103	-1024	-768	-1	-1	-1	-1	4	-1024	-768	-1	-1	-1	-1	4		0	0						Fix_sw.jpg	0	880	547	72	111				0	Content		-72	-111	1720718	314470404
1736	08:47:23.731	00:00:01.735	104	-1024	-768	-1	-1	-1	-1	4	-1024	-768	-1	-1	-1	-1	4		0	0						Fix_sw.jpg	0	880	547	72	111				0	Content		-72	-111	1735522	314485208
1752	08:47:23.747	00:00:01.752	105	-1024	-768	-1	-1	-1	-1	4	-1024	-768	-1	-1	-1	-1	4		0	0						Fix_sw.jpg	0	880	547	72	111				0	Content		-72	-111	1752141	314501827
1769	08:47:23.764	00:00:01.768	106	-1024	-768	-1	-1	-1	-1	4	-1024	-768	-1	-1	-1	-1	4		0	0						Fix_sw.jpg	0	880	547	72	111				0	Content		-72	-111	1768889	314518575
1786	08:47:23.781	00:00:01.785	107	-1024	-768	-1	-1	-1	-1	4	-1024	-768	-1	-1	-1	-1	4		0	0						Fix_sw.jpg	0	880	547	72	111				0	Content		-72	-111	1785513	314535199
1802	08:47:23.797	00:00:01.802	108	-1024	-768	-1	-1	-1	-1	4	-1024	-768	-1	-1	-1	-1	4		0	0						Fix_sw.jpg	0	880	547	72	111				0	Content		-72	-111	1802136	314551822
1819	08:47:23.814	00:00:01.818	109	-1024	-768	-1	-1	-1	-1	4	-1024	-768	-1	-1	-1	-1	4		0	0						Fix_sw.jpg	0	880	547	72	111				0	Content		-72	-111	1818758	314568444
1836	08:47:23.831	00:00:01.835	110	-1024	-768	-1	-1	-1	-1	4	-1024	-768	-1	-1	-1	-1	4		0	0						Fix_sw.jpg	0	880	547	72	111				0	Content		-72	-111	1835827	314585513
1853	08:47:23.848	00:00:01.853	111	-1024	-768	-1	-1	-1	-1	4	-1024	-768	-1	-1	-1	-1	4		0	0						Fix_sw.jpg	0	880	547	72	111				0	Content		-72	-111	1853213	314602899
1870	08:47:23.865	00:00:01.870	112	-1024	-768	-1	-1	-1	-1	4	-1024	-768	-1	-1	-1	-1	4		0	0						Fix_sw.jpg	0	880	547	72	111				0	Content		-72	-111	1870448	314620134
1885	08:47:23.880	00:00:01.885	113	-1024	-768	-1	-1	-1	-1	4	-1024	-768	-1	-1	-1	-1	4		0	0						Fix_sw.jpg	0	880	547	72	111				0	Content		-72	-111	1885377	314635063
1902	08:47:23.897	00:00:01.902	114	-1024	-768	-1	-1	-1	-1	4	-1024	-768	-1	-1	-1	-1	4		0	0						Fix_sw.jpg	0	880	547	72	111				0	Content		-72	-111	1902001	314651687
1919	08:47:23.914	00:00:01.918	115	-1024	-768	-1	-1	-1	-1	4	-1024	-768	-1	-1	-1	-1	4		0	0						Fix_sw.jpg	0	880	547	72	111				0	Content		-72	-111	1918750	314668436
1935	08:47:23.930	00:00:01.935	116	-1024	-768	-1	-1	-1	-1	4	-1024	-768	-1	-1	-1	-1	4		0	0						Fix_sw.jpg	0	880	547	72	111				0	Content		-72	-111	1935371	314685057
1952	08:47:23.947	00:00:01.951	117	-1024	-768	-1	-1	-1	-1	4	-1024	-768	-1	-1	-1	-1	4		0	0						Fix_sw.jpg	0	880	547	72	111				0	Content		-72	-111	1951996	314701682
1969	08:47:23.964	00:00:01.968	118	-1024	-768	-1	-1	-1	-1	4	-1024	-768	-1	-1	-1	-1	4		0	0						Fix_sw.jpg	0	880	547	72	111				0	Content		-72	-111	1968620	314718306
1986	08:47:23.981	00:00:01.985	119	-1024	-768	-1	-1	-1	-1	4	-1024	-768	-1	-1	-1	-1	4		0	0						Fix_sw.jpg	0	880	547	72	111				0	Content		-72	-111	1985814	314735500
2003	08:47:23.998	00:00:02.003	120	-1024	-768	-1	-1	-1	-1	4	-1024	-768	-1	-1	-1	-1	4		0	0						Fix_sw.jpg	0	880	547	72	111				0	Content		-72	-111	2003198	314752884
2020	08:47:24.015	00:00:02.020	121	-1024	-768	-1	-1	-1	-1	4	-1024	-768	-1	-1	-1	-1	4		0	0						Fix_sw.jpg	0	880	547	72	111				0	Content		-72	-111	2020432	314770118
2035	08:47:24.030	00:00:02.035	122	-1024	-768	-1	-1	-1	-1	4	-1024	-768	-1	-1	-1	-1	4		0	0						Fix_sw.jpg	0	880	547	72	111				0	Content		-72	-111	2035236	314784922
2052	08:47:24.047	00:00:02.051	123	-1024	-768	-1	-1	-1	-1	4	-1024	-768	-1	-1	-1	-1	4		0	0						Fix_sw.jpg	0	880	547	72	111				0	Content		-72	-111	2051985	314801671
2069	08:47:24.064	00:00:02.068	124	-1024	-768	-1	-1	-1	-1	4	-1024	-768	-1	-1	-1	-1	4		0	0						Fix_sw.jpg	0	880	547	72	111				0	Content		-72	-111	2068609	314818295
2085	08:47:24.080	00:00:02.085	125	-1024	-768	-1	-1	-1	-1	4	-1024	-768	-1	-1	-1	-1	4		0	0						Fix_sw.jpg	0	880	547	72	111				0	Content		-72	-111	2085233	314834919
2102	08:47:24.097	00:00:02.101	126	-1024	-768	-1	-1	-1	-1	4	-1024	-768	-1	-1	-1	-1	4		0	0						Fix_sw.jpg	0	880	547	72	111				0	Content		-72	-111	2101853	314851539
2118	08:47:24.113	00:00:02.118	127	-1024	-768	-1	-1	-1	-1	4	-1024	-768	-1	-1	-1	-1	4		0	0						Fix_sw.jpg	0	880	547	72	111				0	Content		-72	-111	2118476	314868162
2136	08:47:24.131	00:00:02.135	128	-1024	-768	-1	-1	-1	-1	4	-1024	-768	-1	-1	-1	-1	4		0	0						Fix_sw.jpg	0	880	547	72	111				0	Content		-72	-111	2135669	314885355
2153	08:47:24.148	00:00:02.153	129	-1024	-768	-1	-1	-1	-1	4	-1024	-768	-1	-1	-1	-1	4		0	0						Fix_sw.jpg	0	880	547	72	111				0	Content		-72	-111	2153045	314902731
2170	08:47:24.165	00:00:02.170	130	-1024	-768	-1	-1	-1	-1	4	-1024	-768	-1	-1	-1	-1	4		0	0						Fix_sw.jpg	0	880	547	72	111				0	Content		-72	-111	2170292	314919978
2185	08:47:24.180	00:00:02.185	131	-1024	-768	-1	-1	-1	-1	4	-1024	-768	-1	-1	-1	-1	4		0	0						Fix_sw.jpg	0	880	547	72	111				0	Content		-72	-111	2185223	314934909
2202	08:47:24.197	00:00:02.201	132	-1024	-768	-1	-1	-1	-1	4	-1024	-768	-1	-1	-1	-1	4		0	0						Fix_sw.jpg	0	880	547	72	111				0	Content		-72	-111	2201844	314951530
2219	08:47:24.214	00:00:02.218	133	-1024	-768	-1	-1	-1	-1	4	-1024	-768	-1	-1	-1	-1	4		0	0						Fix_sw.jpg	0	880	547	72	111				0	Content		-72	-111	2218590	314968276
2235	08:47:24.230	00:00:02.235	134	-1024	-768	-1	-1	-1	-1	4	-1024	-768	-1	-1	-1	-1	4		0	0						Fix_sw.jpg	0	880	547	72	111				0	Content		-72	-111	2235088	314984774
2252	08:47:24.247	00:00:02.251	135	-1024	-768	-1	-1	-1	-1	4	-1024	-768	-1	-1	-1	-1	4		0	0						Fix_sw.jpg	0	880	547	72	111				0	Content		-72	-111	2251835	315001521
2268	08:47:24.263	00:00:02.268	136	-1024	-768	-1	-1	-1	-1	4	-1024	-768	-1	-1	-1	-1	4		0	0						Fix_sw.jpg	0	880	547	72	111				0	Content		-72	-111	2268457	315018143
2286	08:47:24.281	00:00:02.285	137	-1024	-768	-1	-1	-1	-1	4	-1024	-768	-1	-1	-1	-1	4		0	0						Fix_sw.jpg	0	880	547	72	111				0	Content		-72	-111	2285524	315035210
2303	08:47:24.298	00:00:02.302	138	-1024	-768	-1	-1	-1	-1	4	-1024	-768	-1	-1	-1	-1	4		0	0						Fix_sw.jpg	0	880	547	72	111				0	Content		-72	-111	2302898	315052584
2314	08:47:24.309																				ImageEnd	16	0	0	Fix_sw.jpg
2320	08:47:24.315	00:00:02.320	139	-1024	-768	-1	-1	-1	-1	4	-1024	-768	-1	-1	-1	-1	4		0	0						No media	0	1024	768	0	0				0	Content		0	0	2320155	315069841
2333	08:47:24.328																				ImageStart	8	0	0	StimuliFarbe_gelb_blau.png
2335	08:47:24.330	00:00:02.335	140	-1024	-768	-1	-1	-1	-1	4	-1024	-768	-1	-1	-1	-1	4		0	0						StimuliFarbe_gelb_blau.png	0	880	547	72	111				0	Content		-72	-111	2335074	315084760
2352	08:47:24.347	00:00:02.351	141	-1024	-768	-1	-1	-1	-1	4	-1024	-768	-1	-1	-1	-1	4		0	0						StimuliFarbe_gelb_blau.png	0	880	547	72	111				0	Content		-72	-111	2351698	315101384
2368	08:47:24.363	00:00:02.368	142	-1024	-768	-1	-1	-1	-1	4	-1024	-768	-1	-1	-1	-1	4		0	0						StimuliFarbe_gelb_blau.png	0	880	547	72	111				0	Content		-72	-111	2368446	315118132
2385	08:47:24.380	00:00:02.385	143	-1024	-768	-1	-1	-1	-1	4	-1024	-768	-1	-1	-1	-1	4		0	0						StimuliFarbe_gelb_blau.png	0	880	547	72	111				0	Content		-72	-111	2385068	315134754
2402	08:47:24.397	00:00:02.401	144	-1024	-768	-1	-1	-1	-1	4	-1024	-768	-1	-1	-1	-1	4		0	0						StimuliFarbe_gelb_blau.png	0	880	547	72	111				0	Content		-72	-111	2401692	315151378
2418	08:47:24.413	00:00:02.418	145	-1024	-768	-1	-1	-1	-1	4	-1024	-768	-1	-1	-1	-1	4		0	0						StimuliFarbe_gelb_blau.png	0	880	547	72	111				0	Content		-72	-111	2418320	315168006
2436	08:47:24.431	00:00:02.435	146	-1024	-768	-1	-1	-1	-1	4	-1024	-768	-1	-1	-1	-1	4		0	0						StimuliFarbe_gelb_blau.png	0	880	547	72	111				0	Content		-72	-111	2435514	315185200
2453	08:47:24.448	00:00:02.452	147	-1024	-768	-1	-1	-1	-1	4	-1024	-768	-1	-1	-1	-1	4		0	0						StimuliFarbe_gelb_blau.png	0	880	547	72	111				0	Content		-72	-111	2452886	315202572
2470	08:47:24.465	00:00:02.470	148	-1024	-768	-1	-1	-1	-1	4	-1024	-768	-1	-1	-1	-1	4		0	0						StimuliFarbe_gelb_blau.png	0	880	547	72	111				0	Content		-72	-111	2470138	315219824
2485	08:47:24.480	00:00:02.484	149	-1024	-768	-1	-1	-1	-1	4	-1024	-768	-1	-1	-1	-1	4		0	0						StimuliFarbe_gelb_blau.png	0	880	547	72	111				0	Content		-72	-111	2484936	315234622
2502	08:47:24.497	00:00:02.501	150	-1024	-768	-1	-1	-1	-1	4	-1024	-768	-1	-1	-1	-1	4		0	0						StimuliFarbe_gelb_blau.png	0	880	547	72	111				0	Content		-72	-111	2501685	315251371
2518	08:47:24.513	00:00:02.518	151	-1024	-768	-1	-1	-1	-1	4	-1024	-768	-1	-1	-1	-1	4		0	0						StimuliFarbe_gelb_blau.png	0	880	547	72	111				0	Content		-72	-111	2518312	315267998
2535	08:47:24.530	00:00:02.534	152	-1024	-768	-1	-1	-1	-1	4	-1024	-768	-1	-1	-1	-1	4		0	0						StimuliFarbe_gelb_blau.png	0	880	547	72	111				0	Content		-72	-111	2534935	315284621
2552	08:47:24.547	00:00:02.551	153	-1024	-768	-1	-1	-1	-1	4	-1024	-768	-1	-1	-1	-1	4		0	0						StimuliFarbe_gelb_blau.png	0	880	547	72	111				0	Content		-72	-111	2551603	315301289
2568	08:47:24.563	00:00:02.568	154	-1024	-768	-1	-1	-1	-1	4	-1024	-768	-1	-1	-1	-1	4		0	0						StimuliFarbe_gelb_blau.png	0	880	547	72	111				0	Content		-72	-111	2568436	315318122
2585	08:47:24.580	00:00:02.585	155	-1024	-768	-1	-1	-1	-1	4	-1024	-768	-1	-1	-1	-1	4		0	0						StimuliFarbe_gelb_blau.png	0	880	547	72	111				0	Content		-72	-111	2585104	315334790
2602	08:47:24.597	00:00:02.601	156	-1024	-768	-1	-1	-1	-1	4	-1024	-768	-1	-1	-1	-1	4		0	0						StimuliFarbe_gelb_blau.png	0	880	547	72	111				0	Content		-72	-111	2601772	315351458
2619	08:47:24.614	00:00:02.618	157	-1024	-768	-1	-1	-1	-1	4	-1024	-768	-1	-1	-1	-1	4		0	0						StimuliFarbe_gelb_blau.png	0	880	547	72	111				0	Content		-72	-111	2618757	315368443
2635	08:47:24.630	00:00:02.635	158	-1024	-768	-1	-1	-1	-1	4	-1024	-768	-1	-1	-1	-1	4		0	0						StimuliFarbe_gelb_blau.png	0	880	547	72	111				0	Content		-72	-111	2635424	315385110
2652	08:47:24.647	00:00:02.652	159	-1024	-768	-1	-1	-1	-1	4	-1024	-768	-1	-1	-1	-1	4		0	0						StimuliFarbe_gelb_blau.png	0	880	547	72	111				0	Content		-72	-111	2652092	315401778
2669	08:47:24.664	00:00:02.669	160	-1024	-768	-1	-1	-1	-1	4	-1024	-768	-1	-1	-1	-1	4		0	0						StimuliFarbe_gelb_blau.png	0	880	547	72	111				0	Content		-72	-111	2669346	315419032
2687	08:47:24.682	00:00:02.686	161	-1024	-768	-1	-1	-1	-1	4	-1024	-768	-1	-1	-1	-1	4		0	0						StimuliFarbe_gelb_blau.png	0	880	547	72	111				0	Content		-72	-111	2686721	315436407
2701	08:47:24.696	00:00:02.701	162	-1024	-768	-1	-1	-1	-1	4	-1024	-768	-1	-1	-1	-1	4		0	0						StimuliFarbe_gelb_blau.png	0	880	547	72	111				0	Content		-72	-111	2701467	315451153
2718	08:47:24.713	00:00:02.718	163	-1024	-768	-1	-1	-1	-1	4	-1024	-768	-1	-1	-1	-1	4		0	0						StimuliFarbe_gelb_blau.png	0	880	547	72	111				0	Content		-72	-111	2718093	315467779
2735	08:47:24.730	00:00:02.734	164	-1024	-768	-1	-1	-1	-1	4	-1024	-768	-1	-1	-1	-1	4		0	0						StimuliFarbe_gelb_blau.png	0	880	547	72	111				0	Content		-72	-111	2734760	315484446
2751	08:47:24.746	00:00:02.751	165	-1024	-768	-1	-1	-1	-1	4	-1024	-768	-1	-1	-1	-1	4		0	0						StimuliFarbe_gelb_blau.png	0	880	547	72	111				0	Content		-72	-111	2751339	315501025
2768	08:47:24.763	00:00:02.768	166	-1024	-768	-1	-1	-1	-1	4	-1024	-768	-1	-1	-1	-1	4		0	0						StimuliFarbe_gelb_blau.png	0	880	547	72	111				0	Content		-72	-111	2768146	315517832
2785	08:47:24.780	00:00:02.784	167	-1024	-768	-1	-1	-1	-1	4	-1024	-768	-1	-1	-1	-1	4		0	0						StimuliFarbe_gelb_blau.png	0	880	547	72	111				0	Content		-72	-111	2784713	315534399
2802	08:47:24.797	00:00:02.801	168	-1024	-768	-1	-1	-1	-1	4	-1024	-768	-1	-1	-1	-1	4		0	0						StimuliFarbe_gelb_blau.png	0	880	547	72	111				0	Content		-72	-111	2801648	315551334
2818	08:47:24.813	00:00:02.818	169	-1024	-768	-1	-1	-1	-1	4	-1024	-768	-1	-1	-1	-1	4		0	0						StimuliFarbe_gelb_blau.png	0	880	547	72	111				0	Content		-72	-111	2818316	315568002
2835	08:47:24.830	00:00:02.835	170	-1024	-768	-1	-1	-1	-1	4	-1024	-768	-1	-1	-1	-1	4		0	0						StimuliFarbe_gelb_blau.png	0	880	547	72	111				0	Content		-72	-111	2835449	315585135
2852	08:47:24.847	00:00:02.852	171	-1024	-768	-1	-1	-1	-1	4	-1024	-768	-1	-1	-1	-1	4		0	0						StimuliFarbe_gelb_blau.png	0	880	547	72	111				0	Content		-72	-111	2852117	315601803
2869	08:47:24.864	00:00:02.869	172	-1024	-768	-1	-1	-1	-1	4	-1024	-768	-1	-1	-1	-1	4		0	0						StimuliFarbe_gelb_blau.png	0	880	547	72	111				0	Content		-72	-111	2869204	315618890
2887	08:47:24.882	00:00:02.886	173	-1024	-768	-1	-1	-1	-1	4	-1024	-768	-1	-1	-1	-1	4		0	0						StimuliFarbe_gelb_blau.png	0	880	547	72	111				0	Content		-72	-111	2886579	315636265
2901	08:47:24.896	00:00:02.901	174	-1024	-768	-1	-1	-1	-1	4	-1024	-768	-1	-1	-1	-1	4		0	0						StimuliFarbe_gelb_blau.png	0	880	547	72	111				0	Content		-72	-111	2901330	315651016
2918	08:47:24.913	00:00:02.917	175	-1024	-768	-1	-1	-1	-1	4	-1024	-768	-1	-1	-1	-1	4		0	0						StimuliFarbe_gelb_blau.png	0	880	547	72	111				0	Content		-72	-111	2917954	315667640
2935	08:47:24.930	00:00:02.934	176	-1024	-768	-1	-1	-1	-1	4	-1024	-768	-1	-1	-1	-1	4		0	0						StimuliFarbe_gelb_blau.png	0	880	547	72	111				0	Content		-72	-111	2934608	315684294
2951	08:47:24.946	00:00:02.951	177	-1024	-768	-1	-1	-1	-1	4	-1024	-768	-1	-1	-1	-1	4		0	0						StimuliFarbe_gelb_blau.png	0	880	547	72	111				0	Content		-72	-111	2951276	315700962
2968	08:47:24.963	00:00:02.967	178	-1024	-768	-1	-1	-1	-1	4	-1024	-768	-1	-1	-1	-1	4		0	0						StimuliFarbe_gelb_blau.png	0	880	547	72	111				0	Content		-72	-111	2967926	315717612
2985	08:47:24.980	00:00:02.984	179	-1024	-768	-1	-1	-1	-1	4	-1024	-768	-1	-1	-1	-1	4		0	0						StimuliFarbe_gelb_blau.png	0	880	547	72	111				0	Content		-72	-111	2984594	315734280
3001	08:47:24.996	00:00:03.001	180	-1024	-768	-1	-1	-1	-1	4	-1024	-768	-1	-1	-1	-1	4		0	0						StimuliFarbe_gelb_blau.png	0	880	547	72	111				0	Content		-72	-111	3001256	315750942
3018	08:47:25.013	00:00:03.017	181	-1024	-768	-1	-1	-1	-1	4	-1024	-768	-1	-1	-1	-1	4		0	0						StimuliFarbe_gelb_blau.png	0	880	547	72	111				0	Content		-72	-111	3017924	315767610
3035	08:47:25.030	00:00:03.034	182	-1024	-768	-1	-1	-1	-1	4	-1024	-768	-1	-1	-1	-1	4		0	0						StimuliFarbe_gelb_blau.png	0	880	547	72	111				0	Content		-72	-111	3034591	315784277
3052	08:47:25.047	00:00:03.051	183	-1024	-768	-1	-1	-1	-1	4	-1024	-768	-1	-1	-1	-1	4		0	0						StimuliFarbe_gelb_blau.png	0	880	547	72	111				0	Content		-72	-111	3051520	315801206
3068	08:47:25.063	00:00:03.068	184	-1024	-768	-1	-1	-1	-1	4	-1024	-768	-1	-1	-1	-1	4		0	0						StimuliFarbe_gelb_blau.png	0	880	547	72	111				0	Content		-72	-111	3068188	315817874
3085	08:47:25.080	00:00:03.085	185	-1024	-768	-1	-1	-1	-1	4	-1024	-768	-1	-1	-1	-1	4		0	0						StimuliFarbe_gelb_blau.png	0	880	547	72	111				0	Content		-72	-111	3085211	315834897
3102	08:47:25.097	00:00:03.101	186	-1024	-768	-1	-1	-1	-1	4	-1024	-768	-1	-1	-1	-1	4		0	0						StimuliFarbe_gelb_blau.png	0	880	547	72	111				0	Content		-72	-111	3101879	315851565
3119	08:47:25.114	00:00:03.118	187	-1024	-768	-1	-1	-1	-1	4	-1024	-768	-1	-1	-1	-1	4		0	0						StimuliFarbe_gelb_blau.png	0	880	547	72	111				0	Content		-72	-111	3118548	315868234
3136	08:47:25.131	00:00:03.135	188	-1024	-768	-1	-1	-1	-1	4	-1024	-768	-1	-1	-1	-1	4		0	0						StimuliFarbe_gelb_blau.png	0	880	547	72	111				0	Content		-72	-111	3135758	315885444
3153	08:47:25.148	00:00:03.153	189	-1024	-768	-1	-1	-1	-1	4	-1024	-768	-1	-1	-1	-1	4		0	0						StimuliFarbe_gelb_blau.png	0	880	547	72	111				0	Content		-72	-111	3153129	315902815
3168	08:47:25.163	00:00:03.167	190	-1024	-768	-1	-1	-1	-1	4	-1024	-768	-1	-1	-1	-1	4		0	0						StimuliFarbe_gelb_blau.png	0	880	547	72	111				0	Content		-72	-111	3167879	315917565
3185	08:47:25.180	00:00:03.184	191	-1024	-768	-1	-1	-1	-1	4	-1024	-768	-1	-1	-1	-1	4		0	0						StimuliFarbe_gelb_blau.png	0	880	547	72	111				0	Content		-72	-111	3184567	315934253
3201	08:47:25.196	00:00:03.201	192	-1024	-768	-1	-1	-1	-1	4	-1024	-768	-1	-1	-1	-1	4		0	0						StimuliFarbe_gelb_blau.png	0	880	547	72	111				0	Content		-72	-111	3201236	315950922
3218	08:47:25.213	00:00:03.217	193	-1024	-768	-1	-1	-1	-1	4	-1024	-768	-1	-1	-1	-1	4		0	0						StimuliFarbe_gelb_blau.png	0	880	547	72	111				0	Content		-72	-111	3217874	315967560
3235	08:47:25.230	00:00:03.234	194	-1024	-768	-1	-1	-1	-1	4	-1024	-768	-1	-1	-1	-1	4		0	0						StimuliFarbe_gelb_blau.png	0	880	547	72	111				0	Content		-72	-111	3234557	315984243
3251	08:47:25.246	00:00:03.251	195	-1024	-768	-1	-1	-1	-1	4	-1024	-768	-1	-1	-1	-1	4		0	0						StimuliFarbe_gelb_blau.png	0	880	547	72	111				0	Content		-72	-111	3251125	316000811
3268	08:47:25.263	00:00:03.268	196	-1024	-768	-1	-1	-1	-1	4	-1024	-768	-1	-1	-1	-1	4		0	0						StimuliFarbe_gelb_blau.png	0	880	547	72	111				0	Content		-72	-111	3268063	316017749
3285	08:47:25.280	00:00:03.284	197	-1024	-768	-1	-1	-1	-1	4	-1024	-768	-1	-1	-1	-1	4		0	0						StimuliFarbe_gelb_blau.png	0	880	547	72	111				0	Content		-72	-111	3284731	316034417
3302	08:47:25.297	00:00:03.301	198	-1024	-768	-1	-1	-1	-1	4	-1024	-768	-1	-1	-1	-1	4		0	0						StimuliFarbe_gelb_blau.png	0	880	547	72	111				0	Content		-72	-111	3301865	316051551
3319	08:47:25.314	00:00:03.318	199	-1024	-768	-1	-1	-1	-1	4	-1024	-768	-1	-1	-1	-1	4		0	0						StimuliFarbe_gelb_blau.png	0	880	547	72	111				0	Content		-72	-111	3318533	316068219
3336	08:47:25.331	00:00:03.335	200	-1024	-768	-1	-1	-1	-1	4	-1024	-768	-1	-1	-1	-1	4		0	0						StimuliFarbe_gelb_blau.png	0	880	547	72	111				0	Content		-72	-111	3335621	316085307
3353	08:47:25.348	00:00:03.352	201	-1024	-768	-1	-1	-1	-1	4	-1024	-768	-1	-1	-1	-1	4		0	0						StimuliFarbe_gelb_blau.png	0	880	547	72	111				0	Content		-72	-111	3352995	316102681
3368	08:47:25.363	00:00:03.367	202	-1024	-768	-1	-1	-1	-1	4	-1024	-768	-1	-1	-1	-1	4		0	0						StimuliFarbe_gelb_blau.png	0	880	547	72	111				0	Content		-72	-111	3367744	316117430
3384	08:47:25.379	00:00:03.384	203	-1024	-768	-1	-1	-1	-1	4	-1024	-768	-1	-1	-1	-1	4		0	0						StimuliFarbe_gelb_blau.png	0	880	547	72	111				0	Content		-72	-111	3384370	316134056
3401	08:47:25.396	00:00:03.401	204	-1024	-768	-1	-1	-1	-1	4	-1024	-768	-1	-1	-1	-1	4		0	0						StimuliFarbe_gelb_blau.png	0	880	547	72	111				0	Content		-72	-111	3401088	316150774
3418	08:47:25.413	00:00:03.417	205	-1024	-768	-1	-1	-1	-1	4	-1024	-768	-1	-1	-1	-1	4		0	0						StimuliFarbe_gelb_blau.png	0	880	547	72	111				0	Content		-72	-111	3417757	316167443
3434	08:47:25.429	00:00:03.434	206	-1024	-768	-1	-1	-1	-1	4	-1024	-768	-1	-1	-1	-1	4		0	0						StimuliFarbe_gelb_blau.png	0	880	547	72	111				0	Content		-72	-111	3434428	316184114
3451	08:47:25.446	00:00:03.450	207	-1024	-768	-1	-1	-1	-1	4	-1024	-768	-1	-1	-1	-1	4		0	0						StimuliFarbe_gelb_blau.png	0	880	547	72	111				0	Content		-72	-111	3450996	316200682
3468	08:47:25.463	00:00:03.467	208	-1024	-768	-1	-1	-1	-1	4	-1024	-768	-1	-1	-1	-1	4		0	0						StimuliFarbe_gelb_blau.png	0	880	547	72	111				0	Content		-72	-111	3467871	316217557
3485	08:47:25.480	00:00:03.484	209	-1024	-768	-1	-1	-1	-1	4	-1024	-768	-1	-1	-1	-1	4		0	0						StimuliFarbe_gelb_blau.png	0	880	547	72	111				0	Content		-72	-111	3484540	316234226
3501	08:47:25.496	00:00:03.501	210	-1024	-768	-1	-1	-1	-1	4	-1024	-768	-1	-1	-1	-1	4		0	0						StimuliFarbe_gelb_blau.png	0	880	547	72	111				0	Content		-72	-111	3501208	316250894
3518	08:47:25.513	00:00:03.518	211	-1024	-768	-1	-1	-1	-1	4	-1024	-768	-1	-1	-1	-1	4		0	0						StimuliFarbe_gelb_blau.png	0	880	547	72	111				0	Content		-72	-111	3518222	316267908
3535	08:47:25.530	00:00:03.534	212	-1024	-768	-1	-1	-1	-1	4	-1024	-768	-1	-1	-1	-1	4		0	0						StimuliFarbe_gelb_blau.png	0	880	547	72	111				0	Content		-72	-111	3534890	316284576
3552	08:47:25.547	00:00:03.551	213	-1024	-768	-1	-1	-1	-1	4	-1024	-768	-1	-1	-1	-1	4		0	0						StimuliFarbe_gelb_blau.png	0	880	547	72	111				0	Content		-72	-111	3551559	316301245
3569	08:47:25.564	00:00:03.568	214	-1024	-768	-1	-1	-1	-1	4	-1024	-768	-1	-1	-1	-1	4		0	0						StimuliFarbe_gelb_blau.png	0	880	547	72	111				0	Content		-72	-111	3568902	316318588
3586	08:47:25.581	00:00:03.585	215	-1024	-768	-1	-1	-1	-1	4	-1024	-768	-1	-1	-1	-1	4		0	0						StimuliFarbe_gelb_blau.png	0	880	547	72	111				0	Content		-72	-111	3585570	316335256
3603	08:47:25.598	00:00:03.602	216	-1024	-768	-1	-1	-1	-1	4	-1024	-768	-1	-1	-1	-1	4		0	0						StimuliFarbe_gelb_blau.png	0	880	547	72	111				0	Content		-72	-111	3602869	316352555
3618	08:47:25.613	00:00:03.617	217	-1024	-768	-1	-1	-1	-1	4	-1024	-768	-1	-1	-1	-1	4		0	0						StimuliFarbe_gelb_blau.png	0	880	547	72	111				0	Content		-72	-111	3617619	316367305
3634	08:47:25.629	00:00:03.634	218	-1024	-768	-1	-1	-1	-1	4	-1024	-768	-1	-1	-1	-1	4		0	0						StimuliFarbe_gelb_blau.png	0	880	547	72	111				0	Content		-72	-111	3634308	316383994
3651	08:47:25.646	00:00:03.650	219	-1024	-768	-1	-1	-1	-1	4	-1024	-768	-1	-1	-1	-1	4		0	0						StimuliFarbe_gelb_blau.png	0	880	547	72	111				0	Content		-72	-111	3650976	316400662
3668	08:47:25.663	00:00:03.667	220	-1024	-768	-1	-1	-1	-1	4	-1024	-768	-1	-1	-1	-1	4		0	0						StimuliFarbe_gelb_blau.png	0	880	547	72	111				0	Content		-72	-111	3667618	316417304
3684	08:47:25.679	00:00:03.684	221	-1024	-768	-1	-1	-1	-1	4	-1024	-768	-1	-1	-1	-1	4		0	0						StimuliFarbe_gelb_blau.png	0	880	547	72	111				0	Content		-72	-111	3684295	316433981
3701	08:47:25.696	00:00:03.700	222	-1024	-768	-1	-1	-1	-1	4	-1024	-768	-1	-1	-1	-1	4		0	0						StimuliFarbe_gelb_blau.png	0	880	547	72	111				0	Content		-72	-111	3700866	316450552
3718	08:47:25.713	00:00:03.717	223	-1024	-768	-1	-1	-1	-1	4	-1024	-768	-1	-1	-1	-1	4		0	0						StimuliFarbe_gelb_blau.png	0	880	547	72	111				0	Content		-72	-111	3717803	316467489
3734	08:47:25.729	00:00:03.734	224	-1024	-768	-1	-1	-1	-1	4	-1024	-768	-1	-1	-1	-1	4		0	0						StimuliFarbe_gelb_blau.png	0	880	547	72	111				0	Content		-72	-111	3734471	316484157
3752	08:47:25.747	00:00:03.751	225	-1024	-768	-1	-1	-1	-1	4	-1024	-768	-1	-1	-1	-1	4		0	0						StimuliFarbe_gelb_blau.png	0	880	547	72	111				0	Content		-72	-111	3751603	316501289
3768	08:47:25.763	00:00:03.768	226	-1024	-768	-1	-1	-1	-1	4	-1024	-768	-1	-1	-1	-1	4		0	0						StimuliFarbe_gelb_blau.png	0	880	547	72	111				0	Content		-72	-111	3768272	316517958
3785	08:47:25.780	00:00:03.785	227	-1024	-768	-1	-1	-1	-1	4	-1024	-768	-1	-1	-1	-1	4		0	0						StimuliFarbe_gelb_blau.png	0	880	547	72	111				0	Content		-72	-111	3785359	316535045
3802	08:47:25.797	00:00:03.801	228	-1024	-768	-1	-1	-1	-1	4	-1024	-768	-1	-1	-1	-1	4		0	0						StimuliFarbe_gelb_blau.png	0	880	547	72	111				0	Content		-72	-111	3801609	316551295
3818	08:47:25.813	00:00:03.818	229	-1024	-768	-1	-1	-1	-1	4	-1024	-768	-1	-1	-1	-1	4		0	0						StimuliFarbe_gelb_blau.png	0	880	547	72	111				0	Content		-72	-111	3818277	316567963
3835	08:47:25.830	00:00:03.834	230	-1024	-768	-1	-1	-1	-1	4	-1024	-768	-1	-1	-1	-1	4		0	0						StimuliFarbe_gelb_blau.png	0	880	547	72	111				0	Content		-72	-111	3834945	316584631
3851	08:47:25.846	00:00:03.851	231	-1024	-768	-1	-1	-1	-1	4	-1024	-768	-1	-1	-1	-1	4		0	0						StimuliFarbe_gelb_blau.png	0	880	547	72	111				0	Content		-72	-111	3851334	316601020
3868	08:47:25.863	00:00:03.868	232	-1024	-768	-1	-1	-1	-1	4	-1024	-768	-1	-1	-1	-1	4		0	0						StimuliFarbe_gelb_blau.png	0	880	547	72	111				0	Content		-72	-111	3868002	316617688
3885	08:47:25.880	00:00:03.884	233	-1024	-768	-1	-1	-1	-1	4	-1024	-768	-1	-1	-1	-1	4		0	0						StimuliFarbe_gelb_blau.png	0	880	547	72	111				0	Content		-72	-111	3884670	316634356
3901	08:47:25.896	00:00:03.901	234	-1024	-768	-1	-1	-1	-1	4	-1024	-768	-1	-1	-1	-1	4		0	0						StimuliFarbe_gelb_blau.png	0	880	547	72	111				0	Content		-72	-111	3901014	316650700
3918	08:47:25.913	00:00:03.917	235	-1024	-768	-1	-1	-1	-1	4	-1024	-768	-1	-1	-1	-1	4		0	0						StimuliFarbe_gelb_blau.png	0	880	547	72	111				0	Content		-72	-111	3917683	316667369
3934	08:47:25.929	00:00:03.934	236	-1024	-768	-1	-1	-1	-1	4	-1024	-768	-1	-1	-1	-1	4		0	0						StimuliFarbe_gelb_blau.png	0	880	547	72	111				0	Content		-72	-111	3934106	316683792
3951	08:47:25.946	00:00:03.950	237	-1024	-768	-1	-1	-1	-1	4	-1024	-768	-1	-1	-1	-1	4		0	0						StimuliFarbe_gelb_blau.png	0	880	547	72	111				0	Content		-72	-111	3950785	316700471
3967	08:47:25.962	00:00:03.967	238	-1024	-768	-1	-1	-1	-1	4	-1024	-768	-1	-1	-1	-1	4		0	0						StimuliFarbe_gelb_blau.png	0	880	547	72	111				0	Content		-72	-111	3967383	316717069
3984	08:47:25.979	00:00:03.984	239	-1024	-768	-1	-1	-1	-1	4	-1024	-768	-1	-1	-1	-1	4		0	0						StimuliFarbe_gelb_blau.png	0	880	547	72	111				0	Content		-72	-111	3984051	316733737
4001	08:47:25.996	00:00:04.000	240	-1024	-768	-1	-1	-1	-1	4	-1024	-768	-1	-1	-1	-1	4		0	0						StimuliFarbe_gelb_blau.png	0	880	547	72	111				0	Content		-72	-111	4000954	316750640
4018	08:47:26.013	00:00:04.017	241	-1024	-768	-1	-1	-1	-1	4	-1024	-768	-1	-1	-1	-1	4		0	0						StimuliFarbe_gelb_blau.png	0	880	547	72	111				0	Content		-72	-111	4017622	316767308
4035	08:47:26.030	00:00:04.034	242	-1024	-768	-1	-1	-1	-1	4	-1024	-768	-1	-1	-1	-1	4		0	0						StimuliFarbe_gelb_blau.png	0	880	547	72	111				0	Content		-72	-111	4034616	316784302
4051	08:47:26.046	00:00:04.051	243	-1024	-768	-1	-1	-1	-1	4	-1024	-768	-1	-1	-1	-1	4		0	0						StimuliFarbe_gelb_blau.png	0	880	547	72	111				0	Content		-72	-111	4051284	316800970
4068	08:47:26.063	00:00:04.067	244	-1024	-768	-1	-1	-1	-1	4	-1024	-768	-1	-1	-1	-1	4		0	0						StimuliFarbe_gelb_blau.png	0	880	547	72	111				0	Content		-72	-111	4067953	316817639
4085	08:47:26.080	00:00:04.085	245	-1024	-768	-1	-1	-1	-1	4	-1024	-768	-1	-1	-1	-1	4		0	0						StimuliFarbe_gelb_blau.png	0	880	547	72	111				0	Content		-72	-111	4085215	316834901
4102	08:47:26.097	00:00:04.101	246	-1024	-768	-1	-1	-1	-1	4	-1024	-768	-1	-1	-1	-1	4		0	0						StimuliFarbe_gelb_blau.png	0	880	547	72	111				0	Content		-72	-111	4101883	316851569
4119	08:47:26.114	00:00:04.119	247	-1024	-768	-1	-1	-1	-1	4	-1024	-768	-1	-1	-1	-1	4		0	0						StimuliFarbe_gelb_blau.png	0	880	547	72	111				0	Content		-72	-111	4119224	316868910
4134	08:47:26.129	00:00:04.133	248	-1024	-768	-1	-1	-1	-1	4	-1024	-768	-1	-1	-1	-1	4		0	0						StimuliFarbe_gelb_blau.png	0	880	547	72	111				0	Content		-72	-111	4133970	316883656
4151	08:47:26.146	00:00:04.150	249	-1024	-768	-1	-1	-1	-1	4	-1024	-768	-1	-1	-1	-1	4		0	0						StimuliFarbe_gelb_blau.png	0	880	547	72	111				0	Content		-72	-111	4150595	316900281
4167	08:47:26.162	00:00:04.167	250	-1024	-768	-1	-1	-1	-1	4	-1024	-768	-1	-1	-1	-1	4		0	0						StimuliFarbe_gelb_blau.png	0	880	547	72	111				0	Content		-72	-111	4167263	316916949
4184	08:47:26.179	00:00:04.183	251	-1024	-768	-1	-1	-1	-1	4	-1024	-768	-1	-1	-1	-1	4		0	0						StimuliFarbe_gelb_blau.png	0	880	547	72	111				0	Content		-72	-111	4183957	316933643
4201	08:47:26.196	00:00:04.200	252	-1024	-768	-1	-1	-1	-1	4	-1024	-768	-1	-1	-1	-1	4		0	0						StimuliFarbe_gelb_blau.png	0	880	547	72	111				0	Content		-72	-111	4200625	316950311
4217	08:47:26.212	00:00:04.217	253	-1024	-768	-1	-1	-1	-1	4	-1024	-768	-1	-1	-1	-1	4		0	0						StimuliFarbe_gelb_blau.png	0	880	547	72	111				0	Content		-72	-111	4217275	316966961
4234	08:47:26.229	00:00:04.233	254	-1024	-768	-1	-1	-1	-1	4	-1024	-768	-1	-1	-1	-1	4		0	0						StimuliFarbe_gelb_blau.png	0	880	547	72	111				0	Content		-72	-111	4233843	316983529
4251	08:47:26.246	00:00:04.250	255	-1024	-768	-1	-1	-1	-1	4	-1024	-768	-1	-1	-1	-1	4		0	0						StimuliFarbe_gelb_blau.png	0	880	547	72	111				0	Content		-72	-111	4250779	317000465
4267	08:47:26.262	00:00:04.267	256	-1024	-768	-1	-1	-1	-1	4	-1024	-768	-1	-1	-1	-1	4		0	0						StimuliFarbe_gelb_blau.png	0	880	547	72	111				0	Content		-72	-111	4267447	317017133
4285	08:47:26.280	00:00:04.284	257	-1024	-768	-1	-1	-1	-1	4	-1024	-768	-1	-1	-1	-1	4		0	0						StimuliFarbe_gelb_blau.png	0	880	547	72	111				0	Content		-72	-111	4284581	317034267
4301	08:47:26.296	00:00:04.301	258	-1024	-768	-1	-1	-1	-1	4	-1024	-768	-1	-1	-1	-1	4		0	0						StimuliFarbe_gelb_blau.png	0	880	547	72	111				0	Content		-72	-111	4301249	317050935
4318	08:47:26.313	00:00:04.318	259	-1024	-768	-1	-1	-1	-1	4	-1024	-768	-1	-1	-1	-1	4		0	0						StimuliFarbe_gelb_blau.png	0	880	547	72	111				0	Content		-72	-111	4318279	317067965
4335	08:47:26.330	00:00:04.334	260	-1024	-768	-1	-1	-1	-1	4	-1024	-768	-1	-1	-1	-1	4		0	0						StimuliFarbe_gelb_blau.png	0	880	547	72	111				0	Content		-72	-111	4334947	317084633
4352	08:47:26.347	00:00:04.351	261	-1024	-768	-1	-1	-1	-1	4	-1024	-768	-1	-1	-1	-1	4		0	0						StimuliFarbe_gelb_blau.png	0	880	547	72	111				0	Content		-72	-111	4351616	317101302
4369	08:47:26.364	00:00:04.369	262	-1024	-768	-1	-1	-1	-1	4	-1024	-768	-1	-1	-1	-1	4		0	0						StimuliFarbe_gelb_blau.png	0	880	547	72	111				0	Content		-72	-111	4369096	317118782
4384	08:47:26.379	00:00:04.383	263	-1024	-768	-1	-1	-1	-1	4	-1024	-768	-1	-1	-1	-1	4		0	0						StimuliFarbe_gelb_blau.png	0	880	547	72	111				0	Content		-72	-111	4383836	317133522
4400	08:47:26.395	00:00:04.400	264	-1024	-768	-1	-1	-1	-1	4	-1024	-768	-1	-1	-1	-1	4		0	0						StimuliFarbe_gelb_blau.png	0	880	547	72	111				0	Content		-72	-111	4400457	317150143
4417	08:47:26.412	00:00:04.417	265	-1024	-768	-1	-1	-1	-1	4	-1024	-768	-1	-1	-1	-1	4		0	0						StimuliFarbe_gelb_blau.png	0	880	547	72	111				0	Content		-72	-111	4417114	317166800
4434	08:47:26.429	00:00:04.433	266	-1024	-768	-1	-1	-1	-1	4	-1024	-768	-1	-1	-1	-1	4		0	0						StimuliFarbe_gelb_blau.png	0	880	547	72	111				0	Content		-72	-111	4433783	317183469
4450	08:47:26.445	00:00:04.450	267	-1024	-768	-1	-1	-1	-1	4	-1024	-768	-1	-1	-1	-1	4		0	0						StimuliFarbe_gelb_blau.png	0	880	547	72	111				0	Content		-72	-111	4450461	317200147
4467	08:47:26.462	00:00:04.467	268	-1024	-768	-1	-1	-1	-1	4	-1024	-768	-1	-1	-1	-1	4		0	0						StimuliFarbe_gelb_blau.png	0	880	547	72	111				0	Content		-72	-111	4467129	317216815
4484	08:47:26.479	00:00:04.483	269	-1024	-768	-1	-1	-1	-1	4	-1024	-768	-1	-1	-1	-1	4		0	0						StimuliFarbe_gelb_blau.png	0	880	547	72	111				0	Content		-72	-111	4483788	317233474
4500	08:47:26.495	00:00:04.500	270	-1024	-768	-1	-1	-1	-1	4	-1024	-768	-1	-1	-1	-1	4		0	0						StimuliFarbe_gelb_blau.png	0	880	547	72	111				0	Content		-72	-111	4500457	317250143
4517	08:47:26.512	00:00:04.517	271	-1024	-768	-1	-1	-1	-1	4	-1024	-768	-1	-1	-1	-1	4		0	0						StimuliFarbe_gelb_blau.png	0	880	547	72	111				0	Content		-72	-111	4517125	317266811
4534	08:47:26.529	00:00:04.534	272	-1024	-768	-1	-1	-1	-1	4	-1024	-768	-1	-1	-1	-1	4		0	0						StimuliFarbe_gelb_blau.png	0	880	547	72	111				0	Content		-72	-111	4534043	317283729
4551	08:47:26.546	00:00:04.550	273	-1024	-768	-1	-1	-1	-1	4	-1024	-768	-1	-1	-1	-1	4		0	0						StimuliFarbe_gelb_blau.png	0	880	547	72	111				0	Content		-72	-111	4550711	317300397
4568	08:47:26.563	00:00:04.567	274	-1024	-768	-1	-1	-1	-1	4	-1024	-768	-1	-1	-1	-1	4		0	0						StimuliFarbe_gelb_blau.png	0	880	547	72	111				0	Content		-72	-111	4567670	317317356
4584	08:47:26.579	00:00:04.584	275	-1024	-768	-1	-1	-1	-1	4	-1024	-768	-1	-1	-1	-1	4		0	0						StimuliFarbe_gelb_blau.png	0	880	547	72	111				0	Content		-72	-111	4584338	317334024
4601	08:47:26.596	00:00:04.601	276	-1024	-768	-1	-1	-1	-1	4	-1024	-768	-1	-1	-1	-1	4		0	0						StimuliFarbe_gelb_blau.png	0	880	547	72	111				0	Content		-72	-111	4601006	317350692
4618	08:47:26.613	00:00:04.618	277	-1024	-768	-1	-1	-1	-1	4	-1024	-768	-1	-1	-1	-1	4		0	0						StimuliFarbe_gelb_blau.png	0	880	547	72	111				0	Content		-72	-111	4618232	317367918
4635	08:47:26.630	00:00:04.634	278	-1024	-768	-1	-1	-1	-1	4	-1024	-768	-1	-1	-1	-1	4		0	0						StimuliFarbe_gelb_blau.png	0	880	547	72	111				0	Content		-72	-111	4634901	317384587
4652	08:47:26.647	00:00:04.652	279	-1024	-768	-1	-1	-1	-1	4	-1024	-768	-1	-1	-1	-1	4		0	0						StimuliFarbe_gelb_blau.png	0	880	547	72	111				0	Content		-72	-111	4652205	317401891
4667	08:47:26.662	00:00:04.666	280	-1024	-768	-1	-1	-1	-1	4	-1024	-768	-1	-1	-1	-1	4		0	0						StimuliFarbe_gelb_blau.png	0	880	547	72	111				0	Content		-72	-111	4666954	317416640
4684	08:47:26.679	00:00:04.683	281	-1024	-768	-1	-1	-1	-1	4	-1024	-768	-1	-1	-1	-1	4		0	0						StimuliFarbe_gelb_blau.png	0	880	547	72	111				0	Content		-72	-111	4683641	317433327
4700	08:47:26.695	00:00:04.700	282	-1024	-768	-1	-1	-1	-1	4	-1024	-768	-1	-1	-1	-1	4		0	0						StimuliFarbe_gelb_blau.png	0	880	547	72	111				0	Content		-72	-111	4700309	317449995
4717	08:47:26.712	00:00:04.716	283	-1024	-768	-1	-1	-1	-1	4	-1024	-768	-1	-1	-1	-1	4		0	0						StimuliFarbe_gelb_blau.png	0	880	547	72	111				0	Content		-72	-111	4716975	317466661
4734	08:47:26.729	00:00:04.733	284	-1024	-768	-1	-1	-1	-1	4	-1024	-768	-1	-1	-1	-1	4		0	0						StimuliFarbe_gelb_blau.png	0	880	547	72	111				0	Content		-72	-111	4733643	317483329
4750	08:47:26.745	00:00:04.750	285	-1024	-768	-1	-1	-1	-1	4	-1024	-768	-1	-1	-1	-1	4		0	0						StimuliFarbe_gelb_blau.png	0	880	547	72	111				0	Content		-72	-111	4750262	317499948
4767	08:47:26.762	00:00:04.766	286	-1024	-768	-1	-1	-1	-1	4	-1024	-768	-1	-1	-1	-1	4		0	0						StimuliFarbe_gelb_blau.png	0	880	547	72	111				0	Content		-72	-111	4766829	317516515
4784	08:47:26.779	00:00:04.783	287	-1024	-768	-1	-1	-1	-1	4	-1024	-768	-1	-1	-1	-1	4		0	0						StimuliFarbe_gelb_blau.png	0	880	547	72	111				0	Content		-72	-111	4783768	317533454
4800	08:47:26.795	00:00:04.800	288	-1024	-768	-1	-1	-1	-1	4	-1024	-768	-1	-1	-1	-1	4		0	0						StimuliFarbe_gelb_blau.png	0	880	547	72	111				0	Content		-72	-111	4800436	317550122
4818	08:47:26.813	00:00:04.817	289	-1024	-768	-1	-1	-1	-1	4	-1024	-768	-1	-1	-1	-1	4		0	0						StimuliFarbe_gelb_blau.png	0	880	547	72	111				0	Content		-72	-111	4817570	317567256
4834	08:47:26.829	00:00:04.834	290	-1024	-768	-1	-1	-1	-1	4	-1024	-768	-1	-1	-1	-1	4		0	0						StimuliFarbe_gelb_blau.png	0	880	547	72	111				0	Content		-72	-111	4834238	317583924
4851	08:47:26.846	00:00:04.851	291	-1024	-768	-1	-1	-1	-1	4	-1024	-768	-1	-1	-1	-1	4		0	0						StimuliFarbe_gelb_blau.png	0	880	547	72	111				0	Content		-72	-111	4851270	317600956
4868	08:47:26.863	00:00:04.867	292	-1024	-768	-1	-1	-1	-1	4	-1024	-768	-1	-1	-1	-1	4		0	0						StimuliFarbe_gelb_blau.png	0	880	547	72	111				0	Content		-72	-111	4867938	317617624
4885	08:47:26.880	00:00:04.884	293	-1024	-768	-1	-1	-1	-1	4	-1024	-768	-1	-1	-1	-1	4		0	0						StimuliFarbe_gelb_blau.png	0	880	547	72	111				0	Content		-72	-111	4884606	317634292
4902	08:47:26.897	00:00:04.902	294	-1024	-768	-1	-1	-1	-1	4	-1024	-768	-1	-1	-1	-1	4		0	0						StimuliFarbe_gelb_blau.png	0	880	547	72	111				0	Content		-72	-111	4902083	317651769
4917	08:47:26.912	00:00:04.916	295	-1024	-768	-1	-1	-1	-1	4	-1024	-768	-1	-1	-1	-1	4		0	0						StimuliFarbe_gelb_blau.png	0	880	547	72	111				0	Content		-72	-111	4916827	317666513
4933	08:47:26.928	00:00:04.933	296	-1024	-768	-1	-1	-1	-1	4	-1024	-768	-1	-1	-1	-1	4		0	0						StimuliFarbe_gelb_blau.png	0	880	547	72	111				0	Content		-72	-111	4933452	317683138
4950	08:47:26.945	00:00:04.950	297	-1024	-768	-1	-1	-1	-1	4	-1024	-768	-1	-1	-1	-1	4		0	0						StimuliFarbe_gelb_blau.png	0	880	547	72	111				0	Content		-72	-111	4950107	317699793
4967	08:47:26.962	00:00:04.966	298	-1024	-768	-1	-1	-1	-1	4	-1024	-768	-1	-1	-1	-1	4		0	0						StimuliFarbe_gelb_blau.png	0	880	547	72	111				0	Content		-72	-111	4966775	317716461
4983	08:47:26.978	00:00:04.983	299	-1024	-768	-1	-1	-1	-1	4	-1024	-768	-1	-1	-1	-1	4		0	0						StimuliFarbe_gelb_blau.png	0	880	547	72	111				0	Content		-72	-111	4983428	317733114
5000	08:47:26.995	00:00:05.000	300	-1024	-768	-1	-1	-1	-1	4	-1024	-768	-1	-1	-1	-1	4		0	0						StimuliFarbe_gelb_blau.png	0	880	547	72	111				0	Content		-72	-111	5000096	317749782
5017	08:47:27.012	00:00:05.016	301	-1024	-768	-1	-1	-1	-1	4	-1024	-768	-1	-1	-1	-1	4		0	0						StimuliFarbe_gelb_blau.png	0	880	547	72	111				0	Content		-72	-111	5016758	317766444
5033	08:47:27.028	00:00:05.033	302	-1024	-768	-1	-1	-1	-1	4	-1024	-768	-1	-1	-1	-1	4		0	0						StimuliFarbe_gelb_blau.png	0	880	547	72	111				0	Content		-72	-111	5033426	317783112
5050	08:47:27.045	00:00:05.050	303	-1024	-768	-1	-1	-1	-1	4	-1024	-768	-1	-1	-1	-1	4		0	0						StimuliFarbe_gelb_blau.png	0	880	547	72	111				0	Content		-72	-111	5050094	317799780
5067	08:47:27.062	00:00:05.067	304	-1024	-768	-1	-1	-1	-1	4	-1024	-768	-1	-1	-1	-1	4		0	0						StimuliFarbe_gelb_blau.png	0	880	547	72	111				0	Content		-72	-111	5067021	317816707
5084	08:47:27.079	00:00:05.083	305	-1024	-768	-1	-1	-1	-1	4	-1024	-768	-1	-1	-1	-1	4		0	0						StimuliFarbe_gelb_blau.png	0	880	547	72	111				0	Content		-72	-111	5083690	317833376
5101	08:47:27.096	00:00:05.100	306	-1024	-768	-1	-1	-1	-1	4	-1024	-768	-1	-1	-1	-1	4		0	0						StimuliFarbe_gelb_blau.png	0	880	547	72	111				0	Content		-72	-111	5100651	317850337
5117	08:47:27.112	00:00:05.117	307	-1024	-768	-1	-1	-1	-1	4	-1024	-768	-1	-1	-1	-1	4		0	0						StimuliFarbe_gelb_blau.png	0	880	547	72	111				0	Content		-72	-111	5117319	317867005
5134	08:47:27.129	00:00:05.133	308	-1024	-768	-1	-1	-1	-1	4	-1024	-768	-1	-1	-1	-1	4		0	0						StimuliFarbe_gelb_blau.png	0	880	547	72	111				0	Content		-72	-111	5133987	317883673
5151	08:47:27.146	00:00:05.151	309	-1024	-768	-1	-1	-1	-1	4	-1024	-768	-1	-1	-1	-1	4		0	0						StimuliFarbe_gelb_blau.png	0	880	547	72	111				0	Content		-72	-111	5151219	317900905
5168	08:47:27.163	00:00:05.167	310	-1024	-768	-1	-1	-1	-1	4	-1024	-768	-1	-1	-1	-1	4		0	0						StimuliFarbe_gelb_blau.png	0	880	547	72	111				0	Content		-72	-111	5167887	317917573
5184	08:47:27.179	00:00:05.184	311	-1024	-768	-1	-1	-1	-1	4	-1024	-768	-1	-1	-1	-1	4		0	0						StimuliFarbe_gelb_blau.png	0	880	547	72	111				0	Content		-72	-111	5184117	317933803
5201	08:47:27.196	00:00:05.200	312	-1024	-768	-1	-1	-1	-1	4	-1024	-768	-1	-1	-1	-1	4		0	0						StimuliFarbe_gelb_blau.png	0	880	547	72	111				0	Content		-72	-111	5200785	317950471
5217	08:47:27.212	00:00:05.217	313	-1024	-768	-1	-1	-1	-1	4	-1024	-768	-1	-1	-1	-1	4		0	0						StimuliFarbe_gelb_blau.png	0	880	547	72	111				0	Content		-72	-111	5217454	317967140
5234	08:47:27.229	00:00:05.233	314	-1024	-768	-1	-1	-1	-1	4	-1024	-768	-1	-1	-1	-1	4		0	0						StimuliFarbe_gelb_blau.png	0	880	547	72	111				0	Content		-72	-111	5233701	317983387
5250	08:47:27.245	00:00:05.250	315	-1024	-768	-1	-1	-1	-1	4	-1024	-768	-1	-1	-1	-1	4		0	0						StimuliFarbe_gelb_blau.png	0	880	547	72	111				0	Content		-72	-111	5250369	318000055
5267	08:47:27.262	00:00:05.266	316	-1024	-768	-1	-1	-1	-1	4	-1024	-768	-1	-1	-1	-1	4		0	0						StimuliFarbe_gelb_blau.png	0	880	547	72	111				0	Content		-72	-111	5266573	318016259
5283	08:47:27.278	00:00:05.283	317	-1024	-768	-1	-1	-1	-1	4	-1024	-768	-1	-1	-1	-1	4		0	0						StimuliFarbe_gelb_blau.png	0	880	547	72	111				0	Content		-72	-111	5283320	318033006
5300	08:47:27.295	00:00:05.299	318	-1024	-768	-1	-1	-1	-1	4	-1024	-768	-1	-1	-1	-1	4		0	0						StimuliFarbe_gelb_blau.png	0	880	547	72	111				0	Content		-72	-111	5299946	318049632
5317	08:47:27.312	00:00:05.316	319	-1024	-768	-1	-1	-1	-1	4	-1024	-768	-1	-1	-1	-1	4		0	0						StimuliFarbe_gelb_blau.png	0	880	547	72	111				0	Content		-72	-111	5316614	318066300
5333	08:47:27.328	00:00:05.333	320	-1024	-768	-1	-1	-1	-1	4	-1024	-768	-1	-1	-1	-1	4		0	0						StimuliFarbe_gelb_blau.png	0	880	547	72	111				0	Content		-72	-111	5333218	318082904
5350	08:47:27.345	00:00:05.349	321	-1024	-768	-1	-1	-1	-1	4	-1024	-768	-1	-1	-1	-1	4		0	0						StimuliFarbe_gelb_blau.png	0	880	547	72	111				0	Content		-72	-111	5349886	318099572
5367	08:47:27.362	00:00:05.366	322	-1024	-768	-1	-1	-1	-1	4	-1024	-768	-1	-1	-1	-1	4		0	0						StimuliFarbe_gelb_blau.png	0	880	547	72	111				0	Content		-72	-111	5366742	318116428
5383	08:47:27.378	00:00:05.383	323	-1024	-768	-1	-1	-1	-1	4	-1024	-768	-1	-1	-1	-1	4		0	0						StimuliFarbe_gelb_blau.png	0	880	547	72	111				0	Content		-72	-111	5383410	318133096
5400	08:47:27.395	00:00:05.400	324	-1024	-768	-1	-1	-1	-1	4	-1024	-768	-1	-1	-1	-1	4		0	0						StimuliFarbe_gelb_blau.png	0	880	547	72	111				0	Content		-72	-111	5400078	318149764
5417	08:47:27.412	00:00:05.417	325	-1024	-768	-1	-1	-1	-1	4	-1024	-768	-1	-1	-1	-1	4		0	0						StimuliFarbe_gelb_blau.png	0	880	547	72	111				0	Content		-72	-111	5417200	318166886
5434	08:47:27.429	00:00:05.433	326	-1024	-768	-1	-1	-1	-1	4	-1024	-768	-1	-1	-1	-1	4		0	0						StimuliFarbe_gelb_blau.png	0	880	547	72	111				0	Content		-72	-111	5433869	318183555
5451	08:47:27.446	00:00:05.450	327	-1024	-768	-1	-1	-1	-1	4	-1024	-768	-1	-1	-1	-1	4		0	0						StimuliFarbe_gelb_blau.png	0	880	547	72	111				0	Content		-72	-111	5450901	318200587
5468	08:47:27.463	00:00:05.467	328	-1024	-768	-1	-1	-1	-1	4	-1024	-768	-1	-1	-1	-1	4		0	0						StimuliFarbe_gelb_blau.png	0	880	547	72	111				0	Content		-72	-111	5467569	318217255
5484	08:47:27.479	00:00:05.484	329	-1024	-768	-1	-1	-1	-1	4	-1024	-768	-1	-1	-1	-1	4		0	0						StimuliFarbe_gelb_blau.png	0	880	547	72	111				0	Content		-72	-111	5484237	318233923
5500	08:47:27.495	00:00:05.500	330	-1024	-768	-1	-1	-1	-1	4	-1024	-768	-1	-1	-1	-1	4		0	0						StimuliFarbe_gelb_blau.png	0	880	547	72	111				0	Content		-72	-111	5500342	318250028
5517	08:47:27.512	00:00:05.517	331	-1024	-768	-1	-1	-1	-1	4	-1024	-768	-1	-1	-1	-1	4		0	0						StimuliFarbe_gelb_blau.png	0	880	547	72	111				0	Content		-72	-111	5517011	318266697
5533	08:47:27.528	00:00:05.533	332	-1024	-768	-1	-1	-1	-1	4	-1024	-768	-1	-1	-1	-1	4		0	0						StimuliFarbe_gelb_blau.png	0	880	547	72	111				0	Content		-72	-111	5533073	318282759
5550	08:47:27.545	00:00:05.549	333	-1024	-768	-1	-1	-1	-1	4	-1024	-768	-1	-1	-1	-1	4		0	0						StimuliFarbe_gelb_blau.png	0	880	547	72	111				0	Content		-72	-111	5549698	318299384
5566	08:47:27.561	00:00:05.566	334	-1024	-768	-1	-1	-1	-1	4	-1024	-768	-1	-1	-1	-1	4		0	0						StimuliFarbe_gelb_blau.png	0	880	547	72	111				0	Content		-72	-111	5566380	318316066
5583	08:47:27.578	00:00:05.583	335	-1024	-768	-1	-1	-1	-1	4	-1024	-768	-1	-1	-1	-1	4		0	0						StimuliFarbe_gelb_blau.png	0	880	547	72	111				0	Content		-72	-111	5583049	318332735
5600	08:47:27.595	00:00:05.599	336	-1024	-768	-1	-1	-1	-1	4	-1024	-768	-1	-1	-1	-1	4		0	0						StimuliFarbe_gelb_blau.png	0	880	547	72	111				0	Content		-72	-111	5599717	318349403
5616	08:47:27.611	00:00:05.616	337	-1024	-768	-1	-1	-1	-1	4	-1024	-768	-1	-1	-1	-1	4		0	0						StimuliFarbe_gelb_blau.png	0	880	547	72	111				0	Content		-72	-111	5616500	318366186
5634	08:47:27.629	00:00:05.633	338	-1024	-768	-1	-1	-1	-1	4	-1024	-768	-1	-1	-1	-1	4		0	0						StimuliFarbe_gelb_blau.png	0	880	547	72	111				0	Content		-72	-111	5633689	318383375
5650	08:47:27.645	00:00:05.650	339	-1024	-768	-1	-1	-1	-1	4	-1024	-768	-1	-1	-1	-1	4		0	0						StimuliFarbe_gelb_blau.png	0	880	547	72	111				0	Content		-72	-111	5650316	318400002
5667	08:47:27.662	00:00:05.666	340	-1024	-768	-1	-1	-1	-1	4	-1024	-768	-1	-1	-1	-1	4		0	0						StimuliFarbe_gelb_blau.png	0	880	547	72	111				0	Content		-72	-111	5666942	318416628
5684	08:47:27.679	00:00:05.683	341	-1024	-768	-1	-1	-1	-1	4	-1024	-768	-1	-1	-1	-1	4		0	0						StimuliFarbe_gelb_blau.png	0	880	547	72	111				0	Content		-72	-111	5683565	318433251
5700	08:47:27.695	00:00:05.700	342	-1024	-768	-1	-1	-1	-1	4	-1024	-768	-1	-1	-1	-1	4		0	0						StimuliFarbe_gelb_blau.png	0	880	547	72	111				0	Content		-72	-111	5700233	318449919
5717	08:47:27.712	00:00:05.716	343	-1024	-768	-1	-1	-1	-1	4	-1024	-768	-1	-1	-1	-1	4		0	0						StimuliFarbe_gelb_blau.png	0	880	547	72	111				0	Content		-72	-111	5716816	318466502
5734	08:47:27.729	00:00:05.733	344	-1024	-768	-1	-1	-1	-1	4	-1024	-768	-1	-1	-1	-1	4		0	0						StimuliFarbe_gelb_blau.png	0	880	547	72	111				0	Content		-72	-111	5733564	318483250
5750	08:47:27.745	00:00:05.750	345	27,78237	739,5068	0,4503553	0,7022769	376,6842	3,37023	1	27,78237	739,5068	0,4503553	0,7022769	376,6842	3,37023	3	2	28	740						StimuliFarbe_gelb_blau.png	0	880	547	72	111	-41	638	216	0	Content		-44	629	5750437	318500123
5767	08:47:27.762	00:00:05.766	346	-1024	-768	-1	-1	-1	-1	4	-1024	-768	-1	-1	-1	-1	4	2	0	0						StimuliFarbe_gelb_blau.png	0	880	547	72	111	-41	638	216	0	Content		-72	-111	5766685	318516371
5784	08:47:27.779	00:00:05.783	347	25,11007	739,1144	0,4496295	0,7007977	379,8586	3,401429	1	25,11007	739,1144	0,4496295	0,7007977	379,8586	3,401429	3	2	25	739						StimuliFarbe_gelb_blau.png	0	880	547	72	111	-41	638	216	0	Content		-47	628	5783559	318533245
5800	08:47:27.795	00:00:05.800	348	62,7495	756,4846	0,4597459	0,7000413	356,0042	3,240788	1	62,7495	756,4846	0,4597459	0,7000413	356,0042	3,240788	3	2	63	756						StimuliFarbe_gelb_blau.png	0	880	547	72	111	-41	638	216	0	Content		-9	645	5800309	318549995
5817	08:47:27.812	00:00:05.816	349	-1024	-768	-1	-1	-1	-1	4	-1024	-768	-1	-1	-1	-1	4	2	0	0						StimuliFarbe_gelb_blau.png	0	880	547	72	111	-41	638	216	0	Content		-72	-111	5816936	318566622
5833	08:47:27.828	00:00:05.833	350	-1024	-768	-1	-1	-1	-1	4	-1024	-768	-1	-1	-1	-1	4	2	0	0						StimuliFarbe_gelb_blau.png	0	880	547	72	111	-41	638	216	0	Content		-72	-111	5833188	318582874
5850	08:47:27.845	00:00:05.850	351	40,868	756,4446	0,4520118	0,6985885	375,6992	3,348196	1	40,868	756,4446	0,4520118	0,6985885	375,6992	3,348196	3	2	41	756						StimuliFarbe_gelb_blau.png	0	880	547	72	111	-41	638	216	0	Content		-31	645	5850310	318599996
5867	08:47:27.862	00:00:05.866	352	-1024	-768	-1	-1	-1	-1	4	-1024	-768	-1	-1	-1	-1	4	2	0	0						StimuliFarbe_gelb_blau.png	0	880	547	72	111	-41	638	216	0	Content		-72	-111	5866558	318616244
5883	08:47:27.878	00:00:05.883	353	19,56194	748,5893	0,4522063	0,6979088	375,6992	3,313268	1	19,56194	748,5893	0,4522063	0,6979088	375,6992	3,313268	3	2	20	749						StimuliFarbe_gelb_blau.png	0	880	547	72	111	-41	638	216	0	Content		-52	638	5883435	318633121
5900	08:47:27.895	00:00:05.899	354	31,30905	743,3038	0,4537503	0,6972306	371,7617	3,323364	1	31,30905	743,3038	0,4537503	0,6972306	371,7617	3,323364	3	2	31	743						StimuliFarbe_gelb_blau.png	0	880	547	72	111	-41	638	216	0	Content		-41	632	5899809	318649495
5917	08:47:27.912	00:00:05.916	355	-1024	-768	-1	-1	-1	-1	4	-1024	-768	-1	-1	-1	-1	4	2	0	0						StimuliFarbe_gelb_blau.png	0	880	547	72	111	-41	638	216	0	Content		-72	-111	5916806	318666492
5934	08:47:27.929	00:00:05.933	356	38,13658	745,1855	0,4517937	0,6956766	376,3499	3,321368	1	38,13658	745,1855	0,4517937	0,6956766	376,3499	3,321368	3	2	38	745						StimuliFarbe_gelb_blau.png	0	880	547	72	111	-41	638	216	0	Content		-34	634	5933556	318683242
5950	08:47:27.945	00:00:05.950	357	1,448908	753,1606	0,4528292	0,6947423	375,8633	3,293614	1	1,448908	753,1606	0,4528292	0,6947423	375,8633	3,293614	3	2	1	753						StimuliFarbe_gelb_blau.png	0	880	547	72	111	-41	638	216	0	Content		-71	642	5950183	318699869
5967	08:47:27.962	00:00:05.966	358	-1024	-768	-1	-1	-1	-1	4	-1024	-768	-1	-1	-1	-1	4	3	0	0						StimuliFarbe_gelb_blau.png	0	880	547	72	111	-177	634	150	0	Content		-72	-111	5966556	318716242
5983	08:47:27.978	00:00:05.983	359	-108,1295	752,7498	0,4566288	0,6923527	371,007	3,325377	1	-108,1295	752,7498	0,4566288	0,6923527	371,007	3,325377	3	3	-108	753						StimuliFarbe_gelb_blau.png	0	880	547	72	111	-177	634	150	0	Content		-180	642	5983179	318732865
6000	08:47:27.995	00:00:05.999	360	-102,8303	744,1677	0,4559889	0,6916429	372,218	3,308851	1	-102,8303	744,1677	0,4559889	0,6916429	372,218	3,308851	3	3	-103	744						StimuliFarbe_gelb_blau.png	0	880	547	72	111	-177	634	150	0	Content		-175	633	5999680	318749366
6017	08:47:28.012	00:00:06.016	361	-1024	-768	-1	-1	-1	-1	4	-1024	-768	-1	-1	-1	-1	4	3	0	0						StimuliFarbe_gelb_blau.png	0	880	547	72	111	-177	634	150	0	Content		-72	-111	6016803	318766489
6033	08:47:28.028	00:00:06.033	362	-1024	-768	-1	-1	-1	-1	4	-1024	-768	-1	-1	-1	-1	4	3	0	0						StimuliFarbe_gelb_blau.png	0	880	547	72	111	-177	634	150	0	Content		-72	-111	6033432	318783118
6050	08:47:28.045	00:00:06.050	363	-123,9669	746,7599	0,4532434	0,6905951	376,4129	3,329171	1	-123,9669	746,7599	0,4532434	0,6905951	376,4129	3,329171	3	3	-124	747						StimuliFarbe_gelb_blau.png	0	880	547	72	111	-177	634	150	0	Content		-196	636	6050177	318799863
6066	08:47:28.061	00:00:06.066	364	-1024	-768	-1	-1	-1	-1	4	-1024	-768	-1	-1	-1	-1	4	3	0	0						StimuliFarbe_gelb_blau.png	0	880	547	72	111	-177	634	150	0	Content		-72	-111	6066427	318816113
6083	08:47:28.078	00:00:06.083	365	-118,1218	731,7238	0,4519647	0,6910654	376,4129	3,216628	1	-118,1218	731,7238	0,4519647	0,6910654	376,4129	3,216628	3	3	-118	732						StimuliFarbe_gelb_blau.png	0	880	547	72	111	-177	634	150	0	Content		-190	621	6083305	318832991
6100	08:47:28.095	00:00:06.099	366	-93,31409	743,1239	0,4521408	0,6907051	374,6957	3,320684	1	-93,31409	743,1239	0,4521408	0,6907051	374,6957	3,320684	3	3	-93	743						StimuliFarbe_gelb_blau.png	0	880	547	72	111	-177	634	150	0	Content		-165	632	6099678	318849364
6117	08:47:28.112	00:00:06.116	367	-1024	-768	-1	-1	-1	-1	4	-1024	-768	-1	-1	-1	-1	4		0	0						StimuliFarbe_gelb_blau.png	0	880	547	72	111				0	Content		-72	-111	6116676	318866362
6133	08:47:28.128	00:00:06.133	368	-1024	-768	-1	-1	-1	-1	4	-1024	-768	-1	-1	-1	-1	4		0	0						StimuliFarbe_gelb_blau.png	0	880	547	72	111				0	Content		-72	-111	6133306	318882992
6150	08:47:28.145	00:00:06.150	369	-1024	-768	-1	-1	-1	-1	4	-1024	-768	-1	-1	-1	-1	4		0	0						StimuliFarbe_gelb_blau.png	0	880	547	72	111				0	Content		-72	-111	6150045	318899731
6166	08:47:28.161	00:00:06.166	370	-1024	-768	-1	-1	-1	-1	4	-1024	-768	-1	-1	-1	-1	4		0	0						StimuliFarbe_gelb_blau.png	0	880	547	72	111				0	Content		-72	-111	6166294	318915980
6183	08:47:28.178	00:00:06.183	371	-1024	-768	-1	-1	-1	-1	4	-1024	-768	-1	-1	-1	-1	4		0	0						StimuliFarbe_gelb_blau.png	0	880	547	72	111				0	Content		-72	-111	6183043	318932729
6200	08:47:28.195	00:00:06.199	372	-1024	-768	-1	-1	-1	-1	4	-1024	-768	-1	-1	-1	-1	4		0	0						StimuliFarbe_gelb_blau.png	0	880	547	72	111				0	Content		-72	-111	6199711	318949397
6216	08:47:28.211	00:00:06.216	373	-1024	-768	-1	-1	-1	-1	4	-1024	-768	-1	-1	-1	-1	4		0	0						StimuliFarbe_gelb_blau.png	0	880	547	72	111				0	Content		-72	-111	6216422	318966108
6233	08:47:28.228	00:00:06.233	374	-1024	-768	-1	-1	-1	-1	4	-1024	-768	-1	-1	-1	-1	4		0	0						StimuliFarbe_gelb_blau.png	0	880	547	72	111				0	Content		-72	-111	6233047	318982733
6250	08:47:28.245	00:00:06.249	375	-1024	-768	-1	-1	-1	-1	4	-1024	-768	-1	-1	-1	-1	4		0	0						StimuliFarbe_gelb_blau.png	0	880	547	72	111				0	Content		-72	-111	6249730	318999416
6266	08:47:28.261	00:00:06.266	376	-1024	-768	-1	-1	-1	-1	4	-1024	-768	-1	-1	-1	-1	4		0	0						StimuliFarbe_gelb_blau.png	0	880	547	72	111				0	Content		-72	-111	6266398	319016084
6283	08:47:28.278	00:00:06.283	377	-1024	-768	-1	-1	-1	-1	4	-1024	-768	-1	-1	-1	-1	4		0	0						StimuliFarbe_gelb_blau.png	0	880	547	72	111				0	Content		-72	-111	6283031	319032717
6300	08:47:28.295	00:00:06.299	378	-1024	-768	-1	-1	-1	-1	4	-1024	-768	-1	-1	-1	-1	4		0	0						StimuliFarbe_gelb_blau.png	0	880	547	72	111				0	Content		-72	-111	6299699	319049385
6316	08:47:28.311	00:00:06.316	379	-1024	-768	-1	-1	-1	-1	4	-1024	-768	-1	-1	-1	-1	4		0	0						StimuliFarbe_gelb_blau.png	0	880	547	72	111				0	Content		-72	-111	6316368	319066054
6333	08:47:28.328	00:00:06.333	380	-1024	-768	-1	-1	-1	-1	4	-1024	-768	-1	-1	-1	-1	4		0	0						StimuliFarbe_gelb_blau.png	0	880	547	72	111				0	Content		-72	-111	6333036	319082722
6342	08:47:28.337																				ImageEnd	16	0	0	StimuliFarbe_gelb_blau.png
6350	08:47:28.345	00:00:06.349	381	-1024	-768	-1	-1	-1	-1	4	-1024	-768	-1	-1	-1	-1	4		0	0						No media	0	1024	768	0	0				0	Content		0	0	6349785	319099471
6366	08:47:28.361	00:00:06.366	382	-1024	-768	-1	-1	-1	-1	4	-1024	-768	-1	-1	-1	-1	4		0	0						No media	0	1024	768	0	0				0	Content		0	0	6366161	319115847
6374	08:47:28.369																				ImageStart	8	0	0	Fix_sw.jpg
6383	08:47:28.378	00:00:06.383	383	-1024	-768	-1	-1	-1	-1	4	-1024	-768	-1	-1	-1	-1	4		0	0						Fix_sw.jpg	0	880	547	72	111				0	Content		-72	-111	6383037	319132723
6400	08:47:28.395	00:00:06.399	384	-1024	-768	-1	-1	-1	-1	4	-1024	-768	-1	-1	-1	-1	4		0	0						Fix_sw.jpg	0	880	547	72	111				0	Content		-72	-111	6399661	319149347
6416	08:47:28.411	00:00:06.416	385	-1024	-768	-1	-1	-1	-1	4	-1024	-768	-1	-1	-1	-1	4		0	0						Fix_sw.jpg	0	880	547	72	111				0	Content		-72	-111	6416347	319166033
6433	08:47:28.428	00:00:06.433	386	-1024	-768	-1	-1	-1	-1	4	-1024	-768	-1	-1	-1	-1	4		0	0						Fix_sw.jpg	0	880	547	72	111				0	Content		-72	-111	6433015	319182701
6450	08:47:28.445	00:00:06.449	387	-1024	-768	-1	-1	-1	-1	4	-1024	-768	-1	-1	-1	-1	4		0	0						Fix_sw.jpg	0	880	547	72	111				0	Content		-72	-111	6449660	319199346
6466	08:47:28.461	00:00:06.466	388	-1024	-768	-1	-1	-1	-1	4	-1024	-768	-1	-1	-1	-1	4		0	0						Fix_sw.jpg	0	880	547	72	111				0	Content		-72	-111	6466410	319216096
6483	08:47:28.478	00:00:06.482	389	-74,71893	481,5629	0,4555053	0,6820529	367,2664	2,753743	1	-74,71893	481,5629	0,4555053	0,6820529	367,2664	2,753743	3	4	-75	482						Fix_sw.jpg	0	880	547	72	111	-185	393	183	0	Content		-147	371	6482792	319232478
6500	08:47:28.495	00:00:06.499	390	-1024	-768	-1	-1	-1	-1	4	-1024	-768	-1	-1	-1	-1	4	4	0	0						Fix_sw.jpg	0	880	547	72	111	-185	393	183	0	Content		-72	-111	6499537	319249223
6516	08:47:28.511	00:00:06.515	391	-1024	-768	-1	-1	-1	-1	4	-1024	-768	-1	-1	-1	-1	4	4	0	0						Fix_sw.jpg	0	880	547	72	111	-185	393	183	0	Content		-72	-111	6515905	319265591
6533	08:47:28.528	00:00:06.532	392	-1024	-768	-1	-1	-1	-1	4	-1024	-768	-1	-1	-1	-1	4	4	0	0						Fix_sw.jpg	0	880	547	72	111	-185	393	183	0	Content		-72	-111	6532635	319282321
6549	08:47:28.544	00:00:06.549	393	-1024	-768	-1	-1	-1	-1	4	-1024	-768	-1	-1	-1	-1	4	4	0	0						Fix_sw.jpg	0	880	547	72	111	-185	393	183	0	Content		-72	-111	6549303	319298989
6566	08:47:28.561	00:00:06.565	394	-1024	-768	-1	-1	-1	-1	4	-1024	-768	-1	-1	-1	-1	4	4	0	0						Fix_sw.jpg	0	880	547	72	111	-185	393	183	0	Content		-72	-111	6565988	319315674
6583	08:47:28.578	00:00:06.582	395	-114,0331	533,4762	0,4529384	0,6853453	376,0935	3,238333	1	-114,0331	533,4762	0,4529384	0,6853453	376,0935	3,238333	3	4	-114	533						Fix_sw.jpg	0	880	547	72	111	-185	393	183	0	Content		-186	422	6582934	319332620
6599	08:47:28.594	00:00:06.599	396	-114,0331	533,4762	0,4547804	0,6858008	371,7503	3,238333	1	-114,0331	533,4762	0,4547804	0,6858008	371,7503	3,238333	3	4	-114	533						Fix_sw.jpg	0	880	547	72	111	-185	393	183	0	Content		-186	422	6599361	319349047
6616	08:47:28.611	00:00:06.616	397	-1024	-768	-1	-1	-1	-1	4	-1024	-768	-1	-1	-1	-1	4	4	0	0						Fix_sw.jpg	0	880	547	72	111	-185	393	183	0	Content		-72	-111	6616303	319365989
6633	08:47:28.628	00:00:06.632	398	-113,4186	503,8937	0,4554644	0,6855496	371,7503	3,170088	1	-113,4186	503,8937	0,4554644	0,6855496	371,7503	3,170088	3	4	-113	504						Fix_sw.jpg	0	880	547	72	111	-185	393	183	0	Content		-185	393	6632967	319382653
6650	08:47:28.645	00:00:06.649	399	-113,4186	503,8937	0,457542	0,6841059	369,8466	3,170088	1	-113,4186	503,8937	0,457542	0,6841059	369,8466	3,170088	3	4	-113	504						Fix_sw.jpg	0	880	547	72	111	-185	393	183	0	Content		-185	393	6649672	319399358
6666	08:47:28.661	00:00:06.666	400	-1024	-768	-1	-1	-1	-1	4	-1024	-768	-1	-1	-1	-1	4	5	0	0						Fix_sw.jpg	0	880	547	72	111	-262	301	250	0	Content		-72	-111	6666103	319415789
6683	08:47:28.678	00:00:06.682	401	-1024	-768	-1	-1	-1	-1	4	-1024	-768	-1	-1	-1	-1	4	5	0	0						Fix_sw.jpg	0	880	547	72	111	-262	301	250	0	Content		-72	-111	6682725	319432411
6699	08:47:28.694	00:00:06.699	402	-156,2853	398,8323	0,4589554	0,6862698	364,2418	2,84526	1	-156,2853	398,8323	0,4589554	0,6862698	364,2418	2,84526	3	5	-156	399						Fix_sw.jpg	0	880	547	72	111	-262	301	250	0	Content		-228	288	6699216	319448902
6716	08:47:28.711	00:00:06.716	403	-1024	-768	-1	-1	-1	-1	4	-1024	-768	-1	-1	-1	-1	4	5	0	0						Fix_sw.jpg	0	880	547	72	111	-262	301	250	0	Content		-72	-111	6716209	319465895
6733	08:47:28.728	00:00:06.732	404	-173,3163	445,692	0,4578734	0,6885431	364,2418	2,935416	1	-173,3163	445,692	0,4578734	0,6885431	364,2418	2,935416	3	5	-173	446						Fix_sw.jpg	0	880	547	72	111	-262	301	250	0	Content		-245	335	6732707	319482393
6750	08:47:28.745	00:00:06.749	405	-173,3163	445,692	0,4531401	0,6891299	375,696	2,935416	1	-173,3163	445,692	0,4531401	0,6891299	375,696	2,935416	3	5	-173	446						Fix_sw.jpg	0	880	547	72	111	-262	301	250	0	Content		-245	335	6749533	319499219
6766	08:47:28.761	00:00:06.765	406	-196,746	411,8602	0,4525092	0,6897851	375,6961	2,921901	1	-196,746	411,8602	0,4525092	0,6897851	375,6961	2,921901	3	5	-197	412						Fix_sw.jpg	0	880	547	72	111	-262	301	250	0	Content		-269	301	6765961	319515647
6783	08:47:28.778	00:00:06.782	407	-1024	-768	-1	-1	-1	-1	4	-1024	-768	-1	-1	-1	-1	4	5	0	0						Fix_sw.jpg	0	880	547	72	111	-262	301	250	0	Content		-72	-111	6782959	319532645
6799	08:47:28.794	00:00:06.799	408	-190,7587	413,6085	0,4513658	0,6894734	376,2874	2,815748	1	-190,7587	413,6085	0,4513658	0,6894734	376,2874	2,815748	3	5	-191	414						Fix_sw.jpg	0	880	547	72	111	-262	301	250	0	Content		-263	303	6799206	319548892
6816	08:47:28.811	00:00:06.815	409	-1024	-768	-1	-1	-1	-1	4	-1024	-768	-1	-1	-1	-1	4	5	0	0						Fix_sw.jpg	0	880	547	72	111	-262	301	250	0	Content		-72	-111	6815835	319565521
6832	08:47:28.827	00:00:06.832	410	-189,5346	409,1545	0,4501926	0,6885407	376,2875	2,818827	1	-189,5346	409,1545	0,4501926	0,6885407	376,2875	2,818827	3	5	-190	409						Fix_sw.jpg	0	880	547	72	111	-262	301	250	0	Content		-262	298	6832454	319582140
6850	08:47:28.845	00:00:06.849	411	-189,5346	409,1545	0,450593	0,6877928	375,0361	2,818827	1	-189,5346	409,1545	0,450593	0,6877928	375,0361	2,818827	3	5	-190	409						Fix_sw.jpg	0	880	547	72	111	-262	301	250	0	Content		-262	298	6849580	319599266
6866	08:47:28.861	00:00:06.866	412	-1024	-768	-1	-1	-1	-1	4	-1024	-768	-1	-1	-1	-1	4	5	0	0						Fix_sw.jpg	0	880	547	72	111	-262	301	250	0	Content		-72	-111	6866330	319616016
6883	08:47:28.878	00:00:06.882	413	-202,3652	424,0211	0,449923	0,6855574	375,0361	2,842168	1	-202,3652	424,0211	0,449923	0,6855574	375,0361	2,842168	3	5	-202	424						Fix_sw.jpg	0	880	547	72	111	-262	301	250	0	Content		-274	313	6882782	319632468
6899	08:47:28.894	00:00:06.899	414	-202,3652	424,0211	0,4470951	0,6844171	382,1135	2,842168	1	-202,3652	424,0211	0,4470951	0,6844171	382,1135	2,842168	3	5	-202	424						Fix_sw.jpg	0	880	547	72	111	-262	301	250	0	Content		-274	313	6899070	319648756
6916	08:47:28.911	00:00:06.916	415	-187,0645	392,5584	0,4468328	0,6834432	382,1135	2,719194	1	-187,0645	392,5584	0,4468328	0,6834432	382,1135	2,719194	3	6	-187	393						Fix_sw.jpg	0	880	547	72	111	-278	259	649	0	Content		-259	282	6916062	319665748
6933	08:47:28.928	00:00:06.932	416	-196,0231	378,0367	0,4468029	0,682657	382,1135	2,698437	1	-196,0231	378,0367	0,4468029	0,682657	382,1135	2,698437	3	6	-196	378						Fix_sw.jpg	0	880	547	72	111	-278	259	649	0	Content		-268	267	6932684	319682370
6949	08:47:28.944	00:00:06.949	417	-190,2182	363,5149	0,4484133	0,6813129	377,5823	2,67768	1	-190,2182	363,5149	0,4484133	0,6813129	377,5823	2,67768	3	6	-190	364						Fix_sw.jpg	0	880	547	72	111	-278	259	649	0	Content		-262	253	6949385	319699071
6966	08:47:28.961	00:00:06.965	418	-1024	-768	-1	-1	-1	-1	4	-1024	-768	-1	-1	-1	-1	4	6	0	0						Fix_sw.jpg	0	880	547	72	111	-278	259	649	0	Content		-72	-111	6965691	319715377
6982	08:47:28.977	00:00:06.982	419	-1024	-768	-1	-1	-1	-1	4	-1024	-768	-1	-1	-1	-1	4	6	0	0						Fix_sw.jpg	0	880	547	72	111	-278	259	649	0	Content		-72	-111	6982313	319731999
6999	08:47:28.994	00:00:06.998	420	-1024	-768	-1	-1	-1	-1	4	-1024	-768	-1	-1	-1	-1	4	6	0	0						Fix_sw.jpg	0	880	547	72	111	-278	259	649	0	Content		-72	-111	6998924	319748610
7016	08:47:29.011	00:00:07.015	421	-197,6777	392,313	0,4472999	0,6798702	377,5823	2,680635	1	-197,6777	392,313	0,4472999	0,6798702	377,5823	2,680635	3	6	-198	392						Fix_sw.jpg	0	880	547	72	111	-278	259	649	0	Content		-270	281	7015918	319765604
7032	08:47:29.027	00:00:07.032	422	-1024	-768	-1	-1	-1	-1	4	-1024	-768	-1	-1	-1	-1	4	6	0	0						Fix_sw.jpg	0	880	547	72	111	-278	259	649	0	Content		-72	-111	7032431	319782117
7049	08:47:29.044	00:00:07.049	423	-192,3795	369,5347	0,449369	0,6796416	372,4579	2,360935	1	-192,3795	369,5347	0,449369	0,6796416	372,4579	2,360935	3	6	-192	370						Fix_sw.jpg	0	880	547	72	111	-278	259	649	0	Content		-264	259	7049173	319798859
7066	08:47:29.061	00:00:07.065	424	-1024	-768	-1	-1	-1	-1	4	-1024	-768	-1	-1	-1	-1	4	6	0	0						Fix_sw.jpg	0	880	547	72	111	-278	259	649	0	Content		-72	-111	7065555	319815241
7083	08:47:29.078	00:00:07.082	425	-1024	-768	-1	-1	-1	-1	4	-1024	-768	-1	-1	-1	-1	4	6	0	0						Fix_sw.jpg	0	880	547	72	111	-278	259	649	0	Content		-72	-111	7082539	319832225
7099	08:47:29.094	00:00:07.099	426	-1024	-768	-1	-1	-1	-1	4	-1024	-768	-1	-1	-1	-1	4	6	0	0						Fix_sw.jpg	0	880	547	72	111	-278	259	649	0	Content		-72	-111	7099296	319848982
7116	08:47:29.111	00:00:07.115	427	-210,4502	416,346	0,4483902	0,6824775	372,4579	2,609804	1	-210,4502	416,346	0,4483902	0,6824775	372,4579	2,609804	3	6	-210	416						Fix_sw.jpg	0	880	547	72	111	-278	259	649	0	Content		-282	305	7115753	319865439
7132	08:47:29.127	00:00:07.132	428	-1024	-768	-1	-1	-1	-1	4	-1024	-768	-1	-1	-1	-1	4	6	0	0						Fix_sw.jpg	0	880	547	72	111	-278	259	649	0	Content		-72	-111	7132181	319881867
7149	08:47:29.144	00:00:07.148	429	-1024	-768	-1	-1	-1	-1	4	-1024	-768	-1	-1	-1	-1	4	6	0	0						Fix_sw.jpg	0	880	547	72	111	-278	259	649	0	Content		-72	-111	7148920	319898606
7165	08:47:29.160	00:00:07.165	430	-202,268	383,4017	0,4463077	0,6853541	377,0166	2,519534	1	-202,268	383,4017	0,4463077	0,6853541	377,0166	2,519534	3	6	-202	383						Fix_sw.jpg	0	880	547	72	111	-278	259	649	0	Content		-274	272	7165428	319915114
7182	08:47:29.177	00:00:07.182	431	-1024	-768	-1	-1	-1	-1	4	-1024	-768	-1	-1	-1	-1	4	6	0	0						Fix_sw.jpg	0	880	547	72	111	-278	259	649	0	Content		-72	-111	7182374	319932060
7199	08:47:29.194	00:00:07.199	432	-221,5213	345,0142	0,4436121	0,6873648	382,628	2,508804	1	-221,5213	345,0142	0,4436121	0,6873648	382,628	2,508804	3	6	-222	345						Fix_sw.jpg	0	880	547	72	111	-278	259	649	0	Content		-294	234	7199165	319948851
7216	08:47:29.211	00:00:07.215	433	-1024	-768	-1	-1	-1	-1	4	-1024	-768	-1	-1	-1	-1	4	6	0	0						Fix_sw.jpg	0	880	547	72	111	-278	259	649	0	Content		-72	-111	7215744	319965430
7232	08:47:29.227	00:00:07.232	434	-187,7448	377,5286	0,4434526	0,6893086	382,628	2,583593	1	-187,7448	377,5286	0,4434526	0,6893086	382,628	2,583593	3	6	-188	378						Fix_sw.jpg	0	880	547	72	111	-278	259	649	0	Content		-260	267	7232045	319981731
7249	08:47:29.244	00:00:07.248	435	-204,4966	366,3823	0,4462417	0,6903101	374,9333	2,47436	1	-204,4966	366,3823	0,4462417	0,6903101	374,9333	2,47436	3	6	-204	366						Fix_sw.jpg	0	880	547	72	111	-278	259	649	0	Content		-276	255	7248795	319998481
7265	08:47:29.260	00:00:07.265	436	-1024	-768	-1	-1	-1	-1	4	-1024	-768	-1	-1	-1	-1	4	6	0	0						Fix_sw.jpg	0	880	547	72	111	-278	259	649	0	Content		-72	-111	7265417	320015103
7282	08:47:29.277	00:00:07.282	437	-1024	-768	-1	-1	-1	-1	4	-1024	-768	-1	-1	-1	-1	4	6	0	0						Fix_sw.jpg	0	880	547	72	111	-278	259	649	0	Content		-72	-111	7282408	320032094
7299	08:47:29.294	00:00:07.298	438	-1024	-768	-1	-1	-1	-1	4	-1024	-768	-1	-1	-1	-1	4	6	0	0						Fix_sw.jpg	0	880	547	72	111	-278	259	649	0	Content		-72	-111	7298657	320048343
7316	08:47:29.311	00:00:07.315	439	-208,8679	388,5898	0,4450395	0,6930233	374,9333	2,547528	1	-208,8679	388,5898	0,4450395	0,6930233	374,9333	2,547528	3	6	-209	389						Fix_sw.jpg	0	880	547	72	111	-278	259	649	0	Content		-281	278	7315730	320065416
7332	08:47:29.327	00:00:07.332	440	-190,5676	382,2924	0,4448164	0,6937292	374,9333	2,468627	1	-190,5676	382,2924	0,4448164	0,6937292	374,9333	2,468627	3	6	-191	382						Fix_sw.jpg	0	880	547	72	111	-278	259	649	0	Content		-263	271	7332159	320081845
7349	08:47:29.344	00:00:07.348	441	-234,8207	365,154	0,4418572	0,6947706	381,3395	2,658338	1	-234,8207	365,154	0,4418572	0,6947706	381,3395	2,658338	3	6	-235	365						Fix_sw.jpg	0	880	547	72	111	-278	259	649	0	Content		-307	254	7348904	320098590
7353	08:47:29.348																				ImageEnd	16	0	0	Fix_sw.jpg
7365	08:47:29.360	00:00:07.365	442	-1024	-768	-1	-1	-1	-1	4	-1024	-768	-1	-1	-1	-1	4	6	0	0						No media	0	1024	768	0	0	-206	370	649	0	Content		0	0	7365277	320114963
7370	08:47:29.365																				ImageStart	8	0	0	StimuliFarbe_gruen_rot.png
7382	08:47:29.377	00:00:07.382	443	-1024	-768	-1	-1	-1	-1	4	-1024	-768	-1	-1	-1	-1	4	6	0	0						StimuliFarbe_gruen_rot.png	0	880	547	72	111	-278	259	649	0	Content		-72	-111	7382344	320132030
7399	08:47:29.394	00:00:07.399	444	-227,2892	377,5558	0,4415147	0,6981885	379,9018	2,687977	1	-227,2892	377,5558	0,4415147	0,6981885	379,9018	2,687977	3	6	-227	378						StimuliFarbe_gruen_rot.png	0	880	547	72	111	-278	259	649	0	Content		-299	267	7399139	320148825
7416	08:47:29.411	00:00:07.415	445	-1024	-768	-1	-1	-1	-1	4	-1024	-768	-1	-1	-1	-1	4	6	0	0						StimuliFarbe_gruen_rot.png	0	880	547	72	111	-278	259	649	0	Content		-72	-111	7415642	320165328
7432	08:47:29.427	00:00:07.432	446	-211,6207	370,7102	0,4406759	0,7002543	379,9018	2,509719	1	-211,6207	370,7102	0,4406759	0,7002543	379,9018	2,509719	3	6	-212	371						StimuliFarbe_gruen_rot.png	0	880	547	72	111	-278	259	649	0	Content		-284	260	7432008	320181694
7449	08:47:29.444	00:00:07.449	447	-215,4829	363,2358	0,441715	0,7012897	375,6761	2,44815	1	-215,4829	363,2358	0,441715	0,7012897	375,6761	2,44815	3	6	-215	363						StimuliFarbe_gruen_rot.png	0	880	547	72	111	-278	259	649	0	Content		-287	252	7449083	320198769
7465	08:47:29.460	00:00:07.465	448	-197,1746	380,8336	0,4414069	0,7017565	375,6762	2,451151	1	-197,1746	380,8336	0,4414069	0,7017565	375,6762	2,451151	3	6	-197	381						StimuliFarbe_gruen_rot.png	0	880	547	72	111	-278	259	649	0	Content		-269	270	7465389	320215075
7482	08:47:29.477	00:00:07.482	449	-1024	-768	-1	-1	-1	-1	4	-1024	-768	-1	-1	-1	-1	4	6	0	0						StimuliFarbe_gruen_rot.png	0	880	547	72	111	-278	259	649	0	Content		-72	-111	7482012	320231698
7499	08:47:29.494	00:00:07.498	450	-229,1851	335,5267	0,4374677	0,7031768	382,9458	2,401972	1	-229,1851	335,5267	0,4374677	0,7031768	382,9458	2,401972	3	6	-229	336						StimuliFarbe_gruen_rot.png	0	880	547	72	111	-278	259	649	0	Content		-301	225	7498624	320248310
7516	08:47:29.511	00:00:07.515	451	-222,6571	358,6664	0,4368871	0,7034133	382,9458	2,54273	1	-222,6571	358,6664	0,4368871	0,7034133	382,9458	2,54273	3	6	-223	359						StimuliFarbe_gruen_rot.png	0	880	547	72	111	-278	259	649	0	Content		-295	248	7515704	320265390
7532	08:47:29.527	00:00:07.532	452	-218,4247	360,7479	0,4364765	0,7037212	382,9458	2,474931	1	-218,4247	360,7479	0,4364765	0,7037212	382,9458	2,474931	3	6	-218	361						StimuliFarbe_gruen_rot.png	0	880	547	72	111	-278	259	649	0	Content		-290	250	7532008	320281694
7549	08:47:29.544	00:00:07.548	453	-218,2581	356,1433	0,43864	0,7044604	376,3594	2,46172	1	-218,2581	356,1433	0,43864	0,7044604	376,3594	2,46172	3	6	-218	356						StimuliFarbe_gruen_rot.png	0	880	547	72	111	-278	259	649	0	Content		-290	245	7548633	320298319
7565	08:47:29.560	00:00:07.565	454	-1024	-768	-1	-1	-1	-1	4	-1024	-768	-1	-1	-1	-1	4	7	0	0						StimuliFarbe_gruen_rot.png	0	880	547	72	111	-278	188	167	0	Content		-72	-111	7565255	320314941
7582	08:47:29.577	00:00:07.582	455	-1024	-768	-1	-1	-1	-1	4	-1024	-768	-1	-1	-1	-1	4	7	0	0						StimuliFarbe_gruen_rot.png	0	880	547	72	111	-278	188	167	0	Content		-72	-111	7582376	320332062
7599	08:47:29.594	00:00:07.599	456	-289,5959	281,2649	0,4185121	0,7060292	427,6733	2,950402	1	-289,5959	281,2649	0,4185121	0,7060292	427,6733	2,950402	3	7	-290	281						StimuliFarbe_gruen_rot.png	0	880	547	72	111	-278	188	167	0	Content		-362	170	7599118	320348804
7616	08:47:29.611	00:00:07.615	457	-223,0546	276,5302	0,418843	0,7067025	427,6733	2,782956	1	-223,0546	276,5302	0,418843	0,7067025	427,6733	2,782956	3	7	-223	277						StimuliFarbe_gruen_rot.png	0	880	547	72	111	-278	188	167	0	Content		-295	166	7615623	320365309
7632	08:47:29.627	00:00:07.631	458	-1024	-768	-1	-1	-1	-1	4	-1024	-768	-1	-1	-1	-1	4	7	0	0						StimuliFarbe_gruen_rot.png	0	880	547	72	111	-278	188	167	0	Content		-72	-111	7631997	320381683
7649	08:47:29.644	00:00:07.648	459	-193,8201	291,1037	0,4179356	0,7081691	427,918	2,907913	1	-193,8125	291,1005	0,4179356	0,7081691	427,918	2,907909	3	7	-194	291						StimuliFarbe_gruen_rot.png	0	880	547	72	111	-278	188	167	0	Content		-266	180	7648940	320398626
7665	08:47:29.660	00:00:07.665	460	-165,3519	306,5645	0,4175077	0,7089181	427,918	2,990716	1	-165,3519	306,5645	0,4175077	0,7089181	427,918	2,990716	3	7	-165	307						StimuliFarbe_gruen_rot.png	0	880	547	72	111	-278	188	167	0	Content		-237	196	7665245	320414931
7682	08:47:29.677	00:00:07.682	461	-1024	-768	-1	-1	-1	-1	4	-1024	-768	-1	-1	-1	-1	4	7	0	0						StimuliFarbe_gruen_rot.png	0	880	547	72	111	-278	188	167	0	Content		-72	-111	7682233	320431919
7699	08:47:29.694	00:00:07.698	462	-218,4047	281,2518	0,4168687	0,7103567	427,918	2,772498	1	-218,4047	281,2518	0,4168687	0,7103567	427,918	2,772498	3	7	-218	281						StimuliFarbe_gruen_rot.png	0	880	547	72	111	-278	188	167	0	Content		-290	170	7698990	320448676
7715	08:47:29.710	00:00:07.715	463	-153,4889	324,1832	0,4156592	0,7116441	428,6504	2,941539	1	-153,3932	324,1808	0,415659	0,7116441	428,6505	2,941522	3	7	-153	324						StimuliFarbe_gruen_rot.png	0	880	547	72	111	-278	188	167	0	Content		-225	213	7715481	320465167
7732	08:47:29.727	00:00:07.731	464	-1024	-768	-1	-1	-1	-1	4	-1024	-768	-1	-1	-1	-1	4	8	0	0						StimuliFarbe_gruen_rot.png	0	880	547	72	111	-127	312	550	0	Content		-72	-111	7731990	320481676
7749	08:47:29.744	00:00:07.748	465	-93,67173	406,8845	0,4135025	0,7148139	428,6505	2,892424	1	-93,67173	406,8845	0,4135025	0,7148139	428,6505	2,892424	3	8	-94	407						StimuliFarbe_gruen_rot.png	0	880	547	72	111	-127	312	550	0	Content		-166	296	7748929	320498615
7765	08:47:29.760	00:00:07.765	466	-9,456024	436,2981	0,4129637	0,7160156	428,6505	3,08644	1	-9,456024	436,2981	0,4129637	0,7160156	428,6505	3,08644	3	8	-9	436						StimuliFarbe_gruen_rot.png	0	880	547	72	111	-127	312	550	0	Content		-81	325	7765106	320514792
7782	08:47:29.777	00:00:07.782	467	-1024	-768	-1	-1	-1	-1	4	-1024	-768	-1	-1	-1	-1	4	8	0	0						StimuliFarbe_gruen_rot.png	0	880	547	72	111	-127	312	550	0	Content		-72	-111	7782174	320531860
7798	08:47:29.793	00:00:07.798	468	-63,21827	405,9211	0,4120491	0,717295	428,6505	2,844527	1	-63,21827	405,9211	0,4120491	0,717295	428,6505	2,844527	3	8	-63	406						StimuliFarbe_gruen_rot.png	0	880	547	72	111	-127	312	550	0	Content		-135	295	7798471	320548157
7815	08:47:29.810	00:00:07.815	469	-46,14099	426,8583	0,4116644	0,7179587	427,9753	2,972166	1	-46,16613	426,8623	0,4116645	0,7179587	427,9754	2,972173	3	8	-46	427						StimuliFarbe_gruen_rot.png	0	880	547	72	111	-127	312	550	0	Content		-118	316	7815471	320565157
7832	08:47:29.827	00:00:07.831	470	-1024	-768	-1	-1	-1	-1	4	-1024	-768	-1	-1	-1	-1	4	8	0	0						StimuliFarbe_gruen_rot.png	0	880	547	72	111	-127	312	550	0	Content		-72	-111	7831969	320581655
7849	08:47:29.844	00:00:07.848	471	-74,19053	419,14	0,4106107	0,7186949	427,9754	2,900164	1	-74,19053	419,14	0,4106107	0,7186949	427,9754	2,900164	3	8	-74	419						StimuliFarbe_gruen_rot.png	0	880	547	72	111	-127	312	550	0	Content		-146	308	7848913	320598599
7865	08:47:29.860	00:00:07.865	472	-20,13461	439,4128	0,4095704	0,7187209	427,9754	3,13249	1	-20,13461	439,4128	0,4095704	0,7187209	427,9754	3,13249	3	8	-20	439						StimuliFarbe_gruen_rot.png	0	880	547	72	111	-127	312	550	0	Content		-92	328	7865211	320614897
7882	08:47:29.877	00:00:07.882	473	-82,42047	414,3754	0,4088902	0,7192349	427,9754	2,976164	1	-82,42047	414,3754	0,4088902	0,7192349	427,9754	2,976164	3	8	-82	414						StimuliFarbe_gruen_rot.png	0	880	547	72	111	-127	312	550	0	Content		-154	303	7882156	320631842
7899	08:47:29.894	00:00:07.898	474	-36,6624	430,4041	0,407853	0,7194041	428,5682	2,927356	1	-36,62539	430,3978	0,4078529	0,7194041	428,5682	2,927345	3	8	-37	430						StimuliFarbe_gruen_rot.png	0	880	547	72	111	-127	312	550	0	Content		-109	319	7898831	320648517
7916	08:47:29.911	00:00:07.915	475	-52,23818	399,9295	0,4066741	0,7200971	428,0481	2,873058	1	-52,39436	399,9415	0,4066746	0,7200972	428,0481	2,873139	3	8	-52	400						StimuliFarbe_gruen_rot.png	0	880	547	72	111	-127	312	550	0	Content		-124	289	7915526	320665212
7932	08:47:29.927	00:00:07.931	476	-1024	-768	-1	-1	-1	-1	4	-1024	-768	-1	-1	-1	-1	4	8	0	0						StimuliFarbe_gruen_rot.png	0	880	547	72	111	-127	312	550	0	Content		-72	-111	7931831	320681517
7949	08:47:29.944	00:00:07.948	477	-73,96255	427,5235	0,4045489	0,7214056	428,0481	2,965293	1	-73,96255	427,5235	0,4045489	0,7214056	428,0481	2,965293	3	8	-74	428						StimuliFarbe_gruen_rot.png	0	880	547	72	111	-127	312	550	0	Content		-146	317	7948823	320698509
7966	08:47:29.961	00:00:07.965	478	-46,81762	422,4872	0,4030832	0,7226295	428,3833	3,013372	1	-46,94761	422,5373	0,4030837	0,7226295	428,3833	3,013366	3	8	-47	422						StimuliFarbe_gruen_rot.png	0	880	547	72	111	-127	312	550	0	Content		-119	311	7965575	320715261
7982	08:47:29.977	00:00:07.982	479	-49,61411	411,9702	0,4016374	0,7236121	428,1202	2,925253	1	-49,67794	411,989	0,4016376	0,7236121	428,1202	2,925274	3	8	-50	412						StimuliFarbe_gruen_rot.png	0	880	547	72	111	-127	312	550	0	Content		-122	301	7982145	320731831
7998	08:47:29.993	00:00:07.998	480	-8,852465	428,1251	0,4000757	0,7243007	428,1202	3,019846	1	-8,852465	428,1251	0,4000757	0,7243007	428,1202	3,019846	3	8	-9	428						StimuliFarbe_gruen_rot.png	0	880	547	72	111	-127	312	550	0	Content		-81	317	7998449	320748135
8016	08:47:30.011	00:00:08.015	481	-1024	-768	-1	-1	-1	-1	4	-1024	-768	-1	-1	-1	-1	4	8	0	0						StimuliFarbe_gruen_rot.png	0	880	547	72	111	-127	312	550	0	Content		-72	-111	8015513	320765199
8032	08:47:30.027	00:00:08.032	482	-34,44133	421,3187	0,3970414	0,726958	428,0619	2,972317	1	-34,40881	421,3131	0,3970413	0,726958	428,0619	2,972307	3	8	-34	421						StimuliFarbe_gruen_rot.png	0	880	547	72	111	-127	312	550	0	Content		-106	310	8032192	320781878
8049	08:47:30.044	00:00:08.048	483	-83,03858	416,8631	0,3955912	0,7279096	428,0619	2,843052	1	-83,03858	416,8631	0,3955912	0,7279096	428,0619	2,843052	3	8	-83	417						StimuliFarbe_gruen_rot.png	0	880	547	72	111	-127	312	550	0	Content		-155	306	8048819	320798505
8065	08:47:30.060	00:00:08.065	484	-62,79846	430,0232	0,3943021	0,728973	428,0619	2,935125	1	-62,79846	430,0232	0,3943021	0,728973	428,0619	2,935125	3	8	-63	430						StimuliFarbe_gruen_rot.png	0	880	547	72	111	-127	312	550	0	Content		-135	319	8065189	320814875
8082	08:47:30.077	00:00:08.082	485	-22,1379	452,9168	0,3926116	0,7301021	428,0619	3,155228	1	-22,1379	452,9168	0,3926116	0,7301021	428,0619	3,155228	3	8	-22	453						StimuliFarbe_gruen_rot.png	0	880	547	72	111	-127	312	550	0	Content		-94	342	8082134	320831820
8098	08:47:30.093	00:00:08.098	486	-90,838	414,3571	0,3911834	0,7315838	428,0619	2,869766	1	-90,838	414,3571	0,3911834	0,7315838	428,0619	2,869766	3	8	-91	414						StimuliFarbe_gruen_rot.png	0	880	547	72	111	-127	312	550	0	Content		-163	303	8098439	320848125
8115	08:47:30.110	00:00:08.115	487	-1024	-768	-1	-1	-1	-1	4	-1024	-768	-1	-1	-1	-1	4	8	0	0						StimuliFarbe_gruen_rot.png	0	880	547	72	111	-127	312	550	0	Content		-72	-111	8115063	320864749
8132	08:47:30.127	00:00:08.131	488	-61,03804	428,3972	0,3884306	0,734034	428,1389	2,995355	1	-61,11781	428,4209	0,3884309	0,734034	428,1389	2,995353	3	8	-61	428						StimuliFarbe_gruen_rot.png	0	880	547	72	111	-127	312	550	0	Content		-133	317	8131801	320881487
8149	08:47:30.144	00:00:08.148	489	-59,9938	418,9784	0,3870897	0,7349834	428,6423	2,961679	1	-60,11102	419,0022	0,3870901	0,7349834	428,6423	2,961692	3	8	-60	419						StimuliFarbe_gruen_rot.png	0	880	547	72	111	-127	312	550	0	Content		-132	308	8148751	320898437
8165	08:47:30.160	00:00:08.165	490	-43,26834	411,8824	0,3857277	0,7361668	428,227	2,907109	1	-43,36914	411,8842	0,385728	0,7361668	428,2271	2,907168	3	8	-43	412						StimuliFarbe_gruen_rot.png	0	880	547	72	111	-127	312	550	0	Content		-115	301	8165450	320915136
8182	08:47:30.177	00:00:08.182	491	-45,48264	429,0273	0,38446	0,7370662	428,5356	2,989561	1	-45,667	429,0767	0,3844605	0,7370662	428,5357	2,989582	3	8	-45	429						StimuliFarbe_gruen_rot.png	0	880	547	72	111	-127	312	550	0	Content		-117	318	8182125	320931811
8198	08:47:30.193	00:00:08.198	492	-57,9389	434,8302	0,3830802	0,7380178	428,162	2,959445	1	-57,80459	434,7902	0,3830797	0,7380178	428,162	2,95945	3	8	-58	435						StimuliFarbe_gruen_rot.png	0	880	547	72	111	-127	312	550	0	Content		-130	324	8198431	320948117
8215	08:47:30.210	00:00:08.215	493	-1024	-768	-1	-1	-1	-1	4	-1024	-768	-1	-1	-1	-1	4	8	0	0						StimuliFarbe_gruen_rot.png	0	880	547	72	111	-127	312	550	0	Content		-72	-111	8215055	320964741
8232	08:47:30.227	00:00:08.231	494	-38,9579	421,4439	0,3803556	0,7407951	428,5859	2,965911	1	-39,14862	421,5411	0,3803563	0,7407951	428,5859	2,965836	3	8	-39	421						StimuliFarbe_gruen_rot.png	0	880	547	72	111	-127	312	550	0	Content		-111	310	8231677	320981363
8249	08:47:30.244	00:00:08.248	495	-86,13628	424,7014	0,3787312	0,7420694	428,586	2,937037	1	-86,13628	424,7014	0,3787312	0,7420694	428,586	2,937037	3	8	-86	425						StimuliFarbe_gruen_rot.png	0	880	547	72	111	-127	312	550	0	Content		-158	314	8248747	320998433
8265	08:47:30.260	00:00:08.265	496	-1024	-768	-1	-1	-1	-1	4	-1024	-768	-1	-1	-1	-1	4	8	0	0						StimuliFarbe_gruen_rot.png	0	880	547	72	111	-127	312	550	0	Content		-72	-111	8265051	321014737
8282	08:47:30.277	00:00:08.281	497	-107,1197	392,9686	0,3771381	0,7443509	428,8289	2,961733	1	-107,3459	392,9962	0,3771387	0,7443509	428,8289	2,961742	3	9	-107	393						StimuliFarbe_gruen_rot.png	0	880	547	72	111	-255	258	450	0	Content		-179	282	8281798	321031484
8298	08:47:30.293	00:00:08.298	498	-163,6709	379,0718	0,3764129	0,74519	428,7448	2,898983	1	-163,7342	379,0912	0,3764131	0,74519	428,7448	2,898977	3	9	-164	379						StimuliFarbe_gruen_rot.png	0	880	547	72	111	-255	258	450	0	Content		-236	268	8298300	321047986
8315	08:47:30.310	00:00:08.315	499	-173,8096	369,1687	0,3750021	0,7467209	428,4591	2,910794	1	-174,0406	369,26	0,3750028	0,7467209	428,4591	2,910785	3	9	-174	369						StimuliFarbe_gruen_rot.png	0	880	547	72	111	-255	258	450	0	Content		-246	258	8315368	321065054
8332	08:47:30.327	00:00:08.332	500	-163,5026	369,8347	0,3732767	0,7478267	428,735	2,824518	1	-163,4943	369,834	0,3732767	0,7478267	428,7351	2,824518	3	9	-164	370						StimuliFarbe_gruen_rot.png	0	880	547	72	111	-255	258	450	0	Content		-236	259	8332047	321081733
8349	08:47:30.344	00:00:08.348	501	-194,9735	384,0309	0,3715173	0,7493842	428,2408	3,007776	1	-195,0769	384,0956	0,3715176	0,7493842	428,2408	3,007758	3	9	-195	384						StimuliFarbe_gruen_rot.png	0	880	547	72	111	-255	258	450	0	Content		-267	273	8348741	321098427
8365	08:47:30.360	00:00:08.365	502	-179,4704	363,256	0,3701016	0,7503271	428,5506	2,871389	1	-179,3534	363,2278	0,3701013	0,7503271	428,5506	2,871439	3	9	-179	363						StimuliFarbe_gruen_rot.png	0	880	547	72	111	-255	258	450	0	Content		-251	252	8365043	321114729
8382	08:47:30.377	00:00:08.381	503	-165,0602	377,9999	0,3686914	0,7514089	428,5279	2,878103	1	-165,0148	377,9756	0,3686912	0,7514089	428,528	2,878118	3	9	-165	378						StimuliFarbe_gruen_rot.png	0	880	547	72	111	-255	258	450	0	Content		-237	267	8381546	321131232
8398	08:47:30.393	00:00:08.398	504	-1024	-768	-1	-1	-1	-1	4	-1024	-768	-1	-1	-1	-1	4	9	0	0						StimuliFarbe_gruen_rot.png	0	880	547	72	111	-255	258	450	0	Content		-72	-111	8398291	321147977
8415	08:47:30.410	00:00:08.415	505	-161,7356	376,6374	0,3663374	0,7531394	428,2433	2,941035	1	-161,9999	376,6857	0,3663381	0,7531394	428,2433	2,941071	3	9	-162	377						StimuliFarbe_gruen_rot.png	0	880	547	72	111	-255	258	450	0	Content		-234	266	8415361	321165047
8432	08:47:30.427	00:00:08.431	506	-196,3814	385,6411	0,3651996	0,753004	428,0236	2,960448	1	-196,2675	385,5671	0,365199	0,753004	428,0236	2,960543	3	9	-196	386						StimuliFarbe_gruen_rot.png	0	880	547	72	111	-255	258	450	0	Content		-268	275	8431666	321181352
8449	08:47:30.444	00:00:08.448	507	-183,1582	348,1188	0,3646876	0,7531443	428,2639	2,885205	1	-183,3277	348,2354	0,3646884	0,7531444	428,2639	2,885192	3	9	-183	348						StimuliFarbe_gruen_rot.png	0	880	547	72	111	-255	258	450	0	Content		-255	237	8448733	321198419
8465	08:47:30.460	00:00:08.465	508	-195,9423	360,3236	0,364265	0,7526618	427,8362	2,944612	1	-195,8839	360,2787	0,3642648	0,7526618	427,8363	2,944622	3	9	-196	360						StimuliFarbe_gruen_rot.png	0	880	547	72	111	-255	258	450	0	Content		-268	249	8465430	321215116
8482	08:47:30.477	00:00:08.481	509	-170,3159	365,9916	0,3642534	0,7521418	428,0866	2,893635	1	-170,6436	366,06	0,3642543	0,7521419	428,0867	2,893674	3	9	-170	366						StimuliFarbe_gruen_rot.png	0	880	547	72	111	-255	258	450	0	Content		-242	255	8481985	321231671
8498	08:47:30.493	00:00:08.498	510	-182,304	368,4641	0,3639905	0,7513158	427,6459	2,985896	1	-182,1387	368,2768	0,3639897	0,7513158	427,6459	2,985994	3	9	-182	368						StimuliFarbe_gruen_rot.png	0	880	547	72	111	-255	258	450	0	Content		-254	257	8498289	321247975
8515	08:47:30.510	00:00:08.514	511	-184,5185	351,0584	0,3640473	0,7502891	427,676	2,905736	1	-184,3879	351,0021	0,3640469	0,7502891	427,676	2,905736	3	9	-185	351						StimuliFarbe_gruen_rot.png	0	880	547	72	111	-255	258	450	0	Content		-257	240	8514915	321264601
8532	08:47:30.527	00:00:08.531	512	-195,9987	360,3068	0,3642882	0,7495469	427,5034	2,933556	1	-195,9424	360,254	0,364288	0,7495469	427,5034	2,933558	3	9	-196	360						StimuliFarbe_gruen_rot.png	0	880	547	72	111	-255	258	450	0	Content		-268	249	8531538	321281224
8549	08:47:30.544	00:00:08.548	513	-202,9838	359,8894	0,3645155	0,7492782	427,6853	2,978178	1	-203,1394	359,9849	0,364516	0,7492782	427,6854	2,978184	3	9	-203	360						StimuliFarbe_gruen_rot.png	0	880	547	72	111	-255	258	450	0	Content		-275	249	8548661	321298347
8565	08:47:30.560	00:00:08.565	514	-177,0262	364,104	0,3647817	0,7489504	428,1709	2,94181	1	-177,36	364,0909	0,3647826	0,7489504	428,171	2,941911	3	9	-177	364						StimuliFarbe_gruen_rot.png	0	880	547	72	111	-255	258	450	0	Content		-249	253	8565451	321315137
8582	08:47:30.577	00:00:08.581	515	-193,3072	359,2292	0,3647533	0,7489329	427,9757	2,959301	1	-193,542	359,2822	0,364754	0,7489329	427,9757	2,959345	3	9	-193	359						StimuliFarbe_gruen_rot.png	0	880	547	72	111	-255	258	450	0	Content		-265	248	8581981	321331667
8598	08:47:30.593	00:00:08.598	516	-186,2393	376,2833	0,3647043	0,7485407	428,1369	3,028136	1	-186,4468	376,3604	0,3647048	0,7485407	428,1369	3,028208	3	9	-186	376						StimuliFarbe_gruen_rot.png	0	880	547	72	111	-255	258	450	0	Content		-258	265	8598160	321347846
8615	08:47:30.610	00:00:08.614	517	-175,6655	363,6722	0,3645206	0,748197	428,6073	2,938908	1	-175,7946	363,7045	0,364521	0,748197	428,6074	2,938922	3	9	-176	364						StimuliFarbe_gruen_rot.png	0	880	547	72	111	-255	258	450	0	Content		-248	253	8614785	321364471
8632	08:47:30.627	00:00:08.631	518	-190,0322	386,4219	0,364116	0,7480374	428,7542	3,065404	1	-190,1482	386,4432	0,3641163	0,7480374	428,7543	3,065447	3	9	-190	386						StimuliFarbe_gruen_rot.png	0	880	547	72	111	-255	258	450	0	Content		-262	275	8631535	321381221
8649	08:47:30.644	00:00:08.648	519	-183,7646	368,4836	0,3636043	0,747988	429,0289	2,953422	1	-184,2347	368,5461	0,3636053	0,747988	429,0289	2,953481	3	9	-184	368						StimuliFarbe_gruen_rot.png	0	880	547	72	111	-255	258	450	0	Content		-256	257	8648662	321398348
8665	08:47:30.660	00:00:08.665	520	-195,237	362,4854	0,3630194	0,7476985	429,3343	2,981416	1	-195,491	362,5306	0,3630199	0,7476985	429,3343	2,981449	3	9	-195	362						StimuliFarbe_gruen_rot.png	0	880	547	72	111	-255	258	450	0	Content		-267	251	8665284	321414970
8682	08:47:30.677	00:00:08.681	521	-183,7058	370,4748	0,3621594	0,7477562	430,0527	2,983012	1	-183,9853	370,4859	0,36216	0,7477562	430,0528	2,983029	3	9	-184	370						StimuliFarbe_gruen_rot.png	0	880	547	72	111	-255	258	450	0	Content		-256	259	8681854	321431540
8698	08:47:30.693	00:00:08.698	522	-206,5794	374,2616	0,3600575	0,7485268	430,3179	3,033965	1	-43,70397	408,2447	0,3600582	0,7485268	430,318	2,9462	3	9	-207	374						StimuliFarbe_gruen_rot.png	0	880	547	72	111	-255	258	450	0	Content		-279	263	8698035	321447721
8715	08:47:30.710	00:00:08.714	523	65,86203	459,4797	0,3577429	0,7496699	431,1097	2,910749	1	65,90523	459,4686	0,3577427	0,7496699	431,1097	2,910774	3	9	66	459						StimuliFarbe_gruen_rot.png	0	880	547	72	111	-255	258	450	0	Content		-6	348	8714784	321464470
8732	08:47:30.727	00:00:08.731	524	-1024	-768	-1	-1	-1	-1	4	-1024	-768	-1	-1	-1	-1	4		0	0						StimuliFarbe_gruen_rot.png	0	880	547	72	111				0	Content		-72	-111	8731531	321481217
8748	08:47:30.743	00:00:08.748	525	-1024	-768	-1	-1	-1	-1	4	-1024	-768	-1	-1	-1	-1	4		0	0						StimuliFarbe_gruen_rot.png	0	880	547	72	111				0	Content		-72	-111	8748476	321498162
8765	08:47:30.760	00:00:08.765	526	-1024	-768	-1	-1	-1	-1	4	-1024	-768	-1	-1	-1	-1	4		0	0						StimuliFarbe_gruen_rot.png	0	880	547	72	111				0	Content		-72	-111	8765281	321514967
8782	08:47:30.777	00:00:08.781	527	-1024	-768	-1	-1	-1	-1	4	-1024	-768	-1	-1	-1	-1	4		0	0						StimuliFarbe_gruen_rot.png	0	880	547	72	111				0	Content		-72	-111	8781851	321531537
8798	08:47:30.793	00:00:08.798	528	-1024	-768	-1	-1	-1	-1	4	-1024	-768	-1	-1	-1	-1	4		0	0						StimuliFarbe_gruen_rot.png	0	880	547	72	111				0	Content		-72	-111	8798267	321547953
8815	08:47:30.810	00:00:08.815	529	-1024	-768	-1	-1	-1	-1	4	-1024	-768	-1	-1	-1	-1	4		0	0						StimuliFarbe_gruen_rot.png	0	880	547	72	111				0	Content		-72	-111	8815024	321564710
8832	08:47:30.827	00:00:08.831	530	32,90672	465,3365	0,3663101	0,7717853	382,8949	2,309406	1	32,90672	465,3365	0,3663101	0,7717853	382,8949	2,309406	3	10	33	465						StimuliFarbe_gruen_rot.png	0	880	547	72	111	-39	354	17	0	Content		-39	354	8831642	321581328
8848	08:47:30.843	00:00:08.848	531	-1024	-768	-1	-1	-1	-1	4	-1024	-768	-1	-1	-1	-1	4		0	0						StimuliFarbe_gruen_rot.png	0	880	547	72	111				0	Content		-72	-111	8848270	321597956
8865	08:47:30.860	00:00:08.864	532	-1024	-768	-1	-1	-1	-1	4	-1024	-768	-1	-1	-1	-1	4		0	0						StimuliFarbe_gruen_rot.png	0	880	547	72	111				0	Content		-72	-111	8864893	321614579
8882	08:47:30.877	00:00:08.881	533	-1024	-768	-1	-1	-1	-1	4	-1024	-768	-1	-1	-1	-1	4		0	0						StimuliFarbe_gruen_rot.png	0	880	547	72	111				0	Content		-72	-111	8881885	321631571
8898	08:47:30.893	00:00:08.898	534	-1024	-768	-1	-1	-1	-1	4	-1024	-768	-1	-1	-1	-1	4		0	0						StimuliFarbe_gruen_rot.png	0	880	547	72	111				0	Content		-72	-111	8898264	321647950
8915	08:47:30.910	00:00:08.915	535	-1024	-768	-1	-1	-1	-1	4	-1024	-768	-1	-1	-1	-1	4		0	0						StimuliFarbe_gruen_rot.png	0	880	547	72	111				0	Content		-72	-111	8915128	321664814
8932	08:47:30.927	00:00:08.931	536	-1024	-768	-1	-1	-1	-1	4	-1024	-768	-1	-1	-1	-1	4		0	0						StimuliFarbe_gruen_rot.png	0	880	547	72	111				0	Content		-72	-111	8931634	321681320
8948	08:47:30.943	00:00:08.948	537	-1024	-768	-1	-1	-1	-1	4	-1024	-768	-1	-1	-1	-1	4		0	0						StimuliFarbe_gruen_rot.png	0	880	547	72	111				0	Content		-72	-111	8948331	321698017
8965	08:47:30.960	00:00:08.965	538	-1024	-768	-1	-1	-1	-1	4	-1024	-768	-1	-1	-1	-1	4		0	0						StimuliFarbe_gruen_rot.png	0	880	547	72	111				0	Content		-72	-111	8965006	321714692
8982	08:47:30.977	00:00:08.981	539	-1024	-768	-1	-1	-1	-1	4	-1024	-768	-1	-1	-1	-1	4		0	0						StimuliFarbe_gruen_rot.png	0	880	547	72	111				0	Content		-72	-111	8981757	321731443
8998	08:47:30.993	00:00:08.998	540	-1024	-768	-1	-1	-1	-1	4	-1024	-768	-1	-1	-1	-1	4		0	0						StimuliFarbe_gruen_rot.png	0	880	547	72	111				0	Content		-72	-111	8998383	321748069
9015	08:47:31.010	00:00:09.014	541	-1024	-768	-1	-1	-1	-1	4	-1024	-768	-1	-1	-1	-1	4		0	0						StimuliFarbe_gruen_rot.png	0	880	547	72	111				0	Content		-72	-111	9014943	321764629
9032	08:47:31.027	00:00:09.031	542	-1024	-768	-1	-1	-1	-1	4	-1024	-768	-1	-1	-1	-1	4		0	0						StimuliFarbe_gruen_rot.png	0	880	547	72	111				0	Content		-72	-111	9031620	321781306
9048	08:47:31.043	00:00:09.048	543	-1024	-768	-1	-1	-1	-1	4	-1024	-768	-1	-1	-1	-1	4		0	0						StimuliFarbe_gruen_rot.png	0	880	547	72	111				0	Content		-72	-111	9048244	321797930
9065	08:47:31.060	00:00:09.064	544	-1024	-768	-1	-1	-1	-1	4	-1024	-768	-1	-1	-1	-1	4		0	0						StimuliFarbe_gruen_rot.png	0	880	547	72	111				0	Content		-72	-111	9064617	321814303
9082	08:47:31.077	00:00:09.081	545	-1024	-768	-1	-1	-1	-1	4	-1024	-768	-1	-1	-1	-1	4		0	0						StimuliFarbe_gruen_rot.png	0	880	547	72	111				0	Content		-72	-111	9081935	321831621
9099	08:47:31.094	00:00:09.098	546	-1024	-768	-1	-1	-1	-1	4	-1024	-768	-1	-1	-1	-1	4		0	0						StimuliFarbe_gruen_rot.png	0	880	547	72	111				0	Content		-72	-111	9098611	321848297
9115	08:47:31.110	00:00:09.115	547	-1024	-768	-1	-1	-1	-1	4	-1024	-768	-1	-1	-1	-1	4		0	0						StimuliFarbe_gruen_rot.png	0	880	547	72	111				0	Content		-72	-111	9115236	321864922
9131	08:47:31.126	00:00:09.131	548	-1024	-768	-1	-1	-1	-1	4	-1024	-768	-1	-1	-1	-1	4		0	0						StimuliFarbe_gruen_rot.png	0	880	547	72	111				0	Content		-72	-111	9131363	321881049
9147	08:47:31.142	00:00:09.147	549	-1024	-768	-1	-1	-1	-1	4	-1024	-768	-1	-1	-1	-1	4		0	0						StimuliFarbe_gruen_rot.png	0	880	547	72	111				0	Content		-72	-111	9147362	321897048
9164	08:47:31.159	00:00:09.163	550	-1024	-768	-1	-1	-1	-1	4	-1024	-768	-1	-1	-1	-1	4		0	0						StimuliFarbe_gruen_rot.png	0	880	547	72	111				0	Content		-72	-111	9163981	321913667
9181	08:47:31.176	00:00:09.180	551	-1024	-768	-1	-1	-1	-1	4	-1024	-768	-1	-1	-1	-1	4		0	0						StimuliFarbe_gruen_rot.png	0	880	547	72	111				0	Content		-72	-111	9180604	321930290
9198	08:47:31.193	00:00:09.197	552	-1024	-768	-1	-1	-1	-1	4	-1024	-768	-1	-1	-1	-1	4		0	0						StimuliFarbe_gruen_rot.png	0	880	547	72	111				0	Content		-72	-111	9197798	321947484
9215	08:47:31.210	00:00:09.215	553	-1024	-768	-1	-1	-1	-1	4	-1024	-768	-1	-1	-1	-1	4		0	0						StimuliFarbe_gruen_rot.png	0	880	547	72	111				0	Content		-72	-111	9215170	321964856
9232	08:47:31.227	00:00:09.232	554	-1024	-768	-1	-1	-1	-1	4	-1024	-768	-1	-1	-1	-1	4		0	0						StimuliFarbe_gruen_rot.png	0	880	547	72	111				0	Content		-72	-111	9232417	321982103
9247	08:47:31.242	00:00:09.247	555	-1024	-768	-1	-1	-1	-1	4	-1024	-768	-1	-1	-1	-1	4		0	0						StimuliFarbe_gruen_rot.png	0	880	547	72	111				0	Content		-72	-111	9247220	321996906
9264	08:47:31.259	00:00:09.263	556	-1024	-768	-1	-1	-1	-1	4	-1024	-768	-1	-1	-1	-1	4		0	0						StimuliFarbe_gruen_rot.png	0	880	547	72	111				0	Content		-72	-111	9263842	322013528
9281	08:47:31.276	00:00:09.280	557	-1024	-768	-1	-1	-1	-1	4	-1024	-768	-1	-1	-1	-1	4		0	0						StimuliFarbe_gruen_rot.png	0	880	547	72	111				0	Content		-72	-111	9280589	322030275
9297	08:47:31.292	00:00:09.297	558	-1024	-768	-1	-1	-1	-1	4	-1024	-768	-1	-1	-1	-1	4		0	0						StimuliFarbe_gruen_rot.png	0	880	547	72	111				0	Content		-72	-111	9297204	322046890
9314	08:47:31.309	00:00:09.314	559	262,9812	771,5968	0,4498081	0,6909584	384,8967	2,816368	3	262,9812	771,5968	0,4498081	0,6909584	384,8967	2,816368	1	11	263	772						StimuliFarbe_gruen_rot.png	0	880	547	72	111	183	651	416	0	Content		191	661	9314402	322064088
9331	08:47:31.326	00:00:09.330	560	273,0605	768,519	0,4511651	0,6906589	386,6182	2,926733	3	273,0605	768,519	0,4511651	0,6906589	386,6182	2,926733	1	11	273	769						StimuliFarbe_gruen_rot.png	0	880	547	72	111	183	651	416	0	Content		201	658	9330830	322080516
9348	08:47:31.343	00:00:09.347	561	264,6036	776,897	0,4518216	0,6902843	386,6182	2,813777	3	264,6036	776,897	0,4518216	0,6902843	386,6182	2,813777	1	11	265	777						StimuliFarbe_gruen_rot.png	0	880	547	72	111	183	651	416	0	Content		193	666	9347701	322097387
9364	08:47:31.359	00:00:09.364	562	264,6458	764,636	0,4510245	0,6905045	381,624	2,86118	3	264,6458	764,636	0,4510245	0,6905045	381,624	2,86118	1	11	265	765						StimuliFarbe_gruen_rot.png	0	880	547	72	111	183	651	416	0	Content		193	654	9364074	322113760
9381	08:47:31.376	00:00:09.381	563	255,276	771,6879	0,4525296	0,6900104	385,1717	2,870576	3	255,276	771,6879	0,4525296	0,6900104	385,1717	2,870576	1	11	255	772						StimuliFarbe_gruen_rot.png	0	880	547	72	111	183	651	416	0	Content		183	661	9381015	322130701
9398	08:47:31.393	00:00:09.397	564	262,836	774,9596	0,4503988	0,6901432	377,3762	2,872795	3	262,836	774,9596	0,4503988	0,6901432	377,3762	2,872795	1	11	263	775						StimuliFarbe_gruen_rot.png	0	880	547	72	111	183	651	416	0	Content		191	664	9397640	322147326
9414	08:47:31.409	00:00:09.414	565	247,5182	771,0408	0,4530873	0,690056	385,4468	2,929645	3	247,5182	771,0408	0,4530873	0,690056	385,4468	2,929645	1	11	248	771						StimuliFarbe_gruen_rot.png	0	880	547	72	111	183	651	416	0	Content		176	660	9414387	322164073
9431	08:47:31.426	00:00:09.430	566	254,3214	760,488	0,4522711	0,6906299	382,7305	3,005575	3	254,3214	760,488	0,4522711	0,6906299	382,7305	3,005575	1	11	254	760						StimuliFarbe_gruen_rot.png	0	880	547	72	111	183	651	416	0	Content		182	649	9430691	322180377
9447	08:47:31.442	00:00:09.447	567	256,4139	762,4611	0,45197	0,6911478	382,0828	2,94282	3	256,4139	762,4611	0,45197	0,6911478	382,0828	2,94282	1	11	256	762						StimuliFarbe_gruen_rot.png	0	880	547	72	111	183	651	416	0	Content		184	651	9447311	322196997
9464	08:47:31.459	00:00:09.463	568	259,2155	770,3015	0,4519066	0,6910548	382,947	3,014315	3	259,2155	770,3015	0,4519066	0,6910548	382,947	3,014315	1	11	259	770						StimuliFarbe_gruen_rot.png	0	880	547	72	111	183	651	416	0	Content		187	659	9463932	322213618
9481	08:47:31.476	00:00:09.481	569	263,1071	767,1239	0,4501798	0,6913783	378,444	2,926608	3	263,1071	767,1239	0,4501798	0,6913783	378,444	2,926608	1	11	263	767						StimuliFarbe_gruen_rot.png	0	880	547	72	111	183	651	416	0	Content		191	656	9481000	322230686
9498	08:47:31.493	00:00:09.497	570	258,1417	754,4559	0,4497658	0,691789	378,3917	3,004876	3	258,1417	754,4559	0,4497658	0,691789	378,3917	3,004876	1	11	258	754						StimuliFarbe_gruen_rot.png	0	880	547	72	111	183	651	416	0	Content		186	643	9497625	322247311
9514	08:47:31.509	00:00:09.514	571	257,5317	765,9478	0,4492925	0,6912565	378,4722	3,024864	3	257,5317	765,9478	0,4492925	0,6912565	378,4722	3,024864	1	11	258	766						StimuliFarbe_gruen_rot.png	0	880	547	72	111	183	651	416	0	Content		186	655	9514259	322263945
9531	08:47:31.526	00:00:09.530	572	255,5114	756,0048	0,4490882	0,6913288	380,0614	3,022403	3	255,5114	756,0048	0,4490882	0,6913288	380,0614	3,022403	1	11	256	756						StimuliFarbe_gruen_rot.png	0	880	547	72	111	183	651	416	0	Content		184	645	9530551	322280237
9547	08:47:31.542	00:00:09.547	573	246,4368	762,1193	0,4480468	0,6907319	379,4141	3,077574	3	246,4368	762,1193	0,4480468	0,6907319	379,4141	3,077574	1	11	246	762						StimuliFarbe_gruen_rot.png	0	880	547	72	111	183	651	416	0	Content		174	651	9547303	322296989
9564	08:47:31.559	00:00:09.563	574	248,3109	746,3806	0,448092	0,6901208	382,8932	3,080828	3	248,3109	746,3806	0,448092	0,6901208	382,8932	3,080828	1	11	248	746						StimuliFarbe_gruen_rot.png	0	880	547	72	111	183	651	416	0	Content		176	635	9563923	322313609
9581	08:47:31.576	00:00:09.580	575	245,4623	752,2037	0,4468012	0,6899931	382,7424	3,084597	3	245,4623	752,2037	0,4468012	0,6899931	382,7424	3,084597	1	11	245	752						StimuliFarbe_gruen_rot.png	0	880	547	72	111	183	651	416	0	Content		173	641	9580863	322330549
9598	08:47:31.593	00:00:09.597	576	237,3743	742,8836	0,4414862	0,6904573	370,418	3,017396	3	237,3743	742,8836	0,4414862	0,6904573	370,418	3,017396	1	11	237	743						StimuliFarbe_gruen_rot.png	0	880	547	72	111	183	651	416	0	Content		165	632	9597613	322347299
9614	08:47:31.609	00:00:09.614	577	245,6293	733,894	0,445887	0,6912692	387,8038	3,105698	3	245,6293	733,894	0,445887	0,6912692	387,8038	3,105698	1	11	246	734						StimuliFarbe_gruen_rot.png	0	880	547	72	111	183	651	416	0	Content		174	623	9614248	322363934
9631	08:47:31.626	00:00:09.630	578	250,5842	740,5769	0,4432823	0,6923478	384,351	3,037693	3	250,5842	740,5769	0,4432823	0,6923478	384,351	3,037693	1	11	251	741						StimuliFarbe_gruen_rot.png	0	880	547	72	111	183	651	416	0	Content		179	630	9630539	322380225
9647	08:47:31.642	00:00:09.647	579	232,6615	615,7708	0,4418131	0,6941319	384,2383	2,405216	3	232,6615	615,7708	0,4418131	0,6941319	384,2383	2,405216	1	11	233	616						StimuliFarbe_gruen_rot.png	0	880	547	72	111	183	651	416	0	Content		161	505	9647160	322396846
9664	08:47:31.659	00:00:09.663	580	-1024	-768	-1	-1	-1	-1	4	-1024	-768	-1	-1	-1	-1	4	11	0	0						StimuliFarbe_gruen_rot.png	0	880	547	72	111	183	651	416	0	Content		-72	-111	9663782	322413468
9681	08:47:31.676	00:00:09.680	581	-1024	-768	-1	-1	-1	-1	4	-1024	-768	-1	-1	-1	-1	4	11	0	0						StimuliFarbe_gruen_rot.png	0	880	547	72	111	183	651	416	0	Content		-72	-111	9680849	322430535
9698	08:47:31.693	00:00:09.697	582	-1024	-768	-1	-1	-1	-1	4	-1024	-768	-1	-1	-1	-1	4	11	0	0						StimuliFarbe_gruen_rot.png	0	880	547	72	111	183	651	416	0	Content		-72	-111	9697654	322447340
9714	08:47:31.709	00:00:09.714	583	-1024	-768	-1	-1	-1	-1	4	-1024	-768	-1	-1	-1	-1	4	11	0	0						StimuliFarbe_gruen_rot.png	0	880	547	72	111	183	651	416	0	Content		-72	-111	9714096	322463782
9731	08:47:31.726	00:00:09.730	584	180,5562	740,7607	0,4674954	0,705198	384,2383	3,168127	1	180,5562	740,7607	0,4674954	0,705198	384,2383	3,168127	3	12	181	741						StimuliFarbe_gruen_rot.png	0	880	547	72	111	96	629	767	0	Content		109	630	9730651	322480337
9747	08:47:31.742	00:00:09.747	585	162,1744	734,2075	0,4663424	0,7080597	384,2383	3,161873	1	162,1744	734,2075	0,4663424	0,7080597	384,2383	3,161873	3	12	162	734						StimuliFarbe_gruen_rot.png	0	880	547	72	111	96	629	767	0	Content		90	623	9747275	322496961
9764	08:47:31.759	00:00:09.764	586	166,31	736,1011	0,4670138	0,7106106	379,6623	3,144516	1	161,8161	734,8194	0,4652272	0,7105989	384,2382	3,178934	3	12	166	736						StimuliFarbe_gruen_rot.png	0	880	547	72	111	96	629	767	0	Content		94	625	9764023	322513709
9781	08:47:31.776	00:00:09.780	587	166,0202	729,9221	0,4642601	0,7136679	384,8296	3,231539	1	166,5827	730,1021	0,4644892	0,7136694	384,2382	3,227024	3	12	166	730						StimuliFarbe_gruen_rot.png	0	880	547	72	111	96	629	767	0	Content		94	619	9780888	322530574
9797	08:47:31.792	00:00:09.797	588	165,34	740,8922	0,4671764	0,7161281	374,7603	3,148736	1	177,1788	739,6159	0,4637649	0,7161029	384,2383	3,227645	3	12	165	741						StimuliFarbe_gruen_rot.png	0	880	547	72	111	96	629	767	0	Content		93	630	9797145	322546831
9814	08:47:31.809	00:00:09.814	589	167,8213	732,2739	0,4643038	0,7192613	379,7882	3,156154	1	167,8213	732,2739	0,4643038	0,7192613	379,7882	3,156154	3	12	168	732						StimuliFarbe_gruen_rot.png	0	880	547	72	111	96	629	767	0	Content		96	621	9814223	322563909
9831	08:47:31.826	00:00:09.830	590	165,1758	735,7301	0,4631741	0,7215868	380,8739	3,161368	1	165,1758	735,7301	0,4631741	0,7215868	380,8739	3,161368	3	12	165	736						StimuliFarbe_gruen_rot.png	0	880	547	72	111	96	629	767	0	Content		93	625	9830513	322580199
9848	08:47:31.843	00:00:09.847	591	182,0638	734,2689	0,4634039	0,7244686	378,1791	3,158923	1	182,0638	734,2689	0,4634039	0,7244686	378,1791	3,158923	3	12	182	734						StimuliFarbe_gruen_rot.png	0	880	547	72	111	96	629	767	0	Content		110	623	9847581	322597267
9864	08:47:31.859	00:00:09.863	592	167,7504	731,2015	0,4590131	0,7270987	387,5925	3,304713	1	167,7504	731,2015	0,4590131	0,7270987	387,5925	3,304713	3	12	168	731						StimuliFarbe_gruen_rot.png	0	880	547	72	111	96	629	767	0	Content		96	620	9863885	322613571
9881	08:47:31.876	00:00:09.881	593	158,9603	730,575	0,4592225	0,7298171	384,6588	3,314072	1	158,9603	730,575	0,4592225	0,7298171	384,6588	3,314072	3	12	159	731						StimuliFarbe_gruen_rot.png	0	880	547	72	111	96	629	767	0	Content		87	620	9881001	322630687
9897	08:47:31.892	00:00:09.897	594	163,7665	740,1641	0,4603639	0,7318115	380,2783	3,301351	1	163,7665	740,1641	0,4603639	0,7318115	380,2783	3,301351	3	12	164	740						StimuliFarbe_gruen_rot.png	0	880	547	72	111	96	629	767	0	Content		92	629	9897078	322646764
9914	08:47:31.909	00:00:09.914	595	187,1761	751,9351	0,4682463	0,7339054	359,4633	3,161611	1	187,1761	751,9351	0,4682463	0,7339054	359,4633	3,161611	3	12	187	752						StimuliFarbe_gruen_rot.png	0	880	547	72	111	96	629	767	0	Content		115	641	9914210	322663896
9930	08:47:31.925	00:00:09.930	596	174,5471	739,5239	0,4580815	0,7363014	383,4505	3,381677	1	174,5471	739,5239	0,4580815	0,7363014	383,4505	3,381677	3	12	175	740						StimuliFarbe_gruen_rot.png	0	880	547	72	111	96	629	767	0	Content		103	629	9930448	322680134
9948	08:47:31.943	00:00:09.947	597	169,6809	746,537	0,4585067	0,7377534	381,2617	3,311595	1	169,6809	746,537	0,4585067	0,7377534	381,2617	3,311595	3	12	170	747						StimuliFarbe_gruen_rot.png	0	880	547	72	111	96	629	767	0	Content		98	636	9947572	322697258
9964	08:47:31.959	00:00:09.964	598	170,1176	741,5085	0,457682	0,7393265	382,5016	3,301864	1	170,1176	741,5085	0,457682	0,7393265	382,5016	3,301864	3	12	170	742						StimuliFarbe_gruen_rot.png	0	880	547	72	111	96	629	767	0	Content		98	631	9964376	322714062
9981	08:47:31.976	00:00:09.980	599	151,6652	744,0268	0,4599044	0,7414129	374,9019	3,282909	1	151,6652	744,0268	0,4599044	0,7414129	374,9019	3,282909	3	12	152	744						StimuliFarbe_gruen_rot.png	0	880	547	72	111	96	629	767	0	Content		80	633	9980943	322730629
9997	08:47:31.992	00:00:09.997	600	157,2089	736,6516	0,4588685	0,7431337	376,9247	3,257973	1	157,2089	736,6516	0,4588685	0,7431337	376,9247	3,257973	3	12	157	737						StimuliFarbe_gruen_rot.png	0	880	547	72	111	96	629	767	0	Content		85	626	9997250	322746936
10014	08:47:32.009	00:00:10.013	601	173,2782	739,5912	0,4541597	0,7447597	388,7206	3,392173	1	173,2782	739,5912	0,4541597	0,7447597	388,7206	3,392173	3	12	173	740						StimuliFarbe_gruen_rot.png	0	880	547	72	111	96	629	767	0	Content		101	629	10013871	322763557
10030	08:47:32.025	00:00:10.030	602	162,7715	744,3312	0,4567578	0,7464024	380,8772	3,319625	1	162,7715	744,3312	0,4567578	0,7464024	380,8772	3,319625	3	12	163	744						StimuliFarbe_gruen_rot.png	0	880	547	72	111	96	629	767	0	Content		91	633	10030497	322780183
10048	08:47:32.043	00:00:10.047	603	165,3299	738,4994	0,4552	0,7478979	384,2861	3,349166	1	165,3299	738,4994	0,4552	0,7478979	384,2861	3,349166	3	12	165	738						StimuliFarbe_gruen_rot.png	0	880	547	72	111	96	629	767	0	Content		93	627	10047563	322797249
10064	08:47:32.059	00:00:10.063	604	170,0572	748,8851	0,4557563	0,7489792	382,3251	3,350602	1	170,0572	748,8851	0,4557563	0,7489792	382,3251	3,350602	3	12	170	749						StimuliFarbe_gruen_rot.png	0	880	547	72	111	96	629	767	0	Content		98	638	10063868	322813554
10080	08:47:32.075	00:00:10.080	605	171,0673	739,4717	0,4557766	0,7503343	380,8697	3,302307	1	171,0673	739,4717	0,4557766	0,7503343	380,8697	3,302307	3	12	171	739						StimuliFarbe_gruen_rot.png	0	880	547	72	111	96	629	767	0	Content		99	628	10080489	322830175
10097	08:47:32.092	00:00:10.097	606	167,8787	737,0295	0,4528928	0,7515118	387,1049	3,338973	1	167,8787	737,0295	0,4528928	0,7515118	387,1049	3,338973	3	12	168	737						StimuliFarbe_gruen_rot.png	0	880	547	72	111	96	629	767	0	Content		96	626	10097239	322846925
10114	08:47:32.109	00:00:10.114	607	152,3143	738,4156	0,4530846	0,7527211	384,452	3,301107	1	152,3143	738,4156	0,4530846	0,7527211	384,452	3,301107	3	12	152	738						StimuliFarbe_gruen_rot.png	0	880	547	72	111	96	629	767	0	Content		80	627	10114182	322863868
10131	08:47:32.126	00:00:10.130	608	171,5197	739,7343	0,4523944	0,7535172	384,5978	3,324294	1	171,5197	739,7343	0,4523944	0,7535172	384,5978	3,324294	3	12	172	740						StimuliFarbe_gruen_rot.png	0	880	547	72	111	96	629	767	0	Content		100	629	10130611	322880297
10147	08:47:32.142	00:00:10.147	609	143,0709	726,2471	0,4509504	0,7545536	385,031	3,329061	1	143,0709	726,2471	0,4509504	0,7545536	385,031	3,329061	3	12	143	726						StimuliFarbe_gruen_rot.png	0	880	547	72	111	96	629	767	0	Content		71	615	10147232	322896918
10164	08:47:32.159	00:00:10.163	610	163,1391	739,4215	0,450963	0,7546261	382,8702	3,345824	1	163,1391	739,4215	0,450963	0,7546261	382,8702	3,345824	3	12	163	739						StimuliFarbe_gruen_rot.png	0	880	547	72	111	96	629	767	0	Content		91	628	10163858	322913544
10181	08:47:32.176	00:00:10.180	611	176,245	744,7808	0,4501231	0,7547306	382,4045	3,397122	1	176,245	744,7808	0,4501231	0,7547306	382,4045	3,397122	3	12	176	745						StimuliFarbe_gruen_rot.png	0	880	547	72	111	96	629	767	0	Content		104	634	10180925	322930611
10198	08:47:32.193	00:00:10.197	612	178,5576	744,4496	0,449405	0,7547912	380,8774	3,388577	1	178,5576	744,4496	0,449405	0,7547912	380,8774	3,388577	3	12	179	744						StimuliFarbe_gruen_rot.png	0	880	547	72	111	96	629	767	0	Content		107	633	10197606	322947292
10214	08:47:32.209	00:00:10.214	613	173,5126	747,5167	0,4466125	0,7545546	384,4276	3,429037	1	173,5126	747,5167	0,4466125	0,7545546	384,4276	3,429037	3	12	174	748						StimuliFarbe_gruen_rot.png	0	880	547	72	111	96	629	767	0	Content		102	637	10214355	322964041
10230	08:47:32.225	00:00:10.230	614	166,8485	723,6403	0,4451297	0,754671	384,3102	3,394876	1	166,8485	723,6403	0,4451297	0,754671	384,3102	3,394876	3	12	167	724						StimuliFarbe_gruen_rot.png	0	880	547	72	111	96	629	767	0	Content		95	613	10230480	322980166
10247	08:47:32.242	00:00:10.247	615	155,1296	734,244	0,441832	0,7538763	389,4276	3,460167	1	155,1296	734,244	0,441832	0,7538763	389,4276	3,460167	3	12	155	734						StimuliFarbe_gruen_rot.png	0	880	547	72	111	96	629	767	0	Content		83	623	10247228	322996914
10264	08:47:32.259	00:00:10.263	616	162,2183	749,5188	0,4454083	0,7531655	376,4099	3,378348	1	162,2183	749,5188	0,4454083	0,7531655	376,4099	3,378348	3	12	162	750						StimuliFarbe_gruen_rot.png	0	880	547	72	111	96	629	767	0	Content		90	639	10263854	323013540
10281	08:47:32.276	00:00:10.280	617	160,584	731,7068	0,4429045	0,7528544	379,0535	3,426247	1	160,584	731,7068	0,4429045	0,7528544	379,0535	3,426247	3	12	161	732						StimuliFarbe_gruen_rot.png	0	880	547	72	111	96	629	767	0	Content		89	621	10280975	323030661
10298	08:47:32.293	00:00:10.297	618	158,7865	739,4673	0,4414456	0,7516108	379,3438	3,430447	1	158,7865	739,4673	0,4414456	0,7516108	379,3438	3,430447	3	12	159	739						StimuliFarbe_gruen_rot.png	0	880	547	72	111	96	629	767	0	Content		87	628	10297597	323047283
10314	08:47:32.309	00:00:10.314	619	179,5492	746,7954	0,4381936	0,7507488	384,3688	3,504502	1	179,5492	746,7954	0,4381936	0,7507488	384,3688	3,504502	3	12	180	747						StimuliFarbe_gruen_rot.png	0	880	547	72	111	96	629	767	0	Content		108	636	10314168	323063854
10330	08:47:32.325	00:00:10.330	620	164,3998	743,3711	0,4371158	0,7499025	383,5255	3,519535	1	164,3998	743,3711	0,4371158	0,7499025	383,5255	3,519535	3	12	164	743						StimuliFarbe_gruen_rot.png	0	880	547	72	111	96	629	767	0	Content		92	632	10330470	323080156
10347	08:47:32.342	00:00:10.347	621	174,8557	744,8883	0,4359355	0,7490445	382,8679	3,523615	1	174,8557	744,8883	0,4359355	0,7490445	382,8679	3,523615	3	12	175	745						StimuliFarbe_gruen_rot.png	0	880	547	72	111	96	629	767	0	Content		103	634	10347094	323096780
10364	08:47:32.359	00:00:10.363	622	179,2397	741,17	0,4343871	0,7484092	382,0973	3,550316	1	179,2397	741,17	0,4343871	0,7484092	382,0973	3,550316	3	12	179	741						StimuliFarbe_gruen_rot.png	0	880	547	72	111	96	629	767	0	Content		107	630	10363720	323113406
10381	08:47:32.376	00:00:10.380	623	169,9016	742,6895	0,4343044	0,74734	376,7916	3,509152	1	169,9016	742,6895	0,4343044	0,74734	376,7916	3,509152	3	12	170	743						StimuliFarbe_gruen_rot.png	0	880	547	72	111	96	629	767	0	Content		98	632	10380786	323130472
10397	08:47:32.392	00:00:10.397	624	161,5902	738,4576	0,4324667	0,7459424	374,9417	3,47062	1	161,5902	738,4576	0,4324667	0,7459424	374,9417	3,47062	3	12	162	738						StimuliFarbe_gruen_rot.png	0	880	547	72	111	96	629	767	0	Content		90	627	10397410	323147096
10414	08:47:32.409	00:00:10.414	625	175,8276	732,8469	0,4256679	0,7443844	384,744	3,620058	1	175,8276	732,8469	0,4256679	0,7443844	384,744	3,620058	3	12	176	733						StimuliFarbe_gruen_rot.png	0	880	547	72	111	96	629	767	0	Content		104	622	10414036	323163722
10430	08:47:32.425	00:00:10.430	626	179,3753	744,2601	0,4221952	0,7430232	384,5206	3,633387	1	179,3753	744,2601	0,4221952	0,7430232	384,5206	3,633387	3	12	179	744						StimuliFarbe_gruen_rot.png	0	880	547	72	111	96	629	767	0	Content		107	633	10430339	323180025
10447	08:47:32.442	00:00:10.446	627	188,5167	740,5418	0,4193286	0,7420651	381,0054	3,634193	1	188,5167	740,5418	0,4193286	0,7420651	381,0054	3,634193	3	12	189	741						StimuliFarbe_gruen_rot.png	0	880	547	72	111	96	629	767	0	Content		117	630	10446964	323196650
10464	08:47:32.459	00:00:10.463	628	284,3106	749,5936	0,4138526	0,7419493	380,1783	3,682921	1	284,3106	749,5936	0,4138526	0,7419493	380,1783	3,682921	3	12	284	750						StimuliFarbe_gruen_rot.png	0	880	547	72	111	96	629	767	0	Content		212	639	10463713	323213399
10481	08:47:32.476	00:00:10.480	629	379,8863	754,6826	0,4145657	0,7420188	364,3349	3,49084	1	379,8863	754,6826	0,4145657	0,7420188	364,3349	3,49084	3	12	380	755						StimuliFarbe_gruen_rot.png	0	880	547	72	111	96	629	767	0	Content		308	644	10480658	323230344
10497	08:47:32.492	00:00:10.497	630	-1024	-768	-1	-1	-1	-1	4	-1024	-768	-1	-1	-1	-1	4		0	0						StimuliFarbe_gruen_rot.png	0	880	547	72	111				0	Content		-72	-111	10497338	323247024
10514	08:47:32.509	00:00:10.513	631	-1024	-768	-1	-1	-1	-1	4	-1024	-768	-1	-1	-1	-1	4		0	0						StimuliFarbe_gruen_rot.png	0	880	547	72	111				0	Content		-72	-111	10513905	323263591
10530	08:47:32.525	00:00:10.530	632	-1024	-768	-1	-1	-1	-1	4	-1024	-768	-1	-1	-1	-1	4		0	0						StimuliFarbe_gruen_rot.png	0	880	547	72	111				0	Content		-72	-111	10530324	323280010
10547	08:47:32.542	00:00:10.547	633	-1024	-768	-1	-1	-1	-1	4	-1024	-768	-1	-1	-1	-1	4		0	0						StimuliFarbe_gruen_rot.png	0	880	547	72	111				0	Content		-72	-111	10547193	323296879
10564	08:47:32.559	00:00:10.563	634	-1024	-768	-1	-1	-1	-1	4	-1024	-768	-1	-1	-1	-1	4		0	0						StimuliFarbe_gruen_rot.png	0	880	547	72	111				0	Content		-72	-111	10563705	323313391
10580	08:47:32.575	00:00:10.580	635	-1024	-768	-1	-1	-1	-1	4	-1024	-768	-1	-1	-1	-1	4		0	0						StimuliFarbe_gruen_rot.png	0	880	547	72	111				0	Content		-72	-111	10580321	323330007
10597	08:47:32.592	00:00:10.597	636	-1024	-768	-1	-1	-1	-1	4	-1024	-768	-1	-1	-1	-1	4		0	0						StimuliFarbe_gruen_rot.png	0	880	547	72	111				0	Content		-72	-111	10597076	323346762
10614	08:47:32.609	00:00:10.613	637	-1024	-768	-1	-1	-1	-1	4	-1024	-768	-1	-1	-1	-1	4		0	0						StimuliFarbe_gruen_rot.png	0	880	547	72	111				0	Content		-72	-111	10613695	323363381
10630	08:47:32.625	00:00:10.630	638	-1024	-768	-1	-1	-1	-1	4	-1024	-768	-1	-1	-1	-1	4		0	0						StimuliFarbe_gruen_rot.png	0	880	547	72	111				0	Content		-72	-111	10630445	323380131
10647	08:47:32.642	00:00:10.647	639	-1024	-768	-1	-1	-1	-1	4	-1024	-768	-1	-1	-1	-1	4		0	0						StimuliFarbe_gruen_rot.png	0	880	547	72	111				0	Content		-72	-111	10647068	323396754
10664	08:47:32.659	00:00:10.663	640	-1024	-768	-1	-1	-1	-1	4	-1024	-768	-1	-1	-1	-1	4		0	0						StimuliFarbe_gruen_rot.png	0	880	547	72	111				0	Content		-72	-111	10663692	323413378
10680	08:47:32.675	00:00:10.680	641	-1024	-768	-1	-1	-1	-1	4	-1024	-768	-1	-1	-1	-1	4		0	0						StimuliFarbe_gruen_rot.png	0	880	547	72	111				0	Content		-72	-111	10680317	323430003
10697	08:47:32.692	00:00:10.697	642	-1024	-768	-1	-1	-1	-1	4	-1024	-768	-1	-1	-1	-1	4		0	0						StimuliFarbe_gruen_rot.png	0	880	547	72	111				0	Content		-72	-111	10697068	323446754
10713	08:47:32.708	00:00:10.713	643	-1024	-768	-1	-1	-1	-1	4	-1024	-768	-1	-1	-1	-1	4		0	0						StimuliFarbe_gruen_rot.png	0	880	547	72	111				0	Content		-72	-111	10713445	323463131
10731	08:47:32.726	00:00:10.730	644	-1024	-768	-1	-1	-1	-1	4	-1024	-768	-1	-1	-1	-1	4		0	0						StimuliFarbe_gruen_rot.png	0	880	547	72	111				0	Content		-72	-111	10730814	323480500
10747	08:47:32.742	00:00:10.747	645	-1024	-768	-1	-1	-1	-1	4	-1024	-768	-1	-1	-1	-1	4		0	0						StimuliFarbe_gruen_rot.png	0	880	547	72	111				0	Content		-72	-111	10747437	323497123
10764	08:47:32.759	00:00:10.764	646	-1024	-768	-1	-1	-1	-1	4	-1024	-768	-1	-1	-1	-1	4		0	0						StimuliFarbe_gruen_rot.png	0	880	547	72	111				0	Content		-72	-111	10764061	323513747
10780	08:47:32.775	00:00:10.780	647	-1024	-768	-1	-1	-1	-1	4	-1024	-768	-1	-1	-1	-1	4		0	0						StimuliFarbe_gruen_rot.png	0	880	547	72	111				0	Content		-72	-111	10780074	323529760
10796	08:47:32.791	00:00:10.796	648	-1024	-768	-1	-1	-1	-1	4	-1024	-768	-1	-1	-1	-1	4		0	0						StimuliFarbe_gruen_rot.png	0	880	547	72	111				0	Content		-72	-111	10796188	323545874
10813	08:47:32.808	00:00:10.812	649	-1024	-768	-1	-1	-1	-1	4	-1024	-768	-1	-1	-1	-1	4		0	0						StimuliFarbe_gruen_rot.png	0	880	547	72	111				0	Content		-72	-111	10812937	323562623
10829	08:47:32.824	00:00:10.829	650	-1024	-768	-1	-1	-1	-1	4	-1024	-768	-1	-1	-1	-1	4		0	0						StimuliFarbe_gruen_rot.png	0	880	547	72	111				0	Content		-72	-111	10829438	323579124
10846	08:47:32.841	00:00:10.846	651	-1024	-768	-1	-1	-1	-1	4	-1024	-768	-1	-1	-1	-1	4		0	0						StimuliFarbe_gruen_rot.png	0	880	547	72	111				0	Content		-72	-111	10846185	323595871
10863	08:47:32.858	00:00:10.863	652	-1024	-768	-1	-1	-1	-1	4	-1024	-768	-1	-1	-1	-1	4		0	0						StimuliFarbe_gruen_rot.png	0	880	547	72	111				0	Content		-72	-111	10863252	323612938
10881	08:47:32.876	00:00:10.880	653	-1024	-768	-1	-1	-1	-1	4	-1024	-768	-1	-1	-1	-1	4		0	0						StimuliFarbe_gruen_rot.png	0	880	547	72	111				0	Content		-72	-111	10880626	323630312
10898	08:47:32.893	00:00:10.897	654	-1024	-768	-1	-1	-1	-1	4	-1024	-768	-1	-1	-1	-1	4		0	0						StimuliFarbe_gruen_rot.png	0	880	547	72	111				0	Content		-72	-111	10897874	323647560
10913	08:47:32.908	00:00:10.912	655	-1024	-768	-1	-1	-1	-1	4	-1024	-768	-1	-1	-1	-1	4		0	0						StimuliFarbe_gruen_rot.png	0	880	547	72	111				0	Content		-72	-111	10912801	323662487
10929	08:47:32.924	00:00:10.929	656	-1024	-768	-1	-1	-1	-1	4	-1024	-768	-1	-1	-1	-1	4		0	0						StimuliFarbe_gruen_rot.png	0	880	547	72	111				0	Content		-72	-111	10929425	323679111
10946	08:47:32.941	00:00:10.946	657	-1024	-768	-1	-1	-1	-1	4	-1024	-768	-1	-1	-1	-1	4		0	0						StimuliFarbe_gruen_rot.png	0	880	547	72	111				0	Content		-72	-111	10946174	323695860
10963	08:47:32.958	00:00:10.962	658	-1024	-768	-1	-1	-1	-1	4	-1024	-768	-1	-1	-1	-1	4		0	0						StimuliFarbe_gruen_rot.png	0	880	547	72	111				0	Content		-72	-111	10962796	323712482
10979	08:47:32.974	00:00:10.979	659	-1024	-768	-1	-1	-1	-1	4	-1024	-768	-1	-1	-1	-1	4		0	0						StimuliFarbe_gruen_rot.png	0	880	547	72	111				0	Content		-72	-111	10979416	323729102
10996	08:47:32.991	00:00:10.996	660	-1024	-768	-1	-1	-1	-1	4	-1024	-768	-1	-1	-1	-1	4		0	0						StimuliFarbe_gruen_rot.png	0	880	547	72	111				0	Content		-72	-111	10996052	323745738
11013	08:47:33.008	00:00:11.013	661	-1024	-768	-1	-1	-1	-1	4	-1024	-768	-1	-1	-1	-1	4		0	0						StimuliFarbe_gruen_rot.png	0	880	547	72	111				0	Content		-72	-111	11013108	323762794
11030	08:47:33.025	00:00:11.030	662	-1024	-768	-1	-1	-1	-1	4	-1024	-768	-1	-1	-1	-1	4		0	0						StimuliFarbe_gruen_rot.png	0	880	547	72	111				0	Content		-72	-111	11030484	323780170
11048	08:47:33.043	00:00:11.047	663	-1024	-768	-1	-1	-1	-1	4	-1024	-768	-1	-1	-1	-1	4		0	0						StimuliFarbe_gruen_rot.png	0	880	547	72	111				0	Content		-72	-111	11047731	323797417
11063	08:47:33.058	00:00:11.062	664	-1024	-768	-1	-1	-1	-1	4	-1024	-768	-1	-1	-1	-1	4		0	0						StimuliFarbe_gruen_rot.png	0	880	547	72	111				0	Content		-72	-111	11062660	323812346
11079	08:47:33.074	00:00:11.079	665	-1024	-768	-1	-1	-1	-1	4	-1024	-768	-1	-1	-1	-1	4		0	0						StimuliFarbe_gruen_rot.png	0	880	547	72	111				0	Content		-72	-111	11079285	323828971
11096	08:47:33.091	00:00:11.096	666	-1024	-768	-1	-1	-1	-1	4	-1024	-768	-1	-1	-1	-1	4		0	0						StimuliFarbe_gruen_rot.png	0	880	547	72	111				0	Content		-72	-111	11096042	323845728
11113	08:47:33.108	00:00:11.112	667	-1024	-768	-1	-1	-1	-1	4	-1024	-768	-1	-1	-1	-1	4		0	0						StimuliFarbe_gruen_rot.png	0	880	547	72	111				0	Content		-72	-111	11112652	323862338
11129	08:47:33.124	00:00:11.129	668	-1024	-768	-1	-1	-1	-1	4	-1024	-768	-1	-1	-1	-1	4		0	0						StimuliFarbe_gruen_rot.png	0	880	547	72	111				0	Content		-72	-111	11129275	323878961
11146	08:47:33.141	00:00:11.145	669	-1024	-768	-1	-1	-1	-1	4	-1024	-768	-1	-1	-1	-1	4		0	0						StimuliFarbe_gruen_rot.png	0	880	547	72	111				0	Content		-72	-111	11145899	323895585
11163	08:47:33.158	00:00:11.163	670	-1024	-768	-1	-1	-1	-1	4	-1024	-768	-1	-1	-1	-1	4		0	0						StimuliFarbe_gruen_rot.png	0	880	547	72	111				0	Content		-72	-111	11163092	323912778
11180	08:47:33.175	00:00:11.180	671	-1024	-768	-1	-1	-1	-1	4	-1024	-768	-1	-1	-1	-1	4		0	0						StimuliFarbe_gruen_rot.png	0	880	547	72	111				0	Content		-72	-111	11180464	323930150
11198	08:47:33.193	00:00:11.197	672	-1024	-768	-1	-1	-1	-1	4	-1024	-768	-1	-1	-1	-1	4		0	0						StimuliFarbe_gruen_rot.png	0	880	547	72	111				0	Content		-72	-111	11197710	323947396
11213	08:47:33.208	00:00:11.212	673	-1024	-768	-1	-1	-1	-1	4	-1024	-768	-1	-1	-1	-1	4		0	0						StimuliFarbe_gruen_rot.png	0	880	547	72	111				0	Content		-72	-111	11212513	323962199
11229	08:47:33.224	00:00:11.229	674	-1024	-768	-1	-1	-1	-1	4	-1024	-768	-1	-1	-1	-1	4		0	0						StimuliFarbe_gruen_rot.png	0	880	547	72	111				0	Content		-72	-111	11229262	323978948
11246	08:47:33.241	00:00:11.245	675	-1024	-768	-1	-1	-1	-1	4	-1024	-768	-1	-1	-1	-1	4		0	0						StimuliFarbe_gruen_rot.png	0	880	547	72	111				0	Content		-72	-111	11245885	323995571
11263	08:47:33.258	00:00:11.262	676	-1024	-768	-1	-1	-1	-1	4	-1024	-768	-1	-1	-1	-1	4		0	0						StimuliFarbe_gruen_rot.png	0	880	547	72	111				0	Content		-72	-111	11262510	324012196
11279	08:47:33.274	00:00:11.279	677	-1024	-768	-1	-1	-1	-1	4	-1024	-768	-1	-1	-1	-1	4		0	0						StimuliFarbe_gruen_rot.png	0	880	547	72	111				0	Content		-72	-111	11279133	324028819
11296	08:47:33.291	00:00:11.295	678	-1024	-768	-1	-1	-1	-1	4	-1024	-768	-1	-1	-1	-1	4		0	0						StimuliFarbe_gruen_rot.png	0	880	547	72	111				0	Content		-72	-111	11295757	324045443
11313	08:47:33.308	00:00:11.312	679	-1024	-768	-1	-1	-1	-1	4	-1024	-768	-1	-1	-1	-1	4		0	0						StimuliFarbe_gruen_rot.png	0	880	547	72	111				0	Content		-72	-111	11312951	324062637
11330	08:47:33.325	00:00:11.330	680	-1024	-768	-1	-1	-1	-1	4	-1024	-768	-1	-1	-1	-1	4		0	0						StimuliFarbe_gruen_rot.png	0	880	547	72	111				0	Content		-72	-111	11330325	324080011
11348	08:47:33.343	00:00:11.347	681	-1024	-768	-1	-1	-1	-1	4	-1024	-768	-1	-1	-1	-1	4		0	0						StimuliFarbe_gruen_rot.png	0	880	547	72	111				0	Content		-72	-111	11347574	324097260
11363	08:47:33.358	00:00:11.362	682	-1024	-768	-1	-1	-1	-1	4	-1024	-768	-1	-1	-1	-1	4		0	0						StimuliFarbe_gruen_rot.png	0	880	547	72	111				0	Content		-72	-111	11362503	324112189
11379	08:47:33.374	00:00:11.379	683	-1024	-768	-1	-1	-1	-1	4	-1024	-768	-1	-1	-1	-1	4		0	0						StimuliFarbe_gruen_rot.png	0	880	547	72	111				0	Content		-72	-111	11379125	324128811
11380	08:47:33.375																				ImageEnd	16	0	0	StimuliFarbe_gruen_rot.png
11393	08:47:33.388																				ImageStart	8	0	0	Fix_sw.jpg
11396	08:47:33.391	00:00:11.395	684	-1024	-768	-1	-1	-1	-1	4	-1024	-768	-1	-1	-1	-1	4		0	0						Fix_sw.jpg	0	880	547	72	111				0	Content		-72	-111	11395874	324145560
11412	08:47:33.407	00:00:11.412	685	-1024	-768	-1	-1	-1	-1	4	-1024	-768	-1	-1	-1	-1	4		0	0						Fix_sw.jpg	0	880	547	72	111				0	Content		-72	-111	11412371	324162057
11429	08:47:33.424	00:00:11.429	686	-1024	-768	-1	-1	-1	-1	4	-1024	-768	-1	-1	-1	-1	4		0	0						Fix_sw.jpg	0	880	547	72	111				0	Content		-72	-111	11429117	324178803
11446	08:47:33.441	00:00:11.445	687	-1024	-768	-1	-1	-1	-1	4	-1024	-768	-1	-1	-1	-1	4		0	0						Fix_sw.jpg	0	880	547	72	111				0	Content		-72	-111	11445742	324195428
11463	08:47:33.458	00:00:11.462	688	-1024	-768	-1	-1	-1	-1	4	-1024	-768	-1	-1	-1	-1	4		0	0						Fix_sw.jpg	0	880	547	72	111				0	Content		-72	-111	11462812	324212498
11480	08:47:33.475	00:00:11.480	689	-1024	-768	-1	-1	-1	-1	4	-1024	-768	-1	-1	-1	-1	4		0	0						Fix_sw.jpg	0	880	547	72	111				0	Content		-72	-111	11480184	324229870
11497	08:47:33.492	00:00:11.497	690	-1024	-768	-1	-1	-1	-1	4	-1024	-768	-1	-1	-1	-1	4		0	0						Fix_sw.jpg	0	880	547	72	111				0	Content		-72	-111	11497432	324247118
11512	08:47:33.507	00:00:11.512	691	-1024	-768	-1	-1	-1	-1	4	-1024	-768	-1	-1	-1	-1	4		0	0						Fix_sw.jpg	0	880	547	72	111				0	Content		-72	-111	11512360	324262046
11529	08:47:33.524	00:00:11.528	692	-1024	-768	-1	-1	-1	-1	4	-1024	-768	-1	-1	-1	-1	4		0	0						Fix_sw.jpg	0	880	547	72	111				0	Content		-72	-111	11528994	324278680
11546	08:47:33.541	00:00:11.545	693	-1024	-768	-1	-1	-1	-1	4	-1024	-768	-1	-1	-1	-1	4		0	0						Fix_sw.jpg	0	880	547	72	111				0	Content		-72	-111	11545735	324295421
11562	08:47:33.557	00:00:11.562	694	-1024	-768	-1	-1	-1	-1	4	-1024	-768	-1	-1	-1	-1	4		0	0						Fix_sw.jpg	0	880	547	72	111				0	Content		-72	-111	11562360	324312046
11579	08:47:33.574	00:00:11.578	695	-1024	-768	-1	-1	-1	-1	4	-1024	-768	-1	-1	-1	-1	4		0	0						Fix_sw.jpg	0	880	547	72	111				0	Content		-72	-111	11578992	324328678
11596	08:47:33.591	00:00:11.595	696	-1024	-768	-1	-1	-1	-1	4	-1024	-768	-1	-1	-1	-1	4		0	0						Fix_sw.jpg	0	880	547	72	111				0	Content		-72	-111	11595604	324345290
11613	08:47:33.608	00:00:11.612	697	-1024	-768	-1	-1	-1	-1	4	-1024	-768	-1	-1	-1	-1	4		0	0						Fix_sw.jpg	0	880	547	72	111				0	Content		-72	-111	11612803	324362489
11630	08:47:33.625	00:00:11.630	698	-1024	-768	-1	-1	-1	-1	4	-1024	-768	-1	-1	-1	-1	4		0	0						Fix_sw.jpg	0	880	547	72	111				0	Content		-72	-111	11630173	324379859
11647	08:47:33.642	00:00:11.647	699	-1024	-768	-1	-1	-1	-1	4	-1024	-768	-1	-1	-1	-1	4		0	0						Fix_sw.jpg	0	880	547	72	111				0	Content		-72	-111	11647419	324397105
11662	08:47:33.657	00:00:11.662	700	-1024	-768	-1	-1	-1	-1	4	-1024	-768	-1	-1	-1	-1	4		0	0						Fix_sw.jpg	0	880	547	72	111				0	Content		-72	-111	11662223	324411909
11679	08:47:33.674	00:00:11.678	701	-1024	-768	-1	-1	-1	-1	4	-1024	-768	-1	-1	-1	-1	4		0	0						Fix_sw.jpg	0	880	547	72	111				0	Content		-72	-111	11678975	324428661
11696	08:47:33.691	00:00:11.695	702	-1024	-768	-1	-1	-1	-1	4	-1024	-768	-1	-1	-1	-1	4		0	0						Fix_sw.jpg	0	880	547	72	111				0	Content		-72	-111	11695595	324445281
11712	08:47:33.707	00:00:11.712	703	-1024	-768	-1	-1	-1	-1	4	-1024	-768	-1	-1	-1	-1	4		0	0						Fix_sw.jpg	0	880	547	72	111				0	Content		-72	-111	11712217	324461903
11729	08:47:33.724	00:00:11.728	704	-1024	-768	-1	-1	-1	-1	4	-1024	-768	-1	-1	-1	-1	4		0	0						Fix_sw.jpg	0	880	547	72	111				0	Content		-72	-111	11728842	324478528
11745	08:47:33.740	00:00:11.745	705	-1024	-768	-1	-1	-1	-1	4	-1024	-768	-1	-1	-1	-1	4		0	0						Fix_sw.jpg	0	880	547	72	111				0	Content		-72	-111	11745466	324495152
11763	08:47:33.758	00:00:11.762	706	-1024	-768	-1	-1	-1	-1	4	-1024	-768	-1	-1	-1	-1	4		0	0						Fix_sw.jpg	0	880	547	72	111				0	Content		-72	-111	11762658	324512344
11780	08:47:33.775	00:00:11.780	707	-1024	-768	-1	-1	-1	-1	4	-1024	-768	-1	-1	-1	-1	4		0	0						Fix_sw.jpg	0	880	547	72	111				0	Content		-72	-111	11780031	324529717
11797	08:47:33.792	00:00:11.797	708	-1024	-768	-1	-1	-1	-1	4	-1024	-768	-1	-1	-1	-1	4		0	0						Fix_sw.jpg	0	880	547	72	111				0	Content		-72	-111	11797278	324546964
11812	08:47:33.807	00:00:11.812	709	-1024	-768	-1	-1	-1	-1	4	-1024	-768	-1	-1	-1	-1	4		0	0						Fix_sw.jpg	0	880	547	72	111				0	Content		-72	-111	11812208	324561894
11829	08:47:33.824	00:00:11.828	710	-1024	-768	-1	-1	-1	-1	4	-1024	-768	-1	-1	-1	-1	4		0	0						Fix_sw.jpg	0	880	547	72	111				0	Content		-72	-111	11828830	324578516
11846	08:47:33.841	00:00:11.845	711	-1024	-768	-1	-1	-1	-1	4	-1024	-768	-1	-1	-1	-1	4		0	0						Fix_sw.jpg	0	880	547	72	111				0	Content		-72	-111	11845576	324595262
11862	08:47:33.857	00:00:11.862	712	-1024	-768	-1	-1	-1	-1	4	-1024	-768	-1	-1	-1	-1	4		0	0						Fix_sw.jpg	0	880	547	72	111				0	Content		-72	-111	11862076	324611762
11879	08:47:33.874	00:00:11.878	713	-1024	-768	-1	-1	-1	-1	4	-1024	-768	-1	-1	-1	-1	4		0	0						Fix_sw.jpg	0	880	547	72	111				0	Content		-72	-111	11878825	324628511
11895	08:47:33.890	00:00:11.895	714	-1024	-768	-1	-1	-1	-1	4	-1024	-768	-1	-1	-1	-1	4		0	0						Fix_sw.jpg	0	880	547	72	111				0	Content		-72	-111	11895446	324645132
11913	08:47:33.908	00:00:11.912	715	-1024	-768	-1	-1	-1	-1	4	-1024	-768	-1	-1	-1	-1	4		0	0						Fix_sw.jpg	0	880	547	72	111				0	Content		-72	-111	11912515	324662201
11930	08:47:33.925	00:00:11.929	716	-1024	-768	-1	-1	-1	-1	4	-1024	-768	-1	-1	-1	-1	4		0	0						Fix_sw.jpg	0	880	547	72	111				0	Content		-72	-111	11929902	324679588
11947	08:47:33.942	00:00:11.947	717	-1024	-768	-1	-1	-1	-1	4	-1024	-768	-1	-1	-1	-1	4		0	0						Fix_sw.jpg	0	880	547	72	111				0	Content		-72	-111	11947263	324696949
11962	08:47:33.957	00:00:11.962	718	-1024	-768	-1	-1	-1	-1	4	-1024	-768	-1	-1	-1	-1	4		0	0						Fix_sw.jpg	0	880	547	72	111				0	Content		-72	-111	11962064	324711750
11979	08:47:33.974	00:00:11.978	719	-1024	-768	-1	-1	-1	-1	4	-1024	-768	-1	-1	-1	-1	4		0	0						Fix_sw.jpg	0	880	547	72	111				0	Content		-72	-111	11978691	324728377
11995	08:47:33.990	00:00:11.995	720	-1024	-768	-1	-1	-1	-1	4	-1024	-768	-1	-1	-1	-1	4		0	0						Fix_sw.jpg	0	880	547	72	111				0	Content		-72	-111	11995436	324745122
12012	08:47:34.007	00:00:12.012	721	-1024	-768	-1	-1	-1	-1	4	-1024	-768	-1	-1	-1	-1	4		0	0						Fix_sw.jpg	0	880	547	72	111				0	Content		-72	-111	12012058	324761744
12029	08:47:34.024	00:00:12.028	722	-1024	-768	-1	-1	-1	-1	4	-1024	-768	-1	-1	-1	-1	4		0	0						Fix_sw.jpg	0	880	547	72	111				0	Content		-72	-111	12028680	324778366
12045	08:47:34.040	00:00:12.045	723	-1024	-768	-1	-1	-1	-1	4	-1024	-768	-1	-1	-1	-1	4		0	0						Fix_sw.jpg	0	880	547	72	111				0	Content		-72	-111	12045305	324794991
12062	08:47:34.057	00:00:12.062	724	-1024	-768	-1	-1	-1	-1	4	-1024	-768	-1	-1	-1	-1	4		0	0						Fix_sw.jpg	0	880	547	72	111				0	Content		-72	-111	12062499	324812185
12080	08:47:34.075	00:00:12.079	725	-1024	-768	-1	-1	-1	-1	4	-1024	-768	-1	-1	-1	-1	4		0	0						Fix_sw.jpg	0	880	547	72	111				0	Content		-72	-111	12079881	324829567
12097	08:47:34.092	00:00:12.097	726	-1024	-768	-1	-1	-1	-1	4	-1024	-768	-1	-1	-1	-1	4		0	0						Fix_sw.jpg	0	880	547	72	111				0	Content		-72	-111	12097118	324846804
12112	08:47:34.107	00:00:12.111	727	-1024	-768	-1	-1	-1	-1	4	-1024	-768	-1	-1	-1	-1	4		0	0						Fix_sw.jpg	0	880	547	72	111				0	Content		-72	-111	12111920	324861606
12129	08:47:34.124	00:00:12.128	728	-1024	-768	-1	-1	-1	-1	4	-1024	-768	-1	-1	-1	-1	4		0	0						Fix_sw.jpg	0	880	547	72	111				0	Content		-72	-111	12128669	324878355
12145	08:47:34.140	00:00:12.145	729	-1024	-768	-1	-1	-1	-1	4	-1024	-768	-1	-1	-1	-1	4		0	0						Fix_sw.jpg	0	880	547	72	111				0	Content		-72	-111	12145295	324894981
12162	08:47:34.157	00:00:12.161	730	-1024	-768	-1	-1	-1	-1	4	-1024	-768	-1	-1	-1	-1	4		0	0						Fix_sw.jpg	0	880	547	72	111				0	Content		-72	-111	12161916	324911602
12179	08:47:34.174	00:00:12.178	731	-1024	-768	-1	-1	-1	-1	4	-1024	-768	-1	-1	-1	-1	4		0	0						Fix_sw.jpg	0	880	547	72	111				0	Content		-72	-111	12178539	324928225
12195	08:47:34.190	00:00:12.195	732	-1024	-768	-1	-1	-1	-1	4	-1024	-768	-1	-1	-1	-1	4		0	0						Fix_sw.jpg	0	880	547	72	111				0	Content		-72	-111	12195163	324944849
12212	08:47:34.207	00:00:12.212	733	-1024	-768	-1	-1	-1	-1	4	-1024	-768	-1	-1	-1	-1	4		0	0						Fix_sw.jpg	0	880	547	72	111				0	Content		-72	-111	12212353	324962039
12230	08:47:34.225	00:00:12.229	734	-1024	-768	-1	-1	-1	-1	4	-1024	-768	-1	-1	-1	-1	4		0	0						Fix_sw.jpg	0	880	547	72	111				0	Content		-72	-111	12229729	324979415
12247	08:47:34.242	00:00:12.246	735	-1024	-768	-1	-1	-1	-1	4	-1024	-768	-1	-1	-1	-1	4		0	0						Fix_sw.jpg	0	880	547	72	111				0	Content		-72	-111	12246975	324996661
12262	08:47:34.257	00:00:12.261	736	-1024	-768	-1	-1	-1	-1	4	-1024	-768	-1	-1	-1	-1	4		0	0						Fix_sw.jpg	0	880	547	72	111				0	Content		-72	-111	12261781	325011467
12279	08:47:34.274	00:00:12.278	737	-1024	-768	-1	-1	-1	-1	4	-1024	-768	-1	-1	-1	-1	4		0	0						Fix_sw.jpg	0	880	547	72	111				0	Content		-72	-111	12278531	325028217
12295	08:47:34.290	00:00:12.295	738	-1024	-768	-1	-1	-1	-1	4	-1024	-768	-1	-1	-1	-1	4		0	0						Fix_sw.jpg	0	880	547	72	111				0	Content		-72	-111	12295153	325044839
12312	08:47:34.307	00:00:12.311	739	-1024	-768	-1	-1	-1	-1	4	-1024	-768	-1	-1	-1	-1	4		0	0						Fix_sw.jpg	0	880	547	72	111				0	Content		-72	-111	12311901	325061587
12328	08:47:34.323	00:00:12.328	740	-1024	-768	-1	-1	-1	-1	4	-1024	-768	-1	-1	-1	-1	4		0	0						Fix_sw.jpg	0	880	547	72	111				0	Content		-72	-111	12328398	325078084
12345	08:47:34.340	00:00:12.345	741	-1024	-768	-1	-1	-1	-1	4	-1024	-768	-1	-1	-1	-1	4		0	0						Fix_sw.jpg	0	880	547	72	111				0	Content		-72	-111	12345146	325094832
12362	08:47:34.357	00:00:12.362	742	-1024	-768	-1	-1	-1	-1	4	-1024	-768	-1	-1	-1	-1	4		0	0						Fix_sw.jpg	0	880	547	72	111				0	Content		-72	-111	12362211	325111897
12380	08:47:34.375	00:00:12.379	743	-1024	-768	-1	-1	-1	-1	4	-1024	-768	-1	-1	-1	-1	4		0	0						Fix_sw.jpg	0	880	547	72	111				0	Content		-72	-111	12379585	325129271
12397	08:47:34.392	00:00:12.396	744	-1024	-768	-1	-1	-1	-1	4	-1024	-768	-1	-1	-1	-1	4		0	0						Fix_sw.jpg	0	880	547	72	111				0	Content		-72	-111	12396843	325146529
12408	08:47:34.403																				ImageEnd	16	0	0	Fix_sw.jpg
12412	08:47:34.407	00:00:12.411	745	-1024	-768	-1	-1	-1	-1	4	-1024	-768	-1	-1	-1	-1	4		0	0						No media	0	1024	768	0	0				0	Content		0	0	12411763	325161449
12421	08:47:34.416																				ImageStart	8	0	0	StimuliFarbe_gruen_gelb.png
12428	08:47:34.423	00:00:12.428	746	-1024	-768	-1	-1	-1	-1	4	-1024	-768	-1	-1	-1	-1	4		0	0						StimuliFarbe_gruen_gelb.png	0	880	547	72	111				0	Content		-72	-111	12428383	325178069
12445	08:47:34.440	00:00:12.445	747	-1024	-768	-1	-1	-1	-1	4	-1024	-768	-1	-1	-1	-1	4		0	0						StimuliFarbe_gruen_gelb.png	0	880	547	72	111				0	Content		-72	-111	12445132	325194818
12462	08:47:34.457	00:00:12.461	748	-1024	-768	-1	-1	-1	-1	4	-1024	-768	-1	-1	-1	-1	4		0	0						StimuliFarbe_gruen_gelb.png	0	880	547	72	111				0	Content		-72	-111	12461757	325211443
12478	08:47:34.473	00:00:12.478	749	-1024	-768	-1	-1	-1	-1	4	-1024	-768	-1	-1	-1	-1	4		0	0						StimuliFarbe_gruen_gelb.png	0	880	547	72	111				0	Content		-72	-111	12478381	325228067
12495	08:47:34.490	00:00:12.495	750	-1024	-768	-1	-1	-1	-1	4	-1024	-768	-1	-1	-1	-1	4		0	0						StimuliFarbe_gruen_gelb.png	0	880	547	72	111				0	Content		-72	-111	12495004	325244690
12512	08:47:34.507	00:00:12.512	751	-1024	-768	-1	-1	-1	-1	4	-1024	-768	-1	-1	-1	-1	4		0	0						StimuliFarbe_gruen_gelb.png	0	880	547	72	111				0	Content		-72	-111	12512171	325261857
12529	08:47:34.524	00:00:12.529	752	-1024	-768	-1	-1	-1	-1	4	-1024	-768	-1	-1	-1	-1	4		0	0						StimuliFarbe_gruen_gelb.png	0	880	547	72	111				0	Content		-72	-111	12529490	325279176
12546	08:47:34.541	00:00:12.546	753	-1024	-768	-1	-1	-1	-1	4	-1024	-768	-1	-1	-1	-1	4		0	0						StimuliFarbe_gruen_gelb.png	0	880	547	72	111				0	Content		-72	-111	12546158	325295844
12563	08:47:34.558	00:00:12.563	754	-1024	-768	-1	-1	-1	-1	4	-1024	-768	-1	-1	-1	-1	4		0	0						StimuliFarbe_gruen_gelb.png	0	880	547	72	111				0	Content		-72	-111	12563421	325313107
12578	08:47:34.573	00:00:12.578	755	-1024	-768	-1	-1	-1	-1	4	-1024	-768	-1	-1	-1	-1	4		0	0						StimuliFarbe_gruen_gelb.png	0	880	547	72	111				0	Content		-72	-111	12578305	325327991
12595	08:47:34.590	00:00:12.594	756	-1024	-768	-1	-1	-1	-1	4	-1024	-768	-1	-1	-1	-1	4		0	0						StimuliFarbe_gruen_gelb.png	0	880	547	72	111				0	Content		-72	-111	12594922	325344608
12612	08:47:34.607	00:00:12.611	757	-1024	-768	-1	-1	-1	-1	4	-1024	-768	-1	-1	-1	-1	4		0	0						StimuliFarbe_gruen_gelb.png	0	880	547	72	111				0	Content		-72	-111	12611607	325361293
12628	08:47:34.623	00:00:12.628	758	-1024	-768	-1	-1	-1	-1	4	-1024	-768	-1	-1	-1	-1	4		0	0						StimuliFarbe_gruen_gelb.png	0	880	547	72	111				0	Content		-72	-111	12628274	325377960
12645	08:47:34.640	00:00:12.644	759	-1024	-768	-1	-1	-1	-1	4	-1024	-768	-1	-1	-1	-1	4		0	0						StimuliFarbe_gruen_gelb.png	0	880	547	72	111				0	Content		-72	-111	12644942	325394628
12662	08:47:34.657	00:00:12.661	760	-1024	-768	-1	-1	-1	-1	4	-1024	-768	-1	-1	-1	-1	4		0	0						StimuliFarbe_gruen_gelb.png	0	880	547	72	111				0	Content		-72	-111	12661595	325411281
12678	08:47:34.673	00:00:12.678	761	-1024	-768	-1	-1	-1	-1	4	-1024	-768	-1	-1	-1	-1	4		0	0						StimuliFarbe_gruen_gelb.png	0	880	547	72	111				0	Content		-72	-111	12678164	325427850
12695	08:47:34.690	00:00:12.695	762	-1024	-768	-1	-1	-1	-1	4	-1024	-768	-1	-1	-1	-1	4		0	0						StimuliFarbe_gruen_gelb.png	0	880	547	72	111				0	Content		-72	-111	12695108	325444794
12712	08:47:34.707	00:00:12.711	763	-1024	-768	-1	-1	-1	-1	4	-1024	-768	-1	-1	-1	-1	4		0	0						StimuliFarbe_gruen_gelb.png	0	880	547	72	111				0	Content		-72	-111	12711776	325461462
12729	08:47:34.724	00:00:12.728	764	-1024	-768	-1	-1	-1	-1	4	-1024	-768	-1	-1	-1	-1	4		0	0						StimuliFarbe_gruen_gelb.png	0	880	547	72	111				0	Content		-72	-111	12728907	325478593
12746	08:47:34.741	00:00:12.745	765	-1024	-768	-1	-1	-1	-1	4	-1024	-768	-1	-1	-1	-1	4		0	0						StimuliFarbe_gruen_gelb.png	0	880	547	72	111				0	Content		-72	-111	12745575	325495261
12763	08:47:34.758	00:00:12.762	766	-1024	-768	-1	-1	-1	-1	4	-1024	-768	-1	-1	-1	-1	4		0	0						StimuliFarbe_gruen_gelb.png	0	880	547	72	111				0	Content		-72	-111	12762659	325512345
12780	08:47:34.775	00:00:12.779	767	-1024	-768	-1	-1	-1	-1	4	-1024	-768	-1	-1	-1	-1	4		0	0						StimuliFarbe_gruen_gelb.png	0	880	547	72	111				0	Content		-72	-111	12779911	325529597
12795	08:47:34.790	00:00:12.794	768	-1024	-768	-1	-1	-1	-1	4	-1024	-768	-1	-1	-1	-1	4		0	0						StimuliFarbe_gruen_gelb.png	0	880	547	72	111				0	Content		-72	-111	12794780	325544466
12811	08:47:34.806	00:00:12.811	769	-1024	-768	-1	-1	-1	-1	4	-1024	-768	-1	-1	-1	-1	4		0	0						StimuliFarbe_gruen_gelb.png	0	880	547	72	111				0	Content		-72	-111	12811469	325561155
12828	08:47:34.823	00:00:12.828	770	-1024	-768	-1	-1	-1	-1	4	-1024	-768	-1	-1	-1	-1	4		0	0						StimuliFarbe_gruen_gelb.png	0	880	547	72	111				0	Content		-72	-111	12828136	325577822
12845	08:47:34.840	00:00:12.844	771	-1024	-768	-1	-1	-1	-1	4	-1024	-768	-1	-1	-1	-1	4		0	0						StimuliFarbe_gruen_gelb.png	0	880	547	72	111				0	Content		-72	-111	12844779	325594465
12861	08:47:34.856	00:00:12.861	772	-1024	-768	-1	-1	-1	-1	4	-1024	-768	-1	-1	-1	-1	4		0	0						StimuliFarbe_gruen_gelb.png	0	880	547	72	111				0	Content		-72	-111	12861457	325611143
12878	08:47:34.873	00:00:12.878	773	-1024	-768	-1	-1	-1	-1	4	-1024	-768	-1	-1	-1	-1	4		0	0						StimuliFarbe_gruen_gelb.png	0	880	547	72	111				0	Content		-72	-111	12878055	325627741
12895	08:47:34.890	00:00:12.894	774	-1024	-768	-1	-1	-1	-1	4	-1024	-768	-1	-1	-1	-1	4		0	0						StimuliFarbe_gruen_gelb.png	0	880	547	72	111				0	Content		-72	-111	12894722	325644408
12912	08:47:34.907	00:00:12.911	775	-1024	-768	-1	-1	-1	-1	4	-1024	-768	-1	-1	-1	-1	4		0	0						StimuliFarbe_gruen_gelb.png	0	880	547	72	111				0	Content		-72	-111	12911572	325661258
12928	08:47:34.923	00:00:12.928	776	-1024	-768	-1	-1	-1	-1	4	-1024	-768	-1	-1	-1	-1	4		0	0						StimuliFarbe_gruen_gelb.png	0	880	547	72	111				0	Content		-72	-111	12928240	325677926
12945	08:47:34.940	00:00:12.944	777	-1024	-768	-1	-1	-1	-1	4	-1024	-768	-1	-1	-1	-1	4		0	0						StimuliFarbe_gruen_gelb.png	0	880	547	72	111				0	Content		-72	-111	12944908	325694594
12962	08:47:34.957	00:00:12.961	778	-1024	-768	-1	-1	-1	-1	4	-1024	-768	-1	-1	-1	-1	4		0	0						StimuliFarbe_gruen_gelb.png	0	880	547	72	111				0	Content		-72	-111	12961904	325711590
12979	08:47:34.974	00:00:12.978	779	-1024	-768	-1	-1	-1	-1	4	-1024	-768	-1	-1	-1	-1	4		0	0						StimuliFarbe_gruen_gelb.png	0	880	547	72	111				0	Content		-72	-111	12978572	325728258
12995	08:47:34.990	00:00:12.995	780	-1024	-768	-1	-1	-1	-1	4	-1024	-768	-1	-1	-1	-1	4		0	0						StimuliFarbe_gruen_gelb.png	0	880	547	72	111				0	Content		-72	-111	12995240	325744926
13013	08:47:35.008	00:00:13.012	781	-1024	-768	-1	-1	-1	-1	4	-1024	-768	-1	-1	-1	-1	4		0	0						StimuliFarbe_gruen_gelb.png	0	880	547	72	111				0	Content		-72	-111	13012505	325762191
13029	08:47:35.024	00:00:13.029	782	-1024	-768	-1	-1	-1	-1	4	-1024	-768	-1	-1	-1	-1	4		0	0						StimuliFarbe_gruen_gelb.png	0	880	547	72	111				0	Content		-72	-111	13029172	325778858
13047	08:47:35.042	00:00:13.046	783	-1024	-768	-1	-1	-1	-1	4	-1024	-768	-1	-1	-1	-1	4		0	0						StimuliFarbe_gruen_gelb.png	0	880	547	72	111				0	Content		-72	-111	13046516	325796202
13061	08:47:35.056	00:00:13.061	784	-1024	-768	-1	-1	-1	-1	4	-1024	-768	-1	-1	-1	-1	4		0	0						StimuliFarbe_gruen_gelb.png	0	880	547	72	111				0	Content		-72	-111	13061262	325810948
13078	08:47:35.073	00:00:13.077	785	-1024	-768	-1	-1	-1	-1	4	-1024	-768	-1	-1	-1	-1	4		0	0						StimuliFarbe_gruen_gelb.png	0	880	547	72	111				0	Content		-72	-111	13077889	325827575
13095	08:47:35.090	00:00:13.094	786	-1024	-768	-1	-1	-1	-1	4	-1024	-768	-1	-1	-1	-1	4		0	0						StimuliFarbe_gruen_gelb.png	0	880	547	72	111				0	Content		-72	-111	13094604	325844290
13111	08:47:35.106	00:00:13.111	787	-1024	-768	-1	-1	-1	-1	4	-1024	-768	-1	-1	-1	-1	4		0	0						StimuliFarbe_gruen_gelb.png	0	880	547	72	111				0	Content		-72	-111	13111272	325860958
13128	08:47:35.123	00:00:13.127	788	-1024	-768	-1	-1	-1	-1	4	-1024	-768	-1	-1	-1	-1	4		0	0						StimuliFarbe_gruen_gelb.png	0	880	547	72	111				0	Content		-72	-111	13127939	325877625
13145	08:47:35.140	00:00:13.144	789	-1024	-768	-1	-1	-1	-1	4	-1024	-768	-1	-1	-1	-1	4		0	0						StimuliFarbe_gruen_gelb.png	0	880	547	72	111				0	Content		-72	-111	13144634	325894320
13161	08:47:35.156	00:00:13.161	790	-1024	-768	-1	-1	-1	-1	4	-1024	-768	-1	-1	-1	-1	4		0	0						StimuliFarbe_gruen_gelb.png	0	880	547	72	111				0	Content		-72	-111	13161467	325911153
13178	08:47:35.173	00:00:13.178	791	-1024	-768	-1	-1	-1	-1	4	-1024	-768	-1	-1	-1	-1	4		0	0						StimuliFarbe_gruen_gelb.png	0	880	547	72	111				0	Content		-72	-111	13178135	325927821
13195	08:47:35.190	00:00:13.194	792	-1024	-768	-1	-1	-1	-1	4	-1024	-768	-1	-1	-1	-1	4		0	0						StimuliFarbe_gruen_gelb.png	0	880	547	72	111				0	Content		-72	-111	13194803	325944489
13212	08:47:35.207	00:00:13.211	793	-1024	-768	-1	-1	-1	-1	4	-1024	-768	-1	-1	-1	-1	4		0	0						StimuliFarbe_gruen_gelb.png	0	880	547	72	111				0	Content		-72	-111	13211905	325961591
13229	08:47:35.224	00:00:13.228	794	-1024	-768	-1	-1	-1	-1	4	-1024	-768	-1	-1	-1	-1	4		0	0						StimuliFarbe_gruen_gelb.png	0	880	547	72	111				0	Content		-72	-111	13228572	325978258
13246	08:47:35.241	00:00:13.245	795	-1024	-768	-1	-1	-1	-1	4	-1024	-768	-1	-1	-1	-1	4		0	0						StimuliFarbe_gruen_gelb.png	0	880	547	72	111				0	Content		-72	-111	13245755	325995441
13263	08:47:35.258	00:00:13.263	796	-1024	-768	-1	-1	-1	-1	4	-1024	-768	-1	-1	-1	-1	4		0	0						StimuliFarbe_gruen_gelb.png	0	880	547	72	111				0	Content		-72	-111	13263002	326012688
13278	08:47:35.273	00:00:13.277	797	-1024	-768	-1	-1	-1	-1	4	-1024	-768	-1	-1	-1	-1	4		0	0						StimuliFarbe_gruen_gelb.png	0	880	547	72	111				0	Content		-72	-111	13277751	326027437
13294	08:47:35.289	00:00:13.294	798	-1024	-768	-1	-1	-1	-1	4	-1024	-768	-1	-1	-1	-1	4		0	0						StimuliFarbe_gruen_gelb.png	0	880	547	72	111				0	Content		-72	-111	13294373	326044059
13311	08:47:35.306	00:00:13.311	799	-1024	-768	-1	-1	-1	-1	4	-1024	-768	-1	-1	-1	-1	4		0	0						StimuliFarbe_gruen_gelb.png	0	880	547	72	111				0	Content		-72	-111	13311095	326060781
13328	08:47:35.323	00:00:13.327	800	-1024	-768	-1	-1	-1	-1	4	-1024	-768	-1	-1	-1	-1	4		0	0						StimuliFarbe_gruen_gelb.png	0	880	547	72	111				0	Content		-72	-111	13327763	326077449
13344	08:47:35.339	00:00:13.344	801	-1024	-768	-1	-1	-1	-1	4	-1024	-768	-1	-1	-1	-1	4		0	0						StimuliFarbe_gruen_gelb.png	0	880	547	72	111				0	Content		-72	-111	13344424	326094110
13361	08:47:35.356	00:00:13.361	802	-1024	-768	-1	-1	-1	-1	4	-1024	-768	-1	-1	-1	-1	4		0	0						StimuliFarbe_gruen_gelb.png	0	880	547	72	111				0	Content		-72	-111	13361091	326110777
13378	08:47:35.373	00:00:13.377	803	-1024	-768	-1	-1	-1	-1	4	-1024	-768	-1	-1	-1	-1	4		0	0						StimuliFarbe_gruen_gelb.png	0	880	547	72	111				0	Content		-72	-111	13377759	326127445
13394	08:47:35.389	00:00:13.394	804	-1024	-768	-1	-1	-1	-1	4	-1024	-768	-1	-1	-1	-1	4		0	0						StimuliFarbe_gruen_gelb.png	0	880	547	72	111				0	Content		-72	-111	13394421	326144107
13411	08:47:35.406	00:00:13.411	805	-1024	-768	-1	-1	-1	-1	4	-1024	-768	-1	-1	-1	-1	4		0	0						StimuliFarbe_gruen_gelb.png	0	880	547	72	111				0	Content		-72	-111	13411089	326160775
13428	08:47:35.423	00:00:13.427	806	-1024	-768	-1	-1	-1	-1	4	-1024	-768	-1	-1	-1	-1	4		0	0						StimuliFarbe_gruen_gelb.png	0	880	547	72	111				0	Content		-72	-111	13427756	326177442
13445	08:47:35.440	00:00:13.444	807	-1024	-768	-1	-1	-1	-1	4	-1024	-768	-1	-1	-1	-1	4		0	0						StimuliFarbe_gruen_gelb.png	0	880	547	72	111				0	Content		-72	-111	13444686	326194372
13461	08:47:35.456	00:00:13.461	808	-1024	-768	-1	-1	-1	-1	4	-1024	-768	-1	-1	-1	-1	4		0	0						StimuliFarbe_gruen_gelb.png	0	880	547	72	111				0	Content		-72	-111	13461354	326211040
13478	08:47:35.473	00:00:13.478	809	-1024	-768	-1	-1	-1	-1	4	-1024	-768	-1	-1	-1	-1	4		0	0						StimuliFarbe_gruen_gelb.png	0	880	547	72	111				0	Content		-72	-111	13478317	326228003
13495	08:47:35.490	00:00:13.494	810	-1024	-768	-1	-1	-1	-1	4	-1024	-768	-1	-1	-1	-1	4		0	0						StimuliFarbe_gruen_gelb.png	0	880	547	72	111				0	Content		-72	-111	13494984	326244670
13512	08:47:35.507	00:00:13.511	811	-1024	-768	-1	-1	-1	-1	4	-1024	-768	-1	-1	-1	-1	4		0	0						StimuliFarbe_gruen_gelb.png	0	880	547	72	111				0	Content		-72	-111	13511652	326261338
13529	08:47:35.524	00:00:13.528	812	-1024	-768	-1	-1	-1	-1	4	-1024	-768	-1	-1	-1	-1	4		0	0						StimuliFarbe_gruen_gelb.png	0	880	547	72	111				0	Content		-72	-111	13528859	326278545
13546	08:47:35.541	00:00:13.546	813	-1024	-768	-1	-1	-1	-1	4	-1024	-768	-1	-1	-1	-1	4		0	0						StimuliFarbe_gruen_gelb.png	0	880	547	72	111				0	Content		-72	-111	13546108	326295794
13561	08:47:35.556	00:00:13.560	814	-1024	-768	-1	-1	-1	-1	4	-1024	-768	-1	-1	-1	-1	4		0	0						StimuliFarbe_gruen_gelb.png	0	880	547	72	111				0	Content		-72	-111	13560983	326310669
13578	08:47:35.573	00:00:13.577	815	-1024	-768	-1	-1	-1	-1	4	-1024	-768	-1	-1	-1	-1	4		0	0						StimuliFarbe_gruen_gelb.png	0	880	547	72	111				0	Content		-72	-111	13577609	326327295
13594	08:47:35.589	00:00:13.594	816	-1024	-768	-1	-1	-1	-1	4	-1024	-768	-1	-1	-1	-1	4		0	0						StimuliFarbe_gruen_gelb.png	0	880	547	72	111				0	Content		-72	-111	13594277	326343963
13611	08:47:35.606	00:00:13.610	817	-1024	-768	-1	-1	-1	-1	4	-1024	-768	-1	-1	-1	-1	4		0	0						StimuliFarbe_gruen_gelb.png	0	880	547	72	111				0	Content		-72	-111	13610972	326360658
13628	08:47:35.623	00:00:13.627	818	-1024	-768	-1	-1	-1	-1	4	-1024	-768	-1	-1	-1	-1	4		0	0						StimuliFarbe_gruen_gelb.png	0	880	547	72	111				0	Content		-72	-111	13627640	326377326
13644	08:47:35.639	00:00:13.644	819	-1024	-768	-1	-1	-1	-1	4	-1024	-768	-1	-1	-1	-1	4		0	0						StimuliFarbe_gruen_gelb.png	0	880	547	72	111				0	Content		-72	-111	13644294	326393980
13661	08:47:35.656	00:00:13.660	820	-1024	-768	-1	-1	-1	-1	4	-1024	-768	-1	-1	-1	-1	4		0	0						StimuliFarbe_gruen_gelb.png	0	880	547	72	111				0	Content		-72	-111	13660860	326410546
13678	08:47:35.673	00:00:13.677	821	-1024	-768	-1	-1	-1	-1	4	-1024	-768	-1	-1	-1	-1	4		0	0						StimuliFarbe_gruen_gelb.png	0	880	547	72	111				0	Content		-72	-111	13677795	326427481
13694	08:47:35.689	00:00:13.694	822	-1024	-768	-1	-1	-1	-1	4	-1024	-768	-1	-1	-1	-1	4		0	0						StimuliFarbe_gruen_gelb.png	0	880	547	72	111				0	Content		-72	-111	13694463	326444149
13712	08:47:35.707	00:00:13.711	823	-1024	-768	-1	-1	-1	-1	4	-1024	-768	-1	-1	-1	-1	4		0	0						StimuliFarbe_gruen_gelb.png	0	880	547	72	111				0	Content		-72	-111	13711596	326461282
13728	08:47:35.723	00:00:13.728	824	-1024	-768	-1	-1	-1	-1	4	-1024	-768	-1	-1	-1	-1	4		0	0						StimuliFarbe_gruen_gelb.png	0	880	547	72	111				0	Content		-72	-111	13728264	326477950
13745	08:47:35.740	00:00:13.745	825	-1024	-768	-1	-1	-1	-1	4	-1024	-768	-1	-1	-1	-1	4		0	0						StimuliFarbe_gruen_gelb.png	0	880	547	72	111				0	Content		-72	-111	13745352	326495038
13763	08:47:35.758	00:00:13.762	826	-1024	-768	-1	-1	-1	-1	4	-1024	-768	-1	-1	-1	-1	4		0	0						StimuliFarbe_gruen_gelb.png	0	880	547	72	111				0	Content		-72	-111	13762724	326512410
13778	08:47:35.773	00:00:13.778	827	-1024	-768	-1	-1	-1	-1	4	-1024	-768	-1	-1	-1	-1	4		0	0						StimuliFarbe_gruen_gelb.png	0	880	547	72	111				0	Content		-72	-111	13778412	326528098
13795	08:47:35.790	00:00:13.795	828	-1024	-768	-1	-1	-1	-1	4	-1024	-768	-1	-1	-1	-1	4		0	0						StimuliFarbe_gruen_gelb.png	0	880	547	72	111				0	Content		-72	-111	13795080	326544766
13811	08:47:35.806	00:00:13.811	829	-1024	-768	-1	-1	-1	-1	4	-1024	-768	-1	-1	-1	-1	4		0	0						StimuliFarbe_gruen_gelb.png	0	880	547	72	111				0	Content		-72	-111	13811278	326560964
13828	08:47:35.823	00:00:13.827	830	-1024	-768	-1	-1	-1	-1	4	-1024	-768	-1	-1	-1	-1	4		0	0						StimuliFarbe_gruen_gelb.png	0	880	547	72	111				0	Content		-72	-111	13827945	326577631
13844	08:47:35.839	00:00:13.844	831	-1024	-768	-1	-1	-1	-1	4	-1024	-768	-1	-1	-1	-1	4		0	0						StimuliFarbe_gruen_gelb.png	0	880	547	72	111				0	Content		-72	-111	13844474	326594160
13861	08:47:35.856	00:00:13.861	832	-1024	-768	-1	-1	-1	-1	4	-1024	-768	-1	-1	-1	-1	4		0	0						StimuliFarbe_gruen_gelb.png	0	880	547	72	111				0	Content		-72	-111	13861142	326610828
13878	08:47:35.873	00:00:13.877	833	-1024	-768	-1	-1	-1	-1	4	-1024	-768	-1	-1	-1	-1	4		0	0						StimuliFarbe_gruen_gelb.png	0	880	547	72	111				0	Content		-72	-111	13877809	326627495
13894	08:47:35.889	00:00:13.894	834	-1024	-768	-1	-1	-1	-1	4	-1024	-768	-1	-1	-1	-1	4		0	0						StimuliFarbe_gruen_gelb.png	0	880	547	72	111				0	Content		-72	-111	13894264	326643950
13911	08:47:35.906	00:00:13.910	835	-1024	-768	-1	-1	-1	-1	4	-1024	-768	-1	-1	-1	-1	4		0	0						StimuliFarbe_gruen_gelb.png	0	880	547	72	111				0	Content		-72	-111	13910932	326660618
13928	08:47:35.923	00:00:13.927	836	-1024	-768	-1	-1	-1	-1	4	-1024	-768	-1	-1	-1	-1	4		0	0						StimuliFarbe_gruen_gelb.png	0	880	547	72	111				0	Content		-72	-111	13927528	326677214
13944	08:47:35.939	00:00:13.944	837	-1024	-768	-1	-1	-1	-1	4	-1024	-768	-1	-1	-1	-1	4		0	0						StimuliFarbe_gruen_gelb.png	0	880	547	72	111				0	Content		-72	-111	13944195	326693881
13961	08:47:35.956	00:00:13.960	838	-1024	-768	-1	-1	-1	-1	4	-1024	-768	-1	-1	-1	-1	4		0	0						StimuliFarbe_gruen_gelb.png	0	880	547	72	111				0	Content		-72	-111	13960863	326710549
13978	08:47:35.973	00:00:13.977	839	-1024	-768	-1	-1	-1	-1	4	-1024	-768	-1	-1	-1	-1	4		0	0						StimuliFarbe_gruen_gelb.png	0	880	547	72	111				0	Content		-72	-111	13977728	326727414
13994	08:47:35.989	00:00:13.994	840	-1024	-768	-1	-1	-1	-1	4	-1024	-768	-1	-1	-1	-1	4		0	0						StimuliFarbe_gruen_gelb.png	0	880	547	72	111				0	Content		-72	-111	13994396	326744082
14011	08:47:36.006	00:00:14.011	841	-1024	-768	-1	-1	-1	-1	4	-1024	-768	-1	-1	-1	-1	4		0	0						StimuliFarbe_gruen_gelb.png	0	880	547	72	111				0	Content		-72	-111	14011337	326761023
14028	08:47:36.023	00:00:14.028	842	-1024	-768	-1	-1	-1	-1	4	-1024	-768	-1	-1	-1	-1	4		0	0						StimuliFarbe_gruen_gelb.png	0	880	547	72	111				0	Content		-72	-111	14028004	326777690
14045	08:47:36.040	00:00:14.044	843	-1024	-768	-1	-1	-1	-1	4	-1024	-768	-1	-1	-1	-1	4		0	0						StimuliFarbe_gruen_gelb.png	0	880	547	72	111				0	Content		-72	-111	14044672	326794358
14062	08:47:36.057	00:00:14.061	844	-1024	-768	-1	-1	-1	-1	4	-1024	-768	-1	-1	-1	-1	4		0	0						StimuliFarbe_gruen_gelb.png	0	880	547	72	111				0	Content		-72	-111	14061880	326811566
14079	08:47:36.074	00:00:14.078	845	-1024	-768	-1	-1	-1	-1	4	-1024	-768	-1	-1	-1	-1	4		0	0						StimuliFarbe_gruen_gelb.png	0	880	547	72	111				0	Content		-72	-111	14078548	326828234
14096	08:47:36.091	00:00:14.095	846	-1024	-768	-1	-1	-1	-1	4	-1024	-768	-1	-1	-1	-1	4		0	0						StimuliFarbe_gruen_gelb.png	0	880	547	72	111				0	Content		-72	-111	14095834	326845520
14111	08:47:36.106	00:00:14.110	847	-1024	-768	-1	-1	-1	-1	4	-1024	-768	-1	-1	-1	-1	4		0	0						StimuliFarbe_gruen_gelb.png	0	880	547	72	111				0	Content		-72	-111	14110583	326860269
14127	08:47:36.122	00:00:14.127	848	-1024	-768	-1	-1	-1	-1	4	-1024	-768	-1	-1	-1	-1	4		0	0						StimuliFarbe_gruen_gelb.png	0	880	547	72	111				0	Content		-72	-111	14127270	326876956
14144	08:47:36.139	00:00:14.143	849	-1024	-768	-1	-1	-1	-1	4	-1024	-768	-1	-1	-1	-1	4		0	0						StimuliFarbe_gruen_gelb.png	0	880	547	72	111				0	Content		-72	-111	14143937	326893623
14161	08:47:36.156	00:00:14.160	850	-1024	-768	-1	-1	-1	-1	4	-1024	-768	-1	-1	-1	-1	4		0	0						StimuliFarbe_gruen_gelb.png	0	880	547	72	111				0	Content		-72	-111	14160601	326910287
14177	08:47:36.172	00:00:14.177	851	-1024	-768	-1	-1	-1	-1	4	-1024	-768	-1	-1	-1	-1	4		0	0						StimuliFarbe_gruen_gelb.png	0	880	547	72	111				0	Content		-72	-111	14177269	326926955
14194	08:47:36.189	00:00:14.194	852	-1024	-768	-1	-1	-1	-1	4	-1024	-768	-1	-1	-1	-1	4		0	0						StimuliFarbe_gruen_gelb.png	0	880	547	72	111				0	Content		-72	-111	14194010	326943696
14211	08:47:36.206	00:00:14.210	853	-1024	-768	-1	-1	-1	-1	4	-1024	-768	-1	-1	-1	-1	4		0	0						StimuliFarbe_gruen_gelb.png	0	880	547	72	111				0	Content		-72	-111	14210576	326960262
14228	08:47:36.223	00:00:14.227	854	-1024	-768	-1	-1	-1	-1	4	-1024	-768	-1	-1	-1	-1	4		0	0						StimuliFarbe_gruen_gelb.png	0	880	547	72	111				0	Content		-72	-111	14227513	326977199
14244	08:47:36.239	00:00:14.244	855	-1024	-768	-1	-1	-1	-1	4	-1024	-768	-1	-1	-1	-1	4		0	0						StimuliFarbe_gruen_gelb.png	0	880	547	72	111				0	Content		-72	-111	14244181	326993867
14261	08:47:36.256	00:00:14.261	856	-1024	-768	-1	-1	-1	-1	4	-1024	-768	-1	-1	-1	-1	4		0	0						StimuliFarbe_gruen_gelb.png	0	880	547	72	111				0	Content		-72	-111	14261315	327011001
14278	08:47:36.273	00:00:14.277	857	-1024	-768	-1	-1	-1	-1	4	-1024	-768	-1	-1	-1	-1	4		0	0						StimuliFarbe_gruen_gelb.png	0	880	547	72	111				0	Content		-72	-111	14277982	327027668
14295	08:47:36.290	00:00:14.295	858	-1024	-768	-1	-1	-1	-1	4	-1024	-768	-1	-1	-1	-1	4		0	0						StimuliFarbe_gruen_gelb.png	0	880	547	72	111				0	Content		-72	-111	14295071	327044757
14312	08:47:36.307	00:00:14.312	859	-1024	-768	-1	-1	-1	-1	4	-1024	-768	-1	-1	-1	-1	4		0	0						StimuliFarbe_gruen_gelb.png	0	880	547	72	111				0	Content		-72	-111	14312319	327062005
14327	08:47:36.322	00:00:14.327	860	-1024	-768	-1	-1	-1	-1	4	-1024	-768	-1	-1	-1	-1	4		0	0						StimuliFarbe_gruen_gelb.png	0	880	547	72	111				0	Content		-72	-111	14327191	327076877
14344	08:47:36.339	00:00:14.343	861	-1024	-768	-1	-1	-1	-1	4	-1024	-768	-1	-1	-1	-1	4		0	0						StimuliFarbe_gruen_gelb.png	0	880	547	72	111				0	Content		-72	-111	14343815	327093501
14360	08:47:36.355	00:00:14.360	862	-1024	-768	-1	-1	-1	-1	4	-1024	-768	-1	-1	-1	-1	4		0	0						StimuliFarbe_gruen_gelb.png	0	880	547	72	111				0	Content		-72	-111	14360483	327110169
14377	08:47:36.372	00:00:14.377	863	-1024	-768	-1	-1	-1	-1	4	-1024	-768	-1	-1	-1	-1	4		0	0						StimuliFarbe_gruen_gelb.png	0	880	547	72	111				0	Content		-72	-111	14377151	327126837
14394	08:47:36.389	00:00:14.393	864	-1024	-768	-1	-1	-1	-1	4	-1024	-768	-1	-1	-1	-1	4		0	0						StimuliFarbe_gruen_gelb.png	0	880	547	72	111				0	Content		-72	-111	14393807	327143493
14410	08:47:36.405	00:00:14.410	865	-1024	-768	-1	-1	-1	-1	4	-1024	-768	-1	-1	-1	-1	4		0	0						StimuliFarbe_gruen_gelb.png	0	880	547	72	111				0	Content		-72	-111	14410474	327160160
14427	08:47:36.422	00:00:14.427	866	-1024	-768	-1	-1	-1	-1	4	-1024	-768	-1	-1	-1	-1	4		0	0						StimuliFarbe_gruen_gelb.png	0	880	547	72	111				0	Content		-72	-111	14427142	327176828
14444	08:47:36.439	00:00:14.443	867	-1024	-768	-1	-1	-1	-1	4	-1024	-768	-1	-1	-1	-1	4		0	0						StimuliFarbe_gruen_gelb.png	0	880	547	72	111				0	Content		-72	-111	14443789	327193475
14460	08:47:36.455	00:00:14.460	868	-1024	-768	-1	-1	-1	-1	4	-1024	-768	-1	-1	-1	-1	4		0	0						StimuliFarbe_gruen_gelb.png	0	880	547	72	111				0	Content		-72	-111	14460457	327210143
14477	08:47:36.472	00:00:14.477	869	-1024	-768	-1	-1	-1	-1	4	-1024	-768	-1	-1	-1	-1	4		0	0						StimuliFarbe_gruen_gelb.png	0	880	547	72	111				0	Content		-72	-111	14477074	327226760
14494	08:47:36.489	00:00:14.493	870	-1024	-768	-1	-1	-1	-1	4	-1024	-768	-1	-1	-1	-1	4		0	0						StimuliFarbe_gruen_gelb.png	0	880	547	72	111				0	Content		-72	-111	14493742	327243428
14510	08:47:36.505	00:00:14.510	871	-1024	-768	-1	-1	-1	-1	4	-1024	-768	-1	-1	-1	-1	4		0	0						StimuliFarbe_gruen_gelb.png	0	880	547	72	111				0	Content		-72	-111	14510410	327260096
14527	08:47:36.522	00:00:14.527	872	-1024	-768	-1	-1	-1	-1	4	-1024	-768	-1	-1	-1	-1	4		0	0						StimuliFarbe_gruen_gelb.png	0	880	547	72	111				0	Content		-72	-111	14527297	327276983
14544	08:47:36.539	00:00:14.543	873	-1024	-768	-1	-1	-1	-1	4	-1024	-768	-1	-1	-1	-1	4		0	0						StimuliFarbe_gruen_gelb.png	0	880	547	72	111				0	Content		-72	-111	14543964	327293650
14561	08:47:36.556	00:00:14.560	874	-1024	-768	-1	-1	-1	-1	4	-1024	-768	-1	-1	-1	-1	4		0	0						StimuliFarbe_gruen_gelb.png	0	880	547	72	111				0	Content		-72	-111	14560911	327310597
14578	08:47:36.573	00:00:14.577	875	-1024	-768	-1	-1	-1	-1	4	-1024	-768	-1	-1	-1	-1	4		0	0						StimuliFarbe_gruen_gelb.png	0	880	547	72	111				0	Content		-72	-111	14577579	327327265
14594	08:47:36.589	00:00:14.594	876	-1024	-768	-1	-1	-1	-1	4	-1024	-768	-1	-1	-1	-1	4		0	0						StimuliFarbe_gruen_gelb.png	0	880	547	72	111				0	Content		-72	-111	14594247	327343933
14612	08:47:36.607	00:00:14.611	877	-1024	-768	-1	-1	-1	-1	4	-1024	-768	-1	-1	-1	-1	4		0	0						StimuliFarbe_gruen_gelb.png	0	880	547	72	111				0	Content		-72	-111	14611526	327361212
14628	08:47:36.623	00:00:14.628	878	-1024	-768	-1	-1	-1	-1	4	-1024	-768	-1	-1	-1	-1	4		0	0						StimuliFarbe_gruen_gelb.png	0	880	547	72	111				0	Content		-72	-111	14628193	327377879
14645	08:47:36.640	00:00:14.645	879	-1024	-768	-1	-1	-1	-1	4	-1024	-768	-1	-1	-1	-1	4		0	0						StimuliFarbe_gruen_gelb.png	0	880	547	72	111				0	Content		-72	-111	14645442	327395128
14660	08:47:36.655	00:00:14.660	880	-1024	-768	-1	-1	-1	-1	4	-1024	-768	-1	-1	-1	-1	4		0	0						StimuliFarbe_gruen_gelb.png	0	880	547	72	111				0	Content		-72	-111	14660191	327409877
14677	08:47:36.672	00:00:14.676	881	-1024	-768	-1	-1	-1	-1	4	-1024	-768	-1	-1	-1	-1	4		0	0						StimuliFarbe_gruen_gelb.png	0	880	547	72	111				0	Content		-72	-111	14676873	327426559
14694	08:47:36.689	00:00:14.693	882	-1024	-768	-1	-1	-1	-1	4	-1024	-768	-1	-1	-1	-1	4		0	0						StimuliFarbe_gruen_gelb.png	0	880	547	72	111				0	Content		-72	-111	14693541	327443227
14710	08:47:36.705	00:00:14.710	883	-1024	-768	-1	-1	-1	-1	4	-1024	-768	-1	-1	-1	-1	4		0	0						StimuliFarbe_gruen_gelb.png	0	880	547	72	111				0	Content		-72	-111	14710264	327459950
14727	08:47:36.722	00:00:14.726	884	-1024	-768	-1	-1	-1	-1	4	-1024	-768	-1	-1	-1	-1	4		0	0						StimuliFarbe_gruen_gelb.png	0	880	547	72	111				0	Content		-72	-111	14726932	327476618
14744	08:47:36.739	00:00:14.743	885	-1024	-768	-1	-1	-1	-1	4	-1024	-768	-1	-1	-1	-1	4		0	0						StimuliFarbe_gruen_gelb.png	0	880	547	72	111				0	Content		-72	-111	14743607	327493293
14760	08:47:36.755	00:00:14.760	886	-1024	-768	-1	-1	-1	-1	4	-1024	-768	-1	-1	-1	-1	4		0	0						StimuliFarbe_gruen_gelb.png	0	880	547	72	111				0	Content		-72	-111	14760175	327509861
14777	08:47:36.772	00:00:14.777	887	-1024	-768	-1	-1	-1	-1	4	-1024	-768	-1	-1	-1	-1	4		0	0						StimuliFarbe_gruen_gelb.png	0	880	547	72	111				0	Content		-72	-111	14777111	327526797
14794	08:47:36.789	00:00:14.793	888	-1024	-768	-1	-1	-1	-1	4	-1024	-768	-1	-1	-1	-1	4		0	0						StimuliFarbe_gruen_gelb.png	0	880	547	72	111				0	Content		-72	-111	14793779	327543465
14811	08:47:36.806	00:00:14.810	889	-1024	-768	-1	-1	-1	-1	4	-1024	-768	-1	-1	-1	-1	4		0	0						StimuliFarbe_gruen_gelb.png	0	880	547	72	111				0	Content		-72	-111	14810913	327560599
14828	08:47:36.823	00:00:14.827	890	-1024	-768	-1	-1	-1	-1	4	-1024	-768	-1	-1	-1	-1	4		0	0						StimuliFarbe_gruen_gelb.png	0	880	547	72	111				0	Content		-72	-111	14827581	327577267
14845	08:47:36.840	00:00:14.844	891	-1024	-768	-1	-1	-1	-1	4	-1024	-768	-1	-1	-1	-1	4		0	0						StimuliFarbe_gruen_gelb.png	0	880	547	72	111				0	Content		-72	-111	14844684	327594370
14862	08:47:36.857	00:00:14.862	892	-1024	-768	-1	-1	-1	-1	4	-1024	-768	-1	-1	-1	-1	4		0	0						StimuliFarbe_gruen_gelb.png	0	880	547	72	111				0	Content		-72	-111	14862046	327611732
14878	08:47:36.873	00:00:14.877	893	-1024	-768	-1	-1	-1	-1	4	-1024	-768	-1	-1	-1	-1	4		0	0						StimuliFarbe_gruen_gelb.png	0	880	547	72	111				0	Content		-72	-111	14877733	327627419
14894	08:47:36.889	00:00:14.894	894	-1024	-768	-1	-1	-1	-1	4	-1024	-768	-1	-1	-1	-1	4		0	0						StimuliFarbe_gruen_gelb.png	0	880	547	72	111				0	Content		-72	-111	14894401	327644087
14911	08:47:36.906	00:00:14.910	895	-1024	-768	-1	-1	-1	-1	4	-1024	-768	-1	-1	-1	-1	4		0	0						StimuliFarbe_gruen_gelb.png	0	880	547	72	111				0	Content		-72	-111	14910599	327660285
14927	08:47:36.922	00:00:14.927	896	-1024	-768	-1	-1	-1	-1	4	-1024	-768	-1	-1	-1	-1	4		0	0						StimuliFarbe_gruen_gelb.png	0	880	547	72	111				0	Content		-72	-111	14927267	327676953
14944	08:47:36.939	00:00:14.943	897	-1024	-768	-1	-1	-1	-1	4	-1024	-768	-1	-1	-1	-1	4		0	0						StimuliFarbe_gruen_gelb.png	0	880	547	72	111				0	Content		-72	-111	14943796	327693482
14960	08:47:36.955	00:00:14.960	898	-1024	-768	-1	-1	-1	-1	4	-1024	-768	-1	-1	-1	-1	4		0	0						StimuliFarbe_gruen_gelb.png	0	880	547	72	111				0	Content		-72	-111	14960464	327710150
14977	08:47:36.972	00:00:14.977	899	-1024	-768	-1	-1	-1	-1	4	-1024	-768	-1	-1	-1	-1	4		0	0						StimuliFarbe_gruen_gelb.png	0	880	547	72	111				0	Content		-72	-111	14977132	327726818
14994	08:47:36.989	00:00:14.993	900	-1024	-768	-1	-1	-1	-1	4	-1024	-768	-1	-1	-1	-1	4		0	0						StimuliFarbe_gruen_gelb.png	0	880	547	72	111				0	Content		-72	-111	14993589	327743275
15010	08:47:37.005	00:00:15.010	901	-1024	-768	-1	-1	-1	-1	4	-1024	-768	-1	-1	-1	-1	4		0	0						StimuliFarbe_gruen_gelb.png	0	880	547	72	111				0	Content		-72	-111	15010256	327759942
15027	08:47:37.022	00:00:15.026	902	-1024	-768	-1	-1	-1	-1	4	-1024	-768	-1	-1	-1	-1	4		0	0						StimuliFarbe_gruen_gelb.png	0	880	547	72	111				0	Content		-72	-111	15026853	327776539
15044	08:47:37.039	00:00:15.043	903	-1024	-768	-1	-1	-1	-1	4	-1024	-768	-1	-1	-1	-1	4		0	0						StimuliFarbe_gruen_gelb.png	0	880	547	72	111				0	Content		-72	-111	15043521	327793207
15060	08:47:37.055	00:00:15.060	904	-1024	-768	-1	-1	-1	-1	4	-1024	-768	-1	-1	-1	-1	4		0	0						StimuliFarbe_gruen_gelb.png	0	880	547	72	111				0	Content		-72	-111	15060189	327809875
15077	08:47:37.072	00:00:15.077	905	-1024	-768	-1	-1	-1	-1	4	-1024	-768	-1	-1	-1	-1	4		0	0						StimuliFarbe_gruen_gelb.png	0	880	547	72	111				0	Content		-72	-111	15077275	327826961
15094	08:47:37.089	00:00:15.093	906	-1024	-768	-1	-1	-1	-1	4	-1024	-768	-1	-1	-1	-1	4		0	0						StimuliFarbe_gruen_gelb.png	0	880	547	72	111				0	Content		-72	-111	15093944	327843630
15111	08:47:37.106	00:00:15.110	907	-1024	-768	-1	-1	-1	-1	4	-1024	-768	-1	-1	-1	-1	4		0	0						StimuliFarbe_gruen_gelb.png	0	880	547	72	111				0	Content		-72	-111	15110885	327860571
15128	08:47:37.123	00:00:15.127	908	-1024	-768	-1	-1	-1	-1	4	-1024	-768	-1	-1	-1	-1	4		0	0						StimuliFarbe_gruen_gelb.png	0	880	547	72	111				0	Content		-72	-111	15127553	327877239
15144	08:47:37.139	00:00:15.144	909	-1024	-768	-1	-1	-1	-1	4	-1024	-768	-1	-1	-1	-1	4		0	0						StimuliFarbe_gruen_gelb.png	0	880	547	72	111				0	Content		-72	-111	15144221	327893907
15161	08:47:37.156	00:00:15.161	910	-1024	-768	-1	-1	-1	-1	4	-1024	-768	-1	-1	-1	-1	4		0	0						StimuliFarbe_gruen_gelb.png	0	880	547	72	111				0	Content		-72	-111	15161431	327911117
15178	08:47:37.173	00:00:15.178	911	-1024	-768	-1	-1	-1	-1	4	-1024	-768	-1	-1	-1	-1	4		0	0						StimuliFarbe_gruen_gelb.png	0	880	547	72	111				0	Content		-72	-111	15178099	327927785
15195	08:47:37.190	00:00:15.195	912	-1024	-768	-1	-1	-1	-1	4	-1024	-768	-1	-1	-1	-1	4		0	0						StimuliFarbe_gruen_gelb.png	0	880	547	72	111				0	Content		-72	-111	15195386	327945072
15210	08:47:37.205	00:00:15.210	913	-1024	-768	-1	-1	-1	-1	4	-1024	-768	-1	-1	-1	-1	4		0	0						StimuliFarbe_gruen_gelb.png	0	880	547	72	111				0	Content		-72	-111	15210134	327959820
15227	08:47:37.222	00:00:15.226	914	-1024	-768	-1	-1	-1	-1	4	-1024	-768	-1	-1	-1	-1	4		0	0						StimuliFarbe_gruen_gelb.png	0	880	547	72	111				0	Content		-72	-111	15226821	327976507
15243	08:47:37.238	00:00:15.243	915	-1024	-768	-1	-1	-1	-1	4	-1024	-768	-1	-1	-1	-1	4		0	0						StimuliFarbe_gruen_gelb.png	0	880	547	72	111				0	Content		-72	-111	15243490	327993176
15260	08:47:37.255	00:00:15.260	916	-1024	-768	-1	-1	-1	-1	4	-1024	-768	-1	-1	-1	-1	4		0	0						StimuliFarbe_gruen_gelb.png	0	880	547	72	111				0	Content		-72	-111	15260140	328009826
15277	08:47:37.272	00:00:15.276	917	-1024	-768	-1	-1	-1	-1	4	-1024	-768	-1	-1	-1	-1	4		0	0						StimuliFarbe_gruen_gelb.png	0	880	547	72	111				0	Content		-72	-111	15276808	328026494
15293	08:47:37.288	00:00:15.293	918	-1024	-768	-1	-1	-1	-1	4	-1024	-768	-1	-1	-1	-1	4		0	0						StimuliFarbe_gruen_gelb.png	0	880	547	72	111				0	Content		-72	-111	15293476	328043162
15310	08:47:37.305	00:00:15.310	919	-1024	-768	-1	-1	-1	-1	4	-1024	-768	-1	-1	-1	-1	4		0	0						StimuliFarbe_gruen_gelb.png	0	880	547	72	111				0	Content		-72	-111	15310062	328059748
15327	08:47:37.322	00:00:15.326	920	-1024	-768	-1	-1	-1	-1	4	-1024	-768	-1	-1	-1	-1	4		0	0						StimuliFarbe_gruen_gelb.png	0	880	547	72	111				0	Content		-72	-111	15326756	328076442
15344	08:47:37.339	00:00:15.343	921	-1024	-768	-1	-1	-1	-1	4	-1024	-768	-1	-1	-1	-1	4		0	0						StimuliFarbe_gruen_gelb.png	0	880	547	72	111				0	Content		-72	-111	15343695	328093381
15360	08:47:37.355	00:00:15.360	922	-1024	-768	-1	-1	-1	-1	4	-1024	-768	-1	-1	-1	-1	4		0	0						StimuliFarbe_gruen_gelb.png	0	880	547	72	111				0	Content		-72	-111	15360363	328110049
15377	08:47:37.372	00:00:15.377	923	-1024	-768	-1	-1	-1	-1	4	-1024	-768	-1	-1	-1	-1	4		0	0						StimuliFarbe_gruen_gelb.png	0	880	547	72	111				0	Content		-72	-111	15377499	328127185
15394	08:47:37.389	00:00:15.394	924	-1024	-768	-1	-1	-1	-1	4	-1024	-768	-1	-1	-1	-1	4		0	0						StimuliFarbe_gruen_gelb.png	0	880	547	72	111				0	Content		-72	-111	15394168	328143854
15411	08:47:37.406	00:00:15.411	925	-1024	-768	-1	-1	-1	-1	4	-1024	-768	-1	-1	-1	-1	4		0	0						StimuliFarbe_gruen_gelb.png	0	880	547	72	111				0	Content		-72	-111	15411260	328160946
15429	08:47:37.424	00:00:15.428	926	-1024	-768	-1	-1	-1	-1	4	-1024	-768	-1	-1	-1	-1	4		0	0						StimuliFarbe_gruen_gelb.png	0	880	547	72	111				0	Content		-72	-111	15428632	328178318
15444	08:47:37.439	00:00:15.444	927	-1024	-768	-1	-1	-1	-1	4	-1024	-768	-1	-1	-1	-1	4		0	0						StimuliFarbe_gruen_gelb.png	0	880	547	72	111				0	Content		-72	-111	15444321	328194007
15461	08:47:37.456	00:00:15.460	928	-1024	-768	-1	-1	-1	-1	4	-1024	-768	-1	-1	-1	-1	4		0	0						StimuliFarbe_gruen_gelb.png	0	880	547	72	111				0	Content		-72	-111	15460990	328210676
15477	08:47:37.472	00:00:15.477	929	-1024	-768	-1	-1	-1	-1	4	-1024	-768	-1	-1	-1	-1	4		0	0						StimuliFarbe_gruen_gelb.png	0	880	547	72	111				0	Content		-72	-111	15477125	328226811
15494	08:47:37.489	00:00:15.493	930	-1024	-768	-1	-1	-1	-1	4	-1024	-768	-1	-1	-1	-1	4		0	0						StimuliFarbe_gruen_gelb.png	0	880	547	72	111				0	Content		-72	-111	15493793	328243479
15510	08:47:37.505	00:00:15.510	931	-1024	-768	-1	-1	-1	-1	4	-1024	-768	-1	-1	-1	-1	4		0	0						StimuliFarbe_gruen_gelb.png	0	880	547	72	111				0	Content		-72	-111	15510302	328259988
15527	08:47:37.522	00:00:15.526	932	-1024	-768	-1	-1	-1	-1	4	-1024	-768	-1	-1	-1	-1	4		0	0						StimuliFarbe_gruen_gelb.png	0	880	547	72	111				0	Content		-72	-111	15526970	328276656
15544	08:47:37.539	00:00:15.543	933	-1024	-768	-1	-1	-1	-1	4	-1024	-768	-1	-1	-1	-1	4		0	0						StimuliFarbe_gruen_gelb.png	0	880	547	72	111				0	Content		-72	-111	15543639	328293325
15560	08:47:37.555	00:00:15.560	934	-1024	-768	-1	-1	-1	-1	4	-1024	-768	-1	-1	-1	-1	4		0	0						StimuliFarbe_gruen_gelb.png	0	880	547	72	111				0	Content		-72	-111	15560138	328309824
15577	08:47:37.572	00:00:15.576	935	-1024	-768	-1	-1	-1	-1	4	-1024	-768	-1	-1	-1	-1	4		0	0						StimuliFarbe_gruen_gelb.png	0	880	547	72	111				0	Content		-72	-111	15576806	328326492
15593	08:47:37.588	00:00:15.593	936	-1024	-768	-1	-1	-1	-1	4	-1024	-768	-1	-1	-1	-1	4		0	0						StimuliFarbe_gruen_gelb.png	0	880	547	72	111				0	Content		-72	-111	15593376	328343062
15610	08:47:37.605	00:00:15.610	937	-1024	-768	-1	-1	-1	-1	4	-1024	-768	-1	-1	-1	-1	4		0	0						StimuliFarbe_gruen_gelb.png	0	880	547	72	111				0	Content		-72	-111	15610044	328359730
15627	08:47:37.622	00:00:15.626	938	-1024	-768	-1	-1	-1	-1	4	-1024	-768	-1	-1	-1	-1	4		0	0						StimuliFarbe_gruen_gelb.png	0	880	547	72	111				0	Content		-72	-111	15626713	328376399
15644	08:47:37.639	00:00:15.643	939	-1024	-768	-1	-1	-1	-1	4	-1024	-768	-1	-1	-1	-1	4		0	0						StimuliFarbe_gruen_gelb.png	0	880	547	72	111				0	Content		-72	-111	15643550	328393236
15660	08:47:37.655	00:00:15.660	940	-1024	-768	-1	-1	-1	-1	4	-1024	-768	-1	-1	-1	-1	4		0	0						StimuliFarbe_gruen_gelb.png	0	880	547	72	111				0	Content		-72	-111	15660218	328409904
15677	08:47:37.672	00:00:15.677	941	-1024	-768	-1	-1	-1	-1	4	-1024	-768	-1	-1	-1	-1	4		0	0						StimuliFarbe_gruen_gelb.png	0	880	547	72	111				0	Content		-72	-111	15677197	328426883
15694	08:47:37.689	00:00:15.693	942	-1024	-768	-1	-1	-1	-1	4	-1024	-768	-1	-1	-1	-1	4		0	0						StimuliFarbe_gruen_gelb.png	0	880	547	72	111				0	Content		-72	-111	15693866	328443552
15711	08:47:37.706	00:00:15.710	943	-1024	-768	-1	-1	-1	-1	4	-1024	-768	-1	-1	-1	-1	4		0	0						StimuliFarbe_gruen_gelb.png	0	880	547	72	111				0	Content		-72	-111	15710534	328460220
15728	08:47:37.723	00:00:15.727	944	-1024	-768	-1	-1	-1	-1	4	-1024	-768	-1	-1	-1	-1	4		0	0						StimuliFarbe_gruen_gelb.png	0	880	547	72	111				0	Content		-72	-111	15727781	328477467
15744	08:47:37.739	00:00:15.744	945	-1024	-768	-1	-1	-1	-1	4	-1024	-768	-1	-1	-1	-1	4		0	0						StimuliFarbe_gruen_gelb.png	0	880	547	72	111				0	Content		-72	-111	15744449	328494135
15761	08:47:37.756	00:00:15.760	946	-1024	-768	-1	-1	-1	-1	4	-1024	-768	-1	-1	-1	-1	4		0	0						StimuliFarbe_gruen_gelb.png	0	880	547	72	111				0	Content		-72	-111	15760685	328510371
15777	08:47:37.772	00:00:15.777	947	-1024	-768	-1	-1	-1	-1	4	-1024	-768	-1	-1	-1	-1	4		0	0						StimuliFarbe_gruen_gelb.png	0	880	547	72	111				0	Content		-72	-111	15777354	328527040
15794	08:47:37.789	00:00:15.794	948	-1024	-768	-1	-1	-1	-1	4	-1024	-768	-1	-1	-1	-1	4		0	0						StimuliFarbe_gruen_gelb.png	0	880	547	72	111				0	Content		-72	-111	15794022	328543708
15810	08:47:37.805	00:00:15.810	949	-1024	-768	-1	-1	-1	-1	4	-1024	-768	-1	-1	-1	-1	4		0	0						StimuliFarbe_gruen_gelb.png	0	880	547	72	111				0	Content		-72	-111	15810206	328559892
15827	08:47:37.822	00:00:15.826	950	-1024	-768	-1	-1	-1	-1	4	-1024	-768	-1	-1	-1	-1	4		0	0						StimuliFarbe_gruen_gelb.png	0	880	547	72	111				0	Content		-72	-111	15826874	328576560
15843	08:47:37.838	00:00:15.843	951	-1024	-768	-1	-1	-1	-1	4	-1024	-768	-1	-1	-1	-1	4		0	0						StimuliFarbe_gruen_gelb.png	0	880	547	72	111				0	Content		-72	-111	15843419	328593105
15860	08:47:37.855	00:00:15.860	952	-1024	-768	-1	-1	-1	-1	4	-1024	-768	-1	-1	-1	-1	4		0	0						StimuliFarbe_gruen_gelb.png	0	880	547	72	111				0	Content		-72	-111	15860088	328609774
15877	08:47:37.872	00:00:15.876	953	-1024	-768	-1	-1	-1	-1	4	-1024	-768	-1	-1	-1	-1	4		0	0						StimuliFarbe_gruen_gelb.png	0	880	547	72	111				0	Content		-72	-111	15876756	328626442
15893	08:47:37.888	00:00:15.893	954	-1024	-768	-1	-1	-1	-1	4	-1024	-768	-1	-1	-1	-1	4		0	0						StimuliFarbe_gruen_gelb.png	0	880	547	72	111				0	Content		-72	-111	15893295	328642981
15910	08:47:37.905	00:00:15.909	955	-1024	-768	-1	-1	-1	-1	4	-1024	-768	-1	-1	-1	-1	4		0	0						StimuliFarbe_gruen_gelb.png	0	880	547	72	111				0	Content		-72	-111	15909963	328659649
15926	08:47:37.921	00:00:15.926	956	-1024	-768	-1	-1	-1	-1	4	-1024	-768	-1	-1	-1	-1	4		0	0						StimuliFarbe_gruen_gelb.png	0	880	547	72	111				0	Content		-72	-111	15926442	328676128
15943	08:47:37.938	00:00:15.943	957	-1024	-768	-1	-1	-1	-1	4	-1024	-768	-1	-1	-1	-1	4		0	0						StimuliFarbe_gruen_gelb.png	0	880	547	72	111				0	Content		-72	-111	15943011	328692697
15960	08:47:37.955	00:00:15.959	958	-1024	-768	-1	-1	-1	-1	4	-1024	-768	-1	-1	-1	-1	4		0	0						StimuliFarbe_gruen_gelb.png	0	880	547	72	111				0	Content		-72	-111	15959948	328709634
15977	08:47:37.972	00:00:15.976	959	-1024	-768	-1	-1	-1	-1	4	-1024	-768	-1	-1	-1	-1	4		0	0						StimuliFarbe_gruen_gelb.png	0	880	547	72	111				0	Content		-72	-111	15976616	328726302
15994	08:47:37.989	00:00:15.993	960	-1024	-768	-1	-1	-1	-1	4	-1024	-768	-1	-1	-1	-1	4		0	0						StimuliFarbe_gruen_gelb.png	0	880	547	72	111				0	Content		-72	-111	15993751	328743437
16010	08:47:38.005	00:00:16.010	961	-1024	-768	-1	-1	-1	-1	4	-1024	-768	-1	-1	-1	-1	4		0	0						StimuliFarbe_gruen_gelb.png	0	880	547	72	111				0	Content		-72	-111	16010420	328760106
16028	08:47:38.023	00:00:16.027	962	-1024	-768	-1	-1	-1	-1	4	-1024	-768	-1	-1	-1	-1	4		0	0						StimuliFarbe_gruen_gelb.png	0	880	547	72	111				0	Content		-72	-111	16027637	328777323
16045	08:47:38.040	00:00:16.044	963	-1024	-768	-1	-1	-1	-1	4	-1024	-768	-1	-1	-1	-1	4		0	0						StimuliFarbe_gruen_gelb.png	0	880	547	72	111				0	Content		-72	-111	16044886	328794572
16061	08:47:38.056	00:00:16.060	964	-1024	-768	-1	-1	-1	-1	4	-1024	-768	-1	-1	-1	-1	4		0	0						StimuliFarbe_gruen_gelb.png	0	880	547	72	111				0	Content		-72	-111	16060573	328810259
16077	08:47:38.072	00:00:16.077	965	-1024	-768	-1	-1	-1	-1	4	-1024	-768	-1	-1	-1	-1	4		0	0						StimuliFarbe_gruen_gelb.png	0	880	547	72	111				0	Content		-72	-111	16077242	328826928
16093	08:47:38.088	00:00:16.093	966	-1024	-768	-1	-1	-1	-1	4	-1024	-768	-1	-1	-1	-1	4		0	0						StimuliFarbe_gruen_gelb.png	0	880	547	72	111				0	Content		-72	-111	16093439	328843125
16110	08:47:38.105	00:00:16.110	967	-1024	-768	-1	-1	-1	-1	4	-1024	-768	-1	-1	-1	-1	4		0	0						StimuliFarbe_gruen_gelb.png	0	880	547	72	111				0	Content		-72	-111	16110107	328859793
16127	08:47:38.122	00:00:16.126	968	-1024	-768	-1	-1	-1	-1	4	-1024	-768	-1	-1	-1	-1	4		0	0						StimuliFarbe_gruen_gelb.png	0	880	547	72	111				0	Content		-72	-111	16126635	328876321
16143	08:47:38.138	00:00:16.143	969	-1024	-768	-1	-1	-1	-1	4	-1024	-768	-1	-1	-1	-1	4		0	0						StimuliFarbe_gruen_gelb.png	0	880	547	72	111				0	Content		-72	-111	16143303	328892989
16160	08:47:38.155	00:00:16.159	970	-1024	-768	-1	-1	-1	-1	4	-1024	-768	-1	-1	-1	-1	4		0	0						StimuliFarbe_gruen_gelb.png	0	880	547	72	111				0	Content		-72	-111	16159972	328909658
16176	08:47:38.171	00:00:16.176	971	-1024	-768	-1	-1	-1	-1	4	-1024	-768	-1	-1	-1	-1	4		0	0						StimuliFarbe_gruen_gelb.png	0	880	547	72	111				0	Content		-72	-111	16176429	328926115
16193	08:47:38.188	00:00:16.193	972	-1024	-768	-1	-1	-1	-1	4	-1024	-768	-1	-1	-1	-1	4		0	0						StimuliFarbe_gruen_gelb.png	0	880	547	72	111				0	Content		-72	-111	16193097	328942783
16210	08:47:38.205	00:00:16.209	973	-1024	-768	-1	-1	-1	-1	4	-1024	-768	-1	-1	-1	-1	4		0	0						StimuliFarbe_gruen_gelb.png	0	880	547	72	111				0	Content		-72	-111	16209693	328959379
16226	08:47:38.221	00:00:16.226	974	-1024	-768	-1	-1	-1	-1	4	-1024	-768	-1	-1	-1	-1	4		0	0						StimuliFarbe_gruen_gelb.png	0	880	547	72	111				0	Content		-72	-111	16226361	328976047
16243	08:47:38.238	00:00:16.243	975	-1024	-768	-1	-1	-1	-1	4	-1024	-768	-1	-1	-1	-1	4		0	0						StimuliFarbe_gruen_gelb.png	0	880	547	72	111				0	Content		-72	-111	16243030	328992716
16260	08:47:38.255	00:00:16.259	976	-1024	-768	-1	-1	-1	-1	4	-1024	-768	-1	-1	-1	-1	4		0	0						StimuliFarbe_gruen_gelb.png	0	880	547	72	111				0	Content		-72	-111	16259901	329009587
16277	08:47:38.272	00:00:16.276	977	-1024	-768	-1	-1	-1	-1	4	-1024	-768	-1	-1	-1	-1	4		0	0						StimuliFarbe_gruen_gelb.png	0	880	547	72	111				0	Content		-72	-111	16276569	329026255
16294	08:47:38.289	00:00:16.293	978	-1024	-768	-1	-1	-1	-1	4	-1024	-768	-1	-1	-1	-1	4		0	0						StimuliFarbe_gruen_gelb.png	0	880	547	72	111				0	Content		-72	-111	16293507	329043193
16310	08:47:38.305	00:00:16.310	979	-1024	-768	-1	-1	-1	-1	4	-1024	-768	-1	-1	-1	-1	4		0	0						StimuliFarbe_gruen_gelb.png	0	880	547	72	111				0	Content		-72	-111	16310176	329059862
16327	08:47:38.322	00:00:16.326	980	-1024	-768	-1	-1	-1	-1	4	-1024	-768	-1	-1	-1	-1	4		0	0						StimuliFarbe_gruen_gelb.png	0	880	547	72	111				0	Content		-72	-111	16326844	329076530
16344	08:47:38.339	00:00:16.344	981	-1024	-768	-1	-1	-1	-1	4	-1024	-768	-1	-1	-1	-1	4		0	0						StimuliFarbe_gruen_gelb.png	0	880	547	72	111				0	Content		-72	-111	16344112	329093798
16361	08:47:38.356	00:00:16.360	982	-1024	-768	-1	-1	-1	-1	4	-1024	-768	-1	-1	-1	-1	4		0	0						StimuliFarbe_gruen_gelb.png	0	880	547	72	111				0	Content		-72	-111	16360780	329110466
16378	08:47:38.373	00:00:16.378	983	-1024	-768	-1	-1	-1	-1	4	-1024	-768	-1	-1	-1	-1	4		0	0						StimuliFarbe_gruen_gelb.png	0	880	547	72	111				0	Content		-72	-111	16378003	329127689
16393	08:47:38.388	00:00:16.392	984	-1024	-768	-1	-1	-1	-1	4	-1024	-768	-1	-1	-1	-1	4		0	0						StimuliFarbe_gruen_gelb.png	0	880	547	72	111				0	Content		-72	-111	16392751	329142437
16409	08:47:38.404	00:00:16.409	985	-1024	-768	-1	-1	-1	-1	4	-1024	-768	-1	-1	-1	-1	4		0	0						StimuliFarbe_gruen_gelb.png	0	880	547	72	111				0	Content		-72	-111	16409438	329159124
16426	08:47:38.421	00:00:16.426	986	-1024	-768	-1	-1	-1	-1	4	-1024	-768	-1	-1	-1	-1	4		0	0						StimuliFarbe_gruen_gelb.png	0	880	547	72	111				0	Content		-72	-111	16426106	329175792
16434	08:47:38.429																				ImageEnd	16	0	0	StimuliFarbe_gruen_gelb.png
16443	08:47:38.438	00:00:16.442	987	-1024	-768	-1	-1	-1	-1	4	-1024	-768	-1	-1	-1	-1	4		0	0						No media	0	1024	768	0	0				0	Content		0	0	16442769	329192455
16451	08:47:38.446																				ImageStart	8	0	0	Fix_sw.jpg
16459	08:47:38.454	00:00:16.459	988	-1024	-768	-1	-1	-1	-1	4	-1024	-768	-1	-1	-1	-1	4		0	0						Fix_sw.jpg	0	880	547	72	111				0	Content		-72	-111	16459437	329209123
16476	08:47:38.471	00:00:16.476	989	-1024	-768	-1	-1	-1	-1	4	-1024	-768	-1	-1	-1	-1	4		0	0						Fix_sw.jpg	0	880	547	72	111				0	Content		-72	-111	16476181	329225867
16493	08:47:38.488	00:00:16.492	990	-1024	-768	-1	-1	-1	-1	4	-1024	-768	-1	-1	-1	-1	4		0	0						Fix_sw.jpg	0	880	547	72	111				0	Content		-72	-111	16492748	329242434
16510	08:47:38.505	00:00:16.509	991	-1024	-768	-1	-1	-1	-1	4	-1024	-768	-1	-1	-1	-1	4		0	0						Fix_sw.jpg	0	880	547	72	111				0	Content		-72	-111	16509686	329259372
16526	08:47:38.521	00:00:16.526	992	-1024	-768	-1	-1	-1	-1	4	-1024	-768	-1	-1	-1	-1	4		0	0						Fix_sw.jpg	0	880	547	72	111				0	Content		-72	-111	16526354	329276040
16543	08:47:38.538	00:00:16.543	993	-1024	-768	-1	-1	-1	-1	4	-1024	-768	-1	-1	-1	-1	4		0	0						Fix_sw.jpg	0	880	547	72	111				0	Content		-72	-111	16543489	329293175
16560	08:47:38.555	00:00:16.560	994	-1024	-768	-1	-1	-1	-1	4	-1024	-768	-1	-1	-1	-1	4		0	0						Fix_sw.jpg	0	880	547	72	111				0	Content		-72	-111	16560157	329309843
16577	08:47:38.572	00:00:16.577	995	-1024	-768	-1	-1	-1	-1	4	-1024	-768	-1	-1	-1	-1	4		0	0						Fix_sw.jpg	0	880	547	72	111				0	Content		-72	-111	16577145	329326831
16594	08:47:38.589	00:00:16.593	996	-1024	-768	-1	-1	-1	-1	4	-1024	-768	-1	-1	-1	-1	4		0	0						Fix_sw.jpg	0	880	547	72	111				0	Content		-72	-111	16593813	329343499
16610	08:47:38.605	00:00:16.610	997	-1024	-768	-1	-1	-1	-1	4	-1024	-768	-1	-1	-1	-1	4		0	0						Fix_sw.jpg	0	880	547	72	111				0	Content		-72	-111	16610481	329360167
16627	08:47:38.622	00:00:16.626	998	-1024	-768	-1	-1	-1	-1	4	-1024	-768	-1	-1	-1	-1	4		0	0						Fix_sw.jpg	0	880	547	72	111				0	Content		-72	-111	16626551	329376237
16643	08:47:38.638	00:00:16.643	999	-1024	-768	-1	-1	-1	-1	4	-1024	-768	-1	-1	-1	-1	4		0	0						Fix_sw.jpg	0	880	547	72	111				0	Content		-72	-111	16643219	329392905
16659	08:47:38.654	00:00:16.659	1000	-1024	-768	-1	-1	-1	-1	4	-1024	-768	-1	-1	-1	-1	4		0	0						Fix_sw.jpg	0	880	547	72	111				0	Content		-72	-111	16659243	329408929
16676	08:47:38.671	00:00:16.675	1001	-1024	-768	-1	-1	-1	-1	4	-1024	-768	-1	-1	-1	-1	4		0	0						Fix_sw.jpg	0	880	547	72	111				0	Content		-72	-111	16675866	329425552
16693	08:47:38.688	00:00:16.692	1002	-1024	-768	-1	-1	-1	-1	4	-1024	-768	-1	-1	-1	-1	4		0	0						Fix_sw.jpg	0	880	547	72	111				0	Content		-72	-111	16692583	329442269
16709	08:47:38.704	00:00:16.709	1003	-1024	-768	-1	-1	-1	-1	4	-1024	-768	-1	-1	-1	-1	4		0	0						Fix_sw.jpg	0	880	547	72	111				0	Content		-72	-111	16709252	329458938
16726	08:47:38.721	00:00:16.725	1004	-1024	-768	-1	-1	-1	-1	4	-1024	-768	-1	-1	-1	-1	4		0	0						Fix_sw.jpg	0	880	547	72	111				0	Content		-72	-111	16725927	329475613
16743	08:47:38.738	00:00:16.743	1005	-1024	-768	-1	-1	-1	-1	4	-1024	-768	-1	-1	-1	-1	4		0	0						Fix_sw.jpg	0	880	547	72	111				0	Content		-72	-111	16743002	329492688
16759	08:47:38.754	00:00:16.759	1006	-1024	-768	-1	-1	-1	-1	4	-1024	-768	-1	-1	-1	-1	4		0	0						Fix_sw.jpg	0	880	547	72	111				0	Content		-72	-111	16759376	329509062
16776	08:47:38.771	00:00:16.776	1007	-1024	-768	-1	-1	-1	-1	4	-1024	-768	-1	-1	-1	-1	4		0	0						Fix_sw.jpg	0	880	547	72	111				0	Content		-72	-111	16776126	329525812
16793	08:47:38.788	00:00:16.792	1008	-1024	-768	-1	-1	-1	-1	4	-1024	-768	-1	-1	-1	-1	4		0	0						Fix_sw.jpg	0	880	547	72	111				0	Content		-72	-111	16792745	329542431
16809	08:47:38.804	00:00:16.809	1009	-1024	-768	-1	-1	-1	-1	4	-1024	-768	-1	-1	-1	-1	4		0	0						Fix_sw.jpg	0	880	547	72	111				0	Content		-72	-111	16809413	329559099
16826	08:47:38.821	00:00:16.826	1010	-1024	-768	-1	-1	-1	-1	4	-1024	-768	-1	-1	-1	-1	4		0	0						Fix_sw.jpg	0	880	547	72	111				0	Content		-72	-111	16826001	329575687
16842	08:47:38.837	00:00:16.842	1011	-1024	-768	-1	-1	-1	-1	4	-1024	-768	-1	-1	-1	-1	4		0	0						Fix_sw.jpg	0	880	547	72	111				0	Content		-72	-111	16842489	329592175
16859	08:47:38.854	00:00:16.859	1012	-1024	-768	-1	-1	-1	-1	4	-1024	-768	-1	-1	-1	-1	4		0	0						Fix_sw.jpg	0	880	547	72	111				0	Content		-72	-111	16859490	329609176
16876	08:47:38.871	00:00:16.875	1013	-1024	-768	-1	-1	-1	-1	4	-1024	-768	-1	-1	-1	-1	4		0	0						Fix_sw.jpg	0	880	547	72	111				0	Content		-72	-111	16875863	329625549
16893	08:47:38.888	00:00:16.892	1014	-208,7434	443,3945	0,4033093	0,6592164	381,8071	3,037522	1	-209,1901	442,0261	0,4029552	0,6592168	382,6939	3,044208	3	13	-209	443						Fix_sw.jpg	0	880	547	72	111	-281	332	116	0	Content		-281	332	16892736	329642422
16909	08:47:38.904	00:00:16.909	1015	-1024	-768	-1	-1	-1	-1	4	-1024	-768	-1	-1	-1	-1	4	13	0	0						Fix_sw.jpg	0	880	547	72	111	-281	332	116	0	Content		-72	-111	16909359	329659045
16926	08:47:38.921	00:00:16.926	1016	-1024	-768	-1	-1	-1	-1	4	-1024	-768	-1	-1	-1	-1	4	13	0	0						Fix_sw.jpg	0	880	547	72	111	-281	332	116	0	Content		-72	-111	16926106	329675792
16942	08:47:38.937	00:00:16.942	1017	-1024	-768	-1	-1	-1	-1	4	-1024	-768	-1	-1	-1	-1	4	13	0	0						Fix_sw.jpg	0	880	547	72	111	-281	332	116	0	Content		-72	-111	16942481	329692167
16959	08:47:38.954	00:00:16.959	1018	-1024	-768	-1	-1	-1	-1	4	-1024	-768	-1	-1	-1	-1	4	13	0	0						Fix_sw.jpg	0	880	547	72	111	-281	332	116	0	Content		-72	-111	16959104	329708790
16976	08:47:38.971	00:00:16.975	1019	-1024	-768	-1	-1	-1	-1	4	-1024	-768	-1	-1	-1	-1	4	13	0	0						Fix_sw.jpg	0	880	547	72	111	-281	332	116	0	Content		-72	-111	16975727	329725413
16993	08:47:38.988	00:00:16.992	1020	-221,3674	406,9343	0,4143583	0,6726844	383,4165	2,951808	1	-221,4837	406,5859	0,4142792	0,6726844	383,6195	2,9533	3	13	-221	407						Fix_sw.jpg	0	880	547	72	111	-281	332	116	0	Content		-293	296	16992725	329742411
17009	08:47:39.004	00:00:17.009	1021	-1024	-768	-1	-1	-1	-1	4	-1024	-768	-1	-1	-1	-1	4		0	0						Fix_sw.jpg	0	880	547	72	111				0	Content		-72	-111	17009099	329758785
17026	08:47:39.021	00:00:17.025	1022	-1024	-768	-1	-1	-1	-1	4	-1024	-768	-1	-1	-1	-1	4		0	0						Fix_sw.jpg	0	880	547	72	111				0	Content		-72	-111	17025735	329775421
17042	08:47:39.037	00:00:17.042	1023	-1024	-768	-1	-1	-1	-1	4	-1024	-768	-1	-1	-1	-1	4		0	0						Fix_sw.jpg	0	880	547	72	111				0	Content		-72	-111	17042345	329792031
17059	08:47:39.054	00:00:17.059	1024	-1024	-768	-1	-1	-1	-1	4	-1024	-768	-1	-1	-1	-1	4		0	0						Fix_sw.jpg	0	880	547	72	111				0	Content		-72	-111	17059467	329809153
17076	08:47:39.071	00:00:17.075	1025	-1024	-768	-1	-1	-1	-1	4	-1024	-768	-1	-1	-1	-1	4		0	0						Fix_sw.jpg	0	880	547	72	111				0	Content		-72	-111	17075726	329825412
17092	08:47:39.087	00:00:17.092	1026	-1024	-768	-1	-1	-1	-1	4	-1024	-768	-1	-1	-1	-1	4		0	0						Fix_sw.jpg	0	880	547	72	111				0	Content		-72	-111	17092443	329842129
17109	08:47:39.104	00:00:17.109	1027	-1024	-768	-1	-1	-1	-1	4	-1024	-768	-1	-1	-1	-1	4		0	0						Fix_sw.jpg	0	880	547	72	111				0	Content		-72	-111	17109111	329858797
17126	08:47:39.121	00:00:17.125	1028	-1024	-768	-1	-1	-1	-1	4	-1024	-768	-1	-1	-1	-1	4		0	0						Fix_sw.jpg	0	880	547	72	111				0	Content		-72	-111	17125794	329875480
17143	08:47:39.138	00:00:17.142	1029	-207,6236	298,1813	0,4452851	0,6894225	433,4806	3,0692	1	-171,4859	406,6087	0,4464273	0,6894692	375,6831	2,67375	3	14	-208	298						Fix_sw.jpg	0	880	547	72	111	-194	303	166	0	Content		-280	187	17142907	329892593
17160	08:47:39.155	00:00:17.159	1030	-1024	-768	-1	-1	-1	-1	4	-1024	-768	-1	-1	-1	-1	4	14	0	0						Fix_sw.jpg	0	880	547	72	111	-194	303	166	0	Content		-72	-111	17159537	329909223
17176	08:47:39.171	00:00:17.176	1031	-1024	-768	-1	-1	-1	-1	4	-1024	-768	-1	-1	-1	-1	4	14	0	0						Fix_sw.jpg	0	880	547	72	111	-194	303	166	0	Content		-72	-111	17176107	329925793
17192	08:47:39.187	00:00:17.192	1032	-1024	-768	-1	-1	-1	-1	4	-1024	-768	-1	-1	-1	-1	4	14	0	0						Fix_sw.jpg	0	880	547	72	111	-194	303	166	0	Content		-72	-111	17192412	329942098
17209	08:47:39.204	00:00:17.209	1033	-83,55074	413,8218	0,4548992	0,6707831	369,162	2,509218	1	-87,43542	402,3732	0,4571812	0,670769	375,6831	2,551297	3	14	-84	414						Fix_sw.jpg	0	880	547	72	111	-194	303	166	0	Content		-156	303	17209480	329959166
17226	08:47:39.221	00:00:17.225	1034	-121,6737	443,3896	0,4914539	0,6655259	369,1621	2,659791	1	-123,3724	432,723	0,4891514	0,6655266	375,6831	2,704986	3	14	-122	443						Fix_sw.jpg	0	880	547	72	111	-194	303	166	0	Content		-194	332	17225784	329975470
17243	08:47:39.238	00:00:17.242	1035	-1024	-768	-1	-1	-1	-1	4	-1024	-768	-1	-1	-1	-1	4	14	0	0						Fix_sw.jpg	0	880	547	72	111	-194	303	166	0	Content		-72	-111	17242659	329992345
17259	08:47:39.254	00:00:17.259	1036	-87,06271	430,9767	0,4613052	0,6565036	369,162	2,666859	1	-90,99344	420,0035	0,4636174	0,6564891	375,6831	2,711429	3	14	-87	431						Fix_sw.jpg	0	880	547	72	111	-194	303	166	0	Content		-159	320	17259157	330008843
17276	08:47:39.271	00:00:17.275	1037	-112,4715	442,12	0,4612876	0,6521342	369,162	2,686488	1	-117,0683	431,5132	0,4635997	0,6521195	375,6831	2,731114	3	14	-112	442						Fix_sw.jpg	0	880	547	72	111	-194	303	166	0	Content		-184	331	17275781	330025467
17292	08:47:39.287	00:00:17.292	1038	-168,8776	336,0072	0,4770049	0,6483842	418,1745	2,996034	1	-168,799	335,9783	0,4770048	0,6483842	418,1745	2,996036	3	14	-169	336						Fix_sw.jpg	0	880	547	72	111	-194	303	166	0	Content		-241	225	17292281	330041967
17309	08:47:39.304	00:00:17.309	1039	-1024	-768	-1	-1	-1	-1	4	-1024	-768	-1	-1	-1	-1	4	15	0	0						Fix_sw.jpg	0	880	547	72	111	-271	217	100	0	Content		-72	-111	17309147	330058833
17326	08:47:39.321	00:00:17.325	1040	-228,5085	322,8247	0,4739273	0,6419356	418,1745	2,969868	1	-228,5085	322,8247	0,4739273	0,6419356	418,1745	2,969868	3	15	-229	323						Fix_sw.jpg	0	880	547	72	111	-271	217	100	0	Content		-301	212	17325777	330075463
17342	08:47:39.337	00:00:17.342	1041	-120,8365	332,7129	0,4717271	0,6385056	418,1745	2,928418	1	-120,8365	332,7129	0,4717271	0,6385056	418,1745	2,928418	3	15	-121	333						Fix_sw.jpg	0	880	547	72	111	-271	217	100	0	Content		-193	222	17342404	330092090
17359	08:47:39.354	00:00:17.358	1042	-1024	-768	-1	-1	-1	-1	4	-1024	-768	-1	-1	-1	-1	4	15	0	0						Fix_sw.jpg	0	880	547	72	111	-271	217	100	0	Content		-72	-111	17358900	330108586
17376	08:47:39.371	00:00:17.375	1043	-425,7214	229,9681	0,4707087	0,6323533	418,1745	2,866621	1	-425,7214	229,9681	0,4707087	0,6323533	418,1745	2,866621	3	15	-426	230						Fix_sw.jpg	0	880	547	72	111	-271	217	100	0	Content		-498	119	17375759	330125445
17392	08:47:39.387	00:00:17.392	1044	-469,7712	234,0685	0,4709799	0,6292618	418,1745	2,82995	1	-469,7712	234,0685	0,4709799	0,6292618	418,1745	2,82995	3	15	-470	234						Fix_sw.jpg	0	880	547	72	111	-271	217	100	0	Content		-542	123	17392147	330141833
17409	08:47:39.404	00:00:17.408	1045	-1024	-768	-1	-1	-1	-1	4	-1024	-768	-1	-1	-1	-1	4		0	0						Fix_sw.jpg	0	880	547	72	111				0	Content		-72	-111	17408897	330158583
17426	08:47:39.421	00:00:17.425	1046	-1024	-768	-1	-1	-1	-1	4	-1024	-768	-1	-1	-1	-1	4		0	0						Fix_sw.jpg	0	880	547	72	111				0	Content		-72	-111	17425518	330175204
17442	08:47:39.437	00:00:17.442	1047	-1024	-768	-1	-1	-1	-1	4	-1024	-768	-1	-1	-1	-1	4		0	0						Fix_sw.jpg	0	880	547	72	111				0	Content		-72	-111	17442142	330191828
17459	08:47:39.454	00:00:17.458	1048	-1024	-768	-1	-1	-1	-1	4	-1024	-768	-1	-1	-1	-1	4		0	0						Fix_sw.jpg	0	880	547	72	111				0	Content		-72	-111	17458762	330208448
17461	08:47:39.456																				ImageEnd	16	0	0	Fix_sw.jpg
17476	08:47:39.471	00:00:17.475	1049	-1024	-768	-1	-1	-1	-1	4	-1024	-768	-1	-1	-1	-1	4		0	0						No media	0	1024	768	0	0				0	Content		0	0	17475516	330225202
17478	08:47:39.473																				ImageStart	8	0	0	StimuliFarbe_blau_gruen.png
17492	08:47:39.487	00:00:17.492	1050	-1024	-768	-1	-1	-1	-1	4	-1024	-768	-1	-1	-1	-1	4		0	0						StimuliFarbe_blau_gruen.png	0	880	547	72	111				0	Content		-72	-111	17492140	330241826
17509	08:47:39.504	00:00:17.508	1051	-1024	-768	-1	-1	-1	-1	4	-1024	-768	-1	-1	-1	-1	4		0	0						StimuliFarbe_blau_gruen.png	0	880	547	72	111				0	Content		-72	-111	17508764	330258450
17525	08:47:39.520	00:00:17.525	1052	-1024	-768	-1	-1	-1	-1	4	-1024	-768	-1	-1	-1	-1	4		0	0						StimuliFarbe_blau_gruen.png	0	880	547	72	111				0	Content		-72	-111	17525389	330275075
17542	08:47:39.537	00:00:17.542	1053	-1024	-768	-1	-1	-1	-1	4	-1024	-768	-1	-1	-1	-1	4		0	0						StimuliFarbe_blau_gruen.png	0	880	547	72	111				0	Content		-72	-111	17542012	330291698
17559	08:47:39.554	00:00:17.558	1054	-1024	-768	-1	-1	-1	-1	4	-1024	-768	-1	-1	-1	-1	4		0	0						StimuliFarbe_blau_gruen.png	0	880	547	72	111				0	Content		-72	-111	17558763	330308449
17575	08:47:39.570	00:00:17.575	1055	-1024	-768	-1	-1	-1	-1	4	-1024	-768	-1	-1	-1	-1	4		0	0						StimuliFarbe_blau_gruen.png	0	880	547	72	111				0	Content		-72	-111	17575387	330325073
17592	08:47:39.587	00:00:17.592	1056	-1024	-768	-1	-1	-1	-1	4	-1024	-768	-1	-1	-1	-1	4		0	0						StimuliFarbe_blau_gruen.png	0	880	547	72	111				0	Content		-72	-111	17592012	330341698
17609	08:47:39.604	00:00:17.608	1057	-1024	-768	-1	-1	-1	-1	4	-1024	-768	-1	-1	-1	-1	4		0	0						StimuliFarbe_blau_gruen.png	0	880	547	72	111				0	Content		-72	-111	17608636	330358322
17625	08:47:39.620	00:00:17.625	1058	-1024	-768	-1	-1	-1	-1	4	-1024	-768	-1	-1	-1	-1	4		0	0						StimuliFarbe_blau_gruen.png	0	880	547	72	111				0	Content		-72	-111	17625387	330375073
17642	08:47:39.637	00:00:17.642	1059	-1024	-768	-1	-1	-1	-1	4	-1024	-768	-1	-1	-1	-1	4		0	0						StimuliFarbe_blau_gruen.png	0	880	547	72	111				0	Content		-72	-111	17642456	330392142
17659	08:47:39.654	00:00:17.659	1060	-1024	-768	-1	-1	-1	-1	4	-1024	-768	-1	-1	-1	-1	4		0	0						StimuliFarbe_blau_gruen.png	0	880	547	72	111				0	Content		-72	-111	17659258	330408944
17676	08:47:39.671	00:00:17.676	1061	-1024	-768	-1	-1	-1	-1	4	-1024	-768	-1	-1	-1	-1	4		0	0						StimuliFarbe_blau_gruen.png	0	880	547	72	111				0	Content		-72	-111	17676008	330425694
17692	08:47:39.687	00:00:17.692	1062	-1024	-768	-1	-1	-1	-1	4	-1024	-768	-1	-1	-1	-1	4		0	0						StimuliFarbe_blau_gruen.png	0	880	547	72	111				0	Content		-72	-111	17692130	330441816
17709	08:47:39.704	00:00:17.708	1063	-1024	-768	-1	-1	-1	-1	4	-1024	-768	-1	-1	-1	-1	4		0	0						StimuliFarbe_blau_gruen.png	0	880	547	72	111				0	Content		-72	-111	17708631	330458317
17725	08:47:39.720	00:00:17.725	1064	-1024	-768	-1	-1	-1	-1	4	-1024	-768	-1	-1	-1	-1	4		0	0						StimuliFarbe_blau_gruen.png	0	880	547	72	111				0	Content		-72	-111	17725378	330475064
17742	08:47:39.737	00:00:17.742	1065	-1024	-768	-1	-1	-1	-1	4	-1024	-768	-1	-1	-1	-1	4		0	0						StimuliFarbe_blau_gruen.png	0	880	547	72	111				0	Content		-72	-111	17742003	330491689
17759	08:47:39.754	00:00:17.758	1066	-1024	-768	-1	-1	-1	-1	4	-1024	-768	-1	-1	-1	-1	4		0	0						StimuliFarbe_blau_gruen.png	0	880	547	72	111				0	Content		-72	-111	17758629	330508315
17776	08:47:39.771	00:00:17.775	1067	-1024	-768	-1	-1	-1	-1	4	-1024	-768	-1	-1	-1	-1	4		0	0						StimuliFarbe_blau_gruen.png	0	880	547	72	111				0	Content		-72	-111	17775697	330525383
17793	08:47:39.788	00:00:17.793	1068	-1024	-768	-1	-1	-1	-1	4	-1024	-768	-1	-1	-1	-1	4		0	0						StimuliFarbe_blau_gruen.png	0	880	547	72	111				0	Content		-72	-111	17793076	330542762
17810	08:47:39.805	00:00:17.810	1069	-1024	-768	-1	-1	-1	-1	4	-1024	-768	-1	-1	-1	-1	4		0	0						StimuliFarbe_blau_gruen.png	0	880	547	72	111				0	Content		-72	-111	17810448	330560134
17825	08:47:39.820	00:00:17.825	1070	-1024	-768	-1	-1	-1	-1	4	-1024	-768	-1	-1	-1	-1	4		0	0						StimuliFarbe_blau_gruen.png	0	880	547	72	111				0	Content		-72	-111	17825254	330574940
17842	08:47:39.837	00:00:17.841	1071	-1024	-768	-1	-1	-1	-1	4	-1024	-768	-1	-1	-1	-1	4		0	0						StimuliFarbe_blau_gruen.png	0	880	547	72	111				0	Content		-72	-111	17841878	330591564
17859	08:47:39.854	00:00:17.858	1072	-1024	-768	-1	-1	-1	-1	4	-1024	-768	-1	-1	-1	-1	4		0	0						StimuliFarbe_blau_gruen.png	0	880	547	72	111				0	Content		-72	-111	17858629	330608315
17875	08:47:39.870	00:00:17.875	1073	-1024	-768	-1	-1	-1	-1	4	-1024	-768	-1	-1	-1	-1	4		0	0						StimuliFarbe_blau_gruen.png	0	880	547	72	111				0	Content		-72	-111	17875251	330624937
17892	08:47:39.887	00:00:17.891	1074	-1024	-768	-1	-1	-1	-1	4	-1024	-768	-1	-1	-1	-1	4		0	0						StimuliFarbe_blau_gruen.png	0	880	547	72	111				0	Content		-72	-111	17891873	330641559
17908	08:47:39.903	00:00:17.908	1075	-1024	-768	-1	-1	-1	-1	4	-1024	-768	-1	-1	-1	-1	4		0	0						StimuliFarbe_blau_gruen.png	0	880	547	72	111				0	Content		-72	-111	17908497	330658183
17926	08:47:39.921	00:00:17.925	1076	-1024	-768	-1	-1	-1	-1	4	-1024	-768	-1	-1	-1	-1	4		0	0						StimuliFarbe_blau_gruen.png	0	880	547	72	111				0	Content		-72	-111	17925689	330675375
17943	08:47:39.938	00:00:17.943	1077	-1024	-768	-1	-1	-1	-1	4	-1024	-768	-1	-1	-1	-1	4		0	0						StimuliFarbe_blau_gruen.png	0	880	547	72	111				0	Content		-72	-111	17943066	330692752
17960	08:47:39.955	00:00:17.960	1078	-1024	-768	-1	-1	-1	-1	4	-1024	-768	-1	-1	-1	-1	4		0	0						StimuliFarbe_blau_gruen.png	0	880	547	72	111				0	Content		-72	-111	17960316	330710002
17975	08:47:39.970	00:00:17.975	1079	-1024	-768	-1	-1	-1	-1	4	-1024	-768	-1	-1	-1	-1	4		0	0						StimuliFarbe_blau_gruen.png	0	880	547	72	111				0	Content		-72	-111	17975121	330724807
17992	08:47:39.987	00:00:17.991	1080	-1024	-768	-1	-1	-1	-1	4	-1024	-768	-1	-1	-1	-1	4		0	0						StimuliFarbe_blau_gruen.png	0	880	547	72	111				0	Content		-72	-111	17991869	330741555
18008	08:47:40.003	00:00:18.008	1081	-1024	-768	-1	-1	-1	-1	4	-1024	-768	-1	-1	-1	-1	4		0	0						StimuliFarbe_blau_gruen.png	0	880	547	72	111				0	Content		-72	-111	18008492	330758178
18025	08:47:40.020	00:00:18.025	1082	-1024	-768	-1	-1	-1	-1	4	-1024	-768	-1	-1	-1	-1	4		0	0						StimuliFarbe_blau_gruen.png	0	880	547	72	111				0	Content		-72	-111	18025239	330774925
18042	08:47:40.037	00:00:18.041	1083	-1024	-768	-1	-1	-1	-1	4	-1024	-768	-1	-1	-1	-1	4		0	0						StimuliFarbe_blau_gruen.png	0	880	547	72	111				0	Content		-72	-111	18041737	330791423
18058	08:47:40.053	00:00:18.058	1084	-1024	-768	-1	-1	-1	-1	4	-1024	-768	-1	-1	-1	-1	4		0	0						StimuliFarbe_blau_gruen.png	0	880	547	72	111				0	Content		-72	-111	18058362	330808048
18076	08:47:40.071	00:00:18.075	1085	-1024	-768	-1	-1	-1	-1	4	-1024	-768	-1	-1	-1	-1	4		0	0						StimuliFarbe_blau_gruen.png	0	880	547	72	111				0	Content		-72	-111	18075553	330825239
18093	08:47:40.088	00:00:18.092	1086	-1024	-768	-1	-1	-1	-1	4	-1024	-768	-1	-1	-1	-1	4		0	0						StimuliFarbe_blau_gruen.png	0	880	547	72	111				0	Content		-72	-111	18092929	330842615
18110	08:47:40.105	00:00:18.110	1087	-1024	-768	-1	-1	-1	-1	4	-1024	-768	-1	-1	-1	-1	4		0	0						StimuliFarbe_blau_gruen.png	0	880	547	72	111				0	Content		-72	-111	18110176	330859862
18125	08:47:40.120	00:00:18.125	1088	-1024	-768	-1	-1	-1	-1	4	-1024	-768	-1	-1	-1	-1	4		0	0						StimuliFarbe_blau_gruen.png	0	880	547	72	111				0	Content		-72	-111	18125105	330874791
18142	08:47:40.137	00:00:18.141	1089	-1024	-768	-1	-1	-1	-1	4	-1024	-768	-1	-1	-1	-1	4		0	0						StimuliFarbe_blau_gruen.png	0	880	547	72	111				0	Content		-72	-111	18141729	330891415
18158	08:47:40.153	00:00:18.158	1090	-1024	-768	-1	-1	-1	-1	4	-1024	-768	-1	-1	-1	-1	4		0	0						StimuliFarbe_blau_gruen.png	0	880	547	72	111				0	Content		-72	-111	18158480	330908166
18175	08:47:40.170	00:00:18.175	1091	-1024	-768	-1	-1	-1	-1	4	-1024	-768	-1	-1	-1	-1	4		0	0						StimuliFarbe_blau_gruen.png	0	880	547	72	111				0	Content		-72	-111	18175102	330924788
18192	08:47:40.187	00:00:18.191	1092	-1024	-768	-1	-1	-1	-1	4	-1024	-768	-1	-1	-1	-1	4		0	0						StimuliFarbe_blau_gruen.png	0	880	547	72	111				0	Content		-72	-111	18191726	330941412
18208	08:47:40.203	00:00:18.208	1093	-1024	-768	-1	-1	-1	-1	4	-1024	-768	-1	-1	-1	-1	4		0	0						StimuliFarbe_blau_gruen.png	0	880	547	72	111				0	Content		-72	-111	18208349	330958035
18225	08:47:40.220	00:00:18.225	1094	-1024	-768	-1	-1	-1	-1	4	-1024	-768	-1	-1	-1	-1	4		0	0						StimuliFarbe_blau_gruen.png	0	880	547	72	111				0	Content		-72	-111	18225418	330975104
18243	08:47:40.238	00:00:18.242	1095	-1024	-768	-1	-1	-1	-1	4	-1024	-768	-1	-1	-1	-1	4		0	0						StimuliFarbe_blau_gruen.png	0	880	547	72	111				0	Content		-72	-111	18242794	330992480
18260	08:47:40.255	00:00:18.260	1096	-1024	-768	-1	-1	-1	-1	4	-1024	-768	-1	-1	-1	-1	4		0	0						StimuliFarbe_blau_gruen.png	0	880	547	72	111				0	Content		-72	-111	18260167	331009853
18275	08:47:40.270	00:00:18.274	1097	-1024	-768	-1	-1	-1	-1	4	-1024	-768	-1	-1	-1	-1	4		0	0						StimuliFarbe_blau_gruen.png	0	880	547	72	111				0	Content		-72	-111	18274970	331024656
18292	08:47:40.287	00:00:18.291	1098	-1024	-768	-1	-1	-1	-1	4	-1024	-768	-1	-1	-1	-1	4		0	0						StimuliFarbe_blau_gruen.png	0	880	547	72	111				0	Content		-72	-111	18291595	331041281
18308	08:47:40.303	00:00:18.308	1099	-1024	-768	-1	-1	-1	-1	4	-1024	-768	-1	-1	-1	-1	4		0	0						StimuliFarbe_blau_gruen.png	0	880	547	72	111				0	Content		-72	-111	18308345	331058031
18325	08:47:40.320	00:00:18.324	1100	-1024	-768	-1	-1	-1	-1	4	-1024	-768	-1	-1	-1	-1	4		0	0						StimuliFarbe_blau_gruen.png	0	880	547	72	111				0	Content		-72	-111	18324973	331074659
18342	08:47:40.337	00:00:18.341	1101	-1024	-768	-1	-1	-1	-1	4	-1024	-768	-1	-1	-1	-1	4		0	0						StimuliFarbe_blau_gruen.png	0	880	547	72	111				0	Content		-72	-111	18341595	331091281
18358	08:47:40.353	00:00:18.358	1102	-1024	-768	-1	-1	-1	-1	4	-1024	-768	-1	-1	-1	-1	4		0	0						StimuliFarbe_blau_gruen.png	0	880	547	72	111				0	Content		-72	-111	18358218	331107904
18375	08:47:40.370	00:00:18.375	1103	-1024	-768	-1	-1	-1	-1	4	-1024	-768	-1	-1	-1	-1	4		0	0						StimuliFarbe_blau_gruen.png	0	880	547	72	111				0	Content		-72	-111	18375413	331125099
18393	08:47:40.388	00:00:18.392	1104	-1024	-768	-1	-1	-1	-1	4	-1024	-768	-1	-1	-1	-1	4		0	0						StimuliFarbe_blau_gruen.png	0	880	547	72	111				0	Content		-72	-111	18392784	331142470
18410	08:47:40.405	00:00:18.410	1105	-1024	-768	-1	-1	-1	-1	4	-1024	-768	-1	-1	-1	-1	4		0	0						StimuliFarbe_blau_gruen.png	0	880	547	72	111				0	Content		-72	-111	18410033	331159719
18425	08:47:40.420	00:00:18.424	1106	-1024	-768	-1	-1	-1	-1	4	-1024	-768	-1	-1	-1	-1	4		0	0						StimuliFarbe_blau_gruen.png	0	880	547	72	111				0	Content		-72	-111	18424838	331174524
18442	08:47:40.437	00:00:18.441	1107	-1024	-768	-1	-1	-1	-1	4	-1024	-768	-1	-1	-1	-1	4		0	0						StimuliFarbe_blau_gruen.png	0	880	547	72	111				0	Content		-72	-111	18441586	331191272
18458	08:47:40.453	00:00:18.458	1108	-1024	-768	-1	-1	-1	-1	4	-1024	-768	-1	-1	-1	-1	4		0	0						StimuliFarbe_blau_gruen.png	0	880	547	72	111				0	Content		-72	-111	18458206	331207892
18475	08:47:40.470	00:00:18.474	1109	-1024	-768	-1	-1	-1	-1	4	-1024	-768	-1	-1	-1	-1	4		0	0						StimuliFarbe_blau_gruen.png	0	880	547	72	111				0	Content		-72	-111	18474833	331224519
18491	08:47:40.486	00:00:18.491	1110	-1024	-768	-1	-1	-1	-1	4	-1024	-768	-1	-1	-1	-1	4		0	0						StimuliFarbe_blau_gruen.png	0	880	547	72	111				0	Content		-72	-111	18491464	331241150
18508	08:47:40.503	00:00:18.508	1111	-1024	-768	-1	-1	-1	-1	4	-1024	-768	-1	-1	-1	-1	4		0	0						StimuliFarbe_blau_gruen.png	0	880	547	72	111				0	Content		-72	-111	18508077	331257763
18525	08:47:40.520	00:00:18.525	1112	-1024	-768	-1	-1	-1	-1	4	-1024	-768	-1	-1	-1	-1	4		0	0						StimuliFarbe_blau_gruen.png	0	880	547	72	111				0	Content		-72	-111	18525272	331274958
18543	08:47:40.538	00:00:18.542	1113	-1024	-768	-1	-1	-1	-1	4	-1024	-768	-1	-1	-1	-1	4		0	0						StimuliFarbe_blau_gruen.png	0	880	547	72	111				0	Content		-72	-111	18542644	331292330
18560	08:47:40.555	00:00:18.559	1114	-1024	-768	-1	-1	-1	-1	4	-1024	-768	-1	-1	-1	-1	4		0	0						StimuliFarbe_blau_gruen.png	0	880	547	72	111				0	Content		-72	-111	18559894	331309580
18575	08:47:40.570	00:00:18.574	1115	-1024	-768	-1	-1	-1	-1	4	-1024	-768	-1	-1	-1	-1	4		0	0						StimuliFarbe_blau_gruen.png	0	880	547	72	111				0	Content		-72	-111	18574701	331324387
18591	08:47:40.586	00:00:18.591	1116	-1024	-768	-1	-1	-1	-1	4	-1024	-768	-1	-1	-1	-1	4		0	0						StimuliFarbe_blau_gruen.png	0	880	547	72	111				0	Content		-72	-111	18591460	331341146
18608	08:47:40.603	00:00:18.608	1117	-1024	-768	-1	-1	-1	-1	4	-1024	-768	-1	-1	-1	-1	4		0	0						StimuliFarbe_blau_gruen.png	0	880	547	72	111				0	Content		-72	-111	18608073	331357759
18625	08:47:40.620	00:00:18.624	1118	-1024	-768	-1	-1	-1	-1	4	-1024	-768	-1	-1	-1	-1	4		0	0						StimuliFarbe_blau_gruen.png	0	880	547	72	111				0	Content		-72	-111	18624821	331374507
18641	08:47:40.636	00:00:18.641	1119	-1024	-768	-1	-1	-1	-1	4	-1024	-768	-1	-1	-1	-1	4		0	0						StimuliFarbe_blau_gruen.png	0	880	547	72	111				0	Content		-72	-111	18641317	331391003
18658	08:47:40.653	00:00:18.658	1120	-1024	-768	-1	-1	-1	-1	4	-1024	-768	-1	-1	-1	-1	4		0	0						StimuliFarbe_blau_gruen.png	0	880	547	72	111				0	Content		-72	-111	18658067	331407753
18675	08:47:40.670	00:00:18.675	1121	-1024	-768	-1	-1	-1	-1	4	-1024	-768	-1	-1	-1	-1	4		0	0						StimuliFarbe_blau_gruen.png	0	880	547	72	111				0	Content		-72	-111	18675135	331424821
18693	08:47:40.688	00:00:18.692	1122	-1024	-768	-1	-1	-1	-1	4	-1024	-768	-1	-1	-1	-1	4		0	0						StimuliFarbe_blau_gruen.png	0	880	547	72	111				0	Content		-72	-111	18692510	331442196
18710	08:47:40.705	00:00:18.709	1123	-1024	-768	-1	-1	-1	-1	4	-1024	-768	-1	-1	-1	-1	4		0	0						StimuliFarbe_blau_gruen.png	0	880	547	72	111				0	Content		-72	-111	18709756	331459442
18725	08:47:40.720	00:00:18.724	1124	-1024	-768	-1	-1	-1	-1	4	-1024	-768	-1	-1	-1	-1	4		0	0						StimuliFarbe_blau_gruen.png	0	880	547	72	111				0	Content		-72	-111	18724683	331474369
18741	08:47:40.736	00:00:18.741	1125	-1024	-768	-1	-1	-1	-1	4	-1024	-768	-1	-1	-1	-1	4		0	0						StimuliFarbe_blau_gruen.png	0	880	547	72	111				0	Content		-72	-111	18741307	331490993
18758	08:47:40.753	00:00:18.758	1126	-1024	-768	-1	-1	-1	-1	4	-1024	-768	-1	-1	-1	-1	4		0	0						StimuliFarbe_blau_gruen.png	0	880	547	72	111				0	Content		-72	-111	18758056	331507742
18775	08:47:40.770	00:00:18.774	1127	-1024	-768	-1	-1	-1	-1	4	-1024	-768	-1	-1	-1	-1	4		0	0						StimuliFarbe_blau_gruen.png	0	880	547	72	111				0	Content		-72	-111	18774679	331524365
18791	08:47:40.786	00:00:18.791	1128	-1024	-768	-1	-1	-1	-1	4	-1024	-768	-1	-1	-1	-1	4		0	0						StimuliFarbe_blau_gruen.png	0	880	547	72	111				0	Content		-72	-111	18791303	331540989
18808	08:47:40.803	00:00:18.807	1129	-1024	-768	-1	-1	-1	-1	4	-1024	-768	-1	-1	-1	-1	4		0	0						StimuliFarbe_blau_gruen.png	0	880	547	72	111				0	Content		-72	-111	18807932	331557618
18825	08:47:40.820	00:00:18.825	1130	-1024	-768	-1	-1	-1	-1	4	-1024	-768	-1	-1	-1	-1	4		0	0						StimuliFarbe_blau_gruen.png	0	880	547	72	111				0	Content		-72	-111	18825124	331574810
18842	08:47:40.837	00:00:18.842	1131	-1024	-768	-1	-1	-1	-1	4	-1024	-768	-1	-1	-1	-1	4		0	0						StimuliFarbe_blau_gruen.png	0	880	547	72	111				0	Content		-72	-111	18842372	331592058
18860	08:47:40.855	00:00:18.859	1132	-1024	-768	-1	-1	-1	-1	4	-1024	-768	-1	-1	-1	-1	4		0	0						StimuliFarbe_blau_gruen.png	0	880	547	72	111				0	Content		-72	-111	18859757	331609443
18875	08:47:40.870	00:00:18.874	1133	-1024	-768	-1	-1	-1	-1	4	-1024	-768	-1	-1	-1	-1	4		0	0						StimuliFarbe_blau_gruen.png	0	880	547	72	111				0	Content		-72	-111	18874551	331624237
18891	08:47:40.886	00:00:18.891	1134	-1024	-768	-1	-1	-1	-1	4	-1024	-768	-1	-1	-1	-1	4		0	0						StimuliFarbe_blau_gruen.png	0	880	547	72	111				0	Content		-72	-111	18891301	331640987
18908	08:47:40.903	00:00:18.907	1135	-1024	-768	-1	-1	-1	-1	4	-1024	-768	-1	-1	-1	-1	4		0	0						StimuliFarbe_blau_gruen.png	0	880	547	72	111				0	Content		-72	-111	18907925	331657611
18925	08:47:40.920	00:00:18.924	1136	-1024	-768	-1	-1	-1	-1	4	-1024	-768	-1	-1	-1	-1	4		0	0						StimuliFarbe_blau_gruen.png	0	880	547	72	111				0	Content		-72	-111	18924548	331674234
18941	08:47:40.936	00:00:18.941	1137	-1024	-768	-1	-1	-1	-1	4	-1024	-768	-1	-1	-1	-1	4		0	0						StimuliFarbe_blau_gruen.png	0	880	547	72	111				0	Content		-72	-111	18941172	331690858
18958	08:47:40.953	00:00:18.957	1138	-1024	-768	-1	-1	-1	-1	4	-1024	-768	-1	-1	-1	-1	4		0	0						StimuliFarbe_blau_gruen.png	0	880	547	72	111				0	Content		-72	-111	18957797	331707483
18975	08:47:40.970	00:00:18.974	1139	-1024	-768	-1	-1	-1	-1	4	-1024	-768	-1	-1	-1	-1	4		0	0						StimuliFarbe_blau_gruen.png	0	880	547	72	111				0	Content		-72	-111	18974991	331724677
18992	08:47:40.987	00:00:18.992	1140	-1024	-768	-1	-1	-1	-1	4	-1024	-768	-1	-1	-1	-1	4		0	0						StimuliFarbe_blau_gruen.png	0	880	547	72	111				0	Content		-72	-111	18992364	331742050
19010	08:47:41.005	00:00:19.009	1141	-1024	-768	-1	-1	-1	-1	4	-1024	-768	-1	-1	-1	-1	4		0	0						StimuliFarbe_blau_gruen.png	0	880	547	72	111				0	Content		-72	-111	19009612	331759298
19024	08:47:41.019	00:00:19.024	1142	-1024	-768	-1	-1	-1	-1	4	-1024	-768	-1	-1	-1	-1	4		0	0						StimuliFarbe_blau_gruen.png	0	880	547	72	111				0	Content		-72	-111	19024432	331774118
19041	08:47:41.036	00:00:19.041	1143	-1024	-768	-1	-1	-1	-1	4	-1024	-768	-1	-1	-1	-1	4		0	0						StimuliFarbe_blau_gruen.png	0	880	547	72	111				0	Content		-72	-111	19041167	331790853
19058	08:47:41.053	00:00:19.057	1144	-1024	-768	-1	-1	-1	-1	4	-1024	-768	-1	-1	-1	-1	4		0	0						StimuliFarbe_blau_gruen.png	0	880	547	72	111				0	Content		-72	-111	19057788	331807474
19074	08:47:41.069	00:00:19.074	1145	-1024	-768	-1	-1	-1	-1	4	-1024	-768	-1	-1	-1	-1	4		0	0						StimuliFarbe_blau_gruen.png	0	880	547	72	111				0	Content		-72	-111	19074423	331824109
19091	08:47:41.086	00:00:19.091	1146	-1024	-768	-1	-1	-1	-1	4	-1024	-768	-1	-1	-1	-1	4		0	0						StimuliFarbe_blau_gruen.png	0	880	547	72	111				0	Content		-72	-111	19091034	331840720
19108	08:47:41.103	00:00:19.107	1147	-1024	-768	-1	-1	-1	-1	4	-1024	-768	-1	-1	-1	-1	4		0	0						StimuliFarbe_blau_gruen.png	0	880	547	72	111				0	Content		-72	-111	19107658	331857344
19125	08:47:41.120	00:00:19.124	1148	-1024	-768	-1	-1	-1	-1	4	-1024	-768	-1	-1	-1	-1	4		0	0						StimuliFarbe_blau_gruen.png	0	880	547	72	111				0	Content		-72	-111	19124852	331874538
19142	08:47:41.137	00:00:19.142	1149	-1024	-768	-1	-1	-1	-1	4	-1024	-768	-1	-1	-1	-1	4		0	0						StimuliFarbe_blau_gruen.png	0	880	547	72	111				0	Content		-72	-111	19142226	331891912
19159	08:47:41.154	00:00:19.159	1150	-1024	-768	-1	-1	-1	-1	4	-1024	-768	-1	-1	-1	-1	4		0	0						StimuliFarbe_blau_gruen.png	0	880	547	72	111				0	Content		-72	-111	19159474	331909160
19174	08:47:41.169	00:00:19.174	1151	-1024	-768	-1	-1	-1	-1	4	-1024	-768	-1	-1	-1	-1	4		0	0						StimuliFarbe_blau_gruen.png	0	880	547	72	111				0	Content		-72	-111	19174412	331924098
19191	08:47:41.186	00:00:19.191	1152	-1024	-768	-1	-1	-1	-1	4	-1024	-768	-1	-1	-1	-1	4		0	0						StimuliFarbe_blau_gruen.png	0	880	547	72	111				0	Content		-72	-111	19191024	331940710
19208	08:47:41.203	00:00:19.207	1153	-1024	-768	-1	-1	-1	-1	4	-1024	-768	-1	-1	-1	-1	4		0	0						StimuliFarbe_blau_gruen.png	0	880	547	72	111				0	Content		-72	-111	19207773	331957459
19224	08:47:41.219	00:00:19.224	1154	-1024	-768	-1	-1	-1	-1	4	-1024	-768	-1	-1	-1	-1	4		0	0						StimuliFarbe_blau_gruen.png	0	880	547	72	111				0	Content		-72	-111	19224404	331974090
19241	08:47:41.236	00:00:19.241	1155	-1024	-768	-1	-1	-1	-1	4	-1024	-768	-1	-1	-1	-1	4		0	0						StimuliFarbe_blau_gruen.png	0	880	547	72	111				0	Content		-72	-111	19241019	331990705
19258	08:47:41.253	00:00:19.257	1156	-1024	-768	-1	-1	-1	-1	4	-1024	-768	-1	-1	-1	-1	4		0	0						StimuliFarbe_blau_gruen.png	0	880	547	72	111				0	Content		-72	-111	19257644	332007330
19275	08:47:41.270	00:00:19.274	1157	-1024	-768	-1	-1	-1	-1	4	-1024	-768	-1	-1	-1	-1	4		0	0						StimuliFarbe_blau_gruen.png	0	880	547	72	111				0	Content		-72	-111	19274713	332024399
19292	08:47:41.287	00:00:19.292	1158	-1024	-768	-1	-1	-1	-1	4	-1024	-768	-1	-1	-1	-1	4		0	0						StimuliFarbe_blau_gruen.png	0	880	547	72	111				0	Content		-72	-111	19292087	332041773
19309	08:47:41.304	00:00:19.309	1159	-1024	-768	-1	-1	-1	-1	4	-1024	-768	-1	-1	-1	-1	4		0	0						StimuliFarbe_blau_gruen.png	0	880	547	72	111				0	Content		-72	-111	19309460	332059146
19324	08:47:41.319	00:00:19.324	1160	-1024	-768	-1	-1	-1	-1	4	-1024	-768	-1	-1	-1	-1	4		0	0						StimuliFarbe_blau_gruen.png	0	880	547	72	111				0	Content		-72	-111	19324265	332073951
19341	08:47:41.336	00:00:19.340	1161	-1024	-768	-1	-1	-1	-1	4	-1024	-768	-1	-1	-1	-1	4		0	0						StimuliFarbe_blau_gruen.png	0	880	547	72	111				0	Content		-72	-111	19340886	332090572
19358	08:47:41.353	00:00:19.357	1162	-1024	-768	-1	-1	-1	-1	4	-1024	-768	-1	-1	-1	-1	4		0	0						StimuliFarbe_blau_gruen.png	0	880	547	72	111				0	Content		-72	-111	19357636	332107322
19374	08:47:41.369	00:00:19.374	1163	-1024	-768	-1	-1	-1	-1	4	-1024	-768	-1	-1	-1	-1	4		0	0						StimuliFarbe_blau_gruen.png	0	880	547	72	111				0	Content		-72	-111	19374256	332123942
19391	08:47:41.386	00:00:19.390	1164	-1024	-768	-1	-1	-1	-1	4	-1024	-768	-1	-1	-1	-1	4		0	0						StimuliFarbe_blau_gruen.png	0	880	547	72	111				0	Content		-72	-111	19390879	332140565
19408	08:47:41.403	00:00:19.407	1165	-1024	-768	-1	-1	-1	-1	4	-1024	-768	-1	-1	-1	-1	4		0	0						StimuliFarbe_blau_gruen.png	0	880	547	72	111				0	Content		-72	-111	19407504	332157190
19425	08:47:41.420	00:00:19.424	1166	-1024	-768	-1	-1	-1	-1	4	-1024	-768	-1	-1	-1	-1	4		0	0						StimuliFarbe_blau_gruen.png	0	880	547	72	111				0	Content		-72	-111	19424672	332174358
19442	08:47:41.437	00:00:19.441	1167	-1024	-768	-1	-1	-1	-1	4	-1024	-768	-1	-1	-1	-1	4		0	0						StimuliFarbe_blau_gruen.png	0	880	547	72	111				0	Content		-72	-111	19441797	332191483
19458	08:47:41.453	00:00:19.458	1168	-1024	-768	-1	-1	-1	-1	4	-1024	-768	-1	-1	-1	-1	4		0	0						StimuliFarbe_blau_gruen.png	0	880	547	72	111				0	Content		-72	-111	19458465	332208151
19475	08:47:41.470	00:00:19.475	1169	-1024	-768	-1	-1	-1	-1	4	-1024	-768	-1	-1	-1	-1	4		0	0						StimuliFarbe_blau_gruen.png	0	880	547	72	111				0	Content		-72	-111	19475134	332224820
19493	08:47:41.488	00:00:19.492	1170	-1024	-768	-1	-1	-1	-1	4	-1024	-768	-1	-1	-1	-1	4		0	0						StimuliFarbe_blau_gruen.png	0	880	547	72	111				0	Content		-72	-111	19492667	332242353
19507	08:47:41.502	00:00:19.507	1171	-1024	-768	-1	-1	-1	-1	4	-1024	-768	-1	-1	-1	-1	4		0	0						StimuliFarbe_blau_gruen.png	0	880	547	72	111				0	Content		-72	-111	19507415	332257101
19524	08:47:41.519	00:00:19.524	1172	-1024	-768	-1	-1	-1	-1	4	-1024	-768	-1	-1	-1	-1	4		0	0						StimuliFarbe_blau_gruen.png	0	880	547	72	111				0	Content		-72	-111	19524101	332273787
19541	08:47:41.536	00:00:19.540	1173	-1024	-768	-1	-1	-1	-1	4	-1024	-768	-1	-1	-1	-1	4		0	0						StimuliFarbe_blau_gruen.png	0	880	547	72	111				0	Content		-72	-111	19540769	332290455
19557	08:47:41.552	00:00:19.557	1174	-1024	-768	-1	-1	-1	-1	4	-1024	-768	-1	-1	-1	-1	4		0	0						StimuliFarbe_blau_gruen.png	0	880	547	72	111				0	Content		-72	-111	19557433	332307119
19574	08:47:41.569	00:00:19.574	1175	-1024	-768	-1	-1	-1	-1	4	-1024	-768	-1	-1	-1	-1	4		0	0						StimuliFarbe_blau_gruen.png	0	880	547	72	111				0	Content		-72	-111	19574101	332323787
19591	08:47:41.586	00:00:19.590	1176	-1024	-768	-1	-1	-1	-1	4	-1024	-768	-1	-1	-1	-1	4		0	0						StimuliFarbe_blau_gruen.png	0	880	547	72	111				0	Content		-72	-111	19590747	332340433
19607	08:47:41.602	00:00:19.607	1177	-1024	-768	-1	-1	-1	-1	4	-1024	-768	-1	-1	-1	-1	4		0	0						StimuliFarbe_blau_gruen.png	0	880	547	72	111				0	Content		-72	-111	19607415	332357101
19624	08:47:41.619	00:00:19.624	1178	-1024	-768	-1	-1	-1	-1	4	-1024	-768	-1	-1	-1	-1	4		0	0						StimuliFarbe_blau_gruen.png	0	880	547	72	111				0	Content		-72	-111	19624084	332373770
19641	08:47:41.636	00:00:19.640	1179	-1024	-768	-1	-1	-1	-1	4	-1024	-768	-1	-1	-1	-1	4		0	0						StimuliFarbe_blau_gruen.png	0	880	547	72	111				0	Content		-72	-111	19640687	332390373
19657	08:47:41.652	00:00:19.657	1180	-1024	-768	-1	-1	-1	-1	4	-1024	-768	-1	-1	-1	-1	4		0	0						StimuliFarbe_blau_gruen.png	0	880	547	72	111				0	Content		-72	-111	19657355	332407041
19674	08:47:41.669	00:00:19.674	1181	-1024	-768	-1	-1	-1	-1	4	-1024	-768	-1	-1	-1	-1	4		0	0						StimuliFarbe_blau_gruen.png	0	880	547	72	111				0	Content		-72	-111	19674209	332423895
19691	08:47:41.686	00:00:19.690	1182	-1024	-768	-1	-1	-1	-1	4	-1024	-768	-1	-1	-1	-1	4		0	0						StimuliFarbe_blau_gruen.png	0	880	547	72	111				0	Content		-72	-111	19690877	332440563
19708	08:47:41.703	00:00:19.707	1183	-1024	-768	-1	-1	-1	-1	4	-1024	-768	-1	-1	-1	-1	4		0	0						StimuliFarbe_blau_gruen.png	0	880	547	72	111				0	Content		-72	-111	19707546	332457232
19725	08:47:41.720	00:00:19.724	1184	-1024	-768	-1	-1	-1	-1	4	-1024	-768	-1	-1	-1	-1	4		0	0						StimuliFarbe_blau_gruen.png	0	880	547	72	111				0	Content		-72	-111	19724535	332474221
19742	08:47:41.737	00:00:19.741	1185	-1024	-768	-1	-1	-1	-1	4	-1024	-768	-1	-1	-1	-1	4		0	0						StimuliFarbe_blau_gruen.png	0	880	547	72	111				0	Content		-72	-111	19741784	332491470
19758	08:47:41.753	00:00:19.758	1186	-1024	-768	-1	-1	-1	-1	4	-1024	-768	-1	-1	-1	-1	4		0	0						StimuliFarbe_blau_gruen.png	0	880	547	72	111				0	Content		-72	-111	19758035	332507721
19775	08:47:41.770	00:00:19.774	1187	-1024	-768	-1	-1	-1	-1	4	-1024	-768	-1	-1	-1	-1	4		0	0						StimuliFarbe_blau_gruen.png	0	880	547	72	111				0	Content		-72	-111	19774704	332524390
19791	08:47:41.786	00:00:19.791	1188	-1024	-768	-1	-1	-1	-1	4	-1024	-768	-1	-1	-1	-1	4		0	0						StimuliFarbe_blau_gruen.png	0	880	547	72	111				0	Content		-72	-111	19791372	332541058
19807	08:47:41.802	00:00:19.807	1189	-1024	-768	-1	-1	-1	-1	4	-1024	-768	-1	-1	-1	-1	4		0	0						StimuliFarbe_blau_gruen.png	0	880	547	72	111				0	Content		-72	-111	19807300	332556986
19824	08:47:41.819	00:00:19.823	1190	-1024	-768	-1	-1	-1	-1	4	-1024	-768	-1	-1	-1	-1	4		0	0						StimuliFarbe_blau_gruen.png	0	880	547	72	111				0	Content		-72	-111	19823911	332573597
19841	08:47:41.836	00:00:19.840	1191	-1024	-768	-1	-1	-1	-1	4	-1024	-768	-1	-1	-1	-1	4		0	0						StimuliFarbe_blau_gruen.png	0	880	547	72	111				0	Content		-72	-111	19840565	332590251
19857	08:47:41.852	00:00:19.857	1192	-1024	-768	-1	-1	-1	-1	4	-1024	-768	-1	-1	-1	-1	4		0	0						StimuliFarbe_blau_gruen.png	0	880	547	72	111				0	Content		-72	-111	19857234	332606920
19874	08:47:41.869	00:00:19.873	1193	-1024	-768	-1	-1	-1	-1	4	-1024	-768	-1	-1	-1	-1	4		0	0						StimuliFarbe_blau_gruen.png	0	880	547	72	111				0	Content		-72	-111	19873892	332623578
19891	08:47:41.886	00:00:19.890	1194	-1024	-768	-1	-1	-1	-1	4	-1024	-768	-1	-1	-1	-1	4		0	0						StimuliFarbe_blau_gruen.png	0	880	547	72	111				0	Content		-72	-111	19890560	332640246
19907	08:47:41.902	00:00:19.907	1195	-1024	-768	-1	-1	-1	-1	4	-1024	-768	-1	-1	-1	-1	4		0	0						StimuliFarbe_blau_gruen.png	0	880	547	72	111				0	Content		-72	-111	19907220	332656906
19924	08:47:41.919	00:00:19.923	1196	-1024	-768	-1	-1	-1	-1	4	-1024	-768	-1	-1	-1	-1	4		0	0						StimuliFarbe_blau_gruen.png	0	880	547	72	111				0	Content		-72	-111	19923888	332673574
19941	08:47:41.936	00:00:19.940	1197	-1024	-768	-1	-1	-1	-1	4	-1024	-768	-1	-1	-1	-1	4		0	0						StimuliFarbe_blau_gruen.png	0	880	547	72	111				0	Content		-72	-111	19940557	332690243
19957	08:47:41.952	00:00:19.957	1198	-1024	-768	-1	-1	-1	-1	4	-1024	-768	-1	-1	-1	-1	4		0	0						StimuliFarbe_blau_gruen.png	0	880	547	72	111				0	Content		-72	-111	19957161	332706847
19974	08:47:41.969	00:00:19.974	1199	-1024	-768	-1	-1	-1	-1	4	-1024	-768	-1	-1	-1	-1	4		0	0						StimuliFarbe_blau_gruen.png	0	880	547	72	111				0	Content		-72	-111	19974420	332724106
19992	08:47:41.987	00:00:19.991	1200	-1024	-768	-1	-1	-1	-1	4	-1024	-768	-1	-1	-1	-1	4		0	0						StimuliFarbe_blau_gruen.png	0	880	547	72	111				0	Content		-72	-111	19991501	332741187
20008	08:47:42.003	00:00:20.008	1201	-1024	-768	-1	-1	-1	-1	4	-1024	-768	-1	-1	-1	-1	4		0	0						StimuliFarbe_blau_gruen.png	0	880	547	72	111				0	Content		-72	-111	20008170	332757856
20025	08:47:42.020	00:00:20.024	1202	-1024	-768	-1	-1	-1	-1	4	-1024	-768	-1	-1	-1	-1	4		0	0						StimuliFarbe_blau_gruen.png	0	880	547	72	111				0	Content		-72	-111	20024838	332774524
20041	08:47:42.036	00:00:20.041	1203	-1024	-768	-1	-1	-1	-1	4	-1024	-768	-1	-1	-1	-1	4		0	0						StimuliFarbe_blau_gruen.png	0	880	547	72	111				0	Content		-72	-111	20041155	332790841
20058	08:47:42.053	00:00:20.057	1204	-1024	-768	-1	-1	-1	-1	4	-1024	-768	-1	-1	-1	-1	4		0	0						StimuliFarbe_blau_gruen.png	0	880	547	72	111				0	Content		-72	-111	20057823	332807509
20074	08:47:42.069	00:00:20.074	1205	-1024	-768	-1	-1	-1	-1	4	-1024	-768	-1	-1	-1	-1	4		0	0						StimuliFarbe_blau_gruen.png	0	880	547	72	111				0	Content		-72	-111	20074491	332824177
20091	08:47:42.086	00:00:20.090	1206	-1024	-768	-1	-1	-1	-1	4	-1024	-768	-1	-1	-1	-1	4		0	0						StimuliFarbe_blau_gruen.png	0	880	547	72	111				0	Content		-72	-111	20090762	332840448
20107	08:47:42.102	00:00:20.107	1207	-1024	-768	-1	-1	-1	-1	4	-1024	-768	-1	-1	-1	-1	4		0	0						StimuliFarbe_blau_gruen.png	0	880	547	72	111				0	Content		-72	-111	20107430	332857116
20124	08:47:42.119	00:00:20.123	1208	-1024	-768	-1	-1	-1	-1	4	-1024	-768	-1	-1	-1	-1	4		0	0						StimuliFarbe_blau_gruen.png	0	880	547	72	111				0	Content		-72	-111	20123965	332873651
20141	08:47:42.136	00:00:20.140	1209	-1024	-768	-1	-1	-1	-1	4	-1024	-768	-1	-1	-1	-1	4		0	0						StimuliFarbe_blau_gruen.png	0	880	547	72	111				0	Content		-72	-111	20140633	332890319
20157	08:47:42.152	00:00:20.157	1210	-1024	-768	-1	-1	-1	-1	4	-1024	-768	-1	-1	-1	-1	4		0	0						StimuliFarbe_blau_gruen.png	0	880	547	72	111				0	Content		-72	-111	20157301	332906987
20174	08:47:42.169	00:00:20.173	1211	-1024	-768	-1	-1	-1	-1	4	-1024	-768	-1	-1	-1	-1	4		0	0						StimuliFarbe_blau_gruen.png	0	880	547	72	111				0	Content		-72	-111	20173883	332923569
20191	08:47:42.186	00:00:20.190	1212	-1024	-768	-1	-1	-1	-1	4	-1024	-768	-1	-1	-1	-1	4		0	0						StimuliFarbe_blau_gruen.png	0	880	547	72	111				0	Content		-72	-111	20190551	332940237
20207	08:47:42.202	00:00:20.207	1213	-1024	-768	-1	-1	-1	-1	4	-1024	-768	-1	-1	-1	-1	4		0	0						StimuliFarbe_blau_gruen.png	0	880	547	72	111				0	Content		-72	-111	20207087	332956773
20224	08:47:42.219	00:00:20.223	1214	-1024	-768	-1	-1	-1	-1	4	-1024	-768	-1	-1	-1	-1	4		0	0						StimuliFarbe_blau_gruen.png	0	880	547	72	111				0	Content		-72	-111	20223655	332973341
20241	08:47:42.236	00:00:20.240	1215	-1024	-768	-1	-1	-1	-1	4	-1024	-768	-1	-1	-1	-1	4		0	0						StimuliFarbe_blau_gruen.png	0	880	547	72	111				0	Content		-72	-111	20240593	332990279
20257	08:47:42.252	00:00:20.257	1216	-1024	-768	-1	-1	-1	-1	4	-1024	-768	-1	-1	-1	-1	4		0	0						StimuliFarbe_blau_gruen.png	0	880	547	72	111				0	Content		-72	-111	20257261	333006947
20274	08:47:42.269	00:00:20.274	1217	-1024	-768	-1	-1	-1	-1	4	-1024	-768	-1	-1	-1	-1	4		0	0						StimuliFarbe_blau_gruen.png	0	880	547	72	111				0	Content		-72	-111	20274395	333024081
20291	08:47:42.286	00:00:20.291	1218	-1024	-768	-1	-1	-1	-1	4	-1024	-768	-1	-1	-1	-1	4		0	0						StimuliFarbe_blau_gruen.png	0	880	547	72	111				0	Content		-72	-111	20291063	333040749
20308	08:47:42.303	00:00:20.308	1219	-1024	-768	-1	-1	-1	-1	4	-1024	-768	-1	-1	-1	-1	4		0	0						StimuliFarbe_blau_gruen.png	0	880	547	72	111				0	Content		-72	-111	20308095	333057781
20325	08:47:42.320	00:00:20.324	1220	-1024	-768	-1	-1	-1	-1	4	-1024	-768	-1	-1	-1	-1	4		0	0						StimuliFarbe_blau_gruen.png	0	880	547	72	111				0	Content		-72	-111	20324763	333074449
20341	08:47:42.336	00:00:20.341	1221	-1024	-768	-1	-1	-1	-1	4	-1024	-768	-1	-1	-1	-1	4		0	0						StimuliFarbe_blau_gruen.png	0	880	547	72	111				0	Content		-72	-111	20341431	333091117
20357	08:47:42.352	00:00:20.357	1222	-1024	-768	-1	-1	-1	-1	4	-1024	-768	-1	-1	-1	-1	4		0	0						StimuliFarbe_blau_gruen.png	0	880	547	72	111				0	Content		-72	-111	20357482	333107168
20374	08:47:42.369	00:00:20.374	1223	-1024	-768	-1	-1	-1	-1	4	-1024	-768	-1	-1	-1	-1	4		0	0						StimuliFarbe_blau_gruen.png	0	880	547	72	111				0	Content		-72	-111	20374150	333123836
20390	08:47:42.385	00:00:20.390	1224	-1024	-768	-1	-1	-1	-1	4	-1024	-768	-1	-1	-1	-1	4		0	0						StimuliFarbe_blau_gruen.png	0	880	547	72	111				0	Content		-72	-111	20390281	333139967
20407	08:47:42.402	00:00:20.406	1225	-1024	-768	-1	-1	-1	-1	4	-1024	-768	-1	-1	-1	-1	4		0	0						StimuliFarbe_blau_gruen.png	0	880	547	72	111				0	Content		-72	-111	20406904	333156590
20424	08:47:42.419	00:00:20.423	1226	-1024	-768	-1	-1	-1	-1	4	-1024	-768	-1	-1	-1	-1	4		0	0						StimuliFarbe_blau_gruen.png	0	880	547	72	111				0	Content		-72	-111	20423559	333173245
20440	08:47:42.435	00:00:20.440	1227	-1024	-768	-1	-1	-1	-1	4	-1024	-768	-1	-1	-1	-1	4		0	0						StimuliFarbe_blau_gruen.png	0	880	547	72	111				0	Content		-72	-111	20440227	333189913
20457	08:47:42.452	00:00:20.456	1228	-1024	-768	-1	-1	-1	-1	4	-1024	-768	-1	-1	-1	-1	4		0	0						StimuliFarbe_blau_gruen.png	0	880	547	72	111				0	Content		-72	-111	20456879	333206565
20474	08:47:42.469	00:00:20.473	1229	-1024	-768	-1	-1	-1	-1	4	-1024	-768	-1	-1	-1	-1	4		0	0						StimuliFarbe_blau_gruen.png	0	880	547	72	111				0	Content		-72	-111	20473548	333223234
20490	08:47:42.485	00:00:20.490	1230	-1024	-768	-1	-1	-1	-1	4	-1024	-768	-1	-1	-1	-1	4		0	0						StimuliFarbe_blau_gruen.png	0	880	547	72	111				0	Content		-72	-111	20490208	333239894
20507	08:47:42.502	00:00:20.506	1231	-1024	-768	-1	-1	-1	-1	4	-1024	-768	-1	-1	-1	-1	4		0	0						StimuliFarbe_blau_gruen.png	0	880	547	72	111				0	Content		-72	-111	20506876	333256562
20524	08:47:42.519	00:00:20.523	1232	-1024	-768	-1	-1	-1	-1	4	-1024	-768	-1	-1	-1	-1	4		0	0						StimuliFarbe_blau_gruen.png	0	880	547	72	111				0	Content		-72	-111	20523544	333273230
20540	08:47:42.535	00:00:20.540	1233	-1024	-768	-1	-1	-1	-1	4	-1024	-768	-1	-1	-1	-1	4		0	0						StimuliFarbe_blau_gruen.png	0	880	547	72	111				0	Content		-72	-111	20540474	333290160
20557	08:47:42.552	00:00:20.557	1234	-1024	-768	-1	-1	-1	-1	4	-1024	-768	-1	-1	-1	-1	4		0	0						StimuliFarbe_blau_gruen.png	0	880	547	72	111				0	Content		-72	-111	20557143	333306829
20574	08:47:42.569	00:00:20.574	1235	-1024	-768	-1	-1	-1	-1	4	-1024	-768	-1	-1	-1	-1	4		0	0						StimuliFarbe_blau_gruen.png	0	880	547	72	111				0	Content		-72	-111	20574107	333323793
20591	08:47:42.586	00:00:20.590	1236	-1024	-768	-1	-1	-1	-1	4	-1024	-768	-1	-1	-1	-1	4		0	0						StimuliFarbe_blau_gruen.png	0	880	547	72	111				0	Content		-72	-111	20590775	333340461
20607	08:47:42.602	00:00:20.607	1237	-1024	-768	-1	-1	-1	-1	4	-1024	-768	-1	-1	-1	-1	4		0	0						StimuliFarbe_blau_gruen.png	0	880	547	72	111				0	Content		-72	-111	20607443	333357129
20625	08:47:42.620	00:00:20.624	1238	-1024	-768	-1	-1	-1	-1	4	-1024	-768	-1	-1	-1	-1	4		0	0						StimuliFarbe_blau_gruen.png	0	880	547	72	111				0	Content		-72	-111	20624675	333374361
20641	08:47:42.636	00:00:20.641	1239	-1024	-768	-1	-1	-1	-1	4	-1024	-768	-1	-1	-1	-1	4		0	0						StimuliFarbe_blau_gruen.png	0	880	547	72	111				0	Content		-72	-111	20641343	333391029
20658	08:47:42.653	00:00:20.657	1240	-1024	-768	-1	-1	-1	-1	4	-1024	-768	-1	-1	-1	-1	4		0	0						StimuliFarbe_blau_gruen.png	0	880	547	72	111				0	Content		-72	-111	20657573	333407259
20674	08:47:42.669	00:00:20.674	1241	-1024	-768	-1	-1	-1	-1	4	-1024	-768	-1	-1	-1	-1	4		0	0						StimuliFarbe_blau_gruen.png	0	880	547	72	111				0	Content		-72	-111	20674241	333423927
20691	08:47:42.686	00:00:20.690	1242	-1024	-768	-1	-1	-1	-1	4	-1024	-768	-1	-1	-1	-1	4		0	0						StimuliFarbe_blau_gruen.png	0	880	547	72	111				0	Content		-72	-111	20690909	333440595
20707	08:47:42.702	00:00:20.707	1243	-1024	-768	-1	-1	-1	-1	4	-1024	-768	-1	-1	-1	-1	4		0	0						StimuliFarbe_blau_gruen.png	0	880	547	72	111				0	Content		-72	-111	20707157	333456843
20724	08:47:42.719	00:00:20.723	1244	-1024	-768	-1	-1	-1	-1	4	-1024	-768	-1	-1	-1	-1	4		0	0						StimuliFarbe_blau_gruen.png	0	880	547	72	111				0	Content		-72	-111	20723825	333473511
20740	08:47:42.735	00:00:20.740	1245	-1024	-768	-1	-1	-1	-1	4	-1024	-768	-1	-1	-1	-1	4		0	0						StimuliFarbe_blau_gruen.png	0	880	547	72	111				0	Content		-72	-111	20740426	333490112
20757	08:47:42.752	00:00:20.757	1246	-1024	-768	-1	-1	-1	-1	4	-1024	-768	-1	-1	-1	-1	4		0	0						StimuliFarbe_blau_gruen.png	0	880	547	72	111				0	Content		-72	-111	20757094	333506780
20774	08:47:42.769	00:00:20.773	1247	-1024	-768	-1	-1	-1	-1	4	-1024	-768	-1	-1	-1	-1	4		0	0						StimuliFarbe_blau_gruen.png	0	880	547	72	111				0	Content		-72	-111	20773622	333523308
20790	08:47:42.785	00:00:20.790	1248	-1024	-768	-1	-1	-1	-1	4	-1024	-768	-1	-1	-1	-1	4		0	0						StimuliFarbe_blau_gruen.png	0	880	547	72	111				0	Content		-72	-111	20790291	333539977
20807	08:47:42.802	00:00:20.806	1249	-1024	-768	-1	-1	-1	-1	4	-1024	-768	-1	-1	-1	-1	4		0	0						StimuliFarbe_blau_gruen.png	0	880	547	72	111				0	Content		-72	-111	20806915	333556601
20824	08:47:42.819	00:00:20.823	1250	-1024	-768	-1	-1	-1	-1	4	-1024	-768	-1	-1	-1	-1	4		0	0						StimuliFarbe_blau_gruen.png	0	880	547	72	111				0	Content		-72	-111	20823583	333573269
20840	08:47:42.835	00:00:20.840	1251	-1024	-768	-1	-1	-1	-1	4	-1024	-768	-1	-1	-1	-1	4		0	0						StimuliFarbe_blau_gruen.png	0	880	547	72	111				0	Content		-72	-111	20840162	333589848
20857	08:47:42.852	00:00:20.856	1252	-1024	-768	-1	-1	-1	-1	4	-1024	-768	-1	-1	-1	-1	4		0	0						StimuliFarbe_blau_gruen.png	0	880	547	72	111				0	Content		-72	-111	20856775	333606461
20873	08:47:42.868	00:00:20.873	1253	-1024	-768	-1	-1	-1	-1	4	-1024	-768	-1	-1	-1	-1	4		0	0						StimuliFarbe_blau_gruen.png	0	880	547	72	111				0	Content		-72	-111	20873400	333623086
20890	08:47:42.885	00:00:20.890	1254	-1024	-768	-1	-1	-1	-1	4	-1024	-768	-1	-1	-1	-1	4		0	0						StimuliFarbe_blau_gruen.png	0	880	547	72	111				0	Content		-72	-111	20890068	333639754
20907	08:47:42.902	00:00:20.906	1255	-1024	-768	-1	-1	-1	-1	4	-1024	-768	-1	-1	-1	-1	4		0	0						StimuliFarbe_blau_gruen.png	0	880	547	72	111				0	Content		-72	-111	20906671	333656357
20923	08:47:42.918	00:00:20.923	1256	-1024	-768	-1	-1	-1	-1	4	-1024	-768	-1	-1	-1	-1	4		0	0						StimuliFarbe_blau_gruen.png	0	880	547	72	111				0	Content		-72	-111	20923339	333673025
20940	08:47:42.935	00:00:20.940	1257	-1024	-768	-1	-1	-1	-1	4	-1024	-768	-1	-1	-1	-1	4		0	0						StimuliFarbe_blau_gruen.png	0	880	547	72	111				0	Content		-72	-111	20940002	333689688
20957	08:47:42.952	00:00:20.956	1258	-1024	-768	-1	-1	-1	-1	4	-1024	-768	-1	-1	-1	-1	4		0	0						StimuliFarbe_blau_gruen.png	0	880	547	72	111				0	Content		-72	-111	20956670	333706356
20973	08:47:42.968	00:00:20.973	1259	-1024	-768	-1	-1	-1	-1	4	-1024	-768	-1	-1	-1	-1	4		0	0						StimuliFarbe_blau_gruen.png	0	880	547	72	111				0	Content		-72	-111	20973347	333723033
20990	08:47:42.985	00:00:20.990	1260	-1024	-768	-1	-1	-1	-1	4	-1024	-768	-1	-1	-1	-1	4		0	0						StimuliFarbe_blau_gruen.png	0	880	547	72	111				0	Content		-72	-111	20990015	333739701
21007	08:47:43.002	00:00:21.006	1261	-1024	-768	-1	-1	-1	-1	4	-1024	-768	-1	-1	-1	-1	4		0	0						StimuliFarbe_blau_gruen.png	0	880	547	72	111				0	Content		-72	-111	21006644	333756330
21023	08:47:43.018	00:00:21.023	1262	-1024	-768	-1	-1	-1	-1	4	-1024	-768	-1	-1	-1	-1	4		0	0						StimuliFarbe_blau_gruen.png	0	880	547	72	111				0	Content		-72	-111	21023313	333772999
21040	08:47:43.035	00:00:21.039	1263	-1024	-768	-1	-1	-1	-1	4	-1024	-768	-1	-1	-1	-1	4		0	0						StimuliFarbe_blau_gruen.png	0	880	547	72	111				0	Content		-72	-111	21039920	333789606
21057	08:47:43.052	00:00:21.056	1264	-1024	-768	-1	-1	-1	-1	4	-1024	-768	-1	-1	-1	-1	4		0	0						StimuliFarbe_blau_gruen.png	0	880	547	72	111				0	Content		-72	-111	21056588	333806274
21073	08:47:43.068	00:00:21.073	1265	-1024	-768	-1	-1	-1	-1	4	-1024	-768	-1	-1	-1	-1	4		0	0						StimuliFarbe_blau_gruen.png	0	880	547	72	111				0	Content		-72	-111	21073492	333823178
21090	08:47:43.085	00:00:21.090	1266	-1024	-768	-1	-1	-1	-1	4	-1024	-768	-1	-1	-1	-1	4		0	0						StimuliFarbe_blau_gruen.png	0	880	547	72	111				0	Content		-72	-111	21090161	333839847
21107	08:47:43.102	00:00:21.107	1267	-1024	-768	-1	-1	-1	-1	4	-1024	-768	-1	-1	-1	-1	4		0	0						StimuliFarbe_blau_gruen.png	0	880	547	72	111				0	Content		-72	-111	21107021	333856707
21123	08:47:43.118	00:00:21.123	1268	-1024	-768	-1	-1	-1	-1	4	-1024	-768	-1	-1	-1	-1	4		0	0						StimuliFarbe_blau_gruen.png	0	880	547	72	111				0	Content		-72	-111	21123144	333872830
21140	08:47:43.135	00:00:21.139	1269	-1024	-768	-1	-1	-1	-1	4	-1024	-768	-1	-1	-1	-1	4		0	0						StimuliFarbe_blau_gruen.png	0	880	547	72	111				0	Content		-72	-111	21139769	333889455
21156	08:47:43.151	00:00:21.156	1270	-1024	-768	-1	-1	-1	-1	4	-1024	-768	-1	-1	-1	-1	4		0	0						StimuliFarbe_blau_gruen.png	0	880	547	72	111				0	Content		-72	-111	21156437	333906123
21173	08:47:43.168	00:00:21.173	1271	-1024	-768	-1	-1	-1	-1	4	-1024	-768	-1	-1	-1	-1	4		0	0						StimuliFarbe_blau_gruen.png	0	880	547	72	111				0	Content		-72	-111	21173142	333922828
21190	08:47:43.185	00:00:21.189	1272	-1024	-768	-1	-1	-1	-1	4	-1024	-768	-1	-1	-1	-1	4		0	0						StimuliFarbe_blau_gruen.png	0	880	547	72	111				0	Content		-72	-111	21189763	333939449
21207	08:47:43.202	00:00:21.206	1273	-1024	-768	-1	-1	-1	-1	4	-1024	-768	-1	-1	-1	-1	4		0	0						StimuliFarbe_blau_gruen.png	0	880	547	72	111				0	Content		-72	-111	21206637	333956323
21223	08:47:43.218	00:00:21.223	1274	-1024	-768	-1	-1	-1	-1	4	-1024	-768	-1	-1	-1	-1	4		0	0						StimuliFarbe_blau_gruen.png	0	880	547	72	111				0	Content		-72	-111	21223262	333972948
21240	08:47:43.235	00:00:21.239	1275	-1024	-768	-1	-1	-1	-1	4	-1024	-768	-1	-1	-1	-1	4		0	0						StimuliFarbe_blau_gruen.png	0	880	547	72	111				0	Content		-72	-111	21239931	333989617
21257	08:47:43.252	00:00:21.256	1276	-1024	-768	-1	-1	-1	-1	4	-1024	-768	-1	-1	-1	-1	4		0	0						StimuliFarbe_blau_gruen.png	0	880	547	72	111				0	Content		-72	-111	21256597	334006283
21273	08:47:43.268	00:00:21.273	1277	-1024	-768	-1	-1	-1	-1	4	-1024	-768	-1	-1	-1	-1	4		0	0						StimuliFarbe_blau_gruen.png	0	880	547	72	111				0	Content		-72	-111	21273265	334022951
21290	08:47:43.285	00:00:21.289	1278	-1024	-768	-1	-1	-1	-1	4	-1024	-768	-1	-1	-1	-1	4		0	0						StimuliFarbe_blau_gruen.png	0	880	547	72	111				0	Content		-72	-111	21289886	334039572
21307	08:47:43.302	00:00:21.306	1279	-1024	-768	-1	-1	-1	-1	4	-1024	-768	-1	-1	-1	-1	4		0	0						StimuliFarbe_blau_gruen.png	0	880	547	72	111				0	Content		-72	-111	21306635	334056321
21323	08:47:43.318	00:00:21.323	1280	-1024	-768	-1	-1	-1	-1	4	-1024	-768	-1	-1	-1	-1	4		0	0						StimuliFarbe_blau_gruen.png	0	880	547	72	111				0	Content		-72	-111	21323261	334072947
21340	08:47:43.335	00:00:21.339	1281	-1024	-768	-1	-1	-1	-1	4	-1024	-768	-1	-1	-1	-1	4		0	0						StimuliFarbe_blau_gruen.png	0	880	547	72	111				0	Content		-72	-111	21339929	334089615
21357	08:47:43.352	00:00:21.356	1282	-1024	-768	-1	-1	-1	-1	4	-1024	-768	-1	-1	-1	-1	4		0	0						StimuliFarbe_blau_gruen.png	0	880	547	72	111				0	Content		-72	-111	21356507	334106193
21373	08:47:43.368	00:00:21.373	1283	-1024	-768	-1	-1	-1	-1	4	-1024	-768	-1	-1	-1	-1	4		0	0						StimuliFarbe_blau_gruen.png	0	880	547	72	111				0	Content		-72	-111	21373008	334122694
21390	08:47:43.385	00:00:21.389	1284	-1024	-768	-1	-1	-1	-1	4	-1024	-768	-1	-1	-1	-1	4		0	0						StimuliFarbe_blau_gruen.png	0	880	547	72	111				0	Content		-72	-111	21389631	334139317
21406	08:47:43.401	00:00:21.406	1285	-1024	-768	-1	-1	-1	-1	4	-1024	-768	-1	-1	-1	-1	4		0	0						StimuliFarbe_blau_gruen.png	0	880	547	72	111				0	Content		-72	-111	21406300	334155986
21423	08:47:43.418	00:00:21.422	1286	-1024	-768	-1	-1	-1	-1	4	428,8864	703,9094	0,3901131	0,6576562	368,8017	3,170431	0	16	429	704						StimuliFarbe_blau_gruen.png	0	880	547	72	111	366	591	350	0	Content		357	593	21422878	334172564
21440	08:47:43.435	00:00:21.439	1287	451,7091	705,0211	0,5524919	0,6094728	361,562	3,31669	0	430,5768	695,6995	0,3891867	0,6585413	367,1529	3,240968	0	16	441	700						StimuliFarbe_blau_gruen.png	0	880	547	72	111	366	591	350	0	Content		369	589	21439628	334189314
21456	08:47:43.451	00:00:21.456	1288	-1024	-768	-1	-1	-1	-1	4	-1024	-768	-1	-1	-1	-1	4	16	0	0						StimuliFarbe_blau_gruen.png	0	880	547	72	111	366	591	350	0	Content		-72	-111	21456252	334205938
21473	08:47:43.468	00:00:21.472	1289	-1024	-768	-1	-1	-1	-1	4	-1024	-768	-1	-1	-1	-1	4	16	0	0						StimuliFarbe_blau_gruen.png	0	880	547	72	111	366	591	350	0	Content		-72	-111	21472877	334222563
21488	08:47:43.483																				ImageEnd	16	0	0	StimuliFarbe_blau_gruen.png
21490	08:47:43.485	00:00:21.489	1290	-1024	-768	-1	-1	-1	-1	4	-1024	-768	-1	-1	-1	-1	4	16	0	0						No media	0	1024	768	0	0	438	702	350	0	Content		0	0	21489501	334239187
21506	08:47:43.501	00:00:21.506	1291	-1024	-768	-1	-1	-1	-1	4	-1024	-768	-1	-1	-1	-1	4	16	0	0						No media	0	1024	768	0	0	438	702	350	0	Content		0	0	21506188	334255874
21507	08:47:43.502																				ImageStart	8	0	0	Fix_sw.jpg
21523	08:47:43.518	00:00:21.522	1292	-1024	-768	-1	-1	-1	-1	4	-1024	-768	-1	-1	-1	-1	4	16	0	0						Fix_sw.jpg	0	880	547	72	111	366	591	350	0	Content		-72	-111	21522856	334272542
21539	08:47:43.534	00:00:21.539	1293	-1024	-768	-1	-1	-1	-1	4	422,1054	702,9093	0,3865622	0,6568674	366,7414	3,247227	0	16	422	703						Fix_sw.jpg	0	880	547	72	111	366	591	350	0	Content		350	592	21539497	334289183
21556	08:47:43.551	00:00:21.556	1294	-1024	-768	-1	-1	-1	-1	4	438,4128	693,1161	0,3873882	0,6561012	368,6049	3,243289	0	16	438	693						Fix_sw.jpg	0	880	547	72	111	366	591	350	0	Content		366	582	21556247	334305933
21573	08:47:43.568	00:00:21.572	1295	-1024	-768	-1	-1	-1	-1	4	-1024	-768	-1	-1	-1	-1	4	16	0	0						Fix_sw.jpg	0	880	547	72	111	366	591	350	0	Content		-72	-111	21572870	334322556
21589	08:47:43.584	00:00:21.589	1296	441,1741	718,354	0,544596	0,6037602	346,8614	3,157032	0	435,8857	699,7018	0,3869057	0,6542394	364,9569	3,186612	0	16	439	709						Fix_sw.jpg	0	880	547	72	111	366	591	350	0	Content		367	598	21589492	334339178
21606	08:47:43.601	00:00:21.606	1297	-1024	-768	-1	-1	-1	-1	4	-1024	-768	-1	-1	-1	-1	4	16	0	0						Fix_sw.jpg	0	880	547	72	111	366	591	350	0	Content		-72	-111	21606116	334355802
21623	08:47:43.618	00:00:21.622	1298	-1024	-768	-1	-1	-1	-1	4	-1024	-768	-1	-1	-1	-1	4	16	0	0						Fix_sw.jpg	0	880	547	72	111	366	591	350	0	Content		-72	-111	21622737	334372423
21639	08:47:43.634	00:00:21.639	1299	-1024	-768	-1	-1	-1	-1	4	-1024	-768	-1	-1	-1	-1	4	16	0	0						Fix_sw.jpg	0	880	547	72	111	366	591	350	0	Content		-72	-111	21639497	334389183
21656	08:47:43.651	00:00:21.656	1300	-1024	-768	-1	-1	-1	-1	4	-1024	-768	-1	-1	-1	-1	4	16	0	0						Fix_sw.jpg	0	880	547	72	111	366	591	350	0	Content		-72	-111	21656113	334405799
21673	08:47:43.668	00:00:21.672	1301	-1024	-768	-1	-1	-1	-1	4	-1024	-768	-1	-1	-1	-1	4	16	0	0						Fix_sw.jpg	0	880	547	72	111	366	591	350	0	Content		-72	-111	21672749	334422435
21689	08:47:43.684	00:00:21.689	1302	439,2337	706,074	0,5523388	0,6012427	355,0327	3,22913	0	425,2331	698,4165	0,390699	0,6494676	366,9136	3,218241	0	16	432	702						Fix_sw.jpg	0	880	547	72	111	366	591	350	0	Content		360	591	21689360	334439046
21706	08:47:43.701	00:00:21.706	1303	-1024	-768	-1	-1	-1	-1	4	-1024	-768	-1	-1	-1	-1	4	16	0	0						Fix_sw.jpg	0	880	547	72	111	366	591	350	0	Content		-72	-111	21706110	334455796
21723	08:47:43.718	00:00:21.722	1304	-1024	-768	-1	-1	-1	-1	4	-1024	-768	-1	-1	-1	-1	4	16	0	0						Fix_sw.jpg	0	880	547	72	111	366	591	350	0	Content		-72	-111	21722768	334472454
21739	08:47:43.734	00:00:21.739	1305	-1024	-768	-1	-1	-1	-1	4	-1024	-768	-1	-1	-1	-1	4	16	0	0						Fix_sw.jpg	0	880	547	72	111	366	591	350	0	Content		-72	-111	21739436	334489122
21756	08:47:43.751	00:00:21.756	1306	-1024	-768	-1	-1	-1	-1	4	-1024	-768	-1	-1	-1	-1	4	16	0	0						Fix_sw.jpg	0	880	547	72	111	366	591	350	0	Content		-72	-111	21756064	334505750
21773	08:47:43.768	00:00:21.772	1307	-1024	-768	-1	-1	-1	-1	4	606,4063	696,4744	0,3859589	0,6473215	350,2287	3,006748	0	17	606	696						Fix_sw.jpg	0	880	547	72	111	535	587	133	0	Content		534	585	21772809	334522495
21789	08:47:43.784	00:00:21.789	1308	-1024	-768	-1	-1	-1	-1	4	610,194	698,9279	0,3861885	0,6471927	350,2287	3,011904	0	17	610	699						Fix_sw.jpg	0	880	547	72	111	535	587	133	0	Content		538	588	21789436	334539122
21806	08:47:43.801	00:00:21.806	1309	-1024	-768	-1	-1	-1	-1	4	606,9261	704,8774	0,3864576	0,6472279	350,2287	2,968131	0	17	607	705						Fix_sw.jpg	0	880	547	72	111	535	587	133	0	Content		535	594	21806060	334555746
21823	08:47:43.818	00:00:21.822	1310	-1024	-768	-1	-1	-1	-1	4	-1024	-768	-1	-1	-1	-1	4	17	0	0						Fix_sw.jpg	0	880	547	72	111	535	587	133	0	Content		-72	-111	21822682	334572368
21839	08:47:43.834	00:00:21.839	1311	-1024	-768	-1	-1	-1	-1	4	607,6227	696,8841	0,3867554	0,648096	350,2287	2,924984	0	17	608	697						Fix_sw.jpg	0	880	547	72	111	535	587	133	0	Content		536	586	21839306	334588992
21856	08:47:43.851	00:00:21.856	1312	-1024	-768	-1	-1	-1	-1	4	-1024	-768	-1	-1	-1	-1	4	17	0	0						Fix_sw.jpg	0	880	547	72	111	535	587	133	0	Content		-72	-111	21856057	334605743
21873	08:47:43.868	00:00:21.872	1313	-1024	-768	-1	-1	-1	-1	4	607,2894	699,6103	0,3866341	0,6494808	350,2287	2,959846	0	17	607	700						Fix_sw.jpg	0	880	547	72	111	535	587	133	0	Content		535	589	21872683	334622369
21889	08:47:43.884	00:00:21.889	1314	-1024	-768	-1	-1	-1	-1	4	612,2711	697,3968	0,3864307	0,6506292	350,2287	2,945463	0	17	612	697						Fix_sw.jpg	0	880	547	72	111	535	587	133	0	Content		540	586	21889431	334639117
21906	08:47:43.901	00:00:21.906	1315	-1024	-768	-1	-1	-1	-1	4	-1024	-768	-1	-1	-1	-1	4		0	0						Fix_sw.jpg	0	880	547	72	111				0	Content		-72	-111	21906295	334655981
21923	08:47:43.918	00:00:21.922	1316	-1024	-768	-1	-1	-1	-1	4	-1024	-768	-1	-1	-1	-1	4		0	0						Fix_sw.jpg	0	880	547	72	111				0	Content		-72	-111	21922921	334672607
21940	08:47:43.935	00:00:21.939	1317	-1024	-768	-1	-1	-1	-1	4	-1024	-768	-1	-1	-1	-1	4		0	0						Fix_sw.jpg	0	880	547	72	111				0	Content		-72	-111	21939622	334689308
21956	08:47:43.951	00:00:21.956	1318	-1024	-768	-1	-1	-1	-1	4	-1024	-768	-1	-1	-1	-1	4		0	0						Fix_sw.jpg	0	880	547	72	111				0	Content		-72	-111	21956050	334705736
21973	08:47:43.968	00:00:21.972	1319	-1024	-768	-1	-1	-1	-1	4	-1024	-768	-1	-1	-1	-1	4		0	0						Fix_sw.jpg	0	880	547	72	111				0	Content		-72	-111	21972674	334722360
21989	08:47:43.984	00:00:21.989	1320	-1024	-768	-1	-1	-1	-1	4	-1024	-768	-1	-1	-1	-1	4		0	0						Fix_sw.jpg	0	880	547	72	111				0	Content		-72	-111	21989298	334738984
22006	08:47:44.001	00:00:22.006	1321	-1024	-768	-1	-1	-1	-1	4	-1024	-768	-1	-1	-1	-1	4		0	0						Fix_sw.jpg	0	880	547	72	111				0	Content		-72	-111	22006423	334756109
22023	08:47:44.018	00:00:22.023	1322	-1024	-768	-1	-1	-1	-1	4	-1024	-768	-1	-1	-1	-1	4		0	0						Fix_sw.jpg	0	880	547	72	111				0	Content		-72	-111	22023051	334772737
22040	08:47:44.035	00:00:22.039	1323	-1024	-768	-1	-1	-1	-1	4	-1024	-768	-1	-1	-1	-1	4		0	0						Fix_sw.jpg	0	880	547	72	111				0	Content		-72	-111	22039617	334789303
22056	08:47:44.051	00:00:22.056	1324	-1024	-768	-1	-1	-1	-1	4	-1024	-768	-1	-1	-1	-1	4		0	0						Fix_sw.jpg	0	880	547	72	111				0	Content		-72	-111	22056046	334805732
22073	08:47:44.068	00:00:22.072	1325	-1024	-768	-1	-1	-1	-1	4	-1024	-768	-1	-1	-1	-1	4		0	0						Fix_sw.jpg	0	880	547	72	111				0	Content		-72	-111	22072911	334822597
22089	08:47:44.084	00:00:22.089	1326	-1024	-768	-1	-1	-1	-1	4	-1024	-768	-1	-1	-1	-1	4		0	0						Fix_sw.jpg	0	880	547	72	111				0	Content		-72	-111	22089227	334838913
22106	08:47:44.101	00:00:22.105	1327	-1024	-768	-1	-1	-1	-1	4	-1024	-768	-1	-1	-1	-1	4		0	0						Fix_sw.jpg	0	880	547	72	111				0	Content		-72	-111	22105963	334855649
22123	08:47:44.118	00:00:22.122	1328	-1024	-768	-1	-1	-1	-1	4	-1024	-768	-1	-1	-1	-1	4		0	0						Fix_sw.jpg	0	880	547	72	111				0	Content		-72	-111	22122650	334872336
22139	08:47:44.134	00:00:22.139	1329	-1024	-768	-1	-1	-1	-1	4	-1024	-768	-1	-1	-1	-1	4		0	0						Fix_sw.jpg	0	880	547	72	111				0	Content		-72	-111	22139318	334889004
22156	08:47:44.151	00:00:22.155	1330	-1024	-768	-1	-1	-1	-1	4	-1024	-768	-1	-1	-1	-1	4		0	0						Fix_sw.jpg	0	880	547	72	111				0	Content		-72	-111	22155951	334905637
22173	08:47:44.168	00:00:22.172	1331	-1024	-768	-1	-1	-1	-1	4	-1024	-768	-1	-1	-1	-1	4		0	0						Fix_sw.jpg	0	880	547	72	111				0	Content		-72	-111	22172620	334922306
22189	08:47:44.184	00:00:22.189	1332	-1024	-768	-1	-1	-1	-1	4	-1024	-768	-1	-1	-1	-1	4		0	0						Fix_sw.jpg	0	880	547	72	111				0	Content		-72	-111	22189291	334938977
22206	08:47:44.201	00:00:22.205	1333	-1024	-768	-1	-1	-1	-1	4	-1024	-768	-1	-1	-1	-1	4		0	0						Fix_sw.jpg	0	880	547	72	111				0	Content		-72	-111	22205959	334955645
22223	08:47:44.218	00:00:22.222	1334	-1024	-768	-1	-1	-1	-1	4	-1024	-768	-1	-1	-1	-1	4		0	0						Fix_sw.jpg	0	880	547	72	111				0	Content		-72	-111	22222522	334972208
22239	08:47:44.234	00:00:22.239	1335	-1024	-768	-1	-1	-1	-1	4	-1024	-768	-1	-1	-1	-1	4		0	0						Fix_sw.jpg	0	880	547	72	111				0	Content		-72	-111	22239191	334988877
22256	08:47:44.251	00:00:22.256	1336	-1024	-768	-1	-1	-1	-1	4	-1024	-768	-1	-1	-1	-1	4		0	0						Fix_sw.jpg	0	880	547	72	111				0	Content		-72	-111	22256075	335005761
22273	08:47:44.268	00:00:22.272	1337	-1024	-768	-1	-1	-1	-1	4	-1024	-768	-1	-1	-1	-1	4		0	0						Fix_sw.jpg	0	880	547	72	111				0	Content		-72	-111	22272743	335022429
22290	08:47:44.285	00:00:22.289	1338	-1024	-768	-1	-1	-1	-1	4	-1024	-768	-1	-1	-1	-1	4		0	0						Fix_sw.jpg	0	880	547	72	111				0	Content		-72	-111	22289582	335039268
22306	08:47:44.301	00:00:22.306	1339	-1024	-768	-1	-1	-1	-1	4	-1024	-768	-1	-1	-1	-1	4		0	0						Fix_sw.jpg	0	880	547	72	111				0	Content		-72	-111	22306081	335055767
22323	08:47:44.318	00:00:22.322	1340	-1024	-768	-1	-1	-1	-1	4	-1024	-768	-1	-1	-1	-1	4		0	0						Fix_sw.jpg	0	880	547	72	111				0	Content		-72	-111	22322750	335072436
22339	08:47:44.334	00:00:22.339	1341	-1024	-768	-1	-1	-1	-1	4	-1024	-768	-1	-1	-1	-1	4		0	0						Fix_sw.jpg	0	880	547	72	111				0	Content		-72	-111	22339418	335089104
22356	08:47:44.351	00:00:22.355	1342	-1024	-768	-1	-1	-1	-1	4	-1024	-768	-1	-1	-1	-1	4		0	0						Fix_sw.jpg	0	880	547	72	111				0	Content		-72	-111	22355903	335105589
22373	08:47:44.368	00:00:22.372	1343	-1024	-768	-1	-1	-1	-1	4	-1024	-768	-1	-1	-1	-1	4		0	0						Fix_sw.jpg	0	880	547	72	111				0	Content		-72	-111	22372571	335122257
22389	08:47:44.384	00:00:22.389	1344	-1024	-768	-1	-1	-1	-1	4	-1024	-768	-1	-1	-1	-1	4		0	0						Fix_sw.jpg	0	880	547	72	111				0	Content		-72	-111	22389010	335138696
22406	08:47:44.401	00:00:22.405	1345	-1024	-768	-1	-1	-1	-1	4	-1024	-768	-1	-1	-1	-1	4		0	0						Fix_sw.jpg	0	880	547	72	111				0	Content		-72	-111	22405704	335155390
22423	08:47:44.418	00:00:22.422	1346	-1024	-768	-1	-1	-1	-1	4	-1024	-768	-1	-1	-1	-1	4		0	0						Fix_sw.jpg	0	880	547	72	111				0	Content		-72	-111	22422579	335172265
22439	08:47:44.434	00:00:22.439	1347	-1024	-768	-1	-1	-1	-1	4	-1024	-768	-1	-1	-1	-1	4		0	0						Fix_sw.jpg	0	880	547	72	111				0	Content		-72	-111	22439247	335188933
22456	08:47:44.451	00:00:22.456	1348	-1024	-768	-1	-1	-1	-1	4	-1024	-768	-1	-1	-1	-1	4		0	0						Fix_sw.jpg	0	880	547	72	111				0	Content		-72	-111	22456351	335206037
22473	08:47:44.468	00:00:22.473	1349	-1024	-768	-1	-1	-1	-1	4	-1024	-768	-1	-1	-1	-1	4		0	0						Fix_sw.jpg	0	880	547	72	111				0	Content		-72	-111	22473020	335222706
22490	08:47:44.485	00:00:22.490	1350	-1024	-768	-1	-1	-1	-1	4	-1024	-768	-1	-1	-1	-1	4		0	0						Fix_sw.jpg	0	880	547	72	111				0	Content		-72	-111	22490040	335239726
22500	08:47:44.495																				ImageEnd	16	0	0	Fix_sw.jpg
22507	08:47:44.502	00:00:22.506	1351	-1024	-768	-1	-1	-1	-1	4	-1024	-768	-1	-1	-1	-1	4		0	0						No media	0	1024	768	0	0				0	Content		0	0	22506708	335256394
22517	08:47:44.512																				ImageStart	8	0	0	StimuliFarbe_rot_gelb.png
22523	08:47:44.518	00:00:22.523	1352	-1024	-768	-1	-1	-1	-1	4	-1024	-768	-1	-1	-1	-1	4		0	0						StimuliFarbe_rot_gelb.png	0	880	547	72	111				0	Content		-72	-111	22523376	335273062
22539	08:47:44.534	00:00:22.539	1353	-1024	-768	-1	-1	-1	-1	4	-1024	-768	-1	-1	-1	-1	4		0	0						StimuliFarbe_rot_gelb.png	0	880	547	72	111				0	Content		-72	-111	22539477	335289163
22556	08:47:44.551	00:00:22.556	1354	-1024	-768	-1	-1	-1	-1	4	-1024	-768	-1	-1	-1	-1	4		0	0						StimuliFarbe_rot_gelb.png	0	880	547	72	111				0	Content		-72	-111	22556146	335305832
22572	08:47:44.567	00:00:22.572	1355	-1024	-768	-1	-1	-1	-1	4	-1024	-768	-1	-1	-1	-1	4		0	0						StimuliFarbe_rot_gelb.png	0	880	547	72	111				0	Content		-72	-111	22572212	335321898
22589	08:47:44.584	00:00:22.588	1356	-1024	-768	-1	-1	-1	-1	4	-1024	-768	-1	-1	-1	-1	4		0	0						StimuliFarbe_rot_gelb.png	0	880	547	72	111				0	Content		-72	-111	22588825	335338511
22606	08:47:44.601	00:00:22.605	1357	-1024	-768	-1	-1	-1	-1	4	-1024	-768	-1	-1	-1	-1	4		0	0						StimuliFarbe_rot_gelb.png	0	880	547	72	111				0	Content		-72	-111	22605509	335355195
22622	08:47:44.617	00:00:22.622	1358	-1024	-768	-1	-1	-1	-1	4	-1024	-768	-1	-1	-1	-1	4		0	0						StimuliFarbe_rot_gelb.png	0	880	547	72	111				0	Content		-72	-111	22622177	335371863
22639	08:47:44.634	00:00:22.638	1359	-1024	-768	-1	-1	-1	-1	4	-1024	-768	-1	-1	-1	-1	4		0	0						StimuliFarbe_rot_gelb.png	0	880	547	72	111				0	Content		-72	-111	22638846	335388532
22656	08:47:44.651	00:00:22.655	1360	-1024	-768	-1	-1	-1	-1	4	-1024	-768	-1	-1	-1	-1	4		0	0						StimuliFarbe_rot_gelb.png	0	880	547	72	111				0	Content		-72	-111	22655634	335405320
22672	08:47:44.667	00:00:22.672	1361	-1024	-768	-1	-1	-1	-1	4	-1024	-768	-1	-1	-1	-1	4		0	0						StimuliFarbe_rot_gelb.png	0	880	547	72	111				0	Content		-72	-111	22672204	335421890
22689	08:47:44.684	00:00:22.688	1362	-1024	-768	-1	-1	-1	-1	4	-1024	-768	-1	-1	-1	-1	4		0	0						StimuliFarbe_rot_gelb.png	0	880	547	72	111				0	Content		-72	-111	22688949	335438635
22706	08:47:44.701	00:00:22.705	1363	-1024	-768	-1	-1	-1	-1	4	-1024	-768	-1	-1	-1	-1	4		0	0						StimuliFarbe_rot_gelb.png	0	880	547	72	111				0	Content		-72	-111	22705618	335455304
22722	08:47:44.717	00:00:22.722	1364	-1024	-768	-1	-1	-1	-1	4	-1024	-768	-1	-1	-1	-1	4		0	0						StimuliFarbe_rot_gelb.png	0	880	547	72	111				0	Content		-72	-111	22722280	335471966
22739	08:47:44.734	00:00:22.738	1365	-1024	-768	-1	-1	-1	-1	4	-1024	-768	-1	-1	-1	-1	4		0	0						StimuliFarbe_rot_gelb.png	0	880	547	72	111				0	Content		-72	-111	22738948	335488634
22756	08:47:44.751	00:00:22.755	1366	271,772	784,4685	0,546583	0,6062488	369,1715	3,143019	0	-1024	-768	-1	-1	-1	-1	4	18	272	784						StimuliFarbe_rot_gelb.png	0	880	547	72	111	196	679	250	0	Content		200	673	22755695	335505381
22772	08:47:44.767	00:00:22.772	1367	-1024	-768	-1	-1	-1	-1	4	-1024	-768	-1	-1	-1	-1	4	18	0	0						StimuliFarbe_rot_gelb.png	0	880	547	72	111	196	679	250	0	Content		-72	-111	22772195	335521881
22789	08:47:44.784	00:00:22.788	1368	284,7203	798,9513	0,5461208	0,6058161	369,1715	3,094627	0	-1024	-768	-1	-1	-1	-1	4	18	285	799						StimuliFarbe_rot_gelb.png	0	880	547	72	111	196	679	250	0	Content		213	688	22788940	335538626
22806	08:47:44.801	00:00:22.805	1369	269,8337	794,0787	0,5420198	0,6055127	360,7552	3,038056	0	-1024	-768	-1	-1	-1	-1	4	18	270	794						StimuliFarbe_rot_gelb.png	0	880	547	72	111	196	679	250	0	Content		198	683	22805566	335555252
22822	08:47:44.817	00:00:22.822	1370	-1024	-768	-1	-1	-1	-1	4	-1024	-768	-1	-1	-1	-1	4	18	0	0						StimuliFarbe_rot_gelb.png	0	880	547	72	111	196	679	250	0	Content		-72	-111	22822192	335571878
22839	08:47:44.834	00:00:22.838	1371	268,6558	803,7062	0,5404748	0,6048542	360,7552	3,008189	0	-1024	-768	-1	-1	-1	-1	4	18	269	804						StimuliFarbe_rot_gelb.png	0	880	547	72	111	196	679	250	0	Content		197	693	22838936	335588622
22856	08:47:44.851	00:00:22.855	1372	268,0668	803,1387	0,5411091	0,6048078	363,9411	2,993255	0	-1024	-768	-1	-1	-1	-1	4	18	268	803						StimuliFarbe_rot_gelb.png	0	880	547	72	111	196	679	250	0	Content		196	692	22855562	335605248
22872	08:47:44.867	00:00:22.872	1373	-1024	-768	-1	-1	-1	-1	4	-1024	-768	-1	-1	-1	-1	4	18	0	0						StimuliFarbe_rot_gelb.png	0	880	547	72	111	196	679	250	0	Content		-72	-111	22872074	335621760
22889	08:47:44.884	00:00:22.888	1374	267,2447	789,7728	0,5391602	0,604697	363,2761	3,056229	0	-1024	-768	-1	-1	-1	-1	4	18	267	790						StimuliFarbe_rot_gelb.png	0	880	547	72	111	196	679	250	0	Content		195	679	22888809	335638495
22905	08:47:44.900	00:00:22.905	1375	260,0384	786,1816	0,5378872	0,6046423	362,362	3,030282	0	-1024	-768	-1	-1	-1	-1	4	18	260	786						StimuliFarbe_rot_gelb.png	0	880	547	72	111	196	679	250	0	Content		188	675	22905305	335654991
22922	08:47:44.917	00:00:22.922	1376	-1024	-768	-1	-1	-1	-1	4	-1024	-768	-1	-1	-1	-1	4	18	0	0						StimuliFarbe_rot_gelb.png	0	880	547	72	111	196	679	250	0	Content		-72	-111	22922056	335671742
22939	08:47:44.934	00:00:22.938	1377	265,1714	783,8798	0,5328744	0,6045902	355,1246	2,943388	0	-1024	-768	-1	-1	-1	-1	4	18	265	784						StimuliFarbe_rot_gelb.png	0	880	547	72	111	196	679	250	0	Content		193	673	22938683	335688369
22955	08:47:44.950	00:00:22.955	1378	259,9326	789,3994	0,5338823	0,6045924	359,6759	3,012749	0	-1024	-768	-1	-1	-1	-1	4	18	260	789						StimuliFarbe_rot_gelb.png	0	880	547	72	111	196	679	250	0	Content		188	678	22955432	335705118
22972	08:47:44.967	00:00:22.972	1379	-1024	-768	-1	-1	-1	-1	4	-1024	-768	-1	-1	-1	-1	4	18	0	0						StimuliFarbe_rot_gelb.png	0	880	547	72	111	196	679	250	0	Content		-72	-111	22972054	335721740
22989	08:47:44.984	00:00:22.988	1380	258,3379	796,9645	0,5312016	0,6046947	358,8428	3,025982	0	-1024	-768	-1	-1	-1	-1	4	18	258	797						StimuliFarbe_rot_gelb.png	0	880	547	72	111	196	679	250	0	Content		186	686	22988681	335738367
23005	08:47:45.000	00:00:23.005	1381	-1024	-768	-1	-1	-1	-1	4	-1024	-768	-1	-1	-1	-1	4		0	0						StimuliFarbe_rot_gelb.png	0	880	547	72	111				0	Content		-72	-111	23005314	335755000
23022	08:47:45.017	00:00:23.021	1382	-1024	-768	-1	-1	-1	-1	4	-1024	-768	-1	-1	-1	-1	4		0	0						StimuliFarbe_rot_gelb.png	0	880	547	72	111				0	Content		-72	-111	23021929	335771615
23039	08:47:45.034	00:00:23.038	1383	-1024	-768	-1	-1	-1	-1	4	-1024	-768	-1	-1	-1	-1	4		0	0						StimuliFarbe_rot_gelb.png	0	880	547	72	111				0	Content		-72	-111	23038552	335788238
23055	08:47:45.050	00:00:23.055	1384	-1024	-768	-1	-1	-1	-1	4	-1024	-768	-1	-1	-1	-1	4		0	0						StimuliFarbe_rot_gelb.png	0	880	547	72	111				0	Content		-72	-111	23055237	335804923
23072	08:47:45.067	00:00:23.071	1385	-1024	-768	-1	-1	-1	-1	4	-1024	-768	-1	-1	-1	-1	4		0	0						StimuliFarbe_rot_gelb.png	0	880	547	72	111				0	Content		-72	-111	23071905	335821591
23089	08:47:45.084	00:00:23.088	1386	-1024	-768	-1	-1	-1	-1	4	-1024	-768	-1	-1	-1	-1	4		0	0						StimuliFarbe_rot_gelb.png	0	880	547	72	111				0	Content		-72	-111	23088548	335838234
23105	08:47:45.100	00:00:23.105	1387	-1024	-768	-1	-1	-1	-1	4	-1024	-768	-1	-1	-1	-1	4		0	0						StimuliFarbe_rot_gelb.png	0	880	547	72	111				0	Content		-72	-111	23105236	335854922
23122	08:47:45.117	00:00:23.121	1388	-1024	-768	-1	-1	-1	-1	4	-1024	-768	-1	-1	-1	-1	4		0	0						StimuliFarbe_rot_gelb.png	0	880	547	72	111				0	Content		-72	-111	23121904	335871590
23139	08:47:45.134	00:00:23.138	1389	-1024	-768	-1	-1	-1	-1	4	-1024	-768	-1	-1	-1	-1	4		0	0						StimuliFarbe_rot_gelb.png	0	880	547	72	111				0	Content		-72	-111	23138538	335888224
23155	08:47:45.150	00:00:23.155	1390	-1024	-768	-1	-1	-1	-1	4	-1024	-768	-1	-1	-1	-1	4		0	0						StimuliFarbe_rot_gelb.png	0	880	547	72	111				0	Content		-72	-111	23155206	335904892
23172	08:47:45.167	00:00:23.171	1391	-1024	-768	-1	-1	-1	-1	4	-1024	-768	-1	-1	-1	-1	4		0	0						StimuliFarbe_rot_gelb.png	0	880	547	72	111				0	Content		-72	-111	23171796	335921482
23189	08:47:45.184	00:00:23.188	1392	-1024	-768	-1	-1	-1	-1	4	-1024	-768	-1	-1	-1	-1	4		0	0						StimuliFarbe_rot_gelb.png	0	880	547	72	111				0	Content		-72	-111	23188560	335938246
23205	08:47:45.200	00:00:23.205	1393	203,3361	789,318	0,5183658	0,6120628	363,6804	3,057539	0	-1024	-768	-1	-1	-1	-1	4	19	203	789						StimuliFarbe_rot_gelb.png	0	880	547	72	111	125	678	117	0	Content		131	678	23205172	335954858
23222	08:47:45.217	00:00:23.221	1394	-1024	-768	-1	-1	-1	-1	4	-1024	-768	-1	-1	-1	-1	4	19	0	0						StimuliFarbe_rot_gelb.png	0	880	547	72	111	125	678	117	0	Content		-72	-111	23221797	335971483
23238	08:47:45.233	00:00:23.238	1395	219,5931	788,5558	0,5162489	0,6130106	363,6804	2,926795	0	-1024	-768	-1	-1	-1	-1	4	19	220	789						StimuliFarbe_rot_gelb.png	0	880	547	72	111	125	678	117	0	Content		148	678	23238419	335988105
23255	08:47:45.250	00:00:23.255	1396	219,5931	788,5558	0,5138515	0,6137912	360,5402	2,926795	0	-74,79076	716,788	0,3534104	0,6838724	378,5005	3,163814	0	19	72	753						StimuliFarbe_rot_gelb.png	0	880	547	72	111	125	678	117	0	Content		0	642	23255168	336004854
23272	08:47:45.267	00:00:23.271	1397	-1024	-768	-1	-1	-1	-1	4	-1024	-768	-1	-1	-1	-1	4	19	0	0						StimuliFarbe_rot_gelb.png	0	880	547	72	111	125	678	117	0	Content		-72	-111	23271918	336021604
23289	08:47:45.284	00:00:23.288	1398	192,8471	787,6679	0,5135496	0,6142869	364,1782	3,093573	0	-1024	-768	-1	-1	-1	-1	4	19	193	788						StimuliFarbe_rot_gelb.png	0	880	547	72	111	125	678	117	0	Content		121	677	23288539	336038225
23305	08:47:45.300	00:00:23.305	1399	197,4605	788,8262	0,5138603	0,614545	366,8145	3,171033	0	-1024	-768	-1	-1	-1	-1	4	19	197	789						StimuliFarbe_rot_gelb.png	0	880	547	72	111	125	678	117	0	Content		125	678	23305287	336054973
23322	08:47:45.317	00:00:23.321	1400	-1024	-768	-1	-1	-1	-1	4	-1024	-768	-1	-1	-1	-1	4	20	0	0						StimuliFarbe_rot_gelb.png	0	880	547	72	111	-186	603	233	0	Content		-72	-111	23321912	336071598
23339	08:47:45.334	00:00:23.338	1401	-1024	-768	-1	-1	-1	-1	4	-119,0404	708,4387	0,3501664	0,6867577	380,2998	3,108702	0	20	-119	708						StimuliFarbe_rot_gelb.png	0	880	547	72	111	-186	603	233	0	Content		-191	597	23338535	336088221
23355	08:47:45.350	00:00:23.355	1402	-1024	-768	-1	-1	-1	-1	4	-1024	-768	-1	-1	-1	-1	4	20	0	0						StimuliFarbe_rot_gelb.png	0	880	547	72	111	-186	603	233	0	Content		-72	-111	23355254	336104940
23372	08:47:45.367	00:00:23.371	1403	-1024	-768	-1	-1	-1	-1	4	-1024	-768	-1	-1	-1	-1	4	20	0	0						StimuliFarbe_rot_gelb.png	0	880	547	72	111	-186	603	233	0	Content		-72	-111	23371922	336121608
23389	08:47:45.384	00:00:23.388	1404	-1024	-768	-1	-1	-1	-1	4	-1024	-768	-1	-1	-1	-1	4	20	0	0						StimuliFarbe_rot_gelb.png	0	880	547	72	111	-186	603	233	0	Content		-72	-111	23388605	336138291
23405	08:47:45.400	00:00:23.405	1405	-1024	-768	-1	-1	-1	-1	4	-1024	-768	-1	-1	-1	-1	4	20	0	0						StimuliFarbe_rot_gelb.png	0	880	547	72	111	-186	603	233	0	Content		-72	-111	23405221	336154907
23422	08:47:45.417	00:00:23.421	1406	179,667	771,1641	0,5082755	0,617028	363,4118	3,057307	0	-1024	-768	-1	-1	-1	-1	4	20	180	771						StimuliFarbe_rot_gelb.png	0	880	547	72	111	-186	603	233	0	Content		108	660	23421853	336171539
23438	08:47:45.433	00:00:23.438	1407	-1024	-768	-1	-1	-1	-1	4	-141,7666	702,6996	0,3478228	0,6903511	384,8943	3,245647	0	20	-142	703						StimuliFarbe_rot_gelb.png	0	880	547	72	111	-186	603	233	0	Content		-214	592	23438479	336188165
23455	08:47:45.450	00:00:23.455	1408	178,6191	768,3955	0,5074425	0,6173307	363,4118	2,971975	0	-1024	-768	-1	-1	-1	-1	4	20	179	768						StimuliFarbe_rot_gelb.png	0	880	547	72	111	-186	603	233	0	Content		107	657	23455103	336204789
23472	08:47:45.467	00:00:23.471	1409	-1024	-768	-1	-1	-1	-1	4	-111,8962	701,3795	0,3455895	0,6913968	379,0122	3,035026	0	20	-112	701						StimuliFarbe_rot_gelb.png	0	880	547	72	111	-186	603	233	0	Content		-184	590	23471851	336221537
23488	08:47:45.483	00:00:23.488	1410	177,7677	761,6887	0,506711	0,6180757	363,4118	2,919659	0	-1024	-768	-1	-1	-1	-1	4	20	178	762						StimuliFarbe_rot_gelb.png	0	880	547	72	111	-186	603	233	0	Content		106	651	23488479	336238165
23505	08:47:45.500	00:00:23.505	1411	-1024	-768	-1	-1	-1	-1	4	-144,5209	711,5089	0,3448446	0,6920785	379,0122	3,14988	0	20	-145	712						StimuliFarbe_rot_gelb.png	0	880	547	72	111	-186	603	233	0	Content		-217	601	23505102	336254788
23522	08:47:45.517	00:00:23.521	1412	181,6047	770,9658	0,5061749	0,6182789	363,5367	2,978073	0	-144,5209	711,5089	0,3441711	0,6925777	377,1939	3,14988	0	20	19	741						StimuliFarbe_rot_gelb.png	0	880	547	72	111	-186	603	233	0	Content		-53	630	23521851	336271537
23539	08:47:45.534	00:00:23.538	1413	-1024	-768	-1	-1	-1	-1	4	-132,3383	709,4644	0,3437607	0,692857	377,194	3,097443	0	20	-132	709						StimuliFarbe_rot_gelb.png	0	880	547	72	111	-186	603	233	0	Content		-204	598	23538603	336288289
23555	08:47:45.550	00:00:23.555	1414	-1024	-768	-1	-1	-1	-1	4	-117,3154	716,209	0,3434194	0,6928365	377,194	3,084684	0	21	-117	716						StimuliFarbe_rot_gelb.png	0	880	547	72	111	-23	624	166	0	Content		-189	605	23555226	336304912
23572	08:47:45.567	00:00:23.571	1415	170,741	770,564	0,5051479	0,6178174	363,7724	3,039014	0	-1024	-768	-1	-1	-1	-1	4	21	171	771						StimuliFarbe_rot_gelb.png	0	880	547	72	111	-23	624	166	0	Content		99	660	23571851	336321537
23588	08:47:45.583	00:00:23.588	1416	211,6303	754,4948	0,5051488	0,6178455	363,7724	2,852762	0	-112,7206	705,4702	0,3429485	0,6933562	377,194	3,106129	0	21	49	730						StimuliFarbe_rot_gelb.png	0	880	547	72	111	-23	624	166	0	Content		-23	619	23588475	336338161
23605	08:47:45.600	00:00:23.605	1417	188,3386	768,1609	0,5046765	0,6173406	363,7724	2,927509	0	-1024	-768	-1	-1	-1	-1	4	21	188	768						StimuliFarbe_rot_gelb.png	0	880	547	72	111	-23	624	166	0	Content		116	657	23605101	336354787
23622	08:47:45.617	00:00:23.621	1418	194,2081	767,5643	0,5035132	0,6174551	361,0925	2,868774	0	-117,5053	703,0081	0,3427648	0,6938084	377,5498	3,150812	0	21	38	735						StimuliFarbe_rot_gelb.png	0	880	547	72	111	-23	624	166	0	Content		-34	624	23621847	336371533
23639	08:47:45.634	00:00:23.638	1419	-1024	-768	-1	-1	-1	-1	4	-1024	-768	-1	-1	-1	-1	4	21	0	0						StimuliFarbe_rot_gelb.png	0	880	547	72	111	-23	624	166	0	Content		-72	-111	23638598	336388284
23655	08:47:45.650	00:00:23.655	1420	-1024	-768	-1	-1	-1	-1	4	-138,9451	700,9307	0,3425936	0,6942862	377,5499	3,123078	0	21	-139	701						StimuliFarbe_rot_gelb.png	0	880	547	72	111	-23	624	166	0	Content		-211	590	23655222	336404908
23672	08:47:45.667	00:00:23.671	1421	-1024	-768	-1	-1	-1	-1	4	-138,9451	700,9307	0,3416717	0,6946463	374,8203	3,123078	0	21	-139	701						StimuliFarbe_rot_gelb.png	0	880	547	72	111	-23	624	166	0	Content		-211	590	23671848	336421534
23688	08:47:45.683	00:00:23.688	1422	163,7941	761,0708	0,5027097	0,6177352	361,0925	2,921703	0	-1024	-768	-1	-1	-1	-1	4	21	164	761						StimuliFarbe_rot_gelb.png	0	880	547	72	111	-23	624	166	0	Content		92	650	23688473	336438159
23705	08:47:45.700	00:00:23.705	1423	-1024	-768	-1	-1	-1	-1	4	-1024	-768	-1	-1	-1	-1	4	21	0	0						StimuliFarbe_rot_gelb.png	0	880	547	72	111	-23	624	166	0	Content		-72	-111	23705098	336454784
23722	08:47:45.717	00:00:23.721	1424	340,3473	742,749	0,4980532	0,6171263	359,5066	3,145732	0	133,9764	690,065	0,3383897	0,6949575	377,7394	3,10777	0	22	237	716						StimuliFarbe_rot_gelb.png	0	880	547	72	111	284	590	217	0	Content		165	605	23721515	336471201
23738	08:47:45.733	00:00:23.738	1425	-1024	-768	-1	-1	-1	-1	4	-1024	-768	-1	-1	-1	-1	4	22	0	0						StimuliFarbe_rot_gelb.png	0	880	547	72	111	284	590	217	0	Content		-72	-111	23738264	336487950
23755	08:47:45.750	00:00:23.754	1426	-1024	-768	-1	-1	-1	-1	4	285,8717	682,1655	0,3358963	0,6951448	377,7395	3,170997	0	22	286	682						StimuliFarbe_rot_gelb.png	0	880	547	72	111	284	590	217	0	Content		214	571	23754888	336504574
23772	08:47:45.767	00:00:23.771	1427	447,9625	720,7402	0,4937385	0,6167233	352,7587	3,003774	0	264,2205	681,4747	0,3350031	0,6959231	375,3372	3,090319	0	22	356	701						StimuliFarbe_rot_gelb.png	0	880	547	72	111	284	590	217	0	Content		284	590	23771637	336521323
23788	08:47:45.783	00:00:23.788	1428	-1024	-768	-1	-1	-1	-1	4	-1024	-768	-1	-1	-1	-1	4	22	0	0						StimuliFarbe_rot_gelb.png	0	880	547	72	111	284	590	217	0	Content		-72	-111	23788262	336537948
23805	08:47:45.800	00:00:23.804	1429	458,1755	722,4139	0,4938953	0,6167326	353,691	3,063634	0	276,6117	679,9187	0,3348391	0,6966178	376,0305	3,125926	0	22	367	701						StimuliFarbe_rot_gelb.png	0	880	547	72	111	284	590	217	0	Content		295	590	23804759	336554445
23822	08:47:45.817	00:00:23.821	1430	-1024	-768	-1	-1	-1	-1	4	-1024	-768	-1	-1	-1	-1	4	22	0	0						StimuliFarbe_rot_gelb.png	0	880	547	72	111	284	590	217	0	Content		-72	-111	23821509	336571195
23838	08:47:45.833	00:00:23.838	1431	-1024	-768	-1	-1	-1	-1	4	272,616	677,9083	0,3340169	0,6972563	373,8136	3,118626	0	22	273	678						StimuliFarbe_rot_gelb.png	0	880	547	72	111	284	590	217	0	Content		201	567	23838133	336587819
23855	08:47:45.850	00:00:23.854	1432	-1024	-768	-1	-1	-1	-1	4	-1024	-768	-1	-1	-1	-1	4	22	0	0						StimuliFarbe_rot_gelb.png	0	880	547	72	111	284	590	217	0	Content		-72	-111	23854755	336604441
23872	08:47:45.867	00:00:23.871	1433	478,9075	719,481	0,4946267	0,6166816	356,5648	3,114764	0	-1024	-768	-1	-1	-1	-1	4	22	479	719						StimuliFarbe_rot_gelb.png	0	880	547	72	111	284	590	217	0	Content		407	608	23871507	336621193
23888	08:47:45.883	00:00:23.888	1434	-1024	-768	-1	-1	-1	-1	4	-1024	-768	-1	-1	-1	-1	4	22	0	0						StimuliFarbe_rot_gelb.png	0	880	547	72	111	284	590	217	0	Content		-72	-111	23888132	336637818
23905	08:47:45.900	00:00:23.904	1435	447,6281	726,0148	0,4942017	0,6163822	356,4177	3,113519	0	274,3145	677,8975	0,3333863	0,6978006	374,348	3,10913	0	22	361	702						StimuliFarbe_rot_gelb.png	0	880	547	72	111	284	590	217	0	Content		289	591	23904755	336654441
23922	08:47:45.917	00:00:23.921	1436	-1024	-768	-1	-1	-1	-1	4	-1024	-768	-1	-1	-1	-1	4	22	0	0						StimuliFarbe_rot_gelb.png	0	880	547	72	111	284	590	217	0	Content		-72	-111	23921503	336671189
23938	08:47:45.933	00:00:23.938	1437	-1024	-768	-1	-1	-1	-1	4	272,065	673,1648	0,3339022	0,6980206	377,7772	3,198645	0	23	272	673						StimuliFarbe_rot_gelb.png	0	880	547	72	111	211	564	116	0	Content		200	562	23938130	336687816
23955	08:47:45.950	00:00:23.954	1438	-1024	-768	-1	-1	-1	-1	4	275,7952	674,7747	0,3333434	0,6980495	375,9252	3,164732	0	23	276	675						StimuliFarbe_rot_gelb.png	0	880	547	72	111	211	564	116	0	Content		204	564	23954752	336704438
23971	08:47:45.966	00:00:23.971	1439	-1024	-768	-1	-1	-1	-1	4	-1024	-768	-1	-1	-1	-1	4	23	0	0						StimuliFarbe_rot_gelb.png	0	880	547	72	111	211	564	116	0	Content		-72	-111	23971378	336721064
23988	08:47:45.983	00:00:23.987	1440	461,3188	728,5687	0,4933483	0,6163712	356,507	3,029013	0	279,8525	675,4606	0,332976	0,6981179	376,1276	3,097659	0	23	371	702						StimuliFarbe_rot_gelb.png	0	880	547	72	111	211	564	116	0	Content		299	591	23987999	336737685
24005	08:47:46.000	00:00:24.004	1441	-1024	-768	-1	-1	-1	-1	4	-1024	-768	-1	-1	-1	-1	4	23	0	0						StimuliFarbe_rot_gelb.png	0	880	547	72	111	211	564	116	0	Content		-72	-111	24004623	336754309
24021	08:47:46.016	00:00:24.021	1442	-1024	-768	-1	-1	-1	-1	4	282,9036	668,7875	0,3321636	0,698503	374,3139	3,124502	0	23	283	669						StimuliFarbe_rot_gelb.png	0	880	547	72	111	211	564	116	0	Content		211	558	24021385	336771071
24038	08:47:46.033	00:00:24.038	1443	-1024	-768	-1	-1	-1	-1	4	-1024	-768	-1	-1	-1	-1	4	23	0	0						StimuliFarbe_rot_gelb.png	0	880	547	72	111	211	564	116	0	Content		-72	-111	24038122	336787808
24055	08:47:46.050	00:00:24.054	1444	454,6434	728,4949	0,4920152	0,6165115	354,7083	3,089658	0	270,8017	669,9142	0,3326774	0,698744	378,181	3,12821	0	24	363	699						StimuliFarbe_rot_gelb.png	0	880	547	72	111	292	589	167	0	Content		291	588	24054619	336804305
24071	08:47:46.066	00:00:24.071	1445	-1024	-768	-1	-1	-1	-1	4	-1024	-768	-1	-1	-1	-1	4	24	0	0						StimuliFarbe_rot_gelb.png	0	880	547	72	111	292	589	167	0	Content		-72	-111	24071243	336820929
24088	08:47:46.083	00:00:24.087	1446	446,7153	720,8647	0,4918036	0,6167626	355,1963	3,122719	0	281,2894	680,0331	0,3314555	0,6991057	374,2798	3,166522	0	24	364	700						StimuliFarbe_rot_gelb.png	0	880	547	72	111	292	589	167	0	Content		292	589	24087868	336837554
24105	08:47:46.100	00:00:24.104	1447	-1024	-768	-1	-1	-1	-1	4	-1024	-768	-1	-1	-1	-1	4	24	0	0						StimuliFarbe_rot_gelb.png	0	880	547	72	111	292	589	167	0	Content		-72	-111	24104741	336854427
24121	08:47:46.116	00:00:24.121	1448	-1024	-768	-1	-1	-1	-1	4	-1024	-768	-1	-1	-1	-1	4	24	0	0						StimuliFarbe_rot_gelb.png	0	880	547	72	111	292	589	167	0	Content		-72	-111	24121399	336871085
24138	08:47:46.133	00:00:24.138	1449	-1024	-768	-1	-1	-1	-1	4	-1024	-768	-1	-1	-1	-1	4	24	0	0						StimuliFarbe_rot_gelb.png	0	880	547	72	111	292	589	167	0	Content		-72	-111	24138067	336887753
24155	08:47:46.150	00:00:24.154	1450	453,6695	720,2875	0,4915257	0,6169452	355,3657	3,128179	0	278,8078	674,0181	0,3318028	0,6996159	376,848	3,127836	0	24	366	697						StimuliFarbe_rot_gelb.png	0	880	547	72	111	292	589	167	0	Content		294	586	24154692	336904378
24171	08:47:46.166	00:00:24.171	1451	461,1189	722,3493	0,4904878	0,6169487	352,5591	3,099698	0	283,1221	685,9926	0,3314536	0,6993209	375,6554	3,155776	0	24	372	704						StimuliFarbe_rot_gelb.png	0	880	547	72	111	292	589	167	0	Content		300	593	24171442	336921128
24188	08:47:46.183	00:00:24.188	1452	504,6038	757,8239	0,4883655	0,6180548	349,7965	2,979128	0	310,2153	705,6218	0,3296879	0,700701	371,4767	3,095268	0	24	407	732						StimuliFarbe_rot_gelb.png	0	880	547	72	111	292	589	167	0	Content		335	621	24188189	336937875
24205	08:47:46.200	00:00:24.204	1453	-1024	-768	-1	-1	-1	-1	4	317,9742	712,3982	0,3292881	0,7008042	370,6194	3,124636	0	24	318	712						StimuliFarbe_rot_gelb.png	0	880	547	72	111	292	589	167	0	Content		246	601	24204814	336954500
24221	08:47:46.216	00:00:24.221	1454	506,563	754,5732	0,4859201	0,6182598	343,8625	2,965519	0	309,4041	707,5402	0,3296784	0,7008211	372,3754	3,110472	0	25	408	731						StimuliFarbe_rot_gelb.png	0	880	547	72	111	336	618	383	0	Content		336	620	24221438	336971124
24238	08:47:46.233	00:00:24.238	1455	503,7393	760,4764	0,4878361	0,6180508	349,4278	2,952171	0	327,0148	712,3121	0,3290067	0,7008158	370,0454	3,114693	0	25	415	736						StimuliFarbe_rot_gelb.png	0	880	547	72	111	336	618	383	0	Content		343	625	24238061	336987747
24255	08:47:46.250	00:00:24.254	1456	499,6488	746,7675	0,4889458	0,6182461	352,7058	3,048028	0	315,5188	710,6804	0,329435	0,7007995	372,434	3,118892	0	25	408	729						StimuliFarbe_rot_gelb.png	0	880	547	72	111	336	618	383	0	Content		336	618	24254812	337004498
24271	08:47:46.266	00:00:24.271	1457	497,0826	745,9265	0,4900056	0,6182353	355,8189	3,065213	0	319,4673	711,1694	0,3288462	0,7007796	370,5375	3,142722	0	25	408	729						StimuliFarbe_rot_gelb.png	0	880	547	72	111	336	618	383	0	Content		336	618	24271435	337021121
24288	08:47:46.283	00:00:24.288	1458	488,5345	779,8731	0,4869516	0,6166053	348,2875	3,077698	0	324,0195	705,67	0,3292416	0,7007762	372,4532	3,137273	0	25	406	743						StimuliFarbe_rot_gelb.png	0	880	547	72	111	336	618	383	0	Content		334	632	24288061	337037747
24305	08:47:46.300	00:00:24.304	1459	496,6901	780,2533	0,4882087	0,6164348	352,0187	2,980001	0	314,2837	711,5419	0,3284745	0,7008153	369,8202	3,111016	0	25	405	746						StimuliFarbe_rot_gelb.png	0	880	547	72	111	336	618	383	0	Content		333	635	24304810	337054496
24321	08:47:46.316	00:00:24.321	1460	483,8868	753,9084	0,4860463	0,6178407	346,8438	2,940613	0	309,3864	707,0824	0,3289844	0,7008238	372,6894	3,130573	0	25	397	730						StimuliFarbe_rot_gelb.png	0	880	547	72	111	336	618	383	0	Content		325	619	24321437	337071123
24338	08:47:46.333	00:00:24.338	1461	479,7643	746,6427	0,4860408	0,617893	347,2109	3,076833	0	307,2664	707,5482	0,3289414	0,7008089	373,0623	3,172589	0	25	394	727						StimuliFarbe_rot_gelb.png	0	880	547	72	111	336	618	383	0	Content		322	616	24338062	337087748
24355	08:47:46.350	00:00:24.354	1462	497,4168	755,8085	0,4867742	0,6179309	349,5497	3,010125	0	326,3016	703,4373	0,3295126	0,7011365	376,2764	3,153973	0	25	412	730						StimuliFarbe_rot_gelb.png	0	880	547	72	111	336	618	383	0	Content		340	619	24354687	337104373
24371	08:47:46.366	00:00:24.371	1463	502,9294	783,7915	0,4877405	0,6163197	352,9328	3,060518	0	312,3951	700,3538	0,3287059	0,701257	373,9299	3,151839	0	25	408	742						StimuliFarbe_rot_gelb.png	0	880	547	72	111	336	618	383	0	Content		336	631	24371309	337120995
24388	08:47:46.383	00:00:24.387	1464	-1024	-768	-1	-1	-1	-1	4	305,8589	703,2661	0,3278384	0,7013536	371,6019	3,093828	0	25	306	703						StimuliFarbe_rot_gelb.png	0	880	547	72	111	336	618	383	0	Content		234	592	24387938	337137624
24405	08:47:46.400	00:00:24.404	1465	528,0674	755,9078	0,4905427	0,617161	360,7807	3,114013	0	305,6118	706,2047	0,3287371	0,7013969	376,0878	3,179105	0	25	417	731						StimuliFarbe_rot_gelb.png	0	880	547	72	111	336	618	383	0	Content		345	620	24404683	337154369
24421	08:47:46.416	00:00:24.421	1466	505,8967	753,7708	0,4850084	0,6174892	347,2099	3,000905	0	311,2517	701,3062	0,327337	0,70149	371,3279	3,123272	0	25	409	728						StimuliFarbe_rot_gelb.png	0	880	547	72	111	336	618	383	0	Content		337	617	24421309	337170995
24438	08:47:46.433	00:00:24.437	1467	-1024	-768	-1	-1	-1	-1	4	320,3127	704,5897	0,3282778	0,7014676	375,9588	3,136873	0	25	320	705						StimuliFarbe_rot_gelb.png	0	880	547	72	111	336	618	383	0	Content		248	594	24437939	337187625
24455	08:47:46.450	00:00:24.454	1468	506,6887	753,2239	0,4849173	0,6174219	347,9301	3,008184	0	308,6455	707,3365	0,3284394	0,701436	377,2933	3,220195	0	25	408	730						StimuliFarbe_rot_gelb.png	0	880	547	72	111	336	618	383	0	Content		336	619	24454557	337204243
24471	08:47:46.466	00:00:24.471	1469	506,2029	756,8483	0,4835298	0,6174302	344,832	2,923814	0	311,6108	702,5274	0,3277956	0,7014239	375,3512	3,166306	0	25	409	730						StimuliFarbe_rot_gelb.png	0	880	547	72	111	336	618	383	0	Content		337	619	24471308	337220994
24488	08:47:46.483	00:00:24.487	1470	496,8096	746,8145	0,4861896	0,6176164	352,2802	3,083662	0	327,9965	699,0204	0,3277419	0,7014163	375,6339	3,086174	0	25	412	723						StimuliFarbe_rot_gelb.png	0	880	547	72	111	336	618	383	0	Content		340	612	24487936	337237622
24505	08:47:46.500	00:00:24.504	1471	-1024	-768	-1	-1	-1	-1	4	303,1128	703,1069	0,3279236	0,7014391	376,9599	3,226409	0	25	303	703						StimuliFarbe_rot_gelb.png	0	880	547	72	111	336	618	383	0	Content		231	592	24504683	337254369
24521	08:47:46.516	00:00:24.521	1472	498,3289	762,1384	0,4860522	0,6173905	352,3047	3,055917	0	308,2555	713,2651	0,3261425	0,7015528	370,3021	3,151898	0	25	403	738						StimuliFarbe_rot_gelb.png	0	880	547	72	111	336	618	383	0	Content		331	627	24521307	337270993
24538	08:47:46.533	00:00:24.537	1473	479,7904	750,2217	0,4848442	0,6177305	349,5953	3,092263	0	314,6054	703,882	0,3269967	0,7016616	374,1701	3,132568	0	25	397	727						StimuliFarbe_rot_gelb.png	0	880	547	72	111	336	618	383	0	Content		325	616	24537936	337287622
24555	08:47:46.550	00:00:24.554	1474	496,6327	743,7767	0,4858462	0,6182203	352,6436	3,037201	0	314,05	696,9052	0,3270777	0,7021265	375,2066	3,165211	0	25	405	720						StimuliFarbe_rot_gelb.png	0	880	547	72	111	336	618	383	0	Content		333	609	24554555	337304241
24571	08:47:46.566	00:00:24.571	1475	-1024	-768	-1	-1	-1	-1	4	357,3109	714,1211	0,3245368	0,7018495	367,568	3,110072	0	25	357	714						StimuliFarbe_rot_gelb.png	0	880	547	72	111	336	618	383	0	Content		285	603	24571179	337320865
24588	08:47:46.583	00:00:24.587	1476	-1024	-768	-1	-1	-1	-1	4	488,6841	710,6976	0,3178397	0,7018429	344,4921	2,829487	0	25	489	711						StimuliFarbe_rot_gelb.png	0	880	547	72	111	336	618	383	0	Content		417	600	24587929	337337615
24605	08:47:46.600	00:00:24.604	1477	-1024	-768	-1	-1	-1	-1	4	-1024	-768	-1	-1	-1	-1	4		0	0						StimuliFarbe_rot_gelb.png	0	880	547	72	111				0	Content		-72	-111	24604553	337354239
24621	08:47:46.616	00:00:24.621	1478	-1024	-768	-1	-1	-1	-1	4	-1024	-768	-1	-1	-1	-1	4		0	0						StimuliFarbe_rot_gelb.png	0	880	547	72	111				0	Content		-72	-111	24621167	337370853
24638	08:47:46.633	00:00:24.637	1479	-1024	-768	-1	-1	-1	-1	4	-1024	-768	-1	-1	-1	-1	4		0	0						StimuliFarbe_rot_gelb.png	0	880	547	72	111				0	Content		-72	-111	24637800	337387486
24654	08:47:46.649	00:00:24.654	1480	-1024	-768	-1	-1	-1	-1	4	-1024	-768	-1	-1	-1	-1	4		0	0						StimuliFarbe_rot_gelb.png	0	880	547	72	111				0	Content		-72	-111	24654422	337404108
24671	08:47:46.666	00:00:24.671	1481	-1024	-768	-1	-1	-1	-1	4	-1024	-768	-1	-1	-1	-1	4		0	0						StimuliFarbe_rot_gelb.png	0	880	547	72	111				0	Content		-72	-111	24671049	337420735
24688	08:47:46.683	00:00:24.687	1482	-1024	-768	-1	-1	-1	-1	4	-1024	-768	-1	-1	-1	-1	4		0	0						StimuliFarbe_rot_gelb.png	0	880	547	72	111				0	Content		-72	-111	24687797	337437483
24704	08:47:46.699	00:00:24.704	1483	-1024	-768	-1	-1	-1	-1	4	-1024	-768	-1	-1	-1	-1	4		0	0						StimuliFarbe_rot_gelb.png	0	880	547	72	111				0	Content		-72	-111	24704421	337454107
24721	08:47:46.716	00:00:24.721	1484	-1024	-768	-1	-1	-1	-1	4	-1024	-768	-1	-1	-1	-1	4		0	0						StimuliFarbe_rot_gelb.png	0	880	547	72	111				0	Content		-72	-111	24721048	337470734
24738	08:47:46.733	00:00:24.737	1485	-1024	-768	-1	-1	-1	-1	4	-1024	-768	-1	-1	-1	-1	4		0	0						StimuliFarbe_rot_gelb.png	0	880	547	72	111				0	Content		-72	-111	24737792	337487478
24754	08:47:46.749	00:00:24.754	1486	-1024	-768	-1	-1	-1	-1	4	-1024	-768	-1	-1	-1	-1	4		0	0						StimuliFarbe_rot_gelb.png	0	880	547	72	111				0	Content		-72	-111	24754291	337503977
24771	08:47:46.766	00:00:24.771	1487	-1024	-768	-1	-1	-1	-1	4	-1024	-768	-1	-1	-1	-1	4		0	0						StimuliFarbe_rot_gelb.png	0	880	547	72	111				0	Content		-72	-111	24771361	337521047
24788	08:47:46.783	00:00:24.788	1488	-1024	-768	-1	-1	-1	-1	4	-1024	-768	-1	-1	-1	-1	4		0	0						StimuliFarbe_rot_gelb.png	0	880	547	72	111				0	Content		-72	-111	24788166	337537852
24805	08:47:46.800	00:00:24.804	1489	-1024	-768	-1	-1	-1	-1	4	-1024	-768	-1	-1	-1	-1	4		0	0						StimuliFarbe_rot_gelb.png	0	880	547	72	111				0	Content		-72	-111	24804789	337554475
24821	08:47:46.816	00:00:24.820	1490	-1024	-768	-1	-1	-1	-1	4	-1024	-768	-1	-1	-1	-1	4		0	0						StimuliFarbe_rot_gelb.png	0	880	547	72	111				0	Content		-72	-111	24820913	337570599
24838	08:47:46.833	00:00:24.837	1491	-1024	-768	-1	-1	-1	-1	4	-1024	-768	-1	-1	-1	-1	4		0	0						StimuliFarbe_rot_gelb.png	0	880	547	72	111				0	Content		-72	-111	24837536	337587222
24854	08:47:46.849	00:00:24.854	1492	-1024	-768	-1	-1	-1	-1	4	-1024	-768	-1	-1	-1	-1	4		0	0						StimuliFarbe_rot_gelb.png	0	880	547	72	111				0	Content		-72	-111	24854160	337603846
24871	08:47:46.866	00:00:24.871	1493	-1024	-768	-1	-1	-1	-1	4	-1024	-768	-1	-1	-1	-1	4		0	0						StimuliFarbe_rot_gelb.png	0	880	547	72	111				0	Content		-72	-111	24871228	337620914
24888	08:47:46.883	00:00:24.888	1494	-1024	-768	-1	-1	-1	-1	4	-1024	-768	-1	-1	-1	-1	4		0	0						StimuliFarbe_rot_gelb.png	0	880	547	72	111				0	Content		-72	-111	24888034	337637720
24904	08:47:46.899	00:00:24.904	1495	-1024	-768	-1	-1	-1	-1	4	-1024	-768	-1	-1	-1	-1	4		0	0						StimuliFarbe_rot_gelb.png	0	880	547	72	111				0	Content		-72	-111	24904283	337653969
24921	08:47:46.916	00:00:24.920	1496	-1024	-768	-1	-1	-1	-1	4	-1024	-768	-1	-1	-1	-1	4		0	0						StimuliFarbe_rot_gelb.png	0	880	547	72	111				0	Content		-72	-111	24920788	337670474
24937	08:47:46.932	00:00:24.937	1497	-1024	-768	-1	-1	-1	-1	4	-1024	-768	-1	-1	-1	-1	4		0	0						StimuliFarbe_rot_gelb.png	0	880	547	72	111				0	Content		-72	-111	24937406	337687092
24954	08:47:46.949	00:00:24.954	1498	-1024	-768	-1	-1	-1	-1	4	-1024	-768	-1	-1	-1	-1	4		0	0						StimuliFarbe_rot_gelb.png	0	880	547	72	111				0	Content		-72	-111	24954030	337703716
24971	08:47:46.966	00:00:24.971	1499	-1024	-768	-1	-1	-1	-1	4	-1024	-768	-1	-1	-1	-1	4		0	0						StimuliFarbe_rot_gelb.png	0	880	547	72	111				0	Content		-72	-111	24971224	337720910
24989	08:47:46.984	00:00:24.988	1500	-1024	-768	-1	-1	-1	-1	4	-1024	-768	-1	-1	-1	-1	4		0	0						StimuliFarbe_rot_gelb.png	0	880	547	72	111				0	Content		-72	-111	24988595	337738281
25006	08:47:47.001	00:00:25.005	1501	-1024	-768	-1	-1	-1	-1	4	-1024	-768	-1	-1	-1	-1	4		0	0						StimuliFarbe_rot_gelb.png	0	880	547	72	111				0	Content		-72	-111	25005858	337755544
25021	08:47:47.016	00:00:25.020	1502	-1024	-768	-1	-1	-1	-1	4	-1024	-768	-1	-1	-1	-1	4		0	0						StimuliFarbe_rot_gelb.png	0	880	547	72	111				0	Content		-72	-111	25020777	337770463
25037	08:47:47.032	00:00:25.037	1503	-1024	-768	-1	-1	-1	-1	4	-1024	-768	-1	-1	-1	-1	4		0	0						StimuliFarbe_rot_gelb.png	0	880	547	72	111				0	Content		-72	-111	25037400	337787086
25054	08:47:47.049	00:00:25.054	1504	-1024	-768	-1	-1	-1	-1	4	-1024	-768	-1	-1	-1	-1	4		0	0						StimuliFarbe_rot_gelb.png	0	880	547	72	111				0	Content		-72	-111	25054151	337803837
25071	08:47:47.066	00:00:25.070	1505	-1024	-768	-1	-1	-1	-1	4	-1024	-768	-1	-1	-1	-1	4		0	0						StimuliFarbe_rot_gelb.png	0	880	547	72	111				0	Content		-72	-111	25070773	337820459
25087	08:47:47.082	00:00:25.087	1506	-1024	-768	-1	-1	-1	-1	4	-1024	-768	-1	-1	-1	-1	4		0	0						StimuliFarbe_rot_gelb.png	0	880	547	72	111				0	Content		-72	-111	25087395	337837081
25104	08:47:47.099	00:00:25.104	1507	-1024	-768	-1	-1	-1	-1	4	-1024	-768	-1	-1	-1	-1	4		0	0						StimuliFarbe_rot_gelb.png	0	880	547	72	111				0	Content		-72	-111	25104020	337853706
25121	08:47:47.116	00:00:25.121	1508	-1024	-768	-1	-1	-1	-1	4	-1024	-768	-1	-1	-1	-1	4		0	0						StimuliFarbe_rot_gelb.png	0	880	547	72	111				0	Content		-72	-111	25121089	337870775
25138	08:47:47.133	00:00:25.138	1509	-1024	-768	-1	-1	-1	-1	4	-1024	-768	-1	-1	-1	-1	4		0	0						StimuliFarbe_rot_gelb.png	0	880	547	72	111				0	Content		-72	-111	25138463	337888149
25156	08:47:47.151	00:00:25.155	1510	-1024	-768	-1	-1	-1	-1	4	-1024	-768	-1	-1	-1	-1	4		0	0						StimuliFarbe_rot_gelb.png	0	880	547	72	111				0	Content		-72	-111	25155711	337905397
25171	08:47:47.166	00:00:25.170	1511	-1024	-768	-1	-1	-1	-1	4	-1024	-768	-1	-1	-1	-1	4		0	0						StimuliFarbe_rot_gelb.png	0	880	547	72	111				0	Content		-72	-111	25170642	337920328
25187	08:47:47.182	00:00:25.187	1512	-1024	-768	-1	-1	-1	-1	4	-1024	-768	-1	-1	-1	-1	4		0	0						StimuliFarbe_rot_gelb.png	0	880	547	72	111				0	Content		-72	-111	25187266	337936952
25204	08:47:47.199	00:00:25.204	1513	-1024	-768	-1	-1	-1	-1	4	-1024	-768	-1	-1	-1	-1	4		0	0						StimuliFarbe_rot_gelb.png	0	880	547	72	111				0	Content		-72	-111	25204015	337953701
25221	08:47:47.216	00:00:25.220	1514	-1024	-768	-1	-1	-1	-1	4	-1024	-768	-1	-1	-1	-1	4		0	0						StimuliFarbe_rot_gelb.png	0	880	547	72	111				0	Content		-72	-111	25220639	337970325
25237	08:47:47.232	00:00:25.237	1515	-1024	-768	-1	-1	-1	-1	4	-1024	-768	-1	-1	-1	-1	4		0	0						StimuliFarbe_rot_gelb.png	0	880	547	72	111				0	Content		-72	-111	25237264	337986950
25254	08:47:47.249	00:00:25.253	1516	-1024	-768	-1	-1	-1	-1	4	-1024	-768	-1	-1	-1	-1	4		0	0						StimuliFarbe_rot_gelb.png	0	880	547	72	111				0	Content		-72	-111	25253890	338003576
25271	08:47:47.266	00:00:25.271	1517	-1024	-768	-1	-1	-1	-1	4	-1024	-768	-1	-1	-1	-1	4		0	0						StimuliFarbe_rot_gelb.png	0	880	547	72	111				0	Content		-72	-111	25271082	338020768
25288	08:47:47.283	00:00:25.288	1518	-1024	-768	-1	-1	-1	-1	4	-1024	-768	-1	-1	-1	-1	4		0	0						StimuliFarbe_rot_gelb.png	0	880	547	72	111				0	Content		-72	-111	25288453	338038139
25306	08:47:47.301	00:00:25.305	1519	-1024	-768	-1	-1	-1	-1	4	-1024	-768	-1	-1	-1	-1	4		0	0						StimuliFarbe_rot_gelb.png	0	880	547	72	111				0	Content		-72	-111	25305701	338055387
25321	08:47:47.316	00:00:25.320	1520	-1024	-768	-1	-1	-1	-1	4	-1024	-768	-1	-1	-1	-1	4		0	0						StimuliFarbe_rot_gelb.png	0	880	547	72	111				0	Content		-72	-111	25320505	338070191
25337	08:47:47.332	00:00:25.337	1521	-1024	-768	-1	-1	-1	-1	4	-1024	-768	-1	-1	-1	-1	4		0	0						StimuliFarbe_rot_gelb.png	0	880	547	72	111				0	Content		-72	-111	25337254	338086940
25354	08:47:47.349	00:00:25.353	1522	-1024	-768	-1	-1	-1	-1	4	-1024	-768	-1	-1	-1	-1	4		0	0						StimuliFarbe_rot_gelb.png	0	880	547	72	111				0	Content		-72	-111	25353877	338103563
25370	08:47:47.365	00:00:25.370	1523	-1024	-768	-1	-1	-1	-1	4	-1024	-768	-1	-1	-1	-1	4		0	0						StimuliFarbe_rot_gelb.png	0	880	547	72	111				0	Content		-72	-111	25370500	338120186
25387	08:47:47.382	00:00:25.387	1524	-1024	-768	-1	-1	-1	-1	4	-1024	-768	-1	-1	-1	-1	4		0	0						StimuliFarbe_rot_gelb.png	0	880	547	72	111				0	Content		-72	-111	25387123	338136809
25404	08:47:47.399	00:00:25.403	1525	-1024	-768	-1	-1	-1	-1	4	-1024	-768	-1	-1	-1	-1	4		0	0						StimuliFarbe_rot_gelb.png	0	880	547	72	111				0	Content		-72	-111	25403748	338153434
25421	08:47:47.416	00:00:25.420	1526	-1024	-768	-1	-1	-1	-1	4	-1024	-768	-1	-1	-1	-1	4		0	0						StimuliFarbe_rot_gelb.png	0	880	547	72	111				0	Content		-72	-111	25420940	338170626
25438	08:47:47.433	00:00:25.438	1527	-1024	-768	-1	-1	-1	-1	4	-1024	-768	-1	-1	-1	-1	4		0	0						StimuliFarbe_rot_gelb.png	0	880	547	72	111				0	Content		-72	-111	25438316	338188002
25456	08:47:47.451	00:00:25.455	1528	-1024	-768	-1	-1	-1	-1	4	-1024	-768	-1	-1	-1	-1	4		0	0						StimuliFarbe_rot_gelb.png	0	880	547	72	111				0	Content		-72	-111	25455562	338205248
25470	08:47:47.465	00:00:25.470	1529	-1024	-768	-1	-1	-1	-1	4	-1024	-768	-1	-1	-1	-1	4		0	0						StimuliFarbe_rot_gelb.png	0	880	547	72	111				0	Content		-72	-111	25470367	338220053
25487	08:47:47.482	00:00:25.487	1530	-1024	-768	-1	-1	-1	-1	4	-1024	-768	-1	-1	-1	-1	4		0	0						StimuliFarbe_rot_gelb.png	0	880	547	72	111				0	Content		-72	-111	25487118	338236804
25504	08:47:47.499	00:00:25.503	1531	-1024	-768	-1	-1	-1	-1	4	-1024	-768	-1	-1	-1	-1	4		0	0						StimuliFarbe_rot_gelb.png	0	880	547	72	111				0	Content		-72	-111	25503741	338253427
25520	08:47:47.515	00:00:25.520	1532	-1024	-768	-1	-1	-1	-1	4	-1024	-768	-1	-1	-1	-1	4		0	0						StimuliFarbe_rot_gelb.png	0	880	547	72	111				0	Content		-72	-111	25520363	338270049
25537	08:47:47.532	00:00:25.536	1533	-1024	-768	-1	-1	-1	-1	4	-1024	-768	-1	-1	-1	-1	4		0	0						StimuliFarbe_rot_gelb.png	0	880	547	72	111				0	Content		-72	-111	25536986	338286672
25554	08:47:47.549	00:00:25.553	1534	-1024	-768	-1	-1	-1	-1	4	-1024	-768	-1	-1	-1	-1	4		0	0						StimuliFarbe_rot_gelb.png	0	880	547	72	111				0	Content		-72	-111	25553737	338303423
25571	08:47:47.566	00:00:25.570	1535	-1024	-768	-1	-1	-1	-1	4	-1024	-768	-1	-1	-1	-1	4		0	0						StimuliFarbe_rot_gelb.png	0	880	547	72	111				0	Content		-72	-111	25570803	338320489
25588	08:47:47.583	00:00:25.588	1536	-1024	-768	-1	-1	-1	-1	4	-1024	-768	-1	-1	-1	-1	4		0	0						StimuliFarbe_rot_gelb.png	0	880	547	72	111				0	Content		-72	-111	25588176	338337862
25606	08:47:47.601	00:00:25.605	1537	-1024	-768	-1	-1	-1	-1	4	-1024	-768	-1	-1	-1	-1	4		0	0						StimuliFarbe_rot_gelb.png	0	880	547	72	111				0	Content		-72	-111	25605548	338355234
25620	08:47:47.615	00:00:25.620	1538	-1024	-768	-1	-1	-1	-1	4	-1024	-768	-1	-1	-1	-1	4		0	0						StimuliFarbe_rot_gelb.png	0	880	547	72	111				0	Content		-72	-111	25620354	338370040
25637	08:47:47.632	00:00:25.636	1539	-1024	-768	-1	-1	-1	-1	4	-1024	-768	-1	-1	-1	-1	4		0	0						StimuliFarbe_rot_gelb.png	0	880	547	72	111				0	Content		-72	-111	25636978	338386664
25654	08:47:47.649	00:00:25.653	1540	-1024	-768	-1	-1	-1	-1	4	-1024	-768	-1	-1	-1	-1	4		0	0						StimuliFarbe_rot_gelb.png	0	880	547	72	111				0	Content		-72	-111	25653727	338403413
25670	08:47:47.665	00:00:25.670	1541	-1024	-768	-1	-1	-1	-1	4	-1024	-768	-1	-1	-1	-1	4		0	0						StimuliFarbe_rot_gelb.png	0	880	547	72	111				0	Content		-72	-111	25670351	338420037
25687	08:47:47.682	00:00:25.686	1542	-1024	-768	-1	-1	-1	-1	4	-1024	-768	-1	-1	-1	-1	4		0	0						StimuliFarbe_rot_gelb.png	0	880	547	72	111				0	Content		-72	-111	25686973	338436659
25704	08:47:47.699	00:00:25.703	1543	-1024	-768	-1	-1	-1	-1	4	-1024	-768	-1	-1	-1	-1	4		0	0						StimuliFarbe_rot_gelb.png	0	880	547	72	111				0	Content		-72	-111	25703598	338453284
25721	08:47:47.716	00:00:25.720	1544	-1024	-768	-1	-1	-1	-1	4	-1024	-768	-1	-1	-1	-1	4		0	0						StimuliFarbe_rot_gelb.png	0	880	547	72	111				0	Content		-72	-111	25720793	338470479
25738	08:47:47.733	00:00:25.738	1545	-1024	-768	-1	-1	-1	-1	4	-1024	-768	-1	-1	-1	-1	4		0	0						StimuliFarbe_rot_gelb.png	0	880	547	72	111				0	Content		-72	-111	25738041	338487727
25755	08:47:47.750	00:00:25.755	1546	-1024	-768	-1	-1	-1	-1	4	-1024	-768	-1	-1	-1	-1	4		0	0						StimuliFarbe_rot_gelb.png	0	880	547	72	111				0	Content		-72	-111	25755413	338505099
25770	08:47:47.765	00:00:25.770	1547	-1024	-768	-1	-1	-1	-1	4	-1024	-768	-1	-1	-1	-1	4		0	0						StimuliFarbe_rot_gelb.png	0	880	547	72	111				0	Content		-72	-111	25770218	338519904
25787	08:47:47.782	00:00:25.786	1548	-1024	-768	-1	-1	-1	-1	4	-1024	-768	-1	-1	-1	-1	4		0	0						StimuliFarbe_rot_gelb.png	0	880	547	72	111				0	Content		-72	-111	25786842	338536528
25804	08:47:47.799	00:00:25.803	1549	-1024	-768	-1	-1	-1	-1	4	-1024	-768	-1	-1	-1	-1	4		0	0						StimuliFarbe_rot_gelb.png	0	880	547	72	111				0	Content		-72	-111	25803591	338553277
25820	08:47:47.815	00:00:25.820	1550	-1024	-768	-1	-1	-1	-1	4	-1024	-768	-1	-1	-1	-1	4		0	0						StimuliFarbe_rot_gelb.png	0	880	547	72	111				0	Content		-72	-111	25820215	338569901
25837	08:47:47.832	00:00:25.836	1551	-1024	-768	-1	-1	-1	-1	4	-1024	-768	-1	-1	-1	-1	4		0	0						StimuliFarbe_rot_gelb.png	0	880	547	72	111				0	Content		-72	-111	25836835	338586521
25853	08:47:47.848	00:00:25.853	1552	-1024	-768	-1	-1	-1	-1	4	-1024	-768	-1	-1	-1	-1	4		0	0						StimuliFarbe_rot_gelb.png	0	880	547	72	111				0	Content		-72	-111	25853461	338603147
25871	08:47:47.866	00:00:25.870	1553	-1024	-768	-1	-1	-1	-1	4	-1024	-768	-1	-1	-1	-1	4		0	0						StimuliFarbe_rot_gelb.png	0	880	547	72	111				0	Content		-72	-111	25870656	338620342
25888	08:47:47.883	00:00:25.888	1554	-1024	-768	-1	-1	-1	-1	4	-1024	-768	-1	-1	-1	-1	4		0	0						StimuliFarbe_rot_gelb.png	0	880	547	72	111				0	Content		-72	-111	25888028	338637714
25905	08:47:47.900	00:00:25.905	1555	-1024	-768	-1	-1	-1	-1	4	-1024	-768	-1	-1	-1	-1	4		0	0						StimuliFarbe_rot_gelb.png	0	880	547	72	111				0	Content		-72	-111	25905274	338654960
25920	08:47:47.915	00:00:25.920	1556	-1024	-768	-1	-1	-1	-1	4	-1024	-768	-1	-1	-1	-1	4		0	0						StimuliFarbe_rot_gelb.png	0	880	547	72	111				0	Content		-72	-111	25920078	338669764
25937	08:47:47.932	00:00:25.936	1557	-1024	-768	-1	-1	-1	-1	4	-1024	-768	-1	-1	-1	-1	4		0	0						StimuliFarbe_rot_gelb.png	0	880	547	72	111				0	Content		-72	-111	25936829	338686515
25953	08:47:47.948	00:00:25.953	1558	-1024	-768	-1	-1	-1	-1	4	-1024	-768	-1	-1	-1	-1	4		0	0						StimuliFarbe_rot_gelb.png	0	880	547	72	111				0	Content		-72	-111	25953453	338703139
25970	08:47:47.965	00:00:25.970	1559	-1024	-768	-1	-1	-1	-1	4	-1024	-768	-1	-1	-1	-1	4		0	0						StimuliFarbe_rot_gelb.png	0	880	547	72	111				0	Content		-72	-111	25970202	338719888
25987	08:47:47.982	00:00:25.986	1560	-1024	-768	-1	-1	-1	-1	4	-1024	-768	-1	-1	-1	-1	4		0	0						StimuliFarbe_rot_gelb.png	0	880	547	72	111				0	Content		-72	-111	25986701	338736387
26003	08:47:47.998	00:00:26.003	1561	-1024	-768	-1	-1	-1	-1	4	-1024	-768	-1	-1	-1	-1	4		0	0						StimuliFarbe_rot_gelb.png	0	880	547	72	111				0	Content		-72	-111	26003324	338753010
26021	08:47:48.016	00:00:26.020	1562	-1024	-768	-1	-1	-1	-1	4	-1024	-768	-1	-1	-1	-1	4		0	0						StimuliFarbe_rot_gelb.png	0	880	547	72	111				0	Content		-72	-111	26020519	338770205
26038	08:47:48.033	00:00:26.037	1563	-1024	-768	-1	-1	-1	-1	4	-1024	-768	-1	-1	-1	-1	4		0	0						StimuliFarbe_rot_gelb.png	0	880	547	72	111				0	Content		-72	-111	26037893	338787579
26055	08:47:48.050	00:00:26.055	1564	-1024	-768	-1	-1	-1	-1	4	-1024	-768	-1	-1	-1	-1	4		0	0						StimuliFarbe_rot_gelb.png	0	880	547	72	111				0	Content		-72	-111	26055146	338804832
26070	08:47:48.065	00:00:26.070	1565	-1024	-768	-1	-1	-1	-1	4	-1024	-768	-1	-1	-1	-1	4		0	0						StimuliFarbe_rot_gelb.png	0	880	547	72	111				0	Content		-72	-111	26070076	338819762
26087	08:47:48.082	00:00:26.086	1566	-1024	-768	-1	-1	-1	-1	4	-1024	-768	-1	-1	-1	-1	4		0	0						StimuliFarbe_rot_gelb.png	0	880	547	72	111				0	Content		-72	-111	26086717	338836403
26103	08:47:48.098	00:00:26.103	1567	-1024	-768	-1	-1	-1	-1	4	-1024	-768	-1	-1	-1	-1	4		0	0						StimuliFarbe_rot_gelb.png	0	880	547	72	111				0	Content		-72	-111	26103451	338853137
26120	08:47:48.115	00:00:26.120	1568	-1024	-768	-1	-1	-1	-1	4	-1024	-768	-1	-1	-1	-1	4		0	0						StimuliFarbe_rot_gelb.png	0	880	547	72	111				0	Content		-72	-111	26120073	338869759
26137	08:47:48.132	00:00:26.136	1569	-1024	-768	-1	-1	-1	-1	4	-1024	-768	-1	-1	-1	-1	4		0	0						StimuliFarbe_rot_gelb.png	0	880	547	72	111				0	Content		-72	-111	26136706	338886392
26153	08:47:48.148	00:00:26.153	1570	-1024	-768	-1	-1	-1	-1	4	-1024	-768	-1	-1	-1	-1	4		0	0						StimuliFarbe_rot_gelb.png	0	880	547	72	111				0	Content		-72	-111	26153321	338903007
26170	08:47:48.165	00:00:26.170	1571	-1024	-768	-1	-1	-1	-1	4	-1024	-768	-1	-1	-1	-1	4		0	0						StimuliFarbe_rot_gelb.png	0	880	547	72	111				0	Content		-72	-111	26170392	338920078
26188	08:47:48.183	00:00:26.187	1572	-1024	-768	-1	-1	-1	-1	4	-1024	-768	-1	-1	-1	-1	4		0	0						StimuliFarbe_rot_gelb.png	0	880	547	72	111				0	Content		-72	-111	26187765	338937451
26205	08:47:48.200	00:00:26.205	1573	-1024	-768	-1	-1	-1	-1	4	-1024	-768	-1	-1	-1	-1	4		0	0						StimuliFarbe_rot_gelb.png	0	880	547	72	111				0	Content		-72	-111	26205011	338954697
26220	08:47:48.215	00:00:26.219	1574	-1024	-768	-1	-1	-1	-1	4	-1024	-768	-1	-1	-1	-1	4		0	0						StimuliFarbe_rot_gelb.png	0	880	547	72	111				0	Content		-72	-111	26219941	338969627
26237	08:47:48.232	00:00:26.236	1575	-1024	-768	-1	-1	-1	-1	4	-1024	-768	-1	-1	-1	-1	4		0	0						StimuliFarbe_rot_gelb.png	0	880	547	72	111				0	Content		-72	-111	26236564	338986250
26253	08:47:48.248	00:00:26.253	1576	-1024	-768	-1	-1	-1	-1	4	-1024	-768	-1	-1	-1	-1	4		0	0						StimuliFarbe_rot_gelb.png	0	880	547	72	111				0	Content		-72	-111	26253315	339003001
26270	08:47:48.265	00:00:26.269	1577	-1024	-768	-1	-1	-1	-1	4	-1024	-768	-1	-1	-1	-1	4		0	0						StimuliFarbe_rot_gelb.png	0	880	547	72	111				0	Content		-72	-111	26269938	339019624
26287	08:47:48.282	00:00:26.286	1578	-1024	-768	-1	-1	-1	-1	4	-1024	-768	-1	-1	-1	-1	4		0	0						StimuliFarbe_rot_gelb.png	0	880	547	72	111				0	Content		-72	-111	26286562	339036248
26303	08:47:48.298	00:00:26.303	1579	-1024	-768	-1	-1	-1	-1	4	-1024	-768	-1	-1	-1	-1	4		0	0						StimuliFarbe_rot_gelb.png	0	880	547	72	111				0	Content		-72	-111	26303186	339052872
26320	08:47:48.315	00:00:26.320	1580	-1024	-768	-1	-1	-1	-1	4	-1024	-768	-1	-1	-1	-1	4		0	0						StimuliFarbe_rot_gelb.png	0	880	547	72	111				0	Content		-72	-111	26320381	339070067
26338	08:47:48.333	00:00:26.337	1581	-1024	-768	-1	-1	-1	-1	4	-1024	-768	-1	-1	-1	-1	4		0	0						StimuliFarbe_rot_gelb.png	0	880	547	72	111				0	Content		-72	-111	26337754	339087440
26355	08:47:48.350	00:00:26.355	1582	-1024	-768	-1	-1	-1	-1	4	-1024	-768	-1	-1	-1	-1	4		0	0						StimuliFarbe_rot_gelb.png	0	880	547	72	111				0	Content		-72	-111	26355002	339104688
26370	08:47:48.365	00:00:26.369	1583	-1024	-768	-1	-1	-1	-1	4	-1024	-768	-1	-1	-1	-1	4		0	0						StimuliFarbe_rot_gelb.png	0	880	547	72	111				0	Content		-72	-111	26369805	339119491
26387	08:47:48.382	00:00:26.386	1584	-1024	-768	-1	-1	-1	-1	4	-1024	-768	-1	-1	-1	-1	4		0	0						StimuliFarbe_rot_gelb.png	0	880	547	72	111				0	Content		-72	-111	26386556	339136242
26403	08:47:48.398	00:00:26.403	1585	-1024	-768	-1	-1	-1	-1	4	-1024	-768	-1	-1	-1	-1	4		0	0						StimuliFarbe_rot_gelb.png	0	880	547	72	111				0	Content		-72	-111	26403180	339152866
26420	08:47:48.415	00:00:26.419	1586	-1024	-768	-1	-1	-1	-1	4	-1024	-768	-1	-1	-1	-1	4		0	0						StimuliFarbe_rot_gelb.png	0	880	547	72	111				0	Content		-72	-111	26419802	339169488
26436	08:47:48.431	00:00:26.436	1587	-1024	-768	-1	-1	-1	-1	4	-1024	-768	-1	-1	-1	-1	4		0	0						StimuliFarbe_rot_gelb.png	0	880	547	72	111				0	Content		-72	-111	26436426	339186112
26453	08:47:48.448	00:00:26.453	1588	-1024	-768	-1	-1	-1	-1	4	-1024	-768	-1	-1	-1	-1	4		0	0						StimuliFarbe_rot_gelb.png	0	880	547	72	111				0	Content		-72	-111	26453051	339202737
26470	08:47:48.465	00:00:26.470	1589	-1024	-768	-1	-1	-1	-1	4	-1024	-768	-1	-1	-1	-1	4		0	0						StimuliFarbe_rot_gelb.png	0	880	547	72	111				0	Content		-72	-111	26470246	339219932
26488	08:47:48.483	00:00:26.487	1590	-1024	-768	-1	-1	-1	-1	4	-1024	-768	-1	-1	-1	-1	4		0	0						StimuliFarbe_rot_gelb.png	0	880	547	72	111				0	Content		-72	-111	26487620	339237306
26505	08:47:48.500	00:00:26.504	1591	-1024	-768	-1	-1	-1	-1	4	-1024	-768	-1	-1	-1	-1	4		0	0						StimuliFarbe_rot_gelb.png	0	880	547	72	111				0	Content		-72	-111	26504867	339254553
26520	08:47:48.515	00:00:26.519	1592	-1024	-768	-1	-1	-1	-1	4	-1024	-768	-1	-1	-1	-1	4		0	0						StimuliFarbe_rot_gelb.png	0	880	547	72	111				0	Content		-72	-111	26519798	339269484
26536	08:47:48.531	00:00:26.536	1593	-1024	-768	-1	-1	-1	-1	4	-1024	-768	-1	-1	-1	-1	4		0	0						StimuliFarbe_rot_gelb.png	0	880	547	72	111				0	Content		-72	-111	26536423	339286109
26544	08:47:48.539																				ImageEnd	16	0	0	StimuliFarbe_rot_gelb.png
26553	08:47:48.548	00:00:26.553	1594	-1024	-768	-1	-1	-1	-1	4	-1024	-768	-1	-1	-1	-1	4		0	0						No media	0	1024	768	0	0				0	Content		0	0	26553170	339302856
26562	08:47:48.557																				ImageStart	8	0	0	Fix_sw.jpg
26570	08:47:48.565	00:00:26.569	1595	-1024	-768	-1	-1	-1	-1	4	-1024	-768	-1	-1	-1	-1	4		0	0						Fix_sw.jpg	0	880	547	72	111				0	Content		-72	-111	26569678	339319364
26586	08:47:48.581	00:00:26.586	1596	-1024	-768	-1	-1	-1	-1	4	-1024	-768	-1	-1	-1	-1	4		0	0						Fix_sw.jpg	0	880	547	72	111				0	Content		-72	-111	26586415	339336101
26603	08:47:48.598	00:00:26.603	1597	-1024	-768	-1	-1	-1	-1	4	-1024	-768	-1	-1	-1	-1	4		0	0						Fix_sw.jpg	0	880	547	72	111				0	Content		-72	-111	26603040	339352726
26620	08:47:48.615	00:00:26.620	1598	-1024	-768	-1	-1	-1	-1	4	-1024	-768	-1	-1	-1	-1	4		0	0						Fix_sw.jpg	0	880	547	72	111				0	Content		-72	-111	26620208	339369894
26637	08:47:48.632	00:00:26.637	1599	-1024	-768	-1	-1	-1	-1	4	-1024	-768	-1	-1	-1	-1	4		0	0						Fix_sw.jpg	0	880	547	72	111				0	Content		-72	-111	26637294	339386980
26654	08:47:48.649	00:00:26.653	1600	-1024	-768	-1	-1	-1	-1	4	-1024	-768	-1	-1	-1	-1	4		0	0						Fix_sw.jpg	0	880	547	72	111				0	Content		-72	-111	26653962	339403648
26671	08:47:48.666	00:00:26.670	1601	-1024	-768	-1	-1	-1	-1	4	-1024	-768	-1	-1	-1	-1	4		0	0						Fix_sw.jpg	0	880	547	72	111				0	Content		-72	-111	26670630	339420316
26688	08:47:48.683	00:00:26.688	1602	-1024	-768	-1	-1	-1	-1	4	-1024	-768	-1	-1	-1	-1	4		0	0						Fix_sw.jpg	0	880	547	72	111				0	Content		-72	-111	26688207	339437893
26703	08:47:48.698	00:00:26.702	1603	-1024	-768	-1	-1	-1	-1	4	-1024	-768	-1	-1	-1	-1	4		0	0						Fix_sw.jpg	0	880	547	72	111				0	Content		-72	-111	26702958	339452644
26720	08:47:48.715	00:00:26.719	1604	-1024	-768	-1	-1	-1	-1	4	-1024	-768	-1	-1	-1	-1	4		0	0						Fix_sw.jpg	0	880	547	72	111				0	Content		-72	-111	26719582	339469268
26736	08:47:48.731	00:00:26.736	1605	-1024	-768	-1	-1	-1	-1	4	-1024	-768	-1	-1	-1	-1	4		0	0						Fix_sw.jpg	0	880	547	72	111				0	Content		-72	-111	26736250	339485936
26753	08:47:48.748	00:00:26.752	1606	-1024	-768	-1	-1	-1	-1	4	-1024	-768	-1	-1	-1	-1	4		0	0						Fix_sw.jpg	0	880	547	72	111				0	Content		-72	-111	26752944	339502630
26770	08:47:48.765	00:00:26.769	1607	-1024	-768	-1	-1	-1	-1	4	-1024	-768	-1	-1	-1	-1	4		0	0						Fix_sw.jpg	0	880	547	72	111				0	Content		-72	-111	26769612	339519298
26786	08:47:48.781	00:00:26.786	1608	-1024	-768	-1	-1	-1	-1	4	-1024	-768	-1	-1	-1	-1	4		0	0						Fix_sw.jpg	0	880	547	72	111				0	Content		-72	-111	26786261	339535947
26803	08:47:48.798	00:00:26.802	1609	-1024	-768	-1	-1	-1	-1	4	-1024	-768	-1	-1	-1	-1	4		0	0						Fix_sw.jpg	0	880	547	72	111				0	Content		-72	-111	26802829	339552515
26820	08:47:48.815	00:00:26.819	1610	-1024	-768	-1	-1	-1	-1	4	-1024	-768	-1	-1	-1	-1	4		0	0						Fix_sw.jpg	0	880	547	72	111				0	Content		-72	-111	26819767	339569453
26836	08:47:48.831	00:00:26.836	1611	-1024	-768	-1	-1	-1	-1	4	-1024	-768	-1	-1	-1	-1	4		0	0						Fix_sw.jpg	0	880	547	72	111				0	Content		-72	-111	26836435	339586121
26854	08:47:48.849	00:00:26.853	1612	-1024	-768	-1	-1	-1	-1	4	-1024	-768	-1	-1	-1	-1	4		0	0						Fix_sw.jpg	0	880	547	72	111				0	Content		-72	-111	26853571	339603257
26870	08:47:48.865	00:00:26.870	1613	-1024	-768	-1	-1	-1	-1	4	-1024	-768	-1	-1	-1	-1	4		0	0						Fix_sw.jpg	0	880	547	72	111				0	Content		-72	-111	26870239	339619925
26887	08:47:48.882	00:00:26.887	1614	-1024	-768	-1	-1	-1	-1	4	-1024	-768	-1	-1	-1	-1	4		0	0						Fix_sw.jpg	0	880	547	72	111				0	Content		-72	-111	26887270	339636956
26904	08:47:48.899	00:00:26.903	1615	-1024	-768	-1	-1	-1	-1	4	-1024	-768	-1	-1	-1	-1	4		0	0						Fix_sw.jpg	0	880	547	72	111				0	Content		-72	-111	26903938	339653624
26921	08:47:48.916	00:00:26.920	1616	-1024	-768	-1	-1	-1	-1	4	-1024	-768	-1	-1	-1	-1	4		0	0						Fix_sw.jpg	0	880	547	72	111				0	Content		-72	-111	26920606	339670292
26937	08:47:48.932	00:00:26.936	1617	-1024	-768	-1	-1	-1	-1	4	-1024	-768	-1	-1	-1	-1	4		0	0						Fix_sw.jpg	0	880	547	72	111				0	Content		-72	-111	26936720	339686406
26953	08:47:48.948	00:00:26.953	1618	-1024	-768	-1	-1	-1	-1	4	-1024	-768	-1	-1	-1	-1	4		0	0						Fix_sw.jpg	0	880	547	72	111				0	Content		-72	-111	26953388	339703074
26969	08:47:48.964	00:00:26.969	1619	-1024	-768	-1	-1	-1	-1	4	-1024	-768	-1	-1	-1	-1	4		0	0						Fix_sw.jpg	0	880	547	72	111				0	Content		-72	-111	26969453	339719139
26986	08:47:48.981	00:00:26.986	1620	-1024	-768	-1	-1	-1	-1	4	-1024	-768	-1	-1	-1	-1	4		0	0						Fix_sw.jpg	0	880	547	72	111				0	Content		-72	-111	26986075	339735761
27003	08:47:48.998	00:00:27.002	1621	-1024	-768	-1	-1	-1	-1	4	-1024	-768	-1	-1	-1	-1	4		0	0						Fix_sw.jpg	0	880	547	72	111				0	Content		-72	-111	27002729	339752415
27019	08:47:49.014	00:00:27.019	1622	-1024	-768	-1	-1	-1	-1	4	-1024	-768	-1	-1	-1	-1	4		0	0						Fix_sw.jpg	0	880	547	72	111				0	Content		-72	-111	27019398	339769084
27036	08:47:49.031	00:00:27.036	1623	-1024	-768	-1	-1	-1	-1	4	-1024	-768	-1	-1	-1	-1	4		0	0						Fix_sw.jpg	0	880	547	72	111				0	Content		-72	-111	27036049	339785735
27053	08:47:49.048	00:00:27.052	1624	-1024	-768	-1	-1	-1	-1	4	-1024	-768	-1	-1	-1	-1	4		0	0						Fix_sw.jpg	0	880	547	72	111				0	Content		-72	-111	27052717	339802403
27069	08:47:49.064	00:00:27.069	1625	-1024	-768	-1	-1	-1	-1	4	-1024	-768	-1	-1	-1	-1	4		0	0						Fix_sw.jpg	0	880	547	72	111				0	Content		-72	-111	27069379	339819065
27086	08:47:49.081	00:00:27.086	1626	-1024	-768	-1	-1	-1	-1	4	-1024	-768	-1	-1	-1	-1	4		0	0						Fix_sw.jpg	0	880	547	72	111				0	Content		-72	-111	27086047	339835733
27103	08:47:49.098	00:00:27.102	1627	-1024	-768	-1	-1	-1	-1	4	-1024	-768	-1	-1	-1	-1	4		0	0						Fix_sw.jpg	0	880	547	72	111				0	Content		-72	-111	27102716	339852402
27120	08:47:49.115	00:00:27.119	1628	-1024	-768	-1	-1	-1	-1	4	-1024	-768	-1	-1	-1	-1	4		0	0						Fix_sw.jpg	0	880	547	72	111				0	Content		-72	-111	27119545	339869231
27136	08:47:49.131	00:00:27.136	1629	-1024	-768	-1	-1	-1	-1	4	-1024	-768	-1	-1	-1	-1	4		0	0						Fix_sw.jpg	0	880	547	72	111				0	Content		-72	-111	27136213	339885899
27153	08:47:49.148	00:00:27.152	1630	-1024	-768	-1	-1	-1	-1	4	-1024	-768	-1	-1	-1	-1	4		0	0						Fix_sw.jpg	0	880	547	72	111				0	Content		-72	-111	27152881	339902567
27170	08:47:49.165	00:00:27.169	1631	-1024	-768	-1	-1	-1	-1	4	-1024	-768	-1	-1	-1	-1	4		0	0						Fix_sw.jpg	0	880	547	72	111				0	Content		-72	-111	27169863	339919549
27187	08:47:49.182	00:00:27.186	1632	-1024	-768	-1	-1	-1	-1	4	-1024	-768	-1	-1	-1	-1	4		0	0						Fix_sw.jpg	0	880	547	72	111				0	Content		-72	-111	27186531	339936217
27203	08:47:49.198	00:00:27.203	1633	-1024	-768	-1	-1	-1	-1	4	-1024	-768	-1	-1	-1	-1	4		0	0						Fix_sw.jpg	0	880	547	72	111				0	Content		-72	-111	27203199	339952885
27221	08:47:49.216	00:00:27.220	1634	-1024	-768	-1	-1	-1	-1	4	-1024	-768	-1	-1	-1	-1	4		0	0						Fix_sw.jpg	0	880	547	72	111				0	Content		-72	-111	27220511	339970197
27237	08:47:49.232	00:00:27.237	1635	-1024	-768	-1	-1	-1	-1	4	-1024	-768	-1	-1	-1	-1	4		0	0						Fix_sw.jpg	0	880	547	72	111				0	Content		-72	-111	27237180	339986866
27253	08:47:49.248	00:00:27.253	1636	-1024	-768	-1	-1	-1	-1	4	-1024	-768	-1	-1	-1	-1	4		0	0						Fix_sw.jpg	0	880	547	72	111				0	Content		-72	-111	27253437	340003123
27270	08:47:49.265	00:00:27.270	1637	-1024	-768	-1	-1	-1	-1	4	-1024	-768	-1	-1	-1	-1	4		0	0						Fix_sw.jpg	0	880	547	72	111				0	Content		-72	-111	27270105	340019791
27287	08:47:49.282	00:00:27.286	1638	-1024	-768	-1	-1	-1	-1	4	-1024	-768	-1	-1	-1	-1	4		0	0						Fix_sw.jpg	0	880	547	72	111				0	Content		-72	-111	27286773	340036459
27303	08:47:49.298	00:00:27.302	1639	-1024	-768	-1	-1	-1	-1	4	-1024	-768	-1	-1	-1	-1	4		0	0						Fix_sw.jpg	0	880	547	72	111				0	Content		-72	-111	27302570	340052256
27319	08:47:49.314	00:00:27.319	1640	-1024	-768	-1	-1	-1	-1	4	-1024	-768	-1	-1	-1	-1	4		0	0						Fix_sw.jpg	0	880	547	72	111				0	Content		-72	-111	27319195	340068881
27336	08:47:49.331	00:00:27.335	1641	-1024	-768	-1	-1	-1	-1	4	-1024	-768	-1	-1	-1	-1	4		0	0						Fix_sw.jpg	0	880	547	72	111				0	Content		-72	-111	27335941	340085627
27353	08:47:49.348	00:00:27.352	1642	-1024	-768	-1	-1	-1	-1	4	-1024	-768	-1	-1	-1	-1	4		0	0						Fix_sw.jpg	0	880	547	72	111				0	Content		-72	-111	27352565	340102251
27369	08:47:49.364	00:00:27.369	1643	-1024	-768	-1	-1	-1	-1	4	-1024	-768	-1	-1	-1	-1	4		0	0						Fix_sw.jpg	0	880	547	72	111				0	Content		-72	-111	27369233	340118919
27386	08:47:49.381	00:00:27.385	1644	-1024	-768	-1	-1	-1	-1	4	-1024	-768	-1	-1	-1	-1	4		0	0						Fix_sw.jpg	0	880	547	72	111				0	Content		-72	-111	27385838	340135524
27403	08:47:49.398	00:00:27.402	1645	-1024	-768	-1	-1	-1	-1	4	-1024	-768	-1	-1	-1	-1	4		0	0						Fix_sw.jpg	0	880	547	72	111				0	Content		-72	-111	27402507	340152193
27419	08:47:49.414	00:00:27.419	1646	-1024	-768	-1	-1	-1	-1	4	-1024	-768	-1	-1	-1	-1	4		0	0						Fix_sw.jpg	0	880	547	72	111				0	Content		-72	-111	27419360	340169046
27436	08:47:49.431	00:00:27.436	1647	-1024	-768	-1	-1	-1	-1	4	-1024	-768	-1	-1	-1	-1	4		0	0						Fix_sw.jpg	0	880	547	72	111				0	Content		-72	-111	27436028	340185714
27453	08:47:49.448	00:00:27.452	1648	-1024	-768	-1	-1	-1	-1	4	-1024	-768	-1	-1	-1	-1	4		0	0						Fix_sw.jpg	0	880	547	72	111				0	Content		-72	-111	27452696	340202382
27470	08:47:49.465	00:00:27.469	1649	-1024	-768	-1	-1	-1	-1	4	-1024	-768	-1	-1	-1	-1	4		0	0						Fix_sw.jpg	0	880	547	72	111				0	Content		-72	-111	27469821	340219507
27486	08:47:49.481	00:00:27.486	1650	-1024	-768	-1	-1	-1	-1	4	-1024	-768	-1	-1	-1	-1	4		0	0						Fix_sw.jpg	0	880	547	72	111				0	Content		-72	-111	27486489	340236175
27504	08:47:49.499	00:00:27.503	1651	-1024	-768	-1	-1	-1	-1	4	-1024	-768	-1	-1	-1	-1	4		0	0						Fix_sw.jpg	0	880	547	72	111				0	Content		-72	-111	27503515	340253201
27520	08:47:49.515	00:00:27.520	1652	-1024	-768	-1	-1	-1	-1	4	-1024	-768	-1	-1	-1	-1	4		0	0						Fix_sw.jpg	0	880	547	72	111				0	Content		-72	-111	27520183	340269869
27537	08:47:49.532	00:00:27.536	1653	-1024	-768	-1	-1	-1	-1	4	-1024	-768	-1	-1	-1	-1	4		0	0						Fix_sw.jpg	0	880	547	72	111				0	Content		-72	-111	27536851	340286537
27553	08:47:49.548	00:00:27.553	1654	-1024	-768	-1	-1	-1	-1	4	-1024	-768	-1	-1	-1	-1	4		0	0						Fix_sw.jpg	0	880	547	72	111				0	Content		-72	-111	27553136	340302822
27569	08:47:49.564																				ImageEnd	16	0	0	Fix_sw.jpg
27570	08:47:49.565	00:00:27.569	1655	-1024	-768	-1	-1	-1	-1	4	-1024	-768	-1	-1	-1	-1	4		0	0						No media	0	1024	768	0	0				0	Content		0	0	27569804	340319490
27586	08:47:49.581	00:00:27.586	1656	-1024	-768	-1	-1	-1	-1	4	-1024	-768	-1	-1	-1	-1	4		0	0						No media	0	1024	768	0	0				0	Content		0	0	27586472	340336158
27587	08:47:49.582																				ImageStart	8	0	0	StimuliFarbe_gelb_rot.png
27602	08:47:49.597	00:00:27.602	1657	-1024	-768	-1	-1	-1	-1	4	-1024	-768	-1	-1	-1	-1	4		0	0						StimuliFarbe_gelb_rot.png	0	880	547	72	111				0	Content		-72	-111	27602313	340351999
27619	08:47:49.614	00:00:27.619	1658	-1024	-768	-1	-1	-1	-1	4	-1024	-768	-1	-1	-1	-1	4		0	0						StimuliFarbe_gelb_rot.png	0	880	547	72	111				0	Content		-72	-111	27619059	340368745
27636	08:47:49.631	00:00:27.635	1659	-1024	-768	-1	-1	-1	-1	4	-1024	-768	-1	-1	-1	-1	4		0	0						StimuliFarbe_gelb_rot.png	0	880	547	72	111				0	Content		-72	-111	27635697	340385383
27652	08:47:49.647	00:00:27.652	1660	-1024	-768	-1	-1	-1	-1	4	-1024	-768	-1	-1	-1	-1	4		0	0						StimuliFarbe_gelb_rot.png	0	880	547	72	111				0	Content		-72	-111	27652361	340402047
27669	08:47:49.664	00:00:27.669	1661	-1024	-768	-1	-1	-1	-1	4	-1024	-768	-1	-1	-1	-1	4		0	0						StimuliFarbe_gelb_rot.png	0	880	547	72	111				0	Content		-72	-111	27669029	340418715
27686	08:47:49.681	00:00:27.685	1662	-1024	-768	-1	-1	-1	-1	4	-1024	-768	-1	-1	-1	-1	4		0	0						StimuliFarbe_gelb_rot.png	0	880	547	72	111				0	Content		-72	-111	27685697	340435383
27702	08:47:49.697	00:00:27.702	1663	-1024	-768	-1	-1	-1	-1	4	-1024	-768	-1	-1	-1	-1	4		0	0						StimuliFarbe_gelb_rot.png	0	880	547	72	111				0	Content		-72	-111	27702317	340452003
27719	08:47:49.714	00:00:27.718	1664	-1024	-768	-1	-1	-1	-1	4	-1024	-768	-1	-1	-1	-1	4		0	0						StimuliFarbe_gelb_rot.png	0	880	547	72	111				0	Content		-72	-111	27718986	340468672
27736	08:47:49.731	00:00:27.735	1665	-1024	-768	-1	-1	-1	-1	4	-1024	-768	-1	-1	-1	-1	4		0	0						StimuliFarbe_gelb_rot.png	0	880	547	72	111				0	Content		-72	-111	27735654	340485340
27752	08:47:49.747	00:00:27.752	1666	-1024	-768	-1	-1	-1	-1	4	-1024	-768	-1	-1	-1	-1	4		0	0						StimuliFarbe_gelb_rot.png	0	880	547	72	111				0	Content		-72	-111	27752309	340501995
27769	08:47:49.764	00:00:27.769	1667	-1024	-768	-1	-1	-1	-1	4	-1024	-768	-1	-1	-1	-1	4		0	0						StimuliFarbe_gelb_rot.png	0	880	547	72	111				0	Content		-72	-111	27769441	340519127
27787	08:47:49.782	00:00:27.786	1668	-1024	-768	-1	-1	-1	-1	4	-1024	-768	-1	-1	-1	-1	4		0	0						StimuliFarbe_gelb_rot.png	0	880	547	72	111				0	Content		-72	-111	27786563	340536249
27803	08:47:49.798	00:00:27.803	1669	-1024	-768	-1	-1	-1	-1	4	-1024	-768	-1	-1	-1	-1	4		0	0						StimuliFarbe_gelb_rot.png	0	880	547	72	111				0	Content		-72	-111	27803231	340552917
27820	08:47:49.815	00:00:27.819	1670	-1024	-768	-1	-1	-1	-1	4	-1024	-768	-1	-1	-1	-1	4		0	0						StimuliFarbe_gelb_rot.png	0	880	547	72	111				0	Content		-72	-111	27819899	340569585
27836	08:47:49.831	00:00:27.836	1671	-1024	-768	-1	-1	-1	-1	4	-1024	-768	-1	-1	-1	-1	4		0	0						StimuliFarbe_gelb_rot.png	0	880	547	72	111				0	Content		-72	-111	27836200	340585886
27853	08:47:49.848	00:00:27.852	1672	-1024	-768	-1	-1	-1	-1	4	-1024	-768	-1	-1	-1	-1	4		0	0						StimuliFarbe_gelb_rot.png	0	880	547	72	111				0	Content		-72	-111	27852869	340602555
27870	08:47:49.865	00:00:27.869	1673	-1024	-768	-1	-1	-1	-1	4	-1024	-768	-1	-1	-1	-1	4		0	0						StimuliFarbe_gelb_rot.png	0	880	547	72	111				0	Content		-72	-111	27869537	340619223
27886	08:47:49.881	00:00:27.885	1674	-1024	-768	-1	-1	-1	-1	4	-1024	-768	-1	-1	-1	-1	4		0	0						StimuliFarbe_gelb_rot.png	0	880	547	72	111				0	Content		-72	-111	27885551	340635237
27902	08:47:49.897	00:00:27.902	1675	-1024	-768	-1	-1	-1	-1	4	-1024	-768	-1	-1	-1	-1	4		0	0						StimuliFarbe_gelb_rot.png	0	880	547	72	111				0	Content		-72	-111	27902174	340651860
27919	08:47:49.914	00:00:27.918	1676	-1024	-768	-1	-1	-1	-1	4	-1024	-768	-1	-1	-1	-1	4		0	0						StimuliFarbe_gelb_rot.png	0	880	547	72	111				0	Content		-72	-111	27918922	340668608
27936	08:47:49.931	00:00:27.935	1677	-1024	-768	-1	-1	-1	-1	4	-1024	-768	-1	-1	-1	-1	4		0	0						StimuliFarbe_gelb_rot.png	0	880	547	72	111				0	Content		-72	-111	27935605	340685291
27952	08:47:49.947	00:00:27.952	1678	-1024	-768	-1	-1	-1	-1	4	-1024	-768	-1	-1	-1	-1	4		0	0						StimuliFarbe_gelb_rot.png	0	880	547	72	111				0	Content		-72	-111	27952213	340701899
27969	08:47:49.964	00:00:27.968	1679	-1024	-768	-1	-1	-1	-1	4	-1024	-768	-1	-1	-1	-1	4		0	0						StimuliFarbe_gelb_rot.png	0	880	547	72	111				0	Content		-72	-111	27968881	340718567
27986	08:47:49.981	00:00:27.985	1680	-1024	-768	-1	-1	-1	-1	4	-1024	-768	-1	-1	-1	-1	4		0	0						StimuliFarbe_gelb_rot.png	0	880	547	72	111				0	Content		-72	-111	27985549	340735235
28002	08:47:49.997	00:00:28.002	1681	-1024	-768	-1	-1	-1	-1	4	-1024	-768	-1	-1	-1	-1	4		0	0						StimuliFarbe_gelb_rot.png	0	880	547	72	111				0	Content		-72	-111	28002382	340752068
28019	08:47:50.014	00:00:28.019	1682	-1024	-768	-1	-1	-1	-1	4	-1024	-768	-1	-1	-1	-1	4		0	0						StimuliFarbe_gelb_rot.png	0	880	547	72	111				0	Content		-72	-111	28019051	340768737
28036	08:47:50.031	00:00:28.035	1683	-1024	-768	-1	-1	-1	-1	4	-1024	-768	-1	-1	-1	-1	4		0	0						StimuliFarbe_gelb_rot.png	0	880	547	72	111				0	Content		-72	-111	28035719	340785405
28053	08:47:50.048	00:00:28.052	1684	-1024	-768	-1	-1	-1	-1	4	-1024	-768	-1	-1	-1	-1	4		0	0						StimuliFarbe_gelb_rot.png	0	880	547	72	111				0	Content		-72	-111	28052688	340802374
28070	08:47:50.065	00:00:28.069	1685	-1024	-768	-1	-1	-1	-1	4	-1024	-768	-1	-1	-1	-1	4		0	0						StimuliFarbe_gelb_rot.png	0	880	547	72	111				0	Content		-72	-111	28069939	340819625
28086	08:47:50.081	00:00:28.086	1686	-1024	-768	-1	-1	-1	-1	4	-1024	-768	-1	-1	-1	-1	4		0	0						StimuliFarbe_gelb_rot.png	0	880	547	72	111				0	Content		-72	-111	28086194	340835880
28103	08:47:50.098	00:00:28.102	1687	-1024	-768	-1	-1	-1	-1	4	-1024	-768	-1	-1	-1	-1	4		0	0						StimuliFarbe_gelb_rot.png	0	880	547	72	111				0	Content		-72	-111	28102862	340852548
28120	08:47:50.115	00:00:28.119	1688	-1024	-768	-1	-1	-1	-1	4	-1024	-768	-1	-1	-1	-1	4		0	0						StimuliFarbe_gelb_rot.png	0	880	547	72	111				0	Content		-72	-111	28119530	340869216
28135	08:47:50.130	00:00:28.135	1689	-1024	-768	-1	-1	-1	-1	4	-1024	-768	-1	-1	-1	-1	4		0	0						StimuliFarbe_gelb_rot.png	0	880	547	72	111				0	Content		-72	-111	28135426	340885112
28152	08:47:50.147	00:00:28.152	1690	-1024	-768	-1	-1	-1	-1	4	-1024	-768	-1	-1	-1	-1	4		0	0						StimuliFarbe_gelb_rot.png	0	880	547	72	111				0	Content		-72	-111	28152049	340901735
28169	08:47:50.164	00:00:28.168	1691	-1024	-768	-1	-1	-1	-1	4	-1024	-768	-1	-1	-1	-1	4		0	0						StimuliFarbe_gelb_rot.png	0	880	547	72	111				0	Content		-72	-111	28168675	340918361
28185	08:47:50.180	00:00:28.185	1692	-1024	-768	-1	-1	-1	-1	4	-1024	-768	-1	-1	-1	-1	4		0	0						StimuliFarbe_gelb_rot.png	0	880	547	72	111				0	Content		-72	-111	28185342	340935028
28202	08:47:50.197	00:00:28.202	1693	-1024	-768	-1	-1	-1	-1	4	-1024	-768	-1	-1	-1	-1	4		0	0						StimuliFarbe_gelb_rot.png	0	880	547	72	111				0	Content		-72	-111	28202010	340951696
28219	08:47:50.214	00:00:28.218	1694	-1024	-768	-1	-1	-1	-1	4	-1024	-768	-1	-1	-1	-1	4		0	0						StimuliFarbe_gelb_rot.png	0	880	547	72	111				0	Content		-72	-111	28218678	340968364
28235	08:47:50.230	00:00:28.235	1695	-1024	-768	-1	-1	-1	-1	4	-1024	-768	-1	-1	-1	-1	4		0	0						StimuliFarbe_gelb_rot.png	0	880	547	72	111				0	Content		-72	-111	28235342	340985028
28252	08:47:50.247	00:00:28.252	1696	-1024	-768	-1	-1	-1	-1	4	-1024	-768	-1	-1	-1	-1	4		0	0						StimuliFarbe_gelb_rot.png	0	880	547	72	111				0	Content		-72	-111	28252011	341001697
28269	08:47:50.264	00:00:28.268	1697	-1024	-768	-1	-1	-1	-1	4	-1024	-768	-1	-1	-1	-1	4		0	0						StimuliFarbe_gelb_rot.png	0	880	547	72	111				0	Content		-72	-111	28268679	341018365
28285	08:47:50.280	00:00:28.285	1698	-1024	-768	-1	-1	-1	-1	4	-1024	-768	-1	-1	-1	-1	4		0	0						StimuliFarbe_gelb_rot.png	0	880	547	72	111				0	Content		-72	-111	28285300	341034986
28303	08:47:50.298	00:00:28.302	1699	-1024	-768	-1	-1	-1	-1	4	-1024	-768	-1	-1	-1	-1	4		0	0						StimuliFarbe_gelb_rot.png	0	880	547	72	111				0	Content		-72	-111	28302552	341052238
28320	08:47:50.315	00:00:28.319	1700	-1024	-768	-1	-1	-1	-1	4	-1024	-768	-1	-1	-1	-1	4		0	0						StimuliFarbe_gelb_rot.png	0	880	547	72	111				0	Content		-72	-111	28319634	341069320
28336	08:47:50.331	00:00:28.336	1701	-1024	-768	-1	-1	-1	-1	4	-1024	-768	-1	-1	-1	-1	4		0	0						StimuliFarbe_gelb_rot.png	0	880	547	72	111				0	Content		-72	-111	28336302	341085988
28353	08:47:50.348	00:00:28.352	1702	-1024	-768	-1	-1	-1	-1	4	-1024	-768	-1	-1	-1	-1	4		0	0						StimuliFarbe_gelb_rot.png	0	880	547	72	111				0	Content		-72	-111	28352970	341102656
28369	08:47:50.364	00:00:28.369	1703	-1024	-768	-1	-1	-1	-1	4	-1024	-768	-1	-1	-1	-1	4		0	0						StimuliFarbe_gelb_rot.png	0	880	547	72	111				0	Content		-72	-111	28369286	341118972
28386	08:47:50.381	00:00:28.385	1704	-1024	-768	-1	-1	-1	-1	4	-1024	-768	-1	-1	-1	-1	4		0	0						StimuliFarbe_gelb_rot.png	0	880	547	72	111				0	Content		-72	-111	28385954	341135640
28403	08:47:50.398	00:00:28.402	1705	-1024	-768	-1	-1	-1	-1	4	-1024	-768	-1	-1	-1	-1	4		0	0						StimuliFarbe_gelb_rot.png	0	880	547	72	111				0	Content		-72	-111	28402623	341152309
28419	08:47:50.414	00:00:28.418	1706	-1024	-768	-1	-1	-1	-1	4	-1024	-768	-1	-1	-1	-1	4		0	0						StimuliFarbe_gelb_rot.png	0	880	547	72	111				0	Content		-72	-111	28418542	341168228
28435	08:47:50.430	00:00:28.435	1707	-1024	-768	-1	-1	-1	-1	4	-1024	-768	-1	-1	-1	-1	4		0	0						StimuliFarbe_gelb_rot.png	0	880	547	72	111				0	Content		-72	-111	28435166	341184852
28452	08:47:50.447	00:00:28.451	1708	-1024	-768	-1	-1	-1	-1	4	-1024	-768	-1	-1	-1	-1	4		0	0						StimuliFarbe_gelb_rot.png	0	880	547	72	111				0	Content		-72	-111	28451912	341201598
28469	08:47:50.464	00:00:28.468	1709	-1024	-768	-1	-1	-1	-1	4	-1024	-768	-1	-1	-1	-1	4		0	0						StimuliFarbe_gelb_rot.png	0	880	547	72	111				0	Content		-72	-111	28468595	341218281
28485	08:47:50.480	00:00:28.485	1710	-1024	-768	-1	-1	-1	-1	4	-1024	-768	-1	-1	-1	-1	4		0	0						StimuliFarbe_gelb_rot.png	0	880	547	72	111				0	Content		-72	-111	28485202	341234888
28502	08:47:50.497	00:00:28.501	1711	-1024	-768	-1	-1	-1	-1	4	-1024	-768	-1	-1	-1	-1	4		0	0						StimuliFarbe_gelb_rot.png	0	880	547	72	111				0	Content		-72	-111	28501870	341251556
28519	08:47:50.514	00:00:28.518	1712	-1024	-768	-1	-1	-1	-1	4	-1024	-768	-1	-1	-1	-1	4		0	0						StimuliFarbe_gelb_rot.png	0	880	547	72	111				0	Content		-72	-111	28518538	341268224
28535	08:47:50.530	00:00:28.535	1713	-1024	-768	-1	-1	-1	-1	4	-1024	-768	-1	-1	-1	-1	4		0	0						StimuliFarbe_gelb_rot.png	0	880	547	72	111				0	Content		-72	-111	28535373	341285059
28552	08:47:50.547	00:00:28.552	1714	-1024	-768	-1	-1	-1	-1	4	-1024	-768	-1	-1	-1	-1	4		0	0						StimuliFarbe_gelb_rot.png	0	880	547	72	111				0	Content		-72	-111	28552042	341301728
28569	08:47:50.564	00:00:28.568	1715	-1024	-768	-1	-1	-1	-1	4	-1024	-768	-1	-1	-1	-1	4		0	0						StimuliFarbe_gelb_rot.png	0	880	547	72	111				0	Content		-72	-111	28568710	341318396
28586	08:47:50.581	00:00:28.585	1716	-1024	-768	-1	-1	-1	-1	4	-1024	-768	-1	-1	-1	-1	4		0	0						StimuliFarbe_gelb_rot.png	0	880	547	72	111				0	Content		-72	-111	28585676	341335362
28603	08:47:50.598	00:00:28.603	1717	-1024	-768	-1	-1	-1	-1	4	-1024	-768	-1	-1	-1	-1	4		0	0						StimuliFarbe_gelb_rot.png	0	880	547	72	111				0	Content		-72	-111	28603052	341352738
28619	08:47:50.614	00:00:28.619	1718	-1024	-768	-1	-1	-1	-1	4	-1024	-768	-1	-1	-1	-1	4		0	0						StimuliFarbe_gelb_rot.png	0	880	547	72	111				0	Content		-72	-111	28619299	341368985
28636	08:47:50.631	00:00:28.635	1719	-1024	-768	-1	-1	-1	-1	4	-1024	-768	-1	-1	-1	-1	4		0	0						StimuliFarbe_gelb_rot.png	0	880	547	72	111				0	Content		-72	-111	28635967	341385653
28653	08:47:50.648	00:00:28.652	1720	-1024	-768	-1	-1	-1	-1	4	-1024	-768	-1	-1	-1	-1	4		0	0						StimuliFarbe_gelb_rot.png	0	880	547	72	111				0	Content		-72	-111	28652635	341402321
28668	08:47:50.663	00:00:28.668	1721	-1024	-768	-1	-1	-1	-1	4	-1024	-768	-1	-1	-1	-1	4		0	0						StimuliFarbe_gelb_rot.png	0	880	547	72	111				0	Content		-72	-111	28668416	341418102
28685	08:47:50.680	00:00:28.685	1722	-1024	-768	-1	-1	-1	-1	4	-1024	-768	-1	-1	-1	-1	4		0	0						StimuliFarbe_gelb_rot.png	0	880	547	72	111				0	Content		-72	-111	28685040	341434726
28702	08:47:50.697	00:00:28.701	1723	-1024	-768	-1	-1	-1	-1	4	-1024	-768	-1	-1	-1	-1	4		0	0						StimuliFarbe_gelb_rot.png	0	880	547	72	111				0	Content		-72	-111	28701786	341451472
28718	08:47:50.713	00:00:28.718	1724	-1024	-768	-1	-1	-1	-1	4	-1024	-768	-1	-1	-1	-1	4		0	0						StimuliFarbe_gelb_rot.png	0	880	547	72	111				0	Content		-72	-111	28718413	341468099
28735	08:47:50.730	00:00:28.735	1725	-1024	-768	-1	-1	-1	-1	4	-1024	-768	-1	-1	-1	-1	4		0	0						StimuliFarbe_gelb_rot.png	0	880	547	72	111				0	Content		-72	-111	28735081	341484767
28752	08:47:50.747	00:00:28.751	1726	-1024	-768	-1	-1	-1	-1	4	-1024	-768	-1	-1	-1	-1	4		0	0						StimuliFarbe_gelb_rot.png	0	880	547	72	111				0	Content		-72	-111	28751749	341501435
28768	08:47:50.763	00:00:28.768	1727	-1024	-768	-1	-1	-1	-1	4	-1024	-768	-1	-1	-1	-1	4		0	0						StimuliFarbe_gelb_rot.png	0	880	547	72	111				0	Content		-72	-111	28768387	341518073
28785	08:47:50.780	00:00:28.785	1728	-1024	-768	-1	-1	-1	-1	4	-1024	-768	-1	-1	-1	-1	4		0	0						StimuliFarbe_gelb_rot.png	0	880	547	72	111				0	Content		-72	-111	28785056	341534742
28802	08:47:50.797	00:00:28.801	1729	-1024	-768	-1	-1	-1	-1	4	-1024	-768	-1	-1	-1	-1	4		0	0						StimuliFarbe_gelb_rot.png	0	880	547	72	111				0	Content		-72	-111	28801724	341551410
28818	08:47:50.813	00:00:28.818	1730	-1024	-768	-1	-1	-1	-1	4	-1024	-768	-1	-1	-1	-1	4		0	0						StimuliFarbe_gelb_rot.png	0	880	547	72	111				0	Content		-72	-111	28818284	341567970
28836	08:47:50.831	00:00:28.835	1731	-1024	-768	-1	-1	-1	-1	4	-1024	-768	-1	-1	-1	-1	4		0	0						StimuliFarbe_gelb_rot.png	0	880	547	72	111				0	Content		-72	-111	28835539	341585225
28853	08:47:50.848	00:00:28.852	1732	-1024	-768	-1	-1	-1	-1	4	-1024	-768	-1	-1	-1	-1	4		0	0						StimuliFarbe_gelb_rot.png	0	880	547	72	111				0	Content		-72	-111	28852621	341602307
28869	08:47:50.864	00:00:28.869	1733	-1024	-768	-1	-1	-1	-1	4	-1024	-768	-1	-1	-1	-1	4		0	0						StimuliFarbe_gelb_rot.png	0	880	547	72	111				0	Content		-72	-111	28869289	341618975
28886	08:47:50.881	00:00:28.885	1734	-1024	-768	-1	-1	-1	-1	4	-1024	-768	-1	-1	-1	-1	4		0	0						StimuliFarbe_gelb_rot.png	0	880	547	72	111				0	Content		-72	-111	28885957	341635643
28902	08:47:50.897	00:00:28.902	1735	-1024	-768	-1	-1	-1	-1	4	-1024	-768	-1	-1	-1	-1	4		0	0						StimuliFarbe_gelb_rot.png	0	880	547	72	111				0	Content		-72	-111	28902274	341651960
28919	08:47:50.914	00:00:28.918	1736	-1024	-768	-1	-1	-1	-1	4	-1024	-768	-1	-1	-1	-1	4		0	0						StimuliFarbe_gelb_rot.png	0	880	547	72	111				0	Content		-72	-111	28918942	341668628
28936	08:47:50.931	00:00:28.935	1737	-1024	-768	-1	-1	-1	-1	4	-1024	-768	-1	-1	-1	-1	4		0	0						StimuliFarbe_gelb_rot.png	0	880	547	72	111				0	Content		-72	-111	28935611	341685297
28952	08:47:50.947	00:00:28.951	1738	-1024	-768	-1	-1	-1	-1	4	-1024	-768	-1	-1	-1	-1	4		0	0						StimuliFarbe_gelb_rot.png	0	880	547	72	111				0	Content		-72	-111	28951530	341701216
28968	08:47:50.963	00:00:28.968	1739	-1024	-768	-1	-1	-1	-1	4	-1024	-768	-1	-1	-1	-1	4		0	0						StimuliFarbe_gelb_rot.png	0	880	547	72	111				0	Content		-72	-111	28968153	341717839
28985	08:47:50.980	00:00:28.984	1740	-1024	-768	-1	-1	-1	-1	4	-1024	-768	-1	-1	-1	-1	4		0	0						StimuliFarbe_gelb_rot.png	0	880	547	72	111				0	Content		-72	-111	28984909	341734595
29002	08:47:50.997	00:00:29.001	1741	-1024	-768	-1	-1	-1	-1	4	-1024	-768	-1	-1	-1	-1	4		0	0						StimuliFarbe_gelb_rot.png	0	880	547	72	111				0	Content		-72	-111	29001622	341751308
29018	08:47:51.013	00:00:29.018	1742	-1024	-768	-1	-1	-1	-1	4	-1024	-768	-1	-1	-1	-1	4		0	0						StimuliFarbe_gelb_rot.png	0	880	547	72	111				0	Content		-72	-111	29018258	341767944
29035	08:47:51.030	00:00:29.034	1743	-1024	-768	-1	-1	-1	-1	4	-1024	-768	-1	-1	-1	-1	4		0	0						StimuliFarbe_gelb_rot.png	0	880	547	72	111				0	Content		-72	-111	29034926	341784612
29052	08:47:51.047	00:00:29.051	1744	-1024	-768	-1	-1	-1	-1	4	-1024	-768	-1	-1	-1	-1	4		0	0						StimuliFarbe_gelb_rot.png	0	880	547	72	111				0	Content		-72	-111	29051594	341801280
29068	08:47:51.063	00:00:29.068	1745	-1024	-768	-1	-1	-1	-1	4	-1024	-768	-1	-1	-1	-1	4		0	0						StimuliFarbe_gelb_rot.png	0	880	547	72	111				0	Content		-72	-111	29068406	341818092
29085	08:47:51.080	00:00:29.085	1746	-1024	-768	-1	-1	-1	-1	4	-1024	-768	-1	-1	-1	-1	4		0	0						StimuliFarbe_gelb_rot.png	0	880	547	72	111				0	Content		-72	-111	29085075	341834761
29102	08:47:51.097	00:00:29.101	1747	-1024	-768	-1	-1	-1	-1	4	-1024	-768	-1	-1	-1	-1	4		0	0						StimuliFarbe_gelb_rot.png	0	880	547	72	111				0	Content		-72	-111	29101743	341851429
29119	08:47:51.114	00:00:29.118	1748	-1024	-768	-1	-1	-1	-1	4	-1024	-768	-1	-1	-1	-1	4		0	0						StimuliFarbe_gelb_rot.png	0	880	547	72	111				0	Content		-72	-111	29118666	341868352
29136	08:47:51.131	00:00:29.136	1749	-1024	-768	-1	-1	-1	-1	4	-1024	-768	-1	-1	-1	-1	4		0	0						StimuliFarbe_gelb_rot.png	0	880	547	72	111				0	Content		-72	-111	29136040	341885726
29152	08:47:51.147	00:00:29.152	1750	-1024	-768	-1	-1	-1	-1	4	-1024	-768	-1	-1	-1	-1	4		0	0						StimuliFarbe_gelb_rot.png	0	880	547	72	111				0	Content		-72	-111	29152286	341901972
29169	08:47:51.164	00:00:29.168	1751	-1024	-768	-1	-1	-1	-1	4	-1024	-768	-1	-1	-1	-1	4		0	0						StimuliFarbe_gelb_rot.png	0	880	547	72	111				0	Content		-72	-111	29168955	341918641
29186	08:47:51.181	00:00:29.185	1752	-1024	-768	-1	-1	-1	-1	4	-1024	-768	-1	-1	-1	-1	4		0	0						StimuliFarbe_gelb_rot.png	0	880	547	72	111				0	Content		-72	-111	29185623	341935309
29201	08:47:51.196	00:00:29.201	1753	-1024	-768	-1	-1	-1	-1	4	-1024	-768	-1	-1	-1	-1	4		0	0						StimuliFarbe_gelb_rot.png	0	880	547	72	111				0	Content		-72	-111	29201401	341951087
29218	08:47:51.213	00:00:29.218	1754	-1024	-768	-1	-1	-1	-1	4	-1024	-768	-1	-1	-1	-1	4		0	0						StimuliFarbe_gelb_rot.png	0	880	547	72	111				0	Content		-72	-111	29218023	341967709
29235	08:47:51.230	00:00:29.234	1755	-1024	-768	-1	-1	-1	-1	4	-1024	-768	-1	-1	-1	-1	4		0	0						StimuliFarbe_gelb_rot.png	0	880	547	72	111				0	Content		-72	-111	29234771	341984457
29251	08:47:51.246	00:00:29.251	1756	-1024	-768	-1	-1	-1	-1	4	-1024	-768	-1	-1	-1	-1	4		0	0						StimuliFarbe_gelb_rot.png	0	880	547	72	111				0	Content		-72	-111	29251397	342001083
29268	08:47:51.263	00:00:29.268	1757	-1024	-768	-1	-1	-1	-1	4	-1024	-768	-1	-1	-1	-1	4		0	0						StimuliFarbe_gelb_rot.png	0	880	547	72	111				0	Content		-72	-111	29268065	342017751
29285	08:47:51.280	00:00:29.284	1758	-1024	-768	-1	-1	-1	-1	4	-1024	-768	-1	-1	-1	-1	4		0	0						StimuliFarbe_gelb_rot.png	0	880	547	72	111				0	Content		-72	-111	29284733	342034419
29301	08:47:51.296	00:00:29.301	1759	-1024	-768	-1	-1	-1	-1	4	-1024	-768	-1	-1	-1	-1	4		0	0						StimuliFarbe_gelb_rot.png	0	880	547	72	111				0	Content		-72	-111	29301369	342051055
29318	08:47:51.313	00:00:29.318	1760	-1024	-768	-1	-1	-1	-1	4	-1024	-768	-1	-1	-1	-1	4		0	0						StimuliFarbe_gelb_rot.png	0	880	547	72	111				0	Content		-72	-111	29318038	342067724
29335	08:47:51.330	00:00:29.334	1761	-1024	-768	-1	-1	-1	-1	4	-1024	-768	-1	-1	-1	-1	4		0	0						StimuliFarbe_gelb_rot.png	0	880	547	72	111				0	Content		-72	-111	29334706	342084392
29351	08:47:51.346	00:00:29.351	1762	-1024	-768	-1	-1	-1	-1	4	-1024	-768	-1	-1	-1	-1	4		0	0						StimuliFarbe_gelb_rot.png	0	880	547	72	111				0	Content		-72	-111	29351273	342100959
29369	08:47:51.364	00:00:29.368	1763	-1024	-768	-1	-1	-1	-1	4	-1024	-768	-1	-1	-1	-1	4		0	0						StimuliFarbe_gelb_rot.png	0	880	547	72	111				0	Content		-72	-111	29368520	342118206
29386	08:47:51.381	00:00:29.385	1764	-1024	-768	-1	-1	-1	-1	4	-1024	-768	-1	-1	-1	-1	4		0	0						StimuliFarbe_gelb_rot.png	0	880	547	72	111				0	Content		-72	-111	29385601	342135287
29402	08:47:51.397	00:00:29.402	1765	-1024	-768	-1	-1	-1	-1	4	-1024	-768	-1	-1	-1	-1	4		0	0						StimuliFarbe_gelb_rot.png	0	880	547	72	111				0	Content		-72	-111	29402270	342151956
29419	08:47:51.414	00:00:29.418	1766	-1024	-768	-1	-1	-1	-1	4	-1024	-768	-1	-1	-1	-1	4		0	0						StimuliFarbe_gelb_rot.png	0	880	547	72	111				0	Content		-72	-111	29418938	342168624
29435	08:47:51.430	00:00:29.435	1767	-1024	-768	-1	-1	-1	-1	4	-1024	-768	-1	-1	-1	-1	4		0	0						StimuliFarbe_gelb_rot.png	0	880	547	72	111				0	Content		-72	-111	29435255	342184941
29452	08:47:51.447	00:00:29.451	1768	-1024	-768	-1	-1	-1	-1	4	-1024	-768	-1	-1	-1	-1	4		0	0						StimuliFarbe_gelb_rot.png	0	880	547	72	111				0	Content		-72	-111	29451923	342201609
29469	08:47:51.464	00:00:29.468	1769	-1024	-768	-1	-1	-1	-1	4	-1024	-768	-1	-1	-1	-1	4		0	0						StimuliFarbe_gelb_rot.png	0	880	547	72	111				0	Content		-72	-111	29468592	342218278
29485	08:47:51.480	00:00:29.484	1770	-1024	-768	-1	-1	-1	-1	4	-1024	-768	-1	-1	-1	-1	4		0	0						StimuliFarbe_gelb_rot.png	0	880	547	72	111				0	Content		-72	-111	29484510	342234196
29501	08:47:51.496	00:00:29.501	1771	-1024	-768	-1	-1	-1	-1	4	-1024	-768	-1	-1	-1	-1	4		0	0						StimuliFarbe_gelb_rot.png	0	880	547	72	111				0	Content		-72	-111	29501256	342250942
29518	08:47:51.513	00:00:29.517	1772	-1024	-768	-1	-1	-1	-1	4	-1024	-768	-1	-1	-1	-1	4		0	0						StimuliFarbe_gelb_rot.png	0	880	547	72	111				0	Content		-72	-111	29517881	342267567
29535	08:47:51.530	00:00:29.534	1773	-1024	-768	-1	-1	-1	-1	4	-1024	-768	-1	-1	-1	-1	4		0	0						StimuliFarbe_gelb_rot.png	0	880	547	72	111				0	Content		-72	-111	29534565	342284251
29551	08:47:51.546	00:00:29.551	1774	-1024	-768	-1	-1	-1	-1	4	-1024	-768	-1	-1	-1	-1	4		0	0						StimuliFarbe_gelb_rot.png	0	880	547	72	111				0	Content		-72	-111	29551213	342300899
29568	08:47:51.563	00:00:29.567	1775	-1024	-768	-1	-1	-1	-1	4	-1024	-768	-1	-1	-1	-1	4		0	0						StimuliFarbe_gelb_rot.png	0	880	547	72	111				0	Content		-72	-111	29567881	342317567
29585	08:47:51.580	00:00:29.584	1776	-1024	-768	-1	-1	-1	-1	4	-1024	-768	-1	-1	-1	-1	4		0	0						StimuliFarbe_gelb_rot.png	0	880	547	72	111				0	Content		-72	-111	29584549	342334235
29601	08:47:51.596	00:00:29.601	1777	-1024	-768	-1	-1	-1	-1	4	-1024	-768	-1	-1	-1	-1	4		0	0						StimuliFarbe_gelb_rot.png	0	880	547	72	111				0	Content		-72	-111	29601369	342351055
29618	08:47:51.613	00:00:29.618	1778	-1024	-768	-1	-1	-1	-1	4	-1024	-768	-1	-1	-1	-1	4		0	0						StimuliFarbe_gelb_rot.png	0	880	547	72	111				0	Content		-72	-111	29618037	342367723
29635	08:47:51.630	00:00:29.634	1779	-1024	-768	-1	-1	-1	-1	4	-1024	-768	-1	-1	-1	-1	4		0	0						StimuliFarbe_gelb_rot.png	0	880	547	72	111				0	Content		-72	-111	29634706	342384392
29652	08:47:51.647	00:00:29.651	1780	-1024	-768	-1	-1	-1	-1	4	-1024	-768	-1	-1	-1	-1	4		0	0						StimuliFarbe_gelb_rot.png	0	880	547	72	111				0	Content		-72	-111	29651769	342401455
29669	08:47:51.664	00:00:29.669	1781	-1024	-768	-1	-1	-1	-1	4	-1024	-768	-1	-1	-1	-1	4		0	0						StimuliFarbe_gelb_rot.png	0	880	547	72	111				0	Content		-72	-111	29669016	342418702
29685	08:47:51.680	00:00:29.685	1782	-1024	-768	-1	-1	-1	-1	4	-1024	-768	-1	-1	-1	-1	4		0	0						StimuliFarbe_gelb_rot.png	0	880	547	72	111				0	Content		-72	-111	29685262	342434948
29702	08:47:51.697	00:00:29.701	1783	-1024	-768	-1	-1	-1	-1	4	-1024	-768	-1	-1	-1	-1	4		0	0						StimuliFarbe_gelb_rot.png	0	880	547	72	111				0	Content		-72	-111	29701931	342451617
29719	08:47:51.714	00:00:29.718	1784	-1024	-768	-1	-1	-1	-1	4	-1024	-768	-1	-1	-1	-1	4		0	0						StimuliFarbe_gelb_rot.png	0	880	547	72	111				0	Content		-72	-111	29718599	342468285
29734	08:47:51.729	00:00:29.734	1785	-1024	-768	-1	-1	-1	-1	4	-1024	-768	-1	-1	-1	-1	4		0	0						StimuliFarbe_gelb_rot.png	0	880	547	72	111				0	Content		-72	-111	29734378	342484064
29751	08:47:51.746	00:00:29.751	1786	-1024	-768	-1	-1	-1	-1	4	-1024	-768	-1	-1	-1	-1	4		0	0						StimuliFarbe_gelb_rot.png	0	880	547	72	111				0	Content		-72	-111	29751000	342500686
29768	08:47:51.763	00:00:29.767	1787	-1024	-768	-1	-1	-1	-1	4	-1024	-768	-1	-1	-1	-1	4		0	0						StimuliFarbe_gelb_rot.png	0	880	547	72	111				0	Content		-72	-111	29767749	342517435
29784	08:47:51.779	00:00:29.784	1788	-1024	-768	-1	-1	-1	-1	4	-1024	-768	-1	-1	-1	-1	4		0	0						StimuliFarbe_gelb_rot.png	0	880	547	72	111				0	Content		-72	-111	29784375	342534061
29801	08:47:51.796	00:00:29.801	1789	-1024	-768	-1	-1	-1	-1	4	-1024	-768	-1	-1	-1	-1	4		0	0						StimuliFarbe_gelb_rot.png	0	880	547	72	111				0	Content		-72	-111	29801043	342550729
29818	08:47:51.813	00:00:29.817	1790	-1024	-768	-1	-1	-1	-1	4	-1024	-768	-1	-1	-1	-1	4		0	0						StimuliFarbe_gelb_rot.png	0	880	547	72	111				0	Content		-72	-111	29817711	342567397
29834	08:47:51.829	00:00:29.834	1791	-1024	-768	-1	-1	-1	-1	4	-1024	-768	-1	-1	-1	-1	4		0	0						StimuliFarbe_gelb_rot.png	0	880	547	72	111				0	Content		-72	-111	29834349	342584035
29851	08:47:51.846	00:00:29.851	1792	-1024	-768	-1	-1	-1	-1	4	-1024	-768	-1	-1	-1	-1	4		0	0						StimuliFarbe_gelb_rot.png	0	880	547	72	111				0	Content		-72	-111	29851017	342600703
29868	08:47:51.863	00:00:29.867	1793	-1024	-768	-1	-1	-1	-1	4	-1024	-768	-1	-1	-1	-1	4		0	0						StimuliFarbe_gelb_rot.png	0	880	547	72	111				0	Content		-72	-111	29867686	342617372
29884	08:47:51.879	00:00:29.884	1794	-1024	-768	-1	-1	-1	-1	4	-1024	-768	-1	-1	-1	-1	4		0	0						StimuliFarbe_gelb_rot.png	0	880	547	72	111				0	Content		-72	-111	29884246	342633932
29902	08:47:51.897	00:00:29.901	1795	-1024	-768	-1	-1	-1	-1	4	-1024	-768	-1	-1	-1	-1	4		0	0						StimuliFarbe_gelb_rot.png	0	880	547	72	111				0	Content		-72	-111	29901513	342651199
29919	08:47:51.914	00:00:29.918	1796	-1024	-768	-1	-1	-1	-1	4	-1024	-768	-1	-1	-1	-1	4		0	0						StimuliFarbe_gelb_rot.png	0	880	547	72	111				0	Content		-72	-111	29918633	342668319
29935	08:47:51.930	00:00:29.935	1797	-1024	-768	-1	-1	-1	-1	4	-1024	-768	-1	-1	-1	-1	4		0	0						StimuliFarbe_gelb_rot.png	0	880	547	72	111				0	Content		-72	-111	29935302	342684988
29952	08:47:51.947	00:00:29.951	1798	-1024	-768	-1	-1	-1	-1	4	-1024	-768	-1	-1	-1	-1	4		0	0						StimuliFarbe_gelb_rot.png	0	880	547	72	111				0	Content		-72	-111	29951970	342701656
29968	08:47:51.963	00:00:29.968	1799	-1024	-768	-1	-1	-1	-1	4	-1024	-768	-1	-1	-1	-1	4		0	0						StimuliFarbe_gelb_rot.png	0	880	547	72	111				0	Content		-72	-111	29968272	342717958
29985	08:47:51.980	00:00:29.984	1800	-1024	-768	-1	-1	-1	-1	4	-1024	-768	-1	-1	-1	-1	4		0	0						StimuliFarbe_gelb_rot.png	0	880	547	72	111				0	Content		-72	-111	29984940	342734626
30002	08:47:51.997	00:00:30.001	1801	-1024	-768	-1	-1	-1	-1	4	-1024	-768	-1	-1	-1	-1	4		0	0						StimuliFarbe_gelb_rot.png	0	880	547	72	111				0	Content		-72	-111	30001608	342751294
30018	08:47:52.013	00:00:30.017	1802	-1024	-768	-1	-1	-1	-1	4	-1024	-768	-1	-1	-1	-1	4		0	0						StimuliFarbe_gelb_rot.png	0	880	547	72	111				0	Content		-72	-111	30017510	342767196
30034	08:47:52.029	00:00:30.034	1803	-1024	-768	-1	-1	-1	-1	4	-1024	-768	-1	-1	-1	-1	4		0	0						StimuliFarbe_gelb_rot.png	0	880	547	72	111				0	Content		-72	-111	30034245	342783931
30051	08:47:52.046	00:00:30.050	1804	-1024	-768	-1	-1	-1	-1	4	-1024	-768	-1	-1	-1	-1	4		0	0						StimuliFarbe_gelb_rot.png	0	880	547	72	111				0	Content		-72	-111	30050871	342800557
30068	08:47:52.063	00:00:30.067	1805	-1024	-768	-1	-1	-1	-1	4	-1024	-768	-1	-1	-1	-1	4		0	0						StimuliFarbe_gelb_rot.png	0	880	547	72	111				0	Content		-72	-111	30067552	342817238
30084	08:47:52.079	00:00:30.084	1806	-1024	-768	-1	-1	-1	-1	4	-1024	-768	-1	-1	-1	-1	4		0	0						StimuliFarbe_gelb_rot.png	0	880	547	72	111				0	Content		-72	-111	30084204	342833890
30101	08:47:52.096	00:00:30.100	1807	-1024	-768	-1	-1	-1	-1	4	-1024	-768	-1	-1	-1	-1	4		0	0						StimuliFarbe_gelb_rot.png	0	880	547	72	111				0	Content		-72	-111	30100873	342850559
30118	08:47:52.113	00:00:30.117	1808	-1024	-768	-1	-1	-1	-1	4	-1024	-768	-1	-1	-1	-1	4		0	0						StimuliFarbe_gelb_rot.png	0	880	547	72	111				0	Content		-72	-111	30117541	342867227
30134	08:47:52.129	00:00:30.134	1809	-1024	-768	-1	-1	-1	-1	4	-1024	-768	-1	-1	-1	-1	4		0	0						StimuliFarbe_gelb_rot.png	0	880	547	72	111				0	Content		-72	-111	30134401	342884087
30151	08:47:52.146	00:00:30.151	1810	-1024	-768	-1	-1	-1	-1	4	-1024	-768	-1	-1	-1	-1	4		0	0						StimuliFarbe_gelb_rot.png	0	880	547	72	111				0	Content		-72	-111	30151069	342900755
30168	08:47:52.163	00:00:30.167	1811	-1024	-768	-1	-1	-1	-1	4	-1024	-768	-1	-1	-1	-1	4		0	0						StimuliFarbe_gelb_rot.png	0	880	547	72	111				0	Content		-72	-111	30167738	342917424
30185	08:47:52.180	00:00:30.184	1812	-1024	-768	-1	-1	-1	-1	4	-1024	-768	-1	-1	-1	-1	4		0	0						StimuliFarbe_gelb_rot.png	0	880	547	72	111				0	Content		-72	-111	30184758	342934444
30202	08:47:52.197	00:00:30.202	1813	-1024	-768	-1	-1	-1	-1	4	-1024	-768	-1	-1	-1	-1	4		0	0						StimuliFarbe_gelb_rot.png	0	880	547	72	111				0	Content		-72	-111	30202011	342951697
30218	08:47:52.213	00:00:30.218	1814	-1024	-768	-1	-1	-1	-1	4	-1024	-768	-1	-1	-1	-1	4		0	0						StimuliFarbe_gelb_rot.png	0	880	547	72	111				0	Content		-72	-111	30218256	342967942
30235	08:47:52.230	00:00:30.234	1815	-1024	-768	-1	-1	-1	-1	4	-1024	-768	-1	-1	-1	-1	4		0	0						StimuliFarbe_gelb_rot.png	0	880	547	72	111				0	Content		-72	-111	30234925	342984611
30252	08:47:52.247	00:00:30.251	1816	-1024	-768	-1	-1	-1	-1	4	-1024	-768	-1	-1	-1	-1	4		0	0						StimuliFarbe_gelb_rot.png	0	880	547	72	111				0	Content		-72	-111	30251593	343001279
30267	08:47:52.262	00:00:30.267	1817	-1024	-768	-1	-1	-1	-1	4	-1024	-768	-1	-1	-1	-1	4		0	0						StimuliFarbe_gelb_rot.png	0	880	547	72	111				0	Content		-72	-111	30267368	343017054
30284	08:47:52.279	00:00:30.284	1818	-1024	-768	-1	-1	-1	-1	4	-1024	-768	-1	-1	-1	-1	4		0	0						StimuliFarbe_gelb_rot.png	0	880	547	72	111				0	Content		-72	-111	30284115	343033801
30301	08:47:52.296	00:00:30.300	1819	-1024	-768	-1	-1	-1	-1	4	-1024	-768	-1	-1	-1	-1	4		0	0						StimuliFarbe_gelb_rot.png	0	880	547	72	111				0	Content		-72	-111	30300737	343050423
30317	08:47:52.312	00:00:30.317	1820	-1024	-768	-1	-1	-1	-1	4	-1024	-768	-1	-1	-1	-1	4		0	0						StimuliFarbe_gelb_rot.png	0	880	547	72	111				0	Content		-72	-111	30317403	343067089
30334	08:47:52.329	00:00:30.334	1821	-1024	-768	-1	-1	-1	-1	4	-1024	-768	-1	-1	-1	-1	4		0	0						StimuliFarbe_gelb_rot.png	0	880	547	72	111				0	Content		-72	-111	30334072	343083758
30351	08:47:52.346	00:00:30.350	1822	-1024	-768	-1	-1	-1	-1	4	-1024	-768	-1	-1	-1	-1	4		0	0						StimuliFarbe_gelb_rot.png	0	880	547	72	111				0	Content		-72	-111	30350740	343100426
30367	08:47:52.362	00:00:30.367	1823	-1024	-768	-1	-1	-1	-1	4	-1024	-768	-1	-1	-1	-1	4		0	0						StimuliFarbe_gelb_rot.png	0	880	547	72	111				0	Content		-72	-111	30367363	343117049
30384	08:47:52.379	00:00:30.384	1824	-1024	-768	-1	-1	-1	-1	4	-1024	-768	-1	-1	-1	-1	4		0	0						StimuliFarbe_gelb_rot.png	0	880	547	72	111				0	Content		-72	-111	30384031	343133717
30401	08:47:52.396	00:00:30.400	1825	-1024	-768	-1	-1	-1	-1	4	-1024	-768	-1	-1	-1	-1	4		0	0						StimuliFarbe_gelb_rot.png	0	880	547	72	111				0	Content		-72	-111	30400700	343150386
30417	08:47:52.412	00:00:30.417	1826	-1024	-768	-1	-1	-1	-1	4	-1024	-768	-1	-1	-1	-1	4		0	0						StimuliFarbe_gelb_rot.png	0	880	547	72	111				0	Content		-72	-111	30417365	343167051
30434	08:47:52.429	00:00:30.434	1827	-1024	-768	-1	-1	-1	-1	4	-1024	-768	-1	-1	-1	-1	4		0	0						StimuliFarbe_gelb_rot.png	0	880	547	72	111				0	Content		-72	-111	30434490	343184176
30452	08:47:52.447	00:00:30.451	1828	-1024	-768	-1	-1	-1	-1	4	-1024	-768	-1	-1	-1	-1	4		0	0						StimuliFarbe_gelb_rot.png	0	880	547	72	111				0	Content		-72	-111	30451806	343201492
30468	08:47:52.463	00:00:30.468	1829	-1024	-768	-1	-1	-1	-1	4	-1024	-768	-1	-1	-1	-1	4		0	0						StimuliFarbe_gelb_rot.png	0	880	547	72	111				0	Content		-72	-111	30468475	343218161
30485	08:47:52.480	00:00:30.484	1830	-1024	-768	-1	-1	-1	-1	4	-1024	-768	-1	-1	-1	-1	4		0	0						StimuliFarbe_gelb_rot.png	0	880	547	72	111				0	Content		-72	-111	30484728	343234414
30501	08:47:52.496	00:00:30.501	1831	-1024	-768	-1	-1	-1	-1	4	-1024	-768	-1	-1	-1	-1	4		0	0						StimuliFarbe_gelb_rot.png	0	880	547	72	111				0	Content		-72	-111	30501396	343251082
30518	08:47:52.513	00:00:30.518	1832	-1024	-768	-1	-1	-1	-1	4	-1024	-768	-1	-1	-1	-1	4		0	0						StimuliFarbe_gelb_rot.png	0	880	547	72	111				0	Content		-72	-111	30518064	343267750
30534	08:47:52.529	00:00:30.533	1833	-1024	-768	-1	-1	-1	-1	4	-1024	-768	-1	-1	-1	-1	4		0	0						StimuliFarbe_gelb_rot.png	0	880	547	72	111				0	Content		-72	-111	30533858	343283544
30551	08:47:52.546	00:00:30.550	1834	-1024	-768	-1	-1	-1	-1	4	-1024	-768	-1	-1	-1	-1	4		0	0						StimuliFarbe_gelb_rot.png	0	880	547	72	111				0	Content		-72	-111	30550609	343300295
30567	08:47:52.562	00:00:30.567	1835	-1024	-768	-1	-1	-1	-1	4	-1024	-768	-1	-1	-1	-1	4		0	0						StimuliFarbe_gelb_rot.png	0	880	547	72	111				0	Content		-72	-111	30567234	343316920
30584	08:47:52.579	00:00:30.583	1836	-1024	-768	-1	-1	-1	-1	4	-1024	-768	-1	-1	-1	-1	4		0	0						StimuliFarbe_gelb_rot.png	0	880	547	72	111				0	Content		-72	-111	30583916	343333602
30601	08:47:52.596	00:00:30.600	1837	-1024	-768	-1	-1	-1	-1	4	-1024	-768	-1	-1	-1	-1	4		0	0						StimuliFarbe_gelb_rot.png	0	880	547	72	111				0	Content		-72	-111	30600563	343350249
30617	08:47:52.612	00:00:30.617	1838	-1024	-768	-1	-1	-1	-1	4	-1024	-768	-1	-1	-1	-1	4		0	0						StimuliFarbe_gelb_rot.png	0	880	547	72	111				0	Content		-72	-111	30617231	343366917
30634	08:47:52.629	00:00:30.633	1839	-1024	-768	-1	-1	-1	-1	4	-1024	-768	-1	-1	-1	-1	4		0	0						StimuliFarbe_gelb_rot.png	0	880	547	72	111				0	Content		-72	-111	30633900	343383586
30651	08:47:52.646	00:00:30.650	1840	-1024	-768	-1	-1	-1	-1	4	-1024	-768	-1	-1	-1	-1	4		0	0						StimuliFarbe_gelb_rot.png	0	880	547	72	111				0	Content		-72	-111	30650761	343400447
30667	08:47:52.662	00:00:30.667	1841	-1024	-768	-1	-1	-1	-1	4	-1024	-768	-1	-1	-1	-1	4		0	0						StimuliFarbe_gelb_rot.png	0	880	547	72	111				0	Content		-72	-111	30667429	343417115
30684	08:47:52.679	00:00:30.684	1842	-1024	-768	-1	-1	-1	-1	4	-1024	-768	-1	-1	-1	-1	4		0	0						StimuliFarbe_gelb_rot.png	0	880	547	72	111				0	Content		-72	-111	30684097	343433783
30701	08:47:52.696	00:00:30.701	1843	-1024	-768	-1	-1	-1	-1	4	-1024	-768	-1	-1	-1	-1	4		0	0						StimuliFarbe_gelb_rot.png	0	880	547	72	111				0	Content		-72	-111	30701118	343450804
30718	08:47:52.713	00:00:30.718	1844	-1024	-768	-1	-1	-1	-1	4	-1024	-768	-1	-1	-1	-1	4		0	0						StimuliFarbe_gelb_rot.png	0	880	547	72	111				0	Content		-72	-111	30718368	343468054
30735	08:47:52.730	00:00:30.734	1845	-1024	-768	-1	-1	-1	-1	4	-1024	-768	-1	-1	-1	-1	4		0	0						StimuliFarbe_gelb_rot.png	0	880	547	72	111				0	Content		-72	-111	30734614	343484300
30751	08:47:52.746	00:00:30.751	1846	-1024	-768	-1	-1	-1	-1	4	-1024	-768	-1	-1	-1	-1	4		0	0						StimuliFarbe_gelb_rot.png	0	880	547	72	111				0	Content		-72	-111	30751282	343500968
30768	08:47:52.763	00:00:30.767	1847	-1024	-768	-1	-1	-1	-1	4	-1024	-768	-1	-1	-1	-1	4		0	0						StimuliFarbe_gelb_rot.png	0	880	547	72	111				0	Content		-72	-111	30767950	343517636
30784	08:47:52.779	00:00:30.783	1848	-1024	-768	-1	-1	-1	-1	4	-1024	-768	-1	-1	-1	-1	4		0	0						StimuliFarbe_gelb_rot.png	0	880	547	72	111				0	Content		-72	-111	30783729	343533415
30800	08:47:52.795	00:00:30.800	1849	-1024	-768	-1	-1	-1	-1	4	-1024	-768	-1	-1	-1	-1	4		0	0						StimuliFarbe_gelb_rot.png	0	880	547	72	111				0	Content		-72	-111	30800476	343550162
30817	08:47:52.812	00:00:30.817	1850	-1024	-768	-1	-1	-1	-1	4	-1024	-768	-1	-1	-1	-1	4		0	0						StimuliFarbe_gelb_rot.png	0	880	547	72	111				0	Content		-72	-111	30817098	343566784
30834	08:47:52.829	00:00:30.833	1851	-1024	-768	-1	-1	-1	-1	4	-1024	-768	-1	-1	-1	-1	4		0	0						StimuliFarbe_gelb_rot.png	0	880	547	72	111				0	Content		-72	-111	30833764	343583450
30850	08:47:52.845	00:00:30.850	1852	-1024	-768	-1	-1	-1	-1	4	-1024	-768	-1	-1	-1	-1	4		0	0						StimuliFarbe_gelb_rot.png	0	880	547	72	111				0	Content		-72	-111	30850432	343600118
30867	08:47:52.862	00:00:30.867	1853	-1024	-768	-1	-1	-1	-1	4	-1024	-768	-1	-1	-1	-1	4		0	0						StimuliFarbe_gelb_rot.png	0	880	547	72	111				0	Content		-72	-111	30867101	343616787
30884	08:47:52.879	00:00:30.883	1854	-1024	-768	-1	-1	-1	-1	4	-1024	-768	-1	-1	-1	-1	4		0	0						StimuliFarbe_gelb_rot.png	0	880	547	72	111				0	Content		-72	-111	30883731	343633417
30900	08:47:52.895	00:00:30.900	1855	-1024	-768	-1	-1	-1	-1	4	-1024	-768	-1	-1	-1	-1	4		0	0						StimuliFarbe_gelb_rot.png	0	880	547	72	111				0	Content		-72	-111	30900399	343650085
30917	08:47:52.912	00:00:30.916	1856	-1024	-768	-1	-1	-1	-1	4	-1024	-768	-1	-1	-1	-1	4		0	0						StimuliFarbe_gelb_rot.png	0	880	547	72	111				0	Content		-72	-111	30916972	343666658
30934	08:47:52.929	00:00:30.934	1857	-1024	-768	-1	-1	-1	-1	4	-1024	-768	-1	-1	-1	-1	4		0	0						StimuliFarbe_gelb_rot.png	0	880	547	72	111				0	Content		-72	-111	30934234	343683920
30951	08:47:52.946	00:00:30.951	1858	-1024	-768	-1	-1	-1	-1	4	-1024	-768	-1	-1	-1	-1	4		0	0						StimuliFarbe_gelb_rot.png	0	880	547	72	111				0	Content		-72	-111	30951313	343700999
30968	08:47:52.963	00:00:30.967	1859	-1024	-768	-1	-1	-1	-1	4	-1024	-768	-1	-1	-1	-1	4		0	0						StimuliFarbe_gelb_rot.png	0	880	547	72	111				0	Content		-72	-111	30967981	343717667
30985	08:47:52.980	00:00:30.984	1860	-1024	-768	-1	-1	-1	-1	4	-1024	-768	-1	-1	-1	-1	4		0	0						StimuliFarbe_gelb_rot.png	0	880	547	72	111				0	Content		-72	-111	30984649	343734335
31001	08:47:52.996	00:00:31.000	1861	-1024	-768	-1	-1	-1	-1	4	-1024	-768	-1	-1	-1	-1	4		0	0						StimuliFarbe_gelb_rot.png	0	880	547	72	111				0	Content		-72	-111	31000965	343750651
31018	08:47:53.013	00:00:31.017	1862	-1024	-768	-1	-1	-1	-1	4	-1024	-768	-1	-1	-1	-1	4		0	0						StimuliFarbe_gelb_rot.png	0	880	547	72	111				0	Content		-72	-111	31017634	343767320
31034	08:47:53.029	00:00:31.034	1863	-1024	-768	-1	-1	-1	-1	4	-1024	-768	-1	-1	-1	-1	4		0	0						StimuliFarbe_gelb_rot.png	0	880	547	72	111				0	Content		-72	-111	31034302	343783988
31050	08:47:53.045	00:00:31.050	1864	-1024	-768	-1	-1	-1	-1	4	-1024	-768	-1	-1	-1	-1	4		0	0						StimuliFarbe_gelb_rot.png	0	880	547	72	111				0	Content		-72	-111	31050218	343799904
31067	08:47:53.062	00:00:31.066	1865	-1024	-768	-1	-1	-1	-1	4	-1024	-768	-1	-1	-1	-1	4		0	0						StimuliFarbe_gelb_rot.png	0	880	547	72	111				0	Content		-72	-111	31066967	343816653
31084	08:47:53.079	00:00:31.083	1866	-1024	-768	-1	-1	-1	-1	4	-1024	-768	-1	-1	-1	-1	4		0	0						StimuliFarbe_gelb_rot.png	0	880	547	72	111				0	Content		-72	-111	31083588	343833274
31100	08:47:53.095	00:00:31.099	1867	-1024	-768	-1	-1	-1	-1	4	-1024	-768	-1	-1	-1	-1	4		0	0						StimuliFarbe_gelb_rot.png	0	880	547	72	111				0	Content		-72	-111	31099933	343849619
31117	08:47:53.112	00:00:31.116	1868	-1024	-768	-1	-1	-1	-1	4	-1024	-768	-1	-1	-1	-1	4		0	0						StimuliFarbe_gelb_rot.png	0	880	547	72	111				0	Content		-72	-111	31116581	343866267
31133	08:47:53.128	00:00:31.133	1869	-1024	-768	-1	-1	-1	-1	4	-1024	-768	-1	-1	-1	-1	4		0	0						StimuliFarbe_gelb_rot.png	0	880	547	72	111				0	Content		-72	-111	31133249	343882935
31150	08:47:53.145	00:00:31.149	1870	-1024	-768	-1	-1	-1	-1	4	-1024	-768	-1	-1	-1	-1	4		0	0						StimuliFarbe_gelb_rot.png	0	880	547	72	111				0	Content		-72	-111	31149917	343899603
31167	08:47:53.162	00:00:31.166	1871	-1024	-768	-1	-1	-1	-1	4	-1024	-768	-1	-1	-1	-1	4		0	0						StimuliFarbe_gelb_rot.png	0	880	547	72	111				0	Content		-72	-111	31166842	343916528
31184	08:47:53.179	00:00:31.183	1872	-1024	-768	-1	-1	-1	-1	4	-1024	-768	-1	-1	-1	-1	4		0	0						StimuliFarbe_gelb_rot.png	0	880	547	72	111				0	Content		-72	-111	31183509	343933195
31200	08:47:53.195	00:00:31.200	1873	-1024	-768	-1	-1	-1	-1	4	-1024	-768	-1	-1	-1	-1	4		0	0						StimuliFarbe_gelb_rot.png	0	880	547	72	111				0	Content		-72	-111	31200389	343950075
31218	08:47:53.213	00:00:31.217	1874	-1024	-768	-1	-1	-1	-1	4	-1024	-768	-1	-1	-1	-1	4		0	0						StimuliFarbe_gelb_rot.png	0	880	547	72	111				0	Content		-72	-111	31217763	343967449
31234	08:47:53.229	00:00:31.234	1875	-1024	-768	-1	-1	-1	-1	4	-1024	-768	-1	-1	-1	-1	4		0	0						StimuliFarbe_gelb_rot.png	0	880	547	72	111				0	Content		-72	-111	31234012	343983698
31251	08:47:53.246	00:00:31.250	1876	-1024	-768	-1	-1	-1	-1	4	-1024	-768	-1	-1	-1	-1	4		0	0						StimuliFarbe_gelb_rot.png	0	880	547	72	111				0	Content		-72	-111	31250680	344000366
31267	08:47:53.262	00:00:31.267	1877	-1024	-768	-1	-1	-1	-1	4	-1024	-768	-1	-1	-1	-1	4		0	0						StimuliFarbe_gelb_rot.png	0	880	547	72	111				0	Content		-72	-111	31267348	344017034
31283	08:47:53.278	00:00:31.283	1878	-1024	-768	-1	-1	-1	-1	4	-1024	-768	-1	-1	-1	-1	4		0	0						StimuliFarbe_gelb_rot.png	0	880	547	72	111				0	Content		-72	-111	31283124	344032810
31300	08:47:53.295	00:00:31.299	1879	-1024	-768	-1	-1	-1	-1	4	-1024	-768	-1	-1	-1	-1	4		0	0						StimuliFarbe_gelb_rot.png	0	880	547	72	111				0	Content		-72	-111	31299747	344049433
31316	08:47:53.311	00:00:31.316	1880	-1024	-768	-1	-1	-1	-1	4	-1024	-768	-1	-1	-1	-1	4		0	0						StimuliFarbe_gelb_rot.png	0	880	547	72	111				0	Content		-72	-111	31316493	344066179
31333	08:47:53.328	00:00:31.333	1881	-1024	-768	-1	-1	-1	-1	4	-1024	-768	-1	-1	-1	-1	4		0	0						StimuliFarbe_gelb_rot.png	0	880	547	72	111				0	Content		-72	-111	31333117	344082803
31350	08:47:53.345	00:00:31.349	1882	-1024	-768	-1	-1	-1	-1	4	-1024	-768	-1	-1	-1	-1	4		0	0						StimuliFarbe_gelb_rot.png	0	880	547	72	111				0	Content		-72	-111	31349785	344099471
31366	08:47:53.361	00:00:31.366	1883	-1024	-768	-1	-1	-1	-1	4	-1024	-768	-1	-1	-1	-1	4		0	0						StimuliFarbe_gelb_rot.png	0	880	547	72	111				0	Content		-72	-111	31366453	344116139
31383	08:47:53.378	00:00:31.383	1884	-1024	-768	-1	-1	-1	-1	4	-1024	-768	-1	-1	-1	-1	4		0	0						StimuliFarbe_gelb_rot.png	0	880	547	72	111				0	Content		-72	-111	31383091	344132777
31400	08:47:53.395	00:00:31.399	1885	-1024	-768	-1	-1	-1	-1	4	-1024	-768	-1	-1	-1	-1	4		0	0						StimuliFarbe_gelb_rot.png	0	880	547	72	111				0	Content		-72	-111	31399759	344149445
31416	08:47:53.411	00:00:31.416	1886	-1024	-768	-1	-1	-1	-1	4	-1024	-768	-1	-1	-1	-1	4		0	0						StimuliFarbe_gelb_rot.png	0	880	547	72	111				0	Content		-72	-111	31416427	344166113
31433	08:47:53.428	00:00:31.432	1887	-1024	-768	-1	-1	-1	-1	4	-1024	-768	-1	-1	-1	-1	4		0	0						StimuliFarbe_gelb_rot.png	0	880	547	72	111				0	Content		-72	-111	31432999	344182685
31450	08:47:53.445	00:00:31.450	1888	-1024	-768	-1	-1	-1	-1	4	-1024	-768	-1	-1	-1	-1	4		0	0						StimuliFarbe_gelb_rot.png	0	880	547	72	111				0	Content		-72	-111	31450242	344199928
31468	08:47:53.463	00:00:31.467	1889	-1024	-768	-1	-1	-1	-1	4	-1024	-768	-1	-1	-1	-1	4		0	0						StimuliFarbe_gelb_rot.png	0	880	547	72	111				0	Content		-72	-111	31467604	344217290
31484	08:47:53.479	00:00:31.484	1890	-1024	-768	-1	-1	-1	-1	4	-1024	-768	-1	-1	-1	-1	4		0	0						StimuliFarbe_gelb_rot.png	0	880	547	72	111				0	Content		-72	-111	31484272	344233958
31501	08:47:53.496	00:00:31.500	1891	-1024	-768	-1	-1	-1	-1	4	-1024	-768	-1	-1	-1	-1	4		0	0						StimuliFarbe_gelb_rot.png	0	880	547	72	111				0	Content		-72	-111	31500512	344250198
31517	08:47:53.512	00:00:31.517	1892	-1024	-768	-1	-1	-1	-1	4	-1024	-768	-1	-1	-1	-1	4		0	0						StimuliFarbe_gelb_rot.png	0	880	547	72	111				0	Content		-72	-111	31517180	344266866
31534	08:47:53.529	00:00:31.533	1893	-1024	-768	-1	-1	-1	-1	4	-1024	-768	-1	-1	-1	-1	4		0	0						StimuliFarbe_gelb_rot.png	0	880	547	72	111				0	Content		-72	-111	31533848	344283534
31550	08:47:53.545	00:00:31.549	1894	-1024	-768	-1	-1	-1	-1	4	-1024	-768	-1	-1	-1	-1	4		0	0						StimuliFarbe_gelb_rot.png	0	880	547	72	111				0	Content		-72	-111	31549612	344299298
31566	08:47:53.561	00:00:31.566	1895	-1024	-768	-1	-1	-1	-1	4	-1024	-768	-1	-1	-1	-1	4		0	0						StimuliFarbe_gelb_rot.png	0	880	547	72	111				0	Content		-72	-111	31566235	344315921
31583	08:47:53.578	00:00:31.582	1896	-1024	-768	-1	-1	-1	-1	4	-1024	-768	-1	-1	-1	-1	4		0	0						StimuliFarbe_gelb_rot.png	0	880	547	72	111				0	Content		-72	-111	31582986	344332672
31598	08:47:53.593																				ImageEnd	16	0	0	StimuliFarbe_gelb_rot.png
31600	08:47:53.595	00:00:31.599	1897	-1024	-768	-1	-1	-1	-1	4	-1024	-768	-1	-1	-1	-1	4		0	0						No media	0	1024	768	0	0				0	Content		0	0	31599665	344349351
31615	08:47:53.610																				ImageStart	8	0	0	Fix_sw.jpg
31616	08:47:53.611	00:00:31.616	1898	-1024	-768	-1	-1	-1	-1	4	-1024	-768	-1	-1	-1	-1	4		0	0						Fix_sw.jpg	0	880	547	72	111				0	Content		-72	-111	31616312	344365998
31633	08:47:53.628	00:00:31.632	1899	-1024	-768	-1	-1	-1	-1	4	-1024	-768	-1	-1	-1	-1	4		0	0						Fix_sw.jpg	0	880	547	72	111				0	Content		-72	-111	31632980	344382666
31650	08:47:53.645	00:00:31.649	1900	-1024	-768	-1	-1	-1	-1	4	-1024	-768	-1	-1	-1	-1	4		0	0						Fix_sw.jpg	0	880	547	72	111				0	Content		-72	-111	31649648	344399334
31666	08:47:53.661	00:00:31.666	1901	-1024	-768	-1	-1	-1	-1	4	-1024	-768	-1	-1	-1	-1	4		0	0						Fix_sw.jpg	0	880	547	72	111				0	Content		-72	-111	31666467	344416153
31683	08:47:53.678	00:00:31.683	1902	-1024	-768	-1	-1	-1	-1	4	-1024	-768	-1	-1	-1	-1	4		0	0						Fix_sw.jpg	0	880	547	72	111				0	Content		-72	-111	31683134	344432820
31700	08:47:53.695	00:00:31.699	1903	-1024	-768	-1	-1	-1	-1	4	-1024	-768	-1	-1	-1	-1	4		0	0						Fix_sw.jpg	0	880	547	72	111				0	Content		-72	-111	31699802	344449488
31717	08:47:53.712	00:00:31.716	1904	-1024	-768	-1	-1	-1	-1	4	-1024	-768	-1	-1	-1	-1	4		0	0						Fix_sw.jpg	0	880	547	72	111				0	Content		-72	-111	31716737	344466423
31734	08:47:53.729	00:00:31.734	1905	-1024	-768	-1	-1	-1	-1	4	-1024	-768	-1	-1	-1	-1	4		0	0						Fix_sw.jpg	0	880	547	72	111				0	Content		-72	-111	31734115	344483801
31750	08:47:53.745	00:00:31.750	1906	-1024	-768	-1	-1	-1	-1	4	-1024	-768	-1	-1	-1	-1	4		0	0						Fix_sw.jpg	0	880	547	72	111				0	Content		-72	-111	31750362	344500048
31767	08:47:53.762	00:00:31.767	1907	-1024	-768	-1	-1	-1	-1	4	-1024	-768	-1	-1	-1	-1	4		0	0						Fix_sw.jpg	0	880	547	72	111				0	Content		-72	-111	31767030	344516716
31784	08:47:53.779	00:00:31.783	1908	-1024	-768	-1	-1	-1	-1	4	-1024	-768	-1	-1	-1	-1	4		0	0						Fix_sw.jpg	0	880	547	72	111				0	Content		-72	-111	31783698	344533384
31799	08:47:53.794	00:00:31.799	1909	-1024	-768	-1	-1	-1	-1	4	-1024	-768	-1	-1	-1	-1	4		0	0						Fix_sw.jpg	0	880	547	72	111				0	Content		-72	-111	31799473	344549159
31816	08:47:53.811	00:00:31.816	1910	-1024	-768	-1	-1	-1	-1	4	-1024	-768	-1	-1	-1	-1	4		0	0						Fix_sw.jpg	0	880	547	72	111				0	Content		-72	-111	31816096	344565782
31833	08:47:53.828	00:00:31.832	1911	-1024	-768	-1	-1	-1	-1	4	-1024	-768	-1	-1	-1	-1	4		0	0						Fix_sw.jpg	0	880	547	72	111				0	Content		-72	-111	31832845	344582531
31849	08:47:53.844	00:00:31.849	1912	-1024	-768	-1	-1	-1	-1	4	-1024	-768	-1	-1	-1	-1	4		0	0						Fix_sw.jpg	0	880	547	72	111				0	Content		-72	-111	31849470	344599156
31866	08:47:53.861	00:00:31.866	1913	-1024	-768	-1	-1	-1	-1	4	-1024	-768	-1	-1	-1	-1	4		0	0						Fix_sw.jpg	0	880	547	72	111				0	Content		-72	-111	31866138	344615824
31883	08:47:53.878	00:00:31.882	1914	-1024	-768	-1	-1	-1	-1	4	-1024	-768	-1	-1	-1	-1	4		0	0						Fix_sw.jpg	0	880	547	72	111				0	Content		-72	-111	31882806	344632492
31899	08:47:53.894	00:00:31.899	1915	-1024	-768	-1	-1	-1	-1	4	-1024	-768	-1	-1	-1	-1	4		0	0						Fix_sw.jpg	0	880	547	72	111				0	Content		-72	-111	31899443	344649129
31916	08:47:53.911	00:00:31.916	1916	-1024	-768	-1	-1	-1	-1	4	-1024	-768	-1	-1	-1	-1	4		0	0						Fix_sw.jpg	0	880	547	72	111				0	Content		-72	-111	31916110	344665796
31933	08:47:53.928	00:00:31.932	1917	-1024	-768	-1	-1	-1	-1	4	-1024	-768	-1	-1	-1	-1	4		0	0						Fix_sw.jpg	0	880	547	72	111				0	Content		-72	-111	31932778	344682464
31949	08:47:53.944	00:00:31.949	1918	-1024	-768	-1	-1	-1	-1	4	-1024	-768	-1	-1	-1	-1	4		0	0						Fix_sw.jpg	0	880	547	72	111				0	Content		-72	-111	31949338	344699024
31967	08:47:53.962	00:00:31.966	1919	-1024	-768	-1	-1	-1	-1	4	-1024	-768	-1	-1	-1	-1	4		0	0						Fix_sw.jpg	0	880	547	72	111				0	Content		-72	-111	31966591	344716277
31984	08:47:53.979	00:00:31.983	1920	-1024	-768	-1	-1	-1	-1	4	-1024	-768	-1	-1	-1	-1	4		0	0						Fix_sw.jpg	0	880	547	72	111				0	Content		-72	-111	31983674	344733360
32000	08:47:53.995	00:00:32.000	1921	-1024	-768	-1	-1	-1	-1	4	-1024	-768	-1	-1	-1	-1	4		0	0						Fix_sw.jpg	0	880	547	72	111				0	Content		-72	-111	32000342	344750028
32017	08:47:54.012	00:00:32.017	1922	-1024	-768	-1	-1	-1	-1	4	-1024	-768	-1	-1	-1	-1	4		0	0						Fix_sw.jpg	0	880	547	72	111				0	Content		-72	-111	32017010	344766696
32033	08:47:54.028	00:00:32.033	1923	-1024	-768	-1	-1	-1	-1	4	-1024	-768	-1	-1	-1	-1	4		0	0						Fix_sw.jpg	0	880	547	72	111				0	Content		-72	-111	32033328	344783014
32050	08:47:54.045	00:00:32.049	1924	-1024	-768	-1	-1	-1	-1	4	-1024	-768	-1	-1	-1	-1	4		0	0						Fix_sw.jpg	0	880	547	72	111				0	Content		-72	-111	32049995	344799681
32067	08:47:54.062	00:00:32.066	1925	-1024	-768	-1	-1	-1	-1	4	-1024	-768	-1	-1	-1	-1	4		0	0						Fix_sw.jpg	0	880	547	72	111				0	Content		-72	-111	32066663	344816349
32083	08:47:54.078	00:00:32.082	1926	-1024	-768	-1	-1	-1	-1	4	-1024	-768	-1	-1	-1	-1	4		0	0						Fix_sw.jpg	0	880	547	72	111				0	Content		-72	-111	32082592	344832278
32099	08:47:54.094	00:00:32.099	1927	-1024	-768	-1	-1	-1	-1	4	-1024	-768	-1	-1	-1	-1	4		0	0						Fix_sw.jpg	0	880	547	72	111				0	Content		-72	-111	32099206	344848892
32116	08:47:54.111	00:00:32.115	1928	-1024	-768	-1	-1	-1	-1	4	-1024	-768	-1	-1	-1	-1	4		0	0						Fix_sw.jpg	0	880	547	72	111				0	Content		-72	-111	32115956	344865642
32133	08:47:54.128	00:00:32.132	1929	-1024	-768	-1	-1	-1	-1	4	-1024	-768	-1	-1	-1	-1	4		0	0						Fix_sw.jpg	0	880	547	72	111				0	Content		-72	-111	32132637	344882323
32149	08:47:54.144	00:00:32.149	1930	-1024	-768	-1	-1	-1	-1	4	-1024	-768	-1	-1	-1	-1	4		0	0						Fix_sw.jpg	0	880	547	72	111				0	Content		-72	-111	32149286	344898972
32166	08:47:54.161	00:00:32.165	1931	-1024	-768	-1	-1	-1	-1	4	-1024	-768	-1	-1	-1	-1	4		0	0						Fix_sw.jpg	0	880	547	72	111				0	Content		-72	-111	32165953	344915639
32183	08:47:54.178	00:00:32.182	1932	-1024	-768	-1	-1	-1	-1	4	-1024	-768	-1	-1	-1	-1	4		0	0						Fix_sw.jpg	0	880	547	72	111				0	Content		-72	-111	32182621	344932307
32199	08:47:54.194	00:00:32.199	1933	-1024	-768	-1	-1	-1	-1	4	-1024	-768	-1	-1	-1	-1	4		0	0						Fix_sw.jpg	0	880	547	72	111				0	Content		-72	-111	32199440	344949126
32216	08:47:54.211	00:00:32.216	1934	-1024	-768	-1	-1	-1	-1	4	-1024	-768	-1	-1	-1	-1	4		0	0						Fix_sw.jpg	0	880	547	72	111				0	Content		-72	-111	32216108	344965794
32233	08:47:54.228	00:00:32.232	1935	-1024	-768	-1	-1	-1	-1	4	-1024	-768	-1	-1	-1	-1	4		0	0						Fix_sw.jpg	0	880	547	72	111				0	Content		-72	-111	32232776	344982462
32250	08:47:54.245	00:00:32.249	1936	-1024	-768	-1	-1	-1	-1	4	-1024	-768	-1	-1	-1	-1	4		0	0						Fix_sw.jpg	0	880	547	72	111				0	Content		-72	-111	32249713	344999399
32267	08:47:54.262	00:00:32.267	1937	-1024	-768	-1	-1	-1	-1	4	-1024	-768	-1	-1	-1	-1	4		0	0						Fix_sw.jpg	0	880	547	72	111				0	Content		-72	-111	32267089	345016775
32283	08:47:54.278	00:00:32.283	1938	-1024	-768	-1	-1	-1	-1	4	-1024	-768	-1	-1	-1	-1	4		0	0						Fix_sw.jpg	0	880	547	72	111				0	Content		-72	-111	32283337	345033023
32300	08:47:54.295	00:00:32.300	1939	-1024	-768	-1	-1	-1	-1	4	-1024	-768	-1	-1	-1	-1	4		0	0						Fix_sw.jpg	0	880	547	72	111				0	Content		-72	-111	32300004	345049690
32317	08:47:54.312	00:00:32.316	1940	-1024	-768	-1	-1	-1	-1	4	-1024	-768	-1	-1	-1	-1	4		0	0						Fix_sw.jpg	0	880	547	72	111				0	Content		-72	-111	32316672	345066358
32332	08:47:54.327	00:00:32.332	1941	-1024	-768	-1	-1	-1	-1	4	-1024	-768	-1	-1	-1	-1	4		0	0						Fix_sw.jpg	0	880	547	72	111				0	Content		-72	-111	32332449	345082135
32349	08:47:54.344	00:00:32.349	1942	-1024	-768	-1	-1	-1	-1	4	-1024	-768	-1	-1	-1	-1	4		0	0						Fix_sw.jpg	0	880	547	72	111				0	Content		-72	-111	32349071	345098757
32366	08:47:54.361	00:00:32.365	1943	-1024	-768	-1	-1	-1	-1	4	-1024	-768	-1	-1	-1	-1	4		0	0						Fix_sw.jpg	0	880	547	72	111				0	Content		-72	-111	32365818	345115504
32382	08:47:54.377	00:00:32.382	1944	-1024	-768	-1	-1	-1	-1	4	-1024	-768	-1	-1	-1	-1	4		0	0						Fix_sw.jpg	0	880	547	72	111				0	Content		-72	-111	32382443	345132129
32399	08:47:54.394	00:00:32.399	1945	-1024	-768	-1	-1	-1	-1	4	-1024	-768	-1	-1	-1	-1	4		0	0						Fix_sw.jpg	0	880	547	72	111				0	Content		-72	-111	32399111	345148797
32416	08:47:54.411	00:00:32.415	1946	-1024	-768	-1	-1	-1	-1	4	-1024	-768	-1	-1	-1	-1	4		0	0						Fix_sw.jpg	0	880	547	72	111				0	Content		-72	-111	32415778	345165464
32432	08:47:54.427	00:00:32.432	1947	-1024	-768	-1	-1	-1	-1	4	-1024	-768	-1	-1	-1	-1	4		0	0						Fix_sw.jpg	0	880	547	72	111				0	Content		-72	-111	32432428	345182114
32449	08:47:54.444	00:00:32.449	1948	-1024	-768	-1	-1	-1	-1	4	-1024	-768	-1	-1	-1	-1	4		0	0						Fix_sw.jpg	0	880	547	72	111				0	Content		-72	-111	32449096	345198782
32466	08:47:54.461	00:00:32.465	1949	-1024	-768	-1	-1	-1	-1	4	-1024	-768	-1	-1	-1	-1	4		0	0						Fix_sw.jpg	0	880	547	72	111				0	Content		-72	-111	32465690	345215376
32483	08:47:54.478	00:00:32.482	1950	-1024	-768	-1	-1	-1	-1	4	-1024	-768	-1	-1	-1	-1	4		0	0						Fix_sw.jpg	0	880	547	72	111				0	Content		-72	-111	32482956	345232642
32500	08:47:54.495	00:00:32.500	1951	-1024	-768	-1	-1	-1	-1	4	-1024	-768	-1	-1	-1	-1	4		0	0						Fix_sw.jpg	0	880	547	72	111				0	Content		-72	-111	32500034	345249720
32517	08:47:54.512	00:00:32.516	1952	-1024	-768	-1	-1	-1	-1	4	-1024	-768	-1	-1	-1	-1	4		0	0						Fix_sw.jpg	0	880	547	72	111				0	Content		-72	-111	32516702	345266388
32533	08:47:54.528	00:00:32.533	1953	-1024	-768	-1	-1	-1	-1	4	-1024	-768	-1	-1	-1	-1	4		0	0						Fix_sw.jpg	0	880	547	72	111				0	Content		-72	-111	32533370	345283056
32550	08:47:54.545	00:00:32.549	1954	-1024	-768	-1	-1	-1	-1	4	-1024	-768	-1	-1	-1	-1	4		0	0						Fix_sw.jpg	0	880	547	72	111				0	Content		-72	-111	32549684	345299370
32566	08:47:54.561	00:00:32.566	1955	-1024	-768	-1	-1	-1	-1	4	-1024	-768	-1	-1	-1	-1	4		0	0						Fix_sw.jpg	0	880	547	72	111				0	Content		-72	-111	32566352	345316038
[truncated: 1,843 more rows]
