# Supplementary material for: Gaze Duration Biases for Colours in Combination with Dissonant and Consonant Sounds: A Comparative Eye-Tracking Study with Orangutans
Source: PLoS One. 2015 Oct 14;10(10):e0139894. doi: 10.1371/journal.pone.0139894 (PMC4605782; doi:10.1371/journal.pone.0139894)
Supplement: S1 Data — (ZIP) [file pone.0139894.s004.zip › Plos ColourSound Data/Apes/Nur_Farben_Bilder_U1/Rec 03-All-Data.tsv]

System Properties:
Operating System:	Microsoft Windows NT 6.1.7601 Service Pack 1
System User Name:	admin
Machine Name:	PSYCHO19
Data properties:
Recording name:	Rec 03
Recording date:	25.07.2013
Recording time:	08:53:27
Recording resolution:	1024 x 768
Export date:	02.09.2013
Export time:	16:40:27
Participant:	Batek
Filter settings:
Eye: Average
Validity: Normal
Fixation filter: Tobii fixation filter
Velocity threshold: 35
Distance threshold: 35
Timestamp	DateTimeStamp	DateTimeStampStartOffset	Number	GazePointXLeft	GazePointYLeft	CamXLeft	CamYLeft	DistanceLeft	PupilLeft	ValidityLeft	GazePointXRight	GazePointYRight	CamXRight	CamYRight	DistanceRight	PupilRight	ValidityRight	FixationIndex	GazePointX	GazePointY	Event	EventKey	Data1	Data2	Descriptor	StimuliName	StimuliID	MediaWidth	MediaHeight	MediaPosX	MediaPosY	MappedFixationPointX	MappedFixationPointY	FixationDuration	AoiIds	AoiNames	WebGroupImage	MappedGazeDataPointX	MappedGazeDataPointY	MicroSecondTimestamp	AbsoluteMicroSecondTimestamp
17	08:53:27.491	00:00:00.016	0	-1024	-768	-1	-1	-1	-1	4	-1024	-768	-1	-1	-1	-1	4		0	0						No media	0	1024	768	0	0				0	Content		0	0	16583	678234458
33	08:53:27.507	00:00:00.033	1	-1024	-768	-1	-1	-1	-1	4	-1024	-768	-1	-1	-1	-1	4		0	0						No media	0	1024	768	0	0				0	Content		0	0	33177	678251052
50	08:53:27.524	00:00:00.049	2	-1024	-768	-1	-1	-1	-1	4	-1024	-768	-1	-1	-1	-1	4		0	0						No media	0	1024	768	0	0				0	Content		0	0	49929	678267804
67	08:53:27.541	00:00:00.066	3	-1024	-768	-1	-1	-1	-1	4	-1024	-768	-1	-1	-1	-1	4		0	0						No media	0	1024	768	0	0				0	Content		0	0	66538	678284413
83	08:53:27.557	00:00:00.083	4	-1024	-768	-1	-1	-1	-1	4	-1024	-768	-1	-1	-1	-1	4		0	0						No media	0	1024	768	0	0				0	Content		0	0	83163	678301038
100	08:53:27.574	00:00:00.099	5	-1024	-768	-1	-1	-1	-1	4	-1024	-768	-1	-1	-1	-1	4		0	0						No media	0	1024	768	0	0				0	Content		0	0	99787	678317662
117	08:53:27.591	00:00:00.116	6	-1024	-768	-1	-1	-1	-1	4	-1024	-768	-1	-1	-1	-1	4		0	0						No media	0	1024	768	0	0				0	Content		0	0	116534	678334409
133	08:53:27.607	00:00:00.133	7	-1024	-768	-1	-1	-1	-1	4	-1024	-768	-1	-1	-1	-1	4		0	0						No media	0	1024	768	0	0				0	Content		0	0	133155	678351030
150	08:53:27.624	00:00:00.149	8	-1024	-768	-1	-1	-1	-1	4	-1024	-768	-1	-1	-1	-1	4		0	0						No media	0	1024	768	0	0				0	Content		0	0	149777	678367652
166	08:53:27.640	00:00:00.166	9	-1024	-768	-1	-1	-1	-1	4	-1024	-768	-1	-1	-1	-1	4		0	0						No media	0	1024	768	0	0				0	Content		0	0	166422	678384297
183	08:53:27.657	00:00:00.183	10	-1024	-768	-1	-1	-1	-1	4	-1024	-768	-1	-1	-1	-1	4		0	0						No media	0	1024	768	0	0				0	Content		0	0	183153	678401028
200	08:53:27.674	00:00:00.199	11	-1024	-768	-1	-1	-1	-1	4	-1024	-768	-1	-1	-1	-1	4		0	0						No media	0	1024	768	0	0				0	Content		0	0	199776	678417651
217	08:53:27.691	00:00:00.216	12	-1024	-768	-1	-1	-1	-1	4	-1024	-768	-1	-1	-1	-1	4		0	0						No media	0	1024	768	0	0				0	Content		0	0	216581	678434456
233	08:53:27.707	00:00:00.233	13	-1024	-768	-1	-1	-1	-1	4	-1024	-768	-1	-1	-1	-1	4		0	0						No media	0	1024	768	0	0				0	Content		0	0	233188	678451063
250	08:53:27.724	00:00:00.249	14	-1024	-768	-1	-1	-1	-1	4	-1024	-768	-1	-1	-1	-1	4		0	0						No media	0	1024	768	0	0				0	Content		0	0	249857	678467732
267	08:53:27.741	00:00:00.266	15	-1024	-768	-1	-1	-1	-1	4	-1024	-768	-1	-1	-1	-1	4		0	0						No media	0	1024	768	0	0				0	Content		0	0	266526	678484401
283	08:53:27.757	00:00:00.283	16	-1024	-768	-1	-1	-1	-1	4	-1024	-768	-1	-1	-1	-1	4		0	0						No media	0	1024	768	0	0				0	Content		0	0	283316	678501191
300	08:53:27.774	00:00:00.299	17	-1024	-768	-1	-1	-1	-1	4	-1024	-768	-1	-1	-1	-1	4		0	0						No media	0	1024	768	0	0				0	Content		0	0	299985	678517860
317	08:53:27.791	00:00:00.316	18	-1024	-768	-1	-1	-1	-1	4	-1024	-768	-1	-1	-1	-1	4		0	0						No media	0	1024	768	0	0				0	Content		0	0	316654	678534529
334	08:53:27.808	00:00:00.333	19	-1024	-768	-1	-1	-1	-1	4	-1024	-768	-1	-1	-1	-1	4		0	0						No media	0	1024	768	0	0				0	Content		0	0	333775	678551650
350	08:53:27.824	00:00:00.350	20	-1024	-768	-1	-1	-1	-1	4	-1024	-768	-1	-1	-1	-1	4		0	0						No media	0	1024	768	0	0				0	Content		0	0	350444	678568319
367	08:53:27.841	00:00:00.367	21	-1024	-768	-1	-1	-1	-1	4	-1024	-768	-1	-1	-1	-1	4		0	0						No media	0	1024	768	0	0				0	Content		0	0	367471	678585346
384	08:53:27.858	00:00:00.384	22	-1024	-768	-1	-1	-1	-1	4	-1024	-768	-1	-1	-1	-1	4		0	0						No media	0	1024	768	0	0				0	Content		0	0	384139	678602014
401	08:53:27.875	00:00:00.400	23	-1024	-768	-1	-1	-1	-1	4	-1024	-768	-1	-1	-1	-1	4		0	0						No media	0	1024	768	0	0				0	Content		0	0	400808	678618683
417	08:53:27.891	00:00:00.416	24	-1024	-768	-1	-1	-1	-1	4	-1024	-768	-1	-1	-1	-1	4		0	0						No media	0	1024	768	0	0				0	Content		0	0	416852	678634727
434	08:53:27.908	00:00:00.433	25	-1024	-768	-1	-1	-1	-1	4	-1024	-768	-1	-1	-1	-1	4		0	0						No media	0	1024	768	0	0				0	Content		0	0	433520	678651395
450	08:53:27.924	00:00:00.449	26	-1024	-768	-1	-1	-1	-1	4	-1024	-768	-1	-1	-1	-1	4		0	0						No media	0	1024	768	0	0				0	Content		0	0	449646	678667521
466	08:53:27.940	00:00:00.466	27	-1024	-768	-1	-1	-1	-1	4	-1024	-768	-1	-1	-1	-1	4		0	0						No media	0	1024	768	0	0				0	Content		0	0	466271	678684146
483	08:53:27.957	00:00:00.483	28	-1024	-768	-1	-1	-1	-1	4	-1024	-768	-1	-1	-1	-1	4		0	0						No media	0	1024	768	0	0				0	Content		0	0	483020	678700895
500	08:53:27.974	00:00:00.499	29	-1024	-768	-1	-1	-1	-1	4	-1024	-768	-1	-1	-1	-1	4		0	0						No media	0	1024	768	0	0				0	Content		0	0	499646	678717521
516	08:53:27.990	00:00:00.516	30	-1024	-768	-1	-1	-1	-1	4	-1024	-768	-1	-1	-1	-1	4		0	0						No media	0	1024	768	0	0				0	Content		0	0	516314	678734189
533	08:53:28.007	00:00:00.532	31	-1024	-768	-1	-1	-1	-1	4	-1024	-768	-1	-1	-1	-1	4		0	0						No media	0	1024	768	0	0				0	Content		0	0	532983	678750858
550	08:53:28.024	00:00:00.549	32	-1024	-768	-1	-1	-1	-1	4	-1024	-768	-1	-1	-1	-1	4		0	0						No media	0	1024	768	0	0				0	Content		0	0	549621	678767496
566	08:53:28.040	00:00:00.566	33	-1024	-768	-1	-1	-1	-1	4	-1024	-768	-1	-1	-1	-1	4		0	0						No media	0	1024	768	0	0				0	Content		0	0	566289	678784164
583	08:53:28.057	00:00:00.582	34	-1024	-768	-1	-1	-1	-1	4	-1024	-768	-1	-1	-1	-1	4		0	0						No media	0	1024	768	0	0				0	Content		0	0	582958	678800833
600	08:53:28.074	00:00:00.599	35	-1024	-768	-1	-1	-1	-1	4	-1024	-768	-1	-1	-1	-1	4		0	0						No media	0	1024	768	0	0				0	Content		0	0	599864	678817739
617	08:53:28.091	00:00:00.616	36	-1024	-768	-1	-1	-1	-1	4	-1024	-768	-1	-1	-1	-1	4		0	0						No media	0	1024	768	0	0				0	Content		0	0	616532	678834407
633	08:53:28.107	00:00:00.633	37	-1024	-768	-1	-1	-1	-1	4	-1024	-768	-1	-1	-1	-1	4		0	0						No media	0	1024	768	0	0				0	Content		0	0	633486	678851361
650	08:53:28.124	00:00:00.650	38	-1024	-768	-1	-1	-1	-1	4	-1024	-768	-1	-1	-1	-1	4		0	0						No media	0	1024	768	0	0				0	Content		0	0	650155	678868030
667	08:53:28.141	00:00:00.666	39	-1024	-768	-1	-1	-1	-1	4	-1024	-768	-1	-1	-1	-1	4		0	0						No media	0	1024	768	0	0				0	Content		0	0	666823	678884698
684	08:53:28.158	00:00:00.684	40	-1024	-768	-1	-1	-1	-1	4	-1024	-768	-1	-1	-1	-1	4		0	0						No media	0	1024	768	0	0				0	Content		0	0	684108	678901983
701	08:53:28.175	00:00:00.700	41	-1024	-768	-1	-1	-1	-1	4	-1024	-768	-1	-1	-1	-1	4		0	0						No media	0	1024	768	0	0				0	Content		0	0	700777	678918652
718	08:53:28.192	00:00:00.718	42	-1024	-768	-1	-1	-1	-1	4	-1024	-768	-1	-1	-1	-1	4		0	0						No media	0	1024	768	0	0				0	Content		0	0	718014	678935889
733	08:53:28.207	00:00:00.732	43	-1024	-768	-1	-1	-1	-1	4	-1024	-768	-1	-1	-1	-1	4		0	0						No media	0	1024	768	0	0				0	Content		0	0	732763	678950638
749	08:53:28.223	00:00:00.749	44	-1024	-768	-1	-1	-1	-1	4	-1024	-768	-1	-1	-1	-1	4		0	0						No media	0	1024	768	0	0				0	Content		0	0	749387	678967262
766	08:53:28.240	00:00:00.766	45	-1024	-768	-1	-1	-1	-1	4	-1024	-768	-1	-1	-1	-1	4		0	0						No media	0	1024	768	0	0				0	Content		0	0	766134	678984009
783	08:53:28.257	00:00:00.782	46	-1024	-768	-1	-1	-1	-1	4	-1024	-768	-1	-1	-1	-1	4		0	0						No media	0	1024	768	0	0				0	Content		0	0	782816	679000691
799	08:53:28.273	00:00:00.799	47	-1024	-768	-1	-1	-1	-1	4	-1024	-768	-1	-1	-1	-1	4		0	0						No media	0	1024	768	0	0				0	Content		0	0	799465	679017340
816	08:53:28.290	00:00:00.816	48	-1024	-768	-1	-1	-1	-1	4	-1024	-768	-1	-1	-1	-1	4		0	0						No media	0	1024	768	0	0				0	Content		0	0	816134	679034009
833	08:53:28.307	00:00:00.832	49	-1024	-768	-1	-1	-1	-1	4	-1024	-768	-1	-1	-1	-1	4		0	0						No media	0	1024	768	0	0				0	Content		0	0	832803	679050678
850	08:53:28.324	00:00:00.849	50	-1024	-768	-1	-1	-1	-1	4	-1024	-768	-1	-1	-1	-1	4		0	0						No media	0	1024	768	0	0				0	Content		0	0	849622	679067497
866	08:53:28.340	00:00:00.866	51	-1024	-768	-1	-1	-1	-1	4	-1024	-768	-1	-1	-1	-1	4		0	0						No media	0	1024	768	0	0				0	Content		0	0	866291	679084166
883	08:53:28.357	00:00:00.882	52	-1024	-768	-1	-1	-1	-1	4	-1024	-768	-1	-1	-1	-1	4		0	0						No media	0	1024	768	0	0				0	Content		0	0	882960	679100835
900	08:53:28.374	00:00:00.899	53	-1024	-768	-1	-1	-1	-1	4	-1024	-768	-1	-1	-1	-1	4		0	0						No media	0	1024	768	0	0				0	Content		0	0	899893	679117768
917	08:53:28.391	00:00:00.917	54	-1024	-768	-1	-1	-1	-1	4	-1024	-768	-1	-1	-1	-1	4		0	0						No media	0	1024	768	0	0				0	Content		0	0	917275	679135150
934	08:53:28.408	00:00:00.933	55	-1024	-768	-1	-1	-1	-1	4	-1024	-768	-1	-1	-1	-1	4		0	0						No media	0	1024	768	0	0				0	Content		0	0	933522	679151397
950	08:53:28.424	00:00:00.950	56	-1024	-768	-1	-1	-1	-1	4	-1024	-768	-1	-1	-1	-1	4		0	0						No media	0	1024	768	0	0				0	Content		0	0	950190	679168065
967	08:53:28.441	00:00:00.966	57	-1024	-768	-1	-1	-1	-1	4	-1024	-768	-1	-1	-1	-1	4		0	0						No media	0	1024	768	0	0				0	Content		0	0	966859	679184734
983	08:53:28.457	00:00:00.982	58	-1024	-768	-1	-1	-1	-1	4	-1024	-768	-1	-1	-1	-1	4		0	0						No media	0	1024	768	0	0				0	Content		0	0	982640	679200515
999	08:53:28.473	00:00:00.999	59	-1024	-768	-1	-1	-1	-1	4	-1024	-768	-1	-1	-1	-1	4		0	0						No media	0	1024	768	0	0				0	Content		0	0	999262	679217137
1016	08:53:28.490	00:00:01.015	60	-1024	-768	-1	-1	-1	-1	4	-1024	-768	-1	-1	-1	-1	4		0	0						No media	0	1024	768	0	0				0	Content		0	0	1015982	679233857
1033	08:53:28.507	00:00:01.032	61	-1024	-768	-1	-1	-1	-1	4	-1024	-768	-1	-1	-1	-1	4		0	0						No media	0	1024	768	0	0				0	Content		0	0	1032611	679250486
1049	08:53:28.523	00:00:01.049	62	-1024	-768	-1	-1	-1	-1	4	-1024	-768	-1	-1	-1	-1	4		0	0						No media	0	1024	768	0	0				0	Content		0	0	1049279	679267154
1066	08:53:28.540	00:00:01.065	63	-1024	-768	-1	-1	-1	-1	4	-1024	-768	-1	-1	-1	-1	4		0	0						No media	0	1024	768	0	0				0	Content		0	0	1065947	679283822
1083	08:53:28.557	00:00:01.082	64	-1024	-768	-1	-1	-1	-1	4	-1024	-768	-1	-1	-1	-1	4		0	0						No media	0	1024	768	0	0				0	Content		0	0	1082597	679300472
1099	08:53:28.573	00:00:01.099	65	-1024	-768	-1	-1	-1	-1	4	-1024	-768	-1	-1	-1	-1	4		0	0						No media	0	1024	768	0	0				0	Content		0	0	1099265	679317140
1116	08:53:28.590	00:00:01.115	66	-1024	-768	-1	-1	-1	-1	4	-1024	-768	-1	-1	-1	-1	4		0	0						No media	0	1024	768	0	0				0	Content		0	0	1115872	679333747
1133	08:53:28.607	00:00:01.133	67	-1024	-768	-1	-1	-1	-1	4	-1024	-768	-1	-1	-1	-1	4		0	0						No media	0	1024	768	0	0				0	Content		0	0	1133178	679351053
1150	08:53:28.624	00:00:01.149	68	-1024	-768	-1	-1	-1	-1	4	-1024	-768	-1	-1	-1	-1	4		0	0						No media	0	1024	768	0	0				0	Content		0	0	1149846	679367721
1167	08:53:28.641	00:00:01.167	69	-1024	-768	-1	-1	-1	-1	4	-1024	-768	-1	-1	-1	-1	4		0	0						No media	0	1024	768	0	0				0	Content		0	0	1167107	679384982
1184	08:53:28.658	00:00:01.183	70	-1024	-768	-1	-1	-1	-1	4	-1024	-768	-1	-1	-1	-1	4		0	0						No media	0	1024	768	0	0				0	Content		0	0	1183775	679401650
1201	08:53:28.675	00:00:01.200	71	-1024	-768	-1	-1	-1	-1	4	-1024	-768	-1	-1	-1	-1	4		0	0						No media	0	1024	768	0	0				0	Content		0	0	1200990	679418865
1216	08:53:28.690	00:00:01.215	72	-1024	-768	-1	-1	-1	-1	4	-1024	-768	-1	-1	-1	-1	4		0	0						No media	0	1024	768	0	0				0	Content		0	0	1215855	679433730
1232	08:53:28.706	00:00:01.232	73	-1024	-768	-1	-1	-1	-1	4	-1024	-768	-1	-1	-1	-1	4		0	0						No media	0	1024	768	0	0				0	Content		0	0	1232478	679450353
1249	08:53:28.723	00:00:01.249	74	-1024	-768	-1	-1	-1	-1	4	-1024	-768	-1	-1	-1	-1	4		0	0						No media	0	1024	768	0	0				0	Content		0	0	1249100	679466975
1266	08:53:28.740	00:00:01.265	75	-1024	-768	-1	-1	-1	-1	4	-1024	-768	-1	-1	-1	-1	4		0	0						No media	0	1024	768	0	0				0	Content		0	0	1265780	679483655
1282	08:53:28.756	00:00:01.282	76	-1024	-768	-1	-1	-1	-1	4	-1024	-768	-1	-1	-1	-1	4		0	0						No media	0	1024	768	0	0				0	Content		0	0	1282428	679500303
1299	08:53:28.773	00:00:01.299	77	-1024	-768	-1	-1	-1	-1	4	-1024	-768	-1	-1	-1	-1	4		0	0						No media	0	1024	768	0	0				0	Content		0	0	1299096	679516971
1316	08:53:28.790	00:00:01.315	78	-1024	-768	-1	-1	-1	-1	4	-1024	-768	-1	-1	-1	-1	4		0	0						No media	0	1024	768	0	0				0	Content		0	0	1315764	679533639
1333	08:53:28.807	00:00:01.332	79	-1024	-768	-1	-1	-1	-1	4	-1024	-768	-1	-1	-1	-1	4		0	0						No media	0	1024	768	0	0				0	Content		0	0	1332627	679550502
1333	08:53:28.807																				ImageStart	8	0	0	Fix_sw.jpg
1349	08:53:28.823	00:00:01.349	80	-1024	-768	-1	-1	-1	-1	4	-1024	-768	-1	-1	-1	-1	4		0	0						Fix_sw.jpg	0	880	547	72	111				0	Content		-72	-111	1349295	679567170
1366	08:53:28.840	00:00:01.365	81	-1024	-768	-1	-1	-1	-1	4	-1024	-768	-1	-1	-1	-1	4		0	0						Fix_sw.jpg	0	880	547	72	111				0	Content		-72	-111	1365963	679583838
1383	08:53:28.857	00:00:01.383	82	-1024	-768	-1	-1	-1	-1	4	-1024	-768	-1	-1	-1	-1	4		0	0						Fix_sw.jpg	0	880	547	72	111				0	Content		-72	-111	1383090	679600965
1400	08:53:28.874	00:00:01.399	83	-1024	-768	-1	-1	-1	-1	4	-1024	-768	-1	-1	-1	-1	4		0	0						Fix_sw.jpg	0	880	547	72	111				0	Content		-72	-111	1399758	679617633
1417	08:53:28.891	00:00:01.416	84	-1024	-768	-1	-1	-1	-1	4	-1024	-768	-1	-1	-1	-1	4		0	0						Fix_sw.jpg	0	880	547	72	111				0	Content		-72	-111	1416786	679634661
1433	08:53:28.907	00:00:01.433	85	-1024	-768	-1	-1	-1	-1	4	-1024	-768	-1	-1	-1	-1	4		0	0						Fix_sw.jpg	0	880	547	72	111				0	Content		-72	-111	1433455	679651330
1450	08:53:28.924	00:00:01.450	86	-1024	-768	-1	-1	-1	-1	4	-1024	-768	-1	-1	-1	-1	4		0	0						Fix_sw.jpg	0	880	547	72	111				0	Content		-72	-111	1450123	679667998
1466	08:53:28.940	00:00:01.466	87	-1024	-768	-1	-1	-1	-1	4	-1024	-768	-1	-1	-1	-1	4		0	0						Fix_sw.jpg	0	880	547	72	111				0	Content		-72	-111	1466231	679684106
1483	08:53:28.957	00:00:01.482	88	-1024	-768	-1	-1	-1	-1	4	-1024	-768	-1	-1	-1	-1	4		0	0						Fix_sw.jpg	0	880	547	72	111				0	Content		-72	-111	1482899	679700774
1499	08:53:28.973	00:00:01.498	89	-1024	-768	-1	-1	-1	-1	4	-1024	-768	-1	-1	-1	-1	4		0	0						Fix_sw.jpg	0	880	547	72	111				0	Content		-72	-111	1498960	679716835
1516	08:53:28.990	00:00:01.515	90	-1024	-768	-1	-1	-1	-1	4	-1024	-768	-1	-1	-1	-1	4		0	0						Fix_sw.jpg	0	880	547	72	111				0	Content		-72	-111	1515582	679733457
1532	08:53:29.006	00:00:01.532	91	-1024	-768	-1	-1	-1	-1	4	-1024	-768	-1	-1	-1	-1	4		0	0						Fix_sw.jpg	0	880	547	72	111				0	Content		-72	-111	1532331	679750206
1549	08:53:29.023	00:00:01.548	92	-1024	-768	-1	-1	-1	-1	4	-1024	-768	-1	-1	-1	-1	4		0	0						Fix_sw.jpg	0	880	547	72	111				0	Content		-72	-111	1548957	679766832
1566	08:53:29.040	00:00:01.565	93	-1024	-768	-1	-1	-1	-1	4	-1024	-768	-1	-1	-1	-1	4		0	0						Fix_sw.jpg	0	880	547	72	111				0	Content		-72	-111	1565625	679783500
1582	08:53:29.056	00:00:01.582	94	-1024	-768	-1	-1	-1	-1	4	-1024	-768	-1	-1	-1	-1	4		0	0						Fix_sw.jpg	0	880	547	72	111				0	Content		-72	-111	1582293	679800168
1599	08:53:29.073	00:00:01.598	95	-1024	-768	-1	-1	-1	-1	4	-1024	-768	-1	-1	-1	-1	4		0	0						Fix_sw.jpg	0	880	547	72	111				0	Content		-72	-111	1598931	679816806
1616	08:53:29.090	00:00:01.615	96	-1024	-768	-1	-1	-1	-1	4	-1024	-768	-1	-1	-1	-1	4		0	0						Fix_sw.jpg	0	880	547	72	111				0	Content		-72	-111	1615599	679833474
1632	08:53:29.106	00:00:01.632	97	-1024	-768	-1	-1	-1	-1	4	-1024	-768	-1	-1	-1	-1	4		0	0						Fix_sw.jpg	0	880	547	72	111				0	Content		-72	-111	1632267	679850142
1649	08:53:29.123	00:00:01.649	98	-1024	-768	-1	-1	-1	-1	4	-1024	-768	-1	-1	-1	-1	4		0	0						Fix_sw.jpg	0	880	547	72	111				0	Content		-72	-111	1649171	679867046
1666	08:53:29.140	00:00:01.665	99	-1024	-768	-1	-1	-1	-1	4	-1024	-768	-1	-1	-1	-1	4		0	0						Fix_sw.jpg	0	880	547	72	111				0	Content		-72	-111	1665839	679883714
1683	08:53:29.157	00:00:01.682	100	-1024	-768	-1	-1	-1	-1	4	-1024	-768	-1	-1	-1	-1	4		0	0						Fix_sw.jpg	0	880	547	72	111				0	Content		-72	-111	1682792	679900667
1699	08:53:29.173	00:00:01.699	101	-1024	-768	-1	-1	-1	-1	4	-1024	-768	-1	-1	-1	-1	4		0	0						Fix_sw.jpg	0	880	547	72	111				0	Content		-72	-111	1699460	679917335
1716	08:53:29.190	00:00:01.716	102	-1024	-768	-1	-1	-1	-1	4	-1024	-768	-1	-1	-1	-1	4		0	0						Fix_sw.jpg	0	880	547	72	111				0	Content		-72	-111	1716128	679934003
1733	08:53:29.207	00:00:01.733	103	-1024	-768	-1	-1	-1	-1	4	-1024	-768	-1	-1	-1	-1	4		0	0						Fix_sw.jpg	0	880	547	72	111				0	Content		-72	-111	1733411	679951286
1750	08:53:29.224	00:00:01.750	104	-1024	-768	-1	-1	-1	-1	4	-1024	-768	-1	-1	-1	-1	4		0	0						Fix_sw.jpg	0	880	547	72	111				0	Content		-72	-111	1750080	679967955
1767	08:53:29.241	00:00:01.767	105	-1024	-768	-1	-1	-1	-1	4	-1024	-768	-1	-1	-1	-1	4		0	0						Fix_sw.jpg	0	880	547	72	111				0	Content		-72	-111	1767328	679985203
1782	08:53:29.256	00:00:01.782	106	-1024	-768	-1	-1	-1	-1	4	-1024	-768	-1	-1	-1	-1	4		0	0						Fix_sw.jpg	0	880	547	72	111				0	Content		-72	-111	1782063	679999938
1799	08:53:29.273	00:00:01.798	107	-1024	-768	-1	-1	-1	-1	4	-1024	-768	-1	-1	-1	-1	4		0	0						Fix_sw.jpg	0	880	547	72	111				0	Content		-72	-111	1798691	680016566
1815	08:53:29.289	00:00:01.815	108	-1024	-768	-1	-1	-1	-1	4	-1024	-768	-1	-1	-1	-1	4		0	0						Fix_sw.jpg	0	880	547	72	111				0	Content		-72	-111	1815437	680033312
1832	08:53:29.306	00:00:01.832	109	-1024	-768	-1	-1	-1	-1	4	-1024	-768	-1	-1	-1	-1	4		0	0						Fix_sw.jpg	0	880	547	72	111				0	Content		-72	-111	1832119	680049994
1849	08:53:29.323	00:00:01.848	110	-1024	-768	-1	-1	-1	-1	4	-1024	-768	-1	-1	-1	-1	4		0	0						Fix_sw.jpg	0	880	547	72	111				0	Content		-72	-111	1848767	680066642
1865	08:53:29.339	00:00:01.865	111	-1024	-768	-1	-1	-1	-1	4	-1024	-768	-1	-1	-1	-1	4		0	0						Fix_sw.jpg	0	880	547	72	111				0	Content		-72	-111	1865436	680083311
1882	08:53:29.356	00:00:01.882	112	-1024	-768	-1	-1	-1	-1	4	-1024	-768	-1	-1	-1	-1	4		0	0						Fix_sw.jpg	0	880	547	72	111				0	Content		-72	-111	1882104	680099979
1899	08:53:29.373	00:00:01.898	113	-1024	-768	-1	-1	-1	-1	4	-1024	-768	-1	-1	-1	-1	4		0	0						Fix_sw.jpg	0	880	547	72	111				0	Content		-72	-111	1898924	680116799
1916	08:53:29.390	00:00:01.915	114	-1024	-768	-1	-1	-1	-1	4	-1024	-768	-1	-1	-1	-1	4		0	0						Fix_sw.jpg	0	880	547	72	111				0	Content		-72	-111	1915592	680133467
1932	08:53:29.406	00:00:01.932	115	-1024	-768	-1	-1	-1	-1	4	-1024	-768	-1	-1	-1	-1	4		0	0						Fix_sw.jpg	0	880	547	72	111				0	Content		-72	-111	1932260	680150135
1949	08:53:29.423	00:00:01.949	116	-1024	-768	-1	-1	-1	-1	4	-1024	-768	-1	-1	-1	-1	4		0	0						Fix_sw.jpg	0	880	547	72	111				0	Content		-72	-111	1949239	680167114
1967	08:53:29.441	00:00:01.966	117	-1024	-768	-1	-1	-1	-1	4	-1024	-768	-1	-1	-1	-1	4		0	0						Fix_sw.jpg	0	880	547	72	111				0	Content		-72	-111	1966524	680184399
1983	08:53:29.457	00:00:01.983	118	-1024	-768	-1	-1	-1	-1	4	-1024	-768	-1	-1	-1	-1	4		0	0						Fix_sw.jpg	0	880	547	72	111				0	Content		-72	-111	1983192	680201067
1999	08:53:29.473	00:00:01.999	119	-1024	-768	-1	-1	-1	-1	4	-1024	-768	-1	-1	-1	-1	4		0	0						Fix_sw.jpg	0	880	547	72	111				0	Content		-72	-111	1999255	680217130
2016	08:53:29.490	00:00:02.015	120	-1024	-768	-1	-1	-1	-1	4	-1024	-768	-1	-1	-1	-1	4		0	0						Fix_sw.jpg	0	880	547	72	111				0	Content		-72	-111	2015923	680233798
2032	08:53:29.506	00:00:02.031	121	-1024	-768	-1	-1	-1	-1	4	-1024	-768	-1	-1	-1	-1	4		0	0						Fix_sw.jpg	0	880	547	72	111				0	Content		-72	-111	2031931	680249806
2049	08:53:29.523	00:00:02.048	122	-1024	-768	-1	-1	-1	-1	4	-1024	-768	-1	-1	-1	-1	4		0	0						Fix_sw.jpg	0	880	547	72	111				0	Content		-72	-111	2048552	680266427
2065	08:53:29.539	00:00:02.065	123	-1024	-768	-1	-1	-1	-1	4	-1024	-768	-1	-1	-1	-1	4		0	0						Fix_sw.jpg	0	880	547	72	111				0	Content		-72	-111	2065310	680283185
2082	08:53:29.556	00:00:02.081	124	-1024	-768	-1	-1	-1	-1	4	-1024	-768	-1	-1	-1	-1	4		0	0						Fix_sw.jpg	0	880	547	72	111				0	Content		-72	-111	2081938	680299813
2099	08:53:29.573	00:00:02.098	125	-1024	-768	-1	-1	-1	-1	4	-1024	-768	-1	-1	-1	-1	4		0	0						Fix_sw.jpg	0	880	547	72	111				0	Content		-72	-111	2098606	680316481
2115	08:53:29.589	00:00:02.115	126	-1024	-768	-1	-1	-1	-1	4	-1024	-768	-1	-1	-1	-1	4		0	0						Fix_sw.jpg	0	880	547	72	111				0	Content		-72	-111	2115274	680333149
2132	08:53:29.606	00:00:02.131	127	-1024	-768	-1	-1	-1	-1	4	-1024	-768	-1	-1	-1	-1	4		0	0						Fix_sw.jpg	0	880	547	72	111				0	Content		-72	-111	2131924	680349799
2149	08:53:29.623	00:00:02.148	128	-1024	-768	-1	-1	-1	-1	4	-1024	-768	-1	-1	-1	-1	4		0	0						Fix_sw.jpg	0	880	547	72	111				0	Content		-72	-111	2148861	680366736
2166	08:53:29.640	00:00:02.165	129	-1024	-768	-1	-1	-1	-1	4	-1024	-768	-1	-1	-1	-1	4		0	0						Fix_sw.jpg	0	880	547	72	111				0	Content		-72	-111	2165529	680383404
2182	08:53:29.656	00:00:02.182	130	-1024	-768	-1	-1	-1	-1	4	-1024	-768	-1	-1	-1	-1	4		0	0						Fix_sw.jpg	0	880	547	72	111				0	Content		-72	-111	2182420	680400295
2200	08:53:29.674	00:00:02.199	131	-1024	-768	-1	-1	-1	-1	4	-1024	-768	-1	-1	-1	-1	4		0	0						Fix_sw.jpg	0	880	547	72	111				0	Content		-72	-111	2199510	680417385
2216	08:53:29.690	00:00:02.216	132	-1024	-768	-1	-1	-1	-1	4	-1024	-768	-1	-1	-1	-1	4		0	0						Fix_sw.jpg	0	880	547	72	111				0	Content		-72	-111	2216178	680434053
2233	08:53:29.707	00:00:02.232	133	-1024	-768	-1	-1	-1	-1	4	-1024	-768	-1	-1	-1	-1	4		0	0						Fix_sw.jpg	0	880	547	72	111				0	Content		-72	-111	2232846	680450721
2250	08:53:29.724	00:00:02.250	134	-1024	-768	-1	-1	-1	-1	4	-1024	-768	-1	-1	-1	-1	4		0	0						Fix_sw.jpg	0	880	547	72	111				0	Content		-72	-111	2250421	680468296
2265	08:53:29.739	00:00:02.265	135	-1024	-768	-1	-1	-1	-1	4	-1024	-768	-1	-1	-1	-1	4		0	0						Fix_sw.jpg	0	880	547	72	111				0	Content		-72	-111	2265170	680483045
2282	08:53:29.756	00:00:02.281	136	-1024	-768	-1	-1	-1	-1	4	-1024	-768	-1	-1	-1	-1	4		0	0						Fix_sw.jpg	0	880	547	72	111				0	Content		-72	-111	2281795	680499670
2298	08:53:29.772	00:00:02.298	137	-1024	-768	-1	-1	-1	-1	4	-1024	-768	-1	-1	-1	-1	4		0	0						Fix_sw.jpg	0	880	547	72	111				0	Content		-72	-111	2298415	680516290
2315	08:53:29.789	00:00:02.315	138	-1024	-768	-1	-1	-1	-1	4	-1024	-768	-1	-1	-1	-1	4		0	0						Fix_sw.jpg	0	880	547	72	111				0	Content		-72	-111	2315223	680533098
2316	08:53:29.790																				ImageEnd	16	0	0	Fix_sw.jpg
2329	08:53:29.803																				ImageStart	8	0	0	StimuliFarbe_gelb_blau.png
2332	08:53:29.806	00:00:02.331	139	-1024	-768	-1	-1	-1	-1	4	-1024	-768	-1	-1	-1	-1	4		0	0						StimuliFarbe_gelb_blau.png	0	880	547	72	111				0	Content		-72	-111	2331788	680549663
2348	08:53:29.822	00:00:02.348	140	-1024	-768	-1	-1	-1	-1	4	-1024	-768	-1	-1	-1	-1	4		0	0						StimuliFarbe_gelb_blau.png	0	880	547	72	111				0	Content		-72	-111	2348415	680566290
2366	08:53:29.840	00:00:02.365	141	-1024	-768	-1	-1	-1	-1	4	-1024	-768	-1	-1	-1	-1	4		0	0						StimuliFarbe_gelb_blau.png	0	880	547	72	111				0	Content		-72	-111	2365672	680583547
2382	08:53:29.856	00:00:02.382	142	-1024	-768	-1	-1	-1	-1	4	-1024	-768	-1	-1	-1	-1	4		0	0						StimuliFarbe_gelb_blau.png	0	880	547	72	111				0	Content		-72	-111	2382340	680600215
2399	08:53:29.873	00:00:02.399	143	-1024	-768	-1	-1	-1	-1	4	-1024	-768	-1	-1	-1	-1	4		0	0						StimuliFarbe_gelb_blau.png	0	880	547	72	111				0	Content		-72	-111	2399408	680617283
2416	08:53:29.890	00:00:02.416	144	-1024	-768	-1	-1	-1	-1	4	-1024	-768	-1	-1	-1	-1	4		0	0						StimuliFarbe_gelb_blau.png	0	880	547	72	111				0	Content		-72	-111	2416076	680633951
2433	08:53:29.907	00:00:02.432	145	-1024	-768	-1	-1	-1	-1	4	-1024	-768	-1	-1	-1	-1	4		0	0						StimuliFarbe_gelb_blau.png	0	880	547	72	111				0	Content		-72	-111	2432744	680650619
2449	08:53:29.923	00:00:02.448	146	-1024	-768	-1	-1	-1	-1	4	-1024	-768	-1	-1	-1	-1	4		0	0						StimuliFarbe_gelb_blau.png	0	880	547	72	111				0	Content		-72	-111	2448893	680666768
2466	08:53:29.940	00:00:02.465	147	-1024	-768	-1	-1	-1	-1	4	-1024	-768	-1	-1	-1	-1	4		0	0						StimuliFarbe_gelb_blau.png	0	880	547	72	111				0	Content		-72	-111	2465561	680683436
2482	08:53:29.956	00:00:02.481	148	-1024	-768	-1	-1	-1	-1	4	-1024	-768	-1	-1	-1	-1	4		0	0						StimuliFarbe_gelb_blau.png	0	880	547	72	111				0	Content		-72	-111	2481663	680699538
2498	08:53:29.972	00:00:02.498	149	-1024	-768	-1	-1	-1	-1	4	-1024	-768	-1	-1	-1	-1	4		0	0						StimuliFarbe_gelb_blau.png	0	880	547	72	111				0	Content		-72	-111	2498287	680716162
2515	08:53:29.989	00:00:02.515	150	-1024	-768	-1	-1	-1	-1	4	-1024	-768	-1	-1	-1	-1	4		0	0						StimuliFarbe_gelb_blau.png	0	880	547	72	111				0	Content		-72	-111	2515034	680732909
2532	08:53:30.006	00:00:02.531	151	-1024	-768	-1	-1	-1	-1	4	-1024	-768	-1	-1	-1	-1	4		0	0						StimuliFarbe_gelb_blau.png	0	880	547	72	111				0	Content		-72	-111	2531714	680749589
2548	08:53:30.022	00:00:02.548	152	-1024	-768	-1	-1	-1	-1	4	-1024	-768	-1	-1	-1	-1	4		0	0						StimuliFarbe_gelb_blau.png	0	880	547	72	111				0	Content		-72	-111	2548282	680766157
2565	08:53:30.039	00:00:02.565	153	-1024	-768	-1	-1	-1	-1	4	-1024	-768	-1	-1	-1	-1	4		0	0						StimuliFarbe_gelb_blau.png	0	880	547	72	111				0	Content		-72	-111	2565117	680782992
2582	08:53:30.056	00:00:02.581	154	-1024	-768	-1	-1	-1	-1	4	-1024	-768	-1	-1	-1	-1	4		0	0						StimuliFarbe_gelb_blau.png	0	880	547	72	111				0	Content		-72	-111	2581785	680799660
2598	08:53:30.072	00:00:02.598	155	-1024	-768	-1	-1	-1	-1	4	-1024	-768	-1	-1	-1	-1	4		0	0						StimuliFarbe_gelb_blau.png	0	880	547	72	111				0	Content		-72	-111	2598453	680816328
2616	08:53:30.090	00:00:02.615	156	-1024	-768	-1	-1	-1	-1	4	-1024	-768	-1	-1	-1	-1	4		0	0						StimuliFarbe_gelb_blau.png	0	880	547	72	111				0	Content		-72	-111	2615531	680833406
2633	08:53:30.107	00:00:02.632	157	-1024	-768	-1	-1	-1	-1	4	-1024	-768	-1	-1	-1	-1	4		0	0						StimuliFarbe_gelb_blau.png	0	880	547	72	111				0	Content		-72	-111	2632778	680850653
2649	08:53:30.123	00:00:02.648	158	-1024	-768	-1	-1	-1	-1	4	-1024	-768	-1	-1	-1	-1	4		0	0						StimuliFarbe_gelb_blau.png	0	880	547	72	111				0	Content		-72	-111	2648840	680866715
2666	08:53:30.140	00:00:02.665	159	-1024	-768	-1	-1	-1	-1	4	-1024	-768	-1	-1	-1	-1	4		0	0						StimuliFarbe_gelb_blau.png	0	880	547	72	111				0	Content		-72	-111	2665508	680883383
2682	08:53:30.156	00:00:02.681	160	-1024	-768	-1	-1	-1	-1	4	-1024	-768	-1	-1	-1	-1	4		0	0						StimuliFarbe_gelb_blau.png	0	880	547	72	111				0	Content		-72	-111	2681524	680899399
2698	08:53:30.172	00:00:02.698	161	-1024	-768	-1	-1	-1	-1	4	-1024	-768	-1	-1	-1	-1	4		0	0						StimuliFarbe_gelb_blau.png	0	880	547	72	111				0	Content		-72	-111	2698146	680916021
2715	08:53:30.189	00:00:02.714	162	-1024	-768	-1	-1	-1	-1	4	-1024	-768	-1	-1	-1	-1	4		0	0						StimuliFarbe_gelb_blau.png	0	880	547	72	111				0	Content		-72	-111	2714897	680932772
2732	08:53:30.206	00:00:02.731	163	-1024	-768	-1	-1	-1	-1	4	-1024	-768	-1	-1	-1	-1	4		0	0						StimuliFarbe_gelb_blau.png	0	880	547	72	111				0	Content		-72	-111	2731579	680949454
2748	08:53:30.222	00:00:02.748	164	-1024	-768	-1	-1	-1	-1	4	-1024	-768	-1	-1	-1	-1	4		0	0						StimuliFarbe_gelb_blau.png	0	880	547	72	111				0	Content		-72	-111	2748147	680966022
2765	08:53:30.239	00:00:02.764	165	-1024	-768	-1	-1	-1	-1	4	-1024	-768	-1	-1	-1	-1	4		0	0						StimuliFarbe_gelb_blau.png	0	880	547	72	111				0	Content		-72	-111	2764774	680982649
2782	08:53:30.256	00:00:02.781	166	-1024	-768	-1	-1	-1	-1	4	-1024	-768	-1	-1	-1	-1	4		0	0						StimuliFarbe_gelb_blau.png	0	880	547	72	111				0	Content		-72	-111	2781857	680999732
2799	08:53:30.273	00:00:02.798	167	-1024	-768	-1	-1	-1	-1	4	-1024	-768	-1	-1	-1	-1	4		0	0						StimuliFarbe_gelb_blau.png	0	880	547	72	111				0	Content		-72	-111	2798525	681016400
2815	08:53:30.289	00:00:02.815	168	-1024	-768	-1	-1	-1	-1	4	-1024	-768	-1	-1	-1	-1	4		0	0						StimuliFarbe_gelb_blau.png	0	880	547	72	111				0	Content		-72	-111	2815194	681033069
2833	08:53:30.307	00:00:02.832	169	-1024	-768	-1	-1	-1	-1	4	-1024	-768	-1	-1	-1	-1	4		0	0						StimuliFarbe_gelb_blau.png	0	880	547	72	111				0	Content		-72	-111	2832643	681050518
2850	08:53:30.324	00:00:02.850	170	-1024	-768	-1	-1	-1	-1	4	-1024	-768	-1	-1	-1	-1	4		0	0						StimuliFarbe_gelb_blau.png	0	880	547	72	111				0	Content		-72	-111	2850013	681067888
2866	08:53:30.340	00:00:02.865	171	-1024	-768	-1	-1	-1	-1	4	-1024	-768	-1	-1	-1	-1	4		0	0						StimuliFarbe_gelb_blau.png	0	880	547	72	111				0	Content		-72	-111	2865701	681083576
2882	08:53:30.356	00:00:02.882	172	-1024	-768	-1	-1	-1	-1	4	-1024	-768	-1	-1	-1	-1	4		0	0						StimuliFarbe_gelb_blau.png	0	880	547	72	111				0	Content		-72	-111	2882369	681100244
2898	08:53:30.372	00:00:02.898	173	-1024	-768	-1	-1	-1	-1	4	-1024	-768	-1	-1	-1	-1	4		0	0						StimuliFarbe_gelb_blau.png	0	880	547	72	111				0	Content		-72	-111	2898139	681116014
2915	08:53:30.389	00:00:02.914	174	-1024	-768	-1	-1	-1	-1	4	-1024	-768	-1	-1	-1	-1	4		0	0						StimuliFarbe_gelb_blau.png	0	880	547	72	111				0	Content		-72	-111	2914763	681132638
2931	08:53:30.405	00:00:02.931	175	-1024	-768	-1	-1	-1	-1	4	-1024	-768	-1	-1	-1	-1	4		0	0						StimuliFarbe_gelb_blau.png	0	880	547	72	111				0	Content		-72	-111	2931441	681149316
2948	08:53:30.422	00:00:02.948	176	-1024	-768	-1	-1	-1	-1	4	-1024	-768	-1	-1	-1	-1	4		0	0						StimuliFarbe_gelb_blau.png	0	880	547	72	111				0	Content		-72	-111	2948010	681165885
2965	08:53:30.439	00:00:02.964	177	-1024	-768	-1	-1	-1	-1	4	-1024	-768	-1	-1	-1	-1	4		0	0						StimuliFarbe_gelb_blau.png	0	880	547	72	111				0	Content		-72	-111	2964886	681182761
2982	08:53:30.456	00:00:02.981	178	-1024	-768	-1	-1	-1	-1	4	-1024	-768	-1	-1	-1	-1	4		0	0						StimuliFarbe_gelb_blau.png	0	880	547	72	111				0	Content		-72	-111	2981554	681199429
2998	08:53:30.472	00:00:02.998	179	-1024	-768	-1	-1	-1	-1	4	-1024	-768	-1	-1	-1	-1	4		0	0						StimuliFarbe_gelb_blau.png	0	880	547	72	111				0	Content		-72	-111	2998222	681216097
3015	08:53:30.489	00:00:03.015	180	-1024	-768	-1	-1	-1	-1	4	-1024	-768	-1	-1	-1	-1	4		0	0						StimuliFarbe_gelb_blau.png	0	880	547	72	111				0	Content		-72	-111	3015200	681233075
3032	08:53:30.506	00:00:03.031	181	-1024	-768	-1	-1	-1	-1	4	-1024	-768	-1	-1	-1	-1	4		0	0						StimuliFarbe_gelb_blau.png	0	880	547	72	111				0	Content		-72	-111	3031868	681249743
3049	08:53:30.523	00:00:03.048	182	-1024	-768	-1	-1	-1	-1	4	-1024	-768	-1	-1	-1	-1	4		0	0						StimuliFarbe_gelb_blau.png	0	880	547	72	111				0	Content		-72	-111	3048536	681266411
3066	08:53:30.540	00:00:03.065	183	-1024	-768	-1	-1	-1	-1	4	-1024	-768	-1	-1	-1	-1	4		0	0						StimuliFarbe_gelb_blau.png	0	880	547	72	111				0	Content		-72	-111	3065815	681283690
3082	08:53:30.556	00:00:03.082	184	-1024	-768	-1	-1	-1	-1	4	-1024	-768	-1	-1	-1	-1	4		0	0						StimuliFarbe_gelb_blau.png	0	880	547	72	111				0	Content		-72	-111	3082483	681300358
3100	08:53:30.574	00:00:03.099	185	-1024	-768	-1	-1	-1	-1	4	-1024	-768	-1	-1	-1	-1	4		0	0						StimuliFarbe_gelb_blau.png	0	880	547	72	111				0	Content		-72	-111	3099715	681317590
3115	08:53:30.589	00:00:03.114	186	-1024	-768	-1	-1	-1	-1	4	-1024	-768	-1	-1	-1	-1	4		0	0						StimuliFarbe_gelb_blau.png	0	880	547	72	111				0	Content		-72	-111	3114586	681332461
3131	08:53:30.605	00:00:03.131	187	-1024	-768	-1	-1	-1	-1	4	-1024	-768	-1	-1	-1	-1	4		0	0						StimuliFarbe_gelb_blau.png	0	880	547	72	111				0	Content		-72	-111	3131217	681349092
3148	08:53:30.622	00:00:03.147	188	-1024	-768	-1	-1	-1	-1	4	-1024	-768	-1	-1	-1	-1	4		0	0						StimuliFarbe_gelb_blau.png	0	880	547	72	111				0	Content		-72	-111	3147960	681365835
3165	08:53:30.639	00:00:03.164	189	-1024	-768	-1	-1	-1	-1	4	-1024	-768	-1	-1	-1	-1	4		0	0						StimuliFarbe_gelb_blau.png	0	880	547	72	111				0	Content		-72	-111	3164513	681382388
3181	08:53:30.655	00:00:03.181	190	-1024	-768	-1	-1	-1	-1	4	-1024	-768	-1	-1	-1	-1	4		0	0						StimuliFarbe_gelb_blau.png	0	880	547	72	111				0	Content		-72	-111	3181210	681399085
3198	08:53:30.672	00:00:03.197	191	-1024	-768	-1	-1	-1	-1	4	-1024	-768	-1	-1	-1	-1	4		0	0						StimuliFarbe_gelb_blau.png	0	880	547	72	111				0	Content		-72	-111	3197833	681415708
3215	08:53:30.689	00:00:03.214	192	-1024	-768	-1	-1	-1	-1	4	-1024	-768	-1	-1	-1	-1	4		0	0						StimuliFarbe_gelb_blau.png	0	880	547	72	111				0	Content		-72	-111	3214879	681432754
3232	08:53:30.706	00:00:03.231	193	-1024	-768	-1	-1	-1	-1	4	-1024	-768	-1	-1	-1	-1	4		0	0						StimuliFarbe_gelb_blau.png	0	880	547	72	111				0	Content		-72	-111	3231547	681449422
3248	08:53:30.722	00:00:03.248	194	-1024	-768	-1	-1	-1	-1	4	-1024	-768	-1	-1	-1	-1	4		0	0						StimuliFarbe_gelb_blau.png	0	880	547	72	111				0	Content		-72	-111	3248215	681466090
3266	08:53:30.740	00:00:03.265	195	-1024	-768	-1	-1	-1	-1	4	-1024	-768	-1	-1	-1	-1	4		0	0						StimuliFarbe_gelb_blau.png	0	880	547	72	111				0	Content		-72	-111	3265705	681483580
3283	08:53:30.757	00:00:03.282	196	-1024	-768	-1	-1	-1	-1	4	-1024	-768	-1	-1	-1	-1	4		0	0						StimuliFarbe_gelb_blau.png	0	880	547	72	111				0	Content		-72	-111	3282953	681500828
3299	08:53:30.773	00:00:03.298	197	-1024	-768	-1	-1	-1	-1	4	-1024	-768	-1	-1	-1	-1	4		0	0						StimuliFarbe_gelb_blau.png	0	880	547	72	111				0	Content		-72	-111	3298703	681516578
3315	08:53:30.789	00:00:03.315	198	-1024	-768	-1	-1	-1	-1	4	-1024	-768	-1	-1	-1	-1	4		0	0						StimuliFarbe_gelb_blau.png	0	880	547	72	111				0	Content		-72	-111	3315371	681533246
3331	08:53:30.805	00:00:03.331	199	-1024	-768	-1	-1	-1	-1	4	-1024	-768	-1	-1	-1	-1	4		0	0						StimuliFarbe_gelb_blau.png	0	880	547	72	111				0	Content		-72	-111	3331076	681548951
3348	08:53:30.822	00:00:03.347	200	-1024	-768	-1	-1	-1	-1	4	-1024	-768	-1	-1	-1	-1	4		0	0						StimuliFarbe_gelb_blau.png	0	880	547	72	111				0	Content		-72	-111	3347699	681565574
3365	08:53:30.839	00:00:03.364	201	-1024	-768	-1	-1	-1	-1	4	-1024	-768	-1	-1	-1	-1	4		0	0						StimuliFarbe_gelb_blau.png	0	880	547	72	111				0	Content		-72	-111	3364504	681582379
3381	08:53:30.855	00:00:03.381	202	-1024	-768	-1	-1	-1	-1	4	-1024	-768	-1	-1	-1	-1	4		0	0						StimuliFarbe_gelb_blau.png	0	880	547	72	111				0	Content		-72	-111	3381072	681598947
3398	08:53:30.872	00:00:03.397	203	-1024	-768	-1	-1	-1	-1	4	-1024	-768	-1	-1	-1	-1	4		0	0						StimuliFarbe_gelb_blau.png	0	880	547	72	111				0	Content		-72	-111	3397906	681615781
3415	08:53:30.889	00:00:03.414	204	-1024	-768	-1	-1	-1	-1	4	-1024	-768	-1	-1	-1	-1	4		0	0						StimuliFarbe_gelb_blau.png	0	880	547	72	111				0	Content		-72	-111	3414574	681632449
3431	08:53:30.905	00:00:03.431	205	-1024	-768	-1	-1	-1	-1	4	-1024	-768	-1	-1	-1	-1	4		0	0						StimuliFarbe_gelb_blau.png	0	880	547	72	111				0	Content		-72	-111	3431242	681649117
3448	08:53:30.922	00:00:03.448	206	-1024	-768	-1	-1	-1	-1	4	-1024	-768	-1	-1	-1	-1	4		0	0						StimuliFarbe_gelb_blau.png	0	880	547	72	111				0	Content		-72	-111	3448194	681666069
3466	08:53:30.940	00:00:03.465	207	-1024	-768	-1	-1	-1	-1	4	-1024	-768	-1	-1	-1	-1	4		0	0						StimuliFarbe_gelb_blau.png	0	880	547	72	111				0	Content		-72	-111	3465569	681683444
3482	08:53:30.956	00:00:03.481	208	-1024	-768	-1	-1	-1	-1	4	-1024	-768	-1	-1	-1	-1	4		0	0						StimuliFarbe_gelb_blau.png	0	880	547	72	111				0	Content		-72	-111	3481631	681699506
3498	08:53:30.972	00:00:03.498	209	-1024	-768	-1	-1	-1	-1	4	-1024	-768	-1	-1	-1	-1	4		0	0						StimuliFarbe_gelb_blau.png	0	880	547	72	111				0	Content		-72	-111	3498299	681716174
3514	08:53:30.988	00:00:03.514	210	-1024	-768	-1	-1	-1	-1	4	-1024	-768	-1	-1	-1	-1	4		0	0						StimuliFarbe_gelb_blau.png	0	880	547	72	111				0	Content		-72	-111	3514317	681732192
3531	08:53:31.005	00:00:03.530	211	-1024	-768	-1	-1	-1	-1	4	-1024	-768	-1	-1	-1	-1	4		0	0						StimuliFarbe_gelb_blau.png	0	880	547	72	111				0	Content		-72	-111	3530939	681748814
3548	08:53:31.022	00:00:03.547	212	-1024	-768	-1	-1	-1	-1	4	-1024	-768	-1	-1	-1	-1	4		0	0						StimuliFarbe_gelb_blau.png	0	880	547	72	111				0	Content		-72	-111	3547689	681765564
3564	08:53:31.038	00:00:03.564	213	-1024	-768	-1	-1	-1	-1	4	-1024	-768	-1	-1	-1	-1	4		0	0						StimuliFarbe_gelb_blau.png	0	880	547	72	111				0	Content		-72	-111	3564366	681782241
3581	08:53:31.055	00:00:03.580	214	-1024	-768	-1	-1	-1	-1	4	-1024	-768	-1	-1	-1	-1	4		0	0						StimuliFarbe_gelb_blau.png	0	880	547	72	111				0	Content		-72	-111	3580931	681798806
3598	08:53:31.072	00:00:03.597	215	-1024	-768	-1	-1	-1	-1	4	-1024	-768	-1	-1	-1	-1	4		0	0						StimuliFarbe_gelb_blau.png	0	880	547	72	111				0	Content		-72	-111	3597555	681815430
3615	08:53:31.089	00:00:03.614	216	-1024	-768	-1	-1	-1	-1	4	-1024	-768	-1	-1	-1	-1	4		0	0						StimuliFarbe_gelb_blau.png	0	880	547	72	111				0	Content		-72	-111	3614804	681832679
3632	08:53:31.106	00:00:03.632	217	-1024	-768	-1	-1	-1	-1	4	-1024	-768	-1	-1	-1	-1	4		0	0						StimuliFarbe_gelb_blau.png	0	880	547	72	111				0	Content		-72	-111	3632116	681849991
3649	08:53:31.123	00:00:03.648	218	-1024	-768	-1	-1	-1	-1	4	-1024	-768	-1	-1	-1	-1	4		0	0						StimuliFarbe_gelb_blau.png	0	880	547	72	111				0	Content		-72	-111	3648784	681866659
3665	08:53:31.139	00:00:03.664	219	-1024	-768	-1	-1	-1	-1	4	-1024	-768	-1	-1	-1	-1	4		0	0						StimuliFarbe_gelb_blau.png	0	880	547	72	111				0	Content		-72	-111	3664855	681882730
3682	08:53:31.156	00:00:03.681	220	-1024	-768	-1	-1	-1	-1	4	-1024	-768	-1	-1	-1	-1	4		0	0						StimuliFarbe_gelb_blau.png	0	880	547	72	111				0	Content		-72	-111	3681523	681899398
3698	08:53:31.172	00:00:03.697	221	-1024	-768	-1	-1	-1	-1	4	-1024	-768	-1	-1	-1	-1	4		0	0						StimuliFarbe_gelb_blau.png	0	880	547	72	111				0	Content		-72	-111	3697548	681915423
3714	08:53:31.188	00:00:03.714	222	-1024	-768	-1	-1	-1	-1	4	-1024	-768	-1	-1	-1	-1	4		0	0						StimuliFarbe_gelb_blau.png	0	880	547	72	111				0	Content		-72	-111	3714170	681932045
3731	08:53:31.205	00:00:03.730	223	-1024	-768	-1	-1	-1	-1	4	-1024	-768	-1	-1	-1	-1	4		0	0						StimuliFarbe_gelb_blau.png	0	880	547	72	111				0	Content		-72	-111	3730807	681948682
3747	08:53:31.221	00:00:03.747	224	-1024	-768	-1	-1	-1	-1	4	-1024	-768	-1	-1	-1	-1	4		0	0						StimuliFarbe_gelb_blau.png	0	880	547	72	111				0	Content		-72	-111	3747419	681965294
3764	08:53:31.238	00:00:03.764	225	-1024	-768	-1	-1	-1	-1	4	-1024	-768	-1	-1	-1	-1	4		0	0						StimuliFarbe_gelb_blau.png	0	880	547	72	111				0	Content		-72	-111	3764104	681981979
3781	08:53:31.255	00:00:03.780	226	-1024	-768	-1	-1	-1	-1	4	-1024	-768	-1	-1	-1	-1	4		0	0						StimuliFarbe_gelb_blau.png	0	880	547	72	111				0	Content		-72	-111	3780772	681998647
3797	08:53:31.271	00:00:03.797	227	-1024	-768	-1	-1	-1	-1	4	-1024	-768	-1	-1	-1	-1	4		0	0						StimuliFarbe_gelb_blau.png	0	880	547	72	111				0	Content		-72	-111	3797413	682015288
3814	08:53:31.288	00:00:03.814	228	-1024	-768	-1	-1	-1	-1	4	-1024	-768	-1	-1	-1	-1	4		0	0						StimuliFarbe_gelb_blau.png	0	880	547	72	111				0	Content		-72	-111	3814036	682031911
3831	08:53:31.305	00:00:03.830	229	-1024	-768	-1	-1	-1	-1	4	-1024	-768	-1	-1	-1	-1	4		0	0						StimuliFarbe_gelb_blau.png	0	880	547	72	111				0	Content		-72	-111	3830723	682048598
3847	08:53:31.321	00:00:03.847	230	-1024	-768	-1	-1	-1	-1	4	-1024	-768	-1	-1	-1	-1	4		0	0						StimuliFarbe_gelb_blau.png	0	880	547	72	111				0	Content		-72	-111	3847391	682065266
3864	08:53:31.338	00:00:03.864	231	-1024	-768	-1	-1	-1	-1	4	-1024	-768	-1	-1	-1	-1	4		0	0						StimuliFarbe_gelb_blau.png	0	880	547	72	111				0	Content		-72	-111	3864032	682081907
3881	08:53:31.355	00:00:03.880	232	-1024	-768	-1	-1	-1	-1	4	-1024	-768	-1	-1	-1	-1	4		0	0						StimuliFarbe_gelb_blau.png	0	880	547	72	111				0	Content		-72	-111	3880656	682098531
3897	08:53:31.371	00:00:03.897	233	-1024	-768	-1	-1	-1	-1	4	-1024	-768	-1	-1	-1	-1	4		0	0						StimuliFarbe_gelb_blau.png	0	880	547	72	111				0	Content		-72	-111	3897406	682115281
3914	08:53:31.388	00:00:03.914	234	-1024	-768	-1	-1	-1	-1	4	-1024	-768	-1	-1	-1	-1	4		0	0						StimuliFarbe_gelb_blau.png	0	880	547	72	111				0	Content		-72	-111	3914031	682131906
3931	08:53:31.405	00:00:03.930	235	-1024	-768	-1	-1	-1	-1	4	-1024	-768	-1	-1	-1	-1	4		0	0						StimuliFarbe_gelb_blau.png	0	880	547	72	111				0	Content		-72	-111	3930652	682148527
3947	08:53:31.421	00:00:03.947	236	-1024	-768	-1	-1	-1	-1	4	-1024	-768	-1	-1	-1	-1	4		0	0						StimuliFarbe_gelb_blau.png	0	880	547	72	111				0	Content		-72	-111	3947275	682165150
3964	08:53:31.438	00:00:03.964	237	-1024	-768	-1	-1	-1	-1	4	-1024	-768	-1	-1	-1	-1	4		0	0						StimuliFarbe_gelb_blau.png	0	880	547	72	111				0	Content		-72	-111	3964024	682181899
3981	08:53:31.455	00:00:03.980	238	-1024	-768	-1	-1	-1	-1	4	-1024	-768	-1	-1	-1	-1	4		0	0						StimuliFarbe_gelb_blau.png	0	880	547	72	111				0	Content		-72	-111	3980647	682198522
3997	08:53:31.471	00:00:03.997	239	-1024	-768	-1	-1	-1	-1	4	-1024	-768	-1	-1	-1	-1	4		0	0						StimuliFarbe_gelb_blau.png	0	880	547	72	111				0	Content		-72	-111	3997272	682215147
4014	08:53:31.488	00:00:04.013	240	-1024	-768	-1	-1	-1	-1	4	-1024	-768	-1	-1	-1	-1	4		0	0						StimuliFarbe_gelb_blau.png	0	880	547	72	111				0	Content		-72	-111	4013896	682231771
4031	08:53:31.505	00:00:04.030	241	548,1921	246,369	0,3579293	0,5362989	447,2148	4,066472	1	526,2289	241,4846	0,3579441	0,536298	447,2148	4,064407	3	1	548	246						StimuliFarbe_gelb_blau.png	0	880	547	72	111	510	148	233	0	Content		476	135	4030645	682248520
4047	08:53:31.521	00:00:04.047	242	548,1921	246,369	0,3652608	0,5365458	421,8666	4,066472	1	526,2289	241,4846	0,3652608	0,5365458	421,8666	4,064407	3	1	548	246						StimuliFarbe_gelb_blau.png	0	880	547	72	111	510	148	233	0	Content		476	135	4047269	682265144
4064	08:53:31.538	00:00:04.063	243	-1024	-768	-1	-1	-1	-1	4	-1024	-768	-1	-1	-1	-1	4	1	0	0						StimuliFarbe_gelb_blau.png	0	880	547	72	111	510	148	233	0	Content		-72	-111	4063891	682281766
4081	08:53:31.555	00:00:04.080	244	606,8921	268,2097	0,3650728	0,5393178	421,8666	3,841686	1	587,9189	263,9713	0,3650891	0,5393167	421,8666	3,841084	3	1	607	268						StimuliFarbe_gelb_blau.png	0	880	547	72	111	510	148	233	0	Content		535	157	4080513	682298388
4097	08:53:31.571	00:00:04.097	245	606,8921	268,2097	0,3723858	0,5396996	405,2675	3,841686	1	587,9189	263,9713	0,3723858	0,5396996	405,2675	3,841084	3	1	607	268						StimuliFarbe_gelb_blau.png	0	880	547	72	111	510	148	233	0	Content		535	157	4097263	682315138
4114	08:53:31.588	00:00:04.113	246	-1024	-768	-1	-1	-1	-1	4	-1024	-768	-1	-1	-1	-1	4	1	0	0						StimuliFarbe_gelb_blau.png	0	880	547	72	111	510	148	233	0	Content		-72	-111	4113885	682331760
4131	08:53:31.605	00:00:04.130	247	-1024	-768	-1	-1	-1	-1	4	-1024	-768	-1	-1	-1	-1	4	1	0	0						StimuliFarbe_gelb_blau.png	0	880	547	72	111	510	148	233	0	Content		-72	-111	4130580	682348455
4147	08:53:31.621	00:00:04.147	248	-1024	-768	-1	-1	-1	-1	4	-1024	-768	-1	-1	-1	-1	4	1	0	0						StimuliFarbe_gelb_blau.png	0	880	547	72	111	510	148	233	0	Content		-72	-111	4147248	682365123
4164	08:53:31.638	00:00:04.163	249	-1024	-768	-1	-1	-1	-1	4	-1024	-768	-1	-1	-1	-1	4	1	0	0						StimuliFarbe_gelb_blau.png	0	880	547	72	111	510	148	233	0	Content		-72	-111	4163901	682381776
4181	08:53:31.655	00:00:04.180	250	581,3052	249,7414	0,3819682	0,5430018	420,2932	3,561572	3	558,348	245,4478	0,3819986	0,5430006	420,2932	3,560497	1	1	558	245						StimuliFarbe_gelb_blau.png	0	880	547	72	111	510	148	233	0	Content		486	134	4180507	682398382
4197	08:53:31.671	00:00:04.197	251	582,2421	270,3669	0,3637109	0,5435157	420,2932	3,428515	1	562,4187	266,6909	0,3637273	0,5435146	420,2932	3,427758	3	1	582	270						StimuliFarbe_gelb_blau.png	0	880	547	72	111	510	148	233	0	Content		510	159	4197133	682415008
4214	08:53:31.688	00:00:04.213	252	582,2421	270,3669	0,3643513	0,5441839	419,9836	3,428515	1	562,4187	266,6909	0,3643513	0,5441839	419,9836	3,427758	3	1	582	270						StimuliFarbe_gelb_blau.png	0	880	547	72	111	510	148	233	0	Content		510	159	4213882	682431757
4231	08:53:31.705	00:00:04.230	253	-1024	-768	-1	-1	-1	-1	4	-1024	-768	-1	-1	-1	-1	4	1	0	0						StimuliFarbe_gelb_blau.png	0	880	547	72	111	510	148	233	0	Content		-72	-111	4230505	682448380
4247	08:53:31.721	00:00:04.247	254	617,3168	250,6688	0,3643828	0,5461628	419,9837	3,345849	1	598,2654	247,0534	0,3643992	0,5461617	419,9837	3,345481	3	1	617	251						StimuliFarbe_gelb_blau.png	0	880	547	72	111	510	148	233	0	Content		545	140	4247130	682465005
4264	08:53:31.738	00:00:04.263	255	-1024	-768	-1	-1	-1	-1	4	-1024	-768	-1	-1	-1	-1	4	2	0	0						StimuliFarbe_gelb_blau.png	0	880	547	72	111	548	233	133	0	Content		-72	-111	4263796	682481671
4280	08:53:31.754	00:00:04.280	256	-1024	-768	-1	-1	-1	-1	4	-1024	-768	-1	-1	-1	-1	4	2	0	0						StimuliFarbe_gelb_blau.png	0	880	547	72	111	548	233	133	0	Content		-72	-111	4280464	682498339
4297	08:53:31.771	00:00:04.297	257	651,3676	265,1736	0,3744433	0,5494823	419,9837	3,307113	3	582,8812	338,6119	0,3761653	0,549495	392,0479	3,086165	1	2	583	339						StimuliFarbe_gelb_blau.png	0	880	547	72	111	548	233	133	0	Content		511	228	4297083	682514958
4314	08:53:31.788	00:00:04.313	258	709,2889	259,3323	0,3843243	0,5511127	419,9836	3,337532	3	636,3814	335,1667	0,3770677	0,5511702	392,048	3,114615	1	2	636	335						StimuliFarbe_gelb_blau.png	0	880	547	72	111	548	233	133	0	Content		564	224	4313832	682531707
4330	08:53:31.804	00:00:04.330	259	-1024	-768	-1	-1	-1	-1	4	-1024	-768	-1	-1	-1	-1	4	2	0	0						StimuliFarbe_gelb_blau.png	0	880	547	72	111	548	233	133	0	Content		-72	-111	4330457	682548332
4347	08:53:31.821	00:00:04.347	260	662,5243	277,7712	0,375613	0,5537277	419,9837	3,338866	3	591,3297	351,5732	0,3773526	0,5537412	391,4425	3,111008	1	2	591	352						StimuliFarbe_gelb_blau.png	0	880	547	72	111	548	233	133	0	Content		519	241	4347083	682564958
4364	08:53:31.838	00:00:04.363	261	717,0094	274,6416	0,3848093	0,5548697	419,9836	3,193943	3	642,3242	349,915	0,3773781	0,5549284	391,4425	2,976128	1	2	642	350						StimuliFarbe_gelb_blau.png	0	880	547	72	111	548	233	133	0	Content		570	239	4363706	682581581
4380	08:53:31.854	00:00:04.380	262	694,8498	277,6722	0,3848298	0,5560259	419,9836	3,325855	3	622,61	352,2712	0,3773982	0,5560845	391,4425	3,100293	1	2	623	352						StimuliFarbe_gelb_blau.png	0	880	547	72	111	548	233	133	0	Content		551	241	4380455	682598330
4397	08:53:31.871	00:00:04.397	263	592,6575	298,7656	0,3666468	0,5568655	419,9837	3,331142	3	527,3045	368,174	0,377553	0,5568344	391,4426	3,104982	1	3	527	368						StimuliFarbe_gelb_blau.png	0	880	547	72	111	454	262	283	0	Content		455	257	4397079	682614954
4414	08:53:31.888	00:00:04.413	264	587,6679	366,7415	0,3777836	0,5577262	391,6884	3,115776	3	567,9604	365,3649	0,3778098	0,5577248	391,6883	3,113551	1	3	568	365						StimuliFarbe_gelb_blau.png	0	880	547	72	111	454	262	283	0	Content		496	254	4413706	682631581
4430	08:53:31.904	00:00:04.430	265	557,3331	359,0122	0,3778683	0,5585145	391,6884	2,980822	3	538,2756	357,5695	0,3778866	0,5585132	391,6884	2,978487	1	3	538	358						StimuliFarbe_gelb_blau.png	0	880	547	72	111	454	262	283	0	Content		466	247	4430452	682648327
4447	08:53:31.921	00:00:04.447	266	589,6857	402,7408	0,3780588	0,5590498	392,3253	3,101338	3	569,9608	402,2543	0,3780849	0,5590485	392,3252	3,098495	1	3	570	402						StimuliFarbe_gelb_blau.png	0	880	547	72	111	454	262	283	0	Content		498	291	4447076	682664951
4464	08:53:31.938	00:00:04.463	267	-1024	-768	-1	-1	-1	-1	4	-1024	-768	-1	-1	-1	-1	4	3	0	0						StimuliFarbe_gelb_blau.png	0	880	547	72	111	454	262	283	0	Content		-72	-111	4463700	682681575
4480	08:53:31.954	00:00:04.480	268	520,0452	379,9796	0,3778259	0,5604112	392,3253	3,025373	3	500,1119	378,5981	0,3778442	0,5604098	392,3253	3,02281	1	3	500	379						StimuliFarbe_gelb_blau.png	0	880	547	72	111	454	262	283	0	Content		428	268	4480321	682698196
4497	08:53:31.971	00:00:04.497	269	537,9098	394,2765	0,3783943	0,5611919	392,3253	3,002649	3	518,4429	393,3272	0,3784126	0,5611905	392,3253	3,000111	1	3	518	393						StimuliFarbe_gelb_blau.png	0	880	547	72	111	454	262	283	0	Content		446	282	4497073	682714948
4514	08:53:31.988	00:00:04.513	270	537,2275	401,7604	0,3789574	0,5621082	392,3253	3,101907	3	517,7972	400,8428	0,3789757	0,5621069	392,3253	3,099263	1	3	518	401						StimuliFarbe_gelb_blau.png	0	880	547	72	111	454	262	283	0	Content		446	290	4513696	682731571
4530	08:53:32.004	00:00:04.530	271	566,3841	302,5988	0,3747422	0,5627076	404,5771	2,977459	3	543,0986	300,2802	0,3747083	0,5627028	404,5771	2,975287	1	3	543	300						StimuliFarbe_gelb_blau.png	0	880	547	72	111	454	262	283	0	Content		471	189	4530321	682748196
4547	08:53:32.021	00:00:04.546	272	547,6317	358,4963	0,3805619	0,5634986	390,4421	2,9289	3	524,774	357,0099	0,380526	0,5634934	390,4422	2,926302	1	3	525	357						StimuliFarbe_gelb_blau.png	0	880	547	72	111	454	262	283	0	Content		453	246	4546942	682764817
4564	08:53:32.038	00:00:04.563	273	526,489	313,6468	0,3725481	0,56386	409,2221	3,045648	3	505,696	311,3134	0,3725659	0,5638553	409,2221	3,043508	1	3	506	311						StimuliFarbe_gelb_blau.png	0	880	547	72	111	454	262	283	0	Content		434	200	4563694	682781569
4580	08:53:32.054	00:00:04.580	274	-1024	-768	-1	-1	-1	-1	4	-1024	-768	-1	-1	-1	-1	4	3	0	0						StimuliFarbe_gelb_blau.png	0	880	547	72	111	454	262	283	0	Content		-72	-111	4580320	682798195
4597	08:53:32.071	00:00:04.596	275	556,4033	340,5637	0,3722073	0,5653017	409,2221	3,143785	3	536,3809	338,8302	0,3722244	0,5653005	409,2221	3,141459	1	3	536	339						StimuliFarbe_gelb_blau.png	0	880	547	72	111	454	262	283	0	Content		464	228	4596941	682814816
4614	08:53:32.088	00:00:04.613	276	551,3049	321,6288	0,3759441	0,5657302	404,0043	3,192853	3	532,6008	319,558	0,379456	0,5659023	395,3878	3,190435	1	3	533	320						StimuliFarbe_gelb_blau.png	0	880	547	72	111	454	262	283	0	Content		461	209	4613566	682831441
4630	08:53:32.104	00:00:04.630	277	544,6564	391,5908	0,3743488	0,5670796	404,0044	3,121307	3	524,6914	390,8246	0,3743662	0,5670784	404,0044	3,118404	1	3	525	391						StimuliFarbe_gelb_blau.png	0	880	547	72	111	454	262	283	0	Content		453	280	4630317	682848192
4647	08:53:32.121	00:00:04.646	278	-1024	-768	-1	-1	-1	-1	4	-1024	-768	-1	-1	-1	-1	4	3	0	0						StimuliFarbe_gelb_blau.png	0	880	547	72	111	454	262	283	0	Content		-72	-111	4646941	682864816
4664	08:53:32.138	00:00:04.663	279	533,6846	470,7309	0,3733903	0,5692171	404,0044	3,166539	3	513,4401	471,6867	0,3734077	0,5692159	404,0044	3,162473	1	3	513	472						StimuliFarbe_gelb_blau.png	0	880	547	72	111	454	262	283	0	Content		441	361	4663560	682881435
4680	08:53:32.154	00:00:04.680	280	571,5964	529,4021	0,3799248	0,5707123	404,0043	3,200086	3	549,5989	531,7726	0,3799572	0,570711	404,0043	3,195179	1	4	550	532						StimuliFarbe_gelb_blau.png	0	880	547	72	111	453	560	100	0	Content		478	421	4680190	682898065
4697	08:53:32.171	00:00:04.696	281	-1024	-768	-1	-1	-1	-1	4	-1024	-768	-1	-1	-1	-1	4	4	0	0						StimuliFarbe_gelb_blau.png	0	880	547	72	111	453	560	100	0	Content		-72	-111	4696937	682914812
4714	08:53:32.188	00:00:04.713	282	547,884	675,0342	0,3785778	0,5736789	404,0043	3,083637	3	524,9776	680,5096	0,3786102	0,5736775	404,0043	3,078103	1	4	525	681						StimuliFarbe_gelb_blau.png	0	880	547	72	111	453	560	100	0	Content		453	570	4713560	682931435
4730	08:53:32.204	00:00:04.730	283	-1024	-768	-1	-1	-1	-1	4	-1024	-768	-1	-1	-1	-1	4	4	0	0						StimuliFarbe_gelb_blau.png	0	880	547	72	111	453	560	100	0	Content		-72	-111	4730187	682948062
4747	08:53:32.221	00:00:04.746	284	488,4084	656,4144	0,376892	0,5791155	404,0043	2,60805	3	464,1696	661,4325	0,3769243	0,5791141	404,0043	2,603625	1	4	464	661						StimuliFarbe_gelb_blau.png	0	880	547	72	111	453	560	100	0	Content		392	550	4746810	682964685
4764	08:53:32.238	00:00:04.763	285	514,1358	947,0682	0,3693402	0,5806417	404,0044	2,952027	1	491,3511	959,3491	0,3693576	0,5806404	404,0044	2,947001	3	4	514	947						StimuliFarbe_gelb_blau.png	0	880	547	72	111	453	560	100	0	Content		442	836	4763561	682981436
4780	08:53:32.254	00:00:04.780	286	-1024	-768	-1	-1	-1	-1	4	-1024	-768	-1	-1	-1	-1	4		0	0						StimuliFarbe_gelb_blau.png	0	880	547	72	111				0	Content		-72	-111	4780186	682998061
4797	08:53:32.271	00:00:04.796	287	-1024	-768	-1	-1	-1	-1	4	-1024	-768	-1	-1	-1	-1	4		0	0						StimuliFarbe_gelb_blau.png	0	880	547	72	111				0	Content		-72	-111	4796807	683014682
4813	08:53:32.287	00:00:04.813	288	-1024	-768	-1	-1	-1	-1	4	-1024	-768	-1	-1	-1	-1	4		0	0						StimuliFarbe_gelb_blau.png	0	880	547	72	111				0	Content		-72	-111	4813423	683031298
4830	08:53:32.304	00:00:04.830	289	-1024	-768	-1	-1	-1	-1	4	-1024	-768	-1	-1	-1	-1	4		0	0						StimuliFarbe_gelb_blau.png	0	880	547	72	111				0	Content		-72	-111	4830179	683048054
4847	08:53:32.321	00:00:04.846	290	-1024	-768	-1	-1	-1	-1	4	-1024	-768	-1	-1	-1	-1	4		0	0						StimuliFarbe_gelb_blau.png	0	880	547	72	111				0	Content		-72	-111	4846806	683064681
4863	08:53:32.337	00:00:04.863	291	-1024	-768	-1	-1	-1	-1	4	-1024	-768	-1	-1	-1	-1	4		0	0						StimuliFarbe_gelb_blau.png	0	880	547	72	111				0	Content		-72	-111	4863431	683081306
4880	08:53:32.354	00:00:04.880	292	-1024	-768	-1	-1	-1	-1	4	-1024	-768	-1	-1	-1	-1	4		0	0						StimuliFarbe_gelb_blau.png	0	880	547	72	111				0	Content		-72	-111	4880053	683097928
4897	08:53:32.371	00:00:04.896	293	-1024	-768	-1	-1	-1	-1	4	-1024	-768	-1	-1	-1	-1	4		0	0						StimuliFarbe_gelb_blau.png	0	880	547	72	111				0	Content		-72	-111	4896803	683114678
4913	08:53:32.387	00:00:04.913	294	-1024	-768	-1	-1	-1	-1	4	-1024	-768	-1	-1	-1	-1	4		0	0						StimuliFarbe_gelb_blau.png	0	880	547	72	111				0	Content		-72	-111	4913429	683131304
4930	08:53:32.404	00:00:04.930	295	-1024	-768	-1	-1	-1	-1	4	-1024	-768	-1	-1	-1	-1	4		0	0						StimuliFarbe_gelb_blau.png	0	880	547	72	111				0	Content		-72	-111	4930052	683147927
4947	08:53:32.421	00:00:04.946	296	-1024	-768	-1	-1	-1	-1	4	-1024	-768	-1	-1	-1	-1	4		0	0						StimuliFarbe_gelb_blau.png	0	880	547	72	111				0	Content		-72	-111	4946679	683164554
4963	08:53:32.437	00:00:04.963	297	-1024	-768	-1	-1	-1	-1	4	-1024	-768	-1	-1	-1	-1	4		0	0						StimuliFarbe_gelb_blau.png	0	880	547	72	111				0	Content		-72	-111	4963427	683181302
4980	08:53:32.454	00:00:04.980	298	-1024	-768	-1	-1	-1	-1	4	-1024	-768	-1	-1	-1	-1	4		0	0						StimuliFarbe_gelb_blau.png	0	880	547	72	111				0	Content		-72	-111	4980051	683197926
4997	08:53:32.471	00:00:04.996	299	-1024	-768	-1	-1	-1	-1	4	-1024	-768	-1	-1	-1	-1	4		0	0						StimuliFarbe_gelb_blau.png	0	880	547	72	111				0	Content		-72	-111	4996676	683214551
5013	08:53:32.487	00:00:05.013	300	-1024	-768	-1	-1	-1	-1	4	-1024	-768	-1	-1	-1	-1	4		0	0						StimuliFarbe_gelb_blau.png	0	880	547	72	111				0	Content		-72	-111	5013301	683231176
5030	08:53:32.504	00:00:05.030	301	-1024	-768	-1	-1	-1	-1	4	-1024	-768	-1	-1	-1	-1	4		0	0						StimuliFarbe_gelb_blau.png	0	880	547	72	111				0	Content		-72	-111	5030045	683247920
5047	08:53:32.521	00:00:05.046	302	-1024	-768	-1	-1	-1	-1	4	-1024	-768	-1	-1	-1	-1	4		0	0						StimuliFarbe_gelb_blau.png	0	880	547	72	111				0	Content		-72	-111	5046675	683264550
5063	08:53:32.537	00:00:05.063	303	-1024	-768	-1	-1	-1	-1	4	-1024	-768	-1	-1	-1	-1	4		0	0						StimuliFarbe_gelb_blau.png	0	880	547	72	111				0	Content		-72	-111	5063294	683281169
5080	08:53:32.554	00:00:05.080	304	-1024	-768	-1	-1	-1	-1	4	-1024	-768	-1	-1	-1	-1	4		0	0						StimuliFarbe_gelb_blau.png	0	880	547	72	111				0	Content		-72	-111	5080044	683297919
5097	08:53:32.571	00:00:05.096	305	-1024	-768	-1	-1	-1	-1	4	-1024	-768	-1	-1	-1	-1	4		0	0						StimuliFarbe_gelb_blau.png	0	880	547	72	111				0	Content		-72	-111	5096669	683314544
5113	08:53:32.587	00:00:05.113	306	-1024	-768	-1	-1	-1	-1	4	-1024	-768	-1	-1	-1	-1	4		0	0						StimuliFarbe_gelb_blau.png	0	880	547	72	111				0	Content		-72	-111	5113293	683331168
5130	08:53:32.604	00:00:05.129	307	-1024	-768	-1	-1	-1	-1	4	-1024	-768	-1	-1	-1	-1	4		0	0						StimuliFarbe_gelb_blau.png	0	880	547	72	111				0	Content		-72	-111	5129917	683347792
5147	08:53:32.621	00:00:05.146	308	-1024	-768	-1	-1	-1	-1	4	-1024	-768	-1	-1	-1	-1	4		0	0						StimuliFarbe_gelb_blau.png	0	880	547	72	111				0	Content		-72	-111	5146666	683364541
5164	08:53:32.638	00:00:05.163	309	-1024	-768	-1	-1	-1	-1	4	-1024	-768	-1	-1	-1	-1	4		0	0						StimuliFarbe_gelb_blau.png	0	880	547	72	111				0	Content		-72	-111	5163735	683381610
5181	08:53:32.655	00:00:05.181	310	-1024	-768	-1	-1	-1	-1	4	-1024	-768	-1	-1	-1	-1	4		0	0						StimuliFarbe_gelb_blau.png	0	880	547	72	111				0	Content		-72	-111	5181120	683398995
5198	08:53:32.672	00:00:05.198	311	-1024	-768	-1	-1	-1	-1	4	-1024	-768	-1	-1	-1	-1	4		0	0						StimuliFarbe_gelb_blau.png	0	880	547	72	111				0	Content		-72	-111	5198363	683416238
5213	08:53:32.687	00:00:05.213	312	-1024	-768	-1	-1	-1	-1	4	-1024	-768	-1	-1	-1	-1	4		0	0						StimuliFarbe_gelb_blau.png	0	880	547	72	111				0	Content		-72	-111	5213289	683431164
5230	08:53:32.704	00:00:05.229	313	-1024	-768	-1	-1	-1	-1	4	-1024	-768	-1	-1	-1	-1	4		0	0						StimuliFarbe_gelb_blau.png	0	880	547	72	111				0	Content		-72	-111	5229911	683447786
5247	08:53:32.721	00:00:05.246	314	-1024	-768	-1	-1	-1	-1	4	-1024	-768	-1	-1	-1	-1	4		0	0						StimuliFarbe_gelb_blau.png	0	880	547	72	111				0	Content		-72	-111	5246659	683464534
5263	08:53:32.737	00:00:05.263	315	-1024	-768	-1	-1	-1	-1	4	-1024	-768	-1	-1	-1	-1	4		0	0						StimuliFarbe_gelb_blau.png	0	880	547	72	111				0	Content		-72	-111	5263284	683481159
5280	08:53:32.754	00:00:05.279	316	-1024	-768	-1	-1	-1	-1	4	-1024	-768	-1	-1	-1	-1	4		0	0						StimuliFarbe_gelb_blau.png	0	880	547	72	111				0	Content		-72	-111	5279910	683497785
5297	08:53:32.771	00:00:05.296	317	-1024	-768	-1	-1	-1	-1	4	-1024	-768	-1	-1	-1	-1	4		0	0						StimuliFarbe_gelb_blau.png	0	880	547	72	111				0	Content		-72	-111	5296532	683514407
5314	08:53:32.788	00:00:05.313	318	-1024	-768	-1	-1	-1	-1	4	-1024	-768	-1	-1	-1	-1	4		0	0						StimuliFarbe_gelb_blau.png	0	880	547	72	111				0	Content		-72	-111	5313601	683531476
5331	08:53:32.805	00:00:05.330	319	-1024	-768	-1	-1	-1	-1	4	-1024	-768	-1	-1	-1	-1	4		0	0						StimuliFarbe_gelb_blau.png	0	880	547	72	111				0	Content		-72	-111	5330974	683548849
5348	08:53:32.822	00:00:05.348	320	-1024	-768	-1	-1	-1	-1	4	-1024	-768	-1	-1	-1	-1	4		0	0						StimuliFarbe_gelb_blau.png	0	880	547	72	111				0	Content		-72	-111	5348350	683566225
5363	08:53:32.837	00:00:05.363	321	-1024	-768	-1	-1	-1	-1	4	-1024	-768	-1	-1	-1	-1	4		0	0						StimuliFarbe_gelb_blau.png	0	880	547	72	111				0	Content		-72	-111	5363153	683581028
5380	08:53:32.854	00:00:05.379	322	-1024	-768	-1	-1	-1	-1	4	-1024	-768	-1	-1	-1	-1	4		0	0						StimuliFarbe_gelb_blau.png	0	880	547	72	111				0	Content		-72	-111	5379777	683597652
5397	08:53:32.871	00:00:05.396	323	-1024	-768	-1	-1	-1	-1	4	-1024	-768	-1	-1	-1	-1	4		0	0						StimuliFarbe_gelb_blau.png	0	880	547	72	111				0	Content		-72	-111	5396528	683614403
5413	08:53:32.887	00:00:05.413	324	-1024	-768	-1	-1	-1	-1	4	-1024	-768	-1	-1	-1	-1	4		0	0						StimuliFarbe_gelb_blau.png	0	880	547	72	111				0	Content		-72	-111	5413148	683631023
5430	08:53:32.904	00:00:05.429	325	-1024	-768	-1	-1	-1	-1	4	-1024	-768	-1	-1	-1	-1	4		0	0						StimuliFarbe_gelb_blau.png	0	880	547	72	111				0	Content		-72	-111	5429772	683647647
5446	08:53:32.920	00:00:05.446	326	-1024	-768	-1	-1	-1	-1	4	-1024	-768	-1	-1	-1	-1	4		0	0						StimuliFarbe_gelb_blau.png	0	880	547	72	111				0	Content		-72	-111	5446397	683664272
5464	08:53:32.938	00:00:05.463	327	-1024	-768	-1	-1	-1	-1	4	-1024	-768	-1	-1	-1	-1	4		0	0						StimuliFarbe_gelb_blau.png	0	880	547	72	111				0	Content		-72	-111	5463591	683681466
5481	08:53:32.955	00:00:05.480	328	-1024	-768	-1	-1	-1	-1	4	-1024	-768	-1	-1	-1	-1	4		0	0						StimuliFarbe_gelb_blau.png	0	880	547	72	111				0	Content		-72	-111	5480962	683698837
5498	08:53:32.972	00:00:05.498	329	-1024	-768	-1	-1	-1	-1	4	-1024	-768	-1	-1	-1	-1	4		0	0						StimuliFarbe_gelb_blau.png	0	880	547	72	111				0	Content		-72	-111	5498212	683716087
5513	08:53:32.987	00:00:05.513	330	-1024	-768	-1	-1	-1	-1	4	-1024	-768	-1	-1	-1	-1	4		0	0						StimuliFarbe_gelb_blau.png	0	880	547	72	111				0	Content		-72	-111	5513017	683730892
5530	08:53:33.004	00:00:05.529	331	-1024	-768	-1	-1	-1	-1	4	-1024	-768	-1	-1	-1	-1	4		0	0						StimuliFarbe_gelb_blau.png	0	880	547	72	111				0	Content		-72	-111	5529766	683747641
5546	08:53:33.020	00:00:05.546	332	-1024	-768	-1	-1	-1	-1	4	-1024	-768	-1	-1	-1	-1	4		0	0						StimuliFarbe_gelb_blau.png	0	880	547	72	111				0	Content		-72	-111	5546388	683764263
5563	08:53:33.037	00:00:05.563	333	-1024	-768	-1	-1	-1	-1	4	-1024	-768	-1	-1	-1	-1	4		0	0						StimuliFarbe_gelb_blau.png	0	880	547	72	111				0	Content		-72	-111	5563136	683781011
5580	08:53:33.054	00:00:05.579	334	-1024	-768	-1	-1	-1	-1	4	-1024	-768	-1	-1	-1	-1	4		0	0						StimuliFarbe_gelb_blau.png	0	880	547	72	111				0	Content		-72	-111	5579634	683797509
5596	08:53:33.070	00:00:05.596	335	-1024	-768	-1	-1	-1	-1	4	-1024	-768	-1	-1	-1	-1	4		0	0						StimuliFarbe_gelb_blau.png	0	880	547	72	111				0	Content		-72	-111	5596257	683814132
5613	08:53:33.087	00:00:05.613	336	-1024	-768	-1	-1	-1	-1	4	-1024	-768	-1	-1	-1	-1	4		0	0						StimuliFarbe_gelb_blau.png	0	880	547	72	111				0	Content		-72	-111	5613452	683831327
5631	08:53:33.105	00:00:05.630	337	-1024	-768	-1	-1	-1	-1	4	-1024	-768	-1	-1	-1	-1	4		0	0						StimuliFarbe_gelb_blau.png	0	880	547	72	111				0	Content		-72	-111	5630824	683848699
5648	08:53:33.122	00:00:05.648	338	-1024	-768	-1	-1	-1	-1	4	-1024	-768	-1	-1	-1	-1	4		0	0						StimuliFarbe_gelb_blau.png	0	880	547	72	111				0	Content		-72	-111	5648072	683865947
5663	08:53:33.137	00:00:05.663	339	-1024	-768	-1	-1	-1	-1	4	-1024	-768	-1	-1	-1	-1	4		0	0						StimuliFarbe_gelb_blau.png	0	880	547	72	111				0	Content		-72	-111	5663000	683880875
5680	08:53:33.154	00:00:05.679	340	-1024	-768	-1	-1	-1	-1	4	-1024	-768	-1	-1	-1	-1	4		0	0						StimuliFarbe_gelb_blau.png	0	880	547	72	111				0	Content		-72	-111	5679624	683897499
5696	08:53:33.170	00:00:05.696	341	-1024	-768	-1	-1	-1	-1	4	-1024	-768	-1	-1	-1	-1	4		0	0						StimuliFarbe_gelb_blau.png	0	880	547	72	111				0	Content		-72	-111	5696371	683914246
5713	08:53:33.187	00:00:05.712	342	-1024	-768	-1	-1	-1	-1	4	-1024	-768	-1	-1	-1	-1	4		0	0						StimuliFarbe_gelb_blau.png	0	880	547	72	111				0	Content		-72	-111	5712996	683930871
5730	08:53:33.204	00:00:05.729	343	-1024	-768	-1	-1	-1	-1	4	-1024	-768	-1	-1	-1	-1	4		0	0						StimuliFarbe_gelb_blau.png	0	880	547	72	111				0	Content		-72	-111	5729619	683947494
5746	08:53:33.220	00:00:05.746	344	-1024	-768	-1	-1	-1	-1	4	-1024	-768	-1	-1	-1	-1	4		0	0						StimuliFarbe_gelb_blau.png	0	880	547	72	111				0	Content		-72	-111	5746246	683964121
5763	08:53:33.237	00:00:05.763	345	-1024	-768	-1	-1	-1	-1	4	-1024	-768	-1	-1	-1	-1	4		0	0						StimuliFarbe_gelb_blau.png	0	880	547	72	111				0	Content		-72	-111	5763314	683981189
5781	08:53:33.255	00:00:05.780	346	-1024	-768	-1	-1	-1	-1	4	-1024	-768	-1	-1	-1	-1	4		0	0						StimuliFarbe_gelb_blau.png	0	880	547	72	111				0	Content		-72	-111	5780687	683998562
5798	08:53:33.272	00:00:05.797	347	433,6886	95,20288	0,274376	0,5040502	422,5011	3,478143	3	404,6346	83,27301	0,2744064	0,5040458	422,5011	3,481201	1	5	405	83						StimuliFarbe_gelb_blau.png	0	880	547	72	111	364	54	98	0	Content		333	-28	5797933	684015808
5813	08:53:33.287	00:00:05.812	348	-1024	-768	-1	-1	-1	-1	4	-1024	-768	-1	-1	-1	-1	4	5	0	0						StimuliFarbe_gelb_blau.png	0	880	547	72	111	364	54	98	0	Content		-72	-111	5812864	684030739
5829	08:53:33.303	00:00:05.829	349	-1024	-768	-1	-1	-1	-1	4	-1024	-768	-1	-1	-1	-1	4	5	0	0						StimuliFarbe_gelb_blau.png	0	880	547	72	111	364	54	98	0	Content		-72	-111	5829486	684047361
5846	08:53:33.320	00:00:05.846	350	-1024	-768	-1	-1	-1	-1	4	436,3232	176,6598	0,2659408	0,505378	385,5106	3,287751	0	5	436	177						StimuliFarbe_gelb_blau.png	0	880	547	72	111	364	54	98	0	Content		364	66	5846235	684064110
5863	08:53:33.337	00:00:05.862	351	-1024	-768	-1	-1	-1	-1	4	-1024	-768	-1	-1	-1	-1	4	5	0	0						StimuliFarbe_gelb_blau.png	0	880	547	72	111	364	54	98	0	Content		-72	-111	5862863	684080738
5879	08:53:33.353	00:00:05.879	352	-1024	-768	-1	-1	-1	-1	4	466,2896	153,0842	0,2658428	0,5059912	385,5106	3,56501	0	5	466	153						StimuliFarbe_gelb_blau.png	0	880	547	72	111	364	54	98	0	Content		394	42	5879486	684097361
5896	08:53:33.370	00:00:05.896	353	542,3671	282,5333	0,3931768	0,575119	408,2018	3,619168	0	559,976	169,7543	0,2671926	0,5064678	385,5106	3,530892	0	6	551	226						StimuliFarbe_gelb_blau.png	0	880	547	72	111	410	108	300	0	Content		479	115	5896109	684113984
5913	08:53:33.387	00:00:05.912	354	-1024	-768	-1	-1	-1	-1	4	543,727	159,0439	0,2671754	0,5069011	385,5106	3,395704	0	6	544	159						StimuliFarbe_gelb_blau.png	0	880	547	72	111	410	108	300	0	Content		472	48	5912746	684130621
5929	08:53:33.403	00:00:05.929	355	412,447	301,9549	0,3847407	0,5753365	408,2019	3,697214	0	478,6135	164,848	0,2663909	0,5069466	385,5106	3,439605	0	6	446	233						StimuliFarbe_gelb_blau.png	0	880	547	72	111	410	108	300	0	Content		374	122	5929484	684147359
5946	08:53:33.420	00:00:05.946	356	-1024	-768	-1	-1	-1	-1	4	563,444	175,5196	0,2675528	0,5071529	385,5106	3,433394	0	6	563	176						StimuliFarbe_gelb_blau.png	0	880	547	72	111	410	108	300	0	Content		491	65	5946107	684163982
5963	08:53:33.437	00:00:05.962	357	-1024	-768	-1	-1	-1	-1	4	417,6164	149,5478	0,2676378	0,5071132	395,3095	3,552357	0	6	418	150						StimuliFarbe_gelb_blau.png	0	880	547	72	111	410	108	300	0	Content		346	39	5962742	684180617
5979	08:53:33.453	00:00:05.979	358	398,9917	300,3164	0,3869726	0,5753865	403,3325	3,628909	0	564,1427	139,5531	0,2697275	0,5072669	395,3094	3,705371	0	6	482	220						StimuliFarbe_gelb_blau.png	0	880	547	72	111	410	108	300	0	Content		410	109	5979353	684197228
5996	08:53:33.470	00:00:05.996	359	451,2229	313,7945	0,390119	0,5754892	395,7615	3,572772	0	565,0665	123,7881	0,2697529	0,50762	395,3094	3,715865	0	6	508	219						StimuliFarbe_gelb_blau.png	0	880	547	72	111	410	108	300	0	Content		436	108	5996103	684213978
6013	08:53:33.487	00:00:06.012	360	432,9323	275,4341	0,3906909	0,5755984	395,7598	3,576415	0	433,8799	171,0235	0,2665268	0,5074945	386,0822	3,404145	0	6	433	223						StimuliFarbe_gelb_blau.png	0	880	547	72	111	410	108	300	0	Content		361	112	6012740	684230615
6029	08:53:33.503	00:00:06.029	361	447,5035	299,1405	0,3908044	0,5754423	395,7616	3,411849	0	449,7742	177,1296	0,2666293	0,5073844	386,0822	3,629105	0	6	449	238						StimuliFarbe_gelb_blau.png	0	880	547	72	111	410	108	300	0	Content		377	127	6029353	684247228
6046	08:53:33.520	00:00:06.045	362	510,9862	348,6651	0,3908761	0,574661	395,7616	3,505985	0	435,9564	177,9672	0,2666534	0,5074272	386,0822	3,683019	0	6	473	263						StimuliFarbe_gelb_blau.png	0	880	547	72	111	410	108	300	0	Content		401	152	6045978	684263853
6063	08:53:33.537	00:00:06.062	363	1018,767	269,6289	0,3981663	0,5748904	395,7616	3,29655	0	452,76	158,7672	0,2668273	0,5080197	386,0984	3,556897	0	6	736	214						StimuliFarbe_gelb_blau.png	0	880	547	72	111	410	108	300	0	Content		664	103	6062743	684280618
6079	08:53:33.553	00:00:06.079	364	472,4036	316,9041	0,3909472	0,5747315	396,263	3,386267	0	452,2395	180,3621	0,2668906	0,5078875	386,0984	3,500467	0	6	462	249						StimuliFarbe_gelb_blau.png	0	880	547	72	111	410	108	300	0	Content		390	138	6079354	684297229
6096	08:53:33.570	00:00:06.095	365	-1024	-768	-1	-1	-1	-1	4	441,1468	180,3332	0,2666192	0,5078079	386,0984	3,364005	0	6	441	180						StimuliFarbe_gelb_blau.png	0	880	547	72	111	410	108	300	0	Content		369	69	6095977	684313852
6113	08:53:33.587	00:00:06.112	366	-1024	-768	-1	-1	-1	-1	4	-1024	-768	-1	-1	-1	-1	4	6	0	0						StimuliFarbe_gelb_blau.png	0	880	547	72	111	410	108	300	0	Content		-72	-111	6112602	684330477
6129	08:53:33.603	00:00:06.129	367	525,8794	339,2164	0,3914095	0,5734851	396,2631	3,230007	0	474,1212	169,0125	0,2668032	0,5080087	386,0984	3,405236	0	6	500	254						StimuliFarbe_gelb_blau.png	0	880	547	72	111	410	108	300	0	Content		428	143	6129351	684347226
6146	08:53:33.620	00:00:06.145	368	430,3806	315,9731	0,3906444	0,5734015	396,2631	3,243872	0	558,893	192,4407	0,2681551	0,508047	386,0984	3,348208	0	6	495	254						StimuliFarbe_gelb_blau.png	0	880	547	72	111	410	108	300	0	Content		423	143	6145973	684363848
6163	08:53:33.637	00:00:06.162	369	1018,089	261,0138	0,399055	0,5732335	396,256	3,246287	0	431,7611	142,5288	0,2683805	0,5079963	397,3616	3,345865	0	6	725	202						StimuliFarbe_gelb_blau.png	0	880	547	72	111	410	108	300	0	Content		653	91	6162597	684380472
6179	08:53:33.653	00:00:06.179	370	-1024	-768	-1	-1	-1	-1	4	451,1992	122,018	0,2688107	0,5083427	397,3616	3,443602	0	6	451	122						StimuliFarbe_gelb_blau.png	0	880	547	72	111	410	108	300	0	Content		379	11	6179221	684397096
6196	08:53:33.670	00:00:06.195	371	-1024	-768	-1	-1	-1	-1	4	551,924	133,136	0,2701061	0,5083923	397,3616	3,364908	0	7	552	133						StimuliFarbe_gelb_blau.png	0	880	547	72	111	631	111	100	0	Content		480	22	6195970	684413845
6213	08:53:33.687	00:00:06.212	372	1029,433	256,9234	0,3988445	0,5720955	396,2561	2,979087	0	-1024	-768	-1	-1	-1	-1	4	7	1029	257						StimuliFarbe_gelb_blau.png	0	880	547	72	111	631	111	100	0	Content		957	146	6212599	684430474
6229	08:53:33.703	00:00:06.229	373	418,7039	287,0197	0,3907806	0,5717453	396,2631	2,853719	0	576,9018	125,1134	0,2700171	0,5084265	397,3616	3,411801	0	7	498	206						StimuliFarbe_gelb_blau.png	0	880	547	72	111	631	111	100	0	Content		426	95	6229221	684447096
6246	08:53:33.720	00:00:06.245	374	537,3884	323,1369	0,3917562	0,5713308	396,2631	3,015187	0	456,8699	180,0143	0,2686036	0,5084109	397,3616	3,24933	0	7	497	252						StimuliFarbe_gelb_blau.png	0	880	547	72	111	631	111	100	0	Content		425	141	6245844	684463719
6263	08:53:33.737	00:00:06.262	375	999,0881	266,2119	0,3988611	0,5711948	396,2873	3,068638	0	407,4508	177,8421	0,2677217	0,508389	396,2943	3,082946	0	7	703	222						StimuliFarbe_gelb_blau.png	0	880	547	72	111	631	111	100	0	Content		631	111	6262595	684480470
6279	08:53:33.753	00:00:06.279	376	1017,79	265,5208	0,3987125	0,5708023	396,2941	3,128203	0	-1024	-768	-1	-1	-1	-1	4	7	1018	266						StimuliFarbe_gelb_blau.png	0	880	547	72	111	631	111	100	0	Content		946	155	6279218	684497093
6296	08:53:33.770	00:00:06.295	377	1032,672	253,6612	0,3988576	0,5707121	396,8213	3,11325	0	403,7467	161,8758	0,2684317	0,5080635	401,4017	3,099778	0	8	718	208						StimuliFarbe_gelb_blau.png	0	880	547	72	111	434	82	300	0	Content		646	97	6295843	684513718
6312	08:53:33.786	00:00:06.312	378	515,9159	233,1532	0,3983525	0,5698023	426,2698	3,230253	0	496,5666	155,8858	0,2716525	0,507619	413,3017	3,161268	0	8	506	195						StimuliFarbe_gelb_blau.png	0	880	547	72	111	434	82	300	0	Content		434	84	6312473	684530348
6326	08:53:33.800																				ImageEnd	16	0	0	StimuliFarbe_gelb_blau.png
6329	08:53:33.803	00:00:06.329	379	349,5424	220,4323	0,3966472	0,5700599	417,7931	3,280305	0	495,0697	165,3655	0,2711299	0,5074043	411,1452	3,083182	0	8	422	193						No media	0	1024	768	0	0	506	193	300	0	Content		422	193	6329216	684547091
6345	08:53:33.819																				ImageStart	8	0	0	Fix_sw.jpg
6346	08:53:33.820	00:00:06.345	380	-1024	-768	-1	-1	-1	-1	4	493,5727	164,5321	0,2681766	0,5081183	397,4276	3,098146	0	8	494	165						Fix_sw.jpg	0	880	547	72	111	434	82	300	0	Content		422	54	6345841	684563716
6362	08:53:33.836	00:00:06.362	381	563,6468	275,1186	0,3975153	0,569631	417,7931	3,072819	0	530,1346	246,8101	0,2690341	0,507494	397,4277	2,961759	0	8	547	261						Fix_sw.jpg	0	880	547	72	111	434	82	300	0	Content		475	150	6362467	684580342
6379	08:53:33.853	00:00:06.379	382	533,9727	257,6212	0,3971008	0,5686756	417,7931	3,132895	0	560,991	223,4431	0,2689592	0,5074145	397,4277	3,046861	0	8	547	241						Fix_sw.jpg	0	880	547	72	111	434	82	300	0	Content		475	130	6379091	684596966
6396	08:53:33.870	00:00:06.395	383	-1024	-768	-1	-1	-1	-1	4	-1024	-768	-1	-1	-1	-1	4	8	0	0						Fix_sw.jpg	0	880	547	72	111	434	82	300	0	Content		-72	-111	6395842	684613717
6412	08:53:33.886	00:00:06.412	384	474,8081	194,2993	0,3904534	0,5666494	395,0711	2,823349	1	399,1583	186,9749	0,3895672	0,5664896	397,4276	2,71366	3	8	475	194						Fix_sw.jpg	0	880	547	72	111	434	82	300	0	Content		403	83	6412466	684630341
6429	08:53:33.903	00:00:06.429	385	525,4106	173,1526	0,390453	0,5665743	395,0712	2,892173	0	540,7787	79,77045	0,268123	0,5055389	397,4277	3,411222	0	8	533	126						Fix_sw.jpg	0	880	547	72	111	434	82	300	0	Content		461	15	6429089	684646964
6446	08:53:33.920	00:00:06.445	386	504,1165	180,3954	0,3907618	0,566318	395,7925	2,90319	0	-1024	-768	-1	-1	-1	-1	4	8	504	180						Fix_sw.jpg	0	880	547	72	111	434	82	300	0	Content		432	69	6445716	684663591
6462	08:53:33.936	00:00:06.462	387	447,3853	170,6169	0,3903339	0,5665493	395,6435	2,852787	0	558,7125	79,86507	0,2680647	0,5062699	397,4277	3,461613	0	8	503	125						Fix_sw.jpg	0	880	547	72	111	434	82	300	0	Content		431	14	6462462	684680337
6479	08:53:33.953	00:00:06.479	388	479,5591	178,5701	0,3908589	0,5664406	394,3813	2,860879	0	560,3616	79,34621	0,2680944	0,5066237	397,4277	3,418301	0	8	520	129						Fix_sw.jpg	0	880	547	72	111	434	82	300	0	Content		448	18	6479089	684696964
6496	08:53:33.970	00:00:06.495	389	562,2342	197,958	0,3918664	0,566362	397,3163	2,835779	0	-1024	-768	-1	-1	-1	-1	4	8	562	198						Fix_sw.jpg	0	880	547	72	111	434	82	300	0	Content		490	87	6495716	684713591
6512	08:53:33.986	00:00:06.512	390	491,4335	193,2715	0,3910743	0,5668684	396,3438	2,792935	0	-1024	-768	-1	-1	-1	-1	4	8	491	193						Fix_sw.jpg	0	880	547	72	111	434	82	300	0	Content		419	82	6512462	684730337
6529	08:53:34.003	00:00:06.529	391	434,3596	185,2687	0,3908818	0,5670544	396,3383	2,659278	0	-1024	-768	-1	-1	-1	-1	4	8	434	185						Fix_sw.jpg	0	880	547	72	111	434	82	300	0	Content		362	74	6529084	684746959
6546	08:53:34.020	00:00:06.545	392	580,5668	212,1371	0,3931307	0,5668575	396,338	2,608622	0	549,5307	149,9658	0,2661114	0,5080327	386,0558	2,957347	0	8	565	181						Fix_sw.jpg	0	880	547	72	111	434	82	300	0	Content		493	70	6545714	684763589
6562	08:53:34.036	00:00:06.562	393	462,8773	199,5561	0,3914007	0,5669425	396,3382	2,627035	0	-1024	-768	-1	-1	-1	-1	4	8	463	200						Fix_sw.jpg	0	880	547	72	111	434	82	300	0	Content		391	89	6562333	684780208
6579	08:53:34.053	00:00:06.579	394	448,0503	192,8029	0,391226	0,567229	396,3382	2,603867	0	-1024	-768	-1	-1	-1	-1	4	8	448	193						Fix_sw.jpg	0	880	547	72	111	434	82	300	0	Content		376	82	6579081	684796956
6596	08:53:34.070	00:00:06.595	395	475,4371	198,224	0,3929971	0,5675042	392,7209	2,577993	0	545,5562	177,3636	0,2662595	0,5087781	387,0361	2,96962	0	9	510	188						Fix_sw.jpg	0	880	547	72	111	442	-4	183	0	Content		438	77	6595710	684813585
6612	08:53:34.086	00:00:06.612	396	524,3523	90,58826	0,3823967	0,5678282	421,517	2,81367	0	-1024	-768	-1	-1	-1	-1	4	9	524	91						Fix_sw.jpg	0	880	547	72	111	442	-4	183	0	Content		452	-20	6612330	684830205
6629	08:53:34.103	00:00:06.628	397	525,3484	197,448	0,391868	0,5673507	395,681	2,73603	0	-1024	-768	-1	-1	-1	-1	4	9	525	197						Fix_sw.jpg	0	880	547	72	111	442	-4	183	0	Content		453	86	6628953	684846828
6646	08:53:34.120	00:00:06.645	398	467,9239	192,0528	0,3915882	0,5678176	395,6753	2,737051	0	478,2893	-23,04596	0,2738937	0,5090215	436,8961	3,260725	0	9	473	85						Fix_sw.jpg	0	880	547	72	111	442	-4	183	0	Content		401	-26	6645701	684863576
6662	08:53:34.136	00:00:06.662	399	-1024	-768	-1	-1	-1	-1	4	-1024	-768	-1	-1	-1	-1	4	9	0	0						Fix_sw.jpg	0	880	547	72	111	442	-4	183	0	Content		-72	-111	6662326	684880201
6679	08:53:34.153	00:00:06.678	400	540,6174	156,0019	0,3923526	0,5679243	396,9331	2,713883	0	496,5839	-19,73039	0,273752	0,5097899	435,9778	3,242354	0	9	519	68						Fix_sw.jpg	0	880	547	72	111	442	-4	183	0	Content		447	-43	6678953	684896828
6696	08:53:34.170	00:00:06.695	401	483,7631	242,2475	0,3959207	0,5676327	386,8546	2,683137	0	615,1086	-27,95626	0,2754755	0,510217	435,9778	3,274169	0	9	549	107						Fix_sw.jpg	0	880	547	72	111	442	-4	183	0	Content		477	-4	6695576	684913451
6712	08:53:34.186	00:00:06.712	402	444,6906	203,0246	0,3900121	0,5679101	400,4449	2,698721	0	-1024	-768	-1	-1	-1	-1	4	9	445	203						Fix_sw.jpg	0	880	547	72	111	442	-4	183	0	Content		373	92	6712325	684930200
6729	08:53:34.203	00:00:06.728	403	571,2891	185,149	0,3942722	0,568581	401,1489	2,954906	0	550,9589	159,978	0,2663535	0,5109435	387,1514	2,912419	0	9	561	173						Fix_sw.jpg	0	880	547	72	111	442	-4	183	0	Content		489	62	6728949	684946824
6746	08:53:34.220	00:00:06.745	404	493,0962	206,5623	0,3925144	0,5685513	395,1127	2,777663	0	504,9117	167,439	0,2698807	0,509541	409,1904	3,01828	0	9	499	187						Fix_sw.jpg	0	880	547	72	111	442	-4	183	0	Content		427	76	6745573	684963448
6762	08:53:34.236	00:00:06.762	405	451,685	207,6368	0,3927201	0,5687321	395,1068	2,666871	0	-290,4341	-286,3393	0,262685	0,5124798	409,1904	3,423368	0	9	81	-39						Fix_sw.jpg	0	880	547	72	111	442	-4	183	0	Content		9	-150	6762198	684980073
6779	08:53:34.253	00:00:06.778	406	573,7338	225,3549	0,3930769	0,5695204	394,4338	2,819809	0	498,0298	-11,01931	0,2741319	0,5123416	435,5638	3,169805	0	10	536	107						Fix_sw.jpg	0	880	547	72	111	735	92	100	0	Content		464	-4	6778947	684996822
6796	08:53:34.270	00:00:06.795	407	515,9738	269,0338	0,3930495	0,5705588	393,8073	2,733077	0	1098,438	-60,32736	0,2814805	0,5145292	435,5595	3,315833	0	10	807	104						Fix_sw.jpg	0	880	547	72	111	735	92	100	0	Content		735	-7	6795572	685013447
6812	08:53:34.286	00:00:06.812	408	-1024	-768	-1	-1	-1	-1	4	1123,98	-11,41286	0,2818565	0,5172232	435,5594	3,253804	0	10	1124	-11						Fix_sw.jpg	0	880	547	72	111	735	92	100	0	Content		1052	-122	6812196	685030071
6829	08:53:34.303	00:00:06.828	409	718,9103	342,2419	0,397122	0,5739822	385,4491	2,67151	0	433,4272	147,1878	0,2703424	0,5178132	412,9468	2,917448	0	10	576	245						Fix_sw.jpg	0	880	547	72	111	735	92	100	0	Content		504	134	6828821	685046696
6846	08:53:34.320	00:00:06.845	410	1035,481	342,7288	0,4055277	0,5735874	385,4404	2,638555	0	-1024	-768	-1	-1	-1	-1	4	10	1035	343						Fix_sw.jpg	0	880	547	72	111	735	92	100	0	Content		963	232	6845569	685063444
6862	08:53:34.336	00:00:06.862	411	-1024	-768	-1	-1	-1	-1	4	-1024	-768	-1	-1	-1	-1	4	10	0	0						Fix_sw.jpg	0	880	547	72	111	735	92	100	0	Content		-72	-111	6862196	685080071
6879	08:53:34.353	00:00:06.878	412	-1024	-768	-1	-1	-1	-1	4	485,6468	203,0734	0,2689652	0,5181034	398,2355	2,927479	0	11	486	203						Fix_sw.jpg	0	880	547	72	111	556	232	100	0	Content		414	92	6878818	685096693
6895	08:53:34.369	00:00:06.895	413	1079,611	312,6449	0,4072465	0,5744386	385,44	2,591218	0	475,4399	205,005	0,2694842	0,5181447	398,7305	2,731653	0	11	778	259						Fix_sw.jpg	0	880	547	72	111	556	232	100	0	Content		706	148	6895441	685113316
6912	08:53:34.386	00:00:06.912	414	-1024	-768	-1	-1	-1	-1	4	-1024	-768	-1	-1	-1	-1	4	11	0	0						Fix_sw.jpg	0	880	547	72	111	556	232	100	0	Content		-72	-111	6912192	685130067
6929	08:53:34.403	00:00:06.928	415	513,7121	344,6522	0,3995665	0,574816	386,6923	2,478625	0	-1024	-768	-1	-1	-1	-1	4	11	514	345						Fix_sw.jpg	0	880	547	72	111	556	232	100	0	Content		442	234	6928818	685146693
6945	08:53:34.419	00:00:06.945	416	-1024	-768	-1	-1	-1	-1	4	-1024	-768	-1	-1	-1	-1	4	11	0	0						Fix_sw.jpg	0	880	547	72	111	556	232	100	0	Content		-72	-111	6945442	685163317
6962	08:53:34.436	00:00:06.962	417	627,6329	343,2279	0,397145	0,574899	399,4308	2,518063	0	-1024	-768	-1	-1	-1	-1	4	11	628	343						Fix_sw.jpg	0	880	547	72	111	556	232	100	0	Content		556	232	6962109	685179984
6979	08:53:34.453	00:00:06.978	418	-1024	-768	-1	-1	-1	-1	4	-1024	-768	-1	-1	-1	-1	4	12	0	0						Fix_sw.jpg	0	880	547	72	111	447	218	300	0	Content		-72	-111	6978744	685196619
6995	08:53:34.469	00:00:06.995	419	-1024	-768	-1	-1	-1	-1	4	-1024	-768	-1	-1	-1	-1	4	12	0	0						Fix_sw.jpg	0	880	547	72	111	447	218	300	0	Content		-72	-111	6995355	685213230
7012	08:53:34.486	00:00:07.011	420	-1024	-768	-1	-1	-1	-1	4	446,2061	214,0821	0,2713104	0,5157905	394,0522	2,720242	0	12	446	214						Fix_sw.jpg	0	880	547	72	111	447	218	300	0	Content		374	103	7011979	685229854
7029	08:53:34.503	00:00:07.028	421	-1024	-768	-1	-1	-1	-1	4	-1024	-768	-1	-1	-1	-1	4	12	0	0						Fix_sw.jpg	0	880	547	72	111	447	218	300	0	Content		-72	-111	7028740	685246615
7045	08:53:34.519	00:00:07.045	422	515,4321	327,4124	0,4008963	0,5755835	391,8536	2,372145	0	-1024	-768	-1	-1	-1	-1	4	12	515	327						Fix_sw.jpg	0	880	547	72	111	447	218	300	0	Content		443	216	7045345	685263220
7062	08:53:34.536	00:00:07.061	423	-1024	-768	-1	-1	-1	-1	4	540,9796	198,9646	0,2779941	0,5137976	416,2994	2,858711	0	12	541	199						Fix_sw.jpg	0	880	547	72	111	447	218	300	0	Content		469	88	7061968	685279843
7079	08:53:34.553	00:00:07.078	424	-1024	-768	-1	-1	-1	-1	4	-1024	-768	-1	-1	-1	-1	4	12	0	0						Fix_sw.jpg	0	880	547	72	111	447	218	300	0	Content		-72	-111	7078727	685296602
7095	08:53:34.569	00:00:07.095	425	502,7433	370,496	0,402519	0,5755671	391,8613	2,405579	0	-1024	-768	-1	-1	-1	-1	4	12	503	370						Fix_sw.jpg	0	880	547	72	111	447	218	300	0	Content		431	259	7095341	685313216
7112	08:53:34.586	00:00:07.111	426	575,6904	363,8006	0,404086	0,5751619	408,5598	2,794398	0	-1024	-768	-1	-1	-1	-1	4	12	576	364						Fix_sw.jpg	0	880	547	72	111	447	218	300	0	Content		504	253	7111963	685329838
7129	08:53:34.603	00:00:07.128	427	486,4708	332,3248	0,3967186	0,5753862	408,5598	2,442804	0	-1024	-768	-1	-1	-1	-1	4	12	486	332						Fix_sw.jpg	0	880	547	72	111	447	218	300	0	Content		414	221	7128587	685346462
7145	08:53:34.619	00:00:07.145	428	-1024	-768	-1	-1	-1	-1	4	-1024	-768	-1	-1	-1	-1	4	12	0	0						Fix_sw.jpg	0	880	547	72	111	447	218	300	0	Content		-72	-111	7145334	685363209
7162	08:53:34.636	00:00:07.161	429	-1024	-768	-1	-1	-1	-1	4	-1024	-768	-1	-1	-1	-1	4	12	0	0						Fix_sw.jpg	0	880	547	72	111	447	218	300	0	Content		-72	-111	7161957	685379832
7179	08:53:34.653	00:00:07.178	430	526,1395	315,5958	0,4052582	0,5761759	408,5598	2,705986	0	606,5969	280,2394	0,2821455	0,5107659	416,2994	3,22877	0	12	566	298						Fix_sw.jpg	0	880	547	72	111	447	218	300	0	Content		494	187	7178579	685396454
7195	08:53:34.669	00:00:07.195	431	523,4298	327,4224	0,3985601	0,5762241	408,5598	2,430004	0	-1024	-768	-1	-1	-1	-1	4	12	523	327						Fix_sw.jpg	0	880	547	72	111	447	218	300	0	Content		451	216	7195203	685413078
7212	08:53:34.686	00:00:07.211	432	-1024	-768	-1	-1	-1	-1	4	614,9277	251,7634	0,282631	0,5109955	416,2994	3,093774	0	12	615	252						Fix_sw.jpg	0	880	547	72	111	447	218	300	0	Content		543	141	7211955	685429830
7229	08:53:34.703	00:00:07.228	433	384,1818	820,2279	0,3984412	0,5772724	408,5598	1,980833	0	-1024	-768	-1	-1	-1	-1	4	12	384	820						Fix_sw.jpg	0	880	547	72	111	447	218	300	0	Content		312	709	7228592	685446467
7245	08:53:34.719	00:00:07.245	434	-1024	-768	-1	-1	-1	-1	4	-1024	-768	-1	-1	-1	-1	4	12	0	0						Fix_sw.jpg	0	880	547	72	111	447	218	300	0	Content		-72	-111	7245203	685463078
7262	08:53:34.736	00:00:07.261	435	528,5585	336,1103	0,3989977	0,5788133	408,5598	2,410012	0	-1024	-768	-1	-1	-1	-1	4	12	529	336						Fix_sw.jpg	0	880	547	72	111	447	218	300	0	Content		457	225	7261825	685479700
7279	08:53:34.753	00:00:07.278	436	-1024	-768	-1	-1	-1	-1	4	-1024	-768	-1	-1	-1	-1	4		0	0						Fix_sw.jpg	0	880	547	72	111				0	Content		-72	-111	7278575	685496450
7295	08:53:34.769	00:00:07.295	437	-1024	-768	-1	-1	-1	-1	4	-1024	-768	-1	-1	-1	-1	4		0	0						Fix_sw.jpg	0	880	547	72	111				0	Content		-72	-111	7295199	685513074
7312	08:53:34.786	00:00:07.311	438	-1024	-768	-1	-1	-1	-1	4	-1024	-768	-1	-1	-1	-1	4		0	0						Fix_sw.jpg	0	880	547	72	111				0	Content		-72	-111	7311822	685529697
7328	08:53:34.802	00:00:07.328	439	-1024	-768	-1	-1	-1	-1	4	-1024	-768	-1	-1	-1	-1	4		0	0						Fix_sw.jpg	0	880	547	72	111				0	Content		-72	-111	7328465	685546340
7337	08:53:34.811																				ImageEnd	16	0	0	Fix_sw.jpg
7345	08:53:34.819	00:00:07.345	440	-1024	-768	-1	-1	-1	-1	4	-1024	-768	-1	-1	-1	-1	4		0	0						No media	0	1024	768	0	0				0	Content		0	0	7345196	685563071
7355	08:53:34.829																				ImageStart	8	0	0	StimuliFarbe_gruen_rot.png
7362	08:53:34.836	00:00:07.361	441	-1024	-768	-1	-1	-1	-1	4	-1024	-768	-1	-1	-1	-1	4		0	0						StimuliFarbe_gruen_rot.png	0	880	547	72	111				0	Content		-72	-111	7361822	685579697
7378	08:53:34.852	00:00:07.378	442	-1024	-768	-1	-1	-1	-1	4	-1024	-768	-1	-1	-1	-1	4		0	0						StimuliFarbe_gruen_rot.png	0	880	547	72	111				0	Content		-72	-111	7378444	685596319
7395	08:53:34.869	00:00:07.395	443	-1024	-768	-1	-1	-1	-1	4	-1024	-768	-1	-1	-1	-1	4		0	0						StimuliFarbe_gruen_rot.png	0	880	547	72	111				0	Content		-72	-111	7395068	685612943
7412	08:53:34.886	00:00:07.411	444	-1024	-768	-1	-1	-1	-1	4	-1024	-768	-1	-1	-1	-1	4		0	0						StimuliFarbe_gruen_rot.png	0	880	547	72	111				0	Content		-72	-111	7411820	685629695
7428	08:53:34.902	00:00:07.428	445	-1024	-768	-1	-1	-1	-1	4	-1024	-768	-1	-1	-1	-1	4		0	0						StimuliFarbe_gruen_rot.png	0	880	547	72	111				0	Content		-72	-111	7428443	685646318
7445	08:53:34.919	00:00:07.445	446	-1024	-768	-1	-1	-1	-1	4	-1024	-768	-1	-1	-1	-1	4		0	0						StimuliFarbe_gruen_rot.png	0	880	547	72	111				0	Content		-72	-111	7445065	685662940
7462	08:53:34.936	00:00:07.461	447	-1024	-768	-1	-1	-1	-1	4	-1024	-768	-1	-1	-1	-1	4		0	0						StimuliFarbe_gruen_rot.png	0	880	547	72	111				0	Content		-72	-111	7461695	685679570
7478	08:53:34.952	00:00:07.478	448	-1024	-768	-1	-1	-1	-1	4	-1024	-768	-1	-1	-1	-1	4		0	0						StimuliFarbe_gruen_rot.png	0	880	547	72	111				0	Content		-72	-111	7478440	685696315
7495	08:53:34.969	00:00:07.495	449	-1024	-768	-1	-1	-1	-1	4	-1024	-768	-1	-1	-1	-1	4		0	0						StimuliFarbe_gruen_rot.png	0	880	547	72	111				0	Content		-72	-111	7495061	685712936
7512	08:53:34.986	00:00:07.511	450	-1024	-768	-1	-1	-1	-1	4	-1024	-768	-1	-1	-1	-1	4		0	0						StimuliFarbe_gruen_rot.png	0	880	547	72	111				0	Content		-72	-111	7511720	685729595
7528	08:53:35.002	00:00:07.528	451	-1024	-768	-1	-1	-1	-1	4	-1024	-768	-1	-1	-1	-1	4		0	0						StimuliFarbe_gruen_rot.png	0	880	547	72	111				0	Content		-72	-111	7528387	685746262
7545	08:53:35.019	00:00:07.545	452	484,0587	331,7706	0,4048071	0,5843054	399,6341	2,363765	1	461,1025	329,8208	0,4048014	0,5843005	399,6341	2,362078	3	13	484	332						StimuliFarbe_gruen_rot.png	0	880	547	72	111	500	188	250	0	Content		412	221	7545010	685762885
7562	08:53:35.036	00:00:07.561	453	555,7469	335,5789	0,3440193	0,548988	399,638	2,652331	3	534,5168	333,4608	0,3440444	0,5489867	399,638	2,650915	3	13	0	0						StimuliFarbe_gruen_rot.png	0	880	547	72	111	500	188	250	0	Content		-72	-111	7561760	685779635
7578	08:53:35.052	00:00:07.578	454	591,6531	333,8256	0,2828605	0,5134584	399,638	3,067873	3	569,9123	331,2672	0,282893	0,5134571	399,638	3,065997	1	13	570	331						StimuliFarbe_gruen_rot.png	0	880	547	72	111	500	188	250	0	Content		498	220	7578386	685796261
7595	08:53:35.069	00:00:07.595	455	-1024	-768	-1	-1	-1	-1	4	-1024	-768	-1	-1	-1	-1	4	13	0	0						StimuliFarbe_gruen_rot.png	0	880	547	72	111	500	188	250	0	Content		-72	-111	7595009	685812884
7612	08:53:35.086	00:00:07.611	456	589,0229	357,5416	0,3444222	0,54926	399,638	2,721094	3	568,7302	356,2294	0,3444473	0,5492586	399,638	2,719287	3	13	0	0						StimuliFarbe_gruen_rot.png	0	880	547	72	111	500	188	250	0	Content		-72	-111	7611636	685829511
7628	08:53:35.102	00:00:07.628	457	593,34	341,3255	0,2823823	0,5138854	399,638	3,034801	3	571,655	339,0168	0,2824147	0,5138842	399,638	3,032791	1	13	572	339						StimuliFarbe_gruen_rot.png	0	880	547	72	111	500	188	250	0	Content		500	228	7628384	685846259
7645	08:53:35.119	00:00:07.645	458	571,2568	100,7015	0,336694	0,5495792	479,2596	3,12265	3	473,9994	270,6838	0,3411913	0,5497158	417,4437	2,718984	3	13	0	0						StimuliFarbe_gruen_rot.png	0	880	547	72	111	500	188	250	0	Content		-72	-111	7645005	685862880
7662	08:53:35.136	00:00:07.661	459	558,4182	391,5615	0,405717	0,5848018	399,9555	2,640769	0	593,0948	287,8368	0,2855116	0,5139506	417,4437	3,218489	0	13	576	340						StimuliFarbe_gruen_rot.png	0	880	547	72	111	500	188	250	0	Content		504	229	7661630	685879505
7678	08:53:35.152	00:00:07.678	460	544,927	358,3841	0,4038699	0,5849013	399,9556	2,528966	0	633,8063	240,2878	0,2846807	0,5138439	417,4437	3,216351	0	13	589	299						StimuliFarbe_gruen_rot.png	0	880	547	72	111	500	188	250	0	Content		517	188	7678257	685896132
7695	08:53:35.169	00:00:07.695	461	699,7669	298,2479	0,4036524	0,58372	399,9473	2,585336	0	671,4768	261,6071	0,2786639	0,5131431	395,3327	2,75103	0	13	686	280						StimuliFarbe_gruen_rot.png	0	880	547	72	111	500	188	250	0	Content		614	169	7695005	685912880
7712	08:53:35.186	00:00:07.711	462	692,7294	267,999	0,4015634	0,5826802	398,1096	2,645398	0	756,3793	213,4488	0,2770985	0,5122873	395,3327	3,07087	0	13	725	241						StimuliFarbe_gruen_rot.png	0	880	547	72	111	500	188	250	0	Content		653	130	7711627	685929502
7728	08:53:35.202	00:00:07.728	463	806,7758	214,3831	0,401011	0,5817375	400,3843	2,688056	0	851,2699	132,3002	0,2760935	0,5114281	395,3327	3,177665	0	13	829	173						StimuliFarbe_gruen_rot.png	0	880	547	72	111	500	188	250	0	Content		757	62	7728255	685946130
7745	08:53:35.219	00:00:07.744	464	126,6476	140,8925	0,3902473	0,5817446	400,3845	2,520594	3	95,23052	145,5443	0,3921861	0,5817489	395,3327	2,490045	1	13	95	146						StimuliFarbe_gruen_rot.png	0	880	547	72	111	500	188	250	0	Content		23	35	7744879	685962754
7762	08:53:35.236	00:00:07.761	465	-1024	-768	-1	-1	-1	-1	4	-1024	-768	-1	-1	-1	-1	4	13	0	0						StimuliFarbe_gruen_rot.png	0	880	547	72	111	500	188	250	0	Content		-72	-111	7761625	685979500
7778	08:53:35.252	00:00:07.778	466	786,3336	30,27324	0,3962257	0,5817007	451,2986	3,007761	3	709,0292	269,2148	0,406143	0,5816964	383,1583	2,466436	1	13	709	269						StimuliFarbe_gruen_rot.png	0	880	547	72	111	500	188	250	0	Content		637	158	7778253	685996128
7795	08:53:35.269	00:00:07.794	467	-1024	-768	-1	-1	-1	-1	4	-1024	-768	-1	-1	-1	-1	4	14	0	0						StimuliFarbe_gruen_rot.png	0	880	547	72	111	727	85	150	0	Content		-72	-111	7794876	686012751
7812	08:53:35.286	00:00:07.811	468	-1024	-768	-1	-1	-1	-1	4	-1024	-768	-1	-1	-1	-1	4	14	0	0						StimuliFarbe_gruen_rot.png	0	880	547	72	111	727	85	150	0	Content		-72	-111	7811502	686029377
7828	08:53:35.302	00:00:07.828	469	-1024	-768	-1	-1	-1	-1	4	-1024	-768	-1	-1	-1	-1	4	14	0	0						StimuliFarbe_gruen_rot.png	0	880	547	72	111	727	85	150	0	Content		-72	-111	7828249	686046124
7845	08:53:35.319	00:00:07.844	470	-1024	-768	-1	-1	-1	-1	4	-1024	-768	-1	-1	-1	-1	4	14	0	0						StimuliFarbe_gruen_rot.png	0	880	547	72	111	727	85	150	0	Content		-72	-111	7844870	686062745
7861	08:53:35.335	00:00:07.861	471	-1024	-768	-1	-1	-1	-1	4	835,0972	150,3491	0,2746509	0,5114309	383,1679	3,055631	0	14	835	150						StimuliFarbe_gruen_rot.png	0	880	547	72	111	727	85	150	0	Content		763	39	7861495	686079370
7878	08:53:35.352	00:00:07.878	472	1067,275	-27,62318	0,3854522	0,5834706	451,3006	2,936265	3	798,513	246,6924	0,4093913	0,5834173	383,1678	2,422376	1	14	799	247						StimuliFarbe_gruen_rot.png	0	880	547	72	111	727	85	150	0	Content		727	136	7878163	686096038
7895	08:53:35.369	00:00:07.894	473	764,7758	154,4643	0,4075127	0,583471	420,9153	3,011169	0	838,4714	160,3912	0,2752671	0,5118983	383,1679	2,707395	0	14	802	157						StimuliFarbe_gruen_rot.png	0	880	547	72	111	727	85	150	0	Content		730	46	7894787	686112662
7911	08:53:35.385	00:00:07.911	474	-1024	-768	-1	-1	-1	-1	4	1593,428	-31,15817	0,4173238	0,5849363	383,1678	3,052484	1	14	1593	-31						StimuliFarbe_gruen_rot.png	0	880	547	72	111	727	85	150	0	Content		1521	-142	7911411	686129286
7928	08:53:35.402	00:00:07.928	475	-1024	-768	-1	-1	-1	-1	4	798,47	196,419	0,274348	0,5115834	378,1761	2,668964	0	14	798	196						StimuliFarbe_gruen_rot.png	0	880	547	72	111	727	85	150	0	Content		726	85	7928160	686146035
7945	08:53:35.419	00:00:07.944	476	618,3175	467,0697	0,4018875	0,584857	423,9385	2,377038	0	825,6917	198,1765	0,2767259	0,511599	385,4828	2,712749	0	15	722	333						StimuliFarbe_gruen_rot.png	0	880	547	72	111	576	308	266	0	Content		650	222	7944786	686162661
7961	08:53:35.435	00:00:07.961	477	-1024	-768	-1	-1	-1	-1	4	-1024	-768	-1	-1	-1	-1	4	15	0	0						StimuliFarbe_gruen_rot.png	0	880	547	72	111	576	308	266	0	Content		-72	-111	7961410	686179285
7978	08:53:35.452	00:00:07.978	478	755,3241	258,6396	0,4085627	0,5859427	387,2621	2,542651	0	-1024	-768	-1	-1	-1	-1	4	15	755	259						StimuliFarbe_gruen_rot.png	0	880	547	72	111	576	308	266	0	Content		683	148	7978033	686195908
7995	08:53:35.469	00:00:07.994	479	616,7827	453,0011	0,4028691	0,5860244	423,8328	2,556969	0	-1024	-768	-1	-1	-1	-1	4	15	617	453						StimuliFarbe_gruen_rot.png	0	880	547	72	111	576	308	266	0	Content		545	342	7994784	686212659
8011	08:53:35.485	00:00:08.011	480	-1024	-768	-1	-1	-1	-1	4	-1024	-768	-1	-1	-1	-1	4	15	0	0						StimuliFarbe_gruen_rot.png	0	880	547	72	111	576	308	266	0	Content		-72	-111	8011406	686229281
8028	08:53:35.502	00:00:08.028	481	647,9278	258,3177	0,4017811	0,5880314	407,6669	2,715746	0	-1024	-768	-1	-1	-1	-1	4	15	648	258						StimuliFarbe_gruen_rot.png	0	880	547	72	111	576	308	266	0	Content		576	147	8028030	686245905
8045	08:53:35.519	00:00:08.044	482	-1024	-768	-1	-1	-1	-1	4	-1024	-768	-1	-1	-1	-1	4	15	0	0						StimuliFarbe_gruen_rot.png	0	880	547	72	111	576	308	266	0	Content		-72	-111	8044779	686262654
8061	08:53:35.535	00:00:08.061	483	-1024	-768	-1	-1	-1	-1	4	-1024	-768	-1	-1	-1	-1	4	15	0	0						StimuliFarbe_gruen_rot.png	0	880	547	72	111	576	308	266	0	Content		-72	-111	8061404	686279279
8078	08:53:35.552	00:00:08.078	484	-1024	-768	-1	-1	-1	-1	4	-1024	-768	-1	-1	-1	-1	4	15	0	0						StimuliFarbe_gruen_rot.png	0	880	547	72	111	576	308	266	0	Content		-72	-111	8078028	686295903
8095	08:53:35.569	00:00:08.094	485	529,5205	419,2576	0,4025688	0,5952141	408,0741	2,161438	0	-1024	-768	-1	-1	-1	-1	4	15	530	419						StimuliFarbe_gruen_rot.png	0	880	547	72	111	576	308	266	0	Content		458	308	8094653	686312528
8111	08:53:35.585	00:00:08.111	486	-1024	-768	-1	-1	-1	-1	4	-1024	-768	-1	-1	-1	-1	4	15	0	0						StimuliFarbe_gruen_rot.png	0	880	547	72	111	576	308	266	0	Content		-72	-111	8111274	686329149
8128	08:53:35.602	00:00:08.128	487	-1024	-768	-1	-1	-1	-1	4	-1024	-768	-1	-1	-1	-1	4	15	0	0						StimuliFarbe_gruen_rot.png	0	880	547	72	111	576	308	266	0	Content		-72	-111	8128024	686345899
8145	08:53:35.619	00:00:08.144	488	-1024	-768	-1	-1	-1	-1	4	-1024	-768	-1	-1	-1	-1	4	15	0	0						StimuliFarbe_gruen_rot.png	0	880	547	72	111	576	308	266	0	Content		-72	-111	8144648	686362523
8161	08:53:35.635	00:00:08.161	489	-1024	-768	-1	-1	-1	-1	4	-1024	-768	-1	-1	-1	-1	4	15	0	0						StimuliFarbe_gruen_rot.png	0	880	547	72	111	576	308	266	0	Content		-72	-111	8161271	686379146
8178	08:53:35.652	00:00:08.177	490	433,575	790,3849	0,3932564	0,6020167	436,9691	2,921261	0	-1024	-768	-1	-1	-1	-1	4	15	434	790						StimuliFarbe_gruen_rot.png	0	880	547	72	111	576	308	266	0	Content		362	679	8177894	686395769
8195	08:53:35.669	00:00:08.194	491	684,6507	939,3499	0,4173537	0,603801	436,9691	2,757032	0	-1024	-768	-1	-1	-1	-1	4	15	685	939						StimuliFarbe_gruen_rot.png	0	880	547	72	111	576	308	266	0	Content		613	828	8194641	686412516
8211	08:53:35.685	00:00:08.211	492	-1024	-768	-1	-1	-1	-1	4	-1024	-768	-1	-1	-1	-1	4		0	0						StimuliFarbe_gruen_rot.png	0	880	547	72	111				0	Content		-72	-111	8211264	686429139
8228	08:53:35.702	00:00:08.227	493	-1024	-768	-1	-1	-1	-1	4	-1024	-768	-1	-1	-1	-1	4		0	0						StimuliFarbe_gruen_rot.png	0	880	547	72	111				0	Content		-72	-111	8227890	686445765
8245	08:53:35.719	00:00:08.244	494	-1024	-768	-1	-1	-1	-1	4	-1024	-768	-1	-1	-1	-1	4		0	0						StimuliFarbe_gruen_rot.png	0	880	547	72	111				0	Content		-72	-111	8244638	686462513
8261	08:53:35.735	00:00:08.261	495	-1024	-768	-1	-1	-1	-1	4	-1024	-768	-1	-1	-1	-1	4		0	0						StimuliFarbe_gruen_rot.png	0	880	547	72	111				0	Content		-72	-111	8261261	686479136
8278	08:53:35.752	00:00:08.277	496	-1024	-768	-1	-1	-1	-1	4	-1024	-768	-1	-1	-1	-1	4		0	0						StimuliFarbe_gruen_rot.png	0	880	547	72	111				0	Content		-72	-111	8277887	686495762
8295	08:53:35.769	00:00:08.294	497	-1024	-768	-1	-1	-1	-1	4	-1024	-768	-1	-1	-1	-1	4		0	0						StimuliFarbe_gruen_rot.png	0	880	547	72	111				0	Content		-72	-111	8294508	686512383
8311	08:53:35.785	00:00:08.311	498	-1024	-768	-1	-1	-1	-1	4	-1024	-768	-1	-1	-1	-1	4		0	0						StimuliFarbe_gruen_rot.png	0	880	547	72	111				0	Content		-72	-111	8311131	686529006
8328	08:53:35.802	00:00:08.327	499	-1024	-768	-1	-1	-1	-1	4	-1024	-768	-1	-1	-1	-1	4		0	0						StimuliFarbe_gruen_rot.png	0	880	547	72	111				0	Content		-72	-111	8327879	686545754
8345	08:53:35.819	00:00:08.344	500	-1024	-768	-1	-1	-1	-1	4	-1024	-768	-1	-1	-1	-1	4		0	0						StimuliFarbe_gruen_rot.png	0	880	547	72	111				0	Content		-72	-111	8344525	686562400
8361	08:53:35.835	00:00:08.361	501	-1024	-768	-1	-1	-1	-1	4	-1024	-768	-1	-1	-1	-1	4		0	0						StimuliFarbe_gruen_rot.png	0	880	547	72	111				0	Content		-72	-111	8361129	686579004
8378	08:53:35.852	00:00:08.377	502	-1024	-768	-1	-1	-1	-1	4	-1024	-768	-1	-1	-1	-1	4		0	0						StimuliFarbe_gruen_rot.png	0	880	547	72	111				0	Content		-72	-111	8377750	686595625
8394	08:53:35.868	00:00:08.394	503	-1024	-768	-1	-1	-1	-1	4	-1024	-768	-1	-1	-1	-1	4		0	0						StimuliFarbe_gruen_rot.png	0	880	547	72	111				0	Content		-72	-111	8394500	686612375
8411	08:53:35.885	00:00:08.411	504	-1024	-768	-1	-1	-1	-1	4	-1024	-768	-1	-1	-1	-1	4		0	0						StimuliFarbe_gruen_rot.png	0	880	547	72	111				0	Content		-72	-111	8411123	686628998
8428	08:53:35.902	00:00:08.427	505	-1024	-768	-1	-1	-1	-1	4	-1024	-768	-1	-1	-1	-1	4		0	0						StimuliFarbe_gruen_rot.png	0	880	547	72	111				0	Content		-72	-111	8427746	686645621
8444	08:53:35.918	00:00:08.444	506	-1024	-768	-1	-1	-1	-1	4	-1024	-768	-1	-1	-1	-1	4		0	0						StimuliFarbe_gruen_rot.png	0	880	547	72	111				0	Content		-72	-111	8444494	686662369
8461	08:53:35.935	00:00:08.461	507	-1024	-768	-1	-1	-1	-1	4	-1024	-768	-1	-1	-1	-1	4		0	0						StimuliFarbe_gruen_rot.png	0	880	547	72	111				0	Content		-72	-111	8461119	686678994
8478	08:53:35.952	00:00:08.478	508	-1024	-768	-1	-1	-1	-1	4	-1024	-768	-1	-1	-1	-1	4		0	0						StimuliFarbe_gruen_rot.png	0	880	547	72	111				0	Content		-72	-111	8478242	686696117
8495	08:53:35.969	00:00:08.494	509	-1024	-768	-1	-1	-1	-1	4	-1024	-768	-1	-1	-1	-1	4		0	0						StimuliFarbe_gruen_rot.png	0	880	547	72	111				0	Content		-72	-111	8494677	686712552
8511	08:53:35.985	00:00:08.511	510	-1024	-768	-1	-1	-1	-1	4	-1024	-768	-1	-1	-1	-1	4		0	0						StimuliFarbe_gruen_rot.png	0	880	547	72	111				0	Content		-72	-111	8511345	686729220
8528	08:53:36.002	00:00:08.527	511	-1024	-768	-1	-1	-1	-1	4	-1024	-768	-1	-1	-1	-1	4		0	0						StimuliFarbe_gruen_rot.png	0	880	547	72	111				0	Content		-72	-111	8527737	686745612
8544	08:53:36.018	00:00:08.544	512	-1024	-768	-1	-1	-1	-1	4	-1024	-768	-1	-1	-1	-1	4		0	0						StimuliFarbe_gruen_rot.png	0	880	547	72	111				0	Content		-72	-111	8544362	686762237
8561	08:53:36.035	00:00:08.561	513	-1024	-768	-1	-1	-1	-1	4	-1024	-768	-1	-1	-1	-1	4		0	0						StimuliFarbe_gruen_rot.png	0	880	547	72	111				0	Content		-72	-111	8561111	686778986
8578	08:53:36.052	00:00:08.577	514	-1024	-768	-1	-1	-1	-1	4	-1024	-768	-1	-1	-1	-1	4		0	0						StimuliFarbe_gruen_rot.png	0	880	547	72	111				0	Content		-72	-111	8577788	686795663
8594	08:53:36.068	00:00:08.594	515	-1024	-768	-1	-1	-1	-1	4	-1024	-768	-1	-1	-1	-1	4		0	0						StimuliFarbe_gruen_rot.png	0	880	547	72	111				0	Content		-72	-111	8594357	686812232
8611	08:53:36.085	00:00:08.610	516	-1024	-768	-1	-1	-1	-1	4	-1024	-768	-1	-1	-1	-1	4		0	0						StimuliFarbe_gruen_rot.png	0	880	547	72	111				0	Content		-72	-111	8610992	686828867
8628	08:53:36.102	00:00:08.628	517	-1024	-768	-1	-1	-1	-1	4	-1024	-768	-1	-1	-1	-1	4		0	0						StimuliFarbe_gruen_rot.png	0	880	547	72	111				0	Content		-72	-111	8628072	686845947
8645	08:53:36.119	00:00:08.644	518	-1024	-768	-1	-1	-1	-1	4	-1024	-768	-1	-1	-1	-1	4		0	0						StimuliFarbe_gruen_rot.png	0	880	547	72	111				0	Content		-72	-111	8644740	686862615
8661	08:53:36.135	00:00:08.661	519	-1024	-768	-1	-1	-1	-1	4	-1024	-768	-1	-1	-1	-1	4		0	0						StimuliFarbe_gruen_rot.png	0	880	547	72	111				0	Content		-72	-111	8661408	686879283
8679	08:53:36.153	00:00:08.678	520	-1024	-768	-1	-1	-1	-1	4	-1024	-768	-1	-1	-1	-1	4		0	0						StimuliFarbe_gruen_rot.png	0	880	547	72	111				0	Content		-72	-111	8678853	686896728
8696	08:53:36.170	00:00:08.696	521	-1024	-768	-1	-1	-1	-1	4	-1024	-768	-1	-1	-1	-1	4		0	0						StimuliFarbe_gruen_rot.png	0	880	547	72	111				0	Content		-72	-111	8696099	686913974
8712	08:53:36.186	00:00:08.711	522	-1024	-768	-1	-1	-1	-1	4	-1024	-768	-1	-1	-1	-1	4		0	0						StimuliFarbe_gruen_rot.png	0	880	547	72	111				0	Content		-72	-111	8711848	686929723
8729	08:53:36.203	00:00:08.728	523	-1024	-768	-1	-1	-1	-1	4	-1024	-768	-1	-1	-1	-1	4		0	0						StimuliFarbe_gruen_rot.png	0	880	547	72	111				0	Content		-72	-111	8728516	686946391
8744	08:53:36.218	00:00:08.744	524	-1024	-768	-1	-1	-1	-1	4	-1024	-768	-1	-1	-1	-1	4		0	0						StimuliFarbe_gruen_rot.png	0	880	547	72	111				0	Content		-72	-111	8744220	686962095
8761	08:53:36.235	00:00:08.760	525	-1024	-768	-1	-1	-1	-1	4	-1024	-768	-1	-1	-1	-1	4		0	0						StimuliFarbe_gruen_rot.png	0	880	547	72	111				0	Content		-72	-111	8760970	686978845
8778	08:53:36.252	00:00:08.777	526	-1024	-768	-1	-1	-1	-1	4	-1024	-768	-1	-1	-1	-1	4		0	0						StimuliFarbe_gruen_rot.png	0	880	547	72	111				0	Content		-72	-111	8777644	686995519
8794	08:53:36.268	00:00:08.794	527	-1024	-768	-1	-1	-1	-1	4	-1024	-768	-1	-1	-1	-1	4		0	0						StimuliFarbe_gruen_rot.png	0	880	547	72	111				0	Content		-72	-111	8794215	687012090
8811	08:53:36.285	00:00:08.811	528	-1024	-768	-1	-1	-1	-1	4	-1024	-768	-1	-1	-1	-1	4		0	0						StimuliFarbe_gruen_rot.png	0	880	547	72	111				0	Content		-72	-111	8811049	687028924
8828	08:53:36.302	00:00:08.827	529	-1024	-768	-1	-1	-1	-1	4	-1024	-768	-1	-1	-1	-1	4		0	0						StimuliFarbe_gruen_rot.png	0	880	547	72	111				0	Content		-72	-111	8827717	687045592
8844	08:53:36.318	00:00:08.844	530	-1024	-768	-1	-1	-1	-1	4	-1024	-768	-1	-1	-1	-1	4		0	0						StimuliFarbe_gruen_rot.png	0	880	547	72	111				0	Content		-72	-111	8844385	687062260
8861	08:53:36.335	00:00:08.861	531	-1024	-768	-1	-1	-1	-1	4	-1024	-768	-1	-1	-1	-1	4		0	0						StimuliFarbe_gruen_rot.png	0	880	547	72	111				0	Content		-72	-111	8861461	687079336
8879	08:53:36.353	00:00:08.878	532	-1024	-768	-1	-1	-1	-1	4	-1024	-768	-1	-1	-1	-1	4		0	0						StimuliFarbe_gruen_rot.png	0	880	547	72	111				0	Content		-72	-111	8878711	687096586
8895	08:53:36.369	00:00:08.894	533	-1024	-768	-1	-1	-1	-1	4	-1024	-768	-1	-1	-1	-1	4		0	0						StimuliFarbe_gruen_rot.png	0	880	547	72	111				0	Content		-72	-111	8894772	687112647
8911	08:53:36.385	00:00:08.911	534	-1024	-768	-1	-1	-1	-1	4	-1024	-768	-1	-1	-1	-1	4		0	0						StimuliFarbe_gruen_rot.png	0	880	547	72	111				0	Content		-72	-111	8911440	687129315
8927	08:53:36.401	00:00:08.927	535	-1024	-768	-1	-1	-1	-1	4	-1024	-768	-1	-1	-1	-1	4		0	0						StimuliFarbe_gruen_rot.png	0	880	547	72	111				0	Content		-72	-111	8927455	687145330
8944	08:53:36.418	00:00:08.944	536	-1024	-768	-1	-1	-1	-1	4	-1024	-768	-1	-1	-1	-1	4		0	0						StimuliFarbe_gruen_rot.png	0	880	547	72	111				0	Content		-72	-111	8944080	687161955
8961	08:53:36.435	00:00:08.960	537	-1024	-768	-1	-1	-1	-1	4	-1024	-768	-1	-1	-1	-1	4		0	0						StimuliFarbe_gruen_rot.png	0	880	547	72	111				0	Content		-72	-111	8960827	687178702
8978	08:53:36.452	00:00:08.977	538	-1024	-768	-1	-1	-1	-1	4	-1024	-768	-1	-1	-1	-1	4		0	0						StimuliFarbe_gruen_rot.png	0	880	547	72	111				0	Content		-72	-111	8977508	687195383
8994	08:53:36.468	00:00:08.994	539	-1024	-768	-1	-1	-1	-1	4	-1024	-768	-1	-1	-1	-1	4		0	0						StimuliFarbe_gruen_rot.png	0	880	547	72	111				0	Content		-72	-111	8994074	687211949
9011	08:53:36.485	00:00:09.010	540	-1024	-768	-1	-1	-1	-1	4	-1024	-768	-1	-1	-1	-1	4		0	0						StimuliFarbe_gruen_rot.png	0	880	547	72	111				0	Content		-72	-111	9010710	687228585
9028	08:53:36.502	00:00:09.027	541	-1024	-768	-1	-1	-1	-1	4	-1024	-768	-1	-1	-1	-1	4		0	0						StimuliFarbe_gruen_rot.png	0	880	547	72	111				0	Content		-72	-111	9027791	687245666
9044	08:53:36.518	00:00:09.044	542	-1024	-768	-1	-1	-1	-1	4	-1024	-768	-1	-1	-1	-1	4		0	0						StimuliFarbe_gruen_rot.png	0	880	547	72	111				0	Content		-72	-111	9044459	687262334
9061	08:53:36.535	00:00:09.061	543	-1024	-768	-1	-1	-1	-1	4	-1024	-768	-1	-1	-1	-1	4		0	0						StimuliFarbe_gruen_rot.png	0	880	547	72	111				0	Content		-72	-111	9061127	687279002
9079	08:53:36.553	00:00:09.078	544	-1024	-768	-1	-1	-1	-1	4	-1024	-768	-1	-1	-1	-1	4		0	0						StimuliFarbe_gruen_rot.png	0	880	547	72	111				0	Content		-72	-111	9078571	687296446
9096	08:53:36.570	00:00:09.095	545	-1024	-768	-1	-1	-1	-1	4	-1024	-768	-1	-1	-1	-1	4		0	0						StimuliFarbe_gruen_rot.png	0	880	547	72	111				0	Content		-72	-111	9095942	687313817
9112	08:53:36.586	00:00:09.111	546	-1024	-768	-1	-1	-1	-1	4	-1024	-768	-1	-1	-1	-1	4		0	0						StimuliFarbe_gruen_rot.png	0	880	547	72	111				0	Content		-72	-111	9111628	687329503
9128	08:53:36.602	00:00:09.128	547	-1024	-768	-1	-1	-1	-1	4	-1024	-768	-1	-1	-1	-1	4		0	0						StimuliFarbe_gruen_rot.png	0	880	547	72	111				0	Content		-72	-111	9128296	687346171
9144	08:53:36.618	00:00:09.144	548	-1024	-768	-1	-1	-1	-1	4	-1024	-768	-1	-1	-1	-1	4		0	0						StimuliFarbe_gruen_rot.png	0	880	547	72	111				0	Content		-72	-111	9144062	687361937
9161	08:53:36.635	00:00:09.160	549	-1024	-768	-1	-1	-1	-1	4	-1024	-768	-1	-1	-1	-1	4		0	0						StimuliFarbe_gruen_rot.png	0	880	547	72	111				0	Content		-72	-111	9160684	687378559
9177	08:53:36.651	00:00:09.177	550	-1024	-768	-1	-1	-1	-1	4	-1024	-768	-1	-1	-1	-1	4		0	0						StimuliFarbe_gruen_rot.png	0	880	547	72	111				0	Content		-72	-111	9177367	687395242
9194	08:53:36.668	00:00:09.193	551	-1024	-768	-1	-1	-1	-1	4	-1024	-768	-1	-1	-1	-1	4		0	0						StimuliFarbe_gruen_rot.png	0	880	547	72	111				0	Content		-72	-111	9193933	687411808
9211	08:53:36.685	00:00:09.210	552	-1024	-768	-1	-1	-1	-1	4	-1024	-768	-1	-1	-1	-1	4		0	0						StimuliFarbe_gruen_rot.png	0	880	547	72	111				0	Content		-72	-111	9210808	687428683
9227	08:53:36.701	00:00:09.227	553	-1024	-768	-1	-1	-1	-1	4	-1024	-768	-1	-1	-1	-1	4		0	0						StimuliFarbe_gruen_rot.png	0	880	547	72	111				0	Content		-72	-111	9227476	687445351
9244	08:53:36.718	00:00:09.244	554	-1024	-768	-1	-1	-1	-1	4	-1024	-768	-1	-1	-1	-1	4		0	0						StimuliFarbe_gruen_rot.png	0	880	547	72	111				0	Content		-72	-111	9244144	687462019
9261	08:53:36.735	00:00:09.261	555	-1024	-768	-1	-1	-1	-1	4	-1024	-768	-1	-1	-1	-1	4		0	0						StimuliFarbe_gruen_rot.png	0	880	547	72	111				0	Content		-72	-111	9261187	687479062
9278	08:53:36.752	00:00:09.278	556	-1024	-768	-1	-1	-1	-1	4	-1024	-768	-1	-1	-1	-1	4		0	0						StimuliFarbe_gruen_rot.png	0	880	547	72	111				0	Content		-72	-111	9278446	687496321
9294	08:53:36.768	00:00:09.294	557	-1024	-768	-1	-1	-1	-1	4	-1024	-768	-1	-1	-1	-1	4		0	0						StimuliFarbe_gruen_rot.png	0	880	547	72	111				0	Content		-72	-111	9294499	687512374
9311	08:53:36.785	00:00:09.311	558	-1024	-768	-1	-1	-1	-1	4	-1024	-768	-1	-1	-1	-1	4		0	0						StimuliFarbe_gruen_rot.png	0	880	547	72	111				0	Content		-72	-111	9311167	687529042
9327	08:53:36.801	00:00:09.327	559	-1024	-768	-1	-1	-1	-1	4	-1024	-768	-1	-1	-1	-1	4		0	0						StimuliFarbe_gruen_rot.png	0	880	547	72	111				0	Content		-72	-111	9327176	687545051
9344	08:53:36.818	00:00:09.343	560	-1024	-768	-1	-1	-1	-1	4	-1024	-768	-1	-1	-1	-1	4		0	0						StimuliFarbe_gruen_rot.png	0	880	547	72	111				0	Content		-72	-111	9343801	687561676
9361	08:53:36.835	00:00:09.360	561	-1024	-768	-1	-1	-1	-1	4	-1024	-768	-1	-1	-1	-1	4		0	0						StimuliFarbe_gruen_rot.png	0	880	547	72	111				0	Content		-72	-111	9360551	687578426
9377	08:53:36.851	00:00:09.377	562	-1024	-768	-1	-1	-1	-1	4	-1024	-768	-1	-1	-1	-1	4		0	0						StimuliFarbe_gruen_rot.png	0	880	547	72	111				0	Content		-72	-111	9377231	687595106
9394	08:53:36.868	00:00:09.393	563	-1024	-768	-1	-1	-1	-1	4	-1024	-768	-1	-1	-1	-1	4		0	0						StimuliFarbe_gruen_rot.png	0	880	547	72	111				0	Content		-72	-111	9393796	687611671
9410	08:53:36.884	00:00:09.410	564	-1024	-768	-1	-1	-1	-1	4	-1024	-768	-1	-1	-1	-1	4		0	0						StimuliFarbe_gruen_rot.png	0	880	547	72	111				0	Content		-72	-111	9410471	687628346
9428	08:53:36.902	00:00:09.427	565	-1024	-768	-1	-1	-1	-1	4	-1024	-768	-1	-1	-1	-1	4		0	0						StimuliFarbe_gruen_rot.png	0	880	547	72	111				0	Content		-72	-111	9427539	687645414
9444	08:53:36.918	00:00:09.444	566	-1024	-768	-1	-1	-1	-1	4	-1024	-768	-1	-1	-1	-1	4		0	0						StimuliFarbe_gruen_rot.png	0	880	547	72	111				0	Content		-72	-111	9444207	687662082
9461	08:53:36.935	00:00:09.460	567	-1024	-768	-1	-1	-1	-1	4	-1024	-768	-1	-1	-1	-1	4		0	0						StimuliFarbe_gruen_rot.png	0	880	547	72	111				0	Content		-72	-111	9460875	687678750
9478	08:53:36.952	00:00:09.478	568	-1024	-768	-1	-1	-1	-1	4	-1024	-768	-1	-1	-1	-1	4		0	0						StimuliFarbe_gruen_rot.png	0	880	547	72	111				0	Content		-72	-111	9478295	687696170
9496	08:53:36.970	00:00:09.495	569	-1024	-768	-1	-1	-1	-1	4	-1024	-768	-1	-1	-1	-1	4		0	0						StimuliFarbe_gruen_rot.png	0	880	547	72	111				0	Content		-72	-111	9495666	687713541
9511	08:53:36.985	00:00:09.511	570	-1024	-768	-1	-1	-1	-1	4	-1024	-768	-1	-1	-1	-1	4		0	0						StimuliFarbe_gruen_rot.png	0	880	547	72	111				0	Content		-72	-111	9511354	687729229
9528	08:53:37.002	00:00:09.528	571	-1024	-768	-1	-1	-1	-1	4	-1024	-768	-1	-1	-1	-1	4		0	0						StimuliFarbe_gruen_rot.png	0	880	547	72	111				0	Content		-72	-111	9528022	687745897
9544	08:53:37.018	00:00:09.543	572	-1024	-768	-1	-1	-1	-1	4	-1024	-768	-1	-1	-1	-1	4		0	0						StimuliFarbe_gruen_rot.png	0	880	547	72	111				0	Content		-72	-111	9543789	687761664
9560	08:53:37.034	00:00:09.560	573	-1024	-768	-1	-1	-1	-1	4	-1024	-768	-1	-1	-1	-1	4		0	0						StimuliFarbe_gruen_rot.png	0	880	547	72	111				0	Content		-72	-111	9560427	687778302
9577	08:53:37.051	00:00:09.577	574	-1024	-768	-1	-1	-1	-1	4	-1024	-768	-1	-1	-1	-1	4		0	0						StimuliFarbe_gruen_rot.png	0	880	547	72	111				0	Content		-72	-111	9577090	687794965
9594	08:53:37.068	00:00:09.593	575	-1024	-768	-1	-1	-1	-1	4	-1024	-768	-1	-1	-1	-1	4		0	0						StimuliFarbe_gruen_rot.png	0	880	547	72	111				0	Content		-72	-111	9593659	687811534
9611	08:53:37.085	00:00:09.610	576	-1024	-768	-1	-1	-1	-1	4	-1024	-768	-1	-1	-1	-1	4		0	0						StimuliFarbe_gruen_rot.png	0	880	547	72	111				0	Content		-72	-111	9610534	687828409
9627	08:53:37.101	00:00:09.627	577	-1024	-768	-1	-1	-1	-1	4	-1024	-768	-1	-1	-1	-1	4		0	0						StimuliFarbe_gruen_rot.png	0	880	547	72	111				0	Content		-72	-111	9627202	687845077
9644	08:53:37.118	00:00:09.643	578	-1024	-768	-1	-1	-1	-1	4	-1024	-768	-1	-1	-1	-1	4		0	0						StimuliFarbe_gruen_rot.png	0	880	547	72	111				0	Content		-72	-111	9643870	687861745
9661	08:53:37.135	00:00:09.660	579	-1024	-768	-1	-1	-1	-1	4	-1024	-768	-1	-1	-1	-1	4		0	0						StimuliFarbe_gruen_rot.png	0	880	547	72	111				0	Content		-72	-111	9660905	687878780
9678	08:53:37.152	00:00:09.678	580	-1024	-768	-1	-1	-1	-1	4	-1024	-768	-1	-1	-1	-1	4		0	0						StimuliFarbe_gruen_rot.png	0	880	547	72	111				0	Content		-72	-111	9678152	687896027
9694	08:53:37.168	00:00:09.694	581	-1024	-768	-1	-1	-1	-1	4	-1024	-768	-1	-1	-1	-1	4		0	0						StimuliFarbe_gruen_rot.png	0	880	547	72	111				0	Content		-72	-111	9694214	687912089
9711	08:53:37.185	00:00:09.710	582	-1024	-768	-1	-1	-1	-1	4	-1024	-768	-1	-1	-1	-1	4		0	0						StimuliFarbe_gruen_rot.png	0	880	547	72	111				0	Content		-72	-111	9710881	687928756
9727	08:53:37.201	00:00:09.726	583	-1024	-768	-1	-1	-1	-1	4	-1024	-768	-1	-1	-1	-1	4		0	0						StimuliFarbe_gruen_rot.png	0	880	547	72	111				0	Content		-72	-111	9726897	687944772
9744	08:53:37.218	00:00:09.743	584	-1024	-768	-1	-1	-1	-1	4	-1024	-768	-1	-1	-1	-1	4		0	0						StimuliFarbe_gruen_rot.png	0	880	547	72	111				0	Content		-72	-111	9743517	687961392
9760	08:53:37.234	00:00:09.760	585	-1024	-768	-1	-1	-1	-1	4	-1024	-768	-1	-1	-1	-1	4		0	0						StimuliFarbe_gruen_rot.png	0	880	547	72	111				0	Content		-72	-111	9760397	687978272
9777	08:53:37.251	00:00:09.776	586	-1024	-768	-1	-1	-1	-1	4	-1024	-768	-1	-1	-1	-1	4		0	0						StimuliFarbe_gruen_rot.png	0	880	547	72	111				0	Content		-72	-111	9776956	687994831
9794	08:53:37.268	00:00:09.793	587	-1024	-768	-1	-1	-1	-1	4	-1024	-768	-1	-1	-1	-1	4		0	0						StimuliFarbe_gruen_rot.png	0	880	547	72	111				0	Content		-72	-111	9793624	688011499
9810	08:53:37.284	00:00:09.810	588	-1024	-768	-1	-1	-1	-1	4	-1024	-768	-1	-1	-1	-1	4		0	0						StimuliFarbe_gruen_rot.png	0	880	547	72	111				0	Content		-72	-111	9810264	688028139
9827	08:53:37.301	00:00:09.826	589	-1024	-768	-1	-1	-1	-1	4	-1024	-768	-1	-1	-1	-1	4		0	0						StimuliFarbe_gruen_rot.png	0	880	547	72	111				0	Content		-72	-111	9826885	688044760
9844	08:53:37.318	00:00:09.843	590	-1024	-768	-1	-1	-1	-1	4	-1024	-768	-1	-1	-1	-1	4		0	0						StimuliFarbe_gruen_rot.png	0	880	547	72	111				0	Content		-72	-111	9843505	688061380
9860	08:53:37.334	00:00:09.860	591	-1024	-768	-1	-1	-1	-1	4	-1024	-768	-1	-1	-1	-1	4		0	0						StimuliFarbe_gruen_rot.png	0	880	547	72	111				0	Content		-72	-111	9860129	688078004
9877	08:53:37.351	00:00:09.876	592	-1024	-768	-1	-1	-1	-1	4	-1024	-768	-1	-1	-1	-1	4		0	0						StimuliFarbe_gruen_rot.png	0	880	547	72	111				0	Content		-72	-111	9876879	688094754
9894	08:53:37.368	00:00:09.893	593	-1024	-768	-1	-1	-1	-1	4	-1024	-768	-1	-1	-1	-1	4		0	0						StimuliFarbe_gruen_rot.png	0	880	547	72	111				0	Content		-72	-111	9893504	688111379
9910	08:53:37.384	00:00:09.910	594	-1024	-768	-1	-1	-1	-1	4	-1024	-768	-1	-1	-1	-1	4		0	0						StimuliFarbe_gruen_rot.png	0	880	547	72	111				0	Content		-72	-111	9910171	688128046
9927	08:53:37.401	00:00:09.926	595	-1024	-768	-1	-1	-1	-1	4	-1024	-768	-1	-1	-1	-1	4		0	0						StimuliFarbe_gruen_rot.png	0	880	547	72	111				0	Content		-72	-111	9926838	688144713
9944	08:53:37.418	00:00:09.943	596	-1024	-768	-1	-1	-1	-1	4	-1024	-768	-1	-1	-1	-1	4		0	0						StimuliFarbe_gruen_rot.png	0	880	547	72	111				0	Content		-72	-111	9943506	688161381
9960	08:53:37.434	00:00:09.960	597	650,564	884,8456	0,4184299	0,6042913	389,2164	3,016805	1	640,3482	899,9171	0,4143695	0,6042634	399,7174	3,086841	3	16	651	885						StimuliFarbe_gruen_rot.png	0	880	547	72	111	622	791	300	0	Content		579	774	9960128	688178003
9977	08:53:37.451	00:00:09.976	598	-1024	-768	-1	-1	-1	-1	4	-1024	-768	-1	-1	-1	-1	4	16	0	0						StimuliFarbe_gruen_rot.png	0	880	547	72	111	622	791	300	0	Content		-72	-111	9976876	688194751
9993	08:53:37.467	00:00:09.993	599	-1024	-768	-1	-1	-1	-1	4	-1024	-768	-1	-1	-1	-1	4	16	0	0						StimuliFarbe_gruen_rot.png	0	880	547	72	111	622	791	300	0	Content		-72	-111	9993380	688211255
10010	08:53:37.484	00:00:10.010	600	-1024	-768	-1	-1	-1	-1	4	-1024	-768	-1	-1	-1	-1	4	16	0	0						StimuliFarbe_gruen_rot.png	0	880	547	72	111	622	791	300	0	Content		-72	-111	10010123	688227998
10027	08:53:37.501	00:00:10.026	601	-1024	-768	-1	-1	-1	-1	4	-1024	-768	-1	-1	-1	-1	4	16	0	0						StimuliFarbe_gruen_rot.png	0	880	547	72	111	622	791	300	0	Content		-72	-111	10026743	688244618
10043	08:53:37.517	00:00:10.043	602	-1024	-768	-1	-1	-1	-1	4	-1024	-768	-1	-1	-1	-1	4	16	0	0						StimuliFarbe_gruen_rot.png	0	880	547	72	111	622	791	300	0	Content		-72	-111	10043369	688261244
10060	08:53:37.534	00:00:10.059	603	-1024	-768	-1	-1	-1	-1	4	-1024	-768	-1	-1	-1	-1	4	16	0	0						StimuliFarbe_gruen_rot.png	0	880	547	72	111	622	791	300	0	Content		-72	-111	10059991	688277866
10077	08:53:37.551	00:00:10.076	604	733,2086	900,0251	0,4003422	0,6012371	429,8894	3,208243	1	714,5652	911,7377	0,4003587	0,6012327	429,8894	3,203563	3	16	733	900						StimuliFarbe_gruen_rot.png	0	880	547	72	111	622	791	300	0	Content		661	789	10076741	688294616
10093	08:53:37.567	00:00:10.093	605	-1024	-768	-1	-1	-1	-1	4	-1024	-768	-1	-1	-1	-1	4	16	0	0						StimuliFarbe_gruen_rot.png	0	880	547	72	111	622	791	300	0	Content		-72	-111	10093366	688311241
10110	08:53:37.584	00:00:10.109	606	-1024	-768	-1	-1	-1	-1	4	-1024	-768	-1	-1	-1	-1	4	16	0	0						StimuliFarbe_gruen_rot.png	0	880	547	72	111	622	791	300	0	Content		-72	-111	10109986	688327861
10127	08:53:37.601	00:00:10.126	607	-1024	-768	-1	-1	-1	-1	4	-1024	-768	-1	-1	-1	-1	4	16	0	0						StimuliFarbe_gruen_rot.png	0	880	547	72	111	622	791	300	0	Content		-72	-111	10126643	688344518
10143	08:53:37.617	00:00:10.143	608	-1024	-768	-1	-1	-1	-1	4	-1024	-768	-1	-1	-1	-1	4	16	0	0						StimuliFarbe_gruen_rot.png	0	880	547	72	111	622	791	300	0	Content		-72	-111	10143311	688361186
10160	08:53:37.634	00:00:10.160	609	733,99	889,7305	0,4139952	0,6014892	402,4233	3,082614	3	731,1977	916,3185	0,4219691	0,6013479	434,2791	3,300918	1	16	731	916						StimuliFarbe_gruen_rot.png	0	880	547	72	111	622	791	300	0	Content		659	805	10160061	688377936
10177	08:53:37.651	00:00:10.176	610	-1024	-768	-1	-1	-1	-1	4	-1024	-768	-1	-1	-1	-1	4	16	0	0						StimuliFarbe_gruen_rot.png	0	880	547	72	111	622	791	300	0	Content		-72	-111	10176685	688394560
10193	08:53:37.667	00:00:10.193	611	-1024	-768	-1	-1	-1	-1	4	-1024	-768	-1	-1	-1	-1	4	16	0	0						StimuliFarbe_gruen_rot.png	0	880	547	72	111	622	791	300	0	Content		-72	-111	10193298	688411173
10210	08:53:37.684	00:00:10.210	612	-1024	-768	-1	-1	-1	-1	4	-1024	-768	-1	-1	-1	-1	4	16	0	0						StimuliFarbe_gruen_rot.png	0	880	547	72	111	622	791	300	0	Content		-72	-111	10210044	688427919
10227	08:53:37.701	00:00:10.226	613	656,9835	915,6117	0,4097482	0,6025845	408,4373	3,031319	1	588,8984	916,1559	0,4184572	0,6025692	384,8059	2,861174	3	16	657	916						StimuliFarbe_gruen_rot.png	0	880	547	72	111	622	791	300	0	Content		585	805	10226676	688444551
10243	08:53:37.717	00:00:10.243	614	580,9763	904,1754	0,4088807	0,6026404	408,4373	2,986611	1	520,5809	905,8892	0,417603	0,6026251	384,8059	2,820487	3	16	581	904						StimuliFarbe_gruen_rot.png	0	880	547	72	111	622	791	300	0	Content		509	793	10243299	688461174
10260	08:53:37.734	00:00:10.260	615	-1024	-768	-1	-1	-1	-1	4	-1024	-768	-1	-1	-1	-1	4		0	0						StimuliFarbe_gruen_rot.png	0	880	547	72	111				0	Content		-72	-111	10260049	688477924
10277	08:53:37.751	00:00:10.276	616	-1024	-768	-1	-1	-1	-1	4	-1024	-768	-1	-1	-1	-1	4		0	0						StimuliFarbe_gruen_rot.png	0	880	547	72	111				0	Content		-72	-111	10276671	688494546
10293	08:53:37.767	00:00:10.293	617	-1024	-768	-1	-1	-1	-1	4	-1024	-768	-1	-1	-1	-1	4		0	0						StimuliFarbe_gruen_rot.png	0	880	547	72	111				0	Content		-72	-111	10293297	688511172
10310	08:53:37.784	00:00:10.309	618	-1024	-768	-1	-1	-1	-1	4	-1024	-768	-1	-1	-1	-1	4		0	0						StimuliFarbe_gruen_rot.png	0	880	547	72	111				0	Content		-72	-111	10309922	688527797
10327	08:53:37.801	00:00:10.326	619	-1024	-768	-1	-1	-1	-1	4	-1024	-768	-1	-1	-1	-1	4		0	0						StimuliFarbe_gruen_rot.png	0	880	547	72	111				0	Content		-72	-111	10326546	688544421
10343	08:53:37.817	00:00:10.343	620	-1024	-768	-1	-1	-1	-1	4	-1024	-768	-1	-1	-1	-1	4		0	0						StimuliFarbe_gruen_rot.png	0	880	547	72	111				0	Content		-72	-111	10343168	688561043
10360	08:53:37.834	00:00:10.359	621	-1024	-768	-1	-1	-1	-1	4	-1024	-768	-1	-1	-1	-1	4		0	0						StimuliFarbe_gruen_rot.png	0	880	547	72	111				0	Content		-72	-111	10359918	688577793
10377	08:53:37.851	00:00:10.376	622	-1024	-768	-1	-1	-1	-1	4	-1024	-768	-1	-1	-1	-1	4		0	0						StimuliFarbe_gruen_rot.png	0	880	547	72	111				0	Content		-72	-111	10376547	688594422
10393	08:53:37.867	00:00:10.393	623	-1024	-768	-1	-1	-1	-1	4	-1024	-768	-1	-1	-1	-1	4		0	0						StimuliFarbe_gruen_rot.png	0	880	547	72	111				0	Content		-72	-111	10393168	688611043
10410	08:53:37.884	00:00:10.409	624	-1024	-768	-1	-1	-1	-1	4	-1024	-768	-1	-1	-1	-1	4		0	0						StimuliFarbe_gruen_rot.png	0	880	547	72	111				0	Content		-72	-111	10409791	688627666
10427	08:53:37.901	00:00:10.426	625	-1024	-768	-1	-1	-1	-1	4	-1024	-768	-1	-1	-1	-1	4		0	0						StimuliFarbe_gruen_rot.png	0	880	547	72	111				0	Content		-72	-111	10426540	688644415
10443	08:53:37.917	00:00:10.443	626	-1024	-768	-1	-1	-1	-1	4	-1024	-768	-1	-1	-1	-1	4		0	0						StimuliFarbe_gruen_rot.png	0	880	547	72	111				0	Content		-72	-111	10443167	688661042
10460	08:53:37.934	00:00:10.459	627	-1024	-768	-1	-1	-1	-1	4	-1024	-768	-1	-1	-1	-1	4		0	0						StimuliFarbe_gruen_rot.png	0	880	547	72	111				0	Content		-72	-111	10459790	688677665
10476	08:53:37.950	00:00:10.476	628	-1024	-768	-1	-1	-1	-1	4	-1024	-768	-1	-1	-1	-1	4		0	0						StimuliFarbe_gruen_rot.png	0	880	547	72	111				0	Content		-72	-111	10476417	688694292
10493	08:53:37.967	00:00:10.493	629	-1024	-768	-1	-1	-1	-1	4	-1024	-768	-1	-1	-1	-1	4		0	0						StimuliFarbe_gruen_rot.png	0	880	547	72	111				0	Content		-72	-111	10493164	688711039
10510	08:53:37.984	00:00:10.509	630	-1024	-768	-1	-1	-1	-1	4	-1024	-768	-1	-1	-1	-1	4		0	0						StimuliFarbe_gruen_rot.png	0	880	547	72	111				0	Content		-72	-111	10509788	688727663
10526	08:53:38.000	00:00:10.526	631	-1024	-768	-1	-1	-1	-1	4	-1024	-768	-1	-1	-1	-1	4		0	0						StimuliFarbe_gruen_rot.png	0	880	547	72	111				0	Content		-72	-111	10526413	688744288
10544	08:53:38.018	00:00:10.543	632	-1024	-768	-1	-1	-1	-1	4	-1024	-768	-1	-1	-1	-1	4		0	0						StimuliFarbe_gruen_rot.png	0	880	547	72	111				0	Content		-72	-111	10543661	688761536
10560	08:53:38.034	00:00:10.559	633	-1024	-768	-1	-1	-1	-1	4	-1024	-768	-1	-1	-1	-1	4		0	0						StimuliFarbe_gruen_rot.png	0	880	547	72	111				0	Content		-72	-111	10559787	688777662
10576	08:53:38.050	00:00:10.576	634	-1024	-768	-1	-1	-1	-1	4	-1024	-768	-1	-1	-1	-1	4		0	0						StimuliFarbe_gruen_rot.png	0	880	547	72	111				0	Content		-72	-111	10576408	688794283
10593	08:53:38.067	00:00:10.593	635	-1024	-768	-1	-1	-1	-1	4	-1024	-768	-1	-1	-1	-1	4		0	0						StimuliFarbe_gruen_rot.png	0	880	547	72	111				0	Content		-72	-111	10593030	688810905
10610	08:53:38.084	00:00:10.609	636	-1024	-768	-1	-1	-1	-1	4	-1024	-768	-1	-1	-1	-1	4		0	0						StimuliFarbe_gruen_rot.png	0	880	547	72	111				0	Content		-72	-111	10609654	688827529
10627	08:53:38.101	00:00:10.626	637	-1024	-768	-1	-1	-1	-1	4	-1024	-768	-1	-1	-1	-1	4		0	0						StimuliFarbe_gruen_rot.png	0	880	547	72	111				0	Content		-72	-111	10626849	688844724
10644	08:53:38.118	00:00:10.644	638	-1024	-768	-1	-1	-1	-1	4	-1024	-768	-1	-1	-1	-1	4		0	0						StimuliFarbe_gruen_rot.png	0	880	547	72	111				0	Content		-72	-111	10644222	688862097
10661	08:53:38.135	00:00:10.661	639	-1024	-768	-1	-1	-1	-1	4	-1024	-768	-1	-1	-1	-1	4		0	0						StimuliFarbe_gruen_rot.png	0	880	547	72	111				0	Content		-72	-111	10661469	688879344
10676	08:53:38.150	00:00:10.676	640	-1024	-768	-1	-1	-1	-1	4	-1024	-768	-1	-1	-1	-1	4		0	0						StimuliFarbe_gruen_rot.png	0	880	547	72	111				0	Content		-72	-111	10676399	688894274
10693	08:53:38.167	00:00:10.693	641	-1024	-768	-1	-1	-1	-1	4	-1024	-768	-1	-1	-1	-1	4		0	0						StimuliFarbe_gruen_rot.png	0	880	547	72	111				0	Content		-72	-111	10693019	688910894
10710	08:53:38.184	00:00:10.709	642	-1024	-768	-1	-1	-1	-1	4	-1024	-768	-1	-1	-1	-1	4		0	0						StimuliFarbe_gruen_rot.png	0	880	547	72	111				0	Content		-72	-111	10709770	688927645
10726	08:53:38.200	00:00:10.726	643	-1024	-768	-1	-1	-1	-1	4	-1024	-768	-1	-1	-1	-1	4		0	0						StimuliFarbe_gruen_rot.png	0	880	547	72	111				0	Content		-72	-111	10726391	688944266
10743	08:53:38.217	00:00:10.743	644	-1024	-768	-1	-1	-1	-1	4	-1024	-768	-1	-1	-1	-1	4		0	0						StimuliFarbe_gruen_rot.png	0	880	547	72	111				0	Content		-72	-111	10743015	688960890
10760	08:53:38.234	00:00:10.759	645	-1024	-768	-1	-1	-1	-1	4	-1024	-768	-1	-1	-1	-1	4		0	0						StimuliFarbe_gruen_rot.png	0	880	547	72	111				0	Content		-72	-111	10759636	688977511
10777	08:53:38.251	00:00:10.776	646	-1024	-768	-1	-1	-1	-1	4	-1024	-768	-1	-1	-1	-1	4		0	0						StimuliFarbe_gruen_rot.png	0	880	547	72	111				0	Content		-72	-111	10776705	688994580
10794	08:53:38.268	00:00:10.794	647	-1024	-768	-1	-1	-1	-1	4	-1024	-768	-1	-1	-1	-1	4		0	0						StimuliFarbe_gruen_rot.png	0	880	547	72	111				0	Content		-72	-111	10794080	689011955
10811	08:53:38.285	00:00:10.811	648	-1024	-768	-1	-1	-1	-1	4	-1024	-768	-1	-1	-1	-1	4		0	0						StimuliFarbe_gruen_rot.png	0	880	547	72	111				0	Content		-72	-111	10811326	689029201
10826	08:53:38.300	00:00:10.826	649	-1024	-768	-1	-1	-1	-1	4	-1024	-768	-1	-1	-1	-1	4		0	0						StimuliFarbe_gruen_rot.png	0	880	547	72	111				0	Content		-72	-111	10826257	689044132
10843	08:53:38.317	00:00:10.842	650	-1024	-768	-1	-1	-1	-1	4	-1024	-768	-1	-1	-1	-1	4		0	0						StimuliFarbe_gruen_rot.png	0	880	547	72	111				0	Content		-72	-111	10842881	689060756
10860	08:53:38.334	00:00:10.859	651	-1024	-768	-1	-1	-1	-1	4	-1024	-768	-1	-1	-1	-1	4		0	0						StimuliFarbe_gruen_rot.png	0	880	547	72	111				0	Content		-72	-111	10859630	689077505
10876	08:53:38.350	00:00:10.876	652	-1024	-768	-1	-1	-1	-1	4	-1024	-768	-1	-1	-1	-1	4		0	0						StimuliFarbe_gruen_rot.png	0	880	547	72	111				0	Content		-72	-111	10876253	689094128
10893	08:53:38.367	00:00:10.892	653	-1024	-768	-1	-1	-1	-1	4	-1024	-768	-1	-1	-1	-1	4		0	0						StimuliFarbe_gruen_rot.png	0	880	547	72	111				0	Content		-72	-111	10892877	689110752
10910	08:53:38.384	00:00:10.909	654	-1024	-768	-1	-1	-1	-1	4	-1024	-768	-1	-1	-1	-1	4		0	0						StimuliFarbe_gruen_rot.png	0	880	547	72	111				0	Content		-72	-111	10909501	689127376
10927	08:53:38.401	00:00:10.926	655	-1024	-768	-1	-1	-1	-1	4	-1024	-768	-1	-1	-1	-1	4		0	0						StimuliFarbe_gruen_rot.png	0	880	547	72	111				0	Content		-72	-111	10926694	689144569
10944	08:53:38.418	00:00:10.944	656	-1024	-768	-1	-1	-1	-1	4	-1024	-768	-1	-1	-1	-1	4		0	0						StimuliFarbe_gruen_rot.png	0	880	547	72	111				0	Content		-72	-111	10944068	689161943
10961	08:53:38.435	00:00:10.961	657	-1024	-768	-1	-1	-1	-1	4	-1024	-768	-1	-1	-1	-1	4		0	0						StimuliFarbe_gruen_rot.png	0	880	547	72	111				0	Content		-72	-111	10961317	689179192
10976	08:53:38.450	00:00:10.976	658	-1024	-768	-1	-1	-1	-1	4	-1024	-768	-1	-1	-1	-1	4		0	0						StimuliFarbe_gruen_rot.png	0	880	547	72	111				0	Content		-72	-111	10976130	689194005
10993	08:53:38.467	00:00:10.992	659	-1024	-768	-1	-1	-1	-1	4	-1024	-768	-1	-1	-1	-1	4		0	0						StimuliFarbe_gruen_rot.png	0	880	547	72	111				0	Content		-72	-111	10992870	689210745
11009	08:53:38.483	00:00:11.009	660	-1024	-768	-1	-1	-1	-1	4	-1024	-768	-1	-1	-1	-1	4		0	0						StimuliFarbe_gruen_rot.png	0	880	547	72	111				0	Content		-72	-111	11009492	689227367
11026	08:53:38.500	00:00:11.026	661	-1024	-768	-1	-1	-1	-1	4	-1024	-768	-1	-1	-1	-1	4		0	0						StimuliFarbe_gruen_rot.png	0	880	547	72	111				0	Content		-72	-111	11026127	689244002
11043	08:53:38.517	00:00:11.042	662	-1024	-768	-1	-1	-1	-1	4	-1024	-768	-1	-1	-1	-1	4		0	0						StimuliFarbe_gruen_rot.png	0	880	547	72	111				0	Content		-72	-111	11042739	689260614
11059	08:53:38.533	00:00:11.059	663	-1024	-768	-1	-1	-1	-1	4	-1024	-768	-1	-1	-1	-1	4		0	0						StimuliFarbe_gruen_rot.png	0	880	547	72	111				0	Content		-72	-111	11059361	689277236
11077	08:53:38.551	00:00:11.076	664	-1024	-768	-1	-1	-1	-1	4	-1024	-768	-1	-1	-1	-1	4		0	0						StimuliFarbe_gruen_rot.png	0	880	547	72	111				0	Content		-72	-111	11076557	689294432
11094	08:53:38.568	00:00:11.093	665	-1024	-768	-1	-1	-1	-1	4	-1024	-768	-1	-1	-1	-1	4		0	0						StimuliFarbe_gruen_rot.png	0	880	547	72	111				0	Content		-72	-111	11093929	689311804
11111	08:53:38.585	00:00:11.111	666	-1024	-768	-1	-1	-1	-1	4	-1024	-768	-1	-1	-1	-1	4		0	0						StimuliFarbe_gruen_rot.png	0	880	547	72	111				0	Content		-72	-111	11111180	689329055
11126	08:53:38.600	00:00:11.126	667	-1024	-768	-1	-1	-1	-1	4	-1024	-768	-1	-1	-1	-1	4		0	0						StimuliFarbe_gruen_rot.png	0	880	547	72	111				0	Content		-72	-111	11126125	689344000
11143	08:53:38.617	00:00:11.142	668	-1024	-768	-1	-1	-1	-1	4	-1024	-768	-1	-1	-1	-1	4		0	0						StimuliFarbe_gruen_rot.png	0	880	547	72	111				0	Content		-72	-111	11142732	689360607
11159	08:53:38.633	00:00:11.159	669	-1024	-768	-1	-1	-1	-1	4	-1024	-768	-1	-1	-1	-1	4		0	0						StimuliFarbe_gruen_rot.png	0	880	547	72	111				0	Content		-72	-111	11159480	689377355
11176	08:53:38.650	00:00:11.176	670	-1024	-768	-1	-1	-1	-1	4	-1024	-768	-1	-1	-1	-1	4		0	0						StimuliFarbe_gruen_rot.png	0	880	547	72	111				0	Content		-72	-111	11176114	689393989
11193	08:53:38.667	00:00:11.192	671	-1024	-768	-1	-1	-1	-1	4	-1024	-768	-1	-1	-1	-1	4		0	0						StimuliFarbe_gruen_rot.png	0	880	547	72	111				0	Content		-72	-111	11192726	689410601
11209	08:53:38.683	00:00:11.209	672	-1024	-768	-1	-1	-1	-1	4	-1024	-768	-1	-1	-1	-1	4		0	0						StimuliFarbe_gruen_rot.png	0	880	547	72	111				0	Content		-72	-111	11209349	689427224
11226	08:53:38.700	00:00:11.226	673	-1024	-768	-1	-1	-1	-1	4	-1024	-768	-1	-1	-1	-1	4		0	0						StimuliFarbe_gruen_rot.png	0	880	547	72	111				0	Content		-72	-111	11226417	689444292
11244	08:53:38.718	00:00:11.243	674	-1024	-768	-1	-1	-1	-1	4	-1024	-768	-1	-1	-1	-1	4		0	0						StimuliFarbe_gruen_rot.png	0	880	547	72	111				0	Content		-72	-111	11243790	689461665
11261	08:53:38.735	00:00:11.261	675	-1024	-768	-1	-1	-1	-1	4	-1024	-768	-1	-1	-1	-1	4		0	0						StimuliFarbe_gruen_rot.png	0	880	547	72	111				0	Content		-72	-111	11261038	689478913
11276	08:53:38.750	00:00:11.275	676	-1024	-768	-1	-1	-1	-1	4	-1024	-768	-1	-1	-1	-1	4		0	0						StimuliFarbe_gruen_rot.png	0	880	547	72	111				0	Content		-72	-111	11275965	689493840
11293	08:53:38.767	00:00:11.292	677	-1024	-768	-1	-1	-1	-1	4	-1024	-768	-1	-1	-1	-1	4		0	0						StimuliFarbe_gruen_rot.png	0	880	547	72	111				0	Content		-72	-111	11292591	689510466
11309	08:53:38.783	00:00:11.309	678	-1024	-768	-1	-1	-1	-1	4	-1024	-768	-1	-1	-1	-1	4		0	0						StimuliFarbe_gruen_rot.png	0	880	547	72	111				0	Content		-72	-111	11309341	689527216
11326	08:53:38.800	00:00:11.325	679	-1024	-768	-1	-1	-1	-1	4	-1024	-768	-1	-1	-1	-1	4		0	0						StimuliFarbe_gruen_rot.png	0	880	547	72	111				0	Content		-72	-111	11325964	689543839
11343	08:53:38.817	00:00:11.342	680	-1024	-768	-1	-1	-1	-1	4	-1024	-768	-1	-1	-1	-1	4		0	0						StimuliFarbe_gruen_rot.png	0	880	547	72	111				0	Content		-72	-111	11342588	689560463
11359	08:53:38.833	00:00:11.359	681	-1024	-768	-1	-1	-1	-1	4	-1024	-768	-1	-1	-1	-1	4		0	0						StimuliFarbe_gruen_rot.png	0	880	547	72	111				0	Content		-72	-111	11359210	689577085
11362	08:53:38.836																				ImageEnd	16	0	0	StimuliFarbe_gruen_rot.png
11376	08:53:38.850	00:00:11.376	682	-1024	-768	-1	-1	-1	-1	4	-1024	-768	-1	-1	-1	-1	4		0	0						No media	0	1024	768	0	0				0	Content		0	0	11376404	689594279
11381	08:53:38.855																				ImageStart	8	0	0	Fix_sw.jpg
11394	08:53:38.868	00:00:11.393	683	-1024	-768	-1	-1	-1	-1	4	-1024	-768	-1	-1	-1	-1	4		0	0						Fix_sw.jpg	0	880	547	72	111				0	Content		-72	-111	11393796	689611671
11411	08:53:38.885	00:00:11.411	684	-1024	-768	-1	-1	-1	-1	4	-1024	-768	-1	-1	-1	-1	4		0	0						Fix_sw.jpg	0	880	547	72	111				0	Content		-72	-111	11411028	689628903
11426	08:53:38.900	00:00:11.425	685	-1024	-768	-1	-1	-1	-1	4	-1024	-768	-1	-1	-1	-1	4		0	0						Fix_sw.jpg	0	880	547	72	111				0	Content		-72	-111	11425833	689643708
11443	08:53:38.917	00:00:11.442	686	-1024	-768	-1	-1	-1	-1	4	-1024	-768	-1	-1	-1	-1	4		0	0						Fix_sw.jpg	0	880	547	72	111				0	Content		-72	-111	11442582	689660457
11459	08:53:38.933	00:00:11.459	687	-1024	-768	-1	-1	-1	-1	4	-1024	-768	-1	-1	-1	-1	4		0	0						Fix_sw.jpg	0	880	547	72	111				0	Content		-72	-111	11459205	689677080
11476	08:53:38.950	00:00:11.475	688	-1024	-768	-1	-1	-1	-1	4	-1024	-768	-1	-1	-1	-1	4		0	0						Fix_sw.jpg	0	880	547	72	111				0	Content		-72	-111	11475829	689693704
11492	08:53:38.966	00:00:11.492	689	-1024	-768	-1	-1	-1	-1	4	-1024	-768	-1	-1	-1	-1	4		0	0						Fix_sw.jpg	0	880	547	72	111				0	Content		-72	-111	11492451	689710326
11509	08:53:38.983	00:00:11.509	690	-1024	-768	-1	-1	-1	-1	4	-1024	-768	-1	-1	-1	-1	4		0	0						Fix_sw.jpg	0	880	547	72	111				0	Content		-72	-111	11509075	689726950
11526	08:53:39.000	00:00:11.526	691	-1024	-768	-1	-1	-1	-1	4	-1024	-768	-1	-1	-1	-1	4		0	0						Fix_sw.jpg	0	880	547	72	111				0	Content		-72	-111	11526269	689744144
11544	08:53:39.018	00:00:11.543	692	-1024	-768	-1	-1	-1	-1	4	-1024	-768	-1	-1	-1	-1	4		0	0						Fix_sw.jpg	0	880	547	72	111				0	Content		-72	-111	11543640	689761515
11561	08:53:39.035	00:00:11.560	693	-1024	-768	-1	-1	-1	-1	4	-1024	-768	-1	-1	-1	-1	4		0	0						Fix_sw.jpg	0	880	547	72	111				0	Content		-72	-111	11560890	689778765
11576	08:53:39.050	00:00:11.575	694	-1024	-768	-1	-1	-1	-1	4	-1024	-768	-1	-1	-1	-1	4		0	0						Fix_sw.jpg	0	880	547	72	111				0	Content		-72	-111	11575693	689793568
11592	08:53:39.066	00:00:11.592	695	-1024	-768	-1	-1	-1	-1	4	-1024	-768	-1	-1	-1	-1	4		0	0						Fix_sw.jpg	0	880	547	72	111				0	Content		-72	-111	11592443	689810318
11609	08:53:39.083	00:00:11.609	696	-1024	-768	-1	-1	-1	-1	4	-1024	-768	-1	-1	-1	-1	4		0	0						Fix_sw.jpg	0	880	547	72	111				0	Content		-72	-111	11609070	689826945
11626	08:53:39.100	00:00:11.625	697	-1024	-768	-1	-1	-1	-1	4	-1024	-768	-1	-1	-1	-1	4		0	0						Fix_sw.jpg	0	880	547	72	111				0	Content		-72	-111	11625691	689843566
11642	08:53:39.116	00:00:11.642	698	-1024	-768	-1	-1	-1	-1	4	-1024	-768	-1	-1	-1	-1	4		0	0						Fix_sw.jpg	0	880	547	72	111				0	Content		-72	-111	11642315	689860190
11659	08:53:39.133	00:00:11.659	699	-1024	-768	-1	-1	-1	-1	4	-1024	-768	-1	-1	-1	-1	4		0	0						Fix_sw.jpg	0	880	547	72	111				0	Content		-72	-111	11659069	689876944
11676	08:53:39.150	00:00:11.676	700	-1024	-768	-1	-1	-1	-1	4	-1024	-768	-1	-1	-1	-1	4		0	0						Fix_sw.jpg	0	880	547	72	111				0	Content		-72	-111	11676129	689894004
11693	08:53:39.167	00:00:11.693	701	-1024	-768	-1	-1	-1	-1	4	-1024	-768	-1	-1	-1	-1	4		0	0						Fix_sw.jpg	0	880	547	72	111				0	Content		-72	-111	11693499	689911374
11711	08:53:39.185	00:00:11.710	702	-1024	-768	-1	-1	-1	-1	4	-1024	-768	-1	-1	-1	-1	4		0	0						Fix_sw.jpg	0	880	547	72	111				0	Content		-72	-111	11710747	689928622
11726	08:53:39.200	00:00:11.725	703	-1024	-768	-1	-1	-1	-1	4	-1024	-768	-1	-1	-1	-1	4		0	0						Fix_sw.jpg	0	880	547	72	111				0	Content		-72	-111	11725678	689943553
11742	08:53:39.216	00:00:11.742	704	-1024	-768	-1	-1	-1	-1	4	-1024	-768	-1	-1	-1	-1	4		0	0						Fix_sw.jpg	0	880	547	72	111				0	Content		-72	-111	11742302	689960177
11759	08:53:39.233	00:00:11.759	705	-1024	-768	-1	-1	-1	-1	4	-1024	-768	-1	-1	-1	-1	4		0	0						Fix_sw.jpg	0	880	547	72	111				0	Content		-72	-111	11759051	689976926
11776	08:53:39.250	00:00:11.775	706	-1024	-768	-1	-1	-1	-1	4	-1024	-768	-1	-1	-1	-1	4		0	0						Fix_sw.jpg	0	880	547	72	111				0	Content		-72	-111	11775670	689993545
11792	08:53:39.266	00:00:11.792	707	-1024	-768	-1	-1	-1	-1	4	-1024	-768	-1	-1	-1	-1	4		0	0						Fix_sw.jpg	0	880	547	72	111				0	Content		-72	-111	11792294	690010169
11809	08:53:39.283	00:00:11.808	708	-1024	-768	-1	-1	-1	-1	4	-1024	-768	-1	-1	-1	-1	4		0	0						Fix_sw.jpg	0	880	547	72	111				0	Content		-72	-111	11808918	690026793
11826	08:53:39.300	00:00:11.826	709	-1024	-768	-1	-1	-1	-1	4	-1024	-768	-1	-1	-1	-1	4		0	0						Fix_sw.jpg	0	880	547	72	111				0	Content		-72	-111	11826112	690043987
11843	08:53:39.317	00:00:11.843	710	-1024	-768	-1	-1	-1	-1	4	-1024	-768	-1	-1	-1	-1	4		0	0						Fix_sw.jpg	0	880	547	72	111				0	Content		-72	-111	11843362	690061237
11861	08:53:39.335	00:00:11.860	711	-1024	-768	-1	-1	-1	-1	4	-1024	-768	-1	-1	-1	-1	4		0	0						Fix_sw.jpg	0	880	547	72	111				0	Content		-72	-111	11860733	690078608
11876	08:53:39.350	00:00:11.875	712	-1024	-768	-1	-1	-1	-1	4	-1024	-768	-1	-1	-1	-1	4		0	0						Fix_sw.jpg	0	880	547	72	111				0	Content		-72	-111	11875538	690093413
11892	08:53:39.366	00:00:11.892	713	-1024	-768	-1	-1	-1	-1	4	-1024	-768	-1	-1	-1	-1	4		0	0						Fix_sw.jpg	0	880	547	72	111				0	Content		-72	-111	11892288	690110163
11909	08:53:39.383	00:00:11.908	714	-1024	-768	-1	-1	-1	-1	4	-1024	-768	-1	-1	-1	-1	4		0	0						Fix_sw.jpg	0	880	547	72	111				0	Content		-72	-111	11908911	690126786
11926	08:53:39.400	00:00:11.925	715	-1024	-768	-1	-1	-1	-1	4	-1024	-768	-1	-1	-1	-1	4		0	0						Fix_sw.jpg	0	880	547	72	111				0	Content		-72	-111	11925532	690143407
11942	08:53:39.416	00:00:11.942	716	-1024	-768	-1	-1	-1	-1	4	-1024	-768	-1	-1	-1	-1	4		0	0						Fix_sw.jpg	0	880	547	72	111				0	Content		-72	-111	11942155	690160030
11959	08:53:39.433	00:00:11.958	717	-1024	-768	-1	-1	-1	-1	4	-1024	-768	-1	-1	-1	-1	4		0	0						Fix_sw.jpg	0	880	547	72	111				0	Content		-72	-111	11958780	690176655
11976	08:53:39.450	00:00:11.975	718	-1024	-768	-1	-1	-1	-1	4	-1024	-768	-1	-1	-1	-1	4		0	0						Fix_sw.jpg	0	880	547	72	111				0	Content		-72	-111	11975985	690193860
11993	08:53:39.467	00:00:11.993	719	-1024	-768	-1	-1	-1	-1	4	-1024	-768	-1	-1	-1	-1	4		0	0						Fix_sw.jpg	0	880	547	72	111				0	Content		-72	-111	11993346	690211221
12011	08:53:39.485	00:00:12.010	720	-1024	-768	-1	-1	-1	-1	4	-1024	-768	-1	-1	-1	-1	4		0	0						Fix_sw.jpg	0	880	547	72	111				0	Content		-72	-111	12010593	690228468
12025	08:53:39.499	00:00:12.025	721	-1024	-768	-1	-1	-1	-1	4	-1024	-768	-1	-1	-1	-1	4		0	0						Fix_sw.jpg	0	880	547	72	111				0	Content		-72	-111	12025397	690243272
12042	08:53:39.516	00:00:12.042	722	-1024	-768	-1	-1	-1	-1	4	-1024	-768	-1	-1	-1	-1	4		0	0						Fix_sw.jpg	0	880	547	72	111				0	Content		-72	-111	12042145	690260020
12059	08:53:39.533	00:00:12.058	723	-1024	-768	-1	-1	-1	-1	4	-1024	-768	-1	-1	-1	-1	4		0	0						Fix_sw.jpg	0	880	547	72	111				0	Content		-72	-111	12058770	690276645
12075	08:53:39.549	00:00:12.075	724	-1024	-768	-1	-1	-1	-1	4	-1024	-768	-1	-1	-1	-1	4		0	0						Fix_sw.jpg	0	880	547	72	111				0	Content		-72	-111	12075394	690293269
12092	08:53:39.566	00:00:12.092	725	-1024	-768	-1	-1	-1	-1	4	-1024	-768	-1	-1	-1	-1	4		0	0						Fix_sw.jpg	0	880	547	72	111				0	Content		-72	-111	12092016	690309891
12109	08:53:39.583	00:00:12.108	726	-1024	-768	-1	-1	-1	-1	4	-1024	-768	-1	-1	-1	-1	4		0	0						Fix_sw.jpg	0	880	547	72	111				0	Content		-72	-111	12108640	690326515
12126	08:53:39.600	00:00:12.125	727	-1024	-768	-1	-1	-1	-1	4	-1024	-768	-1	-1	-1	-1	4		0	0						Fix_sw.jpg	0	880	547	72	111				0	Content		-72	-111	12125834	690343709
12143	08:53:39.617	00:00:12.143	728	-1024	-768	-1	-1	-1	-1	4	-1024	-768	-1	-1	-1	-1	4		0	0						Fix_sw.jpg	0	880	547	72	111				0	Content		-72	-111	12143208	690361083
12161	08:53:39.635	00:00:12.160	729	-1024	-768	-1	-1	-1	-1	4	-1024	-768	-1	-1	-1	-1	4		0	0						Fix_sw.jpg	0	880	547	72	111				0	Content		-72	-111	12160580	690378455
12175	08:53:39.649	00:00:12.175	730	-1024	-768	-1	-1	-1	-1	4	-1024	-768	-1	-1	-1	-1	4		0	0						Fix_sw.jpg	0	880	547	72	111				0	Content		-72	-111	12175385	690393260
12192	08:53:39.666	00:00:12.192	731	-1024	-768	-1	-1	-1	-1	4	-1024	-768	-1	-1	-1	-1	4		0	0						Fix_sw.jpg	0	880	547	72	111				0	Content		-72	-111	12192006	690409881
12209	08:53:39.683	00:00:12.208	732	-1024	-768	-1	-1	-1	-1	4	-1024	-768	-1	-1	-1	-1	4		0	0						Fix_sw.jpg	0	880	547	72	111				0	Content		-72	-111	12208754	690426629
12225	08:53:39.699	00:00:12.225	733	-1024	-768	-1	-1	-1	-1	4	-1024	-768	-1	-1	-1	-1	4		0	0						Fix_sw.jpg	0	880	547	72	111				0	Content		-72	-111	12225379	690443254
12242	08:53:39.716	00:00:12.242	734	-1024	-768	-1	-1	-1	-1	4	-1024	-768	-1	-1	-1	-1	4		0	0						Fix_sw.jpg	0	880	547	72	111				0	Content		-72	-111	12242001	690459876
12259	08:53:39.733	00:00:12.258	735	-1024	-768	-1	-1	-1	-1	4	-1024	-768	-1	-1	-1	-1	4		0	0						Fix_sw.jpg	0	880	547	72	111				0	Content		-72	-111	12258626	690476501
12276	08:53:39.750	00:00:12.275	736	-1024	-768	-1	-1	-1	-1	4	-1024	-768	-1	-1	-1	-1	4		0	0						Fix_sw.jpg	0	880	547	72	111				0	Content		-72	-111	12275793	690493668
12293	08:53:39.767	00:00:12.293	737	-1024	-768	-1	-1	-1	-1	4	-1024	-768	-1	-1	-1	-1	4		0	0						Fix_sw.jpg	0	880	547	72	111				0	Content		-72	-111	12293114	690510989
12310	08:53:39.784	00:00:12.309	738	-1024	-768	-1	-1	-1	-1	4	-1024	-768	-1	-1	-1	-1	4		0	0						Fix_sw.jpg	0	880	547	72	111				0	Content		-72	-111	12309781	690527656
12327	08:53:39.801	00:00:12.327	739	-1024	-768	-1	-1	-1	-1	4	-1024	-768	-1	-1	-1	-1	4		0	0						Fix_sw.jpg	0	880	547	72	111				0	Content		-72	-111	12327046	690544921
12342	08:53:39.816	00:00:12.341	740	-1024	-768	-1	-1	-1	-1	4	-1024	-768	-1	-1	-1	-1	4		0	0						Fix_sw.jpg	0	880	547	72	111				0	Content		-72	-111	12341916	690559791
12359	08:53:39.833	00:00:12.358	741	-1024	-768	-1	-1	-1	-1	4	-1024	-768	-1	-1	-1	-1	4		0	0						Fix_sw.jpg	0	880	547	72	111				0	Content		-72	-111	12358542	690576417
12375	08:53:39.849	00:00:12.375	742	-1024	-768	-1	-1	-1	-1	4	-1024	-768	-1	-1	-1	-1	4		0	0						Fix_sw.jpg	0	880	547	72	111				0	Content		-72	-111	12375164	690593039
12377	08:53:39.851																				ImageEnd	16	0	0	Fix_sw.jpg
12392	08:53:39.866	00:00:12.391	743	-1024	-768	-1	-1	-1	-1	4	-1024	-768	-1	-1	-1	-1	4		0	0						No media	0	1024	768	0	0				0	Content		0	0	12391971	690609846
12399	08:53:39.873																				ImageStart	8	0	0	StimuliFarbe_gruen_gelb.png
12409	08:53:39.883	00:00:12.408	744	-1024	-768	-1	-1	-1	-1	4	-1024	-768	-1	-1	-1	-1	4		0	0						StimuliFarbe_gruen_gelb.png	0	880	547	72	111				0	Content		-72	-111	12408552	690626427
12425	08:53:39.899	00:00:12.425	745	-1024	-768	-1	-1	-1	-1	4	-1024	-768	-1	-1	-1	-1	4		0	0						StimuliFarbe_gruen_gelb.png	0	880	547	72	111				0	Content		-72	-111	12425419	690643294
12442	08:53:39.916	00:00:12.442	746	-1024	-768	-1	-1	-1	-1	4	-1024	-768	-1	-1	-1	-1	4		0	0						StimuliFarbe_gruen_gelb.png	0	880	547	72	111				0	Content		-72	-111	12442087	690659962
12459	08:53:39.933	00:00:12.459	747	-1024	-768	-1	-1	-1	-1	4	-1024	-768	-1	-1	-1	-1	4		0	0						StimuliFarbe_gruen_gelb.png	0	880	547	72	111				0	Content		-72	-111	12459185	690677060
12476	08:53:39.950	00:00:12.475	748	-1024	-768	-1	-1	-1	-1	4	-1024	-768	-1	-1	-1	-1	4		0	0						StimuliFarbe_gruen_gelb.png	0	880	547	72	111				0	Content		-72	-111	12475853	690693728
12493	08:53:39.967	00:00:12.493	749	-1024	-768	-1	-1	-1	-1	4	-1024	-768	-1	-1	-1	-1	4		0	0						StimuliFarbe_gruen_gelb.png	0	880	547	72	111				0	Content		-72	-111	12493036	690710911
12510	08:53:39.984	00:00:12.510	750	-1024	-768	-1	-1	-1	-1	4	-1024	-768	-1	-1	-1	-1	4		0	0						StimuliFarbe_gruen_gelb.png	0	880	547	72	111				0	Content		-72	-111	12510277	690728152
12526	08:53:40.000	00:00:12.525	751	-1024	-768	-1	-1	-1	-1	4	-1024	-768	-1	-1	-1	-1	4		0	0						StimuliFarbe_gruen_gelb.png	0	880	547	72	111				0	Content		-72	-111	12525964	690743839
12543	08:53:40.017	00:00:12.542	752	-1024	-768	-1	-1	-1	-1	4	-1024	-768	-1	-1	-1	-1	4		0	0						StimuliFarbe_gruen_gelb.png	0	880	547	72	111				0	Content		-72	-111	12542632	690760507
12558	08:53:40.032	00:00:12.558	753	-1024	-768	-1	-1	-1	-1	4	-1024	-768	-1	-1	-1	-1	4		0	0						StimuliFarbe_gruen_gelb.png	0	880	547	72	111				0	Content		-72	-111	12558401	690776276
12575	08:53:40.049	00:00:12.575	754	-1024	-768	-1	-1	-1	-1	4	-1024	-768	-1	-1	-1	-1	4		0	0						StimuliFarbe_gruen_gelb.png	0	880	547	72	111				0	Content		-72	-111	12575025	690792900
12592	08:53:40.066	00:00:12.591	755	-1024	-768	-1	-1	-1	-1	4	-1024	-768	-1	-1	-1	-1	4		0	0						StimuliFarbe_gruen_gelb.png	0	880	547	72	111				0	Content		-72	-111	12591826	690809701
12608	08:53:40.082	00:00:12.608	756	-1024	-768	-1	-1	-1	-1	4	-1024	-768	-1	-1	-1	-1	4		0	0						StimuliFarbe_gruen_gelb.png	0	880	547	72	111				0	Content		-72	-111	12608391	690826266
12625	08:53:40.099	00:00:12.625	757	-1024	-768	-1	-1	-1	-1	4	-1024	-768	-1	-1	-1	-1	4		0	0						StimuliFarbe_gruen_gelb.png	0	880	547	72	111				0	Content		-72	-111	12625225	690843100
12642	08:53:40.116	00:00:12.641	758	-1024	-768	-1	-1	-1	-1	4	-1024	-768	-1	-1	-1	-1	4		0	0						StimuliFarbe_gruen_gelb.png	0	880	547	72	111				0	Content		-72	-111	12641893	690859768
12659	08:53:40.133	00:00:12.658	759	-1024	-768	-1	-1	-1	-1	4	-1024	-768	-1	-1	-1	-1	4		0	0						StimuliFarbe_gruen_gelb.png	0	880	547	72	111				0	Content		-72	-111	12658561	690876436
12676	08:53:40.150	00:00:12.675	760	-1024	-768	-1	-1	-1	-1	4	-1024	-768	-1	-1	-1	-1	4		0	0						StimuliFarbe_gruen_gelb.png	0	880	547	72	111				0	Content		-72	-111	12675515	690893390
12693	08:53:40.167	00:00:12.692	761	-1024	-768	-1	-1	-1	-1	4	-1024	-768	-1	-1	-1	-1	4		0	0						StimuliFarbe_gruen_gelb.png	0	880	547	72	111				0	Content		-72	-111	12692885	690910760
12709	08:53:40.183	00:00:12.708	762	-1024	-768	-1	-1	-1	-1	4	-1024	-768	-1	-1	-1	-1	4		0	0						StimuliFarbe_gruen_gelb.png	0	880	547	72	111				0	Content		-72	-111	12708949	690926824
12726	08:53:40.200	00:00:12.725	763	-1024	-768	-1	-1	-1	-1	4	-1024	-768	-1	-1	-1	-1	4		0	0						StimuliFarbe_gruen_gelb.png	0	880	547	72	111				0	Content		-72	-111	12725616	690943491
12742	08:53:40.216	00:00:12.741	764	-1024	-768	-1	-1	-1	-1	4	-1024	-768	-1	-1	-1	-1	4		0	0						StimuliFarbe_gruen_gelb.png	0	880	547	72	111				0	Content		-72	-111	12741634	690959509
12758	08:53:40.232	00:00:12.758	765	-1024	-768	-1	-1	-1	-1	4	-1024	-768	-1	-1	-1	-1	4		0	0						StimuliFarbe_gruen_gelb.png	0	880	547	72	111				0	Content		-72	-111	12758258	690976133
12775	08:53:40.249	00:00:12.774	766	-1024	-768	-1	-1	-1	-1	4	-1024	-768	-1	-1	-1	-1	4		0	0						StimuliFarbe_gruen_gelb.png	0	880	547	72	111				0	Content		-72	-111	12774881	690992756
12792	08:53:40.266	00:00:12.791	767	-1024	-768	-1	-1	-1	-1	4	-1024	-768	-1	-1	-1	-1	4		0	0						StimuliFarbe_gruen_gelb.png	0	880	547	72	111				0	Content		-72	-111	12791560	691009435
12808	08:53:40.282	00:00:12.808	768	-1024	-768	-1	-1	-1	-1	4	-1024	-768	-1	-1	-1	-1	4		0	0						StimuliFarbe_gruen_gelb.png	0	880	547	72	111				0	Content		-72	-111	12808251	691026126
12825	08:53:40.299	00:00:12.824	769	-1024	-768	-1	-1	-1	-1	4	-1024	-768	-1	-1	-1	-1	4		0	0						StimuliFarbe_gruen_gelb.png	0	880	547	72	111				0	Content		-72	-111	12824883	691042758
12842	08:53:40.316	00:00:12.841	770	-1024	-768	-1	-1	-1	-1	4	-1024	-768	-1	-1	-1	-1	4		0	0						StimuliFarbe_gruen_gelb.png	0	880	547	72	111				0	Content		-72	-111	12841923	691059798
12859	08:53:40.333	00:00:12.858	771	-1024	-768	-1	-1	-1	-1	4	-1024	-768	-1	-1	-1	-1	4		0	0						StimuliFarbe_gruen_gelb.png	0	880	547	72	111				0	Content		-72	-111	12858591	691076466
12875	08:53:40.349	00:00:12.875	772	-1024	-768	-1	-1	-1	-1	4	-1024	-768	-1	-1	-1	-1	4		0	0						StimuliFarbe_gruen_gelb.png	0	880	547	72	111				0	Content		-72	-111	12875259	691093134
12893	08:53:40.367	00:00:12.892	773	-1024	-768	-1	-1	-1	-1	4	-1024	-768	-1	-1	-1	-1	4		0	0						StimuliFarbe_gruen_gelb.png	0	880	547	72	111				0	Content		-72	-111	12892748	691110623
12910	08:53:40.384	00:00:12.909	774	-1024	-768	-1	-1	-1	-1	4	-1024	-768	-1	-1	-1	-1	4		0	0						StimuliFarbe_gruen_gelb.png	0	880	547	72	111				0	Content		-72	-111	12909998	691127873
12926	08:53:40.400	00:00:12.925	775	-1024	-768	-1	-1	-1	-1	4	-1024	-768	-1	-1	-1	-1	4		0	0						StimuliFarbe_gruen_gelb.png	0	880	547	72	111				0	Content		-72	-111	12925747	691143622
12942	08:53:40.416	00:00:12.942	776	-1024	-768	-1	-1	-1	-1	4	-1024	-768	-1	-1	-1	-1	4		0	0						StimuliFarbe_gruen_gelb.png	0	880	547	72	111				0	Content		-72	-111	12942415	691160290
12958	08:53:40.432	00:00:12.958	777	-1024	-768	-1	-1	-1	-1	4	-1024	-768	-1	-1	-1	-1	4		0	0						StimuliFarbe_gruen_gelb.png	0	880	547	72	111				0	Content		-72	-111	12958119	691175994
12975	08:53:40.449	00:00:12.974	778	-1024	-768	-1	-1	-1	-1	4	-1024	-768	-1	-1	-1	-1	4		0	0						StimuliFarbe_gruen_gelb.png	0	880	547	72	111				0	Content		-72	-111	12974742	691192617
12992	08:53:40.466	00:00:12.991	779	-1024	-768	-1	-1	-1	-1	4	-1024	-768	-1	-1	-1	-1	4		0	0						StimuliFarbe_gruen_gelb.png	0	880	547	72	111				0	Content		-72	-111	12991548	691209423
13008	08:53:40.482	00:00:13.008	780	-1024	-768	-1	-1	-1	-1	4	-1024	-768	-1	-1	-1	-1	4		0	0						StimuliFarbe_gruen_gelb.png	0	880	547	72	111				0	Content		-72	-111	13008116	691225991
13025	08:53:40.499	00:00:13.024	781	-1024	-768	-1	-1	-1	-1	4	-1024	-768	-1	-1	-1	-1	4		0	0						StimuliFarbe_gruen_gelb.png	0	880	547	72	111				0	Content		-72	-111	13024949	691242824
13042	08:53:40.516	00:00:13.041	782	-1024	-768	-1	-1	-1	-1	4	-1024	-768	-1	-1	-1	-1	4		0	0						StimuliFarbe_gruen_gelb.png	0	880	547	72	111				0	Content		-72	-111	13041617	691259492
13058	08:53:40.532	00:00:13.058	783	-1024	-768	-1	-1	-1	-1	4	-1024	-768	-1	-1	-1	-1	4		0	0						StimuliFarbe_gruen_gelb.png	0	880	547	72	111				0	Content		-72	-111	13058285	691276160
13075	08:53:40.549	00:00:13.075	784	-1024	-768	-1	-1	-1	-1	4	-1024	-768	-1	-1	-1	-1	4		0	0						StimuliFarbe_gruen_gelb.png	0	880	547	72	111				0	Content		-72	-111	13075237	691293112
13093	08:53:40.567	00:00:13.092	785	-1024	-768	-1	-1	-1	-1	4	-1024	-768	-1	-1	-1	-1	4		0	0						StimuliFarbe_gruen_gelb.png	0	880	547	72	111				0	Content		-72	-111	13092609	691310484
13109	08:53:40.583	00:00:13.108	786	-1024	-768	-1	-1	-1	-1	4	-1024	-768	-1	-1	-1	-1	4		0	0						StimuliFarbe_gruen_gelb.png	0	880	547	72	111				0	Content		-72	-111	13108671	691326546
13125	08:53:40.599	00:00:13.125	787	-1024	-768	-1	-1	-1	-1	4	-1024	-768	-1	-1	-1	-1	4		0	0						StimuliFarbe_gruen_gelb.png	0	880	547	72	111				0	Content		-72	-111	13125339	691343214
13141	08:53:40.615	00:00:13.141	788	-1024	-768	-1	-1	-1	-1	4	-1024	-768	-1	-1	-1	-1	4		0	0						StimuliFarbe_gruen_gelb.png	0	880	547	72	111				0	Content		-72	-111	13141355	691359230
13158	08:53:40.632	00:00:13.157	789	-1024	-768	-1	-1	-1	-1	4	-1024	-768	-1	-1	-1	-1	4		0	0						StimuliFarbe_gruen_gelb.png	0	880	547	72	111				0	Content		-72	-111	13157979	691375854
13175	08:53:40.649	00:00:13.174	790	-1024	-768	-1	-1	-1	-1	4	-1024	-768	-1	-1	-1	-1	4		0	0						StimuliFarbe_gruen_gelb.png	0	880	547	72	111				0	Content		-72	-111	13174727	691392602
13191	08:53:40.665	00:00:13.191	791	-1024	-768	-1	-1	-1	-1	4	-1024	-768	-1	-1	-1	-1	4		0	0						StimuliFarbe_gruen_gelb.png	0	880	547	72	111				0	Content		-72	-111	13191282	691409157
13208	08:53:40.682	00:00:13.207	792	-1024	-768	-1	-1	-1	-1	4	-1024	-768	-1	-1	-1	-1	4		0	0						StimuliFarbe_gruen_gelb.png	0	880	547	72	111				0	Content		-72	-111	13207974	691425849
13225	08:53:40.699	00:00:13.224	793	-1024	-768	-1	-1	-1	-1	4	-1024	-768	-1	-1	-1	-1	4		0	0						StimuliFarbe_gruen_gelb.png	0	880	547	72	111				0	Content		-72	-111	13224612	691442487
13242	08:53:40.716	00:00:13.241	794	-1024	-768	-1	-1	-1	-1	4	-1024	-768	-1	-1	-1	-1	4		0	0						StimuliFarbe_gruen_gelb.png	0	880	547	72	111				0	Content		-72	-111	13241691	691459566
13258	08:53:40.732	00:00:13.258	795	-1024	-768	-1	-1	-1	-1	4	-1024	-768	-1	-1	-1	-1	4		0	0						StimuliFarbe_gruen_gelb.png	0	880	547	72	111				0	Content		-72	-111	13258359	691476234
13275	08:53:40.749	00:00:13.275	796	-1024	-768	-1	-1	-1	-1	4	-1024	-768	-1	-1	-1	-1	4		0	0						StimuliFarbe_gruen_gelb.png	0	880	547	72	111				0	Content		-72	-111	13275027	691492902
13292	08:53:40.766	00:00:13.292	797	-1024	-768	-1	-1	-1	-1	4	-1024	-768	-1	-1	-1	-1	4		0	0						StimuliFarbe_gruen_gelb.png	0	880	547	72	111				0	Content		-72	-111	13292471	691510346
13310	08:53:40.784	00:00:13.309	798	-1024	-768	-1	-1	-1	-1	4	-1024	-768	-1	-1	-1	-1	4		0	0						StimuliFarbe_gruen_gelb.png	0	880	547	72	111				0	Content		-72	-111	13309718	691527593
13325	08:53:40.799	00:00:13.325	799	-1024	-768	-1	-1	-1	-1	4	-1024	-768	-1	-1	-1	-1	4		0	0						StimuliFarbe_gruen_gelb.png	0	880	547	72	111				0	Content		-72	-111	13325469	691543344
13342	08:53:40.816	00:00:13.342	800	-1024	-768	-1	-1	-1	-1	4	-1024	-768	-1	-1	-1	-1	4		0	0						StimuliFarbe_gruen_gelb.png	0	880	547	72	111				0	Content		-72	-111	13342136	691560011
13358	08:53:40.832	00:00:13.357	801	-1024	-768	-1	-1	-1	-1	4	-1024	-768	-1	-1	-1	-1	4		0	0						StimuliFarbe_gruen_gelb.png	0	880	547	72	111				0	Content		-72	-111	13357842	691575717
13374	08:53:40.848	00:00:13.374	802	-1024	-768	-1	-1	-1	-1	4	-1024	-768	-1	-1	-1	-1	4		0	0						StimuliFarbe_gruen_gelb.png	0	880	547	72	111				0	Content		-72	-111	13374465	691592340
13391	08:53:40.865	00:00:13.391	803	-1024	-768	-1	-1	-1	-1	4	-1024	-768	-1	-1	-1	-1	4		0	0						StimuliFarbe_gruen_gelb.png	0	880	547	72	111				0	Content		-72	-111	13391270	691609145
13408	08:53:40.882	00:00:13.407	804	-1024	-768	-1	-1	-1	-1	4	-1024	-768	-1	-1	-1	-1	4		0	0						StimuliFarbe_gruen_gelb.png	0	880	547	72	111				0	Content		-72	-111	13407843	691625718
13425	08:53:40.899	00:00:13.424	805	-1024	-768	-1	-1	-1	-1	4	-1024	-768	-1	-1	-1	-1	4		0	0						StimuliFarbe_gruen_gelb.png	0	880	547	72	111				0	Content		-72	-111	13424676	691642551
13441	08:53:40.915	00:00:13.441	806	-1024	-768	-1	-1	-1	-1	4	-1024	-768	-1	-1	-1	-1	4		0	0						StimuliFarbe_gruen_gelb.png	0	880	547	72	111				0	Content		-72	-111	13441343	691659218
13458	08:53:40.932	00:00:13.458	807	-1024	-768	-1	-1	-1	-1	4	-1024	-768	-1	-1	-1	-1	4		0	0						StimuliFarbe_gruen_gelb.png	0	880	547	72	111				0	Content		-72	-111	13458011	691675886
13475	08:53:40.949	00:00:13.474	808	-1024	-768	-1	-1	-1	-1	4	-1024	-768	-1	-1	-1	-1	4		0	0						StimuliFarbe_gruen_gelb.png	0	880	547	72	111				0	Content		-72	-111	13474963	691692838
13492	08:53:40.966	00:00:13.492	809	-1024	-768	-1	-1	-1	-1	4	-1024	-768	-1	-1	-1	-1	4		0	0						StimuliFarbe_gruen_gelb.png	0	880	547	72	111				0	Content		-72	-111	13492338	691710213
13508	08:53:40.982	00:00:13.508	810	-1024	-768	-1	-1	-1	-1	4	-1024	-768	-1	-1	-1	-1	4		0	0						StimuliFarbe_gruen_gelb.png	0	880	547	72	111				0	Content		-72	-111	13508399	691726274
13525	08:53:40.999	00:00:13.525	811	-1024	-768	-1	-1	-1	-1	4	-1024	-768	-1	-1	-1	-1	4		0	0						StimuliFarbe_gruen_gelb.png	0	880	547	72	111				0	Content		-72	-111	13525067	691742942
13541	08:53:41.015	00:00:13.541	812	-1024	-768	-1	-1	-1	-1	4	-1024	-768	-1	-1	-1	-1	4		0	0						StimuliFarbe_gruen_gelb.png	0	880	547	72	111				0	Content		-72	-111	13541084	691758959
13558	08:53:41.032	00:00:13.557	813	-1024	-768	-1	-1	-1	-1	4	-1024	-768	-1	-1	-1	-1	4		0	0						StimuliFarbe_gruen_gelb.png	0	880	547	72	111				0	Content		-72	-111	13557710	691775585
13574	08:53:41.048	00:00:13.574	814	-1024	-768	-1	-1	-1	-1	4	-1024	-768	-1	-1	-1	-1	4		0	0						StimuliFarbe_gruen_gelb.png	0	880	547	72	111				0	Content		-72	-111	13574459	691792334
13591	08:53:41.065	00:00:13.591	815	-1024	-768	-1	-1	-1	-1	4	-1024	-768	-1	-1	-1	-1	4		0	0						StimuliFarbe_gruen_gelb.png	0	880	547	72	111				0	Content		-72	-111	13591138	691809013
13608	08:53:41.082	00:00:13.607	816	-1024	-768	-1	-1	-1	-1	4	-1024	-768	-1	-1	-1	-1	4		0	0						StimuliFarbe_gruen_gelb.png	0	880	547	72	111				0	Content		-72	-111	13607703	691825578
13625	08:53:41.099	00:00:13.624	817	-1024	-768	-1	-1	-1	-1	4	-1024	-768	-1	-1	-1	-1	4		0	0						StimuliFarbe_gruen_gelb.png	0	880	547	72	111				0	Content		-72	-111	13624639	691842514
13641	08:53:41.115	00:00:13.641	818	-1024	-768	-1	-1	-1	-1	4	-1024	-768	-1	-1	-1	-1	4		0	0						StimuliFarbe_gruen_gelb.png	0	880	547	72	111				0	Content		-72	-111	13641306	691859181
13658	08:53:41.132	00:00:13.658	819	-1024	-768	-1	-1	-1	-1	4	-1024	-768	-1	-1	-1	-1	4		0	0						StimuliFarbe_gruen_gelb.png	0	880	547	72	111				0	Content		-72	-111	13658440	691876315
13675	08:53:41.149	00:00:13.675	820	-1024	-768	-1	-1	-1	-1	4	-1024	-768	-1	-1	-1	-1	4		0	0						StimuliFarbe_gruen_gelb.png	0	880	547	72	111				0	Content		-72	-111	13675108	691892983
13692	08:53:41.166	00:00:13.692	821	-1024	-768	-1	-1	-1	-1	4	-1024	-768	-1	-1	-1	-1	4		0	0						StimuliFarbe_gruen_gelb.png	0	880	547	72	111				0	Content		-72	-111	13692196	691910071
13710	08:53:41.184	00:00:13.709	822	-1024	-768	-1	-1	-1	-1	4	-1024	-768	-1	-1	-1	-1	4		0	0						StimuliFarbe_gruen_gelb.png	0	880	547	72	111				0	Content		-72	-111	13709567	691927442
13725	08:53:41.199	00:00:13.725	823	-1024	-768	-1	-1	-1	-1	4	-1024	-768	-1	-1	-1	-1	4		0	0						StimuliFarbe_gruen_gelb.png	0	880	547	72	111				0	Content		-72	-111	13725255	691943130
13742	08:53:41.216	00:00:13.741	824	-1024	-768	-1	-1	-1	-1	4	-1024	-768	-1	-1	-1	-1	4		0	0						StimuliFarbe_gruen_gelb.png	0	880	547	72	111				0	Content		-72	-111	13741923	691959798
13758	08:53:41.232	00:00:13.757	825	-1024	-768	-1	-1	-1	-1	4	-1024	-768	-1	-1	-1	-1	4		0	0						StimuliFarbe_gruen_gelb.png	0	880	547	72	111				0	Content		-72	-111	13757565	691975440
13774	08:53:41.248	00:00:13.774	826	-1024	-768	-1	-1	-1	-1	4	-1024	-768	-1	-1	-1	-1	4		0	0						StimuliFarbe_gruen_gelb.png	0	880	547	72	111				0	Content		-72	-111	13774313	691992188
13791	08:53:41.265	00:00:13.790	827	-1024	-768	-1	-1	-1	-1	4	-1024	-768	-1	-1	-1	-1	4		0	0						StimuliFarbe_gruen_gelb.png	0	880	547	72	111				0	Content		-72	-111	13790993	692008868
13808	08:53:41.282	00:00:13.807	828	-1024	-768	-1	-1	-1	-1	4	-1024	-768	-1	-1	-1	-1	4		0	0						StimuliFarbe_gruen_gelb.png	0	880	547	72	111				0	Content		-72	-111	13807573	692025448
13824	08:53:41.298	00:00:13.824	829	-1024	-768	-1	-1	-1	-1	4	-1024	-768	-1	-1	-1	-1	4		0	0						StimuliFarbe_gruen_gelb.png	0	880	547	72	111				0	Content		-72	-111	13824404	692042279
13841	08:53:41.315	00:00:13.841	830	-1024	-768	-1	-1	-1	-1	4	-1024	-768	-1	-1	-1	-1	4		0	0						StimuliFarbe_gruen_gelb.png	0	880	547	72	111				0	Content		-72	-111	13841072	692058947
13858	08:53:41.332	00:00:13.857	831	-1024	-768	-1	-1	-1	-1	4	-1024	-768	-1	-1	-1	-1	4		0	0						StimuliFarbe_gruen_gelb.png	0	880	547	72	111				0	Content		-72	-111	13857739	692075614
13875	08:53:41.349	00:00:13.874	832	-1024	-768	-1	-1	-1	-1	4	-1024	-768	-1	-1	-1	-1	4		0	0						StimuliFarbe_gruen_gelb.png	0	880	547	72	111				0	Content		-72	-111	13874809	692092684
13892	08:53:41.366	00:00:13.892	833	-1024	-768	-1	-1	-1	-1	4	-1024	-768	-1	-1	-1	-1	4		0	0						StimuliFarbe_gruen_gelb.png	0	880	547	72	111				0	Content		-72	-111	13892054	692109929
13908	08:53:41.382	00:00:13.908	834	-1024	-768	-1	-1	-1	-1	4	-1024	-768	-1	-1	-1	-1	4		0	0						StimuliFarbe_gruen_gelb.png	0	880	547	72	111				0	Content		-72	-111	13908117	692125992
13925	08:53:41.399	00:00:13.924	835	-1024	-768	-1	-1	-1	-1	4	-1024	-768	-1	-1	-1	-1	4		0	0						StimuliFarbe_gruen_gelb.png	0	880	547	72	111				0	Content		-72	-111	13924785	692142660
13941	08:53:41.415	00:00:13.940	836	-1024	-768	-1	-1	-1	-1	4	-1024	-768	-1	-1	-1	-1	4		0	0						StimuliFarbe_gruen_gelb.png	0	880	547	72	111				0	Content		-72	-111	13940802	692158677
13957	08:53:41.431	00:00:13.957	837	-1024	-768	-1	-1	-1	-1	4	-1024	-768	-1	-1	-1	-1	4		0	0						StimuliFarbe_gruen_gelb.png	0	880	547	72	111				0	Content		-72	-111	13957424	692175299
13974	08:53:41.448	00:00:13.974	838	-1024	-768	-1	-1	-1	-1	4	-1024	-768	-1	-1	-1	-1	4		0	0						StimuliFarbe_gruen_gelb.png	0	880	547	72	111				0	Content		-72	-111	13974171	692192046
13991	08:53:41.465	00:00:13.990	839	-1024	-768	-1	-1	-1	-1	4	-1024	-768	-1	-1	-1	-1	4		0	0						StimuliFarbe_gruen_gelb.png	0	880	547	72	111				0	Content		-72	-111	13990795	692208670
14007	08:53:41.481	00:00:14.007	840	787,4818	589,7838	0,416714	0,5781828	397,3691	2,305438	3	768,0844	594,8568	0,4167242	0,5781777	397,3691	2,302136	1	17	768	595						StimuliFarbe_gruen_gelb.png	0	880	547	72	111	649	709	216	0	Content		696	484	14007419	692225294
14024	08:53:41.498	00:00:14.024	841	-1024	-768	-1	-1	-1	-1	4	-1024	-768	-1	-1	-1	-1	4	17	0	0						StimuliFarbe_gruen_gelb.png	0	880	547	72	111	649	709	216	0	Content		-72	-111	14024042	692241917
14041	08:53:41.515	00:00:14.040	842	397,2843	819,6772	0,4151997	0,5811341	397,3691	1,95278	1	371,7182	828,3124	0,4152004	0,5811339	397,3691	1,949488	3	17	397	820						StimuliFarbe_gruen_gelb.png	0	880	547	72	111	649	709	216	0	Content		325	709	14040665	692258540
14057	08:53:41.531	00:00:14.057	843	-1024	-768	-1	-1	-1	-1	4	-1024	-768	-1	-1	-1	-1	4	17	0	0						StimuliFarbe_gruen_gelb.png	0	880	547	72	111	649	709	216	0	Content		-72	-111	14057413	692275288
14074	08:53:41.548	00:00:14.074	844	-1024	-768	-1	-1	-1	-1	4	-1024	-768	-1	-1	-1	-1	4	17	0	0						StimuliFarbe_gruen_gelb.png	0	880	547	72	111	649	709	216	0	Content		-72	-111	14074035	692291910
14091	08:53:41.565	00:00:14.090	845	-1024	-768	-1	-1	-1	-1	4	-1024	-768	-1	-1	-1	-1	4	17	0	0						StimuliFarbe_gruen_gelb.png	0	880	547	72	111	649	709	216	0	Content		-72	-111	14090657	692308532
14107	08:53:41.581	00:00:14.107	846	-1024	-768	-1	-1	-1	-1	4	-1024	-768	-1	-1	-1	-1	4	17	0	0						StimuliFarbe_gruen_gelb.png	0	880	547	72	111	649	709	216	0	Content		-72	-111	14107404	692325279
14124	08:53:41.598	00:00:14.124	847	-1024	-768	-1	-1	-1	-1	4	-1024	-768	-1	-1	-1	-1	4	17	0	0						StimuliFarbe_gruen_gelb.png	0	880	547	72	111	649	709	216	0	Content		-72	-111	14124027	692341902
14141	08:53:41.615	00:00:14.140	848	775,372	871,6558	0,4210362	0,5873417	394,6749	3,030376	3	763,9323	882,4617	0,4218739	0,5873342	397,3691	3,044859	1	17	764	882						StimuliFarbe_gruen_gelb.png	0	880	547	72	111	649	709	216	0	Content		692	771	14140650	692358525
14157	08:53:41.631	00:00:14.157	849	667,9228	866,5095	0,4190005	0,5878432	394,6749	3,293008	1	656,3716	877,0259	0,4180337	0,5878437	397,3691	3,309062	3	17	668	867						StimuliFarbe_gruen_gelb.png	0	880	547	72	111	649	709	216	0	Content		596	756	14157273	692375148
14174	08:53:41.648	00:00:14.174	850	-1024	-768	-1	-1	-1	-1	4	-1024	-768	-1	-1	-1	-1	4	17	0	0						StimuliFarbe_gruen_gelb.png	0	880	547	72	111	649	709	216	0	Content		-72	-111	14174021	692391896
14191	08:53:41.665	00:00:14.190	851	-1024	-768	-1	-1	-1	-1	4	-1024	-768	-1	-1	-1	-1	4	17	0	0						StimuliFarbe_gruen_gelb.png	0	880	547	72	111	649	709	216	0	Content		-72	-111	14190642	692408517
14207	08:53:41.681	00:00:14.207	852	721,2192	817,9059	0,4169937	0,5872945	394,6749	3,320417	1	704,8635	826,7186	0,4170118	0,5872931	394,6749	3,315648	3	17	721	818						StimuliFarbe_gruen_gelb.png	0	880	547	72	111	649	709	216	0	Content		649	707	14207265	692425140
14224	08:53:41.698	00:00:14.223	853	-1024	-768	-1	-1	-1	-1	4	-1024	-768	-1	-1	-1	-1	4	18	0	0						StimuliFarbe_gruen_gelb.png	0	880	547	72	111	875	452	167	0	Content		-72	-111	14223888	692441763
14241	08:53:41.715	00:00:14.240	854	874,6759	660,9149	0,4165359	0,5843973	389,5522	3,158486	1	859,8669	667,027	0,4165253	0,5843921	389,5522	3,155663	3	18	875	661						StimuliFarbe_gruen_gelb.png	0	880	547	72	111	875	452	167	0	Content		803	550	14240635	692458510
14257	08:53:41.731	00:00:14.257	855	-1024	-768	-1	-1	-1	-1	4	-1024	-768	-1	-1	-1	-1	4	18	0	0						StimuliFarbe_gruen_gelb.png	0	880	547	72	111	875	452	167	0	Content		-72	-111	14257256	692475131
14274	08:53:41.748	00:00:14.273	856	1036,701	552,5516	0,4013315	0,5827373	427,7413	3,402405	1	1021,469	557,9937	0,4013007	0,582733	427,7413	3,40121	3	18	1037	553						StimuliFarbe_gruen_gelb.png	0	880	547	72	111	875	452	167	0	Content		965	442	14273879	692491754
14291	08:53:41.765	00:00:14.290	857	1003,375	562,7502	0,4120208	0,5828144	399,3963	3,188124	1	993,5778	567,4755	0,4120394	0,5828094	399,3963	3,189268	3	18	1003	563						StimuliFarbe_gruen_gelb.png	0	880	547	72	111	875	452	167	0	Content		931	452	14290504	692508379
14307	08:53:41.781	00:00:14.307	858	-1024	-768	-1	-1	-1	-1	4	-1024	-768	-1	-1	-1	-1	4	18	0	0						StimuliFarbe_gruen_gelb.png	0	880	547	72	111	875	452	167	0	Content		-72	-111	14307254	692525129
14324	08:53:41.798	00:00:14.323	859	947,147	561,3697	0,4191117	0,5836126	382,4649	3,095919	1	932,4538	565,9628	0,4190747	0,5836072	382,4649	3,094755	3	18	947	561						StimuliFarbe_gruen_gelb.png	0	880	547	72	111	875	452	167	0	Content		875	450	14323878	692541753
14340	08:53:41.814	00:00:14.340	860	-1024	-768	-1	-1	-1	-1	4	-1024	-768	-1	-1	-1	-1	4	18	0	0						StimuliFarbe_gruen_gelb.png	0	880	547	72	111	875	452	167	0	Content		-72	-111	14340500	692558375
14357	08:53:41.831	00:00:14.357	861	-1024	-768	-1	-1	-1	-1	4	-1024	-768	-1	-1	-1	-1	4	18	0	0						StimuliFarbe_gruen_gelb.png	0	880	547	72	111	875	452	167	0	Content		-72	-111	14357140	692575015
14374	08:53:41.848	00:00:14.373	862	-1024	-768	-1	-1	-1	-1	4	-1024	-768	-1	-1	-1	-1	4	18	0	0						StimuliFarbe_gruen_gelb.png	0	880	547	72	111	875	452	167	0	Content		-72	-111	14373876	692591751
14390	08:53:41.864	00:00:14.390	863	915,0127	584,0281	0,4207846	0,5851954	382,4649	3,112875	3	899,6176	588,9051	0,4207476	0,5851899	382,4649	3,110841	1	19	900	589						StimuliFarbe_gruen_gelb.png	0	880	547	72	111	295	706	233	0	Content		828	478	14390500	692608375
14407	08:53:41.881	00:00:14.407	864	-1024	-768	-1	-1	-1	-1	4	-1024	-768	-1	-1	-1	-1	4	19	0	0						StimuliFarbe_gruen_gelb.png	0	880	547	72	111	295	706	233	0	Content		-72	-111	14407125	692625000
14424	08:53:41.898	00:00:14.423	865	-1024	-768	-1	-1	-1	-1	4	-1024	-768	-1	-1	-1	-1	4	19	0	0						StimuliFarbe_gruen_gelb.png	0	880	547	72	111	295	706	233	0	Content		-72	-111	14423762	692641637
14440	08:53:41.914	00:00:14.440	866	-1024	-768	-1	-1	-1	-1	4	-1024	-768	-1	-1	-1	-1	4	19	0	0						StimuliFarbe_gruen_gelb.png	0	880	547	72	111	295	706	233	0	Content		-72	-111	14440497	692658372
14457	08:53:41.931	00:00:14.457	867	1572,382	224,6615	0,4229408	0,5865058	382,4649	2,244133	2	1566,625	226,7766	0,4229207	0,5865004	382,4649	2,25471	2	19	0	0						StimuliFarbe_gruen_gelb.png	0	880	547	72	111	295	706	233	0	Content		-72	-111	14457122	692674997
14474	08:53:41.948	00:00:14.473	868	-1024	-768	-1	-1	-1	-1	4	-1024	-768	-1	-1	-1	-1	4	19	0	0						StimuliFarbe_gruen_gelb.png	0	880	547	72	111	295	706	233	0	Content		-72	-111	14473790	692691665
14490	08:53:41.964	00:00:14.490	869	-1024	-768	-1	-1	-1	-1	4	-1024	-768	-1	-1	-1	-1	4	19	0	0						StimuliFarbe_gruen_gelb.png	0	880	547	72	111	295	706	233	0	Content		-72	-111	14490369	692708244
14507	08:53:41.981	00:00:14.507	870	392,7885	808,7642	0,4170716	0,5852465	394,8345	1,935616	3	367,3391	817,0532	0,4170724	0,5852463	394,8345	1,932359	1	19	367	817						StimuliFarbe_gruen_gelb.png	0	880	547	72	111	295	706	233	0	Content		295	706	14507118	692724993
14524	08:53:41.998	00:00:14.523	871	-1024	-768	-1	-1	-1	-1	4	-1024	-768	-1	-1	-1	-1	4	19	0	0						StimuliFarbe_gruen_gelb.png	0	880	547	72	111	295	706	233	0	Content		-72	-111	14523757	692741632
14540	08:53:42.014	00:00:14.540	872	364,7712	816,5911	0,4142706	0,5844398	402,2429	1,9584	3	338,0423	825,2606	0,4142713	0,5844396	402,2429	1,95511	1	19	338	825						StimuliFarbe_gruen_gelb.png	0	880	547	72	111	295	706	233	0	Content		266	714	14540367	692758242
14557	08:53:42.031	00:00:14.556	873	-1024	-768	-1	-1	-1	-1	4	-1024	-768	-1	-1	-1	-1	4	19	0	0						StimuliFarbe_gruen_gelb.png	0	880	547	72	111	295	706	233	0	Content		-72	-111	14556990	692774865
14574	08:53:42.048	00:00:14.573	874	-1024	-768	-1	-1	-1	-1	4	-1024	-768	-1	-1	-1	-1	4	19	0	0						StimuliFarbe_gruen_gelb.png	0	880	547	72	111	295	706	233	0	Content		-72	-111	14573750	692791625
14590	08:53:42.064	00:00:14.590	875	-1024	-768	-1	-1	-1	-1	4	-1024	-768	-1	-1	-1	-1	4	19	0	0						StimuliFarbe_gruen_gelb.png	0	880	547	72	111	295	706	233	0	Content		-72	-111	14590402	692808277
14607	08:53:42.081	00:00:14.607	876	-1024	-768	-1	-1	-1	-1	4	-1024	-768	-1	-1	-1	-1	4	19	0	0						StimuliFarbe_gruen_gelb.png	0	880	547	72	111	295	706	233	0	Content		-72	-111	14607070	692824945
14624	08:53:42.098	00:00:14.623	877	1056,185	518,573	0,4220791	0,582922	402,243	3,41417	3	1043,626	522,8491	0,4221118	0,5829206	402,243	3,412951	1	20	1044	523						StimuliFarbe_gruen_gelb.png	0	880	547	72	111	954	423	150	0	Content		972	412	14623688	692841563
14640	08:53:42.114	00:00:14.640	878	-1024	-768	-1	-1	-1	-1	4	-1024	-768	-1	-1	-1	-1	4	20	0	0						StimuliFarbe_gruen_gelb.png	0	880	547	72	111	954	423	150	0	Content		-72	-111	14640312	692858187
14657	08:53:42.131	00:00:14.657	879	1050,876	563,7693	0,4199993	0,5822259	394,035	3,338208	3	1040,745	568,4733	0,4200253	0,5822244	394,0349	3,338938	1	20	1041	568						StimuliFarbe_gruen_gelb.png	0	880	547	72	111	954	423	150	0	Content		969	457	14657059	692874934
14674	08:53:42.148	00:00:14.673	880	1038,248	563,4518	0,4200249	0,5822456	394,0349	3,395756	3	1025,673	568,2896	0,4200588	0,5822441	394,0349	3,39397	1	20	1026	568						StimuliFarbe_gruen_gelb.png	0	880	547	72	111	954	423	150	0	Content		954	457	14673683	692891558
14690	08:53:42.164	00:00:14.690	881	-1024	-768	-1	-1	-1	-1	4	-1024	-768	-1	-1	-1	-1	4	20	0	0						StimuliFarbe_gruen_gelb.png	0	880	547	72	111	954	423	150	0	Content		-72	-111	14690308	692908183
14707	08:53:42.181	00:00:14.706	882	1039,674	541,4907	0,4200104	0,5821822	394,0349	3,365509	3	1027,125	545,9874	0,4200442	0,5821808	394,0349	3,363966	1	20	1027	546						StimuliFarbe_gruen_gelb.png	0	880	547	72	111	954	423	150	0	Content		955	435	14706932	692924807
14724	08:53:42.198	00:00:14.723	883	-1024	-768	-1	-1	-1	-1	4	-1024	-768	-1	-1	-1	-1	4	20	0	0						StimuliFarbe_gruen_gelb.png	0	880	547	72	111	954	423	150	0	Content		-72	-111	14723680	692941555
14740	08:53:42.214	00:00:14.740	884	839,2433	484,5214	0,4214951	0,5801004	394,501	3,180459	3	812,4845	483,042	0,4213586	0,5802319	394,5009	3,177047	1	20	812	483						StimuliFarbe_gruen_gelb.png	0	880	547	72	111	954	423	150	0	Content		740	372	14740307	692958182
14757	08:53:42.231	00:00:14.756	885	852,2369	501,9776	0,4205284	0,579091	404,1177	3,24379	3	830,2586	504,8174	0,4200186	0,5790617	405,4923	3,239814	1	20	830	505						StimuliFarbe_gruen_gelb.png	0	880	547	72	111	954	423	150	0	Content		758	394	14756932	692974807
14774	08:53:42.248	00:00:14.773	886	-1024	-768	-1	-1	-1	-1	4	-1024	-768	-1	-1	-1	-1	4	21	0	0						StimuliFarbe_gruen_gelb.png	0	880	547	72	111	300	222	317	0	Content		-72	-111	14773558	692991433
14790	08:53:42.264	00:00:14.790	887	448,288	367,3535	0,4312866	0,5775304	399,9745	3,458558	3	423,4347	364,8592	0,4313197	0,577529	399,9745	3,455815	1	21	423	365						StimuliFarbe_gruen_gelb.png	0	880	547	72	111	300	222	317	0	Content		351	254	14790305	693008180
14807	08:53:42.281	00:00:14.806	888	-1024	-768	-1	-1	-1	-1	4	-1024	-768	-1	-1	-1	-1	4	21	0	0						StimuliFarbe_gruen_gelb.png	0	880	547	72	111	300	222	317	0	Content		-72	-111	14806931	693024806
14824	08:53:42.298	00:00:14.823	889	-1024	-768	-1	-1	-1	-1	4	-1024	-768	-1	-1	-1	-1	4	21	0	0						StimuliFarbe_gruen_gelb.png	0	880	547	72	111	300	222	317	0	Content		-72	-111	14823553	693041428
14840	08:53:42.314	00:00:14.840	890	378,6754	339,3537	0,4320677	0,5769466	395,8218	3,467676	3	353,3673	335,3078	0,4320935	0,5769452	395,8218	3,465831	1	21	353	335						StimuliFarbe_gruen_gelb.png	0	880	547	72	111	300	222	317	0	Content		281	224	14840176	693058051
14857	08:53:42.331	00:00:14.856	891	-1024	-768	-1	-1	-1	-1	4	-1024	-768	-1	-1	-1	-1	4	21	0	0						StimuliFarbe_gruen_gelb.png	0	880	547	72	111	300	222	317	0	Content		-72	-111	14856925	693074800
14874	08:53:42.348	00:00:14.873	892	315,1372	316,2078	0,4309628	0,5777459	395,8219	3,469939	3	289,353	310,9025	0,4309809	0,5777445	395,8219	3,468154	1	21	289	311						StimuliFarbe_gruen_gelb.png	0	880	547	72	111	300	222	317	0	Content		217	200	14873545	693091420
14890	08:53:42.364	00:00:14.890	893	397,7807	344,5843	0,4335074	0,5771888	395,8218	3,417735	3	371,6132	340,9008	0,433541	0,5771874	395,8218	3,415809	1	21	372	341						StimuliFarbe_gruen_gelb.png	0	880	547	72	111	300	222	317	0	Content		300	230	14890172	693108047
14907	08:53:42.381	00:00:14.906	894	363,217	322,5189	0,433282	0,5776658	395,8218	3,480046	3	335,8059	317,6848	0,4333156	0,5776644	395,8218	3,478812	1	21	336	318						StimuliFarbe_gruen_gelb.png	0	880	547	72	111	300	222	317	0	Content		264	207	14906798	693124673
14924	08:53:42.398	00:00:14.923	895	-1024	-768	-1	-1	-1	-1	4	-1024	-768	-1	-1	-1	-1	4	21	0	0						StimuliFarbe_gruen_gelb.png	0	880	547	72	111	300	222	317	0	Content		-72	-111	14923547	693141422
14940	08:53:42.414	00:00:14.940	896	-1024	-768	-1	-1	-1	-1	4	-1024	-768	-1	-1	-1	-1	4	21	0	0						StimuliFarbe_gruen_gelb.png	0	880	547	72	111	300	222	317	0	Content		-72	-111	14940169	693158044
14957	08:53:42.431	00:00:14.956	897	-1024	-768	-1	-1	-1	-1	4	-1024	-768	-1	-1	-1	-1	4	21	0	0						StimuliFarbe_gruen_gelb.png	0	880	547	72	111	300	222	317	0	Content		-72	-111	14956794	693174669
14973	08:53:42.447	00:00:14.973	898	366,2585	326,8726	0,4346727	0,5784281	395,8218	3,587786	3	338,8913	322,0101	0,4347063	0,5784267	395,8218	3,58649	1	21	339	322						StimuliFarbe_gruen_gelb.png	0	880	547	72	111	300	222	317	0	Content		267	211	14973419	693191294
14990	08:53:42.464	00:00:14.990	899	387,8755	352,2737	0,4345033	0,5782197	395,8219	3,411106	1	364,5167	349,0281	0,4345213	0,5782184	395,8219	3,408331	3	21	388	352						StimuliFarbe_gruen_gelb.png	0	880	547	72	111	300	222	317	0	Content		316	241	14990167	693208042
15007	08:53:42.481	00:00:15.006	900	301,9485	277,2773	0,4346935	0,578703	392,874	3,356294	3	271,7468	262,653	0,4345546	0,5788601	393,1496	3,361022	1	21	272	263						StimuliFarbe_gruen_gelb.png	0	880	547	72	111	300	222	317	0	Content		200	152	15006792	693224667
15023	08:53:42.497	00:00:15.023	901	428,2365	356,6122	0,4367028	0,5785512	392,874	3,527687	3	406,2094	353,6273	0,4367211	0,5785498	392,874	3,524864	1	21	406	354						StimuliFarbe_gruen_gelb.png	0	880	547	72	111	300	222	317	0	Content		334	243	15023417	693241292
15040	08:53:42.514	00:00:15.040	902	397,0473	327,0503	0,4361833	0,5785381	395,428	3,463036	3	372,3369	322,9352	0,4362092	0,5785367	395,4279	3,461211	1	21	372	323						StimuliFarbe_gruen_gelb.png	0	880	547	72	111	300	222	317	0	Content		300	212	15040043	693257918
15057	08:53:42.531	00:00:15.056	903	314,0253	308,4641	0,4349717	0,5787439	395,428	3,530279	3	288,217	302,8796	0,4349898	0,5787426	395,428	3,528537	1	21	288	303						StimuliFarbe_gruen_gelb.png	0	880	547	72	111	300	222	317	0	Content		216	192	15056944	693274819
15074	08:53:42.548	00:00:15.073	904	414,9049	316,1176	0,4344055	0,5787028	393,5135	3,434361	3	390,6817	311,7984	0,4344316	0,5787014	393,5135	3,432805	1	21	391	312						StimuliFarbe_gruen_gelb.png	0	880	547	72	111	300	222	317	0	Content		319	201	15073569	693291444
15090	08:53:42.564	00:00:15.090	905	591,8188	335,127	0,4317069	0,5787066	393,5135	3,306351	3	570,8352	333,2132	0,4317409	0,5787052	393,5135	3,30426	1	22	571	333						StimuliFarbe_gruen_gelb.png	0	880	547	72	111	626	260	217	0	Content		499	222	15090194	693308069
15107	08:53:42.581	00:00:15.106	906	667,1424	350,1882	0,4297879	0,5793208	393,5135	3,398543	3	650,9332	349,0295	0,4298061	0,5793194	393,5135	3,397516	1	22	651	349						StimuliFarbe_gruen_gelb.png	0	880	547	72	111	626	260	217	0	Content		579	238	15106943	693324818
15124	08:53:42.598	00:00:15.123	907	717,9784	372,6765	0,4290763	0,5789131	393,5135	3,386025	3	699,7518	372,5432	0,4291103	0,5789117	393,5135	3,383491	1	22	700	373						StimuliFarbe_gruen_gelb.png	0	880	547	72	111	626	260	217	0	Content		628	262	15123566	693341441
15140	08:53:42.614	00:00:15.140	908	781,3391	373,4165	0,4304255	0,5782165	393,5135	3,369242	3	767,6038	373,4829	0,4304438	0,5782151	393,5135	3,369182	1	22	768	373						StimuliFarbe_gruen_gelb.png	0	880	547	72	111	626	260	217	0	Content		696	262	15140191	693358066
15157	08:53:42.631	00:00:15.156	909	-1024	-768	-1	-1	-1	-1	4	-1024	-768	-1	-1	-1	-1	4	22	0	0						StimuliFarbe_gruen_gelb.png	0	880	547	72	111	626	260	217	0	Content		-72	-111	15156817	693374692
15174	08:53:42.648	00:00:15.173	910	728,2521	381,1573	0,4294524	0,5780297	393,5135	3,394106	3	710,2763	381,1667	0,4294863	0,5780283	393,5135	3,391659	1	22	710	381						StimuliFarbe_gruen_gelb.png	0	880	547	72	111	626	260	217	0	Content		638	270	15173564	693391439
15190	08:53:42.664	00:00:15.190	911	717,6684	385,4252	0,4296885	0,5778822	393,5135	3,307911	3	702,4869	385,455	0,4297067	0,5778808	393,5135	3,306804	1	22	702	385						StimuliFarbe_gruen_gelb.png	0	880	547	72	111	626	260	217	0	Content		630	274	15190185	693408060
15207	08:53:42.681	00:00:15.206	912	710,3902	381,3419	0,4296223	0,5778301	393,5135	3,264539	3	694,9785	381,3494	0,4296405	0,5778288	393,5135	3,26328	1	22	695	381						StimuliFarbe_gruen_gelb.png	0	880	547	72	111	626	260	217	0	Content		623	270	15206812	693424687
15223	08:53:42.697	00:00:15.223	913	434,3079	324,5817	0,4260628	0,5780765	385,8668	3,202117	3	412,5789	263,1126	0,4252876	0,5780992	405,7369	3,362357	1	22	413	263						StimuliFarbe_gruen_gelb.png	0	880	547	72	111	626	260	217	0	Content		341	152	15223436	693441311
15240	08:53:42.714	00:00:15.240	914	694,0994	311,9949	0,426589	0,578291	401,263	3,137598	3	700,861	238,077	0,4295039	0,5781946	393,5531	3,351141	1	22	701	238						StimuliFarbe_gruen_gelb.png	0	880	547	72	111	626	260	217	0	Content		629	127	15240190	693458065
15257	08:53:42.731	00:00:15.256	915	732,4483	303,3015	0,4263285	0,5782956	401,9189	3,171279	3	706,7098	326,5035	0,4294804	0,578249	393,5691	3,104999	1	22	707	327						StimuliFarbe_gruen_gelb.png	0	880	547	72	111	626	260	217	0	Content		635	216	15256812	693474687
15273	08:53:42.747	00:00:15.273	916	713,8149	369,0644	0,4292489	0,5779523	393,2316	3,002929	3	696,7848	369,05	0,4292751	0,5779509	393,2316	3,001576	1	22	697	369						StimuliFarbe_gruen_gelb.png	0	880	547	72	111	626	260	217	0	Content		625	258	15273439	693491314
15290	08:53:42.764	00:00:15.290	917	705,9088	370,6964	0,4292573	0,5780547	393,2316	2,954991	3	690,2198	370,7399	0,4292755	0,5780534	393,2316	2,954024	1	22	690	371						StimuliFarbe_gruen_gelb.png	0	880	547	72	111	626	260	217	0	Content		618	260	15290064	693507939
15307	08:53:42.781	00:00:15.306	918	-1024	-768	-1	-1	-1	-1	4	-1024	-768	-1	-1	-1	-1	4	23	0	0						StimuliFarbe_gruen_gelb.png	0	880	547	72	111	666	255	266	0	Content		-72	-111	15306812	693524687
15323	08:53:42.797	00:00:15.323	919	784,4095	358,5539	0,430559	0,5781125	393,2316	2,982847	3	770,3854	358,7924	0,4305772	0,5781112	393,2316	2,982971	1	23	770	359						StimuliFarbe_gruen_gelb.png	0	880	547	72	111	666	255	266	0	Content		698	248	15323436	693541311
15340	08:53:42.814	00:00:15.340	920	731,6827	366,7346	0,4293359	0,5784744	393,2316	3,106983	3	713,677	366,7435	0,4293698	0,578473	393,2316	3,105134	1	23	714	367						StimuliFarbe_gruen_gelb.png	0	880	547	72	111	666	255	266	0	Content		642	256	15340062	693557937
15357	08:53:42.831	00:00:15.356	921	706,8159	349,955	0,429538	0,5787572	393,2316	2,91427	3	691,1403	349,607	0,4295562	0,5787559	393,2316	2,913707	1	23	691	350						StimuliFarbe_gruen_gelb.png	0	880	547	72	111	666	255	266	0	Content		619	239	15356687	693574562
15373	08:53:42.847	00:00:15.373	922	706,8159	349,955	0,426398	0,57867	405,6084	2,91427	3	691,1403	349,607	0,4302197	0,5787597	395,3607	2,913707	1	23	691	350						StimuliFarbe_gruen_gelb.png	0	880	547	72	111	666	255	266	0	Content		619	239	15373443	693591318
15390	08:53:42.864	00:00:15.390	923	849,5848	338,9604	0,4264975	0,5781432	405,6085	3,140064	3	836,4832	339,1371	0,4265149	0,578142	405,6085	3,141318	1	23	836	339						StimuliFarbe_gruen_gelb.png	0	880	547	72	111	666	255	266	0	Content		764	228	15390068	693607943
15407	08:53:42.881	00:00:15.406	924	756,1921	340,8762	0,4330922	0,5776035	405,6084	3,145609	3	737,9639	340,8407	0,4331245	0,5776021	405,6084	3,143884	1	23	738	341						StimuliFarbe_gruen_gelb.png	0	880	547	72	111	666	255	266	0	Content		666	230	15406686	693624561
15423	08:53:42.897	00:00:15.423	925	779,7901	365,9442	0,4303238	0,5772336	394,9184	2,989089	3	764,0197	366,3857	0,4303498	0,5772322	394,9184	2,98831	1	23	764	366						StimuliFarbe_gruen_gelb.png	0	880	547	72	111	666	255	266	0	Content		692	255	15423309	693641184
15440	08:53:42.914	00:00:15.440	926	753,5829	375,7514	0,4300951	0,577002	395,5294	3,005029	3	737,5193	376,163	0,4301209	0,5770007	395,5294	3,003979	1	23	738	376						StimuliFarbe_gruen_gelb.png	0	880	547	72	111	666	255	266	0	Content		666	265	15440060	693657935
15457	08:53:42.931	00:00:15.456	927	-1024	-768	-1	-1	-1	-1	4	-1024	-768	-1	-1	-1	-1	4	23	0	0						StimuliFarbe_gruen_gelb.png	0	880	547	72	111	666	255	266	0	Content		-72	-111	15456687	693674562
15473	08:53:42.947	00:00:15.473	928	727,9298	351,7419	0,4286942	0,5763544	395,5294	3,025435	3	712,6653	351,4743	0,4287123	0,5763531	395,5294	3,025049	1	23	713	351						StimuliFarbe_gruen_gelb.png	0	880	547	72	111	666	255	266	0	Content		641	240	15473307	693691182
15490	08:53:42.964	00:00:15.489	929	803,8129	355,5995	0,429657	0,5756602	395,5294	2,92625	3	790,0354	355,9636	0,429675	0,5756589	395,5294	2,926648	1	23	790	356						StimuliFarbe_gruen_gelb.png	0	880	547	72	111	666	255	266	0	Content		718	245	15489933	693707808
15507	08:53:42.981	00:00:15.506	930	746,298	352,4384	0,4295678	0,5750411	395,5294	2,889483	3	728,3367	352,6037	0,4296014	0,5750397	395,5294	2,887869	1	23	728	353						StimuliFarbe_gruen_gelb.png	0	880	547	72	111	666	255	266	0	Content		656	242	15506683	693724558
15523	08:53:42.997	00:00:15.523	931	708,1317	377,1813	0,4288145	0,5746835	393,2226	2,952919	3	690,8981	377,4263	0,4288407	0,5746821	393,2226	2,951189	1	23	691	377						StimuliFarbe_gruen_gelb.png	0	880	547	72	111	666	255	266	0	Content		619	266	15523307	693741182
15540	08:53:43.014	00:00:15.539	932	752,2222	366,4476	0,4282995	0,5744043	393,0186	2,882283	3	735,8052	366,7337	0,4283258	0,5744029	393,0186	2,881284	1	23	736	367						StimuliFarbe_gruen_gelb.png	0	880	547	72	111	666	255	266	0	Content		664	256	15539932	693757807
15557	08:53:43.031	00:00:15.556	933	862,1253	381,9707	0,426071	0,5747861	393,0186	2,928651	3	846,4011	383,3154	0,4261049	0,5747847	393,0186	2,927423	1	23	846	383						StimuliFarbe_gruen_gelb.png	0	880	547	72	111	666	255	266	0	Content		774	272	15556557	693774432
15573	08:53:43.047	00:00:15.573	934	-1024	-768	-1	-1	-1	-1	4	-1024	-768	-1	-1	-1	-1	4	24	0	0						StimuliFarbe_gruen_gelb.png	0	880	547	72	111	967	320	100	0	Content		-72	-111	15573308	693791183
15590	08:53:43.064	00:00:15.589	935	1030,594	415,6394	0,4268513	0,576091	405,1518	3,144816	3	1017,425	418,4802	0,4268845	0,576086	405,1518	3,1447	1	24	1017	418						StimuliFarbe_gruen_gelb.png	0	880	547	72	111	967	320	100	0	Content		945	307	15589930	693807805
15607	08:53:43.081	00:00:15.606	936	1152,843	386,9322	0,4142195	0,5768082	420,3175	3,383029	3	1141,807	389,3526	0,4141877	0,5768036	420,3176	3,388263	1	24	1142	389						StimuliFarbe_gruen_gelb.png	0	880	547	72	111	967	320	100	0	Content		1070	278	15606558	693824433
15623	08:53:43.097	00:00:15.623	937	1119,492	433,8112	0,4183049	0,5766582	407,7045	3,273041	3	1107,831	436,9941	0,4182716	0,5766535	407,7046	3,276817	1	24	1108	437						StimuliFarbe_gruen_gelb.png	0	880	547	72	111	967	320	100	0	Content		1036	326	15623180	693841055
15640	08:53:43.114	00:00:15.639	938	1119,492	433,8112	0,422337	0,5765931	396,9513	3,273041	3	1107,831	436,9941	0,422337	0,5765931	396,9513	3,276817	1	24	1108	437						StimuliFarbe_gruen_gelb.png	0	880	547	72	111	967	320	100	0	Content		1036	326	15639930	693857805
15657	08:53:43.131	00:00:15.656	939	1050,537	456,8045	0,4212182	0,5762492	385,2131	2,890395	3	1038,521	460,2003	0,4212541	0,5762437	385,2131	2,890648	1	24	1039	460						StimuliFarbe_gruen_gelb.png	0	880	547	72	111	967	320	100	0	Content		967	349	15656553	693874428
15673	08:53:43.147	00:00:15.673	940	1010,395	438,189	0,4231708	0,5766996	395,7625	3,192886	3	997,7664	430,8344	0,4231857	0,5769489	395,5502	3,19686	1	25	998	431						StimuliFarbe_gruen_gelb.png	0	880	547	72	111	950	356	367	0	Content		926	320	15673179	693891054
15690	08:53:43.164	00:00:15.689	941	990,1327	467,6086	0,4224387	0,5764078	395,7624	3,127653	3	975,8231	471,0461	0,4224038	0,5764028	395,7624	3,127962	1	25	976	471						StimuliFarbe_gruen_gelb.png	0	880	547	72	111	950	356	367	0	Content		904	360	15689805	693907680
15707	08:53:43.181	00:00:15.706	942	949,6702	472,7107	0,4273706	0,5769889	385,2944	3,123952	3	936,6415	472,3682	0,4273706	0,5769889	385,2944	3,125342	1	25	937	472						StimuliFarbe_gruen_gelb.png	0	880	547	72	111	950	356	367	0	Content		865	361	15706554	693924429
15723	08:53:43.197	00:00:15.723	943	1029,011	462,6993	0,4237307	0,5774572	395,5502	3,463825	3	1016,423	465,6205	0,4236957	0,5774522	395,5502	3,465975	1	25	1016	466						StimuliFarbe_gruen_gelb.png	0	880	547	72	111	950	356	367	0	Content		944	355	15723178	693941053
15740	08:53:43.214	00:00:15.739	944	1015,162	453,5576	0,4240104	0,5785449	395,0746	3,156866	3	1008,845	443,7102	0,4241079	0,578843	395,0746	3,161415	1	25	1009	444						StimuliFarbe_gruen_gelb.png	0	880	547	72	111	950	356	367	0	Content		937	333	15739802	693957677
15757	08:53:43.231	00:00:15.756	945	1146,424	401,633	0,4177974	0,580368	414,2631	3,356333	3	1073,006	449,7661	0,4247813	0,5802922	395,3911	3,198269	1	25	1073	450						StimuliFarbe_gruen_gelb.png	0	880	547	72	111	950	356	367	0	Content		1001	339	15756552	693974427
15773	08:53:43.247	00:00:15.773	946	1035,504	497,7939	0,4288931	0,5799119	384,4933	3,034725	3	1022,379	501,8407	0,4288565	0,5799065	384,4933	3,035648	1	25	1022	502						StimuliFarbe_gruen_gelb.png	0	880	547	72	111	950	356	367	0	Content		950	391	15773178	693991053
15790	08:53:43.264	00:00:15.789	947	-1024	-768	-1	-1	-1	-1	4	-1024	-768	-1	-1	-1	-1	4	25	0	0						StimuliFarbe_gruen_gelb.png	0	880	547	72	111	950	356	367	0	Content		-72	-111	15789803	694007678
15806	08:53:43.280	00:00:15.806	948	1042,735	459,0473	0,4263785	0,581605	397,0842	3,109538	3	1025,552	463,0737	0,4263596	0,5816	397,0842	3,107876	1	25	1026	463						StimuliFarbe_gruen_gelb.png	0	880	547	72	111	950	356	367	0	Content		954	352	15806425	694024300
15823	08:53:43.297	00:00:15.823	949	1022,344	480,5201	0,4264846	0,5815113	395,0287	3,055346	3	1009,398	484,2713	0,4265192	0,5815061	395,0287	3,054687	1	25	1009	484						StimuliFarbe_gruen_gelb.png	0	880	547	72	111	950	356	367	0	Content		937	373	15823174	694041049
15840	08:53:43.314	00:00:15.839	950	1076,674	423,1339	0,4299143	0,581689	404,6286	3,226371	3	1064,513	426,1682	0,4299476	0,581684	404,6286	3,226942	1	25	1065	426						StimuliFarbe_gruen_gelb.png	0	880	547	72	111	950	356	367	0	Content		993	315	15839799	694057674
15856	08:53:43.330	00:00:15.856	951	995,9565	436,9992	0,4229949	0,5820528	404,6286	3,302515	3	981,5235	440,0007	0,4229611	0,5820479	404,6286	3,302942	1	25	982	440						StimuliFarbe_gruen_gelb.png	0	880	547	72	111	950	356	367	0	Content		910	329	15856422	694074297
15873	08:53:43.347	00:00:15.873	952	-1024	-768	-1	-1	-1	-1	4	-1024	-768	-1	-1	-1	-1	4	25	0	0						StimuliFarbe_gruen_gelb.png	0	880	547	72	111	950	356	367	0	Content		-72	-111	15873049	694090924
15890	08:53:43.364	00:00:15.889	953	1041,465	464,9926	0,4305866	0,580655	391,582	3,237643	3	1033,613	467,8022	0,4306059	0,5806499	391,582	3,241702	1	25	1034	468						StimuliFarbe_gruen_gelb.png	0	880	547	72	111	950	356	367	0	Content		962	357	15889799	694107674
15906	08:53:43.380	00:00:15.906	954	1027,811	493,0899	0,4299157	0,579861	390,6613	3,191267	3	1025,018	484,6548	0,4297006	0,5799613	394,8436	3,226825	1	25	1025	485						StimuliFarbe_gruen_gelb.png	0	880	547	72	111	950	356	367	0	Content		953	374	15906424	694124299
15923	08:53:43.397	00:00:15.923	955	1031,862	458,8912	0,4349193	0,579039	413,3301	3,239871	3	1013,696	463,0995	0,4349016	0,5790344	413,3301	3,237556	1	25	1014	463						StimuliFarbe_gruen_gelb.png	0	880	547	72	111	950	356	367	0	Content		942	352	15923046	694140921
15940	08:53:43.414	00:00:15.939	956	1067,596	479,4941	0,4309964	0,5779829	397,027	3,279474	3	1029,663	472,317	0,4307381	0,5783225	397,027	3,272086	1	25	1030	472						StimuliFarbe_gruen_gelb.png	0	880	547	72	111	950	356	367	0	Content		958	361	15939687	694157562
15956	08:53:43.430	00:00:15.956	957	975,4282	493,697	0,4351611	0,5773982	385,13	3,149303	3	961,3219	497,368	0,4351245	0,5773929	385,13	3,149288	1	25	961	497						StimuliFarbe_gruen_gelb.png	0	880	547	72	111	950	356	367	0	Content		889	386	15956420	694174295
15973	08:53:43.447	00:00:15.973	958	1044,977	454,0264	0,4318348	0,5762406	396,2157	3,248351	3	1037,045	456,6856	0,4318537	0,5762355	396,2157	3,252616	1	25	1037	457						StimuliFarbe_gruen_gelb.png	0	880	547	72	111	950	356	367	0	Content		965	346	15973046	694190921
15990	08:53:43.464	00:00:15.989	959	1049,806	466,1263	0,4330194	0,574218	394,6839	3,157057	3	1038,281	467,1244	0,4330269	0,5742748	394,6839	3,16037	1	25	1038	467						StimuliFarbe_gruen_gelb.png	0	880	547	72	111	950	356	367	0	Content		966	356	15989683	694207558
16006	08:53:43.480	00:00:16.006	960	-1024	-768	-1	-1	-1	-1	4	-1024	-768	-1	-1	-1	-1	4	25	0	0						StimuliFarbe_gruen_gelb.png	0	880	547	72	111	950	356	367	0	Content		-72	-111	16006296	694224171
16023	08:53:43.497	00:00:16.023	961	1072,961	558,1093	0,4343191	0,5728341	393,1017	3,291822	3	1060,443	563,152	0,4342838	0,572829	393,1017	3,293002	1	25	1060	563						StimuliFarbe_gruen_gelb.png	0	880	547	72	111	950	356	367	0	Content		988	452	16023046	694240921
16040	08:53:43.514	00:00:16.039	962	1015,136	647,0387	0,4325584	0,5737852	394,321	3,258291	3	1019,691	648,2705	0,4327753	0,5738825	394,321	3,262244	1	26	1020	648						StimuliFarbe_gruen_gelb.png	0	880	547	72	111	998	759	100	0	Content		948	537	16039682	694257557
16056	08:53:43.530	00:00:16.056	963	1226,422	738,0327	0,4344535	0,5748888	394,321	3,291189	3	1216,677	746,8556	0,4344184	0,5748837	394,321	3,294488	1	26	1217	747						StimuliFarbe_gruen_gelb.png	0	880	547	72	111	998	759	100	0	Content		1145	636	16056296	694274171
16073	08:53:43.547	00:00:16.072	964	1174,243	844,8394	0,4329589	0,5760484	404,5493	3,354173	3	1134,69	833,1469	0,4333723	0,5765225	396,5495	3,288083	1	26	1135	833						StimuliFarbe_gruen_gelb.png	0	880	547	72	111	998	759	100	0	Content		1063	722	16072921	694290796
16090	08:53:43.564	00:00:16.089	965	1069,91	901,4486	0,4330563	0,5768099	392,907	3,246956	3	1069,746	908,2524	0,4332039	0,5769135	392,907	3,24879	1	26	1070	908						StimuliFarbe_gruen_gelb.png	0	880	547	72	111	998	759	100	0	Content		998	797	16089685	694307560
16106	08:53:43.580	00:00:16.106	966	-1024	-768	-1	-1	-1	-1	4	-1024	-768	-1	-1	-1	-1	4	26	0	0						StimuliFarbe_gruen_gelb.png	0	880	547	72	111	998	759	100	0	Content		-72	-111	16106294	694324169
16123	08:53:43.597	00:00:16.122	967	415,0935	938,7092	0,4242967	0,5775312	392,907	3,181892	3	387,9577	950,848	0,4243315	0,5775259	392,907	3,176316	1	26	388	951						StimuliFarbe_gruen_gelb.png	0	880	547	72	111	998	759	100	0	Content		316	840	16122918	694340793
16140	08:53:43.614	00:00:16.139	968	-1024	-768	-1	-1	-1	-1	4	-1024	-768	-1	-1	-1	-1	4		0	0						StimuliFarbe_gruen_gelb.png	0	880	547	72	111				0	Content		-72	-111	16139543	694357418
16156	08:53:43.630	00:00:16.156	969	-1024	-768	-1	-1	-1	-1	4	-1024	-768	-1	-1	-1	-1	4		0	0						StimuliFarbe_gruen_gelb.png	0	880	547	72	111				0	Content		-72	-111	16156291	694374166
16173	08:53:43.647	00:00:16.172	970	-1024	-768	-1	-1	-1	-1	4	-1024	-768	-1	-1	-1	-1	4		0	0						StimuliFarbe_gruen_gelb.png	0	880	547	72	111				0	Content		-72	-111	16172917	694390792
16190	08:53:43.664	00:00:16.189	971	-1024	-768	-1	-1	-1	-1	4	-1024	-768	-1	-1	-1	-1	4		0	0						StimuliFarbe_gruen_gelb.png	0	880	547	72	111				0	Content		-72	-111	16189540	694407415
16206	08:53:43.680	00:00:16.206	972	-1024	-768	-1	-1	-1	-1	4	-1024	-768	-1	-1	-1	-1	4		0	0						StimuliFarbe_gruen_gelb.png	0	880	547	72	111				0	Content		-72	-111	16206167	694424042
16223	08:53:43.697	00:00:16.222	973	-1024	-768	-1	-1	-1	-1	4	-1024	-768	-1	-1	-1	-1	4		0	0						StimuliFarbe_gruen_gelb.png	0	880	547	72	111				0	Content		-72	-111	16222916	694440791
16240	08:53:43.714	00:00:16.239	974	-1024	-768	-1	-1	-1	-1	4	-1024	-768	-1	-1	-1	-1	4		0	0						StimuliFarbe_gruen_gelb.png	0	880	547	72	111				0	Content		-72	-111	16239542	694457417
16256	08:53:43.730	00:00:16.256	975	-1024	-768	-1	-1	-1	-1	4	-1024	-768	-1	-1	-1	-1	4		0	0						StimuliFarbe_gruen_gelb.png	0	880	547	72	111				0	Content		-72	-111	16256165	694474040
16273	08:53:43.747	00:00:16.272	976	-1024	-768	-1	-1	-1	-1	4	-1024	-768	-1	-1	-1	-1	4		0	0						StimuliFarbe_gruen_gelb.png	0	880	547	72	111				0	Content		-72	-111	16272790	694490665
16290	08:53:43.764	00:00:16.289	977	-1024	-768	-1	-1	-1	-1	4	-1024	-768	-1	-1	-1	-1	4		0	0						StimuliFarbe_gruen_gelb.png	0	880	547	72	111				0	Content		-72	-111	16289539	694507414
16306	08:53:43.780	00:00:16.306	978	-1024	-768	-1	-1	-1	-1	4	-1024	-768	-1	-1	-1	-1	4		0	0						StimuliFarbe_gruen_gelb.png	0	880	547	72	111				0	Content		-72	-111	16306163	694524038
16323	08:53:43.797	00:00:16.322	979	-1024	-768	-1	-1	-1	-1	4	-1024	-768	-1	-1	-1	-1	4		0	0						StimuliFarbe_gruen_gelb.png	0	880	547	72	111				0	Content		-72	-111	16322787	694540662
16339	08:53:43.813	00:00:16.339	980	-1024	-768	-1	-1	-1	-1	4	-1024	-768	-1	-1	-1	-1	4		0	0						StimuliFarbe_gruen_gelb.png	0	880	547	72	111				0	Content		-72	-111	16339413	694557288
16356	08:53:43.830	00:00:16.356	981	-1024	-768	-1	-1	-1	-1	4	-1024	-768	-1	-1	-1	-1	4		0	0						StimuliFarbe_gruen_gelb.png	0	880	547	72	111				0	Content		-72	-111	16356160	694574035
16373	08:53:43.847	00:00:16.372	982	-1024	-768	-1	-1	-1	-1	4	-1024	-768	-1	-1	-1	-1	4		0	0						StimuliFarbe_gruen_gelb.png	0	880	547	72	111				0	Content		-72	-111	16372785	694590660
16386	08:53:43.860																				ImageEnd	16	0	0	StimuliFarbe_gruen_gelb.png
16389	08:53:43.863	00:00:16.389	983	-1024	-768	-1	-1	-1	-1	4	-1024	-768	-1	-1	-1	-1	4		0	0						No media	0	1024	768	0	0				0	Content		0	0	16389410	694607285
16404	08:53:43.878																				ImageStart	8	0	0	Fix_sw.jpg
16406	08:53:43.880	00:00:16.406	984	-1024	-768	-1	-1	-1	-1	4	-1024	-768	-1	-1	-1	-1	4		0	0						Fix_sw.jpg	0	880	547	72	111				0	Content		-72	-111	16406033	694623908
16423	08:53:43.897	00:00:16.422	985	-1024	-768	-1	-1	-1	-1	4	-1024	-768	-1	-1	-1	-1	4		0	0						Fix_sw.jpg	0	880	547	72	111				0	Content		-72	-111	16422781	694640656
16439	08:53:43.913	00:00:16.439	986	-1024	-768	-1	-1	-1	-1	4	-1024	-768	-1	-1	-1	-1	4		0	0						Fix_sw.jpg	0	880	547	72	111				0	Content		-72	-111	16439407	694657282
16456	08:53:43.930	00:00:16.456	987	-1024	-768	-1	-1	-1	-1	4	-1024	-768	-1	-1	-1	-1	4		0	0						Fix_sw.jpg	0	880	547	72	111				0	Content		-72	-111	16456148	694674023
16473	08:53:43.947	00:00:16.472	988	-1024	-768	-1	-1	-1	-1	4	-1024	-768	-1	-1	-1	-1	4		0	0						Fix_sw.jpg	0	880	547	72	111				0	Content		-72	-111	16472770	694690645
16489	08:53:43.963	00:00:16.489	989	-1024	-768	-1	-1	-1	-1	4	-1024	-768	-1	-1	-1	-1	4		0	0						Fix_sw.jpg	0	880	547	72	111				0	Content		-72	-111	16489403	694707278
16506	08:53:43.980	00:00:16.506	990	-1024	-768	-1	-1	-1	-1	4	-1024	-768	-1	-1	-1	-1	4		0	0						Fix_sw.jpg	0	880	547	72	111				0	Content		-72	-111	16506030	694723905
16523	08:53:43.997	00:00:16.522	991	-1024	-768	-1	-1	-1	-1	4	-1024	-768	-1	-1	-1	-1	4		0	0						Fix_sw.jpg	0	880	547	72	111				0	Content		-72	-111	16522676	694740551
16539	08:53:44.013	00:00:16.539	992	-1024	-768	-1	-1	-1	-1	4	-1024	-768	-1	-1	-1	-1	4		0	0						Fix_sw.jpg	0	880	547	72	111				0	Content		-72	-111	16539348	694757223
16556	08:53:44.030	00:00:16.556	993	-1024	-768	-1	-1	-1	-1	4	-1024	-768	-1	-1	-1	-1	4		0	0						Fix_sw.jpg	0	880	547	72	111				0	Content		-72	-111	16556016	694773891
16573	08:53:44.047	00:00:16.572	994	-1024	-768	-1	-1	-1	-1	4	-1024	-768	-1	-1	-1	-1	4		0	0						Fix_sw.jpg	0	880	547	72	111				0	Content		-72	-111	16572659	694790534
16589	08:53:44.063	00:00:16.589	995	-1024	-768	-1	-1	-1	-1	4	-1024	-768	-1	-1	-1	-1	4		0	0						Fix_sw.jpg	0	880	547	72	111				0	Content		-72	-111	16589282	694807157
16606	08:53:44.080	00:00:16.606	996	-1024	-768	-1	-1	-1	-1	4	-1024	-768	-1	-1	-1	-1	4		0	0						Fix_sw.jpg	0	880	547	72	111				0	Content		-72	-111	16606030	694823905
16623	08:53:44.097	00:00:16.622	997	-1024	-768	-1	-1	-1	-1	4	-1024	-768	-1	-1	-1	-1	4		0	0						Fix_sw.jpg	0	880	547	72	111				0	Content		-72	-111	16622656	694840531
16639	08:53:44.113	00:00:16.639	998	-1024	-768	-1	-1	-1	-1	4	-1024	-768	-1	-1	-1	-1	4		0	0						Fix_sw.jpg	0	880	547	72	111				0	Content		-72	-111	16639279	694857154
16656	08:53:44.130	00:00:16.655	999	-1024	-768	-1	-1	-1	-1	4	-1024	-768	-1	-1	-1	-1	4		0	0						Fix_sw.jpg	0	880	547	72	111				0	Content		-72	-111	16655902	694873777
16673	08:53:44.147	00:00:16.672	1000	-1024	-768	-1	-1	-1	-1	4	-1024	-768	-1	-1	-1	-1	4		0	0						Fix_sw.jpg	0	880	547	72	111				0	Content		-72	-111	16672656	694890531
16689	08:53:44.163	00:00:16.689	1001	-1024	-768	-1	-1	-1	-1	4	-1024	-768	-1	-1	-1	-1	4		0	0						Fix_sw.jpg	0	880	547	72	111				0	Content		-72	-111	16689276	694907151
16706	08:53:44.180	00:00:16.705	1002	-1024	-768	-1	-1	-1	-1	4	-1024	-768	-1	-1	-1	-1	4		0	0						Fix_sw.jpg	0	880	547	72	111				0	Content		-72	-111	16705899	694923774
16723	08:53:44.197	00:00:16.722	1003	-1024	-768	-1	-1	-1	-1	4	-1024	-768	-1	-1	-1	-1	4		0	0						Fix_sw.jpg	0	880	547	72	111				0	Content		-72	-111	16722524	694940399
16739	08:53:44.213	00:00:16.739	1004	-1024	-768	-1	-1	-1	-1	4	-1024	-768	-1	-1	-1	-1	4		0	0						Fix_sw.jpg	0	880	547	72	111				0	Content		-72	-111	16739275	694957150
16756	08:53:44.230	00:00:16.756	1005	-1024	-768	-1	-1	-1	-1	4	-1024	-768	-1	-1	-1	-1	4		0	0						Fix_sw.jpg	0	880	547	72	111				0	Content		-72	-111	16756023	694973898
16773	08:53:44.247	00:00:16.772	1006	-1024	-768	-1	-1	-1	-1	4	-1024	-768	-1	-1	-1	-1	4		0	0						Fix_sw.jpg	0	880	547	72	111				0	Content		-72	-111	16772521	694990396
16789	08:53:44.263	00:00:16.789	1007	-1024	-768	-1	-1	-1	-1	4	-1024	-768	-1	-1	-1	-1	4		0	0						Fix_sw.jpg	0	880	547	72	111				0	Content		-72	-111	16789270	695007145
16806	08:53:44.280	00:00:16.805	1008	-1024	-768	-1	-1	-1	-1	4	-1024	-768	-1	-1	-1	-1	4		0	0						Fix_sw.jpg	0	880	547	72	111				0	Content		-72	-111	16805893	695023768
16823	08:53:44.297	00:00:16.822	1009	-1024	-768	-1	-1	-1	-1	4	-1024	-768	-1	-1	-1	-1	4		0	0						Fix_sw.jpg	0	880	547	72	111				0	Content		-72	-111	16822961	695040836
16840	08:53:44.314	00:00:16.840	1010	-1024	-768	-1	-1	-1	-1	4	-1024	-768	-1	-1	-1	-1	4		0	0						Fix_sw.jpg	0	880	547	72	111				0	Content		-72	-111	16840335	695058210
16858	08:53:44.332	00:00:16.857	1011	-1024	-768	-1	-1	-1	-1	4	-1024	-768	-1	-1	-1	-1	4		0	0						Fix_sw.jpg	0	880	547	72	111				0	Content		-72	-111	16857594	695075469
16873	08:53:44.347	00:00:16.872	1012	-1024	-768	-1	-1	-1	-1	4	-1024	-768	-1	-1	-1	-1	4		0	0						Fix_sw.jpg	0	880	547	72	111				0	Content		-72	-111	16872511	695090386
16889	08:53:44.363	00:00:16.889	1013	-1024	-768	-1	-1	-1	-1	4	-1024	-768	-1	-1	-1	-1	4		0	0						Fix_sw.jpg	0	880	547	72	111				0	Content		-72	-111	16889134	695107009
16906	08:53:44.380	00:00:16.905	1014	-1024	-768	-1	-1	-1	-1	4	-1024	-768	-1	-1	-1	-1	4		0	0						Fix_sw.jpg	0	880	547	72	111				0	Content		-72	-111	16905885	695123760
16923	08:53:44.397	00:00:16.922	1015	-1024	-768	-1	-1	-1	-1	4	-1024	-768	-1	-1	-1	-1	4		0	0						Fix_sw.jpg	0	880	547	72	111				0	Content		-72	-111	16922506	695140381
16939	08:53:44.413	00:00:16.939	1016	-1024	-768	-1	-1	-1	-1	4	-1024	-768	-1	-1	-1	-1	4		0	0						Fix_sw.jpg	0	880	547	72	111				0	Content		-72	-111	16939133	695157008
16956	08:53:44.430	00:00:16.955	1017	-1024	-768	-1	-1	-1	-1	4	-1024	-768	-1	-1	-1	-1	4		0	0						Fix_sw.jpg	0	880	547	72	111				0	Content		-72	-111	16955758	695173633
16973	08:53:44.447	00:00:16.972	1018	-1024	-768	-1	-1	-1	-1	4	-1024	-768	-1	-1	-1	-1	4		0	0						Fix_sw.jpg	0	880	547	72	111				0	Content		-72	-111	16972952	695190827
16990	08:53:44.464	00:00:16.990	1019	-1024	-768	-1	-1	-1	-1	4	-1024	-768	-1	-1	-1	-1	4		0	0						Fix_sw.jpg	0	880	547	72	111				0	Content		-72	-111	16990327	695208202
17008	08:53:44.482	00:00:17.007	1020	-1024	-768	-1	-1	-1	-1	4	-1024	-768	-1	-1	-1	-1	4		0	0						Fix_sw.jpg	0	880	547	72	111				0	Content		-72	-111	17007587	695225462
17022	08:53:44.496	00:00:17.022	1021	-1024	-768	-1	-1	-1	-1	4	-1024	-768	-1	-1	-1	-1	4		0	0						Fix_sw.jpg	0	880	547	72	111				0	Content		-72	-111	17022378	695240253
17039	08:53:44.513	00:00:17.039	1022	-1024	-768	-1	-1	-1	-1	4	-1024	-768	-1	-1	-1	-1	4		0	0						Fix_sw.jpg	0	880	547	72	111				0	Content		-72	-111	17039127	695257002
17056	08:53:44.530	00:00:17.055	1023	-1024	-768	-1	-1	-1	-1	4	-1024	-768	-1	-1	-1	-1	4		0	0						Fix_sw.jpg	0	880	547	72	111				0	Content		-72	-111	17055754	695273629
17072	08:53:44.546	00:00:17.072	1024	-1024	-768	-1	-1	-1	-1	4	-1024	-768	-1	-1	-1	-1	4		0	0						Fix_sw.jpg	0	880	547	72	111				0	Content		-72	-111	17072380	695290255
17089	08:53:44.563	00:00:17.089	1025	-1024	-768	-1	-1	-1	-1	4	-1024	-768	-1	-1	-1	-1	4		0	0						Fix_sw.jpg	0	880	547	72	111				0	Content		-72	-111	17089006	695306881
17106	08:53:44.580	00:00:17.105	1026	-1024	-768	-1	-1	-1	-1	4	-1024	-768	-1	-1	-1	-1	4		0	0						Fix_sw.jpg	0	880	547	72	111				0	Content		-72	-111	17105629	695323504
17123	08:53:44.597	00:00:17.122	1027	-1024	-768	-1	-1	-1	-1	4	-1024	-768	-1	-1	-1	-1	4		0	0						Fix_sw.jpg	0	880	547	72	111				0	Content		-72	-111	17122822	695340697
17140	08:53:44.614	00:00:17.140	1028	-1024	-768	-1	-1	-1	-1	4	-1024	-768	-1	-1	-1	-1	4		0	0						Fix_sw.jpg	0	880	547	72	111				0	Content		-72	-111	17140196	695358071
17157	08:53:44.631	00:00:17.157	1029	-1024	-768	-1	-1	-1	-1	4	-1024	-768	-1	-1	-1	-1	4		0	0						Fix_sw.jpg	0	880	547	72	111				0	Content		-72	-111	17157443	695375318
17172	08:53:44.646	00:00:17.172	1030	-1024	-768	-1	-1	-1	-1	4	-1024	-768	-1	-1	-1	-1	4		0	0						Fix_sw.jpg	0	880	547	72	111				0	Content		-72	-111	17172248	695390123
17189	08:53:44.663	00:00:17.188	1031	-1024	-768	-1	-1	-1	-1	4	-1024	-768	-1	-1	-1	-1	4		0	0						Fix_sw.jpg	0	880	547	72	111				0	Content		-72	-111	17188998	695406873
17206	08:53:44.680	00:00:17.205	1032	-1024	-768	-1	-1	-1	-1	4	-1024	-768	-1	-1	-1	-1	4		0	0						Fix_sw.jpg	0	880	547	72	111				0	Content		-72	-111	17205619	695423494
17222	08:53:44.696	00:00:17.222	1033	-1024	-768	-1	-1	-1	-1	4	-1024	-768	-1	-1	-1	-1	4		0	0						Fix_sw.jpg	0	880	547	72	111				0	Content		-72	-111	17222244	695440119
17239	08:53:44.713	00:00:17.238	1034	-1024	-768	-1	-1	-1	-1	4	-1024	-768	-1	-1	-1	-1	4		0	0						Fix_sw.jpg	0	880	547	72	111				0	Content		-72	-111	17238869	695456744
17256	08:53:44.730	00:00:17.255	1035	-1024	-768	-1	-1	-1	-1	4	-1024	-768	-1	-1	-1	-1	4		0	0						Fix_sw.jpg	0	880	547	72	111				0	Content		-72	-111	17255618	695473493
17273	08:53:44.747	00:00:17.272	1036	-1024	-768	-1	-1	-1	-1	4	-1024	-768	-1	-1	-1	-1	4		0	0						Fix_sw.jpg	0	880	547	72	111				0	Content		-72	-111	17272686	695490561
17290	08:53:44.764	00:00:17.290	1037	-1024	-768	-1	-1	-1	-1	4	-1024	-768	-1	-1	-1	-1	4		0	0						Fix_sw.jpg	0	880	547	72	111				0	Content		-72	-111	17290061	695507936
17307	08:53:44.781	00:00:17.307	1038	-1024	-768	-1	-1	-1	-1	4	-1024	-768	-1	-1	-1	-1	4		0	0						Fix_sw.jpg	0	880	547	72	111				0	Content		-72	-111	17307432	695525307
17322	08:53:44.796	00:00:17.322	1039	-1024	-768	-1	-1	-1	-1	4	-1024	-768	-1	-1	-1	-1	4		0	0						Fix_sw.jpg	0	880	547	72	111				0	Content		-72	-111	17322239	695540114
17339	08:53:44.813	00:00:17.338	1040	-1024	-768	-1	-1	-1	-1	4	-1024	-768	-1	-1	-1	-1	4		0	0						Fix_sw.jpg	0	880	547	72	111				0	Content		-72	-111	17338861	695556736
17356	08:53:44.830	00:00:17.355	1041	-1024	-768	-1	-1	-1	-1	4	-1024	-768	-1	-1	-1	-1	4		0	0						Fix_sw.jpg	0	880	547	72	111				0	Content		-72	-111	17355607	695573482
17372	08:53:44.846	00:00:17.372	1042	-1024	-768	-1	-1	-1	-1	4	-1024	-768	-1	-1	-1	-1	4		0	0						Fix_sw.jpg	0	880	547	72	111				0	Content		-72	-111	17372231	695590106
17389	08:53:44.863	00:00:17.388	1043	-1024	-768	-1	-1	-1	-1	4	-1024	-768	-1	-1	-1	-1	4		0	0						Fix_sw.jpg	0	880	547	72	111				0	Content		-72	-111	17388853	695606728
17399	08:53:44.873																				ImageEnd	16	0	0	Fix_sw.jpg
17405	08:53:44.879	00:00:17.405	1044	-1024	-768	-1	-1	-1	-1	4	-1024	-768	-1	-1	-1	-1	4		0	0						No media	0	1024	768	0	0				0	Content		0	0	17405485	695623360
17413	08:53:44.887																				ImageStart	8	0	0	StimuliFarbe_blau_gruen.png
17423	08:53:44.897	00:00:17.422	1045	-1024	-768	-1	-1	-1	-1	4	-1024	-768	-1	-1	-1	-1	4		0	0						StimuliFarbe_blau_gruen.png	0	880	547	72	111				0	Content		-72	-111	17422670	695640545
17440	08:53:44.914	00:00:17.439	1046	-1024	-768	-1	-1	-1	-1	4	-1024	-768	-1	-1	-1	-1	4		0	0						StimuliFarbe_blau_gruen.png	0	880	547	72	111				0	Content		-72	-111	17439920	695657795
17457	08:53:44.931	00:00:17.457	1047	-1024	-768	-1	-1	-1	-1	4	-1024	-768	-1	-1	-1	-1	4		0	0						StimuliFarbe_blau_gruen.png	0	880	547	72	111				0	Content		-72	-111	17457297	695675172
17472	08:53:44.946	00:00:17.472	1048	-1024	-768	-1	-1	-1	-1	4	-1024	-768	-1	-1	-1	-1	4		0	0						StimuliFarbe_blau_gruen.png	0	880	547	72	111				0	Content		-72	-111	17472101	695689976
17489	08:53:44.963	00:00:17.488	1049	-1024	-768	-1	-1	-1	-1	4	-1024	-768	-1	-1	-1	-1	4		0	0						StimuliFarbe_blau_gruen.png	0	880	547	72	111				0	Content		-72	-111	17488727	695706602
17505	08:53:44.979	00:00:17.505	1050	-1024	-768	-1	-1	-1	-1	4	-1024	-768	-1	-1	-1	-1	4		0	0						StimuliFarbe_blau_gruen.png	0	880	547	72	111				0	Content		-72	-111	17505475	695723350
17522	08:53:44.996	00:00:17.522	1051	-1024	-768	-1	-1	-1	-1	4	-1024	-768	-1	-1	-1	-1	4		0	0						StimuliFarbe_blau_gruen.png	0	880	547	72	111				0	Content		-72	-111	17522100	695739975
17539	08:53:45.013	00:00:17.538	1052	-1024	-768	-1	-1	-1	-1	4	-1024	-768	-1	-1	-1	-1	4		0	0						StimuliFarbe_blau_gruen.png	0	880	547	72	111				0	Content		-72	-111	17538726	695756601
17555	08:53:45.029	00:00:17.555	1053	-1024	-768	-1	-1	-1	-1	4	-1024	-768	-1	-1	-1	-1	4		0	0						StimuliFarbe_blau_gruen.png	0	880	547	72	111				0	Content		-72	-111	17555348	695773223
17573	08:53:45.047	00:00:17.572	1054	-1024	-768	-1	-1	-1	-1	4	-1024	-768	-1	-1	-1	-1	4		0	0						StimuliFarbe_blau_gruen.png	0	880	547	72	111				0	Content		-72	-111	17572546	695790421
17590	08:53:45.064	00:00:17.589	1055	-1024	-768	-1	-1	-1	-1	4	-1024	-768	-1	-1	-1	-1	4		0	0						StimuliFarbe_blau_gruen.png	0	880	547	72	111				0	Content		-72	-111	17589913	695807788
17607	08:53:45.081	00:00:17.607	1056	-1024	-768	-1	-1	-1	-1	4	-1024	-768	-1	-1	-1	-1	4		0	0						StimuliFarbe_blau_gruen.png	0	880	547	72	111				0	Content		-72	-111	17607160	695825035
17622	08:53:45.096	00:00:17.621	1057	-1024	-768	-1	-1	-1	-1	4	-1024	-768	-1	-1	-1	-1	4		0	0						StimuliFarbe_blau_gruen.png	0	880	547	72	111				0	Content		-72	-111	17621964	695839839
17639	08:53:45.113	00:00:17.638	1058	-1024	-768	-1	-1	-1	-1	4	-1024	-768	-1	-1	-1	-1	4		0	0						StimuliFarbe_blau_gruen.png	0	880	547	72	111				0	Content		-72	-111	17638713	695856588
17655	08:53:45.129	00:00:17.655	1059	-1024	-768	-1	-1	-1	-1	4	-1024	-768	-1	-1	-1	-1	4		0	0						StimuliFarbe_blau_gruen.png	0	880	547	72	111				0	Content		-72	-111	17655338	695873213
17672	08:53:45.146	00:00:17.671	1060	-1024	-768	-1	-1	-1	-1	4	-1024	-768	-1	-1	-1	-1	4		0	0						StimuliFarbe_blau_gruen.png	0	880	547	72	111				0	Content		-72	-111	17671964	695889839
17689	08:53:45.163	00:00:17.688	1061	-1024	-768	-1	-1	-1	-1	4	-1024	-768	-1	-1	-1	-1	4		0	0						StimuliFarbe_blau_gruen.png	0	880	547	72	111				0	Content		-72	-111	17688587	695906462
17705	08:53:45.179	00:00:17.705	1062	-1024	-768	-1	-1	-1	-1	4	-1024	-768	-1	-1	-1	-1	4		0	0						StimuliFarbe_blau_gruen.png	0	880	547	72	111				0	Content		-72	-111	17705211	695923086
17722	08:53:45.196	00:00:17.722	1063	-1024	-768	-1	-1	-1	-1	4	-1024	-768	-1	-1	-1	-1	4		0	0						StimuliFarbe_blau_gruen.png	0	880	547	72	111				0	Content		-72	-111	17722407	695940282
17740	08:53:45.214	00:00:17.739	1064	-1024	-768	-1	-1	-1	-1	4	-1024	-768	-1	-1	-1	-1	4		0	0						StimuliFarbe_blau_gruen.png	0	880	547	72	111				0	Content		-72	-111	17739779	695957654
17757	08:53:45.231	00:00:17.757	1065	-1024	-768	-1	-1	-1	-1	4	-1024	-768	-1	-1	-1	-1	4		0	0						StimuliFarbe_blau_gruen.png	0	880	547	72	111				0	Content		-72	-111	17757026	695974901
17772	08:53:45.246	00:00:17.771	1066	-1024	-768	-1	-1	-1	-1	4	-1024	-768	-1	-1	-1	-1	4		0	0						StimuliFarbe_blau_gruen.png	0	880	547	72	111				0	Content		-72	-111	17771955	695989830
17789	08:53:45.263	00:00:17.788	1067	-1024	-768	-1	-1	-1	-1	4	-1024	-768	-1	-1	-1	-1	4		0	0						StimuliFarbe_blau_gruen.png	0	880	547	72	111				0	Content		-72	-111	17788579	696006454
17805	08:53:45.279	00:00:17.805	1068	-1024	-768	-1	-1	-1	-1	4	-1024	-768	-1	-1	-1	-1	4		0	0						StimuliFarbe_blau_gruen.png	0	880	547	72	111				0	Content		-72	-111	17805327	696023202
17822	08:53:45.296	00:00:17.821	1069	-1024	-768	-1	-1	-1	-1	4	-1024	-768	-1	-1	-1	-1	4		0	0						StimuliFarbe_blau_gruen.png	0	880	547	72	111				0	Content		-72	-111	17821954	696039829
17839	08:53:45.313	00:00:17.838	1070	-1024	-768	-1	-1	-1	-1	4	-1024	-768	-1	-1	-1	-1	4		0	0						StimuliFarbe_blau_gruen.png	0	880	547	72	111				0	Content		-72	-111	17838578	696056453
17855	08:53:45.329	00:00:17.855	1071	-1024	-768	-1	-1	-1	-1	4	-1024	-768	-1	-1	-1	-1	4		0	0						StimuliFarbe_blau_gruen.png	0	880	547	72	111				0	Content		-72	-111	17855204	696073079
17872	08:53:45.346	00:00:17.872	1072	-1024	-768	-1	-1	-1	-1	4	-1024	-768	-1	-1	-1	-1	4		0	0						StimuliFarbe_blau_gruen.png	0	880	547	72	111				0	Content		-72	-111	17872271	696090146
17890	08:53:45.364	00:00:17.889	1073	-1024	-768	-1	-1	-1	-1	4	-1024	-768	-1	-1	-1	-1	4		0	0						StimuliFarbe_blau_gruen.png	0	880	547	72	111				0	Content		-72	-111	17889645	696107520
17907	08:53:45.381	00:00:17.907	1074	-1024	-768	-1	-1	-1	-1	4	-1024	-768	-1	-1	-1	-1	4		0	0						StimuliFarbe_blau_gruen.png	0	880	547	72	111				0	Content		-72	-111	17907020	696124895
17922	08:53:45.396	00:00:17.921	1075	-1024	-768	-1	-1	-1	-1	4	-1024	-768	-1	-1	-1	-1	4		0	0						StimuliFarbe_blau_gruen.png	0	880	547	72	111				0	Content		-72	-111	17921825	696139700
17938	08:53:45.412	00:00:17.938	1076	-1024	-768	-1	-1	-1	-1	4	-1024	-768	-1	-1	-1	-1	4		0	0						StimuliFarbe_blau_gruen.png	0	880	547	72	111				0	Content		-72	-111	17938449	696156324
17955	08:53:45.429	00:00:17.955	1077	-1024	-768	-1	-1	-1	-1	4	-1024	-768	-1	-1	-1	-1	4		0	0						StimuliFarbe_blau_gruen.png	0	880	547	72	111				0	Content		-72	-111	17955198	696173073
17972	08:53:45.446	00:00:17.971	1078	-1024	-768	-1	-1	-1	-1	4	-1024	-768	-1	-1	-1	-1	4		0	0						StimuliFarbe_blau_gruen.png	0	880	547	72	111				0	Content		-72	-111	17971820	696189695
17988	08:53:45.462	00:00:17.988	1079	-1024	-768	-1	-1	-1	-1	4	-1024	-768	-1	-1	-1	-1	4		0	0						StimuliFarbe_blau_gruen.png	0	880	547	72	111				0	Content		-72	-111	17988442	696206317
18005	08:53:45.479	00:00:18.005	1080	-1024	-768	-1	-1	-1	-1	4	-1024	-768	-1	-1	-1	-1	4		0	0						StimuliFarbe_blau_gruen.png	0	880	547	72	111				0	Content		-72	-111	18005069	696222944
18022	08:53:45.496	00:00:18.022	1081	-1024	-768	-1	-1	-1	-1	4	-1024	-768	-1	-1	-1	-1	4		0	0						StimuliFarbe_blau_gruen.png	0	880	547	72	111				0	Content		-72	-111	18022263	696240138
18040	08:53:45.514	00:00:18.039	1082	-1024	-768	-1	-1	-1	-1	4	-1024	-768	-1	-1	-1	-1	4		0	0						StimuliFarbe_blau_gruen.png	0	880	547	72	111				0	Content		-72	-111	18039632	696257507
18057	08:53:45.531	00:00:18.056	1083	-1024	-768	-1	-1	-1	-1	4	-1024	-768	-1	-1	-1	-1	4		0	0						StimuliFarbe_blau_gruen.png	0	880	547	72	111				0	Content		-72	-111	18056882	696274757
18072	08:53:45.546	00:00:18.071	1084	-1024	-768	-1	-1	-1	-1	4	-1024	-768	-1	-1	-1	-1	4		0	0						StimuliFarbe_blau_gruen.png	0	880	547	72	111				0	Content		-72	-111	18071689	696289564
18088	08:53:45.562	00:00:18.088	1085	-1024	-768	-1	-1	-1	-1	4	-1024	-768	-1	-1	-1	-1	4		0	0						StimuliFarbe_blau_gruen.png	0	880	547	72	111				0	Content		-72	-111	18088454	696306329
18105	08:53:45.579	00:00:18.105	1086	-1024	-768	-1	-1	-1	-1	4	-1024	-768	-1	-1	-1	-1	4		0	0						StimuliFarbe_blau_gruen.png	0	880	547	72	111				0	Content		-72	-111	18105062	696322937
18122	08:53:45.596	00:00:18.121	1087	-1024	-768	-1	-1	-1	-1	4	-1024	-768	-1	-1	-1	-1	4		0	0						StimuliFarbe_blau_gruen.png	0	880	547	72	111				0	Content		-72	-111	18121685	696339560
18138	08:53:45.612	00:00:18.138	1088	-1024	-768	-1	-1	-1	-1	4	-1024	-768	-1	-1	-1	-1	4		0	0						StimuliFarbe_blau_gruen.png	0	880	547	72	111				0	Content		-72	-111	18138307	696356182
18155	08:53:45.629	00:00:18.154	1089	-1024	-768	-1	-1	-1	-1	4	-1024	-768	-1	-1	-1	-1	4		0	0						StimuliFarbe_blau_gruen.png	0	880	547	72	111				0	Content		-72	-111	18154932	696372807
18172	08:53:45.646	00:00:18.172	1090	-1024	-768	-1	-1	-1	-1	4	-1024	-768	-1	-1	-1	-1	4		0	0						StimuliFarbe_blau_gruen.png	0	880	547	72	111				0	Content		-72	-111	18172127	696390002
18190	08:53:45.664	00:00:18.189	1091	-1024	-768	-1	-1	-1	-1	4	-1024	-768	-1	-1	-1	-1	4		0	0						StimuliFarbe_blau_gruen.png	0	880	547	72	111				0	Content		-72	-111	18189501	696407376
18207	08:53:45.681	00:00:18.206	1092	-1024	-768	-1	-1	-1	-1	4	-1024	-768	-1	-1	-1	-1	4		0	0						StimuliFarbe_blau_gruen.png	0	880	547	72	111				0	Content		-72	-111	18206748	696424623
18222	08:53:45.696	00:00:18.221	1093	-1024	-768	-1	-1	-1	-1	4	-1024	-768	-1	-1	-1	-1	4		0	0						StimuliFarbe_blau_gruen.png	0	880	547	72	111				0	Content		-72	-111	18221678	696439553
18238	08:53:45.712	00:00:18.238	1094	-1024	-768	-1	-1	-1	-1	4	-1024	-768	-1	-1	-1	-1	4		0	0						StimuliFarbe_blau_gruen.png	0	880	547	72	111				0	Content		-72	-111	18238302	696456177
18255	08:53:45.729	00:00:18.255	1095	-1024	-768	-1	-1	-1	-1	4	-1024	-768	-1	-1	-1	-1	4		0	0						StimuliFarbe_blau_gruen.png	0	880	547	72	111				0	Content		-72	-111	18255051	696472926
18272	08:53:45.746	00:00:18.271	1096	-1024	-768	-1	-1	-1	-1	4	-1024	-768	-1	-1	-1	-1	4		0	0						StimuliFarbe_blau_gruen.png	0	880	547	72	111				0	Content		-72	-111	18271675	696489550
18288	08:53:45.762	00:00:18.288	1097	-1024	-768	-1	-1	-1	-1	4	-1024	-768	-1	-1	-1	-1	4		0	0						StimuliFarbe_blau_gruen.png	0	880	547	72	111				0	Content		-72	-111	18288298	696506173
18305	08:53:45.779	00:00:18.304	1098	-1024	-768	-1	-1	-1	-1	4	-1024	-768	-1	-1	-1	-1	4		0	0						StimuliFarbe_blau_gruen.png	0	880	547	72	111				0	Content		-72	-111	18304922	696522797
18322	08:53:45.796	00:00:18.321	1099	-1024	-768	-1	-1	-1	-1	4	-1024	-768	-1	-1	-1	-1	4		0	0						StimuliFarbe_blau_gruen.png	0	880	547	72	111				0	Content		-72	-111	18321991	696539866
18339	08:53:45.813	00:00:18.339	1100	-1024	-768	-1	-1	-1	-1	4	-1024	-768	-1	-1	-1	-1	4		0	0						StimuliFarbe_blau_gruen.png	0	880	547	72	111				0	Content		-72	-111	18339367	696557242
18357	08:53:45.831	00:00:18.356	1101	-1024	-768	-1	-1	-1	-1	4	-1024	-768	-1	-1	-1	-1	4		0	0						StimuliFarbe_blau_gruen.png	0	880	547	72	111				0	Content		-72	-111	18356613	696574488
18372	08:53:45.846	00:00:18.371	1102	-1024	-768	-1	-1	-1	-1	4	-1024	-768	-1	-1	-1	-1	4		0	0						StimuliFarbe_blau_gruen.png	0	880	547	72	111				0	Content		-72	-111	18371544	696589419
18388	08:53:45.862	00:00:18.388	1103	-1024	-768	-1	-1	-1	-1	4	-1024	-768	-1	-1	-1	-1	4		0	0						StimuliFarbe_blau_gruen.png	0	880	547	72	111				0	Content		-72	-111	18388167	696606042
18405	08:53:45.879	00:00:18.404	1104	-1024	-768	-1	-1	-1	-1	4	-1024	-768	-1	-1	-1	-1	4		0	0						StimuliFarbe_blau_gruen.png	0	880	547	72	111				0	Content		-72	-111	18404916	696622791
18422	08:53:45.896	00:00:18.421	1105	-1024	-768	-1	-1	-1	-1	4	-1024	-768	-1	-1	-1	-1	4		0	0						StimuliFarbe_blau_gruen.png	0	880	547	72	111				0	Content		-72	-111	18421539	696639414
18438	08:53:45.912	00:00:18.438	1106	-1024	-768	-1	-1	-1	-1	4	-1024	-768	-1	-1	-1	-1	4		0	0						StimuliFarbe_blau_gruen.png	0	880	547	72	111				0	Content		-72	-111	18438166	696656041
18455	08:53:45.929	00:00:18.454	1107	-1024	-768	-1	-1	-1	-1	4	-1024	-768	-1	-1	-1	-1	4		0	0						StimuliFarbe_blau_gruen.png	0	880	547	72	111				0	Content		-72	-111	18454708	696672583
18472	08:53:45.946	00:00:18.471	1108	-1024	-768	-1	-1	-1	-1	4	-1024	-768	-1	-1	-1	-1	4		0	0						StimuliFarbe_blau_gruen.png	0	880	547	72	111				0	Content		-72	-111	18471792	696689667
18488	08:53:45.962	00:00:18.488	1109	-1024	-768	-1	-1	-1	-1	4	-1024	-768	-1	-1	-1	-1	4		0	0						StimuliFarbe_blau_gruen.png	0	880	547	72	111				0	Content		-72	-111	18488460	696706335
18505	08:53:45.979	00:00:18.505	1110	-1024	-768	-1	-1	-1	-1	4	-1024	-768	-1	-1	-1	-1	4		0	0						StimuliFarbe_blau_gruen.png	0	880	547	72	111				0	Content		-72	-111	18505128	696723003
18523	08:53:45.997	00:00:18.522	1111	-1024	-768	-1	-1	-1	-1	4	-1024	-768	-1	-1	-1	-1	4		0	0						StimuliFarbe_blau_gruen.png	0	880	547	72	111				0	Content		-72	-111	18522581	696740456
18540	08:53:46.014	00:00:18.539	1112	-1024	-768	-1	-1	-1	-1	4	-1024	-768	-1	-1	-1	-1	4		0	0						StimuliFarbe_blau_gruen.png	0	880	547	72	111				0	Content		-72	-111	18539953	696757828
18556	08:53:46.030	00:00:18.555	1113	-1024	-768	-1	-1	-1	-1	4	-1024	-768	-1	-1	-1	-1	4		0	0						StimuliFarbe_blau_gruen.png	0	880	547	72	111				0	Content		-72	-111	18555647	696773522
18572	08:53:46.046	00:00:18.572	1114	-1024	-768	-1	-1	-1	-1	4	-1024	-768	-1	-1	-1	-1	4		0	0						StimuliFarbe_blau_gruen.png	0	880	547	72	111				0	Content		-72	-111	18572315	696790190
18588	08:53:46.062	00:00:18.588	1115	-1024	-768	-1	-1	-1	-1	4	-1024	-768	-1	-1	-1	-1	4		0	0						StimuliFarbe_blau_gruen.png	0	880	547	72	111				0	Content		-72	-111	18588080	696805955
18605	08:53:46.079	00:00:18.604	1116	-1024	-768	-1	-1	-1	-1	4	-1024	-768	-1	-1	-1	-1	4		0	0						StimuliFarbe_blau_gruen.png	0	880	547	72	111				0	Content		-72	-111	18604704	696822579
18621	08:53:46.095	00:00:18.621	1117	-1024	-768	-1	-1	-1	-1	4	-1024	-768	-1	-1	-1	-1	4		0	0						StimuliFarbe_blau_gruen.png	0	880	547	72	111				0	Content		-72	-111	18621382	696839257
18638	08:53:46.112	00:00:18.637	1118	-1024	-768	-1	-1	-1	-1	4	-1024	-768	-1	-1	-1	-1	4		0	0						StimuliFarbe_blau_gruen.png	0	880	547	72	111				0	Content		-72	-111	18637961	696855836
18655	08:53:46.129	00:00:18.654	1119	-1024	-768	-1	-1	-1	-1	4	-1024	-768	-1	-1	-1	-1	4		0	0						StimuliFarbe_blau_gruen.png	0	880	547	72	111				0	Content		-72	-111	18654833	696872708
18672	08:53:46.146	00:00:18.671	1120	-1024	-768	-1	-1	-1	-1	4	-1024	-768	-1	-1	-1	-1	4		0	0						StimuliFarbe_blau_gruen.png	0	880	547	72	111				0	Content		-72	-111	18671501	696889376
18688	08:53:46.162	00:00:18.688	1121	-1024	-768	-1	-1	-1	-1	4	-1024	-768	-1	-1	-1	-1	4		0	0						StimuliFarbe_blau_gruen.png	0	880	547	72	111				0	Content		-72	-111	18688169	696906044
18705	08:53:46.179	00:00:18.705	1122	-1024	-768	-1	-1	-1	-1	4	-1024	-768	-1	-1	-1	-1	4		0	0						StimuliFarbe_blau_gruen.png	0	880	547	72	111				0	Content		-72	-111	18705197	696923072
18722	08:53:46.196	00:00:18.722	1123	-1024	-768	-1	-1	-1	-1	4	-1024	-768	-1	-1	-1	-1	4		0	0						StimuliFarbe_blau_gruen.png	0	880	547	72	111				0	Content		-72	-111	18722445	696940320
18739	08:53:46.213	00:00:18.738	1124	-1024	-768	-1	-1	-1	-1	4	-1024	-768	-1	-1	-1	-1	4		0	0						StimuliFarbe_blau_gruen.png	0	880	547	72	111				0	Content		-72	-111	18738507	696956382
18755	08:53:46.229	00:00:18.755	1125	-1024	-768	-1	-1	-1	-1	4	-1024	-768	-1	-1	-1	-1	4		0	0						StimuliFarbe_blau_gruen.png	0	880	547	72	111				0	Content		-72	-111	18755176	696973051
18771	08:53:46.245	00:00:18.771	1126	-1024	-768	-1	-1	-1	-1	4	-1024	-768	-1	-1	-1	-1	4		0	0						StimuliFarbe_blau_gruen.png	0	880	547	72	111				0	Content		-72	-111	18771191	696989066
18788	08:53:46.262	00:00:18.787	1127	-1024	-768	-1	-1	-1	-1	4	-1024	-768	-1	-1	-1	-1	4		0	0						StimuliFarbe_blau_gruen.png	0	880	547	72	111				0	Content		-72	-111	18787814	697005689
18805	08:53:46.279	00:00:18.804	1128	-1024	-768	-1	-1	-1	-1	4	-1024	-768	-1	-1	-1	-1	4		0	0						StimuliFarbe_blau_gruen.png	0	880	547	72	111				0	Content		-72	-111	18804561	697022436
18821	08:53:46.295	00:00:18.821	1129	-1024	-768	-1	-1	-1	-1	4	-1024	-768	-1	-1	-1	-1	4		0	0						StimuliFarbe_blau_gruen.png	0	880	547	72	111				0	Content		-72	-111	18821243	697039118
18838	08:53:46.312	00:00:18.837	1130	-1024	-768	-1	-1	-1	-1	4	-1024	-768	-1	-1	-1	-1	4		0	0						StimuliFarbe_blau_gruen.png	0	880	547	72	111				0	Content		-72	-111	18837810	697055685
18855	08:53:46.329	00:00:18.854	1131	-1024	-768	-1	-1	-1	-1	4	-1024	-768	-1	-1	-1	-1	4		0	0						StimuliFarbe_blau_gruen.png	0	880	547	72	111				0	Content		-72	-111	18854747	697072622
18871	08:53:46.345	00:00:18.871	1132	-1024	-768	-1	-1	-1	-1	4	-1024	-768	-1	-1	-1	-1	4		0	0						StimuliFarbe_blau_gruen.png	0	880	547	72	111				0	Content		-72	-111	18871415	697089290
18889	08:53:46.363	00:00:18.888	1133	-1024	-768	-1	-1	-1	-1	4	-1024	-768	-1	-1	-1	-1	4		0	0						StimuliFarbe_blau_gruen.png	0	880	547	72	111				0	Content		-72	-111	18888548	697106423
18905	08:53:46.379	00:00:18.905	1134	-1024	-768	-1	-1	-1	-1	4	-1024	-768	-1	-1	-1	-1	4		0	0						StimuliFarbe_blau_gruen.png	0	880	547	72	111				0	Content		-72	-111	18905216	697123091
18922	08:53:46.396	00:00:18.922	1135	-1024	-768	-1	-1	-1	-1	4	-1024	-768	-1	-1	-1	-1	4		0	0						StimuliFarbe_blau_gruen.png	0	880	547	72	111				0	Content		-72	-111	18922429	697140304
18940	08:53:46.414	00:00:18.939	1136	-1024	-768	-1	-1	-1	-1	4	-1024	-768	-1	-1	-1	-1	4		0	0						StimuliFarbe_blau_gruen.png	0	880	547	72	111				0	Content		-72	-111	18939677	697157552
18955	08:53:46.429	00:00:18.955	1137	-1024	-768	-1	-1	-1	-1	4	-1024	-768	-1	-1	-1	-1	4		0	0						StimuliFarbe_blau_gruen.png	0	880	547	72	111				0	Content		-72	-111	18955364	697173239
18972	08:53:46.446	00:00:18.972	1138	-1024	-768	-1	-1	-1	-1	4	-1024	-768	-1	-1	-1	-1	4		0	0						StimuliFarbe_blau_gruen.png	0	880	547	72	111				0	Content		-72	-111	18972032	697189907
18988	08:53:46.462	00:00:18.987	1139	-1024	-768	-1	-1	-1	-1	4	-1024	-768	-1	-1	-1	-1	4		0	0						StimuliFarbe_blau_gruen.png	0	880	547	72	111				0	Content		-72	-111	18987798	697205673
19004	08:53:46.478	00:00:19.004	1140	-1024	-768	-1	-1	-1	-1	4	-1024	-768	-1	-1	-1	-1	4		0	0						StimuliFarbe_blau_gruen.png	0	880	547	72	111				0	Content		-72	-111	19004421	697222296
19021	08:53:46.495	00:00:19.021	1141	-1024	-768	-1	-1	-1	-1	4	-1024	-768	-1	-1	-1	-1	4		0	0						StimuliFarbe_blau_gruen.png	0	880	547	72	111				0	Content		-72	-111	19021101	697238976
19038	08:53:46.512	00:00:19.037	1142	-1024	-768	-1	-1	-1	-1	4	-1024	-768	-1	-1	-1	-1	4		0	0						StimuliFarbe_blau_gruen.png	0	880	547	72	111				0	Content		-72	-111	19037759	697255634
19054	08:53:46.528	00:00:19.054	1143	-1024	-768	-1	-1	-1	-1	4	-1024	-768	-1	-1	-1	-1	4		0	0						StimuliFarbe_blau_gruen.png	0	880	547	72	111				0	Content		-72	-111	19054427	697272302
19071	08:53:46.545	00:00:19.071	1144	-1024	-768	-1	-1	-1	-1	4	-1024	-768	-1	-1	-1	-1	4		0	0						StimuliFarbe_blau_gruen.png	0	880	547	72	111				0	Content		-72	-111	19071298	697289173
19088	08:53:46.562	00:00:19.087	1145	-1024	-768	-1	-1	-1	-1	4	-1024	-768	-1	-1	-1	-1	4		0	0						StimuliFarbe_blau_gruen.png	0	880	547	72	111				0	Content		-72	-111	19087966	697305841
19105	08:53:46.579	00:00:19.104	1146	-1024	-768	-1	-1	-1	-1	4	-1024	-768	-1	-1	-1	-1	4		0	0						StimuliFarbe_blau_gruen.png	0	880	547	72	111				0	Content		-72	-111	19104913	697322788
19122	08:53:46.596	00:00:19.122	1147	-1024	-768	-1	-1	-1	-1	4	-1024	-768	-1	-1	-1	-1	4		0	0						StimuliFarbe_blau_gruen.png	0	880	547	72	111				0	Content		-72	-111	19122160	697340035
19138	08:53:46.612	00:00:19.138	1148	-1024	-768	-1	-1	-1	-1	4	-1024	-768	-1	-1	-1	-1	4		0	0						StimuliFarbe_blau_gruen.png	0	880	547	72	111				0	Content		-72	-111	19138223	697356098
19155	08:53:46.629	00:00:19.154	1149	-1024	-768	-1	-1	-1	-1	4	-1024	-768	-1	-1	-1	-1	4		0	0						StimuliFarbe_blau_gruen.png	0	880	547	72	111				0	Content		-72	-111	19154891	697372766
19171	08:53:46.645	00:00:19.170	1150	-1024	-768	-1	-1	-1	-1	4	-1024	-768	-1	-1	-1	-1	4		0	0						StimuliFarbe_blau_gruen.png	0	880	547	72	111				0	Content		-72	-111	19170909	697388784
19188	08:53:46.662	00:00:19.187	1151	-1024	-768	-1	-1	-1	-1	4	-1024	-768	-1	-1	-1	-1	4		0	0						StimuliFarbe_blau_gruen.png	0	880	547	72	111				0	Content		-72	-111	19187658	697405533
19204	08:53:46.678	00:00:19.204	1152	-1024	-768	-1	-1	-1	-1	4	-1024	-768	-1	-1	-1	-1	4		0	0						StimuliFarbe_blau_gruen.png	0	880	547	72	111				0	Content		-72	-111	19204282	697422157
19221	08:53:46.695	00:00:19.220	1153	-1024	-768	-1	-1	-1	-1	4	-1024	-768	-1	-1	-1	-1	4		0	0						StimuliFarbe_blau_gruen.png	0	880	547	72	111				0	Content		-72	-111	19220963	697438838
19238	08:53:46.712	00:00:19.237	1154	-1024	-768	-1	-1	-1	-1	4	-1024	-768	-1	-1	-1	-1	4		0	0						StimuliFarbe_blau_gruen.png	0	880	547	72	111				0	Content		-72	-111	19237530	697455405
19254	08:53:46.728	00:00:19.254	1155	-1024	-768	-1	-1	-1	-1	4	-1024	-768	-1	-1	-1	-1	4		0	0						StimuliFarbe_blau_gruen.png	0	880	547	72	111				0	Content		-72	-111	19254472	697472347
19271	08:53:46.745	00:00:19.271	1156	-1024	-768	-1	-1	-1	-1	4	-1024	-768	-1	-1	-1	-1	4		0	0						StimuliFarbe_blau_gruen.png	0	880	547	72	111				0	Content		-72	-111	19271140	697489015
19288	08:53:46.762	00:00:19.288	1157	-1024	-768	-1	-1	-1	-1	4	-1024	-768	-1	-1	-1	-1	4		0	0						StimuliFarbe_blau_gruen.png	0	880	547	72	111				0	Content		-72	-111	19288276	697506151
19305	08:53:46.779	00:00:19.304	1158	-1024	-768	-1	-1	-1	-1	4	-1024	-768	-1	-1	-1	-1	4		0	0						StimuliFarbe_blau_gruen.png	0	880	547	72	111				0	Content		-72	-111	19304944	697522819
19322	08:53:46.796	00:00:19.322	1159	-1024	-768	-1	-1	-1	-1	4	-1024	-768	-1	-1	-1	-1	4		0	0						StimuliFarbe_blau_gruen.png	0	880	547	72	111				0	Content		-72	-111	19322147	697540022
19339	08:53:46.813	00:00:19.339	1160	-1024	-768	-1	-1	-1	-1	4	-1024	-768	-1	-1	-1	-1	4		0	0						StimuliFarbe_blau_gruen.png	0	880	547	72	111				0	Content		-72	-111	19339408	697557283
19355	08:53:46.829	00:00:19.355	1161	-1024	-768	-1	-1	-1	-1	4	-1024	-768	-1	-1	-1	-1	4		0	0						StimuliFarbe_blau_gruen.png	0	880	547	72	111				0	Content		-72	-111	19355090	697572965
19372	08:53:46.846	00:00:19.371	1162	-1024	-768	-1	-1	-1	-1	4	-1024	-768	-1	-1	-1	-1	4		0	0						StimuliFarbe_blau_gruen.png	0	880	547	72	111				0	Content		-72	-111	19371758	697589633
19388	08:53:46.862	00:00:19.387	1163	-1024	-768	-1	-1	-1	-1	4	-1024	-768	-1	-1	-1	-1	4		0	0						StimuliFarbe_blau_gruen.png	0	880	547	72	111				0	Content		-72	-111	19387520	697605395
19404	08:53:46.878	00:00:19.404	1164	-1024	-768	-1	-1	-1	-1	4	-1024	-768	-1	-1	-1	-1	4		0	0						StimuliFarbe_blau_gruen.png	0	880	547	72	111				0	Content		-72	-111	19404145	697622020
19421	08:53:46.895	00:00:19.420	1165	-1024	-768	-1	-1	-1	-1	4	-1024	-768	-1	-1	-1	-1	4		0	0						StimuliFarbe_blau_gruen.png	0	880	547	72	111				0	Content		-72	-111	19420823	697638698
19438	08:53:46.912	00:00:19.437	1166	-1024	-768	-1	-1	-1	-1	4	-1024	-768	-1	-1	-1	-1	4		0	0						StimuliFarbe_blau_gruen.png	0	880	547	72	111				0	Content		-72	-111	19437532	697655407
19454	08:53:46.928	00:00:19.454	1167	-1024	-768	-1	-1	-1	-1	4	-1024	-768	-1	-1	-1	-1	4		0	0						StimuliFarbe_blau_gruen.png	0	880	547	72	111				0	Content		-72	-111	19454367	697672242
19471	08:53:46.945	00:00:19.471	1168	-1024	-768	-1	-1	-1	-1	4	-1024	-768	-1	-1	-1	-1	4		0	0						StimuliFarbe_blau_gruen.png	0	880	547	72	111				0	Content		-72	-111	19471035	697688910
19488	08:53:46.962	00:00:19.487	1169	-1024	-768	-1	-1	-1	-1	4	-1024	-768	-1	-1	-1	-1	4		0	0						StimuliFarbe_blau_gruen.png	0	880	547	72	111				0	Content		-72	-111	19487703	697705578
19505	08:53:46.979	00:00:19.504	1170	-1024	-768	-1	-1	-1	-1	4	-1024	-768	-1	-1	-1	-1	4		0	0						StimuliFarbe_blau_gruen.png	0	880	547	72	111				0	Content		-72	-111	19504646	697722521
19522	08:53:46.996	00:00:19.521	1171	-1024	-768	-1	-1	-1	-1	4	-1024	-768	-1	-1	-1	-1	4		0	0						StimuliFarbe_blau_gruen.png	0	880	547	72	111				0	Content		-72	-111	19521893	697739768
19538	08:53:47.012	00:00:19.538	1172	-1024	-768	-1	-1	-1	-1	4	-1024	-768	-1	-1	-1	-1	4		0	0						StimuliFarbe_blau_gruen.png	0	880	547	72	111				0	Content		-72	-111	19538017	697755892
19555	08:53:47.029	00:00:19.554	1173	-1024	-768	-1	-1	-1	-1	4	-1024	-768	-1	-1	-1	-1	4		0	0						StimuliFarbe_blau_gruen.png	0	880	547	72	111				0	Content		-72	-111	19554685	697772560
19571	08:53:47.045	00:00:19.570	1174	-1024	-768	-1	-1	-1	-1	4	-1024	-768	-1	-1	-1	-1	4		0	0						StimuliFarbe_blau_gruen.png	0	880	547	72	111				0	Content		-72	-111	19570639	697788514
19587	08:53:47.061	00:00:19.587	1175	-1024	-768	-1	-1	-1	-1	4	-1024	-768	-1	-1	-1	-1	4		0	0						StimuliFarbe_blau_gruen.png	0	880	547	72	111				0	Content		-72	-111	19587433	697805308
19604	08:53:47.078	00:00:19.604	1176	-1024	-768	-1	-1	-1	-1	4	-1024	-768	-1	-1	-1	-1	4		0	0						StimuliFarbe_blau_gruen.png	0	880	547	72	111				0	Content		-72	-111	19604014	697821889
19621	08:53:47.095	00:00:19.620	1177	-1024	-768	-1	-1	-1	-1	4	-1024	-768	-1	-1	-1	-1	4		0	0						StimuliFarbe_blau_gruen.png	0	880	547	72	111				0	Content		-72	-111	19620694	697838569
19637	08:53:47.111	00:00:19.637	1178	-1024	-768	-1	-1	-1	-1	4	-1024	-768	-1	-1	-1	-1	4		0	0						StimuliFarbe_blau_gruen.png	0	880	547	72	111				0	Content		-72	-111	19637398	697855273
19654	08:53:47.128	00:00:19.654	1179	-1024	-768	-1	-1	-1	-1	4	-1024	-768	-1	-1	-1	-1	4		0	0						StimuliFarbe_blau_gruen.png	0	880	547	72	111				0	Content		-72	-111	19654267	697872142
19671	08:53:47.145	00:00:19.670	1180	-1024	-768	-1	-1	-1	-1	4	-1024	-768	-1	-1	-1	-1	4		0	0						StimuliFarbe_blau_gruen.png	0	880	547	72	111				0	Content		-72	-111	19670935	697888810
19688	08:53:47.162	00:00:19.688	1181	-1024	-768	-1	-1	-1	-1	4	-1024	-768	-1	-1	-1	-1	4		0	0						StimuliFarbe_blau_gruen.png	0	880	547	72	111				0	Content		-72	-111	19688034	697905909
19705	08:53:47.179	00:00:19.704	1182	-1024	-768	-1	-1	-1	-1	4	-1024	-768	-1	-1	-1	-1	4		0	0						StimuliFarbe_blau_gruen.png	0	880	547	72	111				0	Content		-72	-111	19704703	697922578
19722	08:53:47.196	00:00:19.721	1183	-1024	-768	-1	-1	-1	-1	4	-1024	-768	-1	-1	-1	-1	4		0	0						StimuliFarbe_blau_gruen.png	0	880	547	72	111				0	Content		-72	-111	19721880	697939755
19739	08:53:47.213	00:00:19.739	1184	-1024	-768	-1	-1	-1	-1	4	-1024	-768	-1	-1	-1	-1	4		0	0						StimuliFarbe_blau_gruen.png	0	880	547	72	111				0	Content		-72	-111	19739130	697957005
19755	08:53:47.229	00:00:19.754	1185	-1024	-768	-1	-1	-1	-1	4	-1024	-768	-1	-1	-1	-1	4		0	0						StimuliFarbe_blau_gruen.png	0	880	547	72	111				0	Content		-72	-111	19754816	697972691
19771	08:53:47.245	00:00:19.771	1186	-1024	-768	-1	-1	-1	-1	4	-1024	-768	-1	-1	-1	-1	4		0	0						StimuliFarbe_blau_gruen.png	0	880	547	72	111				0	Content		-72	-111	19771484	697989359
19787	08:53:47.261	00:00:19.787	1187	-1024	-768	-1	-1	-1	-1	4	-1024	-768	-1	-1	-1	-1	4		0	0						StimuliFarbe_blau_gruen.png	0	880	547	72	111				0	Content		-72	-111	19787254	698005129
19804	08:53:47.278	00:00:19.803	1188	-1024	-768	-1	-1	-1	-1	4	-1024	-768	-1	-1	-1	-1	4		0	0						StimuliFarbe_blau_gruen.png	0	880	547	72	111				0	Content		-72	-111	19803876	698021751
19821	08:53:47.295	00:00:19.820	1189	-1024	-768	-1	-1	-1	-1	4	-1024	-768	-1	-1	-1	-1	4		0	0						StimuliFarbe_blau_gruen.png	0	880	547	72	111				0	Content		-72	-111	19820684	698038559
19837	08:53:47.311	00:00:19.837	1190	-1024	-768	-1	-1	-1	-1	4	-1024	-768	-1	-1	-1	-1	4		0	0						StimuliFarbe_blau_gruen.png	0	880	547	72	111				0	Content		-72	-111	19837267	698055142
19854	08:53:47.328	00:00:19.854	1191	-1024	-768	-1	-1	-1	-1	4	-1024	-768	-1	-1	-1	-1	4		0	0						StimuliFarbe_blau_gruen.png	0	880	547	72	111				0	Content		-72	-111	19854096	698071971
19871	08:53:47.345	00:00:19.870	1192	-1024	-768	-1	-1	-1	-1	4	-1024	-768	-1	-1	-1	-1	4		0	0						StimuliFarbe_blau_gruen.png	0	880	547	72	111				0	Content		-72	-111	19870764	698088639
19887	08:53:47.361	00:00:19.887	1193	-1024	-768	-1	-1	-1	-1	4	-1024	-768	-1	-1	-1	-1	4		0	0						StimuliFarbe_blau_gruen.png	0	880	547	72	111				0	Content		-72	-111	19887432	698105307
19904	08:53:47.378	00:00:19.904	1194	-1024	-768	-1	-1	-1	-1	4	-1024	-768	-1	-1	-1	-1	4		0	0						StimuliFarbe_blau_gruen.png	0	880	547	72	111				0	Content		-72	-111	19904377	698122252
19922	08:53:47.396	00:00:19.921	1195	-1024	-768	-1	-1	-1	-1	4	-1024	-768	-1	-1	-1	-1	4		0	0						StimuliFarbe_blau_gruen.png	0	880	547	72	111				0	Content		-72	-111	19921750	698139625
19938	08:53:47.412	00:00:19.937	1196	-1024	-768	-1	-1	-1	-1	4	-1024	-768	-1	-1	-1	-1	4		0	0						StimuliFarbe_blau_gruen.png	0	880	547	72	111				0	Content		-72	-111	19937810	698155685
19954	08:53:47.428	00:00:19.954	1197	-1024	-768	-1	-1	-1	-1	4	-1024	-768	-1	-1	-1	-1	4		0	0						StimuliFarbe_blau_gruen.png	0	880	547	72	111				0	Content		-72	-111	19954478	698172353
19970	08:53:47.444	00:00:19.970	1198	-1024	-768	-1	-1	-1	-1	4	-1024	-768	-1	-1	-1	-1	4		0	0						StimuliFarbe_blau_gruen.png	0	880	547	72	111				0	Content		-72	-111	19970496	698188371
19987	08:53:47.461	00:00:19.987	1199	-1024	-768	-1	-1	-1	-1	4	-1024	-768	-1	-1	-1	-1	4		0	0						StimuliFarbe_blau_gruen.png	0	880	547	72	111				0	Content		-72	-111	19987121	698204996
20004	08:53:47.478	00:00:20.003	1200	-1024	-768	-1	-1	-1	-1	4	-1024	-768	-1	-1	-1	-1	4		0	0						StimuliFarbe_blau_gruen.png	0	880	547	72	111				0	Content		-72	-111	20003743	698221618
20021	08:53:47.495	00:00:20.020	1201	-1024	-768	-1	-1	-1	-1	4	-1024	-768	-1	-1	-1	-1	4		0	0						StimuliFarbe_blau_gruen.png	0	880	547	72	111				0	Content		-72	-111	20020547	698238422
20037	08:53:47.511	00:00:20.037	1202	-1024	-768	-1	-1	-1	-1	4	-1024	-768	-1	-1	-1	-1	4		0	0						StimuliFarbe_blau_gruen.png	0	880	547	72	111				0	Content		-72	-111	20037118	698254993
20054	08:53:47.528	00:00:20.054	1203	-1024	-768	-1	-1	-1	-1	4	-1024	-768	-1	-1	-1	-1	4		0	0						StimuliFarbe_blau_gruen.png	0	880	547	72	111				0	Content		-72	-111	20054055	698271930
20071	08:53:47.545	00:00:20.070	1204	-1024	-768	-1	-1	-1	-1	4	-1024	-768	-1	-1	-1	-1	4		0	0						StimuliFarbe_blau_gruen.png	0	880	547	72	111				0	Content		-72	-111	20070723	698288598
20088	08:53:47.562	00:00:20.087	1205	-1024	-768	-1	-1	-1	-1	4	-1024	-768	-1	-1	-1	-1	4		0	0						StimuliFarbe_blau_gruen.png	0	880	547	72	111				0	Content		-72	-111	20087856	698305731
20105	08:53:47.579	00:00:20.104	1206	-1024	-768	-1	-1	-1	-1	4	-1024	-768	-1	-1	-1	-1	4		0	0						StimuliFarbe_blau_gruen.png	0	880	547	72	111				0	Content		-72	-111	20104524	698322399
20122	08:53:47.596	00:00:20.121	1207	-1024	-768	-1	-1	-1	-1	4	-1024	-768	-1	-1	-1	-1	4		0	0						StimuliFarbe_blau_gruen.png	0	880	547	72	111				0	Content		-72	-111	20121612	698339487
20139	08:53:47.613	00:00:20.138	1208	-1024	-768	-1	-1	-1	-1	4	-1024	-768	-1	-1	-1	-1	4		0	0						StimuliFarbe_blau_gruen.png	0	880	547	72	111				0	Content		-72	-111	20138858	698356733
20155	08:53:47.629	00:00:20.154	1209	-1024	-768	-1	-1	-1	-1	4	-1024	-768	-1	-1	-1	-1	4		0	0						StimuliFarbe_blau_gruen.png	0	880	547	72	111				0	Content		-72	-111	20154608	698372483
20171	08:53:47.645	00:00:20.171	1210	-1024	-768	-1	-1	-1	-1	4	-1024	-768	-1	-1	-1	-1	4		0	0						StimuliFarbe_blau_gruen.png	0	880	547	72	111				0	Content		-72	-111	20171276	698389151
20187	08:53:47.661	00:00:20.186	1211	-1024	-768	-1	-1	-1	-1	4	-1024	-768	-1	-1	-1	-1	4		0	0						StimuliFarbe_blau_gruen.png	0	880	547	72	111				0	Content		-72	-111	20186980	698404855
20204	08:53:47.678	00:00:20.203	1212	-1024	-768	-1	-1	-1	-1	4	-1024	-768	-1	-1	-1	-1	4		0	0						StimuliFarbe_blau_gruen.png	0	880	547	72	111				0	Content		-72	-111	20203603	698421478
20220	08:53:47.694	00:00:20.220	1213	-1024	-768	-1	-1	-1	-1	4	-1024	-768	-1	-1	-1	-1	4		0	0						StimuliFarbe_blau_gruen.png	0	880	547	72	111				0	Content		-72	-111	20220406	698438281
20237	08:53:47.711	00:00:20.236	1214	-1024	-768	-1	-1	-1	-1	4	-1024	-768	-1	-1	-1	-1	4		0	0						StimuliFarbe_blau_gruen.png	0	880	547	72	111				0	Content		-72	-111	20236977	698454852
20254	08:53:47.728	00:00:20.253	1215	-1024	-768	-1	-1	-1	-1	4	-1024	-768	-1	-1	-1	-1	4		0	0						StimuliFarbe_blau_gruen.png	0	880	547	72	111				0	Content		-72	-111	20253811	698471686
20270	08:53:47.744	00:00:20.270	1216	-1024	-768	-1	-1	-1	-1	4	-1024	-768	-1	-1	-1	-1	4		0	0						StimuliFarbe_blau_gruen.png	0	880	547	72	111				0	Content		-72	-111	20270479	698488354
20287	08:53:47.761	00:00:20.287	1217	-1024	-768	-1	-1	-1	-1	4	-1024	-768	-1	-1	-1	-1	4		0	0						StimuliFarbe_blau_gruen.png	0	880	547	72	111				0	Content		-72	-111	20287147	698505022
20304	08:53:47.778	00:00:20.304	1218	-1024	-768	-1	-1	-1	-1	4	-1024	-768	-1	-1	-1	-1	4		0	0						StimuliFarbe_blau_gruen.png	0	880	547	72	111				0	Content		-72	-111	20304100	698521975
20321	08:53:47.795	00:00:20.321	1219	-1024	-768	-1	-1	-1	-1	4	-1024	-768	-1	-1	-1	-1	4		0	0						StimuliFarbe_blau_gruen.png	0	880	547	72	111				0	Content		-72	-111	20321473	698539348
20338	08:53:47.812	00:00:20.337	1220	-1024	-768	-1	-1	-1	-1	4	-1024	-768	-1	-1	-1	-1	4		0	0						StimuliFarbe_blau_gruen.png	0	880	547	72	111				0	Content		-72	-111	20337536	698555411
20354	08:53:47.828	00:00:20.354	1221	-1024	-768	-1	-1	-1	-1	4	-1024	-768	-1	-1	-1	-1	4		0	0						StimuliFarbe_blau_gruen.png	0	880	547	72	111				0	Content		-72	-111	20354205	698572080
20370	08:53:47.844	00:00:20.370	1222	-1024	-768	-1	-1	-1	-1	4	-1024	-768	-1	-1	-1	-1	4		0	0						StimuliFarbe_blau_gruen.png	0	880	547	72	111				0	Content		-72	-111	20370223	698588098
20387	08:53:47.861	00:00:20.386	1223	-1024	-768	-1	-1	-1	-1	4	-1024	-768	-1	-1	-1	-1	4		0	0						StimuliFarbe_blau_gruen.png	0	880	547	72	111				0	Content		-72	-111	20386849	698604724
20404	08:53:47.878	00:00:20.403	1224	-1024	-768	-1	-1	-1	-1	4	-1024	-768	-1	-1	-1	-1	4		0	0						StimuliFarbe_blau_gruen.png	0	880	547	72	111				0	Content		-72	-111	20403596	698621471
20420	08:53:47.894	00:00:20.420	1225	-1024	-768	-1	-1	-1	-1	4	-1024	-768	-1	-1	-1	-1	4		0	0						StimuliFarbe_blau_gruen.png	0	880	547	72	111				0	Content		-72	-111	20420155	698638030
20437	08:53:47.911	00:00:20.436	1226	-1024	-768	-1	-1	-1	-1	4	-1024	-768	-1	-1	-1	-1	4		0	0						StimuliFarbe_blau_gruen.png	0	880	547	72	111				0	Content		-72	-111	20436845	698654720
20454	08:53:47.928	00:00:20.453	1227	-1024	-768	-1	-1	-1	-1	4	-1024	-768	-1	-1	-1	-1	4		0	0						StimuliFarbe_blau_gruen.png	0	880	547	72	111				0	Content		-72	-111	20453782	698671657
20470	08:53:47.944	00:00:20.470	1228	-1024	-768	-1	-1	-1	-1	4	-1024	-768	-1	-1	-1	-1	4		0	0						StimuliFarbe_blau_gruen.png	0	880	547	72	111				0	Content		-72	-111	20470450	698688325
20488	08:53:47.962	00:00:20.487	1229	-1024	-768	-1	-1	-1	-1	4	-1024	-768	-1	-1	-1	-1	4		0	0						StimuliFarbe_blau_gruen.png	0	880	547	72	111				0	Content		-72	-111	20487592	698705467
20504	08:53:47.978	00:00:20.504	1230	-1024	-768	-1	-1	-1	-1	4	-1024	-768	-1	-1	-1	-1	4		0	0						StimuliFarbe_blau_gruen.png	0	880	547	72	111				0	Content		-72	-111	20504260	698722135
20521	08:53:47.995	00:00:20.521	1231	-1024	-768	-1	-1	-1	-1	4	-1024	-768	-1	-1	-1	-1	4		0	0						StimuliFarbe_blau_gruen.png	0	880	547	72	111				0	Content		-72	-111	20521344	698739219
20539	08:53:48.013	00:00:20.538	1232	-1024	-768	-1	-1	-1	-1	4	-1024	-768	-1	-1	-1	-1	4		0	0						StimuliFarbe_blau_gruen.png	0	880	547	72	111				0	Content		-72	-111	20538720	698756595
20554	08:53:48.028	00:00:20.554	1233	-1024	-768	-1	-1	-1	-1	4	-1024	-768	-1	-1	-1	-1	4		0	0						StimuliFarbe_blau_gruen.png	0	880	547	72	111				0	Content		-72	-111	20554409	698772284
20571	08:53:48.045	00:00:20.571	1234	-1024	-768	-1	-1	-1	-1	4	-1024	-768	-1	-1	-1	-1	4		0	0						StimuliFarbe_blau_gruen.png	0	880	547	72	111				0	Content		-72	-111	20571077	698788952
20587	08:53:48.061	00:00:20.586	1235	-1024	-768	-1	-1	-1	-1	4	-1024	-768	-1	-1	-1	-1	4		0	0						StimuliFarbe_blau_gruen.png	0	880	547	72	111				0	Content		-72	-111	20586720	698804595
20603	08:53:48.077	00:00:20.603	1236	-1024	-768	-1	-1	-1	-1	4	-1024	-768	-1	-1	-1	-1	4		0	0						StimuliFarbe_blau_gruen.png	0	880	547	72	111				0	Content		-72	-111	20603347	698821222
20620	08:53:48.094	00:00:20.620	1237	-1024	-768	-1	-1	-1	-1	4	-1024	-768	-1	-1	-1	-1	4		0	0						StimuliFarbe_blau_gruen.png	0	880	547	72	111				0	Content		-72	-111	20620147	698838022
20637	08:53:48.111	00:00:20.636	1238	-1024	-768	-1	-1	-1	-1	4	-1024	-768	-1	-1	-1	-1	4		0	0						StimuliFarbe_blau_gruen.png	0	880	547	72	111				0	Content		-72	-111	20636721	698854596
20654	08:53:48.128	00:00:20.653	1239	-1024	-768	-1	-1	-1	-1	4	-1024	-768	-1	-1	-1	-1	4		0	0						StimuliFarbe_blau_gruen.png	0	880	547	72	111				0	Content		-72	-111	20653553	698871428
20670	08:53:48.144	00:00:20.670	1240	-1024	-768	-1	-1	-1	-1	4	-1024	-768	-1	-1	-1	-1	4		0	0						StimuliFarbe_blau_gruen.png	0	880	547	72	111				0	Content		-72	-111	20670222	698888097
20687	08:53:48.161	00:00:20.686	1241	-1024	-768	-1	-1	-1	-1	4	-1024	-768	-1	-1	-1	-1	4		0	0						StimuliFarbe_blau_gruen.png	0	880	547	72	111				0	Content		-72	-111	20686890	698904765
20704	08:53:48.178	00:00:20.703	1242	-1024	-768	-1	-1	-1	-1	4	-1024	-768	-1	-1	-1	-1	4		0	0						StimuliFarbe_blau_gruen.png	0	880	547	72	111				0	Content		-72	-111	20703841	698921716
20721	08:53:48.195	00:00:20.721	1243	-1024	-768	-1	-1	-1	-1	4	-1024	-768	-1	-1	-1	-1	4		0	0						StimuliFarbe_blau_gruen.png	0	880	547	72	111				0	Content		-72	-111	20721212	698939087
20737	08:53:48.211	00:00:20.737	1244	-1024	-768	-1	-1	-1	-1	4	-1024	-768	-1	-1	-1	-1	4		0	0						StimuliFarbe_blau_gruen.png	0	880	547	72	111				0	Content		-72	-111	20737274	698955149
20754	08:53:48.228	00:00:20.753	1245	-1024	-768	-1	-1	-1	-1	4	-1024	-768	-1	-1	-1	-1	4		0	0						StimuliFarbe_blau_gruen.png	0	880	547	72	111				0	Content		-72	-111	20753942	698971817
20770	08:53:48.244	00:00:20.769	1246	-1024	-768	-1	-1	-1	-1	4	-1024	-768	-1	-1	-1	-1	4		0	0						StimuliFarbe_blau_gruen.png	0	880	547	72	111				0	Content		-72	-111	20769959	698987834
20787	08:53:48.261	00:00:20.786	1247	-1024	-768	-1	-1	-1	-1	4	-1024	-768	-1	-1	-1	-1	4		0	0						StimuliFarbe_blau_gruen.png	0	880	547	72	111				0	Content		-72	-111	20786583	699004458
20803	08:53:48.277	00:00:20.803	1248	-1024	-768	-1	-1	-1	-1	4	-1024	-768	-1	-1	-1	-1	4		0	0						StimuliFarbe_blau_gruen.png	0	880	547	72	111				0	Content		-72	-111	20803333	699021208
20820	08:53:48.294	00:00:20.820	1249	-1024	-768	-1	-1	-1	-1	4	-1024	-768	-1	-1	-1	-1	4		0	0						StimuliFarbe_blau_gruen.png	0	880	547	72	111				0	Content		-72	-111	20820014	699037889
20837	08:53:48.311	00:00:20.836	1250	-1024	-768	-1	-1	-1	-1	4	-1024	-768	-1	-1	-1	-1	4		0	0						StimuliFarbe_blau_gruen.png	0	880	547	72	111				0	Content		-72	-111	20836582	699054457
20854	08:53:48.328	00:00:20.853	1251	-1024	-768	-1	-1	-1	-1	4	-1024	-768	-1	-1	-1	-1	4		0	0						StimuliFarbe_blau_gruen.png	0	880	547	72	111				0	Content		-72	-111	20853518	699071393
20870	08:53:48.344	00:00:20.870	1252	-1024	-768	-1	-1	-1	-1	4	-1024	-768	-1	-1	-1	-1	4		0	0						StimuliFarbe_blau_gruen.png	0	880	547	72	111				0	Content		-72	-111	20870186	699088061
20887	08:53:48.361	00:00:20.887	1253	-1024	-768	-1	-1	-1	-1	4	-1024	-768	-1	-1	-1	-1	4		0	0						StimuliFarbe_blau_gruen.png	0	880	547	72	111				0	Content		-72	-111	20887321	699105196
20904	08:53:48.378	00:00:20.903	1254	-1024	-768	-1	-1	-1	-1	4	-1024	-768	-1	-1	-1	-1	4		0	0						StimuliFarbe_blau_gruen.png	0	880	547	72	111				0	Content		-72	-111	20903989	699121864
20921	08:53:48.395	00:00:20.921	1255	-1024	-768	-1	-1	-1	-1	4	-1024	-768	-1	-1	-1	-1	4		0	0						StimuliFarbe_blau_gruen.png	0	880	547	72	111				0	Content		-72	-111	20921079	699138954
20938	08:53:48.412	00:00:20.938	1256	-1024	-768	-1	-1	-1	-1	4	-1024	-768	-1	-1	-1	-1	4		0	0						StimuliFarbe_blau_gruen.png	0	880	547	72	111				0	Content		-72	-111	20938452	699156327
20954	08:53:48.428	00:00:20.954	1257	-1024	-768	-1	-1	-1	-1	4	-1024	-768	-1	-1	-1	-1	4		0	0						StimuliFarbe_blau_gruen.png	0	880	547	72	111				0	Content		-72	-111	20954140	699172015
20971	08:53:48.445	00:00:20.970	1258	-1024	-768	-1	-1	-1	-1	4	-1024	-768	-1	-1	-1	-1	4		0	0						StimuliFarbe_blau_gruen.png	0	880	547	72	111				0	Content		-72	-111	20970808	699188683
20987	08:53:48.461	00:00:20.986	1259	-1024	-768	-1	-1	-1	-1	4	-1024	-768	-1	-1	-1	-1	4		0	0						StimuliFarbe_blau_gruen.png	0	880	547	72	111				0	Content		-72	-111	20986576	699204451
21003	08:53:48.477	00:00:21.003	1260	-1024	-768	-1	-1	-1	-1	4	-1024	-768	-1	-1	-1	-1	4		0	0						StimuliFarbe_blau_gruen.png	0	880	547	72	111				0	Content		-72	-111	21003203	699221078
21020	08:53:48.494	00:00:21.019	1261	-1024	-768	-1	-1	-1	-1	4	-1024	-768	-1	-1	-1	-1	4		0	0						StimuliFarbe_blau_gruen.png	0	880	547	72	111				0	Content		-72	-111	21019881	699237756
21036	08:53:48.510	00:00:21.036	1262	-1024	-768	-1	-1	-1	-1	4	-1024	-768	-1	-1	-1	-1	4		0	0						StimuliFarbe_blau_gruen.png	0	880	547	72	111				0	Content		-72	-111	21036449	699254324
21053	08:53:48.527	00:00:21.053	1263	-1024	-768	-1	-1	-1	-1	4	-1024	-768	-1	-1	-1	-1	4		0	0						StimuliFarbe_blau_gruen.png	0	880	547	72	111				0	Content		-72	-111	21053283	699271158
21070	08:53:48.544	00:00:21.069	1264	-1024	-768	-1	-1	-1	-1	4	-1024	-768	-1	-1	-1	-1	4		0	0						StimuliFarbe_blau_gruen.png	0	880	547	72	111				0	Content		-72	-111	21069951	699287826
21087	08:53:48.561	00:00:21.086	1265	-1024	-768	-1	-1	-1	-1	4	-1024	-768	-1	-1	-1	-1	4		0	0						StimuliFarbe_blau_gruen.png	0	880	547	72	111				0	Content		-72	-111	21086619	699304494
21104	08:53:48.578	00:00:21.103	1266	-1024	-768	-1	-1	-1	-1	4	-1024	-768	-1	-1	-1	-1	4		0	0						StimuliFarbe_blau_gruen.png	0	880	547	72	111				0	Content		-72	-111	21103695	699321570
21121	08:53:48.595	00:00:21.120	1267	-1024	-768	-1	-1	-1	-1	4	-1024	-768	-1	-1	-1	-1	4		0	0						StimuliFarbe_blau_gruen.png	0	880	547	72	111				0	Content		-72	-111	21120943	699338818
21137	08:53:48.611	00:00:21.137	1268	-1024	-768	-1	-1	-1	-1	4	-1024	-768	-1	-1	-1	-1	4		0	0						StimuliFarbe_blau_gruen.png	0	880	547	72	111				0	Content		-72	-111	21137006	699354881
21154	08:53:48.628	00:00:21.153	1269	-1024	-768	-1	-1	-1	-1	4	-1024	-768	-1	-1	-1	-1	4		0	0						StimuliFarbe_blau_gruen.png	0	880	547	72	111				0	Content		-72	-111	21153674	699371549
21170	08:53:48.644	00:00:21.169	1270	-1024	-768	-1	-1	-1	-1	4	-1024	-768	-1	-1	-1	-1	4		0	0						StimuliFarbe_blau_gruen.png	0	880	547	72	111				0	Content		-72	-111	21169689	699387564
21186	08:53:48.660	00:00:21.186	1271	-1024	-768	-1	-1	-1	-1	4	-1024	-768	-1	-1	-1	-1	4		0	0						StimuliFarbe_blau_gruen.png	0	880	547	72	111				0	Content		-72	-111	21186315	699404190
21203	08:53:48.677	00:00:21.203	1272	-1024	-768	-1	-1	-1	-1	4	-1024	-768	-1	-1	-1	-1	4		0	0						StimuliFarbe_blau_gruen.png	0	880	547	72	111				0	Content		-72	-111	21203066	699420941
21220	08:53:48.694	00:00:21.219	1273	-1024	-768	-1	-1	-1	-1	4	-1024	-768	-1	-1	-1	-1	4		0	0						StimuliFarbe_blau_gruen.png	0	880	547	72	111				0	Content		-72	-111	21219745	699437620
21236	08:53:48.710	00:00:21.236	1274	-1024	-768	-1	-1	-1	-1	4	-1024	-768	-1	-1	-1	-1	4		0	0						StimuliFarbe_blau_gruen.png	0	880	547	72	111				0	Content		-72	-111	21236310	699454185
21253	08:53:48.727	00:00:21.252	1275	-1024	-768	-1	-1	-1	-1	4	-1024	-768	-1	-1	-1	-1	4		0	0						StimuliFarbe_blau_gruen.png	0	880	547	72	111				0	Content		-72	-111	21252949	699470824
21270	08:53:48.744	00:00:21.270	1276	-1024	-768	-1	-1	-1	-1	4	-1024	-768	-1	-1	-1	-1	4		0	0						StimuliFarbe_blau_gruen.png	0	880	547	72	111				0	Content		-72	-111	21270029	699487904
21287	08:53:48.761	00:00:21.286	1277	-1024	-768	-1	-1	-1	-1	4	-1024	-768	-1	-1	-1	-1	4		0	0						StimuliFarbe_blau_gruen.png	0	880	547	72	111				0	Content		-72	-111	21286697	699504572
21303	08:53:48.777	00:00:21.303	1278	-1024	-768	-1	-1	-1	-1	4	-1024	-768	-1	-1	-1	-1	4		0	0						StimuliFarbe_blau_gruen.png	0	880	547	72	111				0	Content		-72	-111	21303365	699521240
21321	08:53:48.795	00:00:21.320	1279	-1024	-768	-1	-1	-1	-1	4	-1024	-768	-1	-1	-1	-1	4		0	0						StimuliFarbe_blau_gruen.png	0	880	547	72	111				0	Content		-72	-111	21320808	699538683
21338	08:53:48.812	00:00:21.338	1280	-1024	-768	-1	-1	-1	-1	4	-1024	-768	-1	-1	-1	-1	4		0	0						StimuliFarbe_blau_gruen.png	0	880	547	72	111				0	Content		-72	-111	21338179	699556054
21354	08:53:48.828	00:00:21.354	1281	-1024	-768	-1	-1	-1	-1	4	-1024	-768	-1	-1	-1	-1	4		0	0						StimuliFarbe_blau_gruen.png	0	880	547	72	111				0	Content		-72	-111	21354221	699572096
21371	08:53:48.845	00:00:21.370	1282	-1024	-768	-1	-1	-1	-1	4	-1024	-768	-1	-1	-1	-1	4		0	0						StimuliFarbe_blau_gruen.png	0	880	547	72	111				0	Content		-72	-111	21370889	699588764
21388	08:53:48.862	00:00:21.387	1283	-1024	-768	-1	-1	-1	-1	4	-1024	-768	-1	-1	-1	-1	4		0	0						StimuliFarbe_blau_gruen.png	0	880	547	72	111				0	Content		-72	-111	21387557	699605432
21403	08:53:48.877	00:00:21.402	1284	-1024	-768	-1	-1	-1	-1	4	-1024	-768	-1	-1	-1	-1	4		0	0						StimuliFarbe_blau_gruen.png	0	880	547	72	111				0	Content		-72	-111	21402926	699620801
21410	08:53:48.884																				ImageEnd	16	0	0	StimuliFarbe_blau_gruen.png
21420	08:53:48.894	00:00:21.419	1285	-1024	-768	-1	-1	-1	-1	4	-1024	-768	-1	-1	-1	-1	4		0	0						No media	0	1024	768	0	0				0	Content		0	0	21419552	699637427
21429	08:53:48.903																				ImageStart	8	0	0	Fix_sw.jpg
21436	08:53:48.910	00:00:21.436	1286	-1024	-768	-1	-1	-1	-1	4	-1024	-768	-1	-1	-1	-1	4		0	0						Fix_sw.jpg	0	880	547	72	111				0	Content		-72	-111	21436238	699654113
21453	08:53:48.927	00:00:21.452	1287	-1024	-768	-1	-1	-1	-1	4	-1024	-768	-1	-1	-1	-1	4		0	0						Fix_sw.jpg	0	880	547	72	111				0	Content		-72	-111	21452937	699670812
21470	08:53:48.944	00:00:21.469	1288	-1024	-768	-1	-1	-1	-1	4	-1024	-768	-1	-1	-1	-1	4		0	0						Fix_sw.jpg	0	880	547	72	111				0	Content		-72	-111	21469768	699687643
21486	08:53:48.960	00:00:21.486	1289	-1024	-768	-1	-1	-1	-1	4	-1024	-768	-1	-1	-1	-1	4		0	0						Fix_sw.jpg	0	880	547	72	111				0	Content		-72	-111	21486436	699704311
21503	08:53:48.977	00:00:21.503	1290	-1024	-768	-1	-1	-1	-1	4	-1024	-768	-1	-1	-1	-1	4		0	0						Fix_sw.jpg	0	880	547	72	111				0	Content		-72	-111	21503104	699720979
21520	08:53:48.994	00:00:21.520	1291	-1024	-768	-1	-1	-1	-1	4	-1024	-768	-1	-1	-1	-1	4		0	0						Fix_sw.jpg	0	880	547	72	111				0	Content		-72	-111	21520067	699737942
21537	08:53:49.011	00:00:21.537	1292	-1024	-768	-1	-1	-1	-1	4	-1024	-768	-1	-1	-1	-1	4		0	0						Fix_sw.jpg	0	880	547	72	111				0	Content		-72	-111	21537298	699755173
21553	08:53:49.027	00:00:21.553	1293	-1024	-768	-1	-1	-1	-1	4	-1024	-768	-1	-1	-1	-1	4		0	0						Fix_sw.jpg	0	880	547	72	111				0	Content		-72	-111	21553422	699771297
21570	08:53:49.044	00:00:21.570	1294	-1024	-768	-1	-1	-1	-1	4	-1024	-768	-1	-1	-1	-1	4		0	0						Fix_sw.jpg	0	880	547	72	111				0	Content		-72	-111	21570090	699787965
21586	08:53:49.060	00:00:21.586	1295	-1024	-768	-1	-1	-1	-1	4	-1024	-768	-1	-1	-1	-1	4		0	0						Fix_sw.jpg	0	880	547	72	111				0	Content		-72	-111	21586043	699803918
21603	08:53:49.077	00:00:21.602	1296	-1024	-768	-1	-1	-1	-1	4	-1024	-768	-1	-1	-1	-1	4		0	0						Fix_sw.jpg	0	880	547	72	111				0	Content		-72	-111	21602789	699820664
21619	08:53:49.093	00:00:21.619	1297	-1024	-768	-1	-1	-1	-1	4	-1024	-768	-1	-1	-1	-1	4		0	0						Fix_sw.jpg	0	880	547	72	111				0	Content		-72	-111	21619413	699837288
21636	08:53:49.110	00:00:21.636	1298	-1024	-768	-1	-1	-1	-1	4	-1024	-768	-1	-1	-1	-1	4		0	0						Fix_sw.jpg	0	880	547	72	111				0	Content		-72	-111	21636099	699853974
21653	08:53:49.127	00:00:21.652	1299	-1024	-768	-1	-1	-1	-1	4	-1024	-768	-1	-1	-1	-1	4		0	0						Fix_sw.jpg	0	880	547	72	111				0	Content		-72	-111	21652786	699870661
21670	08:53:49.144	00:00:21.669	1300	-1024	-768	-1	-1	-1	-1	4	-1024	-768	-1	-1	-1	-1	4		0	0						Fix_sw.jpg	0	880	547	72	111				0	Content		-72	-111	21669660	699887535
21686	08:53:49.160	00:00:21.686	1301	-1024	-768	-1	-1	-1	-1	4	-1024	-768	-1	-1	-1	-1	4		0	0						Fix_sw.jpg	0	880	547	72	111				0	Content		-72	-111	21686328	699904203
21703	08:53:49.177	00:00:21.703	1302	-1024	-768	-1	-1	-1	-1	4	-1024	-768	-1	-1	-1	-1	4		0	0						Fix_sw.jpg	0	880	547	72	111				0	Content		-72	-111	21703429	699921304
21720	08:53:49.194	00:00:21.720	1303	-1024	-768	-1	-1	-1	-1	4	-1024	-768	-1	-1	-1	-1	4		0	0						Fix_sw.jpg	0	880	547	72	111				0	Content		-72	-111	21720097	699937972
21737	08:53:49.211	00:00:21.737	1304	-1024	-768	-1	-1	-1	-1	4	-1024	-768	-1	-1	-1	-1	4		0	0						Fix_sw.jpg	0	880	547	72	111				0	Content		-72	-111	21737279	699955154
21755	08:53:49.229	00:00:21.754	1305	-1024	-768	-1	-1	-1	-1	4	-1024	-768	-1	-1	-1	-1	4		0	0						Fix_sw.jpg	0	880	547	72	111				0	Content		-72	-111	21754529	699972404
21770	08:53:49.244	00:00:21.770	1306	-1024	-768	-1	-1	-1	-1	4	-1024	-768	-1	-1	-1	-1	4		0	0						Fix_sw.jpg	0	880	547	72	111				0	Content		-72	-111	21770215	699988090
21787	08:53:49.261	00:00:21.786	1307	-1024	-768	-1	-1	-1	-1	4	-1024	-768	-1	-1	-1	-1	4		0	0						Fix_sw.jpg	0	880	547	72	111				0	Content		-72	-111	21786883	700004758
21803	08:53:49.277	00:00:21.802	1308	-1024	-768	-1	-1	-1	-1	4	-1024	-768	-1	-1	-1	-1	4		0	0						Fix_sw.jpg	0	880	547	72	111				0	Content		-72	-111	21802649	700020524
21819	08:53:49.293	00:00:21.819	1309	-1024	-768	-1	-1	-1	-1	4	-1024	-768	-1	-1	-1	-1	4		0	0						Fix_sw.jpg	0	880	547	72	111				0	Content		-72	-111	21819274	700037149
21836	08:53:49.310	00:00:21.836	1310	-1024	-768	-1	-1	-1	-1	4	-1024	-768	-1	-1	-1	-1	4		0	0						Fix_sw.jpg	0	880	547	72	111				0	Content		-72	-111	21836079	700053954
21853	08:53:49.327	00:00:21.852	1311	-1024	-768	-1	-1	-1	-1	4	-1024	-768	-1	-1	-1	-1	4		0	0						Fix_sw.jpg	0	880	547	72	111				0	Content		-72	-111	21852676	700070551
21869	08:53:49.343	00:00:21.869	1312	-1024	-768	-1	-1	-1	-1	4	-1024	-768	-1	-1	-1	-1	4		0	0						Fix_sw.jpg	0	880	547	72	111				0	Content		-72	-111	21869344	700087219
21886	08:53:49.360	00:00:21.885	1313	-1024	-768	-1	-1	-1	-1	4	-1024	-768	-1	-1	-1	-1	4		0	0						Fix_sw.jpg	0	880	547	72	111				0	Content		-72	-111	21885895	700103770
21903	08:53:49.377	00:00:21.903	1314	-1024	-768	-1	-1	-1	-1	4	-1024	-768	-1	-1	-1	-1	4		0	0						Fix_sw.jpg	0	880	547	72	111				0	Content		-72	-111	21903156	700121031
21921	08:53:49.395	00:00:21.920	1315	-1024	-768	-1	-1	-1	-1	4	-1024	-768	-1	-1	-1	-1	4		0	0						Fix_sw.jpg	0	880	547	72	111				0	Content		-72	-111	21920516	700138391
21937	08:53:49.411	00:00:21.936	1316	-1024	-768	-1	-1	-1	-1	4	-1024	-768	-1	-1	-1	-1	4		0	0						Fix_sw.jpg	0	880	547	72	111				0	Content		-72	-111	21936516	700154391
21953	08:53:49.427	00:00:21.953	1317	-1024	-768	-1	-1	-1	-1	4	-1024	-768	-1	-1	-1	-1	4		0	0						Fix_sw.jpg	0	880	547	72	111				0	Content		-72	-111	21953185	700171060
21969	08:53:49.443	00:00:21.969	1318	-1024	-768	-1	-1	-1	-1	4	-1024	-768	-1	-1	-1	-1	4		0	0						Fix_sw.jpg	0	880	547	72	111				0	Content		-72	-111	21969151	700187026
21986	08:53:49.460	00:00:21.985	1319	-1024	-768	-1	-1	-1	-1	4	-1024	-768	-1	-1	-1	-1	4		0	0						Fix_sw.jpg	0	880	547	72	111				0	Content		-72	-111	21985887	700203762
22003	08:53:49.477	00:00:22.002	1320	-1024	-768	-1	-1	-1	-1	4	-1024	-768	-1	-1	-1	-1	4		0	0						Fix_sw.jpg	0	880	547	72	111				0	Content		-72	-111	22002511	700220386
22019	08:53:49.493	00:00:22.019	1321	-1024	-768	-1	-1	-1	-1	4	-1024	-768	-1	-1	-1	-1	4		0	0						Fix_sw.jpg	0	880	547	72	111				0	Content		-72	-111	22019146	700237021
22036	08:53:49.510	00:00:22.035	1322	-1024	-768	-1	-1	-1	-1	4	-1024	-768	-1	-1	-1	-1	4		0	0						Fix_sw.jpg	0	880	547	72	111				0	Content		-72	-111	22035758	700253633
22053	08:53:49.527	00:00:22.052	1323	-1024	-768	-1	-1	-1	-1	4	-1024	-768	-1	-1	-1	-1	4		0	0						Fix_sw.jpg	0	880	547	72	111				0	Content		-72	-111	22052506	700270381
22069	08:53:49.543	00:00:22.069	1324	-1024	-768	-1	-1	-1	-1	4	-1024	-768	-1	-1	-1	-1	4		0	0						Fix_sw.jpg	0	880	547	72	111				0	Content		-72	-111	22069141	700287016
22086	08:53:49.560	00:00:22.085	1325	-1024	-768	-1	-1	-1	-1	4	-1024	-768	-1	-1	-1	-1	4		0	0						Fix_sw.jpg	0	880	547	72	111				0	Content		-72	-111	22085754	700303629
22102	08:53:49.576	00:00:22.102	1326	913,383	973,0831	0,4380578	0,603583	456,1887	3,735767	1	897,512	987,7793	0,4380728	0,603579	456,1887	3,732015	3	27	913	973						Fix_sw.jpg	0	880	547	72	111	825	853	67	0	Content		841	862	22102376	700320251
22119	08:53:49.593	00:00:22.119	1327	897,4822	963,9864	0,4471531	0,604652	432,1105	3,512933	1	882,3003	977,7319	0,4471695	0,6046476	432,1105	3,509558	3	27	897	964						Fix_sw.jpg	0	880	547	72	111	825	853	67	0	Content		825	853	22119137	700337012
22136	08:53:49.610	00:00:22.135	1328	-1024	-768	-1	-1	-1	-1	4	-1024	-768	-1	-1	-1	-1	4	27	0	0						Fix_sw.jpg	0	880	547	72	111	825	853	67	0	Content		-72	-111	22135748	700353623
22152	08:53:49.626	00:00:22.152	1329	275,1231	962,3044	0,4421555	0,6075558	432,1106	3,357438	1	244,2112	976,3449	0,4421719	0,6075514	432,1105	3,351352	3	27	275	962						Fix_sw.jpg	0	880	547	72	111	825	853	67	0	Content		203	851	22152369	700370244
22169	08:53:49.643	00:00:22.169	1330	-1024	-768	-1	-1	-1	-1	4	-1024	-768	-1	-1	-1	-1	4		0	0						Fix_sw.jpg	0	880	547	72	111				0	Content		-72	-111	22169132	700387007
22186	08:53:49.660	00:00:22.185	1331	-1024	-768	-1	-1	-1	-1	4	-1024	-768	-1	-1	-1	-1	4		0	0						Fix_sw.jpg	0	880	547	72	111				0	Content		-72	-111	22185745	700403620
22202	08:53:49.676	00:00:22.202	1332	-1024	-768	-1	-1	-1	-1	4	-1024	-768	-1	-1	-1	-1	4		0	0						Fix_sw.jpg	0	880	547	72	111				0	Content		-72	-111	22202367	700420242
22219	08:53:49.693	00:00:22.218	1333	-1024	-768	-1	-1	-1	-1	4	-1024	-768	-1	-1	-1	-1	4		0	0						Fix_sw.jpg	0	880	547	72	111				0	Content		-72	-111	22218991	700436866
22236	08:53:49.710	00:00:22.235	1334	-1024	-768	-1	-1	-1	-1	4	-1024	-768	-1	-1	-1	-1	4		0	0						Fix_sw.jpg	0	880	547	72	111				0	Content		-72	-111	22235659	700453534
22252	08:53:49.726	00:00:22.252	1335	-1024	-768	-1	-1	-1	-1	4	-1024	-768	-1	-1	-1	-1	4		0	0						Fix_sw.jpg	0	880	547	72	111				0	Content		-72	-111	22252363	700470238
22269	08:53:49.743	00:00:22.268	1336	-1024	-768	-1	-1	-1	-1	4	-1024	-768	-1	-1	-1	-1	4		0	0						Fix_sw.jpg	0	880	547	72	111				0	Content		-72	-111	22268988	700486863
22286	08:53:49.760	00:00:22.285	1337	-1024	-768	-1	-1	-1	-1	4	-1024	-768	-1	-1	-1	-1	4		0	0						Fix_sw.jpg	0	880	547	72	111				0	Content		-72	-111	22285610	700503485
22302	08:53:49.776	00:00:22.302	1338	-1024	-768	-1	-1	-1	-1	4	-1024	-768	-1	-1	-1	-1	4		0	0						Fix_sw.jpg	0	880	547	72	111				0	Content		-72	-111	22302234	700520109
22319	08:53:49.793	00:00:22.318	1339	-1024	-768	-1	-1	-1	-1	4	-1024	-768	-1	-1	-1	-1	4		0	0						Fix_sw.jpg	0	880	547	72	111				0	Content		-72	-111	22318983	700536858
22336	08:53:49.810	00:00:22.335	1340	-1024	-768	-1	-1	-1	-1	4	-1024	-768	-1	-1	-1	-1	4		0	0						Fix_sw.jpg	0	880	547	72	111				0	Content		-72	-111	22335606	700553481
22352	08:53:49.826	00:00:22.352	1341	-1024	-768	-1	-1	-1	-1	4	-1024	-768	-1	-1	-1	-1	4		0	0						Fix_sw.jpg	0	880	547	72	111				0	Content		-72	-111	22352233	700570108
22369	08:53:49.843	00:00:22.368	1342	862,0869	921,3632	0,4659469	0,6103988	396,4305	3,09663	1	885,0844	940,033	0,4626497	0,6103712	406,535	3,172659	3	28	862	921						Fix_sw.jpg	0	880	547	72	111	759	788	200	0	Content		790	810	22368857	700586732
22386	08:53:49.860	00:00:22.385	1343	863,9791	897,9745	0,4700468	0,6113901	396,4305	2,842622	3	846,423	908,8806	0,4700805	0,6113886	396,4305	2,838448	1	28	846	909						Fix_sw.jpg	0	880	547	72	111	759	788	200	0	Content		774	798	22385606	700603481
22402	08:53:49.876	00:00:22.402	1344	806,5157	899,3685	0,467335	0,6133559	396,4305	2,894503	1	791,0022	910,2158	0,467353	0,6133545	396,4305	2,891173	3	28	807	899						Fix_sw.jpg	0	880	547	72	111	759	788	200	0	Content		735	788	22402232	700620107
22419	08:53:49.893	00:00:22.418	1345	-1024	-768	-1	-1	-1	-1	4	-1024	-768	-1	-1	-1	-1	4	28	0	0						Fix_sw.jpg	0	880	547	72	111	759	788	200	0	Content		-72	-111	22418980	700636855
22435	08:53:49.909	00:00:22.435	1346	-1024	-768	-1	-1	-1	-1	4	-1024	-768	-1	-1	-1	-1	4	28	0	0						Fix_sw.jpg	0	880	547	72	111	759	788	200	0	Content		-72	-111	22435480	700653355
22438	08:53:49.912																				ImageEnd	16	0	0	Fix_sw.jpg
22452	08:53:49.926	00:00:22.452	1347	826,801	891,001	0,471007	0,6193709	395,9975	3,089	1	810,4552	901,8865	0,4710071	0,6193657	395,9975	3,085311	3	28	827	891						No media	0	1024	768	0	0	831	899	200	0	Content		827	891	22452230	700670105
22456	08:53:49.930																				ImageStart	8	0	0	StimuliFarbe_rot_gelb.png
22469	08:53:49.943	00:00:22.468	1348	-1024	-768	-1	-1	-1	-1	4	-1024	-768	-1	-1	-1	-1	4	28	0	0						StimuliFarbe_rot_gelb.png	0	880	547	72	111	759	788	200	0	Content		-72	-111	22468854	700686729
22485	08:53:49.959	00:00:22.485	1349	-1024	-768	-1	-1	-1	-1	4	-1024	-768	-1	-1	-1	-1	4	28	0	0						StimuliFarbe_rot_gelb.png	0	880	547	72	111	759	788	200	0	Content		-72	-111	22485479	700703354
22502	08:53:49.976	00:00:22.502	1350	-1024	-768	-1	-1	-1	-1	4	-1024	-768	-1	-1	-1	-1	4	28	0	0						StimuliFarbe_rot_gelb.png	0	880	547	72	111	759	788	200	0	Content		-72	-111	22502229	700720104
22519	08:53:49.993	00:00:22.518	1351	-1024	-768	-1	-1	-1	-1	4	-1024	-768	-1	-1	-1	-1	4	28	0	0						StimuliFarbe_rot_gelb.png	0	880	547	72	111	759	788	200	0	Content		-72	-111	22518977	700736852
22535	08:53:50.009	00:00:22.535	1352	853,2465	891,9282	0,4786642	0,631584	395,9975	2,83446	3	835,5857	902,705	0,4786979	0,6315825	395,9975	2,830287	1	28	836	903						StimuliFarbe_rot_gelb.png	0	880	547	72	111	759	788	200	0	Content		764	792	22535492	700753367
22552	08:53:50.026	00:00:22.552	1353	922,3413	893,5637	0,4775862	0,6409869	395,9975	2,994088	1	909,45	904,6301	0,4776043	0,6409854	395,9975	2,99235	3	28	922	894						StimuliFarbe_rot_gelb.png	0	880	547	72	111	759	788	200	0	Content		850	783	22552136	700770011
22569	08:53:50.043	00:00:22.568	1354	-1024	-768	-1	-1	-1	-1	4	-1024	-768	-1	-1	-1	-1	4		0	0						StimuliFarbe_rot_gelb.png	0	880	547	72	111				0	Content		-72	-111	22568729	700786604
22585	08:53:50.059	00:00:22.585	1355	-1024	-768	-1	-1	-1	-1	4	-1024	-768	-1	-1	-1	-1	4		0	0						StimuliFarbe_rot_gelb.png	0	880	547	72	111				0	Content		-72	-111	22585476	700803351
22602	08:53:50.076	00:00:22.602	1356	-1024	-768	-1	-1	-1	-1	4	-1024	-768	-1	-1	-1	-1	4		0	0						StimuliFarbe_rot_gelb.png	0	880	547	72	111				0	Content		-72	-111	22602106	700819981
22619	08:53:50.093	00:00:22.618	1357	-1024	-768	-1	-1	-1	-1	4	-1024	-768	-1	-1	-1	-1	4		0	0						StimuliFarbe_rot_gelb.png	0	880	547	72	111				0	Content		-72	-111	22618790	700836665
22635	08:53:50.109	00:00:22.635	1358	-1024	-768	-1	-1	-1	-1	4	-1024	-768	-1	-1	-1	-1	4		0	0						StimuliFarbe_rot_gelb.png	0	880	547	72	111				0	Content		-72	-111	22635458	700853333
22652	08:53:50.126	00:00:22.652	1359	-1024	-768	-1	-1	-1	-1	4	-1024	-768	-1	-1	-1	-1	4		0	0						StimuliFarbe_rot_gelb.png	0	880	547	72	111				0	Content		-72	-111	22652098	700869973
22669	08:53:50.143	00:00:22.668	1360	779,0875	734,8271	0,5016832	0,6864296	418,7979	3,204051	3	755,6254	743,0674	0,5016659	0,6864248	418,7979	3,198226	1	29	756	743						StimuliFarbe_rot_gelb.png	0	880	547	72	111	684	632	17	0	Content		684	632	22668845	700886720
22685	08:53:50.159	00:00:22.685	1361	-1024	-768	-1	-1	-1	-1	4	-1024	-768	-1	-1	-1	-1	4		0	0						StimuliFarbe_rot_gelb.png	0	880	547	72	111				0	Content		-72	-111	22685470	700903345
22702	08:53:50.176	00:00:22.702	1362	-1024	-768	-1	-1	-1	-1	4	-1024	-768	-1	-1	-1	-1	4		0	0						StimuliFarbe_rot_gelb.png	0	880	547	72	111				0	Content		-72	-111	22702158	700920033
22719	08:53:50.193	00:00:22.718	1363	-1024	-768	-1	-1	-1	-1	4	-1024	-768	-1	-1	-1	-1	4		0	0						StimuliFarbe_rot_gelb.png	0	880	547	72	111				0	Content		-72	-111	22718826	700936701
22735	08:53:50.209	00:00:22.735	1364	-1024	-768	-1	-1	-1	-1	4	-1024	-768	-1	-1	-1	-1	4		0	0						StimuliFarbe_rot_gelb.png	0	880	547	72	111				0	Content		-72	-111	22735469	700953344
22752	08:53:50.226	00:00:22.752	1365	-1024	-768	-1	-1	-1	-1	4	-1024	-768	-1	-1	-1	-1	4		0	0						StimuliFarbe_rot_gelb.png	0	880	547	72	111				0	Content		-72	-111	22752093	700969968
22769	08:53:50.243	00:00:22.768	1366	629,6792	741,8621	0,4969706	0,6860318	418,7979	2,495395	3	607,5521	749,8049	0,4969863	0,6860307	418,7979	2,491419	3		0	0						StimuliFarbe_rot_gelb.png	0	880	547	72	111				0	Content		-72	-111	22768840	700986715
22785	08:53:50.259	00:00:22.785	1367	-1024	-768	-1	-1	-1	-1	4	-1024	-768	-1	-1	-1	-1	4		0	0						StimuliFarbe_rot_gelb.png	0	880	547	72	111				0	Content		-72	-111	22785338	701003213
22803	08:53:50.277	00:00:22.802	1368	-1024	-768	-1	-1	-1	-1	4	-1024	-768	-1	-1	-1	-1	4		0	0						StimuliFarbe_rot_gelb.png	0	880	547	72	111				0	Content		-72	-111	22802587	701020462
22819	08:53:50.293	00:00:22.819	1369	-1024	-768	-1	-1	-1	-1	4	-1024	-768	-1	-1	-1	-1	4		0	0						StimuliFarbe_rot_gelb.png	0	880	547	72	111				0	Content		-72	-111	22819024	701036899
22836	08:53:50.310	00:00:22.835	1370	-1024	-768	-1	-1	-1	-1	4	-1024	-768	-1	-1	-1	-1	4		0	0						StimuliFarbe_rot_gelb.png	0	880	547	72	111				0	Content		-72	-111	22835692	701053567
22852	08:53:50.326	00:00:22.852	1371	-1024	-768	-1	-1	-1	-1	4	-1024	-768	-1	-1	-1	-1	4		0	0						StimuliFarbe_rot_gelb.png	0	880	547	72	111				0	Content		-72	-111	22852085	701069960
22869	08:53:50.343	00:00:22.869	1372	989,1635	763,4592	0,5071005	0,6875064	422,6194	2,880025	3	972,3643	772,9301	0,507131	0,6875049	422,6194	2,876385	1	30	972	773						StimuliFarbe_rot_gelb.png	0	880	547	72	111	900	662	17	0	Content		900	662	22869085	701086960
22886	08:53:50.360	00:00:22.885	1373	-1024	-768	-1	-1	-1	-1	4	-1024	-768	-1	-1	-1	-1	4		0	0						StimuliFarbe_rot_gelb.png	0	880	547	72	111				0	Content		-72	-111	22885706	701103581
22902	08:53:50.376	00:00:22.902	1374	-1024	-768	-1	-1	-1	-1	4	-1024	-768	-1	-1	-1	-1	4		0	0						StimuliFarbe_rot_gelb.png	0	880	547	72	111				0	Content		-72	-111	22902331	701120206
22919	08:53:50.393	00:00:22.919	1375	-1024	-768	-1	-1	-1	-1	4	-1024	-768	-1	-1	-1	-1	4		0	0						StimuliFarbe_rot_gelb.png	0	880	547	72	111				0	Content		-72	-111	22919000	701136875
22936	08:53:50.410	00:00:22.935	1376	-1024	-768	-1	-1	-1	-1	4	-1024	-768	-1	-1	-1	-1	4		0	0						StimuliFarbe_rot_gelb.png	0	880	547	72	111				0	Content		-72	-111	22935581	701153456
22952	08:53:50.426	00:00:22.952	1377	-1024	-768	-1	-1	-1	-1	4	-1024	-768	-1	-1	-1	-1	4		0	0						StimuliFarbe_rot_gelb.png	0	880	547	72	111				0	Content		-72	-111	22952248	701170123
22969	08:53:50.443	00:00:22.968	1378	-1024	-768	-1	-1	-1	-1	4	-1024	-768	-1	-1	-1	-1	4		0	0						StimuliFarbe_rot_gelb.png	0	880	547	72	111				0	Content		-72	-111	22968916	701186791
22986	08:53:50.460	00:00:22.985	1379	-1024	-768	-1	-1	-1	-1	4	-1024	-768	-1	-1	-1	-1	4		0	0						StimuliFarbe_rot_gelb.png	0	880	547	72	111				0	Content		-72	-111	22985584	701203459
23002	08:53:50.476	00:00:23.002	1380	755,5027	779,8724	0,5004393	0,6900467	389,9093	2,817611	1	739,761	788,0503	0,5004579	0,6900451	389,9093	2,814006	3	31	756	780						StimuliFarbe_rot_gelb.png	0	880	547	72	111	827	672	150	0	Content		684	669	23002327	701220202
23019	08:53:50.493	00:00:23.018	1381	-1024	-768	-1	-1	-1	-1	4	-1024	-768	-1	-1	-1	-1	4	31	0	0						StimuliFarbe_rot_gelb.png	0	880	547	72	111	827	672	150	0	Content		-72	-111	23018860	701236735
23036	08:53:50.510	00:00:23.035	1382	-1024	-768	-1	-1	-1	-1	4	-1024	-768	-1	-1	-1	-1	4	31	0	0						StimuliFarbe_rot_gelb.png	0	880	547	72	111	827	672	150	0	Content		-72	-111	23035528	701253403
23052	08:53:50.526	00:00:23.052	1383	-1024	-768	-1	-1	-1	-1	4	-1024	-768	-1	-1	-1	-1	4	31	0	0						StimuliFarbe_rot_gelb.png	0	880	547	72	111	827	672	150	0	Content		-72	-111	23052024	701269899
23069	08:53:50.543	00:00:23.069	1384	-1024	-768	-1	-1	-1	-1	4	-1024	-768	-1	-1	-1	-1	4	31	0	0						StimuliFarbe_rot_gelb.png	0	880	547	72	111	827	672	150	0	Content		-72	-111	23069139	701287014
23086	08:53:50.560	00:00:23.085	1385	929,4204	848,6266	0,4940437	0,6901302	421,7115	3,242438	1	910,7335	859,5906	0,4940123	0,6901254	421,7115	3,238563	3	31	929	849						StimuliFarbe_rot_gelb.png	0	880	547	72	111	827	672	150	0	Content		857	738	23085523	701303398
23102	08:53:50.576	00:00:23.102	1386	899,4698	779,7577	0,4937453	0,6915329	421,7115	3,070116	1	884,7706	789,0637	0,4937616	0,6915314	421,7115	3,067312	3	31	899	780						StimuliFarbe_rot_gelb.png	0	880	547	72	111	827	672	150	0	Content		827	669	23102276	701320151
23119	08:53:50.593	00:00:23.118	1387	921,0486	782,8783	0,4937481	0,6915251	421,7115	3,113061	1	906,813	792,3145	0,4937644	0,6915237	421,7115	3,110486	3	31	921	783						StimuliFarbe_rot_gelb.png	0	880	547	72	111	827	672	150	0	Content		849	672	23118843	701336718
23136	08:53:50.610	00:00:23.135	1388	908,2745	785,999	0,4985594	0,6906269	405,4517	3,156006	1	896,8519	795,5652	0,4985594	0,6906269	405,4517	3,15366	3	31	908	786						StimuliFarbe_rot_gelb.png	0	880	547	72	111	827	672	150	0	Content		836	675	23135715	701353590
23152	08:53:50.626	00:00:23.152	1389	820,0841	832,0492	0,5043052	0,6899851	387,7298	2,96608	1	801,2496	841,5762	0,5042694	0,6899796	387,7298	2,961834	3	32	820	832						StimuliFarbe_rot_gelb.png	0	880	547	72	111	771	721	533	0	Content		748	721	23152012	701369887
23169	08:53:50.643	00:00:23.168	1390	-1024	-768	-1	-1	-1	-1	4	-1024	-768	-1	-1	-1	-1	4	32	0	0						StimuliFarbe_rot_gelb.png	0	880	547	72	111	771	721	533	0	Content		-72	-111	23168641	701386516
23185	08:53:50.659	00:00:23.185	1391	791,3739	841,7476	0,5036007	0,6883888	387,7298	3,090218	1	772,1425	851,3899	0,5035648	0,6883832	387,7298	3,085581	3	32	791	842						StimuliFarbe_rot_gelb.png	0	880	547	72	111	771	721	533	0	Content		719	731	23185389	701403264
23202	08:53:50.676	00:00:23.202	1392	840,178	834,0743	0,5015408	0,6877866	387,7298	2,996334	3	823,7825	836,6647	0,5014363	0,687956	393,8679	3,035418	1	32	824	837						StimuliFarbe_rot_gelb.png	0	880	547	72	111	771	721	533	0	Content		752	726	23202331	701420206
23219	08:53:50.693	00:00:23.218	1393	877,9042	818,3692	0,4989948	0,6869451	387,7298	2,884821	3	882,7459	828,2161	0,5012295	0,6869083	393,8679	2,925039	1	32	883	828						StimuliFarbe_rot_gelb.png	0	880	547	72	111	771	721	533	0	Content		811	717	23218763	701436638
23235	08:53:50.709	00:00:23.235	1394	866,9841	832,2632	0,5006945	0,6860663	387,7298	2,957593	3	860,9171	839,583	0,5007043	0,6861182	393,4866	2,995357	1	32	861	840						StimuliFarbe_rot_gelb.png	0	880	547	72	111	771	721	533	0	Content		789	729	23235387	701453262
23252	08:53:50.726	00:00:23.252	1395	839,3008	812,8938	0,4996726	0,6855145	387,7298	2,811507	3	842,0017	821,3524	0,4998103	0,6855058	393,4467	2,848313	1	32	842	821						StimuliFarbe_rot_gelb.png	0	880	547	72	111	771	721	533	0	Content		770	710	23252014	701469889
23269	08:53:50.743	00:00:23.268	1396	877,5222	823,4603	0,4994528	0,6846876	387,7298	2,835088	3	890,1406	832,713	0,4996266	0,6846765	395,4766	2,887936	1	32	890	833						StimuliFarbe_rot_gelb.png	0	880	547	72	111	771	721	533	0	Content		818	722	23268877	701486752
23286	08:53:50.760	00:00:23.285	1397	826,9584	814,9722	0,4984425	0,6840558	387,7298	2,859871	3	830,8508	823,5306	0,4985842	0,6840465	393,9522	2,900797	1	32	831	824						StimuliFarbe_rot_gelb.png	0	880	547	72	111	771	721	533	0	Content		759	713	23285577	701503452
23302	08:53:50.776	00:00:23.302	1398	840,4556	807,7296	0,4981405	0,6833516	387,7298	2,779945	3	843,5748	815,9928	0,4982733	0,6833428	393,5293	2,817029	1	32	844	816						StimuliFarbe_rot_gelb.png	0	880	547	72	111	771	721	533	0	Content		772	705	23302326	701520201
23319	08:53:50.793	00:00:23.318	1399	832,0844	811,5493	0,4977189	0,6828636	387,7298	2,823291	3	834,477	819,804	0,4978489	0,682855	393,4455	2,860108	1	32	834	820						StimuliFarbe_rot_gelb.png	0	880	547	72	111	771	721	533	0	Content		762	709	23318506	701536381
23335	08:53:50.809	00:00:23.335	1400	887,8	820,3845	0,4972655	0,6820724	393,4455	2,800355	3	871,009	829,8397	0,4972996	0,6820707	393,4455	2,796409	1	32	871	830						StimuliFarbe_rot_gelb.png	0	880	547	72	111	771	721	533	0	Content		799	719	23335256	701553131
23352	08:53:50.826	00:00:23.351	1401	841,4457	814,3694	0,497082	0,6816778	393,3678	2,859587	3	825,3358	823,4675	0,4971088	0,6816761	393,3678	2,85592	1	32	825	823						StimuliFarbe_rot_gelb.png	0	880	547	72	111	771	721	533	0	Content		753	712	23351892	701569767
23369	08:53:50.843	00:00:23.368	1402	910,2367	842,1498	0,4975337	0,6810142	394,8755	2,896279	3	895,3662	852,1181	0,4975596	0,6810126	394,8755	2,893299	1	32	895	852						StimuliFarbe_rot_gelb.png	0	880	547	72	111	771	721	533	0	Content		823	741	23368821	701586696
23385	08:53:50.859	00:00:23.385	1403	865,922	812,197	0,4969765	0,6814355	393,372	2,887121	3	850,1357	821,2627	0,4970037	0,6814339	393,372	2,883555	1	32	850	821						StimuliFarbe_rot_gelb.png	0	880	547	72	111	771	721	533	0	Content		778	710	23385250	701603125
23402	08:53:50.876	00:00:23.401	1404	859,5525	817,7729	0,4969996	0,6816727	393,3994	2,93288	3	843,7455	827,0349	0,4970264	0,681671	393,3994	2,929235	1	32	844	827						StimuliFarbe_rot_gelb.png	0	880	547	72	111	771	721	533	0	Content		772	716	23401747	701619622
23418	08:53:50.892	00:00:23.418	1405	902,0854	836,5715	0,4976143	0,6817582	394,8768	2,897326	3	887,0385	846,4147	0,4976402	0,6817566	394,8768	2,894164	1	32	887	846						StimuliFarbe_rot_gelb.png	0	880	547	72	111	771	721	533	0	Content		815	735	23418496	701636371
23436	08:53:50.910	00:00:23.435	1406	851,5573	814,9163	0,4973505	0,6823398	393,4776	2,893292	3	835,6049	824,0176	0,4973774	0,6823382	393,4776	2,889627	1	32	836	824						StimuliFarbe_rot_gelb.png	0	880	547	72	111	771	721	533	0	Content		764	713	23435624	701653499
23452	08:53:50.926	00:00:23.452	1407	847,6434	823,9989	0,497479	0,6824239	393,4843	2,899974	3	831,5619	833,2727	0,4975059	0,6824222	393,4843	2,896257	1	32	832	833						StimuliFarbe_rot_gelb.png	0	880	547	72	111	771	721	533	0	Content		760	722	23452246	701670121
23469	08:53:50.943	00:00:23.468	1408	843,2726	820,8543	0,4975389	0,6824942	393,4709	2,922612	3	827,1809	830,0653	0,4975659	0,6824926	393,4709	2,918868	1	32	827	830						StimuliFarbe_rot_gelb.png	0	880	547	72	111	771	721	533	0	Content		755	719	23468814	701686689
23485	08:53:50.959	00:00:23.485	1409	857,8793	832,3777	0,4975412	0,6825232	393,4825	2,90051	3	841,9969	841,9133	0,4975682	0,6825215	393,4825	2,896977	1	32	842	842						StimuliFarbe_rot_gelb.png	0	880	547	72	111	771	721	533	0	Content		770	731	23485120	701702995
23502	08:53:50.976	00:00:23.501	1410	849,6907	817,8009	0,4975121	0,6827341	393,4779	2,935104	3	833,4707	826,8234	0,4975397	0,6827325	393,4779	2,93125	1	32	833	827						StimuliFarbe_rot_gelb.png	0	880	547	72	111	771	721	533	0	Content		761	716	23501742	701719617
23518	08:53:50.992	00:00:23.518	1411	918,7049	826,5255	0,4979943	0,68254	394,9398	2,974522	3	904,0151	836,2334	0,4980202	0,6825384	394,9397	2,971397	1	32	904	836						StimuliFarbe_rot_gelb.png	0	880	547	72	111	771	721	533	0	Content		832	725	23518367	701736242
23535	08:53:51.009	00:00:23.535	1412	907,3452	828,1536	0,4979064	0,6826268	394,9397	2,870404	3	890,7117	837,8549	0,4979404	0,6826251	394,9397	2,866363	1	32	891	838						StimuliFarbe_rot_gelb.png	0	880	547	72	111	771	721	533	0	Content		819	727	23535492	701753367
23552	08:53:51.026	00:00:23.552	1413	858,1807	842,5068	0,4972328	0,6831188	393,817	2,983069	3	842,2605	852,2269	0,49726	0,6831172	393,817	2,979357	1	32	842	852						StimuliFarbe_rot_gelb.png	0	880	547	72	111	771	721	533	0	Content		770	741	23552244	701770119
23569	08:53:51.043	00:00:23.568	1414	864,4365	818,838	0,4970289	0,683346	393,537	2,984273	3	848,7564	828,1696	0,4970558	0,6833443	393,5369	2,98063	1	32	849	828						StimuliFarbe_rot_gelb.png	0	880	547	72	111	771	721	533	0	Content		777	717	23568685	701786560
23585	08:53:51.059	00:00:23.585	1415	861,3874	828,6494	0,4964029	0,6831957	393,537	2,940535	3	844,2593	838,1831	0,4964371	0,683194	393,537	2,936188	1	32	844	838						StimuliFarbe_rot_gelb.png	0	880	547	72	111	771	721	533	0	Content		772	727	23585118	701802993
23602	08:53:51.076	00:00:23.601	1416	878,9218	811,3574	0,4962724	0,683535	393,537	3,036654	3	862,0998	820,6152	0,4963065	0,6835333	393,537	3,032136	1	32	862	821						StimuliFarbe_rot_gelb.png	0	880	547	72	111	771	721	533	0	Content		790	710	23601742	701819617
23618	08:53:51.092	00:00:23.618	1417	897,6334	837,8632	0,4961064	0,6836598	393,537	2,99945	3	881,0491	847,6939	0,4961406	0,6836581	393,537	2,995219	1	32	881	848						StimuliFarbe_rot_gelb.png	0	880	547	72	111	771	721	533	0	Content		809	737	23618367	701836242
23635	08:53:51.109	00:00:23.635	1418	844,325	810,0199	0,4960398	0,6841959	393,8472	3,0441	3	828,449	819,1184	0,4960664	0,6841943	393,8472	3,04021	1	32	828	819						StimuliFarbe_rot_gelb.png	0	880	547	72	111	771	721	533	0	Content		756	708	23635361	701853236
23652	08:53:51.126	00:00:23.651	1419	803,2227	805,7236	0,496931	0,6838185	391,807	3,126945	3	788,9261	821,9753	0,496931	0,6838185	391,807	3,123437	1	32	789	822						StimuliFarbe_rot_gelb.png	0	880	547	72	111	771	721	533	0	Content		717	711	23651883	701869758
23668	08:53:51.142	00:00:23.668	1420	861,0167	862,2416	0,4959059	0,6843263	393,8472	3,169479	3	842,6815	872,6442	0,4958709	0,6843209	393,8472	3,165385	1	32	843	873						StimuliFarbe_rot_gelb.png	0	880	547	72	111	771	721	533	0	Content		771	762	23668494	701886369
23685	08:53:51.159	00:00:23.684	1421	-1024	-768	-1	-1	-1	-1	4	-1024	-768	-1	-1	-1	-1	4	33	0	0						StimuliFarbe_rot_gelb.png	0	880	547	72	111	835	773	233	0	Content		-72	-111	23684989	701902864
23702	08:53:51.176	00:00:23.701	1422	2220,863	830,824	0,5038061	0,6849371	393,8472	3,932303	3	-1024	-768	-1	-1	-1	-1	4	33	2221	831						StimuliFarbe_rot_gelb.png	0	880	547	72	111	835	773	233	0	Content		2149	720	23701981	701919856
23719	08:53:51.193	00:00:23.718	1423	-1024	-768	-1	-1	-1	-1	4	-1024	-768	-1	-1	-1	-1	4	33	0	0						StimuliFarbe_rot_gelb.png	0	880	547	72	111	835	773	233	0	Content		-72	-111	23718738	701936613
23735	08:53:51.209	00:00:23.735	1424	944,7132	893,1274	0,501938	0,6842207	416,0322	3,585871	3	923,1257	904,9426	0,5019206	0,684216	416,0322	3,579745	1	33	923	905						StimuliFarbe_rot_gelb.png	0	880	547	72	111	835	773	233	0	Content		851	794	23735354	701953229
23752	08:53:51.226	00:00:23.751	1425	864,8565	858,379	0,4949796	0,6849411	394,5566	3,308235	3	826,4599	861,2298	0,4947529	0,6850988	394,3609	3,297997	1	33	826	861						StimuliFarbe_rot_gelb.png	0	880	547	72	111	835	773	233	0	Content		754	750	23751612	701969487
23768	08:53:51.242	00:00:23.768	1426	933,052	865,7958	0,4877858	0,6846493	417,6997	3,348216	3	914,6741	877,0201	0,4877539	0,6846445	417,6997	3,344195	1	33	915	877						StimuliFarbe_rot_gelb.png	0	880	547	72	111	835	773	233	0	Content		843	766	23768238	701986113
23785	08:53:51.259	00:00:23.785	1427	838,5468	850,2744	0,494469	0,685287	394,3609	3,179896	3	819,8193	860,3668	0,4944341	0,6852816	394,3609	3,175499	1	33	820	860						StimuliFarbe_rot_gelb.png	0	880	547	72	111	835	773	233	0	Content		748	749	23785111	702002986
23802	08:53:51.276	00:00:23.801	1428	948,0699	872,2148	0,4999102	0,6846508	411,2588	3,470027	3	931,5394	883,5156	0,4999428	0,6846457	411,2588	3,465105	1	33	932	884						StimuliFarbe_rot_gelb.png	0	880	547	72	111	835	773	233	0	Content		860	773	23801926	702019801
23818	08:53:51.292	00:00:23.818	1429	899,5031	909,9368	0,5008156	0,6843057	416,014	3,650493	3	881,8321	922,0516	0,5008475	0,6843007	416,014	3,64473	1	33	882	922						StimuliFarbe_rot_gelb.png	0	880	547	72	111	835	773	233	0	Content		810	811	23818230	702036105
23835	08:53:51.309	00:00:23.834	1430	924,6362	902,7729	0,5016235	0,6845784	419,7387	3,67082	3	907,2729	914,9006	0,5016549	0,6845735	419,7387	3,665213	1	33	907	915						StimuliFarbe_rot_gelb.png	0	880	547	72	111	835	773	233	0	Content		835	804	23834864	702052739
23852	08:53:51.326	00:00:23.851	1431	921,9838	894,4541	0,5009654	0,6846879	418,8901	3,691683	3	904,5946	906,3502	0,5009971	0,684683	418,8901	3,685901	1	33	905	906						StimuliFarbe_rot_gelb.png	0	880	547	72	111	835	773	233	0	Content		833	795	23851602	702069477
23868	08:53:51.342	00:00:23.868	1432	-1024	-768	-1	-1	-1	-1	4	-1024	-768	-1	-1	-1	-1	4	33	0	0						StimuliFarbe_rot_gelb.png	0	880	547	72	111	835	773	233	0	Content		-72	-111	23868468	702086343
23885	08:53:51.359	00:00:23.884	1433	968,4506	910,6604	0,5018138	0,6848509	425,5663	3,746731	3	951,5726	923,2557	0,5018446	0,6848461	425,5663	3,741299	1	33	952	923						StimuliFarbe_rot_gelb.png	0	880	547	72	111	835	773	233	0	Content		880	812	23884976	702102851
23902	08:53:51.376	00:00:23.901	1434	962,4236	901,2599	0,4994932	0,6844452	421,2914	3,778239	3	945,764	913,5293	0,4995246	0,6844403	421,2914	3,772708	1	33	946	914						StimuliFarbe_rot_gelb.png	0	880	547	72	111	835	773	233	0	Content		874	803	23901723	702119598
23918	08:53:51.392	00:00:23.918	1435	824,5886	860,8689	0,4898632	0,684016	395,0491	3,473106	3	835,2903	855,8375	0,4902286	0,6843734	395,0491	3,472486	1	34	835	856						StimuliFarbe_rot_gelb.png	0	880	547	72	111	750	778	133	0	Content		763	745	23918474	702136349
23935	08:53:51.409	00:00:23.935	1436	770,5046	843,7438	0,4880697	0,6820217	395,0491	3,327157	3	750,7376	853,53	0,4880348	0,6820164	395,0491	3,321911	1	34	751	854						StimuliFarbe_rot_gelb.png	0	880	547	72	111	750	778	133	0	Content		679	743	23935097	702152972
23952	08:53:51.426	00:00:23.951	1437	-1024	-768	-1	-1	-1	-1	4	-1024	-768	-1	-1	-1	-1	4	34	0	0						StimuliFarbe_rot_gelb.png	0	880	547	72	111	750	778	133	0	Content		-72	-111	23951726	702169601
23969	08:53:51.443	00:00:23.968	1438	910,5746	900,5664	0,4843222	0,674643	395,4348	3,411362	3	859,1133	895,0009	0,4839446	0,6750276	395,4348	3,398882	1	34	859	895						StimuliFarbe_rot_gelb.png	0	880	547	72	111	750	778	133	0	Content		787	784	23968542	702186417
23985	08:53:51.459	00:00:23.984	1439	-1024	-768	-1	-1	-1	-1	4	-1024	-768	-1	-1	-1	-1	4	34	0	0						StimuliFarbe_rot_gelb.png	0	880	547	72	111	750	778	133	0	Content		-72	-111	23984854	702202729
24002	08:53:51.476	00:00:24.001	1440	802,1011	906,3033	0,4757418	0,6645172	394,827	3,285809	3	793,3456	911,0169	0,4758771	0,6646573	394,827	3,282256	1	34	793	911						StimuliFarbe_rot_gelb.png	0	880	547	72	111	750	778	133	0	Content		721	800	24001722	702219597
24018	08:53:51.492	00:00:24.018	1441	840,5359	878,5834	0,4719288	0,6586096	396,7366	3,166763	3	824,337	889,2526	0,4719541	0,6586081	396,7365	3,162706	1	34	824	889						StimuliFarbe_rot_gelb.png	0	880	547	72	111	750	778	133	0	Content		752	778	24018096	702235971
24035	08:53:51.509	00:00:24.035	1442	837,9879	858,417	0,4666883	0,6528702	395,324	3,027637	3	821,6206	867,8824	0,4667154	0,6528686	395,3239	3,023257	1	34	822	868						StimuliFarbe_rot_gelb.png	0	880	547	72	111	750	778	133	0	Content		750	757	24035089	702252964
24051	08:53:51.525	00:00:24.051	1443	779,8099	882,4133	0,4606602	0,6463515	395,324	3,285956	3	761,2212	892,8514	0,4606939	0,64635	395,324	3,280389	1	35	761	893						StimuliFarbe_rot_gelb.png	0	880	547	72	111	675	796	150	0	Content		689	782	24051343	702269218
24068	08:53:51.542	00:00:24.068	1444	767,8478	876,1968	0,4552941	0,6400046	395,324	3,236218	3	749,0785	886,4632	0,4553278	0,6400031	395,324	3,230707	1	35	749	886						StimuliFarbe_rot_gelb.png	0	880	547	72	111	675	796	150	0	Content		677	775	24068284	702286159
24085	08:53:51.559	00:00:24.084	1445	765,7602	904,4045	0,4492393	0,6338326	395,324	3,306747	3	746,8367	915,3295	0,449273	0,6338311	395,324	3,30111	1	35	747	915						StimuliFarbe_rot_gelb.png	0	880	547	72	111	675	796	150	0	Content		675	804	24084589	702302464
24102	08:53:51.576	00:00:24.101	1446	-1024	-768	-1	-1	-1	-1	4	-1024	-768	-1	-1	-1	-1	4	35	0	0						StimuliFarbe_rot_gelb.png	0	880	547	72	111	675	796	150	0	Content		-72	-111	24101530	702319405
24118	08:53:51.592	00:00:24.117	1447	-1024	-768	-1	-1	-1	-1	4	-1024	-768	-1	-1	-1	-1	4	35	0	0						StimuliFarbe_rot_gelb.png	0	880	547	72	111	675	796	150	0	Content		-72	-111	24117958	702335833
24135	08:53:51.609	00:00:24.134	1448	-1024	-768	-1	-1	-1	-1	4	-1024	-768	-1	-1	-1	-1	4	35	0	0						StimuliFarbe_rot_gelb.png	0	880	547	72	111	675	796	150	0	Content		-72	-111	24134695	702352570
24151	08:53:51.625	00:00:24.151	1449	680,9409	889,2589	0,4231852	0,6101294	395,324	3,208081	3	661,829	899,7031	0,4232111	0,6101279	395,324	3,202744	3	35	0	0						StimuliFarbe_rot_gelb.png	0	880	547	72	111	675	796	150	0	Content		-72	-111	24151330	702369205
24168	08:53:51.642	00:00:24.167	1450	682,2029	889,2135	0,4154802	0,604891	392,1517	3,298681	3	661,7192	899,6638	0,4154802	0,604891	392,1517	3,292662	1	35	662	900						StimuliFarbe_rot_gelb.png	0	880	547	72	111	675	796	150	0	Content		590	789	24167955	702385830
24185	08:53:51.659	00:00:24.184	1451	645,6346	939,9319	0,4099652	0,6007354	392,1518	3,226742	1	627,0934	951,622	0,4099835	0,600734	392,1518	3,221777	3	35	646	940						StimuliFarbe_rot_gelb.png	0	880	547	72	111	675	796	150	0	Content		574	829	24184579	702402454
24201	08:53:51.675	00:00:24.201	1452	-1024	-768	-1	-1	-1	-1	4	-1024	-768	-1	-1	-1	-1	4		0	0						StimuliFarbe_rot_gelb.png	0	880	547	72	111				0	Content		-72	-111	24201203	702419078
24218	08:53:51.692	00:00:24.217	1453	-1024	-768	-1	-1	-1	-1	4	-1024	-768	-1	-1	-1	-1	4		0	0						StimuliFarbe_rot_gelb.png	0	880	547	72	111				0	Content		-72	-111	24217833	702435708
24235	08:53:51.709	00:00:24.234	1454	-1024	-768	-1	-1	-1	-1	4	-1024	-768	-1	-1	-1	-1	4		0	0						StimuliFarbe_rot_gelb.png	0	880	547	72	111				0	Content		-72	-111	24234575	702452450
24251	08:53:51.725	00:00:24.251	1455	-1024	-768	-1	-1	-1	-1	4	-1024	-768	-1	-1	-1	-1	4		0	0						StimuliFarbe_rot_gelb.png	0	880	547	72	111				0	Content		-72	-111	24251074	702468949
24268	08:53:51.742	00:00:24.267	1456	-1024	-768	-1	-1	-1	-1	4	-1024	-768	-1	-1	-1	-1	4		0	0						StimuliFarbe_rot_gelb.png	0	880	547	72	111				0	Content		-72	-111	24267699	702485574
24284	08:53:51.758	00:00:24.284	1457	-1024	-768	-1	-1	-1	-1	4	-1024	-768	-1	-1	-1	-1	4		0	0						StimuliFarbe_rot_gelb.png	0	880	547	72	111				0	Content		-72	-111	24284448	702502323
24301	08:53:51.775	00:00:24.301	1458	-1024	-768	-1	-1	-1	-1	4	-1024	-768	-1	-1	-1	-1	4		0	0						StimuliFarbe_rot_gelb.png	0	880	547	72	111				0	Content		-72	-111	24301070	702518945
24318	08:53:51.792	00:00:24.317	1459	-1024	-768	-1	-1	-1	-1	4	-1024	-768	-1	-1	-1	-1	4		0	0						StimuliFarbe_rot_gelb.png	0	880	547	72	111				0	Content		-72	-111	24317696	702535571
24334	08:53:51.808	00:00:24.334	1460	-1024	-768	-1	-1	-1	-1	4	-1024	-768	-1	-1	-1	-1	4		0	0						StimuliFarbe_rot_gelb.png	0	880	547	72	111				0	Content		-72	-111	24334320	702552195
24351	08:53:51.825	00:00:24.351	1461	-1024	-768	-1	-1	-1	-1	4	-1024	-768	-1	-1	-1	-1	4		0	0						StimuliFarbe_rot_gelb.png	0	880	547	72	111				0	Content		-72	-111	24351069	702568944
24368	08:53:51.842	00:00:24.367	1462	-1024	-768	-1	-1	-1	-1	4	-1024	-768	-1	-1	-1	-1	4		0	0						StimuliFarbe_rot_gelb.png	0	880	547	72	111				0	Content		-72	-111	24367691	702585566
24384	08:53:51.858	00:00:24.384	1463	-1024	-768	-1	-1	-1	-1	4	-1024	-768	-1	-1	-1	-1	4		0	0						StimuliFarbe_rot_gelb.png	0	880	547	72	111				0	Content		-72	-111	24384317	702602192
24401	08:53:51.875	00:00:24.400	1464	-1024	-768	-1	-1	-1	-1	4	-1024	-768	-1	-1	-1	-1	4		0	0						StimuliFarbe_rot_gelb.png	0	880	547	72	111				0	Content		-72	-111	24400940	702618815
24418	08:53:51.892	00:00:24.417	1465	-1024	-768	-1	-1	-1	-1	4	-1024	-768	-1	-1	-1	-1	4		0	0						StimuliFarbe_rot_gelb.png	0	880	547	72	111				0	Content		-72	-111	24417689	702635564
24434	08:53:51.908	00:00:24.434	1466	-1024	-768	-1	-1	-1	-1	4	-1024	-768	-1	-1	-1	-1	4		0	0						StimuliFarbe_rot_gelb.png	0	880	547	72	111				0	Content		-72	-111	24434308	702652183
24451	08:53:51.925	00:00:24.450	1467	-1024	-768	-1	-1	-1	-1	4	-1024	-768	-1	-1	-1	-1	4		0	0						StimuliFarbe_rot_gelb.png	0	880	547	72	111				0	Content		-72	-111	24450934	702668809
24468	08:53:51.942	00:00:24.467	1468	-1024	-768	-1	-1	-1	-1	4	-1024	-768	-1	-1	-1	-1	4		0	0						StimuliFarbe_rot_gelb.png	0	880	547	72	111				0	Content		-72	-111	24467683	702685558
24485	08:53:51.959	00:00:24.484	1469	-1024	-768	-1	-1	-1	-1	4	-1024	-768	-1	-1	-1	-1	4		0	0						StimuliFarbe_rot_gelb.png	0	880	547	72	111				0	Content		-72	-111	24484766	702702641
24501	08:53:51.975	00:00:24.501	1470	-1024	-768	-1	-1	-1	-1	4	-1024	-768	-1	-1	-1	-1	4		0	0						StimuliFarbe_rot_gelb.png	0	880	547	72	111				0	Content		-72	-111	24501058	702718933
24518	08:53:51.992	00:00:24.517	1471	-1024	-768	-1	-1	-1	-1	4	-1024	-768	-1	-1	-1	-1	4		0	0						StimuliFarbe_rot_gelb.png	0	880	547	72	111				0	Content		-72	-111	24517682	702735557
24534	08:53:52.008	00:00:24.534	1472	-1024	-768	-1	-1	-1	-1	4	-1024	-768	-1	-1	-1	-1	4		0	0						StimuliFarbe_rot_gelb.png	0	880	547	72	111				0	Content		-72	-111	24534177	702752052
24551	08:53:52.025	00:00:24.550	1473	-1024	-768	-1	-1	-1	-1	4	-1024	-768	-1	-1	-1	-1	4		0	0						StimuliFarbe_rot_gelb.png	0	880	547	72	111				0	Content		-72	-111	24550926	702768801
24568	08:53:52.042	00:00:24.567	1474	-1024	-768	-1	-1	-1	-1	4	-1024	-768	-1	-1	-1	-1	4		0	0						StimuliFarbe_rot_gelb.png	0	880	547	72	111				0	Content		-72	-111	24567552	702785427
24584	08:53:52.058	00:00:24.584	1475	-1024	-768	-1	-1	-1	-1	4	-1024	-768	-1	-1	-1	-1	4		0	0						StimuliFarbe_rot_gelb.png	0	880	547	72	111				0	Content		-72	-111	24584178	702802053
24601	08:53:52.075	00:00:24.600	1476	-1024	-768	-1	-1	-1	-1	4	-1024	-768	-1	-1	-1	-1	4		0	0						StimuliFarbe_rot_gelb.png	0	880	547	72	111				0	Content		-72	-111	24600846	702818721
24618	08:53:52.092	00:00:24.617	1477	-1024	-768	-1	-1	-1	-1	4	-1024	-768	-1	-1	-1	-1	4		0	0						StimuliFarbe_rot_gelb.png	0	880	547	72	111				0	Content		-72	-111	24617552	702835427
24634	08:53:52.108	00:00:24.634	1478	-1024	-768	-1	-1	-1	-1	4	-1024	-768	-1	-1	-1	-1	4		0	0						StimuliFarbe_rot_gelb.png	0	880	547	72	111				0	Content		-72	-111	24634175	702852050
24651	08:53:52.125	00:00:24.650	1479	-1024	-768	-1	-1	-1	-1	4	-1024	-768	-1	-1	-1	-1	4		0	0						StimuliFarbe_rot_gelb.png	0	880	547	72	111				0	Content		-72	-111	24650798	702868673
24668	08:53:52.142	00:00:24.667	1480	-1024	-768	-1	-1	-1	-1	4	-1024	-768	-1	-1	-1	-1	4		0	0						StimuliFarbe_rot_gelb.png	0	880	547	72	111				0	Content		-72	-111	24667547	702885422
24684	08:53:52.158	00:00:24.684	1481	-1024	-768	-1	-1	-1	-1	4	-1024	-768	-1	-1	-1	-1	4		0	0						StimuliFarbe_rot_gelb.png	0	880	547	72	111				0	Content		-72	-111	24684170	702902045
24701	08:53:52.175	00:00:24.700	1482	-1024	-768	-1	-1	-1	-1	4	-1024	-768	-1	-1	-1	-1	4		0	0						StimuliFarbe_rot_gelb.png	0	880	547	72	111				0	Content		-72	-111	24700799	702918674
24717	08:53:52.191	00:00:24.717	1483	-1024	-768	-1	-1	-1	-1	4	-1024	-768	-1	-1	-1	-1	4		0	0						StimuliFarbe_rot_gelb.png	0	880	547	72	111				0	Content		-72	-111	24717424	702935299
24734	08:53:52.208	00:00:24.734	1484	-1024	-768	-1	-1	-1	-1	4	-1024	-768	-1	-1	-1	-1	4		0	0						StimuliFarbe_rot_gelb.png	0	880	547	72	111				0	Content		-72	-111	24734050	702951925
24751	08:53:52.225	00:00:24.750	1485	-1024	-768	-1	-1	-1	-1	4	-1024	-768	-1	-1	-1	-1	4		0	0						StimuliFarbe_rot_gelb.png	0	880	547	72	111				0	Content		-72	-111	24750803	702968678
24767	08:53:52.241	00:00:24.767	1486	-1024	-768	-1	-1	-1	-1	4	-1024	-768	-1	-1	-1	-1	4		0	0						StimuliFarbe_rot_gelb.png	0	880	547	72	111				0	Content		-72	-111	24767427	702985302
24784	08:53:52.258	00:00:24.784	1487	-1024	-768	-1	-1	-1	-1	4	-1024	-768	-1	-1	-1	-1	4		0	0						StimuliFarbe_rot_gelb.png	0	880	547	72	111				0	Content		-72	-111	24784053	703001928
24801	08:53:52.275	00:00:24.800	1488	-1024	-768	-1	-1	-1	-1	4	-1024	-768	-1	-1	-1	-1	4		0	0						StimuliFarbe_rot_gelb.png	0	880	547	72	111				0	Content		-72	-111	24800677	703018552
24817	08:53:52.291	00:00:24.817	1489	-1024	-768	-1	-1	-1	-1	4	-1024	-768	-1	-1	-1	-1	4		0	0						StimuliFarbe_rot_gelb.png	0	880	547	72	111				0	Content		-72	-111	24817426	703035301
24834	08:53:52.308	00:00:24.834	1490	-1024	-768	-1	-1	-1	-1	4	-1024	-768	-1	-1	-1	-1	4		0	0						StimuliFarbe_rot_gelb.png	0	880	547	72	111				0	Content		-72	-111	24834052	703051927
24851	08:53:52.325	00:00:24.850	1491	-1024	-768	-1	-1	-1	-1	4	-1024	-768	-1	-1	-1	-1	4		0	0						StimuliFarbe_rot_gelb.png	0	880	547	72	111				0	Content		-72	-111	24850674	703068549
24867	08:53:52.341	00:00:24.867	1492	-1024	-768	-1	-1	-1	-1	4	-1024	-768	-1	-1	-1	-1	4		0	0						StimuliFarbe_rot_gelb.png	0	880	547	72	111				0	Content		-72	-111	24867299	703085174
24884	08:53:52.358	00:00:24.884	1493	-1024	-768	-1	-1	-1	-1	4	-1024	-768	-1	-1	-1	-1	4		0	0						StimuliFarbe_rot_gelb.png	0	880	547	72	111				0	Content		-72	-111	24884050	703101925
24901	08:53:52.375	00:00:24.900	1494	-1024	-768	-1	-1	-1	-1	4	-1024	-768	-1	-1	-1	-1	4		0	0						StimuliFarbe_rot_gelb.png	0	880	547	72	111				0	Content		-72	-111	24900672	703118547
24917	08:53:52.391	00:00:24.917	1495	-1024	-768	-1	-1	-1	-1	4	-1024	-768	-1	-1	-1	-1	4		0	0						StimuliFarbe_rot_gelb.png	0	880	547	72	111				0	Content		-72	-111	24917296	703135171
24934	08:53:52.408	00:00:24.934	1496	-1024	-768	-1	-1	-1	-1	4	-1024	-768	-1	-1	-1	-1	4		0	0						StimuliFarbe_rot_gelb.png	0	880	547	72	111				0	Content		-72	-111	24934040	703151915
24951	08:53:52.425	00:00:24.950	1497	-1024	-768	-1	-1	-1	-1	4	-1024	-768	-1	-1	-1	-1	4		0	0						StimuliFarbe_rot_gelb.png	0	880	547	72	111				0	Content		-72	-111	24950670	703168545
24967	08:53:52.441	00:00:24.967	1498	-1024	-768	-1	-1	-1	-1	4	-1024	-768	-1	-1	-1	-1	4		0	0						StimuliFarbe_rot_gelb.png	0	880	547	72	111				0	Content		-72	-111	24967293	703185168
24984	08:53:52.458	00:00:24.983	1499	-1024	-768	-1	-1	-1	-1	4	-1024	-768	-1	-1	-1	-1	4		0	0						StimuliFarbe_rot_gelb.png	0	880	547	72	111				0	Content		-72	-111	24983919	703201794
25001	08:53:52.475	00:00:25.000	1500	-1024	-768	-1	-1	-1	-1	4	-1024	-768	-1	-1	-1	-1	4		0	0						StimuliFarbe_rot_gelb.png	0	880	547	72	111				0	Content		-72	-111	25000669	703218544
25017	08:53:52.491	00:00:25.017	1501	-1024	-768	-1	-1	-1	-1	4	-1024	-768	-1	-1	-1	-1	4		0	0						StimuliFarbe_rot_gelb.png	0	880	547	72	111				0	Content		-72	-111	25017292	703235167
25034	08:53:52.508	00:00:25.033	1502	-1024	-768	-1	-1	-1	-1	4	-1024	-768	-1	-1	-1	-1	4		0	0						StimuliFarbe_rot_gelb.png	0	880	547	72	111				0	Content		-72	-111	25033915	703251790
25051	08:53:52.525	00:00:25.050	1503	-1024	-768	-1	-1	-1	-1	4	-1024	-768	-1	-1	-1	-1	4		0	0						StimuliFarbe_rot_gelb.png	0	880	547	72	111				0	Content		-72	-111	25050541	703268416
25067	08:53:52.541	00:00:25.067	1504	-1024	-768	-1	-1	-1	-1	4	-1024	-768	-1	-1	-1	-1	4		0	0						StimuliFarbe_rot_gelb.png	0	880	547	72	111				0	Content		-72	-111	25067290	703285165
25084	08:53:52.558	00:00:25.083	1505	-1024	-768	-1	-1	-1	-1	4	-1024	-768	-1	-1	-1	-1	4		0	0						StimuliFarbe_rot_gelb.png	0	880	547	72	111				0	Content		-72	-111	25083916	703301791
25101	08:53:52.575	00:00:25.100	1506	-1024	-768	-1	-1	-1	-1	4	-1024	-768	-1	-1	-1	-1	4		0	0						StimuliFarbe_rot_gelb.png	0	880	547	72	111				0	Content		-72	-111	25100538	703318413
25117	08:53:52.591	00:00:25.117	1507	-1024	-768	-1	-1	-1	-1	4	-1024	-768	-1	-1	-1	-1	4		0	0						StimuliFarbe_rot_gelb.png	0	880	547	72	111				0	Content		-72	-111	25117162	703335037
25134	08:53:52.608	00:00:25.133	1508	-1024	-768	-1	-1	-1	-1	4	-1024	-768	-1	-1	-1	-1	4		0	0						StimuliFarbe_rot_gelb.png	0	880	547	72	111				0	Content		-72	-111	25133913	703351788
25151	08:53:52.625	00:00:25.150	1509	-1024	-768	-1	-1	-1	-1	4	-1024	-768	-1	-1	-1	-1	4		0	0						StimuliFarbe_rot_gelb.png	0	880	547	72	111				0	Content		-72	-111	25150535	703368410
25167	08:53:52.641	00:00:25.167	1510	-1024	-768	-1	-1	-1	-1	4	-1024	-768	-1	-1	-1	-1	4		0	0						StimuliFarbe_rot_gelb.png	0	880	547	72	111				0	Content		-72	-111	25167160	703385035
25184	08:53:52.658	00:00:25.183	1511	-1024	-768	-1	-1	-1	-1	4	-1024	-768	-1	-1	-1	-1	4		0	0						StimuliFarbe_rot_gelb.png	0	880	547	72	111				0	Content		-72	-111	25183783	703401658
25201	08:53:52.675	00:00:25.200	1512	-1024	-768	-1	-1	-1	-1	4	-1024	-768	-1	-1	-1	-1	4		0	0						StimuliFarbe_rot_gelb.png	0	880	547	72	111				0	Content		-72	-111	25200533	703418408
25217	08:53:52.691	00:00:25.217	1513	-1024	-768	-1	-1	-1	-1	4	-1024	-768	-1	-1	-1	-1	4		0	0						StimuliFarbe_rot_gelb.png	0	880	547	72	111				0	Content		-72	-111	25217283	703435158
25234	08:53:52.708	00:00:25.233	1514	-1024	-768	-1	-1	-1	-1	4	-1024	-768	-1	-1	-1	-1	4		0	0						StimuliFarbe_rot_gelb.png	0	880	547	72	111				0	Content		-72	-111	25233781	703451656
25251	08:53:52.725	00:00:25.250	1515	-1024	-768	-1	-1	-1	-1	4	-1024	-768	-1	-1	-1	-1	4		0	0						StimuliFarbe_rot_gelb.png	0	880	547	72	111				0	Content		-72	-111	25250529	703468404
25267	08:53:52.741	00:00:25.267	1516	-1024	-768	-1	-1	-1	-1	4	-1024	-768	-1	-1	-1	-1	4		0	0						StimuliFarbe_rot_gelb.png	0	880	547	72	111				0	Content		-72	-111	25267154	703485029
25284	08:53:52.758	00:00:25.284	1517	-1024	-768	-1	-1	-1	-1	4	-1024	-768	-1	-1	-1	-1	4		0	0						StimuliFarbe_rot_gelb.png	0	880	547	72	111				0	Content		-72	-111	25284222	703502097
25302	08:53:52.776	00:00:25.301	1518	-1024	-768	-1	-1	-1	-1	4	-1024	-768	-1	-1	-1	-1	4		0	0						StimuliFarbe_rot_gelb.png	0	880	547	72	111				0	Content		-72	-111	25301597	703519472
25319	08:53:52.793	00:00:25.318	1519	-1024	-768	-1	-1	-1	-1	4	-1024	-768	-1	-1	-1	-1	4		0	0						StimuliFarbe_rot_gelb.png	0	880	547	72	111				0	Content		-72	-111	25318968	703536843
25334	08:53:52.808	00:00:25.333	1520	-1024	-768	-1	-1	-1	-1	4	-1024	-768	-1	-1	-1	-1	4		0	0						StimuliFarbe_rot_gelb.png	0	880	547	72	111				0	Content		-72	-111	25333774	703551649
25350	08:53:52.824	00:00:25.350	1521	-1024	-768	-1	-1	-1	-1	4	-1024	-768	-1	-1	-1	-1	4		0	0						StimuliFarbe_rot_gelb.png	0	880	547	72	111				0	Content		-72	-111	25350398	703568273
25367	08:53:52.841	00:00:25.367	1522	-1024	-768	-1	-1	-1	-1	4	-1024	-768	-1	-1	-1	-1	4		0	0						StimuliFarbe_rot_gelb.png	0	880	547	72	111				0	Content		-72	-111	25367146	703585021
25384	08:53:52.858	00:00:25.383	1523	-1024	-768	-1	-1	-1	-1	4	-1024	-768	-1	-1	-1	-1	4		0	0						StimuliFarbe_rot_gelb.png	0	880	547	72	111				0	Content		-72	-111	25383768	703601643
25400	08:53:52.874	00:00:25.400	1524	-1024	-768	-1	-1	-1	-1	4	-1024	-768	-1	-1	-1	-1	4		0	0						StimuliFarbe_rot_gelb.png	0	880	547	72	111				0	Content		-72	-111	25400391	703618266
25417	08:53:52.891	00:00:25.417	1525	-1024	-768	-1	-1	-1	-1	4	-1024	-768	-1	-1	-1	-1	4		0	0						StimuliFarbe_rot_gelb.png	0	880	547	72	111				0	Content		-72	-111	25417016	703634891
25434	08:53:52.908	00:00:25.434	1526	-1024	-768	-1	-1	-1	-1	4	-1024	-768	-1	-1	-1	-1	4		0	0						StimuliFarbe_rot_gelb.png	0	880	547	72	111				0	Content		-72	-111	25434210	703652085
25451	08:53:52.925	00:00:25.451	1527	-1024	-768	-1	-1	-1	-1	4	-1024	-768	-1	-1	-1	-1	4		0	0						StimuliFarbe_rot_gelb.png	0	880	547	72	111				0	Content		-72	-111	25451458	703669333
25469	08:53:52.943	00:00:25.468	1528	-1024	-768	-1	-1	-1	-1	4	-1024	-768	-1	-1	-1	-1	4		0	0						StimuliFarbe_rot_gelb.png	0	880	547	72	111				0	Content		-72	-111	25468834	703686709
25484	08:53:52.958	00:00:25.483	1529	-1024	-768	-1	-1	-1	-1	4	-1024	-768	-1	-1	-1	-1	4		0	0						StimuliFarbe_rot_gelb.png	0	880	547	72	111				0	Content		-72	-111	25483639	703701514
25500	08:53:52.974	00:00:25.500	1530	-1024	-768	-1	-1	-1	-1	4	-1024	-768	-1	-1	-1	-1	4		0	0						StimuliFarbe_rot_gelb.png	0	880	547	72	111				0	Content		-72	-111	25500391	703718266
25517	08:53:52.991	00:00:25.517	1531	-1024	-768	-1	-1	-1	-1	4	-1024	-768	-1	-1	-1	-1	4		0	0						StimuliFarbe_rot_gelb.png	0	880	547	72	111				0	Content		-72	-111	25517013	703734888
25534	08:53:53.008	00:00:25.533	1532	-1024	-768	-1	-1	-1	-1	4	-1024	-768	-1	-1	-1	-1	4		0	0						StimuliFarbe_rot_gelb.png	0	880	547	72	111				0	Content		-72	-111	25533637	703751512
25550	08:53:53.024	00:00:25.550	1533	-1024	-768	-1	-1	-1	-1	4	-1024	-768	-1	-1	-1	-1	4		0	0						StimuliFarbe_rot_gelb.png	0	880	547	72	111				0	Content		-72	-111	25550258	703768133
25567	08:53:53.041	00:00:25.566	1534	-1024	-768	-1	-1	-1	-1	4	-1024	-768	-1	-1	-1	-1	4		0	0						StimuliFarbe_rot_gelb.png	0	880	547	72	111				0	Content		-72	-111	25566882	703784757
25584	08:53:53.058	00:00:25.584	1535	-1024	-768	-1	-1	-1	-1	4	-1024	-768	-1	-1	-1	-1	4		0	0						StimuliFarbe_rot_gelb.png	0	880	547	72	111				0	Content		-72	-111	25584078	703801953
25601	08:53:53.075	00:00:25.601	1536	-1024	-768	-1	-1	-1	-1	4	-1024	-768	-1	-1	-1	-1	4		0	0						StimuliFarbe_rot_gelb.png	0	880	547	72	111				0	Content		-72	-111	25601448	703819323
25619	08:53:53.093	00:00:25.618	1537	-1024	-768	-1	-1	-1	-1	4	-1024	-768	-1	-1	-1	-1	4		0	0						StimuliFarbe_rot_gelb.png	0	880	547	72	111				0	Content		-72	-111	25618717	703836592
25634	08:53:53.108	00:00:25.633	1538	-1024	-768	-1	-1	-1	-1	4	-1024	-768	-1	-1	-1	-1	4		0	0						StimuliFarbe_rot_gelb.png	0	880	547	72	111				0	Content		-72	-111	25633510	703851385
25650	08:53:53.124	00:00:25.650	1539	-1024	-768	-1	-1	-1	-1	4	-1024	-768	-1	-1	-1	-1	4		0	0						StimuliFarbe_rot_gelb.png	0	880	547	72	111				0	Content		-72	-111	25650256	703868131
25667	08:53:53.141	00:00:25.666	1540	-1024	-768	-1	-1	-1	-1	4	-1024	-768	-1	-1	-1	-1	4		0	0						StimuliFarbe_rot_gelb.png	0	880	547	72	111				0	Content		-72	-111	25666879	703884754
25684	08:53:53.158	00:00:25.683	1541	-1024	-768	-1	-1	-1	-1	4	-1024	-768	-1	-1	-1	-1	4		0	0						StimuliFarbe_rot_gelb.png	0	880	547	72	111				0	Content		-72	-111	25683502	703901377
25700	08:53:53.174	00:00:25.700	1542	-1024	-768	-1	-1	-1	-1	4	-1024	-768	-1	-1	-1	-1	4		0	0						StimuliFarbe_rot_gelb.png	0	880	547	72	111				0	Content		-72	-111	25700126	703918001
25717	08:53:53.191	00:00:25.716	1543	-1024	-768	-1	-1	-1	-1	4	-1024	-768	-1	-1	-1	-1	4		0	0						StimuliFarbe_rot_gelb.png	0	880	547	72	111				0	Content		-72	-111	25716878	703934753
25734	08:53:53.208	00:00:25.733	1544	-1024	-768	-1	-1	-1	-1	4	-1024	-768	-1	-1	-1	-1	4		0	0						StimuliFarbe_rot_gelb.png	0	880	547	72	111				0	Content		-72	-111	25733946	703951821
25751	08:53:53.225	00:00:25.751	1545	-1024	-768	-1	-1	-1	-1	4	-1024	-768	-1	-1	-1	-1	4		0	0						StimuliFarbe_rot_gelb.png	0	880	547	72	111				0	Content		-72	-111	25751319	703969194
25769	08:53:53.243	00:00:25.768	1546	-1024	-768	-1	-1	-1	-1	4	-1024	-768	-1	-1	-1	-1	4		0	0						StimuliFarbe_rot_gelb.png	0	880	547	72	111				0	Content		-72	-111	25768570	703986445
25784	08:53:53.258	00:00:25.783	1547	-1024	-768	-1	-1	-1	-1	4	-1024	-768	-1	-1	-1	-1	4		0	0						StimuliFarbe_rot_gelb.png	0	880	547	72	111				0	Content		-72	-111	25783500	704001375
25800	08:53:53.274	00:00:25.800	1548	-1024	-768	-1	-1	-1	-1	4	-1024	-768	-1	-1	-1	-1	4		0	0						StimuliFarbe_rot_gelb.png	0	880	547	72	111				0	Content		-72	-111	25800125	704018000
25817	08:53:53.291	00:00:25.816	1549	-1024	-768	-1	-1	-1	-1	4	-1024	-768	-1	-1	-1	-1	4		0	0						StimuliFarbe_rot_gelb.png	0	880	547	72	111				0	Content		-72	-111	25816874	704034749
25833	08:53:53.307	00:00:25.833	1550	-1024	-768	-1	-1	-1	-1	4	-1024	-768	-1	-1	-1	-1	4		0	0						StimuliFarbe_rot_gelb.png	0	880	547	72	111				0	Content		-72	-111	25833496	704051371
25850	08:53:53.324	00:00:25.850	1551	-1024	-768	-1	-1	-1	-1	4	-1024	-768	-1	-1	-1	-1	4		0	0						StimuliFarbe_rot_gelb.png	0	880	547	72	111				0	Content		-72	-111	25850120	704067995
25867	08:53:53.341	00:00:25.866	1552	-1024	-768	-1	-1	-1	-1	4	-1024	-768	-1	-1	-1	-1	4		0	0						StimuliFarbe_rot_gelb.png	0	880	547	72	111				0	Content		-72	-111	25866745	704084620
25884	08:53:53.358	00:00:25.883	1553	-1024	-768	-1	-1	-1	-1	4	-1024	-768	-1	-1	-1	-1	4		0	0						StimuliFarbe_rot_gelb.png	0	880	547	72	111				0	Content		-72	-111	25883814	704101689
25901	08:53:53.375	00:00:25.901	1554	-1024	-768	-1	-1	-1	-1	4	-1024	-768	-1	-1	-1	-1	4		0	0						StimuliFarbe_rot_gelb.png	0	880	547	72	111				0	Content		-72	-111	25901189	704119064
25918	08:53:53.392	00:00:25.918	1555	-1024	-768	-1	-1	-1	-1	4	-1024	-768	-1	-1	-1	-1	4		0	0						StimuliFarbe_rot_gelb.png	0	880	547	72	111				0	Content		-72	-111	25918435	704136310
25933	08:53:53.407	00:00:25.933	1556	-1024	-768	-1	-1	-1	-1	4	-1024	-768	-1	-1	-1	-1	4		0	0						StimuliFarbe_rot_gelb.png	0	880	547	72	111				0	Content		-72	-111	25933369	704151244
25950	08:53:53.424	00:00:25.949	1557	-1024	-768	-1	-1	-1	-1	4	-1024	-768	-1	-1	-1	-1	4		0	0						StimuliFarbe_rot_gelb.png	0	880	547	72	111				0	Content		-72	-111	25949992	704167867
25967	08:53:53.441	00:00:25.966	1558	-1024	-768	-1	-1	-1	-1	4	-1024	-768	-1	-1	-1	-1	4		0	0						StimuliFarbe_rot_gelb.png	0	880	547	72	111				0	Content		-72	-111	25966740	704184615
25983	08:53:53.457	00:00:25.983	1559	-1024	-768	-1	-1	-1	-1	4	-1024	-768	-1	-1	-1	-1	4		0	0						StimuliFarbe_rot_gelb.png	0	880	547	72	111				0	Content		-72	-111	25983365	704201240
26000	08:53:53.474	00:00:25.999	1560	-1024	-768	-1	-1	-1	-1	4	-1024	-768	-1	-1	-1	-1	4		0	0						StimuliFarbe_rot_gelb.png	0	880	547	72	111				0	Content		-72	-111	25999989	704217864
26017	08:53:53.491	00:00:26.016	1561	-1024	-768	-1	-1	-1	-1	4	-1024	-768	-1	-1	-1	-1	4		0	0						StimuliFarbe_rot_gelb.png	0	880	547	72	111				0	Content		-72	-111	26016624	704234499
26034	08:53:53.508	00:00:26.033	1562	-1024	-768	-1	-1	-1	-1	4	-1024	-768	-1	-1	-1	-1	4		0	0						StimuliFarbe_rot_gelb.png	0	880	547	72	111				0	Content		-72	-111	26033805	704251680
26051	08:53:53.525	00:00:26.051	1563	-1024	-768	-1	-1	-1	-1	4	-1024	-768	-1	-1	-1	-1	4		0	0						StimuliFarbe_rot_gelb.png	0	880	547	72	111				0	Content		-72	-111	26051180	704269055
26068	08:53:53.542	00:00:26.068	1564	-1024	-768	-1	-1	-1	-1	4	-1024	-768	-1	-1	-1	-1	4		0	0						StimuliFarbe_rot_gelb.png	0	880	547	72	111				0	Content		-72	-111	26068427	704286302
26083	08:53:53.557	00:00:26.083	1565	-1024	-768	-1	-1	-1	-1	4	-1024	-768	-1	-1	-1	-1	4		0	0						StimuliFarbe_rot_gelb.png	0	880	547	72	111				0	Content		-72	-111	26083232	704301107
26100	08:53:53.574	00:00:26.099	1566	-1024	-768	-1	-1	-1	-1	4	-1024	-768	-1	-1	-1	-1	4		0	0						StimuliFarbe_rot_gelb.png	0	880	547	72	111				0	Content		-72	-111	26099981	704317856
26117	08:53:53.591	00:00:26.116	1567	-1024	-768	-1	-1	-1	-1	4	-1024	-768	-1	-1	-1	-1	4		0	0						StimuliFarbe_rot_gelb.png	0	880	547	72	111				0	Content		-72	-111	26116616	704334491
26133	08:53:53.607	00:00:26.133	1568	-1024	-768	-1	-1	-1	-1	4	-1024	-768	-1	-1	-1	-1	4		0	0						StimuliFarbe_rot_gelb.png	0	880	547	72	111				0	Content		-72	-111	26133229	704351104
26150	08:53:53.624	00:00:26.149	1569	-1024	-768	-1	-1	-1	-1	4	-1024	-768	-1	-1	-1	-1	4		0	0						StimuliFarbe_rot_gelb.png	0	880	547	72	111				0	Content		-72	-111	26149854	704367729
26166	08:53:53.640	00:00:26.166	1570	-1024	-768	-1	-1	-1	-1	4	-1024	-768	-1	-1	-1	-1	4		0	0						StimuliFarbe_rot_gelb.png	0	880	547	72	111				0	Content		-72	-111	26166481	704384356
26183	08:53:53.657	00:00:26.183	1571	-1024	-768	-1	-1	-1	-1	4	-1024	-768	-1	-1	-1	-1	4		0	0						StimuliFarbe_rot_gelb.png	0	880	547	72	111				0	Content		-72	-111	26183228	704401103
26200	08:53:53.674	00:00:26.199	1572	-1024	-768	-1	-1	-1	-1	4	-1024	-768	-1	-1	-1	-1	4		0	0						StimuliFarbe_rot_gelb.png	0	880	547	72	111				0	Content		-72	-111	26199851	704417726
26216	08:53:53.690	00:00:26.216	1573	-1024	-768	-1	-1	-1	-1	4	-1024	-768	-1	-1	-1	-1	4		0	0						StimuliFarbe_rot_gelb.png	0	880	547	72	111				0	Content		-72	-111	26216477	704434352
26233	08:53:53.707	00:00:26.233	1574	-1024	-768	-1	-1	-1	-1	4	-1024	-768	-1	-1	-1	-1	4		0	0						StimuliFarbe_rot_gelb.png	0	880	547	72	111				0	Content		-72	-111	26233095	704450970
26250	08:53:53.724	00:00:26.249	1575	-1024	-768	-1	-1	-1	-1	4	-1024	-768	-1	-1	-1	-1	4		0	0						StimuliFarbe_rot_gelb.png	0	880	547	72	111				0	Content		-72	-111	26249846	704467721
26266	08:53:53.740	00:00:26.266	1576	-1024	-768	-1	-1	-1	-1	4	-1024	-768	-1	-1	-1	-1	4		0	0						StimuliFarbe_rot_gelb.png	0	880	547	72	111				0	Content		-72	-111	26266469	704484344
26283	08:53:53.757	00:00:26.283	1577	-1024	-768	-1	-1	-1	-1	4	-1024	-768	-1	-1	-1	-1	4		0	0						StimuliFarbe_rot_gelb.png	0	880	547	72	111				0	Content		-72	-111	26283095	704500970
26300	08:53:53.774	00:00:26.299	1578	-1024	-768	-1	-1	-1	-1	4	-1024	-768	-1	-1	-1	-1	4		0	0						StimuliFarbe_rot_gelb.png	0	880	547	72	111				0	Content		-72	-111	26299719	704517594
26316	08:53:53.790	00:00:26.316	1579	-1024	-768	-1	-1	-1	-1	4	-1024	-768	-1	-1	-1	-1	4		0	0						StimuliFarbe_rot_gelb.png	0	880	547	72	111				0	Content		-72	-111	26316468	704534343
26333	08:53:53.807	00:00:26.333	1580	-1024	-768	-1	-1	-1	-1	4	-1024	-768	-1	-1	-1	-1	4		0	0						StimuliFarbe_rot_gelb.png	0	880	547	72	111				0	Content		-72	-111	26333092	704550967
26350	08:53:53.824	00:00:26.349	1581	-1024	-768	-1	-1	-1	-1	4	-1024	-768	-1	-1	-1	-1	4		0	0						StimuliFarbe_rot_gelb.png	0	880	547	72	111				0	Content		-72	-111	26349716	704567591
26366	08:53:53.840	00:00:26.366	1582	-1024	-768	-1	-1	-1	-1	4	-1024	-768	-1	-1	-1	-1	4		0	0						StimuliFarbe_rot_gelb.png	0	880	547	72	111				0	Content		-72	-111	26366342	704584217
26383	08:53:53.857	00:00:26.383	1583	-1024	-768	-1	-1	-1	-1	4	-1024	-768	-1	-1	-1	-1	4		0	0						StimuliFarbe_rot_gelb.png	0	880	547	72	111				0	Content		-72	-111	26383086	704600961
26400	08:53:53.874	00:00:26.399	1584	-1024	-768	-1	-1	-1	-1	4	-1024	-768	-1	-1	-1	-1	4		0	0						StimuliFarbe_rot_gelb.png	0	880	547	72	111				0	Content		-72	-111	26399714	704617589
26416	08:53:53.890	00:00:26.416	1585	341,0982	320,5244	0,2912995	0,5381464	389,6627	2,81549	1	313,3358	315,4207	0,2912901	0,5381414	389,6627	2,81381	3	36	341	321						StimuliFarbe_rot_gelb.png	0	880	547	72	111	225	211	100	0	Content		269	210	26416340	704634215
26433	08:53:53.907	00:00:26.432	1586	270,9174	351,6729	0,2947156	0,5366914	389,6649	2,997391	1	242,8139	346,8126	0,294734	0,5366902	389,6649	2,995074	3	36	271	352						StimuliFarbe_rot_gelb.png	0	880	547	72	111	225	211	100	0	Content		199	241	26432965	704650840
26450	08:53:53.924	00:00:26.449	1587	266,3182	322,3503	0,2992032	0,5363453	389,6649	2,899914	1	238,0031	316,5902	0,2992215	0,5363441	389,6649	2,89816	3	36	266	322						StimuliFarbe_rot_gelb.png	0	880	547	72	111	225	211	100	0	Content		194	211	26449715	704667590
26464	08:53:53.938																				ImageEnd	16	0	0	StimuliFarbe_rot_gelb.png
26466	08:53:53.940	00:00:26.466	1588	-1024	-768	-1	-1	-1	-1	4	-1024	-768	-1	-1	-1	-1	4	36	0	0						No media	0	1024	768	0	0	297	322	100	0	Content		0	0	26466340	704684215
26483	08:53:53.957	00:00:26.482	1589	324,7397	335,4317	0,3085482	0,5366178	389,6649	2,528582	3	296,8163	317,6238	0,3098612	0,5365865	395,2563	2,561846	1	36	297	318						No media	0	1024	768	0	0	297	322	100	0	Content		297	318	26482963	704700838
26485	08:53:53.959																				ImageStart	8	0	0	Fix_sw.jpg
26500	08:53:53.974	00:00:26.499	1590	362,1505	354,0891	0,3145258	0,5364453	389,6648	2,624655	3	326,8269	345,9854	0,3147992	0,5364328	391,1658	2,634398	1	36	327	346						Fix_sw.jpg	0	880	547	72	111	225	211	100	0	Content		255	235	26499714	704717589
26516	08:53:53.990	00:00:26.516	1591	-1024	-768	-1	-1	-1	-1	4	-1024	-768	-1	-1	-1	-1	4	37	0	0						Fix_sw.jpg	0	880	547	72	111	585	321	216	0	Content		-72	-111	26516338	704734213
26533	08:53:54.007	00:00:26.532	1592	-1024	-768	-1	-1	-1	-1	4	-1024	-768	-1	-1	-1	-1	4	37	0	0						Fix_sw.jpg	0	880	547	72	111	585	321	216	0	Content		-72	-111	26532962	704750837
26550	08:53:54.024	00:00:26.549	1593	-1024	-768	-1	-1	-1	-1	4	-1024	-768	-1	-1	-1	-1	4	37	0	0						Fix_sw.jpg	0	880	547	72	111	585	321	216	0	Content		-72	-111	26549591	704767466
26566	08:53:54.040	00:00:26.566	1594	-1024	-768	-1	-1	-1	-1	4	-1024	-768	-1	-1	-1	-1	4	37	0	0						Fix_sw.jpg	0	880	547	72	111	585	321	216	0	Content		-72	-111	26566337	704784212
26583	08:53:54.057	00:00:26.582	1595	611,2253	492,7175	0,3452876	0,5379729	389,6649	2,773528	1	596,1397	491,7867	0,3446714	0,5379736	391,1659	2,780745	3	37	611	493						Fix_sw.jpg	0	880	547	72	111	585	321	216	0	Content		539	382	26582959	704800834
26600	08:53:54.074	00:00:26.599	1596	668,9998	490,9671	0,3485529	0,5409554	391,1659	2,747747	3	649,7728	492,8749	0,3485868	0,540954	391,1659	2,744323	1	37	650	493						Fix_sw.jpg	0	880	547	72	111	585	321	216	0	Content		578	382	26599587	704817462
26616	08:53:54.090	00:00:26.616	1597	-1024	-768	-1	-1	-1	-1	4	-1024	-768	-1	-1	-1	-1	4	37	0	0						Fix_sw.jpg	0	880	547	72	111	585	321	216	0	Content		-72	-111	26616210	704834085
26633	08:53:54.107	00:00:26.632	1598	600,6948	507,0733	0,3626109	0,5440115	391,1659	2,657826	1	582,5424	509,1078	0,3626293	0,5440102	391,1659	2,654649	3	37	601	507						Fix_sw.jpg	0	880	547	72	111	585	321	216	0	Content		529	396	26632956	704850831
26650	08:53:54.124	00:00:26.649	1599	684,2213	507,8818	0,3651423	0,5443745	397,1579	2,756081	3	664,9525	499,5826	0,3651756	0,5446652	397,1578	2,754826	1	37	665	500						Fix_sw.jpg	0	880	547	72	111	585	321	216	0	Content		593	389	26649597	704867472
26666	08:53:54.140	00:00:26.666	1600	664,9976	247,9657	0,3457673	0,5436562	454,1317	2,655967	1	547,6778	377,4726	0,3664911	0,543712	397,158	2,325665	3	37	665	248						Fix_sw.jpg	0	880	547	72	111	585	321	216	0	Content		593	137	26666211	704884086
26683	08:53:54.157	00:00:26.682	1601	832,8474	358,4353	0,3021321	0,5325287	454,1317	3,338076	3	683,0657	473,5181	0,3077574	0,532539	397,158	2,920018	3	37	0	0						Fix_sw.jpg	0	880	547	72	111	585	321	216	0	Content		-72	-111	26682830	704900705
26700	08:53:54.174	00:00:26.699	1602	816,3044	379,3455	0,3026409	0,5327948	454,1317	3,350368	3	670,4052	488,9141	0,3082496	0,5328051	397,158	2,933599	3	37	0	0						Fix_sw.jpg	0	880	547	72	111	585	321	216	0	Content		-72	-111	26699587	704917462
26716	08:53:54.190	00:00:26.716	1603	763,1169	371,1599	0,3678567	0,544563	407,1842	3,316804	1	622,043	480,1998	0,3678567	0,544563	407,1842	2,907912	3	37	763	371						Fix_sw.jpg	0	880	547	72	111	585	321	216	0	Content		691	260	26716206	704934081
26733	08:53:54.207	00:00:26.732	1604	713,6371	442,9476	0,3090532	0,5364155	407,1843	3,03561	3	674,8099	463,157	0,3101168	0,5364171	397,158	2,959745	3	38	0	0						Fix_sw.jpg	0	880	547	72	111	711	590	100	0	Content		-72	-111	26732830	704950705
26749	08:53:54.223	00:00:26.749	1605	796,8105	569,5304	0,2497581	0,5318914	407,1844	2,999277	3	755,4193	586,0969	0,2479811	0,5319073	397,158	2,924524	1	38	755	586						Fix_sw.jpg	0	880	547	72	111	711	590	100	0	Content		683	475	26749455	704967330
26766	08:53:54.240	00:00:26.766	1606	838,1003	663,8408	0,3605533	0,5548224	443,2041	3,346895	1	811,714	697,4992	0,3787792	0,5548767	397,1544	3,031215	3	38	838	664						Fix_sw.jpg	0	880	547	72	111	711	590	100	0	Content		766	553	26766203	704984078
26783	08:53:54.257	00:00:26.782	1607	784,32	738,0031	0,3624437	0,5585846	443,2058	3,277485	1	657,2477	763,3984	0,3791451	0,5585368	397,1579	2,94682	3	38	784	738						Fix_sw.jpg	0	880	547	72	111	711	590	100	0	Content		712	627	26782828	705000703
26799	08:53:54.273	00:00:26.799	1608	809,4744	860,1531	0,3653338	0,5606062	443,2058	3,207209	1	674,6756	863,1028	0,3819571	0,5605594	397,1579	2,882123	3	38	809	860						Fix_sw.jpg	0	880	547	72	111	711	590	100	0	Content		737	749	26799449	705017324
26816	08:53:54.290	00:00:26.816	1609	782,0056	950,3113	0,3534377	0,5614371	491,3189	3,13751	1	692,1035	940,2704	0,3534377	0,5614371	491,3189	2,817425	3	38	782	950						Fix_sw.jpg	0	880	547	72	111	711	590	100	0	Content		710	839	26816074	705033949
26833	08:53:54.307	00:00:26.832	1610	-1024	-768	-1	-1	-1	-1	4	-1024	-768	-1	-1	-1	-1	4		0	0						Fix_sw.jpg	0	880	547	72	111				0	Content		-72	-111	26832824	705050699
26849	08:53:54.323	00:00:26.849	1611	-1024	-768	-1	-1	-1	-1	4	-1024	-768	-1	-1	-1	-1	4		0	0						Fix_sw.jpg	0	880	547	72	111				0	Content		-72	-111	26849447	705067322
26866	08:53:54.340	00:00:26.866	1612	-1024	-768	-1	-1	-1	-1	4	-1024	-768	-1	-1	-1	-1	4		0	0						Fix_sw.jpg	0	880	547	72	111				0	Content		-72	-111	26866075	705083950
26883	08:53:54.357	00:00:26.882	1613	-1024	-768	-1	-1	-1	-1	4	-1024	-768	-1	-1	-1	-1	4		0	0						Fix_sw.jpg	0	880	547	72	111				0	Content		-72	-111	26882699	705100574
26899	08:53:54.373	00:00:26.899	1614	-1024	-768	-1	-1	-1	-1	4	-1024	-768	-1	-1	-1	-1	4		0	0						Fix_sw.jpg	0	880	547	72	111				0	Content		-72	-111	26899450	705117325
26916	08:53:54.390	00:00:26.916	1615	-1024	-768	-1	-1	-1	-1	4	-1024	-768	-1	-1	-1	-1	4		0	0						Fix_sw.jpg	0	880	547	72	111				0	Content		-72	-111	26916074	705133949
26933	08:53:54.407	00:00:26.932	1616	-1024	-768	-1	-1	-1	-1	4	-1024	-768	-1	-1	-1	-1	4		0	0						Fix_sw.jpg	0	880	547	72	111				0	Content		-72	-111	26932694	705150569
26949	08:53:54.423	00:00:26.949	1617	-1024	-768	-1	-1	-1	-1	4	-1024	-768	-1	-1	-1	-1	4		0	0						Fix_sw.jpg	0	880	547	72	111				0	Content		-72	-111	26949321	705167196
26966	08:53:54.440	00:00:26.966	1618	-1024	-768	-1	-1	-1	-1	4	-1024	-768	-1	-1	-1	-1	4		0	0						Fix_sw.jpg	0	880	547	72	111				0	Content		-72	-111	26966071	705183946
26983	08:53:54.457	00:00:26.982	1619	-1024	-768	-1	-1	-1	-1	4	-1024	-768	-1	-1	-1	-1	4		0	0						Fix_sw.jpg	0	880	547	72	111				0	Content		-72	-111	26982695	705200570
26999	08:53:54.473	00:00:26.999	1620	-1024	-768	-1	-1	-1	-1	4	-1024	-768	-1	-1	-1	-1	4		0	0						Fix_sw.jpg	0	880	547	72	111				0	Content		-72	-111	26999321	705217196
27016	08:53:54.490	00:00:27.015	1621	-1024	-768	-1	-1	-1	-1	4	-1024	-768	-1	-1	-1	-1	4		0	0						Fix_sw.jpg	0	880	547	72	111				0	Content		-72	-111	27015945	705233820
27033	08:53:54.507	00:00:27.032	1622	-1024	-768	-1	-1	-1	-1	4	-1024	-768	-1	-1	-1	-1	4		0	0						Fix_sw.jpg	0	880	547	72	111				0	Content		-72	-111	27032694	705250569
27049	08:53:54.523	00:00:27.049	1623	-1024	-768	-1	-1	-1	-1	4	-1024	-768	-1	-1	-1	-1	4		0	0						Fix_sw.jpg	0	880	547	72	111				0	Content		-72	-111	27049320	705267195
27066	08:53:54.540	00:00:27.065	1624	-1024	-768	-1	-1	-1	-1	4	-1024	-768	-1	-1	-1	-1	4		0	0						Fix_sw.jpg	0	880	547	72	111				0	Content		-72	-111	27065943	705283818
27083	08:53:54.557	00:00:27.082	1625	-1024	-768	-1	-1	-1	-1	4	-1024	-768	-1	-1	-1	-1	4		0	0						Fix_sw.jpg	0	880	547	72	111				0	Content		-72	-111	27082570	705300445
27099	08:53:54.573	00:00:27.099	1626	-1024	-768	-1	-1	-1	-1	4	-1024	-768	-1	-1	-1	-1	4		0	0						Fix_sw.jpg	0	880	547	72	111				0	Content		-72	-111	27099320	705317195
27116	08:53:54.590	00:00:27.115	1627	-1024	-768	-1	-1	-1	-1	4	-1024	-768	-1	-1	-1	-1	4		0	0						Fix_sw.jpg	0	880	547	72	111				0	Content		-72	-111	27115942	705333817
27133	08:53:54.607	00:00:27.132	1628	-1024	-768	-1	-1	-1	-1	4	-1024	-768	-1	-1	-1	-1	4		0	0						Fix_sw.jpg	0	880	547	72	111				0	Content		-72	-111	27132567	705350442
27149	08:53:54.623	00:00:27.149	1629	-1024	-768	-1	-1	-1	-1	4	-1024	-768	-1	-1	-1	-1	4		0	0						Fix_sw.jpg	0	880	547	72	111				0	Content		-72	-111	27149317	705367192
27166	08:53:54.640	00:00:27.165	1630	-1024	-768	-1	-1	-1	-1	4	-1024	-768	-1	-1	-1	-1	4		0	0						Fix_sw.jpg	0	880	547	72	111				0	Content		-72	-111	27165941	705383816
27183	08:53:54.657	00:00:27.182	1631	-1024	-768	-1	-1	-1	-1	4	-1024	-768	-1	-1	-1	-1	4		0	0						Fix_sw.jpg	0	880	547	72	111				0	Content		-72	-111	27182565	705400440
27199	08:53:54.673	00:00:27.199	1632	-1024	-768	-1	-1	-1	-1	4	-1024	-768	-1	-1	-1	-1	4		0	0						Fix_sw.jpg	0	880	547	72	111				0	Content		-72	-111	27199188	705417063
27216	08:53:54.690	00:00:27.215	1633	-1024	-768	-1	-1	-1	-1	4	-1024	-768	-1	-1	-1	-1	4		0	0						Fix_sw.jpg	0	880	547	72	111				0	Content		-72	-111	27215938	705433813
27233	08:53:54.707	00:00:27.233	1634	-1024	-768	-1	-1	-1	-1	4	-1024	-768	-1	-1	-1	-1	4		0	0						Fix_sw.jpg	0	880	547	72	111				0	Content		-72	-111	27233004	705450879
27250	08:53:54.724	00:00:27.250	1635	-1024	-768	-1	-1	-1	-1	4	-1024	-768	-1	-1	-1	-1	4		0	0						Fix_sw.jpg	0	880	547	72	111				0	Content		-72	-111	27250378	705468253
27268	08:53:54.742	00:00:27.267	1636	-1024	-768	-1	-1	-1	-1	4	-1024	-768	-1	-1	-1	-1	4		0	0						Fix_sw.jpg	0	880	547	72	111				0	Content		-72	-111	27267752	705485627
27283	08:53:54.757	00:00:27.282	1637	-1024	-768	-1	-1	-1	-1	4	-1024	-768	-1	-1	-1	-1	4		0	0						Fix_sw.jpg	0	880	547	72	111				0	Content		-72	-111	27282557	705500432
27299	08:53:54.773	00:00:27.299	1638	-1024	-768	-1	-1	-1	-1	4	-1024	-768	-1	-1	-1	-1	4		0	0						Fix_sw.jpg	0	880	547	72	111				0	Content		-72	-111	27299177	705517052
27316	08:53:54.790	00:00:27.315	1639	-1024	-768	-1	-1	-1	-1	4	-1024	-768	-1	-1	-1	-1	4		0	0						Fix_sw.jpg	0	880	547	72	111				0	Content		-72	-111	27315927	705533802
27333	08:53:54.807	00:00:27.332	1640	-1024	-768	-1	-1	-1	-1	4	-1024	-768	-1	-1	-1	-1	4		0	0						Fix_sw.jpg	0	880	547	72	111				0	Content		-72	-111	27332552	705550427
27349	08:53:54.823	00:00:27.349	1641	-1024	-768	-1	-1	-1	-1	4	-1024	-768	-1	-1	-1	-1	4		0	0						Fix_sw.jpg	0	880	547	72	111				0	Content		-72	-111	27349173	705567048
27366	08:53:54.840	00:00:27.365	1642	-1024	-768	-1	-1	-1	-1	4	-1024	-768	-1	-1	-1	-1	4		0	0						Fix_sw.jpg	0	880	547	72	111				0	Content		-72	-111	27365798	705583673
27383	08:53:54.857	00:00:27.382	1643	-1024	-768	-1	-1	-1	-1	4	-1024	-768	-1	-1	-1	-1	4		0	0						Fix_sw.jpg	0	880	547	72	111				0	Content		-72	-111	27382995	705600870
27400	08:53:54.874	00:00:27.400	1644	-1024	-768	-1	-1	-1	-1	4	-1024	-768	-1	-1	-1	-1	4		0	0						Fix_sw.jpg	0	880	547	72	111				0	Content		-72	-111	27400244	705618119
27418	08:53:54.892	00:00:27.417	1645	-1024	-768	-1	-1	-1	-1	4	-1024	-768	-1	-1	-1	-1	4		0	0						Fix_sw.jpg	0	880	547	72	111				0	Content		-72	-111	27417620	705635495
27432	08:53:54.906	00:00:27.432	1646	-1024	-768	-1	-1	-1	-1	4	-1024	-768	-1	-1	-1	-1	4		0	0						Fix_sw.jpg	0	880	547	72	111				0	Content		-72	-111	27432422	705650297
27449	08:53:54.923	00:00:27.449	1647	-1024	-768	-1	-1	-1	-1	4	-1024	-768	-1	-1	-1	-1	4		0	0						Fix_sw.jpg	0	880	547	72	111				0	Content		-72	-111	27449048	705666923
27466	08:53:54.940	00:00:27.465	1648	-1024	-768	-1	-1	-1	-1	4	-1024	-768	-1	-1	-1	-1	4		0	0						Fix_sw.jpg	0	880	547	72	111				0	Content		-72	-111	27465795	705683670
27482	08:53:54.956	00:00:27.482	1649	-1024	-768	-1	-1	-1	-1	4	-1024	-768	-1	-1	-1	-1	4		0	0						Fix_sw.jpg	0	880	547	72	111				0	Content		-72	-111	27482419	705700294
27493	08:53:54.967																				ImageEnd	16	0	0	Fix_sw.jpg
27499	08:53:54.973	00:00:27.499	1650	-1024	-768	-1	-1	-1	-1	4	-1024	-768	-1	-1	-1	-1	4		0	0						No media	0	1024	768	0	0				0	Content		0	0	27499044	705716919
27510	08:53:54.984																				ImageStart	8	0	0	StimuliFarbe_gelb_rot.png
27516	08:53:54.990	00:00:27.515	1651	-1024	-768	-1	-1	-1	-1	4	-1024	-768	-1	-1	-1	-1	4		0	0						StimuliFarbe_gelb_rot.png	0	880	547	72	111				0	Content		-72	-111	27515668	705733543
27533	08:53:55.007	00:00:27.532	1652	-1024	-768	-1	-1	-1	-1	4	-1024	-768	-1	-1	-1	-1	4		0	0						StimuliFarbe_gelb_rot.png	0	880	547	72	111				0	Content		-72	-111	27532861	705750736
27550	08:53:55.024	00:00:27.550	1653	-1024	-768	-1	-1	-1	-1	4	-1024	-768	-1	-1	-1	-1	4		0	0						StimuliFarbe_gelb_rot.png	0	880	547	72	111				0	Content		-72	-111	27550232	705768107
27567	08:53:55.041	00:00:27.567	1654	-1024	-768	-1	-1	-1	-1	4	-1024	-768	-1	-1	-1	-1	4		0	0						StimuliFarbe_gelb_rot.png	0	880	547	72	111				0	Content		-72	-111	27567489	705785364
27582	08:53:55.056	00:00:27.582	1655	-1024	-768	-1	-1	-1	-1	4	-1024	-768	-1	-1	-1	-1	4		0	0						StimuliFarbe_gelb_rot.png	0	880	547	72	111				0	Content		-72	-111	27582287	705800162
27599	08:53:55.073	00:00:27.599	1656	-1024	-768	-1	-1	-1	-1	4	-1024	-768	-1	-1	-1	-1	4		0	0						StimuliFarbe_gelb_rot.png	0	880	547	72	111				0	Content		-72	-111	27599039	705816914
27616	08:53:55.090	00:00:27.615	1657	-1024	-768	-1	-1	-1	-1	4	-1024	-768	-1	-1	-1	-1	4		0	0						StimuliFarbe_gelb_rot.png	0	880	547	72	111				0	Content		-72	-111	27615665	705833540
27632	08:53:55.106	00:00:27.632	1658	-1024	-768	-1	-1	-1	-1	4	-1024	-768	-1	-1	-1	-1	4		0	0						StimuliFarbe_gelb_rot.png	0	880	547	72	111				0	Content		-72	-111	27632415	705850290
27649	08:53:55.123	00:00:27.648	1659	-1024	-768	-1	-1	-1	-1	4	-1024	-768	-1	-1	-1	-1	4		0	0						StimuliFarbe_gelb_rot.png	0	880	547	72	111				0	Content		-72	-111	27648912	705866787
27666	08:53:55.140	00:00:27.665	1660	-1024	-768	-1	-1	-1	-1	4	-1024	-768	-1	-1	-1	-1	4		0	0						StimuliFarbe_gelb_rot.png	0	880	547	72	111				0	Content		-72	-111	27665535	705883410
27683	08:53:55.157	00:00:27.682	1661	-1024	-768	-1	-1	-1	-1	4	-1024	-768	-1	-1	-1	-1	4		0	0						StimuliFarbe_gelb_rot.png	0	880	547	72	111				0	Content		-72	-111	27682732	705900607
27700	08:53:55.174	00:00:27.700	1662	-1024	-768	-1	-1	-1	-1	4	-1024	-768	-1	-1	-1	-1	4		0	0						StimuliFarbe_gelb_rot.png	0	880	547	72	111				0	Content		-72	-111	27700106	705917981
27717	08:53:55.191	00:00:27.717	1663	-1024	-768	-1	-1	-1	-1	4	-1024	-768	-1	-1	-1	-1	4		0	0						StimuliFarbe_gelb_rot.png	0	880	547	72	111				0	Content		-72	-111	27717352	705935227
27732	08:53:55.206	00:00:27.732	1664	-1024	-768	-1	-1	-1	-1	4	-1024	-768	-1	-1	-1	-1	4		0	0						StimuliFarbe_gelb_rot.png	0	880	547	72	111				0	Content		-72	-111	27732282	705950157
27749	08:53:55.223	00:00:27.748	1665	-1024	-768	-1	-1	-1	-1	4	-1024	-768	-1	-1	-1	-1	4		0	0						StimuliFarbe_gelb_rot.png	0	880	547	72	111				0	Content		-72	-111	27748907	705966782
27766	08:53:55.240	00:00:27.765	1666	-1024	-768	-1	-1	-1	-1	4	-1024	-768	-1	-1	-1	-1	4		0	0						StimuliFarbe_gelb_rot.png	0	880	547	72	111				0	Content		-72	-111	27765657	705983532
27782	08:53:55.256	00:00:27.782	1667	-1024	-768	-1	-1	-1	-1	4	-1024	-768	-1	-1	-1	-1	4		0	0						StimuliFarbe_gelb_rot.png	0	880	547	72	111				0	Content		-72	-111	27782281	706000156
27799	08:53:55.273	00:00:27.798	1668	-1024	-768	-1	-1	-1	-1	4	-1024	-768	-1	-1	-1	-1	4		0	0						StimuliFarbe_gelb_rot.png	0	880	547	72	111				0	Content		-72	-111	27798907	706016782
27816	08:53:55.290	00:00:27.815	1669	-1024	-768	-1	-1	-1	-1	4	-1024	-768	-1	-1	-1	-1	4		0	0						StimuliFarbe_gelb_rot.png	0	880	547	72	111				0	Content		-72	-111	27815533	706033408
27833	08:53:55.307	00:00:27.832	1670	-1024	-768	-1	-1	-1	-1	4	-1024	-768	-1	-1	-1	-1	4		0	0						StimuliFarbe_gelb_rot.png	0	880	547	72	111				0	Content		-72	-111	27832600	706050475
27850	08:53:55.324	00:00:27.849	1671	-1024	-768	-1	-1	-1	-1	4	-1024	-768	-1	-1	-1	-1	4		0	0						StimuliFarbe_gelb_rot.png	0	880	547	72	111				0	Content		-72	-111	27849973	706067848
27867	08:53:55.341	00:00:27.867	1672	-1024	-768	-1	-1	-1	-1	4	-1024	-768	-1	-1	-1	-1	4		0	0						StimuliFarbe_gelb_rot.png	0	880	547	72	111				0	Content		-72	-111	27867221	706085096
27882	08:53:55.356	00:00:27.882	1673	-1024	-768	-1	-1	-1	-1	4	-1024	-768	-1	-1	-1	-1	4		0	0						StimuliFarbe_gelb_rot.png	0	880	547	72	111				0	Content		-72	-111	27882151	706100026
27899	08:53:55.373	00:00:27.898	1674	-1024	-768	-1	-1	-1	-1	4	-1024	-768	-1	-1	-1	-1	4		0	0						StimuliFarbe_gelb_rot.png	0	880	547	72	111				0	Content		-72	-111	27898777	706116652
27916	08:53:55.390	00:00:27.915	1675	-1024	-768	-1	-1	-1	-1	4	-1024	-768	-1	-1	-1	-1	4		0	0						StimuliFarbe_gelb_rot.png	0	880	547	72	111				0	Content		-72	-111	27915524	706133399
27932	08:53:55.406	00:00:27.932	1676	-1024	-768	-1	-1	-1	-1	4	-1024	-768	-1	-1	-1	-1	4		0	0						StimuliFarbe_gelb_rot.png	0	880	547	72	111				0	Content		-72	-111	27932148	706150023
27949	08:53:55.423	00:00:27.948	1677	-1024	-768	-1	-1	-1	-1	4	-1024	-768	-1	-1	-1	-1	4		0	0						StimuliFarbe_gelb_rot.png	0	880	547	72	111				0	Content		-72	-111	27948772	706166647
27965	08:53:55.439	00:00:27.965	1678	-1024	-768	-1	-1	-1	-1	4	-1024	-768	-1	-1	-1	-1	4		0	0						StimuliFarbe_gelb_rot.png	0	880	547	72	111				0	Content		-72	-111	27965394	706183269
27983	08:53:55.457	00:00:27.982	1679	-1024	-768	-1	-1	-1	-1	4	-1024	-768	-1	-1	-1	-1	4		0	0						StimuliFarbe_gelb_rot.png	0	880	547	72	111				0	Content		-72	-111	27982587	706200462
28000	08:53:55.474	00:00:27.999	1680	-1024	-768	-1	-1	-1	-1	4	-1024	-768	-1	-1	-1	-1	4		0	0						StimuliFarbe_gelb_rot.png	0	880	547	72	111				0	Content		-72	-111	27999964	706217839
28017	08:53:55.491	00:00:28.017	1681	-1024	-768	-1	-1	-1	-1	4	-1024	-768	-1	-1	-1	-1	4		0	0						StimuliFarbe_gelb_rot.png	0	880	547	72	111				0	Content		-72	-111	28017210	706235085
28032	08:53:55.506	00:00:28.032	1682	-1024	-768	-1	-1	-1	-1	4	-1024	-768	-1	-1	-1	-1	4		0	0						StimuliFarbe_gelb_rot.png	0	880	547	72	111				0	Content		-72	-111	28032016	706249891
28049	08:53:55.523	00:00:28.048	1683	-1024	-768	-1	-1	-1	-1	4	-1024	-768	-1	-1	-1	-1	4		0	0						StimuliFarbe_gelb_rot.png	0	880	547	72	111				0	Content		-72	-111	28048767	706266642
28065	08:53:55.539	00:00:28.065	1684	-1024	-768	-1	-1	-1	-1	4	-1024	-768	-1	-1	-1	-1	4		0	0						StimuliFarbe_gelb_rot.png	0	880	547	72	111				0	Content		-72	-111	28065386	706283261
28082	08:53:55.556	00:00:28.082	1685	-1024	-768	-1	-1	-1	-1	4	-1024	-768	-1	-1	-1	-1	4		0	0						StimuliFarbe_gelb_rot.png	0	880	547	72	111				0	Content		-72	-111	28082013	706299888
28099	08:53:55.573	00:00:28.098	1686	-1024	-768	-1	-1	-1	-1	4	-1024	-768	-1	-1	-1	-1	4		0	0						StimuliFarbe_gelb_rot.png	0	880	547	72	111				0	Content		-72	-111	28098636	706316511
28115	08:53:55.589	00:00:28.115	1687	-1024	-768	-1	-1	-1	-1	4	-1024	-768	-1	-1	-1	-1	4		0	0						StimuliFarbe_gelb_rot.png	0	880	547	72	111				0	Content		-72	-111	28115261	706333136
28132	08:53:55.606	00:00:28.132	1688	799,2319	960,4536	0,4631048	0,5724474	389,8348	2,953589	1	782,2493	972,6235	0,4631314	0,5724459	389,8348	2,949706	3	39	799	960						StimuliFarbe_gelb_rot.png	0	880	547	72	111	718	844	316	0	Content		727	849	28132012	706349887
28149	08:53:55.623	00:00:28.148	1689	-1024	-768	-1	-1	-1	-1	4	-1024	-768	-1	-1	-1	-1	4	39	0	0						StimuliFarbe_gelb_rot.png	0	880	547	72	111	718	844	316	0	Content		-72	-111	28148637	706366512
28165	08:53:55.639	00:00:28.165	1690	751,1172	957,2144	0,4630494	0,5714355	389,8348	3,099772	1	734,8547	969,3184	0,4630679	0,5714341	389,8348	3,095928	3	39	751	957						StimuliFarbe_gelb_rot.png	0	880	547	72	111	718	844	316	0	Content		679	846	28165256	706383131
28182	08:53:55.656	00:00:28.181	1691	-1024	-768	-1	-1	-1	-1	4	-1024	-768	-1	-1	-1	-1	4	39	0	0						StimuliFarbe_gelb_rot.png	0	880	547	72	111	718	844	316	0	Content		-72	-111	28181885	706399760
28199	08:53:55.673	00:00:28.198	1692	-1024	-768	-1	-1	-1	-1	4	-1024	-768	-1	-1	-1	-1	4	39	0	0						StimuliFarbe_gelb_rot.png	0	880	547	72	111	718	844	316	0	Content		-72	-111	28198634	706416509
28215	08:53:55.689	00:00:28.215	1693	-1024	-768	-1	-1	-1	-1	4	-1024	-768	-1	-1	-1	-1	4	39	0	0						StimuliFarbe_gelb_rot.png	0	880	547	72	111	718	844	316	0	Content		-72	-111	28215257	706433132
28232	08:53:55.706	00:00:28.231	1694	-1024	-768	-1	-1	-1	-1	4	-1024	-768	-1	-1	-1	-1	4	39	0	0						StimuliFarbe_gelb_rot.png	0	880	547	72	111	718	844	316	0	Content		-72	-111	28231882	706449757
28249	08:53:55.723	00:00:28.248	1695	757,2983	942,5696	0,463856	0,5689919	389,8348	3,120693	1	741,1661	954,2809	0,4638746	0,5689905	389,8348	3,116696	3	39	757	943						StimuliFarbe_gelb_rot.png	0	880	547	72	111	718	844	316	0	Content		685	832	28248506	706466381
28265	08:53:55.739	00:00:28.265	1696	789,5159	952,0339	0,464371	0,5678089	389,8348	3,045407	1	770,9341	963,9893	0,4644056	0,5678074	389,8348	3,040621	3	39	790	952						StimuliFarbe_gelb_rot.png	0	880	547	72	111	718	844	316	0	Content		718	841	28265256	706483131
28282	08:53:55.756	00:00:28.281	1697	-1024	-768	-1	-1	-1	-1	4	-1024	-768	-1	-1	-1	-1	4	39	0	0						StimuliFarbe_gelb_rot.png	0	880	547	72	111	718	844	316	0	Content		-72	-111	28281882	706499757
28299	08:53:55.773	00:00:28.298	1698	859,0569	964,2954	0,4659854	0,5667543	391,0143	2,989467	1	843,1879	976,6548	0,4660119	0,5667529	391,0143	2,986051	3	39	859	964						StimuliFarbe_gelb_rot.png	0	880	547	72	111	718	844	316	0	Content		787	853	28298506	706516381
28315	08:53:55.789	00:00:28.315	1699	-1024	-768	-1	-1	-1	-1	4	-1024	-768	-1	-1	-1	-1	4	39	0	0						StimuliFarbe_gelb_rot.png	0	880	547	72	111	718	844	316	0	Content		-72	-111	28315131	706533006
28332	08:53:55.806	00:00:28.331	1700	759,1205	953,0491	0,4659574	0,5673978	391,0143	3,098489	1	742,9539	965,0758	0,4659759	0,5673965	391,0143	3,094669	3	39	759	953						StimuliFarbe_gelb_rot.png	0	880	547	72	111	718	844	316	0	Content		687	842	28331879	706549754
28349	08:53:55.823	00:00:28.348	1701	-1024	-768	-1	-1	-1	-1	4	-1024	-768	-1	-1	-1	-1	4	39	0	0						StimuliFarbe_gelb_rot.png	0	880	547	72	111	718	844	316	0	Content		-72	-111	28348505	706566380
28365	08:53:55.839	00:00:28.365	1702	-1024	-768	-1	-1	-1	-1	4	-1024	-768	-1	-1	-1	-1	4	39	0	0						StimuliFarbe_gelb_rot.png	0	880	547	72	111	718	844	316	0	Content		-72	-111	28365130	706583005
28382	08:53:55.856	00:00:28.381	1703	-1024	-768	-1	-1	-1	-1	4	-1024	-768	-1	-1	-1	-1	4	39	0	0						StimuliFarbe_gelb_rot.png	0	880	547	72	111	718	844	316	0	Content		-72	-111	28381756	706599631
28399	08:53:55.873	00:00:28.398	1704	-1024	-768	-1	-1	-1	-1	4	-1024	-768	-1	-1	-1	-1	4	39	0	0						StimuliFarbe_gelb_rot.png	0	880	547	72	111	718	844	316	0	Content		-72	-111	28398502	706616377
28415	08:53:55.889	00:00:28.415	1705	-1024	-768	-1	-1	-1	-1	4	-1024	-768	-1	-1	-1	-1	4	39	0	0						StimuliFarbe_gelb_rot.png	0	880	547	72	111	718	844	316	0	Content		-72	-111	28415129	706633004
28432	08:53:55.906	00:00:28.431	1706	910,0886	948,0493	0,4722574	0,5723512	391,0143	3,066289	1	896,9901	960,1719	0,4722759	0,5723498	391,0143	3,064175	3	39	910	948						StimuliFarbe_gelb_rot.png	0	880	547	72	111	718	844	316	0	Content		838	837	28431753	706649628
28448	08:53:55.922	00:00:28.448	1707	-1024	-768	-1	-1	-1	-1	4	-1024	-768	-1	-1	-1	-1	4		0	0						StimuliFarbe_gelb_rot.png	0	880	547	72	111				0	Content		-72	-111	28448393	706666268
28465	08:53:55.939	00:00:28.465	1708	-1024	-768	-1	-1	-1	-1	4	-1024	-768	-1	-1	-1	-1	4		0	0						StimuliFarbe_gelb_rot.png	0	880	547	72	111				0	Content		-72	-111	28465127	706683002
28482	08:53:55.956	00:00:28.481	1709	-1024	-768	-1	-1	-1	-1	4	-1024	-768	-1	-1	-1	-1	4		0	0						StimuliFarbe_gelb_rot.png	0	880	547	72	111				0	Content		-72	-111	28481752	706699627
28498	08:53:55.972	00:00:28.498	1710	-1024	-768	-1	-1	-1	-1	4	-1024	-768	-1	-1	-1	-1	4		0	0						StimuliFarbe_gelb_rot.png	0	880	547	72	111				0	Content		-72	-111	28498392	706716267
28515	08:53:55.989	00:00:28.515	1711	-1024	-768	-1	-1	-1	-1	4	-1024	-768	-1	-1	-1	-1	4		0	0						StimuliFarbe_gelb_rot.png	0	880	547	72	111				0	Content		-72	-111	28515001	706732876
28532	08:53:56.006	00:00:28.531	1712	-1024	-768	-1	-1	-1	-1	4	-1024	-768	-1	-1	-1	-1	4		0	0						StimuliFarbe_gelb_rot.png	0	880	547	72	111				0	Content		-72	-111	28531751	706749626
28548	08:53:56.022	00:00:28.548	1713	-1024	-768	-1	-1	-1	-1	4	-1024	-768	-1	-1	-1	-1	4		0	0						StimuliFarbe_gelb_rot.png	0	880	547	72	111				0	Content		-72	-111	28548386	706766261
28565	08:53:56.039	00:00:28.565	1714	-1024	-768	-1	-1	-1	-1	4	-1024	-768	-1	-1	-1	-1	4		0	0						StimuliFarbe_gelb_rot.png	0	880	547	72	111				0	Content		-72	-111	28565000	706782875
28582	08:53:56.056	00:00:28.581	1715	-1024	-768	-1	-1	-1	-1	4	-1024	-768	-1	-1	-1	-1	4		0	0						StimuliFarbe_gelb_rot.png	0	880	547	72	111				0	Content		-72	-111	28581622	706799497
28598	08:53:56.072	00:00:28.598	1716	-1024	-768	-1	-1	-1	-1	4	-1024	-768	-1	-1	-1	-1	4		0	0						StimuliFarbe_gelb_rot.png	0	880	547	72	111				0	Content		-72	-111	28598385	706816260
28615	08:53:56.089	00:00:28.614	1717	-1024	-768	-1	-1	-1	-1	4	-1024	-768	-1	-1	-1	-1	4		0	0						StimuliFarbe_gelb_rot.png	0	880	547	72	111				0	Content		-72	-111	28614997	706832872
28632	08:53:56.106	00:00:28.631	1718	-1024	-768	-1	-1	-1	-1	4	-1024	-768	-1	-1	-1	-1	4		0	0						StimuliFarbe_gelb_rot.png	0	880	547	72	111				0	Content		-72	-111	28631620	706849495
28648	08:53:56.122	00:00:28.648	1719	-1024	-768	-1	-1	-1	-1	4	-1024	-768	-1	-1	-1	-1	4		0	0						StimuliFarbe_gelb_rot.png	0	880	547	72	111				0	Content		-72	-111	28648386	706866261
28665	08:53:56.139	00:00:28.664	1720	-1024	-768	-1	-1	-1	-1	4	-1024	-768	-1	-1	-1	-1	4		0	0						StimuliFarbe_gelb_rot.png	0	880	547	72	111				0	Content		-72	-111	28664994	706882869
28682	08:53:56.156	00:00:28.681	1721	-1024	-768	-1	-1	-1	-1	4	-1024	-768	-1	-1	-1	-1	4		0	0						StimuliFarbe_gelb_rot.png	0	880	547	72	111				0	Content		-72	-111	28681621	706899496
28698	08:53:56.172	00:00:28.698	1722	-1024	-768	-1	-1	-1	-1	4	-1024	-768	-1	-1	-1	-1	4		0	0						StimuliFarbe_gelb_rot.png	0	880	547	72	111				0	Content		-72	-111	28698254	706916129
28715	08:53:56.189	00:00:28.714	1723	-1024	-768	-1	-1	-1	-1	4	-1024	-768	-1	-1	-1	-1	4		0	0						StimuliFarbe_gelb_rot.png	0	880	547	72	111				0	Content		-72	-111	28714994	706932869
28732	08:53:56.206	00:00:28.731	1724	-1024	-768	-1	-1	-1	-1	4	-1024	-768	-1	-1	-1	-1	4		0	0						StimuliFarbe_gelb_rot.png	0	880	547	72	111				0	Content		-72	-111	28731615	706949490
28748	08:53:56.222	00:00:28.748	1725	-1024	-768	-1	-1	-1	-1	4	-1024	-768	-1	-1	-1	-1	4		0	0						StimuliFarbe_gelb_rot.png	0	880	547	72	111				0	Content		-72	-111	28748240	706966115
28765	08:53:56.239	00:00:28.764	1726	-1024	-768	-1	-1	-1	-1	4	-1024	-768	-1	-1	-1	-1	4		0	0						StimuliFarbe_gelb_rot.png	0	880	547	72	111				0	Content		-72	-111	28764862	706982737
28782	08:53:56.256	00:00:28.781	1727	-1024	-768	-1	-1	-1	-1	4	-1024	-768	-1	-1	-1	-1	4		0	0						StimuliFarbe_gelb_rot.png	0	880	547	72	111				0	Content		-72	-111	28781613	706999488
28798	08:53:56.272	00:00:28.798	1728	-1024	-768	-1	-1	-1	-1	4	-1024	-768	-1	-1	-1	-1	4		0	0						StimuliFarbe_gelb_rot.png	0	880	547	72	111				0	Content		-72	-111	28798237	707016112
28815	08:53:56.289	00:00:28.814	1729	-1024	-768	-1	-1	-1	-1	4	-1024	-768	-1	-1	-1	-1	4		0	0						StimuliFarbe_gelb_rot.png	0	880	547	72	111				0	Content		-72	-111	28814856	707032731
28832	08:53:56.306	00:00:28.831	1730	-1024	-768	-1	-1	-1	-1	4	-1024	-768	-1	-1	-1	-1	4		0	0						StimuliFarbe_gelb_rot.png	0	880	547	72	111				0	Content		-72	-111	28831608	707049483
28848	08:53:56.322	00:00:28.848	1731	-1024	-768	-1	-1	-1	-1	4	-1024	-768	-1	-1	-1	-1	4		0	0						StimuliFarbe_gelb_rot.png	0	880	547	72	111				0	Content		-72	-111	28848220	707066095
28865	08:53:56.339	00:00:28.864	1732	-1024	-768	-1	-1	-1	-1	4	-1024	-768	-1	-1	-1	-1	4		0	0						StimuliFarbe_gelb_rot.png	0	880	547	72	111				0	Content		-72	-111	28864843	707082718
28881	08:53:56.355	00:00:28.881	1733	-1024	-768	-1	-1	-1	-1	4	-1024	-768	-1	-1	-1	-1	4		0	0						StimuliFarbe_gelb_rot.png	0	880	547	72	111				0	Content		-72	-111	28881480	707099355
28898	08:53:56.372	00:00:28.898	1734	-1024	-768	-1	-1	-1	-1	4	-1024	-768	-1	-1	-1	-1	4		0	0						StimuliFarbe_gelb_rot.png	0	880	547	72	111				0	Content		-72	-111	28898103	707115978
28915	08:53:56.389	00:00:28.914	1735	-1024	-768	-1	-1	-1	-1	4	-1024	-768	-1	-1	-1	-1	4		0	0						StimuliFarbe_gelb_rot.png	0	880	547	72	111				0	Content		-72	-111	28914854	707132729
28931	08:53:56.405	00:00:28.931	1736	-1024	-768	-1	-1	-1	-1	4	-1024	-768	-1	-1	-1	-1	4		0	0						StimuliFarbe_gelb_rot.png	0	880	547	72	111				0	Content		-72	-111	28931480	707149355
28948	08:53:56.422	00:00:28.948	1737	-1024	-768	-1	-1	-1	-1	4	-1024	-768	-1	-1	-1	-1	4		0	0						StimuliFarbe_gelb_rot.png	0	880	547	72	111				0	Content		-72	-111	28948096	707165971
28965	08:53:56.439	00:00:28.964	1738	-1024	-768	-1	-1	-1	-1	4	-1024	-768	-1	-1	-1	-1	4		0	0						StimuliFarbe_gelb_rot.png	0	880	547	72	111				0	Content		-72	-111	28964723	707182598
28981	08:53:56.455	00:00:28.981	1739	-1024	-768	-1	-1	-1	-1	4	-1024	-768	-1	-1	-1	-1	4		0	0						StimuliFarbe_gelb_rot.png	0	880	547	72	111				0	Content		-72	-111	28981473	707199348
28998	08:53:56.472	00:00:28.998	1740	-1024	-768	-1	-1	-1	-1	4	-1024	-768	-1	-1	-1	-1	4		0	0						StimuliFarbe_gelb_rot.png	0	880	547	72	111				0	Content		-72	-111	28998101	707215976
29015	08:53:56.489	00:00:29.014	1741	-1024	-768	-1	-1	-1	-1	4	-1024	-768	-1	-1	-1	-1	4		0	0						StimuliFarbe_gelb_rot.png	0	880	547	72	111				0	Content		-72	-111	29014724	707232599
29031	08:53:56.505	00:00:29.031	1742	-1024	-768	-1	-1	-1	-1	4	-1024	-768	-1	-1	-1	-1	4		0	0						StimuliFarbe_gelb_rot.png	0	880	547	72	111				0	Content		-72	-111	29031356	707249231
29048	08:53:56.522	00:00:29.048	1743	-1024	-768	-1	-1	-1	-1	4	-1024	-768	-1	-1	-1	-1	4		0	0						StimuliFarbe_gelb_rot.png	0	880	547	72	111				0	Content		-72	-111	29048100	707265975
29065	08:53:56.539	00:00:29.064	1744	-1024	-768	-1	-1	-1	-1	4	-1024	-768	-1	-1	-1	-1	4		0	0						StimuliFarbe_gelb_rot.png	0	880	547	72	111				0	Content		-72	-111	29064726	707282601
29081	08:53:56.555	00:00:29.081	1745	-1024	-768	-1	-1	-1	-1	4	-1024	-768	-1	-1	-1	-1	4		0	0						StimuliFarbe_gelb_rot.png	0	880	547	72	111				0	Content		-72	-111	29081353	707299228
29098	08:53:56.572	00:00:29.097	1746	-1024	-768	-1	-1	-1	-1	4	-1024	-768	-1	-1	-1	-1	4		0	0						StimuliFarbe_gelb_rot.png	0	880	547	72	111				0	Content		-72	-111	29097975	707315850
29115	08:53:56.589	00:00:29.114	1747	-1024	-768	-1	-1	-1	-1	4	-1024	-768	-1	-1	-1	-1	4		0	0						StimuliFarbe_gelb_rot.png	0	880	547	72	111				0	Content		-72	-111	29114725	707332600
29131	08:53:56.605	00:00:29.131	1748	-1024	-768	-1	-1	-1	-1	4	-1024	-768	-1	-1	-1	-1	4		0	0						StimuliFarbe_gelb_rot.png	0	880	547	72	111				0	Content		-72	-111	29131351	707349226
29148	08:53:56.622	00:00:29.147	1749	786,5367	928,0486	0,4725835	0,5860127	395,6917	3,177698	3	767,2863	939,7456	0,4725835	0,5860075	395,6917	3,173164	3		0	0						StimuliFarbe_gelb_rot.png	0	880	547	72	111				0	Content		-72	-111	29147971	707365846
29165	08:53:56.639	00:00:29.164	1750	1960,959	945,5313	0,4796852	0,5877392	395,6917	3,863277	1	2053,411	969,7411	0,4796503	0,5877342	395,6917	3,951558	3	40	1961	946						StimuliFarbe_gelb_rot.png	0	880	547	72	111	743	810	117	0	Content		1889	835	29164596	707382471
29181	08:53:56.655	00:00:29.181	1751	814,2882	910,4556	0,4700392	0,5887504	401,0271	3,362092	1	796,0935	921,9022	0,4700234	0,5887454	401,0271	3,357336	3	40	814	910						StimuliFarbe_gelb_rot.png	0	880	547	72	111	743	810	117	0	Content		742	799	29181348	707399223
29198	08:53:56.672	00:00:29.197	1752	-1024	-768	-1	-1	-1	-1	4	-1024	-768	-1	-1	-1	-1	4	40	0	0						StimuliFarbe_gelb_rot.png	0	880	547	72	111	743	810	117	0	Content		-72	-111	29197970	707415845
29215	08:53:56.689	00:00:29.214	1753	-1024	-768	-1	-1	-1	-1	4	-1024	-768	-1	-1	-1	-1	4	40	0	0						StimuliFarbe_gelb_rot.png	0	880	547	72	111	743	810	117	0	Content		-72	-111	29214593	707432468
29231	08:53:56.705	00:00:29.231	1754	-1024	-768	-1	-1	-1	-1	4	-1024	-768	-1	-1	-1	-1	4	40	0	0						StimuliFarbe_gelb_rot.png	0	880	547	72	111	743	810	117	0	Content		-72	-111	29231218	707449093
29248	08:53:56.722	00:00:29.247	1755	162,5845	916,1234	0,4677542	0,5963036	401,0271	3,242601	3	126,7852	928,3583	0,4677881	0,5962985	401,0271	3,23853	1	40	127	928						StimuliFarbe_gelb_rot.png	0	880	547	72	111	743	810	117	0	Content		55	817	29247968	707465843
29265	08:53:56.739	00:00:29.264	1756	895,7999	951,0174	0,4716569	0,5971335	401,0271	3,190285	1	881,9797	963,4658	0,4716746	0,5971321	401,0271	3,18777	3	40	896	951						StimuliFarbe_gelb_rot.png	0	880	547	72	111	743	810	117	0	Content		824	840	29264593	707482468
29281	08:53:56.755	00:00:29.281	1757	817,3142	914,4241	0,4702767	0,5988554	401,0271	3,189188	1	802,0538	925,8372	0,4702944	0,5988541	401,0271	3,185705	3	41	817	914						StimuliFarbe_gelb_rot.png	0	880	547	72	111	693	809	233	0	Content		745	803	29281217	707499092
29298	08:53:56.772	00:00:29.297	1758	209,8873	893,4026	0,467271	0,5997419	401,0271	3,203347	3	176,2619	904,6997	0,4673048	0,5997367	401,0271	3,198854	1	41	176	905						StimuliFarbe_gelb_rot.png	0	880	547	72	111	693	809	233	0	Content		104	794	29297965	707515840
29315	08:53:56.789	00:00:29.314	1759	-1024	-768	-1	-1	-1	-1	4	-1024	-768	-1	-1	-1	-1	4	41	0	0						StimuliFarbe_gelb_rot.png	0	880	547	72	111	693	809	233	0	Content		-72	-111	29314590	707532465
29331	08:53:56.805	00:00:29.331	1760	842,5534	934,32	0,4754567	0,5989051	401,0271	3,324363	3	789,2672	938,1069	0,4717327	0,5989577	389,7769	3,230196	1	41	789	938						StimuliFarbe_gelb_rot.png	0	880	547	72	111	693	809	233	0	Content		717	827	29331214	707549089
29348	08:53:56.822	00:00:29.347	1761	854,981	948,1698	0,4753841	0,5982965	401,0271	3,274461	3	814,6295	954,873	0,4731292	0,5983263	394,1214	3,215416	1	41	815	955						StimuliFarbe_gelb_rot.png	0	880	547	72	111	693	809	233	0	Content		743	844	29347840	707565715
29365	08:53:56.839	00:00:29.364	1762	828,2589	916,6865	0,4727404	0,5984326	393,4399	3,224377	3	812,8787	923,4343	0,4727789	0,5985286	393,4399	3,219534	1	41	813	923						StimuliFarbe_gelb_rot.png	0	880	547	72	111	693	809	233	0	Content		741	812	29364588	707582463
29381	08:53:56.855	00:00:29.381	1763	-1024	-768	-1	-1	-1	-1	4	-1024	-768	-1	-1	-1	-1	4	41	0	0						StimuliFarbe_gelb_rot.png	0	880	547	72	111	693	809	233	0	Content		-72	-111	29381215	707599090
29398	08:53:56.872	00:00:29.397	1764	824,2446	928,6831	0,4694668	0,5953444	385,3904	3,223551	3	806,8101	940,2081	0,4695029	0,5953388	385,3904	3,218547	1	41	807	940						StimuliFarbe_gelb_rot.png	0	880	547	72	111	693	809	233	0	Content		735	829	29397841	707615716
29415	08:53:56.889	00:00:29.414	1765	761,9965	894,6161	0,4705569	0,5949377	396,3479	3,43094	3	741,7225	905,52	0,4705221	0,5949327	396,3479	3,425332	1	41	742	906						StimuliFarbe_gelb_rot.png	0	880	547	72	111	693	809	233	0	Content		670	795	29414589	707632464
29431	08:53:56.905	00:00:29.431	1766	-1024	-768	-1	-1	-1	-1	4	-1024	-768	-1	-1	-1	-1	4	41	0	0						StimuliFarbe_gelb_rot.png	0	880	547	72	111	693	809	233	0	Content		-72	-111	29431212	707649087
29448	08:53:56.922	00:00:29.447	1767	226,8978	905,6082	0,463917	0,5913891	396,3479	3,247987	3	194,0227	917,1863	0,4639515	0,5913838	396,3479	3,243246	1	41	194	917						StimuliFarbe_gelb_rot.png	0	880	547	72	111	693	809	233	0	Content		122	806	29447834	707665709
29464	08:53:56.938	00:00:29.464	1768	-1024	-768	-1	-1	-1	-1	4	-1024	-768	-1	-1	-1	-1	4	41	0	0						StimuliFarbe_gelb_rot.png	0	880	547	72	111	693	809	233	0	Content		-72	-111	29464460	707682335
29481	08:53:56.955	00:00:29.481	1769	-1024	-768	-1	-1	-1	-1	4	-1024	-768	-1	-1	-1	-1	4	41	0	0						StimuliFarbe_gelb_rot.png	0	880	547	72	111	693	809	233	0	Content		-72	-111	29481083	707698958
29498	08:53:56.972	00:00:29.497	1770	716,7968	919,4119	0,4719903	0,5852913	382,5641	3,216231	3	700,6058	930,5463	0,4720103	0,5852858	382,5641	3,211858	1	41	701	931						StimuliFarbe_gelb_rot.png	0	880	547	72	111	693	809	233	0	Content		629	820	29497831	707715706
29514	08:53:56.988	00:00:29.514	1771	881,1329	994,6913	0,4854338	0,5825596	457,0538	3,815084	3	860,6218	1009,883	0,4854612	0,5825555	457,0538	3,808827	1	42	861	1010						StimuliFarbe_gelb_rot.png	0	880	547	72	111	738	862	450	0	Content		789	899	29514455	707732330
29531	08:53:57.005	00:00:29.531	1772	-1024	-768	-1	-1	-1	-1	4	-1024	-768	-1	-1	-1	-1	4	42	0	0						StimuliFarbe_gelb_rot.png	0	880	547	72	111	738	862	450	0	Content		-72	-111	29531084	707748959
29548	08:53:57.022	00:00:29.547	1773	-1024	-768	-1	-1	-1	-1	4	-1024	-768	-1	-1	-1	-1	4	42	0	0						StimuliFarbe_gelb_rot.png	0	880	547	72	111	738	862	450	0	Content		-72	-111	29547704	707765579
29564	08:53:57.038	00:00:29.564	1774	-1024	-768	-1	-1	-1	-1	4	-1024	-768	-1	-1	-1	-1	4	42	0	0						StimuliFarbe_gelb_rot.png	0	880	547	72	111	738	862	450	0	Content		-72	-111	29564456	707782331
29581	08:53:57.055	00:00:29.581	1775	-1024	-768	-1	-1	-1	-1	4	-1024	-768	-1	-1	-1	-1	4	42	0	0						StimuliFarbe_gelb_rot.png	0	880	547	72	111	738	862	450	0	Content		-72	-111	29581081	707798956
29598	08:53:57.072	00:00:29.597	1776	755,8782	940,4773	0,4637327	0,5751866	392,1628	3,084029	3	738,1183	952,186	0,4637592	0,5751852	392,1628	3,079556	1	42	738	952						StimuliFarbe_gelb_rot.png	0	880	547	72	111	738	862	450	0	Content		666	841	29597706	707815581
29614	08:53:57.088	00:00:29.614	1777	771,9053	943,8408	0,464099	0,5759298	392,1628	3,157647	3	752,9498	955,6459	0,4641333	0,5759284	392,1628	3,152477	1	42	753	956						StimuliFarbe_gelb_rot.png	0	880	547	72	111	738	862	450	0	Content		681	845	29614331	707832206
29631	08:53:57.105	00:00:29.631	1778	1836,017	965,4542	0,4737901	0,5781052	392,1628	3,743739	3	1881,917	986,7194	0,4737547	0,5781001	392,1628	3,79564	1	42	1882	987						StimuliFarbe_gelb_rot.png	0	880	547	72	111	738	862	450	0	Content		1810	876	29631081	707848956
29648	08:53:57.122	00:00:29.647	1779	-1024	-768	-1	-1	-1	-1	4	-1024	-768	-1	-1	-1	-1	4	42	0	0						StimuliFarbe_gelb_rot.png	0	880	547	72	111	738	862	450	0	Content		-72	-111	29647706	707865581
29664	08:53:57.138	00:00:29.664	1780	492,682	936,1078	0,4635101	0,580591	406,6796	3,434434	3	483,4967	948,0811	0,4637296	0,5806059	406,6796	3,434476	1	42	483	948						StimuliFarbe_gelb_rot.png	0	880	547	72	111	738	862	450	0	Content		411	837	29664330	707882205
29681	08:53:57.155	00:00:29.680	1781	803,7217	938,3915	0,4693945	0,5820854	395,2076	3,417363	1	804,7062	959,6078	0,4691929	0,5820375	406,6796	3,504287	3	42	804	938						StimuliFarbe_gelb_rot.png	0	880	547	72	111	738	862	450	0	Content		732	827	29680952	707898827
29698	08:53:57.172	00:00:29.697	1782	27,93856	980,7823	0,4483683	0,5843795	437,5753	3,735584	1	15,3931	968,7758	0,4579718	0,5844273	406,6797	3,488386	3	42	28	981						StimuliFarbe_gelb_rot.png	0	880	547	72	111	738	862	450	0	Content		-44	870	29697703	707915578
29714	08:53:57.188	00:00:29.714	1783	-1024	-768	-1	-1	-1	-1	4	2068,125	993,1196	0,4756863	0,5869526	406,6796	4,14885	3	42	2068	993						StimuliFarbe_gelb_rot.png	0	880	547	72	111	738	862	450	0	Content		1996	882	29714330	707932205
29731	08:53:57.205	00:00:29.730	1784	-1024	-768	-1	-1	-1	-1	4	-1024	-768	-1	-1	-1	-1	4	42	0	0						StimuliFarbe_gelb_rot.png	0	880	547	72	111	738	862	450	0	Content		-72	-111	29730954	707948829
29748	08:53:57.222	00:00:29.747	1785	-1024	-768	-1	-1	-1	-1	4	-1024	-768	-1	-1	-1	-1	4	42	0	0						StimuliFarbe_gelb_rot.png	0	880	547	72	111	738	862	450	0	Content		-72	-111	29747578	707965453
29764	08:53:57.238	00:00:29.764	1786	902,671	998,0762	0,4856821	0,5878499	437,5752	3,451715	1	786,8677	984,6947	0,4763196	0,5879149	406,6796	3,212617	3	42	903	998						StimuliFarbe_gelb_rot.png	0	880	547	72	111	738	862	450	0	Content		831	887	29764330	707982205
29781	08:53:57.255	00:00:29.780	1787	-1024	-768	-1	-1	-1	-1	4	-1024	-768	-1	-1	-1	-1	4	42	0	0						StimuliFarbe_gelb_rot.png	0	880	547	72	111	738	862	450	0	Content		-72	-111	29780956	707998831
29798	08:53:57.272	00:00:29.797	1788	-1024	-768	-1	-1	-1	-1	4	-1024	-768	-1	-1	-1	-1	4	42	0	0						StimuliFarbe_gelb_rot.png	0	880	547	72	111	738	862	450	0	Content		-72	-111	29797579	708015454
29814	08:53:57.288	00:00:29.814	1789	-1024	-768	-1	-1	-1	-1	4	-1024	-768	-1	-1	-1	-1	4	42	0	0						StimuliFarbe_gelb_rot.png	0	880	547	72	111	738	862	450	0	Content		-72	-111	29814202	708032077
29831	08:53:57.305	00:00:29.830	1790	-1024	-768	-1	-1	-1	-1	4	-1024	-768	-1	-1	-1	-1	4	42	0	0						StimuliFarbe_gelb_rot.png	0	880	547	72	111	738	862	450	0	Content		-72	-111	29830953	708048828
29848	08:53:57.322	00:00:29.847	1791	-1024	-768	-1	-1	-1	-1	4	-1024	-768	-1	-1	-1	-1	4	42	0	0						StimuliFarbe_gelb_rot.png	0	880	547	72	111	738	862	450	0	Content		-72	-111	29847579	708065454
29864	08:53:57.338	00:00:29.864	1792	-1024	-768	-1	-1	-1	-1	4	-1024	-768	-1	-1	-1	-1	4	42	0	0						StimuliFarbe_gelb_rot.png	0	880	547	72	111	738	862	450	0	Content		-72	-111	29864199	708082074
29881	08:53:57.355	00:00:29.880	1793	751,6621	938,1766	0,4687231	0,5860359	409,5452	3,411809	1	734,5921	950,4792	0,4687411	0,586031	409,5452	3,407092	3	42	752	938						StimuliFarbe_gelb_rot.png	0	880	547	72	111	738	862	450	0	Content		680	827	29880824	708098699
29898	08:53:57.372	00:00:29.897	1794	-1024	-768	-1	-1	-1	-1	4	-1024	-768	-1	-1	-1	-1	4	42	0	0						StimuliFarbe_gelb_rot.png	0	880	547	72	111	738	862	450	0	Content		-72	-111	29897574	708115449
29914	08:53:57.388	00:00:29.914	1795	-1024	-768	-1	-1	-1	-1	4	-1024	-768	-1	-1	-1	-1	4	42	0	0						StimuliFarbe_gelb_rot.png	0	880	547	72	111	738	862	450	0	Content		-72	-111	29914198	708132073
29931	08:53:57.405	00:00:29.930	1796	792,1158	947,3866	0,4678126	0,5832278	408,0846	3,372682	1	771,4111	959,8859	0,4677794	0,583223	408,0846	3,367522	3	42	792	947						StimuliFarbe_gelb_rot.png	0	880	547	72	111	738	862	450	0	Content		720	836	29930824	708148699
29947	08:53:57.421	00:00:29.947	1797	-1024	-768	-1	-1	-1	-1	4	-1024	-768	-1	-1	-1	-1	4	42	0	0						StimuliFarbe_gelb_rot.png	0	880	547	72	111	738	862	450	0	Content		-72	-111	29947449	708165324
29964	08:53:57.438	00:00:29.964	1798	834,2189	952,4474	0,4755818	0,5813074	408,0846	3,384739	3	815,5363	964,9839	0,475614	0,581306	408,0846	3,379373	1	43	816	965						StimuliFarbe_gelb_rot.png	0	880	547	72	111	1901	874	100	0	Content		744	854	29964200	708182075
29981	08:53:57.455	00:00:29.980	1799	1973,3	988,3753	0,4743666	0,5804853	408,0846	4,024268	1	2074,891	1017,323	0,4743334	0,5804806	408,0846	4,117585	3	43	1973	988						StimuliFarbe_gelb_rot.png	0	880	547	72	111	1901	874	100	0	Content		1901	877	29980823	708198698
29997	08:53:57.471	00:00:29.997	1800	-1024	-768	-1	-1	-1	-1	4	-1024	-768	-1	-1	-1	-1	4	43	0	0						StimuliFarbe_gelb_rot.png	0	880	547	72	111	1901	874	100	0	Content		-72	-111	29997449	708215324
30014	08:53:57.488	00:00:30.014	1801	2082,946	983,6313	0,4738448	0,5796597	408,0846	4,028292	1	-1024	-768	-1	-1	-1	-1	4	43	2083	984						StimuliFarbe_gelb_rot.png	0	880	547	72	111	1901	874	100	0	Content		2011	873	30014200	708232075
30031	08:53:57.505	00:00:30.030	1802	739,5684	924,9194	0,4740179	0,5781915	408,0846	3,778676	3	712,8037	939,9144	0,4752508	0,5781659	412,5598	3,808662	1	43	713	940						StimuliFarbe_gelb_rot.png	0	880	547	72	111	1901	874	100	0	Content		641	829	30030824	708248699
30047	08:53:57.521	00:00:30.047	1803	2000,368	987,2814	0,4736201	0,5792118	408,0846	3,968096	1	2208,497	1030,066	0,4720317	0,579199	412,5598	4,15996	3	43	2000	987						StimuliFarbe_gelb_rot.png	0	880	547	72	111	1901	874	100	0	Content		1928	876	30047446	708265321
30064	08:53:57.538	00:00:30.064	1804	-1024	-768	-1	-1	-1	-1	4	-1024	-768	-1	-1	-1	-1	4		0	0						StimuliFarbe_gelb_rot.png	0	880	547	72	111				0	Content		-72	-111	30064070	708281945
30081	08:53:57.555	00:00:30.080	1805	-1024	-768	-1	-1	-1	-1	4	-1024	-768	-1	-1	-1	-1	4		0	0						StimuliFarbe_gelb_rot.png	0	880	547	72	111				0	Content		-72	-111	30080819	708298694
30097	08:53:57.571	00:00:30.097	1806	-1024	-768	-1	-1	-1	-1	4	-1024	-768	-1	-1	-1	-1	4		0	0						StimuliFarbe_gelb_rot.png	0	880	547	72	111				0	Content		-72	-111	30097444	708315319
30114	08:53:57.588	00:00:30.114	1807	-1024	-768	-1	-1	-1	-1	4	-1024	-768	-1	-1	-1	-1	4		0	0						StimuliFarbe_gelb_rot.png	0	880	547	72	111				0	Content		-72	-111	30114068	708331943
30131	08:53:57.605	00:00:30.130	1808	-1024	-768	-1	-1	-1	-1	4	-1024	-768	-1	-1	-1	-1	4		0	0						StimuliFarbe_gelb_rot.png	0	880	547	72	111				0	Content		-72	-111	30130693	708348568
30147	08:53:57.621	00:00:30.147	1809	-1024	-768	-1	-1	-1	-1	4	-1024	-768	-1	-1	-1	-1	4		0	0						StimuliFarbe_gelb_rot.png	0	880	547	72	111				0	Content		-72	-111	30147442	708365317
30164	08:53:57.638	00:00:30.164	1810	-1024	-768	-1	-1	-1	-1	4	-1024	-768	-1	-1	-1	-1	4		0	0						StimuliFarbe_gelb_rot.png	0	880	547	72	111				0	Content		-72	-111	30164065	708381940
30181	08:53:57.655	00:00:30.180	1811	-1024	-768	-1	-1	-1	-1	4	-1024	-768	-1	-1	-1	-1	4		0	0						StimuliFarbe_gelb_rot.png	0	880	547	72	111				0	Content		-72	-111	30180691	708398566
30197	08:53:57.671	00:00:30.197	1812	-1024	-768	-1	-1	-1	-1	4	-1024	-768	-1	-1	-1	-1	4		0	0						StimuliFarbe_gelb_rot.png	0	880	547	72	111				0	Content		-72	-111	30197317	708415192
30214	08:53:57.688	00:00:30.214	1813	-1024	-768	-1	-1	-1	-1	4	-1024	-768	-1	-1	-1	-1	4		0	0						StimuliFarbe_gelb_rot.png	0	880	547	72	111				0	Content		-72	-111	30214068	708431943
30231	08:53:57.705	00:00:30.230	1814	-1024	-768	-1	-1	-1	-1	4	-1024	-768	-1	-1	-1	-1	4		0	0						StimuliFarbe_gelb_rot.png	0	880	547	72	111				0	Content		-72	-111	30230690	708448565
30247	08:53:57.721	00:00:30.247	1815	-1024	-768	-1	-1	-1	-1	4	-1024	-768	-1	-1	-1	-1	4		0	0						StimuliFarbe_gelb_rot.png	0	880	547	72	111				0	Content		-72	-111	30247315	708465190
30264	08:53:57.738	00:00:30.263	1816	-1024	-768	-1	-1	-1	-1	4	-1024	-768	-1	-1	-1	-1	4		0	0						StimuliFarbe_gelb_rot.png	0	880	547	72	111				0	Content		-72	-111	30263942	708481817
30281	08:53:57.755	00:00:30.280	1817	-1024	-768	-1	-1	-1	-1	4	-1024	-768	-1	-1	-1	-1	4		0	0						StimuliFarbe_gelb_rot.png	0	880	547	72	111				0	Content		-72	-111	30280691	708498566
30297	08:53:57.771	00:00:30.297	1818	-1024	-768	-1	-1	-1	-1	4	-1024	-768	-1	-1	-1	-1	4		0	0						StimuliFarbe_gelb_rot.png	0	880	547	72	111				0	Content		-72	-111	30297316	708515191
30314	08:53:57.788	00:00:30.313	1819	-1024	-768	-1	-1	-1	-1	4	-1024	-768	-1	-1	-1	-1	4		0	0						StimuliFarbe_gelb_rot.png	0	880	547	72	111				0	Content		-72	-111	30313940	708531815
30331	08:53:57.805	00:00:30.330	1820	-1024	-768	-1	-1	-1	-1	4	-1024	-768	-1	-1	-1	-1	4		0	0						StimuliFarbe_gelb_rot.png	0	880	547	72	111				0	Content		-72	-111	30330684	708548559
30347	08:53:57.821	00:00:30.347	1821	-1024	-768	-1	-1	-1	-1	4	-1024	-768	-1	-1	-1	-1	4		0	0						StimuliFarbe_gelb_rot.png	0	880	547	72	111				0	Content		-72	-111	30347312	708565187
30364	08:53:57.838	00:00:30.363	1822	-1024	-768	-1	-1	-1	-1	4	-1024	-768	-1	-1	-1	-1	4		0	0						StimuliFarbe_gelb_rot.png	0	880	547	72	111				0	Content		-72	-111	30363940	708581815
30381	08:53:57.855	00:00:30.380	1823	-1024	-768	-1	-1	-1	-1	4	-1024	-768	-1	-1	-1	-1	4		0	0						StimuliFarbe_gelb_rot.png	0	880	547	72	111				0	Content		-72	-111	30380565	708598440
30397	08:53:57.871	00:00:30.397	1824	-1024	-768	-1	-1	-1	-1	4	-1024	-768	-1	-1	-1	-1	4		0	0						StimuliFarbe_gelb_rot.png	0	880	547	72	111				0	Content		-72	-111	30397189	708615064
30414	08:53:57.888	00:00:30.413	1825	-1024	-768	-1	-1	-1	-1	4	-1024	-768	-1	-1	-1	-1	4		0	0						StimuliFarbe_gelb_rot.png	0	880	547	72	111				0	Content		-72	-111	30413937	708631812
30431	08:53:57.905	00:00:30.430	1826	-1024	-768	-1	-1	-1	-1	4	-1024	-768	-1	-1	-1	-1	4		0	0						StimuliFarbe_gelb_rot.png	0	880	547	72	111				0	Content		-72	-111	30430564	708648439
30447	08:53:57.921	00:00:30.447	1827	787,5804	940,29	0,4864099	0,5888848	395,089	3,374389	1	767,6104	952,3342	0,4863749	0,5888798	395,089	3,369322	3	44	788	940						StimuliFarbe_gelb_rot.png	0	880	547	72	111	716	832	117	0	Content		716	829	30447188	708665063
30464	08:53:57.938	00:00:30.463	1828	-1024	-768	-1	-1	-1	-1	4	-1024	-768	-1	-1	-1	-1	4	44	0	0						StimuliFarbe_gelb_rot.png	0	880	547	72	111	716	832	117	0	Content		-72	-111	30463814	708681689
30481	08:53:57.955	00:00:30.480	1829	-1024	-768	-1	-1	-1	-1	4	-1024	-768	-1	-1	-1	-1	4	44	0	0						StimuliFarbe_gelb_rot.png	0	880	547	72	111	716	832	117	0	Content		-72	-111	30480564	708698439
30497	08:53:57.971	00:00:30.497	1830	-1024	-768	-1	-1	-1	-1	4	-1024	-768	-1	-1	-1	-1	4	44	0	0						StimuliFarbe_gelb_rot.png	0	880	547	72	111	716	832	117	0	Content		-72	-111	30497188	708715063
30514	08:53:57.988	00:00:30.513	1831	-1024	-768	-1	-1	-1	-1	4	-1024	-768	-1	-1	-1	-1	4	44	0	0						StimuliFarbe_gelb_rot.png	0	880	547	72	111	716	832	117	0	Content		-72	-111	30513813	708731688
30530	08:53:58.004	00:00:30.530	1832	753,397	945,5111	0,4877558	0,5932881	395,089	3,218469	1	737,0453	957,4846	0,487774	0,5932866	395,089	3,214401	3	44	753	946						StimuliFarbe_gelb_rot.png	0	880	547	72	111	716	832	117	0	Content		681	835	30530439	708748314
30547	08:53:58.021	00:00:30.547	1833	875,1322	952,647	0,490377	0,5944749	395,089	3,236892	1	861,2717	965,0026	0,4903952	0,5944734	395,089	3,234185	3	44	875	953						StimuliFarbe_gelb_rot.png	0	880	547	72	111	716	832	117	0	Content		803	842	30547189	708765064
30564	08:53:58.038	00:00:30.563	1834	-1024	-768	-1	-1	-1	-1	4	-1024	-768	-1	-1	-1	-1	4		0	0						StimuliFarbe_gelb_rot.png	0	880	547	72	111				0	Content		-72	-111	30563814	708781689
30580	08:53:58.054	00:00:30.580	1835	-1024	-768	-1	-1	-1	-1	4	-1024	-768	-1	-1	-1	-1	4		0	0						StimuliFarbe_gelb_rot.png	0	880	547	72	111				0	Content		-72	-111	30580437	708798312
30597	08:53:58.071	00:00:30.597	1836	-1024	-768	-1	-1	-1	-1	4	-1024	-768	-1	-1	-1	-1	4		0	0						StimuliFarbe_gelb_rot.png	0	880	547	72	111				0	Content		-72	-111	30597186	708815061
30614	08:53:58.088	00:00:30.613	1837	-1024	-768	-1	-1	-1	-1	4	-1024	-768	-1	-1	-1	-1	4		0	0						StimuliFarbe_gelb_rot.png	0	880	547	72	111				0	Content		-72	-111	30613811	708831686
30630	08:53:58.104	00:00:30.630	1838	-1024	-768	-1	-1	-1	-1	4	-1024	-768	-1	-1	-1	-1	4		0	0						StimuliFarbe_gelb_rot.png	0	880	547	72	111				0	Content		-72	-111	30630436	708848311
30647	08:53:58.121	00:00:30.647	1839	-1024	-768	-1	-1	-1	-1	4	-1024	-768	-1	-1	-1	-1	4		0	0						StimuliFarbe_gelb_rot.png	0	880	547	72	111				0	Content		-72	-111	30647186	708865061
30664	08:53:58.138	00:00:30.663	1840	-1024	-768	-1	-1	-1	-1	4	-1024	-768	-1	-1	-1	-1	4		0	0						StimuliFarbe_gelb_rot.png	0	880	547	72	111				0	Content		-72	-111	30663811	708881686
30680	08:53:58.154	00:00:30.680	1841	-1024	-768	-1	-1	-1	-1	4	-1024	-768	-1	-1	-1	-1	4		0	0						StimuliFarbe_gelb_rot.png	0	880	547	72	111				0	Content		-72	-111	30680436	708898311
30697	08:53:58.171	00:00:30.697	1842	-1024	-768	-1	-1	-1	-1	4	-1024	-768	-1	-1	-1	-1	4		0	0						StimuliFarbe_gelb_rot.png	0	880	547	72	111				0	Content		-72	-111	30697060	708914935
30714	08:53:58.188	00:00:30.713	1843	-1024	-768	-1	-1	-1	-1	4	-1024	-768	-1	-1	-1	-1	4		0	0						StimuliFarbe_gelb_rot.png	0	880	547	72	111				0	Content		-72	-111	30713684	708931559
30730	08:53:58.204	00:00:30.730	1844	-1024	-768	-1	-1	-1	-1	4	-1024	-768	-1	-1	-1	-1	4		0	0						StimuliFarbe_gelb_rot.png	0	880	547	72	111				0	Content		-72	-111	30730435	708948310
30747	08:53:58.221	00:00:30.747	1845	-1024	-768	-1	-1	-1	-1	4	-1024	-768	-1	-1	-1	-1	4		0	0						StimuliFarbe_gelb_rot.png	0	880	547	72	111				0	Content		-72	-111	30747065	708964940
30764	08:53:58.238	00:00:30.763	1846	-1024	-768	-1	-1	-1	-1	4	-1024	-768	-1	-1	-1	-1	4		0	0						StimuliFarbe_gelb_rot.png	0	880	547	72	111				0	Content		-72	-111	30763683	708981558
30780	08:53:58.254	00:00:30.780	1847	-1024	-768	-1	-1	-1	-1	4	-1024	-768	-1	-1	-1	-1	4		0	0						StimuliFarbe_gelb_rot.png	0	880	547	72	111				0	Content		-72	-111	30780308	708998183
30797	08:53:58.271	00:00:30.797	1848	-1024	-768	-1	-1	-1	-1	4	-1024	-768	-1	-1	-1	-1	4		0	0						StimuliFarbe_gelb_rot.png	0	880	547	72	111				0	Content		-72	-111	30797065	709014940
30814	08:53:58.288	00:00:30.813	1849	-1024	-768	-1	-1	-1	-1	4	-1024	-768	-1	-1	-1	-1	4		0	0						StimuliFarbe_gelb_rot.png	0	880	547	72	111				0	Content		-72	-111	30813682	709031557
30830	08:53:58.304	00:00:30.830	1850	-1024	-768	-1	-1	-1	-1	4	-1024	-768	-1	-1	-1	-1	4		0	0						StimuliFarbe_gelb_rot.png	0	880	547	72	111				0	Content		-72	-111	30830305	709048180
30847	08:53:58.321	00:00:30.846	1851	-1024	-768	-1	-1	-1	-1	4	-1024	-768	-1	-1	-1	-1	4		0	0						StimuliFarbe_gelb_rot.png	0	880	547	72	111				0	Content		-72	-111	30846928	709064803
30864	08:53:58.338	00:00:30.863	1852	-1024	-768	-1	-1	-1	-1	4	-1024	-768	-1	-1	-1	-1	4		0	0						StimuliFarbe_gelb_rot.png	0	880	547	72	111				0	Content		-72	-111	30863678	709081553
30880	08:53:58.354	00:00:30.880	1853	-1024	-768	-1	-1	-1	-1	4	-1024	-768	-1	-1	-1	-1	4		0	0						StimuliFarbe_gelb_rot.png	0	880	547	72	111				0	Content		-72	-111	30880303	709098178
30897	08:53:58.371	00:00:30.897	1854	-1024	-768	-1	-1	-1	-1	4	-1024	-768	-1	-1	-1	-1	4		0	0						StimuliFarbe_gelb_rot.png	0	880	547	72	111				0	Content		-72	-111	30897495	709115370
30914	08:53:58.388	00:00:30.913	1855	-1024	-768	-1	-1	-1	-1	4	-1024	-768	-1	-1	-1	-1	4		0	0						StimuliFarbe_gelb_rot.png	0	880	547	72	111				0	Content		-72	-111	30913674	709131549
30930	08:53:58.404	00:00:30.930	1856	-1024	-768	-1	-1	-1	-1	4	-1024	-768	-1	-1	-1	-1	4		0	0						StimuliFarbe_gelb_rot.png	0	880	547	72	111				0	Content		-72	-111	30930298	709148173
30947	08:53:58.421	00:00:30.947	1857	-1024	-768	-1	-1	-1	-1	4	-1024	-768	-1	-1	-1	-1	4		0	0						StimuliFarbe_gelb_rot.png	0	880	547	72	111				0	Content		-72	-111	30947047	709164922
30964	08:53:58.438	00:00:30.963	1858	-1024	-768	-1	-1	-1	-1	4	-1024	-768	-1	-1	-1	-1	4		0	0						StimuliFarbe_gelb_rot.png	0	880	547	72	111				0	Content		-72	-111	30963543	709181418
30980	08:53:58.454	00:00:30.980	1859	-1024	-768	-1	-1	-1	-1	4	-1024	-768	-1	-1	-1	-1	4		0	0						StimuliFarbe_gelb_rot.png	0	880	547	72	111				0	Content		-72	-111	30980294	709198169
30997	08:53:58.471	00:00:30.996	1860	-1024	-768	-1	-1	-1	-1	4	-1024	-768	-1	-1	-1	-1	4		0	0						StimuliFarbe_gelb_rot.png	0	880	547	72	111				0	Content		-72	-111	30996919	709214794
31014	08:53:58.488	00:00:31.013	1861	-1024	-768	-1	-1	-1	-1	4	-1024	-768	-1	-1	-1	-1	4		0	0						StimuliFarbe_gelb_rot.png	0	880	547	72	111				0	Content		-72	-111	31013988	709231863
31031	08:53:58.505	00:00:31.031	1862	-1024	-768	-1	-1	-1	-1	4	-1024	-768	-1	-1	-1	-1	4		0	0						StimuliFarbe_gelb_rot.png	0	880	547	72	111				0	Content		-72	-111	31031361	709249236
31048	08:53:58.522	00:00:31.048	1863	-1024	-768	-1	-1	-1	-1	4	-1024	-768	-1	-1	-1	-1	4		0	0						StimuliFarbe_gelb_rot.png	0	880	547	72	111				0	Content		-72	-111	31048404	709266279
31063	08:53:58.537	00:00:31.063	1864	-1024	-768	-1	-1	-1	-1	4	-1024	-768	-1	-1	-1	-1	4		0	0						StimuliFarbe_gelb_rot.png	0	880	547	72	111				0	Content		-72	-111	31063334	709281209
31080	08:53:58.554	00:00:31.079	1865	-1024	-768	-1	-1	-1	-1	4	-1024	-768	-1	-1	-1	-1	4		0	0						StimuliFarbe_gelb_rot.png	0	880	547	72	111				0	Content		-72	-111	31079974	709297849
31097	08:53:58.571	00:00:31.096	1866	-1024	-768	-1	-1	-1	-1	4	-1024	-768	-1	-1	-1	-1	4		0	0						StimuliFarbe_gelb_rot.png	0	880	547	72	111				0	Content		-72	-111	31096707	709314582
31113	08:53:58.587	00:00:31.113	1867	-1024	-768	-1	-1	-1	-1	4	-1024	-768	-1	-1	-1	-1	4		0	0						StimuliFarbe_gelb_rot.png	0	880	547	72	111				0	Content		-72	-111	31113330	709331205
31130	08:53:58.604	00:00:31.129	1868	-1024	-768	-1	-1	-1	-1	4	-1024	-768	-1	-1	-1	-1	4		0	0						StimuliFarbe_gelb_rot.png	0	880	547	72	111				0	Content		-72	-111	31129963	709347838
31147	08:53:58.621	00:00:31.146	1869	-1024	-768	-1	-1	-1	-1	4	-1024	-768	-1	-1	-1	-1	4		0	0						StimuliFarbe_gelb_rot.png	0	880	547	72	111				0	Content		-72	-111	31146575	709364450
31164	08:53:58.638	00:00:31.163	1870	-1024	-768	-1	-1	-1	-1	4	-1024	-768	-1	-1	-1	-1	4		0	0						StimuliFarbe_gelb_rot.png	0	880	547	72	111				0	Content		-72	-111	31163769	709381644
31181	08:53:58.655	00:00:31.181	1871	-1024	-768	-1	-1	-1	-1	4	-1024	-768	-1	-1	-1	-1	4		0	0						StimuliFarbe_gelb_rot.png	0	880	547	72	111				0	Content		-72	-111	31181143	709399018
31198	08:53:58.672	00:00:31.198	1872	-1024	-768	-1	-1	-1	-1	4	-1024	-768	-1	-1	-1	-1	4		0	0						StimuliFarbe_gelb_rot.png	0	880	547	72	111				0	Content		-72	-111	31198393	709416268
31213	08:53:58.687	00:00:31.213	1873	-1024	-768	-1	-1	-1	-1	4	-1024	-768	-1	-1	-1	-1	4		0	0						StimuliFarbe_gelb_rot.png	0	880	547	72	111				0	Content		-72	-111	31213198	709431073
31230	08:53:58.704	00:00:31.229	1874	-1024	-768	-1	-1	-1	-1	4	-1024	-768	-1	-1	-1	-1	4		0	0						StimuliFarbe_gelb_rot.png	0	880	547	72	111				0	Content		-72	-111	31229963	709447838
31247	08:53:58.721	00:00:31.246	1875	-1024	-768	-1	-1	-1	-1	4	-1024	-768	-1	-1	-1	-1	4		0	0						StimuliFarbe_gelb_rot.png	0	880	547	72	111				0	Content		-72	-111	31246572	709464447
31263	08:53:58.737	00:00:31.263	1876	-1024	-768	-1	-1	-1	-1	4	-1024	-768	-1	-1	-1	-1	4		0	0						StimuliFarbe_gelb_rot.png	0	880	547	72	111				0	Content		-72	-111	31263197	709481072
31280	08:53:58.754	00:00:31.279	1877	-1024	-768	-1	-1	-1	-1	4	-1024	-768	-1	-1	-1	-1	4		0	0						StimuliFarbe_gelb_rot.png	0	880	547	72	111				0	Content		-72	-111	31279818	709497693
31296	08:53:58.770	00:00:31.296	1878	-1024	-768	-1	-1	-1	-1	4	-1024	-768	-1	-1	-1	-1	4		0	0						StimuliFarbe_gelb_rot.png	0	880	547	72	111				0	Content		-72	-111	31296444	709514319
31314	08:53:58.788	00:00:31.313	1879	-1024	-768	-1	-1	-1	-1	4	-1024	-768	-1	-1	-1	-1	4		0	0						StimuliFarbe_gelb_rot.png	0	880	547	72	111				0	Content		-72	-111	31313637	709531512
31331	08:53:58.805	00:00:31.331	1880	-1024	-768	-1	-1	-1	-1	4	-1024	-768	-1	-1	-1	-1	4		0	0						StimuliFarbe_gelb_rot.png	0	880	547	72	111				0	Content		-72	-111	31331009	709548884
31348	08:53:58.822	00:00:31.348	1881	-1024	-768	-1	-1	-1	-1	4	-1024	-768	-1	-1	-1	-1	4		0	0						StimuliFarbe_gelb_rot.png	0	880	547	72	111				0	Content		-72	-111	31348259	709566134
31363	08:53:58.837	00:00:31.363	1882	-1024	-768	-1	-1	-1	-1	4	-1024	-768	-1	-1	-1	-1	4		0	0						StimuliFarbe_gelb_rot.png	0	880	547	72	111				0	Content		-72	-111	31363064	709580939
31380	08:53:58.854	00:00:31.379	1883	-1024	-768	-1	-1	-1	-1	4	-1024	-768	-1	-1	-1	-1	4		0	0						StimuliFarbe_gelb_rot.png	0	880	547	72	111				0	Content		-72	-111	31379814	709597689
31396	08:53:58.870	00:00:31.396	1884	-1024	-768	-1	-1	-1	-1	4	-1024	-768	-1	-1	-1	-1	4		0	0						StimuliFarbe_gelb_rot.png	0	880	547	72	111				0	Content		-72	-111	31396437	709614312
31413	08:53:58.887	00:00:31.413	1885	-1024	-768	-1	-1	-1	-1	4	-1024	-768	-1	-1	-1	-1	4		0	0						StimuliFarbe_gelb_rot.png	0	880	547	72	111				0	Content		-72	-111	31413060	709630935
31430	08:53:58.904	00:00:31.429	1886	-1024	-768	-1	-1	-1	-1	4	-1024	-768	-1	-1	-1	-1	4		0	0						StimuliFarbe_gelb_rot.png	0	880	547	72	111				0	Content		-72	-111	31429683	709647558
31446	08:53:58.920	00:00:31.446	1887	-1024	-768	-1	-1	-1	-1	4	-1024	-768	-1	-1	-1	-1	4		0	0						StimuliFarbe_gelb_rot.png	0	880	547	72	111				0	Content		-72	-111	31446434	709664309
31464	08:53:58.938	00:00:31.463	1888	-1024	-768	-1	-1	-1	-1	4	-1024	-768	-1	-1	-1	-1	4		0	0						StimuliFarbe_gelb_rot.png	0	880	547	72	111				0	Content		-72	-111	31463500	709681375
31481	08:53:58.955	00:00:31.480	1889	-1024	-768	-1	-1	-1	-1	4	-1024	-768	-1	-1	-1	-1	4		0	0						StimuliFarbe_gelb_rot.png	0	880	547	72	111				0	Content		-72	-111	31480875	709698750
31498	08:53:58.972	00:00:31.498	1890	-1024	-768	-1	-1	-1	-1	4	-1024	-768	-1	-1	-1	-1	4		0	0						StimuliFarbe_gelb_rot.png	0	880	547	72	111				0	Content		-72	-111	31498246	709716121
31513	08:53:58.987	00:00:31.513	1891	-1024	-768	-1	-1	-1	-1	4	-1024	-768	-1	-1	-1	-1	4		0	0						StimuliFarbe_gelb_rot.png	0	880	547	72	111				0	Content		-72	-111	31513051	709730926
31519	08:53:58.993																				ImageEnd	16	0	0	StimuliFarbe_gelb_rot.png
31530	08:53:59.004	00:00:31.529	1892	-1024	-768	-1	-1	-1	-1	4	-1024	-768	-1	-1	-1	-1	4		0	0						No media	0	1024	768	0	0				0	Content		0	0	31529676	709747551
31537	08:53:59.011																				ImageStart	8	0	0	Fix_sw.jpg
31546	08:53:59.020	00:00:31.546	1893	-1024	-768	-1	-1	-1	-1	4	-1024	-768	-1	-1	-1	-1	4		0	0						Fix_sw.jpg	0	880	547	72	111				0	Content		-72	-111	31546424	709764299
31563	08:53:59.037	00:00:31.563	1894	-1024	-768	-1	-1	-1	-1	4	-1024	-768	-1	-1	-1	-1	4		0	0						Fix_sw.jpg	0	880	547	72	111				0	Content		-72	-111	31563046	709780921
31580	08:53:59.054	00:00:31.579	1895	-1024	-768	-1	-1	-1	-1	4	-1024	-768	-1	-1	-1	-1	4		0	0						Fix_sw.jpg	0	880	547	72	111				0	Content		-72	-111	31579670	709797545
31596	08:53:59.070	00:00:31.596	1896	-1024	-768	-1	-1	-1	-1	4	-1024	-768	-1	-1	-1	-1	4		0	0						Fix_sw.jpg	0	880	547	72	111				0	Content		-72	-111	31596296	709814171
31613	08:53:59.087	00:00:31.613	1897	-1024	-768	-1	-1	-1	-1	4	-1024	-768	-1	-1	-1	-1	4		0	0						Fix_sw.jpg	0	880	547	72	111				0	Content		-72	-111	31613491	709831366
31631	08:53:59.105	00:00:31.630	1898	-1024	-768	-1	-1	-1	-1	4	-1024	-768	-1	-1	-1	-1	4		0	0						Fix_sw.jpg	0	880	547	72	111				0	Content		-72	-111	31630736	709848611
31648	08:53:59.122	00:00:31.647	1899	-1024	-768	-1	-1	-1	-1	4	-1024	-768	-1	-1	-1	-1	4		0	0						Fix_sw.jpg	0	880	547	72	111				0	Content		-72	-111	31647983	709865858
31663	08:53:59.137	00:00:31.662	1900	-1024	-768	-1	-1	-1	-1	4	-1024	-768	-1	-1	-1	-1	4		0	0						Fix_sw.jpg	0	880	547	72	111				0	Content		-72	-111	31662924	709880799
31680	08:53:59.154	00:00:31.679	1901	-1024	-768	-1	-1	-1	-1	4	-1024	-768	-1	-1	-1	-1	4		0	0						Fix_sw.jpg	0	880	547	72	111				0	Content		-72	-111	31679540	709897415
31696	08:53:59.170	00:00:31.696	1902	-1024	-768	-1	-1	-1	-1	4	-1024	-768	-1	-1	-1	-1	4		0	0						Fix_sw.jpg	0	880	547	72	111				0	Content		-72	-111	31696287	709914162
31713	08:53:59.187	00:00:31.712	1903	-1024	-768	-1	-1	-1	-1	4	-1024	-768	-1	-1	-1	-1	4		0	0						Fix_sw.jpg	0	880	547	72	111				0	Content		-72	-111	31712917	709930792
31730	08:53:59.204	00:00:31.729	1904	-1024	-768	-1	-1	-1	-1	4	-1024	-768	-1	-1	-1	-1	4		0	0						Fix_sw.jpg	0	880	547	72	111				0	Content		-72	-111	31729534	709947409
31746	08:53:59.220	00:00:31.746	1905	-1024	-768	-1	-1	-1	-1	4	-1024	-768	-1	-1	-1	-1	4		0	0						Fix_sw.jpg	0	880	547	72	111				0	Content		-72	-111	31746161	709964036
31763	08:53:59.237	00:00:31.763	1906	-1024	-768	-1	-1	-1	-1	4	-1024	-768	-1	-1	-1	-1	4		0	0						Fix_sw.jpg	0	880	547	72	111				0	Content		-72	-111	31763356	709981231
31781	08:53:59.255	00:00:31.780	1907	-1024	-768	-1	-1	-1	-1	4	-1024	-768	-1	-1	-1	-1	4		0	0						Fix_sw.jpg	0	880	547	72	111				0	Content		-72	-111	31780728	709998603
31798	08:53:59.272	00:00:31.797	1908	-1024	-768	-1	-1	-1	-1	4	-1024	-768	-1	-1	-1	-1	4		0	0						Fix_sw.jpg	0	880	547	72	111				0	Content		-72	-111	31797975	710015850
31813	08:53:59.287	00:00:31.812	1909	-1024	-768	-1	-1	-1	-1	4	-1024	-768	-1	-1	-1	-1	4		0	0						Fix_sw.jpg	0	880	547	72	111				0	Content		-72	-111	31812782	710030657
31830	08:53:59.304	00:00:31.829	1910	-1024	-768	-1	-1	-1	-1	4	-1024	-768	-1	-1	-1	-1	4		0	0						Fix_sw.jpg	0	880	547	72	111				0	Content		-72	-111	31829532	710047407
31846	08:53:59.320	00:00:31.846	1911	-1024	-768	-1	-1	-1	-1	4	-1024	-768	-1	-1	-1	-1	4		0	0						Fix_sw.jpg	0	880	547	72	111				0	Content		-72	-111	31846153	710064028
31863	08:53:59.337	00:00:31.862	1912	-1024	-768	-1	-1	-1	-1	4	-1024	-768	-1	-1	-1	-1	4		0	0						Fix_sw.jpg	0	880	547	72	111				0	Content		-72	-111	31862774	710080649
31879	08:53:59.353	00:00:31.879	1913	-1024	-768	-1	-1	-1	-1	4	-1024	-768	-1	-1	-1	-1	4		0	0						Fix_sw.jpg	0	880	547	72	111				0	Content		-72	-111	31879397	710097272
31896	08:53:59.370	00:00:31.896	1914	-1024	-768	-1	-1	-1	-1	4	-1024	-768	-1	-1	-1	-1	4		0	0						Fix_sw.jpg	0	880	547	72	111				0	Content		-72	-111	31896024	710113899
31913	08:53:59.387	00:00:31.913	1915	-1024	-768	-1	-1	-1	-1	4	-1024	-768	-1	-1	-1	-1	4		0	0						Fix_sw.jpg	0	880	547	72	111				0	Content		-72	-111	31913215	710131090
31931	08:53:59.405	00:00:31.930	1916	-1024	-768	-1	-1	-1	-1	4	-1024	-768	-1	-1	-1	-1	4		0	0						Fix_sw.jpg	0	880	547	72	111				0	Content		-72	-111	31930590	710148465
31948	08:53:59.422	00:00:31.947	1917	-1024	-768	-1	-1	-1	-1	4	-1024	-768	-1	-1	-1	-1	4		0	0						Fix_sw.jpg	0	880	547	72	111				0	Content		-72	-111	31947963	710165838
31963	08:53:59.437	00:00:31.962	1918	-1024	-768	-1	-1	-1	-1	4	-1024	-768	-1	-1	-1	-1	4		0	0						Fix_sw.jpg	0	880	547	72	111				0	Content		-72	-111	31962768	710180643
31979	08:53:59.453	00:00:31.979	1919	-1024	-768	-1	-1	-1	-1	4	-1024	-768	-1	-1	-1	-1	4		0	0						Fix_sw.jpg	0	880	547	72	111				0	Content		-72	-111	31979392	710197267
31996	08:53:59.470	00:00:31.996	1920	-1024	-768	-1	-1	-1	-1	4	-1024	-768	-1	-1	-1	-1	4		0	0						Fix_sw.jpg	0	880	547	72	111				0	Content		-72	-111	31996140	710214015
32013	08:53:59.487	00:00:32.012	1921	-1024	-768	-1	-1	-1	-1	4	-1024	-768	-1	-1	-1	-1	4		0	0						Fix_sw.jpg	0	880	547	72	111				0	Content		-72	-111	32012763	710230638
32029	08:53:59.503	00:00:32.029	1922	-1024	-768	-1	-1	-1	-1	4	-1024	-768	-1	-1	-1	-1	4		0	0						Fix_sw.jpg	0	880	547	72	111				0	Content		-72	-111	32029387	710247262
32046	08:53:59.520	00:00:32.046	1923	-1024	-768	-1	-1	-1	-1	4	-1024	-768	-1	-1	-1	-1	4		0	0						Fix_sw.jpg	0	880	547	72	111				0	Content		-72	-111	32046011	710263886
32063	08:53:59.537	00:00:32.063	1924	-1024	-768	-1	-1	-1	-1	4	-1024	-768	-1	-1	-1	-1	4		0	0						Fix_sw.jpg	0	880	547	72	111				0	Content		-72	-111	32063080	710280955
32080	08:53:59.554	00:00:32.080	1925	-1024	-768	-1	-1	-1	-1	4	-1024	-768	-1	-1	-1	-1	4		0	0						Fix_sw.jpg	0	880	547	72	111				0	Content		-72	-111	32080454	710298329
32098	08:53:59.572	00:00:32.097	1926	-1024	-768	-1	-1	-1	-1	4	-1024	-768	-1	-1	-1	-1	4		0	0						Fix_sw.jpg	0	880	547	72	111				0	Content		-72	-111	32097837	710315712
32113	08:53:59.587	00:00:32.112	1927	-1024	-768	-1	-1	-1	-1	4	-1024	-768	-1	-1	-1	-1	4		0	0						Fix_sw.jpg	0	880	547	72	111				0	Content		-72	-111	32112633	710330508
32129	08:53:59.603	00:00:32.129	1928	-1024	-768	-1	-1	-1	-1	4	-1024	-768	-1	-1	-1	-1	4		0	0						Fix_sw.jpg	0	880	547	72	111				0	Content		-72	-111	32129257	710347132
32146	08:53:59.620	00:00:32.146	1929	-1024	-768	-1	-1	-1	-1	4	-1024	-768	-1	-1	-1	-1	4		0	0						Fix_sw.jpg	0	880	547	72	111				0	Content		-72	-111	32146005	710363880
32163	08:53:59.637	00:00:32.162	1930	-1024	-768	-1	-1	-1	-1	4	-1024	-768	-1	-1	-1	-1	4		0	0						Fix_sw.jpg	0	880	547	72	111				0	Content		-72	-111	32162629	710380504
32179	08:53:59.653	00:00:32.179	1931	-1024	-768	-1	-1	-1	-1	4	-1024	-768	-1	-1	-1	-1	4		0	0						Fix_sw.jpg	0	880	547	72	111				0	Content		-72	-111	32179253	710397128
32196	08:53:59.670	00:00:32.195	1932	-1024	-768	-1	-1	-1	-1	4	-1024	-768	-1	-1	-1	-1	4		0	0						Fix_sw.jpg	0	880	547	72	111				0	Content		-72	-111	32195878	710413753
32213	08:53:59.687	00:00:32.213	1933	-1024	-768	-1	-1	-1	-1	4	-1024	-768	-1	-1	-1	-1	4		0	0						Fix_sw.jpg	0	880	547	72	111				0	Content		-72	-111	32213072	710430947
32230	08:53:59.704	00:00:32.230	1934	-1024	-768	-1	-1	-1	-1	4	-1024	-768	-1	-1	-1	-1	4		0	0						Fix_sw.jpg	0	880	547	72	111				0	Content		-72	-111	32230445	710448320
32248	08:53:59.722	00:00:32.247	1935	-1024	-768	-1	-1	-1	-1	4	-1024	-768	-1	-1	-1	-1	4		0	0						Fix_sw.jpg	0	880	547	72	111				0	Content		-72	-111	32247692	710465567
32262	08:53:59.736	00:00:32.262	1936	-1024	-768	-1	-1	-1	-1	4	-1024	-768	-1	-1	-1	-1	4		0	0						Fix_sw.jpg	0	880	547	72	111				0	Content		-72	-111	32262500	710480375
32279	08:53:59.753	00:00:32.279	1937	-1024	-768	-1	-1	-1	-1	4	-1024	-768	-1	-1	-1	-1	4		0	0						Fix_sw.jpg	0	880	547	72	111				0	Content		-72	-111	32279249	710497124
32296	08:53:59.770	00:00:32.295	1938	-1024	-768	-1	-1	-1	-1	4	-1024	-768	-1	-1	-1	-1	4		0	0						Fix_sw.jpg	0	880	547	72	111				0	Content		-72	-111	32295871	710513746
32312	08:53:59.786	00:00:32.312	1939	-1024	-768	-1	-1	-1	-1	4	-1024	-768	-1	-1	-1	-1	4		0	0						Fix_sw.jpg	0	880	547	72	111				0	Content		-72	-111	32312498	710530373
32329	08:53:59.803	00:00:32.329	1940	-1024	-768	-1	-1	-1	-1	4	-1024	-768	-1	-1	-1	-1	4		0	0						Fix_sw.jpg	0	880	547	72	111				0	Content		-72	-111	32329121	710546996
32346	08:53:59.820	00:00:32.345	1941	-1024	-768	-1	-1	-1	-1	4	-1024	-768	-1	-1	-1	-1	4		0	0						Fix_sw.jpg	0	880	547	72	111				0	Content		-72	-111	32345744	710563619
32363	08:53:59.837	00:00:32.362	1942	-1024	-768	-1	-1	-1	-1	4	-1024	-768	-1	-1	-1	-1	4		0	0						Fix_sw.jpg	0	880	547	72	111				0	Content		-72	-111	32362938	710580813
32380	08:53:59.854	00:00:32.380	1943	-1024	-768	-1	-1	-1	-1	4	-1024	-768	-1	-1	-1	-1	4		0	0						Fix_sw.jpg	0	880	547	72	111				0	Content		-72	-111	32380313	710598188
32398	08:53:59.872	00:00:32.397	1944	-1024	-768	-1	-1	-1	-1	4	-1024	-768	-1	-1	-1	-1	4		0	0						Fix_sw.jpg	0	880	547	72	111				0	Content		-72	-111	32397560	710615435
32412	08:53:59.886	00:00:32.412	1945	-1024	-768	-1	-1	-1	-1	4	-1024	-768	-1	-1	-1	-1	4		0	0						Fix_sw.jpg	0	880	547	72	111				0	Content		-72	-111	32412493	710630368
32429	08:53:59.903	00:00:32.429	1946	-1024	-768	-1	-1	-1	-1	4	-1024	-768	-1	-1	-1	-1	4		0	0						Fix_sw.jpg	0	880	547	72	111				0	Content		-72	-111	32429114	710646989
32446	08:53:59.920	00:00:32.445	1947	-1024	-768	-1	-1	-1	-1	4	-1024	-768	-1	-1	-1	-1	4		0	0						Fix_sw.jpg	0	880	547	72	111				0	Content		-72	-111	32445863	710663738
32462	08:53:59.936	00:00:32.462	1948	-1024	-768	-1	-1	-1	-1	4	-1024	-768	-1	-1	-1	-1	4		0	0						Fix_sw.jpg	0	880	547	72	111				0	Content		-72	-111	32462361	710680236
32479	08:53:59.953	00:00:32.479	1949	-1024	-768	-1	-1	-1	-1	4	-1024	-768	-1	-1	-1	-1	4		0	0						Fix_sw.jpg	0	880	547	72	111				0	Content		-72	-111	32479109	710696984
32496	08:53:59.970	00:00:32.495	1950	-1024	-768	-1	-1	-1	-1	4	-1024	-768	-1	-1	-1	-1	4		0	0						Fix_sw.jpg	0	880	547	72	111				0	Content		-72	-111	32495732	710713607
32513	08:53:59.987	00:00:32.512	1951	-1024	-768	-1	-1	-1	-1	4	-1024	-768	-1	-1	-1	-1	4		0	0						Fix_sw.jpg	0	880	547	72	111				0	Content		-72	-111	32512805	710730680
32530	08:54:00.004	00:00:32.530	1952	-1024	-768	-1	-1	-1	-1	4	-1024	-768	-1	-1	-1	-1	4		0	0						Fix_sw.jpg	0	880	547	72	111				0	Content		-72	-111	32530176	710748051
32547	08:54:00.021	00:00:32.547	1953	-1024	-768	-1	-1	-1	-1	4	-1024	-768	-1	-1	-1	-1	4		0	0						Fix_sw.jpg	0	880	547	72	111				0	Content		-72	-111	32547422	710765297
32548	08:54:00.022																				ImageEnd	16	0	0	Fix_sw.jpg
32562	08:54:00.036	00:00:32.562	1954	-1024	-768	-1	-1	-1	-1	4	-1024	-768	-1	-1	-1	-1	4		0	0						No media	0	1024	768	0	0				0	Content		0	0	32562354	710780229
[truncated: 1,833 more rows]
