# Supplementary material for: Gaze Duration Biases for Colours in Combination with Dissonant and Consonant Sounds: A Comparative Eye-Tracking Study with Orangutans
Source: PLoS One. 2015 Oct 14;10(10):e0139894. doi: 10.1371/journal.pone.0139894 (PMC4605782; doi:10.1371/journal.pone.0139894)
Supplement: S1 Data — (ZIP) [file pone.0139894.s004.zip › Plos ColourSound Data/Apes/Nur_Farben_Bilder_U1/Rec 05-All-Data.tsv]

System Properties:
Operating System:	Microsoft Windows NT 6.1.7601 Service Pack 1
System User Name:	admin
Machine Name:	PSYCHO19
Data properties:
Recording name:	Rec 05
Recording date:	25.07.2013
Recording time:	09:14:12
Recording resolution:	1024 x 768
Export date:	02.09.2013
Export time:	16:40:28
Participant:	Padana_S2
Filter settings:
Eye: Average
Validity: Normal
Fixation filter: Tobii fixation filter
Velocity threshold: 35
Distance threshold: 35
Timestamp	DateTimeStamp	DateTimeStampStartOffset	Number	GazePointXLeft	GazePointYLeft	CamXLeft	CamYLeft	DistanceLeft	PupilLeft	ValidityLeft	GazePointXRight	GazePointYRight	CamXRight	CamYRight	DistanceRight	PupilRight	ValidityRight	FixationIndex	GazePointX	GazePointY	Event	EventKey	Data1	Data2	Descriptor	StimuliName	StimuliID	MediaWidth	MediaHeight	MediaPosX	MediaPosY	MappedFixationPointX	MappedFixationPointY	FixationDuration	AoiIds	AoiNames	WebGroupImage	MappedGazeDataPointX	MappedGazeDataPointY	MicroSecondTimestamp	AbsoluteMicroSecondTimestamp
0	09:14:12.142	00:00:00.000	0	-1024	-768	-1	-1	-1	-1	4	-1024	-768	-1	-1	-1	-1	4		0	0						No media	0	1024	768	0	0				0	Content		0	0	87	1922850517
17	09:14:12.159	00:00:00.016	1	-1024	-768	-1	-1	-1	-1	4	-1024	-768	-1	-1	-1	-1	4		0	0						No media	0	1024	768	0	0				0	Content		0	0	16715	1922867145
33	09:14:12.175	00:00:00.033	2	-1024	-768	-1	-1	-1	-1	4	-1024	-768	-1	-1	-1	-1	4		0	0						No media	0	1024	768	0	0				0	Content		0	0	33463	1922883893
50	09:14:12.192	00:00:00.050	3	-1024	-768	-1	-1	-1	-1	4	-1024	-768	-1	-1	-1	-1	4		0	0						No media	0	1024	768	0	0				0	Content		0	0	50090	1922900520
67	09:14:12.209	00:00:00.066	4	-1024	-768	-1	-1	-1	-1	4	-1024	-768	-1	-1	-1	-1	4		0	0						No media	0	1024	768	0	0				0	Content		0	0	66758	1922917188
83	09:14:12.225	00:00:00.083	5	420,9573	300,5275	0,5081646	0,3466397	432,9159	3,520988	3	385,7567	272,8699	0,5083119	0,3466345	432,9159	3,535014	3		0	0						No media	0	1024	768	0	0				0	Content		0	0	83335	1922933765
100	09:14:12.242	00:00:00.100	6	398,0424	342,6108	0,4251173	0,3969623	432,9159	3,533598	3	361,2256	315,1253	0,4252195	0,396957	432,9159	3,547167	1	1	361	315						No media	0	1024	768	0	0	409	313	133	0	Content		361	315	100089	1922950519
117	09:14:12.259	00:00:00.116	7	403,8808	340,713	0,5837188	0,3008479	419,3693	3,584562	3	367,255	313,1522	0,4272072	0,3981723	424,8958	3,598331	1	1	367	313						No media	0	1024	768	0	0	409	313	133	0	Content		367	313	116731	1922967161
133	09:14:12.275	00:00:00.133	8	420,6363	311,9093	0,5774022	0,3026567	419,3694	3,455662	1	390,4774	271,397	0,5761975	0,3026615	424,8958	3,514662	3	1	421	312						No media	0	1024	768	0	0	409	313	133	0	Content		421	312	133340	1922983770
150	09:14:12.292	00:00:00.149	9	403,696	335,6317	0,5048029	0,3515469	419,3694	3,481434	3	372,0457	295,461	0,5050642	0,3515366	424,8958	3,538934	3	1	0	0						No media	0	1024	768	0	0	409	313	133	0	Content		0	0	149962	1923000392
167	09:14:12.309	00:00:00.166	10	-1024	-768	-1	-1	-1	-1	4	-1024	-768	-1	-1	-1	-1	4	1	0	0						No media	0	1024	768	0	0	409	313	133	0	Content		0	0	166711	1923017141
183	09:14:12.325	00:00:00.183	11	408,7837	343,3033	0,5814648	0,3047013	418,1157	3,530266	1	384,6762	264,7504	0,589193	0,3046223	439,2182	3,713132	3	1	409	343						No media	0	1024	768	0	0	409	313	133	0	Content		409	343	183338	1923033768
200	09:14:12.342	00:00:00.199	12	-1024	-768	-1	-1	-1	-1	4	-1024	-768	-1	-1	-1	-1	4	1	0	0						No media	0	1024	768	0	0	409	313	133	0	Content		0	0	199964	1923050394
217	09:14:12.359	00:00:00.216	13	-1024	-768	-1	-1	-1	-1	4	-1024	-768	-1	-1	-1	-1	4	1	0	0						No media	0	1024	768	0	0	409	313	133	0	Content		0	0	216713	1923067143
233	09:14:12.375	00:00:00.233	14	349,6613	294,5994	0,5802938	0,3087063	418,1157	3,625025	1	317,0077	206,0739	0,5880077	0,3086278	439,2182	3,81834	3	2	350	295						No media	0	1024	768	0	0	336	269	416	0	Content		350	295	233332	1923083762
250	09:14:12.392	00:00:00.249	15	313,1959	277,2389	0,5773495	0,3099623	409,4797	3,525521	0	-1024	-768	-1	-1	-1	-1	4	2	313	277						No media	0	1024	768	0	0	336	269	416	0	Content		313	277	249958	1923100388
267	09:14:12.409	00:00:00.266	16	-1024	-768	-1	-1	-1	-1	4	-1024	-768	-1	-1	-1	-1	4	2	0	0						No media	0	1024	768	0	0	336	269	416	0	Content		0	0	266583	1923117013
283	09:14:12.425	00:00:00.283	17	345,6435	275,0092	0,5760954	0,3122741	409,4797	3,507725	0	318,9178	219,1274	0,4159838	0,4057451	439,2183	3,518056	0	2	332	247						No media	0	1024	768	0	0	336	269	416	0	Content		332	247	283327	1923133757
300	09:14:12.442	00:00:00.299	18	357,4283	277,5317	0,5762318	0,3139963	411,3414	3,413362	0	-1024	-768	-1	-1	-1	-1	4	2	357	278						No media	0	1024	768	0	0	336	269	416	0	Content		357	278	299955	1923150385
317	09:14:12.459	00:00:00.316	19	361,7367	286,9986	0,5753469	0,3147358	411,3414	3,48574	0	-1024	-768	-1	-1	-1	-1	4	2	362	287						No media	0	1024	768	0	0	336	269	416	0	Content		362	287	316582	1923167012
333	09:14:12.475	00:00:00.333	20	328,2044	252,4528	0,5737486	0,3167932	411,5003	3,550587	0	-1024	-768	-1	-1	-1	-1	4	2	328	252						No media	0	1024	768	0	0	336	269	416	0	Content		328	252	333205	1923183635
350	09:14:12.492	00:00:00.349	21	354,0623	230,8243	0,5726347	0,3184516	411,5003	3,368643	0	-1024	-768	-1	-1	-1	-1	4	2	354	231						No media	0	1024	768	0	0	336	269	416	0	Content		354	231	349956	1923200386
367	09:14:12.509	00:00:00.366	22	345,4946	276,75	0,5705891	0,3188159	411,5003	3,489291	0	-1024	-768	-1	-1	-1	-1	4	2	345	277						No media	0	1024	768	0	0	336	269	416	0	Content		345	277	366581	1923217011
383	09:14:12.525	00:00:00.383	23	367,9002	249,4496	0,5688984	0,3217055	411,5003	3,374582	0	306,8957	313,2361	0,4026152	0,4108377	411,5003	3,282729	0	2	337	281						No media	0	1024	768	0	0	336	269	416	0	Content		337	281	383205	1923233635
400	09:14:12.542	00:00:00.399	24	362,622	260,5897	0,5668316	0,3233256	411,4818	3,344243	0	309,7844	272,4179	0,4061998	0,4125842	433,2095	3,535392	0	2	336	267						No media	0	1024	768	0	0	336	269	416	0	Content		336	267	399831	1923250261
417	09:14:12.559	00:00:00.416	25	-1024	-768	-1	-1	-1	-1	4	304,6828	275,7648	0,4044655	0,4144118	433,2096	3,507909	0	2	305	276						No media	0	1024	768	0	0	336	269	416	0	Content		305	276	416578	1923267008
433	09:14:12.575	00:00:00.433	26	328,0934	242,1687	0,5658636	0,3262199	414,5322	3,418393	0	-1024	-768	-1	-1	-1	-1	4	2	328	242						No media	0	1024	768	0	0	336	269	416	0	Content		328	242	433202	1923283632
450	09:14:12.592	00:00:00.449	27	345,9283	259,1598	0,5629337	0,3254228	414,5322	3,33147	0	305,204	243,497	0,4008101	0,4139754	438,5023	3,546377	0	2	326	251						No media	0	1024	768	0	0	336	269	416	0	Content		326	251	449826	1923300256
466	09:14:12.608	00:00:00.466	28	357,1119	269,4008	0,5619484	0,3230151	412,3711	3,397543	0	314,8264	262,9694	0,4006201	0,4119171	432,9037	3,453916	0	2	336	266						No media	0	1024	768	0	0	336	269	416	0	Content		336	266	466454	1923316884
483	09:14:12.625	00:00:00.483	29	-1024	-768	-1	-1	-1	-1	4	306,6265	256,5116	0,3990101	0,4106517	433,303	3,46243	0	2	307	257						No media	0	1024	768	0	0	336	269	416	0	Content		307	257	483203	1923333633
500	09:14:12.642	00:00:00.499	30	319,8796	312,3769	0,558349	0,3211527	412,3712	3,24335	0	310,3282	240,1258	0,3972114	0,4099156	433,3031	3,472887	0	2	315	276						No media	0	1024	768	0	0	336	269	416	0	Content		315	276	499830	1923350260
516	09:14:12.658	00:00:00.516	31	-1024	-768	-1	-1	-1	-1	4	311,0839	272,36	0,3961966	0,4097303	433,3031	3,514685	0	2	311	272						No media	0	1024	768	0	0	336	269	416	0	Content		311	272	516454	1923366884
533	09:14:12.675	00:00:00.533	32	360,4498	274,1313	0,5565965	0,3223161	412,6576	3,336674	0	312,2621	252,0306	0,3948468	0,4111256	433,2977	3,471558	0	2	336	263						No media	0	1024	768	0	0	336	269	416	0	Content		336	263	533079	1923383509
550	09:14:12.692	00:00:00.549	33	-1024	-768	-1	-1	-1	-1	4	-1024	-768	-1	-1	-1	-1	4	2	0	0						No media	0	1024	768	0	0	336	269	416	0	Content		0	0	549832	1923400262
566	09:14:12.708	00:00:00.566	34	359,5674	262,2863	0,5530195	0,3282176	412,6323	3,288759	0	327,9112	253,6645	0,3910175	0,4169043	433,2977	3,411054	0	2	344	258						No media	0	1024	768	0	0	336	269	416	0	Content		344	258	566455	1923416885
583	09:14:12.725	00:00:00.583	35	309,9216	266,9091	0,5507116	0,3307362	412,6323	3,298347	0	321,5476	246,6886	0,3890022	0,4186241	433,2977	3,35124	0	2	316	257						No media	0	1024	768	0	0	336	269	416	0	Content		316	257	583081	1923433511
600	09:14:12.742	00:00:00.599	36	-1024	-768	-1	-1	-1	-1	4	-1024	-768	-1	-1	-1	-1	4	2	0	0						No media	0	1024	768	0	0	336	269	416	0	Content		0	0	599704	1923450134
616	09:14:12.758	00:00:00.616	37	-1024	-768	-1	-1	-1	-1	4	391,6622	307,1846	0,3842718	0,4216101	433,2977	3,392256	0	2	392	307						No media	0	1024	768	0	0	336	269	416	0	Content		392	307	616444	1923466874
633	09:14:12.775	00:00:00.633	38	492,614	446,093	0,543667	0,3360571	412,6323	3,292944	0	443,8255	406,7564	0,3819928	0,4239029	433,2977	3,499359	0	2	468	426						No media	0	1024	768	0	0	336	269	416	0	Content		468	426	633079	1923483509
650	09:14:12.792	00:00:00.649	39	515,7115	510,1462	0,5414892	0,3377763	412,6323	3,44169	0	-1024	-768	-1	-1	-1	-1	4	3	516	510						No media	0	1024	768	0	0	559	742	366	0	Content		516	510	649705	1923500135
666	09:14:12.808	00:00:00.666	40	515,7115	510,1462	0,5454472	0,3388389	428,1358	3,44169	0	-1024	-768	-1	-1	-1	-1	4	3	516	510						No media	0	1024	768	0	0	559	742	366	0	Content		516	510	666331	1923516761
683	09:14:12.825	00:00:00.683	41	-1024	-768	-1	-1	-1	-1	4	541,7373	654,4684	0,3769702	0,426112	440,6253	3,517882	0	3	542	654						No media	0	1024	768	0	0	559	742	366	0	Content		542	654	683080	1923533510
700	09:14:12.842	00:00:00.699	42	-1024	-768	-1	-1	-1	-1	4	560,0035	709,7112	0,3767221	0,4258566	440,6253	3,541222	0	3	560	710						No media	0	1024	768	0	0	559	742	366	0	Content		560	710	699705	1923550135
716	09:14:12.858	00:00:00.716	43	-1024	-768	-1	-1	-1	-1	4	594,4542	743,2722	0,3791089	0,4248495	433,3387	3,582257	0	3	594	743						No media	0	1024	768	0	0	559	742	366	0	Content		594	743	716330	1923566760
733	09:14:12.875	00:00:00.732	44	-1024	-768	-1	-1	-1	-1	4	557,9351	742,3082	0,376386	0,4228984	439,6047	3,548305	0	3	558	742						No media	0	1024	768	0	0	559	742	366	0	Content		558	742	732954	1923583384
750	09:14:12.892	00:00:00.749	45	-1024	-768	-1	-1	-1	-1	4	579,5242	748,6621	0,3763115	0,4205947	439,6047	3,605783	0	3	580	749						No media	0	1024	768	0	0	559	742	366	0	Content		580	749	749704	1923600134
766	09:14:12.908	00:00:00.766	46	-1024	-768	-1	-1	-1	-1	4	589,7201	745,0634	0,3789172	0,4180395	432,6008	3,574279	0	3	590	745						No media	0	1024	768	0	0	559	742	366	0	Content		590	745	766327	1923616757
783	09:14:12.925	00:00:00.782	47	-1024	-768	-1	-1	-1	-1	4	553,5243	759,765	0,3788339	0,4153332	432,4263	3,562937	0	3	554	760						No media	0	1024	768	0	0	559	742	366	0	Content		554	760	782950	1923633380
800	09:14:12.942	00:00:00.799	48	-1024	-768	-1	-1	-1	-1	4	561,1662	742,1334	0,3792962	0,4131082	432,2626	3,593426	0	3	561	742						No media	0	1024	768	0	0	559	742	366	0	Content		561	742	799576	1923650006
816	09:14:12.958	00:00:00.816	49	-1024	-768	-1	-1	-1	-1	4	585,9081	743,191	0,3801044	0,4113776	432,0363	3,663797	0	3	586	743						No media	0	1024	768	0	0	559	742	366	0	Content		586	743	816325	1923666755
833	09:14:12.975	00:00:00.832	50	-1024	-768	-1	-1	-1	-1	4	565,5378	750,0361	0,3783542	0,4097725	439,0961	3,788903	0	3	566	750						No media	0	1024	768	0	0	559	742	366	0	Content		566	750	832951	1923683381
850	09:14:12.992	00:00:00.849	51	615,4738	738,0371	0,5473182	0,3251427	411,7117	3,647912	0	557,6865	746,3706	0,3821266	0,4088572	431,4265	3,693885	0	3	587	742						No media	0	1024	768	0	0	559	742	366	0	Content		587	742	849575	1923700005
866	09:14:13.008	00:00:00.866	52	-1024	-768	-1	-1	-1	-1	4	549,1134	743,4984	0,383146	0,4083626	431,3702	3,70853	0	3	549	743						No media	0	1024	768	0	0	559	742	366	0	Content		549	743	866202	1923716632
883	09:14:13.025	00:00:00.882	53	-1024	-768	-1	-1	-1	-1	4	556,6102	745,127	0,3842907	0,4078491	431,3625	3,733423	0	3	557	745						No media	0	1024	768	0	0	559	742	366	0	Content		557	745	882951	1923733381
900	09:14:13.042	00:00:00.899	54	-1024	-768	-1	-1	-1	-1	4	576,2605	747,5442	0,3852973	0,4068936	431,1979	3,83343	0	3	576	748						No media	0	1024	768	0	0	559	742	366	0	Content		576	748	899578	1923750008
916	09:14:13.058	00:00:00.916	55	611,4583	726,5291	0,5620368	0,3257677	442,0501	4,142759	0	558,146	753,0911	0,385953	0,4054707	431,1368	3,757571	0	3	585	740						No media	0	1024	768	0	0	559	742	366	0	Content		585	740	916206	1923766636
933	09:14:13.075	00:00:00.932	56	-1024	-768	-1	-1	-1	-1	4	559,4117	738,7787	0,3865788	0,4046581	431,4579	3,765208	0	3	559	739						No media	0	1024	768	0	0	559	742	366	0	Content		559	739	932830	1923783260
950	09:14:13.092	00:00:00.949	57	631,4771	753,2129	0,5659346	0,326161	449,8925	4,04402	0	574,1038	742,8313	0,3871263	0,4043455	431,3908	3,871997	0	3	603	748						No media	0	1024	768	0	0	559	742	366	0	Content		603	748	949581	1923800011
966	09:14:13.108	00:00:00.966	58	-1024	-768	-1	-1	-1	-1	4	548,7858	735,1211	0,3849438	0,4043452	438,7314	3,925725	0	3	549	735						No media	0	1024	768	0	0	559	742	366	0	Content		549	735	966202	1923816632
983	09:14:13.125	00:00:00.982	59	-1024	-768	-1	-1	-1	-1	4	556,6674	742,7297	0,387976	0,404717	431,4178	3,888942	0	3	557	743						No media	0	1024	768	0	0	559	742	366	0	Content		557	743	982829	1923833259
1000	09:14:13.142	00:00:00.999	60	-1024	-768	-1	-1	-1	-1	4	520,6772	729,0481	0,3902583	0,4051886	431,5087	3,944489	0	3	521	729						No media	0	1024	768	0	0	559	742	366	0	Content		521	729	999554	1923849984
1016	09:14:13.158	00:00:01.016	61	406,5867	694,9859	0,5660362	0,3307295	429,0226	3,953777	0	330,2029	707,1538	0,3934453	0,4049673	431,0569	3,846829	0	4	368	701						No media	0	1024	768	0	0	234	663	450	0	Content		368	701	1016165	1923866595
1033	09:14:13.175	00:00:01.032	62	-1024	-768	-1	-1	-1	-1	4	260,3919	692,7355	0,3961786	0,4044984	431,6834	3,837162	0	4	260	693						No media	0	1024	768	0	0	234	663	450	0	Content		260	693	1032789	1923883219
1049	09:14:13.191	00:00:01.049	63	230,4353	677,5573	0,5718584	0,332128	434,5964	3,949243	0	219,5009	664,9976	0,3970298	0,4036852	431,8444	3,890657	0	4	225	671						No media	0	1024	768	0	0	234	663	450	0	Content		225	671	1049414	1923899844
1066	09:14:13.208	00:00:01.066	64	-1024	-768	-1	-1	-1	-1	4	229,3599	662,3103	0,3973158	0,4023958	431,8789	3,855825	0	4	229	662						No media	0	1024	768	0	0	234	663	450	0	Content		229	662	1066163	1923916593
1083	09:14:13.225	00:00:01.082	65	-1024	-768	-1	-1	-1	-1	4	227,9256	674,0968	0,3977908	0,4011167	431,6983	3,890164	0	4	228	674						No media	0	1024	768	0	0	234	663	450	0	Content		228	674	1082786	1923933216
1099	09:14:13.241	00:00:01.099	66	225,0689	668,1033	0,562117	0,333172	433,0462	3,900277	0	239,5218	660,1001	0,3984042	0,4002421	432,0744	3,907154	0	4	232	664						No media	0	1024	768	0	0	234	663	450	0	Content		232	664	1099410	1923949840
1116	09:14:13.258	00:00:01.116	67	-1024	-768	-1	-1	-1	-1	4	209,5996	672,3068	0,3987174	0,3991043	432,0745	3,783745	0	4	210	672						No media	0	1024	768	0	0	234	663	450	0	Content		210	672	1116036	1923966466
1133	09:14:13.275	00:00:01.132	68	217,8429	659,2241	0,5703973	0,3328248	419,331	4,038575	0	231,1093	656,4423	0,3990456	0,3983456	432,084	3,896737	0	4	224	658						No media	0	1024	768	0	0	234	663	450	0	Content		224	658	1132785	1923983215
1149	09:14:13.291	00:00:01.149	69	235,0823	640,2672	0,5622405	0,3332182	439,871	3,985348	0	230,4349	669,0587	0,3989351	0,3971417	431,8461	3,916124	0	4	233	655						No media	0	1024	768	0	0	234	663	450	0	Content		233	655	1149416	1923999846
1166	09:14:13.308	00:00:01.166	70	-1024	-768	-1	-1	-1	-1	4	-1024	-768	-1	-1	-1	-1	4	4	0	0						No media	0	1024	768	0	0	234	663	450	0	Content		0	0	1166037	1924016467
1183	09:14:13.325	00:00:01.182	71	-1024	-768	-1	-1	-1	-1	4	-1024	-768	-1	-1	-1	-1	4	4	0	0						No media	0	1024	768	0	0	234	663	450	0	Content		0	0	1182705	1924033135
1199	09:14:13.341	00:00:01.199	72	-1024	-768	-1	-1	-1	-1	4	222,2799	662,5825	0,3970288	0,3930698	431,8703	3,907796	0	4	222	663						No media	0	1024	768	0	0	234	663	450	0	Content		222	663	1199407	1924049837
1216	09:14:13.358	00:00:01.216	73	296,8631	659,2619	0,5762498	0,3280858	439,871	4,082825	0	217,146	660,7817	0,3960005	0,3923207	431,5883	3,864567	0	4	257	660						No media	0	1024	768	0	0	234	663	450	0	Content		257	660	1216032	1924066462
1233	09:14:13.375	00:00:01.232	74	-1024	-768	-1	-1	-1	-1	4	233,7152	668,7506	0,3950584	0,3924213	431,7238	3,888027	0	4	234	669						No media	0	1024	768	0	0	234	663	450	0	Content		234	669	1232656	1924083086
1249	09:14:13.391	00:00:01.249	75	301,1495	670,029	0,57445	0,328656	439,871	4,070219	0	213,2746	680,1045	0,3936077	0,3932363	430,5143	3,858781	0	4	257	675						No media	0	1024	768	0	0	234	663	450	0	Content		257	675	1249279	1924099709
1266	09:14:13.408	00:00:01.266	76	253,6474	660,7044	0,5675421	0,3305086	424,1787	3,936455	0	243,6284	663,0652	0,3926485	0,3949662	431,5412	3,941565	0	4	249	662						No media	0	1024	768	0	0	234	663	450	0	Content		249	662	1266028	1924116458
1283	09:14:13.425	00:00:01.282	77	253,6474	660,7044	0,5661094	0,3318562	423,3371	3,936455	0	242,5845	664,52	0,3911361	0,3964485	431,236	3,928745	0	4	248	663						No media	0	1024	768	0	0	234	663	450	0	Content		248	663	1282654	1924133084
1299	09:14:13.441	00:00:01.299	78	238,0311	664,6623	0,5696427	0,3326567	437,3906	4,196414	0	236,0669	669,2372	0,3894016	0,3975787	431,2917	3,931675	0	4	237	667						No media	0	1024	768	0	0	234	663	450	0	Content		237	667	1299278	1924149708
1316	09:14:13.458	00:00:01.315	79	-1024	-768	-1	-1	-1	-1	4	234,0952	660,8851	0,3869419	0,3979385	431,2918	3,854449	0	4	234	661						No media	0	1024	768	0	0	234	663	450	0	Content		234	661	1315947	1924166377
1333	09:14:13.475	00:00:01.332	80	-1024	-768	-1	-1	-1	-1	4	233,2335	666,5173	0,3847351	0,3982739	431,2918	3,857426	0	4	233	667						No media	0	1024	768	0	0	234	663	450	0	Content		233	667	1332569	1924182999
1341	09:14:13.483																				ImageStart	8	0	0	Fix_sw.jpg
1349	09:14:13.491	00:00:01.349	81	-1024	-768	-1	-1	-1	-1	4	232,3772	652,9995	0,3831866	0,3985533	434,2209	3,87765	0	4	232	653						Fix_sw.jpg	0	880	547	72	111	162	552	450	0	Content		160	542	1349192	1924199622
1366	09:14:13.508	00:00:01.365	82	-1024	-768	-1	-1	-1	-1	4	249,8131	661,6013	0,3787149	0,3989446	434,2209	3,833686	0	4	250	662						Fix_sw.jpg	0	880	547	72	111	162	552	450	0	Content		178	551	1365816	1924216246
1383	09:14:13.525	00:00:01.382	83	-1024	-768	-1	-1	-1	-1	4	-1024	-768	-1	-1	-1	-1	4	4	0	0						Fix_sw.jpg	0	880	547	72	111	162	552	450	0	Content		-72	-111	1382566	1924232996
1399	09:14:13.541	00:00:01.399	84	-1024	-768	-1	-1	-1	-1	4	-1024	-768	-1	-1	-1	-1	4	4	0	0						Fix_sw.jpg	0	880	547	72	111	162	552	450	0	Content		-72	-111	1399192	1924249622
1416	09:14:13.558	00:00:01.415	85	-1024	-768	-1	-1	-1	-1	4	-1024	-768	-1	-1	-1	-1	4	4	0	0						Fix_sw.jpg	0	880	547	72	111	162	552	450	0	Content		-72	-111	1415877	1924266307
1433	09:14:13.575	00:00:01.432	86	-1024	-768	-1	-1	-1	-1	4	-1024	-768	-1	-1	-1	-1	4	4	0	0						Fix_sw.jpg	0	880	547	72	111	162	552	450	0	Content		-72	-111	1432544	1924282974
1449	09:14:13.591	00:00:01.449	87	-1024	-768	-1	-1	-1	-1	4	238,4947	685,7982	0,3685898	0,3974369	434,0092	3,752676	0	4	238	686						Fix_sw.jpg	0	880	547	72	111	162	552	450	0	Content		166	575	1449186	1924299616
1466	09:14:13.608	00:00:01.465	88	-1024	-768	-1	-1	-1	-1	4	-1024	-768	-1	-1	-1	-1	4		0	0						Fix_sw.jpg	0	880	547	72	111				0	Content		-72	-111	1465812	1924316242
1482	09:14:13.624	00:00:01.482	89	-1024	-768	-1	-1	-1	-1	4	-1024	-768	-1	-1	-1	-1	4		0	0						Fix_sw.jpg	0	880	547	72	111				0	Content		-72	-111	1482436	1924332866
1499	09:14:13.641	00:00:01.499	90	-1024	-768	-1	-1	-1	-1	4	-1024	-768	-1	-1	-1	-1	4		0	0						Fix_sw.jpg	0	880	547	72	111				0	Content		-72	-111	1499121	1924349551
1516	09:14:13.658	00:00:01.515	91	-1024	-768	-1	-1	-1	-1	4	-1024	-768	-1	-1	-1	-1	4		0	0						Fix_sw.jpg	0	880	547	72	111				0	Content		-72	-111	1515789	1924366219
1532	09:14:13.674	00:00:01.532	92	-1024	-768	-1	-1	-1	-1	4	-1024	-768	-1	-1	-1	-1	4		0	0						Fix_sw.jpg	0	880	547	72	111				0	Content		-72	-111	1532422	1924382852
1549	09:14:13.691	00:00:01.549	93	-1024	-768	-1	-1	-1	-1	4	-1024	-768	-1	-1	-1	-1	4		0	0						Fix_sw.jpg	0	880	547	72	111				0	Content		-72	-111	1549089	1924399519
1566	09:14:13.708	00:00:01.565	94	-1024	-768	-1	-1	-1	-1	4	-1024	-768	-1	-1	-1	-1	4		0	0						Fix_sw.jpg	0	880	547	72	111				0	Content		-72	-111	1565815	1924416245
1582	09:14:13.724	00:00:01.582	95	-1024	-768	-1	-1	-1	-1	4	-1024	-768	-1	-1	-1	-1	4		0	0						Fix_sw.jpg	0	880	547	72	111				0	Content		-72	-111	1582433	1924432863
1599	09:14:13.741	00:00:01.599	96	-1024	-768	-1	-1	-1	-1	4	-1024	-768	-1	-1	-1	-1	4		0	0						Fix_sw.jpg	0	880	547	72	111				0	Content		-72	-111	1599056	1924449486
1616	09:14:13.758	00:00:01.615	97	-1024	-768	-1	-1	-1	-1	4	-1024	-768	-1	-1	-1	-1	4		0	0						Fix_sw.jpg	0	880	547	72	111				0	Content		-72	-111	1615724	1924466154
1632	09:14:13.774	00:00:01.632	98	-1024	-768	-1	-1	-1	-1	4	-1024	-768	-1	-1	-1	-1	4		0	0						Fix_sw.jpg	0	880	547	72	111				0	Content		-72	-111	1632428	1924482858
1649	09:14:13.791	00:00:01.649	99	-1024	-768	-1	-1	-1	-1	4	-1024	-768	-1	-1	-1	-1	4		0	0						Fix_sw.jpg	0	880	547	72	111				0	Content		-72	-111	1649050	1924499480
1666	09:14:13.808	00:00:01.665	100	-1024	-768	-1	-1	-1	-1	4	-1024	-768	-1	-1	-1	-1	4		0	0						Fix_sw.jpg	0	880	547	72	111				0	Content		-72	-111	1665674	1924516104
1682	09:14:13.824	00:00:01.682	101	-1024	-768	-1	-1	-1	-1	4	-1024	-768	-1	-1	-1	-1	4		0	0						Fix_sw.jpg	0	880	547	72	111				0	Content		-72	-111	1682295	1924532725
1699	09:14:13.841	00:00:01.699	102	-1024	-768	-1	-1	-1	-1	4	-1024	-768	-1	-1	-1	-1	4		0	0						Fix_sw.jpg	0	880	547	72	111				0	Content		-72	-111	1699041	1924549471
1716	09:14:13.858	00:00:01.715	103	-1024	-768	-1	-1	-1	-1	4	-1024	-768	-1	-1	-1	-1	4		0	0						Fix_sw.jpg	0	880	547	72	111				0	Content		-72	-111	1715663	1924566093
1732	09:14:13.874	00:00:01.732	104	-1024	-768	-1	-1	-1	-1	4	-1024	-768	-1	-1	-1	-1	4		0	0						Fix_sw.jpg	0	880	547	72	111				0	Content		-72	-111	1732284	1924582714
1749	09:14:13.891	00:00:01.748	105	-1024	-768	-1	-1	-1	-1	4	-1024	-768	-1	-1	-1	-1	4		0	0						Fix_sw.jpg	0	880	547	72	111				0	Content		-72	-111	1748905	1924599335
1766	09:14:13.908	00:00:01.765	106	-1024	-768	-1	-1	-1	-1	4	-1024	-768	-1	-1	-1	-1	4		0	0						Fix_sw.jpg	0	880	547	72	111				0	Content		-72	-111	1765653	1924616083
1782	09:14:13.924	00:00:01.782	107	-1024	-768	-1	-1	-1	-1	4	-1024	-768	-1	-1	-1	-1	4		0	0						Fix_sw.jpg	0	880	547	72	111				0	Content		-72	-111	1782276	1924632706
1800	09:14:13.942	00:00:01.799	108	-1024	-768	-1	-1	-1	-1	4	-1024	-768	-1	-1	-1	-1	4		0	0						Fix_sw.jpg	0	880	547	72	111				0	Content		-72	-111	1799838	1924650268
1817	09:14:13.959	00:00:01.816	109	-1024	-768	-1	-1	-1	-1	4	-1024	-768	-1	-1	-1	-1	4		0	0						Fix_sw.jpg	0	880	547	72	111				0	Content		-72	-111	1816506	1924666936
1834	09:14:13.976	00:00:01.834	110	-1024	-768	-1	-1	-1	-1	4	-1024	-768	-1	-1	-1	-1	4		0	0						Fix_sw.jpg	0	880	547	72	111				0	Content		-72	-111	1834147	1924684577
1849	09:14:13.991	00:00:01.848	111	-1024	-768	-1	-1	-1	-1	4	-1024	-768	-1	-1	-1	-1	4		0	0						Fix_sw.jpg	0	880	547	72	111				0	Content		-72	-111	1848897	1924699327
1866	09:14:14.008	00:00:01.865	112	-1024	-768	-1	-1	-1	-1	4	-1024	-768	-1	-1	-1	-1	4		0	0						Fix_sw.jpg	0	880	547	72	111				0	Content		-72	-111	1865519	1924715949
1882	09:14:14.024	00:00:01.882	113	-1024	-768	-1	-1	-1	-1	4	-1024	-768	-1	-1	-1	-1	4		0	0						Fix_sw.jpg	0	880	547	72	111				0	Content		-72	-111	1882267	1924732697
1899	09:14:14.041	00:00:01.898	114	-1024	-768	-1	-1	-1	-1	4	-1024	-768	-1	-1	-1	-1	4		0	0						Fix_sw.jpg	0	880	547	72	111				0	Content		-72	-111	1898950	1924749380
1916	09:14:14.058	00:00:01.915	115	-1024	-768	-1	-1	-1	-1	4	-1024	-768	-1	-1	-1	-1	4		0	0						Fix_sw.jpg	0	880	547	72	111				0	Content		-72	-111	1915547	1924765977
1932	09:14:14.074	00:00:01.932	116	-1024	-768	-1	-1	-1	-1	4	-1024	-768	-1	-1	-1	-1	4		0	0						Fix_sw.jpg	0	880	547	72	111				0	Content		-72	-111	1932215	1924782645
1949	09:14:14.091	00:00:01.949	117	-1024	-768	-1	-1	-1	-1	4	-1024	-768	-1	-1	-1	-1	4		0	0						Fix_sw.jpg	0	880	547	72	111				0	Content		-72	-111	1949116	1924799546
1966	09:14:14.108	00:00:01.965	118	-1024	-768	-1	-1	-1	-1	4	-1024	-768	-1	-1	-1	-1	4		0	0						Fix_sw.jpg	0	880	547	72	111				0	Content		-72	-111	1965784	1924816214
1983	09:14:14.125	00:00:01.982	119	-1024	-768	-1	-1	-1	-1	4	-1024	-768	-1	-1	-1	-1	4		0	0						Fix_sw.jpg	0	880	547	72	111				0	Content		-72	-111	1982764	1924833194
2000	09:14:14.142	00:00:02.000	120	-1024	-768	-1	-1	-1	-1	4	-1024	-768	-1	-1	-1	-1	4		0	0						Fix_sw.jpg	0	880	547	72	111				0	Content		-72	-111	2000012	1924850442
2017	09:14:14.159	00:00:02.017	121	-1024	-768	-1	-1	-1	-1	4	-1024	-768	-1	-1	-1	-1	4		0	0						Fix_sw.jpg	0	880	547	72	111				0	Content		-72	-111	2017396	1924867826
2032	09:14:14.174	00:00:02.032	122	-1024	-768	-1	-1	-1	-1	4	-1024	-768	-1	-1	-1	-1	4		0	0						Fix_sw.jpg	0	880	547	72	111				0	Content		-72	-111	2032133	1924882563
2049	09:14:14.191	00:00:02.048	123	-1024	-768	-1	-1	-1	-1	4	-1024	-768	-1	-1	-1	-1	4		0	0						Fix_sw.jpg	0	880	547	72	111				0	Content		-72	-111	2048821	1924899251
2065	09:14:14.207	00:00:02.065	124	-1024	-768	-1	-1	-1	-1	4	-1024	-768	-1	-1	-1	-1	4		0	0						Fix_sw.jpg	0	880	547	72	111				0	Content		-72	-111	2065488	1924915918
2082	09:14:14.224	00:00:02.082	125	-1024	-768	-1	-1	-1	-1	4	-1024	-768	-1	-1	-1	-1	4		0	0						Fix_sw.jpg	0	880	547	72	111				0	Content		-72	-111	2082006	1924932436
2099	09:14:14.241	00:00:02.098	126	-1024	-768	-1	-1	-1	-1	4	-1024	-768	-1	-1	-1	-1	4		0	0						Fix_sw.jpg	0	880	547	72	111				0	Content		-72	-111	2098807	1924949237
2115	09:14:14.257	00:00:02.115	127	-1024	-768	-1	-1	-1	-1	4	-1024	-768	-1	-1	-1	-1	4		0	0						Fix_sw.jpg	0	880	547	72	111				0	Content		-72	-111	2115376	1924965806
2132	09:14:14.274	00:00:02.132	128	-1024	-768	-1	-1	-1	-1	4	-1024	-768	-1	-1	-1	-1	4		0	0						Fix_sw.jpg	0	880	547	72	111				0	Content		-72	-111	2132314	1924982744
2149	09:14:14.291	00:00:02.148	129	-1024	-768	-1	-1	-1	-1	4	-1024	-768	-1	-1	-1	-1	4		0	0						Fix_sw.jpg	0	880	547	72	111				0	Content		-72	-111	2148982	1924999412
2166	09:14:14.308	00:00:02.166	130	-1024	-768	-1	-1	-1	-1	4	-1024	-768	-1	-1	-1	-1	4		0	0						Fix_sw.jpg	0	880	547	72	111				0	Content		-72	-111	2166126	1925016556
2183	09:14:14.325	00:00:02.182	131	-1024	-768	-1	-1	-1	-1	4	-1024	-768	-1	-1	-1	-1	4		0	0						Fix_sw.jpg	0	880	547	72	111				0	Content		-72	-111	2182793	1925033223
2200	09:14:14.342	00:00:02.199	132	-1024	-768	-1	-1	-1	-1	4	-1024	-768	-1	-1	-1	-1	4		0	0						Fix_sw.jpg	0	880	547	72	111				0	Content		-72	-111	2199874	1925050304
2217	09:14:14.359	00:00:02.217	133	-1024	-768	-1	-1	-1	-1	4	-1024	-768	-1	-1	-1	-1	4		0	0						Fix_sw.jpg	0	880	547	72	111				0	Content		-72	-111	2217123	1925067553
2232	09:14:14.374	00:00:02.231	134	-1024	-768	-1	-1	-1	-1	4	-1024	-768	-1	-1	-1	-1	4		0	0						Fix_sw.jpg	0	880	547	72	111				0	Content		-72	-111	2231995	1925082425
2249	09:14:14.391	00:00:02.248	135	-1024	-768	-1	-1	-1	-1	4	-1024	-768	-1	-1	-1	-1	4		0	0						Fix_sw.jpg	0	880	547	72	111				0	Content		-72	-111	2248618	1925099048
2265	09:14:14.407	00:00:02.265	136	-1024	-768	-1	-1	-1	-1	4	-1024	-768	-1	-1	-1	-1	4		0	0						Fix_sw.jpg	0	880	547	72	111				0	Content		-72	-111	2265335	1925115765
2282	09:14:14.424	00:00:02.282	137	-1024	-768	-1	-1	-1	-1	4	-1024	-768	-1	-1	-1	-1	4		0	0						Fix_sw.jpg	0	880	547	72	111				0	Content		-72	-111	2282003	1925132433
2299	09:14:14.441	00:00:02.298	138	-1024	-768	-1	-1	-1	-1	4	-1024	-768	-1	-1	-1	-1	4		0	0						Fix_sw.jpg	0	880	547	72	111				0	Content		-72	-111	2298622	1925149052
2315	09:14:14.457	00:00:02.315	139	-1024	-768	-1	-1	-1	-1	4	-1024	-768	-1	-1	-1	-1	4		0	0						Fix_sw.jpg	0	880	547	72	111				0	Content		-72	-111	2315290	1925165720
2315	09:14:14.457																				ImageEnd	16	0	0	Fix_sw.jpg
2332	09:14:14.474	00:00:02.331	140	-1024	-768	-1	-1	-1	-1	4	-1024	-768	-1	-1	-1	-1	4		0	0						No media	0	1024	768	0	0				0	Content		0	0	2331942	1925182372
2333	09:14:14.475																				ImageStart	8	0	0	StimuliFarbe_gelb_blau.png
2349	09:14:14.491	00:00:02.348	141	-1024	-768	-1	-1	-1	-1	4	-1024	-768	-1	-1	-1	-1	4		0	0						StimuliFarbe_gelb_blau.png	0	880	547	72	111				0	Content		-72	-111	2348609	1925199039
2365	09:14:14.507	00:00:02.365	142	-1024	-768	-1	-1	-1	-1	4	-1024	-768	-1	-1	-1	-1	4		0	0						StimuliFarbe_gelb_blau.png	0	880	547	72	111				0	Content		-72	-111	2365277	1925215707
2382	09:14:14.524	00:00:02.382	143	-1024	-768	-1	-1	-1	-1	4	-1024	-768	-1	-1	-1	-1	4		0	0						StimuliFarbe_gelb_blau.png	0	880	547	72	111				0	Content		-72	-111	2382196	1925232626
2399	09:14:14.541	00:00:02.398	144	-1024	-768	-1	-1	-1	-1	4	-1024	-768	-1	-1	-1	-1	4		0	0						StimuliFarbe_gelb_blau.png	0	880	547	72	111				0	Content		-72	-111	2398864	1925249294
2416	09:14:14.558	00:00:02.415	145	-1024	-768	-1	-1	-1	-1	4	-1024	-768	-1	-1	-1	-1	4		0	0						StimuliFarbe_gelb_blau.png	0	880	547	72	111				0	Content		-72	-111	2415736	1925266166
2433	09:14:14.575	00:00:02.433	146	-1024	-768	-1	-1	-1	-1	4	-1024	-768	-1	-1	-1	-1	4		0	0						StimuliFarbe_gelb_blau.png	0	880	547	72	111				0	Content		-72	-111	2433109	1925283539
2450	09:14:14.592	00:00:02.450	147	-1024	-768	-1	-1	-1	-1	4	-1024	-768	-1	-1	-1	-1	4		0	0						StimuliFarbe_gelb_blau.png	0	880	547	72	111				0	Content		-72	-111	2450358	1925300788
2465	09:14:14.607	00:00:02.465	148	-1024	-768	-1	-1	-1	-1	4	-1024	-768	-1	-1	-1	-1	4		0	0						StimuliFarbe_gelb_blau.png	0	880	547	72	111				0	Content		-72	-111	2465104	1925315534
2482	09:14:14.624	00:00:02.481	149	-1024	-768	-1	-1	-1	-1	4	-1024	-768	-1	-1	-1	-1	4		0	0						StimuliFarbe_gelb_blau.png	0	880	547	72	111				0	Content		-72	-111	2481852	1925332282
2499	09:14:14.641	00:00:02.498	150	-1024	-768	-1	-1	-1	-1	4	-1024	-768	-1	-1	-1	-1	4		0	0						StimuliFarbe_gelb_blau.png	0	880	547	72	111				0	Content		-72	-111	2498551	1925348981
2515	09:14:14.657	00:00:02.515	151	-1024	-768	-1	-1	-1	-1	4	-1024	-768	-1	-1	-1	-1	4		0	0						StimuliFarbe_gelb_blau.png	0	880	547	72	111				0	Content		-72	-111	2515100	1925365530
2532	09:14:14.674	00:00:02.531	152	-1024	-768	-1	-1	-1	-1	4	-1024	-768	-1	-1	-1	-1	4		0	0						StimuliFarbe_gelb_blau.png	0	880	547	72	111				0	Content		-72	-111	2531787	1925382217
2548	09:14:14.690	00:00:02.548	153	-1024	-768	-1	-1	-1	-1	4	-1024	-768	-1	-1	-1	-1	4		0	0						StimuliFarbe_gelb_blau.png	0	880	547	72	111				0	Content		-72	-111	2548455	1925398885
2565	09:14:14.707	00:00:02.565	154	553,4418	424,2877	0,299914	0,375247	424,9073	3,142547	1	521,4396	401,6223	0,3000186	0,3752419	424,9073	3,153917	3	5	553	424						StimuliFarbe_gelb_blau.png	0	880	547	72	111	480	289	50	0	Content		481	313	2565099	1925415529
2582	09:14:14.724	00:00:02.581	155	-1024	-768	-1	-1	-1	-1	4	551,7838	400,0616	0,3002474	0,3754922	424,9073	3,006269	0	5	552	400						StimuliFarbe_gelb_blau.png	0	880	547	72	111	480	289	50	0	Content		480	289	2581723	1925432153
2598	09:14:14.740	00:00:02.598	156	-1024	-768	-1	-1	-1	-1	4	551,7838	400,0616	0,301497	0,3758166	429,3058	3,006269	0	5	552	400						StimuliFarbe_gelb_blau.png	0	880	547	72	111	480	289	50	0	Content		480	289	2598362	1925448792
2615	09:14:14.757	00:00:02.615	157	-1024	-768	-1	-1	-1	-1	4	-1024	-768	-1	-1	-1	-1	4		0	0						StimuliFarbe_gelb_blau.png	0	880	547	72	111				0	Content		-72	-111	2615096	1925465526
2632	09:14:14.774	00:00:02.631	158	-1024	-768	-1	-1	-1	-1	4	-1024	-768	-1	-1	-1	-1	4		0	0						StimuliFarbe_gelb_blau.png	0	880	547	72	111				0	Content		-72	-111	2631718	1925482148
2648	09:14:14.790	00:00:02.648	159	-1024	-768	-1	-1	-1	-1	4	-1024	-768	-1	-1	-1	-1	4		0	0						StimuliFarbe_gelb_blau.png	0	880	547	72	111				0	Content		-72	-111	2648341	1925498771
2665	09:14:14.807	00:00:02.664	160	-1024	-768	-1	-1	-1	-1	4	-1024	-768	-1	-1	-1	-1	4		0	0						StimuliFarbe_gelb_blau.png	0	880	547	72	111				0	Content		-72	-111	2664972	1925515402
2682	09:14:14.824	00:00:02.681	161	-1024	-768	-1	-1	-1	-1	4	-1024	-768	-1	-1	-1	-1	4		0	0						StimuliFarbe_gelb_blau.png	0	880	547	72	111				0	Content		-72	-111	2681715	1925532145
2698	09:14:14.840	00:00:02.698	162	-1024	-768	-1	-1	-1	-1	4	-1024	-768	-1	-1	-1	-1	4		0	0						StimuliFarbe_gelb_blau.png	0	880	547	72	111				0	Content		-72	-111	2698370	1925548800
2715	09:14:14.857	00:00:02.715	163	-1024	-768	-1	-1	-1	-1	4	-1024	-768	-1	-1	-1	-1	4		0	0						StimuliFarbe_gelb_blau.png	0	880	547	72	111				0	Content		-72	-111	2715038	1925565468
2732	09:14:14.874	00:00:02.731	164	-1024	-768	-1	-1	-1	-1	4	-1024	-768	-1	-1	-1	-1	4		0	0						StimuliFarbe_gelb_blau.png	0	880	547	72	111				0	Content		-72	-111	2731659	1925582089
2748	09:14:14.890	00:00:02.748	165	-1024	-768	-1	-1	-1	-1	4	-1024	-768	-1	-1	-1	-1	4		0	0						StimuliFarbe_gelb_blau.png	0	880	547	72	111				0	Content		-72	-111	2748282	1925598712
2765	09:14:14.907	00:00:02.765	166	-1024	-768	-1	-1	-1	-1	4	-1024	-768	-1	-1	-1	-1	4		0	0						StimuliFarbe_gelb_blau.png	0	880	547	72	111				0	Content		-72	-111	2765031	1925615461
2782	09:14:14.924	00:00:02.781	167	577,8853	429,7966	0,3050491	0,3822519	426,3119	2,93314	1	542,6959	417,0886	0,3052198	0,3821847	424,4744	2,874521	3	6	578	430						StimuliFarbe_gelb_blau.png	0	880	547	72	111	474	291	733	0	Content		506	319	2781658	1925632088
2798	09:14:14.940	00:00:02.798	168	-1024	-768	-1	-1	-1	-1	4	550,4377	411,6619	0,3051271	0,3827258	424,4744	2,815257	0	6	550	412						StimuliFarbe_gelb_blau.png	0	880	547	72	111	474	291	733	0	Content		478	301	2798281	1925648711
2815	09:14:14.957	00:00:02.814	169	-1024	-768	-1	-1	-1	-1	4	-1024	-768	-1	-1	-1	-1	4	6	0	0						StimuliFarbe_gelb_blau.png	0	880	547	72	111	474	291	733	0	Content		-72	-111	2814902	1925665332
2832	09:14:14.974	00:00:02.831	170	-1024	-768	-1	-1	-1	-1	4	517,7546	439,1267	0,3150115	0,3841296	405,713	2,717705	0	6	518	439						StimuliFarbe_gelb_blau.png	0	880	547	72	111	474	291	733	0	Content		446	328	2831652	1925682082
2848	09:14:14.990	00:00:02.848	171	-1024	-768	-1	-1	-1	-1	4	524,7571	437,4211	0,3154686	0,3849367	405,713	2,68042	0	6	525	437						StimuliFarbe_gelb_blau.png	0	880	547	72	111	474	291	733	0	Content		453	326	2848276	1925698706
2865	09:14:15.007	00:00:02.864	172	-1024	-768	-1	-1	-1	-1	4	524,7571	437,4211	0,3072756	0,3858413	427,8404	2,68042	0	6	525	437						StimuliFarbe_gelb_blau.png	0	880	547	72	111	474	291	733	0	Content		453	326	2864900	1925715330
2882	09:14:15.024	00:00:02.881	173	-1024	-768	-1	-1	-1	-1	4	542,3024	414,0244	0,3117964	0,3866214	417,5976	2,810622	0	6	542	414						StimuliFarbe_gelb_blau.png	0	880	547	72	111	474	291	733	0	Content		470	303	2881525	1925731955
2898	09:14:15.040	00:00:02.898	174	-1024	-768	-1	-1	-1	-1	4	542,899	402,912	0,3083746	0,3874176	427,7539	2,907912	0	6	543	403						StimuliFarbe_gelb_blau.png	0	880	547	72	111	474	291	733	0	Content		471	292	2898274	1925748704
2915	09:14:15.057	00:00:02.914	175	-1024	-768	-1	-1	-1	-1	4	542,542	400,0128	0,3092095	0,3886222	428,2522	3,023338	0	6	543	400						StimuliFarbe_gelb_blau.png	0	880	547	72	111	474	291	733	0	Content		471	289	2914897	1925765327
2932	09:14:15.074	00:00:02.931	176	-1024	-768	-1	-1	-1	-1	4	568,799	396,7451	0,3100944	0,3897029	428,2523	2,841443	0	6	569	397						StimuliFarbe_gelb_blau.png	0	880	547	72	111	474	291	733	0	Content		497	286	2931521	1925781951
2948	09:14:15.090	00:00:02.948	177	-1024	-768	-1	-1	-1	-1	4	545,067	398,442	0,311343	0,3908713	428,2523	2,90451	0	6	545	398						StimuliFarbe_gelb_blau.png	0	880	547	72	111	474	291	733	0	Content		473	287	2948147	1925798577
2965	09:14:15.107	00:00:02.964	178	-1024	-768	-1	-1	-1	-1	4	557,2297	400,139	0,3130912	0,3921924	428,5922	2,863276	0	6	557	400						StimuliFarbe_gelb_blau.png	0	880	547	72	111	474	291	733	0	Content		485	289	2964896	1925815326
2982	09:14:15.124	00:00:02.981	179	-1024	-768	-1	-1	-1	-1	4	511,0896	440,4973	0,3216191	0,3934478	411,3613	2,813033	0	6	511	440						StimuliFarbe_gelb_blau.png	0	880	547	72	111	474	291	733	0	Content		439	329	2981519	1925831949
2998	09:14:15.140	00:00:02.998	180	-1024	-768	-1	-1	-1	-1	4	546,657	401,2197	0,3169805	0,3947059	428,8044	2,894634	0	6	547	401						StimuliFarbe_gelb_blau.png	0	880	547	72	111	474	291	733	0	Content		475	290	2998172	1925848602
3015	09:14:15.157	00:00:03.014	181	-1024	-768	-1	-1	-1	-1	4	544,1984	395,2485	0,3211432	0,3961855	440,0205	2,903165	0	6	544	395						StimuliFarbe_gelb_blau.png	0	880	547	72	111	474	291	733	0	Content		472	284	3014797	1925865227
3032	09:14:15.174	00:00:03.031	182	535,7672	405,0899	0,5043153	0,3327652	428,6018	2,979832	0	564,6526	384,0443	0,3176218	0,3970408	440,0206	2,997702	0	6	550	395						StimuliFarbe_gelb_blau.png	0	880	547	72	111	474	291	733	0	Content		478	284	3031549	1925881979
3048	09:14:15.190	00:00:03.048	183	532,7869	405,0046	0,5063809	0,3335028	428,6018	2,963611	0	534,1228	409,9336	0,3240047	0,3981072	429,6826	2,953264	0	6	533	407						StimuliFarbe_gelb_blau.png	0	880	547	72	111	474	291	733	0	Content		461	296	3048172	1925898602
3065	09:14:15.207	00:00:03.064	184	-1024	-768	-1	-1	-1	-1	4	-1024	-768	-1	-1	-1	-1	4	6	0	0						StimuliFarbe_gelb_blau.png	0	880	547	72	111	474	291	733	0	Content		-72	-111	3064843	1925915273
3081	09:14:15.223	00:00:03.081	185	-1024	-768	-1	-1	-1	-1	4	-1024	-768	-1	-1	-1	-1	4	6	0	0						StimuliFarbe_gelb_blau.png	0	880	547	72	111	474	291	733	0	Content		-72	-111	3081467	1925931897
3098	09:14:15.240	00:00:03.098	186	-1024	-768	-1	-1	-1	-1	4	-1024	-768	-1	-1	-1	-1	4	6	0	0						StimuliFarbe_gelb_blau.png	0	880	547	72	111	474	291	733	0	Content		-72	-111	3098135	1925948565
3115	09:14:15.257	00:00:03.114	187	-1024	-768	-1	-1	-1	-1	4	544,6072	392,9177	0,3317226	0,4037186	438,9682	2,993572	0	6	545	393						StimuliFarbe_gelb_blau.png	0	880	547	72	111	474	291	733	0	Content		473	282	3114712	1925965142
3131	09:14:15.273	00:00:03.131	188	-1024	-768	-1	-1	-1	-1	4	-1024	-768	-1	-1	-1	-1	4	6	0	0						StimuliFarbe_gelb_blau.png	0	880	547	72	111	474	291	733	0	Content		-72	-111	3131471	1925981901
3148	09:14:15.290	00:00:03.148	189	568,2419	379,8112	0,514358	0,3397013	433,7873	2,745252	0	565,7876	388,5272	0,338272	0,4059834	436,2123	2,837856	0	6	567	384						StimuliFarbe_gelb_blau.png	0	880	547	72	111	474	291	733	0	Content		495	273	3148099	1925998529
3165	09:14:15.307	00:00:03.164	190	-1024	-768	-1	-1	-1	-1	4	548,5743	391,3986	0,3410358	0,4066423	436,2123	2,978781	0	6	549	391						StimuliFarbe_gelb_blau.png	0	880	547	72	111	474	291	733	0	Content		477	280	3164711	1926015141
3181	09:14:15.323	00:00:03.181	191	-1024	-768	-1	-1	-1	-1	4	-1024	-768	-1	-1	-1	-1	4	6	0	0						StimuliFarbe_gelb_blau.png	0	880	547	72	111	474	291	733	0	Content		-72	-111	3181333	1926031763
3198	09:14:15.340	00:00:03.198	192	-1024	-768	-1	-1	-1	-1	4	560,0785	389,9727	0,3477425	0,4074827	433,9064	2,839604	0	6	560	390						StimuliFarbe_gelb_blau.png	0	880	547	72	111	474	291	733	0	Content		488	279	3198086	1926048516
3215	09:14:15.357	00:00:03.214	193	557,0218	381,3454	0,5324556	0,3394947	434,9754	2,931202	0	-1024	-768	-1	-1	-1	-1	4	6	557	381						StimuliFarbe_gelb_blau.png	0	880	547	72	111	474	291	733	0	Content		485	270	3214719	1926065149
3231	09:14:15.373	00:00:03.231	194	-1024	-768	-1	-1	-1	-1	4	554,232	387,0672	0,3533757	0,4066094	433,9064	2,875757	0	6	554	387						StimuliFarbe_gelb_blau.png	0	880	547	72	111	474	291	733	0	Content		482	276	3231330	1926081760
3248	09:14:15.390	00:00:03.247	195	541,538	372,846	0,537387	0,3384908	434,9754	2,937476	0	518,461	408,7159	0,3561765	0,4058949	433,9064	2,966604	0	6	530	391						StimuliFarbe_gelb_blau.png	0	880	547	72	111	474	291	733	0	Content		458	280	3247953	1926098383
3265	09:14:15.407	00:00:03.264	196	-1024	-768	-1	-1	-1	-1	4	543,0217	398,7889	0,3583619	0,4059548	433,9064	2,85437	0	6	543	399						StimuliFarbe_gelb_blau.png	0	880	547	72	111	474	291	733	0	Content		471	288	3264702	1926115132
3281	09:14:15.423	00:00:03.281	197	-1024	-768	-1	-1	-1	-1	4	-1024	-768	-1	-1	-1	-1	4	6	0	0						StimuliFarbe_gelb_blau.png	0	880	547	72	111	474	291	733	0	Content		-72	-111	3281326	1926131756
3298	09:14:15.440	00:00:03.297	198	557,1389	408,6967	0,5355994	0,3410604	434,9755	2,737594	0	561,8293	395,9071	0,3602949	0,4063084	439,9495	2,89828	0	6	559	402						StimuliFarbe_gelb_blau.png	0	880	547	72	111	474	291	733	0	Content		487	291	3297956	1926148386
3315	09:14:15.457	00:00:03.314	199	545,9885	405,0699	0,5369969	0,341644	434,9755	2,828856	0	546,8243	399,3423	0,3617812	0,4064247	439,9495	2,815827	0	6	546	402						StimuliFarbe_gelb_blau.png	0	880	547	72	111	474	291	733	0	Content		474	291	3314575	1926165005
3331	09:14:15.473	00:00:03.331	200	-1024	-768	-1	-1	-1	-1	4	-1024	-768	-1	-1	-1	-1	4	6	0	0						StimuliFarbe_gelb_blau.png	0	880	547	72	111	474	291	733	0	Content		-72	-111	3331324	1926181754
3348	09:14:15.490	00:00:03.347	201	-1024	-768	-1	-1	-1	-1	4	-1024	-768	-1	-1	-1	-1	4	6	0	0						StimuliFarbe_gelb_blau.png	0	880	547	72	111	474	291	733	0	Content		-72	-111	3347983	1926198413
3365	09:14:15.507	00:00:03.364	202	-1024	-768	-1	-1	-1	-1	4	-1024	-768	-1	-1	-1	-1	4	6	0	0						StimuliFarbe_gelb_blau.png	0	880	547	72	111	474	291	733	0	Content		-72	-111	3364651	1926215081
3381	09:14:15.523	00:00:03.381	203	573,3691	383,1299	0,5472313	0,3427874	431,7943	2,813757	0	547,6815	402,1797	0,3672447	0,4074108	433,2763	2,863519	0	6	561	393						StimuliFarbe_gelb_blau.png	0	880	547	72	111	474	291	733	0	Content		489	282	3381276	1926231706
3398	09:14:15.540	00:00:03.397	204	566,8267	395,0878	0,5476899	0,3429706	431,7943	2,801798	0	533,9047	410,4962	0,3673947	0,4079049	433,4249	2,848947	0	6	550	403						StimuliFarbe_gelb_blau.png	0	880	547	72	111	474	291	733	0	Content		478	292	3397899	1926248329
3415	09:14:15.557	00:00:03.414	205	-1024	-768	-1	-1	-1	-1	4	538,343	403,4739	0,3672396	0,4086034	433,4249	2,787669	0	6	538	403						StimuliFarbe_gelb_blau.png	0	880	547	72	111	474	291	733	0	Content		466	292	3414648	1926265078
3431	09:14:15.573	00:00:03.431	206	-1024	-768	-1	-1	-1	-1	4	540,6203	413,2404	0,3669738	0,4091383	433,6087	2,874442	0	6	541	413						StimuliFarbe_gelb_blau.png	0	880	547	72	111	474	291	733	0	Content		469	302	3431271	1926281701
3448	09:14:15.590	00:00:03.447	207	-1024	-768	-1	-1	-1	-1	4	545,5468	418,3397	0,3663656	0,409712	433,3747	2,822859	0	6	546	418						StimuliFarbe_gelb_blau.png	0	880	547	72	111	474	291	733	0	Content		474	307	3447898	1926298328
3465	09:14:15.607	00:00:03.464	208	561,5118	374,9466	0,5451747	0,3456313	431,7943	2,85527	0	543,0096	436,175	0,3654977	0,41049	433,4435	2,911677	0	6	552	406						StimuliFarbe_gelb_blau.png	0	880	547	72	111	474	291	733	0	Content		480	295	3464522	1926314952
3481	09:14:15.623	00:00:03.481	209	-1024	-768	-1	-1	-1	-1	4	556,8632	418,3271	0,3638875	0,412019	433,3544	2,832071	0	6	557	418						StimuliFarbe_gelb_blau.png	0	880	547	72	111	474	291	733	0	Content		485	307	3481272	1926331702
3498	09:14:15.640	00:00:03.497	210	-1024	-768	-1	-1	-1	-1	4	553,0051	430,0794	0,3619394	0,4145108	433,6113	2,81448	0	6	553	430						StimuliFarbe_gelb_blau.png	0	880	547	72	111	474	291	733	0	Content		481	319	3497893	1926348323
3515	09:14:15.657	00:00:03.514	211	690,1854	554,5258	0,5396696	0,3519012	436,685	3,002485	0	637,7931	583,7571	0,3602186	0,4172377	433,5192	2,941236	0	7	664	569						StimuliFarbe_gelb_blau.png	0	880	547	72	111	622	638	450	0	Content		592	458	3514516	1926364946
3531	09:14:15.673	00:00:03.531	212	703,8346	640,8518	0,5374005	0,3534507	436,685	3,002513	0	677,0499	646,1666	0,358679	0,4195344	433,645	2,888102	0	7	690	644						StimuliFarbe_gelb_blau.png	0	880	547	72	111	622	638	450	0	Content		618	533	3531142	1926381572
3548	09:14:15.690	00:00:03.547	213	703,8346	640,8518	0,535005	0,3546312	435,244	3,002513	0	703,7445	699,9707	0,3574091	0,4216647	433,955	2,894954	0	7	704	670						StimuliFarbe_gelb_blau.png	0	880	547	72	111	622	638	450	0	Content		632	559	3547891	1926398321
3565	09:14:15.707	00:00:03.564	214	738,3665	736,3618	0,5338334	0,3545772	435,244	3,037472	0	653,0928	725,624	0,356014	0,4229634	433,955	3,071164	0	7	696	731						StimuliFarbe_gelb_blau.png	0	880	547	72	111	622	638	450	0	Content		624	620	3564516	1926414946
3581	09:14:15.723	00:00:03.581	215	742,7875	754,0644	0,5325234	0,3546631	435,244	3,033058	0	669,1184	768,5254	0,3550137	0,4241646	433,6082	3,018134	0	7	706	761						StimuliFarbe_gelb_blau.png	0	880	547	72	111	622	638	450	0	Content		634	650	3581142	1926431572
3598	09:14:15.740	00:00:03.597	216	747,2086	771,767	0,5358225	0,3543016	450,6765	3,028643	0	656,8011	817,0864	0,3538912	0,4249774	433,9378	3,089956	0	7	702	794						StimuliFarbe_gelb_blau.png	0	880	547	72	111	622	638	450	0	Content		630	683	3597766	1926448196
3615	09:14:15.757	00:00:03.614	217	778,8756	750,863	0,5349559	0,3537554	450,6765	3,082217	0	661,9182	744,2341	0,3525466	0,425473	433,9379	3,076804	0	7	720	748						StimuliFarbe_gelb_blau.png	0	880	547	72	111	622	638	450	0	Content		648	637	3614514	1926464944
3631	09:14:15.773	00:00:03.631	218	-1024	-768	-1	-1	-1	-1	4	701,6479	753,2574	0,3514707	0,4259833	434,1422	2,92364	0	7	702	753						StimuliFarbe_gelb_blau.png	0	880	547	72	111	622	638	450	0	Content		630	642	3631148	1926481578
3648	09:14:15.790	00:00:03.647	219	-1024	-768	-1	-1	-1	-1	4	673,5535	749,9368	0,3504245	0,4264429	433,9672	3,073575	0	7	674	750						StimuliFarbe_gelb_blau.png	0	880	547	72	111	622	638	450	0	Content		602	639	3647768	1926498198
3664	09:14:15.806	00:00:03.664	220	-1024	-768	-1	-1	-1	-1	4	693,6263	747,4678	0,3493169	0,4264627	433,9707	2,93626	0	7	694	747						StimuliFarbe_gelb_blau.png	0	880	547	72	111	622	638	450	0	Content		622	636	3664392	1926514822
3681	09:14:15.823	00:00:03.681	221	-1024	-768	-1	-1	-1	-1	4	689,0295	743,7087	0,3484417	0,4264336	433,9729	2,952528	0	7	689	744						StimuliFarbe_gelb_blau.png	0	880	547	72	111	622	638	450	0	Content		617	633	3681142	1926531572
3698	09:14:15.840	00:00:03.697	222	-1024	-768	-1	-1	-1	-1	4	691,1004	738,282	0,3477998	0,4261161	433,877	2,854792	0	7	691	738						StimuliFarbe_gelb_blau.png	0	880	547	72	111	622	638	450	0	Content		619	627	3697768	1926548198
3714	09:14:15.856	00:00:03.714	223	-1024	-768	-1	-1	-1	-1	4	681,2889	752,0858	0,3446245	0,4254419	440,5068	3,138294	0	7	681	752						StimuliFarbe_gelb_blau.png	0	880	547	72	111	622	638	450	0	Content		609	641	3714392	1926564822
3731	09:14:15.873	00:00:03.731	224	-1024	-768	-1	-1	-1	-1	4	692,9014	735,7148	0,3443055	0,4247369	440,5068	3,120177	0	7	693	736						StimuliFarbe_gelb_blau.png	0	880	547	72	111	622	638	450	0	Content		621	625	3731015	1926581445
3748	09:14:15.890	00:00:03.747	225	-1024	-768	-1	-1	-1	-1	4	694,8848	735,1168	0,3466096	0,4239561	433,7804	3,102061	0	7	695	735						StimuliFarbe_gelb_blau.png	0	880	547	72	111	622	638	450	0	Content		623	624	3747762	1926598192
3764	09:14:15.906	00:00:03.764	226	-1024	-768	-1	-1	-1	-1	4	672,6663	745,7612	0,3463612	0,4225032	433,7805	3,190637	0	7	673	746						StimuliFarbe_gelb_blau.png	0	880	547	72	111	622	638	450	0	Content		601	635	3764387	1926614817
3781	09:14:15.923	00:00:03.781	227	757,6799	755,6498	0,5221384	0,3485467	426,7996	3,041614	0	665,4438	754,1423	0,3464963	0,4213092	433,5758	3,16643	0	7	712	755						StimuliFarbe_gelb_blau.png	0	880	547	72	111	622	638	450	0	Content		640	644	3781012	1926631442
3798	09:14:15.940	00:00:03.797	228	757,6799	755,6498	0,5286878	0,3475325	447,8884	3,041614	0	680,011	746,2568	0,3466599	0,4200404	433,5878	3,176862	0	7	719	751						StimuliFarbe_gelb_blau.png	0	880	547	72	111	622	638	450	0	Content		647	640	3797761	1926648191
3814	09:14:15.956	00:00:03.814	229	739,4611	733,0621	0,5287621	0,3464501	447,8884	3,230914	0	666,6343	751,7264	0,346489	0,4183566	433,5879	3,147439	0	7	703	742						StimuliFarbe_gelb_blau.png	0	880	547	72	111	622	638	450	0	Content		631	631	3814388	1926664818
3831	09:14:15.973	00:00:03.831	230	-1024	-768	-1	-1	-1	-1	4	692,8151	750,3275	0,3464862	0,4169546	433,3025	3,109056	0	7	693	750						StimuliFarbe_gelb_blau.png	0	880	547	72	111	622	638	450	0	Content		621	639	3831011	1926681441
3848	09:14:15.990	00:00:03.847	231	-1024	-768	-1	-1	-1	-1	4	674,1973	759,0263	0,3464919	0,415696	433,3048	3,221852	0	7	674	759						StimuliFarbe_gelb_blau.png	0	880	547	72	111	622	638	450	0	Content		602	648	3847636	1926698066
3864	09:14:16.006	00:00:03.864	232	-1024	-768	-1	-1	-1	-1	4	695,8544	748,2534	0,3444448	0,414214	438,1538	3,194222	0	7	696	748						StimuliFarbe_gelb_blau.png	0	880	547	72	111	622	638	450	0	Content		624	637	3864387	1926714817
3881	09:14:16.023	00:00:03.881	233	-1024	-768	-1	-1	-1	-1	4	670,2689	756,6118	0,3460203	0,4128685	433,2417	3,268373	0	7	670	757						StimuliFarbe_gelb_blau.png	0	880	547	72	111	622	638	450	0	Content		598	646	3881010	1926731440
3898	09:14:16.040	00:00:03.897	234	-1024	-768	-1	-1	-1	-1	4	-1024	-768	-1	-1	-1	-1	4	7	0	0						StimuliFarbe_gelb_blau.png	0	880	547	72	111	622	638	450	0	Content		-72	-111	3897636	1926748066
3914	09:14:16.056	00:00:03.914	235	-1024	-768	-1	-1	-1	-1	4	-1024	-768	-1	-1	-1	-1	4	7	0	0						StimuliFarbe_gelb_blau.png	0	880	547	72	111	622	638	450	0	Content		-72	-111	3914320	1926764750
3931	09:14:16.073	00:00:03.930	236	-1024	-768	-1	-1	-1	-1	4	-1024	-768	-1	-1	-1	-1	4	7	0	0						StimuliFarbe_gelb_blau.png	0	880	547	72	111	622	638	450	0	Content		-72	-111	3930988	1926781418
3948	09:14:16.090	00:00:03.947	237	788,3417	747,2041	0,5274345	0,3402747	451,9361	3,642644	0	744,0553	766,8762	0,3444175	0,4106123	433,1277	3,221324	0	7	766	757						StimuliFarbe_gelb_blau.png	0	880	547	72	111	622	638	450	0	Content		694	646	3947634	1926798064
3964	09:14:16.106	00:00:03.964	238	1010,409	811,9357	0,5216367	0,3416138	442,3133	3,475771	0	945,3228	801,406	0,3422071	0,411841	433,5639	3,237093	0	8	978	807						StimuliFarbe_gelb_blau.png	0	880	547	72	111	985	720	300	0	Content		906	696	3964274	1926814704
3981	09:14:16.123	00:00:03.980	239	1128,403	842,3235	0,5197983	0,3424454	442,3133	3,481026	0	1037,249	827,3293	0,3404898	0,4126294	433,8814	3,133285	0	8	1083	835						StimuliFarbe_gelb_blau.png	0	880	547	72	111	985	720	300	0	Content		1011	724	3980882	1926831312
3998	09:14:16.140	00:00:03.997	240	-1024	-768	-1	-1	-1	-1	4	1064,6	855,2981	0,3393882	0,4129592	433,5092	3,218814	0	8	1065	855						StimuliFarbe_gelb_blau.png	0	880	547	72	111	985	720	300	0	Content		993	744	3997634	1926848064
4014	09:14:16.156	00:00:04.014	241	1028,109	826,3191	0,5108067	0,3415665	418,3673	3,213902	0	1084,919	837,796	0,338444	0,4133462	433,8756	3,289392	0	8	1057	832						StimuliFarbe_gelb_blau.png	0	880	547	72	111	985	720	300	0	Content		985	721	4014273	1926864703
4031	09:14:16.173	00:00:04.030	242	-1024	-768	-1	-1	-1	-1	4	1068,301	843,6997	0,3374874	0,413274	433,8757	3,301154	0	8	1068	844						StimuliFarbe_gelb_blau.png	0	880	547	72	111	985	720	300	0	Content		996	733	4030885	1926881315
4048	09:14:16.190	00:00:04.047	243	-1024	-768	-1	-1	-1	-1	4	1082,405	850,9261	0,3368711	0,4125985	433,8757	3,17694	0	8	1082	851						StimuliFarbe_gelb_blau.png	0	880	547	72	111	985	720	300	0	Content		1010	740	4047510	1926897940
4064	09:14:16.206	00:00:04.064	244	1017,041	812,9644	0,5074787	0,3384334	419,1334	3,246567	0	1072,416	838,0706	0,3359156	0,411957	434,3539	3,301945	0	8	1045	826						StimuliFarbe_gelb_blau.png	0	880	547	72	111	985	720	300	0	Content		973	715	4064269	1926914699
4081	09:14:16.223	00:00:04.080	245	1028,563	824,2117	0,5066491	0,3367371	418,9559	3,261707	0	1066,222	833,2809	0,3352092	0,4108723	434,4119	3,312986	0	8	1047	829						StimuliFarbe_gelb_blau.png	0	880	547	72	111	985	720	300	0	Content		975	718	4080882	1926931312
4098	09:14:16.240	00:00:04.097	246	1029,09	821,2304	0,5057892	0,3349644	418,8034	3,311944	0	1080,017	841,423	0,3346277	0,4096764	434,6161	3,305287	0	8	1055	831						StimuliFarbe_gelb_blau.png	0	880	547	72	111	985	720	300	0	Content		983	720	4097508	1926947938
4114	09:14:16.256	00:00:04.114	247	1044,504	822,9805	0,5053502	0,332788	418,3971	3,295493	0	1061,833	829,1897	0,3342244	0,4085307	434,5638	3,320601	0	8	1053	826						StimuliFarbe_gelb_blau.png	0	880	547	72	111	985	720	300	0	Content		981	715	4114134	1926964564
4131	09:14:16.273	00:00:04.130	248	1026,145	819,3033	0,5046718	0,3308105	418,9064	3,325094	0	1064,526	818,3302	0,3338895	0,4072758	434,5348	3,376213	0	8	1045	819						StimuliFarbe_gelb_blau.png	0	880	547	72	111	985	720	300	0	Content		973	708	4130882	1926981312
4148	09:14:16.290	00:00:04.147	249	1043,634	835,2976	0,504445	0,3283882	418,8415	3,356773	0	1068,81	848,4	0,3337075	0,4054782	434,7398	3,380585	0	8	1056	842						StimuliFarbe_gelb_blau.png	0	880	547	72	111	985	720	300	0	Content		984	731	4147508	1926997938
4164	09:14:16.306	00:00:04.164	250	1012,886	821,7196	0,5042228	0,3268338	419,1217	3,33279	0	1061,02	839,7219	0,3336353	0,4044565	434,6572	3,365611	0	8	1037	831						StimuliFarbe_gelb_blau.png	0	880	547	72	111	985	720	300	0	Content		965	720	4164134	1927014564
4181	09:14:16.323	00:00:04.180	251	1042,591	817,6989	0,5086361	0,3246682	433,1635	3,572198	0	1078,681	843,4674	0,3337655	0,4034523	434,8708	3,423131	0	8	1061	831						StimuliFarbe_gelb_blau.png	0	880	547	72	111	985	720	300	0	Content		989	720	4180757	1927031187
4198	09:14:16.340	00:00:04.197	252	1042,062	826,7906	0,5049068	0,323633	418,6571	3,346521	0	1079,526	847,2515	0,3340155	0,4025556	434,6486	3,405601	0	8	1061	837						StimuliFarbe_gelb_blau.png	0	880	547	72	111	985	720	300	0	Content		989	726	4197508	1927047938
4214	09:14:16.356	00:00:04.214	253	1102,123	846,2938	0,5106869	0,3219424	436,0508	3,632622	0	1068,95	833,139	0,33435	0,4019158	434,5526	3,449167	0	8	1086	840						StimuliFarbe_gelb_blau.png	0	880	547	72	111	985	720	300	0	Content		1014	729	4214132	1927064562
4231	09:14:16.373	00:00:04.230	254	1078,494	840,8212	0,5083323	0,3214005	426,0203	3,556044	0	1074,906	836,0961	0,3348904	0,4013521	434,3199	3,469268	0	8	1077	838						StimuliFarbe_gelb_blau.png	0	880	547	72	111	985	720	300	0	Content		1005	727	4230758	1927081188
4247	09:14:16.389	00:00:04.247	255	1038,326	815,4452	0,5068266	0,3212764	418,3787	3,397833	0	1076,27	836,7965	0,3354564	0,4006056	434,1425	3,478652	0	8	1057	826						StimuliFarbe_gelb_blau.png	0	880	547	72	111	985	720	300	0	Content		985	715	4247384	1927097814
4264	09:14:16.406	00:00:04.264	256	1059,704	821,0912	0,5084789	0,3197463	423,7823	3,552178	0	1103,532	834,5487	0,3358555	0,3991961	434,3051	3,49669	0	9	1082	828						StimuliFarbe_gelb_blau.png	0	880	547	72	111	1103	643	183	0	Content		1010	717	4264139	1927114569
4281	09:14:16.423	00:00:04.280	257	1115,973	747,4503	0,5059508	0,3170581	418,3787	3,52365	0	1232,815	760,0601	0,3358925	0,3960498	434,6721	3,520387	0	9	1174	754						StimuliFarbe_gelb_blau.png	0	880	547	72	111	1103	643	183	0	Content		1102	643	4280762	1927131192
4297	09:14:16.439	00:00:04.297	258	1188,518	717,2535	0,5100327	0,3149323	428,5318	3,679244	0	1244,223	746,5862	0,3357657	0,3944201	434,7763	3,500189	0	9	1216	732						StimuliFarbe_gelb_blau.png	0	880	547	72	111	1103	643	183	0	Content		1144	621	4297380	1927147810
4314	09:14:16.456	00:00:04.314	259	-1024	-768	-1	-1	-1	-1	4	-1024	-768	-1	-1	-1	-1	4	9	0	0						StimuliFarbe_gelb_blau.png	0	880	547	72	111	1103	643	183	0	Content		-72	-111	4314065	1927164495
4331	09:14:16.473	00:00:04.330	260	-1024	-768	-1	-1	-1	-1	4	-1024	-768	-1	-1	-1	-1	4	9	0	0						StimuliFarbe_gelb_blau.png	0	880	547	72	111	1103	643	183	0	Content		-72	-111	4330733	1927181163
4347	09:14:16.489	00:00:04.347	261	-1024	-768	-1	-1	-1	-1	4	-1024	-768	-1	-1	-1	-1	4	9	0	0						StimuliFarbe_gelb_blau.png	0	880	547	72	111	1103	643	183	0	Content		-72	-111	4347391	1927197821
4364	09:14:16.506	00:00:04.364	262	-1024	-768	-1	-1	-1	-1	4	-1024	-768	-1	-1	-1	-1	4	9	0	0						StimuliFarbe_gelb_blau.png	0	880	547	72	111	1103	643	183	0	Content		-72	-111	4364059	1927214489
4381	09:14:16.523	00:00:04.380	263	1134,483	718,3005	0,5074222	0,3119988	420,0163	3,516679	0	1219,435	731,6175	0,3354153	0,391315	434,7095	3,472149	0	9	1177	725						StimuliFarbe_gelb_blau.png	0	880	547	72	111	1103	643	183	0	Content		1105	614	4380671	1927231101
4397	09:14:16.539	00:00:04.397	264	-1024	-768	-1	-1	-1	-1	4	1160,083	765,7263	0,3323376	0,390901	416,6667	3,461302	0	9	1160	766						StimuliFarbe_gelb_blau.png	0	880	547	72	111	1103	643	183	0	Content		1088	655	4397295	1927247725
4414	09:14:16.556	00:00:04.413	265	-1024	-768	-1	-1	-1	-1	4	1121,704	767,7815	0,3520049	0,3910633	394,2127	3,260128	0	9	1122	768						StimuliFarbe_gelb_blau.png	0	880	547	72	111	1103	643	183	0	Content		1050	657	4413919	1927264349
4431	09:14:16.573	00:00:04.430	266	-1024	-768	-1	-1	-1	-1	4	1193,405	754,0295	0,3324091	0,3913236	417,9646	3,472987	0	9	1193	754						StimuliFarbe_gelb_blau.png	0	880	547	72	111	1103	643	183	0	Content		1121	643	4430671	1927281101
4447	09:14:16.589	00:00:04.447	267	-1024	-768	-1	-1	-1	-1	4	-1024	-768	-1	-1	-1	-1	4		0	0						StimuliFarbe_gelb_blau.png	0	880	547	72	111				0	Content		-72	-111	4447293	1927297723
4464	09:14:16.606	00:00:04.463	268	-1024	-768	-1	-1	-1	-1	4	-1024	-768	-1	-1	-1	-1	4		0	0						StimuliFarbe_gelb_blau.png	0	880	547	72	111				0	Content		-72	-111	4463917	1927314347
4481	09:14:16.623	00:00:04.480	269	-1024	-768	-1	-1	-1	-1	4	-1024	-768	-1	-1	-1	-1	4		0	0						StimuliFarbe_gelb_blau.png	0	880	547	72	111				0	Content		-72	-111	4480585	1927331015
4497	09:14:16.639	00:00:04.497	270	-1024	-768	-1	-1	-1	-1	4	-1024	-768	-1	-1	-1	-1	4		0	0						StimuliFarbe_gelb_blau.png	0	880	547	72	111				0	Content		-72	-111	4497290	1927347720
4514	09:14:16.656	00:00:04.513	271	-1024	-768	-1	-1	-1	-1	4	-1024	-768	-1	-1	-1	-1	4		0	0						StimuliFarbe_gelb_blau.png	0	880	547	72	111				0	Content		-72	-111	4513915	1927364345
4531	09:14:16.673	00:00:04.530	272	-1024	-768	-1	-1	-1	-1	4	-1024	-768	-1	-1	-1	-1	4		0	0						StimuliFarbe_gelb_blau.png	0	880	547	72	111				0	Content		-72	-111	4530583	1927381013
4547	09:14:16.689	00:00:04.547	273	-1024	-768	-1	-1	-1	-1	4	-1024	-768	-1	-1	-1	-1	4		0	0						StimuliFarbe_gelb_blau.png	0	880	547	72	111				0	Content		-72	-111	4547247	1927397677
4564	09:14:16.706	00:00:04.563	274	-1024	-768	-1	-1	-1	-1	4	-1024	-768	-1	-1	-1	-1	4		0	0						StimuliFarbe_gelb_blau.png	0	880	547	72	111				0	Content		-72	-111	4563915	1927414345
4581	09:14:16.723	00:00:04.580	275	1175,952	674,7634	0,5053769	0,3189763	408,7538	3,450799	0	-1024	-768	-1	-1	-1	-1	4	10	1176	675						StimuliFarbe_gelb_blau.png	0	880	547	72	111	1104	564	50	0	Content		1104	564	4580536	1927430966
4597	09:14:16.739	00:00:04.597	276	-1024	-768	-1	-1	-1	-1	4	-1024	-768	-1	-1	-1	-1	4	10	0	0						StimuliFarbe_gelb_blau.png	0	880	547	72	111	1104	564	50	0	Content		-72	-111	4597161	1927447591
4614	09:14:16.756	00:00:04.613	277	-1024	-768	-1	-1	-1	-1	4	1236,04	709,6003	0,3260345	0,4030146	409,9881	3,462864	0	10	1236	710						StimuliFarbe_gelb_blau.png	0	880	547	72	111	1104	564	50	0	Content		1164	599	4613797	1927464227
4631	09:14:16.773	00:00:04.630	278	-1024	-768	-1	-1	-1	-1	4	-1024	-768	-1	-1	-1	-1	4		0	0						StimuliFarbe_gelb_blau.png	0	880	547	72	111				0	Content		-72	-111	4630539	1927480969
4647	09:14:16.789	00:00:04.647	279	-1024	-768	-1	-1	-1	-1	4	-1024	-768	-1	-1	-1	-1	4		0	0						StimuliFarbe_gelb_blau.png	0	880	547	72	111				0	Content		-72	-111	4647162	1927497592
4664	09:14:16.806	00:00:04.663	280	-1024	-768	-1	-1	-1	-1	4	-1024	-768	-1	-1	-1	-1	4		0	0						StimuliFarbe_gelb_blau.png	0	880	547	72	111				0	Content		-72	-111	4663784	1927514214
4680	09:14:16.822	00:00:04.680	281	-1024	-768	-1	-1	-1	-1	4	-1024	-768	-1	-1	-1	-1	4		0	0						StimuliFarbe_gelb_blau.png	0	880	547	72	111				0	Content		-72	-111	4680452	1927530882
4697	09:14:16.839	00:00:04.697	282	-1024	-768	-1	-1	-1	-1	4	-1024	-768	-1	-1	-1	-1	4		0	0						StimuliFarbe_gelb_blau.png	0	880	547	72	111				0	Content		-72	-111	4697116	1927547546
4714	09:14:16.856	00:00:04.713	283	-1024	-768	-1	-1	-1	-1	4	-1024	-768	-1	-1	-1	-1	4		0	0						StimuliFarbe_gelb_blau.png	0	880	547	72	111				0	Content		-72	-111	4713784	1927564214
4730	09:14:16.872	00:00:04.730	284	-1024	-768	-1	-1	-1	-1	4	-1024	-768	-1	-1	-1	-1	4		0	0						StimuliFarbe_gelb_blau.png	0	880	547	72	111				0	Content		-72	-111	4730405	1927580835
4747	09:14:16.889	00:00:04.747	285	-1024	-768	-1	-1	-1	-1	4	-1024	-768	-1	-1	-1	-1	4		0	0						StimuliFarbe_gelb_blau.png	0	880	547	72	111				0	Content		-72	-111	4747039	1927597469
4764	09:14:16.906	00:00:04.763	286	-1024	-768	-1	-1	-1	-1	4	-1024	-768	-1	-1	-1	-1	4		0	0						StimuliFarbe_gelb_blau.png	0	880	547	72	111				0	Content		-72	-111	4763721	1927614151
4780	09:14:16.922	00:00:04.780	287	-1024	-768	-1	-1	-1	-1	4	-1024	-768	-1	-1	-1	-1	4		0	0						StimuliFarbe_gelb_blau.png	0	880	547	72	111				0	Content		-72	-111	4780389	1927630819
4797	09:14:16.939	00:00:04.797	288	1178,928	609,8721	0,5011704	0,3232634	396,4447	3,325295	0	-1024	-768	-1	-1	-1	-1	4	11	1179	610						StimuliFarbe_gelb_blau.png	0	880	547	72	111	1107	499	17	0	Content		1107	499	4797025	1927647455
4814	09:14:16.956	00:00:04.813	289	-1024	-768	-1	-1	-1	-1	4	-1024	-768	-1	-1	-1	-1	4		0	0						StimuliFarbe_gelb_blau.png	0	880	547	72	111				0	Content		-72	-111	4813649	1927664079
4830	09:14:16.972	00:00:04.830	290	-1024	-768	-1	-1	-1	-1	4	-1024	-768	-1	-1	-1	-1	4		0	0						StimuliFarbe_gelb_blau.png	0	880	547	72	111				0	Content		-72	-111	4830335	1927680765
4847	09:14:16.989	00:00:04.847	291	-1024	-768	-1	-1	-1	-1	4	-1024	-768	-1	-1	-1	-1	4		0	0						StimuliFarbe_gelb_blau.png	0	880	547	72	111				0	Content		-72	-111	4847003	1927697433
4864	09:14:17.006	00:00:04.863	292	-1024	-768	-1	-1	-1	-1	4	-1024	-768	-1	-1	-1	-1	4		0	0						StimuliFarbe_gelb_blau.png	0	880	547	72	111				0	Content		-72	-111	4863643	1927714073
4880	09:14:17.022	00:00:04.880	293	-1024	-768	-1	-1	-1	-1	4	-1024	-768	-1	-1	-1	-1	4		0	0						StimuliFarbe_gelb_blau.png	0	880	547	72	111				0	Content		-72	-111	4880266	1927730696
4897	09:14:17.039	00:00:04.896	294	-1024	-768	-1	-1	-1	-1	4	-1024	-768	-1	-1	-1	-1	4		0	0						StimuliFarbe_gelb_blau.png	0	880	547	72	111				0	Content		-72	-111	4896953	1927747383
4914	09:14:17.056	00:00:04.913	295	-1024	-768	-1	-1	-1	-1	4	-1024	-768	-1	-1	-1	-1	4		0	0						StimuliFarbe_gelb_blau.png	0	880	547	72	111				0	Content		-72	-111	4913621	1927764051
4930	09:14:17.072	00:00:04.930	296	-1024	-768	-1	-1	-1	-1	4	-1024	-768	-1	-1	-1	-1	4		0	0						StimuliFarbe_gelb_blau.png	0	880	547	72	111				0	Content		-72	-111	4930262	1927780692
4947	09:14:17.089	00:00:04.946	297	-1024	-768	-1	-1	-1	-1	4	-1024	-768	-1	-1	-1	-1	4		0	0						StimuliFarbe_gelb_blau.png	0	880	547	72	111				0	Content		-72	-111	4946886	1927797316
4964	09:14:17.106	00:00:04.963	298	-1024	-768	-1	-1	-1	-1	4	-1024	-768	-1	-1	-1	-1	4		0	0						StimuliFarbe_gelb_blau.png	0	880	547	72	111				0	Content		-72	-111	4963572	1927814002
4980	09:14:17.122	00:00:04.980	299	-1024	-768	-1	-1	-1	-1	4	-1024	-768	-1	-1	-1	-1	4		0	0						StimuliFarbe_gelb_blau.png	0	880	547	72	111				0	Content		-72	-111	4980240	1927830670
4997	09:14:17.139	00:00:04.996	300	-1024	-768	-1	-1	-1	-1	4	-1024	-768	-1	-1	-1	-1	4		0	0						StimuliFarbe_gelb_blau.png	0	880	547	72	111				0	Content		-72	-111	4996882	1927847312
5014	09:14:17.156	00:00:05.013	301	-1024	-768	-1	-1	-1	-1	4	-1024	-768	-1	-1	-1	-1	4		0	0						StimuliFarbe_gelb_blau.png	0	880	547	72	111				0	Content		-72	-111	5013541	1927863971
5030	09:14:17.172	00:00:05.030	302	-1024	-768	-1	-1	-1	-1	4	-1024	-768	-1	-1	-1	-1	4		0	0						StimuliFarbe_gelb_blau.png	0	880	547	72	111				0	Content		-72	-111	5030209	1927880639
5047	09:14:17.189	00:00:05.046	303	-1024	-768	-1	-1	-1	-1	4	-1024	-768	-1	-1	-1	-1	4		0	0						StimuliFarbe_gelb_blau.png	0	880	547	72	111				0	Content		-72	-111	5046954	1927897384
5064	09:14:17.206	00:00:05.063	304	-1024	-768	-1	-1	-1	-1	4	-1024	-768	-1	-1	-1	-1	4		0	0						StimuliFarbe_gelb_blau.png	0	880	547	72	111				0	Content		-72	-111	5063578	1927914008
5080	09:14:17.222	00:00:05.080	305	-1024	-768	-1	-1	-1	-1	4	-1024	-768	-1	-1	-1	-1	4		0	0						StimuliFarbe_gelb_blau.png	0	880	547	72	111				0	Content		-72	-111	5080204	1927930634
5097	09:14:17.239	00:00:05.096	306	-1024	-768	-1	-1	-1	-1	4	-1024	-768	-1	-1	-1	-1	4		0	0						StimuliFarbe_gelb_blau.png	0	880	547	72	111				0	Content		-72	-111	5096823	1927947253
5114	09:14:17.256	00:00:05.113	307	-1024	-768	-1	-1	-1	-1	4	-1024	-768	-1	-1	-1	-1	4		0	0						StimuliFarbe_gelb_blau.png	0	880	547	72	111				0	Content		-72	-111	5113573	1927964003
5130	09:14:17.272	00:00:05.130	308	-1024	-768	-1	-1	-1	-1	4	-1024	-768	-1	-1	-1	-1	4		0	0						StimuliFarbe_gelb_blau.png	0	880	547	72	111				0	Content		-72	-111	5130202	1927980632
5147	09:14:17.289	00:00:05.146	309	-1024	-768	-1	-1	-1	-1	4	-1024	-768	-1	-1	-1	-1	4		0	0						StimuliFarbe_gelb_blau.png	0	880	547	72	111				0	Content		-72	-111	5146818	1927997248
5164	09:14:17.306	00:00:05.163	310	-1024	-768	-1	-1	-1	-1	4	-1024	-768	-1	-1	-1	-1	4		0	0						StimuliFarbe_gelb_blau.png	0	880	547	72	111				0	Content		-72	-111	5163568	1928013998
5180	09:14:17.322	00:00:05.180	311	-1024	-768	-1	-1	-1	-1	4	-1024	-768	-1	-1	-1	-1	4		0	0						StimuliFarbe_gelb_blau.png	0	880	547	72	111				0	Content		-72	-111	5180196	1928030626
5197	09:14:17.339	00:00:05.196	312	-1024	-768	-1	-1	-1	-1	4	-1024	-768	-1	-1	-1	-1	4		0	0						StimuliFarbe_gelb_blau.png	0	880	547	72	111				0	Content		-72	-111	5196814	1928047244
5213	09:14:17.355	00:00:05.213	313	-1024	-768	-1	-1	-1	-1	4	-1024	-768	-1	-1	-1	-1	4		0	0						StimuliFarbe_gelb_blau.png	0	880	547	72	111				0	Content		-72	-111	5213442	1928063872
5230	09:14:17.372	00:00:05.230	314	-1024	-768	-1	-1	-1	-1	4	-1024	-768	-1	-1	-1	-1	4		0	0						StimuliFarbe_gelb_blau.png	0	880	547	72	111				0	Content		-72	-111	5230189	1928080619
5247	09:14:17.389	00:00:05.246	315	-1024	-768	-1	-1	-1	-1	4	-1024	-768	-1	-1	-1	-1	4		0	0						StimuliFarbe_gelb_blau.png	0	880	547	72	111				0	Content		-72	-111	5246813	1928097243
5263	09:14:17.405	00:00:05.263	316	-1024	-768	-1	-1	-1	-1	4	-1024	-768	-1	-1	-1	-1	4		0	0						StimuliFarbe_gelb_blau.png	0	880	547	72	111				0	Content		-72	-111	5263437	1928113867
5280	09:14:17.422	00:00:05.280	317	-1024	-768	-1	-1	-1	-1	4	-1024	-768	-1	-1	-1	-1	4		0	0						StimuliFarbe_gelb_blau.png	0	880	547	72	111				0	Content		-72	-111	5280061	1928130491
5299	09:14:17.441	00:00:05.298	318	-1024	-768	-1	-1	-1	-1	4	-1024	-768	-1	-1	-1	-1	4		0	0						StimuliFarbe_gelb_blau.png	0	880	547	72	111				0	Content		-72	-111	5298503	1928148933
5313	09:14:17.455	00:00:05.313	319	-1024	-768	-1	-1	-1	-1	4	-1024	-768	-1	-1	-1	-1	4		0	0						StimuliFarbe_gelb_blau.png	0	880	547	72	111				0	Content		-72	-111	5313434	1928163864
5330	09:14:17.472	00:00:05.330	320	-1024	-768	-1	-1	-1	-1	4	-1024	-768	-1	-1	-1	-1	4		0	0						StimuliFarbe_gelb_blau.png	0	880	547	72	111				0	Content		-72	-111	5330061	1928180491
5347	09:14:17.489	00:00:05.346	321	-1024	-768	-1	-1	-1	-1	4	-1024	-768	-1	-1	-1	-1	4		0	0						StimuliFarbe_gelb_blau.png	0	880	547	72	111				0	Content		-72	-111	5346807	1928197237
5363	09:14:17.505	00:00:05.363	322	-1024	-768	-1	-1	-1	-1	4	-1024	-768	-1	-1	-1	-1	4		0	0						StimuliFarbe_gelb_blau.png	0	880	547	72	111				0	Content		-72	-111	5363431	1928213861
5380	09:14:17.522	00:00:05.380	323	-1024	-768	-1	-1	-1	-1	4	-1024	-768	-1	-1	-1	-1	4		0	0						StimuliFarbe_gelb_blau.png	0	880	547	72	111				0	Content		-72	-111	5380055	1928230485
5397	09:14:17.539	00:00:05.396	324	-1024	-768	-1	-1	-1	-1	4	-1024	-768	-1	-1	-1	-1	4		0	0						StimuliFarbe_gelb_blau.png	0	880	547	72	111				0	Content		-72	-111	5396678	1928247108
5414	09:14:17.556	00:00:05.413	325	-1024	-768	-1	-1	-1	-1	4	-1024	-768	-1	-1	-1	-1	4		0	0						StimuliFarbe_gelb_blau.png	0	880	547	72	111				0	Content		-72	-111	5413871	1928264301
5431	09:14:17.573	00:00:05.431	326	-1024	-768	-1	-1	-1	-1	4	-1024	-768	-1	-1	-1	-1	4		0	0						StimuliFarbe_gelb_blau.png	0	880	547	72	111				0	Content		-72	-111	5431246	1928281676
5448	09:14:17.590	00:00:05.448	327	-1024	-768	-1	-1	-1	-1	4	-1024	-768	-1	-1	-1	-1	4		0	0						StimuliFarbe_gelb_blau.png	0	880	547	72	111				0	Content		-72	-111	5448493	1928298923
5463	09:14:17.605	00:00:05.463	328	-1024	-768	-1	-1	-1	-1	4	-1024	-768	-1	-1	-1	-1	4		0	0						StimuliFarbe_gelb_blau.png	0	880	547	72	111				0	Content		-72	-111	5463301	1928313731
5480	09:14:17.622	00:00:05.480	329	-1024	-768	-1	-1	-1	-1	4	-1024	-768	-1	-1	-1	-1	4		0	0						StimuliFarbe_gelb_blau.png	0	880	547	72	111				0	Content		-72	-111	5480053	1928330483
5497	09:14:17.639	00:00:05.496	330	-1024	-768	-1	-1	-1	-1	4	-1024	-768	-1	-1	-1	-1	4		0	0						StimuliFarbe_gelb_blau.png	0	880	547	72	111				0	Content		-72	-111	5496672	1928347102
5513	09:14:17.655	00:00:05.513	331	-1024	-768	-1	-1	-1	-1	4	-1024	-768	-1	-1	-1	-1	4		0	0						StimuliFarbe_gelb_blau.png	0	880	547	72	111				0	Content		-72	-111	5513296	1928363726
5530	09:14:17.672	00:00:05.529	332	-1024	-768	-1	-1	-1	-1	4	-1024	-768	-1	-1	-1	-1	4		0	0						StimuliFarbe_gelb_blau.png	0	880	547	72	111				0	Content		-72	-111	5529920	1928380350
5547	09:14:17.689	00:00:05.546	333	-1024	-768	-1	-1	-1	-1	4	-1024	-768	-1	-1	-1	-1	4		0	0						StimuliFarbe_gelb_blau.png	0	880	547	72	111				0	Content		-72	-111	5546547	1928396977
5564	09:14:17.706	00:00:05.563	334	-1024	-768	-1	-1	-1	-1	4	-1024	-768	-1	-1	-1	-1	4		0	0						StimuliFarbe_gelb_blau.png	0	880	547	72	111				0	Content		-72	-111	5563741	1928414171
5581	09:14:17.723	00:00:05.581	335	-1024	-768	-1	-1	-1	-1	4	-1024	-768	-1	-1	-1	-1	4		0	0						StimuliFarbe_gelb_blau.png	0	880	547	72	111				0	Content		-72	-111	5581125	1928431555
5598	09:14:17.740	00:00:05.598	336	-1024	-768	-1	-1	-1	-1	4	-1024	-768	-1	-1	-1	-1	4		0	0						StimuliFarbe_gelb_blau.png	0	880	547	72	111				0	Content		-72	-111	5598360	1928448790
5613	09:14:17.755	00:00:05.613	337	-1024	-768	-1	-1	-1	-1	4	-1024	-768	-1	-1	-1	-1	4		0	0						StimuliFarbe_gelb_blau.png	0	880	547	72	111				0	Content		-72	-111	5613290	1928463720
5630	09:14:17.772	00:00:05.629	338	-1024	-768	-1	-1	-1	-1	4	-1024	-768	-1	-1	-1	-1	4		0	0						StimuliFarbe_gelb_blau.png	0	880	547	72	111				0	Content		-72	-111	5629914	1928480344
5647	09:14:17.789	00:00:05.646	339	-1024	-768	-1	-1	-1	-1	4	-1024	-768	-1	-1	-1	-1	4		0	0						StimuliFarbe_gelb_blau.png	0	880	547	72	111				0	Content		-72	-111	5646667	1928497097
5663	09:14:17.805	00:00:05.663	340	-1024	-768	-1	-1	-1	-1	4	-1024	-768	-1	-1	-1	-1	4		0	0						StimuliFarbe_gelb_blau.png	0	880	547	72	111				0	Content		-72	-111	5663291	1928513721
5680	09:14:17.822	00:00:05.679	341	-1024	-768	-1	-1	-1	-1	4	-1024	-768	-1	-1	-1	-1	4		0	0						StimuliFarbe_gelb_blau.png	0	880	547	72	111				0	Content		-72	-111	5679917	1928530347
5697	09:14:17.839	00:00:05.696	342	-1024	-768	-1	-1	-1	-1	4	-1024	-768	-1	-1	-1	-1	4		0	0						StimuliFarbe_gelb_blau.png	0	880	547	72	111				0	Content		-72	-111	5696542	1928546972
5714	09:14:17.856	00:00:05.713	343	-1024	-768	-1	-1	-1	-1	4	-1024	-768	-1	-1	-1	-1	4		0	0						StimuliFarbe_gelb_blau.png	0	880	547	72	111				0	Content		-72	-111	5713609	1928564039
5731	09:14:17.873	00:00:05.730	344	-1024	-768	-1	-1	-1	-1	4	-1024	-768	-1	-1	-1	-1	4		0	0						StimuliFarbe_gelb_blau.png	0	880	547	72	111				0	Content		-72	-111	5730984	1928581414
5748	09:14:17.890	00:00:05.748	345	-1024	-768	-1	-1	-1	-1	4	-1024	-768	-1	-1	-1	-1	4		0	0						StimuliFarbe_gelb_blau.png	0	880	547	72	111				0	Content		-72	-111	5748230	1928598660
5763	09:14:17.905	00:00:05.763	346	-1024	-768	-1	-1	-1	-1	4	-1024	-768	-1	-1	-1	-1	4		0	0						StimuliFarbe_gelb_blau.png	0	880	547	72	111				0	Content		-72	-111	5763161	1928613591
5780	09:14:17.922	00:00:05.779	347	-1024	-768	-1	-1	-1	-1	4	-1024	-768	-1	-1	-1	-1	4		0	0						StimuliFarbe_gelb_blau.png	0	880	547	72	111				0	Content		-72	-111	5779784	1928630214
5797	09:14:17.939	00:00:05.796	348	-1024	-768	-1	-1	-1	-1	4	-1024	-768	-1	-1	-1	-1	4		0	0						StimuliFarbe_gelb_blau.png	0	880	547	72	111				0	Content		-72	-111	5796534	1928646964
5813	09:14:17.955	00:00:05.813	349	-1024	-768	-1	-1	-1	-1	4	-1024	-768	-1	-1	-1	-1	4		0	0						StimuliFarbe_gelb_blau.png	0	880	547	72	111				0	Content		-72	-111	5813158	1928663588
5830	09:14:17.972	00:00:05.829	350	-1024	-768	-1	-1	-1	-1	4	-1024	-768	-1	-1	-1	-1	4		0	0						StimuliFarbe_gelb_blau.png	0	880	547	72	111				0	Content		-72	-111	5829781	1928680211
5846	09:14:17.988	00:00:05.846	351	-1024	-768	-1	-1	-1	-1	4	-1024	-768	-1	-1	-1	-1	4		0	0						StimuliFarbe_gelb_blau.png	0	880	547	72	111				0	Content		-72	-111	5846405	1928696835
5864	09:14:18.006	00:00:05.863	352	-1024	-768	-1	-1	-1	-1	4	-1024	-768	-1	-1	-1	-1	4		0	0						StimuliFarbe_gelb_blau.png	0	880	547	72	111				0	Content		-72	-111	5863598	1928714028
5881	09:14:18.023	00:00:05.880	353	-1024	-768	-1	-1	-1	-1	4	-1024	-768	-1	-1	-1	-1	4		0	0						StimuliFarbe_gelb_blau.png	0	880	547	72	111				0	Content		-72	-111	5880972	1928731402
5898	09:14:18.040	00:00:05.898	354	-1024	-768	-1	-1	-1	-1	4	-1024	-768	-1	-1	-1	-1	4		0	0						StimuliFarbe_gelb_blau.png	0	880	547	72	111				0	Content		-72	-111	5898222	1928748652
5913	09:14:18.055	00:00:05.913	355	-1024	-768	-1	-1	-1	-1	4	-1024	-768	-1	-1	-1	-1	4		0	0						StimuliFarbe_gelb_blau.png	0	880	547	72	111				0	Content		-72	-111	5913028	1928763458
5930	09:14:18.072	00:00:05.929	356	-1024	-768	-1	-1	-1	-1	4	-1024	-768	-1	-1	-1	-1	4		0	0						StimuliFarbe_gelb_blau.png	0	880	547	72	111				0	Content		-72	-111	5929779	1928780209
5946	09:14:18.088	00:00:05.946	357	-1024	-768	-1	-1	-1	-1	4	-1024	-768	-1	-1	-1	-1	4		0	0						StimuliFarbe_gelb_blau.png	0	880	547	72	111				0	Content		-72	-111	5946399	1928796829
5963	09:14:18.105	00:00:05.963	358	-1024	-768	-1	-1	-1	-1	4	-1024	-768	-1	-1	-1	-1	4		0	0						StimuliFarbe_gelb_blau.png	0	880	547	72	111				0	Content		-72	-111	5963020	1928813450
5980	09:14:18.122	00:00:05.979	359	-1024	-768	-1	-1	-1	-1	4	-1024	-768	-1	-1	-1	-1	4		0	0						StimuliFarbe_gelb_blau.png	0	880	547	72	111				0	Content		-72	-111	5979644	1928830074
5996	09:14:18.138	00:00:05.996	360	-1024	-768	-1	-1	-1	-1	4	-1024	-768	-1	-1	-1	-1	4		0	0						StimuliFarbe_gelb_blau.png	0	880	547	72	111				0	Content		-72	-111	5996268	1928846698
6013	09:14:18.155	00:00:06.013	361	-1024	-768	-1	-1	-1	-1	4	-1024	-768	-1	-1	-1	-1	4		0	0						StimuliFarbe_gelb_blau.png	0	880	547	72	111				0	Content		-72	-111	6013463	1928863893
6031	09:14:18.173	00:00:06.030	362	-1024	-768	-1	-1	-1	-1	4	-1024	-768	-1	-1	-1	-1	4		0	0						StimuliFarbe_gelb_blau.png	0	880	547	72	111				0	Content		-72	-111	6030834	1928881264
6048	09:14:18.190	00:00:06.048	363	-1024	-768	-1	-1	-1	-1	4	-1024	-768	-1	-1	-1	-1	4		0	0						StimuliFarbe_gelb_blau.png	0	880	547	72	111				0	Content		-72	-111	6048087	1928898517
6063	09:14:18.205	00:00:06.063	364	-1024	-768	-1	-1	-1	-1	4	-1024	-768	-1	-1	-1	-1	4		0	0						StimuliFarbe_gelb_blau.png	0	880	547	72	111				0	Content		-72	-111	6063015	1928913445
6080	09:14:18.222	00:00:06.079	365	-1024	-768	-1	-1	-1	-1	4	-1024	-768	-1	-1	-1	-1	4		0	0						StimuliFarbe_gelb_blau.png	0	880	547	72	111				0	Content		-72	-111	6079635	1928930065
6096	09:14:18.238	00:00:06.096	366	-1024	-768	-1	-1	-1	-1	4	-1024	-768	-1	-1	-1	-1	4		0	0						StimuliFarbe_gelb_blau.png	0	880	547	72	111				0	Content		-72	-111	6096382	1928946812
6113	09:14:18.255	00:00:06.112	367	-1024	-768	-1	-1	-1	-1	4	-1024	-768	-1	-1	-1	-1	4		0	0						StimuliFarbe_gelb_blau.png	0	880	547	72	111				0	Content		-72	-111	6112881	1928963311
6130	09:14:18.272	00:00:06.129	368	-1024	-768	-1	-1	-1	-1	4	-1024	-768	-1	-1	-1	-1	4		0	0						StimuliFarbe_gelb_blau.png	0	880	547	72	111				0	Content		-72	-111	6129631	1928980061
6146	09:14:18.288	00:00:06.146	369	-1024	-768	-1	-1	-1	-1	4	-1024	-768	-1	-1	-1	-1	4		0	0						StimuliFarbe_gelb_blau.png	0	880	547	72	111				0	Content		-72	-111	6146253	1928996683
6163	09:14:18.305	00:00:06.163	370	-1024	-768	-1	-1	-1	-1	4	-1024	-768	-1	-1	-1	-1	4		0	0						StimuliFarbe_gelb_blau.png	0	880	547	72	111				0	Content		-72	-111	6163324	1929013754
6181	09:14:18.323	00:00:06.180	371	-1024	-768	-1	-1	-1	-1	4	-1024	-768	-1	-1	-1	-1	4		0	0						StimuliFarbe_gelb_blau.png	0	880	547	72	111				0	Content		-72	-111	6180699	1929031129
6198	09:14:18.340	00:00:06.198	372	-1024	-768	-1	-1	-1	-1	4	-1024	-768	-1	-1	-1	-1	4		0	0						StimuliFarbe_gelb_blau.png	0	880	547	72	111				0	Content		-72	-111	6198071	1929048501
6213	09:14:18.355	00:00:06.212	373	-1024	-768	-1	-1	-1	-1	4	-1024	-768	-1	-1	-1	-1	4		0	0						StimuliFarbe_gelb_blau.png	0	880	547	72	111				0	Content		-72	-111	6212875	1929063305
6229	09:14:18.371	00:00:06.229	374	-1024	-768	-1	-1	-1	-1	4	-1024	-768	-1	-1	-1	-1	4		0	0						StimuliFarbe_gelb_blau.png	0	880	547	72	111				0	Content		-72	-111	6229496	1929079926
6246	09:14:18.388	00:00:06.246	375	-1024	-768	-1	-1	-1	-1	4	-1024	-768	-1	-1	-1	-1	4		0	0						StimuliFarbe_gelb_blau.png	0	880	547	72	111				0	Content		-72	-111	6246246	1929096676
6263	09:14:18.405	00:00:06.262	376	-1024	-768	-1	-1	-1	-1	4	-1024	-768	-1	-1	-1	-1	4		0	0						StimuliFarbe_gelb_blau.png	0	880	547	72	111				0	Content		-72	-111	6262872	1929113302
6279	09:14:18.421	00:00:06.279	377	-1024	-768	-1	-1	-1	-1	4	-1024	-768	-1	-1	-1	-1	4		0	0						StimuliFarbe_gelb_blau.png	0	880	547	72	111				0	Content		-72	-111	6279495	1929129925
6296	09:14:18.438	00:00:06.296	378	-1024	-768	-1	-1	-1	-1	4	-1024	-768	-1	-1	-1	-1	4		0	0						StimuliFarbe_gelb_blau.png	0	880	547	72	111				0	Content		-72	-111	6296120	1929146550
6313	09:14:18.455	00:00:06.313	379	-1024	-768	-1	-1	-1	-1	4	-1024	-768	-1	-1	-1	-1	4		0	0						StimuliFarbe_gelb_blau.png	0	880	547	72	111				0	Content		-72	-111	6313317	1929163747
6328	09:14:18.470																				ImageEnd	16	0	0	StimuliFarbe_gelb_blau.png
6331	09:14:18.473	00:00:06.330	380	-1024	-768	-1	-1	-1	-1	4	-1024	-768	-1	-1	-1	-1	4		0	0						No media	0	1024	768	0	0				0	Content		0	0	6330568	1929180998
6347	09:14:18.489																				ImageStart	8	0	0	Fix_sw.jpg
6348	09:14:18.490	00:00:06.347	381	-1024	-768	-1	-1	-1	-1	4	-1024	-768	-1	-1	-1	-1	4		0	0						Fix_sw.jpg	0	880	547	72	111				0	Content		-72	-111	6347939	1929198369
6363	09:14:18.505	00:00:06.362	382	-1024	-768	-1	-1	-1	-1	4	-1024	-768	-1	-1	-1	-1	4		0	0						Fix_sw.jpg	0	880	547	72	111				0	Content		-72	-111	6362743	1929213173
6379	09:14:18.521	00:00:06.379	383	-1024	-768	-1	-1	-1	-1	4	-1024	-768	-1	-1	-1	-1	4		0	0						Fix_sw.jpg	0	880	547	72	111				0	Content		-72	-111	6379492	1929229922
6396	09:14:18.538	00:00:06.396	384	-1024	-768	-1	-1	-1	-1	4	-1024	-768	-1	-1	-1	-1	4		0	0						Fix_sw.jpg	0	880	547	72	111				0	Content		-72	-111	6396114	1929246544
6413	09:14:18.555	00:00:06.412	385	-1024	-768	-1	-1	-1	-1	4	-1024	-768	-1	-1	-1	-1	4		0	0						Fix_sw.jpg	0	880	547	72	111				0	Content		-72	-111	6412736	1929263166
6429	09:14:18.571	00:00:06.429	386	-1024	-768	-1	-1	-1	-1	4	-1024	-768	-1	-1	-1	-1	4		0	0						Fix_sw.jpg	0	880	547	72	111				0	Content		-72	-111	6429358	1929279788
6446	09:14:18.588	00:00:06.445	387	-1024	-768	-1	-1	-1	-1	4	-1024	-768	-1	-1	-1	-1	4		0	0						Fix_sw.jpg	0	880	547	72	111				0	Content		-72	-111	6445982	1929296412
6463	09:14:18.605	00:00:06.463	388	-1024	-768	-1	-1	-1	-1	4	-1024	-768	-1	-1	-1	-1	4		0	0						Fix_sw.jpg	0	880	547	72	111				0	Content		-72	-111	6463176	1929313606
6481	09:14:18.623	00:00:06.480	389	-1024	-768	-1	-1	-1	-1	4	-1024	-768	-1	-1	-1	-1	4		0	0						Fix_sw.jpg	0	880	547	72	111				0	Content		-72	-111	6480551	1929330981
6498	09:14:18.640	00:00:06.497	390	-1024	-768	-1	-1	-1	-1	4	-1024	-768	-1	-1	-1	-1	4		0	0						Fix_sw.jpg	0	880	547	72	111				0	Content		-72	-111	6497798	1929348228
6513	09:14:18.655	00:00:06.512	391	-1024	-768	-1	-1	-1	-1	4	-1024	-768	-1	-1	-1	-1	4		0	0						Fix_sw.jpg	0	880	547	72	111				0	Content		-72	-111	6512604	1929363034
6529	09:14:18.671	00:00:06.529	392	-1024	-768	-1	-1	-1	-1	4	-1024	-768	-1	-1	-1	-1	4		0	0						Fix_sw.jpg	0	880	547	72	111				0	Content		-72	-111	6529355	1929379785
6546	09:14:18.688	00:00:06.545	393	-1024	-768	-1	-1	-1	-1	4	-1024	-768	-1	-1	-1	-1	4		0	0						Fix_sw.jpg	0	880	547	72	111				0	Content		-72	-111	6545988	1929396418
6563	09:14:18.705	00:00:06.562	394	-1024	-768	-1	-1	-1	-1	4	-1024	-768	-1	-1	-1	-1	4		0	0						Fix_sw.jpg	0	880	547	72	111				0	Content		-72	-111	6562728	1929413158
6579	09:14:18.721	00:00:06.579	395	-1024	-768	-1	-1	-1	-1	4	-1024	-768	-1	-1	-1	-1	4		0	0						Fix_sw.jpg	0	880	547	72	111				0	Content		-72	-111	6579224	1929429654
6596	09:14:18.738	00:00:06.595	396	-1024	-768	-1	-1	-1	-1	4	-1024	-768	-1	-1	-1	-1	4		0	0						Fix_sw.jpg	0	880	547	72	111				0	Content		-72	-111	6595989	1929446419
6613	09:14:18.755	00:00:06.613	397	-1024	-768	-1	-1	-1	-1	4	-1024	-768	-1	-1	-1	-1	4		0	0						Fix_sw.jpg	0	880	547	72	111				0	Content		-72	-111	6613039	1929463469
6630	09:14:18.772	00:00:06.630	398	-1024	-768	-1	-1	-1	-1	4	-1024	-768	-1	-1	-1	-1	4		0	0						Fix_sw.jpg	0	880	547	72	111				0	Content		-72	-111	6630415	1929480845
6648	09:14:18.790	00:00:06.647	399	-1024	-768	-1	-1	-1	-1	4	-1024	-768	-1	-1	-1	-1	4		0	0						Fix_sw.jpg	0	880	547	72	111				0	Content		-72	-111	6647663	1929498093
6663	09:14:18.805	00:00:06.662	400	-1024	-768	-1	-1	-1	-1	4	-1024	-768	-1	-1	-1	-1	4		0	0						Fix_sw.jpg	0	880	547	72	111				0	Content		-72	-111	6662592	1929513022
6679	09:14:18.821	00:00:06.679	401	-1024	-768	-1	-1	-1	-1	4	-1024	-768	-1	-1	-1	-1	4		0	0						Fix_sw.jpg	0	880	547	72	111				0	Content		-72	-111	6679220	1929529650
6696	09:14:18.838	00:00:06.695	402	-1024	-768	-1	-1	-1	-1	4	-1024	-768	-1	-1	-1	-1	4		0	0						Fix_sw.jpg	0	880	547	72	111				0	Content		-72	-111	6695979	1929546409
6713	09:14:18.855	00:00:06.712	403	-1024	-768	-1	-1	-1	-1	4	-1024	-768	-1	-1	-1	-1	4		0	0						Fix_sw.jpg	0	880	547	72	111				0	Content		-72	-111	6712590	1929563020
6729	09:14:18.871	00:00:06.729	404	-1024	-768	-1	-1	-1	-1	4	-1024	-768	-1	-1	-1	-1	4		0	0						Fix_sw.jpg	0	880	547	72	111				0	Content		-72	-111	6729213	1929579643
6746	09:14:18.888	00:00:06.745	405	-1024	-768	-1	-1	-1	-1	4	-1024	-768	-1	-1	-1	-1	4		0	0						Fix_sw.jpg	0	880	547	72	111				0	Content		-72	-111	6745837	1929596267
6763	09:14:18.905	00:00:06.763	406	-1024	-768	-1	-1	-1	-1	4	-1024	-768	-1	-1	-1	-1	4		0	0						Fix_sw.jpg	0	880	547	72	111				0	Content		-72	-111	6763032	1929613462
6780	09:14:18.922	00:00:06.780	407	-1024	-768	-1	-1	-1	-1	4	-1024	-768	-1	-1	-1	-1	4		0	0						Fix_sw.jpg	0	880	547	72	111				0	Content		-72	-111	6780279	1929630709
6798	09:14:18.940	00:00:06.797	408	-1024	-768	-1	-1	-1	-1	4	-1024	-768	-1	-1	-1	-1	4		0	0						Fix_sw.jpg	0	880	547	72	111				0	Content		-72	-111	6797525	1929647955
6812	09:14:18.954	00:00:06.812	409	-1024	-768	-1	-1	-1	-1	4	-1024	-768	-1	-1	-1	-1	4		0	0						Fix_sw.jpg	0	880	547	72	111				0	Content		-72	-111	6812455	1929662885
6829	09:14:18.971	00:00:06.829	410	-1024	-768	-1	-1	-1	-1	4	-1024	-768	-1	-1	-1	-1	4		0	0						Fix_sw.jpg	0	880	547	72	111				0	Content		-72	-111	6829080	1929679510
6846	09:14:18.988	00:00:06.845	411	-1024	-768	-1	-1	-1	-1	4	-1024	-768	-1	-1	-1	-1	4		0	0						Fix_sw.jpg	0	880	547	72	111				0	Content		-72	-111	6845829	1929696259
6862	09:14:19.004	00:00:06.862	412	-1024	-768	-1	-1	-1	-1	4	-1024	-768	-1	-1	-1	-1	4		0	0						Fix_sw.jpg	0	880	547	72	111				0	Content		-72	-111	6862454	1929712884
6879	09:14:19.021	00:00:06.879	413	-1024	-768	-1	-1	-1	-1	4	-1024	-768	-1	-1	-1	-1	4		0	0						Fix_sw.jpg	0	880	547	72	111				0	Content		-72	-111	6879075	1929729505
6896	09:14:19.038	00:00:06.895	414	-1024	-768	-1	-1	-1	-1	4	-1024	-768	-1	-1	-1	-1	4		0	0						Fix_sw.jpg	0	880	547	72	111				0	Content		-72	-111	6895701	1929746131
6913	09:14:19.055	00:00:06.912	415	-1024	-768	-1	-1	-1	-1	4	-1024	-768	-1	-1	-1	-1	4		0	0						Fix_sw.jpg	0	880	547	72	111				0	Content		-72	-111	6912895	1929763325
6930	09:14:19.072	00:00:06.930	416	-1024	-768	-1	-1	-1	-1	4	-1024	-768	-1	-1	-1	-1	4		0	0						Fix_sw.jpg	0	880	547	72	111				0	Content		-72	-111	6930267	1929780697
6948	09:14:19.090	00:00:06.947	417	-1024	-768	-1	-1	-1	-1	4	-1024	-768	-1	-1	-1	-1	4		0	0						Fix_sw.jpg	0	880	547	72	111				0	Content		-72	-111	6947514	1929797944
6962	09:14:19.104	00:00:06.962	418	-1024	-768	-1	-1	-1	-1	4	-1024	-768	-1	-1	-1	-1	4		0	0						Fix_sw.jpg	0	880	547	72	111				0	Content		-72	-111	6962317	1929812747
6979	09:14:19.121	00:00:06.979	419	-1024	-768	-1	-1	-1	-1	4	-1024	-768	-1	-1	-1	-1	4		0	0						Fix_sw.jpg	0	880	547	72	111				0	Content		-72	-111	6979067	1929829497
6996	09:14:19.138	00:00:06.995	420	-1024	-768	-1	-1	-1	-1	4	-1024	-768	-1	-1	-1	-1	4		0	0						Fix_sw.jpg	0	880	547	72	111				0	Content		-72	-111	6995692	1929846122
7012	09:14:19.154	00:00:07.012	421	-1024	-768	-1	-1	-1	-1	4	-1024	-768	-1	-1	-1	-1	4		0	0						Fix_sw.jpg	0	880	547	72	111				0	Content		-72	-111	7012245	1929862675
7029	09:14:19.171	00:00:07.028	422	-1024	-768	-1	-1	-1	-1	4	-1024	-768	-1	-1	-1	-1	4		0	0						Fix_sw.jpg	0	880	547	72	111				0	Content		-72	-111	7028937	1929879367
7046	09:14:19.188	00:00:07.045	423	-1024	-768	-1	-1	-1	-1	4	-1024	-768	-1	-1	-1	-1	4		0	0						Fix_sw.jpg	0	880	547	72	111				0	Content		-72	-111	7045811	1929896241
7062	09:14:19.204	00:00:07.062	424	-1024	-768	-1	-1	-1	-1	4	-1024	-768	-1	-1	-1	-1	4		0	0						Fix_sw.jpg	0	880	547	72	111				0	Content		-72	-111	7062479	1929912909
7079	09:14:19.221	00:00:07.079	425	-1024	-768	-1	-1	-1	-1	4	-1024	-768	-1	-1	-1	-1	4		0	0						Fix_sw.jpg	0	880	547	72	111				0	Content		-72	-111	7079432	1929929862
7097	09:14:19.239	00:00:07.096	426	-1024	-768	-1	-1	-1	-1	4	-1024	-768	-1	-1	-1	-1	4		0	0						Fix_sw.jpg	0	880	547	72	111				0	Content		-72	-111	7096804	1929947234
7114	09:14:19.256	00:00:07.114	427	-1024	-768	-1	-1	-1	-1	4	-1024	-768	-1	-1	-1	-1	4		0	0						Fix_sw.jpg	0	880	547	72	111				0	Content		-72	-111	7114051	1929964481
7129	09:14:19.271	00:00:07.128	428	-1024	-768	-1	-1	-1	-1	4	-1024	-768	-1	-1	-1	-1	4		0	0						Fix_sw.jpg	0	880	547	72	111				0	Content		-72	-111	7128799	1929979229
7145	09:14:19.287	00:00:07.145	429	-1024	-768	-1	-1	-1	-1	4	-1024	-768	-1	-1	-1	-1	4		0	0						Fix_sw.jpg	0	880	547	72	111				0	Content		-72	-111	7145466	1929995896
7162	09:14:19.304	00:00:07.162	430	-1024	-768	-1	-1	-1	-1	4	-1024	-768	-1	-1	-1	-1	4		0	0						Fix_sw.jpg	0	880	547	72	111				0	Content		-72	-111	7162133	1930012563
7179	09:14:19.321	00:00:07.178	431	-1024	-768	-1	-1	-1	-1	4	-1024	-768	-1	-1	-1	-1	4		0	0						Fix_sw.jpg	0	880	547	72	111				0	Content		-72	-111	7178801	1930029231
7195	09:14:19.337	00:00:07.195	432	-1024	-768	-1	-1	-1	-1	4	-1024	-768	-1	-1	-1	-1	4		0	0						Fix_sw.jpg	0	880	547	72	111				0	Content		-72	-111	7195419	1930045849
7212	09:14:19.354	00:00:07.212	433	-1024	-768	-1	-1	-1	-1	4	-1024	-768	-1	-1	-1	-1	4		0	0						Fix_sw.jpg	0	880	547	72	111				0	Content		-72	-111	7212222	1930062652
7229	09:14:19.371	00:00:07.228	434	-1024	-768	-1	-1	-1	-1	4	-1024	-768	-1	-1	-1	-1	4		0	0						Fix_sw.jpg	0	880	547	72	111				0	Content		-72	-111	7228818	1930079248
7245	09:14:19.387	00:00:07.245	435	-1024	-768	-1	-1	-1	-1	4	-1024	-768	-1	-1	-1	-1	4		0	0						Fix_sw.jpg	0	880	547	72	111				0	Content		-72	-111	7245485	1930095915
7262	09:14:19.404	00:00:07.262	436	-1024	-768	-1	-1	-1	-1	4	-1024	-768	-1	-1	-1	-1	4		0	0						Fix_sw.jpg	0	880	547	72	111				0	Content		-72	-111	7262386	1930112816
7279	09:14:19.421	00:00:07.279	437	-1024	-768	-1	-1	-1	-1	4	-1024	-768	-1	-1	-1	-1	4		0	0						Fix_sw.jpg	0	880	547	72	111				0	Content		-72	-111	7279054	1930129484
7296	09:14:19.438	00:00:07.296	438	-1024	-768	-1	-1	-1	-1	4	-1024	-768	-1	-1	-1	-1	4		0	0						Fix_sw.jpg	0	880	547	72	111				0	Content		-72	-111	7296006	1930146436
7313	09:14:19.455	00:00:07.312	439	-1024	-768	-1	-1	-1	-1	4	-1024	-768	-1	-1	-1	-1	4		0	0						Fix_sw.jpg	0	880	547	72	111				0	Content		-72	-111	7312673	1930163103
7329	09:14:19.471	00:00:07.329	440	-1024	-768	-1	-1	-1	-1	4	-1024	-768	-1	-1	-1	-1	4		0	0						Fix_sw.jpg	0	880	547	72	111				0	Content		-72	-111	7329341	1930179771
7340	09:14:19.482																				ImageEnd	16	0	0	Fix_sw.jpg
7347	09:14:19.489	00:00:07.346	441	-1024	-768	-1	-1	-1	-1	4	-1024	-768	-1	-1	-1	-1	4		0	0						No media	0	1024	768	0	0				0	Content		0	0	7346673	1930197103
7362	09:14:19.504																				ImageStart	8	0	0	StimuliFarbe_gruen_rot.png
7364	09:14:19.506	00:00:07.363	442	-1024	-768	-1	-1	-1	-1	4	-1024	-768	-1	-1	-1	-1	4		0	0						StimuliFarbe_gruen_rot.png	0	880	547	72	111				0	Content		-72	-111	7363912	1930214342
7379	09:14:19.521	00:00:07.378	443	-1024	-768	-1	-1	-1	-1	4	-1024	-768	-1	-1	-1	-1	4		0	0						StimuliFarbe_gruen_rot.png	0	880	547	72	111				0	Content		-72	-111	7378654	1930229084
7395	09:14:19.537	00:00:07.395	444	-1024	-768	-1	-1	-1	-1	4	-1024	-768	-1	-1	-1	-1	4		0	0						StimuliFarbe_gruen_rot.png	0	880	547	72	111				0	Content		-72	-111	7395342	1930245772
7412	09:14:19.554	00:00:07.412	445	-1024	-768	-1	-1	-1	-1	4	-1024	-768	-1	-1	-1	-1	4		0	0						StimuliFarbe_gruen_rot.png	0	880	547	72	111				0	Content		-72	-111	7412010	1930262440
7429	09:14:19.571	00:00:07.428	446	-1024	-768	-1	-1	-1	-1	4	-1024	-768	-1	-1	-1	-1	4		0	0						StimuliFarbe_gruen_rot.png	0	880	547	72	111				0	Content		-72	-111	7428674	1930279104
7445	09:14:19.587	00:00:07.445	447	-1024	-768	-1	-1	-1	-1	4	-1024	-768	-1	-1	-1	-1	4		0	0						StimuliFarbe_gruen_rot.png	0	880	547	72	111				0	Content		-72	-111	7445342	1930295772
7462	09:14:19.604	00:00:07.461	448	-1024	-768	-1	-1	-1	-1	4	-1024	-768	-1	-1	-1	-1	4		0	0						StimuliFarbe_gruen_rot.png	0	880	547	72	111				0	Content		-72	-111	7461958	1930312388
7479	09:14:19.621	00:00:07.478	449	-1024	-768	-1	-1	-1	-1	4	-1024	-768	-1	-1	-1	-1	4		0	0						StimuliFarbe_gruen_rot.png	0	880	547	72	111				0	Content		-72	-111	7478527	1930328957
7495	09:14:19.637	00:00:07.495	450	-1024	-768	-1	-1	-1	-1	4	-1024	-768	-1	-1	-1	-1	4		0	0						StimuliFarbe_gruen_rot.png	0	880	547	72	111				0	Content		-72	-111	7495464	1930345894
7512	09:14:19.654	00:00:07.512	451	-1024	-768	-1	-1	-1	-1	4	-1024	-768	-1	-1	-1	-1	4		0	0						StimuliFarbe_gruen_rot.png	0	880	547	72	111				0	Content		-72	-111	7512132	1930362562
7529	09:14:19.671	00:00:07.529	452	-1024	-768	-1	-1	-1	-1	4	-1024	-768	-1	-1	-1	-1	4		0	0						StimuliFarbe_gruen_rot.png	0	880	547	72	111				0	Content		-72	-111	7529148	1930379578
7546	09:14:19.688	00:00:07.546	453	-1024	-768	-1	-1	-1	-1	4	-1024	-768	-1	-1	-1	-1	4		0	0						StimuliFarbe_gruen_rot.png	0	880	547	72	111				0	Content		-72	-111	7546395	1930396825
7564	09:14:19.706	00:00:07.563	454	-1024	-768	-1	-1	-1	-1	4	-1024	-768	-1	-1	-1	-1	4		0	0						StimuliFarbe_gruen_rot.png	0	880	547	72	111				0	Content		-72	-111	7563770	1930414200
7579	09:14:19.721	00:00:07.578	455	-1024	-768	-1	-1	-1	-1	4	-1024	-768	-1	-1	-1	-1	4		0	0						StimuliFarbe_gruen_rot.png	0	880	547	72	111				0	Content		-72	-111	7578518	1930428948
7595	09:14:19.737	00:00:07.595	456	-1024	-768	-1	-1	-1	-1	4	-1024	-768	-1	-1	-1	-1	4		0	0						StimuliFarbe_gruen_rot.png	0	880	547	72	111				0	Content		-72	-111	7595184	1930445614
7612	09:14:19.754	00:00:07.611	457	-1024	-768	-1	-1	-1	-1	4	-1024	-768	-1	-1	-1	-1	4		0	0						StimuliFarbe_gruen_rot.png	0	880	547	72	111				0	Content		-72	-111	7611852	1930462282
7629	09:14:19.771	00:00:07.628	458	-1024	-768	-1	-1	-1	-1	4	-1024	-768	-1	-1	-1	-1	4		0	0						StimuliFarbe_gruen_rot.png	0	880	547	72	111				0	Content		-72	-111	7628520	1930478950
7645	09:14:19.787	00:00:07.645	459	-1024	-768	-1	-1	-1	-1	4	-1024	-768	-1	-1	-1	-1	4		0	0						StimuliFarbe_gruen_rot.png	0	880	547	72	111				0	Content		-72	-111	7645136	1930495566
7662	09:14:19.804	00:00:07.661	460	-1024	-768	-1	-1	-1	-1	4	-1024	-768	-1	-1	-1	-1	4		0	0						StimuliFarbe_gruen_rot.png	0	880	547	72	111				0	Content		-72	-111	7661817	1930512247
7678	09:14:19.820	00:00:07.678	461	-1024	-768	-1	-1	-1	-1	4	-1024	-768	-1	-1	-1	-1	4		0	0						StimuliFarbe_gruen_rot.png	0	880	547	72	111				0	Content		-72	-111	7678481	1930528911
7695	09:14:19.837	00:00:07.695	462	-1024	-768	-1	-1	-1	-1	4	-1024	-768	-1	-1	-1	-1	4		0	0						StimuliFarbe_gruen_rot.png	0	880	547	72	111				0	Content		-72	-111	7695149	1930545579
7712	09:14:19.854	00:00:07.712	463	-1024	-768	-1	-1	-1	-1	4	-1024	-768	-1	-1	-1	-1	4		0	0						StimuliFarbe_gruen_rot.png	0	880	547	72	111				0	Content		-72	-111	7712080	1930562510
7729	09:14:19.871	00:00:07.728	464	-1024	-768	-1	-1	-1	-1	4	-1024	-768	-1	-1	-1	-1	4		0	0						StimuliFarbe_gruen_rot.png	0	880	547	72	111				0	Content		-72	-111	7728748	1930579178
7746	09:14:19.888	00:00:07.745	465	-1024	-768	-1	-1	-1	-1	4	-1024	-768	-1	-1	-1	-1	4		0	0						StimuliFarbe_gruen_rot.png	0	880	547	72	111				0	Content		-72	-111	7745709	1930596139
7762	09:14:19.904	00:00:07.762	466	-1024	-768	-1	-1	-1	-1	4	-1024	-768	-1	-1	-1	-1	4		0	0						StimuliFarbe_gruen_rot.png	0	880	547	72	111				0	Content		-72	-111	7762377	1930612807
7779	09:14:19.921	00:00:07.779	467	-1024	-768	-1	-1	-1	-1	4	-1024	-768	-1	-1	-1	-1	4		0	0						StimuliFarbe_gruen_rot.png	0	880	547	72	111				0	Content		-72	-111	7779045	1930629475
7796	09:14:19.938	00:00:07.796	468	-1024	-768	-1	-1	-1	-1	4	-1024	-768	-1	-1	-1	-1	4		0	0						StimuliFarbe_gruen_rot.png	0	880	547	72	111				0	Content		-72	-111	7796255	1930646685
7814	09:14:19.956	00:00:07.813	469	-1024	-768	-1	-1	-1	-1	4	-1024	-768	-1	-1	-1	-1	4		0	0						StimuliFarbe_gruen_rot.png	0	880	547	72	111				0	Content		-72	-111	7813627	1930664057
7828	09:14:19.970	00:00:07.828	470	-1024	-768	-1	-1	-1	-1	4	-1024	-768	-1	-1	-1	-1	4		0	0						StimuliFarbe_gruen_rot.png	0	880	547	72	111				0	Content		-72	-111	7828376	1930678806
7845	09:14:19.987	00:00:07.845	471	-1024	-768	-1	-1	-1	-1	4	-1024	-768	-1	-1	-1	-1	4		0	0						StimuliFarbe_gruen_rot.png	0	880	547	72	111				0	Content		-72	-111	7845065	1930695495
7862	09:14:20.004	00:00:07.861	472	-1024	-768	-1	-1	-1	-1	4	-1024	-768	-1	-1	-1	-1	4		0	0						StimuliFarbe_gruen_rot.png	0	880	547	72	111				0	Content		-72	-111	7861733	1930712163
7878	09:14:20.020	00:00:07.878	473	-1024	-768	-1	-1	-1	-1	4	-1024	-768	-1	-1	-1	-1	4		0	0						StimuliFarbe_gruen_rot.png	0	880	547	72	111				0	Content		-72	-111	7878397	1930728827
7895	09:14:20.037	00:00:07.895	474	-1024	-768	-1	-1	-1	-1	4	-1024	-768	-1	-1	-1	-1	4		0	0						StimuliFarbe_gruen_rot.png	0	880	547	72	111				0	Content		-72	-111	7895064	1930745494
7912	09:14:20.054	00:00:07.911	475	-1024	-768	-1	-1	-1	-1	4	-1024	-768	-1	-1	-1	-1	4		0	0						StimuliFarbe_gruen_rot.png	0	880	547	72	111				0	Content		-72	-111	7911682	1930762112
7928	09:14:20.070	00:00:07.928	476	-1024	-768	-1	-1	-1	-1	4	-1024	-768	-1	-1	-1	-1	4		0	0						StimuliFarbe_gruen_rot.png	0	880	547	72	111				0	Content		-72	-111	7928250	1930778680
7945	09:14:20.087	00:00:07.945	477	-1024	-768	-1	-1	-1	-1	4	-1024	-768	-1	-1	-1	-1	4		0	0						StimuliFarbe_gruen_rot.png	0	880	547	72	111				0	Content		-72	-111	7945188	1930795618
7962	09:14:20.104	00:00:07.961	478	-1024	-768	-1	-1	-1	-1	4	-1024	-768	-1	-1	-1	-1	4		0	0						StimuliFarbe_gruen_rot.png	0	880	547	72	111				0	Content		-72	-111	7961855	1930812285
7979	09:14:20.121	00:00:07.978	479	-1024	-768	-1	-1	-1	-1	4	-1024	-768	-1	-1	-1	-1	4		0	0						StimuliFarbe_gruen_rot.png	0	880	547	72	111				0	Content		-72	-111	7978884	1930829314
7996	09:14:20.138	00:00:07.996	480	-1024	-768	-1	-1	-1	-1	4	-1024	-768	-1	-1	-1	-1	4		0	0						StimuliFarbe_gruen_rot.png	0	880	547	72	111				0	Content		-72	-111	7996119	1930846549
8013	09:14:20.155	00:00:08.013	481	-1024	-768	-1	-1	-1	-1	4	-1024	-768	-1	-1	-1	-1	4		0	0						StimuliFarbe_gruen_rot.png	0	880	547	72	111				0	Content		-72	-111	8013495	1930863925
8028	09:14:20.170	00:00:08.028	482	-1024	-768	-1	-1	-1	-1	4	-1024	-768	-1	-1	-1	-1	4		0	0						StimuliFarbe_gruen_rot.png	0	880	547	72	111				0	Content		-72	-111	8028242	1930878672
8045	09:14:20.187	00:00:08.044	483	-1024	-768	-1	-1	-1	-1	4	-1024	-768	-1	-1	-1	-1	4		0	0						StimuliFarbe_gruen_rot.png	0	880	547	72	111				0	Content		-72	-111	8044910	1930895340
8062	09:14:20.204	00:00:08.061	484	-1024	-768	-1	-1	-1	-1	4	-1024	-768	-1	-1	-1	-1	4		0	0						StimuliFarbe_gruen_rot.png	0	880	547	72	111				0	Content		-72	-111	8061578	1930912008
8078	09:14:20.220	00:00:08.078	485	-1024	-768	-1	-1	-1	-1	4	-1024	-768	-1	-1	-1	-1	4		0	0						StimuliFarbe_gruen_rot.png	0	880	547	72	111				0	Content		-72	-111	8078246	1930928676
8095	09:14:20.237	00:00:08.094	486	-1024	-768	-1	-1	-1	-1	4	-1024	-768	-1	-1	-1	-1	4		0	0						StimuliFarbe_gruen_rot.png	0	880	547	72	111				0	Content		-72	-111	8094872	1930945302
8112	09:14:20.254	00:00:08.111	487	-1024	-768	-1	-1	-1	-1	4	-1024	-768	-1	-1	-1	-1	4		0	0						StimuliFarbe_gruen_rot.png	0	880	547	72	111				0	Content		-72	-111	8111541	1930961971
8128	09:14:20.270	00:00:08.128	488	-1024	-768	-1	-1	-1	-1	4	-1024	-768	-1	-1	-1	-1	4		0	0						StimuliFarbe_gruen_rot.png	0	880	547	72	111				0	Content		-72	-111	8128205	1930978635
8145	09:14:20.287	00:00:08.144	489	-1024	-768	-1	-1	-1	-1	4	-1024	-768	-1	-1	-1	-1	4		0	0						StimuliFarbe_gruen_rot.png	0	880	547	72	111				0	Content		-72	-111	8144873	1930995303
8162	09:14:20.304	00:00:08.161	490	-1024	-768	-1	-1	-1	-1	4	-1024	-768	-1	-1	-1	-1	4		0	0						StimuliFarbe_gruen_rot.png	0	880	547	72	111				0	Content		-72	-111	8161803	1931012233
8178	09:14:20.320	00:00:08.178	491	-1024	-768	-1	-1	-1	-1	4	-1024	-768	-1	-1	-1	-1	4		0	0						StimuliFarbe_gruen_rot.png	0	880	547	72	111				0	Content		-72	-111	8178470	1931028900
8195	09:14:20.337	00:00:08.195	492	-1024	-768	-1	-1	-1	-1	4	-1024	-768	-1	-1	-1	-1	4		0	0						StimuliFarbe_gruen_rot.png	0	880	547	72	111				0	Content		-72	-111	8195433	1931045863
8212	09:14:20.354	00:00:08.212	493	-1024	-768	-1	-1	-1	-1	4	-1024	-768	-1	-1	-1	-1	4		0	0						StimuliFarbe_gruen_rot.png	0	880	547	72	111				0	Content		-72	-111	8212101	1931062531
8229	09:14:20.371	00:00:08.228	494	-1024	-768	-1	-1	-1	-1	4	-1024	-768	-1	-1	-1	-1	4		0	0						StimuliFarbe_gruen_rot.png	0	880	547	72	111				0	Content		-72	-111	8228769	1931079199
8246	09:14:20.388	00:00:08.245	495	-1024	-768	-1	-1	-1	-1	4	-1024	-768	-1	-1	-1	-1	4		0	0						StimuliFarbe_gruen_rot.png	0	880	547	72	111				0	Content		-72	-111	8245978	1931096408
8263	09:14:20.405	00:00:08.263	496	-1024	-768	-1	-1	-1	-1	4	-1024	-768	-1	-1	-1	-1	4		0	0						StimuliFarbe_gruen_rot.png	0	880	547	72	111				0	Content		-72	-111	8263226	1931113656
8278	09:14:20.420	00:00:08.278	497	-1024	-768	-1	-1	-1	-1	4	-1024	-768	-1	-1	-1	-1	4		0	0						StimuliFarbe_gruen_rot.png	0	880	547	72	111				0	Content		-72	-111	8278099	1931128529
8295	09:14:20.437	00:00:08.294	498	-1024	-768	-1	-1	-1	-1	4	-1024	-768	-1	-1	-1	-1	4		0	0						StimuliFarbe_gruen_rot.png	0	880	547	72	111				0	Content		-72	-111	8294787	1931145217
8311	09:14:20.453	00:00:08.311	499	-1024	-768	-1	-1	-1	-1	4	-1024	-768	-1	-1	-1	-1	4		0	0						StimuliFarbe_gruen_rot.png	0	880	547	72	111				0	Content		-72	-111	8311454	1931161884
8328	09:14:20.470	00:00:08.328	500	-1024	-768	-1	-1	-1	-1	4	-1024	-768	-1	-1	-1	-1	4		0	0						StimuliFarbe_gruen_rot.png	0	880	547	72	111				0	Content		-72	-111	8328117	1931178547
8345	09:14:20.487	00:00:08.344	501	-1024	-768	-1	-1	-1	-1	4	-1024	-768	-1	-1	-1	-1	4		0	0						StimuliFarbe_gruen_rot.png	0	880	547	72	111				0	Content		-72	-111	8344785	1931195215
8361	09:14:20.503	00:00:08.361	502	-1024	-768	-1	-1	-1	-1	4	-1024	-768	-1	-1	-1	-1	4		0	0						StimuliFarbe_gruen_rot.png	0	880	547	72	111				0	Content		-72	-111	8361404	1931211834
8378	09:14:20.520	00:00:08.377	503	-1024	-768	-1	-1	-1	-1	4	-1024	-768	-1	-1	-1	-1	4		0	0						StimuliFarbe_gruen_rot.png	0	880	547	72	111				0	Content		-72	-111	8377979	1931228409
8395	09:14:20.537	00:00:08.394	504	-1024	-768	-1	-1	-1	-1	4	-1024	-768	-1	-1	-1	-1	4		0	0						StimuliFarbe_gruen_rot.png	0	880	547	72	111				0	Content		-72	-111	8394913	1931245343
8412	09:14:20.554	00:00:08.411	505	-1024	-768	-1	-1	-1	-1	4	-1024	-768	-1	-1	-1	-1	4		0	0						StimuliFarbe_gruen_rot.png	0	880	547	72	111				0	Content		-72	-111	8411581	1931262011
8429	09:14:20.571	00:00:08.428	506	-1024	-768	-1	-1	-1	-1	4	-1024	-768	-1	-1	-1	-1	4		0	0						StimuliFarbe_gruen_rot.png	0	880	547	72	111				0	Content		-72	-111	8428596	1931279026
8446	09:14:20.588	00:00:08.445	507	-1024	-768	-1	-1	-1	-1	4	-1024	-768	-1	-1	-1	-1	4		0	0						StimuliFarbe_gruen_rot.png	0	880	547	72	111				0	Content		-72	-111	8445843	1931296273
8463	09:14:20.605	00:00:08.463	508	-1024	-768	-1	-1	-1	-1	4	-1024	-768	-1	-1	-1	-1	4		0	0						StimuliFarbe_gruen_rot.png	0	880	547	72	111				0	Content		-72	-111	8463217	1931313647
8478	09:14:20.620	00:00:08.477	509	-1024	-768	-1	-1	-1	-1	4	-1024	-768	-1	-1	-1	-1	4		0	0						StimuliFarbe_gruen_rot.png	0	880	547	72	111				0	Content		-72	-111	8477966	1931328396
8495	09:14:20.637	00:00:08.494	510	-1024	-768	-1	-1	-1	-1	4	-1024	-768	-1	-1	-1	-1	4		0	0						StimuliFarbe_gruen_rot.png	0	880	547	72	111				0	Content		-72	-111	8494633	1931345063
8511	09:14:20.653	00:00:08.511	511	-1024	-768	-1	-1	-1	-1	4	-1024	-768	-1	-1	-1	-1	4		0	0						StimuliFarbe_gruen_rot.png	0	880	547	72	111				0	Content		-72	-111	8511301	1931361731
8528	09:14:20.670	00:00:08.527	512	-1024	-768	-1	-1	-1	-1	4	-1024	-768	-1	-1	-1	-1	4		0	0						StimuliFarbe_gruen_rot.png	0	880	547	72	111				0	Content		-72	-111	8527968	1931378398
8545	09:14:20.687	00:00:08.544	513	-1024	-768	-1	-1	-1	-1	4	-1024	-768	-1	-1	-1	-1	4		0	0						StimuliFarbe_gruen_rot.png	0	880	547	72	111				0	Content		-72	-111	8544592	1931395022
8561	09:14:20.703	00:00:08.561	514	-1024	-768	-1	-1	-1	-1	4	-1024	-768	-1	-1	-1	-1	4		0	0						StimuliFarbe_gruen_rot.png	0	880	547	72	111				0	Content		-72	-111	8561269	1931411699
8578	09:14:20.720	00:00:08.577	515	-1024	-768	-1	-1	-1	-1	4	-1024	-768	-1	-1	-1	-1	4		0	0						StimuliFarbe_gruen_rot.png	0	880	547	72	111				0	Content		-72	-111	8577929	1931428359
8595	09:14:20.737	00:00:08.594	516	-1024	-768	-1	-1	-1	-1	4	-1024	-768	-1	-1	-1	-1	4		0	0						StimuliFarbe_gruen_rot.png	0	880	547	72	111				0	Content		-72	-111	8594597	1931445027
8612	09:14:20.754	00:00:08.611	517	-1024	-768	-1	-1	-1	-1	4	-1024	-768	-1	-1	-1	-1	4		0	0						StimuliFarbe_gruen_rot.png	0	880	547	72	111				0	Content		-72	-111	8611529	1931461959
8628	09:14:20.770	00:00:08.628	518	-1024	-768	-1	-1	-1	-1	4	-1024	-768	-1	-1	-1	-1	4		0	0						StimuliFarbe_gruen_rot.png	0	880	547	72	111				0	Content		-72	-111	8628197	1931478627
8645	09:14:20.787	00:00:08.645	519	-1024	-768	-1	-1	-1	-1	4	-1024	-768	-1	-1	-1	-1	4		0	0						StimuliFarbe_gruen_rot.png	0	880	547	72	111				0	Content		-72	-111	8645160	1931495590
8662	09:14:20.804	00:00:08.661	520	-1024	-768	-1	-1	-1	-1	4	-1024	-768	-1	-1	-1	-1	4		0	0						StimuliFarbe_gruen_rot.png	0	880	547	72	111				0	Content		-72	-111	8661828	1931512258
8678	09:14:20.820	00:00:08.678	521	-1024	-768	-1	-1	-1	-1	4	-1024	-768	-1	-1	-1	-1	4		0	0						StimuliFarbe_gruen_rot.png	0	880	547	72	111				0	Content		-72	-111	8678495	1931528925
8696	09:14:20.838	00:00:08.695	522	-1024	-768	-1	-1	-1	-1	4	-1024	-768	-1	-1	-1	-1	4		0	0						StimuliFarbe_gruen_rot.png	0	880	547	72	111				0	Content		-72	-111	8695708	1931546138
8713	09:14:20.855	00:00:08.712	523	-1024	-768	-1	-1	-1	-1	4	-1024	-768	-1	-1	-1	-1	4		0	0						StimuliFarbe_gruen_rot.png	0	880	547	72	111				0	Content		-72	-111	8712954	1931563384
8728	09:14:20.870	00:00:08.727	524	-1024	-768	-1	-1	-1	-1	4	-1024	-768	-1	-1	-1	-1	4		0	0						StimuliFarbe_gruen_rot.png	0	880	547	72	111				0	Content		-72	-111	8727848	1931578278
8744	09:14:20.886	00:00:08.744	525	-1024	-768	-1	-1	-1	-1	4	-1024	-768	-1	-1	-1	-1	4		0	0						StimuliFarbe_gruen_rot.png	0	880	547	72	111				0	Content		-72	-111	8744466	1931594896
8761	09:14:20.903	00:00:08.761	526	-1024	-768	-1	-1	-1	-1	4	-1024	-768	-1	-1	-1	-1	4		0	0						StimuliFarbe_gruen_rot.png	0	880	547	72	111				0	Content		-72	-111	8761134	1931611564
8778	09:14:20.920	00:00:08.777	527	-1024	-768	-1	-1	-1	-1	4	-1024	-768	-1	-1	-1	-1	4		0	0						StimuliFarbe_gruen_rot.png	0	880	547	72	111				0	Content		-72	-111	8777802	1931628232
8794	09:14:20.936	00:00:08.794	528	-1024	-768	-1	-1	-1	-1	4	-1024	-768	-1	-1	-1	-1	4		0	0						StimuliFarbe_gruen_rot.png	0	880	547	72	111				0	Content		-72	-111	8794470	1931644900
8811	09:14:20.953	00:00:08.811	529	-1024	-768	-1	-1	-1	-1	4	-1024	-768	-1	-1	-1	-1	4		0	0						StimuliFarbe_gruen_rot.png	0	880	547	72	111				0	Content		-72	-111	8811138	1931661568
8828	09:14:20.970	00:00:08.827	530	-1024	-768	-1	-1	-1	-1	4	-1024	-768	-1	-1	-1	-1	4		0	0						StimuliFarbe_gruen_rot.png	0	880	547	72	111				0	Content		-72	-111	8827885	1931678315
8844	09:14:20.986	00:00:08.844	531	-1024	-768	-1	-1	-1	-1	4	-1024	-768	-1	-1	-1	-1	4		0	0						StimuliFarbe_gruen_rot.png	0	880	547	72	111				0	Content		-72	-111	8844451	1931694881
8861	09:14:21.003	00:00:08.861	532	-1024	-768	-1	-1	-1	-1	4	-1024	-768	-1	-1	-1	-1	4		0	0						StimuliFarbe_gruen_rot.png	0	880	547	72	111				0	Content		-72	-111	8861325	1931711755
8878	09:14:21.020	00:00:08.877	533	-1024	-768	-1	-1	-1	-1	4	-1024	-768	-1	-1	-1	-1	4		0	0						StimuliFarbe_gruen_rot.png	0	880	547	72	111				0	Content		-72	-111	8877993	1931728423
8895	09:14:21.037	00:00:08.894	534	-1024	-768	-1	-1	-1	-1	4	-1024	-768	-1	-1	-1	-1	4		0	0						StimuliFarbe_gruen_rot.png	0	880	547	72	111				0	Content		-72	-111	8894943	1931745373
8912	09:14:21.054	00:00:08.912	535	-1024	-768	-1	-1	-1	-1	4	-1024	-768	-1	-1	-1	-1	4		0	0						StimuliFarbe_gruen_rot.png	0	880	547	72	111				0	Content		-72	-111	8912193	1931762623
8930	09:14:21.072	00:00:08.929	536	-1024	-768	-1	-1	-1	-1	4	-1024	-768	-1	-1	-1	-1	4		0	0						StimuliFarbe_gruen_rot.png	0	880	547	72	111				0	Content		-72	-111	8929564	1931779994
8944	09:14:21.086	00:00:08.944	537	-1024	-768	-1	-1	-1	-1	4	-1024	-768	-1	-1	-1	-1	4		0	0						StimuliFarbe_gruen_rot.png	0	880	547	72	111				0	Content		-72	-111	8944315	1931794745
8961	09:14:21.103	00:00:08.960	538	-1024	-768	-1	-1	-1	-1	4	-1024	-768	-1	-1	-1	-1	4		0	0						StimuliFarbe_gruen_rot.png	0	880	547	72	111				0	Content		-72	-111	8960981	1931811411
8978	09:14:21.120	00:00:08.977	539	-1024	-768	-1	-1	-1	-1	4	-1024	-768	-1	-1	-1	-1	4		0	0						StimuliFarbe_gruen_rot.png	0	880	547	72	111				0	Content		-72	-111	8977649	1931828079
8994	09:14:21.136	00:00:08.994	540	-1024	-768	-1	-1	-1	-1	4	-1024	-768	-1	-1	-1	-1	4		0	0						StimuliFarbe_gruen_rot.png	0	880	547	72	111				0	Content		-72	-111	8994317	1931844747
9011	09:14:21.153	00:00:09.010	541	-1024	-768	-1	-1	-1	-1	4	-1024	-768	-1	-1	-1	-1	4		0	0						StimuliFarbe_gruen_rot.png	0	880	547	72	111				0	Content		-72	-111	9010934	1931861364
9028	09:14:21.170	00:00:09.027	542	-1024	-768	-1	-1	-1	-1	4	-1024	-768	-1	-1	-1	-1	4		0	0						StimuliFarbe_gruen_rot.png	0	880	547	72	111				0	Content		-72	-111	9027617	1931878047
9044	09:14:21.186	00:00:09.044	543	-1024	-768	-1	-1	-1	-1	4	-1024	-768	-1	-1	-1	-1	4		0	0						StimuliFarbe_gruen_rot.png	0	880	547	72	111				0	Content		-72	-111	9044276	1931894706
9061	09:14:21.203	00:00:09.060	544	-1024	-768	-1	-1	-1	-1	4	-1024	-768	-1	-1	-1	-1	4		0	0						StimuliFarbe_gruen_rot.png	0	880	547	72	111				0	Content		-72	-111	9060944	1931911374
9078	09:14:21.220	00:00:09.077	545	-1024	-768	-1	-1	-1	-1	4	-1024	-768	-1	-1	-1	-1	4		0	0						StimuliFarbe_gruen_rot.png	0	880	547	72	111				0	Content		-72	-111	9077875	1931928305
9095	09:14:21.237	00:00:09.094	546	-1024	-768	-1	-1	-1	-1	4	-1024	-768	-1	-1	-1	-1	4		0	0						StimuliFarbe_gruen_rot.png	0	880	547	72	111				0	Content		-72	-111	9094543	1931944973
9112	09:14:21.254	00:00:09.111	547	-1024	-768	-1	-1	-1	-1	4	-1024	-768	-1	-1	-1	-1	4		0	0						StimuliFarbe_gruen_rot.png	0	880	547	72	111				0	Content		-72	-111	9111506	1931961936
9128	09:14:21.270	00:00:09.128	548	-1024	-768	-1	-1	-1	-1	4	-1024	-768	-1	-1	-1	-1	4		0	0						StimuliFarbe_gruen_rot.png	0	880	547	72	111				0	Content		-72	-111	9128174	1931978604
9145	09:14:21.287	00:00:09.144	549	-1024	-768	-1	-1	-1	-1	4	-1024	-768	-1	-1	-1	-1	4		0	0						StimuliFarbe_gruen_rot.png	0	880	547	72	111				0	Content		-72	-111	9144842	1931995272
9162	09:14:21.304	00:00:09.162	550	-1024	-768	-1	-1	-1	-1	4	-1024	-768	-1	-1	-1	-1	4		0	0						StimuliFarbe_gruen_rot.png	0	880	547	72	111				0	Content		-72	-111	9162056	1932012486
9179	09:14:21.321	00:00:09.179	551	-1024	-768	-1	-1	-1	-1	4	-1024	-768	-1	-1	-1	-1	4		0	0						StimuliFarbe_gruen_rot.png	0	880	547	72	111				0	Content		-72	-111	9179303	1932029733
9194	09:14:21.336	00:00:09.194	552	-1024	-768	-1	-1	-1	-1	4	-1024	-768	-1	-1	-1	-1	4		0	0						StimuliFarbe_gruen_rot.png	0	880	547	72	111				0	Content		-72	-111	9194174	1932044604
9211	09:14:21.353	00:00:09.210	553	-1024	-768	-1	-1	-1	-1	4	-1024	-768	-1	-1	-1	-1	4		0	0						StimuliFarbe_gruen_rot.png	0	880	547	72	111				0	Content		-72	-111	9210862	1932061292
9228	09:14:21.370	00:00:09.227	554	-1024	-768	-1	-1	-1	-1	4	-1024	-768	-1	-1	-1	-1	4		0	0						StimuliFarbe_gruen_rot.png	0	880	547	72	111				0	Content		-72	-111	9227530	1932077960
9244	09:14:21.386	00:00:09.244	555	-1024	-768	-1	-1	-1	-1	4	-1024	-768	-1	-1	-1	-1	4		0	0						StimuliFarbe_gruen_rot.png	0	880	547	72	111				0	Content		-72	-111	9244193	1932094623
9261	09:14:21.403	00:00:09.260	556	-1024	-768	-1	-1	-1	-1	4	-1024	-768	-1	-1	-1	-1	4		0	0						StimuliFarbe_gruen_rot.png	0	880	547	72	111				0	Content		-72	-111	9260860	1932111290
9277	09:14:21.419	00:00:09.277	557	-1024	-768	-1	-1	-1	-1	4	-1024	-768	-1	-1	-1	-1	4		0	0						StimuliFarbe_gruen_rot.png	0	880	547	72	111				0	Content		-72	-111	9277476	1932127906
9294	09:14:21.436	00:00:09.294	558	-1024	-768	-1	-1	-1	-1	4	-1024	-768	-1	-1	-1	-1	4		0	0						StimuliFarbe_gruen_rot.png	0	880	547	72	111				0	Content		-72	-111	9294047	1932144477
9311	09:14:21.453	00:00:09.310	559	-1024	-768	-1	-1	-1	-1	4	-1024	-768	-1	-1	-1	-1	4		0	0						StimuliFarbe_gruen_rot.png	0	880	547	72	111				0	Content		-72	-111	9310984	1932161414
9328	09:14:21.470	00:00:09.327	560	-1024	-768	-1	-1	-1	-1	4	-1024	-768	-1	-1	-1	-1	4		0	0						StimuliFarbe_gruen_rot.png	0	880	547	72	111				0	Content		-72	-111	9327651	1932178081
9345	09:14:21.487	00:00:09.344	561	-1024	-768	-1	-1	-1	-1	4	-1024	-768	-1	-1	-1	-1	4		0	0						StimuliFarbe_gruen_rot.png	0	880	547	72	111				0	Content		-72	-111	9344669	1932195099
9362	09:14:21.504	00:00:09.361	562	-1024	-768	-1	-1	-1	-1	4	-1024	-768	-1	-1	-1	-1	4		0	0						StimuliFarbe_gruen_rot.png	0	880	547	72	111				0	Content		-72	-111	9361917	1932212347
9379	09:14:21.521	00:00:09.379	563	-1024	-768	-1	-1	-1	-1	4	-1024	-768	-1	-1	-1	-1	4		0	0						StimuliFarbe_gruen_rot.png	0	880	547	72	111				0	Content		-72	-111	9379305	1932229735
9394	09:14:21.536	00:00:09.394	564	-1024	-768	-1	-1	-1	-1	4	-1024	-768	-1	-1	-1	-1	4		0	0						StimuliFarbe_gruen_rot.png	0	880	547	72	111				0	Content		-72	-111	9394057	1932244487
9411	09:14:21.553	00:00:09.410	565	-1024	-768	-1	-1	-1	-1	4	-1024	-768	-1	-1	-1	-1	4		0	0						StimuliFarbe_gruen_rot.png	0	880	547	72	111				0	Content		-72	-111	9410719	1932261149
9427	09:14:21.569	00:00:09.427	566	-1024	-768	-1	-1	-1	-1	4	-1024	-768	-1	-1	-1	-1	4		0	0						StimuliFarbe_gruen_rot.png	0	880	547	72	111				0	Content		-72	-111	9427387	1932277817
9444	09:14:21.586	00:00:09.444	567	-1024	-768	-1	-1	-1	-1	4	-1024	-768	-1	-1	-1	-1	4		0	0						StimuliFarbe_gruen_rot.png	0	880	547	72	111				0	Content		-72	-111	9444055	1932294485
9461	09:14:21.603	00:00:09.460	568	-1024	-768	-1	-1	-1	-1	4	-1024	-768	-1	-1	-1	-1	4		0	0						StimuliFarbe_gruen_rot.png	0	880	547	72	111				0	Content		-72	-111	9460662	1932311092
9477	09:14:21.619	00:00:09.477	569	-1024	-768	-1	-1	-1	-1	4	-1024	-768	-1	-1	-1	-1	4		0	0						StimuliFarbe_gruen_rot.png	0	880	547	72	111				0	Content		-72	-111	9477340	1932327770
9494	09:14:21.636	00:00:09.493	570	-1024	-768	-1	-1	-1	-1	4	-1024	-768	-1	-1	-1	-1	4		0	0						StimuliFarbe_gruen_rot.png	0	880	547	72	111				0	Content		-72	-111	9493999	1932344429
9511	09:14:21.653	00:00:09.510	571	-1024	-768	-1	-1	-1	-1	4	-1024	-768	-1	-1	-1	-1	4		0	0						StimuliFarbe_gruen_rot.png	0	880	547	72	111				0	Content		-72	-111	9510667	1932361097
9528	09:14:21.670	00:00:09.527	572	-1024	-768	-1	-1	-1	-1	4	-1024	-768	-1	-1	-1	-1	4		0	0						StimuliFarbe_gruen_rot.png	0	880	547	72	111				0	Content		-72	-111	9527600	1932378030
9544	09:14:21.686	00:00:09.544	573	-1024	-768	-1	-1	-1	-1	4	-1024	-768	-1	-1	-1	-1	4		0	0						StimuliFarbe_gruen_rot.png	0	880	547	72	111				0	Content		-72	-111	9544267	1932394697
9561	09:14:21.703	00:00:09.561	574	-1024	-768	-1	-1	-1	-1	4	-1024	-768	-1	-1	-1	-1	4		0	0						StimuliFarbe_gruen_rot.png	0	880	547	72	111				0	Content		-72	-111	9561231	1932411661
9578	09:14:21.720	00:00:09.577	575	-1024	-768	-1	-1	-1	-1	4	-1024	-768	-1	-1	-1	-1	4		0	0						StimuliFarbe_gruen_rot.png	0	880	547	72	111				0	Content		-72	-111	9577899	1932428329
9595	09:14:21.737	00:00:09.594	576	-1024	-768	-1	-1	-1	-1	4	-1024	-768	-1	-1	-1	-1	4		0	0						StimuliFarbe_gruen_rot.png	0	880	547	72	111				0	Content		-72	-111	9594567	1932444997
9612	09:14:21.754	00:00:09.611	577	-1024	-768	-1	-1	-1	-1	4	-1024	-768	-1	-1	-1	-1	4		0	0						StimuliFarbe_gruen_rot.png	0	880	547	72	111				0	Content		-72	-111	9611777	1932462207
9629	09:14:21.771	00:00:09.629	578	-1024	-768	-1	-1	-1	-1	4	-1024	-768	-1	-1	-1	-1	4		0	0						StimuliFarbe_gruen_rot.png	0	880	547	72	111				0	Content		-72	-111	9629022	1932479452
9644	09:14:21.786	00:00:09.643	579	-1024	-768	-1	-1	-1	-1	4	-1024	-768	-1	-1	-1	-1	4		0	0						StimuliFarbe_gruen_rot.png	0	880	547	72	111				0	Content		-72	-111	9643896	1932494326
9661	09:14:21.803	00:00:09.660	580	-1024	-768	-1	-1	-1	-1	4	-1024	-768	-1	-1	-1	-1	4		0	0						StimuliFarbe_gruen_rot.png	0	880	547	72	111				0	Content		-72	-111	9660584	1932511014
9677	09:14:21.819	00:00:09.677	581	-1024	-768	-1	-1	-1	-1	4	-1024	-768	-1	-1	-1	-1	4		0	0						StimuliFarbe_gruen_rot.png	0	880	547	72	111				0	Content		-72	-111	9677252	1932527682
9694	09:14:21.836	00:00:09.693	582	-1024	-768	-1	-1	-1	-1	4	-1024	-768	-1	-1	-1	-1	4		0	0						StimuliFarbe_gruen_rot.png	0	880	547	72	111				0	Content		-72	-111	9693915	1932544345
9711	09:14:21.853	00:00:09.710	583	-1024	-768	-1	-1	-1	-1	4	-1024	-768	-1	-1	-1	-1	4		0	0						StimuliFarbe_gruen_rot.png	0	880	547	72	111				0	Content		-72	-111	9710583	1932561013
9727	09:14:21.869	00:00:09.727	584	-1024	-768	-1	-1	-1	-1	4	-1024	-768	-1	-1	-1	-1	4		0	0						StimuliFarbe_gruen_rot.png	0	880	547	72	111				0	Content		-72	-111	9727201	1932577631
9744	09:14:21.886	00:00:09.743	585	-1024	-768	-1	-1	-1	-1	4	-1024	-768	-1	-1	-1	-1	4		0	0						StimuliFarbe_gruen_rot.png	0	880	547	72	111				0	Content		-72	-111	9743769	1932594199
9761	09:14:21.903	00:00:09.760	586	-1024	-768	-1	-1	-1	-1	4	-1024	-768	-1	-1	-1	-1	4		0	0						StimuliFarbe_gruen_rot.png	0	880	547	72	111				0	Content		-72	-111	9760712	1932611142
9777	09:14:21.919	00:00:09.777	587	-1024	-768	-1	-1	-1	-1	4	-1024	-768	-1	-1	-1	-1	4		0	0						StimuliFarbe_gruen_rot.png	0	880	547	72	111				0	Content		-72	-111	9777380	1932627810
9794	09:14:21.936	00:00:09.794	588	-1024	-768	-1	-1	-1	-1	4	-1024	-768	-1	-1	-1	-1	4		0	0						StimuliFarbe_gruen_rot.png	0	880	547	72	111				0	Content		-72	-111	9794391	1932644821
9812	09:14:21.954	00:00:09.811	589	-1024	-768	-1	-1	-1	-1	4	-1024	-768	-1	-1	-1	-1	4		0	0						StimuliFarbe_gruen_rot.png	0	880	547	72	111				0	Content		-72	-111	9811637	1932662067
9829	09:14:21.971	00:00:09.829	590	-1024	-768	-1	-1	-1	-1	4	-1024	-768	-1	-1	-1	-1	4		0	0						StimuliFarbe_gruen_rot.png	0	880	547	72	111				0	Content		-72	-111	9829010	1932679440
9844	09:14:21.986	00:00:09.843	591	-1024	-768	-1	-1	-1	-1	4	-1024	-768	-1	-1	-1	-1	4		0	0						StimuliFarbe_gruen_rot.png	0	880	547	72	111				0	Content		-72	-111	9843755	1932694185
9860	09:14:22.002	00:00:09.860	592	-1024	-768	-1	-1	-1	-1	4	-1024	-768	-1	-1	-1	-1	4		0	0						StimuliFarbe_gruen_rot.png	0	880	547	72	111				0	Content		-72	-111	9860423	1932710853
9877	09:14:22.019	00:00:09.877	593	-1024	-768	-1	-1	-1	-1	4	-1024	-768	-1	-1	-1	-1	4		0	0						StimuliFarbe_gruen_rot.png	0	880	547	72	111				0	Content		-72	-111	9877091	1932727521
9894	09:14:22.036	00:00:09.893	594	-1024	-768	-1	-1	-1	-1	4	-1024	-768	-1	-1	-1	-1	4		0	0						StimuliFarbe_gruen_rot.png	0	880	547	72	111				0	Content		-72	-111	9893759	1932744189
9910	09:14:22.052	00:00:09.910	595	-1024	-768	-1	-1	-1	-1	4	-1024	-768	-1	-1	-1	-1	4		0	0						StimuliFarbe_gruen_rot.png	0	880	547	72	111				0	Content		-72	-111	9910377	1932760807
9927	09:14:22.069	00:00:09.927	596	-1024	-768	-1	-1	-1	-1	4	-1024	-768	-1	-1	-1	-1	4		0	0						StimuliFarbe_gruen_rot.png	0	880	547	72	111				0	Content		-72	-111	9927054	1932777484
9944	09:14:22.086	00:00:09.943	597	-1024	-768	-1	-1	-1	-1	4	-1024	-768	-1	-1	-1	-1	4		0	0						StimuliFarbe_gruen_rot.png	0	880	547	72	111				0	Content		-72	-111	9943714	1932794144
9960	09:14:22.102	00:00:09.960	598	-1024	-768	-1	-1	-1	-1	4	-1024	-768	-1	-1	-1	-1	4		0	0						StimuliFarbe_gruen_rot.png	0	880	547	72	111				0	Content		-72	-111	9960382	1932810812
9977	09:14:22.119	00:00:09.977	599	-1024	-768	-1	-1	-1	-1	4	-1024	-768	-1	-1	-1	-1	4		0	0						StimuliFarbe_gruen_rot.png	0	880	547	72	111				0	Content		-72	-111	9977250	1932827680
9994	09:14:22.136	00:00:09.993	600	-1024	-768	-1	-1	-1	-1	4	-1024	-768	-1	-1	-1	-1	4		0	0						StimuliFarbe_gruen_rot.png	0	880	547	72	111				0	Content		-72	-111	9993918	1932844348
10011	09:14:22.153	00:00:10.010	601	-1024	-768	-1	-1	-1	-1	4	-1024	-768	-1	-1	-1	-1	4		0	0						StimuliFarbe_gruen_rot.png	0	880	547	72	111				0	Content		-72	-111	10010902	1932861332
10028	09:14:22.170	00:00:10.027	602	-1024	-768	-1	-1	-1	-1	4	-1024	-768	-1	-1	-1	-1	4		0	0						StimuliFarbe_gruen_rot.png	0	880	547	72	111				0	Content		-72	-111	10027570	1932878000
10044	09:14:22.186	00:00:10.044	603	-1024	-768	-1	-1	-1	-1	4	-1024	-768	-1	-1	-1	-1	4		0	0						StimuliFarbe_gruen_rot.png	0	880	547	72	111				0	Content		-72	-111	10044237	1932894667
10061	09:14:22.203	00:00:10.061	604	-1024	-768	-1	-1	-1	-1	4	-1024	-768	-1	-1	-1	-1	4		0	0						StimuliFarbe_gruen_rot.png	0	880	547	72	111				0	Content		-72	-111	10061492	1932911922
10079	09:14:22.221	00:00:10.078	605	-1024	-768	-1	-1	-1	-1	4	-1024	-768	-1	-1	-1	-1	4		0	0						StimuliFarbe_gruen_rot.png	0	880	547	72	111				0	Content		-72	-111	10078739	1932929169
10094	09:14:22.236	00:00:10.093	606	-1024	-768	-1	-1	-1	-1	4	-1024	-768	-1	-1	-1	-1	4		0	0						StimuliFarbe_gruen_rot.png	0	880	547	72	111				0	Content		-72	-111	10093624	1932944054
10110	09:14:22.252	00:00:10.110	607	-1024	-768	-1	-1	-1	-1	4	-1024	-768	-1	-1	-1	-1	4		0	0						StimuliFarbe_gruen_rot.png	0	880	547	72	111				0	Content		-72	-111	10110245	1932960675
10127	09:14:22.269	00:00:10.126	608	-1024	-768	-1	-1	-1	-1	4	-1024	-768	-1	-1	-1	-1	4		0	0						StimuliFarbe_gruen_rot.png	0	880	547	72	111				0	Content		-72	-111	10126913	1932977343
10144	09:14:22.286	00:00:10.143	609	-1024	-768	-1	-1	-1	-1	4	-1024	-768	-1	-1	-1	-1	4		0	0						StimuliFarbe_gruen_rot.png	0	880	547	72	111				0	Content		-72	-111	10143581	1932994011
10160	09:14:22.302	00:00:10.160	610	-1024	-768	-1	-1	-1	-1	4	-1024	-768	-1	-1	-1	-1	4		0	0						StimuliFarbe_gruen_rot.png	0	880	547	72	111				0	Content		-72	-111	10160250	1933010680
10177	09:14:22.319	00:00:10.176	611	-1024	-768	-1	-1	-1	-1	4	-1024	-768	-1	-1	-1	-1	4		0	0						StimuliFarbe_gruen_rot.png	0	880	547	72	111				0	Content		-72	-111	10176918	1933027348
10194	09:14:22.336	00:00:10.193	612	-1024	-768	-1	-1	-1	-1	4	-1024	-768	-1	-1	-1	-1	4		0	0						StimuliFarbe_gruen_rot.png	0	880	547	72	111				0	Content		-72	-111	10193667	1933044097
10210	09:14:22.352	00:00:10.210	613	-1024	-768	-1	-1	-1	-1	4	-1024	-768	-1	-1	-1	-1	4		0	0						StimuliFarbe_gruen_rot.png	0	880	547	72	111				0	Content		-72	-111	10210106	1933060536
10227	09:14:22.369	00:00:10.227	614	-1024	-768	-1	-1	-1	-1	4	-1024	-768	-1	-1	-1	-1	4		0	0						StimuliFarbe_gruen_rot.png	0	880	547	72	111				0	Content		-72	-111	10227043	1933077473
10244	09:14:22.386	00:00:10.243	615	-1024	-768	-1	-1	-1	-1	4	-1024	-768	-1	-1	-1	-1	4		0	0						StimuliFarbe_gruen_rot.png	0	880	547	72	111				0	Content		-72	-111	10243711	1933094141
10261	09:14:22.403	00:00:10.260	616	-1024	-768	-1	-1	-1	-1	4	-1024	-768	-1	-1	-1	-1	4		0	0						StimuliFarbe_gruen_rot.png	0	880	547	72	111				0	Content		-72	-111	10260726	1933111156
10278	09:14:22.420	00:00:10.277	617	-1024	-768	-1	-1	-1	-1	4	-1024	-768	-1	-1	-1	-1	4		0	0						StimuliFarbe_gruen_rot.png	0	880	547	72	111				0	Content		-72	-111	10277975	1933128405
10295	09:14:22.437	00:00:10.295	618	-1024	-768	-1	-1	-1	-1	4	-1024	-768	-1	-1	-1	-1	4		0	0						StimuliFarbe_gruen_rot.png	0	880	547	72	111				0	Content		-72	-111	10295346	1933145776
10310	09:14:22.452	00:00:10.310	619	-1024	-768	-1	-1	-1	-1	4	-1024	-768	-1	-1	-1	-1	4		0	0						StimuliFarbe_gruen_rot.png	0	880	547	72	111				0	Content		-72	-111	10310097	1933160527
10327	09:14:22.469	00:00:10.326	620	-1024	-768	-1	-1	-1	-1	4	-1024	-768	-1	-1	-1	-1	4		0	0						StimuliFarbe_gruen_rot.png	0	880	547	72	111				0	Content		-72	-111	10326762	1933177192
10343	09:14:22.485	00:00:10.343	621	-1024	-768	-1	-1	-1	-1	4	-1024	-768	-1	-1	-1	-1	4		0	0						StimuliFarbe_gruen_rot.png	0	880	547	72	111				0	Content		-72	-111	10343430	1933193860
10360	09:14:22.502	00:00:10.360	622	-1024	-768	-1	-1	-1	-1	4	-1024	-768	-1	-1	-1	-1	4		0	0						StimuliFarbe_gruen_rot.png	0	880	547	72	111				0	Content		-72	-111	10360098	1933210528
10377	09:14:22.519	00:00:10.376	623	-1024	-768	-1	-1	-1	-1	4	-1024	-768	-1	-1	-1	-1	4		0	0						StimuliFarbe_gruen_rot.png	0	880	547	72	111				0	Content		-72	-111	10376716	1933227146
10393	09:14:22.535	00:00:10.393	624	-1024	-768	-1	-1	-1	-1	4	-1024	-768	-1	-1	-1	-1	4		0	0						StimuliFarbe_gruen_rot.png	0	880	547	72	111				0	Content		-72	-111	10393398	1933243828
10410	09:14:22.552	00:00:10.410	625	-1024	-768	-1	-1	-1	-1	4	-1024	-768	-1	-1	-1	-1	4		0	0						StimuliFarbe_gruen_rot.png	0	880	547	72	111				0	Content		-72	-111	10410063	1933260493
10427	09:14:22.569	00:00:10.426	626	-1024	-768	-1	-1	-1	-1	4	-1024	-768	-1	-1	-1	-1	4		0	0						StimuliFarbe_gruen_rot.png	0	880	547	72	111				0	Content		-72	-111	10426731	1933277161
10444	09:14:22.586	00:00:10.443	627	-1024	-768	-1	-1	-1	-1	4	-1024	-768	-1	-1	-1	-1	4		0	0						StimuliFarbe_gruen_rot.png	0	880	547	72	111				0	Content		-72	-111	10443667	1933294097
10460	09:14:22.602	00:00:10.460	628	-1024	-768	-1	-1	-1	-1	4	-1024	-768	-1	-1	-1	-1	4		0	0						StimuliFarbe_gruen_rot.png	0	880	547	72	111				0	Content		-72	-111	10460335	1933310765
10477	09:14:22.619	00:00:10.477	629	-1024	-768	-1	-1	-1	-1	4	-1024	-768	-1	-1	-1	-1	4		0	0						StimuliFarbe_gruen_rot.png	0	880	547	72	111				0	Content		-72	-111	10477294	1933327724
10494	09:14:22.636	00:00:10.493	630	-1024	-768	-1	-1	-1	-1	4	-1024	-768	-1	-1	-1	-1	4		0	0						StimuliFarbe_gruen_rot.png	0	880	547	72	111				0	Content		-72	-111	10493962	1933344392
10511	09:14:22.653	00:00:10.510	631	-1024	-768	-1	-1	-1	-1	4	-1024	-768	-1	-1	-1	-1	4		0	0						StimuliFarbe_gruen_rot.png	0	880	547	72	111				0	Content		-72	-111	10510630	1933361060
10528	09:14:22.670	00:00:10.527	632	-1024	-768	-1	-1	-1	-1	4	-1024	-768	-1	-1	-1	-1	4		0	0						StimuliFarbe_gruen_rot.png	0	880	547	72	111				0	Content		-72	-111	10527840	1933378270
10545	09:14:22.687	00:00:10.545	633	-1024	-768	-1	-1	-1	-1	4	-1024	-768	-1	-1	-1	-1	4		0	0						StimuliFarbe_gruen_rot.png	0	880	547	72	111				0	Content		-72	-111	10545086	1933395516
10560	09:14:22.702	00:00:10.559	634	-1024	-768	-1	-1	-1	-1	4	-1024	-768	-1	-1	-1	-1	4		0	0						StimuliFarbe_gruen_rot.png	0	880	547	72	111				0	Content		-72	-111	10559960	1933410390
10577	09:14:22.719	00:00:10.576	635	-1024	-768	-1	-1	-1	-1	4	-1024	-768	-1	-1	-1	-1	4		0	0						StimuliFarbe_gruen_rot.png	0	880	547	72	111				0	Content		-72	-111	10576648	1933427078
10593	09:14:22.735	00:00:10.593	636	-1024	-768	-1	-1	-1	-1	4	-1024	-768	-1	-1	-1	-1	4		0	0						StimuliFarbe_gruen_rot.png	0	880	547	72	111				0	Content		-72	-111	10593316	1933443746
10610	09:14:22.752	00:00:10.609	637	-1024	-768	-1	-1	-1	-1	4	-1024	-768	-1	-1	-1	-1	4		0	0						StimuliFarbe_gruen_rot.png	0	880	547	72	111				0	Content		-72	-111	10609980	1933460410
10627	09:14:22.769	00:00:10.626	638	-1024	-768	-1	-1	-1	-1	4	-1024	-768	-1	-1	-1	-1	4		0	0						StimuliFarbe_gruen_rot.png	0	880	547	72	111				0	Content		-72	-111	10626647	1933477077
10643	09:14:22.785	00:00:10.643	639	-1024	-768	-1	-1	-1	-1	4	-1024	-768	-1	-1	-1	-1	4		0	0						StimuliFarbe_gruen_rot.png	0	880	547	72	111				0	Content		-72	-111	10643264	1933493694
10660	09:14:22.802	00:00:10.659	640	-1024	-768	-1	-1	-1	-1	4	-1024	-768	-1	-1	-1	-1	4		0	0						StimuliFarbe_gruen_rot.png	0	880	547	72	111				0	Content		-72	-111	10659833	1933510263
10677	09:14:22.819	00:00:10.676	641	-1024	-768	-1	-1	-1	-1	4	-1024	-768	-1	-1	-1	-1	4		0	0						StimuliFarbe_gruen_rot.png	0	880	547	72	111				0	Content		-72	-111	10676770	1933527200
10693	09:14:22.835	00:00:10.693	642	-1024	-768	-1	-1	-1	-1	4	-1024	-768	-1	-1	-1	-1	4		0	0						StimuliFarbe_gruen_rot.png	0	880	547	72	111				0	Content		-72	-111	10693437	1933543867
10710	09:14:22.852	00:00:10.710	643	-1024	-768	-1	-1	-1	-1	4	-1024	-768	-1	-1	-1	-1	4		0	0						StimuliFarbe_gruen_rot.png	0	880	547	72	111				0	Content		-72	-111	10710454	1933560884
10728	09:14:22.870	00:00:10.727	644	-1024	-768	-1	-1	-1	-1	4	-1024	-768	-1	-1	-1	-1	4		0	0						StimuliFarbe_gruen_rot.png	0	880	547	72	111				0	Content		-72	-111	10727702	1933578132
10745	09:14:22.887	00:00:10.745	645	-1024	-768	-1	-1	-1	-1	4	-1024	-768	-1	-1	-1	-1	4		0	0						StimuliFarbe_gruen_rot.png	0	880	547	72	111				0	Content		-72	-111	10745076	1933595506
10760	09:14:22.902	00:00:10.759	646	-1024	-768	-1	-1	-1	-1	4	-1024	-768	-1	-1	-1	-1	4		0	0						StimuliFarbe_gruen_rot.png	0	880	547	72	111				0	Content		-72	-111	10759824	1933610254
10776	09:14:22.918	00:00:10.776	647	-1024	-768	-1	-1	-1	-1	4	-1024	-768	-1	-1	-1	-1	4		0	0						StimuliFarbe_gruen_rot.png	0	880	547	72	111				0	Content		-72	-111	10776493	1933626923
10793	09:14:22.935	00:00:10.793	648	-1024	-768	-1	-1	-1	-1	4	-1024	-768	-1	-1	-1	-1	4		0	0						StimuliFarbe_gruen_rot.png	0	880	547	72	111				0	Content		-72	-111	10793161	1933643591
10810	09:14:22.952	00:00:10.809	649	-1024	-768	-1	-1	-1	-1	4	-1024	-768	-1	-1	-1	-1	4		0	0						StimuliFarbe_gruen_rot.png	0	880	547	72	111				0	Content		-72	-111	10809829	1933660259
10826	09:14:22.968	00:00:10.826	650	-1024	-768	-1	-1	-1	-1	4	-1024	-768	-1	-1	-1	-1	4		0	0						StimuliFarbe_gruen_rot.png	0	880	547	72	111				0	Content		-72	-111	10826451	1933676881
10843	09:14:22.985	00:00:10.843	651	-1024	-768	-1	-1	-1	-1	4	-1024	-768	-1	-1	-1	-1	4		0	0						StimuliFarbe_gruen_rot.png	0	880	547	72	111				0	Content		-72	-111	10843127	1933693557
10860	09:14:23.002	00:00:10.859	652	-1024	-768	-1	-1	-1	-1	4	-1024	-768	-1	-1	-1	-1	4		0	0						StimuliFarbe_gruen_rot.png	0	880	547	72	111				0	Content		-72	-111	10859786	1933710216
10876	09:14:23.018	00:00:10.876	653	-1024	-768	-1	-1	-1	-1	4	-1024	-768	-1	-1	-1	-1	4		0	0						StimuliFarbe_gruen_rot.png	0	880	547	72	111				0	Content		-72	-111	10876454	1933726884
10893	09:14:23.035	00:00:10.893	654	-1024	-768	-1	-1	-1	-1	4	-1024	-768	-1	-1	-1	-1	4		0	0						StimuliFarbe_gruen_rot.png	0	880	547	72	111				0	Content		-72	-111	10893387	1933743817
10910	09:14:23.052	00:00:10.910	655	-1024	-768	-1	-1	-1	-1	4	-1024	-768	-1	-1	-1	-1	4		0	0						StimuliFarbe_gruen_rot.png	0	880	547	72	111				0	Content		-72	-111	10910054	1933760484
10927	09:14:23.069	00:00:10.927	656	-1024	-768	-1	-1	-1	-1	4	-1024	-768	-1	-1	-1	-1	4		0	0						StimuliFarbe_gruen_rot.png	0	880	547	72	111				0	Content		-72	-111	10927017	1933777447
10944	09:14:23.086	00:00:10.943	657	-1024	-768	-1	-1	-1	-1	4	-1024	-768	-1	-1	-1	-1	4		0	0						StimuliFarbe_gruen_rot.png	0	880	547	72	111				0	Content		-72	-111	10943685	1933794115
10960	09:14:23.102	00:00:10.960	658	-1024	-768	-1	-1	-1	-1	4	-1024	-768	-1	-1	-1	-1	4		0	0						StimuliFarbe_gruen_rot.png	0	880	547	72	111				0	Content		-72	-111	10960353	1933810783
10978	09:14:23.120	00:00:10.977	659	-1024	-768	-1	-1	-1	-1	4	-1024	-768	-1	-1	-1	-1	4		0	0						StimuliFarbe_gruen_rot.png	0	880	547	72	111				0	Content		-72	-111	10977565	1933827995
10995	09:14:23.137	00:00:10.994	660	-1024	-768	-1	-1	-1	-1	4	-1024	-768	-1	-1	-1	-1	4		0	0						StimuliFarbe_gruen_rot.png	0	880	547	72	111				0	Content		-72	-111	10994811	1933845241
11011	09:14:23.153	00:00:11.010	661	-1024	-768	-1	-1	-1	-1	4	-1024	-768	-1	-1	-1	-1	4		0	0						StimuliFarbe_gruen_rot.png	0	880	547	72	111				0	Content		-72	-111	11010896	1933861326
11028	09:14:23.170	00:00:11.027	662	-1024	-768	-1	-1	-1	-1	4	-1024	-768	-1	-1	-1	-1	4		0	0						StimuliFarbe_gruen_rot.png	0	880	547	72	111				0	Content		-72	-111	11027564	1933877994
11044	09:14:23.186	00:00:11.044	663	-1024	-768	-1	-1	-1	-1	4	-1024	-768	-1	-1	-1	-1	4		0	0						StimuliFarbe_gruen_rot.png	0	880	547	72	111				0	Content		-72	-111	11044232	1933894662
11060	09:14:23.202	00:00:11.059	664	-1024	-768	-1	-1	-1	-1	4	-1024	-768	-1	-1	-1	-1	4		0	0						StimuliFarbe_gruen_rot.png	0	880	547	72	111				0	Content		-72	-111	11059685	1933910115
11076	09:14:23.218	00:00:11.076	665	-1024	-768	-1	-1	-1	-1	4	-1024	-768	-1	-1	-1	-1	4		0	0						StimuliFarbe_gruen_rot.png	0	880	547	72	111				0	Content		-72	-111	11076310	1933926740
11093	09:14:23.235	00:00:11.092	666	-1024	-768	-1	-1	-1	-1	4	-1024	-768	-1	-1	-1	-1	4		0	0						StimuliFarbe_gruen_rot.png	0	880	547	72	111				0	Content		-72	-111	11092997	1933943427
11110	09:14:23.252	00:00:11.109	667	-1024	-768	-1	-1	-1	-1	4	-1024	-768	-1	-1	-1	-1	4		0	0						StimuliFarbe_gruen_rot.png	0	880	547	72	111				0	Content		-72	-111	11109665	1933960095
11126	09:14:23.268	00:00:11.126	668	-1024	-768	-1	-1	-1	-1	4	-1024	-768	-1	-1	-1	-1	4		0	0						StimuliFarbe_gruen_rot.png	0	880	547	72	111				0	Content		-72	-111	11126299	1933976729
11143	09:14:23.285	00:00:11.142	669	-1024	-768	-1	-1	-1	-1	4	-1024	-768	-1	-1	-1	-1	4		0	0						StimuliFarbe_gruen_rot.png	0	880	547	72	111				0	Content		-72	-111	11142967	1933993397
11160	09:14:23.302	00:00:11.159	670	-1024	-768	-1	-1	-1	-1	4	-1024	-768	-1	-1	-1	-1	4		0	0						StimuliFarbe_gruen_rot.png	0	880	547	72	111				0	Content		-72	-111	11159789	1934010219
11176	09:14:23.318	00:00:11.176	671	-1024	-768	-1	-1	-1	-1	4	-1024	-768	-1	-1	-1	-1	4		0	0						StimuliFarbe_gruen_rot.png	0	880	547	72	111				0	Content		-72	-111	11176457	1934026887
11193	09:14:23.335	00:00:11.193	672	-1024	-768	-1	-1	-1	-1	4	-1024	-768	-1	-1	-1	-1	4		0	0						StimuliFarbe_gruen_rot.png	0	880	547	72	111				0	Content		-72	-111	11193124	1934043554
11210	09:14:23.352	00:00:11.210	673	-1024	-768	-1	-1	-1	-1	4	-1024	-768	-1	-1	-1	-1	4		0	0						StimuliFarbe_gruen_rot.png	0	880	547	72	111				0	Content		-72	-111	11210056	1934060486
11227	09:14:23.369	00:00:11.227	674	-1024	-768	-1	-1	-1	-1	4	-1024	-768	-1	-1	-1	-1	4		0	0						StimuliFarbe_gruen_rot.png	0	880	547	72	111				0	Content		-72	-111	11227428	1934077858
11245	09:14:23.387	00:00:11.244	675	-1024	-768	-1	-1	-1	-1	4	-1024	-768	-1	-1	-1	-1	4		0	0						StimuliFarbe_gruen_rot.png	0	880	547	72	111				0	Content		-72	-111	11244676	1934095106
11260	09:14:23.402	00:00:11.259	676	-1024	-768	-1	-1	-1	-1	4	-1024	-768	-1	-1	-1	-1	4		0	0						StimuliFarbe_gruen_rot.png	0	880	547	72	111				0	Content		-72	-111	11259551	1934109981
11276	09:14:23.418	00:00:11.276	677	-1024	-768	-1	-1	-1	-1	4	-1024	-768	-1	-1	-1	-1	4		0	0						StimuliFarbe_gruen_rot.png	0	880	547	72	111				0	Content		-72	-111	11276176	1934126606
11293	09:14:23.435	00:00:11.292	678	-1024	-768	-1	-1	-1	-1	4	-1024	-768	-1	-1	-1	-1	4		0	0						StimuliFarbe_gruen_rot.png	0	880	547	72	111				0	Content		-72	-111	11292844	1934143274
11310	09:14:23.452	00:00:11.309	679	-1024	-768	-1	-1	-1	-1	4	-1024	-768	-1	-1	-1	-1	4		0	0						StimuliFarbe_gruen_rot.png	0	880	547	72	111				0	Content		-72	-111	11309512	1934159942
11326	09:14:23.468	00:00:11.326	680	-1024	-768	-1	-1	-1	-1	4	-1024	-768	-1	-1	-1	-1	4		0	0						StimuliFarbe_gruen_rot.png	0	880	547	72	111				0	Content		-72	-111	11326170	1934176600
11343	09:14:23.485	00:00:11.342	681	-1024	-768	-1	-1	-1	-1	4	-1024	-768	-1	-1	-1	-1	4		0	0						StimuliFarbe_gruen_rot.png	0	880	547	72	111				0	Content		-72	-111	11342849	1934193279
11349	09:14:23.491																				ImageEnd	16	0	0	StimuliFarbe_gruen_rot.png
11359	09:14:23.501	00:00:11.359	682	-1024	-768	-1	-1	-1	-1	4	-1024	-768	-1	-1	-1	-1	4		0	0						No media	0	1024	768	0	0				0	Content		0	0	11359447	1934209877
11362	09:14:23.504																				ImageStart	8	0	0	Fix_sw.jpg
11376	09:14:23.518	00:00:11.376	683	-1024	-768	-1	-1	-1	-1	4	-1024	-768	-1	-1	-1	-1	4		0	0						Fix_sw.jpg	0	880	547	72	111				0	Content		-72	-111	11376115	1934226545
11393	09:14:23.535	00:00:11.393	684	-1024	-768	-1	-1	-1	-1	4	-1024	-768	-1	-1	-1	-1	4		0	0						Fix_sw.jpg	0	880	547	72	111				0	Content		-72	-111	11393015	1934243445
11410	09:14:23.552	00:00:11.409	685	-1024	-768	-1	-1	-1	-1	4	-1024	-768	-1	-1	-1	-1	4		0	0						Fix_sw.jpg	0	880	547	72	111				0	Content		-72	-111	11409682	1934260112
11427	09:14:23.569	00:00:11.426	686	-1024	-768	-1	-1	-1	-1	4	-1024	-768	-1	-1	-1	-1	4		0	0						Fix_sw.jpg	0	880	547	72	111				0	Content		-72	-111	11426665	1934277095
11444	09:14:23.586	00:00:11.443	687	-1024	-768	-1	-1	-1	-1	4	-1024	-768	-1	-1	-1	-1	4		0	0						Fix_sw.jpg	0	880	547	72	111				0	Content		-72	-111	11443914	1934294344
11461	09:14:23.603	00:00:11.461	688	-1024	-768	-1	-1	-1	-1	4	-1024	-768	-1	-1	-1	-1	4		0	0						Fix_sw.jpg	0	880	547	72	111				0	Content		-72	-111	11461304	1934311734
11476	09:14:23.618	00:00:11.476	689	-1024	-768	-1	-1	-1	-1	4	-1024	-768	-1	-1	-1	-1	4		0	0						Fix_sw.jpg	0	880	547	72	111				0	Content		-72	-111	11476036	1934326466
11493	09:14:23.635	00:00:11.492	690	-1024	-768	-1	-1	-1	-1	4	-1024	-768	-1	-1	-1	-1	4		0	0						Fix_sw.jpg	0	880	547	72	111				0	Content		-72	-111	11492724	1934343154
11509	09:14:23.651	00:00:11.509	691	-1024	-768	-1	-1	-1	-1	4	-1024	-768	-1	-1	-1	-1	4		0	0						Fix_sw.jpg	0	880	547	72	111				0	Content		-72	-111	11509392	1934359822
11526	09:14:23.668	00:00:11.526	692	-1024	-768	-1	-1	-1	-1	4	-1024	-768	-1	-1	-1	-1	4		0	0						Fix_sw.jpg	0	880	547	72	111				0	Content		-72	-111	11526038	1934376468
11543	09:14:23.685	00:00:11.542	693	-1024	-768	-1	-1	-1	-1	4	-1024	-768	-1	-1	-1	-1	4		0	0						Fix_sw.jpg	0	880	547	72	111				0	Content		-72	-111	11542717	1934393147
11559	09:14:23.701	00:00:11.559	694	-1024	-768	-1	-1	-1	-1	4	-1024	-768	-1	-1	-1	-1	4		0	0						Fix_sw.jpg	0	880	547	72	111				0	Content		-72	-111	11559286	1934409716
11576	09:14:23.718	00:00:11.576	695	-1024	-768	-1	-1	-1	-1	4	-1024	-768	-1	-1	-1	-1	4		0	0						Fix_sw.jpg	0	880	547	72	111				0	Content		-72	-111	11576222	1934426652
11593	09:14:23.735	00:00:11.592	696	-1024	-768	-1	-1	-1	-1	4	-1024	-768	-1	-1	-1	-1	4		0	0						Fix_sw.jpg	0	880	547	72	111				0	Content		-72	-111	11592890	1934443320
11610	09:14:23.752	00:00:11.609	697	-1024	-768	-1	-1	-1	-1	4	-1024	-768	-1	-1	-1	-1	4		0	0						Fix_sw.jpg	0	880	547	72	111				0	Content		-72	-111	11609906	1934460336
11627	09:14:23.769	00:00:11.627	698	-1024	-768	-1	-1	-1	-1	4	-1024	-768	-1	-1	-1	-1	4		0	0						Fix_sw.jpg	0	880	547	72	111				0	Content		-72	-111	11627152	1934477582
11645	09:14:23.787	00:00:11.644	699	-1024	-768	-1	-1	-1	-1	4	-1024	-768	-1	-1	-1	-1	4		0	0						Fix_sw.jpg	0	880	547	72	111				0	Content		-72	-111	11644525	1934494955
11659	09:14:23.801	00:00:11.659	700	-1024	-768	-1	-1	-1	-1	4	-1024	-768	-1	-1	-1	-1	4		0	0						Fix_sw.jpg	0	880	547	72	111				0	Content		-72	-111	11659273	1934509703
11676	09:14:23.818	00:00:11.675	701	-1024	-768	-1	-1	-1	-1	4	-1024	-768	-1	-1	-1	-1	4		0	0						Fix_sw.jpg	0	880	547	72	111				0	Content		-72	-111	11675898	1934526328
11693	09:14:23.835	00:00:11.692	702	-1024	-768	-1	-1	-1	-1	4	-1024	-768	-1	-1	-1	-1	4		0	0						Fix_sw.jpg	0	880	547	72	111				0	Content		-72	-111	11692566	1934542996
11709	09:14:23.851	00:00:11.709	703	-1024	-768	-1	-1	-1	-1	4	-1024	-768	-1	-1	-1	-1	4		0	0						Fix_sw.jpg	0	880	547	72	111				0	Content		-72	-111	11709233	1934559663
11726	09:14:23.868	00:00:11.725	704	-1024	-768	-1	-1	-1	-1	4	-1024	-768	-1	-1	-1	-1	4		0	0						Fix_sw.jpg	0	880	547	72	111				0	Content		-72	-111	11725895	1934576325
11743	09:14:23.885	00:00:11.742	705	-1024	-768	-1	-1	-1	-1	4	-1024	-768	-1	-1	-1	-1	4		0	0						Fix_sw.jpg	0	880	547	72	111				0	Content		-72	-111	11742576	1934593006
11759	09:14:23.901	00:00:11.759	706	-1024	-768	-1	-1	-1	-1	4	-1024	-768	-1	-1	-1	-1	4		0	0						Fix_sw.jpg	0	880	547	72	111				0	Content		-72	-111	11759174	1934609604
11776	09:14:23.918	00:00:11.775	707	-1024	-768	-1	-1	-1	-1	4	-1024	-768	-1	-1	-1	-1	4		0	0						Fix_sw.jpg	0	880	547	72	111				0	Content		-72	-111	11775841	1934626271
11793	09:14:23.935	00:00:11.792	708	-1024	-768	-1	-1	-1	-1	4	-1024	-768	-1	-1	-1	-1	4		0	0						Fix_sw.jpg	0	880	547	72	111				0	Content		-72	-111	11792741	1934643171
11809	09:14:23.951	00:00:11.809	709	-1024	-768	-1	-1	-1	-1	4	-1024	-768	-1	-1	-1	-1	4		0	0						Fix_sw.jpg	0	880	547	72	111				0	Content		-72	-111	11809409	1934659839
11826	09:14:23.968	00:00:11.826	710	-1024	-768	-1	-1	-1	-1	4	-1024	-768	-1	-1	-1	-1	4		0	0						Fix_sw.jpg	0	880	547	72	111				0	Content		-72	-111	11826407	1934676837
11843	09:14:23.985	00:00:11.843	711	-1024	-768	-1	-1	-1	-1	4	-1024	-768	-1	-1	-1	-1	4		0	0						Fix_sw.jpg	0	880	547	72	111				0	Content		-72	-111	11843074	1934693504
11860	09:14:24.002	00:00:11.859	712	-1024	-768	-1	-1	-1	-1	4	-1024	-768	-1	-1	-1	-1	4		0	0						Fix_sw.jpg	0	880	547	72	111				0	Content		-72	-111	11859742	1934710172
11877	09:14:24.019	00:00:11.877	713	-1024	-768	-1	-1	-1	-1	4	-1024	-768	-1	-1	-1	-1	4		0	0						Fix_sw.jpg	0	880	547	72	111				0	Content		-72	-111	11877016	1934727446
11894	09:14:24.036	00:00:11.894	714	-1024	-768	-1	-1	-1	-1	4	-1024	-768	-1	-1	-1	-1	4		0	0						Fix_sw.jpg	0	880	547	72	111				0	Content		-72	-111	11894263	1934744693
11909	09:14:24.051	00:00:11.909	715	-1024	-768	-1	-1	-1	-1	4	-1024	-768	-1	-1	-1	-1	4		0	0						Fix_sw.jpg	0	880	547	72	111				0	Content		-72	-111	11909139	1934759569
11926	09:14:24.068	00:00:11.925	716	-1024	-768	-1	-1	-1	-1	4	-1024	-768	-1	-1	-1	-1	4		0	0						Fix_sw.jpg	0	880	547	72	111				0	Content		-72	-111	11925759	1934776189
11942	09:14:24.084	00:00:11.942	717	-1024	-768	-1	-1	-1	-1	4	-1024	-768	-1	-1	-1	-1	4		0	0						Fix_sw.jpg	0	880	547	72	111				0	Content		-72	-111	11942383	1934792813
11959	09:14:24.101	00:00:11.959	718	-1024	-768	-1	-1	-1	-1	4	-1024	-768	-1	-1	-1	-1	4		0	0						Fix_sw.jpg	0	880	547	72	111				0	Content		-72	-111	11959007	1934809437
11976	09:14:24.118	00:00:11.975	719	-1024	-768	-1	-1	-1	-1	4	-1024	-768	-1	-1	-1	-1	4		0	0						Fix_sw.jpg	0	880	547	72	111				0	Content		-72	-111	11975756	1934826186
11992	09:14:24.134	00:00:11.992	720	-1024	-768	-1	-1	-1	-1	4	-1024	-768	-1	-1	-1	-1	4		0	0						Fix_sw.jpg	0	880	547	72	111				0	Content		-72	-111	11992388	1934842818
12009	09:14:24.151	00:00:12.009	721	-1024	-768	-1	-1	-1	-1	4	-1024	-768	-1	-1	-1	-1	4		0	0						Fix_sw.jpg	0	880	547	72	111				0	Content		-72	-111	12009002	1934859432
12026	09:14:24.168	00:00:12.025	722	-1024	-768	-1	-1	-1	-1	4	-1024	-768	-1	-1	-1	-1	4		0	0						Fix_sw.jpg	0	880	547	72	111				0	Content		-72	-111	12025625	1934876055
12042	09:14:24.184	00:00:12.042	723	-1024	-768	-1	-1	-1	-1	4	-1024	-768	-1	-1	-1	-1	4		0	0						Fix_sw.jpg	0	880	547	72	111				0	Content		-72	-111	12042373	1934892803
12059	09:14:24.201	00:00:12.058	724	-1024	-768	-1	-1	-1	-1	4	-1024	-768	-1	-1	-1	-1	4		0	0						Fix_sw.jpg	0	880	547	72	111				0	Content		-72	-111	12058994	1934909424
12076	09:14:24.218	00:00:12.075	725	-1024	-768	-1	-1	-1	-1	4	-1024	-768	-1	-1	-1	-1	4		0	0						Fix_sw.jpg	0	880	547	72	111				0	Content		-72	-111	12075620	1934926050
12092	09:14:24.234	00:00:12.092	726	-1024	-768	-1	-1	-1	-1	4	-1024	-768	-1	-1	-1	-1	4		0	0						Fix_sw.jpg	0	880	547	72	111				0	Content		-72	-111	12092247	1934942677
12109	09:14:24.251	00:00:12.108	727	-1024	-768	-1	-1	-1	-1	4	-1024	-768	-1	-1	-1	-1	4		0	0						Fix_sw.jpg	0	880	547	72	111				0	Content		-72	-111	12108994	1934959424
12126	09:14:24.268	00:00:12.125	728	-1024	-768	-1	-1	-1	-1	4	-1024	-768	-1	-1	-1	-1	4		0	0						Fix_sw.jpg	0	880	547	72	111				0	Content		-72	-111	12125617	1934976047
12142	09:14:24.284	00:00:12.142	729	766,6663	976,2193	0,4341939	0,411106	439,953	3,082808	1	734,3651	966,7153	0,4342936	0,4111007	439,9529	3,093752	3	12	767	976						Fix_sw.jpg	0	880	547	72	111	776	838	317	0	Content		695	865	12142240	1934992670
12159	09:14:24.301	00:00:12.158	730	865,7622	920,7097	0,4392041	0,409825	441,6199	3,028897	3	833,9076	910,7631	0,4393506	0,409799	441,6199	3,038754	1	12	834	911						Fix_sw.jpg	0	880	547	72	111	776	838	317	0	Content		762	800	12158865	1935009295
12176	09:14:24.318	00:00:12.175	731	861,7679	950,7626	0,4406412	0,4090271	441,3458	3,105107	3	821,1083	941,3322	0,4406973	0,4090017	441,3458	3,114429	1	12	821	941						Fix_sw.jpg	0	880	547	72	111	776	838	317	0	Content		749	830	12175613	1935026043
12192	09:14:24.334	00:00:12.192	732	-1024	-768	-1	-1	-1	-1	4	-1024	-768	-1	-1	-1	-1	4	12	0	0						Fix_sw.jpg	0	880	547	72	111	776	838	317	0	Content		-72	-111	12192234	1935042664
12209	09:14:24.351	00:00:12.208	733	858,7288	936,0374	0,4458266	0,4071225	449,3137	3,226189	3	808,2963	921,3191	0,443947	0,4071352	441,3458	3,182123	1	12	808	921						Fix_sw.jpg	0	880	547	72	111	776	838	317	0	Content		736	810	12208857	1935059287
12225	09:14:24.367	00:00:12.225	734	1902,811	1021,55	0,4460955	0,4066115	449,3137	3,430305	1	1798,104	996,7031	0,4484393	0,4065903	441,3457	3,388591	3	12	1903	1022						Fix_sw.jpg	0	880	547	72	111	776	838	317	0	Content		1831	911	12225480	1935075910
12242	09:14:24.384	00:00:12.242	735	-1024	-768	-1	-1	-1	-1	4	-1024	-768	-1	-1	-1	-1	4	12	0	0						Fix_sw.jpg	0	880	547	72	111	776	838	317	0	Content		-72	-111	12242230	1935092660
12259	09:14:24.401	00:00:12.258	736	855,3935	952,9934	0,4416519	0,4059483	449,3137	3,226993	1	801,5833	937,9008	0,4440855	0,4059301	441,2783	3,182981	3	12	855	953						Fix_sw.jpg	0	880	547	72	111	776	838	317	0	Content		783	842	12258852	1935109282
12275	09:14:24.417	00:00:12.275	737	896,2361	941,8467	0,4517198	0,4056641	449,3137	3,233656	3	842,2774	926,9854	0,4497986	0,4056734	441,3863	3,189617	1	12	842	927						Fix_sw.jpg	0	880	547	72	111	776	838	317	0	Content		770	816	12275474	1935125904
12292	09:14:24.434	00:00:12.292	738	879,7621	947,348	0,4449609	0,4057941	446,3264	3,179383	1	833,7039	934,4802	0,4464836	0,4057713	441,3864	3,157287	3	12	880	947						Fix_sw.jpg	0	880	547	72	111	776	838	317	0	Content		808	836	12292097	1935142527
12309	09:14:24.451	00:00:12.308	739	-1024	-768	-1	-1	-1	-1	4	-1024	-768	-1	-1	-1	-1	4	12	0	0						Fix_sw.jpg	0	880	547	72	111	776	838	317	0	Content		-72	-111	12308844	1935159274
12325	09:14:24.467	00:00:12.325	740	-1024	-768	-1	-1	-1	-1	4	-1024	-768	-1	-1	-1	-1	4	12	0	0						Fix_sw.jpg	0	880	547	72	111	776	838	317	0	Content		-72	-111	12325466	1935175896
12342	09:14:24.484	00:00:12.342	741	907,2128	965,3372	0,4546573	0,4046654	445,5329	3,177577	3	856,6798	950,9973	0,4530879	0,4046685	439,0717	3,143959	1	12	857	951						Fix_sw.jpg	0	880	547	72	111	776	838	317	0	Content		785	840	12342088	1935192518
12359	09:14:24.501	00:00:12.358	742	-1024	-768	-1	-1	-1	-1	4	-1024	-768	-1	-1	-1	-1	4	12	0	0						Fix_sw.jpg	0	880	547	72	111	776	838	317	0	Content		-72	-111	12358712	1935209142
12363	09:14:24.505																				ImageEnd	16	0	0	Fix_sw.jpg
12375	09:14:24.517	00:00:12.375	743	872,3274	950,7398	0,4558214	0,4037903	445,5329	3,360804	3	826,1888	938,1609	0,4547608	0,4037846	441,057	3,339147	1	12	826	938						No media	0	1024	768	0	0	848	949	317	0	Content		826	938	12375455	1935225885
12392	09:14:24.534	00:00:12.392	744	-1024	-768	-1	-1	-1	-1	4	-1024	-768	-1	-1	-1	-1	4	12	0	0						No media	0	1024	768	0	0	848	949	317	0	Content		0	0	12392112	1935242542
12392	09:14:24.534																				ImageStart	8	0	0	StimuliFarbe_gruen_gelb.png
12409	09:14:24.551	00:00:12.408	745	-1024	-768	-1	-1	-1	-1	4	-1024	-768	-1	-1	-1	-1	4	12	0	0						StimuliFarbe_gruen_gelb.png	0	880	547	72	111	776	838	317	0	Content		-72	-111	12408780	1935259210
12425	09:14:24.567	00:00:12.425	746	879,1952	970,0986	0,4492765	0,4030432	445,5329	3,191953	3	810,8391	951,4767	0,4530951	0,4030172	432,8217	3,115208	1	12	811	951						StimuliFarbe_gruen_gelb.png	0	880	547	72	111	776	838	317	0	Content		739	840	12425404	1935275834
12442	09:14:24.584	00:00:12.442	747	951,3199	984,7815	0,4519724	0,402606	445,5329	3,275611	3	881,6537	965,1667	0,4522599	0,4026054	433,0446	3,198462	1	12	882	965						StimuliFarbe_gruen_gelb.png	0	880	547	72	111	776	838	317	0	Content		810	854	12442029	1935292459
12459	09:14:24.601	00:00:12.458	748	-1024	-768	-1	-1	-1	-1	4	-1024	-768	-1	-1	-1	-1	4	13	0	0						StimuliFarbe_gruen_gelb.png	0	880	547	72	111	999	770	350	0	Content		-72	-111	12458780	1935309210
12475	09:14:24.617	00:00:12.475	749	1179,809	918,0628	0,4494395	0,4019646	445,5329	3,288722	3	1095,841	893,0554	0,4497152	0,4021034	433,5474	3,212579	1	13	1096	893						StimuliFarbe_gruen_gelb.png	0	880	547	72	111	999	770	350	0	Content		1024	782	12475404	1935325834
12492	09:14:24.634	00:00:12.492	750	1160,881	928,9371	0,45234	0,402135	445,5329	3,381685	3	1094,025	911,9301	0,4499041	0,4021535	435,6874	3,321877	1	13	1094	912						StimuliFarbe_gruen_gelb.png	0	880	547	72	111	999	770	350	0	Content		1022	801	12492035	1935342465
12509	09:14:24.651	00:00:12.508	751	1152,052	919,033	0,4485875	0,4021487	445,5329	3,41721	3	1073,663	898,4689	0,4489271	0,4022022	432,9485	3,335704	1	13	1074	898						StimuliFarbe_gruen_gelb.png	0	880	547	72	111	999	770	350	0	Content		1002	787	12508653	1935359083
12525	09:14:24.667	00:00:12.525	752	1124,004	905,159	0,448487	0,4021491	434,2208	3,318921	3	1076,038	888,4202	0,4484691	0,4022209	432,9642	3,322118	1	13	1076	888						StimuliFarbe_gruen_gelb.png	0	880	547	72	111	999	770	350	0	Content		1004	777	12525400	1935375830
12542	09:14:24.684	00:00:12.542	753	1091,593	902,9041	0,4481199	0,4022161	427,8584	3,228049	3	1078,661	892,9539	0,4480684	0,4022062	432,9892	3,281341	1	13	1079	893						StimuliFarbe_gruen_gelb.png	0	880	547	72	111	999	770	350	0	Content		1007	782	12542027	1935392457
12559	09:14:24.701	00:00:12.558	754	1080,741	890,572	0,4476493	0,4023429	425,2422	3,243872	3	1073,063	882,3203	0,4475032	0,4023049	432,9067	3,315079	1	13	1073	882						StimuliFarbe_gruen_gelb.png	0	880	547	72	111	999	770	350	0	Content		1001	771	12558649	1935409079
12575	09:14:24.717	00:00:12.575	755	1077,225	892,8444	0,4471892	0,4023382	425,4764	3,23728	3	1066,012	881,4492	0,4470363	0,4023614	432,8362	3,304493	1	13	1066	881						StimuliFarbe_gruen_gelb.png	0	880	547	72	111	999	770	350	0	Content		994	770	12575276	1935425706
12592	09:14:24.734	00:00:12.592	756	1107,206	903,2164	0,4465506	0,4024448	432,8573	3,303189	3	1063,996	889,4998	0,4465028	0,4024663	432,8573	3,315636	1	13	1064	889						StimuliFarbe_gruen_gelb.png	0	880	547	72	111	999	770	350	0	Content		992	778	12592023	1935442453
12609	09:14:24.751	00:00:12.608	757	1096,133	901,7335	0,4461354	0,4025049	425,8897	3,248295	3	1079,661	889,1499	0,4459622	0,4025529	432,5556	3,309866	1	13	1080	889						StimuliFarbe_gruen_gelb.png	0	880	547	72	111	999	770	350	0	Content		1008	778	12608649	1935459079
12625	09:14:24.767	00:00:12.625	758	1083,62	900,7698	0,4454279	0,4028454	429,7751	3,273487	3	1065,61	890,2553	0,4454559	0,4028303	432,632	3,310352	1	13	1066	890						StimuliFarbe_gruen_gelb.png	0	880	547	72	111	999	770	350	0	Content		994	779	12625273	1935475703
12642	09:14:24.784	00:00:12.641	759	1100,103	885,9337	0,444818	0,4030653	432,5571	3,317041	3	1071,891	873,4963	0,4449137	0,4030626	432,5571	3,331914	1	13	1072	873						StimuliFarbe_gruen_gelb.png	0	880	547	72	111	999	770	350	0	Content		1000	762	12641898	1935492328
12659	09:14:24.801	00:00:12.658	760	1086,213	890,0253	0,4442441	0,4031434	432,4848	3,295376	3	1061,827	876,1415	0,4443909	0,4031697	432,3164	3,310011	1	13	1062	876						StimuliFarbe_gruen_gelb.png	0	880	547	72	111	999	770	350	0	Content		990	765	12658648	1935509078
12675	09:14:24.817	00:00:12.675	761	1116,241	884,0209	0,4441104	0,4032788	432,2143	3,31978	3	1068,644	868,7357	0,444019	0,4033287	432,2143	3,331069	1	13	1069	869						StimuliFarbe_gruen_gelb.png	0	880	547	72	111	999	770	350	0	Content		997	758	12675272	1935525702
12692	09:14:24.834	00:00:12.691	762	1108,644	877,1666	0,4436274	0,4032338	431,9856	3,32661	3	1070,273	865,5126	0,4436201	0,4032124	431,9855	3,339249	1	13	1070	866						StimuliFarbe_gruen_gelb.png	0	880	547	72	111	999	770	350	0	Content		998	755	12691895	1935542325
12709	09:14:24.851	00:00:12.708	763	1118,075	889,2312	0,4432632	0,4028164	432,1175	3,279922	3	1069,138	875,1584	0,4431601	0,4028444	432,1174	3,290081	1	13	1069	875						StimuliFarbe_gruen_gelb.png	0	880	547	72	111	999	770	350	0	Content		997	764	12708520	1935558950
12725	09:14:24.867	00:00:12.725	764	1097,939	877,4408	0,4434662	0,4021899	422,0703	3,264908	3	1055,993	864,8912	0,4427931	0,4022336	432,4706	3,347605	1	13	1056	865						StimuliFarbe_gruen_gelb.png	0	880	547	72	111	999	770	350	0	Content		984	754	12725269	1935575699
12742	09:14:24.884	00:00:12.741	765	1127,039	890,8633	0,4447124	0,4013208	441,096	3,390094	3	1078,383	879,3658	0,444651	0,4012962	441,096	3,400313	1	13	1078	879						StimuliFarbe_gruen_gelb.png	0	880	547	72	111	999	770	350	0	Content		1006	768	12741894	1935592324
12759	09:14:24.901	00:00:12.758	766	1130,577	898,3098	0,442327	0,4006446	431,9189	3,269594	3	1073,691	880,6678	0,442155	0,400741	431,9189	3,278064	1	13	1074	881						StimuliFarbe_gruen_gelb.png	0	880	547	72	111	999	770	350	0	Content		1002	770	12758517	1935608947
12775	09:14:24.917	00:00:12.775	767	1108,842	897,9347	0,4418151	0,400003	431,8774	3,237828	3	1080,347	878,5809	0,4419252	0,4001364	431,8774	3,252098	1	13	1080	879						StimuliFarbe_gruen_gelb.png	0	880	547	72	111	999	770	350	0	Content		1008	768	12775140	1935625570
12792	09:14:24.934	00:00:12.791	768	1097,209	908,6576	0,4417351	0,3991336	431,5916	3,318038	3	1067,255	881,431	0,4418465	0,3994146	431,5916	3,332231	1	13	1067	881						StimuliFarbe_gruen_gelb.png	0	880	547	72	111	999	770	350	0	Content		995	770	12791891	1935642321
12809	09:14:24.951	00:00:12.808	769	1026,219	889,0737	0,4434556	0,3988991	431,4588	3,338095	3	990,0665	872,0931	0,4434961	0,398992	431,4588	3,349247	1	14	990	872						StimuliFarbe_gruen_gelb.png	0	880	547	72	111	748	815	117	0	Content		918	761	12808517	1935658947
12825	09:14:24.967	00:00:12.825	770	909,0438	917,8372	0,4464409	0,3978452	417,1734	3,24017	3	865,455	909,5846	0,445649	0,3979089	431,978	3,353682	1	14	865	910						StimuliFarbe_gruen_gelb.png	0	880	547	72	111	748	815	117	0	Content		793	799	12825140	1935675570
12842	09:14:24.984	00:00:12.841	771	805,6597	946,5414	0,4457009	0,3962482	431,2091	3,345978	3	792,0712	924,5891	0,4460311	0,396476	431,209	3,359098	1	14	792	925						StimuliFarbe_gruen_gelb.png	0	880	547	72	111	748	815	117	0	Content		720	814	12841765	1935692195
12859	09:14:25.001	00:00:12.858	772	848,4108	957,3422	0,4445979	0,3944485	435,3482	3,433235	3	812,9223	926,8765	0,4459896	0,3947814	431,3495	3,415873	1	14	813	927						StimuliFarbe_gruen_gelb.png	0	880	547	72	111	748	815	117	0	Content		741	816	12858512	1935708942
12875	09:14:25.017	00:00:12.875	773	887,5422	928,1527	0,4485203	0,3926823	424,5383	3,316435	3	842,5252	919,1803	0,4459539	0,3927231	431,8302	3,376789	1	14	843	919						StimuliFarbe_gruen_gelb.png	0	880	547	72	111	748	815	117	0	Content		771	808	12875147	1935725577
12892	09:14:25.034	00:00:12.891	774	827,2447	944,7827	0,443809	0,3894798	424,5383	3,232091	3	799,8691	934,754	0,4440058	0,3894737	424,5383	3,242493	1	14	800	935						StimuliFarbe_gruen_gelb.png	0	880	547	72	111	748	815	117	0	Content		728	824	12891765	1935742195
12908	09:14:25.050	00:00:12.908	775	848,4532	944,0125	0,4461974	0,3864583	431,7191	3,292141	3	820,0634	933,6454	0,4463444	0,3864528	431,7191	3,303912	1	14	820	934						StimuliFarbe_gruen_gelb.png	0	880	547	72	111	748	815	117	0	Content		748	823	12908390	1935758820
12925	09:14:25.067	00:00:12.925	776	-1024	-768	-1	-1	-1	-1	4	-1024	-768	-1	-1	-1	-1	4	15	0	0						StimuliFarbe_gruen_gelb.png	0	880	547	72	111	770	857	316	0	Content		-72	-111	12925139	1935775569
12942	09:14:25.084	00:00:12.941	777	-1024	-768	-1	-1	-1	-1	4	-1024	-768	-1	-1	-1	-1	4	15	0	0						StimuliFarbe_gruen_gelb.png	0	880	547	72	111	770	857	316	0	Content		-72	-111	12941761	1935792191
12958	09:14:25.100	00:00:12.958	778	920,1335	974,4573	0,4483363	0,3744194	431,7191	3,097109	3	893,0854	964,1738	0,4485278	0,3744136	431,7191	3,108138	1	15	893	964						StimuliFarbe_gruen_gelb.png	0	880	547	72	111	770	857	316	0	Content		821	853	12958389	1935808819
12975	09:14:25.117	00:00:12.975	779	-1024	-768	-1	-1	-1	-1	4	-1024	-768	-1	-1	-1	-1	4	15	0	0						StimuliFarbe_gruen_gelb.png	0	880	547	72	111	770	857	316	0	Content		-72	-111	12975138	1935825568
12992	09:14:25.134	00:00:12.991	780	854,9257	967,5906	0,4505741	0,3669725	431,7191	3,27926	3	827,0375	957,5583	0,4507656	0,3669668	431,7191	3,290052	1	15	827	958						StimuliFarbe_gruen_gelb.png	0	880	547	72	111	770	857	316	0	Content		755	847	12991761	1935842191
13008	09:14:25.150	00:00:13.008	781	869,7392	984,4254	0,4521931	0,3635384	431,7191	3,207975	3	841,8766	974,5813	0,4523847	0,3635327	431,7191	3,218838	1	15	842	975						StimuliFarbe_gruen_gelb.png	0	880	547	72	111	770	857	316	0	Content		770	864	13008384	1935858814
13025	09:14:25.167	00:00:13.025	782	840,6165	948,6469	0,4548569	0,360956	431,7191	3,382278	1	811,3288	938,3318	0,4549597	0,3609511	431,7191	3,395261	3	15	841	949						StimuliFarbe_gruen_gelb.png	0	880	547	72	111	770	857	316	0	Content		769	838	13025008	1935875438
13042	09:14:25.184	00:00:13.041	783	853,883	941,5206	0,4556045	0,3586607	435,9286	3,542148	3	814,373	938,9057	0,4564576	0,3584741	433,2545	3,534589	1	15	814	939						StimuliFarbe_gruen_gelb.png	0	880	547	72	111	770	857	316	0	Content		742	828	13041757	1935892187
13058	09:14:25.200	00:00:13.058	784	-1024	-768	-1	-1	-1	-1	4	-1024	-768	-1	-1	-1	-1	4	15	0	0						StimuliFarbe_gruen_gelb.png	0	880	547	72	111	770	857	316	0	Content		-72	-111	13058382	1935908812
13075	09:14:25.217	00:00:13.075	785	891,6711	997,1926	0,4605417	0,3547263	435,9286	3,388051	3	863,8221	987,3777	0,4607304	0,3547208	435,9286	3,399636	1	15	864	987						StimuliFarbe_gruen_gelb.png	0	880	547	72	111	770	857	316	0	Content		792	876	13075006	1935925436
13092	09:14:25.234	00:00:13.091	786	893,0273	999,1921	0,4620183	0,3541415	435,9286	3,304255	3	865,0032	989,3326	0,462207	0,354136	435,9286	3,315602	1	15	865	989						StimuliFarbe_gruen_gelb.png	0	880	547	72	111	770	857	316	0	Content		793	878	13091631	1935942061
13108	09:14:25.250	00:00:13.108	787	875,7785	997,7997	0,4633666	0,3535998	435,9286	3,3408	3	847,5757	988,0558	0,4635553	0,3535943	435,9286	3,352111	1	15	848	988						StimuliFarbe_gruen_gelb.png	0	880	547	72	111	770	857	316	0	Content		776	877	13108381	1935958811
13125	09:14:25.267	00:00:13.125	788	856,2452	970,5987	0,4625676	0,3538108	435,9286	3,543356	3	826,8167	960,5356	0,4626687	0,3538061	435,9286	3,557019	1	15	827	961						StimuliFarbe_gruen_gelb.png	0	880	547	72	111	770	857	316	0	Content		755	850	13125003	1935975433
13142	09:14:25.284	00:00:13.141	789	887,5183	983,2165	0,4656278	0,3534516	435,9286	3,382349	3	859,6786	973,1318	0,4658166	0,3534461	435,9286	3,393833	1	15	860	973						StimuliFarbe_gruen_gelb.png	0	880	547	72	111	770	857	316	0	Content		788	862	13141629	1935992059
13158	09:14:25.300	00:00:13.158	790	856,3975	978,4014	0,4643445	0,3536969	435,9286	3,478185	3	826,7248	968,4315	0,4644457	0,3536921	435,9286	3,491633	1	15	827	968						StimuliFarbe_gruen_gelb.png	0	880	547	72	111	770	857	316	0	Content		755	857	13158252	1936008682
13175	09:14:25.317	00:00:13.175	791	877,0258	977,5293	0,4662254	0,3531148	431,8838	3,413699	3	848,8016	967,3954	0,4663722	0,3531097	431,8838	3,426278	1	15	849	967						StimuliFarbe_gruen_gelb.png	0	880	547	72	111	770	857	316	0	Content		777	856	13175002	1936025432
13192	09:14:25.334	00:00:13.191	792	869,9077	988,5372	0,4665453	0,3526888	431,8838	3,442762	3	842,2592	978,7938	0,4667369	0,3526832	431,8838	3,454293	1	15	842	979						StimuliFarbe_gruen_gelb.png	0	880	547	72	111	770	857	316	0	Content		770	868	13191627	1936042057
13208	09:14:25.350	00:00:13.208	793	-1024	-768	-1	-1	-1	-1	4	-1024	-768	-1	-1	-1	-1	4	15	0	0						StimuliFarbe_gruen_gelb.png	0	880	547	72	111	770	857	316	0	Content		-72	-111	13208249	1936058679
13225	09:14:25.367	00:00:13.224	794	1094,324	1002,901	0,5492066	0,3321902	431,6949	3,487997	3	858,5986	982,6688	0,4673334	0,3522308	431,6949	3,439444	1	15	859	983						StimuliFarbe_gruen_gelb.png	0	880	547	72	111	770	857	316	0	Content		787	872	13224871	1936075301
13242	09:14:25.384	00:00:13.241	795	-1024	-768	-1	-1	-1	-1	4	-1024	-768	-1	-1	-1	-1	4	16	0	0						StimuliFarbe_gruen_gelb.png	0	880	547	72	111	818	856	116	0	Content		-72	-111	13241624	1936092054
13258	09:14:25.400	00:00:13.258	796	1095,873	984,7361	0,6205752	0,3128037	404,5804	3,340331	0	854,4932	969,405	0,4669848	0,3516564	431,6698	3,417946	0	16	975	977						StimuliFarbe_gruen_gelb.png	0	880	547	72	111	818	856	116	0	Content		903	866	13258250	1936108680
13275	09:14:25.417	00:00:13.274	797	-1024	-768	-1	-1	-1	-1	4	868,533	955,7148	0,4668169	0,3517538	432,4068	3,551766	0	16	869	956						StimuliFarbe_gruen_gelb.png	0	880	547	72	111	818	856	116	0	Content		797	845	13274872	1936125302
13291	09:14:25.433	00:00:13.291	798	-1024	-768	-1	-1	-1	-1	4	-1024	-768	-1	-1	-1	-1	4	16	0	0						StimuliFarbe_gruen_gelb.png	0	880	547	72	111	818	856	116	0	Content		-72	-111	13291498	1936141928
13308	09:14:25.450	00:00:13.308	799	1112,048	890,9578	0,6191518	0,3145028	404,5804	3,745878	0	913,7527	951,214	0,4726671	0,3518171	459,9574	3,886929	0	16	1013	921						StimuliFarbe_gruen_gelb.png	0	880	547	72	111	818	856	116	0	Content		941	810	13308244	1936158674
13325	09:14:25.467	00:00:13.324	800	-1024	-768	-1	-1	-1	-1	4	912,1959	983,5703	0,4555093	0,3529756	459,9574	3,740469	0	16	912	984						StimuliFarbe_gruen_gelb.png	0	880	547	72	111	818	856	116	0	Content		840	873	13324870	1936175300
13341	09:14:25.483	00:00:13.341	801	-1024	-768	-1	-1	-1	-1	4	951,3254	1001,282	0,4699459	0,353418	459,9574	3,744791	0	16	951	1001						StimuliFarbe_gruen_gelb.png	0	880	547	72	111	818	856	116	0	Content		879	890	13341494	1936191924
13358	09:14:25.500	00:00:13.358	802	-1024	-768	-1	-1	-1	-1	4	834,2036	957,7517	0,4605827	0,3547648	431,385	3,544321	0	17	834	958						StimuliFarbe_gruen_gelb.png	0	880	547	72	111	762	843	200	0	Content		762	847	13358118	1936208548
13375	09:14:25.517	00:00:13.374	803	-1024	-768	-1	-1	-1	-1	4	158,7359	973,0502	0,4523898	0,3558335	434,3242	3,646935	0	17	159	973						StimuliFarbe_gruen_gelb.png	0	880	547	72	111	762	843	200	0	Content		87	862	13374869	1936225299
13391	09:14:25.533	00:00:13.391	804	-1024	-768	-1	-1	-1	-1	4	829,9944	954,581	0,4560573	0,3569702	434,3242	3,594983	0	17	830	955						StimuliFarbe_gruen_gelb.png	0	880	547	72	111	762	843	200	0	Content		758	844	13391493	1936241923
13408	09:14:25.550	00:00:13.408	805	-1024	-768	-1	-1	-1	-1	4	836,8384	958,0669	0,4561825	0,3579616	434,3242	3,57646	0	17	837	958						StimuliFarbe_gruen_gelb.png	0	880	547	72	111	762	843	200	0	Content		765	847	13408119	1936258549
13425	09:14:25.567	00:00:13.424	806	-1024	-768	-1	-1	-1	-1	4	810,2441	948,5024	0,4519809	0,3603067	434,3242	3,638363	0	17	810	949						StimuliFarbe_gruen_gelb.png	0	880	547	72	111	762	843	200	0	Content		738	838	13424785	1936275215
13441	09:14:25.583	00:00:13.441	807	-1024	-768	-1	-1	-1	-1	4	-1024	-768	-1	-1	-1	-1	4	17	0	0						StimuliFarbe_gruen_gelb.png	0	880	547	72	111	762	843	200	0	Content		-72	-111	13441410	1936291840
13458	09:14:25.600	00:00:13.458	808	-1024	-768	-1	-1	-1	-1	4	839,0618	954,1035	0,447899	0,3657342	434,3242	3,639577	0	17	839	954						StimuliFarbe_gruen_gelb.png	0	880	547	72	111	762	843	200	0	Content		767	843	13458035	1936308465
13475	09:14:25.617	00:00:13.474	809	-1024	-768	-1	-1	-1	-1	4	850,7696	952,4178	0,4500388	0,3680749	441,5556	3,553813	0	17	851	952						StimuliFarbe_gruen_gelb.png	0	880	547	72	111	762	843	200	0	Content		779	841	13474787	1936325217
13491	09:14:25.633	00:00:13.491	810	-1024	-768	-1	-1	-1	-1	4	852,1671	951,0583	0,4441541	0,3705972	434,2347	3,51588	0	17	852	951						StimuliFarbe_gruen_gelb.png	0	880	547	72	111	762	843	200	0	Content		780	840	13491409	1936341839
13508	09:14:25.650	00:00:13.508	811	-1024	-768	-1	-1	-1	-1	4	-1024	-768	-1	-1	-1	-1	4	17	0	0						StimuliFarbe_gruen_gelb.png	0	880	547	72	111	762	843	200	0	Content		-72	-111	13508044	1936358474
13525	09:14:25.667	00:00:13.524	812	-1024	-768	-1	-1	-1	-1	4	-1024	-768	-1	-1	-1	-1	4	17	0	0						StimuliFarbe_gruen_gelb.png	0	880	547	72	111	762	843	200	0	Content		-72	-111	13524674	1936375104
13541	09:14:25.683	00:00:13.541	813	-1024	-768	-1	-1	-1	-1	4	827,481	953,8936	0,4392237	0,3718111	423,1213	3,42601	0	17	827	954						StimuliFarbe_gruen_gelb.png	0	880	547	72	111	762	843	200	0	Content		755	843	13541421	1936391851
13558	09:14:25.700	00:00:13.558	814	-1024	-768	-1	-1	-1	-1	4	-1024	-768	-1	-1	-1	-1	4		0	0						StimuliFarbe_gruen_gelb.png	0	880	547	72	111				0	Content		-72	-111	13558034	1936408464
13575	09:14:25.717	00:00:13.574	815	-1024	-768	-1	-1	-1	-1	4	-1024	-768	-1	-1	-1	-1	4		0	0						StimuliFarbe_gruen_gelb.png	0	880	547	72	111				0	Content		-72	-111	13574664	1936425094
13591	09:14:25.733	00:00:13.591	816	-1024	-768	-1	-1	-1	-1	4	-1024	-768	-1	-1	-1	-1	4		0	0						StimuliFarbe_gruen_gelb.png	0	880	547	72	111				0	Content		-72	-111	13591348	1936441778
13608	09:14:25.750	00:00:13.608	817	-1024	-768	-1	-1	-1	-1	4	-1024	-768	-1	-1	-1	-1	4		0	0						StimuliFarbe_gruen_gelb.png	0	880	547	72	111				0	Content		-72	-111	13608016	1936458446
13625	09:14:25.767	00:00:13.624	818	-1024	-768	-1	-1	-1	-1	4	-1024	-768	-1	-1	-1	-1	4		0	0						StimuliFarbe_gruen_gelb.png	0	880	547	72	111				0	Content		-72	-111	13624657	1936475087
13641	09:14:25.783	00:00:13.641	819	-1024	-768	-1	-1	-1	-1	4	-1024	-768	-1	-1	-1	-1	4		0	0						StimuliFarbe_gruen_gelb.png	0	880	547	72	111				0	Content		-72	-111	13641280	1936491710
13658	09:14:25.800	00:00:13.657	820	-1024	-768	-1	-1	-1	-1	4	-1024	-768	-1	-1	-1	-1	4		0	0						StimuliFarbe_gruen_gelb.png	0	880	547	72	111				0	Content		-72	-111	13657948	1936508378
13675	09:14:25.817	00:00:13.674	821	-1024	-768	-1	-1	-1	-1	4	-1024	-768	-1	-1	-1	-1	4		0	0						StimuliFarbe_gruen_gelb.png	0	880	547	72	111				0	Content		-72	-111	13674655	1936525085
13691	09:14:25.833	00:00:13.691	822	-1024	-768	-1	-1	-1	-1	4	-1024	-768	-1	-1	-1	-1	4		0	0						StimuliFarbe_gruen_gelb.png	0	880	547	72	111				0	Content		-72	-111	13691278	1936541708
13708	09:14:25.850	00:00:13.707	823	-1024	-768	-1	-1	-1	-1	4	-1024	-768	-1	-1	-1	-1	4		0	0						StimuliFarbe_gruen_gelb.png	0	880	547	72	111				0	Content		-72	-111	13707946	1936558376
13725	09:14:25.867	00:00:13.724	824	-1024	-768	-1	-1	-1	-1	4	-1024	-768	-1	-1	-1	-1	4		0	0						StimuliFarbe_gruen_gelb.png	0	880	547	72	111				0	Content		-72	-111	13724609	1936575039
13741	09:14:25.883	00:00:13.741	825	-1024	-768	-1	-1	-1	-1	4	-1024	-768	-1	-1	-1	-1	4		0	0						StimuliFarbe_gruen_gelb.png	0	880	547	72	111				0	Content		-72	-111	13741277	1936591707
13758	09:14:25.900	00:00:13.757	826	-1024	-768	-1	-1	-1	-1	4	-1024	-768	-1	-1	-1	-1	4		0	0						StimuliFarbe_gruen_gelb.png	0	880	547	72	111				0	Content		-72	-111	13757896	1936608326
13775	09:14:25.917	00:00:13.774	827	-1024	-768	-1	-1	-1	-1	4	-1024	-768	-1	-1	-1	-1	4		0	0						StimuliFarbe_gruen_gelb.png	0	880	547	72	111				0	Content		-72	-111	13774521	1936624951
13791	09:14:25.933	00:00:13.791	828	-1024	-768	-1	-1	-1	-1	4	-1024	-768	-1	-1	-1	-1	4		0	0						StimuliFarbe_gruen_gelb.png	0	880	547	72	111				0	Content		-72	-111	13791208	1936641638
13808	09:14:25.950	00:00:13.807	829	-1024	-768	-1	-1	-1	-1	4	-1024	-768	-1	-1	-1	-1	4		0	0						StimuliFarbe_gruen_gelb.png	0	880	547	72	111				0	Content		-72	-111	13807876	1936658306
13825	09:14:25.967	00:00:13.824	830	-1024	-768	-1	-1	-1	-1	4	-1024	-768	-1	-1	-1	-1	4		0	0						StimuliFarbe_gruen_gelb.png	0	880	547	72	111				0	Content		-72	-111	13824521	1936674951
13841	09:14:25.983	00:00:13.841	831	-1024	-768	-1	-1	-1	-1	4	-1024	-768	-1	-1	-1	-1	4		0	0						StimuliFarbe_gruen_gelb.png	0	880	547	72	111				0	Content		-72	-111	13841144	1936691574
13858	09:14:26.000	00:00:13.857	832	-1024	-768	-1	-1	-1	-1	4	-1024	-768	-1	-1	-1	-1	4		0	0						StimuliFarbe_gruen_gelb.png	0	880	547	72	111				0	Content		-72	-111	13857766	1936708196
13875	09:14:26.017	00:00:13.874	833	-1024	-768	-1	-1	-1	-1	4	-1024	-768	-1	-1	-1	-1	4		0	0						StimuliFarbe_gruen_gelb.png	0	880	547	72	111				0	Content		-72	-111	13874513	1936724943
13891	09:14:26.033	00:00:13.891	834	-1024	-768	-1	-1	-1	-1	4	-1024	-768	-1	-1	-1	-1	4		0	0						StimuliFarbe_gruen_gelb.png	0	880	547	72	111				0	Content		-72	-111	13891146	1936741576
13908	09:14:26.050	00:00:13.907	835	-1024	-768	-1	-1	-1	-1	4	-1024	-768	-1	-1	-1	-1	4		0	0						StimuliFarbe_gruen_gelb.png	0	880	547	72	111				0	Content		-72	-111	13907776	1936758206
13924	09:14:26.066	00:00:13.924	836	-1024	-768	-1	-1	-1	-1	4	-1024	-768	-1	-1	-1	-1	4		0	0						StimuliFarbe_gruen_gelb.png	0	880	547	72	111				0	Content		-72	-111	13924385	1936774815
13941	09:14:26.083	00:00:13.941	837	-1024	-768	-1	-1	-1	-1	4	-1024	-768	-1	-1	-1	-1	4		0	0						StimuliFarbe_gruen_gelb.png	0	880	547	72	111				0	Content		-72	-111	13941133	1936791563
13958	09:14:26.100	00:00:13.957	838	-1024	-768	-1	-1	-1	-1	4	-1024	-768	-1	-1	-1	-1	4		0	0						StimuliFarbe_gruen_gelb.png	0	880	547	72	111				0	Content		-72	-111	13957765	1936808195
13974	09:14:26.116	00:00:13.974	839	1255,822	908,7958	0,4186967	0,378239	414,3904	3,322407	3	1239,109	896,4223	0,4189008	0,3782328	414,3904	3,341662	1	18	1239	896						StimuliFarbe_gruen_gelb.png	0	880	547	72	111	1193	807	233	0	Content		1167	785	13974384	1936824814
13991	09:14:26.133	00:00:13.991	840	1266,501	932,8844	0,4202605	0,377795	417,5094	3,491039	3	1251,288	922,1185	0,4204673	0,3777663	417,5094	3,511958	1	18	1251	922						StimuliFarbe_gruen_gelb.png	0	880	547	72	111	1193	807	233	0	Content		1179	811	13991009	1936841439
14008	09:14:26.150	00:00:14.007	841	-1024	-768	-1	-1	-1	-1	4	-1024	-768	-1	-1	-1	-1	4	18	0	0						StimuliFarbe_gruen_gelb.png	0	880	547	72	111	1193	807	233	0	Content		-72	-111	14007755	1936858185
14024	09:14:26.166	00:00:14.024	842	1270,762	915,5602	0,4205611	0,3773448	414,5548	3,376991	3	1255,717	904,4464	0,4207703	0,3773158	414,5548	3,397638	1	18	1256	904						StimuliFarbe_gruen_gelb.png	0	880	547	72	111	1193	807	233	0	Content		1184	793	14024381	1936874811
14041	09:14:26.183	00:00:14.041	843	1295,35	936,6528	0,4215479	0,3770937	417,006	3,385367	3	1280,676	925,772	0,4217551	0,377065	417,006	3,406657	1	18	1281	926						StimuliFarbe_gruen_gelb.png	0	880	547	72	111	1193	807	233	0	Content		1209	815	14041004	1936891434
14058	09:14:26.200	00:00:14.057	844	-1024	-768	-1	-1	-1	-1	4	-1024	-768	-1	-1	-1	-1	4	18	0	0						StimuliFarbe_gruen_gelb.png	0	880	547	72	111	1193	807	233	0	Content		-72	-111	14057631	1936908061
14074	09:14:26.216	00:00:14.074	845	1294,925	923,7284	0,421777	0,3767822	416,9182	3,335544	3	1280,098	912,5691	0,4219843	0,3767535	416,9182	3,356537	1	18	1280	913						StimuliFarbe_gruen_gelb.png	0	880	547	72	111	1193	807	233	0	Content		1208	802	14074378	1936924808
14091	09:14:26.233	00:00:14.091	846	1254,421	912,0748	0,420949	0,3773249	414,5301	3,37521	3	1239,074	900,9922	0,4211581	0,3772959	414,5301	3,395627	1	18	1239	901						StimuliFarbe_gruen_gelb.png	0	880	547	72	111	1193	807	233	0	Content		1167	790	14091001	1936941431
14108	09:14:26.250	00:00:14.107	847	-1024	-768	-1	-1	-1	-1	4	-1024	-768	-1	-1	-1	-1	4	18	0	0						StimuliFarbe_gruen_gelb.png	0	880	547	72	111	1193	807	233	0	Content		-72	-111	14107625	1936958055
14124	09:14:26.266	00:00:14.124	848	1279,311	928,8666	0,4198486	0,3774522	413,6239	3,349888	3	1264,717	918,0122	0,4200584	0,3774231	413,6239	3,371032	1	18	1265	918						StimuliFarbe_gruen_gelb.png	0	880	547	72	111	1193	807	233	0	Content		1193	807	14124377	1936974807
14141	09:14:26.283	00:00:14.140	849	1281,47	936,637	0,4193543	0,3772676	413,9486	3,336451	3	1266,627	925,8782	0,4195639	0,3772385	413,9486	3,357234	1	18	1267	926						StimuliFarbe_gruen_gelb.png	0	880	547	72	111	1193	807	233	0	Content		1195	815	14140999	1936991429
14158	09:14:26.300	00:00:14.157	850	-1024	-768	-1	-1	-1	-1	4	-1024	-768	-1	-1	-1	-1	4	18	0	0						StimuliFarbe_gruen_gelb.png	0	880	547	72	111	1193	807	233	0	Content		-72	-111	14157623	1937008053
14174	09:14:26.316	00:00:14.174	851	-1024	-768	-1	-1	-1	-1	4	-1024	-768	-1	-1	-1	-1	4	18	0	0						StimuliFarbe_gruen_gelb.png	0	880	547	72	111	1193	807	233	0	Content		-72	-111	14174281	1937024711
14191	09:14:26.333	00:00:14.190	852	-1024	-768	-1	-1	-1	-1	4	-1024	-768	-1	-1	-1	-1	4	18	0	0						StimuliFarbe_gruen_gelb.png	0	880	547	72	111	1193	807	233	0	Content		-72	-111	14190949	1937041379
14208	09:14:26.350	00:00:14.207	853	1309,414	919,4265	0,4150425	0,377139	409,7299	3,330904	3	1296,184	908,3291	0,4152554	0,3771095	409,7299	3,353016	1	19	1296	908						StimuliFarbe_gruen_gelb.png	0	880	547	72	111	1228	790	550	0	Content		1224	797	14207574	1937058004
14224	09:14:26.366	00:00:14.224	854	1297,965	934,4758	0,4140605	0,3775281	409,3756	3,286305	3	1284,045	923,6951	0,4142737	0,3774985	409,3756	3,307489	1	19	1284	924						StimuliFarbe_gruen_gelb.png	0	880	547	72	111	1228	790	550	0	Content		1212	813	14224322	1937074752
14241	09:14:26.383	00:00:14.240	855	1338,972	920,0638	0,4145031	0,3781188	413,9238	3,294242	3	1326,008	908,7314	0,4147125	0,3780898	413,9238	3,31683	1	19	1326	909						StimuliFarbe_gruen_gelb.png	0	880	547	72	111	1228	790	550	0	Content		1254	798	14240945	1937091375
14258	09:14:26.400	00:00:14.257	856	1314,407	904,5324	0,4135785	0,3781587	413,2019	3,287033	3	1301,015	893,0608	0,4137885	0,3781296	413,2019	3,309224	1	19	1301	893						StimuliFarbe_gruen_gelb.png	0	880	547	72	111	1228	790	550	0	Content		1229	782	14257571	1937108001
14274	09:14:26.416	00:00:14.274	857	1350,929	927,3931	0,4137072	0,3780619	416,1539	3,184915	3	1337,531	916,0294	0,4139149	0,3780331	416,1539	3,206894	1	19	1338	916						StimuliFarbe_gruen_gelb.png	0	880	547	72	111	1228	790	550	0	Content		1266	805	14274195	1937124625
14291	09:14:26.433	00:00:14.290	858	1306,005	885,2802	0,4121453	0,3782319	411,7437	3,253218	3	1292,476	873,5026	0,4123566	0,3782026	411,7437	3,275039	1	19	1292	874						StimuliFarbe_gruen_gelb.png	0	880	547	72	111	1228	790	550	0	Content		1220	763	14290942	1937141372
14308	09:14:26.450	00:00:14.307	859	1332,236	907,5562	0,4118919	0,3782565	411,0535	3,250804	3	1304,542	895,8898	0,4119775	0,3782279	411,0535	3,268585	1	19	1305	896						StimuliFarbe_gruen_gelb.png	0	880	547	72	111	1228	790	550	0	Content		1233	785	14307569	1937157999
14324	09:14:26.466	00:00:14.324	860	1313,481	912,8024	0,411711	0,3783142	411,7936	3,228265	3	1299,587	901,4603	0,4119221	0,3782849	411,7936	3,249407	1	19	1300	901						StimuliFarbe_gruen_gelb.png	0	880	547	72	111	1228	790	550	0	Content		1228	790	14324193	1937174623
14341	09:14:26.483	00:00:14.340	861	1303,622	917,8702	0,4116939	0,3775204	411,5446	3,265525	3	1289,843	906,7216	0,4119053	0,3774911	411,5446	3,287055	1	19	1290	907						StimuliFarbe_gruen_gelb.png	0	880	547	72	111	1228	790	550	0	Content		1218	796	14340942	1937191372
14358	09:14:26.500	00:00:14.357	862	1318,262	901,7206	0,4128816	0,3775291	414,7112	3,294223	3	1304,518	890,1052	0,4130904	0,3775001	414,7112	3,315966	1	19	1305	890						StimuliFarbe_gruen_gelb.png	0	880	547	72	111	1228	790	550	0	Content		1233	779	14357565	1937207995
14374	09:14:26.516	00:00:14.374	863	1324,982	905,4391	0,413265	0,3774348	414,1627	3,313505	3	1290,178	893,6765	0,413289	0,3774069	414,1627	3,329503	1	19	1290	894						StimuliFarbe_gruen_gelb.png	0	880	547	72	111	1228	790	550	0	Content		1218	783	14374190	1937224620
14391	09:14:26.533	00:00:14.390	864	1297,789	890,8157	0,4137328	0,377165	414,5811	3,297421	3	1271,83	879,0551	0,4138368	0,3771367	414,5811	3,315537	1	19	1272	879						StimuliFarbe_gruen_gelb.png	0	880	547	72	111	1228	790	550	0	Content		1200	768	14390813	1937241243
14408	09:14:26.550	00:00:14.407	865	-1024	-768	-1	-1	-1	-1	4	-1024	-768	-1	-1	-1	-1	4	19	0	0						StimuliFarbe_gruen_gelb.png	0	880	547	72	111	1228	790	550	0	Content		-72	-111	14407564	1937257994
14424	09:14:26.566	00:00:14.424	866	1321,394	910,9768	0,4143548	0,3761509	414,1942	3,236238	3	1307,276	899,4595	0,414564	0,3761219	414,1942	3,257263	1	19	1307	899						StimuliFarbe_gruen_gelb.png	0	880	547	72	111	1228	790	550	0	Content		1235	788	14424184	1937274614
14441	09:14:26.583	00:00:14.440	867	1318,652	923,4486	0,4147685	0,3750681	414,0037	3,205195	3	1304,674	912,2032	0,4149779	0,3750391	414,0037	3,226563	1	19	1305	912						StimuliFarbe_gruen_gelb.png	0	880	547	72	111	1228	790	550	0	Content		1233	801	14440808	1937291238
14457	09:14:26.599	00:00:14.457	868	1330,274	913,0045	0,4156936	0,3741264	415,2645	3,292343	3	1316,831	901,4977	0,415902	0,3740976	415,2645	3,314538	1	19	1317	901						StimuliFarbe_gruen_gelb.png	0	880	547	72	111	1228	790	550	0	Content		1245	790	14457433	1937307863
14474	09:14:26.616	00:00:14.474	869	1313,616	930,8278	0,4153723	0,3726014	412,0868	3,310743	3	1300,165	919,8327	0,4155833	0,3725722	412,0868	3,332832	1	19	1300	920						StimuliFarbe_gruen_gelb.png	0	880	547	72	111	1228	790	550	0	Content		1228	809	14474183	1937324613
14491	09:14:26.633	00:00:14.490	870	1296,343	907,836	0,41649	0,371392	413,9204	3,338447	3	1282,3	896,4321	0,4166995	0,371363	413,9204	3,360098	1	19	1282	896						StimuliFarbe_gruen_gelb.png	0	880	547	72	111	1228	790	550	0	Content		1210	785	14490806	1937341236
14507	09:14:26.649	00:00:14.507	871	1293,236	920,1141	0,4168521	0,3702855	412,8839	3,319631	3	1279,234	908,9839	0,4170625	0,3702564	412,8839	3,341312	1	19	1279	909						StimuliFarbe_gruen_gelb.png	0	880	547	72	111	1228	790	550	0	Content		1207	798	14507430	1937357860
14524	09:14:26.666	00:00:14.524	872	1306,945	916,9926	0,4172837	0,3703346	412,3907	3,263427	3	1292,921	905,6786	0,4174944	0,3703054	412,3907	3,284742	1	19	1293	906						StimuliFarbe_gruen_gelb.png	0	880	547	72	111	1228	790	550	0	Content		1221	795	14524065	1937374495
14541	09:14:26.683	00:00:14.540	873	1321,125	914,6245	0,4182172	0,3705093	414,4417	3,274093	3	1307,392	903,1599	0,4184264	0,3704804	414,4417	3,295937	1	19	1307	903						StimuliFarbe_gruen_gelb.png	0	880	547	72	111	1228	790	550	0	Content		1235	792	14540803	1937391233
14557	09:14:26.699	00:00:14.557	874	1303,641	904,6815	0,4185495	0,3706826	414,3894	3,336658	3	1289,904	893,1721	0,4187587	0,3706536	414,3894	3,35877	1	19	1290	893						StimuliFarbe_gruen_gelb.png	0	880	547	72	111	1228	790	550	0	Content		1218	782	14557432	1937407862
14574	09:14:26.716	00:00:14.574	875	1327,58	926,0202	0,4189217	0,3705847	414,5347	3,265127	3	1314,133	914,7589	0,4191308	0,3705558	414,5347	3,287381	1	19	1314	915						StimuliFarbe_gruen_gelb.png	0	880	547	72	111	1228	790	550	0	Content		1242	804	14574069	1937424499
14591	09:14:26.733	00:00:14.590	876	1373,607	897,6931	0,4203635	0,3706415	417,8865	3,295685	3	1321,964	885,2192	0,4202494	0,370615	417,8865	3,30726	1	19	1322	885						StimuliFarbe_gruen_gelb.png	0	880	547	72	111	1228	790	550	0	Content		1250	774	14590678	1937441108
14607	09:14:26.749	00:00:14.607	877	1328,446	908,2579	0,419537	0,3700522	415,0262	3,252303	3	1314,808	896,6036	0,4197457	0,3700233	415,0262	3,274256	1	19	1315	897						StimuliFarbe_gruen_gelb.png	0	880	547	72	111	1228	790	550	0	Content		1243	786	14607427	1937457857
14624	09:14:26.766	00:00:14.624	878	1317,832	916,2333	0,4190651	0,3696549	412,2364	3,30563	3	1304,164	904,8433	0,4192761	0,3696257	412,2364	3,327326	1	19	1304	905						StimuliFarbe_gruen_gelb.png	0	880	547	72	111	1228	790	550	0	Content		1232	794	14624063	1937474493
14641	09:14:26.783	00:00:14.640	879	1307,981	911,8991	0,4193852	0,3693646	412,1426	3,297244	3	1294,187	900,4923	0,4195963	0,3693354	412,1426	3,318906	1	19	1294	900						StimuliFarbe_gruen_gelb.png	0	880	547	72	111	1228	790	550	0	Content		1222	789	14640678	1937491108
14657	09:14:26.799	00:00:14.657	880	1311,325	900,2668	0,4203621	0,3692566	414,7102	3,323762	3	1297,661	888,5909	0,4205711	0,3692278	414,7102	3,34593	1	19	1298	889						StimuliFarbe_gruen_gelb.png	0	880	547	72	111	1228	790	550	0	Content		1226	778	14657302	1937507732
14674	09:14:26.816	00:00:14.674	881	1306,851	900,4595	0,4201081	0,3693539	412,5703	3,323606	3	1293,295	888,8579	0,4203188	0,3693248	412,5703	3,345713	1	19	1293	889						StimuliFarbe_gruen_gelb.png	0	880	547	72	111	1228	790	550	0	Content		1221	778	14674062	1937524492
14691	09:14:26.833	00:00:14.690	882	1312,446	912,704	0,4211684	0,3697348	415,3119	3,311409	3	1298,682	901,2527	0,421377	0,369706	415,3119	3,333539	1	19	1299	901						StimuliFarbe_gruen_gelb.png	0	880	547	72	111	1228	790	550	0	Content		1227	790	14690677	1937541107
14707	09:14:26.849	00:00:14.707	883	1356,663	956,5289	0,4216576	0,3703296	415,7152	3,194539	3	1343,158	945,5755	0,4218658	0,3703008	415,7152	3,216461	1	19	1343	946						StimuliFarbe_gruen_gelb.png	0	880	547	72	111	1228	790	550	0	Content		1271	835	14707299	1937557729
14724	09:14:26.866	00:00:14.723	884	1344,48	938,4059	0,4248662	0,3716974	423,7695	3,334276	3	1319,086	926,8098	0,4249794	0,3716702	423,7695	3,353038	1	19	1319	927						StimuliFarbe_gruen_gelb.png	0	880	547	72	111	1228	790	550	0	Content		1247	816	14723924	1937574354
14741	09:14:26.883	00:00:14.740	885	1180,729	960,4025	0,4302156	0,3731477	435,6622	3,477911	3	1160,921	950,0789	0,4304088	0,3731213	435,6622	3,495809	1	19	1161	950						StimuliFarbe_gruen_gelb.png	0	880	547	72	111	1228	790	550	0	Content		1089	839	14740674	1937591104
14757	09:14:26.899	00:00:14.757	886	-1024	-768	-1	-1	-1	-1	4	-1024	-768	-1	-1	-1	-1	4		0	0						StimuliFarbe_gruen_gelb.png	0	880	547	72	111				0	Content		-72	-111	14757299	1937607729
14774	09:14:26.916	00:00:14.773	887	-1024	-768	-1	-1	-1	-1	4	-1024	-768	-1	-1	-1	-1	4		0	0						StimuliFarbe_gruen_gelb.png	0	880	547	72	111				0	Content		-72	-111	14773925	1937624355
14791	09:14:26.933	00:00:14.790	888	-1024	-768	-1	-1	-1	-1	4	-1024	-768	-1	-1	-1	-1	4		0	0						StimuliFarbe_gruen_gelb.png	0	880	547	72	111				0	Content		-72	-111	14790544	1937640974
14807	09:14:26.949	00:00:14.807	889	-1024	-768	-1	-1	-1	-1	4	-1024	-768	-1	-1	-1	-1	4		0	0						StimuliFarbe_gruen_gelb.png	0	880	547	72	111				0	Content		-72	-111	14807293	1937657723
14824	09:14:26.966	00:00:14.823	890	-1024	-768	-1	-1	-1	-1	4	-1024	-768	-1	-1	-1	-1	4		0	0						StimuliFarbe_gruen_gelb.png	0	880	547	72	111				0	Content		-72	-111	14823920	1937674350
14841	09:14:26.983	00:00:14.840	891	-1024	-768	-1	-1	-1	-1	4	-1024	-768	-1	-1	-1	-1	4		0	0						StimuliFarbe_gruen_gelb.png	0	880	547	72	111				0	Content		-72	-111	14840543	1937690973
14857	09:14:26.999	00:00:14.857	892	-1024	-768	-1	-1	-1	-1	4	-1024	-768	-1	-1	-1	-1	4		0	0						StimuliFarbe_gruen_gelb.png	0	880	547	72	111				0	Content		-72	-111	14857167	1937707597
14874	09:14:27.016	00:00:14.873	893	-1024	-768	-1	-1	-1	-1	4	-1024	-768	-1	-1	-1	-1	4		0	0						StimuliFarbe_gruen_gelb.png	0	880	547	72	111				0	Content		-72	-111	14873917	1937724347
14891	09:14:27.033	00:00:14.890	894	-1024	-768	-1	-1	-1	-1	4	-1024	-768	-1	-1	-1	-1	4		0	0						StimuliFarbe_gruen_gelb.png	0	880	547	72	111				0	Content		-72	-111	14890541	1937740971
14907	09:14:27.049	00:00:14.907	895	-1024	-768	-1	-1	-1	-1	4	-1024	-768	-1	-1	-1	-1	4		0	0						StimuliFarbe_gruen_gelb.png	0	880	547	72	111				0	Content		-72	-111	14907164	1937757594
14924	09:14:27.066	00:00:14.923	896	-1024	-768	-1	-1	-1	-1	4	-1024	-768	-1	-1	-1	-1	4		0	0						StimuliFarbe_gruen_gelb.png	0	880	547	72	111				0	Content		-72	-111	14923791	1937774221
14941	09:14:27.083	00:00:14.940	897	-1024	-768	-1	-1	-1	-1	4	-1024	-768	-1	-1	-1	-1	4		0	0						StimuliFarbe_gruen_gelb.png	0	880	547	72	111				0	Content		-72	-111	14940541	1937790971
14957	09:14:27.099	00:00:14.957	898	-1024	-768	-1	-1	-1	-1	4	-1024	-768	-1	-1	-1	-1	4		0	0						StimuliFarbe_gruen_gelb.png	0	880	547	72	111				0	Content		-72	-111	14957163	1937807593
14974	09:14:27.116	00:00:14.973	899	-1024	-768	-1	-1	-1	-1	4	-1024	-768	-1	-1	-1	-1	4		0	0						StimuliFarbe_gruen_gelb.png	0	880	547	72	111				0	Content		-72	-111	14973787	1937824217
14991	09:14:27.133	00:00:14.990	900	-1024	-768	-1	-1	-1	-1	4	-1024	-768	-1	-1	-1	-1	4		0	0						StimuliFarbe_gruen_gelb.png	0	880	547	72	111				0	Content		-72	-111	14990539	1937840969
15007	09:14:27.149	00:00:15.007	901	-1024	-768	-1	-1	-1	-1	4	-1024	-768	-1	-1	-1	-1	4		0	0						StimuliFarbe_gruen_gelb.png	0	880	547	72	111				0	Content		-72	-111	15007165	1937857595
15024	09:14:27.166	00:00:15.023	902	-1024	-768	-1	-1	-1	-1	4	-1024	-768	-1	-1	-1	-1	4		0	0						StimuliFarbe_gruen_gelb.png	0	880	547	72	111				0	Content		-72	-111	15023787	1937874217
15040	09:14:27.182	00:00:15.040	903	-1024	-768	-1	-1	-1	-1	4	-1024	-768	-1	-1	-1	-1	4		0	0						StimuliFarbe_gruen_gelb.png	0	880	547	72	111				0	Content		-72	-111	15040411	1937890841
15059	09:14:27.201	00:00:15.058	904	-1024	-768	-1	-1	-1	-1	4	-1024	-768	-1	-1	-1	-1	4		0	0						StimuliFarbe_gruen_gelb.png	0	880	547	72	111				0	Content		-72	-111	15058856	1937909286
15074	09:14:27.216	00:00:15.073	905	-1024	-768	-1	-1	-1	-1	4	-1024	-768	-1	-1	-1	-1	4		0	0						StimuliFarbe_gruen_gelb.png	0	880	547	72	111				0	Content		-72	-111	15073787	1937924217
15090	09:14:27.232	00:00:15.090	906	-1024	-768	-1	-1	-1	-1	4	-1024	-768	-1	-1	-1	-1	4		0	0						StimuliFarbe_gruen_gelb.png	0	880	547	72	111				0	Content		-72	-111	15090408	1937940838
15107	09:14:27.249	00:00:15.107	907	-1024	-768	-1	-1	-1	-1	4	-1024	-768	-1	-1	-1	-1	4		0	0						StimuliFarbe_gruen_gelb.png	0	880	547	72	111				0	Content		-72	-111	15107156	1937957586
15124	09:14:27.266	00:00:15.123	908	-1024	-768	-1	-1	-1	-1	4	-1024	-768	-1	-1	-1	-1	4		0	0						StimuliFarbe_gruen_gelb.png	0	880	547	72	111				0	Content		-72	-111	15123781	1937974211
15140	09:14:27.282	00:00:15.140	909	-1024	-768	-1	-1	-1	-1	4	-1024	-768	-1	-1	-1	-1	4		0	0						StimuliFarbe_gruen_gelb.png	0	880	547	72	111				0	Content		-72	-111	15140406	1937990836
15157	09:14:27.299	00:00:15.157	910	-1024	-768	-1	-1	-1	-1	4	-1024	-768	-1	-1	-1	-1	4		0	0						StimuliFarbe_gruen_gelb.png	0	880	547	72	111				0	Content		-72	-111	15157030	1938007460
15174	09:14:27.316	00:00:15.174	911	-1024	-768	-1	-1	-1	-1	4	-1024	-768	-1	-1	-1	-1	4		0	0						StimuliFarbe_gruen_gelb.png	0	880	547	72	111				0	Content		-72	-111	15174221	1938024651
15192	09:14:27.334	00:00:15.191	912	-1024	-768	-1	-1	-1	-1	4	-1024	-768	-1	-1	-1	-1	4		0	0						StimuliFarbe_gruen_gelb.png	0	880	547	72	111				0	Content		-72	-111	15191592	1938042022
15209	09:14:27.351	00:00:15.208	913	-1024	-768	-1	-1	-1	-1	4	-1024	-768	-1	-1	-1	-1	4		0	0						StimuliFarbe_gruen_gelb.png	0	880	547	72	111				0	Content		-72	-111	15208840	1938059270
15224	09:14:27.366	00:00:15.223	914	-1024	-768	-1	-1	-1	-1	4	-1024	-768	-1	-1	-1	-1	4		0	0						StimuliFarbe_gruen_gelb.png	0	880	547	72	111				0	Content		-72	-111	15223647	1938074077
15240	09:14:27.382	00:00:15.240	915	-1024	-768	-1	-1	-1	-1	4	-1024	-768	-1	-1	-1	-1	4		0	0						StimuliFarbe_gruen_gelb.png	0	880	547	72	111				0	Content		-72	-111	15240395	1938090825
15257	09:14:27.399	00:00:15.257	916	-1024	-768	-1	-1	-1	-1	4	-1024	-768	-1	-1	-1	-1	4		0	0						StimuliFarbe_gruen_gelb.png	0	880	547	72	111				0	Content		-72	-111	15257018	1938107448
15274	09:14:27.416	00:00:15.273	917	-1024	-768	-1	-1	-1	-1	4	-1024	-768	-1	-1	-1	-1	4		0	0						StimuliFarbe_gruen_gelb.png	0	880	547	72	111				0	Content		-72	-111	15273640	1938124070
15290	09:14:27.432	00:00:15.290	918	-1024	-768	-1	-1	-1	-1	4	-1024	-768	-1	-1	-1	-1	4		0	0						StimuliFarbe_gruen_gelb.png	0	880	547	72	111				0	Content		-72	-111	15290264	1938140694
15307	09:14:27.449	00:00:15.306	919	-1024	-768	-1	-1	-1	-1	4	-1024	-768	-1	-1	-1	-1	4		0	0						StimuliFarbe_gruen_gelb.png	0	880	547	72	111				0	Content		-72	-111	15306889	1938157319
15324	09:14:27.466	00:00:15.324	920	-1024	-768	-1	-1	-1	-1	4	-1024	-768	-1	-1	-1	-1	4		0	0						StimuliFarbe_gruen_gelb.png	0	880	547	72	111				0	Content		-72	-111	15324080	1938174510
15341	09:14:27.483	00:00:15.341	921	-1024	-768	-1	-1	-1	-1	4	-1024	-768	-1	-1	-1	-1	4		0	0						StimuliFarbe_gruen_gelb.png	0	880	547	72	111				0	Content		-72	-111	15341454	1938191884
15359	09:14:27.501	00:00:15.358	922	-1024	-768	-1	-1	-1	-1	4	-1024	-768	-1	-1	-1	-1	4		0	0						StimuliFarbe_gruen_gelb.png	0	880	547	72	111				0	Content		-72	-111	15358702	1938209132
15374	09:14:27.516	00:00:15.373	923	-1024	-768	-1	-1	-1	-1	4	-1024	-768	-1	-1	-1	-1	4		0	0						StimuliFarbe_gruen_gelb.png	0	880	547	72	111				0	Content		-72	-111	15373633	1938224063
15390	09:14:27.532	00:00:15.390	924	-1024	-768	-1	-1	-1	-1	4	-1024	-768	-1	-1	-1	-1	4		0	0						StimuliFarbe_gruen_gelb.png	0	880	547	72	111				0	Content		-72	-111	15390257	1938240687
15407	09:14:27.549	00:00:15.407	925	-1024	-768	-1	-1	-1	-1	4	-1024	-768	-1	-1	-1	-1	4		0	0						StimuliFarbe_gruen_gelb.png	0	880	547	72	111				0	Content		-72	-111	15407004	1938257434
15424	09:14:27.566	00:00:15.423	926	-1024	-768	-1	-1	-1	-1	4	-1024	-768	-1	-1	-1	-1	4		0	0						StimuliFarbe_gruen_gelb.png	0	880	547	72	111				0	Content		-72	-111	15423626	1938274056
15440	09:14:27.582	00:00:15.440	927	-1024	-768	-1	-1	-1	-1	4	-1024	-768	-1	-1	-1	-1	4		0	0						StimuliFarbe_gruen_gelb.png	0	880	547	72	111				0	Content		-72	-111	15440251	1938290681
15457	09:14:27.599	00:00:15.456	928	-1024	-768	-1	-1	-1	-1	4	-1024	-768	-1	-1	-1	-1	4		0	0						StimuliFarbe_gruen_gelb.png	0	880	547	72	111				0	Content		-72	-111	15456872	1938307302
15473	09:14:27.615	00:00:15.473	929	1359,197	859,2765	0,4191762	0,4163836	390,7551	3,042812	1	1349,254	847,4528	0,4194059	0,4163508	390,7551	3,066072	3	20	1359	859						StimuliFarbe_gruen_gelb.png	0	880	547	72	111	1287	748	17	0	Content		1287	748	15473483	1938323913
15490	09:14:27.632	00:00:15.490	930	-1024	-768	-1	-1	-1	-1	4	-1024	-768	-1	-1	-1	-1	4		0	0						StimuliFarbe_gruen_gelb.png	0	880	547	72	111				0	Content		-72	-111	15490120	1938340550
15507	09:14:27.649	00:00:15.506	931	-1024	-768	-1	-1	-1	-1	4	-1024	-768	-1	-1	-1	-1	4		0	0						StimuliFarbe_gruen_gelb.png	0	880	547	72	111				0	Content		-72	-111	15506741	1938357171
15523	09:14:27.665	00:00:15.523	932	-1024	-768	-1	-1	-1	-1	4	-1024	-768	-1	-1	-1	-1	4		0	0						StimuliFarbe_gruen_gelb.png	0	880	547	72	111				0	Content		-72	-111	15523489	1938373919
15540	09:14:27.682	00:00:15.540	933	-1024	-768	-1	-1	-1	-1	4	-1024	-768	-1	-1	-1	-1	4		0	0						StimuliFarbe_gruen_gelb.png	0	880	547	72	111				0	Content		-72	-111	15540114	1938390544
15557	09:14:27.699	00:00:15.556	934	-1024	-768	-1	-1	-1	-1	4	-1024	-768	-1	-1	-1	-1	4		0	0						StimuliFarbe_gruen_gelb.png	0	880	547	72	111				0	Content		-72	-111	15556739	1938407169
15573	09:14:27.715	00:00:15.573	935	-1024	-768	-1	-1	-1	-1	4	-1024	-768	-1	-1	-1	-1	4		0	0						StimuliFarbe_gruen_gelb.png	0	880	547	72	111				0	Content		-72	-111	15573362	1938423792
15590	09:14:27.732	00:00:15.590	936	-1024	-768	-1	-1	-1	-1	4	-1024	-768	-1	-1	-1	-1	4		0	0						StimuliFarbe_gruen_gelb.png	0	880	547	72	111				0	Content		-72	-111	15590111	1938440541
15607	09:14:27.749	00:00:15.606	937	-1024	-768	-1	-1	-1	-1	4	-1024	-768	-1	-1	-1	-1	4		0	0						StimuliFarbe_gruen_gelb.png	0	880	547	72	111				0	Content		-72	-111	15606738	1938457168
15623	09:14:27.765	00:00:15.623	938	-1024	-768	-1	-1	-1	-1	4	-1024	-768	-1	-1	-1	-1	4		0	0						StimuliFarbe_gruen_gelb.png	0	880	547	72	111				0	Content		-72	-111	15623359	1938473789
15640	09:14:27.782	00:00:15.639	939	-1024	-768	-1	-1	-1	-1	4	-1024	-768	-1	-1	-1	-1	4		0	0						StimuliFarbe_gruen_gelb.png	0	880	547	72	111				0	Content		-72	-111	15639986	1938490416
15657	09:14:27.799	00:00:15.656	940	-1024	-768	-1	-1	-1	-1	4	-1024	-768	-1	-1	-1	-1	4		0	0						StimuliFarbe_gruen_gelb.png	0	880	547	72	111				0	Content		-72	-111	15656735	1938507165
15673	09:14:27.815	00:00:15.673	941	-1024	-768	-1	-1	-1	-1	4	-1024	-768	-1	-1	-1	-1	4		0	0						StimuliFarbe_gruen_gelb.png	0	880	547	72	111				0	Content		-72	-111	15673359	1938523789
15690	09:14:27.832	00:00:15.689	942	-1024	-768	-1	-1	-1	-1	4	-1024	-768	-1	-1	-1	-1	4		0	0						StimuliFarbe_gruen_gelb.png	0	880	547	72	111				0	Content		-72	-111	15689981	1938540411
15707	09:14:27.849	00:00:15.706	943	-1024	-768	-1	-1	-1	-1	4	-1024	-768	-1	-1	-1	-1	4		0	0						StimuliFarbe_gruen_gelb.png	0	880	547	72	111				0	Content		-72	-111	15706604	1938557034
15723	09:14:27.865	00:00:15.723	944	-1024	-768	-1	-1	-1	-1	4	-1024	-768	-1	-1	-1	-1	4		0	0						StimuliFarbe_gruen_gelb.png	0	880	547	72	111				0	Content		-72	-111	15723355	1938573785
15740	09:14:27.882	00:00:15.739	945	-1024	-768	-1	-1	-1	-1	4	-1024	-768	-1	-1	-1	-1	4		0	0						StimuliFarbe_gruen_gelb.png	0	880	547	72	111				0	Content		-72	-111	15739978	1938590408
15757	09:14:27.899	00:00:15.756	946	-1024	-768	-1	-1	-1	-1	4	-1024	-768	-1	-1	-1	-1	4		0	0						StimuliFarbe_gruen_gelb.png	0	880	547	72	111				0	Content		-72	-111	15756604	1938607034
15773	09:14:27.915	00:00:15.773	947	-1024	-768	-1	-1	-1	-1	4	-1024	-768	-1	-1	-1	-1	4		0	0						StimuliFarbe_gruen_gelb.png	0	880	547	72	111				0	Content		-72	-111	15773355	1938623785
15792	09:14:27.934	00:00:15.791	948	-1024	-768	-1	-1	-1	-1	4	-1024	-768	-1	-1	-1	-1	4		0	0						StimuliFarbe_gruen_gelb.png	0	880	547	72	111				0	Content		-72	-111	15791796	1938642226
15807	09:14:27.949	00:00:15.806	949	-1024	-768	-1	-1	-1	-1	4	-1024	-768	-1	-1	-1	-1	4		0	0						StimuliFarbe_gruen_gelb.png	0	880	547	72	111				0	Content		-72	-111	15806600	1938657030
15823	09:14:27.965	00:00:15.823	950	-1024	-768	-1	-1	-1	-1	4	-1024	-768	-1	-1	-1	-1	4		0	0						StimuliFarbe_gruen_gelb.png	0	880	547	72	111				0	Content		-72	-111	15823349	1938673779
15840	09:14:27.982	00:00:15.839	951	-1024	-768	-1	-1	-1	-1	4	-1024	-768	-1	-1	-1	-1	4		0	0						StimuliFarbe_gruen_gelb.png	0	880	547	72	111				0	Content		-72	-111	15839974	1938690404
15857	09:14:27.999	00:00:15.856	952	-1024	-768	-1	-1	-1	-1	4	-1024	-768	-1	-1	-1	-1	4		0	0						StimuliFarbe_gruen_gelb.png	0	880	547	72	111				0	Content		-72	-111	15856599	1938707029
15873	09:14:28.015	00:00:15.873	953	-1024	-768	-1	-1	-1	-1	4	-1024	-768	-1	-1	-1	-1	4		0	0						StimuliFarbe_gruen_gelb.png	0	880	547	72	111				0	Content		-72	-111	15873220	1938723650
15890	09:14:28.032	00:00:15.889	954	-1024	-768	-1	-1	-1	-1	4	-1024	-768	-1	-1	-1	-1	4		0	0						StimuliFarbe_gruen_gelb.png	0	880	547	72	111				0	Content		-72	-111	15889844	1938740274
15907	09:14:28.049	00:00:15.907	955	-1024	-768	-1	-1	-1	-1	4	-1024	-768	-1	-1	-1	-1	4		0	0						StimuliFarbe_gruen_gelb.png	0	880	547	72	111				0	Content		-72	-111	15907037	1938757467
15924	09:14:28.066	00:00:15.924	956	-1024	-768	-1	-1	-1	-1	4	-1024	-768	-1	-1	-1	-1	4		0	0						StimuliFarbe_gruen_gelb.png	0	880	547	72	111				0	Content		-72	-111	15924413	1938774843
15942	09:14:28.084	00:00:15.941	957	-1024	-768	-1	-1	-1	-1	4	-1024	-768	-1	-1	-1	-1	4		0	0						StimuliFarbe_gruen_gelb.png	0	880	547	72	111				0	Content		-72	-111	15941683	1938792113
15957	09:14:28.099	00:00:15.956	958	-1024	-768	-1	-1	-1	-1	4	-1024	-768	-1	-1	-1	-1	4		0	0						StimuliFarbe_gruen_gelb.png	0	880	547	72	111				0	Content		-72	-111	15956593	1938807023
15973	09:14:28.115	00:00:15.973	959	-1024	-768	-1	-1	-1	-1	4	-1024	-768	-1	-1	-1	-1	4		0	0						StimuliFarbe_gruen_gelb.png	0	880	547	72	111				0	Content		-72	-111	15973203	1938823633
15990	09:14:28.132	00:00:15.989	960	-1024	-768	-1	-1	-1	-1	4	-1024	-768	-1	-1	-1	-1	4		0	0						StimuliFarbe_gruen_gelb.png	0	880	547	72	111				0	Content		-72	-111	15989837	1938840267
16006	09:14:28.148	00:00:16.006	961	-1024	-768	-1	-1	-1	-1	4	-1024	-768	-1	-1	-1	-1	4		0	0						StimuliFarbe_gruen_gelb.png	0	880	547	72	111				0	Content		-72	-111	16006455	1938856885
16023	09:14:28.165	00:00:16.023	962	-1024	-768	-1	-1	-1	-1	4	-1024	-768	-1	-1	-1	-1	4		0	0						StimuliFarbe_gruen_gelb.png	0	880	547	72	111				0	Content		-72	-111	16023123	1938873553
16040	09:14:28.182	00:00:16.039	963	1319,907	943,7377	0,4367709	0,3905501	413,7501	3,169649	3	1304,624	931,7084	0,4369758	0,3905437	413,7501	3,190612	1	21	1305	932						StimuliFarbe_gruen_gelb.png	0	880	547	72	111	1233	805	166	0	Content		1233	821	16039835	1938890265
16056	09:14:28.198	00:00:16.056	964	1325,895	917,2222	0,4395353	0,385154	412,603	3,137164	3	1311,87	905,8423	0,4397465	0,3851246	412,603	3,158531	1	21	1312	906						StimuliFarbe_gruen_gelb.png	0	880	547	72	111	1233	805	166	0	Content		1240	795	16056458	1938906888
16073	09:14:28.215	00:00:16.073	965	1321,641	927,0259	0,4408019	0,3801418	406,9199	3,127249	3	1308,076	915,9176	0,4410178	0,3801116	406,9199	3,148651	1	21	1308	916						StimuliFarbe_gruen_gelb.png	0	880	547	72	111	1233	805	166	0	Content		1236	805	16073082	1938923512
16090	09:14:28.232	00:00:16.089	966	1221,125	924,4316	0,4378439	0,3762169	389,2914	2,971974	3	1206,273	914,0609	0,4380756	0,3761843	389,2914	2,990101	1	21	1206	914						StimuliFarbe_gruen_gelb.png	0	880	547	72	111	1233	805	166	0	Content		1134	803	16089707	1938940137
16106	09:14:28.248	00:00:16.106	967	1325,809	947,8456	0,4454476	0,3729827	406,4049	3,145272	3	1312,399	937,0504	0,4456641	0,3729525	406,4049	3,166982	1	21	1312	937						StimuliFarbe_gruen_gelb.png	0	880	547	72	111	1233	805	166	0	Content		1240	826	16106457	1938956887
16123	09:14:28.265	00:00:16.123	968	1332,129	940,1906	0,4472452	0,3706506	404,9791	3,257699	3	1319,19	929,2323	0,4474629	0,3706203	404,9791	3,279844	1	21	1319	929						StimuliFarbe_gruen_gelb.png	0	880	547	72	111	1233	805	166	0	Content		1247	818	16123081	1938973511
16140	09:14:28.282	00:00:16.139	969	1308,916	945,8439	0,4490991	0,3692368	404,2019	3,234257	3	1295,746	935,1609	0,4490991	0,3692368	404,2019	3,255722	1	21	1296	935						StimuliFarbe_gruen_gelb.png	0	880	547	72	111	1233	805	166	0	Content		1224	824	16139707	1938990137
16156	09:14:28.298	00:00:16.156	970	1358,679	950,7149	0,4537451	0,3678057	414,869	3,25231	3	1345,274	939,5568	0,4539548	0,3677767	414,869	3,27489	1	21	1345	940						StimuliFarbe_gruen_gelb.png	0	880	547	72	111	1233	805	166	0	Content		1273	829	16156329	1939006759
16173	09:14:28.315	00:00:16.173	971	1217,229	853,869	0,4585396	0,3655163	421,7663	3,248326	3	1187,133	841,5101	0,4586323	0,3654889	421,7663	3,263429	1	21	1187	842						StimuliFarbe_gruen_gelb.png	0	880	547	72	111	1233	805	166	0	Content		1115	731	16173079	1939023509
16190	09:14:28.332	00:00:16.189	972	1081,942	735,481	0,463417	0,3634226	430,9323	3,409928	3	1036,712	722,2534	0,4633667	0,3633974	430,9323	3,420211	1	21	1037	722						StimuliFarbe_gruen_gelb.png	0	880	547	72	111	1233	805	166	0	Content		965	611	16189703	1939040133
16206	09:14:28.348	00:00:16.206	973	1076,766	630,522	0,6293414	0,3541844	407,9926	3,406062	0	951,5632	639,1257	0,4637746	0,3627201	427,2061	3,441586	0	22	1014	635						StimuliFarbe_gruen_gelb.png	0	880	547	72	111	597	333	466	0	Content		942	524	16206327	1939056757
16223	09:14:28.365	00:00:16.222	974	-1024	-768	-1	-1	-1	-1	4	836,429	577,1628	0,4641716	0,3628081	426,9126	3,40279	0	22	836	577						StimuliFarbe_gruen_gelb.png	0	880	547	72	111	597	333	466	0	Content		764	466	16222953	1939073383
16240	09:14:28.382	00:00:16.239	975	840,0669	486,9993	0,631839	0,3549548	408,72	3,330239	0	753,9551	532,1775	0,4649141	0,3632239	431,2483	3,531699	0	22	797	510						StimuliFarbe_gruen_gelb.png	0	880	547	72	111	597	333	466	0	Content		725	399	16239700	1939090130
16256	09:14:28.398	00:00:16.256	976	-1024	-768	-1	-1	-1	-1	4	699,1063	488,732	0,4628375	0,3633588	427,4007	3,511783	0	22	699	489						StimuliFarbe_gruen_gelb.png	0	880	547	72	111	597	333	466	0	Content		627	378	16256324	1939106754
16273	09:14:28.415	00:00:16.272	977	-1024	-768	-1	-1	-1	-1	4	699,1063	488,732	0,4608027	0,3635237	427,742	3,511783	0	22	699	489						StimuliFarbe_gruen_gelb.png	0	880	547	72	111	597	333	466	0	Content		627	378	16272949	1939123379
16290	09:14:28.432	00:00:16.289	978	645,5145	438,8321	0,6265529	0,355389	404,2094	3,405146	0	-1024	-768	-1	-1	-1	-1	4	22	646	439						StimuliFarbe_gruen_gelb.png	0	880	547	72	111	597	333	466	0	Content		574	328	16289576	1939140006
16306	09:14:28.448	00:00:16.306	979	656,3634	440,3898	0,6249675	0,3553925	404,9184	3,424961	0	-1024	-768	-1	-1	-1	-1	4	22	656	440						StimuliFarbe_gruen_gelb.png	0	880	547	72	111	597	333	466	0	Content		584	329	16306323	1939156753
16323	09:14:28.465	00:00:16.322	980	667,1292	445,6528	0,6234634	0,3556939	405,5331	3,41146	0	657,5789	438,5913	0,4536651	0,364871	427,5036	3,465279	0	22	662	442						StimuliFarbe_gruen_gelb.png	0	880	547	72	111	597	333	466	0	Content		590	331	16322948	1939173378
16340	09:14:28.482	00:00:16.339	981	676,6145	450,7249	0,6221113	0,3557647	407,0458	3,474327	0	658,9924	445,9324	0,4513213	0,3652933	427,9313	3,451318	0	22	668	448						StimuliFarbe_gruen_gelb.png	0	880	547	72	111	597	333	466	0	Content		596	337	16339573	1939190003
16356	09:14:28.498	00:00:16.356	982	687,4771	430,6958	0,6202108	0,3565428	407,3768	3,455555	0	657,4624	441,6646	0,4486832	0,3662112	427,9314	3,492689	0	22	672	436						StimuliFarbe_gruen_gelb.png	0	880	547	72	111	597	333	466	0	Content		600	325	16356200	1939206630
16373	09:14:28.515	00:00:16.372	983	673,2759	431,8717	0,6176383	0,3578054	407,3686	3,419846	0	-1024	-768	-1	-1	-1	-1	4	22	673	432						StimuliFarbe_gruen_gelb.png	0	880	547	72	111	597	333	466	0	Content		601	321	16372949	1939223379
16374	09:14:28.516																				ImageEnd	16	0	0	StimuliFarbe_gruen_gelb.png
16389	09:14:28.531																				ImageStart	8	0	0	Fix_sw.jpg
16390	09:14:28.532	00:00:16.389	984	665,2379	422,6122	0,6153464	0,3592426	408,5681	3,449599	0	-1024	-768	-1	-1	-1	-1	4	22	665	423						Fix_sw.jpg	0	880	547	72	111	597	333	466	0	Content		593	312	16389571	1939240001
16406	09:14:28.548	00:00:16.406	985	678,4574	452,8995	0,6129336	0,3590409	408,5681	3,467179	0	690,4621	455,1655	0,4401622	0,3698314	427,9314	3,481158	0	22	684	454						Fix_sw.jpg	0	880	547	72	111	597	333	466	0	Content		612	343	16406196	1939256626
16423	09:14:28.565	00:00:16.422	986	682,8802	449,2901	0,6102098	0,359103	408,5681	3,412298	0	654,2068	447,7248	0,4371696	0,3707061	427,9314	3,552032	0	22	669	449						Fix_sw.jpg	0	880	547	72	111	597	333	466	0	Content		597	338	16422835	1939273265
16440	09:14:28.582	00:00:16.439	987	657,8004	443,8787	0,6078704	0,3593383	409,1974	3,390602	0	656,3393	438,791	0,4340186	0,3705063	429,0651	3,463798	0	22	657	441						Fix_sw.jpg	0	880	547	72	111	597	333	466	0	Content		585	330	16439568	1939289998
16456	09:14:28.598	00:00:16.456	988	692,768	451,8883	0,6060496	0,3582003	410,5068	3,3851	0	-1024	-768	-1	-1	-1	-1	4	22	693	452						Fix_sw.jpg	0	880	547	72	111	597	333	466	0	Content		621	341	16456193	1939306623
16473	09:14:28.615	00:00:16.472	989	689,3151	421,4181	0,6072974	0,3574792	420,0173	3,315653	0	-1024	-768	-1	-1	-1	-1	4	22	689	421						Fix_sw.jpg	0	880	547	72	111	597	333	466	0	Content		617	310	16472829	1939323259
16489	09:14:28.631	00:00:16.489	990	651,208	460,3773	0,601782	0,3568589	410,6436	3,272629	0	644,0101	430,298	0,4253033	0,3676362	432,5899	3,451907	0	22	648	445						Fix_sw.jpg	0	880	547	72	111	597	333	466	0	Content		576	334	16489442	1939339872
16506	09:14:28.648	00:00:16.506	991	669,5771	445,6364	0,5999354	0,3572764	411,6925	3,308319	0	692,354	420,6529	0,4247392	0,3669046	432,5899	3,173521	0	22	681	433						Fix_sw.jpg	0	880	547	72	111	597	333	466	0	Content		609	322	16506193	1939356623
16523	09:14:28.665	00:00:16.522	992	606,0788	438,8879	0,5963901	0,3582367	411,6925	3,250786	0	-1024	-768	-1	-1	-1	-1	4	22	606	439						Fix_sw.jpg	0	880	547	72	111	597	333	466	0	Content		534	328	16522829	1939373259
16539	09:14:28.681	00:00:16.539	993	670,1866	448,3642	0,5942897	0,3584754	412,0258	3,174837	0	659,5447	443,2689	0,4160152	0,3678639	432,5899	3,331962	0	22	665	446						Fix_sw.jpg	0	880	547	72	111	597	333	466	0	Content		593	335	16539440	1939389870
16556	09:14:28.698	00:00:16.556	994	667,537	449,6147	0,5910925	0,35927	412,866	3,185057	0	652,1214	438,9049	0,413331	0,3689331	428,6133	3,239308	0	22	660	444						Fix_sw.jpg	0	880	547	72	111	597	333	466	0	Content		588	333	16556190	1939406620
16573	09:14:28.715	00:00:16.572	995	690,5586	432,507	0,5874354	0,360618	413,0809	3,151936	0	666,2818	432,8724	0,4091993	0,3701278	428,4965	3,188832	0	22	678	433						Fix_sw.jpg	0	880	547	72	111	597	333	466	0	Content		606	322	16572825	1939423255
16589	09:14:28.731	00:00:16.589	996	630,0428	472,4013	0,5828655	0,3618522	411,7072	3,190349	0	669,7698	425,1042	0,4049727	0,371605	428,5336	3,169894	0	22	650	449						Fix_sw.jpg	0	880	547	72	111	597	333	466	0	Content		578	338	16589443	1939439873
16606	09:14:28.748	00:00:16.606	997	661,7023	444,2325	0,5794669	0,3632619	413,2768	3,102948	0	679,6877	433,8384	0,4006895	0,372727	428,5337	3,019088	0	22	671	439						Fix_sw.jpg	0	880	547	72	111	597	333	466	0	Content		599	328	16606064	1939456494
16623	09:14:28.765	00:00:16.622	998	678,5485	436,801	0,5760541	0,3647315	414,0424	3,121667	0	628,969	433,903	0,3960079	0,3736746	428,5337	3,146605	0	22	654	435						Fix_sw.jpg	0	880	547	72	111	597	333	466	0	Content		582	324	16622829	1939473259
16639	09:14:28.781	00:00:16.639	999	685,6505	462,7719	0,5723301	0,3656161	414,0424	3,014458	0	652,4824	443,9538	0,3923332	0,3750555	428,5337	3,172958	0	22	669	453						Fix_sw.jpg	0	880	547	72	111	597	333	466	0	Content		597	342	16639438	1939489868
16656	09:14:28.798	00:00:16.656	1000	689,366	447,0426	0,5692033	0,3677657	414,0424	3,089974	0	-1024	-768	-1	-1	-1	-1	4	22	689	447						Fix_sw.jpg	0	880	547	72	111	597	333	466	0	Content		617	336	16656061	1939506491
16673	09:14:28.815	00:00:16.672	1001	621,9879	425,2643	0,5656319	0,3691771	414,0424	2,920927	0	640,526	434,462	0,3852104	0,3774972	427,9288	3,073884	0	23	631	430						Fix_sw.jpg	0	880	547	72	111	476	285	416	0	Content		559	319	16672686	1939523116
16689	09:14:28.831	00:00:16.689	1002	553,071	408,8647	0,5628117	0,368376	414,0424	2,896614	0	513,0726	412,7674	0,3828655	0,378361	427,9289	3,16937	0	23	533	411						Fix_sw.jpg	0	880	547	72	111	476	285	416	0	Content		461	300	16689436	1939539866
16706	09:14:28.848	00:00:16.706	1003	545,1197	396,4157	0,5598019	0,3699956	416,0191	2,96208	0	556,619	378,1495	0,3783507	0,3798212	427,9289	3,070122	0	23	551	387						Fix_sw.jpg	0	880	547	72	111	476	285	416	0	Content		479	276	16706059	1939556489
16723	09:14:28.865	00:00:16.722	1004	542,6013	389,6211	0,5555754	0,3719642	417,0492	2,848964	0	515,9963	402,7024	0,3737879	0,3819579	427,9289	3,121397	0	23	529	396						Fix_sw.jpg	0	880	547	72	111	476	285	416	0	Content		457	285	16722684	1939573114
16739	09:14:28.881	00:00:16.739	1005	523,3134	406,8725	0,5518148	0,3737735	417,4875	2,925985	0	531,4863	387,8081	0,3694945	0,3845334	428,2927	3,111822	0	23	527	397						Fix_sw.jpg	0	880	547	72	111	476	285	416	0	Content		455	286	16739307	1939589737
16756	09:14:28.898	00:00:16.756	1006	529,4954	393,378	0,5476242	0,3769167	417,4875	2,928103	0	543,5676	396,3198	0,3661649	0,3864871	424,9585	2,956479	0	23	537	395						Fix_sw.jpg	0	880	547	72	111	476	285	416	0	Content		465	284	16756056	1939606486
16773	09:14:28.915	00:00:16.772	1007	556,8804	401,2547	0,5439154	0,3781019	418,5646	2,804817	0	544,0436	400,573	0,3620355	0,3888835	424,9585	2,934984	0	23	550	401						Fix_sw.jpg	0	880	547	72	111	476	285	416	0	Content		478	290	16772679	1939623109
16789	09:14:28.931	00:00:16.789	1008	-1024	-768	-1	-1	-1	-1	4	551,8751	390,1456	0,356795	0,3911599	428,5042	2,897093	0	23	552	390						Fix_sw.jpg	0	880	547	72	111	476	285	416	0	Content		480	279	16789305	1939639735
16806	09:14:28.948	00:00:16.805	1009	562,6042	410,2786	0,5363988	0,3815607	418,5646	2,774437	0	537,4871	388,8038	0,3529247	0,393145	428,5042	3,005154	0	23	550	400						Fix_sw.jpg	0	880	547	72	111	476	285	416	0	Content		478	289	16805929	1939656359
16823	09:14:28.965	00:00:16.822	1010	554,7786	403,2375	0,5332703	0,3837333	420,6729	2,842937	0	537,9798	399,0752	0,3493902	0,3952554	428,5573	2,932561	0	23	546	401						Fix_sw.jpg	0	880	547	72	111	476	285	416	0	Content		474	290	16822680	1939673110
16839	09:14:28.981	00:00:16.839	1011	562,7485	395,9333	0,5303302	0,3848634	420,6729	2,676646	0	533,7313	395,7567	0,3459922	0,3969417	428,5573	2,991166	0	23	548	396						Fix_sw.jpg	0	880	547	72	111	476	285	416	0	Content		476	285	16839301	1939689731
16856	09:14:28.998	00:00:16.855	1012	551,793	383,1154	0,5272031	0,3866644	420,6729	2,698368	0	541,6184	397,6107	0,3430015	0,3986957	428,7893	2,909363	0	23	547	390						Fix_sw.jpg	0	880	547	72	111	476	285	416	0	Content		475	279	16855927	1939706357
16873	09:14:29.015	00:00:16.872	1013	-1024	-768	-1	-1	-1	-1	4	540,1862	396,5093	0,3403385	0,3998817	428,7894	2,951692	0	23	540	397						Fix_sw.jpg	0	880	547	72	111	476	285	416	0	Content		468	286	16872552	1939722982
16889	09:14:29.031	00:00:16.889	1014	-1024	-768	-1	-1	-1	-1	4	541,1546	401,4283	0,3380831	0,4011012	428,7894	2,942458	0	23	541	401						Fix_sw.jpg	0	880	547	72	111	476	285	416	0	Content		469	290	16889300	1939739730
16906	09:14:29.048	00:00:16.905	1015	533,288	419,9076	0,5207301	0,3900447	420,6729	2,81806	0	556,4383	388,7006	0,336333	0,4023173	428,5402	2,835956	0	23	545	404						Fix_sw.jpg	0	880	547	72	111	476	285	416	0	Content		473	293	16905923	1939756353
16923	09:14:29.065	00:00:16.922	1016	545,6086	399,6126	0,5194663	0,3913589	420,6729	2,778377	0	549,8779	392,8692	0,3348356	0,4033734	428,5423	2,886736	0	23	548	396						Fix_sw.jpg	0	880	547	72	111	476	285	416	0	Content		476	285	16922548	1939772978
16939	09:14:29.081	00:00:16.939	1017	-1024	-768	-1	-1	-1	-1	4	545,2104	396,0976	0,3335892	0,4039811	428,5424	2,911468	0	23	545	396						Fix_sw.jpg	0	880	547	72	111	476	285	416	0	Content		473	285	16939171	1939789601
16956	09:14:29.098	00:00:16.955	1018	560,3456	374,7758	0,5177678	0,3941967	421,917	2,630795	0	547,4968	389,9208	0,3326236	0,4049043	428,5447	2,917797	0	23	554	382						Fix_sw.jpg	0	880	547	72	111	476	285	416	0	Content		482	271	16955927	1939806357
16973	09:14:29.115	00:00:16.972	1019	551,0265	400,7975	0,5192554	0,3946422	428,5725	2,83229	0	550,0543	393,0645	0,3319411	0,4052488	428,4044	2,78823	0	23	551	397						Fix_sw.jpg	0	880	547	72	111	476	285	416	0	Content		479	286	16972552	1939822982
16989	09:14:29.131	00:00:16.989	1020	559,4974	389,4131	0,5187645	0,3956673	428,5725	2,711922	0	540,4427	396,5175	0,3312935	0,4054994	429,722	2,89019	0	23	550	393						Fix_sw.jpg	0	880	547	72	111	476	285	416	0	Content		478	282	16989170	1939839600
17006	09:14:29.148	00:00:17.005	1021	547,9165	395,9356	0,5188296	0,3963754	428,5725	2,754712	0	547,9051	384,7404	0,3317795	0,4057363	428,6965	2,761239	0	23	548	390						Fix_sw.jpg	0	880	547	72	111	476	285	416	0	Content		476	279	17005807	1939856237
17023	09:14:29.165	00:00:17.022	1022	566,6794	413,5261	0,5193453	0,3964062	428,5725	2,803427	0	529,3445	408,4984	0,3322348	0,4055517	428,6966	2,862819	0	23	548	411						Fix_sw.jpg	0	880	547	72	111	476	285	416	0	Content		476	300	17022544	1939872974
17039	09:14:29.181	00:00:17.039	1023	581,1589	404,5687	0,519819	0,3961389	428,5725	2,711039	0	546,3202	388,4377	0,3327435	0,4054163	429,0457	2,766752	0	23	564	397						Fix_sw.jpg	0	880	547	72	111	476	285	416	0	Content		492	286	17039168	1939889598
17056	09:14:29.198	00:00:17.055	1024	561,1981	396,9441	0,5187438	0,3961128	423,8775	2,695086	0	550,5178	395,7056	0,3335428	0,4051143	429,2737	2,740808	0	23	556	396						Fix_sw.jpg	0	880	547	72	111	476	285	416	0	Content		484	285	17055803	1939906233
17072	09:14:29.214	00:00:17.072	1025	574,7736	401,4276	0,5197967	0,3955568	423,8775	2,671606	0	546,1564	399,4492	0,3345521	0,4051544	429,4411	2,777891	0	23	560	400						Fix_sw.jpg	0	880	547	72	111	476	285	416	0	Content		488	289	17072417	1939922847
17089	09:14:29.231	00:00:17.089	1026	575,6874	391,2948	0,5207939	0,396212	423,4475	2,631057	0	538,6068	395,3853	0,3359382	0,4056493	429,7815	2,810105	0	24	557	393						Fix_sw.jpg	0	880	547	72	111	484	325	100	0	Content		485	282	17089166	1939939596
17106	09:14:29.248	00:00:17.105	1027	545,2525	424,2949	0,5222501	0,396358	423,4475	2,679727	0	544,6638	405,9762	0,3375802	0,4059853	429,9812	2,75577	0	24	545	415						Fix_sw.jpg	0	880	547	72	111	484	325	100	0	Content		473	304	17105802	1939956232
17122	09:14:29.264	00:00:17.122	1028	565,7337	406,8672	0,5242519	0,3972584	423,4475	2,627434	0	546,0566	404,0227	0,3397847	0,406616	430,2951	2,68721	0	24	556	405						Fix_sw.jpg	0	880	547	72	111	484	325	100	0	Content		484	294	17122416	1939972846
17139	09:14:29.281	00:00:17.139	1029	567,7227	456,2408	0,5258551	0,3992189	423,4475	2,645261	0	540,3839	460,2469	0,3422074	0,4075959	430,2952	2,769356	0	24	554	458						Fix_sw.jpg	0	880	547	72	111	484	325	100	0	Content		482	347	17139037	1939989467
17156	09:14:29.298	00:00:17.155	1030	601,3474	531,0292	0,5280815	0,4002553	423,4475	2,721812	0	562,2643	521,1891	0,3450905	0,408002	431,0333	2,758457	0	24	582	526						Fix_sw.jpg	0	880	547	72	111	484	325	100	0	Content		510	415	17155795	1940006225
17172	09:14:29.314	00:00:17.172	1031	603,6118	552,0405	0,5308523	0,4010604	423,4475	2,712955	0	579,3193	554,6768	0,3479123	0,4075947	431,0334	2,775839	0	24	591	553						Fix_sw.jpg	0	880	547	72	111	484	325	100	0	Content		519	442	17172408	1940022838
17189	09:14:29.331	00:00:17.189	1032	-1024	-768	-1	-1	-1	-1	4	-1024	-768	-1	-1	-1	-1	4		0	0						Fix_sw.jpg	0	880	547	72	111				0	Content		-72	-111	17189034	1940039464
17206	09:14:29.348	00:00:17.205	1033	-1024	-768	-1	-1	-1	-1	4	-1024	-768	-1	-1	-1	-1	4		0	0						Fix_sw.jpg	0	880	547	72	111				0	Content		-72	-111	17205790	1940056220
17222	09:14:29.364	00:00:17.222	1034	-1024	-768	-1	-1	-1	-1	4	-1024	-768	-1	-1	-1	-1	4		0	0						Fix_sw.jpg	0	880	547	72	111				0	Content		-72	-111	17222402	1940072832
17239	09:14:29.381	00:00:17.239	1035	-1024	-768	-1	-1	-1	-1	4	-1024	-768	-1	-1	-1	-1	4		0	0						Fix_sw.jpg	0	880	547	72	111				0	Content		-72	-111	17239027	1940089457
17256	09:14:29.398	00:00:17.255	1036	-1024	-768	-1	-1	-1	-1	4	-1024	-768	-1	-1	-1	-1	4		0	0						Fix_sw.jpg	0	880	547	72	111				0	Content		-72	-111	17255650	1940106080
17272	09:14:29.414	00:00:17.272	1037	-1024	-768	-1	-1	-1	-1	4	-1024	-768	-1	-1	-1	-1	4		0	0						Fix_sw.jpg	0	880	547	72	111				0	Content		-72	-111	17272399	1940122829
17289	09:14:29.431	00:00:17.289	1038	-1024	-768	-1	-1	-1	-1	4	-1024	-768	-1	-1	-1	-1	4		0	0						Fix_sw.jpg	0	880	547	72	111				0	Content		-72	-111	17289025	1940139455
17306	09:14:29.448	00:00:17.305	1039	-1024	-768	-1	-1	-1	-1	4	-1024	-768	-1	-1	-1	-1	4		0	0						Fix_sw.jpg	0	880	547	72	111				0	Content		-72	-111	17305650	1940156080
17322	09:14:29.464	00:00:17.322	1040	-1024	-768	-1	-1	-1	-1	4	-1024	-768	-1	-1	-1	-1	4		0	0						Fix_sw.jpg	0	880	547	72	111				0	Content		-72	-111	17322274	1940172704
17339	09:14:29.481	00:00:17.339	1041	-1024	-768	-1	-1	-1	-1	4	-1024	-768	-1	-1	-1	-1	4		0	0						Fix_sw.jpg	0	880	547	72	111				0	Content		-72	-111	17339023	1940189453
17356	09:14:29.498	00:00:17.355	1042	-1024	-768	-1	-1	-1	-1	4	-1024	-768	-1	-1	-1	-1	4		0	0						Fix_sw.jpg	0	880	547	72	111				0	Content		-72	-111	17355646	1940206076
17372	09:14:29.514	00:00:17.372	1043	-1024	-768	-1	-1	-1	-1	4	-1024	-768	-1	-1	-1	-1	4		0	0						Fix_sw.jpg	0	880	547	72	111				0	Content		-72	-111	17372270	1940222700
17385	09:14:29.527																				ImageEnd	16	0	0	Fix_sw.jpg
17389	09:14:29.531	00:00:17.388	1044	-1024	-768	-1	-1	-1	-1	4	-1024	-768	-1	-1	-1	-1	4		0	0						No media	0	1024	768	0	0				0	Content		0	0	17388896	1940239326
17402	09:14:29.544																				ImageStart	8	0	0	StimuliFarbe_blau_gruen.png
17406	09:14:29.548	00:00:17.405	1045	-1024	-768	-1	-1	-1	-1	4	-1024	-768	-1	-1	-1	-1	4		0	0						StimuliFarbe_blau_gruen.png	0	880	547	72	111				0	Content		-72	-111	17405582	1940256012
17422	09:14:29.564	00:00:17.422	1046	-1024	-768	-1	-1	-1	-1	4	-1024	-768	-1	-1	-1	-1	4		0	0						StimuliFarbe_blau_gruen.png	0	880	547	72	111				0	Content		-72	-111	17422250	1940272680
17439	09:14:29.581	00:00:17.438	1047	-1024	-768	-1	-1	-1	-1	4	-1024	-768	-1	-1	-1	-1	4		0	0						StimuliFarbe_blau_gruen.png	0	880	547	72	111				0	Content		-72	-111	17438895	1940289325
17456	09:14:29.598	00:00:17.455	1048	-1024	-768	-1	-1	-1	-1	4	-1024	-768	-1	-1	-1	-1	4		0	0						StimuliFarbe_blau_gruen.png	0	880	547	72	111				0	Content		-72	-111	17455520	1940305950
17472	09:14:29.614	00:00:17.472	1049	-1024	-768	-1	-1	-1	-1	4	-1024	-768	-1	-1	-1	-1	4		0	0						StimuliFarbe_blau_gruen.png	0	880	547	72	111				0	Content		-72	-111	17472269	1940322699
17489	09:14:29.631	00:00:17.488	1050	-1024	-768	-1	-1	-1	-1	4	-1024	-768	-1	-1	-1	-1	4		0	0						StimuliFarbe_blau_gruen.png	0	880	547	72	111				0	Content		-72	-111	17488893	1940339323
17506	09:14:29.648	00:00:17.505	1051	-1024	-768	-1	-1	-1	-1	4	-1024	-768	-1	-1	-1	-1	4		0	0						StimuliFarbe_blau_gruen.png	0	880	547	72	111				0	Content		-72	-111	17505518	1940355948
17522	09:14:29.664	00:00:17.522	1052	-1024	-768	-1	-1	-1	-1	4	-1024	-768	-1	-1	-1	-1	4		0	0						StimuliFarbe_blau_gruen.png	0	880	547	72	111				0	Content		-72	-111	17522263	1940372693
17539	09:14:29.681	00:00:17.538	1053	-1024	-768	-1	-1	-1	-1	4	-1024	-768	-1	-1	-1	-1	4		0	0						StimuliFarbe_blau_gruen.png	0	880	547	72	111				0	Content		-72	-111	17538886	1940389316
17556	09:14:29.698	00:00:17.555	1054	-1024	-768	-1	-1	-1	-1	4	-1024	-768	-1	-1	-1	-1	4		0	0						StimuliFarbe_blau_gruen.png	0	880	547	72	111				0	Content		-72	-111	17555511	1940405941
17572	09:14:29.714	00:00:17.572	1055	-1024	-768	-1	-1	-1	-1	4	-1024	-768	-1	-1	-1	-1	4		0	0						StimuliFarbe_blau_gruen.png	0	880	547	72	111				0	Content		-72	-111	17572135	1940422565
17589	09:14:29.731	00:00:17.589	1056	-1024	-768	-1	-1	-1	-1	4	-1024	-768	-1	-1	-1	-1	4		0	0						StimuliFarbe_blau_gruen.png	0	880	547	72	111				0	Content		-72	-111	17589327	1940439757
17607	09:14:29.749	00:00:17.606	1057	-1024	-768	-1	-1	-1	-1	4	-1024	-768	-1	-1	-1	-1	4		0	0						StimuliFarbe_blau_gruen.png	0	880	547	72	111				0	Content		-72	-111	17606711	1940457141
17624	09:14:29.766	00:00:17.623	1058	-1024	-768	-1	-1	-1	-1	4	-1024	-768	-1	-1	-1	-1	4		0	0						StimuliFarbe_blau_gruen.png	0	880	547	72	111				0	Content		-72	-111	17623964	1940474394
17639	09:14:29.781	00:00:17.638	1059	-1024	-768	-1	-1	-1	-1	4	-1024	-768	-1	-1	-1	-1	4		0	0						StimuliFarbe_blau_gruen.png	0	880	547	72	111				0	Content		-72	-111	17638753	1940489183
17656	09:14:29.798	00:00:17.655	1060	-1024	-768	-1	-1	-1	-1	4	-1024	-768	-1	-1	-1	-1	4		0	0						StimuliFarbe_blau_gruen.png	0	880	547	72	111				0	Content		-72	-111	17655502	1940505932
17672	09:14:29.814	00:00:17.672	1061	-1024	-768	-1	-1	-1	-1	4	-1024	-768	-1	-1	-1	-1	4		0	0						StimuliFarbe_blau_gruen.png	0	880	547	72	111				0	Content		-72	-111	17672124	1940522554
17689	09:14:29.831	00:00:17.688	1062	-1024	-768	-1	-1	-1	-1	4	-1024	-768	-1	-1	-1	-1	4		0	0						StimuliFarbe_blau_gruen.png	0	880	547	72	111				0	Content		-72	-111	17688748	1940539178
17705	09:14:29.847	00:00:17.705	1063	-1024	-768	-1	-1	-1	-1	4	-1024	-768	-1	-1	-1	-1	4		0	0						StimuliFarbe_blau_gruen.png	0	880	547	72	111				0	Content		-72	-111	17705365	1940555795
17722	09:14:29.864	00:00:17.722	1064	-1024	-768	-1	-1	-1	-1	4	-1024	-768	-1	-1	-1	-1	4		0	0						StimuliFarbe_blau_gruen.png	0	880	547	72	111				0	Content		-72	-111	17722033	1940572463
17739	09:14:29.881	00:00:17.738	1065	-1024	-768	-1	-1	-1	-1	4	-1024	-768	-1	-1	-1	-1	4		0	0						StimuliFarbe_blau_gruen.png	0	880	547	72	111				0	Content		-72	-111	17738741	1940589171
17756	09:14:29.898	00:00:17.755	1066	-1024	-768	-1	-1	-1	-1	4	-1024	-768	-1	-1	-1	-1	4		0	0						StimuliFarbe_blau_gruen.png	0	880	547	72	111				0	Content		-72	-111	17755810	1940606240
17773	09:14:29.915	00:00:17.773	1067	-1024	-768	-1	-1	-1	-1	4	-1024	-768	-1	-1	-1	-1	4		0	0						StimuliFarbe_blau_gruen.png	0	880	547	72	111				0	Content		-72	-111	17773185	1940623615
17790	09:14:29.932	00:00:17.790	1068	-1024	-768	-1	-1	-1	-1	4	-1024	-768	-1	-1	-1	-1	4		0	0						StimuliFarbe_blau_gruen.png	0	880	547	72	111				0	Content		-72	-111	17790432	1940640862
17805	09:14:29.947	00:00:17.805	1069	-1024	-768	-1	-1	-1	-1	4	-1024	-768	-1	-1	-1	-1	4		0	0						StimuliFarbe_blau_gruen.png	0	880	547	72	111				0	Content		-72	-111	17805365	1940655795
17822	09:14:29.964	00:00:17.821	1070	-1024	-768	-1	-1	-1	-1	4	-1024	-768	-1	-1	-1	-1	4		0	0						StimuliFarbe_blau_gruen.png	0	880	547	72	111				0	Content		-72	-111	17821987	1940672417
17839	09:14:29.981	00:00:17.838	1071	-1024	-768	-1	-1	-1	-1	4	-1024	-768	-1	-1	-1	-1	4		0	0						StimuliFarbe_blau_gruen.png	0	880	547	72	111				0	Content		-72	-111	17838736	1940689166
17855	09:14:29.997	00:00:17.855	1072	-1024	-768	-1	-1	-1	-1	4	-1024	-768	-1	-1	-1	-1	4		0	0						StimuliFarbe_blau_gruen.png	0	880	547	72	111				0	Content		-72	-111	17855357	1940705787
17872	09:14:30.014	00:00:17.871	1073	-1024	-768	-1	-1	-1	-1	4	-1024	-768	-1	-1	-1	-1	4		0	0						StimuliFarbe_blau_gruen.png	0	880	547	72	111				0	Content		-72	-111	17871982	1940722412
17889	09:14:30.031	00:00:17.888	1074	-1024	-768	-1	-1	-1	-1	4	-1024	-768	-1	-1	-1	-1	4		0	0						StimuliFarbe_blau_gruen.png	0	880	547	72	111				0	Content		-72	-111	17888603	1940739033
17906	09:14:30.048	00:00:17.905	1075	-1024	-768	-1	-1	-1	-1	4	-1024	-768	-1	-1	-1	-1	4		0	0						StimuliFarbe_blau_gruen.png	0	880	547	72	111				0	Content		-72	-111	17905795	1940756225
17923	09:14:30.065	00:00:17.923	1076	-1024	-768	-1	-1	-1	-1	4	-1024	-768	-1	-1	-1	-1	4		0	0						StimuliFarbe_blau_gruen.png	0	880	547	72	111				0	Content		-72	-111	17923171	1940773601
17940	09:14:30.082	00:00:17.940	1077	-1024	-768	-1	-1	-1	-1	4	-1024	-768	-1	-1	-1	-1	4		0	0						StimuliFarbe_blau_gruen.png	0	880	547	72	111				0	Content		-72	-111	17940418	1940790848
17955	09:14:30.097	00:00:17.955	1078	-1024	-768	-1	-1	-1	-1	4	-1024	-768	-1	-1	-1	-1	4		0	0						StimuliFarbe_blau_gruen.png	0	880	547	72	111				0	Content		-72	-111	17955226	1940805656
17972	09:14:30.114	00:00:17.971	1079	-1024	-768	-1	-1	-1	-1	4	-1024	-768	-1	-1	-1	-1	4		0	0						StimuliFarbe_blau_gruen.png	0	880	547	72	111				0	Content		-72	-111	17971974	1940822404
17989	09:14:30.131	00:00:17.988	1080	-1024	-768	-1	-1	-1	-1	4	-1024	-768	-1	-1	-1	-1	4		0	0						StimuliFarbe_blau_gruen.png	0	880	547	72	111				0	Content		-72	-111	17988601	1940839031
18005	09:14:30.147	00:00:18.005	1081	-1024	-768	-1	-1	-1	-1	4	-1024	-768	-1	-1	-1	-1	4		0	0						StimuliFarbe_blau_gruen.png	0	880	547	72	111				0	Content		-72	-111	18005222	1940855652
18022	09:14:30.164	00:00:18.021	1082	-1024	-768	-1	-1	-1	-1	4	-1024	-768	-1	-1	-1	-1	4		0	0						StimuliFarbe_blau_gruen.png	0	880	547	72	111				0	Content		-72	-111	18021842	1940872272
18038	09:14:30.180	00:00:18.038	1083	-1024	-768	-1	-1	-1	-1	4	-1024	-768	-1	-1	-1	-1	4		0	0						StimuliFarbe_blau_gruen.png	0	880	547	72	111				0	Content		-72	-111	18038467	1940888897
18056	09:14:30.198	00:00:18.055	1084	-1024	-768	-1	-1	-1	-1	4	-1024	-768	-1	-1	-1	-1	4		0	0						StimuliFarbe_blau_gruen.png	0	880	547	72	111				0	Content		-72	-111	18055671	1940906101
18073	09:14:30.215	00:00:18.073	1085	-1024	-768	-1	-1	-1	-1	4	-1024	-768	-1	-1	-1	-1	4		0	0						StimuliFarbe_blau_gruen.png	0	880	547	72	111				0	Content		-72	-111	18073034	1940923464
18090	09:14:30.232	00:00:18.090	1086	-1024	-768	-1	-1	-1	-1	4	-1024	-768	-1	-1	-1	-1	4		0	0						StimuliFarbe_blau_gruen.png	0	880	547	72	111				0	Content		-72	-111	18090281	1940940711
18105	09:14:30.247	00:00:18.105	1087	-1024	-768	-1	-1	-1	-1	4	-1024	-768	-1	-1	-1	-1	4		0	0						StimuliFarbe_blau_gruen.png	0	880	547	72	111				0	Content		-72	-111	18105210	1940955640
18122	09:14:30.264	00:00:18.121	1088	-1024	-768	-1	-1	-1	-1	4	-1024	-768	-1	-1	-1	-1	4		0	0						StimuliFarbe_blau_gruen.png	0	880	547	72	111				0	Content		-72	-111	18121831	1940972261
18138	09:14:30.280	00:00:18.138	1089	-1024	-768	-1	-1	-1	-1	4	-1024	-768	-1	-1	-1	-1	4		0	0						StimuliFarbe_blau_gruen.png	0	880	547	72	111				0	Content		-72	-111	18138456	1940988886
18155	09:14:30.297	00:00:18.155	1090	-1024	-768	-1	-1	-1	-1	4	-1024	-768	-1	-1	-1	-1	4		0	0						StimuliFarbe_blau_gruen.png	0	880	547	72	111				0	Content		-72	-111	18155083	1941005513
18172	09:14:30.314	00:00:18.171	1091	-1024	-768	-1	-1	-1	-1	4	-1024	-768	-1	-1	-1	-1	4		0	0						StimuliFarbe_blau_gruen.png	0	880	547	72	111				0	Content		-72	-111	18171831	1941022261
18188	09:14:30.330	00:00:18.188	1092	-1024	-768	-1	-1	-1	-1	4	-1024	-768	-1	-1	-1	-1	4		0	0						StimuliFarbe_blau_gruen.png	0	880	547	72	111				0	Content		-72	-111	18188453	1941038883
18206	09:14:30.348	00:00:18.205	1093	-1024	-768	-1	-1	-1	-1	4	-1024	-768	-1	-1	-1	-1	4		0	0						StimuliFarbe_blau_gruen.png	0	880	547	72	111				0	Content		-72	-111	18205522	1941055952
18223	09:14:30.365	00:00:18.222	1094	-1024	-768	-1	-1	-1	-1	4	-1024	-768	-1	-1	-1	-1	4		0	0						StimuliFarbe_blau_gruen.png	0	880	547	72	111				0	Content		-72	-111	18222896	1941073326
18240	09:14:30.382	00:00:18.240	1095	-1024	-768	-1	-1	-1	-1	4	-1024	-768	-1	-1	-1	-1	4		0	0						StimuliFarbe_blau_gruen.png	0	880	547	72	111				0	Content		-72	-111	18240143	1941090573
18255	09:14:30.397	00:00:18.255	1096	-1024	-768	-1	-1	-1	-1	4	-1024	-768	-1	-1	-1	-1	4		0	0						StimuliFarbe_blau_gruen.png	0	880	547	72	111				0	Content		-72	-111	18255072	1941105502
18272	09:14:30.414	00:00:18.271	1097	-1024	-768	-1	-1	-1	-1	4	-1024	-768	-1	-1	-1	-1	4		0	0						StimuliFarbe_blau_gruen.png	0	880	547	72	111				0	Content		-72	-111	18271693	1941122123
18288	09:14:30.430	00:00:18.288	1098	-1024	-768	-1	-1	-1	-1	4	-1024	-768	-1	-1	-1	-1	4		0	0						StimuliFarbe_blau_gruen.png	0	880	547	72	111				0	Content		-72	-111	18288443	1941138873
18305	09:14:30.447	00:00:18.305	1099	-1024	-768	-1	-1	-1	-1	4	-1024	-768	-1	-1	-1	-1	4		0	0						StimuliFarbe_blau_gruen.png	0	880	547	72	111				0	Content		-72	-111	18305066	1941155496
18322	09:14:30.464	00:00:18.321	1100	-1024	-768	-1	-1	-1	-1	4	-1024	-768	-1	-1	-1	-1	4		0	0						StimuliFarbe_blau_gruen.png	0	880	547	72	111				0	Content		-72	-111	18321691	1941172121
18338	09:14:30.480	00:00:18.338	1101	-1024	-768	-1	-1	-1	-1	4	-1024	-768	-1	-1	-1	-1	4		0	0						StimuliFarbe_blau_gruen.png	0	880	547	72	111				0	Content		-72	-111	18338314	1941188744
18356	09:14:30.498	00:00:18.355	1102	-1024	-768	-1	-1	-1	-1	4	-1024	-768	-1	-1	-1	-1	4		0	0						StimuliFarbe_blau_gruen.png	0	880	547	72	111				0	Content		-72	-111	18355507	1941205937
18373	09:14:30.515	00:00:18.372	1103	-1024	-768	-1	-1	-1	-1	4	-1024	-768	-1	-1	-1	-1	4		0	0						StimuliFarbe_blau_gruen.png	0	880	547	72	111				0	Content		-72	-111	18372879	1941223309
18390	09:14:30.532	00:00:18.390	1104	-1024	-768	-1	-1	-1	-1	4	-1024	-768	-1	-1	-1	-1	4		0	0						StimuliFarbe_blau_gruen.png	0	880	547	72	111				0	Content		-72	-111	18390128	1941240558
18405	09:14:30.547	00:00:18.404	1105	-1024	-768	-1	-1	-1	-1	4	-1024	-768	-1	-1	-1	-1	4		0	0						StimuliFarbe_blau_gruen.png	0	880	547	72	111				0	Content		-72	-111	18404932	1941255362
18422	09:14:30.564	00:00:18.421	1106	-1024	-768	-1	-1	-1	-1	4	-1024	-768	-1	-1	-1	-1	4		0	0						StimuliFarbe_blau_gruen.png	0	880	547	72	111				0	Content		-72	-111	18421680	1941272110
18438	09:14:30.580	00:00:18.438	1107	-1024	-768	-1	-1	-1	-1	4	-1024	-768	-1	-1	-1	-1	4		0	0						StimuliFarbe_blau_gruen.png	0	880	547	72	111				0	Content		-72	-111	18438302	1941288732
18455	09:14:30.597	00:00:18.454	1108	-1024	-768	-1	-1	-1	-1	4	-1024	-768	-1	-1	-1	-1	4		0	0						StimuliFarbe_blau_gruen.png	0	880	547	72	111				0	Content		-72	-111	18454925	1941305355
18472	09:14:30.614	00:00:18.471	1109	-1024	-768	-1	-1	-1	-1	4	-1024	-768	-1	-1	-1	-1	4		0	0						StimuliFarbe_blau_gruen.png	0	880	547	72	111				0	Content		-72	-111	18471548	1941321978
18488	09:14:30.630	00:00:18.488	1110	-1024	-768	-1	-1	-1	-1	4	-1024	-768	-1	-1	-1	-1	4		0	0						StimuliFarbe_blau_gruen.png	0	880	547	72	111				0	Content		-72	-111	18488172	1941338602
18505	09:14:30.647	00:00:18.505	1111	-1024	-768	-1	-1	-1	-1	4	-1024	-768	-1	-1	-1	-1	4		0	0						StimuliFarbe_blau_gruen.png	0	880	547	72	111				0	Content		-72	-111	18505365	1941355795
18523	09:14:30.665	00:00:18.522	1112	-1024	-768	-1	-1	-1	-1	4	-1024	-768	-1	-1	-1	-1	4		0	0						StimuliFarbe_blau_gruen.png	0	880	547	72	111				0	Content		-72	-111	18522738	1941373168
18540	09:14:30.682	00:00:18.539	1113	-1024	-768	-1	-1	-1	-1	4	-1024	-768	-1	-1	-1	-1	4		0	0						StimuliFarbe_blau_gruen.png	0	880	547	72	111				0	Content		-72	-111	18539986	1941390416
18555	09:14:30.697	00:00:18.554	1114	-1024	-768	-1	-1	-1	-1	4	-1024	-768	-1	-1	-1	-1	4		0	0						StimuliFarbe_blau_gruen.png	0	880	547	72	111				0	Content		-72	-111	18554792	1941405222
18572	09:14:30.714	00:00:18.571	1115	-1024	-768	-1	-1	-1	-1	4	-1024	-768	-1	-1	-1	-1	4		0	0						StimuliFarbe_blau_gruen.png	0	880	547	72	111				0	Content		-72	-111	18571536	1941421966
18588	09:14:30.730	00:00:18.588	1116	-1024	-768	-1	-1	-1	-1	4	-1024	-768	-1	-1	-1	-1	4		0	0						StimuliFarbe_blau_gruen.png	0	880	547	72	111				0	Content		-72	-111	18588153	1941438583
18605	09:14:30.747	00:00:18.604	1117	221,7852	811,5317	0,4666287	0,4655961	437,6423	3,25773	3	174,9449	799,5381	0,4667591	0,4655892	430,3191	3,216502	3		0	0						StimuliFarbe_blau_gruen.png	0	880	547	72	111				0	Content		-72	-111	18604787	1941455217
18621	09:14:30.763	00:00:18.621	1118	-1024	-768	-1	-1	-1	-1	4	-1024	-768	-1	-1	-1	-1	4		0	0						StimuliFarbe_blau_gruen.png	0	880	547	72	111				0	Content		-72	-111	18621415	1941471845
18638	09:14:30.780	00:00:18.638	1119	-1024	-768	-1	-1	-1	-1	4	-1024	-768	-1	-1	-1	-1	4		0	0						StimuliFarbe_blau_gruen.png	0	880	547	72	111				0	Content		-72	-111	18638151	1941488581
18655	09:14:30.797	00:00:18.654	1120	223,9649	813,4225	0,4550091	0,4645793	438,1208	3,248188	1	179,233	801,4337	0,4574135	0,4645596	430,3191	3,203289	3	25	224	813						StimuliFarbe_blau_gruen.png	0	880	547	72	111	152	701	100	0	Content		152	702	18654784	1941505214
18671	09:14:30.813	00:00:18.671	1121	219,4929	811,5654	0,4527152	0,4658651	438,1208	3,279513	1	174,6698	799,386	0,4551286	0,4658491	430,3191	3,234187	3	25	219	812						StimuliFarbe_blau_gruen.png	0	880	547	72	111	152	701	100	0	Content		147	701	18671407	1941521837
18688	09:14:30.830	00:00:18.688	1122	249,5332	796,8361	0,4503909	0,4681784	438,1208	3,267559	1	205,0237	784,8217	0,4528145	0,4681624	430,3191	3,222369	3	25	250	797						StimuliFarbe_blau_gruen.png	0	880	547	72	111	152	701	100	0	Content		178	686	18688035	1941538465
18705	09:14:30.847	00:00:18.704	1123	224,873	812,3529	0,4494727	0,4701466	433,4743	3,229383	1	170,1221	800,3479	0,4504221	0,4701228	430,3191	3,21721	3	25	225	812						StimuliFarbe_blau_gruen.png	0	880	547	72	111	152	701	100	0	Content		153	701	18704785	1941555215
18721	09:14:30.863	00:00:18.721	1124	-1024	-768	-1	-1	-1	-1	4	-1024	-768	-1	-1	-1	-1	4	25	0	0						StimuliFarbe_blau_gruen.png	0	880	547	72	111	152	701	100	0	Content		-72	-111	18721407	1941571837
18738	09:14:30.880	00:00:18.738	1125	217,6253	819,3009	0,4457299	0,4706978	433,4743	3,197744	1	172,045	806,8148	0,4467891	0,4706875	430,3191	3,18444	3	25	218	819						StimuliFarbe_blau_gruen.png	0	880	547	72	111	152	701	100	0	Content		146	708	18738029	1941588459
18755	09:14:30.897	00:00:18.754	1126	229,2454	819,1376	0,4475979	0,469031	433,4743	3,277793	3	190,2534	802,6498	0,4479474	0,4691348	421,2151	3,201078	1	26	190	803						StimuliFarbe_blau_gruen.png	0	880	547	72	111	113	683	833	0	Content		118	692	18754653	1941605083
18771	09:14:30.913	00:00:18.771	1127	-1024	-768	-1	-1	-1	-1	4	-1024	-768	-1	-1	-1	-1	4	26	0	0						StimuliFarbe_blau_gruen.png	0	880	547	72	111	113	683	833	0	Content		-72	-111	18771403	1941621833
18788	09:14:30.930	00:00:18.788	1128	231,1047	818,3853	0,4400303	0,4664145	433,4743	3,255391	3	187,3236	806,6619	0,4439441	0,4663919	421,2151	3,17923	1	26	187	807						StimuliFarbe_blau_gruen.png	0	880	547	72	111	113	683	833	0	Content		115	696	18788025	1941638455
18805	09:14:30.947	00:00:18.804	1129	208,7119	794,1274	0,4379912	0,4665309	433,4743	3,324573	3	165,5226	782,9453	0,4419193	0,4665081	421,2151	3,246825	1	26	166	783						StimuliFarbe_blau_gruen.png	0	880	547	72	111	113	683	833	0	Content		94	672	18804652	1941655082
18821	09:14:30.963	00:00:18.821	1130	211,0222	805,0461	0,4366036	0,4675318	433,4743	3,36309	3	167,6516	793,5889	0,4405415	0,4675091	421,2151	3,284434	1	26	168	794						StimuliFarbe_blau_gruen.png	0	880	547	72	111	113	683	833	0	Content		96	683	18821277	1941671707
18838	09:14:30.980	00:00:18.838	1131	-1024	-768	-1	-1	-1	-1	4	-1024	-768	-1	-1	-1	-1	4	26	0	0						StimuliFarbe_blau_gruen.png	0	880	547	72	111	113	683	833	0	Content		-72	-111	18838027	1941688457
18855	09:14:30.997	00:00:18.854	1132	238,956	797,3855	0,434173	0,4711969	433,4743	3,439544	3	195,2499	786,2074	0,4381281	0,4711743	421,2151	3,359091	1	26	195	786						StimuliFarbe_blau_gruen.png	0	880	547	72	111	113	683	833	0	Content		123	675	18854650	1941705080
18871	09:14:31.013	00:00:18.871	1133	-1024	-768	-1	-1	-1	-1	4	-1024	-768	-1	-1	-1	-1	4	26	0	0						StimuliFarbe_blau_gruen.png	0	880	547	72	111	113	683	833	0	Content		-72	-111	18871274	1941721704
18888	09:14:31.030	00:00:18.887	1134	250,0078	809,1429	0,4356575	0,4730884	421,7276	3,433615	3	193,4057	791,7902	0,4356442	0,4731786	421,7323	3,443485	1	26	193	792						StimuliFarbe_blau_gruen.png	0	880	547	72	111	113	683	833	0	Content		121	681	18887898	1941738328
18905	09:14:31.047	00:00:18.904	1135	213,079	806,9763	0,4333636	0,4743922	421,7323	3,362556	3	170,099	794,1163	0,4335625	0,474385	421,7323	3,369898	1	26	170	794						StimuliFarbe_blau_gruen.png	0	880	547	72	111	113	683	833	0	Content		98	683	18904648	1941755078
18921	09:14:31.063	00:00:18.921	1136	224,2554	820,5115	0,4309431	0,475089	421,7323	3,441021	3	181,5193	808,1143	0,4311419	0,4750818	421,7323	3,448397	1	26	182	808						StimuliFarbe_blau_gruen.png	0	880	547	72	111	113	683	833	0	Content		110	697	18921272	1941771702
18938	09:14:31.080	00:00:18.937	1137	-1024	-768	-1	-1	-1	-1	4	-1024	-768	-1	-1	-1	-1	4	26	0	0						StimuliFarbe_blau_gruen.png	0	880	547	72	111	113	683	833	0	Content		-72	-111	18937895	1941788325
18955	09:14:31.097	00:00:18.954	1138	-1024	-768	-1	-1	-1	-1	4	-1024	-768	-1	-1	-1	-1	4	26	0	0						StimuliFarbe_blau_gruen.png	0	880	547	72	111	113	683	833	0	Content		-72	-111	18954530	1941804960
18971	09:14:31.113	00:00:18.971	1139	-1024	-768	-1	-1	-1	-1	4	-1024	-768	-1	-1	-1	-1	4	26	0	0						StimuliFarbe_blau_gruen.png	0	880	547	72	111	113	683	833	0	Content		-72	-111	18971268	1941821698
18988	09:14:31.130	00:00:18.987	1140	234,4482	797,0421	0,4232152	0,4677831	421,7323	3,505394	3	192,28	783,934	0,4234138	0,467776	421,7323	3,512795	1	26	192	784						StimuliFarbe_blau_gruen.png	0	880	547	72	111	113	683	833	0	Content		120	673	18987892	1941838322
19005	09:14:31.147	00:00:19.004	1141	232,5836	810,8265	0,4222216	0,4642552	421,7323	3,522017	3	190,1748	798,1639	0,4224202	0,4642482	421,7323	3,529446	1	26	190	798						StimuliFarbe_blau_gruen.png	0	880	547	72	111	113	683	833	0	Content		118	687	19004527	1941854957
19021	09:14:31.163	00:00:19.021	1142	223,976	796,028	0,4206519	0,4623538	423,2932	3,538816	3	168,7546	783,6389	0,4206472	0,4623262	423,2933	3,548783	1	26	169	784						StimuliFarbe_blau_gruen.png	0	880	547	72	111	113	683	833	0	Content		97	673	19021152	1941871582
19038	09:14:31.180	00:00:19.037	1143	230,1311	801,4169	0,4194931	0,4609048	421,5398	3,608125	3	186,4758	788,4813	0,4196458	0,4608981	421,5397	3,61618	1	26	186	788						StimuliFarbe_blau_gruen.png	0	880	547	72	111	113	683	833	0	Content		114	677	19037893	1941888323
19055	09:14:31.197	00:00:19.054	1144	-1024	-768	-1	-1	-1	-1	4	-1024	-768	-1	-1	-1	-1	4	26	0	0						StimuliFarbe_blau_gruen.png	0	880	547	72	111	113	683	833	0	Content		-72	-111	19054532	1941904962
19071	09:14:31.213	00:00:19.071	1145	212,8143	802,6599	0,4168264	0,4595521	421,3029	3,658302	3	168,4053	789,6699	0,4169792	0,4595455	421,3029	3,666458	1	26	168	790						StimuliFarbe_blau_gruen.png	0	880	547	72	111	113	683	833	0	Content		96	679	19071140	1941921570
19088	09:14:31.230	00:00:19.087	1146	-1024	-768	-1	-1	-1	-1	4	-1024	-768	-1	-1	-1	-1	4	26	0	0						StimuliFarbe_blau_gruen.png	0	880	547	72	111	113	683	833	0	Content		-72	-111	19087765	1941938195
19105	09:14:31.247	00:00:19.104	1147	230,4265	821,0852	0,4146015	0,4587616	421,0171	3,712891	3	186,5632	808,7633	0,4147545	0,4587549	421,017	3,721024	1	26	187	809						StimuliFarbe_blau_gruen.png	0	880	547	72	111	113	683	833	0	Content		115	698	19104522	1941954952
19121	09:14:31.263	00:00:19.121	1148	214,8686	811,1478	0,4133647	0,4578142	421,0171	3,759349	3	169,223	798,4209	0,4134717	0,4578079	421,0171	3,768085	1	26	169	798						StimuliFarbe_blau_gruen.png	0	880	547	72	111	113	683	833	0	Content		97	687	19121137	1941971567
19138	09:14:31.280	00:00:19.137	1149	221,289	808,3025	0,4120758	0,4558368	421,0171	3,717038	3	178,3069	795,5429	0,4122747	0,4558298	421,0171	3,72469	1	26	178	796						StimuliFarbe_blau_gruen.png	0	880	547	72	111	113	683	833	0	Content		106	685	19137761	1941988191
19154	09:14:31.296	00:00:19.154	1150	228,5239	807,1168	0,4112442	0,454075	421,4196	3,753843	3	184,6482	794,2859	0,411397	0,4540685	421,4196	3,762006	1	26	185	794						StimuliFarbe_blau_gruen.png	0	880	547	72	111	113	683	833	0	Content		113	683	19154386	1942004816
19171	09:14:31.313	00:00:19.171	1151	243,3659	810,2131	0,410489	0,4525682	421,6183	3,652062	3	182,3048	794,6365	0,4104532	0,4526202	421,4271	3,663132	1	26	182	795						StimuliFarbe_blau_gruen.png	0	880	547	72	111	113	683	833	0	Content		110	684	19171134	1942021564
19188	09:14:31.330	00:00:19.187	1152	263,9199	812,5849	0,4093216	0,4513908	423,2481	3,688114	3	203,7009	799,944	0,4093432	0,4513872	421,5563	3,686687	1	26	204	800						StimuliFarbe_blau_gruen.png	0	880	547	72	111	113	683	833	0	Content		132	689	19187758	1942038188
19204	09:14:31.346	00:00:19.204	1153	233,0085	800,1301	0,4078476	0,4505628	423,2495	3,745456	3	188,0247	787,0538	0,4079536	0,4505567	423,2495	3,754127	1	26	188	787						StimuliFarbe_blau_gruen.png	0	880	547	72	111	113	683	833	0	Content		116	676	19204382	1942054812
19221	09:14:31.363	00:00:19.221	1154	241,0429	814,5842	0,4087858	0,4501091	423,2495	3,702796	3	198,5736	802,052	0,408983	0,4501023	423,2495	3,71037	1	26	199	802						StimuliFarbe_blau_gruen.png	0	880	547	72	111	113	683	833	0	Content		127	691	19221007	1942071437
19238	09:14:31.380	00:00:19.237	1155	223,5236	800,1638	0,4071734	0,4497631	423,2495	3,778239	3	178,103	787,0557	0,4072794	0,449757	423,2495	3,786968	1	26	178	787						StimuliFarbe_blau_gruen.png	0	880	547	72	111	113	683	833	0	Content		106	676	19237756	1942088186
19254	09:14:31.396	00:00:19.254	1156	227,3521	806,3474	0,4086154	0,4496765	423,2495	3,791079	3	184,332	793,5035	0,4088125	0,4496697	423,2495	3,798763	1	26	184	794						StimuliFarbe_blau_gruen.png	0	880	547	72	111	113	683	833	0	Content		112	683	19254381	1942104811
19271	09:14:31.413	00:00:19.271	1157	219,6286	812,2993	0,4074832	0,4495199	423,2495	3,818225	3	173,8587	799,5925	0,4075893	0,4495138	423,2495	3,826997	1	26	174	800						StimuliFarbe_blau_gruen.png	0	880	547	72	111	113	683	833	0	Content		102	689	19271005	1942121435
19288	09:14:31.430	00:00:19.287	1158	265,9583	825,4038	0,4088396	0,4491	421,3333	3,73622	3	195,6733	808,5654	0,4086829	0,4491896	421,3358	3,749807	1	26	196	809						StimuliFarbe_blau_gruen.png	0	880	547	72	111	113	683	833	0	Content		124	698	19287631	1942138061
19304	09:14:31.446	00:00:19.304	1159	240,741	808,9957	0,408766	0,4484185	421,2632	3,695544	3	172,08	793,4138	0,408641	0,4484673	421,2658	3,708884	1	26	172	793						StimuliFarbe_blau_gruen.png	0	880	547	72	111	113	683	833	0	Content		100	682	19304379	1942154809
19321	09:14:31.463	00:00:19.321	1160	243,3438	801,0149	0,4076104	0,4481878	417,753	3,737764	3	190,4514	789,0447	0,4076928	0,448159	417,753	3,74841	1	26	190	789						StimuliFarbe_blau_gruen.png	0	880	547	72	111	113	683	833	0	Content		118	678	19321006	1942171436
19338	09:14:31.480	00:00:19.337	1161	244,3625	808,7927	0,4082085	0,447595	421,5736	3,810345	3	197,6476	793,3796	0,4083232	0,4476452	421,5736	3,8199	1	26	198	793						StimuliFarbe_blau_gruen.png	0	880	547	72	111	113	683	833	0	Content		126	682	19337629	1942188059
19354	09:14:31.496	00:00:19.354	1162	-1024	-768	-1	-1	-1	-1	4	-1024	-768	-1	-1	-1	-1	4	26	0	0						StimuliFarbe_blau_gruen.png	0	880	547	72	111	113	683	833	0	Content		-72	-111	19354380	1942204810
19371	09:14:31.513	00:00:19.371	1163	-1024	-768	-1	-1	-1	-1	4	-1024	-768	-1	-1	-1	-1	4	26	0	0						StimuliFarbe_blau_gruen.png	0	880	547	72	111	113	683	833	0	Content		-72	-111	19371000	1942221430
19388	09:14:31.530	00:00:19.387	1164	252,5912	825,8809	0,4077085	0,4469019	421,5721	3,811641	3	199,9856	814,7532	0,4077248	0,4468742	421,5722	3,821511	1	26	200	815						StimuliFarbe_blau_gruen.png	0	880	547	72	111	113	683	833	0	Content		128	704	19387626	1942238056
19404	09:14:31.546	00:00:19.404	1165	249,9615	815,5201	0,4069082	0,446233	422,595	3,854697	3	184,8706	803,8654	0,4067903	0,4462058	422,5951	3,86654	1	26	185	804						StimuliFarbe_blau_gruen.png	0	880	547	72	111	113	683	833	0	Content		113	693	19404249	1942254679
19421	09:14:31.563	00:00:19.420	1166	-1024	-768	-1	-1	-1	-1	4	-1024	-768	-1	-1	-1	-1	4	26	0	0						StimuliFarbe_blau_gruen.png	0	880	547	72	111	113	683	833	0	Content		-72	-111	19420997	1942271427
19438	09:14:31.580	00:00:19.437	1167	-1024	-768	-1	-1	-1	-1	4	-1024	-768	-1	-1	-1	-1	4	26	0	0						StimuliFarbe_blau_gruen.png	0	880	547	72	111	113	683	833	0	Content		-72	-111	19437620	1942288050
19454	09:14:31.596	00:00:19.454	1168	255,3589	810,0623	0,4045151	0,443218	420,0881	3,813883	3	193,2493	798,308	0,4044222	0,4431905	420,0883	3,825281	1	26	193	798						StimuliFarbe_blau_gruen.png	0	880	547	72	111	113	683	833	0	Content		121	687	19454246	1942304676
19471	09:14:31.613	00:00:19.470	1169	164,5619	842,1572	0,3935913	0,4411573	445,3983	4,019977	3	113,5225	830,9196	0,3936935	0,4411322	445,3983	4,029043	1	26	114	831						StimuliFarbe_blau_gruen.png	0	880	547	72	111	113	683	833	0	Content		42	720	19470872	1942321302
19488	09:14:31.630	00:00:19.487	1170	-1024	-768	-1	-1	-1	-1	4	-1024	-768	-1	-1	-1	-1	4	26	0	0						StimuliFarbe_blau_gruen.png	0	880	547	72	111	113	683	833	0	Content		-72	-111	19487620	1942338050
19504	09:14:31.646	00:00:19.504	1171	-1024	-768	-1	-1	-1	-1	4	-1024	-768	-1	-1	-1	-1	4	26	0	0						StimuliFarbe_blau_gruen.png	0	880	547	72	111	113	683	833	0	Content		-72	-111	19504242	1942354672
19521	09:14:31.663	00:00:19.520	1172	-1024	-768	-1	-1	-1	-1	4	-1024	-768	-1	-1	-1	-1	4	26	0	0						StimuliFarbe_blau_gruen.png	0	880	547	72	111	113	683	833	0	Content		-72	-111	19520868	1942371298
19538	09:14:31.680	00:00:19.537	1173	-1024	-768	-1	-1	-1	-1	4	-1024	-768	-1	-1	-1	-1	4	26	0	0						StimuliFarbe_blau_gruen.png	0	880	547	72	111	113	683	833	0	Content		-72	-111	19537507	1942387937
19554	09:14:31.696	00:00:19.554	1174	-1024	-768	-1	-1	-1	-1	4	-1024	-768	-1	-1	-1	-1	4	26	0	0						StimuliFarbe_blau_gruen.png	0	880	547	72	111	113	683	833	0	Content		-72	-111	19554237	1942404667
19571	09:14:31.713	00:00:19.570	1175	214,2325	812,122	0,37869	0,4322357	445,3983	4,078151	1	165,4742	798,8707	0,3787875	0,4322303	445,3983	4,087091	3	26	214	812						StimuliFarbe_blau_gruen.png	0	880	547	72	111	113	683	833	0	Content		142	701	19570864	1942421294
19587	09:14:31.729	00:00:19.587	1176	-1024	-768	-1	-1	-1	-1	4	-1024	-768	-1	-1	-1	-1	4		0	0						StimuliFarbe_blau_gruen.png	0	880	547	72	111				0	Content		-72	-111	19587499	1942437929
19604	09:14:31.746	00:00:19.604	1177	219,1165	823,001	0,3830538	0,4343089	445,3983	4,120382	3	171,5473	810,1672	0,3831931	0,4343032	445,3983	4,128834	3		0	0						StimuliFarbe_blau_gruen.png	0	880	547	72	111				0	Content		-72	-111	19604112	1942454542
19621	09:14:31.763	00:00:19.620	1178	-1024	-768	-1	-1	-1	-1	4	-1024	-768	-1	-1	-1	-1	4		0	0						StimuliFarbe_blau_gruen.png	0	880	547	72	111				0	Content		-72	-111	19620862	1942471292
19638	09:14:31.780	00:00:19.637	1179	-1024	-768	-1	-1	-1	-1	4	-1024	-768	-1	-1	-1	-1	4		0	0						StimuliFarbe_blau_gruen.png	0	880	547	72	111				0	Content		-72	-111	19637500	1942487930
19654	09:14:31.796	00:00:19.654	1180	-1024	-768	-1	-1	-1	-1	4	-1024	-768	-1	-1	-1	-1	4		0	0						StimuliFarbe_blau_gruen.png	0	880	547	72	111				0	Content		-72	-111	19654118	1942504548
19671	09:14:31.813	00:00:19.670	1181	-1024	-768	-1	-1	-1	-1	4	-1024	-768	-1	-1	-1	-1	4		0	0						StimuliFarbe_blau_gruen.png	0	880	547	72	111				0	Content		-72	-111	19670734	1942521164
19687	09:14:31.829	00:00:19.687	1182	-1024	-768	-1	-1	-1	-1	4	-1024	-768	-1	-1	-1	-1	4		0	0						StimuliFarbe_blau_gruen.png	0	880	547	72	111				0	Content		-72	-111	19687491	1942537921
19704	09:14:31.846	00:00:19.704	1183	-1024	-768	-1	-1	-1	-1	4	-1024	-768	-1	-1	-1	-1	4		0	0						StimuliFarbe_blau_gruen.png	0	880	547	72	111				0	Content		-72	-111	19704105	1942554535
19721	09:14:31.863	00:00:19.720	1184	-1024	-768	-1	-1	-1	-1	4	-1024	-768	-1	-1	-1	-1	4		0	0						StimuliFarbe_blau_gruen.png	0	880	547	72	111				0	Content		-72	-111	19720731	1942571161
19737	09:14:31.879	00:00:19.737	1185	-1024	-768	-1	-1	-1	-1	4	-1024	-768	-1	-1	-1	-1	4		0	0						StimuliFarbe_blau_gruen.png	0	880	547	72	111				0	Content		-72	-111	19737354	1942587784
19754	09:14:31.896	00:00:19.754	1186	-1024	-768	-1	-1	-1	-1	4	-1024	-768	-1	-1	-1	-1	4		0	0						StimuliFarbe_blau_gruen.png	0	880	547	72	111				0	Content		-72	-111	19754104	1942604534
19771	09:14:31.913	00:00:19.770	1187	-1024	-768	-1	-1	-1	-1	4	-1024	-768	-1	-1	-1	-1	4		0	0						StimuliFarbe_blau_gruen.png	0	880	547	72	111				0	Content		-72	-111	19770728	1942621158
19787	09:14:31.929	00:00:19.787	1188	-1024	-768	-1	-1	-1	-1	4	-1024	-768	-1	-1	-1	-1	4		0	0						StimuliFarbe_blau_gruen.png	0	880	547	72	111				0	Content		-72	-111	19787348	1942637778
19804	09:14:31.946	00:00:19.803	1189	-1024	-768	-1	-1	-1	-1	4	-1024	-768	-1	-1	-1	-1	4		0	0						StimuliFarbe_blau_gruen.png	0	880	547	72	111				0	Content		-72	-111	19803973	1942654403
19821	09:14:31.963	00:00:19.820	1190	-1024	-768	-1	-1	-1	-1	4	-1024	-768	-1	-1	-1	-1	4		0	0						StimuliFarbe_blau_gruen.png	0	880	547	72	111				0	Content		-72	-111	19820720	1942671150
19837	09:14:31.979	00:00:19.837	1191	-1024	-768	-1	-1	-1	-1	4	-1024	-768	-1	-1	-1	-1	4		0	0						StimuliFarbe_blau_gruen.png	0	880	547	72	111				0	Content		-72	-111	19837347	1942687777
19854	09:14:31.996	00:00:19.853	1192	-1024	-768	-1	-1	-1	-1	4	-1024	-768	-1	-1	-1	-1	4		0	0						StimuliFarbe_blau_gruen.png	0	880	547	72	111				0	Content		-72	-111	19853970	1942704400
19871	09:14:32.013	00:00:19.870	1193	-1024	-768	-1	-1	-1	-1	4	-1024	-768	-1	-1	-1	-1	4		0	0						StimuliFarbe_blau_gruen.png	0	880	547	72	111				0	Content		-72	-111	19870590	1942721020
19887	09:14:32.029	00:00:19.887	1194	-1024	-768	-1	-1	-1	-1	4	-1024	-768	-1	-1	-1	-1	4		0	0						StimuliFarbe_blau_gruen.png	0	880	547	72	111				0	Content		-72	-111	19887338	1942737768
19904	09:14:32.046	00:00:19.903	1195	-1024	-768	-1	-1	-1	-1	4	-1024	-768	-1	-1	-1	-1	4		0	0						StimuliFarbe_blau_gruen.png	0	880	547	72	111				0	Content		-72	-111	19903959	1942754389
19921	09:14:32.063	00:00:19.920	1196	-1024	-768	-1	-1	-1	-1	4	-1024	-768	-1	-1	-1	-1	4		0	0						StimuliFarbe_blau_gruen.png	0	880	547	72	111				0	Content		-72	-111	19920581	1942771011
19937	09:14:32.079	00:00:19.937	1197	-1024	-768	-1	-1	-1	-1	4	-1024	-768	-1	-1	-1	-1	4		0	0						StimuliFarbe_blau_gruen.png	0	880	547	72	111				0	Content		-72	-111	19937206	1942787636
19954	09:14:32.096	00:00:19.953	1198	-1024	-768	-1	-1	-1	-1	4	-1024	-768	-1	-1	-1	-1	4		0	0						StimuliFarbe_blau_gruen.png	0	880	547	72	111				0	Content		-72	-111	19953955	1942804385
19971	09:14:32.113	00:00:19.970	1199	-1024	-768	-1	-1	-1	-1	4	-1024	-768	-1	-1	-1	-1	4		0	0						StimuliFarbe_blau_gruen.png	0	880	547	72	111				0	Content		-72	-111	19970580	1942821010
19987	09:14:32.129	00:00:19.987	1200	-1024	-768	-1	-1	-1	-1	4	-1024	-768	-1	-1	-1	-1	4		0	0						StimuliFarbe_blau_gruen.png	0	880	547	72	111				0	Content		-72	-111	19987205	1942837635
20004	09:14:32.146	00:00:20.003	1201	-1024	-768	-1	-1	-1	-1	4	-1024	-768	-1	-1	-1	-1	4		0	0						StimuliFarbe_blau_gruen.png	0	880	547	72	111				0	Content		-72	-111	20003947	1942854377
20021	09:14:32.163	00:00:20.020	1202	-1024	-768	-1	-1	-1	-1	4	-1024	-768	-1	-1	-1	-1	4		0	0						StimuliFarbe_blau_gruen.png	0	880	547	72	111				0	Content		-72	-111	20020573	1942871003
20037	09:14:32.179	00:00:20.037	1203	-1024	-768	-1	-1	-1	-1	4	-1024	-768	-1	-1	-1	-1	4		0	0						StimuliFarbe_blau_gruen.png	0	880	547	72	111				0	Content		-72	-111	20037201	1942887631
20054	09:14:32.196	00:00:20.053	1204	-1024	-768	-1	-1	-1	-1	4	-1024	-768	-1	-1	-1	-1	4		0	0						StimuliFarbe_blau_gruen.png	0	880	547	72	111				0	Content		-72	-111	20053823	1942904253
20071	09:14:32.213	00:00:20.070	1205	-1024	-768	-1	-1	-1	-1	4	-1024	-768	-1	-1	-1	-1	4		0	0						StimuliFarbe_blau_gruen.png	0	880	547	72	111				0	Content		-72	-111	20070573	1942921003
20087	09:14:32.229	00:00:20.087	1206	-1024	-768	-1	-1	-1	-1	4	-1024	-768	-1	-1	-1	-1	4		0	0						StimuliFarbe_blau_gruen.png	0	880	547	72	111				0	Content		-72	-111	20087196	1942937626
20104	09:14:32.246	00:00:20.103	1207	-1024	-768	-1	-1	-1	-1	4	-1024	-768	-1	-1	-1	-1	4		0	0						StimuliFarbe_blau_gruen.png	0	880	547	72	111				0	Content		-72	-111	20103818	1942954248
20120	09:14:32.262	00:00:20.120	1208	-1024	-768	-1	-1	-1	-1	4	-1024	-768	-1	-1	-1	-1	4		0	0						StimuliFarbe_blau_gruen.png	0	880	547	72	111				0	Content		-72	-111	20120445	1942970875
20137	09:14:32.279	00:00:20.137	1209	-1024	-768	-1	-1	-1	-1	4	-1024	-768	-1	-1	-1	-1	4		0	0						StimuliFarbe_blau_gruen.png	0	880	547	72	111				0	Content		-72	-111	20137192	1942987622
20154	09:14:32.296	00:00:20.153	1210	-1024	-768	-1	-1	-1	-1	4	-1024	-768	-1	-1	-1	-1	4		0	0						StimuliFarbe_blau_gruen.png	0	880	547	72	111				0	Content		-72	-111	20153816	1943004246
20170	09:14:32.312	00:00:20.170	1211	-1024	-768	-1	-1	-1	-1	4	-1024	-768	-1	-1	-1	-1	4		0	0						StimuliFarbe_blau_gruen.png	0	880	547	72	111				0	Content		-72	-111	20170441	1943020871
20187	09:14:32.329	00:00:20.187	1212	-1024	-768	-1	-1	-1	-1	4	-1024	-768	-1	-1	-1	-1	4		0	0						StimuliFarbe_blau_gruen.png	0	880	547	72	111				0	Content		-72	-111	20187064	1943037494
20204	09:14:32.346	00:00:20.203	1213	-1024	-768	-1	-1	-1	-1	4	-1024	-768	-1	-1	-1	-1	4		0	0						StimuliFarbe_blau_gruen.png	0	880	547	72	111				0	Content		-72	-111	20203814	1943054244
20220	09:14:32.362	00:00:20.220	1214	-1024	-768	-1	-1	-1	-1	4	-1024	-768	-1	-1	-1	-1	4		0	0						StimuliFarbe_blau_gruen.png	0	880	547	72	111				0	Content		-72	-111	20220436	1943070866
20237	09:14:32.379	00:00:20.237	1215	-1024	-768	-1	-1	-1	-1	4	-1024	-768	-1	-1	-1	-1	4		0	0						StimuliFarbe_blau_gruen.png	0	880	547	72	111				0	Content		-72	-111	20237060	1943087490
20254	09:14:32.396	00:00:20.253	1216	-1024	-768	-1	-1	-1	-1	4	-1024	-768	-1	-1	-1	-1	4		0	0						StimuliFarbe_blau_gruen.png	0	880	547	72	111				0	Content		-72	-111	20253684	1943104114
20270	09:14:32.412	00:00:20.270	1217	-1024	-768	-1	-1	-1	-1	4	-1024	-768	-1	-1	-1	-1	4		0	0						StimuliFarbe_blau_gruen.png	0	880	547	72	111				0	Content		-72	-111	20270432	1943120862
20289	09:14:32.431	00:00:20.288	1218	-1024	-768	-1	-1	-1	-1	4	-1024	-768	-1	-1	-1	-1	4		0	0						StimuliFarbe_blau_gruen.png	0	880	547	72	111				0	Content		-72	-111	20288875	1943139305
20304	09:14:32.446	00:00:20.303	1219	-1024	-768	-1	-1	-1	-1	4	-1024	-768	-1	-1	-1	-1	4		0	0						StimuliFarbe_blau_gruen.png	0	880	547	72	111				0	Content		-72	-111	20303678	1943154108
20320	09:14:32.462	00:00:20.320	1220	-1024	-768	-1	-1	-1	-1	4	-1024	-768	-1	-1	-1	-1	4		0	0						StimuliFarbe_blau_gruen.png	0	880	547	72	111				0	Content		-72	-111	20320427	1943170857
20337	09:14:32.479	00:00:20.337	1221	-1024	-768	-1	-1	-1	-1	4	-1024	-768	-1	-1	-1	-1	4		0	0						StimuliFarbe_blau_gruen.png	0	880	547	72	111				0	Content		-72	-111	20337052	1943187482
20354	09:14:32.496	00:00:20.353	1222	-1024	-768	-1	-1	-1	-1	4	-1024	-768	-1	-1	-1	-1	4		0	0						StimuliFarbe_blau_gruen.png	0	880	547	72	111				0	Content		-72	-111	20353799	1943204229
20370	09:14:32.512	00:00:20.370	1223	-1024	-768	-1	-1	-1	-1	4	-1024	-768	-1	-1	-1	-1	4		0	0						StimuliFarbe_blau_gruen.png	0	880	547	72	111				0	Content		-72	-111	20370296	1943220726
20387	09:14:32.529	00:00:20.386	1224	-1024	-768	-1	-1	-1	-1	4	-1024	-768	-1	-1	-1	-1	4		0	0						StimuliFarbe_blau_gruen.png	0	880	547	72	111				0	Content		-72	-111	20386922	1943237352
20404	09:14:32.546	00:00:20.404	1225	-1024	-768	-1	-1	-1	-1	4	-1024	-768	-1	-1	-1	-1	4		0	0						StimuliFarbe_blau_gruen.png	0	880	547	72	111				0	Content		-72	-111	20404114	1943254544
20421	09:14:32.563	00:00:20.421	1226	-1024	-768	-1	-1	-1	-1	4	-1024	-768	-1	-1	-1	-1	4		0	0						StimuliFarbe_blau_gruen.png	0	880	547	72	111				0	Content		-72	-111	20421488	1943271918
20439	09:14:32.581	00:00:20.438	1227	-1024	-768	-1	-1	-1	-1	4	-1024	-768	-1	-1	-1	-1	4		0	0						StimuliFarbe_blau_gruen.png	0	880	547	72	111				0	Content		-72	-111	20438738	1943289168
20454	09:14:32.596	00:00:20.453	1228	-1024	-768	-1	-1	-1	-1	4	-1024	-768	-1	-1	-1	-1	4		0	0						StimuliFarbe_blau_gruen.png	0	880	547	72	111				0	Content		-72	-111	20453668	1943304098
20470	09:14:32.612	00:00:20.470	1229	-1024	-768	-1	-1	-1	-1	4	-1024	-768	-1	-1	-1	-1	4		0	0						StimuliFarbe_blau_gruen.png	0	880	547	72	111				0	Content		-72	-111	20470289	1943320719
20487	09:14:32.629	00:00:20.487	1230	-1024	-768	-1	-1	-1	-1	4	-1024	-768	-1	-1	-1	-1	4		0	0						StimuliFarbe_blau_gruen.png	0	880	547	72	111				0	Content		-72	-111	20487037	1943337467
20504	09:14:32.646	00:00:20.503	1231	-1024	-768	-1	-1	-1	-1	4	-1024	-768	-1	-1	-1	-1	4		0	0						StimuliFarbe_blau_gruen.png	0	880	547	72	111				0	Content		-72	-111	20503660	1943354090
20520	09:14:32.662	00:00:20.520	1232	-1024	-768	-1	-1	-1	-1	4	-1024	-768	-1	-1	-1	-1	4		0	0						StimuliFarbe_blau_gruen.png	0	880	547	72	111				0	Content		-72	-111	20520284	1943370714
20537	09:14:32.679	00:00:20.536	1233	-1024	-768	-1	-1	-1	-1	4	-1024	-768	-1	-1	-1	-1	4		0	0						StimuliFarbe_blau_gruen.png	0	880	547	72	111				0	Content		-72	-111	20536909	1943387339
20554	09:14:32.696	00:00:20.553	1234	-1024	-768	-1	-1	-1	-1	4	-1024	-768	-1	-1	-1	-1	4		0	0						StimuliFarbe_blau_gruen.png	0	880	547	72	111				0	Content		-72	-111	20553978	1943404408
20571	09:14:32.713	00:00:20.571	1235	-1024	-768	-1	-1	-1	-1	4	-1024	-768	-1	-1	-1	-1	4		0	0						StimuliFarbe_blau_gruen.png	0	880	547	72	111				0	Content		-72	-111	20571362	1943421792
20589	09:14:32.731	00:00:20.588	1236	-1024	-768	-1	-1	-1	-1	4	-1024	-768	-1	-1	-1	-1	4		0	0						StimuliFarbe_blau_gruen.png	0	880	547	72	111				0	Content		-72	-111	20588599	1943439029
20604	09:14:32.746	00:00:20.603	1237	-1024	-768	-1	-1	-1	-1	4	-1024	-768	-1	-1	-1	-1	4		0	0						StimuliFarbe_blau_gruen.png	0	880	547	72	111				0	Content		-72	-111	20603528	1943453958
20620	09:14:32.762	00:00:20.620	1238	-1024	-768	-1	-1	-1	-1	4	-1024	-768	-1	-1	-1	-1	4		0	0						StimuliFarbe_blau_gruen.png	0	880	547	72	111				0	Content		-72	-111	20620152	1943470582
20637	09:14:32.779	00:00:20.636	1239	-1024	-768	-1	-1	-1	-1	4	-1024	-768	-1	-1	-1	-1	4		0	0						StimuliFarbe_blau_gruen.png	0	880	547	72	111				0	Content		-72	-111	20636901	1943487331
20654	09:14:32.796	00:00:20.653	1240	-1024	-768	-1	-1	-1	-1	4	-1024	-768	-1	-1	-1	-1	4		0	0						StimuliFarbe_blau_gruen.png	0	880	547	72	111				0	Content		-72	-111	20653524	1943503954
20670	09:14:32.812	00:00:20.670	1241	-1024	-768	-1	-1	-1	-1	4	-1024	-768	-1	-1	-1	-1	4		0	0						StimuliFarbe_blau_gruen.png	0	880	547	72	111				0	Content		-72	-111	20670153	1943520583
20687	09:14:32.829	00:00:20.686	1242	-1024	-768	-1	-1	-1	-1	4	-1024	-768	-1	-1	-1	-1	4		0	0						StimuliFarbe_blau_gruen.png	0	880	547	72	111				0	Content		-72	-111	20686772	1943537202
20704	09:14:32.846	00:00:20.703	1243	-1024	-768	-1	-1	-1	-1	4	-1024	-768	-1	-1	-1	-1	4		0	0						StimuliFarbe_blau_gruen.png	0	880	547	72	111				0	Content		-72	-111	20703965	1943554395
20721	09:14:32.863	00:00:20.721	1244	-1024	-768	-1	-1	-1	-1	4	-1024	-768	-1	-1	-1	-1	4		0	0						StimuliFarbe_blau_gruen.png	0	880	547	72	111				0	Content		-72	-111	20721341	1943571771
20739	09:14:32.881	00:00:20.738	1245	-1024	-768	-1	-1	-1	-1	4	-1024	-768	-1	-1	-1	-1	4		0	0						StimuliFarbe_blau_gruen.png	0	880	547	72	111				0	Content		-72	-111	20738585	1943589015
20753	09:14:32.895	00:00:20.753	1246	-1024	-768	-1	-1	-1	-1	4	-1024	-768	-1	-1	-1	-1	4		0	0						StimuliFarbe_blau_gruen.png	0	880	547	72	111				0	Content		-72	-111	20753390	1943603820
20770	09:14:32.912	00:00:20.770	1247	-1024	-768	-1	-1	-1	-1	4	-1024	-768	-1	-1	-1	-1	4		0	0						StimuliFarbe_blau_gruen.png	0	880	547	72	111				0	Content		-72	-111	20770136	1943620566
20787	09:14:32.929	00:00:20.786	1248	-1024	-768	-1	-1	-1	-1	4	-1024	-768	-1	-1	-1	-1	4		0	0						StimuliFarbe_blau_gruen.png	0	880	547	72	111				0	Content		-72	-111	20786761	1943637191
20803	09:14:32.945	00:00:20.803	1249	-1024	-768	-1	-1	-1	-1	4	-1024	-768	-1	-1	-1	-1	4		0	0						StimuliFarbe_blau_gruen.png	0	880	547	72	111				0	Content		-72	-111	20803384	1943653814
20820	09:14:32.962	00:00:20.820	1250	-1024	-768	-1	-1	-1	-1	4	-1024	-768	-1	-1	-1	-1	4		0	0						StimuliFarbe_blau_gruen.png	0	880	547	72	111				0	Content		-72	-111	20820008	1943670438
20837	09:14:32.979	00:00:20.836	1251	-1024	-768	-1	-1	-1	-1	4	-1024	-768	-1	-1	-1	-1	4		0	0						StimuliFarbe_blau_gruen.png	0	880	547	72	111				0	Content		-72	-111	20836630	1943687060
20854	09:14:32.996	00:00:20.853	1252	-1024	-768	-1	-1	-1	-1	4	-1024	-768	-1	-1	-1	-1	4		0	0						StimuliFarbe_blau_gruen.png	0	880	547	72	111				0	Content		-72	-111	20853823	1943704253
20871	09:14:33.013	00:00:20.871	1253	-1024	-768	-1	-1	-1	-1	4	-1024	-768	-1	-1	-1	-1	4		0	0						StimuliFarbe_blau_gruen.png	0	880	547	72	111				0	Content		-72	-111	20871199	1943721629
20888	09:14:33.030	00:00:20.888	1254	-1024	-768	-1	-1	-1	-1	4	-1024	-768	-1	-1	-1	-1	4		0	0						StimuliFarbe_blau_gruen.png	0	880	547	72	111				0	Content		-72	-111	20888448	1943738878
20903	09:14:33.045	00:00:20.903	1255	-1024	-768	-1	-1	-1	-1	4	-1024	-768	-1	-1	-1	-1	4		0	0						StimuliFarbe_blau_gruen.png	0	880	547	72	111				0	Content		-72	-111	20903379	1943753809
20920	09:14:33.062	00:00:20.919	1256	936,5129	611,4634	0,4383889	0,4048841	443,9175	4,470385	3	880,5721	605,9633	0,4387386	0,4048836	433,6377	4,386369	3		0	0						StimuliFarbe_blau_gruen.png	0	880	547	72	111				0	Content		-72	-111	20919988	1943770418
20937	09:14:33.079	00:00:20.936	1257	960,196	605,3553	0,4420324	0,4039211	443,9175	4,480034	3	893,2061	601,6735	0,442594	0,4040415	427,3064	4,33774	1	27	893	602						StimuliFarbe_blau_gruen.png	0	880	547	72	111	809	488	416	0	Content		821	491	20936626	1943787056
20953	09:14:33.095	00:00:20.953	1258	958,3505	601,9202	0,4453797	0,4026869	443,9175	4,47767	3	895,3671	602,3202	0,4457817	0,4026876	427,0966	4,333913	1	27	895	602						StimuliFarbe_blau_gruen.png	0	880	547	72	111	809	488	416	0	Content		823	491	20953250	1943803680
20970	09:14:33.112	00:00:20.969	1259	939,6068	600,4374	0,4528002	0,4011507	443,9175	4,584887	3	872,4297	603,3888	0,4482588	0,4012062	426,0685	4,425663	1	27	872	603						StimuliFarbe_blau_gruen.png	0	880	547	72	111	809	488	416	0	Content		800	492	20969874	1943820304
20987	09:14:33.129	00:00:20.986	1260	945,2499	595,5627	0,4456204	0,3995589	443,9174	4,471714	3	885,1379	597,5369	0,4511585	0,3995403	426,5247	4,324507	1	27	885	598						StimuliFarbe_blau_gruen.png	0	880	547	72	111	809	488	416	0	Content		813	487	20986622	1943837052
21003	09:14:33.145	00:00:21.003	1261	944,4291	597,9524	0,4526851	0,3978551	443,9175	4,522882	3	879,3604	598,9676	0,4531877	0,3978969	426,6938	4,372702	1	27	879	599						StimuliFarbe_blau_gruen.png	0	880	547	72	111	809	488	416	0	Content		807	488	21003248	1943853678
21020	09:14:33.162	00:00:21.019	1262	939,1453	618,6004	0,454422	0,3955479	443,9175	4,51923	3	880,7213	607,2432	0,4549903	0,3958272	426,5014	4,371758	1	27	881	607						StimuliFarbe_blau_gruen.png	0	880	547	72	111	809	488	416	0	Content		809	496	21019870	1943870300
21036	09:14:33.178	00:00:21.036	1263	961,1512	605,8471	0,456312	0,3935333	443,9175	4,507946	3	888,082	601,2264	0,4567304	0,3937044	426,294	4,353184	1	27	888	601						StimuliFarbe_blau_gruen.png	0	880	547	72	111	809	488	416	0	Content		816	490	21036498	1943886928
21053	09:14:33.195	00:00:21.053	1264	955,7311	605,9816	0,4628306	0,3913876	443,9175	4,532557	3	898,6224	607,7761	0,4583605	0,391443	426,2437	4,379135	1	27	899	608						StimuliFarbe_blau_gruen.png	0	880	547	72	111	809	488	416	0	Content		827	497	21053254	1943903684
21070	09:14:33.212	00:00:21.069	1265	947,3824	597,4321	0,4593052	0,3895963	443,9175	4,444362	3	900,0282	592,6602	0,4599263	0,3897336	426,9487	4,306809	1	27	900	593						StimuliFarbe_blau_gruen.png	0	880	547	72	111	809	488	416	0	Content		828	482	21069872	1943920302
21086	09:14:33.228	00:00:21.086	1266	934,2421	600,486	0,4657396	0,3873361	443,9175	4,487754	3	879,7086	598,954	0,4621784	0,3873748	429,9346	4,369606	1	27	880	599						StimuliFarbe_blau_gruen.png	0	880	547	72	111	809	488	416	0	Content		808	488	21086497	1943936927
21103	09:14:33.245	00:00:21.103	1267	922,343	606,1786	0,462983	0,3857397	427,9911	4,286482	3	881,5941	590,7934	0,4629684	0,3857136	427,9911	4,297982	1	27	882	591						StimuliFarbe_blau_gruen.png	0	880	547	72	111	809	488	416	0	Content		810	480	21103121	1943953551
21120	09:14:33.262	00:00:21.119	1268	931,5076	606,9319	0,4650874	0,3847415	431,0497	4,229423	3	881,9521	591,9682	0,464979	0,3847164	431,0497	4,239177	1	27	882	592						StimuliFarbe_blau_gruen.png	0	880	547	72	111	809	488	416	0	Content		810	481	21119873	1943970303
21136	09:14:33.278	00:00:21.136	1269	907,0302	615,265	0,4647005	0,384472	426,4794	4,056681	3	884,5616	591,9983	0,4648623	0,3846051	426,4794	4,074811	1	27	885	592						StimuliFarbe_blau_gruen.png	0	880	547	72	111	809	488	416	0	Content		813	481	21136494	1943986924
21153	09:14:33.295	00:00:21.153	1270	938,2327	616,8228	0,4671206	0,3841142	430,1499	4,180674	3	888,6634	602,0945	0,4670119	0,3840891	430,1499	4,190353	1	27	889	602						StimuliFarbe_blau_gruen.png	0	880	547	72	111	809	488	416	0	Content		817	491	21153120	1944003550
21170	09:14:33.312	00:00:21.169	1271	911,5625	600,3423	0,4657968	0,3840459	430,5115	3,950776	3	872,595	584,911	0,4657372	0,3840204	430,5115	3,963349	1	27	873	585						StimuliFarbe_blau_gruen.png	0	880	547	72	111	809	488	416	0	Content		801	474	21169744	1944020174
21186	09:14:33.328	00:00:21.186	1272	931,7733	596,9109	0,4686689	0,3835737	426,6245	3,952314	3	880,523	582,2756	0,4684666	0,3835486	426,6245	3,960904	1	27	881	582						StimuliFarbe_blau_gruen.png	0	880	547	72	111	809	488	416	0	Content		809	471	21186494	1944036924
21203	09:14:33.345	00:00:21.203	1273	933,801	613,4924	0,4715358	0,3822115	430,2568	4,00292	3	884,0451	598,8909	0,4714271	0,3821864	430,2568	4,012438	1	27	884	599						StimuliFarbe_blau_gruen.png	0	880	547	72	111	809	488	416	0	Content		812	488	21203118	1944053548
21220	09:14:33.362	00:00:21.219	1274	-1024	-768	-1	-1	-1	-1	4	-1024	-768	-1	-1	-1	-1	4	27	0	0						StimuliFarbe_blau_gruen.png	0	880	547	72	111	809	488	416	0	Content		-72	-111	21219741	1944070171
21236	09:14:33.378	00:00:21.236	1275	900,8692	605,5889	0,4751238	0,3810022	421,1721	3,859701	3	855,27	590,9519	0,4749806	0,3809761	421,1721	3,869768	1	27	855	591						StimuliFarbe_blau_gruen.png	0	880	547	72	111	809	488	416	0	Content		783	480	21236367	1944086797
21253	09:14:33.395	00:00:21.253	1276	905,8326	608,5751	0,4753594	0,3797549	426,6315	3,954055	3	856,2631	593,8955	0,4752492	0,3797294	426,6315	3,963564	1	27	856	594						StimuliFarbe_blau_gruen.png	0	880	547	72	111	809	488	416	0	Content		784	483	21253116	1944103546
21270	09:14:33.412	00:00:21.269	1277	914,0114	610,1084	0,4767319	0,3795241	422,9099	3,813243	3	870,2399	588,3591	0,4765521	0,3795831	425,8943	3,848464	1	27	870	588						StimuliFarbe_blau_gruen.png	0	880	547	72	111	809	488	416	0	Content		798	477	21269740	1944120170
21286	09:14:33.428	00:00:21.286	1278	902,4573	619,0768	0,4781163	0,3791854	423,283	3,807076	3	866,4698	597,296	0,4780383	0,3792482	425,9978	3,843144	1	27	866	597						StimuliFarbe_blau_gruen.png	0	880	547	72	111	809	488	416	0	Content		794	486	21286364	1944136794
21303	09:14:33.445	00:00:21.302	1279	918,8887	608,5186	0,4810064	0,3791345	421,7566	3,741987	3	867,6185	594,299	0,4808005	0,379109	421,7566	3,750241	1	27	868	594						StimuliFarbe_blau_gruen.png	0	880	547	72	111	809	488	416	0	Content		796	483	21302990	1944153420
21320	09:14:33.462	00:00:21.319	1280	881,0983	622,6861	0,4796349	0,3785526	421,7566	3,781205	3	857,7346	606,2521	0,4798345	0,3785464	421,7566	3,794901	1	27	858	606						StimuliFarbe_blau_gruen.png	0	880	547	72	111	809	488	416	0	Content		786	495	21319739	1944170169
21336	09:14:33.478	00:00:21.336	1281	872,851	619,5723	0,4811349	0,3782165	421,7566	3,781501	3	849,3026	603,0994	0,4813344	0,3782104	421,7566	3,795026	1	27	849	603						StimuliFarbe_blau_gruen.png	0	880	547	72	111	809	488	416	0	Content		777	492	21336364	1944186794
21353	09:14:33.495	00:00:21.352	1282	889,8505	633,7909	0,4828629	0,3780186	421,7566	3,763103	3	866,4506	617,6152	0,4830625	0,3780124	421,7566	3,776712	1	28	866	618						StimuliFarbe_blau_gruen.png	0	880	547	72	111	708	673	117	0	Content		794	507	21352988	1944203418
21370	09:14:33.512	00:00:21.369	1283	838,6887	704,9113	0,484945	0,3783757	421,7566	3,751839	3	814,0102	690,251	0,4851446	0,3783696	421,7566	3,76391	1	28	814	690						StimuliFarbe_blau_gruen.png	0	880	547	72	111	708	673	117	0	Content		742	579	21369613	1944220043
21386	09:14:33.528	00:00:21.386	1284	-1024	-768	-1	-1	-1	-1	4	-1024	-768	-1	-1	-1	-1	4	28	0	0						StimuliFarbe_blau_gruen.png	0	880	547	72	111	708	673	117	0	Content		-72	-111	21386363	1944236793
21403	09:14:33.545	00:00:21.402	1285	790,7275	821,645	0,489151	0,378321	421,7566	3,645445	3	763,3513	809,382	0,4893043	0,3783152	421,7566	3,657141	3	28	0	0						StimuliFarbe_blau_gruen.png	0	880	547	72	111	708	673	117	0	Content		-72	-111	21402986	1944253416
21411	09:14:33.553																				ImageEnd	16	0	0	StimuliFarbe_blau_gruen.png
21420	09:14:33.562	00:00:21.419	1286	773,2938	888,4473	0,4887754	0,3777614	421,7566	3,596135	3	745,7156	877,5053	0,4889751	0,3777552	421,7566	3,606435	1	28	746	878						No media	0	1024	768	0	0	780	784	117	0	Content		746	878	21419612	1944270042
21425	09:14:33.567																				ImageStart	8	0	0	Fix_sw.jpg
21436	09:14:33.578	00:00:21.436	1287	765,7227	914,9636	0,4918729	0,3770027	433,1542	3,752074	3	724,8355	900,9912	0,4920019	0,377014	426,5397	3,710377	1	28	725	901						Fix_sw.jpg	0	880	547	72	111	708	673	117	0	Content		653	790	21436359	1944286789
21453	09:14:33.595	00:00:21.452	1288	712,1588	961,3658	0,4949271	0,3761125	433,1542	3,797949	3	681,5988	951,9554	0,4951184	0,3761066	433,1542	3,807926	1	28	682	952						Fix_sw.jpg	0	880	547	72	111	708	673	117	0	Content		610	841	21452983	1944303413
21470	09:14:33.612	00:00:21.469	1289	-1024	-768	-1	-1	-1	-1	4	-1024	-768	-1	-1	-1	-1	4		0	0						Fix_sw.jpg	0	880	547	72	111				0	Content		-72	-111	21469605	1944320035
21486	09:14:33.628	00:00:21.486	1290	-1024	-768	-1	-1	-1	-1	4	-1024	-768	-1	-1	-1	-1	4		0	0						Fix_sw.jpg	0	880	547	72	111				0	Content		-72	-111	21486247	1944336677
21503	09:14:33.645	00:00:21.502	1291	-1024	-768	-1	-1	-1	-1	4	-1024	-768	-1	-1	-1	-1	4		0	0						Fix_sw.jpg	0	880	547	72	111				0	Content		-72	-111	21502978	1944353408
21520	09:14:33.662	00:00:21.519	1292	-1024	-768	-1	-1	-1	-1	4	-1024	-768	-1	-1	-1	-1	4		0	0						Fix_sw.jpg	0	880	547	72	111				0	Content		-72	-111	21519604	1944370034
21536	09:14:33.678	00:00:21.536	1293	-1024	-768	-1	-1	-1	-1	4	-1024	-768	-1	-1	-1	-1	4		0	0						Fix_sw.jpg	0	880	547	72	111				0	Content		-72	-111	21536243	1944386673
21553	09:14:33.695	00:00:21.552	1294	-1024	-768	-1	-1	-1	-1	4	-1024	-768	-1	-1	-1	-1	4		0	0						Fix_sw.jpg	0	880	547	72	111				0	Content		-72	-111	21552854	1944403284
21570	09:14:33.712	00:00:21.569	1295	-1024	-768	-1	-1	-1	-1	4	-1024	-768	-1	-1	-1	-1	4		0	0						Fix_sw.jpg	0	880	547	72	111				0	Content		-72	-111	21569602	1944420032
21586	09:14:33.728	00:00:21.586	1296	-1024	-768	-1	-1	-1	-1	4	-1024	-768	-1	-1	-1	-1	4		0	0						Fix_sw.jpg	0	880	547	72	111				0	Content		-72	-111	21586236	1944436666
21603	09:14:33.745	00:00:21.602	1297	-1024	-768	-1	-1	-1	-1	4	-1024	-768	-1	-1	-1	-1	4		0	0						Fix_sw.jpg	0	880	547	72	111				0	Content		-72	-111	21602849	1944453279
21619	09:14:33.761	00:00:21.619	1298	-1024	-768	-1	-1	-1	-1	4	-1024	-768	-1	-1	-1	-1	4		0	0						Fix_sw.jpg	0	880	547	72	111				0	Content		-72	-111	21619475	1944469905
21636	09:14:33.778	00:00:21.636	1299	-1024	-768	-1	-1	-1	-1	4	-1024	-768	-1	-1	-1	-1	4		0	0						Fix_sw.jpg	0	880	547	72	111				0	Content		-72	-111	21636241	1944486671
21653	09:14:33.795	00:00:21.652	1300	-1024	-768	-1	-1	-1	-1	4	-1024	-768	-1	-1	-1	-1	4		0	0						Fix_sw.jpg	0	880	547	72	111				0	Content		-72	-111	21652850	1944503280
21669	09:14:33.811	00:00:21.669	1301	-1024	-768	-1	-1	-1	-1	4	-1024	-768	-1	-1	-1	-1	4		0	0						Fix_sw.jpg	0	880	547	72	111				0	Content		-72	-111	21669474	1944519904
21686	09:14:33.828	00:00:21.686	1302	-1024	-768	-1	-1	-1	-1	4	-1024	-768	-1	-1	-1	-1	4		0	0						Fix_sw.jpg	0	880	547	72	111				0	Content		-72	-111	21686108	1944536538
21703	09:14:33.845	00:00:21.702	1303	-1024	-768	-1	-1	-1	-1	4	-1024	-768	-1	-1	-1	-1	4		0	0						Fix_sw.jpg	0	880	547	72	111				0	Content		-72	-111	21702849	1944553279
21719	09:14:33.861	00:00:21.719	1304	-1024	-768	-1	-1	-1	-1	4	-1024	-768	-1	-1	-1	-1	4		0	0						Fix_sw.jpg	0	880	547	72	111				0	Content		-72	-111	21719474	1944569904
21736	09:14:33.878	00:00:21.736	1305	-1024	-768	-1	-1	-1	-1	4	-1024	-768	-1	-1	-1	-1	4		0	0						Fix_sw.jpg	0	880	547	72	111				0	Content		-72	-111	21736096	1944586526
21753	09:14:33.895	00:00:21.752	1306	-1024	-768	-1	-1	-1	-1	4	-1024	-768	-1	-1	-1	-1	4		0	0						Fix_sw.jpg	0	880	547	72	111				0	Content		-72	-111	21752718	1944603148
21771	09:14:33.913	00:00:21.771	1307	-1024	-768	-1	-1	-1	-1	4	-1024	-768	-1	-1	-1	-1	4		0	0						Fix_sw.jpg	0	880	547	72	111				0	Content		-72	-111	21771286	1944621716
21786	09:14:33.928	00:00:21.786	1308	-1024	-768	-1	-1	-1	-1	4	-1024	-768	-1	-1	-1	-1	4		0	0						Fix_sw.jpg	0	880	547	72	111				0	Content		-72	-111	21786092	1944636522
21803	09:14:33.945	00:00:21.802	1309	-1024	-768	-1	-1	-1	-1	4	-1024	-768	-1	-1	-1	-1	4		0	0						Fix_sw.jpg	0	880	547	72	111				0	Content		-72	-111	21802717	1944653147
21819	09:14:33.961	00:00:21.819	1310	-1024	-768	-1	-1	-1	-1	4	-1024	-768	-1	-1	-1	-1	4		0	0						Fix_sw.jpg	0	880	547	72	111				0	Content		-72	-111	21819466	1944669896
21836	09:14:33.978	00:00:21.836	1311	-1024	-768	-1	-1	-1	-1	4	-1024	-768	-1	-1	-1	-1	4		0	0						Fix_sw.jpg	0	880	547	72	111				0	Content		-72	-111	21836089	1944686519
21853	09:14:33.995	00:00:21.852	1312	-1024	-768	-1	-1	-1	-1	4	-1024	-768	-1	-1	-1	-1	4		0	0						Fix_sw.jpg	0	880	547	72	111				0	Content		-72	-111	21852713	1944703143
21869	09:14:34.011	00:00:21.869	1313	-1024	-768	-1	-1	-1	-1	4	-1024	-768	-1	-1	-1	-1	4		0	0						Fix_sw.jpg	0	880	547	72	111				0	Content		-72	-111	21869336	1944719766
21887	09:14:34.029	00:00:21.886	1314	-1024	-768	-1	-1	-1	-1	4	-1024	-768	-1	-1	-1	-1	4		0	0						Fix_sw.jpg	0	880	547	72	111				0	Content		-72	-111	21886532	1944736962
21904	09:14:34.046	00:00:21.903	1315	-1024	-768	-1	-1	-1	-1	4	-1024	-768	-1	-1	-1	-1	4		0	0						Fix_sw.jpg	0	880	547	72	111				0	Content		-72	-111	21903904	1944754334
21921	09:14:34.063	00:00:21.921	1316	-1024	-768	-1	-1	-1	-1	4	-1024	-768	-1	-1	-1	-1	4		0	0						Fix_sw.jpg	0	880	547	72	111				0	Content		-72	-111	21921152	1944771582
21936	09:14:34.078	00:00:21.935	1317	-1024	-768	-1	-1	-1	-1	4	-1024	-768	-1	-1	-1	-1	4		0	0						Fix_sw.jpg	0	880	547	72	111				0	Content		-72	-111	21935954	1944786384
21953	09:14:34.095	00:00:21.952	1318	-1024	-768	-1	-1	-1	-1	4	-1024	-768	-1	-1	-1	-1	4		0	0						Fix_sw.jpg	0	880	547	72	111				0	Content		-72	-111	21952704	1944803134
21969	09:14:34.111	00:00:21.969	1319	-1024	-768	-1	-1	-1	-1	4	-1024	-768	-1	-1	-1	-1	4		0	0						Fix_sw.jpg	0	880	547	72	111				0	Content		-72	-111	21969326	1944819756
21986	09:14:34.128	00:00:21.985	1320	-1024	-768	-1	-1	-1	-1	4	-1024	-768	-1	-1	-1	-1	4		0	0						Fix_sw.jpg	0	880	547	72	111				0	Content		-72	-111	21985951	1944836381
22003	09:14:34.145	00:00:22.002	1321	-1024	-768	-1	-1	-1	-1	4	-1024	-768	-1	-1	-1	-1	4		0	0						Fix_sw.jpg	0	880	547	72	111				0	Content		-72	-111	22002577	1944853007
22019	09:14:34.161	00:00:22.019	1322	-1024	-768	-1	-1	-1	-1	4	-1024	-768	-1	-1	-1	-1	4		0	0						Fix_sw.jpg	0	880	547	72	111				0	Content		-72	-111	22019218	1944869648
22036	09:14:34.178	00:00:22.036	1323	-1024	-768	-1	-1	-1	-1	4	-1024	-768	-1	-1	-1	-1	4		0	0						Fix_sw.jpg	0	880	547	72	111				0	Content		-72	-111	22036395	1944886825
22054	09:14:34.196	00:00:22.053	1324	-1024	-768	-1	-1	-1	-1	4	-1024	-768	-1	-1	-1	-1	4		0	0						Fix_sw.jpg	0	880	547	72	111				0	Content		-72	-111	22053769	1944904199
22071	09:14:34.213	00:00:22.071	1325	-1024	-768	-1	-1	-1	-1	4	-1024	-768	-1	-1	-1	-1	4		0	0						Fix_sw.jpg	0	880	547	72	111				0	Content		-72	-111	22071195	1944921625
22086	09:14:34.228	00:00:22.085	1326	-1024	-768	-1	-1	-1	-1	4	-1024	-768	-1	-1	-1	-1	4		0	0						Fix_sw.jpg	0	880	547	72	111				0	Content		-72	-111	22085951	1944936381
22103	09:14:34.245	00:00:22.102	1327	-1024	-768	-1	-1	-1	-1	4	-1024	-768	-1	-1	-1	-1	4		0	0						Fix_sw.jpg	0	880	547	72	111				0	Content		-72	-111	22102573	1944953003
22119	09:14:34.261	00:00:22.119	1328	-1024	-768	-1	-1	-1	-1	4	-1024	-768	-1	-1	-1	-1	4		0	0						Fix_sw.jpg	0	880	547	72	111				0	Content		-72	-111	22119318	1944969748
22136	09:14:34.278	00:00:22.135	1329	-1024	-768	-1	-1	-1	-1	4	-1024	-768	-1	-1	-1	-1	4		0	0						Fix_sw.jpg	0	880	547	72	111				0	Content		-72	-111	22135943	1944986373
22153	09:14:34.295	00:00:22.152	1330	-1024	-768	-1	-1	-1	-1	4	-1024	-768	-1	-1	-1	-1	4		0	0						Fix_sw.jpg	0	880	547	72	111				0	Content		-72	-111	22152566	1945002996
22169	09:14:34.311	00:00:22.169	1331	-1024	-768	-1	-1	-1	-1	4	-1024	-768	-1	-1	-1	-1	4		0	0						Fix_sw.jpg	0	880	547	72	111				0	Content		-72	-111	22169207	1945019637
22186	09:14:34.328	00:00:22.186	1332	-1024	-768	-1	-1	-1	-1	4	-1024	-768	-1	-1	-1	-1	4		0	0						Fix_sw.jpg	0	880	547	72	111				0	Content		-72	-111	22186259	1945036689
22204	09:14:34.346	00:00:22.203	1333	-1024	-768	-1	-1	-1	-1	4	-1024	-768	-1	-1	-1	-1	4		0	0						Fix_sw.jpg	0	880	547	72	111				0	Content		-72	-111	22203631	1945054061
22221	09:14:34.363	00:00:22.221	1334	-1024	-768	-1	-1	-1	-1	4	-1024	-768	-1	-1	-1	-1	4		0	0						Fix_sw.jpg	0	880	547	72	111				0	Content		-72	-111	22221004	1945071434
22236	09:14:34.378	00:00:22.235	1335	-1024	-768	-1	-1	-1	-1	4	-1024	-768	-1	-1	-1	-1	4		0	0						Fix_sw.jpg	0	880	547	72	111				0	Content		-72	-111	22235809	1945086239
22252	09:14:34.394	00:00:22.252	1336	-1024	-768	-1	-1	-1	-1	4	-1024	-768	-1	-1	-1	-1	4		0	0						Fix_sw.jpg	0	880	547	72	111				0	Content		-72	-111	22252433	1945102863
22269	09:14:34.411	00:00:22.269	1337	-1024	-768	-1	-1	-1	-1	4	-1024	-768	-1	-1	-1	-1	4		0	0						Fix_sw.jpg	0	880	547	72	111				0	Content		-72	-111	22269191	1945119621
22286	09:14:34.428	00:00:22.285	1338	-1024	-768	-1	-1	-1	-1	4	-1024	-768	-1	-1	-1	-1	4		0	0						Fix_sw.jpg	0	880	547	72	111				0	Content		-72	-111	22285806	1945136236
22302	09:14:34.444	00:00:22.302	1339	-1024	-768	-1	-1	-1	-1	4	-1024	-768	-1	-1	-1	-1	4		0	0						Fix_sw.jpg	0	880	547	72	111				0	Content		-72	-111	22302425	1945152855
22319	09:14:34.461	00:00:22.319	1340	-1024	-768	-1	-1	-1	-1	4	-1024	-768	-1	-1	-1	-1	4		0	0						Fix_sw.jpg	0	880	547	72	111				0	Content		-72	-111	22319049	1945169479
22336	09:14:34.478	00:00:22.336	1341	-1024	-768	-1	-1	-1	-1	4	-1024	-768	-1	-1	-1	-1	4		0	0						Fix_sw.jpg	0	880	547	72	111				0	Content		-72	-111	22336241	1945186671
22354	09:14:34.496	00:00:22.353	1342	-1024	-768	-1	-1	-1	-1	4	-1024	-768	-1	-1	-1	-1	4		0	0						Fix_sw.jpg	0	880	547	72	111				0	Content		-72	-111	22353612	1945204042
22371	09:14:34.513	00:00:22.370	1343	-1024	-768	-1	-1	-1	-1	4	-1024	-768	-1	-1	-1	-1	4		0	0						Fix_sw.jpg	0	880	547	72	111				0	Content		-72	-111	22370861	1945221291
22386	09:14:34.528	00:00:22.385	1344	-1024	-768	-1	-1	-1	-1	4	-1024	-768	-1	-1	-1	-1	4		0	0						Fix_sw.jpg	0	880	547	72	111				0	Content		-72	-111	22385665	1945236095
22402	09:14:34.544	00:00:22.402	1345	-1024	-768	-1	-1	-1	-1	4	-1024	-768	-1	-1	-1	-1	4		0	0						Fix_sw.jpg	0	880	547	72	111				0	Content		-72	-111	22402414	1945252844
22419	09:14:34.561	00:00:22.419	1346	-1024	-768	-1	-1	-1	-1	4	-1024	-768	-1	-1	-1	-1	4		0	0						Fix_sw.jpg	0	880	547	72	111				0	Content		-72	-111	22419034	1945269464
22424	09:14:34.566																				ImageEnd	16	0	0	Fix_sw.jpg
22436	09:14:34.578	00:00:22.435	1347	-1024	-768	-1	-1	-1	-1	4	-1024	-768	-1	-1	-1	-1	4		0	0						No media	0	1024	768	0	0				0	Content		0	0	22435658	1945286088
22452	09:14:34.594	00:00:22.452	1348	-1024	-768	-1	-1	-1	-1	4	-1024	-768	-1	-1	-1	-1	4		0	0						No media	0	1024	768	0	0				0	Content		0	0	22452281	1945302711
22455	09:14:34.597																				ImageStart	8	0	0	StimuliFarbe_rot_gelb.png
22469	09:14:34.611	00:00:22.468	1349	-1024	-768	-1	-1	-1	-1	4	-1024	-768	-1	-1	-1	-1	4		0	0						StimuliFarbe_rot_gelb.png	0	880	547	72	111				0	Content		-72	-111	22468905	1945319335
22486	09:14:34.628	00:00:22.486	1350	-1024	-768	-1	-1	-1	-1	4	-1024	-768	-1	-1	-1	-1	4		0	0						StimuliFarbe_rot_gelb.png	0	880	547	72	111				0	Content		-72	-111	22486098	1945336528
22503	09:14:34.645	00:00:22.503	1351	-1024	-768	-1	-1	-1	-1	4	-1024	-768	-1	-1	-1	-1	4		0	0						StimuliFarbe_rot_gelb.png	0	880	547	72	111				0	Content		-72	-111	22503472	1945353902
22521	09:14:34.663	00:00:22.520	1352	-1024	-768	-1	-1	-1	-1	4	-1024	-768	-1	-1	-1	-1	4		0	0						StimuliFarbe_rot_gelb.png	0	880	547	72	111				0	Content		-72	-111	22520720	1945371150
22536	09:14:34.678	00:00:22.535	1353	-1024	-768	-1	-1	-1	-1	4	-1024	-768	-1	-1	-1	-1	4		0	0						StimuliFarbe_rot_gelb.png	0	880	547	72	111				0	Content		-72	-111	22535648	1945386078
22552	09:14:34.694	00:00:22.552	1354	-1024	-768	-1	-1	-1	-1	4	-1024	-768	-1	-1	-1	-1	4		0	0						StimuliFarbe_rot_gelb.png	0	880	547	72	111				0	Content		-72	-111	22552273	1945402703
22569	09:14:34.711	00:00:22.569	1355	-1024	-768	-1	-1	-1	-1	4	-1024	-768	-1	-1	-1	-1	4		0	0						StimuliFarbe_rot_gelb.png	0	880	547	72	111				0	Content		-72	-111	22569022	1945419452
22586	09:14:34.728	00:00:22.585	1356	-1024	-768	-1	-1	-1	-1	4	-1024	-768	-1	-1	-1	-1	4		0	0						StimuliFarbe_rot_gelb.png	0	880	547	72	111				0	Content		-72	-111	22585518	1945435948
22602	09:14:34.744	00:00:22.602	1357	-1024	-768	-1	-1	-1	-1	4	-1024	-768	-1	-1	-1	-1	4		0	0						StimuliFarbe_rot_gelb.png	0	880	547	72	111				0	Content		-72	-111	22602265	1945452695
22619	09:14:34.761	00:00:22.618	1358	-1024	-768	-1	-1	-1	-1	4	-1024	-768	-1	-1	-1	-1	4		0	0						StimuliFarbe_rot_gelb.png	0	880	547	72	111				0	Content		-72	-111	22618887	1945469317
22636	09:14:34.778	00:00:22.635	1359	-1024	-768	-1	-1	-1	-1	4	-1024	-768	-1	-1	-1	-1	4		0	0						StimuliFarbe_rot_gelb.png	0	880	547	72	111				0	Content		-72	-111	22635958	1945486388
22653	09:14:34.795	00:00:22.653	1360	-1024	-768	-1	-1	-1	-1	4	-1024	-768	-1	-1	-1	-1	4		0	0						StimuliFarbe_rot_gelb.png	0	880	547	72	111				0	Content		-72	-111	22653331	1945503761
22671	09:14:34.813	00:00:22.670	1361	-1024	-768	-1	-1	-1	-1	4	-1024	-768	-1	-1	-1	-1	4		0	0						StimuliFarbe_rot_gelb.png	0	880	547	72	111				0	Content		-72	-111	22670704	1945521134
22686	09:14:34.828	00:00:22.685	1362	-1024	-768	-1	-1	-1	-1	4	-1024	-768	-1	-1	-1	-1	4		0	0						StimuliFarbe_rot_gelb.png	0	880	547	72	111				0	Content		-72	-111	22685507	1945535937
22702	09:14:34.844	00:00:22.702	1363	-1024	-768	-1	-1	-1	-1	4	-1024	-768	-1	-1	-1	-1	4		0	0						StimuliFarbe_rot_gelb.png	0	880	547	72	111				0	Content		-72	-111	22702133	1945552563
22719	09:14:34.861	00:00:22.718	1364	-1024	-768	-1	-1	-1	-1	4	-1024	-768	-1	-1	-1	-1	4		0	0						StimuliFarbe_rot_gelb.png	0	880	547	72	111				0	Content		-72	-111	22718881	1945569311
22736	09:14:34.878	00:00:22.735	1365	-1024	-768	-1	-1	-1	-1	4	-1024	-768	-1	-1	-1	-1	4		0	0						StimuliFarbe_rot_gelb.png	0	880	547	72	111				0	Content		-72	-111	22735506	1945585936
22752	09:14:34.894	00:00:22.752	1366	-1024	-768	-1	-1	-1	-1	4	-1024	-768	-1	-1	-1	-1	4		0	0						StimuliFarbe_rot_gelb.png	0	880	547	72	111				0	Content		-72	-111	22752134	1945602564
22769	09:14:34.911	00:00:22.768	1367	-1024	-768	-1	-1	-1	-1	4	-1024	-768	-1	-1	-1	-1	4		0	0						StimuliFarbe_rot_gelb.png	0	880	547	72	111				0	Content		-72	-111	22768758	1945619188
22786	09:14:34.928	00:00:22.785	1368	-1024	-768	-1	-1	-1	-1	4	-1024	-768	-1	-1	-1	-1	4		0	0						StimuliFarbe_rot_gelb.png	0	880	547	72	111				0	Content		-72	-111	22785950	1945636380
22803	09:14:34.945	00:00:22.803	1369	-1024	-768	-1	-1	-1	-1	4	-1024	-768	-1	-1	-1	-1	4		0	0						StimuliFarbe_rot_gelb.png	0	880	547	72	111				0	Content		-72	-111	22803322	1945653752
22821	09:14:34.963	00:00:22.820	1370	-1024	-768	-1	-1	-1	-1	4	-1024	-768	-1	-1	-1	-1	4		0	0						StimuliFarbe_rot_gelb.png	0	880	547	72	111				0	Content		-72	-111	22820572	1945671002
22835	09:14:34.977	00:00:22.835	1371	-1024	-768	-1	-1	-1	-1	4	-1024	-768	-1	-1	-1	-1	4		0	0						StimuliFarbe_rot_gelb.png	0	880	547	72	111				0	Content		-72	-111	22835377	1945685807
22852	09:14:34.994	00:00:22.852	1372	-1024	-768	-1	-1	-1	-1	4	-1024	-768	-1	-1	-1	-1	4		0	0						StimuliFarbe_rot_gelb.png	0	880	547	72	111				0	Content		-72	-111	22852125	1945702555
22869	09:14:35.011	00:00:22.868	1373	-1024	-768	-1	-1	-1	-1	4	-1024	-768	-1	-1	-1	-1	4		0	0						StimuliFarbe_rot_gelb.png	0	880	547	72	111				0	Content		-72	-111	22868748	1945719178
22885	09:14:35.027	00:00:22.885	1374	-1024	-768	-1	-1	-1	-1	4	-1024	-768	-1	-1	-1	-1	4		0	0						StimuliFarbe_rot_gelb.png	0	880	547	72	111				0	Content		-72	-111	22885373	1945735803
22902	09:14:35.044	00:00:22.901	1375	-1024	-768	-1	-1	-1	-1	4	-1024	-768	-1	-1	-1	-1	4		0	0						StimuliFarbe_rot_gelb.png	0	880	547	72	111				0	Content		-72	-111	22901997	1945752427
22919	09:14:35.061	00:00:22.918	1376	-1024	-768	-1	-1	-1	-1	4	-1024	-768	-1	-1	-1	-1	4		0	0						StimuliFarbe_rot_gelb.png	0	880	547	72	111				0	Content		-72	-111	22918619	1945769049
22936	09:14:35.078	00:00:22.935	1377	-1024	-768	-1	-1	-1	-1	4	-1024	-768	-1	-1	-1	-1	4		0	0						StimuliFarbe_rot_gelb.png	0	880	547	72	111				0	Content		-72	-111	22935812	1945786242
22953	09:14:35.095	00:00:22.953	1378	-1024	-768	-1	-1	-1	-1	4	-1024	-768	-1	-1	-1	-1	4		0	0						StimuliFarbe_rot_gelb.png	0	880	547	72	111				0	Content		-72	-111	22953184	1945803614
22970	09:14:35.112	00:00:22.970	1379	-1024	-768	-1	-1	-1	-1	4	-1024	-768	-1	-1	-1	-1	4		0	0						StimuliFarbe_rot_gelb.png	0	880	547	72	111				0	Content		-72	-111	22970432	1945820862
22985	09:14:35.127	00:00:22.985	1380	-1024	-768	-1	-1	-1	-1	4	-1024	-768	-1	-1	-1	-1	4		0	0						StimuliFarbe_rot_gelb.png	0	880	547	72	111				0	Content		-72	-111	22985367	1945835797
23002	09:14:35.144	00:00:23.001	1381	-1024	-768	-1	-1	-1	-1	4	-1024	-768	-1	-1	-1	-1	4		0	0						StimuliFarbe_rot_gelb.png	0	880	547	72	111				0	Content		-72	-111	23001987	1945852417
23019	09:14:35.161	00:00:23.018	1382	-1024	-768	-1	-1	-1	-1	4	-1024	-768	-1	-1	-1	-1	4		0	0						StimuliFarbe_rot_gelb.png	0	880	547	72	111				0	Content		-72	-111	23018610	1945869040
23035	09:14:35.177	00:00:23.035	1383	-1024	-768	-1	-1	-1	-1	4	-1024	-768	-1	-1	-1	-1	4		0	0						StimuliFarbe_rot_gelb.png	0	880	547	72	111				0	Content		-72	-111	23035357	1945885787
23052	09:14:35.194	00:00:23.051	1384	-1024	-768	-1	-1	-1	-1	4	-1024	-768	-1	-1	-1	-1	4		0	0						StimuliFarbe_rot_gelb.png	0	880	547	72	111				0	Content		-72	-111	23051982	1945902412
23069	09:14:35.211	00:00:23.068	1385	-1024	-768	-1	-1	-1	-1	4	-1024	-768	-1	-1	-1	-1	4		0	0						StimuliFarbe_rot_gelb.png	0	880	547	72	111				0	Content		-72	-111	23068604	1945919034
23086	09:14:35.228	00:00:23.085	1386	-1024	-768	-1	-1	-1	-1	4	-1024	-768	-1	-1	-1	-1	4		0	0						StimuliFarbe_rot_gelb.png	0	880	547	72	111				0	Content		-72	-111	23085671	1945936101
23103	09:14:35.245	00:00:23.103	1387	-1024	-768	-1	-1	-1	-1	4	-1024	-768	-1	-1	-1	-1	4		0	0						StimuliFarbe_rot_gelb.png	0	880	547	72	111				0	Content		-72	-111	23103078	1945953508
23120	09:14:35.262	00:00:23.120	1388	-1024	-768	-1	-1	-1	-1	4	-1024	-768	-1	-1	-1	-1	4		0	0						StimuliFarbe_rot_gelb.png	0	880	547	72	111				0	Content		-72	-111	23120294	1945970724
23135	09:14:35.277	00:00:23.135	1389	-1024	-768	-1	-1	-1	-1	4	-1024	-768	-1	-1	-1	-1	4		0	0						StimuliFarbe_rot_gelb.png	0	880	547	72	111				0	Content		-72	-111	23135226	1945985656
23152	09:14:35.294	00:00:23.151	1390	-1024	-768	-1	-1	-1	-1	4	-1024	-768	-1	-1	-1	-1	4		0	0						StimuliFarbe_rot_gelb.png	0	880	547	72	111				0	Content		-72	-111	23151852	1946002282
23169	09:14:35.311	00:00:23.168	1391	-1024	-768	-1	-1	-1	-1	4	-1024	-768	-1	-1	-1	-1	4		0	0						StimuliFarbe_rot_gelb.png	0	880	547	72	111				0	Content		-72	-111	23168601	1946019031
23185	09:14:35.327	00:00:23.185	1392	-1024	-768	-1	-1	-1	-1	4	-1024	-768	-1	-1	-1	-1	4		0	0						StimuliFarbe_rot_gelb.png	0	880	547	72	111				0	Content		-72	-111	23185224	1946035654
23202	09:14:35.344	00:00:23.201	1393	-1024	-768	-1	-1	-1	-1	4	-1024	-768	-1	-1	-1	-1	4		0	0						StimuliFarbe_rot_gelb.png	0	880	547	72	111				0	Content		-72	-111	23201847	1946052277
23218	09:14:35.360	00:00:23.218	1394	-1024	-768	-1	-1	-1	-1	4	-1024	-768	-1	-1	-1	-1	4		0	0						StimuliFarbe_rot_gelb.png	0	880	547	72	111				0	Content		-72	-111	23218472	1946068902
23236	09:14:35.378	00:00:23.235	1395	-1024	-768	-1	-1	-1	-1	4	-1024	-768	-1	-1	-1	-1	4		0	0						StimuliFarbe_rot_gelb.png	0	880	547	72	111				0	Content		-72	-111	23235666	1946086096
23253	09:14:35.395	00:00:23.253	1396	-1024	-768	-1	-1	-1	-1	4	-1024	-768	-1	-1	-1	-1	4		0	0						StimuliFarbe_rot_gelb.png	0	880	547	72	111				0	Content		-72	-111	23253042	1946103472
23270	09:14:35.412	00:00:23.270	1397	-1024	-768	-1	-1	-1	-1	4	-1024	-768	-1	-1	-1	-1	4		0	0						StimuliFarbe_rot_gelb.png	0	880	547	72	111				0	Content		-72	-111	23270284	1946120714
23285	09:14:35.427	00:00:23.285	1398	-1024	-768	-1	-1	-1	-1	4	-1024	-768	-1	-1	-1	-1	4		0	0						StimuliFarbe_rot_gelb.png	0	880	547	72	111				0	Content		-72	-111	23285089	1946135519
23302	09:14:35.444	00:00:23.301	1399	-1024	-768	-1	-1	-1	-1	4	-1024	-768	-1	-1	-1	-1	4		0	0						StimuliFarbe_rot_gelb.png	0	880	547	72	111				0	Content		-72	-111	23301838	1946152268
23318	09:14:35.460	00:00:23.318	1400	-1024	-768	-1	-1	-1	-1	4	-1024	-768	-1	-1	-1	-1	4		0	0						StimuliFarbe_rot_gelb.png	0	880	547	72	111				0	Content		-72	-111	23318463	1946168893
23335	09:14:35.477	00:00:23.335	1401	-1024	-768	-1	-1	-1	-1	4	-1024	-768	-1	-1	-1	-1	4		0	0						StimuliFarbe_rot_gelb.png	0	880	547	72	111				0	Content		-72	-111	23335084	1946185514
23352	09:14:35.494	00:00:23.351	1402	-1024	-768	-1	-1	-1	-1	4	-1024	-768	-1	-1	-1	-1	4		0	0						StimuliFarbe_rot_gelb.png	0	880	547	72	111				0	Content		-72	-111	23351709	1946202139
23368	09:14:35.510	00:00:23.368	1403	-1024	-768	-1	-1	-1	-1	4	-1024	-768	-1	-1	-1	-1	4		0	0						StimuliFarbe_rot_gelb.png	0	880	547	72	111				0	Content		-72	-111	23368333	1946218763
23386	09:14:35.528	00:00:23.385	1404	-1024	-768	-1	-1	-1	-1	4	-1024	-768	-1	-1	-1	-1	4		0	0						StimuliFarbe_rot_gelb.png	0	880	547	72	111				0	Content		-72	-111	23385524	1946235954
23403	09:14:35.545	00:00:23.402	1405	-1024	-768	-1	-1	-1	-1	4	-1024	-768	-1	-1	-1	-1	4		0	0						StimuliFarbe_rot_gelb.png	0	880	547	72	111				0	Content		-72	-111	23402900	1946253330
23420	09:14:35.562	00:00:23.420	1406	-1024	-768	-1	-1	-1	-1	4	-1024	-768	-1	-1	-1	-1	4		0	0						StimuliFarbe_rot_gelb.png	0	880	547	72	111				0	Content		-72	-111	23420145	1946270575
23435	09:14:35.577	00:00:23.434	1407	-1024	-768	-1	-1	-1	-1	4	-1024	-768	-1	-1	-1	-1	4		0	0						StimuliFarbe_rot_gelb.png	0	880	547	72	111				0	Content		-72	-111	23434950	1946285380
23452	09:14:35.594	00:00:23.451	1408	-1024	-768	-1	-1	-1	-1	4	-1024	-768	-1	-1	-1	-1	4		0	0						StimuliFarbe_rot_gelb.png	0	880	547	72	111				0	Content		-72	-111	23451702	1946302132
23468	09:14:35.610	00:00:23.468	1409	-1024	-768	-1	-1	-1	-1	4	-1024	-768	-1	-1	-1	-1	4		0	0						StimuliFarbe_rot_gelb.png	0	880	547	72	111				0	Content		-72	-111	23468323	1946318753
23485	09:14:35.627	00:00:23.484	1410	-1024	-768	-1	-1	-1	-1	4	-1024	-768	-1	-1	-1	-1	4		0	0						StimuliFarbe_rot_gelb.png	0	880	547	72	111				0	Content		-72	-111	23484919	1946335349
23502	09:14:35.644	00:00:23.501	1411	-1024	-768	-1	-1	-1	-1	4	-1024	-768	-1	-1	-1	-1	4		0	0						StimuliFarbe_rot_gelb.png	0	880	547	72	111				0	Content		-72	-111	23501613	1946352043
23519	09:14:35.661	00:00:23.518	1412	-1024	-768	-1	-1	-1	-1	4	-1024	-768	-1	-1	-1	-1	4		0	0						StimuliFarbe_rot_gelb.png	0	880	547	72	111				0	Content		-72	-111	23518550	1946368980
23535	09:14:35.677	00:00:23.535	1413	-1024	-768	-1	-1	-1	-1	4	-1024	-768	-1	-1	-1	-1	4		0	0						StimuliFarbe_rot_gelb.png	0	880	547	72	111				0	Content		-72	-111	23535218	1946385648
23552	09:14:35.694	00:00:23.552	1414	-1024	-768	-1	-1	-1	-1	4	-1024	-768	-1	-1	-1	-1	4		0	0						StimuliFarbe_rot_gelb.png	0	880	547	72	111				0	Content		-72	-111	23552354	1946402784
23569	09:14:35.711	00:00:23.569	1415	-1024	-768	-1	-1	-1	-1	4	-1024	-768	-1	-1	-1	-1	4		0	0						StimuliFarbe_rot_gelb.png	0	880	547	72	111				0	Content		-72	-111	23569021	1946419451
23586	09:14:35.728	00:00:23.586	1416	-1024	-768	-1	-1	-1	-1	4	-1024	-768	-1	-1	-1	-1	4		0	0						StimuliFarbe_rot_gelb.png	0	880	547	72	111				0	Content		-72	-111	23586109	1946436539
23603	09:14:35.745	00:00:23.603	1417	-1024	-768	-1	-1	-1	-1	4	-1024	-768	-1	-1	-1	-1	4		0	0						StimuliFarbe_rot_gelb.png	0	880	547	72	111				0	Content		-72	-111	23603355	1946453785
23619	09:14:35.761	00:00:23.619	1418	-1024	-768	-1	-1	-1	-1	4	-1024	-768	-1	-1	-1	-1	4		0	0						StimuliFarbe_rot_gelb.png	0	880	547	72	111				0	Content		-72	-111	23619107	1946469537
23636	09:14:35.778	00:00:23.635	1419	-1024	-768	-1	-1	-1	-1	4	-1024	-768	-1	-1	-1	-1	4		0	0						StimuliFarbe_rot_gelb.png	0	880	547	72	111				0	Content		-72	-111	23635774	1946486204
23651	09:14:35.793	00:00:23.651	1420	-1024	-768	-1	-1	-1	-1	4	-1024	-768	-1	-1	-1	-1	4		0	0						StimuliFarbe_rot_gelb.png	0	880	547	72	111				0	Content		-72	-111	23651480	1946501910
23668	09:14:35.810	00:00:23.668	1421	-1024	-768	-1	-1	-1	-1	4	-1024	-768	-1	-1	-1	-1	4		0	0						StimuliFarbe_rot_gelb.png	0	880	547	72	111				0	Content		-72	-111	23668101	1946518531
23685	09:14:35.827	00:00:23.684	1422	-1024	-768	-1	-1	-1	-1	4	-1024	-768	-1	-1	-1	-1	4		0	0						StimuliFarbe_rot_gelb.png	0	880	547	72	111				0	Content		-72	-111	23684906	1946535336
23702	09:14:35.844	00:00:23.701	1423	-1024	-768	-1	-1	-1	-1	4	-1024	-768	-1	-1	-1	-1	4		0	0						StimuliFarbe_rot_gelb.png	0	880	547	72	111				0	Content		-72	-111	23701510	1946551940
23718	09:14:35.860	00:00:23.718	1424	-1024	-768	-1	-1	-1	-1	4	-1024	-768	-1	-1	-1	-1	4		0	0						StimuliFarbe_rot_gelb.png	0	880	547	72	111				0	Content		-72	-111	23718178	1946568608
23735	09:14:35.877	00:00:23.735	1425	-1024	-768	-1	-1	-1	-1	4	-1024	-768	-1	-1	-1	-1	4		0	0						StimuliFarbe_rot_gelb.png	0	880	547	72	111				0	Content		-72	-111	23735085	1946585515
23752	09:14:35.894	00:00:23.751	1426	-1024	-768	-1	-1	-1	-1	4	-1024	-768	-1	-1	-1	-1	4		0	0						StimuliFarbe_rot_gelb.png	0	880	547	72	111				0	Content		-72	-111	23751753	1946602183
23769	09:14:35.911	00:00:23.768	1427	-1024	-768	-1	-1	-1	-1	4	-1024	-768	-1	-1	-1	-1	4		0	0						StimuliFarbe_rot_gelb.png	0	880	547	72	111				0	Content		-72	-111	23768596	1946619026
23786	09:14:35.928	00:00:23.785	1428	-1024	-768	-1	-1	-1	-1	4	-1024	-768	-1	-1	-1	-1	4		0	0						StimuliFarbe_rot_gelb.png	0	880	547	72	111				0	Content		-72	-111	23785969	1946636399
23802	09:14:35.944	00:00:23.802	1429	-1024	-768	-1	-1	-1	-1	4	-1024	-768	-1	-1	-1	-1	4		0	0						StimuliFarbe_rot_gelb.png	0	880	547	72	111				0	Content		-72	-111	23802038	1946652468
23819	09:14:35.961	00:00:23.818	1430	-1024	-768	-1	-1	-1	-1	4	-1024	-768	-1	-1	-1	-1	4		0	0						StimuliFarbe_rot_gelb.png	0	880	547	72	111				0	Content		-72	-111	23818706	1946669136
23835	09:14:35.977	00:00:23.835	1431	-1024	-768	-1	-1	-1	-1	4	-1024	-768	-1	-1	-1	-1	4		0	0						StimuliFarbe_rot_gelb.png	0	880	547	72	111				0	Content		-72	-111	23835025	1946685455
23852	09:14:35.994	00:00:23.851	1432	-1024	-768	-1	-1	-1	-1	4	-1024	-768	-1	-1	-1	-1	4		0	0						StimuliFarbe_rot_gelb.png	0	880	547	72	111				0	Content		-72	-111	23851693	1946702123
23868	09:14:36.010	00:00:23.868	1433	-1024	-768	-1	-1	-1	-1	4	-1024	-768	-1	-1	-1	-1	4		0	0						StimuliFarbe_rot_gelb.png	0	880	547	72	111				0	Content		-72	-111	23868205	1946718635
23885	09:14:36.027	00:00:23.884	1434	-1024	-768	-1	-1	-1	-1	4	-1024	-768	-1	-1	-1	-1	4		0	0						StimuliFarbe_rot_gelb.png	0	880	547	72	111				0	Content		-72	-111	23884873	1946735303
23901	09:14:36.043	00:00:23.901	1435	-1024	-768	-1	-1	-1	-1	4	-1024	-768	-1	-1	-1	-1	4		0	0						StimuliFarbe_rot_gelb.png	0	880	547	72	111				0	Content		-72	-111	23901343	1946751773
23918	09:14:36.060	00:00:23.918	1436	-1024	-768	-1	-1	-1	-1	4	-1024	-768	-1	-1	-1	-1	4		0	0						StimuliFarbe_rot_gelb.png	0	880	547	72	111				0	Content		-72	-111	23918036	1946768466
23935	09:14:36.077	00:00:23.934	1437	-1024	-768	-1	-1	-1	-1	4	-1024	-768	-1	-1	-1	-1	4		0	0						StimuliFarbe_rot_gelb.png	0	880	547	72	111				0	Content		-72	-111	23934588	1946785018
23952	09:14:36.094	00:00:23.951	1438	-1024	-768	-1	-1	-1	-1	4	-1024	-768	-1	-1	-1	-1	4		0	0						StimuliFarbe_rot_gelb.png	0	880	547	72	111				0	Content		-72	-111	23951525	1946801955
23968	09:14:36.110	00:00:23.968	1439	-1024	-768	-1	-1	-1	-1	4	-1024	-768	-1	-1	-1	-1	4		0	0						StimuliFarbe_rot_gelb.png	0	880	547	72	111				0	Content		-72	-111	23968193	1946818623
23985	09:14:36.127	00:00:23.985	1440	-1024	-768	-1	-1	-1	-1	4	-1024	-768	-1	-1	-1	-1	4		0	0						StimuliFarbe_rot_gelb.png	0	880	547	72	111				0	Content		-72	-111	23985328	1946835758
24002	09:14:36.144	00:00:24.001	1441	-1024	-768	-1	-1	-1	-1	4	-1024	-768	-1	-1	-1	-1	4		0	0						StimuliFarbe_rot_gelb.png	0	880	547	72	111				0	Content		-72	-111	24001996	1946852426
24019	09:14:36.161	00:00:24.019	1442	-1024	-768	-1	-1	-1	-1	4	-1024	-768	-1	-1	-1	-1	4		0	0						StimuliFarbe_rot_gelb.png	0	880	547	72	111				0	Content		-72	-111	24019211	1946869641
24036	09:14:36.178	00:00:24.036	1443	-1024	-768	-1	-1	-1	-1	4	-1024	-768	-1	-1	-1	-1	4		0	0						StimuliFarbe_rot_gelb.png	0	880	547	72	111				0	Content		-72	-111	24036461	1946886891
24051	09:14:36.193	00:00:24.051	1444	-1024	-768	-1	-1	-1	-1	4	-1024	-768	-1	-1	-1	-1	4		0	0						StimuliFarbe_rot_gelb.png	0	880	547	72	111				0	Content		-72	-111	24051211	1946901641
24068	09:14:36.210	00:00:24.067	1445	-1024	-768	-1	-1	-1	-1	4	-1024	-768	-1	-1	-1	-1	4		0	0						StimuliFarbe_rot_gelb.png	0	880	547	72	111				0	Content		-72	-111	24067899	1946918329
24085	09:14:36.227	00:00:24.084	1446	-1024	-768	-1	-1	-1	-1	4	-1024	-768	-1	-1	-1	-1	4		0	0						StimuliFarbe_rot_gelb.png	0	880	547	72	111				0	Content		-72	-111	24084566	1946934996
24101	09:14:36.243	00:00:24.101	1447	-1024	-768	-1	-1	-1	-1	4	-1024	-768	-1	-1	-1	-1	4		0	0						StimuliFarbe_rot_gelb.png	0	880	547	72	111				0	Content		-72	-111	24101209	1946951639
24118	09:14:36.260	00:00:24.117	1448	-1024	-768	-1	-1	-1	-1	4	-1024	-768	-1	-1	-1	-1	4		0	0						StimuliFarbe_rot_gelb.png	0	880	547	72	111				0	Content		-72	-111	24117899	1946968329
24135	09:14:36.277	00:00:24.134	1449	-1024	-768	-1	-1	-1	-1	4	-1024	-768	-1	-1	-1	-1	4		0	0						StimuliFarbe_rot_gelb.png	0	880	547	72	111				0	Content		-72	-111	24134601	1946985031
24151	09:14:36.293	00:00:24.151	1450	-1024	-768	-1	-1	-1	-1	4	-1024	-768	-1	-1	-1	-1	4		0	0						StimuliFarbe_rot_gelb.png	0	880	547	72	111				0	Content		-72	-111	24151209	1947001639
24168	09:14:36.310	00:00:24.167	1451	-1024	-768	-1	-1	-1	-1	4	-1024	-768	-1	-1	-1	-1	4		0	0						StimuliFarbe_rot_gelb.png	0	880	547	72	111				0	Content		-72	-111	24167832	1947018262
24184	09:14:36.326	00:00:24.184	1452	-1024	-768	-1	-1	-1	-1	4	-1024	-768	-1	-1	-1	-1	4		0	0						StimuliFarbe_rot_gelb.png	0	880	547	72	111				0	Content		-72	-111	24184455	1947034885
24201	09:14:36.343	00:00:24.201	1453	-1024	-768	-1	-1	-1	-1	4	-1024	-768	-1	-1	-1	-1	4		0	0						StimuliFarbe_rot_gelb.png	0	880	547	72	111				0	Content		-72	-111	24201083	1947051513
24218	09:14:36.360	00:00:24.217	1454	661,7493	935,7524	0,3354227	0,3692653	425,9526	3,305185	1	641,8109	929,5221	0,3369411	0,3692466	432,1952	3,358452	3	29	662	936						StimuliFarbe_rot_gelb.png	0	880	547	72	111	590	825	116	0	Content		590	825	24217832	1947068262
24234	09:14:36.376	00:00:24.234	1455	-1024	-768	-1	-1	-1	-1	4	-1024	-768	-1	-1	-1	-1	4	29	0	0						StimuliFarbe_rot_gelb.png	0	880	547	72	111	590	825	116	0	Content		-72	-111	24234454	1947084884
24251	09:14:36.393	00:00:24.251	1456	-1024	-768	-1	-1	-1	-1	4	-1024	-768	-1	-1	-1	-1	4	29	0	0						StimuliFarbe_rot_gelb.png	0	880	547	72	111	590	825	116	0	Content		-72	-111	24251075	1947101505
24268	09:14:36.410	00:00:24.267	1457	-1024	-768	-1	-1	-1	-1	4	-1024	-768	-1	-1	-1	-1	4	29	0	0						StimuliFarbe_rot_gelb.png	0	880	547	72	111	590	825	116	0	Content		-72	-111	24267699	1947118129
24284	09:14:36.426	00:00:24.284	1458	671,2971	939,058	0,3336262	0,3672595	432,1953	3,427747	3	638,3729	929,5893	0,3337282	0,3672546	432,1953	3,438286	1	29	638	930						StimuliFarbe_rot_gelb.png	0	880	547	72	111	590	825	116	0	Content		566	819	24284449	1947134879
24301	09:14:36.443	00:00:24.301	1459	-1024	-768	-1	-1	-1	-1	4	-1024	-768	-1	-1	-1	-1	4	29	0	0						StimuliFarbe_rot_gelb.png	0	880	547	72	111	590	825	116	0	Content		-72	-111	24301073	1947151503
24318	09:14:36.460	00:00:24.317	1460	2278,108	981,8108	0,5174413	0,3291169	443,9818	3,761181	1	2107,618	948,5851	0,5206269	0,3290959	432,1952	3,678241	3	29	2278	982						StimuliFarbe_rot_gelb.png	0	880	547	72	111	590	825	116	0	Content		2206	871	24317695	1947168125
24334	09:14:36.476	00:00:24.334	1461	-1024	-768	-1	-1	-1	-1	4	-1024	-768	-1	-1	-1	-1	4		0	0						StimuliFarbe_rot_gelb.png	0	880	547	72	111				0	Content		-72	-111	24334317	1947184747
24351	09:14:36.493	00:00:24.351	1462	-1024	-768	-1	-1	-1	-1	4	-1024	-768	-1	-1	-1	-1	4		0	0						StimuliFarbe_rot_gelb.png	0	880	547	72	111				0	Content		-72	-111	24351066	1947201496
24368	09:14:36.510	00:00:24.367	1463	-1024	-768	-1	-1	-1	-1	4	-1024	-768	-1	-1	-1	-1	4		0	0						StimuliFarbe_rot_gelb.png	0	880	547	72	111				0	Content		-72	-111	24367689	1947218119
24384	09:14:36.526	00:00:24.384	1464	-1024	-768	-1	-1	-1	-1	4	-1024	-768	-1	-1	-1	-1	4		0	0						StimuliFarbe_rot_gelb.png	0	880	547	72	111				0	Content		-72	-111	24384311	1947234741
24401	09:14:36.543	00:00:24.400	1465	-1024	-768	-1	-1	-1	-1	4	-1024	-768	-1	-1	-1	-1	4		0	0						StimuliFarbe_rot_gelb.png	0	880	547	72	111				0	Content		-72	-111	24400934	1947251364
24418	09:14:36.560	00:00:24.417	1466	-1024	-768	-1	-1	-1	-1	4	-1024	-768	-1	-1	-1	-1	4		0	0						StimuliFarbe_rot_gelb.png	0	880	547	72	111				0	Content		-72	-111	24417688	1947268118
24434	09:14:36.576	00:00:24.434	1467	-1024	-768	-1	-1	-1	-1	4	-1024	-768	-1	-1	-1	-1	4		0	0						StimuliFarbe_rot_gelb.png	0	880	547	72	111				0	Content		-72	-111	24434305	1947284735
24451	09:14:36.593	00:00:24.450	1468	719,2923	971,8762	0,3448103	0,3571593	443,9819	3,366174	3	669,5062	956,4351	0,3430403	0,3571733	434,616	3,309369	1	30	670	956						StimuliFarbe_rot_gelb.png	0	880	547	72	111	598	845	17	0	Content		598	845	24450930	1947301360
24468	09:14:36.610	00:00:24.467	1469	-1024	-768	-1	-1	-1	-1	4	-1024	-768	-1	-1	-1	-1	4		0	0						StimuliFarbe_rot_gelb.png	0	880	547	72	111				0	Content		-72	-111	24467552	1947317982
24484	09:14:36.626	00:00:24.484	1470	-1024	-768	-1	-1	-1	-1	4	-1024	-768	-1	-1	-1	-1	4		0	0						StimuliFarbe_rot_gelb.png	0	880	547	72	111				0	Content		-72	-111	24484299	1947334729
24501	09:14:36.643	00:00:24.500	1471	-1024	-768	-1	-1	-1	-1	4	-1024	-768	-1	-1	-1	-1	4		0	0						StimuliFarbe_rot_gelb.png	0	880	547	72	111				0	Content		-72	-111	24500920	1947351350
24518	09:14:36.660	00:00:24.517	1472	-1024	-768	-1	-1	-1	-1	4	-1024	-768	-1	-1	-1	-1	4		0	0						StimuliFarbe_rot_gelb.png	0	880	547	72	111				0	Content		-72	-111	24517545	1947367975
24534	09:14:36.676	00:00:24.534	1473	-1024	-768	-1	-1	-1	-1	4	-1024	-768	-1	-1	-1	-1	4		0	0						StimuliFarbe_rot_gelb.png	0	880	547	72	111				0	Content		-72	-111	24534166	1947384596
24551	09:14:36.693	00:00:24.550	1474	-1024	-768	-1	-1	-1	-1	4	-1024	-768	-1	-1	-1	-1	4		0	0						StimuliFarbe_rot_gelb.png	0	880	547	72	111				0	Content		-72	-111	24550914	1947401344
24568	09:14:36.710	00:00:24.567	1475	-1024	-768	-1	-1	-1	-1	4	-1024	-768	-1	-1	-1	-1	4		0	0						StimuliFarbe_rot_gelb.png	0	880	547	72	111				0	Content		-72	-111	24567537	1947417967
24584	09:14:36.726	00:00:24.584	1476	-1024	-768	-1	-1	-1	-1	4	-1024	-768	-1	-1	-1	-1	4		0	0						StimuliFarbe_rot_gelb.png	0	880	547	72	111				0	Content		-72	-111	24584160	1947434590
24601	09:14:36.743	00:00:24.600	1477	-1024	-768	-1	-1	-1	-1	4	-1024	-768	-1	-1	-1	-1	4		0	0						StimuliFarbe_rot_gelb.png	0	880	547	72	111				0	Content		-72	-111	24600784	1947451214
24618	09:14:36.760	00:00:24.617	1478	-1024	-768	-1	-1	-1	-1	4	-1024	-768	-1	-1	-1	-1	4		0	0						StimuliFarbe_rot_gelb.png	0	880	547	72	111				0	Content		-72	-111	24617530	1947467960
24634	09:14:36.776	00:00:24.634	1479	-1024	-768	-1	-1	-1	-1	4	-1024	-768	-1	-1	-1	-1	4		0	0						StimuliFarbe_rot_gelb.png	0	880	547	72	111				0	Content		-72	-111	24634154	1947484584
24651	09:14:36.793	00:00:24.650	1480	-1024	-768	-1	-1	-1	-1	4	-1024	-768	-1	-1	-1	-1	4		0	0						StimuliFarbe_rot_gelb.png	0	880	547	72	111				0	Content		-72	-111	24650822	1947501252
24667	09:14:36.809	00:00:24.667	1481	-1024	-768	-1	-1	-1	-1	4	-1024	-768	-1	-1	-1	-1	4		0	0						StimuliFarbe_rot_gelb.png	0	880	547	72	111				0	Content		-72	-111	24667399	1947517829
24684	09:14:36.826	00:00:24.684	1482	779,8463	947,8347	0,3440608	0,3665154	435,0458	3,397305	3	751,4163	939,1653	0,3442526	0,3664894	435,0458	3,407447	1	31	751	939						StimuliFarbe_rot_gelb.png	0	880	547	72	111	679	828	17	0	Content		679	828	24684146	1947534576
24701	09:14:36.843	00:00:24.700	1483	-1024	-768	-1	-1	-1	-1	4	-1024	-768	-1	-1	-1	-1	4		0	0						StimuliFarbe_rot_gelb.png	0	880	547	72	111				0	Content		-72	-111	24700771	1947551201
24717	09:14:36.859	00:00:24.717	1484	-1024	-768	-1	-1	-1	-1	4	-1024	-768	-1	-1	-1	-1	4		0	0						StimuliFarbe_rot_gelb.png	0	880	547	72	111				0	Content		-72	-111	24717393	1947567823
24734	09:14:36.876	00:00:24.734	1485	-1024	-768	-1	-1	-1	-1	4	-1024	-768	-1	-1	-1	-1	4		0	0						StimuliFarbe_rot_gelb.png	0	880	547	72	111				0	Content		-72	-111	24734143	1947584573
24751	09:14:36.893	00:00:24.750	1486	-1024	-768	-1	-1	-1	-1	4	-1024	-768	-1	-1	-1	-1	4		0	0						StimuliFarbe_rot_gelb.png	0	880	547	72	111				0	Content		-72	-111	24750766	1947601196
24767	09:14:36.909	00:00:24.767	1487	-1024	-768	-1	-1	-1	-1	4	-1024	-768	-1	-1	-1	-1	4		0	0						StimuliFarbe_rot_gelb.png	0	880	547	72	111				0	Content		-72	-111	24767402	1947617832
24784	09:14:36.926	00:00:24.784	1488	-1024	-768	-1	-1	-1	-1	4	-1024	-768	-1	-1	-1	-1	4		0	0						StimuliFarbe_rot_gelb.png	0	880	547	72	111				0	Content		-72	-111	24784016	1947634446
24801	09:14:36.943	00:00:24.800	1489	-1024	-768	-1	-1	-1	-1	4	-1024	-768	-1	-1	-1	-1	4		0	0						StimuliFarbe_rot_gelb.png	0	880	547	72	111				0	Content		-72	-111	24800774	1947651204
24817	09:14:36.959	00:00:24.817	1490	-1024	-768	-1	-1	-1	-1	4	-1024	-768	-1	-1	-1	-1	4		0	0						StimuliFarbe_rot_gelb.png	0	880	547	72	111				0	Content		-72	-111	24817387	1947667817
24834	09:14:36.976	00:00:24.834	1491	-1024	-768	-1	-1	-1	-1	4	-1024	-768	-1	-1	-1	-1	4		0	0						StimuliFarbe_rot_gelb.png	0	880	547	72	111				0	Content		-72	-111	24834008	1947684438
24851	09:14:36.993	00:00:24.850	1492	-1024	-768	-1	-1	-1	-1	4	-1024	-768	-1	-1	-1	-1	4		0	0						StimuliFarbe_rot_gelb.png	0	880	547	72	111				0	Content		-72	-111	24850630	1947701060
24867	09:14:37.009	00:00:24.867	1493	1155,36	953,0665	0,3382847	0,3832083	433,504	3,465297	3	1134,982	942,0471	0,3383862	0,3832032	433,504	3,486234	1	32	1135	942						StimuliFarbe_rot_gelb.png	0	880	547	72	111	1142	816	266	0	Content		1063	831	24867377	1947717807
24884	09:14:37.026	00:00:24.884	1494	-1024	-768	-1	-1	-1	-1	4	-1024	-768	-1	-1	-1	-1	4	32	0	0						StimuliFarbe_rot_gelb.png	0	880	547	72	111	1142	816	266	0	Content		-72	-111	24884001	1947734431
24901	09:14:37.043	00:00:24.900	1495	-1024	-768	-1	-1	-1	-1	4	-1024	-768	-1	-1	-1	-1	4	32	0	0						StimuliFarbe_rot_gelb.png	0	880	547	72	111	1142	816	266	0	Content		-72	-111	24900623	1947751053
24917	09:14:37.059	00:00:24.917	1496	-1024	-768	-1	-1	-1	-1	4	-1024	-768	-1	-1	-1	-1	4	32	0	0						StimuliFarbe_rot_gelb.png	0	880	547	72	111	1142	816	266	0	Content		-72	-111	24917247	1947767677
24934	09:14:37.076	00:00:24.934	1497	1377,697	953,632	0,5187536	0,356676	426,955	3,357822	1	1367,651	942,4128	0,5192061	0,3566442	427,7392	3,386744	3	32	1378	954						StimuliFarbe_rot_gelb.png	0	880	547	72	111	1142	816	266	0	Content		1306	843	24934000	1947784430
24951	09:14:37.093	00:00:24.950	1498	1398,604	940,3091	0,5173794	0,3578741	426,955	3,336176	0	-1024	-768	-1	-1	-1	-1	4	32	1399	940						StimuliFarbe_rot_gelb.png	0	880	547	72	111	1142	816	266	0	Content		1327	829	24950622	1947801052
24967	09:14:37.109	00:00:24.967	1499	1319,752	946,4669	0,5221879	0,3586332	410,0647	3,303171	0	1095,906	918,0708	0,3407249	0,3953619	426,6689	3,445416	0	32	1208	932						StimuliFarbe_rot_gelb.png	0	880	547	72	111	1142	816	266	0	Content		1136	821	24967247	1947817677
24984	09:14:37.126	00:00:24.983	1500	1325,078	944,0514	0,5170322	0,3586254	420,7926	3,384761	0	1108,477	916,2649	0,3388842	0,3968534	433,2678	3,408937	0	32	1217	930						StimuliFarbe_rot_gelb.png	0	880	547	72	111	1142	816	266	0	Content		1145	819	24983870	1947834300
25001	09:14:37.143	00:00:25.000	1501	1325,078	944,0514	0,5160369	0,3589837	418,1123	3,384761	0	1097,865	895,3061	0,33891	0,3982233	433,5193	3,388848	0	32	1211	920						StimuliFarbe_rot_gelb.png	0	880	547	72	111	1142	816	266	0	Content		1139	809	25000620	1947851050
25017	09:14:37.159	00:00:25.017	1502	1313,316	932,693	0,5217578	0,3592618	409,7973	3,184543	0	1088,44	897,3209	0,3408457	0,3995131	426,3214	3,432867	0	32	1201	915						StimuliFarbe_rot_gelb.png	0	880	547	72	111	1142	816	266	0	Content		1129	804	25017242	1947867672
25034	09:14:37.176	00:00:25.033	1503	-1024	-768	-1	-1	-1	-1	4	-1024	-768	-1	-1	-1	-1	4	32	0	0						StimuliFarbe_rot_gelb.png	0	880	547	72	111	1142	816	266	0	Content		-72	-111	25033899	1947884329
25051	09:14:37.193	00:00:25.050	1504	-1024	-768	-1	-1	-1	-1	4	-1024	-768	-1	-1	-1	-1	4	32	0	0						StimuliFarbe_rot_gelb.png	0	880	547	72	111	1142	816	266	0	Content		-72	-111	25050567	1947900997
25067	09:14:37.209	00:00:25.067	1505	-1024	-768	-1	-1	-1	-1	4	-1024	-768	-1	-1	-1	-1	4	32	0	0						StimuliFarbe_rot_gelb.png	0	880	547	72	111	1142	816	266	0	Content		-72	-111	25067250	1947917680
25084	09:14:37.226	00:00:25.083	1506	-1024	-768	-1	-1	-1	-1	4	-1024	-768	-1	-1	-1	-1	4	32	0	0						StimuliFarbe_rot_gelb.png	0	880	547	72	111	1142	816	266	0	Content		-72	-111	25083918	1947934348
25101	09:14:37.243	00:00:25.100	1507	1372,606	937,0347	0,5140581	0,3586964	424,6909	3,35605	0	1102,473	894,8169	0,3360241	0,4046883	433,4212	3,431784	0	32	1238	916						StimuliFarbe_rot_gelb.png	0	880	547	72	111	1142	816	266	0	Content		1166	805	25100565	1947950995
25117	09:14:37.259	00:00:25.117	1508	1364,219	962,9044	0,5142961	0,3585818	427,1505	3,348037	0	1110,49	886,2991	0,3358248	0,4054741	433,7597	3,466918	0	32	1237	925						StimuliFarbe_rot_gelb.png	0	880	547	72	111	1142	816	266	0	Content		1165	814	25117190	1947967620
25134	09:14:37.276	00:00:25.133	1509	1382,305	950,1242	0,5131275	0,3589388	424,6909	3,361159	0	1107,086	898,8888	0,335534	0,406471	433,9644	3,452269	0	33	1245	925						StimuliFarbe_rot_gelb.png	0	880	547	72	111	1296	803	266	0	Content		1173	814	25133813	1947984243
25151	09:14:37.293	00:00:25.150	1510	1525,079	971,3604	0,5093457	0,3597982	417,3584	3,272973	0	1234,933	900,3895	0,3346803	0,4075427	434,6566	3,403462	0	33	1380	936						StimuliFarbe_rot_gelb.png	0	880	547	72	111	1296	803	266	0	Content		1308	825	25150565	1948000995
25167	09:14:37.309	00:00:25.167	1511	-1024	-768	-1	-1	-1	-1	4	1294,301	883,2327	0,3340252	0,408629	435,0413	3,388889	0	33	1294	883						StimuliFarbe_rot_gelb.png	0	880	547	72	111	1296	803	266	0	Content		1222	772	25167198	1948017628
25184	09:14:37.326	00:00:25.183	1512	1464,36	917,2118	0,5064621	0,3591766	411,463	3,333445	0	-1024	-768	-1	-1	-1	-1	4	33	1464	917						StimuliFarbe_rot_gelb.png	0	880	547	72	111	1296	803	266	0	Content		1392	806	25183827	1948034257
25200	09:14:37.342	00:00:25.200	1513	1481,732	925,9738	0,5065333	0,3586134	412,1262	3,334387	0	1304,889	891,7264	0,3340376	0,4102129	435,6578	3,466972	0	33	1393	909						StimuliFarbe_rot_gelb.png	0	880	547	72	111	1296	803	266	0	Content		1321	798	25200446	1948050876
25217	09:14:37.359	00:00:25.217	1514	-1024	-768	-1	-1	-1	-1	4	1290,86	901,4824	0,3342866	0,410391	435,9598	3,46766	0	33	1291	901						StimuliFarbe_rot_gelb.png	0	880	547	72	111	1296	803	266	0	Content		1219	790	25217191	1948067621
25234	09:14:37.376	00:00:25.233	1515	1466,415	940,7097	0,5063329	0,357155	411,0538	3,343621	0	1285,704	894,6779	0,3346808	0,4103535	435,9917	3,454338	0	33	1376	918						StimuliFarbe_rot_gelb.png	0	880	547	72	111	1296	803	266	0	Content		1304	807	25233815	1948084245
25250	09:14:37.392	00:00:25.250	1516	1446,675	920,865	0,5055308	0,3568282	407,2019	3,252079	0	1273,789	891,1221	0,3352275	0,4104897	436,3019	3,434849	0	33	1360	906						StimuliFarbe_rot_gelb.png	0	880	547	72	111	1296	803	266	0	Content		1288	795	25250440	1948100870
25267	09:14:37.409	00:00:25.267	1517	1426,986	922,6023	0,5057274	0,3569295	407,1741	3,33849	0	1289,918	888,9639	0,3357556	0,4111408	436,6006	3,49761	0	33	1358	906						StimuliFarbe_rot_gelb.png	0	880	547	72	111	1296	803	266	0	Content		1286	795	25267062	1948117492
25284	09:14:37.426	00:00:25.283	1518	1455,73	933,3014	0,5061355	0,3572847	407,3892	3,280878	0	1280,339	893,5453	0,3362638	0,4119578	436,8905	3,418632	0	33	1368	913						StimuliFarbe_rot_gelb.png	0	880	547	72	111	1296	803	266	0	Content		1296	802	25283814	1948134244
25300	09:14:37.442	00:00:25.300	1519	1488,683	930,9478	0,5082538	0,3583092	412,616	3,336279	0	1272,283	895,0253	0,3367483	0,4133327	436,8329	3,416924	0	33	1380	913						StimuliFarbe_rot_gelb.png	0	880	547	72	111	1296	803	266	0	Content		1308	802	25300438	1948150868
25317	09:14:37.459	00:00:25.317	1520	1533,505	943,8286	0,5098057	0,3596318	416,4697	3,340155	0	1274,347	885,755	0,3373269	0,4151211	437,0133	3,445116	0	33	1404	915						StimuliFarbe_rot_gelb.png	0	880	547	72	111	1296	803	266	0	Content		1332	804	25317062	1948167492
25334	09:14:37.476	00:00:25.333	1521	1457,087	948,8771	0,5072383	0,3613222	407,375	3,194889	0	1281,613	895,6649	0,3379768	0,4171867	437,108	3,423069	0	33	1369	922						StimuliFarbe_rot_gelb.png	0	880	547	72	111	1296	803	266	0	Content		1297	811	25333686	1948184116
25350	09:14:37.492	00:00:25.350	1522	-1024	-768	-1	-1	-1	-1	4	1237,263	903,7413	0,3392618	0,4202038	437,1081	3,402802	0	33	1237	904						StimuliFarbe_rot_gelb.png	0	880	547	72	111	1296	803	266	0	Content		1165	793	25350435	1948200865
25367	09:14:37.509	00:00:25.367	1523	-1024	-768	-1	-1	-1	-1	4	1095,13	958,6	0,3417173	0,4234189	437,2426	3,416606	0	33	1095	959						StimuliFarbe_rot_gelb.png	0	880	547	72	111	1296	803	266	0	Content		1023	848	25367059	1948217489
25384	09:14:37.526	00:00:25.383	1524	-1024	-768	-1	-1	-1	-1	4	1915,036	953,6555	0,3498237	0,4272169	429,9585	3,685102	0	33	1915	954						StimuliFarbe_rot_gelb.png	0	880	547	72	111	1296	803	266	0	Content		1843	843	25383684	1948234114
25400	09:14:37.542	00:00:25.400	1525	-1024	-768	-1	-1	-1	-1	4	-1024	-768	-1	-1	-1	-1	4		0	0						StimuliFarbe_rot_gelb.png	0	880	547	72	111				0	Content		-72	-111	25400312	1948250742
25417	09:14:37.559	00:00:25.417	1526	-1024	-768	-1	-1	-1	-1	4	-1024	-768	-1	-1	-1	-1	4		0	0						StimuliFarbe_rot_gelb.png	0	880	547	72	111				0	Content		-72	-111	25417059	1948267489
25434	09:14:37.576	00:00:25.433	1527	-1024	-768	-1	-1	-1	-1	4	-1024	-768	-1	-1	-1	-1	4		0	0						StimuliFarbe_rot_gelb.png	0	880	547	72	111				0	Content		-72	-111	25433682	1948284112
25450	09:14:37.592	00:00:25.450	1528	-1024	-768	-1	-1	-1	-1	4	-1024	-768	-1	-1	-1	-1	4		0	0						StimuliFarbe_rot_gelb.png	0	880	547	72	111				0	Content		-72	-111	25450307	1948300737
25467	09:14:37.609	00:00:25.466	1529	-1024	-768	-1	-1	-1	-1	4	-1024	-768	-1	-1	-1	-1	4		0	0						StimuliFarbe_rot_gelb.png	0	880	547	72	111				0	Content		-72	-111	25466934	1948317364
25484	09:14:37.626	00:00:25.483	1530	-1024	-768	-1	-1	-1	-1	4	-1024	-768	-1	-1	-1	-1	4		0	0						StimuliFarbe_rot_gelb.png	0	880	547	72	111				0	Content		-72	-111	25483681	1948334111
25500	09:14:37.642	00:00:25.500	1531	-1024	-768	-1	-1	-1	-1	4	-1024	-768	-1	-1	-1	-1	4		0	0						StimuliFarbe_rot_gelb.png	0	880	547	72	111				0	Content		-72	-111	25500225	1948350655
25517	09:14:37.659	00:00:25.516	1532	-1024	-768	-1	-1	-1	-1	4	-1024	-768	-1	-1	-1	-1	4		0	0						StimuliFarbe_rot_gelb.png	0	880	547	72	111				0	Content		-72	-111	25516974	1948367404
25534	09:14:37.676	00:00:25.533	1533	-1024	-768	-1	-1	-1	-1	4	-1024	-768	-1	-1	-1	-1	4		0	0						StimuliFarbe_rot_gelb.png	0	880	547	72	111				0	Content		-72	-111	25533599	1948384029
25550	09:14:37.692	00:00:25.550	1534	-1024	-768	-1	-1	-1	-1	4	-1024	-768	-1	-1	-1	-1	4		0	0						StimuliFarbe_rot_gelb.png	0	880	547	72	111				0	Content		-72	-111	25550223	1948400653
25567	09:14:37.709	00:00:25.566	1535	-1024	-768	-1	-1	-1	-1	4	-1024	-768	-1	-1	-1	-1	4		0	0						StimuliFarbe_rot_gelb.png	0	880	547	72	111				0	Content		-72	-111	25566861	1948417291
25584	09:14:37.726	00:00:25.583	1536	-1024	-768	-1	-1	-1	-1	4	-1024	-768	-1	-1	-1	-1	4		0	0						StimuliFarbe_rot_gelb.png	0	880	547	72	111				0	Content		-72	-111	25583597	1948434027
25600	09:14:37.742	00:00:25.600	1537	-1024	-768	-1	-1	-1	-1	4	-1024	-768	-1	-1	-1	-1	4		0	0						StimuliFarbe_rot_gelb.png	0	880	547	72	111				0	Content		-72	-111	25600217	1948450647
25617	09:14:37.759	00:00:25.616	1538	-1024	-768	-1	-1	-1	-1	4	-1024	-768	-1	-1	-1	-1	4		0	0						StimuliFarbe_rot_gelb.png	0	880	547	72	111				0	Content		-72	-111	25616846	1948467276
25633	09:14:37.775	00:00:25.633	1539	-1024	-768	-1	-1	-1	-1	4	-1024	-768	-1	-1	-1	-1	4		0	0						StimuliFarbe_rot_gelb.png	0	880	547	72	111				0	Content		-72	-111	25633460	1948483890
25650	09:14:37.792	00:00:25.650	1540	-1024	-768	-1	-1	-1	-1	4	-1024	-768	-1	-1	-1	-1	4		0	0						StimuliFarbe_rot_gelb.png	0	880	547	72	111				0	Content		-72	-111	25650206	1948500636
25667	09:14:37.809	00:00:25.666	1541	-1024	-768	-1	-1	-1	-1	4	-1024	-768	-1	-1	-1	-1	4		0	0						StimuliFarbe_rot_gelb.png	0	880	547	72	111				0	Content		-72	-111	25666836	1948517266
25683	09:14:37.825	00:00:25.683	1542	-1024	-768	-1	-1	-1	-1	4	-1024	-768	-1	-1	-1	-1	4		0	0						StimuliFarbe_rot_gelb.png	0	880	547	72	111				0	Content		-72	-111	25683449	1948533879
25702	09:14:37.844	00:00:25.701	1543	-1024	-768	-1	-1	-1	-1	4	-1024	-768	-1	-1	-1	-1	4		0	0						StimuliFarbe_rot_gelb.png	0	880	547	72	111				0	Content		-72	-111	25701945	1948552375
25718	09:14:37.860	00:00:25.717	1544	-1024	-768	-1	-1	-1	-1	4	-1024	-768	-1	-1	-1	-1	4		0	0						StimuliFarbe_rot_gelb.png	0	880	547	72	111				0	Content		-72	-111	25717695	1948568125
25734	09:14:37.876	00:00:25.734	1545	-1024	-768	-1	-1	-1	-1	4	-1024	-768	-1	-1	-1	-1	4		0	0						StimuliFarbe_rot_gelb.png	0	880	547	72	111				0	Content		-72	-111	25734363	1948584793
25751	09:14:37.893	00:00:25.750	1546	-1024	-768	-1	-1	-1	-1	4	-1024	-768	-1	-1	-1	-1	4		0	0						StimuliFarbe_rot_gelb.png	0	880	547	72	111				0	Content		-72	-111	25750593	1948601023
25767	09:14:37.909	00:00:25.767	1547	-1024	-768	-1	-1	-1	-1	4	-1024	-768	-1	-1	-1	-1	4		0	0						StimuliFarbe_rot_gelb.png	0	880	547	72	111				0	Content		-72	-111	25767261	1948617691
25783	09:14:37.925	00:00:25.783	1548	-1024	-768	-1	-1	-1	-1	4	-1024	-768	-1	-1	-1	-1	4		0	0						StimuliFarbe_rot_gelb.png	0	880	547	72	111				0	Content		-72	-111	25783441	1948633871
25800	09:14:37.942	00:00:25.800	1549	-1024	-768	-1	-1	-1	-1	4	-1024	-768	-1	-1	-1	-1	4		0	0						StimuliFarbe_rot_gelb.png	0	880	547	72	111				0	Content		-72	-111	25800122	1948650552
25817	09:14:37.959	00:00:25.816	1550	-1024	-768	-1	-1	-1	-1	4	-1024	-768	-1	-1	-1	-1	4		0	0						StimuliFarbe_rot_gelb.png	0	880	547	72	111				0	Content		-72	-111	25816690	1948667120
25834	09:14:37.976	00:00:25.833	1551	-1024	-768	-1	-1	-1	-1	4	-1024	-768	-1	-1	-1	-1	4		0	0						StimuliFarbe_rot_gelb.png	0	880	547	72	111				0	Content		-72	-111	25833565	1948683995
25850	09:14:37.992	00:00:25.850	1552	-1024	-768	-1	-1	-1	-1	4	-1024	-768	-1	-1	-1	-1	4		0	0						StimuliFarbe_rot_gelb.png	0	880	547	72	111				0	Content		-72	-111	25850233	1948700663
25867	09:14:38.009	00:00:25.866	1553	-1024	-768	-1	-1	-1	-1	4	-1024	-768	-1	-1	-1	-1	4		0	0						StimuliFarbe_rot_gelb.png	0	880	547	72	111				0	Content		-72	-111	25866901	1948717331
25884	09:14:38.026	00:00:25.884	1554	-1024	-768	-1	-1	-1	-1	4	-1024	-768	-1	-1	-1	-1	4		0	0						StimuliFarbe_rot_gelb.png	0	880	547	72	111				0	Content		-72	-111	25884051	1948734481
25901	09:14:38.043	00:00:25.900	1555	-1024	-768	-1	-1	-1	-1	4	-1024	-768	-1	-1	-1	-1	4		0	0						StimuliFarbe_rot_gelb.png	0	880	547	72	111				0	Content		-72	-111	25900718	1948751148
25918	09:14:38.060	00:00:25.917	1556	-1024	-768	-1	-1	-1	-1	4	-1024	-768	-1	-1	-1	-1	4		0	0						StimuliFarbe_rot_gelb.png	0	880	547	72	111				0	Content		-72	-111	25917953	1948768383
25935	09:14:38.077	00:00:25.934	1557	-1024	-768	-1	-1	-1	-1	4	-1024	-768	-1	-1	-1	-1	4		0	0						StimuliFarbe_rot_gelb.png	0	880	547	72	111				0	Content		-72	-111	25934621	1948785051
25952	09:14:38.094	00:00:25.951	1558	-1024	-768	-1	-1	-1	-1	4	-1024	-768	-1	-1	-1	-1	4		0	0						StimuliFarbe_rot_gelb.png	0	880	547	72	111				0	Content		-72	-111	25951811	1948802241
25967	09:14:38.109	00:00:25.966	1559	-1024	-768	-1	-1	-1	-1	4	-1024	-768	-1	-1	-1	-1	4		0	0						StimuliFarbe_rot_gelb.png	0	880	547	72	111				0	Content		-72	-111	25966681	1948817111
25983	09:14:38.125	00:00:25.983	1560	-1024	-768	-1	-1	-1	-1	4	-1024	-768	-1	-1	-1	-1	4		0	0						StimuliFarbe_rot_gelb.png	0	880	547	72	111				0	Content		-72	-111	25983306	1948833736
26000	09:14:38.142	00:00:25.999	1561	-1024	-768	-1	-1	-1	-1	4	-1024	-768	-1	-1	-1	-1	4		0	0						StimuliFarbe_rot_gelb.png	0	880	547	72	111				0	Content		-72	-111	25999974	1948850404
26017	09:14:38.159	00:00:26.016	1562	-1024	-768	-1	-1	-1	-1	4	-1024	-768	-1	-1	-1	-1	4		0	0						StimuliFarbe_rot_gelb.png	0	880	547	72	111				0	Content		-72	-111	26016669	1948867099
26033	09:14:38.175	00:00:26.033	1563	-1024	-768	-1	-1	-1	-1	4	-1024	-768	-1	-1	-1	-1	4		0	0						StimuliFarbe_rot_gelb.png	0	880	547	72	111				0	Content		-72	-111	26033337	1948883767
26050	09:14:38.192	00:00:26.049	1564	-1024	-768	-1	-1	-1	-1	4	-1024	-768	-1	-1	-1	-1	4		0	0						StimuliFarbe_rot_gelb.png	0	880	547	72	111				0	Content		-72	-111	26049986	1948900416
26067	09:14:38.209	00:00:26.066	1565	-1024	-768	-1	-1	-1	-1	4	-1024	-768	-1	-1	-1	-1	4		0	0						StimuliFarbe_rot_gelb.png	0	880	547	72	111				0	Content		-72	-111	26066552	1948916982
26083	09:14:38.225	00:00:26.083	1566	-1024	-768	-1	-1	-1	-1	4	-1024	-768	-1	-1	-1	-1	4		0	0						StimuliFarbe_rot_gelb.png	0	880	547	72	111				0	Content		-72	-111	26083176	1948933606
26100	09:14:38.242	00:00:26.100	1567	-1024	-768	-1	-1	-1	-1	4	-1024	-768	-1	-1	-1	-1	4		0	0						StimuliFarbe_rot_gelb.png	0	880	547	72	111				0	Content		-72	-111	26100260	1948950690
26117	09:14:38.259	00:00:26.116	1568	-1024	-768	-1	-1	-1	-1	4	-1024	-768	-1	-1	-1	-1	4		0	0						StimuliFarbe_rot_gelb.png	0	880	547	72	111				0	Content		-72	-111	26116928	1948967358
26134	09:14:38.276	00:00:26.133	1569	-1024	-768	-1	-1	-1	-1	4	-1024	-768	-1	-1	-1	-1	4		0	0						StimuliFarbe_rot_gelb.png	0	880	547	72	111				0	Content		-72	-111	26133595	1948984025
26151	09:14:38.293	00:00:26.151	1570	-1024	-768	-1	-1	-1	-1	4	-1024	-768	-1	-1	-1	-1	4		0	0						StimuliFarbe_rot_gelb.png	0	880	547	72	111				0	Content		-72	-111	26151051	1949001481
26168	09:14:38.310	00:00:26.168	1571	-1024	-768	-1	-1	-1	-1	4	-1024	-768	-1	-1	-1	-1	4		0	0						StimuliFarbe_rot_gelb.png	0	880	547	72	111				0	Content		-72	-111	26168422	1949018852
26184	09:14:38.326	00:00:26.184	1572	-1024	-768	-1	-1	-1	-1	4	-1024	-768	-1	-1	-1	-1	4		0	0						StimuliFarbe_rot_gelb.png	0	880	547	72	111				0	Content		-72	-111	26184109	1949034539
26201	09:14:38.343	00:00:26.200	1573	-1024	-768	-1	-1	-1	-1	4	-1024	-768	-1	-1	-1	-1	4		0	0						StimuliFarbe_rot_gelb.png	0	880	547	72	111				0	Content		-72	-111	26200776	1949051206
26217	09:14:38.359	00:00:26.216	1574	-1024	-768	-1	-1	-1	-1	4	-1024	-768	-1	-1	-1	-1	4		0	0						StimuliFarbe_rot_gelb.png	0	880	547	72	111				0	Content		-72	-111	26216978	1949067408
26234	09:14:38.376	00:00:26.233	1575	-1024	-768	-1	-1	-1	-1	4	-1024	-768	-1	-1	-1	-1	4		0	0						StimuliFarbe_rot_gelb.png	0	880	547	72	111				0	Content		-72	-111	26233646	1949084076
26250	09:14:38.392	00:00:26.249	1576	-1024	-768	-1	-1	-1	-1	4	-1024	-768	-1	-1	-1	-1	4		0	0						StimuliFarbe_rot_gelb.png	0	880	547	72	111				0	Content		-72	-111	26249795	1949100225
26266	09:14:38.408	00:00:26.266	1577	-1024	-768	-1	-1	-1	-1	4	-1024	-768	-1	-1	-1	-1	4		0	0						StimuliFarbe_rot_gelb.png	0	880	547	72	111				0	Content		-72	-111	26266471	1949116901
26283	09:14:38.425	00:00:26.283	1578	-1024	-768	-1	-1	-1	-1	4	-1024	-768	-1	-1	-1	-1	4		0	0						StimuliFarbe_rot_gelb.png	0	880	547	72	111				0	Content		-72	-111	26283040	1949133470
26300	09:14:38.442	00:00:26.299	1579	-1024	-768	-1	-1	-1	-1	4	-1024	-768	-1	-1	-1	-1	4		0	0						StimuliFarbe_rot_gelb.png	0	880	547	72	111				0	Content		-72	-111	26299915	1949150345
26317	09:14:38.459	00:00:26.316	1580	-1024	-768	-1	-1	-1	-1	4	-1024	-768	-1	-1	-1	-1	4		0	0						StimuliFarbe_rot_gelb.png	0	880	547	72	111				0	Content		-72	-111	26316583	1949167013
26333	09:14:38.475	00:00:26.333	1581	-1024	-768	-1	-1	-1	-1	4	-1024	-768	-1	-1	-1	-1	4		0	0						StimuliFarbe_rot_gelb.png	0	880	547	72	111				0	Content		-72	-111	26333251	1949183681
26350	09:14:38.492	00:00:26.350	1582	-1024	-768	-1	-1	-1	-1	4	-1024	-768	-1	-1	-1	-1	4		0	0						StimuliFarbe_rot_gelb.png	0	880	547	72	111				0	Content		-72	-111	26350263	1949200693
26367	09:14:38.509	00:00:26.366	1583	-1024	-768	-1	-1	-1	-1	4	-1024	-768	-1	-1	-1	-1	4		0	0						StimuliFarbe_rot_gelb.png	0	880	547	72	111				0	Content		-72	-111	26366931	1949217361
26384	09:14:38.526	00:00:26.383	1584	-1024	-768	-1	-1	-1	-1	4	-1024	-768	-1	-1	-1	-1	4		0	0						StimuliFarbe_rot_gelb.png	0	880	547	72	111				0	Content		-72	-111	26383599	1949234029
26401	09:14:38.543	00:00:26.400	1585	-1024	-768	-1	-1	-1	-1	4	-1024	-768	-1	-1	-1	-1	4		0	0						StimuliFarbe_rot_gelb.png	0	880	547	72	111				0	Content		-72	-111	26400882	1949251312
26418	09:14:38.560	00:00:26.417	1586	-1024	-768	-1	-1	-1	-1	4	-1024	-768	-1	-1	-1	-1	4		0	0						StimuliFarbe_rot_gelb.png	0	880	547	72	111				0	Content		-72	-111	26417550	1949267980
26435	09:14:38.577	00:00:26.434	1587	-1024	-768	-1	-1	-1	-1	4	-1024	-768	-1	-1	-1	-1	4		0	0						StimuliFarbe_rot_gelb.png	0	880	547	72	111				0	Content		-72	-111	26434911	1949285341
26448	09:14:38.590																				ImageEnd	16	0	0	StimuliFarbe_rot_gelb.png
26450	09:14:38.592	00:00:26.449	1588	-1024	-768	-1	-1	-1	-1	4	-1024	-768	-1	-1	-1	-1	4		0	0						No media	0	1024	768	0	0				0	Content		0	0	26449660	1949300090
26465	09:14:38.607																				ImageStart	8	0	0	Fix_sw.jpg
26466	09:14:38.608	00:00:26.466	1589	-1024	-768	-1	-1	-1	-1	4	-1024	-768	-1	-1	-1	-1	4		0	0						Fix_sw.jpg	0	880	547	72	111				0	Content		-72	-111	26466347	1949316777
26483	09:14:38.625	00:00:26.483	1590	-1024	-768	-1	-1	-1	-1	4	-1024	-768	-1	-1	-1	-1	4		0	0						Fix_sw.jpg	0	880	547	72	111				0	Content		-72	-111	26483015	1949333445
26500	09:14:38.642	00:00:26.499	1591	-1024	-768	-1	-1	-1	-1	4	-1024	-768	-1	-1	-1	-1	4		0	0						Fix_sw.jpg	0	880	547	72	111				0	Content		-72	-111	26499678	1949350108
26516	09:14:38.658	00:00:26.516	1592	-1024	-768	-1	-1	-1	-1	4	-1024	-768	-1	-1	-1	-1	4		0	0						Fix_sw.jpg	0	880	547	72	111				0	Content		-72	-111	26516346	1949366776
26533	09:14:38.675	00:00:26.532	1593	-1024	-768	-1	-1	-1	-1	4	-1024	-768	-1	-1	-1	-1	4		0	0						Fix_sw.jpg	0	880	547	72	111				0	Content		-72	-111	26532964	1949383394
26550	09:14:38.692	00:00:26.549	1594	-1024	-768	-1	-1	-1	-1	4	-1024	-768	-1	-1	-1	-1	4		0	0						Fix_sw.jpg	0	880	547	72	111				0	Content		-72	-111	26549533	1949399963
26566	09:14:38.708	00:00:26.566	1595	-1024	-768	-1	-1	-1	-1	4	-1024	-768	-1	-1	-1	-1	4		0	0						Fix_sw.jpg	0	880	547	72	111				0	Content		-72	-111	26566279	1949416709
26583	09:14:38.725	00:00:26.583	1596	-1024	-768	-1	-1	-1	-1	4	-1024	-768	-1	-1	-1	-1	4		0	0						Fix_sw.jpg	0	880	547	72	111				0	Content		-72	-111	26583362	1949433792
26600	09:14:38.742	00:00:26.600	1597	-1024	-768	-1	-1	-1	-1	4	-1024	-768	-1	-1	-1	-1	4		0	0						Fix_sw.jpg	0	880	547	72	111				0	Content		-72	-111	26600030	1949450460
26617	09:14:38.759	00:00:26.616	1598	-1024	-768	-1	-1	-1	-1	4	-1024	-768	-1	-1	-1	-1	4		0	0						Fix_sw.jpg	0	880	547	72	111				0	Content		-72	-111	26616698	1949467128
26634	09:14:38.776	00:00:26.634	1599	-1024	-768	-1	-1	-1	-1	4	-1024	-768	-1	-1	-1	-1	4		0	0						Fix_sw.jpg	0	880	547	72	111				0	Content		-72	-111	26634153	1949484583
26651	09:14:38.793	00:00:26.651	1600	-1024	-768	-1	-1	-1	-1	4	-1024	-768	-1	-1	-1	-1	4		0	0						Fix_sw.jpg	0	880	547	72	111				0	Content		-72	-111	26651400	1949501830
26667	09:14:38.809	00:00:26.667	1601	-1024	-768	-1	-1	-1	-1	4	-1024	-768	-1	-1	-1	-1	4		0	0						Fix_sw.jpg	0	880	547	72	111				0	Content		-72	-111	26667088	1949517518
26684	09:14:38.826	00:00:26.683	1602	-1024	-768	-1	-1	-1	-1	4	-1024	-768	-1	-1	-1	-1	4		0	0						Fix_sw.jpg	0	880	547	72	111				0	Content		-72	-111	26683756	1949534186
26700	09:14:38.842	00:00:26.699	1603	-1024	-768	-1	-1	-1	-1	4	-1024	-768	-1	-1	-1	-1	4		0	0						Fix_sw.jpg	0	880	547	72	111				0	Content		-72	-111	26699953	1949550383
26717	09:14:38.859	00:00:26.716	1604	-1024	-768	-1	-1	-1	-1	4	-1024	-768	-1	-1	-1	-1	4		0	0						Fix_sw.jpg	0	880	547	72	111				0	Content		-72	-111	26716621	1949567051
26733	09:14:38.875	00:00:26.732	1605	-1024	-768	-1	-1	-1	-1	4	-1024	-768	-1	-1	-1	-1	4		0	0						Fix_sw.jpg	0	880	547	72	111				0	Content		-72	-111	26732896	1949583326
26749	09:14:38.891	00:00:26.749	1606	-1024	-768	-1	-1	-1	-1	4	-1024	-768	-1	-1	-1	-1	4		0	0						Fix_sw.jpg	0	880	547	72	111				0	Content		-72	-111	26749453	1949599883
26766	09:14:38.908	00:00:26.766	1607	-1024	-768	-1	-1	-1	-1	4	-1024	-768	-1	-1	-1	-1	4		0	0						Fix_sw.jpg	0	880	547	72	111				0	Content		-72	-111	26766145	1949616575
26783	09:14:38.925	00:00:26.782	1608	-1024	-768	-1	-1	-1	-1	4	-1024	-768	-1	-1	-1	-1	4		0	0						Fix_sw.jpg	0	880	547	72	111				0	Content		-72	-111	26782986	1949633416
26800	09:14:38.942	00:00:26.799	1609	-1024	-768	-1	-1	-1	-1	4	-1024	-768	-1	-1	-1	-1	4		0	0						Fix_sw.jpg	0	880	547	72	111				0	Content		-72	-111	26799653	1949650083
26816	09:14:38.958	00:00:26.816	1610	-1024	-768	-1	-1	-1	-1	4	-1024	-768	-1	-1	-1	-1	4		0	0						Fix_sw.jpg	0	880	547	72	111				0	Content		-72	-111	26816321	1949666751
26833	09:14:38.975	00:00:26.833	1611	-1024	-768	-1	-1	-1	-1	4	-1024	-768	-1	-1	-1	-1	4		0	0						Fix_sw.jpg	0	880	547	72	111				0	Content		-72	-111	26833306	1949683736
26850	09:14:38.992	00:00:26.849	1612	-1024	-768	-1	-1	-1	-1	4	-1024	-768	-1	-1	-1	-1	4		0	0						Fix_sw.jpg	0	880	547	72	111				0	Content		-72	-111	26849974	1949700404
26867	09:14:39.009	00:00:26.866	1613	-1024	-768	-1	-1	-1	-1	4	-1024	-768	-1	-1	-1	-1	4		0	0						Fix_sw.jpg	0	880	547	72	111				0	Content		-72	-111	26866642	1949717072
26884	09:14:39.026	00:00:26.883	1614	-1024	-768	-1	-1	-1	-1	4	-1024	-768	-1	-1	-1	-1	4		0	0						Fix_sw.jpg	0	880	547	72	111				0	Content		-72	-111	26883958	1949734388
26901	09:14:39.043	00:00:26.900	1615	-1024	-768	-1	-1	-1	-1	4	-1024	-768	-1	-1	-1	-1	4		0	0						Fix_sw.jpg	0	880	547	72	111				0	Content		-72	-111	26900626	1949751056
26918	09:14:39.060	00:00:26.917	1616	-1024	-768	-1	-1	-1	-1	4	-1024	-768	-1	-1	-1	-1	4		0	0						Fix_sw.jpg	0	880	547	72	111				0	Content		-72	-111	26917894	1949768324
26933	09:14:39.075	00:00:26.932	1617	-1024	-768	-1	-1	-1	-1	4	-1024	-768	-1	-1	-1	-1	4		0	0						Fix_sw.jpg	0	880	547	72	111				0	Content		-72	-111	26932768	1949783198
26949	09:14:39.091	00:00:26.949	1618	-1024	-768	-1	-1	-1	-1	4	-1024	-768	-1	-1	-1	-1	4		0	0						Fix_sw.jpg	0	880	547	72	111				0	Content		-72	-111	26949392	1949799822
26966	09:14:39.108	00:00:26.966	1619	-1024	-768	-1	-1	-1	-1	4	-1024	-768	-1	-1	-1	-1	4		0	0						Fix_sw.jpg	0	880	547	72	111				0	Content		-72	-111	26966060	1949816490
26983	09:14:39.125	00:00:26.982	1620	-1024	-768	-1	-1	-1	-1	4	-1024	-768	-1	-1	-1	-1	4		0	0						Fix_sw.jpg	0	880	547	72	111				0	Content		-72	-111	26982692	1949833122
26999	09:14:39.141	00:00:26.999	1621	-1024	-768	-1	-1	-1	-1	4	-1024	-768	-1	-1	-1	-1	4		0	0						Fix_sw.jpg	0	880	547	72	111				0	Content		-72	-111	26999360	1949849790
27016	09:14:39.158	00:00:27.016	1622	-1024	-768	-1	-1	-1	-1	4	-1024	-768	-1	-1	-1	-1	4		0	0						Fix_sw.jpg	0	880	547	72	111				0	Content		-72	-111	27016000	1949866430
27033	09:14:39.175	00:00:27.032	1623	-1024	-768	-1	-1	-1	-1	4	-1024	-768	-1	-1	-1	-1	4		0	0						Fix_sw.jpg	0	880	547	72	111				0	Content		-72	-111	27032667	1949883097
27049	09:14:39.191	00:00:27.049	1624	-1024	-768	-1	-1	-1	-1	4	-1024	-768	-1	-1	-1	-1	4		0	0						Fix_sw.jpg	0	880	547	72	111				0	Content		-72	-111	27049261	1949899691
27066	09:14:39.208	00:00:27.065	1625	-1024	-768	-1	-1	-1	-1	4	-1024	-768	-1	-1	-1	-1	4		0	0						Fix_sw.jpg	0	880	547	72	111				0	Content		-72	-111	27065884	1949916314
27083	09:14:39.225	00:00:27.082	1626	-1024	-768	-1	-1	-1	-1	4	-1024	-768	-1	-1	-1	-1	4		0	0						Fix_sw.jpg	0	880	547	72	111				0	Content		-72	-111	27082967	1949933397
27100	09:14:39.242	00:00:27.099	1627	-1024	-768	-1	-1	-1	-1	4	-1024	-768	-1	-1	-1	-1	4		0	0						Fix_sw.jpg	0	880	547	72	111				0	Content		-72	-111	27099634	1949950064
27116	09:14:39.258	00:00:27.116	1628	-1024	-768	-1	-1	-1	-1	4	-1024	-768	-1	-1	-1	-1	4		0	0						Fix_sw.jpg	0	880	547	72	111				0	Content		-72	-111	27116302	1949966732
27134	09:14:39.276	00:00:27.133	1629	-1024	-768	-1	-1	-1	-1	4	-1024	-768	-1	-1	-1	-1	4		0	0						Fix_sw.jpg	0	880	547	72	111				0	Content		-72	-111	27133752	1949984182
27151	09:14:39.293	00:00:27.151	1630	-1024	-768	-1	-1	-1	-1	4	-1024	-768	-1	-1	-1	-1	4		0	0						Fix_sw.jpg	0	880	547	72	111				0	Content		-72	-111	27151125	1950001555
27167	09:14:39.309	00:00:27.166	1631	-1024	-768	-1	-1	-1	-1	4	-1024	-768	-1	-1	-1	-1	4		0	0						Fix_sw.jpg	0	880	547	72	111				0	Content		-72	-111	27166813	1950017243
27183	09:14:39.325	00:00:27.183	1632	-1024	-768	-1	-1	-1	-1	4	-1024	-768	-1	-1	-1	-1	4		0	0						Fix_sw.jpg	0	880	547	72	111				0	Content		-72	-111	27183480	1950033910
27200	09:14:39.342	00:00:27.199	1633	-1024	-768	-1	-1	-1	-1	4	-1024	-768	-1	-1	-1	-1	4		0	0						Fix_sw.jpg	0	880	547	72	111				0	Content		-72	-111	27199677	1950050107
27216	09:14:39.358	00:00:27.216	1634	-1024	-768	-1	-1	-1	-1	4	-1024	-768	-1	-1	-1	-1	4		0	0						Fix_sw.jpg	0	880	547	72	111				0	Content		-72	-111	27216345	1950066775
27232	09:14:39.374	00:00:27.232	1635	-1024	-768	-1	-1	-1	-1	4	-1024	-768	-1	-1	-1	-1	4		0	0						Fix_sw.jpg	0	880	547	72	111				0	Content		-72	-111	27232495	1950082925
27249	09:14:39.391	00:00:27.249	1636	-1024	-768	-1	-1	-1	-1	4	-1024	-768	-1	-1	-1	-1	4		0	0						Fix_sw.jpg	0	880	547	72	111				0	Content		-72	-111	27249295	1950099725
27266	09:14:39.408	00:00:27.265	1637	-1024	-768	-1	-1	-1	-1	4	-1024	-768	-1	-1	-1	-1	4		0	0						Fix_sw.jpg	0	880	547	72	111				0	Content		-72	-111	27265873	1950116303
27283	09:14:39.425	00:00:27.282	1638	-1024	-768	-1	-1	-1	-1	4	-1024	-768	-1	-1	-1	-1	4		0	0						Fix_sw.jpg	0	880	547	72	111				0	Content		-72	-111	27282704	1950133134
27299	09:14:39.441	00:00:27.299	1639	-1024	-768	-1	-1	-1	-1	4	-1024	-768	-1	-1	-1	-1	4		0	0						Fix_sw.jpg	0	880	547	72	111				0	Content		-72	-111	27299372	1950149802
27316	09:14:39.458	00:00:27.316	1640	-1024	-768	-1	-1	-1	-1	4	-1024	-768	-1	-1	-1	-1	4		0	0						Fix_sw.jpg	0	880	547	72	111				0	Content		-72	-111	27316040	1950166470
27333	09:14:39.475	00:00:27.333	1641	-1024	-768	-1	-1	-1	-1	4	-1024	-768	-1	-1	-1	-1	4		0	0						Fix_sw.jpg	0	880	547	72	111				0	Content		-72	-111	27333023	1950183453
27350	09:14:39.492	00:00:27.349	1642	-1024	-768	-1	-1	-1	-1	4	-1024	-768	-1	-1	-1	-1	4		0	0						Fix_sw.jpg	0	880	547	72	111				0	Content		-72	-111	27349691	1950200121
27366	09:14:39.508	00:00:27.366	1643	-1024	-768	-1	-1	-1	-1	4	-1024	-768	-1	-1	-1	-1	4		0	0						Fix_sw.jpg	0	880	547	72	111				0	Content		-72	-111	27366359	1950216789
27384	09:14:39.526	00:00:27.383	1644	-1024	-768	-1	-1	-1	-1	4	-1024	-768	-1	-1	-1	-1	4		0	0						Fix_sw.jpg	0	880	547	72	111				0	Content		-72	-111	27383672	1950234102
27400	09:14:39.542	00:00:27.400	1645	-1024	-768	-1	-1	-1	-1	4	-1024	-768	-1	-1	-1	-1	4		0	0						Fix_sw.jpg	0	880	547	72	111				0	Content		-72	-111	27400340	1950250770
27418	09:14:39.560	00:00:27.417	1646	-1024	-768	-1	-1	-1	-1	4	-1024	-768	-1	-1	-1	-1	4		0	0						Fix_sw.jpg	0	880	547	72	111				0	Content		-72	-111	27417605	1950268035
27432	09:14:39.574	00:00:27.432	1647	-1024	-768	-1	-1	-1	-1	4	-1024	-768	-1	-1	-1	-1	4		0	0						Fix_sw.jpg	0	880	547	72	111				0	Content		-72	-111	27432354	1950282784
27449	09:14:39.591	00:00:27.449	1648	-1024	-768	-1	-1	-1	-1	4	-1024	-768	-1	-1	-1	-1	4		0	0						Fix_sw.jpg	0	880	547	72	111				0	Content		-72	-111	27449041	1950299471
27466	09:14:39.608	00:00:27.465	1649	-1024	-768	-1	-1	-1	-1	4	-1024	-768	-1	-1	-1	-1	4		0	0						Fix_sw.jpg	0	880	547	72	111				0	Content		-72	-111	27465709	1950316139
27477	09:14:39.619																				ImageEnd	16	0	0	Fix_sw.jpg
27482	09:14:39.624	00:00:27.482	1650	-1024	-768	-1	-1	-1	-1	4	-1024	-768	-1	-1	-1	-1	4		0	0						No media	0	1024	768	0	0				0	Content		0	0	27482371	1950332801
27494	09:14:39.636																				ImageStart	8	0	0	StimuliFarbe_gelb_rot.png
27499	09:14:39.641	00:00:27.499	1651	-1024	-768	-1	-1	-1	-1	4	-1024	-768	-1	-1	-1	-1	4		0	0						StimuliFarbe_gelb_rot.png	0	880	547	72	111				0	Content		-72	-111	27499039	1950349469
27516	09:14:39.658	00:00:27.515	1652	-1024	-768	-1	-1	-1	-1	4	-1024	-768	-1	-1	-1	-1	4		0	0						StimuliFarbe_gelb_rot.png	0	880	547	72	111				0	Content		-72	-111	27515780	1950366210
27532	09:14:39.674	00:00:27.532	1653	-1024	-768	-1	-1	-1	-1	4	-1024	-768	-1	-1	-1	-1	4		0	0						StimuliFarbe_gelb_rot.png	0	880	547	72	111				0	Content		-72	-111	27532222	1950382652
27549	09:14:39.691	00:00:27.548	1654	-1024	-768	-1	-1	-1	-1	4	-1024	-768	-1	-1	-1	-1	4		0	0						StimuliFarbe_gelb_rot.png	0	880	547	72	111				0	Content		-72	-111	27548968	1950399398
27566	09:14:39.708	00:00:27.566	1655	-1024	-768	-1	-1	-1	-1	4	-1024	-768	-1	-1	-1	-1	4		0	0						StimuliFarbe_gelb_rot.png	0	880	547	72	111				0	Content		-72	-111	27566051	1950416481
27583	09:14:39.725	00:00:27.582	1656	-1024	-768	-1	-1	-1	-1	4	-1024	-768	-1	-1	-1	-1	4		0	0						StimuliFarbe_gelb_rot.png	0	880	547	72	111				0	Content		-72	-111	27582719	1950433149
27599	09:14:39.741	00:00:27.599	1657	-1024	-768	-1	-1	-1	-1	4	-1024	-768	-1	-1	-1	-1	4		0	0						StimuliFarbe_gelb_rot.png	0	880	547	72	111				0	Content		-72	-111	27599387	1950449817
27617	09:14:39.759	00:00:27.616	1658	-1024	-768	-1	-1	-1	-1	4	-1024	-768	-1	-1	-1	-1	4		0	0						StimuliFarbe_gelb_rot.png	0	880	547	72	111				0	Content		-72	-111	27616837	1950467267
27634	09:14:39.776	00:00:27.634	1659	-1024	-768	-1	-1	-1	-1	4	-1024	-768	-1	-1	-1	-1	4		0	0						StimuliFarbe_gelb_rot.png	0	880	547	72	111				0	Content		-72	-111	27634083	1950484513
27649	09:14:39.791	00:00:27.648	1660	-1024	-768	-1	-1	-1	-1	4	-1024	-768	-1	-1	-1	-1	4		0	0						StimuliFarbe_gelb_rot.png	0	880	547	72	111				0	Content		-72	-111	27648955	1950499385
27666	09:14:39.808	00:00:27.665	1661	-1024	-768	-1	-1	-1	-1	4	-1024	-768	-1	-1	-1	-1	4		0	0						StimuliFarbe_gelb_rot.png	0	880	547	72	111				0	Content		-72	-111	27665590	1950516020
27682	09:14:39.824	00:00:27.682	1662	-1024	-768	-1	-1	-1	-1	4	-1024	-768	-1	-1	-1	-1	4		0	0						StimuliFarbe_gelb_rot.png	0	880	547	72	111				0	Content		-72	-111	27682239	1950532669
27699	09:14:39.841	00:00:27.698	1663	-1024	-768	-1	-1	-1	-1	4	-1024	-768	-1	-1	-1	-1	4		0	0						StimuliFarbe_gelb_rot.png	0	880	547	72	111				0	Content		-72	-111	27698907	1950549337
27716	09:14:39.858	00:00:27.715	1664	-1024	-768	-1	-1	-1	-1	4	-1024	-768	-1	-1	-1	-1	4		0	0						StimuliFarbe_gelb_rot.png	0	880	547	72	111				0	Content		-72	-111	27715633	1950566063
27732	09:14:39.874	00:00:27.732	1665	-1024	-768	-1	-1	-1	-1	4	-1024	-768	-1	-1	-1	-1	4		0	0						StimuliFarbe_gelb_rot.png	0	880	547	72	111				0	Content		-72	-111	27732200	1950582630
27749	09:14:39.891	00:00:27.749	1666	-1024	-768	-1	-1	-1	-1	4	-1024	-768	-1	-1	-1	-1	4		0	0						StimuliFarbe_gelb_rot.png	0	880	547	72	111				0	Content		-72	-111	27749034	1950599464
27766	09:14:39.908	00:00:27.765	1667	-1024	-768	-1	-1	-1	-1	4	-1024	-768	-1	-1	-1	-1	4		0	0						StimuliFarbe_gelb_rot.png	0	880	547	72	111				0	Content		-72	-111	27765702	1950616132
27782	09:14:39.924	00:00:27.782	1668	-1024	-768	-1	-1	-1	-1	4	-1024	-768	-1	-1	-1	-1	4		0	0						StimuliFarbe_gelb_rot.png	0	880	547	72	111				0	Content		-72	-111	27782369	1950632799
27799	09:14:39.941	00:00:27.799	1669	-1024	-768	-1	-1	-1	-1	4	-1024	-768	-1	-1	-1	-1	4		0	0						StimuliFarbe_gelb_rot.png	0	880	547	72	111				0	Content		-72	-111	27799354	1950649784
27816	09:14:39.958	00:00:27.816	1670	-1024	-768	-1	-1	-1	-1	4	-1024	-768	-1	-1	-1	-1	4		0	0						StimuliFarbe_gelb_rot.png	0	880	547	72	111				0	Content		-72	-111	27816022	1950666452
27833	09:14:39.975	00:00:27.832	1671	-1024	-768	-1	-1	-1	-1	4	-1024	-768	-1	-1	-1	-1	4		0	0						StimuliFarbe_gelb_rot.png	0	880	547	72	111				0	Content		-72	-111	27832690	1950683120
27850	09:14:39.992	00:00:27.850	1672	-1024	-768	-1	-1	-1	-1	4	-1024	-768	-1	-1	-1	-1	4		0	0						StimuliFarbe_gelb_rot.png	0	880	547	72	111				0	Content		-72	-111	27850016	1950700446
27867	09:14:40.009	00:00:27.866	1673	-1024	-768	-1	-1	-1	-1	4	-1024	-768	-1	-1	-1	-1	4		0	0						StimuliFarbe_gelb_rot.png	0	880	547	72	111				0	Content		-72	-111	27866683	1950717113
27884	09:14:40.026	00:00:27.883	1674	-1024	-768	-1	-1	-1	-1	4	-1024	-768	-1	-1	-1	-1	4		0	0						StimuliFarbe_gelb_rot.png	0	880	547	72	111				0	Content		-72	-111	27883960	1950734390
27899	09:14:40.041	00:00:27.898	1675	-1024	-768	-1	-1	-1	-1	4	-1024	-768	-1	-1	-1	-1	4		0	0						StimuliFarbe_gelb_rot.png	0	880	547	72	111				0	Content		-72	-111	27898819	1950749249
27915	09:14:40.057	00:00:27.915	1676	-1024	-768	-1	-1	-1	-1	4	-1024	-768	-1	-1	-1	-1	4		0	0						StimuliFarbe_gelb_rot.png	0	880	547	72	111				0	Content		-72	-111	27915446	1950765876
27932	09:14:40.074	00:00:27.932	1677	-1024	-768	-1	-1	-1	-1	4	-1024	-768	-1	-1	-1	-1	4		0	0						StimuliFarbe_gelb_rot.png	0	880	547	72	111				0	Content		-72	-111	27932113	1950782543
27949	09:14:40.091	00:00:27.948	1678	-1024	-768	-1	-1	-1	-1	4	-1024	-768	-1	-1	-1	-1	4		0	0						StimuliFarbe_gelb_rot.png	0	880	547	72	111				0	Content		-72	-111	27948745	1950799175
27965	09:14:40.107	00:00:27.965	1679	-1024	-768	-1	-1	-1	-1	4	-1024	-768	-1	-1	-1	-1	4		0	0						StimuliFarbe_gelb_rot.png	0	880	547	72	111				0	Content		-72	-111	27965413	1950815843
27982	09:14:40.124	00:00:27.982	1680	-1024	-768	-1	-1	-1	-1	4	-1024	-768	-1	-1	-1	-1	4		0	0						StimuliFarbe_gelb_rot.png	0	880	547	72	111				0	Content		-72	-111	27982124	1950832554
27999	09:14:40.141	00:00:27.998	1681	-1024	-768	-1	-1	-1	-1	4	-1024	-768	-1	-1	-1	-1	4		0	0						StimuliFarbe_gelb_rot.png	0	880	547	72	111				0	Content		-72	-111	27998689	1950849119
28015	09:14:40.157	00:00:28.015	1682	-1024	-768	-1	-1	-1	-1	4	-1024	-768	-1	-1	-1	-1	4		0	0						StimuliFarbe_gelb_rot.png	0	880	547	72	111				0	Content		-72	-111	28015313	1950865743
28033	09:14:40.175	00:00:28.032	1683	-1024	-768	-1	-1	-1	-1	4	-1024	-768	-1	-1	-1	-1	4		0	0						StimuliFarbe_gelb_rot.png	0	880	547	72	111				0	Content		-72	-111	28032633	1950883063
28049	09:14:40.191	00:00:28.049	1684	-1024	-768	-1	-1	-1	-1	4	-1024	-768	-1	-1	-1	-1	4		0	0						StimuliFarbe_gelb_rot.png	0	880	547	72	111				0	Content		-72	-111	28049301	1950899731
28067	09:14:40.209	00:00:28.066	1685	-1024	-768	-1	-1	-1	-1	4	-1024	-768	-1	-1	-1	-1	4		0	0						StimuliFarbe_gelb_rot.png	0	880	547	72	111				0	Content		-72	-111	28066575	1950917005
28084	09:14:40.226	00:00:28.083	1686	-1024	-768	-1	-1	-1	-1	4	-1024	-768	-1	-1	-1	-1	4		0	0						StimuliFarbe_gelb_rot.png	0	880	547	72	111				0	Content		-72	-111	28083810	1950934240
28100	09:14:40.242	00:00:28.099	1687	-1024	-768	-1	-1	-1	-1	4	-1024	-768	-1	-1	-1	-1	4		0	0						StimuliFarbe_gelb_rot.png	0	880	547	72	111				0	Content		-72	-111	28099559	1950949989
28116	09:14:40.258	00:00:28.116	1688	-1024	-768	-1	-1	-1	-1	4	-1024	-768	-1	-1	-1	-1	4		0	0						StimuliFarbe_gelb_rot.png	0	880	547	72	111				0	Content		-72	-111	28116227	1950966657
28132	09:14:40.274	00:00:28.132	1689	-1024	-768	-1	-1	-1	-1	4	-1024	-768	-1	-1	-1	-1	4		0	0						StimuliFarbe_gelb_rot.png	0	880	547	72	111				0	Content		-72	-111	28132397	1950982827
28149	09:14:40.291	00:00:28.149	1690	-1024	-768	-1	-1	-1	-1	4	-1024	-768	-1	-1	-1	-1	4		0	0						StimuliFarbe_gelb_rot.png	0	880	547	72	111				0	Content		-72	-111	28149065	1950999495
28166	09:14:40.308	00:00:28.165	1691	-1024	-768	-1	-1	-1	-1	4	-1024	-768	-1	-1	-1	-1	4		0	0						StimuliFarbe_gelb_rot.png	0	880	547	72	111				0	Content		-72	-111	28165525	1951015955
28182	09:14:40.324	00:00:28.182	1692	-1024	-768	-1	-1	-1	-1	4	-1024	-768	-1	-1	-1	-1	4		0	0						StimuliFarbe_gelb_rot.png	0	880	547	72	111				0	Content		-72	-111	28182193	1951032623
28199	09:14:40.341	00:00:28.198	1693	-1024	-768	-1	-1	-1	-1	4	-1024	-768	-1	-1	-1	-1	4		0	0						StimuliFarbe_gelb_rot.png	0	880	547	72	111				0	Content		-72	-111	28198610	1951049040
28215	09:14:40.357	00:00:28.215	1694	-1024	-768	-1	-1	-1	-1	4	-1024	-768	-1	-1	-1	-1	4		0	0						StimuliFarbe_gelb_rot.png	0	880	547	72	111				0	Content		-72	-111	28215178	1951065608
28232	09:14:40.374	00:00:28.232	1695	-1024	-768	-1	-1	-1	-1	4	-1024	-768	-1	-1	-1	-1	4		0	0						StimuliFarbe_gelb_rot.png	0	880	547	72	111				0	Content		-72	-111	28232054	1951082484
28249	09:14:40.391	00:00:28.248	1696	-1024	-768	-1	-1	-1	-1	4	-1024	-768	-1	-1	-1	-1	4		0	0						StimuliFarbe_gelb_rot.png	0	880	547	72	111				0	Content		-72	-111	28248722	1951099152
28265	09:14:40.407	00:00:28.265	1697	-1024	-768	-1	-1	-1	-1	4	-1024	-768	-1	-1	-1	-1	4		0	0						StimuliFarbe_gelb_rot.png	0	880	547	72	111				0	Content		-72	-111	28265390	1951115820
28282	09:14:40.424	00:00:28.282	1698	-1024	-768	-1	-1	-1	-1	4	-1024	-768	-1	-1	-1	-1	4		0	0						StimuliFarbe_gelb_rot.png	0	880	547	72	111				0	Content		-72	-111	28282363	1951132793
28299	09:14:40.441	00:00:28.299	1699	-1024	-768	-1	-1	-1	-1	4	-1024	-768	-1	-1	-1	-1	4		0	0						StimuliFarbe_gelb_rot.png	0	880	547	72	111				0	Content		-72	-111	28299031	1951149461
28316	09:14:40.458	00:00:28.315	1700	-1024	-768	-1	-1	-1	-1	4	-1024	-768	-1	-1	-1	-1	4		0	0						StimuliFarbe_gelb_rot.png	0	880	547	72	111				0	Content		-72	-111	28315698	1951166128
28333	09:14:40.475	00:00:28.333	1701	-1024	-768	-1	-1	-1	-1	4	-1024	-768	-1	-1	-1	-1	4		0	0						StimuliFarbe_gelb_rot.png	0	880	547	72	111				0	Content		-72	-111	28333001	1951183431
28350	09:14:40.492	00:00:28.349	1702	-1024	-768	-1	-1	-1	-1	4	-1024	-768	-1	-1	-1	-1	4		0	0						StimuliFarbe_gelb_rot.png	0	880	547	72	111				0	Content		-72	-111	28349669	1951200099
28367	09:14:40.509	00:00:28.366	1703	-1024	-768	-1	-1	-1	-1	4	-1024	-768	-1	-1	-1	-1	4		0	0						StimuliFarbe_gelb_rot.png	0	880	547	72	111				0	Content		-72	-111	28366924	1951217354
28382	09:14:40.524	00:00:28.381	1704	-1024	-768	-1	-1	-1	-1	4	-1024	-768	-1	-1	-1	-1	4		0	0						StimuliFarbe_gelb_rot.png	0	880	547	72	111				0	Content		-72	-111	28381796	1951232226
28398	09:14:40.540	00:00:28.398	1705	-1024	-768	-1	-1	-1	-1	4	-1024	-768	-1	-1	-1	-1	4		0	0						StimuliFarbe_gelb_rot.png	0	880	547	72	111				0	Content		-72	-111	28398421	1951248851
28415	09:14:40.557	00:00:28.415	1706	-1024	-768	-1	-1	-1	-1	4	-1024	-768	-1	-1	-1	-1	4		0	0						StimuliFarbe_gelb_rot.png	0	880	547	72	111				0	Content		-72	-111	28415089	1951265519
28432	09:14:40.574	00:00:28.431	1707	-1024	-768	-1	-1	-1	-1	4	-1024	-768	-1	-1	-1	-1	4		0	0						StimuliFarbe_gelb_rot.png	0	880	547	72	111				0	Content		-72	-111	28431782	1951282212
28448	09:14:40.590	00:00:28.448	1708	-1024	-768	-1	-1	-1	-1	4	-1024	-768	-1	-1	-1	-1	4		0	0						StimuliFarbe_gelb_rot.png	0	880	547	72	111				0	Content		-72	-111	28448450	1951298880
28465	09:14:40.607	00:00:28.465	1709	-1024	-768	-1	-1	-1	-1	4	-1024	-768	-1	-1	-1	-1	4		0	0						StimuliFarbe_gelb_rot.png	0	880	547	72	111				0	Content		-72	-111	28465098	1951315528
28482	09:14:40.624	00:00:28.481	1710	-1024	-768	-1	-1	-1	-1	4	-1024	-768	-1	-1	-1	-1	4		0	0						StimuliFarbe_gelb_rot.png	0	880	547	72	111				0	Content		-72	-111	28481667	1951332097
28498	09:14:40.640	00:00:28.498	1711	-1024	-768	-1	-1	-1	-1	4	-1024	-768	-1	-1	-1	-1	4		0	0						StimuliFarbe_gelb_rot.png	0	880	547	72	111				0	Content		-72	-111	28498291	1951348721
28515	09:14:40.657	00:00:28.515	1712	-1024	-768	-1	-1	-1	-1	4	-1024	-768	-1	-1	-1	-1	4		0	0						StimuliFarbe_gelb_rot.png	0	880	547	72	111				0	Content		-72	-111	28515374	1951365804
28532	09:14:40.674	00:00:28.532	1713	-1024	-768	-1	-1	-1	-1	4	-1024	-768	-1	-1	-1	-1	4		0	0						StimuliFarbe_gelb_rot.png	0	880	547	72	111				0	Content		-72	-111	28532042	1951382472
28549	09:14:40.691	00:00:28.548	1714	-1024	-768	-1	-1	-1	-1	4	-1024	-768	-1	-1	-1	-1	4		0	0						StimuliFarbe_gelb_rot.png	0	880	547	72	111				0	Content		-72	-111	28548709	1951399139
28566	09:14:40.708	00:00:28.566	1715	-1024	-768	-1	-1	-1	-1	4	-1024	-768	-1	-1	-1	-1	4		0	0						StimuliFarbe_gelb_rot.png	0	880	547	72	111				0	Content		-72	-111	28566164	1951416594
28584	09:14:40.726	00:00:28.583	1716	-1024	-768	-1	-1	-1	-1	4	-1024	-768	-1	-1	-1	-1	4		0	0						StimuliFarbe_gelb_rot.png	0	880	547	72	111				0	Content		-72	-111	28583538	1951433968
28599	09:14:40.741	00:00:28.599	1717	-1024	-768	-1	-1	-1	-1	4	-1024	-768	-1	-1	-1	-1	4		0	0						StimuliFarbe_gelb_rot.png	0	880	547	72	111				0	Content		-72	-111	28599227	1951449657
28616	09:14:40.758	00:00:28.615	1718	-1024	-768	-1	-1	-1	-1	4	-1024	-768	-1	-1	-1	-1	4		0	0						StimuliFarbe_gelb_rot.png	0	880	547	72	111				0	Content		-72	-111	28615894	1951466324
28632	09:14:40.774	00:00:28.632	1719	-1024	-768	-1	-1	-1	-1	4	-1024	-768	-1	-1	-1	-1	4		0	0						StimuliFarbe_gelb_rot.png	0	880	547	72	111				0	Content		-72	-111	28632091	1951482521
28649	09:14:40.791	00:00:28.648	1720	-1024	-768	-1	-1	-1	-1	4	-1024	-768	-1	-1	-1	-1	4		0	0						StimuliFarbe_gelb_rot.png	0	880	547	72	111				0	Content		-72	-111	28648759	1951499189
28665	09:14:40.807	00:00:28.665	1721	-1024	-768	-1	-1	-1	-1	4	-1024	-768	-1	-1	-1	-1	4		0	0						StimuliFarbe_gelb_rot.png	0	880	547	72	111				0	Content		-72	-111	28665238	1951515668
28682	09:14:40.824	00:00:28.681	1722	-1024	-768	-1	-1	-1	-1	4	-1024	-768	-1	-1	-1	-1	4		0	0						StimuliFarbe_gelb_rot.png	0	880	547	72	111				0	Content		-72	-111	28681906	1951532336
28698	09:14:40.840	00:00:28.698	1723	-1024	-768	-1	-1	-1	-1	4	-1024	-768	-1	-1	-1	-1	4		0	0						StimuliFarbe_gelb_rot.png	0	880	547	72	111				0	Content		-72	-111	28698339	1951548769
28715	09:14:40.857	00:00:28.714	1724	-1024	-768	-1	-1	-1	-1	4	-1024	-768	-1	-1	-1	-1	4		0	0						StimuliFarbe_gelb_rot.png	0	880	547	72	111				0	Content		-72	-111	28714902	1951565332
28732	09:14:40.874	00:00:28.731	1725	-1024	-768	-1	-1	-1	-1	4	-1024	-768	-1	-1	-1	-1	4		0	0						StimuliFarbe_gelb_rot.png	0	880	547	72	111				0	Content		-72	-111	28731737	1951582167
28748	09:14:40.890	00:00:28.748	1726	-1024	-768	-1	-1	-1	-1	4	-1024	-768	-1	-1	-1	-1	4		0	0						StimuliFarbe_gelb_rot.png	0	880	547	72	111				0	Content		-72	-111	28748405	1951598835
28765	09:14:40.907	00:00:28.765	1727	-1024	-768	-1	-1	-1	-1	4	-1024	-768	-1	-1	-1	-1	4		0	0						StimuliFarbe_gelb_rot.png	0	880	547	72	111				0	Content		-72	-111	28765072	1951615502
28782	09:14:40.924	00:00:28.782	1728	-1024	-768	-1	-1	-1	-1	4	-1024	-768	-1	-1	-1	-1	4		0	0						StimuliFarbe_gelb_rot.png	0	880	547	72	111				0	Content		-72	-111	28782025	1951632455
28799	09:14:40.941	00:00:28.799	1729	-1024	-768	-1	-1	-1	-1	4	-1024	-768	-1	-1	-1	-1	4		0	0						StimuliFarbe_gelb_rot.png	0	880	547	72	111				0	Content		-72	-111	28799397	1951649827
28816	09:14:40.958	00:00:28.815	1730	-1024	-768	-1	-1	-1	-1	4	-1024	-768	-1	-1	-1	-1	4		0	0						StimuliFarbe_gelb_rot.png	0	880	547	72	111				0	Content		-72	-111	28815646	1951666076
28832	09:14:40.974	00:00:28.832	1731	-1024	-768	-1	-1	-1	-1	4	-1024	-768	-1	-1	-1	-1	4		0	0						StimuliFarbe_gelb_rot.png	0	880	547	72	111				0	Content		-72	-111	28832314	1951682744
28849	09:14:40.991	00:00:28.848	1732	-1024	-768	-1	-1	-1	-1	4	-1024	-768	-1	-1	-1	-1	4		0	0						StimuliFarbe_gelb_rot.png	0	880	547	72	111				0	Content		-72	-111	28848981	1951699411
28865	09:14:41.007	00:00:28.865	1733	-1024	-768	-1	-1	-1	-1	4	-1024	-768	-1	-1	-1	-1	4		0	0						StimuliFarbe_gelb_rot.png	0	880	547	72	111				0	Content		-72	-111	28865187	1951715617
28882	09:14:41.024	00:00:28.881	1734	-1024	-768	-1	-1	-1	-1	4	-1024	-768	-1	-1	-1	-1	4		0	0						StimuliFarbe_gelb_rot.png	0	880	547	72	111				0	Content		-72	-111	28881855	1951732285
28898	09:14:41.040	00:00:28.898	1735	-1024	-768	-1	-1	-1	-1	4	-1024	-768	-1	-1	-1	-1	4		0	0						StimuliFarbe_gelb_rot.png	0	880	547	72	111				0	Content		-72	-111	28898315	1951748745
28915	09:14:41.057	00:00:28.914	1736	-1024	-768	-1	-1	-1	-1	4	-1024	-768	-1	-1	-1	-1	4		0	0						StimuliFarbe_gelb_rot.png	0	880	547	72	111				0	Content		-72	-111	28914982	1951765412
28932	09:14:41.074	00:00:28.931	1737	-1024	-768	-1	-1	-1	-1	4	-1024	-768	-1	-1	-1	-1	4		0	0						StimuliFarbe_gelb_rot.png	0	880	547	72	111				0	Content		-72	-111	28931592	1951782022
28948	09:14:41.090	00:00:28.948	1738	-1024	-768	-1	-1	-1	-1	4	-1024	-768	-1	-1	-1	-1	4		0	0						StimuliFarbe_gelb_rot.png	0	880	547	72	111				0	Content		-72	-111	28948260	1951798690
28965	09:14:41.107	00:00:28.964	1739	-1024	-768	-1	-1	-1	-1	4	-1024	-768	-1	-1	-1	-1	4		0	0						StimuliFarbe_gelb_rot.png	0	880	547	72	111				0	Content		-72	-111	28964822	1951815252
28981	09:14:41.123	00:00:28.981	1740	-1024	-768	-1	-1	-1	-1	4	-1024	-768	-1	-1	-1	-1	4		0	0						StimuliFarbe_gelb_rot.png	0	880	547	72	111				0	Content		-72	-111	28981391	1951831821
28998	09:14:41.140	00:00:28.998	1741	-1024	-768	-1	-1	-1	-1	4	-1024	-768	-1	-1	-1	-1	4		0	0						StimuliFarbe_gelb_rot.png	0	880	547	72	111				0	Content		-72	-111	28998013	1951848443
29015	09:14:41.157	00:00:29.015	1742	-1024	-768	-1	-1	-1	-1	4	-1024	-768	-1	-1	-1	-1	4		0	0						StimuliFarbe_gelb_rot.png	0	880	547	72	111				0	Content		-72	-111	29015096	1951865526
29032	09:14:41.174	00:00:29.031	1743	-1024	-768	-1	-1	-1	-1	4	-1024	-768	-1	-1	-1	-1	4		0	0						StimuliFarbe_gelb_rot.png	0	880	547	72	111				0	Content		-72	-111	29031764	1951882194
29048	09:14:41.190	00:00:29.048	1744	-1024	-768	-1	-1	-1	-1	4	-1024	-768	-1	-1	-1	-1	4		0	0						StimuliFarbe_gelb_rot.png	0	880	547	72	111				0	Content		-72	-111	29048432	1951898862
29066	09:14:41.208	00:00:29.065	1745	-1024	-768	-1	-1	-1	-1	4	-1024	-768	-1	-1	-1	-1	4		0	0						StimuliFarbe_gelb_rot.png	0	880	547	72	111				0	Content		-72	-111	29065886	1951916316
29083	09:14:41.225	00:00:29.083	1746	-1024	-768	-1	-1	-1	-1	4	-1024	-768	-1	-1	-1	-1	4		0	0						StimuliFarbe_gelb_rot.png	0	880	547	72	111				0	Content		-72	-111	29083131	1951933561
29099	09:14:41.241	00:00:29.098	1747	-1024	-768	-1	-1	-1	-1	4	-1024	-768	-1	-1	-1	-1	4		0	0						StimuliFarbe_gelb_rot.png	0	880	547	72	111				0	Content		-72	-111	29098881	1951949311
29116	09:14:41.258	00:00:29.115	1748	-1024	-768	-1	-1	-1	-1	4	-1024	-768	-1	-1	-1	-1	4		0	0						StimuliFarbe_gelb_rot.png	0	880	547	72	111				0	Content		-72	-111	29115549	1951965979
29132	09:14:41.274	00:00:29.131	1749	-1024	-768	-1	-1	-1	-1	4	-1024	-768	-1	-1	-1	-1	4		0	0						StimuliFarbe_gelb_rot.png	0	880	547	72	111				0	Content		-72	-111	29131779	1951982209
29148	09:14:41.290	00:00:29.148	1750	-1024	-768	-1	-1	-1	-1	4	-1024	-768	-1	-1	-1	-1	4		0	0						StimuliFarbe_gelb_rot.png	0	880	547	72	111				0	Content		-72	-111	29148446	1951998876
29165	09:14:41.307	00:00:29.164	1751	-1024	-768	-1	-1	-1	-1	4	-1024	-768	-1	-1	-1	-1	4		0	0						StimuliFarbe_gelb_rot.png	0	880	547	72	111				0	Content		-72	-111	29164629	1952015059
29181	09:14:41.323	00:00:29.181	1752	-1024	-768	-1	-1	-1	-1	4	-1024	-768	-1	-1	-1	-1	4		0	0						StimuliFarbe_gelb_rot.png	0	880	547	72	111				0	Content		-72	-111	29181310	1952031740
29198	09:14:41.340	00:00:29.197	1753	-1024	-768	-1	-1	-1	-1	4	-1024	-768	-1	-1	-1	-1	4		0	0						StimuliFarbe_gelb_rot.png	0	880	547	72	111				0	Content		-72	-111	29197877	1952048307
29215	09:14:41.357	00:00:29.214	1754	-1024	-768	-1	-1	-1	-1	4	-1024	-768	-1	-1	-1	-1	4		0	0						StimuliFarbe_gelb_rot.png	0	880	547	72	111				0	Content		-72	-111	29214752	1952065182
29231	09:14:41.373	00:00:29.231	1755	-1024	-768	-1	-1	-1	-1	4	-1024	-768	-1	-1	-1	-1	4		0	0						StimuliFarbe_gelb_rot.png	0	880	547	72	111				0	Content		-72	-111	29231420	1952081850
29248	09:14:41.390	00:00:29.248	1756	-1024	-768	-1	-1	-1	-1	4	-1024	-768	-1	-1	-1	-1	4		0	0						StimuliFarbe_gelb_rot.png	0	880	547	72	111				0	Content		-72	-111	29248088	1952098518
29265	09:14:41.407	00:00:29.265	1757	-1024	-768	-1	-1	-1	-1	4	-1024	-768	-1	-1	-1	-1	4		0	0						StimuliFarbe_gelb_rot.png	0	880	547	72	111				0	Content		-72	-111	29265127	1952115557
29282	09:14:41.424	00:00:29.282	1758	-1024	-768	-1	-1	-1	-1	4	-1024	-768	-1	-1	-1	-1	4		0	0						StimuliFarbe_gelb_rot.png	0	880	547	72	111				0	Content		-72	-111	29282374	1952132804
29298	09:14:41.440	00:00:29.298	1759	-1024	-768	-1	-1	-1	-1	4	-1024	-768	-1	-1	-1	-1	4		0	0						StimuliFarbe_gelb_rot.png	0	880	547	72	111				0	Content		-72	-111	29298436	1952148866
29315	09:14:41.457	00:00:29.315	1760	-1024	-768	-1	-1	-1	-1	4	-1024	-768	-1	-1	-1	-1	4		0	0						StimuliFarbe_gelb_rot.png	0	880	547	72	111				0	Content		-72	-111	29315104	1952165534
29331	09:14:41.473	00:00:29.331	1761	-1024	-768	-1	-1	-1	-1	4	-1024	-768	-1	-1	-1	-1	4		0	0						StimuliFarbe_gelb_rot.png	0	880	547	72	111				0	Content		-72	-111	29331433	1952181863
29348	09:14:41.490	00:00:29.348	1762	-1024	-768	-1	-1	-1	-1	4	-1024	-768	-1	-1	-1	-1	4		0	0						StimuliFarbe_gelb_rot.png	0	880	547	72	111				0	Content		-72	-111	29348101	1952198531
29365	09:14:41.507	00:00:29.364	1763	-1024	-768	-1	-1	-1	-1	4	-1024	-768	-1	-1	-1	-1	4		0	0						StimuliFarbe_gelb_rot.png	0	880	547	72	111				0	Content		-72	-111	29364614	1952215044
29381	09:14:41.523	00:00:29.381	1764	-1024	-768	-1	-1	-1	-1	4	-1024	-768	-1	-1	-1	-1	4		0	0						StimuliFarbe_gelb_rot.png	0	880	547	72	111				0	Content		-72	-111	29381282	1952231712
29398	09:14:41.540	00:00:29.397	1765	-1024	-768	-1	-1	-1	-1	4	-1024	-768	-1	-1	-1	-1	4		0	0						StimuliFarbe_gelb_rot.png	0	880	547	72	111				0	Content		-72	-111	29397922	1952248352
29415	09:14:41.557	00:00:29.414	1766	-1024	-768	-1	-1	-1	-1	4	-1024	-768	-1	-1	-1	-1	4		0	0						StimuliFarbe_gelb_rot.png	0	880	547	72	111				0	Content		-72	-111	29414590	1952265020
29431	09:14:41.573	00:00:29.431	1767	-1024	-768	-1	-1	-1	-1	4	-1024	-768	-1	-1	-1	-1	4		0	0						StimuliFarbe_gelb_rot.png	0	880	547	72	111				0	Content		-72	-111	29431181	1952281611
29448	09:14:41.590	00:00:29.447	1768	-1024	-768	-1	-1	-1	-1	4	-1024	-768	-1	-1	-1	-1	4		0	0						StimuliFarbe_gelb_rot.png	0	880	547	72	111				0	Content		-72	-111	29447747	1952298177
29464	09:14:41.606	00:00:29.464	1769	-1024	-768	-1	-1	-1	-1	4	-1024	-768	-1	-1	-1	-1	4		0	0						StimuliFarbe_gelb_rot.png	0	880	547	72	111				0	Content		-72	-111	29464371	1952314801
29481	09:14:41.623	00:00:29.481	1770	-1024	-768	-1	-1	-1	-1	4	-1024	-768	-1	-1	-1	-1	4		0	0						StimuliFarbe_gelb_rot.png	0	880	547	72	111				0	Content		-72	-111	29481454	1952331884
29498	09:14:41.640	00:00:29.498	1771	-1024	-768	-1	-1	-1	-1	4	-1024	-768	-1	-1	-1	-1	4		0	0						StimuliFarbe_gelb_rot.png	0	880	547	72	111				0	Content		-72	-111	29498122	1952348552
29515	09:14:41.657	00:00:29.514	1772	-1024	-768	-1	-1	-1	-1	4	-1024	-768	-1	-1	-1	-1	4		0	0						StimuliFarbe_gelb_rot.png	0	880	547	72	111				0	Content		-72	-111	29514790	1952365220
29532	09:14:41.674	00:00:29.532	1773	-1024	-768	-1	-1	-1	-1	4	-1024	-768	-1	-1	-1	-1	4		0	0						StimuliFarbe_gelb_rot.png	0	880	547	72	111				0	Content		-72	-111	29532242	1952382672
29550	09:14:41.692	00:00:29.549	1774	-1024	-768	-1	-1	-1	-1	4	-1024	-768	-1	-1	-1	-1	4		0	0						StimuliFarbe_gelb_rot.png	0	880	547	72	111				0	Content		-72	-111	29549613	1952400043
29565	09:14:41.707	00:00:29.565	1775	-1024	-768	-1	-1	-1	-1	4	-1024	-768	-1	-1	-1	-1	4		0	0						StimuliFarbe_gelb_rot.png	0	880	547	72	111				0	Content		-72	-111	29565300	1952415730
29582	09:14:41.724	00:00:29.581	1776	-1024	-768	-1	-1	-1	-1	4	-1024	-768	-1	-1	-1	-1	4		0	0						StimuliFarbe_gelb_rot.png	0	880	547	72	111				0	Content		-72	-111	29581968	1952432398
29598	09:14:41.740	00:00:29.598	1777	-1024	-768	-1	-1	-1	-1	4	-1024	-768	-1	-1	-1	-1	4		0	0						StimuliFarbe_gelb_rot.png	0	880	547	72	111				0	Content		-72	-111	29598165	1952448595
29615	09:14:41.757	00:00:29.614	1778	-1024	-768	-1	-1	-1	-1	4	-1024	-768	-1	-1	-1	-1	4		0	0						StimuliFarbe_gelb_rot.png	0	880	547	72	111				0	Content		-72	-111	29614833	1952465263
29631	09:14:41.773	00:00:29.630	1779	-1024	-768	-1	-1	-1	-1	4	-1024	-768	-1	-1	-1	-1	4		0	0						StimuliFarbe_gelb_rot.png	0	880	547	72	111				0	Content		-72	-111	29630985	1952481415
29648	09:14:41.790	00:00:29.647	1780	-1024	-768	-1	-1	-1	-1	4	-1024	-768	-1	-1	-1	-1	4		0	0						StimuliFarbe_gelb_rot.png	0	880	547	72	111				0	Content		-72	-111	29647662	1952498092
29664	09:14:41.806	00:00:29.664	1781	-1024	-768	-1	-1	-1	-1	4	-1024	-768	-1	-1	-1	-1	4		0	0						StimuliFarbe_gelb_rot.png	0	880	547	72	111				0	Content		-72	-111	29664230	1952514660
29681	09:14:41.823	00:00:29.681	1782	-1024	-768	-1	-1	-1	-1	4	-1024	-768	-1	-1	-1	-1	4		0	0						StimuliFarbe_gelb_rot.png	0	880	547	72	111				0	Content		-72	-111	29681106	1952531536
29698	09:14:41.840	00:00:29.697	1783	-1024	-768	-1	-1	-1	-1	4	-1024	-768	-1	-1	-1	-1	4		0	0						StimuliFarbe_gelb_rot.png	0	880	547	72	111				0	Content		-72	-111	29697774	1952548204
29714	09:14:41.856	00:00:29.714	1784	-1024	-768	-1	-1	-1	-1	4	-1024	-768	-1	-1	-1	-1	4		0	0						StimuliFarbe_gelb_rot.png	0	880	547	72	111				0	Content		-72	-111	29714442	1952564872
29731	09:14:41.873	00:00:29.731	1785	-1024	-768	-1	-1	-1	-1	4	-1024	-768	-1	-1	-1	-1	4		0	0						StimuliFarbe_gelb_rot.png	0	880	547	72	111				0	Content		-72	-111	29731475	1952581905
29749	09:14:41.891	00:00:29.748	1786	-1024	-768	-1	-1	-1	-1	4	-1024	-768	-1	-1	-1	-1	4		0	0						StimuliFarbe_gelb_rot.png	0	880	547	72	111				0	Content		-72	-111	29748722	1952599152
29765	09:14:41.907	00:00:29.764	1787	-1024	-768	-1	-1	-1	-1	4	-1024	-768	-1	-1	-1	-1	4		0	0						StimuliFarbe_gelb_rot.png	0	880	547	72	111				0	Content		-72	-111	29764788	1952615218
29781	09:14:41.923	00:00:29.781	1788	-1024	-768	-1	-1	-1	-1	4	-1024	-768	-1	-1	-1	-1	4		0	0						StimuliFarbe_gelb_rot.png	0	880	547	72	111				0	Content		-72	-111	29781456	1952631886
29798	09:14:41.940	00:00:29.797	1789	-1024	-768	-1	-1	-1	-1	4	-1024	-768	-1	-1	-1	-1	4		0	0						StimuliFarbe_gelb_rot.png	0	880	547	72	111				0	Content		-72	-111	29797839	1952648269
29815	09:14:41.957	00:00:29.814	1790	-1024	-768	-1	-1	-1	-1	4	-1024	-768	-1	-1	-1	-1	4		0	0						StimuliFarbe_gelb_rot.png	0	880	547	72	111				0	Content		-72	-111	29814507	1952664937
29831	09:14:41.973	00:00:29.830	1791	-1024	-768	-1	-1	-1	-1	4	-1024	-768	-1	-1	-1	-1	4		0	0						StimuliFarbe_gelb_rot.png	0	880	547	72	111				0	Content		-72	-111	29830988	1952681418
29848	09:14:41.990	00:00:29.847	1792	-1024	-768	-1	-1	-1	-1	4	-1024	-768	-1	-1	-1	-1	4		0	0						StimuliFarbe_gelb_rot.png	0	880	547	72	111				0	Content		-72	-111	29847656	1952698086
29864	09:14:42.006	00:00:29.864	1793	-1024	-768	-1	-1	-1	-1	4	-1024	-768	-1	-1	-1	-1	4		0	0						StimuliFarbe_gelb_rot.png	0	880	547	72	111				0	Content		-72	-111	29864218	1952714648
29881	09:14:42.023	00:00:29.880	1794	-1024	-768	-1	-1	-1	-1	4	-1024	-768	-1	-1	-1	-1	4		0	0						StimuliFarbe_gelb_rot.png	0	880	547	72	111				0	Content		-72	-111	29880896	1952731326
29897	09:14:42.039	00:00:29.897	1795	-1024	-768	-1	-1	-1	-1	4	-1024	-768	-1	-1	-1	-1	4		0	0						StimuliFarbe_gelb_rot.png	0	880	547	72	111				0	Content		-72	-111	29897464	1952747894
29914	09:14:42.056	00:00:29.914	1796	-1024	-768	-1	-1	-1	-1	4	-1024	-768	-1	-1	-1	-1	4		0	0						StimuliFarbe_gelb_rot.png	0	880	547	72	111				0	Content		-72	-111	29914087	1952764517
29931	09:14:42.073	00:00:29.931	1797	-1024	-768	-1	-1	-1	-1	4	-1024	-768	-1	-1	-1	-1	4		0	0						StimuliFarbe_gelb_rot.png	0	880	547	72	111				0	Content		-72	-111	29931188	1952781618
29948	09:14:42.090	00:00:29.947	1798	-1024	-768	-1	-1	-1	-1	4	-1024	-768	-1	-1	-1	-1	4		0	0						StimuliFarbe_gelb_rot.png	0	880	547	72	111				0	Content		-72	-111	29947856	1952798286
29965	09:14:42.107	00:00:29.964	1799	-1024	-768	-1	-1	-1	-1	4	-1024	-768	-1	-1	-1	-1	4		0	0						StimuliFarbe_gelb_rot.png	0	880	547	72	111				0	Content		-72	-111	29964524	1952814954
29982	09:14:42.124	00:00:29.981	1800	-1024	-768	-1	-1	-1	-1	4	-1024	-768	-1	-1	-1	-1	4		0	0						StimuliFarbe_gelb_rot.png	0	880	547	72	111				0	Content		-72	-111	29981959	1952832389
29999	09:14:42.141	00:00:29.999	1801	-1024	-768	-1	-1	-1	-1	4	-1024	-768	-1	-1	-1	-1	4		0	0						StimuliFarbe_gelb_rot.png	0	880	547	72	111				0	Content		-72	-111	29999343	1952849773
30015	09:14:42.157	00:00:30.015	1802	-1024	-768	-1	-1	-1	-1	4	-1024	-768	-1	-1	-1	-1	4		0	0						StimuliFarbe_gelb_rot.png	0	880	547	72	111				0	Content		-72	-111	30015025	1952865455
30032	09:14:42.174	00:00:30.031	1803	-1024	-768	-1	-1	-1	-1	4	-1024	-768	-1	-1	-1	-1	4		0	0						StimuliFarbe_gelb_rot.png	0	880	547	72	111				0	Content		-72	-111	30031693	1952882123
30048	09:14:42.190	00:00:30.047	1804	-1024	-768	-1	-1	-1	-1	4	-1024	-768	-1	-1	-1	-1	4		0	0						StimuliFarbe_gelb_rot.png	0	880	547	72	111				0	Content		-72	-111	30047886	1952898316
30065	09:14:42.207	00:00:30.064	1805	-1024	-768	-1	-1	-1	-1	4	-1024	-768	-1	-1	-1	-1	4		0	0						StimuliFarbe_gelb_rot.png	0	880	547	72	111				0	Content		-72	-111	30064554	1952914984
30081	09:14:42.223	00:00:30.080	1806	-1024	-768	-1	-1	-1	-1	4	-1024	-768	-1	-1	-1	-1	4		0	0						StimuliFarbe_gelb_rot.png	0	880	547	72	111				0	Content		-72	-111	30080705	1952931135
30097	09:14:42.239	00:00:30.097	1807	-1024	-768	-1	-1	-1	-1	4	-1024	-768	-1	-1	-1	-1	4		0	0						StimuliFarbe_gelb_rot.png	0	880	547	72	111				0	Content		-72	-111	30097385	1952947815
30114	09:14:42.256	00:00:30.113	1808	-1024	-768	-1	-1	-1	-1	4	-1024	-768	-1	-1	-1	-1	4		0	0						StimuliFarbe_gelb_rot.png	0	880	547	72	111				0	Content		-72	-111	30113952	1952964382
30131	09:14:42.273	00:00:30.130	1809	-1024	-768	-1	-1	-1	-1	4	-1024	-768	-1	-1	-1	-1	4		0	0						StimuliFarbe_gelb_rot.png	0	880	547	72	111				0	Content		-72	-111	30130827	1952981257
30147	09:14:42.289	00:00:30.147	1810	-1024	-768	-1	-1	-1	-1	4	-1024	-768	-1	-1	-1	-1	4		0	0						StimuliFarbe_gelb_rot.png	0	880	547	72	111				0	Content		-72	-111	30147495	1952997925
30164	09:14:42.306	00:00:30.164	1811	-1024	-768	-1	-1	-1	-1	4	-1024	-768	-1	-1	-1	-1	4		0	0						StimuliFarbe_gelb_rot.png	0	880	547	72	111				0	Content		-72	-111	30164163	1953014593
30181	09:14:42.323	00:00:30.181	1812	-1024	-768	-1	-1	-1	-1	4	-1024	-768	-1	-1	-1	-1	4		0	0						StimuliFarbe_gelb_rot.png	0	880	547	72	111				0	Content		-72	-111	30181198	1953031628
30198	09:14:42.340	00:00:30.198	1813	-1024	-768	-1	-1	-1	-1	4	-1024	-768	-1	-1	-1	-1	4		0	0						StimuliFarbe_gelb_rot.png	0	880	547	72	111				0	Content		-72	-111	30198444	1953048874
30215	09:14:42.357	00:00:30.214	1814	-1024	-768	-1	-1	-1	-1	4	-1024	-768	-1	-1	-1	-1	4		0	0						StimuliFarbe_gelb_rot.png	0	880	547	72	111				0	Content		-72	-111	30214508	1953064938
30231	09:14:42.373	00:00:30.231	1815	-1024	-768	-1	-1	-1	-1	4	-1024	-768	-1	-1	-1	-1	4		0	0						StimuliFarbe_gelb_rot.png	0	880	547	72	111				0	Content		-72	-111	30231176	1953081606
30247	09:14:42.389	00:00:30.247	1816	-1024	-768	-1	-1	-1	-1	4	-1024	-768	-1	-1	-1	-1	4		0	0						StimuliFarbe_gelb_rot.png	0	880	547	72	111				0	Content		-72	-111	30247499	1953097929
30264	09:14:42.406	00:00:30.264	1817	-1024	-768	-1	-1	-1	-1	4	-1024	-768	-1	-1	-1	-1	4		0	0						StimuliFarbe_gelb_rot.png	0	880	547	72	111				0	Content		-72	-111	30264167	1953114597
30281	09:14:42.423	00:00:30.280	1818	-1024	-768	-1	-1	-1	-1	4	-1024	-768	-1	-1	-1	-1	4		0	0						StimuliFarbe_gelb_rot.png	0	880	547	72	111				0	Content		-72	-111	30280568	1953130998
30297	09:14:42.439	00:00:30.297	1819	-1024	-768	-1	-1	-1	-1	4	-1024	-768	-1	-1	-1	-1	4		0	0						StimuliFarbe_gelb_rot.png	0	880	547	72	111				0	Content		-72	-111	30297194	1953147624
30314	09:14:42.456	00:00:30.313	1820	-1024	-768	-1	-1	-1	-1	4	-1024	-768	-1	-1	-1	-1	4		0	0						StimuliFarbe_gelb_rot.png	0	880	547	72	111				0	Content		-72	-111	30313997	1953164427
30331	09:14:42.473	00:00:30.330	1821	-1024	-768	-1	-1	-1	-1	4	-1024	-768	-1	-1	-1	-1	4		0	0						StimuliFarbe_gelb_rot.png	0	880	547	72	111				0	Content		-72	-111	30330564	1953180994
30347	09:14:42.489	00:00:30.347	1822	-1024	-768	-1	-1	-1	-1	4	-1024	-768	-1	-1	-1	-1	4		0	0						StimuliFarbe_gelb_rot.png	0	880	547	72	111				0	Content		-72	-111	30347184	1953197614
30364	09:14:42.506	00:00:30.364	1823	-1024	-768	-1	-1	-1	-1	4	-1024	-768	-1	-1	-1	-1	4		0	0						StimuliFarbe_gelb_rot.png	0	880	547	72	111				0	Content		-72	-111	30364229	1953214659
30381	09:14:42.523	00:00:30.380	1824	-1024	-768	-1	-1	-1	-1	4	-1024	-768	-1	-1	-1	-1	4		0	0						StimuliFarbe_gelb_rot.png	0	880	547	72	111				0	Content		-72	-111	30380897	1953231327
30398	09:14:42.540	00:00:30.397	1825	-1024	-768	-1	-1	-1	-1	4	-1024	-768	-1	-1	-1	-1	4		0	0						StimuliFarbe_gelb_rot.png	0	880	547	72	111				0	Content		-72	-111	30397565	1953247995
30415	09:14:42.557	00:00:30.415	1826	-1024	-768	-1	-1	-1	-1	4	-1024	-768	-1	-1	-1	-1	4		0	0						StimuliFarbe_gelb_rot.png	0	880	547	72	111				0	Content		-72	-111	30415058	1953265488
30432	09:14:42.574	00:00:30.432	1827	-1024	-768	-1	-1	-1	-1	4	-1024	-768	-1	-1	-1	-1	4		0	0						StimuliFarbe_gelb_rot.png	0	880	547	72	111				0	Content		-72	-111	30432351	1953282781
30448	09:14:42.590	00:00:30.448	1828	-1024	-768	-1	-1	-1	-1	4	-1024	-768	-1	-1	-1	-1	4		0	0						StimuliFarbe_gelb_rot.png	0	880	547	72	111				0	Content		-72	-111	30448085	1953298515
30465	09:14:42.607	00:00:30.464	1829	-1024	-768	-1	-1	-1	-1	4	-1024	-768	-1	-1	-1	-1	4		0	0						StimuliFarbe_gelb_rot.png	0	880	547	72	111				0	Content		-72	-111	30464753	1953315183
30481	09:14:42.623	00:00:30.480	1830	-1024	-768	-1	-1	-1	-1	4	-1024	-768	-1	-1	-1	-1	4		0	0						StimuliFarbe_gelb_rot.png	0	880	547	72	111				0	Content		-72	-111	30480908	1953331338
30498	09:14:42.640	00:00:30.497	1831	-1024	-768	-1	-1	-1	-1	4	-1024	-768	-1	-1	-1	-1	4		0	0						StimuliFarbe_gelb_rot.png	0	880	547	72	111				0	Content		-72	-111	30497576	1953348006
30514	09:14:42.656	00:00:30.513	1832	-1024	-768	-1	-1	-1	-1	4	-1024	-768	-1	-1	-1	-1	4		0	0						StimuliFarbe_gelb_rot.png	0	880	547	72	111				0	Content		-72	-111	30513808	1953364238
30530	09:14:42.672	00:00:30.530	1833	-1024	-768	-1	-1	-1	-1	4	-1024	-768	-1	-1	-1	-1	4		0	0						StimuliFarbe_gelb_rot.png	0	880	547	72	111				0	Content		-72	-111	30530487	1953380917
30547	09:14:42.689	00:00:30.547	1834	-1024	-768	-1	-1	-1	-1	4	-1024	-768	-1	-1	-1	-1	4		0	0						StimuliFarbe_gelb_rot.png	0	880	547	72	111				0	Content		-72	-111	30547053	1953397483
30564	09:14:42.706	00:00:30.563	1835	-1024	-768	-1	-1	-1	-1	4	-1024	-768	-1	-1	-1	-1	4		0	0						StimuliFarbe_gelb_rot.png	0	880	547	72	111				0	Content		-72	-111	30563888	1953414318
30581	09:14:42.723	00:00:30.580	1836	-1024	-768	-1	-1	-1	-1	4	-1024	-768	-1	-1	-1	-1	4		0	0						StimuliFarbe_gelb_rot.png	0	880	547	72	111				0	Content		-72	-111	30580555	1953430985
30597	09:14:42.739	00:00:30.597	1837	-1024	-768	-1	-1	-1	-1	4	-1024	-768	-1	-1	-1	-1	4		0	0						StimuliFarbe_gelb_rot.png	0	880	547	72	111				0	Content		-72	-111	30597223	1953447653
30614	09:14:42.756	00:00:30.614	1838	-1024	-768	-1	-1	-1	-1	4	-1024	-768	-1	-1	-1	-1	4		0	0						StimuliFarbe_gelb_rot.png	0	880	547	72	111				0	Content		-72	-111	30614175	1953464605
30632	09:14:42.774	00:00:30.631	1839	-1024	-768	-1	-1	-1	-1	4	-1024	-768	-1	-1	-1	-1	4		0	0						StimuliFarbe_gelb_rot.png	0	880	547	72	111				0	Content		-72	-111	30631548	1953481978
30648	09:14:42.790	00:00:30.647	1840	-1024	-768	-1	-1	-1	-1	4	-1024	-768	-1	-1	-1	-1	4		0	0						StimuliFarbe_gelb_rot.png	0	880	547	72	111				0	Content		-72	-111	30647612	1953498042
30664	09:14:42.806	00:00:30.664	1841	-1024	-768	-1	-1	-1	-1	4	-1024	-768	-1	-1	-1	-1	4		0	0						StimuliFarbe_gelb_rot.png	0	880	547	72	111				0	Content		-72	-111	30664279	1953514709
30681	09:14:42.823	00:00:30.680	1842	-1024	-768	-1	-1	-1	-1	4	-1024	-768	-1	-1	-1	-1	4		0	0						StimuliFarbe_gelb_rot.png	0	880	547	72	111				0	Content		-72	-111	30680600	1953531030
30697	09:14:42.839	00:00:30.697	1843	-1024	-768	-1	-1	-1	-1	4	-1024	-768	-1	-1	-1	-1	4		0	0						StimuliFarbe_gelb_rot.png	0	880	547	72	111				0	Content		-72	-111	30697268	1953547698
30714	09:14:42.856	00:00:30.713	1844	-1024	-768	-1	-1	-1	-1	4	-1024	-768	-1	-1	-1	-1	4		0	0						StimuliFarbe_gelb_rot.png	0	880	547	72	111				0	Content		-72	-111	30713670	1953564100
30730	09:14:42.872	00:00:30.730	1845	-1024	-768	-1	-1	-1	-1	4	-1024	-768	-1	-1	-1	-1	4		0	0						StimuliFarbe_gelb_rot.png	0	880	547	72	111				0	Content		-72	-111	30730289	1953580719
30747	09:14:42.889	00:00:30.746	1846	-1024	-768	-1	-1	-1	-1	4	-1024	-768	-1	-1	-1	-1	4		0	0						StimuliFarbe_gelb_rot.png	0	880	547	72	111				0	Content		-72	-111	30746914	1953597344
30764	09:14:42.906	00:00:30.763	1847	-1024	-768	-1	-1	-1	-1	4	-1024	-768	-1	-1	-1	-1	4		0	0						StimuliFarbe_gelb_rot.png	0	880	547	72	111				0	Content		-72	-111	30763582	1953614012
30780	09:14:42.922	00:00:30.780	1848	-1024	-768	-1	-1	-1	-1	4	-1024	-768	-1	-1	-1	-1	4		0	0						StimuliFarbe_gelb_rot.png	0	880	547	72	111				0	Content		-72	-111	30780161	1953630591
30797	09:14:42.939	00:00:30.796	1849	-1024	-768	-1	-1	-1	-1	4	-1024	-768	-1	-1	-1	-1	4		0	0						StimuliFarbe_gelb_rot.png	0	880	547	72	111				0	Content		-72	-111	30796908	1953647338
30814	09:14:42.956	00:00:30.813	1850	-1024	-768	-1	-1	-1	-1	4	-1024	-768	-1	-1	-1	-1	4		0	0						StimuliFarbe_gelb_rot.png	0	880	547	72	111				0	Content		-72	-111	30813949	1953664379
30831	09:14:42.973	00:00:30.830	1851	-1024	-768	-1	-1	-1	-1	4	-1024	-768	-1	-1	-1	-1	4		0	0						StimuliFarbe_gelb_rot.png	0	880	547	72	111				0	Content		-72	-111	30830617	1953681047
30847	09:14:42.989	00:00:30.847	1852	-1024	-768	-1	-1	-1	-1	4	-1024	-768	-1	-1	-1	-1	4		0	0						StimuliFarbe_gelb_rot.png	0	880	547	72	111				0	Content		-72	-111	30847285	1953697715
30865	09:14:43.007	00:00:30.864	1853	-1024	-768	-1	-1	-1	-1	4	-1024	-768	-1	-1	-1	-1	4		0	0						StimuliFarbe_gelb_rot.png	0	880	547	72	111				0	Content		-72	-111	30864779	1953715209
30882	09:14:43.024	00:00:30.882	1854	-1024	-768	-1	-1	-1	-1	4	-1024	-768	-1	-1	-1	-1	4		0	0						StimuliFarbe_gelb_rot.png	0	880	547	72	111				0	Content		-72	-111	30882027	1953732457
30898	09:14:43.040	00:00:30.897	1855	-1024	-768	-1	-1	-1	-1	4	-1024	-768	-1	-1	-1	-1	4		0	0						StimuliFarbe_gelb_rot.png	0	880	547	72	111				0	Content		-72	-111	30897713	1953748143
30914	09:14:43.056	00:00:30.914	1856	-1024	-768	-1	-1	-1	-1	4	-1024	-768	-1	-1	-1	-1	4		0	0						StimuliFarbe_gelb_rot.png	0	880	547	72	111				0	Content		-72	-111	30914381	1953764811
30931	09:14:43.073	00:00:30.930	1857	-1024	-768	-1	-1	-1	-1	4	-1024	-768	-1	-1	-1	-1	4		0	0						StimuliFarbe_gelb_rot.png	0	880	547	72	111				0	Content		-72	-111	30930578	1953781008
30947	09:14:43.089	00:00:30.947	1858	-1024	-768	-1	-1	-1	-1	4	-1024	-768	-1	-1	-1	-1	4		0	0						StimuliFarbe_gelb_rot.png	0	880	547	72	111				0	Content		-72	-111	30947246	1953797676
30964	09:14:43.106	00:00:30.963	1859	-1024	-768	-1	-1	-1	-1	4	-1024	-768	-1	-1	-1	-1	4		0	0						StimuliFarbe_gelb_rot.png	0	880	547	72	111				0	Content		-72	-111	30963521	1953813951
30980	09:14:43.122	00:00:30.980	1860	-1024	-768	-1	-1	-1	-1	4	-1024	-768	-1	-1	-1	-1	4		0	0						StimuliFarbe_gelb_rot.png	0	880	547	72	111				0	Content		-72	-111	30980213	1953830643
30997	09:14:43.139	00:00:30.996	1861	-1024	-768	-1	-1	-1	-1	4	-1024	-768	-1	-1	-1	-1	4		0	0						StimuliFarbe_gelb_rot.png	0	880	547	72	111				0	Content		-72	-111	30996856	1953847286
31014	09:14:43.156	00:00:31.013	1862	-1024	-768	-1	-1	-1	-1	4	-1024	-768	-1	-1	-1	-1	4		0	0						StimuliFarbe_gelb_rot.png	0	880	547	72	111				0	Content		-72	-111	31013690	1953864120
31030	09:14:43.172	00:00:31.030	1863	-1024	-768	-1	-1	-1	-1	4	-1024	-768	-1	-1	-1	-1	4		0	0						StimuliFarbe_gelb_rot.png	0	880	547	72	111				0	Content		-72	-111	31030358	1953880788
31047	09:14:43.189	00:00:31.047	1864	-1024	-768	-1	-1	-1	-1	4	-1024	-768	-1	-1	-1	-1	4		0	0						StimuliFarbe_gelb_rot.png	0	880	547	72	111				0	Content		-72	-111	31047026	1953897456
31064	09:14:43.206	00:00:31.063	1865	-1024	-768	-1	-1	-1	-1	4	-1024	-768	-1	-1	-1	-1	4		0	0						StimuliFarbe_gelb_rot.png	0	880	547	72	111				0	Content		-72	-111	31063980	1953914410
31081	09:14:43.223	00:00:31.081	1866	-1024	-768	-1	-1	-1	-1	4	-1024	-768	-1	-1	-1	-1	4		0	0						StimuliFarbe_gelb_rot.png	0	880	547	72	111				0	Content		-72	-111	31081352	1953931782
31097	09:14:43.239	00:00:31.097	1867	-1024	-768	-1	-1	-1	-1	4	-1024	-768	-1	-1	-1	-1	4		0	0						StimuliFarbe_gelb_rot.png	0	880	547	72	111				0	Content		-72	-111	31097414	1953947844
31114	09:14:43.256	00:00:31.114	1868	-1024	-768	-1	-1	-1	-1	4	-1024	-768	-1	-1	-1	-1	4		0	0						StimuliFarbe_gelb_rot.png	0	880	547	72	111				0	Content		-72	-111	31114082	1953964512
31131	09:14:43.273	00:00:31.130	1869	-1024	-768	-1	-1	-1	-1	4	-1024	-768	-1	-1	-1	-1	4		0	0						StimuliFarbe_gelb_rot.png	0	880	547	72	111				0	Content		-72	-111	31130547	1953980977
31147	09:14:43.289	00:00:31.147	1870	-1024	-768	-1	-1	-1	-1	4	-1024	-768	-1	-1	-1	-1	4		0	0						StimuliFarbe_gelb_rot.png	0	880	547	72	111				0	Content		-72	-111	31147215	1953997645
31164	09:14:43.306	00:00:31.163	1871	-1024	-768	-1	-1	-1	-1	4	-1024	-768	-1	-1	-1	-1	4		0	0						StimuliFarbe_gelb_rot.png	0	880	547	72	111				0	Content		-72	-111	31163883	1954014313
31180	09:14:43.322	00:00:31.180	1872	-1024	-768	-1	-1	-1	-1	4	-1024	-768	-1	-1	-1	-1	4		0	0						StimuliFarbe_gelb_rot.png	0	880	547	72	111				0	Content		-72	-111	31180098	1954030528
31197	09:14:43.339	00:00:31.196	1873	-1024	-768	-1	-1	-1	-1	4	-1024	-768	-1	-1	-1	-1	4		0	0						StimuliFarbe_gelb_rot.png	0	880	547	72	111				0	Content		-72	-111	31196724	1954047154
31213	09:14:43.355	00:00:31.213	1874	-1024	-768	-1	-1	-1	-1	4	-1024	-768	-1	-1	-1	-1	4		0	0						StimuliFarbe_gelb_rot.png	0	880	547	72	111				0	Content		-72	-111	31213411	1954063841
31230	09:14:43.372	00:00:31.230	1875	-1024	-768	-1	-1	-1	-1	4	-1024	-768	-1	-1	-1	-1	4		0	0						StimuliFarbe_gelb_rot.png	0	880	547	72	111				0	Content		-72	-111	31230079	1954080509
31247	09:14:43.389	00:00:31.246	1876	-1024	-768	-1	-1	-1	-1	4	-1024	-768	-1	-1	-1	-1	4		0	0						StimuliFarbe_gelb_rot.png	0	880	547	72	111				0	Content		-72	-111	31246721	1954097151
31263	09:14:43.405	00:00:31.263	1877	-1024	-768	-1	-1	-1	-1	4	-1024	-768	-1	-1	-1	-1	4		0	0						StimuliFarbe_gelb_rot.png	0	880	547	72	111				0	Content		-72	-111	31263343	1954113773
31280	09:14:43.422	00:00:31.280	1878	-1024	-768	-1	-1	-1	-1	4	-1024	-768	-1	-1	-1	-1	4		0	0						StimuliFarbe_gelb_rot.png	0	880	547	72	111				0	Content		-72	-111	31280385	1954130815
31297	09:14:43.439	00:00:31.297	1879	-1024	-768	-1	-1	-1	-1	4	-1024	-768	-1	-1	-1	-1	4		0	0						StimuliFarbe_gelb_rot.png	0	880	547	72	111				0	Content		-72	-111	31297053	1954147483
31314	09:14:43.456	00:00:31.313	1880	-1024	-768	-1	-1	-1	-1	4	-1024	-768	-1	-1	-1	-1	4		0	0						StimuliFarbe_gelb_rot.png	0	880	547	72	111				0	Content		-72	-111	31313720	1954164150
31331	09:14:43.473	00:00:31.331	1881	-1024	-768	-1	-1	-1	-1	4	-1024	-768	-1	-1	-1	-1	4		0	0						StimuliFarbe_gelb_rot.png	0	880	547	72	111				0	Content		-72	-111	31331214	1954181644
31348	09:14:43.490	00:00:31.348	1882	-1024	-768	-1	-1	-1	-1	4	-1024	-768	-1	-1	-1	-1	4		0	0						StimuliFarbe_gelb_rot.png	0	880	547	72	111				0	Content		-72	-111	31348461	1954198891
31364	09:14:43.506	00:00:31.364	1883	-1024	-768	-1	-1	-1	-1	4	-1024	-768	-1	-1	-1	-1	4		0	0						StimuliFarbe_gelb_rot.png	0	880	547	72	111				0	Content		-72	-111	31364212	1954214642
31381	09:14:43.523	00:00:31.380	1884	-1024	-768	-1	-1	-1	-1	4	-1024	-768	-1	-1	-1	-1	4		0	0						StimuliFarbe_gelb_rot.png	0	880	547	72	111				0	Content		-72	-111	31380880	1954231310
31397	09:14:43.539	00:00:31.397	1885	-1024	-768	-1	-1	-1	-1	4	-1024	-768	-1	-1	-1	-1	4		0	0						StimuliFarbe_gelb_rot.png	0	880	547	72	111				0	Content		-72	-111	31397047	1954247477
31414	09:14:43.556	00:00:31.413	1886	-1024	-768	-1	-1	-1	-1	4	-1024	-768	-1	-1	-1	-1	4		0	0						StimuliFarbe_gelb_rot.png	0	880	547	72	111				0	Content		-72	-111	31413715	1954264145
31430	09:14:43.572	00:00:31.429	1887	-1024	-768	-1	-1	-1	-1	4	-1024	-768	-1	-1	-1	-1	4		0	0						StimuliFarbe_gelb_rot.png	0	880	547	72	111				0	Content		-72	-111	31429958	1954280388
31447	09:14:43.589	00:00:31.446	1888	-1024	-768	-1	-1	-1	-1	4	-1024	-768	-1	-1	-1	-1	4		0	0						StimuliFarbe_gelb_rot.png	0	880	547	72	111				0	Content		-72	-111	31446641	1954297071
31463	09:14:43.605	00:00:31.463	1889	-1024	-768	-1	-1	-1	-1	4	-1024	-768	-1	-1	-1	-1	4		0	0						StimuliFarbe_gelb_rot.png	0	880	547	72	111				0	Content		-72	-111	31463210	1954313640
31480	09:14:43.622	00:00:31.480	1890	-1024	-768	-1	-1	-1	-1	4	-1024	-768	-1	-1	-1	-1	4		0	0						StimuliFarbe_gelb_rot.png	0	880	547	72	111				0	Content		-72	-111	31480048	1954330478
31497	09:14:43.639	00:00:31.496	1891	-1024	-768	-1	-1	-1	-1	4	-1024	-768	-1	-1	-1	-1	4		0	0						StimuliFarbe_gelb_rot.png	0	880	547	72	111				0	Content		-72	-111	31496716	1954347146
31503	09:14:43.645																				ImageEnd	16	0	0	StimuliFarbe_gelb_rot.png
31513	09:14:43.655	00:00:31.513	1892	-1024	-768	-1	-1	-1	-1	4	-1024	-768	-1	-1	-1	-1	4		0	0						No media	0	1024	768	0	0				0	Content		0	0	31513384	1954363814
31526	09:14:43.668																				ImageStart	8	0	0	Fix_sw.jpg
31530	09:14:43.672	00:00:31.530	1893	-1024	-768	-1	-1	-1	-1	4	-1024	-768	-1	-1	-1	-1	4		0	0						Fix_sw.jpg	0	880	547	72	111				0	Content		-72	-111	31530457	1954380887
31548	09:14:43.690	00:00:31.547	1894	-1024	-768	-1	-1	-1	-1	4	-1024	-768	-1	-1	-1	-1	4		0	0						Fix_sw.jpg	0	880	547	72	111				0	Content		-72	-111	31547707	1954398137
31564	09:14:43.706	00:00:31.563	1895	-1024	-768	-1	-1	-1	-1	4	-1024	-768	-1	-1	-1	-1	4		0	0						Fix_sw.jpg	0	880	547	72	111				0	Content		-72	-111	31563768	1954414198
31580	09:14:43.722	00:00:31.580	1896	-1024	-768	-1	-1	-1	-1	4	-1024	-768	-1	-1	-1	-1	4		0	0						Fix_sw.jpg	0	880	547	72	111				0	Content		-72	-111	31580436	1954430866
31597	09:14:43.739	00:00:31.596	1897	-1024	-768	-1	-1	-1	-1	4	-1024	-768	-1	-1	-1	-1	4		0	0						Fix_sw.jpg	0	880	547	72	111				0	Content		-72	-111	31596759	1954447189
31613	09:14:43.755	00:00:31.613	1898	-1024	-768	-1	-1	-1	-1	4	-1024	-768	-1	-1	-1	-1	4		0	0						Fix_sw.jpg	0	880	547	72	111				0	Content		-72	-111	31613427	1954463857
31630	09:14:43.772	00:00:31.629	1899	-1024	-768	-1	-1	-1	-1	4	-1024	-768	-1	-1	-1	-1	4		0	0						Fix_sw.jpg	0	880	547	72	111				0	Content		-72	-111	31629831	1954480261
31646	09:14:43.788	00:00:31.646	1900	-1024	-768	-1	-1	-1	-1	4	-1024	-768	-1	-1	-1	-1	4		0	0						Fix_sw.jpg	0	880	547	72	111				0	Content		-72	-111	31646452	1954496882
31663	09:14:43.805	00:00:31.663	1901	-1024	-768	-1	-1	-1	-1	4	-1024	-768	-1	-1	-1	-1	4		0	0						Fix_sw.jpg	0	880	547	72	111				0	Content		-72	-111	31663077	1954513507
31680	09:14:43.822	00:00:31.679	1902	-1024	-768	-1	-1	-1	-1	4	-1024	-768	-1	-1	-1	-1	4		0	0						Fix_sw.jpg	0	880	547	72	111				0	Content		-72	-111	31679744	1954530174
31696	09:14:43.838	00:00:31.696	1903	-1024	-768	-1	-1	-1	-1	4	-1024	-768	-1	-1	-1	-1	4		0	0						Fix_sw.jpg	0	880	547	72	111				0	Content		-72	-111	31696324	1954546754
31713	09:14:43.855	00:00:31.713	1904	-1024	-768	-1	-1	-1	-1	4	-1024	-768	-1	-1	-1	-1	4		0	0						Fix_sw.jpg	0	880	547	72	111				0	Content		-72	-111	31713072	1954563502
31730	09:14:43.872	00:00:31.730	1905	-1024	-768	-1	-1	-1	-1	4	-1024	-768	-1	-1	-1	-1	4		0	0						Fix_sw.jpg	0	880	547	72	111				0	Content		-72	-111	31730113	1954580543
31747	09:14:43.889	00:00:31.746	1906	-1024	-768	-1	-1	-1	-1	4	-1024	-768	-1	-1	-1	-1	4		0	0						Fix_sw.jpg	0	880	547	72	111				0	Content		-72	-111	31746781	1954597211
31763	09:14:43.905	00:00:31.763	1907	-1024	-768	-1	-1	-1	-1	4	-1024	-768	-1	-1	-1	-1	4		0	0						Fix_sw.jpg	0	880	547	72	111				0	Content		-72	-111	31763449	1954613879
31781	09:14:43.923	00:00:31.780	1908	-1024	-768	-1	-1	-1	-1	4	-1024	-768	-1	-1	-1	-1	4		0	0						Fix_sw.jpg	0	880	547	72	111				0	Content		-72	-111	31780942	1954631372
31798	09:14:43.940	00:00:31.798	1909	-1024	-768	-1	-1	-1	-1	4	-1024	-768	-1	-1	-1	-1	4		0	0						Fix_sw.jpg	0	880	547	72	111				0	Content		-72	-111	31798191	1954648621
31814	09:14:43.956	00:00:31.813	1910	-1024	-768	-1	-1	-1	-1	4	-1024	-768	-1	-1	-1	-1	4		0	0						Fix_sw.jpg	0	880	547	72	111				0	Content		-72	-111	31813882	1954664312
31831	09:14:43.973	00:00:31.830	1911	-1024	-768	-1	-1	-1	-1	4	-1024	-768	-1	-1	-1	-1	4		0	0						Fix_sw.jpg	0	880	547	72	111				0	Content		-72	-111	31830549	1954680979
31847	09:14:43.989	00:00:31.846	1912	-1024	-768	-1	-1	-1	-1	4	-1024	-768	-1	-1	-1	-1	4		0	0						Fix_sw.jpg	0	880	547	72	111				0	Content		-72	-111	31846745	1954697175
31863	09:14:44.005	00:00:31.863	1913	-1024	-768	-1	-1	-1	-1	4	-1024	-768	-1	-1	-1	-1	4		0	0						Fix_sw.jpg	0	880	547	72	111				0	Content		-72	-111	31863413	1954713843
31880	09:14:44.022	00:00:31.879	1914	-1024	-768	-1	-1	-1	-1	4	-1024	-768	-1	-1	-1	-1	4		0	0						Fix_sw.jpg	0	880	547	72	111				0	Content		-72	-111	31879688	1954730118
31896	09:14:44.038	00:00:31.896	1915	-1024	-768	-1	-1	-1	-1	4	-1024	-768	-1	-1	-1	-1	4		0	0						Fix_sw.jpg	0	880	547	72	111				0	Content		-72	-111	31896369	1954746799
31913	09:14:44.055	00:00:31.912	1916	-1024	-768	-1	-1	-1	-1	4	-1024	-768	-1	-1	-1	-1	4		0	0						Fix_sw.jpg	0	880	547	72	111				0	Content		-72	-111	31912936	1954763366
31930	09:14:44.072	00:00:31.929	1917	-1024	-768	-1	-1	-1	-1	4	-1024	-768	-1	-1	-1	-1	4		0	0						Fix_sw.jpg	0	880	547	72	111				0	Content		-72	-111	31929769	1954780199
31946	09:14:44.088	00:00:31.946	1918	-1024	-768	-1	-1	-1	-1	4	-1024	-768	-1	-1	-1	-1	4		0	0						Fix_sw.jpg	0	880	547	72	111				0	Content		-72	-111	31946437	1954796867
31963	09:14:44.105	00:00:31.963	1919	-1024	-768	-1	-1	-1	-1	4	-1024	-768	-1	-1	-1	-1	4		0	0						Fix_sw.jpg	0	880	547	72	111				0	Content		-72	-111	31963105	1954813535
31980	09:14:44.122	00:00:31.980	1920	-1024	-768	-1	-1	-1	-1	4	-1024	-768	-1	-1	-1	-1	4		0	0						Fix_sw.jpg	0	880	547	72	111				0	Content		-72	-111	31980184	1954830614
31997	09:14:44.139	00:00:31.997	1921	-1024	-768	-1	-1	-1	-1	4	-1024	-768	-1	-1	-1	-1	4		0	0						Fix_sw.jpg	0	880	547	72	111				0	Content		-72	-111	31997448	1954847878
32014	09:14:44.156	00:00:32.013	1922	-1024	-768	-1	-1	-1	-1	4	-1024	-768	-1	-1	-1	-1	4		0	0						Fix_sw.jpg	0	880	547	72	111				0	Content		-72	-111	32013508	1954863938
32030	09:14:44.172	00:00:32.030	1923	-1024	-768	-1	-1	-1	-1	4	-1024	-768	-1	-1	-1	-1	4		0	0						Fix_sw.jpg	0	880	547	72	111				0	Content		-72	-111	32030176	1954880606
32046	09:14:44.188	00:00:32.046	1924	-1024	-768	-1	-1	-1	-1	4	-1024	-768	-1	-1	-1	-1	4		0	0						Fix_sw.jpg	0	880	547	72	111				0	Content		-72	-111	32046498	1954896928
32063	09:14:44.205	00:00:32.063	1925	-1024	-768	-1	-1	-1	-1	4	-1024	-768	-1	-1	-1	-1	4		0	0						Fix_sw.jpg	0	880	547	72	111				0	Content		-72	-111	32063165	1954913595
32080	09:14:44.222	00:00:32.079	1926	-1024	-768	-1	-1	-1	-1	4	-1024	-768	-1	-1	-1	-1	4		0	0						Fix_sw.jpg	0	880	547	72	111				0	Content		-72	-111	32079676	1954930106
32096	09:14:44.238	00:00:32.096	1927	-1024	-768	-1	-1	-1	-1	4	-1024	-768	-1	-1	-1	-1	4		0	0						Fix_sw.jpg	0	880	547	72	111				0	Content		-72	-111	32096344	1954946774
32113	09:14:44.255	00:00:32.112	1928	-1024	-768	-1	-1	-1	-1	4	-1024	-768	-1	-1	-1	-1	4		0	0						Fix_sw.jpg	0	880	547	72	111				0	Content		-72	-111	32112979	1954963409
32130	09:14:44.272	00:00:32.129	1929	-1024	-768	-1	-1	-1	-1	4	-1024	-768	-1	-1	-1	-1	4		0	0						Fix_sw.jpg	0	880	547	72	111				0	Content		-72	-111	32129647	1954980077
32146	09:14:44.288	00:00:32.146	1930	-1024	-768	-1	-1	-1	-1	4	-1024	-768	-1	-1	-1	-1	4		0	0						Fix_sw.jpg	0	880	547	72	111				0	Content		-72	-111	32146245	1954996675
32163	09:14:44.305	00:00:32.162	1931	-1024	-768	-1	-1	-1	-1	4	-1024	-768	-1	-1	-1	-1	4		0	0						Fix_sw.jpg	0	880	547	72	111				0	Content		-72	-111	32162804	1955013234
32179	09:14:44.321	00:00:32.179	1932	-1024	-768	-1	-1	-1	-1	4	-1024	-768	-1	-1	-1	-1	4		0	0						Fix_sw.jpg	0	880	547	72	111				0	Content		-72	-111	32179428	1955029858
32196	09:14:44.338	00:00:32.196	1933	-1024	-768	-1	-1	-1	-1	4	-1024	-768	-1	-1	-1	-1	4		0	0						Fix_sw.jpg	0	880	547	72	111				0	Content		-72	-111	32196469	1955046899
32213	09:14:44.355	00:00:32.213	1934	-1024	-768	-1	-1	-1	-1	4	-1024	-768	-1	-1	-1	-1	4		0	0						Fix_sw.jpg	0	880	547	72	111				0	Content		-72	-111	32213137	1955063567
32230	09:14:44.372	00:00:32.229	1935	-1024	-768	-1	-1	-1	-1	4	-1024	-768	-1	-1	-1	-1	4		0	0						Fix_sw.jpg	0	880	547	72	111				0	Content		-72	-111	32229805	1955080235
32247	09:14:44.389	00:00:32.247	1936	-1024	-768	-1	-1	-1	-1	4	-1024	-768	-1	-1	-1	-1	4		0	0						Fix_sw.jpg	0	880	547	72	111				0	Content		-72	-111	32247298	1955097728
32265	09:14:44.407	00:00:32.264	1937	-1024	-768	-1	-1	-1	-1	4	-1024	-768	-1	-1	-1	-1	4		0	0						Fix_sw.jpg	0	880	547	72	111				0	Content		-72	-111	32264544	1955114974
32279	09:14:44.421	00:00:32.279	1938	-1024	-768	-1	-1	-1	-1	4	-1024	-768	-1	-1	-1	-1	4		0	0						Fix_sw.jpg	0	880	547	72	111				0	Content		-72	-111	32279419	1955129849
32296	09:14:44.438	00:00:32.296	1939	-1024	-768	-1	-1	-1	-1	4	-1024	-768	-1	-1	-1	-1	4		0	0						Fix_sw.jpg	0	880	547	72	111				0	Content		-72	-111	32296044	1955146474
32313	09:14:44.455	00:00:32.312	1940	-1024	-768	-1	-1	-1	-1	4	-1024	-768	-1	-1	-1	-1	4		0	0						Fix_sw.jpg	0	880	547	72	111				0	Content		-72	-111	32312711	1955163141
32329	09:14:44.471	00:00:32.329	1941	-1024	-768	-1	-1	-1	-1	4	-1024	-768	-1	-1	-1	-1	4		0	0						Fix_sw.jpg	0	880	547	72	111				0	Content		-72	-111	32329289	1955179719
32346	09:14:44.488	00:00:32.346	1942	-1024	-768	-1	-1	-1	-1	4	-1024	-768	-1	-1	-1	-1	4		0	0						Fix_sw.jpg	0	880	547	72	111				0	Content		-72	-111	32346094	1955196524
32363	09:14:44.505	00:00:32.362	1943	-1024	-768	-1	-1	-1	-1	4	-1024	-768	-1	-1	-1	-1	4		0	0						Fix_sw.jpg	0	880	547	72	111				0	Content		-72	-111	32362661	1955213091
32379	09:14:44.521	00:00:32.379	1944	-1024	-768	-1	-1	-1	-1	4	-1024	-768	-1	-1	-1	-1	4		0	0						Fix_sw.jpg	0	880	547	72	111				0	Content		-72	-111	32379494	1955229924
32396	09:14:44.538	00:00:32.396	1945	-1024	-768	-1	-1	-1	-1	4	-1024	-768	-1	-1	-1	-1	4		0	0						Fix_sw.jpg	0	880	547	72	111				0	Content		-72	-111	32396162	1955246592
32413	09:14:44.555	00:00:32.412	1946	-1024	-768	-1	-1	-1	-1	4	-1024	-768	-1	-1	-1	-1	4		0	0						Fix_sw.jpg	0	880	547	72	111				0	Content		-72	-111	32412830	1955263260
32430	09:14:44.572	00:00:32.429	1947	-1024	-768	-1	-1	-1	-1	4	-1024	-768	-1	-1	-1	-1	4		0	0						Fix_sw.jpg	0	880	547	72	111				0	Content		-72	-111	32429780	1955280210
32447	09:14:44.589	00:00:32.447	1948	-1024	-768	-1	-1	-1	-1	4	-1024	-768	-1	-1	-1	-1	4		0	0						Fix_sw.jpg	0	880	547	72	111				0	Content		-72	-111	32447151	1955297581
32463	09:14:44.605	00:00:32.463	1949	-1024	-768	-1	-1	-1	-1	4	-1024	-768	-1	-1	-1	-1	4		0	0						Fix_sw.jpg	0	880	547	72	111				0	Content		-72	-111	32463402	1955313832
32480	09:14:44.622	00:00:32.480	1950	-1024	-768	-1	-1	-1	-1	4	-1024	-768	-1	-1	-1	-1	4		0	0						Fix_sw.jpg	0	880	547	72	111				0	Content		-72	-111	32480070	1955330500
32497	09:14:44.639	00:00:32.496	1951	-1024	-768	-1	-1	-1	-1	4	-1024	-768	-1	-1	-1	-1	4		0	0						Fix_sw.jpg	0	880	547	72	111				0	Content		-72	-111	32496738	1955347168
32513	09:14:44.655	00:00:32.512	1952	-1024	-768	-1	-1	-1	-1	4	-1024	-768	-1	-1	-1	-1	4		0	0						Fix_sw.jpg	0	880	547	72	111				0	Content		-72	-111	32512972	1955363402
32516	09:14:44.658																				ImageEnd	16	0	0	Fix_sw.jpg
32530	09:14:44.672	00:00:32.529	1953	-1024	-768	-1	-1	-1	-1	4	-1024	-768	-1	-1	-1	-1	4		0	0						No media	0	1024	768	0	0				0	Content		0	0	32529640	1955380070
32533	09:14:44.675																				ImageStart	8	0	0	StimuliFarbe_gelb_gruen.png
[truncated: 1,836 more rows]
