# Supplementary material for: Gaze Duration Biases for Colours in Combination with Dissonant and Consonant Sounds: A Comparative Eye-Tracking Study with Orangutans
Source: PLoS One. 2015 Oct 14;10(10):e0139894. doi: 10.1371/journal.pone.0139894 (PMC4605782; doi:10.1371/journal.pone.0139894)
Supplement: S1 Data — (ZIP) [file pone.0139894.s004.zip › Plos ColourSound Data/Apes/Nur_Farben_Bilder_U1/Rec 06-All-Data.tsv]

System Properties:
Operating System:	Microsoft Windows NT 6.1.7601 Service Pack 1
System User Name:	admin
Machine Name:	PSYCHO19
Data properties:
Recording name:	Rec 06
Recording date:	25.07.2013
Recording time:	09:19:36
Recording resolution:	1024 x 768
Export date:	02.09.2013
Export time:	16:40:29
Participant:	Padana_S2
Filter settings:
Eye: Average
Validity: Normal
Fixation filter: Tobii fixation filter
Velocity threshold: 35
Distance threshold: 35
Timestamp	DateTimeStamp	DateTimeStampStartOffset	Number	GazePointXLeft	GazePointYLeft	CamXLeft	CamYLeft	DistanceLeft	PupilLeft	ValidityLeft	GazePointXRight	GazePointYRight	CamXRight	CamYRight	DistanceRight	PupilRight	ValidityRight	FixationIndex	GazePointX	GazePointY	Event	EventKey	Data1	Data2	Descriptor	StimuliName	StimuliID	MediaWidth	MediaHeight	MediaPosX	MediaPosY	MappedFixationPointX	MappedFixationPointY	FixationDuration	AoiIds	AoiNames	WebGroupImage	MappedGazeDataPointX	MappedGazeDataPointY	MicroSecondTimestamp	AbsoluteMicroSecondTimestamp
13	09:19:36.442	00:00:00.013	0	-1024	-768	-1	-1	-1	-1	4	-1024	-768	-1	-1	-1	-1	4		0	0						No media	0	1024	768	0	0				0	Content		0	0	13464	2247142176
30	09:19:36.459	00:00:00.030	1	-1024	-768	-1	-1	-1	-1	4	-1024	-768	-1	-1	-1	-1	4		0	0						No media	0	1024	768	0	0				0	Content		0	0	30089	2247158801
47	09:19:36.476	00:00:00.046	2	-1024	-768	-1	-1	-1	-1	4	-1024	-768	-1	-1	-1	-1	4		0	0						No media	0	1024	768	0	0				0	Content		0	0	46713	2247175425
63	09:19:36.492	00:00:00.063	3	-1024	-768	-1	-1	-1	-1	4	-1024	-768	-1	-1	-1	-1	4		0	0						No media	0	1024	768	0	0				0	Content		0	0	63339	2247192051
81	09:19:36.510	00:00:00.080	4	-1024	-768	-1	-1	-1	-1	4	-1024	-768	-1	-1	-1	-1	4		0	0						No media	0	1024	768	0	0				0	Content		0	0	80533	2247209245
98	09:19:36.527	00:00:00.097	5	-1024	-768	-1	-1	-1	-1	4	-1024	-768	-1	-1	-1	-1	4		0	0						No media	0	1024	768	0	0				0	Content		0	0	97905	2247226617
115	09:19:36.544	00:00:00.115	6	-1024	-768	-1	-1	-1	-1	4	-1024	-768	-1	-1	-1	-1	4		0	0						No media	0	1024	768	0	0				0	Content		0	0	115156	2247243868
130	09:19:36.559	00:00:00.129	7	-1024	-768	-1	-1	-1	-1	4	-1024	-768	-1	-1	-1	-1	4		0	0						No media	0	1024	768	0	0				0	Content		0	0	129959	2247258671
147	09:19:36.576	00:00:00.146	8	-1024	-768	-1	-1	-1	-1	4	-1024	-768	-1	-1	-1	-1	4		0	0						No media	0	1024	768	0	0				0	Content		0	0	146711	2247275423
163	09:19:36.592	00:00:00.163	9	-1024	-768	-1	-1	-1	-1	4	-1024	-768	-1	-1	-1	-1	4		0	0						No media	0	1024	768	0	0				0	Content		0	0	163333	2247292045
180	09:19:36.609	00:00:00.179	10	-1024	-768	-1	-1	-1	-1	4	-1024	-768	-1	-1	-1	-1	4		0	0						No media	0	1024	768	0	0				0	Content		0	0	179959	2247308671
197	09:19:36.626	00:00:00.196	11	-1024	-768	-1	-1	-1	-1	4	-1024	-768	-1	-1	-1	-1	4		0	0						No media	0	1024	768	0	0				0	Content		0	0	196583	2247325295
213	09:19:36.642	00:00:00.213	12	-1024	-768	-1	-1	-1	-1	4	-1024	-768	-1	-1	-1	-1	4		0	0						No media	0	1024	768	0	0				0	Content		0	0	213335	2247342047
230	09:19:36.659	00:00:00.230	13	-1024	-768	-1	-1	-1	-1	4	-1024	-768	-1	-1	-1	-1	4		0	0						No media	0	1024	768	0	0				0	Content		0	0	230402	2247359114
248	09:19:36.677	00:00:00.247	14	-1024	-768	-1	-1	-1	-1	4	-1024	-768	-1	-1	-1	-1	4		0	0						No media	0	1024	768	0	0				0	Content		0	0	247776	2247376488
265	09:19:36.694	00:00:00.265	15	-1024	-768	-1	-1	-1	-1	4	-1024	-768	-1	-1	-1	-1	4		0	0						No media	0	1024	768	0	0				0	Content		0	0	265150	2247393862
280	09:19:36.709	00:00:00.279	16	-1024	-768	-1	-1	-1	-1	4	-1024	-768	-1	-1	-1	-1	4		0	0						No media	0	1024	768	0	0				0	Content		0	0	279956	2247408668
297	09:19:36.726	00:00:00.296	17	-1024	-768	-1	-1	-1	-1	4	-1024	-768	-1	-1	-1	-1	4		0	0						No media	0	1024	768	0	0				0	Content		0	0	296577	2247425289
313	09:19:36.742	00:00:00.313	18	-1024	-768	-1	-1	-1	-1	4	-1024	-768	-1	-1	-1	-1	4		0	0						No media	0	1024	768	0	0				0	Content		0	0	313329	2247442041
330	09:19:36.759	00:00:00.329	19	-1024	-768	-1	-1	-1	-1	4	-1024	-768	-1	-1	-1	-1	4		0	0						No media	0	1024	768	0	0				0	Content		0	0	329952	2247458664
347	09:19:36.776	00:00:00.346	20	-1024	-768	-1	-1	-1	-1	4	-1024	-768	-1	-1	-1	-1	4		0	0						No media	0	1024	768	0	0				0	Content		0	0	346578	2247475290
363	09:19:36.792	00:00:00.363	21	-1024	-768	-1	-1	-1	-1	4	-1024	-768	-1	-1	-1	-1	4		0	0						No media	0	1024	768	0	0				0	Content		0	0	363203	2247491915
380	09:19:36.809	00:00:00.380	22	-1024	-768	-1	-1	-1	-1	4	-1024	-768	-1	-1	-1	-1	4		0	0						No media	0	1024	768	0	0				0	Content		0	0	380395	2247509107
398	09:19:36.827	00:00:00.397	23	-1024	-768	-1	-1	-1	-1	4	-1024	-768	-1	-1	-1	-1	4		0	0						No media	0	1024	768	0	0				0	Content		0	0	397646	2247526358
415	09:19:36.844	00:00:00.415	24	-1024	-768	-1	-1	-1	-1	4	-1024	-768	-1	-1	-1	-1	4		0	0						No media	0	1024	768	0	0				0	Content		0	0	415018	2247543730
430	09:19:36.859	00:00:00.429	25	-1024	-768	-1	-1	-1	-1	4	-1024	-768	-1	-1	-1	-1	4		0	0						No media	0	1024	768	0	0				0	Content		0	0	429823	2247558535
446	09:19:36.875	00:00:00.446	26	-1024	-768	-1	-1	-1	-1	4	-1024	-768	-1	-1	-1	-1	4		0	0						No media	0	1024	768	0	0				0	Content		0	0	446448	2247575160
463	09:19:36.892	00:00:00.463	27	-1024	-768	-1	-1	-1	-1	4	-1024	-768	-1	-1	-1	-1	4		0	0						No media	0	1024	768	0	0				0	Content		0	0	463196	2247591908
480	09:19:36.909	00:00:00.479	28	-1024	-768	-1	-1	-1	-1	4	-1024	-768	-1	-1	-1	-1	4		0	0						No media	0	1024	768	0	0				0	Content		0	0	479820	2247608532
496	09:19:36.925	00:00:00.496	29	-1024	-768	-1	-1	-1	-1	4	-1024	-768	-1	-1	-1	-1	4		0	0						No media	0	1024	768	0	0				0	Content		0	0	496442	2247625154
513	09:19:36.942	00:00:00.513	30	-1024	-768	-1	-1	-1	-1	4	-1024	-768	-1	-1	-1	-1	4		0	0						No media	0	1024	768	0	0				0	Content		0	0	513077	2247641789
530	09:19:36.959	00:00:00.530	31	-1024	-768	-1	-1	-1	-1	4	-1024	-768	-1	-1	-1	-1	4		0	0						No media	0	1024	768	0	0				0	Content		0	0	530260	2247658972
548	09:19:36.977	00:00:00.547	32	-1024	-768	-1	-1	-1	-1	4	-1024	-768	-1	-1	-1	-1	4		0	0						No media	0	1024	768	0	0				0	Content		0	0	547637	2247676349
565	09:19:36.994	00:00:00.564	33	-1024	-768	-1	-1	-1	-1	4	-1024	-768	-1	-1	-1	-1	4		0	0						No media	0	1024	768	0	0				0	Content		0	0	564883	2247693595
580	09:19:37.009	00:00:00.579	34	-1024	-768	-1	-1	-1	-1	4	-1024	-768	-1	-1	-1	-1	4		0	0						No media	0	1024	768	0	0				0	Content		0	0	579690	2247708402
596	09:19:37.025	00:00:00.596	35	-1024	-768	-1	-1	-1	-1	4	-1024	-768	-1	-1	-1	-1	4		0	0						No media	0	1024	768	0	0				0	Content		0	0	596443	2247725155
613	09:19:37.042	00:00:00.613	36	-1024	-768	-1	-1	-1	-1	4	-1024	-768	-1	-1	-1	-1	4		0	0						No media	0	1024	768	0	0				0	Content		0	0	613076	2247741788
630	09:19:37.059	00:00:00.629	37	-1024	-768	-1	-1	-1	-1	4	-1024	-768	-1	-1	-1	-1	4		0	0						No media	0	1024	768	0	0				0	Content		0	0	629698	2247758410
646	09:19:37.075	00:00:00.646	38	-1024	-768	-1	-1	-1	-1	4	-1024	-768	-1	-1	-1	-1	4		0	0						No media	0	1024	768	0	0				0	Content		0	0	646316	2247775028
663	09:19:37.092	00:00:00.662	39	-1024	-768	-1	-1	-1	-1	4	-1024	-768	-1	-1	-1	-1	4		0	0						No media	0	1024	768	0	0				0	Content		0	0	662938	2247791650
680	09:19:37.109	00:00:00.680	40	-1024	-768	-1	-1	-1	-1	4	-1024	-768	-1	-1	-1	-1	4		0	0						No media	0	1024	768	0	0				0	Content		0	0	680133	2247808845
698	09:19:37.127	00:00:00.697	41	-1024	-768	-1	-1	-1	-1	4	-1024	-768	-1	-1	-1	-1	4		0	0						No media	0	1024	768	0	0				0	Content		0	0	697517	2247826229
715	09:19:37.144	00:00:00.714	42	-1024	-768	-1	-1	-1	-1	4	-1024	-768	-1	-1	-1	-1	4		0	0						No media	0	1024	768	0	0				0	Content		0	0	714761	2247843473
730	09:19:37.159	00:00:00.729	43	-1024	-768	-1	-1	-1	-1	4	-1024	-768	-1	-1	-1	-1	4		0	0						No media	0	1024	768	0	0				0	Content		0	0	729691	2247858403
746	09:19:37.175	00:00:00.746	44	-1024	-768	-1	-1	-1	-1	4	-1024	-768	-1	-1	-1	-1	4		0	0						No media	0	1024	768	0	0				0	Content		0	0	746311	2247875023
763	09:19:37.192	00:00:00.763	45	-1024	-768	-1	-1	-1	-1	4	-1024	-768	-1	-1	-1	-1	4		0	0						No media	0	1024	768	0	0				0	Content		0	0	763073	2247891785
780	09:19:37.209	00:00:00.779	46	-1024	-768	-1	-1	-1	-1	4	-1024	-768	-1	-1	-1	-1	4		0	0						No media	0	1024	768	0	0				0	Content		0	0	779684	2247908396
796	09:19:37.225	00:00:00.796	47	-1024	-768	-1	-1	-1	-1	4	-1024	-768	-1	-1	-1	-1	4		0	0						No media	0	1024	768	0	0				0	Content		0	0	796309	2247925021
813	09:19:37.242	00:00:00.812	48	-1024	-768	-1	-1	-1	-1	4	-1024	-768	-1	-1	-1	-1	4		0	0						No media	0	1024	768	0	0				0	Content		0	0	812936	2247941648
830	09:19:37.259	00:00:00.830	49	-1024	-768	-1	-1	-1	-1	4	-1024	-768	-1	-1	-1	-1	4		0	0						No media	0	1024	768	0	0				0	Content		0	0	830006	2247958718
847	09:19:37.276	00:00:00.847	50	-1024	-768	-1	-1	-1	-1	4	-1024	-768	-1	-1	-1	-1	4		0	0						No media	0	1024	768	0	0				0	Content		0	0	847381	2247976093
865	09:19:37.294	00:00:00.864	51	-1024	-768	-1	-1	-1	-1	4	-1024	-768	-1	-1	-1	-1	4		0	0						No media	0	1024	768	0	0				0	Content		0	0	864755	2247993467
880	09:19:37.309	00:00:00.879	52	-1024	-768	-1	-1	-1	-1	4	-1024	-768	-1	-1	-1	-1	4		0	0						No media	0	1024	768	0	0				0	Content		0	0	879560	2248008272
896	09:19:37.325	00:00:00.896	53	-1024	-768	-1	-1	-1	-1	4	-1024	-768	-1	-1	-1	-1	4		0	0						No media	0	1024	768	0	0				0	Content		0	0	896185	2248024897
913	09:19:37.342	00:00:00.912	54	-1024	-768	-1	-1	-1	-1	4	-1024	-768	-1	-1	-1	-1	4		0	0						No media	0	1024	768	0	0				0	Content		0	0	912935	2248041647
930	09:19:37.359	00:00:00.929	55	-1024	-768	-1	-1	-1	-1	4	-1024	-768	-1	-1	-1	-1	4		0	0						No media	0	1024	768	0	0				0	Content		0	0	929560	2248058272
946	09:19:37.375	00:00:00.946	56	-1024	-768	-1	-1	-1	-1	4	-1024	-768	-1	-1	-1	-1	4		0	0						No media	0	1024	768	0	0				0	Content		0	0	946184	2248074896
963	09:19:37.392	00:00:00.962	57	-1024	-768	-1	-1	-1	-1	4	-1024	-768	-1	-1	-1	-1	4		0	0						No media	0	1024	768	0	0				0	Content		0	0	962809	2248091521
980	09:19:37.409	00:00:00.980	58	-1024	-768	-1	-1	-1	-1	4	-1024	-768	-1	-1	-1	-1	4		0	0						No media	0	1024	768	0	0				0	Content		0	0	980004	2248108716
997	09:19:37.426	00:00:00.997	59	-1024	-768	-1	-1	-1	-1	4	-1024	-768	-1	-1	-1	-1	4		0	0						No media	0	1024	768	0	0				0	Content		0	0	997377	2248126089
1015	09:19:37.444	00:00:01.014	60	-1024	-768	-1	-1	-1	-1	4	-1024	-768	-1	-1	-1	-1	4		0	0						No media	0	1024	768	0	0				0	Content		0	0	1014595	2248143307
1029	09:19:37.458	00:00:01.029	61	-1024	-768	-1	-1	-1	-1	4	-1024	-768	-1	-1	-1	-1	4		0	0						No media	0	1024	768	0	0				0	Content		0	0	1029403	2248158115
1046	09:19:37.475	00:00:01.046	62	-1024	-768	-1	-1	-1	-1	4	-1024	-768	-1	-1	-1	-1	4		0	0						No media	0	1024	768	0	0				0	Content		0	0	1046154	2248174866
1063	09:19:37.492	00:00:01.062	63	-1024	-768	-1	-1	-1	-1	4	-1024	-768	-1	-1	-1	-1	4		0	0						No media	0	1024	768	0	0				0	Content		0	0	1062696	2248191408
1080	09:19:37.509	00:00:01.079	64	-1024	-768	-1	-1	-1	-1	4	-1024	-768	-1	-1	-1	-1	4		0	0						No media	0	1024	768	0	0				0	Content		0	0	1079500	2248208212
1096	09:19:37.525	00:00:01.096	65	-1024	-768	-1	-1	-1	-1	4	-1024	-768	-1	-1	-1	-1	4		0	0						No media	0	1024	768	0	0				0	Content		0	0	1096099	2248224811
1113	09:19:37.542	00:00:01.112	66	-1024	-768	-1	-1	-1	-1	4	-1024	-768	-1	-1	-1	-1	4		0	0						No media	0	1024	768	0	0				0	Content		0	0	1112767	2248241479
1130	09:19:37.559	00:00:01.129	67	-1024	-768	-1	-1	-1	-1	4	-1024	-768	-1	-1	-1	-1	4		0	0						No media	0	1024	768	0	0				0	Content		0	0	1129668	2248258380
1146	09:19:37.575	00:00:01.146	68	-1024	-768	-1	-1	-1	-1	4	-1024	-768	-1	-1	-1	-1	4		0	0						No media	0	1024	768	0	0				0	Content		0	0	1146336	2248275048
1163	09:19:37.592	00:00:01.163	69	-1024	-768	-1	-1	-1	-1	4	-1024	-768	-1	-1	-1	-1	4		0	0						No media	0	1024	768	0	0				0	Content		0	0	1163190	2248291902
1181	09:19:37.610	00:00:01.180	70	-1024	-768	-1	-1	-1	-1	4	-1024	-768	-1	-1	-1	-1	4		0	0						No media	0	1024	768	0	0				0	Content		0	0	1180563	2248309275
1197	09:19:37.626	00:00:01.196	71	-1024	-768	-1	-1	-1	-1	4	-1024	-768	-1	-1	-1	-1	4		0	0						No media	0	1024	768	0	0				0	Content		0	0	1196564	2248325276
1213	09:19:37.642	00:00:01.213	72	-1024	-768	-1	-1	-1	-1	4	-1024	-768	-1	-1	-1	-1	4		0	0						No media	0	1024	768	0	0				0	Content		0	0	1213232	2248341944
1229	09:19:37.658	00:00:01.229	73	-1024	-768	-1	-1	-1	-1	4	-1024	-768	-1	-1	-1	-1	4		0	0						No media	0	1024	768	0	0				0	Content		0	0	1229187	2248357899
1246	09:19:37.675	00:00:01.245	74	-1024	-768	-1	-1	-1	-1	4	-1024	-768	-1	-1	-1	-1	4		0	0						No media	0	1024	768	0	0				0	Content		0	0	1245934	2248374646
1263	09:19:37.692	00:00:01.262	75	-1024	-768	-1	-1	-1	-1	4	-1024	-768	-1	-1	-1	-1	4		0	0						No media	0	1024	768	0	0				0	Content		0	0	1262558	2248391270
1279	09:19:37.708	00:00:01.279	76	-1024	-768	-1	-1	-1	-1	4	-1024	-768	-1	-1	-1	-1	4		0	0						No media	0	1024	768	0	0				0	Content		0	0	1279227	2248407939
1296	09:19:37.725	00:00:01.295	77	787,5384	890,5419	0,3890342	0,4009019	409,5768	2,970842	1	751,2167	879,7257	0,3890395	0,4009046	409,5768	2,980307	3	0	788	891						No media	0	1024	768	0	0	788	891	50	0	Content		788	891	1295806	2248424518
1313	09:19:37.742	00:00:01.312	78	-1024	-768	-1	-1	-1	-1	4	-1024	-768	-1	-1	-1	-1	4	0	0	0						No media	0	1024	768	0	0	788	891	50	0	Content		0	0	1312556	2248441268
1329	09:19:37.758	00:00:01.329	79	763,5188	809,3582	0,3885651	0,3975762	409,5768	3,099679	1	727,8378	797,149	0,3885705	0,397579	409,5768	3,109281	3	0	764	809						No media	0	1024	768	0	0	788	891	50	0	Content		764	809	1329181	2248457893
1346	09:19:37.775	00:00:01.345	80	-1024	-768	-1	-1	-1	-1	4	-1024	-768	-1	-1	-1	-1	4		0	0						No media	0	1024	768	0	0				0	Content		0	0	1345805	2248474517
1363	09:19:37.792	00:00:01.362	81	-1024	-768	-1	-1	-1	-1	4	-1024	-768	-1	-1	-1	-1	4		0	0						No media	0	1024	768	0	0				0	Content		0	0	1362555	2248491267
1379	09:19:37.808	00:00:01.379	82	-1024	-768	-1	-1	-1	-1	4	-1024	-768	-1	-1	-1	-1	4		0	0						No media	0	1024	768	0	0				0	Content		0	0	1379181	2248507893
1390	09:19:37.819																				ImageStart	8	0	0	Fix_sw.jpg
1396	09:19:37.825	00:00:01.395	83	-1024	-768	-1	-1	-1	-1	4	-1024	-768	-1	-1	-1	-1	4		0	0						Fix_sw.jpg	0	880	547	72	111				0	Content		-72	-111	1395804	2248524516
1412	09:19:37.841	00:00:01.412	84	-1024	-768	-1	-1	-1	-1	4	-1024	-768	-1	-1	-1	-1	4		0	0						Fix_sw.jpg	0	880	547	72	111				0	Content		-72	-111	1412438	2248541150
1429	09:19:37.858	00:00:01.429	85	-1024	-768	-1	-1	-1	-1	4	-1024	-768	-1	-1	-1	-1	4		0	0						Fix_sw.jpg	0	880	547	72	111				0	Content		-72	-111	1429181	2248557893
1446	09:19:37.875	00:00:01.445	86	-1024	-768	-1	-1	-1	-1	4	-1024	-768	-1	-1	-1	-1	4		0	0						Fix_sw.jpg	0	880	547	72	111				0	Content		-72	-111	1445807	2248574519
1462	09:19:37.891	00:00:01.462	87	-1024	-768	-1	-1	-1	-1	4	-1024	-768	-1	-1	-1	-1	4		0	0						Fix_sw.jpg	0	880	547	72	111				0	Content		-72	-111	1462432	2248591144
1479	09:19:37.908	00:00:01.479	88	-1024	-768	-1	-1	-1	-1	4	-1024	-768	-1	-1	-1	-1	4		0	0						Fix_sw.jpg	0	880	547	72	111				0	Content		-72	-111	1479118	2248607830
1496	09:19:37.925	00:00:01.495	89	-1024	-768	-1	-1	-1	-1	4	-1024	-768	-1	-1	-1	-1	4		0	0						Fix_sw.jpg	0	880	547	72	111				0	Content		-72	-111	1495786	2248624498
1512	09:19:37.941	00:00:01.512	90	-1024	-768	-1	-1	-1	-1	4	-1024	-768	-1	-1	-1	-1	4		0	0						Fix_sw.jpg	0	880	547	72	111				0	Content		-72	-111	1512427	2248641139
1529	09:19:37.958	00:00:01.529	91	-1024	-768	-1	-1	-1	-1	4	-1024	-768	-1	-1	-1	-1	4		0	0						Fix_sw.jpg	0	880	547	72	111				0	Content		-72	-111	1529052	2248657764
1546	09:19:37.975	00:00:01.545	92	-1024	-768	-1	-1	-1	-1	4	-1024	-768	-1	-1	-1	-1	4		0	0						Fix_sw.jpg	0	880	547	72	111				0	Content		-72	-111	1545720	2248674432
1562	09:19:37.991	00:00:01.562	93	-1024	-768	-1	-1	-1	-1	4	-1024	-768	-1	-1	-1	-1	4		0	0						Fix_sw.jpg	0	880	547	72	111				0	Content		-72	-111	1562390	2248691102
1579	09:19:38.008	00:00:01.579	94	-1024	-768	-1	-1	-1	-1	4	-1024	-768	-1	-1	-1	-1	4		0	0						Fix_sw.jpg	0	880	547	72	111				0	Content		-72	-111	1579058	2248707770
1596	09:19:38.025	00:00:01.595	95	-1024	-768	-1	-1	-1	-1	4	-1024	-768	-1	-1	-1	-1	4		0	0						Fix_sw.jpg	0	880	547	72	111				0	Content		-72	-111	1595671	2248724383
1612	09:19:38.041	00:00:01.612	96	-1024	-768	-1	-1	-1	-1	4	-1024	-768	-1	-1	-1	-1	4		0	0						Fix_sw.jpg	0	880	547	72	111				0	Content		-72	-111	1612294	2248741006
1629	09:19:38.058	00:00:01.628	97	-1024	-768	-1	-1	-1	-1	4	-1024	-768	-1	-1	-1	-1	4		0	0						Fix_sw.jpg	0	880	547	72	111				0	Content		-72	-111	1628988	2248757700
1646	09:19:38.075	00:00:01.645	98	-1024	-768	-1	-1	-1	-1	4	-1024	-768	-1	-1	-1	-1	4		0	0						Fix_sw.jpg	0	880	547	72	111				0	Content		-72	-111	1645656	2248774368
1662	09:19:38.091	00:00:01.662	99	1057,935	665,4205	0,3898153	0,3575043	472,3227	3,791545	3	1029,543	647,2338	0,3898994	0,3575033	472,3227	3,810288	1	1	1030	647						Fix_sw.jpg	0	880	547	72	111	924	428	50	0	Content		958	536	1662305	2248791017
1679	09:19:38.108	00:00:01.678	100	996,0554	538,8103	0,3865843	0,3511203	444,9064	3,908204	1	965,9681	486,1566	0,3771793	0,3511084	472,3144	4,136662	3	1	996	539						Fix_sw.jpg	0	880	547	72	111	924	428	50	0	Content		924	428	1678921	2248807633
1696	09:19:38.125	00:00:01.695	101	865,5947	494,3501	0,3929598	0,3499681	444,9156	3,798576	3	816,1636	478,254	0,3926196	0,3499496	443,7416	3,79975	1	1	816	478						Fix_sw.jpg	0	880	547	72	111	924	428	50	0	Content		744	367	1695668	2248824380
1712	09:19:38.141	00:00:01.712	102	-1024	-768	-1	-1	-1	-1	4	-1024	-768	-1	-1	-1	-1	4		0	0						Fix_sw.jpg	0	880	547	72	111				0	Content		-72	-111	1712306	2248841018
1729	09:19:38.158	00:00:01.728	103	-1024	-768	-1	-1	-1	-1	4	-1024	-768	-1	-1	-1	-1	4		0	0						Fix_sw.jpg	0	880	547	72	111				0	Content		-72	-111	1728917	2248857629
1746	09:19:38.175	00:00:01.745	104	-1024	-768	-1	-1	-1	-1	4	-1024	-768	-1	-1	-1	-1	4		0	0						Fix_sw.jpg	0	880	547	72	111				0	Content		-72	-111	1745538	2248874250
1762	09:19:38.191	00:00:01.762	105	-1024	-768	-1	-1	-1	-1	4	-1024	-768	-1	-1	-1	-1	4		0	0						Fix_sw.jpg	0	880	547	72	111				0	Content		-72	-111	1762286	2248890998
1779	09:19:38.208	00:00:01.778	106	-1024	-768	-1	-1	-1	-1	4	-1024	-768	-1	-1	-1	-1	4		0	0						Fix_sw.jpg	0	880	547	72	111				0	Content		-72	-111	1778910	2248907622
1796	09:19:38.225	00:00:01.795	107	-1024	-768	-1	-1	-1	-1	4	-1024	-768	-1	-1	-1	-1	4		0	0						Fix_sw.jpg	0	880	547	72	111				0	Content		-72	-111	1795578	2248924290
1812	09:19:38.241	00:00:01.812	108	-1024	-768	-1	-1	-1	-1	4	-1024	-768	-1	-1	-1	-1	4		0	0						Fix_sw.jpg	0	880	547	72	111				0	Content		-72	-111	1812156	2248940868
1829	09:19:38.258	00:00:01.828	109	-1024	-768	-1	-1	-1	-1	4	-1024	-768	-1	-1	-1	-1	4		0	0						Fix_sw.jpg	0	880	547	72	111				0	Content		-72	-111	1828906	2248957618
1846	09:19:38.275	00:00:01.845	110	-1024	-768	-1	-1	-1	-1	4	-1024	-768	-1	-1	-1	-1	4		0	0						Fix_sw.jpg	0	880	547	72	111				0	Content		-72	-111	1845531	2248974243
1862	09:19:38.291	00:00:01.862	111	-1024	-768	-1	-1	-1	-1	4	-1024	-768	-1	-1	-1	-1	4		0	0						Fix_sw.jpg	0	880	547	72	111				0	Content		-72	-111	1862155	2248990867
1879	09:19:38.308	00:00:01.878	112	-1024	-768	-1	-1	-1	-1	4	-1024	-768	-1	-1	-1	-1	4		0	0						Fix_sw.jpg	0	880	547	72	111				0	Content		-72	-111	1878842	2249007554
1896	09:19:38.325	00:00:01.895	113	-1024	-768	-1	-1	-1	-1	4	-1024	-768	-1	-1	-1	-1	4		0	0						Fix_sw.jpg	0	880	547	72	111				0	Content		-72	-111	1895510	2249024222
1912	09:19:38.341	00:00:01.912	114	-1024	-768	-1	-1	-1	-1	4	-1024	-768	-1	-1	-1	-1	4		0	0						Fix_sw.jpg	0	880	547	72	111				0	Content		-72	-111	1912156	2249040868
1929	09:19:38.358	00:00:01.928	115	-1024	-768	-1	-1	-1	-1	4	-1024	-768	-1	-1	-1	-1	4		0	0						Fix_sw.jpg	0	880	547	72	111				0	Content		-72	-111	1928781	2249057493
1945	09:19:38.374	00:00:01.945	116	-1024	-768	-1	-1	-1	-1	4	-1024	-768	-1	-1	-1	-1	4		0	0						Fix_sw.jpg	0	880	547	72	111				0	Content		-72	-111	1945409	2249074121
1962	09:19:38.391	00:00:01.962	117	-1024	-768	-1	-1	-1	-1	4	-1024	-768	-1	-1	-1	-1	4		0	0						Fix_sw.jpg	0	880	547	72	111				0	Content		-72	-111	1962095	2249090807
1979	09:19:38.408	00:00:01.978	118	-1024	-768	-1	-1	-1	-1	4	-1024	-768	-1	-1	-1	-1	4		0	0						Fix_sw.jpg	0	880	547	72	111				0	Content		-72	-111	1978763	2249107475
1995	09:19:38.424	00:00:01.995	119	-1024	-768	-1	-1	-1	-1	4	-1024	-768	-1	-1	-1	-1	4		0	0						Fix_sw.jpg	0	880	547	72	111				0	Content		-72	-111	1995403	2249124115
2012	09:19:38.441	00:00:02.012	120	-1024	-768	-1	-1	-1	-1	4	-1024	-768	-1	-1	-1	-1	4		0	0						Fix_sw.jpg	0	880	547	72	111				0	Content		-72	-111	2012072	2249140784
2029	09:19:38.458	00:00:02.028	121	-1024	-768	-1	-1	-1	-1	4	-1024	-768	-1	-1	-1	-1	4		0	0						Fix_sw.jpg	0	880	547	72	111				0	Content		-72	-111	2028729	2249157441
2045	09:19:38.474	00:00:02.045	122	-1024	-768	-1	-1	-1	-1	4	-1024	-768	-1	-1	-1	-1	4		0	0						Fix_sw.jpg	0	880	547	72	111				0	Content		-72	-111	2045397	2249174109
2062	09:19:38.491	00:00:02.062	123	-1024	-768	-1	-1	-1	-1	4	-1024	-768	-1	-1	-1	-1	4		0	0						Fix_sw.jpg	0	880	547	72	111				0	Content		-72	-111	2062065	2249190777
2079	09:19:38.508	00:00:02.078	124	-1024	-768	-1	-1	-1	-1	4	-1024	-768	-1	-1	-1	-1	4		0	0						Fix_sw.jpg	0	880	547	72	111				0	Content		-72	-111	2078736	2249207448
2095	09:19:38.524	00:00:02.095	125	-1024	-768	-1	-1	-1	-1	4	-1024	-768	-1	-1	-1	-1	4		0	0						Fix_sw.jpg	0	880	547	72	111				0	Content		-72	-111	2095405	2249224117
2112	09:19:38.541	00:00:02.112	126	-1024	-768	-1	-1	-1	-1	4	-1024	-768	-1	-1	-1	-1	4		0	0						Fix_sw.jpg	0	880	547	72	111				0	Content		-72	-111	2112034	2249240746
2129	09:19:38.558	00:00:02.129	127	-1024	-768	-1	-1	-1	-1	4	-1024	-768	-1	-1	-1	-1	4		0	0						Fix_sw.jpg	0	880	547	72	111				0	Content		-72	-111	2129159	2249257871
2146	09:19:38.575	00:00:02.145	128	-1024	-768	-1	-1	-1	-1	4	-1024	-768	-1	-1	-1	-1	4		0	0						Fix_sw.jpg	0	880	547	72	111				0	Content		-72	-111	2145827	2249274539
2162	09:19:38.591	00:00:02.162	129	-1024	-768	-1	-1	-1	-1	4	-1024	-768	-1	-1	-1	-1	4		0	0						Fix_sw.jpg	0	880	547	72	111				0	Content		-72	-111	2162496	2249291208
2179	09:19:38.608	00:00:02.179	130	-1024	-768	-1	-1	-1	-1	4	-1024	-768	-1	-1	-1	-1	4		0	0						Fix_sw.jpg	0	880	547	72	111				0	Content		-72	-111	2179164	2249307876
2196	09:19:38.625	00:00:02.195	131	-1024	-768	-1	-1	-1	-1	4	-1024	-768	-1	-1	-1	-1	4		0	0						Fix_sw.jpg	0	880	547	72	111				0	Content		-72	-111	2195662	2249324374
2212	09:19:38.641	00:00:02.212	132	-1024	-768	-1	-1	-1	-1	4	-1024	-768	-1	-1	-1	-1	4		0	0						Fix_sw.jpg	0	880	547	72	111				0	Content		-72	-111	2212330	2249341042
2229	09:19:38.658	00:00:02.228	133	-1024	-768	-1	-1	-1	-1	4	-1024	-768	-1	-1	-1	-1	4		0	0						Fix_sw.jpg	0	880	547	72	111				0	Content		-72	-111	2228998	2249357710
2246	09:19:38.675	00:00:02.245	134	-1024	-768	-1	-1	-1	-1	4	-1024	-768	-1	-1	-1	-1	4		0	0						Fix_sw.jpg	0	880	547	72	111				0	Content		-72	-111	2245580	2249374292
2262	09:19:38.691	00:00:02.262	135	-1024	-768	-1	-1	-1	-1	4	-1024	-768	-1	-1	-1	-1	4		0	0						Fix_sw.jpg	0	880	547	72	111				0	Content		-72	-111	2262248	2249390960
2279	09:19:38.708	00:00:02.278	136	-1024	-768	-1	-1	-1	-1	4	-1024	-768	-1	-1	-1	-1	4		0	0						Fix_sw.jpg	0	880	547	72	111				0	Content		-72	-111	2278916	2249407628
2296	09:19:38.725	00:00:02.295	137	-1024	-768	-1	-1	-1	-1	4	-1024	-768	-1	-1	-1	-1	4		0	0						Fix_sw.jpg	0	880	547	72	111				0	Content		-72	-111	2295584	2249424296
2312	09:19:38.741	00:00:02.312	138	-1024	-768	-1	-1	-1	-1	4	-1024	-768	-1	-1	-1	-1	4		0	0						Fix_sw.jpg	0	880	547	72	111				0	Content		-72	-111	2312252	2249440964
2329	09:19:38.758	00:00:02.328	139	-1024	-768	-1	-1	-1	-1	4	-1024	-768	-1	-1	-1	-1	4		0	0						Fix_sw.jpg	0	880	547	72	111				0	Content		-72	-111	2328805	2249457517
2345	09:19:38.774	00:00:02.345	140	-1024	-768	-1	-1	-1	-1	4	-1024	-768	-1	-1	-1	-1	4		0	0						Fix_sw.jpg	0	880	547	72	111				0	Content		-72	-111	2345473	2249474185
2362	09:19:38.791	00:00:02.362	141	-1024	-768	-1	-1	-1	-1	4	-1024	-768	-1	-1	-1	-1	4		0	0						Fix_sw.jpg	0	880	547	72	111				0	Content		-72	-111	2362141	2249490853
2369	09:19:38.798																				ImageEnd	16	0	0	Fix_sw.jpg
2379	09:19:38.808	00:00:02.378	142	-1024	-768	-1	-1	-1	-1	4	-1024	-768	-1	-1	-1	-1	4		0	0						No media	0	1024	768	0	0				0	Content		0	0	2378745	2249507457
2387	09:19:38.816																				ImageStart	8	0	0	StimuliFarbe_gelb_blau.png
2395	09:19:38.824	00:00:02.395	143	-1024	-768	-1	-1	-1	-1	4	-1024	-768	-1	-1	-1	-1	4		0	0						StimuliFarbe_gelb_blau.png	0	880	547	72	111				0	Content		-72	-111	2395413	2249524125
2412	09:19:38.841	00:00:02.412	144	-1024	-768	-1	-1	-1	-1	4	-1024	-768	-1	-1	-1	-1	4		0	0						StimuliFarbe_gelb_blau.png	0	880	547	72	111				0	Content		-72	-111	2412082	2249540794
2429	09:19:38.858	00:00:02.428	145	-1024	-768	-1	-1	-1	-1	4	-1024	-768	-1	-1	-1	-1	4		0	0						StimuliFarbe_gelb_blau.png	0	880	547	72	111				0	Content		-72	-111	2428618	2249557330
2445	09:19:38.874	00:00:02.445	146	-1024	-768	-1	-1	-1	-1	4	-1024	-768	-1	-1	-1	-1	4		0	0						StimuliFarbe_gelb_blau.png	0	880	547	72	111				0	Content		-72	-111	2445286	2249573998
2462	09:19:38.891	00:00:02.461	147	-1024	-768	-1	-1	-1	-1	4	-1024	-768	-1	-1	-1	-1	4		0	0						StimuliFarbe_gelb_blau.png	0	880	547	72	111				0	Content		-72	-111	2461911	2249590623
2479	09:19:38.908	00:00:02.478	148	-1024	-768	-1	-1	-1	-1	4	-1024	-768	-1	-1	-1	-1	4		0	0						StimuliFarbe_gelb_blau.png	0	880	547	72	111				0	Content		-72	-111	2478579	2249607291
2495	09:19:38.924	00:00:02.495	149	-1024	-768	-1	-1	-1	-1	4	-1024	-768	-1	-1	-1	-1	4		0	0						StimuliFarbe_gelb_blau.png	0	880	547	72	111				0	Content		-72	-111	2495248	2249623960
2512	09:19:38.941	00:00:02.511	150	-1024	-768	-1	-1	-1	-1	4	-1024	-768	-1	-1	-1	-1	4		0	0						StimuliFarbe_gelb_blau.png	0	880	547	72	111				0	Content		-72	-111	2511916	2249640628
2529	09:19:38.958	00:00:02.528	151	-1024	-768	-1	-1	-1	-1	4	-1024	-768	-1	-1	-1	-1	4		0	0						StimuliFarbe_gelb_blau.png	0	880	547	72	111				0	Content		-72	-111	2528785	2249657497
2545	09:19:38.974	00:00:02.545	152	-1024	-768	-1	-1	-1	-1	4	-1024	-768	-1	-1	-1	-1	4		0	0						StimuliFarbe_gelb_blau.png	0	880	547	72	111				0	Content		-72	-111	2545453	2249674165
2562	09:19:38.991	00:00:02.562	153	-1024	-768	-1	-1	-1	-1	4	-1024	-768	-1	-1	-1	-1	4		0	0						StimuliFarbe_gelb_blau.png	0	880	547	72	111				0	Content		-72	-111	2562404	2249691116
2580	09:19:39.009	00:00:02.579	154	-1024	-768	-1	-1	-1	-1	4	-1024	-768	-1	-1	-1	-1	4		0	0						StimuliFarbe_gelb_blau.png	0	880	547	72	111				0	Content		-72	-111	2579650	2249708362
2597	09:19:39.026	00:00:02.597	155	-1024	-768	-1	-1	-1	-1	4	-1024	-768	-1	-1	-1	-1	4		0	0						StimuliFarbe_gelb_blau.png	0	880	547	72	111				0	Content		-72	-111	2597027	2249725739
2613	09:19:39.042	00:00:02.613	156	-1024	-768	-1	-1	-1	-1	4	-1024	-768	-1	-1	-1	-1	4		0	0						StimuliFarbe_gelb_blau.png	0	880	547	72	111				0	Content		-72	-111	2613069	2249741781
2630	09:19:39.059	00:00:02.629	157	-1024	-768	-1	-1	-1	-1	4	-1024	-768	-1	-1	-1	-1	4		0	0						StimuliFarbe_gelb_blau.png	0	880	547	72	111				0	Content		-72	-111	2629737	2249758449
2646	09:19:39.075	00:00:02.646	158	-1024	-768	-1	-1	-1	-1	4	-1024	-768	-1	-1	-1	-1	4		0	0						StimuliFarbe_gelb_blau.png	0	880	547	72	111				0	Content		-72	-111	2646406	2249775118
2662	09:19:39.091	00:00:02.661	159	-1024	-768	-1	-1	-1	-1	4	-1024	-768	-1	-1	-1	-1	4		0	0						StimuliFarbe_gelb_blau.png	0	880	547	72	111				0	Content		-72	-111	2661777	2249790489
2678	09:19:39.107	00:00:02.678	160	-1024	-768	-1	-1	-1	-1	4	-1024	-768	-1	-1	-1	-1	4		0	0						StimuliFarbe_gelb_blau.png	0	880	547	72	111				0	Content		-72	-111	2678406	2249807118
2695	09:19:39.124	00:00:02.695	161	-1024	-768	-1	-1	-1	-1	4	-1024	-768	-1	-1	-1	-1	4		0	0						StimuliFarbe_gelb_blau.png	0	880	547	72	111				0	Content		-72	-111	2695084	2249823796
2712	09:19:39.141	00:00:02.711	162	-1024	-768	-1	-1	-1	-1	4	-1024	-768	-1	-1	-1	-1	4		0	0						StimuliFarbe_gelb_blau.png	0	880	547	72	111				0	Content		-72	-111	2711688	2249840400
2728	09:19:39.157	00:00:02.728	163	-1024	-768	-1	-1	-1	-1	4	-1024	-768	-1	-1	-1	-1	4		0	0						StimuliFarbe_gelb_blau.png	0	880	547	72	111				0	Content		-72	-111	2728357	2249857069
2745	09:19:39.174	00:00:02.745	164	-1024	-768	-1	-1	-1	-1	4	-1024	-768	-1	-1	-1	-1	4		0	0						StimuliFarbe_gelb_blau.png	0	880	547	72	111				0	Content		-72	-111	2745254	2249873966
2762	09:19:39.191	00:00:02.761	165	-1024	-768	-1	-1	-1	-1	4	-1024	-768	-1	-1	-1	-1	4		0	0						StimuliFarbe_gelb_blau.png	0	880	547	72	111				0	Content		-72	-111	2761922	2249890634
2779	09:19:39.208	00:00:02.779	166	-1024	-768	-1	-1	-1	-1	4	-1024	-768	-1	-1	-1	-1	4		0	0						StimuliFarbe_gelb_blau.png	0	880	547	72	111				0	Content		-72	-111	2779036	2249907748
2796	09:19:39.225	00:00:02.795	167	-1024	-768	-1	-1	-1	-1	4	-1024	-768	-1	-1	-1	-1	4		0	0						StimuliFarbe_gelb_blau.png	0	880	547	72	111				0	Content		-72	-111	2795704	2249924416
2813	09:19:39.242	00:00:02.812	168	-1024	-768	-1	-1	-1	-1	4	-1024	-768	-1	-1	-1	-1	4		0	0						StimuliFarbe_gelb_blau.png	0	880	547	72	111				0	Content		-72	-111	2812901	2249941613
2830	09:19:39.259	00:00:02.830	169	-1024	-768	-1	-1	-1	-1	4	-1024	-768	-1	-1	-1	-1	4		0	0						StimuliFarbe_gelb_blau.png	0	880	547	72	111				0	Content		-72	-111	2830151	2249958863
2846	09:19:39.275	00:00:02.846	170	-1024	-768	-1	-1	-1	-1	4	-1024	-768	-1	-1	-1	-1	4		0	0						StimuliFarbe_gelb_blau.png	0	880	547	72	111				0	Content		-72	-111	2846194	2249974906
2863	09:19:39.292	00:00:02.862	171	-1024	-768	-1	-1	-1	-1	4	-1024	-768	-1	-1	-1	-1	4		0	0						StimuliFarbe_gelb_blau.png	0	880	547	72	111				0	Content		-72	-111	2862862	2249991574
2880	09:19:39.309	00:00:02.879	172	-1024	-768	-1	-1	-1	-1	4	-1024	-768	-1	-1	-1	-1	4		0	0						StimuliFarbe_gelb_blau.png	0	880	547	72	111				0	Content		-72	-111	2879531	2250008243
2896	09:19:39.325	00:00:02.895	173	-1024	-768	-1	-1	-1	-1	4	-1024	-768	-1	-1	-1	-1	4		0	0						StimuliFarbe_gelb_blau.png	0	880	547	72	111				0	Content		-72	-111	2895780	2250024492
2912	09:19:39.341	00:00:02.912	174	-1024	-768	-1	-1	-1	-1	4	-1024	-768	-1	-1	-1	-1	4		0	0						StimuliFarbe_gelb_blau.png	0	880	547	72	111				0	Content		-72	-111	2912448	2250041160
2929	09:19:39.358	00:00:02.929	175	-1024	-768	-1	-1	-1	-1	4	-1024	-768	-1	-1	-1	-1	4		0	0						StimuliFarbe_gelb_blau.png	0	880	547	72	111				0	Content		-72	-111	2929116	2250057828
2945	09:19:39.374	00:00:02.945	176	-1024	-768	-1	-1	-1	-1	4	-1024	-768	-1	-1	-1	-1	4		0	0						StimuliFarbe_gelb_blau.png	0	880	547	72	111				0	Content		-72	-111	2945369	2250074081
2962	09:19:39.391	00:00:02.962	177	-1024	-768	-1	-1	-1	-1	4	-1024	-768	-1	-1	-1	-1	4		0	0						StimuliFarbe_gelb_blau.png	0	880	547	72	111				0	Content		-72	-111	2962038	2250090750
2978	09:19:39.407	00:00:02.978	178	-1024	-768	-1	-1	-1	-1	4	-1024	-768	-1	-1	-1	-1	4		0	0						StimuliFarbe_gelb_blau.png	0	880	547	72	111				0	Content		-72	-111	2978366	2250107078
2995	09:19:39.424	00:00:02.995	179	-1024	-768	-1	-1	-1	-1	4	-1024	-768	-1	-1	-1	-1	4		0	0						StimuliFarbe_gelb_blau.png	0	880	547	72	111				0	Content		-72	-111	2995033	2250123745
3012	09:19:39.441	00:00:03.011	180	-1024	-768	-1	-1	-1	-1	4	-1024	-768	-1	-1	-1	-1	4		0	0						StimuliFarbe_gelb_blau.png	0	880	547	72	111				0	Content		-72	-111	3011629	2250140341
3028	09:19:39.457	00:00:03.028	181	-1024	-768	-1	-1	-1	-1	4	-1024	-768	-1	-1	-1	-1	4		0	0						StimuliFarbe_gelb_blau.png	0	880	547	72	111				0	Content		-72	-111	3028297	2250157009
3045	09:19:39.474	00:00:03.044	182	-1024	-768	-1	-1	-1	-1	4	-1024	-768	-1	-1	-1	-1	4		0	0						StimuliFarbe_gelb_blau.png	0	880	547	72	111				0	Content		-72	-111	3044964	2250173676
3062	09:19:39.491	00:00:03.061	183	-1024	-768	-1	-1	-1	-1	4	-1024	-768	-1	-1	-1	-1	4		0	0						StimuliFarbe_gelb_blau.png	0	880	547	72	111				0	Content		-72	-111	3061631	2250190343
3078	09:19:39.507	00:00:03.078	184	-1024	-768	-1	-1	-1	-1	4	-1024	-768	-1	-1	-1	-1	4		0	0						StimuliFarbe_gelb_blau.png	0	880	547	72	111				0	Content		-72	-111	3078359	2250207071
3095	09:19:39.524	00:00:03.095	185	-1024	-768	-1	-1	-1	-1	4	-1024	-768	-1	-1	-1	-1	4		0	0						StimuliFarbe_gelb_blau.png	0	880	547	72	111				0	Content		-72	-111	3095026	2250223738
3112	09:19:39.541	00:00:03.111	186	-1024	-768	-1	-1	-1	-1	4	-1024	-768	-1	-1	-1	-1	4		0	0						StimuliFarbe_gelb_blau.png	0	880	547	72	111				0	Content		-72	-111	3111693	2250240405
3128	09:19:39.557	00:00:03.128	187	-1024	-768	-1	-1	-1	-1	4	-1024	-768	-1	-1	-1	-1	4		0	0						StimuliFarbe_gelb_blau.png	0	880	547	72	111				0	Content		-72	-111	3128360	2250257072
3145	09:19:39.574	00:00:03.145	188	-1024	-768	-1	-1	-1	-1	4	-1024	-768	-1	-1	-1	-1	4		0	0						StimuliFarbe_gelb_blau.png	0	880	547	72	111				0	Content		-72	-111	3145250	2250273962
3162	09:19:39.591	00:00:03.161	189	-1024	-768	-1	-1	-1	-1	4	-1024	-768	-1	-1	-1	-1	4		0	0						StimuliFarbe_gelb_blau.png	0	880	547	72	111				0	Content		-72	-111	3161917	2250290629
3179	09:19:39.608	00:00:03.178	190	-1024	-768	-1	-1	-1	-1	4	-1024	-768	-1	-1	-1	-1	4		0	0						StimuliFarbe_gelb_blau.png	0	880	547	72	111				0	Content		-72	-111	3178584	2250307296
3195	09:19:39.624	00:00:03.195	191	-1024	-768	-1	-1	-1	-1	4	-1024	-768	-1	-1	-1	-1	4		0	0						StimuliFarbe_gelb_blau.png	0	880	547	72	111				0	Content		-72	-111	3195252	2250323964
3213	09:19:39.642	00:00:03.212	192	-1024	-768	-1	-1	-1	-1	4	-1024	-768	-1	-1	-1	-1	4		0	0						StimuliFarbe_gelb_blau.png	0	880	547	72	111				0	Content		-72	-111	3212536	2250341248
3230	09:19:39.659	00:00:03.229	193	-1024	-768	-1	-1	-1	-1	4	-1024	-768	-1	-1	-1	-1	4		0	0						StimuliFarbe_gelb_blau.png	0	880	547	72	111				0	Content		-72	-111	3229784	2250358496
3246	09:19:39.675	00:00:03.245	194	-1024	-768	-1	-1	-1	-1	4	-1024	-768	-1	-1	-1	-1	4		0	0						StimuliFarbe_gelb_blau.png	0	880	547	72	111				0	Content		-72	-111	3245827	2250374539
3262	09:19:39.691	00:00:03.262	195	-1024	-768	-1	-1	-1	-1	4	-1024	-768	-1	-1	-1	-1	4		0	0						StimuliFarbe_gelb_blau.png	0	880	547	72	111				0	Content		-72	-111	3262494	2250391206
3279	09:19:39.708	00:00:03.279	196	-1024	-768	-1	-1	-1	-1	4	-1024	-768	-1	-1	-1	-1	4		0	0						StimuliFarbe_gelb_blau.png	0	880	547	72	111				0	Content		-72	-111	3279161	2250407873
3295	09:19:39.724	00:00:03.294	197	-1024	-768	-1	-1	-1	-1	4	-1024	-768	-1	-1	-1	-1	4		0	0						StimuliFarbe_gelb_blau.png	0	880	547	72	111				0	Content		-72	-111	3294531	2250423243
3311	09:19:39.740	00:00:03.311	198	-1024	-768	-1	-1	-1	-1	4	-1024	-768	-1	-1	-1	-1	4		0	0						StimuliFarbe_gelb_blau.png	0	880	547	72	111				0	Content		-72	-111	3311277	2250439989
3328	09:19:39.757	00:00:03.327	199	-1024	-768	-1	-1	-1	-1	4	-1024	-768	-1	-1	-1	-1	4		0	0						StimuliFarbe_gelb_blau.png	0	880	547	72	111				0	Content		-72	-111	3327955	2250456667
3345	09:19:39.774	00:00:03.344	200	-1024	-768	-1	-1	-1	-1	4	-1024	-768	-1	-1	-1	-1	4		0	0						StimuliFarbe_gelb_blau.png	0	880	547	72	111				0	Content		-72	-111	3344522	2250473234
3361	09:19:39.790	00:00:03.361	201	-1024	-768	-1	-1	-1	-1	4	-1024	-768	-1	-1	-1	-1	4		0	0						StimuliFarbe_gelb_blau.png	0	880	547	72	111				0	Content		-72	-111	3361335	2250490047
3378	09:19:39.807	00:00:03.378	202	-1024	-768	-1	-1	-1	-1	4	-1024	-768	-1	-1	-1	-1	4		0	0						StimuliFarbe_gelb_blau.png	0	880	547	72	111				0	Content		-72	-111	3378002	2250506714
3395	09:19:39.824	00:00:03.394	203	-1024	-768	-1	-1	-1	-1	4	-1024	-768	-1	-1	-1	-1	4		0	0						StimuliFarbe_gelb_blau.png	0	880	547	72	111				0	Content		-72	-111	3394669	2250523381
3411	09:19:39.840	00:00:03.411	204	-1024	-768	-1	-1	-1	-1	4	-1024	-768	-1	-1	-1	-1	4		0	0						StimuliFarbe_gelb_blau.png	0	880	547	72	111				0	Content		-72	-111	3411337	2250540049
3428	09:19:39.857	00:00:03.428	205	-1024	-768	-1	-1	-1	-1	4	-1024	-768	-1	-1	-1	-1	4		0	0						StimuliFarbe_gelb_blau.png	0	880	547	72	111				0	Content		-72	-111	3428488	2250557200
3445	09:19:39.874	00:00:03.445	206	-1024	-768	-1	-1	-1	-1	4	-1024	-768	-1	-1	-1	-1	4		0	0						StimuliFarbe_gelb_blau.png	0	880	547	72	111				0	Content		-72	-111	3445155	2250573867
3462	09:19:39.891	00:00:03.462	207	-1024	-768	-1	-1	-1	-1	4	-1024	-768	-1	-1	-1	-1	4		0	0						StimuliFarbe_gelb_blau.png	0	880	547	72	111				0	Content		-72	-111	3462387	2250591099
3480	09:19:39.909	00:00:03.479	208	-1024	-768	-1	-1	-1	-1	4	-1024	-768	-1	-1	-1	-1	4		0	0						StimuliFarbe_gelb_blau.png	0	880	547	72	111				0	Content		-72	-111	3479633	2250608345
3495	09:19:39.924	00:00:03.494	209	-1024	-768	-1	-1	-1	-1	4	-1024	-768	-1	-1	-1	-1	4		0	0						StimuliFarbe_gelb_blau.png	0	880	547	72	111				0	Content		-72	-111	3494503	2250623215
3511	09:19:39.940	00:00:03.511	210	-1024	-768	-1	-1	-1	-1	4	-1024	-768	-1	-1	-1	-1	4		0	0						StimuliFarbe_gelb_blau.png	0	880	547	72	111				0	Content		-72	-111	3511154	2250639866
3528	09:19:39.957	00:00:03.527	211	-1024	-768	-1	-1	-1	-1	4	-1024	-768	-1	-1	-1	-1	4		0	0						StimuliFarbe_gelb_blau.png	0	880	547	72	111				0	Content		-72	-111	3527822	2250656534
3544	09:19:39.973	00:00:03.544	212	-1024	-768	-1	-1	-1	-1	4	-1024	-768	-1	-1	-1	-1	4		0	0						StimuliFarbe_gelb_blau.png	0	880	547	72	111				0	Content		-72	-111	3544489	2250673201
3561	09:19:39.990	00:00:03.561	213	-1024	-768	-1	-1	-1	-1	4	-1024	-768	-1	-1	-1	-1	4		0	0						StimuliFarbe_gelb_blau.png	0	880	547	72	111				0	Content		-72	-111	3561156	2250689868
3578	09:19:40.007	00:00:03.577	214	-1024	-768	-1	-1	-1	-1	4	-1024	-768	-1	-1	-1	-1	4		0	0						StimuliFarbe_gelb_blau.png	0	880	547	72	111				0	Content		-72	-111	3577823	2250706535
3594	09:19:40.023	00:00:03.594	215	-1024	-768	-1	-1	-1	-1	4	-1024	-768	-1	-1	-1	-1	4		0	0						StimuliFarbe_gelb_blau.png	0	880	547	72	111				0	Content		-72	-111	3594373	2250723085
3611	09:19:40.040	00:00:03.611	216	-1024	-768	-1	-1	-1	-1	4	-1024	-768	-1	-1	-1	-1	4		0	0						StimuliFarbe_gelb_blau.png	0	880	547	72	111				0	Content		-72	-111	3611052	2250739764
3628	09:19:40.057	00:00:03.627	217	-1024	-768	-1	-1	-1	-1	4	-1024	-768	-1	-1	-1	-1	4		0	0						StimuliFarbe_gelb_blau.png	0	880	547	72	111				0	Content		-72	-111	3627744	2250756456
3645	09:19:40.074	00:00:03.644	218	-1024	-768	-1	-1	-1	-1	4	-1024	-768	-1	-1	-1	-1	4		0	0						StimuliFarbe_gelb_blau.png	0	880	547	72	111				0	Content		-72	-111	3644527	2250773239
3661	09:19:40.090	00:00:03.661	219	-1024	-768	-1	-1	-1	-1	4	-1024	-768	-1	-1	-1	-1	4		0	0						StimuliFarbe_gelb_blau.png	0	880	547	72	111				0	Content		-72	-111	3661194	2250789906
3678	09:19:40.107	00:00:03.677	220	-1024	-768	-1	-1	-1	-1	4	-1024	-768	-1	-1	-1	-1	4		0	0						StimuliFarbe_gelb_blau.png	0	880	547	72	111				0	Content		-72	-111	3677861	2250806573
3695	09:19:40.124	00:00:03.694	221	-1024	-768	-1	-1	-1	-1	4	-1024	-768	-1	-1	-1	-1	4		0	0						StimuliFarbe_gelb_blau.png	0	880	547	72	111				0	Content		-72	-111	3694529	2250823241
3711	09:19:40.140	00:00:03.711	222	-1024	-768	-1	-1	-1	-1	4	-1024	-768	-1	-1	-1	-1	4		0	0						StimuliFarbe_gelb_blau.png	0	880	547	72	111				0	Content		-72	-111	3711430	2250840142
3728	09:19:40.157	00:00:03.728	223	-1024	-768	-1	-1	-1	-1	4	-1024	-768	-1	-1	-1	-1	4		0	0						StimuliFarbe_gelb_blau.png	0	880	547	72	111				0	Content		-72	-111	3728097	2250856809
3745	09:19:40.174	00:00:03.744	224	-1024	-768	-1	-1	-1	-1	4	-1024	-768	-1	-1	-1	-1	4		0	0						StimuliFarbe_gelb_blau.png	0	880	547	72	111				0	Content		-72	-111	3744765	2250873477
3761	09:19:40.190	00:00:03.761	225	-1024	-768	-1	-1	-1	-1	4	-1024	-768	-1	-1	-1	-1	4		0	0						StimuliFarbe_gelb_blau.png	0	880	547	72	111				0	Content		-72	-111	3761432	2250890144
3779	09:19:40.208	00:00:03.778	226	-1024	-768	-1	-1	-1	-1	4	-1024	-768	-1	-1	-1	-1	4		0	0						StimuliFarbe_gelb_blau.png	0	880	547	72	111				0	Content		-72	-111	3778876	2250907588
3796	09:19:40.225	00:00:03.796	227	-1024	-768	-1	-1	-1	-1	4	-1024	-768	-1	-1	-1	-1	4		0	0						StimuliFarbe_gelb_blau.png	0	880	547	72	111				0	Content		-72	-111	3796111	2250924823
3811	09:19:40.240	00:00:03.810	228	-1024	-768	-1	-1	-1	-1	4	-1024	-768	-1	-1	-1	-1	4		0	0						StimuliFarbe_gelb_blau.png	0	880	547	72	111				0	Content		-72	-111	3810859	2250939571
3828	09:19:40.257	00:00:03.827	229	-1024	-768	-1	-1	-1	-1	4	-1024	-768	-1	-1	-1	-1	4		0	0						StimuliFarbe_gelb_blau.png	0	880	547	72	111				0	Content		-72	-111	3827525	2250956237
3844	09:19:40.273	00:00:03.844	230	-1024	-768	-1	-1	-1	-1	4	-1024	-768	-1	-1	-1	-1	4		0	0						StimuliFarbe_gelb_blau.png	0	880	547	72	111				0	Content		-72	-111	3844192	2250972904
3861	09:19:40.290	00:00:03.860	231	-1024	-768	-1	-1	-1	-1	4	-1024	-768	-1	-1	-1	-1	4		0	0						StimuliFarbe_gelb_blau.png	0	880	547	72	111				0	Content		-72	-111	3860860	2250989572
3878	09:19:40.307	00:00:03.877	232	-1024	-768	-1	-1	-1	-1	4	-1024	-768	-1	-1	-1	-1	4		0	0						StimuliFarbe_gelb_blau.png	0	880	547	72	111				0	Content		-72	-111	3877544	2251006256
3894	09:19:40.323	00:00:03.894	233	-1024	-768	-1	-1	-1	-1	4	-1024	-768	-1	-1	-1	-1	4		0	0						StimuliFarbe_gelb_blau.png	0	880	547	72	111				0	Content		-72	-111	3894211	2251022923
3911	09:19:40.340	00:00:03.910	234	-1024	-768	-1	-1	-1	-1	4	-1024	-768	-1	-1	-1	-1	4		0	0						StimuliFarbe_gelb_blau.png	0	880	547	72	111				0	Content		-72	-111	3910878	2251039590
3928	09:19:40.357	00:00:03.927	235	-1024	-768	-1	-1	-1	-1	4	-1024	-768	-1	-1	-1	-1	4		0	0						StimuliFarbe_gelb_blau.png	0	880	547	72	111				0	Content		-72	-111	3927533	2251056245
3944	09:19:40.373	00:00:03.944	236	-1024	-768	-1	-1	-1	-1	4	-1024	-768	-1	-1	-1	-1	4		0	0						StimuliFarbe_gelb_blau.png	0	880	547	72	111				0	Content		-72	-111	3944100	2251072812
3961	09:19:40.390	00:00:03.960	237	-1024	-768	-1	-1	-1	-1	4	-1024	-768	-1	-1	-1	-1	4		0	0						StimuliFarbe_gelb_blau.png	0	880	547	72	111				0	Content		-72	-111	3960978	2251089690
3978	09:19:40.407	00:00:03.977	238	-1024	-768	-1	-1	-1	-1	4	-1024	-768	-1	-1	-1	-1	4		0	0						StimuliFarbe_gelb_blau.png	0	880	547	72	111				0	Content		-72	-111	3977646	2251106358
3994	09:19:40.423	00:00:03.994	239	-1024	-768	-1	-1	-1	-1	4	-1024	-768	-1	-1	-1	-1	4		0	0						StimuliFarbe_gelb_blau.png	0	880	547	72	111				0	Content		-72	-111	3994313	2251123025
4011	09:19:40.440	00:00:04.011	240	-1024	-768	-1	-1	-1	-1	4	-1024	-768	-1	-1	-1	-1	4		0	0						StimuliFarbe_gelb_blau.png	0	880	547	72	111				0	Content		-72	-111	4011324	2251140036
4028	09:19:40.457	00:00:04.027	241	-1024	-768	-1	-1	-1	-1	4	-1024	-768	-1	-1	-1	-1	4		0	0						StimuliFarbe_gelb_blau.png	0	880	547	72	111				0	Content		-72	-111	4027992	2251156704
4045	09:19:40.474	00:00:04.044	242	-1024	-768	-1	-1	-1	-1	4	-1024	-768	-1	-1	-1	-1	4		0	0						StimuliFarbe_gelb_blau.png	0	880	547	72	111				0	Content		-72	-111	4044659	2251173371
4062	09:19:40.491	00:00:04.062	243	-1024	-768	-1	-1	-1	-1	4	-1024	-768	-1	-1	-1	-1	4		0	0						StimuliFarbe_gelb_blau.png	0	880	547	72	111				0	Content		-72	-111	4062001	2251190713
4079	09:19:40.508	00:00:04.078	244	-1024	-768	-1	-1	-1	-1	4	-1024	-768	-1	-1	-1	-1	4		0	0						StimuliFarbe_gelb_blau.png	0	880	547	72	111				0	Content		-72	-111	4078669	2251207381
4096	09:19:40.525	00:00:04.095	245	-1024	-768	-1	-1	-1	-1	4	-1024	-768	-1	-1	-1	-1	4		0	0						StimuliFarbe_gelb_blau.png	0	880	547	72	111				0	Content		-72	-111	4095964	2251224676
4111	09:19:40.540	00:00:04.110	246	-1024	-768	-1	-1	-1	-1	4	-1024	-768	-1	-1	-1	-1	4		0	0						StimuliFarbe_gelb_blau.png	0	880	547	72	111				0	Content		-72	-111	4110724	2251239436
4127	09:19:40.556	00:00:04.127	247	-1024	-768	-1	-1	-1	-1	4	-1024	-768	-1	-1	-1	-1	4		0	0						StimuliFarbe_gelb_blau.png	0	880	547	72	111				0	Content		-72	-111	4127345	2251256057
4144	09:19:40.573	00:00:04.144	248	-1024	-768	-1	-1	-1	-1	4	-1024	-768	-1	-1	-1	-1	4		0	0						StimuliFarbe_gelb_blau.png	0	880	547	72	111				0	Content		-72	-111	4144013	2251272725
4161	09:19:40.590	00:00:04.160	249	-1024	-768	-1	-1	-1	-1	4	-1024	-768	-1	-1	-1	-1	4		0	0						StimuliFarbe_gelb_blau.png	0	880	547	72	111				0	Content		-72	-111	4160680	2251289392
4177	09:19:40.606	00:00:04.177	250	-1024	-768	-1	-1	-1	-1	4	-1024	-768	-1	-1	-1	-1	4		0	0						StimuliFarbe_gelb_blau.png	0	880	547	72	111				0	Content		-72	-111	4177371	2251306083
4194	09:19:40.623	00:00:04.194	251	-1024	-768	-1	-1	-1	-1	4	-1024	-768	-1	-1	-1	-1	4		0	0						StimuliFarbe_gelb_blau.png	0	880	547	72	111				0	Content		-72	-111	4194039	2251322751
4211	09:19:40.640	00:00:04.210	252	-1024	-768	-1	-1	-1	-1	4	-1024	-768	-1	-1	-1	-1	4		0	0						StimuliFarbe_gelb_blau.png	0	880	547	72	111				0	Content		-72	-111	4210706	2251339418
4227	09:19:40.656	00:00:04.227	253	-1024	-768	-1	-1	-1	-1	4	-1024	-768	-1	-1	-1	-1	4		0	0						StimuliFarbe_gelb_blau.png	0	880	547	72	111				0	Content		-72	-111	4227383	2251356095
4244	09:19:40.673	00:00:04.243	254	-1024	-768	-1	-1	-1	-1	4	-1024	-768	-1	-1	-1	-1	4		0	0						StimuliFarbe_gelb_blau.png	0	880	547	72	111				0	Content		-72	-111	4243949	2251372661
4261	09:19:40.690	00:00:04.260	255	-1024	-768	-1	-1	-1	-1	4	-1024	-768	-1	-1	-1	-1	4		0	0						StimuliFarbe_gelb_blau.png	0	880	547	72	111				0	Content		-72	-111	4260572	2251389284
4278	09:19:40.707	00:00:04.277	256	-1024	-768	-1	-1	-1	-1	4	-1024	-768	-1	-1	-1	-1	4		0	0						StimuliFarbe_gelb_blau.png	0	880	547	72	111				0	Content		-72	-111	4277654	2251406366
4294	09:19:40.723	00:00:04.294	257	-1024	-768	-1	-1	-1	-1	4	-1024	-768	-1	-1	-1	-1	4		0	0						StimuliFarbe_gelb_blau.png	0	880	547	72	111				0	Content		-72	-111	4294321	2251423033
4311	09:19:40.740	00:00:04.310	258	-1024	-768	-1	-1	-1	-1	4	-1024	-768	-1	-1	-1	-1	4		0	0						StimuliFarbe_gelb_blau.png	0	880	547	72	111				0	Content		-72	-111	4310989	2251439701
4328	09:19:40.757	00:00:04.328	259	-1024	-768	-1	-1	-1	-1	4	-1024	-768	-1	-1	-1	-1	4		0	0						StimuliFarbe_gelb_blau.png	0	880	547	72	111				0	Content		-72	-111	4328443	2251457155
4346	09:19:40.775	00:00:04.345	260	-1024	-768	-1	-1	-1	-1	4	-1024	-768	-1	-1	-1	-1	4		0	0						StimuliFarbe_gelb_blau.png	0	880	547	72	111				0	Content		-72	-111	4345701	2251474413
4361	09:19:40.790	00:00:04.360	261	-1024	-768	-1	-1	-1	-1	4	-1024	-768	-1	-1	-1	-1	4		0	0						StimuliFarbe_gelb_blau.png	0	880	547	72	111				0	Content		-72	-111	4360563	2251489275
4377	09:19:40.806	00:00:04.377	262	-1024	-768	-1	-1	-1	-1	4	-1024	-768	-1	-1	-1	-1	4		0	0						StimuliFarbe_gelb_blau.png	0	880	547	72	111				0	Content		-72	-111	4377188	2251505900
4394	09:19:40.823	00:00:04.393	263	-1024	-768	-1	-1	-1	-1	4	-1024	-768	-1	-1	-1	-1	4		0	0						StimuliFarbe_gelb_blau.png	0	880	547	72	111				0	Content		-72	-111	4393855	2251522567
4411	09:19:40.840	00:00:04.410	264	-1024	-768	-1	-1	-1	-1	4	-1024	-768	-1	-1	-1	-1	4		0	0						StimuliFarbe_gelb_blau.png	0	880	547	72	111				0	Content		-72	-111	4410522	2251539234
4427	09:19:40.856	00:00:04.427	265	-1024	-768	-1	-1	-1	-1	4	-1024	-768	-1	-1	-1	-1	4		0	0						StimuliFarbe_gelb_blau.png	0	880	547	72	111				0	Content		-72	-111	4427195	2251555907
4444	09:19:40.873	00:00:04.443	266	-1024	-768	-1	-1	-1	-1	4	-1024	-768	-1	-1	-1	-1	4		0	0						StimuliFarbe_gelb_blau.png	0	880	547	72	111				0	Content		-72	-111	4443862	2251572574
4461	09:19:40.890	00:00:04.460	267	-1024	-768	-1	-1	-1	-1	4	-1024	-768	-1	-1	-1	-1	4		0	0						StimuliFarbe_gelb_blau.png	0	880	547	72	111				0	Content		-72	-111	4460614	2251589326
4477	09:19:40.906	00:00:04.477	268	-1024	-768	-1	-1	-1	-1	4	-1024	-768	-1	-1	-1	-1	4		0	0						StimuliFarbe_gelb_blau.png	0	880	547	72	111				0	Content		-72	-111	4477055	2251605767
4494	09:19:40.923	00:00:04.493	269	-1024	-768	-1	-1	-1	-1	4	-1024	-768	-1	-1	-1	-1	4		0	0						StimuliFarbe_gelb_blau.png	0	880	547	72	111				0	Content		-72	-111	4493933	2251622645
4511	09:19:40.940	00:00:04.510	270	-1024	-768	-1	-1	-1	-1	4	-1024	-768	-1	-1	-1	-1	4		0	0						StimuliFarbe_gelb_blau.png	0	880	547	72	111				0	Content		-72	-111	4510600	2251639312
4527	09:19:40.956	00:00:04.527	271	-1024	-768	-1	-1	-1	-1	4	-1024	-768	-1	-1	-1	-1	4		0	0						StimuliFarbe_gelb_blau.png	0	880	547	72	111				0	Content		-72	-111	4527267	2251655979
4544	09:19:40.973	00:00:04.544	272	-1024	-768	-1	-1	-1	-1	4	-1024	-768	-1	-1	-1	-1	4		0	0						StimuliFarbe_gelb_blau.png	0	880	547	72	111				0	Content		-72	-111	4544280	2251672992
4561	09:19:40.990	00:00:04.560	273	-1024	-768	-1	-1	-1	-1	4	-1024	-768	-1	-1	-1	-1	4		0	0						StimuliFarbe_gelb_blau.png	0	880	547	72	111				0	Content		-72	-111	4560947	2251689659
4578	09:19:41.007	00:00:04.577	274	-1024	-768	-1	-1	-1	-1	4	-1024	-768	-1	-1	-1	-1	4		0	0						StimuliFarbe_gelb_blau.png	0	880	547	72	111				0	Content		-72	-111	4577614	2251706326
4595	09:19:41.024	00:00:04.594	275	-1024	-768	-1	-1	-1	-1	4	-1024	-768	-1	-1	-1	-1	4		0	0						StimuliFarbe_gelb_blau.png	0	880	547	72	111				0	Content		-72	-111	4594956	2251723668
4612	09:19:41.041	00:00:04.611	276	-1024	-768	-1	-1	-1	-1	4	-1024	-768	-1	-1	-1	-1	4		0	0						StimuliFarbe_gelb_blau.png	0	880	547	72	111				0	Content		-72	-111	4611623	2251740335
4629	09:19:41.058	00:00:04.628	277	-1024	-768	-1	-1	-1	-1	4	-1024	-768	-1	-1	-1	-1	4		0	0						StimuliFarbe_gelb_blau.png	0	880	547	72	111				0	Content		-72	-111	4628920	2251757632
4644	09:19:41.073	00:00:04.643	278	-1024	-768	-1	-1	-1	-1	4	-1024	-768	-1	-1	-1	-1	4		0	0						StimuliFarbe_gelb_blau.png	0	880	547	72	111				0	Content		-72	-111	4643673	2251772385
4660	09:19:41.089	00:00:04.660	279	-1024	-768	-1	-1	-1	-1	4	-1024	-768	-1	-1	-1	-1	4		0	0						StimuliFarbe_gelb_blau.png	0	880	547	72	111				0	Content		-72	-111	4660338	2251789050
4677	09:19:41.106	00:00:04.677	280	-1024	-768	-1	-1	-1	-1	4	-1024	-768	-1	-1	-1	-1	4		0	0						StimuliFarbe_gelb_blau.png	0	880	547	72	111				0	Content		-72	-111	4677005	2251805717
4694	09:19:41.123	00:00:04.693	281	-1024	-768	-1	-1	-1	-1	4	-1024	-768	-1	-1	-1	-1	4		0	0						StimuliFarbe_gelb_blau.png	0	880	547	72	111				0	Content		-72	-111	4693672	2251822384
4710	09:19:41.139	00:00:04.710	282	-1024	-768	-1	-1	-1	-1	4	-1024	-768	-1	-1	-1	-1	4		0	0						StimuliFarbe_gelb_blau.png	0	880	547	72	111				0	Content		-72	-111	4710323	2251839035
4727	09:19:41.156	00:00:04.726	283	-1024	-768	-1	-1	-1	-1	4	-1024	-768	-1	-1	-1	-1	4		0	0						StimuliFarbe_gelb_blau.png	0	880	547	72	111				0	Content		-72	-111	4726990	2251855702
4744	09:19:41.173	00:00:04.743	284	-1024	-768	-1	-1	-1	-1	4	-1024	-768	-1	-1	-1	-1	4		0	0						StimuliFarbe_gelb_blau.png	0	880	547	72	111				0	Content		-72	-111	4743594	2251872306
4760	09:19:41.189	00:00:04.760	285	-1024	-768	-1	-1	-1	-1	4	-1024	-768	-1	-1	-1	-1	4		0	0						StimuliFarbe_gelb_blau.png	0	880	547	72	111				0	Content		-72	-111	4760289	2251889001
4777	09:19:41.206	00:00:04.776	286	-1024	-768	-1	-1	-1	-1	4	-1024	-768	-1	-1	-1	-1	4		0	0						StimuliFarbe_gelb_blau.png	0	880	547	72	111				0	Content		-72	-111	4776924	2251905636
4794	09:19:41.223	00:00:04.794	287	-1024	-768	-1	-1	-1	-1	4	-1024	-768	-1	-1	-1	-1	4		0	0						StimuliFarbe_gelb_blau.png	0	880	547	72	111				0	Content		-72	-111	4794006	2251922718
4811	09:19:41.240	00:00:04.810	288	-1024	-768	-1	-1	-1	-1	4	-1024	-768	-1	-1	-1	-1	4		0	0						StimuliFarbe_gelb_blau.png	0	880	547	72	111				0	Content		-72	-111	4810674	2251939386
4827	09:19:41.256	00:00:04.827	289	-1024	-768	-1	-1	-1	-1	4	-1024	-768	-1	-1	-1	-1	4		0	0						StimuliFarbe_gelb_blau.png	0	880	547	72	111				0	Content		-72	-111	4827341	2251956053
4845	09:19:41.274	00:00:04.844	290	-1024	-768	-1	-1	-1	-1	4	-1024	-768	-1	-1	-1	-1	4		0	0						StimuliFarbe_gelb_blau.png	0	880	547	72	111				0	Content		-72	-111	4844786	2251973498
4862	09:19:41.291	00:00:04.862	291	-1024	-768	-1	-1	-1	-1	4	-1024	-768	-1	-1	-1	-1	4		0	0						StimuliFarbe_gelb_blau.png	0	880	547	72	111				0	Content		-72	-111	4862031	2251990743
4877	09:19:41.306	00:00:04.876	292	-1024	-768	-1	-1	-1	-1	4	-1024	-768	-1	-1	-1	-1	4		0	0						StimuliFarbe_gelb_blau.png	0	880	547	72	111				0	Content		-72	-111	4876904	2252005616
4894	09:19:41.323	00:00:04.893	293	-1024	-768	-1	-1	-1	-1	4	-1024	-768	-1	-1	-1	-1	4		0	0						StimuliFarbe_gelb_blau.png	0	880	547	72	111				0	Content		-72	-111	4893528	2252022240
4910	09:19:41.339	00:00:04.910	294	-1024	-768	-1	-1	-1	-1	4	-1024	-768	-1	-1	-1	-1	4		0	0						StimuliFarbe_gelb_blau.png	0	880	547	72	111				0	Content		-72	-111	4910195	2252038907
4927	09:19:41.356	00:00:04.926	295	-1024	-768	-1	-1	-1	-1	4	-1024	-768	-1	-1	-1	-1	4		0	0						StimuliFarbe_gelb_blau.png	0	880	547	72	111				0	Content		-72	-111	4926863	2252055575
4944	09:19:41.373	00:00:04.943	296	-1024	-768	-1	-1	-1	-1	4	-1024	-768	-1	-1	-1	-1	4		0	0						StimuliFarbe_gelb_blau.png	0	880	547	72	111				0	Content		-72	-111	4943515	2252072227
4960	09:19:41.389	00:00:04.960	297	-1024	-768	-1	-1	-1	-1	4	-1024	-768	-1	-1	-1	-1	4		0	0						StimuliFarbe_gelb_blau.png	0	880	547	72	111				0	Content		-72	-111	4960182	2252088894
4977	09:19:41.406	00:00:04.976	298	-1024	-768	-1	-1	-1	-1	4	-1024	-768	-1	-1	-1	-1	4		0	0						StimuliFarbe_gelb_blau.png	0	880	547	72	111				0	Content		-72	-111	4976850	2252105562
4993	09:19:41.422	00:00:04.993	299	-1024	-768	-1	-1	-1	-1	4	-1024	-768	-1	-1	-1	-1	4		0	0						StimuliFarbe_gelb_blau.png	0	880	547	72	111				0	Content		-72	-111	4993451	2252122163
5010	09:19:41.439	00:00:05.010	300	-1024	-768	-1	-1	-1	-1	4	-1024	-768	-1	-1	-1	-1	4		0	0						StimuliFarbe_gelb_blau.png	0	880	547	72	111				0	Content		-72	-111	5010143	2252138855
5027	09:19:41.456	00:00:05.026	301	-1024	-768	-1	-1	-1	-1	4	-1024	-768	-1	-1	-1	-1	4		0	0						StimuliFarbe_gelb_blau.png	0	880	547	72	111				0	Content		-72	-111	5026976	2252155688
5044	09:19:41.473	00:00:05.043	302	-1024	-768	-1	-1	-1	-1	4	-1024	-768	-1	-1	-1	-1	4		0	0						StimuliFarbe_gelb_blau.png	0	880	547	72	111				0	Content		-72	-111	5043644	2252172356
5060	09:19:41.489	00:00:05.060	303	-1024	-768	-1	-1	-1	-1	4	-1024	-768	-1	-1	-1	-1	4		0	0						StimuliFarbe_gelb_blau.png	0	880	547	72	111				0	Content		-72	-111	5060311	2252189023
5077	09:19:41.506	00:00:05.077	304	-1024	-768	-1	-1	-1	-1	4	-1024	-768	-1	-1	-1	-1	4		0	0						StimuliFarbe_gelb_blau.png	0	880	547	72	111				0	Content		-72	-111	5077297	2252206009
5094	09:19:41.523	00:00:05.093	305	-1024	-768	-1	-1	-1	-1	4	-1024	-768	-1	-1	-1	-1	4		0	0						StimuliFarbe_gelb_blau.png	0	880	547	72	111				0	Content		-72	-111	5093965	2252222677
5111	09:19:41.540	00:00:05.110	306	-1024	-768	-1	-1	-1	-1	4	-1024	-768	-1	-1	-1	-1	4		0	0						StimuliFarbe_gelb_blau.png	0	880	547	72	111				0	Content		-72	-111	5110632	2252239344
5128	09:19:41.557	00:00:05.127	307	-1024	-768	-1	-1	-1	-1	4	-1024	-768	-1	-1	-1	-1	4		0	0						StimuliFarbe_gelb_blau.png	0	880	547	72	111				0	Content		-72	-111	5127946	2252256658
5145	09:19:41.574	00:00:05.144	308	-1024	-768	-1	-1	-1	-1	4	-1024	-768	-1	-1	-1	-1	4		0	0						StimuliFarbe_gelb_blau.png	0	880	547	72	111				0	Content		-72	-111	5144614	2252273326
5162	09:19:41.591	00:00:05.161	309	-1024	-768	-1	-1	-1	-1	4	-1024	-768	-1	-1	-1	-1	4		0	0						StimuliFarbe_gelb_blau.png	0	880	547	72	111				0	Content		-72	-111	5161883	2252290595
5177	09:19:41.606	00:00:05.176	310	-1024	-768	-1	-1	-1	-1	4	-1024	-768	-1	-1	-1	-1	4		0	0						StimuliFarbe_gelb_blau.png	0	880	547	72	111				0	Content		-72	-111	5176754	2252305466
5193	09:19:41.622	00:00:05.193	311	-1024	-768	-1	-1	-1	-1	4	-1024	-768	-1	-1	-1	-1	4		0	0						StimuliFarbe_gelb_blau.png	0	880	547	72	111				0	Content		-72	-111	5193379	2252322091
5210	09:19:41.639	00:00:05.210	312	-1024	-768	-1	-1	-1	-1	4	-1024	-768	-1	-1	-1	-1	4		0	0						StimuliFarbe_gelb_blau.png	0	880	547	72	111				0	Content		-72	-111	5210047	2252338759
5227	09:19:41.656	00:00:05.226	313	-1024	-768	-1	-1	-1	-1	4	-1024	-768	-1	-1	-1	-1	4		0	0						StimuliFarbe_gelb_blau.png	0	880	547	72	111				0	Content		-72	-111	5226714	2252355426
5243	09:19:41.672	00:00:05.243	314	-1024	-768	-1	-1	-1	-1	4	-1024	-768	-1	-1	-1	-1	4		0	0						StimuliFarbe_gelb_blau.png	0	880	547	72	111				0	Content		-72	-111	5243369	2252372081
5260	09:19:41.689	00:00:05.260	315	-1024	-768	-1	-1	-1	-1	4	-1024	-768	-1	-1	-1	-1	4		0	0						StimuliFarbe_gelb_blau.png	0	880	547	72	111				0	Content		-72	-111	5260037	2252388749
5277	09:19:41.706	00:00:05.276	316	-1024	-768	-1	-1	-1	-1	4	-1024	-768	-1	-1	-1	-1	4		0	0						StimuliFarbe_gelb_blau.png	0	880	547	72	111				0	Content		-72	-111	5276704	2252405416
5293	09:19:41.722	00:00:05.293	317	-1024	-768	-1	-1	-1	-1	4	-1024	-768	-1	-1	-1	-1	4		0	0						StimuliFarbe_gelb_blau.png	0	880	547	72	111				0	Content		-72	-111	5293302	2252422014
5310	09:19:41.739	00:00:05.309	318	-1024	-768	-1	-1	-1	-1	4	-1024	-768	-1	-1	-1	-1	4		0	0						StimuliFarbe_gelb_blau.png	0	880	547	72	111				0	Content		-72	-111	5309994	2252438706
5326	09:19:41.755	00:00:05.326	319	-1024	-768	-1	-1	-1	-1	4	-1024	-768	-1	-1	-1	-1	4		0	0						StimuliFarbe_gelb_blau.png	0	880	547	72	111				0	Content		-72	-111	5326491	2252455203
5344	09:19:41.773	00:00:05.343	320	-1024	-768	-1	-1	-1	-1	4	-1024	-768	-1	-1	-1	-1	4		0	0						StimuliFarbe_gelb_blau.png	0	880	547	72	111				0	Content		-72	-111	5343575	2252472287
5360	09:19:41.789	00:00:05.360	321	-1024	-768	-1	-1	-1	-1	4	-1024	-768	-1	-1	-1	-1	4		0	0						StimuliFarbe_gelb_blau.png	0	880	547	72	111				0	Content		-72	-111	5360242	2252488954
5377	09:19:41.806	00:00:05.376	322	-1024	-768	-1	-1	-1	-1	4	-1024	-768	-1	-1	-1	-1	4		0	0						StimuliFarbe_gelb_blau.png	0	880	547	72	111				0	Content		-72	-111	5376910	2252505622
5394	09:19:41.823	00:00:05.394	323	-1024	-768	-1	-1	-1	-1	4	-1024	-768	-1	-1	-1	-1	4		0	0						StimuliFarbe_gelb_blau.png	0	880	547	72	111				0	Content		-72	-111	5394364	2252523076
5412	09:19:41.841	00:00:05.411	324	-1024	-768	-1	-1	-1	-1	4	-1024	-768	-1	-1	-1	-1	4		0	0						StimuliFarbe_gelb_blau.png	0	880	547	72	111				0	Content		-72	-111	5411735	2252540447
5427	09:19:41.856	00:00:05.427	325	-1024	-768	-1	-1	-1	-1	4	-1024	-768	-1	-1	-1	-1	4		0	0						StimuliFarbe_gelb_blau.png	0	880	547	72	111				0	Content		-72	-111	5427423	2252556135
5444	09:19:41.873	00:00:05.444	326	-1024	-768	-1	-1	-1	-1	4	-1024	-768	-1	-1	-1	-1	4		0	0						StimuliFarbe_gelb_blau.png	0	880	547	72	111				0	Content		-72	-111	5444090	2252572802
5460	09:19:41.889	00:00:05.460	327	-1024	-768	-1	-1	-1	-1	4	-1024	-768	-1	-1	-1	-1	4		0	0						StimuliFarbe_gelb_blau.png	0	880	547	72	111				0	Content		-72	-111	5460304	2252589016
5477	09:19:41.906	00:00:05.476	328	-1024	-768	-1	-1	-1	-1	4	-1024	-768	-1	-1	-1	-1	4		0	0						StimuliFarbe_gelb_blau.png	0	880	547	72	111				0	Content		-72	-111	5476972	2252605684
5493	09:19:41.922	00:00:05.493	329	-1024	-768	-1	-1	-1	-1	4	-1024	-768	-1	-1	-1	-1	4		0	0						StimuliFarbe_gelb_blau.png	0	880	547	72	111				0	Content		-72	-111	5493104	2252621816
5510	09:19:41.939	00:00:05.509	330	-1024	-768	-1	-1	-1	-1	4	-1024	-768	-1	-1	-1	-1	4		0	0						StimuliFarbe_gelb_blau.png	0	880	547	72	111				0	Content		-72	-111	5509909	2252638621
5526	09:19:41.955	00:00:05.526	331	-1024	-768	-1	-1	-1	-1	4	-1024	-768	-1	-1	-1	-1	4		0	0						StimuliFarbe_gelb_blau.png	0	880	547	72	111				0	Content		-72	-111	5526475	2252655187
5543	09:19:41.972	00:00:05.543	332	-1024	-768	-1	-1	-1	-1	4	-1024	-768	-1	-1	-1	-1	4		0	0						StimuliFarbe_gelb_blau.png	0	880	547	72	111				0	Content		-72	-111	5543315	2252672027
5560	09:19:41.989	00:00:05.559	333	-1024	-768	-1	-1	-1	-1	4	-1024	-768	-1	-1	-1	-1	4		0	0						StimuliFarbe_gelb_blau.png	0	880	547	72	111				0	Content		-72	-111	5559982	2252688694
5577	09:19:42.006	00:00:05.576	334	-1024	-768	-1	-1	-1	-1	4	-1024	-768	-1	-1	-1	-1	4		0	0						StimuliFarbe_gelb_blau.png	0	880	547	72	111				0	Content		-72	-111	5576649	2252705361
5594	09:19:42.023	00:00:05.593	335	-1024	-768	-1	-1	-1	-1	4	-1024	-768	-1	-1	-1	-1	4		0	0						StimuliFarbe_gelb_blau.png	0	880	547	72	111				0	Content		-72	-111	5593597	2252722309
5611	09:19:42.040	00:00:05.610	336	-1024	-768	-1	-1	-1	-1	4	-1024	-768	-1	-1	-1	-1	4		0	0						StimuliFarbe_gelb_blau.png	0	880	547	72	111				0	Content		-72	-111	5610971	2252739683
5627	09:19:42.056	00:00:05.627	337	-1024	-768	-1	-1	-1	-1	4	-1024	-768	-1	-1	-1	-1	4		0	0						StimuliFarbe_gelb_blau.png	0	880	547	72	111				0	Content		-72	-111	5627033	2252755745
5644	09:19:42.073	00:00:05.643	338	-1024	-768	-1	-1	-1	-1	4	-1024	-768	-1	-1	-1	-1	4		0	0						StimuliFarbe_gelb_blau.png	0	880	547	72	111				0	Content		-72	-111	5643701	2252772413
5660	09:19:42.089	00:00:05.660	339	-1024	-768	-1	-1	-1	-1	4	-1024	-768	-1	-1	-1	-1	4		0	0						StimuliFarbe_gelb_blau.png	0	880	547	72	111				0	Content		-72	-111	5660123	2252788835
5677	09:19:42.106	00:00:05.676	340	-1024	-768	-1	-1	-1	-1	4	-1024	-768	-1	-1	-1	-1	4		0	0						StimuliFarbe_gelb_blau.png	0	880	547	72	111				0	Content		-72	-111	5676790	2252805502
5693	09:19:42.122	00:00:05.693	341	-1024	-768	-1	-1	-1	-1	4	-1024	-768	-1	-1	-1	-1	4		0	0						StimuliFarbe_gelb_blau.png	0	880	547	72	111				0	Content		-72	-111	5693457	2252822169
5710	09:19:42.139	00:00:05.709	342	-1024	-768	-1	-1	-1	-1	4	-1024	-768	-1	-1	-1	-1	4		0	0						StimuliFarbe_gelb_blau.png	0	880	547	72	111				0	Content		-72	-111	5709711	2252838423
5726	09:19:42.155	00:00:05.726	343	-1024	-768	-1	-1	-1	-1	4	-1024	-768	-1	-1	-1	-1	4		0	0						StimuliFarbe_gelb_blau.png	0	880	547	72	111				0	Content		-72	-111	5726335	2252855047
5743	09:19:42.172	00:00:05.742	344	-1024	-768	-1	-1	-1	-1	4	-1024	-768	-1	-1	-1	-1	4		0	0						StimuliFarbe_gelb_blau.png	0	880	547	72	111				0	Content		-72	-111	5742960	2252871672
5760	09:19:42.189	00:00:05.759	345	-1024	-768	-1	-1	-1	-1	4	-1024	-768	-1	-1	-1	-1	4		0	0						StimuliFarbe_gelb_blau.png	0	880	547	72	111				0	Content		-72	-111	5759628	2252888340
5776	09:19:42.205	00:00:05.776	346	-1024	-768	-1	-1	-1	-1	4	-1024	-768	-1	-1	-1	-1	4		0	0						StimuliFarbe_gelb_blau.png	0	880	547	72	111				0	Content		-72	-111	5776206	2252904918
5793	09:19:42.222	00:00:05.792	347	-1024	-768	-1	-1	-1	-1	4	-1024	-768	-1	-1	-1	-1	4		0	0						StimuliFarbe_gelb_blau.png	0	880	547	72	111				0	Content		-72	-111	5792953	2252921665
5810	09:19:42.239	00:00:05.810	348	-1024	-768	-1	-1	-1	-1	4	-1024	-768	-1	-1	-1	-1	4		0	0						StimuliFarbe_gelb_blau.png	0	880	547	72	111				0	Content		-72	-111	5810074	2252938786
5827	09:19:42.256	00:00:05.827	349	-1024	-768	-1	-1	-1	-1	4	-1024	-768	-1	-1	-1	-1	4		0	0						StimuliFarbe_gelb_blau.png	0	880	547	72	111				0	Content		-72	-111	5827394	2252956106
5844	09:19:42.273	00:00:05.844	350	-1024	-768	-1	-1	-1	-1	4	-1024	-768	-1	-1	-1	-1	4		0	0						StimuliFarbe_gelb_blau.png	0	880	547	72	111				0	Content		-72	-111	5844061	2252972773
5861	09:19:42.290	00:00:05.861	351	-1024	-768	-1	-1	-1	-1	4	-1024	-768	-1	-1	-1	-1	4		0	0						StimuliFarbe_gelb_blau.png	0	880	547	72	111				0	Content		-72	-111	5861459	2252990171
5876	09:19:42.305	00:00:05.876	352	-1024	-768	-1	-1	-1	-1	4	-1024	-768	-1	-1	-1	-1	4		0	0						StimuliFarbe_gelb_blau.png	0	880	547	72	111				0	Content		-72	-111	5876194	2253004906
5893	09:19:42.322	00:00:05.892	353	-1024	-768	-1	-1	-1	-1	4	-1024	-768	-1	-1	-1	-1	4		0	0						StimuliFarbe_gelb_blau.png	0	880	547	72	111				0	Content		-72	-111	5892816	2253021528
5910	09:19:42.339	00:00:05.909	354	-1024	-768	-1	-1	-1	-1	4	-1024	-768	-1	-1	-1	-1	4		0	0						StimuliFarbe_gelb_blau.png	0	880	547	72	111				0	Content		-72	-111	5909500	2253038212
5926	09:19:42.355	00:00:05.926	355	-1024	-768	-1	-1	-1	-1	4	-1024	-768	-1	-1	-1	-1	4		0	0						StimuliFarbe_gelb_blau.png	0	880	547	72	111				0	Content		-72	-111	5926168	2253054880
5943	09:19:42.372	00:00:05.942	356	-1024	-768	-1	-1	-1	-1	4	-1024	-768	-1	-1	-1	-1	4		0	0						StimuliFarbe_gelb_blau.png	0	880	547	72	111				0	Content		-72	-111	5942835	2253071547
5960	09:19:42.389	00:00:05.959	357	-1024	-768	-1	-1	-1	-1	4	-1024	-768	-1	-1	-1	-1	4		0	0						StimuliFarbe_gelb_blau.png	0	880	547	72	111				0	Content		-72	-111	5959617	2253088329
5976	09:19:42.405	00:00:05.976	358	-1024	-768	-1	-1	-1	-1	4	-1024	-768	-1	-1	-1	-1	4		0	0						StimuliFarbe_gelb_blau.png	0	880	547	72	111				0	Content		-72	-111	5976059	2253104771
5993	09:19:42.422	00:00:05.992	359	-1024	-768	-1	-1	-1	-1	4	-1024	-768	-1	-1	-1	-1	4		0	0						StimuliFarbe_gelb_blau.png	0	880	547	72	111				0	Content		-72	-111	5992935	2253121647
6010	09:19:42.439	00:00:06.009	360	-1024	-768	-1	-1	-1	-1	4	-1024	-768	-1	-1	-1	-1	4		0	0						StimuliFarbe_gelb_blau.png	0	880	547	72	111				0	Content		-72	-111	6009602	2253138314
6026	09:19:42.455	00:00:06.026	361	-1024	-768	-1	-1	-1	-1	4	-1024	-768	-1	-1	-1	-1	4		0	0						StimuliFarbe_gelb_blau.png	0	880	547	72	111				0	Content		-72	-111	6026269	2253154981
6043	09:19:42.472	00:00:06.043	362	-1024	-768	-1	-1	-1	-1	4	-1024	-768	-1	-1	-1	-1	4		0	0						StimuliFarbe_gelb_blau.png	0	880	547	72	111				0	Content		-72	-111	6043305	2253172017
6061	09:19:42.490	00:00:06.060	363	-1024	-768	-1	-1	-1	-1	4	-1024	-768	-1	-1	-1	-1	4		0	0						StimuliFarbe_gelb_blau.png	0	880	547	72	111				0	Content		-72	-111	6060550	2253189262
6077	09:19:42.506	00:00:06.076	364	-1024	-768	-1	-1	-1	-1	4	-1024	-768	-1	-1	-1	-1	4		0	0						StimuliFarbe_gelb_blau.png	0	880	547	72	111				0	Content		-72	-111	6076674	2253205386
6093	09:19:42.522	00:00:06.093	365	-1024	-768	-1	-1	-1	-1	4	-1024	-768	-1	-1	-1	-1	4		0	0						StimuliFarbe_gelb_blau.png	0	880	547	72	111				0	Content		-72	-111	6093342	2253222054
6110	09:19:42.539	00:00:06.109	366	-1024	-768	-1	-1	-1	-1	4	-1024	-768	-1	-1	-1	-1	4		0	0						StimuliFarbe_gelb_blau.png	0	880	547	72	111				0	Content		-72	-111	6109698	2253238410
6126	09:19:42.555	00:00:06.126	367	-1024	-768	-1	-1	-1	-1	4	-1024	-768	-1	-1	-1	-1	4		0	0						StimuliFarbe_gelb_blau.png	0	880	547	72	111				0	Content		-72	-111	6126365	2253255077
6143	09:19:42.572	00:00:06.142	368	-1024	-768	-1	-1	-1	-1	4	-1024	-768	-1	-1	-1	-1	4		0	0						StimuliFarbe_gelb_blau.png	0	880	547	72	111				0	Content		-72	-111	6142669	2253271381
6159	09:19:42.588	00:00:06.159	369	-1024	-768	-1	-1	-1	-1	4	-1024	-768	-1	-1	-1	-1	4		0	0						StimuliFarbe_gelb_blau.png	0	880	547	72	111				0	Content		-72	-111	6159291	2253288003
6176	09:19:42.605	00:00:06.175	370	-1024	-768	-1	-1	-1	-1	4	-1024	-768	-1	-1	-1	-1	4		0	0						StimuliFarbe_gelb_blau.png	0	880	547	72	111				0	Content		-72	-111	6175978	2253304690
6193	09:19:42.622	00:00:06.192	371	-1024	-768	-1	-1	-1	-1	4	-1024	-768	-1	-1	-1	-1	4		0	0						StimuliFarbe_gelb_blau.png	0	880	547	72	111				0	Content		-72	-111	6192645	2253321357
6209	09:19:42.638	00:00:06.209	372	-1024	-768	-1	-1	-1	-1	4	-1024	-768	-1	-1	-1	-1	4		0	0						StimuliFarbe_gelb_blau.png	0	880	547	72	111				0	Content		-72	-111	6209289	2253338001
6226	09:19:42.655	00:00:06.225	373	-1024	-768	-1	-1	-1	-1	4	-1024	-768	-1	-1	-1	-1	4		0	0						StimuliFarbe_gelb_blau.png	0	880	547	72	111				0	Content		-72	-111	6225910	2253354622
6243	09:19:42.672	00:00:06.242	374	-1024	-768	-1	-1	-1	-1	4	-1024	-768	-1	-1	-1	-1	4		0	0						StimuliFarbe_gelb_blau.png	0	880	547	72	111				0	Content		-72	-111	6242993	2253371705
6260	09:19:42.689	00:00:06.259	375	-1024	-768	-1	-1	-1	-1	4	-1024	-768	-1	-1	-1	-1	4		0	0						StimuliFarbe_gelb_blau.png	0	880	547	72	111				0	Content		-72	-111	6259661	2253388373
6276	09:19:42.705	00:00:06.276	376	-1024	-768	-1	-1	-1	-1	4	-1024	-768	-1	-1	-1	-1	4		0	0						StimuliFarbe_gelb_blau.png	0	880	547	72	111				0	Content		-72	-111	6276328	2253405040
6294	09:19:42.723	00:00:06.293	377	-1024	-768	-1	-1	-1	-1	4	-1024	-768	-1	-1	-1	-1	4		0	0						StimuliFarbe_gelb_blau.png	0	880	547	72	111				0	Content		-72	-111	6293778	2253422490
6311	09:19:42.740	00:00:06.311	378	-1024	-768	-1	-1	-1	-1	4	-1024	-768	-1	-1	-1	-1	4		0	0						StimuliFarbe_gelb_blau.png	0	880	547	72	111				0	Content		-72	-111	6311150	2253439862
6326	09:19:42.755	00:00:06.325	379	-1024	-768	-1	-1	-1	-1	4	-1024	-768	-1	-1	-1	-1	4		0	0						StimuliFarbe_gelb_blau.png	0	880	547	72	111				0	Content		-72	-111	6325897	2253454609
6343	09:19:42.772	00:00:06.342	380	-1024	-768	-1	-1	-1	-1	4	-1024	-768	-1	-1	-1	-1	4		0	0						StimuliFarbe_gelb_blau.png	0	880	547	72	111				0	Content		-72	-111	6342517	2253471229
6359	09:19:42.788	00:00:06.359	381	-1024	-768	-1	-1	-1	-1	4	-1024	-768	-1	-1	-1	-1	4		0	0						StimuliFarbe_gelb_blau.png	0	880	547	72	111				0	Content		-72	-111	6359203	2253487915
6376	09:19:42.805	00:00:06.375	382	-1024	-768	-1	-1	-1	-1	4	-1024	-768	-1	-1	-1	-1	4		0	0						StimuliFarbe_gelb_blau.png	0	880	547	72	111				0	Content		-72	-111	6375871	2253504583
6393	09:19:42.822	00:00:06.392	383	-1024	-768	-1	-1	-1	-1	4	-1024	-768	-1	-1	-1	-1	4		0	0						StimuliFarbe_gelb_blau.png	0	880	547	72	111				0	Content		-72	-111	6392538	2253521250
6394	09:19:42.823																				ImageEnd	16	0	0	StimuliFarbe_gelb_blau.png
6409	09:19:42.838	00:00:06.409	384	-1024	-768	-1	-1	-1	-1	4	-1024	-768	-1	-1	-1	-1	4		0	0						No media	0	1024	768	0	0				0	Content		0	0	6409193	2253537905
6412	09:19:42.841																				ImageStart	8	0	0	Fix_sw.jpg
6426	09:19:42.855	00:00:06.425	385	-1024	-768	-1	-1	-1	-1	4	-1024	-768	-1	-1	-1	-1	4		0	0						Fix_sw.jpg	0	880	547	72	111				0	Content		-72	-111	6425759	2253554471
6443	09:19:42.872	00:00:06.442	386	-1024	-768	-1	-1	-1	-1	4	-1024	-768	-1	-1	-1	-1	4		0	0						Fix_sw.jpg	0	880	547	72	111				0	Content		-72	-111	6442639	2253571351
6459	09:19:42.888	00:00:06.459	387	-1024	-768	-1	-1	-1	-1	4	-1024	-768	-1	-1	-1	-1	4		0	0						Fix_sw.jpg	0	880	547	72	111				0	Content		-72	-111	6459306	2253588018
6476	09:19:42.905	00:00:06.475	388	-1024	-768	-1	-1	-1	-1	4	-1024	-768	-1	-1	-1	-1	4		0	0						Fix_sw.jpg	0	880	547	72	111				0	Content		-72	-111	6475973	2253604685
6493	09:19:42.922	00:00:06.493	389	-1024	-768	-1	-1	-1	-1	4	-1024	-768	-1	-1	-1	-1	4		0	0						Fix_sw.jpg	0	880	547	72	111				0	Content		-72	-111	6493005	2253621717
6510	09:19:42.939	00:00:06.510	390	-1024	-768	-1	-1	-1	-1	4	-1024	-768	-1	-1	-1	-1	4		0	0						Fix_sw.jpg	0	880	547	72	111				0	Content		-72	-111	6510253	2253638965
6526	09:19:42.955	00:00:06.526	391	-1024	-768	-1	-1	-1	-1	4	-1024	-768	-1	-1	-1	-1	4		0	0						Fix_sw.jpg	0	880	547	72	111				0	Content		-72	-111	6526320	2253655032
6543	09:19:42.972	00:00:06.542	392	-1024	-768	-1	-1	-1	-1	4	-1024	-768	-1	-1	-1	-1	4		0	0						Fix_sw.jpg	0	880	547	72	111				0	Content		-72	-111	6542988	2253671700
6559	09:19:42.988	00:00:06.559	393	-1024	-768	-1	-1	-1	-1	4	-1024	-768	-1	-1	-1	-1	4		0	0						Fix_sw.jpg	0	880	547	72	111				0	Content		-72	-111	6559369	2253688081
6576	09:19:43.005	00:00:06.576	394	-1024	-768	-1	-1	-1	-1	4	-1024	-768	-1	-1	-1	-1	4		0	0						Fix_sw.jpg	0	880	547	72	111				0	Content		-72	-111	6576036	2253704748
6592	09:19:43.021	00:00:06.592	395	-1024	-768	-1	-1	-1	-1	4	-1024	-768	-1	-1	-1	-1	4		0	0						Fix_sw.jpg	0	880	547	72	111				0	Content		-72	-111	6592385	2253721097
6609	09:19:43.038	00:00:06.608	396	-1024	-768	-1	-1	-1	-1	4	-1024	-768	-1	-1	-1	-1	4		0	0						Fix_sw.jpg	0	880	547	72	111				0	Content		-72	-111	6608996	2253737708
6626	09:19:43.055	00:00:06.625	397	-1024	-768	-1	-1	-1	-1	4	-1024	-768	-1	-1	-1	-1	4		0	0						Fix_sw.jpg	0	880	547	72	111				0	Content		-72	-111	6625700	2253754412
6642	09:19:43.071	00:00:06.642	398	-1024	-768	-1	-1	-1	-1	4	-1024	-768	-1	-1	-1	-1	4		0	0						Fix_sw.jpg	0	880	547	72	111				0	Content		-72	-111	6642367	2253771079
6659	09:19:43.088	00:00:06.658	399	-1024	-768	-1	-1	-1	-1	4	-1024	-768	-1	-1	-1	-1	4		0	0						Fix_sw.jpg	0	880	547	72	111				0	Content		-72	-111	6658992	2253787704
6676	09:19:43.105	00:00:06.675	400	-1024	-768	-1	-1	-1	-1	4	-1024	-768	-1	-1	-1	-1	4		0	0						Fix_sw.jpg	0	880	547	72	111				0	Content		-72	-111	6675613	2253804325
6693	09:19:43.122	00:00:06.692	401	-1024	-768	-1	-1	-1	-1	4	-1024	-768	-1	-1	-1	-1	4		0	0						Fix_sw.jpg	0	880	547	72	111				0	Content		-72	-111	6692696	2253821408
6709	09:19:43.138	00:00:06.709	402	-1024	-768	-1	-1	-1	-1	4	-1024	-768	-1	-1	-1	-1	4		0	0						Fix_sw.jpg	0	880	547	72	111				0	Content		-72	-111	6709364	2253838076
6726	09:19:43.155	00:00:06.726	403	-1024	-768	-1	-1	-1	-1	4	-1024	-768	-1	-1	-1	-1	4		0	0						Fix_sw.jpg	0	880	547	72	111				0	Content		-72	-111	6726031	2253854743
6743	09:19:43.172	00:00:06.743	404	-1024	-768	-1	-1	-1	-1	4	-1024	-768	-1	-1	-1	-1	4		0	0						Fix_sw.jpg	0	880	547	72	111				0	Content		-72	-111	6743484	2253872196
6761	09:19:43.190	00:00:06.760	405	-1024	-768	-1	-1	-1	-1	4	-1024	-768	-1	-1	-1	-1	4		0	0						Fix_sw.jpg	0	880	547	72	111				0	Content		-72	-111	6760859	2253889571
6777	09:19:43.206	00:00:06.776	406	-1024	-768	-1	-1	-1	-1	4	-1024	-768	-1	-1	-1	-1	4		0	0						Fix_sw.jpg	0	880	547	72	111				0	Content		-72	-111	6776545	2253905257
6793	09:19:43.222	00:00:06.793	407	-1024	-768	-1	-1	-1	-1	4	-1024	-768	-1	-1	-1	-1	4		0	0						Fix_sw.jpg	0	880	547	72	111				0	Content		-72	-111	6793212	2253921924
6810	09:19:43.239	00:00:06.809	408	-1024	-768	-1	-1	-1	-1	4	-1024	-768	-1	-1	-1	-1	4		0	0						Fix_sw.jpg	0	880	547	72	111				0	Content		-72	-111	6809550	2253938262
6826	09:19:43.255	00:00:06.826	409	-1024	-768	-1	-1	-1	-1	4	-1024	-768	-1	-1	-1	-1	4		0	0						Fix_sw.jpg	0	880	547	72	111				0	Content		-72	-111	6826218	2253954930
6843	09:19:43.272	00:00:06.842	410	-1024	-768	-1	-1	-1	-1	4	-1024	-768	-1	-1	-1	-1	4		0	0						Fix_sw.jpg	0	880	547	72	111				0	Content		-72	-111	6842885	2253971597
6859	09:19:43.288	00:00:06.858	411	-1024	-768	-1	-1	-1	-1	4	-1024	-768	-1	-1	-1	-1	4		0	0						Fix_sw.jpg	0	880	547	72	111				0	Content		-72	-111	6858852	2253987564
6876	09:19:43.305	00:00:06.875	412	-1024	-768	-1	-1	-1	-1	4	-1024	-768	-1	-1	-1	-1	4		0	0						Fix_sw.jpg	0	880	547	72	111				0	Content		-72	-111	6875533	2254004245
6892	09:19:43.321	00:00:06.892	413	-1024	-768	-1	-1	-1	-1	4	-1024	-768	-1	-1	-1	-1	4		0	0						Fix_sw.jpg	0	880	547	72	111				0	Content		-72	-111	6892221	2254020933
6909	09:19:43.338	00:00:06.909	414	-1024	-768	-1	-1	-1	-1	4	-1024	-768	-1	-1	-1	-1	4		0	0						Fix_sw.jpg	0	880	547	72	111				0	Content		-72	-111	6909054	2254037766
6926	09:19:43.355	00:00:06.925	415	-1024	-768	-1	-1	-1	-1	4	-1024	-768	-1	-1	-1	-1	4		0	0						Fix_sw.jpg	0	880	547	72	111				0	Content		-72	-111	6925721	2254054433
6942	09:19:43.371	00:00:06.942	416	-1024	-768	-1	-1	-1	-1	4	-1024	-768	-1	-1	-1	-1	4		0	0						Fix_sw.jpg	0	880	547	72	111				0	Content		-72	-111	6942389	2254071101
6959	09:19:43.388	00:00:06.959	417	-1024	-768	-1	-1	-1	-1	4	-1024	-768	-1	-1	-1	-1	4		0	0						Fix_sw.jpg	0	880	547	72	111				0	Content		-72	-111	6959352	2254088064
6977	09:19:43.406	00:00:06.976	418	-1024	-768	-1	-1	-1	-1	4	-1024	-768	-1	-1	-1	-1	4		0	0						Fix_sw.jpg	0	880	547	72	111				0	Content		-72	-111	6976716	2254105428
6993	09:19:43.422	00:00:06.992	419	-1024	-768	-1	-1	-1	-1	4	-1024	-768	-1	-1	-1	-1	4		0	0						Fix_sw.jpg	0	880	547	72	111				0	Content		-72	-111	6992874	2254121586
7010	09:19:43.439	00:00:07.009	420	-1024	-768	-1	-1	-1	-1	4	-1024	-768	-1	-1	-1	-1	4		0	0						Fix_sw.jpg	0	880	547	72	111				0	Content		-72	-111	7009542	2254138254
7026	09:19:43.455	00:00:07.025	421	-1024	-768	-1	-1	-1	-1	4	-1024	-768	-1	-1	-1	-1	4		0	0						Fix_sw.jpg	0	880	547	72	111				0	Content		-72	-111	7025865	2254154577
7043	09:19:43.472	00:00:07.042	422	-1024	-768	-1	-1	-1	-1	4	-1024	-768	-1	-1	-1	-1	4		0	0						Fix_sw.jpg	0	880	547	72	111				0	Content		-72	-111	7042532	2254171244
7059	09:19:43.488	00:00:07.058	423	-1024	-768	-1	-1	-1	-1	4	-1024	-768	-1	-1	-1	-1	4		0	0						Fix_sw.jpg	0	880	547	72	111				0	Content		-72	-111	7058811	2254187523
7076	09:19:43.505	00:00:07.075	424	-1024	-768	-1	-1	-1	-1	4	-1024	-768	-1	-1	-1	-1	4		0	0						Fix_sw.jpg	0	880	547	72	111				0	Content		-72	-111	7075559	2254204271
7092	09:19:43.521	00:00:07.092	425	-1024	-768	-1	-1	-1	-1	4	-1024	-768	-1	-1	-1	-1	4		0	0						Fix_sw.jpg	0	880	547	72	111				0	Content		-72	-111	7092188	2254220900
7109	09:19:43.538	00:00:07.108	426	-1024	-768	-1	-1	-1	-1	4	-1024	-768	-1	-1	-1	-1	4		0	0						Fix_sw.jpg	0	880	547	72	111				0	Content		-72	-111	7108856	2254237568
7125	09:19:43.554	00:00:07.125	427	-1024	-768	-1	-1	-1	-1	4	-1024	-768	-1	-1	-1	-1	4		0	0						Fix_sw.jpg	0	880	547	72	111				0	Content		-72	-111	7125438	2254254150
7142	09:19:43.571	00:00:07.142	428	-1024	-768	-1	-1	-1	-1	4	-1024	-768	-1	-1	-1	-1	4		0	0						Fix_sw.jpg	0	880	547	72	111				0	Content		-72	-111	7142053	2254270765
7159	09:19:43.588	00:00:07.159	429	-1024	-768	-1	-1	-1	-1	4	-1024	-768	-1	-1	-1	-1	4		0	0						Fix_sw.jpg	0	880	547	72	111				0	Content		-72	-111	7159139	2254287851
7176	09:19:43.605	00:00:07.175	430	-1024	-768	-1	-1	-1	-1	4	-1024	-768	-1	-1	-1	-1	4		0	0						Fix_sw.jpg	0	880	547	72	111				0	Content		-72	-111	7175807	2254304519
7192	09:19:43.621	00:00:07.192	431	-1024	-768	-1	-1	-1	-1	4	-1024	-768	-1	-1	-1	-1	4		0	0						Fix_sw.jpg	0	880	547	72	111				0	Content		-72	-111	7192475	2254321187
7210	09:19:43.639	00:00:07.209	432	-1024	-768	-1	-1	-1	-1	4	-1024	-768	-1	-1	-1	-1	4		0	0						Fix_sw.jpg	0	880	547	72	111				0	Content		-72	-111	7209925	2254338637
7227	09:19:43.656	00:00:07.227	433	-1024	-768	-1	-1	-1	-1	4	-1024	-768	-1	-1	-1	-1	4		0	0						Fix_sw.jpg	0	880	547	72	111				0	Content		-72	-111	7227297	2254356009
7243	09:19:43.672	00:00:07.242	434	-1024	-768	-1	-1	-1	-1	4	-1024	-768	-1	-1	-1	-1	4		0	0						Fix_sw.jpg	0	880	547	72	111				0	Content		-72	-111	7242985	2254371697
7260	09:19:43.689	00:00:07.259	435	-1024	-768	-1	-1	-1	-1	4	-1024	-768	-1	-1	-1	-1	4		0	0						Fix_sw.jpg	0	880	547	72	111				0	Content		-72	-111	7259652	2254388364
7276	09:19:43.705	00:00:07.275	436	-1024	-768	-1	-1	-1	-1	4	-1024	-768	-1	-1	-1	-1	4		0	0						Fix_sw.jpg	0	880	547	72	111				0	Content		-72	-111	7275992	2254404704
7293	09:19:43.722	00:00:07.292	437	-1024	-768	-1	-1	-1	-1	4	-1024	-768	-1	-1	-1	-1	4		0	0						Fix_sw.jpg	0	880	547	72	111				0	Content		-72	-111	7292660	2254421372
7309	09:19:43.738	00:00:07.309	438	-1024	-768	-1	-1	-1	-1	4	-1024	-768	-1	-1	-1	-1	4		0	0						Fix_sw.jpg	0	880	547	72	111				0	Content		-72	-111	7309328	2254438040
7325	09:19:43.754	00:00:07.325	439	-1024	-768	-1	-1	-1	-1	4	-1024	-768	-1	-1	-1	-1	4		0	0						Fix_sw.jpg	0	880	547	72	111				0	Content		-72	-111	7325415	2254454127
7342	09:19:43.771	00:00:07.341	440	-1024	-768	-1	-1	-1	-1	4	-1024	-768	-1	-1	-1	-1	4		0	0						Fix_sw.jpg	0	880	547	72	111				0	Content		-72	-111	7341967	2254470679
7359	09:19:43.788	00:00:07.358	441	-1024	-768	-1	-1	-1	-1	4	-1024	-768	-1	-1	-1	-1	4		0	0						Fix_sw.jpg	0	880	547	72	111				0	Content		-72	-111	7358664	2254487376
7375	09:19:43.804	00:00:07.375	442	-1024	-768	-1	-1	-1	-1	4	-1024	-768	-1	-1	-1	-1	4		0	0						Fix_sw.jpg	0	880	547	72	111				0	Content		-72	-111	7375497	2254504209
7392	09:19:43.821	00:00:07.392	443	-1024	-768	-1	-1	-1	-1	4	-1024	-768	-1	-1	-1	-1	4		0	0						Fix_sw.jpg	0	880	547	72	111				0	Content		-72	-111	7392165	2254520877
7409	09:19:43.838	00:00:07.408	444	-1024	-768	-1	-1	-1	-1	4	-1024	-768	-1	-1	-1	-1	4		0	0						Fix_sw.jpg	0	880	547	72	111				0	Content		-72	-111	7408833	2254537545
7424	09:19:43.853																				ImageEnd	16	0	0	Fix_sw.jpg
7426	09:19:43.855	00:00:07.425	445	-1024	-768	-1	-1	-1	-1	4	-1024	-768	-1	-1	-1	-1	4		0	0						No media	0	1024	768	0	0				0	Content		0	0	7425783	2254554495
7443	09:19:43.872	00:00:07.443	446	-1024	-768	-1	-1	-1	-1	4	-1024	-768	-1	-1	-1	-1	4		0	0						No media	0	1024	768	0	0				0	Content		0	0	7443158	2254571870
7447	09:19:43.876																				ImageStart	8	0	0	StimuliFarbe_gruen_rot.png
7459	09:19:43.888	00:00:07.459	447	-1024	-768	-1	-1	-1	-1	4	-1024	-768	-1	-1	-1	-1	4		0	0						StimuliFarbe_gruen_rot.png	0	880	547	72	111				0	Content		-72	-111	7459221	2254587933
7476	09:19:43.905	00:00:07.475	448	-1024	-768	-1	-1	-1	-1	4	-1024	-768	-1	-1	-1	-1	4		0	0						StimuliFarbe_gruen_rot.png	0	880	547	72	111				0	Content		-72	-111	7475889	2254604601
7492	09:19:43.921	00:00:07.492	449	-1024	-768	-1	-1	-1	-1	4	-1024	-768	-1	-1	-1	-1	4		0	0						StimuliFarbe_gruen_rot.png	0	880	547	72	111				0	Content		-72	-111	7492212	2254620924
7509	09:19:43.938	00:00:07.508	450	-1024	-768	-1	-1	-1	-1	4	-1024	-768	-1	-1	-1	-1	4		0	0						StimuliFarbe_gruen_rot.png	0	880	547	72	111				0	Content		-72	-111	7508880	2254637592
7525	09:19:43.954	00:00:07.525	451	-1024	-768	-1	-1	-1	-1	4	-1024	-768	-1	-1	-1	-1	4		0	0						StimuliFarbe_gruen_rot.png	0	880	547	72	111				0	Content		-72	-111	7525280	2254653992
7542	09:19:43.971	00:00:07.541	452	-1024	-768	-1	-1	-1	-1	4	-1024	-768	-1	-1	-1	-1	4		0	0						StimuliFarbe_gruen_rot.png	0	880	547	72	111				0	Content		-72	-111	7541906	2254670618
7559	09:19:43.988	00:00:07.558	453	-1024	-768	-1	-1	-1	-1	4	-1024	-768	-1	-1	-1	-1	4		0	0						StimuliFarbe_gruen_rot.png	0	880	547	72	111				0	Content		-72	-111	7558533	2254687245
7575	09:19:44.004	00:00:07.575	454	-1024	-768	-1	-1	-1	-1	4	-1024	-768	-1	-1	-1	-1	4		0	0						StimuliFarbe_gruen_rot.png	0	880	547	72	111				0	Content		-72	-111	7575201	2254703913
7592	09:19:44.021	00:00:07.591	455	-1024	-768	-1	-1	-1	-1	4	-1024	-768	-1	-1	-1	-1	4		0	0						StimuliFarbe_gruen_rot.png	0	880	547	72	111				0	Content		-72	-111	7591778	2254720490
7608	09:19:44.037	00:00:07.608	456	-1024	-768	-1	-1	-1	-1	4	-1024	-768	-1	-1	-1	-1	4		0	0						StimuliFarbe_gruen_rot.png	0	880	547	72	111				0	Content		-72	-111	7608402	2254737114
7625	09:19:44.054	00:00:07.625	457	-1024	-768	-1	-1	-1	-1	4	-1024	-768	-1	-1	-1	-1	4		0	0						StimuliFarbe_gruen_rot.png	0	880	547	72	111				0	Content		-72	-111	7625486	2254754198
7642	09:19:44.071	00:00:07.642	458	-1024	-768	-1	-1	-1	-1	4	-1024	-768	-1	-1	-1	-1	4		0	0						StimuliFarbe_gruen_rot.png	0	880	547	72	111				0	Content		-72	-111	7642154	2254770866
7659	09:19:44.088	00:00:07.658	459	-1024	-768	-1	-1	-1	-1	4	-1024	-768	-1	-1	-1	-1	4		0	0						StimuliFarbe_gruen_rot.png	0	880	547	72	111				0	Content		-72	-111	7658821	2254787533
7676	09:19:44.105	00:00:07.676	460	-1024	-768	-1	-1	-1	-1	4	-1024	-768	-1	-1	-1	-1	4		0	0						StimuliFarbe_gruen_rot.png	0	880	547	72	111				0	Content		-72	-111	7676273	2254804985
7694	09:19:44.123	00:00:07.693	461	-1024	-768	-1	-1	-1	-1	4	-1024	-768	-1	-1	-1	-1	4		0	0						StimuliFarbe_gruen_rot.png	0	880	547	72	111				0	Content		-72	-111	7693644	2254822356
7709	09:19:44.138	00:00:07.709	462	-1024	-768	-1	-1	-1	-1	4	-1024	-768	-1	-1	-1	-1	4		0	0						StimuliFarbe_gruen_rot.png	0	880	547	72	111				0	Content		-72	-111	7709330	2254838042
7726	09:19:44.155	00:00:07.725	463	-1024	-768	-1	-1	-1	-1	4	-1024	-768	-1	-1	-1	-1	4		0	0						StimuliFarbe_gruen_rot.png	0	880	547	72	111				0	Content		-72	-111	7725998	2254854710
7742	09:19:44.171	00:00:07.742	464	-1024	-768	-1	-1	-1	-1	4	-1024	-768	-1	-1	-1	-1	4		0	0						StimuliFarbe_gruen_rot.png	0	880	547	72	111				0	Content		-72	-111	7742337	2254871049
7759	09:19:44.188	00:00:07.759	465	-1024	-768	-1	-1	-1	-1	4	-1024	-768	-1	-1	-1	-1	4		0	0						StimuliFarbe_gruen_rot.png	0	880	547	72	111				0	Content		-72	-111	7759004	2254887716
7776	09:19:44.205	00:00:07.775	466	-1024	-768	-1	-1	-1	-1	4	-1024	-768	-1	-1	-1	-1	4		0	0						StimuliFarbe_gruen_rot.png	0	880	547	72	111				0	Content		-72	-111	7775672	2254904384
7792	09:19:44.221	00:00:07.791	467	-1024	-768	-1	-1	-1	-1	4	-1024	-768	-1	-1	-1	-1	4		0	0						StimuliFarbe_gruen_rot.png	0	880	547	72	111				0	Content		-72	-111	7791762	2254920474
7808	09:19:44.237	00:00:07.808	468	-1024	-768	-1	-1	-1	-1	4	-1024	-768	-1	-1	-1	-1	4		0	0						StimuliFarbe_gruen_rot.png	0	880	547	72	111				0	Content		-72	-111	7808439	2254937151
7825	09:19:44.254	00:00:07.825	469	-1024	-768	-1	-1	-1	-1	4	-1024	-768	-1	-1	-1	-1	4		0	0						StimuliFarbe_gruen_rot.png	0	880	547	72	111				0	Content		-72	-111	7825005	2254953717
7842	09:19:44.271	00:00:07.841	470	-1024	-768	-1	-1	-1	-1	4	-1024	-768	-1	-1	-1	-1	4		0	0						StimuliFarbe_gruen_rot.png	0	880	547	72	111				0	Content		-72	-111	7841844	2254970556
7859	09:19:44.288	00:00:07.858	471	-1024	-768	-1	-1	-1	-1	4	-1024	-768	-1	-1	-1	-1	4		0	0						StimuliFarbe_gruen_rot.png	0	880	547	72	111				0	Content		-72	-111	7858512	2254987224
7875	09:19:44.304	00:00:07.875	472	-1024	-768	-1	-1	-1	-1	4	-1024	-768	-1	-1	-1	-1	4		0	0						StimuliFarbe_gruen_rot.png	0	880	547	72	111				0	Content		-72	-111	7875179	2255003891
7892	09:19:44.321	00:00:07.892	473	-1024	-768	-1	-1	-1	-1	4	-1024	-768	-1	-1	-1	-1	4		0	0						StimuliFarbe_gruen_rot.png	0	880	547	72	111				0	Content		-72	-111	7892146	2255020858
7910	09:19:44.339	00:00:07.909	474	-1024	-768	-1	-1	-1	-1	4	-1024	-768	-1	-1	-1	-1	4		0	0						StimuliFarbe_gruen_rot.png	0	880	547	72	111				0	Content		-72	-111	7909504	2255038216
7926	09:19:44.355	00:00:07.925	475	-1024	-768	-1	-1	-1	-1	4	-1024	-768	-1	-1	-1	-1	4		0	0						StimuliFarbe_gruen_rot.png	0	880	547	72	111				0	Content		-72	-111	7925566	2255054278
7942	09:19:44.371	00:00:07.942	476	-1024	-768	-1	-1	-1	-1	4	-1024	-768	-1	-1	-1	-1	4		0	0						StimuliFarbe_gruen_rot.png	0	880	547	72	111				0	Content		-72	-111	7942234	2255070946
7959	09:19:44.388	00:00:07.958	477	-1024	-768	-1	-1	-1	-1	4	-1024	-768	-1	-1	-1	-1	4		0	0						StimuliFarbe_gruen_rot.png	0	880	547	72	111				0	Content		-72	-111	7958557	2255087269
7975	09:19:44.404	00:00:07.975	478	-1024	-768	-1	-1	-1	-1	4	-1024	-768	-1	-1	-1	-1	4		0	0						StimuliFarbe_gruen_rot.png	0	880	547	72	111				0	Content		-72	-111	7975225	2255103937
7992	09:19:44.421	00:00:07.991	479	-1024	-768	-1	-1	-1	-1	4	-1024	-768	-1	-1	-1	-1	4		0	0						StimuliFarbe_gruen_rot.png	0	880	547	72	111				0	Content		-72	-111	7991626	2255120338
8008	09:19:44.437	00:00:08.008	480	-1024	-768	-1	-1	-1	-1	4	-1024	-768	-1	-1	-1	-1	4		0	0						StimuliFarbe_gruen_rot.png	0	880	547	72	111				0	Content		-72	-111	8008250	2255136962
8025	09:19:44.454	00:00:08.024	481	-1024	-768	-1	-1	-1	-1	4	-1024	-768	-1	-1	-1	-1	4		0	0						StimuliFarbe_gruen_rot.png	0	880	547	72	111				0	Content		-72	-111	8024896	2255153608
8042	09:19:44.471	00:00:08.041	482	-1024	-768	-1	-1	-1	-1	4	-1024	-768	-1	-1	-1	-1	4		0	0						StimuliFarbe_gruen_rot.png	0	880	547	72	111				0	Content		-72	-111	8041563	2255170275
8058	09:19:44.487	00:00:08.058	483	-1024	-768	-1	-1	-1	-1	4	-1024	-768	-1	-1	-1	-1	4		0	0						StimuliFarbe_gruen_rot.png	0	880	547	72	111				0	Content		-72	-111	8058122	2255186834
8075	09:19:44.504	00:00:08.074	484	-1024	-768	-1	-1	-1	-1	4	-1024	-768	-1	-1	-1	-1	4		0	0						StimuliFarbe_gruen_rot.png	0	880	547	72	111				0	Content		-72	-111	8074868	2255203580
8092	09:19:44.521	00:00:08.091	485	-1024	-768	-1	-1	-1	-1	4	-1024	-768	-1	-1	-1	-1	4		0	0						StimuliFarbe_gruen_rot.png	0	880	547	72	111				0	Content		-72	-111	8091993	2255220705
8109	09:19:44.538	00:00:08.109	486	-1024	-768	-1	-1	-1	-1	4	-1024	-768	-1	-1	-1	-1	4		0	0						StimuliFarbe_gruen_rot.png	0	880	547	72	111				0	Content		-72	-111	8109367	2255238079
8126	09:19:44.555	00:00:08.126	487	-1024	-768	-1	-1	-1	-1	4	-1024	-768	-1	-1	-1	-1	4		0	0						StimuliFarbe_gruen_rot.png	0	880	547	72	111				0	Content		-72	-111	8126035	2255254747
8142	09:19:44.571	00:00:08.142	488	-1024	-768	-1	-1	-1	-1	4	-1024	-768	-1	-1	-1	-1	4		0	0						StimuliFarbe_gruen_rot.png	0	880	547	72	111				0	Content		-72	-111	8142076	2255270788
8159	09:19:44.588	00:00:08.158	489	-1024	-768	-1	-1	-1	-1	4	-1024	-768	-1	-1	-1	-1	4		0	0						StimuliFarbe_gruen_rot.png	0	880	547	72	111				0	Content		-72	-111	8158743	2255287455
8175	09:19:44.604	00:00:08.174	490	-1024	-768	-1	-1	-1	-1	4	-1024	-768	-1	-1	-1	-1	4		0	0						StimuliFarbe_gruen_rot.png	0	880	547	72	111				0	Content		-72	-111	8174737	2255303449
8191	09:19:44.620	00:00:08.191	491	-1024	-768	-1	-1	-1	-1	4	-1024	-768	-1	-1	-1	-1	4		0	0						StimuliFarbe_gruen_rot.png	0	880	547	72	111				0	Content		-72	-111	8191362	2255320074
8208	09:19:44.637	00:00:08.208	492	-1024	-768	-1	-1	-1	-1	4	-1024	-768	-1	-1	-1	-1	4		0	0						StimuliFarbe_gruen_rot.png	0	880	547	72	111				0	Content		-72	-111	8208048	2255336760
8225	09:19:44.654	00:00:08.224	493	-1024	-768	-1	-1	-1	-1	4	-1024	-768	-1	-1	-1	-1	4		0	0						StimuliFarbe_gruen_rot.png	0	880	547	72	111				0	Content		-72	-111	8224716	2255353428
8241	09:19:44.670	00:00:08.241	494	-1024	-768	-1	-1	-1	-1	4	-1024	-768	-1	-1	-1	-1	4		0	0						StimuliFarbe_gruen_rot.png	0	880	547	72	111				0	Content		-72	-111	8241384	2255370096
8258	09:19:44.687	00:00:08.258	495	-1024	-768	-1	-1	-1	-1	4	-1024	-768	-1	-1	-1	-1	4		0	0						StimuliFarbe_gruen_rot.png	0	880	547	72	111				0	Content		-72	-111	8258164	2255386876
8275	09:19:44.704	00:00:08.274	496	-1024	-768	-1	-1	-1	-1	4	-1024	-768	-1	-1	-1	-1	4		0	0						StimuliFarbe_gruen_rot.png	0	880	547	72	111				0	Content		-72	-111	8274733	2255403445
8292	09:19:44.721	00:00:08.291	497	-1024	-768	-1	-1	-1	-1	4	-1024	-768	-1	-1	-1	-1	4		0	0						StimuliFarbe_gruen_rot.png	0	880	547	72	111				0	Content		-72	-111	8291567	2255420279
8308	09:19:44.737	00:00:08.308	498	-1024	-768	-1	-1	-1	-1	4	-1024	-768	-1	-1	-1	-1	4		0	0						StimuliFarbe_gruen_rot.png	0	880	547	72	111				0	Content		-72	-111	8308235	2255436947
8325	09:19:44.754	00:00:08.324	499	-1024	-768	-1	-1	-1	-1	4	-1024	-768	-1	-1	-1	-1	4		0	0						StimuliFarbe_gruen_rot.png	0	880	547	72	111				0	Content		-72	-111	8324902	2255453614
8342	09:19:44.771	00:00:08.341	500	-1024	-768	-1	-1	-1	-1	4	-1024	-768	-1	-1	-1	-1	4		0	0						StimuliFarbe_gruen_rot.png	0	880	547	72	111				0	Content		-72	-111	8341887	2255470599
8359	09:19:44.788	00:00:08.358	501	-1024	-768	-1	-1	-1	-1	4	-1024	-768	-1	-1	-1	-1	4		0	0						StimuliFarbe_gruen_rot.png	0	880	547	72	111				0	Content		-72	-111	8358555	2255487267
8375	09:19:44.804	00:00:08.375	502	-1024	-768	-1	-1	-1	-1	4	-1024	-768	-1	-1	-1	-1	4		0	0						StimuliFarbe_gruen_rot.png	0	880	547	72	111				0	Content		-72	-111	8375222	2255503934
8393	09:19:44.822	00:00:08.392	503	-1024	-768	-1	-1	-1	-1	4	-1024	-768	-1	-1	-1	-1	4		0	0						StimuliFarbe_gruen_rot.png	0	880	547	72	111				0	Content		-72	-111	8392537	2255521249
8409	09:19:44.838	00:00:08.409	504	-1024	-768	-1	-1	-1	-1	4	-1024	-768	-1	-1	-1	-1	4		0	0						StimuliFarbe_gruen_rot.png	0	880	547	72	111				0	Content		-72	-111	8409205	2255537917
8426	09:19:44.855	00:00:08.426	505	-1024	-768	-1	-1	-1	-1	4	-1024	-768	-1	-1	-1	-1	4		0	0						StimuliFarbe_gruen_rot.png	0	880	547	72	111				0	Content		-72	-111	8426474	2255555186
8441	09:19:44.870	00:00:08.441	506	-1024	-768	-1	-1	-1	-1	4	-1024	-768	-1	-1	-1	-1	4		0	0						StimuliFarbe_gruen_rot.png	0	880	547	72	111				0	Content		-72	-111	8441344	2255570056
8458	09:19:44.887	00:00:08.457	507	-1024	-768	-1	-1	-1	-1	4	-1024	-768	-1	-1	-1	-1	4		0	0						StimuliFarbe_gruen_rot.png	0	880	547	72	111				0	Content		-72	-111	8457970	2255586682
8475	09:19:44.904	00:00:08.474	508	-1024	-768	-1	-1	-1	-1	4	-1024	-768	-1	-1	-1	-1	4		0	0						StimuliFarbe_gruen_rot.png	0	880	547	72	111				0	Content		-72	-111	8474638	2255603350
8491	09:19:44.920	00:00:08.491	509	-1024	-768	-1	-1	-1	-1	4	-1024	-768	-1	-1	-1	-1	4		0	0						StimuliFarbe_gruen_rot.png	0	880	547	72	111				0	Content		-72	-111	8491308	2255620020
8508	09:19:44.937	00:00:08.507	510	-1024	-768	-1	-1	-1	-1	4	-1024	-768	-1	-1	-1	-1	4		0	0						StimuliFarbe_gruen_rot.png	0	880	547	72	111				0	Content		-72	-111	8507976	2255636688
8525	09:19:44.954	00:00:08.524	511	-1024	-768	-1	-1	-1	-1	4	-1024	-768	-1	-1	-1	-1	4		0	0						StimuliFarbe_gruen_rot.png	0	880	547	72	111				0	Content		-72	-111	8524644	2255653356
8541	09:19:44.970	00:00:08.541	512	-1024	-768	-1	-1	-1	-1	4	-1024	-768	-1	-1	-1	-1	4		0	0						StimuliFarbe_gruen_rot.png	0	880	547	72	111				0	Content		-72	-111	8541281	2255669993
8558	09:19:44.987	00:00:08.557	513	-1024	-768	-1	-1	-1	-1	4	-1024	-768	-1	-1	-1	-1	4		0	0						StimuliFarbe_gruen_rot.png	0	880	547	72	111				0	Content		-72	-111	8557837	2255686549
8574	09:19:45.003	00:00:08.574	514	-1024	-768	-1	-1	-1	-1	4	-1024	-768	-1	-1	-1	-1	4		0	0						StimuliFarbe_gruen_rot.png	0	880	547	72	111				0	Content		-72	-111	8574460	2255703172
8592	09:19:45.021	00:00:08.591	515	-1024	-768	-1	-1	-1	-1	4	-1024	-768	-1	-1	-1	-1	4		0	0						StimuliFarbe_gruen_rot.png	0	880	547	72	111				0	Content		-72	-111	8591709	2255720421
8609	09:19:45.038	00:00:08.609	516	-1024	-768	-1	-1	-1	-1	4	-1024	-768	-1	-1	-1	-1	4		0	0						StimuliFarbe_gruen_rot.png	0	880	547	72	111				0	Content		-72	-111	8609021	2255737733
8626	09:19:45.055	00:00:08.625	517	-1024	-768	-1	-1	-1	-1	4	-1024	-768	-1	-1	-1	-1	4		0	0						StimuliFarbe_gruen_rot.png	0	880	547	72	111				0	Content		-72	-111	8625689	2255754401
8642	09:19:45.071	00:00:08.641	518	-1024	-768	-1	-1	-1	-1	4	-1024	-768	-1	-1	-1	-1	4		0	0						StimuliFarbe_gruen_rot.png	0	880	547	72	111				0	Content		-72	-111	8641760	2255770472
8658	09:19:45.087	00:00:08.658	519	-1024	-768	-1	-1	-1	-1	4	-1024	-768	-1	-1	-1	-1	4		0	0						StimuliFarbe_gruen_rot.png	0	880	547	72	111				0	Content		-72	-111	8658427	2255787139
8675	09:19:45.104	00:00:08.674	520	-1024	-768	-1	-1	-1	-1	4	-1024	-768	-1	-1	-1	-1	4		0	0						StimuliFarbe_gruen_rot.png	0	880	547	72	111				0	Content		-72	-111	8674894	2255803606
8692	09:19:45.121	00:00:08.691	521	-1024	-768	-1	-1	-1	-1	4	-1024	-768	-1	-1	-1	-1	4		0	0						StimuliFarbe_gruen_rot.png	0	880	547	72	111				0	Content		-72	-111	8691562	2255820274
8708	09:19:45.137	00:00:08.708	522	-1024	-768	-1	-1	-1	-1	4	-1024	-768	-1	-1	-1	-1	4		0	0						StimuliFarbe_gruen_rot.png	0	880	547	72	111				0	Content		-72	-111	8708229	2255836941
8725	09:19:45.154	00:00:08.724	523	-1024	-768	-1	-1	-1	-1	4	-1024	-768	-1	-1	-1	-1	4		0	0						StimuliFarbe_gruen_rot.png	0	880	547	72	111				0	Content		-72	-111	8724720	2255853432
8741	09:19:45.170	00:00:08.741	524	-1024	-768	-1	-1	-1	-1	4	-1024	-768	-1	-1	-1	-1	4		0	0						StimuliFarbe_gruen_rot.png	0	880	547	72	111				0	Content		-72	-111	8741388	2255870100
8758	09:19:45.187	00:00:08.758	525	-1024	-768	-1	-1	-1	-1	4	-1024	-768	-1	-1	-1	-1	4		0	0						StimuliFarbe_gruen_rot.png	0	880	547	72	111				0	Content		-72	-111	8758055	2255886767
8775	09:19:45.204	00:00:08.774	526	-1024	-768	-1	-1	-1	-1	4	-1024	-768	-1	-1	-1	-1	4		0	0						StimuliFarbe_gruen_rot.png	0	880	547	72	111				0	Content		-72	-111	8774623	2255903335
8791	09:19:45.220	00:00:08.791	527	-1024	-768	-1	-1	-1	-1	4	-1024	-768	-1	-1	-1	-1	4		0	0						StimuliFarbe_gruen_rot.png	0	880	547	72	111				0	Content		-72	-111	8791291	2255920003
8808	09:19:45.237	00:00:08.807	528	-1024	-768	-1	-1	-1	-1	4	-1024	-768	-1	-1	-1	-1	4		0	0						StimuliFarbe_gruen_rot.png	0	880	547	72	111				0	Content		-72	-111	8807959	2255936671
8824	09:19:45.253	00:00:08.824	529	-1024	-768	-1	-1	-1	-1	4	-1024	-768	-1	-1	-1	-1	4		0	0						StimuliFarbe_gruen_rot.png	0	880	547	72	111				0	Content		-72	-111	8824377	2255953089
8841	09:19:45.270	00:00:08.840	530	-1024	-768	-1	-1	-1	-1	4	-1024	-768	-1	-1	-1	-1	4		0	0						StimuliFarbe_gruen_rot.png	0	880	547	72	111				0	Content		-72	-111	8840946	2255969658
8858	09:19:45.287	00:00:08.857	531	-1024	-768	-1	-1	-1	-1	4	-1024	-768	-1	-1	-1	-1	4		0	0						StimuliFarbe_gruen_rot.png	0	880	547	72	111				0	Content		-72	-111	8857826	2255986538
8874	09:19:45.303	00:00:08.874	532	-1024	-768	-1	-1	-1	-1	4	-1024	-768	-1	-1	-1	-1	4		0	0						StimuliFarbe_gruen_rot.png	0	880	547	72	111				0	Content		-72	-111	8874493	2256003205
8891	09:19:45.320	00:00:08.891	533	-1024	-768	-1	-1	-1	-1	4	-1024	-768	-1	-1	-1	-1	4		0	0						StimuliFarbe_gruen_rot.png	0	880	547	72	111				0	Content		-72	-111	8891161	2256019873
8908	09:19:45.337	00:00:08.908	534	-1024	-768	-1	-1	-1	-1	4	-1024	-768	-1	-1	-1	-1	4		0	0						StimuliFarbe_gruen_rot.png	0	880	547	72	111				0	Content		-72	-111	8908189	2256036901
8925	09:19:45.354	00:00:08.924	535	-1024	-768	-1	-1	-1	-1	4	-1024	-768	-1	-1	-1	-1	4		0	0						StimuliFarbe_gruen_rot.png	0	880	547	72	111				0	Content		-72	-111	8924856	2256053568
8942	09:19:45.371	00:00:08.941	536	-1024	-768	-1	-1	-1	-1	4	-1024	-768	-1	-1	-1	-1	4		0	0						StimuliFarbe_gruen_rot.png	0	880	547	72	111				0	Content		-72	-111	8941524	2256070236
8959	09:19:45.388	00:00:08.958	537	-1024	-768	-1	-1	-1	-1	4	-1024	-768	-1	-1	-1	-1	4		0	0						StimuliFarbe_gruen_rot.png	0	880	547	72	111				0	Content		-72	-111	8958880	2256087592
8976	09:19:45.405	00:00:08.975	538	-1024	-768	-1	-1	-1	-1	4	-1024	-768	-1	-1	-1	-1	4		0	0						StimuliFarbe_gruen_rot.png	0	880	547	72	111				0	Content		-72	-111	8975548	2256104260
8993	09:19:45.422	00:00:08.992	539	-1024	-768	-1	-1	-1	-1	4	-1024	-768	-1	-1	-1	-1	4		0	0						StimuliFarbe_gruen_rot.png	0	880	547	72	111				0	Content		-72	-111	8992816	2256121528
9008	09:19:45.437	00:00:09.007	540	-1024	-768	-1	-1	-1	-1	4	-1024	-768	-1	-1	-1	-1	4		0	0						StimuliFarbe_gruen_rot.png	0	880	547	72	111				0	Content		-72	-111	9007566	2256136278
9024	09:19:45.453	00:00:09.024	541	-1024	-768	-1	-1	-1	-1	4	-1024	-768	-1	-1	-1	-1	4		0	0						StimuliFarbe_gruen_rot.png	0	880	547	72	111				0	Content		-72	-111	9024254	2256152966
9041	09:19:45.470	00:00:09.040	542	-1024	-768	-1	-1	-1	-1	4	-1024	-768	-1	-1	-1	-1	4		0	0						StimuliFarbe_gruen_rot.png	0	880	547	72	111				0	Content		-72	-111	9040921	2256169633
9058	09:19:45.487	00:00:09.057	543	-1024	-768	-1	-1	-1	-1	4	-1024	-768	-1	-1	-1	-1	4		0	0						StimuliFarbe_gruen_rot.png	0	880	547	72	111				0	Content		-72	-111	9057613	2256186325
9074	09:19:45.503	00:00:09.074	544	-1024	-768	-1	-1	-1	-1	4	-1024	-768	-1	-1	-1	-1	4		0	0						StimuliFarbe_gruen_rot.png	0	880	547	72	111				0	Content		-72	-111	9074281	2256202993
9091	09:19:45.520	00:00:09.090	545	-1024	-768	-1	-1	-1	-1	4	-1024	-768	-1	-1	-1	-1	4		0	0						StimuliFarbe_gruen_rot.png	0	880	547	72	111				0	Content		-72	-111	9090948	2256219660
9108	09:19:45.537	00:00:09.107	546	-1024	-768	-1	-1	-1	-1	4	-1024	-768	-1	-1	-1	-1	4		0	0						StimuliFarbe_gruen_rot.png	0	880	547	72	111				0	Content		-72	-111	9107617	2256236329
9124	09:19:45.553	00:00:09.124	547	-1024	-768	-1	-1	-1	-1	4	-1024	-768	-1	-1	-1	-1	4		0	0						StimuliFarbe_gruen_rot.png	0	880	547	72	111				0	Content		-72	-111	9124194	2256252906
9141	09:19:45.570	00:00:09.140	548	-1024	-768	-1	-1	-1	-1	4	-1024	-768	-1	-1	-1	-1	4		0	0						StimuliFarbe_gruen_rot.png	0	880	547	72	111				0	Content		-72	-111	9140805	2256269517
9158	09:19:45.587	00:00:09.158	549	-1024	-768	-1	-1	-1	-1	4	-1024	-768	-1	-1	-1	-1	4		0	0						StimuliFarbe_gruen_rot.png	0	880	547	72	111				0	Content		-72	-111	9158053	2256286765
9175	09:19:45.604	00:00:09.175	550	-1024	-768	-1	-1	-1	-1	4	-1024	-768	-1	-1	-1	-1	4		0	0						StimuliFarbe_gruen_rot.png	0	880	547	72	111				0	Content		-72	-111	9175365	2256304077
9192	09:19:45.621	00:00:09.192	551	-1024	-768	-1	-1	-1	-1	4	-1024	-768	-1	-1	-1	-1	4		0	0						StimuliFarbe_gruen_rot.png	0	880	547	72	111				0	Content		-72	-111	9192033	2256320745
9208	09:19:45.637	00:00:09.208	552	-1024	-768	-1	-1	-1	-1	4	-1024	-768	-1	-1	-1	-1	4		0	0						StimuliFarbe_gruen_rot.png	0	880	547	72	111				0	Content		-72	-111	9208109	2256336821
9225	09:19:45.654	00:00:09.224	553	-1024	-768	-1	-1	-1	-1	4	-1024	-768	-1	-1	-1	-1	4		0	0						StimuliFarbe_gruen_rot.png	0	880	547	72	111				0	Content		-72	-111	9224777	2256353489
9241	09:19:45.670	00:00:09.240	554	-1024	-768	-1	-1	-1	-1	4	-1024	-768	-1	-1	-1	-1	4		0	0						StimuliFarbe_gruen_rot.png	0	880	547	72	111				0	Content		-72	-111	9240797	2256369509
9257	09:19:45.686	00:00:09.257	555	-1024	-768	-1	-1	-1	-1	4	-1024	-768	-1	-1	-1	-1	4		0	0						StimuliFarbe_gruen_rot.png	0	880	547	72	111				0	Content		-72	-111	9257419	2256386131
9274	09:19:45.703	00:00:09.274	556	-1024	-768	-1	-1	-1	-1	4	-1024	-768	-1	-1	-1	-1	4		0	0						StimuliFarbe_gruen_rot.png	0	880	547	72	111				0	Content		-72	-111	9274106	2256402818
9291	09:19:45.720	00:00:09.290	557	-1024	-768	-1	-1	-1	-1	4	-1024	-768	-1	-1	-1	-1	4		0	0						StimuliFarbe_gruen_rot.png	0	880	547	72	111				0	Content		-72	-111	9290774	2256419486
9307	09:19:45.736	00:00:09.307	558	-1024	-768	-1	-1	-1	-1	4	-1024	-768	-1	-1	-1	-1	4		0	0						StimuliFarbe_gruen_rot.png	0	880	547	72	111				0	Content		-72	-111	9307442	2256436154
9324	09:19:45.753	00:00:09.324	559	-1024	-768	-1	-1	-1	-1	4	-1024	-768	-1	-1	-1	-1	4		0	0						StimuliFarbe_gruen_rot.png	0	880	547	72	111				0	Content		-72	-111	9324097	2256452809
9341	09:19:45.770	00:00:09.340	560	-1024	-768	-1	-1	-1	-1	4	-1024	-768	-1	-1	-1	-1	4		0	0						StimuliFarbe_gruen_rot.png	0	880	547	72	111				0	Content		-72	-111	9340666	2256469378
9358	09:19:45.787	00:00:09.357	561	-1024	-768	-1	-1	-1	-1	4	-1024	-768	-1	-1	-1	-1	4		0	0						StimuliFarbe_gruen_rot.png	0	880	547	72	111				0	Content		-72	-111	9357540	2256486252
9374	09:19:45.803	00:00:09.374	562	-1024	-768	-1	-1	-1	-1	4	-1024	-768	-1	-1	-1	-1	4		0	0						StimuliFarbe_gruen_rot.png	0	880	547	72	111				0	Content		-72	-111	9374207	2256502919
9391	09:19:45.820	00:00:09.390	563	-1024	-768	-1	-1	-1	-1	4	-1024	-768	-1	-1	-1	-1	4		0	0						StimuliFarbe_gruen_rot.png	0	880	547	72	111				0	Content		-72	-111	9390875	2256519587
9408	09:19:45.837	00:00:09.407	564	-1024	-768	-1	-1	-1	-1	4	-1024	-768	-1	-1	-1	-1	4		0	0						StimuliFarbe_gruen_rot.png	0	880	547	72	111				0	Content		-72	-111	9407913	2256536625
9425	09:19:45.854	00:00:09.425	565	-1024	-768	-1	-1	-1	-1	4	-1024	-768	-1	-1	-1	-1	4		0	0						StimuliFarbe_gruen_rot.png	0	880	547	72	111				0	Content		-72	-111	9425170	2256553882
9441	09:19:45.870	00:00:09.441	566	-1024	-768	-1	-1	-1	-1	4	-1024	-768	-1	-1	-1	-1	4		0	0						StimuliFarbe_gruen_rot.png	0	880	547	72	111				0	Content		-72	-111	9441227	2256569939
9458	09:19:45.887	00:00:09.457	567	-1024	-768	-1	-1	-1	-1	4	-1024	-768	-1	-1	-1	-1	4		0	0						StimuliFarbe_gruen_rot.png	0	880	547	72	111				0	Content		-72	-111	9457895	2256586607
9474	09:19:45.903	00:00:09.474	568	-1024	-768	-1	-1	-1	-1	4	-1024	-768	-1	-1	-1	-1	4		0	0						StimuliFarbe_gruen_rot.png	0	880	547	72	111				0	Content		-72	-111	9474215	2256602927
9491	09:19:45.920	00:00:09.490	569	-1024	-768	-1	-1	-1	-1	4	-1024	-768	-1	-1	-1	-1	4		0	0						StimuliFarbe_gruen_rot.png	0	880	547	72	111				0	Content		-72	-111	9490882	2256619594
9507	09:19:45.936	00:00:09.507	570	-1024	-768	-1	-1	-1	-1	4	-1024	-768	-1	-1	-1	-1	4		0	0						StimuliFarbe_gruen_rot.png	0	880	547	72	111				0	Content		-72	-111	9507283	2256635995
9524	09:19:45.953	00:00:09.523	571	-1024	-768	-1	-1	-1	-1	4	-1024	-768	-1	-1	-1	-1	4		0	0						StimuliFarbe_gruen_rot.png	0	880	547	72	111				0	Content		-72	-111	9523908	2256652620
9541	09:19:45.970	00:00:09.540	572	-1024	-768	-1	-1	-1	-1	4	-1024	-768	-1	-1	-1	-1	4		0	0						StimuliFarbe_gruen_rot.png	0	880	547	72	111				0	Content		-72	-111	9540574	2256669286
9557	09:19:45.986	00:00:09.557	573	-1024	-768	-1	-1	-1	-1	4	-1024	-768	-1	-1	-1	-1	4		0	0						StimuliFarbe_gruen_rot.png	0	880	547	72	111				0	Content		-72	-111	9557242	2256685954
9574	09:19:46.003	00:00:09.573	574	-1024	-768	-1	-1	-1	-1	4	-1024	-768	-1	-1	-1	-1	4		0	0						StimuliFarbe_gruen_rot.png	0	880	547	72	111				0	Content		-72	-111	9573910	2256702622
9591	09:19:46.020	00:00:09.590	575	-1024	-768	-1	-1	-1	-1	4	-1024	-768	-1	-1	-1	-1	4		0	0						StimuliFarbe_gruen_rot.png	0	880	547	72	111				0	Content		-72	-111	9590527	2256719239
9607	09:19:46.036	00:00:09.607	576	-1024	-768	-1	-1	-1	-1	4	-1024	-768	-1	-1	-1	-1	4		0	0						StimuliFarbe_gruen_rot.png	0	880	547	72	111				0	Content		-72	-111	9607157	2256735869
9624	09:19:46.053	00:00:09.624	577	-1024	-768	-1	-1	-1	-1	4	-1024	-768	-1	-1	-1	-1	4		0	0						StimuliFarbe_gruen_rot.png	0	880	547	72	111				0	Content		-72	-111	9624239	2256752951
9641	09:19:46.070	00:00:09.640	578	-1024	-768	-1	-1	-1	-1	4	-1024	-768	-1	-1	-1	-1	4		0	0						StimuliFarbe_gruen_rot.png	0	880	547	72	111				0	Content		-72	-111	9640907	2256769619
9658	09:19:46.087	00:00:09.657	579	-1024	-768	-1	-1	-1	-1	4	-1024	-768	-1	-1	-1	-1	4		0	0						StimuliFarbe_gruen_rot.png	0	880	547	72	111				0	Content		-72	-111	9657574	2256786286
9675	09:19:46.104	00:00:09.675	580	-1024	-768	-1	-1	-1	-1	4	-1024	-768	-1	-1	-1	-1	4		0	0						StimuliFarbe_gruen_rot.png	0	880	547	72	111				0	Content		-72	-111	9675024	2256803736
9692	09:19:46.121	00:00:09.692	581	-1024	-768	-1	-1	-1	-1	4	-1024	-768	-1	-1	-1	-1	4		0	0						StimuliFarbe_gruen_rot.png	0	880	547	72	111				0	Content		-72	-111	9692396	2256821108
9708	09:19:46.137	00:00:09.708	582	-1024	-768	-1	-1	-1	-1	4	-1024	-768	-1	-1	-1	-1	4		0	0						StimuliFarbe_gruen_rot.png	0	880	547	72	111				0	Content		-72	-111	9708082	2256836794
9725	09:19:46.154	00:00:09.724	583	-1024	-768	-1	-1	-1	-1	4	-1024	-768	-1	-1	-1	-1	4		0	0						StimuliFarbe_gruen_rot.png	0	880	547	72	111				0	Content		-72	-111	9724750	2256853462
9741	09:19:46.170	00:00:09.741	584	-1024	-768	-1	-1	-1	-1	4	-1024	-768	-1	-1	-1	-1	4		0	0						StimuliFarbe_gruen_rot.png	0	880	547	72	111				0	Content		-72	-111	9741091	2256869803
9758	09:19:46.187	00:00:09.757	585	-1024	-768	-1	-1	-1	-1	4	-1024	-768	-1	-1	-1	-1	4		0	0						StimuliFarbe_gruen_rot.png	0	880	547	72	111				0	Content		-72	-111	9757759	2256886471
9774	09:19:46.203	00:00:09.774	586	-1024	-768	-1	-1	-1	-1	4	-1024	-768	-1	-1	-1	-1	4		0	0						StimuliFarbe_gruen_rot.png	0	880	547	72	111				0	Content		-72	-111	9774426	2256903138
9790	09:19:46.219	00:00:09.790	587	-1024	-768	-1	-1	-1	-1	4	-1024	-768	-1	-1	-1	-1	4		0	0						StimuliFarbe_gruen_rot.png	0	880	547	72	111				0	Content		-72	-111	9790391	2256919103
9807	09:19:46.236	00:00:09.807	588	-1024	-768	-1	-1	-1	-1	4	-1024	-768	-1	-1	-1	-1	4		0	0						StimuliFarbe_gruen_rot.png	0	880	547	72	111				0	Content		-72	-111	9807070	2256935782
9824	09:19:46.253	00:00:09.823	589	-1024	-768	-1	-1	-1	-1	4	-1024	-768	-1	-1	-1	-1	4		0	0						StimuliFarbe_gruen_rot.png	0	880	547	72	111				0	Content		-72	-111	9823763	2256952475
9841	09:19:46.270	00:00:09.840	590	-1024	-768	-1	-1	-1	-1	4	-1024	-768	-1	-1	-1	-1	4		0	0						StimuliFarbe_gruen_rot.png	0	880	547	72	111				0	Content		-72	-111	9840597	2256969309
9857	09:19:46.286	00:00:09.857	591	-1024	-768	-1	-1	-1	-1	4	-1024	-768	-1	-1	-1	-1	4		0	0						StimuliFarbe_gruen_rot.png	0	880	547	72	111				0	Content		-72	-111	9857265	2256985977
9874	09:19:46.303	00:00:09.873	592	-1024	-768	-1	-1	-1	-1	4	-1024	-768	-1	-1	-1	-1	4		0	0						StimuliFarbe_gruen_rot.png	0	880	547	72	111				0	Content		-72	-111	9873932	2257002644
9891	09:19:46.320	00:00:09.890	593	-1024	-768	-1	-1	-1	-1	4	-1024	-768	-1	-1	-1	-1	4		0	0						StimuliFarbe_gruen_rot.png	0	880	547	72	111				0	Content		-72	-111	9890918	2257019630
9908	09:19:46.337	00:00:09.907	594	-1024	-768	-1	-1	-1	-1	4	-1024	-768	-1	-1	-1	-1	4		0	0						StimuliFarbe_gruen_rot.png	0	880	547	72	111				0	Content		-72	-111	9907586	2257036298
9924	09:19:46.353	00:00:09.924	595	-1024	-768	-1	-1	-1	-1	4	-1024	-768	-1	-1	-1	-1	4		0	0						StimuliFarbe_gruen_rot.png	0	880	547	72	111				0	Content		-72	-111	9924254	2257052966
9942	09:19:46.371	00:00:09.941	596	-1024	-768	-1	-1	-1	-1	4	-1024	-768	-1	-1	-1	-1	4		0	0						StimuliFarbe_gruen_rot.png	0	880	547	72	111				0	Content		-72	-111	9941505	2257070217
9958	09:19:46.387	00:00:09.958	597	-1024	-768	-1	-1	-1	-1	4	-1024	-768	-1	-1	-1	-1	4		0	0						StimuliFarbe_gruen_rot.png	0	880	547	72	111				0	Content		-72	-111	9958173	2257086885
9976	09:19:46.405	00:00:09.975	598	-1024	-768	-1	-1	-1	-1	4	-1024	-768	-1	-1	-1	-1	4		0	0						StimuliFarbe_gruen_rot.png	0	880	547	72	111				0	Content		-72	-111	9975524	2257104236
9990	09:19:46.419	00:00:09.990	599	-1024	-768	-1	-1	-1	-1	4	-1024	-768	-1	-1	-1	-1	4		0	0						StimuliFarbe_gruen_rot.png	0	880	547	72	111				0	Content		-72	-111	9990271	2257118983
10007	09:19:46.436	00:00:10.006	600	-1024	-768	-1	-1	-1	-1	4	-1024	-768	-1	-1	-1	-1	4		0	0						StimuliFarbe_gruen_rot.png	0	880	547	72	111				0	Content		-72	-111	10006955	2257135667
10024	09:19:46.453	00:00:10.023	601	-1024	-768	-1	-1	-1	-1	4	-1024	-768	-1	-1	-1	-1	4		0	0						StimuliFarbe_gruen_rot.png	0	880	547	72	111				0	Content		-72	-111	10023623	2257152335
10040	09:19:46.469	00:00:10.040	602	-1024	-768	-1	-1	-1	-1	4	-1024	-768	-1	-1	-1	-1	4		0	0						StimuliFarbe_gruen_rot.png	0	880	547	72	111				0	Content		-72	-111	10040310	2257169022
10057	09:19:46.486	00:00:10.056	603	-1024	-768	-1	-1	-1	-1	4	-1024	-768	-1	-1	-1	-1	4		0	0						StimuliFarbe_gruen_rot.png	0	880	547	72	111				0	Content		-72	-111	10056978	2257185690
10074	09:19:46.503	00:00:10.073	604	-1024	-768	-1	-1	-1	-1	4	-1024	-768	-1	-1	-1	-1	4		0	0						StimuliFarbe_gruen_rot.png	0	880	547	72	111				0	Content		-72	-111	10073646	2257202358
10090	09:19:46.519	00:00:10.090	605	-1024	-768	-1	-1	-1	-1	4	-1024	-768	-1	-1	-1	-1	4		0	0						StimuliFarbe_gruen_rot.png	0	880	547	72	111				0	Content		-72	-111	10090307	2257219019
10107	09:19:46.536	00:00:10.106	606	-1024	-768	-1	-1	-1	-1	4	-1024	-768	-1	-1	-1	-1	4		0	0						StimuliFarbe_gruen_rot.png	0	880	547	72	111				0	Content		-72	-111	10106877	2257235589
10124	09:19:46.553	00:00:10.123	607	-1024	-768	-1	-1	-1	-1	4	-1024	-768	-1	-1	-1	-1	4		0	0						StimuliFarbe_gruen_rot.png	0	880	547	72	111				0	Content		-72	-111	10123500	2257252212
10141	09:19:46.570	00:00:10.140	608	-1024	-768	-1	-1	-1	-1	4	-1024	-768	-1	-1	-1	-1	4		0	0						StimuliFarbe_gruen_rot.png	0	880	547	72	111				0	Content		-72	-111	10140584	2257269296
10157	09:19:46.586	00:00:10.157	609	-1024	-768	-1	-1	-1	-1	4	-1024	-768	-1	-1	-1	-1	4		0	0						StimuliFarbe_gruen_rot.png	0	880	547	72	111				0	Content		-72	-111	10157251	2257285963
10174	09:19:46.603	00:00:10.173	610	-1024	-768	-1	-1	-1	-1	4	-1024	-768	-1	-1	-1	-1	4		0	0						StimuliFarbe_gruen_rot.png	0	880	547	72	111				0	Content		-72	-111	10173919	2257302631
10191	09:19:46.620	00:00:10.191	611	-1024	-768	-1	-1	-1	-1	4	-1024	-768	-1	-1	-1	-1	4		0	0						StimuliFarbe_gruen_rot.png	0	880	547	72	111				0	Content		-72	-111	10191373	2257320085
10209	09:19:46.638	00:00:10.208	612	-1024	-768	-1	-1	-1	-1	4	-1024	-768	-1	-1	-1	-1	4		0	0						StimuliFarbe_gruen_rot.png	0	880	547	72	111				0	Content		-72	-111	10208620	2257337332
10224	09:19:46.653	00:00:10.224	613	-1024	-768	-1	-1	-1	-1	4	-1024	-768	-1	-1	-1	-1	4		0	0						StimuliFarbe_gruen_rot.png	0	880	547	72	111				0	Content		-72	-111	10224368	2257353080
10241	09:19:46.670	00:00:10.241	614	-1024	-768	-1	-1	-1	-1	4	-1024	-768	-1	-1	-1	-1	4		0	0						StimuliFarbe_gruen_rot.png	0	880	547	72	111				0	Content		-72	-111	10241036	2257369748
10257	09:19:46.686	00:00:10.257	615	-1024	-768	-1	-1	-1	-1	4	-1024	-768	-1	-1	-1	-1	4		0	0						StimuliFarbe_gruen_rot.png	0	880	547	72	111				0	Content		-72	-111	10257397	2257386109
10274	09:19:46.703	00:00:10.274	616	-1024	-768	-1	-1	-1	-1	4	-1024	-768	-1	-1	-1	-1	4		0	0						StimuliFarbe_gruen_rot.png	0	880	547	72	111				0	Content		-72	-111	10274064	2257402776
10291	09:19:46.720	00:00:10.290	617	-1024	-768	-1	-1	-1	-1	4	-1024	-768	-1	-1	-1	-1	4		0	0						StimuliFarbe_gruen_rot.png	0	880	547	72	111				0	Content		-72	-111	10290732	2257419444
10307	09:19:46.736	00:00:10.306	618	-1024	-768	-1	-1	-1	-1	4	-1024	-768	-1	-1	-1	-1	4		0	0						StimuliFarbe_gruen_rot.png	0	880	547	72	111				0	Content		-72	-111	10306737	2257435449
10323	09:19:46.752	00:00:10.323	619	-1024	-768	-1	-1	-1	-1	4	-1024	-768	-1	-1	-1	-1	4		0	0						StimuliFarbe_gruen_rot.png	0	880	547	72	111				0	Content		-72	-111	10323414	2257452126
10340	09:19:46.769	00:00:10.340	620	-1024	-768	-1	-1	-1	-1	4	-1024	-768	-1	-1	-1	-1	4		0	0						StimuliFarbe_gruen_rot.png	0	880	547	72	111				0	Content		-72	-111	10340108	2257468820
10357	09:19:46.786	00:00:10.356	621	-1024	-768	-1	-1	-1	-1	4	-1024	-768	-1	-1	-1	-1	4		0	0						StimuliFarbe_gruen_rot.png	0	880	547	72	111				0	Content		-72	-111	10356942	2257485654
10374	09:19:46.803	00:00:10.373	622	-1024	-768	-1	-1	-1	-1	4	-1024	-768	-1	-1	-1	-1	4		0	0						StimuliFarbe_gruen_rot.png	0	880	547	72	111				0	Content		-72	-111	10373609	2257502321
10390	09:19:46.819	00:00:10.390	623	-1024	-768	-1	-1	-1	-1	4	-1024	-768	-1	-1	-1	-1	4		0	0						StimuliFarbe_gruen_rot.png	0	880	547	72	111				0	Content		-72	-111	10390277	2257518989
10407	09:19:46.836	00:00:10.407	624	-1024	-768	-1	-1	-1	-1	4	-1024	-768	-1	-1	-1	-1	4		0	0						StimuliFarbe_gruen_rot.png	0	880	547	72	111				0	Content		-72	-111	10407227	2257535939
10425	09:19:46.854	00:00:10.424	625	-1024	-768	-1	-1	-1	-1	4	-1024	-768	-1	-1	-1	-1	4		0	0						StimuliFarbe_gruen_rot.png	0	880	547	72	111				0	Content		-72	-111	10424603	2257553315
10441	09:19:46.870	00:00:10.440	626	-1024	-768	-1	-1	-1	-1	4	-1024	-768	-1	-1	-1	-1	4		0	0						StimuliFarbe_gruen_rot.png	0	880	547	72	111				0	Content		-72	-111	10440662	2257569374
10457	09:19:46.886	00:00:10.457	627	-1024	-768	-1	-1	-1	-1	4	-1024	-768	-1	-1	-1	-1	4		0	0						StimuliFarbe_gruen_rot.png	0	880	547	72	111				0	Content		-72	-111	10457330	2257586042
10474	09:19:46.903	00:00:10.473	628	-1024	-768	-1	-1	-1	-1	4	-1024	-768	-1	-1	-1	-1	4		0	0						StimuliFarbe_gruen_rot.png	0	880	547	72	111				0	Content		-72	-111	10473651	2257602363
10490	09:19:46.919	00:00:10.490	629	-1024	-768	-1	-1	-1	-1	4	-1024	-768	-1	-1	-1	-1	4		0	0						StimuliFarbe_gruen_rot.png	0	880	547	72	111				0	Content		-72	-111	10490318	2257619030
10507	09:19:46.936	00:00:10.506	630	-1024	-768	-1	-1	-1	-1	4	-1024	-768	-1	-1	-1	-1	4		0	0						StimuliFarbe_gruen_rot.png	0	880	547	72	111				0	Content		-72	-111	10506597	2257635309
10523	09:19:46.952	00:00:10.523	631	-1024	-768	-1	-1	-1	-1	4	-1024	-768	-1	-1	-1	-1	4		0	0						StimuliFarbe_gruen_rot.png	0	880	547	72	111				0	Content		-72	-111	10523219	2257651931
10540	09:19:46.969	00:00:10.539	632	-1024	-768	-1	-1	-1	-1	4	-1024	-768	-1	-1	-1	-1	4		0	0						StimuliFarbe_gruen_rot.png	0	880	547	72	111				0	Content		-72	-111	10539885	2257668597
10557	09:19:46.986	00:00:10.556	633	-1024	-768	-1	-1	-1	-1	4	-1024	-768	-1	-1	-1	-1	4		0	0						StimuliFarbe_gruen_rot.png	0	880	547	72	111				0	Content		-72	-111	10556553	2257685265
10573	09:19:47.002	00:00:10.573	634	-1024	-768	-1	-1	-1	-1	4	-1024	-768	-1	-1	-1	-1	4		0	0						StimuliFarbe_gruen_rot.png	0	880	547	72	111				0	Content		-72	-111	10573221	2257701933
10590	09:19:47.019	00:00:10.589	635	-1024	-768	-1	-1	-1	-1	4	-1024	-768	-1	-1	-1	-1	4		0	0						StimuliFarbe_gruen_rot.png	0	880	547	72	111				0	Content		-72	-111	10589907	2257718619
10607	09:19:47.036	00:00:10.606	636	-1024	-768	-1	-1	-1	-1	4	-1024	-768	-1	-1	-1	-1	4		0	0						StimuliFarbe_gruen_rot.png	0	880	547	72	111				0	Content		-72	-111	10606574	2257735286
10623	09:19:47.052	00:00:10.623	637	-1024	-768	-1	-1	-1	-1	4	-1024	-768	-1	-1	-1	-1	4		0	0						StimuliFarbe_gruen_rot.png	0	880	547	72	111				0	Content		-72	-111	10623414	2257752126
10640	09:19:47.069	00:00:10.640	638	-1024	-768	-1	-1	-1	-1	4	-1024	-768	-1	-1	-1	-1	4		0	0						StimuliFarbe_gruen_rot.png	0	880	547	72	111				0	Content		-72	-111	10640082	2257768794
10657	09:19:47.086	00:00:10.656	639	-1024	-768	-1	-1	-1	-1	4	-1024	-768	-1	-1	-1	-1	4		0	0						StimuliFarbe_gruen_rot.png	0	880	547	72	111				0	Content		-72	-111	10656749	2257785461
10674	09:19:47.103	00:00:10.673	640	-1024	-768	-1	-1	-1	-1	4	-1024	-768	-1	-1	-1	-1	4		0	0						StimuliFarbe_gruen_rot.png	0	880	547	72	111				0	Content		-72	-111	10673920	2257802632
10691	09:19:47.120	00:00:10.690	641	-1024	-768	-1	-1	-1	-1	4	-1024	-768	-1	-1	-1	-1	4		0	0						StimuliFarbe_gruen_rot.png	0	880	547	72	111				0	Content		-72	-111	10690588	2257819300
10708	09:19:47.137	00:00:10.707	642	-1024	-768	-1	-1	-1	-1	4	-1024	-768	-1	-1	-1	-1	4		0	0						StimuliFarbe_gruen_rot.png	0	880	547	72	111				0	Content		-72	-111	10707711	2257836423
10725	09:19:47.154	00:00:10.725	643	-1024	-768	-1	-1	-1	-1	4	-1024	-768	-1	-1	-1	-1	4		0	0						StimuliFarbe_gruen_rot.png	0	880	547	72	111				0	Content		-72	-111	10725085	2257853797
10741	09:19:47.170	00:00:10.740	644	-1024	-768	-1	-1	-1	-1	4	-1024	-768	-1	-1	-1	-1	4		0	0						StimuliFarbe_gruen_rot.png	0	880	547	72	111				0	Content		-72	-111	10740772	2257869484
10757	09:19:47.186	00:00:10.757	645	-1024	-768	-1	-1	-1	-1	4	-1024	-768	-1	-1	-1	-1	4		0	0						StimuliFarbe_gruen_rot.png	0	880	547	72	111				0	Content		-72	-111	10757440	2257886152
10774	09:19:47.203	00:00:10.773	646	-1024	-768	-1	-1	-1	-1	4	-1024	-768	-1	-1	-1	-1	4		0	0						StimuliFarbe_gruen_rot.png	0	880	547	72	111				0	Content		-72	-111	10773779	2257902491
10790	09:19:47.219	00:00:10.790	647	-1024	-768	-1	-1	-1	-1	4	-1024	-768	-1	-1	-1	-1	4		0	0						StimuliFarbe_gruen_rot.png	0	880	547	72	111				0	Content		-72	-111	10790447	2257919159
10807	09:19:47.236	00:00:10.807	648	-1024	-768	-1	-1	-1	-1	4	-1024	-768	-1	-1	-1	-1	4		0	0						StimuliFarbe_gruen_rot.png	0	880	547	72	111				0	Content		-72	-111	10807115	2257935827
10823	09:19:47.252	00:00:10.823	649	-1024	-768	-1	-1	-1	-1	4	-1024	-768	-1	-1	-1	-1	4		0	0						StimuliFarbe_gruen_rot.png	0	880	547	72	111				0	Content		-72	-111	10823078	2257951790
10840	09:19:47.269	00:00:10.839	650	-1024	-768	-1	-1	-1	-1	4	-1024	-768	-1	-1	-1	-1	4		0	0						StimuliFarbe_gruen_rot.png	0	880	547	72	111				0	Content		-72	-111	10839756	2257968468
10856	09:19:47.285	00:00:10.856	651	-1024	-768	-1	-1	-1	-1	4	-1024	-768	-1	-1	-1	-1	4		0	0						StimuliFarbe_gruen_rot.png	0	880	547	72	111				0	Content		-72	-111	10856416	2257985128
10873	09:19:47.302	00:00:10.873	652	-1024	-768	-1	-1	-1	-1	4	-1024	-768	-1	-1	-1	-1	4		0	0						StimuliFarbe_gruen_rot.png	0	880	547	72	111				0	Content		-72	-111	10873083	2258001795
10890	09:19:47.319	00:00:10.890	653	-1024	-768	-1	-1	-1	-1	4	-1024	-768	-1	-1	-1	-1	4		0	0						StimuliFarbe_gruen_rot.png	0	880	547	72	111				0	Content		-72	-111	10890017	2258018729
10907	09:19:47.336	00:00:10.906	654	-1024	-768	-1	-1	-1	-1	4	-1024	-768	-1	-1	-1	-1	4		0	0						StimuliFarbe_gruen_rot.png	0	880	547	72	111				0	Content		-72	-111	10906685	2258035397
10924	09:19:47.353	00:00:10.923	655	-1024	-768	-1	-1	-1	-1	4	-1024	-768	-1	-1	-1	-1	4		0	0						StimuliFarbe_gruen_rot.png	0	880	547	72	111				0	Content		-72	-111	10923572	2258052284
10941	09:19:47.370	00:00:10.940	656	-1024	-768	-1	-1	-1	-1	4	-1024	-768	-1	-1	-1	-1	4		0	0						StimuliFarbe_gruen_rot.png	0	880	547	72	111				0	Content		-72	-111	10940944	2258069656
10957	09:19:47.386	00:00:10.956	657	-1024	-768	-1	-1	-1	-1	4	-1024	-768	-1	-1	-1	-1	4		0	0						StimuliFarbe_gruen_rot.png	0	880	547	72	111				0	Content		-72	-111	10956944	2258085656
10974	09:19:47.403	00:00:10.973	658	-1024	-768	-1	-1	-1	-1	4	-1024	-768	-1	-1	-1	-1	4		0	0						StimuliFarbe_gruen_rot.png	0	880	547	72	111				0	Content		-72	-111	10973612	2258102324
10990	09:19:47.419	00:00:10.989	659	-1024	-768	-1	-1	-1	-1	4	-1024	-768	-1	-1	-1	-1	4		0	0						StimuliFarbe_gruen_rot.png	0	880	547	72	111				0	Content		-72	-111	10989964	2258118676
11007	09:19:47.436	00:00:11.006	660	-1024	-768	-1	-1	-1	-1	4	-1024	-768	-1	-1	-1	-1	4		0	0						StimuliFarbe_gruen_rot.png	0	880	547	72	111				0	Content		-72	-111	11006632	2258135344
11023	09:19:47.452	00:00:11.022	661	-1024	-768	-1	-1	-1	-1	4	-1024	-768	-1	-1	-1	-1	4		0	0						StimuliFarbe_gruen_rot.png	0	880	547	72	111				0	Content		-72	-111	11022960	2258151672
11040	09:19:47.469	00:00:11.039	662	-1024	-768	-1	-1	-1	-1	4	-1024	-768	-1	-1	-1	-1	4		0	0						StimuliFarbe_gruen_rot.png	0	880	547	72	111				0	Content		-72	-111	11039568	2258168280
11056	09:19:47.485	00:00:11.056	663	-1024	-768	-1	-1	-1	-1	4	-1024	-768	-1	-1	-1	-1	4		0	0						StimuliFarbe_gruen_rot.png	0	880	547	72	111				0	Content		-72	-111	11056235	2258184947
11073	09:19:47.502	00:00:11.072	664	-1024	-768	-1	-1	-1	-1	4	-1024	-768	-1	-1	-1	-1	4		0	0						StimuliFarbe_gruen_rot.png	0	880	547	72	111				0	Content		-72	-111	11072903	2258201615
11090	09:19:47.519	00:00:11.089	665	-1024	-768	-1	-1	-1	-1	4	-1024	-768	-1	-1	-1	-1	4		0	0						StimuliFarbe_gruen_rot.png	0	880	547	72	111				0	Content		-72	-111	11089571	2258218283
11106	09:19:47.535	00:00:11.106	666	-1024	-768	-1	-1	-1	-1	4	-1024	-768	-1	-1	-1	-1	4		0	0						StimuliFarbe_gruen_rot.png	0	880	547	72	111				0	Content		-72	-111	11106193	2258234905
11123	09:19:47.552	00:00:11.122	667	-1024	-768	-1	-1	-1	-1	4	-1024	-768	-1	-1	-1	-1	4		0	0						StimuliFarbe_gruen_rot.png	0	880	547	72	111				0	Content		-72	-111	11122861	2258251573
11140	09:19:47.569	00:00:11.139	668	-1024	-768	-1	-1	-1	-1	4	-1024	-768	-1	-1	-1	-1	4		0	0						StimuliFarbe_gruen_rot.png	0	880	547	72	111				0	Content		-72	-111	11139720	2258268432
11156	09:19:47.585	00:00:11.156	669	-1024	-768	-1	-1	-1	-1	4	-1024	-768	-1	-1	-1	-1	4		0	0						StimuliFarbe_gruen_rot.png	0	880	547	72	111				0	Content		-72	-111	11156387	2258285099
11173	09:19:47.602	00:00:11.173	670	-1024	-768	-1	-1	-1	-1	4	-1024	-768	-1	-1	-1	-1	4		0	0						StimuliFarbe_gruen_rot.png	0	880	547	72	111				0	Content		-72	-111	11173055	2258301767
11190	09:19:47.619	00:00:11.190	671	-1024	-768	-1	-1	-1	-1	4	-1024	-768	-1	-1	-1	-1	4		0	0						StimuliFarbe_gruen_rot.png	0	880	547	72	111				0	Content		-72	-111	11190245	2258318957
11207	09:19:47.636	00:00:11.206	672	-1024	-768	-1	-1	-1	-1	4	-1024	-768	-1	-1	-1	-1	4		0	0						StimuliFarbe_gruen_rot.png	0	880	547	72	111				0	Content		-72	-111	11206913	2258335625
11224	09:19:47.653	00:00:11.224	673	-1024	-768	-1	-1	-1	-1	4	-1024	-768	-1	-1	-1	-1	4		0	0						StimuliFarbe_gruen_rot.png	0	880	547	72	111				0	Content		-72	-111	11224055	2258352767
11241	09:19:47.670	00:00:11.241	674	-1024	-768	-1	-1	-1	-1	4	-1024	-768	-1	-1	-1	-1	4		0	0						StimuliFarbe_gruen_rot.png	0	880	547	72	111				0	Content		-72	-111	11241302	2258370014
11256	09:19:47.685	00:00:11.256	675	-1024	-768	-1	-1	-1	-1	4	-1024	-768	-1	-1	-1	-1	4		0	0						StimuliFarbe_gruen_rot.png	0	880	547	72	111				0	Content		-72	-111	11256176	2258384888
11273	09:19:47.702	00:00:11.272	676	-1024	-768	-1	-1	-1	-1	4	-1024	-768	-1	-1	-1	-1	4		0	0						StimuliFarbe_gruen_rot.png	0	880	547	72	111				0	Content		-72	-111	11272798	2258401510
11289	09:19:47.718	00:00:11.289	677	1119,076	931,6738	0,6482473	0,5089622	440,0725	3,161331	1	1093,402	921,2438	0,6484404	0,5089339	440,0726	3,17595	3	2	1119	932						StimuliFarbe_gruen_rot.png	0	880	547	72	111	941	814	83	0	Content		1047	821	11289418	2258418130
11306	09:19:47.735	00:00:11.306	678	-1024	-768	-1	-1	-1	-1	4	-1024	-768	-1	-1	-1	-1	4	2	0	0						StimuliFarbe_gruen_rot.png	0	880	547	72	111	941	814	83	0	Content		-72	-111	11306044	2258434756
11323	09:19:47.752	00:00:11.322	679	1216,621	953,241	0,6477219	0,5095462	440,073	3,13464	0	808,7334	894,9199	0,4791043	0,5563823	440,0733	3,037999	0	2	1013	924						StimuliFarbe_gruen_rot.png	0	880	547	72	111	941	814	83	0	Content		941	813	11322792	2258451504
11339	09:19:47.768	00:00:11.339	680	1094,514	920,6012	0,6416982	0,5097546	426,5238	3,1386	0	854,5608	892,9471	0,4816389	0,5566526	451,0392	3,07749	0	2	975	907						StimuliFarbe_gruen_rot.png	0	880	547	72	111	941	814	83	0	Content		903	796	11339419	2258468131
11356	09:19:47.785	00:00:11.356	681	921,6733	924,8685	0,4739479	0,557094	461,8846	3,099047	1	859,7275	909,4081	0,4769158	0,5570818	451,0392	3,040209	3	2	922	925						StimuliFarbe_gruen_rot.png	0	880	547	72	111	941	814	83	0	Content		850	814	11356041	2258484753
11373	09:19:47.802	00:00:11.372	682	-1024	-768	-1	-1	-1	-1	4	-1024	-768	-1	-1	-1	-1	4		0	0						StimuliFarbe_gruen_rot.png	0	880	547	72	111				0	Content		-72	-111	11372661	2258501373
11389	09:19:47.818	00:00:11.389	683	-1024	-768	-1	-1	-1	-1	4	-1024	-768	-1	-1	-1	-1	4		0	0						StimuliFarbe_gruen_rot.png	0	880	547	72	111				0	Content		-72	-111	11389347	2258518059
11406	09:19:47.835	00:00:11.406	684	-1024	-768	-1	-1	-1	-1	4	-1024	-768	-1	-1	-1	-1	4		0	0						StimuliFarbe_gruen_rot.png	0	880	547	72	111				0	Content		-72	-111	11406015	2258534727
11423	09:19:47.852	00:00:11.422	685	-1024	-768	-1	-1	-1	-1	4	-1024	-768	-1	-1	-1	-1	4		0	0						StimuliFarbe_gruen_rot.png	0	880	547	72	111				0	Content		-72	-111	11422655	2258551367
11439	09:19:47.868	00:00:11.439	686	-1024	-768	-1	-1	-1	-1	4	-1024	-768	-1	-1	-1	-1	4		0	0						StimuliFarbe_gruen_rot.png	0	880	547	72	111				0	Content		-72	-111	11439339	2258568051
11450	09:19:47.879																				ImageEnd	16	0	0	StimuliFarbe_gruen_rot.png
11456	09:19:47.885	00:00:11.456	687	-1024	-768	-1	-1	-1	-1	4	-1024	-768	-1	-1	-1	-1	4		0	0						No media	0	1024	768	0	0				0	Content		0	0	11456007	2258584719
11473	09:19:47.902	00:00:11.472	688	-1024	-768	-1	-1	-1	-1	4	-1024	-768	-1	-1	-1	-1	4		0	0						No media	0	1024	768	0	0				0	Content		0	0	11472639	2258601351
11473	09:19:47.902																				ImageStart	8	0	0	Fix_sw.jpg
11489	09:19:47.918	00:00:11.489	689	-1024	-768	-1	-1	-1	-1	4	-1024	-768	-1	-1	-1	-1	4		0	0						Fix_sw.jpg	0	880	547	72	111				0	Content		-72	-111	11489306	2258618018
11506	09:19:47.935	00:00:11.505	690	924,5365	853,0283	0,4738649	0,5550082	458,6786	3,182903	1	863,5404	840,2114	0,4766144	0,5549951	448,6733	3,127226	3	3	925	853						Fix_sw.jpg	0	880	547	72	111	850	728	500	0	Content		853	742	11505907	2258634619
11523	09:19:47.952	00:00:11.522	691	-1024	-768	-1	-1	-1	-1	4	856,0798	830,0139	0,4790339	0,5546106	448,0546	3,216076	0	3	856	830						Fix_sw.jpg	0	880	547	72	111	850	728	500	0	Content		784	719	11522645	2258651357
11539	09:19:47.968	00:00:11.539	692	920,1148	845,2351	0,4744174	0,5548623	455,8215	3,200741	1	860,5288	833,0601	0,4765263	0,5548465	448,0546	3,158643	3	3	920	845						Fix_sw.jpg	0	880	547	72	111	850	728	500	0	Content		848	734	11539267	2258667979
11556	09:19:47.985	00:00:11.555	693	-1024	-768	-1	-1	-1	-1	4	-1024	-768	-1	-1	-1	-1	4	3	0	0						Fix_sw.jpg	0	880	547	72	111	850	728	500	0	Content		-72	-111	11555899	2258684611
11573	09:19:48.002	00:00:11.572	694	-1024	-768	-1	-1	-1	-1	4	-1024	-768	-1	-1	-1	-1	4	3	0	0						Fix_sw.jpg	0	880	547	72	111	850	728	500	0	Content		-72	-111	11572580	2258701292
11589	09:19:48.018	00:00:11.589	695	-1024	-768	-1	-1	-1	-1	4	-1024	-768	-1	-1	-1	-1	4	3	0	0						Fix_sw.jpg	0	880	547	72	111	850	728	500	0	Content		-72	-111	11589248	2258717960
11606	09:19:48.035	00:00:11.605	696	937,1559	821,5898	0,4733396	0,5552396	458,8545	3,247565	1	875,6128	809,6777	0,4763251	0,5552273	448,0546	3,185663	3	3	937	822						Fix_sw.jpg	0	880	547	72	111	850	728	500	0	Content		865	711	11605897	2258734609
11623	09:19:48.052	00:00:11.622	697	-1024	-768	-1	-1	-1	-1	4	859,058	813,273	0,4792905	0,5550253	450,9862	3,334682	0	3	859	813						Fix_sw.jpg	0	880	547	72	111	850	728	500	0	Content		787	702	11622510	2258751222
11639	09:19:48.068	00:00:11.639	698	938,9832	831,6572	0,4737613	0,5550185	457,235	3,319802	1	879,4617	819,848	0,4754115	0,5550008	450,9862	3,286217	3	3	939	832						Fix_sw.jpg	0	880	547	72	111	850	728	500	0	Content		867	721	11639131	2258767843
11656	09:19:48.085	00:00:11.655	699	-1024	-768	-1	-1	-1	-1	4	-1024	-768	-1	-1	-1	-1	4	3	0	0						Fix_sw.jpg	0	880	547	72	111	850	728	500	0	Content		-72	-111	11655893	2258784605
11673	09:19:48.102	00:00:11.672	700	-1024	-768	-1	-1	-1	-1	4	-1024	-768	-1	-1	-1	-1	4	3	0	0						Fix_sw.jpg	0	880	547	72	111	850	728	500	0	Content		-72	-111	11672502	2258801214
11689	09:19:48.118	00:00:11.689	701	-1024	-768	-1	-1	-1	-1	4	866,2633	834,4347	0,4794372	0,5541859	451,6103	3,384025	0	3	866	834						Fix_sw.jpg	0	880	547	72	111	850	728	500	0	Content		794	723	11689126	2258817838
11706	09:19:48.135	00:00:11.705	702	922,8011	842,8874	0,473216	0,5542243	458,7526	3,389518	1	870,9611	830,728	0,4752006	0,5542076	451,6103	3,351074	3	3	923	843						Fix_sw.jpg	0	880	547	72	111	850	728	500	0	Content		851	732	11705749	2258834461
11722	09:19:48.151	00:00:11.722	703	-1024	-768	-1	-1	-1	-1	4	-1024	-768	-1	-1	-1	-1	4	3	0	0						Fix_sw.jpg	0	880	547	72	111	850	728	500	0	Content		-72	-111	11722498	2258851210
11739	09:19:48.168	00:00:11.739	704	-1024	-768	-1	-1	-1	-1	4	-1024	-768	-1	-1	-1	-1	4	3	0	0						Fix_sw.jpg	0	880	547	72	111	850	728	500	0	Content		-72	-111	11739121	2258867833
11756	09:19:48.185	00:00:11.755	705	-1024	-768	-1	-1	-1	-1	4	847,1225	837,7177	0,4795392	0,5536327	453,2037	3,41542	0	3	847	838						Fix_sw.jpg	0	880	547	72	111	850	728	500	0	Content		775	727	11755812	2258884524
11772	09:19:48.201	00:00:11.772	706	920,8526	859,3479	0,4724179	0,5534424	459,5644	3,389886	1	864,8015	847,0893	0,4741271	0,5534248	453,2037	3,355783	3	3	921	859						Fix_sw.jpg	0	880	547	72	111	850	728	500	0	Content		849	748	11772368	2258901080
11789	09:19:48.218	00:00:11.789	707	-1024	-768	-1	-1	-1	-1	4	-1024	-768	-1	-1	-1	-1	4	3	0	0						Fix_sw.jpg	0	880	547	72	111	850	728	500	0	Content		-72	-111	11789087	2258917799
11806	09:19:48.235	00:00:11.805	708	-1024	-768	-1	-1	-1	-1	4	-1024	-768	-1	-1	-1	-1	4	3	0	0						Fix_sw.jpg	0	880	547	72	111	850	728	500	0	Content		-72	-111	11805755	2258934467
11822	09:19:48.251	00:00:11.822	709	-1024	-768	-1	-1	-1	-1	4	850,6089	826,6908	0,4764419	0,5530399	443,2873	3,19996	0	3	851	827						Fix_sw.jpg	0	880	547	72	111	850	728	500	0	Content		779	716	11822441	2258951153
11839	09:19:48.268	00:00:11.839	710	-1024	-768	-1	-1	-1	-1	4	844,683	835,8153	0,4761236	0,5525067	443,3601	3,186467	0	3	845	836						Fix_sw.jpg	0	880	547	72	111	850	728	500	0	Content		773	725	11839062	2258967774
11856	09:19:48.285	00:00:11.855	711	1056,046	849,2811	0,6412443	0,5031968	433,31	3,313674	0	869,2137	840,5261	0,4758602	0,5519953	443,5758	3,157349	0	3	963	845						Fix_sw.jpg	0	880	547	72	111	850	728	500	0	Content		891	734	11855687	2258984399
11872	09:19:48.301	00:00:11.872	712	1065,994	846,7502	0,6388887	0,5024514	427,8377	3,246176	0	859,9672	837,4272	0,4755648	0,551385	443,9743	3,162237	0	3	963	842						Fix_sw.jpg	0	880	547	72	111	850	728	500	0	Content		891	731	11872435	2259001147
11889	09:19:48.318	00:00:11.889	713	-1024	-768	-1	-1	-1	-1	4	827,9368	832,4086	0,4777569	0,5507697	434,345	3,021106	0	3	828	832						Fix_sw.jpg	0	880	547	72	111	850	728	500	0	Content		756	721	11889059	2259017771
11906	09:19:48.335	00:00:11.905	714	1061,581	862,3143	0,6377028	0,4998772	427,8376	3,150739	0	849,7255	820,9973	0,4746289	0,5499753	443,7555	3,096854	0	3	956	842						Fix_sw.jpg	0	880	547	72	111	850	728	500	0	Content		884	731	11905683	2259034395
11922	09:19:48.351	00:00:11.922	715	1014,831	847,689	0,6348401	0,4992468	418,7625	3,035854	0	866,9995	828,4126	0,4741613	0,5488163	444,0757	3,057148	0	3	941	838						Fix_sw.jpg	0	880	547	72	111	850	728	500	0	Content		869	727	11922309	2259051021
11939	09:19:48.368	00:00:11.939	716	995,1252	866,1493	0,6325016	0,4965601	418,7607	3,087156	0	854,0712	837,082	0,4734006	0,5473876	443,8386	3,058285	0	3	925	852						Fix_sw.jpg	0	880	547	72	111	850	728	500	0	Content		853	741	11939057	2259067769
11956	09:19:48.385	00:00:11.955	717	1005,49	860,5024	0,6317531	0,4945601	418,7606	3,01628	0	844,6198	836,2087	0,4726738	0,5460377	444,1866	3,051178	0	3	925	848						Fix_sw.jpg	0	880	547	72	111	850	728	500	0	Content		853	737	11955680	2259084392
11972	09:19:48.401	00:00:11.972	718	1028,89	846,3999	0,6319185	0,4929024	421,5429	3,100454	0	872,1716	834,5715	0,4719364	0,5445114	444,2394	3,060334	0	3	951	840						Fix_sw.jpg	0	880	547	72	111	850	728	500	0	Content		879	729	11972306	2259101018
11989	09:19:48.418	00:00:11.988	719	1016,793	830,0154	0,6369291	0,4892259	435,7556	3,2173	0	826,9486	823,1182	0,4720172	0,5421273	444,2506	3,052986	0	3	922	827						Fix_sw.jpg	0	880	547	72	111	850	728	500	0	Content		850	716	11988927	2259117639
12006	09:19:48.435	00:00:12.005	720	858,8867	778,2595	0,6324957	0,4852025	421,5906	3,065386	0	839,4781	825,6989	0,4732287	0,5387903	444,4521	3,013588	0	4	849	802						Fix_sw.jpg	0	880	547	72	111	682	630	250	0	Content		777	691	12005680	2259134392
12022	09:19:48.451	00:00:12.022	721	830,6135	726,1046	0,6366733	0,4809932	433,3575	3,101626	0	684,0017	737,8948	0,4722222	0,5361291	444,2172	3,101125	0	4	757	732						Fix_sw.jpg	0	880	547	72	111	682	630	250	0	Content		685	621	12022303	2259151015
12039	09:19:48.468	00:00:12.038	722	795,8107	743,4377	0,6360796	0,4773706	433,3558	3,195626	0	692,6605	749,0211	0,4707546	0,5330848	444,1151	3,055261	0	4	744	746						Fix_sw.jpg	0	880	547	72	111	682	630	250	0	Content		672	635	12038928	2259167640
12056	09:19:48.485	00:00:12.055	723	769,0378	741,2914	0,6349776	0,4725962	433,3556	3,277558	0	699,5041	749,8605	0,4695091	0,5290801	444,1151	3,0938	0	4	734	746						Fix_sw.jpg	0	880	547	72	111	682	630	250	0	Content		662	635	12055559	2259184271
12072	09:19:48.501	00:00:12.072	724	757,0264	751,6108	0,6334295	0,4665118	433,3552	3,235013	0	722,7973	740,5027	0,468244	0,5239027	444,545	3,065004	0	4	740	746						Fix_sw.jpg	0	880	547	72	111	682	630	250	0	Content		668	635	12072303	2259201015
12089	09:19:48.518	00:00:12.088	725	799,4171	734,5024	0,6319519	0,4591113	433,3547	3,221193	0	731,5333	740,6388	0,4669575	0,5175478	445,012	2,994789	0	4	765	738						Fix_sw.jpg	0	880	547	72	111	682	630	250	0	Content		693	627	12088931	2259217643
12106	09:19:48.535	00:00:12.105	726	793,8717	737,7789	0,6300794	0,4510395	433,3542	3,227626	0	723,9231	745,2686	0,4652644	0,5108847	444,8871	3,050488	0	4	759	742						Fix_sw.jpg	0	880	547	72	111	682	630	250	0	Content		687	631	12105553	2259234265
12122	09:19:48.551	00:00:12.122	727	777,1859	731,1869	0,6278206	0,4433633	433,3535	3,193516	0	732,5468	744,0744	0,463753	0,5049385	445,4594	3,045563	0	4	755	738						Fix_sw.jpg	0	880	547	72	111	682	630	250	0	Content		683	627	12122175	2259250887
12139	09:19:48.568	00:00:12.138	728	798,6748	731,1738	0,6256577	0,4367242	433,1392	3,184756	0	745,8055	741,1876	0,4622193	0,500182	445,5254	3,112725	0	4	772	736						Fix_sw.jpg	0	880	547	72	111	682	630	250	0	Content		700	625	12138926	2259267638
12156	09:19:48.585	00:00:12.155	729	775,3381	742,0861	0,6236725	0,4307185	433,1339	3,134938	0	745,6091	741,5926	0,4605292	0,4957514	445,5254	3,082199	0	4	760	742						Fix_sw.jpg	0	880	547	72	111	682	630	250	0	Content		688	631	12155549	2259284261
12172	09:19:48.601	00:00:12.172	730	780,7723	736,2867	0,6215581	0,4252193	433,1333	3,093109	0	724,8136	747,5196	0,4585871	0,4921115	445,5511	3,099209	0	4	753	742						Fix_sw.jpg	0	880	547	72	111	682	630	250	0	Content		681	631	12172174	2259300886
12189	09:19:48.618	00:00:12.188	731	780,5548	740,4865	0,6190547	0,4204017	432,2247	3,062427	0	738,543	738,7418	0,4567561	0,4886379	445,3678	3,135877	0	4	760	740						Fix_sw.jpg	0	880	547	72	111	682	630	250	0	Content		688	629	12188923	2259317635
12206	09:19:48.635	00:00:12.205	732	754,9648	739,5951	0,6168238	0,415521	432,2175	3,241104	0	734,2346	756,5037	0,4546391	0,4848278	445,1193	3,066068	0	4	745	748						Fix_sw.jpg	0	880	547	72	111	682	630	250	0	Content		673	637	12205548	2259334260
12222	09:19:48.651	00:00:12.222	733	758,9249	730,7585	0,6146164	0,4107866	432,2168	3,258875	0	738,5477	751,1733	0,4524045	0,4812996	444,9932	3,08314	0	4	749	741						Fix_sw.jpg	0	880	547	72	111	682	630	250	0	Content		677	630	12222171	2259350883
12239	09:19:48.668	00:00:12.238	734	762,8849	731,247	0,6134976	0,4043457	434,1731	3,276646	0	698,2657	652,2776	0,4516416	0,4758199	444,9368	3,155297	0	4	731	692						Fix_sw.jpg	0	880	547	72	111	682	630	250	0	Content		659	581	12238797	2259367509
12256	09:19:48.685	00:00:12.255	735	608,3178	498,1683	0,6130045	0,3962408	434,1636	3,18753	0	572,4661	512,8181	0,451488	0,4694242	444,8907	3,040701	0	5	590	505						Fix_sw.jpg	0	880	547	72	111	468	263	550	0	Content		518	394	12255544	2259384256
12272	09:19:48.701	00:00:12.272	736	529,6118	389,0109	0,611339	0,3903578	434,1731	3,197361	0	535,1581	395,5453	0,4495114	0,464574	444,4568	3,028637	0	5	532	392						Fix_sw.jpg	0	880	547	72	111	468	263	550	0	Content		460	281	12272170	2259400882
12289	09:19:48.718	00:00:12.288	737	453,9302	279,8534	0,6022593	0,3864504	416,6758	3,207191	0	502,7639	300,7193	0,4463798	0,4618055	444,3374	3,046301	0	5	478	290						Fix_sw.jpg	0	880	547	72	111	468	263	550	0	Content		406	179	12288794	2259417506
12305	09:19:48.734	00:00:12.305	738	526,7607	422,6445	0,5991464	0,3831026	416,6758	3,158575	0	524,2428	365,9778	0,4431558	0,4593752	443,8761	3,036216	0	5	526	394						Fix_sw.jpg	0	880	547	72	111	468	263	550	0	Content		454	283	12305419	2259434131
12322	09:19:48.751	00:00:12.322	739	508,4268	392,6236	0,5959694	0,3796078	416,6758	3,079759	0	513,0807	376,8726	0,4401182	0,4567656	443,5045	3,089588	0	5	511	385						Fix_sw.jpg	0	880	547	72	111	468	263	550	0	Content		439	274	12322168	2259450880
12339	09:19:48.768	00:00:12.338	740	505,1225	404,2362	0,5995768	0,3763597	434,5353	3,053764	0	522,3906	374,0432	0,4371666	0,454462	443,1732	3,050936	0	5	514	389						Fix_sw.jpg	0	880	547	72	111	468	263	550	0	Content		442	278	12338793	2259467505
12355	09:19:48.784	00:00:12.355	741	554,8638	354,458	0,5970176	0,3729769	434,5353	3,26292	0	528,7109	374,9761	0,4341526	0,4518727	442,8008	3,029812	0	5	542	365						Fix_sw.jpg	0	880	547	72	111	468	263	550	0	Content		470	254	12355416	2259484128
12372	09:19:48.801	00:00:12.372	742	566,069	331,1154	0,5940349	0,3699438	434,5353	3,11631	0	518,1664	385,4207	0,4310936	0,4496113	442,6093	3,098455	0	5	542	358						Fix_sw.jpg	0	880	547	72	111	468	263	550	0	Content		470	247	12372041	2259500753
12389	09:19:48.818	00:00:12.388	743	577,2742	311,5593	0,5852563	0,3682089	418,1863	3,181425	0	526,3661	389,2808	0,4280319	0,4478875	442,1332	3,042233	0	5	552	350						Fix_sw.jpg	0	880	547	72	111	468	263	550	0	Content		480	239	12388790	2259517502
12405	09:19:48.834	00:00:12.405	744	525,7707	406,4544	0,5820565	0,3655335	418,1863	3,120705	0	532,0596	372,7367	0,4248176	0,4458882	441,6822	3,041789	0	5	529	390						Fix_sw.jpg	0	880	547	72	111	468	263	550	0	Content		457	279	12405415	2259534127
12422	09:19:48.851	00:00:12.422	745	-1024	-768	-1	-1	-1	-1	4	536,4072	373,7962	0,4218019	0,4442871	441,7128	3,022318	0	5	536	374						Fix_sw.jpg	0	880	547	72	111	468	263	550	0	Content		464	263	12422037	2259550749
12439	09:19:48.868	00:00:12.438	746	-1024	-768	-1	-1	-1	-1	4	519,8776	385,8393	0,4188006	0,4428761	441,3002	3,091563	0	5	520	386						Fix_sw.jpg	0	880	547	72	111	468	263	550	0	Content		448	275	12438660	2259567372
12455	09:19:48.884	00:00:12.455	747	553,6791	390,7449	0,5734818	0,3607543	418,1863	2,916199	0	530,7383	370,2749	0,415921	0,4418113	440,8315	2,974263	0	5	542	381						Fix_sw.jpg	0	880	547	72	111	468	263	550	0	Content		470	270	12455410	2259584122
12463	09:19:48.892																				ImageEnd	16	0	0	Fix_sw.jpg
12472	09:19:48.901	00:00:12.472	748	523,7525	372,0381	0,5699794	0,3611864	418,1863	2,984666	0	535,4072	366,0294	0,4132415	0,4411749	440,5609	2,93286	0	5	530	369						No media	0	1024	768	0	0	540	374	550	0	Content		530	369	12472033	2259600745
12480	09:19:48.909																				ImageStart	8	0	0	StimuliFarbe_gruen_gelb.png
12489	09:19:48.918	00:00:12.488	749	-1024	-768	-1	-1	-1	-1	4	542,302	366,5069	0,4109004	0,4405394	440,5609	2,947442	0	5	542	367						StimuliFarbe_gruen_gelb.png	0	880	547	72	111	468	263	550	0	Content		470	256	12488656	2259617368
12505	09:19:48.934	00:00:12.505	750	538,9843	361,308	0,5667377	0,3590838	418,1863	2,845104	0	514,7601	376,409	0,4088123	0,43984	440,5609	3,025104	0	5	527	369						StimuliFarbe_gruen_gelb.png	0	880	547	72	111	468	263	550	0	Content		455	258	12505280	2259633992
12522	09:19:48.951	00:00:12.522	751	-1024	-768	-1	-1	-1	-1	4	531,8548	381,0411	0,4065221	0,4392865	439,4902	2,913527	0	5	532	381						StimuliFarbe_gruen_gelb.png	0	880	547	72	111	468	263	550	0	Content		460	270	12522032	2259650744
12539	09:19:48.968	00:00:12.538	752	-1024	-768	-1	-1	-1	-1	4	532,8619	378,4456	0,4046005	0,4387877	439,0709	2,905872	0	5	533	378						StimuliFarbe_gruen_gelb.png	0	880	547	72	111	468	263	550	0	Content		461	267	12538655	2259667367
12555	09:19:48.984	00:00:12.555	753	-1024	-768	-1	-1	-1	-1	4	538,4598	389,9253	0,402932	0,4382297	439,0709	2,945471	0	5	538	390						StimuliFarbe_gruen_gelb.png	0	880	547	72	111	468	263	550	0	Content		466	279	12555282	2259683994
12572	09:19:49.001	00:00:12.571	754	-1024	-768	-1	-1	-1	-1	4	524,1034	381,6953	0,4012369	0,4379803	439,0709	2,867667	0	5	524	382						StimuliFarbe_gruen_gelb.png	0	880	547	72	111	468	263	550	0	Content		452	271	12571906	2259700618
12589	09:19:49.018	00:00:12.588	755	541,2144	367,3016	0,5580603	0,3589225	415,2209	2,702215	0	534,6575	377,0679	0,3996091	0,4380344	439,0709	2,837943	0	5	538	372						StimuliFarbe_gruen_gelb.png	0	880	547	72	111	468	263	550	0	Content		466	261	12588657	2259717369
12605	09:19:49.034	00:00:12.605	756	559,2267	349,2083	0,5580518	0,3590899	418,5495	2,700163	0	530,5369	381,7225	0,3992374	0,4385938	443,8891	2,835234	0	5	545	365						StimuliFarbe_gruen_gelb.png	0	880	547	72	111	468	263	550	0	Content		473	254	12605280	2259733992
12622	09:19:49.051	00:00:12.621	757	-1024	-768	-1	-1	-1	-1	4	-1024	-768	-1	-1	-1	-1	4	5	0	0						StimuliFarbe_gruen_gelb.png	0	880	547	72	111	468	263	550	0	Content		-72	-111	12621905	2259750617
12639	09:19:49.068	00:00:12.638	758	541,5214	372,7291	0,5552981	0,3602832	418,5495	2,868114	0	550,1143	366,3904	0,3949651	0,4392024	438,3578	2,806516	0	5	546	370						StimuliFarbe_gruen_gelb.png	0	880	547	72	111	468	263	550	0	Content		474	259	12638518	2259767230
12655	09:19:49.084	00:00:12.655	759	541,5214	372,7291	0,5572997	0,3606158	430,0766	2,868114	0	557,439	361,7407	0,3936313	0,43929	438,1176	2,805135	0	5	549	367						StimuliFarbe_gruen_gelb.png	0	880	547	72	111	468	263	550	0	Content		477	256	12655277	2259783989
12672	09:19:49.101	00:00:12.671	760	-1024	-768	-1	-1	-1	-1	4	534,9321	374,0725	0,3920962	0,4385354	438,0554	2,727906	0	5	535	374						StimuliFarbe_gruen_gelb.png	0	880	547	72	111	468	263	550	0	Content		463	263	12671902	2259800614
12689	09:19:49.118	00:00:12.688	761	-1024	-768	-1	-1	-1	-1	4	548,427	375,7212	0,3907509	0,4380738	438,0554	2,730166	0	5	548	376						StimuliFarbe_gruen_gelb.png	0	880	547	72	111	468	263	550	0	Content		476	265	12688525	2259817237
12705	09:19:49.134	00:00:12.705	762	-1024	-768	-1	-1	-1	-1	4	546,1582	374,3453	0,3906578	0,4376819	442,8762	2,719479	0	5	546	374						StimuliFarbe_gruen_gelb.png	0	880	547	72	111	468	263	550	0	Content		474	263	12705149	2259833861
12722	09:19:49.151	00:00:12.721	763	-1024	-768	-1	-1	-1	-1	4	550,6117	369,97	0,3886295	0,436481	438,3466	2,68354	0	5	551	370						StimuliFarbe_gruen_gelb.png	0	880	547	72	111	468	263	550	0	Content		479	259	12721899	2259850611
12739	09:19:49.168	00:00:12.738	764	-1024	-768	-1	-1	-1	-1	4	544,8414	375,2932	0,3875931	0,4354155	438,2685	2,709955	0	5	545	375						StimuliFarbe_gruen_gelb.png	0	880	547	72	111	468	263	550	0	Content		473	264	12738525	2259867237
12755	09:19:49.184	00:00:12.755	765	-1024	-768	-1	-1	-1	-1	4	542,3536	382,7755	0,38694	0,4344248	438,4452	2,720583	0	5	542	383						StimuliFarbe_gruen_gelb.png	0	880	547	72	111	468	263	550	0	Content		470	272	12755148	2259883860
12772	09:19:49.201	00:00:12.771	766	552,7594	340,1192	0,5493551	0,3534539	430,0766	2,693384	0	524,1866	381,4604	0,3860825	0,4326882	438,358	2,737356	0	5	538	361						StimuliFarbe_gruen_gelb.png	0	880	547	72	111	468	263	550	0	Content		466	250	12771772	2259900484
12789	09:19:49.218	00:00:12.788	767	676,1417	314,5995	0,5386249	0,352147	430,0767	2,602446	0	616,5703	368,1775	0,3840011	0,4305945	438,5893	2,774582	0	5	646	341						StimuliFarbe_gruen_gelb.png	0	880	547	72	111	468	263	550	0	Content		574	230	12788524	2259917236
12805	09:19:49.234	00:00:12.805	768	-1024	-768	-1	-1	-1	-1	4	799,6443	331,4928	0,3809125	0,4283494	438,7207	2,745768	0	6	800	331						StimuliFarbe_gruen_gelb.png	0	880	547	72	111	905	196	583	0	Content		728	220	12805147	2259933859
12822	09:19:49.251	00:00:12.821	769	979,6445	265,364	0,5449997	0,3459995	444,4326	2,915599	0	905,2377	299,0782	0,3787152	0,4267072	439,0228	2,756989	0	6	942	282						StimuliFarbe_gruen_gelb.png	0	880	547	72	111	905	196	583	0	Content		870	171	12821772	2259950484
12838	09:19:49.267	00:00:12.838	770	1083,296	233,5908	0,5434755	0,3446531	444,4326	2,85079	0	979,8676	308,5247	0,377286	0,4255889	439,0417	2,792984	0	6	1032	271						StimuliFarbe_gruen_gelb.png	0	880	547	72	111	905	196	583	0	Content		960	160	12838395	2259967107
12855	09:19:49.284	00:00:12.855	771	-1024	-768	-1	-1	-1	-1	4	973,5863	310,7405	0,378042	0,4241306	433,9471	2,711557	0	6	974	311						StimuliFarbe_gruen_gelb.png	0	880	547	72	111	905	196	583	0	Content		902	200	12855143	2259983855
12872	09:19:49.301	00:00:12.871	772	-1024	-768	-1	-1	-1	-1	4	970,6604	304,668	0,377087	0,4227357	433,9471	2,768604	0	6	971	305						StimuliFarbe_gruen_gelb.png	0	880	547	72	111	905	196	583	0	Content		899	194	12871766	2260000478
12888	09:19:49.317	00:00:12.888	773	1115,7	180,5299	0,5245796	0,3388976	444,4326	2,858253	0	947,4996	321,7681	0,3736853	0,4212728	433,9471	2,779198	0	6	1032	251						StimuliFarbe_gruen_gelb.png	0	880	547	72	111	905	196	583	0	Content		960	140	12888390	2260017102
12905	09:19:49.334	00:00:12.905	774	-1024	-768	-1	-1	-1	-1	4	988,3061	306,2269	0,374034	0,4198642	438,224	2,821916	0	6	988	306						StimuliFarbe_gruen_gelb.png	0	880	547	72	111	905	196	583	0	Content		916	195	12905141	2260033853
12922	09:19:49.351	00:00:12.921	775	-1024	-768	-1	-1	-1	-1	4	983,4106	302,6038	0,3732271	0,418056	437,4644	2,726811	0	6	983	303						StimuliFarbe_gruen_gelb.png	0	880	547	72	111	905	196	583	0	Content		911	192	12921765	2260050477
12938	09:19:49.367	00:00:12.938	776	968,734	331,2329	0,5276528	0,3311481	406,986	2,656164	0	983,5532	299,4843	0,372629	0,4161294	437,4644	2,735548	0	6	976	315						StimuliFarbe_gruen_gelb.png	0	880	547	72	111	905	196	583	0	Content		904	204	12938388	2260067100
12955	09:19:49.384	00:00:12.955	777	1032,599	277,7881	0,5359462	0,3284773	434,3567	2,798737	0	978,3029	314,5378	0,3719022	0,414691	436,2579	2,721669	0	6	1005	296						StimuliFarbe_gruen_gelb.png	0	880	547	72	111	905	196	583	0	Content		933	185	12955012	2260083724
12972	09:19:49.401	00:00:12.971	778	1023,981	307,4363	0,5311896	0,3272929	420,1613	2,732236	0	978,0591	312,7409	0,3711917	0,4133629	436,2727	2,791333	0	6	1001	310						StimuliFarbe_gruen_gelb.png	0	880	547	72	111	905	196	583	0	Content		929	199	12971762	2260100474
12988	09:19:49.417	00:00:12.988	779	986,2199	313,6384	0,5278496	0,3268609	412,3964	2,728573	0	978,8987	327,2405	0,3689449	0,4124714	429,2739	2,711366	0	6	983	320						StimuliFarbe_gruen_gelb.png	0	880	547	72	111	905	196	583	0	Content		911	209	12988387	2260117099
13005	09:19:49.434	00:00:13.005	780	973,9124	289,679	0,526677	0,3263561	412,5372	2,741217	0	969,0079	326,5656	0,3684759	0,4121696	431,5742	2,755148	0	6	971	308						StimuliFarbe_gruen_gelb.png	0	880	547	72	111	905	196	583	0	Content		899	197	13005012	2260133724
13022	09:19:49.451	00:00:13.021	781	981,2456	326,6346	0,524287	0,3252924	408,4283	2,719167	0	979,4292	291,3908	0,3683671	0,4121499	435,4629	2,764745	0	6	980	309						StimuliFarbe_gruen_gelb.png	0	880	547	72	111	905	196	583	0	Content		908	198	13021650	2260150362
13038	09:19:49.467	00:00:13.038	782	1012,548	307,1957	0,5267949	0,3245646	418,5233	2,758021	0	986,5115	300,4986	0,3672469	0,4121994	435,3016	2,787139	0	6	1000	304						StimuliFarbe_gruen_gelb.png	0	880	547	72	111	905	196	583	0	Content		928	193	13038384	2260167096
13055	09:19:49.484	00:00:13.055	783	1032,526	268,7552	0,5304323	0,3245107	434,1616	2,919357	0	972,6083	302,0958	0,3662214	0,4123847	435,0992	2,79393	0	6	1003	285						StimuliFarbe_gruen_gelb.png	0	880	547	72	111	905	196	583	0	Content		931	174	13055009	2260183721
13072	09:19:49.501	00:00:13.071	784	1037,299	267,1053	0,5283344	0,3246289	429,9854	2,803849	0	969,4283	301,7653	0,3651911	0,4126997	434,636	2,768348	0	6	1003	284						StimuliFarbe_gruen_gelb.png	0	880	547	72	111	905	196	583	0	Content		931	173	13071675	2260200387
13088	09:19:49.517	00:00:13.088	785	1023,618	309,2413	0,5238077	0,3254252	417,01	2,791604	0	971,4273	317,9612	0,3630231	0,4133563	428,3082	2,800739	0	6	998	314						StimuliFarbe_gruen_gelb.png	0	880	547	72	111	905	196	583	0	Content		926	203	13088263	2260216975
13105	09:19:49.534	00:00:13.105	786	978,5387	293,866	0,5209489	0,3278877	411,089	2,75551	0	974,2312	312,4168	0,3628483	0,4144834	430,3173	2,793614	0	6	976	303						StimuliFarbe_gruen_gelb.png	0	880	547	72	111	905	196	583	0	Content		904	192	13105009	2260233721
13122	09:19:49.551	00:00:13.121	787	973,0829	284,2914	0,520515	0,3293811	410,8298	2,71875	0	977,9459	308,1402	0,3623506	0,4161708	430,9911	2,8337	0	6	976	296						StimuliFarbe_gruen_gelb.png	0	880	547	72	111	905	196	583	0	Content		904	185	13121672	2260250384
13138	09:19:49.567	00:00:13.138	788	973,9952	294,4229	0,5202644	0,3311452	410,7583	2,67303	0	958,7341	326,8933	0,3612199	0,4177162	427,2089	2,836561	0	6	966	311						StimuliFarbe_gruen_gelb.png	0	880	547	72	111	905	196	583	0	Content		894	200	13138258	2260266970
13155	09:19:49.584	00:00:13.154	789	964,6132	298,7547	0,5200481	0,3326233	410,8967	2,8495	0	973,0905	306,0334	0,3623835	0,4191849	433,9596	2,806727	0	6	969	302						StimuliFarbe_gruen_gelb.png	0	880	547	72	111	905	196	583	0	Content		897	191	13154882	2260283594
13172	09:19:49.601	00:00:13.171	790	326,0795	312,1682	0,5108924	0,334529	410,8967	2,839236	0	992,7068	288,6991	0,3622369	0,4206807	433,9408	2,809665	0	6	659	300						StimuliFarbe_gruen_gelb.png	0	880	547	72	111	905	196	583	0	Content		587	189	13171643	2260300355
13188	09:19:49.617	00:00:13.188	791	-1024	-768	-1	-1	-1	-1	4	982,6312	309,3961	0,3621385	0,422347	433,7879	2,858522	0	6	983	309						StimuliFarbe_gruen_gelb.png	0	880	547	72	111	905	196	583	0	Content		911	198	13188257	2260316969
13205	09:19:49.634	00:00:13.204	792	980,4871	312,5661	0,5197269	0,3380149	410,5818	2,729985	0	985,1337	315,6811	0,3618731	0,4243287	433,8137	2,866015	0	6	983	314						StimuliFarbe_gruen_gelb.png	0	880	547	72	111	905	196	583	0	Content		911	203	13204881	2260333593
13222	09:19:49.651	00:00:13.221	793	969,8954	305,9475	0,5181734	0,3401459	407,6093	2,730844	0	980,121	299,067	0,3614117	0,4267276	434,0055	2,846269	0	6	975	303						StimuliFarbe_gruen_gelb.png	0	880	547	72	111	905	196	583	0	Content		903	192	13221502	2260350214
13238	09:19:49.667	00:00:13.238	794	982,1512	293,8758	0,5217579	0,3422375	421,6634	2,976398	0	959,4703	320,269	0,3595746	0,4290819	427,8133	2,907248	0	6	971	307						StimuliFarbe_gruen_gelb.png	0	880	547	72	111	905	196	583	0	Content		899	196	13238253	2260366965
13255	09:19:49.684	00:00:13.254	795	967,0136	313,9906	0,5177313	0,3443712	410,9383	2,823402	0	954,4275	320,626	0,3593261	0,4313625	429,1444	2,963866	0	6	961	317						StimuliFarbe_gruen_gelb.png	0	880	547	72	111	905	196	583	0	Content		889	206	13254878	2260383590
13272	09:19:49.701	00:00:13.271	796	999,9642	284,3422	0,5211111	0,344117	424,3502	2,945245	0	961,3076	352,6851	0,3585867	0,4325863	429,0279	2,958816	0	6	981	319						StimuliFarbe_gruen_gelb.png	0	880	547	72	111	905	196	583	0	Content		909	208	13271501	2260400213
13288	09:19:49.717	00:00:13.288	797	1000,624	311,2589	0,5142792	0,344602	405,086	2,736639	0	960,8482	329,6284	0,3586756	0,4332073	432,4015	2,965492	0	6	981	320						StimuliFarbe_gruen_gelb.png	0	880	547	72	111	905	196	583	0	Content		909	209	13288125	2260416837
13305	09:19:49.734	00:00:13.304	798	987,4139	278,9218	0,5188247	0,3449161	422,2806	2,896232	0	966,2346	320,4155	0,357697	0,4340196	430,7591	2,886851	0	6	977	300						StimuliFarbe_gruen_gelb.png	0	880	547	72	111	905	196	583	0	Content		905	189	13304874	2260433586
13322	09:19:49.751	00:00:13.321	799	988,7167	326,636	0,5154677	0,3457773	411,7596	2,883102	0	964,3351	315,355	0,3565652	0,4352948	427,2785	2,878103	0	6	977	321						StimuliFarbe_gruen_gelb.png	0	880	547	72	111	905	196	583	0	Content		905	210	13321500	2260450212
13338	09:19:49.767	00:00:13.338	800	990,8024	312,4055	0,5157197	0,346126	413,7382	2,917522	0	950,9813	334,1637	0,3564757	0,4358362	428,5039	2,982026	0	6	971	323						StimuliFarbe_gruen_gelb.png	0	880	547	72	111	905	196	583	0	Content		899	212	13338125	2260466837
13355	09:19:49.784	00:00:13.354	801	989,1206	315,4066	0,5150844	0,3471904	412,5164	2,894432	0	960,886	331,1088	0,3561407	0,4358612	428,4264	2,829822	0	6	975	323						StimuliFarbe_gruen_gelb.png	0	880	547	72	111	905	196	583	0	Content		903	212	13354750	2260483462
13371	09:19:49.800	00:00:13.371	802	1160,008	260,002	0,5127426	0,3469164	412,5164	2,886466	0	1183,485	234,0662	0,3566573	0,435562	436,4025	3,067773	0	6	1172	247						StimuliFarbe_gruen_gelb.png	0	880	547	72	111	905	196	583	0	Content		1100	136	13371499	2260500211
13388	09:19:49.817	00:00:13.388	803	-1024	-768	-1	-1	-1	-1	4	-1024	-768	-1	-1	-1	-1	4		0	0						StimuliFarbe_gruen_gelb.png	0	880	547	72	111				0	Content		-72	-111	13388122	2260516834
13405	09:19:49.834	00:00:13.404	804	-1024	-768	-1	-1	-1	-1	4	-1024	-768	-1	-1	-1	-1	4		0	0						StimuliFarbe_gruen_gelb.png	0	880	547	72	111				0	Content		-72	-111	13404745	2260533457
13421	09:19:49.850	00:00:13.421	805	-1024	-768	-1	-1	-1	-1	4	-1024	-768	-1	-1	-1	-1	4		0	0						StimuliFarbe_gruen_gelb.png	0	880	547	72	111				0	Content		-72	-111	13421370	2260550082
13438	09:19:49.867	00:00:13.438	806	-1024	-768	-1	-1	-1	-1	4	-1024	-768	-1	-1	-1	-1	4		0	0						StimuliFarbe_gruen_gelb.png	0	880	547	72	111				0	Content		-72	-111	13438121	2260566833
13455	09:19:49.884	00:00:13.454	807	-1024	-768	-1	-1	-1	-1	4	-1024	-768	-1	-1	-1	-1	4		0	0						StimuliFarbe_gruen_gelb.png	0	880	547	72	111				0	Content		-72	-111	13454746	2260583458
13471	09:19:49.900	00:00:13.471	808	-1024	-768	-1	-1	-1	-1	4	-1024	-768	-1	-1	-1	-1	4		0	0						StimuliFarbe_gruen_gelb.png	0	880	547	72	111				0	Content		-72	-111	13471367	2260600079
13488	09:19:49.917	00:00:13.487	809	-1024	-768	-1	-1	-1	-1	4	-1024	-768	-1	-1	-1	-1	4		0	0						StimuliFarbe_gruen_gelb.png	0	880	547	72	111				0	Content		-72	-111	13487989	2260616701
13505	09:19:49.934	00:00:13.504	810	-1024	-768	-1	-1	-1	-1	4	-1024	-768	-1	-1	-1	-1	4		0	0						StimuliFarbe_gruen_gelb.png	0	880	547	72	111				0	Content		-72	-111	13504659	2260633371
13521	09:19:49.950	00:00:13.521	811	-1024	-768	-1	-1	-1	-1	4	-1024	-768	-1	-1	-1	-1	4		0	0						StimuliFarbe_gruen_gelb.png	0	880	547	72	111				0	Content		-72	-111	13521345	2260650057
13538	09:19:49.967	00:00:13.538	812	-1024	-768	-1	-1	-1	-1	4	-1024	-768	-1	-1	-1	-1	4		0	0						StimuliFarbe_gruen_gelb.png	0	880	547	72	111				0	Content		-72	-111	13538013	2260666725
13555	09:19:49.984	00:00:13.554	813	-1024	-768	-1	-1	-1	-1	4	-1024	-768	-1	-1	-1	-1	4		0	0						StimuliFarbe_gruen_gelb.png	0	880	547	72	111				0	Content		-72	-111	13554645	2260683357
13571	09:19:50.000	00:00:13.571	814	-1024	-768	-1	-1	-1	-1	4	-1024	-768	-1	-1	-1	-1	4		0	0						StimuliFarbe_gruen_gelb.png	0	880	547	72	111				0	Content		-72	-111	13571313	2260700025
13588	09:19:50.017	00:00:13.587	815	-1024	-768	-1	-1	-1	-1	4	-1024	-768	-1	-1	-1	-1	4		0	0						StimuliFarbe_gruen_gelb.png	0	880	547	72	111				0	Content		-72	-111	13587898	2260716610
13605	09:19:50.034	00:00:13.604	816	-1024	-768	-1	-1	-1	-1	4	-1024	-768	-1	-1	-1	-1	4		0	0						StimuliFarbe_gruen_gelb.png	0	880	547	72	111				0	Content		-72	-111	13604646	2260733358
13621	09:19:50.050	00:00:13.621	817	-1024	-768	-1	-1	-1	-1	4	-1024	-768	-1	-1	-1	-1	4		0	0						StimuliFarbe_gruen_gelb.png	0	880	547	72	111				0	Content		-72	-111	13621269	2260749981
13638	09:19:50.067	00:00:13.637	818	-1024	-768	-1	-1	-1	-1	4	-1024	-768	-1	-1	-1	-1	4		0	0						StimuliFarbe_gruen_gelb.png	0	880	547	72	111				0	Content		-72	-111	13637892	2260766604
13655	09:19:50.084	00:00:13.654	819	-1024	-768	-1	-1	-1	-1	4	-1024	-768	-1	-1	-1	-1	4		0	0						StimuliFarbe_gruen_gelb.png	0	880	547	72	111				0	Content		-72	-111	13654513	2260783225
13671	09:19:50.100	00:00:13.671	820	-1024	-768	-1	-1	-1	-1	4	-1024	-768	-1	-1	-1	-1	4		0	0						StimuliFarbe_gruen_gelb.png	0	880	547	72	111				0	Content		-72	-111	13671261	2260799973
13688	09:19:50.117	00:00:13.687	821	-1024	-768	-1	-1	-1	-1	4	-1024	-768	-1	-1	-1	-1	4		0	0						StimuliFarbe_gruen_gelb.png	0	880	547	72	111				0	Content		-72	-111	13687888	2260816600
13705	09:19:50.134	00:00:13.704	822	-1024	-768	-1	-1	-1	-1	4	-1024	-768	-1	-1	-1	-1	4		0	0						StimuliFarbe_gruen_gelb.png	0	880	547	72	111				0	Content		-72	-111	13704556	2260833268
13721	09:19:50.150	00:00:13.721	823	-1024	-768	-1	-1	-1	-1	4	-1024	-768	-1	-1	-1	-1	4		0	0						StimuliFarbe_gruen_gelb.png	0	880	547	72	111				0	Content		-72	-111	13721223	2260849935
13738	09:19:50.167	00:00:13.737	824	-1024	-768	-1	-1	-1	-1	4	-1024	-768	-1	-1	-1	-1	4		0	0						StimuliFarbe_gruen_gelb.png	0	880	547	72	111				0	Content		-72	-111	13737883	2260866595
13755	09:19:50.184	00:00:13.754	825	-1024	-768	-1	-1	-1	-1	4	-1024	-768	-1	-1	-1	-1	4		0	0						StimuliFarbe_gruen_gelb.png	0	880	547	72	111				0	Content		-72	-111	13754505	2260883217
13771	09:19:50.200	00:00:13.771	826	-1024	-768	-1	-1	-1	-1	4	-1024	-768	-1	-1	-1	-1	4		0	0						StimuliFarbe_gruen_gelb.png	0	880	547	72	111				0	Content		-72	-111	13771158	2260899870
13788	09:19:50.217	00:00:13.787	827	-1024	-768	-1	-1	-1	-1	4	-1024	-768	-1	-1	-1	-1	4		0	0						StimuliFarbe_gruen_gelb.png	0	880	547	72	111				0	Content		-72	-111	13787826	2260916538
13804	09:19:50.233	00:00:13.804	828	-1024	-768	-1	-1	-1	-1	4	-1024	-768	-1	-1	-1	-1	4		0	0						StimuliFarbe_gruen_gelb.png	0	880	547	72	111				0	Content		-72	-111	13804479	2260933191
13821	09:19:50.250	00:00:13.821	829	-1024	-768	-1	-1	-1	-1	4	-1024	-768	-1	-1	-1	-1	4		0	0						StimuliFarbe_gruen_gelb.png	0	880	547	72	111				0	Content		-72	-111	13821146	2260949858
13838	09:19:50.267	00:00:13.837	830	-1024	-768	-1	-1	-1	-1	4	-1024	-768	-1	-1	-1	-1	4		0	0						StimuliFarbe_gruen_gelb.png	0	880	547	72	111				0	Content		-72	-111	13837807	2260966519
13854	09:19:50.283	00:00:13.854	831	-1024	-768	-1	-1	-1	-1	4	-1024	-768	-1	-1	-1	-1	4		0	0						StimuliFarbe_gruen_gelb.png	0	880	547	72	111				0	Content		-72	-111	13854475	2260983187
13871	09:19:50.300	00:00:13.871	832	-1024	-768	-1	-1	-1	-1	4	-1024	-768	-1	-1	-1	-1	4		0	0						StimuliFarbe_gruen_gelb.png	0	880	547	72	111				0	Content		-72	-111	13871143	2260999855
13888	09:19:50.317	00:00:13.888	833	-1024	-768	-1	-1	-1	-1	4	-1024	-768	-1	-1	-1	-1	4		0	0						StimuliFarbe_gruen_gelb.png	0	880	547	72	111				0	Content		-72	-111	13888071	2261016783
13905	09:19:50.334	00:00:13.904	834	-1024	-768	-1	-1	-1	-1	4	-1024	-768	-1	-1	-1	-1	4		0	0						StimuliFarbe_gruen_gelb.png	0	880	547	72	111				0	Content		-72	-111	13904739	2261033451
13922	09:19:50.351	00:00:13.921	835	-1024	-768	-1	-1	-1	-1	4	-1024	-768	-1	-1	-1	-1	4		0	0						StimuliFarbe_gruen_gelb.png	0	880	547	72	111				0	Content		-72	-111	13921705	2261050417
13938	09:19:50.367	00:00:13.938	836	-1024	-768	-1	-1	-1	-1	4	-1024	-768	-1	-1	-1	-1	4		0	0						StimuliFarbe_gruen_gelb.png	0	880	547	72	111				0	Content		-72	-111	13938372	2261067084
13955	09:19:50.384	00:00:13.955	837	-1024	-768	-1	-1	-1	-1	4	-1024	-768	-1	-1	-1	-1	4		0	0						StimuliFarbe_gruen_gelb.png	0	880	547	72	111				0	Content		-72	-111	13955040	2261083752
13972	09:19:50.401	00:00:13.972	838	-1024	-768	-1	-1	-1	-1	4	-1024	-768	-1	-1	-1	-1	4		0	0						StimuliFarbe_gruen_gelb.png	0	880	547	72	111				0	Content		-72	-111	13972268	2261100980
13989	09:19:50.418	00:00:13.988	839	-1024	-768	-1	-1	-1	-1	4	-1024	-768	-1	-1	-1	-1	4		0	0						StimuliFarbe_gruen_gelb.png	0	880	547	72	111				0	Content		-72	-111	13988936	2261117648
14006	09:19:50.435	00:00:14.006	840	-1024	-768	-1	-1	-1	-1	4	-1024	-768	-1	-1	-1	-1	4		0	0						StimuliFarbe_gruen_gelb.png	0	880	547	72	111				0	Content		-72	-111	14006245	2261134957
14021	09:19:50.450	00:00:14.020	841	-1024	-768	-1	-1	-1	-1	4	-1024	-768	-1	-1	-1	-1	4		0	0						StimuliFarbe_gruen_gelb.png	0	880	547	72	111				0	Content		-72	-111	14020994	2261149706
14038	09:19:50.467	00:00:14.037	842	-1024	-768	-1	-1	-1	-1	4	-1024	-768	-1	-1	-1	-1	4		0	0						StimuliFarbe_gruen_gelb.png	0	880	547	72	111				0	Content		-72	-111	14037682	2261166394
14054	09:19:50.483	00:00:14.054	843	-1024	-768	-1	-1	-1	-1	4	-1024	-768	-1	-1	-1	-1	4		0	0						StimuliFarbe_gruen_gelb.png	0	880	547	72	111				0	Content		-72	-111	14054349	2261183061
14071	09:19:50.500	00:00:14.071	844	-1024	-768	-1	-1	-1	-1	4	-1024	-768	-1	-1	-1	-1	4		0	0						StimuliFarbe_gruen_gelb.png	0	880	547	72	111				0	Content		-72	-111	14071041	2261199753
14088	09:19:50.517	00:00:14.087	845	-1024	-768	-1	-1	-1	-1	4	-1024	-768	-1	-1	-1	-1	4		0	0						StimuliFarbe_gruen_gelb.png	0	880	547	72	111				0	Content		-72	-111	14087709	2261216421
14104	09:19:50.533	00:00:14.104	846	-1024	-768	-1	-1	-1	-1	4	-1024	-768	-1	-1	-1	-1	4		0	0						StimuliFarbe_gruen_gelb.png	0	880	547	72	111				0	Content		-72	-111	14104376	2261233088
14121	09:19:50.550	00:00:14.121	847	-1024	-768	-1	-1	-1	-1	4	-1024	-768	-1	-1	-1	-1	4		0	0						StimuliFarbe_gruen_gelb.png	0	880	547	72	111				0	Content		-72	-111	14121047	2261249759
14138	09:19:50.567	00:00:14.137	848	-1024	-768	-1	-1	-1	-1	4	-1024	-768	-1	-1	-1	-1	4		0	0						StimuliFarbe_gruen_gelb.png	0	880	547	72	111				0	Content		-72	-111	14137663	2261266375
14155	09:19:50.584	00:00:14.154	849	-1024	-768	-1	-1	-1	-1	4	-1024	-768	-1	-1	-1	-1	4		0	0						StimuliFarbe_gruen_gelb.png	0	880	547	72	111				0	Content		-72	-111	14154574	2261283286
14171	09:19:50.600	00:00:14.171	850	-1024	-768	-1	-1	-1	-1	4	-1024	-768	-1	-1	-1	-1	4		0	0						StimuliFarbe_gruen_gelb.png	0	880	547	72	111				0	Content		-72	-111	14171242	2261299954
14188	09:19:50.617	00:00:14.188	851	-1024	-768	-1	-1	-1	-1	4	-1024	-768	-1	-1	-1	-1	4		0	0						StimuliFarbe_gruen_gelb.png	0	880	547	72	111				0	Content		-72	-111	14188363	2261317075
14205	09:19:50.634	00:00:14.205	852	-1024	-768	-1	-1	-1	-1	4	-1024	-768	-1	-1	-1	-1	4		0	0						StimuliFarbe_gruen_gelb.png	0	880	547	72	111				0	Content		-72	-111	14205031	2261333743
14222	09:19:50.651	00:00:14.222	853	-1024	-768	-1	-1	-1	-1	4	-1024	-768	-1	-1	-1	-1	4		0	0						StimuliFarbe_gruen_gelb.png	0	880	547	72	111				0	Content		-72	-111	14222056	2261350768
14239	09:19:50.668	00:00:14.238	854	-1024	-768	-1	-1	-1	-1	4	-1024	-768	-1	-1	-1	-1	4		0	0						StimuliFarbe_gruen_gelb.png	0	880	547	72	111				0	Content		-72	-111	14238724	2261367436
14255	09:19:50.684	00:00:14.255	855	-1024	-768	-1	-1	-1	-1	4	-1024	-768	-1	-1	-1	-1	4		0	0						StimuliFarbe_gruen_gelb.png	0	880	547	72	111				0	Content		-72	-111	14255392	2261384104
14273	09:19:50.702	00:00:14.272	856	-1024	-768	-1	-1	-1	-1	4	-1024	-768	-1	-1	-1	-1	4		0	0						StimuliFarbe_gruen_gelb.png	0	880	547	72	111				0	Content		-72	-111	14272727	2261401439
14288	09:19:50.717	00:00:14.288	857	-1024	-768	-1	-1	-1	-1	4	-1024	-768	-1	-1	-1	-1	4		0	0						StimuliFarbe_gruen_gelb.png	0	880	547	72	111				0	Content		-72	-111	14288414	2261417126
14305	09:19:50.734	00:00:14.305	858	-1024	-768	-1	-1	-1	-1	4	-1024	-768	-1	-1	-1	-1	4		0	0						StimuliFarbe_gruen_gelb.png	0	880	547	72	111				0	Content		-72	-111	14305082	2261433794
14321	09:19:50.750	00:00:14.321	859	-1024	-768	-1	-1	-1	-1	4	-1024	-768	-1	-1	-1	-1	4		0	0						StimuliFarbe_gruen_gelb.png	0	880	547	72	111				0	Content		-72	-111	14321279	2261449991
14338	09:19:50.767	00:00:14.337	860	-1024	-768	-1	-1	-1	-1	4	-1024	-768	-1	-1	-1	-1	4		0	0						StimuliFarbe_gruen_gelb.png	0	880	547	72	111				0	Content		-72	-111	14337946	2261466658
14354	09:19:50.783	00:00:14.354	861	-1024	-768	-1	-1	-1	-1	4	-1024	-768	-1	-1	-1	-1	4		0	0						StimuliFarbe_gruen_gelb.png	0	880	547	72	111				0	Content		-72	-111	14354097	2261482809
14371	09:19:50.800	00:00:14.370	862	-1024	-768	-1	-1	-1	-1	4	-1024	-768	-1	-1	-1	-1	4		0	0						StimuliFarbe_gruen_gelb.png	0	880	547	72	111				0	Content		-72	-111	14370904	2261499616
14387	09:19:50.816	00:00:14.387	863	-1024	-768	-1	-1	-1	-1	4	-1024	-768	-1	-1	-1	-1	4		0	0						StimuliFarbe_gruen_gelb.png	0	880	547	72	111				0	Content		-72	-111	14387499	2261516211
14404	09:19:50.833	00:00:14.404	864	-1024	-768	-1	-1	-1	-1	4	-1024	-768	-1	-1	-1	-1	4		0	0						StimuliFarbe_gruen_gelb.png	0	880	547	72	111				0	Content		-72	-111	14404167	2261532879
14421	09:19:50.850	00:00:14.421	865	-1024	-768	-1	-1	-1	-1	4	-1024	-768	-1	-1	-1	-1	4		0	0						StimuliFarbe_gruen_gelb.png	0	880	547	72	111				0	Content		-72	-111	14421069	2261549781
14438	09:19:50.867	00:00:14.437	866	-1024	-768	-1	-1	-1	-1	4	-1024	-768	-1	-1	-1	-1	4		0	0						StimuliFarbe_gruen_gelb.png	0	880	547	72	111				0	Content		-72	-111	14437736	2261566448
14455	09:19:50.884	00:00:14.454	867	-1024	-768	-1	-1	-1	-1	4	-1024	-768	-1	-1	-1	-1	4		0	0						StimuliFarbe_gruen_gelb.png	0	880	547	72	111				0	Content		-72	-111	14454694	2261583406
14471	09:19:50.900	00:00:14.471	868	-1024	-768	-1	-1	-1	-1	4	-1024	-768	-1	-1	-1	-1	4		0	0						StimuliFarbe_gruen_gelb.png	0	880	547	72	111				0	Content		-72	-111	14471362	2261600074
14488	09:19:50.917	00:00:14.488	869	-1024	-768	-1	-1	-1	-1	4	-1024	-768	-1	-1	-1	-1	4		0	0						StimuliFarbe_gruen_gelb.png	0	880	547	72	111				0	Content		-72	-111	14488030	2261616742
14505	09:19:50.934	00:00:14.505	870	-1024	-768	-1	-1	-1	-1	4	-1024	-768	-1	-1	-1	-1	4		0	0						StimuliFarbe_gruen_gelb.png	0	880	547	72	111				0	Content		-72	-111	14505342	2261634054
14521	09:19:50.950	00:00:14.521	871	-1024	-768	-1	-1	-1	-1	4	-1024	-768	-1	-1	-1	-1	4		0	0						StimuliFarbe_gruen_gelb.png	0	880	547	72	111				0	Content		-72	-111	14521343	2261650055
14538	09:19:50.967	00:00:14.538	872	-1024	-768	-1	-1	-1	-1	4	-1024	-768	-1	-1	-1	-1	4		0	0						StimuliFarbe_gruen_gelb.png	0	880	547	72	111				0	Content		-72	-111	14538011	2261666723
14554	09:19:50.983	00:00:14.554	873	-1024	-768	-1	-1	-1	-1	4	-1024	-768	-1	-1	-1	-1	4		0	0						StimuliFarbe_gruen_gelb.png	0	880	547	72	111				0	Content		-72	-111	14554310	2261683022
14571	09:19:51.000	00:00:14.570	874	-1024	-768	-1	-1	-1	-1	4	-1024	-768	-1	-1	-1	-1	4		0	0						StimuliFarbe_gruen_gelb.png	0	880	547	72	111				0	Content		-72	-111	14570978	2261699690
14587	09:19:51.016	00:00:14.587	875	-1024	-768	-1	-1	-1	-1	4	-1024	-768	-1	-1	-1	-1	4		0	0						StimuliFarbe_gruen_gelb.png	0	880	547	72	111				0	Content		-72	-111	14587342	2261716054
14604	09:19:51.033	00:00:14.603	876	-1024	-768	-1	-1	-1	-1	4	-1024	-768	-1	-1	-1	-1	4		0	0						StimuliFarbe_gruen_gelb.png	0	880	547	72	111				0	Content		-72	-111	14603968	2261732680
14621	09:19:51.050	00:00:14.620	877	-1024	-768	-1	-1	-1	-1	4	-1024	-768	-1	-1	-1	-1	4		0	0						StimuliFarbe_gruen_gelb.png	0	880	547	72	111				0	Content		-72	-111	14620635	2261749347
14637	09:19:51.066	00:00:14.637	878	-1024	-768	-1	-1	-1	-1	4	-1024	-768	-1	-1	-1	-1	4		0	0						StimuliFarbe_gruen_gelb.png	0	880	547	72	111				0	Content		-72	-111	14637303	2261766015
14654	09:19:51.083	00:00:14.653	879	-1024	-768	-1	-1	-1	-1	4	-1024	-768	-1	-1	-1	-1	4		0	0						StimuliFarbe_gruen_gelb.png	0	880	547	72	111				0	Content		-72	-111	14653970	2261782682
14671	09:19:51.100	00:00:14.670	880	-1024	-768	-1	-1	-1	-1	4	-1024	-768	-1	-1	-1	-1	4		0	0						StimuliFarbe_gruen_gelb.png	0	880	547	72	111				0	Content		-72	-111	14670592	2261799304
14687	09:19:51.116	00:00:14.687	881	-1024	-768	-1	-1	-1	-1	4	-1024	-768	-1	-1	-1	-1	4		0	0						StimuliFarbe_gruen_gelb.png	0	880	547	72	111				0	Content		-72	-111	14687260	2261815972
14704	09:19:51.133	00:00:14.704	882	-1024	-768	-1	-1	-1	-1	4	-1024	-768	-1	-1	-1	-1	4		0	0						StimuliFarbe_gruen_gelb.png	0	880	547	72	111				0	Content		-72	-111	14704125	2261832837
14721	09:19:51.150	00:00:14.720	883	-1024	-768	-1	-1	-1	-1	4	-1024	-768	-1	-1	-1	-1	4		0	0						StimuliFarbe_gruen_gelb.png	0	880	547	72	111				0	Content		-72	-111	14720792	2261849504
14737	09:19:51.166	00:00:14.737	884	-1024	-768	-1	-1	-1	-1	4	-1024	-768	-1	-1	-1	-1	4		0	0						StimuliFarbe_gruen_gelb.png	0	880	547	72	111				0	Content		-72	-111	14737460	2261866172
14755	09:19:51.184	00:00:14.754	885	-1024	-768	-1	-1	-1	-1	4	-1024	-768	-1	-1	-1	-1	4		0	0						StimuliFarbe_gruen_gelb.png	0	880	547	72	111				0	Content		-72	-111	14754587	2261883299
14771	09:19:51.200	00:00:14.771	886	-1024	-768	-1	-1	-1	-1	4	-1024	-768	-1	-1	-1	-1	4		0	0						StimuliFarbe_gruen_gelb.png	0	880	547	72	111				0	Content		-72	-111	14771254	2261899966
14788	09:19:51.217	00:00:14.788	887	-1024	-768	-1	-1	-1	-1	4	-1024	-768	-1	-1	-1	-1	4		0	0						StimuliFarbe_gruen_gelb.png	0	880	547	72	111				0	Content		-72	-111	14788461	2261917173
14806	09:19:51.235	00:00:14.805	888	-1024	-768	-1	-1	-1	-1	4	-1024	-768	-1	-1	-1	-1	4		0	0						StimuliFarbe_gruen_gelb.png	0	880	547	72	111				0	Content		-72	-111	14805708	2261934420
14821	09:19:51.250	00:00:14.821	889	-1024	-768	-1	-1	-1	-1	4	-1024	-768	-1	-1	-1	-1	4		0	0						StimuliFarbe_gruen_gelb.png	0	880	547	72	111				0	Content		-72	-111	14821459	2261950171
14838	09:19:51.267	00:00:14.838	890	-1024	-768	-1	-1	-1	-1	4	-1024	-768	-1	-1	-1	-1	4		0	0						StimuliFarbe_gruen_gelb.png	0	880	547	72	111				0	Content		-72	-111	14838126	2261966838
14854	09:19:51.283	00:00:14.854	891	-1024	-768	-1	-1	-1	-1	4	-1024	-768	-1	-1	-1	-1	4		0	0						StimuliFarbe_gruen_gelb.png	0	880	547	72	111				0	Content		-72	-111	14854292	2261983004
14871	09:19:51.300	00:00:14.870	892	-1024	-768	-1	-1	-1	-1	4	-1024	-768	-1	-1	-1	-1	4		0	0						StimuliFarbe_gruen_gelb.png	0	880	547	72	111				0	Content		-72	-111	14870960	2261999672
14887	09:19:51.316	00:00:14.887	893	-1024	-768	-1	-1	-1	-1	4	-1024	-768	-1	-1	-1	-1	4		0	0						StimuliFarbe_gruen_gelb.png	0	880	547	72	111				0	Content		-72	-111	14887203	2262015915
14904	09:19:51.333	00:00:14.903	894	-1024	-768	-1	-1	-1	-1	4	-1024	-768	-1	-1	-1	-1	4		0	0						StimuliFarbe_gruen_gelb.png	0	880	547	72	111				0	Content		-72	-111	14903884	2262032596
14920	09:19:51.349	00:00:14.920	895	-1024	-768	-1	-1	-1	-1	4	-1024	-768	-1	-1	-1	-1	4		0	0						StimuliFarbe_gruen_gelb.png	0	880	547	72	111				0	Content		-72	-111	14920483	2262049195
14937	09:19:51.366	00:00:14.937	896	-1024	-768	-1	-1	-1	-1	4	-1024	-768	-1	-1	-1	-1	4		0	0						StimuliFarbe_gruen_gelb.png	0	880	547	72	111				0	Content		-72	-111	14937150	2262065862
14954	09:19:51.383	00:00:14.954	897	-1024	-768	-1	-1	-1	-1	4	-1024	-768	-1	-1	-1	-1	4		0	0						StimuliFarbe_gruen_gelb.png	0	880	547	72	111				0	Content		-72	-111	14954052	2262082764
14971	09:19:51.400	00:00:14.970	898	-1024	-768	-1	-1	-1	-1	4	-1024	-768	-1	-1	-1	-1	4		0	0						StimuliFarbe_gruen_gelb.png	0	880	547	72	111				0	Content		-72	-111	14970720	2262099432
14988	09:19:51.417	00:00:14.987	899	-1024	-768	-1	-1	-1	-1	4	-1024	-768	-1	-1	-1	-1	4		0	0						StimuliFarbe_gruen_gelb.png	0	880	547	72	111				0	Content		-72	-111	14987700	2262116412
15005	09:19:51.434	00:00:15.004	900	-1024	-768	-1	-1	-1	-1	4	-1024	-768	-1	-1	-1	-1	4		0	0						StimuliFarbe_gruen_gelb.png	0	880	547	72	111				0	Content		-72	-111	15004949	2262133661
15021	09:19:51.450	00:00:15.021	901	-1024	-768	-1	-1	-1	-1	4	-1024	-768	-1	-1	-1	-1	4		0	0						StimuliFarbe_gruen_gelb.png	0	880	547	72	111				0	Content		-72	-111	15021041	2262149753
15038	09:19:51.467	00:00:15.037	902	-1024	-768	-1	-1	-1	-1	4	-1024	-768	-1	-1	-1	-1	4		0	0						StimuliFarbe_gruen_gelb.png	0	880	547	72	111				0	Content		-72	-111	15037708	2262166420
15054	09:19:51.483	00:00:15.054	903	-1024	-768	-1	-1	-1	-1	4	-1024	-768	-1	-1	-1	-1	4		0	0						StimuliFarbe_gruen_gelb.png	0	880	547	72	111				0	Content		-72	-111	15054029	2262182741
15071	09:19:51.500	00:00:15.070	904	-1024	-768	-1	-1	-1	-1	4	-1024	-768	-1	-1	-1	-1	4		0	0						StimuliFarbe_gruen_gelb.png	0	880	547	72	111				0	Content		-72	-111	15070697	2262199409
15087	09:19:51.516	00:00:15.087	905	-1024	-768	-1	-1	-1	-1	4	-1024	-768	-1	-1	-1	-1	4		0	0						StimuliFarbe_gruen_gelb.png	0	880	547	72	111				0	Content		-72	-111	15087101	2262215813
15104	09:19:51.533	00:00:15.103	906	-1024	-768	-1	-1	-1	-1	4	-1024	-768	-1	-1	-1	-1	4		0	0						StimuliFarbe_gruen_gelb.png	0	880	547	72	111				0	Content		-72	-111	15103725	2262232437
15120	09:19:51.549	00:00:15.120	907	-1024	-768	-1	-1	-1	-1	4	-1024	-768	-1	-1	-1	-1	4		0	0						StimuliFarbe_gruen_gelb.png	0	880	547	72	111				0	Content		-72	-111	15120350	2262249062
15137	09:19:51.566	00:00:15.137	908	-1024	-768	-1	-1	-1	-1	4	-1024	-768	-1	-1	-1	-1	4		0	0						StimuliFarbe_gruen_gelb.png	0	880	547	72	111				0	Content		-72	-111	15137018	2262265730
15154	09:19:51.583	00:00:15.153	909	-1024	-768	-1	-1	-1	-1	4	-1024	-768	-1	-1	-1	-1	4		0	0						StimuliFarbe_gruen_gelb.png	0	880	547	72	111				0	Content		-72	-111	15153686	2262282398
15170	09:19:51.599	00:00:15.170	910	-1024	-768	-1	-1	-1	-1	4	-1024	-768	-1	-1	-1	-1	4		0	0						StimuliFarbe_gruen_gelb.png	0	880	547	72	111				0	Content		-72	-111	15170337	2262299049
15187	09:19:51.616	00:00:15.187	911	-1024	-768	-1	-1	-1	-1	4	-1024	-768	-1	-1	-1	-1	4		0	0						StimuliFarbe_gruen_gelb.png	0	880	547	72	111				0	Content		-72	-111	15187004	2262315716
15204	09:19:51.633	00:00:15.203	912	-1024	-768	-1	-1	-1	-1	4	-1024	-768	-1	-1	-1	-1	4		0	0						StimuliFarbe_gruen_gelb.png	0	880	547	72	111				0	Content		-72	-111	15203596	2262332308
15221	09:19:51.650	00:00:15.220	913	-1024	-768	-1	-1	-1	-1	4	-1024	-768	-1	-1	-1	-1	4		0	0						StimuliFarbe_gruen_gelb.png	0	880	547	72	111				0	Content		-72	-111	15220845	2262349557
15238	09:19:51.667	00:00:15.238	914	-1024	-768	-1	-1	-1	-1	4	-1024	-768	-1	-1	-1	-1	4		0	0						StimuliFarbe_gruen_gelb.png	0	880	547	72	111				0	Content		-72	-111	15238156	2262366868
15255	09:19:51.684	00:00:15.254	915	-1024	-768	-1	-1	-1	-1	4	-1024	-768	-1	-1	-1	-1	4		0	0						StimuliFarbe_gruen_gelb.png	0	880	547	72	111				0	Content		-72	-111	15254824	2262383536
15271	09:19:51.700	00:00:15.270	916	-1024	-768	-1	-1	-1	-1	4	-1024	-768	-1	-1	-1	-1	4		0	0						StimuliFarbe_gruen_gelb.png	0	880	547	72	111				0	Content		-72	-111	15270893	2262399605
15288	09:19:51.717	00:00:15.287	917	-1024	-768	-1	-1	-1	-1	4	-1024	-768	-1	-1	-1	-1	4		0	0						StimuliFarbe_gruen_gelb.png	0	880	547	72	111				0	Content		-72	-111	15287561	2262416273
15304	09:19:51.733	00:00:15.303	918	-1024	-768	-1	-1	-1	-1	4	-1024	-768	-1	-1	-1	-1	4		0	0						StimuliFarbe_gruen_gelb.png	0	880	547	72	111				0	Content		-72	-111	15303585	2262432297
15320	09:19:51.749	00:00:15.320	919	-1024	-768	-1	-1	-1	-1	4	-1024	-768	-1	-1	-1	-1	4		0	0						StimuliFarbe_gruen_gelb.png	0	880	547	72	111				0	Content		-72	-111	15320207	2262448919
15337	09:19:51.766	00:00:15.336	920	-1024	-768	-1	-1	-1	-1	4	-1024	-768	-1	-1	-1	-1	4		0	0						StimuliFarbe_gruen_gelb.png	0	880	547	72	111				0	Content		-72	-111	15336868	2262465580
15354	09:19:51.783	00:00:15.353	921	-1024	-768	-1	-1	-1	-1	4	-1024	-768	-1	-1	-1	-1	4		0	0						StimuliFarbe_gruen_gelb.png	0	880	547	72	111				0	Content		-72	-111	15353536	2262482248
15370	09:19:51.799	00:00:15.370	922	-1024	-768	-1	-1	-1	-1	4	-1024	-768	-1	-1	-1	-1	4		0	0						StimuliFarbe_gruen_gelb.png	0	880	547	72	111				0	Content		-72	-111	15370176	2262498888
15387	09:19:51.816	00:00:15.386	923	-1024	-768	-1	-1	-1	-1	4	-1024	-768	-1	-1	-1	-1	4		0	0						StimuliFarbe_gruen_gelb.png	0	880	547	72	111				0	Content		-72	-111	15386844	2262515556
15404	09:19:51.833	00:00:15.403	924	-1024	-768	-1	-1	-1	-1	4	-1024	-768	-1	-1	-1	-1	4		0	0						StimuliFarbe_gruen_gelb.png	0	880	547	72	111				0	Content		-72	-111	15403511	2262532223
15420	09:19:51.849	00:00:15.420	925	-1024	-768	-1	-1	-1	-1	4	-1024	-768	-1	-1	-1	-1	4		0	0						StimuliFarbe_gruen_gelb.png	0	880	547	72	111				0	Content		-72	-111	15420174	2262548886
15437	09:19:51.866	00:00:15.436	926	-1024	-768	-1	-1	-1	-1	4	-1024	-768	-1	-1	-1	-1	4		0	0						StimuliFarbe_gruen_gelb.png	0	880	547	72	111				0	Content		-72	-111	15436842	2262565554
15454	09:19:51.883	00:00:15.453	927	-1024	-768	-1	-1	-1	-1	4	-1024	-768	-1	-1	-1	-1	4		0	0						StimuliFarbe_gruen_gelb.png	0	880	547	72	111				0	Content		-72	-111	15453772	2262582484
15470	09:19:51.899	00:00:15.470	928	-1024	-768	-1	-1	-1	-1	4	-1024	-768	-1	-1	-1	-1	4		0	0						StimuliFarbe_gruen_gelb.png	0	880	547	72	111				0	Content		-72	-111	15470439	2262599151
15487	09:19:51.916	00:00:15.487	929	-1024	-768	-1	-1	-1	-1	4	-1024	-768	-1	-1	-1	-1	4		0	0						StimuliFarbe_gruen_gelb.png	0	880	547	72	111				0	Content		-72	-111	15487326	2262616038
15505	09:19:51.934	00:00:15.504	930	-1024	-768	-1	-1	-1	-1	4	-1024	-768	-1	-1	-1	-1	4		0	0						StimuliFarbe_gruen_gelb.png	0	880	547	72	111				0	Content		-72	-111	15504696	2262633408
15522	09:19:51.951	00:00:15.521	931	-1024	-768	-1	-1	-1	-1	4	-1024	-768	-1	-1	-1	-1	4		0	0						StimuliFarbe_gruen_gelb.png	0	880	547	72	111				0	Content		-72	-111	15521946	2262650658
15537	09:19:51.966	00:00:15.536	932	-1024	-768	-1	-1	-1	-1	4	-1024	-768	-1	-1	-1	-1	4		0	0						StimuliFarbe_gruen_gelb.png	0	880	547	72	111				0	Content		-72	-111	15536693	2262665405
15553	09:19:51.982	00:00:15.553	933	-1024	-768	-1	-1	-1	-1	4	-1024	-768	-1	-1	-1	-1	4		0	0						StimuliFarbe_gruen_gelb.png	0	880	547	72	111				0	Content		-72	-111	15553381	2262682093
15570	09:19:51.999	00:00:15.570	934	-1024	-768	-1	-1	-1	-1	4	-1024	-768	-1	-1	-1	-1	4		0	0						StimuliFarbe_gruen_gelb.png	0	880	547	72	111				0	Content		-72	-111	15570049	2262698761
15587	09:19:52.016	00:00:15.586	935	-1024	-768	-1	-1	-1	-1	4	-1024	-768	-1	-1	-1	-1	4		0	0						StimuliFarbe_gruen_gelb.png	0	880	547	72	111				0	Content		-72	-111	15586741	2262715453
15603	09:19:52.032	00:00:15.603	936	-1024	-768	-1	-1	-1	-1	4	-1024	-768	-1	-1	-1	-1	4		0	0						StimuliFarbe_gruen_gelb.png	0	880	547	72	111				0	Content		-72	-111	15603409	2262732121
15620	09:19:52.049	00:00:15.620	937	-1024	-768	-1	-1	-1	-1	4	-1024	-768	-1	-1	-1	-1	4		0	0						StimuliFarbe_gruen_gelb.png	0	880	547	72	111				0	Content		-72	-111	15620076	2262748788
15637	09:19:52.066	00:00:15.636	938	-1024	-768	-1	-1	-1	-1	4	-1024	-768	-1	-1	-1	-1	4		0	0						StimuliFarbe_gruen_gelb.png	0	880	547	72	111				0	Content		-72	-111	15636748	2262765460
15653	09:19:52.082	00:00:15.653	939	-1024	-768	-1	-1	-1	-1	4	-1024	-768	-1	-1	-1	-1	4		0	0						StimuliFarbe_gruen_gelb.png	0	880	547	72	111				0	Content		-72	-111	15653313	2262782025
15670	09:19:52.099	00:00:15.670	940	-1024	-768	-1	-1	-1	-1	4	-1024	-768	-1	-1	-1	-1	4		0	0						StimuliFarbe_gruen_gelb.png	0	880	547	72	111				0	Content		-72	-111	15670252	2262798964
15687	09:19:52.116	00:00:15.686	941	-1024	-768	-1	-1	-1	-1	4	-1024	-768	-1	-1	-1	-1	4		0	0						StimuliFarbe_gruen_gelb.png	0	880	547	72	111				0	Content		-72	-111	15686919	2262815631
15704	09:19:52.133	00:00:15.704	942	-1024	-768	-1	-1	-1	-1	4	-1024	-768	-1	-1	-1	-1	4		0	0						StimuliFarbe_gruen_gelb.png	0	880	547	72	111				0	Content		-72	-111	15704053	2262832765
15721	09:19:52.150	00:00:15.720	943	-1024	-768	-1	-1	-1	-1	4	-1024	-768	-1	-1	-1	-1	4		0	0						StimuliFarbe_gruen_gelb.png	0	880	547	72	111				0	Content		-72	-111	15720721	2262849433
15738	09:19:52.167	00:00:15.737	944	-1024	-768	-1	-1	-1	-1	4	-1024	-768	-1	-1	-1	-1	4		0	0						StimuliFarbe_gruen_gelb.png	0	880	547	72	111				0	Content		-72	-111	15737812	2262866524
15755	09:19:52.184	00:00:15.755	945	-1024	-768	-1	-1	-1	-1	4	-1024	-768	-1	-1	-1	-1	4		0	0						StimuliFarbe_gruen_gelb.png	0	880	547	72	111				0	Content		-72	-111	15755062	2262883774
15770	09:19:52.199	00:00:15.769	946	-1024	-768	-1	-1	-1	-1	4	-1024	-768	-1	-1	-1	-1	4		0	0						StimuliFarbe_gruen_gelb.png	0	880	547	72	111				0	Content		-72	-111	15769933	2262898645
15787	09:19:52.216	00:00:15.786	947	-1024	-768	-1	-1	-1	-1	4	-1024	-768	-1	-1	-1	-1	4		0	0						StimuliFarbe_gruen_gelb.png	0	880	547	72	111				0	Content		-72	-111	15786555	2262915267
15803	09:19:52.232	00:00:15.803	948	-1024	-768	-1	-1	-1	-1	4	-1024	-768	-1	-1	-1	-1	4		0	0						StimuliFarbe_gruen_gelb.png	0	880	547	72	111				0	Content		-72	-111	15803272	2262931984
15820	09:19:52.249	00:00:15.819	949	-1024	-768	-1	-1	-1	-1	4	-1024	-768	-1	-1	-1	-1	4		0	0						StimuliFarbe_gruen_gelb.png	0	880	547	72	111				0	Content		-72	-111	15819939	2262948651
15837	09:19:52.266	00:00:15.836	950	-1024	-768	-1	-1	-1	-1	4	-1024	-768	-1	-1	-1	-1	4		0	0						StimuliFarbe_gruen_gelb.png	0	880	547	72	111				0	Content		-72	-111	15836560	2262965272
15853	09:19:52.282	00:00:15.853	951	-1024	-768	-1	-1	-1	-1	4	-1024	-768	-1	-1	-1	-1	4		0	0						StimuliFarbe_gruen_gelb.png	0	880	547	72	111				0	Content		-72	-111	15853228	2262981940
15870	09:19:52.299	00:00:15.869	952	-1024	-768	-1	-1	-1	-1	4	-1024	-768	-1	-1	-1	-1	4		0	0						StimuliFarbe_gruen_gelb.png	0	880	547	72	111				0	Content		-72	-111	15869896	2262998608
15887	09:19:52.316	00:00:15.886	953	-1024	-768	-1	-1	-1	-1	4	-1024	-768	-1	-1	-1	-1	4		0	0						StimuliFarbe_gruen_gelb.png	0	880	547	72	111				0	Content		-72	-111	15886537	2263015249
15903	09:19:52.332	00:00:15.903	954	-1024	-768	-1	-1	-1	-1	4	-1024	-768	-1	-1	-1	-1	4		0	0						StimuliFarbe_gruen_gelb.png	0	880	547	72	111				0	Content		-72	-111	15903204	2263031916
15920	09:19:52.349	00:00:15.920	955	-1024	-768	-1	-1	-1	-1	4	-1024	-768	-1	-1	-1	-1	4		0	0						StimuliFarbe_gruen_gelb.png	0	880	547	72	111				0	Content		-72	-111	15920127	2263048839
15937	09:19:52.366	00:00:15.936	956	-1024	-768	-1	-1	-1	-1	4	-1024	-768	-1	-1	-1	-1	4		0	0						StimuliFarbe_gruen_gelb.png	0	880	547	72	111				0	Content		-72	-111	15936795	2263065507
15954	09:19:52.383	00:00:15.953	957	-1024	-768	-1	-1	-1	-1	4	-1024	-768	-1	-1	-1	-1	4		0	0						StimuliFarbe_gruen_gelb.png	0	880	547	72	111				0	Content		-72	-111	15953672	2263082384
15971	09:19:52.400	00:00:15.971	958	-1024	-768	-1	-1	-1	-1	4	-1024	-768	-1	-1	-1	-1	4		0	0						StimuliFarbe_gruen_gelb.png	0	880	547	72	111				0	Content		-72	-111	15971045	2263099757
15987	09:19:52.416	00:00:15.987	959	-1024	-768	-1	-1	-1	-1	4	-1024	-768	-1	-1	-1	-1	4		0	0						StimuliFarbe_gruen_gelb.png	0	880	547	72	111				0	Content		-72	-111	15987107	2263115819
16004	09:19:52.433	00:00:16.003	960	-1024	-768	-1	-1	-1	-1	4	-1024	-768	-1	-1	-1	-1	4		0	0						StimuliFarbe_gruen_gelb.png	0	880	547	72	111				0	Content		-72	-111	16003775	2263132487
16020	09:19:52.449	00:00:16.020	961	-1024	-768	-1	-1	-1	-1	4	-1024	-768	-1	-1	-1	-1	4		0	0						StimuliFarbe_gruen_gelb.png	0	880	547	72	111				0	Content		-72	-111	16020098	2263148810
16037	09:19:52.466	00:00:16.036	962	-1024	-768	-1	-1	-1	-1	4	-1024	-768	-1	-1	-1	-1	4		0	0						StimuliFarbe_gruen_gelb.png	0	880	547	72	111				0	Content		-72	-111	16036765	2263165477
16053	09:19:52.482	00:00:16.053	963	-1024	-768	-1	-1	-1	-1	4	-1024	-768	-1	-1	-1	-1	4		0	0						StimuliFarbe_gruen_gelb.png	0	880	547	72	111				0	Content		-72	-111	16053165	2263181877
16070	09:19:52.499	00:00:16.069	964	-1024	-768	-1	-1	-1	-1	4	-1024	-768	-1	-1	-1	-1	4		0	0						StimuliFarbe_gruen_gelb.png	0	880	547	72	111				0	Content		-72	-111	16069789	2263198501
16086	09:19:52.515	00:00:16.086	965	-1024	-768	-1	-1	-1	-1	4	-1024	-768	-1	-1	-1	-1	4		0	0						StimuliFarbe_gruen_gelb.png	0	880	547	72	111				0	Content		-72	-111	16086476	2263215188
16103	09:19:52.532	00:00:16.103	966	-1024	-768	-1	-1	-1	-1	4	-1024	-768	-1	-1	-1	-1	4		0	0						StimuliFarbe_gruen_gelb.png	0	880	547	72	111				0	Content		-72	-111	16103037	2263231749
16120	09:19:52.549	00:00:16.119	967	-1024	-768	-1	-1	-1	-1	4	-1024	-768	-1	-1	-1	-1	4		0	0						StimuliFarbe_gruen_gelb.png	0	880	547	72	111				0	Content		-72	-111	16119974	2263248686
16137	09:19:52.566	00:00:16.136	968	-1024	-768	-1	-1	-1	-1	4	-1024	-768	-1	-1	-1	-1	4		0	0						StimuliFarbe_gruen_gelb.png	0	880	547	72	111				0	Content		-72	-111	16136642	2263265354
16154	09:19:52.583	00:00:16.153	969	-1024	-768	-1	-1	-1	-1	4	-1024	-768	-1	-1	-1	-1	4		0	0						StimuliFarbe_gruen_gelb.png	0	880	547	72	111				0	Content		-72	-111	16153778	2263282490
16170	09:19:52.599	00:00:16.170	970	-1024	-768	-1	-1	-1	-1	4	-1024	-768	-1	-1	-1	-1	4		0	0						StimuliFarbe_gruen_gelb.png	0	880	547	72	111				0	Content		-72	-111	16170446	2263299158
16188	09:19:52.617	00:00:16.187	971	-1024	-768	-1	-1	-1	-1	4	-1024	-768	-1	-1	-1	-1	4		0	0						StimuliFarbe_gruen_gelb.png	0	880	547	72	111				0	Content		-72	-111	16187530	2263316242
16205	09:19:52.634	00:00:16.204	972	-1024	-768	-1	-1	-1	-1	4	-1024	-768	-1	-1	-1	-1	4		0	0						StimuliFarbe_gruen_gelb.png	0	880	547	72	111				0	Content		-72	-111	16204796	2263333508
16221	09:19:52.650	00:00:16.220	973	-1024	-768	-1	-1	-1	-1	4	-1024	-768	-1	-1	-1	-1	4		0	0						StimuliFarbe_gruen_gelb.png	0	880	547	72	111				0	Content		-72	-111	16220539	2263349251
16237	09:19:52.666	00:00:16.237	974	-1024	-768	-1	-1	-1	-1	4	-1024	-768	-1	-1	-1	-1	4		0	0						StimuliFarbe_gruen_gelb.png	0	880	547	72	111				0	Content		-72	-111	16237207	2263365919
16253	09:19:52.682	00:00:16.253	975	-1024	-768	-1	-1	-1	-1	4	-1024	-768	-1	-1	-1	-1	4		0	0						StimuliFarbe_gruen_gelb.png	0	880	547	72	111				0	Content		-72	-111	16253026	2263381738
16270	09:19:52.699	00:00:16.269	976	-1024	-768	-1	-1	-1	-1	4	-1024	-768	-1	-1	-1	-1	4		0	0						StimuliFarbe_gruen_gelb.png	0	880	547	72	111				0	Content		-72	-111	16269648	2263398360
16286	09:19:52.715	00:00:16.286	977	-1024	-768	-1	-1	-1	-1	4	-1024	-768	-1	-1	-1	-1	4		0	0						StimuliFarbe_gruen_gelb.png	0	880	547	72	111				0	Content		-72	-111	16286331	2263415043
16303	09:19:52.732	00:00:16.302	978	-1024	-768	-1	-1	-1	-1	4	-1024	-768	-1	-1	-1	-1	4		0	0						StimuliFarbe_gruen_gelb.png	0	880	547	72	111				0	Content		-72	-111	16302935	2263431647
16320	09:19:52.749	00:00:16.319	979	-1024	-768	-1	-1	-1	-1	4	-1024	-768	-1	-1	-1	-1	4		0	0						StimuliFarbe_gruen_gelb.png	0	880	547	72	111				0	Content		-72	-111	16319602	2263448314
16336	09:19:52.765	00:00:16.336	980	-1024	-768	-1	-1	-1	-1	4	-1024	-768	-1	-1	-1	-1	4		0	0						StimuliFarbe_gruen_gelb.png	0	880	547	72	111				0	Content		-72	-111	16336499	2263465211
16353	09:19:52.782	00:00:16.353	981	-1024	-768	-1	-1	-1	-1	4	-1024	-768	-1	-1	-1	-1	4		0	0						StimuliFarbe_gruen_gelb.png	0	880	547	72	111				0	Content		-72	-111	16353167	2263481879
16370	09:19:52.799	00:00:16.370	982	-1024	-768	-1	-1	-1	-1	4	-1024	-768	-1	-1	-1	-1	4		0	0						StimuliFarbe_gruen_gelb.png	0	880	547	72	111				0	Content		-72	-111	16370141	2263498853
16387	09:19:52.816	00:00:16.387	983	-1024	-768	-1	-1	-1	-1	4	-1024	-768	-1	-1	-1	-1	4		0	0						StimuliFarbe_gruen_gelb.png	0	880	547	72	111				0	Content		-72	-111	16387390	2263516102
16403	09:19:52.832	00:00:16.403	984	-1024	-768	-1	-1	-1	-1	4	-1024	-768	-1	-1	-1	-1	4		0	0						StimuliFarbe_gruen_gelb.png	0	880	547	72	111				0	Content		-72	-111	16403451	2263532163
16420	09:19:52.849	00:00:16.420	985	-1024	-768	-1	-1	-1	-1	4	-1024	-768	-1	-1	-1	-1	4		0	0						StimuliFarbe_gruen_gelb.png	0	880	547	72	111				0	Content		-72	-111	16420119	2263548831
16436	09:19:52.865	00:00:16.436	986	-1024	-768	-1	-1	-1	-1	4	-1024	-768	-1	-1	-1	-1	4		0	0						StimuliFarbe_gruen_gelb.png	0	880	547	72	111				0	Content		-72	-111	16436441	2263565153
16453	09:19:52.882	00:00:16.453	987	-1024	-768	-1	-1	-1	-1	4	-1024	-768	-1	-1	-1	-1	4		0	0						StimuliFarbe_gruen_gelb.png	0	880	547	72	111				0	Content		-72	-111	16453109	2263581821
16470	09:19:52.899	00:00:16.469	988	-1024	-768	-1	-1	-1	-1	4	-1024	-768	-1	-1	-1	-1	4		0	0						StimuliFarbe_gruen_gelb.png	0	880	547	72	111				0	Content		-72	-111	16469509	2263598221
16486	09:19:52.915	00:00:16.486	989	-1024	-768	-1	-1	-1	-1	4	-1024	-768	-1	-1	-1	-1	4		0	0						StimuliFarbe_gruen_gelb.png	0	880	547	72	111				0	Content		-72	-111	16486132	2263614844
16488	09:19:52.917																				ImageEnd	16	0	0	StimuliFarbe_gruen_gelb.png
16503	09:19:52.932	00:00:16.502	990	-1024	-768	-1	-1	-1	-1	4	-1024	-768	-1	-1	-1	-1	4		0	0						No media	0	1024	768	0	0				0	Content		0	0	16502812	2263631524
16506	09:19:52.935																				ImageStart	8	0	0	Fix_sw.jpg
16519	09:19:52.948	00:00:16.519	991	-1024	-768	-1	-1	-1	-1	4	-1024	-768	-1	-1	-1	-1	4		0	0						Fix_sw.jpg	0	880	547	72	111				0	Content		-72	-111	16519391	2263648103
16536	09:19:52.965	00:00:16.536	992	-1024	-768	-1	-1	-1	-1	4	-1024	-768	-1	-1	-1	-1	4		0	0						Fix_sw.jpg	0	880	547	72	111				0	Content		-72	-111	16536322	2263665034
16553	09:19:52.982	00:00:16.552	993	-1024	-768	-1	-1	-1	-1	4	-1024	-768	-1	-1	-1	-1	4		0	0						Fix_sw.jpg	0	880	547	72	111				0	Content		-72	-111	16552990	2263681702
16570	09:19:52.999	00:00:16.570	994	-1024	-768	-1	-1	-1	-1	4	-1024	-768	-1	-1	-1	-1	4		0	0						Fix_sw.jpg	0	880	547	72	111				0	Content		-72	-111	16570122	2263698834
16587	09:19:53.016	00:00:16.586	995	-1024	-768	-1	-1	-1	-1	4	-1024	-768	-1	-1	-1	-1	4		0	0						Fix_sw.jpg	0	880	547	72	111				0	Content		-72	-111	16586790	2263715502
16604	09:19:53.033	00:00:16.604	996	-1024	-768	-1	-1	-1	-1	4	-1024	-768	-1	-1	-1	-1	4		0	0						Fix_sw.jpg	0	880	547	72	111				0	Content		-72	-111	16604001	2263732713
16621	09:19:53.050	00:00:16.621	997	-1024	-768	-1	-1	-1	-1	4	-1024	-768	-1	-1	-1	-1	4		0	0						Fix_sw.jpg	0	880	547	72	111				0	Content		-72	-111	16621249	2263749961
16636	09:19:53.065	00:00:16.635	998	-1024	-768	-1	-1	-1	-1	4	-1024	-768	-1	-1	-1	-1	4		0	0						Fix_sw.jpg	0	880	547	72	111				0	Content		-72	-111	16635998	2263764710
16653	09:19:53.082	00:00:16.652	999	-1024	-768	-1	-1	-1	-1	4	-1024	-768	-1	-1	-1	-1	4		0	0						Fix_sw.jpg	0	880	547	72	111				0	Content		-72	-111	16652621	2263781333
16669	09:19:53.098	00:00:16.669	1000	-1024	-768	-1	-1	-1	-1	4	-1024	-768	-1	-1	-1	-1	4		0	0						Fix_sw.jpg	0	880	547	72	111				0	Content		-72	-111	16669337	2263798049
16686	09:19:53.115	00:00:16.686	1001	-1024	-768	-1	-1	-1	-1	4	-1024	-768	-1	-1	-1	-1	4		0	0						Fix_sw.jpg	0	880	547	72	111				0	Content		-72	-111	16686004	2263814716
16703	09:19:53.132	00:00:16.702	1002	-1024	-768	-1	-1	-1	-1	4	-1024	-768	-1	-1	-1	-1	4		0	0						Fix_sw.jpg	0	880	547	72	111				0	Content		-72	-111	16702667	2263831379
16719	09:19:53.148	00:00:16.719	1003	-1024	-768	-1	-1	-1	-1	4	-1024	-768	-1	-1	-1	-1	4		0	0						Fix_sw.jpg	0	880	547	72	111				0	Content		-72	-111	16719335	2263848047
16736	09:19:53.165	00:00:16.736	1004	-1024	-768	-1	-1	-1	-1	4	-1024	-768	-1	-1	-1	-1	4		0	0						Fix_sw.jpg	0	880	547	72	111				0	Content		-72	-111	16736003	2263864715
16753	09:19:53.182	00:00:16.752	1005	-1024	-768	-1	-1	-1	-1	4	-1024	-768	-1	-1	-1	-1	4		0	0						Fix_sw.jpg	0	880	547	72	111				0	Content		-72	-111	16752624	2263881336
16769	09:19:53.198	00:00:16.769	1006	-1024	-768	-1	-1	-1	-1	4	-1024	-768	-1	-1	-1	-1	4		0	0						Fix_sw.jpg	0	880	547	72	111				0	Content		-72	-111	16769292	2263898004
16786	09:19:53.215	00:00:16.786	1007	-1024	-768	-1	-1	-1	-1	4	-1024	-768	-1	-1	-1	-1	4		0	0						Fix_sw.jpg	0	880	547	72	111				0	Content		-72	-111	16786204	2263914916
16803	09:19:53.232	00:00:16.802	1008	-1024	-768	-1	-1	-1	-1	4	-1024	-768	-1	-1	-1	-1	4		0	0						Fix_sw.jpg	0	880	547	72	111				0	Content		-72	-111	16802872	2263931584
16820	09:19:53.249	00:00:16.819	1009	-1024	-768	-1	-1	-1	-1	4	-1024	-768	-1	-1	-1	-1	4		0	0						Fix_sw.jpg	0	880	547	72	111				0	Content		-72	-111	16819861	2263948573
16837	09:19:53.266	00:00:16.837	1010	-1024	-768	-1	-1	-1	-1	4	-1024	-768	-1	-1	-1	-1	4		0	0						Fix_sw.jpg	0	880	547	72	111				0	Content		-72	-111	16837110	2263965822
16854	09:19:53.283	00:00:16.854	1011	-1024	-768	-1	-1	-1	-1	4	-1024	-768	-1	-1	-1	-1	4		0	0						Fix_sw.jpg	0	880	547	72	111				0	Content		-72	-111	16854483	2263983195
16869	09:19:53.298	00:00:16.869	1012	-1024	-768	-1	-1	-1	-1	4	-1024	-768	-1	-1	-1	-1	4		0	0						Fix_sw.jpg	0	880	547	72	111				0	Content		-72	-111	16869234	2263997946
16886	09:19:53.315	00:00:16.885	1013	-1024	-768	-1	-1	-1	-1	4	-1024	-768	-1	-1	-1	-1	4		0	0						Fix_sw.jpg	0	880	547	72	111				0	Content		-72	-111	16885854	2264014566
16902	09:19:53.331	00:00:16.902	1014	630,7344	1001,88	0,3491733	0,4481048	445,6362	3,182718	1	594,3501	993,6566	0,3492705	0,4480993	445,6362	3,192464	3	7	631	1002						Fix_sw.jpg	0	880	547	72	111	529	870	33	0	Content		559	891	16902478	2264031190
16919	09:19:53.348	00:00:16.919	1015	606,6871	969,1904	0,354192	0,4486171	445,6362	3,271099	3	571,968	960,2975	0,3543724	0,448611	445,6362	3,279335	1	7	572	960						Fix_sw.jpg	0	880	547	72	111	529	870	33	0	Content		500	849	16919226	2264047938
16936	09:19:53.365	00:00:16.935	1016	-1024	-768	-1	-1	-1	-1	4	-1024	-768	-1	-1	-1	-1	4		0	0						Fix_sw.jpg	0	880	547	72	111				0	Content		-72	-111	16935852	2264064564
16952	09:19:53.381	00:00:16.952	1017	-1024	-768	-1	-1	-1	-1	4	-1024	-768	-1	-1	-1	-1	4		0	0						Fix_sw.jpg	0	880	547	72	111				0	Content		-72	-111	16952476	2264081188
16969	09:19:53.398	00:00:16.969	1018	-1024	-768	-1	-1	-1	-1	4	-1024	-768	-1	-1	-1	-1	4		0	0						Fix_sw.jpg	0	880	547	72	111				0	Content		-72	-111	16969099	2264097811
16986	09:19:53.415	00:00:16.985	1019	-1024	-768	-1	-1	-1	-1	4	-1024	-768	-1	-1	-1	-1	4		0	0						Fix_sw.jpg	0	880	547	72	111				0	Content		-72	-111	16985852	2264114564
17002	09:19:53.431	00:00:17.002	1020	-1024	-768	-1	-1	-1	-1	4	-1024	-768	-1	-1	-1	-1	4		0	0						Fix_sw.jpg	0	880	547	72	111				0	Content		-72	-111	17002473	2264131185
17019	09:19:53.448	00:00:17.019	1021	-1024	-768	-1	-1	-1	-1	4	-1024	-768	-1	-1	-1	-1	4		0	0						Fix_sw.jpg	0	880	547	72	111				0	Content		-72	-111	17019098	2264147810
17036	09:19:53.465	00:00:17.035	1022	-1024	-768	-1	-1	-1	-1	4	-1024	-768	-1	-1	-1	-1	4		0	0						Fix_sw.jpg	0	880	547	72	111				0	Content		-72	-111	17035722	2264164434
17052	09:19:53.481	00:00:17.052	1023	-1024	-768	-1	-1	-1	-1	4	-1024	-768	-1	-1	-1	-1	4		0	0						Fix_sw.jpg	0	880	547	72	111				0	Content		-72	-111	17052471	2264181183
17069	09:19:53.498	00:00:17.069	1024	-1024	-768	-1	-1	-1	-1	4	-1024	-768	-1	-1	-1	-1	4		0	0						Fix_sw.jpg	0	880	547	72	111				0	Content		-72	-111	17069095	2264197807
17086	09:19:53.515	00:00:17.085	1025	-1024	-768	-1	-1	-1	-1	4	-1024	-768	-1	-1	-1	-1	4		0	0						Fix_sw.jpg	0	880	547	72	111				0	Content		-72	-111	17085719	2264214431
17102	09:19:53.531	00:00:17.102	1026	-1024	-768	-1	-1	-1	-1	4	-1024	-768	-1	-1	-1	-1	4		0	0						Fix_sw.jpg	0	880	547	72	111				0	Content		-72	-111	17102348	2264231060
17119	09:19:53.548	00:00:17.119	1027	-1024	-768	-1	-1	-1	-1	4	-1024	-768	-1	-1	-1	-1	4		0	0						Fix_sw.jpg	0	880	547	72	111				0	Content		-72	-111	17119032	2264247744
17136	09:19:53.565	00:00:17.135	1028	-1024	-768	-1	-1	-1	-1	4	-1024	-768	-1	-1	-1	-1	4		0	0						Fix_sw.jpg	0	880	547	72	111				0	Content		-72	-111	17135700	2264264412
17152	09:19:53.581	00:00:17.152	1029	-1024	-768	-1	-1	-1	-1	4	-1024	-768	-1	-1	-1	-1	4		0	0						Fix_sw.jpg	0	880	547	72	111				0	Content		-72	-111	17152338	2264281050
17169	09:19:53.598	00:00:17.168	1030	-1024	-768	-1	-1	-1	-1	4	-1024	-768	-1	-1	-1	-1	4		0	0						Fix_sw.jpg	0	880	547	72	111				0	Content		-72	-111	17168962	2264297674
17186	09:19:53.615	00:00:17.185	1031	-1024	-768	-1	-1	-1	-1	4	-1024	-768	-1	-1	-1	-1	4		0	0						Fix_sw.jpg	0	880	547	72	111				0	Content		-72	-111	17185717	2264314429
17202	09:19:53.631	00:00:17.202	1032	-1024	-768	-1	-1	-1	-1	4	-1024	-768	-1	-1	-1	-1	4		0	0						Fix_sw.jpg	0	880	547	72	111				0	Content		-72	-111	17202339	2264331051
17219	09:19:53.648	00:00:17.218	1033	-1024	-768	-1	-1	-1	-1	4	-1024	-768	-1	-1	-1	-1	4		0	0						Fix_sw.jpg	0	880	547	72	111				0	Content		-72	-111	17218954	2264347666
17236	09:19:53.665	00:00:17.235	1034	-1024	-768	-1	-1	-1	-1	4	-1024	-768	-1	-1	-1	-1	4		0	0						Fix_sw.jpg	0	880	547	72	111				0	Content		-72	-111	17235592	2264364304
17252	09:19:53.681	00:00:17.252	1035	-1024	-768	-1	-1	-1	-1	4	-1024	-768	-1	-1	-1	-1	4		0	0						Fix_sw.jpg	0	880	547	72	111				0	Content		-72	-111	17252331	2264381043
17269	09:19:53.698	00:00:17.268	1036	-1024	-768	-1	-1	-1	-1	4	-1024	-768	-1	-1	-1	-1	4		0	0						Fix_sw.jpg	0	880	547	72	111				0	Content		-72	-111	17268983	2264397695
17286	09:19:53.715	00:00:17.285	1037	-1024	-768	-1	-1	-1	-1	4	-1024	-768	-1	-1	-1	-1	4		0	0						Fix_sw.jpg	0	880	547	72	111				0	Content		-72	-111	17285651	2264414363
17302	09:19:53.731	00:00:17.302	1038	-1024	-768	-1	-1	-1	-1	4	-1024	-768	-1	-1	-1	-1	4		0	0						Fix_sw.jpg	0	880	547	72	111				0	Content		-72	-111	17302383	2264431095
17319	09:19:53.748	00:00:17.318	1039	-1024	-768	-1	-1	-1	-1	4	-1024	-768	-1	-1	-1	-1	4		0	0						Fix_sw.jpg	0	880	547	72	111				0	Content		-72	-111	17318951	2264447663
17336	09:19:53.765	00:00:17.335	1040	-1024	-768	-1	-1	-1	-1	4	-1024	-768	-1	-1	-1	-1	4		0	0						Fix_sw.jpg	0	880	547	72	111				0	Content		-72	-111	17335888	2264464600
17353	09:19:53.782	00:00:17.352	1041	-1024	-768	-1	-1	-1	-1	4	-1024	-768	-1	-1	-1	-1	4		0	0						Fix_sw.jpg	0	880	547	72	111				0	Content		-72	-111	17352556	2264481268
17369	09:19:53.798	00:00:17.369	1042	-1024	-768	-1	-1	-1	-1	4	-1024	-768	-1	-1	-1	-1	4		0	0						Fix_sw.jpg	0	880	547	72	111				0	Content		-72	-111	17369447	2264498159
17387	09:19:53.816	00:00:17.386	1043	-1024	-768	-1	-1	-1	-1	4	-1024	-768	-1	-1	-1	-1	4		0	0						Fix_sw.jpg	0	880	547	72	111				0	Content		-72	-111	17386822	2264515534
17403	09:19:53.832	00:00:17.402	1044	-1024	-768	-1	-1	-1	-1	4	-1024	-768	-1	-1	-1	-1	4		0	0						Fix_sw.jpg	0	880	547	72	111				0	Content		-72	-111	17402822	2264531534
17419	09:19:53.848	00:00:17.419	1045	-1024	-768	-1	-1	-1	-1	4	-1024	-768	-1	-1	-1	-1	4		0	0						Fix_sw.jpg	0	880	547	72	111				0	Content		-72	-111	17419490	2264548202
17436	09:19:53.865	00:00:17.435	1046	-1024	-768	-1	-1	-1	-1	4	-1024	-768	-1	-1	-1	-1	4		0	0						Fix_sw.jpg	0	880	547	72	111				0	Content		-72	-111	17435842	2264564554
17453	09:19:53.882	00:00:17.452	1047	-1024	-768	-1	-1	-1	-1	4	-1024	-768	-1	-1	-1	-1	4		0	0						Fix_sw.jpg	0	880	547	72	111				0	Content		-72	-111	17452510	2264581222
17469	09:19:53.898	00:00:17.468	1048	-1024	-768	-1	-1	-1	-1	4	-1024	-768	-1	-1	-1	-1	4		0	0						Fix_sw.jpg	0	880	547	72	111				0	Content		-72	-111	17468818	2264597530
17485	09:19:53.914	00:00:17.485	1049	-1024	-768	-1	-1	-1	-1	4	-1024	-768	-1	-1	-1	-1	4		0	0						Fix_sw.jpg	0	880	547	72	111				0	Content		-72	-111	17485439	2264614151
17502	09:19:53.931	00:00:17.502	1050	-1024	-768	-1	-1	-1	-1	4	-1024	-768	-1	-1	-1	-1	4		0	0						Fix_sw.jpg	0	880	547	72	111				0	Content		-72	-111	17502246	2264630958
17517	09:19:53.946																				ImageEnd	16	0	0	Fix_sw.jpg
17519	09:19:53.948	00:00:17.518	1051	-1024	-768	-1	-1	-1	-1	4	-1024	-768	-1	-1	-1	-1	4		0	0						No media	0	1024	768	0	0				0	Content		0	0	17518812	2264647524
17534	09:19:53.963																				ImageStart	8	0	0	StimuliFarbe_blau_gruen.png
17536	09:19:53.965	00:00:17.535	1052	-1024	-768	-1	-1	-1	-1	4	-1024	-768	-1	-1	-1	-1	4		0	0						StimuliFarbe_blau_gruen.png	0	880	547	72	111				0	Content		-72	-111	17535751	2264664463
17552	09:19:53.981	00:00:17.552	1053	-1024	-768	-1	-1	-1	-1	4	-1024	-768	-1	-1	-1	-1	4		0	0						StimuliFarbe_blau_gruen.png	0	880	547	72	111				0	Content		-72	-111	17552418	2264681130
17570	09:19:53.999	00:00:17.569	1054	-1024	-768	-1	-1	-1	-1	4	-1024	-768	-1	-1	-1	-1	4		0	0						StimuliFarbe_blau_gruen.png	0	880	547	72	111				0	Content		-72	-111	17569552	2264698264
17586	09:19:54.015	00:00:17.586	1055	-1024	-768	-1	-1	-1	-1	4	-1024	-768	-1	-1	-1	-1	4		0	0						StimuliFarbe_blau_gruen.png	0	880	547	72	111				0	Content		-72	-111	17586220	2264714932
17603	09:19:54.032	00:00:17.603	1056	-1024	-768	-1	-1	-1	-1	4	-1024	-768	-1	-1	-1	-1	4		0	0						StimuliFarbe_blau_gruen.png	0	880	547	72	111				0	Content		-72	-111	17603308	2264732020
17621	09:19:54.050	00:00:17.620	1057	-1024	-768	-1	-1	-1	-1	4	-1024	-768	-1	-1	-1	-1	4		0	0						StimuliFarbe_blau_gruen.png	0	880	547	72	111				0	Content		-72	-111	17620682	2264749394
17636	09:19:54.065	00:00:17.636	1058	-1024	-768	-1	-1	-1	-1	4	-1024	-768	-1	-1	-1	-1	4		0	0						StimuliFarbe_blau_gruen.png	0	880	547	72	111				0	Content		-72	-111	17636370	2264765082
17653	09:19:54.082	00:00:17.653	1059	-1024	-768	-1	-1	-1	-1	4	-1024	-768	-1	-1	-1	-1	4		0	0						StimuliFarbe_blau_gruen.png	0	880	547	72	111				0	Content		-72	-111	17653038	2264781750
17669	09:19:54.098	00:00:17.669	1060	-1024	-768	-1	-1	-1	-1	4	-1024	-768	-1	-1	-1	-1	4		0	0						StimuliFarbe_blau_gruen.png	0	880	547	72	111				0	Content		-72	-111	17669173	2264797885
17686	09:19:54.115	00:00:17.685	1061	-1024	-768	-1	-1	-1	-1	4	-1024	-768	-1	-1	-1	-1	4		0	0						StimuliFarbe_blau_gruen.png	0	880	547	72	111				0	Content		-72	-111	17685840	2264814552
17702	09:19:54.131	00:00:17.702	1062	-1024	-768	-1	-1	-1	-1	4	-1024	-768	-1	-1	-1	-1	4		0	0						StimuliFarbe_blau_gruen.png	0	880	547	72	111				0	Content		-72	-111	17702054	2264830766
17719	09:19:54.148	00:00:17.718	1063	-1024	-768	-1	-1	-1	-1	4	-1024	-768	-1	-1	-1	-1	4		0	0						StimuliFarbe_blau_gruen.png	0	880	547	72	111				0	Content		-72	-111	17718735	2264847447
17735	09:19:54.164	00:00:17.735	1064	-1024	-768	-1	-1	-1	-1	4	-1024	-768	-1	-1	-1	-1	4		0	0						StimuliFarbe_blau_gruen.png	0	880	547	72	111				0	Content		-72	-111	17735382	2264864094
17752	09:19:54.181	00:00:17.752	1065	-1024	-768	-1	-1	-1	-1	4	-1024	-768	-1	-1	-1	-1	4		0	0						StimuliFarbe_blau_gruen.png	0	880	547	72	111				0	Content		-72	-111	17752049	2264880761
17769	09:19:54.198	00:00:17.768	1066	-1024	-768	-1	-1	-1	-1	4	-1024	-768	-1	-1	-1	-1	4		0	0						StimuliFarbe_blau_gruen.png	0	880	547	72	111				0	Content		-72	-111	17768717	2264897429
17786	09:19:54.215	00:00:17.785	1067	-1024	-768	-1	-1	-1	-1	4	-1024	-768	-1	-1	-1	-1	4		0	0						StimuliFarbe_blau_gruen.png	0	880	547	72	111				0	Content		-72	-111	17785632	2264914344
17802	09:19:54.231	00:00:17.802	1068	-1024	-768	-1	-1	-1	-1	4	-1024	-768	-1	-1	-1	-1	4		0	0						StimuliFarbe_blau_gruen.png	0	880	547	72	111				0	Content		-72	-111	17802300	2264931012
17819	09:19:54.248	00:00:17.819	1069	-1024	-768	-1	-1	-1	-1	4	-1024	-768	-1	-1	-1	-1	4		0	0						StimuliFarbe_blau_gruen.png	0	880	547	72	111				0	Content		-72	-111	17819170	2264947882
17837	09:19:54.266	00:00:17.836	1070	-1024	-768	-1	-1	-1	-1	4	-1024	-768	-1	-1	-1	-1	4		0	0						StimuliFarbe_blau_gruen.png	0	880	547	72	111				0	Content		-72	-111	17836541	2264965253
17854	09:19:54.283	00:00:17.853	1071	-1024	-768	-1	-1	-1	-1	4	-1024	-768	-1	-1	-1	-1	4		0	0						StimuliFarbe_blau_gruen.png	0	880	547	72	111				0	Content		-72	-111	17853789	2264982501
17869	09:19:54.298	00:00:17.868	1072	-1024	-768	-1	-1	-1	-1	4	-1024	-768	-1	-1	-1	-1	4		0	0						StimuliFarbe_blau_gruen.png	0	880	547	72	111				0	Content		-72	-111	17868537	2264997249
17885	09:19:54.314	00:00:17.885	1073	-1024	-768	-1	-1	-1	-1	4	-1024	-768	-1	-1	-1	-1	4		0	0						StimuliFarbe_blau_gruen.png	0	880	547	72	111				0	Content		-72	-111	17885159	2265013871
17902	09:19:54.331	00:00:17.901	1074	-1024	-768	-1	-1	-1	-1	4	-1024	-768	-1	-1	-1	-1	4		0	0						StimuliFarbe_blau_gruen.png	0	880	547	72	111				0	Content		-72	-111	17901845	2265030557
17919	09:19:54.348	00:00:17.918	1075	-1024	-768	-1	-1	-1	-1	4	-1024	-768	-1	-1	-1	-1	4		0	0						StimuliFarbe_blau_gruen.png	0	880	547	72	111				0	Content		-72	-111	17918513	2265047225
17935	09:19:54.364	00:00:17.935	1076	-1024	-768	-1	-1	-1	-1	4	579,476	419,226	0,3419875	0,4058172	436,1984	2,95536	0	8	579	419						StimuliFarbe_blau_gruen.png	0	880	547	72	111	520	301	83	0	Content		507	308	17935155	2265063867
17952	09:19:54.381	00:00:17.951	1077	-1024	-768	-1	-1	-1	-1	4	579,476	419,226	0,341226	0,4063531	434,9	2,95536	0	8	579	419						StimuliFarbe_blau_gruen.png	0	880	547	72	111	520	301	83	0	Content		507	308	17951777	2265080489
17969	09:19:54.398	00:00:17.968	1078	-1024	-768	-1	-1	-1	-1	4	-1024	-768	-1	-1	-1	-1	4	8	0	0						StimuliFarbe_blau_gruen.png	0	880	547	72	111	520	301	83	0	Content		-72	-111	17968525	2265097237
17985	09:19:54.414	00:00:17.985	1079	635,481	402,3035	0,5122115	0,3310744	434,9	3,070594	0	575,7356	408,9017	0,3411316	0,4062044	434,9001	2,974349	0	8	606	406						StimuliFarbe_blau_gruen.png	0	880	547	72	111	520	301	83	0	Content		534	295	17985144	2265113856
18002	09:19:54.431	00:00:18.001	1080	635,481	402,3035	0,5079177	0,3315562	427,5948	3,070594	0	575,7356	408,9017	0,3395251	0,4064377	434,1963	2,974349	0	8	606	406						StimuliFarbe_blau_gruen.png	0	880	547	72	111	520	301	83	0	Content		534	295	18001771	2265130483
18018	09:19:54.447	00:00:18.018	1081	-1024	-768	-1	-1	-1	-1	4	-1024	-768	-1	-1	-1	-1	4	9	0	0						StimuliFarbe_blau_gruen.png	0	880	547	72	111	879	388	550	0	Content		-72	-111	18018397	2265147109
18035	09:19:54.464	00:00:18.035	1082	-1024	-768	-1	-1	-1	-1	4	-1024	-768	-1	-1	-1	-1	4	9	0	0						StimuliFarbe_blau_gruen.png	0	880	547	72	111	879	388	550	0	Content		-72	-111	18035144	2265163856
18052	09:19:54.481	00:00:18.051	1083	-1024	-768	-1	-1	-1	-1	4	-1024	-768	-1	-1	-1	-1	4	9	0	0						StimuliFarbe_blau_gruen.png	0	880	547	72	111	879	388	550	0	Content		-72	-111	18051769	2265180481
18068	09:19:54.497	00:00:18.068	1084	-1024	-768	-1	-1	-1	-1	4	-1024	-768	-1	-1	-1	-1	4	9	0	0						StimuliFarbe_blau_gruen.png	0	880	547	72	111	879	388	550	0	Content		-72	-111	18068393	2265197105
18085	09:19:54.514	00:00:18.085	1085	-1024	-768	-1	-1	-1	-1	4	-1024	-768	-1	-1	-1	-1	4	9	0	0						StimuliFarbe_blau_gruen.png	0	880	547	72	111	879	388	550	0	Content		-72	-111	18085061	2265213773
18102	09:19:54.531	00:00:18.101	1086	985,3279	495,1386	0,5063416	0,3270622	422,2188	3,11959	0	946,3818	481,3695	0,3409171	0,4015222	438,1929	3,129743	0	9	966	488						StimuliFarbe_blau_gruen.png	0	880	547	72	111	879	388	550	0	Content		894	377	18101767	2265230479
18118	09:19:54.547	00:00:18.118	1087	973,3989	470,2405	0,5068305	0,3262197	421,7231	3,242615	0	939,0833	466,296	0,3413392	0,4005592	438,1929	3,030227	0	9	956	468						StimuliFarbe_blau_gruen.png	0	880	547	72	111	879	388	550	0	Content		884	357	18118393	2265247105
18135	09:19:54.564	00:00:18.135	1088	-1024	-768	-1	-1	-1	-1	4	-1024	-768	-1	-1	-1	-1	4	9	0	0						StimuliFarbe_blau_gruen.png	0	880	547	72	111	879	388	550	0	Content		-72	-111	18135017	2265263729
18152	09:19:54.581	00:00:18.151	1089	1007,812	480,9346	0,5087277	0,3246441	427,0014	3,161251	0	929,8431	536,3414	0,3397487	0,3967688	430,5466	3,186474	0	9	969	509						StimuliFarbe_blau_gruen.png	0	880	547	72	111	879	388	550	0	Content		897	398	18151638	2265280350
18168	09:19:54.597	00:00:18.168	1090	-1024	-768	-1	-1	-1	-1	4	-1024	-768	-1	-1	-1	-1	4	9	0	0						StimuliFarbe_blau_gruen.png	0	880	547	72	111	879	388	550	0	Content		-72	-111	18168388	2265297100
18185	09:19:54.614	00:00:18.185	1091	-1024	-768	-1	-1	-1	-1	4	-1024	-768	-1	-1	-1	-1	4	9	0	0						StimuliFarbe_blau_gruen.png	0	880	547	72	111	879	388	550	0	Content		-72	-111	18185009	2265313721
18202	09:19:54.631	00:00:18.201	1092	956,6896	508,3159	0,4975008	0,3217683	422,9937	3,07359	1	961,2554	477,7426	0,4955017	0,3217393	430,5467	3,148946	3	9	957	508						StimuliFarbe_blau_gruen.png	0	880	547	72	111	879	388	550	0	Content		885	397	18201646	2265330358
18218	09:19:54.647	00:00:18.218	1093	-1024	-768	-1	-1	-1	-1	4	-1024	-768	-1	-1	-1	-1	4	9	0	0						StimuliFarbe_blau_gruen.png	0	880	547	72	111	879	388	550	0	Content		-72	-111	18218273	2265346985
18235	09:19:54.664	00:00:18.235	1094	-1024	-768	-1	-1	-1	-1	4	-1024	-768	-1	-1	-1	-1	4	9	0	0						StimuliFarbe_blau_gruen.png	0	880	547	72	111	879	388	550	0	Content		-72	-111	18235023	2265363735
18252	09:19:54.681	00:00:18.251	1095	-1024	-768	-1	-1	-1	-1	4	-1024	-768	-1	-1	-1	-1	4	9	0	0						StimuliFarbe_blau_gruen.png	0	880	547	72	111	879	388	550	0	Content		-72	-111	18251642	2265380354
18268	09:19:54.697	00:00:18.268	1096	-1024	-768	-1	-1	-1	-1	4	-1024	-768	-1	-1	-1	-1	4	9	0	0						StimuliFarbe_blau_gruen.png	0	880	547	72	111	879	388	550	0	Content		-72	-111	18268310	2265397022
18285	09:19:54.714	00:00:18.284	1097	916,2722	519,5563	0,4927425	0,3167664	393,592	3,023719	0	929,5978	505,0414	0,3343555	0,3909208	429,5388	3,257242	0	9	923	512						StimuliFarbe_blau_gruen.png	0	880	547	72	111	879	388	550	0	Content		851	401	18284886	2265413598
18302	09:19:54.731	00:00:18.301	1098	-1024	-768	-1	-1	-1	-1	4	960,9371	499,0105	0,3320102	0,3894476	434,0843	3,13716	0	9	961	499						StimuliFarbe_blau_gruen.png	0	880	547	72	111	879	388	550	0	Content		889	388	18301636	2265430348
18318	09:19:54.747	00:00:18.318	1099	-1024	-768	-1	-1	-1	-1	4	-1024	-768	-1	-1	-1	-1	4	9	0	0						StimuliFarbe_blau_gruen.png	0	880	547	72	111	879	388	550	0	Content		-72	-111	18318258	2265446970
18335	09:19:54.764	00:00:18.334	1100	-1024	-768	-1	-1	-1	-1	4	-1024	-768	-1	-1	-1	-1	4	9	0	0						StimuliFarbe_blau_gruen.png	0	880	547	72	111	879	388	550	0	Content		-72	-111	18334914	2265463626
18352	09:19:54.781	00:00:18.351	1101	-1024	-768	-1	-1	-1	-1	4	-1024	-768	-1	-1	-1	-1	4	9	0	0						StimuliFarbe_blau_gruen.png	0	880	547	72	111	879	388	550	0	Content		-72	-111	18351582	2265480294
18368	09:19:54.797	00:00:18.368	1102	954,1718	490,1558	0,4968207	0,3089742	409,4271	3,211702	0	929,2405	516,647	0,3329536	0,3837569	429,5285	3,155003	0	9	942	503						StimuliFarbe_blau_gruen.png	0	880	547	72	111	879	388	550	0	Content		870	392	18368221	2265496933
18385	09:19:54.814	00:00:18.384	1103	919,8005	495,4959	0,4959939	0,3086768	408,6919	3,212321	0	933,7483	505,174	0,3324605	0,3840855	429,6918	3,195044	0	9	927	500						StimuliFarbe_blau_gruen.png	0	880	547	72	111	879	388	550	0	Content		855	389	18384956	2265513668
18402	09:19:54.831	00:00:18.401	1104	910,7401	497,4637	0,4951533	0,3097657	408,7729	3,20943	0	941,3786	493,0897	0,3317219	0,3857058	429,6919	3,198975	0	9	926	495						StimuliFarbe_blau_gruen.png	0	880	547	72	111	879	388	550	0	Content		854	384	18401578	2265530290
18418	09:19:54.847	00:00:18.418	1105	896,9391	511,8633	0,4938756	0,3114167	407,5039	3,171419	0	937,1207	505,3951	0,3306518	0,3876766	429,6919	3,188337	0	9	917	509						StimuliFarbe_blau_gruen.png	0	880	547	72	111	879	388	550	0	Content		845	398	18418203	2265546915
18435	09:19:54.864	00:00:18.434	1106	959,4916	480,4391	0,4932106	0,3140729	409,6658	3,168866	0	917,162	520,2618	0,3293628	0,3904978	429,6919	3,211699	0	9	938	500						StimuliFarbe_blau_gruen.png	0	880	547	72	111	879	388	550	0	Content		866	389	18434828	2265563540
18452	09:19:54.881	00:00:18.451	1107	911,1918	507,4443	0,4917165	0,31543	409,3154	3,210917	0	927,8282	515,1514	0,3284549	0,3926962	429,6919	3,189811	0	9	920	511						StimuliFarbe_blau_gruen.png	0	880	547	72	111	879	388	550	0	Content		848	400	18451576	2265580288
18468	09:19:54.897	00:00:18.468	1108	942,4523	485,8482	0,4917714	0,3167241	410,948	3,255441	0	934,6151	475,3281	0,327774	0,3947214	429,6919	3,207789	0	9	939	481						StimuliFarbe_blau_gruen.png	0	880	547	72	111	879	388	550	0	Content		867	370	18468200	2265596912
18485	09:19:54.914	00:00:18.484	1109	979,899	471,5216	0,492245	0,3172916	410,9481	3,15927	0	-1024	-768	-1	-1	-1	-1	4	9	980	472						StimuliFarbe_blau_gruen.png	0	880	547	72	111	879	388	550	0	Content		908	361	18484825	2265613537
18501	09:19:54.930	00:00:18.501	1110	954,3643	466,5805	0,4969143	0,3165392	425,0038	3,282267	0	948,5284	499,1593	0,3289525	0,3948345	431,3415	3,179224	0	9	951	483						StimuliFarbe_blau_gruen.png	0	880	547	72	111	879	388	550	0	Content		879	372	18501448	2265630160
18518	09:19:54.947	00:00:18.518	1111	963,0714	458,0531	0,491071	0,3169879	404,0591	3,285068	0	938,3311	501,3906	0,3301941	0,3949983	431,3669	3,187404	0	9	951	480						StimuliFarbe_blau_gruen.png	0	880	547	72	111	879	388	550	0	Content		879	369	18518197	2265646909
18535	09:19:54.964	00:00:18.534	1112	-1024	-768	-1	-1	-1	-1	4	949,8577	480,717	0,3314481	0,3956297	431,5208	3,054805	0	9	950	481						StimuliFarbe_blau_gruen.png	0	880	547	72	111	879	388	550	0	Content		878	370	18534822	2265663534
18551	09:19:54.980	00:00:18.551	1113	910,9576	506,6352	0,4954814	0,3190421	409,7128	3,190814	0	936,9569	528,1393	0,3326786	0,3964759	431,5208	3,04135	0	9	924	517						StimuliFarbe_blau_gruen.png	0	880	547	72	111	879	388	550	0	Content		852	406	18551446	2265680158
18568	09:19:54.997	00:00:18.568	1114	1009,064	608,1448	0,4926761	0,3217428	404,0592	3,23963	0	1052,397	568,0444	0,333399	0,3989717	431,5208	3,121535	0	10	1031	588						StimuliFarbe_blau_gruen.png	0	880	547	72	111	1079	768	200	0	Content		959	477	18568194	2265696906
18585	09:19:55.014	00:00:18.584	1115	1213,081	664,6959	0,4998273	0,3248589	428,5742	3,5272	0	1125,804	649,7582	0,3333739	0,40132	431,534	3,229327	0	10	1169	657						StimuliFarbe_blau_gruen.png	0	880	547	72	111	1079	768	200	0	Content		1097	546	18584819	2265713531
18601	09:19:55.030	00:00:18.601	1116	-1024	-768	-1	-1	-1	-1	4	1184,912	723,0911	0,3351089	0,4030953	431,5341	3,051841	0	10	1185	723						StimuliFarbe_blau_gruen.png	0	880	547	72	111	1079	768	200	0	Content		1113	612	18601443	2265730155
18618	09:19:55.047	00:00:18.618	1117	1351,157	795,9307	0,5015404	0,3270707	428,5741	3,492437	0	1181,244	779,5714	0,3362703	0,4042407	433,1066	3,214685	0	10	1266	788						StimuliFarbe_blau_gruen.png	0	880	547	72	111	1079	768	200	0	Content		1194	677	18618071	2265746783
18635	09:19:55.064	00:00:18.634	1118	1242,189	821,1715	0,4972238	0,3272853	411,8947	3,136098	0	-1024	-768	-1	-1	-1	-1	4	10	1242	821						StimuliFarbe_blau_gruen.png	0	880	547	72	111	1079	768	200	0	Content		1170	710	18634817	2265763529
18651	09:19:55.080	00:00:18.651	1119	1306,166	873,1758	0,5002915	0,3264328	416,2668	3,417558	0	1142,63	837,7106	0,3402241	0,4049091	431,2715	3,196264	0	10	1224	855						StimuliFarbe_blau_gruen.png	0	880	547	72	111	1079	768	200	0	Content		1152	744	18651442	2265780154
18668	09:19:55.097	00:00:18.668	1120	-1024	-768	-1	-1	-1	-1	4	1085,76	878,7218	0,343282	0,4048787	432,9545	3,282654	0	10	1086	879						StimuliFarbe_blau_gruen.png	0	880	547	72	111	1079	768	200	0	Content		1014	768	18668068	2265796780
18685	09:19:55.114	00:00:18.684	1121	1196,016	918,2007	0,4996341	0,3268124	402,222	3,220845	0	1074,856	886,3248	0,3460786	0,4055103	433,6858	3,246076	0	10	1135	902						StimuliFarbe_blau_gruen.png	0	880	547	72	111	1079	768	200	0	Content		1063	791	18684688	2265813400
18701	09:19:55.130	00:00:18.701	1122	-1024	-768	-1	-1	-1	-1	4	1052,38	886,646	0,3483692	0,4063202	433,9762	3,252	0	10	1052	887						StimuliFarbe_blau_gruen.png	0	880	547	72	111	1079	768	200	0	Content		980	776	18701436	2265830148
18718	09:19:55.147	00:00:18.718	1123	1277,64	915,5356	0,5078866	0,3279686	416,0843	3,364315	0	1057,666	866,6384	0,3502304	0,4077698	433,9532	3,173528	0	10	1168	891						StimuliFarbe_blau_gruen.png	0	880	547	72	111	1079	768	200	0	Content		1096	780	18718069	2265846781
18735	09:19:55.164	00:00:18.734	1124	1260,379	915,6541	0,5078143	0,3293795	411,7542	3,134287	0	1040,952	871,267	0,351721	0,4094798	433,9532	3,283982	0	10	1151	893						StimuliFarbe_blau_gruen.png	0	880	547	72	111	1079	768	200	0	Content		1079	782	18734687	2265863399
18751	09:19:55.180	00:00:18.751	1125	1229,252	927,7681	0,5052956	0,3296674	402,2127	3,153318	0	1048,717	890,3438	0,3535985	0,4104043	438,3827	3,340702	0	10	1139	909						StimuliFarbe_blau_gruen.png	0	880	547	72	111	1079	768	200	0	Content		1067	798	18751310	2265880022
18768	09:19:55.197	00:00:18.768	1126	-1024	-768	-1	-1	-1	-1	4	1035,387	888,9221	0,3534415	0,4113552	434,1981	3,271817	0	11	1035	889						StimuliFarbe_blau_gruen.png	0	880	547	72	111	963	775	266	0	Content		963	778	18768065	2265896777
18785	09:19:55.214	00:00:18.784	1127	-1024	-768	-1	-1	-1	-1	4	1035,704	885,4723	0,3536494	0,4120076	434,4496	3,315167	0	11	1036	885						StimuliFarbe_blau_gruen.png	0	880	547	72	111	963	775	266	0	Content		964	774	18784686	2265913398
18801	09:19:55.230	00:00:18.801	1128	-1024	-768	-1	-1	-1	-1	4	1026,96	867,8323	0,3533788	0,4129517	434,6158	3,315303	0	11	1027	868						StimuliFarbe_blau_gruen.png	0	880	547	72	111	963	775	266	0	Content		955	757	18801308	2265930020
18818	09:19:55.247	00:00:18.817	1129	-1024	-768	-1	-1	-1	-1	4	1027,45	859,2366	0,3527197	0,4141134	434,5513	3,260486	0	11	1027	859						StimuliFarbe_blau_gruen.png	0	880	547	72	111	963	775	266	0	Content		955	748	18817936	2265946648
18835	09:19:55.264	00:00:18.834	1130	-1024	-768	-1	-1	-1	-1	4	1043,27	874,6329	0,3528356	0,4156064	440,4495	3,402265	0	11	1043	875						StimuliFarbe_blau_gruen.png	0	880	547	72	111	963	775	266	0	Content		971	764	18834682	2265963394
18851	09:19:55.280	00:00:18.851	1131	-1024	-768	-1	-1	-1	-1	4	1049,686	889,9768	0,3502721	0,4173407	434,5513	3,371013	0	11	1050	890						StimuliFarbe_blau_gruen.png	0	880	547	72	111	963	775	266	0	Content		978	779	18851306	2265980018
18868	09:19:55.297	00:00:18.867	1132	1246,03	913,0574	0,5031321	0,3343484	411,5757	3,401963	0	1039,212	875,2594	0,348352	0,4188977	434,1035	3,355036	0	11	1143	894						StimuliFarbe_blau_gruen.png	0	880	547	72	111	963	775	266	0	Content		1071	783	18867934	2265996646
18885	09:19:55.314	00:00:18.884	1133	-1024	-768	-1	-1	-1	-1	4	1032,627	886,7031	0,3461032	0,4201419	433,8468	3,363956	0	11	1033	887						StimuliFarbe_blau_gruen.png	0	880	547	72	111	963	775	266	0	Content		961	776	18884555	2266013267
18901	09:19:55.330	00:00:18.901	1134	-1024	-768	-1	-1	-1	-1	4	1027,818	867,5151	0,3434092	0,4214628	433,6429	3,387362	0	11	1028	868						StimuliFarbe_blau_gruen.png	0	880	547	72	111	963	775	266	0	Content		956	757	18901304	2266030016
18918	09:19:55.347	00:00:18.917	1135	1219,176	940,1835	0,4947515	0,3355643	406,6237	3,333883	0	1011,097	876,6312	0,3407815	0,4225793	433,3474	3,403809	0	11	1115	908						StimuliFarbe_blau_gruen.png	0	880	547	72	111	963	775	266	0	Content		1043	797	18917927	2266046639
18935	09:19:55.364	00:00:18.934	1136	-1024	-768	-1	-1	-1	-1	4	-1024	-768	-1	-1	-1	-1	4	11	0	0						StimuliFarbe_blau_gruen.png	0	880	547	72	111	963	775	266	0	Content		-72	-111	18934551	2266063263
18951	09:19:55.380	00:00:18.951	1137	-1024	-768	-1	-1	-1	-1	4	-1024	-768	-1	-1	-1	-1	4	11	0	0						StimuliFarbe_blau_gruen.png	0	880	547	72	111	963	775	266	0	Content		-72	-111	18951232	2266079944
18968	09:19:55.397	00:00:18.967	1138	-1024	-768	-1	-1	-1	-1	4	-1024	-768	-1	-1	-1	-1	4	11	0	0						StimuliFarbe_blau_gruen.png	0	880	547	72	111	963	775	266	0	Content		-72	-111	18967899	2266096611
18985	09:19:55.414	00:00:18.984	1139	-1024	-768	-1	-1	-1	-1	4	-1024	-768	-1	-1	-1	-1	4	11	0	0						StimuliFarbe_blau_gruen.png	0	880	547	72	111	963	775	266	0	Content		-72	-111	18984548	2266113260
19001	09:19:55.430	00:00:19.001	1140	-1024	-768	-1	-1	-1	-1	4	-1024	-768	-1	-1	-1	-1	4	11	0	0						StimuliFarbe_blau_gruen.png	0	880	547	72	111	963	775	266	0	Content		-72	-111	19001166	2266129878
19018	09:19:55.447	00:00:19.017	1141	-1024	-768	-1	-1	-1	-1	4	-1024	-768	-1	-1	-1	-1	4	11	0	0						StimuliFarbe_blau_gruen.png	0	880	547	72	111	963	775	266	0	Content		-72	-111	19017834	2266146546
19035	09:19:55.464	00:00:19.034	1142	1150,104	909,3651	0,4788696	0,339968	422,224	3,400389	0	887,0083	849,9518	0,3183768	0,4345799	433,628	3,400461	0	12	1019	880						StimuliFarbe_blau_gruen.png	0	880	547	72	111	894	760	266	0	Content		947	769	19034544	2266163256
19051	09:19:55.480	00:00:19.051	1143	1093,526	905,3068	0,4765688	0,3435095	422,3898	3,402876	0	898,939	855,3466	0,3156801	0,4379022	433,3354	3,37371	0	12	996	880						StimuliFarbe_blau_gruen.png	0	880	547	72	111	894	760	266	0	Content		924	769	19051166	2266179878
19068	09:19:55.497	00:00:19.067	1144	1116,372	914,905	0,4743494	0,3472856	423,1047	3,368186	0	876,2772	858,6659	0,312579	0,4413794	432,9526	3,404517	0	12	996	887						StimuliFarbe_blau_gruen.png	0	880	547	72	111	894	760	266	0	Content		924	776	19067794	2266196506
19084	09:19:55.513	00:00:19.084	1145	1083,149	891,5741	0,4711284	0,3509729	422,6261	3,374409	0	858,6013	849,0658	0,309016	0,4446167	432,837	3,427105	0	12	971	870						StimuliFarbe_blau_gruen.png	0	880	547	72	111	894	760	266	0	Content		899	759	19084417	2266213129
19101	09:19:55.530	00:00:19.101	1146	1084,8	884,3876	0,4655995	0,3545172	414,6187	3,285545	0	868,7802	856,0369	0,3051993	0,4475766	432,5633	3,469841	0	12	977	870						StimuliFarbe_blau_gruen.png	0	880	547	72	111	894	760	266	0	Content		905	759	19101167	2266229879
19118	09:19:55.547	00:00:19.117	1147	-1024	-768	-1	-1	-1	-1	4	877,0782	857,0052	0,3013058	0,4503225	432,4232	3,445218	0	12	877	857						StimuliFarbe_blau_gruen.png	0	880	547	72	111	894	760	266	0	Content		805	746	19117791	2266246503
19134	09:19:55.563	00:00:19.134	1148	1062,827	887,2712	0,4585285	0,3593366	414,6187	3,29364	0	864,9199	850,4508	0,2975459	0,4527082	432,3333	3,405872	0	12	964	869						StimuliFarbe_blau_gruen.png	0	880	547	72	111	894	760	266	0	Content		892	758	19134417	2266263129
19151	09:19:55.580	00:00:19.151	1149	1051,837	877,0622	0,4556067	0,3611108	414,9323	3,234774	0	863,8404	842,8537	0,2939535	0,4547432	432,1246	3,384645	0	12	958	860						StimuliFarbe_blau_gruen.png	0	880	547	72	111	894	760	266	0	Content		886	749	19151045	2266279757
19168	09:19:55.597	00:00:19.167	1150	1089,188	902,311	0,4558537	0,3615941	426,3002	3,352101	0	842,8873	841,8591	0,2905488	0,4563504	432,1247	3,471336	0	12	966	872						StimuliFarbe_blau_gruen.png	0	880	547	72	111	894	760	266	0	Content		894	761	19167792	2266296504
19184	09:19:55.613	00:00:19.184	1151	1060,556	880,7407	0,4502034	0,3621767	415,7534	3,259054	0	885,1266	861,8025	0,2893241	0,4567807	442,3447	3,562079	0	12	973	871						StimuliFarbe_blau_gruen.png	0	880	547	72	111	894	760	266	0	Content		901	760	19184417	2266313129
19201	09:19:55.630	00:00:19.201	1152	1078,033	903,1942	0,4507919	0,3612859	427,1395	3,417723	0	869,8635	821,5193	0,2865003	0,4571143	442,3499	3,533411	0	12	974	862						StimuliFarbe_blau_gruen.png	0	880	547	72	111	894	760	266	0	Content		902	751	19201041	2266329753
19218	09:19:55.647	00:00:19.217	1153	-1024	-768	-1	-1	-1	-1	4	874,1588	862,605	0,2839506	0,4566635	442,3499	3,556506	0	12	874	863						StimuliFarbe_blau_gruen.png	0	880	547	72	111	894	760	266	0	Content		802	752	19217667	2266346379
19234	09:19:55.663	00:00:19.234	1154	1049,226	884,6554	0,4439385	0,3613128	416,7071	3,269478	0	872,5767	860,4641	0,2817509	0,4566686	442,3499	3,582386	0	12	961	873						StimuliFarbe_blau_gruen.png	0	880	547	72	111	894	760	266	0	Content		889	762	19234416	2266363128
19251	09:19:55.680	00:00:19.251	1155	1036,79	900,0934	0,4423605	0,3612372	416,7072	3,208616	0	866,7703	855,2032	0,279807	0,4567296	442,3499	3,577223	0	12	952	878						StimuliFarbe_blau_gruen.png	0	880	547	72	111	894	760	266	0	Content		880	767	19251041	2266379753
19268	09:19:55.697	00:00:19.267	1156	1049,814	891,8406	0,4413424	0,361068	416,8206	3,248877	0	882,3431	871,2332	0,2776752	0,4562798	439,1906	3,47583	0	12	966	882						StimuliFarbe_blau_gruen.png	0	880	547	72	111	894	760	266	0	Content		894	771	19267667	2266396379
19284	09:19:55.713	00:00:19.284	1157	1024,19	908,3169	0,4382491	0,3596036	426,2138	3,327175	0	845,1199	842,2974	0,2775356	0,4551474	439,4613	3,538972	0	12	935	875						StimuliFarbe_blau_gruen.png	0	880	547	72	111	894	760	266	0	Content		863	764	19284427	2266413139
19301	09:19:55.730	00:00:19.301	1158	882,0427	790,8586	0,4399373	0,3588122	424,9704	3,347102	0	714,264	806,9235	0,2783904	0,4528683	440,4551	3,543421	0	13	798	799						StimuliFarbe_blau_gruen.png	0	880	547	72	111	691	637	283	0	Content		726	688	19301040	2266429752
19318	09:19:55.747	00:00:19.317	1159	831,7274	761,8471	0,4388589	0,3585905	429,9135	3,436825	0	693,9475	803,5966	0,277673	0,4516855	439,9801	3,573966	0	13	763	783						StimuliFarbe_blau_gruen.png	0	880	547	72	111	691	637	283	0	Content		691	672	19317676	2266446388
19334	09:19:55.763	00:00:19.334	1160	-1024	-768	-1	-1	-1	-1	4	724,5478	750,8875	0,2762521	0,4522569	439,875	3,583138	0	13	725	751						StimuliFarbe_blau_gruen.png	0	880	547	72	111	691	637	283	0	Content		653	640	19334294	2266463006
19351	09:19:55.780	00:00:19.351	1161	-1024	-768	-1	-1	-1	-1	4	-1024	-768	-1	-1	-1	-1	4	13	0	0						StimuliFarbe_blau_gruen.png	0	880	547	72	111	691	637	283	0	Content		-72	-111	19351041	2266479753
19368	09:19:55.797	00:00:19.367	1162	817,8998	749,218	0,4443918	0,3592035	426,2007	3,319046	0	739,1639	746,0283	0,2741288	0,4523028	439,8787	3,481692	0	13	779	748						StimuliFarbe_blau_gruen.png	0	880	547	72	111	691	637	283	0	Content		707	637	19367667	2266496379
19384	09:19:55.813	00:00:19.384	1163	-1024	-768	-1	-1	-1	-1	4	-1024	-768	-1	-1	-1	-1	4	13	0	0						StimuliFarbe_blau_gruen.png	0	880	547	72	111	691	637	283	0	Content		-72	-111	19384291	2266513003
19401	09:19:55.830	00:00:19.400	1164	-1024	-768	-1	-1	-1	-1	4	-1024	-768	-1	-1	-1	-1	4	13	0	0						StimuliFarbe_blau_gruen.png	0	880	547	72	111	691	637	283	0	Content		-72	-111	19400913	2266529625
19418	09:19:55.847	00:00:19.417	1165	794,3616	746,9288	0,4425251	0,3608709	426,2007	3,390484	0	733,1792	758,0322	0,271145	0,453183	439,8787	3,527442	0	13	764	752						StimuliFarbe_blau_gruen.png	0	880	547	72	111	691	637	283	0	Content		692	641	19417663	2266546375
19434	09:19:55.863	00:00:19.434	1166	-1024	-768	-1	-1	-1	-1	4	732,7089	755,7386	0,2699276	0,4537741	439,8787	3,488563	0	13	733	756						StimuliFarbe_blau_gruen.png	0	880	547	72	111	691	637	283	0	Content		661	645	19434287	2266562999
19451	09:19:55.880	00:00:19.450	1167	783,8643	753,4865	0,4370027	0,3634344	425,3799	3,337105	0	745,4601	728,979	0,2685696	0,4542391	440,3953	3,493573	0	13	765	741						StimuliFarbe_blau_gruen.png	0	880	547	72	111	691	637	283	0	Content		693	630	19450910	2266579622
19468	09:19:55.897	00:00:19.467	1168	738,3563	760,6452	0,4371335	0,3645716	420,0917	3,3266	0	715,3744	717,3231	0,2667933	0,4552507	440,3981	3,417954	0	13	727	739						StimuliFarbe_blau_gruen.png	0	880	547	72	111	691	637	283	0	Content		655	628	19467531	2266596243
19484	09:19:55.913	00:00:19.484	1169	735,4687	739,4555	0,4353699	0,3663245	420,0918	3,418867	0	727,6945	696,5787	0,2647422	0,4560827	440,3981	3,400145	0	13	732	718						StimuliFarbe_blau_gruen.png	0	880	547	72	111	691	637	283	0	Content		660	607	19484284	2266612996
19501	09:19:55.930	00:00:19.500	1170	-1024	-768	-1	-1	-1	-1	4	-1024	-768	-1	-1	-1	-1	4	13	0	0						StimuliFarbe_blau_gruen.png	0	880	547	72	111	691	637	283	0	Content		-72	-111	19500907	2266629619
19518	09:19:55.947	00:00:19.517	1171	-1024	-768	-1	-1	-1	-1	4	-1024	-768	-1	-1	-1	-1	4	13	0	0						StimuliFarbe_blau_gruen.png	0	880	547	72	111	691	637	283	0	Content		-72	-111	19517531	2266646243
19534	09:19:55.963	00:00:19.534	1172	-1024	-768	-1	-1	-1	-1	4	-1024	-768	-1	-1	-1	-1	4	13	0	0						StimuliFarbe_blau_gruen.png	0	880	547	72	111	691	637	283	0	Content		-72	-111	19534158	2266662870
19551	09:19:55.980	00:00:19.550	1173	-1024	-768	-1	-1	-1	-1	4	-1024	-768	-1	-1	-1	-1	4	13	0	0						StimuliFarbe_blau_gruen.png	0	880	547	72	111	691	637	283	0	Content		-72	-111	19550905	2266679617
19568	09:19:55.997	00:00:19.567	1174	780,0204	745,4948	0,4286873	0,374386	437,9687	3,607302	0	-1024	-768	-1	-1	-1	-1	4	13	780	745						StimuliFarbe_blau_gruen.png	0	880	547	72	111	691	637	283	0	Content		708	634	19567530	2266696242
19584	09:19:56.013	00:00:19.584	1175	-1024	-768	-1	-1	-1	-1	4	-1024	-768	-1	-1	-1	-1	4		0	0						StimuliFarbe_blau_gruen.png	0	880	547	72	111				0	Content		-72	-111	19584076	2266712788
19601	09:19:56.030	00:00:19.600	1176	-1024	-768	-1	-1	-1	-1	4	-1024	-768	-1	-1	-1	-1	4		0	0						StimuliFarbe_blau_gruen.png	0	880	547	72	111				0	Content		-72	-111	19600823	2266729535
19617	09:19:56.046	00:00:19.617	1177	-1024	-768	-1	-1	-1	-1	4	-1024	-768	-1	-1	-1	-1	4		0	0						StimuliFarbe_blau_gruen.png	0	880	547	72	111				0	Content		-72	-111	19617443	2266746155
19634	09:19:56.063	00:00:19.634	1178	-1024	-768	-1	-1	-1	-1	4	-1024	-768	-1	-1	-1	-1	4		0	0						StimuliFarbe_blau_gruen.png	0	880	547	72	111				0	Content		-72	-111	19634075	2266762787
19651	09:19:56.080	00:00:19.650	1179	-1024	-768	-1	-1	-1	-1	4	-1024	-768	-1	-1	-1	-1	4		0	0						StimuliFarbe_blau_gruen.png	0	880	547	72	111				0	Content		-72	-111	19650691	2266779403
19667	09:19:56.096	00:00:19.667	1180	-1024	-768	-1	-1	-1	-1	4	-1024	-768	-1	-1	-1	-1	4		0	0						StimuliFarbe_blau_gruen.png	0	880	547	72	111				0	Content		-72	-111	19667443	2266796155
19684	09:19:56.113	00:00:19.684	1181	-1024	-768	-1	-1	-1	-1	4	-1024	-768	-1	-1	-1	-1	4		0	0						StimuliFarbe_blau_gruen.png	0	880	547	72	111				0	Content		-72	-111	19684066	2266812778
19701	09:19:56.130	00:00:19.700	1182	750,0494	751,953	0,3964078	0,3797443	437,9688	3,585541	1	720,4658	738,0881	0,396508	0,3797394	437,9688	3,597364	3	14	750	752						StimuliFarbe_blau_gruen.png	0	880	547	72	111	440	646	167	0	Content		678	641	19700689	2266829401
19717	09:19:56.146	00:00:19.717	1183	740,9563	758,1056	0,400442	0,3801768	437,9687	3,587147	0	-1024	-768	-1	-1	-1	-1	4	14	741	758						StimuliFarbe_blau_gruen.png	0	880	547	72	111	440	646	167	0	Content		669	647	19717439	2266846151
19734	09:19:56.163	00:00:19.734	1184	-1024	-768	-1	-1	-1	-1	4	-1024	-768	-1	-1	-1	-1	4	14	0	0						StimuliFarbe_blau_gruen.png	0	880	547	72	111	440	646	167	0	Content		-72	-111	19734067	2266862779
19751	09:19:56.180	00:00:19.750	1185	-1024	-768	-1	-1	-1	-1	4	-1024	-768	-1	-1	-1	-1	4	14	0	0						StimuliFarbe_blau_gruen.png	0	880	547	72	111	440	646	167	0	Content		-72	-111	19750683	2266879395
19767	09:19:56.196	00:00:19.767	1186	-1024	-768	-1	-1	-1	-1	4	-1024	-768	-1	-1	-1	-1	4	14	0	0						StimuliFarbe_blau_gruen.png	0	880	547	72	111	440	646	167	0	Content		-72	-111	19767304	2266896016
19784	09:19:56.213	00:00:19.784	1187	-1024	-768	-1	-1	-1	-1	4	-1024	-768	-1	-1	-1	-1	4	14	0	0						StimuliFarbe_blau_gruen.png	0	880	547	72	111	440	646	167	0	Content		-72	-111	19784053	2266912765
19801	09:19:56.230	00:00:19.800	1188	-1024	-768	-1	-1	-1	-1	4	-1024	-768	-1	-1	-1	-1	4	14	0	0						StimuliFarbe_blau_gruen.png	0	880	547	72	111	440	646	167	0	Content		-72	-111	19800675	2266929387
19817	09:19:56.246	00:00:19.817	1189	-1024	-768	-1	-1	-1	-1	4	-1024	-768	-1	-1	-1	-1	4	14	0	0						StimuliFarbe_blau_gruen.png	0	880	547	72	111	440	646	167	0	Content		-72	-111	19817298	2266946010
19834	09:19:56.263	00:00:19.833	1190	312,8584	767,4153	0,3960697	0,371145	438,8763	3,53374	3	272,395	754,4918	0,39626	0,3711191	438,8763	3,540993	1	14	272	754						StimuliFarbe_blau_gruen.png	0	880	547	72	111	440	646	167	0	Content		200	643	19833917	2266962629
19851	09:19:56.280	00:00:19.850	1191	284,4747	789,7971	0,3895726	0,370156	449,0044	3,670408	1	238,3444	778,1439	0,3929131	0,3701313	438,8763	3,603447	3	14	284	790						StimuliFarbe_blau_gruen.png	0	880	547	72	111	440	646	167	0	Content		212	679	19850666	2266979378
19867	09:19:56.296	00:00:19.867	1192	286,7641	768,2646	0,3994267	0,3686135	449,0043	3,702349	3	250,6833	757,4723	0,39677	0,368641	436,6811	3,617491	1	15	251	757						StimuliFarbe_blau_gruen.png	0	880	547	72	111	213	674	350	0	Content		179	646	19867290	2266996002
19884	09:19:56.313	00:00:19.883	1193	-1024	-768	-1	-1	-1	-1	4	-1024	-768	-1	-1	-1	-1	4	15	0	0						StimuliFarbe_blau_gruen.png	0	880	547	72	111	213	674	350	0	Content		-72	-111	19883913	2267012625
19901	09:19:56.330	00:00:19.900	1194	-1024	-768	-1	-1	-1	-1	4	-1024	-768	-1	-1	-1	-1	4	15	0	0						StimuliFarbe_blau_gruen.png	0	880	547	72	111	213	674	350	0	Content		-72	-111	19900534	2267029246
19917	09:19:56.346	00:00:19.917	1195	286,0503	787,3459	0,3921615	0,3551642	449,0044	3,713244	1	239,8182	776,2803	0,3962011	0,3551333	436,6811	3,628937	3	15	286	787						StimuliFarbe_blau_gruen.png	0	880	547	72	111	213	674	350	0	Content		214	676	19917283	2267045995
19934	09:19:56.363	00:00:19.933	1196	-1024	-768	-1	-1	-1	-1	4	-1024	-768	-1	-1	-1	-1	4	15	0	0						StimuliFarbe_blau_gruen.png	0	880	547	72	111	213	674	350	0	Content		-72	-111	19933906	2267062618
19951	09:19:56.380	00:00:19.950	1197	-1024	-768	-1	-1	-1	-1	4	-1024	-768	-1	-1	-1	-1	4	15	0	0						StimuliFarbe_blau_gruen.png	0	880	547	72	111	213	674	350	0	Content		-72	-111	19950533	2267079245
19967	09:19:56.396	00:00:19.967	1198	-1024	-768	-1	-1	-1	-1	4	-1024	-768	-1	-1	-1	-1	4	15	0	0						StimuliFarbe_blau_gruen.png	0	880	547	72	111	213	674	350	0	Content		-72	-111	19967154	2267095866
19984	09:19:56.413	00:00:19.983	1199	-1024	-768	-1	-1	-1	-1	4	-1024	-768	-1	-1	-1	-1	4	15	0	0						StimuliFarbe_blau_gruen.png	0	880	547	72	111	213	674	350	0	Content		-72	-111	19983905	2267112617
20001	09:19:56.430	00:00:20.000	1200	-1024	-768	-1	-1	-1	-1	4	-1024	-768	-1	-1	-1	-1	4	15	0	0						StimuliFarbe_blau_gruen.png	0	880	547	72	111	213	674	350	0	Content		-72	-111	20000525	2267129237
20017	09:19:56.446	00:00:20.017	1201	300,5647	791,0902	0,3902344	0,3359308	449,0044	3,765061	1	254,0383	779,999	0,3942868	0,3358985	436,6811	3,679567	3	15	301	791						StimuliFarbe_blau_gruen.png	0	880	547	72	111	213	674	350	0	Content		229	680	20017149	2267145861
20034	09:19:56.463	00:00:20.033	1202	291,6587	795,9395	0,3898343	0,3341445	449,6476	3,807647	1	246,6151	783,6396	0,3899347	0,3341211	449,6476	3,816221	3	15	292	796						StimuliFarbe_blau_gruen.png	0	880	547	72	111	213	674	350	0	Content		220	685	20033774	2267162486
20051	09:19:56.480	00:00:20.050	1203	277,3141	795,9904	0,3968089	0,3328918	449,6476	3,766889	3	233,5856	782,6764	0,3969871	0,3328869	449,6476	3,774536	1	15	234	783						StimuliFarbe_blau_gruen.png	0	880	547	72	111	213	674	350	0	Content		162	672	20050524	2267179236
20067	09:19:56.496	00:00:20.067	1204	284,2795	784,4643	0,3900146	0,3320726	449,6476	3,802983	1	238,7385	770,7593	0,3901105	0,3320684	449,6476	3,811618	3	15	284	784						StimuliFarbe_blau_gruen.png	0	880	547	72	111	213	674	350	0	Content		212	673	20067150	2267195862
20084	09:19:56.513	00:00:20.083	1205	293,4875	781,0416	0,3894235	0,3321393	452,3656	3,837217	1	235,8521	768,0244	0,3893963	0,3321168	452,3656	3,847238	3	15	293	781						StimuliFarbe_blau_gruen.png	0	880	547	72	111	213	674	350	0	Content		221	670	20083775	2267212487
20100	09:19:56.529	00:00:20.100	1206	275,696	797,1519	0,3984513	0,332272	452,3656	3,737731	3	232,9023	785,5026	0,3957643	0,3323002	440,0103	3,653876	1	15	233	786						StimuliFarbe_blau_gruen.png	0	880	547	72	111	213	674	350	0	Content		161	675	20100398	2267229110
20117	09:19:56.546	00:00:20.117	1207	290,2214	786,5322	0,3914772	0,3332178	449,7785	3,794205	1	244,2499	774,9721	0,3946836	0,3331916	440,0103	3,727822	3	15	290	787						StimuliFarbe_blau_gruen.png	0	880	547	72	111	213	674	350	0	Content		218	676	20117148	2267245860
20134	09:19:56.563	00:00:20.133	1208	268,5161	793,4041	0,3999008	0,3344573	449,7785	3,701546	3	221,9159	781,5126	0,3982145	0,3344667	441,9346	3,652179	1	15	222	782						StimuliFarbe_blau_gruen.png	0	880	547	72	111	213	674	350	0	Content		150	671	20133771	2267262483
20150	09:19:56.579	00:00:20.150	1209	307,5073	793,9221	0,3944845	0,3370022	448,9378	3,798897	1	258,4885	782,0648	0,396761	0,336977	441,9346	3,753943	3	15	308	794						StimuliFarbe_blau_gruen.png	0	880	547	72	111	213	674	350	0	Content		236	683	20150396	2267279108
20167	09:19:56.596	00:00:20.167	1210	266,7064	766,739	0,4036322	0,3394313	448,9378	3,736864	3	223,1795	755,0724	0,4018982	0,3394414	440,8762	3,68467	1	15	223	755						StimuliFarbe_blau_gruen.png	0	880	547	72	111	213	674	350	0	Content		151	644	20167022	2267295734
20184	09:19:56.613	00:00:20.183	1211	288,504	809,3396	0,3991835	0,3423585	448,9378	3,738318	1	242,3429	797,2891	0,4018127	0,3423365	440,8762	3,685766	3	15	289	809						StimuliFarbe_blau_gruen.png	0	880	547	72	111	213	674	350	0	Content		217	698	20183769	2267312481
20200	09:19:56.629	00:00:20.200	1212	269,5926	780,4478	0,4092072	0,3454964	448,9378	3,714646	3	227,209	768,8345	0,4072692	0,3455098	440,0857	3,656645	1	15	227	769						StimuliFarbe_blau_gruen.png	0	880	547	72	111	213	674	350	0	Content		155	658	20200389	2267329101
20217	09:19:56.646	00:00:20.217	1213	-1024	-768	-1	-1	-1	-1	4	-1024	-768	-1	-1	-1	-1	4		0	0						StimuliFarbe_blau_gruen.png	0	880	547	72	111				0	Content		-72	-111	20217048	2267345760
20234	09:19:56.663	00:00:20.233	1214	-1024	-768	-1	-1	-1	-1	4	-1024	-768	-1	-1	-1	-1	4		0	0						StimuliFarbe_blau_gruen.png	0	880	547	72	111				0	Content		-72	-111	20233716	2267362428
20250	09:19:56.679	00:00:20.250	1215	-1024	-768	-1	-1	-1	-1	4	-1024	-768	-1	-1	-1	-1	4		0	0						StimuliFarbe_blau_gruen.png	0	880	547	72	111				0	Content		-72	-111	20250341	2267379053
20267	09:19:56.696	00:00:20.267	1216	-1024	-768	-1	-1	-1	-1	4	-1024	-768	-1	-1	-1	-1	4		0	0						StimuliFarbe_blau_gruen.png	0	880	547	72	111				0	Content		-72	-111	20267090	2267395802
20284	09:19:56.713	00:00:20.283	1217	-1024	-768	-1	-1	-1	-1	4	-1024	-768	-1	-1	-1	-1	4		0	0						StimuliFarbe_blau_gruen.png	0	880	547	72	111				0	Content		-72	-111	20283713	2267412425
20300	09:19:56.729	00:00:20.300	1218	-1024	-768	-1	-1	-1	-1	4	-1024	-768	-1	-1	-1	-1	4		0	0						StimuliFarbe_blau_gruen.png	0	880	547	72	111				0	Content		-72	-111	20300338	2267429050
20317	09:19:56.746	00:00:20.317	1219	-1024	-768	-1	-1	-1	-1	4	-1024	-768	-1	-1	-1	-1	4		0	0						StimuliFarbe_blau_gruen.png	0	880	547	72	111				0	Content		-72	-111	20317006	2267445718
20334	09:19:56.763	00:00:20.333	1220	232,1909	855,2362	0,4215081	0,3756256	448,9378	3,853538	1	185,4405	842,6907	0,4242824	0,3756042	440,0857	3,793211	3	16	232	855						StimuliFarbe_blau_gruen.png	0	880	547	72	111	160	744	17	0	Content		160	744	20333712	2267462424
20350	09:19:56.779	00:00:20.350	1221	-1024	-768	-1	-1	-1	-1	4	-1024	-768	-1	-1	-1	-1	4		0	0						StimuliFarbe_blau_gruen.png	0	880	547	72	111				0	Content		-72	-111	20350342	2267479054
20367	09:19:56.796	00:00:20.366	1222	-1024	-768	-1	-1	-1	-1	4	-1024	-768	-1	-1	-1	-1	4		0	0						StimuliFarbe_blau_gruen.png	0	880	547	72	111				0	Content		-72	-111	20366966	2267495678
20384	09:19:56.813	00:00:20.383	1223	-1024	-768	-1	-1	-1	-1	4	-1024	-768	-1	-1	-1	-1	4		0	0						StimuliFarbe_blau_gruen.png	0	880	547	72	111				0	Content		-72	-111	20383634	2267512346
20400	09:19:56.829	00:00:20.400	1224	-1024	-768	-1	-1	-1	-1	4	-1024	-768	-1	-1	-1	-1	4		0	0						StimuliFarbe_blau_gruen.png	0	880	547	72	111				0	Content		-72	-111	20400334	2267529046
20417	09:19:56.846	00:00:20.416	1225	-1024	-768	-1	-1	-1	-1	4	-1024	-768	-1	-1	-1	-1	4		0	0						StimuliFarbe_blau_gruen.png	0	880	547	72	111				0	Content		-72	-111	20416959	2267545671
20434	09:19:56.863	00:00:20.433	1226	-1024	-768	-1	-1	-1	-1	4	-1024	-768	-1	-1	-1	-1	4		0	0						StimuliFarbe_blau_gruen.png	0	880	547	72	111				0	Content		-72	-111	20433578	2267562290
20450	09:19:56.879	00:00:20.450	1227	-1024	-768	-1	-1	-1	-1	4	-1024	-768	-1	-1	-1	-1	4		0	0						StimuliFarbe_blau_gruen.png	0	880	547	72	111				0	Content		-72	-111	20450246	2267578958
20467	09:19:56.896	00:00:20.466	1228	-1024	-768	-1	-1	-1	-1	4	-1024	-768	-1	-1	-1	-1	4		0	0						StimuliFarbe_blau_gruen.png	0	880	547	72	111				0	Content		-72	-111	20466956	2267595668
20484	09:19:56.913	00:00:20.483	1229	-1024	-768	-1	-1	-1	-1	4	-1024	-768	-1	-1	-1	-1	4		0	0						StimuliFarbe_blau_gruen.png	0	880	547	72	111				0	Content		-72	-111	20483583	2267612295
20500	09:19:56.929	00:00:20.500	1230	-1024	-768	-1	-1	-1	-1	4	-1024	-768	-1	-1	-1	-1	4		0	0						StimuliFarbe_blau_gruen.png	0	880	547	72	111				0	Content		-72	-111	20500206	2267628918
20517	09:19:56.946	00:00:20.516	1231	-1024	-768	-1	-1	-1	-1	4	-1024	-768	-1	-1	-1	-1	4		0	0						StimuliFarbe_blau_gruen.png	0	880	547	72	111				0	Content		-72	-111	20516892	2267645604
20534	09:19:56.963	00:00:20.533	1232	-1024	-768	-1	-1	-1	-1	4	-1024	-768	-1	-1	-1	-1	4		0	0						StimuliFarbe_blau_gruen.png	0	880	547	72	111				0	Content		-72	-111	20533560	2267662272
20550	09:19:56.979	00:00:20.550	1233	-1024	-768	-1	-1	-1	-1	4	-1024	-768	-1	-1	-1	-1	4		0	0						StimuliFarbe_blau_gruen.png	0	880	547	72	111				0	Content		-72	-111	20550202	2267678914
20567	09:19:56.996	00:00:20.566	1234	-1024	-768	-1	-1	-1	-1	4	-1024	-768	-1	-1	-1	-1	4		0	0						StimuliFarbe_blau_gruen.png	0	880	547	72	111				0	Content		-72	-111	20566838	2267695550
20583	09:19:57.012	00:00:20.583	1235	607,6734	900,2291	0,4616169	0,4124416	439,3795	4,000278	3	547,9904	890,9169	0,4615119	0,4124169	439,3795	4,010322	1	17	548	891						StimuliFarbe_blau_gruen.png	0	880	547	72	111	493	732	333	0	Content		476	780	20583449	2267712161
20600	09:19:57.029	00:00:20.600	1236	599,9807	868,4449	0,465798	0,4185206	439,3795	3,95572	3	567,3205	857,3352	0,4659845	0,4185145	439,3795	3,964328	1	17	567	857						StimuliFarbe_blau_gruen.png	0	880	547	72	111	493	732	333	0	Content		495	746	20600200	2267728912
20617	09:19:57.046	00:00:20.616	1237	626,9434	864,165	0,4699215	0,4235108	438,436	3,980949	3	568,5698	853,9726	0,4698161	0,4234859	438,436	3,990686	1	17	569	854						StimuliFarbe_blau_gruen.png	0	880	547	72	111	493	732	333	0	Content		497	743	20616834	2267745546
20633	09:19:57.062	00:00:20.633	1238	627,7399	849,0532	0,4742205	0,4279506	441,0212	4,050123	3	584,6185	838,4874	0,4742836	0,4279248	441,0212	4,059323	1	17	585	838						StimuliFarbe_blau_gruen.png	0	880	547	72	111	493	732	333	0	Content		513	727	20633446	2267762158
20650	09:19:57.079	00:00:20.650	1239	603,905	856,5957	0,474694	0,4317809	441,0212	4,012375	3	554,9909	844,1459	0,4748279	0,4317804	430,9124	3,937804	1	17	555	844						StimuliFarbe_blau_gruen.png	0	880	547	72	111	493	732	333	0	Content		483	733	20650070	2267778782
20667	09:19:57.096	00:00:20.666	1240	626,6618	872,679	0,4803979	0,4348676	441,0212	3,945466	3	594,4132	861,6239	0,4805836	0,4348613	441,0212	3,954322	1	17	594	862						StimuliFarbe_blau_gruen.png	0	880	547	72	111	493	732	333	0	Content		522	751	20666834	2267795546
20683	09:19:57.112	00:00:20.683	1241	599,9915	856,5059	0,4802969	0,4382062	439,9641	4,040676	3	564,7586	839,9395	0,48053	0,4382924	431,6518	3,980687	1	17	565	840						StimuliFarbe_blau_gruen.png	0	880	547	72	111	493	732	333	0	Content		493	729	20683444	2267812156
20700	09:19:57.129	00:00:20.700	1242	-1024	-768	-1	-1	-1	-1	4	-1024	-768	-1	-1	-1	-1	4	17	0	0						StimuliFarbe_blau_gruen.png	0	880	547	72	111	493	732	333	0	Content		-72	-111	20700069	2267828781
20717	09:19:57.146	00:00:20.716	1243	-1024	-768	-1	-1	-1	-1	4	-1024	-768	-1	-1	-1	-1	4	17	0	0						StimuliFarbe_blau_gruen.png	0	880	547	72	111	493	732	333	0	Content		-72	-111	20716690	2267845402
20733	09:19:57.162	00:00:20.733	1244	-1024	-768	-1	-1	-1	-1	4	-1024	-768	-1	-1	-1	-1	4	17	0	0						StimuliFarbe_blau_gruen.png	0	880	547	72	111	493	732	333	0	Content		-72	-111	20733439	2267862151
20750	09:19:57.179	00:00:20.750	1245	-1024	-768	-1	-1	-1	-1	4	-1024	-768	-1	-1	-1	-1	4	17	0	0						StimuliFarbe_blau_gruen.png	0	880	547	72	111	493	732	333	0	Content		-72	-111	20750065	2267878777
20767	09:19:57.196	00:00:20.766	1246	592,9088	842,6599	0,491697	0,4477072	432,2339	3,993847	3	560,1877	831,0829	0,4918442	0,4477009	432,2339	4,003217	1	17	560	831						StimuliFarbe_blau_gruen.png	0	880	547	72	111	493	732	333	0	Content		488	720	20766686	2267895398
20783	09:19:57.212	00:00:20.783	1247	566,8214	843,9714	0,49315	0,4484071	432,2339	4,074997	3	534,3708	832,5016	0,4933421	0,4484005	432,2339	4,083344	1	17	534	833						StimuliFarbe_blau_gruen.png	0	880	547	72	111	493	732	333	0	Content		462	722	20783437	2267912149
20800	09:19:57.229	00:00:20.800	1248	600,3972	872,4592	0,4945093	0,4490409	432,2339	3,975695	3	568,4125	861,6467	0,4947015	0,4490343	432,2339	3,984339	1	17	568	862						StimuliFarbe_blau_gruen.png	0	880	547	72	111	493	732	333	0	Content		496	751	20800059	2267928771
20817	09:19:57.246	00:00:20.816	1249	602,7416	850,5927	0,4951217	0,4495724	432,2339	4,017205	3	571,0243	839,2437	0,4953139	0,4495657	432,2339	4,02584	1	17	571	839						StimuliFarbe_blau_gruen.png	0	880	547	72	111	493	732	333	0	Content		499	728	20816685	2267945397
20833	09:19:57.262	00:00:20.833	1250	585,4697	855,0397	0,4953699	0,4496725	432,2339	3,994867	3	553,2764	843,8083	0,495562	0,4496659	432,2339	4,003356	1	17	553	844						StimuliFarbe_blau_gruen.png	0	880	547	72	111	493	732	333	0	Content		481	733	20833310	2267962022
20850	09:19:57.279	00:00:20.850	1251	586,902	854,7003	0,4955914	0,4493344	432,2339	4,027853	3	554,8098	843,4724	0,4957836	0,4493278	432,2339	4,036369	1	17	555	843						StimuliFarbe_blau_gruen.png	0	880	547	72	111	493	732	333	0	Content		483	732	20850058	2267978770
20867	09:19:57.296	00:00:20.866	1252	584,2541	854,6752	0,4955519	0,4484631	432,2339	4,005014	3	552,0563	843,4386	0,4957441	0,4484565	432,2339	4,013498	1	17	552	843						StimuliFarbe_blau_gruen.png	0	880	547	72	111	493	732	333	0	Content		480	732	20866683	2267995395
20883	09:19:57.312	00:00:20.883	1253	-1024	-768	-1	-1	-1	-1	4	-1024	-768	-1	-1	-1	-1	4	17	0	0						StimuliFarbe_blau_gruen.png	0	880	547	72	111	493	732	333	0	Content		-72	-111	20883307	2268012019
20900	09:19:57.329	00:00:20.899	1254	617,4142	861,3323	0,4957133	0,4454406	452,686	4,084156	3	568,7023	848,7021	0,4957419	0,4454378	443,9391	4,021451	3	17	0	0						StimuliFarbe_blau_gruen.png	0	880	547	72	111	493	732	333	0	Content		-72	-111	20899929	2268028641
20917	09:19:57.346	00:00:20.916	1255	646,767	877,424	0,5000922	0,4432892	452,686	4,156124	3	599,4167	864,3276	0,4977811	0,443304	443,9391	4,092254	1	18	599	864						StimuliFarbe_blau_gruen.png	0	880	547	72	111	545	765	100	0	Content		527	753	20916679	2268045391
20933	09:19:57.362	00:00:20.933	1256	645,7362	862,5927	0,4893237	0,4415817	452,378	4,16136	1	593,8484	849,9844	0,4916101	0,4415632	443,9391	4,099999	3	18	646	863						StimuliFarbe_blau_gruen.png	0	880	547	72	111	545	765	100	0	Content		574	752	20933304	2268062016
20950	09:19:57.379	00:00:20.949	1257	644,4896	894,5678	0,4935663	0,4387446	452,378	4,084966	3	592,958	876,7355	0,4936477	0,4387874	435,0062	3,950966	1	18	593	877						StimuliFarbe_blau_gruen.png	0	880	547	72	111	545	765	100	0	Content		521	766	20949927	2268078639
20967	09:19:57.396	00:00:20.966	1258	643,7939	894,4557	0,492507	0,4363944	452,378	4,059038	3	592,0576	875,0269	0,4925925	0,43647	435,4583	3,929378	1	18	592	875						StimuliFarbe_blau_gruen.png	0	880	547	72	111	545	765	100	0	Content		520	764	20966552	2268095264
20983	09:19:57.412	00:00:20.983	1259	631,8324	874,1588	0,4914052	0,4344588	435,7312	3,916847	0	662,2115	907,7584	0,3100463	0,4437707	450,9008	4,111606	0	18	647	891						StimuliFarbe_blau_gruen.png	0	880	547	72	111	545	765	100	0	Content		575	780	20983301	2268112013
21000	09:19:57.429	00:00:20.999	1260	640,813	874,3773	0,4856046	0,4330122	451,989	4,128833	0	630,5419	880,5348	0,3075428	0,442856	444,0984	4,025055	0	18	636	877						StimuliFarbe_blau_gruen.png	0	880	547	72	111	545	765	100	0	Content		564	766	20999929	2268128641
21017	09:19:57.446	00:00:21.016	1261	-1024	-768	-1	-1	-1	-1	4	-1024	-768	-1	-1	-1	-1	4		0	0						StimuliFarbe_blau_gruen.png	0	880	547	72	111				0	Content		-72	-111	21016553	2268145265
21033	09:19:57.462	00:00:21.033	1262	-1024	-768	-1	-1	-1	-1	4	-1024	-768	-1	-1	-1	-1	4		0	0						StimuliFarbe_blau_gruen.png	0	880	547	72	111				0	Content		-72	-111	21033237	2268161949
21050	09:19:57.479	00:00:21.049	1263	-1024	-768	-1	-1	-1	-1	4	-1024	-768	-1	-1	-1	-1	4		0	0						StimuliFarbe_blau_gruen.png	0	880	547	72	111				0	Content		-72	-111	21049904	2268178616
21067	09:19:57.496	00:00:21.066	1264	-1024	-768	-1	-1	-1	-1	4	-1024	-768	-1	-1	-1	-1	4		0	0						StimuliFarbe_blau_gruen.png	0	880	547	72	111				0	Content		-72	-111	21066535	2268195247
21083	09:19:57.512	00:00:21.083	1265	-1024	-768	-1	-1	-1	-1	4	-1024	-768	-1	-1	-1	-1	4		0	0						StimuliFarbe_blau_gruen.png	0	880	547	72	111				0	Content		-72	-111	21083203	2268211915
21100	09:19:57.529	00:00:21.099	1266	-1024	-768	-1	-1	-1	-1	4	-1024	-768	-1	-1	-1	-1	4		0	0						StimuliFarbe_blau_gruen.png	0	880	547	72	111				0	Content		-72	-111	21099876	2268228588
21117	09:19:57.546	00:00:21.116	1267	-1024	-768	-1	-1	-1	-1	4	-1024	-768	-1	-1	-1	-1	4		0	0						StimuliFarbe_blau_gruen.png	0	880	547	72	111				0	Content		-72	-111	21116543	2268245255
21133	09:19:57.562	00:00:21.133	1268	-1024	-768	-1	-1	-1	-1	4	-1024	-768	-1	-1	-1	-1	4		0	0						StimuliFarbe_blau_gruen.png	0	880	547	72	111				0	Content		-72	-111	21133170	2268261882
21150	09:19:57.579	00:00:21.149	1269	-1024	-768	-1	-1	-1	-1	4	-1024	-768	-1	-1	-1	-1	4		0	0						StimuliFarbe_blau_gruen.png	0	880	547	72	111				0	Content		-72	-111	21149725	2268278437
21166	09:19:57.595	00:00:21.166	1270	-1024	-768	-1	-1	-1	-1	4	-1024	-768	-1	-1	-1	-1	4		0	0						StimuliFarbe_blau_gruen.png	0	880	547	72	111				0	Content		-72	-111	21166408	2268295120
21183	09:19:57.612	00:00:21.183	1271	-1024	-768	-1	-1	-1	-1	4	-1024	-768	-1	-1	-1	-1	4		0	0						StimuliFarbe_blau_gruen.png	0	880	547	72	111				0	Content		-72	-111	21183075	2268311787
21200	09:19:57.629	00:00:21.199	1272	-1024	-768	-1	-1	-1	-1	4	-1024	-768	-1	-1	-1	-1	4		0	0						StimuliFarbe_blau_gruen.png	0	880	547	72	111				0	Content		-72	-111	21199767	2268328479
21216	09:19:57.645	00:00:21.216	1273	-1024	-768	-1	-1	-1	-1	4	-1024	-768	-1	-1	-1	-1	4		0	0						StimuliFarbe_blau_gruen.png	0	880	547	72	111				0	Content		-72	-111	21216435	2268345147
21233	09:19:57.662	00:00:21.233	1274	-1024	-768	-1	-1	-1	-1	4	-1024	-768	-1	-1	-1	-1	4		0	0						StimuliFarbe_blau_gruen.png	0	880	547	72	111				0	Content		-72	-111	21233082	2268361794
21250	09:19:57.679	00:00:21.249	1275	-1024	-768	-1	-1	-1	-1	4	-1024	-768	-1	-1	-1	-1	4		0	0						StimuliFarbe_blau_gruen.png	0	880	547	72	111				0	Content		-72	-111	21249705	2268378417
21266	09:19:57.695	00:00:21.266	1276	-1024	-768	-1	-1	-1	-1	4	-1024	-768	-1	-1	-1	-1	4		0	0						StimuliFarbe_blau_gruen.png	0	880	547	72	111				0	Content		-72	-111	21266327	2268395039
21283	09:19:57.712	00:00:21.283	1277	-1024	-768	-1	-1	-1	-1	4	-1024	-768	-1	-1	-1	-1	4		0	0						StimuliFarbe_blau_gruen.png	0	880	547	72	111				0	Content		-72	-111	21283074	2268411786
21300	09:19:57.729	00:00:21.299	1278	-1024	-768	-1	-1	-1	-1	4	-1024	-768	-1	-1	-1	-1	4		0	0						StimuliFarbe_blau_gruen.png	0	880	547	72	111				0	Content		-72	-111	21299698	2268428410
21316	09:19:57.745	00:00:21.316	1279	-1024	-768	-1	-1	-1	-1	4	-1024	-768	-1	-1	-1	-1	4		0	0						StimuliFarbe_blau_gruen.png	0	880	547	72	111				0	Content		-72	-111	21316318	2268445030
21333	09:19:57.762	00:00:21.332	1280	-1024	-768	-1	-1	-1	-1	4	-1024	-768	-1	-1	-1	-1	4		0	0						StimuliFarbe_blau_gruen.png	0	880	547	72	111				0	Content		-72	-111	21332954	2268461666
21350	09:19:57.779	00:00:21.349	1281	-1024	-768	-1	-1	-1	-1	4	-1024	-768	-1	-1	-1	-1	4		0	0						StimuliFarbe_blau_gruen.png	0	880	547	72	111				0	Content		-72	-111	21349689	2268478401
21366	09:19:57.795	00:00:21.366	1282	-1024	-768	-1	-1	-1	-1	4	-1024	-768	-1	-1	-1	-1	4		0	0						StimuliFarbe_blau_gruen.png	0	880	547	72	111				0	Content		-72	-111	21366311	2268495023
21383	09:19:57.812	00:00:21.382	1283	-1024	-768	-1	-1	-1	-1	4	-1024	-768	-1	-1	-1	-1	4		0	0						StimuliFarbe_blau_gruen.png	0	880	547	72	111				0	Content		-72	-111	21382945	2268511657
21400	09:19:57.829	00:00:21.399	1284	-1024	-768	-1	-1	-1	-1	4	-1024	-768	-1	-1	-1	-1	4		0	0						StimuliFarbe_blau_gruen.png	0	880	547	72	111				0	Content		-72	-111	21399558	2268528270
21416	09:19:57.845	00:00:21.416	1285	-1024	-768	-1	-1	-1	-1	4	-1024	-768	-1	-1	-1	-1	4		0	0						StimuliFarbe_blau_gruen.png	0	880	547	72	111				0	Content		-72	-111	21416306	2268545018
21433	09:19:57.862	00:00:21.432	1286	-1024	-768	-1	-1	-1	-1	4	-1024	-768	-1	-1	-1	-1	4		0	0						StimuliFarbe_blau_gruen.png	0	880	547	72	111				0	Content		-72	-111	21432928	2268561640
21450	09:19:57.879	00:00:21.449	1287	-1024	-768	-1	-1	-1	-1	4	-1024	-768	-1	-1	-1	-1	4		0	0						StimuliFarbe_blau_gruen.png	0	880	547	72	111				0	Content		-72	-111	21449553	2268578265
21466	09:19:57.895	00:00:21.466	1288	-1024	-768	-1	-1	-1	-1	4	-1024	-768	-1	-1	-1	-1	4		0	0						StimuliFarbe_blau_gruen.png	0	880	547	72	111				0	Content		-72	-111	21466174	2268594886
21483	09:19:57.912	00:00:21.482	1289	-1024	-768	-1	-1	-1	-1	4	-1024	-768	-1	-1	-1	-1	4		0	0						StimuliFarbe_blau_gruen.png	0	880	547	72	111				0	Content		-72	-111	21482921	2268611633
21500	09:19:57.929	00:00:21.499	1290	-1024	-768	-1	-1	-1	-1	4	-1024	-768	-1	-1	-1	-1	4		0	0						StimuliFarbe_blau_gruen.png	0	880	547	72	111				0	Content		-72	-111	21499546	2268628258
21516	09:19:57.945	00:00:21.516	1291	-1024	-768	-1	-1	-1	-1	4	-1024	-768	-1	-1	-1	-1	4		0	0						StimuliFarbe_blau_gruen.png	0	880	547	72	111				0	Content		-72	-111	21516214	2268644926
21528	09:19:57.957																				ImageEnd	16	0	0	StimuliFarbe_blau_gruen.png
21533	09:19:57.962	00:00:21.532	1292	-1024	-768	-1	-1	-1	-1	4	-1024	-768	-1	-1	-1	-1	4		0	0						No media	0	1024	768	0	0				0	Content		0	0	21532879	2268661591
21542	09:19:57.971																				ImageStart	8	0	0	Fix_sw.jpg
21550	09:19:57.979	00:00:21.549	1293	-1024	-768	-1	-1	-1	-1	4	-1024	-768	-1	-1	-1	-1	4		0	0						Fix_sw.jpg	0	880	547	72	111				0	Content		-72	-111	21549546	2268678258
21566	09:19:57.995	00:00:21.566	1294	-1024	-768	-1	-1	-1	-1	4	-1024	-768	-1	-1	-1	-1	4		0	0						Fix_sw.jpg	0	880	547	72	111				0	Content		-72	-111	21566166	2268694878
21583	09:19:58.012	00:00:21.582	1295	-1024	-768	-1	-1	-1	-1	4	-1024	-768	-1	-1	-1	-1	4		0	0						Fix_sw.jpg	0	880	547	72	111				0	Content		-72	-111	21582969	2268711681
21600	09:19:58.029	00:00:21.599	1296	-1024	-768	-1	-1	-1	-1	4	-1024	-768	-1	-1	-1	-1	4		0	0						Fix_sw.jpg	0	880	547	72	111				0	Content		-72	-111	21599567	2268728279
21616	09:19:58.045	00:00:21.616	1297	-1024	-768	-1	-1	-1	-1	4	-1024	-768	-1	-1	-1	-1	4		0	0						Fix_sw.jpg	0	880	547	72	111				0	Content		-72	-111	21616234	2268744946
21633	09:19:58.062	00:00:21.633	1298	-1024	-768	-1	-1	-1	-1	4	-1024	-768	-1	-1	-1	-1	4		0	0						Fix_sw.jpg	0	880	547	72	111				0	Content		-72	-111	21633137	2268761849
21650	09:19:58.079	00:00:21.649	1299	-1024	-768	-1	-1	-1	-1	4	-1024	-768	-1	-1	-1	-1	4		0	0						Fix_sw.jpg	0	880	547	72	111				0	Content		-72	-111	21649805	2268778517
21667	09:19:58.096	00:00:21.666	1300	-1024	-768	-1	-1	-1	-1	4	-1024	-768	-1	-1	-1	-1	4		0	0						Fix_sw.jpg	0	880	547	72	111				0	Content		-72	-111	21666919	2268795631
21684	09:19:58.113	00:00:21.683	1301	-1024	-768	-1	-1	-1	-1	4	-1024	-768	-1	-1	-1	-1	4		0	0						Fix_sw.jpg	0	880	547	72	111				0	Content		-72	-111	21683587	2268812299
21701	09:19:58.130	00:00:21.700	1302	-1024	-768	-1	-1	-1	-1	4	-1024	-768	-1	-1	-1	-1	4		0	0						Fix_sw.jpg	0	880	547	72	111				0	Content		-72	-111	21700809	2268829521
21717	09:19:58.146	00:00:21.717	1303	-1024	-768	-1	-1	-1	-1	4	-1024	-768	-1	-1	-1	-1	4		0	0						Fix_sw.jpg	0	880	547	72	111				0	Content		-72	-111	21717477	2268846189
21735	09:19:58.164	00:00:21.734	1304	-1024	-768	-1	-1	-1	-1	4	-1024	-768	-1	-1	-1	-1	4		0	0						Fix_sw.jpg	0	880	547	72	111				0	Content		-72	-111	21734656	2268863368
21749	09:19:58.178	00:00:21.749	1305	-1024	-768	-1	-1	-1	-1	4	-1024	-768	-1	-1	-1	-1	4		0	0						Fix_sw.jpg	0	880	547	72	111				0	Content		-72	-111	21749404	2268878116
21766	09:19:58.195	00:00:21.766	1306	-1024	-768	-1	-1	-1	-1	4	-1024	-768	-1	-1	-1	-1	4		0	0						Fix_sw.jpg	0	880	547	72	111				0	Content		-72	-111	21766096	2268894808
21783	09:19:58.212	00:00:21.782	1307	-1024	-768	-1	-1	-1	-1	4	-1024	-768	-1	-1	-1	-1	4		0	0						Fix_sw.jpg	0	880	547	72	111				0	Content		-72	-111	21782764	2268911476
21799	09:19:58.228	00:00:21.799	1308	-1024	-768	-1	-1	-1	-1	4	-1024	-768	-1	-1	-1	-1	4		0	0						Fix_sw.jpg	0	880	547	72	111				0	Content		-72	-111	21799423	2268928135
21816	09:19:58.245	00:00:21.816	1309	-1024	-768	-1	-1	-1	-1	4	-1024	-768	-1	-1	-1	-1	4		0	0						Fix_sw.jpg	0	880	547	72	111				0	Content		-72	-111	21816091	2268944803
21833	09:19:58.262	00:00:21.832	1310	-1024	-768	-1	-1	-1	-1	4	-1024	-768	-1	-1	-1	-1	4		0	0						Fix_sw.jpg	0	880	547	72	111				0	Content		-72	-111	21832706	2268961418
21849	09:19:58.278	00:00:21.849	1311	-1024	-768	-1	-1	-1	-1	4	-1024	-768	-1	-1	-1	-1	4		0	0						Fix_sw.jpg	0	880	547	72	111				0	Content		-72	-111	21849272	2268977984
21866	09:19:58.295	00:00:21.866	1312	-1024	-768	-1	-1	-1	-1	4	-1024	-768	-1	-1	-1	-1	4		0	0						Fix_sw.jpg	0	880	547	72	111				0	Content		-72	-111	21866208	2268994920
21883	09:19:58.312	00:00:21.882	1313	-1024	-768	-1	-1	-1	-1	4	-1024	-768	-1	-1	-1	-1	4		0	0						Fix_sw.jpg	0	880	547	72	111				0	Content		-72	-111	21882876	2269011588
21900	09:19:58.329	00:00:21.900	1314	-1024	-768	-1	-1	-1	-1	4	-1024	-768	-1	-1	-1	-1	4		0	0						Fix_sw.jpg	0	880	547	72	111				0	Content		-72	-111	21900011	2269028723
21917	09:19:58.346	00:00:21.916	1315	-1024	-768	-1	-1	-1	-1	4	-1024	-768	-1	-1	-1	-1	4		0	0						Fix_sw.jpg	0	880	547	72	111				0	Content		-72	-111	21916678	2269045390
21934	09:19:58.363	00:00:21.933	1316	-1024	-768	-1	-1	-1	-1	4	-1024	-768	-1	-1	-1	-1	4		0	0						Fix_sw.jpg	0	880	547	72	111				0	Content		-72	-111	21933891	2269062603
21951	09:19:58.380	00:00:21.951	1317	-1024	-768	-1	-1	-1	-1	4	-1024	-768	-1	-1	-1	-1	4		0	0						Fix_sw.jpg	0	880	547	72	111				0	Content		-72	-111	21951140	2269079852
21967	09:19:58.396	00:00:21.966	1318	-1024	-768	-1	-1	-1	-1	4	-1024	-768	-1	-1	-1	-1	4		0	0						Fix_sw.jpg	0	880	547	72	111				0	Content		-72	-111	21966831	2269095543
21983	09:19:58.412	00:00:21.983	1319	-1024	-768	-1	-1	-1	-1	4	-1024	-768	-1	-1	-1	-1	4		0	0						Fix_sw.jpg	0	880	547	72	111				0	Content		-72	-111	21983498	2269112210
22000	09:19:58.429	00:00:21.999	1320	-1024	-768	-1	-1	-1	-1	4	-1024	-768	-1	-1	-1	-1	4		0	0						Fix_sw.jpg	0	880	547	72	111				0	Content		-72	-111	21999694	2269128406
22016	09:19:58.445	00:00:22.016	1321	-1024	-768	-1	-1	-1	-1	4	-1024	-768	-1	-1	-1	-1	4		0	0						Fix_sw.jpg	0	880	547	72	111				0	Content		-72	-111	22016362	2269145074
22033	09:19:58.462	00:00:22.032	1322	-1024	-768	-1	-1	-1	-1	4	-1024	-768	-1	-1	-1	-1	4		0	0						Fix_sw.jpg	0	880	547	72	111				0	Content		-72	-111	22032516	2269161228
22049	09:19:58.478	00:00:22.049	1323	-1024	-768	-1	-1	-1	-1	4	-1024	-768	-1	-1	-1	-1	4		0	0						Fix_sw.jpg	0	880	547	72	111				0	Content		-72	-111	22049319	2269178031
22066	09:19:58.495	00:00:22.065	1324	-1024	-768	-1	-1	-1	-1	4	-1024	-768	-1	-1	-1	-1	4		0	0						Fix_sw.jpg	0	880	547	72	111				0	Content		-72	-111	22065915	2269194627
22083	09:19:58.512	00:00:22.082	1325	-1024	-768	-1	-1	-1	-1	4	-1024	-768	-1	-1	-1	-1	4		0	0						Fix_sw.jpg	0	880	547	72	111				0	Content		-72	-111	22082583	2269211295
22099	09:19:58.528	00:00:22.099	1326	-1024	-768	-1	-1	-1	-1	4	-1024	-768	-1	-1	-1	-1	4		0	0						Fix_sw.jpg	0	880	547	72	111				0	Content		-72	-111	22099485	2269228197
22116	09:19:58.545	00:00:22.116	1327	-1024	-768	-1	-1	-1	-1	4	-1024	-768	-1	-1	-1	-1	4		0	0						Fix_sw.jpg	0	880	547	72	111				0	Content		-72	-111	22116152	2269244864
22133	09:19:58.562	00:00:22.133	1328	-1024	-768	-1	-1	-1	-1	4	-1024	-768	-1	-1	-1	-1	4		0	0						Fix_sw.jpg	0	880	547	72	111				0	Content		-72	-111	22133267	2269261979
22150	09:19:58.579	00:00:22.149	1329	-1024	-768	-1	-1	-1	-1	4	-1024	-768	-1	-1	-1	-1	4		0	0						Fix_sw.jpg	0	880	547	72	111				0	Content		-72	-111	22149935	2269278647
22167	09:19:58.596	00:00:22.167	1330	-1024	-768	-1	-1	-1	-1	4	-1024	-768	-1	-1	-1	-1	4		0	0						Fix_sw.jpg	0	880	547	72	111				0	Content		-72	-111	22167160	2269295872
22184	09:19:58.613	00:00:22.183	1331	-1024	-768	-1	-1	-1	-1	4	-1024	-768	-1	-1	-1	-1	4		0	0						Fix_sw.jpg	0	880	547	72	111				0	Content		-72	-111	22183828	2269312540
22201	09:19:58.630	00:00:22.201	1332	-1024	-768	-1	-1	-1	-1	4	-1024	-768	-1	-1	-1	-1	4		0	0						Fix_sw.jpg	0	880	547	72	111				0	Content		-72	-111	22201002	2269329714
22216	09:19:58.645	00:00:22.215	1333	-1024	-768	-1	-1	-1	-1	4	-1024	-768	-1	-1	-1	-1	4		0	0						Fix_sw.jpg	0	880	547	72	111				0	Content		-72	-111	22215749	2269344461
22232	09:19:58.661	00:00:22.232	1334	-1024	-768	-1	-1	-1	-1	4	-1024	-768	-1	-1	-1	-1	4		0	0						Fix_sw.jpg	0	880	547	72	111				0	Content		-72	-111	22232435	2269361147
22249	09:19:58.678	00:00:22.249	1335	-1024	-768	-1	-1	-1	-1	4	-1024	-768	-1	-1	-1	-1	4		0	0						Fix_sw.jpg	0	880	547	72	111				0	Content		-72	-111	22249103	2269377815
22266	09:19:58.695	00:00:22.265	1336	-1024	-768	-1	-1	-1	-1	4	-1024	-768	-1	-1	-1	-1	4		0	0						Fix_sw.jpg	0	880	547	72	111				0	Content		-72	-111	22265765	2269394477
22282	09:19:58.711	00:00:22.282	1337	-1024	-768	-1	-1	-1	-1	4	-1024	-768	-1	-1	-1	-1	4		0	0						Fix_sw.jpg	0	880	547	72	111				0	Content		-72	-111	22282433	2269411145
22299	09:19:58.728	00:00:22.299	1338	-1024	-768	-1	-1	-1	-1	4	-1024	-768	-1	-1	-1	-1	4		0	0						Fix_sw.jpg	0	880	547	72	111				0	Content		-72	-111	22299049	2269427761
22316	09:19:58.745	00:00:22.315	1339	-1024	-768	-1	-1	-1	-1	4	-1024	-768	-1	-1	-1	-1	4		0	0						Fix_sw.jpg	0	880	547	72	111				0	Content		-72	-111	22315617	2269444329
22333	09:19:58.762	00:00:22.332	1340	-1024	-768	-1	-1	-1	-1	4	-1024	-768	-1	-1	-1	-1	4		0	0						Fix_sw.jpg	0	880	547	72	111				0	Content		-72	-111	22332564	2269461276
22349	09:19:58.778	00:00:22.349	1341	-1024	-768	-1	-1	-1	-1	4	-1024	-768	-1	-1	-1	-1	4		0	0						Fix_sw.jpg	0	880	547	72	111				0	Content		-72	-111	22349232	2269477944
22366	09:19:58.795	00:00:22.366	1342	-1024	-768	-1	-1	-1	-1	4	-1024	-768	-1	-1	-1	-1	4		0	0						Fix_sw.jpg	0	880	547	72	111				0	Content		-72	-111	22366371	2269495083
22383	09:19:58.812	00:00:22.383	1343	-1024	-768	-1	-1	-1	-1	4	-1024	-768	-1	-1	-1	-1	4		0	0						Fix_sw.jpg	0	880	547	72	111				0	Content		-72	-111	22383039	2269511751
22400	09:19:58.829	00:00:22.400	1344	-1024	-768	-1	-1	-1	-1	4	-1024	-768	-1	-1	-1	-1	4		0	0						Fix_sw.jpg	0	880	547	72	111				0	Content		-72	-111	22400254	2269528966
22417	09:19:58.846	00:00:22.417	1345	-1024	-768	-1	-1	-1	-1	4	-1024	-768	-1	-1	-1	-1	4		0	0						Fix_sw.jpg	0	880	547	72	111				0	Content		-72	-111	22417488	2269546200
22433	09:19:58.862	00:00:22.433	1346	-1024	-768	-1	-1	-1	-1	4	-1024	-768	-1	-1	-1	-1	4		0	0						Fix_sw.jpg	0	880	547	72	111				0	Content		-72	-111	22433177	2269561889
22450	09:19:58.879	00:00:22.449	1347	-1024	-768	-1	-1	-1	-1	4	-1024	-768	-1	-1	-1	-1	4		0	0						Fix_sw.jpg	0	880	547	72	111				0	Content		-72	-111	22449845	2269578557
22466	09:19:58.895	00:00:22.466	1348	-1024	-768	-1	-1	-1	-1	4	-1024	-768	-1	-1	-1	-1	4		0	0						Fix_sw.jpg	0	880	547	72	111				0	Content		-72	-111	22466043	2269594755
22483	09:19:58.912	00:00:22.482	1349	-1024	-768	-1	-1	-1	-1	4	-1024	-768	-1	-1	-1	-1	4		0	0						Fix_sw.jpg	0	880	547	72	111				0	Content		-72	-111	22482710	2269611422
22499	09:19:58.928	00:00:22.498	1350	-1024	-768	-1	-1	-1	-1	4	-1024	-768	-1	-1	-1	-1	4		0	0						Fix_sw.jpg	0	880	547	72	111				0	Content		-72	-111	22498984	2269627696
22516	09:19:58.945	00:00:22.515	1351	-1024	-768	-1	-1	-1	-1	4	-1024	-768	-1	-1	-1	-1	4		0	0						Fix_sw.jpg	0	880	547	72	111				0	Content		-72	-111	22515667	2269644379
22532	09:19:58.961	00:00:22.532	1352	-1024	-768	-1	-1	-1	-1	4	-1024	-768	-1	-1	-1	-1	4		0	0						Fix_sw.jpg	0	880	547	72	111				0	Content		-72	-111	22532234	2269660946
22541	09:19:58.970																				ImageEnd	16	0	0	Fix_sw.jpg
22549	09:19:58.978	00:00:22.549	1353	-1024	-768	-1	-1	-1	-1	4	-1024	-768	-1	-1	-1	-1	4		0	0						No media	0	1024	768	0	0				0	Content		0	0	22549170	2269677882
22562	09:19:58.991																				ImageStart	8	0	0	StimuliFarbe_rot_gelb.png
22566	09:19:58.995	00:00:22.565	1354	-1024	-768	-1	-1	-1	-1	4	-1024	-768	-1	-1	-1	-1	4		0	0						StimuliFarbe_rot_gelb.png	0	880	547	72	111				0	Content		-72	-111	22565838	2269694550
22583	09:19:59.012	00:00:22.582	1355	-1024	-768	-1	-1	-1	-1	4	-1024	-768	-1	-1	-1	-1	4		0	0						StimuliFarbe_rot_gelb.png	0	880	547	72	111				0	Content		-72	-111	22582972	2269711684
22600	09:19:59.029	00:00:22.599	1356	-1024	-768	-1	-1	-1	-1	4	-1024	-768	-1	-1	-1	-1	4		0	0						StimuliFarbe_rot_gelb.png	0	880	547	72	111				0	Content		-72	-111	22599640	2269728352
22617	09:19:59.046	00:00:22.616	1357	-1024	-768	-1	-1	-1	-1	4	-1024	-768	-1	-1	-1	-1	4		0	0						StimuliFarbe_rot_gelb.png	0	880	547	72	111				0	Content		-72	-111	22616873	2269745585
22634	09:19:59.063	00:00:22.633	1358	-1024	-768	-1	-1	-1	-1	4	-1024	-768	-1	-1	-1	-1	4		0	0						StimuliFarbe_rot_gelb.png	0	880	547	72	111				0	Content		-72	-111	22633540	2269762252
22651	09:19:59.080	00:00:22.650	1359	-1024	-768	-1	-1	-1	-1	4	-1024	-768	-1	-1	-1	-1	4		0	0						StimuliFarbe_rot_gelb.png	0	880	547	72	111				0	Content		-72	-111	22650730	2269779442
22665	09:19:59.094	00:00:22.665	1360	-1024	-768	-1	-1	-1	-1	4	-1024	-768	-1	-1	-1	-1	4		0	0						StimuliFarbe_rot_gelb.png	0	880	547	72	111				0	Content		-72	-111	22665479	2269794191
22682	09:19:59.111	00:00:22.682	1361	-1024	-768	-1	-1	-1	-1	4	-1024	-768	-1	-1	-1	-1	4		0	0						StimuliFarbe_rot_gelb.png	0	880	547	72	111				0	Content		-72	-111	22682165	2269810877
22699	09:19:59.128	00:00:22.698	1362	-1024	-768	-1	-1	-1	-1	4	-1024	-768	-1	-1	-1	-1	4		0	0						StimuliFarbe_rot_gelb.png	0	880	547	72	111				0	Content		-72	-111	22698833	2269827545
22715	09:19:59.144	00:00:22.715	1363	-1024	-768	-1	-1	-1	-1	4	-1024	-768	-1	-1	-1	-1	4		0	0						StimuliFarbe_rot_gelb.png	0	880	547	72	111				0	Content		-72	-111	22715497	2269844209
22732	09:19:59.161	00:00:22.732	1364	-1024	-768	-1	-1	-1	-1	4	-1024	-768	-1	-1	-1	-1	4		0	0						StimuliFarbe_rot_gelb.png	0	880	547	72	111				0	Content		-72	-111	22732165	2269860877
22749	09:19:59.178	00:00:22.748	1365	-1024	-768	-1	-1	-1	-1	4	-1024	-768	-1	-1	-1	-1	4		0	0						StimuliFarbe_rot_gelb.png	0	880	547	72	111				0	Content		-72	-111	22748783	2269877495
22765	09:19:59.194	00:00:22.765	1366	-1024	-768	-1	-1	-1	-1	4	-1024	-768	-1	-1	-1	-1	4		0	0						StimuliFarbe_rot_gelb.png	0	880	547	72	111				0	Content		-72	-111	22765350	2269894062
22782	09:19:59.211	00:00:22.782	1367	-1024	-768	-1	-1	-1	-1	4	-1024	-768	-1	-1	-1	-1	4		0	0						StimuliFarbe_rot_gelb.png	0	880	547	72	111				0	Content		-72	-111	22782286	2269910998
22799	09:19:59.228	00:00:22.798	1368	-1024	-768	-1	-1	-1	-1	4	-1024	-768	-1	-1	-1	-1	4		0	0						StimuliFarbe_rot_gelb.png	0	880	547	72	111				0	Content		-72	-111	22798954	2269927666
22816	09:19:59.245	00:00:22.816	1369	-1024	-768	-1	-1	-1	-1	4	-1024	-768	-1	-1	-1	-1	4		0	0						StimuliFarbe_rot_gelb.png	0	880	547	72	111				0	Content		-72	-111	22816088	2269944800
22833	09:19:59.262	00:00:22.832	1370	-1024	-768	-1	-1	-1	-1	4	-1024	-768	-1	-1	-1	-1	4		0	0						StimuliFarbe_rot_gelb.png	0	880	547	72	111				0	Content		-72	-111	22832755	2269961467
22850	09:19:59.279	00:00:22.849	1371	-1024	-768	-1	-1	-1	-1	4	-1024	-768	-1	-1	-1	-1	4		0	0						StimuliFarbe_rot_gelb.png	0	880	547	72	111				0	Content		-72	-111	22849967	2269978679
22867	09:19:59.296	00:00:22.867	1372	-1024	-768	-1	-1	-1	-1	4	-1024	-768	-1	-1	-1	-1	4		0	0						StimuliFarbe_rot_gelb.png	0	880	547	72	111				0	Content		-72	-111	22867215	2269995927
22883	09:19:59.312	00:00:22.882	1373	-1024	-768	-1	-1	-1	-1	4	-1024	-768	-1	-1	-1	-1	4		0	0						StimuliFarbe_rot_gelb.png	0	880	547	72	111				0	Content		-72	-111	22882905	2270011617
22900	09:19:59.329	00:00:22.899	1374	-1024	-768	-1	-1	-1	-1	4	-1024	-768	-1	-1	-1	-1	4		0	0						StimuliFarbe_rot_gelb.png	0	880	547	72	111				0	Content		-72	-111	22899573	2270028285
22916	09:19:59.345	00:00:22.915	1375	-1024	-768	-1	-1	-1	-1	4	-1024	-768	-1	-1	-1	-1	4		0	0						StimuliFarbe_rot_gelb.png	0	880	547	72	111				0	Content		-72	-111	22915768	2270044480
22932	09:19:59.361	00:00:22.932	1376	-1024	-768	-1	-1	-1	-1	4	-1024	-768	-1	-1	-1	-1	4		0	0						StimuliFarbe_rot_gelb.png	0	880	547	72	111				0	Content		-72	-111	22932436	2270061148
22949	09:19:59.378	00:00:22.948	1377	-1024	-768	-1	-1	-1	-1	4	-1024	-768	-1	-1	-1	-1	4		0	0						StimuliFarbe_rot_gelb.png	0	880	547	72	111				0	Content		-72	-111	22948585	2270077297
22965	09:19:59.394	00:00:22.965	1378	-1024	-768	-1	-1	-1	-1	4	-1024	-768	-1	-1	-1	-1	4		0	0						StimuliFarbe_rot_gelb.png	0	880	547	72	111				0	Content		-72	-111	22965389	2270094101
22982	09:19:59.411	00:00:22.981	1379	-1024	-768	-1	-1	-1	-1	4	-1024	-768	-1	-1	-1	-1	4		0	0						StimuliFarbe_rot_gelb.png	0	880	547	72	111				0	Content		-72	-111	22981985	2270110697
22999	09:19:59.428	00:00:22.998	1380	-1024	-768	-1	-1	-1	-1	4	-1024	-768	-1	-1	-1	-1	4		0	0						StimuliFarbe_rot_gelb.png	0	880	547	72	111				0	Content		-72	-111	22998653	2270127365
23016	09:19:59.445	00:00:23.015	1381	-1024	-768	-1	-1	-1	-1	4	-1024	-768	-1	-1	-1	-1	4		0	0						StimuliFarbe_rot_gelb.png	0	880	547	72	111				0	Content		-72	-111	23015555	2270144267
23032	09:19:59.461	00:00:23.032	1382	-1024	-768	-1	-1	-1	-1	4	-1024	-768	-1	-1	-1	-1	4		0	0						StimuliFarbe_rot_gelb.png	0	880	547	72	111				0	Content		-72	-111	23032223	2270160935
23049	09:19:59.478	00:00:23.049	1383	-1024	-768	-1	-1	-1	-1	4	-1024	-768	-1	-1	-1	-1	4		0	0						StimuliFarbe_rot_gelb.png	0	880	547	72	111				0	Content		-72	-111	23049338	2270178050
23066	09:19:59.495	00:00:23.066	1384	-1024	-768	-1	-1	-1	-1	4	-1024	-768	-1	-1	-1	-1	4		0	0						StimuliFarbe_rot_gelb.png	0	880	547	72	111				0	Content		-72	-111	23066006	2270194718
23083	09:19:59.512	00:00:23.083	1385	-1024	-768	-1	-1	-1	-1	4	-1024	-768	-1	-1	-1	-1	4		0	0						StimuliFarbe_rot_gelb.png	0	880	547	72	111				0	Content		-72	-111	23083167	2270211879
23100	09:19:59.529	00:00:23.099	1386	-1024	-768	-1	-1	-1	-1	4	-1024	-768	-1	-1	-1	-1	4		0	0						StimuliFarbe_rot_gelb.png	0	880	547	72	111				0	Content		-72	-111	23099835	2270228547
23117	09:19:59.546	00:00:23.117	1387	-1024	-768	-1	-1	-1	-1	4	-1024	-768	-1	-1	-1	-1	4		0	0						StimuliFarbe_rot_gelb.png	0	880	547	72	111				0	Content		-72	-111	23117077	2270245789
23132	09:19:59.561	00:00:23.131	1388	-1024	-768	-1	-1	-1	-1	4	-1024	-768	-1	-1	-1	-1	4		0	0						StimuliFarbe_rot_gelb.png	0	880	547	72	111				0	Content		-72	-111	23131826	2270260538
23149	09:19:59.578	00:00:23.148	1389	-1024	-768	-1	-1	-1	-1	4	-1024	-768	-1	-1	-1	-1	4		0	0						StimuliFarbe_rot_gelb.png	0	880	547	72	111				0	Content		-72	-111	23148513	2270277225
23165	09:19:59.594	00:00:23.165	1390	-1024	-768	-1	-1	-1	-1	4	-1024	-768	-1	-1	-1	-1	4		0	0						StimuliFarbe_rot_gelb.png	0	880	547	72	111				0	Content		-72	-111	23165181	2270293893
23182	09:19:59.611	00:00:23.181	1391	-1024	-768	-1	-1	-1	-1	4	-1024	-768	-1	-1	-1	-1	4		0	0						StimuliFarbe_rot_gelb.png	0	880	547	72	111				0	Content		-72	-111	23181843	2270310555
23199	09:19:59.628	00:00:23.198	1392	-1024	-768	-1	-1	-1	-1	4	-1024	-768	-1	-1	-1	-1	4		0	0						StimuliFarbe_rot_gelb.png	0	880	547	72	111				0	Content		-72	-111	23198511	2270327223
23215	09:19:59.644	00:00:23.215	1393	-1024	-768	-1	-1	-1	-1	4	-1024	-768	-1	-1	-1	-1	4		0	0						StimuliFarbe_rot_gelb.png	0	880	547	72	111				0	Content		-72	-111	23215254	2270343966
23232	09:19:59.661	00:00:23.231	1394	-1024	-768	-1	-1	-1	-1	4	-1024	-768	-1	-1	-1	-1	4		0	0						StimuliFarbe_rot_gelb.png	0	880	547	72	111				0	Content		-72	-111	23231823	2270360535
23249	09:19:59.678	00:00:23.248	1395	-1024	-768	-1	-1	-1	-1	4	-1024	-768	-1	-1	-1	-1	4		0	0						StimuliFarbe_rot_gelb.png	0	880	547	72	111				0	Content		-72	-111	23248698	2270377410
23265	09:19:59.694	00:00:23.265	1396	-1024	-768	-1	-1	-1	-1	4	-1024	-768	-1	-1	-1	-1	4		0	0						StimuliFarbe_rot_gelb.png	0	880	547	72	111				0	Content		-72	-111	23265365	2270394077
23282	09:19:59.711	00:00:23.282	1397	-1024	-768	-1	-1	-1	-1	4	-1024	-768	-1	-1	-1	-1	4		0	0						StimuliFarbe_rot_gelb.png	0	880	547	72	111				0	Content		-72	-111	23282467	2270411179
23299	09:19:59.728	00:00:23.299	1398	-1024	-768	-1	-1	-1	-1	4	-1024	-768	-1	-1	-1	-1	4		0	0						StimuliFarbe_rot_gelb.png	0	880	547	72	111				0	Content		-72	-111	23299135	2270427847
23316	09:19:59.745	00:00:23.316	1399	-1024	-768	-1	-1	-1	-1	4	-1024	-768	-1	-1	-1	-1	4		0	0						StimuliFarbe_rot_gelb.png	0	880	547	72	111				0	Content		-72	-111	23316315	2270445027
23334	09:19:59.763	00:00:23.333	1400	-1024	-768	-1	-1	-1	-1	4	-1024	-768	-1	-1	-1	-1	4		0	0						StimuliFarbe_rot_gelb.png	0	880	547	72	111				0	Content		-72	-111	23333562	2270462274
23349	09:19:59.778	00:00:23.349	1401	-1024	-768	-1	-1	-1	-1	4	-1024	-768	-1	-1	-1	-1	4		0	0						StimuliFarbe_rot_gelb.png	0	880	547	72	111				0	Content		-72	-111	23349311	2270478023
23366	09:19:59.795	00:00:23.365	1402	-1024	-768	-1	-1	-1	-1	4	-1024	-768	-1	-1	-1	-1	4		0	0						StimuliFarbe_rot_gelb.png	0	880	547	72	111				0	Content		-72	-111	23365979	2270494691
23382	09:19:59.811	00:00:23.382	1403	-1024	-768	-1	-1	-1	-1	4	-1024	-768	-1	-1	-1	-1	4		0	0						StimuliFarbe_rot_gelb.png	0	880	547	72	111				0	Content		-72	-111	23382147	2270510859
23399	09:19:59.828	00:00:23.398	1404	-1024	-768	-1	-1	-1	-1	4	-1024	-768	-1	-1	-1	-1	4		0	0						StimuliFarbe_rot_gelb.png	0	880	547	72	111				0	Content		-72	-111	23398815	2270527527
23415	09:19:59.844	00:00:23.415	1405	-1024	-768	-1	-1	-1	-1	4	-1024	-768	-1	-1	-1	-1	4		0	0						StimuliFarbe_rot_gelb.png	0	880	547	72	111				0	Content		-72	-111	23415070	2270543782
23432	09:19:59.861	00:00:23.431	1406	-1024	-768	-1	-1	-1	-1	4	-1024	-768	-1	-1	-1	-1	4		0	0						StimuliFarbe_rot_gelb.png	0	880	547	72	111				0	Content		-72	-111	23431740	2270560452
23448	09:19:59.877	00:00:23.448	1407	-1024	-768	-1	-1	-1	-1	4	-1024	-768	-1	-1	-1	-1	4		0	0						StimuliFarbe_rot_gelb.png	0	880	547	72	111				0	Content		-72	-111	23448337	2270577049
23465	09:19:59.894	00:00:23.465	1408	-1024	-768	-1	-1	-1	-1	4	-1024	-768	-1	-1	-1	-1	4		0	0						StimuliFarbe_rot_gelb.png	0	880	547	72	111				0	Content		-72	-111	23465005	2270593717
23482	09:19:59.911	00:00:23.481	1409	-1024	-768	-1	-1	-1	-1	4	-1024	-768	-1	-1	-1	-1	4		0	0						StimuliFarbe_rot_gelb.png	0	880	547	72	111				0	Content		-72	-111	23481906	2270610618
23499	09:19:59.928	00:00:23.498	1410	-1024	-768	-1	-1	-1	-1	4	-1024	-768	-1	-1	-1	-1	4		0	0						StimuliFarbe_rot_gelb.png	0	880	547	72	111				0	Content		-72	-111	23498574	2270627286
23516	09:19:59.945	00:00:23.515	1411	-1024	-768	-1	-1	-1	-1	4	-1024	-768	-1	-1	-1	-1	4		0	0						StimuliFarbe_rot_gelb.png	0	880	547	72	111				0	Content		-72	-111	23515689	2270644401
23532	09:19:59.961	00:00:23.532	1412	-1024	-768	-1	-1	-1	-1	4	-1024	-768	-1	-1	-1	-1	4		0	0						StimuliFarbe_rot_gelb.png	0	880	547	72	111				0	Content		-72	-111	23532357	2270661069
23550	09:19:59.979	00:00:23.549	1413	-1024	-768	-1	-1	-1	-1	4	-1024	-768	-1	-1	-1	-1	4		0	0						StimuliFarbe_rot_gelb.png	0	880	547	72	111				0	Content		-72	-111	23549580	2270678292
23566	09:19:59.995	00:00:23.566	1414	-1024	-768	-1	-1	-1	-1	4	-1024	-768	-1	-1	-1	-1	4		0	0						StimuliFarbe_rot_gelb.png	0	880	547	72	111				0	Content		-72	-111	23566247	2270694959
23583	09:20:00.012	00:00:23.583	1415	-1024	-768	-1	-1	-1	-1	4	-1024	-768	-1	-1	-1	-1	4		0	0						StimuliFarbe_rot_gelb.png	0	880	547	72	111				0	Content		-72	-111	23583427	2270712139
23598	09:20:00.027	00:00:23.598	1416	-1024	-768	-1	-1	-1	-1	4	-1024	-768	-1	-1	-1	-1	4		0	0						StimuliFarbe_rot_gelb.png	0	880	547	72	111				0	Content		-72	-111	23598301	2270727013
23615	09:20:00.044	00:00:23.614	1417	-1024	-768	-1	-1	-1	-1	4	-1024	-768	-1	-1	-1	-1	4		0	0						StimuliFarbe_rot_gelb.png	0	880	547	72	111				0	Content		-72	-111	23614925	2270743637
23632	09:20:00.061	00:00:23.631	1418	-1024	-768	-1	-1	-1	-1	4	-1024	-768	-1	-1	-1	-1	4		0	0						StimuliFarbe_rot_gelb.png	0	880	547	72	111				0	Content		-72	-111	23631593	2270760305
23648	09:20:00.077	00:00:23.648	1419	-1024	-768	-1	-1	-1	-1	4	-1024	-768	-1	-1	-1	-1	4		0	0						StimuliFarbe_rot_gelb.png	0	880	547	72	111				0	Content		-72	-111	23648222	2270776934
23665	09:20:00.094	00:00:23.664	1420	-1024	-768	-1	-1	-1	-1	4	-1024	-768	-1	-1	-1	-1	4		0	0						StimuliFarbe_rot_gelb.png	0	880	547	72	111				0	Content		-72	-111	23664890	2270793602
23682	09:20:00.111	00:00:23.681	1421	-1024	-768	-1	-1	-1	-1	4	-1024	-768	-1	-1	-1	-1	4		0	0						StimuliFarbe_rot_gelb.png	0	880	547	72	111				0	Content		-72	-111	23681603	2270810315
23698	09:20:00.127	00:00:23.698	1422	-1024	-768	-1	-1	-1	-1	4	-1024	-768	-1	-1	-1	-1	4		0	0						StimuliFarbe_rot_gelb.png	0	880	547	72	111				0	Content		-72	-111	23698167	2270826879
23715	09:20:00.144	00:00:23.715	1423	-1024	-768	-1	-1	-1	-1	4	-1024	-768	-1	-1	-1	-1	4		0	0						StimuliFarbe_rot_gelb.png	0	880	547	72	111				0	Content		-72	-111	23715104	2270843816
23732	09:20:00.161	00:00:23.731	1424	-1024	-768	-1	-1	-1	-1	4	-1024	-768	-1	-1	-1	-1	4		0	0						StimuliFarbe_rot_gelb.png	0	880	547	72	111				0	Content		-72	-111	23731772	2270860484
23749	09:20:00.178	00:00:23.748	1425	-1024	-768	-1	-1	-1	-1	4	-1024	-768	-1	-1	-1	-1	4		0	0						StimuliFarbe_rot_gelb.png	0	880	547	72	111				0	Content		-72	-111	23748907	2270877619
23766	09:20:00.195	00:00:23.765	1426	-1024	-768	-1	-1	-1	-1	4	-1024	-768	-1	-1	-1	-1	4		0	0						StimuliFarbe_rot_gelb.png	0	880	547	72	111				0	Content		-72	-111	23765574	2270894286
23783	09:20:00.212	00:00:23.782	1427	-1024	-768	-1	-1	-1	-1	4	-1024	-768	-1	-1	-1	-1	4		0	0						StimuliFarbe_rot_gelb.png	0	880	547	72	111				0	Content		-72	-111	23782664	2270911376
23800	09:20:00.229	00:00:23.800	1428	-1024	-768	-1	-1	-1	-1	4	-1024	-768	-1	-1	-1	-1	4		0	0						StimuliFarbe_rot_gelb.png	0	880	547	72	111				0	Content		-72	-111	23800037	2270928749
23816	09:20:00.245	00:00:23.815	1429	-1024	-768	-1	-1	-1	-1	4	-1024	-768	-1	-1	-1	-1	4		0	0						StimuliFarbe_rot_gelb.png	0	880	547	72	111				0	Content		-72	-111	23815724	2270944436
23832	09:20:00.261	00:00:23.832	1430	-1024	-768	-1	-1	-1	-1	4	-1024	-768	-1	-1	-1	-1	4		0	0						StimuliFarbe_rot_gelb.png	0	880	547	72	111				0	Content		-72	-111	23832392	2270961104
23849	09:20:00.278	00:00:23.848	1431	-1024	-768	-1	-1	-1	-1	4	-1024	-768	-1	-1	-1	-1	4		0	0						StimuliFarbe_rot_gelb.png	0	880	547	72	111				0	Content		-72	-111	23848526	2270977238
23865	09:20:00.294	00:00:23.865	1432	-1024	-768	-1	-1	-1	-1	4	-1024	-768	-1	-1	-1	-1	4		0	0						StimuliFarbe_rot_gelb.png	0	880	547	72	111				0	Content		-72	-111	23865194	2270993906
23881	09:20:00.310	00:00:23.881	1433	-1024	-768	-1	-1	-1	-1	4	-1024	-768	-1	-1	-1	-1	4		0	0						StimuliFarbe_rot_gelb.png	0	880	547	72	111				0	Content		-72	-111	23881408	2271010120
23898	09:20:00.327	00:00:23.898	1434	-1024	-768	-1	-1	-1	-1	4	-1024	-768	-1	-1	-1	-1	4		0	0						StimuliFarbe_rot_gelb.png	0	880	547	72	111				0	Content		-72	-111	23898090	2271026802
23915	09:20:00.344	00:00:23.914	1435	-1024	-768	-1	-1	-1	-1	4	-1024	-768	-1	-1	-1	-1	4		0	0						StimuliFarbe_rot_gelb.png	0	880	547	72	111				0	Content		-72	-111	23914687	2271043399
23931	09:20:00.360	00:00:23.931	1436	-1024	-768	-1	-1	-1	-1	4	-1024	-768	-1	-1	-1	-1	4		0	0						StimuliFarbe_rot_gelb.png	0	880	547	72	111				0	Content		-72	-111	23931355	2271060067
23948	09:20:00.377	00:00:23.948	1437	-1024	-768	-1	-1	-1	-1	4	-1024	-768	-1	-1	-1	-1	4		0	0						StimuliFarbe_rot_gelb.png	0	880	547	72	111				0	Content		-72	-111	23948257	2271076969
23965	09:20:00.394	00:00:23.964	1438	-1024	-768	-1	-1	-1	-1	4	-1024	-768	-1	-1	-1	-1	4		0	0						StimuliFarbe_rot_gelb.png	0	880	547	72	111				0	Content		-72	-111	23964925	2271093637
23982	09:20:00.411	00:00:23.982	1439	-1024	-768	-1	-1	-1	-1	4	-1024	-768	-1	-1	-1	-1	4		0	0						StimuliFarbe_rot_gelb.png	0	880	547	72	111				0	Content		-72	-111	23982039	2271110751
23999	09:20:00.428	00:00:23.998	1440	-1024	-768	-1	-1	-1	-1	4	-1024	-768	-1	-1	-1	-1	4		0	0						StimuliFarbe_rot_gelb.png	0	880	547	72	111				0	Content		-72	-111	23998707	2271127419
24016	09:20:00.445	00:00:24.015	1441	-1024	-768	-1	-1	-1	-1	4	-1024	-768	-1	-1	-1	-1	4		0	0						StimuliFarbe_rot_gelb.png	0	880	547	72	111				0	Content		-72	-111	24015936	2271144648
24033	09:20:00.462	00:00:24.032	1442	-1024	-768	-1	-1	-1	-1	4	-1024	-768	-1	-1	-1	-1	4		0	0						StimuliFarbe_rot_gelb.png	0	880	547	72	111				0	Content		-72	-111	24032604	2271161316
24050	09:20:00.479	00:00:24.049	1443	-1024	-768	-1	-1	-1	-1	4	-1024	-768	-1	-1	-1	-1	4		0	0						StimuliFarbe_rot_gelb.png	0	880	547	72	111				0	Content		-72	-111	24049779	2271178491
24065	09:20:00.494	00:00:24.064	1444	-1024	-768	-1	-1	-1	-1	4	-1024	-768	-1	-1	-1	-1	4		0	0						StimuliFarbe_rot_gelb.png	0	880	547	72	111				0	Content		-72	-111	24064653	2271193365
24081	09:20:00.510	00:00:24.081	1445	-1024	-768	-1	-1	-1	-1	4	-1024	-768	-1	-1	-1	-1	4		0	0						StimuliFarbe_rot_gelb.png	0	880	547	72	111				0	Content		-72	-111	24081279	2271209991
24098	09:20:00.527	00:00:24.097	1446	-1024	-768	-1	-1	-1	-1	4	-1024	-768	-1	-1	-1	-1	4		0	0						StimuliFarbe_rot_gelb.png	0	880	547	72	111				0	Content		-72	-111	24097947	2271226659
24115	09:20:00.544	00:00:24.114	1447	-1024	-768	-1	-1	-1	-1	4	-1024	-768	-1	-1	-1	-1	4		0	0						StimuliFarbe_rot_gelb.png	0	880	547	72	111				0	Content		-72	-111	24114578	2271243290
24131	09:20:00.560	00:00:24.131	1448	-1024	-768	-1	-1	-1	-1	4	-1024	-768	-1	-1	-1	-1	4		0	0						StimuliFarbe_rot_gelb.png	0	880	547	72	111				0	Content		-72	-111	24131246	2271259958
24148	09:20:00.577	00:00:24.147	1449	-1024	-768	-1	-1	-1	-1	4	-1024	-768	-1	-1	-1	-1	4		0	0						StimuliFarbe_rot_gelb.png	0	880	547	72	111				0	Content		-72	-111	24147958	2271276670
24165	09:20:00.594	00:00:24.164	1450	-1024	-768	-1	-1	-1	-1	4	-1024	-768	-1	-1	-1	-1	4		0	0						StimuliFarbe_rot_gelb.png	0	880	547	72	111				0	Content		-72	-111	24164538	2271293250
24181	09:20:00.610	00:00:24.181	1451	-1024	-768	-1	-1	-1	-1	4	-1024	-768	-1	-1	-1	-1	4		0	0						StimuliFarbe_rot_gelb.png	0	880	547	72	111				0	Content		-72	-111	24181469	2271310181
24198	09:20:00.627	00:00:24.198	1452	-1024	-768	-1	-1	-1	-1	4	-1024	-768	-1	-1	-1	-1	4		0	0						StimuliFarbe_rot_gelb.png	0	880	547	72	111				0	Content		-72	-111	24198136	2271326848
24215	09:20:00.644	00:00:24.215	1453	-1024	-768	-1	-1	-1	-1	4	-1024	-768	-1	-1	-1	-1	4		0	0						StimuliFarbe_rot_gelb.png	0	880	547	72	111				0	Content		-72	-111	24215267	2271343979
24232	09:20:00.661	00:00:24.231	1454	-1024	-768	-1	-1	-1	-1	4	-1024	-768	-1	-1	-1	-1	4		0	0						StimuliFarbe_rot_gelb.png	0	880	547	72	111				0	Content		-72	-111	24231935	2271360647
24249	09:20:00.678	00:00:24.249	1455	-1024	-768	-1	-1	-1	-1	4	-1024	-768	-1	-1	-1	-1	4		0	0						StimuliFarbe_rot_gelb.png	0	880	547	72	111				0	Content		-72	-111	24249020	2271377732
24266	09:20:00.695	00:00:24.266	1456	-1024	-768	-1	-1	-1	-1	4	-1024	-768	-1	-1	-1	-1	4		0	0						StimuliFarbe_rot_gelb.png	0	880	547	72	111				0	Content		-72	-111	24266393	2271395105
24282	09:20:00.711	00:00:24.282	1457	-1024	-768	-1	-1	-1	-1	4	-1024	-768	-1	-1	-1	-1	4		0	0						StimuliFarbe_rot_gelb.png	0	880	547	72	111				0	Content		-72	-111	24282393	2271411105
24299	09:20:00.728	00:00:24.299	1458	-1024	-768	-1	-1	-1	-1	4	-1024	-768	-1	-1	-1	-1	4		0	0						StimuliFarbe_rot_gelb.png	0	880	547	72	111				0	Content		-72	-111	24299061	2271427773
24316	09:20:00.745	00:00:24.315	1459	-1024	-768	-1	-1	-1	-1	4	-1024	-768	-1	-1	-1	-1	4		0	0						StimuliFarbe_rot_gelb.png	0	880	547	72	111				0	Content		-72	-111	24315729	2271444441
24332	09:20:00.761	00:00:24.331	1460	-1024	-768	-1	-1	-1	-1	4	-1024	-768	-1	-1	-1	-1	4		0	0						StimuliFarbe_rot_gelb.png	0	880	547	72	111				0	Content		-72	-111	24331746	2271460458
24348	09:20:00.777	00:00:24.348	1461	-1024	-768	-1	-1	-1	-1	4	-1024	-768	-1	-1	-1	-1	4		0	0						StimuliFarbe_rot_gelb.png	0	880	547	72	111				0	Content		-72	-111	24348414	2271477126
24364	09:20:00.793	00:00:24.364	1462	-1024	-768	-1	-1	-1	-1	4	-1024	-768	-1	-1	-1	-1	4		0	0						StimuliFarbe_rot_gelb.png	0	880	547	72	111				0	Content		-72	-111	24364391	2271493103
24381	09:20:00.810	00:00:24.381	1463	-1024	-768	-1	-1	-1	-1	4	-1024	-768	-1	-1	-1	-1	4		0	0						StimuliFarbe_rot_gelb.png	0	880	547	72	111				0	Content		-72	-111	24381069	2271509781
24398	09:20:00.827	00:00:24.397	1464	-1024	-768	-1	-1	-1	-1	4	-1024	-768	-1	-1	-1	-1	4		0	0						StimuliFarbe_rot_gelb.png	0	880	547	72	111				0	Content		-72	-111	24397732	2271526444
24414	09:20:00.843	00:00:24.414	1465	-1024	-768	-1	-1	-1	-1	4	-1024	-768	-1	-1	-1	-1	4		0	0						StimuliFarbe_rot_gelb.png	0	880	547	72	111				0	Content		-72	-111	24414400	2271543112
24431	09:20:00.860	00:00:24.431	1466	-1024	-768	-1	-1	-1	-1	4	-1024	-768	-1	-1	-1	-1	4		0	0						StimuliFarbe_rot_gelb.png	0	880	547	72	111				0	Content		-72	-111	24431340	2271560052
24448	09:20:00.877	00:00:24.448	1467	-1024	-768	-1	-1	-1	-1	4	-1024	-768	-1	-1	-1	-1	4		0	0						StimuliFarbe_rot_gelb.png	0	880	547	72	111				0	Content		-72	-111	24448008	2271576720
24465	09:20:00.894	00:00:24.464	1468	-1024	-768	-1	-1	-1	-1	4	-1024	-768	-1	-1	-1	-1	4		0	0						StimuliFarbe_rot_gelb.png	0	880	547	72	111				0	Content		-72	-111	24464903	2271593615
24482	09:20:00.911	00:00:24.482	1469	-1024	-768	-1	-1	-1	-1	4	-1024	-768	-1	-1	-1	-1	4		0	0						StimuliFarbe_rot_gelb.png	0	880	547	72	111				0	Content		-72	-111	24482261	2271610973
24498	09:20:00.927	00:00:24.498	1470	-1024	-768	-1	-1	-1	-1	4	-1024	-768	-1	-1	-1	-1	4		0	0						StimuliFarbe_rot_gelb.png	0	880	547	72	111				0	Content		-72	-111	24498469	2271627181
24515	09:20:00.944	00:00:24.515	1471	-1024	-768	-1	-1	-1	-1	4	-1024	-768	-1	-1	-1	-1	4		0	0						StimuliFarbe_rot_gelb.png	0	880	547	72	111				0	Content		-72	-111	24515137	2271643849
24532	09:20:00.961	00:00:24.531	1472	-1024	-768	-1	-1	-1	-1	4	-1024	-768	-1	-1	-1	-1	4		0	0						StimuliFarbe_rot_gelb.png	0	880	547	72	111				0	Content		-72	-111	24531805	2271660517
24548	09:20:00.977	00:00:24.547	1473	-1024	-768	-1	-1	-1	-1	4	-1024	-768	-1	-1	-1	-1	4		0	0						StimuliFarbe_rot_gelb.png	0	880	547	72	111				0	Content		-72	-111	24547635	2271676347
24564	09:20:00.993	00:00:24.564	1474	-1024	-768	-1	-1	-1	-1	4	-1024	-768	-1	-1	-1	-1	4		0	0						StimuliFarbe_rot_gelb.png	0	880	547	72	111				0	Content		-72	-111	24564256	2271692968
24581	09:20:01.010	00:00:24.580	1475	-1024	-768	-1	-1	-1	-1	4	-1024	-768	-1	-1	-1	-1	4		0	0						StimuliFarbe_rot_gelb.png	0	880	547	72	111				0	Content		-72	-111	24580884	2271709596
24598	09:20:01.027	00:00:24.597	1476	-1024	-768	-1	-1	-1	-1	4	-1024	-768	-1	-1	-1	-1	4		0	0						StimuliFarbe_rot_gelb.png	0	880	547	72	111				0	Content		-72	-111	24597552	2271726264
24614	09:20:01.043	00:00:24.614	1477	-1024	-768	-1	-1	-1	-1	4	448,1056	423,9746	0,2769879	0,3956653	442,4549	3,478773	0	19	448	424						StimuliFarbe_rot_gelb.png	0	880	547	72	111	462	323	83	0	Content		376	313	24614253	2271742965
24631	09:20:01.060	00:00:24.630	1478	-1024	-768	-1	-1	-1	-1	4	448,1056	423,9746	0,2772699	0,3970799	444,6912	3,478773	0	19	448	424						StimuliFarbe_rot_gelb.png	0	880	547	72	111	462	323	83	0	Content		376	313	24630876	2271759588
24648	09:20:01.077	00:00:24.647	1479	-1024	-768	-1	-1	-1	-1	4	-1024	-768	-1	-1	-1	-1	4	19	0	0						StimuliFarbe_rot_gelb.png	0	880	547	72	111	462	323	83	0	Content		-72	-111	24647507	2271776219
24664	09:20:01.093	00:00:24.664	1480	621,2617	443,8896	0,459276	0,3652544	442,3438	3,390625	0	-1024	-768	-1	-1	-1	-1	4	19	621	444						StimuliFarbe_rot_gelb.png	0	880	547	72	111	462	323	83	0	Content		549	333	24664252	2271792964
24681	09:20:01.110	00:00:24.680	1481	621,2617	443,8896	0,4552979	0,3662618	438,7905	3,390625	0	-1024	-768	-1	-1	-1	-1	4	19	621	444						StimuliFarbe_rot_gelb.png	0	880	547	72	111	462	323	83	0	Content		549	333	24680874	2271809586
24698	09:20:01.127	00:00:24.697	1482	-1024	-768	-1	-1	-1	-1	4	-1024	-768	-1	-1	-1	-1	4	20	0	0						StimuliFarbe_rot_gelb.png	0	880	547	72	111	811	352	150	0	Content		-72	-111	24697503	2271826215
24714	09:20:01.143	00:00:24.714	1483	-1024	-768	-1	-1	-1	-1	4	880,2844	440,2437	0,2661811	0,4081472	444,6913	3,524515	0	20	880	440						StimuliFarbe_rot_gelb.png	0	880	547	72	111	811	352	150	0	Content		808	329	24714121	2271842833
24731	09:20:01.160	00:00:24.730	1484	-1024	-768	-1	-1	-1	-1	4	882,7042	472,3543	0,2622806	0,4123022	434,8194	3,286076	0	20	883	472						StimuliFarbe_rot_gelb.png	0	880	547	72	111	811	352	150	0	Content		811	361	24730870	2271859582
24747	09:20:01.176	00:00:24.747	1485	-1024	-768	-1	-1	-1	-1	4	-1024	-768	-1	-1	-1	-1	4	20	0	0						StimuliFarbe_rot_gelb.png	0	880	547	72	111	811	352	150	0	Content		-72	-111	24747495	2271876207
24764	09:20:01.193	00:00:24.764	1486	-1024	-768	-1	-1	-1	-1	4	862,0728	462,6798	0,2556947	0,4240155	434,8237	3,287682	0	20	862	463						StimuliFarbe_rot_gelb.png	0	880	547	72	111	811	352	150	0	Content		790	352	24764115	2271892827
24781	09:20:01.210	00:00:24.780	1487	-1024	-768	-1	-1	-1	-1	4	888,6555	443,3871	0,2517584	0,4314337	435,1218	3,131241	0	20	889	443						StimuliFarbe_rot_gelb.png	0	880	547	72	111	811	352	150	0	Content		817	332	24780739	2271909451
24797	09:20:01.226	00:00:24.797	1488	-1024	-768	-1	-1	-1	-1	4	-1024	-768	-1	-1	-1	-1	4	20	0	0						StimuliFarbe_rot_gelb.png	0	880	547	72	111	811	352	150	0	Content		-72	-111	24797487	2271926199
24814	09:20:01.243	00:00:24.814	1489	-1024	-768	-1	-1	-1	-1	4	865,2858	476,8115	0,243609	0,4472367	435,1218	3,251549	0	20	865	477						StimuliFarbe_rot_gelb.png	0	880	547	72	111	811	352	150	0	Content		793	366	24814108	2271942820
24831	09:20:01.260	00:00:24.830	1490	-1024	-768	-1	-1	-1	-1	4	886,3022	466,123	0,2402408	0,4541581	437,4109	3,100927	0	20	886	466						StimuliFarbe_rot_gelb.png	0	880	547	72	111	811	352	150	0	Content		814	355	24830730	2271959442
24847	09:20:01.276	00:00:24.847	1491	-1024	-768	-1	-1	-1	-1	4	-1024	-768	-1	-1	-1	-1	4		0	0						StimuliFarbe_rot_gelb.png	0	880	547	72	111				0	Content		-72	-111	24847354	2271976066
24864	09:20:01.293	00:00:24.864	1492	-1024	-768	-1	-1	-1	-1	4	-1024	-768	-1	-1	-1	-1	4		0	0						StimuliFarbe_rot_gelb.png	0	880	547	72	111				0	Content		-72	-111	24864100	2271992812
24881	09:20:01.310	00:00:24.880	1493	-1024	-768	-1	-1	-1	-1	4	-1024	-768	-1	-1	-1	-1	4		0	0						StimuliFarbe_rot_gelb.png	0	880	547	72	111				0	Content		-72	-111	24880722	2272009434
24897	09:20:01.326	00:00:24.897	1494	-1024	-768	-1	-1	-1	-1	4	-1024	-768	-1	-1	-1	-1	4		0	0						StimuliFarbe_rot_gelb.png	0	880	547	72	111				0	Content		-72	-111	24897344	2272026056
24914	09:20:01.343	00:00:24.913	1495	-1024	-768	-1	-1	-1	-1	4	-1024	-768	-1	-1	-1	-1	4		0	0						StimuliFarbe_rot_gelb.png	0	880	547	72	111				0	Content		-72	-111	24913968	2272042680
24931	09:20:01.360	00:00:24.930	1496	-1024	-768	-1	-1	-1	-1	4	-1024	-768	-1	-1	-1	-1	4		0	0						StimuliFarbe_rot_gelb.png	0	880	547	72	111				0	Content		-72	-111	24930714	2272059426
24947	09:20:01.376	00:00:24.947	1497	-1024	-768	-1	-1	-1	-1	4	-1024	-768	-1	-1	-1	-1	4		0	0						StimuliFarbe_rot_gelb.png	0	880	547	72	111				0	Content		-72	-111	24947336	2272076048
24964	09:20:01.393	00:00:24.963	1498	-1024	-768	-1	-1	-1	-1	4	-1024	-768	-1	-1	-1	-1	4		0	0						StimuliFarbe_rot_gelb.png	0	880	547	72	111				0	Content		-72	-111	24963958	2272092670
24981	09:20:01.410	00:00:24.980	1499	-1024	-768	-1	-1	-1	-1	4	-1024	-768	-1	-1	-1	-1	4		0	0						StimuliFarbe_rot_gelb.png	0	880	547	72	111				0	Content		-72	-111	24980579	2272109291
24997	09:20:01.426	00:00:24.997	1500	-1024	-768	-1	-1	-1	-1	4	-1024	-768	-1	-1	-1	-1	4		0	0						StimuliFarbe_rot_gelb.png	0	880	547	72	111				0	Content		-72	-111	24997328	2272126040
25014	09:20:01.443	00:00:25.013	1501	-1024	-768	-1	-1	-1	-1	4	-1024	-768	-1	-1	-1	-1	4		0	0						StimuliFarbe_rot_gelb.png	0	880	547	72	111				0	Content		-72	-111	25013954	2272142666
25031	09:20:01.460	00:00:25.030	1502	-1024	-768	-1	-1	-1	-1	4	-1024	-768	-1	-1	-1	-1	4		0	0						StimuliFarbe_rot_gelb.png	0	880	547	72	111				0	Content		-72	-111	25030576	2272159288
25047	09:20:01.476	00:00:25.047	1503	-1024	-768	-1	-1	-1	-1	4	-1024	-768	-1	-1	-1	-1	4		0	0						StimuliFarbe_rot_gelb.png	0	880	547	72	111				0	Content		-72	-111	25047199	2272175911
25064	09:20:01.493	00:00:25.063	1504	-1024	-768	-1	-1	-1	-1	4	-1024	-768	-1	-1	-1	-1	4		0	0						StimuliFarbe_rot_gelb.png	0	880	547	72	111				0	Content		-72	-111	25063946	2272192658
25081	09:20:01.510	00:00:25.080	1505	-1024	-768	-1	-1	-1	-1	4	-1024	-768	-1	-1	-1	-1	4		0	0						StimuliFarbe_rot_gelb.png	0	880	547	72	111				0	Content		-72	-111	25080578	2272209290
25097	09:20:01.526	00:00:25.097	1506	-1024	-768	-1	-1	-1	-1	4	-1024	-768	-1	-1	-1	-1	4		0	0						StimuliFarbe_rot_gelb.png	0	880	547	72	111				0	Content		-72	-111	25097196	2272225908
25114	09:20:01.543	00:00:25.113	1507	-1024	-768	-1	-1	-1	-1	4	-1024	-768	-1	-1	-1	-1	4		0	0						StimuliFarbe_rot_gelb.png	0	880	547	72	111				0	Content		-72	-111	25113819	2272242531
25131	09:20:01.560	00:00:25.130	1508	-1024	-768	-1	-1	-1	-1	4	-1024	-768	-1	-1	-1	-1	4		0	0						StimuliFarbe_rot_gelb.png	0	880	547	72	111				0	Content		-72	-111	25130570	2272259282
25147	09:20:01.576	00:00:25.147	1509	-1024	-768	-1	-1	-1	-1	4	-1024	-768	-1	-1	-1	-1	4		0	0						StimuliFarbe_rot_gelb.png	0	880	547	72	111				0	Content		-72	-111	25147195	2272275907
25164	09:20:01.593	00:00:25.163	1510	-1024	-768	-1	-1	-1	-1	4	-1024	-768	-1	-1	-1	-1	4		0	0						StimuliFarbe_rot_gelb.png	0	880	547	72	111				0	Content		-72	-111	25163863	2272292575
25181	09:20:01.610	00:00:25.180	1511	-1024	-768	-1	-1	-1	-1	4	-1024	-768	-1	-1	-1	-1	4		0	0						StimuliFarbe_rot_gelb.png	0	880	547	72	111				0	Content		-72	-111	25180528	2272309240
25197	09:20:01.626	00:00:25.197	1512	-1024	-768	-1	-1	-1	-1	4	-1024	-768	-1	-1	-1	-1	4		0	0						StimuliFarbe_rot_gelb.png	0	880	547	72	111				0	Content		-72	-111	25197195	2272325907
25214	09:20:01.643	00:00:25.213	1513	-1024	-768	-1	-1	-1	-1	4	-1024	-768	-1	-1	-1	-1	4		0	0						StimuliFarbe_rot_gelb.png	0	880	547	72	111				0	Content		-72	-111	25213815	2272342527
25230	09:20:01.659	00:00:25.230	1514	-1024	-768	-1	-1	-1	-1	4	-1024	-768	-1	-1	-1	-1	4		0	0						StimuliFarbe_rot_gelb.png	0	880	547	72	111				0	Content		-72	-111	25230438	2272359150
25247	09:20:01.676	00:00:25.247	1515	-1024	-768	-1	-1	-1	-1	4	-1024	-768	-1	-1	-1	-1	4		0	0						StimuliFarbe_rot_gelb.png	0	880	547	72	111				0	Content		-72	-111	25247124	2272375836
25264	09:20:01.693	00:00:25.263	1516	-1024	-768	-1	-1	-1	-1	4	-1024	-768	-1	-1	-1	-1	4		0	0						StimuliFarbe_rot_gelb.png	0	880	547	72	111				0	Content		-72	-111	25263791	2272392503
25280	09:20:01.709	00:00:25.280	1517	-1024	-768	-1	-1	-1	-1	4	-1024	-768	-1	-1	-1	-1	4		0	0						StimuliFarbe_rot_gelb.png	0	880	547	72	111				0	Content		-72	-111	25280425	2272409137
25297	09:20:01.726	00:00:25.297	1518	-1024	-768	-1	-1	-1	-1	4	-1024	-768	-1	-1	-1	-1	4		0	0						StimuliFarbe_rot_gelb.png	0	880	547	72	111				0	Content		-72	-111	25297093	2272425805
25314	09:20:01.743	00:00:25.314	1519	-1024	-768	-1	-1	-1	-1	4	-1024	-768	-1	-1	-1	-1	4		0	0						StimuliFarbe_rot_gelb.png	0	880	547	72	111				0	Content		-72	-111	25314014	2272442726
25331	09:20:01.760	00:00:25.330	1520	-1024	-768	-1	-1	-1	-1	4	-1024	-768	-1	-1	-1	-1	4		0	0						StimuliFarbe_rot_gelb.png	0	880	547	72	111				0	Content		-72	-111	25330681	2272459393
25348	09:20:01.777	00:00:25.347	1521	-1024	-768	-1	-1	-1	-1	4	-1024	-768	-1	-1	-1	-1	4		0	0						StimuliFarbe_rot_gelb.png	0	880	547	72	111				0	Content		-72	-111	25347807	2272476519
25364	09:20:01.793	00:00:25.364	1522	-1024	-768	-1	-1	-1	-1	4	-1024	-768	-1	-1	-1	-1	4		0	0						StimuliFarbe_rot_gelb.png	0	880	547	72	111				0	Content		-72	-111	25364475	2272493187
25382	09:20:01.811	00:00:25.381	1523	-1024	-768	-1	-1	-1	-1	4	-1024	-768	-1	-1	-1	-1	4		0	0						StimuliFarbe_rot_gelb.png	0	880	547	72	111				0	Content		-72	-111	25381681	2272510393
25399	09:20:01.828	00:00:25.398	1524	-1024	-768	-1	-1	-1	-1	4	-1024	-768	-1	-1	-1	-1	4		0	0						StimuliFarbe_rot_gelb.png	0	880	547	72	111				0	Content		-72	-111	25398931	2272527643
25415	09:20:01.844	00:00:25.414	1525	-1024	-768	-1	-1	-1	-1	4	-1024	-768	-1	-1	-1	-1	4		0	0						StimuliFarbe_rot_gelb.png	0	880	547	72	111				0	Content		-72	-111	25414971	2272543683
25432	09:20:01.861	00:00:25.431	1526	-1024	-768	-1	-1	-1	-1	4	-1024	-768	-1	-1	-1	-1	4		0	0						StimuliFarbe_rot_gelb.png	0	880	547	72	111				0	Content		-72	-111	25431639	2272560351
25448	09:20:01.877	00:00:25.448	1527	-1024	-768	-1	-1	-1	-1	4	-1024	-768	-1	-1	-1	-1	4		0	0						StimuliFarbe_rot_gelb.png	0	880	547	72	111				0	Content		-72	-111	25448307	2272577019
25464	09:20:01.893	00:00:25.463	1528	-1024	-768	-1	-1	-1	-1	4	-1024	-768	-1	-1	-1	-1	4		0	0						StimuliFarbe_rot_gelb.png	0	880	547	72	111				0	Content		-72	-111	25463685	2272592397
25480	09:20:01.909	00:00:25.480	1529	-1024	-768	-1	-1	-1	-1	4	-1024	-768	-1	-1	-1	-1	4		0	0						StimuliFarbe_rot_gelb.png	0	880	547	72	111				0	Content		-72	-111	25480315	2272609027
25497	09:20:01.926	00:00:25.496	1530	-1024	-768	-1	-1	-1	-1	4	-1024	-768	-1	-1	-1	-1	4		0	0						StimuliFarbe_rot_gelb.png	0	880	547	72	111				0	Content		-72	-111	25496939	2272625651
25514	09:20:01.943	00:00:25.513	1531	-1024	-768	-1	-1	-1	-1	4	-1024	-768	-1	-1	-1	-1	4		0	0						StimuliFarbe_rot_gelb.png	0	880	547	72	111				0	Content		-72	-111	25513674	2272642386
25530	09:20:01.959	00:00:25.530	1532	-1024	-768	-1	-1	-1	-1	4	-1024	-768	-1	-1	-1	-1	4		0	0						StimuliFarbe_rot_gelb.png	0	880	547	72	111				0	Content		-72	-111	25530295	2272659007
25547	09:20:01.976	00:00:25.546	1533	-1024	-768	-1	-1	-1	-1	4	-1024	-768	-1	-1	-1	-1	4		0	0						StimuliFarbe_rot_gelb.png	0	880	547	72	111				0	Content		-72	-111	25546921	2272675633
25564	09:20:01.993	00:00:25.563	1534	-1024	-768	-1	-1	-1	-1	4	-1024	-768	-1	-1	-1	-1	4		0	0						StimuliFarbe_rot_gelb.png	0	880	547	72	111				0	Content		-72	-111	25563546	2272692258
25580	09:20:02.009	00:00:25.580	1535	-1024	-768	-1	-1	-1	-1	4	-1024	-768	-1	-1	-1	-1	4		0	0						StimuliFarbe_rot_gelb.png	0	880	547	72	111				0	Content		-72	-111	25580296	2272709008
25597	09:20:02.026	00:00:25.596	1536	-1024	-768	-1	-1	-1	-1	4	-1024	-768	-1	-1	-1	-1	4		0	0						StimuliFarbe_rot_gelb.png	0	880	547	72	111				0	Content		-72	-111	25596919	2272725631
25614	09:20:02.043	00:00:25.613	1537	-1024	-768	-1	-1	-1	-1	4	-1024	-768	-1	-1	-1	-1	4		0	0						StimuliFarbe_rot_gelb.png	0	880	547	72	111				0	Content		-72	-111	25613542	2272742254
25630	09:20:02.059	00:00:25.630	1538	-1024	-768	-1	-1	-1	-1	4	-1024	-768	-1	-1	-1	-1	4		0	0						StimuliFarbe_rot_gelb.png	0	880	547	72	111				0	Content		-72	-111	25630210	2272758922
25647	09:20:02.076	00:00:25.646	1539	-1024	-768	-1	-1	-1	-1	4	-1024	-768	-1	-1	-1	-1	4		0	0						StimuliFarbe_rot_gelb.png	0	880	547	72	111				0	Content		-72	-111	25646915	2272775627
25664	09:20:02.093	00:00:25.663	1540	-1024	-768	-1	-1	-1	-1	4	-1024	-768	-1	-1	-1	-1	4		0	0						StimuliFarbe_rot_gelb.png	0	880	547	72	111				0	Content		-72	-111	25663541	2272792253
25680	09:20:02.109	00:00:25.680	1541	-1024	-768	-1	-1	-1	-1	4	-1024	-768	-1	-1	-1	-1	4		0	0						StimuliFarbe_rot_gelb.png	0	880	547	72	111				0	Content		-72	-111	25680163	2272808875
25697	09:20:02.126	00:00:25.696	1542	-1024	-768	-1	-1	-1	-1	4	-1024	-768	-1	-1	-1	-1	4		0	0						StimuliFarbe_rot_gelb.png	0	880	547	72	111				0	Content		-72	-111	25696786	2272825498
25715	09:20:02.144	00:00:25.715	1543	-1024	-768	-1	-1	-1	-1	4	-1024	-768	-1	-1	-1	-1	4		0	0						StimuliFarbe_rot_gelb.png	0	880	547	72	111				0	Content		-72	-111	25715411	2272844123
25731	09:20:02.160	00:00:25.731	1544	-1024	-768	-1	-1	-1	-1	4	-1024	-768	-1	-1	-1	-1	4		0	0						StimuliFarbe_rot_gelb.png	0	880	547	72	111				0	Content		-72	-111	25731100	2272859812
25748	09:20:02.177	00:00:25.747	1545	-1024	-768	-1	-1	-1	-1	4	-1024	-768	-1	-1	-1	-1	4		0	0						StimuliFarbe_rot_gelb.png	0	880	547	72	111				0	Content		-72	-111	25747768	2272876480
25764	09:20:02.193	00:00:25.763	1546	-1024	-768	-1	-1	-1	-1	4	-1024	-768	-1	-1	-1	-1	4		0	0						StimuliFarbe_rot_gelb.png	0	880	547	72	111				0	Content		-72	-111	25763964	2272892676
25781	09:20:02.210	00:00:25.780	1547	-1024	-768	-1	-1	-1	-1	4	-1024	-768	-1	-1	-1	-1	4		0	0						StimuliFarbe_rot_gelb.png	0	880	547	72	111				0	Content		-72	-111	25780632	2272909344
25797	09:20:02.226	00:00:25.796	1548	-1024	-768	-1	-1	-1	-1	4	-1024	-768	-1	-1	-1	-1	4		0	0						StimuliFarbe_rot_gelb.png	0	880	547	72	111				0	Content		-72	-111	25796782	2272925494
25813	09:20:02.242	00:00:25.813	1549	-1024	-768	-1	-1	-1	-1	4	-1024	-768	-1	-1	-1	-1	4		0	0						StimuliFarbe_rot_gelb.png	0	880	547	72	111				0	Content		-72	-111	25813460	2272942172
25830	09:20:02.259	00:00:25.830	1550	-1024	-768	-1	-1	-1	-1	4	-1024	-768	-1	-1	-1	-1	4		0	0						StimuliFarbe_rot_gelb.png	0	880	547	72	111				0	Content		-72	-111	25830120	2272958832
25847	09:20:02.276	00:00:25.846	1551	-1024	-768	-1	-1	-1	-1	4	-1024	-768	-1	-1	-1	-1	4		0	0						StimuliFarbe_rot_gelb.png	0	880	547	72	111				0	Content		-72	-111	25846788	2272975500
25864	09:20:02.293	00:00:25.863	1552	-1024	-768	-1	-1	-1	-1	4	-1024	-768	-1	-1	-1	-1	4		0	0						StimuliFarbe_rot_gelb.png	0	880	547	72	111				0	Content		-72	-111	25863721	2272992433
25880	09:20:02.309	00:00:25.880	1553	-1024	-768	-1	-1	-1	-1	4	-1024	-768	-1	-1	-1	-1	4		0	0						StimuliFarbe_rot_gelb.png	0	880	547	72	111				0	Content		-72	-111	25880389	2273009101
25897	09:20:02.326	00:00:25.897	1554	-1024	-768	-1	-1	-1	-1	4	-1024	-768	-1	-1	-1	-1	4		0	0						StimuliFarbe_rot_gelb.png	0	880	547	72	111				0	Content		-72	-111	25897274	2273025986
25915	09:20:02.344	00:00:25.914	1555	-1024	-768	-1	-1	-1	-1	4	-1024	-768	-1	-1	-1	-1	4		0	0						StimuliFarbe_rot_gelb.png	0	880	547	72	111				0	Content		-72	-111	25914645	2273043357
25931	09:20:02.360	00:00:25.930	1556	-1024	-768	-1	-1	-1	-1	4	-1024	-768	-1	-1	-1	-1	4		0	0						StimuliFarbe_rot_gelb.png	0	880	547	72	111				0	Content		-72	-111	25930854	2273059566
25948	09:20:02.377	00:00:25.947	1557	-1024	-768	-1	-1	-1	-1	4	-1024	-768	-1	-1	-1	-1	4		0	0						StimuliFarbe_rot_gelb.png	0	880	547	72	111				0	Content		-72	-111	25947522	2273076234
25964	09:20:02.393	00:00:25.964	1558	-1024	-768	-1	-1	-1	-1	4	-1024	-768	-1	-1	-1	-1	4		0	0						StimuliFarbe_rot_gelb.png	0	880	547	72	111				0	Content		-72	-111	25964190	2273092902
25980	09:20:02.409	00:00:25.980	1559	-1024	-768	-1	-1	-1	-1	4	-1024	-768	-1	-1	-1	-1	4		0	0						StimuliFarbe_rot_gelb.png	0	880	547	72	111				0	Content		-72	-111	25980415	2273109127
25997	09:20:02.426	00:00:25.997	1560	-1024	-768	-1	-1	-1	-1	4	-1024	-768	-1	-1	-1	-1	4		0	0						StimuliFarbe_rot_gelb.png	0	880	547	72	111				0	Content		-72	-111	25997083	2273125795
26013	09:20:02.442	00:00:26.013	1561	-1024	-768	-1	-1	-1	-1	4	-1024	-768	-1	-1	-1	-1	4		0	0						StimuliFarbe_rot_gelb.png	0	880	547	72	111				0	Content		-72	-111	26013387	2273142099
26030	09:20:02.459	00:00:26.030	1562	-1024	-768	-1	-1	-1	-1	4	-1024	-768	-1	-1	-1	-1	4		0	0						StimuliFarbe_rot_gelb.png	0	880	547	72	111				0	Content		-72	-111	26030010	2273158722
26047	09:20:02.476	00:00:26.046	1563	-1024	-768	-1	-1	-1	-1	4	-1024	-768	-1	-1	-1	-1	4		0	0						StimuliFarbe_rot_gelb.png	0	880	547	72	111				0	Content		-72	-111	26046633	2273175345
26063	09:20:02.492	00:00:26.063	1564	-1024	-768	-1	-1	-1	-1	4	-1024	-768	-1	-1	-1	-1	4		0	0						StimuliFarbe_rot_gelb.png	0	880	547	72	111				0	Content		-72	-111	26063301	2273192013
26080	09:20:02.509	00:00:26.079	1565	-1024	-768	-1	-1	-1	-1	4	-1024	-768	-1	-1	-1	-1	4		0	0						StimuliFarbe_rot_gelb.png	0	880	547	72	111				0	Content		-72	-111	26079966	2273208678
26097	09:20:02.526	00:00:26.096	1566	-1024	-768	-1	-1	-1	-1	4	-1024	-768	-1	-1	-1	-1	4		0	0						StimuliFarbe_rot_gelb.png	0	880	547	72	111				0	Content		-72	-111	26096634	2273225346
26114	09:20:02.543	00:00:26.113	1567	-1024	-768	-1	-1	-1	-1	4	-1024	-768	-1	-1	-1	-1	4		0	0						StimuliFarbe_rot_gelb.png	0	880	547	72	111				0	Content		-72	-111	26113506	2273242218
26130	09:20:02.559	00:00:26.130	1568	-1024	-768	-1	-1	-1	-1	4	-1024	-768	-1	-1	-1	-1	4		0	0						StimuliFarbe_rot_gelb.png	0	880	547	72	111				0	Content		-72	-111	26130173	2273258885
26147	09:20:02.576	00:00:26.147	1569	-1024	-768	-1	-1	-1	-1	4	-1024	-768	-1	-1	-1	-1	4		0	0						StimuliFarbe_rot_gelb.png	0	880	547	72	111				0	Content		-72	-111	26147338	2273276050
26164	09:20:02.593	00:00:26.164	1570	-1024	-768	-1	-1	-1	-1	4	-1024	-768	-1	-1	-1	-1	4		0	0						StimuliFarbe_rot_gelb.png	0	880	547	72	111				0	Content		-72	-111	26164006	2273292718
26181	09:20:02.610	00:00:26.181	1571	-1024	-768	-1	-1	-1	-1	4	-1024	-768	-1	-1	-1	-1	4		0	0						StimuliFarbe_rot_gelb.png	0	880	547	72	111				0	Content		-72	-111	26181138	2273309850
26198	09:20:02.627	00:00:26.198	1572	-1024	-768	-1	-1	-1	-1	4	-1024	-768	-1	-1	-1	-1	4		0	0						StimuliFarbe_rot_gelb.png	0	880	547	72	111				0	Content		-72	-111	26198375	2273327087
26214	09:20:02.643	00:00:26.214	1573	-1024	-768	-1	-1	-1	-1	4	-1024	-768	-1	-1	-1	-1	4		0	0						StimuliFarbe_rot_gelb.png	0	880	547	72	111				0	Content		-72	-111	26214125	2273342837
26231	09:20:02.660	00:00:26.230	1574	-1024	-768	-1	-1	-1	-1	4	-1024	-768	-1	-1	-1	-1	4		0	0						StimuliFarbe_rot_gelb.png	0	880	547	72	111				0	Content		-72	-111	26230793	2273359505
26247	09:20:02.676	00:00:26.246	1575	-1024	-768	-1	-1	-1	-1	4	-1024	-768	-1	-1	-1	-1	4		0	0						StimuliFarbe_rot_gelb.png	0	880	547	72	111				0	Content		-72	-111	26246957	2273375669
26264	09:20:02.693	00:00:26.263	1576	-1024	-768	-1	-1	-1	-1	4	-1024	-768	-1	-1	-1	-1	4		0	0						StimuliFarbe_rot_gelb.png	0	880	547	72	111				0	Content		-72	-111	26263624	2273392336
26280	09:20:02.709	00:00:26.279	1577	-1024	-768	-1	-1	-1	-1	4	-1024	-768	-1	-1	-1	-1	4		0	0						StimuliFarbe_rot_gelb.png	0	880	547	72	111				0	Content		-72	-111	26279868	2273408580
26297	09:20:02.726	00:00:26.296	1578	-1024	-768	-1	-1	-1	-1	4	-1024	-768	-1	-1	-1	-1	4		0	0						StimuliFarbe_rot_gelb.png	0	880	547	72	111				0	Content		-72	-111	26296546	2273425258
26313	09:20:02.742	00:00:26.313	1579	-1024	-768	-1	-1	-1	-1	4	-1024	-768	-1	-1	-1	-1	4		0	0						StimuliFarbe_rot_gelb.png	0	880	547	72	111				0	Content		-72	-111	26313143	2273441855
26330	09:20:02.759	00:00:26.329	1580	-1024	-768	-1	-1	-1	-1	4	-1024	-768	-1	-1	-1	-1	4		0	0						StimuliFarbe_rot_gelb.png	0	880	547	72	111				0	Content		-72	-111	26329810	2273458522
26347	09:20:02.776	00:00:26.346	1581	-1024	-768	-1	-1	-1	-1	4	-1024	-768	-1	-1	-1	-1	4		0	0						StimuliFarbe_rot_gelb.png	0	880	547	72	111				0	Content		-72	-111	26346712	2273475424
26363	09:20:02.792	00:00:26.363	1582	-1024	-768	-1	-1	-1	-1	4	-1024	-768	-1	-1	-1	-1	4		0	0						StimuliFarbe_rot_gelb.png	0	880	547	72	111				0	Content		-72	-111	26363380	2273492092
26380	09:20:02.809	00:00:26.380	1583	-1024	-768	-1	-1	-1	-1	4	-1024	-768	-1	-1	-1	-1	4		0	0						StimuliFarbe_rot_gelb.png	0	880	547	72	111				0	Content		-72	-111	26380496	2273509208
26397	09:20:02.826	00:00:26.397	1584	-1024	-768	-1	-1	-1	-1	4	-1024	-768	-1	-1	-1	-1	4		0	0						StimuliFarbe_rot_gelb.png	0	880	547	72	111				0	Content		-72	-111	26397164	2273525876
26414	09:20:02.843	00:00:26.414	1585	-1024	-768	-1	-1	-1	-1	4	-1024	-768	-1	-1	-1	-1	4		0	0						StimuliFarbe_rot_gelb.png	0	880	547	72	111				0	Content		-72	-111	26414190	2273542902
26431	09:20:02.860	00:00:26.430	1586	-1024	-768	-1	-1	-1	-1	4	-1024	-768	-1	-1	-1	-1	4		0	0						StimuliFarbe_rot_gelb.png	0	880	547	72	111				0	Content		-72	-111	26430858	2273559570
26448	09:20:02.877	00:00:26.447	1587	-1024	-768	-1	-1	-1	-1	4	-1024	-768	-1	-1	-1	-1	4		0	0						StimuliFarbe_rot_gelb.png	0	880	547	72	111				0	Content		-72	-111	26447526	2273576238
26465	09:20:02.894	00:00:26.464	1588	-1024	-768	-1	-1	-1	-1	4	-1024	-768	-1	-1	-1	-1	4		0	0						StimuliFarbe_rot_gelb.png	0	880	547	72	111				0	Content		-72	-111	26464857	2273593569
26480	09:20:02.909	00:00:26.479	1589	-1024	-768	-1	-1	-1	-1	4	-1024	-768	-1	-1	-1	-1	4		0	0						StimuliFarbe_rot_gelb.png	0	880	547	72	111				0	Content		-72	-111	26479742	2273608454
26496	09:20:02.925	00:00:26.496	1590	-1024	-768	-1	-1	-1	-1	4	-1024	-768	-1	-1	-1	-1	4		0	0						StimuliFarbe_rot_gelb.png	0	880	547	72	111				0	Content		-72	-111	26496363	2273625075
26513	09:20:02.942	00:00:26.513	1591	-1024	-768	-1	-1	-1	-1	4	-1024	-768	-1	-1	-1	-1	4		0	0						StimuliFarbe_rot_gelb.png	0	880	547	72	111				0	Content		-72	-111	26513031	2273641743
26530	09:20:02.959	00:00:26.529	1592	-1024	-768	-1	-1	-1	-1	4	-1024	-768	-1	-1	-1	-1	4		0	0						StimuliFarbe_rot_gelb.png	0	880	547	72	111				0	Content		-72	-111	26529723	2273658435
26546	09:20:02.975	00:00:26.546	1593	-1024	-768	-1	-1	-1	-1	4	-1024	-768	-1	-1	-1	-1	4		0	0						StimuliFarbe_rot_gelb.png	0	880	547	72	111				0	Content		-72	-111	26546390	2273675102
26550	09:20:02.979																				ImageEnd	16	0	0	StimuliFarbe_rot_gelb.png
26563	09:20:02.992	00:00:26.563	1594	-1024	-768	-1	-1	-1	-1	4	-1024	-768	-1	-1	-1	-1	4		0	0						No media	0	1024	768	0	0				0	Content		0	0	26563037	2273691749
26568	09:20:02.997																				ImageStart	8	0	0	Fix_sw.jpg
26580	09:20:03.009	00:00:26.579	1595	-1024	-768	-1	-1	-1	-1	4	-1024	-768	-1	-1	-1	-1	4		0	0						Fix_sw.jpg	0	880	547	72	111				0	Content		-72	-111	26579606	2273708318
26597	09:20:03.026	00:00:26.596	1596	-1024	-768	-1	-1	-1	-1	4	-1024	-768	-1	-1	-1	-1	4		0	0						Fix_sw.jpg	0	880	547	72	111				0	Content		-72	-111	26596543	2273725255
26613	09:20:03.042	00:00:26.613	1597	-1024	-768	-1	-1	-1	-1	4	-1024	-768	-1	-1	-1	-1	4		0	0						Fix_sw.jpg	0	880	547	72	111				0	Content		-72	-111	26613211	2273741923
26630	09:20:03.059	00:00:26.630	1598	-1024	-768	-1	-1	-1	-1	4	-1024	-768	-1	-1	-1	-1	4		0	0						Fix_sw.jpg	0	880	547	72	111				0	Content		-72	-111	26630350	2273759062
26647	09:20:03.076	00:00:26.647	1599	-1024	-768	-1	-1	-1	-1	4	-1024	-768	-1	-1	-1	-1	4		0	0						Fix_sw.jpg	0	880	547	72	111				0	Content		-72	-111	26647018	2273775730
26664	09:20:03.093	00:00:26.664	1600	-1024	-768	-1	-1	-1	-1	4	-1024	-768	-1	-1	-1	-1	4		0	0						Fix_sw.jpg	0	880	547	72	111				0	Content		-72	-111	26664104	2273792816
26681	09:20:03.110	00:00:26.681	1601	-1024	-768	-1	-1	-1	-1	4	-1024	-768	-1	-1	-1	-1	4		0	0						Fix_sw.jpg	0	880	547	72	111				0	Content		-72	-111	26681352	2273810064
26697	09:20:03.126	00:00:26.697	1602	-1024	-768	-1	-1	-1	-1	4	-1024	-768	-1	-1	-1	-1	4		0	0						Fix_sw.jpg	0	880	547	72	111				0	Content		-72	-111	26697101	2273825813
26714	09:20:03.143	00:00:26.713	1603	-1024	-768	-1	-1	-1	-1	4	-1024	-768	-1	-1	-1	-1	4		0	0						Fix_sw.jpg	0	880	547	72	111				0	Content		-72	-111	26713769	2273842481
26730	09:20:03.159	00:00:26.730	1604	-1024	-768	-1	-1	-1	-1	4	-1024	-768	-1	-1	-1	-1	4		0	0						Fix_sw.jpg	0	880	547	72	111				0	Content		-72	-111	26730005	2273858717
26747	09:20:03.176	00:00:26.746	1605	-1024	-768	-1	-1	-1	-1	4	-1024	-768	-1	-1	-1	-1	4		0	0						Fix_sw.jpg	0	880	547	72	111				0	Content		-72	-111	26746673	2273875385
26763	09:20:03.192	00:00:26.762	1606	-1024	-768	-1	-1	-1	-1	4	-1024	-768	-1	-1	-1	-1	4		0	0						Fix_sw.jpg	0	880	547	72	111				0	Content		-72	-111	26762848	2273891560
26780	09:20:03.209	00:00:26.779	1607	-1024	-768	-1	-1	-1	-1	4	-1024	-768	-1	-1	-1	-1	4		0	0						Fix_sw.jpg	0	880	547	72	111				0	Content		-72	-111	26779528	2273908240
26796	09:20:03.225	00:00:26.796	1608	-1024	-768	-1	-1	-1	-1	4	-1024	-768	-1	-1	-1	-1	4		0	0						Fix_sw.jpg	0	880	547	72	111				0	Content		-72	-111	26796187	2273924899
26813	09:20:03.242	00:00:26.812	1609	-1024	-768	-1	-1	-1	-1	4	-1024	-768	-1	-1	-1	-1	4		0	0						Fix_sw.jpg	0	880	547	72	111				0	Content		-72	-111	26812855	2273941567
26830	09:20:03.259	00:00:26.829	1610	-1024	-768	-1	-1	-1	-1	4	-1024	-768	-1	-1	-1	-1	4		0	0						Fix_sw.jpg	0	880	547	72	111				0	Content		-72	-111	26829725	2273958437
26846	09:20:03.275	00:00:26.846	1611	-1024	-768	-1	-1	-1	-1	4	-1024	-768	-1	-1	-1	-1	4		0	0						Fix_sw.jpg	0	880	547	72	111				0	Content		-72	-111	26846393	2273975105
26864	09:20:03.293	00:00:26.863	1612	-1024	-768	-1	-1	-1	-1	4	-1024	-768	-1	-1	-1	-1	4		0	0						Fix_sw.jpg	0	880	547	72	111				0	Content		-72	-111	26863558	2273992270
26880	09:20:03.309	00:00:26.880	1613	-1024	-768	-1	-1	-1	-1	4	-1024	-768	-1	-1	-1	-1	4		0	0						Fix_sw.jpg	0	880	547	72	111				0	Content		-72	-111	26880226	2274008938
26897	09:20:03.326	00:00:26.897	1614	-1024	-768	-1	-1	-1	-1	4	-1024	-768	-1	-1	-1	-1	4		0	0						Fix_sw.jpg	0	880	547	72	111				0	Content		-72	-111	26897226	2274025938
26914	09:20:03.343	00:00:26.913	1615	-1024	-768	-1	-1	-1	-1	4	-1024	-768	-1	-1	-1	-1	4		0	0						Fix_sw.jpg	0	880	547	72	111				0	Content		-72	-111	26913893	2274042605
26931	09:20:03.360	00:00:26.930	1616	-1024	-768	-1	-1	-1	-1	4	-1024	-768	-1	-1	-1	-1	4		0	0						Fix_sw.jpg	0	880	547	72	111				0	Content		-72	-111	26930561	2274059273
26948	09:20:03.377	00:00:26.947	1617	-1024	-768	-1	-1	-1	-1	4	-1024	-768	-1	-1	-1	-1	4		0	0						Fix_sw.jpg	0	880	547	72	111				0	Content		-72	-111	26947962	2274076674
26963	09:20:03.392	00:00:26.962	1618	-1024	-768	-1	-1	-1	-1	4	-1024	-768	-1	-1	-1	-1	4		0	0						Fix_sw.jpg	0	880	547	72	111				0	Content		-72	-111	26962713	2274091425
26979	09:20:03.408	00:00:26.979	1619	-1024	-768	-1	-1	-1	-1	4	-1024	-768	-1	-1	-1	-1	4		0	0						Fix_sw.jpg	0	880	547	72	111				0	Content		-72	-111	26979400	2274108112
26996	09:20:03.425	00:00:26.996	1620	-1024	-768	-1	-1	-1	-1	4	-1024	-768	-1	-1	-1	-1	4		0	0						Fix_sw.jpg	0	880	547	72	111				0	Content		-72	-111	26996068	2274124780
27013	09:20:03.442	00:00:27.012	1621	-1024	-768	-1	-1	-1	-1	4	-1024	-768	-1	-1	-1	-1	4		0	0						Fix_sw.jpg	0	880	547	72	111				0	Content		-72	-111	27012730	2274141442
27029	09:20:03.458	00:00:27.029	1622	-1024	-768	-1	-1	-1	-1	4	-1024	-768	-1	-1	-1	-1	4		0	0						Fix_sw.jpg	0	880	547	72	111				0	Content		-72	-111	27029398	2274158110
27046	09:20:03.475	00:00:27.046	1623	-1024	-768	-1	-1	-1	-1	4	-1024	-768	-1	-1	-1	-1	4		0	0						Fix_sw.jpg	0	880	547	72	111				0	Content		-72	-111	27046014	2274174726
27063	09:20:03.492	00:00:27.062	1624	-1024	-768	-1	-1	-1	-1	4	-1024	-768	-1	-1	-1	-1	4		0	0						Fix_sw.jpg	0	880	547	72	111				0	Content		-72	-111	27062583	2274191295
27080	09:20:03.509	00:00:27.079	1625	-1024	-768	-1	-1	-1	-1	4	-1024	-768	-1	-1	-1	-1	4		0	0						Fix_sw.jpg	0	880	547	72	111				0	Content		-72	-111	27079521	2274208233
27096	09:20:03.525	00:00:27.096	1626	-1024	-768	-1	-1	-1	-1	4	-1024	-768	-1	-1	-1	-1	4		0	0						Fix_sw.jpg	0	880	547	72	111				0	Content		-72	-111	27096189	2274224901
27113	09:20:03.542	00:00:27.113	1627	-1024	-768	-1	-1	-1	-1	4	-1024	-768	-1	-1	-1	-1	4		0	0						Fix_sw.jpg	0	880	547	72	111				0	Content		-72	-111	27113210	2274241922
27130	09:20:03.559	00:00:27.130	1628	-1024	-768	-1	-1	-1	-1	4	-1024	-768	-1	-1	-1	-1	4		0	0						Fix_sw.jpg	0	880	547	72	111				0	Content		-72	-111	27130455	2274259167
27148	09:20:03.577	00:00:27.147	1629	-1024	-768	-1	-1	-1	-1	4	-1024	-768	-1	-1	-1	-1	4		0	0						Fix_sw.jpg	0	880	547	72	111				0	Content		-72	-111	27147829	2274276541
27164	09:20:03.593	00:00:27.163	1630	-1024	-768	-1	-1	-1	-1	4	-1024	-768	-1	-1	-1	-1	4		0	0						Fix_sw.jpg	0	880	547	72	111				0	Content		-72	-111	27163516	2274292228
27180	09:20:03.609	00:00:27.180	1631	-1024	-768	-1	-1	-1	-1	4	-1024	-768	-1	-1	-1	-1	4		0	0						Fix_sw.jpg	0	880	547	72	111				0	Content		-72	-111	27180184	2274308896
27196	09:20:03.625	00:00:27.196	1632	-1024	-768	-1	-1	-1	-1	4	-1024	-768	-1	-1	-1	-1	4		0	0						Fix_sw.jpg	0	880	547	72	111				0	Content		-72	-111	27196380	2274325092
27213	09:20:03.642	00:00:27.213	1633	-1024	-768	-1	-1	-1	-1	4	-1024	-768	-1	-1	-1	-1	4		0	0						Fix_sw.jpg	0	880	547	72	111				0	Content		-72	-111	27213048	2274341760
27230	09:20:03.659	00:00:27.229	1634	-1024	-768	-1	-1	-1	-1	4	-1024	-768	-1	-1	-1	-1	4		0	0						Fix_sw.jpg	0	880	547	72	111				0	Content		-72	-111	27229526	2274358238
27246	09:20:03.675	00:00:27.246	1635	-1024	-768	-1	-1	-1	-1	4	-1024	-768	-1	-1	-1	-1	4		0	0						Fix_sw.jpg	0	880	547	72	111				0	Content		-72	-111	27246194	2274374906
27263	09:20:03.692	00:00:27.262	1636	-1024	-768	-1	-1	-1	-1	4	-1024	-768	-1	-1	-1	-1	4		0	0						Fix_sw.jpg	0	880	547	72	111				0	Content		-72	-111	27262696	2274391408
27279	09:20:03.708	00:00:27.279	1637	-1024	-768	-1	-1	-1	-1	4	-1024	-768	-1	-1	-1	-1	4		0	0						Fix_sw.jpg	0	880	547	72	111				0	Content		-72	-111	27279364	2274408076
27296	09:20:03.725	00:00:27.295	1638	-1024	-768	-1	-1	-1	-1	4	-1024	-768	-1	-1	-1	-1	4		0	0						Fix_sw.jpg	0	880	547	72	111				0	Content		-72	-111	27295904	2274424616
27313	09:20:03.742	00:00:27.312	1639	-1024	-768	-1	-1	-1	-1	4	-1024	-768	-1	-1	-1	-1	4		0	0						Fix_sw.jpg	0	880	547	72	111				0	Content		-72	-111	27312572	2274441284
27329	09:20:03.758	00:00:27.329	1640	-1024	-768	-1	-1	-1	-1	4	-1024	-768	-1	-1	-1	-1	4		0	0						Fix_sw.jpg	0	880	547	72	111				0	Content		-72	-111	27329445	2274458157
27346	09:20:03.775	00:00:27.346	1641	-1024	-768	-1	-1	-1	-1	4	-1024	-768	-1	-1	-1	-1	4		0	0						Fix_sw.jpg	0	880	547	72	111				0	Content		-72	-111	27346112	2274474824
27363	09:20:03.792	00:00:27.363	1642	-1024	-768	-1	-1	-1	-1	4	-1024	-768	-1	-1	-1	-1	4		0	0						Fix_sw.jpg	0	880	547	72	111				0	Content		-72	-111	27363065	2274491777
27380	09:20:03.809	00:00:27.380	1643	-1024	-768	-1	-1	-1	-1	4	-1024	-768	-1	-1	-1	-1	4		0	0						Fix_sw.jpg	0	880	547	72	111				0	Content		-72	-111	27380315	2274509027
27397	09:20:03.826	00:00:27.396	1644	-1024	-768	-1	-1	-1	-1	4	-1024	-768	-1	-1	-1	-1	4		0	0						Fix_sw.jpg	0	880	547	72	111				0	Content		-72	-111	27396566	2274525278
27413	09:20:03.842	00:00:27.413	1645	-1024	-768	-1	-1	-1	-1	4	-1024	-768	-1	-1	-1	-1	4		0	0						Fix_sw.jpg	0	880	547	72	111				0	Content		-72	-111	27413233	2274541945
27430	09:20:03.859	00:00:27.429	1646	-1024	-768	-1	-1	-1	-1	4	-1024	-768	-1	-1	-1	-1	4		0	0						Fix_sw.jpg	0	880	547	72	111				0	Content		-72	-111	27429901	2274558613
27446	09:20:03.875	00:00:27.446	1647	-1024	-768	-1	-1	-1	-1	4	-1024	-768	-1	-1	-1	-1	4		0	0						Fix_sw.jpg	0	880	547	72	111				0	Content		-72	-111	27446106	2274574818
27463	09:20:03.892	00:00:27.462	1648	-1024	-768	-1	-1	-1	-1	4	-1024	-768	-1	-1	-1	-1	4		0	0						Fix_sw.jpg	0	880	547	72	111				0	Content		-72	-111	27462774	2274591486
27479	09:20:03.908	00:00:27.479	1649	-1024	-768	-1	-1	-1	-1	4	-1024	-768	-1	-1	-1	-1	4		0	0						Fix_sw.jpg	0	880	547	72	111				0	Content		-72	-111	27479060	2274607772
27496	09:20:03.925	00:00:27.495	1650	-1024	-768	-1	-1	-1	-1	4	-1024	-768	-1	-1	-1	-1	4		0	0						Fix_sw.jpg	0	880	547	72	111				0	Content		-72	-111	27495685	2274624397
27512	09:20:03.941	00:00:27.512	1651	-1024	-768	-1	-1	-1	-1	4	-1024	-768	-1	-1	-1	-1	4		0	0						Fix_sw.jpg	0	880	547	72	111				0	Content		-72	-111	27512380	2274641092
27529	09:20:03.958	00:00:27.529	1652	-1024	-768	-1	-1	-1	-1	4	-1024	-768	-1	-1	-1	-1	4		0	0						Fix_sw.jpg	0	880	547	72	111				0	Content		-72	-111	27529048	2274657760
27546	09:20:03.975	00:00:27.545	1653	-1024	-768	-1	-1	-1	-1	4	-1024	-768	-1	-1	-1	-1	4		0	0						Fix_sw.jpg	0	880	547	72	111				0	Content		-72	-111	27545685	2274674397
27562	09:20:03.991	00:00:27.562	1654	-1024	-768	-1	-1	-1	-1	4	-1024	-768	-1	-1	-1	-1	4		0	0						Fix_sw.jpg	0	880	547	72	111				0	Content		-72	-111	27562353	2274691065
27578	09:20:04.007																				ImageEnd	16	0	0	Fix_sw.jpg
27579	09:20:04.008	00:00:27.579	1655	-1024	-768	-1	-1	-1	-1	4	-1024	-768	-1	-1	-1	-1	4		0	0						No media	0	1024	768	0	0				0	Content		0	0	27579270	2274707982
27595	09:20:04.024																				ImageStart	8	0	0	StimuliFarbe_gelb_rot.png
27596	09:20:04.025	00:00:27.595	1656	-1024	-768	-1	-1	-1	-1	4	-1024	-768	-1	-1	-1	-1	4		0	0						StimuliFarbe_gelb_rot.png	0	880	547	72	111				0	Content		-72	-111	27595938	2274724650
27613	09:20:04.042	00:00:27.613	1657	-1024	-768	-1	-1	-1	-1	4	-1024	-768	-1	-1	-1	-1	4		0	0						StimuliFarbe_gelb_rot.png	0	880	547	72	111				0	Content		-72	-111	27613068	2274741780
27630	09:20:04.059	00:00:27.629	1658	-1024	-768	-1	-1	-1	-1	4	-1024	-768	-1	-1	-1	-1	4		0	0						StimuliFarbe_gelb_rot.png	0	880	547	72	111				0	Content		-72	-111	27629735	2274758447
27647	09:20:04.076	00:00:27.646	1659	-1024	-768	-1	-1	-1	-1	4	-1024	-768	-1	-1	-1	-1	4		0	0						StimuliFarbe_gelb_rot.png	0	880	547	72	111				0	Content		-72	-111	27646808	2274775520
27664	09:20:04.093	00:00:27.664	1660	-1024	-768	-1	-1	-1	-1	4	-1024	-768	-1	-1	-1	-1	4		0	0						StimuliFarbe_gelb_rot.png	0	880	547	72	111				0	Content		-72	-111	27664056	2274792768
27680	09:20:04.109	00:00:27.680	1661	-1024	-768	-1	-1	-1	-1	4	-1024	-768	-1	-1	-1	-1	4		0	0						StimuliFarbe_gelb_rot.png	0	880	547	72	111				0	Content		-72	-111	27680139	2274808851
27697	09:20:04.126	00:00:27.696	1662	-1024	-768	-1	-1	-1	-1	4	-1024	-768	-1	-1	-1	-1	4		0	0						StimuliFarbe_gelb_rot.png	0	880	547	72	111				0	Content		-72	-111	27696806	2274825518
27713	09:20:04.142	00:00:27.713	1663	-1024	-768	-1	-1	-1	-1	4	-1024	-768	-1	-1	-1	-1	4		0	0						StimuliFarbe_gelb_rot.png	0	880	547	72	111				0	Content		-72	-111	27713474	2274842186
27730	09:20:04.159	00:00:27.729	1664	-1024	-768	-1	-1	-1	-1	4	-1024	-768	-1	-1	-1	-1	4		0	0						StimuliFarbe_gelb_rot.png	0	880	547	72	111				0	Content		-72	-111	27729513	2274858225
27746	09:20:04.175	00:00:27.746	1665	-1024	-768	-1	-1	-1	-1	4	-1024	-768	-1	-1	-1	-1	4		0	0						StimuliFarbe_gelb_rot.png	0	880	547	72	111				0	Content		-72	-111	27746181	2274874893
27762	09:20:04.191	00:00:27.762	1666	-1024	-768	-1	-1	-1	-1	4	-1024	-768	-1	-1	-1	-1	4		0	0						StimuliFarbe_gelb_rot.png	0	880	547	72	111				0	Content		-72	-111	27762174	2274890886
27779	09:20:04.208	00:00:27.778	1667	-1024	-768	-1	-1	-1	-1	4	-1024	-768	-1	-1	-1	-1	4		0	0						StimuliFarbe_gelb_rot.png	0	880	547	72	111				0	Content		-72	-111	27778979	2274907691
27796	09:20:04.225	00:00:27.795	1668	-1024	-768	-1	-1	-1	-1	4	-1024	-768	-1	-1	-1	-1	4		0	0						StimuliFarbe_gelb_rot.png	0	880	547	72	111				0	Content		-72	-111	27795575	2274924287
27812	09:20:04.241	00:00:27.812	1669	-1024	-768	-1	-1	-1	-1	4	-1024	-768	-1	-1	-1	-1	4		0	0						StimuliFarbe_gelb_rot.png	0	880	547	72	111				0	Content		-72	-111	27812243	2274940955
27829	09:20:04.258	00:00:27.829	1670	-1024	-768	-1	-1	-1	-1	4	-1024	-768	-1	-1	-1	-1	4		0	0						StimuliFarbe_gelb_rot.png	0	880	547	72	111				0	Content		-72	-111	27829144	2274957856
27846	09:20:04.275	00:00:27.845	1671	-1024	-768	-1	-1	-1	-1	4	-1024	-768	-1	-1	-1	-1	4		0	0						StimuliFarbe_gelb_rot.png	0	880	547	72	111				0	Content		-72	-111	27845811	2274974523
27863	09:20:04.292	00:00:27.862	1672	-1024	-768	-1	-1	-1	-1	4	-1024	-768	-1	-1	-1	-1	4		0	0						StimuliFarbe_gelb_rot.png	0	880	547	72	111				0	Content		-72	-111	27862668	2274991380
27880	09:20:04.309	00:00:27.880	1673	-1024	-768	-1	-1	-1	-1	4	-1024	-768	-1	-1	-1	-1	4		0	0						StimuliFarbe_gelb_rot.png	0	880	547	72	111				0	Content		-72	-111	27880042	2275008754
27896	09:20:04.325	00:00:27.896	1674	-1024	-768	-1	-1	-1	-1	4	-1024	-768	-1	-1	-1	-1	4		0	0						StimuliFarbe_gelb_rot.png	0	880	547	72	111				0	Content		-72	-111	27896041	2275024753
27913	09:20:04.342	00:00:27.912	1675	-1024	-768	-1	-1	-1	-1	4	-1024	-768	-1	-1	-1	-1	4		0	0						StimuliFarbe_gelb_rot.png	0	880	547	72	111				0	Content		-72	-111	27912708	2275041420
27929	09:20:04.358	00:00:27.929	1676	-1024	-768	-1	-1	-1	-1	4	-1024	-768	-1	-1	-1	-1	4		0	0						StimuliFarbe_gelb_rot.png	0	880	547	72	111				0	Content		-72	-111	27929061	2275057773
27946	09:20:04.375	00:00:27.945	1677	-1024	-768	-1	-1	-1	-1	4	-1024	-768	-1	-1	-1	-1	4		0	0						StimuliFarbe_gelb_rot.png	0	880	547	72	111				0	Content		-72	-111	27945729	2275074441
27962	09:20:04.391	00:00:27.962	1678	-1024	-768	-1	-1	-1	-1	4	-1024	-768	-1	-1	-1	-1	4		0	0						StimuliFarbe_gelb_rot.png	0	880	547	72	111				0	Content		-72	-111	27962163	2275090875
27979	09:20:04.408	00:00:27.978	1679	-1024	-768	-1	-1	-1	-1	4	-1024	-768	-1	-1	-1	-1	4		0	0						StimuliFarbe_gelb_rot.png	0	880	547	72	111				0	Content		-72	-111	27978784	2275107496
27995	09:20:04.424	00:00:27.995	1680	-1024	-768	-1	-1	-1	-1	4	-1024	-768	-1	-1	-1	-1	4		0	0						StimuliFarbe_gelb_rot.png	0	880	547	72	111				0	Content		-72	-111	27995409	2275124121
28012	09:20:04.441	00:00:28.012	1681	-1024	-768	-1	-1	-1	-1	4	-1024	-768	-1	-1	-1	-1	4		0	0						StimuliFarbe_gelb_rot.png	0	880	547	72	111				0	Content		-72	-111	28012077	2275140789
28029	09:20:04.458	00:00:28.028	1682	-1024	-768	-1	-1	-1	-1	4	-1024	-768	-1	-1	-1	-1	4		0	0						StimuliFarbe_gelb_rot.png	0	880	547	72	111				0	Content		-72	-111	28028681	2275157393
28045	09:20:04.474	00:00:28.045	1683	-1024	-768	-1	-1	-1	-1	4	-1024	-768	-1	-1	-1	-1	4		0	0						StimuliFarbe_gelb_rot.png	0	880	547	72	111				0	Content		-72	-111	28045348	2275174060
28062	09:20:04.491	00:00:28.062	1684	-1024	-768	-1	-1	-1	-1	4	-1024	-768	-1	-1	-1	-1	4		0	0						StimuliFarbe_gelb_rot.png	0	880	547	72	111				0	Content		-72	-111	28062253	2275190965
28079	09:20:04.508	00:00:28.078	1685	-1024	-768	-1	-1	-1	-1	4	-1024	-768	-1	-1	-1	-1	4		0	0						StimuliFarbe_gelb_rot.png	0	880	547	72	111				0	Content		-72	-111	28078921	2275207633
28096	09:20:04.525	00:00:28.096	1686	-1024	-768	-1	-1	-1	-1	4	-1024	-768	-1	-1	-1	-1	4		0	0						StimuliFarbe_gelb_rot.png	0	880	547	72	111				0	Content		-72	-111	28096045	2275224757
28113	09:20:04.542	00:00:28.112	1687	-1024	-768	-1	-1	-1	-1	4	-1024	-768	-1	-1	-1	-1	4		0	0						StimuliFarbe_gelb_rot.png	0	880	547	72	111				0	Content		-72	-111	28112713	2275241425
28130	09:20:04.559	00:00:28.129	1688	-1024	-768	-1	-1	-1	-1	4	-1024	-768	-1	-1	-1	-1	4		0	0						StimuliFarbe_gelb_rot.png	0	880	547	72	111				0	Content		-72	-111	28129902	2275258614
28147	09:20:04.576	00:00:28.147	1689	-1024	-768	-1	-1	-1	-1	4	-1024	-768	-1	-1	-1	-1	4		0	0						StimuliFarbe_gelb_rot.png	0	880	547	72	111				0	Content		-72	-111	28147152	2275275864
28163	09:20:04.592	00:00:28.163	1690	-1024	-768	-1	-1	-1	-1	4	-1024	-768	-1	-1	-1	-1	4		0	0						StimuliFarbe_gelb_rot.png	0	880	547	72	111				0	Content		-72	-111	28163193	2275291905
28180	09:20:04.609	00:00:28.179	1691	-1024	-768	-1	-1	-1	-1	4	-1024	-768	-1	-1	-1	-1	4		0	0						StimuliFarbe_gelb_rot.png	0	880	547	72	111				0	Content		-72	-111	28179861	2275308573
28197	09:20:04.626	00:00:28.196	1692	-1024	-768	-1	-1	-1	-1	4	-1024	-768	-1	-1	-1	-1	4		0	0						StimuliFarbe_gelb_rot.png	0	880	547	72	111				0	Content		-72	-111	28196528	2275325240
28213	09:20:04.642	00:00:28.212	1693	-1024	-768	-1	-1	-1	-1	4	-1024	-768	-1	-1	-1	-1	4		0	0						StimuliFarbe_gelb_rot.png	0	880	547	72	111				0	Content		-72	-111	28212526	2275341238
28229	09:20:04.658	00:00:28.229	1694	-1024	-768	-1	-1	-1	-1	4	-1024	-768	-1	-1	-1	-1	4		0	0						StimuliFarbe_gelb_rot.png	0	880	547	72	111				0	Content		-72	-111	28229194	2275357906
28245	09:20:04.674	00:00:28.245	1695	-1024	-768	-1	-1	-1	-1	4	-1024	-768	-1	-1	-1	-1	4		0	0						StimuliFarbe_gelb_rot.png	0	880	547	72	111				0	Content		-72	-111	28245270	2275373982
28262	09:20:04.691	00:00:28.261	1696	-1024	-768	-1	-1	-1	-1	4	-1024	-768	-1	-1	-1	-1	4		0	0						StimuliFarbe_gelb_rot.png	0	880	547	72	111				0	Content		-72	-111	28261947	2275390659
28279	09:20:04.708	00:00:28.278	1697	-1024	-768	-1	-1	-1	-1	4	-1024	-768	-1	-1	-1	-1	4		0	0						StimuliFarbe_gelb_rot.png	0	880	547	72	111				0	Content		-72	-111	28278544	2275407256
28295	09:20:04.724	00:00:28.295	1698	-1024	-768	-1	-1	-1	-1	4	-1024	-768	-1	-1	-1	-1	4		0	0						StimuliFarbe_gelb_rot.png	0	880	547	72	111				0	Content		-72	-111	28295212	2275423924
28312	09:20:04.741	00:00:28.312	1699	-1024	-768	-1	-1	-1	-1	4	-1024	-768	-1	-1	-1	-1	4		0	0						StimuliFarbe_gelb_rot.png	0	880	547	72	111				0	Content		-72	-111	28312114	2275440826
28329	09:20:04.758	00:00:28.328	1700	-1024	-768	-1	-1	-1	-1	4	-1024	-768	-1	-1	-1	-1	4		0	0						StimuliFarbe_gelb_rot.png	0	880	547	72	111				0	Content		-72	-111	28328782	2275457494
28346	09:20:04.775	00:00:28.345	1701	-1024	-768	-1	-1	-1	-1	4	-1024	-768	-1	-1	-1	-1	4		0	0						StimuliFarbe_gelb_rot.png	0	880	547	72	111				0	Content		-72	-111	28345761	2275474473
28363	09:20:04.792	00:00:28.363	1702	-1024	-768	-1	-1	-1	-1	4	-1024	-768	-1	-1	-1	-1	4		0	0						StimuliFarbe_gelb_rot.png	0	880	547	72	111				0	Content		-72	-111	28363010	2275491722
28379	09:20:04.808	00:00:28.379	1703	-1024	-768	-1	-1	-1	-1	4	-1024	-768	-1	-1	-1	-1	4		0	0						StimuliFarbe_gelb_rot.png	0	880	547	72	111				0	Content		-72	-111	28379075	2275507787
28396	09:20:04.825	00:00:28.395	1704	-1024	-768	-1	-1	-1	-1	4	-1024	-768	-1	-1	-1	-1	4		0	0						StimuliFarbe_gelb_rot.png	0	880	547	72	111				0	Content		-72	-111	28395743	2275524455
28412	09:20:04.841	00:00:28.412	1705	-1024	-768	-1	-1	-1	-1	4	-1024	-768	-1	-1	-1	-1	4		0	0						StimuliFarbe_gelb_rot.png	0	880	547	72	111				0	Content		-72	-111	28412063	2275540775
28429	09:20:04.858	00:00:28.428	1706	-1024	-768	-1	-1	-1	-1	4	-1024	-768	-1	-1	-1	-1	4		0	0						StimuliFarbe_gelb_rot.png	0	880	547	72	111				0	Content		-72	-111	28428731	2275557443
28445	09:20:04.874	00:00:28.445	1707	-1024	-768	-1	-1	-1	-1	4	-1024	-768	-1	-1	-1	-1	4		0	0						StimuliFarbe_gelb_rot.png	0	880	547	72	111				0	Content		-72	-111	28445130	2275573842
28462	09:20:04.891	00:00:28.461	1708	-1024	-768	-1	-1	-1	-1	4	-1024	-768	-1	-1	-1	-1	4		0	0						StimuliFarbe_gelb_rot.png	0	880	547	72	111				0	Content		-72	-111	28461753	2275590465
28478	09:20:04.907	00:00:28.478	1709	-1024	-768	-1	-1	-1	-1	4	-1024	-768	-1	-1	-1	-1	4		0	0						StimuliFarbe_gelb_rot.png	0	880	547	72	111				0	Content		-72	-111	28478376	2275607088
28495	09:20:04.924	00:00:28.495	1710	-1024	-768	-1	-1	-1	-1	4	-1024	-768	-1	-1	-1	-1	4		0	0						StimuliFarbe_gelb_rot.png	0	880	547	72	111				0	Content		-72	-111	28495044	2275623756
28512	09:20:04.941	00:00:28.511	1711	-1024	-768	-1	-1	-1	-1	4	-1024	-768	-1	-1	-1	-1	4		0	0						StimuliFarbe_gelb_rot.png	0	880	547	72	111				0	Content		-72	-111	28511709	2275640421
28528	09:20:04.957	00:00:28.528	1712	-1024	-768	-1	-1	-1	-1	4	-1024	-768	-1	-1	-1	-1	4		0	0						StimuliFarbe_gelb_rot.png	0	880	547	72	111				0	Content		-72	-111	28528377	2275657089
28545	09:20:04.974	00:00:28.545	1713	-1024	-768	-1	-1	-1	-1	4	-1024	-768	-1	-1	-1	-1	4		0	0						StimuliFarbe_gelb_rot.png	0	880	547	72	111				0	Content		-72	-111	28545319	2275674031
28562	09:20:04.991	00:00:28.561	1714	-1024	-768	-1	-1	-1	-1	4	-1024	-768	-1	-1	-1	-1	4		0	0						StimuliFarbe_gelb_rot.png	0	880	547	72	111				0	Content		-72	-111	28561986	2275690698
28579	09:20:05.008	00:00:28.579	1715	-1024	-768	-1	-1	-1	-1	4	-1024	-768	-1	-1	-1	-1	4		0	0						StimuliFarbe_gelb_rot.png	0	880	547	72	111				0	Content		-72	-111	28579126	2275707838
28596	09:20:05.025	00:00:28.595	1716	-1024	-768	-1	-1	-1	-1	4	-1024	-768	-1	-1	-1	-1	4		0	0						StimuliFarbe_gelb_rot.png	0	880	547	72	111				0	Content		-72	-111	28595794	2275724506
28613	09:20:05.042	00:00:28.612	1717	-1024	-768	-1	-1	-1	-1	4	-1024	-768	-1	-1	-1	-1	4		0	0						StimuliFarbe_gelb_rot.png	0	880	547	72	111				0	Content		-72	-111	28612887	2275741599
28630	09:20:05.059	00:00:28.630	1718	-1024	-768	-1	-1	-1	-1	4	-1024	-768	-1	-1	-1	-1	4		0	0						StimuliFarbe_gelb_rot.png	0	880	547	72	111				0	Content		-72	-111	28630247	2275758959
28646	09:20:05.075	00:00:28.646	1719	-1024	-768	-1	-1	-1	-1	4	-1024	-768	-1	-1	-1	-1	4		0	0						StimuliFarbe_gelb_rot.png	0	880	547	72	111				0	Content		-72	-111	28646289	2275775001
28663	09:20:05.092	00:00:28.662	1720	-1024	-768	-1	-1	-1	-1	4	-1024	-768	-1	-1	-1	-1	4		0	0						StimuliFarbe_gelb_rot.png	0	880	547	72	111				0	Content		-72	-111	28662957	2275791669
28680	09:20:05.109	00:00:28.679	1721	-1024	-768	-1	-1	-1	-1	4	-1024	-768	-1	-1	-1	-1	4		0	0						StimuliFarbe_gelb_rot.png	0	880	547	72	111				0	Content		-72	-111	28679625	2275808337
28696	09:20:05.125	00:00:28.695	1722	-1024	-768	-1	-1	-1	-1	4	-1024	-768	-1	-1	-1	-1	4		0	0						StimuliFarbe_gelb_rot.png	0	880	547	72	111				0	Content		-72	-111	28695622	2275824334
28712	09:20:05.141	00:00:28.712	1723	-1024	-768	-1	-1	-1	-1	4	-1024	-768	-1	-1	-1	-1	4		0	0						StimuliFarbe_gelb_rot.png	0	880	547	72	111				0	Content		-72	-111	28712290	2275841002
28729	09:20:05.158	00:00:28.728	1724	-1024	-768	-1	-1	-1	-1	4	-1024	-768	-1	-1	-1	-1	4		0	0						StimuliFarbe_gelb_rot.png	0	880	547	72	111				0	Content		-72	-111	28728671	2275857383
28745	09:20:05.174	00:00:28.745	1725	-1024	-768	-1	-1	-1	-1	4	-1024	-768	-1	-1	-1	-1	4		0	0						StimuliFarbe_gelb_rot.png	0	880	547	72	111				0	Content		-72	-111	28745339	2275874051
28762	09:20:05.191	00:00:28.761	1726	-1024	-768	-1	-1	-1	-1	4	-1024	-768	-1	-1	-1	-1	4		0	0						StimuliFarbe_gelb_rot.png	0	880	547	72	111				0	Content		-72	-111	28761789	2275890501
28778	09:20:05.207	00:00:28.778	1727	-1024	-768	-1	-1	-1	-1	4	-1024	-768	-1	-1	-1	-1	4		0	0						StimuliFarbe_gelb_rot.png	0	880	547	72	111				0	Content		-72	-111	28778457	2275907169
28795	09:20:05.224	00:00:28.794	1728	-1024	-768	-1	-1	-1	-1	4	-1024	-768	-1	-1	-1	-1	4		0	0						StimuliFarbe_gelb_rot.png	0	880	547	72	111				0	Content		-72	-111	28794971	2275923683
28812	09:20:05.241	00:00:28.811	1729	-1024	-768	-1	-1	-1	-1	4	-1024	-768	-1	-1	-1	-1	4		0	0						StimuliFarbe_gelb_rot.png	0	880	547	72	111				0	Content		-72	-111	28811639	2275940351
28828	09:20:05.257	00:00:28.828	1730	-1024	-768	-1	-1	-1	-1	4	-1024	-768	-1	-1	-1	-1	4		0	0						StimuliFarbe_gelb_rot.png	0	880	547	72	111				0	Content		-72	-111	28828499	2275957211
28845	09:20:05.274	00:00:28.845	1731	-1024	-768	-1	-1	-1	-1	4	-1024	-768	-1	-1	-1	-1	4		0	0						StimuliFarbe_gelb_rot.png	0	880	547	72	111				0	Content		-72	-111	28845166	2275973878
28862	09:20:05.291	00:00:28.862	1732	-1024	-768	-1	-1	-1	-1	4	-1024	-768	-1	-1	-1	-1	4		0	0						StimuliFarbe_gelb_rot.png	0	880	547	72	111				0	Content		-72	-111	28862104	2275990816
28879	09:20:05.308	00:00:28.879	1733	-1024	-768	-1	-1	-1	-1	4	-1024	-768	-1	-1	-1	-1	4		0	0						StimuliFarbe_gelb_rot.png	0	880	547	72	111				0	Content		-72	-111	28879352	2276008064
28896	09:20:05.325	00:00:28.895	1734	-1024	-768	-1	-1	-1	-1	4	-1024	-768	-1	-1	-1	-1	4		0	0						StimuliFarbe_gelb_rot.png	0	880	547	72	111				0	Content		-72	-111	28895602	2276024314
28912	09:20:05.341	00:00:28.912	1735	-1024	-768	-1	-1	-1	-1	4	-1024	-768	-1	-1	-1	-1	4		0	0						StimuliFarbe_gelb_rot.png	0	880	547	72	111				0	Content		-72	-111	28912269	2276040981
28929	09:20:05.358	00:00:28.928	1736	-1024	-768	-1	-1	-1	-1	4	-1024	-768	-1	-1	-1	-1	4		0	0						StimuliFarbe_gelb_rot.png	0	880	547	72	111				0	Content		-72	-111	28928937	2276057649
28945	09:20:05.374	00:00:28.944	1737	-1024	-768	-1	-1	-1	-1	4	-1024	-768	-1	-1	-1	-1	4		0	0						StimuliFarbe_gelb_rot.png	0	880	547	72	111				0	Content		-72	-111	28944724	2276073436
28961	09:20:05.390	00:00:28.961	1738	-1024	-768	-1	-1	-1	-1	4	-1024	-768	-1	-1	-1	-1	4		0	0						StimuliFarbe_gelb_rot.png	0	880	547	72	111				0	Content		-72	-111	28961471	2276090183
28978	09:20:05.407	00:00:28.978	1739	-1024	-768	-1	-1	-1	-1	4	-1024	-768	-1	-1	-1	-1	4		0	0						StimuliFarbe_gelb_rot.png	0	880	547	72	111				0	Content		-72	-111	28978093	2276106805
28995	09:20:05.424	00:00:28.994	1740	-1024	-768	-1	-1	-1	-1	4	-1024	-768	-1	-1	-1	-1	4		0	0						StimuliFarbe_gelb_rot.png	0	880	547	72	111				0	Content		-72	-111	28994717	2276123429
29011	09:20:05.440	00:00:29.011	1741	-1024	-768	-1	-1	-1	-1	4	-1024	-768	-1	-1	-1	-1	4		0	0						StimuliFarbe_gelb_rot.png	0	880	547	72	111				0	Content		-72	-111	29011340	2276140052
29028	09:20:05.457	00:00:29.028	1742	-1024	-768	-1	-1	-1	-1	4	-1024	-768	-1	-1	-1	-1	4		0	0						StimuliFarbe_gelb_rot.png	0	880	547	72	111				0	Content		-72	-111	29028090	2276156802
29045	09:20:05.474	00:00:29.044	1743	-1024	-768	-1	-1	-1	-1	4	-1024	-768	-1	-1	-1	-1	4		0	0						StimuliFarbe_gelb_rot.png	0	880	547	72	111				0	Content		-72	-111	29044714	2276173426
29061	09:20:05.490	00:00:29.061	1744	-1024	-768	-1	-1	-1	-1	4	-1024	-768	-1	-1	-1	-1	4		0	0						StimuliFarbe_gelb_rot.png	0	880	547	72	111				0	Content		-72	-111	29061337	2276190049
29078	09:20:05.507	00:00:29.077	1745	-1024	-768	-1	-1	-1	-1	4	-1024	-768	-1	-1	-1	-1	4		0	0						StimuliFarbe_gelb_rot.png	0	880	547	72	111				0	Content		-72	-111	29077979	2276206691
29095	09:20:05.524	00:00:29.094	1746	-1024	-768	-1	-1	-1	-1	4	-1024	-768	-1	-1	-1	-1	4		0	0						StimuliFarbe_gelb_rot.png	0	880	547	72	111				0	Content		-72	-111	29094712	2276223424
29111	09:20:05.540	00:00:29.111	1747	-1024	-768	-1	-1	-1	-1	4	-1024	-768	-1	-1	-1	-1	4		0	0						StimuliFarbe_gelb_rot.png	0	880	547	72	111				0	Content		-72	-111	29111336	2276240048
29128	09:20:05.557	00:00:29.127	1748	-1024	-768	-1	-1	-1	-1	4	-1024	-768	-1	-1	-1	-1	4		0	0						StimuliFarbe_gelb_rot.png	0	880	547	72	111				0	Content		-72	-111	29127970	2276256682
29145	09:20:05.574	00:00:29.144	1749	-1024	-768	-1	-1	-1	-1	4	-1024	-768	-1	-1	-1	-1	4		0	0						StimuliFarbe_gelb_rot.png	0	880	547	72	111				0	Content		-72	-111	29144582	2276273294
29161	09:20:05.590	00:00:29.161	1750	-1024	-768	-1	-1	-1	-1	4	-1024	-768	-1	-1	-1	-1	4		0	0						StimuliFarbe_gelb_rot.png	0	880	547	72	111				0	Content		-72	-111	29161331	2276290043
29178	09:20:05.607	00:00:29.177	1751	-1024	-768	-1	-1	-1	-1	4	-1024	-768	-1	-1	-1	-1	4		0	0						StimuliFarbe_gelb_rot.png	0	880	547	72	111				0	Content		-72	-111	29177954	2276306666
29195	09:20:05.624	00:00:29.194	1752	-1024	-768	-1	-1	-1	-1	4	-1024	-768	-1	-1	-1	-1	4		0	0						StimuliFarbe_gelb_rot.png	0	880	547	72	111				0	Content		-72	-111	29194621	2276323333
29211	09:20:05.640	00:00:29.211	1753	-1024	-768	-1	-1	-1	-1	4	-1024	-768	-1	-1	-1	-1	4		0	0						StimuliFarbe_gelb_rot.png	0	880	547	72	111				0	Content		-72	-111	29211204	2276339916
29228	09:20:05.657	00:00:29.227	1754	-1024	-768	-1	-1	-1	-1	4	-1024	-768	-1	-1	-1	-1	4		0	0						StimuliFarbe_gelb_rot.png	0	880	547	72	111				0	Content		-72	-111	29227960	2276356672
29245	09:20:05.674	00:00:29.244	1755	-1024	-768	-1	-1	-1	-1	4	-1024	-768	-1	-1	-1	-1	4		0	0						StimuliFarbe_gelb_rot.png	0	880	547	72	111				0	Content		-72	-111	29244580	2276373292
29261	09:20:05.690	00:00:29.261	1756	-1024	-768	-1	-1	-1	-1	4	-1024	-768	-1	-1	-1	-1	4		0	0						StimuliFarbe_gelb_rot.png	0	880	547	72	111				0	Content		-72	-111	29261247	2276389959
29278	09:20:05.707	00:00:29.277	1757	-1024	-768	-1	-1	-1	-1	4	-1024	-768	-1	-1	-1	-1	4		0	0						StimuliFarbe_gelb_rot.png	0	880	547	72	111				0	Content		-72	-111	29277820	2276406532
29295	09:20:05.724	00:00:29.294	1758	-1024	-768	-1	-1	-1	-1	4	-1024	-768	-1	-1	-1	-1	4		0	0						StimuliFarbe_gelb_rot.png	0	880	547	72	111				0	Content		-72	-111	29294567	2276423279
29311	09:20:05.740	00:00:29.311	1759	-1024	-768	-1	-1	-1	-1	4	-1024	-768	-1	-1	-1	-1	4		0	0						StimuliFarbe_gelb_rot.png	0	880	547	72	111				0	Content		-72	-111	29311191	2276439903
29328	09:20:05.757	00:00:29.327	1760	-1024	-768	-1	-1	-1	-1	4	-1024	-768	-1	-1	-1	-1	4		0	0						StimuliFarbe_gelb_rot.png	0	880	547	72	111				0	Content		-72	-111	29327815	2276456527
29344	09:20:05.773	00:00:29.344	1761	-1024	-768	-1	-1	-1	-1	4	-1024	-768	-1	-1	-1	-1	4		0	0						StimuliFarbe_gelb_rot.png	0	880	547	72	111				0	Content		-72	-111	29344482	2276473194
29361	09:20:05.790	00:00:29.361	1762	-1024	-768	-1	-1	-1	-1	4	-1024	-768	-1	-1	-1	-1	4		0	0						StimuliFarbe_gelb_rot.png	0	880	547	72	111				0	Content		-72	-111	29361187	2276489899
29378	09:20:05.807	00:00:29.377	1763	-1024	-768	-1	-1	-1	-1	4	-1024	-768	-1	-1	-1	-1	4		0	0						StimuliFarbe_gelb_rot.png	0	880	547	72	111				0	Content		-72	-111	29377807	2276506519
29394	09:20:05.823	00:00:29.394	1764	-1024	-768	-1	-1	-1	-1	4	-1024	-768	-1	-1	-1	-1	4		0	0						StimuliFarbe_gelb_rot.png	0	880	547	72	111				0	Content		-72	-111	29394465	2276523177
29411	09:20:05.840	00:00:29.411	1765	-1024	-768	-1	-1	-1	-1	4	-1024	-768	-1	-1	-1	-1	4		0	0						StimuliFarbe_gelb_rot.png	0	880	547	72	111				0	Content		-72	-111	29411132	2276539844
29428	09:20:05.857	00:00:29.427	1766	-1024	-768	-1	-1	-1	-1	4	-1024	-768	-1	-1	-1	-1	4		0	0						StimuliFarbe_gelb_rot.png	0	880	547	72	111				0	Content		-72	-111	29427757	2276556469
29445	09:20:05.874	00:00:29.444	1767	1297,354	752,3951	0,4022046	0,3766397	419,3877	3,09289	3	1248,126	739,4078	0,4020912	0,3766132	419,3876	3,103388	1	21	1248	739						StimuliFarbe_gelb_rot.png	0	880	547	72	111	1210	638	316	0	Content		1176	628	29444502	2276573214
29461	09:20:05.890	00:00:29.461	1768	-1024	-768	-1	-1	-1	-1	4	-1024	-768	-1	-1	-1	-1	4	21	0	0						StimuliFarbe_gelb_rot.png	0	880	547	72	111	1210	638	316	0	Content		-72	-111	29461129	2276589841
29478	09:20:05.907	00:00:29.477	1769	-1024	-768	-1	-1	-1	-1	4	-1024	-768	-1	-1	-1	-1	4	21	0	0						StimuliFarbe_gelb_rot.png	0	880	547	72	111	1210	638	316	0	Content		-72	-111	29477753	2276606465
29494	09:20:05.923	00:00:29.494	1770	1313,965	749,136	0,4095415	0,3772041	410,8856	3,185612	1	1362,269	730,1582	0,4067226	0,3771733	419,3877	3,295195	3	21	1314	749						StimuliFarbe_gelb_rot.png	0	880	547	72	111	1210	638	316	0	Content		1242	638	29494377	2276623089
29511	09:20:05.940	00:00:29.511	1771	-1024	-768	-1	-1	-1	-1	4	-1024	-768	-1	-1	-1	-1	4	21	0	0						StimuliFarbe_gelb_rot.png	0	880	547	72	111	1210	638	316	0	Content		-72	-111	29511126	2276639838
29528	09:20:05.957	00:00:29.527	1772	-1024	-768	-1	-1	-1	-1	4	-1024	-768	-1	-1	-1	-1	4	21	0	0						StimuliFarbe_gelb_rot.png	0	880	547	72	111	1210	638	316	0	Content		-72	-111	29527748	2276656460
29544	09:20:05.973	00:00:29.544	1773	-1024	-768	-1	-1	-1	-1	4	-1024	-768	-1	-1	-1	-1	4	21	0	0						StimuliFarbe_gelb_rot.png	0	880	547	72	111	1210	638	316	0	Content		-72	-111	29544371	2276673083
29561	09:20:05.990	00:00:29.560	1774	-1024	-768	-1	-1	-1	-1	4	-1024	-768	-1	-1	-1	-1	4	21	0	0						StimuliFarbe_gelb_rot.png	0	880	547	72	111	1210	638	316	0	Content		-72	-111	29560996	2276689708
29578	09:20:06.007	00:00:29.577	1775	-1024	-768	-1	-1	-1	-1	4	-1024	-768	-1	-1	-1	-1	4	21	0	0						StimuliFarbe_gelb_rot.png	0	880	547	72	111	1210	638	316	0	Content		-72	-111	29577751	2276706463
29594	09:20:06.023	00:00:29.594	1776	1310,045	791,319	0,401981	0,3784083	410,8856	3,180497	3	1315,899	775,6145	0,4030259	0,3783941	414,019	3,229359	1	21	1316	776						StimuliFarbe_gelb_rot.png	0	880	547	72	111	1210	638	316	0	Content		1244	665	29594367	2276723079
29611	09:20:06.040	00:00:29.610	1777	-1024	-768	-1	-1	-1	-1	4	-1024	-768	-1	-1	-1	-1	4	21	0	0						StimuliFarbe_gelb_rot.png	0	880	547	72	111	1210	638	316	0	Content		-72	-111	29610993	2276739705
29628	09:20:06.057	00:00:29.627	1778	1277,818	759,7693	0,402262	0,3790433	410,8856	3,113909	3	1281,614	743,1102	0,4033076	0,379029	414,019	3,160841	1	21	1282	743						StimuliFarbe_gelb_rot.png	0	880	547	72	111	1210	638	316	0	Content		1210	632	29627624	2276756336
29644	09:20:06.073	00:00:29.644	1779	-1024	-768	-1	-1	-1	-1	4	-1024	-768	-1	-1	-1	-1	4	21	0	0						StimuliFarbe_gelb_rot.png	0	880	547	72	111	1210	638	316	0	Content		-72	-111	29644367	2276773079
29661	09:20:06.090	00:00:29.660	1780	-1024	-768	-1	-1	-1	-1	4	-1024	-768	-1	-1	-1	-1	4	21	0	0						StimuliFarbe_gelb_rot.png	0	880	547	72	111	1210	638	316	0	Content		-72	-111	29660991	2276789703
29678	09:20:06.107	00:00:29.677	1781	-1024	-768	-1	-1	-1	-1	4	-1024	-768	-1	-1	-1	-1	4	21	0	0						StimuliFarbe_gelb_rot.png	0	880	547	72	111	1210	638	316	0	Content		-72	-111	29677617	2276806329
29694	09:20:06.123	00:00:29.694	1782	1289,936	759,3857	0,4032817	0,3793398	413,535	3,190934	3	1275,092	744,3036	0,4034861	0,3793335	413,535	3,21186	1	21	1275	744						StimuliFarbe_gelb_rot.png	0	880	547	72	111	1210	638	316	0	Content		1203	633	29694238	2276822950
29711	09:20:06.140	00:00:29.710	1783	1309,387	778,5618	0,4023486	0,3790621	408,7759	3,257085	3	1276,864	765,4784	0,4023795	0,3790334	408,7758	3,273347	1	21	1277	765						StimuliFarbe_gelb_rot.png	0	880	547	72	111	1210	638	316	0	Content		1205	654	29710987	2276839699
29728	09:20:06.157	00:00:29.727	1784	-1024	-768	-1	-1	-1	-1	4	-1024	-768	-1	-1	-1	-1	4	21	0	0						StimuliFarbe_gelb_rot.png	0	880	547	72	111	1210	638	316	0	Content		-72	-111	29727613	2276856325
29744	09:20:06.173	00:00:29.744	1785	-1024	-768	-1	-1	-1	-1	4	-1024	-768	-1	-1	-1	-1	4	21	0	0						StimuliFarbe_gelb_rot.png	0	880	547	72	111	1210	638	316	0	Content		-72	-111	29744231	2276872943
29761	09:20:06.190	00:00:29.760	1786	1354,57	777,0892	0,3995087	0,379235	401,873	3,149117	3	1344,215	763,1857	0,3997279	0,3792044	401,873	3,173478	1	22	1344	763						StimuliFarbe_gelb_rot.png	0	880	547	72	111	1257	632	233	0	Content		1272	652	29760857	2276889569
29778	09:20:06.207	00:00:29.777	1787	-1024	-768	-1	-1	-1	-1	4	-1024	-768	-1	-1	-1	-1	4	22	0	0						StimuliFarbe_gelb_rot.png	0	880	547	72	111	1257	632	233	0	Content		-72	-111	29777607	2276906319
29794	09:20:06.223	00:00:29.794	1788	-1024	-768	-1	-1	-1	-1	4	-1024	-768	-1	-1	-1	-1	4	22	0	0						StimuliFarbe_gelb_rot.png	0	880	547	72	111	1257	632	233	0	Content		-72	-111	29794227	2276922939
29811	09:20:06.240	00:00:29.810	1789	1376,332	755,2289	0,395962	0,378205	389,6917	3,030493	3	1328,525	742,7657	0,3958342	0,3781746	389,6917	3,041909	1	22	1329	743						StimuliFarbe_gelb_rot.png	0	880	547	72	111	1257	632	233	0	Content		1257	632	29810853	2276939565
29828	09:20:06.257	00:00:29.827	1790	-1024	-768	-1	-1	-1	-1	4	-1024	-768	-1	-1	-1	-1	4	22	0	0						StimuliFarbe_gelb_rot.png	0	880	547	72	111	1257	632	233	0	Content		-72	-111	29827605	2276956317
29844	09:20:06.273	00:00:29.844	1791	-1024	-768	-1	-1	-1	-1	4	-1024	-768	-1	-1	-1	-1	4	22	0	0						StimuliFarbe_gelb_rot.png	0	880	547	72	111	1257	632	233	0	Content		-72	-111	29844227	2276972939
29861	09:20:06.290	00:00:29.860	1792	1353,676	755,9731	0,3948299	0,3773356	389,3355	3,04054	3	1306,209	743,6031	0,394702	0,3773051	389,3355	3,051832	1	22	1306	744						StimuliFarbe_gelb_rot.png	0	880	547	72	111	1257	632	233	0	Content		1234	633	29860852	2276989564
29877	09:20:06.306	00:00:29.877	1793	-1024	-768	-1	-1	-1	-1	4	-1024	-768	-1	-1	-1	-1	4	22	0	0						StimuliFarbe_gelb_rot.png	0	880	547	72	111	1257	632	233	0	Content		-72	-111	29877478	2277006190
29894	09:20:06.323	00:00:29.894	1794	-1024	-768	-1	-1	-1	-1	4	-1024	-768	-1	-1	-1	-1	4	22	0	0						StimuliFarbe_gelb_rot.png	0	880	547	72	111	1257	632	233	0	Content		-72	-111	29894103	2277022815
29911	09:20:06.340	00:00:29.910	1795	1362,037	754,2131	0,3937743	0,3769727	391,0494	3,028468	3	1314,454	741,7535	0,3936472	0,3769425	391,0494	3,039848	1	22	1314	742						StimuliFarbe_gelb_rot.png	0	880	547	72	111	1257	632	233	0	Content		1242	631	29910852	2277039564
29927	09:20:06.356	00:00:29.927	1796	-1024	-768	-1	-1	-1	-1	4	-1024	-768	-1	-1	-1	-1	4	22	0	0						StimuliFarbe_gelb_rot.png	0	880	547	72	111	1257	632	233	0	Content		-72	-111	29927477	2277056189
29944	09:20:06.373	00:00:29.944	1797	-1024	-768	-1	-1	-1	-1	4	-1024	-768	-1	-1	-1	-1	4	22	0	0						StimuliFarbe_gelb_rot.png	0	880	547	72	111	1257	632	233	0	Content		-72	-111	29944097	2277072809
29961	09:20:06.390	00:00:29.960	1798	-1024	-768	-1	-1	-1	-1	4	-1024	-768	-1	-1	-1	-1	4	22	0	0						StimuliFarbe_gelb_rot.png	0	880	547	72	111	1257	632	233	0	Content		-72	-111	29960849	2277089561
29977	09:20:06.406	00:00:29.977	1799	1359,958	755,1508	0,3924737	0,3783455	392,0728	3,015264	3	1341,83	741,4037	0,3926232	0,3783139	392,0728	3,036119	1	22	1342	741						StimuliFarbe_gelb_rot.png	0	880	547	72	111	1257	632	233	0	Content		1270	630	29977472	2277106184
29994	09:20:06.423	00:00:29.994	1800	-1024	-768	-1	-1	-1	-1	4	-1024	-768	-1	-1	-1	-1	4		0	0						StimuliFarbe_gelb_rot.png	0	880	547	72	111				0	Content		-72	-111	29994096	2277122808
30011	09:20:06.440	00:00:30.010	1801	-1024	-768	-1	-1	-1	-1	4	-1024	-768	-1	-1	-1	-1	4		0	0						StimuliFarbe_gelb_rot.png	0	880	547	72	111				0	Content		-72	-111	30010714	2277139426
30027	09:20:06.456	00:00:30.027	1802	-1024	-768	-1	-1	-1	-1	4	-1024	-768	-1	-1	-1	-1	4		0	0						StimuliFarbe_gelb_rot.png	0	880	547	72	111				0	Content		-72	-111	30027464	2277156176
30044	09:20:06.473	00:00:30.044	1803	-1024	-768	-1	-1	-1	-1	4	-1024	-768	-1	-1	-1	-1	4		0	0						StimuliFarbe_gelb_rot.png	0	880	547	72	111				0	Content		-72	-111	30044093	2277172805
30061	09:20:06.490	00:00:30.060	1804	-1024	-768	-1	-1	-1	-1	4	-1024	-768	-1	-1	-1	-1	4		0	0						StimuliFarbe_gelb_rot.png	0	880	547	72	111				0	Content		-72	-111	30060715	2277189427
30077	09:20:06.506	00:00:30.077	1805	-1024	-768	-1	-1	-1	-1	4	-1024	-768	-1	-1	-1	-1	4		0	0						StimuliFarbe_gelb_rot.png	0	880	547	72	111				0	Content		-72	-111	30077340	2277206052
30094	09:20:06.523	00:00:30.094	1806	-1024	-768	-1	-1	-1	-1	4	-1024	-768	-1	-1	-1	-1	4		0	0						StimuliFarbe_gelb_rot.png	0	880	547	72	111				0	Content		-72	-111	30094091	2277222803
30111	09:20:06.540	00:00:30.110	1807	-1024	-768	-1	-1	-1	-1	4	-1024	-768	-1	-1	-1	-1	4		0	0						StimuliFarbe_gelb_rot.png	0	880	547	72	111				0	Content		-72	-111	30110712	2277239424
30127	09:20:06.556	00:00:30.127	1808	-1024	-768	-1	-1	-1	-1	4	-1024	-768	-1	-1	-1	-1	4		0	0						StimuliFarbe_gelb_rot.png	0	880	547	72	111				0	Content		-72	-111	30127335	2277256047
30144	09:20:06.573	00:00:30.143	1809	-1024	-768	-1	-1	-1	-1	4	-1024	-768	-1	-1	-1	-1	4		0	0						StimuliFarbe_gelb_rot.png	0	880	547	72	111				0	Content		-72	-111	30143960	2277272672
30161	09:20:06.590	00:00:30.160	1810	-1024	-768	-1	-1	-1	-1	4	-1024	-768	-1	-1	-1	-1	4		0	0						StimuliFarbe_gelb_rot.png	0	880	547	72	111				0	Content		-72	-111	30160710	2277289422
30177	09:20:06.606	00:00:30.177	1811	-1024	-768	-1	-1	-1	-1	4	-1024	-768	-1	-1	-1	-1	4		0	0						StimuliFarbe_gelb_rot.png	0	880	547	72	111				0	Content		-72	-111	30177333	2277306045
30194	09:20:06.623	00:00:30.193	1812	-1024	-768	-1	-1	-1	-1	4	-1024	-768	-1	-1	-1	-1	4		0	0						StimuliFarbe_gelb_rot.png	0	880	547	72	111				0	Content		-72	-111	30193957	2277322669
30211	09:20:06.640	00:00:30.210	1813	-1024	-768	-1	-1	-1	-1	4	-1024	-768	-1	-1	-1	-1	4		0	0						StimuliFarbe_gelb_rot.png	0	880	547	72	111				0	Content		-72	-111	30210581	2277339293
30227	09:20:06.656	00:00:30.227	1814	-1024	-768	-1	-1	-1	-1	4	-1024	-768	-1	-1	-1	-1	4		0	0						StimuliFarbe_gelb_rot.png	0	880	547	72	111				0	Content		-72	-111	30227329	2277356041
30244	09:20:06.673	00:00:30.243	1815	-1024	-768	-1	-1	-1	-1	4	-1024	-768	-1	-1	-1	-1	4		0	0						StimuliFarbe_gelb_rot.png	0	880	547	72	111				0	Content		-72	-111	30243953	2277372665
30261	09:20:06.690	00:00:30.260	1816	-1024	-768	-1	-1	-1	-1	4	-1024	-768	-1	-1	-1	-1	4		0	0						StimuliFarbe_gelb_rot.png	0	880	547	72	111				0	Content		-72	-111	30260577	2277389289
30277	09:20:06.706	00:00:30.277	1817	-1024	-768	-1	-1	-1	-1	4	-1024	-768	-1	-1	-1	-1	4		0	0						StimuliFarbe_gelb_rot.png	0	880	547	72	111				0	Content		-72	-111	30277201	2277405913
30296	09:20:06.725	00:00:30.295	1818	-1024	-768	-1	-1	-1	-1	4	-1024	-768	-1	-1	-1	-1	4		0	0						StimuliFarbe_gelb_rot.png	0	880	547	72	111				0	Content		-72	-111	30295769	2277424481
30311	09:20:06.740	00:00:30.310	1819	-1024	-768	-1	-1	-1	-1	4	-1024	-768	-1	-1	-1	-1	4		0	0						StimuliFarbe_gelb_rot.png	0	880	547	72	111				0	Content		-72	-111	30310571	2277439283
30327	09:20:06.756	00:00:30.327	1820	-1024	-768	-1	-1	-1	-1	4	-1024	-768	-1	-1	-1	-1	4		0	0						StimuliFarbe_gelb_rot.png	0	880	547	72	111				0	Content		-72	-111	30327321	2277456033
30344	09:20:06.773	00:00:30.343	1821	-1024	-768	-1	-1	-1	-1	4	-1024	-768	-1	-1	-1	-1	4		0	0						StimuliFarbe_gelb_rot.png	0	880	547	72	111				0	Content		-72	-111	30343944	2277472656
30361	09:20:06.790	00:00:30.360	1822	-1024	-768	-1	-1	-1	-1	4	-1024	-768	-1	-1	-1	-1	4		0	0						StimuliFarbe_gelb_rot.png	0	880	547	72	111				0	Content		-72	-111	30360568	2277489280
30377	09:20:06.806	00:00:30.377	1823	-1024	-768	-1	-1	-1	-1	4	-1024	-768	-1	-1	-1	-1	4		0	0						StimuliFarbe_gelb_rot.png	0	880	547	72	111				0	Content		-72	-111	30377193	2277505905
30394	09:20:06.823	00:00:30.393	1824	-1024	-768	-1	-1	-1	-1	4	-1024	-768	-1	-1	-1	-1	4		0	0						StimuliFarbe_gelb_rot.png	0	880	547	72	111				0	Content		-72	-111	30393817	2277522529
30411	09:20:06.840	00:00:30.411	1825	-1024	-768	-1	-1	-1	-1	4	-1024	-768	-1	-1	-1	-1	4		0	0						StimuliFarbe_gelb_rot.png	0	880	547	72	111				0	Content		-72	-111	30411010	2277539722
30428	09:20:06.857	00:00:30.428	1826	-1024	-768	-1	-1	-1	-1	4	-1024	-768	-1	-1	-1	-1	4		0	0						StimuliFarbe_gelb_rot.png	0	880	547	72	111				0	Content		-72	-111	30428383	2277557095
30446	09:20:06.875	00:00:30.445	1827	-1024	-768	-1	-1	-1	-1	4	-1024	-768	-1	-1	-1	-1	4		0	0						StimuliFarbe_gelb_rot.png	0	880	547	72	111				0	Content		-72	-111	30445633	2277574345
30460	09:20:06.889	00:00:30.460	1828	-1024	-768	-1	-1	-1	-1	4	-1024	-768	-1	-1	-1	-1	4		0	0						StimuliFarbe_gelb_rot.png	0	880	547	72	111				0	Content		-72	-111	30460439	2277589151
30477	09:20:06.906	00:00:30.477	1829	-1024	-768	-1	-1	-1	-1	4	-1024	-768	-1	-1	-1	-1	4		0	0						StimuliFarbe_gelb_rot.png	0	880	547	72	111				0	Content		-72	-111	30477185	2277605897
30494	09:20:06.923	00:00:30.493	1830	-1024	-768	-1	-1	-1	-1	4	-1024	-768	-1	-1	-1	-1	4		0	0						StimuliFarbe_gelb_rot.png	0	880	547	72	111				0	Content		-72	-111	30493808	2277622520
30510	09:20:06.939	00:00:30.510	1831	-1024	-768	-1	-1	-1	-1	4	-1024	-768	-1	-1	-1	-1	4		0	0						StimuliFarbe_gelb_rot.png	0	880	547	72	111				0	Content		-72	-111	30510432	2277639144
30527	09:20:06.956	00:00:30.527	1832	-1024	-768	-1	-1	-1	-1	4	-1024	-768	-1	-1	-1	-1	4		0	0						StimuliFarbe_gelb_rot.png	0	880	547	72	111				0	Content		-72	-111	30527054	2277655766
30544	09:20:06.973	00:00:30.543	1833	-1024	-768	-1	-1	-1	-1	4	-1024	-768	-1	-1	-1	-1	4		0	0						StimuliFarbe_gelb_rot.png	0	880	547	72	111				0	Content		-72	-111	30543805	2277672517
30561	09:20:06.990	00:00:30.560	1834	-1024	-768	-1	-1	-1	-1	4	-1024	-768	-1	-1	-1	-1	4		0	0						StimuliFarbe_gelb_rot.png	0	880	547	72	111				0	Content		-72	-111	30560873	2277689585
30578	09:20:07.007	00:00:30.578	1835	-1024	-768	-1	-1	-1	-1	4	-1024	-768	-1	-1	-1	-1	4		0	0						StimuliFarbe_gelb_rot.png	0	880	547	72	111				0	Content		-72	-111	30578247	2277706959
30596	09:20:07.025	00:00:30.595	1836	-1024	-768	-1	-1	-1	-1	4	-1024	-768	-1	-1	-1	-1	4		0	0						StimuliFarbe_gelb_rot.png	0	880	547	72	111				0	Content		-72	-111	30595505	2277724217
30610	09:20:07.039	00:00:30.610	1837	-1024	-768	-1	-1	-1	-1	4	-1024	-768	-1	-1	-1	-1	4		0	0						StimuliFarbe_gelb_rot.png	0	880	547	72	111				0	Content		-72	-111	30610424	2277739136
30627	09:20:07.056	00:00:30.627	1838	-1024	-768	-1	-1	-1	-1	4	-1024	-768	-1	-1	-1	-1	4		0	0						StimuliFarbe_gelb_rot.png	0	880	547	72	111				0	Content		-72	-111	30627050	2277755762
30644	09:20:07.073	00:00:30.643	1839	-1024	-768	-1	-1	-1	-1	4	-1024	-768	-1	-1	-1	-1	4		0	0						StimuliFarbe_gelb_rot.png	0	880	547	72	111				0	Content		-72	-111	30643799	2277772511
30660	09:20:07.089	00:00:30.660	1840	-1024	-768	-1	-1	-1	-1	4	-1024	-768	-1	-1	-1	-1	4		0	0						StimuliFarbe_gelb_rot.png	0	880	547	72	111				0	Content		-72	-111	30660423	2277789135
30677	09:20:07.106	00:00:30.677	1841	-1024	-768	-1	-1	-1	-1	4	-1024	-768	-1	-1	-1	-1	4		0	0						StimuliFarbe_gelb_rot.png	0	880	547	72	111				0	Content		-72	-111	30677043	2277805755
30694	09:20:07.123	00:00:30.693	1842	-1024	-768	-1	-1	-1	-1	4	-1024	-768	-1	-1	-1	-1	4		0	0						StimuliFarbe_gelb_rot.png	0	880	547	72	111				0	Content		-72	-111	30693679	2277822391
30711	09:20:07.140	00:00:30.710	1843	-1024	-768	-1	-1	-1	-1	4	-1024	-768	-1	-1	-1	-1	4		0	0						StimuliFarbe_gelb_rot.png	0	880	547	72	111				0	Content		-72	-111	30710859	2277839571
30728	09:20:07.157	00:00:30.728	1844	-1024	-768	-1	-1	-1	-1	4	-1024	-768	-1	-1	-1	-1	4		0	0						StimuliFarbe_gelb_rot.png	0	880	547	72	111				0	Content		-72	-111	30728110	2277856822
30745	09:20:07.174	00:00:30.745	1845	-1024	-768	-1	-1	-1	-1	4	-1024	-768	-1	-1	-1	-1	4		0	0						StimuliFarbe_gelb_rot.png	0	880	547	72	111				0	Content		-72	-111	30745483	2277874195
30760	09:20:07.189	00:00:30.760	1846	-1024	-768	-1	-1	-1	-1	4	-1024	-768	-1	-1	-1	-1	4		0	0						StimuliFarbe_gelb_rot.png	0	880	547	72	111				0	Content		-72	-111	30760287	2277888999
30777	09:20:07.206	00:00:30.776	1847	-1024	-768	-1	-1	-1	-1	4	-1024	-768	-1	-1	-1	-1	4		0	0						StimuliFarbe_gelb_rot.png	0	880	547	72	111				0	Content		-72	-111	30776911	2277905623
30794	09:20:07.223	00:00:30.793	1848	-1024	-768	-1	-1	-1	-1	4	-1024	-768	-1	-1	-1	-1	4		0	0						StimuliFarbe_gelb_rot.png	0	880	547	72	111				0	Content		-72	-111	30793674	2277922386
30810	09:20:07.239	00:00:30.810	1849	-1024	-768	-1	-1	-1	-1	4	-1024	-768	-1	-1	-1	-1	4		0	0						StimuliFarbe_gelb_rot.png	0	880	547	72	111				0	Content		-72	-111	30810283	2277938995
30827	09:20:07.256	00:00:30.826	1850	-1024	-768	-1	-1	-1	-1	4	-1024	-768	-1	-1	-1	-1	4		0	0						StimuliFarbe_gelb_rot.png	0	880	547	72	111				0	Content		-72	-111	30826909	2277955621
30844	09:20:07.273	00:00:30.843	1851	-1024	-768	-1	-1	-1	-1	4	-1024	-768	-1	-1	-1	-1	4		0	0						StimuliFarbe_gelb_rot.png	0	880	547	72	111				0	Content		-72	-111	30843531	2277972243
30861	09:20:07.290	00:00:30.860	1852	-1024	-768	-1	-1	-1	-1	4	-1024	-768	-1	-1	-1	-1	4		0	0						StimuliFarbe_gelb_rot.png	0	880	547	72	111				0	Content		-72	-111	30860721	2277989433
30878	09:20:07.307	00:00:30.878	1853	-1024	-768	-1	-1	-1	-1	4	-1024	-768	-1	-1	-1	-1	4		0	0						StimuliFarbe_gelb_rot.png	0	880	547	72	111				0	Content		-72	-111	30878093	2278006805
30895	09:20:07.324	00:00:30.895	1854	-1024	-768	-1	-1	-1	-1	4	-1024	-768	-1	-1	-1	-1	4		0	0						StimuliFarbe_gelb_rot.png	0	880	547	72	111				0	Content		-72	-111	30895340	2278024052
30910	09:20:07.339	00:00:30.910	1855	-1024	-768	-1	-1	-1	-1	4	-1024	-768	-1	-1	-1	-1	4		0	0						StimuliFarbe_gelb_rot.png	0	880	547	72	111				0	Content		-72	-111	30910144	2278038856
30927	09:20:07.356	00:00:30.926	1856	-1024	-768	-1	-1	-1	-1	4	-1024	-768	-1	-1	-1	-1	4		0	0						StimuliFarbe_gelb_rot.png	0	880	547	72	111				0	Content		-72	-111	30926894	2278055606
30944	09:20:07.373	00:00:30.943	1857	-1024	-768	-1	-1	-1	-1	4	-1024	-768	-1	-1	-1	-1	4		0	0						StimuliFarbe_gelb_rot.png	0	880	547	72	111				0	Content		-72	-111	30943515	2278072227
30960	09:20:07.389	00:00:30.960	1858	-1024	-768	-1	-1	-1	-1	4	-1024	-768	-1	-1	-1	-1	4		0	0						StimuliFarbe_gelb_rot.png	0	880	547	72	111				0	Content		-72	-111	30960140	2278088852
30977	09:20:07.406	00:00:30.976	1859	-1024	-768	-1	-1	-1	-1	4	-1024	-768	-1	-1	-1	-1	4		0	0						StimuliFarbe_gelb_rot.png	0	880	547	72	111				0	Content		-72	-111	30976761	2278105473
30993	09:20:07.422	00:00:30.993	1860	-1024	-768	-1	-1	-1	-1	4	-1024	-768	-1	-1	-1	-1	4		0	0						StimuliFarbe_gelb_rot.png	0	880	547	72	111				0	Content		-72	-111	30993384	2278122096
31011	09:20:07.440	00:00:31.010	1861	-1024	-768	-1	-1	-1	-1	4	-1024	-768	-1	-1	-1	-1	4		0	0						StimuliFarbe_gelb_rot.png	0	880	547	72	111				0	Content		-72	-111	31010579	2278139291
31028	09:20:07.457	00:00:31.027	1862	-1024	-768	-1	-1	-1	-1	4	-1024	-768	-1	-1	-1	-1	4		0	0						StimuliFarbe_gelb_rot.png	0	880	547	72	111				0	Content		-72	-111	31027970	2278156682
31045	09:20:07.474	00:00:31.045	1863	-1024	-768	-1	-1	-1	-1	4	-1024	-768	-1	-1	-1	-1	4		0	0						StimuliFarbe_gelb_rot.png	0	880	547	72	111				0	Content		-72	-111	31045218	2278173930
31060	09:20:07.489	00:00:31.060	1864	-1024	-768	-1	-1	-1	-1	4	-1024	-768	-1	-1	-1	-1	4		0	0						StimuliFarbe_gelb_rot.png	0	880	547	72	111				0	Content		-72	-111	31060149	2278188861
31077	09:20:07.506	00:00:31.076	1865	-1024	-768	-1	-1	-1	-1	4	-1024	-768	-1	-1	-1	-1	4		0	0						StimuliFarbe_gelb_rot.png	0	880	547	72	111				0	Content		-72	-111	31076772	2278205484
31094	09:20:07.523	00:00:31.093	1866	-1024	-768	-1	-1	-1	-1	4	-1024	-768	-1	-1	-1	-1	4		0	0						StimuliFarbe_gelb_rot.png	0	880	547	72	111				0	Content		-72	-111	31093521	2278222233
31110	09:20:07.539	00:00:31.110	1867	-1024	-768	-1	-1	-1	-1	4	-1024	-768	-1	-1	-1	-1	4		0	0						StimuliFarbe_gelb_rot.png	0	880	547	72	111				0	Content		-72	-111	31110144	2278238856
31127	09:20:07.556	00:00:31.126	1868	-1024	-768	-1	-1	-1	-1	4	-1024	-768	-1	-1	-1	-1	4		0	0						StimuliFarbe_gelb_rot.png	0	880	547	72	111				0	Content		-72	-111	31126767	2278255479
31143	09:20:07.572	00:00:31.143	1869	-1024	-768	-1	-1	-1	-1	4	-1024	-768	-1	-1	-1	-1	4		0	0						StimuliFarbe_gelb_rot.png	0	880	547	72	111				0	Content		-72	-111	31143390	2278272102
31160	09:20:07.589	00:00:31.160	1870	-1024	-768	-1	-1	-1	-1	4	-1024	-768	-1	-1	-1	-1	4		0	0						StimuliFarbe_gelb_rot.png	0	880	547	72	111				0	Content		-72	-111	31160459	2278289171
31178	09:20:07.607	00:00:31.177	1871	-1024	-768	-1	-1	-1	-1	4	-1024	-768	-1	-1	-1	-1	4		0	0						StimuliFarbe_gelb_rot.png	0	880	547	72	111				0	Content		-72	-111	31177833	2278306545
31195	09:20:07.624	00:00:31.195	1872	-1024	-768	-1	-1	-1	-1	4	-1024	-768	-1	-1	-1	-1	4		0	0						StimuliFarbe_gelb_rot.png	0	880	547	72	111				0	Content		-72	-111	31195081	2278323793
31210	09:20:07.639	00:00:31.210	1873	-1024	-768	-1	-1	-1	-1	4	-1024	-768	-1	-1	-1	-1	4		0	0						StimuliFarbe_gelb_rot.png	0	880	547	72	111				0	Content		-72	-111	31210009	2278338721
31227	09:20:07.656	00:00:31.226	1874	-1024	-768	-1	-1	-1	-1	4	-1024	-768	-1	-1	-1	-1	4		0	0						StimuliFarbe_gelb_rot.png	0	880	547	72	111				0	Content		-72	-111	31226637	2278355349
31243	09:20:07.672	00:00:31.243	1875	-1024	-768	-1	-1	-1	-1	4	-1024	-768	-1	-1	-1	-1	4		0	0						StimuliFarbe_gelb_rot.png	0	880	547	72	111				0	Content		-72	-111	31243380	2278372092
31260	09:20:07.689	00:00:31.260	1876	-1024	-768	-1	-1	-1	-1	4	-1024	-768	-1	-1	-1	-1	4		0	0						StimuliFarbe_gelb_rot.png	0	880	547	72	111				0	Content		-72	-111	31260003	2278388715
31277	09:20:07.706	00:00:31.276	1877	-1024	-768	-1	-1	-1	-1	4	-1024	-768	-1	-1	-1	-1	4		0	0						StimuliFarbe_gelb_rot.png	0	880	547	72	111				0	Content		-72	-111	31276630	2278405342
31293	09:20:07.722	00:00:31.293	1878	-1024	-768	-1	-1	-1	-1	4	-1024	-768	-1	-1	-1	-1	4		0	0						StimuliFarbe_gelb_rot.png	0	880	547	72	111				0	Content		-72	-111	31293250	2278421962
31310	09:20:07.739	00:00:31.310	1879	-1024	-768	-1	-1	-1	-1	4	-1024	-768	-1	-1	-1	-1	4		0	0						StimuliFarbe_gelb_rot.png	0	880	547	72	111				0	Content		-72	-111	31310443	2278439155
31328	09:20:07.757	00:00:31.327	1880	-1024	-768	-1	-1	-1	-1	4	-1024	-768	-1	-1	-1	-1	4		0	0						StimuliFarbe_gelb_rot.png	0	880	547	72	111				0	Content		-72	-111	31327815	2278456527
31345	09:20:07.774	00:00:31.345	1881	-1024	-768	-1	-1	-1	-1	4	-1024	-768	-1	-1	-1	-1	4		0	0						StimuliFarbe_gelb_rot.png	0	880	547	72	111				0	Content		-72	-111	31345061	2278473773
31360	09:20:07.789	00:00:31.359	1882	-1024	-768	-1	-1	-1	-1	4	-1024	-768	-1	-1	-1	-1	4		0	0						StimuliFarbe_gelb_rot.png	0	880	547	72	111				0	Content		-72	-111	31359865	2278488577
31377	09:20:07.806	00:00:31.376	1883	-1024	-768	-1	-1	-1	-1	4	-1024	-768	-1	-1	-1	-1	4		0	0						StimuliFarbe_gelb_rot.png	0	880	547	72	111				0	Content		-72	-111	31376614	2278505326
31393	09:20:07.822	00:00:31.393	1884	-1024	-768	-1	-1	-1	-1	4	-1024	-768	-1	-1	-1	-1	4		0	0						StimuliFarbe_gelb_rot.png	0	880	547	72	111				0	Content		-72	-111	31393235	2278521947
31410	09:20:07.839	00:00:31.409	1885	-1024	-768	-1	-1	-1	-1	4	-1024	-768	-1	-1	-1	-1	4		0	0						StimuliFarbe_gelb_rot.png	0	880	547	72	111				0	Content		-72	-111	31409856	2278538568
31426	09:20:07.855	00:00:31.426	1886	-1024	-768	-1	-1	-1	-1	4	-1024	-768	-1	-1	-1	-1	4		0	0						StimuliFarbe_gelb_rot.png	0	880	547	72	111				0	Content		-72	-111	31426481	2278555193
31443	09:20:07.872	00:00:31.443	1887	-1024	-768	-1	-1	-1	-1	4	-1024	-768	-1	-1	-1	-1	4		0	0						StimuliFarbe_gelb_rot.png	0	880	547	72	111				0	Content		-72	-111	31443107	2278571819
31460	09:20:07.889	00:00:31.460	1888	-1024	-768	-1	-1	-1	-1	4	-1024	-768	-1	-1	-1	-1	4		0	0						StimuliFarbe_gelb_rot.png	0	880	547	72	111				0	Content		-72	-111	31460300	2278589012
31478	09:20:07.907	00:00:31.477	1889	-1024	-768	-1	-1	-1	-1	4	-1024	-768	-1	-1	-1	-1	4		0	0						StimuliFarbe_gelb_rot.png	0	880	547	72	111				0	Content		-72	-111	31477675	2278606387
31495	09:20:07.924	00:00:31.494	1890	-1024	-768	-1	-1	-1	-1	4	-1024	-768	-1	-1	-1	-1	4		0	0						StimuliFarbe_gelb_rot.png	0	880	547	72	111				0	Content		-72	-111	31494923	2278623635
31510	09:20:07.939	00:00:31.509	1891	-1024	-768	-1	-1	-1	-1	4	-1024	-768	-1	-1	-1	-1	4		0	0						StimuliFarbe_gelb_rot.png	0	880	547	72	111				0	Content		-72	-111	31509854	2278638566
31526	09:20:07.955	00:00:31.526	1892	-1024	-768	-1	-1	-1	-1	4	-1024	-768	-1	-1	-1	-1	4		0	0						StimuliFarbe_gelb_rot.png	0	880	547	72	111				0	Content		-72	-111	31526476	2278655188
31543	09:20:07.972	00:00:31.543	1893	-1024	-768	-1	-1	-1	-1	4	-1024	-768	-1	-1	-1	-1	4		0	0						StimuliFarbe_gelb_rot.png	0	880	547	72	111				0	Content		-72	-111	31543222	2278671934
31560	09:20:07.989	00:00:31.559	1894	-1024	-768	-1	-1	-1	-1	4	-1024	-768	-1	-1	-1	-1	4		0	0						StimuliFarbe_gelb_rot.png	0	880	547	72	111				0	Content		-72	-111	31559718	2278688430
31576	09:20:08.005	00:00:31.576	1895	-1024	-768	-1	-1	-1	-1	4	-1024	-768	-1	-1	-1	-1	4		0	0						StimuliFarbe_gelb_rot.png	0	880	547	72	111				0	Content		-72	-111	31576469	2278705181
31593	09:20:08.022	00:00:31.593	1896	-1024	-768	-1	-1	-1	-1	4	-1024	-768	-1	-1	-1	-1	4		0	0						StimuliFarbe_gelb_rot.png	0	880	547	72	111				0	Content		-72	-111	31593088	2278721800
31603	09:20:08.032																				ImageEnd	16	0	0	StimuliFarbe_gelb_rot.png
31610	09:20:08.039	00:00:31.610	1897	-1024	-768	-1	-1	-1	-1	4	-1024	-768	-1	-1	-1	-1	4		0	0						No media	0	1024	768	0	0				0	Content		0	0	31610159	2278738871
31628	09:20:08.057	00:00:31.627	1898	-1024	-768	-1	-1	-1	-1	4	-1024	-768	-1	-1	-1	-1	4		0	0						No media	0	1024	768	0	0				0	Content		0	0	31627547	2278756259
31630	09:20:08.059																				ImageStart	8	0	0	Fix_sw.jpg
31645	09:20:08.074	00:00:31.644	1899	-1024	-768	-1	-1	-1	-1	4	-1024	-768	-1	-1	-1	-1	4		0	0						Fix_sw.jpg	0	880	547	72	111				0	Content		-72	-111	31644783	2278773495
31660	09:20:08.089	00:00:31.659	1900	-1024	-768	-1	-1	-1	-1	4	-1024	-768	-1	-1	-1	-1	4		0	0						Fix_sw.jpg	0	880	547	72	111				0	Content		-72	-111	31659709	2278788421
31676	09:20:08.105	00:00:31.676	1901	-1024	-768	-1	-1	-1	-1	4	-1024	-768	-1	-1	-1	-1	4		0	0						Fix_sw.jpg	0	880	547	72	111				0	Content		-72	-111	31676338	2278805050
31693	09:20:08.122	00:00:31.693	1902	-1024	-768	-1	-1	-1	-1	4	-1024	-768	-1	-1	-1	-1	4		0	0						Fix_sw.jpg	0	880	547	72	111				0	Content		-72	-111	31693085	2278821797
31710	09:20:08.139	00:00:31.709	1903	-1024	-768	-1	-1	-1	-1	4	-1024	-768	-1	-1	-1	-1	4		0	0						Fix_sw.jpg	0	880	547	72	111				0	Content		-72	-111	31709707	2278838419
31726	09:20:08.155	00:00:31.726	1904	-1024	-768	-1	-1	-1	-1	4	-1024	-768	-1	-1	-1	-1	4		0	0						Fix_sw.jpg	0	880	547	72	111				0	Content		-72	-111	31726334	2278855046
31743	09:20:08.172	00:00:31.742	1905	-1024	-768	-1	-1	-1	-1	4	-1024	-768	-1	-1	-1	-1	4		0	0						Fix_sw.jpg	0	880	547	72	111				0	Content		-72	-111	31742958	2278871670
31760	09:20:08.189	00:00:31.760	1906	-1024	-768	-1	-1	-1	-1	4	-1024	-768	-1	-1	-1	-1	4		0	0						Fix_sw.jpg	0	880	547	72	111				0	Content		-72	-111	31760151	2278888863
31778	09:20:08.207	00:00:31.777	1907	-1024	-768	-1	-1	-1	-1	4	-1024	-768	-1	-1	-1	-1	4		0	0						Fix_sw.jpg	0	880	547	72	111				0	Content		-72	-111	31777532	2278906244
31795	09:20:08.224	00:00:31.794	1908	-1024	-768	-1	-1	-1	-1	4	-1024	-768	-1	-1	-1	-1	4		0	0						Fix_sw.jpg	0	880	547	72	111				0	Content		-72	-111	31794772	2278923484
31810	09:20:08.239	00:00:31.809	1909	-1024	-768	-1	-1	-1	-1	4	-1024	-768	-1	-1	-1	-1	4		0	0						Fix_sw.jpg	0	880	547	72	111				0	Content		-72	-111	31809576	2278938288
31826	09:20:08.255	00:00:31.826	1910	-1024	-768	-1	-1	-1	-1	4	-1024	-768	-1	-1	-1	-1	4		0	0						Fix_sw.jpg	0	880	547	72	111				0	Content		-72	-111	31826326	2278955038
31843	09:20:08.272	00:00:31.842	1911	-1024	-768	-1	-1	-1	-1	4	-1024	-768	-1	-1	-1	-1	4		0	0						Fix_sw.jpg	0	880	547	72	111				0	Content		-72	-111	31842949	2278971661
31860	09:20:08.289	00:00:31.859	1912	-1024	-768	-1	-1	-1	-1	4	-1024	-768	-1	-1	-1	-1	4		0	0						Fix_sw.jpg	0	880	547	72	111				0	Content		-72	-111	31859572	2278988284
31876	09:20:08.305	00:00:31.876	1913	-1024	-768	-1	-1	-1	-1	4	-1024	-768	-1	-1	-1	-1	4		0	0						Fix_sw.jpg	0	880	547	72	111				0	Content		-72	-111	31876197	2279004909
31893	09:20:08.322	00:00:31.892	1914	-1024	-768	-1	-1	-1	-1	4	-1024	-768	-1	-1	-1	-1	4		0	0						Fix_sw.jpg	0	880	547	72	111				0	Content		-72	-111	31892820	2279021532
31910	09:20:08.339	00:00:31.910	1915	-1024	-768	-1	-1	-1	-1	4	-1024	-768	-1	-1	-1	-1	4		0	0						Fix_sw.jpg	0	880	547	72	111				0	Content		-72	-111	31910015	2279038727
31927	09:20:08.356	00:00:31.927	1916	-1024	-768	-1	-1	-1	-1	4	-1024	-768	-1	-1	-1	-1	4		0	0						Fix_sw.jpg	0	880	547	72	111				0	Content		-72	-111	31927391	2279056103
31945	09:20:08.374	00:00:31.944	1917	-1024	-768	-1	-1	-1	-1	4	-1024	-768	-1	-1	-1	-1	4		0	0						Fix_sw.jpg	0	880	547	72	111				0	Content		-72	-111	31944636	2279073348
31959	09:20:08.388	00:00:31.959	1918	-1024	-768	-1	-1	-1	-1	4	-1024	-768	-1	-1	-1	-1	4		0	0						Fix_sw.jpg	0	880	547	72	111				0	Content		-72	-111	31959440	2279088152
31976	09:20:08.405	00:00:31.976	1919	-1024	-768	-1	-1	-1	-1	4	-1024	-768	-1	-1	-1	-1	4		0	0						Fix_sw.jpg	0	880	547	72	111				0	Content		-72	-111	31976192	2279104904
31993	09:20:08.422	00:00:31.992	1920	-1024	-768	-1	-1	-1	-1	4	-1024	-768	-1	-1	-1	-1	4		0	0						Fix_sw.jpg	0	880	547	72	111				0	Content		-72	-111	31992815	2279121527
32009	09:20:08.438	00:00:32.009	1921	-1024	-768	-1	-1	-1	-1	4	-1024	-768	-1	-1	-1	-1	4		0	0						Fix_sw.jpg	0	880	547	72	111				0	Content		-72	-111	32009410	2279138122
32026	09:20:08.455	00:00:32.026	1922	-1024	-768	-1	-1	-1	-1	4	-1024	-768	-1	-1	-1	-1	4		0	0						Fix_sw.jpg	0	880	547	72	111				0	Content		-72	-111	32026104	2279154816
32043	09:20:08.472	00:00:32.043	1923	-1024	-768	-1	-1	-1	-1	4	-1024	-768	-1	-1	-1	-1	4		0	0						Fix_sw.jpg	0	880	547	72	111				0	Content		-72	-111	32043045	2279171757
32060	09:20:08.489	00:00:32.059	1924	-1024	-768	-1	-1	-1	-1	4	-1024	-768	-1	-1	-1	-1	4		0	0						Fix_sw.jpg	0	880	547	72	111				0	Content		-72	-111	32059713	2279188425
32077	09:20:08.506	00:00:32.076	1925	-1024	-768	-1	-1	-1	-1	4	-1024	-768	-1	-1	-1	-1	4		0	0						Fix_sw.jpg	0	880	547	72	111				0	Content		-72	-111	32076847	2279205559
32094	09:20:08.523	00:00:32.093	1926	-1024	-768	-1	-1	-1	-1	4	-1024	-768	-1	-1	-1	-1	4		0	0						Fix_sw.jpg	0	880	547	72	111				0	Content		-72	-111	32093514	2279222226
32111	09:20:08.540	00:00:32.110	1927	-1024	-768	-1	-1	-1	-1	4	-1024	-768	-1	-1	-1	-1	4		0	0						Fix_sw.jpg	0	880	547	72	111				0	Content		-72	-111	32110601	2279239313
32128	09:20:08.557	00:00:32.127	1928	-1024	-768	-1	-1	-1	-1	4	-1024	-768	-1	-1	-1	-1	4		0	0						Fix_sw.jpg	0	880	547	72	111				0	Content		-72	-111	32127849	2279256561
32144	09:20:08.573	00:00:32.143	1929	-1024	-768	-1	-1	-1	-1	4	-1024	-768	-1	-1	-1	-1	4		0	0						Fix_sw.jpg	0	880	547	72	111				0	Content		-72	-111	32143599	2279272311
32160	09:20:08.589	00:00:32.160	1930	-1024	-768	-1	-1	-1	-1	4	-1024	-768	-1	-1	-1	-1	4		0	0						Fix_sw.jpg	0	880	547	72	111				0	Content		-72	-111	32160266	2279288978
32176	09:20:08.605	00:00:32.176	1931	-1024	-768	-1	-1	-1	-1	4	-1024	-768	-1	-1	-1	-1	4		0	0						Fix_sw.jpg	0	880	547	72	111				0	Content		-72	-111	32176432	2279305144
32193	09:20:08.622	00:00:32.193	1932	-1024	-768	-1	-1	-1	-1	4	-1024	-768	-1	-1	-1	-1	4		0	0						Fix_sw.jpg	0	880	547	72	111				0	Content		-72	-111	32193100	2279321812
32209	09:20:08.638	00:00:32.209	1933	-1024	-768	-1	-1	-1	-1	4	-1024	-768	-1	-1	-1	-1	4		0	0						Fix_sw.jpg	0	880	547	72	111				0	Content		-72	-111	32209344	2279338056
32226	09:20:08.655	00:00:32.226	1934	-1024	-768	-1	-1	-1	-1	4	-1024	-768	-1	-1	-1	-1	4		0	0						Fix_sw.jpg	0	880	547	72	111				0	Content		-72	-111	32226022	2279354734
32243	09:20:08.672	00:00:32.242	1935	-1024	-768	-1	-1	-1	-1	4	-1024	-768	-1	-1	-1	-1	4		0	0						Fix_sw.jpg	0	880	547	72	111				0	Content		-72	-111	32242625	2279371337
32259	09:20:08.688	00:00:32.259	1936	-1024	-768	-1	-1	-1	-1	4	-1024	-768	-1	-1	-1	-1	4		0	0						Fix_sw.jpg	0	880	547	72	111				0	Content		-72	-111	32259293	2279388005
32276	09:20:08.705	00:00:32.276	1937	-1024	-768	-1	-1	-1	-1	4	-1024	-768	-1	-1	-1	-1	4		0	0						Fix_sw.jpg	0	880	547	72	111				0	Content		-72	-111	32276193	2279404905
32293	09:20:08.722	00:00:32.292	1938	-1024	-768	-1	-1	-1	-1	4	-1024	-768	-1	-1	-1	-1	4		0	0						Fix_sw.jpg	0	880	547	72	111				0	Content		-72	-111	32292861	2279421573
32310	09:20:08.739	00:00:32.309	1939	-1024	-768	-1	-1	-1	-1	4	-1024	-768	-1	-1	-1	-1	4		0	0						Fix_sw.jpg	0	880	547	72	111				0	Content		-72	-111	32309838	2279438550
32327	09:20:08.756	00:00:32.327	1940	-1024	-768	-1	-1	-1	-1	4	-1024	-768	-1	-1	-1	-1	4		0	0						Fix_sw.jpg	0	880	547	72	111				0	Content		-72	-111	32327083	2279455795
32343	09:20:08.772	00:00:32.343	1941	-1024	-768	-1	-1	-1	-1	4	-1024	-768	-1	-1	-1	-1	4		0	0						Fix_sw.jpg	0	880	547	72	111				0	Content		-72	-111	32343145	2279471857
32360	09:20:08.789	00:00:32.359	1942	-1024	-768	-1	-1	-1	-1	4	-1024	-768	-1	-1	-1	-1	4		0	0						Fix_sw.jpg	0	880	547	72	111				0	Content		-72	-111	32359813	2279488525
32376	09:20:08.805	00:00:32.376	1943	-1024	-768	-1	-1	-1	-1	4	-1024	-768	-1	-1	-1	-1	4		0	0						Fix_sw.jpg	0	880	547	72	111				0	Content		-72	-111	32376134	2279504846
32393	09:20:08.822	00:00:32.392	1944	-1024	-768	-1	-1	-1	-1	4	-1024	-768	-1	-1	-1	-1	4		0	0						Fix_sw.jpg	0	880	547	72	111				0	Content		-72	-111	32392801	2279521513
32409	09:20:08.838	00:00:32.409	1945	-1024	-768	-1	-1	-1	-1	4	-1024	-768	-1	-1	-1	-1	4		0	0						Fix_sw.jpg	0	880	547	72	111				0	Content		-72	-111	32409203	2279537915
32426	09:20:08.855	00:00:32.425	1946	-1024	-768	-1	-1	-1	-1	4	-1024	-768	-1	-1	-1	-1	4		0	0						Fix_sw.jpg	0	880	547	72	111				0	Content		-72	-111	32425824	2279554536
32442	09:20:08.871	00:00:32.442	1947	-1024	-768	-1	-1	-1	-1	4	-1024	-768	-1	-1	-1	-1	4		0	0						Fix_sw.jpg	0	880	547	72	111				0	Content		-72	-111	32442450	2279571162
32459	09:20:08.888	00:00:32.459	1948	-1024	-768	-1	-1	-1	-1	4	-1024	-768	-1	-1	-1	-1	4		0	0						Fix_sw.jpg	0	880	547	72	111				0	Content		-72	-111	32459118	2279587830
32476	09:20:08.905	00:00:32.475	1949	-1024	-768	-1	-1	-1	-1	4	-1024	-768	-1	-1	-1	-1	4		0	0						Fix_sw.jpg	0	880	547	72	111				0	Content		-72	-111	32475770	2279604482
32492	09:20:08.921	00:00:32.492	1950	-1024	-768	-1	-1	-1	-1	4	-1024	-768	-1	-1	-1	-1	4		0	0						Fix_sw.jpg	0	880	547	72	111				0	Content		-72	-111	32492438	2279621150
32509	09:20:08.938	00:00:32.509	1951	-1024	-768	-1	-1	-1	-1	4	-1024	-768	-1	-1	-1	-1	4		0	0						Fix_sw.jpg	0	880	547	72	111				0	Content		-72	-111	32509106	2279637818
32526	09:20:08.955	00:00:32.525	1952	-1024	-768	-1	-1	-1	-1	4	-1024	-768	-1	-1	-1	-1	4		0	0						Fix_sw.jpg	0	880	547	72	111				0	Content		-72	-111	32525696	2279654408
32543	09:20:08.972	00:00:32.542	1953	-1024	-768	-1	-1	-1	-1	4	-1024	-768	-1	-1	-1	-1	4		0	0						Fix_sw.jpg	0	880	547	72	111				0	Content		-72	-111	32542943	2279671655
32560	09:20:08.989	00:00:32.560	1954	-1024	-768	-1	-1	-1	-1	4	-1024	-768	-1	-1	-1	-1	4		0	0						Fix_sw.jpg	0	880	547	72	111				0	Content		-72	-111	32560256	2279688968
32577	09:20:09.006	00:00:32.576	1955	-1024	-768	-1	-1	-1	-1	4	-1024	-768	-1	-1	-1	-1	4		0	0						Fix_sw.jpg	0	880	547	72	111				0	Content		-72	-111	32576924	2279705636
[truncated: 1,842 more rows]
