# Supplementary material for: Gaze Duration Biases for Colours in Combination with Dissonant and Consonant Sounds: A Comparative Eye-Tracking Study with Orangutans
Source: PLoS One. 2015 Oct 14;10(10):e0139894. doi: 10.1371/journal.pone.0139894 (PMC4605782; doi:10.1371/journal.pone.0139894)
Supplement: S1 Data — (ZIP) [file pone.0139894.s004.zip › Plos ColourSound Data/Apes/Nur_Farben_Bilder_U1/Rec 07-All-Data.tsv]

System Properties:
Operating System:	Microsoft Windows NT 6.1.7601 Service Pack 1
System User Name:	admin
Machine Name:	PSYCHO19
Data properties:
Recording name:	Rec 07
Recording date:	25.07.2013
Recording time:	09:31:03
Recording resolution:	1024 x 768
Export date:	02.09.2013
Export time:	16:40:29
Participant:	Dokana
Filter settings:
Eye: Average
Validity: Normal
Fixation filter: Tobii fixation filter
Velocity threshold: 35
Distance threshold: 35
Timestamp	DateTimeStamp	DateTimeStampStartOffset	Number	GazePointXLeft	GazePointYLeft	CamXLeft	CamYLeft	DistanceLeft	PupilLeft	ValidityLeft	GazePointXRight	GazePointYRight	CamXRight	CamYRight	DistanceRight	PupilRight	ValidityRight	FixationIndex	GazePointX	GazePointY	Event	EventKey	Data1	Data2	Descriptor	StimuliName	StimuliID	MediaWidth	MediaHeight	MediaPosX	MediaPosY	MappedFixationPointX	MappedFixationPointY	FixationDuration	AoiIds	AoiNames	WebGroupImage	MappedGazeDataPointX	MappedGazeDataPointY	MicroSecondTimestamp	AbsoluteMicroSecondTimestamp
14	09:31:03.255	00:00:00.014	0	525,3734	458,2452	0,4402374	0,4806449	384,0115	4,087304	3	525,3734	458,2452	0,4402374	0,4806449	384,0115	4,087304	1	1	525	458						No media	0	1024	768	0	0	506	454	364	0	Content		525	458	14153	2933934074
31	09:31:03.272	00:00:00.030	1	521,4294	461,3158	0,4401827	0,4809243	384,0115	4,085979	3	521,4294	461,3158	0,4401827	0,4809243	384,0115	4,085979	1	1	521	461						No media	0	1024	768	0	0	506	454	364	0	Content		521	461	30902	2933950823
48	09:31:03.289	00:00:00.047	2	-1024	-768	-1	-1	-1	-1	4	-1024	-768	-1	-1	-1	-1	4	1	0	0						No media	0	1024	768	0	0	506	454	364	0	Content		0	0	47527	2933967448
64	09:31:03.305	00:00:00.064	3	-1024	-768	-1	-1	-1	-1	4	-1024	-768	-1	-1	-1	-1	4	1	0	0						No media	0	1024	768	0	0	506	454	364	0	Content		0	0	64147	2933984068
81	09:31:03.322	00:00:00.080	4	-1024	-768	-1	-1	-1	-1	4	-1024	-768	-1	-1	-1	-1	4	1	0	0						No media	0	1024	768	0	0	506	454	364	0	Content		0	0	80772	2934000693
98	09:31:03.339	00:00:00.097	5	-1024	-768	-1	-1	-1	-1	4	-1024	-768	-1	-1	-1	-1	4	1	0	0						No media	0	1024	768	0	0	506	454	364	0	Content		0	0	97518	2934017439
114	09:31:03.355	00:00:00.114	6	-1024	-768	-1	-1	-1	-1	4	-1024	-768	-1	-1	-1	-1	4	1	0	0						No media	0	1024	768	0	0	506	454	364	0	Content		0	0	114187	2934034108
131	09:31:03.372	00:00:00.130	7	-1024	-768	-1	-1	-1	-1	4	-1024	-768	-1	-1	-1	-1	4	1	0	0						No media	0	1024	768	0	0	506	454	364	0	Content		0	0	130784	2934050705
147	09:31:03.388	00:00:00.147	8	506,4533	454,0555	0,4404618	0,4825518	386,2888	4,300718	3	506,4533	454,0555	0,4404618	0,4825518	386,2888	4,300718	1	1	506	454						No media	0	1024	768	0	0	506	454	364	0	Content		506	454	147410	2934067331
164	09:31:03.405	00:00:00.164	9	-1024	-768	-1	-1	-1	-1	4	-1024	-768	-1	-1	-1	-1	4	1	0	0						No media	0	1024	768	0	0	506	454	364	0	Content		0	0	164159	2934084080
181	09:31:03.422	00:00:00.180	10	-1024	-768	-1	-1	-1	-1	4	-1024	-768	-1	-1	-1	-1	4	1	0	0						No media	0	1024	768	0	0	506	454	364	0	Content		0	0	180779	2934100700
197	09:31:03.438	00:00:00.197	11	-1024	-768	-1	-1	-1	-1	4	-1024	-768	-1	-1	-1	-1	4	1	0	0						No media	0	1024	768	0	0	506	454	364	0	Content		0	0	197404	2934117325
214	09:31:03.455	00:00:00.214	12	511,8514	446,4689	0,4434714	0,4813656	396,5392	4,460979	3	511,8514	446,4689	0,4434714	0,4813656	396,5392	4,460979	1	1	512	446						No media	0	1024	768	0	0	506	454	364	0	Content		512	446	214033	2934133954
231	09:31:03.472	00:00:00.230	13	458,7133	436,0452	0,4425496	0,4808817	396,5392	4,40202	3	458,7133	436,0452	0,4425496	0,4808817	396,5392	4,40202	1	1	459	436						No media	0	1024	768	0	0	506	454	364	0	Content		459	436	230783	2934150704
247	09:31:03.488	00:00:00.247	14	461,3925	434,411	0,4425197	0,4800877	396,5392	4,362647	3	461,3925	434,411	0,4425197	0,4800877	396,5392	4,362647	1	1	461	434						No media	0	1024	768	0	0	506	454	364	0	Content		461	434	247408	2934167329
264	09:31:03.505	00:00:00.264	15	-1024	-768	-1	-1	-1	-1	4	-1024	-768	-1	-1	-1	-1	4	1	0	0						No media	0	1024	768	0	0	506	454	364	0	Content		0	0	264032	2934183953
281	09:31:03.522	00:00:00.280	16	504,6285	461,4222	0,4379722	0,4787616	377,9664	4,133662	3	504,6285	461,4222	0,4379722	0,4787616	377,9664	4,133662	1	1	505	461						No media	0	1024	768	0	0	506	454	364	0	Content		505	461	280655	2934200576
297	09:31:03.538	00:00:00.297	17	468,0358	423,4128	0,4478457	0,4783898	414,3518	4,394344	3	468,0358	423,4128	0,4478457	0,4783898	414,3518	4,394344	1	1	468	423						No media	0	1024	768	0	0	506	454	364	0	Content		468	423	297401	2934217322
314	09:31:03.555	00:00:00.314	18	795,0925	401,7809	0,4555264	0,4789981	414,3518	4,649673	3	795,0925	401,7809	0,4555264	0,4789981	414,3518	4,649673	1	1	795	402						No media	0	1024	768	0	0	506	454	364	0	Content		795	402	314028	2934233949
331	09:31:03.572	00:00:00.330	19	-1024	-768	-1	-1	-1	-1	4	-1024	-768	-1	-1	-1	-1	4	1	0	0						No media	0	1024	768	0	0	506	454	364	0	Content		0	0	330653	2934250574
347	09:31:03.588	00:00:00.347	20	-1024	-768	-1	-1	-1	-1	4	-1024	-768	-1	-1	-1	-1	4	1	0	0						No media	0	1024	768	0	0	506	454	364	0	Content		0	0	347277	2934267198
364	09:31:03.605	00:00:00.364	21	501,6025	464,0301	0,4386737	0,4804489	380,7909	4,11226	3	501,6025	464,0301	0,4386737	0,4804489	380,7909	4,11226	1	2	502	464						No media	0	1024	768	0	0	442	476	117	0	Content		502	464	364028	2934283949
381	09:31:03.622	00:00:00.380	22	-1024	-768	-1	-1	-1	-1	4	-1024	-768	-1	-1	-1	-1	4	2	0	0						No media	0	1024	768	0	0	442	476	117	0	Content		0	0	380652	2934300573
397	09:31:03.638	00:00:00.397	23	442,028	479,4115	0,4404027	0,4823852	380,7909	4,332798	3	442,028	479,4115	0,4404027	0,4823852	380,7909	4,332798	1	2	442	479						No media	0	1024	768	0	0	442	476	117	0	Content		442	479	397278	2934317199
414	09:31:03.655	00:00:00.413	24	-1024	-768	-1	-1	-1	-1	4	-1024	-768	-1	-1	-1	-1	4	2	0	0						No media	0	1024	768	0	0	442	476	117	0	Content		0	0	413905	2934333826
431	09:31:03.672	00:00:00.430	25	-1024	-768	-1	-1	-1	-1	4	-1024	-768	-1	-1	-1	-1	4	2	0	0						No media	0	1024	768	0	0	442	476	117	0	Content		0	0	430653	2934350574
447	09:31:03.688	00:00:00.447	26	-16,11079	472,9549	0,4355771	0,4861918	380,7909	4,310544	3	-16,11079	472,9549	0,4355771	0,4861918	380,7909	4,310544	1	2	-16	473						No media	0	1024	768	0	0	442	476	117	0	Content		-16	473	447280	2934367201
464	09:31:03.705	00:00:00.463	27	316,4303	496,2243	0,4497981	0,4863054	400,3593	4,375477	3	316,4303	496,2243	0,4497981	0,4863054	400,3593	4,375477	1	2	316	496						No media	0	1024	768	0	0	442	476	117	0	Content		316	496	463910	2934383831
481	09:31:03.722	00:00:00.480	28	-1024	-768	-1	-1	-1	-1	4	-1024	-768	-1	-1	-1	-1	4		0	0						No media	0	1024	768	0	0				0	Content		0	0	480530	2934400451
497	09:31:03.738	00:00:00.497	29	-1024	-768	-1	-1	-1	-1	4	-1024	-768	-1	-1	-1	-1	4		0	0						No media	0	1024	768	0	0				0	Content		0	0	497275	2934417196
514	09:31:03.755	00:00:00.513	30	-1024	-768	-1	-1	-1	-1	4	-1024	-768	-1	-1	-1	-1	4		0	0						No media	0	1024	768	0	0				0	Content		0	0	513898	2934433819
531	09:31:03.772	00:00:00.530	31	-1024	-768	-1	-1	-1	-1	4	-1024	-768	-1	-1	-1	-1	4		0	0						No media	0	1024	768	0	0				0	Content		0	0	530526	2934450447
547	09:31:03.788	00:00:00.547	32	-1024	-768	-1	-1	-1	-1	4	-1024	-768	-1	-1	-1	-1	4		0	0						No media	0	1024	768	0	0				0	Content		0	0	547277	2934467198
564	09:31:03.805	00:00:00.563	33	-1024	-768	-1	-1	-1	-1	4	-1024	-768	-1	-1	-1	-1	4		0	0						No media	0	1024	768	0	0				0	Content		0	0	563901	2934483822
581	09:31:03.822	00:00:00.580	34	-1024	-768	-1	-1	-1	-1	4	-1024	-768	-1	-1	-1	-1	4		0	0						No media	0	1024	768	0	0				0	Content		0	0	580525	2934500446
597	09:31:03.838	00:00:00.597	35	-1024	-768	-1	-1	-1	-1	4	-1024	-768	-1	-1	-1	-1	4		0	0						No media	0	1024	768	0	0				0	Content		0	0	597150	2934517071
614	09:31:03.855	00:00:00.613	36	328,4086	495,736	0,4508663	0,4838385	400,3593	4,456916	3	328,4086	495,736	0,4508663	0,4838385	400,3593	4,456916	1	3	328	496						No media	0	1024	768	0	0	307	493	233	0	Content		328	496	613901	2934533822
631	09:31:03.872	00:00:00.630	37	-1024	-768	-1	-1	-1	-1	4	-1024	-768	-1	-1	-1	-1	4	3	0	0						No media	0	1024	768	0	0	307	493	233	0	Content		0	0	630525	2934550446
647	09:31:03.888	00:00:00.647	38	-1024	-768	-1	-1	-1	-1	4	-1024	-768	-1	-1	-1	-1	4	3	0	0						No media	0	1024	768	0	0	307	493	233	0	Content		0	0	647152	2934567073
664	09:31:03.905	00:00:00.663	39	-1024	-768	-1	-1	-1	-1	4	-1024	-768	-1	-1	-1	-1	4	3	0	0						No media	0	1024	768	0	0	307	493	233	0	Content		0	0	663765	2934583686
681	09:31:03.922	00:00:00.680	40	-1024	-768	-1	-1	-1	-1	4	-1024	-768	-1	-1	-1	-1	4	3	0	0						No media	0	1024	768	0	0	307	493	233	0	Content		0	0	680522	2934600443
697	09:31:03.938	00:00:00.697	41	306,8772	492,5071	0,4524197	0,4866938	406,4866	4,548135	3	306,8772	492,5071	0,4524197	0,4866938	406,4866	4,548135	1	3	307	493						No media	0	1024	768	0	0	307	493	233	0	Content		307	493	697145	2934617066
714	09:31:03.955	00:00:00.713	42	-1024	-768	-1	-1	-1	-1	4	-1024	-768	-1	-1	-1	-1	4	3	0	0						No media	0	1024	768	0	0	307	493	233	0	Content		0	0	713771	2934633692
730	09:31:03.971	00:00:00.730	43	-1024	-768	-1	-1	-1	-1	4	-1024	-768	-1	-1	-1	-1	4	3	0	0						No media	0	1024	768	0	0	307	493	233	0	Content		0	0	730395	2934650316
747	09:31:03.988	00:00:00.747	44	254,4529	486,436	0,4502729	0,4891272	403,0474	4,487306	3	254,4529	486,436	0,4502729	0,4891272	403,0474	4,487306	1	3	254	486						No media	0	1024	768	0	0	307	493	233	0	Content		254	486	747145	2934667066
764	09:31:04.005	00:00:00.763	45	-1024	-768	-1	-1	-1	-1	4	-1024	-768	-1	-1	-1	-1	4	3	0	0						No media	0	1024	768	0	0	307	493	233	0	Content		0	0	763771	2934683692
780	09:31:04.021	00:00:00.780	46	-1024	-768	-1	-1	-1	-1	4	-1024	-768	-1	-1	-1	-1	4	3	0	0						No media	0	1024	768	0	0	307	493	233	0	Content		0	0	780395	2934700316
797	09:31:04.038	00:00:00.797	47	-1024	-768	-1	-1	-1	-1	4	-1024	-768	-1	-1	-1	-1	4	3	0	0						No media	0	1024	768	0	0	307	493	233	0	Content		0	0	797014	2934716935
814	09:31:04.055	00:00:00.813	48	-1024	-768	-1	-1	-1	-1	4	-1024	-768	-1	-1	-1	-1	4	3	0	0						No media	0	1024	768	0	0	307	493	233	0	Content		0	0	813767	2934733688
830	09:31:04.071	00:00:00.830	49	330,5885	494,644	0,4520835	0,4887218	403,0474	4,532813	3	330,5885	494,644	0,4520835	0,4887218	403,0474	4,532813	1	3	331	495						No media	0	1024	768	0	0	307	493	233	0	Content		331	495	830394	2934750315
847	09:31:04.088	00:00:00.847	50	-1024	-768	-1	-1	-1	-1	4	-1024	-768	-1	-1	-1	-1	4		0	0						No media	0	1024	768	0	0				0	Content		0	0	847017	2934766938
864	09:31:04.105	00:00:00.863	51	-1024	-768	-1	-1	-1	-1	4	-1024	-768	-1	-1	-1	-1	4		0	0						No media	0	1024	768	0	0				0	Content		0	0	863641	2934783562
880	09:31:04.121	00:00:00.880	52	-1024	-768	-1	-1	-1	-1	4	-1024	-768	-1	-1	-1	-1	4		0	0						No media	0	1024	768	0	0				0	Content		0	0	880388	2934800309
897	09:31:04.138	00:00:00.897	53	-1024	-768	-1	-1	-1	-1	4	-1024	-768	-1	-1	-1	-1	4		0	0						No media	0	1024	768	0	0				0	Content		0	0	897015	2934816936
914	09:31:04.155	00:00:00.913	54	-1024	-768	-1	-1	-1	-1	4	-1024	-768	-1	-1	-1	-1	4		0	0						No media	0	1024	768	0	0				0	Content		0	0	913640	2934833561
930	09:31:04.171	00:00:00.930	55	-1024	-768	-1	-1	-1	-1	4	-1024	-768	-1	-1	-1	-1	4		0	0						No media	0	1024	768	0	0				0	Content		0	0	930264	2934850185
947	09:31:04.188	00:00:00.947	56	-1024	-768	-1	-1	-1	-1	4	-1024	-768	-1	-1	-1	-1	4		0	0						No media	0	1024	768	0	0				0	Content		0	0	947063	2934866984
964	09:31:04.205	00:00:00.963	57	-1024	-768	-1	-1	-1	-1	4	-1024	-768	-1	-1	-1	-1	4		0	0						No media	0	1024	768	0	0				0	Content		0	0	963641	2934883562
980	09:31:04.221	00:00:00.980	58	-1024	-768	-1	-1	-1	-1	4	-1024	-768	-1	-1	-1	-1	4		0	0						No media	0	1024	768	0	0				0	Content		0	0	980267	2934900188
997	09:31:04.238	00:00:00.996	59	409,6211	462,5749	0,4484264	0,4858607	398,6368	4,483896	3	409,6211	462,5749	0,4484264	0,4858607	398,6368	4,483896	1	4	410	463						No media	0	1024	768	0	0	410	463	17	0	Content		410	463	996891	2934916812
1014	09:31:04.255	00:00:01.013	60	-1024	-768	-1	-1	-1	-1	4	-1024	-768	-1	-1	-1	-1	4		0	0						No media	0	1024	768	0	0				0	Content		0	0	1013642	2934933563
1030	09:31:04.271	00:00:01.030	61	-1024	-768	-1	-1	-1	-1	4	-1024	-768	-1	-1	-1	-1	4		0	0						No media	0	1024	768	0	0				0	Content		0	0	1030261	2934950182
1047	09:31:04.288	00:00:01.046	62	-1024	-768	-1	-1	-1	-1	4	-1024	-768	-1	-1	-1	-1	4		0	0						No media	0	1024	768	0	0				0	Content		0	0	1046888	2934966809
1064	09:31:04.305	00:00:01.063	63	-1024	-768	-1	-1	-1	-1	4	-1024	-768	-1	-1	-1	-1	4		0	0						No media	0	1024	768	0	0				0	Content		0	0	1063513	2934983434
1080	09:31:04.321	00:00:01.080	64	-1024	-768	-1	-1	-1	-1	4	-1024	-768	-1	-1	-1	-1	4		0	0						No media	0	1024	768	0	0				0	Content		0	0	1080264	2935000185
1097	09:31:04.338	00:00:01.096	65	-1024	-768	-1	-1	-1	-1	4	-1024	-768	-1	-1	-1	-1	4		0	0						No media	0	1024	768	0	0				0	Content		0	0	1096889	2935016810
1113	09:31:04.354	00:00:01.113	66	-1024	-768	-1	-1	-1	-1	4	-1024	-768	-1	-1	-1	-1	4		0	0						No media	0	1024	768	0	0				0	Content		0	0	1113486	2935033407
1130	09:31:04.371	00:00:01.130	67	379,3196	454,3864	0,4471934	0,4857658	398,6368	4,641681	3	379,3196	454,3864	0,4471934	0,4857658	398,6368	4,641681	1	5	379	454						No media	0	1024	768	0	0	379	454	17	0	Content		379	454	1130111	2935050032
1147	09:31:04.388	00:00:01.146	68	-1024	-768	-1	-1	-1	-1	4	-1024	-768	-1	-1	-1	-1	4		0	0						No media	0	1024	768	0	0				0	Content		0	0	1146860	2935066781
1163	09:31:04.404	00:00:01.163	69	-1024	-768	-1	-1	-1	-1	4	-1024	-768	-1	-1	-1	-1	4		0	0						No media	0	1024	768	0	0				0	Content		0	0	1163476	2935083397
1180	09:31:04.421	00:00:01.180	70	-1024	-768	-1	-1	-1	-1	4	-1024	-768	-1	-1	-1	-1	4		0	0						No media	0	1024	768	0	0				0	Content		0	0	1180106	2935100027
1197	09:31:04.438	00:00:01.196	71	-1024	-768	-1	-1	-1	-1	4	-1024	-768	-1	-1	-1	-1	4		0	0						No media	0	1024	768	0	0				0	Content		0	0	1196731	2935116652
1213	09:31:04.454	00:00:01.213	72	-1024	-768	-1	-1	-1	-1	4	-1024	-768	-1	-1	-1	-1	4		0	0						No media	0	1024	768	0	0				0	Content		0	0	1213478	2935133399
1230	09:31:04.471	00:00:01.230	73	-1024	-768	-1	-1	-1	-1	4	-1024	-768	-1	-1	-1	-1	4		0	0						No media	0	1024	768	0	0				0	Content		0	0	1230103	2935150024
1247	09:31:04.488	00:00:01.246	74	-1024	-768	-1	-1	-1	-1	4	-1024	-768	-1	-1	-1	-1	4		0	0						No media	0	1024	768	0	0				0	Content		0	0	1246728	2935166649
1263	09:31:04.504	00:00:01.263	75	-1024	-768	-1	-1	-1	-1	4	-1024	-768	-1	-1	-1	-1	4		0	0						No media	0	1024	768	0	0				0	Content		0	0	1263477	2935183398
1280	09:31:04.521	00:00:01.280	76	189,8914	299,8642	0,4560579	0,4752238	399,9526	4,320355	3	189,8914	299,8642	0,4560579	0,4752238	399,9526	4,320355	1	6	190	300						No media	0	1024	768	0	0	192	304	266	0	Content		190	300	1280101	2935200022
1297	09:31:04.538	00:00:01.296	77	193,9087	306,258	0,4560104	0,4752631	399,8571	4,450785	3	193,9087	306,258	0,4560104	0,4752631	399,8571	4,450785	1	6	194	306						No media	0	1024	768	0	0	192	304	266	0	Content		194	306	1296725	2935216646
1313	09:31:04.554	00:00:01.313	78	181,8493	283,2106	0,6437146	0,3934866	399,8499	4,613115	1	181,8493	283,2106	0,6437146	0,3934866	399,8499	4,613115	3	6	182	283						No media	0	1024	768	0	0	192	304	266	0	Content		182	283	1313352	2935233273
1330	09:31:04.571	00:00:01.330	79	-1024	-768	-1	-1	-1	-1	4	-1024	-768	-1	-1	-1	-1	4	6	0	0						No media	0	1024	768	0	0	192	304	266	0	Content		0	0	1330101	2935250022
1347	09:31:04.588	00:00:01.346	80	-1024	-768	-1	-1	-1	-1	4	227,0662	295,6521	0,4561456	0,4753658	398,2122	4,270425	0	6	227	296						No media	0	1024	768	0	0	192	304	266	0	Content		227	296	1346727	2935266648
1357	09:31:04.598																				ImageStart	8	0	0	Fix_sw.jpg
1363	09:31:04.604	00:00:01.363	81	161,0076	306,1312	0,6401405	0,3937459	390,8368	4,443249	0	-1024	-768	-1	-1	-1	-1	4	6	161	306						Fix_sw.jpg	0	880	547	72	111	120	193	266	0	Content		89	195	1363353	2935283274
1380	09:31:04.621	00:00:01.379	82	206,5104	319,8103	0,6375102	0,3933725	384,4412	4,523971	0	-1024	-768	-1	-1	-1	-1	4	6	207	320						Fix_sw.jpg	0	880	547	72	111	120	193	266	0	Content		135	209	1379992	2935299913
1397	09:31:04.638	00:00:01.396	83	-1024	-768	-1	-1	-1	-1	4	-1024	-768	-1	-1	-1	-1	4	6	0	0						Fix_sw.jpg	0	880	547	72	111	120	193	266	0	Content		-72	-111	1396725	2935316646
1413	09:31:04.654	00:00:01.413	84	162,5517	302,3449	0,6405097	0,3931618	390,6918	4,45123	0	-1024	-768	-1	-1	-1	-1	4	6	163	302						Fix_sw.jpg	0	880	547	72	111	120	193	266	0	Content		91	191	1413352	2935333273
1430	09:31:04.671	00:00:01.429	85	196,875	313,975	0,6407797	0,3925323	390,6841	4,443239	0	-1024	-768	-1	-1	-1	-1	4	6	197	314						Fix_sw.jpg	0	880	547	72	111	120	193	266	0	Content		125	203	1429992	2935349913
1447	09:31:04.688	00:00:01.446	86	-1024	-768	-1	-1	-1	-1	4	-1024	-768	-1	-1	-1	-1	4	6	0	0						Fix_sw.jpg	0	880	547	72	111	120	193	266	0	Content		-72	-111	1446603	2935366524
1463	09:31:04.704	00:00:01.463	87	75,93796	283,2274	0,639239	0,3928549	390,6918	4,395499	0	228,0329	309,0888	0,4564003	0,4721491	398,2122	4,263818	0	6	152	296						Fix_sw.jpg	0	880	547	72	111	120	193	266	0	Content		80	185	1463352	2935383273
1480	09:31:04.721	00:00:01.479	88	-1024	-768	-1	-1	-1	-1	4	-1024	-768	-1	-1	-1	-1	4	6	0	0						Fix_sw.jpg	0	880	547	72	111	120	193	266	0	Content		-72	-111	1479998	2935399919
1497	09:31:04.738	00:00:01.496	89	-1024	-768	-1	-1	-1	-1	4	-1024	-768	-1	-1	-1	-1	4	6	0	0						Fix_sw.jpg	0	880	547	72	111	120	193	266	0	Content		-72	-111	1496604	2935416525
1513	09:31:04.754	00:00:01.513	90	-1024	-768	-1	-1	-1	-1	4	-1024	-768	-1	-1	-1	-1	4	6	0	0						Fix_sw.jpg	0	880	547	72	111	120	193	266	0	Content		-72	-111	1513224	2935433145
1530	09:31:04.771	00:00:01.529	91	-1024	-768	-1	-1	-1	-1	4	-1024	-768	-1	-1	-1	-1	4	6	0	0						Fix_sw.jpg	0	880	547	72	111	120	193	266	0	Content		-72	-111	1529986	2935449907
1547	09:31:04.788	00:00:01.546	92	306,9154	429,8916	0,6348198	0,3997631	390,6918	4,300446	0	378,7683	418,8837	0,4592761	0,4751973	418,2726	4,464897	0	7	343	424						Fix_sw.jpg	0	880	547	72	111	308	386	250	0	Content		271	313	1546600	2935466521
1563	09:31:04.804	00:00:01.563	93	396,5377	486,0666	0,6334155	0,4023424	390,6844	4,447291	0	-1024	-768	-1	-1	-1	-1	4	7	397	486						Fix_sw.jpg	0	880	547	72	111	308	386	250	0	Content		325	375	1563227	2935483148
1580	09:31:04.821	00:00:01.579	94	-1024	-768	-1	-1	-1	-1	4	-1024	-768	-1	-1	-1	-1	4	7	0	0						Fix_sw.jpg	0	880	547	72	111	308	386	250	0	Content		-72	-111	1579848	2935499769
1597	09:31:04.838	00:00:01.596	95	388,4152	490,6662	0,6264888	0,404604	418,2726	4,687037	0	417,8888	488,1479	0,4588579	0,4772487	418,2726	4,369854	0	7	403	489						Fix_sw.jpg	0	880	547	72	111	308	386	250	0	Content		331	378	1596596	2935516517
1613	09:31:04.854	00:00:01.613	96	367,8564	512,8699	0,6318107	0,4046742	387,9658	4,255573	0	396,0001	492,2285	0,458802	0,4774091	418,2726	4,460239	0	7	382	503						Fix_sw.jpg	0	880	547	72	111	308	386	250	0	Content		310	392	1613273	2935533194
1630	09:31:04.871	00:00:01.629	97	391,0827	509,1972	0,6331682	0,4047398	390,2383	4,396803	0	370,8005	483,5988	0,4587433	0,4777802	418,2726	4,476911	0	7	381	496						Fix_sw.jpg	0	880	547	72	111	308	386	250	0	Content		309	385	1629846	2935549767
1646	09:31:04.887	00:00:01.646	98	-1024	-768	-1	-1	-1	-1	4	-1024	-768	-1	-1	-1	-1	4	7	0	0						Fix_sw.jpg	0	880	547	72	111	308	386	250	0	Content		-72	-111	1646473	2935566394
1663	09:31:04.904	00:00:01.663	99	367,8309	506,8531	0,6335999	0,4058207	390,2383	4,232078	0	-1024	-768	-1	-1	-1	-1	4	7	368	507						Fix_sw.jpg	0	880	547	72	111	308	386	250	0	Content		296	396	1663221	2935583142
1680	09:31:04.921	00:00:01.679	100	365,2801	509,9994	0,6327918	0,4056368	387,7951	4,239728	0	393,7562	487,9804	0,4597832	0,4772204	418,2726	4,318336	0	7	380	499						Fix_sw.jpg	0	880	547	72	111	308	386	250	0	Content		308	388	1679847	2935599768
1696	09:31:04.937	00:00:01.696	101	422,8469	508,4446	0,6328409	0,4052492	387,7895	4,311105	0	-1024	-768	-1	-1	-1	-1	4	7	423	508						Fix_sw.jpg	0	880	547	72	111	308	386	250	0	Content		351	397	1696472	2935616393
1713	09:31:04.954	00:00:01.713	102	361,7304	514,5737	0,6341233	0,4054689	390,1908	4,199396	0	-1024	-768	-1	-1	-1	-1	4	7	362	515						Fix_sw.jpg	0	880	547	72	111	308	386	250	0	Content		290	404	1713097	2935633018
1730	09:31:04.971	00:00:01.729	103	355,6541	511,2652	0,633179	0,4056717	387,9627	4,105137	0	381,0309	517,0952	0,4544345	0,4765075	400,3642	4,266151	0	7	368	514						Fix_sw.jpg	0	880	547	72	111	308	386	250	0	Content		296	403	1729846	2935649767
1746	09:31:04.987	00:00:01.746	104	-1024	-768	-1	-1	-1	-1	4	-1024	-768	-1	-1	-1	-1	4	7	0	0						Fix_sw.jpg	0	880	547	72	111	308	386	250	0	Content		-72	-111	1746472	2935666393
1763	09:31:05.004	00:00:01.763	105	396,0273	512,8204	0,6343681	0,4054071	390,243	4,205329	0	-1024	-768	-1	-1	-1	-1	4	7	396	513						Fix_sw.jpg	0	880	547	72	111	308	386	250	0	Content		324	402	1763095	2935683016
1780	09:31:05.021	00:00:01.779	106	340,7975	459,2554	0,633706	0,4020426	387,8189	4,08074	0	-1024	-768	-1	-1	-1	-1	4	7	341	459						Fix_sw.jpg	0	880	547	72	111	308	386	250	0	Content		269	348	1779720	2935699641
1796	09:31:05.037	00:00:01.796	107	-1024	-768	-1	-1	-1	-1	4	-1024	-768	-1	-1	-1	-1	4	8	0	0						Fix_sw.jpg	0	880	547	72	111	255	127	350	0	Content		-72	-111	1796472	2935716393
1813	09:31:05.054	00:00:01.813	108	-1024	-768	-1	-1	-1	-1	4	399,5225	288,8247	0,4530159	0,4638757	392,7745	3,906686	0	8	400	289						Fix_sw.jpg	0	880	547	72	111	255	127	350	0	Content		328	178	1813097	2935733018
1830	09:31:05.071	00:00:01.829	109	-1024	-768	-1	-1	-1	-1	4	398,845	256,4174	0,4526226	0,4630957	392,7745	3,884699	0	8	399	256						Fix_sw.jpg	0	880	547	72	111	255	127	350	0	Content		327	145	1829722	2935749643
1846	09:31:05.087	00:00:01.846	110	-1024	-768	-1	-1	-1	-1	4	-1024	-768	-1	-1	-1	-1	4	8	0	0						Fix_sw.jpg	0	880	547	72	111	255	127	350	0	Content		-72	-111	1846344	2935766265
1863	09:31:05.104	00:00:01.863	111	320,065	240,3086	0,6372011	0,3899323	390,4246	4,165982	0	340,1287	251,4586	0,4521593	0,4634698	392,0287	3,76744	0	8	330	246						Fix_sw.jpg	0	880	547	72	111	255	127	350	0	Content		258	135	1863095	2935783016
1880	09:31:05.121	00:00:01.879	112	-1024	-768	-1	-1	-1	-1	4	-1024	-768	-1	-1	-1	-1	4	8	0	0						Fix_sw.jpg	0	880	547	72	111	255	127	350	0	Content		-72	-111	1879712	2935799633
1896	09:31:05.137	00:00:01.896	113	-1024	-768	-1	-1	-1	-1	4	-1024	-768	-1	-1	-1	-1	4	8	0	0						Fix_sw.jpg	0	880	547	72	111	255	127	350	0	Content		-72	-111	1896380	2935816301
1913	09:31:05.154	00:00:01.912	114	-1024	-768	-1	-1	-1	-1	4	287,0428	246,6989	0,4521345	0,4638382	391,9848	3,653493	0	8	287	247						Fix_sw.jpg	0	880	547	72	111	255	127	350	0	Content		215	136	1912975	2935832896
1930	09:31:05.171	00:00:01.929	115	242,2351	230,9821	0,6361989	0,3912246	390,3387	3,662429	0	282,2543	245,2667	0,4521422	0,4638661	391,9848	3,714636	0	8	262	238						Fix_sw.jpg	0	880	547	72	111	255	127	350	0	Content		190	127	1929718	2935849639
1946	09:31:05.187	00:00:01.946	116	322,4926	239,3884	0,6380346	0,3905278	390,372	3,784722	0	277,4139	245,628	0,4521805	0,4638848	391,9848	3,565712	0	8	300	243						Fix_sw.jpg	0	880	547	72	111	255	127	350	0	Content		228	132	1946340	2935866261
1963	09:31:05.204	00:00:01.962	117	290,9393	242,1137	0,6369356	0,3909727	387,7148	3,750205	0	360,4965	247,1728	0,4527831	0,4640151	395,007	3,706032	0	8	326	245						Fix_sw.jpg	0	880	547	72	111	255	127	350	0	Content		254	134	1962999	2935882920
1980	09:31:05.221	00:00:01.979	118	309,5694	233,9594	0,637983	0,3912685	390,4119	3,761968	0	348,7882	232,543	0,4525764	0,4648406	394,2123	3,667685	0	8	329	233						Fix_sw.jpg	0	880	547	72	111	255	127	350	0	Content		257	122	1979721	2935899642
1996	09:31:05.237	00:00:01.996	119	323,5293	243,593	0,6385245	0,3908322	390,3322	3,717818	0	290,2611	224,3883	0,4517834	0,4642102	394,2124	3,548081	0	8	307	234						Fix_sw.jpg	0	880	547	72	111	255	127	350	0	Content		235	123	1996343	2935916264
2013	09:31:05.254	00:00:02.012	120	335,8707	247,3512	0,6393661	0,3897485	390,3242	4,04306	0	345,6049	231,8774	0,4542575	0,4633391	394,55	3,625036	0	8	341	240						Fix_sw.jpg	0	880	547	72	111	255	127	350	0	Content		269	129	2012970	2935932891
2030	09:31:05.271	00:00:02.029	121	-1024	-768	-1	-1	-1	-1	4	304,1016	219,1371	0,4532805	0,4634185	392,5775	3,559311	0	8	304	219						Fix_sw.jpg	0	880	547	72	111	255	127	350	0	Content		232	108	2029591	2935949512
2046	09:31:05.287	00:00:02.046	122	-1024	-768	-1	-1	-1	-1	4	320,1823	234,0529	0,453577	0,4632478	391,7022	3,584553	0	8	320	234						Fix_sw.jpg	0	880	547	72	111	255	127	350	0	Content		248	123	2046341	2935966262
2063	09:31:05.304	00:00:02.062	123	335,8126	227,98	0,6397124	0,3898042	390,3242	3,831532	0	318,7828	228,8447	0,4534965	0,4630483	391,999	3,54121	0	8	327	228						Fix_sw.jpg	0	880	547	72	111	255	127	350	0	Content		255	117	2062968	2935982889
2080	09:31:05.321	00:00:02.079	124	-1024	-768	-1	-1	-1	-1	4	346,3376	222,8408	0,45429	0,4629068	394,4843	3,476554	0	8	346	223						Fix_sw.jpg	0	880	547	72	111	255	127	350	0	Content		274	112	2079590	2935999511
2096	09:31:05.337	00:00:02.096	125	303,1329	231,4819	0,6398305	0,3900798	390,4113	3,665206	0	376,9214	222,6857	0,4544872	0,4623121	394,4843	3,49658	0	8	340	227						Fix_sw.jpg	0	880	547	72	111	255	127	350	0	Content		268	116	2096213	2936016134
2113	09:31:05.354	00:00:02.112	126	271,0647	232,4399	0,6388525	0,3901397	388,1858	3,615676	0	381,3401	243,6045	0,4542989	0,4619668	394,4843	3,574251	0	8	326	238						Fix_sw.jpg	0	880	547	72	111	255	127	350	0	Content		254	127	2112968	2936032889
2130	09:31:05.371	00:00:02.129	127	324,9475	228,076	0,6424729	0,3898039	396,1935	3,779462	0	-1024	-768	-1	-1	-1	-1	4	8	325	228						Fix_sw.jpg	0	880	547	72	111	255	127	350	0	Content		253	117	2129507	2936049428
2146	09:31:05.387	00:00:02.146	128	268,127	203,1685	0,6389501	0,3904879	396,1935	3,500056	0	-1024	-768	-1	-1	-1	-1	4	9	268	203						Fix_sw.jpg	0	880	547	72	111	190	80	183	0	Content		196	92	2146131	2936066052
2163	09:31:05.404	00:00:02.162	129	211,5781	186,379	0,6375213	0,391213	396,1935	3,405	0	-1024	-768	-1	-1	-1	-1	4	9	212	186						Fix_sw.jpg	0	880	547	72	111	190	80	183	0	Content		140	75	2162881	2936082802
2180	09:31:05.421	00:00:02.179	130	-1024	-768	-1	-1	-1	-1	4	-1024	-768	-1	-1	-1	-1	4	9	0	0						Fix_sw.jpg	0	880	547	72	111	190	80	183	0	Content		-72	-111	2179508	2936099429
2196	09:31:05.437	00:00:02.196	131	207,4373	189,5644	0,6380096	0,3920616	396,1935	3,38253	0	273,7175	98,88748	0,4390554	0,4634127	439,2661	3,595124	0	9	241	144						Fix_sw.jpg	0	880	547	72	111	190	80	183	0	Content		169	33	2196131	2936116052
2213	09:31:05.454	00:00:02.212	132	266,09	193,0832	0,6398312	0,3920667	396,1935	3,356219	0	-1024	-768	-1	-1	-1	-1	4	9	266	193						Fix_sw.jpg	0	880	547	72	111	190	80	183	0	Content		194	82	2212756	2936132677
2230	09:31:05.471	00:00:02.229	133	-1024	-768	-1	-1	-1	-1	4	-1024	-768	-1	-1	-1	-1	4	9	0	0						Fix_sw.jpg	0	880	547	72	111	190	80	183	0	Content		-72	-111	2229503	2936149424
2246	09:31:05.487	00:00:02.246	134	-1024	-768	-1	-1	-1	-1	4	257,7841	205,1803	0,4530899	0,4641578	396,9492	3,337973	0	9	258	205						Fix_sw.jpg	0	880	547	72	111	190	80	183	0	Content		186	94	2246126	2936166047
2263	09:31:05.504	00:00:02.262	135	-1024	-768	-1	-1	-1	-1	4	-1024	-768	-1	-1	-1	-1	4	9	0	0						Fix_sw.jpg	0	880	547	72	111	190	80	183	0	Content		-72	-111	2262752	2936182673
2279	09:31:05.520	00:00:02.279	136	-1024	-768	-1	-1	-1	-1	4	-1024	-768	-1	-1	-1	-1	4	9	0	0						Fix_sw.jpg	0	880	547	72	111	190	80	183	0	Content		-72	-111	2279439	2936199360
2296	09:31:05.537	00:00:02.296	137	-1024	-768	-1	-1	-1	-1	4	-1024	-768	-1	-1	-1	-1	4	9	0	0						Fix_sw.jpg	0	880	547	72	111	190	80	183	0	Content		-72	-111	2296107	2936216028
2313	09:31:05.554	00:00:02.312	138	-1024	-768	-1	-1	-1	-1	4	377,4053	190,0164	0,463774	0,4625708	417,5988	3,547295	0	9	377	190						Fix_sw.jpg	0	880	547	72	111	190	80	183	0	Content		305	79	2312749	2936232670
2329	09:31:05.570	00:00:02.329	139	-1024	-768	-1	-1	-1	-1	4	-1024	-768	-1	-1	-1	-1	4	10	0	0						Fix_sw.jpg	0	880	547	72	111	356	281	117	0	Content		-72	-111	2329370	2936249291
2339	09:31:05.580																				ImageEnd	16	0	0	Fix_sw.jpg
2346	09:31:05.587	00:00:02.346	140	432,5388	287,2099	0,6516203	0,3968827	417,5927	3,813989	0	468,0825	301,3657	0,4626907	0,4666953	417,5988	3,50502	0	10	450	294						No media	0	1024	768	0	0	428	392	117	0	Content		450	294	2346008	2936265929
2358	09:31:05.599																				ImageStart	8	0	0	StimuliFarbe_gelb_blau.png
2363	09:31:05.604	00:00:02.362	141	427,8171	392,3491	0,6316359	0,403454	417,5988	3,879369	0	-1024	-768	-1	-1	-1	-1	4	10	428	392						StimuliFarbe_gelb_blau.png	0	880	547	72	111	356	281	117	0	Content		356	281	2362745	2936282666
2379	09:31:05.620	00:00:02.379	142	-1024	-768	-1	-1	-1	-1	4	-1024	-768	-1	-1	-1	-1	4	10	0	0						StimuliFarbe_gelb_blau.png	0	880	547	72	111	356	281	117	0	Content		-72	-111	2379370	2936299291
2396	09:31:05.637	00:00:02.396	143	-1024	-768	-1	-1	-1	-1	4	-1024	-768	-1	-1	-1	-1	4	10	0	0						StimuliFarbe_gelb_blau.png	0	880	547	72	111	356	281	117	0	Content		-72	-111	2396008	2936315929
2413	09:31:05.654	00:00:02.412	144	398,8529	432,5755	0,6301913	0,4046036	417,5988	3,639014	0	-1024	-768	-1	-1	-1	-1	4	10	399	433						StimuliFarbe_gelb_blau.png	0	880	547	72	111	356	281	117	0	Content		327	322	2412749	2936332670
2429	09:31:05.670	00:00:02.429	145	458,4546	438,4044	0,6320523	0,4041752	417,5988	3,748481	0	-1024	-768	-1	-1	-1	-1	4	10	458	438						StimuliFarbe_gelb_blau.png	0	880	547	72	111	356	281	117	0	Content		386	327	2429375	2936349296
2446	09:31:05.687	00:00:02.446	146	-1024	-768	-1	-1	-1	-1	4	-1024	-768	-1	-1	-1	-1	4		0	0						StimuliFarbe_gelb_blau.png	0	880	547	72	111				0	Content		-72	-111	2446009	2936365930
2463	09:31:05.704	00:00:02.462	147	-1024	-768	-1	-1	-1	-1	4	-1024	-768	-1	-1	-1	-1	4		0	0						StimuliFarbe_gelb_blau.png	0	880	547	72	111				0	Content		-72	-111	2462625	2936382546
2479	09:31:05.720	00:00:02.479	148	-1024	-768	-1	-1	-1	-1	4	-1024	-768	-1	-1	-1	-1	4		0	0						StimuliFarbe_gelb_blau.png	0	880	547	72	111				0	Content		-72	-111	2479375	2936399296
2496	09:31:05.737	00:00:02.496	149	-1024	-768	-1	-1	-1	-1	4	-1024	-768	-1	-1	-1	-1	4		0	0						StimuliFarbe_gelb_blau.png	0	880	547	72	111				0	Content		-72	-111	2496007	2936415928
2513	09:31:05.754	00:00:02.512	150	-1024	-768	-1	-1	-1	-1	4	-1024	-768	-1	-1	-1	-1	4		0	0						StimuliFarbe_gelb_blau.png	0	880	547	72	111				0	Content		-72	-111	2512626	2936432547
2529	09:31:05.770	00:00:02.529	151	-1024	-768	-1	-1	-1	-1	4	-1024	-768	-1	-1	-1	-1	4		0	0						StimuliFarbe_gelb_blau.png	0	880	547	72	111				0	Content		-72	-111	2529294	2936449215
2546	09:31:05.787	00:00:02.546	152	-1024	-768	-1	-1	-1	-1	4	-1024	-768	-1	-1	-1	-1	4		0	0						StimuliFarbe_gelb_blau.png	0	880	547	72	111				0	Content		-72	-111	2546005	2936465926
2563	09:31:05.804	00:00:02.562	153	-1024	-768	-1	-1	-1	-1	4	-1024	-768	-1	-1	-1	-1	4		0	0						StimuliFarbe_gelb_blau.png	0	880	547	72	111				0	Content		-72	-111	2562657	2936482578
2579	09:31:05.820	00:00:02.579	154	-1024	-768	-1	-1	-1	-1	4	-1024	-768	-1	-1	-1	-1	4		0	0						StimuliFarbe_gelb_blau.png	0	880	547	72	111				0	Content		-72	-111	2579325	2936499246
2596	09:31:05.837	00:00:02.595	155	-1024	-768	-1	-1	-1	-1	4	142,6401	447,0326	0,4463958	0,4713942	390,312	3,268047	0	11	143	447						StimuliFarbe_gelb_blau.png	0	880	547	72	111	274	336	133	0	Content		71	336	2595946	2936515867
2613	09:31:05.854	00:00:02.612	156	366,9549	471,9176	0,6362227	0,405355	390,3119	3,388984	0	-1024	-768	-1	-1	-1	-1	4	11	367	472						StimuliFarbe_gelb_blau.png	0	880	547	72	111	274	336	133	0	Content		295	361	2612569	2936532490
2629	09:31:05.870	00:00:02.629	157	476,9906	479,1637	0,6380573	0,404391	390,3051	3,562543	0	452,1482	466,8853	0,4545327	0,4716401	390,312	3,333401	0	11	465	473						StimuliFarbe_gelb_blau.png	0	880	547	72	111	274	336	133	0	Content		393	362	2629192	2936549113
2646	09:31:05.887	00:00:02.645	158	-1024	-768	-1	-1	-1	-1	4	451,4622	454,5843	0,4580152	0,4712864	401,0416	3,464192	0	11	451	455						StimuliFarbe_gelb_blau.png	0	880	547	72	111	274	336	133	0	Content		379	344	2645942	2936565863
2663	09:31:05.904	00:00:02.662	159	389,4602	358,2773	0,6490975	0,3999512	410,3879	3,887311	0	302,0561	357,8439	0,4572568	0,4684381	394,9755	3,283596	0	11	346	358						StimuliFarbe_gelb_blau.png	0	880	547	72	111	274	336	133	0	Content		274	247	2662567	2936582488
2679	09:31:05.920	00:00:02.679	160	-1024	-768	-1	-1	-1	-1	4	-1024	-768	-1	-1	-1	-1	4	11	0	0						StimuliFarbe_gelb_blau.png	0	880	547	72	111	274	336	133	0	Content		-72	-111	2679247	2936599168
2696	09:31:05.937	00:00:02.695	161	-1024	-768	-1	-1	-1	-1	4	-1024	-768	-1	-1	-1	-1	4	11	0	0						StimuliFarbe_gelb_blau.png	0	880	547	72	111	274	336	133	0	Content		-72	-111	2695915	2936615836
2713	09:31:05.954	00:00:02.712	162	-1024	-768	-1	-1	-1	-1	4	-1024	-768	-1	-1	-1	-1	4	11	0	0						StimuliFarbe_gelb_blau.png	0	880	547	72	111	274	336	133	0	Content		-72	-111	2712562	2936632483
2729	09:31:05.970	00:00:02.729	163	232,3295	288,2665	0,6446911	0,3951478	387,9617	3,405519	0	317,7902	290,7152	0,4620395	0,4650973	398,2874	3,17088	0	12	275	289						StimuliFarbe_gelb_blau.png	0	880	547	72	111	186	178	350	0	Content		203	178	2729187	2936649108
2746	09:31:05.987	00:00:02.745	164	264,3531	284,7901	0,6459702	0,3949144	390,1988	3,503962	0	211,6418	270,6909	0,4576071	0,4654217	398,2874	3,323283	0	12	238	278						StimuliFarbe_gelb_blau.png	0	880	547	72	111	186	178	350	0	Content		166	167	2745813	2936665734
2763	09:31:06.004	00:00:02.762	165	-1024	-768	-1	-1	-1	-1	4	-1024	-768	-1	-1	-1	-1	4	12	0	0						StimuliFarbe_gelb_blau.png	0	880	547	72	111	186	178	350	0	Content		-72	-111	2762563	2936682484
2779	09:31:06.020	00:00:02.779	166	240,1703	291,166	0,6450967	0,3949541	387,8736	3,391265	0	-1024	-768	-1	-1	-1	-1	4	12	240	291						StimuliFarbe_gelb_blau.png	0	880	547	72	111	186	178	350	0	Content		168	180	2779189	2936699110
2796	09:31:06.037	00:00:02.795	167	239,3733	281,803	0,6451929	0,3950457	387,6046	3,453359	0	277,5652	285,7774	0,4592359	0,4655197	398,2874	3,575809	0	12	258	284						StimuliFarbe_gelb_blau.png	0	880	547	72	111	186	178	350	0	Content		186	173	2795812	2936715733
2812	09:31:06.053	00:00:02.812	168	235,7017	304,8738	0,6469551	0,3952726	387,6046	3,667623	0	202,1458	284,1466	0,4575359	0,4657748	398,2874	3,495577	0	12	219	295						StimuliFarbe_gelb_blau.png	0	880	547	72	111	186	178	350	0	Content		147	184	2812436	2936732357
2829	09:31:06.070	00:00:02.829	169	240,1139	283,7869	0,6452237	0,3953483	387,5378	3,509212	0	270,4954	298,4026	0,4598106	0,4656559	391,4853	3,321451	0	12	255	291						StimuliFarbe_gelb_blau.png	0	880	547	72	111	186	178	350	0	Content		183	180	2829187	2936749108
2846	09:31:06.087	00:00:02.845	170	233,7493	287,3892	0,6452112	0,3956254	387,5731	3,574939	0	279,0753	288,9548	0,4596774	0,4660358	391,8004	3,279373	0	12	256	288						StimuliFarbe_gelb_blau.png	0	880	547	72	111	186	178	350	0	Content		184	177	2845812	2936765733
2862	09:31:06.103	00:00:02.862	171	-1024	-768	-1	-1	-1	-1	4	209,9417	263,0103	0,4596553	0,466168	391,5734	3,242605	0	12	210	263						StimuliFarbe_gelb_blau.png	0	880	547	72	111	186	178	350	0	Content		138	152	2862435	2936782356
2879	09:31:06.120	00:00:02.879	172	264,1149	289,7093	0,6464031	0,395567	390,0855	3,564619	0	271,2272	291,8615	0,4596151	0,4662533	391,8203	3,335693	0	12	268	291						StimuliFarbe_gelb_blau.png	0	880	547	72	111	186	178	350	0	Content		196	180	2879059	2936798980
2896	09:31:06.137	00:00:02.895	173	269,6349	286,5016	0,6464459	0,3956173	390,0643	3,554619	0	273,9867	299,5391	0,4596204	0,4662861	391,8152	3,40384	0	12	272	293						StimuliFarbe_gelb_blau.png	0	880	547	72	111	186	178	350	0	Content		200	182	2895809	2936815730
2912	09:31:06.153	00:00:02.912	174	267,4062	284,5352	0,6465105	0,3957366	390,0032	3,545461	0	297,8282	298,7538	0,4604647	0,4666399	393,6467	3,398258	0	12	283	292						StimuliFarbe_gelb_blau.png	0	880	547	72	111	186	178	350	0	Content		211	181	2912435	2936832356
2929	09:31:06.170	00:00:02.929	175	263,3662	286,6159	0,6465945	0,3957255	389,8332	3,641726	0	289,2497	293,6422	0,4600491	0,4667654	392,2962	3,43948	0	12	276	290						StimuliFarbe_gelb_blau.png	0	880	547	72	111	186	178	350	0	Content		204	179	2929059	2936848980
2946	09:31:06.187	00:00:02.945	176	263,7789	295,709	0,6466323	0,3957133	389,7964	3,662754	0	280,4282	296,3325	0,4597754	0,4666299	391,4355	3,473109	0	12	272	296						StimuliFarbe_gelb_blau.png	0	880	547	72	111	186	178	350	0	Content		200	185	2945684	2936865605
2962	09:31:06.203	00:00:02.962	177	269,0099	286,6113	0,6466597	0,3956819	389,7679	3,634107	0	286,1768	279,2106	0,4599687	0,4669413	392,571	3,423251	0	12	278	283						StimuliFarbe_gelb_blau.png	0	880	547	72	111	186	178	350	0	Content		206	172	2962436	2936882357
2979	09:31:06.220	00:00:02.979	178	240,5035	284,0993	0,6456859	0,3956963	387,4288	3,6351	0	276,7734	294,2326	0,4597965	0,4664483	391,3832	3,395379	0	12	259	289						StimuliFarbe_gelb_blau.png	0	880	547	72	111	186	178	350	0	Content		187	178	2979059	2936898980
2996	09:31:06.237	00:00:02.995	179	173,8577	270,8956	0,6457289	0,3961061	387,4288	3,595334	0	263,5238	294,4706	0,4595465	0,4664883	392,2497	3,486173	0	12	219	283						StimuliFarbe_gelb_blau.png	0	880	547	72	111	186	178	350	0	Content		147	172	2995685	2936915606
3012	09:31:06.253	00:00:03.012	180	268,2044	287,0279	0,6469944	0,3949201	389,7564	3,632361	0	275,1208	290,8933	0,4612449	0,4662559	392,2498	3,456692	0	12	272	289						StimuliFarbe_gelb_blau.png	0	880	547	72	111	186	178	350	0	Content		200	178	3012309	2936932230
3029	09:31:06.270	00:00:03.029	181	263,2288	292,0512	0,6470037	0,3948355	389,7317	3,660385	0	298,9528	285,9096	0,4604174	0,4658692	394,7319	3,465266	0	12	281	289						StimuliFarbe_gelb_blau.png	0	880	547	72	111	186	178	350	0	Content		209	178	3029058	2936948979
3046	09:31:06.287	00:00:03.045	182	256,9842	289,954	0,6468023	0,3945506	390,3784	3,675898	0	221,1228	263,4926	0,4586866	0,4653557	394,7319	3,389625	0	12	239	277						StimuliFarbe_gelb_blau.png	0	880	547	72	111	186	178	350	0	Content		167	166	3045686	2936965607
3062	09:31:06.303	00:00:03.062	183	258,2412	275,0635	0,6469868	0,3932811	389,7473	3,612714	0	273,8672	278,1499	0,4599326	0,4640407	391,5054	3,378361	0	12	266	277						StimuliFarbe_gelb_blau.png	0	880	547	72	111	186	178	350	0	Content		194	166	3062306	2936982227
3079	09:31:06.320	00:00:03.078	184	202,5168	206,4458	0,6464029	0,3896286	388,0192	3,564575	0	268,1217	201,8941	0,4620661	0,4605346	394,9815	3,436488	0	13	235	204						StimuliFarbe_gelb_blau.png	0	880	547	72	111	163	-12	366	0	Content		163	93	3078932	2936998853
3096	09:31:06.337	00:00:03.095	185	246,5088	148,6774	0,6466829	0,3859967	388,0113	3,426317	0	224,8876	123,9725	0,4617034	0,4580132	392,616	3,373112	0	13	236	136						StimuliFarbe_gelb_blau.png	0	880	547	72	111	163	-12	366	0	Content		164	25	3095682	2937015603
3112	09:31:06.353	00:00:03.112	186	-1024	-768	-1	-1	-1	-1	4	234,8011	111,6582	0,4617913	0,4571141	392,1344	3,332693	0	13	235	112						StimuliFarbe_gelb_blau.png	0	880	547	72	111	163	-12	366	0	Content		163	1	3112221	2937032142
3129	09:31:06.370	00:00:03.128	187	-1024	-768	-1	-1	-1	-1	4	263,0912	107,1072	0,4622621	0,4573961	394,5256	3,353202	0	13	263	107						StimuliFarbe_gelb_blau.png	0	880	547	72	111	163	-12	366	0	Content		191	-4	3128845	2937048766
3145	09:31:06.386	00:00:03.145	188	247,3929	94,85095	0,6472049	0,3851372	388,0113	3,435835	0	233,3262	104,6133	0,4614006	0,4575285	392,0088	3,287696	0	13	240	100						StimuliFarbe_gelb_blau.png	0	880	547	72	111	163	-12	366	0	Content		168	-11	3145471	2937065392
3162	09:31:06.403	00:00:03.162	189	-1024	-768	-1	-1	-1	-1	4	256,1158	104,8869	0,4619145	0,45745	394,3826	3,289064	0	13	256	105						StimuliFarbe_gelb_blau.png	0	880	547	72	111	163	-12	366	0	Content		184	-6	3162220	2937082141
3179	09:31:06.420	00:00:03.178	190	-1024	-768	-1	-1	-1	-1	4	292,0036	111,3101	0,4620279	0,4573619	394,3826	3,209934	0	13	292	111						StimuliFarbe_gelb_blau.png	0	880	547	72	111	163	-12	366	0	Content		220	0	3178842	2937098763
3195	09:31:06.436	00:00:03.195	191	145,6319	38,78491	0,6443807	0,3857284	404,636	3,71511	0	290,0005	157,5777	0,4576178	0,4570881	382,2112	3,097616	0	13	218	98						StimuliFarbe_gelb_blau.png	0	880	547	72	111	163	-12	366	0	Content		146	-13	3195468	2937115389
3212	09:31:06.453	00:00:03.212	192	-1024	-768	-1	-1	-1	-1	4	-1024	-768	-1	-1	-1	-1	4	13	0	0						StimuliFarbe_gelb_blau.png	0	880	547	72	111	163	-12	366	0	Content		-72	-111	3212091	2937132012
3229	09:31:06.470	00:00:03.228	193	-1024	-768	-1	-1	-1	-1	4	-1024	-768	-1	-1	-1	-1	4	13	0	0						StimuliFarbe_gelb_blau.png	0	880	547	72	111	163	-12	366	0	Content		-72	-111	3228842	2937148763
3245	09:31:06.486	00:00:03.245	194	-1024	-768	-1	-1	-1	-1	4	-1024	-768	-1	-1	-1	-1	4	13	0	0						StimuliFarbe_gelb_blau.png	0	880	547	72	111	163	-12	366	0	Content		-72	-111	3245461	2937165382
3262	09:31:06.503	00:00:03.262	195	-1024	-768	-1	-1	-1	-1	4	-1024	-768	-1	-1	-1	-1	4	13	0	0						StimuliFarbe_gelb_blau.png	0	880	547	72	111	163	-12	366	0	Content		-72	-111	3262128	2937182049
3279	09:31:06.520	00:00:03.278	196	163,9229	110,6874	0,6475055	0,3844378	389,1395	3,499728	0	164,3247	-55,66814	0,4445511	0,4574917	440,6406	3,514544	0	13	164	28						StimuliFarbe_gelb_blau.png	0	880	547	72	111	163	-12	366	0	Content		92	-83	3278712	2937198633
3295	09:31:06.536	00:00:03.295	197	-1024	-768	-1	-1	-1	-1	4	240,7472	98,73343	0,4602337	0,4575369	393,7183	3,121837	0	13	241	99						StimuliFarbe_gelb_blau.png	0	880	547	72	111	163	-12	366	0	Content		169	-12	3295465	2937215386
3312	09:31:06.553	00:00:03.312	198	161,9413	32,11378	0,6440939	0,385266	404,3665	3,603264	0	277,2173	83,37019	0,4628565	0,4573874	401,8539	3,293932	0	13	220	58						StimuliFarbe_gelb_blau.png	0	880	547	72	111	163	-12	366	0	Content		148	-53	3312085	2937232006
3329	09:31:06.570	00:00:03.328	199	-1024	-768	-1	-1	-1	-1	4	263,969	62,59743	0,465959	0,4569872	412,611	3,270898	0	13	264	63						StimuliFarbe_gelb_blau.png	0	880	547	72	111	163	-12	366	0	Content		192	-48	3328710	2937248631
3345	09:31:06.586	00:00:03.345	200	-1024	-768	-1	-1	-1	-1	4	231,9528	99,16921	0,4597733	0,4573504	393,8672	3,110426	0	13	232	99						StimuliFarbe_gelb_blau.png	0	880	547	72	111	163	-12	366	0	Content		160	-12	3345458	2937265379
3362	09:31:06.603	00:00:03.362	201	-1024	-768	-1	-1	-1	-1	4	270,2141	115,0601	0,4600111	0,4570456	394,6432	3,098627	0	13	270	115						StimuliFarbe_gelb_blau.png	0	880	547	72	111	163	-12	366	0	Content		198	4	3362085	2937282006
3379	09:31:06.620	00:00:03.378	202	-1024	-768	-1	-1	-1	-1	4	106,2618	93,57964	0,4563774	0,4577006	381,7207	3,056463	0	13	106	94						StimuliFarbe_gelb_blau.png	0	880	547	72	111	163	-12	366	0	Content		34	-17	3378708	2937298629
3395	09:31:06.636	00:00:03.395	203	-1024	-768	-1	-1	-1	-1	4	-1024	-768	-1	-1	-1	-1	4	13	0	0						StimuliFarbe_gelb_blau.png	0	880	547	72	111	163	-12	366	0	Content		-72	-111	3395331	2937315252
3412	09:31:06.653	00:00:03.412	204	166,709	48,73514	0,6449413	0,3852261	400,6242	3,639254	0	229,6192	103,7174	0,458108	0,4577172	391,297	3,138069	0	13	198	76						StimuliFarbe_gelb_blau.png	0	880	547	72	111	163	-12	366	0	Content		126	-35	3412080	2937332001
3429	09:31:06.670	00:00:03.428	205	258,2798	114,455	0,6446705	0,3843785	382,8921	3,380086	0	-1024	-768	-1	-1	-1	-1	4	13	258	114						StimuliFarbe_gelb_blau.png	0	880	547	72	111	163	-12	366	0	Content		186	3	3428703	2937348624
3445	09:31:06.686	00:00:03.445	206	-1024	-768	-1	-1	-1	-1	4	218,4896	16,05322	0,468238	0,4573923	423,5714	3,327692	0	14	218	16						StimuliFarbe_gelb_blau.png	0	880	547	72	111	151	-60	100	0	Content		146	-95	3445326	2937365247
3462	09:31:06.703	00:00:03.461	207	-1024	-768	-1	-1	-1	-1	4	228,2216	107,4542	0,4596879	0,4577475	391,8478	3,076167	0	14	228	107						StimuliFarbe_gelb_blau.png	0	880	547	72	111	151	-60	100	0	Content		156	-4	3461950	2937381871
3479	09:31:06.720	00:00:03.478	208	107,3047	-74,80386	0,6366749	0,3860355	437,4036	3,906881	0	231,8949	102,1593	0,45967	0,4582135	391,9804	3,024516	0	14	170	14						StimuliFarbe_gelb_blau.png	0	880	547	72	111	151	-60	100	0	Content		98	-97	3478700	2937398621
3495	09:31:06.736	00:00:03.495	209	154,6847	39,02339	0,6442409	0,3859736	404,9175	3,627002	0	228,0782	97,53609	0,4597032	0,4582507	391,8312	2,989856	0	14	191	68						StimuliFarbe_gelb_blau.png	0	880	547	72	111	151	-60	100	0	Content		119	-43	3495325	2937415246
3512	09:31:06.753	00:00:03.511	210	-1024	-768	-1	-1	-1	-1	4	296,6128	35,35514	0,4645634	0,4581679	410,4958	3,258229	0	14	297	35						StimuliFarbe_gelb_blau.png	0	880	547	72	111	151	-60	100	0	Content		225	-76	3511953	2937431874
3529	09:31:06.770	00:00:03.528	211	-1024	-768	-1	-1	-1	-1	4	384,5411	67,17235	0,4541427	0,458253	383,9004	3,054062	0	14	385	67						StimuliFarbe_gelb_blau.png	0	880	547	72	111	151	-60	100	0	Content		313	-44	3528574	2937448495
3545	09:31:06.786	00:00:03.545	212	-1024	-768	-1	-1	-1	-1	4	-1024	-768	-1	-1	-1	-1	4		0	0						StimuliFarbe_gelb_blau.png	0	880	547	72	111				0	Content		-72	-111	3545325	2937465246
3562	09:31:06.803	00:00:03.561	213	-1024	-768	-1	-1	-1	-1	4	-1024	-768	-1	-1	-1	-1	4		0	0						StimuliFarbe_gelb_blau.png	0	880	547	72	111				0	Content		-72	-111	3561944	2937481865
3579	09:31:06.820	00:00:03.578	214	-1024	-768	-1	-1	-1	-1	4	-1024	-768	-1	-1	-1	-1	4		0	0						StimuliFarbe_gelb_blau.png	0	880	547	72	111				0	Content		-72	-111	3578566	2937498487
3595	09:31:06.836	00:00:03.595	215	-1024	-768	-1	-1	-1	-1	4	-1024	-768	-1	-1	-1	-1	4		0	0						StimuliFarbe_gelb_blau.png	0	880	547	72	111				0	Content		-72	-111	3595189	2937515110
3612	09:31:06.853	00:00:03.611	216	-1024	-768	-1	-1	-1	-1	4	-1024	-768	-1	-1	-1	-1	4		0	0						StimuliFarbe_gelb_blau.png	0	880	547	72	111				0	Content		-72	-111	3611936	2937531857
3629	09:31:06.870	00:00:03.628	217	-1024	-768	-1	-1	-1	-1	4	-1024	-768	-1	-1	-1	-1	4		0	0						StimuliFarbe_gelb_blau.png	0	880	547	72	111				0	Content		-72	-111	3628561	2937548482
3645	09:31:06.886	00:00:03.645	218	-1024	-768	-1	-1	-1	-1	4	-1024	-768	-1	-1	-1	-1	4		0	0						StimuliFarbe_gelb_blau.png	0	880	547	72	111				0	Content		-72	-111	3645184	2937565105
3662	09:31:06.903	00:00:03.661	219	-1024	-768	-1	-1	-1	-1	4	-1024	-768	-1	-1	-1	-1	4		0	0						StimuliFarbe_gelb_blau.png	0	880	547	72	111				0	Content		-72	-111	3661808	2937581729
3679	09:31:06.920	00:00:03.678	220	-1024	-768	-1	-1	-1	-1	4	-1024	-768	-1	-1	-1	-1	4		0	0						StimuliFarbe_gelb_blau.png	0	880	547	72	111				0	Content		-72	-111	3678554	2937598475
3695	09:31:06.936	00:00:03.695	221	-1024	-768	-1	-1	-1	-1	4	-1024	-768	-1	-1	-1	-1	4		0	0						StimuliFarbe_gelb_blau.png	0	880	547	72	111				0	Content		-72	-111	3695179	2937615100
3712	09:31:06.953	00:00:03.711	222	-1024	-768	-1	-1	-1	-1	4	-1024	-768	-1	-1	-1	-1	4		0	0						StimuliFarbe_gelb_blau.png	0	880	547	72	111				0	Content		-72	-111	3711802	2937631723
3728	09:31:06.969	00:00:03.728	223	-1024	-768	-1	-1	-1	-1	4	-1024	-768	-1	-1	-1	-1	4		0	0						StimuliFarbe_gelb_blau.png	0	880	547	72	111				0	Content		-72	-111	3728424	2937648345
3745	09:31:06.986	00:00:03.745	224	-1024	-768	-1	-1	-1	-1	4	-1024	-768	-1	-1	-1	-1	4		0	0						StimuliFarbe_gelb_blau.png	0	880	547	72	111				0	Content		-72	-111	3745172	2937665093
3762	09:31:07.003	00:00:03.761	225	-1024	-768	-1	-1	-1	-1	4	-1024	-768	-1	-1	-1	-1	4		0	0						StimuliFarbe_gelb_blau.png	0	880	547	72	111				0	Content		-72	-111	3761797	2937681718
3778	09:31:07.019	00:00:03.778	226	-1024	-768	-1	-1	-1	-1	4	-1024	-768	-1	-1	-1	-1	4		0	0						StimuliFarbe_gelb_blau.png	0	880	547	72	111				0	Content		-72	-111	3778419	2937698340
3795	09:31:07.036	00:00:03.795	227	-1024	-768	-1	-1	-1	-1	4	-1024	-768	-1	-1	-1	-1	4		0	0						StimuliFarbe_gelb_blau.png	0	880	547	72	111				0	Content		-72	-111	3795040	2937714961
3812	09:31:07.053	00:00:03.811	228	-1024	-768	-1	-1	-1	-1	4	-1024	-768	-1	-1	-1	-1	4		0	0						StimuliFarbe_gelb_blau.png	0	880	547	72	111				0	Content		-72	-111	3811790	2937731711
3828	09:31:07.069	00:00:03.828	229	-1024	-768	-1	-1	-1	-1	4	-1024	-768	-1	-1	-1	-1	4		0	0						StimuliFarbe_gelb_blau.png	0	880	547	72	111				0	Content		-72	-111	3828413	2937748334
3845	09:31:07.086	00:00:03.845	230	-1024	-768	-1	-1	-1	-1	4	-1024	-768	-1	-1	-1	-1	4		0	0						StimuliFarbe_gelb_blau.png	0	880	547	72	111				0	Content		-72	-111	3845037	2937764958
3862	09:31:07.103	00:00:03.861	231	-1024	-768	-1	-1	-1	-1	4	-1024	-768	-1	-1	-1	-1	4		0	0						StimuliFarbe_gelb_blau.png	0	880	547	72	111				0	Content		-72	-111	3861787	2937781708
3878	09:31:07.119	00:00:03.878	232	-1024	-768	-1	-1	-1	-1	4	-1024	-768	-1	-1	-1	-1	4		0	0						StimuliFarbe_gelb_blau.png	0	880	547	72	111				0	Content		-72	-111	3878411	2937798332
3895	09:31:07.136	00:00:03.895	233	-1024	-768	-1	-1	-1	-1	4	-1024	-768	-1	-1	-1	-1	4		0	0						StimuliFarbe_gelb_blau.png	0	880	547	72	111				0	Content		-72	-111	3895034	2937814955
3912	09:31:07.153	00:00:03.911	234	-1024	-768	-1	-1	-1	-1	4	-1024	-768	-1	-1	-1	-1	4		0	0						StimuliFarbe_gelb_blau.png	0	880	547	72	111				0	Content		-72	-111	3911668	2937831589
3928	09:31:07.169	00:00:03.928	235	-1024	-768	-1	-1	-1	-1	4	-1024	-768	-1	-1	-1	-1	4		0	0						StimuliFarbe_gelb_blau.png	0	880	547	72	111				0	Content		-72	-111	3928279	2937848200
3945	09:31:07.186	00:00:03.945	236	-1024	-768	-1	-1	-1	-1	4	-1024	-768	-1	-1	-1	-1	4		0	0						StimuliFarbe_gelb_blau.png	0	880	547	72	111				0	Content		-72	-111	3945474	2937865395
3963	09:31:07.204	00:00:03.962	237	-1024	-768	-1	-1	-1	-1	4	-1024	-768	-1	-1	-1	-1	4		0	0						StimuliFarbe_gelb_blau.png	0	880	547	72	111				0	Content		-72	-111	3962845	2937882766
3980	09:31:07.221	00:00:03.980	238	-1024	-768	-1	-1	-1	-1	4	-1024	-768	-1	-1	-1	-1	4		0	0						StimuliFarbe_gelb_blau.png	0	880	547	72	111				0	Content		-72	-111	3980217	2937900138
3995	09:31:07.236	00:00:03.995	239	-1024	-768	-1	-1	-1	-1	4	-1024	-768	-1	-1	-1	-1	4		0	0						StimuliFarbe_gelb_blau.png	0	880	547	72	111				0	Content		-72	-111	3995023	2937914944
4012	09:31:07.253	00:00:04.011	240	-1024	-768	-1	-1	-1	-1	4	-1024	-768	-1	-1	-1	-1	4		0	0						StimuliFarbe_gelb_blau.png	0	880	547	72	111				0	Content		-72	-111	4011657	2937931578
4028	09:31:07.269	00:00:04.028	241	-1024	-768	-1	-1	-1	-1	4	-1024	-768	-1	-1	-1	-1	4		0	0						StimuliFarbe_gelb_blau.png	0	880	547	72	111				0	Content		-72	-111	4028394	2937948315
4045	09:31:07.286	00:00:04.045	242	-1024	-768	-1	-1	-1	-1	4	-1024	-768	-1	-1	-1	-1	4		0	0						StimuliFarbe_gelb_blau.png	0	880	547	72	111				0	Content		-72	-111	4045014	2937964935
4062	09:31:07.303	00:00:04.061	243	-1024	-768	-1	-1	-1	-1	4	-1024	-768	-1	-1	-1	-1	4		0	0						StimuliFarbe_gelb_blau.png	0	880	547	72	111				0	Content		-72	-111	4061687	2937981608
4078	09:31:07.319	00:00:04.078	244	-1024	-768	-1	-1	-1	-1	4	-1024	-768	-1	-1	-1	-1	4		0	0						StimuliFarbe_gelb_blau.png	0	880	547	72	111				0	Content		-72	-111	4078261	2937998182
4095	09:31:07.336	00:00:04.095	245	-1024	-768	-1	-1	-1	-1	4	-1024	-768	-1	-1	-1	-1	4		0	0						StimuliFarbe_gelb_blau.png	0	880	547	72	111				0	Content		-72	-111	4095328	2938015249
4113	09:31:07.354	00:00:04.112	246	-1024	-768	-1	-1	-1	-1	4	-1024	-768	-1	-1	-1	-1	4		0	0						StimuliFarbe_gelb_blau.png	0	880	547	72	111				0	Content		-72	-111	4112701	2938032622
4130	09:31:07.371	00:00:04.130	247	-1024	-768	-1	-1	-1	-1	4	-1024	-768	-1	-1	-1	-1	4		0	0						StimuliFarbe_gelb_blau.png	0	880	547	72	111				0	Content		-72	-111	4130072	2938049993
4145	09:31:07.386	00:00:04.144	248	-1024	-768	-1	-1	-1	-1	4	-1024	-768	-1	-1	-1	-1	4		0	0						StimuliFarbe_gelb_blau.png	0	880	547	72	111				0	Content		-72	-111	4144875	2938064796
4161	09:31:07.402	00:00:04.161	249	-1024	-768	-1	-1	-1	-1	4	-1024	-768	-1	-1	-1	-1	4		0	0						StimuliFarbe_gelb_blau.png	0	880	547	72	111				0	Content		-72	-111	4161497	2938081418
4178	09:31:07.419	00:00:04.178	250	-1024	-768	-1	-1	-1	-1	4	-1024	-768	-1	-1	-1	-1	4		0	0						StimuliFarbe_gelb_blau.png	0	880	547	72	111				0	Content		-72	-111	4178245	2938098166
4195	09:31:07.436	00:00:04.194	251	-1024	-768	-1	-1	-1	-1	4	-1024	-768	-1	-1	-1	-1	4		0	0						StimuliFarbe_gelb_blau.png	0	880	547	72	111				0	Content		-72	-111	4194869	2938114790
4211	09:31:07.452	00:00:04.211	252	-1024	-768	-1	-1	-1	-1	4	-1024	-768	-1	-1	-1	-1	4		0	0						StimuliFarbe_gelb_blau.png	0	880	547	72	111				0	Content		-72	-111	4211492	2938131413
4228	09:31:07.469	00:00:04.228	253	-1024	-768	-1	-1	-1	-1	4	-1024	-768	-1	-1	-1	-1	4		0	0						StimuliFarbe_gelb_blau.png	0	880	547	72	111				0	Content		-72	-111	4228114	2938148035
4245	09:31:07.486	00:00:04.245	254	-1024	-768	-1	-1	-1	-1	4	-1024	-768	-1	-1	-1	-1	4		0	0						StimuliFarbe_gelb_blau.png	0	880	547	72	111				0	Content		-72	-111	4245305	2938165226
4263	09:31:07.504	00:00:04.262	255	-1024	-768	-1	-1	-1	-1	4	-1024	-768	-1	-1	-1	-1	4		0	0						StimuliFarbe_gelb_blau.png	0	880	547	72	111				0	Content		-72	-111	4262676	2938182597
4280	09:31:07.521	00:00:04.279	256	-1024	-768	-1	-1	-1	-1	4	-1024	-768	-1	-1	-1	-1	4		0	0						StimuliFarbe_gelb_blau.png	0	880	547	72	111				0	Content		-72	-111	4279923	2938199844
4295	09:31:07.536	00:00:04.294	257	-1024	-768	-1	-1	-1	-1	4	-1024	-768	-1	-1	-1	-1	4		0	0						StimuliFarbe_gelb_blau.png	0	880	547	72	111				0	Content		-72	-111	4294726	2938214647
4311	09:31:07.552	00:00:04.311	258	-1024	-768	-1	-1	-1	-1	4	-1024	-768	-1	-1	-1	-1	4		0	0						StimuliFarbe_gelb_blau.png	0	880	547	72	111				0	Content		-72	-111	4311476	2938231397
4328	09:31:07.569	00:00:04.328	259	-1024	-768	-1	-1	-1	-1	4	-1024	-768	-1	-1	-1	-1	4		0	0						StimuliFarbe_gelb_blau.png	0	880	547	72	111				0	Content		-72	-111	4328100	2938248021
4345	09:31:07.586	00:00:04.344	260	-1024	-768	-1	-1	-1	-1	4	-1024	-768	-1	-1	-1	-1	4		0	0						StimuliFarbe_gelb_blau.png	0	880	547	72	111				0	Content		-72	-111	4344722	2938264643
4361	09:31:07.602	00:00:04.361	261	-1024	-768	-1	-1	-1	-1	4	-1024	-768	-1	-1	-1	-1	4		0	0						StimuliFarbe_gelb_blau.png	0	880	547	72	111				0	Content		-72	-111	4361345	2938281266
4378	09:31:07.619	00:00:04.377	262	-1024	-768	-1	-1	-1	-1	4	-1024	-768	-1	-1	-1	-1	4		0	0						StimuliFarbe_gelb_blau.png	0	880	547	72	111				0	Content		-72	-111	4377969	2938297890
4395	09:31:07.636	00:00:04.395	263	-1024	-768	-1	-1	-1	-1	4	-1024	-768	-1	-1	-1	-1	4		0	0						StimuliFarbe_gelb_blau.png	0	880	547	72	111				0	Content		-72	-111	4395161	2938315082
4413	09:31:07.654	00:00:04.412	264	-1024	-768	-1	-1	-1	-1	4	-1024	-768	-1	-1	-1	-1	4		0	0						StimuliFarbe_gelb_blau.png	0	880	547	72	111				0	Content		-72	-111	4412536	2938332457
4430	09:31:07.671	00:00:04.429	265	-1024	-768	-1	-1	-1	-1	4	-1024	-768	-1	-1	-1	-1	4		0	0						StimuliFarbe_gelb_blau.png	0	880	547	72	111				0	Content		-72	-111	4429780	2938349701
4445	09:31:07.686	00:00:04.444	266	-1024	-768	-1	-1	-1	-1	4	-1024	-768	-1	-1	-1	-1	4		0	0						StimuliFarbe_gelb_blau.png	0	880	547	72	111				0	Content		-72	-111	4444709	2938364630
4461	09:31:07.702	00:00:04.461	267	-1024	-768	-1	-1	-1	-1	4	-1024	-768	-1	-1	-1	-1	4		0	0						StimuliFarbe_gelb_blau.png	0	880	547	72	111				0	Content		-72	-111	4461332	2938381253
4478	09:31:07.719	00:00:04.478	268	-1024	-768	-1	-1	-1	-1	4	-1024	-768	-1	-1	-1	-1	4		0	0						StimuliFarbe_gelb_blau.png	0	880	547	72	111				0	Content		-72	-111	4478080	2938398001
4495	09:31:07.736	00:00:04.494	269	-1024	-768	-1	-1	-1	-1	4	-1024	-768	-1	-1	-1	-1	4		0	0						StimuliFarbe_gelb_blau.png	0	880	547	72	111				0	Content		-72	-111	4494579	2938414500
4511	09:31:07.752	00:00:04.511	270	-1024	-768	-1	-1	-1	-1	4	-1024	-768	-1	-1	-1	-1	4		0	0						StimuliFarbe_gelb_blau.png	0	880	547	72	111				0	Content		-72	-111	4511322	2938431243
4528	09:31:07.769	00:00:04.527	271	-1024	-768	-1	-1	-1	-1	4	-1024	-768	-1	-1	-1	-1	4		0	0						StimuliFarbe_gelb_blau.png	0	880	547	72	111				0	Content		-72	-111	4527945	2938447866
4545	09:31:07.786	00:00:04.545	272	-1024	-768	-1	-1	-1	-1	4	-1024	-768	-1	-1	-1	-1	4		0	0						StimuliFarbe_gelb_blau.png	0	880	547	72	111				0	Content		-72	-111	4545014	2938464935
4562	09:31:07.803	00:00:04.562	273	-1024	-768	-1	-1	-1	-1	4	-1024	-768	-1	-1	-1	-1	4		0	0						StimuliFarbe_gelb_blau.png	0	880	547	72	111				0	Content		-72	-111	4562387	2938482308
4580	09:31:07.821	00:00:04.579	274	-1024	-768	-1	-1	-1	-1	4	-1024	-768	-1	-1	-1	-1	4		0	0						StimuliFarbe_gelb_blau.png	0	880	547	72	111				0	Content		-72	-111	4579761	2938499682
4595	09:31:07.836	00:00:04.594	275	-1024	-768	-1	-1	-1	-1	4	-1024	-768	-1	-1	-1	-1	4		0	0						StimuliFarbe_gelb_blau.png	0	880	547	72	111				0	Content		-72	-111	4594570	2938514491
4611	09:31:07.852	00:00:04.611	276	-1024	-768	-1	-1	-1	-1	4	-1024	-768	-1	-1	-1	-1	4		0	0						StimuliFarbe_gelb_blau.png	0	880	547	72	111				0	Content		-72	-111	4611188	2938531109
4628	09:31:07.869	00:00:04.627	277	-1024	-768	-1	-1	-1	-1	4	-1024	-768	-1	-1	-1	-1	4		0	0						StimuliFarbe_gelb_blau.png	0	880	547	72	111				0	Content		-72	-111	4627938	2938547859
4645	09:31:07.886	00:00:04.644	278	-1024	-768	-1	-1	-1	-1	4	-1024	-768	-1	-1	-1	-1	4		0	0						StimuliFarbe_gelb_blau.png	0	880	547	72	111				0	Content		-72	-111	4644561	2938564482
4661	09:31:07.902	00:00:04.661	279	-1024	-768	-1	-1	-1	-1	4	-1024	-768	-1	-1	-1	-1	4		0	0						StimuliFarbe_gelb_blau.png	0	880	547	72	111				0	Content		-72	-111	4661184	2938581105
4678	09:31:07.919	00:00:04.677	280	-1024	-768	-1	-1	-1	-1	4	-1024	-768	-1	-1	-1	-1	4		0	0						StimuliFarbe_gelb_blau.png	0	880	547	72	111				0	Content		-72	-111	4677806	2938597727
4695	09:31:07.936	00:00:04.695	281	-1024	-768	-1	-1	-1	-1	4	-1024	-768	-1	-1	-1	-1	4		0	0						StimuliFarbe_gelb_blau.png	0	880	547	72	111				0	Content		-72	-111	4695000	2938614921
4712	09:31:07.953	00:00:04.712	282	-1024	-768	-1	-1	-1	-1	4	-1024	-768	-1	-1	-1	-1	4		0	0						StimuliFarbe_gelb_blau.png	0	880	547	72	111				0	Content		-72	-111	4712370	2938632291
4730	09:31:07.971	00:00:04.729	283	-1024	-768	-1	-1	-1	-1	4	-1024	-768	-1	-1	-1	-1	4		0	0						StimuliFarbe_gelb_blau.png	0	880	547	72	111				0	Content		-72	-111	4729616	2938649537
4744	09:31:07.985	00:00:04.744	284	-1024	-768	-1	-1	-1	-1	4	-1024	-768	-1	-1	-1	-1	4		0	0						StimuliFarbe_gelb_blau.png	0	880	547	72	111				0	Content		-72	-111	4744420	2938664341
4761	09:31:08.002	00:00:04.761	285	-1024	-768	-1	-1	-1	-1	4	-1024	-768	-1	-1	-1	-1	4		0	0						StimuliFarbe_gelb_blau.png	0	880	547	72	111				0	Content		-72	-111	4761170	2938681091
4778	09:31:08.019	00:00:04.777	286	-1024	-768	-1	-1	-1	-1	4	-1024	-768	-1	-1	-1	-1	4		0	0						StimuliFarbe_gelb_blau.png	0	880	547	72	111				0	Content		-72	-111	4777791	2938697712
4795	09:31:08.036	00:00:04.794	287	436,3636	413,2557	0,6350883	0,4044673	392,0092	3,811952	1	436,3636	413,2557	0,6350883	0,4044673	392,0092	3,811952	3	15	436	413						StimuliFarbe_gelb_blau.png	0	880	547	72	111	422	329	416	0	Content		364	302	4794539	2938714460
4811	09:31:08.052	00:00:04.811	288	-1024	-768	-1	-1	-1	-1	4	-1024	-768	-1	-1	-1	-1	4	15	0	0						StimuliFarbe_gelb_blau.png	0	880	547	72	111	422	329	416	0	Content		-72	-111	4811038	2938730959
4828	09:31:08.069	00:00:04.827	289	-1024	-768	-1	-1	-1	-1	4	-1024	-768	-1	-1	-1	-1	4	15	0	0						StimuliFarbe_gelb_blau.png	0	880	547	72	111	422	329	416	0	Content		-72	-111	4827654	2938747575
4844	09:31:08.085	00:00:04.844	290	519,7706	443,9256	0,6372648	0,4038942	392,004	3,808388	3	517,2312	446,5922	0,6362079	0,4039104	389,6526	3,786287	1	15	517	447						StimuliFarbe_gelb_blau.png	0	880	547	72	111	422	329	416	0	Content		445	336	4844397	2938764318
4861	09:31:08.102	00:00:04.861	291	534,1464	450,7625	0,6377528	0,4035876	392,0041	3,772846	3	526,1257	458,501	0,6345676	0,4036365	384,9812	3,707331	1	15	526	459						StimuliFarbe_gelb_blau.png	0	880	547	72	111	422	329	416	0	Content		454	348	4861031	2938780952
4878	09:31:08.119	00:00:04.877	292	484,2901	439,6768	0,636381	0,4044475	392,0057	3,508399	3	479,0469	444,9821	0,6358889	0,404454	387,5547	3,469557	1	15	479	445						StimuliFarbe_gelb_blau.png	0	880	547	72	111	422	329	416	0	Content		407	334	4877653	2938797574
4894	09:31:08.135	00:00:04.894	293	-1024	-768	-1	-1	-1	-1	4	-1024	-768	-1	-1	-1	-1	4	15	0	0						StimuliFarbe_gelb_blau.png	0	880	547	72	111	422	329	416	0	Content		-72	-111	4894277	2938814198
4911	09:31:08.152	00:00:04.911	294	-1024	-768	-1	-1	-1	-1	4	-1024	-768	-1	-1	-1	-1	4	15	0	0						StimuliFarbe_gelb_blau.png	0	880	547	72	111	422	329	416	0	Content		-72	-111	4911025	2938830946
4928	09:31:08.169	00:00:04.927	295	-1024	-768	-1	-1	-1	-1	4	-1024	-768	-1	-1	-1	-1	4	15	0	0						StimuliFarbe_gelb_blau.png	0	880	547	72	111	422	329	416	0	Content		-72	-111	4927643	2938847564
4944	09:31:08.185	00:00:04.944	296	-1024	-768	-1	-1	-1	-1	4	-1024	-768	-1	-1	-1	-1	4	15	0	0						StimuliFarbe_gelb_blau.png	0	880	547	72	111	422	329	416	0	Content		-72	-111	4944269	2938864190
4961	09:31:08.202	00:00:04.960	297	513,0581	440,5027	0,6374872	0,4043842	392,0057	3,333565	3	510,1682	443,1076	0,6372463	0,4043874	389,8271	3,315324	1	15	510	443						StimuliFarbe_gelb_blau.png	0	880	547	72	111	422	329	416	0	Content		438	332	4960892	2938880813
4978	09:31:08.219	00:00:04.977	298	543,7335	443,9298	0,6372818	0,4042974	389,8203	3,347763	3	543,7335	443,9298	0,6372818	0,4042974	389,8203	3,347763	1	15	544	444						StimuliFarbe_gelb_blau.png	0	880	547	72	111	422	329	416	0	Content		472	333	4977643	2938897564
4994	09:31:08.235	00:00:04.994	299	522,9167	451,5309	0,6371185	0,4043457	389,822	3,544118	3	522,9167	451,5309	0,6371185	0,4043457	389,822	3,544118	1	15	523	452						StimuliFarbe_gelb_blau.png	0	880	547	72	111	422	329	416	0	Content		451	341	4994266	2938914187
5011	09:31:08.252	00:00:05.010	300	-1024	-768	-1	-1	-1	-1	4	-1024	-768	-1	-1	-1	-1	4	15	0	0						StimuliFarbe_gelb_blau.png	0	880	547	72	111	422	329	416	0	Content		-72	-111	5010890	2938930811
5028	09:31:08.269	00:00:05.027	301	469,7383	438,6336	0,6374838	0,4055094	389,8271	3,400772	3	469,7383	438,6336	0,6374838	0,4055094	389,8271	3,400772	1	15	470	439						StimuliFarbe_gelb_blau.png	0	880	547	72	111	422	329	416	0	Content		398	328	5027517	2938947438
5044	09:31:08.285	00:00:05.044	302	-1024	-768	-1	-1	-1	-1	4	-1024	-768	-1	-1	-1	-1	4	15	0	0						StimuliFarbe_gelb_blau.png	0	880	547	72	111	422	329	416	0	Content		-72	-111	5044264	2938964185
5061	09:31:08.302	00:00:05.060	303	-1024	-768	-1	-1	-1	-1	4	-1024	-768	-1	-1	-1	-1	4	15	0	0						StimuliFarbe_gelb_blau.png	0	880	547	72	111	422	329	416	0	Content		-72	-111	5060881	2938980802
5078	09:31:08.319	00:00:05.077	304	-1024	-768	-1	-1	-1	-1	4	-1024	-768	-1	-1	-1	-1	4	15	0	0						StimuliFarbe_gelb_blau.png	0	880	547	72	111	422	329	416	0	Content		-72	-111	5077507	2938997428
5094	09:31:08.335	00:00:05.094	305	-1024	-768	-1	-1	-1	-1	4	-1024	-768	-1	-1	-1	-1	4	15	0	0						StimuliFarbe_gelb_blau.png	0	880	547	72	111	422	329	416	0	Content		-72	-111	5094132	2939014053
5111	09:31:08.352	00:00:05.110	306	541,1899	440,7766	0,637347	0,4041821	389,8203	3,280167	3	541,1899	440,7766	0,637347	0,4041821	389,8203	3,280167	1	15	541	441						StimuliFarbe_gelb_blau.png	0	880	547	72	111	422	329	416	0	Content		469	330	5110881	2939030802
5128	09:31:08.369	00:00:05.127	307	535,5001	439,4572	0,6374176	0,4039443	389,8203	3,208862	3	535,5001	439,4572	0,6374176	0,4039443	389,8203	3,208862	1	15	536	439						StimuliFarbe_gelb_blau.png	0	880	547	72	111	422	329	416	0	Content		464	328	5127506	2939047427
5144	09:31:08.385	00:00:05.144	308	-1024	-768	-1	-1	-1	-1	4	-1024	-768	-1	-1	-1	-1	4	15	0	0						StimuliFarbe_gelb_blau.png	0	880	547	72	111	422	329	416	0	Content		-72	-111	5144132	2939064053
5161	09:31:08.402	00:00:05.160	309	484,9988	452,8462	0,6367748	0,404021	382,8373	3,348813	3	484,9988	452,8462	0,6367748	0,404021	382,8373	3,348813	3	15	0	0						StimuliFarbe_gelb_blau.png	0	880	547	72	111	422	329	416	0	Content		-72	-111	5160753	2939080674
5178	09:31:08.419	00:00:05.177	310	473,2648	391,2881	0,6425405	0,4000728	398,2422	3,588639	3	473,2648	391,2881	0,6425405	0,4000728	398,2422	3,588639	1	15	473	391						StimuliFarbe_gelb_blau.png	0	880	547	72	111	422	329	416	0	Content		401	280	5177502	2939097423
5194	09:31:08.435	00:00:05.194	311	460,2996	391,3879	0,6431765	0,3965936	395,2163	3,708859	3	460,2996	391,3879	0,6431765	0,3965936	395,2163	3,708859	1	15	460	391						StimuliFarbe_gelb_blau.png	0	880	547	72	111	422	329	416	0	Content		388	280	5194126	2939114047
5211	09:31:08.452	00:00:05.210	312	-1024	-768	-1	-1	-1	-1	4	-1024	-768	-1	-1	-1	-1	4	16	0	0						StimuliFarbe_gelb_blau.png	0	880	547	72	111	304	213	300	0	Content		-72	-111	5210748	2939130669
5227	09:31:08.468	00:00:05.227	313	-1024	-768	-1	-1	-1	-1	4	-1024	-768	-1	-1	-1	-1	4	16	0	0						StimuliFarbe_gelb_blau.png	0	880	547	72	111	304	213	300	0	Content		-72	-111	5227375	2939147296
5244	09:31:08.485	00:00:05.244	314	292,9727	308,4148	0,6390399	0,3973077	395,2163	3,143294	1	292,9727	308,4148	0,6390399	0,3973077	395,2163	3,143294	3	16	293	308						StimuliFarbe_gelb_blau.png	0	880	547	72	111	304	213	300	0	Content		221	197	5244122	2939164043
5261	09:31:08.502	00:00:05.260	315	-1024	-768	-1	-1	-1	-1	4	-1024	-768	-1	-1	-1	-1	4	16	0	0						StimuliFarbe_gelb_blau.png	0	880	547	72	111	304	213	300	0	Content		-72	-111	5260745	2939180666
5277	09:31:08.518	00:00:05.277	316	415,2171	300,3866	0,6443238	0,3965031	395,2094	3,275046	3	415,2171	300,3866	0,6443238	0,3965031	395,2094	3,275046	1	16	415	300						StimuliFarbe_gelb_blau.png	0	880	547	72	111	304	213	300	0	Content		343	189	5277369	2939197290
5294	09:31:08.535	00:00:05.293	317	382,9547	323,4824	0,6417737	0,3967772	389,5207	3,250175	3	382,7197	323,4689	0,6417745	0,3967772	389,5243	3,250306	1	16	383	323						StimuliFarbe_gelb_blau.png	0	880	547	72	111	304	213	300	0	Content		311	212	5293993	2939213914
5311	09:31:08.552	00:00:05.310	318	416,9237	323,3522	0,6455174	0,3962947	398,204	3,317486	3	415,9756	313,1567	0,6455174	0,3962947	398,204	3,320489	1	16	416	313						StimuliFarbe_gelb_blau.png	0	880	547	72	111	304	213	300	0	Content		344	202	5310742	2939230663
5327	09:31:08.568	00:00:05.327	319	386,447	309,2244	0,6426286	0,3965132	398,2006	3,532184	3	381,2987	324,3815	0,641662	0,3965258	389,6113	3,458747	1	16	381	324						StimuliFarbe_gelb_blau.png	0	880	547	72	111	304	213	300	0	Content		309	213	5327366	2939247287
5344	09:31:08.585	00:00:05.343	320	375,9679	328,2416	0,6416231	0,3965289	389,6147	3,413662	3	375,8173	328,225	0,6416241	0,3965289	389,6183	3,413777	1	16	376	328						StimuliFarbe_gelb_blau.png	0	880	547	72	111	304	213	300	0	Content		304	217	5343990	2939263911
5361	09:31:08.602	00:00:05.360	321	342,8768	326,9881	0,6403963	0,3967122	387,2711	3,449124	3	342,5984	327,0014	0,6403971	0,3967122	387,2747	3,449275	1	16	343	327						StimuliFarbe_gelb_blau.png	0	880	547	72	111	304	213	300	0	Content		271	216	5360615	2939280536
5377	09:31:08.618	00:00:05.377	322	352,0891	322,8323	0,6403577	0,396694	387,2598	3,344079	3	351,7919	322,8223	0,6403585	0,396694	387,2635	3,344355	1	16	352	323						StimuliFarbe_gelb_blau.png	0	880	547	72	111	304	213	300	0	Content		280	212	5377363	2939297284
5394	09:31:08.635	00:00:05.393	323	373,7887	330,6523	0,6414014	0,3962091	389,2639	3,483196	3	373,6323	330,6294	0,6414024	0,3962091	389,2675	3,48336	1	16	374	331						StimuliFarbe_gelb_blau.png	0	880	547	72	111	304	213	300	0	Content		302	220	5393986	2939313907
5411	09:31:08.652	00:00:05.410	324	356,0698	320,4076	0,6413698	0,3965149	389,2675	3,141171	3	356,0698	320,4076	0,6413698	0,3965149	389,2675	3,141171	1	16	356	320						StimuliFarbe_gelb_blau.png	0	880	547	72	111	304	213	300	0	Content		284	209	5410609	2939330530
5427	09:31:08.668	00:00:05.427	325	378,4986	328,9947	0,6413198	0,3957901	389,4397	3,429568	3	378,3619	328,9646	0,6413208	0,3957901	389,4433	3,429745	1	16	378	329						StimuliFarbe_gelb_blau.png	0	880	547	72	111	304	213	300	0	Content		306	218	5427234	2939347155
5444	09:31:08.685	00:00:05.443	326	379,489	324,2269	0,6413355	0,3957465	389,4516	3,523214	3	379,3274	324,1963	0,6413366	0,3957464	389,4552	3,523412	1	16	379	324						StimuliFarbe_gelb_blau.png	0	880	547	72	111	304	213	300	0	Content		307	213	5443981	2939363902
5461	09:31:08.702	00:00:05.460	327	376,4611	324,8065	0,6413469	0,3959155	389,3887	3,485957	3	376,2483	324,7739	0,6413478	0,3959155	389,3924	3,486176	1	16	376	325						StimuliFarbe_gelb_blau.png	0	880	547	72	111	304	213	300	0	Content		304	214	5460607	2939380528
5477	09:31:08.718	00:00:05.477	328	375,8774	329,0941	0,6414543	0,3957457	389,2631	3,509462	3	375,721	329,0745	0,6414554	0,3957457	389,2668	3,5096	1	16	376	329						StimuliFarbe_gelb_blau.png	0	880	547	72	111	304	213	300	0	Content		304	218	5477229	2939397150
5494	09:31:08.735	00:00:05.493	329	346,8557	324,8586	0,6404703	0,3959163	386,9524	3,489253	3	346,5692	324,8541	0,6404711	0,3959163	386,9561	3,489503	1	16	347	325						StimuliFarbe_gelb_blau.png	0	880	547	72	111	304	213	300	0	Content		275	214	5493978	2939413899
5511	09:31:08.752	00:00:05.510	330	377,701	329,0028	0,6416821	0,3956329	389,4628	3,496745	0	450,7523	362,08	0,4535144	0,4664803	386,9561	3,531904	0	17	414	346						StimuliFarbe_gelb_blau.png	0	880	547	72	111	345	232	133	0	Content		342	235	5510601	2939430522
5527	09:31:08.768	00:00:05.527	331	379,5318	328,5278	0,6417385	0,3956139	389,4167	3,461391	0	468,2129	353,5943	0,4537791	0,4663681	386,9561	3,374361	0	17	424	341						StimuliFarbe_gelb_blau.png	0	880	547	72	111	345	232	133	0	Content		352	230	5527225	2939447146
5544	09:31:08.785	00:00:05.543	332	378,4545	326,3891	0,6417665	0,3957147	389,3699	3,387032	0	459,5348	355,2628	0,453778	0,4663703	386,9561	3,370727	0	17	419	341						StimuliFarbe_gelb_blau.png	0	880	547	72	111	345	232	133	0	Content		347	230	5543850	2939463771
5561	09:31:08.802	00:00:05.560	333	405,291	317,8113	0,6435459	0,3953178	393,002	3,60626	0	468,2824	356,9314	0,4544976	0,4669757	391,0403	3,367094	0	17	437	337						StimuliFarbe_gelb_blau.png	0	880	547	72	111	345	232	133	0	Content		365	226	5560597	2939480518
5577	09:31:08.818	00:00:05.577	334	378,0785	325,6321	0,641755	0,3959372	389,3231	3,549919	0	455,6473	351,1714	0,4549182	0,4667408	391,0404	3,586861	0	17	417	338						StimuliFarbe_gelb_blau.png	0	880	547	72	111	345	232	133	0	Content		345	227	5577229	2939497150
5594	09:31:08.835	00:00:05.593	335	375,3221	332,7531	0,6417441	0,395952	389,3475	3,597418	0	450,9961	355,1844	0,4549076	0,4667566	391,0404	3,604751	0	17	413	344						StimuliFarbe_gelb_blau.png	0	880	547	72	111	345	232	133	0	Content		341	233	5593851	2939513772
5610	09:31:08.851	00:00:05.610	336	346,8057	332,8189	0,6412589	0,3958159	388,4873	3,494785	0	448,7516	353,8119	0,4542862	0,4669186	390,8508	3,622641	0	17	398	343						StimuliFarbe_gelb_blau.png	0	880	547	72	111	345	232	133	0	Content		326	232	5610472	2939530393
5627	09:31:08.868	00:00:05.627	337	362,659	359,773	0,6396708	0,398227	386,9657	3,454456	0	470,1345	382,4055	0,4543687	0,4686663	390,8508	3,644277	0	17	416	371						StimuliFarbe_gelb_blau.png	0	880	547	72	111	345	232	133	0	Content		344	260	5627218	2939547139
5644	09:31:08.885	00:00:05.643	338	439,9502	408,2029	0,6386794	0,4016493	389,4552	3,426268	0	505,9462	422,8657	0,4534868	0,4711783	390,8508	3,501139	0	18	473	416						StimuliFarbe_gelb_blau.png	0	880	547	72	111	429	337	516	0	Content		401	305	5643844	2939563765
5660	09:31:08.901	00:00:05.660	339	490,9549	434,428	0,6366619	0,403426	388,0122	3,551638	0	530,5736	438,0748	0,4564691	0,4721213	401,8588	3,39696	0	18	511	436						StimuliFarbe_gelb_blau.png	0	880	547	72	111	429	337	516	0	Content		439	325	5660469	2939580390
5677	09:31:08.918	00:00:05.677	340	495,8654	446,5909	0,6366261	0,4038737	388,0105	3,494483	0	521,4088	445,6325	0,4565758	0,4725223	401,8588	3,559485	0	18	509	446						StimuliFarbe_gelb_blau.png	0	880	547	72	111	429	337	516	0	Content		437	335	5677094	2939597015
5694	09:31:08.935	00:00:05.693	341	384,3961	435,96	0,6363288	0,4052171	388,0175	3,332181	0	-1024	-768	-1	-1	-1	-1	4	18	384	436						StimuliFarbe_gelb_blau.png	0	880	547	72	111	429	337	516	0	Content		312	325	5693841	2939613762
5710	09:31:08.951	00:00:05.710	342	505,9533	434,7305	0,6400796	0,4039181	395,2833	3,654985	0	494,7517	460,5038	0,4530959	0,4725163	391,3994	3,358452	0	18	500	448						StimuliFarbe_gelb_blau.png	0	880	547	72	111	429	337	516	0	Content		428	337	5710466	2939630387
5727	09:31:08.968	00:00:05.727	343	504,082	443,7534	0,6401358	0,4042281	395,2815	3,681148	0	528,6555	451,2383	0,4536332	0,4727982	391,3994	3,108387	0	18	516	447						StimuliFarbe_gelb_blau.png	0	880	547	72	111	429	337	516	0	Content		444	336	5727088	2939647009
5744	09:31:08.985	00:00:05.743	344	600,0416	422,4703	0,6417035	0,4048403	399,792	3,637798	0	-1024	-768	-1	-1	-1	-1	4	18	600	422						StimuliFarbe_gelb_blau.png	0	880	547	72	111	429	337	516	0	Content		528	311	5743710	2939663631
5760	09:31:09.001	00:00:05.760	345	513,4944	430,1298	0,6420788	0,4047258	399,7877	3,688825	0	-1024	-768	-1	-1	-1	-1	4	18	513	430						StimuliFarbe_gelb_blau.png	0	880	547	72	111	429	337	516	0	Content		441	319	5760458	2939680379
5777	09:31:09.018	00:00:05.777	346	507,1984	436,7068	0,6437819	0,4048213	404,4937	3,638698	0	498,0649	466,3065	0,450548	0,4737774	382,2344	3,386282	0	18	503	452						StimuliFarbe_gelb_blau.png	0	880	547	72	111	429	337	516	0	Content		431	341	5777084	2939697005
5794	09:31:09.035	00:00:05.793	347	513,0051	436,1721	0,6419253	0,4049447	399,8015	3,565594	0	-1024	-768	-1	-1	-1	-1	4	18	513	436						StimuliFarbe_gelb_blau.png	0	880	547	72	111	429	337	516	0	Content		441	325	5793707	2939713628
5810	09:31:09.051	00:00:05.810	348	-1024	-768	-1	-1	-1	-1	4	-1024	-768	-1	-1	-1	-1	4	18	0	0						StimuliFarbe_gelb_blau.png	0	880	547	72	111	429	337	516	0	Content		-72	-111	5810331	2939730252
5827	09:31:09.068	00:00:05.827	349	502,3186	449,0584	0,6398788	0,4054235	394,8394	3,560168	0	-1024	-768	-1	-1	-1	-1	4	18	502	449						StimuliFarbe_gelb_blau.png	0	880	547	72	111	429	337	516	0	Content		430	338	5827079	2939747000
5844	09:31:09.085	00:00:05.843	350	519,233	444,4451	0,6416923	0,4056955	399,3134	3,654839	0	-1024	-768	-1	-1	-1	-1	4	18	519	444						StimuliFarbe_gelb_blau.png	0	880	547	72	111	429	337	516	0	Content		447	333	5843704	2939763625
5860	09:31:09.101	00:00:05.860	351	498,1805	457,9544	0,6361121	0,4058966	386,8022	3,49509	0	-1024	-768	-1	-1	-1	-1	4	18	498	458						StimuliFarbe_gelb_blau.png	0	880	547	72	111	429	337	516	0	Content		426	347	5860329	2939780250
5877	09:31:09.118	00:00:05.876	352	502,4393	459,382	0,6391279	0,4060088	393,726	3,504954	0	-1024	-768	-1	-1	-1	-1	4	18	502	459						StimuliFarbe_gelb_blau.png	0	880	547	72	111	429	337	516	0	Content		430	348	5876955	2939796876
5894	09:31:09.135	00:00:05.893	353	489,1935	458,8962	0,6363032	0,4058612	386,989	3,468188	0	-1024	-768	-1	-1	-1	-1	4	18	489	459						StimuliFarbe_gelb_blau.png	0	880	547	72	111	429	337	516	0	Content		417	348	5893704	2939813625
5910	09:31:09.151	00:00:05.910	354	504,6591	435,175	0,6420925	0,4056683	399,2802	3,567258	0	-1024	-768	-1	-1	-1	-1	4	18	505	435						StimuliFarbe_gelb_blau.png	0	880	547	72	111	429	337	516	0	Content		433	324	5910328	2939830249
5927	09:31:09.168	00:00:05.926	355	505,7056	447,9116	0,6424354	0,4054807	399,8156	3,539465	0	-1024	-768	-1	-1	-1	-1	4	18	506	448						StimuliFarbe_gelb_blau.png	0	880	547	72	111	429	337	516	0	Content		434	337	5926953	2939846874
5944	09:31:09.185	00:00:05.943	356	-1024	-768	-1	-1	-1	-1	4	-1024	-768	-1	-1	-1	-1	4	18	0	0						StimuliFarbe_gelb_blau.png	0	880	547	72	111	429	337	516	0	Content		-72	-111	5943574	2939863495
5960	09:31:09.201	00:00:05.960	357	511,7731	439,671	0,6406729	0,4054278	394,4995	3,432799	0	-1024	-768	-1	-1	-1	-1	4	18	512	440						StimuliFarbe_gelb_blau.png	0	880	547	72	111	429	337	516	0	Content		440	329	5960326	2939880247
5977	09:31:09.218	00:00:05.976	358	482,3464	456,2784	0,6349059	0,4054299	381,2195	3,363203	0	-1024	-768	-1	-1	-1	-1	4	18	482	456						StimuliFarbe_gelb_blau.png	0	880	547	72	111	429	337	516	0	Content		410	345	5976951	2939896872
5994	09:31:09.235	00:00:05.993	359	464,7841	449,6227	0,6386281	0,4058474	389,1475	3,347607	0	-1024	-768	-1	-1	-1	-1	4	18	465	450						StimuliFarbe_gelb_blau.png	0	880	547	72	111	429	337	516	0	Content		393	339	5993571	2939913492
6010	09:31:09.251	00:00:06.010	360	488,2267	451,1443	0,6386557	0,4051439	389,1426	3,54555	0	-1024	-768	-1	-1	-1	-1	4	18	488	451						StimuliFarbe_gelb_blau.png	0	880	547	72	111	429	337	516	0	Content		416	340	6010195	2939930116
6027	09:31:09.268	00:00:06.026	361	482,7578	456,8687	0,6348519	0,4050925	380,8835	3,482241	0	-1024	-768	-1	-1	-1	-1	4	18	483	457						StimuliFarbe_gelb_blau.png	0	880	547	72	111	429	337	516	0	Content		411	346	6026943	2939946864
6044	09:31:09.285	00:00:06.043	362	484,2864	451,8934	0,6366241	0,4050342	385,1076	3,43449	0	-1024	-768	-1	-1	-1	-1	4	18	484	452						StimuliFarbe_gelb_blau.png	0	880	547	72	111	429	337	516	0	Content		412	341	6043568	2939963489
6060	09:31:09.301	00:00:06.060	363	505,14	439,8433	0,6404824	0,4048817	393,2562	3,524825	0	202,421	437,6257	0,4456261	0,4747219	393,2609	3,263465	0	18	354	439						StimuliFarbe_gelb_blau.png	0	880	547	72	111	429	337	516	0	Content		282	328	6060194	2939980115
6077	09:31:09.318	00:00:06.076	364	497,3057	440,8321	0,6422009	0,4048956	397,6176	3,603148	0	514,1151	463,9442	0,4519158	0,47462	386,0465	3,305226	0	18	506	452						StimuliFarbe_gelb_blau.png	0	880	547	72	111	429	337	516	0	Content		434	341	6076816	2939996737
6094	09:31:09.335	00:00:06.093	365	494,8211	467,7176	0,6384855	0,4054741	388,0525	3,655305	0	-1024	-768	-1	-1	-1	-1	4	18	495	468						StimuliFarbe_gelb_blau.png	0	880	547	72	111	429	337	516	0	Content		423	357	6093568	2940013489
6110	09:31:09.351	00:00:06.110	366	434,207	474,983	0,641413	0,4072457	392,5637	3,692173	0	-1024	-768	-1	-1	-1	-1	4	18	434	475						StimuliFarbe_gelb_blau.png	0	880	547	72	111	429	337	516	0	Content		362	364	6110191	2940030112
6127	09:31:09.368	00:00:06.126	367	423,7576	482,2483	0,6424603	0,4090478	393,1347	3,729043	0	-1024	-768	-1	-1	-1	-1	4	18	424	482						StimuliFarbe_gelb_blau.png	0	880	547	72	111	429	337	516	0	Content		352	371	6126814	2940046735
6143	09:31:09.384	00:00:06.143	368	-1024	-768	-1	-1	-1	-1	4	-1024	-768	-1	-1	-1	-1	4	18	0	0						StimuliFarbe_gelb_blau.png	0	880	547	72	111	429	337	516	0	Content		-72	-111	6143439	2940063360
6160	09:31:09.401	00:00:06.160	369	341,4147	525,796	0,6405293	0,4119257	393,1347	3,504765	1	348,7141	527,4346	0,5496601	0,4457956	389,8827	3,426538	3	19	341	526						StimuliFarbe_gelb_blau.png	0	880	547	72	111	282	423	433	0	Content		269	415	6160185	2940080106
6177	09:31:09.418	00:00:06.176	370	413,2403	535,3525	0,643192	0,4112596	393,129	3,600031	0	-1024	-768	-1	-1	-1	-1	4	19	413	535						StimuliFarbe_gelb_blau.png	0	880	547	72	111	282	423	433	0	Content		341	424	6176808	2940096729
6193	09:31:09.434	00:00:06.193	371	413,2403	535,3525	0,6434843	0,4114625	393,8419	3,600031	0	-1024	-768	-1	-1	-1	-1	4	19	413	535						StimuliFarbe_gelb_blau.png	0	880	547	72	111	282	423	433	0	Content		341	424	6193433	2940113354
6210	09:31:09.451	00:00:06.210	372	348,3376	526,4276	0,6407056	0,412268	393,8419	3,545729	1	345,4381	529,2739	0,6415924	0,4122643	389,8827	3,511692	3	19	348	526						StimuliFarbe_gelb_blau.png	0	880	547	72	111	282	423	433	0	Content		276	415	6210184	2940130105
6227	09:31:09.468	00:00:06.226	373	369,2926	536,0484	0,6416842	0,411557	389,5901	3,612142	0	-1024	-768	-1	-1	-1	-1	4	19	369	536						StimuliFarbe_gelb_blau.png	0	880	547	72	111	282	423	433	0	Content		297	425	6226807	2940146728
6243	09:31:09.484	00:00:06.243	374	-1024	-768	-1	-1	-1	-1	4	285,0222	518,808	0,4652042	0,4793413	413,951	3,665721	0	19	285	519						StimuliFarbe_gelb_blau.png	0	880	547	72	111	282	423	433	0	Content		213	408	6243432	2940163353
6260	09:31:09.501	00:00:06.260	375	-1024	-768	-1	-1	-1	-1	4	-1024	-768	-1	-1	-1	-1	4	19	0	0						StimuliFarbe_gelb_blau.png	0	880	547	72	111	282	423	433	0	Content		-72	-111	6260053	2940179974
6277	09:31:09.518	00:00:06.276	376	455,3076	533,4221	0,6420296	0,4112458	389,7018	3,031474	0	-1024	-768	-1	-1	-1	-1	4	19	455	533						StimuliFarbe_gelb_blau.png	0	880	547	72	111	282	423	433	0	Content		383	422	6276802	2940196723
6293	09:31:09.534	00:00:06.293	377	-1024	-768	-1	-1	-1	-1	4	-1024	-768	-1	-1	-1	-1	4	19	0	0						StimuliFarbe_gelb_blau.png	0	880	547	72	111	282	423	433	0	Content		-72	-111	6293427	2940213348
6310	09:31:09.551	00:00:06.310	378	-1024	-768	-1	-1	-1	-1	4	351,9733	522,2352	0,4661458	0,479615	413,951	3,879877	0	19	352	522						StimuliFarbe_gelb_blau.png	0	880	547	72	111	282	423	433	0	Content		280	411	6310049	2940229970
6327	09:31:09.568	00:00:06.326	379	350,3362	542,2832	0,6416876	0,4123103	389,7018	3,724446	0	344,1871	521,0936	0,4660683	0,479688	413,951	3,951044	0	19	347	532						StimuliFarbe_gelb_blau.png	0	880	547	72	111	282	423	433	0	Content		275	421	6326673	2940246594
6343	09:31:09.584	00:00:06.343	380	349,7204	548,0377	0,6403719	0,4121695	387,4118	3,695065	0	358,0385	525,858	0,4659922	0,480078	413,951	3,847565	0	19	354	537						StimuliFarbe_gelb_blau.png	0	880	547	72	111	282	423	433	0	Content		282	426	6343424	2940263345
6350	09:31:09.591																				ImageEnd	16	0	0	StimuliFarbe_gelb_blau.png
6360	09:31:09.601	00:00:06.360	381	413,9154	550,1804	0,6516088	0,411789	414,962	3,681727	0	-1024	-768	-1	-1	-1	-1	4	19	414	550						No media	0	1024	768	0	0	354	534	433	0	Content		414	550	6360046	2940279967
6373	09:31:09.614																				ImageStart	8	0	0	Fix_sw.jpg
6377	09:31:09.618	00:00:06.376	382	380,3048	545,5894	0,641221	0,4122598	389,744	3,823692	0	-1024	-768	-1	-1	-1	-1	4	19	380	546						Fix_sw.jpg	0	880	547	72	111	282	423	433	0	Content		308	435	6376669	2940296590
6393	09:31:09.634	00:00:06.393	383	357,7996	516,0668	0,6357599	0,4128034	414,962	4,088695	0	-1024	-768	-1	-1	-1	-1	4	19	358	516						Fix_sw.jpg	0	880	547	72	111	282	423	433	0	Content		286	405	6393304	2940313225
6410	09:31:09.651	00:00:06.410	384	-1024	-768	-1	-1	-1	-1	4	-1024	-768	-1	-1	-1	-1	4	19	0	0						Fix_sw.jpg	0	880	547	72	111	282	423	433	0	Content		-72	-111	6410040	2940329961
6427	09:31:09.668	00:00:06.426	385	364,0118	518,8774	0,6358271	0,4134654	414,962	4,182172	0	-1024	-768	-1	-1	-1	-1	4	19	364	519						Fix_sw.jpg	0	880	547	72	111	282	423	433	0	Content		292	408	6426663	2940346584
6443	09:31:09.684	00:00:06.443	386	354,3106	539,9005	0,6402987	0,4134119	387,5511	3,80997	0	-1024	-768	-1	-1	-1	-1	4	19	354	540						Fix_sw.jpg	0	880	547	72	111	282	423	433	0	Content		282	429	6443309	2940363230
6460	09:31:09.701	00:00:06.459	387	418,842	539,6376	0,6378068	0,4128372	382,2879	3,746327	0	-1024	-768	-1	-1	-1	-1	4	19	419	540						Fix_sw.jpg	0	880	547	72	111	282	423	433	0	Content		347	429	6459909	2940379830
6477	09:31:09.718	00:00:06.476	388	338,4742	546,047	0,6418066	0,4134887	387,5511	3,98308	0	-1024	-768	-1	-1	-1	-1	4	19	338	546						Fix_sw.jpg	0	880	547	72	111	282	423	433	0	Content		266	435	6476660	2940396581
6493	09:31:09.734	00:00:06.493	389	345,2795	531,5978	0,6419436	0,413671	387,5511	4,014728	0	-1024	-768	-1	-1	-1	-1	4	19	345	532						Fix_sw.jpg	0	880	547	72	111	282	423	433	0	Content		273	421	6493299	2940413220
6510	09:31:09.751	00:00:06.509	390	344,1981	538,8195	0,641764	0,4134501	387,5511	3,822538	0	-1024	-768	-1	-1	-1	-1	4	19	344	539						Fix_sw.jpg	0	880	547	72	111	282	423	433	0	Content		272	428	6509909	2940429830
6527	09:31:09.768	00:00:06.526	391	355,8596	546,3525	0,6417531	0,4131334	387,5511	3,781091	0	-1024	-768	-1	-1	-1	-1	4	19	356	546						Fix_sw.jpg	0	880	547	72	111	282	423	433	0	Content		284	435	6526532	2940446453
6543	09:31:09.784	00:00:06.543	392	345,7721	545,7043	0,6416932	0,4130984	387,5511	3,859111	0	347,8814	532,796	0,4571419	0,4801454	387,5511	3,759216	0	19	347	539						Fix_sw.jpg	0	880	547	72	111	282	423	433	0	Content		275	428	6543295	2940463216
6560	09:31:09.801	00:00:06.559	393	352,8982	548,4899	0,641673	0,4131057	387,5511	3,845582	0	-1024	-768	-1	-1	-1	-1	4	19	353	548						Fix_sw.jpg	0	880	547	72	111	282	423	433	0	Content		281	437	6559905	2940479826
6577	09:31:09.818	00:00:06.576	394	252,8855	524,4583	0,6407882	0,4126369	387,5511	3,915148	0	-1024	-768	-1	-1	-1	-1	4	19	253	524						Fix_sw.jpg	0	880	547	72	111	282	423	433	0	Content		181	413	6576527	2940496448
6593	09:31:09.834	00:00:06.593	395	-1024	-768	-1	-1	-1	-1	4	-1024	-768	-1	-1	-1	-1	4		0	0						Fix_sw.jpg	0	880	547	72	111				0	Content		-72	-111	6593150	2940513071
6610	09:31:09.851	00:00:06.609	396	-1024	-768	-1	-1	-1	-1	4	-1024	-768	-1	-1	-1	-1	4		0	0						Fix_sw.jpg	0	880	547	72	111				0	Content		-72	-111	6609899	2940529820
6627	09:31:09.868	00:00:06.626	397	-1024	-768	-1	-1	-1	-1	4	-1024	-768	-1	-1	-1	-1	4		0	0						Fix_sw.jpg	0	880	547	72	111				0	Content		-72	-111	6626523	2940546444
6643	09:31:09.884	00:00:06.643	398	-1024	-768	-1	-1	-1	-1	4	-1024	-768	-1	-1	-1	-1	4		0	0						Fix_sw.jpg	0	880	547	72	111				0	Content		-72	-111	6643148	2940563069
6660	09:31:09.901	00:00:06.659	399	-1024	-768	-1	-1	-1	-1	4	-1024	-768	-1	-1	-1	-1	4		0	0						Fix_sw.jpg	0	880	547	72	111				0	Content		-72	-111	6659770	2940579691
6677	09:31:09.918	00:00:06.676	400	-1024	-768	-1	-1	-1	-1	4	-1024	-768	-1	-1	-1	-1	4		0	0						Fix_sw.jpg	0	880	547	72	111				0	Content		-72	-111	6676517	2940596438
6693	09:31:09.934	00:00:06.693	401	-1024	-768	-1	-1	-1	-1	4	-1024	-768	-1	-1	-1	-1	4		0	0						Fix_sw.jpg	0	880	547	72	111				0	Content		-72	-111	6693143	2940613064
6710	09:31:09.951	00:00:06.709	402	-1024	-768	-1	-1	-1	-1	4	264,0523	502,3472	0,4622511	0,4780937	403,0321	3,891245	0	20	264	502						Fix_sw.jpg	0	880	547	72	111	212	295	83	0	Content		192	391	6709766	2940629687
6726	09:31:09.967	00:00:06.726	403	-1024	-768	-1	-1	-1	-1	4	-1024	-768	-1	-1	-1	-1	4	20	0	0						Fix_sw.jpg	0	880	547	72	111	212	295	83	0	Content		-72	-111	6726387	2940646308
6743	09:31:09.984	00:00:06.743	404	268,6156	457,8516	0,6380591	0,4078256	403,0284	4,231036	0	-1024	-768	-1	-1	-1	-1	4	20	269	458						Fix_sw.jpg	0	880	547	72	111	212	295	83	0	Content		197	347	6743136	2940663057
6760	09:31:10.001	00:00:06.759	405	243,7546	360,5064	0,6373454	0,4022024	403,0284	4,063715	0	355,2045	349,85	0,4628105	0,4700263	403,0321	3,880436	0	20	299	355						Fix_sw.jpg	0	880	547	72	111	212	295	83	0	Content		227	244	6759759	2940679680
6776	09:31:10.017	00:00:06.776	406	-1024	-768	-1	-1	-1	-1	4	369,7086	274,1925	0,4619494	0,4674789	403,0321	3,850485	0	20	370	274						Fix_sw.jpg	0	880	547	72	111	212	295	83	0	Content		298	163	6776381	2940696302
6793	09:31:10.034	00:00:06.793	407	-1024	-768	-1	-1	-1	-1	4	369,7086	274,1925	0,458864	0,4668212	396,2487	3,850485	0	21	370	274						Fix_sw.jpg	0	880	547	72	111	265	128	483	0	Content		298	163	6793005	2940712926
6810	09:31:10.051	00:00:06.809	408	291,6344	230,6695	0,6401451	0,396174	403,0284	4,160549	0	382,032	269,4199	0,4589372	0,4667615	396,2487	3,629915	0	21	337	250						Fix_sw.jpg	0	880	547	72	111	265	128	483	0	Content		265	139	6809756	2940729677
6826	09:31:10.067	00:00:06.826	409	294,6585	240,4389	0,6401376	0,3961866	403,0284	4,132349	0	390,1492	272,0717	0,4588465	0,4667625	396,2487	3,67087	0	21	342	256						Fix_sw.jpg	0	880	547	72	111	265	128	483	0	Content		270	145	6826379	2940746300
6843	09:31:10.084	00:00:06.843	410	-1024	-768	-1	-1	-1	-1	4	-1024	-768	-1	-1	-1	-1	4	21	0	0						Fix_sw.jpg	0	880	547	72	111	265	128	483	0	Content		-72	-111	6843004	2940762925
6860	09:31:10.101	00:00:06.859	411	230,2623	219,2014	0,6386034	0,3969615	403,0284	4,064569	0	398,2897	260,4214	0,458696	0,4667514	396,2487	3,593051	0	21	314	240						Fix_sw.jpg	0	880	547	72	111	265	128	483	0	Content		242	129	6859750	2940779671
6876	09:31:10.117	00:00:06.876	412	240,2671	220,3038	0,6386079	0,3969264	403,0284	4,068594	0	386,5931	259,7006	0,4584413	0,4667239	396,2487	3,685156	0	21	313	240						Fix_sw.jpg	0	880	547	72	111	265	128	483	0	Content		241	129	6876375	2940796296
6893	09:31:10.134	00:00:06.893	413	-1024	-768	-1	-1	-1	-1	4	388,9115	258,9797	0,4564838	0,4668168	390,9292	3,660803	0	21	389	259						Fix_sw.jpg	0	880	547	72	111	265	128	483	0	Content		317	148	6893000	2940812921
6910	09:31:10.151	00:00:06.909	414	295,3212	237,0684	0,640497	0,3969461	403,0284	4,12994	0	379,3357	281,1775	0,456745	0,466766	390,9293	3,704992	0	21	337	259						Fix_sw.jpg	0	880	547	72	111	265	128	483	0	Content		265	148	6909621	2940829542
6926	09:31:10.167	00:00:06.926	415	236,6455	243,858	0,6417864	0,3973813	390,9293	4,041905	0	384,4564	277,0203	0,4570009	0,4668354	390,9293	3,626832	0	21	311	260						Fix_sw.jpg	0	880	547	72	111	265	128	483	0	Content		239	149	6926368	2940846289
6943	09:31:10.184	00:00:06.942	416	-1024	-768	-1	-1	-1	-1	4	381,7999	272,8631	0,4553423	0,467381	386,9053	3,626963	0	21	382	273						Fix_sw.jpg	0	880	547	72	111	265	128	483	0	Content		310	162	6942994	2940862915
6960	09:31:10.201	00:00:06.959	417	229,9739	266,7009	0,6431551	0,3980826	386,9053	4,022224	0	398,0395	286,8271	0,4560473	0,4671898	386,9054	3,558993	0	21	314	277						Fix_sw.jpg	0	880	547	72	111	265	128	483	0	Content		242	166	6959626	2940879547
6976	09:31:10.217	00:00:06.976	418	322,0172	264,0094	0,6443833	0,3973683	389,7706	3,877869	0	-1024	-768	-1	-1	-1	-1	4	21	322	264						Fix_sw.jpg	0	880	547	72	111	265	128	483	0	Content		250	153	6976244	2940896165
6993	09:31:10.234	00:00:06.992	419	295,8285	282,892	0,6437792	0,3967259	390,4167	3,918373	0	-1024	-768	-1	-1	-1	-1	4	21	296	283						Fix_sw.jpg	0	880	547	72	111	265	128	483	0	Content		224	172	6992990	2940912911
7010	09:31:10.251	00:00:07.009	420	270,037	212,9611	0,6450193	0,3961232	390,4167	3,57294	0	384,0893	254,7711	0,4573371	0,4655317	386,9054	3,533133	0	21	327	234						Fix_sw.jpg	0	880	547	72	111	265	128	483	0	Content		255	123	7009612	2940929533
7026	09:31:10.267	00:00:07.026	421	333,9151	222,8718	0,6455752	0,3954014	390,4097	3,722486	0	383,9819	252,0402	0,457373	0,4662639	386,9054	3,51832	0	21	359	237						Fix_sw.jpg	0	880	547	72	111	265	128	483	0	Content		287	126	7026241	2940946162
7043	09:31:10.284	00:00:07.042	422	328,6458	217,9036	0,6459498	0,3960046	390,4098	3,664776	0	375,6035	248,9279	0,4577382	0,4663278	386,9054	3,487224	0	21	352	233						Fix_sw.jpg	0	880	547	72	111	265	128	483	0	Content		280	122	7042861	2940962782
7060	09:31:10.301	00:00:07.059	423	328,6458	217,9036	0,6489153	0,3961063	396,5336	3,664776	0	372,7391	246,0698	0,4590976	0,4664895	391,772	3,466984	0	21	351	232						Fix_sw.jpg	0	880	547	72	111	265	128	483	0	Content		279	121	7059609	2940979530
7076	09:31:10.317	00:00:07.076	424	343,7663	208,0524	0,6494991	0,3961076	396,527	3,622445	0	375,6705	246,8778	0,459877	0,466315	391,772	3,362567	0	21	360	227						Fix_sw.jpg	0	880	547	72	111	265	128	483	0	Content		288	116	7076238	2940996159
7093	09:31:10.334	00:00:07.092	425	274,2718	218,6714	0,6456697	0,3966609	387,6083	3,409412	0	-1024	-768	-1	-1	-1	-1	4	21	274	219						Fix_sw.jpg	0	880	547	72	111	265	128	483	0	Content		202	108	7092855	2941012776
7109	09:31:10.350	00:00:07.109	426	331,1773	212,3474	0,6442338	0,3958635	383,5624	3,416324	0	-1024	-768	-1	-1	-1	-1	4	21	331	212						Fix_sw.jpg	0	880	547	72	111	265	128	483	0	Content		259	101	7109480	2941029401
7126	09:31:10.367	00:00:07.126	427	279,7842	219,364	0,6461219	0,3963146	387,541	3,439504	0	373,8827	228,3569	0,4615547	0,4658871	395,2602	3,239846	0	21	327	224						Fix_sw.jpg	0	880	547	72	111	265	128	483	0	Content		255	113	7126399	2941046320
7143	09:31:10.384	00:00:07.143	428	334,6922	227,137	0,646399	0,3956589	387,534	3,412827	0	386,3045	230,6284	0,4618662	0,4655227	395,2602	3,192926	0	21	360	229						Fix_sw.jpg	0	880	547	72	111	265	128	483	0	Content		288	118	7143009	2941062930
7160	09:31:10.401	00:00:07.159	429	333,4871	230,8417	0,6470319	0,3954269	388,4501	3,436751	0	386,3045	230,6284	0,4577596	0,465781	383,0454	3,192926	0	21	360	231						Fix_sw.jpg	0	880	547	72	111	265	128	483	0	Content		288	120	7159630	2941079551
7176	09:31:10.417	00:00:07.176	430	277,6945	222,5805	0,6465829	0,3957114	387,4096	3,381033	0	370,9439	254,8645	0,4576699	0,4655457	383,0454	2,976424	0	21	324	239						Fix_sw.jpg	0	880	547	72	111	265	128	483	0	Content		252	128	7176255	2941096176
7193	09:31:10.434	00:00:07.193	431	301,8804	212,8318	0,6478707	0,3954946	389,7578	3,399782	0	378,4019	264,1303	0,4579187	0,4652291	383,0454	3,073515	0	21	340	238						Fix_sw.jpg	0	880	547	72	111	265	128	483	0	Content		268	127	7193002	2941112923
7210	09:31:10.451	00:00:07.209	432	272,7878	217,3128	0,6469456	0,3950277	387,3388	3,246304	0	-1024	-768	-1	-1	-1	-1	4	21	273	217						Fix_sw.jpg	0	880	547	72	111	265	128	483	0	Content		201	106	7209627	2941129548
7226	09:31:10.467	00:00:07.226	433	278,8888	215,4065	0,6469789	0,3948559	387,4361	3,394142	0	372,9489	265,29	0,4582741	0,4647294	383,0454	3,159905	0	21	326	240						Fix_sw.jpg	0	880	547	72	111	265	128	483	0	Content		254	129	7226252	2941146173
7243	09:31:10.484	00:00:07.242	434	281,3214	223,979	0,6471134	0,3946538	387,0961	3,452852	0	-1024	-768	-1	-1	-1	-1	4	21	281	224						Fix_sw.jpg	0	880	547	72	111	265	128	483	0	Content		209	113	7242875	2941162796
7260	09:31:10.501	00:00:07.259	435	344,952	223,5993	0,6485339	0,3962533	391,9856	3,570087	0	-1024	-768	-1	-1	-1	-1	4	21	345	224						Fix_sw.jpg	0	880	547	72	111	265	128	483	0	Content		273	113	7259626	2941179547
7276	09:31:10.517	00:00:07.276	436	361,6722	336,909	0,6457232	0,4010911	389,5184	3,410743	0	-1024	-768	-1	-1	-1	-1	4	22	362	337						Fix_sw.jpg	0	880	547	72	111	332	347	400	0	Content		290	226	7276248	2941196169
7293	09:31:10.534	00:00:07.292	437	392,031	418,8956	0,6443489	0,4051189	389,6555	3,382332	0	429,0429	430,2455	0,4574936	0,471915	383,0454	3,296334	0	22	411	425						Fix_sw.jpg	0	880	547	72	111	332	347	400	0	Content		339	314	7292875	2941212796
7309	09:31:10.550	00:00:07.309	438	412,0104	458,7099	0,6437166	0,4071864	389,9554	3,592933	0	429,0429	430,2455	0,4590851	0,4730341	387,5287	3,296334	0	22	421	444						Fix_sw.jpg	0	880	547	72	111	332	347	400	0	Content		349	333	7309498	2941229419
7326	09:31:10.567	00:00:07.326	439	415,6032	449,5556	0,6438806	0,4076849	389,7187	3,33873	0	397,987	462,8824	0,4598871	0,4728801	387,5287	3,309994	0	22	407	456						Fix_sw.jpg	0	880	547	72	111	332	347	400	0	Content		335	345	7326251	2941246172
7343	09:31:10.584	00:00:07.342	440	412,8476	456,374	0,6439227	0,4073938	389,6395	3,341233	0	395,8508	463,214	0,4602083	0,472801	387,5287	3,357587	0	22	404	460						Fix_sw.jpg	0	880	547	72	111	332	347	400	0	Content		332	349	7342874	2941262795
7360	09:31:10.601	00:00:07.359	441	-1024	-768	-1	-1	-1	-1	4	-1024	-768	-1	-1	-1	-1	4	22	0	0						Fix_sw.jpg	0	880	547	72	111	332	347	400	0	Content		-72	-111	7359501	2941279422
7376	09:31:10.617	00:00:07.376	442	383,9526	454,6602	0,6430937	0,4075085	387,1472	3,49188	0	405,5545	461,4205	0,4602229	0,4728214	387,5287	3,373714	0	22	395	458						Fix_sw.jpg	0	880	547	72	111	332	347	400	0	Content		323	347	7376126	2941296047
7377	09:31:10.618																				ImageEnd	16	0	0	Fix_sw.jpg
7393	09:31:10.634	00:00:07.392	443	378,4924	455,0222	0,6431445	0,4073336	387,0728	3,381273	0	396,8693	467,8316	0,4602261	0,4728036	387,5287	3,413181	0	22	388	461						No media	0	1024	768	0	0	404	458	400	0	Content		388	461	7392875	2941312796
7399	09:31:10.640																				ImageStart	8	0	0	StimuliFarbe_gruen_rot.png
7409	09:31:10.650	00:00:07.409	444	432,8513	455,8861	0,6431128	0,4068733	387,0723	3,473034	0	400,217	467,7469	0,4625862	0,4728898	394,8307	3,424734	0	22	417	462						StimuliFarbe_gruen_rot.png	0	880	547	72	111	332	347	400	0	Content		345	351	7409499	2941329420
7426	09:31:10.667	00:00:07.426	445	409,0306	455,9401	0,6444364	0,4069675	389,5019	3,374608	0	416,3347	459,096	0,4624716	0,4728149	394,8308	3,336712	0	22	413	458						StimuliFarbe_gruen_rot.png	0	880	547	72	111	332	347	400	0	Content		341	347	7426122	2941346043
7443	09:31:10.684	00:00:07.442	446	442,7133	459,5102	0,6446959	0,406411	389,4958	3,3007	0	-1024	-768	-1	-1	-1	-1	4	22	443	460						StimuliFarbe_gruen_rot.png	0	880	547	72	111	332	347	400	0	Content		371	349	7442746	2941362667
7459	09:31:10.700	00:00:07.459	447	433,6548	464,0176	0,6423823	0,4065286	384,8617	3,465453	0	-1024	-768	-1	-1	-1	-1	4	22	434	464						StimuliFarbe_gruen_rot.png	0	880	547	72	111	332	347	400	0	Content		362	353	7459494	2941379415
7476	09:31:10.717	00:00:07.476	448	449,9192	458,1566	0,6425899	0,4060977	384,8599	3,181757	0	-1024	-768	-1	-1	-1	-1	4	22	450	458						StimuliFarbe_gruen_rot.png	0	880	547	72	111	332	347	400	0	Content		378	347	7476119	2941396040
7493	09:31:10.734	00:00:07.492	449	403,0417	456,7919	0,6445354	0,4065014	389,0699	3,310204	0	402,5887	438,3914	0,466339	0,4727092	406,4379	3,275264	0	22	403	448						StimuliFarbe_gruen_rot.png	0	880	547	72	111	332	347	400	0	Content		331	337	7492744	2941412665
7509	09:31:10.750	00:00:07.509	450	444,9821	467,4388	0,644453	0,4060391	389,0657	3,418988	0	402,5887	438,3914	0,4589729	0,4729134	385,7999	3,275264	0	22	424	453						StimuliFarbe_gruen_rot.png	0	880	547	72	111	332	347	400	0	Content		352	342	7509367	2941429288
7526	09:31:10.767	00:00:07.526	451	404,1443	462,2643	0,6444446	0,4063311	389,1347	3,356467	0	327,9326	438,4796	0,4577543	0,4734557	385,8	3,110152	0	22	366	450						StimuliFarbe_gruen_rot.png	0	880	547	72	111	332	347	400	0	Content		294	339	7526118	2941446039
7543	09:31:10.784	00:00:07.542	452	366,3088	457,5191	0,6432122	0,4068187	386,8012	3,304139	0	384,9341	460,0776	0,4590241	0,4728526	385,8	3,071205	0	22	376	459						StimuliFarbe_gruen_rot.png	0	880	547	72	111	332	347	400	0	Content		304	348	7542742	2941462663
7559	09:31:10.800	00:00:07.559	453	435,0894	464,3485	0,6404033	0,4065078	380,8958	3,282006	0	-1024	-768	-1	-1	-1	-1	4	22	435	464						StimuliFarbe_gruen_rot.png	0	880	547	72	111	332	347	400	0	Content		363	353	7559368	2941479289
7576	09:31:10.817	00:00:07.576	454	416,3945	454,1563	0,6443543	0,4069244	389,3782	3,17075	0	390,1264	464,0397	0,458997	0,4732492	385,8	3,244753	0	22	403	459						StimuliFarbe_gruen_rot.png	0	880	547	72	111	332	347	400	0	Content		331	348	7576118	2941496039
7593	09:31:10.834	00:00:07.592	455	379,0707	456,782	0,6432099	0,4074496	386,79	3,232886	0	390,4407	469,2621	0,4590007	0,4733193	385,8	3,176533	0	22	385	463						StimuliFarbe_gruen_rot.png	0	880	547	72	111	332	347	400	0	Content		313	352	7592741	2941512662
7609	09:31:10.850	00:00:07.609	456	335,4497	459,7184	0,6435865	0,4075554	387,7004	3,374309	0	-1024	-768	-1	-1	-1	-1	4	22	335	460						StimuliFarbe_gruen_rot.png	0	880	547	72	111	332	347	400	0	Content		263	349	7609368	2941529289
7626	09:31:10.867	00:00:07.625	457	412,2791	454,8878	0,6444516	0,4075221	389,1183	3,239655	0	391,5533	456,7914	0,4589236	0,4743179	385,8	3,200532	0	22	402	456						StimuliFarbe_gruen_rot.png	0	880	547	72	111	332	347	400	0	Content		330	345	7625996	2941545917
7643	09:31:10.884	00:00:07.642	458	404,9838	452,4336	0,6444653	0,4075447	389,1187	3,262654	0	405,5354	462,2957	0,4588624	0,4744028	385,8	3,161017	0	22	405	457						StimuliFarbe_gruen_rot.png	0	880	547	72	111	332	347	400	0	Content		333	346	7642614	2941562535
7659	09:31:10.900	00:00:07.659	459	433,9733	458,9637	0,6440642	0,4074298	389,1188	3,503622	0	405,5354	462,2957	0,4575474	0,4745856	382,1779	3,161017	0	22	420	461						StimuliFarbe_gruen_rot.png	0	880	547	72	111	332	347	400	0	Content		348	350	7659365	2941579286
7676	09:31:10.917	00:00:07.675	460	404,4505	405,6466	0,6443056	0,4051909	389,5464	3,235239	0	370,618	403,7554	0,4565015	0,4729258	382,1779	3,145699	0	23	388	405						StimuliFarbe_gruen_rot.png	0	880	547	72	111	336	237	799	0	Content		316	294	7675989	2941595910
7693	09:31:10.934	00:00:07.692	461	396,5389	350,2898	0,644343	0,401985	389,5784	3,165245	0	425,3352	359,7323	0,4573594	0,4699849	382,1779	3,163636	0	23	411	355						StimuliFarbe_gruen_rot.png	0	880	547	72	111	336	237	799	0	Content		339	244	7692614	2941612535
7709	09:31:10.950	00:00:07.709	462	426,9361	315,7583	0,6486982	0,4011504	398,2798	3,090327	0	-1024	-768	-1	-1	-1	-1	4	23	427	316						StimuliFarbe_gruen_rot.png	0	880	547	72	111	336	237	799	0	Content		355	205	7709364	2941629285
7726	09:31:10.967	00:00:07.725	463	296,7835	306,7288	0,6415331	0,4028384	398,2798	3,396588	0	423,7239	371,5546	0,4567156	0,4707763	382,1779	3,203717	0	23	360	339						StimuliFarbe_gruen_rot.png	0	880	547	72	111	336	237	799	0	Content		288	228	7725989	2941645910
7743	09:31:10.984	00:00:07.742	464	380,8546	339,754	0,6451734	0,4019798	389,5059	3,333717	0	425,481	368,28	0,4564981	0,4707802	382,1779	3,132428	0	23	403	354						StimuliFarbe_gruen_rot.png	0	880	547	72	111	336	237	799	0	Content		331	243	7742613	2941662534
7759	09:31:11.000	00:00:07.759	465	411,08	328,8112	0,6464349	0,4016956	392,7338	3,357862	0	425,481	368,28	0,4586557	0,4714274	390,317	3,132428	0	23	418	349						StimuliFarbe_gruen_rot.png	0	880	547	72	111	336	237	799	0	Content		346	238	7759238	2941679159
7776	09:31:11.017	00:00:07.775	466	382,5006	340,7346	0,6452128	0,4019947	389,4584	3,512063	0	444,3803	354,2236	0,4590923	0,4711344	390,317	2,942106	0	23	413	347						StimuliFarbe_gruen_rot.png	0	880	547	72	111	336	237	799	0	Content		341	236	7775987	2941695908
7793	09:31:11.034	00:00:07.792	467	381,1884	337,673	0,6452219	0,402027	389,4579	3,519724	0	-1024	-768	-1	-1	-1	-1	4	23	381	338						StimuliFarbe_gruen_rot.png	0	880	547	72	111	336	237	799	0	Content		309	227	7792611	2941712532
7809	09:31:11.050	00:00:07.809	468	414,9584	327,8958	0,648816	0,4016921	397,9707	3,469963	0	-1024	-768	-1	-1	-1	-1	4	23	415	328						StimuliFarbe_gruen_rot.png	0	880	547	72	111	336	237	799	0	Content		343	217	7809235	2941729156
7826	09:31:11.067	00:00:07.825	469	377,398	340,3686	0,6451637	0,4021646	389,5043	3,544187	0	430,7552	370,2626	0,4558306	0,4715768	381,5571	3,459168	0	23	404	355						StimuliFarbe_gruen_rot.png	0	880	547	72	111	336	237	799	0	Content		332	244	7825859	2941745780
7843	09:31:11.084	00:00:07.842	470	422,0748	314,522	0,6489631	0,4014647	397,9646	3,424977	0	445,4665	380,5511	0,4559509	0,4712394	381,5571	3,402035	0	23	434	348						StimuliFarbe_gruen_rot.png	0	880	547	72	111	336	237	799	0	Content		362	237	7842609	2941762530
7859	09:31:11.100	00:00:07.859	471	421,0069	313,9789	0,6487435	0,4014068	397,7795	3,404603	0	-1024	-768	-1	-1	-1	-1	4	23	421	314						StimuliFarbe_gruen_rot.png	0	880	547	72	111	336	237	799	0	Content		349	203	7859234	2941779155
7876	09:31:11.117	00:00:07.875	472	376,6416	345,2809	0,6448475	0,4016947	389,387	3,559824	0	423,6728	376,996	0,4553999	0,4712634	381,5571	3,360417	0	23	400	361						StimuliFarbe_gruen_rot.png	0	880	547	72	111	336	237	799	0	Content		328	250	7875860	2941795781
7892	09:31:11.133	00:00:07.892	473	353,3537	323,0968	0,6429822	0,4021365	397,7795	3,752181	0	438,8615	373,2555	0,4553871	0,4709134	381,5571	3,2018	0	23	396	348						StimuliFarbe_gruen_rot.png	0	880	547	72	111	336	237	799	0	Content		324	237	7892485	2941812406
7909	09:31:11.150	00:00:07.909	474	-1024	-768	-1	-1	-1	-1	4	438,8615	373,2555	0,4615061	0,4713555	400,688	3,2018	0	23	439	373						StimuliFarbe_gruen_rot.png	0	880	547	72	111	336	237	799	0	Content		367	262	7909235	2941829156
7926	09:31:11.167	00:00:07.925	475	382,0578	342,4456	0,6449045	0,4017179	389,1757	3,556147	0	448,8037	339,5311	0,4618331	0,47119	400,688	3,490834	0	23	415	341						StimuliFarbe_gruen_rot.png	0	880	547	72	111	336	237	799	0	Content		343	230	7925859	2941845780
7942	09:31:11.183	00:00:07.942	476	372,588	339,8922	0,6449082	0,4019617	389,1936	3,660436	0	454,0177	338,577	0,4618036	0,4711736	400,688	3,419487	0	23	413	339						StimuliFarbe_gruen_rot.png	0	880	547	72	111	336	237	799	0	Content		341	228	7942485	2941862406
7959	09:31:11.200	00:00:07.959	477	399,6387	329,8732	0,6410711	0,4015068	381,0337	3,558753	0	459,0158	337,6229	0,4569888	0,471411	386,687	3,348139	0	23	429	334						StimuliFarbe_gruen_rot.png	0	880	547	72	111	336	237	799	0	Content		357	223	7959109	2941879030
7976	09:31:11.217	00:00:07.975	478	375,3678	347,6873	0,6448809	0,4017818	389,1612	3,714808	0	437,2809	372,9198	0,4569605	0,4712647	386,687	3,485032	0	23	406	360						StimuliFarbe_gruen_rot.png	0	880	547	72	111	336	237	799	0	Content		334	249	7975860	2941895781
7992	09:31:11.233	00:00:07.992	479	374,4636	344,3792	0,6448453	0,4014427	389,371	3,62246	0	-1024	-768	-1	-1	-1	-1	4	23	374	344						StimuliFarbe_gruen_rot.png	0	880	547	72	111	336	237	799	0	Content		302	233	7992483	2941912404
8009	09:31:11.250	00:00:08.009	480	-1024	-768	-1	-1	-1	-1	4	-1024	-768	-1	-1	-1	-1	4	23	0	0						StimuliFarbe_gruen_rot.png	0	880	547	72	111	336	237	799	0	Content		-72	-111	8009107	2941929028
8026	09:31:11.267	00:00:08.025	481	379,1311	344,5078	0,6448435	0,4013758	389,3615	3,630706	0	450,1644	361,0959	0,4569263	0,4708591	386,687	3,337044	0	23	415	353						StimuliFarbe_gruen_rot.png	0	880	547	72	111	336	237	799	0	Content		343	242	8025731	2941945652
8042	09:31:11.283	00:00:08.042	482	382,9947	340,6289	0,6448885	0,4012463	389,1124	3,589723	0	-1024	-768	-1	-1	-1	-1	4	23	383	341						StimuliFarbe_gruen_rot.png	0	880	547	72	111	336	237	799	0	Content		311	230	8042483	2941962404
8059	09:31:11.300	00:00:08.059	483	-1024	-768	-1	-1	-1	-1	4	-1024	-768	-1	-1	-1	-1	4	23	0	0						StimuliFarbe_gruen_rot.png	0	880	547	72	111	336	237	799	0	Content		-72	-111	8059106	2941979027
8076	09:31:11.317	00:00:08.075	484	375,0891	343,9421	0,6449016	0,400988	389,0737	3,562594	0	442,0372	357,5674	0,4567249	0,470751	386,687	3,317826	0	23	409	351						StimuliFarbe_gruen_rot.png	0	880	547	72	111	336	237	799	0	Content		337	240	8075730	2941995651
8092	09:31:11.333	00:00:08.092	485	385,3017	338,6368	0,6449034	0,4008691	389,0865	3,401468	0	449,7831	375,0217	0,4569094	0,4704065	386,687	3,3132	0	23	418	357						StimuliFarbe_gruen_rot.png	0	880	547	72	111	336	237	799	0	Content		346	246	8092353	2942012274
8109	09:31:11.350	00:00:08.109	486	419,1117	322,4395	0,6462759	0,4003494	392,0123	3,231431	0	449,7831	375,0217	0,4579233	0,4708999	390,8789	3,3132	0	23	434	349						StimuliFarbe_gruen_rot.png	0	880	547	72	111	336	237	799	0	Content		362	238	8109103	2942029024
8126	09:31:11.367	00:00:08.125	487	370,9546	344,1459	0,6449616	0,4008705	389,0656	3,539728	0	423,2744	354,812	0,4577696	0,4708345	390,879	3,564719	0	23	397	349						StimuliFarbe_gruen_rot.png	0	880	547	72	111	336	237	799	0	Content		325	238	8125728	2942045649
8142	09:31:11.383	00:00:08.142	488	349,5478	345,8173	0,6439835	0,4008749	386,8497	3,428575	0	435,8116	364,9072	0,4581337	0,4704211	390,879	3,405669	0	23	393	355						StimuliFarbe_gruen_rot.png	0	880	547	72	111	336	237	799	0	Content		321	244	8142353	2942062274
8159	09:31:11.400	00:00:08.158	489	284,5119	353,7082	0,6450892	0,4006968	389,3169	3,213472	0	425,4229	357,0468	0,455538	0,4707355	382,7108	3,499783	0	23	355	355						StimuliFarbe_gruen_rot.png	0	880	547	72	111	336	237	799	0	Content		283	244	8158985	2942078906
8176	09:31:11.417	00:00:08.175	490	341,723	335,9828	0,6449399	0,4009421	389,3169	3,051385	0	436,5717	379,7542	0,4555719	0,4700876	382,7108	3,417774	0	23	389	358						StimuliFarbe_gruen_rot.png	0	880	547	72	111	336	237	799	0	Content		317	247	8175731	2942095652
8192	09:31:11.433	00:00:08.192	491	379,1982	343,0287	0,6448967	0,4004061	389,0636	3,354404	0	441,1563	376,2042	0,4553084	0,470007	382,7108	3,368023	0	23	410	360						StimuliFarbe_gruen_rot.png	0	880	547	72	111	336	237	799	0	Content		338	249	8192352	2942112273
8209	09:31:11.450	00:00:08.208	492	412,6024	338,052	0,6457033	0,4001266	391,4223	3,676224	0	-1024	-768	-1	-1	-1	-1	4	23	413	338						StimuliFarbe_gruen_rot.png	0	880	547	72	111	336	237	799	0	Content		341	227	8208979	2942128900
8226	09:31:11.467	00:00:08.225	493	374,265	341,1927	0,6445524	0,4006148	389,045	3,189857	0	439,6705	384,4298	0,4549054	0,4699977	382,7108	3,124786	0	23	407	363						StimuliFarbe_gruen_rot.png	0	880	547	72	111	336	237	799	0	Content		335	252	8225603	2942145524
8242	09:31:11.483	00:00:08.242	494	368,316	346,7627	0,6444615	0,4008863	389,0449	3,235589	0	435,7751	378,8154	0,4548282	0,470027	382,7108	3,151582	0	23	402	363						StimuliFarbe_gruen_rot.png	0	880	547	72	111	336	237	799	0	Content		330	252	8242353	2942162274
8259	09:31:11.500	00:00:08.258	495	-1024	-768	-1	-1	-1	-1	4	-1024	-768	-1	-1	-1	-1	4	23	0	0						StimuliFarbe_gruen_rot.png	0	880	547	72	111	336	237	799	0	Content		-72	-111	8258978	2942178899
8276	09:31:11.517	00:00:08.275	496	340,5391	339,8843	0,6430936	0,4013543	386,8394	3,189278	0	436,9751	377,7597	0,4544684	0,4700187	382,7108	3,156266	0	23	389	359						StimuliFarbe_gruen_rot.png	0	880	547	72	111	336	237	799	0	Content		317	248	8275601	2942195522
8292	09:31:11.533	00:00:08.292	497	376,0912	333,0684	0,6440398	0,4010222	389,1241	3,185412	0	449,1854	373,5639	0,4545477	0,4696258	382,7108	3,037888	0	23	413	353						StimuliFarbe_gruen_rot.png	0	880	547	72	111	336	237	799	0	Content		341	242	8292227	2942212148
8309	09:31:11.550	00:00:08.308	498	324,722	330,9396	0,6411244	0,4009031	401,8325	3,150712	0	451,0755	372,6285	0,4658652	0,4696061	424,7809	3,026816	0	23	388	352						StimuliFarbe_gruen_rot.png	0	880	547	72	111	336	237	799	0	Content		316	241	8308977	2942228898
8326	09:31:11.567	00:00:08.325	499	293,5135	323,2472	0,6393386	0,4013766	401,8325	3,092855	0	484,0712	313,8066	0,4673974	0,4694712	424,7809	3,223787	0	23	389	319						StimuliFarbe_gruen_rot.png	0	880	547	72	111	336	237	799	0	Content		317	208	8325601	2942245522
8342	09:31:11.583	00:00:08.342	500	352,7085	323,8107	0,6407872	0,401016	401,8325	2,93747	0	470,8093	311,4701	0,467051	0,469507	424,7809	3,221348	0	23	412	318						StimuliFarbe_gruen_rot.png	0	880	547	72	111	336	237	799	0	Content		340	207	8342227	2942262148
8359	09:31:11.600	00:00:08.358	501	-1024	-768	-1	-1	-1	-1	4	-1024	-768	-1	-1	-1	-1	4	23	0	0						StimuliFarbe_gruen_rot.png	0	880	547	72	111	336	237	799	0	Content		-72	-111	8358975	2942278896
8376	09:31:11.617	00:00:08.375	502	381,5233	329,2463	0,6431644	0,4010001	389,1566	2,883041	0	470,6042	305,7101	0,4666376	0,4695539	424,7809	3,234414	0	23	426	317						StimuliFarbe_gruen_rot.png	0	880	547	72	111	336	237	799	0	Content		354	206	8375600	2942295521
8392	09:31:11.633	00:00:08.392	503	345,0482	341,6189	0,6418855	0,4011947	386,9023	2,996215	0	471,7496	305,6512	0,4663491	0,4695282	424,7809	3,224586	0	23	408	324						StimuliFarbe_gruen_rot.png	0	880	547	72	111	336	237	799	0	Content		336	213	8392224	2942312145
8409	09:31:11.650	00:00:08.408	504	-1024	-768	-1	-1	-1	-1	4	-1024	-768	-1	-1	-1	-1	4	23	0	0						StimuliFarbe_gruen_rot.png	0	880	547	72	111	336	237	799	0	Content		-72	-111	8408849	2942328770
8426	09:31:11.667	00:00:08.425	505	378,8423	329,6497	0,6427366	0,4012097	389,1781	2,918013	0	477,4197	318,7537	0,4661605	0,46959	424,7809	3,295208	0	23	428	324						StimuliFarbe_gruen_rot.png	0	880	547	72	111	336	237	799	0	Content		356	213	8425599	2942345520
8442	09:31:11.683	00:00:08.442	506	375,7145	335,2056	0,6425852	0,4006799	389,4236	2,876006	0	465,5742	306,0674	0,4660947	0,4691795	424,7809	3,231214	0	23	421	321						StimuliFarbe_gruen_rot.png	0	880	547	72	111	336	237	799	0	Content		349	210	8442225	2942362146
8459	09:31:11.700	00:00:08.458	507	405,8651	328,2428	0,6462271	0,3977754	397,6317	3,035178	0	-1024	-768	-1	-1	-1	-1	4	23	406	328						StimuliFarbe_gruen_rot.png	0	880	547	72	111	336	237	799	0	Content		334	217	8458848	2942378769
8475	09:31:11.716	00:00:08.475	508	315,7031	227,463	0,6430648	0,3953243	389,4236	2,76174	0	420,7318	242,5989	0,4562433	0,464244	389,4236	2,865432	0	24	368	235						StimuliFarbe_gruen_rot.png	0	880	547	72	111	283	54	516	0	Content		296	124	8475470	2942395391
8492	09:31:11.733	00:00:08.492	509	298,0707	185,8554	0,6431441	0,3936347	389,4236	2,728243	0	421,51	208,6361	0,4564625	0,4627455	389,4236	2,923335	0	24	360	197						StimuliFarbe_gruen_rot.png	0	880	547	72	111	283	54	516	0	Content		288	86	8492220	2942412141
8509	09:31:11.750	00:00:08.508	510	332,3415	158,215	0,6431441	0,3925474	390,0443	2,939931	0	398,3533	187,1103	0,4550308	0,4628061	387,2036	2,918204	0	24	365	173						StimuliFarbe_gruen_rot.png	0	880	547	72	111	283	54	516	0	Content		293	62	8508844	2942428765
8525	09:31:11.766	00:00:08.525	511	326,8673	159,7852	0,6430357	0,3928822	389,7215	2,926466	0	406,9117	190,0114	0,4550618	0,4634554	387,2036	2,840153	0	24	367	175						StimuliFarbe_gruen_rot.png	0	880	547	72	111	283	54	516	0	Content		295	64	8525468	2942445389
8542	09:31:11.783	00:00:08.542	512	242,0453	132,4229	0,6408059	0,3939586	391,4852	2,738168	0	403,3089	192,2513	0,454838	0,4635516	387,2036	2,878874	0	24	323	162						StimuliFarbe_gruen_rot.png	0	880	547	72	111	283	54	516	0	Content		251	51	8542094	2942462015
8559	09:31:11.800	00:00:08.558	513	165,6318	102,1679	0,6394081	0,3935871	401,6162	3,13553	0	373,2257	133,1417	0,4599992	0,4636564	408,5852	3,02009	0	24	269	118						StimuliFarbe_gruen_rot.png	0	880	547	72	111	283	54	516	0	Content		197	7	8558840	2942478761
8575	09:31:11.816	00:00:08.575	514	-1024	-768	-1	-1	-1	-1	4	402,7151	203,3457	0,4510598	0,4640897	378,7713	2,861339	0	24	403	203						StimuliFarbe_gruen_rot.png	0	880	547	72	111	283	54	516	0	Content		331	92	8575465	2942495386
8592	09:31:11.833	00:00:08.592	515	355,6616	158,0523	0,6429418	0,3927292	391,7702	3,327985	0	400,3442	205,4253	0,4506313	0,4640882	378,6735	2,802029	0	24	378	182						StimuliFarbe_gruen_rot.png	0	880	547	72	111	283	54	516	0	Content		306	71	8592089	2942512010
8609	09:31:11.850	00:00:08.608	516	189,6261	170,5147	0,636293	0,3932873	377,6335	3,141076	0	-1024	-768	-1	-1	-1	-1	4	24	190	171						StimuliFarbe_gruen_rot.png	0	880	547	72	111	283	54	516	0	Content		118	60	8608717	2942528638
8625	09:31:11.866	00:00:08.625	517	300,7914	165,8086	0,6405398	0,3936286	386,9326	3,109309	0	407,7133	179,0937	0,4546099	0,4641132	392,0861	2,988571	0	24	354	172						StimuliFarbe_gruen_rot.png	0	880	547	72	111	283	54	516	0	Content		282	61	8625467	2942545388
8642	09:31:11.883	00:00:08.642	518	302,6619	166,7551	0,6407658	0,3938307	387,9986	3,161775	0	371,1558	125,6762	0,4598997	0,4643026	412,8713	3,190058	0	24	337	146						StimuliFarbe_gruen_rot.png	0	880	547	72	111	283	54	516	0	Content		265	35	8642098	2942562019
8659	09:31:11.900	00:00:08.658	519	364,224	185,4474	0,6385509	0,3935626	382,7758	3,224441	0	393,6194	172,6956	0,4538978	0,4647824	392,0903	3,089772	0	24	379	179						StimuliFarbe_gruen_rot.png	0	880	547	72	111	283	54	516	0	Content		307	68	8658720	2942578641
8675	09:31:11.916	00:00:08.675	520	296,2726	146,0596	0,6412343	0,3947199	390,9172	3,113147	0	387,2173	173,9616	0,4537016	0,465207	392,0903	3,067034	0	24	342	160						StimuliFarbe_gruen_rot.png	0	880	547	72	111	283	54	516	0	Content		270	49	8675341	2942595262
8692	09:31:11.933	00:00:08.692	521	300,0705	171,4754	0,6404108	0,3943948	387,6355	3,134224	0	399,5936	213,2356	0,4495615	0,4649546	378,1934	2,971839	0	24	350	192						StimuliFarbe_gruen_rot.png	0	880	547	72	111	283	54	516	0	Content		278	81	8692090	2942612011
8709	09:31:11.950	00:00:08.708	522	308,8193	165,5056	0,6404481	0,3943651	387,1698	3,183866	0	403,0101	207,2528	0,4508781	0,4649397	382,2031	2,991621	0	24	356	186						StimuliFarbe_gruen_rot.png	0	880	547	72	111	283	54	516	0	Content		284	75	8708717	2942628638
8725	09:31:11.966	00:00:08.725	523	363,7049	150,9665	0,6439075	0,393947	395,4157	3,379678	0	368,7073	199,1325	0,4497457	0,4647216	382,4536	3,016597	0	24	366	175						StimuliFarbe_gruen_rot.png	0	880	547	72	111	283	54	516	0	Content		294	64	8725343	2942645264
8742	09:31:11.983	00:00:08.741	524	303,7621	167,0243	0,6403532	0,3943303	387,7188	3,195748	0	383,5506	139,8703	0,4576164	0,4647801	406,8605	3,205656	0	24	344	153						StimuliFarbe_gruen_rot.png	0	880	547	72	111	283	54	516	0	Content		272	42	8741965	2942661886
8759	09:31:12.000	00:00:08.758	525	328,0867	164,3431	0,6415646	0,3943147	389,5533	3,175188	0	650,6765	142,8807	0,4651572	0,4648145	406,8605	3,228325	0	24	489	154						StimuliFarbe_gruen_rot.png	0	880	547	72	111	283	54	516	0	Content		417	43	8758717	2942678638
8775	09:31:12.016	00:00:08.775	526	316,2967	140,4436	0,6412198	0,3952845	388,336	3,180932	0	388,5194	147,2605	0,4592374	0,4640122	410,0203	3,20653	0	24	352	144						StimuliFarbe_gruen_rot.png	0	880	547	72	111	283	54	516	0	Content		280	33	8775341	2942695262
8792	09:31:12.033	00:00:08.791	527	363,7796	171,8364	0,6414571	0,3936084	388,0685	3,202073	0	53,08855	77,5947	0,451319	0,4642656	410,0203	3,291937	0	24	208	125						StimuliFarbe_gruen_rot.png	0	880	547	72	111	283	54	516	0	Content		136	14	8791967	2942711888
8809	09:31:12.050	00:00:08.808	528	323,5555	74,28886	0,6561802	0,3936633	424,627	3,499455	0	-1024	-768	-1	-1	-1	-1	4	24	324	74						StimuliFarbe_gruen_rot.png	0	880	547	72	111	283	54	516	0	Content		252	-37	8808591	2942728512
8825	09:31:12.066	00:00:08.825	529	364,6544	170,3831	0,6429211	0,393039	390,1406	3,268296	0	-1024	-768	-1	-1	-1	-1	4	24	365	170						StimuliFarbe_gruen_rot.png	0	880	547	72	111	283	54	516	0	Content		293	59	8825341	2942745262
8842	09:31:12.083	00:00:08.841	530	363,3044	153,8604	0,6451304	0,3930738	395,1849	3,358054	0	-1024	-768	-1	-1	-1	-1	4	24	363	154						StimuliFarbe_gruen_rot.png	0	880	547	72	111	283	54	516	0	Content		291	43	8841965	2942761886
8859	09:31:12.100	00:00:08.858	531	361,4118	164,6817	0,6433242	0,3928225	391,0547	3,217885	0	-1024	-768	-1	-1	-1	-1	4	24	361	165						StimuliFarbe_gruen_rot.png	0	880	547	72	111	283	54	516	0	Content		289	54	8858591	2942778512
8875	09:31:12.116	00:00:08.875	532	357,7463	164,2805	0,6435159	0,3925862	390,6183	3,245736	0	-1024	-768	-1	-1	-1	-1	4	24	358	164						StimuliFarbe_gruen_rot.png	0	880	547	72	111	283	54	516	0	Content		286	53	8875230	2942795151
8892	09:31:12.133	00:00:08.891	533	331,1168	165,6602	0,6428957	0,3926886	389,4417	3,183637	0	-1024	-768	-1	-1	-1	-1	4	24	331	166						StimuliFarbe_gruen_rot.png	0	880	547	72	111	283	54	516	0	Content		259	55	8891966	2942811887
8909	09:31:12.150	00:00:08.908	534	296,0381	165,3797	0,6429494	0,3923255	389,3341	3,079716	0	-1024	-768	-1	-1	-1	-1	4	24	296	165						StimuliFarbe_gruen_rot.png	0	880	547	72	111	283	54	516	0	Content		224	54	8908591	2942828512
8925	09:31:12.166	00:00:08.925	535	319,9116	174,8028	0,6427641	0,3915188	388,2967	3,082924	0	649,2442	124,9542	0,4674577	0,462617	410,0203	3,078157	0	24	485	150						StimuliFarbe_gruen_rot.png	0	880	547	72	111	283	54	516	0	Content		413	39	8925224	2942845145
8942	09:31:12.183	00:00:08.941	536	328,2156	170,7683	0,6432982	0,3915811	389,3168	3,169041	0	396,3008	152,0677	0,4594574	0,4615766	405,7155	2,988122	0	24	362	161						StimuliFarbe_gruen_rot.png	0	880	547	72	111	283	54	516	0	Content		290	50	8941838	2942861759
8959	09:31:12.200	00:00:08.958	537	298,6886	165,6729	0,6443462	0,3921634	388,9202	3,121013	0	-1024	-768	-1	-1	-1	-1	4	24	299	166						StimuliFarbe_gruen_rot.png	0	880	547	72	111	283	54	516	0	Content		227	55	8958588	2942878509
8975	09:31:12.216	00:00:08.975	538	258,9238	162,7017	0,6487803	0,3917535	393,2996	3,203737	0	314,3	222,0746	0,4551308	0,4624864	378,8694	2,722902	0	24	287	192						StimuliFarbe_gruen_rot.png	0	880	547	72	111	283	54	516	0	Content		215	81	8975224	2942895145
8992	09:31:12.233	00:00:08.991	539	162,9608	175,8116	0,6488008	0,3935395	388,7941	3,055586	0	176,1131	90,67806	0,4743743	0,4630056	438,88	3,188116	0	25	170	133						StimuliFarbe_gruen_rot.png	0	880	547	72	111	74	152	400	0	Content		98	22	8991837	2942911758
9008	09:31:12.249	00:00:09.008	540	75,65388	205,2654	0,6496605	0,3952055	388,7941	3,141055	0	194,102	221,0382	0,4628844	0,464612	393,9734	2,834998	0	25	135	213						StimuliFarbe_gruen_rot.png	0	880	547	72	111	74	152	400	0	Content		63	102	9008461	2942928382
9025	09:31:12.266	00:00:09.025	541	157,5092	252,9629	0,6501195	0,3956505	388,0721	3,194096	0	169,8309	231,7119	0,4679839	0,4655778	406,6945	2,873141	0	25	164	242						StimuliFarbe_gruen_rot.png	0	880	547	72	111	74	152	400	0	Content		92	131	9025226	2942945147
9042	09:31:12.283	00:00:09.041	542	-1024	-768	-1	-1	-1	-1	4	-1024	-768	-1	-1	-1	-1	4	25	0	0						StimuliFarbe_gruen_rot.png	0	880	547	72	111	74	152	400	0	Content		-72	-111	9041835	2942961756
9058	09:31:12.299	00:00:09.058	543	146,011	273,4828	0,6480838	0,396216	382,4969	3,080446	0	161,2628	278,1276	0,4621856	0,4662931	388,0147	2,851488	0	25	154	276						StimuliFarbe_gruen_rot.png	0	880	547	72	111	74	152	400	0	Content		82	165	9058461	2942978382
9075	09:31:12.316	00:00:09.075	544	152,2935	287,1002	0,6479036	0,3961271	381,9891	3,139681	0	156,9788	294,3721	0,4645146	0,4661656	395,1505	2,867867	0	25	155	291						StimuliFarbe_gruen_rot.png	0	880	547	72	111	74	152	400	0	Content		83	180	9075225	2942995146
9092	09:31:12.333	00:00:09.091	545	134,2019	276,3987	0,6481599	0,3962549	382,4626	3,113195	0	-1024	-768	-1	-1	-1	-1	4	25	134	276						StimuliFarbe_gruen_rot.png	0	880	547	72	111	74	152	400	0	Content		62	165	9091835	2943011756
9108	09:31:12.349	00:00:09.108	546	111,5291	263,0745	0,65182	0,3964355	389,7089	3,008715	0	182,0595	281,6577	0,4651192	0,4655213	395,1505	3,048694	0	25	147	272						StimuliFarbe_gruen_rot.png	0	880	547	72	111	74	152	400	0	Content		75	161	9108456	2943028377
9125	09:31:12.366	00:00:09.125	547	100,4903	265,3524	0,6518862	0,3961332	389,66	3,031374	0	178,975	271,2051	0,4651159	0,4654524	395,1505	3,019346	0	25	140	268						StimuliFarbe_gruen_rot.png	0	880	547	72	111	74	152	400	0	Content		68	157	9125081	2943045002
9142	09:31:12.383	00:00:09.141	548	-1024	-768	-1	-1	-1	-1	4	-1024	-768	-1	-1	-1	-1	4	25	0	0						StimuliFarbe_gruen_rot.png	0	880	547	72	111	74	152	400	0	Content		-72	-111	9141834	2943061755
9158	09:31:12.399	00:00:09.158	549	111,5429	261,9203	0,6522099	0,3965141	389,6788	3,100774	0	179,642	270,3099	0,4651834	0,4658563	395,1505	3,025596	0	25	146	266						StimuliFarbe_gruen_rot.png	0	880	547	72	111	74	152	400	0	Content		74	155	9158457	2943078378
9175	09:31:12.416	00:00:09.175	550	79,6396	252,1299	0,6522372	0,3969494	389,6788	2,900435	0	-1024	-768	-1	-1	-1	-1	4	25	80	252						StimuliFarbe_gruen_rot.png	0	880	547	72	111	74	152	400	0	Content		8	141	9175082	2943095003
9192	09:31:12.433	00:00:09.191	551	107,8035	255,6635	0,6521285	0,3967833	389,7375	3,119205	0	-1024	-768	-1	-1	-1	-1	4	25	108	256						StimuliFarbe_gruen_rot.png	0	880	547	72	111	74	152	400	0	Content		36	145	9191708	2943111629
9208	09:31:12.449	00:00:09.208	552	84,70116	260,0668	0,651	0,3966641	387,1931	3,048859	0	168,2882	262,301	0,4689014	0,4655484	407,8265	3,267997	0	25	126	261						StimuliFarbe_gruen_rot.png	0	880	547	72	111	74	152	400	0	Content		54	150	9208456	2943128377
9225	09:31:12.466	00:00:09.225	553	104,4244	260,4748	0,6519478	0,3961775	389,562	3,061051	0	162,9546	255,0118	0,4688339	0,4654635	407,8265	3,048486	0	25	134	258						StimuliFarbe_gruen_rot.png	0	880	547	72	111	74	152	400	0	Content		62	147	9225081	2943145002
9242	09:31:12.483	00:00:09.241	554	-1024	-768	-1	-1	-1	-1	4	162,9546	255,0118	0,4688554	0,4658318	409,8988	3,048486	0	25	163	255						StimuliFarbe_gruen_rot.png	0	880	547	72	111	74	152	400	0	Content		91	144	9241705	2943161626
9258	09:31:12.499	00:00:09.258	555	107,6973	259,9361	0,6519348	0,3961491	389,5424	3,125915	0	168,2007	241,9988	0,4694716	0,4651292	409,8988	2,996369	0	25	138	251						StimuliFarbe_gruen_rot.png	0	880	547	72	111	74	152	400	0	Content		66	140	9258326	2943178247
9275	09:31:12.516	00:00:09.275	556	134,8158	259,0999	0,6519691	0,3957913	389,5358	3,140951	0	165,4946	250,982	0,4694972	0,4651469	409,8988	3,102666	0	25	150	255						StimuliFarbe_gruen_rot.png	0	880	547	72	111	74	152	400	0	Content		78	144	9275077	2943194998
9292	09:31:12.533	00:00:09.291	557	153,5748	296,0182	0,6488268	0,3956932	382,5157	3,323443	0	186,3652	289,2727	0,4637635	0,465657	391,6912	3,026025	0	25	170	293						StimuliFarbe_gruen_rot.png	0	880	547	72	111	74	152	400	0	Content		98	182	9291699	2943211620
9308	09:31:12.549	00:00:09.308	558	117,7687	253,1411	0,6522185	0,3964419	389,6954	3,068407	0	185,0284	284,1831	0,463642	0,4655286	391,6912	2,944044	0	25	151	269						StimuliFarbe_gruen_rot.png	0	880	547	72	111	74	152	400	0	Content		79	158	9308323	2943228244
9325	09:31:12.566	00:00:09.324	559	81,88982	256,6598	0,6510935	0,39648	387,1423	3,075103	0	179,8689	280,2494	0,4636607	0,4654975	391,6912	3,04682	0	25	131	268						StimuliFarbe_gruen_rot.png	0	880	547	72	111	74	152	400	0	Content		59	157	9324949	2943244870
9342	09:31:12.583	00:00:09.341	560	71,86352	257,313	0,6523577	0,3969808	387,1423	2,930104	0	156,3758	255,5926	0,4665564	0,4655812	401,2932	3,177137	0	25	114	256						StimuliFarbe_gruen_rot.png	0	880	547	72	111	74	152	400	0	Content		42	145	9341699	2943261620
9358	09:31:12.599	00:00:09.358	561	117,1488	262,9346	0,6522471	0,3963058	389,6672	3,136645	0	-1024	-768	-1	-1	-1	-1	4	25	117	263						StimuliFarbe_gruen_rot.png	0	880	547	72	111	74	152	400	0	Content		45	152	9358325	2943278246
9375	09:31:12.616	00:00:09.374	562	128,8361	289,962	0,6514711	0,3975368	389,4248	3,22227	0	186,8598	292,1981	0,4663061	0,4666557	401,2932	3,245511	0	25	158	291						StimuliFarbe_gruen_rot.png	0	880	547	72	111	74	152	400	0	Content		86	180	9374948	2943294869
9392	09:31:12.633	00:00:09.391	563	-1024	-768	-1	-1	-1	-1	4	-1024	-768	-1	-1	-1	-1	4	26	0	0						StimuliFarbe_gruen_rot.png	0	880	547	72	111	185	294	267	0	Content		-72	-111	9391574	2943311495
9408	09:31:12.649	00:00:09.408	564	271,2178	400,0349	0,646763	0,4035398	389,4187	3,494501	0	292,2961	407,2046	0,4635531	0,4707045	401,2932	3,432139	0	26	282	404						StimuliFarbe_gruen_rot.png	0	880	547	72	111	185	294	267	0	Content		210	293	9408322	2943328243
9425	09:31:12.666	00:00:09.424	565	251,1504	407,6697	0,6462026	0,404795	389,5313	3,495845	0	-1024	-768	-1	-1	-1	-1	4	26	251	408						StimuliFarbe_gruen_rot.png	0	880	547	72	111	185	294	267	0	Content		179	297	9424947	2943344868
9442	09:31:12.683	00:00:09.441	566	-1024	-768	-1	-1	-1	-1	4	-1024	-768	-1	-1	-1	-1	4	26	0	0						StimuliFarbe_gruen_rot.png	0	880	547	72	111	185	294	267	0	Content		-72	-111	9441571	2943361492
9458	09:31:12.699	00:00:09.458	567	288,1931	424,3569	0,6465247	0,4039714	389,5252	3,566103	0	-1024	-768	-1	-1	-1	-1	4	26	288	424						StimuliFarbe_gruen_rot.png	0	880	547	72	111	185	294	267	0	Content		216	313	9458197	2943378118
9475	09:31:12.716	00:00:09.474	568	255,7409	405,2492	0,6465443	0,404316	389,5131	3,403649	0	-1024	-768	-1	-1	-1	-1	4	26	256	405						StimuliFarbe_gruen_rot.png	0	880	547	72	111	185	294	267	0	Content		184	294	9474945	2943394866
9492	09:31:12.733	00:00:09.491	569	-1024	-768	-1	-1	-1	-1	4	-1024	-768	-1	-1	-1	-1	4	26	0	0						StimuliFarbe_gruen_rot.png	0	880	547	72	111	185	294	267	0	Content		-72	-111	9491569	2943411490
9508	09:31:12.749	00:00:09.508	570	213,2228	411,8111	0,6453332	0,4046308	387,0039	3,456525	0	317,8253	431,1136	0,458575	0,4711592	386,9567	3,364407	0	26	266	421						StimuliFarbe_gruen_rot.png	0	880	547	72	111	185	294	267	0	Content		194	310	9508200	2943428121
9525	09:31:12.766	00:00:09.524	571	225,4931	410,2918	0,645294	0,4046255	387,0204	3,40273	0	302,3368	439,533	0,4582866	0,4708882	386,9567	3,42621	0	26	264	425						StimuliFarbe_gruen_rot.png	0	880	547	72	111	185	294	267	0	Content		192	314	9524817	2943444738
9542	09:31:12.783	00:00:09.541	572	263,0655	395,3404	0,6496845	0,4040261	397,329	3,533445	0	233,9185	396,8638	0,464341	0,4713736	411,0653	3,622849	0	26	248	396						StimuliFarbe_gruen_rot.png	0	880	547	72	111	185	294	267	0	Content		176	285	9541570	2943461491
9558	09:31:12.799	00:00:09.558	573	216,636	404,2944	0,6451952	0,4047917	387,2586	3,422194	0	301,9924	392,5584	0,465727	0,4714706	411,0653	3,527947	0	26	259	398						StimuliFarbe_gruen_rot.png	0	880	547	72	111	185	294	267	0	Content		187	287	9558193	2943478114
9575	09:31:12.816	00:00:09.574	574	245,2956	407,1692	0,6462252	0,4046257	389,5194	3,383059	0	296,3466	401,5947	0,4657049	0,471478	411,0653	3,551221	0	26	271	404						StimuliFarbe_gruen_rot.png	0	880	547	72	111	185	294	267	0	Content		199	293	9574817	2943494738
9591	09:31:12.832	00:00:09.591	575	225,9217	409,0394	0,639988	0,4054271	415,4442	3,222811	0	278,6568	401,7366	0,4595146	0,4718374	393,3952	3,574495	0	26	252	405						StimuliFarbe_gruen_rot.png	0	880	547	72	111	185	294	267	0	Content		180	294	9591441	2943511362
9608	09:31:12.849	00:00:09.608	576	212,5691	378,1113	0,6409712	0,4049977	415,4442	3,629831	0	-1024	-768	-1	-1	-1	-1	4	26	213	378						StimuliFarbe_gruen_rot.png	0	880	547	72	111	185	294	267	0	Content		141	267	9608197	2943528118
9625	09:31:12.866	00:00:09.624	577	221,4232	367,6742	0,6409981	0,4050293	415,4442	3,692949	0	305,5924	420,7435	0,4602017	0,471523	393,3952	3,450592	0	26	264	394						StimuliFarbe_gruen_rot.png	0	880	547	72	111	185	294	267	0	Content		192	283	9624817	2943544738
9641	09:31:12.882	00:00:09.641	578	268,722	404,2734	0,6460099	0,405603	389,1803	3,533065	0	253,9776	416,6211	0,4620093	0,4721388	401,1112	3,340957	0	26	261	410						StimuliFarbe_gruen_rot.png	0	880	547	72	111	185	294	267	0	Content		189	299	9641442	2943561363
9658	09:31:12.899	00:00:09.658	579	256,8686	471,2026	0,6444184	0,4086948	389,619	3,465326	0	-1024	-768	-1	-1	-1	-1	4	27	257	471						StimuliFarbe_gruen_rot.png	0	880	547	72	111	254	439	350	0	Content		185	360	9658192	2943578113
9675	09:31:12.916	00:00:09.674	580	329,1839	522,1839	0,6430872	0,4122252	389,4436	3,475888	0	-1024	-768	-1	-1	-1	-1	4	27	329	522						StimuliFarbe_gruen_rot.png	0	880	547	72	111	254	439	350	0	Content		257	411	9674814	2943594735
9691	09:31:12.932	00:00:09.691	581	-1024	-768	-1	-1	-1	-1	4	-1024	-768	-1	-1	-1	-1	4	27	0	0						StimuliFarbe_gruen_rot.png	0	880	547	72	111	254	439	350	0	Content		-72	-111	9691442	2943611363
9708	09:31:12.949	00:00:09.708	582	336,1204	551,0371	0,6368351	0,4151101	416,0603	3,65326	0	-1024	-768	-1	-1	-1	-1	4	27	336	551						StimuliFarbe_gruen_rot.png	0	880	547	72	111	254	439	350	0	Content		264	440	9708066	2943627987
9725	09:31:12.966	00:00:09.724	583	337,5778	553,2189	0,6368629	0,4151548	416,0603	3,877735	0	-1024	-768	-1	-1	-1	-1	4	27	338	553						StimuliFarbe_gruen_rot.png	0	880	547	72	111	254	439	350	0	Content		266	442	9724689	2943644610
9741	09:31:12.982	00:00:09.741	584	-1024	-768	-1	-1	-1	-1	4	-1024	-768	-1	-1	-1	-1	4	27	0	0						StimuliFarbe_gruen_rot.png	0	880	547	72	111	254	439	350	0	Content		-72	-111	9741438	2943661359
9758	09:31:12.999	00:00:09.758	585	339,5377	552,0197	0,6372142	0,415446	416,0603	3,654694	0	312,0246	555,4703	0,4609202	0,4776123	392,3481	3,402485	0	27	326	554						StimuliFarbe_gruen_rot.png	0	880	547	72	111	254	439	350	0	Content		254	443	9758064	2943677985
9775	09:31:13.016	00:00:09.774	586	336,0835	549,5777	0,6372584	0,4154518	416,0603	3,763361	0	-1024	-768	-1	-1	-1	-1	4	27	336	550						StimuliFarbe_gruen_rot.png	0	880	547	72	111	254	439	350	0	Content		264	439	9774687	2943694608
9791	09:31:13.032	00:00:09.791	587	-1024	-768	-1	-1	-1	-1	4	-1024	-768	-1	-1	-1	-1	4	27	0	0						StimuliFarbe_gruen_rot.png	0	880	547	72	111	254	439	350	0	Content		-72	-111	9791436	2943711357
9808	09:31:13.049	00:00:09.808	588	329,0244	550,9345	0,6373414	0,4158146	416,0603	3,843958	0	296,5651	549,8256	0,4609935	0,4780349	392,3481	3,492625	0	27	313	550						StimuliFarbe_gruen_rot.png	0	880	547	72	111	254	439	350	0	Content		241	439	9808063	2943727984
9825	09:31:13.066	00:00:09.824	589	243,4642	555,554	0,641597	0,4161092	389,4436	3,63822	0	307,8462	564,8596	0,4610046	0,4780975	392,3481	3,295695	0	27	276	560						StimuliFarbe_gruen_rot.png	0	880	547	72	111	254	439	350	0	Content		204	449	9824686	2943744607
9841	09:31:13.082	00:00:09.841	590	-1024	-768	-1	-1	-1	-1	4	218,2817	545,804	0,4620722	0,478242	400,7415	3,405184	0	27	218	546						StimuliFarbe_gruen_rot.png	0	880	547	72	111	254	439	350	0	Content		146	435	9841308	2943761229
9858	09:31:13.099	00:00:09.858	591	-1024	-768	-1	-1	-1	-1	4	287,247	544,6556	0,4637451	0,4781438	400,7415	3,464854	0	27	287	545						StimuliFarbe_gruen_rot.png	0	880	547	72	111	254	439	350	0	Content		215	434	9858057	2943777978
9875	09:31:13.116	00:00:09.874	592	334,4109	569,264	0,6408942	0,4161908	400,7415	3,606734	0	272,2038	532,3578	0,463544	0,4787591	400,7415	3,582417	0	27	303	551						StimuliFarbe_gruen_rot.png	0	880	547	72	111	254	439	350	0	Content		231	440	9874681	2943794602
9891	09:31:13.132	00:00:09.891	593	-1024	-768	-1	-1	-1	-1	4	-1024	-768	-1	-1	-1	-1	4	27	0	0						StimuliFarbe_gruen_rot.png	0	880	547	72	111	254	439	350	0	Content		-72	-111	9891307	2943811228
9908	09:31:13.149	00:00:09.907	594	-1024	-768	-1	-1	-1	-1	4	-1024	-768	-1	-1	-1	-1	4	27	0	0						StimuliFarbe_gruen_rot.png	0	880	547	72	111	254	439	350	0	Content		-72	-111	9907932	2943827853
9925	09:31:13.166	00:00:09.924	595	376,1465	549,9683	0,6480396	0,4161319	400,7367	3,779527	0	291,3242	538,7194	0,4635196	0,479614	400,7415	3,576414	0	27	334	544						StimuliFarbe_gruen_rot.png	0	880	547	72	111	254	439	350	0	Content		262	433	9924681	2943844602
9941	09:31:13.182	00:00:09.941	596	-1024	-768	-1	-1	-1	-1	4	292,2608	547,3012	0,4637258	0,4796875	400,7415	3,554488	0	27	292	547						StimuliFarbe_gruen_rot.png	0	880	547	72	111	254	439	350	0	Content		220	436	9941305	2943861226
9958	09:31:13.199	00:00:09.957	597	354,2772	570,104	0,6434421	0,4170164	389,7484	3,495264	0	271,9116	537,552	0,4635701	0,4799848	400,7415	3,649164	0	27	313	554						StimuliFarbe_gruen_rot.png	0	880	547	72	111	254	439	350	0	Content		241	443	9957930	2943877851
9975	09:31:13.216	00:00:09.974	598	-1024	-768	-1	-1	-1	-1	4	-1024	-768	-1	-1	-1	-1	4	27	0	0						StimuliFarbe_gruen_rot.png	0	880	547	72	111	254	439	350	0	Content		-72	-111	9974554	2943894475
9991	09:31:13.232	00:00:09.991	599	332,4056	565,1959	0,643342	0,4161561	389,7484	3,569752	0	-1024	-768	-1	-1	-1	-1	4	27	332	565						StimuliFarbe_gruen_rot.png	0	880	547	72	111	254	439	350	0	Content		260	454	9991303	2943911224
10008	09:31:13.249	00:00:10.007	600	413,9015	499,3523	0,6415012	0,4125438	390,1343	3,627868	0	386,1789	497,9148	0,4589851	0,4754145	390,1343	3,476113	0	28	400	499						StimuliFarbe_gruen_rot.png	0	880	547	72	111	375	351	949	0	Content		328	388	10007929	2943927850
10025	09:31:13.266	00:00:10.024	601	458,6854	459,533	0,6408514	0,4099448	390,1325	3,686229	0	-1024	-768	-1	-1	-1	-1	4	28	459	460						StimuliFarbe_gruen_rot.png	0	880	547	72	111	375	351	949	0	Content		387	349	10024550	2943944471
10041	09:31:13.282	00:00:10.041	602	435,4961	469,4183	0,6411272	0,4101814	390,0223	3,585833	0	404,9776	455,2765	0,4606307	0,4740754	398,695	3,594065	0	28	420	462						StimuliFarbe_gruen_rot.png	0	880	547	72	111	375	351	949	0	Content		348	351	10041177	2943961098
10058	09:31:13.299	00:00:10.057	603	438,7109	469,6988	0,6413261	0,4101735	389,6596	3,505885	0	406,0735	465,6414	0,4576899	0,4741153	389,6596	3,530631	0	28	422	468						StimuliFarbe_gruen_rot.png	0	880	547	72	111	375	351	949	0	Content		350	357	10057927	2943977848
10075	09:31:13.316	00:00:10.074	604	463,3251	465,1387	0,642688	0,4098531	392,5865	3,542605	0	665,8153	458,0388	0,464707	0,4746759	389,6596	3,616556	0	28	565	462						StimuliFarbe_gruen_rot.png	0	880	547	72	111	375	351	949	0	Content		493	351	10074553	2943994474
10091	09:31:13.332	00:00:10.091	605	434,396	465,554	0,6416982	0,4099495	389,6208	3,710394	0	-1024	-768	-1	-1	-1	-1	4	28	434	466						StimuliFarbe_gruen_rot.png	0	880	547	72	111	375	351	949	0	Content		362	355	10091177	2944011098
10108	09:31:13.349	00:00:10.107	606	397,3701	469,0654	0,6408085	0,4097428	387,3678	3,669206	0	409,9855	468,9689	0,457171	0,4743234	387,3678	3,610107	0	28	404	469						StimuliFarbe_gruen_rot.png	0	880	547	72	111	375	351	949	0	Content		332	358	10107803	2944027724
10125	09:31:13.366	00:00:10.124	607	459,5391	469,8652	0,6410571	0,4091021	387,3633	3,69107	0	409,9855	468,9689	0,4577597	0,4738874	390,0826	3,610107	0	28	435	469						StimuliFarbe_gruen_rot.png	0	880	547	72	111	375	351	949	0	Content		363	358	10124551	2944044472
10141	09:31:13.382	00:00:10.141	608	456,8764	469,8377	0,6412006	0,4088963	387,3616	3,723037	0	385,0673	461,6663	0,4578541	0,4737989	390,0826	3,568693	0	28	421	466						StimuliFarbe_gruen_rot.png	0	880	547	72	111	375	351	949	0	Content		349	355	10141176	2944061097
10158	09:31:13.399	00:00:10.157	609	413,9513	463,0088	0,6430016	0,4097992	387,3678	3,659548	0	-1024	-768	-1	-1	-1	-1	4	28	414	463						StimuliFarbe_gruen_rot.png	0	880	547	72	111	375	351	949	0	Content		342	352	10157799	2944077720
10174	09:31:13.415	00:00:10.174	610	-1024	-768	-1	-1	-1	-1	4	-1024	-768	-1	-1	-1	-1	4	28	0	0						StimuliFarbe_gruen_rot.png	0	880	547	72	111	375	351	949	0	Content		-72	-111	10174424	2944094345
10191	09:31:13.432	00:00:10.191	611	433,8486	474,2365	0,6426322	0,4087027	389,5031	3,827257	0	-1024	-768	-1	-1	-1	-1	4	28	434	474						StimuliFarbe_gruen_rot.png	0	880	547	72	111	375	351	949	0	Content		362	363	10191172	2944111093
10208	09:31:13.449	00:00:10.207	612	435,8013	473,3094	0,6426727	0,4086882	389,5048	3,847867	0	-1024	-768	-1	-1	-1	-1	4	28	436	473						StimuliFarbe_gruen_rot.png	0	880	547	72	111	375	351	949	0	Content		364	362	10207796	2944127717
10224	09:31:13.465	00:00:10.224	613	470,0363	471,0533	0,6466122	0,4081299	398,3992	3,873873	0	-1024	-768	-1	-1	-1	-1	4	28	470	471						StimuliFarbe_gruen_rot.png	0	880	547	72	111	375	351	949	0	Content		398	360	10224424	2944144345
10241	09:31:13.482	00:00:10.241	614	466,7096	456,3701	0,6468244	0,4081924	398,3936	3,912364	0	-1024	-768	-1	-1	-1	-1	4	28	467	456						StimuliFarbe_gruen_rot.png	0	880	547	72	111	375	351	949	0	Content		395	345	10241052	2944160973
10258	09:31:13.499	00:00:10.257	615	438,8885	468,7373	0,6429412	0,4085056	389,483	3,788524	0	-1024	-768	-1	-1	-1	-1	4	28	439	469						StimuliFarbe_gruen_rot.png	0	880	547	72	111	375	351	949	0	Content		367	358	10257797	2944177718
10274	09:31:13.515	00:00:10.274	616	462,8555	455,1846	0,6463423	0,4081529	397,4622	3,738192	0	-1024	-768	-1	-1	-1	-1	4	28	463	455						StimuliFarbe_gruen_rot.png	0	880	547	72	111	375	351	949	0	Content		391	344	10274421	2944194342
10291	09:31:13.532	00:00:10.291	617	459,0588	478,1802	0,6429655	0,4081601	389,477	3,88794	0	413,0808	464,8234	0,4577607	0,4732941	387,4659	3,685304	0	28	436	472						StimuliFarbe_gruen_rot.png	0	880	547	72	111	375	351	949	0	Content		364	361	10291045	2944210966
10308	09:31:13.549	00:00:10.307	618	401,4062	468,1094	0,6418276	0,4087821	386,9405	3,802457	0	411,2817	468,0023	0,4579353	0,4735863	387,4659	3,629321	0	28	406	468						StimuliFarbe_gruen_rot.png	0	880	547	72	111	375	351	949	0	Content		334	357	10307668	2944227589
10324	09:31:13.565	00:00:10.324	619	433,4272	472,256	0,6429649	0,4085782	389,459	3,931692	0	407,4562	464,6929	0,4576935	0,4735806	387,4659	3,640842	0	28	420	468						StimuliFarbe_gruen_rot.png	0	880	547	72	111	375	351	949	0	Content		348	357	10324420	2944244341
10341	09:31:13.582	00:00:10.341	620	464,5769	456,1955	0,6441531	0,4082986	392,1126	4,032351	0	-1024	-768	-1	-1	-1	-1	4	28	465	456						StimuliFarbe_gruen_rot.png	0	880	547	72	111	375	351	949	0	Content		393	345	10341043	2944260964
10358	09:31:13.599	00:00:10.357	621	437,4322	470,6636	0,6429411	0,4085805	389,4771	3,961492	0	418,0286	468,7591	0,459201	0,4736314	392,1127	3,755687	0	28	428	470						StimuliFarbe_gruen_rot.png	0	880	547	72	111	375	351	949	0	Content		356	359	10357670	2944277591
10374	09:31:13.615	00:00:10.374	622	403,7829	471,022	0,6417847	0,4086937	386,9886	3,927591	0	-1024	-768	-1	-1	-1	-1	4	28	404	471						StimuliFarbe_gruen_rot.png	0	880	547	72	111	375	351	949	0	Content		332	360	10374294	2944294215
10391	09:31:13.632	00:00:10.391	623	465,6225	466,2146	0,6461409	0,4081037	397,1277	3,866536	0	-1024	-768	-1	-1	-1	-1	4	28	466	466						StimuliFarbe_gruen_rot.png	0	880	547	72	111	375	351	949	0	Content		394	355	10391044	2944310965
10408	09:31:13.649	00:00:10.407	624	430,312	469,1769	0,6426843	0,4085409	389,4174	4,004917	0	-1024	-768	-1	-1	-1	-1	4	28	430	469						StimuliFarbe_gruen_rot.png	0	880	547	72	111	375	351	949	0	Content		358	358	10407665	2944327586
10424	09:31:13.665	00:00:10.424	625	428,0154	466,6497	0,6426385	0,4089075	389,4044	3,974014	0	-1024	-768	-1	-1	-1	-1	4	28	428	467						StimuliFarbe_gruen_rot.png	0	880	547	72	111	375	351	949	0	Content		356	356	10424292	2944344213
10441	09:31:13.682	00:00:10.440	626	448,2907	455,4771	0,6421992	0,4088654	389,0714	3,896425	0	-1024	-768	-1	-1	-1	-1	4	28	448	455						StimuliFarbe_gruen_rot.png	0	880	547	72	111	375	351	949	0	Content		376	344	10440915	2944360836
10458	09:31:13.699	00:00:10.457	627	396,5921	466,8219	0,6413691	0,4092741	386,9495	3,940828	0	-1024	-768	-1	-1	-1	-1	4	28	397	467						StimuliFarbe_gruen_rot.png	0	880	547	72	111	375	351	949	0	Content		325	356	10457664	2944377585
10474	09:31:13.715	00:00:10.474	628	341,5735	473,7492	0,6408523	0,4094698	389,0714	3,961468	0	-1024	-768	-1	-1	-1	-1	4	28	342	474						StimuliFarbe_gruen_rot.png	0	880	547	72	111	375	351	949	0	Content		270	363	10474290	2944394211
10491	09:31:13.732	00:00:10.490	629	459,1669	480,4263	0,6412552	0,4084621	386,945	3,900389	0	-1024	-768	-1	-1	-1	-1	4	28	459	480						StimuliFarbe_gruen_rot.png	0	880	547	72	111	375	351	949	0	Content		387	369	10490914	2944410835
10508	09:31:13.749	00:00:10.507	630	351,1409	473,5051	0,6413343	0,40948	386,9495	3,957978	0	-1024	-768	-1	-1	-1	-1	4	28	351	474						StimuliFarbe_gruen_rot.png	0	880	547	72	111	375	351	949	0	Content		279	363	10507661	2944427582
10524	09:31:13.765	00:00:10.524	631	402,8129	474,9554	0,6409158	0,408924	387,0909	3,948598	0	428,9469	467,9355	0,4572189	0,473722	388,6487	3,635706	0	28	416	471						StimuliFarbe_gruen_rot.png	0	880	547	72	111	375	351	949	0	Content		344	360	10524287	2944444208
10541	09:31:13.782	00:00:10.540	632	483,4768	457,5024	0,6403196	0,4079802	389,7091	3,967388	0	454,9477	455,8747	0,4556208	0,4726664	388,6487	3,531094	0	28	469	457						StimuliFarbe_gruen_rot.png	0	880	547	72	111	375	351	949	0	Content		397	346	10540910	2944460831
10558	09:31:13.799	00:00:10.557	633	455,0165	454,8192	0,6386227	0,4081047	387,4007	3,867059	0	-1024	-768	-1	-1	-1	-1	4	28	455	455						StimuliFarbe_gruen_rot.png	0	880	547	72	111	375	351	949	0	Content		383	344	10557538	2944477459
10574	09:31:13.815	00:00:10.574	634	504,8383	460,4762	0,6360135	0,4075851	381,2278	3,671421	0	-1024	-768	-1	-1	-1	-1	4	28	505	460						StimuliFarbe_gruen_rot.png	0	880	547	72	111	375	351	949	0	Content		433	349	10574283	2944494204
10591	09:31:13.832	00:00:10.590	635	448,8998	467,4354	0,6418033	0,4086261	381,2332	4,054677	0	-1024	-768	-1	-1	-1	-1	4	28	449	467						StimuliFarbe_gruen_rot.png	0	880	547	72	111	375	351	949	0	Content		377	356	10590910	2944510831
10608	09:31:13.849	00:00:10.607	636	447,407	465,1502	0,6418357	0,4082983	381,2332	3,966518	0	-1024	-768	-1	-1	-1	-1	4	28	447	465						StimuliFarbe_gruen_rot.png	0	880	547	72	111	375	351	949	0	Content		375	354	10607535	2944527456
10624	09:31:13.865	00:00:10.624	637	-1024	-768	-1	-1	-1	-1	4	491,2409	446,4264	0,4602775	0,4725598	404,8134	3,903787	0	28	491	446						StimuliFarbe_gruen_rot.png	0	880	547	72	111	375	351	949	0	Content		419	335	10624160	2944544081
10641	09:31:13.882	00:00:10.640	638	453,1739	477,0226	0,6418259	0,4082611	381,2332	3,978271	0	-1024	-768	-1	-1	-1	-1	4	28	453	477						StimuliFarbe_gruen_rot.png	0	880	547	72	111	375	351	949	0	Content		381	366	10640909	2944560830
10658	09:31:13.899	00:00:10.657	639	433,6349	446,0667	0,6373768	0,408761	396,7667	4,181158	0	-1024	-768	-1	-1	-1	-1	4	28	434	446						StimuliFarbe_gruen_rot.png	0	880	547	72	111	375	351	949	0	Content		362	335	10657533	2944577454
10674	09:31:13.915	00:00:10.674	640	432,0619	439,0894	0,6386166	0,408827	392,0085	4,010507	0	459,1446	451,9893	0,4561165	0,4730181	392,7762	3,850121	0	28	446	446						StimuliFarbe_gruen_rot.png	0	880	547	72	111	375	351	949	0	Content		374	335	10674158	2944594079
10691	09:31:13.932	00:00:10.690	641	-1024	-768	-1	-1	-1	-1	4	-1024	-768	-1	-1	-1	-1	4	28	0	0						StimuliFarbe_gruen_rot.png	0	880	547	72	111	375	351	949	0	Content		-72	-111	10690784	2944610705
10708	09:31:13.949	00:00:10.707	642	-1024	-768	-1	-1	-1	-1	4	-1024	-768	-1	-1	-1	-1	4	28	0	0						StimuliFarbe_gruen_rot.png	0	880	547	72	111	375	351	949	0	Content		-72	-111	10707531	2944627452
10724	09:31:13.965	00:00:10.724	643	-1024	-768	-1	-1	-1	-1	4	500,1205	452,9396	0,4566781	0,4732678	392,7762	3,942111	0	28	500	453						StimuliFarbe_gruen_rot.png	0	880	547	72	111	375	351	949	0	Content		428	342	10724157	2944644078
10741	09:31:13.982	00:00:10.740	644	455,0525	453,3552	0,6393474	0,4087088	392,0084	4,059914	0	-1024	-768	-1	-1	-1	-1	4	28	455	453						StimuliFarbe_gruen_rot.png	0	880	547	72	111	375	351	949	0	Content		383	342	10740779	2944660700
10757	09:31:13.998	00:00:10.757	645	427,7657	448,6726	0,6387442	0,4088989	391,5794	4,016744	0	-1024	-768	-1	-1	-1	-1	4	28	428	449						StimuliFarbe_gruen_rot.png	0	880	547	72	111	375	351	949	0	Content		356	338	10757403	2944677324
10774	09:31:14.015	00:00:10.774	646	462,4774	449,2087	0,6394836	0,4086585	391,5793	3,93197	0	-1024	-768	-1	-1	-1	-1	4	28	462	449						StimuliFarbe_gruen_rot.png	0	880	547	72	111	375	351	949	0	Content		390	338	10774154	2944694075
10791	09:31:14.032	00:00:10.790	647	455,5746	450,3111	0,6395364	0,4086751	391,5793	3,832299	0	-1024	-768	-1	-1	-1	-1	4	28	456	450						StimuliFarbe_gruen_rot.png	0	880	547	72	111	375	351	949	0	Content		384	339	10790780	2944710701
10807	09:31:14.048	00:00:10.807	648	-1024	-768	-1	-1	-1	-1	4	-1024	-768	-1	-1	-1	-1	4	28	0	0						StimuliFarbe_gruen_rot.png	0	880	547	72	111	375	351	949	0	Content		-72	-111	10807405	2944727326
10824	09:31:14.065	00:00:10.824	649	470,073	447,233	0,6398369	0,4090584	391,5793	4,051764	0	496,5862	451,9386	0,4567743	0,4735647	392,7762	3,955107	0	28	483	450						StimuliFarbe_gruen_rot.png	0	880	547	72	111	375	351	949	0	Content		411	339	10824031	2944743952
10841	09:31:14.082	00:00:10.840	650	-1024	-768	-1	-1	-1	-1	4	-1024	-768	-1	-1	-1	-1	4	28	0	0						StimuliFarbe_gruen_rot.png	0	880	547	72	111	375	351	949	0	Content		-72	-111	10840780	2944760701
10857	09:31:14.098	00:00:10.857	651	-1024	-768	-1	-1	-1	-1	4	487,4801	432,0298	0,4609294	0,473634	406,7976	3,981434	0	28	487	432						StimuliFarbe_gruen_rot.png	0	880	547	72	111	375	351	949	0	Content		415	321	10857404	2944777325
10874	09:31:14.115	00:00:10.874	652	444,8692	454,1689	0,6399809	0,4090909	391,5793	3,947388	0	498,8363	443,8803	0,4615487	0,4735964	406,7976	4,145467	0	28	472	449						StimuliFarbe_gruen_rot.png	0	880	547	72	111	375	351	949	0	Content		400	338	10874028	2944793949
10891	09:31:14.132	00:00:10.890	653	404,665	444,1348	0,6385155	0,4094098	391,5793	3,875094	0	502,4487	439,7185	0,4615922	0,4736199	406,7976	4,014406	0	28	454	442						StimuliFarbe_gruen_rot.png	0	880	547	72	111	375	351	949	0	Content		382	331	10890655	2944810576
10907	09:31:14.148	00:00:10.907	654	464,1847	445,6859	0,6401379	0,4096172	391,8943	3,929527	0	483,0526	433,0042	0,4609734	0,4736973	406,4615	3,941515	0	28	474	439						StimuliFarbe_gruen_rot.png	0	880	547	72	111	375	351	949	0	Content		402	328	10907403	2944827324
10924	09:31:14.165	00:00:10.924	655	397,7405	447,0046	0,6385107	0,4094506	391,8943	3,785582	0	-1024	-768	-1	-1	-1	-1	4	28	398	447						StimuliFarbe_gruen_rot.png	0	880	547	72	111	375	351	949	0	Content		326	336	10924029	2944843950
10941	09:31:14.182	00:00:10.940	656	-1024	-768	-1	-1	-1	-1	4	499,9259	449,1481	0,4541506	0,4731441	387,2507	3,829909	0	28	500	449						StimuliFarbe_gruen_rot.png	0	880	547	72	111	375	351	949	0	Content		428	338	10940653	2944860574
10957	09:31:14.198	00:00:10.957	657	541,2155	416,4562	0,6368568	0,4082506	391,8943	3,921927	0	586,25	430,8553	0,4527054	0,4724153	387,2507	3,728555	0	29	564	424						StimuliFarbe_gruen_rot.png	0	880	547	72	111	575	278	167	0	Content		492	313	10957278	2944877199
10974	09:31:14.215	00:00:10.974	658	-1024	-768	-1	-1	-1	-1	4	652,5835	424,7923	0,4517963	0,4720121	387,2507	3,668106	0	29	653	425						StimuliFarbe_gruen_rot.png	0	880	547	72	111	575	278	167	0	Content		581	314	10974027	2944893948
10991	09:31:14.232	00:00:10.990	659	-1024	-768	-1	-1	-1	-1	4	646,7824	388,77	0,4565442	0,4718535	408,824	3,932941	0	29	647	389						StimuliFarbe_gruen_rot.png	0	880	547	72	111	575	278	167	0	Content		575	278	10990654	2944910575
11007	09:31:14.248	00:00:11.007	660	-1024	-768	-1	-1	-1	-1	4	-1024	-768	-1	-1	-1	-1	4	29	0	0						StimuliFarbe_gruen_rot.png	0	880	547	72	111	575	278	167	0	Content		-72	-111	11007275	2944927196
11024	09:31:14.265	00:00:11.023	661	-1024	-768	-1	-1	-1	-1	4	-1024	-768	-1	-1	-1	-1	4	29	0	0						StimuliFarbe_gruen_rot.png	0	880	547	72	111	575	278	167	0	Content		-72	-111	11023900	2944943821
11041	09:31:14.282	00:00:11.040	662	-1024	-768	-1	-1	-1	-1	4	-1024	-768	-1	-1	-1	-1	4	29	0	0						StimuliFarbe_gruen_rot.png	0	880	547	72	111	575	278	167	0	Content		-72	-111	11040649	2944960570
11057	09:31:14.298	00:00:11.057	663	-1024	-768	-1	-1	-1	-1	4	-1024	-768	-1	-1	-1	-1	4	29	0	0						StimuliFarbe_gruen_rot.png	0	880	547	72	111	575	278	167	0	Content		-72	-111	11057274	2944977195
11074	09:31:14.315	00:00:11.073	664	-1024	-768	-1	-1	-1	-1	4	696,5955	382,7879	0,4581607	0,472808	408,824	3,8951	0	29	697	383						StimuliFarbe_gruen_rot.png	0	880	547	72	111	575	278	167	0	Content		625	272	11073899	2944993820
11091	09:31:14.332	00:00:11.090	665	-1024	-768	-1	-1	-1	-1	4	704,2066	384,3337	0,4581719	0,4727992	408,824	3,961719	0	29	704	384						StimuliFarbe_gruen_rot.png	0	880	547	72	111	575	278	167	0	Content		632	273	11090524	2945010445
11107	09:31:14.348	00:00:11.107	666	-1024	-768	-1	-1	-1	-1	4	638,2379	398,1058	0,4533733	0,4729285	397,5146	3,759694	0	29	638	398						StimuliFarbe_gruen_rot.png	0	880	547	72	111	575	278	167	0	Content		566	287	11107271	2945027192
11124	09:31:14.365	00:00:11.123	667	-1024	-768	-1	-1	-1	-1	4	-1024	-768	-1	-1	-1	-1	4		0	0						StimuliFarbe_gruen_rot.png	0	880	547	72	111				0	Content		-72	-111	11123895	2945043816
11141	09:31:14.382	00:00:11.140	668	-1024	-768	-1	-1	-1	-1	4	-1024	-768	-1	-1	-1	-1	4		0	0						StimuliFarbe_gruen_rot.png	0	880	547	72	111				0	Content		-72	-111	11140519	2945060440
11157	09:31:14.398	00:00:11.157	669	-1024	-768	-1	-1	-1	-1	4	-1024	-768	-1	-1	-1	-1	4		0	0						StimuliFarbe_gruen_rot.png	0	880	547	72	111				0	Content		-72	-111	11157141	2945077062
11174	09:31:14.415	00:00:11.173	670	-1024	-768	-1	-1	-1	-1	4	-1024	-768	-1	-1	-1	-1	4		0	0						StimuliFarbe_gruen_rot.png	0	880	547	72	111				0	Content		-72	-111	11173890	2945093811
11191	09:31:14.432	00:00:11.190	671	-1024	-768	-1	-1	-1	-1	4	-1024	-768	-1	-1	-1	-1	4		0	0						StimuliFarbe_gruen_rot.png	0	880	547	72	111				0	Content		-72	-111	11190515	2945110436
11207	09:31:14.448	00:00:11.207	672	-1024	-768	-1	-1	-1	-1	4	-1024	-768	-1	-1	-1	-1	4		0	0						StimuliFarbe_gruen_rot.png	0	880	547	72	111				0	Content		-72	-111	11207136	2945127057
11224	09:31:14.465	00:00:11.223	673	-1024	-768	-1	-1	-1	-1	4	-1024	-768	-1	-1	-1	-1	4		0	0						StimuliFarbe_gruen_rot.png	0	880	547	72	111				0	Content		-72	-111	11223887	2945143808
11241	09:31:14.482	00:00:11.240	674	-1024	-768	-1	-1	-1	-1	4	-1024	-768	-1	-1	-1	-1	4		0	0						StimuliFarbe_gruen_rot.png	0	880	547	72	111				0	Content		-72	-111	11240510	2945160431
11257	09:31:14.498	00:00:11.257	675	-1024	-768	-1	-1	-1	-1	4	-1024	-768	-1	-1	-1	-1	4		0	0						StimuliFarbe_gruen_rot.png	0	880	547	72	111				0	Content		-72	-111	11257136	2945177057
11274	09:31:14.515	00:00:11.273	676	638,1951	432,6266	0,4480336	0,474145	381,8313	3,66635	3	638,1951	432,6266	0,4480336	0,474145	381,8313	3,66635	1	30	638	433						StimuliFarbe_gruen_rot.png	0	880	547	72	111	590	319	67	0	Content		566	322	11273759	2945193680
11291	09:31:14.532	00:00:11.290	677	662,0402	429,9471	0,4485642	0,4745665	381,8313	3,487354	3	662,0402	429,9471	0,4485642	0,4745665	381,8313	3,487354	1	30	662	430						StimuliFarbe_gruen_rot.png	0	880	547	72	111	590	319	67	0	Content		590	319	11290510	2945210431
11307	09:31:14.548	00:00:11.307	678	-1024	-768	-1	-1	-1	-1	4	-1024	-768	-1	-1	-1	-1	4	30	0	0						StimuliFarbe_gruen_rot.png	0	880	547	72	111	590	319	67	0	Content		-72	-111	11307133	2945227054
11324	09:31:14.565	00:00:11.323	679	703,1375	430,0674	0,4451811	0,4761817	381,8313	3,169348	3	703,1375	430,0674	0,4451811	0,4761817	381,8313	3,169348	1	30	703	430						StimuliFarbe_gruen_rot.png	0	880	547	72	111	590	319	67	0	Content		631	319	11323757	2945243678
11340	09:31:14.581	00:00:11.340	680	-1024	-768	-1	-1	-1	-1	4	-1024	-768	-1	-1	-1	-1	4		0	0						StimuliFarbe_gruen_rot.png	0	880	547	72	111				0	Content		-72	-111	11340384	2945260305
11357	09:31:14.598	00:00:11.357	681	-1024	-768	-1	-1	-1	-1	4	-1024	-768	-1	-1	-1	-1	4		0	0						StimuliFarbe_gruen_rot.png	0	880	547	72	111				0	Content		-72	-111	11357134	2945277055
11374	09:31:14.615	00:00:11.373	682	-1024	-768	-1	-1	-1	-1	4	-1024	-768	-1	-1	-1	-1	4		0	0						StimuliFarbe_gruen_rot.png	0	880	547	72	111				0	Content		-72	-111	11373759	2945293680
11385	09:31:14.626																				ImageEnd	16	0	0	StimuliFarbe_gruen_rot.png
11390	09:31:14.631	00:00:11.390	683	-1024	-768	-1	-1	-1	-1	4	-1024	-768	-1	-1	-1	-1	4		0	0						No media	0	1024	768	0	0				0	Content		0	0	11390384	2945310305
11402	09:31:14.643																				ImageStart	8	0	0	Fix_sw.jpg
11407	09:31:14.648	00:00:11.407	684	-1024	-768	-1	-1	-1	-1	4	-1024	-768	-1	-1	-1	-1	4		0	0						Fix_sw.jpg	0	880	547	72	111				0	Content		-72	-111	11407022	2945326943
11424	09:31:14.665	00:00:11.423	685	-1024	-768	-1	-1	-1	-1	4	-1024	-768	-1	-1	-1	-1	4		0	0						Fix_sw.jpg	0	880	547	72	111				0	Content		-72	-111	11423758	2945343679
11440	09:31:14.681	00:00:11.440	686	-1024	-768	-1	-1	-1	-1	4	-1024	-768	-1	-1	-1	-1	4		0	0						Fix_sw.jpg	0	880	547	72	111				0	Content		-72	-111	11440381	2945360302
11457	09:31:14.698	00:00:11.457	687	-1024	-768	-1	-1	-1	-1	4	-1024	-768	-1	-1	-1	-1	4		0	0						Fix_sw.jpg	0	880	547	72	111				0	Content		-72	-111	11457017	2945376938
11474	09:31:14.715	00:00:11.473	688	-1024	-768	-1	-1	-1	-1	4	-1024	-768	-1	-1	-1	-1	4		0	0						Fix_sw.jpg	0	880	547	72	111				0	Content		-72	-111	11473629	2945393550
11490	09:31:14.731	00:00:11.490	689	-1024	-768	-1	-1	-1	-1	4	-1024	-768	-1	-1	-1	-1	4		0	0						Fix_sw.jpg	0	880	547	72	111				0	Content		-72	-111	11490378	2945410299
11507	09:31:14.748	00:00:11.507	690	-1024	-768	-1	-1	-1	-1	4	-1024	-768	-1	-1	-1	-1	4		0	0						Fix_sw.jpg	0	880	547	72	111				0	Content		-72	-111	11507017	2945426938
11524	09:31:14.765	00:00:11.523	691	-1024	-768	-1	-1	-1	-1	4	-1024	-768	-1	-1	-1	-1	4		0	0						Fix_sw.jpg	0	880	547	72	111				0	Content		-72	-111	11523627	2945443548
11540	09:31:14.781	00:00:11.540	692	-1024	-768	-1	-1	-1	-1	4	-1024	-768	-1	-1	-1	-1	4		0	0						Fix_sw.jpg	0	880	547	72	111				0	Content		-72	-111	11540254	2945460175
11557	09:31:14.798	00:00:11.557	693	-1024	-768	-1	-1	-1	-1	4	-1024	-768	-1	-1	-1	-1	4		0	0						Fix_sw.jpg	0	880	547	72	111				0	Content		-72	-111	11557017	2945476938
11574	09:31:14.815	00:00:11.573	694	-1024	-768	-1	-1	-1	-1	4	-1024	-768	-1	-1	-1	-1	4		0	0						Fix_sw.jpg	0	880	547	72	111				0	Content		-72	-111	11573627	2945493548
11590	09:31:14.831	00:00:11.590	695	-1024	-768	-1	-1	-1	-1	4	-1024	-768	-1	-1	-1	-1	4		0	0						Fix_sw.jpg	0	880	547	72	111				0	Content		-72	-111	11590250	2945510171
11607	09:31:14.848	00:00:11.606	696	-1024	-768	-1	-1	-1	-1	4	-1024	-768	-1	-1	-1	-1	4		0	0						Fix_sw.jpg	0	880	547	72	111				0	Content		-72	-111	11606875	2945526796
11624	09:31:14.865	00:00:11.623	697	-1024	-768	-1	-1	-1	-1	4	-1024	-768	-1	-1	-1	-1	4		0	0						Fix_sw.jpg	0	880	547	72	111				0	Content		-72	-111	11623621	2945543542
11640	09:31:14.881	00:00:11.640	698	-1024	-768	-1	-1	-1	-1	4	-1024	-768	-1	-1	-1	-1	4		0	0						Fix_sw.jpg	0	880	547	72	111				0	Content		-72	-111	11640234	2945560155
11657	09:31:14.898	00:00:11.656	699	-1024	-768	-1	-1	-1	-1	4	-1024	-768	-1	-1	-1	-1	4		0	0						Fix_sw.jpg	0	880	547	72	111				0	Content		-72	-111	11656869	2945576790
11673	09:31:14.914	00:00:11.673	700	-1024	-768	-1	-1	-1	-1	4	-1024	-768	-1	-1	-1	-1	4		0	0						Fix_sw.jpg	0	880	547	72	111				0	Content		-72	-111	11673494	2945593415
11690	09:31:14.931	00:00:11.690	701	-1024	-768	-1	-1	-1	-1	4	-1024	-768	-1	-1	-1	-1	4		0	0						Fix_sw.jpg	0	880	547	72	111				0	Content		-72	-111	11690239	2945610160
11707	09:31:14.948	00:00:11.706	702	-1024	-768	-1	-1	-1	-1	4	-1024	-768	-1	-1	-1	-1	4		0	0						Fix_sw.jpg	0	880	547	72	111				0	Content		-72	-111	11706864	2945626785
11723	09:31:14.964	00:00:11.723	703	-1024	-768	-1	-1	-1	-1	4	-1024	-768	-1	-1	-1	-1	4		0	0						Fix_sw.jpg	0	880	547	72	111				0	Content		-72	-111	11723492	2945643413
11740	09:31:14.981	00:00:11.740	704	-1024	-768	-1	-1	-1	-1	4	-1024	-768	-1	-1	-1	-1	4		0	0						Fix_sw.jpg	0	880	547	72	111				0	Content		-72	-111	11740113	2945660034
11757	09:31:14.998	00:00:11.756	705	-1024	-768	-1	-1	-1	-1	4	-1024	-768	-1	-1	-1	-1	4		0	0						Fix_sw.jpg	0	880	547	72	111				0	Content		-72	-111	11756860	2945676781
11773	09:31:15.014	00:00:11.773	706	583,7023	327,7321	0,4535694	0,4714401	384,9789	3,379355	3	583,7023	327,7321	0,4535694	0,4714401	384,9789	3,379355	1	31	584	328						Fix_sw.jpg	0	880	547	72	111	375	167	83	0	Content		512	217	11773486	2945693407
11790	09:31:15.031	00:00:11.790	707	469,3074	299,7895	0,6410539	0,4018929	384,972	3,442363	0	514,5299	317,8875	0,4559669	0,4704466	384,9789	3,371892	0	31	492	309						Fix_sw.jpg	0	880	547	72	111	375	167	83	0	Content		420	198	11790110	2945710031
11807	09:31:15.048	00:00:11.806	708	-1024	-768	-1	-1	-1	-1	4	464,7879	292,9652	0,4579949	0,4695977	384,9789	3,358322	0	31	465	293						Fix_sw.jpg	0	880	547	72	111	375	167	83	0	Content		393	182	11806735	2945726656
11823	09:31:15.064	00:00:11.823	709	374,181	231,3723	0,6501302	0,4003911	397,4164	3,68553	0	429,5634	232,701	0,4598288	0,4699005	389,0038	3,202173	0	31	402	232						Fix_sw.jpg	0	880	547	72	111	375	167	83	0	Content		330	121	11823484	2945743405
11840	09:31:15.081	00:00:11.840	710	374,181	231,3723	0,6481601	0,4005448	392,6823	3,68553	0	394,3389	213,6289	0,4622269	0,4696403	397,0699	3,180284	0	31	384	223						Fix_sw.jpg	0	880	547	72	111	375	167	83	0	Content		312	112	11840109	2945760030
11857	09:31:15.098	00:00:11.856	711	-1024	-768	-1	-1	-1	-1	4	429,903	263,3197	0,4598221	0,4697891	388,8516	3,199348	0	32	430	263						Fix_sw.jpg	0	880	547	72	111	336	142	167	0	Content		358	152	11856732	2945776653
11873	09:31:15.114	00:00:11.873	712	385,7092	253,8545	0,6483065	0,4006472	392,7723	3,542389	0	428,3571	280,3282	0,459629	0,4696351	388,8516	3,264199	0	32	407	267						Fix_sw.jpg	0	880	547	72	111	336	142	167	0	Content		335	156	11873480	2945793401
11890	09:31:15.131	00:00:11.890	713	383,7428	251,1426	0,6483822	0,400674	392,7723	3,523848	0	432,3703	278,6038	0,4597923	0,469926	388,8516	3,368003	0	32	408	265						Fix_sw.jpg	0	880	547	72	111	336	142	167	0	Content		336	154	11890106	2945810027
11907	09:31:15.148	00:00:11.906	714	383,7428	251,1426	0,6481968	0,4010303	392,392	3,523848	0	432,6774	276,8794	0,4621403	0,4699919	397,709	3,445839	0	32	408	264						Fix_sw.jpg	0	880	547	72	111	336	142	167	0	Content		336	153	11906731	2945826652
11923	09:31:15.164	00:00:11.923	715	398,0603	258,0659	0,6484015	0,4007311	392,3857	3,413292	0	431,8717	263,976	0,4627545	0,4699669	397,709	3,35806	0	32	415	261						Fix_sw.jpg	0	880	547	72	111	336	142	167	0	Content		343	150	11923354	2945843275
11940	09:31:15.181	00:00:11.940	716	388,438	251,9418	0,6484253	0,4009852	392,3858	3,416663	0	436,714	254,4336	0,4627718	0,4699428	397,709	3,407556	0	32	413	253						Fix_sw.jpg	0	880	547	72	111	336	142	167	0	Content		341	142	11940104	2945860025
11957	09:31:15.198	00:00:11.956	717	393,7322	254,3383	0,6487054	0,4009646	392,6294	3,420034	0	437,0305	246,8721	0,4645253	0,469994	405,3503	3,408637	0	32	415	251						Fix_sw.jpg	0	880	547	72	111	336	142	167	0	Content		343	140	11956730	2945876651
11973	09:31:15.214	00:00:11.973	718	387,9641	245,9066	0,6485831	0,4009902	392,6232	3,384989	0	436,4788	243,5249	0,4651718	0,4699354	405,3503	3,356866	0	32	412	245						Fix_sw.jpg	0	880	547	72	111	336	142	167	0	Content		340	134	11973353	2945893274
11990	09:31:15.231	00:00:11.989	719	384,0638	250,595	0,6485476	0,4010093	392,6232	3,463206	0	426,3877	251,0129	0,4649375	0,46993	405,3503	3,460459	0	32	405	251						Fix_sw.jpg	0	880	547	72	111	336	142	167	0	Content		333	140	11989984	2945909905
12007	09:31:15.248	00:00:12.006	720	383,4198	248,4336	0,6508836	0,4008445	397,9502	3,457819	0	425,1619	246,9966	0,4620624	0,469985	397,4596	3,44944	0	32	404	248						Fix_sw.jpg	0	880	547	72	111	336	142	167	0	Content		332	137	12006726	2945926647
12023	09:31:15.264	00:00:12.023	721	-1024	-768	-1	-1	-1	-1	4	383,2477	230,7849	0,4640588	0,4686531	397,4596	3,443071	0	33	383	231						Fix_sw.jpg	0	880	547	72	111	265	111	1099	0	Content		311	120	12023352	2945943273
12040	09:31:15.281	00:00:12.039	722	324,053	211,6831	0,652712	0,3985526	397,9441	3,578673	0	-1024	-768	-1	-1	-1	-1	4	33	324	212						Fix_sw.jpg	0	880	547	72	111	265	111	1099	0	Content		252	101	12039977	2945959898
12057	09:31:15.298	00:00:12.056	723	324,053	211,6831	0,6480207	0,3989591	387,4624	3,578673	0	-1024	-768	-1	-1	-1	-1	4	33	324	212						Fix_sw.jpg	0	880	547	72	111	265	111	1099	0	Content		252	101	12056597	2945976518
12073	09:31:15.314	00:00:12.073	724	336,2675	237,7018	0,6480725	0,3989519	387,4559	3,616623	0	369,1474	212,4056	0,4646536	0,4682617	398,6801	3,112639	0	33	353	225						Fix_sw.jpg	0	880	547	72	111	265	111	1099	0	Content		281	114	12073348	2945993269
12090	09:31:15.331	00:00:12.089	725	325,9345	235,9196	0,6479142	0,3990155	387,4559	3,542281	0	-1024	-768	-1	-1	-1	-1	4	33	326	236						Fix_sw.jpg	0	880	547	72	111	265	111	1099	0	Content		254	125	12089976	2946009897
12107	09:31:15.348	00:00:12.106	726	330,2151	234,1375	0,6540137	0,3994353	401,8955	3,550888	0	-1024	-768	-1	-1	-1	-1	4	33	330	234						Fix_sw.jpg	0	880	547	72	111	265	111	1099	0	Content		258	123	12106595	2946026516
12123	09:31:15.364	00:00:12.123	727	329,3007	191,0618	0,6544555	0,3993185	401,8896	3,595833	0	-1024	-768	-1	-1	-1	-1	4	33	329	191						Fix_sw.jpg	0	880	547	72	111	265	111	1099	0	Content		257	80	12123220	2946043141
12140	09:31:15.381	00:00:12.139	728	275,0424	221,1662	0,648199	0,4001492	388,0666	3,479299	0	370,1775	226,3662	0,4644598	0,4687872	398,6801	3,394907	0	33	323	224						Fix_sw.jpg	0	880	547	72	111	265	111	1099	0	Content		251	113	12139971	2946059892
12157	09:31:15.398	00:00:12.156	729	334,0727	205,5343	0,651785	0,399568	396,1159	3,533766	0	600,3987	218,1864	0,4710087	0,4692783	398,6801	3,282524	0	33	467	212						Fix_sw.jpg	0	880	547	72	111	265	111	1099	0	Content		395	101	12156592	2946076513
12173	09:31:15.414	00:00:12.173	730	215,3352	193,932	0,6463687	0,4008905	396,1159	3,453388	0	374,4219	223,9864	0,4641976	0,4690529	398,6801	3,289052	0	33	295	209						Fix_sw.jpg	0	880	547	72	111	265	111	1099	0	Content		223	98	12173217	2946093138
12190	09:31:15.431	00:00:12.189	731	220,6008	191,0304	0,6463495	0,4008988	396,1159	3,367684	0	367,1937	229,643	0,4641383	0,4690449	398,6801	3,346824	0	33	294	210						Fix_sw.jpg	0	880	547	72	111	265	111	1099	0	Content		222	99	12189840	2946109761
12207	09:31:15.448	00:00:12.206	732	-1024	-768	-1	-1	-1	-1	4	425,5615	227,2762	0,4602629	0,4690412	387,2027	3,288257	0	33	426	227						Fix_sw.jpg	0	880	547	72	111	265	111	1099	0	Content		354	116	12206591	2946126512
12223	09:31:15.464	00:00:12.223	733	306,6672	222,4031	0,649086	0,4001474	390,3567	3,36629	0	-1024	-768	-1	-1	-1	-1	4	33	307	222						Fix_sw.jpg	0	880	547	72	111	265	111	1099	0	Content		235	111	12223211	2946143132
12240	09:31:15.481	00:00:12.239	734	309,5021	213,7654	0,6491284	0,4005267	390,4536	3,376557	0	380,7232	252,9211	0,4602411	0,4691345	387,2027	3,192153	0	33	345	233						Fix_sw.jpg	0	880	547	72	111	265	111	1099	0	Content		273	122	12239838	2946159759
12256	09:31:15.497	00:00:12.256	735	333,2953	205,4189	0,6457823	0,3999986	382,9701	3,36303	0	380,7232	252,9211	0,4646271	0,4694346	401,7694	3,192153	0	33	357	229						Fix_sw.jpg	0	880	547	72	111	265	111	1099	0	Content		285	118	12256464	2946176385
12273	09:31:15.514	00:00:12.273	736	300,9601	223,3501	0,6491506	0,4004984	390,4461	3,263152	0	364,6818	206,9926	0,4650259	0,4694389	401,7694	3,039832	0	33	333	215						Fix_sw.jpg	0	880	547	72	111	265	111	1099	0	Content		261	104	12273215	2946193136
12290	09:31:15.531	00:00:12.289	737	274,9069	216,4274	0,6481152	0,4008694	388,1323	3,25842	0	371,3669	214,2938	0,4650263	0,4694789	401,7694	3,088636	0	33	323	215						Fix_sw.jpg	0	880	547	72	111	265	111	1099	0	Content		251	104	12289842	2946209763
12306	09:31:15.547	00:00:12.306	738	335,5009	206,7848	0,6482176	0,399964	388,128	3,242414	0	364,9802	221,595	0,4625263	0,4698561	395,7732	3,026361	0	33	350	214						Fix_sw.jpg	0	880	547	72	111	265	111	1099	0	Content		278	103	12306462	2946226383
12323	09:31:15.564	00:00:12.323	739	274,2258	217,6702	0,6481225	0,4006603	388,1787	3,169672	0	379,4606	235,1988	0,4630588	0,4691719	395,7732	3,002238	0	33	327	226						Fix_sw.jpg	0	880	547	72	111	265	111	1099	0	Content		255	115	12323089	2946243010
12340	09:31:15.581	00:00:12.339	740	293,7424	219,2449	0,6490775	0,4004834	390,6614	3,214967	0	378,0508	229,8401	0,4630035	0,4691547	395,7732	3,022463	0	33	336	225						Fix_sw.jpg	0	880	547	72	111	265	111	1099	0	Content		264	114	12339837	2946259758
12356	09:31:15.597	00:00:12.356	741	343,745	233,2875	0,6436093	0,4003975	378,3335	3,246659	0	376,6409	238,5358	0,462192	0,4694592	395,6875	3,042689	0	33	360	236						Fix_sw.jpg	0	880	547	72	111	265	111	1099	0	Content		288	125	12356465	2946276386
12373	09:31:15.614	00:00:12.373	742	277,7824	228,888	0,6477811	0,4005935	388,138	3,353902	0	366,3679	229,3324	0,4626521	0,469174	395,6875	3,004814	0	33	322	229						Fix_sw.jpg	0	880	547	72	111	265	111	1099	0	Content		250	118	12373088	2946293009
12390	09:31:15.631	00:00:12.389	743	274,8148	223,6316	0,6477543	0,4009301	388,0459	3,293236	0	376,91	221,2913	0,4625931	0,4695153	395,6875	2,989909	0	33	326	222						Fix_sw.jpg	0	880	547	72	111	265	111	1099	0	Content		254	111	12389713	2946309634
12406	09:31:15.647	00:00:12.406	744	336,0432	216,7281	0,6496969	0,4003564	392,0244	3,226192	0	372,8889	220,1722	0,4605024	0,4697711	389,5583	2,980409	0	33	354	218						Fix_sw.jpg	0	880	547	72	111	265	111	1099	0	Content		282	107	12406461	2946326382
12415	09:31:15.656																				ImageEnd	16	0	0	Fix_sw.jpg
12423	09:31:15.664	00:00:12.423	745	305,9666	225,2386	0,6489133	0,4012684	390,5825	3,411206	0	374,7354	241,4895	0,460602	0,4699706	389,5583	2,922967	0	33	340	233						No media	0	1024	768	0	0	337	222	1099	0	Content		340	233	12423087	2946343008
12432	09:31:15.673																				ImageStart	8	0	0	StimuliFarbe_gruen_gelb.png
12440	09:31:15.681	00:00:12.439	746	307,5731	215,5395	0,6490535	0,4020045	390,254	3,357988	0	380,9188	237,6714	0,4606263	0,4707525	389,5583	2,880098	0	33	344	227						StimuliFarbe_gruen_gelb.png	0	880	547	72	111	265	111	1099	0	Content		272	116	12439712	2946359633
12456	09:31:15.697	00:00:12.456	747	336,9933	210,7776	0,651967	0,4020187	396,4899	3,352885	0	380,6393	233,8533	0,4650991	0,4713406	403,6092	2,845583	0	33	359	222						StimuliFarbe_gruen_gelb.png	0	880	547	72	111	265	111	1099	0	Content		287	111	12456338	2946376259
12473	09:31:15.714	00:00:12.473	748	341,441	225,9544	0,6495015	0,4021794	390,2479	3,312591	0	385,9213	214,7141	0,4656129	0,4712243	403,6092	3,2759	0	33	364	220						StimuliFarbe_gruen_gelb.png	0	880	547	72	111	265	111	1099	0	Content		292	109	12473086	2946393007
12490	09:31:15.731	00:00:12.489	749	307,5835	220,9359	0,6496335	0,4022011	389,9583	3,40556	0	371,1584	214,3969	0,4657134	0,4711601	403,6092	3,230196	0	33	339	218						StimuliFarbe_gruen_gelb.png	0	880	547	72	111	265	111	1099	0	Content		267	107	12489710	2946409631
12506	09:31:15.747	00:00:12.506	750	336,3481	224,9956	0,6523264	0,4014695	396,1364	3,362389	0	371,7414	214,0797	0,467051	0,4706704	409,1163	3,184492	0	33	354	220						StimuliFarbe_gruen_gelb.png	0	880	547	72	111	265	111	1099	0	Content		282	109	12506335	2946426256
12523	09:31:15.764	00:00:12.522	751	281,6761	218,0321	0,6487331	0,4014139	387,6998	3,331919	0	380,4771	191,9951	0,4677466	0,4702457	409,1163	3,085068	0	33	331	205						StimuliFarbe_gruen_gelb.png	0	880	547	72	111	265	111	1099	0	Content		259	94	12522959	2946442880
12540	09:31:15.781	00:00:12.539	752	275,9767	211,8353	0,6487722	0,4008832	387,6092	3,294612	0	385,0625	195,9372	0,467784	0,4694957	409,1163	3,149833	0	33	331	204						StimuliFarbe_gruen_gelb.png	0	880	547	72	111	265	111	1099	0	Content		259	93	12539712	2946459633
12556	09:31:15.797	00:00:12.556	753	212,5044	209,5611	0,6493555	0,3998539	389,2429	3,222249	0	389,648	199,8792	0,4635145	0,4689135	395,6321	3,092528	0	33	301	205						StimuliFarbe_gruen_gelb.png	0	880	547	72	111	265	111	1099	0	Content		229	94	12556335	2946476256
12573	09:31:15.814	00:00:12.572	754	305,1103	223,1243	0,6500188	0,3996224	390,0784	3,330395	0	378,9783	222,7482	0,4637859	0,4686665	395,6321	2,994015	0	33	342	223						StimuliFarbe_gruen_gelb.png	0	880	547	72	111	265	111	1099	0	Content		270	112	12572961	2946492882
12590	09:31:15.831	00:00:12.589	755	302,2736	225,9283	0,6501377	0,3995507	389,786	3,323603	0	372,3484	224,7479	0,463652	0,4682692	395,6321	3,102624	0	33	337	225						StimuliFarbe_gruen_gelb.png	0	880	547	72	111	265	111	1099	0	Content		265	114	12589709	2946509630
12606	09:31:15.847	00:00:12.606	756	349,4512	212,1052	0,6492255	0,3990999	387,4838	3,220183	0	368,9076	226,7477	0,4655761	0,4680765	402,2327	3,045439	0	33	359	219						StimuliFarbe_gruen_gelb.png	0	880	547	72	111	265	111	1099	0	Content		287	108	12606333	2946526254
12623	09:31:15.864	00:00:12.622	757	281,1212	216,6317	0,6491351	0,3990081	387,5717	3,308179	0	374,6073	219,2629	0,4659851	0,4674667	402,2327	3,029791	0	33	328	218						StimuliFarbe_gruen_gelb.png	0	880	547	72	111	265	111	1099	0	Content		256	107	12622959	2946542880
12640	09:31:15.881	00:00:12.639	758	276,5763	224,8256	0,6491389	0,3983247	387,5356	3,278106	0	382,416	220,1104	0,465784	0,4670896	402,2327	3,161366	0	33	329	222						StimuliFarbe_gruen_gelb.png	0	880	547	72	111	265	111	1099	0	Content		257	111	12639583	2946559504
12656	09:31:15.897	00:00:12.656	759	340,9825	225,4276	0,6492531	0,397294	387,5311	3,17465	0	-1024	-768	-1	-1	-1	-1	4	33	341	225						StimuliFarbe_gruen_gelb.png	0	880	547	72	111	265	111	1099	0	Content		269	114	12656334	2946576255
12673	09:31:15.914	00:00:12.672	760	309,335	223,1355	0,6501353	0,3977203	389,7163	3,194006	0	376,4291	208,2032	0,4659632	0,4666803	402,2327	2,960613	0	33	343	216						StimuliFarbe_gruen_gelb.png	0	880	547	72	111	265	111	1099	0	Content		271	105	12672956	2946592877
12690	09:31:15.931	00:00:12.689	761	272,2644	211,682	0,65056	0,398092	387,7004	3,418941	0	376,4626	207,3263	0,4657738	0,4666432	402,2327	2,999412	0	33	324	210						StimuliFarbe_gruen_gelb.png	0	880	547	72	111	265	111	1099	0	Content		252	99	12689582	2946609503
12706	09:31:15.947	00:00:12.706	762	340,9009	190,6416	0,6544808	0,3973669	399,4713	3,284598	0	-1024	-768	-1	-1	-1	-1	4	33	341	191						StimuliFarbe_gruen_gelb.png	0	880	547	72	111	265	111	1099	0	Content		269	80	12706208	2946626129
12723	09:31:15.964	00:00:12.722	763	-1024	-768	-1	-1	-1	-1	4	-1024	-768	-1	-1	-1	-1	4	33	0	0						StimuliFarbe_gruen_gelb.png	0	880	547	72	111	265	111	1099	0	Content		-72	-111	12722957	2946642878
12740	09:31:15.981	00:00:12.739	764	331,6588	197,9528	0,6544979	0,3971948	399,4651	3,159279	0	-1024	-768	-1	-1	-1	-1	4	33	332	198						StimuliFarbe_gruen_gelb.png	0	880	547	72	111	265	111	1099	0	Content		260	87	12739584	2946659505
12756	09:31:15.997	00:00:12.756	765	309,2349	215,9901	0,6500307	0,3972508	389,3428	3,209516	0	28,80389	148,274	0,4569391	0,4664824	402,2328	2,98806	0	33	169	182						StimuliFarbe_gruen_gelb.png	0	880	547	72	111	265	111	1099	0	Content		97	71	12756205	2946676126
12773	09:31:16.014	00:00:12.772	766	278,4052	214,9533	0,6488138	0,3977009	387,3629	3,267916	0	-1024	-768	-1	-1	-1	-1	4	33	278	215						StimuliFarbe_gruen_gelb.png	0	880	547	72	111	265	111	1099	0	Content		206	104	12772828	2946692749
12790	09:31:16.031	00:00:12.789	767	286,1679	220,671	0,6488534	0,3978587	387,1544	3,258238	0	365,1677	257,3853	0,460642	0,4664537	387,1545	3,006924	0	33	326	239						StimuliFarbe_gruen_gelb.png	0	880	547	72	111	265	111	1099	0	Content		254	128	12789578	2946709499
12806	09:31:16.047	00:00:12.806	768	304,416	213,9212	0,6499676	0,3976207	389,6253	3,205077	0	365,1677	257,3853	0,4616376	0,4661228	392,1112	3,006924	0	33	335	236						StimuliFarbe_gruen_gelb.png	0	880	547	72	111	265	111	1099	0	Content		263	125	12806202	2946726123
12823	09:31:16.064	00:00:12.822	769	280,9073	222,3468	0,6487998	0,3973593	387,1459	3,216705	0	371,6366	233,2951	0,4620483	0,4663475	392,1112	2,995197	0	33	326	228						StimuliFarbe_gruen_gelb.png	0	880	547	72	111	265	111	1099	0	Content		254	117	12822827	2946742748
12839	09:31:16.080	00:00:12.839	770	312,8955	215,5222	0,6497618	0,3972768	389,4691	3,19176	0	385,332	231,865	0,4621897	0,4662587	392,1112	2,940253	0	33	349	224						StimuliFarbe_gruen_gelb.png	0	880	547	72	111	265	111	1099	0	Content		277	113	12839452	2946759373
12856	09:31:16.097	00:00:12.856	771	340,6547	217,0559	0,6496577	0,3963975	389,4647	3,242536	0	389,7288	230,4349	0,463233	0,4666432	398,0825	2,928936	0	33	365	224						StimuliFarbe_gruen_gelb.png	0	880	547	72	111	265	111	1099	0	Content		293	113	12856203	2946776124
12873	09:31:16.114	00:00:12.872	772	274,6424	220,6271	0,6483167	0,3974325	387,4474	3,286175	0	380,4439	235,7358	0,4637579	0,4659868	398,0825	3,114328	0	33	328	228						StimuliFarbe_gruen_gelb.png	0	880	547	72	111	265	111	1099	0	Content		256	117	12872829	2946792750
12889	09:31:16.130	00:00:12.889	773	339,924	236,9878	0,6477015	0,3969408	386,3874	3,381082	0	376,9747	228,2639	0,4636787	0,4662849	398,0825	3,164417	0	33	358	233						StimuliFarbe_gruen_gelb.png	0	880	547	72	111	265	111	1099	0	Content		286	122	12889453	2946809374
12906	09:31:16.147	00:00:12.906	774	336,1601	204,5929	0,6502215	0,3971657	392,2221	3,293839	0	374,4167	229,1541	0,4622976	0,4669039	396,6227	3,214505	0	33	355	217						StimuliFarbe_gruen_gelb.png	0	880	547	72	111	265	111	1099	0	Content		283	106	12906076	2946825997
12923	09:31:16.164	00:00:12.922	775	276,2392	210,2004	0,6482565	0,3981218	392,2246	3,391171	0	376,0616	228,4746	0,4625937	0,4666884	396,6227	3,092078	0	33	326	219						StimuliFarbe_gruen_gelb.png	0	880	547	72	111	265	111	1099	0	Content		254	108	12922824	2946842745
12939	09:31:16.180	00:00:12.939	776	309,9225	217,246	0,6487334	0,3979416	389,7568	3,273289	0	372,418	224,649	0,4624913	0,4670379	396,6227	3,096154	0	33	341	221						StimuliFarbe_gruen_gelb.png	0	880	547	72	111	265	111	1099	0	Content		269	110	12939451	2946859372
12956	09:31:16.197	00:00:12.956	777	337,6733	217,0603	0,6481225	0,397659	388,7313	3,231113	0	371,6073	224,3176	0,4577936	0,4674966	382,8029	3,10023	0	33	355	221						StimuliFarbe_gruen_gelb.png	0	880	547	72	111	265	111	1099	0	Content		283	110	12956074	2946875995
12973	09:31:16.214	00:00:12.972	778	275,2039	215,4799	0,6473984	0,3985092	387,4932	3,230843	0	380,323	260,7538	0,4578099	0,4675285	382,8029	2,958151	0	33	328	238						StimuliFarbe_gruen_gelb.png	0	880	547	72	111	265	111	1099	0	Content		256	127	12972701	2946892622
12989	09:31:16.230	00:00:12.989	779	220,0674	190,9144	0,6465259	0,3992898	391,4045	3,281163	0	381,7668	261,0995	0,4577838	0,4676129	382,8029	2,996805	0	33	301	226						StimuliFarbe_gruen_gelb.png	0	880	547	72	111	265	111	1099	0	Content		229	115	12989450	2946909371
13006	09:31:16.247	00:00:13.006	780	330,7144	208,2347	0,6509548	0,3980577	395,497	3,243669	0	383,2107	261,4453	0,4592994	0,4683741	388,5731	2,939765	0	33	357	235						StimuliFarbe_gruen_gelb.png	0	880	547	72	111	265	111	1099	0	Content		285	124	13006075	2946925996
13023	09:31:16.264	00:00:13.022	781	285,3418	216,981	0,6473493	0,3989129	387,5618	3,327491	0	374,1227	246,9154	0,4596939	0,4679287	388,5731	3,212845	0	33	330	232						StimuliFarbe_gruen_gelb.png	0	880	547	72	111	265	111	1099	0	Content		258	121	13022699	2946942620
13039	09:31:16.280	00:00:13.039	782	306,0227	222,5407	0,648353	0,3987767	389,8143	3,323127	0	371,3697	256,6648	0,4596697	0,4679734	388,5731	3,290706	0	33	339	240						StimuliFarbe_gruen_gelb.png	0	880	547	72	111	265	111	1099	0	Content		267	129	13039324	2946959245
13056	09:31:16.297	00:00:13.056	783	348,9659	218,0238	0,6488765	0,3991869	392,8643	3,243773	0	368,6167	251,444	0,4573596	0,4691521	384,0646	3,368567	0	33	359	235						StimuliFarbe_gruen_gelb.png	0	880	547	72	111	265	111	1099	0	Content		287	124	13056074	2946975995
13073	09:31:16.314	00:00:13.072	784	334,8074	250,8444	0,6468714	0,4008101	390,0155	3,283248	0	407,1005	284,0121	0,4569679	0,4696843	384,0646	3,134197	0	33	371	267						StimuliFarbe_gruen_gelb.png	0	880	547	72	111	265	111	1099	0	Content		299	156	13072698	2946992619
13089	09:31:16.330	00:00:13.089	785	308,6099	259,3042	0,6456604	0,4015516	387,6405	3,301793	0	410,4229	305,9904	0,4569896	0,4697765	384,0646	3,213156	0	33	360	283						StimuliFarbe_gruen_gelb.png	0	880	547	72	111	265	111	1099	0	Content		288	172	13089324	2947009245
13106	09:31:16.347	00:00:13.105	786	280,8375	217,1408	0,6463337	0,4020371	388,7163	3,083814	0	-1024	-768	-1	-1	-1	-1	4	33	281	217						StimuliFarbe_gruen_gelb.png	0	880	547	72	111	265	111	1099	0	Content		209	106	13105948	2947025869
13123	09:31:16.364	00:00:13.122	787	337,0752	260,6214	0,6468626	0,4012365	390,0249	3,282001	0	404,6204	299,8808	0,4569755	0,4697511	384,0646	3,024019	0	34	371	280						StimuliFarbe_gruen_gelb.png	0	880	547	72	111	302	156	333	0	Content		299	169	13122699	2947042620
13139	09:31:16.380	00:00:13.139	788	341,114	260,2301	0,6468254	0,4013431	390,1062	3,342528	0	405,9203	296,77	0,4569309	0,469987	384,0646	3,083004	0	34	374	279						StimuliFarbe_gruen_gelb.png	0	880	547	72	111	302	156	333	0	Content		302	168	13139323	2947059244
13156	09:31:16.397	00:00:13.155	789	-1024	-768	-1	-1	-1	-1	4	405,9203	296,77	0,4625571	0,4698653	402,6058	3,083004	0	34	406	297						StimuliFarbe_gruen_gelb.png	0	880	547	72	111	302	156	333	0	Content		334	186	13155947	2947075868
13173	09:31:16.414	00:00:13.172	790	304,5959	273,1742	0,6472809	0,4016767	386,7686	3,302209	0	426,1789	261,9116	0,4628907	0,4695342	402,6058	3,288726	0	34	365	268						StimuliFarbe_gruen_gelb.png	0	880	547	72	111	302	156	333	0	Content		293	157	13172573	2947092494
13189	09:31:16.430	00:00:13.189	791	307,6304	274,7548	0,6472341	0,4013857	386,7686	3,272361	0	411,5591	259,3325	0,4626266	0,4695497	402,6058	3,265859	0	34	360	267						StimuliFarbe_gruen_gelb.png	0	880	547	72	111	302	156	333	0	Content		288	156	13189322	2947109243
13206	09:31:16.447	00:00:13.205	792	-1024	-768	-1	-1	-1	-1	4	418,9385	256,7534	0,4634106	0,4696063	406,326	3,242992	0	34	419	257						StimuliFarbe_gruen_gelb.png	0	880	547	72	111	302	156	333	0	Content		347	146	13205946	2947125867
13223	09:31:16.464	00:00:13.222	793	380,662	272,9126	0,6451888	0,4006851	386,762	3,277218	0	413,0203	245,0162	0,463802	0,4695331	406,326	3,220671	0	34	397	259						StimuliFarbe_gruen_gelb.png	0	880	547	72	111	302	156	333	0	Content		325	148	13222570	2947142491
13239	09:31:16.480	00:00:13.239	794	369,2193	270,4179	0,6451885	0,4006572	386,762	3,25768	0	413,2227	252,1652	0,4637918	0,4695043	406,326	3,248018	0	34	391	261						StimuliFarbe_gruen_gelb.png	0	880	547	72	111	302	156	333	0	Content		319	150	13239194	2947159115
13256	09:31:16.497	00:00:13.255	795	370,2932	245,1365	0,6478894	0,400346	392,4767	3,12929	0	-1024	-768	-1	-1	-1	-1	4	34	370	245						StimuliFarbe_gruen_gelb.png	0	880	547	72	111	302	156	333	0	Content		298	134	13255942	2947175863
13273	09:31:16.514	00:00:13.272	796	343,3304	260,7941	0,6464666	0,4007612	390,0276	3,141324	0	421,3833	258,9709	0,4637058	0,4691296	406,326	3,252	0	34	382	260						StimuliFarbe_gruen_gelb.png	0	880	547	72	111	302	156	333	0	Content		310	149	13272569	2947192490
13289	09:31:16.530	00:00:13.289	797	305,6859	256,7042	0,6452475	0,4011156	387,4995	3,143303	0	407,2597	251,0539	0,4634582	0,469133	406,326	3,175793	0	34	356	254						StimuliFarbe_gruen_gelb.png	0	880	547	72	111	302	156	333	0	Content		284	143	13289192	2947209113
13306	09:31:16.547	00:00:13.305	798	359,9684	254,7678	0,6501948	0,4004446	398,7825	3,073089	0	407,2597	251,0539	0,4573168	0,4694454	388,7615	3,175793	0	34	384	253						StimuliFarbe_gruen_gelb.png	0	880	547	72	111	302	156	333	0	Content		312	142	13305942	2947225863
13323	09:31:16.564	00:00:13.322	799	315,2642	257,5133	0,6451159	0,4011455	387,4912	3,283556	0	392,0627	275,4059	0,4573069	0,4693985	388,7615	2,80618	0	34	354	266						StimuliFarbe_gruen_gelb.png	0	880	547	72	111	302	156	333	0	Content		282	155	13322566	2947242487
13339	09:31:16.580	00:00:13.339	800	343,352	260,2935	0,6461126	0,4009747	389,7796	3,312055	0	415,7206	280,59	0,457622	0,4691747	388,7615	2,905891	0	34	380	270						StimuliFarbe_gruen_gelb.png	0	880	547	72	111	302	156	333	0	Content		308	159	13339192	2947259113
13356	09:31:16.597	00:00:13.355	801	385,3421	254,4744	0,6479295	0,4005622	394,0092	3,44957	0	411,595	285,7741	0,458321	0,469736	392,7773	2,752697	0	34	398	270						StimuliFarbe_gruen_gelb.png	0	880	547	72	111	302	156	333	0	Content		326	159	13355815	2947275736
13373	09:31:16.614	00:00:13.372	802	311,5766	255,4422	0,645125	0,4009917	394,0092	3,227091	0	398,0491	269,6617	0,4586754	0,4691207	392,7773	2,956822	0	34	355	263						StimuliFarbe_gruen_gelb.png	0	880	547	72	111	302	156	333	0	Content		283	152	13372566	2947292487
13389	09:31:16.630	00:00:13.389	803	338,6597	261,2824	0,646045	0,4004653	389,79	3,151592	0	410,1811	277,0982	0,4588612	0,4687563	392,7773	2,908273	0	34	374	269						StimuliFarbe_gruen_gelb.png	0	880	547	72	111	302	156	333	0	Content		302	158	13389190	2947309111
13406	09:31:16.647	00:00:13.405	804	320,5028	267,7762	0,6458803	0,4009928	389,5218	3,167563	0	403,6751	273,0675	0,4592734	0,4689636	394,3196	2,925515	0	34	362	270						StimuliFarbe_gruen_gelb.png	0	880	547	72	111	302	156	333	0	Content		290	159	13405815	2947325736
13422	09:31:16.663	00:00:13.422	805	335,2419	260,3977	0,6460336	0,4009884	390,0133	3,143829	0	405,6663	269,2618	0,4591793	0,46916	394,3196	2,865336	0	34	370	265						StimuliFarbe_gruen_gelb.png	0	880	547	72	111	302	156	333	0	Content		298	154	13422442	2947342363
13439	09:31:16.680	00:00:13.439	806	383,1569	311,1324	0,6406646	0,4029963	381,3327	2,990711	0	446,4524	301,226	0,4583146	0,4711384	394,3196	2,938581	0	34	415	306						StimuliFarbe_gruen_gelb.png	0	880	547	72	111	302	156	333	0	Content		343	195	13439190	2947359111
13456	09:31:16.697	00:00:13.455	807	387,5089	316,7431	0,646791	0,4051559	398,2928	2,98867	0	-1024	-768	-1	-1	-1	-1	4	35	388	317						StimuliFarbe_gruen_gelb.png	0	880	547	72	111	370	233	300	0	Content		316	206	13455831	2947375752
13472	09:31:16.713	00:00:13.472	808	377,9156	332,6274	0,6416405	0,406419	387,5816	3,133299	0	485,8708	331,3758	0,4575248	0,4728081	394,3196	2,904469	0	35	432	332						StimuliFarbe_gruen_gelb.png	0	880	547	72	111	370	233	300	0	Content		360	221	13472437	2947392358
13489	09:31:16.730	00:00:13.489	809	405,9775	334,3748	0,6429127	0,4061707	390,0378	3,18212	0	477,9276	328,2752	0,457411	0,4731811	394,3196	2,842768	0	35	442	331						StimuliFarbe_gruen_gelb.png	0	880	547	72	111	370	233	300	0	Content		370	220	13489065	2947408986
13506	09:31:16.747	00:00:13.505	810	-1024	-768	-1	-1	-1	-1	4	-1024	-768	-1	-1	-1	-1	4	35	0	0						StimuliFarbe_gruen_gelb.png	0	880	547	72	111	370	233	300	0	Content		-72	-111	13505822	2947425743
13522	09:31:16.763	00:00:13.522	811	374,5525	329,0961	0,6433909	0,4073823	390,0378	3,331651	0	-1024	-768	-1	-1	-1	-1	4	35	375	329						StimuliFarbe_gruen_gelb.png	0	880	547	72	111	370	233	300	0	Content		303	218	13522437	2947442358
13539	09:31:16.780	00:00:13.539	812	379,5665	329,1302	0,6437971	0,4074621	390,0378	3,397416	0	484,3033	344,7399	0,458225	0,4740223	394,3196	2,922308	0	35	432	337						StimuliFarbe_gruen_gelb.png	0	880	547	72	111	370	233	300	0	Content		360	226	13539061	2947458982
13556	09:31:16.797	00:00:13.555	813	-1024	-768	-1	-1	-1	-1	4	484,3033	344,7399	0,4535924	0,4746231	379,4714	2,922308	0	35	484	345						StimuliFarbe_gruen_gelb.png	0	880	547	72	111	370	233	300	0	Content		412	234	13555685	2947475606
13572	09:31:16.813	00:00:13.572	814	323,6231	332,7902	0,6428138	0,4086608	390,0378	3,367289	0	463,1763	368,6082	0,453834	0,4748798	379,4714	2,956763	0	35	393	351						StimuliFarbe_gruen_gelb.png	0	880	547	72	111	370	233	300	0	Content		321	240	13572434	2947492355
13589	09:31:16.830	00:00:13.589	815	415,3961	326,3227	0,6447508	0,4084744	389,6292	3,229103	0	472,5801	361,6197	0,4540751	0,4752506	379,4714	2,991812	0	35	444	344						StimuliFarbe_gruen_gelb.png	0	880	547	72	111	370	233	300	0	Content		372	233	13589061	2947508982
13606	09:31:16.847	00:00:13.605	816	-1024	-768	-1	-1	-1	-1	4	-1024	-768	-1	-1	-1	-1	4	35	0	0						StimuliFarbe_gruen_gelb.png	0	880	547	72	111	370	233	300	0	Content		-72	-111	13605683	2947525604
13622	09:31:16.863	00:00:13.622	817	448,0624	331,9553	0,6451825	0,4076095	389,6233	3,269304	0	446,2082	364,5778	0,4541473	0,4751603	379,4714	3,066792	0	35	447	348						StimuliFarbe_gruen_gelb.png	0	880	547	72	111	370	233	300	0	Content		375	237	13622308	2947542229
13639	09:31:16.880	00:00:13.639	818	380,2133	332,3387	0,6443067	0,407926	387,454	3,27337	0	468,4262	361,2555	0,4545894	0,4748873	379,4714	2,965732	0	35	424	347						StimuliFarbe_gruen_gelb.png	0	880	547	72	111	370	233	300	0	Content		352	236	13639056	2947558977
13656	09:31:16.897	00:00:13.655	819	450,7321	298,5197	0,6475348	0,4072046	393,7804	3,04798	0	-1024	-768	-1	-1	-1	-1	4	35	451	299						StimuliFarbe_gruen_gelb.png	0	880	547	72	111	370	233	300	0	Content		379	188	13655684	2947575605
13672	09:31:16.913	00:00:13.672	820	407,8832	326,0828	0,6456323	0,407802	389,664	3,210559	0	458,8891	366,2697	0,4546951	0,4748487	379,4714	2,924985	0	35	433	346						StimuliFarbe_gruen_gelb.png	0	880	547	72	111	370	233	300	0	Content		361	235	13672307	2947592228
13689	09:31:16.930	00:00:13.688	821	381,0942	322,1566	0,6448311	0,4082521	393,7842	3,347687	0	466,6382	369,5473	0,4549622	0,4749298	379,4714	2,809398	0	35	424	346						StimuliFarbe_gruen_gelb.png	0	880	547	72	111	370	233	300	0	Content		352	235	13688932	2947608853
13706	09:31:16.947	00:00:13.705	822	456,8424	297,6309	0,6485123	0,4078121	394,8215	3,047676	0	466,6382	369,5473	0,4590207	0,475858	392,4955	2,809398	0	35	462	334						StimuliFarbe_gruen_gelb.png	0	880	547	72	111	370	233	300	0	Content		390	223	13705680	2947625601
13722	09:31:16.963	00:00:13.722	823	403,6138	329,3503	0,6461921	0,4090725	389,5095	3,36199	0	472,4297	348,4573	0,4597625	0,4760923	392,4955	2,892781	0	35	438	339						StimuliFarbe_gruen_gelb.png	0	880	547	72	111	370	233	300	0	Content		366	228	13722306	2947642227
13739	09:31:16.980	00:00:13.738	824	412,9306	339,8683	0,6461879	0,4097419	389,5338	3,275804	0	476,0959	363,482	0,4598828	0,4765154	392,4955	2,961913	0	35	445	352						StimuliFarbe_gruen_gelb.png	0	880	547	72	111	370	233	300	0	Content		373	241	13738929	2947658850
13756	09:31:16.997	00:00:13.755	825	400,8391	361,4714	0,6448234	0,4132035	389,8889	3,178408	0	509,1178	381,8046	0,4586969	0,4796677	392,071	3,040163	0	36	455	372						StimuliFarbe_gruen_gelb.png	0	880	547	72	111	300	385	167	0	Content		383	261	13755557	2947675478
13772	09:31:17.013	00:00:13.772	826	336,507	496,0107	0,6458233	0,4151634	381,0501	2,991044	0	-1024	-768	-1	-1	-1	-1	4	36	337	496						StimuliFarbe_gruen_gelb.png	0	880	547	72	111	300	385	167	0	Content		265	385	13772306	2947692227
13789	09:31:17.030	00:00:13.788	827	-1024	-768	-1	-1	-1	-1	4	-1024	-768	-1	-1	-1	-1	4	36	0	0						StimuliFarbe_gruen_gelb.png	0	880	547	72	111	300	385	167	0	Content		-72	-111	13788930	2947708851
13806	09:31:17.047	00:00:13.805	828	-1024	-768	-1	-1	-1	-1	4	-1024	-768	-1	-1	-1	-1	4	36	0	0						StimuliFarbe_gruen_gelb.png	0	880	547	72	111	300	385	167	0	Content		-72	-111	13805552	2947725473
13822	09:31:17.063	00:00:13.822	829	-1024	-768	-1	-1	-1	-1	4	-1024	-768	-1	-1	-1	-1	4	36	0	0						StimuliFarbe_gruen_gelb.png	0	880	547	72	111	300	385	167	0	Content		-72	-111	13822176	2947742097
13839	09:31:17.080	00:00:13.838	830	-1024	-768	-1	-1	-1	-1	4	-1024	-768	-1	-1	-1	-1	4	36	0	0						StimuliFarbe_gruen_gelb.png	0	880	547	72	111	300	385	167	0	Content		-72	-111	13838926	2947758847
13856	09:31:17.097	00:00:13.855	831	-1024	-768	-1	-1	-1	-1	4	-1024	-768	-1	-1	-1	-1	4	36	0	0						StimuliFarbe_gruen_gelb.png	0	880	547	72	111	300	385	167	0	Content		-72	-111	13855548	2947775469
13872	09:31:17.113	00:00:13.872	832	-1024	-768	-1	-1	-1	-1	4	510,9233	542,1476	0,4593148	0,4780152	392,071	2,067676	0	36	511	542						StimuliFarbe_gruen_gelb.png	0	880	547	72	111	300	385	167	0	Content		439	431	13872174	2947792095
13889	09:31:17.130	00:00:13.888	833	362,8469	509,319	0,6440411	0,4142755	381,0501	2,725661	3	371,7937	499,8162	0,641533	0,4142854	392,071	2,800978	1	36	372	500						StimuliFarbe_gruen_gelb.png	0	880	547	72	111	300	385	167	0	Content		300	389	13888809	2947808730
13906	09:31:17.147	00:00:13.905	834	-1024	-768	-1	-1	-1	-1	4	-1024	-768	-1	-1	-1	-1	4	36	0	0						StimuliFarbe_gruen_gelb.png	0	880	547	72	111	300	385	167	0	Content		-72	-111	13905547	2947825468
13922	09:31:17.163	00:00:13.922	835	430,0698	452,9842	0,6451932	0,4149451	381,0501	3,353683	3	430,0698	452,9842	0,6451932	0,4149451	381,0501	3,353683	1	37	430	453						StimuliFarbe_gruen_gelb.png	0	880	547	72	111	420	338	916	0	Content		358	342	13922170	2947842091
13939	09:31:17.180	00:00:13.938	836	-1024	-768	-1	-1	-1	-1	4	497,1487	444,8731	0,4575009	0,4796491	389,4156	3,169293	0	37	497	445						StimuliFarbe_gruen_gelb.png	0	880	547	72	111	420	338	916	0	Content		425	334	13938804	2947858725
13955	09:31:17.196	00:00:13.955	837	-1024	-768	-1	-1	-1	-1	4	499,554	445,9859	0,4558255	0,4803035	383,7175	3,198426	0	37	500	446						StimuliFarbe_gruen_gelb.png	0	880	547	72	111	420	338	916	0	Content		428	335	13955417	2947875338
13972	09:31:17.213	00:00:13.972	838	-1024	-768	-1	-1	-1	-1	4	-1024	-768	-1	-1	-1	-1	4	37	0	0						StimuliFarbe_gruen_gelb.png	0	880	547	72	111	420	338	916	0	Content		-72	-111	13972166	2947892087
13989	09:31:17.230	00:00:13.988	839	-1024	-768	-1	-1	-1	-1	4	-1024	-768	-1	-1	-1	-1	4	37	0	0						StimuliFarbe_gruen_gelb.png	0	880	547	72	111	420	338	916	0	Content		-72	-111	13988803	2947908724
14005	09:31:17.246	00:00:14.005	840	-1024	-768	-1	-1	-1	-1	4	494,8622	449,0691	0,4569282	0,4819766	388,8705	3,229196	0	37	495	449						StimuliFarbe_gruen_gelb.png	0	880	547	72	111	420	338	916	0	Content		423	338	14005415	2947925336
14022	09:31:17.263	00:00:14.022	841	-1024	-768	-1	-1	-1	-1	4	470,5605	414,2704	0,465349	0,4821794	420,0715	3,423051	0	37	471	414						StimuliFarbe_gruen_gelb.png	0	880	547	72	111	420	338	916	0	Content		399	303	14022165	2947942086
14039	09:31:17.280	00:00:14.038	842	423,3914	394,9652	0,6341537	0,4181861	420,0715	3,465147	0	536,2186	390,3478	0,466679	0,4824123	420,0715	3,03426	0	37	480	393						StimuliFarbe_gruen_gelb.png	0	880	547	72	111	420	338	916	0	Content		408	282	14038801	2947958722
14055	09:31:17.296	00:00:14.055	843	-1024	-768	-1	-1	-1	-1	4	492,1113	448,9	0,4566072	0,4821123	389,3067	3,144779	0	37	492	449						StimuliFarbe_gruen_gelb.png	0	880	547	72	111	420	338	916	0	Content		420	338	14055410	2947975331
14072	09:31:17.313	00:00:14.072	844	-1024	-768	-1	-1	-1	-1	4	492,3262	452,0868	0,4566646	0,4820275	389,6068	3,147416	0	37	492	452						StimuliFarbe_gruen_gelb.png	0	880	547	72	111	420	338	916	0	Content		420	341	14072039	2947991960
14089	09:31:17.330	00:00:14.088	845	-1024	-768	-1	-1	-1	-1	4	-1024	-768	-1	-1	-1	-1	4	37	0	0						StimuliFarbe_gruen_gelb.png	0	880	547	72	111	420	338	916	0	Content		-72	-111	14088804	2948008725
14105	09:31:17.346	00:00:14.105	846	419,5265	426,1039	0,6393515	0,418125	397,885	3,398012	0	-1024	-768	-1	-1	-1	-1	4	37	420	426						StimuliFarbe_gruen_gelb.png	0	880	547	72	111	420	338	916	0	Content		348	315	14105410	2948025331
14122	09:31:17.363	00:00:14.122	847	463,6535	427,0531	0,6401235	0,4180017	397,8849	3,485326	0	-1024	-768	-1	-1	-1	-1	4	37	464	427						StimuliFarbe_gruen_gelb.png	0	880	547	72	111	420	338	916	0	Content		392	316	14122035	2948041956
14139	09:31:17.380	00:00:14.138	848	-1024	-768	-1	-1	-1	-1	4	463,6019	411,8543	0,464444	0,4822361	418,5212	3,520793	0	37	464	412						StimuliFarbe_gruen_gelb.png	0	880	547	72	111	420	338	916	0	Content		392	301	14138662	2948058583
14155	09:31:17.396	00:00:14.155	849	-1024	-768	-1	-1	-1	-1	4	479,4682	439,423	0,4571044	0,4823077	391,9988	3,270828	0	37	479	439						StimuliFarbe_gruen_gelb.png	0	880	547	72	111	420	338	916	0	Content		407	328	14155408	2948075329
14172	09:31:17.413	00:00:14.172	850	-1024	-768	-1	-1	-1	-1	4	475,9887	437,2803	0,4571208	0,4820375	391,9689	3,289485	0	37	476	437						StimuliFarbe_gruen_gelb.png	0	880	547	72	111	420	338	916	0	Content		404	326	14172033	2948091954
14189	09:31:17.430	00:00:14.188	851	459,7962	427,1516	0,6401057	0,4175079	397,8849	3,507738	0	467,8345	412,7257	0,465	0,4817492	420,3266	3,606944	0	37	464	420						StimuliFarbe_gruen_gelb.png	0	880	547	72	111	420	338	916	0	Content		392	309	14188657	2948108578
14205	09:31:17.446	00:00:14.205	852	462,3968	420,5871	0,6401941	0,4175082	397,8849	3,589933	0	487,9966	436,756	0,4551083	0,4820164	384,1116	3,247604	0	37	475	429						StimuliFarbe_gruen_gelb.png	0	880	547	72	111	420	338	916	0	Content		403	318	14205281	2948125202
14222	09:31:17.463	00:00:14.222	853	-1024	-768	-1	-1	-1	-1	4	477,8315	435,942	0,4561205	0,4815591	387,787	3,334646	0	37	478	436						StimuliFarbe_gruen_gelb.png	0	880	547	72	111	420	338	916	0	Content		406	325	14222029	2948141950
14239	09:31:17.480	00:00:14.238	854	-1024	-768	-1	-1	-1	-1	4	497,8353	425,7689	0,461124	0,4809569	402,4349	3,520797	0	37	498	426						StimuliFarbe_gruen_gelb.png	0	880	547	72	111	420	338	916	0	Content		426	315	14238653	2948158574
14255	09:31:17.496	00:00:14.255	855	-1024	-768	-1	-1	-1	-1	4	-1024	-768	-1	-1	-1	-1	4	37	0	0						StimuliFarbe_gruen_gelb.png	0	880	547	72	111	420	338	916	0	Content		-72	-111	14255277	2948175198
14272	09:31:17.513	00:00:14.271	856	-1024	-768	-1	-1	-1	-1	4	512,3575	466,5341	0,4559077	0,4809233	387,7722	3,411235	0	37	512	467						StimuliFarbe_gruen_gelb.png	0	880	547	72	111	420	338	916	0	Content		440	356	14271900	2948191821
14289	09:31:17.530	00:00:14.288	857	-1024	-768	-1	-1	-1	-1	4	491,6641	457,9267	0,4561236	0,4807963	387,8161	3,432187	0	37	492	458						StimuliFarbe_gruen_gelb.png	0	880	547	72	111	420	338	916	0	Content		420	347	14288650	2948208571
14305	09:31:17.546	00:00:14.305	858	-1024	-768	-1	-1	-1	-1	4	-1024	-768	-1	-1	-1	-1	4	37	0	0						StimuliFarbe_gruen_gelb.png	0	880	547	72	111	420	338	916	0	Content		-72	-111	14305276	2948225197
14322	09:31:17.563	00:00:14.321	859	-1024	-768	-1	-1	-1	-1	4	-1024	-768	-1	-1	-1	-1	4	37	0	0						StimuliFarbe_gruen_gelb.png	0	880	547	72	111	420	338	916	0	Content		-72	-111	14321900	2948241821
14339	09:31:17.580	00:00:14.338	860	-1024	-768	-1	-1	-1	-1	4	494,9568	460,8213	0,4578678	0,4793176	392,2017	3,645	0	37	495	461						StimuliFarbe_gruen_gelb.png	0	880	547	72	111	420	338	916	0	Content		423	350	14338528	2948258449
14355	09:31:17.596	00:00:14.355	861	-1024	-768	-1	-1	-1	-1	4	505,2295	459,3767	0,4555239	0,4795427	384,0078	3,500009	0	37	505	459						StimuliFarbe_gruen_gelb.png	0	880	547	72	111	420	338	916	0	Content		433	348	14355273	2948275194
14372	09:31:17.613	00:00:14.371	862	466,8438	455,6532	0,6434473	0,4162112	384,0078	3,55761	0	507,3713	455,9385	0,4556529	0,479302	384,0078	3,436597	0	37	487	456						StimuliFarbe_gruen_gelb.png	0	880	547	72	111	420	338	916	0	Content		415	345	14371898	2948291819
14389	09:31:17.630	00:00:14.388	863	-1024	-768	-1	-1	-1	-1	4	497,1535	464,162	0,4545082	0,4792737	380,7903	3,499663	0	37	497	464						StimuliFarbe_gruen_gelb.png	0	880	547	72	111	420	338	916	0	Content		425	353	14388524	2948308445
14405	09:31:17.646	00:00:14.405	864	-1024	-768	-1	-1	-1	-1	4	490,9059	451,835	0,4573876	0,4790139	390,3226	3,48108	0	37	491	452						StimuliFarbe_gruen_gelb.png	0	880	547	72	111	420	338	916	0	Content		419	341	14405147	2948325068
14422	09:31:17.663	00:00:14.421	865	-1024	-768	-1	-1	-1	-1	4	-1024	-768	-1	-1	-1	-1	4	37	0	0						StimuliFarbe_gruen_gelb.png	0	880	547	72	111	420	338	916	0	Content		-72	-111	14421896	2948341817
14439	09:31:17.680	00:00:14.438	866	-1024	-768	-1	-1	-1	-1	4	-1024	-768	-1	-1	-1	-1	4	37	0	0						StimuliFarbe_gruen_gelb.png	0	880	547	72	111	420	338	916	0	Content		-72	-111	14438520	2948358441
14455	09:31:17.696	00:00:14.455	867	-1024	-768	-1	-1	-1	-1	4	-1024	-768	-1	-1	-1	-1	4	37	0	0						StimuliFarbe_gruen_gelb.png	0	880	547	72	111	420	338	916	0	Content		-72	-111	14455143	2948375064
14472	09:31:17.713	00:00:14.471	868	-1024	-768	-1	-1	-1	-1	4	507,6207	449,6564	0,4576665	0,4786171	388,9791	3,390025	0	37	508	450						StimuliFarbe_gruen_gelb.png	0	880	547	72	111	420	338	916	0	Content		436	339	14471775	2948391696
14489	09:31:17.730	00:00:14.488	869	480,9443	450,9158	0,6431855	0,4162215	388,9791	3,67671	0	487,6299	446,2885	0,4574204	0,4786791	388,9791	3,596064	0	37	484	449						StimuliFarbe_gruen_gelb.png	0	880	547	72	111	420	338	916	0	Content		412	338	14488517	2948408438
14505	09:31:17.746	00:00:14.505	870	486,9685	449,632	0,6434927	0,4162077	388,9791	3,697325	0	497,6253	450,0776	0,4578912	0,4780281	388,9791	3,514643	0	37	492	450						StimuliFarbe_gruen_gelb.png	0	880	547	72	111	420	338	916	0	Content		420	339	14505143	2948425064
14522	09:31:17.763	00:00:14.521	871	-1024	-768	-1	-1	-1	-1	4	511,1893	457,6962	0,4598305	0,4774421	394,2086	3,373428	0	37	511	458						StimuliFarbe_gruen_gelb.png	0	880	547	72	111	420	338	916	0	Content		439	347	14521768	2948441689
14538	09:31:17.779	00:00:14.538	872	-1024	-768	-1	-1	-1	-1	4	-1024	-768	-1	-1	-1	-1	4	37	0	0						StimuliFarbe_gruen_gelb.png	0	880	547	72	111	420	338	916	0	Content		-72	-111	14538392	2948458313
14555	09:31:17.796	00:00:14.555	873	-1024	-768	-1	-1	-1	-1	4	-1024	-768	-1	-1	-1	-1	4	37	0	0						StimuliFarbe_gruen_gelb.png	0	880	547	72	111	420	338	916	0	Content		-72	-111	14555140	2948475061
14572	09:31:17.813	00:00:14.571	874	-1024	-768	-1	-1	-1	-1	4	-1024	-768	-1	-1	-1	-1	4	37	0	0						StimuliFarbe_gruen_gelb.png	0	880	547	72	111	420	338	916	0	Content		-72	-111	14571770	2948491691
14588	09:31:17.829	00:00:14.588	875	-1024	-768	-1	-1	-1	-1	4	494,4186	459,3857	0,4568742	0,4776402	381,3526	3,395946	0	37	494	459						StimuliFarbe_gruen_gelb.png	0	880	547	72	111	420	338	916	0	Content		422	348	14588389	2948508310
14605	09:31:17.846	00:00:14.605	876	410,9975	452,2823	0,6457013	0,4177718	381,3526	3,55083	0	511,3608	452,8311	0,4573942	0,4776468	381,3526	3,032203	0	37	461	453						StimuliFarbe_gruen_gelb.png	0	880	547	72	111	420	338	916	0	Content		389	342	14605013	2948524934
14622	09:31:17.863	00:00:14.621	877	412,3148	458,8583	0,6461478	0,4178397	381,3526	3,617076	0	-1024	-768	-1	-1	-1	-1	4	37	412	459						StimuliFarbe_gruen_gelb.png	0	880	547	72	111	420	338	916	0	Content		340	348	14621764	2948541685
14638	09:31:17.879	00:00:14.638	878	-1024	-768	-1	-1	-1	-1	4	505,0801	443,3372	0,462615	0,4777314	394,9382	3,647952	0	37	505	443						StimuliFarbe_gruen_gelb.png	0	880	547	72	111	420	338	916	0	Content		433	332	14638387	2948558308
14655	09:31:17.896	00:00:14.655	879	446,2644	412,026	0,6376126	0,4183231	423,3212	4,110449	0	478,5749	452,8149	0,4602798	0,4775524	388,344	3,566002	0	37	462	432						StimuliFarbe_gruen_gelb.png	0	880	547	72	111	420	338	916	0	Content		390	321	14655011	2948574932
14672	09:31:17.913	00:00:14.671	880	-1024	-768	-1	-1	-1	-1	4	-1024	-768	-1	-1	-1	-1	4	37	0	0						StimuliFarbe_gruen_gelb.png	0	880	547	72	111	420	338	916	0	Content		-72	-111	14671635	2948591556
14688	09:31:17.929	00:00:14.688	881	-1024	-768	-1	-1	-1	-1	4	-1024	-768	-1	-1	-1	-1	4	37	0	0						StimuliFarbe_gruen_gelb.png	0	880	547	72	111	420	338	916	0	Content		-72	-111	14688385	2948608306
14705	09:31:17.946	00:00:14.705	882	-1024	-768	-1	-1	-1	-1	4	472,7833	455,7455	0,4612304	0,4773501	388,6101	3,635429	0	37	473	456						StimuliFarbe_gruen_gelb.png	0	880	547	72	111	420	338	916	0	Content		401	345	14705009	2948624930
14722	09:31:17.963	00:00:14.721	883	-1024	-768	-1	-1	-1	-1	4	-1024	-768	-1	-1	-1	-1	4	37	0	0						StimuliFarbe_gruen_gelb.png	0	880	547	72	111	420	338	916	0	Content		-72	-111	14721635	2948641556
14738	09:31:17.979	00:00:14.738	884	531,4661	419,334	0,6411828	0,4187026	423,3212	4,048632	0	523,8351	451,8181	0,462415	0,4771947	388,6101	3,486607	0	37	528	436						StimuliFarbe_gruen_gelb.png	0	880	547	72	111	420	338	916	0	Content		456	325	14738385	2948658306
14755	09:31:17.996	00:00:14.755	885	508,4235	409,1113	0,6415752	0,4187634	423,3212	4,060957	0	492,0301	475,7811	0,4614164	0,4765613	384,5115	3,519599	0	37	500	442						StimuliFarbe_gruen_gelb.png	0	880	547	72	111	420	338	916	0	Content		428	331	14755012	2948674933
14772	09:31:18.013	00:00:14.771	886	-1024	-768	-1	-1	-1	-1	4	495,7952	441,6388	0,4676131	0,4768613	402,931	3,720054	0	37	496	442						StimuliFarbe_gruen_gelb.png	0	880	547	72	111	420	338	916	0	Content		424	331	14771634	2948691555
14788	09:31:18.029	00:00:14.788	887	-1024	-768	-1	-1	-1	-1	4	494,1891	434,3684	0,4693158	0,4768742	407,4832	3,684237	0	37	494	434						StimuliFarbe_gruen_gelb.png	0	880	547	72	111	420	338	916	0	Content		422	323	14788259	2948708180
14805	09:31:18.046	00:00:14.805	888	-1024	-768	-1	-1	-1	-1	4	-1024	-768	-1	-1	-1	-1	4	37	0	0						StimuliFarbe_gruen_gelb.png	0	880	547	72	111	420	338	916	0	Content		-72	-111	14805012	2948724933
14822	09:31:18.063	00:00:14.821	889	-1024	-768	-1	-1	-1	-1	4	427,0887	487,0041	0,4655719	0,4777596	384,7231	3,665177	0	37	427	487						StimuliFarbe_gruen_gelb.png	0	880	547	72	111	420	338	916	0	Content		355	376	14821632	2948741553
14838	09:31:18.079	00:00:14.838	890	-1024	-768	-1	-1	-1	-1	4	-1024	-768	-1	-1	-1	-1	4	38	0	0						StimuliFarbe_gruen_gelb.png	0	880	547	72	111	220	418	167	0	Content		-72	-111	14838256	2948758177
14855	09:31:18.096	00:00:14.854	891	161,7861	479,4207	0,4716546	0,479342	397,2838	3,489638	3	216,8995	493,9177	0,4723265	0,4793396	396,1777	3,603077	1	38	217	494						StimuliFarbe_gruen_gelb.png	0	880	547	72	111	220	418	167	0	Content		145	383	14854882	2948774803
14872	09:31:18.113	00:00:14.871	892	303,438	529,7769	0,655957	0,4247036	397,2838	3,874239	0	293,2815	525,2436	0,4803839	0,4787718	412,1519	4,088531	0	38	298	528						StimuliFarbe_gruen_gelb.png	0	880	547	72	111	220	418	167	0	Content		226	417	14871634	2948791555
14888	09:31:18.129	00:00:14.888	893	234,7103	529,4536	0,6550237	0,4250938	397,2838	3,969208	0	284,8864	518,1355	0,4810614	0,4787181	412,1519	4,021196	0	38	260	524						StimuliFarbe_gruen_gelb.png	0	880	547	72	111	220	418	167	0	Content		188	413	14888258	2948808179
14905	09:31:18.146	00:00:14.904	894	292,0469	528,9091	0,6573249	0,4243633	397,2838	3,951668	0	-1024	-768	-1	-1	-1	-1	4	38	292	529						StimuliFarbe_gruen_gelb.png	0	880	547	72	111	220	418	167	0	Content		220	418	14904884	2948824805
14922	09:31:18.163	00:00:14.921	895	-1024	-768	-1	-1	-1	-1	4	-1024	-768	-1	-1	-1	-1	4	38	0	0						StimuliFarbe_gruen_gelb.png	0	880	547	72	111	220	418	167	0	Content		-72	-111	14921505	2948841426
14938	09:31:18.179	00:00:14.938	896	294,7028	548,9235	0,6587183	0,424343	397,2838	4,028099	0	213,6479	523,2119	0,4769963	0,47753	393,567	3,779602	0	38	254	536						StimuliFarbe_gruen_gelb.png	0	880	547	72	111	220	418	167	0	Content		182	425	14938254	2948858175
14955	09:31:18.196	00:00:14.954	897	332,2663	543,9022	0,6607684	0,4243704	391,3215	3,95238	0	-1024	-768	-1	-1	-1	-1	4	38	332	544						StimuliFarbe_gruen_gelb.png	0	880	547	72	111	220	418	167	0	Content		260	433	14954880	2948874801
14972	09:31:18.213	00:00:14.971	898	-1024	-768	-1	-1	-1	-1	4	502,5825	530,42	0,4820217	0,4773571	407,9905	3,960315	0	38	503	530						StimuliFarbe_gruen_gelb.png	0	880	547	72	111	220	418	167	0	Content		431	419	14971505	2948891426
14988	09:31:18.229	00:00:14.988	899	242,1356	538,1941	0,6590229	0,4250623	397,2838	4,034467	0	267,0769	523,6528	0,483342	0,4763632	407,9905	3,826297	0	38	255	531						StimuliFarbe_gruen_gelb.png	0	880	547	72	111	220	418	167	0	Content		183	420	14988128	2948908049
15005	09:31:18.246	00:00:15.004	900	333,2225	538,8245	0,662564	0,4243716	391,2452	3,882389	0	-1024	-768	-1	-1	-1	-1	4	39	333	539						StimuliFarbe_gruen_gelb.png	0	880	547	72	111	165	423	100	0	Content		261	428	15004877	2948924798
15022	09:31:18.263	00:00:15.021	901	-1024	-768	-1	-1	-1	-1	4	187,1844	517,5059	0,4792683	0,4762474	396,7462	3,765305	0	39	187	518						StimuliFarbe_gruen_gelb.png	0	880	547	72	111	165	423	100	0	Content		115	407	15021502	2948941423
15038	09:31:18.279	00:00:15.038	902	241,7371	545,1532	0,6620436	0,4246467	391,2452	3,911443	0	153,8508	529,3286	0,4793967	0,4758981	396,7462	3,723854	0	39	198	537						StimuliFarbe_gruen_gelb.png	0	880	547	72	111	165	423	100	0	Content		126	426	15038128	2948958049
15055	09:31:18.296	00:00:15.054	903	389,6048	540,0356	0,6630846	0,4244747	388,6844	3,233052	0	153,0191	516,473	0,4798767	0,4758681	396,7462	3,738567	0	39	271	528						StimuliFarbe_gruen_gelb.png	0	880	547	72	111	165	423	100	0	Content		199	417	15054755	2948974676
15072	09:31:18.313	00:00:15.071	904	251,6878	536,9237	0,6634431	0,4261344	388,6844	3,752126	0	221,7612	530,8843	0,481993	0,4763211	396,7462	3,814043	0	39	237	534						StimuliFarbe_gruen_gelb.png	0	880	547	72	111	165	423	100	0	Content		165	423	15071502	2948991423
15088	09:31:18.329	00:00:15.088	905	-1024	-768	-1	-1	-1	-1	4	-1024	-768	-1	-1	-1	-1	4	39	0	0						StimuliFarbe_gruen_gelb.png	0	880	547	72	111	165	423	100	0	Content		-72	-111	15088127	2949008048
15105	09:31:18.346	00:00:15.104	906	248,5987	559,1445	0,6643326	0,427139	388,6844	3,877079	0	287,3437	552,3021	0,4826782	0,4762875	395,2358	3,943196	0	40	268	556						StimuliFarbe_gruen_gelb.png	0	880	547	72	111	231	437	1082	0	Content		196	445	15104751	2949024672
15121	09:31:18.362	00:00:15.121	907	321,7541	562,7532	0,6648073	0,426604	388,7137	3,960866	0	284,8988	555,0913	0,4831504	0,4762507	395,2358	3,988085	0	40	303	559						StimuliFarbe_gruen_gelb.png	0	880	547	72	111	231	437	1082	0	Content		231	448	15121135	2949041056
15138	09:31:18.379	00:00:15.137	908	-1024	-768	-1	-1	-1	-1	4	180,704	529,2786	0,4790487	0,4768741	408,5766	4,021302	0	40	181	529						StimuliFarbe_gruen_gelb.png	0	880	547	72	111	231	437	1082	0	Content		109	418	15137881	2949057802
15155	09:31:18.396	00:00:15.154	909	322,2641	569,2412	0,6674774	0,4273498	388,7137	3,924265	0	282,5834	548,2594	0,4885026	0,4761961	408,5765	3,956335	0	40	302	559						StimuliFarbe_gruen_gelb.png	0	880	547	72	111	231	437	1082	0	Content		230	448	15154506	2949074427
15171	09:31:18.412	00:00:15.171	910	429,5005	556,8099	0,6675055	0,4269627	390,8658	3,29258	0	-1024	-768	-1	-1	-1	-1	4	40	430	557						StimuliFarbe_gruen_gelb.png	0	880	547	72	111	231	437	1082	0	Content		358	446	15171129	2949091050
15188	09:31:18.429	00:00:15.187	911	322,5045	560,7266	0,6668016	0,4273184	388,2393	3,882269	0	-1024	-768	-1	-1	-1	-1	4	40	323	561						StimuliFarbe_gruen_gelb.png	0	880	547	72	111	231	437	1082	0	Content		251	450	15187754	2949107675
15205	09:31:18.446	00:00:15.204	912	-1024	-768	-1	-1	-1	-1	4	180,8777	553,7909	0,4890801	0,4754795	385,007	3,83351	0	40	181	554						StimuliFarbe_gruen_gelb.png	0	880	547	72	111	231	437	1082	0	Content		109	443	15204502	2949124423
15221	09:31:18.462	00:00:15.221	913	333,1147	568,1515	0,6698707	0,4281667	388,2393	3,874419	0	273,3332	555,5292	0,4823453	0,4753754	385,007	3,705933	0	40	303	562						StimuliFarbe_gruen_gelb.png	0	880	547	72	111	231	437	1082	0	Content		231	451	15221128	2949141049
15238	09:31:18.479	00:00:15.237	914	319,8922	570,0024	0,6688033	0,4279687	388,4347	3,88938	0	258,3762	549,4836	0,487415	0,4748403	396,3768	3,873914	0	40	289	560						StimuliFarbe_gruen_gelb.png	0	880	547	72	111	231	437	1082	0	Content		217	449	15237752	2949157673
15254	09:31:18.495	00:00:15.254	915	273,0999	536,087	0,6621602	0,4284252	424,5428	4,343297	0	-1024	-768	-1	-1	-1	-1	4	40	273	536						StimuliFarbe_gruen_gelb.png	0	880	547	72	111	231	437	1082	0	Content		201	425	15254377	2949174298
15271	09:31:18.512	00:00:15.271	916	-1024	-768	-1	-1	-1	-1	4	223,4099	554,692	0,4877404	0,4743781	394,3201	3,845725	0	40	223	555						StimuliFarbe_gruen_gelb.png	0	880	547	72	111	231	437	1082	0	Content		151	444	15271125	2949191046
15288	09:31:18.529	00:00:15.287	917	358,0529	568,6292	0,6720265	0,4285295	390,5828	3,818218	0	255,3704	552,6055	0,4892313	0,4742077	396,4589	3,84129	0	40	307	561						StimuliFarbe_gruen_gelb.png	0	880	547	72	111	231	437	1082	0	Content		235	450	15287751	2949207672
15304	09:31:18.545	00:00:15.304	918	360,7889	566,4922	0,6728042	0,4285973	390,5425	3,907692	0	227,8138	555,1911	0,4892145	0,4740092	394,107	3,814851	0	40	294	561						StimuliFarbe_gruen_gelb.png	0	880	547	72	111	231	437	1082	0	Content		222	450	15304374	2949224295
15321	09:31:18.562	00:00:15.320	919	357,3425	560,2902	0,6735081	0,4287446	390,2783	3,842585	0	254,9486	546,4432	0,4907472	0,4737705	396,1402	3,774491	0	40	306	553						StimuliFarbe_gruen_gelb.png	0	880	547	72	111	231	437	1082	0	Content		234	442	15320998	2949240919
15338	09:31:18.579	00:00:15.337	920	-1024	-768	-1	-1	-1	-1	4	219,0991	545,185	0,4915822	0,4734686	396,1402	3,741792	0	40	219	545						StimuliFarbe_gruen_gelb.png	0	880	547	72	111	231	437	1082	0	Content		147	434	15337746	2949257667
15354	09:31:18.595	00:00:15.354	921	362,0308	565,7021	0,6752107	0,4288999	390,2676	3,742877	0	224,5189	539,1569	0,4924516	0,4733656	396,1402	3,742775	0	40	293	552						StimuliFarbe_gruen_gelb.png	0	880	547	72	111	231	437	1082	0	Content		221	441	15354378	2949274299
15371	09:31:18.612	00:00:15.370	922	357,5194	567,1268	0,6761286	0,4291419	390,2014	3,816869	0	-1024	-768	-1	-1	-1	-1	4	40	358	567						StimuliFarbe_gruen_gelb.png	0	880	547	72	111	231	437	1082	0	Content		286	456	15370999	2949290920
15388	09:31:18.629	00:00:15.387	923	333,5082	568,1807	0,6760336	0,4295026	387,8172	3,699088	0	309,9851	564,66	0,4942743	0,4717156	396,1402	3,678362	0	40	322	566						StimuliFarbe_gruen_gelb.png	0	880	547	72	111	231	437	1082	0	Content		250	455	15387745	2949307666
15404	09:31:18.645	00:00:15.404	924	329,4542	569,4551	0,6771666	0,4296934	387,36	3,760358	0	226,4843	544,7914	0,4955561	0,4717952	396,1402	3,793926	0	40	278	557						StimuliFarbe_gruen_gelb.png	0	880	547	72	111	231	437	1082	0	Content		206	446	15404367	2949324288
15421	09:31:18.662	00:00:15.420	925	363,5695	566,5573	0,679599	0,4296494	390,0845	3,655968	0	239,0303	551,8752	0,4968686	0,471347	396,1402	3,746051	0	40	301	559						StimuliFarbe_gruen_gelb.png	0	880	547	72	111	231	437	1082	0	Content		229	448	15420992	2949340913
15438	09:31:18.679	00:00:15.437	926	336,8165	555,1725	0,6796522	0,4300621	387,4845	3,714678	0	-1024	-768	-1	-1	-1	-1	4	40	337	555						StimuliFarbe_gruen_gelb.png	0	880	547	72	111	231	437	1082	0	Content		265	444	15437615	2949357536
15454	09:31:18.695	00:00:15.454	927	374,0528	547,9543	0,6810359	0,4291363	387,4814	3,831503	0	258,7179	548,3007	0,4993838	0,4687222	396,6714	3,83667	0	40	316	548						StimuliFarbe_gruen_gelb.png	0	880	547	72	111	231	437	1082	0	Content		244	437	15454365	2949374286
15471	09:31:18.712	00:00:15.470	928	379,1194	549,7302	0,6823832	0,4291179	387,4814	3,830057	0	-1024	-768	-1	-1	-1	-1	4	40	379	550						StimuliFarbe_gruen_gelb.png	0	880	547	72	111	231	437	1082	0	Content		307	439	15470988	2949390909
15488	09:31:18.729	00:00:15.487	929	383,0789	554,1423	0,683692	0,4294718	387,4814	3,859073	0	182,032	540,6325	0,5003642	0,4672932	396,6714	3,766454	0	40	283	547						StimuliFarbe_gruen_gelb.png	0	880	547	72	111	231	437	1082	0	Content		211	436	15487611	2949407532
15504	09:31:18.745	00:00:15.504	930	388,4691	547,1764	0,6852688	0,4295821	387,4814	3,821365	0	186,2528	532,8477	0,5017128	0,4668688	396,6714	3,744833	0	40	287	540						StimuliFarbe_gruen_gelb.png	0	880	547	72	111	231	437	1082	0	Content		215	429	15504235	2949424156
15521	09:31:18.762	00:00:15.520	931	355,2726	548,3856	0,6875688	0,4304445	389,7784	3,807401	0	181,4111	531,275	0,5029831	0,4660834	396,6714	3,697054	0	40	268	540						StimuliFarbe_gruen_gelb.png	0	880	547	72	111	231	437	1082	0	Content		196	429	15520983	2949440904
15538	09:31:18.779	00:00:15.537	932	397,4032	539,2828	0,6889825	0,4306318	389,5549	3,496041	0	297,2068	541,3732	0,5056818	0,4651128	396,6714	3,733912	0	40	347	540						StimuliFarbe_gruen_gelb.png	0	880	547	72	111	231	437	1082	0	Content		275	429	15537606	2949457527
15554	09:31:18.795	00:00:15.554	933	-1024	-768	-1	-1	-1	-1	4	-1024	-768	-1	-1	-1	-1	4	40	0	0						StimuliFarbe_gruen_gelb.png	0	880	547	72	111	231	437	1082	0	Content		-72	-111	15554232	2949474153
15571	09:31:18.812	00:00:15.570	934	374,0404	537,1871	0,6917025	0,4307537	389,5516	4,051179	0	179,1252	540,1295	0,5070582	0,4640786	396,6714	3,755779	0	40	277	539						StimuliFarbe_gruen_gelb.png	0	880	547	72	111	231	437	1082	0	Content		205	428	15570857	2949490778
15588	09:31:18.829	00:00:15.587	935	373,2757	556,6617	0,6933975	0,4314598	389,4075	3,752244	0	243,7598	533,7692	0,5100825	0,4636216	396,6714	3,749507	0	40	309	545						StimuliFarbe_gruen_gelb.png	0	880	547	72	111	231	437	1082	0	Content		237	434	15587605	2949507526
15604	09:31:18.845	00:00:15.604	936	357,6354	554,1331	0,6948505	0,4316708	389,3727	3,886336	0	270,8346	538,4866	0,5113803	0,462501	397,0842	3,800635	0	40	314	546						StimuliFarbe_gruen_gelb.png	0	880	547	72	111	231	437	1082	0	Content		242	435	15604230	2949524151
15621	09:31:18.862	00:00:15.620	937	327,6056	544,0955	0,6951719	0,4321546	387,031	3,859881	0	243,2988	543,1354	0,5120438	0,4616527	394,9303	3,743856	0	40	285	544						StimuliFarbe_gruen_gelb.png	0	880	547	72	111	231	437	1082	0	Content		213	433	15620854	2949540775
15637	09:31:18.878	00:00:15.637	938	328,2786	546,5374	0,6965722	0,4324991	386,6854	3,771543	0	283,1594	541,4585	0,5143471	0,4609094	397,1399	3,75978	0	40	306	544						StimuliFarbe_gruen_gelb.png	0	880	547	72	111	231	437	1082	0	Content		234	433	15637479	2949557400
15654	09:31:18.895	00:00:15.654	939	328,0837	542,9294	0,6978965	0,4328104	386,8705	3,793787	0	240,2629	541,3839	0,5148467	0,4604662	394,68	3,781093	0	40	284	542						StimuliFarbe_gruen_gelb.png	0	880	547	72	111	231	437	1082	0	Content		212	431	15654226	2949574147
15671	09:31:18.912	00:00:15.670	940	369,9762	554,1936	0,7005755	0,4327188	389,1564	3,788152	0	282,5531	548,9993	0,5169581	0,4599212	397,4594	3,731249	0	40	326	552						StimuliFarbe_gruen_gelb.png	0	880	547	72	111	231	437	1082	0	Content		254	441	15670852	2949590773
15687	09:31:18.928	00:00:15.687	941	376,8385	548,9709	0,7019384	0,4332884	388,8292	3,764057	0	250,697	546,0922	0,5174812	0,4595029	394,7725	3,717737	0	40	314	548						StimuliFarbe_gruen_gelb.png	0	880	547	72	111	231	437	1082	0	Content		242	437	15687477	2949607398
15704	09:31:18.945	00:00:15.704	942	364,5271	550,2926	0,7032524	0,4334803	389,0359	3,793334	0	285,176	543,7789	0,5196735	0,4592421	397,2179	3,747806	0	40	325	547						StimuliFarbe_gruen_gelb.png	0	880	547	72	111	231	437	1082	0	Content		253	436	15704098	2949624019
15721	09:31:18.962	00:00:15.720	943	375,0624	557,4208	0,7045422	0,4336287	388,9471	3,757407	0	196,0086	548,4484	0,5193651	0,4587989	397,2179	3,829073	0	40	286	553						StimuliFarbe_gruen_gelb.png	0	880	547	72	111	231	437	1082	0	Content		214	442	15720850	2949640771
15737	09:31:18.978	00:00:15.737	944	402,5762	546,6555	0,7059702	0,43346	388,9432	3,817485	0	254,52	536,7875	0,5220249	0,4587257	397,2179	3,791471	0	40	329	542						StimuliFarbe_gruen_gelb.png	0	880	547	72	111	231	437	1082	0	Content		257	431	15737472	2949657393
15754	09:31:18.995	00:00:15.754	945	367,7022	553,6796	0,7069111	0,4341657	388,626	3,880582	0	280,2702	546,0387	0,5232851	0,4578531	397,1277	3,85266	0	40	324	550						StimuliFarbe_gruen_gelb.png	0	880	547	72	111	231	437	1082	0	Content		252	439	15754096	2949674017
15771	09:31:19.012	00:00:15.770	946	337,2672	553,5688	0,7068053	0,4346435	386,0821	3,879643	0	239,8241	542,6074	0,5242884	0,4580195	397,1278	3,971555	0	40	289	548						StimuliFarbe_gruen_gelb.png	0	880	547	72	111	231	437	1082	0	Content		217	437	15770721	2949690642
15787	09:31:19.028	00:00:15.787	947	323,3113	555,4855	0,7094841	0,4350431	386,0821	3,914146	0	287,1409	548,9763	0,5253971	0,4574164	397,5901	3,833585	0	40	305	552						StimuliFarbe_gruen_gelb.png	0	880	547	72	111	231	437	1082	0	Content		233	441	15787471	2949707392
15804	09:31:19.045	00:00:15.804	948	395,0948	547,2829	0,7088293	0,4349128	386,0781	4,072691	0	291,2014	544,4576	0,526403	0,4572118	397,2513	3,878345	0	40	343	546						StimuliFarbe_gruen_gelb.png	0	880	547	72	111	231	437	1082	0	Content		271	435	15804094	2949724015
15821	09:31:19.062	00:00:15.820	949	335,1582	548,7006	0,7096773	0,435638	385,643	3,891653	0	321,9973	551,5454	0,5273479	0,4568174	397,2513	3,888582	0	40	329	550						StimuliFarbe_gruen_gelb.png	0	880	547	72	111	231	437	1082	0	Content		257	439	15820722	2949740643
15837	09:31:19.078	00:00:15.837	950	389,5656	549,302	0,7106339	0,4356261	385,6389	3,986126	0	191,1643	542,4056	0,5269202	0,4571001	397,2513	3,965375	0	40	290	546						StimuliFarbe_gruen_gelb.png	0	880	547	72	111	231	437	1082	0	Content		218	435	15837381	2949757302
15854	09:31:19.095	00:00:15.854	951	401,9306	552,7664	0,7116428	0,4357776	385,6389	4,004042	0	245,7339	533,1786	0,5292493	0,4571231	397,2513	3,914755	0	40	324	543						StimuliFarbe_gruen_gelb.png	0	880	547	72	111	231	437	1082	0	Content		252	432	15854092	2949774013
15871	09:31:19.112	00:00:15.870	952	395,4566	547,5973	0,7127377	0,4358559	385,6388	4,039501	0	-1024	-768	-1	-1	-1	-1	4	40	395	548						StimuliFarbe_gruen_gelb.png	0	880	547	72	111	231	437	1082	0	Content		323	437	15870718	2949790639
15887	09:31:19.128	00:00:15.887	953	277,325	559,1281	0,7135316	0,4374362	385,643	3,896421	0	323,7792	547,8004	0,5310028	0,4561448	397,2513	3,810125	0	40	301	553						StimuliFarbe_gruen_gelb.png	0	880	547	72	111	231	437	1082	0	Content		229	442	15887341	2949807262
15904	09:31:19.145	00:00:15.903	954	-1024	-768	-1	-1	-1	-1	4	315,9248	542,2836	0,5319178	0,456338	397,2513	3,862457	0	40	316	542						StimuliFarbe_gruen_gelb.png	0	880	547	72	111	231	437	1082	0	Content		244	431	15903966	2949823887
15921	09:31:19.162	00:00:15.920	955	-1024	-768	-1	-1	-1	-1	4	315,9248	542,2836	0,5340126	0,4560068	401,6309	3,862457	0	40	316	542						StimuliFarbe_gruen_gelb.png	0	880	547	72	111	231	437	1082	0	Content		244	431	15920712	2949840633
15937	09:31:19.178	00:00:15.937	956	-1024	-768	-1	-1	-1	-1	4	317,4077	542,6573	0,5353055	0,4559481	401,6309	4,083182	0	40	317	543						StimuliFarbe_gruen_gelb.png	0	880	547	72	111	231	437	1082	0	Content		245	432	15937353	2949857274
15954	09:31:19.195	00:00:15.953	957	278,4407	561,0383	0,7167421	0,4386326	385,643	4,004181	0	297,8656	536,3371	0,5355772	0,4562684	401,6309	4,121101	0	40	288	549						StimuliFarbe_gruen_gelb.png	0	880	547	72	111	231	437	1082	0	Content		216	438	15953960	2949873881
15971	09:31:19.212	00:00:15.970	958	-1024	-768	-1	-1	-1	-1	4	296,3533	535,801	0,5366318	0,4560785	402,3823	4,15902	0	40	296	536						StimuliFarbe_gruen_gelb.png	0	880	547	72	111	231	437	1082	0	Content		224	425	15970585	2949890506
15987	09:31:19.228	00:00:15.987	959	286,9913	551,9777	0,7183812	0,4390215	385,643	3,94169	0	-1024	-768	-1	-1	-1	-1	4	40	287	552						StimuliFarbe_gruen_gelb.png	0	880	547	72	111	231	437	1082	0	Content		215	441	15987347	2949907268
16004	09:31:19.245	00:00:16.003	960	281,988	543,3843	0,7160753	0,4393761	402,3823	4,141273	0	276,1148	543,1985	0,5356308	0,4562777	402,3823	3,993989	0	40	279	543						StimuliFarbe_gruen_gelb.png	0	880	547	72	111	231	437	1082	0	Content		207	432	16003955	2949923876
16021	09:31:19.262	00:00:16.020	961	-1024	-768	-1	-1	-1	-1	4	-1024	-768	-1	-1	-1	-1	4	40	0	0						StimuliFarbe_gruen_gelb.png	0	880	547	72	111	231	437	1082	0	Content		-72	-111	16020581	2949940502
16037	09:31:19.278	00:00:16.037	962	295,1964	549,8838	0,7173961	0,4398831	404,0543	4,189041	0	270,1775	545,6835	0,5365288	0,456136	404,0544	4,05088	0	40	283	548						StimuliFarbe_gruen_gelb.png	0	880	547	72	111	231	437	1082	0	Content		211	437	16037205	2949957126
16054	09:31:19.295	00:00:16.053	963	357,0908	550,8478	0,7197851	0,4398055	404,0543	4,30159	0	327,3306	547,5773	0,541499	0,4554845	404,0543	4,232375	0	40	342	549						StimuliFarbe_gruen_gelb.png	0	880	547	72	111	231	437	1082	0	Content		270	438	16053953	2949973874
16071	09:31:19.312	00:00:16.070	964	-1024	-768	-1	-1	-1	-1	4	308,5725	532,9308	0,5414537	0,4553019	402,8119	4,309208	0	40	309	533						StimuliFarbe_gruen_gelb.png	0	880	547	72	111	231	437	1082	0	Content		237	422	16070576	2949990497
16087	09:31:19.328	00:00:16.087	965	367,3643	553,3694	0,72172	0,4401538	402,8119	4,262218	0	201,3369	548,6888	0,5378532	0,4552627	402,8119	4,178338	0	40	284	551						StimuliFarbe_gruen_gelb.png	0	880	547	72	111	231	437	1082	0	Content		212	440	16087201	2950007122
16104	09:31:19.345	00:00:16.103	966	286,621	545,5525	0,7208086	0,4406461	402,8119	4,243668	0	185,9881	522,0089	0,5403102	0,4553911	402,8119	3,614916	0	40	236	534						StimuliFarbe_gruen_gelb.png	0	880	547	72	111	231	437	1082	0	Content		164	423	16103825	2950023746
16121	09:31:19.362	00:00:16.120	967	-1024	-768	-1	-1	-1	-1	4	-1024	-768	-1	-1	-1	-1	4	40	0	0						StimuliFarbe_gruen_gelb.png	0	880	547	72	111	231	437	1082	0	Content		-72	-111	16120577	2950040498
16137	09:31:19.378	00:00:16.137	968	370,1807	545,7942	0,7244233	0,4409249	402,8119	4,223894	0	226,0902	530,5446	0,5412302	0,4552589	402,8119	4,143137	0	40	298	538						StimuliFarbe_gruen_gelb.png	0	880	547	72	111	231	437	1082	0	Content		226	427	16137199	2950057120
16154	09:31:19.395	00:00:16.153	969	373,4088	555,024	0,725345	0,4410193	402,8119	4,264101	0	-1024	-768	-1	-1	-1	-1	4	40	373	555						StimuliFarbe_gruen_gelb.png	0	880	547	72	111	231	437	1082	0	Content		301	444	16153823	2950073744
16171	09:31:19.412	00:00:16.170	970	-1024	-768	-1	-1	-1	-1	4	305,3033	546,5577	0,5470545	0,4534189	403,5616	4,390385	0	40	305	547						StimuliFarbe_gruen_gelb.png	0	880	547	72	111	231	437	1082	0	Content		233	436	16170572	2950090493
16187	09:31:19.428	00:00:16.187	971	-1024	-768	-1	-1	-1	-1	4	-1024	-768	-1	-1	-1	-1	4		0	0						StimuliFarbe_gruen_gelb.png	0	880	547	72	111				0	Content		-72	-111	16187111	2950107032
16204	09:31:19.445	00:00:16.203	972	-1024	-768	-1	-1	-1	-1	4	-1024	-768	-1	-1	-1	-1	4		0	0						StimuliFarbe_gruen_gelb.png	0	880	547	72	111				0	Content		-72	-111	16203734	2950123655
16220	09:31:19.461	00:00:16.220	973	-1024	-768	-1	-1	-1	-1	4	-1024	-768	-1	-1	-1	-1	4		0	0						StimuliFarbe_gruen_gelb.png	0	880	547	72	111				0	Content		-72	-111	16220483	2950140404
16237	09:31:19.478	00:00:16.237	974	-1024	-768	-1	-1	-1	-1	4	-1024	-768	-1	-1	-1	-1	4		0	0						StimuliFarbe_gruen_gelb.png	0	880	547	72	111				0	Content		-72	-111	16237104	2950157025
16254	09:31:19.495	00:00:16.253	975	-1024	-768	-1	-1	-1	-1	4	-1024	-768	-1	-1	-1	-1	4		0	0						StimuliFarbe_gruen_gelb.png	0	880	547	72	111				0	Content		-72	-111	16253727	2950173648
16270	09:31:19.511	00:00:16.270	976	-1024	-768	-1	-1	-1	-1	4	-1024	-768	-1	-1	-1	-1	4		0	0						StimuliFarbe_gruen_gelb.png	0	880	547	72	111				0	Content		-72	-111	16270349	2950190270
16287	09:31:19.528	00:00:16.287	977	-1024	-768	-1	-1	-1	-1	4	-1024	-768	-1	-1	-1	-1	4		0	0						StimuliFarbe_gruen_gelb.png	0	880	547	72	111				0	Content		-72	-111	16287034	2950206955
16304	09:31:19.545	00:00:16.303	978	-1024	-768	-1	-1	-1	-1	4	-1024	-768	-1	-1	-1	-1	4		0	0						StimuliFarbe_gruen_gelb.png	0	880	547	72	111				0	Content		-72	-111	16303702	2950223623
16320	09:31:19.561	00:00:16.320	979	-1024	-768	-1	-1	-1	-1	4	-1024	-768	-1	-1	-1	-1	4		0	0						StimuliFarbe_gruen_gelb.png	0	880	547	72	111				0	Content		-72	-111	16320350	2950240271
16337	09:31:19.578	00:00:16.337	980	-1024	-768	-1	-1	-1	-1	4	-1024	-768	-1	-1	-1	-1	4		0	0						StimuliFarbe_gruen_gelb.png	0	880	547	72	111				0	Content		-72	-111	16337035	2950256956
16354	09:31:19.595	00:00:16.353	981	-1024	-768	-1	-1	-1	-1	4	-1024	-768	-1	-1	-1	-1	4		0	0						StimuliFarbe_gruen_gelb.png	0	880	547	72	111				0	Content		-72	-111	16353702	2950273623
16370	09:31:19.611	00:00:16.370	982	-1024	-768	-1	-1	-1	-1	4	-1024	-768	-1	-1	-1	-1	4		0	0						StimuliFarbe_gruen_gelb.png	0	880	547	72	111				0	Content		-72	-111	16370341	2950290262
16387	09:31:19.628	00:00:16.387	983	-1024	-768	-1	-1	-1	-1	4	-1024	-768	-1	-1	-1	-1	4		0	0						StimuliFarbe_gruen_gelb.png	0	880	547	72	111				0	Content		-72	-111	16387009	2950306930
16404	09:31:19.645	00:00:16.403	984	-1024	-768	-1	-1	-1	-1	4	-1024	-768	-1	-1	-1	-1	4		0	0						StimuliFarbe_gruen_gelb.png	0	880	547	72	111				0	Content		-72	-111	16403589	2950323510
16420	09:31:19.661	00:00:16.420	985	-1024	-768	-1	-1	-1	-1	4	-1024	-768	-1	-1	-1	-1	4		0	0						StimuliFarbe_gruen_gelb.png	0	880	547	72	111				0	Content		-72	-111	16420338	2950340259
16437	09:31:19.678	00:00:16.436	986	-1024	-768	-1	-1	-1	-1	4	-1024	-768	-1	-1	-1	-1	4		0	0						StimuliFarbe_gruen_gelb.png	0	880	547	72	111				0	Content		-72	-111	16436962	2950356883
16441	09:31:19.682																				ImageEnd	16	0	0	StimuliFarbe_gruen_gelb.png
16454	09:31:19.695	00:00:16.453	987	-1024	-768	-1	-1	-1	-1	4	-1024	-768	-1	-1	-1	-1	4		0	0						No media	0	1024	768	0	0				0	Content		0	0	16453649	2950373570
16455	09:31:19.696																				ImageStart	8	0	0	Fix_sw.jpg
16470	09:31:19.711	00:00:16.470	988	-1024	-768	-1	-1	-1	-1	4	-1024	-768	-1	-1	-1	-1	4		0	0						Fix_sw.jpg	0	880	547	72	111				0	Content		-72	-111	16470317	2950390238
16487	09:31:19.728	00:00:16.486	989	-1024	-768	-1	-1	-1	-1	4	-1024	-768	-1	-1	-1	-1	4		0	0						Fix_sw.jpg	0	880	547	72	111				0	Content		-72	-111	16486948	2950406869
16504	09:31:19.745	00:00:16.503	990	-1024	-768	-1	-1	-1	-1	4	-1024	-768	-1	-1	-1	-1	4		0	0						Fix_sw.jpg	0	880	547	72	111				0	Content		-72	-111	16503615	2950423536
16520	09:31:19.761	00:00:16.520	991	-1024	-768	-1	-1	-1	-1	4	-1024	-768	-1	-1	-1	-1	4		0	0						Fix_sw.jpg	0	880	547	72	111				0	Content		-72	-111	16520221	2950440142
16537	09:31:19.778	00:00:16.536	992	-1024	-768	-1	-1	-1	-1	4	-1024	-768	-1	-1	-1	-1	4		0	0						Fix_sw.jpg	0	880	547	72	111				0	Content		-72	-111	16536888	2950456809
16554	09:31:19.795	00:00:16.553	993	-1024	-768	-1	-1	-1	-1	4	-1024	-768	-1	-1	-1	-1	4		0	0						Fix_sw.jpg	0	880	547	72	111				0	Content		-72	-111	16553576	2950473497
16570	09:31:19.811	00:00:16.570	994	-1024	-768	-1	-1	-1	-1	4	-1024	-768	-1	-1	-1	-1	4		0	0						Fix_sw.jpg	0	880	547	72	111				0	Content		-72	-111	16570200	2950490121
16587	09:31:19.828	00:00:16.586	995	-1024	-768	-1	-1	-1	-1	4	-1024	-768	-1	-1	-1	-1	4		0	0						Fix_sw.jpg	0	880	547	72	111				0	Content		-72	-111	16586821	2950506742
16604	09:31:19.845	00:00:16.603	996	-1024	-768	-1	-1	-1	-1	4	-1024	-768	-1	-1	-1	-1	4		0	0						Fix_sw.jpg	0	880	547	72	111				0	Content		-72	-111	16603571	2950523492
16620	09:31:19.861	00:00:16.620	997	-1024	-768	-1	-1	-1	-1	4	-1024	-768	-1	-1	-1	-1	4		0	0						Fix_sw.jpg	0	880	547	72	111				0	Content		-72	-111	16620192	2950540113
16637	09:31:19.878	00:00:16.636	998	-1024	-768	-1	-1	-1	-1	4	-1024	-768	-1	-1	-1	-1	4		0	0						Fix_sw.jpg	0	880	547	72	111				0	Content		-72	-111	16636814	2950556735
16653	09:31:19.894	00:00:16.653	999	-1024	-768	-1	-1	-1	-1	4	-1024	-768	-1	-1	-1	-1	4		0	0						Fix_sw.jpg	0	880	547	72	111				0	Content		-72	-111	16653440	2950573361
16670	09:31:19.911	00:00:16.670	1000	-1024	-768	-1	-1	-1	-1	4	-1024	-768	-1	-1	-1	-1	4		0	0						Fix_sw.jpg	0	880	547	72	111				0	Content		-72	-111	16670188	2950590109
16687	09:31:19.928	00:00:16.686	1001	-1024	-768	-1	-1	-1	-1	4	-1024	-768	-1	-1	-1	-1	4		0	0						Fix_sw.jpg	0	880	547	72	111				0	Content		-72	-111	16686812	2950606733
16703	09:31:19.944	00:00:16.703	1002	-1024	-768	-1	-1	-1	-1	4	-1024	-768	-1	-1	-1	-1	4		0	0						Fix_sw.jpg	0	880	547	72	111				0	Content		-72	-111	16703433	2950623354
16720	09:31:19.961	00:00:16.720	1003	-1024	-768	-1	-1	-1	-1	4	-1024	-768	-1	-1	-1	-1	4		0	0						Fix_sw.jpg	0	880	547	72	111				0	Content		-72	-111	16720057	2950639978
16737	09:31:19.978	00:00:16.736	1004	-1024	-768	-1	-1	-1	-1	4	-1024	-768	-1	-1	-1	-1	4		0	0						Fix_sw.jpg	0	880	547	72	111				0	Content		-72	-111	16736743	2950656664
16753	09:31:19.994	00:00:16.753	1005	-1024	-768	-1	-1	-1	-1	4	-1024	-768	-1	-1	-1	-1	4		0	0						Fix_sw.jpg	0	880	547	72	111				0	Content		-72	-111	16753410	2950673331
16770	09:31:20.011	00:00:16.770	1006	-1024	-768	-1	-1	-1	-1	4	-1024	-768	-1	-1	-1	-1	4		0	0						Fix_sw.jpg	0	880	547	72	111				0	Content		-72	-111	16770050	2950689971
16787	09:31:20.028	00:00:16.786	1007	-1024	-768	-1	-1	-1	-1	4	-1024	-768	-1	-1	-1	-1	4		0	0						Fix_sw.jpg	0	880	547	72	111				0	Content		-72	-111	16786672	2950706593
16803	09:31:20.044	00:00:16.803	1008	-1024	-768	-1	-1	-1	-1	4	-1024	-768	-1	-1	-1	-1	4		0	0						Fix_sw.jpg	0	880	547	72	111				0	Content		-72	-111	16803417	2950723338
16820	09:31:20.061	00:00:16.820	1009	-1024	-768	-1	-1	-1	-1	4	-1024	-768	-1	-1	-1	-1	4		0	0						Fix_sw.jpg	0	880	547	72	111				0	Content		-72	-111	16820042	2950739963
16837	09:31:20.078	00:00:16.836	1010	-1024	-768	-1	-1	-1	-1	4	-1024	-768	-1	-1	-1	-1	4		0	0						Fix_sw.jpg	0	880	547	72	111				0	Content		-72	-111	16836666	2950756587
16853	09:31:20.094	00:00:16.853	1011	-1024	-768	-1	-1	-1	-1	4	-1024	-768	-1	-1	-1	-1	4		0	0						Fix_sw.jpg	0	880	547	72	111				0	Content		-72	-111	16853330	2950773251
16870	09:31:20.111	00:00:16.870	1012	-1024	-768	-1	-1	-1	-1	4	-1024	-768	-1	-1	-1	-1	4		0	0						Fix_sw.jpg	0	880	547	72	111				0	Content		-72	-111	16870040	2950789961
16887	09:31:20.128	00:00:16.886	1013	-1024	-768	-1	-1	-1	-1	4	-1024	-768	-1	-1	-1	-1	4		0	0						Fix_sw.jpg	0	880	547	72	111				0	Content		-72	-111	16886661	2950806582
16903	09:31:20.144	00:00:16.903	1014	-1024	-768	-1	-1	-1	-1	4	-1024	-768	-1	-1	-1	-1	4		0	0						Fix_sw.jpg	0	880	547	72	111				0	Content		-72	-111	16903285	2950823206
16920	09:31:20.161	00:00:16.919	1015	-1024	-768	-1	-1	-1	-1	4	-1024	-768	-1	-1	-1	-1	4		0	0						Fix_sw.jpg	0	880	547	72	111				0	Content		-72	-111	16919910	2950839831
16937	09:31:20.178	00:00:16.936	1016	-1024	-768	-1	-1	-1	-1	4	-1024	-768	-1	-1	-1	-1	4		0	0						Fix_sw.jpg	0	880	547	72	111				0	Content		-72	-111	16936656	2950856577
16953	09:31:20.194	00:00:16.953	1017	-1024	-768	-1	-1	-1	-1	4	-1024	-768	-1	-1	-1	-1	4		0	0						Fix_sw.jpg	0	880	547	72	111				0	Content		-72	-111	16953281	2950873202
16970	09:31:20.211	00:00:16.969	1018	-1024	-768	-1	-1	-1	-1	4	-1024	-768	-1	-1	-1	-1	4		0	0						Fix_sw.jpg	0	880	547	72	111				0	Content		-72	-111	16969903	2950889824
16987	09:31:20.228	00:00:16.986	1019	-1024	-768	-1	-1	-1	-1	4	-1024	-768	-1	-1	-1	-1	4		0	0						Fix_sw.jpg	0	880	547	72	111				0	Content		-72	-111	16986528	2950906449
17003	09:31:20.244	00:00:17.003	1020	-1024	-768	-1	-1	-1	-1	4	-1024	-768	-1	-1	-1	-1	4		0	0						Fix_sw.jpg	0	880	547	72	111				0	Content		-72	-111	17003279	2950923200
17020	09:31:20.261	00:00:17.019	1021	-1024	-768	-1	-1	-1	-1	4	-1024	-768	-1	-1	-1	-1	4		0	0						Fix_sw.jpg	0	880	547	72	111				0	Content		-72	-111	17019898	2950939819
17037	09:31:20.278	00:00:17.036	1022	-1024	-768	-1	-1	-1	-1	4	-1024	-768	-1	-1	-1	-1	4		0	0						Fix_sw.jpg	0	880	547	72	111				0	Content		-72	-111	17036519	2950956440
17053	09:31:20.294	00:00:17.053	1023	-1024	-768	-1	-1	-1	-1	4	-1024	-768	-1	-1	-1	-1	4		0	0						Fix_sw.jpg	0	880	547	72	111				0	Content		-72	-111	17053141	2950973062
17070	09:31:20.311	00:00:17.069	1024	-1024	-768	-1	-1	-1	-1	4	-1024	-768	-1	-1	-1	-1	4		0	0						Fix_sw.jpg	0	880	547	72	111				0	Content		-72	-111	17069888	2950989809
17087	09:31:20.328	00:00:17.086	1025	-1024	-768	-1	-1	-1	-1	4	-1024	-768	-1	-1	-1	-1	4		0	0						Fix_sw.jpg	0	880	547	72	111				0	Content		-72	-111	17086524	2951006445
17103	09:31:20.344	00:00:17.103	1026	-1024	-768	-1	-1	-1	-1	4	-1024	-768	-1	-1	-1	-1	4		0	0						Fix_sw.jpg	0	880	547	72	111				0	Content		-72	-111	17103139	2951023060
17120	09:31:20.361	00:00:17.119	1027	-1024	-768	-1	-1	-1	-1	4	-1024	-768	-1	-1	-1	-1	4		0	0						Fix_sw.jpg	0	880	547	72	111				0	Content		-72	-111	17119761	2951039682
17137	09:31:20.378	00:00:17.136	1028	-1024	-768	-1	-1	-1	-1	4	-1024	-768	-1	-1	-1	-1	4		0	0						Fix_sw.jpg	0	880	547	72	111				0	Content		-72	-111	17136509	2951056430
17153	09:31:20.394	00:00:17.153	1029	-1024	-768	-1	-1	-1	-1	4	-1024	-768	-1	-1	-1	-1	4		0	0						Fix_sw.jpg	0	880	547	72	111				0	Content		-72	-111	17153132	2951073053
17170	09:31:20.411	00:00:17.169	1030	-1024	-768	-1	-1	-1	-1	4	-1024	-768	-1	-1	-1	-1	4		0	0						Fix_sw.jpg	0	880	547	72	111				0	Content		-72	-111	17169753	2951089674
17186	09:31:20.427	00:00:17.186	1031	-1024	-768	-1	-1	-1	-1	4	-1024	-768	-1	-1	-1	-1	4		0	0						Fix_sw.jpg	0	880	547	72	111				0	Content		-72	-111	17186500	2951106421
17203	09:31:20.444	00:00:17.203	1032	-1024	-768	-1	-1	-1	-1	4	-1024	-768	-1	-1	-1	-1	4		0	0						Fix_sw.jpg	0	880	547	72	111				0	Content		-72	-111	17203126	2951123047
17220	09:31:20.461	00:00:17.219	1033	-1024	-768	-1	-1	-1	-1	4	-1024	-768	-1	-1	-1	-1	4		0	0						Fix_sw.jpg	0	880	547	72	111				0	Content		-72	-111	17219746	2951139667
17236	09:31:20.477	00:00:17.236	1034	-1024	-768	-1	-1	-1	-1	4	-1024	-768	-1	-1	-1	-1	4		0	0						Fix_sw.jpg	0	880	547	72	111				0	Content		-72	-111	17236369	2951156290
17253	09:31:20.494	00:00:17.252	1035	473,3163	518,876	0,7720021	0,4504668	456,4236	5,069322	1	473,3163	518,876	0,7720021	0,4504668	456,4236	5,069322	3	41	473	519						Fix_sw.jpg	0	880	547	72	111	164	322	33	0	Content		401	408	17252991	2951172912
17270	09:31:20.511	00:00:17.269	1036	-1,322638	347,257	0,5842365	0,4231902	456,4157	3,410481	3	-1,322638	347,257	0,5842365	0,4231902	456,4157	3,410481	1	41	-1	347						Fix_sw.jpg	0	880	547	72	111	164	322	33	0	Content		-73	236	17269742	2951189663
17286	09:31:20.527	00:00:17.286	1037	-1024	-768	-1	-1	-1	-1	4	-1024	-768	-1	-1	-1	-1	4		0	0						Fix_sw.jpg	0	880	547	72	111				0	Content		-72	-111	17286366	2951206287
17303	09:31:20.544	00:00:17.302	1038	-1024	-768	-1	-1	-1	-1	4	-1024	-768	-1	-1	-1	-1	4		0	0						Fix_sw.jpg	0	880	547	72	111				0	Content		-72	-111	17302988	2951222909
17320	09:31:20.561	00:00:17.319	1039	-1024	-768	-1	-1	-1	-1	4	-1024	-768	-1	-1	-1	-1	4		0	0						Fix_sw.jpg	0	880	547	72	111				0	Content		-72	-111	17319737	2951239658
17336	09:31:20.577	00:00:17.336	1040	-1024	-768	-1	-1	-1	-1	4	-1024	-768	-1	-1	-1	-1	4		0	0						Fix_sw.jpg	0	880	547	72	111				0	Content		-72	-111	17336358	2951256279
17353	09:31:20.594	00:00:17.352	1041	-1024	-768	-1	-1	-1	-1	4	-1024	-768	-1	-1	-1	-1	4		0	0						Fix_sw.jpg	0	880	547	72	111				0	Content		-72	-111	17352982	2951272903
17370	09:31:20.611	00:00:17.369	1042	-1024	-768	-1	-1	-1	-1	4	-1024	-768	-1	-1	-1	-1	4		0	0						Fix_sw.jpg	0	880	547	72	111				0	Content		-72	-111	17369605	2951289526
17386	09:31:20.627	00:00:17.386	1043	-1024	-768	-1	-1	-1	-1	4	-1024	-768	-1	-1	-1	-1	4		0	0						Fix_sw.jpg	0	880	547	72	111				0	Content		-72	-111	17386301	2951306222
17403	09:31:20.644	00:00:17.402	1044	-1024	-768	-1	-1	-1	-1	4	-1024	-768	-1	-1	-1	-1	4		0	0						Fix_sw.jpg	0	880	547	72	111				0	Content		-72	-111	17402969	2951322890
17420	09:31:20.661	00:00:17.419	1045	-1024	-768	-1	-1	-1	-1	4	-1024	-768	-1	-1	-1	-1	4		0	0						Fix_sw.jpg	0	880	547	72	111				0	Content		-72	-111	17419605	2951339526
17436	09:31:20.677	00:00:17.436	1046	-1024	-768	-1	-1	-1	-1	4	-1024	-768	-1	-1	-1	-1	4		0	0						Fix_sw.jpg	0	880	547	72	111				0	Content		-72	-111	17436273	2951356194
17453	09:31:20.694																				ImageEnd	16	0	0	Fix_sw.jpg
17453	09:31:20.694	00:00:17.452	1047	-1024	-768	-1	-1	-1	-1	4	-1024	-768	-1	-1	-1	-1	4		0	0						No media	0	1024	768	0	0				0	Content		0	0	17452980	2951372901
17470	09:31:20.711	00:00:17.469	1048	-1024	-768	-1	-1	-1	-1	4	-1024	-768	-1	-1	-1	-1	4		0	0						No media	0	1024	768	0	0				0	Content		0	0	17469600	2951389521
17470	09:31:20.711																				ImageStart	8	0	0	StimuliFarbe_blau_gruen.png
17486	09:31:20.727	00:00:17.486	1049	-1024	-768	-1	-1	-1	-1	4	-1024	-768	-1	-1	-1	-1	4		0	0						StimuliFarbe_blau_gruen.png	0	880	547	72	111				0	Content		-72	-111	17486237	2951406158
17503	09:31:20.744	00:00:17.502	1050	-1024	-768	-1	-1	-1	-1	4	-1024	-768	-1	-1	-1	-1	4		0	0						StimuliFarbe_blau_gruen.png	0	880	547	72	111				0	Content		-72	-111	17502848	2951422769
17520	09:31:20.761	00:00:17.519	1051	-1024	-768	-1	-1	-1	-1	4	-1024	-768	-1	-1	-1	-1	4		0	0						StimuliFarbe_blau_gruen.png	0	880	547	72	111				0	Content		-72	-111	17519594	2951439515
17536	09:31:20.777	00:00:17.536	1052	-1024	-768	-1	-1	-1	-1	4	-1024	-768	-1	-1	-1	-1	4		0	0						StimuliFarbe_blau_gruen.png	0	880	547	72	111				0	Content		-72	-111	17536225	2951456146
17553	09:31:20.794	00:00:17.552	1053	-1024	-768	-1	-1	-1	-1	4	-1024	-768	-1	-1	-1	-1	4		0	0						StimuliFarbe_blau_gruen.png	0	880	547	72	111				0	Content		-72	-111	17552840	2951472761
17569	09:31:20.810	00:00:17.569	1054	-1024	-768	-1	-1	-1	-1	4	-1024	-768	-1	-1	-1	-1	4		0	0						StimuliFarbe_blau_gruen.png	0	880	547	72	111				0	Content		-72	-111	17569497	2951489418
17586	09:31:20.827	00:00:17.586	1055	-1024	-768	-1	-1	-1	-1	4	-1024	-768	-1	-1	-1	-1	4		0	0						StimuliFarbe_blau_gruen.png	0	880	547	72	111				0	Content		-72	-111	17586164	2951506085
17603	09:31:20.844	00:00:17.602	1056	-1024	-768	-1	-1	-1	-1	4	-1024	-768	-1	-1	-1	-1	4		0	0						StimuliFarbe_blau_gruen.png	0	880	547	72	111				0	Content		-72	-111	17602915	2951522836
17620	09:31:20.861	00:00:17.619	1057	-1024	-768	-1	-1	-1	-1	4	483,1641	561,1163	0,6007096	0,4249829	378,7036	3,720257	0	42	483	561						StimuliFarbe_blau_gruen.png	0	880	547	72	111	411	450	100	0	Content		411	450	17619537	2951539458
17636	09:31:20.877	00:00:17.636	1058	-1024	-768	-1	-1	-1	-1	4	-1024	-768	-1	-1	-1	-1	4	42	0	0						StimuliFarbe_blau_gruen.png	0	880	547	72	111	411	450	100	0	Content		-72	-111	17636159	2951556080
17653	09:31:20.894	00:00:17.652	1059	-1024	-768	-1	-1	-1	-1	4	-1024	-768	-1	-1	-1	-1	4	42	0	0						StimuliFarbe_blau_gruen.png	0	880	547	72	111	411	450	100	0	Content		-72	-111	17652781	2951572702
17670	09:31:20.911	00:00:17.669	1060	-1024	-768	-1	-1	-1	-1	4	-1024	-768	-1	-1	-1	-1	4	42	0	0						StimuliFarbe_blau_gruen.png	0	880	547	72	111	411	450	100	0	Content		-72	-111	17669529	2951589450
17686	09:31:20.927	00:00:17.686	1061	-1024	-768	-1	-1	-1	-1	4	-1024	-768	-1	-1	-1	-1	4	42	0	0						StimuliFarbe_blau_gruen.png	0	880	547	72	111	411	450	100	0	Content		-72	-111	17686154	2951606075
17703	09:31:20.944	00:00:17.702	1062	-1024	-768	-1	-1	-1	-1	4	485,1374	553,4678	0,597168	0,4275637	378,7036	3,721846	0	42	485	553						StimuliFarbe_blau_gruen.png	0	880	547	72	111	411	450	100	0	Content		413	442	17702777	2951622698
17719	09:31:20.960	00:00:17.719	1063	-1024	-768	-1	-1	-1	-1	4	-1024	-768	-1	-1	-1	-1	4		0	0						StimuliFarbe_blau_gruen.png	0	880	547	72	111				0	Content		-72	-111	17719402	2951639323
17736	09:31:20.977	00:00:17.736	1064	-1024	-768	-1	-1	-1	-1	4	-1024	-768	-1	-1	-1	-1	4		0	0						StimuliFarbe_blau_gruen.png	0	880	547	72	111				0	Content		-72	-111	17736150	2951656071
17753	09:31:20.994	00:00:17.752	1065	-1024	-768	-1	-1	-1	-1	4	-1024	-768	-1	-1	-1	-1	4		0	0						StimuliFarbe_blau_gruen.png	0	880	547	72	111				0	Content		-72	-111	17752774	2951672695
17769	09:31:21.010	00:00:17.769	1066	-1024	-768	-1	-1	-1	-1	4	-1024	-768	-1	-1	-1	-1	4		0	0						StimuliFarbe_blau_gruen.png	0	880	547	72	111				0	Content		-72	-111	17769397	2951689318
17786	09:31:21.027	00:00:17.786	1067	-1024	-768	-1	-1	-1	-1	4	-1024	-768	-1	-1	-1	-1	4		0	0						StimuliFarbe_blau_gruen.png	0	880	547	72	111				0	Content		-72	-111	17786021	2951705942
17803	09:31:21.044	00:00:17.802	1068	-1024	-768	-1	-1	-1	-1	4	-1024	-768	-1	-1	-1	-1	4		0	0						StimuliFarbe_blau_gruen.png	0	880	547	72	111				0	Content		-72	-111	17802771	2951722692
17819	09:31:21.060	00:00:17.819	1069	-1024	-768	-1	-1	-1	-1	4	-1024	-768	-1	-1	-1	-1	4		0	0						StimuliFarbe_blau_gruen.png	0	880	547	72	111				0	Content		-72	-111	17819396	2951739317
17836	09:31:21.077	00:00:17.836	1070	-1024	-768	-1	-1	-1	-1	4	-1024	-768	-1	-1	-1	-1	4		0	0						StimuliFarbe_blau_gruen.png	0	880	547	72	111				0	Content		-72	-111	17836013	2951755934
17853	09:31:21.094	00:00:17.852	1071	-1024	-768	-1	-1	-1	-1	4	-1024	-768	-1	-1	-1	-1	4		0	0						StimuliFarbe_blau_gruen.png	0	880	547	72	111				0	Content		-72	-111	17852643	2951772564
17869	09:31:21.110	00:00:17.869	1072	-1024	-768	-1	-1	-1	-1	4	-1024	-768	-1	-1	-1	-1	4		0	0						StimuliFarbe_blau_gruen.png	0	880	547	72	111				0	Content		-72	-111	17869395	2951789316
17886	09:31:21.127	00:00:17.886	1073	-1024	-768	-1	-1	-1	-1	4	-1024	-768	-1	-1	-1	-1	4		0	0						StimuliFarbe_blau_gruen.png	0	880	547	72	111				0	Content		-72	-111	17886022	2951805943
17903	09:31:21.144	00:00:17.902	1074	-1024	-768	-1	-1	-1	-1	4	-1024	-768	-1	-1	-1	-1	4		0	0						StimuliFarbe_blau_gruen.png	0	880	547	72	111				0	Content		-72	-111	17902639	2951822560
17919	09:31:21.160	00:00:17.919	1075	-1024	-768	-1	-1	-1	-1	4	-1024	-768	-1	-1	-1	-1	4		0	0						StimuliFarbe_blau_gruen.png	0	880	547	72	111				0	Content		-72	-111	17919260	2951839181
17936	09:31:21.177	00:00:17.935	1076	-1024	-768	-1	-1	-1	-1	4	-1024	-768	-1	-1	-1	-1	4		0	0						StimuliFarbe_blau_gruen.png	0	880	547	72	111				0	Content		-72	-111	17935927	2951855848
17953	09:31:21.194	00:00:17.952	1077	-1024	-768	-1	-1	-1	-1	4	-1024	-768	-1	-1	-1	-1	4		0	0						StimuliFarbe_blau_gruen.png	0	880	547	72	111				0	Content		-72	-111	17952551	2951872472
17969	09:31:21.210	00:00:17.969	1078	-1024	-768	-1	-1	-1	-1	4	-1024	-768	-1	-1	-1	-1	4		0	0						StimuliFarbe_blau_gruen.png	0	880	547	72	111				0	Content		-72	-111	17969301	2951889222
17986	09:31:21.227	00:00:17.985	1079	-1024	-768	-1	-1	-1	-1	4	-1024	-768	-1	-1	-1	-1	4		0	0						StimuliFarbe_blau_gruen.png	0	880	547	72	111				0	Content		-72	-111	17985925	2951905846
18003	09:31:21.244	00:00:18.002	1080	-1024	-768	-1	-1	-1	-1	4	-1024	-768	-1	-1	-1	-1	4		0	0						StimuliFarbe_blau_gruen.png	0	880	547	72	111				0	Content		-72	-111	18002572	2951922493
18019	09:31:21.260	00:00:18.019	1081	-1024	-768	-1	-1	-1	-1	4	-1024	-768	-1	-1	-1	-1	4		0	0						StimuliFarbe_blau_gruen.png	0	880	547	72	111				0	Content		-72	-111	18019175	2951939096
18036	09:31:21.277	00:00:18.035	1082	-1024	-768	-1	-1	-1	-1	4	-1024	-768	-1	-1	-1	-1	4		0	0						StimuliFarbe_blau_gruen.png	0	880	547	72	111				0	Content		-72	-111	18035920	2951955841
18053	09:31:21.294	00:00:18.052	1083	-1024	-768	-1	-1	-1	-1	4	-1024	-768	-1	-1	-1	-1	4		0	0						StimuliFarbe_blau_gruen.png	0	880	547	72	111				0	Content		-72	-111	18052544	2951972465
18069	09:31:21.310	00:00:18.069	1084	-1024	-768	-1	-1	-1	-1	4	-1024	-768	-1	-1	-1	-1	4		0	0						StimuliFarbe_blau_gruen.png	0	880	547	72	111				0	Content		-72	-111	18069168	2951989089
18086	09:31:21.327	00:00:18.085	1085	-1024	-768	-1	-1	-1	-1	4	-1024	-768	-1	-1	-1	-1	4		0	0						StimuliFarbe_blau_gruen.png	0	880	547	72	111				0	Content		-72	-111	18085790	2952005711
18102	09:31:21.343	00:00:18.102	1086	-1024	-768	-1	-1	-1	-1	4	-1024	-768	-1	-1	-1	-1	4		0	0						StimuliFarbe_blau_gruen.png	0	880	547	72	111				0	Content		-72	-111	18102476	2952022397
18119	09:31:21.360	00:00:18.119	1087	-1024	-768	-1	-1	-1	-1	4	-1024	-768	-1	-1	-1	-1	4		0	0						StimuliFarbe_blau_gruen.png	0	880	547	72	111				0	Content		-72	-111	18119143	2952039064
18136	09:31:21.377	00:00:18.135	1088	-1024	-768	-1	-1	-1	-1	4	-1024	-768	-1	-1	-1	-1	4		0	0						StimuliFarbe_blau_gruen.png	0	880	547	72	111				0	Content		-72	-111	18135781	2952055702
18152	09:31:21.393	00:00:18.152	1089	-1024	-768	-1	-1	-1	-1	4	-1024	-768	-1	-1	-1	-1	4		0	0						StimuliFarbe_blau_gruen.png	0	880	547	72	111				0	Content		-72	-111	18152406	2952072327
18169	09:31:21.410	00:00:18.169	1090	-1024	-768	-1	-1	-1	-1	4	-1024	-768	-1	-1	-1	-1	4		0	0						StimuliFarbe_blau_gruen.png	0	880	547	72	111				0	Content		-72	-111	18169155	2952089076
18186	09:31:21.427	00:00:18.185	1091	-1024	-768	-1	-1	-1	-1	4	-1024	-768	-1	-1	-1	-1	4		0	0						StimuliFarbe_blau_gruen.png	0	880	547	72	111				0	Content		-72	-111	18185778	2952105699
18202	09:31:21.443	00:00:18.202	1092	-1024	-768	-1	-1	-1	-1	4	-1024	-768	-1	-1	-1	-1	4		0	0						StimuliFarbe_blau_gruen.png	0	880	547	72	111				0	Content		-72	-111	18202401	2952122322
18219	09:31:21.460	00:00:18.219	1093	-1024	-768	-1	-1	-1	-1	4	-1024	-768	-1	-1	-1	-1	4		0	0						StimuliFarbe_blau_gruen.png	0	880	547	72	111				0	Content		-72	-111	18219068	2952138989
18236	09:31:21.477	00:00:18.235	1094	-1024	-768	-1	-1	-1	-1	4	-1024	-768	-1	-1	-1	-1	4		0	0						StimuliFarbe_blau_gruen.png	0	880	547	72	111				0	Content		-72	-111	18235773	2952155694
18252	09:31:21.493	00:00:18.252	1095	-1024	-768	-1	-1	-1	-1	4	-1024	-768	-1	-1	-1	-1	4		0	0						StimuliFarbe_blau_gruen.png	0	880	547	72	111				0	Content		-72	-111	18252397	2952172318
18269	09:31:21.510	00:00:18.269	1096	-1024	-768	-1	-1	-1	-1	4	-1024	-768	-1	-1	-1	-1	4		0	0						StimuliFarbe_blau_gruen.png	0	880	547	72	111				0	Content		-72	-111	18269020	2952188941
18286	09:31:21.527	00:00:18.285	1097	-1024	-768	-1	-1	-1	-1	4	-1024	-768	-1	-1	-1	-1	4		0	0						StimuliFarbe_blau_gruen.png	0	880	547	72	111				0	Content		-72	-111	18285688	2952205609
18302	09:31:21.543	00:00:18.302	1098	562,5964	556,2621	0,6910192	0,4383776	384,945	4,249317	1	555,1547	559,4192	0,6884078	0,4384158	379,7489	4,193134	3	43	563	556						StimuliFarbe_blau_gruen.png	0	880	547	72	111	491	445	17	0	Content		491	445	18302393	2952222314
18319	09:31:21.560	00:00:18.319	1099	-1024	-768	-1	-1	-1	-1	4	-1024	-768	-1	-1	-1	-1	4		0	0						StimuliFarbe_blau_gruen.png	0	880	547	72	111				0	Content		-72	-111	18319016	2952238937
18336	09:31:21.577	00:00:18.335	1100	-1024	-768	-1	-1	-1	-1	4	-1024	-768	-1	-1	-1	-1	4		0	0						StimuliFarbe_blau_gruen.png	0	880	547	72	111				0	Content		-72	-111	18335640	2952255561
18352	09:31:21.593	00:00:18.352	1101	-1024	-768	-1	-1	-1	-1	4	-1024	-768	-1	-1	-1	-1	4		0	0						StimuliFarbe_blau_gruen.png	0	880	547	72	111				0	Content		-72	-111	18352307	2952272228
18369	09:31:21.610	00:00:18.368	1102	-1024	-768	-1	-1	-1	-1	4	-1024	-768	-1	-1	-1	-1	4		0	0						StimuliFarbe_blau_gruen.png	0	880	547	72	111				0	Content		-72	-111	18368973	2952288894
18386	09:31:21.627	00:00:18.385	1103	-1024	-768	-1	-1	-1	-1	4	-1024	-768	-1	-1	-1	-1	4		0	0						StimuliFarbe_blau_gruen.png	0	880	547	72	111				0	Content		-72	-111	18385640	2952305561
18402	09:31:21.643	00:00:18.402	1104	-1024	-768	-1	-1	-1	-1	4	-1024	-768	-1	-1	-1	-1	4		0	0						StimuliFarbe_blau_gruen.png	0	880	547	72	111				0	Content		-72	-111	18402261	2952322182
18419	09:31:21.660	00:00:18.418	1105	-1024	-768	-1	-1	-1	-1	4	-1024	-768	-1	-1	-1	-1	4		0	0						StimuliFarbe_blau_gruen.png	0	880	547	72	111				0	Content		-72	-111	18418929	2952338850
18436	09:31:21.677	00:00:18.435	1106	-1024	-768	-1	-1	-1	-1	4	-1024	-768	-1	-1	-1	-1	4		0	0						StimuliFarbe_blau_gruen.png	0	880	547	72	111				0	Content		-72	-111	18435595	2952355516
18452	09:31:21.693	00:00:18.452	1107	-1024	-768	-1	-1	-1	-1	4	-1024	-768	-1	-1	-1	-1	4		0	0						StimuliFarbe_blau_gruen.png	0	880	547	72	111				0	Content		-72	-111	18452263	2952372184
18469	09:31:21.710	00:00:18.468	1108	-1024	-768	-1	-1	-1	-1	4	-1024	-768	-1	-1	-1	-1	4		0	0						StimuliFarbe_blau_gruen.png	0	880	547	72	111				0	Content		-72	-111	18468884	2952388805
18486	09:31:21.727	00:00:18.485	1109	-1024	-768	-1	-1	-1	-1	4	-1024	-768	-1	-1	-1	-1	4		0	0						StimuliFarbe_blau_gruen.png	0	880	547	72	111				0	Content		-72	-111	18485551	2952405472
18502	09:31:21.743	00:00:18.502	1110	434,3718	551,8218	0,6646581	0,4529732	389,4446	4,107492	0	-1024	-768	-1	-1	-1	-1	4	44	434	552						StimuliFarbe_blau_gruen.png	0	880	547	72	111	362	441	17	0	Content		362	441	18502266	2952422187
18519	09:31:21.760	00:00:18.518	1111	-1024	-768	-1	-1	-1	-1	4	-1024	-768	-1	-1	-1	-1	4		0	0						StimuliFarbe_blau_gruen.png	0	880	547	72	111				0	Content		-72	-111	18518878	2952438799
18536	09:31:21.777	00:00:18.535	1112	-1024	-768	-1	-1	-1	-1	4	-1024	-768	-1	-1	-1	-1	4		0	0						StimuliFarbe_blau_gruen.png	0	880	547	72	111				0	Content		-72	-111	18535502	2952455423
18552	09:31:21.793	00:00:18.552	1113	-1024	-768	-1	-1	-1	-1	4	-1024	-768	-1	-1	-1	-1	4		0	0						StimuliFarbe_blau_gruen.png	0	880	547	72	111				0	Content		-72	-111	18552170	2952472091
18569	09:31:21.810	00:00:18.568	1114	-1024	-768	-1	-1	-1	-1	4	-1024	-768	-1	-1	-1	-1	4		0	0						StimuliFarbe_blau_gruen.png	0	880	547	72	111				0	Content		-72	-111	18568834	2952488755
18586	09:31:21.827	00:00:18.585	1115	-1024	-768	-1	-1	-1	-1	4	-1024	-768	-1	-1	-1	-1	4		0	0						StimuliFarbe_blau_gruen.png	0	880	547	72	111				0	Content		-72	-111	18585502	2952505423
18602	09:31:21.843	00:00:18.602	1116	-1024	-768	-1	-1	-1	-1	4	-1024	-768	-1	-1	-1	-1	4		0	0						StimuliFarbe_blau_gruen.png	0	880	547	72	111				0	Content		-72	-111	18602188	2952522109
18619	09:31:21.860	00:00:18.618	1117	-1024	-768	-1	-1	-1	-1	4	-1024	-768	-1	-1	-1	-1	4		0	0						StimuliFarbe_blau_gruen.png	0	880	547	72	111				0	Content		-72	-111	18618855	2952538776
18635	09:31:21.876	00:00:18.635	1118	-1024	-768	-1	-1	-1	-1	4	-1024	-768	-1	-1	-1	-1	4		0	0						StimuliFarbe_blau_gruen.png	0	880	547	72	111				0	Content		-72	-111	18635496	2952555417
18652	09:31:21.893	00:00:18.652	1119	-1024	-768	-1	-1	-1	-1	4	-1024	-768	-1	-1	-1	-1	4		0	0						StimuliFarbe_blau_gruen.png	0	880	547	72	111				0	Content		-72	-111	18652119	2952572040
18669	09:31:21.910	00:00:18.668	1120	-1024	-768	-1	-1	-1	-1	4	-1024	-768	-1	-1	-1	-1	4		0	0						StimuliFarbe_blau_gruen.png	0	880	547	72	111				0	Content		-72	-111	18668787	2952588708
18685	09:31:21.926	00:00:18.685	1121	-1024	-768	-1	-1	-1	-1	4	-1024	-768	-1	-1	-1	-1	4		0	0						StimuliFarbe_blau_gruen.png	0	880	547	72	111				0	Content		-72	-111	18685451	2952605372
18702	09:31:21.943	00:00:18.702	1122	-1024	-768	-1	-1	-1	-1	4	-1024	-768	-1	-1	-1	-1	4		0	0						StimuliFarbe_blau_gruen.png	0	880	547	72	111				0	Content		-72	-111	18702118	2952622039
18719	09:31:21.960	00:00:18.718	1123	-1024	-768	-1	-1	-1	-1	4	-1024	-768	-1	-1	-1	-1	4		0	0						StimuliFarbe_blau_gruen.png	0	880	547	72	111				0	Content		-72	-111	18718738	2952638659
18735	09:31:21.976	00:00:18.735	1124	-1024	-768	-1	-1	-1	-1	4	-1024	-768	-1	-1	-1	-1	4		0	0						StimuliFarbe_blau_gruen.png	0	880	547	72	111				0	Content		-72	-111	18735363	2952655284
18752	09:31:21.993	00:00:18.752	1125	-1024	-768	-1	-1	-1	-1	4	-1024	-768	-1	-1	-1	-1	4		0	0						StimuliFarbe_blau_gruen.png	0	880	547	72	111				0	Content		-72	-111	18752108	2952672029
18769	09:31:22.010	00:00:18.768	1126	-1024	-768	-1	-1	-1	-1	4	-1024	-768	-1	-1	-1	-1	4		0	0						StimuliFarbe_blau_gruen.png	0	880	547	72	111				0	Content		-72	-111	18768730	2952688651
18785	09:31:22.026	00:00:18.785	1127	-1024	-768	-1	-1	-1	-1	4	-1024	-768	-1	-1	-1	-1	4		0	0						StimuliFarbe_blau_gruen.png	0	880	547	72	111				0	Content		-72	-111	18785353	2952705274
18802	09:31:22.043	00:00:18.801	1128	-1024	-768	-1	-1	-1	-1	4	641,1387	572,4684	0,4312316	0,5704615	402,2932	4,246826	0	45	641	572						StimuliFarbe_blau_gruen.png	0	880	547	72	111	478	436	167	0	Content		569	461	18801986	2952721907
18819	09:31:22.060	00:00:18.818	1129	550,1526	546,7098	0,6091534	0,5191295	402,2932	4,404726	0	-1024	-768	-1	-1	-1	-1	4	45	550	547						StimuliFarbe_blau_gruen.png	0	880	547	72	111	478	436	167	0	Content		478	436	18818725	2952738646
18835	09:31:22.076	00:00:18.835	1130	-1024	-768	-1	-1	-1	-1	4	-1024	-768	-1	-1	-1	-1	4	45	0	0						StimuliFarbe_blau_gruen.png	0	880	547	72	111	478	436	167	0	Content		-72	-111	18835347	2952755268
18852	09:31:22.093	00:00:18.851	1131	-1024	-768	-1	-1	-1	-1	4	-1024	-768	-1	-1	-1	-1	4	45	0	0						StimuliFarbe_blau_gruen.png	0	880	547	72	111	478	436	167	0	Content		-72	-111	18851983	2952771904
18869	09:31:22.110	00:00:18.868	1132	423,2674	275,2186	0,5947216	0,5368445	407,0507	1,601233	0	-1024	-768	-1	-1	-1	-1	4	45	423	275						StimuliFarbe_blau_gruen.png	0	880	547	72	111	478	436	167	0	Content		351	164	18868597	2952788518
18885	09:31:22.126	00:00:18.885	1133	-1024	-768	-1	-1	-1	-1	4	1016,162	545,8763	0,4202552	0,602398	407,0507	4,46201	0	45	1016	546						StimuliFarbe_blau_gruen.png	0	880	547	72	111	478	436	167	0	Content		944	435	18885351	2952805272
18902	09:31:22.143	00:00:18.901	1134	-1024	-768	-1	-1	-1	-1	4	-1024	-768	-1	-1	-1	-1	4	45	0	0						StimuliFarbe_blau_gruen.png	0	880	547	72	111	478	436	167	0	Content		-72	-111	18901989	2952821910
18919	09:31:22.160	00:00:18.918	1135	-1024	-768	-1	-1	-1	-1	4	-1024	-768	-1	-1	-1	-1	4	45	0	0						StimuliFarbe_blau_gruen.png	0	880	547	72	111	478	436	167	0	Content		-72	-111	18918639	2952838560
18935	09:31:22.176	00:00:18.935	1136	-1024	-768	-1	-1	-1	-1	4	-1024	-768	-1	-1	-1	-1	4	45	0	0						StimuliFarbe_blau_gruen.png	0	880	547	72	111	478	436	167	0	Content		-72	-111	18935307	2952855228
18952	09:31:22.193	00:00:18.951	1137	306,4836	549,4183	0,3876306	0,622889	407,0507	4,133102	3	306,4875	546,7442	0,3892143	0,6228629	413,1065	4,190294	1	45	306	547						StimuliFarbe_blau_gruen.png	0	880	547	72	111	478	436	167	0	Content		234	436	18951938	2952871859
18969	09:31:22.210	00:00:18.968	1138	-1024	-768	-1	-1	-1	-1	4	-1024	-768	-1	-1	-1	-1	4		0	0						StimuliFarbe_blau_gruen.png	0	880	547	72	111				0	Content		-72	-111	18968673	2952888594
18985	09:31:22.226	00:00:18.985	1139	-1024	-768	-1	-1	-1	-1	4	-1024	-768	-1	-1	-1	-1	4		0	0						StimuliFarbe_blau_gruen.png	0	880	547	72	111				0	Content		-72	-111	18985296	2952905217
19002	09:31:22.243	00:00:19.001	1140	-1024	-768	-1	-1	-1	-1	4	-1024	-768	-1	-1	-1	-1	4		0	0						StimuliFarbe_blau_gruen.png	0	880	547	72	111				0	Content		-72	-111	19001931	2952921852
19019	09:31:22.260	00:00:19.018	1141	-1024	-768	-1	-1	-1	-1	4	-1024	-768	-1	-1	-1	-1	4		0	0						StimuliFarbe_blau_gruen.png	0	880	547	72	111				0	Content		-72	-111	19018669	2952938590
19035	09:31:22.276	00:00:19.035	1142	-1024	-768	-1	-1	-1	-1	4	-1024	-768	-1	-1	-1	-1	4		0	0						StimuliFarbe_blau_gruen.png	0	880	547	72	111				0	Content		-72	-111	19035291	2952955212
19052	09:31:22.293	00:00:19.051	1143	-1024	-768	-1	-1	-1	-1	4	-1024	-768	-1	-1	-1	-1	4		0	0						StimuliFarbe_blau_gruen.png	0	880	547	72	111				0	Content		-72	-111	19051932	2952971853
19069	09:31:22.310	00:00:19.068	1144	-1024	-768	-1	-1	-1	-1	4	-1024	-768	-1	-1	-1	-1	4		0	0						StimuliFarbe_blau_gruen.png	0	880	547	72	111				0	Content		-72	-111	19068541	2952988462
19085	09:31:22.326	00:00:19.085	1145	-1024	-768	-1	-1	-1	-1	4	-1024	-768	-1	-1	-1	-1	4		0	0						StimuliFarbe_blau_gruen.png	0	880	547	72	111				0	Content		-72	-111	19085289	2953005210
19102	09:31:22.343	00:00:19.101	1146	-1024	-768	-1	-1	-1	-1	4	-1024	-768	-1	-1	-1	-1	4		0	0						StimuliFarbe_blau_gruen.png	0	880	547	72	111				0	Content		-72	-111	19101921	2953021842
19119	09:31:22.360	00:00:19.118	1147	-1024	-768	-1	-1	-1	-1	4	-1024	-768	-1	-1	-1	-1	4		0	0						StimuliFarbe_blau_gruen.png	0	880	547	72	111				0	Content		-72	-111	19118659	2953038580
19135	09:31:22.376	00:00:19.135	1148	-1024	-768	-1	-1	-1	-1	4	-1024	-768	-1	-1	-1	-1	4		0	0						StimuliFarbe_blau_gruen.png	0	880	547	72	111				0	Content		-72	-111	19135283	2953055204
19152	09:31:22.393	00:00:19.151	1149	-1024	-768	-1	-1	-1	-1	4	-1024	-768	-1	-1	-1	-1	4		0	0						StimuliFarbe_blau_gruen.png	0	880	547	72	111				0	Content		-72	-111	19151916	2953071837
19169	09:31:22.410	00:00:19.168	1150	-1024	-768	-1	-1	-1	-1	4	-1024	-768	-1	-1	-1	-1	4		0	0						StimuliFarbe_blau_gruen.png	0	880	547	72	111				0	Content		-72	-111	19168529	2953088450
19185	09:31:22.426	00:00:19.185	1151	-1024	-768	-1	-1	-1	-1	4	-1024	-768	-1	-1	-1	-1	4		0	0						StimuliFarbe_blau_gruen.png	0	880	547	72	111				0	Content		-72	-111	19185275	2953105196
19202	09:31:22.443	00:00:19.202	1152	-1024	-768	-1	-1	-1	-1	4	-1024	-768	-1	-1	-1	-1	4		0	0						StimuliFarbe_blau_gruen.png	0	880	547	72	111				0	Content		-72	-111	19202026	2953121947
19219	09:31:22.460	00:00:19.218	1153	-1024	-768	-1	-1	-1	-1	4	-1024	-768	-1	-1	-1	-1	4		0	0						StimuliFarbe_blau_gruen.png	0	880	547	72	111				0	Content		-72	-111	19218967	2953138888
19235	09:31:22.476	00:00:19.235	1154	-1024	-768	-1	-1	-1	-1	4	-1024	-768	-1	-1	-1	-1	4		0	0						StimuliFarbe_blau_gruen.png	0	880	547	72	111				0	Content		-72	-111	19235259	2953155180
19252	09:31:22.493	00:00:19.252	1155	-1024	-768	-1	-1	-1	-1	4	-1024	-768	-1	-1	-1	-1	4		0	0						StimuliFarbe_blau_gruen.png	0	880	547	72	111				0	Content		-72	-111	19252258	2953172179
19269	09:31:22.510	00:00:19.268	1156	-1024	-768	-1	-1	-1	-1	4	-1024	-768	-1	-1	-1	-1	4		0	0						StimuliFarbe_blau_gruen.png	0	880	547	72	111				0	Content		-72	-111	19268766	2953188687
19285	09:31:22.526	00:00:19.285	1157	-1024	-768	-1	-1	-1	-1	4	-1024	-768	-1	-1	-1	-1	4		0	0						StimuliFarbe_blau_gruen.png	0	880	547	72	111				0	Content		-72	-111	19285389	2953205310
19302	09:31:22.543	00:00:19.302	1158	-1024	-768	-1	-1	-1	-1	4	-1024	-768	-1	-1	-1	-1	4		0	0						StimuliFarbe_blau_gruen.png	0	880	547	72	111				0	Content		-72	-111	19302135	2953222056
19319	09:31:22.560	00:00:19.318	1159	-1024	-768	-1	-1	-1	-1	4	-1024	-768	-1	-1	-1	-1	4		0	0						StimuliFarbe_blau_gruen.png	0	880	547	72	111				0	Content		-72	-111	19318758	2953238679
19336	09:31:22.577	00:00:19.335	1160	-1024	-768	-1	-1	-1	-1	4	-1024	-768	-1	-1	-1	-1	4		0	0						StimuliFarbe_blau_gruen.png	0	880	547	72	111				0	Content		-72	-111	19335507	2953255428
19352	09:31:22.593	00:00:19.352	1161	-1024	-768	-1	-1	-1	-1	4	-1024	-768	-1	-1	-1	-1	4		0	0						StimuliFarbe_blau_gruen.png	0	880	547	72	111				0	Content		-72	-111	19352130	2953272051
19369	09:31:22.610	00:00:19.368	1162	-1024	-768	-1	-1	-1	-1	4	-1024	-768	-1	-1	-1	-1	4		0	0						StimuliFarbe_blau_gruen.png	0	880	547	72	111				0	Content		-72	-111	19368750	2953288671
19385	09:31:22.626	00:00:19.385	1163	-1024	-768	-1	-1	-1	-1	4	-1024	-768	-1	-1	-1	-1	4		0	0						StimuliFarbe_blau_gruen.png	0	880	547	72	111				0	Content		-72	-111	19385371	2953305292
19402	09:31:22.643	00:00:19.402	1164	-1024	-768	-1	-1	-1	-1	4	-1024	-768	-1	-1	-1	-1	4		0	0						StimuliFarbe_blau_gruen.png	0	880	547	72	111				0	Content		-72	-111	19402116	2953322037
19418	09:31:22.659	00:00:19.418	1165	-1024	-768	-1	-1	-1	-1	4	-1024	-768	-1	-1	-1	-1	4		0	0						StimuliFarbe_blau_gruen.png	0	880	547	72	111				0	Content		-72	-111	19418360	2953338281
19436	09:31:22.677	00:00:19.435	1166	-1024	-768	-1	-1	-1	-1	4	-1024	-768	-1	-1	-1	-1	4		0	0						StimuliFarbe_blau_gruen.png	0	880	547	72	111				0	Content		-72	-111	19435609	2953355530
19452	09:31:22.693	00:00:19.452	1167	-1024	-768	-1	-1	-1	-1	4	-1024	-768	-1	-1	-1	-1	4		0	0						StimuliFarbe_blau_gruen.png	0	880	547	72	111				0	Content		-72	-111	19452233	2953372154
19469	09:31:22.710	00:00:19.468	1168	-1024	-768	-1	-1	-1	-1	4	-1024	-768	-1	-1	-1	-1	4		0	0						StimuliFarbe_blau_gruen.png	0	880	547	72	111				0	Content		-72	-111	19468861	2953388782
19485	09:31:22.726	00:00:19.484	1169	-1024	-768	-1	-1	-1	-1	4	-1024	-768	-1	-1	-1	-1	4		0	0						StimuliFarbe_blau_gruen.png	0	880	547	72	111				0	Content		-72	-111	19484978	2953404899
19502	09:31:22.743	00:00:19.501	1170	-1024	-768	-1	-1	-1	-1	4	-1024	-768	-1	-1	-1	-1	4		0	0						StimuliFarbe_blau_gruen.png	0	880	547	72	111				0	Content		-72	-111	19501601	2953421522
19519	09:31:22.760	00:00:19.518	1171	-1024	-768	-1	-1	-1	-1	4	-1024	-768	-1	-1	-1	-1	4		0	0						StimuliFarbe_blau_gruen.png	0	880	547	72	111				0	Content		-72	-111	19518853	2953438774
19536	09:31:22.777	00:00:19.536	1172	-1024	-768	-1	-1	-1	-1	4	-1024	-768	-1	-1	-1	-1	4		0	0						StimuliFarbe_blau_gruen.png	0	880	547	72	111				0	Content		-72	-111	19536101	2953456022
19552	09:31:22.793	00:00:19.551	1173	-1024	-768	-1	-1	-1	-1	4	-1024	-768	-1	-1	-1	-1	4		0	0						StimuliFarbe_blau_gruen.png	0	880	547	72	111				0	Content		-72	-111	19551598	2953471519
19569	09:31:22.810	00:00:19.568	1174	-1024	-768	-1	-1	-1	-1	4	-1024	-768	-1	-1	-1	-1	4		0	0						StimuliFarbe_blau_gruen.png	0	880	547	72	111				0	Content		-72	-111	19568720	2953488641
19585	09:31:22.826	00:00:19.584	1175	-1024	-768	-1	-1	-1	-1	4	-1024	-768	-1	-1	-1	-1	4		0	0						StimuliFarbe_blau_gruen.png	0	880	547	72	111				0	Content		-72	-111	19584966	2953504887
19602	09:31:22.843	00:00:19.601	1176	-1024	-768	-1	-1	-1	-1	4	-1024	-768	-1	-1	-1	-1	4		0	0						StimuliFarbe_blau_gruen.png	0	880	547	72	111				0	Content		-72	-111	19601592	2953521513
19618	09:31:22.859	00:00:19.618	1177	-1024	-768	-1	-1	-1	-1	4	-1024	-768	-1	-1	-1	-1	4		0	0						StimuliFarbe_blau_gruen.png	0	880	547	72	111				0	Content		-72	-111	19618214	2953538135
19635	09:31:22.876	00:00:19.634	1178	-1024	-768	-1	-1	-1	-1	4	-1024	-768	-1	-1	-1	-1	4		0	0						StimuliFarbe_blau_gruen.png	0	880	547	72	111				0	Content		-72	-111	19634838	2953554759
19652	09:31:22.893	00:00:19.651	1179	-1024	-768	-1	-1	-1	-1	4	-1024	-768	-1	-1	-1	-1	4		0	0						StimuliFarbe_blau_gruen.png	0	880	547	72	111				0	Content		-72	-111	19651906	2953571827
19669	09:31:22.910	00:00:19.669	1180	-1024	-768	-1	-1	-1	-1	4	-1024	-768	-1	-1	-1	-1	4		0	0						StimuliFarbe_blau_gruen.png	0	880	547	72	111				0	Content		-72	-111	19669278	2953589199
19687	09:31:22.928	00:00:19.686	1181	-1024	-768	-1	-1	-1	-1	4	-1024	-768	-1	-1	-1	-1	4		0	0						StimuliFarbe_blau_gruen.png	0	880	547	72	111				0	Content		-72	-111	19686528	2953606449
19701	09:31:22.942	00:00:19.701	1182	-1024	-768	-1	-1	-1	-1	4	-1024	-768	-1	-1	-1	-1	4		0	0						StimuliFarbe_blau_gruen.png	0	880	547	72	111				0	Content		-72	-111	19701455	2953621376
19718	09:31:22.959	00:00:19.718	1183	-1024	-768	-1	-1	-1	-1	4	-1024	-768	-1	-1	-1	-1	4		0	0						StimuliFarbe_blau_gruen.png	0	880	547	72	111				0	Content		-72	-111	19718080	2953638001
19735	09:31:22.976	00:00:19.734	1184	-1024	-768	-1	-1	-1	-1	4	-1024	-768	-1	-1	-1	-1	4		0	0						StimuliFarbe_blau_gruen.png	0	880	547	72	111				0	Content		-72	-111	19734830	2953654751
19751	09:31:22.992	00:00:19.751	1185	-1024	-768	-1	-1	-1	-1	4	-1024	-768	-1	-1	-1	-1	4		0	0						StimuliFarbe_blau_gruen.png	0	880	547	72	111				0	Content		-72	-111	19751451	2953671372
19768	09:31:23.009	00:00:19.768	1186	-1024	-768	-1	-1	-1	-1	4	-1024	-768	-1	-1	-1	-1	4		0	0						StimuliFarbe_blau_gruen.png	0	880	547	72	111				0	Content		-72	-111	19768072	2953687993
19785	09:31:23.026	00:00:19.784	1187	-1024	-768	-1	-1	-1	-1	4	-1024	-768	-1	-1	-1	-1	4		0	0						StimuliFarbe_blau_gruen.png	0	880	547	72	111				0	Content		-72	-111	19784695	2953704616
19802	09:31:23.043	00:00:19.801	1188	-1024	-768	-1	-1	-1	-1	4	-1024	-768	-1	-1	-1	-1	4		0	0						StimuliFarbe_blau_gruen.png	0	880	547	72	111				0	Content		-72	-111	19801887	2953721808
19819	09:31:23.060	00:00:19.819	1189	-1024	-768	-1	-1	-1	-1	4	-1024	-768	-1	-1	-1	-1	4		0	0						StimuliFarbe_blau_gruen.png	0	880	547	72	111				0	Content		-72	-111	19819263	2953739184
19837	09:31:23.078	00:00:19.836	1190	-1024	-768	-1	-1	-1	-1	4	-1024	-768	-1	-1	-1	-1	4		0	0						StimuliFarbe_blau_gruen.png	0	880	547	72	111				0	Content		-72	-111	19836507	2953756428
19851	09:31:23.092	00:00:19.851	1191	-1024	-768	-1	-1	-1	-1	4	-1024	-768	-1	-1	-1	-1	4		0	0						StimuliFarbe_blau_gruen.png	0	880	547	72	111				0	Content		-72	-111	19851314	2953771235
19868	09:31:23.109	00:00:19.868	1192	-1024	-768	-1	-1	-1	-1	4	-1024	-768	-1	-1	-1	-1	4		0	0						StimuliFarbe_blau_gruen.png	0	880	547	72	111				0	Content		-72	-111	19868064	2953787985
19885	09:31:23.126	00:00:19.884	1193	-1024	-768	-1	-1	-1	-1	4	-1024	-768	-1	-1	-1	-1	4		0	0						StimuliFarbe_blau_gruen.png	0	880	547	72	111				0	Content		-72	-111	19884686	2953804607
19901	09:31:23.142	00:00:19.901	1194	-1024	-768	-1	-1	-1	-1	4	-1024	-768	-1	-1	-1	-1	4		0	0						StimuliFarbe_blau_gruen.png	0	880	547	72	111				0	Content		-72	-111	19901305	2953821226
19918	09:31:23.159	00:00:19.917	1195	-1024	-768	-1	-1	-1	-1	4	-1024	-768	-1	-1	-1	-1	4		0	0						StimuliFarbe_blau_gruen.png	0	880	547	72	111				0	Content		-72	-111	19917930	2953837851
19935	09:31:23.176	00:00:19.934	1196	-1024	-768	-1	-1	-1	-1	4	-1024	-768	-1	-1	-1	-1	4		0	0						StimuliFarbe_blau_gruen.png	0	880	547	72	111				0	Content		-72	-111	19934552	2953854473
19952	09:31:23.193	00:00:19.951	1197	-1024	-768	-1	-1	-1	-1	4	-1024	-768	-1	-1	-1	-1	4		0	0						StimuliFarbe_blau_gruen.png	0	880	547	72	111				0	Content		-72	-111	19951757	2953871678
19969	09:31:23.210	00:00:19.969	1198	-1024	-768	-1	-1	-1	-1	4	-1024	-768	-1	-1	-1	-1	4		0	0						StimuliFarbe_blau_gruen.png	0	880	547	72	111				0	Content		-72	-111	19969119	2953889040
19986	09:31:23.227	00:00:19.986	1199	-1024	-768	-1	-1	-1	-1	4	-1024	-768	-1	-1	-1	-1	4		0	0						StimuliFarbe_blau_gruen.png	0	880	547	72	111				0	Content		-72	-111	19986369	2953906290
20001	09:31:23.242	00:00:20.001	1200	-1024	-768	-1	-1	-1	-1	4	-1024	-768	-1	-1	-1	-1	4		0	0						StimuliFarbe_blau_gruen.png	0	880	547	72	111				0	Content		-72	-111	20001296	2953921217
20018	09:31:23.259	00:00:20.017	1201	-1024	-768	-1	-1	-1	-1	4	-1024	-768	-1	-1	-1	-1	4		0	0						StimuliFarbe_blau_gruen.png	0	880	547	72	111				0	Content		-72	-111	20017922	2953937843
20035	09:31:23.276	00:00:20.034	1202	-1024	-768	-1	-1	-1	-1	4	-1024	-768	-1	-1	-1	-1	4		0	0						StimuliFarbe_blau_gruen.png	0	880	547	72	111				0	Content		-72	-111	20034671	2953954592
20051	09:31:23.292	00:00:20.051	1203	-1024	-768	-1	-1	-1	-1	4	-1024	-768	-1	-1	-1	-1	4		0	0						StimuliFarbe_blau_gruen.png	0	880	547	72	111				0	Content		-72	-111	20051292	2953971213
20068	09:31:23.309	00:00:20.067	1204	-1024	-768	-1	-1	-1	-1	4	-1024	-768	-1	-1	-1	-1	4		0	0						StimuliFarbe_blau_gruen.png	0	880	547	72	111				0	Content		-72	-111	20067914	2953987835
20085	09:31:23.326	00:00:20.084	1205	-1024	-768	-1	-1	-1	-1	4	-1024	-768	-1	-1	-1	-1	4		0	0						StimuliFarbe_blau_gruen.png	0	880	547	72	111				0	Content		-72	-111	20084537	2954004458
20102	09:31:23.343	00:00:20.101	1206	-1024	-768	-1	-1	-1	-1	4	-1024	-768	-1	-1	-1	-1	4		0	0						StimuliFarbe_blau_gruen.png	0	880	547	72	111				0	Content		-72	-111	20101606	2954021527
20119	09:31:23.360	00:00:20.118	1207	-1024	-768	-1	-1	-1	-1	4	-1024	-768	-1	-1	-1	-1	4		0	0						StimuliFarbe_blau_gruen.png	0	880	547	72	111				0	Content		-72	-111	20118979	2954038900
20136	09:31:23.377	00:00:20.136	1208	-1024	-768	-1	-1	-1	-1	4	-1024	-768	-1	-1	-1	-1	4		0	0						StimuliFarbe_blau_gruen.png	0	880	547	72	111				0	Content		-72	-111	20136227	2954056148
20151	09:31:23.392	00:00:20.151	1209	-1024	-768	-1	-1	-1	-1	4	-1024	-768	-1	-1	-1	-1	4		0	0						StimuliFarbe_blau_gruen.png	0	880	547	72	111				0	Content		-72	-111	20151157	2954071078
20168	09:31:23.409	00:00:20.167	1210	-1024	-768	-1	-1	-1	-1	4	-1024	-768	-1	-1	-1	-1	4		0	0						StimuliFarbe_blau_gruen.png	0	880	547	72	111				0	Content		-72	-111	20167780	2954087701
20185	09:31:23.426	00:00:20.184	1211	-1024	-768	-1	-1	-1	-1	4	-1024	-768	-1	-1	-1	-1	4		0	0						StimuliFarbe_blau_gruen.png	0	880	547	72	111				0	Content		-72	-111	20184527	2954104448
20201	09:31:23.442	00:00:20.201	1212	-1024	-768	-1	-1	-1	-1	4	-1024	-768	-1	-1	-1	-1	4		0	0						StimuliFarbe_blau_gruen.png	0	880	547	72	111				0	Content		-72	-111	20201152	2954121073
20218	09:31:23.459	00:00:20.217	1213	-1024	-768	-1	-1	-1	-1	4	-1024	-768	-1	-1	-1	-1	4		0	0						StimuliFarbe_blau_gruen.png	0	880	547	72	111				0	Content		-72	-111	20217773	2954137694
20234	09:31:23.475	00:00:20.234	1214	-1024	-768	-1	-1	-1	-1	4	-1024	-768	-1	-1	-1	-1	4		0	0						StimuliFarbe_blau_gruen.png	0	880	547	72	111				0	Content		-72	-111	20234397	2954154318
20252	09:31:23.493	00:00:20.251	1215	-1024	-768	-1	-1	-1	-1	4	-1024	-768	-1	-1	-1	-1	4		0	0						StimuliFarbe_blau_gruen.png	0	880	547	72	111				0	Content		-72	-111	20251590	2954171511
20269	09:31:23.510	00:00:20.268	1216	-1024	-768	-1	-1	-1	-1	4	-1024	-768	-1	-1	-1	-1	4		0	0						StimuliFarbe_blau_gruen.png	0	880	547	72	111				0	Content		-72	-111	20268961	2954188882
20286	09:31:23.527	00:00:20.286	1217	-1024	-768	-1	-1	-1	-1	4	-1024	-768	-1	-1	-1	-1	4		0	0						StimuliFarbe_blau_gruen.png	0	880	547	72	111				0	Content		-72	-111	20286212	2954206133
20301	09:31:23.542	00:00:20.301	1218	-1024	-768	-1	-1	-1	-1	4	-1024	-768	-1	-1	-1	-1	4		0	0						StimuliFarbe_blau_gruen.png	0	880	547	72	111				0	Content		-72	-111	20301016	2954220937
20318	09:31:23.559	00:00:20.317	1219	-1024	-768	-1	-1	-1	-1	4	-1024	-768	-1	-1	-1	-1	4		0	0						StimuliFarbe_blau_gruen.png	0	880	547	72	111				0	Content		-72	-111	20317762	2954237683
20334	09:31:23.575	00:00:20.334	1220	-1024	-768	-1	-1	-1	-1	4	-1024	-768	-1	-1	-1	-1	4		0	0						StimuliFarbe_blau_gruen.png	0	880	547	72	111				0	Content		-72	-111	20334385	2954254306
20351	09:31:23.592	00:00:20.351	1221	-1024	-768	-1	-1	-1	-1	4	-1024	-768	-1	-1	-1	-1	4		0	0						StimuliFarbe_blau_gruen.png	0	880	547	72	111				0	Content		-72	-111	20351008	2954270929
20368	09:31:23.609	00:00:20.367	1222	-1024	-768	-1	-1	-1	-1	4	-1024	-768	-1	-1	-1	-1	4		0	0						StimuliFarbe_blau_gruen.png	0	880	547	72	111				0	Content		-72	-111	20367628	2954287549
20384	09:31:23.625	00:00:20.384	1223	-1024	-768	-1	-1	-1	-1	4	-1024	-768	-1	-1	-1	-1	4		0	0						StimuliFarbe_blau_gruen.png	0	880	547	72	111				0	Content		-72	-111	20384254	2954304175
20401	09:31:23.642	00:00:20.401	1224	-1024	-768	-1	-1	-1	-1	4	-1024	-768	-1	-1	-1	-1	4		0	0						StimuliFarbe_blau_gruen.png	0	880	547	72	111				0	Content		-72	-111	20401447	2954321368
20419	09:31:23.660	00:00:20.418	1225	-1024	-768	-1	-1	-1	-1	4	-1024	-768	-1	-1	-1	-1	4		0	0						StimuliFarbe_blau_gruen.png	0	880	547	72	111				0	Content		-72	-111	20418818	2954338739
20436	09:31:23.677	00:00:20.436	1226	-1024	-768	-1	-1	-1	-1	4	-1024	-768	-1	-1	-1	-1	4		0	0						StimuliFarbe_blau_gruen.png	0	880	547	72	111				0	Content		-72	-111	20436067	2954355988
20451	09:31:23.692	00:00:20.450	1227	-1024	-768	-1	-1	-1	-1	4	-1024	-768	-1	-1	-1	-1	4		0	0						StimuliFarbe_blau_gruen.png	0	880	547	72	111				0	Content		-72	-111	20450873	2954370794
20468	09:31:23.709	00:00:20.467	1228	-1024	-768	-1	-1	-1	-1	4	-1024	-768	-1	-1	-1	-1	4		0	0						StimuliFarbe_blau_gruen.png	0	880	547	72	111				0	Content		-72	-111	20467624	2954387545
20484	09:31:23.725	00:00:20.484	1229	679,8555	509,0709	0,02745114	0,8063045	419,3026	4,340544	1	679,8555	509,0709	0,02745114	0,8063045	419,3026	4,340544	3	46	680	509						StimuliFarbe_blau_gruen.png	0	880	547	72	111	601	409	134	0	Content		608	398	20484248	2954404169
20501	09:31:23.742	00:00:20.500	1230	-1024	-768	-1	-1	-1	-1	4	-1024	-768	-1	-1	-1	-1	4	46	0	0						StimuliFarbe_blau_gruen.png	0	880	547	72	111	601	409	134	0	Content		-72	-111	20500868	2954420789
20517	09:31:23.758	00:00:20.517	1231	-1024	-768	-1	-1	-1	-1	4	-1024	-768	-1	-1	-1	-1	4	46	0	0						StimuliFarbe_blau_gruen.png	0	880	547	72	111	601	409	134	0	Content		-72	-111	20517485	2954437406
20535	09:31:23.776	00:00:20.535	1232	671,3501	538,4266	0,02153336	0,8113593	419,6332	4,35815	1	671,3501	538,4266	0,02153336	0,8113593	419,6332	4,35815	3	46	671	538						StimuliFarbe_blau_gruen.png	0	880	547	72	111	601	409	134	0	Content		599	427	20535104	2954455025
20552	09:31:23.793	00:00:20.552	1233	672,7414	534,7885	0,01954841	0,8128491	423,2074	4,39181	1	672,7414	534,7885	0,01954841	0,8128491	423,2074	4,39181	3	46	673	535						StimuliFarbe_blau_gruen.png	0	880	547	72	111	601	409	134	0	Content		601	424	20552179	2954472100
20569	09:31:23.810	00:00:20.568	1234	677,8552	520,3163	0,01751063	0,8147042	423,2074	4,202677	1	677,8552	520,3163	0,01751063	0,8147042	423,2074	4,202677	3	46	678	520						StimuliFarbe_blau_gruen.png	0	880	547	72	111	601	409	134	0	Content		606	409	20568611	2954488532
20586	09:31:23.827	00:00:20.585	1235	656,7802	525,2526	0,01567933	0,816543	425,1595	4,327034	1	656,7802	525,2526	0,01567933	0,816543	425,1595	4,327034	3	46	657	525						StimuliFarbe_blau_gruen.png	0	880	547	72	111	601	409	134	0	Content		585	414	20585550	2954505471
20602	09:31:23.843	00:00:20.601	1236	657,5401	518,7176	0,0138935	0,8182821	411,957	4,293987	1	657,5401	518,7176	0,0138935	0,8182821	411,957	4,293987	3	46	658	519						StimuliFarbe_blau_gruen.png	0	880	547	72	111	601	409	134	0	Content		586	408	20601853	2954521774
20619	09:31:23.860	00:00:20.618	1237	-1024	-768	-1	-1	-1	-1	4	-1024	-768	-1	-1	-1	-1	4		0	0						StimuliFarbe_blau_gruen.png	0	880	547	72	111				0	Content		-72	-111	20618603	2954538524
20635	09:31:23.876	00:00:20.635	1238	-1024	-768	-1	-1	-1	-1	4	-1024	-768	-1	-1	-1	-1	4		0	0						StimuliFarbe_blau_gruen.png	0	880	547	72	111				0	Content		-72	-111	20635224	2954555145
20652	09:31:23.893	00:00:20.652	1239	-1024	-768	-1	-1	-1	-1	4	-1024	-768	-1	-1	-1	-1	4		0	0						StimuliFarbe_blau_gruen.png	0	880	547	72	111				0	Content		-72	-111	20652166	2954572087
20669	09:31:23.910	00:00:20.668	1240	-1024	-768	-1	-1	-1	-1	4	-1024	-768	-1	-1	-1	-1	4		0	0						StimuliFarbe_blau_gruen.png	0	880	547	72	111				0	Content		-72	-111	20668583	2954588504
20685	09:31:23.926	00:00:20.685	1241	-1024	-768	-1	-1	-1	-1	4	-1024	-768	-1	-1	-1	-1	4		0	0						StimuliFarbe_blau_gruen.png	0	880	547	72	111				0	Content		-72	-111	20685452	2954605373
20702	09:31:23.943	00:00:20.702	1242	-1024	-768	-1	-1	-1	-1	4	-1024	-768	-1	-1	-1	-1	4		0	0						StimuliFarbe_blau_gruen.png	0	880	547	72	111				0	Content		-72	-111	20702074	2954621995
20719	09:31:23.960	00:00:20.718	1243	-1024	-768	-1	-1	-1	-1	4	-1024	-768	-1	-1	-1	-1	4		0	0						StimuliFarbe_blau_gruen.png	0	880	547	72	111				0	Content		-72	-111	20718707	2954638628
20735	09:31:23.976	00:00:20.735	1244	-1024	-768	-1	-1	-1	-1	4	-1024	-768	-1	-1	-1	-1	4		0	0						StimuliFarbe_blau_gruen.png	0	880	547	72	111				0	Content		-72	-111	20735329	2954655250
20752	09:31:23.993	00:00:20.751	1245	-1024	-768	-1	-1	-1	-1	4	-1024	-768	-1	-1	-1	-1	4		0	0						StimuliFarbe_blau_gruen.png	0	880	547	72	111				0	Content		-72	-111	20751952	2954671873
20769	09:31:24.010	00:00:20.768	1246	-1024	-768	-1	-1	-1	-1	4	-1024	-768	-1	-1	-1	-1	4		0	0						StimuliFarbe_blau_gruen.png	0	880	547	72	111				0	Content		-72	-111	20768576	2954688497
20785	09:31:24.026	00:00:20.785	1247	-1024	-768	-1	-1	-1	-1	4	-1024	-768	-1	-1	-1	-1	4		0	0						StimuliFarbe_blau_gruen.png	0	880	547	72	111				0	Content		-72	-111	20785200	2954705121
20802	09:31:24.043	00:00:20.801	1248	-1024	-768	-1	-1	-1	-1	4	-1024	-768	-1	-1	-1	-1	4		0	0						StimuliFarbe_blau_gruen.png	0	880	547	72	111				0	Content		-72	-111	20801946	2954721867
20819	09:31:24.060	00:00:20.818	1249	-1024	-768	-1	-1	-1	-1	4	-1024	-768	-1	-1	-1	-1	4		0	0						StimuliFarbe_blau_gruen.png	0	880	547	72	111				0	Content		-72	-111	20818568	2954738489
20835	09:31:24.076	00:00:20.835	1250	-1024	-768	-1	-1	-1	-1	4	-1024	-768	-1	-1	-1	-1	4		0	0						StimuliFarbe_blau_gruen.png	0	880	547	72	111				0	Content		-72	-111	20835192	2954755113
20852	09:31:24.093	00:00:20.851	1251	-1024	-768	-1	-1	-1	-1	4	-1024	-768	-1	-1	-1	-1	4		0	0						StimuliFarbe_blau_gruen.png	0	880	547	72	111				0	Content		-72	-111	20851933	2954771854
20869	09:31:24.110	00:00:20.869	1252	-1024	-768	-1	-1	-1	-1	4	-1024	-768	-1	-1	-1	-1	4		0	0						StimuliFarbe_blau_gruen.png	0	880	547	72	111				0	Content		-72	-111	20869188	2954789109
20885	09:31:24.126	00:00:20.884	1253	-1024	-768	-1	-1	-1	-1	4	-1024	-768	-1	-1	-1	-1	4		0	0						StimuliFarbe_blau_gruen.png	0	880	547	72	111				0	Content		-72	-111	20884556	2954804477
20902	09:31:24.143	00:00:20.901	1254	-1024	-768	-1	-1	-1	-1	4	-1024	-768	-1	-1	-1	-1	4		0	0						StimuliFarbe_blau_gruen.png	0	880	547	72	111				0	Content		-72	-111	20901803	2954821724
20917	09:31:24.158	00:00:20.917	1255	-1024	-768	-1	-1	-1	-1	4	-1024	-768	-1	-1	-1	-1	4		0	0						StimuliFarbe_blau_gruen.png	0	880	547	72	111				0	Content		-72	-111	20917307	2954837228
20934	09:31:24.175	00:00:20.933	1256	-1024	-768	-1	-1	-1	-1	4	-1024	-768	-1	-1	-1	-1	4		0	0						StimuliFarbe_blau_gruen.png	0	880	547	72	111				0	Content		-72	-111	20933935	2954853856
20951	09:31:24.192	00:00:20.950	1257	-1024	-768	-1	-1	-1	-1	4	-1024	-768	-1	-1	-1	-1	4		0	0						StimuliFarbe_blau_gruen.png	0	880	547	72	111				0	Content		-72	-111	20950570	2954870491
20968	09:31:24.209	00:00:20.967	1258	-1024	-768	-1	-1	-1	-1	4	-1024	-768	-1	-1	-1	-1	4		0	0						StimuliFarbe_blau_gruen.png	0	880	547	72	111				0	Content		-72	-111	20967747	2954887668
20985	09:31:24.226	00:00:20.985	1259	-1024	-768	-1	-1	-1	-1	4	-1024	-768	-1	-1	-1	-1	4		0	0						StimuliFarbe_blau_gruen.png	0	880	547	72	111				0	Content		-72	-111	20985122	2954905043
21002	09:31:24.243	00:00:21.002	1260	-1024	-768	-1	-1	-1	-1	4	-1024	-768	-1	-1	-1	-1	4		0	0						StimuliFarbe_blau_gruen.png	0	880	547	72	111				0	Content		-72	-111	21002371	2954922292
21017	09:31:24.258	00:00:21.017	1261	-1024	-768	-1	-1	-1	-1	4	-1024	-768	-1	-1	-1	-1	4		0	0						StimuliFarbe_blau_gruen.png	0	880	547	72	111				0	Content		-72	-111	21017175	2954937096
21034	09:31:24.275	00:00:21.033	1262	-1024	-768	-1	-1	-1	-1	4	-1024	-768	-1	-1	-1	-1	4		0	0						StimuliFarbe_blau_gruen.png	0	880	547	72	111				0	Content		-72	-111	21033923	2954953844
21051	09:31:24.292	00:00:21.050	1263	-1024	-768	-1	-1	-1	-1	4	-1024	-768	-1	-1	-1	-1	4		0	0						StimuliFarbe_blau_gruen.png	0	880	547	72	111				0	Content		-72	-111	21050560	2954970481
21067	09:31:24.308	00:00:21.067	1264	-1024	-768	-1	-1	-1	-1	4	-1024	-768	-1	-1	-1	-1	4		0	0						StimuliFarbe_blau_gruen.png	0	880	547	72	111				0	Content		-72	-111	21067165	2954987086
21084	09:31:24.325	00:00:21.083	1265	-1024	-768	-1	-1	-1	-1	4	-1024	-768	-1	-1	-1	-1	4		0	0						StimuliFarbe_blau_gruen.png	0	880	547	72	111				0	Content		-72	-111	21083789	2955003710
21100	09:31:24.341	00:00:21.100	1266	-1024	-768	-1	-1	-1	-1	4	-1024	-768	-1	-1	-1	-1	4		0	0						StimuliFarbe_blau_gruen.png	0	880	547	72	111				0	Content		-72	-111	21100415	2955020336
21118	09:31:24.359	00:00:21.117	1267	-1024	-768	-1	-1	-1	-1	4	-1024	-768	-1	-1	-1	-1	4		0	0						StimuliFarbe_blau_gruen.png	0	880	547	72	111				0	Content		-72	-111	21117609	2955037530
21135	09:31:24.376	00:00:21.134	1268	-1024	-768	-1	-1	-1	-1	4	-1024	-768	-1	-1	-1	-1	4		0	0						StimuliFarbe_blau_gruen.png	0	880	547	72	111				0	Content		-72	-111	21134980	2955054901
21152	09:31:24.393	00:00:21.152	1269	-1024	-768	-1	-1	-1	-1	4	-1024	-768	-1	-1	-1	-1	4		0	0						StimuliFarbe_blau_gruen.png	0	880	547	72	111				0	Content		-72	-111	21152226	2955072147
21167	09:31:24.408	00:00:21.167	1270	-1024	-768	-1	-1	-1	-1	4	-1024	-768	-1	-1	-1	-1	4		0	0						StimuliFarbe_blau_gruen.png	0	880	547	72	111				0	Content		-72	-111	21167029	2955086950
21184	09:31:24.425	00:00:21.183	1271	-1024	-768	-1	-1	-1	-1	4	-1024	-768	-1	-1	-1	-1	4		0	0						StimuliFarbe_blau_gruen.png	0	880	547	72	111				0	Content		-72	-111	21183778	2955103699
21200	09:31:24.441	00:00:21.200	1272	-1024	-768	-1	-1	-1	-1	4	-1024	-768	-1	-1	-1	-1	4		0	0						StimuliFarbe_blau_gruen.png	0	880	547	72	111				0	Content		-72	-111	21200400	2955120321
21217	09:31:24.458	00:00:21.217	1273	-1024	-768	-1	-1	-1	-1	4	-1024	-768	-1	-1	-1	-1	4		0	0						StimuliFarbe_blau_gruen.png	0	880	547	72	111				0	Content		-72	-111	21217148	2955137069
21234	09:31:24.475	00:00:21.233	1274	-1024	-768	-1	-1	-1	-1	4	-1024	-768	-1	-1	-1	-1	4		0	0						StimuliFarbe_blau_gruen.png	0	880	547	72	111				0	Content		-72	-111	21233769	2955153690
21250	09:31:24.491	00:00:21.250	1275	-1024	-768	-1	-1	-1	-1	4	-1024	-768	-1	-1	-1	-1	4		0	0						StimuliFarbe_blau_gruen.png	0	880	547	72	111				0	Content		-72	-111	21250391	2955170312
21267	09:31:24.508	00:00:21.267	1276	-1024	-768	-1	-1	-1	-1	4	-1024	-768	-1	-1	-1	-1	4		0	0						StimuliFarbe_blau_gruen.png	0	880	547	72	111				0	Content		-72	-111	21267460	2955187381
21285	09:31:24.526	00:00:21.284	1277	-1024	-768	-1	-1	-1	-1	4	-1024	-768	-1	-1	-1	-1	4		0	0						StimuliFarbe_blau_gruen.png	0	880	547	72	111				0	Content		-72	-111	21284834	2955204755
21302	09:31:24.543	00:00:21.302	1278	-1024	-768	-1	-1	-1	-1	4	-1024	-768	-1	-1	-1	-1	4		0	0						StimuliFarbe_blau_gruen.png	0	880	547	72	111				0	Content		-72	-111	21302081	2955222002
21317	09:31:24.558	00:00:21.317	1279	-1024	-768	-1	-1	-1	-1	4	-1024	-768	-1	-1	-1	-1	4		0	0						StimuliFarbe_blau_gruen.png	0	880	547	72	111				0	Content		-72	-111	21317010	2955236931
21334	09:31:24.575	00:00:21.333	1280	-1024	-768	-1	-1	-1	-1	4	-1024	-768	-1	-1	-1	-1	4		0	0						StimuliFarbe_blau_gruen.png	0	880	547	72	111				0	Content		-72	-111	21333633	2955253554
21350	09:31:24.591	00:00:21.350	1281	-1024	-768	-1	-1	-1	-1	4	-1024	-768	-1	-1	-1	-1	4		0	0						StimuliFarbe_blau_gruen.png	0	880	547	72	111				0	Content		-72	-111	21350381	2955270302
21367	09:31:24.608	00:00:21.367	1282	-1024	-768	-1	-1	-1	-1	4	-1024	-768	-1	-1	-1	-1	4		0	0						StimuliFarbe_blau_gruen.png	0	880	547	72	111				0	Content		-72	-111	21367005	2955286926
21384	09:31:24.625	00:00:21.383	1283	-1024	-768	-1	-1	-1	-1	4	-1024	-768	-1	-1	-1	-1	4		0	0						StimuliFarbe_blau_gruen.png	0	880	547	72	111				0	Content		-72	-111	21383628	2955303549
21400	09:31:24.641	00:00:21.400	1284	-1024	-768	-1	-1	-1	-1	4	-1024	-768	-1	-1	-1	-1	4		0	0						StimuliFarbe_blau_gruen.png	0	880	547	72	111				0	Content		-72	-111	21400251	2955320172
21417	09:31:24.658	00:00:21.417	1285	-1024	-768	-1	-1	-1	-1	4	-1024	-768	-1	-1	-1	-1	4		0	0						StimuliFarbe_blau_gruen.png	0	880	547	72	111				0	Content		-72	-111	21417444	2955337365
21435	09:31:24.676	00:00:21.434	1286	-1024	-768	-1	-1	-1	-1	4	-1024	-768	-1	-1	-1	-1	4		0	0						StimuliFarbe_blau_gruen.png	0	880	547	72	111				0	Content		-72	-111	21434815	2955354736
21452	09:31:24.693	00:00:21.452	1287	-1024	-768	-1	-1	-1	-1	4	-1024	-768	-1	-1	-1	-1	4		0	0						StimuliFarbe_blau_gruen.png	0	880	547	72	111				0	Content		-72	-111	21452063	2955371984
21464	09:31:24.705																				ImageEnd	16	0	0	StimuliFarbe_blau_gruen.png
21467	09:31:24.708	00:00:21.466	1288	-1024	-768	-1	-1	-1	-1	4	-1024	-768	-1	-1	-1	-1	4		0	0						No media	0	1024	768	0	0				0	Content		0	0	21466866	2955386787
21484	09:31:24.725	00:00:21.483	1289	-1024	-768	-1	-1	-1	-1	4	-1024	-768	-1	-1	-1	-1	4		0	0						No media	0	1024	768	0	0				0	Content		0	0	21483617	2955403538
21486	09:31:24.727																				ImageStart	8	0	0	Fix_sw.jpg
21500	09:31:24.741	00:00:21.500	1290	-1024	-768	-1	-1	-1	-1	4	-1024	-768	-1	-1	-1	-1	4		0	0						Fix_sw.jpg	0	880	547	72	111				0	Content		-72	-111	21500243	2955420164
21517	09:31:24.758	00:00:21.516	1291	-1024	-768	-1	-1	-1	-1	4	-1024	-768	-1	-1	-1	-1	4		0	0						Fix_sw.jpg	0	880	547	72	111				0	Content		-72	-111	21516862	2955436783
21533	09:31:24.774	00:00:21.533	1292	-1024	-768	-1	-1	-1	-1	4	-1024	-768	-1	-1	-1	-1	4		0	0						Fix_sw.jpg	0	880	547	72	111				0	Content		-72	-111	21533496	2955453417
21550	09:31:24.791	00:00:21.550	1293	-1024	-768	-1	-1	-1	-1	4	-1024	-768	-1	-1	-1	-1	4		0	0						Fix_sw.jpg	0	880	547	72	111				0	Content		-72	-111	21550108	2955470029
21567	09:31:24.808	00:00:21.567	1294	-1024	-768	-1	-1	-1	-1	4	-1024	-768	-1	-1	-1	-1	4		0	0						Fix_sw.jpg	0	880	547	72	111				0	Content		-72	-111	21567301	2955487222
21585	09:31:24.826	00:00:21.584	1295	-1024	-768	-1	-1	-1	-1	4	-1024	-768	-1	-1	-1	-1	4		0	0						Fix_sw.jpg	0	880	547	72	111				0	Content		-72	-111	21584672	2955504593
21602	09:31:24.843	00:00:21.601	1296	-1024	-768	-1	-1	-1	-1	4	-1024	-768	-1	-1	-1	-1	4		0	0						Fix_sw.jpg	0	880	547	72	111				0	Content		-72	-111	21601917	2955521838
21617	09:31:24.858	00:00:21.616	1297	-1024	-768	-1	-1	-1	-1	4	-1024	-768	-1	-1	-1	-1	4		0	0						Fix_sw.jpg	0	880	547	72	111				0	Content		-72	-111	21616721	2955536642
21633	09:31:24.874	00:00:21.633	1298	-1024	-768	-1	-1	-1	-1	4	-1024	-768	-1	-1	-1	-1	4		0	0						Fix_sw.jpg	0	880	547	72	111				0	Content		-72	-111	21633480	2955553401
21650	09:31:24.891	00:00:21.650	1299	-1024	-768	-1	-1	-1	-1	4	-1024	-768	-1	-1	-1	-1	4		0	0						Fix_sw.jpg	0	880	547	72	111				0	Content		-72	-111	21650093	2955570014
21667	09:31:24.908	00:00:21.666	1300	-1024	-768	-1	-1	-1	-1	4	-1024	-768	-1	-1	-1	-1	4		0	0						Fix_sw.jpg	0	880	547	72	111				0	Content		-72	-111	21666717	2955586638
21683	09:31:24.924	00:00:21.683	1301	-1024	-768	-1	-1	-1	-1	4	-1024	-768	-1	-1	-1	-1	4		0	0						Fix_sw.jpg	0	880	547	72	111				0	Content		-72	-111	21683339	2955603260
21700	09:31:24.941	00:00:21.699	1302	-1024	-768	-1	-1	-1	-1	4	-1024	-768	-1	-1	-1	-1	4		0	0						Fix_sw.jpg	0	880	547	72	111				0	Content		-72	-111	21699961	2955619882
21717	09:31:24.958	00:00:21.717	1303	-1024	-768	-1	-1	-1	-1	4	-1024	-768	-1	-1	-1	-1	4		0	0						Fix_sw.jpg	0	880	547	72	111				0	Content		-72	-111	21717155	2955637076
21735	09:31:24.976	00:00:21.734	1304	-1024	-768	-1	-1	-1	-1	4	-1024	-768	-1	-1	-1	-1	4		0	0						Fix_sw.jpg	0	880	547	72	111				0	Content		-72	-111	21734528	2955654449
21752	09:31:24.993	00:00:21.751	1305	-1024	-768	-1	-1	-1	-1	4	-1024	-768	-1	-1	-1	-1	4		0	0						Fix_sw.jpg	0	880	547	72	111				0	Content		-72	-111	21751901	2955671822
21767	09:31:25.008	00:00:21.766	1306	-1024	-768	-1	-1	-1	-1	4	-1024	-768	-1	-1	-1	-1	4		0	0						Fix_sw.jpg	0	880	547	72	111				0	Content		-72	-111	21766703	2955686624
21783	09:31:25.024	00:00:21.783	1307	-1024	-768	-1	-1	-1	-1	4	-1024	-768	-1	-1	-1	-1	4		0	0						Fix_sw.jpg	0	880	547	72	111				0	Content		-72	-111	21783323	2955703244
21800	09:31:25.041	00:00:21.800	1308	-1024	-768	-1	-1	-1	-1	4	-1024	-768	-1	-1	-1	-1	4		0	0						Fix_sw.jpg	0	880	547	72	111				0	Content		-72	-111	21800071	2955719992
21817	09:31:25.058	00:00:21.816	1309	-1024	-768	-1	-1	-1	-1	4	-1024	-768	-1	-1	-1	-1	4		0	0						Fix_sw.jpg	0	880	547	72	111				0	Content		-72	-111	21816693	2955736614
21833	09:31:25.074	00:00:21.833	1310	-1024	-768	-1	-1	-1	-1	4	-1024	-768	-1	-1	-1	-1	4		0	0						Fix_sw.jpg	0	880	547	72	111				0	Content		-72	-111	21833315	2955753236
21850	09:31:25.091	00:00:21.849	1311	-1024	-768	-1	-1	-1	-1	4	-1024	-768	-1	-1	-1	-1	4		0	0						Fix_sw.jpg	0	880	547	72	111				0	Content		-72	-111	21849938	2955769859
21867	09:31:25.108	00:00:21.867	1312	-1024	-768	-1	-1	-1	-1	4	-1024	-768	-1	-1	-1	-1	4		0	0						Fix_sw.jpg	0	880	547	72	111				0	Content		-72	-111	21867005	2955786926
21884	09:31:25.125	00:00:21.884	1313	-1024	-768	-1	-1	-1	-1	4	-1024	-768	-1	-1	-1	-1	4		0	0						Fix_sw.jpg	0	880	547	72	111				0	Content		-72	-111	21884380	2955804301
21902	09:31:25.143	00:00:21.901	1314	-1024	-768	-1	-1	-1	-1	4	-1024	-768	-1	-1	-1	-1	4		0	0						Fix_sw.jpg	0	880	547	72	111				0	Content		-72	-111	21901753	2955821674
21917	09:31:25.158	00:00:21.916	1315	-1024	-768	-1	-1	-1	-1	4	-1024	-768	-1	-1	-1	-1	4		0	0						Fix_sw.jpg	0	880	547	72	111				0	Content		-72	-111	21916556	2955836477
21933	09:31:25.174	00:00:21.933	1316	-1024	-768	-1	-1	-1	-1	4	-1024	-768	-1	-1	-1	-1	4		0	0						Fix_sw.jpg	0	880	547	72	111				0	Content		-72	-111	21933182	2955853103
21950	09:31:25.191	00:00:21.949	1317	-1024	-768	-1	-1	-1	-1	4	-1024	-768	-1	-1	-1	-1	4		0	0						Fix_sw.jpg	0	880	547	72	111				0	Content		-72	-111	21949934	2955869855
21967	09:31:25.208	00:00:21.966	1318	-1024	-768	-1	-1	-1	-1	4	-1024	-768	-1	-1	-1	-1	4		0	0						Fix_sw.jpg	0	880	547	72	111				0	Content		-72	-111	21966554	2955886475
21983	09:31:25.224	00:00:21.983	1319	-1024	-768	-1	-1	-1	-1	4	-1024	-768	-1	-1	-1	-1	4		0	0						Fix_sw.jpg	0	880	547	72	111				0	Content		-72	-111	21983175	2955903096
22000	09:31:25.241	00:00:21.999	1320	-1024	-768	-1	-1	-1	-1	4	-1024	-768	-1	-1	-1	-1	4		0	0						Fix_sw.jpg	0	880	547	72	111				0	Content		-72	-111	21999799	2955919720
22017	09:31:25.258	00:00:22.016	1321	-1024	-768	-1	-1	-1	-1	4	-1024	-768	-1	-1	-1	-1	4		0	0						Fix_sw.jpg	0	880	547	72	111				0	Content		-72	-111	22016994	2955936915
22034	09:31:25.275	00:00:22.034	1322	-1024	-768	-1	-1	-1	-1	4	-1024	-768	-1	-1	-1	-1	4		0	0						Fix_sw.jpg	0	880	547	72	111				0	Content		-72	-111	22034378	2955954299
22052	09:31:25.293	00:00:22.051	1323	-1024	-768	-1	-1	-1	-1	4	-1024	-768	-1	-1	-1	-1	4		0	0						Fix_sw.jpg	0	880	547	72	111				0	Content		-72	-111	22051611	2955971532
22066	09:31:25.307	00:00:22.066	1324	-1024	-768	-1	-1	-1	-1	4	-1024	-768	-1	-1	-1	-1	4		0	0						Fix_sw.jpg	0	880	547	72	111				0	Content		-72	-111	22066418	2955986339
22083	09:31:25.324	00:00:22.083	1325	-1024	-768	-1	-1	-1	-1	4	-1024	-768	-1	-1	-1	-1	4		0	0						Fix_sw.jpg	0	880	547	72	111				0	Content		-72	-111	22083162	2956003083
22100	09:31:25.341	00:00:22.099	1326	-1024	-768	-1	-1	-1	-1	4	-1024	-768	-1	-1	-1	-1	4		0	0						Fix_sw.jpg	0	880	547	72	111				0	Content		-72	-111	22099786	2956019707
22117	09:31:25.358	00:00:22.116	1327	-1024	-768	-1	-1	-1	-1	4	-1024	-768	-1	-1	-1	-1	4		0	0						Fix_sw.jpg	0	880	547	72	111				0	Content		-72	-111	22116533	2956036454
22133	09:31:25.374	00:00:22.133	1328	-1024	-768	-1	-1	-1	-1	4	-1024	-768	-1	-1	-1	-1	4		0	0						Fix_sw.jpg	0	880	547	72	111				0	Content		-72	-111	22133029	2956052950
22150	09:31:25.391	00:00:22.149	1329	-1024	-768	-1	-1	-1	-1	4	-1024	-768	-1	-1	-1	-1	4		0	0						Fix_sw.jpg	0	880	547	72	111				0	Content		-72	-111	22149653	2956069574
22167	09:31:25.408	00:00:22.166	1330	-1024	-768	-1	-1	-1	-1	4	-1024	-768	-1	-1	-1	-1	4		0	0						Fix_sw.jpg	0	880	547	72	111				0	Content		-72	-111	22166849	2956086770
22184	09:31:25.425	00:00:22.184	1331	-1024	-768	-1	-1	-1	-1	4	-1024	-768	-1	-1	-1	-1	4		0	0						Fix_sw.jpg	0	880	547	72	111				0	Content		-72	-111	22184221	2956104142
22201	09:31:25.442	00:00:22.201	1332	-1024	-768	-1	-1	-1	-1	4	-1024	-768	-1	-1	-1	-1	4		0	0						Fix_sw.jpg	0	880	547	72	111				0	Content		-72	-111	22201468	2956121389
22216	09:31:25.457	00:00:22.216	1333	-1024	-768	-1	-1	-1	-1	4	-1024	-768	-1	-1	-1	-1	4		0	0						Fix_sw.jpg	0	880	547	72	111				0	Content		-72	-111	22216394	2956136315
22233	09:31:25.474	00:00:22.233	1334	-1024	-768	-1	-1	-1	-1	4	-1024	-768	-1	-1	-1	-1	4		0	0						Fix_sw.jpg	0	880	547	72	111				0	Content		-72	-111	22233017	2956152938
22250	09:31:25.491	00:00:22.249	1335	-1024	-768	-1	-1	-1	-1	4	-1024	-768	-1	-1	-1	-1	4		0	0						Fix_sw.jpg	0	880	547	72	111				0	Content		-72	-111	22249764	2956169685
22266	09:31:25.507	00:00:22.266	1336	-1024	-768	-1	-1	-1	-1	4	-1024	-768	-1	-1	-1	-1	4		0	0						Fix_sw.jpg	0	880	547	72	111				0	Content		-72	-111	22266386	2956186307
22283	09:31:25.524	00:00:22.283	1337	-1024	-768	-1	-1	-1	-1	4	-1024	-768	-1	-1	-1	-1	4		0	0						Fix_sw.jpg	0	880	547	72	111				0	Content		-72	-111	22283012	2956202933
22300	09:31:25.541	00:00:22.299	1338	-1024	-768	-1	-1	-1	-1	4	-1024	-768	-1	-1	-1	-1	4		0	0						Fix_sw.jpg	0	880	547	72	111				0	Content		-72	-111	22299637	2956219558
22317	09:31:25.558	00:00:22.316	1339	-1024	-768	-1	-1	-1	-1	4	-1024	-768	-1	-1	-1	-1	4		0	0						Fix_sw.jpg	0	880	547	72	111				0	Content		-72	-111	22316703	2956236624
22334	09:31:25.575	00:00:22.334	1340	-1024	-768	-1	-1	-1	-1	4	-1024	-768	-1	-1	-1	-1	4		0	0						Fix_sw.jpg	0	880	547	72	111				0	Content		-72	-111	22334076	2956253997
22351	09:31:25.592	00:00:22.351	1341	-1024	-768	-1	-1	-1	-1	4	-1024	-768	-1	-1	-1	-1	4		0	0						Fix_sw.jpg	0	880	547	72	111				0	Content		-72	-111	22351338	2956271259
22366	09:31:25.607	00:00:22.366	1342	-1024	-768	-1	-1	-1	-1	4	-1024	-768	-1	-1	-1	-1	4		0	0						Fix_sw.jpg	0	880	547	72	111				0	Content		-72	-111	22366255	2956286176
22383	09:31:25.624	00:00:22.382	1343	-1024	-768	-1	-1	-1	-1	4	-1024	-768	-1	-1	-1	-1	4		0	0						Fix_sw.jpg	0	880	547	72	111				0	Content		-72	-111	22382879	2956302800
22400	09:31:25.641	00:00:22.399	1344	-1024	-768	-1	-1	-1	-1	4	-1024	-768	-1	-1	-1	-1	4		0	0						Fix_sw.jpg	0	880	547	72	111				0	Content		-72	-111	22399626	2956319547
22416	09:31:25.657	00:00:22.416	1345	-1024	-768	-1	-1	-1	-1	4	-1024	-768	-1	-1	-1	-1	4		0	0						Fix_sw.jpg	0	880	547	72	111				0	Content		-72	-111	22416251	2956336172
22433	09:31:25.674	00:00:22.432	1346	-1024	-768	-1	-1	-1	-1	4	-1024	-768	-1	-1	-1	-1	4		0	0						Fix_sw.jpg	0	880	547	72	111				0	Content		-72	-111	22432874	2956352795
22449	09:31:25.690	00:00:22.449	1347	-1024	-768	-1	-1	-1	-1	4	-1024	-768	-1	-1	-1	-1	4		0	0						Fix_sw.jpg	0	880	547	72	111				0	Content		-72	-111	22449496	2956369417
22467	09:31:25.708	00:00:22.466	1348	-1024	-768	-1	-1	-1	-1	4	-1024	-768	-1	-1	-1	-1	4		0	0						Fix_sw.jpg	0	880	547	72	111				0	Content		-72	-111	22466690	2956386611
22476	09:31:25.717																				ImageEnd	16	0	0	Fix_sw.jpg
22484	09:31:25.725	00:00:22.484	1349	-1024	-768	-1	-1	-1	-1	4	-1024	-768	-1	-1	-1	-1	4		0	0						No media	0	1024	768	0	0				0	Content		0	0	22484062	2956403983
22494	09:31:25.735																				ImageStart	8	0	0	StimuliFarbe_rot_gelb.png
22501	09:31:25.742	00:00:22.501	1350	-1024	-768	-1	-1	-1	-1	4	-1024	-768	-1	-1	-1	-1	4		0	0						StimuliFarbe_rot_gelb.png	0	880	547	72	111				0	Content		-72	-111	22501340	2956421261
22516	09:31:25.757	00:00:22.516	1351	-1024	-768	-1	-1	-1	-1	4	-1024	-768	-1	-1	-1	-1	4		0	0						StimuliFarbe_rot_gelb.png	0	880	547	72	111				0	Content		-72	-111	22516114	2956436035
22533	09:31:25.774	00:00:22.532	1352	-1024	-768	-1	-1	-1	-1	4	-1024	-768	-1	-1	-1	-1	4		0	0						StimuliFarbe_rot_gelb.png	0	880	547	72	111				0	Content		-72	-111	22532862	2956452783
22549	09:31:25.790	00:00:22.549	1353	-1024	-768	-1	-1	-1	-1	4	-1024	-768	-1	-1	-1	-1	4		0	0						StimuliFarbe_rot_gelb.png	0	880	547	72	111				0	Content		-72	-111	22549475	2956469396
22566	09:31:25.807	00:00:22.566	1354	-1024	-768	-1	-1	-1	-1	4	-1024	-768	-1	-1	-1	-1	4		0	0						StimuliFarbe_rot_gelb.png	0	880	547	72	111				0	Content		-72	-111	22566109	2956486030
22583	09:31:25.824	00:00:22.582	1355	-1024	-768	-1	-1	-1	-1	4	-1024	-768	-1	-1	-1	-1	4		0	0						StimuliFarbe_rot_gelb.png	0	880	547	72	111				0	Content		-72	-111	22582734	2956502655
22599	09:31:25.840	00:00:22.599	1356	-1024	-768	-1	-1	-1	-1	4	-1024	-768	-1	-1	-1	-1	4		0	0						StimuliFarbe_rot_gelb.png	0	880	547	72	111				0	Content		-72	-111	22599356	2956519277
22616	09:31:25.857	00:00:22.616	1357	-1024	-768	-1	-1	-1	-1	4	-1024	-768	-1	-1	-1	-1	4		0	0						StimuliFarbe_rot_gelb.png	0	880	547	72	111				0	Content		-72	-111	22616103	2956536024
22633	09:31:25.874	00:00:22.632	1358	-1024	-768	-1	-1	-1	-1	4	-1024	-768	-1	-1	-1	-1	4		0	0						StimuliFarbe_rot_gelb.png	0	880	547	72	111				0	Content		-72	-111	22632729	2956552650
22649	09:31:25.890	00:00:22.649	1359	-1024	-768	-1	-1	-1	-1	4	-1024	-768	-1	-1	-1	-1	4		0	0						StimuliFarbe_rot_gelb.png	0	880	547	72	111				0	Content		-72	-111	22649353	2956569274
22666	09:31:25.907	00:00:22.665	1360	-1024	-768	-1	-1	-1	-1	4	-1024	-768	-1	-1	-1	-1	4		0	0						StimuliFarbe_rot_gelb.png	0	880	547	72	111				0	Content		-72	-111	22665977	2956585898
22683	09:31:25.924	00:00:22.682	1361	-1024	-768	-1	-1	-1	-1	4	-1024	-768	-1	-1	-1	-1	4		0	0						StimuliFarbe_rot_gelb.png	0	880	547	72	111				0	Content		-72	-111	22682727	2956602648
22699	09:31:25.940	00:00:22.699	1362	-1024	-768	-1	-1	-1	-1	4	-1024	-768	-1	-1	-1	-1	4		0	0						StimuliFarbe_rot_gelb.png	0	880	547	72	111				0	Content		-72	-111	22699349	2956619270
22716	09:31:25.957	00:00:22.715	1363	-1024	-768	-1	-1	-1	-1	4	-1024	-768	-1	-1	-1	-1	4		0	0						StimuliFarbe_rot_gelb.png	0	880	547	72	111				0	Content		-72	-111	22715972	2956635893
22733	09:31:25.974	00:00:22.732	1364	-1024	-768	-1	-1	-1	-1	4	-1024	-768	-1	-1	-1	-1	4		0	0						StimuliFarbe_rot_gelb.png	0	880	547	72	111				0	Content		-72	-111	22732599	2956652520
22749	09:31:25.990	00:00:22.749	1365	-1024	-768	-1	-1	-1	-1	4	-1024	-768	-1	-1	-1	-1	4		0	0						StimuliFarbe_rot_gelb.png	0	880	547	72	111				0	Content		-72	-111	22749346	2956669267
22766	09:31:26.007	00:00:22.765	1366	-1024	-768	-1	-1	-1	-1	4	-1024	-768	-1	-1	-1	-1	4		0	0						StimuliFarbe_rot_gelb.png	0	880	547	72	111				0	Content		-72	-111	22765972	2956685893
22783	09:31:26.024	00:00:22.782	1367	-1024	-768	-1	-1	-1	-1	4	-1024	-768	-1	-1	-1	-1	4		0	0						StimuliFarbe_rot_gelb.png	0	880	547	72	111				0	Content		-72	-111	22782596	2956702517
22799	09:31:26.040	00:00:22.799	1368	-1024	-768	-1	-1	-1	-1	4	-1024	-768	-1	-1	-1	-1	4		0	0						StimuliFarbe_rot_gelb.png	0	880	547	72	111				0	Content		-72	-111	22799219	2956719140
22816	09:31:26.057	00:00:22.815	1369	334,7826	493,9267	0,6373138	0,4156676	382,31	4,156354	1	334,7826	493,9267	0,6373138	0,4156676	382,31	4,156354	3	47	335	494						StimuliFarbe_rot_gelb.png	0	880	547	72	111	256	405	216	0	Content		263	383	22815969	2956735890
22833	09:31:26.074	00:00:22.832	1370	-1024	-768	-1	-1	-1	-1	4	-1024	-768	-1	-1	-1	-1	4	47	0	0						StimuliFarbe_rot_gelb.png	0	880	547	72	111	256	405	216	0	Content		-72	-111	22832593	2956752514
22849	09:31:26.090	00:00:22.849	1371	-1024	-768	-1	-1	-1	-1	4	-1024	-768	-1	-1	-1	-1	4	47	0	0						StimuliFarbe_rot_gelb.png	0	880	547	72	111	256	405	216	0	Content		-72	-111	22849217	2956769138
22866	09:31:26.107	00:00:22.865	1372	377,8478	356,3271	0,6378006	0,4148854	382,3086	2,228155	1	377,8478	356,3271	0,6378006	0,4148854	382,3086	2,228155	3	47	378	356						StimuliFarbe_rot_gelb.png	0	880	547	72	111	256	405	216	0	Content		306	245	22865838	2956785759
22883	09:31:26.124	00:00:22.882	1373	-1024	-768	-1	-1	-1	-1	4	-1024	-768	-1	-1	-1	-1	4	47	0	0						StimuliFarbe_rot_gelb.png	0	880	547	72	111	256	405	216	0	Content		-72	-111	22882586	2956802507
22899	09:31:26.140	00:00:22.899	1374	-1024	-768	-1	-1	-1	-1	4	-1024	-768	-1	-1	-1	-1	4	47	0	0						StimuliFarbe_rot_gelb.png	0	880	547	72	111	256	405	216	0	Content		-72	-111	22899211	2956819132
22916	09:31:26.157	00:00:22.915	1375	-1024	-768	-1	-1	-1	-1	4	-1024	-768	-1	-1	-1	-1	4	47	0	0						StimuliFarbe_rot_gelb.png	0	880	547	72	111	256	405	216	0	Content		-72	-111	22915831	2956835752
22932	09:31:26.173	00:00:22.932	1376	-67,08903	503,4953	0,4460555	0,4650247	382,3147	4,180764	3	-67,08903	503,4953	0,4460555	0,4650247	382,3147	4,180764	1	47	-67	503						StimuliFarbe_rot_gelb.png	0	880	547	72	111	256	405	216	0	Content		-139	392	22932457	2956852378
22949	09:31:26.190	00:00:22.949	1377	252,6385	538,887	0,6420102	0,4169661	382,3147	4,425646	1	252,6385	538,887	0,6420102	0,4169661	382,3147	4,425646	3	47	253	539						StimuliFarbe_rot_gelb.png	0	880	547	72	111	256	405	216	0	Content		181	428	22949205	2956869126
22966	09:31:26.207	00:00:22.965	1378	312,1886	552,0065	0,5493985	0,4407344	382,3147	4,236572	3	312,1886	552,0065	0,5493985	0,4407344	382,3147	4,236572	3	47	0	0						StimuliFarbe_rot_gelb.png	0	880	547	72	111	256	405	216	0	Content		-72	-111	22965835	2956885756
22982	09:31:26.223	00:00:22.982	1379	-1024	-768	-1	-1	-1	-1	4	-1024	-768	-1	-1	-1	-1	4	47	0	0						StimuliFarbe_rot_gelb.png	0	880	547	72	111	256	405	216	0	Content		-72	-111	22982457	2956902378
22999	09:31:26.240	00:00:22.999	1380	375,4698	532,8403	0,6445477	0,4155376	395,3044	4,562531	1	375,4698	532,8403	0,6445477	0,4155376	395,3044	4,562531	3	47	375	533						StimuliFarbe_rot_gelb.png	0	880	547	72	111	256	405	216	0	Content		303	422	22999081	2956919002
23016	09:31:26.257	00:00:23.015	1381	320,8175	547,9423	0,6423231	0,4159154	390,4771	4,407895	1	349,1232	537,3451	0,6428699	0,4159082	395,3034	4,520901	3	47	321	548						StimuliFarbe_rot_gelb.png	0	880	547	72	111	256	405	216	0	Content		249	437	23015829	2956935750
23032	09:31:26.273	00:00:23.032	1382	301,4149	529,1144	0,459365	0,4654937	395,3061	4,313701	3	301,4149	529,1144	0,459365	0,4654937	395,3061	4,313701	1	48	301	529						StimuliFarbe_rot_gelb.png	0	880	547	72	111	314	375	250	0	Content		229	418	23032454	2956952375
23049	09:31:26.290	00:00:23.049	1383	378,818	527,702	0,6443514	0,4161065	395,3009	4,490951	0	317,5472	530,3631	0,4592739	0,4658602	395,3061	4,269498	0	48	348	529						StimuliFarbe_rot_gelb.png	0	880	547	72	111	314	375	250	0	Content		276	418	23049078	2956968999
23066	09:31:26.307	00:00:23.065	1384	425,5225	497,611	0,6426222	0,4148112	395,3007	4,547298	0	-1024	-768	-1	-1	-1	-1	4	48	426	498						StimuliFarbe_rot_gelb.png	0	880	547	72	111	314	375	250	0	Content		354	387	23065699	2956985620
23082	09:31:26.323	00:00:23.082	1385	-1024	-768	-1	-1	-1	-1	4	-1024	-768	-1	-1	-1	-1	4	48	0	0						StimuliFarbe_rot_gelb.png	0	880	547	72	111	314	375	250	0	Content		-72	-111	23082448	2957002369
23099	09:31:26.340	00:00:23.099	1386	439,3716	482,4825	0,6414192	0,4143976	395,3005	4,571123	0	332,7697	480,281	0,4550333	0,4642437	395,3061	4,305308	0	48	386	481						StimuliFarbe_rot_gelb.png	0	880	547	72	111	314	375	250	0	Content		314	370	23099071	2957018992
23116	09:31:26.357	00:00:23.115	1387	-1024	-768	-1	-1	-1	-1	4	-1024	-768	-1	-1	-1	-1	4	48	0	0						StimuliFarbe_rot_gelb.png	0	880	547	72	111	314	375	250	0	Content		-72	-111	23115694	2957035615
23132	09:31:26.373	00:00:23.132	1388	440,9505	477,5507	0,643209	0,4147463	398,2224	4,650615	0	-1024	-768	-1	-1	-1	-1	4	48	441	478						StimuliFarbe_rot_gelb.png	0	880	547	72	111	314	375	250	0	Content		369	367	23132321	2957052242
23149	09:31:26.390	00:00:23.149	1389	404,569	482,9656	0,6380833	0,4158385	398,2261	4,379823	1	404,569	482,9656	0,6380833	0,4158385	398,2261	4,379823	3	48	405	483						StimuliFarbe_rot_gelb.png	0	880	547	72	111	314	375	250	0	Content		333	372	23149069	2957068990
23166	09:31:26.407	00:00:23.165	1390	-1024	-768	-1	-1	-1	-1	4	-1024	-768	-1	-1	-1	-1	4	48	0	0						StimuliFarbe_rot_gelb.png	0	880	547	72	111	314	375	250	0	Content		-72	-111	23165693	2957085614
23182	09:31:26.423	00:00:23.182	1391	-1024	-768	-1	-1	-1	-1	4	-1024	-768	-1	-1	-1	-1	4	48	0	0						StimuliFarbe_rot_gelb.png	0	880	547	72	111	314	375	250	0	Content		-72	-111	23182316	2957102237
23199	09:31:26.440	00:00:23.199	1392	-1024	-768	-1	-1	-1	-1	4	-1024	-768	-1	-1	-1	-1	4	48	0	0						StimuliFarbe_rot_gelb.png	0	880	547	72	111	314	375	250	0	Content		-72	-111	23199065	2957118986
23216	09:31:26.457	00:00:23.215	1393	362,3284	488,6624	0,6373303	0,4164922	398,2261	4,395803	1	402,9131	489,2363	0,5473148	0,440999	398,2261	4,157682	3	48	362	489						StimuliFarbe_rot_gelb.png	0	880	547	72	111	314	375	250	0	Content		290	378	23215688	2957135609
23232	09:31:26.473	00:00:23.232	1394	-1024	-768	-1	-1	-1	-1	4	-1024	-768	-1	-1	-1	-1	4	48	0	0						StimuliFarbe_rot_gelb.png	0	880	547	72	111	314	375	250	0	Content		-72	-111	23232305	2957152226
23249	09:31:26.490	00:00:23.248	1395	-1024	-768	-1	-1	-1	-1	4	-1024	-768	-1	-1	-1	-1	4	48	0	0						StimuliFarbe_rot_gelb.png	0	880	547	72	111	314	375	250	0	Content		-72	-111	23248972	2957168893
23266	09:31:26.507	00:00:23.265	1396	327,7021	474,3167	0,6361419	0,417066	398,2261	4,40896	1	327,7021	474,3167	0,6361419	0,417066	398,2261	4,40896	3	48	328	474						StimuliFarbe_rot_gelb.png	0	880	547	72	111	314	375	250	0	Content		256	363	23265681	2957185602
23282	09:31:26.523	00:00:23.282	1397	-1024	-768	-1	-1	-1	-1	4	-1024	-768	-1	-1	-1	-1	4		0	0						StimuliFarbe_rot_gelb.png	0	880	547	72	111				0	Content		-72	-111	23282306	2957202227
23299	09:31:26.540	00:00:23.298	1398	-1024	-768	-1	-1	-1	-1	4	-1024	-768	-1	-1	-1	-1	4		0	0						StimuliFarbe_rot_gelb.png	0	880	547	72	111				0	Content		-72	-111	23298930	2957218851
23316	09:31:26.557	00:00:23.315	1399	-1024	-768	-1	-1	-1	-1	4	-1024	-768	-1	-1	-1	-1	4		0	0						StimuliFarbe_rot_gelb.png	0	880	547	72	111				0	Content		-72	-111	23315554	2957235475
23332	09:31:26.573	00:00:23.332	1400	-1024	-768	-1	-1	-1	-1	4	-1024	-768	-1	-1	-1	-1	4		0	0						StimuliFarbe_rot_gelb.png	0	880	547	72	111				0	Content		-72	-111	23332304	2957252225
23349	09:31:26.590	00:00:23.348	1401	-1024	-768	-1	-1	-1	-1	4	-1024	-768	-1	-1	-1	-1	4		0	0						StimuliFarbe_rot_gelb.png	0	880	547	72	111				0	Content		-72	-111	23348923	2957268844
23366	09:31:26.607	00:00:23.365	1402	-1024	-768	-1	-1	-1	-1	4	-1024	-768	-1	-1	-1	-1	4		0	0						StimuliFarbe_rot_gelb.png	0	880	547	72	111				0	Content		-72	-111	23365547	2957285468
23382	09:31:26.623	00:00:23.382	1403	-1024	-768	-1	-1	-1	-1	4	-1024	-768	-1	-1	-1	-1	4		0	0						StimuliFarbe_rot_gelb.png	0	880	547	72	111				0	Content		-72	-111	23382186	2957302107
23399	09:31:26.640	00:00:23.398	1404	-1024	-768	-1	-1	-1	-1	4	-1024	-768	-1	-1	-1	-1	4		0	0						StimuliFarbe_rot_gelb.png	0	880	547	72	111				0	Content		-72	-111	23398920	2957318841
23416	09:31:26.657	00:00:23.415	1405	-1024	-768	-1	-1	-1	-1	4	425,9263	470,3427	0,4517501	0,4665307	383,2924	4,122549	0	49	426	470						StimuliFarbe_rot_gelb.png	0	880	547	72	111	323	358	283	0	Content		354	359	23415546	2957335467
23432	09:31:26.673	00:00:23.432	1406	348,0887	467,6228	0,6395298	0,4175473	383,2923	4,190895	1	348,0887	467,6228	0,6395298	0,4175473	383,2923	4,190895	3	49	348	468						StimuliFarbe_rot_gelb.png	0	880	547	72	111	323	358	283	0	Content		276	357	23432179	2957352100
23449	09:31:26.690	00:00:23.448	1407	-1024	-768	-1	-1	-1	-1	4	-1024	-768	-1	-1	-1	-1	4	49	0	0						StimuliFarbe_rot_gelb.png	0	880	547	72	111	323	358	283	0	Content		-72	-111	23448792	2957368713
23466	09:31:26.707	00:00:23.465	1408	-1024	-768	-1	-1	-1	-1	4	-1024	-768	-1	-1	-1	-1	4	49	0	0						StimuliFarbe_rot_gelb.png	0	880	547	72	111	323	358	283	0	Content		-72	-111	23465538	2957385459
23482	09:31:26.723	00:00:23.482	1409	403,5448	475,0616	0,6414368	0,4174807	383,2923	4,133207	1	400,8049	474,9091	0,5466728	0,4422789	383,2924	4,201822	3	49	404	475						StimuliFarbe_rot_gelb.png	0	880	547	72	111	323	358	283	0	Content		332	364	23482178	2957402099
23499	09:31:26.740	00:00:23.498	1410	-1024	-768	-1	-1	-1	-1	4	394,9614	470,2334	0,4520298	0,4670373	383,2924	4,229663	0	49	395	470						StimuliFarbe_rot_gelb.png	0	880	547	72	111	323	358	283	0	Content		323	359	23498789	2957418710
23515	09:31:26.756	00:00:23.515	1411	-1024	-768	-1	-1	-1	-1	4	-1024	-768	-1	-1	-1	-1	4	49	0	0						StimuliFarbe_rot_gelb.png	0	880	547	72	111	323	358	283	0	Content		-72	-111	23515412	2957435333
23532	09:31:26.773	00:00:23.532	1412	395,2088	468,1144	0,6391446	0,4173038	388,8473	4,334748	1	391,5815	473,9025	0,6385087	0,4173123	383,2893	4,275994	3	49	395	468						StimuliFarbe_rot_gelb.png	0	880	547	72	111	323	358	283	0	Content		323	357	23532210	2957452131
23549	09:31:26.790	00:00:23.548	1413	-1024	-768	-1	-1	-1	-1	4	-1024	-768	-1	-1	-1	-1	4	49	0	0						StimuliFarbe_rot_gelb.png	0	880	547	72	111	323	358	283	0	Content		-72	-111	23548789	2957468710
23565	09:31:26.806	00:00:23.565	1414	-1024	-768	-1	-1	-1	-1	4	-1024	-768	-1	-1	-1	-1	4	49	0	0						StimuliFarbe_rot_gelb.png	0	880	547	72	111	323	358	283	0	Content		-72	-111	23565408	2957485329
23582	09:31:26.823	00:00:23.582	1415	428,1262	468,019	0,6404346	0,4174823	391,1751	4,330181	1	404,0179	463,064	0,5477633	0,442728	391,1752	4,200244	3	49	428	468						StimuliFarbe_rot_gelb.png	0	880	547	72	111	323	358	283	0	Content		356	357	23582030	2957501951
23599	09:31:26.840	00:00:23.598	1416	-1024	-768	-1	-1	-1	-1	4	415,6276	476,6992	0,4554745	0,466796	391,1752	4,224764	0	49	416	477						StimuliFarbe_rot_gelb.png	0	880	547	72	111	323	358	283	0	Content		344	366	23598778	2957518699
23615	09:31:26.856	00:00:23.615	1417	336,7122	457,0861	0,6386975	0,4178208	391,1752	4,156817	1	336,7122	457,0861	0,6386975	0,4178208	391,1752	4,156817	3	49	337	457						StimuliFarbe_rot_gelb.png	0	880	547	72	111	323	358	283	0	Content		265	346	23615402	2957535323
23632	09:31:26.873	00:00:23.632	1418	-1024	-768	-1	-1	-1	-1	4	-1024	-768	-1	-1	-1	-1	4	49	0	0						StimuliFarbe_rot_gelb.png	0	880	547	72	111	323	358	283	0	Content		-72	-111	23632025	2957551946
23649	09:31:26.890	00:00:23.648	1419	-1024	-768	-1	-1	-1	-1	4	-1024	-768	-1	-1	-1	-1	4	49	0	0						StimuliFarbe_rot_gelb.png	0	880	547	72	111	323	358	283	0	Content		-72	-111	23648652	2957568573
23665	09:31:26.906	00:00:23.665	1420	401,6737	471,8729	0,6391935	0,4172851	388,7607	4,312328	1	346,8239	469,6015	0,6389838	0,4178577	389,6843	4,215889	3	49	402	472						StimuliFarbe_rot_gelb.png	0	880	547	72	111	323	358	283	0	Content		330	361	23665401	2957585322
23682	09:31:26.923	00:00:23.682	1421	-1024	-768	-1	-1	-1	-1	4	-1024	-768	-1	-1	-1	-1	4	49	0	0						StimuliFarbe_rot_gelb.png	0	880	547	72	111	323	358	283	0	Content		-72	-111	23682024	2957601945
23699	09:31:26.940	00:00:23.698	1422	457,719	473,038	0,6394577	0,4177644	388,7552	4,45502	0	401,7416	465,04	0,4549527	0,4683203	389,6843	4,267514	0	50	430	469						StimuliFarbe_rot_gelb.png	0	880	547	72	111	358	365	266	0	Content		358	358	23698648	2957618569
23715	09:31:26.956	00:00:23.715	1423	394,0429	475,4193	0,6410496	0,4187543	388,7607	4,246073	0	416,6346	477,994	0,4552104	0,4684172	389,6843	4,192123	0	50	405	477						StimuliFarbe_rot_gelb.png	0	880	547	72	111	358	365	266	0	Content		333	366	23715271	2957635192
23732	09:31:26.973	00:00:23.732	1424	457,2726	477,1224	0,6396843	0,4183111	388,7552	4,457163	0	-1024	-768	-1	-1	-1	-1	4	50	457	477						StimuliFarbe_rot_gelb.png	0	880	547	72	111	358	365	266	0	Content		385	366	23732022	2957651943
23749	09:31:26.990	00:00:23.748	1425	457,2726	477,1224	0,6369288	0,4190758	382,344	4,457163	0	-1024	-768	-1	-1	-1	-1	4	50	457	477						StimuliFarbe_rot_gelb.png	0	880	547	72	111	358	365	266	0	Content		385	366	23748645	2957668566
23765	09:31:27.006	00:00:23.765	1426	-1024	-768	-1	-1	-1	-1	4	-1024	-768	-1	-1	-1	-1	4	50	0	0						StimuliFarbe_rot_gelb.png	0	880	547	72	111	358	365	266	0	Content		-72	-111	23765269	2957685190
23782	09:31:27.023	00:00:23.781	1427	395,3256	482,2026	0,6429319	0,4195433	382,344	4,139091	0	404,5554	469,8868	0,4554517	0,4691587	389,6843	4,210892	0	50	400	476						StimuliFarbe_rot_gelb.png	0	880	547	72	111	358	365	266	0	Content		328	365	23781893	2957701814
23799	09:31:27.040	00:00:23.798	1428	-1024	-768	-1	-1	-1	-1	4	-1024	-768	-1	-1	-1	-1	4	50	0	0						StimuliFarbe_rot_gelb.png	0	880	547	72	111	358	365	266	0	Content		-72	-111	23798640	2957718561
23815	09:31:27.056	00:00:23.815	1429	-1024	-768	-1	-1	-1	-1	4	-1024	-768	-1	-1	-1	-1	4	50	0	0						StimuliFarbe_rot_gelb.png	0	880	547	72	111	358	365	266	0	Content		-72	-111	23815266	2957735187
23832	09:31:27.073	00:00:23.831	1430	444,3756	475,7899	0,6371686	0,418211	382,3381	4,364327	0	-1024	-768	-1	-1	-1	-1	4	50	444	476						StimuliFarbe_rot_gelb.png	0	880	547	72	111	358	365	266	0	Content		372	365	23831888	2957751809
23849	09:31:27.090	00:00:23.848	1431	-1024	-768	-1	-1	-1	-1	4	-1024	-768	-1	-1	-1	-1	4	50	0	0						StimuliFarbe_rot_gelb.png	0	880	547	72	111	358	365	266	0	Content		-72	-111	23848638	2957768559
23865	09:31:27.106	00:00:23.865	1432	-1024	-768	-1	-1	-1	-1	4	-1024	-768	-1	-1	-1	-1	4	50	0	0						StimuliFarbe_rot_gelb.png	0	880	547	72	111	358	365	266	0	Content		-72	-111	23865262	2957785183
23882	09:31:27.123	00:00:23.881	1433	331,9511	481,0773	0,6411425	0,4181868	382,344	4,002645	3	353,8206	450,0208	0,6342574	0,4182144	413,4625	4,313314	1	50	354	450						StimuliFarbe_rot_gelb.png	0	880	547	72	111	358	365	266	0	Content		282	339	23881886	2957801807
23899	09:31:27.140	00:00:23.898	1434	-1024	-768	-1	-1	-1	-1	4	-1024	-768	-1	-1	-1	-1	4	50	0	0						StimuliFarbe_rot_gelb.png	0	880	547	72	111	358	365	266	0	Content		-72	-111	23898510	2957818431
23915	09:31:27.156	00:00:23.915	1435	412,0852	447,109	0,6425976	0,4177085	413,4603	4,523621	3	386,8989	448,1112	0,5486332	0,4428595	413,4625	4,40937	1	50	387	448						StimuliFarbe_rot_gelb.png	0	880	547	72	111	358	365	266	0	Content		315	337	23915259	2957835180
23932	09:31:27.173	00:00:23.931	1436	427,6891	473,7686	0,6409864	0,4175918	390,7567	4,270216	0	416,4024	449,4089	0,4631126	0,4678542	413,4625	4,441325	0	50	422	462						StimuliFarbe_rot_gelb.png	0	880	547	72	111	358	365	266	0	Content		350	351	23931883	2957851804
23949	09:31:27.190	00:00:23.948	1437	478,8473	462,1288	0,6391619	0,4167953	390,8532	4,252457	0	-1024	-768	-1	-1	-1	-1	4	50	479	462						StimuliFarbe_rot_gelb.png	0	880	547	72	111	358	365	266	0	Content		407	351	23948509	2957868430
23965	09:31:27.206	00:00:23.965	1438	544,7964	457,6046	0,6330358	0,415966	382,6695	4,432726	0	-1024	-768	-1	-1	-1	-1	4	51	545	458						StimuliFarbe_rot_gelb.png	0	880	547	72	111	511	329	250	0	Content		473	347	23965145	2957885066
23982	09:31:27.223	00:00:23.981	1439	578,9791	443,0393	0,6327689	0,4156636	385,654	4,437007	0	551,1852	448,9108	0,4494015	0,4662911	386,3613	4,060842	0	51	565	446						StimuliFarbe_rot_gelb.png	0	880	547	72	111	511	329	250	0	Content		493	335	23981882	2957901803
23999	09:31:27.240	00:00:23.998	1440	-1024	-768	-1	-1	-1	-1	4	583,1474	432,5313	0,4491574	0,466967	386,3613	3,717051	0	51	583	433						StimuliFarbe_rot_gelb.png	0	880	547	72	111	511	329	250	0	Content		511	322	23998509	2957918430
24015	09:31:27.256	00:00:24.015	1441	-1024	-768	-1	-1	-1	-1	4	-1024	-768	-1	-1	-1	-1	4	51	0	0						StimuliFarbe_rot_gelb.png	0	880	547	72	111	511	329	250	0	Content		-72	-111	24015143	2957935064
24032	09:31:27.273	00:00:24.031	1442	-1024	-768	-1	-1	-1	-1	4	-1024	-768	-1	-1	-1	-1	4	51	0	0						StimuliFarbe_rot_gelb.png	0	880	547	72	111	511	329	250	0	Content		-72	-111	24031752	2957951673
24049	09:31:27.290	00:00:24.048	1443	502,0579	440,7674	0,6352851	0,416149	385,6591	4,019987	0	-1024	-768	-1	-1	-1	-1	4	51	502	441						StimuliFarbe_rot_gelb.png	0	880	547	72	111	511	329	250	0	Content		430	330	24048502	2957968423
24065	09:31:27.306	00:00:24.065	1444	609,0009	437,4021	0,6322203	0,4146005	385,6525	4,039707	0	567,8066	440,7572	0,4482427	0,4663579	386,3613	3,713653	0	51	588	439						StimuliFarbe_rot_gelb.png	0	880	547	72	111	511	329	250	0	Content		516	328	24065138	2957985059
24082	09:31:27.323	00:00:24.081	1445	592,5316	445,5836	0,6316742	0,4148362	384,1894	4,173161	0	-1024	-768	-1	-1	-1	-1	4	51	593	446						StimuliFarbe_rot_gelb.png	0	880	547	72	111	511	329	250	0	Content		521	335	24081752	2958001673
24098	09:31:27.339	00:00:24.098	1446	607,2468	439,4091	0,6316547	0,4152593	384,1881	3,981676	0	-1024	-768	-1	-1	-1	-1	4	51	607	439						StimuliFarbe_rot_gelb.png	0	880	547	72	111	511	329	250	0	Content		535	328	24098375	2958018296
24115	09:31:27.356	00:00:24.115	1447	579,9725	444,0677	0,6305117	0,4156654	381,6848	4,245529	0	-1024	-768	-1	-1	-1	-1	4	51	580	444						StimuliFarbe_rot_gelb.png	0	880	547	72	111	511	329	250	0	Content		508	333	24115133	2958035054
24132	09:31:27.373	00:00:24.131	1448	572,3344	381,2453	0,6307989	0,4160338	381,7737	3,641449	0	-1024	-768	-1	-1	-1	-1	4	51	572	381						StimuliFarbe_rot_gelb.png	0	880	547	72	111	511	329	250	0	Content		500	270	24131746	2958051667
24148	09:31:27.389	00:00:24.148	1449	605,6461	436,5313	0,6347224	0,4160421	389,8212	4,377074	0	554,9723	443,2889	0,4488767	0,4678777	388,0458	3,967656	0	51	580	440						StimuliFarbe_rot_gelb.png	0	880	547	72	111	511	329	250	0	Content		508	329	24148372	2958068293
24165	09:31:27.406	00:00:24.164	1450	585,396	442,1082	0,631143	0,416024	381,6688	4,314827	0	-1024	-768	-1	-1	-1	-1	4	51	585	442						StimuliFarbe_rot_gelb.png	0	880	547	72	111	511	329	250	0	Content		513	331	24164991	2958084912
24182	09:31:27.423	00:00:24.181	1451	-1024	-768	-1	-1	-1	-1	4	-1024	-768	-1	-1	-1	-1	4	51	0	0						StimuliFarbe_rot_gelb.png	0	880	547	72	111	511	329	250	0	Content		-72	-111	24181745	2958101666
24198	09:31:27.439	00:00:24.198	1452	609,114	426,0523	0,6389654	0,41557	399,2338	4,541952	0	-1024	-768	-1	-1	-1	-1	4	51	609	426						StimuliFarbe_rot_gelb.png	0	880	547	72	111	511	329	250	0	Content		537	315	24198367	2958118288
24215	09:31:27.456	00:00:24.214	1453	-1024	-768	-1	-1	-1	-1	4	-1024	-768	-1	-1	-1	-1	4	52	0	0						StimuliFarbe_rot_gelb.png	0	880	547	72	111	338	277	250	0	Content		-72	-111	24214985	2958134906
24232	09:31:27.473	00:00:24.231	1454	-1024	-768	-1	-1	-1	-1	4	-1024	-768	-1	-1	-1	-1	4	52	0	0						StimuliFarbe_rot_gelb.png	0	880	547	72	111	338	277	250	0	Content		-72	-111	24231653	2958151574
24248	09:31:27.489	00:00:24.248	1455	-1024	-768	-1	-1	-1	-1	4	-1024	-768	-1	-1	-1	-1	4	52	0	0						StimuliFarbe_rot_gelb.png	0	880	547	72	111	338	277	250	0	Content		-72	-111	24248362	2958168283
24265	09:31:27.506	00:00:24.264	1456	542,4642	424,1528	0,6350972	0,4132037	387,0782	4,460108	0	214,6496	410,7352	0,4419639	0,4658426	388,0459	4,073934	0	52	379	417						StimuliFarbe_rot_gelb.png	0	880	547	72	111	338	277	250	0	Content		307	306	24264985	2958184906
24282	09:31:27.523	00:00:24.281	1457	446,7369	400,6439	0,6384043	0,4101814	386,6067	4,497683	0	-1024	-768	-1	-1	-1	-1	4	52	447	401						StimuliFarbe_rot_gelb.png	0	880	547	72	111	338	277	250	0	Content		375	290	24281611	2958201532
24298	09:31:27.539	00:00:24.298	1458	379,2133	381,0219	0,6467289	0,4088931	401,962	4,708076	0	119,2822	359,4893	0,4465669	0,4625398	388,0459	4,127998	0	52	249	370						StimuliFarbe_rot_gelb.png	0	880	547	72	111	338	277	250	0	Content		177	259	24298233	2958218154
24315	09:31:27.556	00:00:24.314	1459	-1024	-768	-1	-1	-1	-1	4	-1024	-768	-1	-1	-1	-1	4	52	0	0						StimuliFarbe_rot_gelb.png	0	880	547	72	111	338	277	250	0	Content		-72	-111	24314984	2958234905
24332	09:31:27.573	00:00:24.331	1460	384,9829	384,5419	0,6400427	0,4090958	385,8599	4,494369	0	-1024	-768	-1	-1	-1	-1	4	52	385	385						StimuliFarbe_rot_gelb.png	0	880	547	72	111	338	277	250	0	Content		313	274	24331607	2958251528
24348	09:31:27.589	00:00:24.348	1461	-1024	-768	-1	-1	-1	-1	4	430,8267	388,8878	0,4533175	0,4632482	385,8646	3,93644	0	52	431	389						StimuliFarbe_rot_gelb.png	0	880	547	72	111	338	277	250	0	Content		359	278	24348230	2958268151
24365	09:31:27.606	00:00:24.364	1462	396,5854	381,9095	0,6403998	0,409587	385,8583	4,186203	0	423,9191	393,4017	0,4535383	0,4635776	385,8646	3,952864	0	52	410	388						StimuliFarbe_rot_gelb.png	0	880	547	72	111	338	277	250	0	Content		338	277	24364854	2958284775
24382	09:31:27.623	00:00:24.381	1463	-1024	-768	-1	-1	-1	-1	4	-1024	-768	-1	-1	-1	-1	4	52	0	0						StimuliFarbe_rot_gelb.png	0	880	547	72	111	338	277	250	0	Content		-72	-111	24381601	2958301522
24398	09:31:27.639	00:00:24.398	1464	400,5082	376,6037	0,6408697	0,4100001	385,8584	4,140473	0	430,9141	398,8168	0,4537529	0,4635877	385,8646	3,949834	0	52	416	388						StimuliFarbe_rot_gelb.png	0	880	547	72	111	338	277	250	0	Content		344	277	24398227	2958318148
24415	09:31:27.656	00:00:24.414	1465	-1024	-768	-1	-1	-1	-1	4	440,0823	399,9324	0,4540027	0,4635749	385,8646	3,985865	0	52	440	400						StimuliFarbe_rot_gelb.png	0	880	547	72	111	338	277	250	0	Content		368	289	24414850	2958334771
24431	09:31:27.672	00:00:24.431	1466	-1024	-768	-1	-1	-1	-1	4	-1024	-768	-1	-1	-1	-1	4	52	0	0						StimuliFarbe_rot_gelb.png	0	880	547	72	111	338	277	250	0	Content		-72	-111	24431474	2958351395
24448	09:31:27.689	00:00:24.448	1467	394,2521	377,4948	0,6414364	0,4104033	385,8585	4,070554	0	-1024	-768	-1	-1	-1	-1	4	52	394	377						StimuliFarbe_rot_gelb.png	0	880	547	72	111	338	277	250	0	Content		322	266	24448218	2958368139
24465	09:31:27.706	00:00:24.464	1468	-1024	-768	-1	-1	-1	-1	4	-1024	-768	-1	-1	-1	-1	4		0	0						StimuliFarbe_rot_gelb.png	0	880	547	72	111				0	Content		-72	-111	24464848	2958384769
24481	09:31:27.722	00:00:24.481	1469	-1024	-768	-1	-1	-1	-1	4	-1024	-768	-1	-1	-1	-1	4		0	0						StimuliFarbe_rot_gelb.png	0	880	547	72	111				0	Content		-72	-111	24481461	2958401382
24498	09:31:27.739	00:00:24.498	1470	-1024	-768	-1	-1	-1	-1	4	-1024	-768	-1	-1	-1	-1	4		0	0						StimuliFarbe_rot_gelb.png	0	880	547	72	111				0	Content		-72	-111	24498098	2958418019
24515	09:31:27.756	00:00:24.514	1471	-1024	-768	-1	-1	-1	-1	4	-1024	-768	-1	-1	-1	-1	4		0	0						StimuliFarbe_rot_gelb.png	0	880	547	72	111				0	Content		-72	-111	24514845	2958434766
24531	09:31:27.772	00:00:24.531	1472	-1024	-768	-1	-1	-1	-1	4	-1024	-768	-1	-1	-1	-1	4		0	0						StimuliFarbe_rot_gelb.png	0	880	547	72	111				0	Content		-72	-111	24531466	2958451387
24548	09:31:27.789	00:00:24.548	1473	-1024	-768	-1	-1	-1	-1	4	-1024	-768	-1	-1	-1	-1	4		0	0						StimuliFarbe_rot_gelb.png	0	880	547	72	111				0	Content		-72	-111	24548092	2958468013
24565	09:31:27.806	00:00:24.564	1474	-1024	-768	-1	-1	-1	-1	4	-1024	-768	-1	-1	-1	-1	4		0	0						StimuliFarbe_rot_gelb.png	0	880	547	72	111				0	Content		-72	-111	24564842	2958484763
24581	09:31:27.822	00:00:24.581	1475	302,6919	367,5339	0,6449534	0,4100378	389,6666	4,333247	0	-1024	-768	-1	-1	-1	-1	4	53	303	368						StimuliFarbe_rot_gelb.png	0	880	547	72	111	195	241	250	0	Content		231	257	24581464	2958501385
24598	09:31:27.839	00:00:24.598	1476	274,6608	356,5951	0,6462259	0,410072	389,6649	4,054478	0	-1024	-768	-1	-1	-1	-1	4	53	275	357						StimuliFarbe_rot_gelb.png	0	880	547	72	111	195	241	250	0	Content		203	246	24598093	2958518014
24615	09:31:27.856	00:00:24.614	1477	-1024	-768	-1	-1	-1	-1	4	249,1647	355,4298	0,4567868	0,4637864	389,6706	3,975056	0	53	249	355						StimuliFarbe_rot_gelb.png	0	880	547	72	111	195	241	250	0	Content		177	244	24614714	2958534635
24631	09:31:27.872	00:00:24.631	1478	-1024	-768	-1	-1	-1	-1	4	-1024	-768	-1	-1	-1	-1	4	53	0	0						StimuliFarbe_rot_gelb.png	0	880	547	72	111	195	241	250	0	Content		-72	-111	24631465	2958551386
24648	09:31:27.889	00:00:24.648	1479	242,2557	353,9977	0,6473161	0,4118878	389,6678	4,080564	3	216,0025	353,9371	0,6479485	0,412224	389,6705	4,094202	1	53	216	354						StimuliFarbe_rot_gelb.png	0	880	547	72	111	195	241	250	0	Content		144	243	24648084	2958568005
24665	09:31:27.906	00:00:24.664	1480	271,2525	355,565	0,6469674	0,4115424	389,6651	4,018284	0	299,8568	360,7571	0,4585367	0,4634595	389,6706	3,902373	0	53	286	358						StimuliFarbe_rot_gelb.png	0	880	547	72	111	195	241	250	0	Content		214	247	24664709	2958584630
24681	09:31:27.922	00:00:24.681	1481	249,0534	340,0209	0,6516743	0,4113355	400,5852	4,381974	0	299,8568	360,7571	0,4598773	0,4632968	394,8722	3,902373	0	53	274	350						StimuliFarbe_rot_gelb.png	0	880	547	72	111	195	241	250	0	Content		202	239	24681334	2958601255
24698	09:31:27.939	00:00:24.698	1482	218,701	344,0535	0,6473804	0,4112548	389,8927	3,99054	0	302,3193	367,0741	0,4606033	0,4622266	394,8722	4,072049	0	53	261	356						StimuliFarbe_rot_gelb.png	0	880	547	72	111	195	241	250	0	Content		189	245	24698082	2958618003
24715	09:31:27.956	00:00:24.714	1483	266,5238	343,2676	0,6525107	0,4098314	400,5833	4,292911	0	-1024	-768	-1	-1	-1	-1	4	53	267	343						StimuliFarbe_rot_gelb.png	0	880	547	72	111	195	241	250	0	Content		195	232	24714708	2958634629
24731	09:31:27.972	00:00:24.731	1484	-1024	-768	-1	-1	-1	-1	4	-1024	-768	-1	-1	-1	-1	4	53	0	0						StimuliFarbe_rot_gelb.png	0	880	547	72	111	195	241	250	0	Content		-72	-111	24731330	2958651251
24748	09:31:27.989	00:00:24.747	1485	259,0831	336,9782	0,5551679	0,4346889	400,5858	4,136273	3	273,8935	357,0605	0,4602139	0,4604604	392,6232	3,926103	1	53	274	357						StimuliFarbe_rot_gelb.png	0	880	547	72	111	195	241	250	0	Content		202	246	24747955	2958667876
24765	09:31:28.006	00:00:24.764	1486	265,261	341,035	0,652557	0,4085746	400,5831	4,12616	0	-1024	-768	-1	-1	-1	-1	4	53	265	341						StimuliFarbe_rot_gelb.png	0	880	547	72	111	195	241	250	0	Content		193	230	24764704	2958684625
24781	09:31:28.022	00:00:24.781	1487	-1024	-768	-1	-1	-1	-1	4	-1024	-768	-1	-1	-1	-1	4	53	0	0						StimuliFarbe_rot_gelb.png	0	880	547	72	111	195	241	250	0	Content		-72	-111	24781329	2958701250
24798	09:31:28.039	00:00:24.797	1488	211,4871	338,451	0,6476767	0,4097524	392,9554	4,150915	0	-1024	-768	-1	-1	-1	-1	4	53	211	338						StimuliFarbe_rot_gelb.png	0	880	547	72	111	195	241	250	0	Content		139	227	24797954	2958717875
24815	09:31:28.056	00:00:24.814	1489	280,5483	346,7674	0,6489153	0,4087283	392,9499	4,013182	0	-1024	-768	-1	-1	-1	-1	4	53	281	347						StimuliFarbe_rot_gelb.png	0	880	547	72	111	195	241	250	0	Content		209	236	24814574	2958734495
24831	09:31:28.072	00:00:24.831	1490	-1024	-768	-1	-1	-1	-1	4	-1024	-768	-1	-1	-1	-1	4	54	0	0						StimuliFarbe_rot_gelb.png	0	880	547	72	111	279	279	116	0	Content		-72	-111	24831325	2958751246
24848	09:31:28.089	00:00:24.847	1491	-1024	-768	-1	-1	-1	-1	4	-1024	-768	-1	-1	-1	-1	4	54	0	0						StimuliFarbe_rot_gelb.png	0	880	547	72	111	279	279	116	0	Content		-72	-111	24847951	2958767872
24865	09:31:28.106	00:00:24.864	1492	285,8658	350,145	0,6485472	0,4092536	392,9499	3,99352	0	-1024	-768	-1	-1	-1	-1	4	54	286	350						StimuliFarbe_rot_gelb.png	0	880	547	72	111	279	279	116	0	Content		214	239	24864570	2958784491
24881	09:31:28.122	00:00:24.881	1493	323,0407	371,8741	0,6464262	0,4108588	392,9499	4,00165	0	364,2264	387,0792	0,4578342	0,4614771	392,6233	3,750293	0	54	344	379						StimuliFarbe_rot_gelb.png	0	880	547	72	111	279	279	116	0	Content		272	268	24881194	2958801115
24898	09:31:28.139	00:00:24.897	1494	318,4035	400,3133	0,6423084	0,4139637	392,9554	4,088552	0	397,7313	402,9273	0,455076	0,4633726	392,6233	3,812286	0	54	358	402						StimuliFarbe_rot_gelb.png	0	880	547	72	111	279	279	116	0	Content		286	291	24897942	2958817863
24915	09:31:28.156	00:00:24.914	1495	435,4761	416,5529	0,6438649	0,4155656	399,5374	4,170112	0	-1024	-768	-1	-1	-1	-1	4	54	435	417						StimuliFarbe_rot_gelb.png	0	880	547	72	111	279	279	116	0	Content		363	306	24914568	2958834489
24931	09:31:28.172	00:00:24.931	1496	447,2622	469,7585	0,6429636	0,4176805	399,5359	3,827643	0	487,9139	530,6589	0,453519	0,4653393	396,3434	3,013211	0	54	468	500						StimuliFarbe_rot_gelb.png	0	880	547	72	111	279	279	116	0	Content		396	389	24931191	2958851112
24948	09:31:28.189	00:00:24.947	1497	-1024	-768	-1	-1	-1	-1	4	-1024	-768	-1	-1	-1	-1	4		0	0						StimuliFarbe_rot_gelb.png	0	880	547	72	111				0	Content		-72	-111	24947817	2958867738
24965	09:31:28.206	00:00:24.964	1498	-1024	-768	-1	-1	-1	-1	4	-1024	-768	-1	-1	-1	-1	4		0	0						StimuliFarbe_rot_gelb.png	0	880	547	72	111				0	Content		-72	-111	24964560	2958884481
24981	09:31:28.222	00:00:24.981	1499	-1024	-768	-1	-1	-1	-1	4	-1024	-768	-1	-1	-1	-1	4		0	0						StimuliFarbe_rot_gelb.png	0	880	547	72	111				0	Content		-72	-111	24981185	2958901106
24998	09:31:28.239	00:00:24.997	1500	-1024	-768	-1	-1	-1	-1	4	-1024	-768	-1	-1	-1	-1	4		0	0						StimuliFarbe_rot_gelb.png	0	880	547	72	111				0	Content		-72	-111	24997813	2958917734
25014	09:31:28.255	00:00:25.014	1501	-1024	-768	-1	-1	-1	-1	4	-1024	-768	-1	-1	-1	-1	4		0	0						StimuliFarbe_rot_gelb.png	0	880	547	72	111				0	Content		-72	-111	25014440	2958934361
25031	09:31:28.272	00:00:25.031	1502	-1024	-768	-1	-1	-1	-1	4	-1024	-768	-1	-1	-1	-1	4		0	0						StimuliFarbe_rot_gelb.png	0	880	547	72	111				0	Content		-72	-111	25031185	2958951106
25048	09:31:28.289	00:00:25.047	1503	-1024	-768	-1	-1	-1	-1	4	-1024	-768	-1	-1	-1	-1	4		0	0						StimuliFarbe_rot_gelb.png	0	880	547	72	111				0	Content		-72	-111	25047807	2958967728
25064	09:31:28.305	00:00:25.064	1504	-1024	-768	-1	-1	-1	-1	4	-1024	-768	-1	-1	-1	-1	4		0	0						StimuliFarbe_rot_gelb.png	0	880	547	72	111				0	Content		-72	-111	25064475	2958984396
25081	09:31:28.322	00:00:25.081	1505	421,0457	447,3327	0,6379678	0,4187515	390,3883	3,653169	0	70,58443	461,9919	0,4819538	0,4828698	396,3433	2,649858	0	55	246	455						StimuliFarbe_rot_gelb.png	0	880	547	72	111	174	313	83	0	Content		174	344	25081054	2959000975
25098	09:31:28.339	00:00:25.097	1506	-1024	-768	-1	-1	-1	-1	4	-1024	-768	-1	-1	-1	-1	4	55	0	0						StimuliFarbe_rot_gelb.png	0	880	547	72	111	174	313	83	0	Content		-72	-111	25097804	2959017725
25114	09:31:28.355	00:00:25.114	1507	193,9358	421,8578	0,6301104	0,4185964	390,3831	3,935988	0	-1024	-768	-1	-1	-1	-1	4	55	194	422						StimuliFarbe_rot_gelb.png	0	880	547	72	111	174	313	83	0	Content		122	311	25114429	2959034350
25131	09:31:28.372	00:00:25.131	1508	488,8775	425,8905	0,6384552	0,4187929	390,3842	3,886369	0	-1024	-768	-1	-1	-1	-1	4	55	489	426						StimuliFarbe_rot_gelb.png	0	880	547	72	111	174	313	83	0	Content		417	315	25131052	2959050973
25148	09:31:28.389	00:00:25.147	1509	6,597953	75,72286	0,7208585	0,4179365	703,0605	6,78511	0	462,3745	468,7996	0,451125	0,4649287	382,7889	3,584824	0	55	234	272						StimuliFarbe_rot_gelb.png	0	880	547	72	111	174	313	83	0	Content		162	161	25147680	2959067601
25164	09:31:28.405	00:00:25.164	1510	472,0072	413,2814	0,6527168	0,4190995	425,4775	4,08528	0	-1024	-768	-1	-1	-1	-1	4	56	472	413						StimuliFarbe_rot_gelb.png	0	880	547	72	111	399	344	466	0	Content		400	302	25164428	2959084349
25181	09:31:28.422	00:00:25.181	1511	474,1537	416,0503	0,6480177	0,4195878	412,3536	4,039353	0	-1024	-768	-1	-1	-1	-1	4	56	474	416						StimuliFarbe_rot_gelb.png	0	880	547	72	111	399	344	466	0	Content		402	305	25181050	2959100971
25198	09:31:28.439	00:00:25.197	1512	-1024	-768	-1	-1	-1	-1	4	-1024	-768	-1	-1	-1	-1	4	56	0	0						StimuliFarbe_rot_gelb.png	0	880	547	72	111	399	344	466	0	Content		-72	-111	25197677	2959117598
25214	09:31:28.455	00:00:25.214	1513	480,5918	426,6123	0,6475376	0,4194251	411,076	3,910376	0	-1024	-768	-1	-1	-1	-1	4	56	481	427						StimuliFarbe_rot_gelb.png	0	880	547	72	111	399	344	466	0	Content		409	316	25214300	2959134221
25231	09:31:28.472	00:00:25.231	1514	434,1772	432,3152	0,6354795	0,4204985	411,076	3,993499	0	449,0598	456,5724	0,4538991	0,4652141	392,4162	3,542664	0	56	442	444						StimuliFarbe_rot_gelb.png	0	880	547	72	111	399	344	466	0	Content		370	333	25231049	2959150970
25248	09:31:28.489	00:00:25.247	1515	-1024	-768	-1	-1	-1	-1	4	-1024	-768	-1	-1	-1	-1	4	56	0	0						StimuliFarbe_rot_gelb.png	0	880	547	72	111	399	344	466	0	Content		-72	-111	25247670	2959167591
25264	09:31:28.505	00:00:25.264	1516	-1024	-768	-1	-1	-1	-1	4	-1024	-768	-1	-1	-1	-1	4	56	0	0						StimuliFarbe_rot_gelb.png	0	880	547	72	111	399	344	466	0	Content		-72	-111	25264337	2959184258
25281	09:31:28.522	00:00:25.281	1517	-1024	-768	-1	-1	-1	-1	4	-1024	-768	-1	-1	-1	-1	4	56	0	0						StimuliFarbe_rot_gelb.png	0	880	547	72	111	399	344	466	0	Content		-72	-111	25281044	2959200965
25298	09:31:28.539	00:00:25.297	1518	-1024	-768	-1	-1	-1	-1	4	-1024	-768	-1	-1	-1	-1	4	56	0	0						StimuliFarbe_rot_gelb.png	0	880	547	72	111	399	344	466	0	Content		-72	-111	25297662	2959217583
25314	09:31:28.555	00:00:25.314	1519	-1024	-768	-1	-1	-1	-1	4	-1024	-768	-1	-1	-1	-1	4	56	0	0						StimuliFarbe_rot_gelb.png	0	880	547	72	111	399	344	466	0	Content		-72	-111	25314329	2959234250
25331	09:31:28.572	00:00:25.330	1520	487,5424	441,567	0,6459494	0,4199863	404,7767	3,939224	0	467,6096	433,8008	0,4579783	0,4658593	401,7663	3,605681	0	56	478	438						StimuliFarbe_rot_gelb.png	0	880	547	72	111	399	344	466	0	Content		406	327	25330915	2959250836
25348	09:31:28.589	00:00:25.347	1521	482,6423	461,0194	0,6362792	0,4200596	382,1817	3,629536	0	-1024	-768	-1	-1	-1	-1	4	56	483	461						StimuliFarbe_rot_gelb.png	0	880	547	72	111	399	344	466	0	Content		411	350	25347661	2959267582
25364	09:31:28.605	00:00:25.364	1522	463,4831	453,4252	0,6408615	0,4206248	392,2327	3,790493	0	-1024	-768	-1	-1	-1	-1	4	56	463	453						StimuliFarbe_rot_gelb.png	0	880	547	72	111	399	344	466	0	Content		391	342	25364286	2959284207
25381	09:31:28.622	00:00:25.380	1523	478,1552	463,4644	0,6365361	0,4203463	382,1805	3,542749	0	462,2363	444,9157	0,4586743	0,4658841	401,7663	3,681776	0	56	470	454						StimuliFarbe_rot_gelb.png	0	880	547	72	111	399	344	466	0	Content		398	343	25380909	2959300830
25398	09:31:28.639	00:00:25.397	1524	478,2983	455,5636	0,6376293	0,4207803	384,0305	3,697816	0	-1024	-768	-1	-1	-1	-1	4	56	478	456						StimuliFarbe_rot_gelb.png	0	880	547	72	111	399	344	466	0	Content		406	345	25397537	2959317458
25414	09:31:28.655	00:00:25.414	1525	494,144	463,1913	0,6378199	0,4210165	384,0293	3,513156	0	392,2312	429,4753	0,4576069	0,4669909	401,7663	3,660314	0	56	443	446						StimuliFarbe_rot_gelb.png	0	880	547	72	111	399	344	466	0	Content		371	335	25414284	2959334205
25431	09:31:28.672	00:00:25.430	1526	-1024	-768	-1	-1	-1	-1	4	-1024	-768	-1	-1	-1	-1	4	56	0	0						StimuliFarbe_rot_gelb.png	0	880	547	72	111	399	344	466	0	Content		-72	-111	25430910	2959350831
25448	09:31:28.689	00:00:25.447	1527	-1024	-768	-1	-1	-1	-1	4	-1024	-768	-1	-1	-1	-1	4	56	0	0						StimuliFarbe_rot_gelb.png	0	880	547	72	111	399	344	466	0	Content		-72	-111	25447526	2959367447
25464	09:31:28.705	00:00:25.464	1528	-1024	-768	-1	-1	-1	-1	4	-1024	-768	-1	-1	-1	-1	4	56	0	0						StimuliFarbe_rot_gelb.png	0	880	547	72	111	399	344	466	0	Content		-72	-111	25464194	2959384115
25481	09:31:28.722	00:00:25.480	1529	470,6144	477,2653	0,6416799	0,4238942	391,6723	3,79168	0	-1024	-768	-1	-1	-1	-1	4	56	471	477						StimuliFarbe_rot_gelb.png	0	880	547	72	111	399	344	466	0	Content		399	366	25480904	2959400825
25498	09:31:28.739	00:00:25.497	1530	424,386	477,9044	0,6408469	0,4239106	389,4287	3,750882	0	-1024	-768	-1	-1	-1	-1	4	56	424	478						StimuliFarbe_rot_gelb.png	0	880	547	72	111	399	344	466	0	Content		352	367	25497528	2959417449
25514	09:31:28.755	00:00:25.514	1531	478,1827	476,2979	0,6369836	0,4236649	380,261	3,57936	0	-1024	-768	-1	-1	-1	-1	4	56	478	476						StimuliFarbe_rot_gelb.png	0	880	547	72	111	399	344	466	0	Content		406	365	25514155	2959434076
25531	09:31:28.772	00:00:25.530	1532	428,8495	471,9927	0,6415437	0,4241701	390,1649	3,76917	0	443,6152	485,4103	0,4533714	0,4683952	380,2654	3,388878	0	56	436	479						StimuliFarbe_rot_gelb.png	0	880	547	72	111	399	344	466	0	Content		364	368	25530776	2959450697
25548	09:31:28.789	00:00:25.547	1533	454,8626	483,1685	0,6424695	0,4237366	392,0693	3,771644	0	435,8112	461,1595	0,4567749	0,4688109	392,0693	3,465003	0	56	445	472						StimuliFarbe_rot_gelb.png	0	880	547	72	111	399	344	466	0	Content		373	361	25547526	2959467447
25564	09:31:28.805	00:00:25.564	1534	-1024	-768	-1	-1	-1	-1	4	-1024	-768	-1	-1	-1	-1	4	56	0	0						StimuliFarbe_rot_gelb.png	0	880	547	72	111	399	344	466	0	Content		-72	-111	25564143	2959484064
25581	09:31:28.822	00:00:25.580	1535	-1024	-768	-1	-1	-1	-1	4	-1024	-768	-1	-1	-1	-1	4	56	0	0						StimuliFarbe_rot_gelb.png	0	880	547	72	111	399	344	466	0	Content		-72	-111	25580810	2959500731
25597	09:31:28.838	00:00:25.597	1536	486,5942	481,4864	0,6385681	0,4239055	384,4208	3,815118	0	-1024	-768	-1	-1	-1	-1	4	56	487	481						StimuliFarbe_rot_gelb.png	0	880	547	72	111	399	344	466	0	Content		415	370	25597402	2959517323
25614	09:31:28.855	00:00:25.614	1537	-1024	-768	-1	-1	-1	-1	4	-1024	-768	-1	-1	-1	-1	4	56	0	0						StimuliFarbe_rot_gelb.png	0	880	547	72	111	399	344	466	0	Content		-72	-111	25614146	2959534067
25631	09:31:28.872	00:00:25.630	1538	508,7976	456,4061	0,6379247	0,4239176	384,4249	3,845588	0	643,4013	464,2991	0,4507858	0,4678167	386,6311	3,639399	0	57	576	460						StimuliFarbe_rot_gelb.png	0	880	547	72	111	582	313	216	0	Content		504	349	25630771	2959550692
25647	09:31:28.888	00:00:25.647	1539	-1024	-768	-1	-1	-1	-1	4	-1024	-768	-1	-1	-1	-1	4	57	0	0						StimuliFarbe_rot_gelb.png	0	880	547	72	111	582	313	216	0	Content		-72	-111	25647396	2959567317
25664	09:31:28.905	00:00:25.664	1540	-1024	-768	-1	-1	-1	-1	4	-1024	-768	-1	-1	-1	-1	4	57	0	0						StimuliFarbe_rot_gelb.png	0	880	547	72	111	582	313	216	0	Content		-72	-111	25664020	2959583941
25681	09:31:28.922	00:00:25.680	1541	-1024	-768	-1	-1	-1	-1	4	-1024	-768	-1	-1	-1	-1	4	57	0	0						StimuliFarbe_rot_gelb.png	0	880	547	72	111	582	313	216	0	Content		-72	-111	25680770	2959600691
25697	09:31:28.938	00:00:25.697	1542	664,6597	424,4352	0,6378396	0,4230355	392,5273	4,059996	0	-1024	-768	-1	-1	-1	-1	4	57	665	424						StimuliFarbe_rot_gelb.png	0	880	547	72	111	582	313	216	0	Content		593	313	25697392	2959617313
25714	09:31:28.955	00:00:25.714	1543	-1024	-768	-1	-1	-1	-1	4	-1024	-768	-1	-1	-1	-1	4	57	0	0						StimuliFarbe_rot_gelb.png	0	880	547	72	111	582	313	216	0	Content		-72	-111	25714017	2959633938
25731	09:31:28.972	00:00:25.730	1544	-1024	-768	-1	-1	-1	-1	4	-1024	-768	-1	-1	-1	-1	4	57	0	0						StimuliFarbe_rot_gelb.png	0	880	547	72	111	582	313	216	0	Content		-72	-111	25730641	2959650562
25747	09:31:28.988	00:00:25.747	1545	-1024	-768	-1	-1	-1	-1	4	-1024	-768	-1	-1	-1	-1	4	57	0	0						StimuliFarbe_rot_gelb.png	0	880	547	72	111	582	313	216	0	Content		-72	-111	25747390	2959667311
25764	09:31:29.005	00:00:25.764	1546	654,4514	421,8643	0,6378588	0,4238884	391,5922	4,0798	0	-1024	-768	-1	-1	-1	-1	4	57	654	422						StimuliFarbe_rot_gelb.png	0	880	547	72	111	582	313	216	0	Content		582	311	25764013	2959683934
25781	09:31:29.022	00:00:25.780	1547	-1024	-768	-1	-1	-1	-1	4	-1024	-768	-1	-1	-1	-1	4	57	0	0						StimuliFarbe_rot_gelb.png	0	880	547	72	111	582	313	216	0	Content		-72	-111	25780639	2959700560
25797	09:31:29.038	00:00:25.797	1548	-1024	-768	-1	-1	-1	-1	4	-1024	-768	-1	-1	-1	-1	4	57	0	0						StimuliFarbe_rot_gelb.png	0	880	547	72	111	582	313	216	0	Content		-72	-111	25797261	2959717182
25814	09:31:29.055	00:00:25.814	1549	-1024	-768	-1	-1	-1	-1	4	-1024	-768	-1	-1	-1	-1	4	57	0	0						StimuliFarbe_rot_gelb.png	0	880	547	72	111	582	313	216	0	Content		-72	-111	25814010	2959733931
25831	09:31:29.072	00:00:25.830	1550	642,5741	424,621	0,6378118	0,424443	390,9886	4,169362	0	-1024	-768	-1	-1	-1	-1	4	57	643	425						StimuliFarbe_rot_gelb.png	0	880	547	72	111	582	313	216	0	Content		571	314	25830634	2959750555
25847	09:31:29.088	00:00:25.847	1551	-1024	-768	-1	-1	-1	-1	4	-1024	-768	-1	-1	-1	-1	4		0	0						StimuliFarbe_rot_gelb.png	0	880	547	72	111				0	Content		-72	-111	25847256	2959767177
25864	09:31:29.105	00:00:25.863	1552	-1024	-768	-1	-1	-1	-1	4	-1024	-768	-1	-1	-1	-1	4		0	0						StimuliFarbe_rot_gelb.png	0	880	547	72	111				0	Content		-72	-111	25863880	2959783801
25881	09:31:29.122	00:00:25.880	1553	-1024	-768	-1	-1	-1	-1	4	-1024	-768	-1	-1	-1	-1	4		0	0						StimuliFarbe_rot_gelb.png	0	880	547	72	111				0	Content		-72	-111	25880630	2959800551
25897	09:31:29.138	00:00:25.897	1554	-1024	-768	-1	-1	-1	-1	4	-1024	-768	-1	-1	-1	-1	4		0	0						StimuliFarbe_rot_gelb.png	0	880	547	72	111				0	Content		-72	-111	25897254	2959817175
25914	09:31:29.155	00:00:25.913	1555	-1024	-768	-1	-1	-1	-1	4	-1024	-768	-1	-1	-1	-1	4		0	0						StimuliFarbe_rot_gelb.png	0	880	547	72	111				0	Content		-72	-111	25913888	2959833809
25930	09:31:29.171	00:00:25.930	1556	-1024	-768	-1	-1	-1	-1	4	-1024	-768	-1	-1	-1	-1	4		0	0						StimuliFarbe_rot_gelb.png	0	880	547	72	111				0	Content		-72	-111	25930499	2959850420
25947	09:31:29.188	00:00:25.947	1557	-1024	-768	-1	-1	-1	-1	4	-1024	-768	-1	-1	-1	-1	4		0	0						StimuliFarbe_rot_gelb.png	0	880	547	72	111				0	Content		-72	-111	25947250	2959867171
25964	09:31:29.205	00:00:25.963	1558	-1024	-768	-1	-1	-1	-1	4	-1024	-768	-1	-1	-1	-1	4		0	0						StimuliFarbe_rot_gelb.png	0	880	547	72	111				0	Content		-72	-111	25963884	2959883805
25980	09:31:29.221	00:00:25.980	1559	-1024	-768	-1	-1	-1	-1	4	-1024	-768	-1	-1	-1	-1	4		0	0						StimuliFarbe_rot_gelb.png	0	880	547	72	111				0	Content		-72	-111	25980497	2959900418
25997	09:31:29.238	00:00:25.997	1560	-1024	-768	-1	-1	-1	-1	4	-1024	-768	-1	-1	-1	-1	4		0	0						StimuliFarbe_rot_gelb.png	0	880	547	72	111				0	Content		-72	-111	25997246	2959917167
26014	09:31:29.255	00:00:26.013	1561	-1024	-768	-1	-1	-1	-1	4	-1024	-768	-1	-1	-1	-1	4		0	0						StimuliFarbe_rot_gelb.png	0	880	547	72	111				0	Content		-72	-111	26013881	2959933802
26031	09:31:29.272	00:00:26.030	1562	-1024	-768	-1	-1	-1	-1	4	-1024	-768	-1	-1	-1	-1	4		0	0						StimuliFarbe_rot_gelb.png	0	880	547	72	111				0	Content		-72	-111	26030501	2959950422
26047	09:31:29.288	00:00:26.047	1563	-1024	-768	-1	-1	-1	-1	4	-1024	-768	-1	-1	-1	-1	4		0	0						StimuliFarbe_rot_gelb.png	0	880	547	72	111				0	Content		-72	-111	26047118	2959967039
26064	09:31:29.305	00:00:26.063	1564	-1024	-768	-1	-1	-1	-1	4	-1024	-768	-1	-1	-1	-1	4		0	0						StimuliFarbe_rot_gelb.png	0	880	547	72	111				0	Content		-72	-111	26063888	2959983809
26080	09:31:29.321	00:00:26.080	1565	-1024	-768	-1	-1	-1	-1	4	-1024	-768	-1	-1	-1	-1	4		0	0						StimuliFarbe_rot_gelb.png	0	880	547	72	111				0	Content		-72	-111	26080493	2960000414
26097	09:31:29.338	00:00:26.097	1566	-1024	-768	-1	-1	-1	-1	4	-1024	-768	-1	-1	-1	-1	4		0	0						StimuliFarbe_rot_gelb.png	0	880	547	72	111				0	Content		-72	-111	26097114	2960017035
26114	09:31:29.355	00:00:26.113	1567	-1024	-768	-1	-1	-1	-1	4	-1024	-768	-1	-1	-1	-1	4		0	0						StimuliFarbe_rot_gelb.png	0	880	547	72	111				0	Content		-72	-111	26113739	2960033660
26130	09:31:29.371	00:00:26.130	1568	-1024	-768	-1	-1	-1	-1	4	-1024	-768	-1	-1	-1	-1	4		0	0						StimuliFarbe_rot_gelb.png	0	880	547	72	111				0	Content		-72	-111	26130487	2960050408
26147	09:31:29.388	00:00:26.147	1569	-1024	-768	-1	-1	-1	-1	4	-1024	-768	-1	-1	-1	-1	4		0	0						StimuliFarbe_rot_gelb.png	0	880	547	72	111				0	Content		-72	-111	26147108	2960067029
26164	09:31:29.405	00:00:26.163	1570	-1024	-768	-1	-1	-1	-1	4	-1024	-768	-1	-1	-1	-1	4		0	0						StimuliFarbe_rot_gelb.png	0	880	547	72	111				0	Content		-72	-111	26163736	2960083657
26180	09:31:29.421	00:00:26.180	1571	-1024	-768	-1	-1	-1	-1	4	-1024	-768	-1	-1	-1	-1	4		0	0						StimuliFarbe_rot_gelb.png	0	880	547	72	111				0	Content		-72	-111	26180362	2960100283
26197	09:31:29.438	00:00:26.197	1572	-1024	-768	-1	-1	-1	-1	4	-1024	-768	-1	-1	-1	-1	4		0	0						StimuliFarbe_rot_gelb.png	0	880	547	72	111				0	Content		-72	-111	26197108	2960117029
26214	09:31:29.455	00:00:26.213	1573	-1024	-768	-1	-1	-1	-1	4	-1024	-768	-1	-1	-1	-1	4		0	0						StimuliFarbe_rot_gelb.png	0	880	547	72	111				0	Content		-72	-111	26213733	2960133654
26230	09:31:29.471	00:00:26.230	1574	-1024	-768	-1	-1	-1	-1	4	-1024	-768	-1	-1	-1	-1	4		0	0						StimuliFarbe_rot_gelb.png	0	880	547	72	111				0	Content		-72	-111	26230357	2960150278
26247	09:31:29.488	00:00:26.246	1575	-1024	-768	-1	-1	-1	-1	4	-1024	-768	-1	-1	-1	-1	4		0	0						StimuliFarbe_rot_gelb.png	0	880	547	72	111				0	Content		-72	-111	26246980	2960166901
26264	09:31:29.505	00:00:26.263	1576	-1024	-768	-1	-1	-1	-1	4	-1024	-768	-1	-1	-1	-1	4		0	0						StimuliFarbe_rot_gelb.png	0	880	547	72	111				0	Content		-72	-111	26263729	2960183650
26280	09:31:29.521	00:00:26.280	1577	-1024	-768	-1	-1	-1	-1	4	-1024	-768	-1	-1	-1	-1	4		0	0						StimuliFarbe_rot_gelb.png	0	880	547	72	111				0	Content		-72	-111	26280354	2960200275
26297	09:31:29.538	00:00:26.296	1578	-1024	-768	-1	-1	-1	-1	4	-1024	-768	-1	-1	-1	-1	4		0	0						StimuliFarbe_rot_gelb.png	0	880	547	72	111				0	Content		-72	-111	26296977	2960216898
26314	09:31:29.555	00:00:26.313	1579	-1024	-768	-1	-1	-1	-1	4	-1024	-768	-1	-1	-1	-1	4		0	0						StimuliFarbe_rot_gelb.png	0	880	547	72	111				0	Content		-72	-111	26313602	2960233523
26330	09:31:29.571	00:00:26.330	1580	-1024	-768	-1	-1	-1	-1	4	-1024	-768	-1	-1	-1	-1	4		0	0						StimuliFarbe_rot_gelb.png	0	880	547	72	111				0	Content		-72	-111	26330352	2960250273
26347	09:31:29.588	00:00:26.346	1581	-1024	-768	-1	-1	-1	-1	4	-1024	-768	-1	-1	-1	-1	4		0	0						StimuliFarbe_rot_gelb.png	0	880	547	72	111				0	Content		-72	-111	26346977	2960266898
26364	09:31:29.605	00:00:26.363	1582	-1024	-768	-1	-1	-1	-1	4	-1024	-768	-1	-1	-1	-1	4		0	0						StimuliFarbe_rot_gelb.png	0	880	547	72	111				0	Content		-72	-111	26363599	2960283520
26380	09:31:29.621	00:00:26.380	1583	-1024	-768	-1	-1	-1	-1	4	-1024	-768	-1	-1	-1	-1	4		0	0						StimuliFarbe_rot_gelb.png	0	880	547	72	111				0	Content		-72	-111	26380223	2960300144
26397	09:31:29.638	00:00:26.396	1584	-1024	-768	-1	-1	-1	-1	4	-1024	-768	-1	-1	-1	-1	4		0	0						StimuliFarbe_rot_gelb.png	0	880	547	72	111				0	Content		-72	-111	26396971	2960316892
26414	09:31:29.655	00:00:26.413	1585	-1024	-768	-1	-1	-1	-1	4	-1024	-768	-1	-1	-1	-1	4		0	0						StimuliFarbe_rot_gelb.png	0	880	547	72	111				0	Content		-72	-111	26413594	2960333515
26430	09:31:29.671	00:00:26.430	1586	-1024	-768	-1	-1	-1	-1	4	-1024	-768	-1	-1	-1	-1	4		0	0						StimuliFarbe_rot_gelb.png	0	880	547	72	111				0	Content		-72	-111	26430221	2960350142
26447	09:31:29.688	00:00:26.446	1587	-1024	-768	-1	-1	-1	-1	4	-1024	-768	-1	-1	-1	-1	4		0	0						StimuliFarbe_rot_gelb.png	0	880	547	72	111				0	Content		-72	-111	26446854	2960366775
26464	09:31:29.705	00:00:26.463	1588	-1024	-768	-1	-1	-1	-1	4	-1024	-768	-1	-1	-1	-1	4		0	0						StimuliFarbe_rot_gelb.png	0	880	547	72	111				0	Content		-72	-111	26463590	2960383511
26480	09:31:29.721	00:00:26.480	1589	-1024	-768	-1	-1	-1	-1	4	-1024	-768	-1	-1	-1	-1	4		0	0						StimuliFarbe_rot_gelb.png	0	880	547	72	111				0	Content		-72	-111	26480216	2960400137
26497	09:31:29.738	00:00:26.496	1590	-1024	-768	-1	-1	-1	-1	4	-1024	-768	-1	-1	-1	-1	4		0	0						StimuliFarbe_rot_gelb.png	0	880	547	72	111				0	Content		-72	-111	26496964	2960416885
26506	09:31:29.747																				ImageEnd	16	0	0	StimuliFarbe_rot_gelb.png
26514	09:31:29.755	00:00:26.513	1591	-1024	-768	-1	-1	-1	-1	4	-1024	-768	-1	-1	-1	-1	4		0	0						No media	0	1024	768	0	0				0	Content		0	0	26513588	2960433509
26524	09:31:29.765																				ImageStart	8	0	0	Fix_sw.jpg
26530	09:31:29.771	00:00:26.530	1592	-1024	-768	-1	-1	-1	-1	4	-1024	-768	-1	-1	-1	-1	4		0	0						Fix_sw.jpg	0	880	547	72	111				0	Content		-72	-111	26530210	2960450131
26547	09:31:29.788	00:00:26.546	1593	-1024	-768	-1	-1	-1	-1	4	-1024	-768	-1	-1	-1	-1	4		0	0						Fix_sw.jpg	0	880	547	72	111				0	Content		-72	-111	26546844	2960466765
26564	09:31:29.805	00:00:26.564	1594	-1024	-768	-1	-1	-1	-1	4	-1024	-768	-1	-1	-1	-1	4		0	0						Fix_sw.jpg	0	880	547	72	111				0	Content		-72	-111	26564024	2960483945
26581	09:31:29.822	00:00:26.581	1595	-1024	-768	-1	-1	-1	-1	4	-1024	-768	-1	-1	-1	-1	4		0	0						Fix_sw.jpg	0	880	547	72	111				0	Content		-72	-111	26581398	2960501319
26599	09:31:29.840	00:00:26.598	1596	-1024	-768	-1	-1	-1	-1	4	-1024	-768	-1	-1	-1	-1	4		0	0						Fix_sw.jpg	0	880	547	72	111				0	Content		-72	-111	26598646	2960518567
26613	09:31:29.854	00:00:26.613	1597	-1024	-768	-1	-1	-1	-1	4	-1024	-768	-1	-1	-1	-1	4		0	0						Fix_sw.jpg	0	880	547	72	111				0	Content		-72	-111	26613449	2960533370
26630	09:31:29.871	00:00:26.630	1598	-1024	-768	-1	-1	-1	-1	4	-1024	-768	-1	-1	-1	-1	4		0	0						Fix_sw.jpg	0	880	547	72	111				0	Content		-72	-111	26630201	2960550122
26647	09:31:29.888	00:00:26.646	1599	-1024	-768	-1	-1	-1	-1	4	-1024	-768	-1	-1	-1	-1	4		0	0						Fix_sw.jpg	0	880	547	72	111				0	Content		-72	-111	26646833	2960566754
26663	09:31:29.904	00:00:26.663	1600	-1024	-768	-1	-1	-1	-1	4	-1024	-768	-1	-1	-1	-1	4		0	0						Fix_sw.jpg	0	880	547	72	111				0	Content		-72	-111	26663443	2960583364
26680	09:31:29.921	00:00:26.680	1601	-1024	-768	-1	-1	-1	-1	4	-1024	-768	-1	-1	-1	-1	4		0	0						Fix_sw.jpg	0	880	547	72	111				0	Content		-72	-111	26680068	2960599989
26697	09:31:29.938	00:00:26.696	1602	-1024	-768	-1	-1	-1	-1	4	-1024	-768	-1	-1	-1	-1	4		0	0						Fix_sw.jpg	0	880	547	72	111				0	Content		-72	-111	26696692	2960616613
26714	09:31:29.955	00:00:26.713	1603	-1024	-768	-1	-1	-1	-1	4	-1024	-768	-1	-1	-1	-1	4		0	0						Fix_sw.jpg	0	880	547	72	111				0	Content		-72	-111	26713883	2960633804
26731	09:31:29.972	00:00:26.731	1604	-1024	-768	-1	-1	-1	-1	4	-1024	-768	-1	-1	-1	-1	4		0	0						Fix_sw.jpg	0	880	547	72	111				0	Content		-72	-111	26731254	2960651175
26748	09:31:29.989	00:00:26.748	1605	-1024	-768	-1	-1	-1	-1	4	-1024	-768	-1	-1	-1	-1	4		0	0						Fix_sw.jpg	0	880	547	72	111				0	Content		-72	-111	26748499	2960668420
26763	09:31:30.004	00:00:26.763	1606	-1024	-768	-1	-1	-1	-1	4	-1024	-768	-1	-1	-1	-1	4		0	0						Fix_sw.jpg	0	880	547	72	111				0	Content		-72	-111	26763304	2960683225
26780	09:31:30.021	00:00:26.780	1607	-1024	-768	-1	-1	-1	-1	4	-1024	-768	-1	-1	-1	-1	4		0	0						Fix_sw.jpg	0	880	547	72	111				0	Content		-72	-111	26780054	2960699975
26797	09:31:30.038	00:00:26.796	1608	-1024	-768	-1	-1	-1	-1	4	-1024	-768	-1	-1	-1	-1	4		0	0						Fix_sw.jpg	0	880	547	72	111				0	Content		-72	-111	26796676	2960716597
26813	09:31:30.054	00:00:26.813	1609	-1024	-768	-1	-1	-1	-1	4	-1024	-768	-1	-1	-1	-1	4		0	0						Fix_sw.jpg	0	880	547	72	111				0	Content		-72	-111	26813297	2960733218
26830	09:31:30.071	00:00:26.829	1610	-1024	-768	-1	-1	-1	-1	4	-1024	-768	-1	-1	-1	-1	4		0	0						Fix_sw.jpg	0	880	547	72	111				0	Content		-72	-111	26829920	2960749841
26847	09:31:30.088	00:00:26.846	1611	-1024	-768	-1	-1	-1	-1	4	-1024	-768	-1	-1	-1	-1	4		0	0						Fix_sw.jpg	0	880	547	72	111				0	Content		-72	-111	26846669	2960766590
26864	09:31:30.105	00:00:26.863	1612	-1024	-768	-1	-1	-1	-1	4	-1024	-768	-1	-1	-1	-1	4		0	0						Fix_sw.jpg	0	880	547	72	111				0	Content		-72	-111	26863735	2960783656
26881	09:31:30.122	00:00:26.881	1613	-1024	-768	-1	-1	-1	-1	4	-1024	-768	-1	-1	-1	-1	4		0	0						Fix_sw.jpg	0	880	547	72	111				0	Content		-72	-111	26881108	2960801029
26898	09:31:30.139	00:00:26.898	1614	-1024	-768	-1	-1	-1	-1	4	-1024	-768	-1	-1	-1	-1	4		0	0						Fix_sw.jpg	0	880	547	72	111				0	Content		-72	-111	26898355	2960818276
26913	09:31:30.154	00:00:26.913	1615	-1024	-768	-1	-1	-1	-1	4	-1024	-768	-1	-1	-1	-1	4		0	0						Fix_sw.jpg	0	880	547	72	111				0	Content		-72	-111	26913282	2960833203
26930	09:31:30.171	00:00:26.929	1616	-1024	-768	-1	-1	-1	-1	4	-1024	-768	-1	-1	-1	-1	4		0	0						Fix_sw.jpg	0	880	547	72	111				0	Content		-72	-111	26929907	2960849828
26947	09:31:30.188	00:00:26.946	1617	-1024	-768	-1	-1	-1	-1	4	-1024	-768	-1	-1	-1	-1	4		0	0						Fix_sw.jpg	0	880	547	72	111				0	Content		-72	-111	26946655	2960866576
26963	09:31:30.204	00:00:26.963	1618	-1024	-768	-1	-1	-1	-1	4	-1024	-768	-1	-1	-1	-1	4		0	0						Fix_sw.jpg	0	880	547	72	111				0	Content		-72	-111	26963278	2960883199
26980	09:31:30.221	00:00:26.979	1619	-1024	-768	-1	-1	-1	-1	4	-1024	-768	-1	-1	-1	-1	4		0	0						Fix_sw.jpg	0	880	547	72	111				0	Content		-72	-111	26979901	2960899822
26997	09:31:30.238	00:00:26.996	1620	-1024	-768	-1	-1	-1	-1	4	-1024	-768	-1	-1	-1	-1	4		0	0						Fix_sw.jpg	0	880	547	72	111				0	Content		-72	-111	26996526	2960916447
27014	09:31:30.255	00:00:27.013	1621	-1024	-768	-1	-1	-1	-1	4	-1024	-768	-1	-1	-1	-1	4		0	0						Fix_sw.jpg	0	880	547	72	111				0	Content		-72	-111	27013732	2960933653
27031	09:31:30.272	00:00:27.030	1622	-1024	-768	-1	-1	-1	-1	4	-1024	-768	-1	-1	-1	-1	4		0	0						Fix_sw.jpg	0	880	547	72	111				0	Content		-72	-111	27030965	2960950886
27048	09:31:30.289	00:00:27.048	1623	-1024	-768	-1	-1	-1	-1	4	-1024	-768	-1	-1	-1	-1	4		0	0						Fix_sw.jpg	0	880	547	72	111				0	Content		-72	-111	27048354	2960968275
27063	09:31:30.304	00:00:27.063	1624	-1024	-768	-1	-1	-1	-1	4	-1024	-768	-1	-1	-1	-1	4		0	0						Fix_sw.jpg	0	880	547	72	111				0	Content		-72	-111	27063146	2960983067
27080	09:31:30.321	00:00:27.079	1625	-1024	-768	-1	-1	-1	-1	4	-1024	-768	-1	-1	-1	-1	4		0	0						Fix_sw.jpg	0	880	547	72	111				0	Content		-72	-111	27079891	2960999812
27097	09:31:30.338	00:00:27.096	1626	-1024	-768	-1	-1	-1	-1	4	-1024	-768	-1	-1	-1	-1	4		0	0						Fix_sw.jpg	0	880	547	72	111				0	Content		-72	-111	27096515	2961016436
27113	09:31:30.354	00:00:27.113	1627	-1024	-768	-1	-1	-1	-1	4	-1024	-768	-1	-1	-1	-1	4		0	0						Fix_sw.jpg	0	880	547	72	111				0	Content		-72	-111	27113139	2961033060
27130	09:31:30.371	00:00:27.129	1628	-1024	-768	-1	-1	-1	-1	4	-1024	-768	-1	-1	-1	-1	4		0	0						Fix_sw.jpg	0	880	547	72	111				0	Content		-72	-111	27129761	2961049682
27146	09:31:30.387	00:00:27.146	1629	-1024	-768	-1	-1	-1	-1	4	-1024	-768	-1	-1	-1	-1	4		0	0						Fix_sw.jpg	0	880	547	72	111				0	Content		-72	-111	27146384	2961066305
27164	09:31:30.405	00:00:27.163	1630	-1024	-768	-1	-1	-1	-1	4	-1024	-768	-1	-1	-1	-1	4		0	0						Fix_sw.jpg	0	880	547	72	111				0	Content		-72	-111	27163576	2961083497
27180	09:31:30.421	00:00:27.179	1631	-1024	-768	-1	-1	-1	-1	4	-1024	-768	-1	-1	-1	-1	4		0	0						Fix_sw.jpg	0	880	547	72	111				0	Content		-72	-111	27179743	2961099664
27196	09:31:30.437	00:00:27.196	1632	-1024	-768	-1	-1	-1	-1	4	-1024	-768	-1	-1	-1	-1	4		0	0						Fix_sw.jpg	0	880	547	72	111				0	Content		-72	-111	27196375	2961116296
27213	09:31:30.454	00:00:27.213	1633	322,9494	205,1007	0,6486133	0,4567097	408,4389	3,598214	3	322,9494	205,1007	0,6486133	0,4567097	408,4389	3,598214	1	58	323	205						Fix_sw.jpg	0	880	547	72	111	221	97	400	0	Content		251	94	27213000	2961132921
27230	09:31:30.471	00:00:27.229	1634	282,1393	206,0827	0,6472839	0,4574792	404,8874	3,647971	3	281,894	206,0982	0,647284	0,4574792	404,8885	3,647994	1	58	282	206						Fix_sw.jpg	0	880	547	72	111	221	97	400	0	Content		210	95	27229622	2961149543
27246	09:31:30.487	00:00:27.246	1635	310,1767	210,9028	0,6504278	0,4572819	411,6499	3,638678	3	309,2362	200,8317	0,6504278	0,4572819	411,6499	3,643115	1	58	309	201						Fix_sw.jpg	0	880	547	72	111	221	97	400	0	Content		237	90	27246372	2961166293
27263	09:31:30.504	00:00:27.262	1636	310,9676	202,6777	0,650781	0,4575235	411,648	3,557282	3	310,9676	202,6777	0,650781	0,4575235	411,648	3,557282	1	58	311	203						Fix_sw.jpg	0	880	547	72	111	221	97	400	0	Content		239	92	27262996	2961182917
27280	09:31:30.521	00:00:27.279	1637	312,8325	197,6925	0,6511312	0,4578246	411,6481	3,530635	3	312,8325	197,6925	0,6511312	0,4578246	411,6481	3,530635	1	58	313	198						Fix_sw.jpg	0	880	547	72	111	221	97	400	0	Content		241	87	27279618	2961199539
27296	09:31:30.537	00:00:27.296	1638	276,1005	202,5895	0,6481546	0,4587185	404,0313	3,491481	3	275,661	202,6083	0,6481547	0,4587185	404,0323	3,491623	1	58	276	203						Fix_sw.jpg	0	880	547	72	111	221	97	400	0	Content		204	92	27296243	2961216164
27313	09:31:30.554	00:00:27.312	1639	318,8586	221,6751	0,6484251	0,4582925	404,0302	3,426179	3	318,8586	221,6751	0,6484251	0,4582925	404,0302	3,426179	1	58	319	222						Fix_sw.jpg	0	880	547	72	111	221	97	400	0	Content		247	111	27312992	2961232913
27330	09:31:30.571	00:00:27.329	1640	290,644	208,0934	0,6491361	0,4591137	405,8268	3,465436	3	290,3783	208,0531	0,6491362	0,4591137	405,8278	3,46556	1	58	290	208						Fix_sw.jpg	0	880	547	72	111	221	97	400	0	Content		218	97	27329616	2961249537
27346	09:31:30.587	00:00:27.346	1641	293,2807	213,5076	0,6493433	0,4593204	405,2816	3,443197	3	293,1201	213,5079	0,6493434	0,4593204	405,2825	3,443232	1	58	293	214						Fix_sw.jpg	0	880	547	72	111	221	97	400	0	Content		221	103	27346239	2961266160
27363	09:31:30.604	00:00:27.362	1642	287,6754	207,7942	0,6496229	0,4599292	405,681	3,456235	3	287,4416	207,7991	0,649623	0,4599292	405,6819	3,456283	1	58	287	208						Fix_sw.jpg	0	880	547	72	111	221	97	400	0	Content		215	97	27362866	2961282787
27380	09:31:30.621	00:00:27.379	1643	315,6196	202,726	0,6497997	0,4599731	405,68	3,354304	3	315,6196	202,726	0,6497997	0,4599731	405,68	3,354304	1	58	316	203						Fix_sw.jpg	0	880	547	72	111	221	97	400	0	Content		244	92	27379613	2961299534
27396	09:31:30.637	00:00:27.396	1644	290,3157	208,6691	0,6502123	0,4607474	405,7807	3,412065	3	290,0575	208,6517	0,6502124	0,4607473	405,7816	3,412179	1	58	290	209						Fix_sw.jpg	0	880	547	72	111	221	97	400	0	Content		218	98	27396237	2961316158
27413	09:31:30.654	00:00:27.412	1645	288,5047	211,4755	0,6505557	0,4611007	405,7753	3,306254	3	288,2317	211,4624	0,6505558	0,4611007	405,7762	3,306393	1	58	288	211						Fix_sw.jpg	0	880	547	72	111	221	97	400	0	Content		216	100	27412860	2961332781
27430	09:31:30.671	00:00:27.429	1646	307,0635	215,2754	0,6507445	0,4608589	405,7744	3,370386	3	307,0635	215,2754	0,6507445	0,4608589	405,7744	3,370386	1	58	307	215						Fix_sw.jpg	0	880	547	72	111	221	97	400	0	Content		235	104	27429610	2961349531
27446	09:31:30.687	00:00:27.446	1647	287,4099	218,4826	0,6513237	0,4615305	406,0942	3,291501	3	287,1871	218,4674	0,6513239	0,4615304	406,0951	3,29159	1	58	287	218						Fix_sw.jpg	0	880	547	72	111	221	97	400	0	Content		215	107	27446232	2961366153
27463	09:31:30.704	00:00:27.462	1648	269,325	200,5965	0,6513019	0,4620697	404,4977	3,257141	3	268,8028	200,7182	0,6513021	0,4620697	404,4986	3,257343	1	58	269	201						Fix_sw.jpg	0	880	547	72	111	221	97	400	0	Content		197	90	27462852	2961382773
27479	09:31:30.720	00:00:27.479	1649	285,4057	202,7136	0,6523875	0,4613753	406,136	3,204626	3	285,1204	202,7163	0,6523876	0,4613753	406,1368	3,204752	1	58	285	203						Fix_sw.jpg	0	880	547	72	111	221	97	400	0	Content		213	92	27479479	2961399400
27496	09:31:30.737	00:00:27.496	1650	289,1188	207,139	0,6529229	0,4609033	405,8413	3,193062	3	288,8244	207,1591	0,652923	0,4609033	405,8422	3,193107	1	58	289	207						Fix_sw.jpg	0	880	547	72	111	221	97	400	0	Content		217	96	27496226	2961416147
27513	09:31:30.754	00:00:27.512	1651	294,19	212,5751	0,6535795	0,46067	406,1607	3,188094	3	293,9713	212,5689	0,6535795	0,46067	406,1615	3,188167	1	58	294	213						Fix_sw.jpg	0	880	547	72	111	221	97	400	0	Content		222	102	27512849	2961432770
27529	09:31:30.770	00:00:27.529	1652	281,5058	215,9979	0,6540954	0,4605893	406,0586	3,211235	3	281,2423	216,0042	0,6540954	0,4605893	406,0594	3,211324	1	58	281	216						Fix_sw.jpg	0	880	547	72	111	221	97	400	0	Content		209	105	27529474	2961449395
27546	09:31:30.787	00:00:27.546	1653	281,7352	209,9607	0,6547039	0,4606825	405,7631	3,220297	3	281,511	209,9527	0,654704	0,4606825	405,7639	3,220416	1	58	282	210						Fix_sw.jpg	0	880	547	72	111	221	97	400	0	Content		210	99	27546098	2961466019
27547	09:31:30.788																				ImageEnd	16	0	0	Fix_sw.jpg
27563	09:31:30.804	00:00:27.562	1654	315,1069	221,2004	0,6554266	0,4605972	405,7623	3,235568	3	315,1069	221,2004	0,6554266	0,4605972	405,7623	3,235568	1	58	315	221						No media	0	1024	768	0	0	293	208	400	0	Content		315	221	27562846	2961482767
27567	09:31:30.808																				ImageStart	8	0	0	StimuliFarbe_gelb_rot.png
27579	09:31:30.820	00:00:27.579	1655	312,0135	205,6919	0,6558319	0,4609595	405,7623	3,156078	3	312,0135	205,6919	0,6558319	0,4609595	405,7623	3,156078	1	58	312	206						StimuliFarbe_gelb_rot.png	0	880	547	72	111	221	97	400	0	Content		240	95	27579468	2961499389
27596	09:31:30.837	00:00:27.596	1656	294,1247	236,777	0,6550739	0,463675	404,066	3,232831	3	293,7604	236,7887	0,6550739	0,463675	404,0668	3,233011	1	58	294	237						StimuliFarbe_gelb_rot.png	0	880	547	72	111	221	97	400	0	Content		222	126	27596090	2961516011
27613	09:31:30.854	00:00:27.612	1657	393,5466	315,9785	0,6530907	0,4677024	404,0654	3,173707	3	393,5466	315,9785	0,6530907	0,4677024	404,0654	3,173707	1	59	394	316						StimuliFarbe_gelb_rot.png	0	880	547	72	111	413	345	366	0	Content		322	205	27612714	2961532635
27629	09:31:30.870	00:00:27.629	1658	419,6032	396,7418	0,6520349	0,4735164	405,4202	3,200205	3	419,4596	396,725	0,652035	0,4735163	405,4208	3,200253	1	59	419	397						StimuliFarbe_gelb_rot.png	0	880	547	72	111	413	345	366	0	Content		347	286	27629462	2961549383
27646	09:31:30.887	00:00:27.646	1659	439,9695	444,7827	0,651586	0,476256	404,1685	3,100204	3	439,8833	444,7814	0,6515861	0,476256	404,169	3,10023	1	59	440	445						StimuliFarbe_gelb_rot.png	0	880	547	72	111	413	345	366	0	Content		368	334	27646088	2961566009
27663	09:31:30.904	00:00:27.662	1660	458,5628	456,7847	0,652598	0,4768746	405,0382	3,114681	3	458,4769	456,771	0,652598	0,4768746	405,0387	3,11475	1	59	458	457						StimuliFarbe_gelb_rot.png	0	880	547	72	111	413	345	366	0	Content		386	346	27662709	2961582630
27679	09:31:30.920	00:00:27.679	1661	448,5789	457,9927	0,6529402	0,4767047	403,6214	3,068237	3	448,3409	457,9829	0,6529403	0,4767047	403,622	3,06824	1	59	448	458						StimuliFarbe_gelb_rot.png	0	880	547	72	111	413	345	366	0	Content		376	347	27679335	2961599256
27696	09:31:30.937	00:00:27.696	1662	486,0024	456,2881	0,6537861	0,4756359	403,6209	3,096151	3	486,0024	456,2881	0,6537861	0,4756359	403,6209	3,096151	1	59	486	456						StimuliFarbe_gelb_rot.png	0	880	547	72	111	413	345	366	0	Content		414	345	27696082	2961616003
27713	09:31:30.954	00:00:27.712	1663	464,6935	460,0149	0,6553764	0,4753082	404,2795	3,018254	3	464,5843	460,0114	0,6553764	0,4753082	404,28	3,018287	1	59	465	460						StimuliFarbe_gelb_rot.png	0	880	547	72	111	413	345	366	0	Content		393	349	27712705	2961632626
27729	09:31:30.970	00:00:27.729	1664	497,4372	468,5966	0,6539661	0,4743198	398,6414	3,07311	3	497,4372	468,5966	0,6539661	0,4743198	398,6414	3,07311	1	59	497	469						StimuliFarbe_gelb_rot.png	0	880	547	72	111	413	345	366	0	Content		425	358	27729332	2961649253
27746	09:31:30.987	00:00:27.745	1665	480,3166	450,8023	0,659686	0,4735579	410,5457	3,210945	3	480,3166	450,8023	0,659686	0,4735579	410,5457	3,210945	1	59	480	451						StimuliFarbe_gelb_rot.png	0	880	547	72	111	413	345	366	0	Content		408	340	27745957	2961665878
27763	09:31:31.004	00:00:27.762	1666	485,1689	454,1794	0,6610498	0,4726059	411,5929	3,220979	3	485,1689	454,1794	0,6610498	0,4726059	411,5929	3,220979	1	59	485	454						StimuliFarbe_gelb_rot.png	0	880	547	72	111	413	345	366	0	Content		413	343	27762705	2961682626
27779	09:31:31.020	00:00:27.779	1667	-1024	-768	-1	-1	-1	-1	4	-1024	-768	-1	-1	-1	-1	4	59	0	0						StimuliFarbe_gelb_rot.png	0	880	547	72	111	413	345	366	0	Content		-72	-111	27779330	2961699251
27796	09:31:31.037	00:00:27.795	1668	489,3238	470,8785	0,6568393	0,4703784	397,0336	3,165479	3	489,3238	470,8785	0,6568393	0,4703784	397,0336	3,165479	1	59	489	471						StimuliFarbe_gelb_rot.png	0	880	547	72	111	413	345	366	0	Content		417	360	27795954	2961715875
27813	09:31:31.054	00:00:27.812	1669	507,2896	466,5745	0,6615081	0,4693842	405,8679	3,196199	3	507,2896	466,5745	0,6615081	0,4693842	405,8679	3,196199	1	59	507	467						StimuliFarbe_gelb_rot.png	0	880	547	72	111	413	345	366	0	Content		435	356	27812578	2961732499
27829	09:31:31.070	00:00:27.829	1670	511,1324	473,5181	0,6567621	0,4689651	394,0421	3,174946	3	511,1324	473,5181	0,6567621	0,4689651	394,0421	3,174946	1	59	511	474						StimuliFarbe_gelb_rot.png	0	880	547	72	111	413	345	366	0	Content		439	363	27829324	2961749245
27846	09:31:31.087	00:00:27.845	1671	496,1181	453,8283	0,6634431	0,4682993	408,6513	3,214906	3	496,1181	453,8283	0,6634431	0,4682993	408,6513	3,214906	1	59	496	454						StimuliFarbe_gelb_rot.png	0	880	547	72	111	413	345	366	0	Content		424	343	27845950	2961765871
27863	09:31:31.104	00:00:27.862	1672	497,4209	448,2185	0,6664408	0,4676337	413,7548	3,249456	3	497,4209	448,2185	0,6664408	0,4676337	413,7548	3,249456	1	59	497	448						StimuliFarbe_gelb_rot.png	0	880	547	72	111	413	345	366	0	Content		425	337	27862573	2961782494
27879	09:31:31.120	00:00:27.879	1673	498,7237	442,6087	0,6587558	0,4674428	394,4622	3,253258	3	498,7237	442,6087	0,6587558	0,4674428	394,4622	3,253258	1	59	499	443						StimuliFarbe_gelb_rot.png	0	880	547	72	111	413	345	366	0	Content		427	332	27879201	2961799122
27896	09:31:31.137	00:00:27.895	1674	496,5279	469,5673	0,6622773	0,466769	401,2036	3,296257	3	496,5279	469,5673	0,6622773	0,466769	401,2036	3,296257	1	59	497	470						StimuliFarbe_gelb_rot.png	0	880	547	72	111	413	345	366	0	Content		425	359	27895948	2961815869
27913	09:31:31.154	00:00:27.912	1675	479,2416	456,9883	0,6643727	0,4667103	404,9924	3,304768	3	479,2416	456,9883	0,6643727	0,4667103	404,9924	3,304768	1	59	479	457						StimuliFarbe_gelb_rot.png	0	880	547	72	111	413	345	366	0	Content		407	346	27912571	2961832492
27929	09:31:31.170	00:00:27.929	1676	493,0408	476,8882	0,6599786	0,4663325	393,0509	3,221239	3	493,0408	476,8882	0,6599786	0,4663325	393,0509	3,221239	1	59	493	477						StimuliFarbe_gelb_rot.png	0	880	547	72	111	413	345	366	0	Content		421	366	27929195	2961849116
27946	09:31:31.187	00:00:27.945	1677	474,7807	474,5809	0,6603902	0,4660426	392,4058	3,328375	3	474,7807	474,5809	0,6603902	0,4660426	392,4058	3,328375	1	59	475	475						StimuliFarbe_gelb_rot.png	0	880	547	72	111	413	345	366	0	Content		403	364	27945820	2961865741
27963	09:31:31.204	00:00:27.962	1678	475,8673	456,3195	0,660953	0,4639357	391,479	3,319402	3	475,8673	456,3195	0,660953	0,4639357	391,479	3,319402	1	59	476	456						StimuliFarbe_gelb_rot.png	0	880	547	72	111	413	345	366	0	Content		404	345	27962570	2961882491
27979	09:31:31.220	00:00:27.979	1679	446,573	406,2404	0,6662682	0,4609055	401,902	3,515294	3	446,573	406,2404	0,6662682	0,4609055	401,902	3,515294	1	60	447	406						StimuliFarbe_gelb_rot.png	0	880	547	72	111	330	278	133	0	Content		375	295	27979196	2961899117
27996	09:31:31.237	00:00:27.995	1680	418,4663	352,3337	0,6680283	0,4596351	424,8981	3,85071	3	402,0919	389,0269	0,6647981	0,4598339	396,8088	3,607137	1	60	402	389						StimuliFarbe_gelb_rot.png	0	880	547	72	111	330	278	133	0	Content		330	278	27995818	2961915739
28012	09:31:31.253	00:00:28.012	1681	417,3392	400,9802	0,6660003	0,458702	397,9515	3,663467	3	399,8686	394,223	0,6655426	0,4590539	397,9514	3,661506	1	60	400	394						StimuliFarbe_gelb_rot.png	0	880	547	72	111	330	278	133	0	Content		328	283	28012443	2961932364
28029	09:31:31.270	00:00:28.029	1682	368,0718	389,7446	0,6631542	0,4579471	408,6213	3,75274	3	366,8867	410,1877	0,6656649	0,4576797	397,0932	3,651634	1	60	367	410						StimuliFarbe_gelb_rot.png	0	880	547	72	111	330	278	133	0	Content		295	299	28029193	2961949114
28046	09:31:31.287	00:00:28.045	1683	447,9489	374,7951	0,6713191	0,4556546	408,6198	3,610642	3	447,9489	374,7951	0,6713191	0,4556546	408,6198	3,610642	1	60	448	375						StimuliFarbe_gelb_rot.png	0	880	547	72	111	330	278	133	0	Content		376	264	28045815	2961965736
28062	09:31:31.303	00:00:28.062	1684	400,1667	366,8857	0,6643282	0,4554425	408,6213	3,486801	3	400,1667	366,8857	0,6643282	0,4554425	408,6213	3,486801	1	60	400	367						StimuliFarbe_gelb_rot.png	0	880	547	72	111	330	278	133	0	Content		328	256	28062440	2961982361
28079	09:31:31.320	00:00:28.079	1685	420,4789	392,3796	0,6667365	0,4535288	396,6349	3,484189	3	420,2631	392,3634	0,6667365	0,4535287	396,6358	3,484205	1	60	420	392						StimuliFarbe_gelb_rot.png	0	880	547	72	111	330	278	133	0	Content		348	281	28079065	2961998986
28096	09:31:31.337	00:00:28.095	1686	413,8477	386,6383	0,6667983	0,4524065	396,3321	3,440388	3	413,6992	386,6115	0,6667984	0,4524065	396,333	3,440498	1	60	414	387						StimuliFarbe_gelb_rot.png	0	880	547	72	111	330	278	133	0	Content		342	276	28095810	2962015731
28112	09:31:31.353	00:00:28.112	1687	381,6852	384,3803	0,6657016	0,4513566	393,2531	3,348529	3	381,2674	384,4096	0,6657016	0,4513566	393,2541	3,348434	1	61	381	384						StimuliFarbe_gelb_rot.png	0	880	547	72	111	329	224	350	0	Content		309	273	28112437	2962032358
28129	09:31:31.370	00:00:28.129	1688	393,9774	352,5477	0,6675504	0,4486943	395,4573	3,344153	3	393,7502	352,5381	0,6675504	0,4486943	395,4583	3,344194	1	61	394	353						StimuliFarbe_gelb_rot.png	0	880	547	72	111	329	224	350	0	Content		322	242	28129060	2962048981
28146	09:31:31.387	00:00:28.145	1689	406,6292	331,8561	0,6681384	0,4462724	395,4562	3,439379	3	406,6292	331,8561	0,6681384	0,4462724	395,4562	3,439379	1	61	407	332						StimuliFarbe_gelb_rot.png	0	880	547	72	111	329	224	350	0	Content		335	221	28145811	2962065732
28162	09:31:31.403	00:00:28.162	1690	-1024	-768	-1	-1	-1	-1	4	-1024	-768	-1	-1	-1	-1	4	61	0	0						StimuliFarbe_gelb_rot.png	0	880	547	72	111	329	224	350	0	Content		-72	-111	28162431	2962082352
28179	09:31:31.420	00:00:28.179	1691	404,6857	352,9919	0,6684802	0,4448148	395,4561	3,692853	3	404,6857	352,9919	0,6684802	0,4448148	395,4561	3,692853	1	61	405	353						StimuliFarbe_gelb_rot.png	0	880	547	72	111	329	224	350	0	Content		333	242	28179052	2962098973
28196	09:31:31.437	00:00:28.195	1692	409,9408	336,5432	0,6685721	0,4439601	395,4561	3,633232	3	409,9408	336,5432	0,6685721	0,4439601	395,4561	3,633232	1	61	410	337						StimuliFarbe_gelb_rot.png	0	880	547	72	111	329	224	350	0	Content		338	226	28195679	2962115600
28212	09:31:31.453	00:00:28.212	1693	405,688	338,3232	0,6687633	0,4430666	395,4561	3,6143	3	405,688	338,3232	0,6687633	0,4430666	395,4561	3,6143	1	61	406	338						StimuliFarbe_gelb_rot.png	0	880	547	72	111	329	224	350	0	Content		334	227	28212428	2962132349
28229	09:31:31.470	00:00:28.229	1694	-1024	-768	-1	-1	-1	-1	4	-1024	-768	-1	-1	-1	-1	4	61	0	0						StimuliFarbe_gelb_rot.png	0	880	547	72	111	329	224	350	0	Content		-72	-111	28229050	2962148971
28246	09:31:31.487	00:00:28.245	1695	372,9484	347,3289	0,6683456	0,4419645	395,4571	3,629793	3	372,9484	347,3289	0,6683456	0,4419645	395,4571	3,629793	3	61	0	0						StimuliFarbe_gelb_rot.png	0	880	547	72	111	329	224	350	0	Content		-72	-111	28245672	2962165593
28262	09:31:31.503	00:00:28.262	1696	391,4846	361,7285	0,6693239	0,4410569	396,2845	3,807302	3	391,4846	361,7285	0,6693239	0,4410569	396,2845	3,807302	1	61	391	362						StimuliFarbe_gelb_rot.png	0	880	547	72	111	329	224	350	0	Content		319	251	28262296	2962182217
28279	09:31:31.520	00:00:28.279	1697	399,8189	330,6417	0,6690001	0,440557	396,2822	3,670063	3	399,8189	330,6417	0,6690001	0,440557	396,2822	3,670063	1	61	400	331						StimuliFarbe_gelb_rot.png	0	880	547	72	111	329	224	350	0	Content		328	220	28279047	2962198968
28296	09:31:31.537	00:00:28.295	1698	286,685	328,7875	0,6650428	0,4411826	396,2845	3,488753	1	286,685	328,7875	0,6650428	0,4411826	396,2845	3,488753	3	61	287	329						StimuliFarbe_gelb_rot.png	0	880	547	72	111	329	224	350	0	Content		215	218	28295669	2962215590
28312	09:31:31.553	00:00:28.312	1699	-1024	-768	-1	-1	-1	-1	4	-1024	-768	-1	-1	-1	-1	4	61	0	0						StimuliFarbe_gelb_rot.png	0	880	547	72	111	329	224	350	0	Content		-72	-111	28312292	2962232213
28329	09:31:31.570	00:00:28.328	1700	371,9857	338,7772	0,6670599	0,4393495	396,2833	3,631319	3	371,9857	338,7772	0,6670599	0,4393495	396,2833	3,631319	3	61	0	0						StimuliFarbe_gelb_rot.png	0	880	547	72	111	329	224	350	0	Content		-72	-111	28328916	2962248837
28346	09:31:31.587	00:00:28.345	1701	401,159	329,1518	0,6679816	0,4382246	396,282	3,567309	3	401,159	329,1518	0,6679816	0,4382246	396,282	3,567309	1	61	401	329						StimuliFarbe_gelb_rot.png	0	880	547	72	111	329	224	350	0	Content		329	218	28345667	2962265588
28362	09:31:31.603	00:00:28.362	1702	401,159	329,1518	0,6684164	0,4377929	397,6554	3,567309	3	401,159	329,1518	0,6684164	0,4377929	397,6554	3,567309	1	61	401	329						StimuliFarbe_gelb_rot.png	0	880	547	72	111	329	224	350	0	Content		329	218	28362291	2962282212
28379	09:31:31.620	00:00:28.378	1703	353,568	330,8257	0,6655472	0,4381539	397,6541	3,616544	3	349,8031	343,4536	0,6645778	0,4381659	390,0655	3,550734	1	61	350	343						StimuliFarbe_gelb_rot.png	0	880	547	72	111	329	224	350	0	Content		278	232	28378913	2962298834
28396	09:31:31.637	00:00:28.395	1704	407,9168	331,4848	0,6677949	0,4373392	397,6528	3,676342	3	407,9168	331,4848	0,6677949	0,4373392	397,6528	3,676342	1	61	408	331						StimuliFarbe_gelb_rot.png	0	880	547	72	111	329	224	350	0	Content		336	220	28395548	2962315469
28412	09:31:31.653	00:00:28.412	1705	411,7214	333,2842	0,6668505	0,4369661	395,7039	3,689137	3	410,1305	332,9405	0,6668505	0,4369661	395,7039	3,699568	1	61	410	333						StimuliFarbe_gelb_rot.png	0	880	547	72	111	329	224	350	0	Content		338	222	28412288	2962332209
28429	09:31:31.670	00:00:28.428	1706	399,3316	333,5664	0,6664867	0,4366159	395,7012	3,564882	3	399,3316	333,5664	0,6664867	0,4366159	395,7012	3,564882	1	61	399	334						StimuliFarbe_gelb_rot.png	0	880	547	72	111	329	224	350	0	Content		327	223	28428909	2962348830
28446	09:31:31.687	00:00:28.445	1707	349,5667	343,2832	0,6643282	0,4373653	395,7025	3,653709	3	346,7884	352,3948	0,6636117	0,4373742	390,086	3,604249	1	61	347	352						StimuliFarbe_gelb_rot.png	0	880	547	72	111	329	224	350	0	Content		275	241	28445549	2962365470
28462	09:31:31.703	00:00:28.462	1708	414,3973	385,0033	0,6628003	0,4395894	392,758	3,556446	3	414,3448	384,9962	0,6628007	0,4395894	392,7593	3,556484	1	62	414	385						StimuliFarbe_gelb_rot.png	0	880	547	72	111	381	345	916	0	Content		342	274	28462159	2962382080
28479	09:31:31.720	00:00:28.478	1709	463,0227	433,1278	0,6608195	0,4422633	393,1508	3,464256	3	462,9563	433,1083	0,6608198	0,4422633	393,152	3,464245	1	62	463	433						StimuliFarbe_gelb_rot.png	0	880	547	72	111	381	345	916	0	Content		391	322	28478911	2962398832
28496	09:31:31.737	00:00:28.495	1710	534,721	460,606	0,660071	0,4432359	393,1496	3,669684	3	534,721	460,606	0,660071	0,4432359	393,1496	3,669684	1	62	535	461						StimuliFarbe_gelb_rot.png	0	880	547	72	111	381	345	916	0	Content		463	350	28495542	2962415463
28512	09:31:31.753	00:00:28.512	1711	393,738	438,3082	0,6581237	0,4445641	393,1521	3,327396	3	393,738	438,3082	0,6581237	0,4445641	393,1521	3,327396	1	62	394	438						StimuliFarbe_gelb_rot.png	0	880	547	72	111	381	345	916	0	Content		322	327	28512158	2962432079
28529	09:31:31.770	00:00:28.528	1712	454,8585	450,3044	0,6595173	0,444503	393,1521	3,259303	3	454,8585	450,3044	0,6595173	0,444503	393,1521	3,259303	1	62	455	450						StimuliFarbe_gelb_rot.png	0	880	547	72	111	381	345	916	0	Content		383	339	28528780	2962448701
28546	09:31:31.787	00:00:28.545	1713	476,6098	464,7454	0,5674956	0,4711697	393,1521	3,296533	3	476,6098	464,7454	0,5674956	0,4711697	393,1521	3,296533	3	62	0	0						StimuliFarbe_gelb_rot.png	0	880	547	72	111	381	345	916	0	Content		-72	-111	28545544	2962465465
28562	09:31:31.803	00:00:28.562	1714	-1024	-768	-1	-1	-1	-1	4	-1024	-768	-1	-1	-1	-1	4	62	0	0						StimuliFarbe_gelb_rot.png	0	880	547	72	111	381	345	916	0	Content		-72	-111	28562151	2962482072
28579	09:31:31.820	00:00:28.578	1715	423,2509	495,5811	0,6585618	0,4427661	393,9242	3,390464	1	422,3708	496,2284	0,6587243	0,4427678	393,1521	3,383992	3	62	423	496						StimuliFarbe_gelb_rot.png	0	880	547	72	111	381	345	916	0	Content		351	385	28578777	2962498698
28595	09:31:31.836	00:00:28.595	1716	482,8321	475,1295	0,4751222	0,4980744	393,9242	3,302422	3	482,7458	475,0026	0,4751625	0,4980737	394,0595	3,303476	1	62	483	475						StimuliFarbe_gelb_rot.png	0	880	547	72	111	381	345	916	0	Content		411	364	28595400	2962515321
28612	09:31:31.853	00:00:28.612	1717	431,0953	429,7183	0,5674185	0,4714894	422,6501	3,504995	3	426,7975	462,327	0,5660832	0,4716006	390,6751	3,25219	3	62	0	0						StimuliFarbe_gelb_rot.png	0	880	547	72	111	381	345	916	0	Content		-72	-111	28612151	2962532072
28629	09:31:31.870	00:00:28.628	1718	510,0916	435,0413	0,4844517	0,4983581	422,6501	3,549324	3	478,7252	471,053	0,4725272	0,4985489	386,0008	3,254655	1	62	479	471						StimuliFarbe_gelb_rot.png	0	880	547	72	111	381	345	916	0	Content		407	360	28628774	2962548695
28645	09:31:31.886	00:00:28.645	1719	158,7419	421,939	0,4761088	0,4983012	422,6501	3,496271	3	182,0022	457,504	0,4643764	0,4984906	386,0008	3,215845	1	62	182	458						StimuliFarbe_gelb_rot.png	0	880	547	72	111	381	345	916	0	Content		110	347	28645398	2962565319
28662	09:31:31.903	00:00:28.662	1720	777,6784	425,8849	0,4899438	0,4986946	422,6501	3,639127	1	749,7753	464,0679	0,4792198	0,4988803	386,0008	3,335578	3	62	778	426						StimuliFarbe_gelb_rot.png	0	880	547	72	111	381	345	916	0	Content		706	315	28662023	2962581944
28679	09:31:31.920	00:00:28.678	1721	481,8028	452,7346	0,4765886	0,4986901	400,4259	3,418988	1	490,7668	467,3839	0,4722835	0,4987676	386,0008	3,304281	3	62	482	453						StimuliFarbe_gelb_rot.png	0	880	547	72	111	381	345	916	0	Content		410	342	28678772	2962598693
28695	09:31:31.936	00:00:28.695	1722	485,8973	452,9982	0,4788299	0,4986776	409,3671	3,384746	1	499,4318	475,7293	0,4719597	0,4987998	386,0008	3,204587	3	62	486	453						StimuliFarbe_gelb_rot.png	0	880	547	72	111	381	345	916	0	Content		414	342	28695394	2962615315
28712	09:31:31.953	00:00:28.712	1723	496,4727	459,7493	0,4760087	0,4987595	400,0636	3,29458	1	504,2539	473,5654	0,4718136	0,498835	386,0008	3,186778	3	62	496	460						StimuliFarbe_gelb_rot.png	0	880	547	72	111	381	345	916	0	Content		424	349	28712018	2962631939
28729	09:31:31.970	00:00:28.728	1724	468,9138	457,4449	0,4739148	0,4990359	395,2355	3,351046	1	465,4312	466,6599	0,4708644	0,4990873	386,0008	3,277169	3	62	469	457						StimuliFarbe_gelb_rot.png	0	880	547	72	111	381	345	916	0	Content		397	346	28728768	2962648689
28745	09:31:31.986	00:00:28.745	1725	453,5183	470,4316	0,5648328	0,4717388	379,3504	3,223949	3	459,7932	445,4248	0,5658769	0,4716462	403,3893	3,418853	3	62	0	0						StimuliFarbe_gelb_rot.png	0	880	547	72	111	381	345	916	0	Content		-72	-111	28745389	2962665310
28762	09:31:32.003	00:00:28.762	1726	430,5918	467,4204	0,5652872	0,471123	379,3504	3,212364	3	434,0153	463,3486	0,5655499	0,4711063	383,31	3,244415	3	62	0	0						StimuliFarbe_gelb_rot.png	0	880	547	72	111	381	345	916	0	Content		-72	-111	28762013	2962681934
28779	09:31:32.020	00:00:28.778	1727	455,4937	473,3267	0,4695322	0,4983067	379,3504	3,289604	3	433,5262	446,2254	0,477433	0,4981641	405,8017	3,502737	1	62	434	446						StimuliFarbe_gelb_rot.png	0	880	547	72	111	381	345	916	0	Content		362	335	28778638	2962698559
28795	09:31:32.036	00:00:28.795	1728	474,2213	475,6997	0,4697237	0,4980332	379,3504	3,190669	3	458,6333	454,1392	0,4761647	0,4979163	400,7313	3,357595	1	62	459	454						StimuliFarbe_gelb_rot.png	0	880	547	72	111	381	345	916	0	Content		387	343	28795263	2962715184
28812	09:31:32.053	00:00:28.812	1729	-1024	-768	-1	-1	-1	-1	4	-1024	-768	-1	-1	-1	-1	4	62	0	0						StimuliFarbe_gelb_rot.png	0	880	547	72	111	381	345	916	0	Content		-72	-111	28812012	2962731933
28829	09:31:32.070	00:00:28.828	1730	411,7325	459,3754	0,6605517	0,4441706	379,3504	3,286295	1	435,9422	435,9575	0,6559851	0,4441214	400,7313	3,46713	3	62	412	459						StimuliFarbe_gelb_rot.png	0	880	547	72	111	381	345	916	0	Content		340	348	28828635	2962748556
28845	09:31:32.086	00:00:28.845	1731	416,9087	470,5863	0,5639204	0,471105	377,8497	3,205428	3	423,1152	452,5576	0,5648219	0,4710351	395,3125	3,346251	3	62	0	0						StimuliFarbe_gelb_rot.png	0	880	547	72	111	381	345	916	0	Content		-72	-111	28845261	2962765182
28862	09:31:32.103	00:00:28.862	1732	434,0705	473,2878	0,660436	0,4440666	377,8497	3,245821	3	428,083	455,5788	0,4701706	0,4981782	387,1611	3,385779	1	62	428	456						StimuliFarbe_gelb_rot.png	0	880	547	72	111	381	345	916	0	Content		356	345	28862010	2962781931
28879	09:31:32.120	00:00:28.878	1733	-1024	-768	-1	-1	-1	-1	4	-1024	-768	-1	-1	-1	-1	4	62	0	0						StimuliFarbe_gelb_rot.png	0	880	547	72	111	381	345	916	0	Content		-72	-111	28878634	2962798555
28895	09:31:32.136	00:00:28.895	1734	425,0243	468,3916	0,5628473	0,4708045	377,8497	3,257714	3	432,6772	458,256	0,563441	0,4707943	387,1612	3,334362	3	62	0	0						StimuliFarbe_gelb_rot.png	0	880	547	72	111	381	345	916	0	Content		-72	-111	28895255	2962815176
28912	09:31:32.153	00:00:28.911	1735	354,9181	455,2476	0,6575323	0,4436788	377,8497	3,226734	1	362,0683	444,4773	0,655467	0,4436851	387,1611	3,302849	3	62	355	455						StimuliFarbe_gelb_rot.png	0	880	547	72	111	381	345	916	0	Content		283	344	28911880	2962831801
28929	09:31:32.170	00:00:28.928	1736	401,1064	463,7777	0,6590785	0,4434344	377,8497	3,40117	1	417,0291	447,7222	0,6558148	0,4433986	392,8174	3,532011	3	62	401	464						StimuliFarbe_gelb_rot.png	0	880	547	72	111	381	345	916	0	Content		329	353	28928627	2962848548
28945	09:31:32.186	00:00:28.945	1737	419,4803	471,2455	0,562409	0,4700728	377,8497	3,233832	3	431,5263	455,1683	0,5633479	0,4700566	392,8174	3,356271	3	62	0	0						StimuliFarbe_gelb_rot.png	0	880	547	72	111	381	345	916	0	Content		-72	-111	28945253	2962865174
28962	09:31:32.203	00:00:28.961	1738	443,5333	476,266	0,4658746	0,497177	377,8497	3,156147	3	452,6234	460,8209	0,4710277	0,4971345	392,8174	3,273776	1	62	453	461						StimuliFarbe_gelb_rot.png	0	880	547	72	111	381	345	916	0	Content		381	350	28961879	2962881800
28979	09:31:32.220	00:00:28.978	1739	-1024	-768	-1	-1	-1	-1	4	-1024	-768	-1	-1	-1	-1	4	62	0	0						StimuliFarbe_gelb_rot.png	0	880	547	72	111	381	345	916	0	Content		-72	-111	28978516	2962898437
28995	09:31:32.236	00:00:28.995	1740	386,7502	468,5158	0,5615115	0,4703622	377,8497	3,285543	3	396,1884	452,3854	0,5624411	0,4703461	392,8174	3,408792	3	62	0	0						StimuliFarbe_gelb_rot.png	0	880	547	72	111	381	345	916	0	Content		-72	-111	28995250	2962915171
29012	09:31:32.253	00:00:29.011	1741	459,2773	455,8358	0,655544	0,4424087	392,9659	3,508567	0	442,3592	455,7255	0,4710184	0,4973873	392,8174	3,274708	0	62	451	456						StimuliFarbe_gelb_rot.png	0	880	547	72	111	381	345	916	0	Content		379	345	29011873	2962931794
29029	09:31:32.270	00:00:29.028	1742	479,2902	463,2598	0,6513997	0,4419315	384,1634	3,466591	0	-1024	-768	-1	-1	-1	-1	4	62	479	463						StimuliFarbe_gelb_rot.png	0	880	547	72	111	381	345	916	0	Content		407	352	29028513	2962948434
29045	09:31:32.286	00:00:29.045	1743	352,9673	454,8195	0,655745	0,4429152	384,1655	3,430276	0	-1024	-768	-1	-1	-1	-1	4	62	353	455						StimuliFarbe_gelb_rot.png	0	880	547	72	111	381	345	916	0	Content		281	344	29045123	2962965044
29062	09:31:32.303	00:00:29.061	1744	495,1436	470,809	0,6511786	0,4416801	384,1624	3,532148	0	452,873	457,2188	0,4708957	0,4970375	392,8174	3,407085	0	62	474	464						StimuliFarbe_gelb_rot.png	0	880	547	72	111	381	345	916	0	Content		402	353	29061872	2962981793
29079	09:31:32.320	00:00:29.078	1745	503,4319	452,9688	0,6586443	0,4415281	400,751	3,783661	0	452,873	457,2188	0,4717528	0,4973182	397,6817	3,407085	0	62	478	455						StimuliFarbe_gelb_rot.png	0	880	547	72	111	381	345	916	0	Content		406	344	29078507	2962998428
29095	09:31:32.336	00:00:29.095	1746	498,2761	444,294	0,6584565	0,4416184	400,7498	3,679517	0	430,9543	452,4601	0,472172	0,4970193	397,6817	3,555152	0	62	465	448						StimuliFarbe_gelb_rot.png	0	880	547	72	111	381	345	916	0	Content		393	337	29095121	2963015042
29112	09:31:32.353	00:00:29.111	1747	-1024	-768	-1	-1	-1	-1	4	-1024	-768	-1	-1	-1	-1	4	62	0	0						StimuliFarbe_gelb_rot.png	0	880	547	72	111	381	345	916	0	Content		-72	-111	29111744	2963031665
29129	09:31:32.370	00:00:29.128	1748	-1024	-768	-1	-1	-1	-1	4	-1024	-768	-1	-1	-1	-1	4	62	0	0						StimuliFarbe_gelb_rot.png	0	880	547	72	111	381	345	916	0	Content		-72	-111	29128502	2963048423
29145	09:31:32.386	00:00:29.145	1749	-1024	-768	-1	-1	-1	-1	4	-1024	-768	-1	-1	-1	-1	4	62	0	0						StimuliFarbe_gelb_rot.png	0	880	547	72	111	381	345	916	0	Content		-72	-111	29145120	2963065041
29162	09:31:32.403	00:00:29.161	1750	-1024	-768	-1	-1	-1	-1	4	-1024	-768	-1	-1	-1	-1	4	62	0	0						StimuliFarbe_gelb_rot.png	0	880	547	72	111	381	345	916	0	Content		-72	-111	29161788	2963081709
29178	09:31:32.419	00:00:29.178	1751	433,5208	448,9394	0,653246	0,4417112	401,6131	3,773877	0	443,3197	460,0627	0,4720371	0,4962208	397,6817	3,635573	0	62	438	455						StimuliFarbe_gelb_rot.png	0	880	547	72	111	381	345	916	0	Content		366	344	29178365	2963098286
29195	09:31:32.436	00:00:29.195	1752	-1024	-768	-1	-1	-1	-1	4	443,3197	460,0627	0,4706843	0,49653	395,4052	3,635573	0	62	443	460						StimuliFarbe_gelb_rot.png	0	880	547	72	111	381	345	916	0	Content		371	349	29195116	2963115037
29212	09:31:32.453	00:00:29.211	1753	485,5981	319,7155	0,6584204	0,441296	401,6106	2,964813	0	417,3636	450,493	0,4706536	0,4968415	395,4052	3,674042	0	62	451	385						StimuliFarbe_gelb_rot.png	0	880	547	72	111	381	345	916	0	Content		379	274	29211740	2963131661
29228	09:31:32.469	00:00:29.228	1754	410,2614	450,0726	0,6520913	0,4422358	401,6131	3,736224	0	418,8485	461,0811	0,4704717	0,4970571	395,4052	3,615911	0	62	415	456						StimuliFarbe_gelb_rot.png	0	880	547	72	111	381	345	916	0	Content		343	345	29228363	2963148284
29245	09:31:32.486	00:00:29.244	1755	479,3339	442,0357	0,660199	0,4414098	406,4632	3,975702	0	-1024	-768	-1	-1	-1	-1	4	62	479	442						StimuliFarbe_gelb_rot.png	0	880	547	72	111	381	345	916	0	Content		407	331	29244991	2963164912
29262	09:31:32.503	00:00:29.261	1756	-1024	-768	-1	-1	-1	-1	4	-1024	-768	-1	-1	-1	-1	4	62	0	0						StimuliFarbe_gelb_rot.png	0	880	547	72	111	381	345	916	0	Content		-72	-111	29261737	2963181658
29278	09:31:32.519	00:00:29.278	1757	452,5747	442,8705	0,6518273	0,4417906	406,4631	3,934076	0	420,8204	445,7872	0,4703453	0,4970624	395,4052	3,636481	0	62	437	444						StimuliFarbe_gelb_rot.png	0	880	547	72	111	381	345	916	0	Content		365	333	29278362	2963198283
29295	09:31:32.536	00:00:29.295	1758	475,2859	457,1597	0,6528268	0,441431	390,5048	3,789019	0	-1024	-768	-1	-1	-1	-1	4	62	475	457						StimuliFarbe_gelb_rot.png	0	880	547	72	111	381	345	916	0	Content		403	346	29295074	2963214995
29312	09:31:32.553	00:00:29.311	1759	-1024	-768	-1	-1	-1	-1	4	424,6228	460,8438	0,4702394	0,4967609	395,4052	3,692176	0	62	425	461						StimuliFarbe_gelb_rot.png	0	880	547	72	111	381	345	916	0	Content		353	350	29311607	2963231528
29328	09:31:32.569	00:00:29.328	1760	418,9895	471,8484	0,6548405	0,4421465	390,5066	3,825219	0	418,7743	453,0101	0,4700672	0,4969711	395,4052	3,686455	0	62	419	462						StimuliFarbe_gelb_rot.png	0	880	547	72	111	381	345	916	0	Content		347	351	29328354	2963248275
29345	09:31:32.586	00:00:29.344	1761	425,0788	470,4422	0,6551666	0,4428658	390,5066	3,754236	0	431,2164	466,5925	0,4707525	0,4973874	395,4052	3,648335	0	62	428	469						StimuliFarbe_gelb_rot.png	0	880	547	72	111	381	345	916	0	Content		356	358	29344982	2963264903
29362	09:31:32.603	00:00:29.361	1762	-1024	-768	-1	-1	-1	-1	4	-1024	-768	-1	-1	-1	-1	4	62	0	0						StimuliFarbe_gelb_rot.png	0	880	547	72	111	381	345	916	0	Content		-72	-111	29361605	2963281526
29378	09:31:32.619	00:00:29.378	1763	379,1156	475,8326	0,6568308	0,444049	393,5917	3,763205	0	-1024	-768	-1	-1	-1	-1	4	63	379	476						StimuliFarbe_gelb_rot.png	0	880	547	72	111	266	369	283	0	Content		307	365	29378227	2963298148
29395	09:31:32.636	00:00:29.394	1764	371,4928	482,777	0,6567562	0,4442866	393,8998	3,813356	0	-1024	-768	-1	-1	-1	-1	4	63	371	483						StimuliFarbe_gelb_rot.png	0	880	547	72	111	266	369	283	0	Content		299	372	29394979	2963314900
29412	09:31:32.653	00:00:29.411	1765	-1024	-768	-1	-1	-1	-1	4	281,6609	472,4366	0,4744592	0,4984367	403,2093	3,784425	0	63	282	472						StimuliFarbe_gelb_rot.png	0	880	547	72	111	266	369	283	0	Content		210	361	29411603	2963331524
29428	09:31:32.669	00:00:29.428	1766	288,4234	484,5771	0,6548113	0,4449748	393,8998	3,979052	0	-1024	-768	-1	-1	-1	-1	4	63	288	485						StimuliFarbe_gelb_rot.png	0	880	547	72	111	266	369	283	0	Content		216	374	29428226	2963348147
29445	09:31:32.686	00:00:29.444	1767	404,9515	480,359	0,6564231	0,4440605	393,8973	3,832795	0	-1024	-768	-1	-1	-1	-1	4	63	405	480						StimuliFarbe_gelb_rot.png	0	880	547	72	111	266	369	283	0	Content		333	369	29444851	2963364772
29462	09:31:32.703	00:00:29.461	1768	-1024	-768	-1	-1	-1	-1	4	286,0929	426,6538	0,4876399	0,4993464	449,7946	4,296322	0	63	286	427						StimuliFarbe_gelb_rot.png	0	880	547	72	111	266	369	283	0	Content		214	316	29461597	2963381518
29478	09:31:32.719	00:00:29.478	1769	345,8572	499,8174	0,655785	0,4461655	393,8998	3,967108	0	-1024	-768	-1	-1	-1	-1	4	63	346	500						StimuliFarbe_gelb_rot.png	0	880	547	72	111	266	369	283	0	Content		274	389	29478223	2963398144
29495	09:31:32.736	00:00:29.494	1770	326,3249	401,1181	0,6557164	0,4464914	393,6978	2,814984	0	-1024	-768	-1	-1	-1	-1	4	63	326	401						StimuliFarbe_gelb_rot.png	0	880	547	72	111	266	369	283	0	Content		254	290	29494846	2963414767
29511	09:31:32.752	00:00:29.511	1771	418,3908	480,3989	0,6558424	0,4462709	393,6975	4,001965	0	-1024	-768	-1	-1	-1	-1	4	63	418	480						StimuliFarbe_gelb_rot.png	0	880	547	72	111	266	369	283	0	Content		346	369	29511475	2963431396
29528	09:31:32.769	00:00:29.528	1772	294,0318	488,6438	0,6539572	0,4468997	393,6978	3,890977	0	-1024	-768	-1	-1	-1	-1	4	63	294	489						StimuliFarbe_gelb_rot.png	0	880	547	72	111	266	369	283	0	Content		222	378	29528220	2963448141
29545	09:31:32.786	00:00:29.544	1773	-1024	-768	-1	-1	-1	-1	4	-1024	-768	-1	-1	-1	-1	4	63	0	0						StimuliFarbe_gelb_rot.png	0	880	547	72	111	266	369	283	0	Content		-72	-111	29544844	2963464765
29561	09:31:32.802	00:00:29.561	1774	379,0144	490,5346	0,6554722	0,4450105	393,4925	3,963547	0	334,5115	439,275	0,4885329	0,4997176	449,7946	4,303118	0	63	357	465						StimuliFarbe_gelb_rot.png	0	880	547	72	111	266	369	283	0	Content		285	354	29561466	2963481387
29578	09:31:32.819	00:00:29.578	1775	-1024	-768	-1	-1	-1	-1	4	-1024	-768	-1	-1	-1	-1	4	63	0	0						StimuliFarbe_gelb_rot.png	0	880	547	72	111	266	369	283	0	Content		-72	-111	29578134	2963498055
29595	09:31:32.836	00:00:29.594	1776	-1024	-768	-1	-1	-1	-1	4	-1024	-768	-1	-1	-1	-1	4	63	0	0						StimuliFarbe_gelb_rot.png	0	880	547	72	111	266	369	283	0	Content		-72	-111	29594759	2963514680
29611	09:31:32.852	00:00:29.611	1777	-1024	-768	-1	-1	-1	-1	4	-1024	-768	-1	-1	-1	-1	4	63	0	0						StimuliFarbe_gelb_rot.png	0	880	547	72	111	266	369	283	0	Content		-72	-111	29611382	2963531303
29628	09:31:32.869	00:00:29.628	1778	-1024	-768	-1	-1	-1	-1	4	-1024	-768	-1	-1	-1	-1	4	63	0	0						StimuliFarbe_gelb_rot.png	0	880	547	72	111	266	369	283	0	Content		-72	-111	29628069	2963547990
29645	09:31:32.886	00:00:29.644	1779	-1024	-768	-1	-1	-1	-1	4	-1024	-768	-1	-1	-1	-1	4	63	0	0						StimuliFarbe_gelb_rot.png	0	880	547	72	111	266	369	283	0	Content		-72	-111	29644737	2963564658
29661	09:31:32.902	00:00:29.661	1780	329,8696	555,8824	0,6562538	0,4477578	393,4925	4,005703	0	-1024	-768	-1	-1	-1	-1	4	64	330	556						StimuliFarbe_gelb_rot.png	0	880	547	72	111	198	429	150	0	Content		258	445	29661378	2963581299
29678	09:31:32.919	00:00:29.678	1781	-1024	-768	-1	-1	-1	-1	4	223,1247	530,1671	0,4824223	0,499925	427,0379	4,187093	0	64	223	530						StimuliFarbe_gelb_rot.png	0	880	547	72	111	198	429	150	0	Content		151	419	29678001	2963597922
29695	09:31:32.936	00:00:29.694	1782	317,8739	545,55	0,6563141	0,446927	393,4925	4,006218	0	-1024	-768	-1	-1	-1	-1	4	64	318	546						StimuliFarbe_gelb_rot.png	0	880	547	72	111	198	429	150	0	Content		246	435	29694765	2963614686
29711	09:31:32.952	00:00:29.711	1783	327,8923	555,0623	0,6563512	0,4464942	393,4925	4,112825	0	-1024	-768	-1	-1	-1	-1	4	64	328	555						StimuliFarbe_gelb_rot.png	0	880	547	72	111	198	429	150	0	Content		256	444	29711387	2963631308
29728	09:31:32.969	00:00:29.728	1784	-1024	-768	-1	-1	-1	-1	4	198,1975	503,4417	0,4888687	0,4992863	449,3788	4,376065	0	64	198	503						StimuliFarbe_gelb_rot.png	0	880	547	72	111	198	429	150	0	Content		126	392	29728000	2963647921
29745	09:31:32.986	00:00:29.744	1785	-1024	-768	-1	-1	-1	-1	4	-1024	-768	-1	-1	-1	-1	4	64	0	0						StimuliFarbe_gelb_rot.png	0	880	547	72	111	198	429	150	0	Content		-72	-111	29744622	2963664543
29761	09:31:33.002	00:00:29.761	1786	-1024	-768	-1	-1	-1	-1	4	-1024	-768	-1	-1	-1	-1	4	64	0	0						StimuliFarbe_gelb_rot.png	0	880	547	72	111	198	429	150	0	Content		-72	-111	29761370	2963681291
29778	09:31:33.019	00:00:29.777	1787	-1024	-768	-1	-1	-1	-1	4	-1024	-768	-1	-1	-1	-1	4	64	0	0						StimuliFarbe_gelb_rot.png	0	880	547	72	111	198	429	150	0	Content		-72	-111	29777996	2963697917
29795	09:31:33.036	00:00:29.794	1788	-1024	-768	-1	-1	-1	-1	4	209,9542	536,4449	0,4747909	0,4984106	402,8916	3,906163	0	64	210	536						StimuliFarbe_gelb_rot.png	0	880	547	72	111	198	429	150	0	Content		138	425	29794618	2963714539
29811	09:31:33.052	00:00:29.811	1789	328,6022	544,179	0,6539814	0,445279	402,8916	4,18888	3	328,6022	544,179	0,6539814	0,445279	402,8916	4,18888	1	65	329	544						StimuliFarbe_gelb_rot.png	0	880	547	72	111	257	434	666	0	Content		257	433	29811242	2963731163
29828	09:31:33.069	00:00:29.827	1790	-1024	-768	-1	-1	-1	-1	4	-1024	-768	-1	-1	-1	-1	4	65	0	0						StimuliFarbe_gelb_rot.png	0	880	547	72	111	257	434	666	0	Content		-72	-111	29827991	2963747912
29845	09:31:33.086	00:00:29.844	1791	-1024	-768	-1	-1	-1	-1	4	-1024	-768	-1	-1	-1	-1	4	65	0	0						StimuliFarbe_gelb_rot.png	0	880	547	72	111	257	434	666	0	Content		-72	-111	29844614	2963764535
29861	09:31:33.102	00:00:29.861	1792	-1024	-768	-1	-1	-1	-1	4	-1024	-768	-1	-1	-1	-1	4	65	0	0						StimuliFarbe_gelb_rot.png	0	880	547	72	111	257	434	666	0	Content		-72	-111	29861239	2963781160
29878	09:31:33.119	00:00:29.877	1793	-1024	-768	-1	-1	-1	-1	4	-1024	-768	-1	-1	-1	-1	4	65	0	0						StimuliFarbe_gelb_rot.png	0	880	547	72	111	257	434	666	0	Content		-72	-111	29877988	2963797909
29895	09:31:33.136	00:00:29.894	1794	-1024	-768	-1	-1	-1	-1	4	-1024	-768	-1	-1	-1	-1	4	65	0	0						StimuliFarbe_gelb_rot.png	0	880	547	72	111	257	434	666	0	Content		-72	-111	29894611	2963814532
29911	09:31:33.152	00:00:29.911	1795	334,1357	553,9839	0,6554519	0,4445347	394,9947	3,981467	3	334,1357	553,9839	0,6554519	0,4445347	394,9947	3,981467	1	65	334	554						StimuliFarbe_gelb_rot.png	0	880	547	72	111	257	434	666	0	Content		262	443	29911236	2963831157
29928	09:31:33.169	00:00:29.927	1796	533,2294	553,5521	0,6562066	0,4435579	394,9921	2,725021	0	-1024	-768	-1	-1	-1	-1	4	65	533	554						StimuliFarbe_gelb_rot.png	0	880	547	72	111	257	434	666	0	Content		461	443	29927861	2963847782
29945	09:31:33.186	00:00:29.944	1797	-1024	-768	-1	-1	-1	-1	4	-1024	-768	-1	-1	-1	-1	4	65	0	0						StimuliFarbe_gelb_rot.png	0	880	547	72	111	257	434	666	0	Content		-72	-111	29944608	2963864529
29961	09:31:33.202	00:00:29.961	1798	-1024	-768	-1	-1	-1	-1	4	-1024	-768	-1	-1	-1	-1	4	65	0	0						StimuliFarbe_gelb_rot.png	0	880	547	72	111	257	434	666	0	Content		-72	-111	29961233	2963881154
29978	09:31:33.219	00:00:29.977	1799	-1024	-768	-1	-1	-1	-1	4	-1024	-768	-1	-1	-1	-1	4	65	0	0						StimuliFarbe_gelb_rot.png	0	880	547	72	111	257	434	666	0	Content		-72	-111	29977900	2963897821
29994	09:31:33.235	00:00:29.994	1800	-1024	-768	-1	-1	-1	-1	4	-1024	-768	-1	-1	-1	-1	4	65	0	0						StimuliFarbe_gelb_rot.png	0	880	547	72	111	257	434	666	0	Content		-72	-111	29994491	2963914412
30011	09:31:33.252	00:00:30.011	1801	328,8791	535,9787	0,652854	0,4437648	404,1751	4,010491	3	328,8791	535,9787	0,652854	0,4437648	404,1751	4,010491	1	65	329	536						StimuliFarbe_gelb_rot.png	0	880	547	72	111	257	434	666	0	Content		257	425	30011229	2963931150
30028	09:31:33.269	00:00:30.027	1802	-1024	-768	-1	-1	-1	-1	4	-1024	-768	-1	-1	-1	-1	4	65	0	0						StimuliFarbe_gelb_rot.png	0	880	547	72	111	257	434	666	0	Content		-72	-111	30027850	2963947771
30044	09:31:33.285	00:00:30.044	1803	-1024	-768	-1	-1	-1	-1	4	-1024	-768	-1	-1	-1	-1	4	65	0	0						StimuliFarbe_gelb_rot.png	0	880	547	72	111	257	434	666	0	Content		-72	-111	30044474	2963964395
30061	09:31:33.302	00:00:30.061	1804	-1024	-768	-1	-1	-1	-1	4	-1024	-768	-1	-1	-1	-1	4	65	0	0						StimuliFarbe_gelb_rot.png	0	880	547	72	111	257	434	666	0	Content		-72	-111	30061141	2963981062
30078	09:31:33.319	00:00:30.077	1805	-1024	-768	-1	-1	-1	-1	4	292,4389	540,3023	0,4760009	0,4977809	404,1751	3,978397	0	65	292	540						StimuliFarbe_gelb_rot.png	0	880	547	72	111	257	434	666	0	Content		220	429	30077843	2963997764
30094	09:31:33.335	00:00:30.094	1806	-1024	-768	-1	-1	-1	-1	4	269,6981	537,6367	0,4753745	0,4979131	402,2328	3,782037	0	65	270	538						StimuliFarbe_gelb_rot.png	0	880	547	72	111	257	434	666	0	Content		198	427	30094473	2964014394
30111	09:31:33.352	00:00:30.111	1807	-1024	-768	-1	-1	-1	-1	4	-1024	-768	-1	-1	-1	-1	4	65	0	0						StimuliFarbe_gelb_rot.png	0	880	547	72	111	257	434	666	0	Content		-72	-111	30111136	2964031057
30128	09:31:33.369	00:00:30.127	1808	-1024	-768	-1	-1	-1	-1	4	-1024	-768	-1	-1	-1	-1	4	65	0	0						StimuliFarbe_gelb_rot.png	0	880	547	72	111	257	434	666	0	Content		-72	-111	30127804	2964047725
30144	09:31:33.385	00:00:30.144	1809	351,0648	555,2503	0,6561118	0,4438673	394,5612	3,891251	0	216,7375	541,7725	0,473445	0,4977625	396,0964	3,983909	0	65	284	549						StimuliFarbe_gelb_rot.png	0	880	547	72	111	257	434	666	0	Content		212	438	30144420	2964064341
30161	09:31:33.402	00:00:30.161	1810	383,5832	543,5226	0,6532601	0,443468	388,1996	4,125803	0	279,5156	541,3086	0,4731763	0,497683	396,7026	3,833064	0	65	332	542						StimuliFarbe_gelb_rot.png	0	880	547	72	111	257	434	666	0	Content		260	431	30161050	2964080971
30178	09:31:33.419	00:00:30.177	1811	308,6085	556,0015	0,6574489	0,4441496	388,2014	3,898416	0	283,3688	543,5285	0,4734192	0,4974185	396,0964	4,005899	0	65	296	550						StimuliFarbe_gelb_rot.png	0	880	547	72	111	257	434	666	0	Content		224	439	30177795	2964097716
30194	09:31:33.435	00:00:30.194	1812	316,7635	548,347	0,6574398	0,4441516	388,2014	3,817336	0	-1024	-768	-1	-1	-1	-1	4	65	317	548						StimuliFarbe_gelb_rot.png	0	880	547	72	111	257	434	666	0	Content		245	437	30194417	2964114338
30211	09:31:33.452	00:00:30.211	1813	309,4686	557,7869	0,6574254	0,4441449	388,2014	3,839192	0	-1024	-768	-1	-1	-1	-1	4	65	309	558						StimuliFarbe_gelb_rot.png	0	880	547	72	111	257	434	666	0	Content		237	447	30211043	2964130964
30228	09:31:33.469	00:00:30.227	1814	345,0771	554,4904	0,656058	0,4436522	394,6279	3,961245	0	-1024	-768	-1	-1	-1	-1	4	65	345	554						StimuliFarbe_gelb_rot.png	0	880	547	72	111	257	434	666	0	Content		273	443	30227790	2964147711
30244	09:31:33.485	00:00:30.244	1815	346,87	544,5576	0,6560723	0,4436366	394,6483	3,985612	0	-1024	-768	-1	-1	-1	-1	4	65	347	545						StimuliFarbe_gelb_rot.png	0	880	547	72	111	257	434	666	0	Content		275	434	30244415	2964164336
30261	09:31:33.502	00:00:30.261	1816	342,9056	554,0765	0,6560525	0,4433208	394,5898	3,984032	0	-1024	-768	-1	-1	-1	-1	4	65	343	554						StimuliFarbe_gelb_rot.png	0	880	547	72	111	257	434	666	0	Content		271	443	30261040	2964180961
30278	09:31:33.519	00:00:30.277	1817	-1024	-768	-1	-1	-1	-1	4	-1024	-768	-1	-1	-1	-1	4	65	0	0						StimuliFarbe_gelb_rot.png	0	880	547	72	111	257	434	666	0	Content		-72	-111	30277662	2964197583
30294	09:31:33.535	00:00:30.294	1818	349,6414	552,3322	0,6560301	0,443622	394,602	4,024045	0	-1024	-768	-1	-1	-1	-1	4	65	350	552						StimuliFarbe_gelb_rot.png	0	880	547	72	111	257	434	666	0	Content		278	441	30294412	2964214333
30311	09:31:33.552	00:00:30.311	1819	307,3564	550,8884	0,6547109	0,4439307	392,5226	3,911047	0	-1024	-768	-1	-1	-1	-1	4	65	307	551						StimuliFarbe_gelb_rot.png	0	880	547	72	111	257	434	666	0	Content		235	440	30311036	2964230957
30328	09:31:33.569	00:00:30.327	1820	340,4583	555,6128	0,65575	0,4438515	394,3531	3,997259	0	-1024	-768	-1	-1	-1	-1	4	65	340	556						StimuliFarbe_gelb_rot.png	0	880	547	72	111	257	434	666	0	Content		268	445	30327656	2964247577
30344	09:31:33.585	00:00:30.344	1821	241,2883	546,7282	0,6538547	0,4445494	394,3531	4,011639	0	-1024	-768	-1	-1	-1	-1	4	65	241	547						StimuliFarbe_gelb_rot.png	0	880	547	72	111	257	434	666	0	Content		169	436	30344281	2964264202
30361	09:31:33.602	00:00:30.361	1822	300,3422	536,4766	0,6549716	0,4451546	394,3531	3,811262	0	-1024	-768	-1	-1	-1	-1	4	65	300	536						StimuliFarbe_gelb_rot.png	0	880	547	72	111	257	434	666	0	Content		228	425	30361031	2964280952
30378	09:31:33.619	00:00:30.377	1823	525,2037	545,775	0,6545913	0,4429108	394,3504	2,554199	0	-1024	-768	-1	-1	-1	-1	4	65	525	546						StimuliFarbe_gelb_rot.png	0	880	547	72	111	257	434	666	0	Content		453	435	30377653	2964297574
30394	09:31:33.635	00:00:30.394	1824	307,2465	523,3894	0,6540337	0,4420632	394,3531	3,918046	0	-1024	-768	-1	-1	-1	-1	4	65	307	523						StimuliFarbe_gelb_rot.png	0	880	547	72	111	257	434	666	0	Content		235	412	30394279	2964314200
30411	09:31:33.652	00:00:30.410	1825	-1024	-768	-1	-1	-1	-1	4	-1024	-768	-1	-1	-1	-1	4	65	0	0						StimuliFarbe_gelb_rot.png	0	880	547	72	111	257	434	666	0	Content		-72	-111	30410900	2964330821
30428	09:31:33.669	00:00:30.427	1826	356,7156	499,5878	0,6530653	0,4398404	394,741	4,123403	0	320,4038	502,4222	0,470147	0,4938467	394,741	3,97664	0	65	339	501						StimuliFarbe_gelb_rot.png	0	880	547	72	111	257	434	666	0	Content		267	390	30427646	2964347567
30444	09:31:33.685	00:00:30.444	1827	357,4517	500,5875	0,6530852	0,439824	394,7269	4,065933	0	-1024	-768	-1	-1	-1	-1	4	65	357	501						StimuliFarbe_gelb_rot.png	0	880	547	72	111	257	434	666	0	Content		285	390	30444271	2964364192
30461	09:31:33.702	00:00:30.460	1828	-1024	-768	-1	-1	-1	-1	4	318,7663	500,7326	0,4698145	0,4938062	394,7269	3,956191	0	65	319	501						StimuliFarbe_gelb_rot.png	0	880	547	72	111	257	434	666	0	Content		247	390	30460899	2964380820
30478	09:31:33.719	00:00:30.477	1829	-1024	-768	-1	-1	-1	-1	4	-1024	-768	-1	-1	-1	-1	4		0	0						StimuliFarbe_gelb_rot.png	0	880	547	72	111				0	Content		-72	-111	30477569	2964397490
30494	09:31:33.735	00:00:30.494	1830	-1024	-768	-1	-1	-1	-1	4	-1024	-768	-1	-1	-1	-1	4		0	0						StimuliFarbe_gelb_rot.png	0	880	547	72	111				0	Content		-72	-111	30494206	2964414127
30511	09:31:33.752	00:00:30.510	1831	-1024	-768	-1	-1	-1	-1	4	-1024	-768	-1	-1	-1	-1	4		0	0						StimuliFarbe_gelb_rot.png	0	880	547	72	111				0	Content		-72	-111	30510816	2964430737
30528	09:31:33.769	00:00:30.527	1832	-1024	-768	-1	-1	-1	-1	4	-1024	-768	-1	-1	-1	-1	4		0	0						StimuliFarbe_gelb_rot.png	0	880	547	72	111				0	Content		-72	-111	30527504	2964447425
30544	09:31:33.785	00:00:30.544	1833	-1024	-768	-1	-1	-1	-1	4	-1024	-768	-1	-1	-1	-1	4		0	0						StimuliFarbe_gelb_rot.png	0	880	547	72	111				0	Content		-72	-111	30544171	2964464092
30561	09:31:33.802	00:00:30.560	1834	-1024	-768	-1	-1	-1	-1	4	-1024	-768	-1	-1	-1	-1	4		0	0						StimuliFarbe_gelb_rot.png	0	880	547	72	111				0	Content		-72	-111	30560804	2964480725
[truncated: 1,967 more rows]
