# Supplementary material for: Gaze Duration Biases for Colours in Combination with Dissonant and Consonant Sounds: A Comparative Eye-Tracking Study with Orangutans
Source: PLoS One. 2015 Oct 14;10(10):e0139894. doi: 10.1371/journal.pone.0139894 (PMC4605782; doi:10.1371/journal.pone.0139894)
Supplement: S1 Data — (ZIP) [file pone.0139894.s004.zip › Plos ColourSound Data/Apes/Nur_Farben_Bilder_U1/Rec 08-All-Data.tsv]

System Properties:
Operating System:	Microsoft Windows NT 6.1.7601 Service Pack 1
System User Name:	admin
Machine Name:	PSYCHO19
Data properties:
Recording name:	Rec 08
Recording date:	25.07.2013
Recording time:	09:33:04
Recording resolution:	1024 x 768
Export date:	02.09.2013
Export time:	16:40:30
Participant:	Dokana
Filter settings:
Eye: Average
Validity: Normal
Fixation filter: Tobii fixation filter
Velocity threshold: 35
Distance threshold: 35
Timestamp	DateTimeStamp	DateTimeStampStartOffset	Number	GazePointXLeft	GazePointYLeft	CamXLeft	CamYLeft	DistanceLeft	PupilLeft	ValidityLeft	GazePointXRight	GazePointYRight	CamXRight	CamYRight	DistanceRight	PupilRight	ValidityRight	FixationIndex	GazePointX	GazePointY	Event	EventKey	Data1	Data2	Descriptor	StimuliName	StimuliID	MediaWidth	MediaHeight	MediaPosX	MediaPosY	MappedFixationPointX	MappedFixationPointY	FixationDuration	AoiIds	AoiNames	WebGroupImage	MappedGazeDataPointX	MappedGazeDataPointY	MicroSecondTimestamp	AbsoluteMicroSecondTimestamp
2	09:33:04.598	00:00:00.002	0	678,8217	432,8088	0,3889546	0,4215764	377,059	3,175892	3	678,8217	432,8088	0,3889546	0,4215764	377,059	3,175892	1	1	679	433						No media	0	1024	768	0	0	624	386	502	0	Content		679	433	2148	3055272915
19	09:33:04.615	00:00:00.018	1	504,9445	410,3775	0,5828833	0,3562089	377,059	3,264652	3	504,9445	410,3775	0,5828833	0,3562089	377,059	3,264652	1	1	505	410						No media	0	1024	768	0	0	624	386	502	0	Content		505	410	18773	3055289540
35	09:33:04.631	00:00:00.035	2	623,5286	405,6255	0,5736327	0,3553017	391,0662	3,725219	1	617,6111	423,6573	0,5682377	0,3553945	377,0591	3,598073	3	1	624	406						No media	0	1024	768	0	0	624	386	502	0	Content		624	406	35395	3055306162
52	09:33:04.648	00:00:00.052	3	-1024	-768	-1	-1	-1	-1	4	-1024	-768	-1	-1	-1	-1	4	1	0	0						No media	0	1024	768	0	0	624	386	502	0	Content		0	0	52021	3055322788
69	09:33:04.665	00:00:00.068	4	-1024	-768	-1	-1	-1	-1	4	-1024	-768	-1	-1	-1	-1	4	1	0	0						No media	0	1024	768	0	0	624	386	502	0	Content		0	0	68762	3055339529
85	09:33:04.681	00:00:00.085	5	-1024	-768	-1	-1	-1	-1	4	-1024	-768	-1	-1	-1	-1	4	1	0	0						No media	0	1024	768	0	0	624	386	502	0	Content		0	0	85389	3055356156
102	09:33:04.698	00:00:00.102	6	-1024	-768	-1	-1	-1	-1	4	-1024	-768	-1	-1	-1	-1	4	1	0	0						No media	0	1024	768	0	0	624	386	502	0	Content		0	0	102012	3055372779
119	09:33:04.715	00:00:00.118	7	-1024	-768	-1	-1	-1	-1	4	-1024	-768	-1	-1	-1	-1	4	1	0	0						No media	0	1024	768	0	0	624	386	502	0	Content		0	0	118696	3055389463
135	09:33:04.731	00:00:00.135	8	-1024	-768	-1	-1	-1	-1	4	-1024	-768	-1	-1	-1	-1	4	1	0	0						No media	0	1024	768	0	0	624	386	502	0	Content		0	0	135364	3055406131
152	09:33:04.748	00:00:00.152	9	662,9206	385,6623	0,5757284	0,3552962	400,8046	3,810534	1	664,333	384,4581	0,5760431	0,3552932	401,6096	3,818337	3	1	663	386						No media	0	1024	768	0	0	624	386	502	0	Content		663	386	152010	3055422777
169	09:33:04.765	00:00:00.168	10	637,0822	386,0612	0,5728737	0,3553315	394,8409	3,702614	1	648,3618	376,1311	0,5755497	0,355288	401,6096	3,766861	3	1	637	386						No media	0	1024	768	0	0	624	386	502	0	Content		637	386	168636	3055439403
185	09:33:04.781	00:00:00.185	11	630,1273	389,071	0,5728647	0,3547408	394,8601	3,821055	1	631,0461	380,0185	0,5752742	0,3547	401,6096	3,882606	3	1	630	389						No media	0	1024	768	0	0	624	386	502	0	Content		630	389	185259	3055456026
202	09:33:04.798	00:00:00.202	12	652,0511	376,0513	0,5764101	0,3539571	404,0094	3,939885	1	651,4652	379,2953	0,5755655	0,3539713	401,6096	3,917731	3	1	652	376						No media	0	1024	768	0	0	624	386	502	0	Content		652	376	202010	3055472777
219	09:33:04.815	00:00:00.218	13	529,8442	383,403	0,5727561	0,3541555	404,0094	3,787793	1	529,4688	386,5509	0,5734617	0,3541573	401,6096	3,766824	3	1	530	383						No media	0	1024	768	0	0	624	386	502	0	Content		530	383	218633	3055489400
235	09:33:04.831	00:00:00.235	14	-1024	-768	-1	-1	-1	-1	4	-1024	-768	-1	-1	-1	-1	4	1	0	0						No media	0	1024	768	0	0	624	386	502	0	Content		0	0	235259	3055506026
252	09:33:04.848	00:00:00.251	15	630,7094	378,9978	0,5725501	0,3534122	394,6545	3,922591	1	631,6647	369,3143	0,5750328	0,3533702	401,6096	3,987775	3	1	631	379						No media	0	1024	768	0	0	624	386	502	0	Content		631	379	251880	3055522647
269	09:33:04.865	00:00:00.268	16	630,7094	378,9978	0,5728408	0,3534242	395,5981	3,922591	1	631,6647	369,3143	0,5769273	0,3574353	401,6096	3,987775	3	1	631	379						No media	0	1024	768	0	0	624	386	502	0	Content		631	379	268634	3055539401
285	09:33:04.881	00:00:00.285	17	-1024	-768	-1	-1	-1	-1	4	-1024	-768	-1	-1	-1	-1	4	1	0	0						No media	0	1024	768	0	0	624	386	502	0	Content		0	0	285258	3055556025
302	09:33:04.898	00:00:00.301	18	627,9324	407,7567	0,5677615	0,3535681	382,6298	3,779652	1	627,9324	407,7567	0,5677615	0,3535681	382,6298	3,779652	3	1	628	408						No media	0	1024	768	0	0	624	386	502	0	Content		628	408	301881	3055572648
319	09:33:04.915	00:00:00.318	19	572,8784	397,5474	0,5787725	0,3549254	385,4494	3,718691	1	572,8784	397,5474	0,5787725	0,3549254	385,4494	3,718691	3	1	573	398						No media	0	1024	768	0	0	624	386	502	0	Content		573	398	318506	3055589273
335	09:33:04.931	00:00:00.335	20	-1024	-768	-1	-1	-1	-1	4	-1024	-768	-1	-1	-1	-1	4	1	0	0						No media	0	1024	768	0	0	624	386	502	0	Content		0	0	335256	3055606023
352	09:33:04.948	00:00:00.351	21	563,8153	394,3573	0,5756698	0,3549848	394,3648	3,87681	1	563,8153	394,3573	0,5756698	0,3549848	394,3648	3,87681	3	1	564	394						No media	0	1024	768	0	0	624	386	502	0	Content		564	394	351878	3055622645
369	09:33:04.965	00:00:00.368	22	550,5435	388,8365	0,5754884	0,3558403	394,3648	3,948689	1	550,5435	388,8365	0,5754884	0,3558403	394,3648	3,948689	3	1	551	389						No media	0	1024	768	0	0	624	386	502	0	Content		551	389	368504	3055639271
385	09:33:04.981	00:00:00.385	23	639,2826	377,6969	0,5740006	0,3555475	400,051	3,921364	1	633,2356	392,7639	0,5712801	0,3553416	392,8646	3,851552	3	1	639	378						No media	0	1024	768	0	0	624	386	502	0	Content		639	378	385128	3055655895
402	09:33:04.998	00:00:00.401	24	644,2706	397,8318	0,5716472	0,3555909	393,9145	3,855342	1	644,2706	397,8318	0,5716472	0,3555909	393,9145	3,855342	3	1	644	398						No media	0	1024	768	0	0	624	386	502	0	Content		644	398	401879	3055672646
419	09:33:05.015	00:00:00.418	25	-1024	-768	-1	-1	-1	-1	4	-1024	-768	-1	-1	-1	-1	4	1	0	0						No media	0	1024	768	0	0	624	386	502	0	Content		0	0	418502	3055689269
435	09:33:05.031	00:00:00.435	26	-1024	-768	-1	-1	-1	-1	4	-1024	-768	-1	-1	-1	-1	4	1	0	0						No media	0	1024	768	0	0	624	386	502	0	Content		0	0	435127	3055705894
452	09:33:05.048	00:00:00.451	27	-1024	-768	-1	-1	-1	-1	4	-1024	-768	-1	-1	-1	-1	4	1	0	0						No media	0	1024	768	0	0	624	386	502	0	Content		0	0	451753	3055722520
469	09:33:05.065	00:00:00.468	28	-1024	-768	-1	-1	-1	-1	4	-1024	-768	-1	-1	-1	-1	4	1	0	0						No media	0	1024	768	0	0	624	386	502	0	Content		0	0	468502	3055739269
485	09:33:05.081	00:00:00.485	29	628,7213	361,9565	0,5716945	0,3552901	393,9144	3,687116	1	628,7213	361,9565	0,5716945	0,3552901	393,9144	3,687116	3	1	629	362						No media	0	1024	768	0	0	624	386	502	0	Content		629	362	485124	3055755891
502	09:33:05.098	00:00:00.501	30	-1024	-768	-1	-1	-1	-1	4	-1024	-768	-1	-1	-1	-1	4		0	0						No media	0	1024	768	0	0				0	Content		0	0	501750	3055772517
518	09:33:05.114	00:00:00.518	31	-1024	-768	-1	-1	-1	-1	4	-1024	-768	-1	-1	-1	-1	4		0	0						No media	0	1024	768	0	0				0	Content		0	0	518375	3055789142
535	09:33:05.131	00:00:00.535	32	-1024	-768	-1	-1	-1	-1	4	-1024	-768	-1	-1	-1	-1	4		0	0						No media	0	1024	768	0	0				0	Content		0	0	535123	3055805890
552	09:33:05.148	00:00:00.551	33	-1024	-768	-1	-1	-1	-1	4	-1024	-768	-1	-1	-1	-1	4		0	0						No media	0	1024	768	0	0				0	Content		0	0	551749	3055822516
568	09:33:05.164	00:00:00.568	34	-1024	-768	-1	-1	-1	-1	4	-1024	-768	-1	-1	-1	-1	4		0	0						No media	0	1024	768	0	0				0	Content		0	0	568372	3055839139
585	09:33:05.181	00:00:00.585	35	-1024	-768	-1	-1	-1	-1	4	-1024	-768	-1	-1	-1	-1	4		0	0						No media	0	1024	768	0	0				0	Content		0	0	585120	3055855887
602	09:33:05.198	00:00:00.601	36	-1024	-768	-1	-1	-1	-1	4	-1024	-768	-1	-1	-1	-1	4		0	0						No media	0	1024	768	0	0				0	Content		0	0	601742	3055872509
618	09:33:05.214	00:00:00.618	37	-1024	-768	-1	-1	-1	-1	4	-1024	-768	-1	-1	-1	-1	4		0	0						No media	0	1024	768	0	0				0	Content		0	0	618368	3055889135
635	09:33:05.231	00:00:00.634	38	-1024	-768	-1	-1	-1	-1	4	-1024	-768	-1	-1	-1	-1	4		0	0						No media	0	1024	768	0	0				0	Content		0	0	634996	3055905763
652	09:33:05.248	00:00:00.651	39	-1024	-768	-1	-1	-1	-1	4	-1024	-768	-1	-1	-1	-1	4		0	0						No media	0	1024	768	0	0				0	Content		0	0	651742	3055922509
668	09:33:05.264	00:00:00.668	40	-1024	-768	-1	-1	-1	-1	4	-1024	-768	-1	-1	-1	-1	4		0	0						No media	0	1024	768	0	0				0	Content		0	0	668365	3055939132
685	09:33:05.281	00:00:00.684	41	-1024	-768	-1	-1	-1	-1	4	-1024	-768	-1	-1	-1	-1	4		0	0						No media	0	1024	768	0	0				0	Content		0	0	684989	3055955756
702	09:33:05.298	00:00:00.701	42	-1024	-768	-1	-1	-1	-1	4	-1024	-768	-1	-1	-1	-1	4		0	0						No media	0	1024	768	0	0				0	Content		0	0	701615	3055972382
718	09:33:05.314	00:00:00.718	43	-1024	-768	-1	-1	-1	-1	4	-1024	-768	-1	-1	-1	-1	4		0	0						No media	0	1024	768	0	0				0	Content		0	0	718365	3055989132
735	09:33:05.331	00:00:00.734	44	-1024	-768	-1	-1	-1	-1	4	-1024	-768	-1	-1	-1	-1	4		0	0						No media	0	1024	768	0	0				0	Content		0	0	734995	3056005762
752	09:33:05.348	00:00:00.751	45	-1024	-768	-1	-1	-1	-1	4	-1024	-768	-1	-1	-1	-1	4		0	0						No media	0	1024	768	0	0				0	Content		0	0	751614	3056022381
768	09:33:05.364	00:00:00.768	46	-1024	-768	-1	-1	-1	-1	4	-1024	-768	-1	-1	-1	-1	4		0	0						No media	0	1024	768	0	0				0	Content		0	0	768239	3056039006
785	09:33:05.381	00:00:00.784	47	-1024	-768	-1	-1	-1	-1	4	-1024	-768	-1	-1	-1	-1	4		0	0						No media	0	1024	768	0	0				0	Content		0	0	784988	3056055755
803	09:33:05.399	00:00:00.802	48	-1024	-768	-1	-1	-1	-1	4	-1024	-768	-1	-1	-1	-1	4		0	0						No media	0	1024	768	0	0				0	Content		0	0	802804	3056073571
820	09:33:05.416	00:00:00.820	49	-1024	-768	-1	-1	-1	-1	4	-1024	-768	-1	-1	-1	-1	4		0	0						No media	0	1024	768	0	0				0	Content		0	0	820054	3056090821
835	09:33:05.431	00:00:00.834	50	-1024	-768	-1	-1	-1	-1	4	-1024	-768	-1	-1	-1	-1	4		0	0						No media	0	1024	768	0	0				0	Content		0	0	834986	3056105753
852	09:33:05.448	00:00:00.851	51	-1024	-768	-1	-1	-1	-1	4	-1024	-768	-1	-1	-1	-1	4		0	0						No media	0	1024	768	0	0				0	Content		0	0	851608	3056122375
868	09:33:05.464	00:00:00.868	52	-1024	-768	-1	-1	-1	-1	4	-1024	-768	-1	-1	-1	-1	4		0	0						No media	0	1024	768	0	0				0	Content		0	0	868354	3056139121
885	09:33:05.481	00:00:00.884	53	-1024	-768	-1	-1	-1	-1	4	-1024	-768	-1	-1	-1	-1	4		0	0						No media	0	1024	768	0	0				0	Content		0	0	884851	3056155618
902	09:33:05.498	00:00:00.901	54	-1024	-768	-1	-1	-1	-1	4	-1024	-768	-1	-1	-1	-1	4		0	0						No media	0	1024	768	0	0				0	Content		0	0	901600	3056172367
918	09:33:05.514	00:00:00.918	55	-1024	-768	-1	-1	-1	-1	4	-1024	-768	-1	-1	-1	-1	4		0	0						No media	0	1024	768	0	0				0	Content		0	0	918225	3056188992
935	09:33:05.531	00:00:00.935	56	-1024	-768	-1	-1	-1	-1	4	-1024	-768	-1	-1	-1	-1	4		0	0						No media	0	1024	768	0	0				0	Content		0	0	935295	3056206062
953	09:33:05.549	00:00:00.952	57	-1024	-768	-1	-1	-1	-1	4	-1024	-768	-1	-1	-1	-1	4		0	0						No media	0	1024	768	0	0				0	Content		0	0	952670	3056223437
970	09:33:05.566	00:00:00.969	58	-1024	-768	-1	-1	-1	-1	4	-1024	-768	-1	-1	-1	-1	4		0	0						No media	0	1024	768	0	0				0	Content		0	0	969919	3056240686
985	09:33:05.581	00:00:00.984	59	-1024	-768	-1	-1	-1	-1	4	-1024	-768	-1	-1	-1	-1	4		0	0						No media	0	1024	768	0	0				0	Content		0	0	984848	3056255615
1001	09:33:05.597	00:00:01.001	60	-1024	-768	-1	-1	-1	-1	4	-1024	-768	-1	-1	-1	-1	4		0	0						No media	0	1024	768	0	0				0	Content		0	0	1001472	3056272239
1018	09:33:05.614	00:00:01.018	61	-1024	-768	-1	-1	-1	-1	4	-1024	-768	-1	-1	-1	-1	4		0	0						No media	0	1024	768	0	0				0	Content		0	0	1018220	3056288987
1035	09:33:05.631	00:00:01.034	62	-1024	-768	-1	-1	-1	-1	4	-1024	-768	-1	-1	-1	-1	4		0	0						No media	0	1024	768	0	0				0	Content		0	0	1034843	3056305610
1051	09:33:05.647	00:00:01.051	63	-1024	-768	-1	-1	-1	-1	4	-1024	-768	-1	-1	-1	-1	4		0	0						No media	0	1024	768	0	0				0	Content		0	0	1051467	3056322234
1068	09:33:05.664	00:00:01.068	64	-1024	-768	-1	-1	-1	-1	4	-1024	-768	-1	-1	-1	-1	4		0	0						No media	0	1024	768	0	0				0	Content		0	0	1068084	3056338851
1085	09:33:05.681	00:00:01.085	65	-1024	-768	-1	-1	-1	-1	4	-1024	-768	-1	-1	-1	-1	4		0	0						No media	0	1024	768	0	0				0	Content		0	0	1085278	3056356045
1103	09:33:05.699	00:00:01.102	66	-1024	-768	-1	-1	-1	-1	4	-1024	-768	-1	-1	-1	-1	4		0	0						No media	0	1024	768	0	0				0	Content		0	0	1102651	3056373418
1120	09:33:05.716	00:00:01.119	67	-1024	-768	-1	-1	-1	-1	4	-1024	-768	-1	-1	-1	-1	4		0	0						No media	0	1024	768	0	0				0	Content		0	0	1119898	3056390665
1135	09:33:05.731	00:00:01.134	68	-1024	-768	-1	-1	-1	-1	4	-1024	-768	-1	-1	-1	-1	4		0	0						No media	0	1024	768	0	0				0	Content		0	0	1134700	3056405467
1151	09:33:05.747	00:00:01.151	69	-1024	-768	-1	-1	-1	-1	4	-1024	-768	-1	-1	-1	-1	4		0	0						No media	0	1024	768	0	0				0	Content		0	0	1151448	3056422215
1168	09:33:05.764	00:00:01.168	70	-1024	-768	-1	-1	-1	-1	4	-1024	-768	-1	-1	-1	-1	4		0	0						No media	0	1024	768	0	0				0	Content		0	0	1168074	3056438841
1185	09:33:05.781	00:00:01.184	71	-1024	-768	-1	-1	-1	-1	4	-1024	-768	-1	-1	-1	-1	4		0	0						No media	0	1024	768	0	0				0	Content		0	0	1184698	3056455465
1201	09:33:05.797	00:00:01.201	72	-1024	-768	-1	-1	-1	-1	4	-1024	-768	-1	-1	-1	-1	4		0	0						No media	0	1024	768	0	0				0	Content		0	0	1201320	3056472087
1218	09:33:05.814	00:00:01.217	73	-1024	-768	-1	-1	-1	-1	4	-1024	-768	-1	-1	-1	-1	4		0	0						No media	0	1024	768	0	0				0	Content		0	0	1217942	3056488709
1235	09:33:05.831	00:00:01.235	74	-1024	-768	-1	-1	-1	-1	4	-1024	-768	-1	-1	-1	-1	4		0	0						No media	0	1024	768	0	0				0	Content		0	0	1235136	3056505903
1253	09:33:05.849	00:00:01.252	75	-1024	-768	-1	-1	-1	-1	4	-1024	-768	-1	-1	-1	-1	4		0	0						No media	0	1024	768	0	0				0	Content		0	0	1252512	3056523279
1270	09:33:05.866	00:00:01.269	76	-1024	-768	-1	-1	-1	-1	4	-1024	-768	-1	-1	-1	-1	4		0	0						No media	0	1024	768	0	0				0	Content		0	0	1269760	3056540527
1285	09:33:05.881	00:00:01.284	77	-1024	-768	-1	-1	-1	-1	4	-1024	-768	-1	-1	-1	-1	4		0	0						No media	0	1024	768	0	0				0	Content		0	0	1284575	3056555342
1301	09:33:05.897	00:00:01.301	78	-1024	-768	-1	-1	-1	-1	4	-1024	-768	-1	-1	-1	-1	4		0	0						No media	0	1024	768	0	0				0	Content		0	0	1301313	3056572080
1318	09:33:05.914	00:00:01.317	79	-1024	-768	-1	-1	-1	-1	4	-1024	-768	-1	-1	-1	-1	4		0	0						No media	0	1024	768	0	0				0	Content		0	0	1317935	3056588702
1335	09:33:05.931	00:00:01.334	80	-1024	-768	-1	-1	-1	-1	4	-1024	-768	-1	-1	-1	-1	4		0	0						No media	0	1024	768	0	0				0	Content		0	0	1334682	3056605449
1337	09:33:05.933																				ImageStart	8	0	0	Fix_sw.jpg
1351	09:33:05.947	00:00:01.351	81	-1024	-768	-1	-1	-1	-1	4	-1024	-768	-1	-1	-1	-1	4		0	0						Fix_sw.jpg	0	880	547	72	111				0	Content		-72	-111	1351180	3056621947
1368	09:33:05.964	00:00:01.367	82	-1024	-768	-1	-1	-1	-1	4	-1024	-768	-1	-1	-1	-1	4		0	0						Fix_sw.jpg	0	880	547	72	111				0	Content		-72	-111	1367931	3056638698
1385	09:33:05.981	00:00:01.384	83	-1024	-768	-1	-1	-1	-1	4	-1024	-768	-1	-1	-1	-1	4		0	0						Fix_sw.jpg	0	880	547	72	111				0	Content		-72	-111	1384994	3056655761
1402	09:33:05.998	00:00:01.402	84	-1024	-768	-1	-1	-1	-1	4	-1024	-768	-1	-1	-1	-1	4		0	0						Fix_sw.jpg	0	880	547	72	111				0	Content		-72	-111	1402368	3056673135
1420	09:33:06.016	00:00:01.419	85	-1024	-768	-1	-1	-1	-1	4	-1024	-768	-1	-1	-1	-1	4		0	0						Fix_sw.jpg	0	880	547	72	111				0	Content		-72	-111	1419619	3056690386
1435	09:33:06.031	00:00:01.434	86	-1024	-768	-1	-1	-1	-1	4	-1024	-768	-1	-1	-1	-1	4		0	0						Fix_sw.jpg	0	880	547	72	111				0	Content		-72	-111	1434560	3056705327
1451	09:33:06.047	00:00:01.451	87	-1024	-768	-1	-1	-1	-1	4	-1024	-768	-1	-1	-1	-1	4		0	0						Fix_sw.jpg	0	880	547	72	111				0	Content		-72	-111	1451170	3056721937
1468	09:33:06.064	00:00:01.467	88	-1024	-768	-1	-1	-1	-1	4	-1024	-768	-1	-1	-1	-1	4		0	0						Fix_sw.jpg	0	880	547	72	111				0	Content		-72	-111	1467918	3056738685
1485	09:33:06.081	00:00:01.484	89	-1024	-768	-1	-1	-1	-1	4	-1024	-768	-1	-1	-1	-1	4		0	0						Fix_sw.jpg	0	880	547	72	111				0	Content		-72	-111	1484554	3056755321
1501	09:33:06.097	00:00:01.501	90	-1024	-768	-1	-1	-1	-1	4	-1024	-768	-1	-1	-1	-1	4		0	0						Fix_sw.jpg	0	880	547	72	111				0	Content		-72	-111	1501166	3056771933
1518	09:33:06.114	00:00:01.517	91	-1024	-768	-1	-1	-1	-1	4	-1024	-768	-1	-1	-1	-1	4		0	0						Fix_sw.jpg	0	880	547	72	111				0	Content		-72	-111	1517789	3056788556
1535	09:33:06.131	00:00:01.534	92	-1024	-768	-1	-1	-1	-1	4	-1024	-768	-1	-1	-1	-1	4		0	0						Fix_sw.jpg	0	880	547	72	111				0	Content		-72	-111	1534985	3056805752
1552	09:33:06.148	00:00:01.552	93	-1024	-768	-1	-1	-1	-1	4	-1024	-768	-1	-1	-1	-1	4		0	0						Fix_sw.jpg	0	880	547	72	111				0	Content		-72	-111	1552232	3056822999
1569	09:33:06.165	00:00:01.569	94	-1024	-768	-1	-1	-1	-1	4	-1024	-768	-1	-1	-1	-1	4		0	0						Fix_sw.jpg	0	880	547	72	111				0	Content		-72	-111	1569480	3056840247
1584	09:33:06.180	00:00:01.584	95	-1024	-768	-1	-1	-1	-1	4	-1024	-768	-1	-1	-1	-1	4		0	0						Fix_sw.jpg	0	880	547	72	111				0	Content		-72	-111	1584407	3056855174
1601	09:33:06.197	00:00:01.601	96	-1024	-768	-1	-1	-1	-1	4	-1024	-768	-1	-1	-1	-1	4		0	0						Fix_sw.jpg	0	880	547	72	111				0	Content		-72	-111	1601032	3056871799
1618	09:33:06.214	00:00:01.617	97	-1024	-768	-1	-1	-1	-1	4	-1024	-768	-1	-1	-1	-1	4		0	0						Fix_sw.jpg	0	880	547	72	111				0	Content		-72	-111	1617781	3056888548
1634	09:33:06.230	00:00:01.634	98	-1024	-768	-1	-1	-1	-1	4	-1024	-768	-1	-1	-1	-1	4		0	0						Fix_sw.jpg	0	880	547	72	111				0	Content		-72	-111	1634407	3056905174
1651	09:33:06.247	00:00:01.651	99	-1024	-768	-1	-1	-1	-1	4	-1024	-768	-1	-1	-1	-1	4		0	0						Fix_sw.jpg	0	880	547	72	111				0	Content		-72	-111	1651035	3056921802
1668	09:33:06.264	00:00:01.667	100	-1024	-768	-1	-1	-1	-1	4	-1024	-768	-1	-1	-1	-1	4		0	0						Fix_sw.jpg	0	880	547	72	111				0	Content		-72	-111	1667656	3056938423
1684	09:33:06.280	00:00:01.684	101	605,2368	355,3724	0,5805304	0,3525206	411,6897	4,421572	3	605,2368	355,3724	0,5805304	0,3525206	411,6897	4,421572	1	2	605	355						Fix_sw.jpg	0	880	547	72	111	357	196	100	0	Content		533	244	1684278	3056955045
1701	09:33:06.297	00:00:01.701	102	528,0284	365,4893	0,5749573	0,3510699	393,2777	4,452853	3	528,0284	365,4893	0,5749573	0,3510699	393,2777	4,452853	1	2	528	365						Fix_sw.jpg	0	880	547	72	111	357	196	100	0	Content		456	254	1701029	3056971796
1718	09:33:06.314	00:00:01.717	103	429,685	306,6487	0,5809923	0,3479969	400,5047	4,240044	3	429,4236	306,6304	0,580991	0,3479969	400,5047	4,239997	1	2	429	307						Fix_sw.jpg	0	880	547	72	111	357	196	100	0	Content		357	196	1717652	3056988419
1734	09:33:06.330	00:00:01.734	104	-1024	-768	-1	-1	-1	-1	4	-1024	-768	-1	-1	-1	-1	4	2	0	0						Fix_sw.jpg	0	880	547	72	111	357	196	100	0	Content		-72	-111	1734277	3057005044
1751	09:33:06.347	00:00:01.750	105	-1024	-768	-1	-1	-1	-1	4	-1024	-768	-1	-1	-1	-1	4	2	0	0						Fix_sw.jpg	0	880	547	72	111	357	196	100	0	Content		-72	-111	1750902	3057021669
1768	09:33:06.364	00:00:01.767	106	286,2379	216,8949	0,5857106	0,3446754	401,3185	3,84062	3	286,2379	216,8949	0,5857106	0,3446754	401,3185	3,84062	1	2	286	217						Fix_sw.jpg	0	880	547	72	111	357	196	100	0	Content		214	106	1767650	3057038417
1784	09:33:06.380	00:00:01.784	107	314,3554	230,3423	0,5858451	0,3441662	400,548	4,0663	3	314,0368	230,3553	0,5858437	0,3441662	400,548	4,066418	1	3	314	230						Fix_sw.jpg	0	880	547	72	111	233	113	616	0	Content		242	119	1784273	3057055040
1801	09:33:06.397	00:00:01.800	108	305,2066	220,7727	0,5856713	0,3445234	401,3142	4,008041	3	305,0989	220,7502	0,5856708	0,3445234	401,3142	4,008173	1	3	305	221						Fix_sw.jpg	0	880	547	72	111	233	113	616	0	Content		233	110	1800898	3057071665
1818	09:33:06.414	00:00:01.817	109	318,1866	232,8904	0,5858985	0,3441564	400,4589	3,99285	3	317,9134	232,9072	0,5858973	0,3441564	400,4589	3,992931	1	3	318	233						Fix_sw.jpg	0	880	547	72	111	233	113	616	0	Content		246	122	1817535	3057088302
1834	09:33:06.430	00:00:01.834	110	314,9762	229,7083	0,5859029	0,3442478	400,4196	4,021395	3	314,7385	229,7141	0,5859019	0,3442478	400,4196	4,021482	1	3	315	230						Fix_sw.jpg	0	880	547	72	111	233	113	616	0	Content		243	119	1834274	3057105041
1851	09:33:06.447	00:00:01.850	111	340,3586	233,1408	0,5859144	0,3438464	400,4196	3,993027	3	340,3586	233,1408	0,5859144	0,3438464	400,4196	3,993027	1	3	340	233						Fix_sw.jpg	0	880	547	72	111	233	113	616	0	Content		268	122	1850895	3057121662
1868	09:33:06.464	00:00:01.867	112	334,7115	238,5514	0,5857802	0,344186	400,4196	4,055929	3	334,7115	238,5514	0,5857802	0,344186	400,4196	4,055929	1	3	335	239						Fix_sw.jpg	0	880	547	72	111	233	113	616	0	Content		263	128	1867528	3057138295
1884	09:33:06.480	00:00:01.884	113	-1024	-768	-1	-1	-1	-1	4	-1024	-768	-1	-1	-1	-1	4	3	0	0						Fix_sw.jpg	0	880	547	72	111	233	113	616	0	Content		-72	-111	1884145	3057154912
1901	09:33:06.497	00:00:01.900	114	291,8108	233,817	0,5852248	0,344591	398,0182	3,875072	3	291,5723	233,8616	0,5852239	0,344591	398,0182	3,875186	1	3	292	234						Fix_sw.jpg	0	880	547	72	111	233	113	616	0	Content		220	123	1900892	3057171659
1918	09:33:06.514	00:00:01.917	115	307,8113	225,7738	0,5856555	0,3447932	398,9851	3,854955	3	307,289	225,8687	0,5856537	0,3447932	398,9851	3,855008	1	3	307	226						Fix_sw.jpg	0	880	547	72	111	233	113	616	0	Content		235	115	1917526	3057188293
1934	09:33:06.530	00:00:01.934	116	288,4793	236,8257	0,5852537	0,3444573	397,9973	3,875646	3	288,1055	236,8691	0,5852525	0,3444573	397,9973	3,875885	1	3	288	237						Fix_sw.jpg	0	880	547	72	111	233	113	616	0	Content		216	126	1934142	3057204909
1951	09:33:06.547	00:00:01.950	117	228,0791	227,9513	0,5852376	0,3449759	397,9973	3,795949	3	228,0791	227,9513	0,5852376	0,3449759	397,9973	3,795949	1	3	228	228						Fix_sw.jpg	0	880	547	72	111	233	113	616	0	Content		156	117	1950764	3057221531
1968	09:33:06.564	00:00:01.967	118	283,8946	236,5658	0,585227	0,3443084	397,9742	3,858923	3	283,4422	236,6802	0,5852255	0,3443084	397,9742	3,858918	1	3	283	237						Fix_sw.jpg	0	880	547	72	111	233	113	616	0	Content		211	126	1967521	3057238288
1984	09:33:06.580	00:00:01.984	119	311,1177	235,3465	0,5860604	0,3439399	400,0608	3,799831	3	310,7256	235,3576	0,5860589	0,3439399	400,0608	3,799932	1	3	311	235						Fix_sw.jpg	0	880	547	72	111	233	113	616	0	Content		239	124	1984143	3057254910
2001	09:33:06.597	00:00:02.000	120	-1024	-768	-1	-1	-1	-1	4	-1024	-768	-1	-1	-1	-1	4	3	0	0						Fix_sw.jpg	0	880	547	72	111	233	113	616	0	Content		-72	-111	2000766	3057271533
2018	09:33:06.614	00:00:02.017	121	296,9075	238,1535	0,5852305	0,3432675	397,9532	3,694826	3	296,5609	238,2126	0,5852293	0,3432675	397,9532	3,694954	1	3	297	238						Fix_sw.jpg	0	880	547	72	111	233	113	616	0	Content		225	127	2017518	3057288285
2034	09:33:06.630	00:00:02.034	122	316,148	231,9289	0,5860611	0,3432422	399,9932	3,728109	3	315,8079	231,9562	0,5860597	0,3432422	399,9932	3,728143	1	3	316	232						Fix_sw.jpg	0	880	547	72	111	233	113	616	0	Content		244	121	2034139	3057304906
2051	09:33:06.647	00:00:02.050	123	294,8983	216,5972	0,5860611	0,3438277	399,9932	3,68422	3	294,8983	216,5972	0,5860611	0,3438277	399,9932	3,68422	1	3	295	217						Fix_sw.jpg	0	880	547	72	111	233	113	616	0	Content		223	106	2050761	3057321528
2067	09:33:06.663	00:00:02.067	124	305,41	215,4656	0,5864582	0,3426644	400,1277	3,584858	3	305,145	215,4688	0,5864571	0,3426644	400,1277	3,584934	1	3	305	215						Fix_sw.jpg	0	880	547	72	111	233	113	616	0	Content		233	104	2067386	3057338153
2084	09:33:06.680	00:00:02.084	125	-1024	-768	-1	-1	-1	-1	4	-1024	-768	-1	-1	-1	-1	4	3	0	0						Fix_sw.jpg	0	880	547	72	111	233	113	616	0	Content		-72	-111	2084134	3057354901
2101	09:33:06.697	00:00:02.100	126	331,5693	216,4409	0,5866229	0,3415229	400,1277	3,490229	3	331,5693	216,4409	0,5866229	0,3415229	400,1277	3,490229	1	3	332	216						Fix_sw.jpg	0	880	547	72	111	233	113	616	0	Content		260	105	2100755	3057371522
2117	09:33:06.713	00:00:02.117	127	303,2117	199,9103	0,586884	0,342405	400,7314	3,459227	3	302,8984	199,9578	0,5868827	0,342405	400,7314	3,459067	1	3	303	200						Fix_sw.jpg	0	880	547	72	111	233	113	616	0	Content		231	89	2117379	3057388146
2134	09:33:06.730	00:00:02.134	128	284,1559	199,438	0,5862476	0,3427017	399,1706	3,398834	3	283,6904	199,5263	0,586246	0,3427017	399,1706	3,398871	1	3	284	200						Fix_sw.jpg	0	880	547	72	111	233	113	616	0	Content		212	89	2134001	3057404768
2151	09:33:06.747	00:00:02.150	129	297,6425	208,9171	0,5867493	0,3426946	400,3964	3,444984	3	297,2542	209,0105	0,5867478	0,3426946	400,3963	3,444767	1	3	297	209						Fix_sw.jpg	0	880	547	72	111	233	113	616	0	Content		225	98	2150751	3057421518
2167	09:33:06.763	00:00:02.167	130	320,8925	215,7874	0,586778	0,3422394	400,3963	3,372074	3	320,8925	215,7874	0,586778	0,3422394	400,3963	3,372074	1	3	321	216						Fix_sw.jpg	0	880	547	72	111	233	113	616	0	Content		249	105	2167375	3057438142
2184	09:33:06.780	00:00:02.183	131	-1024	-768	-1	-1	-1	-1	4	-1024	-768	-1	-1	-1	-1	4	3	0	0						Fix_sw.jpg	0	880	547	72	111	233	113	616	0	Content		-72	-111	2183999	3057454766
2201	09:33:06.797	00:00:02.200	132	-1024	-768	-1	-1	-1	-1	4	-1024	-768	-1	-1	-1	-1	4	3	0	0						Fix_sw.jpg	0	880	547	72	111	233	113	616	0	Content		-72	-111	2200620	3057471387
2217	09:33:06.813	00:00:02.217	133	266,7011	205,6779	0,5867813	0,3434637	400,3964	3,437025	3	266,7011	205,6779	0,5867813	0,3434637	400,3964	3,437025	1	3	267	206						Fix_sw.jpg	0	880	547	72	111	233	113	616	0	Content		195	95	2217366	3057488133
2234	09:33:06.830	00:00:02.233	134	332,5667	217,1072	0,586749	0,3423591	400,3963	3,212084	3	332,5667	217,1072	0,586749	0,3423591	400,3963	3,212084	1	3	333	217						Fix_sw.jpg	0	880	547	72	111	233	113	616	0	Content		261	106	2233991	3057504758
2251	09:33:06.847	00:00:02.250	135	235,6608	187,3291	0,58574	0,3440323	400,3964	3,401915	3	235,6608	187,3291	0,58574	0,3440323	400,3964	3,401915	1	3	236	187						Fix_sw.jpg	0	880	547	72	111	233	113	616	0	Content		164	76	2250616	3057521383
2267	09:33:06.863	00:00:02.267	136	218,8799	203,1099	0,5850544	0,3433792	400,3964	3,41462	3	218,8799	203,1099	0,5850544	0,3433792	400,3964	3,41462	1	3	219	203						Fix_sw.jpg	0	880	547	72	111	233	113	616	0	Content		147	92	2267241	3057538008
2284	09:33:06.880	00:00:02.283	137	213,1938	195,9499	0,5850497	0,3433512	400,3964	3,383763	3	213,1938	195,9499	0,5850497	0,3433512	400,3964	3,383763	1	3	213	196						Fix_sw.jpg	0	880	547	72	111	233	113	616	0	Content		141	85	2283992	3057554759
2301	09:33:06.897	00:00:02.300	138	266,8768	208,5751	0,585696	0,34269	397,9726	3,290357	3	266,4459	208,7004	0,5856946	0,34269	397,9726	3,290273	1	3	266	209						Fix_sw.jpg	0	880	547	72	111	233	113	616	0	Content		194	98	2300617	3057571384
2317	09:33:06.913	00:00:02.317	139	293,7326	215,968	0,5867792	0,3424392	400,0988	3,384679	3	293,4174	215,9967	0,5867778	0,3424392	400,0988	3,38469	1	3	293	216						Fix_sw.jpg	0	880	547	72	111	233	113	616	0	Content		221	105	2317239	3057588006
2321	09:33:06.917																				ImageEnd	16	0	0	Fix_sw.jpg
2334	09:33:06.930	00:00:02.333	140	295,6078	218,7899	0,5868151	0,3422518	400,1602	3,289764	3	295,3603	218,8153	0,586814	0,3422518	400,1602	3,289707	1	3	295	219						No media	0	1024	768	0	0	305	224	616	0	Content		295	219	2333864	3057604631
2342	09:33:06.938																				ImageStart	8	0	0	StimuliFarbe_gelb_blau.png
2351	09:33:06.947	00:00:02.350	141	305,2571	223,694	0,5863952	0,3427272	400,0912	3,311805	3	305,0477	223,7101	0,5863943	0,3427272	400,0912	3,311812	1	3	305	224						StimuliFarbe_gelb_blau.png	0	880	547	72	111	233	113	616	0	Content		233	113	2350613	3057621380
2367	09:33:06.963	00:00:02.367	142	310,984	263,9983	0,5846717	0,3462898	400,0912	3,411453	3	310,984	263,9983	0,5846717	0,3462898	400,0912	3,411453	1	3	311	264						StimuliFarbe_gelb_blau.png	0	880	547	72	111	233	113	616	0	Content		239	153	2367237	3057638004
2384	09:33:06.980	00:00:02.383	143	376,4097	319,138	0,5828587	0,3491225	400,1677	3,336429	3	376,2429	319,1673	0,5828578	0,3491225	400,1677	3,336373	1	3	376	319						StimuliFarbe_gelb_blau.png	0	880	547	72	111	233	113	616	0	Content		304	208	2383863	3057654630
2400	09:33:06.996	00:00:02.400	144	-1024	-768	-1	-1	-1	-1	4	-1024	-768	-1	-1	-1	-1	4	4	0	0						StimuliFarbe_gelb_blau.png	0	880	547	72	111	364	393	200	0	Content		-72	-111	2400487	3057671254
2417	09:33:07.013	00:00:02.417	145	423,7304	444,2645	0,5804499	0,3566702	400,4468	3,296462	3	423,6497	444,281	0,5804493	0,3566702	400,4467	3,29647	1	4	424	444						StimuliFarbe_gelb_blau.png	0	880	547	72	111	364	393	200	0	Content		352	333	2417227	3057687994
2434	09:33:07.030	00:00:02.433	146	436,2527	476,7545	0,580022	0,3589163	400,4847	3,249461	3	436,1711	476,7625	0,5800211	0,3589164	400,4847	3,24946	1	4	436	477						StimuliFarbe_gelb_blau.png	0	880	547	72	111	364	393	200	0	Content		364	366	2433858	3057704625
2450	09:33:07.046	00:00:02.450	147	422,0803	493,2925	0,5792565	0,3609156	399,4983	3,175067	3	421,7984	493,3465	0,5792551	0,3609156	399,4983	3,174981	1	4	422	493						StimuliFarbe_gelb_blau.png	0	880	547	72	111	364	393	200	0	Content		350	382	2450482	3057721249
2467	09:33:07.063	00:00:02.467	148	399,8173	507,9319	0,5798814	0,3616264	399,4983	3,390543	3	399,8173	507,9319	0,5798814	0,3616264	399,4983	3,390543	1	4	400	508						StimuliFarbe_gelb_blau.png	0	880	547	72	111	364	393	200	0	Content		328	397	2467106	3057737873
2484	09:33:07.080	00:00:02.483	149	368,6054	504,7006	0,5786299	0,3620234	399,4983	3,237054	3	368,6054	504,7006	0,5786299	0,3620234	399,4983	3,237054	1	4	369	505						StimuliFarbe_gelb_blau.png	0	880	547	72	111	364	393	200	0	Content		297	394	2483854	3057754621
2500	09:33:07.096	00:00:02.500	150	484,738	496,299	0,5782453	0,3617708	396,1802	3,267698	3	484,738	496,299	0,5782453	0,3617708	396,1802	3,267698	1	4	485	496						StimuliFarbe_gelb_blau.png	0	880	547	72	111	364	393	200	0	Content		413	385	2500477	3057771244
2517	09:33:07.113	00:00:02.517	151	454,9149	508,3728	0,5731805	0,3620675	383,9144	3,194915	3	454,9149	508,3728	0,5731805	0,3620675	383,9144	3,194915	1	4	455	508						StimuliFarbe_gelb_blau.png	0	880	547	72	111	364	393	200	0	Content		383	397	2517103	3057787870
2534	09:33:07.130	00:00:02.533	152	488,2348	503,5359	0,5777982	0,3616039	393,7505	3,292459	3	488,2348	503,5359	0,5777982	0,3616039	393,7505	3,292459	1	4	488	504						StimuliFarbe_gelb_blau.png	0	880	547	72	111	364	393	200	0	Content		416	393	2533728	3057804495
2550	09:33:07.146	00:00:02.550	153	451,8441	512,3436	0,5734497	0,3617409	383,6867	3,15139	3	451,8441	512,3436	0,5734497	0,3617409	383,6867	3,15139	1	4	452	512						StimuliFarbe_gelb_blau.png	0	880	547	72	111	364	393	200	0	Content		380	401	2550476	3057821243
2567	09:33:07.163	00:00:02.567	154	-1024	-768	-1	-1	-1	-1	4	-1024	-768	-1	-1	-1	-1	4	4	0	0						StimuliFarbe_gelb_blau.png	0	880	547	72	111	364	393	200	0	Content		-72	-111	2567102	3057837869
2584	09:33:07.180	00:00:02.583	155	471,9602	495,3423	0,5810313	0,3607821	401,785	3,389974	3	471,9602	495,3423	0,5810313	0,3607821	401,785	3,389974	1	4	472	495						StimuliFarbe_gelb_blau.png	0	880	547	72	111	364	393	200	0	Content		400	384	2583724	3057854491
2600	09:33:07.196	00:00:02.600	156	399,7997	503,5833	0,5813773	0,360725	396,6525	3,27592	1	397,3042	499,6134	0,5798703	0,3607206	401,785	3,314946	3	5	400	504						StimuliFarbe_gelb_blau.png	0	880	547	72	111	345	354	683	0	Content		328	393	2600347	3057871114
2617	09:33:07.213	00:00:02.617	157	-1024	-768	-1	-1	-1	-1	4	-1024	-768	-1	-1	-1	-1	4	5	0	0						StimuliFarbe_gelb_blau.png	0	880	547	72	111	345	354	683	0	Content		-72	-111	2617098	3057887865
2634	09:33:07.230	00:00:02.633	158	-1024	-768	-1	-1	-1	-1	4	-1024	-768	-1	-1	-1	-1	4	5	0	0						StimuliFarbe_gelb_blau.png	0	880	547	72	111	345	354	683	0	Content		-72	-111	2633722	3057904489
2650	09:33:07.246	00:00:02.650	159	-1024	-768	-1	-1	-1	-1	4	-1024	-768	-1	-1	-1	-1	4	5	0	0						StimuliFarbe_gelb_blau.png	0	880	547	72	111	345	354	683	0	Content		-72	-111	2650346	3057921113
2667	09:33:07.263	00:00:02.666	160	-1024	-768	-1	-1	-1	-1	4	-1024	-768	-1	-1	-1	-1	4	5	0	0						StimuliFarbe_gelb_blau.png	0	880	547	72	111	345	354	683	0	Content		-72	-111	2666975	3057937742
2684	09:33:07.280	00:00:02.683	161	411,4579	468,5282	0,5817676	0,3564767	396,6525	3,17667	3	415,2736	463,4346	0,5821328	0,356471	401,785	3,215882	3	5	0	0						StimuliFarbe_gelb_blau.png	0	880	547	72	111	345	354	683	0	Content		-72	-111	2683718	3057954485
2700	09:33:07.296	00:00:02.700	162	355,8808	475,9003	0,5821705	0,3568335	396,6525	3,180787	1	359,6772	471,0674	0,580856	0,3568412	401,785	3,220136	3	5	356	476						StimuliFarbe_gelb_blau.png	0	880	547	72	111	345	354	683	0	Content		284	365	2700343	3057971110
2717	09:33:07.313	00:00:02.716	163	-1024	-768	-1	-1	-1	-1	4	-1024	-768	-1	-1	-1	-1	4	5	0	0						StimuliFarbe_gelb_blau.png	0	880	547	72	111	345	354	683	0	Content		-72	-111	2716966	3057987733
2734	09:33:07.330	00:00:02.733	164	443,0818	471,1989	0,5807477	0,3564256	396,6525	3,294733	3	441,8061	473,0272	0,5799558	0,3564384	394,6899	3,279309	1	5	442	473						StimuliFarbe_gelb_blau.png	0	880	547	72	111	345	354	683	0	Content		370	362	2733718	3058004485
2750	09:33:07.346	00:00:02.750	165	381,4194	460,5819	0,5812278	0,3573792	396,6525	3,208925	3	381,8108	459,5015	0,5813072	0,357378	397,7812	3,217462	1	5	382	460						StimuliFarbe_gelb_blau.png	0	880	547	72	111	345	354	683	0	Content		310	349	2750341	3058021108
2767	09:33:07.363	00:00:02.766	166	405,5089	466,9894	0,5821728	0,3575992	396,6525	3,187044	3	407,7538	463,7221	0,5824081	0,3575955	399,9479	3,212286	1	5	408	464						StimuliFarbe_gelb_blau.png	0	880	547	72	111	345	354	683	0	Content		336	353	2766962	3058037729
2784	09:33:07.380	00:00:02.783	167	457,1263	467,3142	0,582634	0,3571198	399,9479	3,275273	3	457,1263	467,3142	0,582634	0,3571198	399,9479	3,275273	1	5	457	467						StimuliFarbe_gelb_blau.png	0	880	547	72	111	345	354	683	0	Content		385	356	2783589	3058054356
2800	09:33:07.396	00:00:02.800	168	-1024	-768	-1	-1	-1	-1	4	-1024	-768	-1	-1	-1	-1	4	5	0	0						StimuliFarbe_gelb_blau.png	0	880	547	72	111	345	354	683	0	Content		-72	-111	2800338	3058071105
2817	09:33:07.413	00:00:02.816	169	327,5961	474,7997	0,5811508	0,3583536	399,9479	3,412855	3	327,5961	474,7997	0,5811508	0,3583536	399,9479	3,412855	1	5	328	475						StimuliFarbe_gelb_blau.png	0	880	547	72	111	345	354	683	0	Content		256	364	2816958	3058087725
2834	09:33:07.430	00:00:02.833	170	417,1061	465,4029	0,5827911	0,3580719	399,8912	3,310026	3	417,0203	465,4146	0,5827903	0,3580719	399,8912	3,309981	1	5	417	465						StimuliFarbe_gelb_blau.png	0	880	547	72	111	345	354	683	0	Content		345	354	2833584	3058104351
2850	09:33:07.446	00:00:02.850	171	424,5904	465,938	0,5828314	0,3587118	399,81	3,261292	3	424,4616	465,9431	0,5828303	0,3587118	399,81	3,261192	1	5	424	466						StimuliFarbe_gelb_blau.png	0	880	547	72	111	345	354	683	0	Content		352	355	2850208	3058120975
2867	09:33:07.463	00:00:02.866	172	440,7253	461,1181	0,5825782	0,3591202	399,81	3,44498	3	440,7253	461,1181	0,5825782	0,3591202	399,81	3,44498	1	5	441	461						StimuliFarbe_gelb_blau.png	0	880	547	72	111	345	354	683	0	Content		369	350	2866955	3058137722
2884	09:33:07.480	00:00:02.883	173	-1024	-768	-1	-1	-1	-1	4	-1024	-768	-1	-1	-1	-1	4	5	0	0						StimuliFarbe_gelb_blau.png	0	880	547	72	111	345	354	683	0	Content		-72	-111	2883581	3058154348
2900	09:33:07.496	00:00:02.900	174	-1024	-768	-1	-1	-1	-1	4	-1024	-768	-1	-1	-1	-1	4	5	0	0						StimuliFarbe_gelb_blau.png	0	880	547	72	111	345	354	683	0	Content		-72	-111	2900204	3058170971
2917	09:33:07.513	00:00:02.916	175	382,1684	463,5363	0,5822083	0,3592356	396,4824	3,397198	3	382,5059	462,707	0,582269	0,3592346	397,3351	3,404054	1	5	383	463						StimuliFarbe_gelb_blau.png	0	880	547	72	111	345	354	683	0	Content		311	352	2916829	3058187596
2934	09:33:07.530	00:00:02.933	176	416,1935	468,0645	0,5832876	0,3587751	399,7971	3,390608	3	416,0652	468,0956	0,5832866	0,3587751	399,7971	3,390565	1	5	416	468						StimuliFarbe_gelb_blau.png	0	880	547	72	111	345	354	683	0	Content		344	357	2933579	3058204346
2950	09:33:07.546	00:00:02.950	177	415,9363	463,3571	0,5832702	0,3587289	399,7927	3,39616	3	415,8121	463,3814	0,5832691	0,3587289	399,7927	3,396196	1	5	416	463						StimuliFarbe_gelb_blau.png	0	880	547	72	111	345	354	683	0	Content		344	352	2950205	3058220972
2967	09:33:07.563	00:00:02.966	178	418,1754	466,6004	0,5832574	0,3587318	399,7714	3,370442	3	418,0618	466,6345	0,5832563	0,3587318	399,7714	3,370481	1	5	418	467						StimuliFarbe_gelb_blau.png	0	880	547	72	111	345	354	683	0	Content		346	356	2966828	3058237595
2983	09:33:07.579	00:00:02.983	179	395,1413	463,0507	0,5822557	0,3590604	397,3757	3,26651	3	394,894	463,0907	0,5822545	0,3590604	397,3757	3,266479	1	5	395	463						StimuliFarbe_gelb_blau.png	0	880	547	72	111	345	354	683	0	Content		323	352	2983455	3058254222
3000	09:33:07.596	00:00:03.000	180	376,2613	464,9918	0,5835914	0,3596001	397,3757	3,384598	3	376,2613	464,9918	0,5835914	0,3596001	397,3757	3,384598	1	5	376	465						StimuliFarbe_gelb_blau.png	0	880	547	72	111	345	354	683	0	Content		304	354	3000204	3058270971
3017	09:33:07.613	00:00:03.016	181	395,4214	471,2769	0,5835333	0,3592367	397,3757	3,301827	3	395,4214	471,2769	0,5835333	0,3592367	397,3757	3,301827	1	5	395	471						StimuliFarbe_gelb_blau.png	0	880	547	72	111	345	354	683	0	Content		323	360	3016826	3058287593
3033	09:33:07.629	00:00:03.033	182	421,4344	463,7308	0,5828359	0,3586604	399,8382	3,398553	3	421,3072	463,7557	0,5828347	0,3586604	399,8381	3,398492	1	5	421	464						StimuliFarbe_gelb_blau.png	0	880	547	72	111	345	354	683	0	Content		349	353	3033452	3058304219
3050	09:33:07.646	00:00:03.050	183	402,7355	460,7713	0,5828477	0,3588483	399,8382	3,360821	3	402,7355	460,7713	0,5828477	0,3588483	399,8382	3,360821	1	5	403	461						StimuliFarbe_gelb_blau.png	0	880	547	72	111	345	354	683	0	Content		331	350	3050074	3058320841
3067	09:33:07.663	00:00:03.066	184	417,8638	463,1806	0,5828185	0,3583233	399,9766	3,450436	3	417,7051	463,2183	0,5828174	0,3583233	399,9766	3,450454	1	5	418	463						StimuliFarbe_gelb_blau.png	0	880	547	72	111	345	354	683	0	Content		346	352	3066883	3058337650
3083	09:33:07.679	00:00:03.083	185	387,7489	465,7005	0,582795	0,3588612	399,9766	3,49509	3	387,7489	465,7005	0,582795	0,3588612	399,9766	3,49509	1	5	388	466						StimuliFarbe_gelb_blau.png	0	880	547	72	111	345	354	683	0	Content		316	355	3083460	3058354227
3100	09:33:07.696	00:00:03.100	186	-1024	-768	-1	-1	-1	-1	4	-1024	-768	-1	-1	-1	-1	4	5	0	0						StimuliFarbe_gelb_blau.png	0	880	547	72	111	345	354	683	0	Content		-72	-111	3100085	3058370852
3117	09:33:07.713	00:00:03.116	187	453,5019	461,461	0,5827458	0,3581117	399,9766	3,453136	3	453,5019	461,461	0,5827458	0,3581117	399,9766	3,453136	1	5	454	461						StimuliFarbe_gelb_blau.png	0	880	547	72	111	345	354	683	0	Content		382	350	3116706	3058387473
3133	09:33:07.729	00:00:03.133	188	423,0226	460,2117	0,5824913	0,3587119	399,8982	3,42824	3	422,857	460,2492	0,5824902	0,3587119	399,8981	3,428112	1	5	423	460						StimuliFarbe_gelb_blau.png	0	880	547	72	111	345	354	683	0	Content		351	349	3133459	3058404226
3150	09:33:07.746	00:00:03.150	189	419,1325	461,6907	0,582431	0,358505	399,9131	3,460335	3	419,0285	461,6947	0,5824301	0,358505	399,9131	3,460244	1	5	419	462						StimuliFarbe_gelb_blau.png	0	880	547	72	111	345	354	683	0	Content		347	351	3150083	3058420850
3167	09:33:07.763	00:00:03.166	190	447,4709	467,1646	0,5838668	0,3582878	405,5129	3,418319	3	446,5642	452,9203	0,5838668	0,3582878	405,5129	3,418587	1	5	447	453						StimuliFarbe_gelb_blau.png	0	880	547	72	111	345	354	683	0	Content		375	342	3166708	3058437475
3183	09:33:07.779	00:00:03.183	191	432,8883	453,8676	0,582337	0,3582824	405,5129	3,469378	3	428,1441	459,5838	0,5819447	0,3582885	399,938	3,423537	1	5	428	460						StimuliFarbe_gelb_blau.png	0	880	547	72	111	345	354	683	0	Content		356	349	3183331	3058454098
3200	09:33:07.796	00:00:03.200	192	422,7253	468,2897	0,5816048	0,3580996	399,8686	3,464043	3	422,617	468,2921	0,581604	0,3580996	399,8686	3,463978	1	5	423	468						StimuliFarbe_gelb_blau.png	0	880	547	72	111	345	354	683	0	Content		351	357	3200081	3058470848
3217	09:33:07.813	00:00:03.216	193	419,1042	461,7	0,5814599	0,3580328	399,9771	3,529994	3	419,0085	461,7194	0,581459	0,3580328	399,977	3,530056	1	5	419	462						StimuliFarbe_gelb_blau.png	0	880	547	72	111	345	354	683	0	Content		347	351	3216707	3058487474
3233	09:33:07.829	00:00:03.233	194	388,6663	461,2246	0,5811234	0,3583835	399,9771	3,534671	3	388,6663	461,2246	0,5811234	0,3583835	399,9771	3,534671	1	5	389	461						StimuliFarbe_gelb_blau.png	0	880	547	72	111	345	354	683	0	Content		317	350	3233328	3058504095
3250	09:33:07.846	00:00:03.249	195	425,3931	464,912	0,5810695	0,3576476	399,9095	3,551504	3	425,2975	464,9146	0,5810688	0,3576476	399,9095	3,551491	1	5	425	465						StimuliFarbe_gelb_blau.png	0	880	547	72	111	345	354	683	0	Content		353	354	3249955	3058520722
3267	09:33:07.863	00:00:03.266	196	424,3363	469,622	0,5810223	0,3578978	399,8537	3,509115	3	424,1862	469,6235	0,5810211	0,3578978	399,8537	3,509078	1	5	424	470						StimuliFarbe_gelb_blau.png	0	880	547	72	111	345	354	683	0	Content		352	359	3266704	3058537471
3283	09:33:07.879	00:00:03.283	197	384,669	476,7831	0,5814126	0,3591335	400,6668	3,548504	3	384,6286	476,7899	0,5814123	0,3591335	400,6668	3,548488	1	6	385	477						StimuliFarbe_gelb_blau.png	0	880	547	72	111	298	395	133	0	Content		313	366	3283329	3058554096
3300	09:33:07.896	00:00:03.299	198	370,2677	499,8807	0,5819799	0,3600323	399,9401	3,740078	3	370,2446	499,8777	0,581979	0,3600323	399,94	3,740327	1	6	370	500						StimuliFarbe_gelb_blau.png	0	880	547	72	111	298	395	133	0	Content		298	389	3299953	3058570720
3317	09:33:07.913	00:00:03.316	199	395,9293	512,0712	0,5816868	0,3597813	399,9401	3,803828	3	395,9293	512,0712	0,5816868	0,3597813	399,9401	3,803828	1	6	396	512						StimuliFarbe_gelb_blau.png	0	880	547	72	111	298	395	133	0	Content		324	401	3316578	3058587345
3333	09:33:07.929	00:00:03.333	200	403,12	513,1356	0,5815428	0,359816	399,9401	3,692478	3	403,12	513,1356	0,5815428	0,359816	399,9401	3,692478	1	6	403	513						StimuliFarbe_gelb_blau.png	0	880	547	72	111	298	395	133	0	Content		331	402	3333327	3058604094
3350	09:33:07.946	00:00:03.349	201	339,2155	499,2361	0,5814748	0,3611922	399,9401	3,738379	3	339,2155	499,2361	0,5814748	0,3611922	399,9401	3,738379	1	6	339	499						StimuliFarbe_gelb_blau.png	0	880	547	72	111	298	395	133	0	Content		267	388	3349951	3058620718
3367	09:33:07.963	00:00:03.366	202	334,7686	505,5803	0,5811604	0,3609142	399,9401	3,547382	3	334,7686	505,5803	0,5811604	0,3609142	399,9401	3,547382	1	6	335	506						StimuliFarbe_gelb_blau.png	0	880	547	72	111	298	395	133	0	Content		263	395	3366576	3058637343
3383	09:33:07.979	00:00:03.383	203	340,3685	511,063	0,5810785	0,3608944	399,9401	3,523896	3	340,3685	511,063	0,5810785	0,3608944	399,9401	3,523896	1	6	340	511						StimuliFarbe_gelb_blau.png	0	880	547	72	111	298	395	133	0	Content		268	400	3383325	3058654092
3400	09:33:07.996	00:00:03.399	204	385,4966	504,7075	0,581076	0,3607051	399,986	3,63263	3	385,4057	504,689	0,5810748	0,3607051	399,986	3,63267	1	6	385	505						StimuliFarbe_gelb_blau.png	0	880	547	72	111	298	395	133	0	Content		313	394	3399948	3058670715
3417	09:33:08.013	00:00:03.416	205	352,9767	508,032	0,5811066	0,3612608	399,986	3,476511	3	352,9767	508,032	0,5811066	0,3612608	399,986	3,476511	1	7	353	508						StimuliFarbe_gelb_blau.png	0	880	547	72	111	260	397	200	0	Content		281	397	3416571	3058687338
3433	09:33:08.029	00:00:03.433	206	-1024	-768	-1	-1	-1	-1	4	-1024	-768	-1	-1	-1	-1	4	7	0	0						StimuliFarbe_gelb_blau.png	0	880	547	72	111	260	397	200	0	Content		-72	-111	3433195	3058703962
3450	09:33:08.046	00:00:03.449	207	-1024	-768	-1	-1	-1	-1	4	-1024	-768	-1	-1	-1	-1	4	7	0	0						StimuliFarbe_gelb_blau.png	0	880	547	72	111	260	397	200	0	Content		-72	-111	3449940	3058720707
3467	09:33:08.063	00:00:03.466	208	-1024	-768	-1	-1	-1	-1	4	-1024	-768	-1	-1	-1	-1	4	7	0	0						StimuliFarbe_gelb_blau.png	0	880	547	72	111	260	397	200	0	Content		-72	-111	3466560	3058737327
3483	09:33:08.079	00:00:03.483	209	-1024	-768	-1	-1	-1	-1	4	-1024	-768	-1	-1	-1	-1	4	7	0	0						StimuliFarbe_gelb_blau.png	0	880	547	72	111	260	397	200	0	Content		-72	-111	3483190	3058753957
3500	09:33:08.096	00:00:03.499	210	332,0832	512,1536	0,5829	0,3608916	394,7162	3,542382	3	332,0832	512,1536	0,5829	0,3608916	394,7162	3,542382	1	7	332	512						StimuliFarbe_gelb_blau.png	0	880	547	72	111	260	397	200	0	Content		260	401	3499811	3058770578
3517	09:33:08.113	00:00:03.516	211	311,1162	498,3639	0,4912665	0,3939178	394,7162	3,634928	3	311,1162	498,3639	0,4912665	0,3939178	394,7162	3,634928	3	7	0	0						StimuliFarbe_gelb_blau.png	0	880	547	72	111	260	397	200	0	Content		-72	-111	3516561	3058787328
3533	09:33:08.129	00:00:03.533	212	-1024	-768	-1	-1	-1	-1	4	-1024	-768	-1	-1	-1	-1	4	7	0	0						StimuliFarbe_gelb_blau.png	0	880	547	72	111	260	397	200	0	Content		-72	-111	3533187	3058803954
3550	09:33:08.146	00:00:03.549	213	308,1675	509,5403	0,4006405	0,4261547	394,7162	3,692644	3	308,1675	509,5403	0,4006405	0,4261547	394,7162	3,692644	1	7	308	510						StimuliFarbe_gelb_blau.png	0	880	547	72	111	260	397	200	0	Content		236	399	3549807	3058820574
3566	09:33:08.162	00:00:03.566	214	241,3157	449,6409	0,4159312	0,4260103	460,1422	4,395507	3	241,3157	449,6409	0,4159312	0,4260103	460,1422	4,395507	1	7	241	450						StimuliFarbe_gelb_blau.png	0	880	547	72	111	260	397	200	0	Content		169	339	3566437	3058837204
3583	09:33:08.179	00:00:03.583	215	401,8882	473,4758	0,568363	0,3612969	460,1422	4,12884	1	401,8882	473,4758	0,568363	0,3612969	460,1422	4,12884	3	7	402	473						StimuliFarbe_gelb_blau.png	0	880	547	72	111	260	397	200	0	Content		330	362	3583185	3058853952
3600	09:33:08.196	00:00:03.599	216	406,108	454,1634	0,5683762	0,3616825	460,1422	4,080775	1	406,108	454,1634	0,5683762	0,3616825	460,1422	4,080775	3	7	406	454						StimuliFarbe_gelb_blau.png	0	880	547	72	111	260	397	200	0	Content		334	343	3599810	3058870577
3616	09:33:08.212	00:00:03.616	217	306,6211	498,8695	0,4055821	0,4262891	411,3293	4,010941	3	306,6211	498,8695	0,4055821	0,4262891	411,3293	4,010941	1	8	307	499						StimuliFarbe_gelb_blau.png	0	880	547	72	111	221	376	167	0	Content		235	388	3616434	3058887201
3633	09:33:08.229	00:00:03.633	218	-1024	-768	-1	-1	-1	-1	4	-1024	-768	-1	-1	-1	-1	4	8	0	0						StimuliFarbe_gelb_blau.png	0	880	547	72	111	221	376	167	0	Content		-72	-111	3633060	3058903827
3650	09:33:08.246	00:00:03.649	219	-1024	-768	-1	-1	-1	-1	4	-1024	-768	-1	-1	-1	-1	4	8	0	0						StimuliFarbe_gelb_blau.png	0	880	547	72	111	221	376	167	0	Content		-72	-111	3649805	3058920572
3666	09:33:08.262	00:00:03.666	220	-1024	-768	-1	-1	-1	-1	4	-1024	-768	-1	-1	-1	-1	4	8	0	0						StimuliFarbe_gelb_blau.png	0	880	547	72	111	221	376	167	0	Content		-72	-111	3666431	3058937198
3683	09:33:08.279	00:00:03.683	221	237,4906	447,3185	0,4166737	0,4263367	460,0249	4,451692	3	237,4906	447,3185	0,4166737	0,4263367	460,0249	4,451692	1	8	237	447						StimuliFarbe_gelb_blau.png	0	880	547	72	111	221	376	167	0	Content		165	336	3683056	3058953823
3700	09:33:08.296	00:00:03.699	222	-1024	-768	-1	-1	-1	-1	4	-1024	-768	-1	-1	-1	-1	4	8	0	0						StimuliFarbe_gelb_blau.png	0	880	547	72	111	221	376	167	0	Content		-72	-111	3699682	3058970449
3716	09:33:08.312	00:00:03.716	223	320,2608	464,7104	0,5675611	0,3620944	460,0249	4,008606	1	320,2608	464,7104	0,5675611	0,3620944	460,0249	4,008606	3	8	320	465						StimuliFarbe_gelb_blau.png	0	880	547	72	111	221	376	167	0	Content		248	354	3716428	3058987195
3733	09:33:08.329	00:00:03.733	224	-1024	-768	-1	-1	-1	-1	4	-1024	-768	-1	-1	-1	-1	4	8	0	0						StimuliFarbe_gelb_blau.png	0	880	547	72	111	221	376	167	0	Content		-72	-111	3733054	3059003821
3750	09:33:08.346	00:00:03.749	225	293,2967	487,4874	0,404804	0,426798	408,6423	3,988552	3	293,2967	487,4874	0,404804	0,426798	408,6423	3,988552	1	8	293	487						StimuliFarbe_gelb_blau.png	0	880	547	72	111	221	376	167	0	Content		221	376	3749679	3059020446
3766	09:33:08.362	00:00:03.766	226	293,2967	487,4874	0,4025397	0,426853	398,6866	3,988552	3	293,2967	487,4874	0,4025397	0,426853	398,6866	3,988552	1	8	293	487						StimuliFarbe_gelb_blau.png	0	880	547	72	111	221	376	167	0	Content		221	376	3766319	3059037086
3783	09:33:08.379	00:00:03.783	227	-1024	-768	-1	-1	-1	-1	4	-1024	-768	-1	-1	-1	-1	4	9	0	0						StimuliFarbe_gelb_blau.png	0	880	547	72	111	267	421	383	0	Content		-72	-111	3783051	3059053818
3800	09:33:08.396	00:00:03.799	228	351,1659	505,7253	0,5832174	0,3623574	398,6866	3,522353	1	351,1659	505,7253	0,5832174	0,3623574	398,6866	3,522353	3	9	351	506						StimuliFarbe_gelb_blau.png	0	880	547	72	111	267	421	383	0	Content		279	395	3799680	3059070447
3816	09:33:08.412	00:00:03.816	229	-1024	-768	-1	-1	-1	-1	4	-1024	-768	-1	-1	-1	-1	4	9	0	0						StimuliFarbe_gelb_blau.png	0	880	547	72	111	267	421	383	0	Content		-72	-111	3816315	3059087082
3833	09:33:08.429	00:00:03.832	230	-1024	-768	-1	-1	-1	-1	4	-1024	-768	-1	-1	-1	-1	4	9	0	0						StimuliFarbe_gelb_blau.png	0	880	547	72	111	267	421	383	0	Content		-72	-111	3832925	3059103692
3850	09:33:08.446	00:00:03.849	231	339,1527	532,038	0,5835052	0,3648778	398,6866	3,525913	1	339,1527	532,038	0,5835052	0,3648778	398,6866	3,525913	3	9	339	532						StimuliFarbe_gelb_blau.png	0	880	547	72	111	267	421	383	0	Content		267	421	3849676	3059120443
3866	09:33:08.462	00:00:03.866	232	448,9249	539,6734	0,5828598	0,3652684	400,0291	3,326782	1	447,9259	540,4675	0,5827643	0,3652699	398,6866	3,31596	3	9	449	540						StimuliFarbe_gelb_blau.png	0	880	547	72	111	267	421	383	0	Content		377	429	3866312	3059137079
3883	09:33:08.479	00:00:03.882	233	-1024	-768	-1	-1	-1	-1	4	-1024	-768	-1	-1	-1	-1	4	9	0	0						StimuliFarbe_gelb_blau.png	0	880	547	72	111	267	421	383	0	Content		-72	-111	3882926	3059153693
3900	09:33:08.496	00:00:03.899	234	-1024	-768	-1	-1	-1	-1	4	-1024	-768	-1	-1	-1	-1	4	9	0	0						StimuliFarbe_gelb_blau.png	0	880	547	72	111	267	421	383	0	Content		-72	-111	3899547	3059170314
3916	09:33:08.512	00:00:03.916	235	-1024	-768	-1	-1	-1	-1	4	-1024	-768	-1	-1	-1	-1	4	9	0	0						StimuliFarbe_gelb_blau.png	0	880	547	72	111	267	421	383	0	Content		-72	-111	3916314	3059187081
3933	09:33:08.529	00:00:03.932	236	-1024	-768	-1	-1	-1	-1	4	-1024	-768	-1	-1	-1	-1	4	9	0	0						StimuliFarbe_gelb_blau.png	0	880	547	72	111	267	421	383	0	Content		-72	-111	3932921	3059203688
3950	09:33:08.546	00:00:03.949	237	352,5462	532,78	0,5827178	0,3656986	400,0291	3,539744	1	357,7404	528,3038	0,5809836	0,3657084	406,9174	3,598079	3	9	353	533						StimuliFarbe_gelb_blau.png	0	880	547	72	111	267	421	383	0	Content		281	422	3949548	3059220315
3966	09:33:08.562	00:00:03.966	238	424,5298	549,3646	0,5816779	0,3648962	397,8666	3,245811	0	290,1757	518,1897	0,4050649	0,4297818	406,9175	3,980757	0	9	357	534						StimuliFarbe_gelb_blau.png	0	880	547	72	111	267	421	383	0	Content		285	423	3966170	3059236937
3983	09:33:08.579	00:00:03.982	239	-1024	-768	-1	-1	-1	-1	4	290,1757	518,1897	0,4030373	0,4305567	401,3807	3,980757	0	9	290	518						StimuliFarbe_gelb_blau.png	0	880	547	72	111	267	421	383	0	Content		218	407	3982920	3059253687
4000	09:33:08.596	00:00:03.999	240	-1024	-768	-1	-1	-1	-1	4	-1024	-768	-1	-1	-1	-1	4	9	0	0						StimuliFarbe_gelb_blau.png	0	880	547	72	111	267	421	383	0	Content		-72	-111	3999546	3059270313
4016	09:33:08.612	00:00:04.016	241	-1024	-768	-1	-1	-1	-1	4	-1024	-768	-1	-1	-1	-1	4	9	0	0						StimuliFarbe_gelb_blau.png	0	880	547	72	111	267	421	383	0	Content		-72	-111	4016170	3059286937
4033	09:33:08.629	00:00:04.032	242	-1024	-768	-1	-1	-1	-1	4	-1024	-768	-1	-1	-1	-1	4	9	0	0						StimuliFarbe_gelb_blau.png	0	880	547	72	111	267	421	383	0	Content		-72	-111	4032793	3059303560
4050	09:33:08.646	00:00:04.049	243	310,3482	527,957	0,5823346	0,3650534	397,8667	3,522863	0	-1024	-768	-1	-1	-1	-1	4	9	310	528						StimuliFarbe_gelb_blau.png	0	880	547	72	111	267	421	383	0	Content		238	417	4049542	3059320309
4066	09:33:08.662	00:00:04.066	244	282,3985	525,7759	0,5816997	0,3643703	397,8667	3,479547	0	-1024	-768	-1	-1	-1	-1	4	9	282	526						StimuliFarbe_gelb_blau.png	0	880	547	72	111	267	421	383	0	Content		210	415	4066168	3059336935
4083	09:33:08.679	00:00:04.082	245	318,4004	531,8202	0,5829135	0,3642335	397,8667	3,86717	0	-1024	-768	-1	-1	-1	-1	4	9	318	532						StimuliFarbe_gelb_blau.png	0	880	547	72	111	267	421	383	0	Content		246	421	4082794	3059353561
4100	09:33:08.696	00:00:04.099	246	-1024	-768	-1	-1	-1	-1	4	-1024	-768	-1	-1	-1	-1	4	9	0	0						StimuliFarbe_gelb_blau.png	0	880	547	72	111	267	421	383	0	Content		-72	-111	4099542	3059370309
4116	09:33:08.712	00:00:04.116	247	336,1366	533,6478	0,5833494	0,3645061	397,8667	3,838485	0	-1024	-768	-1	-1	-1	-1	4	9	336	534						StimuliFarbe_gelb_blau.png	0	880	547	72	111	267	421	383	0	Content		264	423	4116167	3059386934
4133	09:33:08.729	00:00:04.132	248	345,0048	534,5615	0,5795328	0,3645895	408,8118	3,824143	0	-1024	-768	-1	-1	-1	-1	4	9	345	535						StimuliFarbe_gelb_blau.png	0	880	547	72	111	267	421	383	0	Content		273	424	4132792	3059403559
4149	09:33:08.745	00:00:04.149	249	343,5054	543,1296	0,580157	0,364117	408,8118	3,892907	0	-1024	-768	-1	-1	-1	-1	4	9	344	543						StimuliFarbe_gelb_blau.png	0	880	547	72	111	267	421	383	0	Content		272	432	4149412	3059420179
4166	09:33:08.762	00:00:04.166	250	-1024	-768	-1	-1	-1	-1	4	-1024	-768	-1	-1	-1	-1	4		0	0						StimuliFarbe_gelb_blau.png	0	880	547	72	111				0	Content		-72	-111	4166164	3059436931
4183	09:33:08.779	00:00:04.182	251	-1024	-768	-1	-1	-1	-1	4	-1024	-768	-1	-1	-1	-1	4		0	0						StimuliFarbe_gelb_blau.png	0	880	547	72	111				0	Content		-72	-111	4182777	3059453544
4199	09:33:08.795	00:00:04.199	252	-1024	-768	-1	-1	-1	-1	4	-1024	-768	-1	-1	-1	-1	4		0	0						StimuliFarbe_gelb_blau.png	0	880	547	72	111				0	Content		-72	-111	4199408	3059470175
4216	09:33:08.812	00:00:04.216	253	-1024	-768	-1	-1	-1	-1	4	-1024	-768	-1	-1	-1	-1	4		0	0						StimuliFarbe_gelb_blau.png	0	880	547	72	111				0	Content		-72	-111	4216034	3059486801
4233	09:33:08.829	00:00:04.232	254	-1024	-768	-1	-1	-1	-1	4	-1024	-768	-1	-1	-1	-1	4		0	0						StimuliFarbe_gelb_blau.png	0	880	547	72	111				0	Content		-72	-111	4232782	3059503549
4249	09:33:08.845	00:00:04.249	255	-1024	-768	-1	-1	-1	-1	4	-1024	-768	-1	-1	-1	-1	4		0	0						StimuliFarbe_gelb_blau.png	0	880	547	72	111				0	Content		-72	-111	4249406	3059520173
4266	09:33:08.862	00:00:04.266	256	-1024	-768	-1	-1	-1	-1	4	-1024	-768	-1	-1	-1	-1	4		0	0						StimuliFarbe_gelb_blau.png	0	880	547	72	111				0	Content		-72	-111	4266029	3059536796
4283	09:33:08.879	00:00:04.282	257	-1024	-768	-1	-1	-1	-1	4	-1024	-768	-1	-1	-1	-1	4		0	0						StimuliFarbe_gelb_blau.png	0	880	547	72	111				0	Content		-72	-111	4282655	3059553422
4299	09:33:08.895	00:00:04.299	258	-1024	-768	-1	-1	-1	-1	4	-1024	-768	-1	-1	-1	-1	4		0	0						StimuliFarbe_gelb_blau.png	0	880	547	72	111				0	Content		-72	-111	4299406	3059570173
4316	09:33:08.912	00:00:04.316	259	-1024	-768	-1	-1	-1	-1	4	-1024	-768	-1	-1	-1	-1	4		0	0						StimuliFarbe_gelb_blau.png	0	880	547	72	111				0	Content		-72	-111	4316030	3059586797
4333	09:33:08.929	00:00:04.332	260	-1024	-768	-1	-1	-1	-1	4	-1024	-768	-1	-1	-1	-1	4		0	0						StimuliFarbe_gelb_blau.png	0	880	547	72	111				0	Content		-72	-111	4332652	3059603419
4349	09:33:08.945	00:00:04.349	261	439,0161	508,5385	0,5782799	0,3575483	400,2677	3,182078	1	439,0161	508,5385	0,5782799	0,3575483	400,2677	3,182078	3	10	439	509						StimuliFarbe_gelb_blau.png	0	880	547	72	111	347	341	433	0	Content		367	398	4349289	3059620056
4366	09:33:08.962	00:00:04.366	262	417,9759	482,7408	0,5782555	0,3575992	400,2677	3,552523	1	417,9759	482,7408	0,5782555	0,3575992	400,2677	3,552523	3	10	418	483						StimuliFarbe_gelb_blau.png	0	880	547	72	111	347	341	433	0	Content		346	372	4366029	3059636796
4383	09:33:08.979	00:00:04.382	263	388,9502	457,7922	0,5794134	0,3577618	394,313	3,78725	1	381,4891	443,7703	0,5753617	0,3577507	408,1267	3,909388	3	10	389	458						StimuliFarbe_gelb_blau.png	0	880	547	72	111	347	341	433	0	Content		317	347	4382653	3059653420
4399	09:33:08.995	00:00:04.399	264	430,0429	447,7756	0,5797896	0,3575979	394,313	3,603814	1	445,6151	432,3591	0,5762475	0,3576187	408,1267	3,727026	3	10	430	448						StimuliFarbe_gelb_blau.png	0	880	547	72	111	347	341	433	0	Content		358	337	4399287	3059670054
4416	09:33:09.012	00:00:04.415	265	420,9702	451,9167	0,5798343	0,3577209	394,313	3,674699	1	435,9712	436,8226	0,5762927	0,3577416	408,1267	3,800079	3	10	421	452						StimuliFarbe_gelb_blau.png	0	880	547	72	111	347	341	433	0	Content		349	341	4415902	3059686669
4433	09:33:09.029	00:00:04.432	266	403,2603	452,0128	0,395446	0,4247269	394,313	3,877244	3	409,0267	438,0823	0,3993522	0,4246551	408,4234	4,006937	1	10	409	438						StimuliFarbe_gelb_blau.png	0	880	547	72	111	347	341	433	0	Content		337	327	4432651	3059703418
4449	09:33:09.045	00:00:04.449	267	431,2994	441,1293	0,5797553	0,3583776	394,313	3,488535	1	447,248	424,9056	0,5761386	0,3583987	408,4234	3,610549	3	10	431	441						StimuliFarbe_gelb_blau.png	0	880	547	72	111	347	341	433	0	Content		359	330	4449283	3059720050
4466	09:33:09.062	00:00:04.465	268	-1024	-768	-1	-1	-1	-1	4	-1024	-768	-1	-1	-1	-1	4	10	0	0						StimuliFarbe_gelb_blau.png	0	880	547	72	111	347	341	433	0	Content		-72	-111	4465898	3059736665
4483	09:33:09.079	00:00:04.482	269	412,615	452,5052	0,3951266	0,4237463	394,313	3,83673	3	418,5362	439,5925	0,3987499	0,4236796	407,3882	3,955843	1	10	419	440						StimuliFarbe_gelb_blau.png	0	880	547	72	111	347	341	433	0	Content		347	329	4482524	3059753291
4499	09:33:09.095	00:00:04.499	270	412,615	452,5052	0,5794105	0,3580567	394,3129	3,83673	3	418,5362	439,5925	0,3990529	0,4240891	409,4685	3,955843	1	10	419	440						StimuliFarbe_gelb_blau.png	0	880	547	72	111	347	341	433	0	Content		347	329	4499275	3059770042
4516	09:33:09.112	00:00:04.515	271	-1024	-768	-1	-1	-1	-1	4	-1024	-768	-1	-1	-1	-1	4	10	0	0						StimuliFarbe_gelb_blau.png	0	880	547	72	111	347	341	433	0	Content		-72	-111	4515895	3059786662
4533	09:33:09.129	00:00:04.532	272	372,5859	445,7278	0,577222	0,3579722	394,313	3,424924	1	385,139	428,9551	0,5733193	0,3579951	409,4686	3,55129	3	10	373	446						StimuliFarbe_gelb_blau.png	0	880	547	72	111	347	341	433	0	Content		301	335	4532520	3059803287
4549	09:33:09.145	00:00:04.549	273	415,9143	451,9769	0,5785351	0,357977	394,313	3,547137	1	431,9505	435,4512	0,574645	0,3579997	409,4686	3,679705	3	10	416	452						StimuliFarbe_gelb_blau.png	0	880	547	72	111	347	341	433	0	Content		344	341	4549146	3059819913
4566	09:33:09.162	00:00:04.565	274	-1024	-768	-1	-1	-1	-1	4	-1024	-768	-1	-1	-1	-1	4	10	0	0						StimuliFarbe_gelb_blau.png	0	880	547	72	111	347	341	433	0	Content		-72	-111	4565891	3059836658
4583	09:33:09.179	00:00:04.582	275	-1024	-768	-1	-1	-1	-1	4	-1024	-768	-1	-1	-1	-1	4	10	0	0						StimuliFarbe_gelb_blau.png	0	880	547	72	111	347	341	433	0	Content		-72	-111	4582515	3059853282
4599	09:33:09.195	00:00:04.599	276	446,0065	433,6736	0,5742814	0,3576296	409,4686	3,582866	1	446,0065	433,6736	0,5742814	0,3576296	409,4686	3,582866	3	10	446	434						StimuliFarbe_gelb_blau.png	0	880	547	72	111	347	341	433	0	Content		374	323	4599137	3059869904
4616	09:33:09.212	00:00:04.615	277	400,6382	447,1674	0,5772277	0,3574718	395,9131	3,657011	1	413,1958	434,0803	0,5740165	0,3574571	408,4379	3,769128	3	10	401	447						StimuliFarbe_gelb_blau.png	0	880	547	72	111	347	341	433	0	Content		329	336	4615761	3059886528
4633	09:33:09.229	00:00:04.632	278	427,4476	448,6075	0,5777405	0,3576161	395,9131	3,49254	1	441,3115	434,8097	0,5745258	0,3576349	408,4379	3,600286	3	10	427	449						StimuliFarbe_gelb_blau.png	0	880	547	72	111	347	341	433	0	Content		355	338	4632511	3059903278
4649	09:33:09.245	00:00:04.649	279	414,2291	451,5985	0,5777331	0,357647	395,9131	3,592134	1	427,2863	438,0385	0,5745183	0,3576658	408,4379	3,702503	3	10	414	452						StimuliFarbe_gelb_blau.png	0	880	547	72	111	347	341	433	0	Content		342	341	4649136	3059919903
4666	09:33:09.262	00:00:04.665	280	-1024	-768	-1	-1	-1	-1	4	-1024	-768	-1	-1	-1	-1	4	10	0	0						StimuliFarbe_gelb_blau.png	0	880	547	72	111	347	341	433	0	Content		-72	-111	4665759	3059936526
4682	09:33:09.278	00:00:04.682	281	-1024	-768	-1	-1	-1	-1	4	-1024	-768	-1	-1	-1	-1	4	10	0	0						StimuliFarbe_gelb_blau.png	0	880	547	72	111	347	341	433	0	Content		-72	-111	4682383	3059953150
4699	09:33:09.295	00:00:04.699	282	-1024	-768	-1	-1	-1	-1	4	-1024	-768	-1	-1	-1	-1	4	10	0	0						StimuliFarbe_gelb_blau.png	0	880	547	72	111	347	341	433	0	Content		-72	-111	4699132	3059969899
4716	09:33:09.312	00:00:04.715	283	-1024	-768	-1	-1	-1	-1	4	-1024	-768	-1	-1	-1	-1	4	10	0	0						StimuliFarbe_gelb_blau.png	0	880	547	72	111	347	341	433	0	Content		-72	-111	4715754	3059986521
4732	09:33:09.328	00:00:04.732	284	421,1482	459,6163	0,5763083	0,3584611	397,9459	3,990922	1	428,9691	449,8923	0,5769355	0,3584512	407,3411	4,081304	3	10	421	460						StimuliFarbe_gelb_blau.png	0	880	547	72	111	347	341	433	0	Content		349	349	4732379	3060003146
4749	09:33:09.345	00:00:04.749	285	454,2368	457,0837	0,5773472	0,3587561	400,403	3,956544	1	461,1438	449,8455	0,5778124	0,3587488	407,3411	4,02289	3	10	454	457						StimuliFarbe_gelb_blau.png	0	880	547	72	111	347	341	433	0	Content		382	346	4749004	3060019771
4766	09:33:09.362	00:00:04.765	286	-1024	-768	-1	-1	-1	-1	4	-1024	-768	-1	-1	-1	-1	4	10	0	0						StimuliFarbe_gelb_blau.png	0	880	547	72	111	347	341	433	0	Content		-72	-111	4765754	3060036521
4782	09:33:09.378	00:00:04.782	287	417,0435	469,6761	0,5794585	0,3605618	400,403	4,099694	1	414,2773	474,9126	0,5773082	0,3605818	395,0043	4,047571	3	11	417	470						StimuliFarbe_gelb_blau.png	0	880	547	72	111	285	384	533	0	Content		345	359	4782378	3060053145
4799	09:33:09.395	00:00:04.799	288	273,6872	480,7618	0,5792387	0,3631966	400,403	3,924328	1	271,8107	485,5335	0,5806349	0,3631887	395,0043	3,874443	3	11	274	481						StimuliFarbe_gelb_blau.png	0	880	547	72	111	285	384	533	0	Content		202	370	4799003	3060069770
4816	09:33:09.412	00:00:04.815	289	-1024	-768	-1	-1	-1	-1	4	-1024	-768	-1	-1	-1	-1	4	11	0	0						StimuliFarbe_gelb_blau.png	0	880	547	72	111	285	384	533	0	Content		-72	-111	4815757	3060086524
4832	09:33:09.428	00:00:04.832	290	318,6001	488,1747	0,4908297	0,3959297	400,403	3,88211	3	320,1564	483,7113	0,4908929	0,3959269	405,7209	3,930516	3	11	0	0						StimuliFarbe_gelb_blau.png	0	880	547	72	111	285	384	533	0	Content		-72	-111	4832380	3060103147
4849	09:33:09.445	00:00:04.849	291	332,9023	498,9098	0,580509	0,3637472	398,6842	4,022206	1	335,8181	493,1203	0,5809984	0,3637396	405,7209	4,088846	3	11	333	499						StimuliFarbe_gelb_blau.png	0	880	547	72	111	285	384	533	0	Content		261	388	4849005	3060119772
4866	09:33:09.462	00:00:04.865	292	396,8118	494,6925	0,5877208	0,3639083	418,38	4,110334	1	400,1463	496,189	0,4018252	0,4279246	405,7209	4,178358	3	11	397	495						StimuliFarbe_gelb_blau.png	0	880	547	72	111	285	384	533	0	Content		325	384	4865628	3060136395
4882	09:33:09.478	00:00:04.882	293	-1024	-768	-1	-1	-1	-1	4	-1024	-768	-1	-1	-1	-1	4	11	0	0						StimuliFarbe_gelb_blau.png	0	880	547	72	111	285	384	533	0	Content		-72	-111	4882377	3060153144
4899	09:33:09.495	00:00:04.899	294	374,813	498,6063	0,582064	0,3649444	401,062	3,998965	1	377,6245	494,8501	0,5823914	0,3649394	405,7209	4,042743	3	11	375	499						StimuliFarbe_gelb_blau.png	0	880	547	72	111	285	384	533	0	Content		303	388	4899000	3060169767
4916	09:33:09.512	00:00:04.915	295	347,1736	497,3707	0,5824437	0,3656372	401,062	3,898887	1	350,5254	493,5663	0,5812705	0,3656438	405,7209	3,942164	3	11	347	497						StimuliFarbe_gelb_blau.png	0	880	547	72	111	285	384	533	0	Content		275	386	4915626	3060186393
4932	09:33:09.528	00:00:04.932	296	331,178	482,761	0,5825657	0,3656171	401,062	3,791188	1	334,1358	478,6417	0,5813928	0,3656237	405,7209	3,833138	3	11	331	483						StimuliFarbe_gelb_blau.png	0	880	547	72	111	285	384	533	0	Content		259	372	4932250	3060203017
4949	09:33:09.545	00:00:04.949	297	374,1986	500,3771	0,5828804	0,3651282	401,1097	3,913941	1	376,9912	496,6627	0,5832064	0,3651231	405,7209	3,956469	3	11	374	500						StimuliFarbe_gelb_blau.png	0	880	547	72	111	285	384	533	0	Content		302	389	4949001	3060219768
4966	09:33:09.562	00:00:04.965	298	351,7602	493,3056	0,5826666	0,3653472	400,1364	3,834353	1	354,5582	488,6693	0,5830613	0,3653412	405,7209	3,885102	3	11	352	493						StimuliFarbe_gelb_blau.png	0	880	547	72	111	285	384	533	0	Content		280	382	4965623	3060236390
4982	09:33:09.578	00:00:04.982	299	-1024	-768	-1	-1	-1	-1	4	-1024	-768	-1	-1	-1	-1	4	11	0	0						StimuliFarbe_gelb_blau.png	0	880	547	72	111	285	384	533	0	Content		-72	-111	4982248	3060253015
4999	09:33:09.595	00:00:04.998	300	407,3953	494,3129	0,5824416	0,3655763	398,8777	3,827895	0	306,7374	483,698	0,405395	0,4297425	409,7464	4,037402	0	11	357	489						StimuliFarbe_gelb_blau.png	0	880	547	72	111	285	384	533	0	Content		285	378	4998874	3060269641
5016	09:33:09.612	00:00:05.015	301	390,2262	492,4594	0,5824484	0,3658303	398,8777	3,901973	0	-1024	-768	-1	-1	-1	-1	4	11	390	492						StimuliFarbe_gelb_blau.png	0	880	547	72	111	285	384	533	0	Content		318	381	5015622	3060286389
5032	09:33:09.628	00:00:05.032	302	395,119	495,5421	0,5839391	0,3663425	403,592	3,857534	0	288,9095	477,7509	0,4054601	0,4304805	412,4707	3,973956	0	11	342	487						StimuliFarbe_gelb_blau.png	0	880	547	72	111	285	384	533	0	Content		270	376	5032247	3060303014
5049	09:33:09.645	00:00:05.048	303	372,1599	496,8859	0,5833936	0,3667237	401,027	4,104812	0	-1024	-768	-1	-1	-1	-1	4	11	372	497						StimuliFarbe_gelb_blau.png	0	880	547	72	111	285	384	533	0	Content		300	386	5048872	3060319639
5065	09:33:09.661	00:00:05.065	304	358,1948	499,5982	0,5829983	0,3669645	399,9899	4,016898	0	-1024	-768	-1	-1	-1	-1	4	11	358	500						StimuliFarbe_gelb_blau.png	0	880	547	72	111	285	384	533	0	Content		286	389	5065495	3060336262
5082	09:33:09.678	00:00:05.082	305	414,6608	493,3332	0,5813193	0,3666345	395,3434	4,129145	0	-1024	-768	-1	-1	-1	-1	4	11	415	493						StimuliFarbe_gelb_blau.png	0	880	547	72	111	285	384	533	0	Content		343	382	5082244	3060353011
5099	09:33:09.695	00:00:05.098	306	397,4663	504,7711	0,5813881	0,3666857	395,3434	4,145857	0	-1024	-768	-1	-1	-1	-1	4	11	397	505						StimuliFarbe_gelb_blau.png	0	880	547	72	111	285	384	533	0	Content		325	394	5098874	3060369641
5115	09:33:09.711	00:00:05.115	307	337,8642	500,913	0,5849655	0,3680088	395,3434	4,019042	0	-1024	-768	-1	-1	-1	-1	4	11	338	501						StimuliFarbe_gelb_blau.png	0	880	547	72	111	285	384	533	0	Content		266	390	5115496	3060386263
5132	09:33:09.728	00:00:05.132	308	401,0462	515,5949	0,5784897	0,367204	388,0243	4,033332	0	-1024	-768	-1	-1	-1	-1	4	11	401	516						StimuliFarbe_gelb_blau.png	0	880	547	72	111	285	384	533	0	Content		329	405	5132123	3060402890
5149	09:33:09.745	00:00:05.148	309	339,415	506,8651	0,5835143	0,3675334	400,6105	4,01267	0	-1024	-768	-1	-1	-1	-1	4	11	339	507						StimuliFarbe_gelb_blau.png	0	880	547	72	111	285	384	533	0	Content		267	396	5148871	3060419638
5165	09:33:09.761	00:00:05.165	310	-1024	-768	-1	-1	-1	-1	4	301,9549	496,3878	0,4009361	0,4310569	395,0301	3,945059	0	11	302	496						StimuliFarbe_gelb_blau.png	0	880	547	72	111	285	384	533	0	Content		230	385	5165498	3060436265
5182	09:33:09.778	00:00:05.182	311	-1024	-768	-1	-1	-1	-1	4	295,2046	474,813	0,4056934	0,4311163	412,829	4,156684	0	11	295	475						StimuliFarbe_gelb_blau.png	0	880	547	72	111	285	384	533	0	Content		223	364	5182121	3060452888
5199	09:33:09.795	00:00:05.198	312	332,739	508,1387	0,5867233	0,3672808	388,0243	3,893945	0	290,1792	479,2332	0,4058591	0,4306458	412,829	4,101589	0	11	311	494						StimuliFarbe_gelb_blau.png	0	880	547	72	111	285	384	533	0	Content		239	383	5198746	3060469513
5215	09:33:09.811	00:00:05.215	313	371,8542	504,8218	0,5834724	0,3664281	400,5214	4,094048	0	-1024	-768	-1	-1	-1	-1	4	11	372	505						StimuliFarbe_gelb_blau.png	0	880	547	72	111	285	384	533	0	Content		300	394	5215495	3060486262
5232	09:33:09.828	00:00:05.232	314	-1024	-768	-1	-1	-1	-1	4	-1024	-768	-1	-1	-1	-1	4	11	0	0						StimuliFarbe_gelb_blau.png	0	880	547	72	111	285	384	533	0	Content		-72	-111	5232121	3060502888
5249	09:33:09.845	00:00:05.248	315	345,3504	502,581	0,5835862	0,3659953	400,5214	4,112699	0	-1024	-768	-1	-1	-1	-1	4	11	345	503						StimuliFarbe_gelb_blau.png	0	880	547	72	111	285	384	533	0	Content		273	392	5248743	3060519510
5265	09:33:09.861	00:00:05.265	316	367,1476	499,9586	0,5835746	0,3650961	400,4125	4,125515	0	-1024	-768	-1	-1	-1	-1	4	11	367	500						StimuliFarbe_gelb_blau.png	0	880	547	72	111	285	384	533	0	Content		295	389	5265369	3060536136
5282	09:33:09.878	00:00:05.282	317	371,9854	504,7162	0,5835003	0,3642964	400,3059	4,046973	0	-1024	-768	-1	-1	-1	-1	4	11	372	505						StimuliFarbe_gelb_blau.png	0	880	547	72	111	285	384	533	0	Content		300	394	5282117	3060552884
5299	09:33:09.895	00:00:05.298	318	311,3909	485,9042	0,5810663	0,3632258	400,306	4,014927	0	-1024	-768	-1	-1	-1	-1	4	11	311	486						StimuliFarbe_gelb_blau.png	0	880	547	72	111	285	384	533	0	Content		239	375	5298744	3060569511
5315	09:33:09.911	00:00:05.315	319	378,486	465,427	0,5818574	0,362384	400,306	4,07338	0	-1024	-768	-1	-1	-1	-1	4	12	378	465						StimuliFarbe_gelb_blau.png	0	880	547	72	111	309	351	516	0	Content		306	354	5315370	3060586137
5332	09:33:09.928	00:00:05.331	320	398,5635	470,6045	0,5818403	0,3619117	400,4645	4,111494	0	-1024	-768	-1	-1	-1	-1	4	12	399	471						StimuliFarbe_gelb_blau.png	0	880	547	72	111	309	351	516	0	Content		327	360	5331993	3060602760
5349	09:33:09.945	00:00:05.348	321	438,7076	483,9501	0,5818356	0,3614793	400,4645	4,085814	0	-1024	-768	-1	-1	-1	-1	4	12	439	484						StimuliFarbe_gelb_blau.png	0	880	547	72	111	309	351	516	0	Content		367	373	5348743	3060619510
5365	09:33:09.961	00:00:05.365	322	386,1585	467,8699	0,5817443	0,362395	400,4645	4,096487	0	-1024	-768	-1	-1	-1	-1	4	12	386	468						StimuliFarbe_gelb_blau.png	0	880	547	72	111	309	351	516	0	Content		314	357	5365368	3060636135
5382	09:33:09.978	00:00:05.381	323	383,4289	463,322	0,5817394	0,3619851	400,4645	4,099931	0	354,0273	460,1609	0,4010377	0,4260969	400,4645	4,068644	0	12	369	462						StimuliFarbe_gelb_blau.png	0	880	547	72	111	309	351	516	0	Content		297	351	5381993	3060652760
5399	09:33:09.995	00:00:05.398	324	-1024	-768	-1	-1	-1	-1	4	-1024	-768	-1	-1	-1	-1	4	12	0	0						StimuliFarbe_gelb_blau.png	0	880	547	72	111	309	351	516	0	Content		-72	-111	5398617	3060669384
5415	09:33:10.011	00:00:05.415	325	-1024	-768	-1	-1	-1	-1	4	-1024	-768	-1	-1	-1	-1	4	12	0	0						StimuliFarbe_gelb_blau.png	0	880	547	72	111	309	351	516	0	Content		-72	-111	5415362	3060686129
5432	09:33:10.028	00:00:05.431	326	-1024	-768	-1	-1	-1	-1	4	-1024	-768	-1	-1	-1	-1	4	12	0	0						StimuliFarbe_gelb_blau.png	0	880	547	72	111	309	351	516	0	Content		-72	-111	5431987	3060702754
5449	09:33:10.045	00:00:05.448	327	-1024	-768	-1	-1	-1	-1	4	-1024	-768	-1	-1	-1	-1	4	12	0	0						StimuliFarbe_gelb_blau.png	0	880	547	72	111	309	351	516	0	Content		-72	-111	5448611	3060719378
5465	09:33:10.061	00:00:05.465	328	376,6555	469,451	0,5814027	0,3620181	400,4645	4,191489	0	-1024	-768	-1	-1	-1	-1	4	12	377	469						StimuliFarbe_gelb_blau.png	0	880	547	72	111	309	351	516	0	Content		305	358	5465233	3060736000
5482	09:33:10.078	00:00:05.481	329	-1024	-768	-1	-1	-1	-1	4	-1024	-768	-1	-1	-1	-1	4	12	0	0						StimuliFarbe_gelb_blau.png	0	880	547	72	111	309	351	516	0	Content		-72	-111	5481985	3060752752
5499	09:33:10.095	00:00:05.498	330	-1024	-768	-1	-1	-1	-1	4	-1024	-768	-1	-1	-1	-1	4	12	0	0						StimuliFarbe_gelb_blau.png	0	880	547	72	111	309	351	516	0	Content		-72	-111	5498610	3060769377
5515	09:33:10.111	00:00:05.515	331	380,692	471,6614	0,5801855	0,3612336	398,3893	4,17071	0	-1024	-768	-1	-1	-1	-1	4	12	381	472						StimuliFarbe_gelb_blau.png	0	880	547	72	111	309	351	516	0	Content		309	361	5515231	3060785998
5532	09:33:10.128	00:00:05.531	332	-1024	-768	-1	-1	-1	-1	4	321,8652	413,0754	0,4116559	0,4252275	450,4222	4,590346	0	12	322	413						StimuliFarbe_gelb_blau.png	0	880	547	72	111	309	351	516	0	Content		250	302	5531982	3060802749
5549	09:33:10.145	00:00:05.548	333	-1024	-768	-1	-1	-1	-1	4	-1024	-768	-1	-1	-1	-1	4	12	0	0						StimuliFarbe_gelb_blau.png	0	880	547	72	111	309	351	516	0	Content		-72	-111	5548607	3060819374
5565	09:33:10.161	00:00:05.565	334	403,4948	466,6988	0,5808082	0,3614676	400,6382	4,291456	0	-1024	-768	-1	-1	-1	-1	4	12	403	467						StimuliFarbe_gelb_blau.png	0	880	547	72	111	309	351	516	0	Content		331	356	5565229	3060835996
5582	09:33:10.178	00:00:05.581	335	411,696	464,0051	0,5802404	0,3613527	400,6382	4,336256	0	-1024	-768	-1	-1	-1	-1	4	12	412	464						StimuliFarbe_gelb_blau.png	0	880	547	72	111	309	351	516	0	Content		340	353	5581855	3060852622
5599	09:33:10.195	00:00:05.598	336	-1024	-768	-1	-1	-1	-1	4	-1024	-768	-1	-1	-1	-1	4	12	0	0						StimuliFarbe_gelb_blau.png	0	880	547	72	111	309	351	516	0	Content		-72	-111	5598604	3060869371
5615	09:33:10.211	00:00:05.615	337	-1024	-768	-1	-1	-1	-1	4	311,0873	420,6155	0,4076326	0,4258922	435,5464	4,419184	0	12	311	421						StimuliFarbe_gelb_blau.png	0	880	547	72	111	309	351	516	0	Content		239	310	5615226	3060885993
5632	09:33:10.228	00:00:05.631	338	377,0485	461,1867	0,5805584	0,3624552	400,6382	4,222326	0	-1024	-768	-1	-1	-1	-1	4	12	377	461						StimuliFarbe_gelb_blau.png	0	880	547	72	111	309	351	516	0	Content		305	350	5631852	3060902619
5648	09:33:10.244	00:00:05.648	339	408,4993	464,7241	0,5807145	0,3620884	400,9376	4,215538	0	-1024	-768	-1	-1	-1	-1	4	12	408	465						StimuliFarbe_gelb_blau.png	0	880	547	72	111	309	351	516	0	Content		336	354	5648479	3060919246
5665	09:33:10.261	00:00:05.665	340	426,1424	467,1163	0,5805498	0,3619569	400,9376	4,259504	0	367,6638	463,9559	0,3977044	0,4263102	392,7967	4,083818	0	12	397	466						StimuliFarbe_gelb_blau.png	0	880	547	72	111	309	351	516	0	Content		325	355	5665228	3060935995
5682	09:33:10.278	00:00:05.681	341	382,0661	451,8086	0,5808409	0,3631901	400,9376	4,138065	0	-1024	-768	-1	-1	-1	-1	4	12	382	452						StimuliFarbe_gelb_blau.png	0	880	547	72	111	309	351	516	0	Content		310	341	5681854	3060952621
5698	09:33:10.294	00:00:05.698	342	-1024	-768	-1	-1	-1	-1	4	-1024	-768	-1	-1	-1	-1	4	12	0	0						StimuliFarbe_gelb_blau.png	0	880	547	72	111	309	351	516	0	Content		-72	-111	5698482	3060969249
5715	09:33:10.311	00:00:05.715	343	386,9945	461,1779	0,5804732	0,3632216	403,7039	4,108338	0	-1024	-768	-1	-1	-1	-1	4	12	387	461						StimuliFarbe_gelb_blau.png	0	880	547	72	111	309	351	516	0	Content		315	350	5715106	3060985873
5732	09:33:10.328	00:00:05.731	344	403,3029	469,29	0,5812153	0,3628826	400,9556	4,285913	0	-1024	-768	-1	-1	-1	-1	4	12	403	469						StimuliFarbe_gelb_blau.png	0	880	547	72	111	309	351	516	0	Content		331	358	5731853	3061002620
5748	09:33:10.344	00:00:05.748	345	345,5496	461,8794	0,5806519	0,3635241	400,9556	4,329158	0	373,1675	458,6765	0,4003031	0,4270689	400,3409	4,211468	0	12	359	460						StimuliFarbe_gelb_blau.png	0	880	547	72	111	309	351	516	0	Content		287	349	5748478	3061019245
5765	09:33:10.361	00:00:05.765	346	-1024	-768	-1	-1	-1	-1	4	-1024	-768	-1	-1	-1	-1	4	12	0	0						StimuliFarbe_gelb_blau.png	0	880	547	72	111	309	351	516	0	Content		-72	-111	5765096	3061035863
5782	09:33:10.378	00:00:05.781	347	-1024	-768	-1	-1	-1	-1	4	-1024	-768	-1	-1	-1	-1	4	12	0	0						StimuliFarbe_gelb_blau.png	0	880	547	72	111	309	351	516	0	Content		-72	-111	5781764	3061052531
5798	09:33:10.394	00:00:05.798	348	356,8048	459,9889	0,5829627	0,362078	401,0976	4,354615	0	-1024	-768	-1	-1	-1	-1	4	12	357	460						StimuliFarbe_gelb_blau.png	0	880	547	72	111	309	351	516	0	Content		285	349	5798473	3061069240
5815	09:33:10.411	00:00:05.815	349	382,9904	450,8246	0,5862383	0,3603498	404,5616	4,428999	0	-1024	-768	-1	-1	-1	-1	4	12	383	451						StimuliFarbe_gelb_blau.png	0	880	547	72	111	309	351	516	0	Content		311	340	5815096	3061085863
5832	09:33:10.428	00:00:05.831	350	-1024	-768	-1	-1	-1	-1	4	244,8355	402,8695	0,4049847	0,4240944	400,3409	4,200634	0	13	245	403						StimuliFarbe_gelb_blau.png	0	880	547	72	111	70	242	117	0	Content		173	292	5831725	3061102492
5848	09:33:10.444	00:00:05.848	351	-1024	-768	-1	-1	-1	-1	4	-1024	-768	-1	-1	-1	-1	4	13	0	0						StimuliFarbe_gelb_blau.png	0	880	547	72	111	70	242	117	0	Content		-72	-111	5848348	3061119115
5865	09:33:10.461	00:00:05.865	352	-1024	-768	-1	-1	-1	-1	4	-1024	-768	-1	-1	-1	-1	4	13	0	0						StimuliFarbe_gelb_blau.png	0	880	547	72	111	70	242	117	0	Content		-72	-111	5865097	3061135864
5882	09:33:10.478	00:00:05.881	353	-1024	-768	-1	-1	-1	-1	4	141,8822	350,6151	0,4081291	0,4241152	404,6484	4,062372	0	13	142	351						StimuliFarbe_gelb_blau.png	0	880	547	72	111	70	242	117	0	Content		70	240	5881719	3061152486
5898	09:33:10.494	00:00:05.898	354	77,63393	352,4829	0,5925959	0,3570551	401,7558	4,33804	0	-1024	-768	-1	-1	-1	-1	4	13	78	352						StimuliFarbe_gelb_blau.png	0	880	547	72	111	70	242	117	0	Content		6	241	5898344	3061169111
5915	09:33:10.511	00:00:05.914	355	74,06014	352,505	0,5927039	0,3571866	401,6971	4,274287	0	-1024	-768	-1	-1	-1	-1	4	13	74	353						StimuliFarbe_gelb_blau.png	0	880	547	72	111	70	242	117	0	Content		2	242	5914970	3061185737
5932	09:33:10.528	00:00:05.931	356	-1024	-768	-1	-1	-1	-1	4	146,9677	349,4338	0,408716	0,4248074	408,4393	4,109646	0	13	147	349						StimuliFarbe_gelb_blau.png	0	880	547	72	111	70	242	117	0	Content		75	238	5931718	3061202485
5948	09:33:10.544	00:00:05.948	357	78,44559	336,0058	0,5961893	0,3573817	411,2869	4,5162	0	158,742	369,5667	0,4075686	0,4246103	404,4824	4,085181	0	14	119	353						StimuliFarbe_gelb_blau.png	0	880	547	72	111	-33	213	150	0	Content		47	242	5948342	3061219109
5965	09:33:10.561	00:00:05.964	358	100,9242	339,0959	0,5967864	0,3572571	411,2868	4,412596	0	-1024	-768	-1	-1	-1	-1	4	14	101	339						StimuliFarbe_gelb_blau.png	0	880	547	72	111	-33	213	150	0	Content		29	228	5964967	3061235734
5982	09:33:10.578	00:00:05.981	359	36,62916	323,2801	0,5907338	0,3582805	411,2868	4,421166	0	-1024	-768	-1	-1	-1	-1	4	14	37	323						StimuliFarbe_gelb_blau.png	0	880	547	72	111	-33	213	150	0	Content		-35	212	5981590	3061252357
5998	09:33:10.594	00:00:05.998	360	-1024	-768	-1	-1	-1	-1	4	-1024	-768	-1	-1	-1	-1	4	14	0	0						StimuliFarbe_gelb_blau.png	0	880	547	72	111	-33	213	150	0	Content		-72	-111	5998339	3061269106
6015	09:33:10.611	00:00:06.014	361	4,029975	318,8266	0,598839	0,357112	411,2868	4,317375	0	-1024	-768	-1	-1	-1	-1	4	14	4	319						StimuliFarbe_gelb_blau.png	0	880	547	72	111	-33	213	150	0	Content		-68	208	6014965	3061285732
6032	09:33:10.628	00:00:06.031	362	-1024	-768	-1	-1	-1	-1	4	-1024	-768	-1	-1	-1	-1	4	14	0	0						StimuliFarbe_gelb_blau.png	0	880	547	72	111	-33	213	150	0	Content		-72	-111	6031589	3061302356
6048	09:33:10.644	00:00:06.048	363	-1024	-768	-1	-1	-1	-1	4	-1024	-768	-1	-1	-1	-1	4	14	0	0						StimuliFarbe_gelb_blau.png	0	880	547	72	111	-33	213	150	0	Content		-72	-111	6048272	3061319039
6065	09:33:10.661	00:00:06.064	364	-1024	-768	-1	-1	-1	-1	4	-1024	-768	-1	-1	-1	-1	4	14	0	0						StimuliFarbe_gelb_blau.png	0	880	547	72	111	-33	213	150	0	Content		-72	-111	6064940	3061335707
6082	09:33:10.678	00:00:06.081	365	-1024	-768	-1	-1	-1	-1	4	41,0928	324,7981	0,4123398	0,4241439	407,4515	4,169469	0	14	41	325						StimuliFarbe_gelb_blau.png	0	880	547	72	111	-33	213	150	0	Content		-31	214	6081589	3061352356
6098	09:33:10.694	00:00:06.098	366	-1024	-768	-1	-1	-1	-1	4	73,24971	349,9513	0,4092906	0,4238404	395,3646	4,007035	0	15	73	350						StimuliFarbe_gelb_blau.png	0	880	547	72	111	14	249	117	0	Content		1	239	6098214	3061368981
6115	09:33:10.711	00:00:06.114	367	-1024	-768	-1	-1	-1	-1	4	76,94096	354,7653	0,4094299	0,4238251	396,1192	4,119701	0	15	77	355						StimuliFarbe_gelb_blau.png	0	880	547	72	111	14	249	117	0	Content		5	244	6114840	3061385607
6132	09:33:10.728	00:00:06.131	368	-1024	-768	-1	-1	-1	-1	4	84,52566	356,9832	0,4078798	0,4238366	390,876	3,988416	0	15	85	357						StimuliFarbe_gelb_blau.png	0	880	547	72	111	14	249	117	0	Content		13	246	6131589	3061402356
6148	09:33:10.744	00:00:06.148	369	-1024	-768	-1	-1	-1	-1	4	87,71999	386,3613	0,4050196	0,4239343	381,4339	4,11473	0	15	88	386						StimuliFarbe_gelb_blau.png	0	880	547	72	111	14	249	117	0	Content		16	275	6148213	3061418980
6165	09:33:10.761	00:00:06.164	370	-1024	-768	-1	-1	-1	-1	4	93,98484	375,1379	0,4050624	0,4239577	381,5607	3,851279	0	15	94	375						StimuliFarbe_gelb_blau.png	0	880	547	72	111	14	249	117	0	Content		22	264	6164838	3061435605
6181	09:33:10.777	00:00:06.181	371	-1024	-768	-1	-1	-1	-1	4	87,7151	363,6886	0,4056179	0,424256	384,1107	3,924511	0	15	88	364						StimuliFarbe_gelb_blau.png	0	880	547	72	111	14	249	117	0	Content		16	253	6181463	3061452230
6198	09:33:10.794	00:00:06.198	372	-1024	-768	-1	-1	-1	-1	4	53,90825	342,3917	0,4078041	0,4244703	392,616	3,998994	0	15	54	342						StimuliFarbe_gelb_blau.png	0	880	547	72	111	14	249	117	0	Content		-18	231	6198213	3061468980
6215	09:33:10.811	00:00:06.214	373	-1024	-768	-1	-1	-1	-1	4	87,7795	380,7822	0,4044343	0,4239965	379,5501	3,795686	0	16	88	381						StimuliFarbe_gelb_blau.png	0	880	547	72	111	-44	271	333	0	Content		16	270	6214835	3061485602
6231	09:33:10.827	00:00:06.231	374	-1024	-768	-1	-1	-1	-1	4	27,79223	365,0153	0,4074326	0,4250209	388,613	3,852025	0	16	28	365						StimuliFarbe_gelb_blau.png	0	880	547	72	111	-44	271	333	0	Content		-44	254	6231462	3061502229
6248	09:33:10.844	00:00:06.248	375	-1024	-768	-1	-1	-1	-1	4	-1024	-768	-1	-1	-1	-1	4	16	0	0						StimuliFarbe_gelb_blau.png	0	880	547	72	111	-44	271	333	0	Content		-72	-111	6248210	3061518977
6265	09:33:10.861	00:00:06.264	376	-1024	-768	-1	-1	-1	-1	4	-19,29845	359,637	0,4117596	0,4262171	404,9531	4,031378	0	16	-19	360						StimuliFarbe_gelb_blau.png	0	880	547	72	111	-44	271	333	0	Content		-91	249	6264835	3061535602
6281	09:33:10.877	00:00:06.281	377	-1024	-768	-1	-1	-1	-1	4	27,71393	390,0023	0,4086722	0,4263073	392,075	3,886677	0	16	28	390						StimuliFarbe_gelb_blau.png	0	880	547	72	111	-44	271	333	0	Content		-44	279	6281460	3061552227
6298	09:33:10.894	00:00:06.298	378	-1024	-768	-1	-1	-1	-1	4	-1024	-768	-1	-1	-1	-1	4	16	0	0						StimuliFarbe_gelb_blau.png	0	880	547	72	111	-44	271	333	0	Content		-72	-111	6298098	3061568865
6315	09:33:10.911	00:00:06.314	379	-1024	-768	-1	-1	-1	-1	4	31,86545	384,2083	0,4075534	0,4265497	388,3697	3,776874	0	16	32	384						StimuliFarbe_gelb_blau.png	0	880	547	72	111	-44	271	333	0	Content		-40	273	6314834	3061585601
6331	09:33:10.927	00:00:06.331	380	-1024	-768	-1	-1	-1	-1	4	41,87009	393,1291	0,4067996	0,4261568	385,5351	3,769999	0	16	42	393						StimuliFarbe_gelb_blau.png	0	880	547	72	111	-44	271	333	0	Content		-30	282	6331458	3061602225
6335	09:33:10.931																				ImageEnd	16	0	0	StimuliFarbe_gelb_blau.png
6348	09:33:10.944	00:00:06.348	381	-1024	-768	-1	-1	-1	-1	4	28,09435	385,7542	0,4077824	0,4260699	388,902	3,808253	0	16	28	386						No media	0	1024	768	0	0	28	382	333	0	Content		28	386	6348092	3061618859
6349	09:33:10.945																				ImageStart	8	0	0	Fix_sw.jpg
6365	09:33:10.961	00:00:06.364	382	-1024	-768	-1	-1	-1	-1	4	-1024	-768	-1	-1	-1	-1	4	16	0	0						Fix_sw.jpg	0	880	547	72	111	-44	271	333	0	Content		-72	-111	6364704	3061635471
6381	09:33:10.977	00:00:06.381	383	-1024	-768	-1	-1	-1	-1	4	31,39079	383,5942	0,4087584	0,4260917	392,684	3,923818	0	16	31	384						Fix_sw.jpg	0	880	547	72	111	-44	271	333	0	Content		-41	273	6381451	3061652218
6398	09:33:10.994	00:00:06.398	384	-1024	-768	-1	-1	-1	-1	4	43,42532	390,1291	0,4069801	0,4262029	386,123	3,825	0	16	43	390						Fix_sw.jpg	0	880	547	72	111	-44	271	333	0	Content		-29	279	6398094	3061668861
6415	09:33:11.011	00:00:06.414	385	-1024	-768	-1	-1	-1	-1	4	14,73672	367,4176	0,410935	0,4261389	399,2603	3,775743	0	16	15	367						Fix_sw.jpg	0	880	547	72	111	-44	271	333	0	Content		-57	256	6414703	3061685470
6431	09:33:11.027	00:00:06.431	386	-1024	-768	-1	-1	-1	-1	4	-1024	-768	-1	-1	-1	-1	4	16	0	0						Fix_sw.jpg	0	880	547	72	111	-44	271	333	0	Content		-72	-111	6431326	3061702093
6448	09:33:11.044	00:00:06.448	387	-1024	-768	-1	-1	-1	-1	4	-1024	-768	-1	-1	-1	-1	4	16	0	0						Fix_sw.jpg	0	880	547	72	111	-44	271	333	0	Content		-72	-111	6448084	3061718851
6465	09:33:11.061	00:00:06.464	388	-1024	-768	-1	-1	-1	-1	4	30,65652	390,0787	0,4082743	0,4253751	389,7123	3,833596	0	16	31	390						Fix_sw.jpg	0	880	547	72	111	-44	271	333	0	Content		-41	279	6464699	3061735466
6481	09:33:11.077	00:00:06.481	389	-1024	-768	-1	-1	-1	-1	4	24,83447	376,3985	0,4082743	0,4253773	389,5801	3,713565	0	16	25	376						Fix_sw.jpg	0	880	547	72	111	-44	271	333	0	Content		-47	265	6481325	3061752092
6498	09:33:11.094	00:00:06.497	390	-1024	-768	-1	-1	-1	-1	4	-1024	-768	-1	-1	-1	-1	4	16	0	0						Fix_sw.jpg	0	880	547	72	111	-44	271	333	0	Content		-72	-111	6497951	3061768718
6515	09:33:11.111	00:00:06.514	391	-1024	-768	-1	-1	-1	-1	4	39,24649	378,4102	0,4083383	0,4257653	389,5143	3,810189	0	16	39	378						Fix_sw.jpg	0	880	547	72	111	-44	271	333	0	Content		-33	267	6514694	3061785461
6531	09:33:11.127	00:00:06.531	392	-1024	-768	-1	-1	-1	-1	4	43,56044	396,963	0,4075997	0,4254025	386,5988	3,891537	0	16	44	397						Fix_sw.jpg	0	880	547	72	111	-44	271	333	0	Content		-28	286	6531322	3061802089
6548	09:33:11.144	00:00:06.547	393	-1024	-768	-1	-1	-1	-1	4	77,89925	364,3207	0,4065191	0,4234514	382,8405	3,758136	0	17	78	364						Fix_sw.jpg	0	880	547	72	111	18	138	383	0	Content		6	253	6547946	3061818713
6565	09:33:11.161	00:00:06.564	394	-1024	-768	-1	-1	-1	-1	4	79,46126	280,8364	0,4088227	0,4204979	393,5388	3,850162	0	17	79	281						Fix_sw.jpg	0	880	547	72	111	18	138	383	0	Content		7	170	6564572	3061835339
6581	09:33:11.177	00:00:06.581	395	-1024	-768	-1	-1	-1	-1	4	-1024	-768	-1	-1	-1	-1	4	17	0	0						Fix_sw.jpg	0	880	547	72	111	18	138	383	0	Content		-72	-111	6581322	3061852089
6598	09:33:11.194	00:00:06.597	396	-1024	-768	-1	-1	-1	-1	4	82,99364	230,9221	0,4088895	0,4192955	394,8923	3,851164	0	17	83	231						Fix_sw.jpg	0	880	547	72	111	18	138	383	0	Content		11	120	6597947	3061868714
6615	09:33:11.211	00:00:06.614	397	-1024	-768	-1	-1	-1	-1	4	88,53986	248,4262	0,4087839	0,4190574	394,6505	3,871666	0	17	89	248						Fix_sw.jpg	0	880	547	72	111	18	138	383	0	Content		17	137	6614572	3061885339
6631	09:33:11.227	00:00:06.631	398	-1024	-768	-1	-1	-1	-1	4	-1024	-768	-1	-1	-1	-1	4	17	0	0						Fix_sw.jpg	0	880	547	72	111	18	138	383	0	Content		-72	-111	6631197	3061901964
6648	09:33:11.244	00:00:06.647	399	-1024	-768	-1	-1	-1	-1	4	91,62284	253,0837	0,4082487	0,4192432	393,1766	3,918893	0	17	92	253						Fix_sw.jpg	0	880	547	72	111	18	138	383	0	Content		20	142	6647946	3061918713
6665	09:33:11.261	00:00:06.664	400	-1024	-768	-1	-1	-1	-1	4	86,50397	245,2233	0,4077264	0,4194118	391,0999	3,889909	0	17	87	245						Fix_sw.jpg	0	880	547	72	111	18	138	383	0	Content		15	134	6664571	3061935338
6681	09:33:11.277	00:00:06.681	401	-1024	-768	-1	-1	-1	-1	4	93,24478	250,5255	0,4082513	0,4191421	393,1345	3,889826	0	17	93	251						Fix_sw.jpg	0	880	547	72	111	18	138	383	0	Content		21	140	6681196	3061951963
6698	09:33:11.294	00:00:06.697	402	-1024	-768	-1	-1	-1	-1	4	93,82873	246,051	0,4076146	0,4193648	390,675	3,809522	0	17	94	246						Fix_sw.jpg	0	880	547	72	111	18	138	383	0	Content		22	135	6697822	3061968589
6715	09:33:11.311	00:00:06.714	403	-1024	-768	-1	-1	-1	-1	4	-1024	-768	-1	-1	-1	-1	4	17	0	0						Fix_sw.jpg	0	880	547	72	111	18	138	383	0	Content		-72	-111	6714570	3061985337
6731	09:33:11.327	00:00:06.731	404	-1024	-768	-1	-1	-1	-1	4	-1024	-768	-1	-1	-1	-1	4	17	0	0						Fix_sw.jpg	0	880	547	72	111	18	138	383	0	Content		-72	-111	6731196	3062001963
6748	09:33:11.344	00:00:06.747	405	-1024	-768	-1	-1	-1	-1	4	105,4041	258,9555	0,406065	0,4185626	385,6103	3,791994	0	17	105	259						Fix_sw.jpg	0	880	547	72	111	18	138	383	0	Content		33	148	6747821	3062018588
6764	09:33:11.360	00:00:06.764	406	-1024	-768	-1	-1	-1	-1	4	89,68436	236,2248	0,4079627	0,4185378	393,7888	3,921574	0	17	90	236						Fix_sw.jpg	0	880	547	72	111	18	138	383	0	Content		18	125	6764445	3062035212
6781	09:33:11.377	00:00:06.781	407	-1024	-768	-1	-1	-1	-1	4	116,992	255,2252	0,4084699	0,4179752	393,7888	3,885739	0	17	117	255						Fix_sw.jpg	0	880	547	72	111	18	138	383	0	Content		45	144	6781196	3062051963
6798	09:33:11.394	00:00:06.797	408	-1024	-768	-1	-1	-1	-1	4	-1024	-768	-1	-1	-1	-1	4	17	0	0						Fix_sw.jpg	0	880	547	72	111	18	138	383	0	Content		-72	-111	6797819	3062068586
6814	09:33:11.410	00:00:06.814	409	-1024	-768	-1	-1	-1	-1	4	-1024	-768	-1	-1	-1	-1	4	17	0	0						Fix_sw.jpg	0	880	547	72	111	18	138	383	0	Content		-72	-111	6814445	3062085212
6831	09:33:11.427	00:00:06.831	410	-27,93094	195,741	0,4148929	0,4189404	393,7889	3,580159	1	-27,93094	195,741	0,4148929	0,4189404	393,7889	3,580159	3	17	-28	196						Fix_sw.jpg	0	880	547	72	111	18	138	383	0	Content		-100	85	6831078	3062101845
6848	09:33:11.444	00:00:06.847	411	7,772688	225,523	0,593498	0,3526301	393,7888	3,933815	1	7,772688	225,523	0,593498	0,3526301	393,7888	3,933815	3	17	8	226						Fix_sw.jpg	0	880	547	72	111	18	138	383	0	Content		-64	115	6847818	3062118585
6864	09:33:11.460	00:00:06.864	412	-1024	-768	-1	-1	-1	-1	4	91,11528	247,1313	0,4052099	0,4185808	385,9095	3,734728	0	17	91	247						Fix_sw.jpg	0	880	547	72	111	18	138	383	0	Content		19	136	6864446	3062135213
6881	09:33:11.477	00:00:06.881	413	-1024	-768	-1	-1	-1	-1	4	-1024	-768	-1	-1	-1	-1	4	17	0	0						Fix_sw.jpg	0	880	547	72	111	18	138	383	0	Content		-72	-111	6881077	3062151844
6898	09:33:11.494	00:00:06.897	414	31,04202	256,2497	0,5893348	0,35156	385,9095	3,817002	0	135,9614	267,2489	0,4051604	0,4175875	385,9095	3,763962	0	17	84	262						Fix_sw.jpg	0	880	547	72	111	18	138	383	0	Content		12	151	6897685	3062168452
6914	09:33:11.510	00:00:06.914	415	-1024	-768	-1	-1	-1	-1	4	135,9614	267,2489	0,4090997	0,4167121	409,2863	3,763962	0	17	136	267						Fix_sw.jpg	0	880	547	72	111	18	138	383	0	Content		64	156	6914440	3062185207
6931	09:33:11.527	00:00:06.931	416	-1024	-768	-1	-1	-1	-1	4	-1024	-768	-1	-1	-1	-1	4	18	0	0						Fix_sw.jpg	0	880	547	72	111	240	118	383	0	Content		-72	-111	6931069	3062201836
6948	09:33:11.544	00:00:06.947	417	-1024	-768	-1	-1	-1	-1	4	-1024	-768	-1	-1	-1	-1	4	18	0	0						Fix_sw.jpg	0	880	547	72	111	240	118	383	0	Content		-72	-111	6947687	3062218454
6964	09:33:11.560	00:00:06.964	418	320,6929	237,8421	0,5833064	0,3506081	396,312	4,087737	0	-1024	-768	-1	-1	-1	-1	4	18	321	238						Fix_sw.jpg	0	880	547	72	111	240	118	383	0	Content		249	127	6964437	3062235204
6981	09:33:11.577	00:00:06.981	419	-1024	-768	-1	-1	-1	-1	4	-1024	-768	-1	-1	-1	-1	4	18	0	0						Fix_sw.jpg	0	880	547	72	111	240	118	383	0	Content		-72	-111	6981064	3062251831
6998	09:33:11.594	00:00:06.997	420	328,4414	240,3988	0,5836371	0,3508083	396,312	4,148851	0	373,9079	214,7349	0,4035809	0,4169215	409,2863	4,05155	0	18	351	228						Fix_sw.jpg	0	880	547	72	111	240	118	383	0	Content		279	117	6997685	3062268452
7014	09:33:11.610	00:00:07.014	421	321,2877	243,4096	0,5836497	0,3509281	396,312	4,102262	0	-1024	-768	-1	-1	-1	-1	4	18	321	243						Fix_sw.jpg	0	880	547	72	111	240	118	383	0	Content		249	132	7014313	3062285080
7031	09:33:11.627	00:00:07.031	422	-1024	-768	-1	-1	-1	-1	4	-1024	-768	-1	-1	-1	-1	4	18	0	0						Fix_sw.jpg	0	880	547	72	111	240	118	383	0	Content		-72	-111	7031062	3062301829
7048	09:33:11.644	00:00:07.047	423	324,8696	237,2018	0,5837482	0,3508515	396,312	3,990371	0	342,2563	218,0137	0,4034449	0,4173357	409,2863	4,000113	0	18	334	228						Fix_sw.jpg	0	880	547	72	111	240	118	383	0	Content		262	117	7047684	3062318451
7064	09:33:11.660	00:00:07.064	424	314,8736	236,3486	0,5837092	0,350968	396,312	4,04532	0	354,7764	222,2343	0,403422	0,4173736	409,2863	3,95265	0	18	335	229						Fix_sw.jpg	0	880	547	72	111	240	118	383	0	Content		263	118	7064223	3062334990
7081	09:33:11.677	00:00:07.080	425	315,3549	235,4955	0,5838544	0,351802	397,6033	4,001696	0	354,7764	222,2343	0,4025337	0,4177644	406,6827	3,95265	0	18	335	229						Fix_sw.jpg	0	880	547	72	111	240	118	383	0	Content		263	118	7080846	3062351613
7098	09:33:11.694	00:00:07.097	426	-1024	-768	-1	-1	-1	-1	4	-1024	-768	-1	-1	-1	-1	4	18	0	0						Fix_sw.jpg	0	880	547	72	111	240	118	383	0	Content		-72	-111	7097595	3062368362
7114	09:33:11.710	00:00:07.114	427	323,5472	233,73	0,5841743	0,3516679	397,6033	4,014301	0	-1024	-768	-1	-1	-1	-1	4	18	324	234						Fix_sw.jpg	0	880	547	72	111	240	118	383	0	Content		252	123	7114213	3062384980
7131	09:33:11.727	00:00:07.130	428	323,5472	233,73	0,583804	0,3524854	397,5636	4,014301	0	-1024	-768	-1	-1	-1	-1	4	18	324	234						Fix_sw.jpg	0	880	547	72	111	240	118	383	0	Content		252	123	7130841	3062401608
7147	09:33:11.743	00:00:07.147	429	303,1567	233,4585	0,5838978	0,3523432	397,5636	3,870839	0	-1024	-768	-1	-1	-1	-1	4	18	303	233						Fix_sw.jpg	0	880	547	72	111	240	118	383	0	Content		231	122	7147466	3062418233
7164	09:33:11.760	00:00:07.164	430	-1024	-768	-1	-1	-1	-1	4	-1024	-768	-1	-1	-1	-1	4	18	0	0						Fix_sw.jpg	0	880	547	72	111	240	118	383	0	Content		-72	-111	7164215	3062434982
7181	09:33:11.777	00:00:07.180	431	-1024	-768	-1	-1	-1	-1	4	-1024	-768	-1	-1	-1	-1	4	18	0	0						Fix_sw.jpg	0	880	547	72	111	240	118	383	0	Content		-72	-111	7180829	3062451596
7197	09:33:11.793	00:00:07.197	432	230,8705	209,2117	0,5860186	0,3533049	397,5636	3,4342	3	288,0903	212,7504	0,4930356	0,3857965	404,0506	3,527747	1	18	288	213						Fix_sw.jpg	0	880	547	72	111	240	118	383	0	Content		216	102	7197460	3062468227
7214	09:33:11.810	00:00:07.214	433	267,4557	208,4012	0,5852461	0,352709	400,6955	3,548554	0	-1024	-768	-1	-1	-1	-1	4	18	267	208						Fix_sw.jpg	0	880	547	72	111	240	118	383	0	Content		195	97	7214083	3062484850
7231	09:33:11.827	00:00:07.230	434	-1024	-768	-1	-1	-1	-1	4	-1024	-768	-1	-1	-1	-1	4	18	0	0						Fix_sw.jpg	0	880	547	72	111	240	118	383	0	Content		-72	-111	7230835	3062501602
7247	09:33:11.843	00:00:07.247	435	292,918	220,9939	0,5856587	0,3521011	400,6955	3,598114	0	-1024	-768	-1	-1	-1	-1	4	18	293	221						Fix_sw.jpg	0	880	547	72	111	240	118	383	0	Content		221	110	7247458	3062518225
7264	09:33:11.860	00:00:07.264	436	148,6294	179,9611	0,5883024	0,3529097	400,6956	3,290917	0	301,403	196,6978	0,4075656	0,4172034	413,3353	3,499056	0	18	225	188						Fix_sw.jpg	0	880	547	72	111	240	118	383	0	Content		153	77	7264081	3062534848
7281	09:33:11.877	00:00:07.280	437	134,3112	162,2394	0,5927603	0,3513479	406,3	3,59281	0	-1024	-768	-1	-1	-1	-1	4	18	134	162						Fix_sw.jpg	0	880	547	72	111	240	118	383	0	Content		62	51	7280706	3062551473
7297	09:33:11.893	00:00:07.297	438	41,94743	156,9401	0,5937585	0,3513291	402,6193	3,380526	0	-1024	-768	-1	-1	-1	-1	4	18	42	157						Fix_sw.jpg	0	880	547	72	111	240	118	383	0	Content		-30	46	7297456	3062568223
7314	09:33:11.910	00:00:07.314	439	-1024	-768	-1	-1	-1	-1	4	-1024	-768	-1	-1	-1	-1	4	19	0	0						Fix_sw.jpg	0	880	547	72	111	-290	-8	166	0	Content		-72	-111	7314076	3062584843
7331	09:33:11.927	00:00:07.330	440	-80,93076	134,1601	0,5960391	0,3526566	402,6193	3,34607	0	0,8938723	162,9349	0,4150566	0,4175661	413,3353	3,183137	0	19	-40	149						Fix_sw.jpg	0	880	547	72	111	-290	-8	166	0	Content		-112	38	7330700	3062601467
7344	09:33:11.940																				ImageEnd	16	0	0	Fix_sw.jpg
7347	09:33:11.943	00:00:07.347	441	-1024	-768	-1	-1	-1	-1	4	-92,34725	159,2056	0,4140057	0,4180135	405,3551	3,105515	0	19	-92	159						No media	0	1024	768	0	0	-218	103	166	0	Content		-92	159	7347324	3062618091
7364	09:33:11.960																				ImageStart	8	0	0	StimuliFarbe_gruen_rot.png
7364	09:33:11.960	00:00:07.364	442	-267,4042	49,22185	0,5962511	0,354858	402,6193	3,305239	0	-1024	-768	-1	-1	-1	-1	4	19	-267	49						StimuliFarbe_gruen_rot.png	0	880	547	72	111	-290	-8	166	0	Content		-339	-62	7364074	3062634841
7381	09:33:11.977	00:00:07.380	443	-356,3473	38,51363	0,597147	0,3540823	402,6194	3,337854	0	-1024	-768	-1	-1	-1	-1	4	19	-356	39						StimuliFarbe_gruen_rot.png	0	880	547	72	111	-290	-8	166	0	Content		-428	-72	7380697	3062651464
7397	09:33:11.993	00:00:07.397	444	-1024	-768	-1	-1	-1	-1	4	-1024	-768	-1	-1	-1	-1	4	19	0	0						StimuliFarbe_gruen_rot.png	0	880	547	72	111	-290	-8	166	0	Content		-72	-111	7397322	3062668089
7414	09:33:12.010	00:00:07.413	445	-1024	-768	-1	-1	-1	-1	4	-1024	-768	-1	-1	-1	-1	4	19	0	0						StimuliFarbe_gruen_rot.png	0	880	547	72	111	-290	-8	166	0	Content		-72	-111	7413947	3062684714
7431	09:33:12.027	00:00:07.430	446	45,46363	156,764	0,6055866	0,3534237	402,6194	3,084502	0	-1024	-768	-1	-1	-1	-1	4	19	45	157						StimuliFarbe_gruen_rot.png	0	880	547	72	111	-290	-8	166	0	Content		-27	46	7430695	3062701462
7447	09:33:12.043	00:00:07.447	447	-295,4714	87,5471	0,5981153	0,352842	402,6194	3,250551	0	-1024	-768	-1	-1	-1	-1	4	19	-295	88						StimuliFarbe_gruen_rot.png	0	880	547	72	111	-290	-8	166	0	Content		-367	-23	7447322	3062718089
7464	09:33:12.060	00:00:07.463	448	-224,947	84,22031	0,5972289	0,3531476	402,6193	3,193563	0	-211,2708	121,7115	0,4137351	0,4175986	405,3552	3,097718	0	19	-218	103						StimuliFarbe_gruen_rot.png	0	880	547	72	111	-290	-8	166	0	Content		-290	-8	7463950	3062734717
7481	09:33:12.077	00:00:07.480	449	-1024	-768	-1	-1	-1	-1	4	-1024	-768	-1	-1	-1	-1	4		0	0						StimuliFarbe_gruen_rot.png	0	880	547	72	111				0	Content		-72	-111	7480571	3062751338
7497	09:33:12.093	00:00:07.497	450	-1024	-768	-1	-1	-1	-1	4	-1024	-768	-1	-1	-1	-1	4		0	0						StimuliFarbe_gruen_rot.png	0	880	547	72	111				0	Content		-72	-111	7497323	3062768090
7514	09:33:12.110	00:00:07.513	451	-1024	-768	-1	-1	-1	-1	4	-1024	-768	-1	-1	-1	-1	4		0	0						StimuliFarbe_gruen_rot.png	0	880	547	72	111				0	Content		-72	-111	7513945	3062784712
7531	09:33:12.127	00:00:07.530	452	-1024	-768	-1	-1	-1	-1	4	-1024	-768	-1	-1	-1	-1	4		0	0						StimuliFarbe_gruen_rot.png	0	880	547	72	111				0	Content		-72	-111	7530570	3062801337
7547	09:33:12.143	00:00:07.547	453	-1024	-768	-1	-1	-1	-1	4	-1024	-768	-1	-1	-1	-1	4		0	0						StimuliFarbe_gruen_rot.png	0	880	547	72	111				0	Content		-72	-111	7547193	3062817960
7564	09:33:12.160	00:00:07.563	454	-1024	-768	-1	-1	-1	-1	4	-1024	-768	-1	-1	-1	-1	4		0	0						StimuliFarbe_gruen_rot.png	0	880	547	72	111				0	Content		-72	-111	7563943	3062834710
7581	09:33:12.177	00:00:07.580	455	-1024	-768	-1	-1	-1	-1	4	-1024	-768	-1	-1	-1	-1	4		0	0						StimuliFarbe_gruen_rot.png	0	880	547	72	111				0	Content		-72	-111	7580567	3062851334
7597	09:33:12.193	00:00:07.597	456	-1024	-768	-1	-1	-1	-1	4	-1024	-768	-1	-1	-1	-1	4		0	0						StimuliFarbe_gruen_rot.png	0	880	547	72	111				0	Content		-72	-111	7597189	3062867956
7614	09:33:12.210	00:00:07.613	457	-1024	-768	-1	-1	-1	-1	4	-1024	-768	-1	-1	-1	-1	4		0	0						StimuliFarbe_gruen_rot.png	0	880	547	72	111				0	Content		-72	-111	7613818	3062884585
7631	09:33:12.227	00:00:07.630	458	-1024	-768	-1	-1	-1	-1	4	-1024	-768	-1	-1	-1	-1	4		0	0						StimuliFarbe_gruen_rot.png	0	880	547	72	111				0	Content		-72	-111	7630564	3062901331
7647	09:33:12.243	00:00:07.647	459	-1024	-768	-1	-1	-1	-1	4	-1024	-768	-1	-1	-1	-1	4		0	0						StimuliFarbe_gruen_rot.png	0	880	547	72	111				0	Content		-72	-111	7647189	3062917956
7664	09:33:12.260	00:00:07.663	460	-1024	-768	-1	-1	-1	-1	4	-1024	-768	-1	-1	-1	-1	4		0	0						StimuliFarbe_gruen_rot.png	0	880	547	72	111				0	Content		-72	-111	7663814	3062934581
7681	09:33:12.277	00:00:07.680	461	-1024	-768	-1	-1	-1	-1	4	-1024	-768	-1	-1	-1	-1	4		0	0						StimuliFarbe_gruen_rot.png	0	880	547	72	111				0	Content		-72	-111	7680562	3062951329
7697	09:33:12.293	00:00:07.697	462	-1024	-768	-1	-1	-1	-1	4	-1024	-768	-1	-1	-1	-1	4		0	0						StimuliFarbe_gruen_rot.png	0	880	547	72	111				0	Content		-72	-111	7697103	3062967870
7714	09:33:12.310	00:00:07.713	463	-1024	-768	-1	-1	-1	-1	4	-1024	-768	-1	-1	-1	-1	4		0	0						StimuliFarbe_gruen_rot.png	0	880	547	72	111				0	Content		-72	-111	7713725	3062984492
7730	09:33:12.326	00:00:07.730	464	-1024	-768	-1	-1	-1	-1	4	-1024	-768	-1	-1	-1	-1	4		0	0						StimuliFarbe_gruen_rot.png	0	880	547	72	111				0	Content		-72	-111	7730486	3063001253
7747	09:33:12.343	00:00:07.747	465	-1024	-768	-1	-1	-1	-1	4	-1024	-768	-1	-1	-1	-1	4		0	0						StimuliFarbe_gruen_rot.png	0	880	547	72	111				0	Content		-72	-111	7747113	3063017880
7764	09:33:12.360	00:00:07.763	466	-1024	-768	-1	-1	-1	-1	4	-1024	-768	-1	-1	-1	-1	4		0	0						StimuliFarbe_gruen_rot.png	0	880	547	72	111				0	Content		-72	-111	7763729	3063034496
7780	09:33:12.376	00:00:07.780	467	-1024	-768	-1	-1	-1	-1	4	-1024	-768	-1	-1	-1	-1	4		0	0						StimuliFarbe_gruen_rot.png	0	880	547	72	111				0	Content		-72	-111	7780350	3063051117
7797	09:33:12.393	00:00:07.797	468	-1024	-768	-1	-1	-1	-1	4	-1024	-768	-1	-1	-1	-1	4		0	0						StimuliFarbe_gruen_rot.png	0	880	547	72	111				0	Content		-72	-111	7797038	3063067805
7814	09:33:12.410	00:00:07.813	469	-1024	-768	-1	-1	-1	-1	4	-1024	-768	-1	-1	-1	-1	4		0	0						StimuliFarbe_gruen_rot.png	0	880	547	72	111				0	Content		-72	-111	7813706	3063084473
7830	09:33:12.426	00:00:07.830	470	-1024	-768	-1	-1	-1	-1	4	-1024	-768	-1	-1	-1	-1	4		0	0						StimuliFarbe_gruen_rot.png	0	880	547	72	111				0	Content		-72	-111	7830346	3063101113
7847	09:33:12.443	00:00:07.846	471	-1024	-768	-1	-1	-1	-1	4	-1024	-768	-1	-1	-1	-1	4		0	0						StimuliFarbe_gruen_rot.png	0	880	547	72	111				0	Content		-72	-111	7846977	3063117744
7864	09:33:12.460	00:00:07.863	472	-1024	-768	-1	-1	-1	-1	4	-1024	-768	-1	-1	-1	-1	4		0	0						StimuliFarbe_gruen_rot.png	0	880	547	72	111				0	Content		-72	-111	7863666	3063134433
7880	09:33:12.476	00:00:07.880	473	-1024	-768	-1	-1	-1	-1	4	-1024	-768	-1	-1	-1	-1	4		0	0						StimuliFarbe_gruen_rot.png	0	880	547	72	111				0	Content		-72	-111	7880334	3063151101
7897	09:33:12.493	00:00:07.897	474	-1024	-768	-1	-1	-1	-1	4	-1024	-768	-1	-1	-1	-1	4		0	0						StimuliFarbe_gruen_rot.png	0	880	547	72	111				0	Content		-72	-111	7897003	3063167770
7914	09:33:12.510	00:00:07.913	475	-1024	-768	-1	-1	-1	-1	4	-1024	-768	-1	-1	-1	-1	4		0	0						StimuliFarbe_gruen_rot.png	0	880	547	72	111				0	Content		-72	-111	7913673	3063184440
7930	09:33:12.526	00:00:07.930	476	-1024	-768	-1	-1	-1	-1	4	-1024	-768	-1	-1	-1	-1	4		0	0						StimuliFarbe_gruen_rot.png	0	880	547	72	111				0	Content		-72	-111	7930341	3063201108
7947	09:33:12.543	00:00:07.946	477	-1024	-768	-1	-1	-1	-1	4	-1024	-768	-1	-1	-1	-1	4		0	0						StimuliFarbe_gruen_rot.png	0	880	547	72	111				0	Content		-72	-111	7946967	3063217734
7964	09:33:12.560	00:00:07.963	478	-1024	-768	-1	-1	-1	-1	4	-1024	-768	-1	-1	-1	-1	4		0	0						StimuliFarbe_gruen_rot.png	0	880	547	72	111				0	Content		-72	-111	7963634	3063234401
7980	09:33:12.576	00:00:07.980	479	-1024	-768	-1	-1	-1	-1	4	-1024	-768	-1	-1	-1	-1	4		0	0						StimuliFarbe_gruen_rot.png	0	880	547	72	111				0	Content		-72	-111	7980298	3063251065
7997	09:33:12.593	00:00:07.996	480	-1024	-768	-1	-1	-1	-1	4	-1024	-768	-1	-1	-1	-1	4		0	0						StimuliFarbe_gruen_rot.png	0	880	547	72	111				0	Content		-72	-111	7996966	3063267733
8014	09:33:12.610	00:00:08.013	481	-1024	-768	-1	-1	-1	-1	4	-1024	-768	-1	-1	-1	-1	4		0	0						StimuliFarbe_gruen_rot.png	0	880	547	72	111				0	Content		-72	-111	8013586	3063284353
8030	09:33:12.626	00:00:08.030	482	-1024	-768	-1	-1	-1	-1	4	-1024	-768	-1	-1	-1	-1	4		0	0						StimuliFarbe_gruen_rot.png	0	880	547	72	111				0	Content		-72	-111	8030212	3063300979
8047	09:33:12.643	00:00:08.046	483	-1024	-768	-1	-1	-1	-1	4	-1024	-768	-1	-1	-1	-1	4		0	0						StimuliFarbe_gruen_rot.png	0	880	547	72	111				0	Content		-72	-111	8046834	3063317601
8064	09:33:12.660	00:00:08.063	484	-1024	-768	-1	-1	-1	-1	4	-1024	-768	-1	-1	-1	-1	4		0	0						StimuliFarbe_gruen_rot.png	0	880	547	72	111				0	Content		-72	-111	8063581	3063334348
8080	09:33:12.676	00:00:08.080	485	-1024	-768	-1	-1	-1	-1	4	-1024	-768	-1	-1	-1	-1	4		0	0						StimuliFarbe_gruen_rot.png	0	880	547	72	111				0	Content		-72	-111	8080203	3063350970
8097	09:33:12.693	00:00:08.096	486	-1024	-768	-1	-1	-1	-1	4	-1024	-768	-1	-1	-1	-1	4		0	0						StimuliFarbe_gruen_rot.png	0	880	547	72	111				0	Content		-72	-111	8096828	3063367595
8114	09:33:12.710	00:00:08.113	487	-1024	-768	-1	-1	-1	-1	4	-1024	-768	-1	-1	-1	-1	4		0	0						StimuliFarbe_gruen_rot.png	0	880	547	72	111				0	Content		-72	-111	8113575	3063384342
8130	09:33:12.726	00:00:08.130	488	-1024	-768	-1	-1	-1	-1	4	-1024	-768	-1	-1	-1	-1	4		0	0						StimuliFarbe_gruen_rot.png	0	880	547	72	111				0	Content		-72	-111	8130206	3063400973
8147	09:33:12.743	00:00:08.146	489	-1024	-768	-1	-1	-1	-1	4	-1024	-768	-1	-1	-1	-1	4		0	0						StimuliFarbe_gruen_rot.png	0	880	547	72	111				0	Content		-72	-111	8146825	3063417592
8163	09:33:12.759	00:00:08.163	490	-1024	-768	-1	-1	-1	-1	4	-1024	-768	-1	-1	-1	-1	4		0	0						StimuliFarbe_gruen_rot.png	0	880	547	72	111				0	Content		-72	-111	8163449	3063434216
8180	09:33:12.776	00:00:08.180	491	-1024	-768	-1	-1	-1	-1	4	-1024	-768	-1	-1	-1	-1	4		0	0						StimuliFarbe_gruen_rot.png	0	880	547	72	111				0	Content		-72	-111	8180196	3063450963
8197	09:33:12.793	00:00:08.196	492	-1024	-768	-1	-1	-1	-1	4	-1024	-768	-1	-1	-1	-1	4		0	0						StimuliFarbe_gruen_rot.png	0	880	547	72	111				0	Content		-72	-111	8196820	3063467587
8213	09:33:12.809	00:00:08.213	493	-1024	-768	-1	-1	-1	-1	4	-1024	-768	-1	-1	-1	-1	4		0	0						StimuliFarbe_gruen_rot.png	0	880	547	72	111				0	Content		-72	-111	8213488	3063484255
8230	09:33:12.826	00:00:08.230	494	-1024	-768	-1	-1	-1	-1	4	-1024	-768	-1	-1	-1	-1	4		0	0						StimuliFarbe_gruen_rot.png	0	880	547	72	111				0	Content		-72	-111	8230068	3063500835
8247	09:33:12.843	00:00:08.246	495	-1024	-768	-1	-1	-1	-1	4	-1024	-768	-1	-1	-1	-1	4		0	0						StimuliFarbe_gruen_rot.png	0	880	547	72	111				0	Content		-72	-111	8246826	3063517593
8263	09:33:12.859	00:00:08.263	496	-1024	-768	-1	-1	-1	-1	4	-1024	-768	-1	-1	-1	-1	4		0	0						StimuliFarbe_gruen_rot.png	0	880	547	72	111				0	Content		-72	-111	8263449	3063534216
8280	09:33:12.876	00:00:08.280	497	-1024	-768	-1	-1	-1	-1	4	-1024	-768	-1	-1	-1	-1	4		0	0						StimuliFarbe_gruen_rot.png	0	880	547	72	111				0	Content		-72	-111	8280117	3063550884
8297	09:33:12.893	00:00:08.296	498	-1024	-768	-1	-1	-1	-1	4	-1024	-768	-1	-1	-1	-1	4		0	0						StimuliFarbe_gruen_rot.png	0	880	547	72	111				0	Content		-72	-111	8296688	3063567455
8313	09:33:12.909	00:00:08.313	499	-1024	-768	-1	-1	-1	-1	4	-1024	-768	-1	-1	-1	-1	4		0	0						StimuliFarbe_gruen_rot.png	0	880	547	72	111				0	Content		-72	-111	8313376	3063584143
8330	09:33:12.926	00:00:08.330	500	-1024	-768	-1	-1	-1	-1	4	-1024	-768	-1	-1	-1	-1	4		0	0						StimuliFarbe_gruen_rot.png	0	880	547	72	111				0	Content		-72	-111	8330044	3063600811
8347	09:33:12.943	00:00:08.346	501	-1024	-768	-1	-1	-1	-1	4	-1024	-768	-1	-1	-1	-1	4		0	0						StimuliFarbe_gruen_rot.png	0	880	547	72	111				0	Content		-72	-111	8346687	3063617454
8363	09:33:12.959	00:00:08.363	502	-1024	-768	-1	-1	-1	-1	4	-1024	-768	-1	-1	-1	-1	4		0	0						StimuliFarbe_gruen_rot.png	0	880	547	72	111				0	Content		-72	-111	8363373	3063634140
8380	09:33:12.976	00:00:08.380	503	-1024	-768	-1	-1	-1	-1	4	-1024	-768	-1	-1	-1	-1	4		0	0						StimuliFarbe_gruen_rot.png	0	880	547	72	111				0	Content		-72	-111	8380041	3063650808
8397	09:33:12.993	00:00:08.396	504	-1024	-768	-1	-1	-1	-1	4	-1024	-768	-1	-1	-1	-1	4		0	0						StimuliFarbe_gruen_rot.png	0	880	547	72	111				0	Content		-72	-111	8396682	3063667449
8413	09:33:13.009	00:00:08.413	505	-1024	-768	-1	-1	-1	-1	4	-1024	-768	-1	-1	-1	-1	4		0	0						StimuliFarbe_gruen_rot.png	0	880	547	72	111				0	Content		-72	-111	8413307	3063684074
8430	09:33:13.026	00:00:08.429	506	-1024	-768	-1	-1	-1	-1	4	-1024	-768	-1	-1	-1	-1	4		0	0						StimuliFarbe_gruen_rot.png	0	880	547	72	111				0	Content		-72	-111	8429930	3063700697
8447	09:33:13.043	00:00:08.446	507	-1024	-768	-1	-1	-1	-1	4	-1024	-768	-1	-1	-1	-1	4		0	0						StimuliFarbe_gruen_rot.png	0	880	547	72	111				0	Content		-72	-111	8446677	3063717444
8463	09:33:13.059	00:00:08.463	508	-1024	-768	-1	-1	-1	-1	4	-1024	-768	-1	-1	-1	-1	4		0	0						StimuliFarbe_gruen_rot.png	0	880	547	72	111				0	Content		-72	-111	8463301	3063734068
8480	09:33:13.076	00:00:08.479	509	-1024	-768	-1	-1	-1	-1	4	-1024	-768	-1	-1	-1	-1	4		0	0						StimuliFarbe_gruen_rot.png	0	880	547	72	111				0	Content		-72	-111	8479925	3063750692
8497	09:33:13.093	00:00:08.496	510	-1024	-768	-1	-1	-1	-1	4	-1024	-768	-1	-1	-1	-1	4		0	0						StimuliFarbe_gruen_rot.png	0	880	547	72	111				0	Content		-72	-111	8496592	3063767359
8513	09:33:13.109	00:00:08.513	511	-1024	-768	-1	-1	-1	-1	4	-1024	-768	-1	-1	-1	-1	4		0	0						StimuliFarbe_gruen_rot.png	0	880	547	72	111				0	Content		-72	-111	8513295	3063784062
8530	09:33:13.126	00:00:08.529	512	-1024	-768	-1	-1	-1	-1	4	-1024	-768	-1	-1	-1	-1	4		0	0						StimuliFarbe_gruen_rot.png	0	880	547	72	111				0	Content		-72	-111	8529919	3063800686
8547	09:33:13.143	00:00:08.546	513	-1024	-768	-1	-1	-1	-1	4	-1024	-768	-1	-1	-1	-1	4		0	0						StimuliFarbe_gruen_rot.png	0	880	547	72	111				0	Content		-72	-111	8546586	3063817353
8563	09:33:13.159	00:00:08.563	514	-1024	-768	-1	-1	-1	-1	4	-1024	-768	-1	-1	-1	-1	4		0	0						StimuliFarbe_gruen_rot.png	0	880	547	72	111				0	Content		-72	-111	8563166	3063833933
8580	09:33:13.176	00:00:08.579	515	-1024	-768	-1	-1	-1	-1	4	-1024	-768	-1	-1	-1	-1	4		0	0						StimuliFarbe_gruen_rot.png	0	880	547	72	111				0	Content		-72	-111	8579914	3063850681
8597	09:33:13.193	00:00:08.596	516	-1024	-768	-1	-1	-1	-1	4	-1024	-768	-1	-1	-1	-1	4		0	0						StimuliFarbe_gruen_rot.png	0	880	547	72	111				0	Content		-72	-111	8596537	3063867304
8613	09:33:13.209	00:00:08.613	517	-1024	-768	-1	-1	-1	-1	4	-1024	-768	-1	-1	-1	-1	4		0	0						StimuliFarbe_gruen_rot.png	0	880	547	72	111				0	Content		-72	-111	8613163	3063883930
8630	09:33:13.226	00:00:08.629	518	-1024	-768	-1	-1	-1	-1	4	-1024	-768	-1	-1	-1	-1	4		0	0						StimuliFarbe_gruen_rot.png	0	880	547	72	111				0	Content		-72	-111	8629830	3063900597
8647	09:33:13.243	00:00:08.646	519	-1024	-768	-1	-1	-1	-1	4	-1024	-768	-1	-1	-1	-1	4		0	0						StimuliFarbe_gruen_rot.png	0	880	547	72	111				0	Content		-72	-111	8646536	3063917303
8663	09:33:13.259	00:00:08.663	520	-1024	-768	-1	-1	-1	-1	4	-1024	-768	-1	-1	-1	-1	4		0	0						StimuliFarbe_gruen_rot.png	0	880	547	72	111				0	Content		-72	-111	8663158	3063933925
8680	09:33:13.276	00:00:08.679	521	-1024	-768	-1	-1	-1	-1	4	-1024	-768	-1	-1	-1	-1	4		0	0						StimuliFarbe_gruen_rot.png	0	880	547	72	111				0	Content		-72	-111	8679779	3063950546
8696	09:33:13.292	00:00:08.696	522	-1024	-768	-1	-1	-1	-1	4	-1024	-768	-1	-1	-1	-1	4		0	0						StimuliFarbe_gruen_rot.png	0	880	547	72	111				0	Content		-72	-111	8696402	3063967169
8713	09:33:13.309	00:00:08.713	523	-1024	-768	-1	-1	-1	-1	4	-1024	-768	-1	-1	-1	-1	4		0	0						StimuliFarbe_gruen_rot.png	0	880	547	72	111				0	Content		-72	-111	8713150	3063983917
8730	09:33:13.326	00:00:08.729	524	-1024	-768	-1	-1	-1	-1	4	-1024	-768	-1	-1	-1	-1	4		0	0						StimuliFarbe_gruen_rot.png	0	880	547	72	111				0	Content		-72	-111	8729772	3064000539
8746	09:33:13.342	00:00:08.746	525	-1024	-768	-1	-1	-1	-1	4	-1024	-768	-1	-1	-1	-1	4		0	0						StimuliFarbe_gruen_rot.png	0	880	547	72	111				0	Content		-72	-111	8746440	3064017207
8763	09:33:13.359	00:00:08.763	526	-1024	-768	-1	-1	-1	-1	4	-1024	-768	-1	-1	-1	-1	4		0	0						StimuliFarbe_gruen_rot.png	0	880	547	72	111				0	Content		-72	-111	8763031	3064033798
8780	09:33:13.376	00:00:08.779	527	-1024	-768	-1	-1	-1	-1	4	-1024	-768	-1	-1	-1	-1	4		0	0						StimuliFarbe_gruen_rot.png	0	880	547	72	111				0	Content		-72	-111	8779766	3064050533
8796	09:33:13.392	00:00:08.796	528	-1024	-768	-1	-1	-1	-1	4	-1024	-768	-1	-1	-1	-1	4		0	0						StimuliFarbe_gruen_rot.png	0	880	547	72	111				0	Content		-72	-111	8796393	3064067160
8813	09:33:13.409	00:00:08.813	529	-1024	-768	-1	-1	-1	-1	4	-1024	-768	-1	-1	-1	-1	4		0	0						StimuliFarbe_gruen_rot.png	0	880	547	72	111				0	Content		-72	-111	8813061	3064083828
8830	09:33:13.426	00:00:08.829	530	-1024	-768	-1	-1	-1	-1	4	-1024	-768	-1	-1	-1	-1	4		0	0						StimuliFarbe_gruen_rot.png	0	880	547	72	111				0	Content		-72	-111	8829765	3064100532
8846	09:33:13.442	00:00:08.846	531	-1024	-768	-1	-1	-1	-1	4	-1024	-768	-1	-1	-1	-1	4		0	0						StimuliFarbe_gruen_rot.png	0	880	547	72	111				0	Content		-72	-111	8846390	3064117157
8863	09:33:13.459	00:00:08.863	532	-1024	-768	-1	-1	-1	-1	4	-1024	-768	-1	-1	-1	-1	4		0	0						StimuliFarbe_gruen_rot.png	0	880	547	72	111				0	Content		-72	-111	8863053	3064133820
8880	09:33:13.476	00:00:08.879	533	-1024	-768	-1	-1	-1	-1	4	-1024	-768	-1	-1	-1	-1	4		0	0						StimuliFarbe_gruen_rot.png	0	880	547	72	111				0	Content		-72	-111	8879720	3064150487
8896	09:33:13.492	00:00:08.896	534	424,404	440,4081	0,5755276	0,3652047	399,2533	3,122192	3	424,2068	440,4147	0,5755267	0,3652047	399,2532	3,122235	1	20	424	440						StimuliFarbe_gruen_rot.png	0	880	547	72	111	385	333	266	0	Content		352	329	8896346	3064167113
8913	09:33:13.509	00:00:08.912	535	-1024	-768	-1	-1	-1	-1	4	-1024	-768	-1	-1	-1	-1	4	20	0	0						StimuliFarbe_gruen_rot.png	0	880	547	72	111	385	333	266	0	Content		-72	-111	8912965	3064183732
8930	09:33:13.526	00:00:08.929	536	503,4191	445,6174	0,575807	0,3643888	399,2533	3,026684	3	503,4191	445,6174	0,575807	0,3643888	399,2533	3,026684	1	20	503	446						StimuliFarbe_gruen_rot.png	0	880	547	72	111	385	333	266	0	Content		431	335	8929722	3064200489
8946	09:33:13.542	00:00:08.946	537	495,15	441,6558	0,5758177	0,3643273	399,2533	3,059835	3	495,15	441,6558	0,5758177	0,3643273	399,2533	3,059835	1	20	495	442						StimuliFarbe_gruen_rot.png	0	880	547	72	111	385	333	266	0	Content		423	331	8946339	3064217106
8963	09:33:13.559	00:00:08.962	538	434,8755	437,1784	0,5760814	0,3647613	401,195	3,06994	3	434,8166	437,1776	0,576081	0,3647613	401,195	3,069937	1	20	435	437						StimuliFarbe_gruen_rot.png	0	880	547	72	111	385	333	266	0	Content		363	326	8962961	3064233728
8980	09:33:13.576	00:00:08.979	539	422,4027	440,6563	0,5754659	0,3648636	399,673	3,109416	3	422,2796	440,6519	0,5754651	0,3648636	399,673	3,109452	1	20	422	441						StimuliFarbe_gruen_rot.png	0	880	547	72	111	385	333	266	0	Content		350	330	8979587	3064250354
8996	09:33:13.592	00:00:08.996	540	445,6006	445,4565	0,576047	0,3645642	400,5043	3,039796	3	445,4892	445,4532	0,5760463	0,3645642	400,5043	3,039745	1	20	445	445						StimuliFarbe_gruen_rot.png	0	880	547	72	111	385	333	266	0	Content		373	334	8996337	3064267104
9013	09:33:13.609	00:00:09.012	541	-1024	-768	-1	-1	-1	-1	4	-1024	-768	-1	-1	-1	-1	4	20	0	0						StimuliFarbe_gruen_rot.png	0	880	547	72	111	385	333	266	0	Content		-72	-111	9012959	3064283726
9030	09:33:13.626	00:00:09.029	542	-1024	-768	-1	-1	-1	-1	4	-1024	-768	-1	-1	-1	-1	4	20	0	0						StimuliFarbe_gruen_rot.png	0	880	547	72	111	385	333	266	0	Content		-72	-111	9029582	3064300349
9046	09:33:13.642	00:00:09.046	543	483,5933	443,9696	0,5766621	0,36427	403,3389	3,295729	3	483,5933	443,9696	0,5766621	0,36427	403,3389	3,295729	1	20	484	444						StimuliFarbe_gruen_rot.png	0	880	547	72	111	385	333	266	0	Content		412	333	9046334	3064317101
9063	09:33:13.659	00:00:09.062	544	470,4224	450,3281	0,5748795	0,3641747	399,0032	3,322037	3	470,4224	450,3281	0,5748795	0,3641747	399,0032	3,322037	1	20	470	450						StimuliFarbe_gruen_rot.png	0	880	547	72	111	385	333	266	0	Content		398	339	9062958	3064333725
9080	09:33:13.676	00:00:09.079	545	428,3199	439,1416	0,5764425	0,3648057	399,0032	2,949948	3	428,3199	439,1416	0,5764425	0,3648057	399,0032	2,949948	1	20	428	439						StimuliFarbe_gruen_rot.png	0	880	547	72	111	385	333	266	0	Content		356	328	9079581	3064350348
9096	09:33:13.692	00:00:09.096	546	484,7341	446,0654	0,5762205	0,3640198	403,0963	3,262846	3	484,7341	446,0654	0,5762205	0,3640198	403,0963	3,262846	1	20	485	446						StimuliFarbe_gruen_rot.png	0	880	547	72	111	385	333	266	0	Content		413	335	9096206	3064366973
9113	09:33:13.709	00:00:09.112	547	487,3333	471,8827	0,5699182	0,363746	386,1953	3,238559	3	487,3333	471,8827	0,5699182	0,363746	386,1953	3,238559	1	20	487	472						StimuliFarbe_gruen_rot.png	0	880	547	72	111	385	333	266	0	Content		415	361	9112951	3064383718
9130	09:33:13.726	00:00:09.129	548	475,7331	450,8116	0,5748361	0,3640739	399,7692	3,331256	3	475,7331	450,8116	0,5748361	0,3640739	399,7692	3,331256	1	20	476	451						StimuliFarbe_gruen_rot.png	0	880	547	72	111	385	333	266	0	Content		404	340	9129575	3064400342
9146	09:33:13.742	00:00:09.146	549	477,2258	440,8015	0,5760339	0,3642299	402,9511	3,43237	3	477,2258	440,8015	0,5760339	0,3642299	402,9511	3,43237	1	20	477	441						StimuliFarbe_gruen_rot.png	0	880	547	72	111	385	333	266	0	Content		405	330	9146200	3064416967
9163	09:33:13.759	00:00:09.162	550	407,9774	452,6582	0,5731896	0,364669	408,3437	3,258139	3	407,9774	452,6582	0,5731896	0,364669	408,3437	3,258139	1	21	408	453						StimuliFarbe_gruen_rot.png	0	880	547	72	111	321	360	416	0	Content		336	342	9162823	3064433590
9180	09:33:13.776	00:00:09.179	551	-1024	-768	-1	-1	-1	-1	4	-1024	-768	-1	-1	-1	-1	4	21	0	0						StimuliFarbe_gruen_rot.png	0	880	547	72	111	321	360	416	0	Content		-72	-111	9179573	3064450340
9196	09:33:13.792	00:00:09.196	552	416,3604	456,0588	0,5792025	0,3651344	387,5242	2,968885	3	416,3604	456,0588	0,5792025	0,3651344	387,5242	2,968885	1	21	416	456						StimuliFarbe_gruen_rot.png	0	880	547	72	111	321	360	416	0	Content		344	345	9196197	3064466964
9213	09:33:13.809	00:00:09.212	553	-1024	-768	-1	-1	-1	-1	4	-1024	-768	-1	-1	-1	-1	4	21	0	0						StimuliFarbe_gruen_rot.png	0	880	547	72	111	321	360	416	0	Content		-72	-111	9212822	3064483589
9229	09:33:13.825	00:00:09.229	554	-1024	-768	-1	-1	-1	-1	4	-1024	-768	-1	-1	-1	-1	4	21	0	0						StimuliFarbe_gruen_rot.png	0	880	547	72	111	321	360	416	0	Content		-72	-111	9229444	3064500211
9246	09:33:13.842	00:00:09.246	555	-1024	-768	-1	-1	-1	-1	4	-1024	-768	-1	-1	-1	-1	4	21	0	0						StimuliFarbe_gruen_rot.png	0	880	547	72	111	321	360	416	0	Content		-72	-111	9246194	3064516961
9263	09:33:13.859	00:00:09.262	556	-1024	-768	-1	-1	-1	-1	4	-1024	-768	-1	-1	-1	-1	4	21	0	0						StimuliFarbe_gruen_rot.png	0	880	547	72	111	321	360	416	0	Content		-72	-111	9262815	3064533582
9279	09:33:13.875	00:00:09.279	557	424,8921	476,6185	0,5730354	0,3651879	387,5242	3,35429	3	424,8921	476,6185	0,5730354	0,3651879	387,5242	3,35429	1	21	425	477						StimuliFarbe_gruen_rot.png	0	880	547	72	111	321	360	416	0	Content		353	366	9279439	3064550206
9296	09:33:13.892	00:00:09.296	558	393,4501	466,6526	0,5789312	0,3659454	401,2328	3,261477	3	393,3055	466,6503	0,5789301	0,3659454	401,2328	3,261319	1	21	393	467						StimuliFarbe_gruen_rot.png	0	880	547	72	111	321	360	416	0	Content		321	356	9296062	3064566829
9313	09:33:13.909	00:00:09.312	559	426,4421	472,8759	0,5777217	0,3657482	399,2209	3,346917	3	425,9075	462,7714	0,5777217	0,3657482	399,2209	3,346918	1	21	426	463						StimuliFarbe_gruen_rot.png	0	880	547	72	111	321	360	416	0	Content		354	352	9312813	3064583580
9329	09:33:13.925	00:00:09.329	560	-1024	-768	-1	-1	-1	-1	4	-1024	-768	-1	-1	-1	-1	4	21	0	0						StimuliFarbe_gruen_rot.png	0	880	547	72	111	321	360	416	0	Content		-72	-111	9329437	3064600204
9346	09:33:13.942	00:00:09.346	561	389,5999	467,5242	0,5790939	0,365994	403,3162	3,419584	3	388,1389	469,5478	0,5789496	0,3659962	401,2185	3,402409	1	21	388	470						StimuliFarbe_gruen_rot.png	0	880	547	72	111	321	360	416	0	Content		316	359	9346062	3064616829
9363	09:33:13.959	00:00:09.362	562	390,3685	477,0748	0,578952	0,365986	401,1946	3,429649	3	390,2191	477,0823	0,5789509	0,365986	401,1946	3,429498	1	21	390	477						StimuliFarbe_gruen_rot.png	0	880	547	72	111	321	360	416	0	Content		318	366	9362696	3064633463
9379	09:33:13.975	00:00:09.379	563	391,8032	474,4751	0,5789444	0,3659883	401,2169	3,409704	3	391,6482	474,4953	0,5789434	0,3659883	401,2169	3,409563	1	21	392	474						StimuliFarbe_gruen_rot.png	0	880	547	72	111	321	360	416	0	Content		320	363	9379436	3064650203
9396	09:33:13.992	00:00:09.396	564	390,1859	471,4297	0,5789289	0,3659967	401,2554	3,448946	3	390,072	471,4392	0,578928	0,3659967	401,2554	3,448857	1	21	390	471						StimuliFarbe_gruen_rot.png	0	880	547	72	111	321	360	416	0	Content		318	360	9396059	3064666826
9413	09:33:14.009	00:00:09.412	565	380,7573	471,1281	0,578957	0,3660207	401,2735	3,469948	3	380,6313	471,1418	0,5789561	0,3660207	401,2735	3,469769	1	21	381	471						StimuliFarbe_gruen_rot.png	0	880	547	72	111	321	360	416	0	Content		309	360	9412690	3064683457
9429	09:33:14.025	00:00:09.429	566	392,1777	473,7406	0,5789627	0,3659975	401,2696	3,371305	3	392,0509	473,7489	0,5789618	0,3659975	401,2696	3,371214	1	21	392	474						StimuliFarbe_gruen_rot.png	0	880	547	72	111	321	360	416	0	Content		320	363	9429307	3064700074
9446	09:33:14.042	00:00:09.446	567	390,8442	470,1446	0,5789843	0,3658136	401,2127	3,385739	3	390,7036	470,1405	0,5789831	0,3658136	401,2127	3,385636	1	21	391	470						StimuliFarbe_gruen_rot.png	0	880	547	72	111	321	360	416	0	Content		319	359	9446056	3064716823
9463	09:33:14.059	00:00:09.462	568	367,5892	466,0787	0,5789848	0,3664006	401,2127	3,324938	3	367,5892	466,0787	0,5789848	0,3664006	401,2127	3,324938	1	21	368	466						StimuliFarbe_gruen_rot.png	0	880	547	72	111	321	360	416	0	Content		296	355	9462681	3064733448
9479	09:33:14.075	00:00:09.479	569	375,5732	468,7367	0,5786316	0,3655228	400,3708	3,425897	3	375,4312	468,7538	0,5786307	0,3655228	400,3708	3,425788	1	21	375	469						StimuliFarbe_gruen_rot.png	0	880	547	72	111	321	360	416	0	Content		303	358	9479301	3064750068
9496	09:33:14.092	00:00:09.495	570	426,8383	476,9253	0,5786214	0,3651221	400,3708	3,353307	3	426,8383	476,9253	0,5786214	0,3651221	400,3708	3,353307	1	21	427	477						StimuliFarbe_gruen_rot.png	0	880	547	72	111	321	360	416	0	Content		355	366	9495923	3064766690
9513	09:33:14.109	00:00:09.512	571	416,7359	474,5871	0,578618	0,365136	400,3708	3,35531	3	416,7359	474,5871	0,578618	0,365136	400,3708	3,35531	1	21	417	475						StimuliFarbe_gruen_rot.png	0	880	547	72	111	321	360	416	0	Content		345	364	9512679	3064783446
9529	09:33:14.125	00:00:09.529	572	425,74	472,8323	0,5786357	0,3650628	400,3708	3,302192	3	425,74	472,8323	0,5786357	0,3650628	400,3708	3,302192	1	21	426	473						StimuliFarbe_gruen_rot.png	0	880	547	72	111	321	360	416	0	Content		354	362	9529301	3064800068
9546	09:33:14.142	00:00:09.545	573	358,3701	474,8788	0,5792008	0,3657383	400,3708	3,436295	3	358,3701	474,8788	0,5792008	0,3657383	400,3708	3,436295	1	21	358	475						StimuliFarbe_gruen_rot.png	0	880	547	72	111	321	360	416	0	Content		286	364	9545924	3064816691
9563	09:33:14.159	00:00:09.562	574	406,3683	484,3612	0,5791122	0,3657928	400,3708	3,415532	3	406,3683	484,3612	0,5791122	0,3657928	400,3708	3,415532	1	21	406	484						StimuliFarbe_gruen_rot.png	0	880	547	72	111	321	360	416	0	Content		334	373	9562549	3064833316
9579	09:33:14.175	00:00:09.579	575	364,2412	503,9897	0,579876	0,3675418	401,449	3,451948	3	364,1512	504,0093	0,579875	0,3675418	401,449	3,452045	1	22	364	504						StimuliFarbe_gruen_rot.png	0	880	547	72	111	311	418	466	0	Content		292	393	9579296	3064850063
9596	09:33:14.192	00:00:09.595	576	354,2748	526,681	0,5801098	0,3680329	401,7588	3,572568	3	354,2374	526,7028	0,5801089	0,3680329	401,7588	3,572686	1	22	354	527						StimuliFarbe_gruen_rot.png	0	880	547	72	111	311	418	466	0	Content		282	416	9595919	3064866686
9613	09:33:14.209	00:00:09.612	577	293,1389	532,9589	0,5793875	0,3688102	401,7588	3,501278	3	293,1389	532,9589	0,5793875	0,3688102	401,7588	3,501278	1	22	293	533						StimuliFarbe_gruen_rot.png	0	880	547	72	111	311	418	466	0	Content		221	422	9612546	3064883313
9629	09:33:14.225	00:00:09.629	578	394,6559	528,5211	0,5803478	0,3682834	401,7588	3,525041	3	394,6559	528,5211	0,5803478	0,3682834	401,7588	3,525041	1	22	395	529						StimuliFarbe_gruen_rot.png	0	880	547	72	111	311	418	466	0	Content		323	418	9629165	3064899932
9646	09:33:14.242	00:00:09.645	579	370,8056	525,834	0,5798784	0,3684825	401,7588	3,597363	3	370,8056	525,834	0,5798784	0,3684825	401,7588	3,597363	1	22	371	526						StimuliFarbe_gruen_rot.png	0	880	547	72	111	311	418	466	0	Content		299	415	9645913	3064916680
9663	09:33:14.259	00:00:09.662	580	-1024	-768	-1	-1	-1	-1	4	-1024	-768	-1	-1	-1	-1	4	22	0	0						StimuliFarbe_gruen_rot.png	0	880	547	72	111	311	418	466	0	Content		-72	-111	9662536	3064933303
9679	09:33:14.275	00:00:09.679	581	-1024	-768	-1	-1	-1	-1	4	-1024	-768	-1	-1	-1	-1	4	22	0	0						StimuliFarbe_gruen_rot.png	0	880	547	72	111	311	418	466	0	Content		-72	-111	9679149	3064949916
9696	09:33:14.292	00:00:09.695	582	-1024	-768	-1	-1	-1	-1	4	-1024	-768	-1	-1	-1	-1	4	22	0	0						StimuliFarbe_gruen_rot.png	0	880	547	72	111	311	418	466	0	Content		-72	-111	9695778	3064966545
9713	09:33:14.309	00:00:09.712	583	384,289	529,1677	0,5802169	0,3681682	401,7588	3,673282	3	384,289	529,1677	0,5802169	0,3681682	401,7588	3,673282	1	22	384	529						StimuliFarbe_gruen_rot.png	0	880	547	72	111	311	418	466	0	Content		312	418	9712527	3064983294
9729	09:33:14.325	00:00:09.729	584	-1024	-768	-1	-1	-1	-1	4	-1024	-768	-1	-1	-1	-1	4	22	0	0						StimuliFarbe_gruen_rot.png	0	880	547	72	111	311	418	466	0	Content		-72	-111	9729152	3064999919
9746	09:33:14.342	00:00:09.745	585	-1024	-768	-1	-1	-1	-1	4	-1024	-768	-1	-1	-1	-1	4	22	0	0						StimuliFarbe_gruen_rot.png	0	880	547	72	111	311	418	466	0	Content		-72	-111	9745773	3065016540
9763	09:33:14.359	00:00:09.762	586	382,672	528,6454	0,579258	0,3686339	399,9566	3,446834	3	382,672	528,6454	0,579258	0,3686339	399,9566	3,446834	1	22	383	529						StimuliFarbe_gruen_rot.png	0	880	547	72	111	311	418	466	0	Content		311	418	9762524	3065033291
9779	09:33:14.375	00:00:09.779	587	388,49	525,3881	0,5797232	0,3685517	399,9566	3,565774	3	388,49	525,3881	0,5797232	0,3685517	399,9566	3,565774	1	22	388	525						StimuliFarbe_gruen_rot.png	0	880	547	72	111	311	418	466	0	Content		316	414	9779151	3065049918
9796	09:33:14.392	00:00:09.795	588	388,49	525,3881	0,5825709	0,3687252	408,614	3,565774	3	388,49	525,3881	0,5825709	0,3687252	408,614	3,565774	1	22	388	525						StimuliFarbe_gruen_rot.png	0	880	547	72	111	311	418	466	0	Content		316	414	9795773	3065066540
9812	09:33:14.408	00:00:09.812	589	-1024	-768	-1	-1	-1	-1	4	-1024	-768	-1	-1	-1	-1	4	22	0	0						StimuliFarbe_gruen_rot.png	0	880	547	72	111	311	418	466	0	Content		-72	-111	9812397	3065083164
9829	09:33:14.425	00:00:09.829	590	383,0524	533,8609	0,5831836	0,3682868	408,614	3,867352	3	383,0524	533,8609	0,5831836	0,3682868	408,614	3,867352	1	22	383	534						StimuliFarbe_gruen_rot.png	0	880	547	72	111	311	418	466	0	Content		311	423	9829145	3065099912
9846	09:33:14.442	00:00:09.845	591	383,0524	533,8609	0,5812277	0,3688285	404,5317	3,867352	3	383,0524	533,8609	0,5812277	0,3688285	404,5317	3,867352	1	22	383	534						StimuliFarbe_gruen_rot.png	0	880	547	72	111	311	418	466	0	Content		311	423	9845769	3065116536
9862	09:33:14.458	00:00:09.862	592	384,9699	527,5191	0,5816725	0,3686118	404,5317	3,912908	3	384,9699	527,5191	0,5816725	0,3686118	404,5317	3,912908	1	22	385	528						StimuliFarbe_gruen_rot.png	0	880	547	72	111	311	418	466	0	Content		313	417	9862391	3065133158
9879	09:33:14.475	00:00:09.879	593	352,2213	531,1876	0,580367	0,3690899	401,2776	3,826138	3	352,1455	531,2216	0,5803661	0,3690899	401,2776	3,826222	1	22	352	531						StimuliFarbe_gruen_rot.png	0	880	547	72	111	311	418	466	0	Content		280	420	9879017	3065149784
9896	09:33:14.492	00:00:09.895	594	323,0379	531,7485	0,578723	0,3694729	405,1595	3,808751	3	323,0972	541,0079	0,5798191	0,3692403	401,1438	3,80958	1	22	323	541						StimuliFarbe_gruen_rot.png	0	880	547	72	111	311	418	466	0	Content		251	430	9895767	3065166534
9912	09:33:14.508	00:00:09.912	595	391,9529	525,1495	0,5817665	0,3686413	405,1595	3,917653	3	391,9529	525,1495	0,5817665	0,3686413	405,1595	3,917653	1	22	392	525						StimuliFarbe_gruen_rot.png	0	880	547	72	111	311	418	466	0	Content		320	414	9912402	3065183169
9929	09:33:14.525	00:00:09.929	596	386,687	531,1132	0,5816931	0,3686128	405,1595	3,943619	3	386,687	531,1132	0,5816931	0,3686128	405,1595	3,943619	1	22	387	531						StimuliFarbe_gruen_rot.png	0	880	547	72	111	311	418	466	0	Content		315	420	9929017	3065199784
9946	09:33:14.542	00:00:09.945	597	-1024	-768	-1	-1	-1	-1	4	-1024	-768	-1	-1	-1	-1	4	22	0	0						StimuliFarbe_gruen_rot.png	0	880	547	72	111	311	418	466	0	Content		-72	-111	9945639	3065216406
9962	09:33:14.558	00:00:09.962	598	398,2043	534,4477	0,5814288	0,3683467	405,1595	3,892401	3	398,2043	534,4477	0,5814288	0,3683467	405,1595	3,892401	1	22	398	534						StimuliFarbe_gruen_rot.png	0	880	547	72	111	311	418	466	0	Content		326	423	9962386	3065233153
9979	09:33:14.575	00:00:09.979	599	304,5164	525,9324	0,5781945	0,3690606	405,1595	3,870912	3	304,5164	525,9324	0,5781945	0,3690606	405,1595	3,870912	1	22	305	526						StimuliFarbe_gruen_rot.png	0	880	547	72	111	311	418	466	0	Content		233	415	9979011	3065249778
9996	09:33:14.592	00:00:09.995	600	332,7543	533,9672	0,5790886	0,368926	399,1613	3,901149	3	332,5393	534,0218	0,5790876	0,368926	399,1613	3,901169	1	22	333	534						StimuliFarbe_gruen_rot.png	0	880	547	72	111	311	418	466	0	Content		261	423	9995636	3065266403
10012	09:33:14.608	00:00:10.012	601	330,3043	532,5797	0,5804472	0,3696336	399,1613	3,907257	3	330,3043	532,5797	0,5804472	0,3696336	399,1613	3,907257	1	22	330	533						StimuliFarbe_gruen_rot.png	0	880	547	72	111	311	418	466	0	Content		258	422	10012261	3065283028
10029	09:33:14.625	00:00:10.029	602	338,1048	531,9952	0,5804179	0,3692692	399,1613	3,851136	3	338,1048	531,9952	0,5804179	0,3692692	399,1613	3,851136	1	22	338	532						StimuliFarbe_gruen_rot.png	0	880	547	72	111	311	418	466	0	Content		266	421	10029007	3065299774
10046	09:33:14.642	00:00:10.045	603	-1024	-768	-1	-1	-1	-1	4	-1024	-768	-1	-1	-1	-1	4		0	0						StimuliFarbe_gruen_rot.png	0	880	547	72	111				0	Content		-72	-111	10045630	3065316397
10062	09:33:14.658	00:00:10.062	604	-1024	-768	-1	-1	-1	-1	4	-1024	-768	-1	-1	-1	-1	4		0	0						StimuliFarbe_gruen_rot.png	0	880	547	72	111				0	Content		-72	-111	10062252	3065333019
10079	09:33:14.675	00:00:10.078	605	-1024	-768	-1	-1	-1	-1	4	-1024	-768	-1	-1	-1	-1	4		0	0						StimuliFarbe_gruen_rot.png	0	880	547	72	111				0	Content		-72	-111	10078874	3065349641
10096	09:33:14.692	00:00:10.095	606	-1024	-768	-1	-1	-1	-1	4	-1024	-768	-1	-1	-1	-1	4		0	0						StimuliFarbe_gruen_rot.png	0	880	547	72	111				0	Content		-72	-111	10095624	3065366391
10112	09:33:14.708	00:00:10.112	607	-1024	-768	-1	-1	-1	-1	4	-1024	-768	-1	-1	-1	-1	4		0	0						StimuliFarbe_gruen_rot.png	0	880	547	72	111				0	Content		-72	-111	10112249	3065383016
10129	09:33:14.725	00:00:10.128	608	-1024	-768	-1	-1	-1	-1	4	-1024	-768	-1	-1	-1	-1	4		0	0						StimuliFarbe_gruen_rot.png	0	880	547	72	111				0	Content		-72	-111	10128872	3065399639
10145	09:33:14.741	00:00:10.145	609	-1024	-768	-1	-1	-1	-1	4	-1024	-768	-1	-1	-1	-1	4		0	0						StimuliFarbe_gruen_rot.png	0	880	547	72	111				0	Content		-72	-111	10145496	3065416263
10162	09:33:14.758	00:00:10.162	610	-1024	-768	-1	-1	-1	-1	4	-1024	-768	-1	-1	-1	-1	4		0	0						StimuliFarbe_gruen_rot.png	0	880	547	72	111				0	Content		-72	-111	10162244	3065433011
10179	09:33:14.775	00:00:10.178	611	-1024	-768	-1	-1	-1	-1	4	-1024	-768	-1	-1	-1	-1	4		0	0						StimuliFarbe_gruen_rot.png	0	880	547	72	111				0	Content		-72	-111	10178873	3065449640
10195	09:33:14.791	00:00:10.195	612	-1024	-768	-1	-1	-1	-1	4	-1024	-768	-1	-1	-1	-1	4		0	0						StimuliFarbe_gruen_rot.png	0	880	547	72	111				0	Content		-72	-111	10195496	3065466263
10212	09:33:14.808	00:00:10.212	613	-1024	-768	-1	-1	-1	-1	4	-1024	-768	-1	-1	-1	-1	4		0	0						StimuliFarbe_gruen_rot.png	0	880	547	72	111				0	Content		-72	-111	10212116	3065482883
10229	09:33:14.825	00:00:10.228	614	-1024	-768	-1	-1	-1	-1	4	-1024	-768	-1	-1	-1	-1	4		0	0						StimuliFarbe_gruen_rot.png	0	880	547	72	111				0	Content		-72	-111	10228868	3065499635
10245	09:33:14.841	00:00:10.245	615	-1024	-768	-1	-1	-1	-1	4	-1024	-768	-1	-1	-1	-1	4		0	0						StimuliFarbe_gruen_rot.png	0	880	547	72	111				0	Content		-72	-111	10245491	3065516258
10262	09:33:14.858	00:00:10.262	616	379,3457	490,5538	0,5790398	0,3624696	386,2914	3,900244	1	379,3457	490,5538	0,5790398	0,3624696	386,2914	3,900244	3	23	379	491						StimuliFarbe_gruen_rot.png	0	880	547	72	111	375	333	433	0	Content		307	380	10262113	3065532880
10279	09:33:14.875	00:00:10.278	617	407,666	416,5262	0,5752429	0,3648634	401,5042	4,147546	1	407,666	416,5262	0,5752429	0,3648634	401,5042	4,147546	3	23	408	417						StimuliFarbe_gruen_rot.png	0	880	547	72	111	375	333	433	0	Content		336	306	10278739	3065549506
10295	09:33:14.891	00:00:10.295	618	-1024	-768	-1	-1	-1	-1	4	-1024	-768	-1	-1	-1	-1	4	23	0	0						StimuliFarbe_gruen_rot.png	0	880	547	72	111	375	333	433	0	Content		-72	-111	10295489	3065566256
10312	09:33:14.908	00:00:10.312	619	-1024	-768	-1	-1	-1	-1	4	-1024	-768	-1	-1	-1	-1	4	23	0	0						StimuliFarbe_gruen_rot.png	0	880	547	72	111	375	333	433	0	Content		-72	-111	10312112	3065582879
10329	09:33:14.925	00:00:10.328	620	438,0436	439,017	0,5751639	0,36411	401,5042	4,097788	3	438,0436	439,017	0,5751639	0,36411	401,5042	4,097788	3	23	0	0						StimuliFarbe_gruen_rot.png	0	880	547	72	111	375	333	433	0	Content		-72	-111	10328735	3065599502
10345	09:33:14.941	00:00:10.345	621	449,4522	442,8219	0,5753811	0,3635868	401,5042	3,985043	3	449,0366	443,1389	0,5753616	0,3635871	401,2256	3,982495	1	23	449	443						StimuliFarbe_gruen_rot.png	0	880	547	72	111	375	333	433	0	Content		377	332	10345360	3065616127
10362	09:33:14.958	00:00:10.362	622	482,0168	439,6624	0,5752429	0,3648675	401,5042	3,947592	3	481,0285	429,8825	0,5712256	0,3630807	390,459	3,9459	1	23	481	430						StimuliFarbe_gruen_rot.png	0	880	547	72	111	375	333	433	0	Content		409	319	10362110	3065632877
10379	09:33:14.975	00:00:10.378	623	455,5212	443,56	0,5754175	0,3628168	401,5042	4,073075	3	455,0705	443,9217	0,5753954	0,3628172	401,1861	4,069917	1	23	455	444						StimuliFarbe_gruen_rot.png	0	880	547	72	111	375	333	433	0	Content		383	333	10378735	3065649502
10395	09:33:14.991	00:00:10.395	624	447,1986	441,3773	0,5754445	0,3625727	401,5042	4,076477	3	446,6442	441,872	0,5754162	0,3625731	401,0958	4,072508	1	23	447	442						StimuliFarbe_gruen_rot.png	0	880	547	72	111	375	333	433	0	Content		375	331	10395358	3065666125
10412	09:33:15.008	00:00:10.411	625	454,4015	443,7243	0,5755469	0,3623686	401,5042	4,066029	3	453,6982	444,4055	0,5755064	0,3623692	400,9078	4,060208	1	23	454	444						StimuliFarbe_gruen_rot.png	0	880	547	72	111	375	333	433	0	Content		382	333	10411983	3065682750
10429	09:33:15.025	00:00:10.428	626	427,8555	439,2221	0,574902	0,3624829	401,5042	4,101399	3	425,3472	442,2781	0,5747228	0,3624858	398,8188	4,075113	1	23	425	442						StimuliFarbe_gruen_rot.png	0	880	547	72	111	375	333	433	0	Content		353	331	10428732	3065699499
10445	09:33:15.041	00:00:10.445	627	451,1968	444,9514	0,5755683	0,3621417	401,5042	4,080571	3	450,4665	445,6765	0,5755239	0,3621424	400,8479	4,074113	1	23	450	446						StimuliFarbe_gruen_rot.png	0	880	547	72	111	375	333	433	0	Content		378	335	10445355	3065716122
10462	09:33:15.058	00:00:10.461	628	452,5078	443,5203	0,5755123	0,3619411	400,734	4,129736	3	452,3499	443,5523	0,5755113	0,3619411	400,734	4,12963	1	23	452	444						StimuliFarbe_gruen_rot.png	0	880	547	72	111	375	333	433	0	Content		380	333	10461980	3065732747
10479	09:33:15.075	00:00:10.478	629	451,4144	444,1036	0,5754976	0,3615984	400,8235	4,105124	3	451,2595	444,1356	0,5754966	0,3615984	400,8235	4,105097	1	23	451	444						StimuliFarbe_gruen_rot.png	0	880	547	72	111	375	333	433	0	Content		379	333	10478605	3065749372
10495	09:33:15.091	00:00:10.495	630	432,3528	447,2734	0,5750881	0,361418	399,6774	4,067887	3	432,1875	447,3004	0,5750873	0,361418	399,6774	4,067931	1	23	432	447						StimuliFarbe_gruen_rot.png	0	880	547	72	111	375	333	433	0	Content		360	336	10495352	3065766119
10512	09:33:15.108	00:00:10.511	631	448,2097	448,1986	0,5755774	0,3611853	400,6785	4,109448	3	448,054	448,2077	0,5755764	0,3611853	400,6785	4,109581	1	23	448	448						StimuliFarbe_gruen_rot.png	0	880	547	72	111	375	333	433	0	Content		376	337	10511977	3065782744
10529	09:33:15.125	00:00:10.528	632	448,7214	443,1859	0,5755866	0,3613897	400,7525	4,160049	3	448,5753	443,2016	0,5755855	0,3613897	400,7525	4,160098	1	23	449	443						StimuliFarbe_gruen_rot.png	0	880	547	72	111	375	333	433	0	Content		377	332	10528601	3065799368
10545	09:33:15.141	00:00:10.545	633	426,2852	446,8887	0,5747821	0,3612517	398,6881	4,085299	3	426,0916	446,909	0,5747812	0,3612517	398,6881	4,085293	1	23	426	447						StimuliFarbe_gruen_rot.png	0	880	547	72	111	375	333	433	0	Content		354	336	10545351	3065816118
10562	09:33:15.158	00:00:10.561	634	363,2658	440,875	0,5747772	0,3619701	398,6881	4,08946	3	363,2658	440,875	0,5747772	0,3619701	398,6881	4,08946	1	23	363	441						StimuliFarbe_gruen_rot.png	0	880	547	72	111	375	333	433	0	Content		291	330	10561974	3065832741
10579	09:33:15.175	00:00:10.578	635	365,7434	448,3355	0,574786	0,3619797	398,6881	4,204762	3	365,7434	448,3355	0,574786	0,3619797	398,6881	4,204762	1	23	366	448						StimuliFarbe_gruen_rot.png	0	880	547	72	111	375	333	433	0	Content		294	337	10578597	3065849364
10595	09:33:15.191	00:00:10.595	636	427,8927	445,5818	0,5747868	0,3616122	398,7077	4,021667	3	427,6884	445,603	0,574786	0,3616122	398,7077	4,021697	1	23	428	446						StimuliFarbe_gruen_rot.png	0	880	547	72	111	375	333	433	0	Content		356	335	10595219	3065865986
10612	09:33:15.208	00:00:10.611	637	483,8298	450,4576	0,5748308	0,3611749	398,7077	4,017893	3	483,8298	450,4576	0,5748308	0,3611749	398,7077	4,017893	1	23	484	450						StimuliFarbe_gruen_rot.png	0	880	547	72	111	375	333	433	0	Content		412	339	10611970	3065882737
10629	09:33:15.225	00:00:10.628	638	483,343	448,2574	0,5748344	0,3617786	398,7077	3,97507	3	483,343	448,2574	0,5748344	0,3617786	398,7077	3,97507	1	23	483	448						StimuliFarbe_gruen_rot.png	0	880	547	72	111	375	333	433	0	Content		411	337	10628594	3065899361
10645	09:33:15.241	00:00:10.645	639	428,2023	444,5233	0,574827	0,3623598	398,6499	4,047855	3	427,9779	444,5487	0,574826	0,3623598	398,6499	4,047831	1	23	428	445						StimuliFarbe_gruen_rot.png	0	880	547	72	111	375	333	433	0	Content		356	334	10645218	3065915985
10662	09:33:15.258	00:00:10.661	640	421,0497	448,1943	0,574795	0,3624996	398,6677	4,069384	3	420,8814	448,2178	0,5747944	0,3624996	398,6677	4,069371	1	23	421	448						StimuliFarbe_gruen_rot.png	0	880	547	72	111	375	333	433	0	Content		349	337	10661841	3065932608
10679	09:33:15.275	00:00:10.678	641	412,9088	433,3016	0,5760977	0,3623527	398,6678	4,040972	3	412,9088	433,3016	0,5760977	0,3623527	398,6678	4,040972	1	23	413	433						StimuliFarbe_gruen_rot.png	0	880	547	72	111	375	333	433	0	Content		341	322	10678594	3065949361
10695	09:33:15.291	00:00:10.695	642	494,4225	406,4702	0,5738693	0,3593633	398,6677	4,105865	3	494,4225	406,4702	0,5738693	0,3593633	398,6677	4,105865	1	24	494	406						StimuliFarbe_gruen_rot.png	0	880	547	72	111	405	247	200	0	Content		422	295	10695216	3065965983
10712	09:33:15.308	00:00:10.711	643	489,5468	362,9316	0,5730808	0,3581865	398,6677	4,039299	3	489,5468	362,9316	0,5730808	0,3581865	398,6677	4,039299	1	24	490	363						StimuliFarbe_gruen_rot.png	0	880	547	72	111	405	247	200	0	Content		418	252	10711841	3065982608
10728	09:33:15.324	00:00:10.728	644	404,0742	357,7436	0,5745016	0,3587079	398,6678	4,078852	3	404,0742	357,7436	0,5745016	0,3587079	398,6678	4,078852	1	24	404	358						StimuliFarbe_gruen_rot.png	0	880	547	72	111	405	247	200	0	Content		332	247	10728464	3065999231
10745	09:33:15.341	00:00:10.745	645	447,8708	358,3633	0,5741985	0,3581125	400,1694	4,074959	3	447,5223	358,3806	0,5741971	0,3581125	400,1694	4,075003	1	24	448	358						StimuliFarbe_gruen_rot.png	0	880	547	72	111	405	247	200	0	Content		376	247	10745213	3066015980
10762	09:33:15.358	00:00:10.761	646	434,8087	354,2872	0,5740706	0,3584712	400,6172	4,049868	3	434,4953	354,3091	0,5740692	0,3584712	400,6172	4,049832	1	24	434	354						StimuliFarbe_gruen_rot.png	0	880	547	72	111	405	247	200	0	Content		362	243	10761836	3066032603
10778	09:33:15.374	00:00:10.778	647	484,1607	349,3348	0,5753135	0,3578235	403,4622	4,053127	3	484,1607	349,3348	0,5753135	0,3578235	403,4622	4,053127	1	24	484	349						StimuliFarbe_gruen_rot.png	0	880	547	72	111	405	247	200	0	Content		412	238	10778460	3066049227
10795	09:33:15.391	00:00:10.795	648	487,4853	351,4349	0,5751812	0,3577433	403,4622	4,114944	3	487,4853	351,4349	0,5751812	0,3577433	403,4622	4,114944	1	24	487	351						StimuliFarbe_gruen_rot.png	0	880	547	72	111	405	247	200	0	Content		415	240	10795092	3066065859
10812	09:33:15.408	00:00:10.811	649	437,015	346,0157	0,5740436	0,358445	400,6158	4,074796	3	436,6837	346,0451	0,5740421	0,358445	400,6157	4,074725	1	24	437	346						StimuliFarbe_gruen_rot.png	0	880	547	72	111	405	247	200	0	Content		365	235	10811836	3066082603
10828	09:33:15.424	00:00:10.828	650	397,675	353,86	0,5740083	0,3588193	400,6158	4,078988	3	397,675	353,86	0,5740083	0,3588193	400,6158	4,078988	1	24	398	354						StimuliFarbe_gruen_rot.png	0	880	547	72	111	405	247	200	0	Content		326	243	10828461	3066099228
10845	09:33:15.441	00:00:10.845	651	448,2837	352,3997	0,5740908	0,3583537	400,057	4,033378	3	447,8217	352,4634	0,5740892	0,3583537	400,057	4,033107	1	24	448	352						StimuliFarbe_gruen_rot.png	0	880	547	72	111	405	247	200	0	Content		376	241	10845084	3066115851
10862	09:33:15.458	00:00:10.861	652	498,6012	367,835	0,5739987	0,3576214	400,057	3,960219	3	498,6012	367,835	0,5739987	0,3576214	400,057	3,960219	1	24	499	368						StimuliFarbe_gruen_rot.png	0	880	547	72	111	405	247	200	0	Content		427	257	10861709	3066132476
10878	09:33:15.474	00:00:10.878	653	494,0332	351,9831	0,5744644	0,3597918	423,1412	4,253398	3	476,7998	376,8249	0,5732932	0,3600904	401,8075	4,04693	1	24	477	377						StimuliFarbe_gruen_rot.png	0	880	547	72	111	405	247	200	0	Content		405	266	10878456	3066149223
10895	09:33:15.491	00:00:10.895	654	522,1241	401,3171	0,5732612	0,3616456	404,492	4,048291	3	522,1241	401,3171	0,5732612	0,3616456	404,492	4,048291	1	25	522	401						StimuliFarbe_gruen_rot.png	0	880	547	72	111	472	313	516	0	Content		450	290	10895080	3066165847
10912	09:33:15.508	00:00:10.911	655	545,8349	423,5045	0,5727311	0,3625144	403,5943	4,078222	3	545,8349	423,5045	0,5727311	0,3625144	403,5943	4,078222	1	25	546	424						StimuliFarbe_gruen_rot.png	0	880	547	72	111	472	313	516	0	Content		474	313	10911705	3066182472
10928	09:33:15.524	00:00:10.928	656	684,6056	410,3128	0,5759069	0,3628688	412,3005	4,262568	3	680,0064	409,7614	0,5757928	0,3629091	412,3004	4,260879	1	25	680	410						StimuliFarbe_gruen_rot.png	0	880	547	72	111	472	313	516	0	Content		608	299	10928330	3066199097
10945	09:33:15.541	00:00:10.945	657	567,5512	412,0637	0,5760794	0,3628527	412,3004	4,032613	3	567,5512	412,0637	0,5760794	0,3628527	412,3004	4,032613	1	25	568	412						StimuliFarbe_gruen_rot.png	0	880	547	72	111	472	313	516	0	Content		496	301	10945085	3066215852
10962	09:33:15.558	00:00:10.961	658	544,9542	423,7917	0,5716048	0,3632175	400,419	3,918623	3	544,9542	423,7917	0,5716048	0,3632175	400,419	3,918623	1	25	545	424						StimuliFarbe_gruen_rot.png	0	880	547	72	111	472	313	516	0	Content		473	313	10961704	3066232471
10978	09:33:15.574	00:00:10.978	659	-1024	-768	-1	-1	-1	-1	4	-1024	-768	-1	-1	-1	-1	4	25	0	0						StimuliFarbe_gruen_rot.png	0	880	547	72	111	472	313	516	0	Content		-72	-111	10978325	3066249092
10995	09:33:15.591	00:00:10.994	660	-1024	-768	-1	-1	-1	-1	4	-1024	-768	-1	-1	-1	-1	4	25	0	0						StimuliFarbe_gruen_rot.png	0	880	547	72	111	472	313	516	0	Content		-72	-111	10994947	3066265714
11012	09:33:15.608	00:00:11.011	661	555,0518	421,1561	0,5733352	0,3633445	404,0815	3,998553	3	555,0518	421,1561	0,5733352	0,3633445	404,0815	3,998553	1	25	555	421						StimuliFarbe_gruen_rot.png	0	880	547	72	111	472	313	516	0	Content		483	310	11011697	3066282464
11028	09:33:15.624	00:00:11.028	662	545,5208	428,9595	0,5732473	0,363448	403,8083	3,963544	3	545,5208	428,9595	0,5732473	0,363448	403,8083	3,963544	1	25	546	429						StimuliFarbe_gruen_rot.png	0	880	547	72	111	472	313	516	0	Content		474	318	11028320	3066299087
11045	09:33:15.641	00:00:11.044	663	548,4066	430,641	0,5728248	0,3636318	403,8082	3,826202	3	544,7498	433,5347	0,5726669	0,3636344	401,3646	3,80315	1	25	545	434						StimuliFarbe_gruen_rot.png	0	880	547	72	111	472	313	516	0	Content		473	323	11044944	3066315711
11062	09:33:15.658	00:00:11.061	664	542,1438	425,1741	0,5729848	0,363765	403,7957	3,776272	3	542,1438	425,1741	0,5729848	0,363765	403,7957	3,776272	1	25	542	425						StimuliFarbe_gruen_rot.png	0	880	547	72	111	472	313	516	0	Content		470	314	11061568	3066332335
11078	09:33:15.674	00:00:11.078	665	550,5798	420,1974	0,5730927	0,3639906	404,2059	3,794484	3	550,5798	420,1974	0,5730927	0,3639906	404,2059	3,794484	1	25	551	420						StimuliFarbe_gruen_rot.png	0	880	547	72	111	472	313	516	0	Content		479	309	11078317	3066349084
11095	09:33:15.691	00:00:11.094	666	548,3231	422,6307	0,5743956	0,3641207	407,9188	3,792303	3	548,3231	422,6307	0,5743956	0,3641207	407,9188	3,792303	1	25	548	423						StimuliFarbe_gruen_rot.png	0	880	547	72	111	472	313	516	0	Content		476	312	11094945	3066365712
11112	09:33:15.708	00:00:11.111	667	571,0114	432,9199	0,5737764	0,3638135	404,5079	3,712482	3	571,0114	432,9199	0,5737764	0,3638135	404,5079	3,712482	1	25	571	433						StimuliFarbe_gruen_rot.png	0	880	547	72	111	472	313	516	0	Content		499	322	11111567	3066382334
11128	09:33:15.724	00:00:11.128	668	569,3441	418,4226	0,577269	0,3639472	414,4555	3,708631	3	569,3441	418,4226	0,577269	0,3639472	414,4555	3,708631	1	25	569	418						StimuliFarbe_gruen_rot.png	0	880	547	72	111	472	313	516	0	Content		497	307	11128190	3066398957
11145	09:33:15.741	00:00:11.144	669	497,1883	446,0246	0,5712224	0,3650169	381,6944	3,509613	3	514,8724	421,6516	0,5723908	0,3650018	401,6722	3,686489	1	25	515	422						StimuliFarbe_gruen_rot.png	0	880	547	72	111	472	313	516	0	Content		443	311	11144940	3066415707
11162	09:33:15.758	00:00:11.161	670	468,3304	445,0441	0,578238	0,3653842	381,4462	3,525348	3	468,3304	445,0441	0,578238	0,3653842	381,4462	3,525348	1	25	468	445						StimuliFarbe_gruen_rot.png	0	880	547	72	111	472	313	516	0	Content		396	334	11161565	3066432332
11178	09:33:15.774	00:00:11.178	671	-1024	-768	-1	-1	-1	-1	4	-1024	-768	-1	-1	-1	-1	4	25	0	0						StimuliFarbe_gruen_rot.png	0	880	547	72	111	472	313	516	0	Content		-72	-111	11178190	3066448957
11195	09:33:15.791	00:00:11.194	672	540,7955	419,9634	0,573663	0,3646898	404,6281	3,657618	3	540,7955	419,9634	0,573663	0,3646898	404,6281	3,657618	1	25	541	420						StimuliFarbe_gruen_rot.png	0	880	547	72	111	472	313	516	0	Content		469	309	11194813	3066465580
11212	09:33:15.808	00:00:11.211	673	550,4174	406,898	0,5748218	0,3646765	408,0459	3,59168	3	550,4174	406,898	0,5748218	0,3646765	408,0459	3,59168	1	25	550	407						StimuliFarbe_gruen_rot.png	0	880	547	72	111	472	313	516	0	Content		478	296	11211562	3066482329
11228	09:33:15.824	00:00:11.228	674	549,0302	423,6827	0,5719298	0,3648106	400,301	3,603602	3	549,0302	423,6827	0,5719298	0,3648106	400,301	3,603602	1	25	549	424						StimuliFarbe_gruen_rot.png	0	880	547	72	111	472	313	516	0	Content		477	313	11228186	3066498953
11245	09:33:15.841	00:00:11.244	675	530,1711	433,4745	0,572098	0,3646088	400,8387	3,628427	3	530,1711	433,4745	0,572098	0,3646088	400,8387	3,628427	1	25	530	433						StimuliFarbe_gruen_rot.png	0	880	547	72	111	472	313	516	0	Content		458	322	11244811	3066515578
11262	09:33:15.858	00:00:11.261	676	541,4305	427,0465	0,5720814	0,3646528	400,8873	3,539331	3	541,4305	427,0465	0,5720814	0,3646528	400,8873	3,539331	1	25	541	427						StimuliFarbe_gruen_rot.png	0	880	547	72	111	472	313	516	0	Content		469	316	11261561	3066532328
11278	09:33:15.874	00:00:11.278	677	548,6845	430,2773	0,5734527	0,3648623	404,4092	3,636121	3	548,6845	430,2773	0,5734527	0,3648623	404,4092	3,636121	1	25	549	430						StimuliFarbe_gruen_rot.png	0	880	547	72	111	472	313	516	0	Content		477	319	11278184	3066548951
11295	09:33:15.891	00:00:11.294	678	537,386	424,4694	0,5734559	0,36499	404,341	3,626266	3	537,386	424,4694	0,5734559	0,36499	404,341	3,626266	1	25	537	424						StimuliFarbe_gruen_rot.png	0	880	547	72	111	472	313	516	0	Content		465	313	11294810	3066565577
11311	09:33:15.907	00:00:11.311	679	538,6093	435,3579	0,568993	0,3651329	392,0557	3,55815	3	538,6093	435,3579	0,568993	0,3651329	392,0557	3,55815	1	25	539	435						StimuliFarbe_gruen_rot.png	0	880	547	72	111	472	313	516	0	Content		467	324	11311448	3066582215
11328	09:33:15.924	00:00:11.328	680	543,6222	440,8835	0,5689822	0,3651958	392,0241	3,49387	3	543,6222	440,8835	0,5689822	0,3651958	392,0241	3,49387	1	25	544	441						StimuliFarbe_gruen_rot.png	0	880	547	72	111	472	313	516	0	Content		472	330	11328184	3066598951
11345	09:33:15.941	00:00:11.344	681	-1024	-768	-1	-1	-1	-1	4	-1024	-768	-1	-1	-1	-1	4	25	0	0						StimuliFarbe_gruen_rot.png	0	880	547	72	111	472	313	516	0	Content		-72	-111	11344808	3066615575
11361	09:33:15.957	00:00:11.361	682	-1024	-768	-1	-1	-1	-1	4	-1024	-768	-1	-1	-1	-1	4	25	0	0						StimuliFarbe_gruen_rot.png	0	880	547	72	111	472	313	516	0	Content		-72	-111	11361441	3066632208
11368	09:33:15.964																				ImageEnd	16	0	0	StimuliFarbe_gruen_rot.png
11378	09:33:15.974	00:00:11.378	683	464,7945	426,735	0,5720341	0,3661403	401,2179	3,700427	1	453,1669	437,1349	0,5744561	0,3661522	392,0241	3,616947	3	25	465	427						No media	0	1024	768	0	0	544	424	516	0	Content		465	427	11378055	3066648822
11388	09:33:15.984																				ImageStart	8	0	0	Fix_sw.jpg
11395	09:33:15.991	00:00:11.394	684	-1024	-768	-1	-1	-1	-1	4	-1024	-768	-1	-1	-1	-1	4	25	0	0						Fix_sw.jpg	0	880	547	72	111	472	313	516	0	Content		-72	-111	11394804	3066665571
11411	09:33:16.007	00:00:11.411	685	522,1855	443,6896	0,5745309	0,3652323	401,2179	3,574689	3	513,0928	453,998	0,5708864	0,3652659	392,0241	3,495807	1	26	513	454						Fix_sw.jpg	0	880	547	72	111	386	343	316	0	Content		441	343	11411430	3066682197
11428	09:33:16.024	00:00:11.428	686	459,3667	441,583	0,5755846	0,3662928	401,218	3,75764	3	459,2939	439,941	0,5761595	0,3662834	402,7721	3,77133	1	26	459	440						Fix_sw.jpg	0	880	547	72	111	386	343	316	0	Content		387	329	11428050	3066698817
11445	09:33:16.041	00:00:11.444	687	459,3667	441,583	0,572035	0,3662624	401,2179	3,75764	3	459,2939	439,941	0,5757489	0,3660816	399,6098	3,77133	1	26	459	440						Fix_sw.jpg	0	880	547	72	111	386	343	316	0	Content		387	329	11444676	3066715443
11461	09:33:16.057	00:00:11.461	688	-1024	-768	-1	-1	-1	-1	4	-1024	-768	-1	-1	-1	-1	4	26	0	0						Fix_sw.jpg	0	880	547	72	111	386	343	316	0	Content		-72	-111	11461436	3066732203
11478	09:33:16.074	00:00:11.478	689	389,2748	447,2119	0,5763309	0,3672886	401,2179	3,782238	1	387,0993	449,811	0,5769604	0,3672851	398,7824	3,760079	3	26	389	447						Fix_sw.jpg	0	880	547	72	111	386	343	316	0	Content		317	336	11478051	3066748818
11495	09:33:16.091	00:00:11.494	690	431,7626	453,4813	0,5762287	0,3668947	401,2179	3,835675	3	431,8343	453,2512	0,5762428	0,3668945	401,4417	3,837675	1	26	432	453						Fix_sw.jpg	0	880	547	72	111	386	343	316	0	Content		360	342	11494674	3066765441
11511	09:33:16.107	00:00:11.511	691	464,7724	454,7037	0,572035	0,3662624	401,2179	3,864063	3	464,4066	446,7203	0,576364	0,3665988	402,4739	3,86644	1	26	464	447						Fix_sw.jpg	0	880	547	72	111	386	343	316	0	Content		392	336	11511297	3066782064
11528	09:33:16.124	00:00:11.528	692	435,2549	460,6092	0,5762478	0,3669496	401,2179	3,795238	3	435,3629	460,3712	0,5762638	0,3669494	401,468	3,797433	1	26	435	460						Fix_sw.jpg	0	880	547	72	111	386	343	316	0	Content		363	349	11528047	3066798814
11545	09:33:16.141	00:00:11.544	693	415,1652	454,6091	0,5759732	0,3670433	401,2179	3,77905	3	414,493	455,3519	0,5759254	0,367044	400,5136	3,772749	1	26	414	455						Fix_sw.jpg	0	880	547	72	111	386	343	316	0	Content		342	344	11544671	3066815438
11561	09:33:16.157	00:00:11.561	694	464,8833	454,1641	0,5759271	0,3667186	400,5136	3,769155	3	464,8833	454,1641	0,5759271	0,3667186	400,5136	3,769155	1	26	465	454						Fix_sw.jpg	0	880	547	72	111	386	343	316	0	Content		393	343	11561296	3066832063
11578	09:33:16.174	00:00:11.577	695	415,6872	460,8614	0,5759034	0,3670756	400,5153	3,864366	3	415,5502	460,8814	0,5759027	0,3670757	400,5153	3,864337	1	26	416	461						Fix_sw.jpg	0	880	547	72	111	386	343	316	0	Content		344	350	11577919	3066848686
11595	09:33:16.191	00:00:11.594	696	469,1766	463,0117	0,5758735	0,3666726	400,5153	3,819826	3	469,1766	463,0117	0,5758735	0,3666726	400,5153	3,819826	1	26	469	463						Fix_sw.jpg	0	880	547	72	111	386	343	316	0	Content		397	352	11594667	3066865434
11611	09:33:16.207	00:00:11.611	697	458,2921	451,7455	0,5758646	0,3667159	400,5153	3,757579	3	458,2921	451,7455	0,5758646	0,3667159	400,5153	3,757579	1	26	458	452						Fix_sw.jpg	0	880	547	72	111	386	343	316	0	Content		386	341	11611292	3066882059
11628	09:33:16.224	00:00:11.627	698	-1024	-768	-1	-1	-1	-1	4	-1024	-768	-1	-1	-1	-1	4	26	0	0						Fix_sw.jpg	0	880	547	72	111	386	343	316	0	Content		-72	-111	11627919	3066898686
11645	09:33:16.241	00:00:11.644	699	426,726	454,0305	0,5761794	0,3676221	401,7411	3,943262	3	426,5889	454,0536	0,5761784	0,3676221	401,7411	3,943237	1	26	427	454						Fix_sw.jpg	0	880	547	72	111	386	343	316	0	Content		355	343	11644541	3066915308
11661	09:33:16.257	00:00:11.661	700	431,613	455,1362	0,5761819	0,3677696	401,7183	3,95613	3	431,5143	455,1472	0,5761812	0,3677696	401,7182	3,956115	1	26	432	455						Fix_sw.jpg	0	880	547	72	111	386	343	316	0	Content		360	344	11661290	3066932057
11678	09:33:16.274	00:00:11.677	701	390,7788	458,5068	0,5762035	0,3681789	401,7183	4,064244	3	390,7788	458,5068	0,5762035	0,3681789	401,7183	4,064244	1	26	391	459						Fix_sw.jpg	0	880	547	72	111	386	343	316	0	Content		319	348	11677914	3066948681
11695	09:33:16.291	00:00:11.694	702	464,4857	458,6326	0,5763645	0,3674837	401,7182	3,919645	3	464,4857	458,6326	0,5763645	0,3674837	401,7182	3,919645	1	26	464	459						Fix_sw.jpg	0	880	547	72	111	386	343	316	0	Content		392	348	11694536	3066965303
11711	09:33:16.307	00:00:11.711	703	460,9004	458,7659	0,5764062	0,367476	401,7182	3,903359	3	460,9004	458,7659	0,5764062	0,367476	401,7182	3,903359	1	26	461	459						Fix_sw.jpg	0	880	547	72	111	386	343	316	0	Content		389	348	11711164	3066981931
11728	09:33:16.324	00:00:11.727	704	430,5289	459,5153	0,5764753	0,3678696	401,7871	3,927121	3	430,3757	459,5563	0,5764742	0,3678696	401,7871	3,926985	1	27	430	460						Fix_sw.jpg	0	880	547	72	111	326	345	100	0	Content		358	349	11727912	3066998679
11745	09:33:16.341	00:00:11.744	705	334,3239	452,1847	0,5749057	0,3684134	401,7872	3,931398	3	334,3239	452,1847	0,5749057	0,3684134	401,7872	3,931398	1	27	334	452						Fix_sw.jpg	0	880	547	72	111	326	345	100	0	Content		262	341	11744536	3067015303
11761	09:33:16.357	00:00:11.761	706	398,7056	454,2635	0,5757391	0,3681986	400,1143	3,888175	3	398,4301	454,3003	0,575738	0,3681986	400,1143	3,888172	1	27	398	454						Fix_sw.jpg	0	880	547	72	111	326	345	100	0	Content		326	343	11761158	3067031925
11778	09:33:16.374	00:00:11.777	707	390,7211	455,8788	0,5765884	0,3689326	400,1143	3,883456	3	390,7211	455,8788	0,5765884	0,3689326	400,1143	3,883456	1	27	391	456						Fix_sw.jpg	0	880	547	72	111	326	345	100	0	Content		319	345	11777783	3067048550
11795	09:33:16.391	00:00:11.794	708	424,7636	453,4927	0,576147	0,368785	401,7758	3,95654	3	424,6088	453,5178	0,576146	0,368785	401,7758	3,956444	1	27	425	454						Fix_sw.jpg	0	880	547	72	111	326	345	100	0	Content		353	343	11794533	3067065300
11811	09:33:16.407	00:00:11.811	709	409,7799	471,1482	0,5766456	0,3693864	401,7462	3,93006	3	409,679	471,1673	0,5766449	0,3693864	401,7462	3,929971	1	27	410	471						Fix_sw.jpg	0	880	547	72	111	326	345	100	0	Content		338	360	11811159	3067081926
11828	09:33:16.424	00:00:11.827	710	354,9554	499,2283	0,5775279	0,3713903	401,7462	3,941348	3	354,9554	499,2283	0,5775279	0,3713903	401,7462	3,941348	1	28	355	499						Fix_sw.jpg	0	880	547	72	111	289	408	300	0	Content		283	388	11827786	3067098553
11845	09:33:16.441	00:00:11.844	711	-1024	-768	-1	-1	-1	-1	4	-1024	-768	-1	-1	-1	-1	4	28	0	0						Fix_sw.jpg	0	880	547	72	111	289	408	300	0	Content		-72	-111	11844532	3067115299
11861	09:33:16.457	00:00:11.861	712	-1024	-768	-1	-1	-1	-1	4	-1024	-768	-1	-1	-1	-1	4	28	0	0						Fix_sw.jpg	0	880	547	72	111	289	408	300	0	Content		-72	-111	11861152	3067131919
11878	09:33:16.474	00:00:11.877	713	353,1818	514,6789	0,5774744	0,3723688	400,6286	3,860231	3	352,9459	514,7943	0,5774731	0,3723688	400,6286	3,860394	1	28	353	515						Fix_sw.jpg	0	880	547	72	111	289	408	300	0	Content		281	404	11877777	3067148544
11894	09:33:16.490	00:00:11.894	714	367,1533	519,4296	0,5778437	0,3720761	401,7786	3,83642	3	367,054	519,4896	0,5778428	0,3720761	401,7786	3,836562	1	28	367	519						Fix_sw.jpg	0	880	547	72	111	289	408	300	0	Content		295	408	11894406	3067165173
11911	09:33:16.507	00:00:11.911	715	341,4138	520,1548	0,5768031	0,372041	399,4279	3,766378	3	341,2116	520,2523	0,5768022	0,372041	399,4279	3,766617	1	28	341	520						Fix_sw.jpg	0	880	547	72	111	289	408	300	0	Content		269	409	11911151	3067181918
11928	09:33:16.524	00:00:11.927	716	-1024	-768	-1	-1	-1	-1	4	-1024	-768	-1	-1	-1	-1	4	28	0	0						Fix_sw.jpg	0	880	547	72	111	289	408	300	0	Content		-72	-111	11927773	3067198540
11944	09:33:16.540	00:00:11.944	717	398,6215	522,788	0,5766006	0,3711824	399,4279	3,790518	3	398,6215	522,788	0,5766006	0,3711824	399,4279	3,790518	1	28	399	523						Fix_sw.jpg	0	880	547	72	111	289	408	300	0	Content		327	412	11944399	3067215166
11961	09:33:16.557	00:00:11.961	718	332,0823	517,5654	0,5781249	0,3718453	399,4279	3,828751	3	332,0823	517,5654	0,5781249	0,3718453	399,4279	3,828751	1	28	332	518						Fix_sw.jpg	0	880	547	72	111	289	408	300	0	Content		260	407	11961028	3067231795
11978	09:33:16.574	00:00:11.977	719	405,6049	511,6711	0,576869	0,3710648	399,4279	3,694402	3	405,6049	511,6711	0,576869	0,3710648	399,4279	3,694402	1	28	406	512						Fix_sw.jpg	0	880	547	72	111	289	408	300	0	Content		334	401	11977773	3067248540
11994	09:33:16.590	00:00:11.994	720	401,6554	522,1317	0,5769143	0,3707031	399,4279	3,644326	3	401,6554	522,1317	0,5769143	0,3707031	399,4279	3,644326	1	28	402	522						Fix_sw.jpg	0	880	547	72	111	289	408	300	0	Content		330	411	11994397	3067265164
12011	09:33:16.607	00:00:12.011	721	370,0805	516,4011	0,5778507	0,3709322	401,7236	3,763527	3	370,013	516,4417	0,5778498	0,3709322	401,7236	3,763529	1	28	370	516						Fix_sw.jpg	0	880	547	72	111	289	408	300	0	Content		298	405	12011021	3067281788
12028	09:33:16.624	00:00:12.027	722	327,6852	518,8265	0,5778964	0,371401	401,7236	3,842927	3	327,6852	518,8265	0,5778964	0,371401	401,7236	3,842927	1	28	328	519						Fix_sw.jpg	0	880	547	72	111	289	408	300	0	Content		256	408	12027645	3067298412
12044	09:33:16.640	00:00:12.044	723	404,6304	522,7107	0,5779154	0,3706634	401,7236	3,663976	3	404,6304	522,7107	0,5779154	0,3706634	401,7236	3,663976	1	28	405	523						Fix_sw.jpg	0	880	547	72	111	289	408	300	0	Content		333	412	12044393	3067315160
12061	09:33:16.657	00:00:12.061	724	375,7815	520,4977	0,577856	0,370876	401,7395	3,702489	3	375,6986	520,5562	0,5778551	0,370876	401,7395	3,702777	1	28	376	521						Fix_sw.jpg	0	880	547	72	111	289	408	300	0	Content		304	410	12061018	3067331785
12078	09:33:16.674	00:00:12.077	725	381,1166	524,0093	0,5778311	0,3707229	401,7248	3,715391	3	381,0241	524,0507	0,57783	0,3707229	401,7248	3,715481	1	28	381	524						Fix_sw.jpg	0	880	547	72	111	289	408	300	0	Content		309	413	12077641	3067348408
12094	09:33:16.690	00:00:12.094	726	380,9134	520,4037	0,5778251	0,370687	401,7451	3,657886	3	380,8034	520,4699	0,577824	0,370687	401,7451	3,658065	1	28	381	520						Fix_sw.jpg	0	880	547	72	111	289	408	300	0	Content		309	409	12094266	3067365033
12111	09:33:16.707	00:00:12.111	727	299,5812	458,0787	0,578766	0,3680733	401,7451	3,738811	3	299,5812	458,0787	0,578766	0,3680733	401,7451	3,738811	1	28	300	458						Fix_sw.jpg	0	880	547	72	111	289	408	300	0	Content		228	347	12111013	3067381780
12128	09:33:16.724	00:00:12.127	728	269,7964	373,5054	0,5802804	0,3631533	402,8796	3,725266	3	269,6654	373,5515	0,5802795	0,3631533	402,8796	3,725161	1	29	270	374						Fix_sw.jpg	0	880	547	72	111	153	161	266	0	Content		198	263	12127635	3067398402
12144	09:33:16.740	00:00:12.144	729	179,0232	283,2124	0,5806207	0,3604181	402,8797	3,619598	3	179,0232	283,2124	0,5806207	0,3604181	402,8797	3,619598	1	29	179	283						Fix_sw.jpg	0	880	547	72	111	153	161	266	0	Content		107	172	12144260	3067415027
12161	09:33:16.757	00:00:12.160	730	-1024	-768	-1	-1	-1	-1	4	-1024	-768	-1	-1	-1	-1	4	29	0	0						Fix_sw.jpg	0	880	547	72	111	153	161	266	0	Content		-72	-111	12160883	3067431650
12178	09:33:16.774	00:00:12.177	731	218,7046	280,8502	0,5826245	0,3584854	402,2511	3,623868	3	218,3671	280,9242	0,5826232	0,3584854	402,2511	3,623827	1	29	218	281						Fix_sw.jpg	0	880	547	72	111	153	161	266	0	Content		146	170	12177630	3067448397
12194	09:33:16.790	00:00:12.194	732	211,1918	271,0084	0,5825375	0,3589959	402,8672	3,581332	3	210,9577	271,0198	0,5825364	0,3589959	402,8672	3,581424	1	29	211	271						Fix_sw.jpg	0	880	547	72	111	153	161	266	0	Content		139	160	12194256	3067465023
12211	09:33:16.807	00:00:12.210	733	175,4544	272,5234	0,5815411	0,3590801	400,3694	3,662194	0	273,3693	270,0968	0,3985161	0,4239092	402,8672	3,322493	0	29	224	271						Fix_sw.jpg	0	880	547	72	111	153	161	266	0	Content		152	160	12210880	3067481647
12228	09:33:16.824	00:00:12.227	734	121,0961	264,6674	0,5815041	0,3595777	400,3694	3,686392	0	-1024	-768	-1	-1	-1	-1	4	29	121	265						Fix_sw.jpg	0	880	547	72	111	153	161	266	0	Content		49	154	12227501	3067498268
12244	09:33:16.840	00:00:12.244	735	202,5435	272,6685	0,5824153	0,3587034	401,9375	3,611391	0	-1024	-768	-1	-1	-1	-1	4	29	203	273						Fix_sw.jpg	0	880	547	72	111	153	161	266	0	Content		131	162	12244252	3067515019
12261	09:33:16.857	00:00:12.260	736	-1024	-768	-1	-1	-1	-1	4	-1024	-768	-1	-1	-1	-1	4	29	0	0						Fix_sw.jpg	0	880	547	72	111	153	161	266	0	Content		-72	-111	12260875	3067531642
12278	09:33:16.874	00:00:12.277	737	-1024	-768	-1	-1	-1	-1	4	-1024	-768	-1	-1	-1	-1	4	29	0	0						Fix_sw.jpg	0	880	547	72	111	153	161	266	0	Content		-72	-111	12277500	3067548267
12294	09:33:16.890	00:00:12.294	738	248,8152	269,4187	0,5823377	0,3581133	401,9375	3,597059	0	-1024	-768	-1	-1	-1	-1	4	29	249	269						Fix_sw.jpg	0	880	547	72	111	153	161	266	0	Content		177	158	12294121	3067564888
12311	09:33:16.907	00:00:12.310	739	248,8152	269,4187	0,5818877	0,3588938	402,0874	3,597059	0	-1024	-768	-1	-1	-1	-1	4	29	249	269						Fix_sw.jpg	0	880	547	72	111	153	161	266	0	Content		177	158	12310874	3067581641
12327	09:33:16.923	00:00:12.327	740	245,5286	269,608	0,5824577	0,3584985	402,0874	3,489164	0	285,0251	269,416	0,3999551	0,4240529	409,8408	3,284948	0	29	265	270						Fix_sw.jpg	0	880	547	72	111	153	161	266	0	Content		193	159	12327497	3067598264
12344	09:33:16.940	00:00:12.344	741	226,6374	262,9644	0,5822787	0,3592292	402,0874	3,622284	0	-1024	-768	-1	-1	-1	-1	4	29	227	263						Fix_sw.jpg	0	880	547	72	111	153	161	266	0	Content		155	152	12344122	3067614889
12361	09:33:16.957	00:00:12.360	742	229,901	281,064	0,5823081	0,3587971	402,0874	3,536309	0	-1024	-768	-1	-1	-1	-1	4	29	230	281						Fix_sw.jpg	0	880	547	72	111	153	161	266	0	Content		158	170	12360744	3067631511
12377	09:33:16.973	00:00:12.377	743	-1024	-768	-1	-1	-1	-1	4	-1024	-768	-1	-1	-1	-1	4	29	0	0						Fix_sw.jpg	0	880	547	72	111	153	161	266	0	Content		-72	-111	12377495	3067648262
12394	09:33:16.990	00:00:12.394	744	-1024	-768	-1	-1	-1	-1	4	335,3802	248,5517	0,3975585	0,4222042	409,8408	3,557268	0	30	335	249						Fix_sw.jpg	0	880	547	72	111	257	100	416	0	Content		263	138	12394121	3067664888
12397	09:33:16.993																				ImageEnd	16	0	0	Fix_sw.jpg
12411	09:33:17.007	00:00:12.410	745	326,0593	218,207	0,5777015	0,3552401	402,0874	3,530554	0	-1024	-768	-1	-1	-1	-1	4	30	326	218						No media	0	1024	768	0	0	329	211	416	0	Content		326	218	12410743	3067681510
12415	09:33:17.011																				ImageStart	8	0	0	StimuliFarbe_gruen_gelb.png
12427	09:33:17.023	00:00:12.427	746	326,0593	218,207	0,577804	0,3549931	401,6054	3,530554	0	-1024	-768	-1	-1	-1	-1	4	30	326	218						StimuliFarbe_gruen_gelb.png	0	880	547	72	111	257	100	416	0	Content		254	107	12427368	3067698135
12444	09:33:17.040	00:00:12.444	747	-1024	-768	-1	-1	-1	-1	4	364,4568	224,9017	0,3945034	0,4213853	401,6054	3,25577	0	30	364	225						StimuliFarbe_gruen_gelb.png	0	880	547	72	111	257	100	416	0	Content		292	114	12444116	3067714883
12461	09:33:17.057	00:00:12.460	748	286,7427	198,3008	0,5779339	0,3557615	401,3186	3,373034	0	-1024	-768	-1	-1	-1	-1	4	30	287	198						StimuliFarbe_gruen_gelb.png	0	880	547	72	111	257	100	416	0	Content		215	87	12460741	3067731508
12477	09:33:17.073	00:00:12.477	749	-1024	-768	-1	-1	-1	-1	4	382,7474	223,2958	0,394485	0,4213671	401,3187	3,135423	0	30	383	223						StimuliFarbe_gruen_gelb.png	0	880	547	72	111	257	100	416	0	Content		311	112	12477368	3067748135
12494	09:33:17.090	00:00:12.493	750	-1024	-768	-1	-1	-1	-1	4	-1024	-768	-1	-1	-1	-1	4	30	0	0						StimuliFarbe_gruen_gelb.png	0	880	547	72	111	257	100	416	0	Content		-72	-111	12493987	3067764754
12511	09:33:17.107	00:00:12.510	751	-1024	-768	-1	-1	-1	-1	4	374,7277	221,2143	0,3954008	0,4216084	403,1935	3,126133	0	30	375	221						StimuliFarbe_gruen_gelb.png	0	880	547	72	111	257	100	416	0	Content		303	110	12510736	3067781503
12527	09:33:17.123	00:00:12.527	752	292,9718	198,1041	0,5784547	0,3556117	400,7229	3,294902	0	374,9736	227,3494	0,3947142	0,4216341	400,7229	3,13631	0	30	334	213						StimuliFarbe_gruen_gelb.png	0	880	547	72	111	257	100	416	0	Content		262	102	12527360	3067798127
12544	09:33:17.140	00:00:12.543	753	281,6741	198,1537	0,5782003	0,3558265	400,881	3,314789	0	-1024	-768	-1	-1	-1	-1	4	30	282	198						StimuliFarbe_gruen_gelb.png	0	880	547	72	111	257	100	416	0	Content		210	87	12543985	3067814752
12561	09:33:17.157	00:00:12.560	754	-1024	-768	-1	-1	-1	-1	4	-1024	-768	-1	-1	-1	-1	4	30	0	0						StimuliFarbe_gruen_gelb.png	0	880	547	72	111	257	100	416	0	Content		-72	-111	12560609	3067831376
12577	09:33:17.173	00:00:12.577	755	-1024	-768	-1	-1	-1	-1	4	365,0363	221,9464	0,3942935	0,4218224	400,881	3,09397	0	30	365	222						StimuliFarbe_gruen_gelb.png	0	880	547	72	111	257	100	416	0	Content		293	111	12577356	3067848123
12594	09:33:17.190	00:00:12.593	756	303,4684	195,2513	0,5787516	0,3557934	402,3213	3,21405	0	-1024	-768	-1	-1	-1	-1	4	30	303	195						StimuliFarbe_gruen_gelb.png	0	880	547	72	111	257	100	416	0	Content		231	84	12593980	3067864747
12611	09:33:17.207	00:00:12.610	757	-1024	-768	-1	-1	-1	-1	4	-1024	-768	-1	-1	-1	-1	4	30	0	0						StimuliFarbe_gruen_gelb.png	0	880	547	72	111	257	100	416	0	Content		-72	-111	12610603	3067881370
12627	09:33:17.223	00:00:12.627	758	309,557	207,6243	0,5789791	0,3554312	401,4507	3,208189	0	-1024	-768	-1	-1	-1	-1	4	30	310	208						StimuliFarbe_gruen_gelb.png	0	880	547	72	111	257	100	416	0	Content		238	97	12627354	3067898121
12644	09:33:17.240	00:00:12.643	759	254,0719	190,28	0,5783026	0,3566632	401,4507	3,316431	0	-1024	-768	-1	-1	-1	-1	4	30	254	190						StimuliFarbe_gruen_gelb.png	0	880	547	72	111	257	100	416	0	Content		182	79	12643976	3067914743
12661	09:33:17.257	00:00:12.660	760	-1024	-768	-1	-1	-1	-1	4	-1024	-768	-1	-1	-1	-1	4	30	0	0						StimuliFarbe_gruen_gelb.png	0	880	547	72	111	257	100	416	0	Content		-72	-111	12660600	3067931367
12677	09:33:17.273	00:00:12.677	761	315,7789	213,9772	0,5792157	0,355336	401,7348	3,270564	0	-1024	-768	-1	-1	-1	-1	4	30	316	214						StimuliFarbe_gruen_gelb.png	0	880	547	72	111	257	100	416	0	Content		244	103	12677224	3067947991
12694	09:33:17.290	00:00:12.693	762	310,6996	208,4835	0,5794221	0,355435	402,1899	3,236047	0	374,2089	206,9024	0,3966928	0,4220831	409,4558	3,253899	0	30	342	208						StimuliFarbe_gruen_gelb.png	0	880	547	72	111	257	100	416	0	Content		270	97	12693974	3067964741
12711	09:33:17.307	00:00:12.710	763	334,8412	203,6817	0,5797799	0,3553767	404,0139	3,157603	0	374,2089	206,9024	0,3959992	0,4216206	404,8016	3,253899	0	30	355	205						StimuliFarbe_gruen_gelb.png	0	880	547	72	111	257	100	416	0	Content		283	94	12710596	3067981363
12727	09:33:17.323	00:00:12.727	764	332,7852	208,837	0,5802112	0,3548681	404,0139	3,190381	0	-1024	-768	-1	-1	-1	-1	4	30	333	209						StimuliFarbe_gruen_gelb.png	0	880	547	72	111	257	100	416	0	Content		261	98	12727221	3067997988
12744	09:33:17.340	00:00:12.743	765	262,6672	180,226	0,5781091	0,3566472	404,0139	3,133349	0	-1024	-768	-1	-1	-1	-1	4	30	263	180						StimuliFarbe_gruen_gelb.png	0	880	547	72	111	257	100	416	0	Content		191	69	12743843	3068014610
12761	09:33:17.357	00:00:12.760	766	-1024	-768	-1	-1	-1	-1	4	-1024	-768	-1	-1	-1	-1	4	30	0	0						StimuliFarbe_gruen_gelb.png	0	880	547	72	111	257	100	416	0	Content		-72	-111	12760594	3068031361
12777	09:33:17.373	00:00:12.777	767	330,8729	246,7781	0,5773022	0,3585234	400,952	3,205036	0	440,601	272,6705	0,3952572	0,4237463	404,8016	3,094238	0	30	386	260						StimuliFarbe_gruen_gelb.png	0	880	547	72	111	257	100	416	0	Content		314	149	12777210	3068047977
12794	09:33:17.390	00:00:12.793	768	387,7836	300,9944	0,5765012	0,3611547	401,8252	3,179721	0	-1024	-768	-1	-1	-1	-1	4	30	388	301						StimuliFarbe_gruen_gelb.png	0	880	547	72	111	257	100	416	0	Content		316	190	12793834	3068064601
12810	09:33:17.406	00:00:12.810	769	411,5383	293,4575	0,5745119	0,3642964	400,009	3,220129	0	-1024	-768	-1	-1	-1	-1	4	31	412	293						StimuliFarbe_gruen_gelb.png	0	880	547	72	111	369	330	466	0	Content		340	182	12810459	3068081226
12827	09:33:17.423	00:00:12.827	770	360,0596	373,2046	0,5746865	0,3674981	400,0091	3,141499	0	476,1261	406,89	0,3945527	0,4291387	404,8016	3,068529	0	31	418	390						StimuliFarbe_gruen_gelb.png	0	880	547	72	111	369	330	466	0	Content		346	279	12827208	3068097975
12844	09:33:17.440	00:00:12.843	771	467,0655	409,551	0,5740194	0,3675212	400,009	3,058454	0	-1024	-768	-1	-1	-1	-1	4	31	467	410						StimuliFarbe_gruen_gelb.png	0	880	547	72	111	369	330	466	0	Content		395	299	12843845	3068114612
12860	09:33:17.456	00:00:12.860	772	460,0925	430,8428	0,5751817	0,3688257	404,6516	3,341553	0	475,0247	432,4519	0,3984119	0,431023	419,0749	3,170015	0	31	468	432						StimuliFarbe_gruen_gelb.png	0	880	547	72	111	369	330	466	0	Content		396	321	12860457	3068131224
12877	09:33:17.473	00:00:12.877	773	449,1397	443,1396	0,5746512	0,3695044	401,9862	3,143703	0	-1024	-768	-1	-1	-1	-1	4	31	449	443						StimuliFarbe_gruen_gelb.png	0	880	547	72	111	369	330	466	0	Content		377	332	12877082	3068147849
12894	09:33:17.490	00:00:12.893	774	448,5087	442,5233	0,5746819	0,3697231	402,0052	3,201228	0	-1024	-768	-1	-1	-1	-1	4	31	449	443						StimuliFarbe_gruen_gelb.png	0	880	547	72	111	369	330	466	0	Content		377	332	12893831	3068164598
12910	09:33:17.506	00:00:12.910	775	460,9159	442,1385	0,573974	0,3698615	401,0829	3,270593	0	-1024	-768	-1	-1	-1	-1	4	31	461	442						StimuliFarbe_gruen_gelb.png	0	880	547	72	111	369	330	466	0	Content		389	331	12910458	3068181225
12927	09:33:17.523	00:00:12.927	776	414,7442	446,97	0,5746682	0,3700988	401,8373	3,204837	0	-1024	-768	-1	-1	-1	-1	4	31	415	447						StimuliFarbe_gruen_gelb.png	0	880	547	72	111	369	330	466	0	Content		343	336	12927082	3068197849
12944	09:33:17.540	00:00:12.943	777	422,6547	440,3409	0,5739222	0,3701748	399,9283	3,137418	0	457,286	439,5397	0,3987758	0,4322799	419,0749	3,328948	0	31	440	440						StimuliFarbe_gruen_gelb.png	0	880	547	72	111	369	330	466	0	Content		368	329	12943707	3068214474
12960	09:33:17.556	00:00:12.960	778	466,3023	436,6632	0,5738319	0,3703549	399,9283	3,43306	0	-1024	-768	-1	-1	-1	-1	4	31	466	437						StimuliFarbe_gruen_gelb.png	0	880	547	72	111	369	330	466	0	Content		394	326	12960454	3068231221
12977	09:33:17.573	00:00:12.977	779	432,361	437,9133	0,5745338	0,3706025	401,5387	3,285208	0	452,9655	440,4271	0,3948668	0,4327102	405,2304	3,210859	0	31	443	439						StimuliFarbe_gruen_gelb.png	0	880	547	72	111	369	330	466	0	Content		371	328	12977087	3068247854
12994	09:33:17.590	00:00:12.993	780	417,2431	439,5292	0,5751907	0,3705571	401,4489	3,018457	0	-1024	-768	-1	-1	-1	-1	4	31	417	440						StimuliFarbe_gruen_gelb.png	0	880	547	72	111	369	330	466	0	Content		345	329	12993709	3068264476
13010	09:33:17.606	00:00:13.010	781	380,8696	427,2986	0,5745826	0,3709225	401,4489	3,105546	0	-1024	-768	-1	-1	-1	-1	4	31	381	427						StimuliFarbe_gruen_gelb.png	0	880	547	72	111	369	330	466	0	Content		309	316	13010329	3068281096
13027	09:33:17.623	00:00:13.027	782	-1024	-768	-1	-1	-1	-1	4	-1024	-768	-1	-1	-1	-1	4	31	0	0						StimuliFarbe_gruen_gelb.png	0	880	547	72	111	369	330	466	0	Content		-72	-111	13027079	3068297846
13044	09:33:17.640	00:00:13.043	783	438,0626	443,1669	0,5749841	0,3698943	400,4802	3,385575	0	431,42	445,069	0,395233	0,4319505	405,2305	3,320788	0	31	435	444						StimuliFarbe_gruen_gelb.png	0	880	547	72	111	369	330	466	0	Content		363	333	13043701	3068314468
13060	09:33:17.656	00:00:13.060	784	-1024	-768	-1	-1	-1	-1	4	-1024	-768	-1	-1	-1	-1	4	31	0	0						StimuliFarbe_gruen_gelb.png	0	880	547	72	111	369	330	466	0	Content		-72	-111	13060319	3068331086
13077	09:33:17.673	00:00:13.076	785	-1024	-768	-1	-1	-1	-1	4	-1024	-768	-1	-1	-1	-1	4	31	0	0						StimuliFarbe_gruen_gelb.png	0	880	547	72	111	369	330	466	0	Content		-72	-111	13076986	3068347753
13094	09:33:17.690	00:00:13.093	786	486,3388	458,9374	0,5711454	0,3685769	390,2351	3,24773	0	-1024	-768	-1	-1	-1	-1	4	31	486	459						StimuliFarbe_gruen_gelb.png	0	880	547	72	111	369	330	466	0	Content		414	348	13093699	3068364466
13110	09:33:17.706	00:00:13.110	787	469,1346	459,1404	0,5710111	0,3684418	390,2351	3,19968	0	418,1795	448,2361	0,3952366	0,4312139	405,2305	3,226398	0	31	444	454						StimuliFarbe_gruen_gelb.png	0	880	547	72	111	369	330	466	0	Content		372	343	13110322	3068381089
13127	09:33:17.723	00:00:13.126	788	471,0765	462,0728	0,5710104	0,3683871	390,2351	3,257159	0	-1024	-768	-1	-1	-1	-1	4	31	471	462						StimuliFarbe_gruen_gelb.png	0	880	547	72	111	369	330	466	0	Content		399	351	13126948	3068397715
13144	09:33:17.740	00:00:13.143	789	478,3989	444,1689	0,5757382	0,3685074	403,0904	3,314538	0	-1024	-768	-1	-1	-1	-1	4	31	478	444						StimuliFarbe_gruen_gelb.png	0	880	547	72	111	369	330	466	0	Content		406	333	13143571	3068414338
13160	09:33:17.756	00:00:13.160	790	436,6022	440,0542	0,575009	0,368632	400,3987	3,240346	0	-1024	-768	-1	-1	-1	-1	4	31	437	440						StimuliFarbe_gruen_gelb.png	0	880	547	72	111	369	330	466	0	Content		365	329	13160320	3068431087
13177	09:33:17.773	00:00:13.176	791	437,7504	434,9188	0,5752183	0,3686031	400,8018	3,242224	0	-1024	-768	-1	-1	-1	-1	4	31	438	435						StimuliFarbe_gruen_gelb.png	0	880	547	72	111	369	330	466	0	Content		366	324	13176946	3068447713
13194	09:33:17.790	00:00:13.193	792	468,9666	441,9008	0,5758702	0,3681598	403,3695	3,399318	0	421,2179	453,4174	0,3947634	0,4304567	403,4389	3,27029	0	31	445	448						StimuliFarbe_gruen_gelb.png	0	880	547	72	111	369	330	466	0	Content		373	337	13193571	3068464338
13210	09:33:17.806	00:00:13.210	793	436,4142	441,6806	0,5750539	0,368377	400,3584	3,271338	0	-1024	-768	-1	-1	-1	-1	4	31	436	442						StimuliFarbe_gruen_gelb.png	0	880	547	72	111	369	330	466	0	Content		364	331	13210197	3068480964
13227	09:33:17.823	00:00:13.226	794	470,2632	441,4087	0,5759433	0,3681234	403,6411	3,450308	0	-1024	-768	-1	-1	-1	-1	4	31	470	441						StimuliFarbe_gruen_gelb.png	0	880	547	72	111	369	330	466	0	Content		398	330	13226944	3068497711
13244	09:33:17.840	00:00:13.243	795	431,9781	437,0314	0,5749641	0,3685085	400,3509	3,305129	0	-1024	-768	-1	-1	-1	-1	4	31	432	437						StimuliFarbe_gruen_gelb.png	0	880	547	72	111	369	330	466	0	Content		360	326	13243566	3068514333
13260	09:33:17.856	00:00:13.260	796	452,8306	448,0954	0,5753611	0,368396	401,4082	3,323626	0	-1024	-768	-1	-1	-1	-1	4	31	453	448						StimuliFarbe_gruen_gelb.png	0	880	547	72	111	369	330	466	0	Content		381	337	13260192	3068530959
13277	09:33:17.873	00:00:13.276	797	415,6552	462,4843	0,5763112	0,3696299	402,1508	3,472447	0	-1024	-768	-1	-1	-1	-1	4	32	416	462						StimuliFarbe_gruen_gelb.png	0	880	547	72	111	291	402	650	0	Content		344	351	13276814	3068547581
13294	09:33:17.890	00:00:13.293	798	343,7472	490,1341	0,5773957	0,3708681	401,821	3,268478	0	-1024	-768	-1	-1	-1	-1	4	32	344	490						StimuliFarbe_gruen_gelb.png	0	880	547	72	111	291	402	650	0	Content		272	379	13293565	3068564332
13310	09:33:17.906	00:00:13.310	799	-1024	-768	-1	-1	-1	-1	4	-1024	-768	-1	-1	-1	-1	4	32	0	0						StimuliFarbe_gruen_gelb.png	0	880	547	72	111	291	402	650	0	Content		-72	-111	13310189	3068580956
13327	09:33:17.923	00:00:13.326	800	-1024	-768	-1	-1	-1	-1	4	300,1989	498,6359	0,3999642	0,4330871	409,5977	3,605945	0	32	300	499						StimuliFarbe_gruen_gelb.png	0	880	547	72	111	291	402	650	0	Content		228	388	13326810	3068597577
13343	09:33:17.939	00:00:13.343	801	338,8187	512,9332	0,5767243	0,3714882	399,8015	3,431605	0	-1024	-768	-1	-1	-1	-1	4	32	339	513						StimuliFarbe_gruen_gelb.png	0	880	547	72	111	291	402	650	0	Content		267	402	13343434	3068614201
13360	09:33:17.956	00:00:13.360	802	-1024	-768	-1	-1	-1	-1	4	-1024	-768	-1	-1	-1	-1	4	32	0	0						StimuliFarbe_gruen_gelb.png	0	880	547	72	111	291	402	650	0	Content		-72	-111	13360183	3068630950
13377	09:33:17.973	00:00:13.376	803	-1024	-768	-1	-1	-1	-1	4	-1024	-768	-1	-1	-1	-1	4	32	0	0						StimuliFarbe_gruen_gelb.png	0	880	547	72	111	291	402	650	0	Content		-72	-111	13376807	3068647574
13393	09:33:17.989	00:00:13.393	804	342,1392	516,3731	0,5773016	0,3722342	404,0052	3,386519	0	-1024	-768	-1	-1	-1	-1	4	32	342	516						StimuliFarbe_gruen_gelb.png	0	880	547	72	111	291	402	650	0	Content		270	405	13393432	3068664199
13410	09:33:18.006	00:00:13.410	805	-1024	-768	-1	-1	-1	-1	4	231,5938	460,6423	0,4049289	0,4337831	432,1534	3,683704	0	32	232	461						StimuliFarbe_gruen_gelb.png	0	880	547	72	111	291	402	650	0	Content		160	350	13410181	3068680948
13427	09:33:18.023	00:00:13.426	806	355,114	506,4338	0,5777178	0,3722535	404,0052	3,367587	0	-1024	-768	-1	-1	-1	-1	4	32	355	506						StimuliFarbe_gruen_gelb.png	0	880	547	72	111	291	402	650	0	Content		283	395	13426804	3068697571
13443	09:33:18.039	00:00:13.443	807	376,4939	513,6099	0,5783601	0,371947	401,9442	3,53492	0	-1024	-768	-1	-1	-1	-1	4	32	376	514						StimuliFarbe_gruen_gelb.png	0	880	547	72	111	291	402	650	0	Content		304	403	13443429	3068714196
13460	09:33:18.056	00:00:13.460	808	409,8115	510,1131	0,5789291	0,3719388	404,1524	3,608923	0	-1024	-768	-1	-1	-1	-1	4	32	410	510						StimuliFarbe_gruen_gelb.png	0	880	547	72	111	291	402	650	0	Content		338	399	13460053	3068730820
13477	09:33:18.073	00:00:13.476	809	371,7339	512,3653	0,578405	0,3720875	401,7965	3,536056	0	-1024	-768	-1	-1	-1	-1	4	32	372	512						StimuliFarbe_gruen_gelb.png	0	880	547	72	111	291	402	650	0	Content		300	401	13476803	3068747570
13493	09:33:18.089	00:00:13.493	810	364,4626	515,883	0,5784411	0,3718236	401,8005	3,552563	0	-1024	-768	-1	-1	-1	-1	4	32	364	516						StimuliFarbe_gruen_gelb.png	0	880	547	72	111	291	402	650	0	Content		292	405	13493427	3068764194
13510	09:33:18.106	00:00:13.510	811	-1024	-768	-1	-1	-1	-1	4	236,118	483,5219	0,4004085	0,4336191	412,8764	3,524847	0	32	236	484						StimuliFarbe_gruen_gelb.png	0	880	547	72	111	291	402	650	0	Content		164	373	13510048	3068780815
13527	09:33:18.123	00:00:13.526	812	353,2858	504,5895	0,5786753	0,3716798	401,8005	3,445508	0	-1024	-768	-1	-1	-1	-1	4	32	353	505						StimuliFarbe_gruen_gelb.png	0	880	547	72	111	291	402	650	0	Content		281	394	13526673	3068797440
13543	09:33:18.139	00:00:13.543	813	369,2842	510,968	0,5787133	0,3708811	401,7967	3,684933	0	-1024	-768	-1	-1	-1	-1	4	32	369	511						StimuliFarbe_gruen_gelb.png	0	880	547	72	111	291	402	650	0	Content		297	400	13543420	3068814187
13560	09:33:18.156	00:00:13.560	814	396,6639	506,0677	0,5776062	0,3706829	399,89	3,789315	0	240,6344	489,2776	0,3980752	0,4332268	403,9909	3,524459	0	32	319	498						StimuliFarbe_gruen_gelb.png	0	880	547	72	111	291	402	650	0	Content		247	387	13560045	3068830812
13577	09:33:18.173	00:00:13.576	815	370,6104	514,7516	0,5787872	0,3706888	401,7756	3,789301	0	-1024	-768	-1	-1	-1	-1	4	32	371	515						StimuliFarbe_gruen_gelb.png	0	880	547	72	111	291	402	650	0	Content		299	404	13576670	3068847437
13593	09:33:18.189	00:00:13.593	816	344,9946	514,844	0,5781547	0,3703726	399,386	3,751364	0	-1024	-768	-1	-1	-1	-1	4	32	345	515						StimuliFarbe_gruen_gelb.png	0	880	547	72	111	291	402	650	0	Content		273	404	13593295	3068864062
13610	09:33:18.206	00:00:13.610	817	313,6929	518,471	0,5787412	0,3704157	400,8094	3,767385	0	-1024	-768	-1	-1	-1	-1	4	32	314	518						StimuliFarbe_gruen_gelb.png	0	880	547	72	111	291	402	650	0	Content		242	407	13610044	3068880811
13627	09:33:18.223	00:00:13.626	818	409,272	490,0546	0,5921247	0,3696871	434,4524	4,192097	0	-1024	-768	-1	-1	-1	-1	4	32	409	490						StimuliFarbe_gruen_gelb.png	0	880	547	72	111	291	402	650	0	Content		337	379	13626666	3068897433
13643	09:33:18.239	00:00:13.643	819	362,815	497,8981	0,5726714	0,3702151	434,4524	4,15587	0	-1024	-768	-1	-1	-1	-1	4	32	363	498						StimuliFarbe_gruen_gelb.png	0	880	547	72	111	291	402	650	0	Content		291	387	13643292	3068914059
13660	09:33:18.256	00:00:13.659	820	-1024	-768	-1	-1	-1	-1	4	-1024	-768	-1	-1	-1	-1	4	32	0	0						StimuliFarbe_gruen_gelb.png	0	880	547	72	111	291	402	650	0	Content		-72	-111	13659914	3068930681
13677	09:33:18.273	00:00:13.676	821	428,3672	498,0724	0,5936084	0,3693044	434,4524	4,113009	0	-1024	-768	-1	-1	-1	-1	4	32	428	498						StimuliFarbe_gruen_gelb.png	0	880	547	72	111	291	402	650	0	Content		356	387	13676665	3068947432
13693	09:33:18.289	00:00:13.693	822	373,4109	519,8221	0,5816328	0,3694529	401,5189	3,80558	0	-1024	-768	-1	-1	-1	-1	4	32	373	520						StimuliFarbe_gruen_gelb.png	0	880	547	72	111	291	402	650	0	Content		301	409	13693288	3068964055
13710	09:33:18.306	00:00:13.709	823	341,3805	510,4716	0,5818902	0,3699732	401,5189	3,820186	0	-1024	-768	-1	-1	-1	-1	4	32	341	510						StimuliFarbe_gruen_gelb.png	0	880	547	72	111	291	402	650	0	Content		269	399	13709912	3068980679
13727	09:33:18.323	00:00:13.726	824	377,1622	517,2131	0,5819207	0,3691648	401,733	3,826069	0	-1024	-768	-1	-1	-1	-1	4	32	377	517						StimuliFarbe_gruen_gelb.png	0	880	547	72	111	291	402	650	0	Content		305	406	13726535	3068997302
13743	09:33:18.339	00:00:13.743	825	-1024	-768	-1	-1	-1	-1	4	-1024	-768	-1	-1	-1	-1	4	32	0	0						StimuliFarbe_gruen_gelb.png	0	880	547	72	111	291	402	650	0	Content		-72	-111	13743283	3069014050
13760	09:33:18.356	00:00:13.759	826	365,8777	514,6793	0,5824106	0,3693203	401,6904	3,894382	0	-1024	-768	-1	-1	-1	-1	4	32	366	515						StimuliFarbe_gruen_gelb.png	0	880	547	72	111	291	402	650	0	Content		294	404	13759904	3069030671
13777	09:33:18.373	00:00:13.776	827	374,0466	514,4307	0,5828003	0,3693623	401,6678	3,82221	0	-1024	-768	-1	-1	-1	-1	4	32	374	514						StimuliFarbe_gruen_gelb.png	0	880	547	72	111	291	402	650	0	Content		302	403	13776529	3069047296
13793	09:33:18.389	00:00:13.793	828	381,55	520,3695	0,5832049	0,3692929	401,783	3,782374	0	-1024	-768	-1	-1	-1	-1	4	32	382	520						StimuliFarbe_gruen_gelb.png	0	880	547	72	111	291	402	650	0	Content		310	409	13793169	3069063936
13810	09:33:18.406	00:00:13.809	829	410,8389	512,2201	0,5839314	0,3693097	404,1363	3,840328	0	-1024	-768	-1	-1	-1	-1	4	32	411	512						StimuliFarbe_gruen_gelb.png	0	880	547	72	111	291	402	650	0	Content		339	401	13809902	3069080669
13827	09:33:18.423	00:00:13.826	830	395,0189	517,8207	0,5835634	0,3690555	401,783	3,968726	0	288,1089	511,5803	0,4008615	0,4322225	394,3332	3,783092	0	32	342	515						StimuliFarbe_gruen_gelb.png	0	880	547	72	111	291	402	650	0	Content		270	404	13826530	3069097297
13843	09:33:18.439	00:00:13.843	831	-1024	-768	-1	-1	-1	-1	4	-1024	-768	-1	-1	-1	-1	4	32	0	0						StimuliFarbe_gruen_gelb.png	0	880	547	72	111	291	402	650	0	Content		-72	-111	13843162	3069113929
13860	09:33:18.456	00:00:13.859	832	-1024	-768	-1	-1	-1	-1	4	-1024	-768	-1	-1	-1	-1	4	32	0	0						StimuliFarbe_gruen_gelb.png	0	880	547	72	111	291	402	650	0	Content		-72	-111	13859780	3069130547
13877	09:33:18.473	00:00:13.876	833	335,9473	524,9266	0,5832069	0,369735	405,6123	3,9372	0	295,2077	514,3766	0,4031349	0,4322261	400,8206	3,935534	0	32	316	520						StimuliFarbe_gruen_gelb.png	0	880	547	72	111	291	402	650	0	Content		244	409	13876528	3069147295
13893	09:33:18.489	00:00:13.893	834	407,7389	520,8188	0,5856318	0,3687841	405,6123	4,122172	0	-1024	-768	-1	-1	-1	-1	4	32	408	521						StimuliFarbe_gruen_gelb.png	0	880	547	72	111	291	402	650	0	Content		336	410	13893165	3069163932
13910	09:33:18.506	00:00:13.909	835	-1024	-768	-1	-1	-1	-1	4	-1024	-768	-1	-1	-1	-1	4	32	0	0						StimuliFarbe_gruen_gelb.png	0	880	547	72	111	291	402	650	0	Content		-72	-111	13909773	3069180540
13927	09:33:18.523	00:00:13.926	836	349,2757	516,0301	0,5835781	0,3704974	405,6123	3,931832	0	-1024	-768	-1	-1	-1	-1	4	33	349	516						StimuliFarbe_gruen_gelb.png	0	880	547	72	111	220	377	150	0	Content		277	405	13926523	3069197290
13943	09:33:18.539	00:00:13.943	837	279,4939	500,6544	0,5824001	0,3709076	405,6123	3,968691	0	-1024	-768	-1	-1	-1	-1	4	33	279	501						StimuliFarbe_gruen_gelb.png	0	880	547	72	111	220	377	150	0	Content		207	390	13943161	3069213928
13960	09:33:18.556	00:00:13.959	838	-1024	-768	-1	-1	-1	-1	4	288,0197	487,8915	0,4120674	0,4329708	429,7477	4,154096	0	33	288	488						StimuliFarbe_gruen_gelb.png	0	880	547	72	111	220	377	150	0	Content		216	377	13959773	3069230540
13976	09:33:18.572	00:00:13.976	839	-1024	-768	-1	-1	-1	-1	4	-1024	-768	-1	-1	-1	-1	4	33	0	0						StimuliFarbe_gruen_gelb.png	0	880	547	72	111	220	377	150	0	Content		-72	-111	13976395	3069247162
13993	09:33:18.589	00:00:13.993	840	423,2422	529,2473	0,586943	0,3702538	405,6123	4,308825	0	-1024	-768	-1	-1	-1	-1	4	33	423	529						StimuliFarbe_gruen_gelb.png	0	880	547	72	111	220	377	150	0	Content		351	418	13993020	3069263787
14010	09:33:18.606	00:00:14.009	841	-1024	-768	-1	-1	-1	-1	4	296,1078	488,5041	0,4082481	0,4336601	413,8139	4,018205	0	33	296	489						StimuliFarbe_gruen_gelb.png	0	880	547	72	111	220	377	150	0	Content		224	378	14009773	3069280540
14026	09:33:18.622	00:00:14.026	842	396,046	482,9548	0,5816251	0,3704699	413,8139	4,046998	0	-1024	-768	-1	-1	-1	-1	4	33	396	483						StimuliFarbe_gruen_gelb.png	0	880	547	72	111	220	377	150	0	Content		324	372	14026396	3069297163
14043	09:33:18.639	00:00:14.043	843	288,6288	445,2786	0,4010801	0,432228	419,5232	4,053519	3	288,6288	445,2786	0,4010801	0,432228	419,5232	4,053519	1	33	289	445						StimuliFarbe_gruen_gelb.png	0	880	547	72	111	220	377	150	0	Content		217	334	14043018	3069313785
14060	09:33:18.656	00:00:14.059	844	-1024	-768	-1	-1	-1	-1	4	-1024	-768	-1	-1	-1	-1	4	33	0	0						StimuliFarbe_gruen_gelb.png	0	880	547	72	111	220	377	150	0	Content		-72	-111	14059769	3069330536
14076	09:33:18.672	00:00:14.076	845	436,5533	482,4964	0,5847135	0,3697811	402,7528	4,091362	0	-1024	-768	-1	-1	-1	-1	4	34	437	482						StimuliFarbe_gruen_gelb.png	0	880	547	72	111	350	366	300	0	Content		365	371	14076392	3069347159
14093	09:33:18.689	00:00:14.093	846	408,0894	475,3538	0,5844847	0,3706716	401,7305	4,012058	0	-1024	-768	-1	-1	-1	-1	4	34	408	475						StimuliFarbe_gruen_gelb.png	0	880	547	72	111	350	366	300	0	Content		336	364	14093015	3069363782
14110	09:33:18.706	00:00:14.109	847	388,1679	477,1984	0,5855721	0,3713487	401,7305	4,015969	0	-1024	-768	-1	-1	-1	-1	4	34	388	477						StimuliFarbe_gruen_gelb.png	0	880	547	72	111	350	366	300	0	Content		316	366	14109640	3069380407
14126	09:33:18.722	00:00:14.126	848	-1024	-768	-1	-1	-1	-1	4	-1024	-768	-1	-1	-1	-1	4	34	0	0						StimuliFarbe_gruen_gelb.png	0	880	547	72	111	350	366	300	0	Content		-72	-111	14126388	3069397155
14143	09:33:18.739	00:00:14.143	849	-1024	-768	-1	-1	-1	-1	4	-1024	-768	-1	-1	-1	-1	4	34	0	0						StimuliFarbe_gruen_gelb.png	0	880	547	72	111	350	366	300	0	Content		-72	-111	14143007	3069413774
14160	09:33:18.756	00:00:14.159	850	-1024	-768	-1	-1	-1	-1	4	-1024	-768	-1	-1	-1	-1	4	34	0	0						StimuliFarbe_gruen_gelb.png	0	880	547	72	111	350	366	300	0	Content		-72	-111	14159675	3069430442
14176	09:33:18.772	00:00:14.176	851	448,6882	469,7304	0,588984	0,3729894	408,9631	4,115993	0	-1024	-768	-1	-1	-1	-1	4	34	449	470						StimuliFarbe_gruen_gelb.png	0	880	547	72	111	350	366	300	0	Content		377	359	14176260	3069447027
14193	09:33:18.789	00:00:14.193	852	-1024	-768	-1	-1	-1	-1	4	-1024	-768	-1	-1	-1	-1	4	34	0	0						StimuliFarbe_gruen_gelb.png	0	880	547	72	111	350	366	300	0	Content		-72	-111	14193008	3069463775
14210	09:33:18.806	00:00:14.209	853	-1024	-768	-1	-1	-1	-1	4	-1024	-768	-1	-1	-1	-1	4	34	0	0						StimuliFarbe_gruen_gelb.png	0	880	547	72	111	350	366	300	0	Content		-72	-111	14209628	3069480395
14226	09:33:18.822	00:00:14.226	854	-1024	-768	-1	-1	-1	-1	4	-1024	-768	-1	-1	-1	-1	4	34	0	0						StimuliFarbe_gruen_gelb.png	0	880	547	72	111	350	366	300	0	Content		-72	-111	14226295	3069497062
14243	09:33:18.839	00:00:14.242	855	404,7178	475,9496	0,5873051	0,3763346	402,9179	4,111242	0	386,676	467,9362	0,4102835	0,4383358	414,1685	4,18271	0	34	396	472						StimuliFarbe_gruen_gelb.png	0	880	547	72	111	350	366	300	0	Content		324	361	14242880	3069513647
14260	09:33:18.856	00:00:14.259	856	455,1188	482,9605	0,5875407	0,3764421	402,9179	3,995583	0	-1024	-768	-1	-1	-1	-1	4	34	455	483						StimuliFarbe_gruen_gelb.png	0	880	547	72	111	350	366	300	0	Content		383	372	14259630	3069530397
14276	09:33:18.872	00:00:14.276	857	407,7018	476,8107	0,5878077	0,3784021	403,2749	4,134385	0	-1024	-768	-1	-1	-1	-1	4	34	408	477						StimuliFarbe_gruen_gelb.png	0	880	547	72	111	350	366	300	0	Content		336	366	14276253	3069547020
14293	09:33:18.889	00:00:14.292	858	390,7573	477,6281	0,5886621	0,3794307	403,2749	4,183532	0	-1024	-768	-1	-1	-1	-1	4	34	391	478						StimuliFarbe_gruen_gelb.png	0	880	547	72	111	350	366	300	0	Content		319	367	14292877	3069563644
14310	09:33:18.906	00:00:14.309	859	424,5892	477,9971	0,5885231	0,3804421	404,3836	4,144851	0	-1024	-768	-1	-1	-1	-1	4	34	425	478						StimuliFarbe_gruen_gelb.png	0	880	547	72	111	350	366	300	0	Content		353	367	14309505	3069580272
14326	09:33:18.922	00:00:14.326	860	421,8555	478,2476	0,5887638	0,3819329	404,74	4,113473	0	-1024	-768	-1	-1	-1	-1	4	34	422	478						StimuliFarbe_gruen_gelb.png	0	880	547	72	111	350	366	300	0	Content		350	367	14326252	3069597019
14343	09:33:18.939	00:00:14.342	861	-1024	-768	-1	-1	-1	-1	4	-1024	-768	-1	-1	-1	-1	4	34	0	0						StimuliFarbe_gruen_gelb.png	0	880	547	72	111	350	366	300	0	Content		-72	-111	14342877	3069613644
14360	09:33:18.956	00:00:14.359	862	417,4008	480,5942	0,5895327	0,3855804	405,2472	4,220495	0	-1024	-768	-1	-1	-1	-1	4	34	417	481						StimuliFarbe_gruen_gelb.png	0	880	547	72	111	350	366	300	0	Content		345	370	14359501	3069630268
14376	09:33:18.972	00:00:14.376	863	422,0481	474,5082	0,5898573	0,3877474	405,7179	4,174247	0	-1024	-768	-1	-1	-1	-1	4	35	422	475						StimuliFarbe_gruen_gelb.png	0	880	547	72	111	414	328	266	0	Content		350	364	14376131	3069646898
14393	09:33:18.989	00:00:14.392	864	479,9644	455,2006	0,5890744	0,3892112	405,7179	4,149817	0	-1024	-768	-1	-1	-1	-1	4	35	480	455						StimuliFarbe_gruen_gelb.png	0	880	547	72	111	414	328	266	0	Content		408	344	14392875	3069663642
14409	09:33:19.005	00:00:14.409	865	499,3755	452,2113	0,5887074	0,3916669	405,7179	4,068765	0	-1024	-768	-1	-1	-1	-1	4	35	499	452						StimuliFarbe_gruen_gelb.png	0	880	547	72	111	414	328	266	0	Content		427	341	14409499	3069680266
14426	09:33:19.022	00:00:14.426	866	-1024	-768	-1	-1	-1	-1	4	-1024	-768	-1	-1	-1	-1	4	35	0	0						StimuliFarbe_gruen_gelb.png	0	880	547	72	111	414	328	266	0	Content		-72	-111	14426123	3069696890
14443	09:33:19.039	00:00:14.442	867	497,5276	441,82	0,5897775	0,3990296	405,7179	4,057292	0	-1024	-768	-1	-1	-1	-1	4	35	498	442						StimuliFarbe_gruen_gelb.png	0	880	547	72	111	414	328	266	0	Content		426	331	14442744	3069713511
14459	09:33:19.055	00:00:14.459	868	487,2222	443,8796	0,5902428	0,4030707	405,7179	4,077706	0	-1024	-768	-1	-1	-1	-1	4	35	487	444						StimuliFarbe_gruen_gelb.png	0	880	547	72	111	414	328	266	0	Content		415	333	14459494	3069730261
14476	09:33:19.072	00:00:14.476	869	442,3979	438,7502	0,5910922	0,4079731	406,1062	4,158968	0	-1024	-768	-1	-1	-1	-1	4	35	442	439						StimuliFarbe_gruen_gelb.png	0	880	547	72	111	414	328	266	0	Content		370	328	14476120	3069746887
14493	09:33:19.089	00:00:14.492	870	486,3299	440,9085	0,5915304	0,4118946	406,1062	4,085058	0	-1024	-768	-1	-1	-1	-1	4	35	486	441						StimuliFarbe_gruen_gelb.png	0	880	547	72	111	414	328	266	0	Content		414	330	14492743	3069763510
14509	09:33:19.105	00:00:14.509	871	-1024	-768	-1	-1	-1	-1	4	-1024	-768	-1	-1	-1	-1	4	35	0	0						StimuliFarbe_gruen_gelb.png	0	880	547	72	111	414	328	266	0	Content		-72	-111	14509368	3069780135
14526	09:33:19.122	00:00:14.526	872	479,285	437,1656	0,5922015	0,4199003	406,1062	4,226965	0	-1024	-768	-1	-1	-1	-1	4	35	479	437						StimuliFarbe_gruen_gelb.png	0	880	547	72	111	414	328	266	0	Content		407	326	14526117	3069796884
14543	09:33:19.139	00:00:14.542	873	469,4159	428,0722	0,5922673	0,4238677	406,1062	4,075406	0	-1024	-768	-1	-1	-1	-1	4	35	469	428						StimuliFarbe_gruen_gelb.png	0	880	547	72	111	414	328	266	0	Content		397	317	14542742	3069813509
14559	09:33:19.155	00:00:14.559	874	473,1644	429,8068	0,5926899	0,4278469	406,1062	4,063514	0	-1024	-768	-1	-1	-1	-1	4	35	473	430						StimuliFarbe_gruen_gelb.png	0	880	547	72	111	414	328	266	0	Content		401	319	14559363	3069830130
14576	09:33:19.172	00:00:14.575	875	472,349	435,9714	0,593134	0,4310886	406,1062	4,115899	0	-1024	-768	-1	-1	-1	-1	4	35	472	436						StimuliFarbe_gruen_gelb.png	0	880	547	72	111	414	328	266	0	Content		400	325	14575990	3069846757
14593	09:33:19.189	00:00:14.592	876	488,2469	428,4775	0,5932958	0,4340275	406,1062	4,05375	0	-1024	-768	-1	-1	-1	-1	4	35	488	428						StimuliFarbe_gruen_gelb.png	0	880	547	72	111	414	328	266	0	Content		416	317	14592740	3069863507
14609	09:33:19.205	00:00:14.609	877	491,4865	430,9198	0,6002082	0,4371859	424,9958	4,067957	0	-1024	-768	-1	-1	-1	-1	4	35	491	431						StimuliFarbe_gruen_gelb.png	0	880	547	72	111	414	328	266	0	Content		419	320	14609362	3069880129
14626	09:33:19.222	00:00:14.625	878	495,6094	409,417	0,6005417	0,4395408	424,9883	4,244636	0	-1024	-768	-1	-1	-1	-1	4	35	496	409						StimuliFarbe_gruen_gelb.png	0	880	547	72	111	414	328	266	0	Content		424	298	14625986	3069896753
14643	09:33:19.239	00:00:14.642	879	419,3932	420,9709	0,5952132	0,4429199	411,8366	4,179196	0	-1024	-768	-1	-1	-1	-1	4	36	419	421						StimuliFarbe_gruen_gelb.png	0	880	547	72	111	343	303	400	0	Content		347	310	14642612	3069913379
14659	09:33:19.255	00:00:14.659	880	434,8947	414,1327	0,4174692	0,5004769	411,8366	3,957534	3	424,376	395,7054	0,4213171	0,5004061	427,7705	4,101064	1	36	424	396						StimuliFarbe_gruen_gelb.png	0	880	547	72	111	343	303	400	0	Content		352	285	14659359	3069930126
14676	09:33:19.272	00:00:14.675	881	461,4933	413,6686	0,5945727	0,4480831	411,8279	4,263906	0	-1024	-768	-1	-1	-1	-1	4	36	461	414						StimuliFarbe_gruen_gelb.png	0	880	547	72	111	343	303	400	0	Content		389	303	14675986	3069946753
14693	09:33:19.289	00:00:14.692	882	459,3622	443,7123	0,5944747	0,4488817	411,8279	4,153017	0	421,5976	407,4332	0,421751	0,5049974	427,7705	4,196127	0	36	440	426						StimuliFarbe_gruen_gelb.png	0	880	547	72	111	343	303	400	0	Content		368	315	14692605	3069963372
14709	09:33:19.305	00:00:14.709	883	477,0311	448,9262	0,5939636	0,4507881	409,384	4,140965	0	424,5928	407,0742	0,4210142	0,5068843	425,9431	4,228449	0	36	451	428						StimuliFarbe_gruen_gelb.png	0	880	547	72	111	343	303	400	0	Content		379	317	14709228	3069979995
14726	09:33:19.322	00:00:14.725	884	389,434	445,7951	0,5973806	0,4541676	409,393	4,194466	0	405,8893	403,0594	0,4209377	0,5087359	425,9431	4,119731	0	36	398	424						StimuliFarbe_gruen_gelb.png	0	880	547	72	111	343	303	400	0	Content		326	313	14725979	3069996746
14743	09:33:19.339	00:00:14.742	885	432,1833	417,4442	0,5959564	0,4559533	417,1985	4,184965	0	417,1287	403,7616	0,4209517	0,5103539	425,9431	4,076635	0	36	425	411						StimuliFarbe_gruen_gelb.png	0	880	547	72	111	343	303	400	0	Content		353	300	14742605	3070013372
14759	09:33:19.355	00:00:14.759	886	431,688	419,074	0,5959635	0,45742	418,0418	4,290493	0	413,5781	404,4637	0,4223075	0,5118492	430,9349	4,055659	0	36	423	412						StimuliFarbe_gruen_gelb.png	0	880	547	72	111	343	303	400	0	Content		351	301	14759228	3070029995
14776	09:33:19.372	00:00:14.775	887	422,4707	411,4752	0,5890078	0,4594405	402,012	3,915732	0	415,8027	402,0699	0,4222791	0,5129172	430,9349	4,107063	0	36	419	407						StimuliFarbe_gruen_gelb.png	0	880	547	72	111	343	303	400	0	Content		347	296	14775978	3070046745
14793	09:33:19.389	00:00:14.792	888	-1024	-768	-1	-1	-1	-1	4	411,069	384,9589	0,4223888	0,51513	430,9349	4,141304	0	36	411	385						StimuliFarbe_gruen_gelb.png	0	880	547	72	111	343	303	400	0	Content		339	274	14792602	3070063369
14809	09:33:19.405	00:00:14.809	889	407,9164	422,5705	0,5965641	0,4625624	420,7886	4,351809	0	418,2567	410,7165	0,4236785	0,5160445	434,8107	4,177338	0	36	413	417						StimuliFarbe_gruen_gelb.png	0	880	547	72	111	343	303	400	0	Content		341	306	14809225	3070079992
14826	09:33:19.422	00:00:14.825	890	368,3033	401,8312	0,594142	0,4658853	428,6616	4,286405	0	403,1861	405,1751	0,4238998	0,5188287	434,8107	4,16094	0	36	386	404						StimuliFarbe_gruen_gelb.png	0	880	547	72	111	343	303	400	0	Content		314	293	14825852	3070096619
14843	09:33:19.439	00:00:14.842	891	425,2634	417,2361	0,597436	0,4681512	421,3248	4,176969	0	395,1974	407,1417	0,4244659	0,5214295	434,8107	4,128357	0	36	410	412						StimuliFarbe_gruen_gelb.png	0	880	547	72	111	343	303	400	0	Content		338	301	14842600	3070113367
14859	09:33:19.455	00:00:14.859	892	419,0593	401,7625	0,5913264	0,4709843	451,7854	4,648313	0	407,6328	398,1749	0,42649	0,5243084	440,4891	4,203455	0	36	413	400						StimuliFarbe_gruen_gelb.png	0	880	547	72	111	343	303	400	0	Content		341	289	14859226	3070129993
14876	09:33:19.472	00:00:14.875	893	420,1958	414,0035	0,5983778	0,4742804	420,7532	4,218639	0	409,8737	401,5176	0,427222	0,5269285	440,4891	4,185792	0	36	415	408						StimuliFarbe_gruen_gelb.png	0	880	547	72	111	343	303	400	0	Content		343	297	14875849	3070146616
14892	09:33:19.488	00:00:14.892	894	403,0983	437,179	0,5989217	0,4758359	422,428	4,285655	0	426,8521	406,1653	0,428007	0,5291515	440,4891	4,13908	0	36	415	422						StimuliFarbe_gruen_gelb.png	0	880	547	72	111	343	303	400	0	Content		343	311	14892478	3070163245
14909	09:33:19.505	00:00:14.909	895	417,4427	410,8585	0,5997196	0,4793099	422,9248	4,267278	0	432,9237	401,7697	0,425397	0,5316929	428,2207	3,947631	0	36	425	406						StimuliFarbe_gruen_gelb.png	0	880	547	72	111	343	303	400	0	Content		353	295	14909224	3070179991
14926	09:33:19.522	00:00:14.925	896	456,6548	416,3213	0,6006224	0,4818141	425,0867	4,339853	0	396,356	412,4367	0,4259191	0,534645	428,2207	4,083203	0	36	427	414						StimuliFarbe_gruen_gelb.png	0	880	547	72	111	343	303	400	0	Content		355	303	14925855	3070196622
14942	09:33:19.538	00:00:14.942	897	407,6572	416,6012	0,6007921	0,4853611	423,9661	4,371244	0	404,9935	426,1176	0,4261719	0,5370231	428,2207	3,937793	0	36	406	421						StimuliFarbe_gruen_gelb.png	0	880	547	72	111	343	303	400	0	Content		334	310	14942474	3070213241
14959	09:33:19.555	00:00:14.959	898	-1024	-768	-1	-1	-1	-1	4	-1024	-768	-1	-1	-1	-1	4	36	0	0						StimuliFarbe_gruen_gelb.png	0	880	547	72	111	343	303	400	0	Content		-72	-111	14959098	3070229865
14976	09:33:19.572	00:00:14.975	899	-1024	-768	-1	-1	-1	-1	4	-1024	-768	-1	-1	-1	-1	4	36	0	0						StimuliFarbe_gruen_gelb.png	0	880	547	72	111	343	303	400	0	Content		-72	-111	14975781	3070246548
14992	09:33:19.588	00:00:14.992	900	-1024	-768	-1	-1	-1	-1	4	-1024	-768	-1	-1	-1	-1	4	36	0	0						StimuliFarbe_gruen_gelb.png	0	880	547	72	111	343	303	400	0	Content		-72	-111	14992448	3070263215
15009	09:33:19.605	00:00:15.009	901	-1024	-768	-1	-1	-1	-1	4	361,3653	448,6273	0,433888	0,5532661	443,6972	4,181567	0	36	361	449						StimuliFarbe_gruen_gelb.png	0	880	547	72	111	343	303	400	0	Content		289	338	15009096	3070279863
15026	09:33:19.622	00:00:15.025	902	405,8175	510,7745	0,6060936	0,5090594	431,1463	4,137028	0	300,377	505,2979	0,4329635	0,5591231	432,5126	4,030626	0	36	353	508						StimuliFarbe_gruen_gelb.png	0	880	547	72	111	343	303	400	0	Content		281	397	15025720	3070296487
15042	09:33:19.638	00:00:15.042	903	-1024	-768	-1	-1	-1	-1	4	-1024	-768	-1	-1	-1	-1	4		0	0						StimuliFarbe_gruen_gelb.png	0	880	547	72	111				0	Content		-72	-111	15042474	3070313241
15059	09:33:19.655	00:00:15.059	904	-1024	-768	-1	-1	-1	-1	4	-1024	-768	-1	-1	-1	-1	4		0	0						StimuliFarbe_gruen_gelb.png	0	880	547	72	111				0	Content		-72	-111	15059095	3070329862
15076	09:33:19.672	00:00:15.075	905	-1024	-768	-1	-1	-1	-1	4	-1024	-768	-1	-1	-1	-1	4		0	0						StimuliFarbe_gruen_gelb.png	0	880	547	72	111				0	Content		-72	-111	15075723	3070346490
15092	09:33:19.688	00:00:15.092	906	-1024	-768	-1	-1	-1	-1	4	-1024	-768	-1	-1	-1	-1	4		0	0						StimuliFarbe_gruen_gelb.png	0	880	547	72	111				0	Content		-72	-111	15092349	3070363116
15109	09:33:19.705	00:00:15.109	907	-1024	-768	-1	-1	-1	-1	4	-1024	-768	-1	-1	-1	-1	4		0	0						StimuliFarbe_gruen_gelb.png	0	880	547	72	111				0	Content		-72	-111	15109099	3070379866
15126	09:33:19.722	00:00:15.125	908	-1024	-768	-1	-1	-1	-1	4	-1024	-768	-1	-1	-1	-1	4		0	0						StimuliFarbe_gruen_gelb.png	0	880	547	72	111				0	Content		-72	-111	15125722	3070396489
15142	09:33:19.738	00:00:15.142	909	-1024	-768	-1	-1	-1	-1	4	-1024	-768	-1	-1	-1	-1	4		0	0						StimuliFarbe_gruen_gelb.png	0	880	547	72	111				0	Content		-72	-111	15142346	3070413113
15159	09:33:19.755	00:00:15.159	910	-1024	-768	-1	-1	-1	-1	4	-1024	-768	-1	-1	-1	-1	4		0	0						StimuliFarbe_gruen_gelb.png	0	880	547	72	111				0	Content		-72	-111	15159013	3070429780
15176	09:33:19.772	00:00:15.175	911	-1024	-768	-1	-1	-1	-1	4	-1024	-768	-1	-1	-1	-1	4		0	0						StimuliFarbe_gruen_gelb.png	0	880	547	72	111				0	Content		-72	-111	15175719	3070446486
15192	09:33:19.788	00:00:15.192	912	-1024	-768	-1	-1	-1	-1	4	-1024	-768	-1	-1	-1	-1	4		0	0						StimuliFarbe_gruen_gelb.png	0	880	547	72	111				0	Content		-72	-111	15192338	3070463105
15209	09:33:19.805	00:00:15.209	913	-1024	-768	-1	-1	-1	-1	4	-1024	-768	-1	-1	-1	-1	4		0	0						StimuliFarbe_gruen_gelb.png	0	880	547	72	111				0	Content		-72	-111	15209005	3070479772
15226	09:33:19.822	00:00:15.225	914	-1024	-768	-1	-1	-1	-1	4	-1024	-768	-1	-1	-1	-1	4		0	0						StimuliFarbe_gruen_gelb.png	0	880	547	72	111				0	Content		-72	-111	15225591	3070496358
15242	09:33:19.838	00:00:15.242	915	-1024	-768	-1	-1	-1	-1	4	-1024	-768	-1	-1	-1	-1	4		0	0						StimuliFarbe_gruen_gelb.png	0	880	547	72	111				0	Content		-72	-111	15242341	3070513108
15259	09:33:19.855	00:00:15.258	916	-1024	-768	-1	-1	-1	-1	4	-1024	-768	-1	-1	-1	-1	4		0	0						StimuliFarbe_gruen_gelb.png	0	880	547	72	111				0	Content		-72	-111	15258964	3070529731
15276	09:33:19.872	00:00:15.275	917	-1024	-768	-1	-1	-1	-1	4	-1024	-768	-1	-1	-1	-1	4		0	0						StimuliFarbe_gruen_gelb.png	0	880	547	72	111				0	Content		-72	-111	15275588	3070546355
15292	09:33:19.888	00:00:15.292	918	-1024	-768	-1	-1	-1	-1	4	-1024	-768	-1	-1	-1	-1	4		0	0						StimuliFarbe_gruen_gelb.png	0	880	547	72	111				0	Content		-72	-111	15292212	3070562979
15309	09:33:19.905	00:00:15.308	919	-1024	-768	-1	-1	-1	-1	4	-1024	-768	-1	-1	-1	-1	4		0	0						StimuliFarbe_gruen_gelb.png	0	880	547	72	111				0	Content		-72	-111	15308960	3070579727
15326	09:33:19.922	00:00:15.325	920	-1024	-768	-1	-1	-1	-1	4	-1024	-768	-1	-1	-1	-1	4		0	0						StimuliFarbe_gruen_gelb.png	0	880	547	72	111				0	Content		-72	-111	15325582	3070596349
15342	09:33:19.938	00:00:15.342	921	-1024	-768	-1	-1	-1	-1	4	-1024	-768	-1	-1	-1	-1	4		0	0						StimuliFarbe_gruen_gelb.png	0	880	547	72	111				0	Content		-72	-111	15342332	3070613099
15359	09:33:19.955	00:00:15.358	922	-1024	-768	-1	-1	-1	-1	4	-1024	-768	-1	-1	-1	-1	4		0	0						StimuliFarbe_gruen_gelb.png	0	880	547	72	111				0	Content		-72	-111	15358954	3070629721
15376	09:33:19.972	00:00:15.375	923	-1024	-768	-1	-1	-1	-1	4	-1024	-768	-1	-1	-1	-1	4		0	0						StimuliFarbe_gruen_gelb.png	0	880	547	72	111				0	Content		-72	-111	15375702	3070646469
15392	09:33:19.988	00:00:15.392	924	-1024	-768	-1	-1	-1	-1	4	-1024	-768	-1	-1	-1	-1	4		0	0						StimuliFarbe_gruen_gelb.png	0	880	547	72	111				0	Content		-72	-111	15392198	3070662965
15409	09:33:20.005	00:00:15.408	925	-1024	-768	-1	-1	-1	-1	4	-1024	-768	-1	-1	-1	-1	4		0	0						StimuliFarbe_gruen_gelb.png	0	880	547	72	111				0	Content		-72	-111	15408824	3070679591
15426	09:33:20.022	00:00:15.426	926	-1024	-768	-1	-1	-1	-1	4	-1024	-768	-1	-1	-1	-1	4		0	0						StimuliFarbe_gruen_gelb.png	0	880	547	72	111				0	Content		-72	-111	15426025	3070696792
15443	09:33:20.039	00:00:15.443	927	-1024	-768	-1	-1	-1	-1	4	-1024	-768	-1	-1	-1	-1	4		0	0						StimuliFarbe_gruen_gelb.png	0	880	547	72	111				0	Content		-72	-111	15443391	3070714158
15461	09:33:20.057	00:00:15.460	928	-1024	-768	-1	-1	-1	-1	4	-1024	-768	-1	-1	-1	-1	4		0	0						StimuliFarbe_gruen_gelb.png	0	880	547	72	111				0	Content		-72	-111	15460636	3070731403
15476	09:33:20.072	00:00:15.475	929	-1024	-768	-1	-1	-1	-1	4	-1024	-768	-1	-1	-1	-1	4		0	0						StimuliFarbe_gruen_gelb.png	0	880	547	72	111				0	Content		-72	-111	15475564	3070746331
15492	09:33:20.088	00:00:15.492	930	-1024	-768	-1	-1	-1	-1	4	-1024	-768	-1	-1	-1	-1	4		0	0						StimuliFarbe_gruen_gelb.png	0	880	547	72	111				0	Content		-72	-111	15492190	3070762957
15509	09:33:20.105	00:00:15.508	931	-1024	-768	-1	-1	-1	-1	4	-1024	-768	-1	-1	-1	-1	4		0	0						StimuliFarbe_gruen_gelb.png	0	880	547	72	111				0	Content		-72	-111	15508937	3070779704
15525	09:33:20.121	00:00:15.525	932	-1024	-768	-1	-1	-1	-1	4	-1024	-768	-1	-1	-1	-1	4		0	0						StimuliFarbe_gruen_gelb.png	0	880	547	72	111				0	Content		-72	-111	15525431	3070796198
15542	09:33:20.138	00:00:15.542	933	-1024	-768	-1	-1	-1	-1	4	-1024	-768	-1	-1	-1	-1	4		0	0						StimuliFarbe_gruen_gelb.png	0	880	547	72	111				0	Content		-72	-111	15542179	3070812946
15559	09:33:20.155	00:00:15.558	934	-1024	-768	-1	-1	-1	-1	4	-1024	-768	-1	-1	-1	-1	4		0	0						StimuliFarbe_gruen_gelb.png	0	880	547	72	111				0	Content		-72	-111	15558803	3070829570
15576	09:33:20.172	00:00:15.575	935	-1024	-768	-1	-1	-1	-1	4	-1024	-768	-1	-1	-1	-1	4		0	0						StimuliFarbe_gruen_gelb.png	0	880	547	72	111				0	Content		-72	-111	15575873	3070846640
15593	09:33:20.189	00:00:15.593	936	-1024	-768	-1	-1	-1	-1	4	-1024	-768	-1	-1	-1	-1	4		0	0						StimuliFarbe_gruen_gelb.png	0	880	547	72	111				0	Content		-72	-111	15593248	3070864015
15610	09:33:20.206	00:00:15.610	937	-1024	-768	-1	-1	-1	-1	4	-1024	-768	-1	-1	-1	-1	4		0	0						StimuliFarbe_gruen_gelb.png	0	880	547	72	111				0	Content		-72	-111	15610493	3070881260
15625	09:33:20.221	00:00:15.625	938	-1024	-768	-1	-1	-1	-1	4	-1024	-768	-1	-1	-1	-1	4		0	0						StimuliFarbe_gruen_gelb.png	0	880	547	72	111				0	Content		-72	-111	15625419	3070896186
15642	09:33:20.238	00:00:15.642	939	-1024	-768	-1	-1	-1	-1	4	-1024	-768	-1	-1	-1	-1	4		0	0						StimuliFarbe_gruen_gelb.png	0	880	547	72	111				0	Content		-72	-111	15642045	3070912812
15659	09:33:20.255	00:00:15.658	940	-1024	-768	-1	-1	-1	-1	4	-1024	-768	-1	-1	-1	-1	4		0	0						StimuliFarbe_gruen_gelb.png	0	880	547	72	111				0	Content		-72	-111	15658791	3070929558
15675	09:33:20.271	00:00:15.675	941	-1024	-768	-1	-1	-1	-1	4	-1024	-768	-1	-1	-1	-1	4		0	0						StimuliFarbe_gruen_gelb.png	0	880	547	72	111				0	Content		-72	-111	15675417	3070946184
15692	09:33:20.288	00:00:15.692	942	-1024	-768	-1	-1	-1	-1	4	-1024	-768	-1	-1	-1	-1	4		0	0						StimuliFarbe_gruen_gelb.png	0	880	547	72	111				0	Content		-72	-111	15692039	3070962806
15709	09:33:20.305	00:00:15.708	943	-1024	-768	-1	-1	-1	-1	4	-1024	-768	-1	-1	-1	-1	4		0	0						StimuliFarbe_gruen_gelb.png	0	880	547	72	111				0	Content		-72	-111	15708662	3070979429
15726	09:33:20.322	00:00:15.725	944	-1024	-768	-1	-1	-1	-1	4	-1024	-768	-1	-1	-1	-1	4		0	0						StimuliFarbe_gruen_gelb.png	0	880	547	72	111				0	Content		-72	-111	15725856	3070996623
15743	09:33:20.339	00:00:15.743	945	-1024	-768	-1	-1	-1	-1	4	-1024	-768	-1	-1	-1	-1	4		0	0						StimuliFarbe_gruen_gelb.png	0	880	547	72	111				0	Content		-72	-111	15743105	3071013872
15760	09:33:20.356	00:00:15.760	946	-1024	-768	-1	-1	-1	-1	4	-1024	-768	-1	-1	-1	-1	4		0	0						StimuliFarbe_gruen_gelb.png	0	880	547	72	111				0	Content		-72	-111	15760479	3071031246
15775	09:33:20.371	00:00:15.775	947	-1024	-768	-1	-1	-1	-1	4	-1024	-768	-1	-1	-1	-1	4		0	0						StimuliFarbe_gruen_gelb.png	0	880	547	72	111				0	Content		-72	-111	15775284	3071046051
15792	09:33:20.388	00:00:15.791	948	-1024	-768	-1	-1	-1	-1	4	-1024	-768	-1	-1	-1	-1	4		0	0						StimuliFarbe_gruen_gelb.png	0	880	547	72	111				0	Content		-72	-111	15791907	3071062674
15809	09:33:20.405	00:00:15.808	949	-1024	-768	-1	-1	-1	-1	4	-1024	-768	-1	-1	-1	-1	4		0	0						StimuliFarbe_gruen_gelb.png	0	880	547	72	111				0	Content		-72	-111	15808652	3071079419
15825	09:33:20.421	00:00:15.825	950	-1024	-768	-1	-1	-1	-1	4	-1024	-768	-1	-1	-1	-1	4		0	0						StimuliFarbe_gruen_gelb.png	0	880	547	72	111				0	Content		-72	-111	15825276	3071096043
15842	09:33:20.438	00:00:15.841	951	-1024	-768	-1	-1	-1	-1	4	-1024	-768	-1	-1	-1	-1	4		0	0						StimuliFarbe_gruen_gelb.png	0	880	547	72	111				0	Content		-72	-111	15841897	3071112664
15859	09:33:20.455	00:00:15.858	952	-1024	-768	-1	-1	-1	-1	4	-1024	-768	-1	-1	-1	-1	4		0	0						StimuliFarbe_gruen_gelb.png	0	880	547	72	111				0	Content		-72	-111	15858522	3071129289
15876	09:33:20.472	00:00:15.875	953	-1024	-768	-1	-1	-1	-1	4	-1024	-768	-1	-1	-1	-1	4		0	0						StimuliFarbe_gruen_gelb.png	0	880	547	72	111				0	Content		-72	-111	15875715	3071146482
15893	09:33:20.489	00:00:15.893	954	-1024	-768	-1	-1	-1	-1	4	-1024	-768	-1	-1	-1	-1	4		0	0						StimuliFarbe_gruen_gelb.png	0	880	547	72	111				0	Content		-72	-111	15893086	3071163853
15910	09:33:20.506	00:00:15.910	955	-1024	-768	-1	-1	-1	-1	4	-1024	-768	-1	-1	-1	-1	4		0	0						StimuliFarbe_gruen_gelb.png	0	880	547	72	111				0	Content		-72	-111	15910334	3071181101
15925	09:33:20.521	00:00:15.925	956	-1024	-768	-1	-1	-1	-1	4	-1024	-768	-1	-1	-1	-1	4		0	0						StimuliFarbe_gruen_gelb.png	0	880	547	72	111				0	Content		-72	-111	15925142	3071195909
15942	09:33:20.538	00:00:15.941	957	-1024	-768	-1	-1	-1	-1	4	-1024	-768	-1	-1	-1	-1	4		0	0						StimuliFarbe_gruen_gelb.png	0	880	547	72	111				0	Content		-72	-111	15941925	3071212692
15959	09:33:20.555	00:00:15.958	958	-1024	-768	-1	-1	-1	-1	4	-1024	-768	-1	-1	-1	-1	4		0	0						StimuliFarbe_gruen_gelb.png	0	880	547	72	111				0	Content		-72	-111	15958516	3071229283
15975	09:33:20.571	00:00:15.975	959	-1024	-768	-1	-1	-1	-1	4	-1024	-768	-1	-1	-1	-1	4		0	0						StimuliFarbe_gruen_gelb.png	0	880	547	72	111				0	Content		-72	-111	15975262	3071246029
15992	09:33:20.588	00:00:15.991	960	-1024	-768	-1	-1	-1	-1	4	-1024	-768	-1	-1	-1	-1	4		0	0						StimuliFarbe_gruen_gelb.png	0	880	547	72	111				0	Content		-72	-111	15991760	3071262527
16008	09:33:20.604	00:00:16.008	961	-1024	-768	-1	-1	-1	-1	4	-1024	-768	-1	-1	-1	-1	4		0	0						StimuliFarbe_gruen_gelb.png	0	880	547	72	111				0	Content		-72	-111	16008383	3071279150
16026	09:33:20.622	00:00:16.025	962	-1024	-768	-1	-1	-1	-1	4	-1024	-768	-1	-1	-1	-1	4		0	0						StimuliFarbe_gruen_gelb.png	0	880	547	72	111				0	Content		-72	-111	16025577	3071296344
16043	09:33:20.639	00:00:16.042	963	-1024	-768	-1	-1	-1	-1	4	-1024	-768	-1	-1	-1	-1	4		0	0						StimuliFarbe_gruen_gelb.png	0	880	547	72	111				0	Content		-72	-111	16042951	3071313718
16060	09:33:20.656	00:00:16.060	964	-1024	-768	-1	-1	-1	-1	4	-1024	-768	-1	-1	-1	-1	4		0	0						StimuliFarbe_gruen_gelb.png	0	880	547	72	111				0	Content		-72	-111	16060211	3071330978
16075	09:33:20.671	00:00:16.075	965	-1024	-768	-1	-1	-1	-1	4	-1024	-768	-1	-1	-1	-1	4		0	0						StimuliFarbe_gruen_gelb.png	0	880	547	72	111				0	Content		-72	-111	16075129	3071345896
16092	09:33:20.688	00:00:16.091	966	-1024	-768	-1	-1	-1	-1	4	-1024	-768	-1	-1	-1	-1	4		0	0						StimuliFarbe_gruen_gelb.png	0	880	547	72	111				0	Content		-72	-111	16091753	3071362520
16109	09:33:20.705	00:00:16.108	967	-1024	-768	-1	-1	-1	-1	4	-1024	-768	-1	-1	-1	-1	4		0	0						StimuliFarbe_gruen_gelb.png	0	880	547	72	111				0	Content		-72	-111	16108501	3071379268
16125	09:33:20.721	00:00:16.125	968	-1024	-768	-1	-1	-1	-1	4	-1024	-768	-1	-1	-1	-1	4		0	0						StimuliFarbe_gruen_gelb.png	0	880	547	72	111				0	Content		-72	-111	16125125	3071395892
16142	09:33:20.738	00:00:16.141	969	-1024	-768	-1	-1	-1	-1	4	-1024	-768	-1	-1	-1	-1	4		0	0						StimuliFarbe_gruen_gelb.png	0	880	547	72	111				0	Content		-72	-111	16141748	3071412515
16158	09:33:20.754	00:00:16.158	970	-1024	-768	-1	-1	-1	-1	4	-1024	-768	-1	-1	-1	-1	4		0	0						StimuliFarbe_gruen_gelb.png	0	880	547	72	111				0	Content		-72	-111	16158373	3071429140
16175	09:33:20.771	00:00:16.175	971	-1024	-768	-1	-1	-1	-1	4	-1024	-768	-1	-1	-1	-1	4		0	0						StimuliFarbe_gruen_gelb.png	0	880	547	72	111				0	Content		-72	-111	16175441	3071446208
16193	09:33:20.789	00:00:16.192	972	-1024	-768	-1	-1	-1	-1	4	-1024	-768	-1	-1	-1	-1	4		0	0						StimuliFarbe_gruen_gelb.png	0	880	547	72	111				0	Content		-72	-111	16192815	3071463582
16210	09:33:20.806	00:00:16.210	973	-1024	-768	-1	-1	-1	-1	4	-1024	-768	-1	-1	-1	-1	4		0	0						StimuliFarbe_gruen_gelb.png	0	880	547	72	111				0	Content		-72	-111	16210063	3071480830
16225	09:33:20.821	00:00:16.224	974	-1024	-768	-1	-1	-1	-1	4	-1024	-768	-1	-1	-1	-1	4		0	0						StimuliFarbe_gruen_gelb.png	0	880	547	72	111				0	Content		-72	-111	16224995	3071495762
16242	09:33:20.838	00:00:16.241	975	-1024	-768	-1	-1	-1	-1	4	-1024	-768	-1	-1	-1	-1	4		0	0						StimuliFarbe_gruen_gelb.png	0	880	547	72	111				0	Content		-72	-111	16241617	3071512384
16258	09:33:20.854	00:00:16.258	976	-1024	-768	-1	-1	-1	-1	4	-1024	-768	-1	-1	-1	-1	4		0	0						StimuliFarbe_gruen_gelb.png	0	880	547	72	111				0	Content		-72	-111	16258363	3071529130
16275	09:33:20.871	00:00:16.274	977	-1024	-768	-1	-1	-1	-1	4	-1024	-768	-1	-1	-1	-1	4		0	0						StimuliFarbe_gruen_gelb.png	0	880	547	72	111				0	Content		-72	-111	16274986	3071545753
16292	09:33:20.888	00:00:16.291	978	-1024	-768	-1	-1	-1	-1	4	-1024	-768	-1	-1	-1	-1	4		0	0						StimuliFarbe_gruen_gelb.png	0	880	547	72	111				0	Content		-72	-111	16291607	3071562374
16308	09:33:20.904	00:00:16.308	979	-1024	-768	-1	-1	-1	-1	4	-1024	-768	-1	-1	-1	-1	4		0	0						StimuliFarbe_gruen_gelb.png	0	880	547	72	111				0	Content		-72	-111	16308231	3071578998
16325	09:33:20.921	00:00:16.325	980	-1024	-768	-1	-1	-1	-1	4	-1024	-768	-1	-1	-1	-1	4		0	0						StimuliFarbe_gruen_gelb.png	0	880	547	72	111				0	Content		-72	-111	16325424	3071596191
16343	09:33:20.939	00:00:16.342	981	-1024	-768	-1	-1	-1	-1	4	-1024	-768	-1	-1	-1	-1	4		0	0						StimuliFarbe_gruen_gelb.png	0	880	547	72	111				0	Content		-72	-111	16342799	3071613566
16360	09:33:20.956	00:00:16.360	982	-1024	-768	-1	-1	-1	-1	4	-1024	-768	-1	-1	-1	-1	4		0	0						StimuliFarbe_gruen_gelb.png	0	880	547	72	111				0	Content		-72	-111	16360050	3071630817
16375	09:33:20.971	00:00:16.374	983	-1024	-768	-1	-1	-1	-1	4	-1024	-768	-1	-1	-1	-1	4		0	0						StimuliFarbe_gruen_gelb.png	0	880	547	72	111				0	Content		-72	-111	16374866	3071645633
16392	09:33:20.988	00:00:16.391	984	-1024	-768	-1	-1	-1	-1	4	-1024	-768	-1	-1	-1	-1	4		0	0						StimuliFarbe_gruen_gelb.png	0	880	547	72	111				0	Content		-72	-111	16391605	3071662372
16408	09:33:21.004	00:00:16.408	985	-1024	-768	-1	-1	-1	-1	4	-1024	-768	-1	-1	-1	-1	4		0	0						StimuliFarbe_gruen_gelb.png	0	880	547	72	111				0	Content		-72	-111	16408228	3071678995
16424	09:33:21.020																				ImageEnd	16	0	0	StimuliFarbe_gruen_gelb.png
16425	09:33:21.021	00:00:16.424	986	-1024	-768	-1	-1	-1	-1	4	-1024	-768	-1	-1	-1	-1	4		0	0						No media	0	1024	768	0	0				0	Content		0	0	16424859	3071695626
16441	09:33:21.037	00:00:16.441	987	-1024	-768	-1	-1	-1	-1	4	-1024	-768	-1	-1	-1	-1	4		0	0						No media	0	1024	768	0	0				0	Content		0	0	16441470	3071712237
16444	09:33:21.040																				ImageStart	8	0	0	Fix_sw.jpg
16458	09:33:21.054	00:00:16.458	988	-1024	-768	-1	-1	-1	-1	4	-1024	-768	-1	-1	-1	-1	4		0	0						Fix_sw.jpg	0	880	547	72	111				0	Content		-72	-111	16458095	3071728862
16475	09:33:21.071	00:00:16.475	989	-1024	-768	-1	-1	-1	-1	4	-1024	-768	-1	-1	-1	-1	4		0	0						Fix_sw.jpg	0	880	547	72	111				0	Content		-72	-111	16475287	3071746054
16493	09:33:21.089	00:00:16.492	990	-1024	-768	-1	-1	-1	-1	4	-1024	-768	-1	-1	-1	-1	4		0	0						Fix_sw.jpg	0	880	547	72	111				0	Content		-72	-111	16492661	3071763428
16510	09:33:21.106	00:00:16.509	991	-1024	-768	-1	-1	-1	-1	4	-1024	-768	-1	-1	-1	-1	4		0	0						Fix_sw.jpg	0	880	547	72	111				0	Content		-72	-111	16509912	3071780679
16525	09:33:21.121	00:00:16.524	992	-1024	-768	-1	-1	-1	-1	4	-1024	-768	-1	-1	-1	-1	4		0	0						Fix_sw.jpg	0	880	547	72	111				0	Content		-72	-111	16524851	3071795618
16541	09:33:21.137	00:00:16.541	993	-1024	-768	-1	-1	-1	-1	4	-1024	-768	-1	-1	-1	-1	4		0	0						Fix_sw.jpg	0	880	547	72	111				0	Content		-72	-111	16541462	3071812229
16558	09:33:21.154	00:00:16.558	994	-1024	-768	-1	-1	-1	-1	4	-1024	-768	-1	-1	-1	-1	4		0	0						Fix_sw.jpg	0	880	547	72	111				0	Content		-72	-111	16558210	3071828977
16575	09:33:21.171	00:00:16.574	995	-1024	-768	-1	-1	-1	-1	4	-1024	-768	-1	-1	-1	-1	4		0	0						Fix_sw.jpg	0	880	547	72	111				0	Content		-72	-111	16574846	3071845613
16591	09:33:21.187	00:00:16.591	996	-1024	-768	-1	-1	-1	-1	4	-1024	-768	-1	-1	-1	-1	4		0	0						Fix_sw.jpg	0	880	547	72	111				0	Content		-72	-111	16591454	3071862221
16608	09:33:21.204	00:00:16.608	997	-1024	-768	-1	-1	-1	-1	4	-1024	-768	-1	-1	-1	-1	4		0	0						Fix_sw.jpg	0	880	547	72	111				0	Content		-72	-111	16608080	3071878847
16625	09:33:21.221	00:00:16.625	998	-1024	-768	-1	-1	-1	-1	4	-1024	-768	-1	-1	-1	-1	4		0	0						Fix_sw.jpg	0	880	547	72	111				0	Content		-72	-111	16625145	3071895912
16643	09:33:21.239	00:00:16.642	999	-1024	-768	-1	-1	-1	-1	4	-1024	-768	-1	-1	-1	-1	4		0	0						Fix_sw.jpg	0	880	547	72	111				0	Content		-72	-111	16642519	3071913286
16660	09:33:21.256	00:00:16.659	1000	-1024	-768	-1	-1	-1	-1	4	-1024	-768	-1	-1	-1	-1	4		0	0						Fix_sw.jpg	0	880	547	72	111				0	Content		-72	-111	16659765	3071930532
16675	09:33:21.271	00:00:16.674	1001	-1024	-768	-1	-1	-1	-1	4	-1024	-768	-1	-1	-1	-1	4		0	0						Fix_sw.jpg	0	880	547	72	111				0	Content		-72	-111	16674693	3071945460
16691	09:33:21.287	00:00:16.691	1002	-1024	-768	-1	-1	-1	-1	4	-1024	-768	-1	-1	-1	-1	4		0	0						Fix_sw.jpg	0	880	547	72	111				0	Content		-72	-111	16691316	3071962083
16708	09:33:21.304	00:00:16.708	1003	-1024	-768	-1	-1	-1	-1	4	-1024	-768	-1	-1	-1	-1	4		0	0						Fix_sw.jpg	0	880	547	72	111				0	Content		-72	-111	16708063	3071978830
16725	09:33:21.321	00:00:16.724	1004	-1024	-768	-1	-1	-1	-1	4	-1024	-768	-1	-1	-1	-1	4		0	0						Fix_sw.jpg	0	880	547	72	111				0	Content		-72	-111	16724685	3071995452
16741	09:33:21.337	00:00:16.741	1005	-1024	-768	-1	-1	-1	-1	4	-1024	-768	-1	-1	-1	-1	4		0	0						Fix_sw.jpg	0	880	547	72	111				0	Content		-72	-111	16741308	3072012075
16758	09:33:21.354	00:00:16.757	1006	-1024	-768	-1	-1	-1	-1	4	-1024	-768	-1	-1	-1	-1	4		0	0						Fix_sw.jpg	0	880	547	72	111				0	Content		-72	-111	16757933	3072028700
16775	09:33:21.371	00:00:16.775	1007	-1024	-768	-1	-1	-1	-1	4	-1024	-768	-1	-1	-1	-1	4		0	0						Fix_sw.jpg	0	880	547	72	111				0	Content		-72	-111	16775126	3072045893
16792	09:33:21.388	00:00:16.792	1008	-1024	-768	-1	-1	-1	-1	4	-1024	-768	-1	-1	-1	-1	4		0	0						Fix_sw.jpg	0	880	547	72	111				0	Content		-72	-111	16792497	3072063264
16810	09:33:21.406	00:00:16.809	1009	-1024	-768	-1	-1	-1	-1	4	-1024	-768	-1	-1	-1	-1	4		0	0						Fix_sw.jpg	0	880	547	72	111				0	Content		-72	-111	16809742	3072080509
16825	09:33:21.421	00:00:16.824	1010	-1024	-768	-1	-1	-1	-1	4	-1024	-768	-1	-1	-1	-1	4		0	0						Fix_sw.jpg	0	880	547	72	111				0	Content		-72	-111	16824547	3072095314
16841	09:33:21.437	00:00:16.841	1011	-1024	-768	-1	-1	-1	-1	4	-1024	-768	-1	-1	-1	-1	4		0	0						Fix_sw.jpg	0	880	547	72	111				0	Content		-72	-111	16841295	3072112062
16858	09:33:21.454	00:00:16.857	1012	-1024	-768	-1	-1	-1	-1	4	-1024	-768	-1	-1	-1	-1	4		0	0						Fix_sw.jpg	0	880	547	72	111				0	Content		-72	-111	16857919	3072128686
16875	09:33:21.471	00:00:16.874	1013	-1024	-768	-1	-1	-1	-1	4	-1024	-768	-1	-1	-1	-1	4		0	0						Fix_sw.jpg	0	880	547	72	111				0	Content		-72	-111	16874544	3072145311
16891	09:33:21.487	00:00:16.891	1014	-1024	-768	-1	-1	-1	-1	4	-1024	-768	-1	-1	-1	-1	4		0	0						Fix_sw.jpg	0	880	547	72	111				0	Content		-72	-111	16891167	3072161934
16908	09:33:21.504	00:00:16.907	1015	-1024	-768	-1	-1	-1	-1	4	-1024	-768	-1	-1	-1	-1	4		0	0						Fix_sw.jpg	0	880	547	72	111				0	Content		-72	-111	16907794	3072178561
16925	09:33:21.521	00:00:16.924	1016	-1024	-768	-1	-1	-1	-1	4	-1024	-768	-1	-1	-1	-1	4		0	0						Fix_sw.jpg	0	880	547	72	111				0	Content		-72	-111	16924985	3072195752
16942	09:33:21.538	00:00:16.942	1017	-1024	-768	-1	-1	-1	-1	4	-1024	-768	-1	-1	-1	-1	4		0	0						Fix_sw.jpg	0	880	547	72	111				0	Content		-72	-111	16942359	3072213126
16960	09:33:21.556	00:00:16.959	1018	-1024	-768	-1	-1	-1	-1	4	-1024	-768	-1	-1	-1	-1	4		0	0						Fix_sw.jpg	0	880	547	72	111				0	Content		-72	-111	16959624	3072230391
16975	09:33:21.571	00:00:16.974	1019	-1024	-768	-1	-1	-1	-1	4	-1024	-768	-1	-1	-1	-1	4		0	0						Fix_sw.jpg	0	880	547	72	111				0	Content		-72	-111	16974538	3072245305
16991	09:33:21.587	00:00:16.991	1020	-1024	-768	-1	-1	-1	-1	4	-1024	-768	-1	-1	-1	-1	4		0	0						Fix_sw.jpg	0	880	547	72	111				0	Content		-72	-111	16991161	3072261928
17008	09:33:21.604	00:00:17.007	1021	-1024	-768	-1	-1	-1	-1	4	-1024	-768	-1	-1	-1	-1	4		0	0						Fix_sw.jpg	0	880	547	72	111				0	Content		-72	-111	17007789	3072278556
17024	09:33:21.620	00:00:17.024	1022	-1024	-768	-1	-1	-1	-1	4	-1024	-768	-1	-1	-1	-1	4		0	0						Fix_sw.jpg	0	880	547	72	111				0	Content		-72	-111	17024406	3072295173
17041	09:33:21.637	00:00:17.041	1023	-1024	-768	-1	-1	-1	-1	4	-1024	-768	-1	-1	-1	-1	4		0	0						Fix_sw.jpg	0	880	547	72	111				0	Content		-72	-111	17041028	3072311795
17058	09:33:21.654	00:00:17.057	1024	-1024	-768	-1	-1	-1	-1	4	-1024	-768	-1	-1	-1	-1	4		0	0						Fix_sw.jpg	0	880	547	72	111				0	Content		-72	-111	17057698	3072328465
17075	09:33:21.671	00:00:17.074	1025	-1024	-768	-1	-1	-1	-1	4	-1024	-768	-1	-1	-1	-1	4		0	0						Fix_sw.jpg	0	880	547	72	111				0	Content		-72	-111	17074786	3072345553
17091	09:33:21.687	00:00:17.091	1026	-1024	-768	-1	-1	-1	-1	4	-1024	-768	-1	-1	-1	-1	4		0	0						Fix_sw.jpg	0	880	547	72	111				0	Content		-72	-111	17091454	3072362221
17108	09:33:21.704	00:00:17.108	1027	-1024	-768	-1	-1	-1	-1	4	-1024	-768	-1	-1	-1	-1	4		0	0						Fix_sw.jpg	0	880	547	72	111				0	Content		-72	-111	17108122	3072378889
17126	09:33:21.722	00:00:17.125	1028	-1024	-768	-1	-1	-1	-1	4	-1024	-768	-1	-1	-1	-1	4		0	0						Fix_sw.jpg	0	880	547	72	111				0	Content		-72	-111	17125569	3072396336
17143	09:33:21.739	00:00:17.142	1029	-1024	-768	-1	-1	-1	-1	4	-1024	-768	-1	-1	-1	-1	4		0	0						Fix_sw.jpg	0	880	547	72	111				0	Content		-72	-111	17142831	3072413598
17158	09:33:21.754	00:00:17.157	1030	-1024	-768	-1	-1	-1	-1	4	-1024	-768	-1	-1	-1	-1	4		0	0						Fix_sw.jpg	0	880	547	72	111				0	Content		-72	-111	17157689	3072428456
17174	09:33:21.770	00:00:17.174	1031	-1024	-768	-1	-1	-1	-1	4	-1024	-768	-1	-1	-1	-1	4		0	0						Fix_sw.jpg	0	880	547	72	111				0	Content		-72	-111	17174314	3072445081
17191	09:33:21.787	00:00:17.190	1032	-1024	-768	-1	-1	-1	-1	4	-1024	-768	-1	-1	-1	-1	4		0	0						Fix_sw.jpg	0	880	547	72	111				0	Content		-72	-111	17190982	3072461749
17208	09:33:21.804	00:00:17.207	1033	-1024	-768	-1	-1	-1	-1	4	-1024	-768	-1	-1	-1	-1	4		0	0						Fix_sw.jpg	0	880	547	72	111				0	Content		-72	-111	17207649	3072478416
17224	09:33:21.820	00:00:17.224	1034	-1024	-768	-1	-1	-1	-1	4	-1024	-768	-1	-1	-1	-1	4		0	0						Fix_sw.jpg	0	880	547	72	111				0	Content		-72	-111	17224310	3072495077
17241	09:33:21.837	00:00:17.240	1035	-1024	-768	-1	-1	-1	-1	4	-1024	-768	-1	-1	-1	-1	4		0	0						Fix_sw.jpg	0	880	547	72	111				0	Content		-72	-111	17240986	3072511753
17258	09:33:21.854	00:00:17.257	1036	-1024	-768	-1	-1	-1	-1	4	-1024	-768	-1	-1	-1	-1	4		0	0						Fix_sw.jpg	0	880	547	72	111				0	Content		-72	-111	17257582	3072528349
17274	09:33:21.870	00:00:17.274	1037	-1024	-768	-1	-1	-1	-1	4	-1024	-768	-1	-1	-1	-1	4		0	0						Fix_sw.jpg	0	880	547	72	111				0	Content		-72	-111	17274250	3072545017
17291	09:33:21.887	00:00:17.291	1038	-1024	-768	-1	-1	-1	-1	4	-1024	-768	-1	-1	-1	-1	4		0	0						Fix_sw.jpg	0	880	547	72	111				0	Content		-72	-111	17291153	3072561920
17308	09:33:21.904	00:00:17.307	1039	-1024	-768	-1	-1	-1	-1	4	-1024	-768	-1	-1	-1	-1	4		0	0						Fix_sw.jpg	0	880	547	72	111				0	Content		-72	-111	17307820	3072578587
17325	09:33:21.921	00:00:17.324	1040	-1024	-768	-1	-1	-1	-1	4	-1024	-768	-1	-1	-1	-1	4		0	0						Fix_sw.jpg	0	880	547	72	111				0	Content		-72	-111	17324814	3072595581
17342	09:33:21.938	00:00:17.342	1041	-1024	-768	-1	-1	-1	-1	4	-1024	-768	-1	-1	-1	-1	4		0	0						Fix_sw.jpg	0	880	547	72	111				0	Content		-72	-111	17342050	3072612817
17359	09:33:21.955	00:00:17.359	1042	-1024	-768	-1	-1	-1	-1	4	-1024	-768	-1	-1	-1	-1	4		0	0						Fix_sw.jpg	0	880	547	72	111				0	Content		-72	-111	17359422	3072630189
17374	09:33:21.970	00:00:17.374	1043	-1024	-768	-1	-1	-1	-1	4	-1024	-768	-1	-1	-1	-1	4		0	0						Fix_sw.jpg	0	880	547	72	111				0	Content		-72	-111	17374178	3072644945
17391	09:33:21.987	00:00:17.390	1044	-1024	-768	-1	-1	-1	-1	4	-1024	-768	-1	-1	-1	-1	4		0	0						Fix_sw.jpg	0	880	547	72	111				0	Content		-72	-111	17390807	3072661574
17407	09:33:22.003	00:00:17.407	1045	-1024	-768	-1	-1	-1	-1	4	-1024	-768	-1	-1	-1	-1	4		0	0						Fix_sw.jpg	0	880	547	72	111				0	Content		-72	-111	17407419	3072678186
17424	09:33:22.020	00:00:17.424	1046	446,9137	541,7323	0,6306878	0,376645	413,7448	4,077582	1	446,9137	541,7323	0,6306878	0,376645	413,7448	4,077582	3	37	447	542						Fix_sw.jpg	0	880	547	72	111	372	434	67	0	Content		375	431	17424166	3072694933
17436	09:33:22.032																				ImageEnd	16	0	0	Fix_sw.jpg
17441	09:33:22.037	00:00:17.440	1047	-1024	-768	-1	-1	-1	-1	4	-1024	-768	-1	-1	-1	-1	4	37	0	0						No media	0	1024	768	0	0	444	545	67	0	Content		0	0	17440803	3072711570
17450	09:33:22.046																				ImageStart	8	0	0	StimuliFarbe_blau_gruen.png
17457	09:33:22.053	00:00:17.457	1048	382,6245	549,3287	0,6211804	0,3703685	413,7545	4,065373	3	382,6245	549,3287	0,6211804	0,3703685	413,7545	4,065373	1	37	383	549						StimuliFarbe_blau_gruen.png	0	880	547	72	111	372	434	67	0	Content		311	438	17457412	3072728179
17474	09:33:22.070	00:00:17.474	1049	441,7612	549,3763	0,6281391	0,3667207	413,7545	4,009758	1	441,7612	549,3763	0,6281391	0,3667207	413,7545	4,009758	3	37	442	549						StimuliFarbe_blau_gruen.png	0	880	547	72	111	372	434	67	0	Content		370	438	17474035	3072744802
17491	09:33:22.087	00:00:17.490	1050	-1024	-768	-1	-1	-1	-1	4	-1024	-768	-1	-1	-1	-1	4		0	0						StimuliFarbe_blau_gruen.png	0	880	547	72	111				0	Content		-72	-111	17490796	3072761563
17507	09:33:22.103	00:00:17.507	1051	-1024	-768	-1	-1	-1	-1	4	-1024	-768	-1	-1	-1	-1	4		0	0						StimuliFarbe_blau_gruen.png	0	880	547	72	111				0	Content		-72	-111	17507408	3072778175
17524	09:33:22.120	00:00:17.524	1052	-1024	-768	-1	-1	-1	-1	4	-1024	-768	-1	-1	-1	-1	4		0	0						StimuliFarbe_blau_gruen.png	0	880	547	72	111				0	Content		-72	-111	17524032	3072794799
17541	09:33:22.137	00:00:17.540	1053	-1024	-768	-1	-1	-1	-1	4	-1024	-768	-1	-1	-1	-1	4		0	0						StimuliFarbe_blau_gruen.png	0	880	547	72	111				0	Content		-72	-111	17540657	3072811424
17557	09:33:22.153	00:00:17.557	1054	-1024	-768	-1	-1	-1	-1	4	-1024	-768	-1	-1	-1	-1	4		0	0						StimuliFarbe_blau_gruen.png	0	880	547	72	111				0	Content		-72	-111	17557343	3072828110
17574	09:33:22.170	00:00:17.574	1055	-1024	-768	-1	-1	-1	-1	4	-1024	-768	-1	-1	-1	-1	4		0	0						StimuliFarbe_blau_gruen.png	0	880	547	72	111				0	Content		-72	-111	17574011	3072844778
17591	09:33:22.187	00:00:17.590	1056	-1024	-768	-1	-1	-1	-1	4	-1024	-768	-1	-1	-1	-1	4		0	0						StimuliFarbe_blau_gruen.png	0	880	547	72	111				0	Content		-72	-111	17590653	3072861420
17607	09:33:22.203	00:00:17.607	1057	-1024	-768	-1	-1	-1	-1	4	-1024	-768	-1	-1	-1	-1	4		0	0						StimuliFarbe_blau_gruen.png	0	880	547	72	111				0	Content		-72	-111	17607277	3072878044
17624	09:33:22.220	00:00:17.624	1058	-1024	-768	-1	-1	-1	-1	4	-1024	-768	-1	-1	-1	-1	4		0	0						StimuliFarbe_blau_gruen.png	0	880	547	72	111				0	Content		-72	-111	17624031	3072894798
17641	09:33:22.237	00:00:17.640	1059	-1024	-768	-1	-1	-1	-1	4	-1024	-768	-1	-1	-1	-1	4		0	0						StimuliFarbe_blau_gruen.png	0	880	547	72	111				0	Content		-72	-111	17640653	3072911420
17657	09:33:22.253	00:00:17.657	1060	-1024	-768	-1	-1	-1	-1	4	-1024	-768	-1	-1	-1	-1	4		0	0						StimuliFarbe_blau_gruen.png	0	880	547	72	111				0	Content		-72	-111	17657320	3072928087
17674	09:33:22.270	00:00:17.673	1061	-1024	-768	-1	-1	-1	-1	4	-1024	-768	-1	-1	-1	-1	4		0	0						StimuliFarbe_blau_gruen.png	0	880	547	72	111				0	Content		-72	-111	17673897	3072944664
17691	09:33:22.287	00:00:17.690	1062	-1024	-768	-1	-1	-1	-1	4	-1024	-768	-1	-1	-1	-1	4		0	0						StimuliFarbe_blau_gruen.png	0	880	547	72	111				0	Content		-72	-111	17690584	3072961351
17707	09:33:22.303	00:00:17.707	1063	-1024	-768	-1	-1	-1	-1	4	-1024	-768	-1	-1	-1	-1	4		0	0						StimuliFarbe_blau_gruen.png	0	880	547	72	111				0	Content		-72	-111	17707251	3072978018
17724	09:33:22.320	00:00:17.723	1064	-1024	-768	-1	-1	-1	-1	4	-1024	-768	-1	-1	-1	-1	4		0	0						StimuliFarbe_blau_gruen.png	0	880	547	72	111				0	Content		-72	-111	17723892	3072994659
17741	09:33:22.337	00:00:17.740	1065	366,3591	538,334	0,6047513	0,3563585	411,218	4,100041	1	366,3591	538,334	0,6047513	0,3563585	411,218	4,100041	3	38	366	538						StimuliFarbe_blau_gruen.png	0	880	547	72	111	281	426	117	0	Content		294	427	17740517	3073011284
17757	09:33:22.353	00:00:17.757	1066	-1024	-768	-1	-1	-1	-1	4	-1024	-768	-1	-1	-1	-1	4	38	0	0						StimuliFarbe_blau_gruen.png	0	880	547	72	111	281	426	117	0	Content		-72	-111	17757264	3073028031
17774	09:33:22.370	00:00:17.773	1067	-1024	-768	-1	-1	-1	-1	4	-1024	-768	-1	-1	-1	-1	4	38	0	0						StimuliFarbe_blau_gruen.png	0	880	547	72	111	281	426	117	0	Content		-72	-111	17773889	3073044656
17791	09:33:22.387	00:00:17.790	1068	352,5303	536,5009	0,6045173	0,3550391	406,5979	3,913424	1	352,5303	536,5009	0,6045173	0,3550391	406,5979	3,913424	3	38	353	537						StimuliFarbe_blau_gruen.png	0	880	547	72	111	281	426	117	0	Content		281	426	17790514	3073061281
17807	09:33:22.403	00:00:17.807	1069	-1024	-768	-1	-1	-1	-1	4	-1024	-768	-1	-1	-1	-1	4	38	0	0						StimuliFarbe_blau_gruen.png	0	880	547	72	111	281	426	117	0	Content		-72	-111	17807137	3073077904
17824	09:33:22.420	00:00:17.823	1070	-1024	-768	-1	-1	-1	-1	4	-1024	-768	-1	-1	-1	-1	4	38	0	0						StimuliFarbe_blau_gruen.png	0	880	547	72	111	281	426	117	0	Content		-72	-111	17823888	3073094655
17841	09:33:22.437	00:00:17.840	1071	346,1836	342,4394	0,424863	0,4000021	401,2728	3,743703	3	346,1836	342,4394	0,424863	0,4000021	401,2728	3,743703	1	38	346	342						StimuliFarbe_blau_gruen.png	0	880	547	72	111	281	426	117	0	Content		274	231	17840510	3073111277
17857	09:33:22.453	00:00:17.857	1072	-1024	-768	-1	-1	-1	-1	4	-1024	-768	-1	-1	-1	-1	4		0	0						StimuliFarbe_blau_gruen.png	0	880	547	72	111				0	Content		-72	-111	17857136	3073127903
17874	09:33:22.470	00:00:17.873	1073	-1024	-768	-1	-1	-1	-1	4	-1024	-768	-1	-1	-1	-1	4		0	0						StimuliFarbe_blau_gruen.png	0	880	547	72	111				0	Content		-72	-111	17873768	3073144535
17890	09:33:22.486	00:00:17.890	1074	-1024	-768	-1	-1	-1	-1	4	-1024	-768	-1	-1	-1	-1	4		0	0						StimuliFarbe_blau_gruen.png	0	880	547	72	111				0	Content		-72	-111	17890450	3073161217
17907	09:33:22.503	00:00:17.907	1075	-1024	-768	-1	-1	-1	-1	4	-1024	-768	-1	-1	-1	-1	4		0	0						StimuliFarbe_blau_gruen.png	0	880	547	72	111				0	Content		-72	-111	17907118	3073177885
17924	09:33:22.520	00:00:17.923	1076	-1024	-768	-1	-1	-1	-1	4	-1024	-768	-1	-1	-1	-1	4		0	0						StimuliFarbe_blau_gruen.png	0	880	547	72	111				0	Content		-72	-111	17923759	3073194526
17940	09:33:22.536	00:00:17.940	1077	-1024	-768	-1	-1	-1	-1	4	-1024	-768	-1	-1	-1	-1	4		0	0						StimuliFarbe_blau_gruen.png	0	880	547	72	111				0	Content		-72	-111	17940381	3073211148
17957	09:33:22.553	00:00:17.957	1078	-1024	-768	-1	-1	-1	-1	4	-1024	-768	-1	-1	-1	-1	4		0	0						StimuliFarbe_blau_gruen.png	0	880	547	72	111				0	Content		-72	-111	17957083	3073227850
17974	09:33:22.570	00:00:17.973	1079	-1024	-768	-1	-1	-1	-1	4	-1024	-768	-1	-1	-1	-1	4		0	0						StimuliFarbe_blau_gruen.png	0	880	547	72	111				0	Content		-72	-111	17973751	3073244518
17990	09:33:22.586	00:00:17.990	1080	-1024	-768	-1	-1	-1	-1	4	-1024	-768	-1	-1	-1	-1	4		0	0						StimuliFarbe_blau_gruen.png	0	880	547	72	111				0	Content		-72	-111	17990438	3073261205
18007	09:33:22.603	00:00:18.007	1081	-1024	-768	-1	-1	-1	-1	4	-1024	-768	-1	-1	-1	-1	4		0	0						StimuliFarbe_blau_gruen.png	0	880	547	72	111				0	Content		-72	-111	18007106	3073277873
18024	09:33:22.620	00:00:18.023	1082	-1024	-768	-1	-1	-1	-1	4	-1024	-768	-1	-1	-1	-1	4		0	0						StimuliFarbe_blau_gruen.png	0	880	547	72	111				0	Content		-72	-111	18023752	3073294519
18040	09:33:22.636	00:00:18.040	1083	-1024	-768	-1	-1	-1	-1	4	-1024	-768	-1	-1	-1	-1	4		0	0						StimuliFarbe_blau_gruen.png	0	880	547	72	111				0	Content		-72	-111	18040371	3073311138
18057	09:33:22.653	00:00:18.056	1084	-1024	-768	-1	-1	-1	-1	4	-1024	-768	-1	-1	-1	-1	4		0	0						StimuliFarbe_blau_gruen.png	0	880	547	72	111				0	Content		-72	-111	18056997	3073327764
18074	09:33:22.670	00:00:18.073	1085	-1024	-768	-1	-1	-1	-1	4	-1024	-768	-1	-1	-1	-1	4		0	0						StimuliFarbe_blau_gruen.png	0	880	547	72	111				0	Content		-72	-111	18073746	3073344513
18090	09:33:22.686	00:00:18.090	1086	-1024	-768	-1	-1	-1	-1	4	-1024	-768	-1	-1	-1	-1	4		0	0						StimuliFarbe_blau_gruen.png	0	880	547	72	111				0	Content		-72	-111	18090366	3073361133
18107	09:33:22.703	00:00:18.106	1087	-1024	-768	-1	-1	-1	-1	4	-1024	-768	-1	-1	-1	-1	4		0	0						StimuliFarbe_blau_gruen.png	0	880	547	72	111				0	Content		-72	-111	18106989	3073377756
18124	09:33:22.720	00:00:18.123	1088	-1024	-768	-1	-1	-1	-1	4	-1024	-768	-1	-1	-1	-1	4		0	0						StimuliFarbe_blau_gruen.png	0	880	547	72	111				0	Content		-72	-111	18123633	3073394400
18140	09:33:22.736	00:00:18.140	1089	-1024	-768	-1	-1	-1	-1	4	-1024	-768	-1	-1	-1	-1	4		0	0						StimuliFarbe_blau_gruen.png	0	880	547	72	111				0	Content		-72	-111	18140372	3073411139
18158	09:33:22.754	00:00:18.157	1090	-1024	-768	-1	-1	-1	-1	4	-1024	-768	-1	-1	-1	-1	4		0	0						StimuliFarbe_blau_gruen.png	0	880	547	72	111				0	Content		-72	-111	18157929	3073428696
18175	09:33:22.771	00:00:18.174	1091	-1024	-768	-1	-1	-1	-1	4	-1024	-768	-1	-1	-1	-1	4		0	0						StimuliFarbe_blau_gruen.png	0	880	547	72	111				0	Content		-72	-111	18174597	3073445364
18192	09:33:22.788	00:00:18.192	1092	-1024	-768	-1	-1	-1	-1	4	-1024	-768	-1	-1	-1	-1	4		0	0						StimuliFarbe_blau_gruen.png	0	880	547	72	111				0	Content		-72	-111	18192233	3073463000
18207	09:33:22.803	00:00:18.206	1093	-1024	-768	-1	-1	-1	-1	4	-1024	-768	-1	-1	-1	-1	4		0	0						StimuliFarbe_blau_gruen.png	0	880	547	72	111				0	Content		-72	-111	18206980	3073477747
18224	09:33:22.820	00:00:18.223	1094	-1024	-768	-1	-1	-1	-1	4	-1024	-768	-1	-1	-1	-1	4		0	0						StimuliFarbe_blau_gruen.png	0	880	547	72	111				0	Content		-72	-111	18223605	3073494372
18240	09:33:22.836	00:00:18.240	1095	-1024	-768	-1	-1	-1	-1	4	-1024	-768	-1	-1	-1	-1	4		0	0						StimuliFarbe_blau_gruen.png	0	880	547	72	111				0	Content		-72	-111	18240272	3073511039
18257	09:33:22.853	00:00:18.256	1096	-1024	-768	-1	-1	-1	-1	4	-1024	-768	-1	-1	-1	-1	4		0	0						StimuliFarbe_blau_gruen.png	0	880	547	72	111				0	Content		-72	-111	18256940	3073527707
18274	09:33:22.870	00:00:18.273	1097	-1024	-768	-1	-1	-1	-1	4	-1024	-768	-1	-1	-1	-1	4		0	0						StimuliFarbe_blau_gruen.png	0	880	547	72	111				0	Content		-72	-111	18273599	3073544366
18290	09:33:22.886	00:00:18.290	1098	-1024	-768	-1	-1	-1	-1	4	-1024	-768	-1	-1	-1	-1	4		0	0						StimuliFarbe_blau_gruen.png	0	880	547	72	111				0	Content		-72	-111	18290278	3073561045
18307	09:33:22.903	00:00:18.306	1099	194,4449	435,7314	0,6111597	0,355426	384,0797	3,818848	0	178,3116	436,5394	0,4277283	0,4100018	393,6227	3,521229	0	39	186	436						StimuliFarbe_blau_gruen.png	0	880	547	72	111	114	325	17	0	Content		114	325	18306847	3073577614
18323	09:33:22.919	00:00:18.323	1100	-1024	-768	-1	-1	-1	-1	4	-1024	-768	-1	-1	-1	-1	4		0	0						StimuliFarbe_blau_gruen.png	0	880	547	72	111				0	Content		-72	-111	18323471	3073594238
18340	09:33:22.936	00:00:18.340	1101	-1024	-768	-1	-1	-1	-1	4	-1024	-768	-1	-1	-1	-1	4		0	0						StimuliFarbe_blau_gruen.png	0	880	547	72	111				0	Content		-72	-111	18340218	3073610985
18357	09:33:22.953	00:00:18.356	1102	-1024	-768	-1	-1	-1	-1	4	-1024	-768	-1	-1	-1	-1	4		0	0						StimuliFarbe_blau_gruen.png	0	880	547	72	111				0	Content		-72	-111	18356844	3073627611
18373	09:33:22.969	00:00:18.373	1103	-1024	-768	-1	-1	-1	-1	4	-1024	-768	-1	-1	-1	-1	4		0	0						StimuliFarbe_blau_gruen.png	0	880	547	72	111				0	Content		-72	-111	18373478	3073644245
18390	09:33:22.986	00:00:18.390	1104	-1024	-768	-1	-1	-1	-1	4	-1024	-768	-1	-1	-1	-1	4		0	0						StimuliFarbe_blau_gruen.png	0	880	547	72	111				0	Content		-72	-111	18390091	3073660858
18407	09:33:23.003	00:00:18.406	1105	-1024	-768	-1	-1	-1	-1	4	-1024	-768	-1	-1	-1	-1	4		0	0						StimuliFarbe_blau_gruen.png	0	880	547	72	111				0	Content		-72	-111	18406842	3073677609
18423	09:33:23.019	00:00:18.423	1106	-1024	-768	-1	-1	-1	-1	4	-1024	-768	-1	-1	-1	-1	4		0	0						StimuliFarbe_blau_gruen.png	0	880	547	72	111				0	Content		-72	-111	18423467	3073694234
18440	09:33:23.036	00:00:18.440	1107	-1024	-768	-1	-1	-1	-1	4	-1024	-768	-1	-1	-1	-1	4		0	0						StimuliFarbe_blau_gruen.png	0	880	547	72	111				0	Content		-72	-111	18440134	3073710901
18457	09:33:23.053	00:00:18.456	1108	195,4449	457,1895	0,609882	0,3558328	384,0797	3,562131	0	-1024	-768	-1	-1	-1	-1	4	40	195	457						StimuliFarbe_blau_gruen.png	0	880	547	72	111	135	340	267	0	Content		123	346	18456714	3073727481
18473	09:33:23.069	00:00:18.473	1109	-1024	-768	-1	-1	-1	-1	4	-1024	-768	-1	-1	-1	-1	4	40	0	0						StimuliFarbe_blau_gruen.png	0	880	547	72	111	135	340	267	0	Content		-72	-111	18473461	3073744228
18490	09:33:23.086	00:00:18.490	1110	-1024	-768	-1	-1	-1	-1	4	-1024	-768	-1	-1	-1	-1	4	40	0	0						StimuliFarbe_blau_gruen.png	0	880	547	72	111	135	340	267	0	Content		-72	-111	18490083	3073760850
18507	09:33:23.103	00:00:18.506	1111	206,8528	457,5369	0,6079066	0,3562155	391,8446	3,596259	0	-1024	-768	-1	-1	-1	-1	4	40	207	458						StimuliFarbe_blau_gruen.png	0	880	547	72	111	135	340	267	0	Content		135	347	18506707	3073777474
18523	09:33:23.119	00:00:18.523	1112	193,3948	450,9312	0,6096806	0,3567731	384,5159	3,521036	0	-1024	-768	-1	-1	-1	-1	4	40	193	451						StimuliFarbe_blau_gruen.png	0	880	547	72	111	135	340	267	0	Content		121	340	18523332	3073794099
18540	09:33:23.136	00:00:18.540	1113	-1024	-768	-1	-1	-1	-1	4	-1024	-768	-1	-1	-1	-1	4	40	0	0						StimuliFarbe_blau_gruen.png	0	880	547	72	111	135	340	267	0	Content		-72	-111	18540081	3073810848
18557	09:33:23.153	00:00:18.556	1114	-1024	-768	-1	-1	-1	-1	4	-1024	-768	-1	-1	-1	-1	4	40	0	0						StimuliFarbe_blau_gruen.png	0	880	547	72	111	135	340	267	0	Content		-72	-111	18556737	3073827504
18573	09:33:23.169	00:00:18.573	1115	-1024	-768	-1	-1	-1	-1	4	-1024	-768	-1	-1	-1	-1	4	40	0	0						StimuliFarbe_blau_gruen.png	0	880	547	72	111	135	340	267	0	Content		-72	-111	18573404	3073844171
18590	09:33:23.186	00:00:18.590	1116	-1024	-768	-1	-1	-1	-1	4	-1024	-768	-1	-1	-1	-1	4	40	0	0						StimuliFarbe_blau_gruen.png	0	880	547	72	111	135	340	267	0	Content		-72	-111	18590026	3073860793
18607	09:33:23.203	00:00:18.606	1117	236,5301	462,3274	0,6059418	0,3570482	384,5159	3,481624	3	272,5877	460,1729	0,603972	0,3566135	391,8446	3,487422	1	40	273	460						StimuliFarbe_blau_gruen.png	0	880	547	72	111	135	340	267	0	Content		201	349	18606649	3073877416
18623	09:33:23.219	00:00:18.623	1118	217,2521	439,4168	0,6070218	0,3575852	398,6974	3,617038	0	-1024	-768	-1	-1	-1	-1	4	40	217	439						StimuliFarbe_blau_gruen.png	0	880	547	72	111	135	340	267	0	Content		145	328	18623399	3073894166
18640	09:33:23.236	00:00:18.640	1119	263,4368	434,4295	0,6142439	0,3572853	417,233	3,579379	0	-1024	-768	-1	-1	-1	-1	4	40	263	434						StimuliFarbe_blau_gruen.png	0	880	547	72	111	135	340	267	0	Content		191	323	18640024	3073910791
18657	09:33:23.253	00:00:18.656	1120	204,846	414,0891	0,6127981	0,3577718	414,4051	3,738791	0	-1024	-768	-1	-1	-1	-1	4	40	205	414						StimuliFarbe_blau_gruen.png	0	880	547	72	111	135	340	267	0	Content		133	303	18656645	3073927412
18673	09:33:23.269	00:00:18.673	1121	197,1374	457,8961	0,6082476	0,3578436	399,9672	3,756709	0	-1024	-768	-1	-1	-1	-1	4	40	197	458						StimuliFarbe_blau_gruen.png	0	880	547	72	111	135	340	267	0	Content		125	347	18673271	3073944038
18690	09:33:23.286	00:00:18.690	1122	232,0444	445,4051	0,6083176	0,3578262	399,9496	3,774937	0	-1024	-768	-1	-1	-1	-1	4	40	232	445						StimuliFarbe_blau_gruen.png	0	880	547	72	111	135	340	267	0	Content		160	334	18690019	3073960786
18707	09:33:23.303	00:00:18.706	1123	-1024	-768	-1	-1	-1	-1	4	-1024	-768	-1	-1	-1	-1	4	40	0	0						StimuliFarbe_blau_gruen.png	0	880	547	72	111	135	340	267	0	Content		-72	-111	18706645	3073977412
18723	09:33:23.319	00:00:18.723	1124	320,5861	473,0053	0,6048192	0,3596656	401,1642	3,805906	0	-1024	-768	-1	-1	-1	-1	4	41	321	473						StimuliFarbe_blau_gruen.png	0	880	547	72	111	245	364	316	0	Content		249	362	18723267	3073994034
18740	09:33:23.336	00:00:18.739	1125	339,6651	478,4927	0,6049976	0,3598083	400,5913	3,852856	0	-1024	-768	-1	-1	-1	-1	4	41	340	478						StimuliFarbe_blau_gruen.png	0	880	547	72	111	245	364	316	0	Content		268	367	18739891	3074010658
18757	09:33:23.353	00:00:18.756	1126	310,6143	471,5505	0,6054257	0,3603212	400,5914	3,876042	0	-1024	-768	-1	-1	-1	-1	4	41	311	472						StimuliFarbe_blau_gruen.png	0	880	547	72	111	245	364	316	0	Content		239	361	18756640	3074027407
18773	09:33:23.369	00:00:18.773	1127	378,5197	477,8251	0,6056128	0,3595208	400,5913	3,832541	0	-1024	-768	-1	-1	-1	-1	4	41	379	478						StimuliFarbe_blau_gruen.png	0	880	547	72	111	245	364	316	0	Content		307	367	18773263	3074044030
18790	09:33:23.386	00:00:18.789	1128	307,6687	469,9174	0,6049688	0,3599421	399,0738	3,818088	0	-1024	-768	-1	-1	-1	-1	4	41	308	470						StimuliFarbe_blau_gruen.png	0	880	547	72	111	245	364	316	0	Content		236	359	18789889	3074060656
18807	09:33:23.403	00:00:18.806	1129	361,4018	475,419	0,605697	0,3591399	399,0738	3,902411	0	-1024	-768	-1	-1	-1	-1	4	41	361	475						StimuliFarbe_blau_gruen.png	0	880	547	72	111	245	364	316	0	Content		289	364	18806528	3074077295
18823	09:33:23.419	00:00:18.823	1130	367,0641	480,7144	0,6059616	0,359363	399,0738	3,879717	0	-1024	-768	-1	-1	-1	-1	4	41	367	481						StimuliFarbe_blau_gruen.png	0	880	547	72	111	245	364	316	0	Content		295	370	18823264	3074094031
18840	09:33:23.436	00:00:18.839	1131	-1024	-768	-1	-1	-1	-1	4	-1024	-768	-1	-1	-1	-1	4	41	0	0						StimuliFarbe_blau_gruen.png	0	880	547	72	111	245	364	316	0	Content		-72	-111	18839884	3074110651
18857	09:33:23.453	00:00:18.856	1132	338,4367	480,1619	0,6072502	0,359482	400,6897	4,002969	0	-1024	-768	-1	-1	-1	-1	4	41	338	480						StimuliFarbe_blau_gruen.png	0	880	547	72	111	245	364	316	0	Content		266	369	18856519	3074127286
18873	09:33:23.469	00:00:18.873	1133	314,3033	475,8992	0,6075377	0,3598721	400,6897	4,024993	0	-1024	-768	-1	-1	-1	-1	4	41	314	476						StimuliFarbe_blau_gruen.png	0	880	547	72	111	245	364	316	0	Content		242	365	18873132	3074143899
18890	09:33:23.486	00:00:18.889	1134	333,7946	474,5678	0,6075808	0,3591372	401,0121	4,059892	0	-1024	-768	-1	-1	-1	-1	4	41	334	475						StimuliFarbe_blau_gruen.png	0	880	547	72	111	245	364	316	0	Content		262	364	18889882	3074160649
18907	09:33:23.503	00:00:18.906	1135	307,3615	472,1133	0,6078832	0,3595007	401,0121	4,024477	0	-1024	-768	-1	-1	-1	-1	4	41	307	472						StimuliFarbe_blau_gruen.png	0	880	547	72	111	245	364	316	0	Content		235	361	18906522	3074177289
18923	09:33:23.519	00:00:18.923	1136	311,8282	476,4922	0,607304	0,3588984	398,6407	4,054874	0	-1024	-768	-1	-1	-1	-1	4	41	312	476						StimuliFarbe_blau_gruen.png	0	880	547	72	111	245	364	316	0	Content		240	365	18923129	3074193896
18940	09:33:23.536	00:00:18.939	1137	304,5405	481,0739	0,6093597	0,3590868	398,6407	4,149155	0	-1024	-768	-1	-1	-1	-1	4	41	305	481						StimuliFarbe_blau_gruen.png	0	880	547	72	111	245	364	316	0	Content		233	370	18939878	3074210645
18957	09:33:23.553	00:00:18.956	1138	311,696	469,6986	0,6098365	0,3594265	398,6407	4,070259	0	-1024	-768	-1	-1	-1	-1	4	41	312	470						StimuliFarbe_blau_gruen.png	0	880	547	72	111	245	364	316	0	Content		240	359	18956517	3074227284
18973	09:33:23.569	00:00:18.973	1139	-1024	-768	-1	-1	-1	-1	4	-1024	-768	-1	-1	-1	-1	4	41	0	0						StimuliFarbe_blau_gruen.png	0	880	547	72	111	245	364	316	0	Content		-72	-111	18973127	3074243894
18990	09:33:23.586	00:00:18.989	1140	309,467	477,8629	0,6107476	0,3595092	398,6407	4,102353	0	-1024	-768	-1	-1	-1	-1	4	41	309	478						StimuliFarbe_blau_gruen.png	0	880	547	72	111	245	364	316	0	Content		237	367	18989749	3074260516
19007	09:33:23.603	00:00:19.006	1141	364,4071	477,6567	0,6096261	0,3587725	398,6407	4,083501	0	380,8459	482,899	0,4252162	0,4100438	398,6407	3,830124	0	41	373	480						StimuliFarbe_blau_gruen.png	0	880	547	72	111	245	364	316	0	Content		301	369	19006545	3074277312
19023	09:33:23.619	00:00:19.023	1142	323,161	474,6266	0,6117312	0,3582233	398,6407	4,200434	0	-1024	-768	-1	-1	-1	-1	4	41	323	475						StimuliFarbe_blau_gruen.png	0	880	547	72	111	245	364	316	0	Content		251	364	19023121	3074293888
19040	09:33:23.636	00:00:19.039	1143	218,7934	427,2939	0,6216986	0,3571933	417,1052	4,330081	0	215,6428	425,033	0,4388646	0,407561	434,174	4,224532	0	42	217	426						StimuliFarbe_blau_gruen.png	0	880	547	72	111	100	328	250	0	Content		145	315	19039745	3074310512
19056	09:33:23.652	00:00:19.056	1144	172,1165	446,5432	0,617747	0,357021	401,2743	4,0986	0	-1024	-768	-1	-1	-1	-1	4	42	172	447						StimuliFarbe_blau_gruen.png	0	880	547	72	111	100	328	250	0	Content		100	336	19056370	3074327137
19073	09:33:23.669	00:00:19.073	1145	78,98892	427,2921	0,6178037	0,3578793	401,2744	4,131847	0	216,9352	425,7905	0,442813	0,4062272	434,174	4,311328	0	42	148	427						StimuliFarbe_blau_gruen.png	0	880	547	72	111	100	328	250	0	Content		76	316	19073121	3074343888
19090	09:33:23.686	00:00:19.089	1146	-1024	-768	-1	-1	-1	-1	4	216,9352	425,7905	0,4399194	0,4063273	423,4237	4,311328	0	42	217	426						StimuliFarbe_blau_gruen.png	0	880	547	72	111	100	328	250	0	Content		145	315	19089746	3074360513
19106	09:33:23.702	00:00:19.106	1147	-1024	-768	-1	-1	-1	-1	4	-1024	-768	-1	-1	-1	-1	4	42	0	0						StimuliFarbe_blau_gruen.png	0	880	547	72	111	100	328	250	0	Content		-72	-111	19106373	3074377140
19123	09:33:23.719	00:00:19.122	1148	142,3819	441,7316	0,6198585	0,3593361	399,9629	4,278318	0	230,8069	448,6481	0,4412236	0,4063194	423,4238	4,402912	0	42	187	445						StimuliFarbe_blau_gruen.png	0	880	547	72	111	100	328	250	0	Content		115	334	19122992	3074393759
19140	09:33:23.736	00:00:19.139	1149	96,32715	421,2785	0,6212391	0,3604783	398,259	4,1583	0	230,8069	448,6481	0,4375142	0,406745	411,1676	4,402912	0	42	164	435						StimuliFarbe_blau_gruen.png	0	880	547	72	111	100	328	250	0	Content		92	324	19139741	3074410508
19156	09:33:23.752	00:00:19.156	1150	152,2433	445,9224	0,6217039	0,3599562	401,5194	4,240254	0	-1024	-768	-1	-1	-1	-1	4	42	152	446						StimuliFarbe_blau_gruen.png	0	880	547	72	111	100	328	250	0	Content		80	335	19156372	3074427139
19173	09:33:23.769	00:00:19.172	1151	197,5563	451,1026	0,6224341	0,3597712	401,5194	4,411764	0	-1024	-768	-1	-1	-1	-1	4	42	198	451						StimuliFarbe_blau_gruen.png	0	880	547	72	111	100	328	250	0	Content		126	340	19172996	3074443763
19190	09:33:23.786	00:00:19.189	1152	-1024	-768	-1	-1	-1	-1	4	-1024	-768	-1	-1	-1	-1	4	42	0	0						StimuliFarbe_blau_gruen.png	0	880	547	72	111	100	328	250	0	Content		-72	-111	19189615	3074460382
19206	09:33:23.802	00:00:19.206	1153	123,2296	444,9799	0,6239086	0,3615328	401,5194	4,222002	0	-1024	-768	-1	-1	-1	-1	4	42	123	445						StimuliFarbe_blau_gruen.png	0	880	547	72	111	100	328	250	0	Content		51	334	19206362	3074477129
19223	09:33:23.819	00:00:19.222	1154	195,2397	457,0491	0,6246989	0,3611154	401,5194	4,453924	0	241,5637	463,3688	0,440875	0,4063493	409,8686	4,356831	0	42	218	460						StimuliFarbe_blau_gruen.png	0	880	547	72	111	100	328	250	0	Content		146	349	19222988	3074493755
19240	09:33:23.836	00:00:19.239	1155	-1024	-768	-1	-1	-1	-1	4	170,0539	428,8212	0,4467137	0,4067137	432,9867	4,608415	0	42	170	429						StimuliFarbe_blau_gruen.png	0	880	547	72	111	100	328	250	0	Content		98	318	19239611	3074510378
19256	09:33:23.852	00:00:19.256	1156	-1024	-768	-1	-1	-1	-1	4	-1024	-768	-1	-1	-1	-1	4	42	0	0						StimuliFarbe_blau_gruen.png	0	880	547	72	111	100	328	250	0	Content		-72	-111	19256282	3074527049
19273	09:33:23.869	00:00:19.272	1157	123,5229	439,0096	0,6275014	0,364063	401,5194	4,266851	0	-1024	-768	-1	-1	-1	-1	4	42	124	439						StimuliFarbe_blau_gruen.png	0	880	547	72	111	100	328	250	0	Content		52	328	19272904	3074543671
19290	09:33:23.886	00:00:19.289	1158	-1024	-768	-1	-1	-1	-1	4	-1024	-768	-1	-1	-1	-1	4		0	0						StimuliFarbe_blau_gruen.png	0	880	547	72	111				0	Content		-72	-111	19289531	3074560298
19306	09:33:23.902	00:00:19.306	1159	-1024	-768	-1	-1	-1	-1	4	-1024	-768	-1	-1	-1	-1	4		0	0						StimuliFarbe_blau_gruen.png	0	880	547	72	111				0	Content		-72	-111	19306154	3074576921
19323	09:33:23.919	00:00:19.322	1160	-1024	-768	-1	-1	-1	-1	4	-1024	-768	-1	-1	-1	-1	4		0	0						StimuliFarbe_blau_gruen.png	0	880	547	72	111				0	Content		-72	-111	19322904	3074593671
19340	09:33:23.936	00:00:19.339	1161	-1024	-768	-1	-1	-1	-1	4	-1024	-768	-1	-1	-1	-1	4		0	0						StimuliFarbe_blau_gruen.png	0	880	547	72	111				0	Content		-72	-111	19339528	3074610295
19356	09:33:23.952	00:00:19.356	1162	-1024	-768	-1	-1	-1	-1	4	-1024	-768	-1	-1	-1	-1	4		0	0						StimuliFarbe_blau_gruen.png	0	880	547	72	111				0	Content		-72	-111	19356195	3074626962
19373	09:33:23.969	00:00:19.372	1163	-1024	-768	-1	-1	-1	-1	4	-1024	-768	-1	-1	-1	-1	4		0	0						StimuliFarbe_blau_gruen.png	0	880	547	72	111				0	Content		-72	-111	19372860	3074643627
19390	09:33:23.986	00:00:19.389	1164	-1024	-768	-1	-1	-1	-1	4	-1024	-768	-1	-1	-1	-1	4		0	0						StimuliFarbe_blau_gruen.png	0	880	547	72	111				0	Content		-72	-111	19389528	3074660295
19406	09:33:24.002	00:00:19.406	1165	-1024	-768	-1	-1	-1	-1	4	-1024	-768	-1	-1	-1	-1	4		0	0						StimuliFarbe_blau_gruen.png	0	880	547	72	111				0	Content		-72	-111	19406149	3074676916
19423	09:33:24.019	00:00:19.422	1166	-1024	-768	-1	-1	-1	-1	4	-1024	-768	-1	-1	-1	-1	4		0	0						StimuliFarbe_blau_gruen.png	0	880	547	72	111				0	Content		-72	-111	19422817	3074693584
19440	09:33:24.036	00:00:19.439	1167	-1024	-768	-1	-1	-1	-1	4	-1024	-768	-1	-1	-1	-1	4		0	0						StimuliFarbe_blau_gruen.png	0	880	547	72	111				0	Content		-72	-111	19439518	3074710285
19456	09:33:24.052	00:00:19.456	1168	-1024	-768	-1	-1	-1	-1	4	-1024	-768	-1	-1	-1	-1	4		0	0						StimuliFarbe_blau_gruen.png	0	880	547	72	111				0	Content		-72	-111	19456140	3074726907
19473	09:33:24.069	00:00:19.472	1169	-1024	-768	-1	-1	-1	-1	4	-1024	-768	-1	-1	-1	-1	4		0	0						StimuliFarbe_blau_gruen.png	0	880	547	72	111				0	Content		-72	-111	19472808	3074743575
19489	09:33:24.085	00:00:19.489	1170	-1024	-768	-1	-1	-1	-1	4	-1024	-768	-1	-1	-1	-1	4		0	0						StimuliFarbe_blau_gruen.png	0	880	547	72	111				0	Content		-72	-111	19489387	3074760154
19506	09:33:24.102	00:00:19.506	1171	-1024	-768	-1	-1	-1	-1	4	-1024	-768	-1	-1	-1	-1	4		0	0						StimuliFarbe_blau_gruen.png	0	880	547	72	111				0	Content		-72	-111	19506074	3074776841
19523	09:33:24.119	00:00:19.522	1172	-1024	-768	-1	-1	-1	-1	4	-1024	-768	-1	-1	-1	-1	4		0	0						StimuliFarbe_blau_gruen.png	0	880	547	72	111				0	Content		-72	-111	19522742	3074793509
19539	09:33:24.135	00:00:19.539	1173	-1024	-768	-1	-1	-1	-1	4	-1024	-768	-1	-1	-1	-1	4		0	0						StimuliFarbe_blau_gruen.png	0	880	547	72	111				0	Content		-72	-111	19539386	3074810153
19556	09:33:24.152	00:00:19.556	1174	-1024	-768	-1	-1	-1	-1	4	-1024	-768	-1	-1	-1	-1	4		0	0						StimuliFarbe_blau_gruen.png	0	880	547	72	111				0	Content		-72	-111	19556007	3074826774
19573	09:33:24.169	00:00:19.572	1175	-1024	-768	-1	-1	-1	-1	4	-1024	-768	-1	-1	-1	-1	4		0	0						StimuliFarbe_blau_gruen.png	0	880	547	72	111				0	Content		-72	-111	19572755	3074843522
19589	09:33:24.185	00:00:19.589	1176	-1024	-768	-1	-1	-1	-1	4	-1024	-768	-1	-1	-1	-1	4		0	0						StimuliFarbe_blau_gruen.png	0	880	547	72	111				0	Content		-72	-111	19589381	3074860148
19606	09:33:24.202	00:00:19.606	1177	-1024	-768	-1	-1	-1	-1	4	-1024	-768	-1	-1	-1	-1	4		0	0						StimuliFarbe_blau_gruen.png	0	880	547	72	111				0	Content		-72	-111	19606003	3074876770
19623	09:33:24.219	00:00:19.622	1178	-1024	-768	-1	-1	-1	-1	4	-1024	-768	-1	-1	-1	-1	4		0	0						StimuliFarbe_blau_gruen.png	0	880	547	72	111				0	Content		-72	-111	19622671	3074893438
19639	09:33:24.235	00:00:19.639	1179	-1024	-768	-1	-1	-1	-1	4	-1024	-768	-1	-1	-1	-1	4		0	0						StimuliFarbe_blau_gruen.png	0	880	547	72	111				0	Content		-72	-111	19639375	3074910142
19656	09:33:24.252	00:00:19.655	1180	-1024	-768	-1	-1	-1	-1	4	-1024	-768	-1	-1	-1	-1	4		0	0						StimuliFarbe_blau_gruen.png	0	880	547	72	111				0	Content		-72	-111	19655995	3074926762
19673	09:33:24.269	00:00:19.672	1181	-1024	-768	-1	-1	-1	-1	4	-1024	-768	-1	-1	-1	-1	4		0	0						StimuliFarbe_blau_gruen.png	0	880	547	72	111				0	Content		-72	-111	19672632	3074943399
19689	09:33:24.285	00:00:19.689	1182	-1024	-768	-1	-1	-1	-1	4	-1024	-768	-1	-1	-1	-1	4		0	0						StimuliFarbe_blau_gruen.png	0	880	547	72	111				0	Content		-72	-111	19689244	3074960011
19706	09:33:24.302	00:00:19.705	1183	-1024	-768	-1	-1	-1	-1	4	-1024	-768	-1	-1	-1	-1	4		0	0						StimuliFarbe_blau_gruen.png	0	880	547	72	111				0	Content		-72	-111	19705931	3074976698
19723	09:33:24.319	00:00:19.722	1184	-1024	-768	-1	-1	-1	-1	4	-1024	-768	-1	-1	-1	-1	4		0	0						StimuliFarbe_blau_gruen.png	0	880	547	72	111				0	Content		-72	-111	19722599	3074993366
19739	09:33:24.335	00:00:19.739	1185	-1024	-768	-1	-1	-1	-1	4	-1024	-768	-1	-1	-1	-1	4		0	0						StimuliFarbe_blau_gruen.png	0	880	547	72	111				0	Content		-72	-111	19739273	3075010040
19756	09:33:24.352	00:00:19.755	1186	-1024	-768	-1	-1	-1	-1	4	-1024	-768	-1	-1	-1	-1	4		0	0						StimuliFarbe_blau_gruen.png	0	880	547	72	111				0	Content		-72	-111	19755940	3075026707
19773	09:33:24.369	00:00:19.772	1187	-1024	-768	-1	-1	-1	-1	4	-1024	-768	-1	-1	-1	-1	4		0	0						StimuliFarbe_blau_gruen.png	0	880	547	72	111				0	Content		-72	-111	19772608	3075043375
19789	09:33:24.385	00:00:19.789	1188	-1024	-768	-1	-1	-1	-1	4	-1024	-768	-1	-1	-1	-1	4		0	0						StimuliFarbe_blau_gruen.png	0	880	547	72	111				0	Content		-72	-111	19789279	3075060046
19806	09:33:24.402	00:00:19.805	1189	-1024	-768	-1	-1	-1	-1	4	-1024	-768	-1	-1	-1	-1	4		0	0						StimuliFarbe_blau_gruen.png	0	880	547	72	111				0	Content		-72	-111	19805946	3075076713
19823	09:33:24.419	00:00:19.822	1190	-1024	-768	-1	-1	-1	-1	4	-1024	-768	-1	-1	-1	-1	4		0	0						StimuliFarbe_blau_gruen.png	0	880	547	72	111				0	Content		-72	-111	19822614	3075093381
19839	09:33:24.435	00:00:19.839	1191	-1024	-768	-1	-1	-1	-1	4	-1024	-768	-1	-1	-1	-1	4		0	0						StimuliFarbe_blau_gruen.png	0	880	547	72	111				0	Content		-72	-111	19839239	3075110006
19856	09:33:24.452	00:00:19.855	1192	-1024	-768	-1	-1	-1	-1	4	-1024	-768	-1	-1	-1	-1	4		0	0						StimuliFarbe_blau_gruen.png	0	880	547	72	111				0	Content		-72	-111	19855917	3075126684
19872	09:33:24.468	00:00:19.872	1193	-1024	-768	-1	-1	-1	-1	4	-1024	-768	-1	-1	-1	-1	4		0	0						StimuliFarbe_blau_gruen.png	0	880	547	72	111				0	Content		-72	-111	19872497	3075143264
19889	09:33:24.485	00:00:19.889	1194	-1024	-768	-1	-1	-1	-1	4	-1024	-768	-1	-1	-1	-1	4		0	0						StimuliFarbe_blau_gruen.png	0	880	547	72	111				0	Content		-72	-111	19889428	3075160195
19906	09:33:24.502	00:00:19.906	1195	-1024	-768	-1	-1	-1	-1	4	-1024	-768	-1	-1	-1	-1	4		0	0						StimuliFarbe_blau_gruen.png	0	880	547	72	111				0	Content		-72	-111	19906095	3075176862
19923	09:33:24.519	00:00:19.923	1196	-1024	-768	-1	-1	-1	-1	4	-1024	-768	-1	-1	-1	-1	4		0	0						StimuliFarbe_blau_gruen.png	0	880	547	72	111				0	Content		-72	-111	19923104	3075193871
19940	09:33:24.536	00:00:19.940	1197	-1024	-768	-1	-1	-1	-1	4	-1024	-768	-1	-1	-1	-1	4		0	0						StimuliFarbe_blau_gruen.png	0	880	547	72	111				0	Content		-72	-111	19940350	3075211117
19957	09:33:24.553	00:00:19.956	1198	-1024	-768	-1	-1	-1	-1	4	-1024	-768	-1	-1	-1	-1	4		0	0						StimuliFarbe_blau_gruen.png	0	880	547	72	111				0	Content		-72	-111	19956600	3075227367
19973	09:33:24.569	00:00:19.973	1199	-1024	-768	-1	-1	-1	-1	4	-1024	-768	-1	-1	-1	-1	4		0	0						StimuliFarbe_blau_gruen.png	0	880	547	72	111				0	Content		-72	-111	19973268	3075244035
19990	09:33:24.586	00:00:19.989	1200	-1024	-768	-1	-1	-1	-1	4	-1024	-768	-1	-1	-1	-1	4		0	0						StimuliFarbe_blau_gruen.png	0	880	547	72	111				0	Content		-72	-111	19989936	3075260703
20006	09:33:24.602	00:00:20.006	1201	-1024	-768	-1	-1	-1	-1	4	-1024	-768	-1	-1	-1	-1	4		0	0						StimuliFarbe_blau_gruen.png	0	880	547	72	111				0	Content		-72	-111	20006325	3075277092
20023	09:33:24.619	00:00:20.022	1202	-1024	-768	-1	-1	-1	-1	4	-1024	-768	-1	-1	-1	-1	4		0	0						StimuliFarbe_blau_gruen.png	0	880	547	72	111				0	Content		-72	-111	20022993	3075293760
20040	09:33:24.636	00:00:20.039	1203	-1024	-768	-1	-1	-1	-1	4	-1024	-768	-1	-1	-1	-1	4		0	0						StimuliFarbe_blau_gruen.png	0	880	547	72	111				0	Content		-72	-111	20039661	3075310428
20056	09:33:24.652	00:00:20.056	1204	-1024	-768	-1	-1	-1	-1	4	-1024	-768	-1	-1	-1	-1	4		0	0						StimuliFarbe_blau_gruen.png	0	880	547	72	111				0	Content		-72	-111	20056139	3075326906
20073	09:33:24.669	00:00:20.072	1205	-1024	-768	-1	-1	-1	-1	4	-1024	-768	-1	-1	-1	-1	4		0	0						StimuliFarbe_blau_gruen.png	0	880	547	72	111				0	Content		-72	-111	20072807	3075343574
20089	09:33:24.685	00:00:20.089	1206	-1024	-768	-1	-1	-1	-1	4	-1024	-768	-1	-1	-1	-1	4		0	0						StimuliFarbe_blau_gruen.png	0	880	547	72	111				0	Content		-72	-111	20089474	3075360241
20106	09:33:24.702	00:00:20.105	1207	-1024	-768	-1	-1	-1	-1	4	-1024	-768	-1	-1	-1	-1	4		0	0						StimuliFarbe_blau_gruen.png	0	880	547	72	111				0	Content		-72	-111	20105719	3075376486
20122	09:33:24.718	00:00:20.122	1208	-1024	-768	-1	-1	-1	-1	4	-1024	-768	-1	-1	-1	-1	4		0	0						StimuliFarbe_blau_gruen.png	0	880	547	72	111				0	Content		-72	-111	20122398	3075393165
20139	09:33:24.735	00:00:20.139	1209	-1024	-768	-1	-1	-1	-1	4	-1024	-768	-1	-1	-1	-1	4		0	0						StimuliFarbe_blau_gruen.png	0	880	547	72	111				0	Content		-72	-111	20139056	3075409823
20156	09:33:24.752	00:00:20.155	1210	-1024	-768	-1	-1	-1	-1	4	-1024	-768	-1	-1	-1	-1	4		0	0						StimuliFarbe_blau_gruen.png	0	880	547	72	111				0	Content		-72	-111	20155724	3075426491
20173	09:33:24.769	00:00:20.172	1211	-1024	-768	-1	-1	-1	-1	4	-1024	-768	-1	-1	-1	-1	4		0	0						StimuliFarbe_blau_gruen.png	0	880	547	72	111				0	Content		-72	-111	20172665	3075443432
20189	09:33:24.785	00:00:20.189	1212	-1024	-768	-1	-1	-1	-1	4	-1024	-768	-1	-1	-1	-1	4		0	0						StimuliFarbe_blau_gruen.png	0	880	547	72	111				0	Content		-72	-111	20189332	3075460099
20206	09:33:24.802	00:00:20.206	1213	-1024	-768	-1	-1	-1	-1	4	-1024	-768	-1	-1	-1	-1	4		0	0						StimuliFarbe_blau_gruen.png	0	880	547	72	111				0	Content		-72	-111	20206214	3075476981
20224	09:33:24.820	00:00:20.223	1214	-1024	-768	-1	-1	-1	-1	4	-1024	-768	-1	-1	-1	-1	4		0	0						StimuliFarbe_blau_gruen.png	0	880	547	72	111				0	Content		-72	-111	20223586	3075494353
20241	09:33:24.837	00:00:20.240	1215	-1024	-768	-1	-1	-1	-1	4	-1024	-768	-1	-1	-1	-1	4		0	0						StimuliFarbe_blau_gruen.png	0	880	547	72	111				0	Content		-72	-111	20240836	3075511603
20257	09:33:24.853	00:00:20.256	1216	-1024	-768	-1	-1	-1	-1	4	-1024	-768	-1	-1	-1	-1	4		0	0						StimuliFarbe_blau_gruen.png	0	880	547	72	111				0	Content		-72	-111	20256881	3075527648
20274	09:33:24.870	00:00:20.273	1217	-1024	-768	-1	-1	-1	-1	4	-1024	-768	-1	-1	-1	-1	4		0	0						StimuliFarbe_blau_gruen.png	0	880	547	72	111				0	Content		-72	-111	20273549	3075544316
20290	09:33:24.886	00:00:20.290	1218	-1024	-768	-1	-1	-1	-1	4	-1024	-768	-1	-1	-1	-1	4		0	0						StimuliFarbe_blau_gruen.png	0	880	547	72	111				0	Content		-72	-111	20290216	3075560983
20306	09:33:24.902	00:00:20.306	1219	-1024	-768	-1	-1	-1	-1	4	-1024	-768	-1	-1	-1	-1	4		0	0						StimuliFarbe_blau_gruen.png	0	880	547	72	111				0	Content		-72	-111	20306463	3075577230
20323	09:33:24.919	00:00:20.323	1220	-1024	-768	-1	-1	-1	-1	4	-1024	-768	-1	-1	-1	-1	4		0	0						StimuliFarbe_blau_gruen.png	0	880	547	72	111				0	Content		-72	-111	20323131	3075593898
20340	09:33:24.936	00:00:20.339	1221	-1024	-768	-1	-1	-1	-1	4	-1024	-768	-1	-1	-1	-1	4		0	0						StimuliFarbe_blau_gruen.png	0	880	547	72	111				0	Content		-72	-111	20339798	3075610565
20356	09:33:24.952	00:00:20.356	1222	-1024	-768	-1	-1	-1	-1	4	-1024	-768	-1	-1	-1	-1	4		0	0						StimuliFarbe_blau_gruen.png	0	880	547	72	111				0	Content		-72	-111	20356032	3075626799
20373	09:33:24.969	00:00:20.372	1223	-1024	-768	-1	-1	-1	-1	4	-1024	-768	-1	-1	-1	-1	4		0	0						StimuliFarbe_blau_gruen.png	0	880	547	72	111				0	Content		-72	-111	20372700	3075643467
20389	09:33:24.985	00:00:20.388	1224	-1024	-768	-1	-1	-1	-1	4	-1024	-768	-1	-1	-1	-1	4		0	0						StimuliFarbe_blau_gruen.png	0	880	547	72	111				0	Content		-72	-111	20388885	3075659652
20406	09:33:25.002	00:00:20.405	1225	-1024	-768	-1	-1	-1	-1	4	-1024	-768	-1	-1	-1	-1	4		0	0						StimuliFarbe_blau_gruen.png	0	880	547	72	111				0	Content		-72	-111	20405580	3075676347
20422	09:33:25.018	00:00:20.422	1226	-1024	-768	-1	-1	-1	-1	4	-1024	-768	-1	-1	-1	-1	4		0	0						StimuliFarbe_blau_gruen.png	0	880	547	72	111				0	Content		-72	-111	20422455	3075693222
20439	09:33:25.035	00:00:20.439	1227	-1024	-768	-1	-1	-1	-1	4	-1024	-768	-1	-1	-1	-1	4		0	0						StimuliFarbe_blau_gruen.png	0	880	547	72	111				0	Content		-72	-111	20439122	3075709889
20456	09:33:25.052	00:00:20.456	1228	-1024	-768	-1	-1	-1	-1	4	-1024	-768	-1	-1	-1	-1	4		0	0						StimuliFarbe_blau_gruen.png	0	880	547	72	111				0	Content		-72	-111	20456079	3075726846
20473	09:33:25.069	00:00:20.473	1229	-1024	-768	-1	-1	-1	-1	4	-1024	-768	-1	-1	-1	-1	4		0	0						StimuliFarbe_blau_gruen.png	0	880	547	72	111				0	Content		-72	-111	20473326	3075744093
20490	09:33:25.086	00:00:20.489	1230	-1024	-768	-1	-1	-1	-1	4	-1024	-768	-1	-1	-1	-1	4		0	0						StimuliFarbe_blau_gruen.png	0	880	547	72	111				0	Content		-72	-111	20489576	3075760343
20506	09:33:25.102	00:00:20.506	1231	-1024	-768	-1	-1	-1	-1	4	-1024	-768	-1	-1	-1	-1	4		0	0						StimuliFarbe_blau_gruen.png	0	880	547	72	111				0	Content		-72	-111	20506244	3075777011
20523	09:33:25.119	00:00:20.522	1232	-1024	-768	-1	-1	-1	-1	4	-1024	-768	-1	-1	-1	-1	4		0	0						StimuliFarbe_blau_gruen.png	0	880	547	72	111				0	Content		-72	-111	20522912	3075793679
20539	09:33:25.135	00:00:20.539	1233	-1024	-768	-1	-1	-1	-1	4	-1024	-768	-1	-1	-1	-1	4		0	0						StimuliFarbe_blau_gruen.png	0	880	547	72	111				0	Content		-72	-111	20539300	3075810067
20556	09:33:25.152	00:00:20.555	1234	-1024	-768	-1	-1	-1	-1	4	-1024	-768	-1	-1	-1	-1	4		0	0						StimuliFarbe_blau_gruen.png	0	880	547	72	111				0	Content		-72	-111	20555968	3075826735
20573	09:33:25.169	00:00:20.572	1235	-1024	-768	-1	-1	-1	-1	4	-1024	-768	-1	-1	-1	-1	4		0	0						StimuliFarbe_blau_gruen.png	0	880	547	72	111				0	Content		-72	-111	20572636	3075843403
20589	09:33:25.185	00:00:20.589	1236	-1024	-768	-1	-1	-1	-1	4	-1024	-768	-1	-1	-1	-1	4		0	0						StimuliFarbe_blau_gruen.png	0	880	547	72	111				0	Content		-72	-111	20589113	3075859880
20606	09:33:25.202	00:00:20.605	1237	-1024	-768	-1	-1	-1	-1	4	-1024	-768	-1	-1	-1	-1	4		0	0						StimuliFarbe_blau_gruen.png	0	880	547	72	111				0	Content		-72	-111	20605781	3075876548
20622	09:33:25.218	00:00:20.622	1238	-1024	-768	-1	-1	-1	-1	4	-1024	-768	-1	-1	-1	-1	4		0	0						StimuliFarbe_blau_gruen.png	0	880	547	72	111				0	Content		-72	-111	20622449	3075893216
20639	09:33:25.235	00:00:20.638	1239	-1024	-768	-1	-1	-1	-1	4	-1024	-768	-1	-1	-1	-1	4		0	0						StimuliFarbe_blau_gruen.png	0	880	547	72	111				0	Content		-72	-111	20638693	3075909460
20655	09:33:25.251	00:00:20.655	1240	-1024	-768	-1	-1	-1	-1	4	-1024	-768	-1	-1	-1	-1	4		0	0						StimuliFarbe_blau_gruen.png	0	880	547	72	111				0	Content		-72	-111	20655496	3075926263
20672	09:33:25.268	00:00:20.672	1241	-1024	-768	-1	-1	-1	-1	4	-1024	-768	-1	-1	-1	-1	4		0	0						StimuliFarbe_blau_gruen.png	0	880	547	72	111				0	Content		-72	-111	20672062	3075942829
20689	09:33:25.285	00:00:20.688	1242	-1024	-768	-1	-1	-1	-1	4	-1024	-768	-1	-1	-1	-1	4		0	0						StimuliFarbe_blau_gruen.png	0	880	547	72	111				0	Content		-72	-111	20688894	3075959661
20706	09:33:25.302	00:00:20.705	1243	-1024	-768	-1	-1	-1	-1	4	-1024	-768	-1	-1	-1	-1	4		0	0						StimuliFarbe_blau_gruen.png	0	880	547	72	111				0	Content		-72	-111	20705562	3075976329
20722	09:33:25.318	00:00:20.722	1244	-1024	-768	-1	-1	-1	-1	4	-1024	-768	-1	-1	-1	-1	4		0	0						StimuliFarbe_blau_gruen.png	0	880	547	72	111				0	Content		-72	-111	20722230	3075992997
20739	09:33:25.335	00:00:20.739	1245	-1024	-768	-1	-1	-1	-1	4	-1024	-768	-1	-1	-1	-1	4		0	0						StimuliFarbe_blau_gruen.png	0	880	547	72	111				0	Content		-72	-111	20739185	3076009952
20757	09:33:25.353	00:00:20.756	1246	-1024	-768	-1	-1	-1	-1	4	-1024	-768	-1	-1	-1	-1	4		0	0						StimuliFarbe_blau_gruen.png	0	880	547	72	111				0	Content		-72	-111	20756555	3076027322
20774	09:33:25.370	00:00:20.773	1247	-1024	-768	-1	-1	-1	-1	4	-1024	-768	-1	-1	-1	-1	4		0	0						StimuliFarbe_blau_gruen.png	0	880	547	72	111				0	Content		-72	-111	20773805	3076044572
20790	09:33:25.386	00:00:20.789	1248	-1024	-768	-1	-1	-1	-1	4	-1024	-768	-1	-1	-1	-1	4		0	0						StimuliFarbe_blau_gruen.png	0	880	547	72	111				0	Content		-72	-111	20789846	3076060613
20807	09:33:25.403	00:00:20.806	1249	-1024	-768	-1	-1	-1	-1	4	-1024	-768	-1	-1	-1	-1	4		0	0						StimuliFarbe_blau_gruen.png	0	880	547	72	111				0	Content		-72	-111	20806514	3076077281
20823	09:33:25.419	00:00:20.823	1250	-1024	-768	-1	-1	-1	-1	4	-1024	-768	-1	-1	-1	-1	4		0	0						StimuliFarbe_blau_gruen.png	0	880	547	72	111				0	Content		-72	-111	20823182	3076093949
20839	09:33:25.435	00:00:20.839	1251	-1024	-768	-1	-1	-1	-1	4	-1024	-768	-1	-1	-1	-1	4		0	0						StimuliFarbe_blau_gruen.png	0	880	547	72	111				0	Content		-72	-111	20839430	3076110197
20856	09:33:25.452	00:00:20.856	1252	-1024	-768	-1	-1	-1	-1	4	-1024	-768	-1	-1	-1	-1	4		0	0						StimuliFarbe_blau_gruen.png	0	880	547	72	111				0	Content		-72	-111	20856098	3076126865
20873	09:33:25.469	00:00:20.872	1253	-1024	-768	-1	-1	-1	-1	4	-1024	-768	-1	-1	-1	-1	4		0	0						StimuliFarbe_blau_gruen.png	0	880	547	72	111				0	Content		-72	-111	20872766	3076143533
20889	09:33:25.485	00:00:20.888	1254	-1024	-768	-1	-1	-1	-1	4	-1024	-768	-1	-1	-1	-1	4		0	0						StimuliFarbe_blau_gruen.png	0	880	547	72	111				0	Content		-72	-111	20888999	3076159766
20906	09:33:25.502	00:00:20.905	1255	-1024	-768	-1	-1	-1	-1	4	-1024	-768	-1	-1	-1	-1	4		0	0						StimuliFarbe_blau_gruen.png	0	880	547	72	111				0	Content		-72	-111	20905667	3076176434
20922	09:33:25.518	00:00:20.921	1256	-1024	-768	-1	-1	-1	-1	4	-1024	-768	-1	-1	-1	-1	4		0	0						StimuliFarbe_blau_gruen.png	0	880	547	72	111				0	Content		-72	-111	20921853	3076192620
20939	09:33:25.535	00:00:20.938	1257	-1024	-768	-1	-1	-1	-1	4	-1024	-768	-1	-1	-1	-1	4		0	0						StimuliFarbe_blau_gruen.png	0	880	547	72	111				0	Content		-72	-111	20938547	3076209314
20955	09:33:25.551	00:00:20.955	1258	-1024	-768	-1	-1	-1	-1	4	-1024	-768	-1	-1	-1	-1	4		0	0						StimuliFarbe_blau_gruen.png	0	880	547	72	111				0	Content		-72	-111	20955485	3076226252
20972	09:33:25.568	00:00:20.972	1259	-1024	-768	-1	-1	-1	-1	4	-1024	-768	-1	-1	-1	-1	4		0	0						StimuliFarbe_blau_gruen.png	0	880	547	72	111				0	Content		-72	-111	20972152	3076242919
20989	09:33:25.585	00:00:20.989	1260	-1024	-768	-1	-1	-1	-1	4	-1024	-768	-1	-1	-1	-1	4		0	0						StimuliFarbe_blau_gruen.png	0	880	547	72	111				0	Content		-72	-111	20989046	3076259813
21006	09:33:25.602	00:00:21.006	1261	-1024	-768	-1	-1	-1	-1	4	-1024	-768	-1	-1	-1	-1	4		0	0						StimuliFarbe_blau_gruen.png	0	880	547	72	111				0	Content		-72	-111	21006418	3076277185
21023	09:33:25.619	00:00:21.022	1262	-1024	-768	-1	-1	-1	-1	4	-1024	-768	-1	-1	-1	-1	4		0	0						StimuliFarbe_blau_gruen.png	0	880	547	72	111				0	Content		-72	-111	21022632	3076293399
21039	09:33:25.635	00:00:21.039	1263	-1024	-768	-1	-1	-1	-1	4	-1024	-768	-1	-1	-1	-1	4		0	0						StimuliFarbe_blau_gruen.png	0	880	547	72	111				0	Content		-72	-111	21039300	3076310067
21056	09:33:25.652	00:00:21.055	1264	-1024	-768	-1	-1	-1	-1	4	-1024	-768	-1	-1	-1	-1	4		0	0						StimuliFarbe_blau_gruen.png	0	880	547	72	111				0	Content		-72	-111	21055968	3076326735
21072	09:33:25.668	00:00:21.072	1265	-1024	-768	-1	-1	-1	-1	4	-1024	-768	-1	-1	-1	-1	4		0	0						StimuliFarbe_blau_gruen.png	0	880	547	72	111				0	Content		-72	-111	21072326	3076343093
21089	09:33:25.685	00:00:21.088	1266	-1024	-768	-1	-1	-1	-1	4	-1024	-768	-1	-1	-1	-1	4		0	0						StimuliFarbe_blau_gruen.png	0	880	547	72	111				0	Content		-72	-111	21088994	3076359761
21106	09:33:25.702	00:00:21.105	1267	-1024	-768	-1	-1	-1	-1	4	-1024	-768	-1	-1	-1	-1	4		0	0						StimuliFarbe_blau_gruen.png	0	880	547	72	111				0	Content		-72	-111	21105662	3076376429
21122	09:33:25.718	00:00:21.122	1268	-1024	-768	-1	-1	-1	-1	4	-1024	-768	-1	-1	-1	-1	4		0	0						StimuliFarbe_blau_gruen.png	0	880	547	72	111				0	Content		-72	-111	21122120	3076392887
21139	09:33:25.735	00:00:21.138	1269	-1024	-768	-1	-1	-1	-1	4	-1024	-768	-1	-1	-1	-1	4		0	0						StimuliFarbe_blau_gruen.png	0	880	547	72	111				0	Content		-72	-111	21138788	3076409555
21155	09:33:25.751	00:00:21.155	1270	-1024	-768	-1	-1	-1	-1	4	-1024	-768	-1	-1	-1	-1	4		0	0						StimuliFarbe_blau_gruen.png	0	880	547	72	111				0	Content		-72	-111	21155456	3076426223
21172	09:33:25.768	00:00:21.171	1271	-1024	-768	-1	-1	-1	-1	4	-1024	-768	-1	-1	-1	-1	4		0	0						StimuliFarbe_blau_gruen.png	0	880	547	72	111				0	Content		-72	-111	21171660	3076442427
21188	09:33:25.784	00:00:21.188	1272	-1024	-768	-1	-1	-1	-1	4	-1024	-768	-1	-1	-1	-1	4		0	0						StimuliFarbe_blau_gruen.png	0	880	547	72	111				0	Content		-72	-111	21188464	3076459231
21205	09:33:25.801	00:00:21.205	1273	-1024	-768	-1	-1	-1	-1	4	-1024	-768	-1	-1	-1	-1	4		0	0						StimuliFarbe_blau_gruen.png	0	880	547	72	111				0	Content		-72	-111	21205036	3076475803
21222	09:33:25.818	00:00:21.221	1274	-1024	-768	-1	-1	-1	-1	4	-1024	-768	-1	-1	-1	-1	4		0	0						StimuliFarbe_blau_gruen.png	0	880	547	72	111				0	Content		-72	-111	21221866	3076492633
21239	09:33:25.835	00:00:21.238	1275	-1024	-768	-1	-1	-1	-1	4	-1024	-768	-1	-1	-1	-1	4		0	0						StimuliFarbe_blau_gruen.png	0	880	547	72	111				0	Content		-72	-111	21238534	3076509301
21255	09:33:25.851	00:00:21.255	1276	-1024	-768	-1	-1	-1	-1	4	-1024	-768	-1	-1	-1	-1	4		0	0						StimuliFarbe_blau_gruen.png	0	880	547	72	111				0	Content		-72	-111	21255202	3076525969
21272	09:33:25.868	00:00:21.272	1277	-1024	-768	-1	-1	-1	-1	4	-1024	-768	-1	-1	-1	-1	4		0	0						StimuliFarbe_blau_gruen.png	0	880	547	72	111				0	Content		-72	-111	21272151	3076542918
21290	09:33:25.886	00:00:21.289	1278	-1024	-768	-1	-1	-1	-1	4	-1024	-768	-1	-1	-1	-1	4		0	0						StimuliFarbe_blau_gruen.png	0	880	547	72	111				0	Content		-72	-111	21289523	3076560290
21307	09:33:25.903	00:00:21.306	1279	-1024	-768	-1	-1	-1	-1	4	-1024	-768	-1	-1	-1	-1	4		0	0						StimuliFarbe_blau_gruen.png	0	880	547	72	111				0	Content		-72	-111	21306773	3076577540
21323	09:33:25.919	00:00:21.322	1280	-1024	-768	-1	-1	-1	-1	4	-1024	-768	-1	-1	-1	-1	4		0	0						StimuliFarbe_blau_gruen.png	0	880	547	72	111				0	Content		-72	-111	21322814	3076593581
21339	09:33:25.935	00:00:21.339	1281	-1024	-768	-1	-1	-1	-1	4	-1024	-768	-1	-1	-1	-1	4		0	0						StimuliFarbe_blau_gruen.png	0	880	547	72	111				0	Content		-72	-111	21339482	3076610249
21356	09:33:25.952	00:00:21.356	1282	-1024	-768	-1	-1	-1	-1	4	-1024	-768	-1	-1	-1	-1	4		0	0						StimuliFarbe_blau_gruen.png	0	880	547	72	111				0	Content		-72	-111	21356150	3076626917
21372	09:33:25.968	00:00:21.372	1283	-1024	-768	-1	-1	-1	-1	4	-1024	-768	-1	-1	-1	-1	4		0	0						StimuliFarbe_blau_gruen.png	0	880	547	72	111				0	Content		-72	-111	21372397	3076643164
21389	09:33:25.985	00:00:21.389	1284	-1024	-768	-1	-1	-1	-1	4	-1024	-768	-1	-1	-1	-1	4		0	0						StimuliFarbe_blau_gruen.png	0	880	547	72	111				0	Content		-72	-111	21389065	3076659832
21406	09:33:26.002	00:00:21.405	1285	-1024	-768	-1	-1	-1	-1	4	-1024	-768	-1	-1	-1	-1	4		0	0						StimuliFarbe_blau_gruen.png	0	880	547	72	111				0	Content		-72	-111	21405733	3076676500
21422	09:33:26.018	00:00:21.421	1286	-1024	-768	-1	-1	-1	-1	4	-1024	-768	-1	-1	-1	-1	4		0	0						StimuliFarbe_blau_gruen.png	0	880	547	72	111				0	Content		-72	-111	21421967	3076692734
21439	09:33:26.035	00:00:21.438	1287	-1024	-768	-1	-1	-1	-1	4	-1024	-768	-1	-1	-1	-1	4		0	0						StimuliFarbe_blau_gruen.png	0	880	547	72	111				0	Content		-72	-111	21438635	3076709402
21449	09:33:26.045																				ImageEnd	16	0	0	StimuliFarbe_blau_gruen.png
21455	09:33:26.051	00:00:21.454	1288	-1024	-768	-1	-1	-1	-1	4	-1024	-768	-1	-1	-1	-1	4		0	0						No media	0	1024	768	0	0				0	Content		0	0	21454948	3076725715
21466	09:33:26.062																				ImageStart	8	0	0	Fix_sw.jpg
21472	09:33:26.068	00:00:21.471	1289	-1024	-768	-1	-1	-1	-1	4	-1024	-768	-1	-1	-1	-1	4		0	0						Fix_sw.jpg	0	880	547	72	111				0	Content		-72	-111	21471513	3076742280
21488	09:33:26.084	00:00:21.488	1290	-1024	-768	-1	-1	-1	-1	4	-1024	-768	-1	-1	-1	-1	4		0	0						Fix_sw.jpg	0	880	547	72	111				0	Content		-72	-111	21488449	3076759216
21505	09:33:26.101	00:00:21.505	1291	-1024	-768	-1	-1	-1	-1	4	-1024	-768	-1	-1	-1	-1	4		0	0						Fix_sw.jpg	0	880	547	72	111				0	Content		-72	-111	21505116	3076775883
21522	09:33:26.118	00:00:21.522	1292	-1024	-768	-1	-1	-1	-1	4	-1024	-768	-1	-1	-1	-1	4		0	0						Fix_sw.jpg	0	880	547	72	111				0	Content		-72	-111	21522009	3076792776
21539	09:33:26.135	00:00:21.539	1293	-1024	-768	-1	-1	-1	-1	4	-1024	-768	-1	-1	-1	-1	4		0	0						Fix_sw.jpg	0	880	547	72	111				0	Content		-72	-111	21539381	3076810148
21556	09:33:26.152	00:00:21.555	1294	-1024	-768	-1	-1	-1	-1	4	-1024	-768	-1	-1	-1	-1	4		0	0						Fix_sw.jpg	0	880	547	72	111				0	Content		-72	-111	21555632	3076826399
21572	09:33:26.168	00:00:21.572	1295	-1024	-768	-1	-1	-1	-1	4	-1024	-768	-1	-1	-1	-1	4		0	0						Fix_sw.jpg	0	880	547	72	111				0	Content		-72	-111	21572299	3076843066
21589	09:33:26.185	00:00:21.588	1296	-1024	-768	-1	-1	-1	-1	4	-1024	-768	-1	-1	-1	-1	4		0	0						Fix_sw.jpg	0	880	547	72	111				0	Content		-72	-111	21588967	3076859734
21605	09:33:26.201	00:00:21.605	1297	-1024	-768	-1	-1	-1	-1	4	-1024	-768	-1	-1	-1	-1	4		0	0						Fix_sw.jpg	0	880	547	72	111				0	Content		-72	-111	21605354	3076876121
21622	09:33:26.218	00:00:21.622	1298	-1024	-768	-1	-1	-1	-1	4	-1024	-768	-1	-1	-1	-1	4		0	0						Fix_sw.jpg	0	880	547	72	111				0	Content		-72	-111	21622022	3076892789
21639	09:33:26.235	00:00:21.638	1299	-1024	-768	-1	-1	-1	-1	4	-1024	-768	-1	-1	-1	-1	4		0	0						Fix_sw.jpg	0	880	547	72	111				0	Content		-72	-111	21638690	3076909457
21655	09:33:26.251	00:00:21.655	1300	-1024	-768	-1	-1	-1	-1	4	-1024	-768	-1	-1	-1	-1	4		0	0						Fix_sw.jpg	0	880	547	72	111				0	Content		-72	-111	21655125	3076925892
21672	09:33:26.268	00:00:21.671	1301	-1024	-768	-1	-1	-1	-1	4	-1024	-768	-1	-1	-1	-1	4		0	0						Fix_sw.jpg	0	880	547	72	111				0	Content		-72	-111	21671793	3076942560
21688	09:33:26.284	00:00:21.688	1302	-1024	-768	-1	-1	-1	-1	4	-1024	-768	-1	-1	-1	-1	4		0	0						Fix_sw.jpg	0	880	547	72	111				0	Content		-72	-111	21688461	3076959228
21705	09:33:26.301	00:00:21.704	1303	-1024	-768	-1	-1	-1	-1	4	-1024	-768	-1	-1	-1	-1	4		0	0						Fix_sw.jpg	0	880	547	72	111				0	Content		-72	-111	21704744	3076975511
21721	09:33:26.317	00:00:21.721	1304	-1024	-768	-1	-1	-1	-1	4	-1024	-768	-1	-1	-1	-1	4		0	0						Fix_sw.jpg	0	880	547	72	111				0	Content		-72	-111	21721423	3076992190
21738	09:33:26.334	00:00:21.737	1305	-1024	-768	-1	-1	-1	-1	4	-1024	-768	-1	-1	-1	-1	4		0	0						Fix_sw.jpg	0	880	547	72	111				0	Content		-72	-111	21737992	3077008759
21755	09:33:26.351	00:00:21.754	1306	-1024	-768	-1	-1	-1	-1	4	-1024	-768	-1	-1	-1	-1	4		0	0						Fix_sw.jpg	0	880	547	72	111				0	Content		-72	-111	21754824	3077025591
21771	09:33:26.367	00:00:21.771	1307	-1024	-768	-1	-1	-1	-1	4	-1024	-768	-1	-1	-1	-1	4		0	0						Fix_sw.jpg	0	880	547	72	111				0	Content		-72	-111	21771492	3077042259
21788	09:33:26.384	00:00:21.788	1308	-1024	-768	-1	-1	-1	-1	4	-1024	-768	-1	-1	-1	-1	4		0	0						Fix_sw.jpg	0	880	547	72	111				0	Content		-72	-111	21788160	3077058927
21805	09:33:26.401	00:00:21.805	1309	-1024	-768	-1	-1	-1	-1	4	-1024	-768	-1	-1	-1	-1	4		0	0						Fix_sw.jpg	0	880	547	72	111				0	Content		-72	-111	21805234	3077076001
21822	09:33:26.418	00:00:21.822	1310	-1024	-768	-1	-1	-1	-1	4	-1024	-768	-1	-1	-1	-1	4		0	0						Fix_sw.jpg	0	880	547	72	111				0	Content		-72	-111	21822484	3077093251
21840	09:33:26.436	00:00:21.839	1311	-1024	-768	-1	-1	-1	-1	4	-1024	-768	-1	-1	-1	-1	4		0	0						Fix_sw.jpg	0	880	547	72	111				0	Content		-72	-111	21839732	3077110499
21856	09:33:26.452	00:00:21.855	1312	-1024	-768	-1	-1	-1	-1	4	-1024	-768	-1	-1	-1	-1	4		0	0						Fix_sw.jpg	0	880	547	72	111				0	Content		-72	-111	21855773	3077126540
21872	09:33:26.468	00:00:21.872	1313	-1024	-768	-1	-1	-1	-1	4	-1024	-768	-1	-1	-1	-1	4		0	0						Fix_sw.jpg	0	880	547	72	111				0	Content		-72	-111	21872441	3077143208
21889	09:33:26.485	00:00:21.889	1314	-1024	-768	-1	-1	-1	-1	4	-1024	-768	-1	-1	-1	-1	4		0	0						Fix_sw.jpg	0	880	547	72	111				0	Content		-72	-111	21889109	3077159876
21905	09:33:26.501	00:00:21.905	1315	-1024	-768	-1	-1	-1	-1	4	-1024	-768	-1	-1	-1	-1	4		0	0						Fix_sw.jpg	0	880	547	72	111				0	Content		-72	-111	21905357	3077176124
21922	09:33:26.518	00:00:21.922	1316	-1024	-768	-1	-1	-1	-1	4	-1024	-768	-1	-1	-1	-1	4		0	0						Fix_sw.jpg	0	880	547	72	111				0	Content		-72	-111	21922025	3077192792
21939	09:33:26.535	00:00:21.938	1317	-1024	-768	-1	-1	-1	-1	4	-1024	-768	-1	-1	-1	-1	4		0	0						Fix_sw.jpg	0	880	547	72	111				0	Content		-72	-111	21938693	3077209460
21954	09:33:26.550	00:00:21.954	1318	-1024	-768	-1	-1	-1	-1	4	-1024	-768	-1	-1	-1	-1	4		0	0						Fix_sw.jpg	0	880	547	72	111				0	Content		-72	-111	21954471	3077225238
21971	09:33:26.567	00:00:21.971	1319	-1024	-768	-1	-1	-1	-1	4	-1024	-768	-1	-1	-1	-1	4		0	0						Fix_sw.jpg	0	880	547	72	111				0	Content		-72	-111	21971280	3077242047
21988	09:33:26.584	00:00:21.987	1320	-1024	-768	-1	-1	-1	-1	4	-1024	-768	-1	-1	-1	-1	4		0	0						Fix_sw.jpg	0	880	547	72	111				0	Content		-72	-111	21987841	3077258608
22005	09:33:26.601	00:00:22.004	1321	-1024	-768	-1	-1	-1	-1	4	-1024	-768	-1	-1	-1	-1	4		0	0						Fix_sw.jpg	0	880	547	72	111				0	Content		-72	-111	22004777	3077275544
22021	09:33:26.617	00:00:22.021	1322	-1024	-768	-1	-1	-1	-1	4	-1024	-768	-1	-1	-1	-1	4		0	0						Fix_sw.jpg	0	880	547	72	111				0	Content		-72	-111	22021445	3077292212
22038	09:33:26.634	00:00:22.038	1323	-1024	-768	-1	-1	-1	-1	4	-1024	-768	-1	-1	-1	-1	4		0	0						Fix_sw.jpg	0	880	547	72	111				0	Content		-72	-111	22038336	3077309103
22056	09:33:26.652	00:00:22.055	1324	-1024	-768	-1	-1	-1	-1	4	-1024	-768	-1	-1	-1	-1	4		0	0						Fix_sw.jpg	0	880	547	72	111				0	Content		-72	-111	22055706	3077326473
22072	09:33:26.668	00:00:22.071	1325	-1024	-768	-1	-1	-1	-1	4	-1024	-768	-1	-1	-1	-1	4		0	0						Fix_sw.jpg	0	880	547	72	111				0	Content		-72	-111	22071920	3077342687
22089	09:33:26.685	00:00:22.088	1326	-1024	-768	-1	-1	-1	-1	4	-1024	-768	-1	-1	-1	-1	4		0	0						Fix_sw.jpg	0	880	547	72	111				0	Content		-72	-111	22088588	3077359355
22105	09:33:26.701	00:00:22.105	1327	-1024	-768	-1	-1	-1	-1	4	-1024	-768	-1	-1	-1	-1	4		0	0						Fix_sw.jpg	0	880	547	72	111				0	Content		-72	-111	22105255	3077376022
22122	09:33:26.718	00:00:22.121	1328	-1024	-768	-1	-1	-1	-1	4	-1024	-768	-1	-1	-1	-1	4		0	0						Fix_sw.jpg	0	880	547	72	111				0	Content		-72	-111	22121657	3077392424
22138	09:33:26.734	00:00:22.138	1329	-1024	-768	-1	-1	-1	-1	4	-1024	-768	-1	-1	-1	-1	4		0	0						Fix_sw.jpg	0	880	547	72	111				0	Content		-72	-111	22138325	3077409092
22155	09:33:26.751	00:00:22.154	1330	-1024	-768	-1	-1	-1	-1	4	-1024	-768	-1	-1	-1	-1	4		0	0						Fix_sw.jpg	0	880	547	72	111				0	Content		-72	-111	22154992	3077425759
22171	09:33:26.767	00:00:22.171	1331	-1024	-768	-1	-1	-1	-1	4	-1024	-768	-1	-1	-1	-1	4		0	0						Fix_sw.jpg	0	880	547	72	111				0	Content		-72	-111	22171077	3077441844
22188	09:33:26.784	00:00:22.187	1332	-1024	-768	-1	-1	-1	-1	4	-1024	-768	-1	-1	-1	-1	4		0	0						Fix_sw.jpg	0	880	547	72	111				0	Content		-72	-111	22187702	3077458469
22204	09:33:26.800	00:00:22.204	1333	-1024	-768	-1	-1	-1	-1	4	-1024	-768	-1	-1	-1	-1	4		0	0						Fix_sw.jpg	0	880	547	72	111				0	Content		-72	-111	22204381	3077475148
22221	09:33:26.817	00:00:22.221	1334	-1024	-768	-1	-1	-1	-1	4	-1024	-768	-1	-1	-1	-1	4		0	0						Fix_sw.jpg	0	880	547	72	111				0	Content		-72	-111	22221047	3077491814
22238	09:33:26.834	00:00:22.237	1335	-1024	-768	-1	-1	-1	-1	4	-1024	-768	-1	-1	-1	-1	4		0	0						Fix_sw.jpg	0	880	547	72	111				0	Content		-72	-111	22237714	3077508481
22255	09:33:26.851	00:00:22.254	1336	-1024	-768	-1	-1	-1	-1	4	-1024	-768	-1	-1	-1	-1	4		0	0						Fix_sw.jpg	0	880	547	72	111				0	Content		-72	-111	22254582	3077525349
22271	09:33:26.867	00:00:22.271	1337	-1024	-768	-1	-1	-1	-1	4	-1024	-768	-1	-1	-1	-1	4		0	0						Fix_sw.jpg	0	880	547	72	111				0	Content		-72	-111	22271250	3077542017
22288	09:33:26.884	00:00:22.288	1338	-1024	-768	-1	-1	-1	-1	4	-1024	-768	-1	-1	-1	-1	4		0	0						Fix_sw.jpg	0	880	547	72	111				0	Content		-72	-111	22288209	3077558976
22305	09:33:26.901	00:00:22.305	1339	-1024	-768	-1	-1	-1	-1	4	-1024	-768	-1	-1	-1	-1	4		0	0						Fix_sw.jpg	0	880	547	72	111				0	Content		-72	-111	22305443	3077576210
22323	09:33:26.919	00:00:22.322	1340	-1024	-768	-1	-1	-1	-1	4	-1024	-768	-1	-1	-1	-1	4		0	0						Fix_sw.jpg	0	880	547	72	111				0	Content		-72	-111	22322818	3077593585
22339	09:33:26.935	00:00:22.338	1341	-1024	-768	-1	-1	-1	-1	4	-1024	-768	-1	-1	-1	-1	4		0	0						Fix_sw.jpg	0	880	547	72	111				0	Content		-72	-111	22338861	3077609628
22356	09:33:26.952	00:00:22.355	1342	-1024	-768	-1	-1	-1	-1	4	-1024	-768	-1	-1	-1	-1	4		0	0						Fix_sw.jpg	0	880	547	72	111				0	Content		-72	-111	22355528	3077626295
22372	09:33:26.968	00:00:22.372	1343	-1024	-768	-1	-1	-1	-1	4	-1024	-768	-1	-1	-1	-1	4		0	0						Fix_sw.jpg	0	880	547	72	111				0	Content		-72	-111	22372196	3077642963
22388	09:33:26.984	00:00:22.388	1344	-1024	-768	-1	-1	-1	-1	4	-1024	-768	-1	-1	-1	-1	4		0	0						Fix_sw.jpg	0	880	547	72	111				0	Content		-72	-111	22388444	3077659211
22405	09:33:27.001	00:00:22.405	1345	-1024	-768	-1	-1	-1	-1	4	-1024	-768	-1	-1	-1	-1	4		0	0						Fix_sw.jpg	0	880	547	72	111				0	Content		-72	-111	22405112	3077675879
22422	09:33:27.018	00:00:22.421	1346	-1024	-768	-1	-1	-1	-1	4	-1024	-768	-1	-1	-1	-1	4		0	0						Fix_sw.jpg	0	880	547	72	111				0	Content		-72	-111	22421780	3077692547
22438	09:33:27.034	00:00:22.438	1347	-1024	-768	-1	-1	-1	-1	4	-1024	-768	-1	-1	-1	-1	4		0	0						Fix_sw.jpg	0	880	547	72	111				0	Content		-72	-111	22438013	3077708780
22455	09:33:27.051	00:00:22.454	1348	-1024	-768	-1	-1	-1	-1	4	-1024	-768	-1	-1	-1	-1	4		0	0						Fix_sw.jpg	0	880	547	72	111				0	Content		-72	-111	22454681	3077725448
22471	09:33:27.067	00:00:22.470	1349	-1024	-768	-1	-1	-1	-1	4	-1024	-768	-1	-1	-1	-1	4		0	0						Fix_sw.jpg	0	880	547	72	111				0	Content		-72	-111	22470868	3077741635
22476	09:33:27.072																				ImageEnd	16	0	0	Fix_sw.jpg
22488	09:33:27.084	00:00:22.487	1350	-1024	-768	-1	-1	-1	-1	4	-1024	-768	-1	-1	-1	-1	4		0	0						No media	0	1024	768	0	0				0	Content		0	0	22487561	3077758328
22489	09:33:27.085																				ImageStart	8	0	0	StimuliFarbe_rot_gelb.png
22504	09:33:27.100	00:00:22.504	1351	-1024	-768	-1	-1	-1	-1	4	-1024	-768	-1	-1	-1	-1	4		0	0						StimuliFarbe_rot_gelb.png	0	880	547	72	111				0	Content		-72	-111	22504194	3077774961
22521	09:33:27.117	00:00:22.520	1352	-1024	-768	-1	-1	-1	-1	4	-1024	-768	-1	-1	-1	-1	4		0	0						StimuliFarbe_rot_gelb.png	0	880	547	72	111				0	Content		-72	-111	22520807	3077791574
22537	09:33:27.133	00:00:22.537	1353	-1024	-768	-1	-1	-1	-1	4	-1024	-768	-1	-1	-1	-1	4		0	0						StimuliFarbe_rot_gelb.png	0	880	547	72	111				0	Content		-72	-111	22537429	3077808196
22554	09:33:27.150	00:00:22.554	1354	-1024	-768	-1	-1	-1	-1	4	-1024	-768	-1	-1	-1	-1	4		0	0						StimuliFarbe_rot_gelb.png	0	880	547	72	111				0	Content		-72	-111	22554055	3077824822
22571	09:33:27.167	00:00:22.570	1355	-1024	-768	-1	-1	-1	-1	4	-1024	-768	-1	-1	-1	-1	4		0	0						StimuliFarbe_rot_gelb.png	0	880	547	72	111				0	Content		-72	-111	22570804	3077841571
22587	09:33:27.183	00:00:22.587	1356	221,6457	172,7986	0,6263058	0,3541126	407,291	3,261136	1	221,6457	172,7986	0,6263058	0,3541126	407,291	3,261136	3	43	222	173						StimuliFarbe_rot_gelb.png	0	880	547	72	111	205	71	83	0	Content		150	62	22587425	3077858192
22604	09:33:27.200	00:00:22.604	1357	-1024	-768	-1	-1	-1	-1	4	-1024	-768	-1	-1	-1	-1	4	43	0	0						StimuliFarbe_rot_gelb.png	0	880	547	72	111	205	71	83	0	Content		-72	-111	22604047	3077874814
22621	09:33:27.217	00:00:22.620	1358	-1024	-768	-1	-1	-1	-1	4	-1024	-768	-1	-1	-1	-1	4	43	0	0						StimuliFarbe_rot_gelb.png	0	880	547	72	111	205	71	83	0	Content		-72	-111	22620669	3077891436
22637	09:33:27.233	00:00:22.637	1359	331,9446	191,5886	0,6330162	0,352494	407,291	3,168815	3	331,9446	191,5886	0,6330162	0,352494	407,291	3,168815	1	43	332	192						StimuliFarbe_rot_gelb.png	0	880	547	72	111	205	71	83	0	Content		260	81	22637417	3077908184
22654	09:33:27.250	00:00:22.654	1360	359,6707	333,2436	0,6294953	0,3534642	407,291	2,299142	3	359,6707	333,2436	0,6294953	0,3534642	407,291	2,299142	1	43	360	333						StimuliFarbe_rot_gelb.png	0	880	547	72	111	205	71	83	0	Content		288	222	22654040	3077924807
22671	09:33:27.267	00:00:22.670	1361	-1024	-768	-1	-1	-1	-1	4	-1024	-768	-1	-1	-1	-1	4		0	0						StimuliFarbe_rot_gelb.png	0	880	547	72	111				0	Content		-72	-111	22670666	3077941433
22687	09:33:27.283	00:00:22.687	1362	-1024	-768	-1	-1	-1	-1	4	-1024	-768	-1	-1	-1	-1	4		0	0						StimuliFarbe_rot_gelb.png	0	880	547	72	111				0	Content		-72	-111	22687286	3077958053
22704	09:33:27.300	00:00:22.703	1363	-1024	-768	-1	-1	-1	-1	4	-1024	-768	-1	-1	-1	-1	4		0	0						StimuliFarbe_rot_gelb.png	0	880	547	72	111				0	Content		-72	-111	22703973	3077974740
22721	09:33:27.317	00:00:22.720	1364	-1024	-768	-1	-1	-1	-1	4	-1024	-768	-1	-1	-1	-1	4		0	0						StimuliFarbe_rot_gelb.png	0	880	547	72	111				0	Content		-72	-111	22720641	3077991408
22737	09:33:27.333	00:00:22.737	1365	-1024	-768	-1	-1	-1	-1	4	-1024	-768	-1	-1	-1	-1	4		0	0						StimuliFarbe_rot_gelb.png	0	880	547	72	111				0	Content		-72	-111	22737282	3078008049
22754	09:33:27.350	00:00:22.753	1366	-1024	-768	-1	-1	-1	-1	4	-1024	-768	-1	-1	-1	-1	4		0	0						StimuliFarbe_rot_gelb.png	0	880	547	72	111				0	Content		-72	-111	22753906	3078024673
22771	09:33:27.367	00:00:22.770	1367	-1024	-768	-1	-1	-1	-1	4	-1024	-768	-1	-1	-1	-1	4		0	0						StimuliFarbe_rot_gelb.png	0	880	547	72	111				0	Content		-72	-111	22770655	3078041422
22787	09:33:27.383	00:00:22.787	1368	-1024	-768	-1	-1	-1	-1	4	-1024	-768	-1	-1	-1	-1	4		0	0						StimuliFarbe_rot_gelb.png	0	880	547	72	111				0	Content		-72	-111	22787279	3078058046
22804	09:33:27.400	00:00:22.803	1369	-1024	-768	-1	-1	-1	-1	4	-1024	-768	-1	-1	-1	-1	4		0	0						StimuliFarbe_rot_gelb.png	0	880	547	72	111				0	Content		-72	-111	22803904	3078074671
22821	09:33:27.417	00:00:22.820	1370	-1024	-768	-1	-1	-1	-1	4	-1024	-768	-1	-1	-1	-1	4		0	0						StimuliFarbe_rot_gelb.png	0	880	547	72	111				0	Content		-72	-111	22820528	3078091295
22837	09:33:27.433	00:00:22.837	1371	-1024	-768	-1	-1	-1	-1	4	-1024	-768	-1	-1	-1	-1	4		0	0						StimuliFarbe_rot_gelb.png	0	880	547	72	111				0	Content		-72	-111	22837276	3078108043
22854	09:33:27.450	00:00:22.853	1372	255,8338	134,7664	0,62217	0,3539945	422,9896	3,374731	3	249,9395	197,4734	0,6281363	0,3540309	395,7411	3,161569	1	44	250	197						StimuliFarbe_rot_gelb.png	0	880	547	72	111	194	107	200	0	Content		178	86	22853902	3078124669
22871	09:33:27.467	00:00:22.870	1373	333,8097	168,9913	0,6380485	0,3529581	422,9896	3,178505	3	332,4279	229,446	0,6267757	0,353062	395,7411	2,980176	1	44	332	229						StimuliFarbe_rot_gelb.png	0	880	547	72	111	194	107	200	0	Content		260	118	22870523	3078141290
22887	09:33:27.483	00:00:22.887	1374	285,4997	156,2684	0,6228672	0,3541526	422,9896	3,201446	3	276,6967	217,8443	0,628838	0,3541186	395,7411	2,998628	1	44	277	218						StimuliFarbe_rot_gelb.png	0	880	547	72	111	194	107	200	0	Content		205	107	22887154	3078157921
22904	09:33:27.500	00:00:22.903	1375	-1024	-768	-1	-1	-1	-1	4	-1024	-768	-1	-1	-1	-1	4	44	0	0						StimuliFarbe_rot_gelb.png	0	880	547	72	111	194	107	200	0	Content		-72	-111	22903898	3078174665
22921	09:33:27.517	00:00:22.920	1376	-1024	-768	-1	-1	-1	-1	4	-1024	-768	-1	-1	-1	-1	4	44	0	0						StimuliFarbe_rot_gelb.png	0	880	547	72	111	194	107	200	0	Content		-72	-111	22920520	3078191287
22937	09:33:27.533	00:00:22.937	1377	229,3138	144,4341	0,6215471	0,3545578	422,9896	3,142617	0	261,0628	227,1362	0,4462663	0,3935982	395,7411	2,962396	0	44	245	186						StimuliFarbe_rot_gelb.png	0	880	547	72	111	194	107	200	0	Content		173	75	22937150	3078207917
22954	09:33:27.550	00:00:22.953	1378	-1024	-768	-1	-1	-1	-1	4	-1024	-768	-1	-1	-1	-1	4	44	0	0						StimuliFarbe_rot_gelb.png	0	880	547	72	111	194	107	200	0	Content		-72	-111	22953897	3078224664
22971	09:33:27.567	00:00:22.970	1379	-1024	-768	-1	-1	-1	-1	4	265,7814	228,0384	0,4461787	0,3935839	395,7411	2,984039	0	44	266	228						StimuliFarbe_rot_gelb.png	0	880	547	72	111	194	107	200	0	Content		194	117	22970516	3078241283
22987	09:33:27.583	00:00:22.987	1380	-1024	-768	-1	-1	-1	-1	4	-1024	-768	-1	-1	-1	-1	4	44	0	0						StimuliFarbe_rot_gelb.png	0	880	547	72	111	194	107	200	0	Content		-72	-111	22987140	3078257907
23004	09:33:27.600	00:00:23.003	1381	-1024	-768	-1	-1	-1	-1	4	-1024	-768	-1	-1	-1	-1	4	44	0	0						StimuliFarbe_rot_gelb.png	0	880	547	72	111	194	107	200	0	Content		-72	-111	23003762	3078274529
23020	09:33:27.616	00:00:23.020	1382	-1024	-768	-1	-1	-1	-1	4	-1024	-768	-1	-1	-1	-1	4	44	0	0						StimuliFarbe_rot_gelb.png	0	880	547	72	111	194	107	200	0	Content		-72	-111	23020418	3078291185
23037	09:33:27.633	00:00:23.037	1383	-1024	-768	-1	-1	-1	-1	4	-1024	-768	-1	-1	-1	-1	4	44	0	0						StimuliFarbe_rot_gelb.png	0	880	547	72	111	194	107	200	0	Content		-72	-111	23037086	3078307853
23054	09:33:27.650	00:00:23.053	1384	224,0171	103,6844	0,6252559	0,3531491	408,484	3,295507	0	-1024	-768	-1	-1	-1	-1	4	45	224	104						StimuliFarbe_rot_gelb.png	0	880	547	72	111	216	-28	250	0	Content		152	-7	23053837	3078324604
23070	09:33:27.666	00:00:23.070	1385	309,3572	92,52757	0,6321152	0,3500299	408,484	3,114863	3	310,9161	135,1152	0,6254854	0,3500915	392,9182	2,99695	1	45	311	135						StimuliFarbe_rot_gelb.png	0	880	547	72	111	216	-28	250	0	Content		239	24	23070458	3078341225
23087	09:33:27.683	00:00:23.087	1386	-1024	-768	-1	-1	-1	-1	4	282,8559	97,34319	0,4489537	0,3906429	392,9183	2,904601	0	45	283	97						StimuliFarbe_rot_gelb.png	0	880	547	72	111	216	-28	250	0	Content		211	-14	23087083	3078357850
23104	09:33:27.700	00:00:23.103	1387	-1024	-768	-1	-1	-1	-1	4	288,3839	86,58118	0,4465566	0,3893757	400,7567	2,74067	0	45	288	87						StimuliFarbe_rot_gelb.png	0	880	547	72	111	216	-28	250	0	Content		216	-24	23103707	3078374474
23120	09:33:27.716	00:00:23.120	1388	-1024	-768	-1	-1	-1	-1	4	288,9696	72,79417	0,4466335	0,3900221	400,7568	2,90827	0	45	289	73						StimuliFarbe_rot_gelb.png	0	880	547	72	111	216	-28	250	0	Content		217	-38	23120456	3078391223
23137	09:33:27.733	00:00:23.137	1389	-1024	-768	-1	-1	-1	-1	4	277,9312	63,17432	0,4460495	0,3896642	400,7568	2,965394	0	45	278	63						StimuliFarbe_rot_gelb.png	0	880	547	72	111	216	-28	250	0	Content		206	-48	23137082	3078407849
23154	09:33:27.750	00:00:23.153	1390	-1024	-768	-1	-1	-1	-1	4	-1024	-768	-1	-1	-1	-1	4	45	0	0						StimuliFarbe_rot_gelb.png	0	880	547	72	111	216	-28	250	0	Content		-72	-111	23153711	3078424478
23170	09:33:27.766	00:00:23.170	1391	-1024	-768	-1	-1	-1	-1	4	291,1471	53,02328	0,4445041	0,3887814	405,2159	2,844311	0	45	291	53						StimuliFarbe_rot_gelb.png	0	880	547	72	111	216	-28	250	0	Content		219	-58	23170332	3078441099
23187	09:33:27.783	00:00:23.187	1392	-1024	-768	-1	-1	-1	-1	4	285,8991	75,85051	0,4451726	0,3886498	403,3112	2,894106	0	45	286	76						StimuliFarbe_rot_gelb.png	0	880	547	72	111	216	-28	250	0	Content		214	-35	23187080	3078457847
23204	09:33:27.800	00:00:23.203	1393	328,6269	46,92741	0,6331807	0,3481618	408,4741	3,34856	3	328,7308	106,7526	0,6243519	0,3483012	387,9863	3,179215	1	45	329	107						StimuliFarbe_rot_gelb.png	0	880	547	72	111	216	-28	250	0	Content		257	-4	23203705	3078474472
23220	09:33:27.816	00:00:23.220	1394	318,8684	32,97674	0,6333201	0,3479929	408,4741	3,362409	3	319,4312	67,09309	0,6285353	0,3480679	397,1934	3,268229	1	45	319	67						StimuliFarbe_rot_gelb.png	0	880	547	72	111	216	-28	250	0	Content		247	-44	23220329	3078491096
23237	09:33:27.833	00:00:23.237	1395	315,2885	93,84034	0,6248219	0,347946	388,3753	3,286351	3	315,2885	93,84034	0,6248219	0,347946	388,3753	3,286351	1	45	315	94						StimuliFarbe_rot_gelb.png	0	880	547	72	111	216	-28	250	0	Content		243	-17	23237081	3078507848
23254	09:33:27.850	00:00:23.253	1396	-1024	-768	-1	-1	-1	-1	4	276,7159	58,37302	0,4443041	0,3878641	406,5143	2,791069	0	45	277	58						StimuliFarbe_rot_gelb.png	0	880	547	72	111	216	-28	250	0	Content		205	-53	23253701	3078524468
23270	09:33:27.866	00:00:23.270	1397	320,0788	93,78992	0,6253125	0,3474478	388,2358	3,234674	3	320,0788	93,78992	0,6253125	0,3474478	388,2358	3,234674	1	45	320	94						StimuliFarbe_rot_gelb.png	0	880	547	72	111	216	-28	250	0	Content		248	-17	23270327	3078541094
23287	09:33:27.883	00:00:23.286	1398	320,9041	76,99161	0,6299071	0,3478425	400,6661	3,437137	0	299,5056	82,78154	0,4454224	0,3880829	403,1062	2,976846	0	45	310	80						StimuliFarbe_rot_gelb.png	0	880	547	72	111	216	-28	250	0	Content		238	-31	23286954	3078557721
23304	09:33:27.900	00:00:23.303	1399	94,50423	57,94312	0,6193426	0,3493011	400,6661	3,445015	0	363,9294	173,4069	0,450665	0,3889347	383,3198	2,796578	0	46	229	116						StimuliFarbe_rot_gelb.png	0	880	547	72	111	436	76	100	0	Content		157	5	23303700	3078574467
23320	09:33:27.916	00:00:23.320	1400	-1024	-768	-1	-1	-1	-1	4	442,6575	208,4745	0,4476881	0,3903679	387,0434	2,722421	0	46	443	208						StimuliFarbe_rot_gelb.png	0	880	547	72	111	436	76	100	0	Content		371	97	23320322	3078591089
23337	09:33:27.933	00:00:23.336	1401	486,4968	128,4214	0,627625	0,3535341	415,5706	3,307185	0	492,2151	206,0447	0,4448005	0,3927331	391,7735	2,793378	0	46	489	167						StimuliFarbe_rot_gelb.png	0	880	547	72	111	436	76	100	0	Content		417	56	23336948	3078607715
23354	09:33:27.950	00:00:23.353	1402	545,6772	206,3633	0,6190827	0,3547971	395,1501	3,258422	0	597,9402	250,0119	0,4342224	0,3932945	392,5997	2,78427	0	46	572	228						StimuliFarbe_rot_gelb.png	0	880	547	72	111	436	76	100	0	Content		500	117	23353571	3078624338
23370	09:33:27.966	00:00:23.370	1403	549,7659	130,6382	0,6334332	0,3548642	434,8696	3,57033	0	-1024	-768	-1	-1	-1	-1	4	46	550	131						StimuliFarbe_rot_gelb.png	0	880	547	72	111	436	76	100	0	Content		478	20	23370321	3078641088
23387	09:33:27.983	00:00:23.386	1404	-1024	-768	-1	-1	-1	-1	4	527,4775	253,3366	0,4466833	0,3940995	384,7022	2,838884	0	46	527	253						StimuliFarbe_rot_gelb.png	0	880	547	72	111	436	76	100	0	Content		455	142	23386860	3078657627
23403	09:33:27.999	00:00:23.403	1405	-1024	-768	-1	-1	-1	-1	4	-1024	-768	-1	-1	-1	-1	4		0	0						StimuliFarbe_rot_gelb.png	0	880	547	72	111				0	Content		-72	-111	23403486	3078674253
23420	09:33:28.016	00:00:23.420	1406	-1024	-768	-1	-1	-1	-1	4	-1024	-768	-1	-1	-1	-1	4		0	0						StimuliFarbe_rot_gelb.png	0	880	547	72	111				0	Content		-72	-111	23420244	3078691011
23437	09:33:28.033	00:00:23.436	1407	-1024	-768	-1	-1	-1	-1	4	-1024	-768	-1	-1	-1	-1	4		0	0						StimuliFarbe_rot_gelb.png	0	880	547	72	111				0	Content		-72	-111	23436864	3078707631
23454	09:33:28.050	00:00:23.453	1408	-1024	-768	-1	-1	-1	-1	4	-1024	-768	-1	-1	-1	-1	4		0	0						StimuliFarbe_rot_gelb.png	0	880	547	72	111				0	Content		-72	-111	23453532	3078724299
23470	09:33:28.066	00:00:23.470	1409	-1024	-768	-1	-1	-1	-1	4	-1024	-768	-1	-1	-1	-1	4		0	0						StimuliFarbe_rot_gelb.png	0	880	547	72	111				0	Content		-72	-111	23470107	3078740874
23487	09:33:28.083	00:00:23.486	1410	-1024	-768	-1	-1	-1	-1	4	-1024	-768	-1	-1	-1	-1	4		0	0						StimuliFarbe_rot_gelb.png	0	880	547	72	111				0	Content		-72	-111	23486794	3078757561
23503	09:33:28.099	00:00:23.503	1411	-1024	-768	-1	-1	-1	-1	4	-1024	-768	-1	-1	-1	-1	4		0	0						StimuliFarbe_rot_gelb.png	0	880	547	72	111				0	Content		-72	-111	23503462	3078774229
23520	09:33:28.116	00:00:23.520	1412	-1024	-768	-1	-1	-1	-1	4	-1024	-768	-1	-1	-1	-1	4		0	0						StimuliFarbe_rot_gelb.png	0	880	547	72	111				0	Content		-72	-111	23520095	3078790862
23537	09:33:28.133	00:00:23.536	1413	-1024	-768	-1	-1	-1	-1	4	-1024	-768	-1	-1	-1	-1	4		0	0						StimuliFarbe_rot_gelb.png	0	880	547	72	111				0	Content		-72	-111	23536763	3078807530
23553	09:33:28.149	00:00:23.553	1414	-1024	-768	-1	-1	-1	-1	4	-1024	-768	-1	-1	-1	-1	4		0	0						StimuliFarbe_rot_gelb.png	0	880	547	72	111				0	Content		-72	-111	23553433	3078824200
23570	09:33:28.166	00:00:23.570	1415	-1024	-768	-1	-1	-1	-1	4	-1024	-768	-1	-1	-1	-1	4		0	0						StimuliFarbe_rot_gelb.png	0	880	547	72	111				0	Content		-72	-111	23570100	3078840867
23587	09:33:28.183	00:00:23.586	1416	-1024	-768	-1	-1	-1	-1	4	-1024	-768	-1	-1	-1	-1	4		0	0						StimuliFarbe_rot_gelb.png	0	880	547	72	111				0	Content		-72	-111	23586734	3078857501
23603	09:33:28.199	00:00:23.603	1417	-1024	-768	-1	-1	-1	-1	4	-1024	-768	-1	-1	-1	-1	4		0	0						StimuliFarbe_rot_gelb.png	0	880	547	72	111				0	Content		-72	-111	23603360	3078874127
23620	09:33:28.216	00:00:23.620	1418	-1024	-768	-1	-1	-1	-1	4	-1024	-768	-1	-1	-1	-1	4		0	0						StimuliFarbe_rot_gelb.png	0	880	547	72	111				0	Content		-72	-111	23620098	3078890865
23637	09:33:28.233	00:00:23.636	1419	-1024	-768	-1	-1	-1	-1	4	-1024	-768	-1	-1	-1	-1	4		0	0						StimuliFarbe_rot_gelb.png	0	880	547	72	111				0	Content		-72	-111	23636722	3078907489
23653	09:33:28.249	00:00:23.653	1420	-1024	-768	-1	-1	-1	-1	4	-1024	-768	-1	-1	-1	-1	4		0	0						StimuliFarbe_rot_gelb.png	0	880	547	72	111				0	Content		-72	-111	23653346	3078924113
23670	09:33:28.266	00:00:23.670	1421	-1024	-768	-1	-1	-1	-1	4	-1024	-768	-1	-1	-1	-1	4		0	0						StimuliFarbe_rot_gelb.png	0	880	547	72	111				0	Content		-72	-111	23670093	3078940860
23687	09:33:28.283	00:00:23.686	1422	-1024	-768	-1	-1	-1	-1	4	-1024	-768	-1	-1	-1	-1	4		0	0						StimuliFarbe_rot_gelb.png	0	880	547	72	111				0	Content		-72	-111	23686717	3078957484
23703	09:33:28.299	00:00:23.703	1423	-1024	-768	-1	-1	-1	-1	4	-1024	-768	-1	-1	-1	-1	4		0	0						StimuliFarbe_rot_gelb.png	0	880	547	72	111				0	Content		-72	-111	23703340	3078974107
23720	09:33:28.316	00:00:23.719	1424	-1024	-768	-1	-1	-1	-1	4	-1024	-768	-1	-1	-1	-1	4		0	0						StimuliFarbe_rot_gelb.png	0	880	547	72	111				0	Content		-72	-111	23719962	3078990729
23737	09:33:28.333	00:00:23.736	1425	-1024	-768	-1	-1	-1	-1	4	-1024	-768	-1	-1	-1	-1	4		0	0						StimuliFarbe_rot_gelb.png	0	880	547	72	111				0	Content		-72	-111	23736710	3079007477
23753	09:33:28.349	00:00:23.753	1426	-1024	-768	-1	-1	-1	-1	4	-1024	-768	-1	-1	-1	-1	4		0	0						StimuliFarbe_rot_gelb.png	0	880	547	72	111				0	Content		-72	-111	23753332	3079024099
23770	09:33:28.366	00:00:23.769	1427	-1024	-768	-1	-1	-1	-1	4	-1024	-768	-1	-1	-1	-1	4		0	0						StimuliFarbe_rot_gelb.png	0	880	547	72	111				0	Content		-72	-111	23769955	3079040722
23787	09:33:28.383	00:00:23.786	1428	-1024	-768	-1	-1	-1	-1	4	-1024	-768	-1	-1	-1	-1	4		0	0						StimuliFarbe_rot_gelb.png	0	880	547	72	111				0	Content		-72	-111	23786578	3079057345
23803	09:33:28.399	00:00:23.803	1429	-1024	-768	-1	-1	-1	-1	4	-1024	-768	-1	-1	-1	-1	4		0	0						StimuliFarbe_rot_gelb.png	0	880	547	72	111				0	Content		-72	-111	23803324	3079074091
23820	09:33:28.416	00:00:23.819	1430	-1024	-768	-1	-1	-1	-1	4	-1024	-768	-1	-1	-1	-1	4		0	0						StimuliFarbe_rot_gelb.png	0	880	547	72	111				0	Content		-72	-111	23819946	3079090713
23837	09:33:28.433	00:00:23.836	1431	-1024	-768	-1	-1	-1	-1	4	-1024	-768	-1	-1	-1	-1	4		0	0						StimuliFarbe_rot_gelb.png	0	880	547	72	111				0	Content		-72	-111	23836570	3079107337
23853	09:33:28.449	00:00:23.853	1432	-1024	-768	-1	-1	-1	-1	4	-1024	-768	-1	-1	-1	-1	4		0	0						StimuliFarbe_rot_gelb.png	0	880	547	72	111				0	Content		-72	-111	23853256	3079124023
23870	09:33:28.466	00:00:23.869	1433	-1024	-768	-1	-1	-1	-1	4	-1024	-768	-1	-1	-1	-1	4		0	0						StimuliFarbe_rot_gelb.png	0	880	547	72	111				0	Content		-72	-111	23869924	3079140691
23887	09:33:28.483	00:00:23.886	1434	-1024	-768	-1	-1	-1	-1	4	-1024	-768	-1	-1	-1	-1	4		0	0						StimuliFarbe_rot_gelb.png	0	880	547	72	111				0	Content		-72	-111	23886568	3079157335
23905	09:33:28.501	00:00:23.905	1435	-1024	-768	-1	-1	-1	-1	4	-1024	-768	-1	-1	-1	-1	4		0	0						StimuliFarbe_rot_gelb.png	0	880	547	72	111				0	Content		-72	-111	23905067	3079175834
23921	09:33:28.517	00:00:23.921	1436	-1024	-768	-1	-1	-1	-1	4	-1024	-768	-1	-1	-1	-1	4		0	0						StimuliFarbe_rot_gelb.png	0	880	547	72	111				0	Content		-72	-111	23921109	3079191876
23938	09:33:28.534	00:00:23.937	1437	-1024	-768	-1	-1	-1	-1	4	-1024	-768	-1	-1	-1	-1	4		0	0						StimuliFarbe_rot_gelb.png	0	880	547	72	111				0	Content		-72	-111	23937777	3079208544
23954	09:33:28.550	00:00:23.954	1438	-1024	-768	-1	-1	-1	-1	4	-1024	-768	-1	-1	-1	-1	4		0	0						StimuliFarbe_rot_gelb.png	0	880	547	72	111				0	Content		-72	-111	23954444	3079225211
23971	09:33:28.567	00:00:23.970	1439	-1024	-768	-1	-1	-1	-1	4	-1024	-768	-1	-1	-1	-1	4		0	0						StimuliFarbe_rot_gelb.png	0	880	547	72	111				0	Content		-72	-111	23970693	3079241460
23987	09:33:28.583	00:00:23.987	1440	-1024	-768	-1	-1	-1	-1	4	-1024	-768	-1	-1	-1	-1	4		0	0						StimuliFarbe_rot_gelb.png	0	880	547	72	111				0	Content		-72	-111	23987361	3079258128
24004	09:33:28.600	00:00:24.004	1441	-1024	-768	-1	-1	-1	-1	4	-1024	-768	-1	-1	-1	-1	4		0	0						StimuliFarbe_rot_gelb.png	0	880	547	72	111				0	Content		-72	-111	24004028	3079274795
24020	09:33:28.616	00:00:24.020	1442	-1024	-768	-1	-1	-1	-1	4	-1024	-768	-1	-1	-1	-1	4		0	0						StimuliFarbe_rot_gelb.png	0	880	547	72	111				0	Content		-72	-111	24020259	3079291026
24037	09:33:28.633	00:00:24.036	1443	-1024	-768	-1	-1	-1	-1	4	-1024	-768	-1	-1	-1	-1	4		0	0						StimuliFarbe_rot_gelb.png	0	880	547	72	111				0	Content		-72	-111	24036927	3079307694
24053	09:33:28.649	00:00:24.053	1444	-1024	-768	-1	-1	-1	-1	4	-1024	-768	-1	-1	-1	-1	4		0	0						StimuliFarbe_rot_gelb.png	0	880	547	72	111				0	Content		-72	-111	24053238	3079324005
24070	09:33:28.666	00:00:24.069	1445	-1024	-768	-1	-1	-1	-1	4	-1024	-768	-1	-1	-1	-1	4		0	0						StimuliFarbe_rot_gelb.png	0	880	547	72	111				0	Content		-72	-111	24069806	3079340573
24087	09:33:28.683	00:00:24.086	1446	-1024	-768	-1	-1	-1	-1	4	-1024	-768	-1	-1	-1	-1	4		0	0						StimuliFarbe_rot_gelb.png	0	880	547	72	111				0	Content		-72	-111	24086744	3079357511
24103	09:33:28.699	00:00:24.103	1447	-1024	-768	-1	-1	-1	-1	4	-1024	-768	-1	-1	-1	-1	4		0	0						StimuliFarbe_rot_gelb.png	0	880	547	72	111				0	Content		-72	-111	24103411	3079374178
24120	09:33:28.716	00:00:24.120	1448	-1024	-768	-1	-1	-1	-1	4	-1024	-768	-1	-1	-1	-1	4		0	0						StimuliFarbe_rot_gelb.png	0	880	547	72	111				0	Content		-72	-111	24120302	3079391069
24138	09:33:28.734	00:00:24.137	1449	-1024	-768	-1	-1	-1	-1	4	-1024	-768	-1	-1	-1	-1	4		0	0						StimuliFarbe_rot_gelb.png	0	880	547	72	111				0	Content		-72	-111	24137675	3079408442
24154	09:33:28.750	00:00:24.153	1450	-1024	-768	-1	-1	-1	-1	4	-1024	-768	-1	-1	-1	-1	4		0	0						StimuliFarbe_rot_gelb.png	0	880	547	72	111				0	Content		-72	-111	24153888	3079424655
24171	09:33:28.767	00:00:24.170	1451	-1024	-768	-1	-1	-1	-1	4	-1024	-768	-1	-1	-1	-1	4		0	0						StimuliFarbe_rot_gelb.png	0	880	547	72	111				0	Content		-72	-111	24170556	3079441323
24187	09:33:28.783	00:00:24.187	1452	-1024	-768	-1	-1	-1	-1	4	-1024	-768	-1	-1	-1	-1	4		0	0						StimuliFarbe_rot_gelb.png	0	880	547	72	111				0	Content		-72	-111	24187224	3079457991
24204	09:33:28.800	00:00:24.203	1453	-1024	-768	-1	-1	-1	-1	4	-1024	-768	-1	-1	-1	-1	4		0	0						StimuliFarbe_rot_gelb.png	0	880	547	72	111				0	Content		-72	-111	24203624	3079474391
24220	09:33:28.816	00:00:24.220	1454	-1024	-768	-1	-1	-1	-1	4	-1024	-768	-1	-1	-1	-1	4		0	0						StimuliFarbe_rot_gelb.png	0	880	547	72	111				0	Content		-72	-111	24220292	3079491059
24237	09:33:28.833	00:00:24.236	1455	-1024	-768	-1	-1	-1	-1	4	-1024	-768	-1	-1	-1	-1	4		0	0						StimuliFarbe_rot_gelb.png	0	880	547	72	111				0	Content		-72	-111	24236960	3079507727
24253	09:33:28.849	00:00:24.253	1456	-1024	-768	-1	-1	-1	-1	4	-1024	-768	-1	-1	-1	-1	4		0	0						StimuliFarbe_rot_gelb.png	0	880	547	72	111				0	Content		-72	-111	24253404	3079524171
24270	09:33:28.866	00:00:24.270	1457	-1024	-768	-1	-1	-1	-1	4	-1024	-768	-1	-1	-1	-1	4		0	0						StimuliFarbe_rot_gelb.png	0	880	547	72	111				0	Content		-72	-111	24270072	3079540839
24287	09:33:28.883	00:00:24.286	1458	-1024	-768	-1	-1	-1	-1	4	-1024	-768	-1	-1	-1	-1	4		0	0						StimuliFarbe_rot_gelb.png	0	880	547	72	111				0	Content		-72	-111	24286740	3079557507
24303	09:33:28.899	00:00:24.303	1459	-1024	-768	-1	-1	-1	-1	4	-1024	-768	-1	-1	-1	-1	4		0	0						StimuliFarbe_rot_gelb.png	0	880	547	72	111				0	Content		-72	-111	24303047	3079573814
24320	09:33:28.916	00:00:24.319	1460	-1024	-768	-1	-1	-1	-1	4	-1024	-768	-1	-1	-1	-1	4		0	0						StimuliFarbe_rot_gelb.png	0	880	547	72	111				0	Content		-72	-111	24319724	3079590491
24336	09:33:28.932	00:00:24.336	1461	-1024	-768	-1	-1	-1	-1	4	-1024	-768	-1	-1	-1	-1	4		0	0						StimuliFarbe_rot_gelb.png	0	880	547	72	111				0	Content		-72	-111	24336319	3079607086
24353	09:33:28.949	00:00:24.352	1462	-1024	-768	-1	-1	-1	-1	4	-1024	-768	-1	-1	-1	-1	4		0	0						StimuliFarbe_rot_gelb.png	0	880	547	72	111				0	Content		-72	-111	24352987	3079623754
24370	09:33:28.966	00:00:24.369	1463	-1024	-768	-1	-1	-1	-1	4	-1024	-768	-1	-1	-1	-1	4		0	0						StimuliFarbe_rot_gelb.png	0	880	547	72	111				0	Content		-72	-111	24369889	3079640656
24387	09:33:28.983	00:00:24.386	1464	-1024	-768	-1	-1	-1	-1	4	-1024	-768	-1	-1	-1	-1	4		0	0						StimuliFarbe_rot_gelb.png	0	880	547	72	111				0	Content		-72	-111	24386556	3079657323
24404	09:33:29.000	00:00:24.403	1465	-1024	-768	-1	-1	-1	-1	4	-1024	-768	-1	-1	-1	-1	4		0	0						StimuliFarbe_rot_gelb.png	0	880	547	72	111				0	Content		-72	-111	24403538	3079674305
24421	09:33:29.017	00:00:24.420	1466	-1024	-768	-1	-1	-1	-1	4	-1024	-768	-1	-1	-1	-1	4		0	0						StimuliFarbe_rot_gelb.png	0	880	547	72	111				0	Content		-72	-111	24420785	3079691552
24438	09:33:29.034	00:00:24.438	1467	-1024	-768	-1	-1	-1	-1	4	-1024	-768	-1	-1	-1	-1	4		0	0						StimuliFarbe_rot_gelb.png	0	880	547	72	111				0	Content		-72	-111	24438156	3079708923
24454	09:33:29.050	00:00:24.454	1468	-1024	-768	-1	-1	-1	-1	4	-1024	-768	-1	-1	-1	-1	4		0	0						StimuliFarbe_rot_gelb.png	0	880	547	72	111				0	Content		-72	-111	24454156	3079724923
24471	09:33:29.067	00:00:24.470	1469	-1024	-768	-1	-1	-1	-1	4	-1024	-768	-1	-1	-1	-1	4		0	0						StimuliFarbe_rot_gelb.png	0	880	547	72	111				0	Content		-72	-111	24470824	3079741591
24487	09:33:29.083	00:00:24.487	1470	-1024	-768	-1	-1	-1	-1	4	-1024	-768	-1	-1	-1	-1	4		0	0						StimuliFarbe_rot_gelb.png	0	880	547	72	111				0	Content		-72	-111	24487492	3079758259
24504	09:33:29.100	00:00:24.503	1471	-1024	-768	-1	-1	-1	-1	4	-1024	-768	-1	-1	-1	-1	4		0	0						StimuliFarbe_rot_gelb.png	0	880	547	72	111				0	Content		-72	-111	24503711	3079774478
24520	09:33:29.116	00:00:24.520	1472	-1024	-768	-1	-1	-1	-1	4	-1024	-768	-1	-1	-1	-1	4		0	0						StimuliFarbe_rot_gelb.png	0	880	547	72	111				0	Content		-72	-111	24520379	3079791146
24537	09:33:29.133	00:00:24.537	1473	-1024	-768	-1	-1	-1	-1	4	-1024	-768	-1	-1	-1	-1	4		0	0						StimuliFarbe_rot_gelb.png	0	880	547	72	111				0	Content		-72	-111	24537046	3079807813
24553	09:33:29.149	00:00:24.552	1474	-1024	-768	-1	-1	-1	-1	4	-1024	-768	-1	-1	-1	-1	4		0	0						StimuliFarbe_rot_gelb.png	0	880	547	72	111				0	Content		-72	-111	24552773	3079823540
24570	09:33:29.166	00:00:24.569	1475	-1024	-768	-1	-1	-1	-1	4	-1024	-768	-1	-1	-1	-1	4		0	0						StimuliFarbe_rot_gelb.png	0	880	547	72	111				0	Content		-72	-111	24569577	3079840344
24586	09:33:29.182	00:00:24.586	1476	-1024	-768	-1	-1	-1	-1	4	-1024	-768	-1	-1	-1	-1	4		0	0						StimuliFarbe_rot_gelb.png	0	880	547	72	111				0	Content		-72	-111	24586143	3079856910
24603	09:33:29.199	00:00:24.603	1477	-1024	-768	-1	-1	-1	-1	4	-1024	-768	-1	-1	-1	-1	4		0	0						StimuliFarbe_rot_gelb.png	0	880	547	72	111				0	Content		-72	-111	24603079	3079873846
24620	09:33:29.216	00:00:24.619	1478	-1024	-768	-1	-1	-1	-1	4	-1024	-768	-1	-1	-1	-1	4		0	0						StimuliFarbe_rot_gelb.png	0	880	547	72	111				0	Content		-72	-111	24619747	3079890514
24637	09:33:29.233	00:00:24.636	1479	-1024	-768	-1	-1	-1	-1	4	-1024	-768	-1	-1	-1	-1	4		0	0						StimuliFarbe_rot_gelb.png	0	880	547	72	111				0	Content		-72	-111	24636636	3079907403
24654	09:33:29.250	00:00:24.654	1480	-1024	-768	-1	-1	-1	-1	4	-1024	-768	-1	-1	-1	-1	4		0	0						StimuliFarbe_rot_gelb.png	0	880	547	72	111				0	Content		-72	-111	24654008	3079924775
24670	09:33:29.266	00:00:24.670	1481	-1024	-768	-1	-1	-1	-1	4	-1024	-768	-1	-1	-1	-1	4		0	0						StimuliFarbe_rot_gelb.png	0	880	547	72	111				0	Content		-72	-111	24670217	3079940984
24687	09:33:29.283	00:00:24.686	1482	-1024	-768	-1	-1	-1	-1	4	-1024	-768	-1	-1	-1	-1	4		0	0						StimuliFarbe_rot_gelb.png	0	880	547	72	111				0	Content		-72	-111	24686884	3079957651
24704	09:33:29.300	00:00:24.703	1483	-1024	-768	-1	-1	-1	-1	4	-1024	-768	-1	-1	-1	-1	4		0	0						StimuliFarbe_rot_gelb.png	0	880	547	72	111				0	Content		-72	-111	24703552	3079974319
24720	09:33:29.316	00:00:24.719	1484	-1024	-768	-1	-1	-1	-1	4	-1024	-768	-1	-1	-1	-1	4		0	0						StimuliFarbe_rot_gelb.png	0	880	547	72	111				0	Content		-72	-111	24719912	3079990679
24737	09:33:29.333	00:00:24.736	1485	-1024	-768	-1	-1	-1	-1	4	-1024	-768	-1	-1	-1	-1	4		0	0						StimuliFarbe_rot_gelb.png	0	880	547	72	111				0	Content		-72	-111	24736579	3080007346
24753	09:33:29.349	00:00:24.753	1486	-1024	-768	-1	-1	-1	-1	4	-1024	-768	-1	-1	-1	-1	4		0	0						StimuliFarbe_rot_gelb.png	0	880	547	72	111				0	Content		-72	-111	24753247	3080024014
24770	09:33:29.366	00:00:24.769	1487	-1024	-768	-1	-1	-1	-1	4	-1024	-768	-1	-1	-1	-1	4		0	0						StimuliFarbe_rot_gelb.png	0	880	547	72	111				0	Content		-72	-111	24769708	3080040475
24786	09:33:29.382	00:00:24.786	1488	-1024	-768	-1	-1	-1	-1	4	-1024	-768	-1	-1	-1	-1	4		0	0						StimuliFarbe_rot_gelb.png	0	880	547	72	111				0	Content		-72	-111	24786375	3080057142
24803	09:33:29.399	00:00:24.803	1489	-1024	-768	-1	-1	-1	-1	4	-1024	-768	-1	-1	-1	-1	4		0	0						StimuliFarbe_rot_gelb.png	0	880	547	72	111				0	Content		-72	-111	24803043	3080073810
24819	09:33:29.415	00:00:24.819	1490	-1024	-768	-1	-1	-1	-1	4	-1024	-768	-1	-1	-1	-1	4		0	0						StimuliFarbe_rot_gelb.png	0	880	547	72	111				0	Content		-72	-111	24819250	3080090017
24836	09:33:29.432	00:00:24.836	1491	-1024	-768	-1	-1	-1	-1	4	-1024	-768	-1	-1	-1	-1	4		0	0						StimuliFarbe_rot_gelb.png	0	880	547	72	111				0	Content		-72	-111	24836050	3080106817
24853	09:33:29.449	00:00:24.852	1492	-1024	-768	-1	-1	-1	-1	4	-1024	-768	-1	-1	-1	-1	4		0	0						StimuliFarbe_rot_gelb.png	0	880	547	72	111				0	Content		-72	-111	24852648	3080123415
24869	09:33:29.465	00:00:24.869	1493	-1024	-768	-1	-1	-1	-1	4	-1024	-768	-1	-1	-1	-1	4		0	0						StimuliFarbe_rot_gelb.png	0	880	547	72	111				0	Content		-72	-111	24869316	3080140083
24886	09:33:29.482	00:00:24.886	1494	-1024	-768	-1	-1	-1	-1	4	-1024	-768	-1	-1	-1	-1	4		0	0						StimuliFarbe_rot_gelb.png	0	880	547	72	111				0	Content		-72	-111	24886216	3080156983
24903	09:33:29.499	00:00:24.902	1495	-1024	-768	-1	-1	-1	-1	4	-1024	-768	-1	-1	-1	-1	4		0	0						StimuliFarbe_rot_gelb.png	0	880	547	72	111				0	Content		-72	-111	24902884	3080173651
24920	09:33:29.516	00:00:24.919	1496	-1024	-768	-1	-1	-1	-1	4	-1024	-768	-1	-1	-1	-1	4		0	0						StimuliFarbe_rot_gelb.png	0	880	547	72	111				0	Content		-72	-111	24919740	3080190507
24937	09:33:29.533	00:00:24.937	1497	-1024	-768	-1	-1	-1	-1	4	-1024	-768	-1	-1	-1	-1	4		0	0						StimuliFarbe_rot_gelb.png	0	880	547	72	111				0	Content		-72	-111	24937110	3080207877
24954	09:33:29.550	00:00:24.954	1498	-1024	-768	-1	-1	-1	-1	4	-1024	-768	-1	-1	-1	-1	4		0	0						StimuliFarbe_rot_gelb.png	0	880	547	72	111				0	Content		-72	-111	24954358	3080225125
24969	09:33:29.565	00:00:24.969	1499	-1024	-768	-1	-1	-1	-1	4	-1024	-768	-1	-1	-1	-1	4		0	0						StimuliFarbe_rot_gelb.png	0	880	547	72	111				0	Content		-72	-111	24969231	3080239998
24986	09:33:29.582	00:00:24.985	1500	-1024	-768	-1	-1	-1	-1	4	-1024	-768	-1	-1	-1	-1	4		0	0						StimuliFarbe_rot_gelb.png	0	880	547	72	111				0	Content		-72	-111	24985897	3080256664
25003	09:33:29.599	00:00:25.002	1501	-1024	-768	-1	-1	-1	-1	4	-1024	-768	-1	-1	-1	-1	4		0	0						StimuliFarbe_rot_gelb.png	0	880	547	72	111				0	Content		-72	-111	25002565	3080273332
25019	09:33:29.615	00:00:25.019	1502	-1024	-768	-1	-1	-1	-1	4	-1024	-768	-1	-1	-1	-1	4		0	0						StimuliFarbe_rot_gelb.png	0	880	547	72	111				0	Content		-72	-111	25019232	3080289999
25036	09:33:29.632	00:00:25.035	1503	-1024	-768	-1	-1	-1	-1	4	-1024	-768	-1	-1	-1	-1	4		0	0						StimuliFarbe_rot_gelb.png	0	880	547	72	111				0	Content		-72	-111	25035874	3080306641
25053	09:33:29.649	00:00:25.052	1504	-1024	-768	-1	-1	-1	-1	4	-1024	-768	-1	-1	-1	-1	4		0	0						StimuliFarbe_rot_gelb.png	0	880	547	72	111				0	Content		-72	-111	25052542	3080323309
25069	09:33:29.665	00:00:25.069	1505	-1024	-768	-1	-1	-1	-1	4	-1024	-768	-1	-1	-1	-1	4		0	0						StimuliFarbe_rot_gelb.png	0	880	547	72	111				0	Content		-72	-111	25069209	3080339976
25086	09:33:29.682	00:00:25.085	1506	-1024	-768	-1	-1	-1	-1	4	-1024	-768	-1	-1	-1	-1	4		0	0						StimuliFarbe_rot_gelb.png	0	880	547	72	111				0	Content		-72	-111	25085777	3080356544
25102	09:33:29.698	00:00:25.102	1507	-1024	-768	-1	-1	-1	-1	4	-1024	-768	-1	-1	-1	-1	4		0	0						StimuliFarbe_rot_gelb.png	0	880	547	72	111				0	Content		-72	-111	25102472	3080373239
25119	09:33:29.715	00:00:25.119	1508	-1024	-768	-1	-1	-1	-1	4	-1024	-768	-1	-1	-1	-1	4		0	0						StimuliFarbe_rot_gelb.png	0	880	547	72	111				0	Content		-72	-111	25119345	3080390112
25136	09:33:29.732	00:00:25.136	1509	-1024	-768	-1	-1	-1	-1	4	-1024	-768	-1	-1	-1	-1	4		0	0						StimuliFarbe_rot_gelb.png	0	880	547	72	111				0	Content		-72	-111	25136013	3080406780
25153	09:33:29.749	00:00:25.153	1510	-1024	-768	-1	-1	-1	-1	4	-1024	-768	-1	-1	-1	-1	4		0	0						StimuliFarbe_rot_gelb.png	0	880	547	72	111				0	Content		-72	-111	25153176	3080423943
25170	09:33:29.766	00:00:25.169	1511	-1024	-768	-1	-1	-1	-1	4	-1024	-768	-1	-1	-1	-1	4		0	0						StimuliFarbe_rot_gelb.png	0	880	547	72	111				0	Content		-72	-111	25169843	3080440610
25187	09:33:29.783	00:00:25.186	1512	-1024	-768	-1	-1	-1	-1	4	-1024	-768	-1	-1	-1	-1	4		0	0						StimuliFarbe_rot_gelb.png	0	880	547	72	111				0	Content		-72	-111	25186962	3080457729
25204	09:33:29.800	00:00:25.204	1513	-1024	-768	-1	-1	-1	-1	4	-1024	-768	-1	-1	-1	-1	4		0	0						StimuliFarbe_rot_gelb.png	0	880	547	72	111				0	Content		-72	-111	25204212	3080474979
25219	09:33:29.815	00:00:25.218	1514	-1024	-768	-1	-1	-1	-1	4	-1024	-768	-1	-1	-1	-1	4		0	0						StimuliFarbe_rot_gelb.png	0	880	547	72	111				0	Content		-72	-111	25218960	3080489727
25236	09:33:29.832	00:00:25.235	1515	-1024	-768	-1	-1	-1	-1	4	-1024	-768	-1	-1	-1	-1	4		0	0						StimuliFarbe_rot_gelb.png	0	880	547	72	111				0	Content		-72	-111	25235627	3080506394
25252	09:33:29.848	00:00:25.252	1516	-1024	-768	-1	-1	-1	-1	4	-1024	-768	-1	-1	-1	-1	4		0	0						StimuliFarbe_rot_gelb.png	0	880	547	72	111				0	Content		-72	-111	25252295	3080523062
25269	09:33:29.865	00:00:25.268	1517	-1024	-768	-1	-1	-1	-1	4	-1024	-768	-1	-1	-1	-1	4		0	0						StimuliFarbe_rot_gelb.png	0	880	547	72	111				0	Content		-72	-111	25268962	3080539729
25286	09:33:29.882	00:00:25.285	1518	-1024	-768	-1	-1	-1	-1	4	-1024	-768	-1	-1	-1	-1	4		0	0						StimuliFarbe_rot_gelb.png	0	880	547	72	111				0	Content		-72	-111	25285584	3080556351
25302	09:33:29.898	00:00:25.302	1519	-1024	-768	-1	-1	-1	-1	4	-1024	-768	-1	-1	-1	-1	4		0	0						StimuliFarbe_rot_gelb.png	0	880	547	72	111				0	Content		-72	-111	25302386	3080573153
25319	09:33:29.915	00:00:25.318	1520	-1024	-768	-1	-1	-1	-1	4	-1024	-768	-1	-1	-1	-1	4		0	0						StimuliFarbe_rot_gelb.png	0	880	547	72	111				0	Content		-72	-111	25318994	3080589761
25336	09:33:29.932	00:00:25.335	1521	-1024	-768	-1	-1	-1	-1	4	-1024	-768	-1	-1	-1	-1	4		0	0						StimuliFarbe_rot_gelb.png	0	880	547	72	111				0	Content		-72	-111	25335662	3080606429
25353	09:33:29.949	00:00:25.352	1522	-1024	-768	-1	-1	-1	-1	4	-1024	-768	-1	-1	-1	-1	4		0	0						StimuliFarbe_rot_gelb.png	0	880	547	72	111				0	Content		-72	-111	25352559	3080623326
25369	09:33:29.965	00:00:25.369	1523	-1024	-768	-1	-1	-1	-1	4	-1024	-768	-1	-1	-1	-1	4		0	0						StimuliFarbe_rot_gelb.png	0	880	547	72	111				0	Content		-72	-111	25369226	3080639993
25386	09:33:29.982	00:00:25.386	1524	-1024	-768	-1	-1	-1	-1	4	-1024	-768	-1	-1	-1	-1	4		0	0						StimuliFarbe_rot_gelb.png	0	880	547	72	111				0	Content		-72	-111	25386203	3080656970
25403	09:33:29.999	00:00:25.403	1525	-1024	-768	-1	-1	-1	-1	4	-1024	-768	-1	-1	-1	-1	4		0	0						StimuliFarbe_rot_gelb.png	0	880	547	72	111				0	Content		-72	-111	25403453	3080674220
25421	09:33:30.017	00:00:25.420	1526	-1024	-768	-1	-1	-1	-1	4	-1024	-768	-1	-1	-1	-1	4		0	0						StimuliFarbe_rot_gelb.png	0	880	547	72	111				0	Content		-72	-111	25420830	3080691597
25437	09:33:30.033	00:00:25.436	1527	-1024	-768	-1	-1	-1	-1	4	-1024	-768	-1	-1	-1	-1	4		0	0						StimuliFarbe_rot_gelb.png	0	880	547	72	111				0	Content		-72	-111	25436871	3080707638
25454	09:33:30.050	00:00:25.453	1528	-1024	-768	-1	-1	-1	-1	4	-1024	-768	-1	-1	-1	-1	4		0	0						StimuliFarbe_rot_gelb.png	0	880	547	72	111				0	Content		-72	-111	25453539	3080724306
25470	09:33:30.066	00:00:25.470	1529	-1024	-768	-1	-1	-1	-1	4	-1024	-768	-1	-1	-1	-1	4		0	0						StimuliFarbe_rot_gelb.png	0	880	547	72	111				0	Content		-72	-111	25470206	3080740973
25486	09:33:30.082	00:00:25.486	1530	-1024	-768	-1	-1	-1	-1	4	-1024	-768	-1	-1	-1	-1	4		0	0						StimuliFarbe_rot_gelb.png	0	880	547	72	111				0	Content		-72	-111	25486414	3080757181
25503	09:33:30.099	00:00:25.503	1531	-1024	-768	-1	-1	-1	-1	4	-1024	-768	-1	-1	-1	-1	4		0	0						StimuliFarbe_rot_gelb.png	0	880	547	72	111				0	Content		-72	-111	25503082	3080773849
25520	09:33:30.116	00:00:25.519	1532	-1024	-768	-1	-1	-1	-1	4	-1024	-768	-1	-1	-1	-1	4		0	0						StimuliFarbe_rot_gelb.png	0	880	547	72	111				0	Content		-72	-111	25519749	3080790516
25536	09:33:30.132	00:00:25.536	1533	-1024	-768	-1	-1	-1	-1	4	-1024	-768	-1	-1	-1	-1	4		0	0						StimuliFarbe_rot_gelb.png	0	880	547	72	111				0	Content		-72	-111	25536123	3080806890
25553	09:33:30.149	00:00:25.552	1534	-1024	-768	-1	-1	-1	-1	4	-1024	-768	-1	-1	-1	-1	4		0	0						StimuliFarbe_rot_gelb.png	0	880	547	72	111				0	Content		-72	-111	25552791	3080823558
25569	09:33:30.165	00:00:25.569	1535	-1024	-768	-1	-1	-1	-1	4	-1024	-768	-1	-1	-1	-1	4		0	0						StimuliFarbe_rot_gelb.png	0	880	547	72	111				0	Content		-72	-111	25569458	3080840225
25586	09:33:30.182	00:00:25.585	1536	-1024	-768	-1	-1	-1	-1	4	-1024	-768	-1	-1	-1	-1	4		0	0						StimuliFarbe_rot_gelb.png	0	880	547	72	111				0	Content		-72	-111	25585501	3080856268
25602	09:33:30.198	00:00:25.602	1537	-1024	-768	-1	-1	-1	-1	4	-1024	-768	-1	-1	-1	-1	4		0	0						StimuliFarbe_rot_gelb.png	0	880	547	72	111				0	Content		-72	-111	25602070	3080872837
25619	09:33:30.215	00:00:25.619	1538	-1024	-768	-1	-1	-1	-1	4	-1024	-768	-1	-1	-1	-1	4		0	0						StimuliFarbe_rot_gelb.png	0	880	547	72	111				0	Content		-72	-111	25619005	3080889772
25636	09:33:30.232	00:00:25.635	1539	-1024	-768	-1	-1	-1	-1	4	-1024	-768	-1	-1	-1	-1	4		0	0						StimuliFarbe_rot_gelb.png	0	880	547	72	111				0	Content		-72	-111	25635673	3080906440
25653	09:33:30.249	00:00:25.652	1540	-1024	-768	-1	-1	-1	-1	4	-1024	-768	-1	-1	-1	-1	4		0	0						StimuliFarbe_rot_gelb.png	0	880	547	72	111				0	Content		-72	-111	25652807	3080923574
25669	09:33:30.265	00:00:25.669	1541	-1024	-768	-1	-1	-1	-1	4	-1024	-768	-1	-1	-1	-1	4		0	0						StimuliFarbe_rot_gelb.png	0	880	547	72	111				0	Content		-72	-111	25669474	3080940241
25687	09:33:30.283	00:00:25.686	1542	-1024	-768	-1	-1	-1	-1	4	-1024	-768	-1	-1	-1	-1	4		0	0						StimuliFarbe_rot_gelb.png	0	880	547	72	111				0	Content		-72	-111	25686690	3080957457
25704	09:33:30.300	00:00:25.703	1543	-1024	-768	-1	-1	-1	-1	4	-1024	-768	-1	-1	-1	-1	4		0	0						StimuliFarbe_rot_gelb.png	0	880	547	72	111				0	Content		-72	-111	25703936	3080974703
25719	09:33:30.315	00:00:25.718	1544	-1024	-768	-1	-1	-1	-1	4	-1024	-768	-1	-1	-1	-1	4		0	0						StimuliFarbe_rot_gelb.png	0	880	547	72	111				0	Content		-72	-111	25718685	3080989452
25735	09:33:30.331	00:00:25.735	1545	-1024	-768	-1	-1	-1	-1	4	-1024	-768	-1	-1	-1	-1	4		0	0						StimuliFarbe_rot_gelb.png	0	880	547	72	111				0	Content		-72	-111	25735352	3081006119
25752	09:33:30.348	00:00:25.752	1546	-1024	-768	-1	-1	-1	-1	4	-1024	-768	-1	-1	-1	-1	4		0	0						StimuliFarbe_rot_gelb.png	0	880	547	72	111				0	Content		-72	-111	25752019	3081022786
25769	09:33:30.365	00:00:25.768	1547	-1024	-768	-1	-1	-1	-1	4	-1024	-768	-1	-1	-1	-1	4		0	0						StimuliFarbe_rot_gelb.png	0	880	547	72	111				0	Content		-72	-111	25768687	3081039454
25785	09:33:30.381	00:00:25.785	1548	-1024	-768	-1	-1	-1	-1	4	-1024	-768	-1	-1	-1	-1	4		0	0						StimuliFarbe_rot_gelb.png	0	880	547	72	111				0	Content		-72	-111	25785372	3081056139
25802	09:33:30.398	00:00:25.802	1549	-1024	-768	-1	-1	-1	-1	4	-1024	-768	-1	-1	-1	-1	4		0	0						StimuliFarbe_rot_gelb.png	0	880	547	72	111				0	Content		-72	-111	25802039	3081072806
25819	09:33:30.415	00:00:25.818	1550	-1024	-768	-1	-1	-1	-1	4	-1024	-768	-1	-1	-1	-1	4		0	0						StimuliFarbe_rot_gelb.png	0	880	547	72	111				0	Content		-72	-111	25818707	3081089474
25835	09:33:30.431	00:00:25.835	1551	-1024	-768	-1	-1	-1	-1	4	-1024	-768	-1	-1	-1	-1	4		0	0						StimuliFarbe_rot_gelb.png	0	880	547	72	111				0	Content		-72	-111	25835319	3081106086
25852	09:33:30.448	00:00:25.851	1552	-1024	-768	-1	-1	-1	-1	4	-1024	-768	-1	-1	-1	-1	4		0	0						StimuliFarbe_rot_gelb.png	0	880	547	72	111				0	Content		-72	-111	25851986	3081122753
25869	09:33:30.465	00:00:25.868	1553	-1024	-768	-1	-1	-1	-1	4	-1024	-768	-1	-1	-1	-1	4		0	0						StimuliFarbe_rot_gelb.png	0	880	547	72	111				0	Content		-72	-111	25868635	3081139402
25885	09:33:30.481	00:00:25.885	1554	-1024	-768	-1	-1	-1	-1	4	-1024	-768	-1	-1	-1	-1	4		0	0						StimuliFarbe_rot_gelb.png	0	880	547	72	111				0	Content		-72	-111	25885303	3081156070
25902	09:33:30.498	00:00:25.901	1555	-1024	-768	-1	-1	-1	-1	4	-1024	-768	-1	-1	-1	-1	4		0	0						StimuliFarbe_rot_gelb.png	0	880	547	72	111				0	Content		-72	-111	25901970	3081172737
25919	09:33:30.515	00:00:25.918	1556	-1024	-768	-1	-1	-1	-1	4	-1024	-768	-1	-1	-1	-1	4		0	0						StimuliFarbe_rot_gelb.png	0	880	547	72	111				0	Content		-72	-111	25918888	3081189655
25936	09:33:30.532	00:00:25.935	1557	-1024	-768	-1	-1	-1	-1	4	-1024	-768	-1	-1	-1	-1	4		0	0						StimuliFarbe_rot_gelb.png	0	880	547	72	111				0	Content		-72	-111	25935556	3081206323
25952	09:33:30.548	00:00:25.952	1558	-1024	-768	-1	-1	-1	-1	4	-1024	-768	-1	-1	-1	-1	4		0	0						StimuliFarbe_rot_gelb.png	0	880	547	72	111				0	Content		-72	-111	25952426	3081223193
25970	09:33:30.566	00:00:25.969	1559	-1024	-768	-1	-1	-1	-1	4	-1024	-768	-1	-1	-1	-1	4		0	0						StimuliFarbe_rot_gelb.png	0	880	547	72	111				0	Content		-72	-111	25969801	3081240568
25986	09:33:30.582	00:00:25.985	1560	-1024	-768	-1	-1	-1	-1	4	-1024	-768	-1	-1	-1	-1	4		0	0						StimuliFarbe_rot_gelb.png	0	880	547	72	111				0	Content		-72	-111	25985799	3081256566
26002	09:33:30.598	00:00:26.002	1561	-1024	-768	-1	-1	-1	-1	4	-1024	-768	-1	-1	-1	-1	4		0	0						StimuliFarbe_rot_gelb.png	0	880	547	72	111				0	Content		-72	-111	26002466	3081273233
26019	09:33:30.615	00:00:26.018	1562	-1024	-768	-1	-1	-1	-1	4	-1024	-768	-1	-1	-1	-1	4		0	0						StimuliFarbe_rot_gelb.png	0	880	547	72	111				0	Content		-72	-111	26018908	3081289675
26036	09:33:30.632	00:00:26.035	1563	-1024	-768	-1	-1	-1	-1	4	-1024	-768	-1	-1	-1	-1	4		0	0						StimuliFarbe_rot_gelb.png	0	880	547	72	111				0	Content		-72	-111	26035576	3081306343
26052	09:33:30.648	00:00:26.052	1564	-1024	-768	-1	-1	-1	-1	4	-1024	-768	-1	-1	-1	-1	4		0	0						StimuliFarbe_rot_gelb.png	0	880	547	72	111				0	Content		-72	-111	26052243	3081323010
26069	09:33:30.665	00:00:26.068	1565	-1024	-768	-1	-1	-1	-1	4	-1024	-768	-1	-1	-1	-1	4		0	0						StimuliFarbe_rot_gelb.png	0	880	547	72	111				0	Content		-72	-111	26068760	3081339527
26085	09:33:30.681	00:00:26.085	1566	-1024	-768	-1	-1	-1	-1	4	-1024	-768	-1	-1	-1	-1	4		0	0						StimuliFarbe_rot_gelb.png	0	880	547	72	111				0	Content		-72	-111	26085428	3081356195
26102	09:33:30.698	00:00:26.102	1567	-1024	-768	-1	-1	-1	-1	4	-1024	-768	-1	-1	-1	-1	4		0	0						StimuliFarbe_rot_gelb.png	0	880	547	72	111				0	Content		-72	-111	26102095	3081372862
26119	09:33:30.715	00:00:26.118	1568	-1024	-768	-1	-1	-1	-1	4	-1024	-768	-1	-1	-1	-1	4		0	0						StimuliFarbe_rot_gelb.png	0	880	547	72	111				0	Content		-72	-111	26118678	3081389445
26135	09:33:30.731	00:00:26.135	1569	-1024	-768	-1	-1	-1	-1	4	-1024	-768	-1	-1	-1	-1	4		0	0						StimuliFarbe_rot_gelb.png	0	880	547	72	111				0	Content		-72	-111	26135346	3081406113
26152	09:33:30.748	00:00:26.152	1570	-1024	-768	-1	-1	-1	-1	4	-1024	-768	-1	-1	-1	-1	4		0	0						StimuliFarbe_rot_gelb.png	0	880	547	72	111				0	Content		-72	-111	26152013	3081422780
26169	09:33:30.765	00:00:26.168	1571	-1024	-768	-1	-1	-1	-1	4	-1024	-768	-1	-1	-1	-1	4		0	0						StimuliFarbe_rot_gelb.png	0	880	547	72	111				0	Content		-72	-111	26168562	3081439329
26185	09:33:30.781	00:00:26.185	1572	-1024	-768	-1	-1	-1	-1	4	-1024	-768	-1	-1	-1	-1	4		0	0						StimuliFarbe_rot_gelb.png	0	880	547	72	111				0	Content		-72	-111	26185230	3081455997
26202	09:33:30.798	00:00:26.201	1573	-1024	-768	-1	-1	-1	-1	4	-1024	-768	-1	-1	-1	-1	4		0	0						StimuliFarbe_rot_gelb.png	0	880	547	72	111				0	Content		-72	-111	26201897	3081472664
26218	09:33:30.814	00:00:26.218	1574	-1024	-768	-1	-1	-1	-1	4	-1024	-768	-1	-1	-1	-1	4		0	0						StimuliFarbe_rot_gelb.png	0	880	547	72	111				0	Content		-72	-111	26218466	3081489233
26235	09:33:30.831	00:00:26.235	1575	-1024	-768	-1	-1	-1	-1	4	-1024	-768	-1	-1	-1	-1	4		0	0						StimuliFarbe_rot_gelb.png	0	880	547	72	111				0	Content		-72	-111	26235134	3081505901
26252	09:33:30.848	00:00:26.251	1576	-1024	-768	-1	-1	-1	-1	4	-1024	-768	-1	-1	-1	-1	4		0	0						StimuliFarbe_rot_gelb.png	0	880	547	72	111				0	Content		-72	-111	26251943	3081522710
26269	09:33:30.865	00:00:26.268	1577	-1024	-768	-1	-1	-1	-1	4	-1024	-768	-1	-1	-1	-1	4		0	0						StimuliFarbe_rot_gelb.png	0	880	547	72	111				0	Content		-72	-111	26268611	3081539378
26285	09:33:30.881	00:00:26.285	1578	-1024	-768	-1	-1	-1	-1	4	-1024	-768	-1	-1	-1	-1	4		0	0						StimuliFarbe_rot_gelb.png	0	880	547	72	111				0	Content		-72	-111	26285279	3081556046
26302	09:33:30.898	00:00:26.302	1579	-1024	-768	-1	-1	-1	-1	4	-1024	-768	-1	-1	-1	-1	4		0	0						StimuliFarbe_rot_gelb.png	0	880	547	72	111				0	Content		-72	-111	26302405	3081573172
26319	09:33:30.915	00:00:26.319	1580	-1024	-768	-1	-1	-1	-1	4	-1024	-768	-1	-1	-1	-1	4		0	0						StimuliFarbe_rot_gelb.png	0	880	547	72	111				0	Content		-72	-111	26319073	3081589840
26336	09:33:30.932	00:00:26.336	1581	-1024	-768	-1	-1	-1	-1	4	-1024	-768	-1	-1	-1	-1	4		0	0						StimuliFarbe_rot_gelb.png	0	880	547	72	111				0	Content		-72	-111	26336154	3081606921
26354	09:33:30.950	00:00:26.353	1582	-1024	-768	-1	-1	-1	-1	4	-1024	-768	-1	-1	-1	-1	4		0	0						StimuliFarbe_rot_gelb.png	0	880	547	72	111				0	Content		-72	-111	26353527	3081624294
26368	09:33:30.964	00:00:26.368	1583	-1024	-768	-1	-1	-1	-1	4	-1024	-768	-1	-1	-1	-1	4		0	0						StimuliFarbe_rot_gelb.png	0	880	547	72	111				0	Content		-72	-111	26368279	3081639046
26385	09:33:30.981	00:00:26.384	1584	-1024	-768	-1	-1	-1	-1	4	-1024	-768	-1	-1	-1	-1	4		0	0						StimuliFarbe_rot_gelb.png	0	880	547	72	111				0	Content		-72	-111	26384947	3081655714
26402	09:33:30.998	00:00:26.401	1585	-1024	-768	-1	-1	-1	-1	4	-1024	-768	-1	-1	-1	-1	4		0	0						StimuliFarbe_rot_gelb.png	0	880	547	72	111				0	Content		-72	-111	26401614	3081672381
26418	09:33:31.014	00:00:26.418	1586	-1024	-768	-1	-1	-1	-1	4	-1024	-768	-1	-1	-1	-1	4		0	0						StimuliFarbe_rot_gelb.png	0	880	547	72	111				0	Content		-72	-111	26418282	3081689049
26435	09:33:31.031	00:00:26.434	1587	-1024	-768	-1	-1	-1	-1	4	-1024	-768	-1	-1	-1	-1	4		0	0						StimuliFarbe_rot_gelb.png	0	880	547	72	111				0	Content		-72	-111	26434965	3081705732
26452	09:33:31.048	00:00:26.451	1588	-1024	-768	-1	-1	-1	-1	4	-1024	-768	-1	-1	-1	-1	4		0	0						StimuliFarbe_rot_gelb.png	0	880	547	72	111				0	Content		-72	-111	26451632	3081722399
26468	09:33:31.064	00:00:26.468	1589	-1024	-768	-1	-1	-1	-1	4	-1024	-768	-1	-1	-1	-1	4		0	0						StimuliFarbe_rot_gelb.png	0	880	547	72	111				0	Content		-72	-111	26468300	3081739067
26484	09:33:31.080																				ImageEnd	16	0	0	StimuliFarbe_rot_gelb.png
26485	09:33:31.081	00:00:26.484	1590	-1024	-768	-1	-1	-1	-1	4	-1024	-768	-1	-1	-1	-1	4		0	0						No media	0	1024	768	0	0				0	Content		0	0	26484912	3081755679
26501	09:33:31.097																				ImageStart	8	0	0	Fix_sw.jpg
26502	09:33:31.098	00:00:26.501	1591	-1024	-768	-1	-1	-1	-1	4	-1024	-768	-1	-1	-1	-1	4		0	0						Fix_sw.jpg	0	880	547	72	111				0	Content		-72	-111	26501580	3081772347
26518	09:33:31.114	00:00:26.518	1592	-1024	-768	-1	-1	-1	-1	4	-1024	-768	-1	-1	-1	-1	4		0	0						Fix_sw.jpg	0	880	547	72	111				0	Content		-72	-111	26518227	3081788994
26535	09:33:31.131	00:00:26.534	1593	-1024	-768	-1	-1	-1	-1	4	-1024	-768	-1	-1	-1	-1	4		0	0						Fix_sw.jpg	0	880	547	72	111				0	Content		-72	-111	26534894	3081805661
26552	09:33:31.148	00:00:26.551	1594	-1024	-768	-1	-1	-1	-1	4	-1024	-768	-1	-1	-1	-1	4		0	0						Fix_sw.jpg	0	880	547	72	111				0	Content		-72	-111	26551562	3081822329
26568	09:33:31.164	00:00:26.568	1595	-1024	-768	-1	-1	-1	-1	4	-1024	-768	-1	-1	-1	-1	4		0	0						Fix_sw.jpg	0	880	547	72	111				0	Content		-72	-111	26568478	3081839245
26585	09:33:31.181	00:00:26.585	1596	-1024	-768	-1	-1	-1	-1	4	-1024	-768	-1	-1	-1	-1	4		0	0						Fix_sw.jpg	0	880	547	72	111				0	Content		-72	-111	26585145	3081855912
26602	09:33:31.198	00:00:26.602	1597	-1024	-768	-1	-1	-1	-1	4	-1024	-768	-1	-1	-1	-1	4		0	0						Fix_sw.jpg	0	880	547	72	111				0	Content		-72	-111	26602015	3081872782
26619	09:33:31.215	00:00:26.619	1598	-1024	-768	-1	-1	-1	-1	4	-1024	-768	-1	-1	-1	-1	4		0	0						Fix_sw.jpg	0	880	547	72	111				0	Content		-72	-111	26619386	3081890153
26635	09:33:31.231	00:00:26.635	1599	-1024	-768	-1	-1	-1	-1	4	-1024	-768	-1	-1	-1	-1	4		0	0						Fix_sw.jpg	0	880	547	72	111				0	Content		-72	-111	26635384	3081906151
26652	09:33:31.248	00:00:26.652	1600	-1024	-768	-1	-1	-1	-1	4	-1024	-768	-1	-1	-1	-1	4		0	0						Fix_sw.jpg	0	880	547	72	111				0	Content		-72	-111	26652052	3081922819
26668	09:33:31.264	00:00:26.668	1601	-1024	-768	-1	-1	-1	-1	4	-1024	-768	-1	-1	-1	-1	4		0	0						Fix_sw.jpg	0	880	547	72	111				0	Content		-72	-111	26668406	3081939173
26685	09:33:31.281	00:00:26.685	1602	-1024	-768	-1	-1	-1	-1	4	-1024	-768	-1	-1	-1	-1	4		0	0						Fix_sw.jpg	0	880	547	72	111				0	Content		-72	-111	26685073	3081955840
26702	09:33:31.298	00:00:26.701	1603	-1024	-768	-1	-1	-1	-1	4	-1024	-768	-1	-1	-1	-1	4		0	0						Fix_sw.jpg	0	880	547	72	111				0	Content		-72	-111	26701634	3081972401
26718	09:33:31.314	00:00:26.718	1604	-1024	-768	-1	-1	-1	-1	4	-1024	-768	-1	-1	-1	-1	4		0	0						Fix_sw.jpg	0	880	547	72	111				0	Content		-72	-111	26718302	3081989069
26735	09:33:31.331	00:00:26.734	1605	-1024	-768	-1	-1	-1	-1	4	-1024	-768	-1	-1	-1	-1	4		0	0						Fix_sw.jpg	0	880	547	72	111				0	Content		-72	-111	26734969	3082005736
26752	09:33:31.348	00:00:26.751	1606	-1024	-768	-1	-1	-1	-1	4	-1024	-768	-1	-1	-1	-1	4		0	0						Fix_sw.jpg	0	880	547	72	111				0	Content		-72	-111	26751581	3082022348
26768	09:33:31.364	00:00:26.768	1607	-1024	-768	-1	-1	-1	-1	4	-1024	-768	-1	-1	-1	-1	4		0	0						Fix_sw.jpg	0	880	547	72	111				0	Content		-72	-111	26768249	3082039016
26785	09:33:31.381	00:00:26.784	1608	-1024	-768	-1	-1	-1	-1	4	-1024	-768	-1	-1	-1	-1	4		0	0						Fix_sw.jpg	0	880	547	72	111				0	Content		-72	-111	26784916	3082055683
26801	09:33:31.397	00:00:26.801	1609	-1024	-768	-1	-1	-1	-1	4	-1024	-768	-1	-1	-1	-1	4		0	0						Fix_sw.jpg	0	880	547	72	111				0	Content		-72	-111	26801487	3082072254
26818	09:33:31.414	00:00:26.818	1610	-1024	-768	-1	-1	-1	-1	4	-1024	-768	-1	-1	-1	-1	4		0	0						Fix_sw.jpg	0	880	547	72	111				0	Content		-72	-111	26818155	3082088922
26835	09:33:31.431	00:00:26.834	1611	-1024	-768	-1	-1	-1	-1	4	-1024	-768	-1	-1	-1	-1	4		0	0						Fix_sw.jpg	0	880	547	72	111				0	Content		-72	-111	26834822	3082105589
26851	09:33:31.447	00:00:26.851	1612	-1024	-768	-1	-1	-1	-1	4	-1024	-768	-1	-1	-1	-1	4		0	0						Fix_sw.jpg	0	880	547	72	111				0	Content		-72	-111	26851423	3082122190
26868	09:33:31.464	00:00:26.868	1613	-1024	-768	-1	-1	-1	-1	4	-1024	-768	-1	-1	-1	-1	4		0	0						Fix_sw.jpg	0	880	547	72	111				0	Content		-72	-111	26868091	3082138858
26885	09:33:31.481	00:00:26.884	1614	-1024	-768	-1	-1	-1	-1	4	-1024	-768	-1	-1	-1	-1	4		0	0						Fix_sw.jpg	0	880	547	72	111				0	Content		-72	-111	26884758	3082155525
26901	09:33:31.497	00:00:26.901	1615	-1024	-768	-1	-1	-1	-1	4	-1024	-768	-1	-1	-1	-1	4		0	0						Fix_sw.jpg	0	880	547	72	111				0	Content		-72	-111	26901244	3082172011
26918	09:33:31.514	00:00:26.917	1616	-1024	-768	-1	-1	-1	-1	4	-1024	-768	-1	-1	-1	-1	4		0	0						Fix_sw.jpg	0	880	547	72	111				0	Content		-72	-111	26917864	3082188631
26935	09:33:31.531	00:00:26.934	1617	-1024	-768	-1	-1	-1	-1	4	-1024	-768	-1	-1	-1	-1	4		0	0						Fix_sw.jpg	0	880	547	72	111				0	Content		-72	-111	26934612	3082205379
26951	09:33:31.547	00:00:26.951	1618	-1024	-768	-1	-1	-1	-1	4	-1024	-768	-1	-1	-1	-1	4		0	0						Fix_sw.jpg	0	880	547	72	111				0	Content		-72	-111	26951250	3082222017
26968	09:33:31.564	00:00:26.967	1619	-1024	-768	-1	-1	-1	-1	4	-1024	-768	-1	-1	-1	-1	4		0	0						Fix_sw.jpg	0	880	547	72	111				0	Content		-72	-111	26967859	3082238626
26984	09:33:31.580	00:00:26.984	1620	-1024	-768	-1	-1	-1	-1	4	-1024	-768	-1	-1	-1	-1	4		0	0						Fix_sw.jpg	0	880	547	72	111				0	Content		-72	-111	26984481	3082255248
27001	09:33:31.597	00:00:27.001	1621	-1024	-768	-1	-1	-1	-1	4	-1024	-768	-1	-1	-1	-1	4		0	0						Fix_sw.jpg	0	880	547	72	111				0	Content		-72	-111	27001167	3082271934
27018	09:33:31.614	00:00:27.017	1622	-1024	-768	-1	-1	-1	-1	4	-1024	-768	-1	-1	-1	-1	4		0	0						Fix_sw.jpg	0	880	547	72	111				0	Content		-72	-111	27017835	3082288602
27034	09:33:31.630	00:00:27.034	1623	-1024	-768	-1	-1	-1	-1	4	-1024	-768	-1	-1	-1	-1	4		0	0						Fix_sw.jpg	0	880	547	72	111				0	Content		-72	-111	27034476	3082305243
27051	09:33:31.647	00:00:27.051	1624	-1024	-768	-1	-1	-1	-1	4	-1024	-768	-1	-1	-1	-1	4		0	0						Fix_sw.jpg	0	880	547	72	111				0	Content		-72	-111	27051100	3082321867
27068	09:33:31.664	00:00:27.067	1625	-1024	-768	-1	-1	-1	-1	4	-1024	-768	-1	-1	-1	-1	4		0	0						Fix_sw.jpg	0	880	547	72	111				0	Content		-72	-111	27067849	3082338616
27084	09:33:31.680	00:00:27.084	1626	-1024	-768	-1	-1	-1	-1	4	-1024	-768	-1	-1	-1	-1	4		0	0						Fix_sw.jpg	0	880	547	72	111				0	Content		-72	-111	27084471	3082355238
27101	09:33:31.697	00:00:27.101	1627	-1024	-768	-1	-1	-1	-1	4	-1024	-768	-1	-1	-1	-1	4		0	0						Fix_sw.jpg	0	880	547	72	111				0	Content		-72	-111	27101092	3082371859
27118	09:33:31.714	00:00:27.117	1628	-1024	-768	-1	-1	-1	-1	4	-1024	-768	-1	-1	-1	-1	4		0	0						Fix_sw.jpg	0	880	547	72	111				0	Content		-72	-111	27117842	3082388609
27134	09:33:31.730	00:00:27.134	1629	-1024	-768	-1	-1	-1	-1	4	-1024	-768	-1	-1	-1	-1	4		0	0						Fix_sw.jpg	0	880	547	72	111				0	Content		-72	-111	27134463	3082405230
27151	09:33:31.747	00:00:27.151	1630	-1024	-768	-1	-1	-1	-1	4	-1024	-768	-1	-1	-1	-1	4		0	0						Fix_sw.jpg	0	880	547	72	111				0	Content		-72	-111	27151086	3082421853
27168	09:33:31.764	00:00:27.167	1631	-1024	-768	-1	-1	-1	-1	4	-1024	-768	-1	-1	-1	-1	4		0	0						Fix_sw.jpg	0	880	547	72	111				0	Content		-72	-111	27167707	3082438474
27184	09:33:31.780	00:00:27.184	1632	-1024	-768	-1	-1	-1	-1	4	-1024	-768	-1	-1	-1	-1	4		0	0						Fix_sw.jpg	0	880	547	72	111				0	Content		-72	-111	27184456	3082455223
27201	09:33:31.797	00:00:27.201	1633	-1024	-768	-1	-1	-1	-1	4	-1024	-768	-1	-1	-1	-1	4		0	0						Fix_sw.jpg	0	880	547	72	111				0	Content		-72	-111	27201079	3082471846
27218	09:33:31.814	00:00:27.217	1634	-1024	-768	-1	-1	-1	-1	4	-1024	-768	-1	-1	-1	-1	4		0	0						Fix_sw.jpg	0	880	547	72	111				0	Content		-72	-111	27217702	3082488469
27234	09:33:31.830	00:00:27.234	1635	-1024	-768	-1	-1	-1	-1	4	-1024	-768	-1	-1	-1	-1	4		0	0						Fix_sw.jpg	0	880	547	72	111				0	Content		-72	-111	27234333	3082505100
27251	09:33:31.847	00:00:27.251	1636	248,7081	151,429	0,6646278	0,415741	426,7525	3,72119	1	248,7081	151,429	0,6646278	0,415741	426,7525	3,72119	3	47	249	151						Fix_sw.jpg	0	880	547	72	111	239	64	400	0	Content		177	40	27251077	3082521844
27268	09:33:31.864	00:00:27.267	1637	311,2465	175,3656	0,6716897	0,4122409	426,748	3,743286	3	311,2465	175,3656	0,6716897	0,4122409	426,748	3,743286	1	47	311	175						Fix_sw.jpg	0	880	547	72	111	239	64	400	0	Content		239	64	27267701	3082538468
27284	09:33:31.880	00:00:27.284	1638	311,2465	175,3656	0,6647997	0,4100147	411,3717	3,743286	3	311,2465	175,3656	0,6647997	0,4100147	411,3717	3,743286	1	47	311	175						Fix_sw.jpg	0	880	547	72	111	239	64	400	0	Content		239	64	27284323	3082555090
27301	09:33:31.897	00:00:27.300	1639	-1024	-768	-1	-1	-1	-1	4	-1024	-768	-1	-1	-1	-1	4	47	0	0						Fix_sw.jpg	0	880	547	72	111	239	64	400	0	Content		-72	-111	27300949	3082571716
27318	09:33:31.914	00:00:27.317	1640	302,7066	185,7464	0,6665905	0,4052574	415,9229	3,430803	3	302,9881	195,9664	0,6646462	0,4052741	411,3667	3,394467	1	47	303	196						Fix_sw.jpg	0	880	547	72	111	239	64	400	0	Content		231	85	27317710	3082588477
27334	09:33:31.930	00:00:27.334	1641	-1024	-768	-1	-1	-1	-1	4	-1024	-768	-1	-1	-1	-1	4	47	0	0						Fix_sw.jpg	0	880	547	72	111	239	64	400	0	Content		-72	-111	27334338	3082605105
27351	09:33:31.947	00:00:27.350	1642	-1024	-768	-1	-1	-1	-1	4	-1024	-768	-1	-1	-1	-1	4	47	0	0						Fix_sw.jpg	0	880	547	72	111	239	64	400	0	Content		-72	-111	27350947	3082621714
27368	09:33:31.964	00:00:27.367	1643	-1024	-768	-1	-1	-1	-1	4	-1024	-768	-1	-1	-1	-1	4	47	0	0						Fix_sw.jpg	0	880	547	72	111	239	64	400	0	Content		-72	-111	27367634	3082638401
27384	09:33:31.980	00:00:27.384	1644	-1024	-768	-1	-1	-1	-1	4	-1024	-768	-1	-1	-1	-1	4	47	0	0						Fix_sw.jpg	0	880	547	72	111	239	64	400	0	Content		-72	-111	27384302	3082655069
27401	09:33:31.997	00:00:27.400	1645	-1024	-768	-1	-1	-1	-1	4	-1024	-768	-1	-1	-1	-1	4	47	0	0						Fix_sw.jpg	0	880	547	72	111	239	64	400	0	Content		-72	-111	27400942	3082671709
27418	09:33:32.014	00:00:27.417	1646	-1024	-768	-1	-1	-1	-1	4	-1024	-768	-1	-1	-1	-1	4	47	0	0						Fix_sw.jpg	0	880	547	72	111	239	64	400	0	Content		-72	-111	27417609	3082688376
27434	09:33:32.030	00:00:27.434	1647	226,2185	212,4215	0,6596953	0,3930039	393,2768	3,0582	0	247,9153	179,5181	0,4716643	0,4210704	416,719	3,000818	0	47	237	196						Fix_sw.jpg	0	880	547	72	111	239	64	400	0	Content		165	85	27434192	3082704959
27451	09:33:32.047	00:00:27.450	1648	-1024	-768	-1	-1	-1	-1	4	-1024	-768	-1	-1	-1	-1	4	47	0	0						Fix_sw.jpg	0	880	547	72	111	239	64	400	0	Content		-72	-111	27450919	3082721686
27468	09:33:32.064	00:00:27.467	1649	-1024	-768	-1	-1	-1	-1	4	-1024	-768	-1	-1	-1	-1	4	47	0	0						Fix_sw.jpg	0	880	547	72	111	239	64	400	0	Content		-72	-111	27467586	3082738353
27484	09:33:32.080	00:00:27.484	1650	-1024	-768	-1	-1	-1	-1	4	-1024	-768	-1	-1	-1	-1	4	47	0	0						Fix_sw.jpg	0	880	547	72	111	239	64	400	0	Content		-72	-111	27484265	3082755032
27499	09:33:32.095																				ImageEnd	16	0	0	Fix_sw.jpg
27501	09:33:32.097	00:00:27.500	1651	324,0701	216,8475	0,6509727	0,3818494	398,6325	3,020213	3	324,3721	176,1444	0,6587542	0,3817804	416,7115	3,152538	1	47	324	176						No media	0	1024	768	0	0	311	175	400	0	Content		324	176	27500888	3082771655
27517	09:33:32.113																				ImageStart	8	0	0	StimuliFarbe_gelb_rot.png
27518	09:33:32.114	00:00:27.517	1652	329,9487	218,6043	0,6498218	0,3781976	398,6321	2,939392	3	330,7571	178,0235	0,6575902	0,3781284	416,7111	3,068498	1	47	331	178						StimuliFarbe_gelb_rot.png	0	880	547	72	111	239	64	400	0	Content		259	67	27517513	3082788280
27534	09:33:32.130	00:00:27.534	1653	-1024	-768	-1	-1	-1	-1	4	-1024	-768	-1	-1	-1	-1	4	47	0	0						StimuliFarbe_gelb_rot.png	0	880	547	72	111	239	64	400	0	Content		-72	-111	27534262	3082805029
27551	09:33:32.147	00:00:27.550	1654	328,6742	215,817	0,647378	0,369403	398,631	2,892846	3	329,3091	175,0464	0,6551185	0,3693333	416,7101	3,019855	1	47	329	175						StimuliFarbe_gelb_rot.png	0	880	547	72	111	239	64	400	0	Content		257	64	27550885	3082821652
27568	09:33:32.164	00:00:27.567	1655	326,8858	213,6368	0,6456702	0,3648862	398,6404	2,854057	3	327,3361	172,7079	0,6533868	0,3648163	416,7094	2,979422	1	47	327	173						StimuliFarbe_gelb_rot.png	0	880	547	72	111	239	64	400	0	Content		255	62	27567509	3082838276
27584	09:33:32.180	00:00:27.584	1656	-1024	-768	-1	-1	-1	-1	4	246,7887	123,5637	0,4521036	0,3913616	436,6906	3,032733	0	47	247	124						StimuliFarbe_gelb_rot.png	0	880	547	72	111	239	64	400	0	Content		175	13	27584134	3082854901
27601	09:33:32.197	00:00:27.600	1657	327,6944	159,2195	0,6540273	0,3555751	424,5984	3,132976	0	257,9807	145,6654	0,4504899	0,3874943	436,6906	3,080933	0	47	293	152						StimuliFarbe_gelb_rot.png	0	880	547	72	111	239	64	400	0	Content		221	41	27600883	3082871650
27618	09:33:32.214	00:00:27.617	1658	330,0135	159,3661	0,6527248	0,3515504	424,5984	3,006579	0	387,0254	151,9015	0,4666674	0,383467	436,6906	2,94835	0	47	359	156						StimuliFarbe_gelb_rot.png	0	880	547	72	111	239	64	400	0	Content		287	45	27617507	3082888274
27634	09:33:32.230	00:00:27.634	1659	235,9828	218,7663	0,641906	0,3480574	399,699	3,101429	0	261,167	88,2468	0,4409095	0,3808317	459,7668	3,206185	0	47	249	154						StimuliFarbe_gelb_rot.png	0	880	547	72	111	239	64	400	0	Content		177	43	27634133	3082904900
27651	09:33:32.247	00:00:27.650	1660	-1024	-768	-1	-1	-1	-1	4	323,6381	178,3062	0,4554321	0,3773976	406,9612	2,822914	0	48	324	178						StimuliFarbe_gelb_rot.png	0	880	547	72	111	263	-23	100	0	Content		252	67	27650758	3082921525
27668	09:33:32.264	00:00:27.667	1661	340,7482	155,5213	0,6378656	0,3407008	399,699	3,030397	0	331,5045	5,897499	0,4386457	0,37499	459,7668	3,189417	0	48	336	81						StimuliFarbe_gelb_rot.png	0	880	547	72	111	263	-23	100	0	Content		264	-30	27667504	3082938271
27684	09:33:32.280	00:00:27.684	1662	341,8196	124,5091	0,6365946	0,3382568	399,699	2,999346	0	317,5293	-38,08769	0,4367961	0,3730369	459,7668	3,220488	0	48	330	43						StimuliFarbe_gelb_rot.png	0	880	547	72	111	263	-23	100	0	Content		258	-68	27684129	3082954896
27701	09:33:32.297	00:00:27.700	1663	-1024	-768	-1	-1	-1	-1	4	399,5982	-40,7996	0,4660624	0,3719289	459,7667	3,143587	0	48	400	-41						StimuliFarbe_gelb_rot.png	0	880	547	72	111	263	-23	100	0	Content		328	-152	27700755	3082971522
27717	09:33:32.313	00:00:27.717	1664	305,9967	58,27821	0,6443811	0,3357739	423,631	3,239875	0	363,659	117,2203	0,4508185	0,370839	407,0924	2,769747	0	48	335	88						StimuliFarbe_gelb_rot.png	0	880	547	72	111	263	-23	100	0	Content		263	-23	27717378	3082988145
27734	09:33:32.330	00:00:27.734	1665	279,0471	127,1295	0,636798	0,3359741	391,2211	2,903654	0	354,84	112,3706	0,4496421	0,3702531	407,1911	2,736255	0	48	317	120						StimuliFarbe_gelb_rot.png	0	880	547	72	111	263	-23	100	0	Content		245	9	27734127	3083004894
27751	09:33:32.347	00:00:27.750	1666	350,6706	114,2443	0,6344737	0,3334531	400,6715	3,140984	0	355,792	119,3189	0,4484801	0,3694225	406,6466	2,768432	0	49	353	117						StimuliFarbe_gelb_rot.png	0	880	547	72	111	285	6	266	0	Content		281	6	27750753	3083021520
27767	09:33:32.363	00:00:27.767	1667	-1024	-768	-1	-1	-1	-1	4	357,1865	114,451	0,4477094	0,3688598	406,6576	2,771238	0	49	357	114						StimuliFarbe_gelb_rot.png	0	880	547	72	111	285	6	266	0	Content		285	3	27767377	3083038144
27784	09:33:32.380	00:00:27.784	1668	-1024	-768	-1	-1	-1	-1	4	357,4047	111,8866	0,4467754	0,368125	406,4259	2,768657	0	49	357	112						StimuliFarbe_gelb_rot.png	0	880	547	72	111	285	6	266	0	Content		285	1	27784000	3083054767
27801	09:33:32.397	00:00:27.800	1669	343,898	155,2311	0,6263539	0,3303931	387,3965	2,96078	0	390,6892	123,4424	0,4453118	0,3672675	404,5533	2,758034	0	49	367	139						StimuliFarbe_gelb_rot.png	0	880	547	72	111	285	6	266	0	Content		295	28	27800749	3083071516
27817	09:33:32.413	00:00:27.817	1670	-1024	-768	-1	-1	-1	-1	4	-1024	-768	-1	-1	-1	-1	4	49	0	0						StimuliFarbe_gelb_rot.png	0	880	547	72	111	285	6	266	0	Content		-72	-111	27817293	3083088060
27834	09:33:32.430	00:00:27.833	1671	-1024	-768	-1	-1	-1	-1	4	392,6701	116,5598	0,4437448	0,3665512	405,2278	2,812062	0	49	393	117						StimuliFarbe_gelb_rot.png	0	880	547	72	111	285	6	266	0	Content		321	6	27833915	3083104682
27851	09:33:32.447	00:00:27.850	1672	-1024	-768	-1	-1	-1	-1	4	320,5094	118,5257	0,4444811	0,3668132	402,8626	2,78306	0	49	321	119						StimuliFarbe_gelb_rot.png	0	880	547	72	111	285	6	266	0	Content		249	8	27850665	3083121432
27867	09:33:32.463	00:00:27.867	1673	-1024	-768	-1	-1	-1	-1	4	399,1646	165,0607	0,4380132	0,366957	389,5407	2,649812	0	49	399	165						StimuliFarbe_gelb_rot.png	0	880	547	72	111	285	6	266	0	Content		327	54	27867288	3083138055
27884	09:33:32.480	00:00:27.883	1674	263,5387	105,4963	0,6264947	0,3305219	401,6464	2,950089	0	322,8726	113,1635	0,4421614	0,3676527	405,6117	2,767843	0	49	293	109						StimuliFarbe_gelb_rot.png	0	880	547	72	111	285	6	266	0	Content		221	-2	27883916	3083154683
27901	09:33:32.497	00:00:27.900	1675	-1024	-768	-1	-1	-1	-1	4	-1024	-768	-1	-1	-1	-1	4	49	0	0						StimuliFarbe_gelb_rot.png	0	880	547	72	111	285	6	266	0	Content		-72	-111	27900663	3083171430
27917	09:33:32.513	00:00:27.917	1676	-1024	-768	-1	-1	-1	-1	4	-1024	-768	-1	-1	-1	-1	4	49	0	0						StimuliFarbe_gelb_rot.png	0	880	547	72	111	285	6	266	0	Content		-72	-111	27917287	3083188054
27934	09:33:32.530	00:00:27.933	1677	-1024	-768	-1	-1	-1	-1	4	-1024	-768	-1	-1	-1	-1	4	49	0	0						StimuliFarbe_gelb_rot.png	0	880	547	72	111	285	6	266	0	Content		-72	-111	27933955	3083204722
27951	09:33:32.547	00:00:27.950	1678	-1024	-768	-1	-1	-1	-1	4	-1024	-768	-1	-1	-1	-1	4	49	0	0						StimuliFarbe_gelb_rot.png	0	880	547	72	111	285	6	266	0	Content		-72	-111	27950619	3083221386
27967	09:33:32.563	00:00:27.967	1679	-1024	-768	-1	-1	-1	-1	4	-1024	-768	-1	-1	-1	-1	4	49	0	0						StimuliFarbe_gelb_rot.png	0	880	547	72	111	285	6	266	0	Content		-72	-111	27967287	3083238054
27984	09:33:32.580	00:00:27.983	1680	-1024	-768	-1	-1	-1	-1	4	-1024	-768	-1	-1	-1	-1	4	49	0	0						StimuliFarbe_gelb_rot.png	0	880	547	72	111	285	6	266	0	Content		-72	-111	27983909	3083254676
28001	09:33:32.597	00:00:28.000	1681	-1024	-768	-1	-1	-1	-1	4	463,3122	41,96921	0,4399487	0,3702796	408,2581	2,81966	0	49	463	42						StimuliFarbe_gelb_rot.png	0	880	547	72	111	285	6	266	0	Content		391	-69	28000533	3083271300
28017	09:33:32.613	00:00:28.017	1682	-1024	-768	-1	-1	-1	-1	4	-1024	-768	-1	-1	-1	-1	4		0	0						StimuliFarbe_gelb_rot.png	0	880	547	72	111				0	Content		-72	-111	28017155	3083287922
28034	09:33:32.630	00:00:28.033	1683	-1024	-768	-1	-1	-1	-1	4	-1024	-768	-1	-1	-1	-1	4		0	0						StimuliFarbe_gelb_rot.png	0	880	547	72	111				0	Content		-72	-111	28033901	3083304668
28051	09:33:32.647	00:00:28.050	1684	-1024	-768	-1	-1	-1	-1	4	-1024	-768	-1	-1	-1	-1	4		0	0						StimuliFarbe_gelb_rot.png	0	880	547	72	111				0	Content		-72	-111	28050522	3083321289
28067	09:33:32.663	00:00:28.067	1685	-1024	-768	-1	-1	-1	-1	4	-1024	-768	-1	-1	-1	-1	4		0	0						StimuliFarbe_gelb_rot.png	0	880	547	72	111				0	Content		-72	-111	28067149	3083337916
28084	09:33:32.680	00:00:28.083	1686	-1024	-768	-1	-1	-1	-1	4	-1024	-768	-1	-1	-1	-1	4		0	0						StimuliFarbe_gelb_rot.png	0	880	547	72	111				0	Content		-72	-111	28083772	3083354539
28101	09:33:32.697	00:00:28.100	1687	-1024	-768	-1	-1	-1	-1	4	-1024	-768	-1	-1	-1	-1	4		0	0						StimuliFarbe_gelb_rot.png	0	880	547	72	111				0	Content		-72	-111	28100533	3083371300
28117	09:33:32.713	00:00:28.117	1688	-1024	-768	-1	-1	-1	-1	4	-1024	-768	-1	-1	-1	-1	4		0	0						StimuliFarbe_gelb_rot.png	0	880	547	72	111				0	Content		-72	-111	28117152	3083387919
28134	09:33:32.730	00:00:28.133	1689	-1024	-768	-1	-1	-1	-1	4	-1024	-768	-1	-1	-1	-1	4		0	0						StimuliFarbe_gelb_rot.png	0	880	547	72	111				0	Content		-72	-111	28133820	3083404587
28150	09:33:32.746	00:00:28.150	1690	-1024	-768	-1	-1	-1	-1	4	-1024	-768	-1	-1	-1	-1	4		0	0						StimuliFarbe_gelb_rot.png	0	880	547	72	111				0	Content		-72	-111	28150393	3083421160
28167	09:33:32.763	00:00:28.167	1691	-1024	-768	-1	-1	-1	-1	4	-1024	-768	-1	-1	-1	-1	4		0	0						StimuliFarbe_gelb_rot.png	0	880	547	72	111				0	Content		-72	-111	28167141	3083437908
28184	09:33:32.780	00:00:28.183	1692	-1024	-768	-1	-1	-1	-1	4	-1024	-768	-1	-1	-1	-1	4		0	0						StimuliFarbe_gelb_rot.png	0	880	547	72	111				0	Content		-72	-111	28183766	3083454533
28200	09:33:32.796	00:00:28.200	1693	-1024	-768	-1	-1	-1	-1	4	-1024	-768	-1	-1	-1	-1	4		0	0						StimuliFarbe_gelb_rot.png	0	880	547	72	111				0	Content		-72	-111	28200386	3083471153
28217	09:33:32.813	00:00:28.217	1694	-1024	-768	-1	-1	-1	-1	4	-1024	-768	-1	-1	-1	-1	4		0	0						StimuliFarbe_gelb_rot.png	0	880	547	72	111				0	Content		-72	-111	28217008	3083487775
28234	09:33:32.830	00:00:28.233	1695	-1024	-768	-1	-1	-1	-1	4	-1024	-768	-1	-1	-1	-1	4		0	0						StimuliFarbe_gelb_rot.png	0	880	547	72	111				0	Content		-72	-111	28233756	3083504523
28250	09:33:32.846	00:00:28.250	1696	-1024	-768	-1	-1	-1	-1	4	-1024	-768	-1	-1	-1	-1	4		0	0						StimuliFarbe_gelb_rot.png	0	880	547	72	111				0	Content		-72	-111	28250378	3083521145
28267	09:33:32.863	00:00:28.267	1697	-1024	-768	-1	-1	-1	-1	4	-1024	-768	-1	-1	-1	-1	4		0	0						StimuliFarbe_gelb_rot.png	0	880	547	72	111				0	Content		-72	-111	28267010	3083537777
28284	09:33:32.880	00:00:28.283	1698	-1024	-768	-1	-1	-1	-1	4	-1024	-768	-1	-1	-1	-1	4		0	0						StimuliFarbe_gelb_rot.png	0	880	547	72	111				0	Content		-72	-111	28283629	3083554396
28300	09:33:32.896	00:00:28.300	1699	-1024	-768	-1	-1	-1	-1	4	-1024	-768	-1	-1	-1	-1	4		0	0						StimuliFarbe_gelb_rot.png	0	880	547	72	111				0	Content		-72	-111	28300376	3083571143
28319	09:33:32.915	00:00:28.318	1700	-1024	-768	-1	-1	-1	-1	4	-1024	-768	-1	-1	-1	-1	4		0	0						StimuliFarbe_gelb_rot.png	0	880	547	72	111				0	Content		-72	-111	28318875	3083589642
28334	09:33:32.930	00:00:28.333	1701	-1024	-768	-1	-1	-1	-1	4	-1024	-768	-1	-1	-1	-1	4		0	0						StimuliFarbe_gelb_rot.png	0	880	547	72	111				0	Content		-72	-111	28333626	3083604393
28350	09:33:32.946	00:00:28.350	1702	-1024	-768	-1	-1	-1	-1	4	-1024	-768	-1	-1	-1	-1	4		0	0						StimuliFarbe_gelb_rot.png	0	880	547	72	111				0	Content		-72	-111	28350293	3083621060
28367	09:33:32.963	00:00:28.366	1703	-1024	-768	-1	-1	-1	-1	4	-1024	-768	-1	-1	-1	-1	4		0	0						StimuliFarbe_gelb_rot.png	0	880	547	72	111				0	Content		-72	-111	28366961	3083637728
28384	09:33:32.980	00:00:28.383	1704	-1024	-768	-1	-1	-1	-1	4	-1024	-768	-1	-1	-1	-1	4		0	0						StimuliFarbe_gelb_rot.png	0	880	547	72	111				0	Content		-72	-111	28383629	3083654396
28400	09:33:32.996	00:00:28.400	1705	-1024	-768	-1	-1	-1	-1	4	-1024	-768	-1	-1	-1	-1	4		0	0						StimuliFarbe_gelb_rot.png	0	880	547	72	111				0	Content		-72	-111	28400249	3083671016
28417	09:33:33.013	00:00:28.417	1706	-1024	-768	-1	-1	-1	-1	4	-1024	-768	-1	-1	-1	-1	4		0	0						StimuliFarbe_gelb_rot.png	0	880	547	72	111				0	Content		-72	-111	28417053	3083687820
28434	09:33:33.030	00:00:28.433	1707	-1024	-768	-1	-1	-1	-1	4	-1024	-768	-1	-1	-1	-1	4		0	0						StimuliFarbe_gelb_rot.png	0	880	547	72	111				0	Content		-72	-111	28433650	3083704417
28450	09:33:33.046	00:00:28.450	1708	-1024	-768	-1	-1	-1	-1	4	-1024	-768	-1	-1	-1	-1	4		0	0						StimuliFarbe_gelb_rot.png	0	880	547	72	111				0	Content		-72	-111	28450317	3083721084
28467	09:33:33.063	00:00:28.467	1709	-1024	-768	-1	-1	-1	-1	4	-1024	-768	-1	-1	-1	-1	4		0	0						StimuliFarbe_gelb_rot.png	0	880	547	72	111				0	Content		-72	-111	28467226	3083737993
28484	09:33:33.080	00:00:28.483	1710	-1024	-768	-1	-1	-1	-1	4	-1024	-768	-1	-1	-1	-1	4		0	0						StimuliFarbe_gelb_rot.png	0	880	547	72	111				0	Content		-72	-111	28483894	3083754661
28501	09:33:33.097	00:00:28.500	1711	-1024	-768	-1	-1	-1	-1	4	-1024	-768	-1	-1	-1	-1	4		0	0						StimuliFarbe_gelb_rot.png	0	880	547	72	111				0	Content		-72	-111	28500866	3083771633
28518	09:33:33.114	00:00:28.518	1712	-1024	-768	-1	-1	-1	-1	4	-1024	-768	-1	-1	-1	-1	4		0	0						StimuliFarbe_gelb_rot.png	0	880	547	72	111				0	Content		-72	-111	28518113	3083788880
28535	09:33:33.131	00:00:28.535	1713	-1024	-768	-1	-1	-1	-1	4	-1024	-768	-1	-1	-1	-1	4		0	0						StimuliFarbe_gelb_rot.png	0	880	547	72	111				0	Content		-72	-111	28535360	3083806127
28551	09:33:33.147	00:00:28.551	1714	-1024	-768	-1	-1	-1	-1	4	-1024	-768	-1	-1	-1	-1	4		0	0						StimuliFarbe_gelb_rot.png	0	880	547	72	111				0	Content		-72	-111	28551401	3083822168
28568	09:33:33.164	00:00:28.568	1715	-1024	-768	-1	-1	-1	-1	4	-1024	-768	-1	-1	-1	-1	4		0	0						StimuliFarbe_gelb_rot.png	0	880	547	72	111				0	Content		-72	-111	28568069	3083838836
28585	09:33:33.181	00:00:28.584	1716	-1024	-768	-1	-1	-1	-1	4	-1024	-768	-1	-1	-1	-1	4		0	0						StimuliFarbe_gelb_rot.png	0	880	547	72	111				0	Content		-72	-111	28584737	3083855504
28601	09:33:33.197	00:00:28.600	1717	-1024	-768	-1	-1	-1	-1	4	-1024	-768	-1	-1	-1	-1	4		0	0						StimuliFarbe_gelb_rot.png	0	880	547	72	111				0	Content		-72	-111	28600985	3083871752
28618	09:33:33.214	00:00:28.617	1718	-1024	-768	-1	-1	-1	-1	4	-1024	-768	-1	-1	-1	-1	4		0	0						StimuliFarbe_gelb_rot.png	0	880	547	72	111				0	Content		-72	-111	28617653	3083888420
28634	09:33:33.230	00:00:28.634	1719	-1024	-768	-1	-1	-1	-1	4	-1024	-768	-1	-1	-1	-1	4		0	0						StimuliFarbe_gelb_rot.png	0	880	547	72	111				0	Content		-72	-111	28634321	3083905088
28650	09:33:33.246	00:00:28.650	1720	-1024	-768	-1	-1	-1	-1	4	-1024	-768	-1	-1	-1	-1	4		0	0						StimuliFarbe_gelb_rot.png	0	880	547	72	111				0	Content		-72	-111	28650103	3083920870
28667	09:33:33.263	00:00:28.666	1721	-1024	-768	-1	-1	-1	-1	4	-1024	-768	-1	-1	-1	-1	4		0	0						StimuliFarbe_gelb_rot.png	0	880	547	72	111				0	Content		-72	-111	28666905	3083937672
28683	09:33:33.279	00:00:28.683	1722	-1024	-768	-1	-1	-1	-1	4	-1024	-768	-1	-1	-1	-1	4		0	0						StimuliFarbe_gelb_rot.png	0	880	547	72	111				0	Content		-72	-111	28683471	3083954238
28700	09:33:33.296	00:00:28.700	1723	-1024	-768	-1	-1	-1	-1	4	-1024	-768	-1	-1	-1	-1	4		0	0						StimuliFarbe_gelb_rot.png	0	880	547	72	111				0	Content		-72	-111	28700408	3083971175
28717	09:33:33.313	00:00:28.717	1724	-1024	-768	-1	-1	-1	-1	4	-1024	-768	-1	-1	-1	-1	4		0	0						StimuliFarbe_gelb_rot.png	0	880	547	72	111				0	Content		-72	-111	28717076	3083987843
28734	09:33:33.330	00:00:28.733	1725	-1024	-768	-1	-1	-1	-1	4	-1024	-768	-1	-1	-1	-1	4		0	0						StimuliFarbe_gelb_rot.png	0	880	547	72	111				0	Content		-72	-111	28733965	3084004732
28751	09:33:33.347	00:00:28.751	1726	-1024	-768	-1	-1	-1	-1	4	-1024	-768	-1	-1	-1	-1	4		0	0						StimuliFarbe_gelb_rot.png	0	880	547	72	111				0	Content		-72	-111	28751340	3084022107
28769	09:33:33.365	00:00:28.768	1727	-1024	-768	-1	-1	-1	-1	4	-1024	-768	-1	-1	-1	-1	4		0	0						StimuliFarbe_gelb_rot.png	0	880	547	72	111				0	Content		-72	-111	28768585	3084039352
28783	09:33:33.379	00:00:28.783	1728	-1024	-768	-1	-1	-1	-1	4	-1024	-768	-1	-1	-1	-1	4		0	0						StimuliFarbe_gelb_rot.png	0	880	547	72	111				0	Content		-72	-111	28783336	3084054103
28800	09:33:33.396	00:00:28.800	1729	-1024	-768	-1	-1	-1	-1	4	-1024	-768	-1	-1	-1	-1	4		0	0						StimuliFarbe_gelb_rot.png	0	880	547	72	111				0	Content		-72	-111	28800002	3084070769
28817	09:33:33.413	00:00:28.816	1730	-1024	-768	-1	-1	-1	-1	4	-1024	-768	-1	-1	-1	-1	4		0	0						StimuliFarbe_gelb_rot.png	0	880	547	72	111				0	Content		-72	-111	28816670	3084087437
28833	09:33:33.429	00:00:28.833	1731	-1024	-768	-1	-1	-1	-1	4	-1024	-768	-1	-1	-1	-1	4		0	0						StimuliFarbe_gelb_rot.png	0	880	547	72	111				0	Content		-72	-111	28833337	3084104104
28850	09:33:33.446	00:00:28.849	1732	-1024	-768	-1	-1	-1	-1	4	-1024	-768	-1	-1	-1	-1	4		0	0						StimuliFarbe_gelb_rot.png	0	880	547	72	111				0	Content		-72	-111	28849955	3084120722
28867	09:33:33.463	00:00:28.866	1733	-1024	-768	-1	-1	-1	-1	4	-1024	-768	-1	-1	-1	-1	4		0	0						StimuliFarbe_gelb_rot.png	0	880	547	72	111				0	Content		-72	-111	28866758	3084137525
28883	09:33:33.479	00:00:28.883	1734	-1024	-768	-1	-1	-1	-1	4	-1024	-768	-1	-1	-1	-1	4		0	0						StimuliFarbe_gelb_rot.png	0	880	547	72	111				0	Content		-72	-111	28883354	3084154121
28900	09:33:33.496	00:00:28.900	1735	-1024	-768	-1	-1	-1	-1	4	-1024	-768	-1	-1	-1	-1	4		0	0						StimuliFarbe_gelb_rot.png	0	880	547	72	111				0	Content		-72	-111	28900022	3084170789
28917	09:33:33.513	00:00:28.916	1736	-1024	-768	-1	-1	-1	-1	4	-1024	-768	-1	-1	-1	-1	4		0	0						StimuliFarbe_gelb_rot.png	0	880	547	72	111				0	Content		-72	-111	28916923	3084187690
28934	09:33:33.530	00:00:28.933	1737	-1024	-768	-1	-1	-1	-1	4	-1024	-768	-1	-1	-1	-1	4		0	0						StimuliFarbe_gelb_rot.png	0	880	547	72	111				0	Content		-72	-111	28933590	3084204357
28950	09:33:33.546	00:00:28.950	1738	-1024	-768	-1	-1	-1	-1	4	-1024	-768	-1	-1	-1	-1	4		0	0						StimuliFarbe_gelb_rot.png	0	880	547	72	111				0	Content		-72	-111	28950442	3084221209
28968	09:33:33.564	00:00:28.967	1739	-1024	-768	-1	-1	-1	-1	4	-1024	-768	-1	-1	-1	-1	4		0	0						StimuliFarbe_gelb_rot.png	0	880	547	72	111				0	Content		-72	-111	28967818	3084238585
28985	09:33:33.581	00:00:28.985	1740	-1024	-768	-1	-1	-1	-1	4	-1024	-768	-1	-1	-1	-1	4		0	0						StimuliFarbe_gelb_rot.png	0	880	547	72	111				0	Content		-72	-111	28985063	3084255830
29001	09:33:33.597	00:00:29.001	1741	-1024	-768	-1	-1	-1	-1	4	-1024	-768	-1	-1	-1	-1	4		0	0						StimuliFarbe_gelb_rot.png	0	880	547	72	111				0	Content		-72	-111	29001105	3084271872
29018	09:33:33.614	00:00:29.017	1742	-1024	-768	-1	-1	-1	-1	4	-1024	-768	-1	-1	-1	-1	4		0	0						StimuliFarbe_gelb_rot.png	0	880	547	72	111				0	Content		-72	-111	29017773	3084288540
29034	09:33:33.630	00:00:29.034	1743	-1024	-768	-1	-1	-1	-1	4	-1024	-768	-1	-1	-1	-1	4		0	0						StimuliFarbe_gelb_rot.png	0	880	547	72	111				0	Content		-72	-111	29034440	3084305207
29051	09:33:33.647	00:00:29.050	1744	-1024	-768	-1	-1	-1	-1	4	-1024	-768	-1	-1	-1	-1	4		0	0						StimuliFarbe_gelb_rot.png	0	880	547	72	111				0	Content		-72	-111	29050690	3084321457
29067	09:33:33.663	00:00:29.067	1745	-1024	-768	-1	-1	-1	-1	4	-1024	-768	-1	-1	-1	-1	4		0	0						StimuliFarbe_gelb_rot.png	0	880	547	72	111				0	Content		-72	-111	29067358	3084338125
29084	09:33:33.680	00:00:29.084	1746	-1024	-768	-1	-1	-1	-1	4	-1024	-768	-1	-1	-1	-1	4		0	0						StimuliFarbe_gelb_rot.png	0	880	547	72	111				0	Content		-72	-111	29084025	3084354792
29100	09:33:33.696	00:00:29.099	1747	-1024	-768	-1	-1	-1	-1	4	-1024	-768	-1	-1	-1	-1	4		0	0						StimuliFarbe_gelb_rot.png	0	880	547	72	111				0	Content		-72	-111	29099807	3084370574
29117	09:33:33.713	00:00:29.116	1748	-1024	-768	-1	-1	-1	-1	4	-1024	-768	-1	-1	-1	-1	4		0	0						StimuliFarbe_gelb_rot.png	0	880	547	72	111				0	Content		-72	-111	29116608	3084387375
29133	09:33:33.729	00:00:29.133	1749	-1024	-768	-1	-1	-1	-1	4	-1024	-768	-1	-1	-1	-1	4		0	0						StimuliFarbe_gelb_rot.png	0	880	547	72	111				0	Content		-72	-111	29133175	3084403942
29150	09:33:33.746	00:00:29.150	1750	-1024	-768	-1	-1	-1	-1	4	-1024	-768	-1	-1	-1	-1	4		0	0						StimuliFarbe_gelb_rot.png	0	880	547	72	111				0	Content		-72	-111	29150049	3084420816
29167	09:33:33.763	00:00:29.166	1751	-1024	-768	-1	-1	-1	-1	4	-1024	-768	-1	-1	-1	-1	4		0	0						StimuliFarbe_gelb_rot.png	0	880	547	72	111				0	Content		-72	-111	29166717	3084437484
29184	09:33:33.780	00:00:29.183	1752	-1024	-768	-1	-1	-1	-1	4	-1024	-768	-1	-1	-1	-1	4		0	0						StimuliFarbe_gelb_rot.png	0	880	547	72	111				0	Content		-72	-111	29183668	3084454435
29201	09:33:33.797	00:00:29.200	1753	-1024	-768	-1	-1	-1	-1	4	-1024	-768	-1	-1	-1	-1	4		0	0						StimuliFarbe_gelb_rot.png	0	880	547	72	111				0	Content		-72	-111	29200915	3084471682
29217	09:33:33.813	00:00:29.217	1754	-1024	-768	-1	-1	-1	-1	4	-1024	-768	-1	-1	-1	-1	4		0	0						StimuliFarbe_gelb_rot.png	0	880	547	72	111				0	Content		-72	-111	29217165	3084487932
29234	09:33:33.830	00:00:29.233	1755	-1024	-768	-1	-1	-1	-1	4	-1024	-768	-1	-1	-1	-1	4		0	0						StimuliFarbe_gelb_rot.png	0	880	547	72	111				0	Content		-72	-111	29233832	3084504599
29250	09:33:33.846	00:00:29.250	1756	-1024	-768	-1	-1	-1	-1	4	-1024	-768	-1	-1	-1	-1	4		0	0						StimuliFarbe_gelb_rot.png	0	880	547	72	111				0	Content		-72	-111	29250500	3084521267
29267	09:33:33.863	00:00:29.266	1757	-1024	-768	-1	-1	-1	-1	4	-1024	-768	-1	-1	-1	-1	4		0	0						StimuliFarbe_gelb_rot.png	0	880	547	72	111				0	Content		-72	-111	29266889	3084537656
29284	09:33:33.880	00:00:29.283	1758	-1024	-768	-1	-1	-1	-1	4	-1024	-768	-1	-1	-1	-1	4		0	0						StimuliFarbe_gelb_rot.png	0	880	547	72	111				0	Content		-72	-111	29283556	3084554323
29300	09:33:33.896	00:00:29.300	1759	-1024	-768	-1	-1	-1	-1	4	-1024	-768	-1	-1	-1	-1	4		0	0						StimuliFarbe_gelb_rot.png	0	880	547	72	111				0	Content		-72	-111	29300224	3084570991
29316	09:33:33.912	00:00:29.316	1760	-1024	-768	-1	-1	-1	-1	4	-1024	-768	-1	-1	-1	-1	4		0	0						StimuliFarbe_gelb_rot.png	0	880	547	72	111				0	Content		-72	-111	29316283	3084587050
29333	09:33:33.929	00:00:29.333	1761	-1024	-768	-1	-1	-1	-1	4	-1024	-768	-1	-1	-1	-1	4		0	0						StimuliFarbe_gelb_rot.png	0	880	547	72	111				0	Content		-72	-111	29333031	3084603798
29350	09:33:33.946	00:00:29.349	1762	-1024	-768	-1	-1	-1	-1	4	-1024	-768	-1	-1	-1	-1	4		0	0						StimuliFarbe_gelb_rot.png	0	880	547	72	111				0	Content		-72	-111	29349708	3084620475
29366	09:33:33.962	00:00:29.366	1763	-1024	-768	-1	-1	-1	-1	4	-1024	-768	-1	-1	-1	-1	4		0	0						StimuliFarbe_gelb_rot.png	0	880	547	72	111				0	Content		-72	-111	29366305	3084637072
29383	09:33:33.979	00:00:29.382	1764	-1024	-768	-1	-1	-1	-1	4	-1024	-768	-1	-1	-1	-1	4		0	0						StimuliFarbe_gelb_rot.png	0	880	547	72	111				0	Content		-72	-111	29382973	3084653740
29400	09:33:33.996	00:00:29.399	1765	-1024	-768	-1	-1	-1	-1	4	-1024	-768	-1	-1	-1	-1	4		0	0						StimuliFarbe_gelb_rot.png	0	880	547	72	111				0	Content		-72	-111	29399879	3084670646
29417	09:33:34.013	00:00:29.416	1766	-1024	-768	-1	-1	-1	-1	4	-1024	-768	-1	-1	-1	-1	4		0	0						StimuliFarbe_gelb_rot.png	0	880	547	72	111				0	Content		-72	-111	29416546	3084687313
29434	09:33:34.030	00:00:29.433	1767	-1024	-768	-1	-1	-1	-1	4	-1024	-768	-1	-1	-1	-1	4		0	0						StimuliFarbe_gelb_rot.png	0	880	547	72	111				0	Content		-72	-111	29433526	3084704293
29451	09:33:34.047	00:00:29.450	1768	-1024	-768	-1	-1	-1	-1	4	-1024	-768	-1	-1	-1	-1	4		0	0						StimuliFarbe_gelb_rot.png	0	880	547	72	111				0	Content		-72	-111	29450772	3084721539
29468	09:33:34.064	00:00:29.468	1769	-1024	-768	-1	-1	-1	-1	4	-1024	-768	-1	-1	-1	-1	4		0	0						StimuliFarbe_gelb_rot.png	0	880	547	72	111				0	Content		-72	-111	29468145	3084738912
29484	09:33:34.080	00:00:29.484	1770	-1024	-768	-1	-1	-1	-1	4	-1024	-768	-1	-1	-1	-1	4		0	0						StimuliFarbe_gelb_rot.png	0	880	547	72	111				0	Content		-72	-111	29484198	3084754965
29501	09:33:34.097	00:00:29.500	1771	-1024	-768	-1	-1	-1	-1	4	-1024	-768	-1	-1	-1	-1	4		0	0						StimuliFarbe_gelb_rot.png	0	880	547	72	111				0	Content		-72	-111	29500866	3084771633
29518	09:33:34.114	00:00:29.517	1772	-1024	-768	-1	-1	-1	-1	4	-1024	-768	-1	-1	-1	-1	4		0	0						StimuliFarbe_gelb_rot.png	0	880	547	72	111				0	Content		-72	-111	29517534	3084788301
29534	09:33:34.130	00:00:29.533	1773	-1024	-768	-1	-1	-1	-1	4	-1024	-768	-1	-1	-1	-1	4		0	0						StimuliFarbe_gelb_rot.png	0	880	547	72	111				0	Content		-72	-111	29533736	3084804503
29550	09:33:34.146	00:00:29.550	1774	-1024	-768	-1	-1	-1	-1	4	-1024	-768	-1	-1	-1	-1	4		0	0						StimuliFarbe_gelb_rot.png	0	880	547	72	111				0	Content		-72	-111	29550404	3084821171
29567	09:33:34.163	00:00:29.567	1775	-1024	-768	-1	-1	-1	-1	4	-1024	-768	-1	-1	-1	-1	4		0	0						StimuliFarbe_gelb_rot.png	0	880	547	72	111				0	Content		-72	-111	29567071	3084837838
29583	09:33:34.179	00:00:29.582	1776	-1024	-768	-1	-1	-1	-1	4	-1024	-768	-1	-1	-1	-1	4		0	0						StimuliFarbe_gelb_rot.png	0	880	547	72	111				0	Content		-72	-111	29582891	3084853658
29600	09:33:34.196	00:00:29.599	1777	-1024	-768	-1	-1	-1	-1	4	-1024	-768	-1	-1	-1	-1	4		0	0						StimuliFarbe_gelb_rot.png	0	880	547	72	111				0	Content		-72	-111	29599567	3084870334
29616	09:33:34.212	00:00:29.616	1778	-1024	-768	-1	-1	-1	-1	4	-1024	-768	-1	-1	-1	-1	4		0	0						StimuliFarbe_gelb_rot.png	0	880	547	72	111				0	Content		-72	-111	29616137	3084886904
29633	09:33:34.229	00:00:29.633	1779	-1024	-768	-1	-1	-1	-1	4	-1024	-768	-1	-1	-1	-1	4		0	0						StimuliFarbe_gelb_rot.png	0	880	547	72	111				0	Content		-72	-111	29633073	3084903840
29650	09:33:34.246	00:00:29.649	1780	-1024	-768	-1	-1	-1	-1	4	-1024	-768	-1	-1	-1	-1	4		0	0						StimuliFarbe_gelb_rot.png	0	880	547	72	111				0	Content		-72	-111	29649741	3084920508
29667	09:33:34.263	00:00:29.666	1781	-1024	-768	-1	-1	-1	-1	4	-1024	-768	-1	-1	-1	-1	4		0	0						StimuliFarbe_gelb_rot.png	0	880	547	72	111				0	Content		-72	-111	29666629	3084937396
29684	09:33:34.280	00:00:29.684	1782	-1024	-768	-1	-1	-1	-1	4	-1024	-768	-1	-1	-1	-1	4		0	0						StimuliFarbe_gelb_rot.png	0	880	547	72	111				0	Content		-72	-111	29684000	3084954767
29701	09:33:34.297	00:00:29.701	1783	-1024	-768	-1	-1	-1	-1	4	-1024	-768	-1	-1	-1	-1	4		0	0						StimuliFarbe_gelb_rot.png	0	880	547	72	111				0	Content		-72	-111	29701259	3084972026
29716	09:33:34.312	00:00:29.715	1784	-1024	-768	-1	-1	-1	-1	4	-1024	-768	-1	-1	-1	-1	4		0	0						StimuliFarbe_gelb_rot.png	0	880	547	72	111				0	Content		-72	-111	29715994	3084986761
29733	09:33:34.329	00:00:29.732	1785	-1024	-768	-1	-1	-1	-1	4	-1024	-768	-1	-1	-1	-1	4		0	0						StimuliFarbe_gelb_rot.png	0	880	547	72	111				0	Content		-72	-111	29732662	3085003429
29749	09:33:34.345	00:00:29.749	1786	-1024	-768	-1	-1	-1	-1	4	-1024	-768	-1	-1	-1	-1	4		0	0						StimuliFarbe_gelb_rot.png	0	880	547	72	111				0	Content		-72	-111	29749330	3085020097
29766	09:33:34.362	00:00:29.765	1787	-1024	-768	-1	-1	-1	-1	4	-1024	-768	-1	-1	-1	-1	4		0	0						StimuliFarbe_gelb_rot.png	0	880	547	72	111				0	Content		-72	-111	29765997	3085036764
29783	09:33:34.379	00:00:29.782	1788	-1024	-768	-1	-1	-1	-1	4	-1024	-768	-1	-1	-1	-1	4		0	0						StimuliFarbe_gelb_rot.png	0	880	547	72	111				0	Content		-72	-111	29782743	3085053510
29799	09:33:34.395	00:00:29.799	1789	-1024	-768	-1	-1	-1	-1	4	-1024	-768	-1	-1	-1	-1	4		0	0						StimuliFarbe_gelb_rot.png	0	880	547	72	111				0	Content		-72	-111	29799420	3085070187
29816	09:33:34.412	00:00:29.815	1790	-1024	-768	-1	-1	-1	-1	4	-1024	-768	-1	-1	-1	-1	4		0	0						StimuliFarbe_gelb_rot.png	0	880	547	72	111				0	Content		-72	-111	29815988	3085086755
29833	09:33:34.429	00:00:29.832	1791	-1024	-768	-1	-1	-1	-1	4	-1024	-768	-1	-1	-1	-1	4		0	0						StimuliFarbe_gelb_rot.png	0	880	547	72	111				0	Content		-72	-111	29832822	3085103589
29849	09:33:34.445	00:00:29.849	1792	-1024	-768	-1	-1	-1	-1	4	-1024	-768	-1	-1	-1	-1	4		0	0						StimuliFarbe_gelb_rot.png	0	880	547	72	111				0	Content		-72	-111	29849490	3085120257
29866	09:33:34.462	00:00:29.866	1793	-1024	-768	-1	-1	-1	-1	4	-1024	-768	-1	-1	-1	-1	4		0	0						StimuliFarbe_gelb_rot.png	0	880	547	72	111				0	Content		-72	-111	29866157	3085136924
29883	09:33:34.479	00:00:29.883	1794	-1024	-768	-1	-1	-1	-1	4	-1024	-768	-1	-1	-1	-1	4		0	0						StimuliFarbe_gelb_rot.png	0	880	547	72	111				0	Content		-72	-111	29883249	3085154016
29900	09:33:34.496	00:00:29.900	1795	-1024	-768	-1	-1	-1	-1	4	-1024	-768	-1	-1	-1	-1	4		0	0						StimuliFarbe_gelb_rot.png	0	880	547	72	111				0	Content		-72	-111	29900484	3085171251
29918	09:33:34.514	00:00:29.917	1796	-1024	-768	-1	-1	-1	-1	4	-1024	-768	-1	-1	-1	-1	4		0	0						StimuliFarbe_gelb_rot.png	0	880	547	72	111				0	Content		-72	-111	29917856	3085188623
29934	09:33:34.530	00:00:29.933	1797	-1024	-768	-1	-1	-1	-1	4	-1024	-768	-1	-1	-1	-1	4		0	0						StimuliFarbe_gelb_rot.png	0	880	547	72	111				0	Content		-72	-111	29933898	3085204665
29951	09:33:34.547	00:00:29.950	1798	-1024	-768	-1	-1	-1	-1	4	-1024	-768	-1	-1	-1	-1	4		0	0						StimuliFarbe_gelb_rot.png	0	880	547	72	111				0	Content		-72	-111	29950566	3085221333
29967	09:33:34.563	00:00:29.967	1799	-1024	-768	-1	-1	-1	-1	4	-1024	-768	-1	-1	-1	-1	4		0	0						StimuliFarbe_gelb_rot.png	0	880	547	72	111				0	Content		-72	-111	29967233	3085238000
29983	09:33:34.579	00:00:29.983	1800	-1024	-768	-1	-1	-1	-1	4	-1024	-768	-1	-1	-1	-1	4		0	0						StimuliFarbe_gelb_rot.png	0	880	547	72	111				0	Content		-72	-111	29983441	3085254208
30000	09:33:34.596	00:00:30.000	1801	-1024	-768	-1	-1	-1	-1	4	-1024	-768	-1	-1	-1	-1	4		0	0						StimuliFarbe_gelb_rot.png	0	880	547	72	111				0	Content		-72	-111	30000109	3085270876
30017	09:33:34.613	00:00:30.016	1802	-1024	-768	-1	-1	-1	-1	4	-1024	-768	-1	-1	-1	-1	4		0	0						StimuliFarbe_gelb_rot.png	0	880	547	72	111				0	Content		-72	-111	30016776	3085287543
30033	09:33:34.629	00:00:30.032	1803	-1024	-768	-1	-1	-1	-1	4	-1024	-768	-1	-1	-1	-1	4		0	0						StimuliFarbe_gelb_rot.png	0	880	547	72	111				0	Content		-72	-111	30032599	3085303366
30049	09:33:34.645	00:00:30.049	1804	-1024	-768	-1	-1	-1	-1	4	-1024	-768	-1	-1	-1	-1	4		0	0						StimuliFarbe_gelb_rot.png	0	880	547	72	111				0	Content		-72	-111	30049273	3085320040
30066	09:33:34.662	00:00:30.065	1805	-1024	-768	-1	-1	-1	-1	4	-1024	-768	-1	-1	-1	-1	4		0	0						StimuliFarbe_gelb_rot.png	0	880	547	72	111				0	Content		-72	-111	30065843	3085336610
30083	09:33:34.679	00:00:30.082	1806	-1024	-768	-1	-1	-1	-1	4	-1024	-768	-1	-1	-1	-1	4		0	0						StimuliFarbe_gelb_rot.png	0	880	547	72	111				0	Content		-72	-111	30082779	3085353546
30099	09:33:34.695	00:00:30.099	1807	-1024	-768	-1	-1	-1	-1	4	-1024	-768	-1	-1	-1	-1	4		0	0						StimuliFarbe_gelb_rot.png	0	880	547	72	111				0	Content		-72	-111	30099446	3085370213
30116	09:33:34.712	00:00:30.116	1808	-1024	-768	-1	-1	-1	-1	4	-1024	-768	-1	-1	-1	-1	4		0	0						StimuliFarbe_gelb_rot.png	0	880	547	72	111				0	Content		-72	-111	30116338	3085387105
30134	09:33:34.730	00:00:30.133	1809	-1024	-768	-1	-1	-1	-1	4	-1024	-768	-1	-1	-1	-1	4		0	0						StimuliFarbe_gelb_rot.png	0	880	547	72	111				0	Content		-72	-111	30133712	3085404479
30150	09:33:34.746	00:00:30.149	1810	-1024	-768	-1	-1	-1	-1	4	-1024	-768	-1	-1	-1	-1	4		0	0						StimuliFarbe_gelb_rot.png	0	880	547	72	111				0	Content		-72	-111	30149963	3085420730
30167	09:33:34.763	00:00:30.166	1811	-1024	-768	-1	-1	-1	-1	4	-1024	-768	-1	-1	-1	-1	4		0	0						StimuliFarbe_gelb_rot.png	0	880	547	72	111				0	Content		-72	-111	30166630	3085437397
30183	09:33:34.779	00:00:30.183	1812	-1024	-768	-1	-1	-1	-1	4	-1024	-768	-1	-1	-1	-1	4		0	0						StimuliFarbe_gelb_rot.png	0	880	547	72	111				0	Content		-72	-111	30183298	3085454065
30200	09:33:34.796	00:00:30.199	1813	-1024	-768	-1	-1	-1	-1	4	-1024	-768	-1	-1	-1	-1	4		0	0						StimuliFarbe_gelb_rot.png	0	880	547	72	111				0	Content		-72	-111	30199685	3085470452
30216	09:33:34.812	00:00:30.216	1814	-1024	-768	-1	-1	-1	-1	4	-1024	-768	-1	-1	-1	-1	4		0	0						StimuliFarbe_gelb_rot.png	0	880	547	72	111				0	Content		-72	-111	30216353	3085487120
30233	09:33:34.829	00:00:30.233	1815	-1024	-768	-1	-1	-1	-1	4	-1024	-768	-1	-1	-1	-1	4		0	0						StimuliFarbe_gelb_rot.png	0	880	547	72	111				0	Content		-72	-111	30233021	3085503788
30249	09:33:34.845	00:00:30.249	1816	-1024	-768	-1	-1	-1	-1	4	-1024	-768	-1	-1	-1	-1	4		0	0						StimuliFarbe_gelb_rot.png	0	880	547	72	111				0	Content		-72	-111	30249081	3085519848
30266	09:33:34.862	00:00:30.265	1817	-1024	-768	-1	-1	-1	-1	4	-1024	-768	-1	-1	-1	-1	4		0	0						StimuliFarbe_gelb_rot.png	0	880	547	72	111				0	Content		-72	-111	30265707	3085536474
30282	09:33:34.878	00:00:30.282	1818	-1024	-768	-1	-1	-1	-1	4	-1024	-768	-1	-1	-1	-1	4		0	0						StimuliFarbe_gelb_rot.png	0	880	547	72	111				0	Content		-72	-111	30282384	3085553151
30299	09:33:34.895	00:00:30.299	1819	-1024	-768	-1	-1	-1	-1	4	-1024	-768	-1	-1	-1	-1	4		0	0						StimuliFarbe_gelb_rot.png	0	880	547	72	111				0	Content		-72	-111	30299077	3085569844
30316	09:33:34.912	00:00:30.315	1820	-1024	-768	-1	-1	-1	-1	4	-1024	-768	-1	-1	-1	-1	4		0	0						StimuliFarbe_gelb_rot.png	0	880	547	72	111				0	Content		-72	-111	30315911	3085586678
30333	09:33:34.929	00:00:30.332	1821	-1024	-768	-1	-1	-1	-1	4	-1024	-768	-1	-1	-1	-1	4		0	0						StimuliFarbe_gelb_rot.png	0	880	547	72	111				0	Content		-72	-111	30332579	3085603346
30349	09:33:34.945	00:00:30.349	1822	-1024	-768	-1	-1	-1	-1	4	-1024	-768	-1	-1	-1	-1	4		0	0						StimuliFarbe_gelb_rot.png	0	880	547	72	111				0	Content		-72	-111	30349246	3085620013
30366	09:33:34.962	00:00:30.366	1823	-1024	-768	-1	-1	-1	-1	4	-1024	-768	-1	-1	-1	-1	4		0	0						StimuliFarbe_gelb_rot.png	0	880	547	72	111				0	Content		-72	-111	30366201	3085636968
30383	09:33:34.979	00:00:30.383	1824	-1024	-768	-1	-1	-1	-1	4	-1024	-768	-1	-1	-1	-1	4		0	0						StimuliFarbe_gelb_rot.png	0	880	547	72	111				0	Content		-72	-111	30383451	3085654218
30401	09:33:34.997	00:00:30.400	1825	-1024	-768	-1	-1	-1	-1	4	-1024	-768	-1	-1	-1	-1	4		0	0						StimuliFarbe_gelb_rot.png	0	880	547	72	111				0	Content		-72	-111	30400823	3085671590
30417	09:33:35.013	00:00:30.416	1826	-1024	-768	-1	-1	-1	-1	4	-1024	-768	-1	-1	-1	-1	4		0	0						StimuliFarbe_gelb_rot.png	0	880	547	72	111				0	Content		-72	-111	30416868	3085687635
30434	09:33:35.030	00:00:30.433	1827	-1024	-768	-1	-1	-1	-1	4	-1024	-768	-1	-1	-1	-1	4		0	0						StimuliFarbe_gelb_rot.png	0	880	547	72	111				0	Content		-72	-111	30433536	3085704303
30450	09:33:35.046	00:00:30.450	1828	-1024	-768	-1	-1	-1	-1	4	-1024	-768	-1	-1	-1	-1	4		0	0						StimuliFarbe_gelb_rot.png	0	880	547	72	111				0	Content		-72	-111	30450203	3085720970
30466	09:33:35.062	00:00:30.466	1829	-1024	-768	-1	-1	-1	-1	4	-1024	-768	-1	-1	-1	-1	4		0	0						StimuliFarbe_gelb_rot.png	0	880	547	72	111				0	Content		-72	-111	30466451	3085737218
30483	09:33:35.079	00:00:30.483	1830	-1024	-768	-1	-1	-1	-1	4	-1024	-768	-1	-1	-1	-1	4		0	0						StimuliFarbe_gelb_rot.png	0	880	547	72	111				0	Content		-72	-111	30483119	3085753886
30500	09:33:35.096	00:00:30.499	1831	-1024	-768	-1	-1	-1	-1	4	-1024	-768	-1	-1	-1	-1	4		0	0						StimuliFarbe_gelb_rot.png	0	880	547	72	111				0	Content		-72	-111	30499786	3085770553
30516	09:33:35.112	00:00:30.515	1832	-1024	-768	-1	-1	-1	-1	4	-1024	-768	-1	-1	-1	-1	4		0	0						StimuliFarbe_gelb_rot.png	0	880	547	72	111				0	Content		-72	-111	30515569	3085786336
30532	09:33:35.128	00:00:30.532	1833	-1024	-768	-1	-1	-1	-1	4	-1024	-768	-1	-1	-1	-1	4		0	0						StimuliFarbe_gelb_rot.png	0	880	547	72	111				0	Content		-72	-111	30532249	3085803016
30549	09:33:35.145	00:00:30.548	1834	-1024	-768	-1	-1	-1	-1	4	-1024	-768	-1	-1	-1	-1	4		0	0						StimuliFarbe_gelb_rot.png	0	880	547	72	111				0	Content		-72	-111	30548816	3085819583
30566	09:33:35.162	00:00:30.565	1835	-1024	-768	-1	-1	-1	-1	4	-1024	-768	-1	-1	-1	-1	4		0	0						StimuliFarbe_gelb_rot.png	0	880	547	72	111				0	Content		-72	-111	30565757	3085836524
30582	09:33:35.178	00:00:30.582	1836	-1024	-768	-1	-1	-1	-1	4	-1024	-768	-1	-1	-1	-1	4		0	0						StimuliFarbe_gelb_rot.png	0	880	547	72	111				0	Content		-72	-111	30582425	3085853192
30599	09:33:35.195	00:00:30.599	1837	-1024	-768	-1	-1	-1	-1	4	-1024	-768	-1	-1	-1	-1	4		0	0						StimuliFarbe_gelb_rot.png	0	880	547	72	111				0	Content		-72	-111	30599437	3085870204
30617	09:33:35.213	00:00:30.616	1838	-1024	-768	-1	-1	-1	-1	4	-1024	-768	-1	-1	-1	-1	4		0	0						StimuliFarbe_gelb_rot.png	0	880	547	72	111				0	Content		-72	-111	30616685	3085887452
30634	09:33:35.230	00:00:30.634	1839	-1024	-768	-1	-1	-1	-1	4	-1024	-768	-1	-1	-1	-1	4		0	0						StimuliFarbe_gelb_rot.png	0	880	547	72	111				0	Content		-72	-111	30634057	3085904824
30649	09:33:35.245	00:00:30.648	1840	-1024	-768	-1	-1	-1	-1	4	-1024	-768	-1	-1	-1	-1	4		0	0						StimuliFarbe_gelb_rot.png	0	880	547	72	111				0	Content		-72	-111	30648806	3085919573
30665	09:33:35.261	00:00:30.665	1841	-1024	-768	-1	-1	-1	-1	4	-1024	-768	-1	-1	-1	-1	4		0	0						StimuliFarbe_gelb_rot.png	0	880	547	72	111				0	Content		-72	-111	30665431	3085936198
30682	09:33:35.278	00:00:30.682	1842	-1024	-768	-1	-1	-1	-1	4	-1024	-768	-1	-1	-1	-1	4		0	0						StimuliFarbe_gelb_rot.png	0	880	547	72	111				0	Content		-72	-111	30682099	3085952866
30699	09:33:35.295	00:00:30.698	1843	-1024	-768	-1	-1	-1	-1	4	-1024	-768	-1	-1	-1	-1	4		0	0						StimuliFarbe_gelb_rot.png	0	880	547	72	111				0	Content		-72	-111	30698766	3085969533
30715	09:33:35.311	00:00:30.715	1844	-1024	-768	-1	-1	-1	-1	4	-1024	-768	-1	-1	-1	-1	4		0	0						StimuliFarbe_gelb_rot.png	0	880	547	72	111				0	Content		-72	-111	30715428	3085986195
30732	09:33:35.328	00:00:30.732	1845	-1024	-768	-1	-1	-1	-1	4	-1024	-768	-1	-1	-1	-1	4		0	0						StimuliFarbe_gelb_rot.png	0	880	547	72	111				0	Content		-72	-111	30732109	3086002876
30749	09:33:35.345	00:00:30.748	1846	-1024	-768	-1	-1	-1	-1	4	-1024	-768	-1	-1	-1	-1	4		0	0						StimuliFarbe_gelb_rot.png	0	880	547	72	111				0	Content		-72	-111	30748802	3086019569
30766	09:33:35.362	00:00:30.765	1847	-1024	-768	-1	-1	-1	-1	4	-1024	-768	-1	-1	-1	-1	4		0	0						StimuliFarbe_gelb_rot.png	0	880	547	72	111				0	Content		-72	-111	30765635	3086036402
30782	09:33:35.378	00:00:30.782	1848	-1024	-768	-1	-1	-1	-1	4	-1024	-768	-1	-1	-1	-1	4		0	0						StimuliFarbe_gelb_rot.png	0	880	547	72	111				0	Content		-72	-111	30782302	3086053069
30799	09:33:35.395	00:00:30.798	1849	-1024	-768	-1	-1	-1	-1	4	-1024	-768	-1	-1	-1	-1	4		0	0						StimuliFarbe_gelb_rot.png	0	880	547	72	111				0	Content		-72	-111	30798970	3086069737
30816	09:33:35.412	00:00:30.815	1850	-1024	-768	-1	-1	-1	-1	4	-1024	-768	-1	-1	-1	-1	4		0	0						StimuliFarbe_gelb_rot.png	0	880	547	72	111				0	Content		-72	-111	30815923	3086086690
30833	09:33:35.429	00:00:30.833	1851	-1024	-768	-1	-1	-1	-1	4	-1024	-768	-1	-1	-1	-1	4		0	0						StimuliFarbe_gelb_rot.png	0	880	547	72	111				0	Content		-72	-111	30833169	3086103936
30851	09:33:35.447	00:00:30.850	1852	-1024	-768	-1	-1	-1	-1	4	-1024	-768	-1	-1	-1	-1	4		0	0						StimuliFarbe_gelb_rot.png	0	880	547	72	111				0	Content		-72	-111	30850544	3086121311
30867	09:33:35.463	00:00:30.866	1853	-1024	-768	-1	-1	-1	-1	4	-1024	-768	-1	-1	-1	-1	4		0	0						StimuliFarbe_gelb_rot.png	0	880	547	72	111				0	Content		-72	-111	30866586	3086137353
30883	09:33:35.479	00:00:30.883	1854	-1024	-768	-1	-1	-1	-1	4	-1024	-768	-1	-1	-1	-1	4		0	0						StimuliFarbe_gelb_rot.png	0	880	547	72	111				0	Content		-72	-111	30883254	3086154021
30900	09:33:35.496	00:00:30.899	1855	-1024	-768	-1	-1	-1	-1	4	-1024	-768	-1	-1	-1	-1	4		0	0						StimuliFarbe_gelb_rot.png	0	880	547	72	111				0	Content		-72	-111	30899921	3086170688
30916	09:33:35.512	00:00:30.916	1856	-1024	-768	-1	-1	-1	-1	4	-1024	-768	-1	-1	-1	-1	4		0	0						StimuliFarbe_gelb_rot.png	0	880	547	72	111				0	Content		-72	-111	30916170	3086186937
30933	09:33:35.529	00:00:30.932	1857	-1024	-768	-1	-1	-1	-1	4	-1024	-768	-1	-1	-1	-1	4		0	0						StimuliFarbe_gelb_rot.png	0	880	547	72	111				0	Content		-72	-111	30932837	3086203604
30950	09:33:35.546	00:00:30.949	1858	-1024	-768	-1	-1	-1	-1	4	-1024	-768	-1	-1	-1	-1	4		0	0						StimuliFarbe_gelb_rot.png	0	880	547	72	111				0	Content		-72	-111	30949505	3086220272
30965	09:33:35.561	00:00:30.965	1859	-1024	-768	-1	-1	-1	-1	4	-1024	-768	-1	-1	-1	-1	4		0	0						StimuliFarbe_gelb_rot.png	0	880	547	72	111				0	Content		-72	-111	30965288	3086236055
30982	09:33:35.578	00:00:30.981	1860	-1024	-768	-1	-1	-1	-1	4	-1024	-768	-1	-1	-1	-1	4		0	0						StimuliFarbe_gelb_rot.png	0	880	547	72	111				0	Content		-72	-111	30981967	3086252734
30999	09:33:35.595	00:00:30.998	1861	-1024	-768	-1	-1	-1	-1	4	-1024	-768	-1	-1	-1	-1	4		0	0						StimuliFarbe_gelb_rot.png	0	880	547	72	111				0	Content		-72	-111	30998535	3086269302
31015	09:33:35.611	00:00:31.015	1862	-1024	-768	-1	-1	-1	-1	4	-1024	-768	-1	-1	-1	-1	4		0	0						StimuliFarbe_gelb_rot.png	0	880	547	72	111				0	Content		-72	-111	31015474	3086286241
31032	09:33:35.628	00:00:31.032	1863	-1024	-768	-1	-1	-1	-1	4	-1024	-768	-1	-1	-1	-1	4		0	0						StimuliFarbe_gelb_rot.png	0	880	547	72	111				0	Content		-72	-111	31032141	3086302908
31049	09:33:35.645	00:00:31.049	1864	-1024	-768	-1	-1	-1	-1	4	-1024	-768	-1	-1	-1	-1	4		0	0						StimuliFarbe_gelb_rot.png	0	880	547	72	111				0	Content		-72	-111	31049157	3086319924
31066	09:33:35.662	00:00:31.066	1865	-1024	-768	-1	-1	-1	-1	4	-1024	-768	-1	-1	-1	-1	4		0	0						StimuliFarbe_gelb_rot.png	0	880	547	72	111				0	Content		-72	-111	31066406	3086337173
31084	09:33:35.680	00:00:31.084	1866	-1024	-768	-1	-1	-1	-1	4	-1024	-768	-1	-1	-1	-1	4		0	0						StimuliFarbe_gelb_rot.png	0	880	547	72	111				0	Content		-72	-111	31084035	3086354802
31099	09:33:35.695	00:00:31.098	1867	-1024	-768	-1	-1	-1	-1	4	-1024	-768	-1	-1	-1	-1	4		0	0						StimuliFarbe_gelb_rot.png	0	880	547	72	111				0	Content		-72	-111	31098782	3086369549
31115	09:33:35.711	00:00:31.115	1868	-1024	-768	-1	-1	-1	-1	4	-1024	-768	-1	-1	-1	-1	4		0	0						StimuliFarbe_gelb_rot.png	0	880	547	72	111				0	Content		-72	-111	31115407	3086386174
31132	09:33:35.728	00:00:31.132	1869	-1024	-768	-1	-1	-1	-1	4	-1024	-768	-1	-1	-1	-1	4		0	0						StimuliFarbe_gelb_rot.png	0	880	547	72	111				0	Content		-72	-111	31132075	3086402842
31149	09:33:35.745	00:00:31.148	1870	-1024	-768	-1	-1	-1	-1	4	-1024	-768	-1	-1	-1	-1	4		0	0						StimuliFarbe_gelb_rot.png	0	880	547	72	111				0	Content		-72	-111	31148743	3086419510
31165	09:33:35.761	00:00:31.165	1871	-1024	-768	-1	-1	-1	-1	4	-1024	-768	-1	-1	-1	-1	4		0	0						StimuliFarbe_gelb_rot.png	0	880	547	72	111				0	Content		-72	-111	31165401	3086436168
31182	09:33:35.778	00:00:31.182	1872	-1024	-768	-1	-1	-1	-1	4	-1024	-768	-1	-1	-1	-1	4		0	0						StimuliFarbe_gelb_rot.png	0	880	547	72	111				0	Content		-72	-111	31182081	3086452848
31199	09:33:35.795	00:00:31.198	1873	-1024	-768	-1	-1	-1	-1	4	-1024	-768	-1	-1	-1	-1	4		0	0						StimuliFarbe_gelb_rot.png	0	880	547	72	111				0	Content		-72	-111	31198679	3086469446
31215	09:33:35.811	00:00:31.215	1874	-1024	-768	-1	-1	-1	-1	4	-1024	-768	-1	-1	-1	-1	4		0	0						StimuliFarbe_gelb_rot.png	0	880	547	72	111				0	Content		-72	-111	31215347	3086486114
31232	09:33:35.828	00:00:31.232	1875	-1024	-768	-1	-1	-1	-1	4	-1024	-768	-1	-1	-1	-1	4		0	0						StimuliFarbe_gelb_rot.png	0	880	547	72	111				0	Content		-72	-111	31232249	3086503016
31249	09:33:35.845	00:00:31.248	1876	-1024	-768	-1	-1	-1	-1	4	-1024	-768	-1	-1	-1	-1	4		0	0						StimuliFarbe_gelb_rot.png	0	880	547	72	111				0	Content		-72	-111	31248916	3086519683
31266	09:33:35.862	00:00:31.265	1877	-1024	-768	-1	-1	-1	-1	4	-1024	-768	-1	-1	-1	-1	4		0	0						StimuliFarbe_gelb_rot.png	0	880	547	72	111				0	Content		-72	-111	31265896	3086536663
31283	09:33:35.879	00:00:31.283	1878	-1024	-768	-1	-1	-1	-1	4	-1024	-768	-1	-1	-1	-1	4		0	0						StimuliFarbe_gelb_rot.png	0	880	547	72	111				0	Content		-72	-111	31283145	3086553912
31301	09:33:35.897	00:00:31.300	1879	-1024	-768	-1	-1	-1	-1	4	-1024	-768	-1	-1	-1	-1	4		0	0						StimuliFarbe_gelb_rot.png	0	880	547	72	111				0	Content		-72	-111	31300516	3086571283
31317	09:33:35.913	00:00:31.316	1880	-1024	-768	-1	-1	-1	-1	4	-1024	-768	-1	-1	-1	-1	4		0	0						StimuliFarbe_gelb_rot.png	0	880	547	72	111				0	Content		-72	-111	31316558	3086587325
31333	09:33:35.929	00:00:31.333	1881	-1024	-768	-1	-1	-1	-1	4	-1024	-768	-1	-1	-1	-1	4		0	0						StimuliFarbe_gelb_rot.png	0	880	547	72	111				0	Content		-72	-111	31333226	3086603993
31350	09:33:35.946	00:00:31.349	1882	-1024	-768	-1	-1	-1	-1	4	-1024	-768	-1	-1	-1	-1	4		0	0						StimuliFarbe_gelb_rot.png	0	880	547	72	111				0	Content		-72	-111	31349894	3086620661
31366	09:33:35.962	00:00:31.366	1883	-1024	-768	-1	-1	-1	-1	4	-1024	-768	-1	-1	-1	-1	4		0	0						StimuliFarbe_gelb_rot.png	0	880	547	72	111				0	Content		-72	-111	31366101	3086636868
31383	09:33:35.979	00:00:31.382	1884	-1024	-768	-1	-1	-1	-1	4	-1024	-768	-1	-1	-1	-1	4		0	0						StimuliFarbe_gelb_rot.png	0	880	547	72	111				0	Content		-72	-111	31382769	3086653536
31399	09:33:35.995	00:00:31.399	1885	-1024	-768	-1	-1	-1	-1	4	-1024	-768	-1	-1	-1	-1	4		0	0						StimuliFarbe_gelb_rot.png	0	880	547	72	111				0	Content		-72	-111	31399437	3086670204
31415	09:33:36.011	00:00:31.415	1886	-1024	-768	-1	-1	-1	-1	4	-1024	-768	-1	-1	-1	-1	4		0	0						StimuliFarbe_gelb_rot.png	0	880	547	72	111				0	Content		-72	-111	31415265	3086686032
31432	09:33:36.028	00:00:31.431	1887	-1024	-768	-1	-1	-1	-1	4	-1024	-768	-1	-1	-1	-1	4		0	0						StimuliFarbe_gelb_rot.png	0	880	547	72	111				0	Content		-72	-111	31431946	3086702713
31449	09:33:36.045	00:00:31.448	1888	-1024	-768	-1	-1	-1	-1	4	-1024	-768	-1	-1	-1	-1	4		0	0						StimuliFarbe_gelb_rot.png	0	880	547	72	111				0	Content		-72	-111	31448515	3086719282
31465	09:33:36.061	00:00:31.465	1889	-1024	-768	-1	-1	-1	-1	4	-1024	-768	-1	-1	-1	-1	4		0	0						StimuliFarbe_gelb_rot.png	0	880	547	72	111				0	Content		-72	-111	31465453	3086736220
31482	09:33:36.078	00:00:31.482	1890	-1024	-768	-1	-1	-1	-1	4	-1024	-768	-1	-1	-1	-1	4		0	0						StimuliFarbe_gelb_rot.png	0	880	547	72	111				0	Content		-72	-111	31482120	3086752887
31499	09:33:36.095	00:00:31.499	1891	-1024	-768	-1	-1	-1	-1	4	-1024	-768	-1	-1	-1	-1	4		0	0						StimuliFarbe_gelb_rot.png	0	880	547	72	111				0	Content		-72	-111	31499158	3086769925
31516	09:33:36.112	00:00:31.516	1892	-1024	-768	-1	-1	-1	-1	4	-1024	-768	-1	-1	-1	-1	4		0	0						StimuliFarbe_gelb_rot.png	0	880	547	72	111				0	Content		-72	-111	31516385	3086787152
31526	09:33:36.122																				ImageEnd	16	0	0	StimuliFarbe_gelb_rot.png
31534	09:33:36.130	00:00:31.533	1893	-1024	-768	-1	-1	-1	-1	4	-1024	-768	-1	-1	-1	-1	4		0	0						No media	0	1024	768	0	0				0	Content		0	0	31533760	3086804527
31545	09:33:36.141																				ImageStart	8	0	0	Fix_sw.jpg
31549	09:33:36.145	00:00:31.548	1894	-1024	-768	-1	-1	-1	-1	4	-1024	-768	-1	-1	-1	-1	4		0	0						Fix_sw.jpg	0	880	547	72	111				0	Content		-72	-111	31548510	3086819277
31565	09:33:36.161	00:00:31.565	1895	-1024	-768	-1	-1	-1	-1	4	-1024	-768	-1	-1	-1	-1	4		0	0						Fix_sw.jpg	0	880	547	72	111				0	Content		-72	-111	31565178	3086835945
31582	09:33:36.178	00:00:31.581	1896	-1024	-768	-1	-1	-1	-1	4	-1024	-768	-1	-1	-1	-1	4		0	0						Fix_sw.jpg	0	880	547	72	111				0	Content		-72	-111	31581846	3086852613
31599	09:33:36.195	00:00:31.598	1897	-1024	-768	-1	-1	-1	-1	4	-1024	-768	-1	-1	-1	-1	4		0	0						Fix_sw.jpg	0	880	547	72	111				0	Content		-72	-111	31598514	3086869281
31615	09:33:36.211	00:00:31.615	1898	-1024	-768	-1	-1	-1	-1	4	-1024	-768	-1	-1	-1	-1	4		0	0						Fix_sw.jpg	0	880	547	72	111				0	Content		-72	-111	31615134	3086885901
31632	09:33:36.228	00:00:31.631	1899	-1024	-768	-1	-1	-1	-1	4	-1024	-768	-1	-1	-1	-1	4		0	0						Fix_sw.jpg	0	880	547	72	111				0	Content		-72	-111	31631758	3086902525
31648	09:33:36.244	00:00:31.648	1900	-1024	-768	-1	-1	-1	-1	4	-1024	-768	-1	-1	-1	-1	4		0	0						Fix_sw.jpg	0	880	547	72	111				0	Content		-72	-111	31648426	3086919193
31665	09:33:36.261	00:00:31.665	1901	-1024	-768	-1	-1	-1	-1	4	-1024	-768	-1	-1	-1	-1	4		0	0						Fix_sw.jpg	0	880	547	72	111				0	Content		-72	-111	31665094	3086935861
31682	09:33:36.278	00:00:31.681	1902	-1024	-768	-1	-1	-1	-1	4	-1024	-768	-1	-1	-1	-1	4		0	0						Fix_sw.jpg	0	880	547	72	111				0	Content		-72	-111	31681730	3086952497
31698	09:33:36.294	00:00:31.698	1903	-1024	-768	-1	-1	-1	-1	4	-1024	-768	-1	-1	-1	-1	4		0	0						Fix_sw.jpg	0	880	547	72	111				0	Content		-72	-111	31698397	3086969164
31715	09:33:36.311	00:00:31.715	1904	-1024	-768	-1	-1	-1	-1	4	-1024	-768	-1	-1	-1	-1	4		0	0						Fix_sw.jpg	0	880	547	72	111				0	Content		-72	-111	31715065	3086985832
31732	09:33:36.328	00:00:31.731	1905	-1024	-768	-1	-1	-1	-1	4	-1024	-768	-1	-1	-1	-1	4		0	0						Fix_sw.jpg	0	880	547	72	111				0	Content		-72	-111	31731969	3087002736
31749	09:33:36.345	00:00:31.748	1906	-1024	-768	-1	-1	-1	-1	4	-1024	-768	-1	-1	-1	-1	4		0	0						Fix_sw.jpg	0	880	547	72	111				0	Content		-72	-111	31748637	3087019404
31766	09:33:36.362	00:00:31.765	1907	-1024	-768	-1	-1	-1	-1	4	-1024	-768	-1	-1	-1	-1	4		0	0						Fix_sw.jpg	0	880	547	72	111				0	Content		-72	-111	31765621	3087036388
31783	09:33:36.379	00:00:31.782	1908	-1024	-768	-1	-1	-1	-1	4	-1024	-768	-1	-1	-1	-1	4		0	0						Fix_sw.jpg	0	880	547	72	111				0	Content		-72	-111	31782871	3087053638
31800	09:33:36.396	00:00:31.800	1909	-1024	-768	-1	-1	-1	-1	4	-1024	-768	-1	-1	-1	-1	4		0	0						Fix_sw.jpg	0	880	547	72	111				0	Content		-72	-111	31800242	3087071009
31816	09:33:36.412	00:00:31.816	1910	-1024	-768	-1	-1	-1	-1	4	-1024	-768	-1	-1	-1	-1	4		0	0						Fix_sw.jpg	0	880	547	72	111				0	Content		-72	-111	31816285	3087087052
31833	09:33:36.429	00:00:31.832	1911	-1024	-768	-1	-1	-1	-1	4	-1024	-768	-1	-1	-1	-1	4		0	0						Fix_sw.jpg	0	880	547	72	111				0	Content		-72	-111	31832953	3087103720
31850	09:33:36.446	00:00:31.849	1912	-1024	-768	-1	-1	-1	-1	4	-1024	-768	-1	-1	-1	-1	4		0	0						Fix_sw.jpg	0	880	547	72	111				0	Content		-72	-111	31849621	3087120388
31866	09:33:36.462	00:00:31.865	1913	-1024	-768	-1	-1	-1	-1	4	-1024	-768	-1	-1	-1	-1	4		0	0						Fix_sw.jpg	0	880	547	72	111				0	Content		-72	-111	31865829	3087136596
31882	09:33:36.478	00:00:31.882	1914	-1024	-768	-1	-1	-1	-1	4	-1024	-768	-1	-1	-1	-1	4		0	0						Fix_sw.jpg	0	880	547	72	111				0	Content		-72	-111	31882497	3087153264
31899	09:33:36.495	00:00:31.899	1915	-1024	-768	-1	-1	-1	-1	4	-1024	-768	-1	-1	-1	-1	4		0	0						Fix_sw.jpg	0	880	547	72	111				0	Content		-72	-111	31899165	3087169932
31915	09:33:36.511	00:00:31.914	1916	-1024	-768	-1	-1	-1	-1	4	-1024	-768	-1	-1	-1	-1	4		0	0						Fix_sw.jpg	0	880	547	72	111				0	Content		-72	-111	31914863	3087185630
31932	09:33:36.528	00:00:31.931	1917	-1024	-768	-1	-1	-1	-1	4	-1024	-768	-1	-1	-1	-1	4		0	0						Fix_sw.jpg	0	880	547	72	111				0	Content		-72	-111	31931669	3087202436
31948	09:33:36.544	00:00:31.948	1918	-1024	-768	-1	-1	-1	-1	4	-1024	-768	-1	-1	-1	-1	4		0	0						Fix_sw.jpg	0	880	547	72	111				0	Content		-72	-111	31948237	3087219004
31965	09:33:36.561	00:00:31.965	1919	-1024	-768	-1	-1	-1	-1	4	-1024	-768	-1	-1	-1	-1	4		0	0						Fix_sw.jpg	0	880	547	72	111				0	Content		-72	-111	31965174	3087235941
31982	09:33:36.578	00:00:31.981	1920	-1024	-768	-1	-1	-1	-1	4	-1024	-768	-1	-1	-1	-1	4		0	0						Fix_sw.jpg	0	880	547	72	111				0	Content		-72	-111	31981842	3087252609
31999	09:33:36.595	00:00:31.998	1921	-1024	-768	-1	-1	-1	-1	4	-1024	-768	-1	-1	-1	-1	4		0	0						Fix_sw.jpg	0	880	547	72	111				0	Content		-72	-111	31998732	3087269499
32016	09:33:36.612	00:00:32.016	1922	-1024	-768	-1	-1	-1	-1	4	-1024	-768	-1	-1	-1	-1	4		0	0						Fix_sw.jpg	0	880	547	72	111				0	Content		-72	-111	32016106	3087286873
32033	09:33:36.629	00:00:32.033	1923	-1024	-768	-1	-1	-1	-1	4	-1024	-768	-1	-1	-1	-1	4		0	0						Fix_sw.jpg	0	880	547	72	111				0	Content		-72	-111	32033354	3087304121
32048	09:33:36.644	00:00:32.048	1924	-1024	-768	-1	-1	-1	-1	4	-1024	-768	-1	-1	-1	-1	4		0	0						Fix_sw.jpg	0	880	547	72	111				0	Content		-72	-111	32048103	3087318870
32065	09:33:36.661	00:00:32.064	1925	-1024	-768	-1	-1	-1	-1	4	-1024	-768	-1	-1	-1	-1	4		0	0						Fix_sw.jpg	0	880	547	72	111				0	Content		-72	-111	32064771	3087335538
32081	09:33:36.677	00:00:32.081	1926	-1024	-768	-1	-1	-1	-1	4	-1024	-768	-1	-1	-1	-1	4		0	0						Fix_sw.jpg	0	880	547	72	111				0	Content		-72	-111	32081439	3087352206
32098	09:33:36.694	00:00:32.098	1927	-1024	-768	-1	-1	-1	-1	4	-1024	-768	-1	-1	-1	-1	4		0	0						Fix_sw.jpg	0	880	547	72	111				0	Content		-72	-111	32098107	3087368874
32115	09:33:36.711	00:00:32.114	1928	-1024	-768	-1	-1	-1	-1	4	-1024	-768	-1	-1	-1	-1	4		0	0						Fix_sw.jpg	0	880	547	72	111				0	Content		-72	-111	32114726	3087385493
32132	09:33:36.728	00:00:32.131	1929	-1024	-768	-1	-1	-1	-1	4	-1024	-768	-1	-1	-1	-1	4		0	0						Fix_sw.jpg	0	880	547	72	111				0	Content		-72	-111	32131528	3087402295
32148	09:33:36.744	00:00:32.148	1930	-1024	-768	-1	-1	-1	-1	4	-1024	-768	-1	-1	-1	-1	4		0	0						Fix_sw.jpg	0	880	547	72	111				0	Content		-72	-111	32148125	3087418892
32165	09:33:36.761	00:00:32.164	1931	-1024	-768	-1	-1	-1	-1	4	-1024	-768	-1	-1	-1	-1	4		0	0						Fix_sw.jpg	0	880	547	72	111				0	Content		-72	-111	32164792	3087435559
32182	09:33:36.778	00:00:32.181	1932	-1024	-768	-1	-1	-1	-1	4	-1024	-768	-1	-1	-1	-1	4		0	0						Fix_sw.jpg	0	880	547	72	111				0	Content		-72	-111	32181693	3087452460
32198	09:33:36.794	00:00:32.198	1933	-1024	-768	-1	-1	-1	-1	4	-1024	-768	-1	-1	-1	-1	4		0	0						Fix_sw.jpg	0	880	547	72	111				0	Content		-72	-111	32198361	3087469128
32215	09:33:36.811	00:00:32.215	1934	-1024	-768	-1	-1	-1	-1	4	-1024	-768	-1	-1	-1	-1	4		0	0						Fix_sw.jpg	0	880	547	72	111				0	Content		-72	-111	32215343	3087486110
32233	09:33:36.829	00:00:32.232	1935	-1024	-768	-1	-1	-1	-1	4	-1024	-768	-1	-1	-1	-1	4		0	0						Fix_sw.jpg	0	880	547	72	111				0	Content		-72	-111	32232593	3087503360
32250	09:33:36.846	00:00:32.249	1936	-1024	-768	-1	-1	-1	-1	4	-1024	-768	-1	-1	-1	-1	4		0	0						Fix_sw.jpg	0	880	547	72	111				0	Content		-72	-111	32249963	3087520730
32266	09:33:36.862	00:00:32.265	1937	-1024	-768	-1	-1	-1	-1	4	-1024	-768	-1	-1	-1	-1	4		0	0						Fix_sw.jpg	0	880	547	72	111				0	Content		-72	-111	32265964	3087536731
32283	09:33:36.879	00:00:32.282	1938	-1024	-768	-1	-1	-1	-1	4	-1024	-768	-1	-1	-1	-1	4		0	0						Fix_sw.jpg	0	880	547	72	111				0	Content		-72	-111	32282632	3087553399
32299	09:33:36.895	00:00:32.299	1939	-1024	-768	-1	-1	-1	-1	4	-1024	-768	-1	-1	-1	-1	4		0	0						Fix_sw.jpg	0	880	547	72	111				0	Content		-72	-111	32299300	3087570067
32316	09:33:36.912	00:00:32.315	1940	-1024	-768	-1	-1	-1	-1	4	-1024	-768	-1	-1	-1	-1	4		0	0						Fix_sw.jpg	0	880	547	72	111				0	Content		-72	-111	32315521	3087586288
32332	09:33:36.928	00:00:32.332	1941	-1024	-768	-1	-1	-1	-1	4	-1024	-768	-1	-1	-1	-1	4		0	0						Fix_sw.jpg	0	880	547	72	111				0	Content		-72	-111	32332189	3087602956
32349	09:33:36.945	00:00:32.348	1942	-1024	-768	-1	-1	-1	-1	4	-1024	-768	-1	-1	-1	-1	4		0	0						Fix_sw.jpg	0	880	547	72	111				0	Content		-72	-111	32348857	3087619624
32365	09:33:36.961	00:00:32.364	1943	-1024	-768	-1	-1	-1	-1	4	-1024	-768	-1	-1	-1	-1	4		0	0						Fix_sw.jpg	0	880	547	72	111				0	Content		-72	-111	32364585	3087635352
32381	09:33:36.977	00:00:32.381	1944	-1024	-768	-1	-1	-1	-1	4	-1024	-768	-1	-1	-1	-1	4		0	0						Fix_sw.jpg	0	880	547	72	111				0	Content		-72	-111	32381387	3087652154
32398	09:33:36.994	00:00:32.397	1945	-1024	-768	-1	-1	-1	-1	4	-1024	-768	-1	-1	-1	-1	4		0	0						Fix_sw.jpg	0	880	547	72	111				0	Content		-72	-111	32397957	3087668724
32415	09:33:37.011	00:00:32.414	1946	-1024	-768	-1	-1	-1	-1	4	-1024	-768	-1	-1	-1	-1	4		0	0						Fix_sw.jpg	0	880	547	72	111				0	Content		-72	-111	32414893	3087685660
32432	09:33:37.028	00:00:32.431	1947	-1024	-768	-1	-1	-1	-1	4	-1024	-768	-1	-1	-1	-1	4		0	0						Fix_sw.jpg	0	880	547	72	111				0	Content		-72	-111	32431561	3087702328
32448	09:33:37.044	00:00:32.448	1948	-1024	-768	-1	-1	-1	-1	4	-1024	-768	-1	-1	-1	-1	4		0	0						Fix_sw.jpg	0	880	547	72	111				0	Content		-72	-111	32448453	3087719220
32466	09:33:37.062	00:00:32.465	1949	-1024	-768	-1	-1	-1	-1	4	-1024	-768	-1	-1	-1	-1	4		0	0						Fix_sw.jpg	0	880	547	72	111				0	Content		-72	-111	32465827	3087736594
32483	09:33:37.079	00:00:32.483	1950	-1024	-768	-1	-1	-1	-1	4	-1024	-768	-1	-1	-1	-1	4		0	0						Fix_sw.jpg	0	880	547	72	111				0	Content		-72	-111	32483077	3087753844
[truncated: 1,840 more rows]
