# Supplementary material for: Gaze Duration Biases for Colours in Combination with Dissonant and Consonant Sounds: A Comparative Eye-Tracking Study with Orangutans
Source: PLoS One. 2015 Oct 14;10(10):e0139894. doi: 10.1371/journal.pone.0139894 (PMC4605782; doi:10.1371/journal.pone.0139894)
Supplement: S1 Data — (ZIP) [file pone.0139894.s004.zip › Plos ColourSound Data/Apes/Nur_Farben_Bilder_U1/Rec 09-All-Data.tsv]

System Properties:
Operating System:	Microsoft Windows NT 6.1.7601 Service Pack 1
System User Name:	admin
Machine Name:	PSYCHO19
Data properties:
Recording name:	Rec 09
Recording date:	25.07.2013
Recording time:	09:39:22
Recording resolution:	1024 x 768
Export date:	02.09.2013
Export time:	16:40:30
Participant:	Tana
Filter settings:
Eye: Average
Validity: Normal
Fixation filter: Tobii fixation filter
Velocity threshold: 35
Distance threshold: 35
Timestamp	DateTimeStamp	DateTimeStampStartOffset	Number	GazePointXLeft	GazePointYLeft	CamXLeft	CamYLeft	DistanceLeft	PupilLeft	ValidityLeft	GazePointXRight	GazePointYRight	CamXRight	CamYRight	DistanceRight	PupilRight	ValidityRight	FixationIndex	GazePointX	GazePointY	Event	EventKey	Data1	Data2	Descriptor	StimuliName	StimuliID	MediaWidth	MediaHeight	MediaPosX	MediaPosY	MappedFixationPointX	MappedFixationPointY	FixationDuration	AoiIds	AoiNames	WebGroupImage	MappedGazeDataPointX	MappedGazeDataPointY	MicroSecondTimestamp	AbsoluteMicroSecondTimestamp
16	09:39:23.015	00:00:00.016	0	-1024	-768	-1	-1	-1	-1	4	-1024	-768	-1	-1	-1	-1	4		0	0						No media	0	1024	768	0	0				0	Content		0	0	16292	3433679682
33	09:39:23.032	00:00:00.033	1	-1024	-768	-1	-1	-1	-1	4	-1024	-768	-1	-1	-1	-1	4		0	0						No media	0	1024	768	0	0				0	Content		0	0	33413	3433696803
51	09:39:23.050	00:00:00.050	2	-1024	-768	-1	-1	-1	-1	4	-1024	-768	-1	-1	-1	-1	4		0	0						No media	0	1024	768	0	0				0	Content		0	0	50545	3433713935
67	09:39:23.066	00:00:00.067	3	-1024	-768	-1	-1	-1	-1	4	-1024	-768	-1	-1	-1	-1	4		0	0						No media	0	1024	768	0	0				0	Content		0	0	67213	3433730603
84	09:39:23.083	00:00:00.083	4	-1024	-768	-1	-1	-1	-1	4	-1024	-768	-1	-1	-1	-1	4		0	0						No media	0	1024	768	0	0				0	Content		0	0	83880	3433747270
101	09:39:23.100	00:00:00.101	5	-1024	-768	-1	-1	-1	-1	4	-1024	-768	-1	-1	-1	-1	4		0	0						No media	0	1024	768	0	0				0	Content		0	0	101411	3433764801
116	09:39:23.115	00:00:00.116	6	-1024	-768	-1	-1	-1	-1	4	-1024	-768	-1	-1	-1	-1	4		0	0						No media	0	1024	768	0	0				0	Content		0	0	116266	3433779656
133	09:39:23.132	00:00:00.132	7	-1024	-768	-1	-1	-1	-1	4	-1024	-768	-1	-1	-1	-1	4		0	0						No media	0	1024	768	0	0				0	Content		0	0	132892	3433796282
150	09:39:23.149	00:00:00.149	8	-1024	-768	-1	-1	-1	-1	4	-1024	-768	-1	-1	-1	-1	4		0	0						No media	0	1024	768	0	0				0	Content		0	0	149512	3433812902
166	09:39:23.165	00:00:00.166	9	-1024	-768	-1	-1	-1	-1	4	-1024	-768	-1	-1	-1	-1	4		0	0						No media	0	1024	768	0	0				0	Content		0	0	166199	3433829589
183	09:39:23.182	00:00:00.182	10	-1024	-768	-1	-1	-1	-1	4	-1024	-768	-1	-1	-1	-1	4		0	0						No media	0	1024	768	0	0				0	Content		0	0	182866	3433846256
199	09:39:23.198	00:00:00.199	11	-1024	-768	-1	-1	-1	-1	4	-1024	-768	-1	-1	-1	-1	4		0	0						No media	0	1024	768	0	0				0	Content		0	0	199498	3433862888
216	09:39:23.215	00:00:00.216	12	-1024	-768	-1	-1	-1	-1	4	-1024	-768	-1	-1	-1	-1	4		0	0						No media	0	1024	768	0	0				0	Content		0	0	216166	3433879556
233	09:39:23.232	00:00:00.232	13	-1024	-768	-1	-1	-1	-1	4	-1024	-768	-1	-1	-1	-1	4		0	0						No media	0	1024	768	0	0				0	Content		0	0	232987	3433896377
250	09:39:23.249	00:00:00.249	14	-1024	-768	-1	-1	-1	-1	4	-1024	-768	-1	-1	-1	-1	4		0	0						No media	0	1024	768	0	0				0	Content		0	0	249654	3433913044
266	09:39:23.265	00:00:00.266	15	-1024	-768	-1	-1	-1	-1	4	-1024	-768	-1	-1	-1	-1	4		0	0						No media	0	1024	768	0	0				0	Content		0	0	266321	3433929711
283	09:39:23.282	00:00:00.283	16	-1024	-768	-1	-1	-1	-1	4	-1024	-768	-1	-1	-1	-1	4		0	0						No media	0	1024	768	0	0				0	Content		0	0	283474	3433946864
300	09:39:23.299	00:00:00.300	17	-1024	-768	-1	-1	-1	-1	4	-1024	-768	-1	-1	-1	-1	4		0	0						No media	0	1024	768	0	0				0	Content		0	0	300141	3433963531
317	09:39:23.316	00:00:00.317	18	-1024	-768	-1	-1	-1	-1	4	-1024	-768	-1	-1	-1	-1	4		0	0						No media	0	1024	768	0	0				0	Content		0	0	317246	3433980636
335	09:39:23.334	00:00:00.334	19	-1024	-768	-1	-1	-1	-1	4	-1024	-768	-1	-1	-1	-1	4		0	0						No media	0	1024	768	0	0				0	Content		0	0	334618	3433998008
350	09:39:23.349	00:00:00.350	20	-1024	-768	-1	-1	-1	-1	4	-1024	-768	-1	-1	-1	-1	4		0	0						No media	0	1024	768	0	0				0	Content		0	0	350306	3434013696
367	09:39:23.366	00:00:00.366	21	-1024	-768	-1	-1	-1	-1	4	-1024	-768	-1	-1	-1	-1	4		0	0						No media	0	1024	768	0	0				0	Content		0	0	366973	3434030363
383	09:39:23.382	00:00:00.382	22	-1024	-768	-1	-1	-1	-1	4	-1024	-768	-1	-1	-1	-1	4		0	0						No media	0	1024	768	0	0				0	Content		0	0	382737	3434046127
399	09:39:23.398	00:00:00.399	23	-1024	-768	-1	-1	-1	-1	4	-1024	-768	-1	-1	-1	-1	4		0	0						No media	0	1024	768	0	0				0	Content		0	0	399359	3434062749
416	09:39:23.415	00:00:00.416	24	-1024	-768	-1	-1	-1	-1	4	-1024	-768	-1	-1	-1	-1	4		0	0						No media	0	1024	768	0	0				0	Content		0	0	416038	3434079428
433	09:39:23.432	00:00:00.432	25	-1024	-768	-1	-1	-1	-1	4	-1024	-768	-1	-1	-1	-1	4		0	0						No media	0	1024	768	0	0				0	Content		0	0	432634	3434096024
449	09:39:23.448	00:00:00.449	26	-1024	-768	-1	-1	-1	-1	4	-1024	-768	-1	-1	-1	-1	4		0	0						No media	0	1024	768	0	0				0	Content		0	0	449301	3434112691
466	09:39:23.465	00:00:00.466	27	-1024	-768	-1	-1	-1	-1	4	-1024	-768	-1	-1	-1	-1	4		0	0						No media	0	1024	768	0	0				0	Content		0	0	466202	3434129592
483	09:39:23.482	00:00:00.482	28	-1024	-768	-1	-1	-1	-1	4	-1024	-768	-1	-1	-1	-1	4		0	0						No media	0	1024	768	0	0				0	Content		0	0	482870	3434146260
500	09:39:23.499	00:00:00.499	29	-1024	-768	-1	-1	-1	-1	4	-1024	-768	-1	-1	-1	-1	4		0	0						No media	0	1024	768	0	0				0	Content		0	0	499884	3434163274
517	09:39:23.516	00:00:00.516	30	-1024	-768	-1	-1	-1	-1	4	-1024	-768	-1	-1	-1	-1	4		0	0						No media	0	1024	768	0	0				0	Content		0	0	516551	3434179941
533	09:39:23.532	00:00:00.533	31	-1024	-768	-1	-1	-1	-1	4	-1024	-768	-1	-1	-1	-1	4		0	0						No media	0	1024	768	0	0				0	Content		0	0	533218	3434196608
550	09:39:23.549	00:00:00.550	32	-1024	-768	-1	-1	-1	-1	4	-1024	-768	-1	-1	-1	-1	4		0	0						No media	0	1024	768	0	0				0	Content		0	0	550477	3434213867
567	09:39:23.566	00:00:00.567	33	-1024	-768	-1	-1	-1	-1	4	-1024	-768	-1	-1	-1	-1	4		0	0						No media	0	1024	768	0	0				0	Content		0	0	567144	3434230534
584	09:39:23.583	00:00:00.584	34	-1024	-768	-1	-1	-1	-1	4	-1024	-768	-1	-1	-1	-1	4		0	0						No media	0	1024	768	0	0				0	Content		0	0	584470	3434247860
599	09:39:23.598	00:00:00.599	35	-1024	-768	-1	-1	-1	-1	4	-1024	-768	-1	-1	-1	-1	4		0	0						No media	0	1024	768	0	0				0	Content		0	0	599216	3434262606
616	09:39:23.615	00:00:00.615	36	-1024	-768	-1	-1	-1	-1	4	-1024	-768	-1	-1	-1	-1	4		0	0						No media	0	1024	768	0	0				0	Content		0	0	615839	3434279229
633	09:39:23.632	00:00:00.632	37	-1024	-768	-1	-1	-1	-1	4	-1024	-768	-1	-1	-1	-1	4		0	0						No media	0	1024	768	0	0				0	Content		0	0	632589	3434295979
649	09:39:23.648	00:00:00.649	38	-1024	-768	-1	-1	-1	-1	4	-1024	-768	-1	-1	-1	-1	4		0	0						No media	0	1024	768	0	0				0	Content		0	0	649272	3434312662
666	09:39:23.665	00:00:00.665	39	-1024	-768	-1	-1	-1	-1	4	-1024	-768	-1	-1	-1	-1	4		0	0						No media	0	1024	768	0	0				0	Content		0	0	665836	3434329226
683	09:39:23.682	00:00:00.682	40	-1024	-768	-1	-1	-1	-1	4	-1024	-768	-1	-1	-1	-1	4		0	0						No media	0	1024	768	0	0				0	Content		0	0	682779	3434346169
699	09:39:23.698	00:00:00.699	41	-1024	-768	-1	-1	-1	-1	4	-1024	-768	-1	-1	-1	-1	4		0	0						No media	0	1024	768	0	0				0	Content		0	0	699446	3434362836
717	09:39:23.716	00:00:00.716	42	-1024	-768	-1	-1	-1	-1	4	-1024	-768	-1	-1	-1	-1	4		0	0						No media	0	1024	768	0	0				0	Content		0	0	716598	3434379988
733	09:39:23.732	00:00:00.733	43	-1024	-768	-1	-1	-1	-1	4	-1024	-768	-1	-1	-1	-1	4		0	0						No media	0	1024	768	0	0				0	Content		0	0	733266	3434396656
750	09:39:23.749	00:00:00.750	44	-1024	-768	-1	-1	-1	-1	4	-1024	-768	-1	-1	-1	-1	4		0	0						No media	0	1024	768	0	0				0	Content		0	0	750349	3434413739
768	09:39:23.767	00:00:00.767	45	-1024	-768	-1	-1	-1	-1	4	-1024	-768	-1	-1	-1	-1	4		0	0						No media	0	1024	768	0	0				0	Content		0	0	767718	3434431108
783	09:39:23.782	00:00:00.783	46	-1024	-768	-1	-1	-1	-1	4	-1024	-768	-1	-1	-1	-1	4		0	0						No media	0	1024	768	0	0				0	Content		0	0	783398	3434446788
800	09:39:23.799	00:00:00.800	47	-1024	-768	-1	-1	-1	-1	4	-1024	-768	-1	-1	-1	-1	4		0	0						No media	0	1024	768	0	0				0	Content		0	0	800066	3434463456
816	09:39:23.815	00:00:00.815	48	-1024	-768	-1	-1	-1	-1	4	-1024	-768	-1	-1	-1	-1	4		0	0						No media	0	1024	768	0	0				0	Content		0	0	815716	3434479106
832	09:39:23.831	00:00:00.832	49	-1024	-768	-1	-1	-1	-1	4	-1024	-768	-1	-1	-1	-1	4		0	0						No media	0	1024	768	0	0				0	Content		0	0	832449	3434495839
849	09:39:23.848	00:00:00.849	50	-1024	-768	-1	-1	-1	-1	4	-1024	-768	-1	-1	-1	-1	4		0	0						No media	0	1024	768	0	0				0	Content		0	0	849126	3434512516
866	09:39:23.865	00:00:00.865	51	-1024	-768	-1	-1	-1	-1	4	-1024	-768	-1	-1	-1	-1	4		0	0						No media	0	1024	768	0	0				0	Content		0	0	865723	3434529113
882	09:39:23.881	00:00:00.882	52	-1024	-768	-1	-1	-1	-1	4	-1024	-768	-1	-1	-1	-1	4		0	0						No media	0	1024	768	0	0				0	Content		0	0	882390	3434545780
899	09:39:23.898	00:00:00.899	53	-1024	-768	-1	-1	-1	-1	4	-1024	-768	-1	-1	-1	-1	4		0	0						No media	0	1024	768	0	0				0	Content		0	0	899291	3434562681
916	09:39:23.915	00:00:00.915	54	-1024	-768	-1	-1	-1	-1	4	-1024	-768	-1	-1	-1	-1	4		0	0						No media	0	1024	768	0	0				0	Content		0	0	915958	3434579348
933	09:39:23.932	00:00:00.932	55	-1024	-768	-1	-1	-1	-1	4	-1024	-768	-1	-1	-1	-1	4		0	0						No media	0	1024	768	0	0				0	Content		0	0	932912	3434596302
950	09:39:23.949	00:00:00.949	56	-1024	-768	-1	-1	-1	-1	4	-1024	-768	-1	-1	-1	-1	4		0	0						No media	0	1024	768	0	0				0	Content		0	0	949579	3434612969
966	09:39:23.965	00:00:00.966	57	-1024	-768	-1	-1	-1	-1	4	-1024	-768	-1	-1	-1	-1	4		0	0						No media	0	1024	768	0	0				0	Content		0	0	966246	3434629636
984	09:39:23.983	00:00:00.983	58	-1024	-768	-1	-1	-1	-1	4	-1024	-768	-1	-1	-1	-1	4		0	0						No media	0	1024	768	0	0				0	Content		0	0	983530	3434646920
1000	09:39:23.999	00:00:01.000	59	-1024	-768	-1	-1	-1	-1	4	-1024	-768	-1	-1	-1	-1	4		0	0						No media	0	1024	768	0	0				0	Content		0	0	1000197	3434663587
1017	09:39:24.016	00:00:01.017	60	-1024	-768	-1	-1	-1	-1	4	-1024	-768	-1	-1	-1	-1	4		0	0						No media	0	1024	768	0	0				0	Content		0	0	1017436	3434680826
1032	09:39:24.031	00:00:01.032	61	-1024	-768	-1	-1	-1	-1	4	-1024	-768	-1	-1	-1	-1	4		0	0						No media	0	1024	768	0	0				0	Content		0	0	1032183	3434695573
1049	09:39:24.048	00:00:01.048	62	-1024	-768	-1	-1	-1	-1	4	-1024	-768	-1	-1	-1	-1	4		0	0						No media	0	1024	768	0	0				0	Content		0	0	1048929	3434712319
1066	09:39:24.065	00:00:01.065	63	-1024	-768	-1	-1	-1	-1	4	-1024	-768	-1	-1	-1	-1	4		0	0						No media	0	1024	768	0	0				0	Content		0	0	1065583	3434728973
1082	09:39:24.081	00:00:01.082	64	-1024	-768	-1	-1	-1	-1	4	-1024	-768	-1	-1	-1	-1	4		0	0						No media	0	1024	768	0	0				0	Content		0	0	1082250	3434745640
1099	09:39:24.098	00:00:01.098	65	-1024	-768	-1	-1	-1	-1	4	-1024	-768	-1	-1	-1	-1	4		0	0						No media	0	1024	768	0	0				0	Content		0	0	1098989	3434762379
1116	09:39:24.115	00:00:01.115	66	-1024	-768	-1	-1	-1	-1	4	-1024	-768	-1	-1	-1	-1	4		0	0						No media	0	1024	768	0	0				0	Content		0	0	1115601	3434778991
1133	09:39:24.132	00:00:01.132	67	-1024	-768	-1	-1	-1	-1	4	-1024	-768	-1	-1	-1	-1	4		0	0						No media	0	1024	768	0	0				0	Content		0	0	1132538	3434795928
1149	09:39:24.148	00:00:01.149	68	-1024	-768	-1	-1	-1	-1	4	-1024	-768	-1	-1	-1	-1	4		0	0						No media	0	1024	768	0	0				0	Content		0	0	1149206	3434812596
1166	09:39:24.165	00:00:01.166	69	-1024	-768	-1	-1	-1	-1	4	-1024	-768	-1	-1	-1	-1	4		0	0						No media	0	1024	768	0	0				0	Content		0	0	1166339	3434829729
1183	09:39:24.182	00:00:01.183	70	-1024	-768	-1	-1	-1	-1	4	-1024	-768	-1	-1	-1	-1	4		0	0						No media	0	1024	768	0	0				0	Content		0	0	1183007	3434846397
1200	09:39:24.199	00:00:01.200	71	-1024	-768	-1	-1	-1	-1	4	-1024	-768	-1	-1	-1	-1	4		0	0						No media	0	1024	768	0	0				0	Content		0	0	1200097	3434863487
1217	09:39:24.216	00:00:01.217	72	-1024	-768	-1	-1	-1	-1	4	-1024	-768	-1	-1	-1	-1	4		0	0						No media	0	1024	768	0	0				0	Content		0	0	1217343	3434880733
1233	09:39:24.232	00:00:01.233	73	-1024	-768	-1	-1	-1	-1	4	-1024	-768	-1	-1	-1	-1	4		0	0						No media	0	1024	768	0	0				0	Content		0	0	1233094	3434896484
1250	09:39:24.249	00:00:01.249	74	-1024	-768	-1	-1	-1	-1	4	-1024	-768	-1	-1	-1	-1	4		0	0						No media	0	1024	768	0	0				0	Content		0	0	1249762	3434913152
1265	09:39:24.264	00:00:01.265	75	-1024	-768	-1	-1	-1	-1	4	-1024	-768	-1	-1	-1	-1	4		0	0						No media	0	1024	768	0	0				0	Content		0	0	1265470	3434928860
1282	09:39:24.281	00:00:01.282	76	-1024	-768	-1	-1	-1	-1	4	-1024	-768	-1	-1	-1	-1	4		0	0						No media	0	1024	768	0	0				0	Content		0	0	1282094	3434945484
1299	09:39:24.298	00:00:01.298	77	-1024	-768	-1	-1	-1	-1	4	-1024	-768	-1	-1	-1	-1	4		0	0						No media	0	1024	768	0	0				0	Content		0	0	1298781	3434962171
1315	09:39:24.314	00:00:01.315	78	-1024	-768	-1	-1	-1	-1	4	-1024	-768	-1	-1	-1	-1	4		0	0						No media	0	1024	768	0	0				0	Content		0	0	1315449	3434978839
1331	09:39:24.330																				ImageStart	8	0	0	Fix_sw.jpg
1332	09:39:24.331	00:00:01.332	79	-1024	-768	-1	-1	-1	-1	4	-1024	-768	-1	-1	-1	-1	4		0	0						Fix_sw.jpg	0	880	547	72	111				0	Content		-72	-111	1332081	3434995471
1349	09:39:24.348	00:00:01.348	80	-1024	-768	-1	-1	-1	-1	4	-1024	-768	-1	-1	-1	-1	4		0	0						Fix_sw.jpg	0	880	547	72	111				0	Content		-72	-111	1348749	3435012139
1365	09:39:24.364	00:00:01.365	81	-1024	-768	-1	-1	-1	-1	4	-1024	-768	-1	-1	-1	-1	4		0	0						Fix_sw.jpg	0	880	547	72	111				0	Content		-72	-111	1365417	3435028807
1382	09:39:24.381	00:00:01.382	82	-1024	-768	-1	-1	-1	-1	4	-1024	-768	-1	-1	-1	-1	4		0	0						Fix_sw.jpg	0	880	547	72	111				0	Content		-72	-111	1382315	3435045705
1399	09:39:24.398	00:00:01.398	83	-1024	-768	-1	-1	-1	-1	4	-1024	-768	-1	-1	-1	-1	4		0	0						Fix_sw.jpg	0	880	547	72	111				0	Content		-72	-111	1398983	3435062373
1416	09:39:24.415	00:00:01.415	84	-1024	-768	-1	-1	-1	-1	4	-1024	-768	-1	-1	-1	-1	4		0	0						Fix_sw.jpg	0	880	547	72	111				0	Content		-72	-111	1415975	3435079365
1433	09:39:24.432	00:00:01.432	85	-1024	-768	-1	-1	-1	-1	4	-1024	-768	-1	-1	-1	-1	4		0	0						Fix_sw.jpg	0	880	547	72	111				0	Content		-72	-111	1432643	3435096033
1449	09:39:24.448	00:00:01.449	86	-1024	-768	-1	-1	-1	-1	4	-1024	-768	-1	-1	-1	-1	4		0	0						Fix_sw.jpg	0	880	547	72	111				0	Content		-72	-111	1449311	3435112701
1467	09:39:24.466	00:00:01.466	87	-1024	-768	-1	-1	-1	-1	4	-1024	-768	-1	-1	-1	-1	4		0	0						Fix_sw.jpg	0	880	547	72	111				0	Content		-72	-111	1466571	3435129961
1483	09:39:24.482	00:00:01.483	88	-1024	-768	-1	-1	-1	-1	4	-1024	-768	-1	-1	-1	-1	4		0	0						Fix_sw.jpg	0	880	547	72	111				0	Content		-72	-111	1483239	3435146629
1501	09:39:24.500	00:00:01.500	89	-1024	-768	-1	-1	-1	-1	4	-1024	-768	-1	-1	-1	-1	4		0	0						Fix_sw.jpg	0	880	547	72	111				0	Content		-72	-111	1500581	3435163971
1515	09:39:24.514	00:00:01.515	90	-1024	-768	-1	-1	-1	-1	4	-1024	-768	-1	-1	-1	-1	4		0	0						Fix_sw.jpg	0	880	547	72	111				0	Content		-72	-111	1515329	3435178719
1532	09:39:24.531	00:00:01.531	91	-1024	-768	-1	-1	-1	-1	4	-1024	-768	-1	-1	-1	-1	4		0	0						Fix_sw.jpg	0	880	547	72	111				0	Content		-72	-111	1531951	3435195341
1549	09:39:24.548	00:00:01.548	92	-1024	-768	-1	-1	-1	-1	4	-1024	-768	-1	-1	-1	-1	4		0	0						Fix_sw.jpg	0	880	547	72	111				0	Content		-72	-111	1548702	3435212092
1565	09:39:24.564	00:00:01.565	93	-1024	-768	-1	-1	-1	-1	4	-1024	-768	-1	-1	-1	-1	4		0	0						Fix_sw.jpg	0	880	547	72	111				0	Content		-72	-111	1565382	3435228772
1582	09:39:24.581	00:00:01.581	94	-1024	-768	-1	-1	-1	-1	4	-1024	-768	-1	-1	-1	-1	4		0	0						Fix_sw.jpg	0	880	547	72	111				0	Content		-72	-111	1581947	3435245337
1599	09:39:24.598	00:00:01.598	95	-1024	-768	-1	-1	-1	-1	4	-1024	-768	-1	-1	-1	-1	4		0	0						Fix_sw.jpg	0	880	547	72	111				0	Content		-72	-111	1598582	3435261972
1616	09:39:24.615	00:00:01.615	96	-1024	-768	-1	-1	-1	-1	4	-1024	-768	-1	-1	-1	-1	4		0	0						Fix_sw.jpg	0	880	547	72	111				0	Content		-72	-111	1615663	3435279053
1632	09:39:24.631	00:00:01.632	97	-1024	-768	-1	-1	-1	-1	4	-1024	-768	-1	-1	-1	-1	4		0	0						Fix_sw.jpg	0	880	547	72	111				0	Content		-72	-111	1632331	3435295721
1649	09:39:24.648	00:00:01.648	98	-1024	-768	-1	-1	-1	-1	4	-1024	-768	-1	-1	-1	-1	4		0	0						Fix_sw.jpg	0	880	547	72	111				0	Content		-72	-111	1648999	3435312389
1666	09:39:24.665	00:00:01.666	99	-1024	-768	-1	-1	-1	-1	4	-1024	-768	-1	-1	-1	-1	4		0	0						Fix_sw.jpg	0	880	547	72	111				0	Content		-72	-111	1666445	3435329835
1684	09:39:24.683	00:00:01.683	100	-1024	-768	-1	-1	-1	-1	4	-1024	-768	-1	-1	-1	-1	4		0	0						Fix_sw.jpg	0	880	547	72	111				0	Content		-72	-111	1683694	3435347084
1699	09:39:24.698	00:00:01.699	101	-1024	-768	-1	-1	-1	-1	4	-1024	-768	-1	-1	-1	-1	4		0	0						Fix_sw.jpg	0	880	547	72	111				0	Content		-72	-111	1699444	3435362834
1716	09:39:24.715	00:00:01.716	102	-1024	-768	-1	-1	-1	-1	4	-1024	-768	-1	-1	-1	-1	4		0	0						Fix_sw.jpg	0	880	547	72	111				0	Content		-72	-111	1716112	3435379502
1732	09:39:24.731	00:00:01.731	103	-1024	-768	-1	-1	-1	-1	4	-1024	-768	-1	-1	-1	-1	4		0	0						Fix_sw.jpg	0	880	547	72	111				0	Content		-72	-111	1731817	3435395207
1749	09:39:24.748	00:00:01.748	104	-1024	-768	-1	-1	-1	-1	4	-1024	-768	-1	-1	-1	-1	4		0	0						Fix_sw.jpg	0	880	547	72	111				0	Content		-72	-111	1748568	3435411958
1765	09:39:24.764	00:00:01.765	105	-1024	-768	-1	-1	-1	-1	4	-1024	-768	-1	-1	-1	-1	4		0	0						Fix_sw.jpg	0	880	547	72	111				0	Content		-72	-111	1765255	3435428645
1782	09:39:24.781	00:00:01.781	106	-1024	-768	-1	-1	-1	-1	4	-1024	-768	-1	-1	-1	-1	4		0	0						Fix_sw.jpg	0	880	547	72	111				0	Content		-72	-111	1781831	3435445221
1799	09:39:24.798	00:00:01.798	107	-1024	-768	-1	-1	-1	-1	4	-1024	-768	-1	-1	-1	-1	4		0	0						Fix_sw.jpg	0	880	547	72	111				0	Content		-72	-111	1798661	3435462051
1815	09:39:24.814	00:00:01.815	108	-1024	-768	-1	-1	-1	-1	4	-1024	-768	-1	-1	-1	-1	4		0	0						Fix_sw.jpg	0	880	547	72	111				0	Content		-72	-111	1815329	3435478719
1832	09:39:24.831	00:00:01.831	109	-1024	-768	-1	-1	-1	-1	4	-1024	-768	-1	-1	-1	-1	4		0	0						Fix_sw.jpg	0	880	547	72	111				0	Content		-72	-111	1831997	3435495387
1849	09:39:24.848	00:00:01.849	110	-1024	-768	-1	-1	-1	-1	4	-1024	-768	-1	-1	-1	-1	4		0	0						Fix_sw.jpg	0	880	547	72	111				0	Content		-72	-111	1849066	3435512456
1866	09:39:24.865	00:00:01.866	111	-1024	-768	-1	-1	-1	-1	4	-1024	-768	-1	-1	-1	-1	4		0	0						Fix_sw.jpg	0	880	547	72	111				0	Content		-72	-111	1866313	3435529703
1882	09:39:24.881	00:00:01.882	112	-1024	-768	-1	-1	-1	-1	4	-1024	-768	-1	-1	-1	-1	4		0	0						Fix_sw.jpg	0	880	547	72	111				0	Content		-72	-111	1882376	3435545766
1899	09:39:24.898	00:00:01.899	113	-1024	-768	-1	-1	-1	-1	4	-1024	-768	-1	-1	-1	-1	4		0	0						Fix_sw.jpg	0	880	547	72	111				0	Content		-72	-111	1899044	3435562434
1915	09:39:24.914	00:00:01.915	114	-1024	-768	-1	-1	-1	-1	4	-1024	-768	-1	-1	-1	-1	4		0	0						Fix_sw.jpg	0	880	547	72	111				0	Content		-72	-111	1915062	3435578452
1932	09:39:24.931	00:00:01.931	115	-1024	-768	-1	-1	-1	-1	4	-1024	-768	-1	-1	-1	-1	4		0	0						Fix_sw.jpg	0	880	547	72	111				0	Content		-72	-111	1931688	3435595078
1948	09:39:24.947	00:00:01.948	116	-1024	-768	-1	-1	-1	-1	4	-1024	-768	-1	-1	-1	-1	4		0	0						Fix_sw.jpg	0	880	547	72	111				0	Content		-72	-111	1948435	3435611825
1965	09:39:24.964	00:00:01.965	117	-1024	-768	-1	-1	-1	-1	4	-1024	-768	-1	-1	-1	-1	4		0	0						Fix_sw.jpg	0	880	547	72	111				0	Content		-72	-111	1965117	3435628507
1982	09:39:24.981	00:00:01.981	118	-1024	-768	-1	-1	-1	-1	4	-1024	-768	-1	-1	-1	-1	4		0	0						Fix_sw.jpg	0	880	547	72	111				0	Content		-72	-111	1981681	3435645071
1999	09:39:24.998	00:00:01.998	119	-1024	-768	-1	-1	-1	-1	4	-1024	-768	-1	-1	-1	-1	4		0	0						Fix_sw.jpg	0	880	547	72	111				0	Content		-72	-111	1998619	3435662009
2015	09:39:25.014	00:00:02.015	120	-1024	-768	-1	-1	-1	-1	4	-1024	-768	-1	-1	-1	-1	4		0	0						Fix_sw.jpg	0	880	547	72	111				0	Content		-72	-111	2015287	3435678677
2032	09:39:25.031	00:00:02.032	121	-1024	-768	-1	-1	-1	-1	4	-1024	-768	-1	-1	-1	-1	4		0	0						Fix_sw.jpg	0	880	547	72	111				0	Content		-72	-111	2032300	3435695690
2050	09:39:25.049	00:00:02.049	122	-1024	-768	-1	-1	-1	-1	4	-1024	-768	-1	-1	-1	-1	4		0	0						Fix_sw.jpg	0	880	547	72	111				0	Content		-72	-111	2049550	3435712940
2067	09:39:25.066	00:00:02.066	123	-1024	-768	-1	-1	-1	-1	4	-1024	-768	-1	-1	-1	-1	4		0	0						Fix_sw.jpg	0	880	547	72	111				0	Content		-72	-111	2066797	3435730187
2083	09:39:25.082	00:00:02.082	124	-1024	-768	-1	-1	-1	-1	4	-1024	-768	-1	-1	-1	-1	4		0	0						Fix_sw.jpg	0	880	547	72	111				0	Content		-72	-111	2082548	3435745938
2099	09:39:25.098	00:00:02.099	125	-1024	-768	-1	-1	-1	-1	4	-1024	-768	-1	-1	-1	-1	4		0	0						Fix_sw.jpg	0	880	547	72	111				0	Content		-72	-111	2099216	3435762606
2115	09:39:25.114	00:00:02.114	126	-1024	-768	-1	-1	-1	-1	4	-1024	-768	-1	-1	-1	-1	4		0	0						Fix_sw.jpg	0	880	547	72	111				0	Content		-72	-111	2114932	3435778322
2132	09:39:25.131	00:00:02.131	127	-1024	-768	-1	-1	-1	-1	4	-1024	-768	-1	-1	-1	-1	4		0	0						Fix_sw.jpg	0	880	547	72	111				0	Content		-72	-111	2131551	3435794941
2148	09:39:25.147	00:00:02.148	128	-1024	-768	-1	-1	-1	-1	4	-1024	-768	-1	-1	-1	-1	4		0	0						Fix_sw.jpg	0	880	547	72	111				0	Content		-72	-111	2148352	3435811742
2165	09:39:25.164	00:00:02.164	129	-1024	-768	-1	-1	-1	-1	4	-1024	-768	-1	-1	-1	-1	4		0	0						Fix_sw.jpg	0	880	547	72	111				0	Content		-72	-111	2164950	3435828340
2182	09:39:25.181	00:00:02.181	130	-1024	-768	-1	-1	-1	-1	4	-1024	-768	-1	-1	-1	-1	4		0	0						Fix_sw.jpg	0	880	547	72	111				0	Content		-72	-111	2181618	3435845008
2199	09:39:25.198	00:00:02.198	131	-1024	-768	-1	-1	-1	-1	4	-1024	-768	-1	-1	-1	-1	4		0	0						Fix_sw.jpg	0	880	547	72	111				0	Content		-72	-111	2198520	3435861910
2215	09:39:25.214	00:00:02.215	132	-1024	-768	-1	-1	-1	-1	4	-1024	-768	-1	-1	-1	-1	4		0	0						Fix_sw.jpg	0	880	547	72	111				0	Content		-72	-111	2215188	3435878578
2232	09:39:25.231	00:00:02.232	133	-1024	-768	-1	-1	-1	-1	4	-1024	-768	-1	-1	-1	-1	4		0	0						Fix_sw.jpg	0	880	547	72	111				0	Content		-72	-111	2232168	3435895558
2249	09:39:25.248	00:00:02.249	134	-1024	-768	-1	-1	-1	-1	4	-1024	-768	-1	-1	-1	-1	4		0	0						Fix_sw.jpg	0	880	547	72	111				0	Content		-72	-111	2249418	3435912808
2265	09:39:25.264	00:00:02.265	135	-1024	-768	-1	-1	-1	-1	4	-1024	-768	-1	-1	-1	-1	4		0	0						Fix_sw.jpg	0	880	547	72	111				0	Content		-72	-111	2265480	3435928870
2282	09:39:25.281	00:00:02.282	136	-1024	-768	-1	-1	-1	-1	4	-1024	-768	-1	-1	-1	-1	4		0	0						Fix_sw.jpg	0	880	547	72	111				0	Content		-72	-111	2282148	3435945538
2298	09:39:25.297	00:00:02.298	137	-1024	-768	-1	-1	-1	-1	4	-1024	-768	-1	-1	-1	-1	4		0	0						Fix_sw.jpg	0	880	547	72	111				0	Content		-72	-111	2298167	3435961557
2314	09:39:25.313																				ImageEnd	16	0	0	Fix_sw.jpg
2315	09:39:25.314	00:00:02.314	138	-1024	-768	-1	-1	-1	-1	4	-1024	-768	-1	-1	-1	-1	4		0	0						No media	0	1024	768	0	0				0	Content		0	0	2314792	3435978182
2332	09:39:25.331	00:00:02.331	139	-1024	-768	-1	-1	-1	-1	4	-1024	-768	-1	-1	-1	-1	4		0	0						No media	0	1024	768	0	0				0	Content		0	0	2331540	3435994930
2334	09:39:25.333																				ImageStart	8	0	0	StimuliFarbe_gelb_blau.png
2348	09:39:25.347	00:00:02.348	140	-1024	-768	-1	-1	-1	-1	4	-1024	-768	-1	-1	-1	-1	4		0	0						StimuliFarbe_gelb_blau.png	0	880	547	72	111				0	Content		-72	-111	2348164	3436011554
2365	09:39:25.364	00:00:02.364	141	-1024	-768	-1	-1	-1	-1	4	-1024	-768	-1	-1	-1	-1	4		0	0						StimuliFarbe_gelb_blau.png	0	880	547	72	111				0	Content		-72	-111	2364832	3436028222
2381	09:39:25.380	00:00:02.381	142	-1024	-768	-1	-1	-1	-1	4	-1024	-768	-1	-1	-1	-1	4		0	0						StimuliFarbe_gelb_blau.png	0	880	547	72	111				0	Content		-72	-111	2381433	3436044823
2398	09:39:25.397	00:00:02.398	143	-1024	-768	-1	-1	-1	-1	4	-1024	-768	-1	-1	-1	-1	4		0	0						StimuliFarbe_gelb_blau.png	0	880	547	72	111				0	Content		-72	-111	2398101	3436061491
2415	09:39:25.414	00:00:02.414	144	-1024	-768	-1	-1	-1	-1	4	-1024	-768	-1	-1	-1	-1	4		0	0						StimuliFarbe_gelb_blau.png	0	880	547	72	111				0	Content		-72	-111	2414953	3436078343
2432	09:39:25.431	00:00:02.431	145	-1024	-768	-1	-1	-1	-1	4	-1024	-768	-1	-1	-1	-1	4		0	0						StimuliFarbe_gelb_blau.png	0	880	547	72	111				0	Content		-72	-111	2431622	3436095012
2448	09:39:25.447	00:00:02.448	146	-1024	-768	-1	-1	-1	-1	4	-1024	-768	-1	-1	-1	-1	4		0	0						StimuliFarbe_gelb_blau.png	0	880	547	72	111				0	Content		-72	-111	2448290	3436111680
2465	09:39:25.464	00:00:02.465	147	-1024	-768	-1	-1	-1	-1	4	-1024	-768	-1	-1	-1	-1	4		0	0						StimuliFarbe_gelb_blau.png	0	880	547	72	111				0	Content		-72	-111	2465412	3436128802
2482	09:39:25.481	00:00:02.482	148	-1024	-768	-1	-1	-1	-1	4	-1024	-768	-1	-1	-1	-1	4		0	0						StimuliFarbe_gelb_blau.png	0	880	547	72	111				0	Content		-72	-111	2482080	3436145470
2499	09:39:25.498	00:00:02.499	149	-1024	-768	-1	-1	-1	-1	4	-1024	-768	-1	-1	-1	-1	4		0	0						StimuliFarbe_gelb_blau.png	0	880	547	72	111				0	Content		-72	-111	2499279	3436162669
2517	09:39:25.516	00:00:02.516	150	-1024	-768	-1	-1	-1	-1	4	-1024	-768	-1	-1	-1	-1	4		0	0						StimuliFarbe_gelb_blau.png	0	880	547	72	111				0	Content		-72	-111	2516526	3436179916
2532	09:39:25.531	00:00:02.532	151	-1024	-768	-1	-1	-1	-1	4	-1024	-768	-1	-1	-1	-1	4		0	0						StimuliFarbe_gelb_blau.png	0	880	547	72	111				0	Content		-72	-111	2532276	3436195666
2549	09:39:25.548	00:00:02.548	152	-1024	-768	-1	-1	-1	-1	4	-1024	-768	-1	-1	-1	-1	4		0	0						StimuliFarbe_gelb_blau.png	0	880	547	72	111				0	Content		-72	-111	2548944	3436212334
2565	09:39:25.564	00:00:02.565	153	-1024	-768	-1	-1	-1	-1	4	-1024	-768	-1	-1	-1	-1	4		0	0						StimuliFarbe_gelb_blau.png	0	880	547	72	111				0	Content		-72	-111	2565109	3436228499
2582	09:39:25.581	00:00:02.581	154	-1024	-768	-1	-1	-1	-1	4	-1024	-768	-1	-1	-1	-1	4		0	0						StimuliFarbe_gelb_blau.png	0	880	547	72	111				0	Content		-72	-111	2581777	3436245167
2598	09:39:25.597	00:00:02.598	155	-1024	-768	-1	-1	-1	-1	4	-1024	-768	-1	-1	-1	-1	4		0	0						StimuliFarbe_gelb_blau.png	0	880	547	72	111				0	Content		-72	-111	2598019	3436261409
2615	09:39:25.614	00:00:02.614	156	-1024	-768	-1	-1	-1	-1	4	-1024	-768	-1	-1	-1	-1	4		0	0						StimuliFarbe_gelb_blau.png	0	880	547	72	111				0	Content		-72	-111	2614696	3436278086
2631	09:39:25.630	00:00:02.631	157	-1024	-768	-1	-1	-1	-1	4	-1024	-768	-1	-1	-1	-1	4		0	0						StimuliFarbe_gelb_blau.png	0	880	547	72	111				0	Content		-72	-111	2631294	3436294684
2648	09:39:25.647	00:00:02.647	158	-1024	-768	-1	-1	-1	-1	4	-1024	-768	-1	-1	-1	-1	4		0	0						StimuliFarbe_gelb_blau.png	0	880	547	72	111				0	Content		-72	-111	2647963	3436311353
2665	09:39:25.664	00:00:02.664	159	-1024	-768	-1	-1	-1	-1	4	-1024	-768	-1	-1	-1	-1	4		0	0						StimuliFarbe_gelb_blau.png	0	880	547	72	111				0	Content		-72	-111	2664517	3436327907
2682	09:39:25.681	00:00:02.681	160	-1024	-768	-1	-1	-1	-1	4	-1024	-768	-1	-1	-1	-1	4		0	0						StimuliFarbe_gelb_blau.png	0	880	547	72	111				0	Content		-72	-111	2681763	3436345153
2699	09:39:25.698	00:00:02.699	161	-1024	-768	-1	-1	-1	-1	4	-1024	-768	-1	-1	-1	-1	4		0	0						StimuliFarbe_gelb_blau.png	0	880	547	72	111				0	Content		-72	-111	2699135	3436362525
2715	09:39:25.714	00:00:02.715	162	-1024	-768	-1	-1	-1	-1	4	-1024	-768	-1	-1	-1	-1	4		0	0						StimuliFarbe_gelb_blau.png	0	880	547	72	111				0	Content		-72	-111	2715198	3436378588
2732	09:39:25.731	00:00:02.731	163	-1024	-768	-1	-1	-1	-1	4	-1024	-768	-1	-1	-1	-1	4		0	0						StimuliFarbe_gelb_blau.png	0	880	547	72	111				0	Content		-72	-111	2731866	3436395256
2748	09:39:25.747	00:00:02.748	164	-1024	-768	-1	-1	-1	-1	4	-1024	-768	-1	-1	-1	-1	4		0	0						StimuliFarbe_gelb_blau.png	0	880	547	72	111				0	Content		-72	-111	2748187	3436411577
2765	09:39:25.764	00:00:02.764	165	-1024	-768	-1	-1	-1	-1	4	-1024	-768	-1	-1	-1	-1	4		0	0						StimuliFarbe_gelb_blau.png	0	880	547	72	111				0	Content		-72	-111	2764855	3436428245
2781	09:39:25.780	00:00:02.781	166	-1024	-768	-1	-1	-1	-1	4	-1024	-768	-1	-1	-1	-1	4		0	0						StimuliFarbe_gelb_blau.png	0	880	547	72	111				0	Content		-72	-111	2781255	3436444645
2798	09:39:25.797	00:00:02.797	167	-1024	-768	-1	-1	-1	-1	4	-1024	-768	-1	-1	-1	-1	4		0	0						StimuliFarbe_gelb_blau.png	0	880	547	72	111				0	Content		-72	-111	2797877	3436461267
2815	09:39:25.814	00:00:02.814	168	-1024	-768	-1	-1	-1	-1	4	-1024	-768	-1	-1	-1	-1	4		0	0						StimuliFarbe_gelb_blau.png	0	880	547	72	111				0	Content		-72	-111	2814512	3436477902
2831	09:39:25.830	00:00:02.831	169	-1024	-768	-1	-1	-1	-1	4	-1024	-768	-1	-1	-1	-1	4		0	0						StimuliFarbe_gelb_blau.png	0	880	547	72	111				0	Content		-72	-111	2831180	3436494570
2848	09:39:25.847	00:00:02.847	170	-1024	-768	-1	-1	-1	-1	4	-1024	-768	-1	-1	-1	-1	4		0	0						StimuliFarbe_gelb_blau.png	0	880	547	72	111				0	Content		-72	-111	2847842	3436511232
2865	09:39:25.864	00:00:02.864	171	-1024	-768	-1	-1	-1	-1	4	-1024	-768	-1	-1	-1	-1	4		0	0						StimuliFarbe_gelb_blau.png	0	880	547	72	111				0	Content		-72	-111	2864511	3436527901
2881	09:39:25.880	00:00:02.881	172	-1024	-768	-1	-1	-1	-1	4	-1024	-768	-1	-1	-1	-1	4		0	0						StimuliFarbe_gelb_blau.png	0	880	547	72	111				0	Content		-72	-111	2881341	3436544731
2898	09:39:25.897	00:00:02.898	173	-1024	-768	-1	-1	-1	-1	4	-1024	-768	-1	-1	-1	-1	4		0	0						StimuliFarbe_gelb_blau.png	0	880	547	72	111				0	Content		-72	-111	2898009	3436561399
2915	09:39:25.914	00:00:02.914	174	-1024	-768	-1	-1	-1	-1	4	-1024	-768	-1	-1	-1	-1	4		0	0						StimuliFarbe_gelb_blau.png	0	880	547	72	111				0	Content		-72	-111	2914677	3436578067
2932	09:39:25.931	00:00:02.931	175	-1024	-768	-1	-1	-1	-1	4	-1024	-768	-1	-1	-1	-1	4		0	0						StimuliFarbe_gelb_blau.png	0	880	547	72	111				0	Content		-72	-111	2931837	3436595227
2949	09:39:25.948	00:00:02.948	176	-1024	-768	-1	-1	-1	-1	4	-1024	-768	-1	-1	-1	-1	4		0	0						StimuliFarbe_gelb_blau.png	0	880	547	72	111				0	Content		-72	-111	2948505	3436611895
2966	09:39:25.965	00:00:02.965	177	-1024	-768	-1	-1	-1	-1	4	-1024	-768	-1	-1	-1	-1	4		0	0						StimuliFarbe_gelb_blau.png	0	880	547	72	111				0	Content		-72	-111	2965621	3436629011
2983	09:39:25.982	00:00:02.982	178	-1024	-768	-1	-1	-1	-1	4	-1024	-768	-1	-1	-1	-1	4		0	0						StimuliFarbe_gelb_blau.png	0	880	547	72	111				0	Content		-72	-111	2982995	3436646385
2999	09:39:25.998	00:00:02.998	179	-1024	-768	-1	-1	-1	-1	4	-1024	-768	-1	-1	-1	-1	4		0	0						StimuliFarbe_gelb_blau.png	0	880	547	72	111				0	Content		-72	-111	2998683	3436662073
3015	09:39:26.014	00:00:03.015	180	-1024	-768	-1	-1	-1	-1	4	-1024	-768	-1	-1	-1	-1	4		0	0						StimuliFarbe_gelb_blau.png	0	880	547	72	111				0	Content		-72	-111	3015351	3436678741
3031	09:39:26.030	00:00:03.030	181	-1024	-768	-1	-1	-1	-1	4	-1024	-768	-1	-1	-1	-1	4		0	0						StimuliFarbe_gelb_blau.png	0	880	547	72	111				0	Content		-72	-111	3030995	3436694385
3048	09:39:26.047	00:00:03.047	182	-1024	-768	-1	-1	-1	-1	4	-1024	-768	-1	-1	-1	-1	4		0	0						StimuliFarbe_gelb_blau.png	0	880	547	72	111				0	Content		-72	-111	3047742	3436711132
3064	09:39:26.063	00:00:03.064	183	-1024	-768	-1	-1	-1	-1	4	-1024	-768	-1	-1	-1	-1	4		0	0						StimuliFarbe_gelb_blau.png	0	880	547	72	111				0	Content		-72	-111	3064365	3436727755
3081	09:39:26.080	00:00:03.080	184	-1024	-768	-1	-1	-1	-1	4	-1024	-768	-1	-1	-1	-1	4		0	0						StimuliFarbe_gelb_blau.png	0	880	547	72	111				0	Content		-72	-111	3080990	3436744380
3098	09:39:26.097	00:00:03.097	185	-1024	-768	-1	-1	-1	-1	4	-1024	-768	-1	-1	-1	-1	4		0	0						StimuliFarbe_gelb_blau.png	0	880	547	72	111				0	Content		-72	-111	3097612	3436761002
3114	09:39:26.113	00:00:03.114	186	721,4249	430,5662	0,4781063	0,5518123	407,0151	3,431043	1	721,4249	430,5662	0,4781063	0,5518123	407,0151	3,431043	3	0	721	431						StimuliFarbe_gelb_blau.png	0	880	547	72	111	649	320	17	0	Content		649	320	3114218	3436777608
3131	09:39:26.130	00:00:03.130	187	-1024	-768	-1	-1	-1	-1	4	-1024	-768	-1	-1	-1	-1	4		0	0						StimuliFarbe_gelb_blau.png	0	880	547	72	111				0	Content		-72	-111	3130966	3436794356
3148	09:39:26.147	00:00:03.147	188	-1024	-768	-1	-1	-1	-1	4	-1024	-768	-1	-1	-1	-1	4		0	0						StimuliFarbe_gelb_blau.png	0	880	547	72	111				0	Content		-72	-111	3147605	3436810995
3164	09:39:26.163	00:00:03.164	189	-1024	-768	-1	-1	-1	-1	4	-1024	-768	-1	-1	-1	-1	4		0	0						StimuliFarbe_gelb_blau.png	0	880	547	72	111				0	Content		-72	-111	3164224	3436827614
3181	09:39:26.180	00:00:03.180	190	-1024	-768	-1	-1	-1	-1	4	-1024	-768	-1	-1	-1	-1	4		0	0						StimuliFarbe_gelb_blau.png	0	880	547	72	111				0	Content		-72	-111	3180892	3436844282
3198	09:39:26.197	00:00:03.197	191	-1024	-768	-1	-1	-1	-1	4	-1024	-768	-1	-1	-1	-1	4		0	0						StimuliFarbe_gelb_blau.png	0	880	547	72	111				0	Content		-72	-111	3197590	3436860980
3214	09:39:26.213	00:00:03.214	192	-1024	-768	-1	-1	-1	-1	4	-1024	-768	-1	-1	-1	-1	4		0	0						StimuliFarbe_gelb_blau.png	0	880	547	72	111				0	Content		-72	-111	3214215	3436877605
3231	09:39:26.230	00:00:03.230	193	-1024	-768	-1	-1	-1	-1	4	-1024	-768	-1	-1	-1	-1	4		0	0						StimuliFarbe_gelb_blau.png	0	880	547	72	111				0	Content		-72	-111	3230843	3436894233
3247	09:39:26.246	00:00:03.247	194	-1024	-768	-1	-1	-1	-1	4	-1024	-768	-1	-1	-1	-1	4		0	0						StimuliFarbe_gelb_blau.png	0	880	547	72	111				0	Content		-72	-111	3247474	3436910864
3264	09:39:26.263	00:00:03.264	195	-1024	-768	-1	-1	-1	-1	4	-1024	-768	-1	-1	-1	-1	4		0	0						StimuliFarbe_gelb_blau.png	0	880	547	72	111				0	Content		-72	-111	3264153	3436927543
3281	09:39:26.280	00:00:03.280	196	-1024	-768	-1	-1	-1	-1	4	-1024	-768	-1	-1	-1	-1	4		0	0						StimuliFarbe_gelb_blau.png	0	880	547	72	111				0	Content		-72	-111	3280821	3436944211
3297	09:39:26.296	00:00:03.297	197	-1024	-768	-1	-1	-1	-1	4	-1024	-768	-1	-1	-1	-1	4		0	0						StimuliFarbe_gelb_blau.png	0	880	547	72	111				0	Content		-72	-111	3297450	3436960840
3314	09:39:26.313	00:00:03.314	198	-1024	-768	-1	-1	-1	-1	4	-1024	-768	-1	-1	-1	-1	4		0	0						StimuliFarbe_gelb_blau.png	0	880	547	72	111				0	Content		-72	-111	3314118	3436977508
3331	09:39:26.330	00:00:03.330	199	769,071	273,7516	0,4763049	0,5468237	404,6742	2,980328	1	769,071	273,7516	0,4763049	0,5468237	404,6742	2,980328	3	1	769	274						StimuliFarbe_gelb_blau.png	0	880	547	72	111	734	178	150	0	Content		697	163	3330826	3436994216
3347	09:39:26.346	00:00:03.347	200	826,6408	280,871	0,477818	0,5457637	404,6741	2,923171	3	826,6408	280,871	0,477818	0,5457637	404,6741	2,923171	1	1	827	281						StimuliFarbe_gelb_blau.png	0	880	547	72	111	734	178	150	0	Content		755	170	3347462	3437010852
3364	09:39:26.363	00:00:03.364	201	748,7239	314,5573	0,4777784	0,5455202	402,8628	2,85296	1	748,5102	311	0,4771363	0,545517	404,6741	2,865262	3	1	749	315						StimuliFarbe_gelb_blau.png	0	880	547	72	111	734	178	150	0	Content		677	204	3364073	3437027463
3381	09:39:26.380	00:00:03.380	202	843,1675	286,7681	0,4788373	0,5448572	402,8629	2,735608	3	841,037	259,4453	0,4825195	0,5447941	415,8268	2,821371	1	1	841	259						StimuliFarbe_gelb_blau.png	0	880	547	72	111	734	178	150	0	Content		769	148	3380698	3437044088
3397	09:39:26.396	00:00:03.397	203	455,8224	321,7484	0,471215	0,5454298	402,8629	2,902282	1	457,4618	295,3289	0,4671297	0,5454068	415,8269	2,992558	3	1	456	322						StimuliFarbe_gelb_blau.png	0	880	547	72	111	734	178	150	0	Content		384	211	3397457	3437060847
3414	09:39:26.413	00:00:03.414	204	822,9493	283,2437	0,4787436	0,5453762	402,8629	2,74927	3	824,3354	295,4657	0,47703	0,5454063	397,0062	2,71037	1	1	824	295						StimuliFarbe_gelb_blau.png	0	880	547	72	111	734	178	150	0	Content		752	184	3414070	3437077460
3431	09:39:26.430	00:00:03.430	205	805,9736	289,032	0,4777703	0,5461709	409,1417	2,832232	1	804,332	313,4585	0,4820658	0,5461926	397,0062	2,751841	3	1	806	289						StimuliFarbe_gelb_blau.png	0	880	547	72	111	734	178	150	0	Content		734	178	3430692	3437094082
3447	09:39:26.446	00:00:03.447	206	-1024	-768	-1	-1	-1	-1	4	-1024	-768	-1	-1	-1	-1	4	1	0	0						StimuliFarbe_gelb_blau.png	0	880	547	72	111	734	178	150	0	Content		-72	-111	3447316	3437110706
3464	09:39:26.463	00:00:03.464	207	749,9324	325,6641	0,4820359	0,5471331	392,6122	2,687034	1	749,4969	316,9962	0,4804308	0,5471246	397,0062	2,715852	3	1	750	326						StimuliFarbe_gelb_blau.png	0	880	547	72	111	734	178	150	0	Content		678	215	3464066	3437127456
3481	09:39:26.480	00:00:03.480	208	861,3594	332,4771	0,4761765	0,5466703	392,6123	2,658481	3	858,1341	263,3741	0,4860984	0,5465007	427,5761	2,887062	1	2	858	263						StimuliFarbe_gelb_blau.png	0	880	547	72	111	783	160	133	0	Content		786	152	3480688	3437144078
3497	09:39:26.496	00:00:03.497	209	812,0101	302,7579	0,4800768	0,5477893	401,1553	2,736056	1	816,1264	248,0152	0,4710671	0,5477468	427,5761	2,909099	3	2	812	303						StimuliFarbe_gelb_blau.png	0	880	547	72	111	783	160	133	0	Content		740	192	3497311	3437160701
3514	09:39:26.513	00:00:03.514	210	853,8734	298,3282	0,4782229	0,5473469	401,1553	2,759668	3	852,8561	279,9443	0,4807971	0,5473024	410,1152	2,819476	1	2	853	280						StimuliFarbe_gelb_blau.png	0	880	547	72	111	783	160	133	0	Content		781	169	3514058	3437177448
3531	09:39:26.530	00:00:03.530	211	804,1384	284,1252	0,4764267	0,5477632	409,1671	2,725863	1	804,255	282,1725	0,4760978	0,5477616	410,1152	2,73192	3	2	804	284						StimuliFarbe_gelb_blau.png	0	880	547	72	111	783	160	133	0	Content		732	173	3530681	3437194071
3547	09:39:26.546	00:00:03.547	212	865,7982	266,3986	0,4798505	0,5469329	409,1672	2,67562	3	863,7384	206,4887	0,4872817	0,5468096	436,4953	2,849733	1	2	864	206						StimuliFarbe_gelb_blau.png	0	880	547	72	111	783	160	133	0	Content		792	95	3547304	3437210694
3564	09:39:26.563	00:00:03.563	213	-1024	-768	-1	-1	-1	-1	4	-1024	-768	-1	-1	-1	-1	4	2	0	0						StimuliFarbe_gelb_blau.png	0	880	547	72	111	783	160	133	0	Content		-72	-111	3563961	3437227351
3581	09:39:26.580	00:00:03.580	214	-1024	-768	-1	-1	-1	-1	4	-1024	-768	-1	-1	-1	-1	4	2	0	0						StimuliFarbe_gelb_blau.png	0	880	547	72	111	783	160	133	0	Content		-72	-111	3580628	3437244018
3597	09:39:26.596	00:00:03.597	215	854,4676	262,2672	0,4781255	0,5461864	409,1671	2,775871	3	824,5903	307,45	0,4717385	0,5462885	389,809	2,648946	1	2	825	307						StimuliFarbe_gelb_blau.png	0	880	547	72	111	783	160	133	0	Content		753	196	3597251	3437260641
3614	09:39:26.613	00:00:03.613	216	898,085	242,5401	0,4756666	0,5446231	409,1672	2,779833	3	897,6699	252,7424	0,474382	0,5446454	404,6297	2,749783	1	3	898	253						StimuliFarbe_gelb_blau.png	0	880	547	72	111	887	108	333	0	Content		826	142	3613999	3437277389
3631	09:39:26.630	00:00:03.630	217	958,5246	205,4706	0,4727824	0,5434009	409,1671	2,731639	3	948,761	199,7963	0,4727827	0,5440966	404,5529	2,707783	1	3	949	200						StimuliFarbe_gelb_blau.png	0	880	547	72	111	887	108	333	0	Content		877	89	3630623	3437294013
3647	09:39:26.646	00:00:03.647	218	975,2629	216,8438	0,4727647	0,5422985	409,1671	2,708373	3	972,4961	231,8731	0,470978	0,5423298	402,8337	2,667505	1	3	972	232						StimuliFarbe_gelb_blau.png	0	880	547	72	111	887	108	333	0	Content		900	121	3647248	3437310638
3664	09:39:26.663	00:00:03.663	219	979,0233	200,1262	0,4722314	0,5413643	409,1671	2,817523	3	976,7866	212,1578	0,4708585	0,5413884	404,2837	2,784664	1	3	977	212						StimuliFarbe_gelb_blau.png	0	880	547	72	111	887	108	333	0	Content		905	101	3663997	3437327387
3681	09:39:26.680	00:00:03.680	220	960,9254	216,6124	0,4701866	0,5398644	409,1671	2,676018	3	953,7787	204,6539	0,4702391	0,5407725	404,493	2,653495	1	3	954	205						StimuliFarbe_gelb_blau.png	0	880	547	72	111	887	108	333	0	Content		882	94	3680621	3437344011
3697	09:39:26.696	00:00:03.697	221	941,9096	218,566	0,4693606	0,5390084	409,1671	2,657713	3	939,2731	230,65	0,4695536	0,5390252	404,0537	2,625509	1	3	939	231						StimuliFarbe_gelb_blau.png	0	880	547	72	111	887	108	333	0	Content		867	120	3697243	3437360633
3714	09:39:26.713	00:00:03.713	222	980,1559	208,0652	0,4708106	0,5384065	409,1671	2,666317	3	977,8265	220,2766	0,4693953	0,5384314	404,1181	2,634216	1	3	978	220						StimuliFarbe_gelb_blau.png	0	880	547	72	111	887	108	333	0	Content		906	109	3713870	3437377260
3731	09:39:26.730	00:00:03.730	223	969,2654	187,9086	0,4688442	0,5380882	419,2057	2,758276	3	961,9869	204,5292	0,4694224	0,538875	403,9672	2,666893	1	3	962	205						StimuliFarbe_gelb_blau.png	0	880	547	72	111	887	108	333	0	Content		890	94	3730619	3437394009
3747	09:39:26.746	00:00:03.747	224	976,4107	258,8416	0,4639134	0,5382059	386,3877	2,415751	3	976,4107	258,8416	0,4639134	0,5382059	386,3877	2,415751	1	3	976	259						StimuliFarbe_gelb_blau.png	0	880	547	72	111	887	108	333	0	Content		904	148	3747244	3437410634
3764	09:39:26.763	00:00:03.763	225	981,8928	221,4251	0,4679664	0,5380906	400,1862	2,608809	3	981,8928	221,4251	0,4679664	0,5380906	400,1862	2,608809	1	3	982	221						StimuliFarbe_gelb_blau.png	0	880	547	72	111	887	108	333	0	Content		910	110	3763867	3437427257
3780	09:39:26.779	00:00:03.780	226	943,2175	233,7581	0,4690834	0,5379236	403,6869	2,615131	3	946,2829	211,31	0,4691202	0,538756	403,6869	2,622528	1	3	946	211						StimuliFarbe_gelb_blau.png	0	880	547	72	111	887	108	333	0	Content		874	100	3780491	3437443881
3797	09:39:26.796	00:00:03.797	227	962,2798	219,4327	0,4695049	0,5380888	406,1034	2,658266	3	962,4993	203,5523	0,4695729	0,5388317	404,3792	2,654087	1	3	962	204						StimuliFarbe_gelb_blau.png	0	880	547	72	111	887	108	333	0	Content		890	93	3797116	3437460506
3814	09:39:26.813	00:00:03.813	228	921,7682	232,2495	0,4690692	0,5381896	402,5491	2,669597	3	925,8625	213,6453	0,4691353	0,5388747	402,549	2,676114	1	3	926	214						StimuliFarbe_gelb_blau.png	0	880	547	72	111	887	108	333	0	Content		854	103	3813864	3437477254
3830	09:39:26.829	00:00:03.830	229	953,821	222,0217	0,4699535	0,5382753	404,3599	2,720963	3	946,7897	203,0082	0,4697793	0,5390345	404,3599	2,727105	1	3	947	203						StimuliFarbe_gelb_blau.png	0	880	547	72	111	887	108	333	0	Content		875	92	3830487	3437493877
3847	09:39:26.846	00:00:03.847	230	938,0217	251,9485	0,4730671	0,5382614	396,1855	2,519065	3	938,0217	251,9485	0,4730671	0,5382614	396,1855	2,519065	1	3	938	252						StimuliFarbe_gelb_blau.png	0	880	547	72	111	887	108	333	0	Content		866	141	3847113	3437510503
3864	09:39:26.863	00:00:03.863	231	970,3073	228,1457	0,4696534	0,5383045	403,0013	2,783264	3	970,3073	228,1457	0,4696534	0,5383045	403,0013	2,783264	1	3	970	228						StimuliFarbe_gelb_blau.png	0	880	547	72	111	887	108	333	0	Content		898	117	3863868	3437527258
3880	09:39:26.879	00:00:03.880	232	959,1337	264,6556	0,464853	0,5382274	386,4274	2,749754	3	959,1337	264,6556	0,464853	0,5382274	386,4274	2,749754	1	3	959	265						StimuliFarbe_gelb_blau.png	0	880	547	72	111	887	108	333	0	Content		887	154	3880490	3437543880
3897	09:39:26.896	00:00:03.897	233	964,7366	218,7193	0,469987	0,5376737	403,9076	2,801375	3	964,7366	218,7193	0,469987	0,5376737	403,9076	2,801375	1	3	965	219						StimuliFarbe_gelb_blau.png	0	880	547	72	111	887	108	333	0	Content		893	108	3897113	3437560503
3914	09:39:26.913	00:00:03.913	234	960,4334	226,5527	0,4705811	0,5374281	405,0332	2,777662	3	960,4334	226,5527	0,4705811	0,5374281	405,0332	2,777662	1	3	960	227						StimuliFarbe_gelb_blau.png	0	880	547	72	111	887	108	333	0	Content		888	116	3913738	3437577128
3930	09:39:26.929	00:00:03.930	235	890,1994	135,9748	0,4631312	0,5369768	431,0166	2,729792	3	890,1994	135,9748	0,4631312	0,5369768	431,0166	2,729792	1	3	890	136						StimuliFarbe_gelb_blau.png	0	880	547	72	111	887	108	333	0	Content		818	25	3930487	3437593877
3947	09:39:26.946	00:00:03.947	236	726,9777	190,8779	0,4757109	0,5373984	397,7518	2,525342	3	726,9777	190,8779	0,4757109	0,5373984	397,7518	2,525342	1	4	727	191						StimuliFarbe_gelb_blau.png	0	880	547	72	111	575	22	350	0	Content		655	80	3947111	3437610501
3964	09:39:26.963	00:00:03.963	237	736,5665	-1,180132	0,4765479	0,537391	448,1234	3,055375	3	703,8972	131,6413	0,476766	0,5378937	403,5473	2,749222	1	4	704	132						StimuliFarbe_gelb_blau.png	0	880	547	72	111	575	22	350	0	Content		632	21	3963736	3437627126
3980	09:39:26.979	00:00:03.980	238	-1024	-768	-1	-1	-1	-1	4	-1024	-768	-1	-1	-1	-1	4	4	0	0						StimuliFarbe_gelb_blau.png	0	880	547	72	111	575	22	350	0	Content		-72	-111	3980360	3437643750
3997	09:39:26.996	00:00:03.997	239	-1024	-768	-1	-1	-1	-1	4	-1024	-768	-1	-1	-1	-1	4	4	0	0						StimuliFarbe_gelb_blau.png	0	880	547	72	111	575	22	350	0	Content		-72	-111	3997110	3437660500
4014	09:39:27.013	00:00:04.013	240	-1024	-768	-1	-1	-1	-1	4	-1024	-768	-1	-1	-1	-1	4	4	0	0						StimuliFarbe_gelb_blau.png	0	880	547	72	111	575	22	350	0	Content		-72	-111	4013735	3437677125
4030	09:39:27.029	00:00:04.030	241	-1024	-768	-1	-1	-1	-1	4	-1024	-768	-1	-1	-1	-1	4	4	0	0						StimuliFarbe_gelb_blau.png	0	880	547	72	111	575	22	350	0	Content		-72	-111	4030361	3437693751
4047	09:39:27.046	00:00:04.046	242	647,2434	137,285	0,4815668	0,5376155	403,4154	2,797086	3	647,1357	137,28	0,4815668	0,5376155	403,4154	2,79714	1	4	647	137						StimuliFarbe_gelb_blau.png	0	880	547	72	111	575	22	350	0	Content		575	26	4046986	3437710376
4064	09:39:27.063	00:00:04.063	243	634,9398	147,1048	0,4816906	0,5375901	404,1763	2,774599	3	634,7908	147,0766	0,4816906	0,5375901	404,1763	2,774765	1	4	635	147						StimuliFarbe_gelb_blau.png	0	880	547	72	111	575	22	350	0	Content		563	36	4063733	3437727123
4080	09:39:27.079	00:00:04.080	244	623,8026	141,7558	0,4819507	0,5382563	404,1763	2,688415	3	623,8026	141,7558	0,4819507	0,5382563	404,1763	2,688415	1	4	624	142						StimuliFarbe_gelb_blau.png	0	880	547	72	111	575	22	350	0	Content		552	31	4080358	3437743748
4097	09:39:27.096	00:00:04.096	245	558,8638	128,1791	0,4804498	0,5383127	404,1763	2,610861	3	558,8638	128,1791	0,4804498	0,5383127	404,1763	2,610861	1	4	559	128						StimuliFarbe_gelb_blau.png	0	880	547	72	111	575	22	350	0	Content		487	17	4096982	3437760372
4114	09:39:27.113	00:00:04.113	246	632,9789	116,3711	0,4819729	0,5390123	404,1763	2,618865	3	632,9789	116,3711	0,4819729	0,5390123	404,1763	2,618865	1	4	633	116						StimuliFarbe_gelb_blau.png	0	880	547	72	111	575	22	350	0	Content		561	5	4113606	3437776996
4130	09:39:27.129	00:00:04.130	247	624,0655	132,7027	0,4819767	0,5390462	404,1763	2,629509	3	624,0655	132,7027	0,4819767	0,5390462	404,1763	2,629509	1	4	624	133						StimuliFarbe_gelb_blau.png	0	880	547	72	111	575	22	350	0	Content		552	22	4130356	3437793746
4147	09:39:27.146	00:00:04.146	248	610,1468	130,2746	0,4843279	0,5409867	392,0515	2,638393	3	610,1468	130,2746	0,4843279	0,5409867	392,0515	2,638393	1	4	610	130						StimuliFarbe_gelb_blau.png	0	880	547	72	111	575	22	350	0	Content		538	19	4146982	3437810372
4164	09:39:27.163	00:00:04.163	249	952,6187	77,6962	0,4890312	0,5403222	404,1763	2,656415	1	952,6187	77,6962	0,4890312	0,5403222	404,1763	2,656415	3	4	953	78						StimuliFarbe_gelb_blau.png	0	880	547	72	111	575	22	350	0	Content		881	-33	4163605	3437826995
4180	09:39:27.179	00:00:04.180	250	-1024	-768	-1	-1	-1	-1	4	-1024	-768	-1	-1	-1	-1	4	4	0	0						StimuliFarbe_gelb_blau.png	0	880	547	72	111	575	22	350	0	Content		-72	-111	4180271	3437843661
4197	09:39:27.196	00:00:04.196	251	-1024	-768	-1	-1	-1	-1	4	-1024	-768	-1	-1	-1	-1	4	4	0	0						StimuliFarbe_gelb_blau.png	0	880	547	72	111	575	22	350	0	Content		-72	-111	4196980	3437860370
4214	09:39:27.213	00:00:04.213	252	-1024	-768	-1	-1	-1	-1	4	-1024	-768	-1	-1	-1	-1	4	4	0	0						StimuliFarbe_gelb_blau.png	0	880	547	72	111	575	22	350	0	Content		-72	-111	4213606	3437876996
4230	09:39:27.229	00:00:04.230	253	-1024	-768	-1	-1	-1	-1	4	-1024	-768	-1	-1	-1	-1	4	4	0	0						StimuliFarbe_gelb_blau.png	0	880	547	72	111	575	22	350	0	Content		-72	-111	4230232	3437893622
4247	09:39:27.246	00:00:04.246	254	638,5085	170,5995	0,4822437	0,5409533	392,0515	2,733291	3	638,5085	170,5995	0,4822437	0,5409533	392,0515	2,733291	3	4	0	0						StimuliFarbe_gelb_blau.png	0	880	547	72	111	575	22	350	0	Content		-72	-111	4246853	3437910243
4264	09:39:27.263	00:00:04.263	255	654,7643	169,367	0,4782688	0,5406642	392,0515	2,816016	3	654,7643	169,367	0,4782688	0,5406642	392,0515	2,816016	1	4	655	169						StimuliFarbe_gelb_blau.png	0	880	547	72	111	575	22	350	0	Content		583	58	4263604	3437926994
4280	09:39:27.279	00:00:04.280	256	-1024	-768	-1	-1	-1	-1	4	-1024	-768	-1	-1	-1	-1	4	4	0	0						StimuliFarbe_gelb_blau.png	0	880	547	72	111	575	22	350	0	Content		-72	-111	4280229	3437943619
4297	09:39:27.296	00:00:04.296	257	544,3497	164,8388	0,4838372	0,540268	392,1684	2,603795	1	544,2778	165,1847	0,4838754	0,5402683	392,0515	2,603007	3	5	544	165						StimuliFarbe_gelb_blau.png	0	880	547	72	111	435	86	350	0	Content		472	54	4296851	3437960241
4313	09:39:27.312	00:00:04.313	258	544,3497	164,8388	0,4843163	0,5412343	390,9353	2,603795	1	544,2778	165,1847	0,4843279	0,5409867	392,0515	2,603007	3	5	544	165						StimuliFarbe_gelb_blau.png	0	880	547	72	111	435	86	350	0	Content		472	54	4313476	3437976866
4330	09:39:27.329	00:00:04.330	259	554,3596	163,6053	0,4820659	0,5401309	398,8694	2,615815	1	554,3596	163,6053	0,4820659	0,5401309	398,8694	2,615815	3	5	554	164						StimuliFarbe_gelb_blau.png	0	880	547	72	111	435	86	350	0	Content		482	53	4330242	3437993632
4347	09:39:27.346	00:00:04.346	260	511,4947	190,4634	0,4796334	0,5406466	409,8145	2,678692	1	511,4947	190,4634	0,4796334	0,5406466	409,8145	2,678692	3	5	511	190						StimuliFarbe_gelb_blau.png	0	880	547	72	111	435	86	350	0	Content		439	79	4346854	3438010244
4363	09:39:27.362	00:00:04.363	261	528,0302	186,5017	0,477492	0,5403368	420,4119	2,814946	1	528,0302	186,5017	0,477492	0,5403368	420,4119	2,814946	3	5	528	187						StimuliFarbe_gelb_blau.png	0	880	547	72	111	435	86	350	0	Content		456	76	4363478	3438026868
4380	09:39:27.379	00:00:04.380	262	498,1179	251,9919	0,4864921	0,5406772	390,8733	2,626229	1	498,1179	251,9919	0,4864921	0,5406772	390,8733	2,626229	3	5	498	252						StimuliFarbe_gelb_blau.png	0	880	547	72	111	435	86	350	0	Content		426	141	4380237	3438043627
4397	09:39:27.396	00:00:04.396	263	496,8663	195,6224	0,4814305	0,5406599	408,1424	2,750639	1	496,8663	195,6224	0,4814305	0,5406599	408,1424	2,750639	3	5	497	196						StimuliFarbe_gelb_blau.png	0	880	547	72	111	435	86	350	0	Content		425	85	4396850	3438060240
4413	09:39:27.412	00:00:04.413	264	504,5408	230,5529	0,4856353	0,5407058	395,8362	2,749737	1	504,5408	230,5529	0,4856353	0,5407058	395,8362	2,749737	3	5	505	231						StimuliFarbe_gelb_blau.png	0	880	547	72	111	435	86	350	0	Content		433	120	4413473	3438076863
4430	09:39:27.429	00:00:04.430	265	495,5633	211,4421	0,4836885	0,5410004	401,5872	2,743343	1	495,5633	211,4421	0,4836885	0,5410004	401,5872	2,743343	3	5	496	211						StimuliFarbe_gelb_blau.png	0	880	547	72	111	435	86	350	0	Content		424	100	4430097	3438093487
4447	09:39:27.446	00:00:04.446	266	497,7649	193,0172	0,4811904	0,5410072	409,5844	2,832016	1	497,7649	193,0172	0,4811904	0,5410072	409,5844	2,832016	3	5	498	193						StimuliFarbe_gelb_blau.png	0	880	547	72	111	435	86	350	0	Content		426	82	4446846	3438110236
4463	09:39:27.462	00:00:04.463	267	502,9633	210,8137	0,4812321	0,5406171	409,6996	2,86307	1	502,9633	210,8137	0,4812321	0,5406171	409,6996	2,86307	3	5	503	211						StimuliFarbe_gelb_blau.png	0	880	547	72	111	435	86	350	0	Content		431	100	4463472	3438126862
4480	09:39:27.479	00:00:04.480	268	559,6315	195,0457	0,4837169	0,5405148	409,6996	2,904825	3	559,3276	203,5666	0,4836988	0,5410923	401,1615	2,85095	1	5	559	204						StimuliFarbe_gelb_blau.png	0	880	547	72	111	435	86	350	0	Content		487	93	4480097	3438143487
4497	09:39:27.496	00:00:04.496	269	-1024	-768	-1	-1	-1	-1	4	-1024	-768	-1	-1	-1	-1	4	5	0	0						StimuliFarbe_gelb_blau.png	0	880	547	72	111	435	86	350	0	Content		-72	-111	4496721	3438160111
4513	09:39:27.512	00:00:04.513	270	508,7644	200,7942	0,4803854	0,5402218	409,6996	2,85802	3	506,4166	216,5006	0,4822753	0,5402328	403,6171	2,815815	1	5	506	217						StimuliFarbe_gelb_blau.png	0	880	547	72	111	435	86	350	0	Content		434	106	4513472	3438176862
4530	09:39:27.529	00:00:04.530	271	531,8996	195,2734	0,4803364	0,5400028	409,6996	2,843659	3	537,4451	165,3416	0,4769473	0,539984	420,9078	2,921523	1	5	537	165						StimuliFarbe_gelb_blau.png	0	880	547	72	111	435	86	350	0	Content		465	54	4530095	3438193485
4547	09:39:27.546	00:00:04.546	272	496,9956	170,5818	0,478967	0,5406134	409,6996	2,74322	3	482,2632	138,705	0,4751715	0,5405961	420,9078	2,824232	1	5	482	139						StimuliFarbe_gelb_blau.png	0	880	547	72	111	435	86	350	0	Content		410	28	4546717	3438210107
4563	09:39:27.562	00:00:04.563	273	154,3155	138,0818	0,4717217	0,5398617	409,6996	2,962628	3	137,746	103,023	0,468274	0,5398433	420,9078	3,053153	1	5	138	103						StimuliFarbe_gelb_blau.png	0	880	547	72	111	435	86	350	0	Content		66	-8	4563342	3438226732
4580	09:39:27.579	00:00:04.580	274	509,4301	198,8326	0,4782536	0,5381231	409,6996	2,932704	3	507,51	211,7165	0,4797963	0,5381321	404,7469	2,897337	1	5	508	212						StimuliFarbe_gelb_blau.png	0	880	547	72	111	435	86	350	0	Content		436	101	4580091	3438243481
4597	09:39:27.596	00:00:04.596	275	493,2795	199,7378	0,4775887	0,5377006	409,6996	3,026572	3	493,5164	197,7336	0,4773519	0,5376992	410,4659	3,032227	1	5	494	198						StimuliFarbe_gelb_blau.png	0	880	547	72	111	435	86	350	0	Content		422	87	4596714	3438260104
4613	09:39:27.612	00:00:04.613	276	-1024	-768	-1	-1	-1	-1	4	-1024	-768	-1	-1	-1	-1	4	5	0	0						StimuliFarbe_gelb_blau.png	0	880	547	72	111	435	86	350	0	Content		-72	-111	4613337	3438276727
4630	09:39:27.629	00:00:04.629	277	634,8741	183,5336	0,4797384	0,5373589	409,6996	3,038989	3	629,8619	186,5952	0,4796681	0,5378488	404,0626	3,003727	1	5	630	187						StimuliFarbe_gelb_blau.png	0	880	547	72	111	435	86	350	0	Content		558	76	4629962	3438293352
4647	09:39:27.646	00:00:04.646	278	717,1573	218,3626	0,4767402	0,5365992	402,9122	3,037835	3	733,607	205,8646	0,4771102	0,5370345	402,9122	3,042213	1	6	734	206						StimuliFarbe_gelb_blau.png	0	880	547	72	111	848	91	400	0	Content		662	95	4646710	3438310100
4663	09:39:27.662	00:00:04.663	279	826,9135	189,152	0,475502	0,5373	402,2605	3,013753	3	822,0235	187,8195	0,4753869	0,5373749	402,2605	3,014356	1	6	822	188						StimuliFarbe_gelb_blau.png	0	880	547	72	111	848	91	400	0	Content		750	77	4663338	3438326728
4680	09:39:27.679	00:00:04.679	280	908,8419	177,2979	0,4746931	0,5373492	405,609	3,117294	3	908,4138	171,4185	0,4747723	0,537804	403,1595	3,104141	1	6	908	171						StimuliFarbe_gelb_blau.png	0	880	547	72	111	848	91	400	0	Content		836	60	4679963	3438343353
4697	09:39:27.696	00:00:04.696	281	916,5189	209,4077	0,4745915	0,5367991	407,2119	3,018203	3	911,9094	201,6068	0,4746738	0,5375628	402,457	2,991452	1	6	912	202						StimuliFarbe_gelb_blau.png	0	880	547	72	111	848	91	400	0	Content		840	91	4696586	3438359976
4713	09:39:27.712	00:00:04.713	282	952,5336	108,9033	0,4742293	0,5365037	443,3617	3,302096	3	917,9695	195,8279	0,4751588	0,53734	403,2301	3,012734	1	6	918	196						StimuliFarbe_gelb_blau.png	0	880	547	72	111	848	91	400	0	Content		846	85	4713336	3438376726
4730	09:39:27.729	00:00:04.729	283	966,2344	183,9679	0,4792562	0,536049	415,5499	3,122463	3	966,2344	183,9679	0,4792562	0,536049	415,5499	3,122463	1	6	966	184						StimuliFarbe_gelb_blau.png	0	880	547	72	111	848	91	400	0	Content		894	73	4729961	3438393351
4747	09:39:27.746	00:00:04.746	284	980,9628	162,5163	0,4809175	0,5356167	420,8077	3,128575	3	980,9628	162,5163	0,4809175	0,5356167	420,8077	3,128575	1	6	981	163						StimuliFarbe_gelb_blau.png	0	880	547	72	111	848	91	400	0	Content		909	52	4746585	3438409975
4763	09:39:27.762	00:00:04.763	285	947,5112	199,8753	0,4771868	0,5357324	409,4791	3,104462	3	947,5112	199,8753	0,4771868	0,5357324	409,4791	3,104462	1	6	948	200						StimuliFarbe_gelb_blau.png	0	880	547	72	111	848	91	400	0	Content		876	89	4763225	3438426615
4780	09:39:27.779	00:00:04.779	286	959,7947	187,2476	0,4794266	0,5352745	416,1552	3,125432	3	959,7947	187,2476	0,4794266	0,5352745	416,1552	3,125432	1	6	960	187						StimuliFarbe_gelb_blau.png	0	880	547	72	111	848	91	400	0	Content		888	76	4779959	3438443349
4797	09:39:27.796	00:00:04.796	287	985,394	126,5453	0,4849863	0,5354798	436,062	3,223349	3	985,394	126,5453	0,4849863	0,5354798	436,062	3,223349	1	6	985	127						StimuliFarbe_gelb_blau.png	0	880	547	72	111	848	91	400	0	Content		913	16	4796584	3438459974
4813	09:39:27.812	00:00:04.813	288	948,3757	122,6463	0,4747996	0,5354643	444,6977	3,29266	3	915,2097	211,4879	0,4758114	0,5362973	402,4847	2,991112	1	6	915	211						StimuliFarbe_gelb_blau.png	0	880	547	72	111	848	91	400	0	Content		843	100	4813224	3438476614
4830	09:39:27.829	00:00:04.829	289	948,5052	221,9995	0,47636	0,5361082	403,7784	2,974297	3	942,5106	203,1116	0,4762178	0,5368559	403,7784	2,981782	1	6	943	203						StimuliFarbe_gelb_blau.png	0	880	547	72	111	848	91	400	0	Content		871	92	4829833	3438493223
4847	09:39:27.846	00:00:04.846	290	884,4586	237,2764	0,4757149	0,5365964	399,0134	2,959033	3	888,7229	214,9165	0,4756739	0,5371689	401,7885	2,985267	1	6	889	215						StimuliFarbe_gelb_blau.png	0	880	547	72	111	848	91	400	0	Content		817	104	4846583	3438509973
4863	09:39:27.862	00:00:04.863	291	907,8191	238,0443	0,4762557	0,5365813	401,5455	2,967089	3	898,5959	221,2888	0,4760391	0,5372903	401,5455	2,973486	1	6	899	221						StimuliFarbe_gelb_blau.png	0	880	547	72	111	848	91	400	0	Content		827	110	4863222	3438526612
4880	09:39:27.879	00:00:04.879	292	945,4692	218,7495	0,4772543	0,5369408	403,0957	2,987894	3	929,2972	201,989	0,4768936	0,5376766	403,0957	2,993499	1	6	929	202						StimuliFarbe_gelb_blau.png	0	880	547	72	111	848	91	400	0	Content		857	91	4879832	3438543222
4896	09:39:27.895	00:00:04.896	293	942,1683	227,492	0,477564	0,5371332	402,8127	2,933662	3	920,8952	213,8802	0,4770924	0,5377871	402,8127	2,936981	1	6	921	214						StimuliFarbe_gelb_blau.png	0	880	547	72	111	848	91	400	0	Content		849	103	4896460	3438559850
4913	09:39:27.912	00:00:04.913	294	931,0164	221,0089	0,477667	0,5372204	402,8915	2,917004	3	919,6359	208,2	0,4774023	0,5377666	402,8915	2,91999	1	6	920	208						StimuliFarbe_gelb_blau.png	0	880	547	72	111	848	91	400	0	Content		848	97	4913246	3438576636
4930	09:39:27.929	00:00:04.929	295	921,9553	227,9404	0,4779269	0,537421	399,7744	2,946511	3	926,8909	200,4186	0,4778194	0,5380099	404,2649	2,985278	1	6	927	200						StimuliFarbe_gelb_blau.png	0	880	547	72	111	848	91	400	0	Content		855	89	4929832	3438593222
4946	09:39:27.945	00:00:04.946	296	939,4285	217,4621	0,47839	0,5372434	403,3102	2,947222	3	924,3544	200,0245	0,4780475	0,5379966	403,3102	2,953002	1	6	924	200						StimuliFarbe_gelb_blau.png	0	880	547	72	111	848	91	400	0	Content		852	89	4946459	3438609849
4963	09:39:27.962	00:00:04.963	297	903,8597	229,0526	0,4780026	0,537405	401,7725	2,92367	3	892,4287	206,3979	0,4777284	0,5383502	401,7725	2,932627	1	6	892	206						StimuliFarbe_gelb_blau.png	0	880	547	72	111	848	91	400	0	Content		820	95	4963082	3438626472
4980	09:39:27.979	00:00:04.979	298	925,231	218,2563	0,4786097	0,537906	403,0054	2,928865	3	914,282	207,7946	0,4783619	0,5383634	403,0054	2,931128	1	6	914	208						StimuliFarbe_gelb_blau.png	0	880	547	72	111	848	91	400	0	Content		842	97	4979831	3438643221
4996	09:39:27.995	00:00:04.996	299	740,795	264,815	0,4750292	0,5381615	391,2343	2,889358	3	740,4695	260,877	0,4750185	0,5383248	391,2343	2,890889	1	6	740	261						StimuliFarbe_gelb_blau.png	0	880	547	72	111	848	91	400	0	Content		668	150	4996455	3438659845
5013	09:39:28.012	00:00:05.013	300	966,2338	190,5883	0,4830276	0,5377105	416,2931	3,130911	3	966,2338	190,5883	0,4830276	0,5377105	416,2931	3,130911	1	6	966	191						StimuliFarbe_gelb_blau.png	0	880	547	72	111	848	91	400	0	Content		894	80	5013082	3438676472
5030	09:39:28.029	00:00:05.029	301	928,9874	234,7529	0,4795178	0,5391154	403,7844	2,918	3	917,4605	223,666	0,4792615	0,539606	403,7844	2,921222	1	6	917	224						StimuliFarbe_gelb_blau.png	0	880	547	72	111	848	91	400	0	Content		845	113	5029702	3438693092
5046	09:39:28.045	00:00:05.046	302	971,7776	226,8856	0,4791314	0,5423222	431,1458	3,166931	3	921,3807	290,1398	0,4792948	0,5425829	402,0541	2,959224	1	7	921	290						StimuliFarbe_gelb_blau.png	0	880	547	72	111	904	326	400	0	Content		849	179	5046453	3438709843
5063	09:39:28.062	00:00:05.063	303	1026,479	327,0012	0,4879037	0,5445218	431,3266	3,19831	3	1026,479	327,0012	0,4879037	0,5445218	431,3266	3,19831	1	7	1026	327						StimuliFarbe_gelb_blau.png	0	880	547	72	111	904	326	400	0	Content		954	216	5063078	3438726468
5080	09:39:28.079	00:00:05.079	304	1017,675	356,2854	0,4818198	0,5464355	412,5612	3,228721	3	1025,015	366,4333	0,4818198	0,5464355	412,5612	3,176767	1	7	1025	366						StimuliFarbe_gelb_blau.png	0	880	547	72	111	904	326	400	0	Content		953	255	5079703	3438743093
5096	09:39:28.095	00:00:05.096	305	-1024	-768	-1	-1	-1	-1	4	-1024	-768	-1	-1	-1	-1	4	7	0	0						StimuliFarbe_gelb_blau.png	0	880	547	72	111	904	326	400	0	Content		-72	-111	5096326	3438759716
5113	09:39:28.112	00:00:05.113	306	978,309	444,2032	0,4791325	0,5455296	403,8554	2,837185	3	978,2246	444,1857	0,4791326	0,5455296	403,8553	2,837176	1	7	978	444						StimuliFarbe_gelb_blau.png	0	880	547	72	111	904	326	400	0	Content		906	333	5113076	3438776466
5130	09:39:28.129	00:00:05.129	307	977,2067	449,964	0,4794908	0,5456004	403,9023	2,772546	3	977,1511	449,9453	0,4794909	0,5456004	403,9023	2,772564	1	7	977	450						StimuliFarbe_gelb_blau.png	0	880	547	72	111	904	326	400	0	Content		905	339	5129700	3438793090
5146	09:39:28.145	00:00:05.146	308	951,1396	453,3251	0,4798902	0,5461972	393,6263	2,676254	3	975,8357	436,8733	0,4799504	0,5461879	403,8722	2,74354	1	7	976	437						StimuliFarbe_gelb_blau.png	0	880	547	72	111	904	326	400	0	Content		904	326	5146322	3438809712
5163	09:39:28.162	00:00:05.162	309	886,7601	454,8857	0,4827514	0,5470865	393,6263	2,663692	3	886,7601	454,8857	0,4827514	0,5470865	393,6263	2,663692	1	7	887	455						StimuliFarbe_gelb_blau.png	0	880	547	72	111	904	326	400	0	Content		815	344	5162945	3438826335
5180	09:39:28.179	00:00:05.179	310	972,3878	458,3556	0,4775344	0,546734	393,6263	2,679225	3	972,3878	458,3556	0,4775344	0,546734	393,6263	2,679225	1	7	972	458						StimuliFarbe_gelb_blau.png	0	880	547	72	111	904	326	400	0	Content		900	347	5179696	3438843086
5196	09:39:28.195	00:00:05.196	311	981,5372	447,7244	0,4815451	0,5470849	403,1842	2,757165	3	981,4285	447,6771	0,4815452	0,5470849	403,1841	2,757184	1	7	981	448						StimuliFarbe_gelb_blau.png	0	880	547	72	111	904	326	400	0	Content		909	337	5196321	3438859711
5213	09:39:28.212	00:00:05.212	312	977,0015	446,61	0,4815935	0,5475127	404,1458	2,782704	3	976,9373	446,6046	0,4815935	0,5475127	404,1457	2,782712	1	7	977	447						StimuliFarbe_gelb_blau.png	0	880	547	72	111	904	326	400	0	Content		905	336	5212945	3438876335
5230	09:39:28.229	00:00:05.229	313	939,0693	434,2822	0,4813733	0,5480754	404,1458	2,784189	3	939,0693	434,2822	0,4813733	0,5480754	404,1458	2,784189	1	7	939	434						StimuliFarbe_gelb_blau.png	0	880	547	72	111	904	326	400	0	Content		867	323	5229695	3438893085
5246	09:39:28.245	00:00:05.246	314	951,8531	440,7083	0,4812885	0,548121	404,1458	2,773904	3	951,8531	440,7083	0,4812885	0,548121	404,1458	2,773904	1	7	952	441						StimuliFarbe_gelb_blau.png	0	880	547	72	111	904	326	400	0	Content		880	330	5246319	3438909709
5263	09:39:28.262	00:00:05.262	315	976,248	437,0022	0,4811525	0,5478005	404,1947	2,784267	3	976,1129	437,008	0,4811526	0,5478005	404,1946	2,784149	1	7	976	437						StimuliFarbe_gelb_blau.png	0	880	547	72	111	904	326	400	0	Content		904	326	5262943	3438926333
5280	09:39:28.279	00:00:05.279	316	955,515	444,4628	0,4808246	0,5477598	404,1947	2,940692	3	955,515	444,4628	0,4808246	0,5477598	404,1947	2,940692	1	7	956	444						StimuliFarbe_gelb_blau.png	0	880	547	72	111	904	326	400	0	Content		884	333	5279566	3438942956
5296	09:39:28.295	00:00:05.296	317	983,0543	445,7898	0,4807165	0,546942	403,5049	2,764826	3	982,8878	445,7234	0,4807167	0,546942	403,5049	2,764807	1	7	983	446						StimuliFarbe_gelb_blau.png	0	880	547	72	111	904	326	400	0	Content		911	335	5296317	3438959707
5313	09:39:28.312	00:00:05.312	318	970,9717	442,7906	0,4804313	0,5465057	404,13	2,770427	3	970,9427	442,78	0,4804313	0,5465057	404,1299	2,770436	1	7	971	443						StimuliFarbe_gelb_blau.png	0	880	547	72	111	904	326	400	0	Content		899	332	5312940	3438976330
5330	09:39:28.329	00:00:05.329	319	956,0114	409,9673	0,4795782	0,5462113	404,1132	2,63403	3	966,5409	405,7802	0,4797994	0,5463231	404,1132	2,634852	1	7	967	406						StimuliFarbe_gelb_blau.png	0	880	547	72	111	904	326	400	0	Content		895	295	5329564	3438992954
5346	09:39:28.345	00:00:05.346	320	934,4533	400,5316	0,4792465	0,5455495	399,5933	2,627443	3	979,0255	386,9169	0,4792465	0,5455495	399,5933	2,634156	1	7	979	387						StimuliFarbe_gelb_blau.png	0	880	547	72	111	904	326	400	0	Content		907	276	5346189	3439009579
5363	09:39:28.362	00:00:05.362	321	-1024	-768	-1	-1	-1	-1	4	-1024	-768	-1	-1	-1	-1	4	7	0	0						StimuliFarbe_gelb_blau.png	0	880	547	72	111	904	326	400	0	Content		-72	-111	5362937	3439026327
5380	09:39:28.379	00:00:05.379	322	968,1094	462,5621	0,4765255	0,545282	390,8673	2,847364	3	968,1094	462,5621	0,4765255	0,545282	390,8673	2,847364	1	7	968	463						StimuliFarbe_gelb_blau.png	0	880	547	72	111	904	326	400	0	Content		896	352	5379561	3439042951
5396	09:39:28.395	00:00:05.396	323	883,9431	468,3176	0,4847551	0,5461755	390,8673	2,780545	3	883,9431	468,3176	0,4847551	0,5461755	390,8673	2,780545	1	7	884	468						StimuliFarbe_gelb_blau.png	0	880	547	72	111	904	326	400	0	Content		812	357	5396191	3439059581
5413	09:39:28.412	00:00:05.412	324	973,3303	421,8	0,4822238	0,5448362	404,0148	2,927283	3	1002,585	412,4503	0,4822238	0,5448362	404,0147	2,973991	1	7	1003	412						StimuliFarbe_gelb_blau.png	0	880	547	72	111	904	326	400	0	Content		931	301	5412809	3439076199
5430	09:39:28.429	00:00:05.429	325	946,545	339,1404	0,4824654	0,5424526	404,6912	2,932211	3	946,4981	339,1288	0,4824654	0,5424526	404,6912	2,932233	1	7	946	339						StimuliFarbe_gelb_blau.png	0	880	547	72	111	904	326	400	0	Content		874	228	5429559	3439092949
5446	09:39:28.445	00:00:05.446	326	959,0003	246,1178	0,4826641	0,5403822	405,2308	2,902225	3	958,6763	246,1267	0,4826643	0,5403822	405,2308	2,902181	1	8	959	246						StimuliFarbe_gelb_blau.png	0	880	547	72	111	918	42	117	0	Content		887	135	5446189	3439109579
5463	09:39:28.462	00:00:05.462	327	997,8214	119,6781	0,4826381	0,5403708	405,5586	2,938331	3	1009,361	108,1387	0,4826397	0,5403707	405,5586	2,925247	1	8	1009	108						StimuliFarbe_gelb_blau.png	0	880	547	72	111	918	42	117	0	Content		937	-3	5462809	3439126199
5479	09:39:28.478	00:00:05.479	328	1041,847	87,35711	0,4827114	0,5386909	405,5586	2,81802	3	1041,847	87,35711	0,4827114	0,5386909	405,5586	2,81802	1	8	1042	87						StimuliFarbe_gelb_blau.png	0	880	547	72	111	918	42	117	0	Content		970	-24	5479432	3439142822
5496	09:39:28.495	00:00:05.496	329	990,3633	146,1018	0,4793368	0,5369781	398,8978	2,871012	3	990,3633	146,1018	0,4793368	0,5369781	398,8978	2,871012	1	8	990	146						StimuliFarbe_gelb_blau.png	0	880	547	72	111	918	42	117	0	Content		918	35	5496187	3439159577
5513	09:39:28.512	00:00:05.512	330	-1024	-768	-1	-1	-1	-1	4	-1024	-768	-1	-1	-1	-1	4	8	0	0						StimuliFarbe_gelb_blau.png	0	880	547	72	111	918	42	117	0	Content		-72	-111	5512808	3439176198
5529	09:39:28.528	00:00:05.529	331	977,2833	160,9095	0,4768821	0,5365564	394,2579	2,752622	3	977,2833	160,9095	0,4768821	0,5365564	394,2579	2,752622	1	8	977	161						StimuliFarbe_gelb_blau.png	0	880	547	72	111	918	42	117	0	Content		905	50	5529431	3439192821
5546	09:39:28.545	00:00:05.546	332	-1024	-768	-1	-1	-1	-1	4	-1024	-768	-1	-1	-1	-1	4	8	0	0						StimuliFarbe_gelb_blau.png	0	880	547	72	111	918	42	117	0	Content		-72	-111	5546055	3439209445
5563	09:39:28.562	00:00:05.562	333	990,9532	168,2931	0,4768099	0,5359426	395,7081	2,794488	3	990,9532	168,2931	0,4768099	0,5359426	395,7081	2,794488	1	9	991	168						StimuliFarbe_gelb_blau.png	0	880	547	72	111	712	79	100	0	Content		919	57	5562806	3439226196
5579	09:39:28.578	00:00:05.579	334	785,6713	206,8768	0,4753681	0,5357779	391,8345	2,712568	3	783,3478	197,5475	0,4753027	0,5361757	391,8345	2,716365	1	9	783	198						StimuliFarbe_gelb_blau.png	0	880	547	72	111	712	79	100	0	Content		711	87	5579429	3439242819
5596	09:39:28.595	00:00:05.596	335	781,9083	206,8362	0,4749803	0,5357353	391,672	2,717908	3	781,4614	191,6401	0,4749475	0,5363484	391,6719	2,724245	1	9	781	192						StimuliFarbe_gelb_blau.png	0	880	547	72	111	712	79	100	0	Content		709	81	5596055	3439259445
5613	09:39:28.612	00:00:05.612	336	880,1579	210,554	0,4822896	0,5349772	391,6719	2,769552	3	880,1579	210,554	0,4822896	0,5349772	391,6719	2,769552	1	9	880	211						StimuliFarbe_gelb_blau.png	0	880	547	72	111	712	79	100	0	Content		808	100	5612679	3439276069
5629	09:39:28.628	00:00:05.629	337	784,1503	200,0938	0,4748454	0,5349638	391,9162	2,759214	3	783,6918	190,1911	0,4748203	0,5353629	391,9161	2,763417	1	9	784	190						StimuliFarbe_gelb_blau.png	0	880	547	72	111	712	79	100	0	Content		712	79	5629430	3439292820
5646	09:39:28.645	00:00:05.646	338	-1024	-768	-1	-1	-1	-1	4	-1024	-768	-1	-1	-1	-1	4	9	0	0						StimuliFarbe_gelb_blau.png	0	880	547	72	111	712	79	100	0	Content		-72	-111	5646054	3439309444
5663	09:39:28.662	00:00:05.662	339	787,3254	202,1277	0,4745422	0,5341837	391,7	2,705451	3	786,4381	189,2416	0,4745025	0,5347093	391,7	2,710802	1	10	786	189						StimuliFarbe_gelb_blau.png	0	880	547	72	111	909	71	217	0	Content		714	78	5662680	3439326070
5679	09:39:28.678	00:00:05.679	340	986,4599	179,4974	0,4744545	0,5341075	391,7	2,713114	3	986,4599	179,4974	0,4744545	0,5341075	391,7	2,713114	1	10	986	179						StimuliFarbe_gelb_blau.png	0	880	547	72	111	909	71	217	0	Content		914	68	5679304	3439342694
5696	09:39:28.695	00:00:05.696	341	-1024	-768	-1	-1	-1	-1	4	-1024	-768	-1	-1	-1	-1	4	10	0	0						StimuliFarbe_gelb_blau.png	0	880	547	72	111	909	71	217	0	Content		-72	-111	5696054	3439359444
5713	09:39:28.712	00:00:05.712	342	789,6526	209,7336	0,4741702	0,5336711	392,0848	2,695889	3	788,6302	199,8716	0,4741331	0,5340776	392,0848	2,699825	1	10	789	200						StimuliFarbe_gelb_blau.png	0	880	547	72	111	909	71	217	0	Content		717	89	5712675	3439376065
5729	09:39:28.728	00:00:05.729	343	581,8531	239,0493	0,4738554	0,5333173	392,0849	2,756359	3	581,8531	239,0493	0,4738554	0,5333173	392,0849	2,756359	1	10	582	239						StimuliFarbe_gelb_blau.png	0	880	547	72	111	909	71	217	0	Content		510	128	5729303	3439392693
5746	09:39:28.745	00:00:05.745	344	980,4606	182,4454	0,4743712	0,5335395	392,0848	2,696601	3	980,4606	182,4454	0,4743712	0,5335395	392,0848	2,696601	1	10	980	182						StimuliFarbe_gelb_blau.png	0	880	547	72	111	909	71	217	0	Content		908	71	5745926	3439409316
5763	09:39:28.762	00:00:05.762	345	985,317	161,4256	0,4760778	0,5340403	396,6402	2,81068	3	985,317	161,4256	0,4760778	0,5340403	396,6402	2,81068	1	10	985	161						StimuliFarbe_gelb_blau.png	0	880	547	72	111	909	71	217	0	Content		913	50	5762675	3439426065
5779	09:39:28.778	00:00:05.779	346	778,3107	212,9902	0,4748459	0,5341604	391,7492	2,748438	3	778,8406	200,6121	0,4748399	0,5346515	391,7491	2,75345	1	10	779	201						StimuliFarbe_gelb_blau.png	0	880	547	72	111	909	71	217	0	Content		707	90	5779300	3439442690
5796	09:39:28.795	00:00:05.795	347	779,1688	208,8555	0,4752453	0,5347344	391,8488	2,7602	3	778,1871	197,8104	0,4752114	0,5351741	391,8487	2,764555	1	10	778	198						StimuliFarbe_gelb_blau.png	0	880	547	72	111	909	71	217	0	Content		706	87	5795924	3439459314
5813	09:39:28.812	00:00:05.812	348	981,6182	182,2601	0,4752354	0,5350078	390,205	2,754365	3	981,6182	182,2601	0,4752354	0,5350078	390,205	2,754365	1	10	982	182						StimuliFarbe_gelb_blau.png	0	880	547	72	111	909	71	217	0	Content		910	71	5812673	3439476063
5829	09:39:28.828	00:00:05.829	349	785,937	211,838	0,4762804	0,5358094	391,2379	2,747836	3	789,0594	200,9875	0,4763326	0,5362157	391,2379	2,752359	1	10	789	201						StimuliFarbe_gelb_blau.png	0	880	547	72	111	909	71	217	0	Content		717	90	5829298	3439492688
5846	09:39:28.845	00:00:05.845	350	991,3589	155,7348	0,4790941	0,5364962	398,3537	2,870979	3	991,3589	155,7348	0,4790941	0,5364962	398,3537	2,870979	1	10	991	156						StimuliFarbe_gelb_blau.png	0	880	547	72	111	909	71	217	0	Content		919	45	5845922	3439509312
5863	09:39:28.862	00:00:05.862	351	-1024	-768	-1	-1	-1	-1	4	-1024	-768	-1	-1	-1	-1	4	10	0	0						StimuliFarbe_gelb_blau.png	0	880	547	72	111	909	71	217	0	Content		-72	-111	5862546	3439525936
5879	09:39:28.878	00:00:05.879	352	990,2833	170,4882	0,4791135	0,5376921	394,1276	2,892058	3	990,2833	170,4882	0,4791135	0,5376921	394,1276	2,892058	1	11	990	170						StimuliFarbe_gelb_blau.png	0	880	547	72	111	716	82	150	0	Content		918	59	5879295	3439542685
5896	09:39:28.895	00:00:05.895	353	582,6937	221,7626	0,4780506	0,5382069	394,1276	2,926933	3	582,6937	221,7626	0,4780506	0,5382069	394,1276	2,926933	1	11	583	222						StimuliFarbe_gelb_blau.png	0	880	547	72	111	716	82	150	0	Content		511	111	5895918	3439559308
5913	09:39:28.912	00:00:05.912	354	784,4445	210,2505	0,4793977	0,5381774	391,1577	2,844326	3	787,2532	200,1562	0,4794448	0,5385529	391,1577	2,84867	1	11	787	200						StimuliFarbe_gelb_blau.png	0	880	547	72	111	716	82	150	0	Content		715	89	5912543	3439575933
5929	09:39:28.928	00:00:05.929	355	-1024	-768	-1	-1	-1	-1	4	-1024	-768	-1	-1	-1	-1	4	11	0	0						StimuliFarbe_gelb_blau.png	0	880	547	72	111	716	82	150	0	Content		-72	-111	5929171	3439592561
5946	09:39:28.945	00:00:05.945	356	-1024	-768	-1	-1	-1	-1	4	-1024	-768	-1	-1	-1	-1	4	11	0	0						StimuliFarbe_gelb_blau.png	0	880	547	72	111	716	82	150	0	Content		-72	-111	5945920	3439609310
5963	09:39:28.962	00:00:05.962	357	795,4543	201,6485	0,4797326	0,5371428	390,9945	2,861593	3	787,7068	193,2385	0,4795561	0,5375389	390,9944	2,864929	1	11	788	193						StimuliFarbe_gelb_blau.png	0	880	547	72	111	716	82	150	0	Content		716	82	5962544	3439625934
5979	09:39:28.978	00:00:05.979	358	-1024	-768	-1	-1	-1	-1	4	-1024	-768	-1	-1	-1	-1	4	11	0	0						StimuliFarbe_gelb_blau.png	0	880	547	72	111	716	82	150	0	Content		-72	-111	5979171	3439642561
5996	09:39:28.995	00:00:05.995	359	1029,813	55,59263	0,4843156	0,5392067	404,9783	3,281667	3	1028,139	56,33752	0,484317	0,5392066	404,9783	3,280271	1	11	1028	56						StimuliFarbe_gelb_blau.png	0	880	547	72	111	716	82	150	0	Content		956	-55	5995795	3439659185
6013	09:39:29.012	00:00:06.012	360	637,6956	188,7014	0,4741164	0,5374506	404,9783	3,039213	3	637,6956	188,7014	0,4741164	0,5374506	404,9783	3,039213	1	11	638	189						StimuliFarbe_gelb_blau.png	0	880	547	72	111	716	82	150	0	Content		566	78	6012546	3439675936
6029	09:39:29.028	00:00:06.029	361	1024,664	121,7313	0,4805581	0,5383676	404,9783	3,119187	3	1024,664	121,7313	0,4805581	0,5383676	404,9783	3,119187	1	12	1025	122						StimuliFarbe_gelb_blau.png	0	880	547	72	111	971	13	100	0	Content		953	11	6029169	3439692559
6046	09:39:29.045	00:00:06.045	362	-1024	-768	-1	-1	-1	-1	4	-1024	-768	-1	-1	-1	-1	4	12	0	0						StimuliFarbe_gelb_blau.png	0	880	547	72	111	971	13	100	0	Content		-72	-111	6045794	3439709184
6062	09:39:29.061	00:00:06.062	363	1052,759	126,1943	0,4794938	0,5381827	404,9783	3,203138	3	1052,759	126,1943	0,4794938	0,5381827	404,9783	3,203138	1	12	1053	126						StimuliFarbe_gelb_blau.png	0	880	547	72	111	971	13	100	0	Content		981	15	6062419	3439725809
6079	09:39:29.078	00:00:06.079	364	1050,654	128,652	0,4795111	0,5381401	404,9783	3,254337	3	1050,654	128,652	0,4795111	0,5381401	404,9783	3,254337	1	12	1051	129						StimuliFarbe_gelb_blau.png	0	880	547	72	111	971	13	100	0	Content		979	18	6079168	3439742558
6096	09:39:29.095	00:00:06.095	365	1035,339	126,9919	0,4792544	0,5378006	404,9783	3,20937	3	1035,339	126,9919	0,4792544	0,5378006	404,9783	3,20937	1	12	1035	127						StimuliFarbe_gelb_blau.png	0	880	547	72	111	971	13	100	0	Content		963	16	6095792	3439759182
6112	09:39:29.111	00:00:06.112	366	1075,428	121,1808	0,4798299	0,5378533	404,9783	3,262408	3	1075,428	121,1808	0,4798299	0,5378533	404,9783	3,262408	1	12	1075	121						StimuliFarbe_gelb_blau.png	0	880	547	72	111	971	13	100	0	Content		1003	10	6112418	3439775808
6129	09:39:29.128	00:00:06.129	367	-1024	-768	-1	-1	-1	-1	4	-1024	-768	-1	-1	-1	-1	4		0	0						StimuliFarbe_gelb_blau.png	0	880	547	72	111				0	Content		-72	-111	6129042	3439792432
6146	09:39:29.145	00:00:06.145	368	-1024	-768	-1	-1	-1	-1	4	-1024	-768	-1	-1	-1	-1	4		0	0						StimuliFarbe_gelb_blau.png	0	880	547	72	111				0	Content		-72	-111	6145793	3439809183
6162	09:39:29.161	00:00:06.162	369	-1024	-768	-1	-1	-1	-1	4	-1024	-768	-1	-1	-1	-1	4		0	0						StimuliFarbe_gelb_blau.png	0	880	547	72	111				0	Content		-72	-111	6162414	3439825804
6179	09:39:29.178	00:00:06.179	370	-1024	-768	-1	-1	-1	-1	4	-1024	-768	-1	-1	-1	-1	4		0	0						StimuliFarbe_gelb_blau.png	0	880	547	72	111				0	Content		-72	-111	6179041	3439842431
6196	09:39:29.195	00:00:06.195	371	-1024	-768	-1	-1	-1	-1	4	-1024	-768	-1	-1	-1	-1	4		0	0						StimuliFarbe_gelb_blau.png	0	880	547	72	111				0	Content		-72	-111	6195663	3439859053
6212	09:39:29.211	00:00:06.212	372	-1024	-768	-1	-1	-1	-1	4	-1024	-768	-1	-1	-1	-1	4		0	0						StimuliFarbe_gelb_blau.png	0	880	547	72	111				0	Content		-72	-111	6212416	3439875806
6229	09:39:29.228	00:00:06.229	373	-1024	-768	-1	-1	-1	-1	4	-1024	-768	-1	-1	-1	-1	4		0	0						StimuliFarbe_gelb_blau.png	0	880	547	72	111				0	Content		-72	-111	6229037	3439892427
6246	09:39:29.245	00:00:06.245	374	-1024	-768	-1	-1	-1	-1	4	-1024	-768	-1	-1	-1	-1	4		0	0						StimuliFarbe_gelb_blau.png	0	880	547	72	111				0	Content		-72	-111	6245660	3439909050
6262	09:39:29.261	00:00:06.262	375	-1024	-768	-1	-1	-1	-1	4	-1024	-768	-1	-1	-1	-1	4		0	0						StimuliFarbe_gelb_blau.png	0	880	547	72	111				0	Content		-72	-111	6262283	3439925673
6279	09:39:29.278	00:00:06.279	376	-1024	-768	-1	-1	-1	-1	4	-1024	-768	-1	-1	-1	-1	4		0	0						StimuliFarbe_gelb_blau.png	0	880	547	72	111				0	Content		-72	-111	6279031	3439942421
6296	09:39:29.295	00:00:06.295	377	-1024	-768	-1	-1	-1	-1	4	-1024	-768	-1	-1	-1	-1	4		0	0						StimuliFarbe_gelb_blau.png	0	880	547	72	111				0	Content		-72	-111	6295657	3439959047
6312	09:39:29.311	00:00:06.312	378	-1024	-768	-1	-1	-1	-1	4	-1024	-768	-1	-1	-1	-1	4		0	0						StimuliFarbe_gelb_blau.png	0	880	547	72	111				0	Content		-72	-111	6312281	3439975671
6324	09:39:29.323																				ImageEnd	16	0	0	StimuliFarbe_gelb_blau.png
6329	09:39:29.328	00:00:06.328	379	-1024	-768	-1	-1	-1	-1	4	-1024	-768	-1	-1	-1	-1	4		0	0						No media	0	1024	768	0	0				0	Content		0	0	6328907	3439992297
6339	09:39:29.338																				ImageStart	8	0	0	Fix_sw.jpg
6346	09:39:29.345	00:00:06.345	380	1072,77	379,7483	0,4809186	0,5408921	399,7115	3,311823	3	1072,77	379,7483	0,4809186	0,5408921	399,7115	3,311823	1	13	1073	380						Fix_sw.jpg	0	880	547	72	111	1001	269	17	0	Content		1001	269	6345656	3440009046
6362	09:39:29.361	00:00:06.362	381	-1024	-768	-1	-1	-1	-1	4	-1024	-768	-1	-1	-1	-1	4		0	0						Fix_sw.jpg	0	880	547	72	111				0	Content		-72	-111	6362281	3440025671
6379	09:39:29.378	00:00:06.378	382	-1024	-768	-1	-1	-1	-1	4	-1024	-768	-1	-1	-1	-1	4		0	0						Fix_sw.jpg	0	880	547	72	111				0	Content		-72	-111	6378902	3440042292
6396	09:39:29.395	00:00:06.395	383	-1024	-768	-1	-1	-1	-1	4	-1024	-768	-1	-1	-1	-1	4		0	0						Fix_sw.jpg	0	880	547	72	111				0	Content		-72	-111	6395530	3440058920
6412	09:39:29.411	00:00:06.412	384	-1024	-768	-1	-1	-1	-1	4	-1024	-768	-1	-1	-1	-1	4		0	0						Fix_sw.jpg	0	880	547	72	111				0	Content		-72	-111	6412279	3440075669
6429	09:39:29.428	00:00:06.428	385	-1024	-768	-1	-1	-1	-1	4	-1024	-768	-1	-1	-1	-1	4		0	0						Fix_sw.jpg	0	880	547	72	111				0	Content		-72	-111	6428902	3440092292
6446	09:39:29.445	00:00:06.445	386	-1024	-768	-1	-1	-1	-1	4	-1024	-768	-1	-1	-1	-1	4		0	0						Fix_sw.jpg	0	880	547	72	111				0	Content		-72	-111	6445525	3440108915
6462	09:39:29.461	00:00:06.462	387	-1024	-768	-1	-1	-1	-1	4	-1024	-768	-1	-1	-1	-1	4		0	0						Fix_sw.jpg	0	880	547	72	111				0	Content		-72	-111	6462149	3440125539
6479	09:39:29.478	00:00:06.478	388	-1024	-768	-1	-1	-1	-1	4	-1024	-768	-1	-1	-1	-1	4		0	0						Fix_sw.jpg	0	880	547	72	111				0	Content		-72	-111	6478898	3440142288
6496	09:39:29.495	00:00:06.495	389	-1024	-768	-1	-1	-1	-1	4	-1024	-768	-1	-1	-1	-1	4		0	0						Fix_sw.jpg	0	880	547	72	111				0	Content		-72	-111	6495524	3440158914
6512	09:39:29.511	00:00:06.512	390	-1024	-768	-1	-1	-1	-1	4	-1024	-768	-1	-1	-1	-1	4		0	0						Fix_sw.jpg	0	880	547	72	111				0	Content		-72	-111	6512150	3440175540
6529	09:39:29.528	00:00:06.528	391	-1024	-768	-1	-1	-1	-1	4	-1024	-768	-1	-1	-1	-1	4		0	0						Fix_sw.jpg	0	880	547	72	111				0	Content		-72	-111	6528899	3440192289
6546	09:39:29.545	00:00:06.545	392	-1024	-768	-1	-1	-1	-1	4	-1024	-768	-1	-1	-1	-1	4		0	0						Fix_sw.jpg	0	880	547	72	111				0	Content		-72	-111	6545526	3440208916
6562	09:39:29.561	00:00:06.562	393	-1024	-768	-1	-1	-1	-1	4	-1024	-768	-1	-1	-1	-1	4		0	0						Fix_sw.jpg	0	880	547	72	111				0	Content		-72	-111	6562150	3440225540
6579	09:39:29.578	00:00:06.578	394	-1024	-768	-1	-1	-1	-1	4	-1024	-768	-1	-1	-1	-1	4		0	0						Fix_sw.jpg	0	880	547	72	111				0	Content		-72	-111	6578776	3440242166
6596	09:39:29.595	00:00:06.595	395	-1024	-768	-1	-1	-1	-1	4	-1024	-768	-1	-1	-1	-1	4		0	0						Fix_sw.jpg	0	880	547	72	111				0	Content		-72	-111	6595526	3440258916
6612	09:39:29.611	00:00:06.612	396	-1024	-768	-1	-1	-1	-1	4	-1024	-768	-1	-1	-1	-1	4		0	0						Fix_sw.jpg	0	880	547	72	111				0	Content		-72	-111	6612148	3440275538
6629	09:39:29.628	00:00:06.628	397	-1024	-768	-1	-1	-1	-1	4	-1024	-768	-1	-1	-1	-1	4		0	0						Fix_sw.jpg	0	880	547	72	111				0	Content		-72	-111	6628771	3440292161
6645	09:39:29.644	00:00:06.645	398	-1024	-768	-1	-1	-1	-1	4	-1024	-768	-1	-1	-1	-1	4		0	0						Fix_sw.jpg	0	880	547	72	111				0	Content		-72	-111	6645397	3440308787
6662	09:39:29.661	00:00:06.662	399	-1024	-768	-1	-1	-1	-1	4	-1024	-768	-1	-1	-1	-1	4		0	0						Fix_sw.jpg	0	880	547	72	111				0	Content		-72	-111	6662148	3440325538
6679	09:39:29.678	00:00:06.678	400	-1024	-768	-1	-1	-1	-1	4	-1024	-768	-1	-1	-1	-1	4		0	0						Fix_sw.jpg	0	880	547	72	111				0	Content		-72	-111	6678769	3440342159
6696	09:39:29.695	00:00:06.695	401	-1024	-768	-1	-1	-1	-1	4	-1024	-768	-1	-1	-1	-1	4		0	0						Fix_sw.jpg	0	880	547	72	111				0	Content		-72	-111	6695517	3440358907
6712	09:39:29.711	00:00:06.712	402	-1024	-768	-1	-1	-1	-1	4	-1024	-768	-1	-1	-1	-1	4		0	0						Fix_sw.jpg	0	880	547	72	111				0	Content		-72	-111	6712138	3440375528
6729	09:39:29.728	00:00:06.728	403	-1024	-768	-1	-1	-1	-1	4	-1024	-768	-1	-1	-1	-1	4		0	0						Fix_sw.jpg	0	880	547	72	111				0	Content		-72	-111	6728763	3440392153
6745	09:39:29.744	00:00:06.745	404	-1024	-768	-1	-1	-1	-1	4	-1024	-768	-1	-1	-1	-1	4		0	0						Fix_sw.jpg	0	880	547	72	111				0	Content		-72	-111	6745385	3440408775
6763	09:39:29.762	00:00:06.762	405	-1024	-768	-1	-1	-1	-1	4	-1024	-768	-1	-1	-1	-1	4		0	0						Fix_sw.jpg	0	880	547	72	111				0	Content		-72	-111	6762579	3440425969
6780	09:39:29.779	00:00:06.779	406	-1024	-768	-1	-1	-1	-1	4	-1024	-768	-1	-1	-1	-1	4		0	0						Fix_sw.jpg	0	880	547	72	111				0	Content		-72	-111	6779831	3440443221
6797	09:39:29.796	00:00:06.797	407	-1024	-768	-1	-1	-1	-1	4	-1024	-768	-1	-1	-1	-1	4		0	0						Fix_sw.jpg	0	880	547	72	111				0	Content		-72	-111	6797203	3440460593
6812	09:39:29.811	00:00:06.812	408	-1024	-768	-1	-1	-1	-1	4	-1024	-768	-1	-1	-1	-1	4		0	0						Fix_sw.jpg	0	880	547	72	111				0	Content		-72	-111	6812005	3440475395
6829	09:39:29.828	00:00:06.828	409	-1024	-768	-1	-1	-1	-1	4	-1024	-768	-1	-1	-1	-1	4		0	0						Fix_sw.jpg	0	880	547	72	111				0	Content		-72	-111	6828631	3440492021
6845	09:39:29.844	00:00:06.845	410	-1024	-768	-1	-1	-1	-1	4	-1024	-768	-1	-1	-1	-1	4		0	0						Fix_sw.jpg	0	880	547	72	111				0	Content		-72	-111	6845379	3440508769
6862	09:39:29.861	00:00:06.862	411	-1024	-768	-1	-1	-1	-1	4	-1024	-768	-1	-1	-1	-1	4		0	0						Fix_sw.jpg	0	880	547	72	111				0	Content		-72	-111	6862014	3440525404
6879	09:39:29.878	00:00:06.878	412	-1024	-768	-1	-1	-1	-1	4	-1024	-768	-1	-1	-1	-1	4		0	0						Fix_sw.jpg	0	880	547	72	111				0	Content		-72	-111	6878627	3440542017
6895	09:39:29.894	00:00:06.895	413	-1024	-768	-1	-1	-1	-1	4	-1024	-768	-1	-1	-1	-1	4		0	0						Fix_sw.jpg	0	880	547	72	111				0	Content		-72	-111	6895251	3440558641
6912	09:39:29.911	00:00:06.912	414	-1024	-768	-1	-1	-1	-1	4	-1024	-768	-1	-1	-1	-1	4		0	0						Fix_sw.jpg	0	880	547	72	111				0	Content		-72	-111	6912446	3440575836
6930	09:39:29.929	00:00:06.929	415	-1024	-768	-1	-1	-1	-1	4	-1024	-768	-1	-1	-1	-1	4		0	0						Fix_sw.jpg	0	880	547	72	111				0	Content		-72	-111	6929817	3440593207
6947	09:39:29.946	00:00:06.947	416	-1024	-768	-1	-1	-1	-1	4	-1024	-768	-1	-1	-1	-1	4		0	0						Fix_sw.jpg	0	880	547	72	111				0	Content		-72	-111	6947086	3440610476
6962	09:39:29.961	00:00:06.961	417	-1024	-768	-1	-1	-1	-1	4	-1024	-768	-1	-1	-1	-1	4		0	0						Fix_sw.jpg	0	880	547	72	111				0	Content		-72	-111	6961873	3440625263
6979	09:39:29.978	00:00:06.978	418	-1024	-768	-1	-1	-1	-1	4	-1024	-768	-1	-1	-1	-1	4		0	0						Fix_sw.jpg	0	880	547	72	111				0	Content		-72	-111	6978624	3440642014
6995	09:39:29.994	00:00:06.995	419	-1024	-768	-1	-1	-1	-1	4	-1024	-768	-1	-1	-1	-1	4		0	0						Fix_sw.jpg	0	880	547	72	111				0	Content		-72	-111	6995246	3440658636
7012	09:39:30.011	00:00:07.011	420	-1024	-768	-1	-1	-1	-1	4	-1024	-768	-1	-1	-1	-1	4		0	0						Fix_sw.jpg	0	880	547	72	111				0	Content		-72	-111	7011870	3440675260
7028	09:39:30.027	00:00:07.028	421	-1024	-768	-1	-1	-1	-1	4	-1024	-768	-1	-1	-1	-1	4		0	0						Fix_sw.jpg	0	880	547	72	111				0	Content		-72	-111	7028494	3440691884
7045	09:39:30.044	00:00:07.045	422	-1024	-768	-1	-1	-1	-1	4	-1024	-768	-1	-1	-1	-1	4		0	0						Fix_sw.jpg	0	880	547	72	111				0	Content		-72	-111	7045122	3440708512
7062	09:39:30.061	00:00:07.062	423	-1024	-768	-1	-1	-1	-1	4	-1024	-768	-1	-1	-1	-1	4		0	0						Fix_sw.jpg	0	880	547	72	111				0	Content		-72	-111	7062315	3440725705
7080	09:39:30.079	00:00:07.079	424	-1024	-768	-1	-1	-1	-1	4	-1024	-768	-1	-1	-1	-1	4		0	0						Fix_sw.jpg	0	880	547	72	111				0	Content		-72	-111	7079688	3440743078
7097	09:39:30.096	00:00:07.097	425	-1024	-768	-1	-1	-1	-1	4	-1024	-768	-1	-1	-1	-1	4		0	0						Fix_sw.jpg	0	880	547	72	111				0	Content		-72	-111	7097063	3440760453
7112	09:39:30.111	00:00:07.111	426	-1024	-768	-1	-1	-1	-1	4	-1024	-768	-1	-1	-1	-1	4		0	0						Fix_sw.jpg	0	880	547	72	111				0	Content		-72	-111	7111867	3440775257
7128	09:39:30.127	00:00:07.128	427	-1024	-768	-1	-1	-1	-1	4	-1024	-768	-1	-1	-1	-1	4		0	0						Fix_sw.jpg	0	880	547	72	111				0	Content		-72	-111	7128428	3440791818
7145	09:39:30.144	00:00:07.145	428	-1024	-768	-1	-1	-1	-1	4	-1024	-768	-1	-1	-1	-1	4		0	0						Fix_sw.jpg	0	880	547	72	111				0	Content		-72	-111	7145179	3440808569
7162	09:39:30.161	00:00:07.161	429	-1024	-768	-1	-1	-1	-1	4	-1024	-768	-1	-1	-1	-1	4		0	0						Fix_sw.jpg	0	880	547	72	111				0	Content		-72	-111	7161801	3440825191
7178	09:39:30.177	00:00:07.178	430	-1024	-768	-1	-1	-1	-1	4	-1024	-768	-1	-1	-1	-1	4		0	0						Fix_sw.jpg	0	880	547	72	111				0	Content		-72	-111	7178425	3440841815
7195	09:39:30.194	00:00:07.195	431	-1024	-768	-1	-1	-1	-1	4	-1024	-768	-1	-1	-1	-1	4		0	0						Fix_sw.jpg	0	880	547	72	111				0	Content		-72	-111	7195049	3440858439
7212	09:39:30.211	00:00:07.212	432	-1024	-768	-1	-1	-1	-1	4	-1024	-768	-1	-1	-1	-1	4		0	0						Fix_sw.jpg	0	880	547	72	111				0	Content		-72	-111	7212119	3440875509
7230	09:39:30.229	00:00:07.229	433	-1024	-768	-1	-1	-1	-1	4	-1024	-768	-1	-1	-1	-1	4		0	0						Fix_sw.jpg	0	880	547	72	111				0	Content		-72	-111	7229510	3440892900
7247	09:39:30.246	00:00:07.246	434	-1024	-768	-1	-1	-1	-1	4	-1024	-768	-1	-1	-1	-1	4		0	0						Fix_sw.jpg	0	880	547	72	111				0	Content		-72	-111	7246869	3440910259
7262	09:39:30.261	00:00:07.261	435	-1024	-768	-1	-1	-1	-1	4	-1024	-768	-1	-1	-1	-1	4		0	0						Fix_sw.jpg	0	880	547	72	111				0	Content		-72	-111	7261673	3440925063
7278	09:39:30.277	00:00:07.278	436	-1024	-768	-1	-1	-1	-1	4	-1024	-768	-1	-1	-1	-1	4		0	0						Fix_sw.jpg	0	880	547	72	111				0	Content		-72	-111	7278297	3440941687
7295	09:39:30.294	00:00:07.295	437	-1024	-768	-1	-1	-1	-1	4	-1024	-768	-1	-1	-1	-1	4		0	0						Fix_sw.jpg	0	880	547	72	111				0	Content		-72	-111	7295044	3440958434
7312	09:39:30.311	00:00:07.311	438	-1024	-768	-1	-1	-1	-1	4	-1024	-768	-1	-1	-1	-1	4		0	0						Fix_sw.jpg	0	880	547	72	111				0	Content		-72	-111	7311669	3440975059
7328	09:39:30.327	00:00:07.328	439	-1024	-768	-1	-1	-1	-1	4	-1024	-768	-1	-1	-1	-1	4		0	0						Fix_sw.jpg	0	880	547	72	111				0	Content		-72	-111	7328291	3440991681
7345	09:39:30.344	00:00:07.344	440	-1024	-768	-1	-1	-1	-1	4	-1024	-768	-1	-1	-1	-1	4		0	0						Fix_sw.jpg	0	880	547	72	111				0	Content		-72	-111	7344931	3441008321
7351	09:39:30.350																				ImageEnd	16	0	0	Fix_sw.jpg
7362	09:39:30.361	00:00:07.362	441	-1024	-768	-1	-1	-1	-1	4	-1024	-768	-1	-1	-1	-1	4		0	0						No media	0	1024	768	0	0				0	Content		0	0	7362107	3441025497
7370	09:39:30.369																				ImageStart	8	0	0	StimuliFarbe_gruen_rot.png
7379	09:39:30.378	00:00:07.379	442	-1024	-768	-1	-1	-1	-1	4	-1024	-768	-1	-1	-1	-1	4		0	0						StimuliFarbe_gruen_rot.png	0	880	547	72	111				0	Content		-72	-111	7379483	3441042873
7397	09:39:30.396	00:00:07.396	443	-1024	-768	-1	-1	-1	-1	4	-1024	-768	-1	-1	-1	-1	4		0	0						StimuliFarbe_gruen_rot.png	0	880	547	72	111				0	Content		-72	-111	7396730	3441060120
7412	09:39:30.411	00:00:07.411	444	-1024	-768	-1	-1	-1	-1	4	-1024	-768	-1	-1	-1	-1	4		0	0						StimuliFarbe_gruen_rot.png	0	880	547	72	111				0	Content		-72	-111	7411535	3441074925
7428	09:39:30.427	00:00:07.428	445	-1024	-768	-1	-1	-1	-1	4	-1024	-768	-1	-1	-1	-1	4		0	0						StimuliFarbe_gruen_rot.png	0	880	547	72	111				0	Content		-72	-111	7428284	3441091674
7445	09:39:30.444	00:00:07.444	446	-1024	-768	-1	-1	-1	-1	4	-1024	-768	-1	-1	-1	-1	4		0	0						StimuliFarbe_gruen_rot.png	0	880	547	72	111				0	Content		-72	-111	7444922	3441108312
7462	09:39:30.461	00:00:07.461	447	-1024	-768	-1	-1	-1	-1	4	-1024	-768	-1	-1	-1	-1	4		0	0						StimuliFarbe_gruen_rot.png	0	880	547	72	111				0	Content		-72	-111	7461531	3441124921
7478	09:39:30.477	00:00:07.478	448	-1024	-768	-1	-1	-1	-1	4	-1024	-768	-1	-1	-1	-1	4		0	0						StimuliFarbe_gruen_rot.png	0	880	547	72	111				0	Content		-72	-111	7478151	3441141541
7495	09:39:30.494	00:00:07.494	449	-1024	-768	-1	-1	-1	-1	4	-1024	-768	-1	-1	-1	-1	4		0	0						StimuliFarbe_gruen_rot.png	0	880	547	72	111				0	Content		-72	-111	7494777	3441158167
7512	09:39:30.511	00:00:07.511	450	-1024	-768	-1	-1	-1	-1	4	-1024	-768	-1	-1	-1	-1	4		0	0						StimuliFarbe_gruen_rot.png	0	880	547	72	111				0	Content		-72	-111	7511967	3441175357
7529	09:39:30.528	00:00:07.529	451	-1024	-768	-1	-1	-1	-1	4	-1024	-768	-1	-1	-1	-1	4		0	0						StimuliFarbe_gruen_rot.png	0	880	547	72	111				0	Content		-72	-111	7529340	3441192730
7547	09:39:30.546	00:00:07.546	452	-1024	-768	-1	-1	-1	-1	4	-1024	-768	-1	-1	-1	-1	4		0	0						StimuliFarbe_gruen_rot.png	0	880	547	72	111				0	Content		-72	-111	7546585	3441209975
7562	09:39:30.561	00:00:07.561	453	-1024	-768	-1	-1	-1	-1	4	-1024	-768	-1	-1	-1	-1	4		0	0						StimuliFarbe_gruen_rot.png	0	880	547	72	111				0	Content		-72	-111	7561517	3441224907
7578	09:39:30.577	00:00:07.578	454	-1024	-768	-1	-1	-1	-1	4	-1024	-768	-1	-1	-1	-1	4		0	0						StimuliFarbe_gruen_rot.png	0	880	547	72	111				0	Content		-72	-111	7578140	3441241530
7595	09:39:30.594	00:00:07.594	455	-1024	-768	-1	-1	-1	-1	4	-1024	-768	-1	-1	-1	-1	4		0	0						StimuliFarbe_gruen_rot.png	0	880	547	72	111				0	Content		-72	-111	7594896	3441258286
7611	09:39:30.610	00:00:07.611	456	-1024	-768	-1	-1	-1	-1	4	-1024	-768	-1	-1	-1	-1	4		0	0						StimuliFarbe_gruen_rot.png	0	880	547	72	111				0	Content		-72	-111	7611385	3441274775
7628	09:39:30.627	00:00:07.628	457	-1024	-768	-1	-1	-1	-1	4	-1024	-768	-1	-1	-1	-1	4		0	0						StimuliFarbe_gruen_rot.png	0	880	547	72	111				0	Content		-72	-111	7628132	3441291522
7645	09:39:30.644	00:00:07.644	458	-1024	-768	-1	-1	-1	-1	4	-1024	-768	-1	-1	-1	-1	4		0	0						StimuliFarbe_gruen_rot.png	0	880	547	72	111				0	Content		-72	-111	7644754	3441308144
7662	09:39:30.661	00:00:07.661	459	-1024	-768	-1	-1	-1	-1	4	-1024	-768	-1	-1	-1	-1	4		0	0						StimuliFarbe_gruen_rot.png	0	880	547	72	111				0	Content		-72	-111	7661822	3441325212
7679	09:39:30.678	00:00:07.679	460	-1024	-768	-1	-1	-1	-1	4	-1024	-768	-1	-1	-1	-1	4		0	0						StimuliFarbe_gruen_rot.png	0	880	547	72	111				0	Content		-72	-111	7679195	3441342585
7697	09:39:30.696	00:00:07.696	461	-1024	-768	-1	-1	-1	-1	4	-1024	-768	-1	-1	-1	-1	4		0	0						StimuliFarbe_gruen_rot.png	0	880	547	72	111				0	Content		-72	-111	7696568	3441359958
7711	09:39:30.710	00:00:07.711	462	-1024	-768	-1	-1	-1	-1	4	-1024	-768	-1	-1	-1	-1	4		0	0						StimuliFarbe_gruen_rot.png	0	880	547	72	111				0	Content		-72	-111	7711371	3441374761
7728	09:39:30.727	00:00:07.727	463	-1024	-768	-1	-1	-1	-1	4	-1024	-768	-1	-1	-1	-1	4		0	0						StimuliFarbe_gruen_rot.png	0	880	547	72	111				0	Content		-72	-111	7727994	3441391384
7745	09:39:30.744	00:00:07.744	464	-1024	-768	-1	-1	-1	-1	4	-1024	-768	-1	-1	-1	-1	4		0	0						StimuliFarbe_gruen_rot.png	0	880	547	72	111				0	Content		-72	-111	7744743	3441408133
7761	09:39:30.760	00:00:07.761	465	-1024	-768	-1	-1	-1	-1	4	-1024	-768	-1	-1	-1	-1	4		0	0						StimuliFarbe_gruen_rot.png	0	880	547	72	111				0	Content		-72	-111	7761367	3441424757
7778	09:39:30.777	00:00:07.777	466	-1024	-768	-1	-1	-1	-1	4	-1024	-768	-1	-1	-1	-1	4		0	0						StimuliFarbe_gruen_rot.png	0	880	547	72	111				0	Content		-72	-111	7777991	3441441381
7795	09:39:30.794	00:00:07.794	467	-1024	-768	-1	-1	-1	-1	4	-1024	-768	-1	-1	-1	-1	4		0	0						StimuliFarbe_gruen_rot.png	0	880	547	72	111				0	Content		-72	-111	7794615	3441458005
7812	09:39:30.811	00:00:07.811	468	-1024	-768	-1	-1	-1	-1	4	-1024	-768	-1	-1	-1	-1	4		0	0						StimuliFarbe_gruen_rot.png	0	880	547	72	111				0	Content		-72	-111	7811810	3441475200
7829	09:39:30.828	00:00:07.829	469	-1024	-768	-1	-1	-1	-1	4	-1024	-768	-1	-1	-1	-1	4		0	0						StimuliFarbe_gruen_rot.png	0	880	547	72	111				0	Content		-72	-111	7829182	3441492572
7846	09:39:30.845	00:00:07.846	470	-1024	-768	-1	-1	-1	-1	4	-1024	-768	-1	-1	-1	-1	4		0	0						StimuliFarbe_gruen_rot.png	0	880	547	72	111				0	Content		-72	-111	7846428	3441509818
7861	09:39:30.860	00:00:07.861	471	-1024	-768	-1	-1	-1	-1	4	-1024	-768	-1	-1	-1	-1	4		0	0						StimuliFarbe_gruen_rot.png	0	880	547	72	111				0	Content		-72	-111	7861232	3441524622
7878	09:39:30.877	00:00:07.877	472	-1024	-768	-1	-1	-1	-1	4	-1024	-768	-1	-1	-1	-1	4		0	0						StimuliFarbe_gruen_rot.png	0	880	547	72	111				0	Content		-72	-111	7877982	3441541372
7895	09:39:30.894	00:00:07.894	473	-1024	-768	-1	-1	-1	-1	4	-1024	-768	-1	-1	-1	-1	4		0	0						StimuliFarbe_gruen_rot.png	0	880	547	72	111				0	Content		-72	-111	7894605	3441557995
7911	09:39:30.910	00:00:07.911	474	-1024	-768	-1	-1	-1	-1	4	-1024	-768	-1	-1	-1	-1	4		0	0						StimuliFarbe_gruen_rot.png	0	880	547	72	111				0	Content		-72	-111	7911227	3441574617
7928	09:39:30.927	00:00:07.927	475	-1024	-768	-1	-1	-1	-1	4	-1024	-768	-1	-1	-1	-1	4		0	0						StimuliFarbe_gruen_rot.png	0	880	547	72	111				0	Content		-72	-111	7927850	3441591240
7944	09:39:30.943	00:00:07.944	476	-1024	-768	-1	-1	-1	-1	4	-1024	-768	-1	-1	-1	-1	4		0	0						StimuliFarbe_gruen_rot.png	0	880	547	72	111				0	Content		-72	-111	7944473	3441607863
7962	09:39:30.961	00:00:07.961	477	-1024	-768	-1	-1	-1	-1	4	-1024	-768	-1	-1	-1	-1	4		0	0						StimuliFarbe_gruen_rot.png	0	880	547	72	111				0	Content		-72	-111	7961668	3441625058
7979	09:39:30.978	00:00:07.979	478	-1024	-768	-1	-1	-1	-1	4	-1024	-768	-1	-1	-1	-1	4		0	0						StimuliFarbe_gruen_rot.png	0	880	547	72	111				0	Content		-72	-111	7979052	3441642442
7996	09:39:30.995	00:00:07.996	479	-1024	-768	-1	-1	-1	-1	4	-1024	-768	-1	-1	-1	-1	4		0	0						StimuliFarbe_gruen_rot.png	0	880	547	72	111				0	Content		-72	-111	7996292	3441659682
8011	09:39:31.010	00:00:08.011	480	-1024	-768	-1	-1	-1	-1	4	-1024	-768	-1	-1	-1	-1	4		0	0						StimuliFarbe_gruen_rot.png	0	880	547	72	111				0	Content		-72	-111	8011097	3441674487
8028	09:39:31.027	00:00:08.027	481	-1024	-768	-1	-1	-1	-1	4	-1024	-768	-1	-1	-1	-1	4		0	0						StimuliFarbe_gruen_rot.png	0	880	547	72	111				0	Content		-72	-111	8027846	3441691236
8044	09:39:31.043	00:00:08.044	482	-1024	-768	-1	-1	-1	-1	4	-1024	-768	-1	-1	-1	-1	4		0	0						StimuliFarbe_gruen_rot.png	0	880	547	72	111				0	Content		-72	-111	8044465	3441707855
8061	09:39:31.060	00:00:08.061	483	-1024	-768	-1	-1	-1	-1	4	-1024	-768	-1	-1	-1	-1	4		0	0						StimuliFarbe_gruen_rot.png	0	880	547	72	111				0	Content		-72	-111	8061215	3441724605
8078	09:39:31.077	00:00:08.077	484	-1024	-768	-1	-1	-1	-1	4	-1024	-768	-1	-1	-1	-1	4		0	0						StimuliFarbe_gruen_rot.png	0	880	547	72	111				0	Content		-72	-111	8077715	3441741105
8094	09:39:31.093	00:00:08.094	485	-1024	-768	-1	-1	-1	-1	4	-1024	-768	-1	-1	-1	-1	4		0	0						StimuliFarbe_gruen_rot.png	0	880	547	72	111				0	Content		-72	-111	8094462	3441757852
8112	09:39:31.111	00:00:08.111	486	-1024	-768	-1	-1	-1	-1	4	-1024	-768	-1	-1	-1	-1	4		0	0						StimuliFarbe_gruen_rot.png	0	880	547	72	111				0	Content		-72	-111	8111532	3441774922
8129	09:39:31.128	00:00:08.128	487	-1024	-768	-1	-1	-1	-1	4	-1024	-768	-1	-1	-1	-1	4		0	0						StimuliFarbe_gruen_rot.png	0	880	547	72	111				0	Content		-72	-111	8128905	3441792295
8146	09:39:31.145	00:00:08.146	488	-1024	-768	-1	-1	-1	-1	4	-1024	-768	-1	-1	-1	-1	4		0	0						StimuliFarbe_gruen_rot.png	0	880	547	72	111				0	Content		-72	-111	8146153	3441809543
8161	09:39:31.160	00:00:08.161	489	-1024	-768	-1	-1	-1	-1	4	-1024	-768	-1	-1	-1	-1	4		0	0						StimuliFarbe_gruen_rot.png	0	880	547	72	111				0	Content		-72	-111	8161197	3441824587
8178	09:39:31.177	00:00:08.178	490	-1024	-768	-1	-1	-1	-1	4	-1024	-768	-1	-1	-1	-1	4		0	0						StimuliFarbe_gruen_rot.png	0	880	547	72	111				0	Content		-72	-111	8178196	3441841586
8195	09:39:31.194	00:00:08.194	491	900,5942	390,8704	0,6256102	0,6905507	409,7878	3,152939	3	900,5942	390,8704	0,6256102	0,6905507	409,7878	3,152939	3		0	0						StimuliFarbe_gruen_rot.png	0	880	547	72	111				0	Content		-72	-111	8194703	3441858093
8211	09:39:31.210	00:00:08.211	492	834,2592	419,9886	0,6238223	0,691211	398,0089	3,074842	3	834,034	419,8149	0,6238235	0,6912109	398,0088	3,074846	1	14	834	420						StimuliFarbe_gruen_rot.png	0	880	547	72	111	802	308	233	0	Content		762	309	8211324	3441874714
8228	09:39:31.227	00:00:08.228	493	773,9255	428,9677	0,616915	0,6913329	432,138	3,143782	3	773,7756	439,5554	0,6245952	0,6910484	399,3648	3,141574	1	14	774	440						StimuliFarbe_gruen_rot.png	0	880	547	72	111	802	308	233	0	Content		702	329	8228072	3441891462
8245	09:39:31.244	00:00:08.244	494	909,943	357,4775	0,6277512	0,69133	432,1381	3,316876	3	845,3504	416,9916	0,6246668	0,6913736	399,1247	3,073972	1	14	845	417						StimuliFarbe_gruen_rot.png	0	880	547	72	111	802	308	233	0	Content		773	306	8244947	3441908337
8261	09:39:31.260	00:00:08.261	495	881,7088	413,4523	0,6252561	0,6909721	400,5065	3,02542	3	881,5455	413,4161	0,625257	0,6909721	400,5065	3,025386	1	14	882	413						StimuliFarbe_gruen_rot.png	0	880	547	72	111	802	308	233	0	Content		810	302	8261196	3441924586
8278	09:39:31.277	00:00:08.277	496	865,1371	429,1843	0,6249095	0,6907802	399,8586	3,076019	3	864,9886	429,134	0,6249103	0,6907802	399,8586	3,076041	1	14	865	429						StimuliFarbe_gruen_rot.png	0	880	547	72	111	802	308	233	0	Content		793	318	8277814	3441941204
8294	09:39:31.293	00:00:08.294	497	845,0433	430,282	0,6242595	0,6904007	399,045	3,18824	3	844,7845	430,1924	0,6242608	0,6904007	399,045	3,188165	1	14	845	430						StimuliFarbe_gruen_rot.png	0	880	547	72	111	802	308	233	0	Content		773	319	8294441	3441957831
8312	09:39:31.311	00:00:08.311	498	873,6895	428,9849	0,6246323	0,6895477	400,7019	3,108691	3	873,6208	428,9584	0,6246327	0,6895477	400,7019	3,108721	1	14	874	429						StimuliFarbe_gruen_rot.png	0	880	547	72	111	802	308	233	0	Content		802	318	8311508	3441974898
8328	09:39:31.327	00:00:08.328	499	882,3094	414,2015	0,6242738	0,689367	400,3684	3,107177	3	882,2239	414,1905	0,6242743	0,689367	400,3684	3,107203	1	14	882	414						StimuliFarbe_gruen_rot.png	0	880	547	72	111	802	308	233	0	Content		810	303	8328189	3441991579
8345	09:39:31.344	00:00:08.344	500	874,998	407,5343	0,6238526	0,6892597	400,3684	3,072282	3	874,998	407,5343	0,6238526	0,6892597	400,3684	3,072282	1	14	875	408						StimuliFarbe_gruen_rot.png	0	880	547	72	111	802	308	233	0	Content		803	297	8344939	3442008329
8361	09:39:31.360	00:00:08.361	501	879,7182	416,8052	0,623413	0,6884403	400,2838	3,070776	3	879,5675	416,7846	0,6234138	0,6884402	400,2838	3,070804	1	14	880	417						StimuliFarbe_gruen_rot.png	0	880	547	72	111	802	308	233	0	Content		808	306	8361064	3442024454
8378	09:39:31.377	00:00:08.377	502	882,6457	419,203	0,6230144	0,6883475	400,2015	3,073608	3	882,4865	419,1577	0,6230153	0,6883475	400,2014	3,073653	1	14	882	419						StimuliFarbe_gruen_rot.png	0	880	547	72	111	802	308	233	0	Content		810	308	8377813	3442041203
8394	09:39:31.393	00:00:08.394	503	866,0129	418,6497	0,6226451	0,6881244	400,2015	3,000434	3	866,0129	418,6497	0,6226451	0,6881244	400,2015	3,000434	1	14	866	419						StimuliFarbe_gruen_rot.png	0	880	547	72	111	802	308	233	0	Content		794	308	8394435	3442057825
8411	09:39:31.410	00:00:08.411	504	880,6087	419,2574	0,6225064	0,6878614	400,1404	3,003219	3	880,5392	419,2444	0,6225067	0,6878614	400,1404	3,00323	1	14	881	419						StimuliFarbe_gruen_rot.png	0	880	547	72	111	802	308	233	0	Content		809	308	8411434	3442074824
8428	09:39:31.427	00:00:08.428	505	879,5616	378,2435	0,622535	0,6864417	399,957	2,994059	3	879,2614	378,1654	0,6225365	0,6864417	399,957	2,994074	1	14	879	378						StimuliFarbe_gruen_rot.png	0	880	547	72	111	802	308	233	0	Content		807	267	8428182	3442091572
8445	09:39:31.444	00:00:08.444	506	838,1479	284,9737	0,6217312	0,6833304	399,0877	2,892814	3	837,7993	284,8479	0,6217326	0,6833304	399,0877	2,89267	1	15	838	285						StimuliFarbe_gruen_rot.png	0	880	547	72	111	784	102	366	0	Content		766	174	8444762	3442108152
8461	09:39:31.460	00:00:08.461	507	822,6605	225,1833	0,6216229	0,681742	399,273	2,951101	3	822,2983	224,9526	0,6216243	0,681742	399,273	2,951125	1	15	822	225						StimuliFarbe_gruen_rot.png	0	880	547	72	111	784	102	366	0	Content		750	114	8461056	3442124446
8478	09:39:31.477	00:00:08.477	508	853,2117	222,8084	0,6220548	0,6814389	400,4765	2,995354	3	852,8578	222,7012	0,6220561	0,6814389	400,4765	2,995148	1	15	853	223						StimuliFarbe_gruen_rot.png	0	880	547	72	111	784	102	366	0	Content		781	112	8477679	3442141069
8494	09:39:31.493	00:00:08.494	509	848,1518	216,7278	0,6219195	0,6823652	399,5428	2,948053	3	847,7182	216,6579	0,621921	0,6823652	399,5428	2,947804	1	15	848	217						StimuliFarbe_gruen_rot.png	0	880	547	72	111	784	102	366	0	Content		776	106	8494178	3442157568
8511	09:39:31.510	00:00:08.511	510	820,9319	227,6904	0,6213716	0,682875	398,0926	2,920255	3	820,4548	227,4769	0,6213734	0,6828749	398,0926	2,919962	1	15	820	227						StimuliFarbe_gruen_rot.png	0	880	547	72	111	784	102	366	0	Content		748	116	8511245	3442174635
8528	09:39:31.527	00:00:08.527	511	856,2827	212,5502	0,6224174	0,6834179	400,507	2,92697	3	855,8448	212,5277	0,6224189	0,6834179	400,507	2,926759	1	15	856	213						StimuliFarbe_gruen_rot.png	0	880	547	72	111	784	102	366	0	Content		784	102	8527871	3442191261
8545	09:39:31.544	00:00:08.544	512	861,2828	215,3639	0,6225215	0,6837337	400,0839	2,883842	3	844,0204	214,2113	0,6221619	0,6838958	400,0839	2,883815	1	15	844	214						StimuliFarbe_gruen_rot.png	0	880	547	72	111	784	102	366	0	Content		772	103	8544618	3442208008
8561	09:39:31.560	00:00:08.560	513	905,2531	179,9568	0,6274485	0,6837213	413,1395	2,908073	3	905,2531	179,9568	0,6274485	0,6837213	413,1395	2,908073	1	15	905	180						StimuliFarbe_gruen_rot.png	0	880	547	72	111	784	102	366	0	Content		833	69	8560924	3442224314
8578	09:39:31.577	00:00:08.577	514	841,0148	217,0331	0,6221032	0,6847883	399,3844	2,890072	3	847,548	210,0423	0,6222824	0,6849293	400,0563	2,896318	1	15	848	210						StimuliFarbe_gruen_rot.png	0	880	547	72	111	784	102	366	0	Content		776	99	8577547	3442240937
8594	09:39:31.593	00:00:08.594	515	897,3468	174,4278	0,6278555	0,6844404	414,2004	3,038048	3	897,3468	174,4278	0,6278555	0,6844404	414,2004	3,038048	1	15	897	174						StimuliFarbe_gruen_rot.png	0	880	547	72	111	784	102	366	0	Content		825	63	8594168	3442257558
8611	09:39:31.610	00:00:08.611	516	828,7902	210,1693	0,6225678	0,6846796	406,9869	2,897345	3	826,3187	220,512	0,6221656	0,6848627	400,9482	2,856831	1	15	826	221						StimuliFarbe_gruen_rot.png	0	880	547	72	111	784	102	366	0	Content		754	110	8611117	3442274507
8628	09:39:31.627	00:00:08.627	517	883,5638	144,4234	0,6244677	0,6844829	428,4962	3,083435	3	839,5895	219,2304	0,6220704	0,6847169	400,3231	2,884411	1	15	840	219						StimuliFarbe_gruen_rot.png	0	880	547	72	111	784	102	366	0	Content		768	108	8627785	3442291175
8644	09:39:31.643	00:00:08.644	518	841,0368	176,601	0,6228141	0,6846031	414,4347	2,938497	3	839,8293	208,5792	0,6220342	0,6847001	400,9417	2,844517	1	15	840	209						StimuliFarbe_gruen_rot.png	0	880	547	72	111	784	102	366	0	Content		768	98	8644485	3442307875
8661	09:39:31.660	00:00:08.660	519	893,3116	191,2377	0,6266585	0,6840233	413,3373	2,955217	3	893,3116	191,2377	0,6266585	0,6840233	413,3373	2,955217	1	15	893	191						StimuliFarbe_gruen_rot.png	0	880	547	72	111	784	102	366	0	Content		821	80	8660788	3442324178
8678	09:39:31.677	00:00:08.677	520	835,3834	221,7656	0,6217608	0,6850377	402,6552	2,902089	3	832,4604	226,0661	0,6216074	0,6850444	401,07	2,890843	1	15	832	226						StimuliFarbe_gruen_rot.png	0	880	547	72	111	784	102	366	0	Content		760	115	8677910	3442341300
8695	09:39:31.694	00:00:08.694	521	889,5607	189,2635	0,6286191	0,6847077	418,4097	3,037542	3	889,5607	189,2635	0,6286191	0,6847077	418,4097	3,037542	1	15	890	189						StimuliFarbe_gruen_rot.png	0	880	547	72	111	784	102	366	0	Content		818	78	8694660	3442358050
8711	09:39:31.710	00:00:08.711	522	901,4453	196,0957	0,6247681	0,6852518	406,9955	2,954038	3	901,4453	196,0957	0,6247681	0,6852518	406,9955	2,954038	1	15	901	196						StimuliFarbe_gruen_rot.png	0	880	547	72	111	784	102	366	0	Content		829	85	8711108	3442374498
8727	09:39:31.726	00:00:08.727	523	861,476	217,9062	0,6227416	0,6857734	399,9475	2,874427	3	866,0294	210,554	0,6229188	0,6858778	401,3229	2,885215	1	15	866	211						StimuliFarbe_gruen_rot.png	0	880	547	72	111	784	102	366	0	Content		794	100	8727411	3442390801
8744	09:39:31.743	00:00:08.744	524	902,3491	189,3468	0,6262083	0,6858051	409,0558	2,976976	3	902,3491	189,3468	0,6262083	0,6858051	409,0558	2,976976	1	15	902	189						StimuliFarbe_gruen_rot.png	0	880	547	72	111	784	102	366	0	Content		830	78	8744036	3442407426
8761	09:39:31.760	00:00:08.760	525	879,2131	212,2515	0,6228734	0,6869785	400,1555	2,941242	3	879,2131	212,2515	0,6228734	0,6869785	400,1555	2,941242	1	15	879	212						StimuliFarbe_gruen_rot.png	0	880	547	72	111	784	102	366	0	Content		807	101	8760911	3442424301
8778	09:39:31.777	00:00:08.777	526	915,4616	206,6801	0,6268256	0,6889698	409,2716	2,935846	3	915,4616	206,6801	0,6268256	0,6889698	409,2716	2,935846	1	15	915	207						StimuliFarbe_gruen_rot.png	0	880	547	72	111	784	102	366	0	Content		843	96	8777907	3442441297
8794	09:39:31.793	00:00:08.794	527	1131,374	216,2401	0,6274482	0,6927425	411,4941	2,895099	3	1131,43	217,3921	0,6274539	0,6927204	411,494	2,894754	1	15	1131	217						StimuliFarbe_gruen_rot.png	0	880	547	72	111	784	102	366	0	Content		1059	106	8794160	3442457550
8811	09:39:31.810	00:00:08.811	528	1023,416	311,115	0,6305258	0,6953776	419,466	3,070966	3	1023,416	311,115	0,6305258	0,6953776	419,466	3,070966	1	16	1023	311						StimuliFarbe_gruen_rot.png	0	880	547	72	111	890	312	1349	0	Content		951	200	8811025	3442474415
8828	09:39:31.827	00:00:08.827	529	932,3217	416,1741	0,6229236	0,6984951	399,7203	3,101355	3	940,9338	411,9054	0,6230986	0,698603	399,7203	3,102998	1	16	941	412						StimuliFarbe_gruen_rot.png	0	880	547	72	111	890	312	1349	0	Content		869	301	8827529	3442490919
8844	09:39:31.843	00:00:08.844	530	867,5131	438,5511	0,6243652	0,7000496	398,5652	3,132281	3	876,8104	442,5486	0,6238573	0,6994649	400,6267	3,132702	1	16	877	443						StimuliFarbe_gruen_rot.png	0	880	547	72	111	890	312	1349	0	Content		805	332	8844471	3442507861
8861	09:39:31.860	00:00:08.860	531	560,9753	484,5312	0,6195936	0,7005085	389,1802	3,045795	3	561,274	497,2164	0,6196111	0,6999303	389,1802	3,04337	1	16	561	497						StimuliFarbe_gruen_rot.png	0	880	547	72	111	890	312	1349	0	Content		489	386	8860777	3442524167
8878	09:39:31.877	00:00:08.877	532	955,5335	433,6928	0,6198855	0,7007389	389,1802	2,960197	3	955,5335	433,6928	0,6198855	0,7007389	389,1802	2,960197	1	16	956	434						StimuliFarbe_gruen_rot.png	0	880	547	72	111	890	312	1349	0	Content		884	323	8877842	3442541232
8894	09:39:31.893	00:00:08.894	533	963,9172	432,9843	0,6202965	0,7014914	389,1802	2,86182	3	963,9172	432,9843	0,6202965	0,7014914	389,1802	2,86182	1	16	964	433						StimuliFarbe_gruen_rot.png	0	880	547	72	111	890	312	1349	0	Content		892	322	8894147	3442557537
8911	09:39:31.910	00:00:08.910	534	953,6079	431,0747	0,6259883	0,7024313	401,3428	3,01069	3	953,4267	431,0234	0,6259896	0,7024313	401,3428	3,010699	1	16	953	431						StimuliFarbe_gruen_rot.png	0	880	547	72	111	890	312	1349	0	Content		881	320	8910771	3442574161
8928	09:39:31.927	00:00:08.927	535	966,4886	425,8033	0,6263954	0,702818	401,2977	2,929344	3	966,4274	425,7621	0,6263958	0,702818	401,2977	2,929332	1	16	966	426						StimuliFarbe_gruen_rot.png	0	880	547	72	111	890	312	1349	0	Content		894	315	8927519	3442590909
8944	09:39:31.943	00:00:08.944	536	1007,461	402,0181	0,6268044	0,7031808	401,2977	2,881331	3	1007,461	402,0181	0,6268044	0,7031808	401,2977	2,881331	1	16	1007	402						StimuliFarbe_gruen_rot.png	0	880	547	72	111	890	312	1349	0	Content		935	291	8944382	3442607772
8961	09:39:31.960	00:00:08.960	537	941,9388	424,4371	0,6263174	0,7037837	399,5283	2,965601	3	941,6921	424,2033	0,6263189	0,7037836	399,5283	2,965622	1	16	942	424						StimuliFarbe_gruen_rot.png	0	880	547	72	111	890	312	1349	0	Content		870	313	8960765	3442624155
8978	09:39:31.977	00:00:08.977	538	936,0821	421,5991	0,6263427	0,7037724	399,5054	2,969716	3	935,8115	421,4067	0,6263441	0,7037724	399,5054	2,969677	1	16	936	421						StimuliFarbe_gruen_rot.png	0	880	547	72	111	890	312	1349	0	Content		864	310	8977833	3442641223
8994	09:39:31.993	00:00:08.994	539	935,7546	417,2906	0,6263449	0,703678	399,5184	2,91363	3	935,5092	417,0167	0,6263463	0,703678	399,5184	2,913764	1	16	936	417						StimuliFarbe_gruen_rot.png	0	880	547	72	111	890	312	1349	0	Content		864	306	8994144	3442657534
9011	09:39:32.010	00:00:09.010	540	965,4113	425,8893	0,6267874	0,7031341	401,1816	2,979785	3	965,3005	425,8228	0,6267882	0,7031341	401,1816	2,979864	1	16	965	426						StimuliFarbe_gruen_rot.png	0	880	547	72	111	890	312	1349	0	Content		893	315	9010760	3442674150
9027	09:39:32.026	00:00:09.027	541	954,6982	428,633	0,6265748	0,7027632	401,5306	2,998125	3	954,621	428,5753	0,6265754	0,7027632	401,5306	2,998169	1	16	955	429						StimuliFarbe_gruen_rot.png	0	880	547	72	111	890	312	1349	0	Content		883	318	9027385	3442690775
9044	09:39:32.043	00:00:09.044	542	963,0818	426,6509	0,6261663	0,7025106	401,6496	2,978069	3	963,0369	426,6276	0,6261666	0,7025106	401,6496	2,978094	1	16	963	427						StimuliFarbe_gruen_rot.png	0	880	547	72	111	890	312	1349	0	Content		891	316	9044451	3442707841
9061	09:39:32.060	00:00:09.061	543	954,6792	431,9247	0,6253884	0,7020686	401,1003	3,022519	3	954,5316	431,8014	0,6253893	0,7020686	401,1003	3,022555	1	16	955	432						StimuliFarbe_gruen_rot.png	0	880	547	72	111	890	312	1349	0	Content		883	321	9061077	3442724467
9078	09:39:32.077	00:00:09.077	544	989,9301	419,7203	0,6247985	0,7013735	401,1003	3,050143	3	989,9301	419,7203	0,6247985	0,7013735	401,1003	3,050143	1	16	990	420						StimuliFarbe_gruen_rot.png	0	880	547	72	111	890	312	1349	0	Content		918	309	9077699	3442741089
9094	09:39:32.093	00:00:09.094	545	969,6221	420,4283	0,6244168	0,7012606	401,4695	3,086763	3	969,4226	420,2807	0,624418	0,7012606	401,4695	3,086869	1	16	969	420						StimuliFarbe_gruen_rot.png	0	880	547	72	111	890	312	1349	0	Content		897	309	9094002	3442757392
9111	09:39:32.110	00:00:09.110	546	978,4243	422,2685	0,6238016	0,7005068	401,4695	3,069279	3	978,4243	422,2685	0,6238016	0,7005068	401,4695	3,069279	1	16	978	422						StimuliFarbe_gruen_rot.png	0	880	547	72	111	890	312	1349	0	Content		906	311	9110624	3442774014
9127	09:39:32.126	00:00:09.127	547	976,6109	421,1923	0,6233448	0,700766	401,4695	3,110857	3	976,6109	421,1923	0,6233448	0,700766	401,4695	3,110857	1	16	977	421						StimuliFarbe_gruen_rot.png	0	880	547	72	111	890	312	1349	0	Content		905	310	9127371	3442790761
9144	09:39:32.143	00:00:09.144	548	968,455	421,1953	0,6230418	0,7013077	401,8223	3,041814	3	968,2582	421,1017	0,6230429	0,7013077	401,8223	3,041723	1	16	968	421						StimuliFarbe_gruen_rot.png	0	880	547	72	111	890	312	1349	0	Content		896	310	9144312	3442807702
9161	09:39:32.160	00:00:09.161	549	963,2324	415,2206	0,6225781	0,7017517	401,7841	3,081727	3	962,9842	415,0959	0,6225798	0,7017517	401,7841	3,081855	1	16	963	415						StimuliFarbe_gruen_rot.png	0	880	547	72	111	890	312	1349	0	Content		891	304	9161059	3442824449
9178	09:39:32.177	00:00:09.177	550	959,8588	433,5365	0,6222014	0,7014984	401,4888	3,102454	3	959,7842	433,479	0,622202	0,7014984	401,4888	3,102506	1	16	960	433						StimuliFarbe_gruen_rot.png	0	880	547	72	111	890	312	1349	0	Content		888	322	9177559	3442840949
9194	09:39:32.193	00:00:09.193	551	954,7857	430,7251	0,6217521	0,7014271	401,6537	3,044562	3	954,6737	430,6779	0,6217529	0,7014271	401,6537	3,044595	1	16	955	431						StimuliFarbe_gruen_rot.png	0	880	547	72	111	890	312	1349	0	Content		883	320	9193988	3442857378
9211	09:39:32.210	00:00:09.211	552	964,3974	425,2047	0,6215768	0,7011522	401,743	3,016203	3	964,3036	425,1589	0,6215774	0,7011522	401,743	3,016238	1	16	964	425						StimuliFarbe_gruen_rot.png	0	880	547	72	111	890	312	1349	0	Content		892	314	9211111	3442874501
9228	09:39:32.227	00:00:09.227	553	965,6565	429,9355	0,6213043	0,7011201	401,5599	2,942654	3	965,5564	429,8834	0,6213049	0,7011201	401,5599	2,942699	1	16	966	430						StimuliFarbe_gruen_rot.png	0	880	547	72	111	890	312	1349	0	Content		894	319	9227738	3442891128
9244	09:39:32.243	00:00:09.244	554	989,5989	414,9152	0,6209496	0,7008207	401,5599	3,015026	3	989,5989	414,9152	0,6209496	0,7008207	401,5599	3,015026	1	16	990	415						StimuliFarbe_gruen_rot.png	0	880	547	72	111	890	312	1349	0	Content		918	304	9244304	3442907694
9261	09:39:32.260	00:00:09.260	555	970,3966	412,2299	0,6205055	0,7011995	401,3974	2,869995	3	970,197	412,111	0,6205067	0,7011995	401,3974	2,869993	1	16	970	412						StimuliFarbe_gruen_rot.png	0	880	547	72	111	890	312	1349	0	Content		898	301	9260624	3442924014
9277	09:39:32.276	00:00:09.277	556	924,6392	420,7003	0,6194854	0,7011186	400,2429	2,909812	3	924,3321	420,4709	0,6194872	0,7011185	400,2429	2,909883	1	16	924	420						StimuliFarbe_gruen_rot.png	0	880	547	72	111	890	312	1349	0	Content		852	309	9277240	3442940630
9294	09:39:32.293	00:00:09.293	557	934,8397	421,075	0,6192659	0,7008789	400,2871	2,899099	3	934,5946	420,9206	0,6192671	0,7008789	400,2871	2,89918	1	16	935	421						StimuliFarbe_gruen_rot.png	0	880	547	72	111	890	312	1349	0	Content		863	310	9293984	3442957374
9311	09:39:32.310	00:00:09.310	558	985,5946	393,3663	0,6191207	0,7003275	400,7913	2,877875	3	989,189	379,0887	0,6192023	0,7008505	400,7913	2,880739	1	16	989	379						StimuliFarbe_gruen_rot.png	0	880	547	72	111	890	312	1349	0	Content		917	268	9310981	3442974371
9327	09:39:32.326	00:00:09.327	559	983,9092	408,8296	0,6199598	0,7003145	406,4359	2,903915	3	971,0647	417,6509	0,6194931	0,7003214	401,4683	2,869471	1	16	971	418						StimuliFarbe_gruen_rot.png	0	880	547	72	111	890	312	1349	0	Content		899	307	9327232	3442990622
9344	09:39:32.343	00:00:09.343	560	963,5281	423,8588	0,6192625	0,7002622	401,3571	2,86254	3	963,4177	423,7867	0,6192632	0,7002621	401,3571	2,862537	1	16	963	424						StimuliFarbe_gruen_rot.png	0	880	547	72	111	890	312	1349	0	Content		891	313	9343856	3443007246
9360	09:39:32.359	00:00:09.360	561	967,8295	406,6019	0,6192079	0,700341	401,3029	2,883954	3	967,6249	406,5029	0,6192091	0,700341	401,3029	2,883854	1	16	968	407						StimuliFarbe_gruen_rot.png	0	880	547	72	111	890	312	1349	0	Content		896	296	9360479	3443023869
9378	09:39:32.377	00:00:09.377	562	987,7241	416,4123	0,6190219	0,6996586	401,3029	2,905016	3	987,7241	416,4123	0,6190219	0,6996586	401,3029	2,905016	1	16	988	416						StimuliFarbe_gruen_rot.png	0	880	547	72	111	890	312	1349	0	Content		916	305	9377545	3443040935
9394	09:39:32.393	00:00:09.394	563	922,9559	418,4574	0,6185557	0,700249	400,2772	2,921442	3	922,5389	418,2631	0,6185576	0,7002489	400,2772	2,921364	1	16	923	418						StimuliFarbe_gruen_rot.png	0	880	547	72	111	890	312	1349	0	Content		851	307	9394227	3443057617
9411	09:39:32.410	00:00:09.410	564	939,6212	417,8175	0,6186016	0,7000247	400,1562	2,883202	3	939,2969	417,5621	0,6186035	0,7000246	400,1562	2,883048	1	16	939	418						StimuliFarbe_gruen_rot.png	0	880	547	72	111	890	312	1349	0	Content		867	307	9410975	3443074365
9427	09:39:32.426	00:00:09.427	565	945,193	418,5858	0,6185657	0,7000869	400,1762	2,853142	3	944,8525	418,3094	0,6185677	0,7000868	400,1762	2,853079	1	16	945	418						StimuliFarbe_gruen_rot.png	0	880	547	72	111	890	312	1349	0	Content		873	307	9427225	3443090615
9444	09:39:32.443	00:00:09.443	566	944,8077	412,6169	0,6184385	0,700488	400,3596	2,811648	3	944,5388	412,39	0,61844	0,700488	400,3596	2,811603	1	16	945	412						StimuliFarbe_gruen_rot.png	0	880	547	72	111	890	312	1349	0	Content		873	301	9443726	3443107116
9460	09:39:32.459	00:00:09.460	567	967,8887	408,0044	0,6190212	0,701157	402,1396	2,951708	3	967,5586	407,8375	0,6190239	0,7011569	402,1396	2,951567	1	16	968	408						StimuliFarbe_gruen_rot.png	0	880	547	72	111	890	312	1349	0	Content		896	297	9460472	3443123862
9477	09:39:32.476	00:00:09.477	568	972,4501	410,2169	0,6190382	0,7010124	401,782	2,84482	3	972,3089	410,1443	0,6190391	0,7010124	401,782	2,844804	1	16	972	410						StimuliFarbe_gruen_rot.png	0	880	547	72	111	890	312	1349	0	Content		900	299	9477416	3443140806
9494	09:39:32.493	00:00:09.494	569	1001,141	407,1884	0,6192183	0,700805	401,782	2,913167	3	1001,141	407,1884	0,6192183	0,700805	401,782	2,913167	1	16	1001	407						StimuliFarbe_gruen_rot.png	0	880	547	72	111	890	312	1349	0	Content		929	296	9494219	3443157609
9511	09:39:32.510	00:00:09.510	570	911,0259	434,6735	0,618118	0,7013419	399,1291	2,926258	3	910,7936	434,481	0,6181192	0,7013419	399,1291	2,926282	1	16	911	434						StimuliFarbe_gruen_rot.png	0	880	547	72	111	890	312	1349	0	Content		839	323	9510968	3443174358
9527	09:39:32.526	00:00:09.526	571	966,6979	418,2536	0,6191946	0,701696	401,5969	2,862327	3	966,4886	418,1501	0,6191958	0,701696	401,5969	2,86226	1	16	966	418						StimuliFarbe_gruen_rot.png	0	880	547	72	111	890	312	1349	0	Content		894	307	9526967	3443190357
9544	09:39:32.543	00:00:09.544	572	990,1436	417,4519	0,6191703	0,7014264	401,5969	2,901651	3	990,1436	417,4519	0,6191703	0,7014264	401,5969	2,901651	1	16	990	417						StimuliFarbe_gruen_rot.png	0	880	547	72	111	890	312	1349	0	Content		918	306	9544036	3443207426
9561	09:39:32.560	00:00:09.560	573	956,2473	415,4394	0,6191565	0,7016954	401,8027	2,905872	3	956,1889	415,4109	0,6191568	0,7016954	401,8027	2,905862	1	16	956	415						StimuliFarbe_gruen_rot.png	0	880	547	72	111	890	312	1349	0	Content		884	304	9560783	3443224173
9577	09:39:32.576	00:00:09.577	574	960,4921	430,804	0,6191449	0,7016737	401,8124	2,970698	3	960,4333	430,7877	0,6191453	0,7016737	401,8124	2,970679	1	16	960	431						StimuliFarbe_gruen_rot.png	0	880	547	72	111	890	312	1349	0	Content		888	320	9577408	3443240798
9594	09:39:32.593	00:00:09.593	575	972,092	420,6783	0,6191167	0,7016451	401,9118	2,981583	3	971,8865	420,594	0,619118	0,7016451	401,9118	2,981465	1	16	972	421						StimuliFarbe_gruen_rot.png	0	880	547	72	111	890	312	1349	0	Content		900	310	9593713	3443257103
9610	09:39:32.609	00:00:09.610	576	949,1985	415,6537	0,618434	0,7013096	400,4546	2,853539	3	948,9538	415,4909	0,6184353	0,7013096	400,4546	2,853416	1	16	949	415						StimuliFarbe_gruen_rot.png	0	880	547	72	111	890	312	1349	0	Content		877	304	9610338	3443273728
9627	09:39:32.626	00:00:09.626	577	937,5644	420,0432	0,6181422	0,7007768	400,2664	2,981838	3	937,2108	419,8386	0,6181443	0,7007768	400,2664	2,981733	1	16	937	420						StimuliFarbe_gruen_rot.png	0	880	547	72	111	890	312	1349	0	Content		865	309	9626961	3443290351
9644	09:39:32.643	00:00:09.644	578	943,8387	415,2348	0,6177571	0,7000583	400,091	2,922385	3	943,6526	415,0457	0,6177582	0,7000583	400,091	2,92241	1	16	944	415						StimuliFarbe_gruen_rot.png	0	880	547	72	111	890	312	1349	0	Content		872	304	9644027	3443307417
9661	09:39:32.660	00:00:09.660	579	959,443	421,6989	0,6180846	0,6993862	401,8266	3,020726	3	959,2163	421,6233	0,6180862	0,6993862	401,8266	3,020773	1	16	959	422						StimuliFarbe_gruen_rot.png	0	880	547	72	111	890	312	1349	0	Content		887	311	9660651	3443324041
9677	09:39:32.676	00:00:09.677	580	967,8176	420,7255	0,6178176	0,6986486	401,6481	3,014124	3	967,7054	420,676	0,6178184	0,6986486	401,648	3,014156	1	16	968	421						StimuliFarbe_gruen_rot.png	0	880	547	72	111	890	312	1349	0	Content		896	310	9677398	3443340788
9694	09:39:32.693	00:00:09.693	581	980,243	420,8617	0,6175554	0,6979581	401,648	3,026069	3	980,243	420,8617	0,6175554	0,6979581	401,648	3,026069	1	16	980	421						StimuliFarbe_gruen_rot.png	0	880	547	72	111	890	312	1349	0	Content		908	310	9693590	3443356980
9710	09:39:32.709	00:00:09.710	582	997,988	394,5563	0,6175059	0,6977453	401,648	2,943884	3	997,988	394,5563	0,6175059	0,6977453	401,648	2,943884	1	16	998	395						StimuliFarbe_gruen_rot.png	0	880	547	72	111	890	312	1349	0	Content		926	284	9710204	3443373594
9727	09:39:32.726	00:00:09.726	583	946,506	422,198	0,6168522	0,698278	400,1967	2,954086	3	946,2384	421,9879	0,6168537	0,698278	400,1967	2,954102	1	16	946	422						StimuliFarbe_gruen_rot.png	0	880	547	72	111	890	312	1349	0	Content		874	311	9726951	3443390341
9744	09:39:32.743	00:00:09.743	584	974,4265	428,8376	0,6175624	0,697947	401,9226	2,974135	3	974,3378	428,7778	0,6175628	0,697947	401,9226	2,974111	1	16	974	429						StimuliFarbe_gruen_rot.png	0	880	547	72	111	890	312	1349	0	Content		902	318	9743892	3443407282
9760	09:39:32.759	00:00:09.760	585	968,2802	431,8232	0,6175478	0,6979576	401,9406	3,024158	3	968,2119	431,7941	0,6175483	0,6979576	401,9406	3,024187	1	16	968	432						StimuliFarbe_gruen_rot.png	0	880	547	72	111	890	312	1349	0	Content		896	321	9760322	3443423712
9777	09:39:32.776	00:00:09.777	586	940,98	427,2994	0,6169337	0,6984789	400,532	3,010527	3	940,6074	427,0233	0,6169357	0,6984789	400,532	3,010547	1	16	941	427						StimuliFarbe_gruen_rot.png	0	880	547	72	111	890	312	1349	0	Content		869	316	9777262	3443440652
9794	09:39:32.793	00:00:09.793	587	953,646	429,1073	0,6173065	0,6985844	401,8439	3,108109	3	953,412	429,0322	0,617308	0,6985843	401,8439	3,108122	1	16	953	429						StimuliFarbe_gruen_rot.png	0	880	547	72	111	890	312	1349	0	Content		881	318	9793579	3443456969
9810	09:39:32.809	00:00:09.810	588	962,0696	433,8733	0,6173524	0,6986881	401,7023	3,126291	3	961,9679	433,801	0,617353	0,6986881	401,7023	3,126327	1	16	962	434						StimuliFarbe_gruen_rot.png	0	880	547	72	111	890	312	1349	0	Content		890	323	9810193	3443473583
9827	09:39:32.826	00:00:09.826	589	957,3912	436,3914	0,6172777	0,6991436	401,9268	3,124688	3	957,3018	436,3466	0,6172783	0,6991436	401,9268	3,124687	1	16	957	436						StimuliFarbe_gruen_rot.png	0	880	547	72	111	890	312	1349	0	Content		885	325	9826818	3443490208
9844	09:39:32.843	00:00:09.843	590	976,9412	428,1194	0,6172588	0,6995714	401,9268	3,077483	3	976,9412	428,1194	0,6172588	0,6995714	401,9268	3,077483	1	16	977	428						StimuliFarbe_gruen_rot.png	0	880	547	72	111	890	312	1349	0	Content		905	317	9843884	3443507274
9861	09:39:32.860	00:00:09.860	591	958,4166	439,6925	0,6173767	0,7003027	402,5481	3,163298	3	958,3361	439,6661	0,6173773	0,7003027	402,5481	3,163339	1	16	958	440						StimuliFarbe_gruen_rot.png	0	880	547	72	111	890	312	1349	0	Content		886	329	9860508	3443523898
9877	09:39:32.876	00:00:09.877	592	948,2767	435,5066	0,6172108	0,7010407	402,2517	3,186802	3	948,0535	435,4151	0,6172124	0,7010406	402,2517	3,186835	1	16	948	435						StimuliFarbe_gruen_rot.png	0	880	547	72	111	890	312	1349	0	Content		876	324	9877256	3443540646
9894	09:39:32.893	00:00:09.893	593	948,1202	431,6878	0,6169738	0,701291	401,4282	3,12317	3	947,953	431,6039	0,6169747	0,701291	401,4282	3,123142	1	16	948	432						StimuliFarbe_gruen_rot.png	0	880	547	72	111	890	312	1349	0	Content		876	321	9893572	3443556962
9910	09:39:32.909	00:00:09.910	594	964,3474	433,1274	0,6172881	0,7015141	402,7277	3,197926	3	964,2521	433,0921	0,6172888	0,7015141	402,7277	3,197964	1	16	964	433						StimuliFarbe_gruen_rot.png	0	880	547	72	111	890	312	1349	0	Content		892	322	9910186	3443573576
9927	09:39:32.926	00:00:09.926	595	935,9858	426,435	0,616525	0,7020466	401,0192	3,135317	3	935,6927	426,244	0,6165269	0,7020465	401,0192	3,135323	1	16	936	426						StimuliFarbe_gruen_rot.png	0	880	547	72	111	890	312	1349	0	Content		864	315	9926807	3443590197
9944	09:39:32.943	00:00:09.943	596	941,6281	413,858	0,6163567	0,7024214	400,7404	3,134317	3	941,2714	413,57	0,6163588	0,7024213	400,7404	3,134202	1	16	941	414						StimuliFarbe_gruen_rot.png	0	880	547	72	111	890	312	1349	0	Content		869	303	9943750	3443607140
9960	09:39:32.959	00:00:09.960	597	978,1974	425,7606	0,6169953	0,7019897	402,5008	3,083234	3	978,1008	425,6945	0,6169959	0,7019897	402,5008	3,083219	1	16	978	426						StimuliFarbe_gruen_rot.png	0	880	547	72	111	890	312	1349	0	Content		906	315	9960497	3443623887
9977	09:39:32.976	00:00:09.977	598	960,9938	435,096	0,6167774	0,7020155	402,2639	3,161072	3	960,9001	435,0561	0,616778	0,7020155	402,2639	3,161055	1	16	961	435						StimuliFarbe_gruen_rot.png	0	880	547	72	111	890	312	1349	0	Content		889	324	9977121	3443640511
9993	09:39:32.992	00:00:09.993	599	944,1015	427,9699	0,6160402	0,7023896	401,0917	3,138596	3	943,8531	427,8329	0,6160415	0,7023896	401,0916	3,138572	1	16	944	428						StimuliFarbe_gruen_rot.png	0	880	547	72	111	890	312	1349	0	Content		872	317	9993425	3443656815
10010	09:39:33.009	00:00:10.010	600	936,2095	431,8426	0,6157485	0,7023848	400,9239	3,154195	3	935,9064	431,6577	0,6157505	0,7023848	400,9239	3,154129	1	16	936	432						StimuliFarbe_gruen_rot.png	0	880	547	72	111	890	312	1349	0	Content		864	321	10010052	3443673442
10027	09:39:33.026	00:00:10.026	601	992,0232	421,4072	0,6151693	0,701319	400,9239	3,045711	3	992,0232	421,4072	0,6151693	0,701319	400,9239	3,045711	1	16	992	421						StimuliFarbe_gruen_rot.png	0	880	547	72	111	890	312	1349	0	Content		920	310	10026799	3443690189
10044	09:39:33.043	00:00:10.043	602	993,8077	429,1735	0,614818	0,7009307	400,9239	3,102045	3	993,8077	429,1735	0,614818	0,7009307	400,9239	3,102045	1	16	994	429						StimuliFarbe_gruen_rot.png	0	880	547	72	111	890	312	1349	0	Content		922	318	10043739	3443707129
10060	09:39:33.059	00:00:10.060	603	967,0391	427,4579	0,6148666	0,7004562	402,6626	3,13059	3	966,995	427,4301	0,6148669	0,7004562	402,6625	3,130615	1	16	967	427						StimuliFarbe_gruen_rot.png	0	880	547	72	111	890	312	1349	0	Content		895	316	10060486	3443723876
10077	09:39:33.076	00:00:10.076	604	978,3599	439,9157	0,6142176	0,6997033	402,6626	3,185417	3	978,3599	439,9157	0,6142176	0,6997033	402,6626	3,185417	1	16	978	440						StimuliFarbe_gruen_rot.png	0	880	547	72	111	890	312	1349	0	Content		906	329	10076985	3443740375
10094	09:39:33.093	00:00:10.093	605	948,5359	430,3538	0,6136653	0,6997258	402,3297	3,105592	3	948,4277	430,2845	0,6136659	0,6997258	402,3297	3,10561	1	16	948	430						StimuliFarbe_gruen_rot.png	0	880	547	72	111	890	312	1349	0	Content		876	319	10093547	3443756937
10111	09:39:33.110	00:00:10.110	606	939,2374	425,4125	0,6132501	0,6997957	401,5165	3,090953	3	938,9606	425,2237	0,6132515	0,6997957	401,5165	3,090988	1	16	939	425						StimuliFarbe_gruen_rot.png	0	880	547	72	111	890	312	1349	0	Content		867	314	10110543	3443773933
10127	09:39:33.126	00:00:10.126	607	983,4473	425,6121	0,6129781	0,6993624	401,5165	3,101201	3	983,4473	425,6121	0,6129781	0,6993624	401,5165	3,101201	1	16	983	426						StimuliFarbe_gruen_rot.png	0	880	547	72	111	890	312	1349	0	Content		911	315	10126786	3443790176
10143	09:39:33.142	00:00:10.143	608	962,5749	427,0627	0,6134356	0,7000893	403,1182	3,123655	3	962,4028	426,9569	0,6134368	0,7000893	403,1182	3,12369	1	16	962	427						StimuliFarbe_gruen_rot.png	0	880	547	72	111	890	312	1349	0	Content		890	316	10143284	3443806674
10160	09:39:33.159	00:00:10.160	609	1026,877	402,6374	0,6125691	0,6996595	403,1182	3,033267	3	1026,877	402,6374	0,6125691	0,6996595	403,1182	3,033267	1	17	1027	403						StimuliFarbe_gruen_rot.png	0	880	547	72	111	1023	276	566	0	Content		955	292	10160033	3443823423
10177	09:39:33.176	00:00:10.176	610	1041,465	409,5485	0,6115245	0,6995553	403,5698	3,095156	3	1041,358	409,506	0,6115251	0,6995553	403,5698	3,095091	1	17	1041	410						StimuliFarbe_gruen_rot.png	0	880	547	72	111	1023	276	566	0	Content		969	299	10176898	3443840288
10194	09:39:33.193	00:00:10.193	611	1109,989	383,7937	0,6109348	0,6992056	403,5698	3,0944	3	1109,989	383,7937	0,6109348	0,6992056	403,5698	3,0944	1	17	1110	384						StimuliFarbe_gruen_rot.png	0	880	547	72	111	1023	276	566	0	Content		1038	273	10193655	3443857045
10210	09:39:33.209	00:00:10.210	612	1080,174	387,062	0,6110317	0,6994941	403,5571	3,118603	3	1080,045	386,9872	0,6110323	0,699494	403,5571	3,118563	1	17	1080	387						StimuliFarbe_gruen_rot.png	0	880	547	72	111	1023	276	566	0	Content		1008	276	10210281	3443873671
10227	09:39:33.226	00:00:10.226	613	1088,206	393,3844	0,6110148	0,6996669	403,5167	3,064259	3	1088,034	393,2525	0,6110159	0,6996669	403,5167	3,064263	1	17	1088	393						StimuliFarbe_gruen_rot.png	0	880	547	72	111	1023	276	566	0	Content		1016	282	10226529	3443889919
10243	09:39:33.242	00:00:10.243	614	1086,697	388,2403	0,6110626	0,6996803	403,4984	3,119378	3	1086,519	388,122	0,6110635	0,6996803	403,4984	3,119321	1	17	1087	388						StimuliFarbe_gruen_rot.png	0	880	547	72	111	1023	276	566	0	Content		1015	277	10243151	3443906541
10260	09:39:33.259	00:00:10.259	615	1085,069	386,72	0,6076426	0,6993815	395,1173	3,051517	3	1085,069	386,72	0,6076426	0,6993815	395,1173	3,051517	1	17	1085	387						StimuliFarbe_gruen_rot.png	0	880	547	72	111	1023	276	566	0	Content		1013	276	10259899	3443923289
10277	09:39:33.276	00:00:10.276	616	1087,841	386,0847	0,6090428	0,6995354	398,1471	3,039224	3	1087,791	387,7376	0,6090428	0,6995354	398,1471	3,039407	1	17	1088	388						StimuliFarbe_gruen_rot.png	0	880	547	72	111	1023	276	566	0	Content		1016	277	10276844	3443940234
10294	09:39:33.293	00:00:10.293	617	1124,233	371,9302	0,6161127	0,699554	415,5202	3,358748	3	1124,233	371,9302	0,6161127	0,699554	415,5202	3,358748	1	17	1124	372						StimuliFarbe_gruen_rot.png	0	880	547	72	111	1023	276	566	0	Content		1052	261	10293643	3443957033
10310	09:39:33.309	00:00:10.310	618	1102,182	395,7888	0,611509	0,6996829	402,9063	3,243971	3	1102,182	395,7888	0,611509	0,6996829	402,9063	3,243971	1	17	1102	396						StimuliFarbe_gruen_rot.png	0	880	547	72	111	1023	276	566	0	Content		1030	285	10310275	3443973665
10327	09:39:33.326	00:00:10.326	619	1137,493	378,101	0,613768	0,7000476	407,3271	3,279975	3	1137,493	378,101	0,613768	0,7000476	407,3271	3,279975	1	17	1137	378						StimuliFarbe_gruen_rot.png	0	880	547	72	111	1023	276	566	0	Content		1065	267	10326642	3443990032
10343	09:39:33.342	00:00:10.343	620	1166,782	357,8878	0,6204818	0,699829	425,7917	3,475231	3	1166,782	357,8878	0,6204818	0,699829	425,7917	3,475231	1	17	1167	358						StimuliFarbe_gruen_rot.png	0	880	547	72	111	1023	276	566	0	Content		1095	247	10343386	3444006776
10360	09:39:33.359	00:00:10.360	621	-1024	-768	-1	-1	-1	-1	4	-1024	-768	-1	-1	-1	-1	4	17	0	0						StimuliFarbe_gruen_rot.png	0	880	547	72	111	1023	276	566	0	Content		-72	-111	10360009	3444023399
10377	09:39:33.376	00:00:10.376	622	1097,559	408,7523	0,6111138	0,6995434	401,9066	3,219548	3	1097,559	408,7523	0,6111138	0,6995434	401,9066	3,219548	1	17	1098	409						StimuliFarbe_gruen_rot.png	0	880	547	72	111	1023	276	566	0	Content		1026	298	10376640	3444040030
10393	09:39:33.392	00:00:10.393	623	1131,798	376,7957	0,6127625	0,699206	406,6776	3,350833	3	1131,798	376,7957	0,6127625	0,699206	406,6776	3,350833	1	17	1132	377						StimuliFarbe_gruen_rot.png	0	880	547	72	111	1023	276	566	0	Content		1060	266	10393388	3444056778
10410	09:39:33.409	00:00:10.410	624	1125,919	385,0698	0,6180346	0,6972661	422,1787	3,436055	3	1125,919	385,0698	0,6180346	0,6972661	422,1787	3,436055	1	17	1126	385						StimuliFarbe_gruen_rot.png	0	880	547	72	111	1023	276	566	0	Content		1054	274	10410014	3444073404
10427	09:39:33.426	00:00:10.426	625	1088,968	394,1176	0,6117495	0,6978034	405,4191	3,427287	3	1088,968	394,1176	0,6117495	0,6978034	405,4191	3,427287	1	17	1089	394						StimuliFarbe_gruen_rot.png	0	880	547	72	111	1023	276	566	0	Content		1017	283	10426635	3444090025
10443	09:39:33.442	00:00:10.443	626	1114,755	384,9787	0,6154591	0,6965223	415,8375	3,370543	3	1114,755	384,9787	0,6154591	0,6965223	415,8375	3,370543	1	17	1115	385						StimuliFarbe_gruen_rot.png	0	880	547	72	111	1023	276	566	0	Content		1043	274	10443380	3444106770
10460	09:39:33.459	00:00:10.460	627	1047,335	406,2081	0,6103714	0,6977832	402,2875	3,422204	3	1059,033	402,4767	0,6105874	0,6978443	402,2874	3,425327	1	17	1059	402						StimuliFarbe_gruen_rot.png	0	880	547	72	111	1023	276	566	0	Content		987	291	10460010	3444123400
10477	09:39:33.476	00:00:10.476	628	1095,137	394,1736	0,6089857	0,6975065	398,2241	3,322976	3	1095,137	394,1736	0,6089857	0,6975065	398,2241	3,322976	1	17	1095	394						StimuliFarbe_gruen_rot.png	0	880	547	72	111	1023	276	566	0	Content		1023	283	10476756	3444140146
10493	09:39:33.492	00:00:10.492	629	1100,686	372,7996	0,6104952	0,6972408	402,148	3,300484	3	1100,686	372,7996	0,6104952	0,6972408	402,148	3,300484	1	17	1101	373						StimuliFarbe_gruen_rot.png	0	880	547	72	111	1023	276	566	0	Content		1029	262	10492880	3444156270
10510	09:39:33.509	00:00:10.510	630	1106,53	392,6855	0,612023	0,6967734	405,7372	3,413215	3	1106,53	392,6855	0,612023	0,6967734	405,7372	3,413215	1	17	1107	393						StimuliFarbe_gruen_rot.png	0	880	547	72	111	1023	276	566	0	Content		1035	282	10510071	3444173461
10526	09:39:33.525	00:00:10.526	631	1113,833	391,3747	0,6135411	0,6962188	409,8345	3,430234	3	1113,833	391,3747	0,6135411	0,6962188	409,8345	3,430234	1	17	1114	391						StimuliFarbe_gruen_rot.png	0	880	547	72	111	1023	276	566	0	Content		1042	280	10526374	3444189764
10543	09:39:33.542	00:00:10.543	632	1111,308	363,3621	0,6136296	0,6956186	410,0666	3,331198	3	1111,308	363,3621	0,6136296	0,6956186	410,0666	3,331198	1	17	1111	363						StimuliFarbe_gruen_rot.png	0	880	547	72	111	1023	276	566	0	Content		1039	252	10543240	3444206630
10560	09:39:33.559	00:00:10.559	633	1115,335	372,1909	0,6134828	0,6950205	409,7812	3,394378	3	1115,335	372,1909	0,6134828	0,6950205	409,7812	3,394378	1	17	1115	372						StimuliFarbe_gruen_rot.png	0	880	547	72	111	1023	276	566	0	Content		1043	261	10559995	3444223385
10577	09:39:33.576	00:00:10.576	634	1130,344	376,7617	0,6131469	0,6943803	407,9812	3,428474	3	1130,344	376,7617	0,6131469	0,6943803	407,9812	3,428474	1	17	1130	377						StimuliFarbe_gruen_rot.png	0	880	547	72	111	1023	276	566	0	Content		1058	266	10576618	3444240008
10593	09:39:33.592	00:00:10.593	635	1104,969	383,9814	0,6115775	0,6938476	407,9812	3,345145	3	1089,672	393,1404	0,6111715	0,693854	403,3673	3,307456	1	17	1090	393						StimuliFarbe_gruen_rot.png	0	880	547	72	111	1023	276	566	0	Content		1018	282	10593243	3444256633
10610	09:39:33.609	00:00:10.609	636	1066,149	377,7129	0,6111643	0,6935374	407,9812	3,310566	3	1047,034	389,7573	0,6106253	0,6935458	401,8438	3,261125	1	17	1047	390						StimuliFarbe_gruen_rot.png	0	880	547	72	111	1023	276	566	0	Content		975	279	10609863	3444273253
10626	09:39:33.625	00:00:10.626	637	1067,493	402,6846	0,6108661	0,6924927	402,4731	3,412315	3	1068,873	395,4413	0,6108998	0,6927447	402,473	3,414077	1	17	1069	395						StimuliFarbe_gruen_rot.png	0	880	547	72	111	1023	276	566	0	Content		997	284	10626486	3444289876
10643	09:39:33.642	00:00:10.643	638	1089,264	387,13	0,611503	0,6921515	402,9978	3,283032	3	1089,08	387,0673	0,6115038	0,6921515	402,9978	3,28293	1	17	1089	387						StimuliFarbe_gruen_rot.png	0	880	547	72	111	1023	276	566	0	Content		1017	276	10643311	3444306701
10660	09:39:33.659	00:00:10.659	639	1050,366	383,9165	0,6106585	0,6920498	401,7162	3,288773	3	1049,999	383,6833	0,6106601	0,6920497	401,7162	3,288567	1	17	1050	384						StimuliFarbe_gruen_rot.png	0	880	547	72	111	1023	276	566	0	Content		978	273	10659612	3444323002
10676	09:39:33.675	00:00:10.676	640	1116,263	384,1402	0,6181464	0,6898083	422,6013	3,412156	3	1116,263	384,1402	0,6181464	0,6898083	422,6013	3,412156	1	17	1116	384						StimuliFarbe_gruen_rot.png	0	880	547	72	111	1023	276	566	0	Content		1044	273	10676238	3444339628
10693	09:39:33.692	00:00:10.692	641	1049,615	408,9181	0,6106452	0,6909558	402,5486	3,373195	3	1063,868	404,93	0,6109028	0,6910087	402,5486	3,376819	1	17	1064	405						StimuliFarbe_gruen_rot.png	0	880	547	72	111	1023	276	566	0	Content		992	294	10692862	3444356252
10710	09:39:33.709	00:00:10.709	642	-1024	-768	-1	-1	-1	-1	4	-1024	-768	-1	-1	-1	-1	4	17	0	0						StimuliFarbe_gruen_rot.png	0	880	547	72	111	1023	276	566	0	Content		-72	-111	10709929	3444373319
10726	09:39:33.725	00:00:10.726	643	1088,242	249,9283	0,6168844	0,6861235	416,1181	3,292931	3	1088,242	249,9283	0,6168844	0,6861235	416,1181	3,292931	1	18	1088	250						StimuliFarbe_gruen_rot.png	0	880	547	72	111	953	113	366	0	Content		1016	139	10726235	3444389625
10743	09:39:33.742	00:00:10.742	644	1062,71	208,1265	0,6164573	0,6847284	414,8536	3,240037	3	1062,71	208,1265	0,6164573	0,6847284	414,8536	3,240037	1	18	1063	208						StimuliFarbe_gruen_rot.png	0	880	547	72	111	953	113	366	0	Content		991	97	10742857	3444406247
10760	09:39:33.759	00:00:10.759	645	-1024	-768	-1	-1	-1	-1	4	-1024	-768	-1	-1	-1	-1	4	18	0	0						StimuliFarbe_gruen_rot.png	0	880	547	72	111	953	113	366	0	Content		-72	-111	10759607	3444422997
10776	09:39:33.775	00:00:10.776	646	-1024	-768	-1	-1	-1	-1	4	-1024	-768	-1	-1	-1	-1	4	18	0	0						StimuliFarbe_gruen_rot.png	0	880	547	72	111	953	113	366	0	Content		-72	-111	10776439	3444439829
10793	09:39:33.792	00:00:10.792	647	991,6761	198,0591	0,6086202	0,6845086	412,7804	3,481391	3	991,6761	198,0591	0,6086202	0,6845086	412,7804	3,481391	1	18	992	198						StimuliFarbe_gruen_rot.png	0	880	547	72	111	953	113	366	0	Content		920	87	10792968	3444456358
10810	09:39:33.809	00:00:10.809	648	989,9883	209,1522	0,6105928	0,6839244	401,6373	3,222185	3	983,3912	213,2537	0,6104815	0,6838264	401,6373	3,220174	1	18	983	213						StimuliFarbe_gruen_rot.png	0	880	547	72	111	953	113	366	0	Content		911	102	10809721	3444473111
10826	09:39:33.825	00:00:10.826	649	1018,665	188,121	0,6111544	0,6836929	414,0286	3,389029	3	985,2459	223,8487	0,6101118	0,6837091	401,9905	3,288749	1	18	985	224						StimuliFarbe_gruen_rot.png	0	880	547	72	111	953	113	366	0	Content		913	113	10826351	3444489741
10843	09:39:33.842	00:00:10.843	650	1011,503	205,2803	0,6107249	0,6821995	414,0344	3,488848	3	996,5483	224,4068	0,6100577	0,6825205	403,1726	3,402152	1	18	997	224						StimuliFarbe_gruen_rot.png	0	880	547	72	111	953	113	366	0	Content		925	113	10843093	3444506483
10859	09:39:33.858	00:00:10.859	651	1003,005	236,0713	0,6096253	0,6813412	402,1312	3,326578	3	997,9167	225,5374	0,6095287	0,6817678	402,1312	3,330462	1	18	998	226						StimuliFarbe_gruen_rot.png	0	880	547	72	111	953	113	366	0	Content		926	115	10859349	3444522739
10876	09:39:33.875	00:00:10.875	652	1028,623	235,9815	0,6100839	0,6804512	404,9658	3,432294	3	1028,623	235,9815	0,6100839	0,6804512	404,9658	3,432294	1	18	1029	236						StimuliFarbe_gruen_rot.png	0	880	547	72	111	953	113	366	0	Content		957	125	10875972	3444539362
10893	09:39:33.892	00:00:10.892	653	1058,947	158,8592	0,6167684	0,6800228	423,3366	3,530104	3	1058,947	158,8592	0,6167684	0,6800228	423,3366	3,530104	1	18	1059	159						StimuliFarbe_gruen_rot.png	0	880	547	72	111	953	113	366	0	Content		987	48	10892597	3444555987
10910	09:39:33.909	00:00:10.909	654	944,5093	251,8255	0,607384	0,6793989	401,9552	3,378225	3	957,0543	248,0184	0,6076406	0,6794267	401,9552	3,379782	1	18	957	248						StimuliFarbe_gruen_rot.png	0	880	547	72	111	953	113	366	0	Content		885	137	10909664	3444573054
10926	09:39:33.925	00:00:10.926	655	1038,92	226,2084	0,6080801	0,6786643	401,9553	3,404322	3	1038,92	226,2084	0,6080801	0,6786643	401,9553	3,404322	1	18	1039	226						StimuliFarbe_gruen_rot.png	0	880	547	72	111	953	113	366	0	Content		967	115	10926095	3444589485
10943	09:39:33.942	00:00:10.942	656	1022,013	226,6169	0,6083239	0,6781262	404,4948	3,359008	3	1022,013	226,6169	0,6083239	0,6781262	404,4948	3,359008	1	18	1022	227						StimuliFarbe_gruen_rot.png	0	880	547	72	111	953	113	366	0	Content		950	116	10942970	3444606360
10959	09:39:33.958	00:00:10.959	657	1034,639	221,0847	0,6081124	0,6777618	404,5237	3,373364	3	1034,639	221,0847	0,6081124	0,6777618	404,5237	3,373364	1	18	1035	221						StimuliFarbe_gruen_rot.png	0	880	547	72	111	953	113	366	0	Content		963	110	10959220	3444622610
10976	09:39:33.975	00:00:10.976	658	970,7322	233,3439	0,6066054	0,6780328	401,3898	3,326046	3	961,3223	237,2538	0,6064339	0,6779676	401,3898	3,324174	1	18	961	237						StimuliFarbe_gruen_rot.png	0	880	547	72	111	953	113	366	0	Content		889	126	10976209	3444639599
10993	09:39:33.992	00:00:10.992	659	1069,525	135,4089	0,6158543	0,6775622	427,2885	3,530164	3	1069,525	135,4089	0,6158543	0,6775622	427,2885	3,530164	1	18	1070	135						StimuliFarbe_gruen_rot.png	0	880	547	72	111	953	113	366	0	Content		998	24	10992717	3444656107
11009	09:39:34.008	00:00:11.009	660	995,1697	227,6522	0,6061093	0,6781304	402,2539	3,385984	3	993,296	225,1408	0,6060809	0,6782325	402,2539	3,387144	1	18	993	225						StimuliFarbe_gruen_rot.png	0	880	547	72	111	953	113	366	0	Content		921	114	11009340	3444672730
11026	09:39:34.025	00:00:11.025	661	1043,765	181,5716	0,6101872	0,6777384	415,0649	3,430585	3	1043,765	181,5716	0,6101872	0,6777384	415,0649	3,430585	1	18	1044	182						StimuliFarbe_gruen_rot.png	0	880	547	72	111	953	113	366	0	Content		972	71	11025838	3444689228
11043	09:39:34.042	00:00:11.042	662	993,1646	217,6251	0,6054655	0,6787431	407,3883	3,457444	3	990,5563	223,2105	0,605249	0,678962	402,4395	3,419105	1	18	991	223						StimuliFarbe_gruen_rot.png	0	880	547	72	111	953	113	366	0	Content		919	112	11042966	3444706356
11060	09:39:34.059	00:00:11.059	663	985,8232	250,0006	0,6054543	0,6800057	403,755	3,314949	3	976,7394	248,9779	0,6052817	0,6801092	403,755	3,313918	1	18	977	249						StimuliFarbe_gruen_rot.png	0	880	547	72	111	953	113	366	0	Content		905	138	11059586	3444722976
11076	09:39:34.075	00:00:11.076	664	1100,412	322,5731	0,6054759	0,6809762	401,6406	2,044471	3	1101,148	306,9049	0,6055238	0,6814745	402,8946	2,052465	1	18	1101	307						StimuliFarbe_gruen_rot.png	0	880	547	72	111	953	113	366	0	Content		1029	196	11076154	3444739544
11092	09:39:34.091	00:00:11.092	665	-1024	-768	-1	-1	-1	-1	4	-1024	-768	-1	-1	-1	-1	4	19	0	0						StimuliFarbe_gruen_rot.png	0	880	547	72	111	837	386	566	0	Content		-72	-111	11092461	3444755851
11110	09:39:34.109	00:00:11.109	666	-1024	-768	-1	-1	-1	-1	4	-1024	-768	-1	-1	-1	-1	4	19	0	0						StimuliFarbe_gruen_rot.png	0	880	547	72	111	837	386	566	0	Content		-72	-111	11109526	3444772916
11126	09:39:34.125	00:00:11.126	667	-1024	-768	-1	-1	-1	-1	4	-1024	-768	-1	-1	-1	-1	4	19	0	0						StimuliFarbe_gruen_rot.png	0	880	547	72	111	837	386	566	0	Content		-72	-111	11126330	3444789720
11143	09:39:34.142	00:00:11.142	668	-1024	-768	-1	-1	-1	-1	4	-1024	-768	-1	-1	-1	-1	4	19	0	0						StimuliFarbe_gruen_rot.png	0	880	547	72	111	837	386	566	0	Content		-72	-111	11142818	3444806208
11159	09:39:34.158	00:00:11.159	669	-1024	-768	-1	-1	-1	-1	4	-1024	-768	-1	-1	-1	-1	4	19	0	0						StimuliFarbe_gruen_rot.png	0	880	547	72	111	837	386	566	0	Content		-72	-111	11159326	3444822716
11176	09:39:34.175	00:00:11.176	670	872,2816	521,6249	0,603137	0,6957478	401,6406	2,502802	3	872,2816	521,6249	0,603137	0,6957478	401,6406	2,502802	1	19	872	522						StimuliFarbe_gruen_rot.png	0	880	547	72	111	837	386	566	0	Content		800	411	11176073	3444839463
11193	09:39:34.192	00:00:11.192	671	942,4144	497,2508	0,5977445	0,6959236	422,2347	3,379793	3	942,4144	497,2508	0,5977445	0,6959236	422,2347	3,379793	1	19	942	497						StimuliFarbe_gruen_rot.png	0	880	547	72	111	837	386	566	0	Content		870	386	11192697	3444856087
11209	09:39:34.208	00:00:11.209	672	842,5325	476,4341	0,6011325	0,6965896	401,8359	3,533478	3	842,3686	476,2858	0,6011338	0,6965896	401,8359	3,533704	1	19	842	476						StimuliFarbe_gruen_rot.png	0	880	547	72	111	837	386	566	0	Content		770	365	11209321	3444872711
11226	09:39:34.225	00:00:11.225	673	951,0554	479,5908	0,6069334	0,6963408	417,374	3,692273	3	951,0554	479,5908	0,6069334	0,6963408	417,374	3,692273	1	19	951	480						StimuliFarbe_gruen_rot.png	0	880	547	72	111	837	386	566	0	Content		879	369	11225947	3444889337
11243	09:39:34.242	00:00:11.242	674	933,9806	481,8445	0,6014383	0,6969777	417,374	3,18508	3	849,6212	512,3217	0,6001957	0,6969982	401,8503	3,066311	1	19	850	512						StimuliFarbe_gruen_rot.png	0	880	547	72	111	837	386	566	0	Content		778	401	11242937	3444906327
11260	09:39:34.259	00:00:11.259	675	893,3931	497,545	0,599779	0,697556	401,8455	3,13684	3	893,0981	497,3443	0,5997809	0,6975559	401,8455	3,136826	1	19	893	497						StimuliFarbe_gruen_rot.png	0	880	547	72	111	837	386	566	0	Content		821	386	11259693	3444923083
11276	09:39:34.275	00:00:11.276	676	927,2628	502,1972	0,599354	0,697292	401,8455	3,281298	3	927,2628	502,1972	0,599354	0,697292	401,8455	3,281298	1	19	927	502						StimuliFarbe_gruen_rot.png	0	880	547	72	111	837	386	566	0	Content		855	391	11276261	3444939651
11293	09:39:34.292	00:00:11.292	677	931,901	494,4353	0,5991338	0,6979992	401,8455	3,25086	3	931,901	494,4353	0,5991338	0,6979992	401,8455	3,25086	1	19	932	494						StimuliFarbe_gruen_rot.png	0	880	547	72	111	837	386	566	0	Content		860	383	11292565	3444955955
11310	09:39:34.309	00:00:11.309	678	946,8772	493,326	0,5989181	0,6984809	401,8455	3,258936	3	946,8772	493,326	0,5989181	0,6984809	401,8455	3,258936	1	19	947	493						StimuliFarbe_gruen_rot.png	0	880	547	72	111	837	386	566	0	Content		875	382	11309689	3444973079
11326	09:39:34.325	00:00:11.325	679	883,8699	498,5881	0,5983348	0,698997	401,6418	3,241164	3	883,7235	498,4796	0,5983361	0,698997	401,6418	3,241265	1	19	884	498						StimuliFarbe_gruen_rot.png	0	880	547	72	111	837	386	566	0	Content		812	387	11325944	3444989334
11343	09:39:34.342	00:00:11.342	680	822,9557	509,958	0,5976252	0,6989462	401,6418	3,196947	3	822,9557	509,958	0,5976252	0,6989462	401,6418	3,196947	1	19	823	510						StimuliFarbe_gruen_rot.png	0	880	547	72	111	837	386	566	0	Content		751	399	11342807	3445006197
11359	09:39:34.358	00:00:11.359	681	881,3865	500,3726	0,5980412	0,6987041	401,3691	3,245271	3	881,1738	500,1666	0,5980427	0,6987041	401,3691	3,245424	1	19	881	500						StimuliFarbe_gruen_rot.png	0	880	547	72	111	837	386	566	0	Content		809	389	11359314	3445022704
11363	09:39:34.362																				ImageEnd	16	0	0	StimuliFarbe_gruen_rot.png
11376	09:39:34.375	00:00:11.376	682	894,1035	509,7166	0,5986555	0,6975121	402,7631	3,303329	3	894,0602	509,6962	0,5986559	0,6975121	402,763	3,303358	1	19	894	510						No media	0	1024	768	0	0	909	497	566	0	Content		894	510	11376256	3445039646
11377	09:39:34.376																				ImageStart	8	0	0	Fix_sw.jpg
11393	09:39:34.392	00:00:11.392	683	893,6213	505,8706	0,5991151	0,6956077	402,8652	3,312536	3	893,5995	505,8584	0,5991153	0,6956077	402,8652	3,312557	1	19	894	506						Fix_sw.jpg	0	880	547	72	111	837	386	566	0	Content		822	395	11392555	3445055945
11409	09:39:34.408	00:00:11.409	684	920,8685	496,2542	0,5994564	0,6933867	402,8652	3,340124	3	920,8685	496,2542	0,5994564	0,6933867	402,8652	3,340124	1	19	921	496						Fix_sw.jpg	0	880	547	72	111	837	386	566	0	Content		849	385	11409181	3445072571
11426	09:39:34.425	00:00:11.425	685	916,9257	493,4357	0,599323	0,6919496	402,8652	3,259172	3	916,9257	493,4357	0,599323	0,6919496	402,8652	3,259172	1	19	917	493						Fix_sw.jpg	0	880	547	72	111	837	386	566	0	Content		845	382	11425806	3445089196
11443	09:39:34.442	00:00:11.442	686	-1024	-768	-1	-1	-1	-1	4	-1024	-768	-1	-1	-1	-1	4	19	0	0						Fix_sw.jpg	0	880	547	72	111	837	386	566	0	Content		-72	-111	11442749	3445106139
11459	09:39:34.458	00:00:11.459	687	920,6129	497,3043	0,5988785	0,6907147	402,8652	3,358046	3	920,6129	497,3043	0,5988785	0,6907147	402,8652	3,358046	1	19	921	497						Fix_sw.jpg	0	880	547	72	111	837	386	566	0	Content		849	386	11459172	3445122562
11476	09:39:34.475	00:00:11.476	688	935,0415	480,4987	0,5985875	0,6911395	402,8652	3,292678	3	935,0415	480,4987	0,5985875	0,6911395	402,8652	3,292678	1	19	935	480						Fix_sw.jpg	0	880	547	72	111	837	386	566	0	Content		863	369	11476048	3445139438
11493	09:39:34.492	00:00:11.492	689	929,3362	487,9998	0,5978228	0,6920805	402,8652	3,337396	3	929,3362	487,9998	0,5978228	0,6920805	402,8652	3,337396	1	19	929	488						Fix_sw.jpg	0	880	547	72	111	837	386	566	0	Content		857	377	11492671	3445156061
11509	09:39:34.508	00:00:11.509	690	902,3687	509,1454	0,597096	0,6932823	403,6148	3,286866	3	902,3427	509,1361	0,5970961	0,6932823	403,6148	3,286877	1	19	902	509						Fix_sw.jpg	0	880	547	72	111	837	386	566	0	Content		830	398	11509283	3445172673
11526	09:39:34.525	00:00:11.526	691	919,8298	498,4028	0,5975332	0,6939881	407,9364	3,310122	3	919,6996	495,8023	0,5975332	0,6939881	407,9364	3,310531	1	19	920	496						Fix_sw.jpg	0	880	547	72	111	837	386	566	0	Content		848	385	11526042	3445189432
11543	09:39:34.542	00:00:11.542	692	831,6183	511,4851	0,5940055	0,6954195	403,6148	3,37395	3	831,6183	511,4851	0,5940055	0,6954195	403,6148	3,37395	1	19	832	511						Fix_sw.jpg	0	880	547	72	111	837	386	566	0	Content		760	400	11542670	3445206060
11559	09:39:34.558	00:00:11.559	693	879,306	503,5951	0,5935646	0,6952779	401,6788	3,218508	3	879,1935	503,5256	0,5935653	0,6952779	401,6788	3,218505	1	19	879	504						Fix_sw.jpg	0	880	547	72	111	837	386	566	0	Content		807	393	11559041	3445222431
11576	09:39:34.575	00:00:11.575	694	918,1384	492,2819	0,592517	0,6948373	401,6788	3,168486	3	918,1384	492,2819	0,592517	0,6948373	401,6788	3,168486	1	19	918	492						Fix_sw.jpg	0	880	547	72	111	837	386	566	0	Content		846	381	11575984	3445239374
11593	09:39:34.592	00:00:11.592	695	892,8865	500,7359	0,5923007	0,6942298	403,5809	3,228904	3	892,8309	500,7128	0,5923012	0,6942298	403,5809	3,228909	1	19	893	501						Fix_sw.jpg	0	880	547	72	111	837	386	566	0	Content		821	390	11592662	3445256052
11609	09:39:34.608	00:00:11.609	696	902,4689	492,4088	0,5913952	0,6931923	403,7152	3,148123	3	902,4322	492,3922	0,5913954	0,6931923	403,7152	3,148122	1	19	902	492						Fix_sw.jpg	0	880	547	72	111	837	386	566	0	Content		830	381	11609410	3445272800
11626	09:39:34.625	00:00:11.625	697	909,3444	498,3344	0,5904661	0,6921366	404,5614	3,143367	3	909,366	498,3448	0,5904658	0,6921366	404,5614	3,143358	1	19	909	498						Fix_sw.jpg	0	880	547	72	111	837	386	566	0	Content		837	387	11625659	3445289049
11642	09:39:34.641	00:00:11.642	698	926,4105	477,7234	0,5895142	0,6907452	404,5614	3,055483	3	926,4105	477,7234	0,5895142	0,6907452	404,5614	3,055483	1	19	926	478						Fix_sw.jpg	0	880	547	72	111	837	386	566	0	Content		854	367	11642283	3445305673
11659	09:39:34.658	00:00:11.658	699	792,0247	425,3446	0,5882239	0,6880276	404,318	3,120069	3	791,814	425,2307	0,5882251	0,6880275	404,3179	3,120063	1	20	792	425						Fix_sw.jpg	0	880	547	72	111	738	236	716	0	Content		720	314	11658906	3445322296
11676	09:39:34.675	00:00:11.675	700	769,3475	363,4315	0,5876485	0,6865774	404,1537	3,091342	3	769,0557	363,3037	0,5876498	0,6865774	404,1537	3,091398	1	20	769	363						Fix_sw.jpg	0	880	547	72	111	738	236	716	0	Content		697	252	11675973	3445339363
11692	09:39:34.691	00:00:11.692	701	799,2139	366,3135	0,5861558	0,686018	404,1537	3,067185	3	799,2139	366,3135	0,5861558	0,686018	404,1537	3,067185	1	20	799	366						Fix_sw.jpg	0	880	547	72	111	738	236	716	0	Content		727	255	11692403	3445355793
11709	09:39:34.708	00:00:11.709	702	801,2682	357,2942	0,5846803	0,6866325	404,1537	3,083134	3	801,2682	357,2942	0,5846803	0,6866325	404,1537	3,083134	1	20	801	357						Fix_sw.jpg	0	880	547	72	111	738	236	716	0	Content		729	246	11709220	3445372610
11725	09:39:34.724	00:00:11.725	703	714,2202	367,4424	0,5838505	0,6882855	404,1537	3,051498	3	714,2202	367,4424	0,5838505	0,6882855	404,1537	3,051498	1	20	714	367						Fix_sw.jpg	0	880	547	72	111	738	236	716	0	Content		642	256	11725400	3445388790
11743	09:39:34.742	00:00:11.742	704	776,277	367,9645	0,5818526	0,6895664	405,938	3,054879	3	776,162	367,9284	0,5818531	0,6895664	405,938	3,054912	1	20	776	368						Fix_sw.jpg	0	880	547	72	111	738	236	716	0	Content		704	257	11742523	3445405913
11759	09:39:34.758	00:00:11.758	705	752,6949	381,0282	0,5791687	0,6915154	404,684	3,072416	3	752,5941	380,9807	0,5791692	0,6915154	404,684	3,072408	1	20	753	381						Fix_sw.jpg	0	880	547	72	111	738	236	716	0	Content		681	270	11758896	3445422286
11776	09:39:34.775	00:00:11.775	706	812,1178	359,9146	0,5769522	0,6937157	404,684	2,930592	3	812,1178	359,9146	0,5769522	0,6937157	404,684	2,930592	1	20	812	360						Fix_sw.jpg	0	880	547	72	111	738	236	716	0	Content		740	249	11775840	3445439230
11792	09:39:34.791	00:00:11.792	707	780,7762	361,9551	0,5752954	0,6966665	406,0662	2,974508	3	780,6264	361,8931	0,5752962	0,6966664	406,0661	2,974576	1	20	781	362						Fix_sw.jpg	0	880	547	72	111	738	236	716	0	Content		709	251	11792019	3445455409
11809	09:39:34.808	00:00:11.808	708	792,4794	369,9486	0,5734912	0,6981052	407,1512	2,956841	3	792,4172	369,9374	0,5734915	0,6981052	407,1512	2,956829	1	20	792	370						Fix_sw.jpg	0	880	547	72	111	738	236	716	0	Content		720	259	11808765	3445472155
11826	09:39:34.825	00:00:11.825	709	788,4735	374,7579	0,5716099	0,699452	407,2905	2,981216	3	788,4585	374,758	0,57161	0,699452	407,2905	2,981211	1	20	788	375						Fix_sw.jpg	0	880	547	72	111	738	236	716	0	Content		716	264	11825515	3445488905
11843	09:39:34.842	00:00:11.842	710	767,8859	368,4435	0,5697823	0,6995738	406,5987	2,968572	3	767,5943	368,3414	0,5697838	0,6995738	406,5986	2,968504	1	20	768	368						Fix_sw.jpg	0	880	547	72	111	738	236	716	0	Content		696	257	11842513	3445505903
11859	09:39:34.858	00:00:11.858	711	815,5869	361,1573	0,5683058	0,6984893	406,5986	2,888641	3	815,5869	361,1573	0,5683058	0,6984893	406,5986	2,888641	1	20	816	361						Fix_sw.jpg	0	880	547	72	111	738	236	716	0	Content		744	250	11858762	3445522152
11876	09:39:34.875	00:00:11.875	712	-1024	-768	-1	-1	-1	-1	4	-1024	-768	-1	-1	-1	-1	4	20	0	0						Fix_sw.jpg	0	880	547	72	111	738	236	716	0	Content		-72	-111	11875832	3445539222
11892	09:39:34.891	00:00:11.892	713	806,6387	364,1367	0,5655251	0,6967068	406,5986	2,773453	3	806,6387	364,1367	0,5655251	0,6967068	406,5986	2,773453	1	20	807	364						Fix_sw.jpg	0	880	547	72	111	738	236	716	0	Content		735	253	11892457	3445555847
11909	09:39:34.908	00:00:11.909	714	811,6512	376,1122	0,564159	0,6959479	406,5986	2,740084	3	811,6512	376,1122	0,564159	0,6959479	406,5986	2,740084	1	20	812	376						Fix_sw.jpg	0	880	547	72	111	738	236	716	0	Content		740	265	11909079	3445572469
11926	09:39:34.925	00:00:11.925	715	800,4506	361,0316	0,562681	0,6954479	406,5986	2,792676	3	800,4506	361,0316	0,562681	0,6954479	406,5986	2,792676	1	20	800	361						Fix_sw.jpg	0	880	547	72	111	738	236	716	0	Content		728	250	11925508	3445588898
11942	09:39:34.941	00:00:11.942	716	821,36	349,4124	0,5614601	0,6950459	406,5986	2,703722	3	821,36	349,4124	0,5614601	0,6950459	406,5986	2,703722	1	20	821	349						Fix_sw.jpg	0	880	547	72	111	738	236	716	0	Content		749	238	11942260	3445605650
11959	09:39:34.958	00:00:11.959	717	782,7845	344,8058	0,5601633	0,6952193	406,9886	2,730014	3	782,4938	344,6896	0,5601645	0,6952193	406,9886	2,730033	1	20	782	345						Fix_sw.jpg	0	880	547	72	111	738	236	716	0	Content		710	234	11959002	3445622392
11976	09:39:34.975	00:00:11.975	718	839,0434	349,7581	0,5651972	0,694105	426,4516	2,698285	3	839,1103	325,7645	0,5651972	0,694105	426,4516	2,704458	1	20	839	326						Fix_sw.jpg	0	880	547	72	111	738	236	716	0	Content		767	215	11975625	3445639015
11992	09:39:34.991	00:00:11.992	719	861,7535	292,0159	0,5640653	0,694079	426,4516	2,617957	3	861,7535	292,0159	0,5640653	0,694079	426,4516	2,617957	1	20	862	292						Fix_sw.jpg	0	880	547	72	111	738	236	716	0	Content		790	181	11992373	3445655763
12009	09:39:35.008	00:00:12.009	720	854,0325	301,9209	0,5625628	0,6930977	426,4516	2,491503	3	854,0325	301,9209	0,5625628	0,6930977	426,4516	2,491503	1	20	854	302						Fix_sw.jpg	0	880	547	72	111	738	236	716	0	Content		782	191	12009064	3445672454
12025	09:39:35.024	00:00:12.025	721	859,3738	299,4554	0,5610806	0,6907039	426,4516	2,526184	3	859,3738	299,4554	0,5610806	0,6907039	426,4516	2,526184	1	20	859	299						Fix_sw.jpg	0	880	547	72	111	738	236	716	0	Content		787	188	12025369	3445688759
12042	09:39:35.041	00:00:12.042	722	846,1055	262,9363	0,5588658	0,6864588	426,4516	2,607419	3	846,1055	262,9363	0,5588658	0,6864588	426,4516	2,607419	1	20	846	263						Fix_sw.jpg	0	880	547	72	111	738	236	716	0	Content		774	152	12042246	3445705636
12059	09:39:35.058	00:00:12.058	723	814,0718	316,0165	0,5502805	0,6806878	410,0241	2,627753	3	814,2036	316,0451	0,55028	0,6806878	410,0241	2,627763	1	20	814	316						Fix_sw.jpg	0	880	547	72	111	738	236	716	0	Content		742	205	12058869	3445722259
12076	09:39:35.075	00:00:12.075	724	853,2552	316,1488	0,5468371	0,6741367	410,0241	2,555348	3	853,2552	316,1488	0,5468371	0,6741367	410,0241	2,555348	1	20	853	316						Fix_sw.jpg	0	880	547	72	111	738	236	716	0	Content		781	205	12075617	3445739007
12092	09:39:35.091	00:00:12.092	725	499,3543	315,8994	0,5351982	0,6659717	410,0241	2,527691	3	499,3543	315,8994	0,5351982	0,6659717	410,0241	2,527691	1	20	499	316						Fix_sw.jpg	0	880	547	72	111	738	236	716	0	Content		427	205	12092115	3445755505
12109	09:39:35.108	00:00:12.108	726	741,285	322,5786	0,5369626	0,6582443	410,0241	2,715148	3	741,285	322,5786	0,5369626	0,6582443	410,0241	2,715148	1	20	741	323						Fix_sw.jpg	0	880	547	72	111	738	236	716	0	Content		669	212	12108931	3445772321
12125	09:39:35.124	00:00:12.125	727	830,7511	283,3047	0,5321258	0,649101	426,4516	2,743845	3	805,6814	317,7601	0,5315616	0,6491179	410,6652	2,645365	1	20	806	318						Fix_sw.jpg	0	880	547	72	111	738	236	716	0	Content		734	207	12125245	3445788635
12142	09:39:35.141	00:00:12.142	728	842,3865	321,319	0,5226388	0,6390092	403,9977	2,412922	3	842,3865	321,319	0,5226388	0,6390092	403,9977	2,412922	1	20	842	321						Fix_sw.jpg	0	880	547	72	111	738	236	716	0	Content		770	210	12142054	3445805444
12158	09:39:35.157	00:00:12.158	729	-1024	-768	-1	-1	-1	-1	4	-1024	-768	-1	-1	-1	-1	4	20	0	0						Fix_sw.jpg	0	880	547	72	111	738	236	716	0	Content		-72	-111	12158481	3445821871
12175	09:39:35.174	00:00:12.175	730	844,4017	329,6662	0,5058281	0,6192551	403,9977	2,434147	3	844,4017	329,6662	0,5058281	0,6192551	403,9977	2,434147	1	20	844	330						Fix_sw.jpg	0	880	547	72	111	738	236	716	0	Content		772	219	12175348	3445838738
12192	09:39:35.191	00:00:12.191	731	-1024	-768	-1	-1	-1	-1	4	-1024	-768	-1	-1	-1	-1	4	20	0	0						Fix_sw.jpg	0	880	547	72	111	738	236	716	0	Content		-72	-111	12191980	3445855370
12209	09:39:35.208	00:00:12.208	732	776,858	331,061	0,4941316	0,6025837	403,9977	2,773904	3	776,858	331,061	0,4941316	0,6025837	403,9977	2,773904	1	20	777	331						Fix_sw.jpg	0	880	547	72	111	738	236	716	0	Content		705	220	12208602	3445871992
12225	09:39:35.224	00:00:12.225	733	795,4178	344,0291	0,4817218	0,5946574	403,9977	2,60854	3	810,2479	324,0852	0,4817836	0,5946483	413,7142	2,668912	1	20	810	324						Fix_sw.jpg	0	880	547	72	111	738	236	716	0	Content		738	213	12225102	3445888492
12242	09:39:35.241	00:00:12.241	734	-1024	-768	-1	-1	-1	-1	4	-1024	-768	-1	-1	-1	-1	4	20	0	0						Fix_sw.jpg	0	880	547	72	111	738	236	716	0	Content		-72	-111	12241725	3445905115
12258	09:39:35.257	00:00:12.258	735	820,615	330,7104	0,462238	0,5837433	414,1955	2,719356	3	820,605	330,7092	0,462238	0,5837433	414,1955	2,719349	1	20	821	331						Fix_sw.jpg	0	880	547	72	111	738	236	716	0	Content		749	220	12258349	3445921739
12275	09:39:35.274	00:00:12.274	736	786,0346	332,2616	0,4520907	0,5799756	414,1955	2,931198	3	786,0346	332,2616	0,4520907	0,5799756	414,1955	2,931198	1	20	786	332						Fix_sw.jpg	0	880	547	72	111	738	236	716	0	Content		714	221	12274973	3445938363
12292	09:39:35.291	00:00:12.291	737	840,878	329,7307	0,4410782	0,5767093	414,5515	2,704566	3	840,72	329,7069	0,4410784	0,5767093	414,5514	2,704474	1	20	841	330						Fix_sw.jpg	0	880	547	72	111	738	236	716	0	Content		769	219	12291598	3445954988
12308	09:39:35.307	00:00:12.308	738	874,8288	339,8305	0,4301859	0,5747156	414,5515	2,622655	3	874,8288	339,8305	0,4301859	0,5747156	414,5515	2,622655	1	20	875	340						Fix_sw.jpg	0	880	547	72	111	738	236	716	0	Content		803	229	12308232	3445971622
12325	09:39:35.324	00:00:12.324	739	816,9318	350,8304	0,4205742	0,5729978	414,5515	2,855685	3	816,9318	350,8304	0,4205742	0,5729978	414,5515	2,855685	1	20	817	351						Fix_sw.jpg	0	880	547	72	111	738	236	716	0	Content		745	240	12324968	3445988358
12342	09:39:35.341	00:00:12.341	740	798,0972	350,74	0,410965	0,5715177	414,5515	2,848561	3	798,0972	350,74	0,410965	0,5715177	414,5515	2,848561	1	20	798	351						Fix_sw.jpg	0	880	547	72	111	738	236	716	0	Content		726	240	12341592	3446004982
12358	09:39:35.357	00:00:12.358	741	795,8632	348,9418	0,4022867	0,5699468	414,5515	2,776029	3	795,8632	348,9418	0,4022867	0,5699468	414,5515	2,776029	1	20	796	349						Fix_sw.jpg	0	880	547	72	111	738	236	716	0	Content		724	238	12358230	3446021620
12375	09:39:35.374	00:00:12.374	742	848,7562	352,1107	0,3930693	0,5672402	414,8112	2,738965	3	848,8486	352,1458	0,3930692	0,5672402	414,8112	2,738934	1	21	849	352						Fix_sw.jpg	0	880	547	72	111	787	228	100	0	Content		777	241	12374842	3446038232
12375	09:39:35.374																				ImageEnd	16	0	0	Fix_sw.jpg
12392	09:39:35.391	00:00:12.391	743	801,5198	347,2928	0,3832972	0,5648914	414,8113	2,832189	3	801,5198	347,2928	0,3832972	0,5648914	414,8113	2,832189	1	21	802	347						No media	0	1024	768	0	0	859	339	100	0	Content		802	347	12391589	3446054979
12394	09:39:35.393																				ImageStart	8	0	0	StimuliFarbe_gruen_gelb.png
12408	09:39:35.407	00:00:12.408	744	848,6544	345,7598	0,3724358	0,5625128	414,6619	2,818628	3	848,635	345,7613	0,3724359	0,5625128	414,6618	2,818623	1	21	849	346						StimuliFarbe_gruen_gelb.png	0	880	547	72	111	787	228	100	0	Content		777	235	12408225	3446071615
12425	09:39:35.424	00:00:12.424	745	869,5872	333,2141	0,3584599	0,5618933	413,5861	2,847204	3	869,271	333,1935	0,3584603	0,5618933	413,586	2,84716	1	21	869	333						StimuliFarbe_gruen_gelb.png	0	880	547	72	111	787	228	100	0	Content		797	222	12424836	3446088226
12441	09:39:35.440	00:00:12.441	746	935,769	327,0327	0,3432657	0,5621616	413,5861	2,734756	3	935,769	327,0327	0,3432657	0,5621616	413,5861	2,734756	1	21	936	327						StimuliFarbe_gruen_gelb.png	0	880	547	72	111	787	228	100	0	Content		864	216	12441459	3446104849
12458	09:39:35.457	00:00:12.458	747	936,9814	318,0547	0,3270519	0,5648485	413,5861	2,750543	3	936,9814	318,0547	0,3270519	0,5648485	413,5861	2,750543	1	21	937	318						StimuliFarbe_gruen_gelb.png	0	880	547	72	111	787	228	100	0	Content		865	207	12458219	3446121609
12475	09:39:35.474	00:00:12.474	748	-1024	-768	-1	-1	-1	-1	4	-1024	-768	-1	-1	-1	-1	4		0	0						StimuliFarbe_gruen_gelb.png	0	880	547	72	111				0	Content		-72	-111	12474834	3446138224
12491	09:39:35.490	00:00:12.491	749	-1024	-768	-1	-1	-1	-1	4	-1024	-768	-1	-1	-1	-1	4		0	0						StimuliFarbe_gruen_gelb.png	0	880	547	72	111				0	Content		-72	-111	12491455	3446154845
12508	09:39:35.507	00:00:12.508	750	-1024	-768	-1	-1	-1	-1	4	-1024	-768	-1	-1	-1	-1	4		0	0						StimuliFarbe_gruen_gelb.png	0	880	547	72	111				0	Content		-72	-111	12508079	3446171469
12525	09:39:35.524	00:00:12.524	751	-1024	-768	-1	-1	-1	-1	4	-1024	-768	-1	-1	-1	-1	4		0	0						StimuliFarbe_gruen_gelb.png	0	880	547	72	111				0	Content		-72	-111	12524827	3446188217
12541	09:39:35.540	00:00:12.541	752	-1024	-768	-1	-1	-1	-1	4	-1024	-768	-1	-1	-1	-1	4		0	0						StimuliFarbe_gruen_gelb.png	0	880	547	72	111				0	Content		-72	-111	12541452	3446204842
12558	09:39:35.557	00:00:12.558	753	-1024	-768	-1	-1	-1	-1	4	-1024	-768	-1	-1	-1	-1	4		0	0						StimuliFarbe_gruen_gelb.png	0	880	547	72	111				0	Content		-72	-111	12558077	3446221467
12575	09:39:35.574	00:00:12.574	754	-1024	-768	-1	-1	-1	-1	4	-1024	-768	-1	-1	-1	-1	4		0	0						StimuliFarbe_gruen_gelb.png	0	880	547	72	111				0	Content		-72	-111	12574696	3446238086
12591	09:39:35.590	00:00:12.591	755	-1024	-768	-1	-1	-1	-1	4	-1024	-768	-1	-1	-1	-1	4		0	0						StimuliFarbe_gruen_gelb.png	0	880	547	72	111				0	Content		-72	-111	12591444	3446254834
12608	09:39:35.607	00:00:12.608	756	-1024	-768	-1	-1	-1	-1	4	-1024	-768	-1	-1	-1	-1	4		0	0						StimuliFarbe_gruen_gelb.png	0	880	547	72	111				0	Content		-72	-111	12608069	3446271459
12625	09:39:35.624	00:00:12.624	757	-1024	-768	-1	-1	-1	-1	4	-1024	-768	-1	-1	-1	-1	4		0	0						StimuliFarbe_gruen_gelb.png	0	880	547	72	111				0	Content		-72	-111	12624690	3446288080
12641	09:39:35.640	00:00:12.641	758	-1024	-768	-1	-1	-1	-1	4	-1024	-768	-1	-1	-1	-1	4		0	0						StimuliFarbe_gruen_gelb.png	0	880	547	72	111				0	Content		-72	-111	12641314	3446304704
12658	09:39:35.657	00:00:12.658	759	-1024	-768	-1	-1	-1	-1	4	-1024	-768	-1	-1	-1	-1	4		0	0						StimuliFarbe_gruen_gelb.png	0	880	547	72	111				0	Content		-72	-111	12658062	3446321452
12675	09:39:35.674	00:00:12.674	760	-1024	-768	-1	-1	-1	-1	4	-1024	-768	-1	-1	-1	-1	4		0	0						StimuliFarbe_gruen_gelb.png	0	880	547	72	111				0	Content		-72	-111	12674683	3446338073
12691	09:39:35.690	00:00:12.691	761	-1024	-768	-1	-1	-1	-1	4	-1024	-768	-1	-1	-1	-1	4		0	0						StimuliFarbe_gruen_gelb.png	0	880	547	72	111				0	Content		-72	-111	12691304	3446354694
12708	09:39:35.707	00:00:12.707	762	-1024	-768	-1	-1	-1	-1	4	-1024	-768	-1	-1	-1	-1	4		0	0						StimuliFarbe_gruen_gelb.png	0	880	547	72	111				0	Content		-72	-111	12707930	3446371320
12725	09:39:35.724	00:00:12.724	763	-1024	-768	-1	-1	-1	-1	4	-1024	-768	-1	-1	-1	-1	4		0	0						StimuliFarbe_gruen_gelb.png	0	880	547	72	111				0	Content		-72	-111	12724680	3446388070
12741	09:39:35.740	00:00:12.741	764	-1024	-768	-1	-1	-1	-1	4	-1024	-768	-1	-1	-1	-1	4		0	0						StimuliFarbe_gruen_gelb.png	0	880	547	72	111				0	Content		-72	-111	12741304	3446404694
12758	09:39:35.757	00:00:12.757	765	-1024	-768	-1	-1	-1	-1	4	-1024	-768	-1	-1	-1	-1	4		0	0						StimuliFarbe_gruen_gelb.png	0	880	547	72	111				0	Content		-72	-111	12757926	3446421316
12775	09:39:35.774	00:00:12.774	766	-1024	-768	-1	-1	-1	-1	4	-1024	-768	-1	-1	-1	-1	4		0	0						StimuliFarbe_gruen_gelb.png	0	880	547	72	111				0	Content		-72	-111	12774551	3446437941
12791	09:39:35.790	00:00:12.791	767	-1024	-768	-1	-1	-1	-1	4	-1024	-768	-1	-1	-1	-1	4		0	0						StimuliFarbe_gruen_gelb.png	0	880	547	72	111				0	Content		-72	-111	12791300	3446454690
12808	09:39:35.807	00:00:12.808	768	-1024	-768	-1	-1	-1	-1	4	-1024	-768	-1	-1	-1	-1	4		0	0						StimuliFarbe_gruen_gelb.png	0	880	547	72	111				0	Content		-72	-111	12808050	3446471440
12825	09:39:35.824	00:00:12.824	769	-1024	-768	-1	-1	-1	-1	4	-1024	-768	-1	-1	-1	-1	4		0	0						StimuliFarbe_gruen_gelb.png	0	880	547	72	111				0	Content		-72	-111	12824673	3446488063
12841	09:39:35.840	00:00:12.841	770	-1024	-768	-1	-1	-1	-1	4	-1024	-768	-1	-1	-1	-1	4		0	0						StimuliFarbe_gruen_gelb.png	0	880	547	72	111				0	Content		-72	-111	12841294	3446504684
12858	09:39:35.857	00:00:12.857	771	-1024	-768	-1	-1	-1	-1	4	-1024	-768	-1	-1	-1	-1	4		0	0						StimuliFarbe_gruen_gelb.png	0	880	547	72	111				0	Content		-72	-111	12857916	3446521306
12875	09:39:35.874	00:00:12.874	772	-1024	-768	-1	-1	-1	-1	4	-1024	-768	-1	-1	-1	-1	4		0	0						StimuliFarbe_gruen_gelb.png	0	880	547	72	111				0	Content		-72	-111	12874985	3446538375
12892	09:39:35.891	00:00:12.892	773	-1024	-768	-1	-1	-1	-1	4	-1024	-768	-1	-1	-1	-1	4		0	0						StimuliFarbe_gruen_gelb.png	0	880	547	72	111				0	Content		-72	-111	12892359	3446555749
12910	09:39:35.909	00:00:12.909	774	-1024	-768	-1	-1	-1	-1	4	-1024	-768	-1	-1	-1	-1	4		0	0						StimuliFarbe_gruen_gelb.png	0	880	547	72	111				0	Content		-72	-111	12909731	3446573121
12925	09:39:35.924	00:00:12.924	775	-1024	-768	-1	-1	-1	-1	4	-1024	-768	-1	-1	-1	-1	4		0	0						StimuliFarbe_gruen_gelb.png	0	880	547	72	111				0	Content		-72	-111	12924536	3446587926
12941	09:39:35.940	00:00:12.941	776	-1024	-768	-1	-1	-1	-1	4	-1024	-768	-1	-1	-1	-1	4		0	0						StimuliFarbe_gruen_gelb.png	0	880	547	72	111				0	Content		-72	-111	12941160	3446604550
12958	09:39:35.957	00:00:12.957	777	-1024	-768	-1	-1	-1	-1	4	-1024	-768	-1	-1	-1	-1	4		0	0						StimuliFarbe_gruen_gelb.png	0	880	547	72	111				0	Content		-72	-111	12957907	3446621297
12975	09:39:35.974	00:00:12.974	778	-1024	-768	-1	-1	-1	-1	4	-1024	-768	-1	-1	-1	-1	4		0	0						StimuliFarbe_gruen_gelb.png	0	880	547	72	111				0	Content		-72	-111	12974530	3446637920
12991	09:39:35.990	00:00:12.991	779	-1024	-768	-1	-1	-1	-1	4	-1024	-768	-1	-1	-1	-1	4		0	0						StimuliFarbe_gruen_gelb.png	0	880	547	72	111				0	Content		-72	-111	12991155	3446654545
13008	09:39:36.007	00:00:13.007	780	-1024	-768	-1	-1	-1	-1	4	-1024	-768	-1	-1	-1	-1	4		0	0						StimuliFarbe_gruen_gelb.png	0	880	547	72	111				0	Content		-72	-111	13007778	3446671168
13025	09:39:36.024	00:00:13.024	781	-1024	-768	-1	-1	-1	-1	4	-1024	-768	-1	-1	-1	-1	4		0	0						StimuliFarbe_gruen_gelb.png	0	880	547	72	111				0	Content		-72	-111	13024971	3446688361
13042	09:39:36.041	00:00:13.042	782	-1024	-768	-1	-1	-1	-1	4	-1024	-768	-1	-1	-1	-1	4		0	0						StimuliFarbe_gruen_gelb.png	0	880	547	72	111				0	Content		-72	-111	13042342	3446705732
13060	09:39:36.059	00:00:13.059	783	-1024	-768	-1	-1	-1	-1	4	-1024	-768	-1	-1	-1	-1	4		0	0						StimuliFarbe_gruen_gelb.png	0	880	547	72	111				0	Content		-72	-111	13059596	3446722986
13074	09:39:36.073	00:00:13.074	784	-1024	-768	-1	-1	-1	-1	4	-1024	-768	-1	-1	-1	-1	4		0	0						StimuliFarbe_gruen_gelb.png	0	880	547	72	111				0	Content		-72	-111	13074399	3446737789
13091	09:39:36.090	00:00:13.091	785	-1024	-768	-1	-1	-1	-1	4	-1024	-768	-1	-1	-1	-1	4		0	0						StimuliFarbe_gruen_gelb.png	0	880	547	72	111				0	Content		-72	-111	13091146	3446754536
13108	09:39:36.107	00:00:13.107	786	-1024	-768	-1	-1	-1	-1	4	-1024	-768	-1	-1	-1	-1	4		0	0						StimuliFarbe_gruen_gelb.png	0	880	547	72	111				0	Content		-72	-111	13107769	3446771159
13125	09:39:36.124	00:00:13.124	787	-1024	-768	-1	-1	-1	-1	4	-1024	-768	-1	-1	-1	-1	4		0	0						StimuliFarbe_gruen_gelb.png	0	880	547	72	111				0	Content		-72	-111	13124516	3446787906
13141	09:39:36.140	00:00:13.141	788	-1024	-768	-1	-1	-1	-1	4	-1024	-768	-1	-1	-1	-1	4		0	0						StimuliFarbe_gruen_gelb.png	0	880	547	72	111				0	Content		-72	-111	13141014	3446804404
13158	09:39:36.157	00:00:13.157	789	-1024	-768	-1	-1	-1	-1	4	-1024	-768	-1	-1	-1	-1	4		0	0						StimuliFarbe_gruen_gelb.png	0	880	547	72	111				0	Content		-72	-111	13157636	3446821026
13175	09:39:36.174	00:00:13.174	790	-1024	-768	-1	-1	-1	-1	4	-1024	-768	-1	-1	-1	-1	4		0	0						StimuliFarbe_gruen_gelb.png	0	880	547	72	111				0	Content		-72	-111	13174831	3446838221
13192	09:39:36.191	00:00:13.192	791	-1024	-768	-1	-1	-1	-1	4	-1024	-768	-1	-1	-1	-1	4		0	0						StimuliFarbe_gruen_gelb.png	0	880	547	72	111				0	Content		-72	-111	13192204	3446855594
13209	09:39:36.208	00:00:13.209	792	-1024	-768	-1	-1	-1	-1	4	-1024	-768	-1	-1	-1	-1	4		0	0						StimuliFarbe_gruen_gelb.png	0	880	547	72	111				0	Content		-72	-111	13209453	3446872843
13224	09:39:36.223	00:00:13.224	793	-1024	-768	-1	-1	-1	-1	4	-1024	-768	-1	-1	-1	-1	4		0	0						StimuliFarbe_gruen_gelb.png	0	880	547	72	111				0	Content		-72	-111	13224260	3446887650
13241	09:39:36.240	00:00:13.241	794	-1024	-768	-1	-1	-1	-1	4	-1024	-768	-1	-1	-1	-1	4		0	0						StimuliFarbe_gruen_gelb.png	0	880	547	72	111				0	Content		-72	-111	13241009	3446904399
13258	09:39:36.257	00:00:13.257	795	-1024	-768	-1	-1	-1	-1	4	-1024	-768	-1	-1	-1	-1	4		0	0						StimuliFarbe_gruen_gelb.png	0	880	547	72	111				0	Content		-72	-111	13257759	3446921149
13274	09:39:36.273	00:00:13.274	796	-1024	-768	-1	-1	-1	-1	4	-1024	-768	-1	-1	-1	-1	4		0	0						StimuliFarbe_gruen_gelb.png	0	880	547	72	111				0	Content		-72	-111	13274381	3446937771
13291	09:39:36.290	00:00:13.291	797	-1024	-768	-1	-1	-1	-1	4	-1024	-768	-1	-1	-1	-1	4		0	0						StimuliFarbe_gruen_gelb.png	0	880	547	72	111				0	Content		-72	-111	13291004	3446954394
13308	09:39:36.307	00:00:13.307	798	-1024	-768	-1	-1	-1	-1	4	-1024	-768	-1	-1	-1	-1	4		0	0						StimuliFarbe_gruen_gelb.png	0	880	547	72	111				0	Content		-72	-111	13307627	3446971017
13325	09:39:36.324	00:00:13.324	799	-1024	-768	-1	-1	-1	-1	4	-1024	-768	-1	-1	-1	-1	4		0	0						StimuliFarbe_gruen_gelb.png	0	880	547	72	111				0	Content		-72	-111	13324696	3446988086
13342	09:39:36.341	00:00:13.342	800	-1024	-768	-1	-1	-1	-1	4	-1024	-768	-1	-1	-1	-1	4		0	0						StimuliFarbe_gruen_gelb.png	0	880	547	72	111				0	Content		-72	-111	13342080	3447005470
13359	09:39:36.358	00:00:13.359	801	-1024	-768	-1	-1	-1	-1	4	-1024	-768	-1	-1	-1	-1	4		0	0						StimuliFarbe_gruen_gelb.png	0	880	547	72	111				0	Content		-72	-111	13359334	3447022724
13374	09:39:36.373	00:00:13.374	802	-1024	-768	-1	-1	-1	-1	4	-1024	-768	-1	-1	-1	-1	4		0	0						StimuliFarbe_gruen_gelb.png	0	880	547	72	111				0	Content		-72	-111	13374248	3447037638
13391	09:39:36.390	00:00:13.390	803	-1024	-768	-1	-1	-1	-1	4	-1024	-768	-1	-1	-1	-1	4		0	0						StimuliFarbe_gruen_gelb.png	0	880	547	72	111				0	Content		-72	-111	13390874	3447054264
13408	09:39:36.407	00:00:13.407	804	-1024	-768	-1	-1	-1	-1	4	-1024	-768	-1	-1	-1	-1	4		0	0						StimuliFarbe_gruen_gelb.png	0	880	547	72	111				0	Content		-72	-111	13407622	3447071012
13424	09:39:36.423	00:00:13.424	805	-1024	-768	-1	-1	-1	-1	4	-1024	-768	-1	-1	-1	-1	4		0	0						StimuliFarbe_gruen_gelb.png	0	880	547	72	111				0	Content		-72	-111	13424247	3447087637
13441	09:39:36.440	00:00:13.440	806	-1024	-768	-1	-1	-1	-1	4	-1024	-768	-1	-1	-1	-1	4		0	0						StimuliFarbe_gruen_gelb.png	0	880	547	72	111				0	Content		-72	-111	13440871	3447104261
13457	09:39:36.456	00:00:13.457	807	-1024	-768	-1	-1	-1	-1	4	-1024	-768	-1	-1	-1	-1	4		0	0						StimuliFarbe_gruen_gelb.png	0	880	547	72	111				0	Content		-72	-111	13457496	3447120886
13475	09:39:36.474	00:00:13.474	808	-1024	-768	-1	-1	-1	-1	4	-1024	-768	-1	-1	-1	-1	4		0	0						StimuliFarbe_gruen_gelb.png	0	880	547	72	111				0	Content		-72	-111	13474689	3447138079
13492	09:39:36.491	00:00:13.492	809	-1024	-768	-1	-1	-1	-1	4	-1024	-768	-1	-1	-1	-1	4		0	0						StimuliFarbe_gruen_gelb.png	0	880	547	72	111				0	Content		-72	-111	13492066	3447155456
13509	09:39:36.508	00:00:13.509	810	-1024	-768	-1	-1	-1	-1	4	-1024	-768	-1	-1	-1	-1	4		0	0						StimuliFarbe_gruen_gelb.png	0	880	547	72	111				0	Content		-72	-111	13509310	3447172700
13524	09:39:36.523	00:00:13.524	811	-1024	-768	-1	-1	-1	-1	4	-1024	-768	-1	-1	-1	-1	4		0	0						StimuliFarbe_gruen_gelb.png	0	880	547	72	111				0	Content		-72	-111	13524117	3447187507
13541	09:39:36.540	00:00:13.540	812	-1024	-768	-1	-1	-1	-1	4	-1024	-768	-1	-1	-1	-1	4		0	0						StimuliFarbe_gruen_gelb.png	0	880	547	72	111				0	Content		-72	-111	13540865	3447204255
13557	09:39:36.556	00:00:13.557	813	-1024	-768	-1	-1	-1	-1	4	-1024	-768	-1	-1	-1	-1	4		0	0						StimuliFarbe_gruen_gelb.png	0	880	547	72	111				0	Content		-72	-111	13557490	3447220880
13574	09:39:36.573	00:00:13.574	814	-1024	-768	-1	-1	-1	-1	4	-1024	-768	-1	-1	-1	-1	4		0	0						StimuliFarbe_gruen_gelb.png	0	880	547	72	111				0	Content		-72	-111	13574112	3447237502
13591	09:39:36.590	00:00:13.590	815	-1024	-768	-1	-1	-1	-1	4	-1024	-768	-1	-1	-1	-1	4		0	0						StimuliFarbe_gruen_gelb.png	0	880	547	72	111				0	Content		-72	-111	13590733	3447254123
13607	09:39:36.606	00:00:13.607	816	-1024	-768	-1	-1	-1	-1	4	-1024	-768	-1	-1	-1	-1	4		0	0						StimuliFarbe_gruen_gelb.png	0	880	547	72	111				0	Content		-72	-111	13607359	3447270749
13625	09:39:36.624	00:00:13.624	817	-1024	-768	-1	-1	-1	-1	4	-1024	-768	-1	-1	-1	-1	4		0	0						StimuliFarbe_gruen_gelb.png	0	880	547	72	111				0	Content		-72	-111	13624551	3447287941
13642	09:39:36.641	00:00:13.641	818	-1024	-768	-1	-1	-1	-1	4	-1024	-768	-1	-1	-1	-1	4		0	0						StimuliFarbe_gruen_gelb.png	0	880	547	72	111				0	Content		-72	-111	13641925	3447305315
13659	09:39:36.658	00:00:13.659	819	-1024	-768	-1	-1	-1	-1	4	-1024	-768	-1	-1	-1	-1	4		0	0						StimuliFarbe_gruen_gelb.png	0	880	547	72	111				0	Content		-72	-111	13659175	3447322565
13674	09:39:36.673	00:00:13.673	820	-1024	-768	-1	-1	-1	-1	4	-1024	-768	-1	-1	-1	-1	4		0	0						StimuliFarbe_gruen_gelb.png	0	880	547	72	111				0	Content		-72	-111	13673982	3447337372
13691	09:39:36.690	00:00:13.690	821	-1024	-768	-1	-1	-1	-1	4	-1024	-768	-1	-1	-1	-1	4		0	0						StimuliFarbe_gruen_gelb.png	0	880	547	72	111				0	Content		-72	-111	13690730	3447354120
13707	09:39:36.706	00:00:13.707	822	-1024	-768	-1	-1	-1	-1	4	-1024	-768	-1	-1	-1	-1	4		0	0						StimuliFarbe_gruen_gelb.png	0	880	547	72	111				0	Content		-72	-111	13707353	3447370743
13724	09:39:36.723	00:00:13.723	823	-1024	-768	-1	-1	-1	-1	4	-1024	-768	-1	-1	-1	-1	4		0	0						StimuliFarbe_gruen_gelb.png	0	880	547	72	111				0	Content		-72	-111	13723977	3447387367
13741	09:39:36.740	00:00:13.740	824	-1024	-768	-1	-1	-1	-1	4	-1024	-768	-1	-1	-1	-1	4		0	0						StimuliFarbe_gruen_gelb.png	0	880	547	72	111				0	Content		-72	-111	13740599	3447403989
13757	09:39:36.756	00:00:13.757	825	-1024	-768	-1	-1	-1	-1	4	-1024	-768	-1	-1	-1	-1	4		0	0						StimuliFarbe_gruen_gelb.png	0	880	547	72	111				0	Content		-72	-111	13757350	3447420740
13774	09:39:36.773	00:00:13.774	826	-1024	-768	-1	-1	-1	-1	4	-1024	-768	-1	-1	-1	-1	4		0	0						StimuliFarbe_gruen_gelb.png	0	880	547	72	111				0	Content		-72	-111	13774411	3447437801
13792	09:39:36.791	00:00:13.791	827	-1024	-768	-1	-1	-1	-1	4	-1024	-768	-1	-1	-1	-1	4		0	0						StimuliFarbe_gruen_gelb.png	0	880	547	72	111				0	Content		-72	-111	13791787	3447455177
13809	09:39:36.808	00:00:13.809	828	-1024	-768	-1	-1	-1	-1	4	-1024	-768	-1	-1	-1	-1	4		0	0						StimuliFarbe_gruen_gelb.png	0	880	547	72	111				0	Content		-72	-111	13809161	3447472551
13824	09:39:36.823	00:00:13.823	829	-1024	-768	-1	-1	-1	-1	4	-1024	-768	-1	-1	-1	-1	4		0	0						StimuliFarbe_gruen_gelb.png	0	880	547	72	111				0	Content		-72	-111	13823966	3447487356
13841	09:39:36.840	00:00:13.840	830	-1024	-768	-1	-1	-1	-1	4	-1024	-768	-1	-1	-1	-1	4		0	0						StimuliFarbe_gruen_gelb.png	0	880	547	72	111				0	Content		-72	-111	13840591	3447503981
13857	09:39:36.856	00:00:13.857	831	-1024	-768	-1	-1	-1	-1	4	-1024	-768	-1	-1	-1	-1	4		0	0						StimuliFarbe_gruen_gelb.png	0	880	547	72	111				0	Content		-72	-111	13857342	3447520732
13874	09:39:36.873	00:00:13.873	832	-1024	-768	-1	-1	-1	-1	4	-1024	-768	-1	-1	-1	-1	4		0	0						StimuliFarbe_gruen_gelb.png	0	880	547	72	111				0	Content		-72	-111	13873964	3447537354
13891	09:39:36.890	00:00:13.890	833	-1024	-768	-1	-1	-1	-1	4	-1024	-768	-1	-1	-1	-1	4		0	0						StimuliFarbe_gruen_gelb.png	0	880	547	72	111				0	Content		-72	-111	13890586	3447553976
13907	09:39:36.906	00:00:13.907	834	-1024	-768	-1	-1	-1	-1	4	-1024	-768	-1	-1	-1	-1	4		0	0						StimuliFarbe_gruen_gelb.png	0	880	547	72	111				0	Content		-72	-111	13907210	3447570600
13924	09:39:36.923	00:00:13.924	835	-1024	-768	-1	-1	-1	-1	4	-1024	-768	-1	-1	-1	-1	4		0	0						StimuliFarbe_gruen_gelb.png	0	880	547	72	111				0	Content		-72	-111	13924403	3447587793
13942	09:39:36.941	00:00:13.941	836	-1024	-768	-1	-1	-1	-1	4	-1024	-768	-1	-1	-1	-1	4		0	0						StimuliFarbe_gruen_gelb.png	0	880	547	72	111				0	Content		-72	-111	13941650	3447605040
13959	09:39:36.958	00:00:13.959	837	-1024	-768	-1	-1	-1	-1	4	-1024	-768	-1	-1	-1	-1	4		0	0						StimuliFarbe_gruen_gelb.png	0	880	547	72	111				0	Content		-72	-111	13959020	3447622410
13974	09:39:36.973	00:00:13.973	838	-1024	-768	-1	-1	-1	-1	4	-1024	-768	-1	-1	-1	-1	4		0	0						StimuliFarbe_gruen_gelb.png	0	880	547	72	111				0	Content		-72	-111	13973826	3447637216
13990	09:39:36.989	00:00:13.990	839	-1024	-768	-1	-1	-1	-1	4	-1024	-768	-1	-1	-1	-1	4		0	0						StimuliFarbe_gruen_gelb.png	0	880	547	72	111				0	Content		-72	-111	13990449	3447653839
14007	09:39:37.006	00:00:14.007	840	-1024	-768	-1	-1	-1	-1	4	-1024	-768	-1	-1	-1	-1	4		0	0						StimuliFarbe_gruen_gelb.png	0	880	547	72	111				0	Content		-72	-111	14007197	3447670587
14024	09:39:37.023	00:00:14.023	841	-1024	-768	-1	-1	-1	-1	4	-1024	-768	-1	-1	-1	-1	4		0	0						StimuliFarbe_gruen_gelb.png	0	880	547	72	111				0	Content		-72	-111	14023822	3447687212
14040	09:39:37.039	00:00:14.040	842	-1024	-768	-1	-1	-1	-1	4	-1024	-768	-1	-1	-1	-1	4		0	0						StimuliFarbe_gruen_gelb.png	0	880	547	72	111				0	Content		-72	-111	14040445	3447703835
14057	09:39:37.056	00:00:14.057	843	-1024	-768	-1	-1	-1	-1	4	-1024	-768	-1	-1	-1	-1	4		0	0						StimuliFarbe_gruen_gelb.png	0	880	547	72	111				0	Content		-72	-111	14057067	3447720457
14074	09:39:37.073	00:00:14.074	844	-1024	-768	-1	-1	-1	-1	4	-1024	-768	-1	-1	-1	-1	4		0	0						StimuliFarbe_gruen_gelb.png	0	880	547	72	111				0	Content		-72	-111	14074264	3447737654
14092	09:39:37.091	00:00:14.091	845	-1024	-768	-1	-1	-1	-1	4	-1024	-768	-1	-1	-1	-1	4		0	0						StimuliFarbe_gruen_gelb.png	0	880	547	72	111				0	Content		-72	-111	14091651	3447755041
14109	09:39:37.108	00:00:14.108	846	-1024	-768	-1	-1	-1	-1	4	-1024	-768	-1	-1	-1	-1	4		0	0						StimuliFarbe_gruen_gelb.png	0	880	547	72	111				0	Content		-72	-111	14108887	3447772277
14124	09:39:37.123	00:00:14.123	847	-1024	-768	-1	-1	-1	-1	4	-1024	-768	-1	-1	-1	-1	4		0	0						StimuliFarbe_gruen_gelb.png	0	880	547	72	111				0	Content		-72	-111	14123689	3447787079
14140	09:39:37.139	00:00:14.140	848	-1024	-768	-1	-1	-1	-1	4	-1024	-768	-1	-1	-1	-1	4		0	0						StimuliFarbe_gruen_gelb.png	0	880	547	72	111				0	Content		-72	-111	14140439	3447803829
14157	09:39:37.156	00:00:14.157	849	-1024	-768	-1	-1	-1	-1	4	-1024	-768	-1	-1	-1	-1	4		0	0						StimuliFarbe_gruen_gelb.png	0	880	547	72	111				0	Content		-72	-111	14157061	3447820451
14174	09:39:37.173	00:00:14.173	850	-1024	-768	-1	-1	-1	-1	4	-1024	-768	-1	-1	-1	-1	4		0	0						StimuliFarbe_gruen_gelb.png	0	880	547	72	111				0	Content		-72	-111	14173686	3447837076
14190	09:39:37.189	00:00:14.190	851	-1024	-768	-1	-1	-1	-1	4	-1024	-768	-1	-1	-1	-1	4		0	0						StimuliFarbe_gruen_gelb.png	0	880	547	72	111				0	Content		-72	-111	14190310	3447853700
14207	09:39:37.206	00:00:14.206	852	-1024	-768	-1	-1	-1	-1	4	-1024	-768	-1	-1	-1	-1	4		0	0						StimuliFarbe_gruen_gelb.png	0	880	547	72	111				0	Content		-72	-111	14206949	3447870339
14224	09:39:37.223	00:00:14.224	853	-1024	-768	-1	-1	-1	-1	4	-1024	-768	-1	-1	-1	-1	4		0	0						StimuliFarbe_gruen_gelb.png	0	880	547	72	111				0	Content		-72	-111	14224126	3447887516
14242	09:39:37.241	00:00:14.241	854	-1024	-768	-1	-1	-1	-1	4	-1024	-768	-1	-1	-1	-1	4		0	0						StimuliFarbe_gruen_gelb.png	0	880	547	72	111				0	Content		-72	-111	14241501	3447904891
14259	09:39:37.258	00:00:14.258	855	-1024	-768	-1	-1	-1	-1	4	-1024	-768	-1	-1	-1	-1	4		0	0						StimuliFarbe_gruen_gelb.png	0	880	547	72	111				0	Content		-72	-111	14258748	3447922138
14274	09:39:37.273	00:00:14.273	856	-1024	-768	-1	-1	-1	-1	4	-1024	-768	-1	-1	-1	-1	4		0	0						StimuliFarbe_gruen_gelb.png	0	880	547	72	111				0	Content		-72	-111	14273678	3447937068
14290	09:39:37.289	00:00:14.290	857	-1024	-768	-1	-1	-1	-1	4	-1024	-768	-1	-1	-1	-1	4		0	0						StimuliFarbe_gruen_gelb.png	0	880	547	72	111				0	Content		-72	-111	14290302	3447953692
14307	09:39:37.306	00:00:14.307	858	-1024	-768	-1	-1	-1	-1	4	-1024	-768	-1	-1	-1	-1	4		0	0						StimuliFarbe_gruen_gelb.png	0	880	547	72	111				0	Content		-72	-111	14307051	3447970441
14324	09:39:37.323	00:00:14.323	859	-1024	-768	-1	-1	-1	-1	4	-1024	-768	-1	-1	-1	-1	4		0	0						StimuliFarbe_gruen_gelb.png	0	880	547	72	111				0	Content		-72	-111	14323672	3447987062
14340	09:39:37.339	00:00:14.340	860	-1024	-768	-1	-1	-1	-1	4	-1024	-768	-1	-1	-1	-1	4		0	0						StimuliFarbe_gruen_gelb.png	0	880	547	72	111				0	Content		-72	-111	14340296	3448003686
14357	09:39:37.356	00:00:14.356	861	-1024	-768	-1	-1	-1	-1	4	-1024	-768	-1	-1	-1	-1	4		0	0						StimuliFarbe_gruen_gelb.png	0	880	547	72	111				0	Content		-72	-111	14356930	3448020320
14374	09:39:37.373	00:00:14.373	862	-1024	-768	-1	-1	-1	-1	4	-1024	-768	-1	-1	-1	-1	4		0	0						StimuliFarbe_gruen_gelb.png	0	880	547	72	111				0	Content		-72	-111	14373986	3448037376
14391	09:39:37.390	00:00:14.391	863	-1024	-768	-1	-1	-1	-1	4	-1024	-768	-1	-1	-1	-1	4		0	0						StimuliFarbe_gruen_gelb.png	0	880	547	72	111				0	Content		-72	-111	14391361	3448054751
14409	09:39:37.408	00:00:14.408	864	-1024	-768	-1	-1	-1	-1	4	-1024	-768	-1	-1	-1	-1	4		0	0						StimuliFarbe_gruen_gelb.png	0	880	547	72	111				0	Content		-72	-111	14408734	3448072124
14424	09:39:37.423	00:00:14.423	865	-1024	-768	-1	-1	-1	-1	4	-1024	-768	-1	-1	-1	-1	4		0	0						StimuliFarbe_gruen_gelb.png	0	880	547	72	111				0	Content		-72	-111	14423542	3448086932
14440	09:39:37.439	00:00:14.440	866	-1024	-768	-1	-1	-1	-1	4	-1024	-768	-1	-1	-1	-1	4		0	0						StimuliFarbe_gruen_gelb.png	0	880	547	72	111				0	Content		-72	-111	14440166	3448103556
14457	09:39:37.456	00:00:14.456	867	-1024	-768	-1	-1	-1	-1	4	-1024	-768	-1	-1	-1	-1	4		0	0						StimuliFarbe_gruen_gelb.png	0	880	547	72	111				0	Content		-72	-111	14456930	3448120320
14474	09:39:37.473	00:00:14.473	868	-1024	-768	-1	-1	-1	-1	4	-1024	-768	-1	-1	-1	-1	4		0	0						StimuliFarbe_gruen_gelb.png	0	880	547	72	111				0	Content		-72	-111	14473537	3448136927
14490	09:39:37.489	00:00:14.490	869	-1024	-768	-1	-1	-1	-1	4	-1024	-768	-1	-1	-1	-1	4		0	0						StimuliFarbe_gruen_gelb.png	0	880	547	72	111				0	Content		-72	-111	14490077	3448153467
14507	09:39:37.506	00:00:14.506	870	-1024	-768	-1	-1	-1	-1	4	-1024	-768	-1	-1	-1	-1	4		0	0						StimuliFarbe_gruen_gelb.png	0	880	547	72	111				0	Content		-72	-111	14506951	3448170341
14524	09:39:37.523	00:00:14.523	871	-1024	-768	-1	-1	-1	-1	4	-1024	-768	-1	-1	-1	-1	4		0	0						StimuliFarbe_gruen_gelb.png	0	880	547	72	111				0	Content		-72	-111	14523618	3448187008
14540	09:39:37.539	00:00:14.540	872	-1024	-768	-1	-1	-1	-1	4	-1024	-768	-1	-1	-1	-1	4		0	0						StimuliFarbe_gruen_gelb.png	0	880	547	72	111				0	Content		-72	-111	14540286	3448203676
14557	09:39:37.556	00:00:14.557	873	-1024	-768	-1	-1	-1	-1	4	-1024	-768	-1	-1	-1	-1	4		0	0						StimuliFarbe_gruen_gelb.png	0	880	547	72	111				0	Content		-72	-111	14557299	3448220689
14574	09:39:37.573	00:00:14.573	874	-1024	-768	-1	-1	-1	-1	4	-1024	-768	-1	-1	-1	-1	4		0	0						StimuliFarbe_gruen_gelb.png	0	880	547	72	111				0	Content		-72	-111	14573966	3448237356
14591	09:39:37.590	00:00:14.590	875	-1024	-768	-1	-1	-1	-1	4	-1024	-768	-1	-1	-1	-1	4		0	0						StimuliFarbe_gruen_gelb.png	0	880	547	72	111				0	Content		-72	-111	14590634	3448254024
14608	09:39:37.607	00:00:14.607	876	-1024	-768	-1	-1	-1	-1	4	-1024	-768	-1	-1	-1	-1	4		0	0						StimuliFarbe_gruen_gelb.png	0	880	547	72	111				0	Content		-72	-111	14607943	3448271333
14625	09:39:37.624	00:00:14.625	877	-1024	-768	-1	-1	-1	-1	4	-1024	-768	-1	-1	-1	-1	4		0	0						StimuliFarbe_gruen_gelb.png	0	880	547	72	111				0	Content		-72	-111	14625315	3448288705
14640	09:39:37.639	00:00:14.640	878	-1024	-768	-1	-1	-1	-1	4	-1024	-768	-1	-1	-1	-1	4		0	0						StimuliFarbe_gruen_gelb.png	0	880	547	72	111				0	Content		-72	-111	14640063	3448303453
14657	09:39:37.656	00:00:14.656	879	-1024	-768	-1	-1	-1	-1	4	-1024	-768	-1	-1	-1	-1	4		0	0						StimuliFarbe_gruen_gelb.png	0	880	547	72	111				0	Content		-72	-111	14656688	3448320078
14673	09:39:37.672	00:00:14.673	880	-1024	-768	-1	-1	-1	-1	4	-1024	-768	-1	-1	-1	-1	4		0	0						StimuliFarbe_gruen_gelb.png	0	880	547	72	111				0	Content		-72	-111	14673356	3448336746
14690	09:39:37.689	00:00:14.689	881	-1024	-768	-1	-1	-1	-1	4	-1024	-768	-1	-1	-1	-1	4		0	0						StimuliFarbe_gruen_gelb.png	0	880	547	72	111				0	Content		-72	-111	14689933	3448353323
14707	09:39:37.706	00:00:14.706	882	-1024	-768	-1	-1	-1	-1	4	-1024	-768	-1	-1	-1	-1	4		0	0						StimuliFarbe_gruen_gelb.png	0	880	547	72	111				0	Content		-72	-111	14706736	3448370126
14723	09:39:37.722	00:00:14.723	883	-1024	-768	-1	-1	-1	-1	4	-1024	-768	-1	-1	-1	-1	4		0	0						StimuliFarbe_gruen_gelb.png	0	880	547	72	111				0	Content		-72	-111	14723302	3448386692
14740	09:39:37.739	00:00:14.739	884	-1024	-768	-1	-1	-1	-1	4	-1024	-768	-1	-1	-1	-1	4		0	0						StimuliFarbe_gruen_gelb.png	0	880	547	72	111				0	Content		-72	-111	14739925	3448403315
14757	09:39:37.756	00:00:14.757	885	-1024	-768	-1	-1	-1	-1	4	-1024	-768	-1	-1	-1	-1	4		0	0						StimuliFarbe_gruen_gelb.png	0	880	547	72	111				0	Content		-72	-111	14757009	3448420399
14774	09:39:37.773	00:00:14.773	886	-1024	-768	-1	-1	-1	-1	4	-1024	-768	-1	-1	-1	-1	4		0	0						StimuliFarbe_gruen_gelb.png	0	880	547	72	111				0	Content		-72	-111	14773677	3448437067
14790	09:39:37.789	00:00:14.790	887	-1024	-768	-1	-1	-1	-1	4	-1024	-768	-1	-1	-1	-1	4		0	0						StimuliFarbe_gruen_gelb.png	0	880	547	72	111				0	Content		-72	-111	14790344	3448453734
14808	09:39:37.807	00:00:14.807	888	-1024	-768	-1	-1	-1	-1	4	-1024	-768	-1	-1	-1	-1	4		0	0						StimuliFarbe_gruen_gelb.png	0	880	547	72	111				0	Content		-72	-111	14807795	3448471185
14825	09:39:37.824	00:00:14.825	889	-1024	-768	-1	-1	-1	-1	4	-1024	-768	-1	-1	-1	-1	4		0	0						StimuliFarbe_gruen_gelb.png	0	880	547	72	111				0	Content		-72	-111	14825042	3448488432
14841	09:39:37.840	00:00:14.840	890	-1024	-768	-1	-1	-1	-1	4	-1024	-768	-1	-1	-1	-1	4		0	0						StimuliFarbe_gruen_gelb.png	0	880	547	72	111				0	Content		-72	-111	14840791	3448504181
14857	09:39:37.856	00:00:14.857	891	-1024	-768	-1	-1	-1	-1	4	-1024	-768	-1	-1	-1	-1	4		0	0						StimuliFarbe_gruen_gelb.png	0	880	547	72	111				0	Content		-72	-111	14857459	3448520849
14874	09:39:37.873	00:00:14.873	892	-1024	-768	-1	-1	-1	-1	4	-1024	-768	-1	-1	-1	-1	4		0	0						StimuliFarbe_gruen_gelb.png	0	880	547	72	111				0	Content		-72	-111	14873624	3448537014
14890	09:39:37.889	00:00:14.890	893	-1024	-768	-1	-1	-1	-1	4	-1024	-768	-1	-1	-1	-1	4		0	0						StimuliFarbe_gruen_gelb.png	0	880	547	72	111				0	Content		-72	-111	14890291	3448553681
14907	09:39:37.906	00:00:14.906	894	-1024	-768	-1	-1	-1	-1	4	-1024	-768	-1	-1	-1	-1	4		0	0						StimuliFarbe_gruen_gelb.png	0	880	547	72	111				0	Content		-72	-111	14906537	3448569927
14923	09:39:37.922	00:00:14.923	895	-1024	-768	-1	-1	-1	-1	4	-1024	-768	-1	-1	-1	-1	4		0	0						StimuliFarbe_gruen_gelb.png	0	880	547	72	111				0	Content		-72	-111	14923217	3448586607
14940	09:39:37.939	00:00:14.939	896	-1024	-768	-1	-1	-1	-1	4	-1024	-768	-1	-1	-1	-1	4		0	0						StimuliFarbe_gruen_gelb.png	0	880	547	72	111				0	Content		-72	-111	14939865	3448603255
14957	09:39:37.956	00:00:14.956	897	-1024	-768	-1	-1	-1	-1	4	-1024	-768	-1	-1	-1	-1	4		0	0						StimuliFarbe_gruen_gelb.png	0	880	547	72	111				0	Content		-72	-111	14956533	3448619923
14973	09:39:37.972	00:00:14.973	898	-1024	-768	-1	-1	-1	-1	4	-1024	-768	-1	-1	-1	-1	4		0	0						StimuliFarbe_gruen_gelb.png	0	880	547	72	111				0	Content		-72	-111	14973201	3448636591
14990	09:39:37.989	00:00:14.990	899	-1024	-768	-1	-1	-1	-1	4	-1024	-768	-1	-1	-1	-1	4		0	0						StimuliFarbe_gruen_gelb.png	0	880	547	72	111				0	Content		-72	-111	14990117	3448653507
15007	09:39:38.006	00:00:15.006	900	-1024	-768	-1	-1	-1	-1	4	-1024	-768	-1	-1	-1	-1	4		0	0						StimuliFarbe_gruen_gelb.png	0	880	547	72	111				0	Content		-72	-111	15006785	3448670175
15024	09:39:38.023	00:00:15.023	901	-1024	-768	-1	-1	-1	-1	4	-1024	-768	-1	-1	-1	-1	4		0	0						StimuliFarbe_gruen_gelb.png	0	880	547	72	111				0	Content		-72	-111	15023909	3448687299
15041	09:39:38.040	00:00:15.040	902	-1024	-768	-1	-1	-1	-1	4	-1024	-768	-1	-1	-1	-1	4		0	0						StimuliFarbe_gruen_gelb.png	0	880	547	72	111				0	Content		-72	-111	15040577	3448703967
15058	09:39:38.057	00:00:15.057	903	-1024	-768	-1	-1	-1	-1	4	-1024	-768	-1	-1	-1	-1	4		0	0						StimuliFarbe_gruen_gelb.png	0	880	547	72	111				0	Content		-72	-111	15057740	3448721130
15074	09:39:38.073	00:00:15.074	904	-1024	-768	-1	-1	-1	-1	4	-1024	-768	-1	-1	-1	-1	4		0	0						StimuliFarbe_gruen_gelb.png	0	880	547	72	111				0	Content		-72	-111	15074408	3448737798
15092	09:39:38.091	00:00:15.091	905	-1024	-768	-1	-1	-1	-1	4	-1024	-768	-1	-1	-1	-1	4		0	0						StimuliFarbe_gruen_gelb.png	0	880	547	72	111				0	Content		-72	-111	15091524	3448754914
15107	09:39:38.106	00:00:15.106	906	-1024	-768	-1	-1	-1	-1	4	-1024	-768	-1	-1	-1	-1	4		0	0						StimuliFarbe_gruen_gelb.png	0	880	547	72	111				0	Content		-72	-111	15106610	3448770000
15123	09:39:38.122	00:00:15.123	907	-1024	-768	-1	-1	-1	-1	4	-1024	-768	-1	-1	-1	-1	4		0	0						StimuliFarbe_gruen_gelb.png	0	880	547	72	111				0	Content		-72	-111	15123232	3448786622
15140	09:39:38.139	00:00:15.139	908	-1024	-768	-1	-1	-1	-1	4	-1024	-768	-1	-1	-1	-1	4		0	0						StimuliFarbe_gruen_gelb.png	0	880	547	72	111				0	Content		-72	-111	15139901	3448803291
15157	09:39:38.156	00:00:15.156	909	-1024	-768	-1	-1	-1	-1	4	-1024	-768	-1	-1	-1	-1	4		0	0						StimuliFarbe_gruen_gelb.png	0	880	547	72	111				0	Content		-72	-111	15156569	3448819959
15173	09:39:38.172	00:00:15.173	910	-1024	-768	-1	-1	-1	-1	4	-1024	-768	-1	-1	-1	-1	4		0	0						StimuliFarbe_gruen_gelb.png	0	880	547	72	111				0	Content		-72	-111	15173237	3448836627
15190	09:39:38.189	00:00:15.189	911	-1024	-768	-1	-1	-1	-1	4	-1024	-768	-1	-1	-1	-1	4		0	0						StimuliFarbe_gruen_gelb.png	0	880	547	72	111				0	Content		-72	-111	15189905	3448853295
15207	09:39:38.206	00:00:15.206	912	-1024	-768	-1	-1	-1	-1	4	-1024	-768	-1	-1	-1	-1	4		0	0						StimuliFarbe_gruen_gelb.png	0	880	547	72	111				0	Content		-72	-111	15206651	3448870041
15223	09:39:38.222	00:00:15.223	913	-1024	-768	-1	-1	-1	-1	4	-1024	-768	-1	-1	-1	-1	4		0	0						StimuliFarbe_gruen_gelb.png	0	880	547	72	111				0	Content		-72	-111	15223221	3448886611
15240	09:39:38.239	00:00:15.240	914	-1024	-768	-1	-1	-1	-1	4	-1024	-768	-1	-1	-1	-1	4		0	0						StimuliFarbe_gruen_gelb.png	0	880	547	72	111				0	Content		-72	-111	15240095	3448903485
15257	09:39:38.256	00:00:15.256	915	-1024	-768	-1	-1	-1	-1	4	-1024	-768	-1	-1	-1	-1	4		0	0						StimuliFarbe_gruen_gelb.png	0	880	547	72	111				0	Content		-72	-111	15256763	3448920153
15274	09:39:38.273	00:00:15.273	916	-1024	-768	-1	-1	-1	-1	4	-1024	-768	-1	-1	-1	-1	4		0	0						StimuliFarbe_gruen_gelb.png	0	880	547	72	111				0	Content		-72	-111	15273869	3448937259
15291	09:39:38.290	00:00:15.290	917	-1024	-768	-1	-1	-1	-1	4	-1024	-768	-1	-1	-1	-1	4		0	0						StimuliFarbe_gruen_gelb.png	0	880	547	72	111				0	Content		-72	-111	15290538	3448953928
15308	09:39:38.307	00:00:15.307	918	-1024	-768	-1	-1	-1	-1	4	-1024	-768	-1	-1	-1	-1	4		0	0						StimuliFarbe_gruen_gelb.png	0	880	547	72	111				0	Content		-72	-111	15307717	3448971107
15325	09:39:38.324	00:00:15.324	919	-1024	-768	-1	-1	-1	-1	4	-1024	-768	-1	-1	-1	-1	4		0	0						StimuliFarbe_gruen_gelb.png	0	880	547	72	111				0	Content		-72	-111	15324963	3448988353
15341	09:39:38.340	00:00:15.340	920	-1024	-768	-1	-1	-1	-1	4	-1024	-768	-1	-1	-1	-1	4		0	0						StimuliFarbe_gruen_gelb.png	0	880	547	72	111				0	Content		-72	-111	15340654	3449004044
15357	09:39:38.356	00:00:15.357	921	-1024	-768	-1	-1	-1	-1	4	-1024	-768	-1	-1	-1	-1	4		0	0						StimuliFarbe_gruen_gelb.png	0	880	547	72	111				0	Content		-72	-111	15357322	3449020712
15374	09:39:38.373	00:00:15.373	922	-1024	-768	-1	-1	-1	-1	4	-1024	-768	-1	-1	-1	-1	4		0	0						StimuliFarbe_gruen_gelb.png	0	880	547	72	111				0	Content		-72	-111	15373518	3449036908
15390	09:39:38.389	00:00:15.390	923	-1024	-768	-1	-1	-1	-1	4	-1024	-768	-1	-1	-1	-1	4		0	0						StimuliFarbe_gruen_gelb.png	0	880	547	72	111				0	Content		-72	-111	15390186	3449053576
15406	09:39:38.405	00:00:15.406	924	-1024	-768	-1	-1	-1	-1	4	-1024	-768	-1	-1	-1	-1	4		0	0						StimuliFarbe_gruen_gelb.png	0	880	547	72	111				0	Content		-72	-111	15406468	3449069858
15423	09:39:38.422	00:00:15.423	925	-1024	-768	-1	-1	-1	-1	4	-1024	-768	-1	-1	-1	-1	4		0	0						StimuliFarbe_gruen_gelb.png	0	880	547	72	111				0	Content		-72	-111	15423146	3449086536
15440	09:39:38.439	00:00:15.439	926	-1024	-768	-1	-1	-1	-1	4	-1024	-768	-1	-1	-1	-1	4		0	0						StimuliFarbe_gruen_gelb.png	0	880	547	72	111				0	Content		-72	-111	15439752	3449103142
15456	09:39:38.455	00:00:15.456	927	-1024	-768	-1	-1	-1	-1	4	-1024	-768	-1	-1	-1	-1	4		0	0						StimuliFarbe_gruen_gelb.png	0	880	547	72	111				0	Content		-72	-111	15456420	3449119810
15473	09:39:38.472	00:00:15.473	928	-1024	-768	-1	-1	-1	-1	4	-1024	-768	-1	-1	-1	-1	4		0	0						StimuliFarbe_gruen_gelb.png	0	880	547	72	111				0	Content		-72	-111	15473089	3449136479
15490	09:39:38.489	00:00:15.489	929	-1024	-768	-1	-1	-1	-1	4	-1024	-768	-1	-1	-1	-1	4		0	0						StimuliFarbe_gruen_gelb.png	0	880	547	72	111				0	Content		-72	-111	15489962	3449153352
15507	09:39:38.506	00:00:15.506	930	-1024	-768	-1	-1	-1	-1	4	-1024	-768	-1	-1	-1	-1	4		0	0						StimuliFarbe_gruen_gelb.png	0	880	547	72	111				0	Content		-72	-111	15506630	3449170020
15524	09:39:38.523	00:00:15.523	931	-1024	-768	-1	-1	-1	-1	4	-1024	-768	-1	-1	-1	-1	4		0	0						StimuliFarbe_gruen_gelb.png	0	880	547	72	111				0	Content		-72	-111	15523615	3449187005
15540	09:39:38.539	00:00:15.540	932	-1024	-768	-1	-1	-1	-1	4	-1024	-768	-1	-1	-1	-1	4		0	0						StimuliFarbe_gruen_gelb.png	0	880	547	72	111				0	Content		-72	-111	15540283	3449203673
15557	09:39:38.556	00:00:15.556	933	-1024	-768	-1	-1	-1	-1	4	-1024	-768	-1	-1	-1	-1	4		0	0						StimuliFarbe_gruen_gelb.png	0	880	547	72	111				0	Content		-72	-111	15556951	3449220341
15574	09:39:38.573	00:00:15.574	934	-1024	-768	-1	-1	-1	-1	4	-1024	-768	-1	-1	-1	-1	4		0	0						StimuliFarbe_gruen_gelb.png	0	880	547	72	111				0	Content		-72	-111	15574204	3449237594
15591	09:39:38.590	00:00:15.590	935	-1024	-768	-1	-1	-1	-1	4	-1024	-768	-1	-1	-1	-1	4		0	0						StimuliFarbe_gruen_gelb.png	0	880	547	72	111				0	Content		-72	-111	15590872	3449254262
15608	09:39:38.607	00:00:15.608	936	-1024	-768	-1	-1	-1	-1	4	-1024	-768	-1	-1	-1	-1	4		0	0						StimuliFarbe_gruen_gelb.png	0	880	547	72	111				0	Content		-72	-111	15608204	3449271594
15623	09:39:38.622	00:00:15.622	937	-1024	-768	-1	-1	-1	-1	4	-1024	-768	-1	-1	-1	-1	4		0	0						StimuliFarbe_gruen_gelb.png	0	880	547	72	111				0	Content		-72	-111	15622954	3449286344
15640	09:39:38.639	00:00:15.639	938	-1024	-768	-1	-1	-1	-1	4	-1024	-768	-1	-1	-1	-1	4		0	0						StimuliFarbe_gruen_gelb.png	0	880	547	72	111				0	Content		-72	-111	15639580	3449302970
15656	09:39:38.655	00:00:15.656	939	-1024	-768	-1	-1	-1	-1	4	-1024	-768	-1	-1	-1	-1	4		0	0						StimuliFarbe_gruen_gelb.png	0	880	547	72	111				0	Content		-72	-111	15656248	3449319638
15673	09:39:38.672	00:00:15.672	940	-1024	-768	-1	-1	-1	-1	4	-1024	-768	-1	-1	-1	-1	4		0	0						StimuliFarbe_gruen_gelb.png	0	880	547	72	111				0	Content		-72	-111	15672942	3449336332
15690	09:39:38.689	00:00:15.689	941	-1024	-768	-1	-1	-1	-1	4	-1024	-768	-1	-1	-1	-1	4		0	0						StimuliFarbe_gruen_gelb.png	0	880	547	72	111				0	Content		-72	-111	15689610	3449353000
15706	09:39:38.705	00:00:15.706	942	-1024	-768	-1	-1	-1	-1	4	-1024	-768	-1	-1	-1	-1	4		0	0						StimuliFarbe_gruen_gelb.png	0	880	547	72	111				0	Content		-72	-111	15706260	3449369650
15723	09:39:38.722	00:00:15.722	943	-1024	-768	-1	-1	-1	-1	4	-1024	-768	-1	-1	-1	-1	4		0	0						StimuliFarbe_gruen_gelb.png	0	880	547	72	111				0	Content		-72	-111	15722827	3449386217
15740	09:39:38.739	00:00:15.739	944	-1024	-768	-1	-1	-1	-1	4	-1024	-768	-1	-1	-1	-1	4		0	0						StimuliFarbe_gruen_gelb.png	0	880	547	72	111				0	Content		-72	-111	15739769	3449403159
15756	09:39:38.755	00:00:15.756	945	-1024	-768	-1	-1	-1	-1	4	-1024	-768	-1	-1	-1	-1	4		0	0						StimuliFarbe_gruen_gelb.png	0	880	547	72	111				0	Content		-72	-111	15756437	3449419827
15773	09:39:38.772	00:00:15.773	946	-1024	-768	-1	-1	-1	-1	4	-1024	-768	-1	-1	-1	-1	4		0	0						StimuliFarbe_gruen_gelb.png	0	880	547	72	111				0	Content		-72	-111	15773452	3449436842
15789	09:39:38.788	00:00:15.789	947	-1024	-768	-1	-1	-1	-1	4	-1024	-768	-1	-1	-1	-1	4		0	0						StimuliFarbe_gruen_gelb.png	0	880	547	72	111				0	Content		-72	-111	15789451	3449452841
15806	09:39:38.805	00:00:15.806	948	907,4627	561,0058	0,3996919	0,06687959	515,4492	3,29156	2	907,4627	561,0058	0,3996919	0,06687959	515,4492	3,29156	2		0	0						StimuliFarbe_gruen_gelb.png	0	880	547	72	111				0	Content		-72	-111	15806105	3449469495
15823	09:39:38.822	00:00:15.822	949	1010,912	541,6569	0,4046668	0,07163227	515,4492	3,177037	2	1010,912	541,6569	0,4046668	0,07163227	515,4492	3,177037	2		0	0						StimuliFarbe_gruen_gelb.png	0	880	547	72	111				0	Content		-72	-111	15822826	3449486216
15839	09:39:38.838	00:00:15.839	950	-1024	-768	-1	-1	-1	-1	4	993,6337	555,912	0,4049473	0,07662564	520,2967	3,398208	0	22	994	556						StimuliFarbe_gruen_gelb.png	0	880	547	72	111	852	445	216	0	Content		922	445	15839449	3449502839
15856	09:39:38.855	00:00:15.856	951	918,6234	557,3469	0,3994415	0,08369121	519,07	3,411397	2	919,9677	556,7305	0,3991302	0,08369331	520,2967	3,419029	2	22	0	0						StimuliFarbe_gruen_gelb.png	0	880	547	72	111	852	445	216	0	Content		-72	-111	15856085	3449519475
15873	09:39:38.872	00:00:15.872	952	-1024	-768	-1	-1	-1	-1	4	-1024	-768	-1	-1	-1	-1	4	22	0	0						StimuliFarbe_gruen_gelb.png	0	880	547	72	111	852	445	216	0	Content		-72	-111	15872698	3449536088
15889	09:39:38.888	00:00:15.889	953	-1024	-768	-1	-1	-1	-1	4	-1024	-768	-1	-1	-1	-1	4	22	0	0						StimuliFarbe_gruen_gelb.png	0	880	547	72	111	852	445	216	0	Content		-72	-111	15889387	3449552777
15906	09:39:38.905	00:00:15.906	954	-1024	-768	-1	-1	-1	-1	4	-1024	-768	-1	-1	-1	-1	4	22	0	0						StimuliFarbe_gruen_gelb.png	0	880	547	72	111	852	445	216	0	Content		-72	-111	15906055	3449569445
15923	09:39:38.922	00:00:15.922	955	917,3699	563,087	0,4077261	0,1187533	519,07	3,222019	1	919,4693	562,4222	0,4074296	0,1187566	520,2967	3,229283	3	22	917	563						StimuliFarbe_gruen_gelb.png	0	880	547	72	111	852	445	216	0	Content		845	452	15922694	3449586084
15939	09:39:38.938	00:00:15.939	956	909,642	559,9015	0,412399	0,1307674	519,07	3,205934	1	911,705	559,2192	0,4121049	0,1307707	520,2967	3,213158	3	22	910	560						StimuliFarbe_gruen_gelb.png	0	880	547	72	111	852	445	216	0	Content		838	449	15939319	3449602709
15956	09:39:38.955	00:00:15.956	957	-1024	-768	-1	-1	-1	-1	4	-1024	-768	-1	-1	-1	-1	4	22	0	0						StimuliFarbe_gruen_gelb.png	0	880	547	72	111	852	445	216	0	Content		-72	-111	15956070	3449619460
15973	09:39:38.972	00:00:15.972	958	-1024	-768	-1	-1	-1	-1	4	-1024	-768	-1	-1	-1	-1	4	22	0	0						StimuliFarbe_gruen_gelb.png	0	880	547	72	111	852	445	216	0	Content		-72	-111	15972693	3449636083
15989	09:39:38.988	00:00:15.989	959	-1024	-768	-1	-1	-1	-1	4	-1024	-768	-1	-1	-1	-1	4	22	0	0						StimuliFarbe_gruen_gelb.png	0	880	547	72	111	852	445	216	0	Content		-72	-111	15989361	3449652751
16006	09:39:39.005	00:00:16.005	960	924,1918	547,5236	0,4401944	0,1874634	536,9926	3,334451	1	933,5292	544,3116	0,4390001	0,1874754	542,5591	3,367461	3	22	924	548						StimuliFarbe_gruen_gelb.png	0	880	547	72	111	852	445	216	0	Content		852	437	16005939	3449669329
16023	09:39:39.022	00:00:16.022	961	-1024	-768	-1	-1	-1	-1	4	-1024	-768	-1	-1	-1	-1	4	22	0	0						StimuliFarbe_gruen_gelb.png	0	880	547	72	111	852	445	216	0	Content		-72	-111	16022685	3449686075
16039	09:39:39.038	00:00:16.039	962	953,7896	538,2418	0,4569531	0,219264	568,4326	3,59621	1	923,314	551,0875	0,4622088	0,2192429	542,5591	3,440402	3	22	954	538						StimuliFarbe_gruen_gelb.png	0	880	547	72	111	852	445	216	0	Content		882	427	16039308	3449702698
16056	09:39:39.055	00:00:16.055	963	-1024	-768	-1	-1	-1	-1	4	-1024	-768	-1	-1	-1	-1	4		0	0						StimuliFarbe_gruen_gelb.png	0	880	547	72	111				0	Content		-72	-111	16055933	3449719323
16073	09:39:39.072	00:00:16.072	964	-1024	-768	-1	-1	-1	-1	4	-1024	-768	-1	-1	-1	-1	4		0	0						StimuliFarbe_gruen_gelb.png	0	880	547	72	111				0	Content		-72	-111	16072557	3449735947
16089	09:39:39.088	00:00:16.089	965	-1024	-768	-1	-1	-1	-1	4	-1024	-768	-1	-1	-1	-1	4		0	0						StimuliFarbe_gruen_gelb.png	0	880	547	72	111				0	Content		-72	-111	16089306	3449752696
16106	09:39:39.105	00:00:16.105	966	-1024	-768	-1	-1	-1	-1	4	-1024	-768	-1	-1	-1	-1	4		0	0						StimuliFarbe_gruen_gelb.png	0	880	547	72	111				0	Content		-72	-111	16105929	3449769319
16123	09:39:39.122	00:00:16.122	967	-1024	-768	-1	-1	-1	-1	4	-1024	-768	-1	-1	-1	-1	4		0	0						StimuliFarbe_gruen_gelb.png	0	880	547	72	111				0	Content		-72	-111	16122553	3449785943
16139	09:39:39.138	00:00:16.139	968	-1024	-768	-1	-1	-1	-1	4	-1024	-768	-1	-1	-1	-1	4		0	0						StimuliFarbe_gruen_gelb.png	0	880	547	72	111				0	Content		-72	-111	16139180	3449802570
16156	09:39:39.155	00:00:16.155	969	-1024	-768	-1	-1	-1	-1	4	-1024	-768	-1	-1	-1	-1	4		0	0						StimuliFarbe_gruen_gelb.png	0	880	547	72	111				0	Content		-72	-111	16155946	3449819336
16173	09:39:39.172	00:00:16.172	970	-1024	-768	-1	-1	-1	-1	4	-1024	-768	-1	-1	-1	-1	4		0	0						StimuliFarbe_gruen_gelb.png	0	880	547	72	111				0	Content		-72	-111	16172567	3449835957
16189	09:39:39.188	00:00:16.189	971	-1024	-768	-1	-1	-1	-1	4	-1024	-768	-1	-1	-1	-1	4		0	0						StimuliFarbe_gruen_gelb.png	0	880	547	72	111				0	Content		-72	-111	16189183	3449852573
16206	09:39:39.205	00:00:16.205	972	-1024	-768	-1	-1	-1	-1	4	-1024	-768	-1	-1	-1	-1	4		0	0						StimuliFarbe_gruen_gelb.png	0	880	547	72	111				0	Content		-72	-111	16205869	3449869259
16223	09:39:39.222	00:00:16.222	973	-1024	-768	-1	-1	-1	-1	4	-1024	-768	-1	-1	-1	-1	4		0	0						StimuliFarbe_gruen_gelb.png	0	880	547	72	111				0	Content		-72	-111	16222537	3449885927
16239	09:39:39.238	00:00:16.239	974	-1024	-768	-1	-1	-1	-1	4	-1024	-768	-1	-1	-1	-1	4		0	0						StimuliFarbe_gruen_gelb.png	0	880	547	72	111				0	Content		-72	-111	16239170	3449902560
16256	09:39:39.255	00:00:16.255	975	-1024	-768	-1	-1	-1	-1	4	-1024	-768	-1	-1	-1	-1	4		0	0						StimuliFarbe_gruen_gelb.png	0	880	547	72	111				0	Content		-72	-111	16255838	3449919228
16273	09:39:39.272	00:00:16.272	976	-1024	-768	-1	-1	-1	-1	4	-1024	-768	-1	-1	-1	-1	4		0	0						StimuliFarbe_gruen_gelb.png	0	880	547	72	111				0	Content		-72	-111	16272554	3449935944
16289	09:39:39.288	00:00:16.289	977	-1024	-768	-1	-1	-1	-1	4	-1024	-768	-1	-1	-1	-1	4		0	0						StimuliFarbe_gruen_gelb.png	0	880	547	72	111				0	Content		-72	-111	16289180	3449952570
16306	09:39:39.305	00:00:16.305	978	-1024	-768	-1	-1	-1	-1	4	-1024	-768	-1	-1	-1	-1	4		0	0						StimuliFarbe_gruen_gelb.png	0	880	547	72	111				0	Content		-72	-111	16305805	3449969195
16322	09:39:39.321	00:00:16.322	979	-1024	-768	-1	-1	-1	-1	4	-1024	-768	-1	-1	-1	-1	4		0	0						StimuliFarbe_gruen_gelb.png	0	880	547	72	111				0	Content		-72	-111	16322473	3449985863
16339	09:39:39.338	00:00:16.339	980	-1024	-768	-1	-1	-1	-1	4	-1024	-768	-1	-1	-1	-1	4		0	0						StimuliFarbe_gruen_gelb.png	0	880	547	72	111				0	Content		-72	-111	16339138	3450002528
16356	09:39:39.355	00:00:16.355	981	-1024	-768	-1	-1	-1	-1	4	-1024	-768	-1	-1	-1	-1	4		0	0						StimuliFarbe_gruen_gelb.png	0	880	547	72	111				0	Content		-72	-111	16355806	3450019196
16373	09:39:39.372	00:00:16.372	982	-1024	-768	-1	-1	-1	-1	4	-1024	-768	-1	-1	-1	-1	4		0	0						StimuliFarbe_gruen_gelb.png	0	880	547	72	111				0	Content		-72	-111	16372741	3450036131
16389	09:39:39.388	00:00:16.389	983	-1024	-768	-1	-1	-1	-1	4	-1024	-768	-1	-1	-1	-1	4		0	0						StimuliFarbe_gruen_gelb.png	0	880	547	72	111				0	Content		-72	-111	16389409	3450052799
16401	09:39:39.400																				ImageEnd	16	0	0	StimuliFarbe_gruen_gelb.png
16406	09:39:39.405	00:00:16.406	984	-1024	-768	-1	-1	-1	-1	4	-1024	-768	-1	-1	-1	-1	4		0	0						No media	0	1024	768	0	0				0	Content		0	0	16406379	3450069769
16420	09:39:39.419																				ImageStart	8	0	0	Fix_sw.jpg
16423	09:39:39.422	00:00:16.423	985	-1024	-768	-1	-1	-1	-1	4	-1024	-768	-1	-1	-1	-1	4		0	0						Fix_sw.jpg	0	880	547	72	111				0	Content		-72	-111	16423047	3450086437
16440	09:39:39.439	00:00:16.439	986	-1024	-768	-1	-1	-1	-1	4	-1024	-768	-1	-1	-1	-1	4		0	0						Fix_sw.jpg	0	880	547	72	111				0	Content		-72	-111	16439715	3450103105
16457	09:39:39.456	00:00:16.456	987	-1024	-768	-1	-1	-1	-1	4	-1024	-768	-1	-1	-1	-1	4		0	0						Fix_sw.jpg	0	880	547	72	111				0	Content		-72	-111	16456786	3450120176
16473	09:39:39.472	00:00:16.473	988	-1024	-768	-1	-1	-1	-1	4	-1024	-768	-1	-1	-1	-1	4		0	0						Fix_sw.jpg	0	880	547	72	111				0	Content		-72	-111	16473454	3450136844
16490	09:39:39.489	00:00:16.490	989	-1024	-768	-1	-1	-1	-1	4	-1024	-768	-1	-1	-1	-1	4		0	0						Fix_sw.jpg	0	880	547	72	111				0	Content		-72	-111	16490122	3450153512
16508	09:39:39.507	00:00:16.507	990	-1024	-768	-1	-1	-1	-1	4	-1024	-768	-1	-1	-1	-1	4		0	0						Fix_sw.jpg	0	880	547	72	111				0	Content		-72	-111	16507549	3450170939
16522	09:39:39.521	00:00:16.522	991	-1024	-768	-1	-1	-1	-1	4	-1024	-768	-1	-1	-1	-1	4		0	0						Fix_sw.jpg	0	880	547	72	111				0	Content		-72	-111	16522420	3450185810
16539	09:39:39.538	00:00:16.539	992	-1024	-768	-1	-1	-1	-1	4	-1024	-768	-1	-1	-1	-1	4		0	0						Fix_sw.jpg	0	880	547	72	111				0	Content		-72	-111	16539045	3450202435
16556	09:39:39.555	00:00:16.555	993	-1024	-768	-1	-1	-1	-1	4	-1024	-768	-1	-1	-1	-1	4		0	0						Fix_sw.jpg	0	880	547	72	111				0	Content		-72	-111	16555713	3450219103
16572	09:39:39.571	00:00:16.572	994	-1024	-768	-1	-1	-1	-1	4	-1024	-768	-1	-1	-1	-1	4		0	0						Fix_sw.jpg	0	880	547	72	111				0	Content		-72	-111	16572407	3450235797
16589	09:39:39.588	00:00:16.589	995	-1024	-768	-1	-1	-1	-1	4	-1024	-768	-1	-1	-1	-1	4		0	0						Fix_sw.jpg	0	880	547	72	111				0	Content		-72	-111	16589075	3450252465
16606	09:39:39.605	00:00:16.605	996	-1024	-768	-1	-1	-1	-1	4	-1024	-768	-1	-1	-1	-1	4		0	0						Fix_sw.jpg	0	880	547	72	111				0	Content		-72	-111	16605721	3450269111
16622	09:39:39.621	00:00:16.622	997	-1024	-768	-1	-1	-1	-1	4	-1024	-768	-1	-1	-1	-1	4		0	0						Fix_sw.jpg	0	880	547	72	111				0	Content		-72	-111	16622289	3450285679
16639	09:39:39.638	00:00:16.639	998	-1024	-768	-1	-1	-1	-1	4	-1024	-768	-1	-1	-1	-1	4		0	0						Fix_sw.jpg	0	880	547	72	111				0	Content		-72	-111	16639124	3450302514
16656	09:39:39.655	00:00:16.655	999	-1024	-768	-1	-1	-1	-1	4	-1024	-768	-1	-1	-1	-1	4		0	0						Fix_sw.jpg	0	880	547	72	111				0	Content		-72	-111	16655792	3450319182
16672	09:39:39.671	00:00:16.672	1000	-1024	-768	-1	-1	-1	-1	4	-1024	-768	-1	-1	-1	-1	4		0	0						Fix_sw.jpg	0	880	547	72	111				0	Content		-72	-111	16672460	3450335850
16689	09:39:39.688	00:00:16.689	1001	-1024	-768	-1	-1	-1	-1	4	-1024	-768	-1	-1	-1	-1	4		0	0						Fix_sw.jpg	0	880	547	72	111				0	Content		-72	-111	16689444	3450352834
16706	09:39:39.705	00:00:16.706	1002	-1024	-768	-1	-1	-1	-1	4	-1024	-768	-1	-1	-1	-1	4		0	0						Fix_sw.jpg	0	880	547	72	111				0	Content		-72	-111	16706112	3450369502
16723	09:39:39.722	00:00:16.722	1003	-1024	-768	-1	-1	-1	-1	4	-1024	-768	-1	-1	-1	-1	4		0	0						Fix_sw.jpg	0	880	547	72	111				0	Content		-72	-111	16722780	3450386170
16740	09:39:39.739	00:00:16.740	1004	-1024	-768	-1	-1	-1	-1	4	-1024	-768	-1	-1	-1	-1	4		0	0						Fix_sw.jpg	0	880	547	72	111				0	Content		-72	-111	16740157	3450403547
16757	09:39:39.756	00:00:16.757	1005	-1024	-768	-1	-1	-1	-1	4	-1024	-768	-1	-1	-1	-1	4		0	0						Fix_sw.jpg	0	880	547	72	111				0	Content		-72	-111	16757408	3450420798
16773	09:39:39.772	00:00:16.773	1006	-1024	-768	-1	-1	-1	-1	4	-1024	-768	-1	-1	-1	-1	4		0	0						Fix_sw.jpg	0	880	547	72	111				0	Content		-72	-111	16773451	3450436841
16790	09:39:39.789	00:00:16.790	1007	-1024	-768	-1	-1	-1	-1	4	-1024	-768	-1	-1	-1	-1	4		0	0						Fix_sw.jpg	0	880	547	72	111				0	Content		-72	-111	16790120	3450453510
16807	09:39:39.806	00:00:16.806	1008	-1024	-768	-1	-1	-1	-1	4	-1024	-768	-1	-1	-1	-1	4		0	0						Fix_sw.jpg	0	880	547	72	111				0	Content		-72	-111	16806788	3450470178
16823	09:39:39.822	00:00:16.822	1009	-1024	-768	-1	-1	-1	-1	4	-1024	-768	-1	-1	-1	-1	4		0	0						Fix_sw.jpg	0	880	547	72	111				0	Content		-72	-111	16822786	3450486176
16839	09:39:39.838	00:00:16.839	1010	-1024	-768	-1	-1	-1	-1	4	-1024	-768	-1	-1	-1	-1	4		0	0						Fix_sw.jpg	0	880	547	72	111				0	Content		-72	-111	16839454	3450502844
16856	09:39:39.855	00:00:16.855	1011	-1024	-768	-1	-1	-1	-1	4	-1024	-768	-1	-1	-1	-1	4		0	0						Fix_sw.jpg	0	880	547	72	111				0	Content		-72	-111	16855531	3450518921
16873	09:39:39.872	00:00:16.872	1012	-1024	-768	-1	-1	-1	-1	4	-1024	-768	-1	-1	-1	-1	4		0	0						Fix_sw.jpg	0	880	547	72	111				0	Content		-72	-111	16872651	3450536041
16889	09:39:39.888	00:00:16.889	1013	-1024	-768	-1	-1	-1	-1	4	-1024	-768	-1	-1	-1	-1	4		0	0						Fix_sw.jpg	0	880	547	72	111				0	Content		-72	-111	16889211	3450552601
16906	09:39:39.905	00:00:16.905	1014	-1024	-768	-1	-1	-1	-1	4	-1024	-768	-1	-1	-1	-1	4		0	0						Fix_sw.jpg	0	880	547	72	111				0	Content		-72	-111	16905879	3450569269
16922	09:39:39.921	00:00:16.922	1015	-1024	-768	-1	-1	-1	-1	4	-1024	-768	-1	-1	-1	-1	4		0	0						Fix_sw.jpg	0	880	547	72	111				0	Content		-72	-111	16922452	3450585842
16939	09:39:39.938	00:00:16.939	1016	-1024	-768	-1	-1	-1	-1	4	-1024	-768	-1	-1	-1	-1	4		0	0						Fix_sw.jpg	0	880	547	72	111				0	Content		-72	-111	16939120	3450602510
16956	09:39:39.955	00:00:16.955	1017	-1024	-768	-1	-1	-1	-1	4	-1024	-768	-1	-1	-1	-1	4		0	0						Fix_sw.jpg	0	880	547	72	111				0	Content		-72	-111	16955759	3450619149
16972	09:39:39.971	00:00:16.972	1018	-1024	-768	-1	-1	-1	-1	4	-1024	-768	-1	-1	-1	-1	4		0	0						Fix_sw.jpg	0	880	547	72	111				0	Content		-72	-111	16972428	3450635818
16989	09:39:39.988	00:00:16.989	1019	-1024	-768	-1	-1	-1	-1	4	-1024	-768	-1	-1	-1	-1	4		0	0						Fix_sw.jpg	0	880	547	72	111				0	Content		-72	-111	16989024	3450652414
17006	09:39:40.005	00:00:17.005	1020	-1024	-768	-1	-1	-1	-1	4	-1024	-768	-1	-1	-1	-1	4		0	0						Fix_sw.jpg	0	880	547	72	111				0	Content		-72	-111	17005647	3450669037
17023	09:39:40.022	00:00:17.022	1021	-1024	-768	-1	-1	-1	-1	4	-1024	-768	-1	-1	-1	-1	4		0	0						Fix_sw.jpg	0	880	547	72	111				0	Content		-72	-111	17022894	3450686284
17039	09:39:40.038	00:00:17.039	1022	-1024	-768	-1	-1	-1	-1	4	-1024	-768	-1	-1	-1	-1	4		0	0						Fix_sw.jpg	0	880	547	72	111				0	Content		-72	-111	17039146	3450702536
17056	09:39:40.055	00:00:17.056	1023	-1024	-768	-1	-1	-1	-1	4	-1024	-768	-1	-1	-1	-1	4		0	0						Fix_sw.jpg	0	880	547	72	111				0	Content		-72	-111	17056021	3450719411
17073	09:39:40.072	00:00:17.072	1024	-1024	-768	-1	-1	-1	-1	4	-1024	-768	-1	-1	-1	-1	4		0	0						Fix_sw.jpg	0	880	547	72	111				0	Content		-72	-111	17072519	3450735909
17089	09:39:40.088	00:00:17.089	1025	-1024	-768	-1	-1	-1	-1	4	-1024	-768	-1	-1	-1	-1	4		0	0						Fix_sw.jpg	0	880	547	72	111				0	Content		-72	-111	17089266	3450752656
17106	09:39:40.105	00:00:17.105	1026	-1024	-768	-1	-1	-1	-1	4	-1024	-768	-1	-1	-1	-1	4		0	0						Fix_sw.jpg	0	880	547	72	111				0	Content		-72	-111	17105888	3450769278
17123	09:39:40.122	00:00:17.122	1027	-1024	-768	-1	-1	-1	-1	4	-1024	-768	-1	-1	-1	-1	4		0	0						Fix_sw.jpg	0	880	547	72	111				0	Content		-72	-111	17122510	3450785900
17139	09:39:40.138	00:00:17.139	1028	-1024	-768	-1	-1	-1	-1	4	-1024	-768	-1	-1	-1	-1	4		0	0						Fix_sw.jpg	0	880	547	72	111				0	Content		-72	-111	17139258	3450802648
17156	09:39:40.155	00:00:17.155	1029	-1024	-768	-1	-1	-1	-1	4	-1024	-768	-1	-1	-1	-1	4		0	0						Fix_sw.jpg	0	880	547	72	111				0	Content		-72	-111	17155880	3450819270
17173	09:39:40.172	00:00:17.172	1030	-1024	-768	-1	-1	-1	-1	4	-1024	-768	-1	-1	-1	-1	4		0	0						Fix_sw.jpg	0	880	547	72	111				0	Content		-72	-111	17172626	3450836016
17189	09:39:40.188	00:00:17.189	1031	-1024	-768	-1	-1	-1	-1	4	-1024	-768	-1	-1	-1	-1	4		0	0						Fix_sw.jpg	0	880	547	72	111				0	Content		-72	-111	17189258	3450852648
17206	09:39:40.205	00:00:17.205	1032	-1024	-768	-1	-1	-1	-1	4	-1024	-768	-1	-1	-1	-1	4		0	0						Fix_sw.jpg	0	880	547	72	111				0	Content		-72	-111	17205874	3450869264
17222	09:39:40.221	00:00:17.222	1033	-1024	-768	-1	-1	-1	-1	4	-1024	-768	-1	-1	-1	-1	4		0	0						Fix_sw.jpg	0	880	547	72	111				0	Content		-72	-111	17222496	3450885886
17240	09:39:40.239	00:00:17.239	1034	-1024	-768	-1	-1	-1	-1	4	-1024	-768	-1	-1	-1	-1	4		0	0						Fix_sw.jpg	0	880	547	72	111				0	Content		-72	-111	17239760	3450903150
17256	09:39:40.255	00:00:17.256	1035	-1024	-768	-1	-1	-1	-1	4	-1024	-768	-1	-1	-1	-1	4		0	0						Fix_sw.jpg	0	880	547	72	111				0	Content		-72	-111	17256491	3450919881
17273	09:39:40.272	00:00:17.273	1036	-1024	-768	-1	-1	-1	-1	4	-1024	-768	-1	-1	-1	-1	4		0	0						Fix_sw.jpg	0	880	547	72	111				0	Content		-72	-111	17273118	3450936508
17289	09:39:40.288	00:00:17.288	1037	-1024	-768	-1	-1	-1	-1	4	-1024	-768	-1	-1	-1	-1	4		0	0						Fix_sw.jpg	0	880	547	72	111				0	Content		-72	-111	17288671	3450952061
17305	09:39:40.304	00:00:17.305	1038	-1024	-768	-1	-1	-1	-1	4	-1024	-768	-1	-1	-1	-1	4		0	0						Fix_sw.jpg	0	880	547	72	111				0	Content		-72	-111	17305269	3450968659
17322	09:39:40.321	00:00:17.321	1039	-1024	-768	-1	-1	-1	-1	4	-1024	-768	-1	-1	-1	-1	4		0	0						Fix_sw.jpg	0	880	547	72	111				0	Content		-72	-111	17321937	3450985327
17339	09:39:40.338	00:00:17.338	1040	-1024	-768	-1	-1	-1	-1	4	-1024	-768	-1	-1	-1	-1	4		0	0						Fix_sw.jpg	0	880	547	72	111				0	Content		-72	-111	17338839	3451002229
17356	09:39:40.355	00:00:17.355	1041	-1024	-768	-1	-1	-1	-1	4	-1024	-768	-1	-1	-1	-1	4		0	0						Fix_sw.jpg	0	880	547	72	111				0	Content		-72	-111	17355507	3451018897
17372	09:39:40.371	00:00:17.372	1042	-1024	-768	-1	-1	-1	-1	4	-1024	-768	-1	-1	-1	-1	4		0	0						Fix_sw.jpg	0	880	547	72	111				0	Content		-72	-111	17372460	3451035850
17389	09:39:40.388	00:00:17.389	1043	-1024	-768	-1	-1	-1	-1	4	-1024	-768	-1	-1	-1	-1	4		0	0						Fix_sw.jpg	0	880	547	72	111				0	Content		-72	-111	17389128	3451052518
17406	09:39:40.405	00:00:17.405	1044	-1024	-768	-1	-1	-1	-1	4	-1024	-768	-1	-1	-1	-1	4		0	0						Fix_sw.jpg	0	880	547	72	111				0	Content		-72	-111	17405796	3451069186
17413	09:39:40.412																				ImageEnd	16	0	0	Fix_sw.jpg
17423	09:39:40.422	00:00:17.422	1045	-1024	-768	-1	-1	-1	-1	4	-1024	-768	-1	-1	-1	-1	4		0	0						No media	0	1024	768	0	0				0	Content		0	0	17422989	3451086379
17432	09:39:40.431																				ImageStart	8	0	0	StimuliFarbe_blau_gruen.png
17440	09:39:40.439	00:00:17.440	1046	-1024	-768	-1	-1	-1	-1	4	-1024	-768	-1	-1	-1	-1	4		0	0						StimuliFarbe_blau_gruen.png	0	880	547	72	111				0	Content		-72	-111	17440235	3451103625
17455	09:39:40.454	00:00:17.455	1047	-1024	-768	-1	-1	-1	-1	4	-1024	-768	-1	-1	-1	-1	4		0	0						StimuliFarbe_blau_gruen.png	0	880	547	72	111				0	Content		-72	-111	17455107	3451118497
17472	09:39:40.471	00:00:17.471	1048	-1024	-768	-1	-1	-1	-1	4	-1024	-768	-1	-1	-1	-1	4		0	0						StimuliFarbe_blau_gruen.png	0	880	547	72	111				0	Content		-72	-111	17471798	3451135188
17488	09:39:40.487	00:00:17.488	1049	-1024	-768	-1	-1	-1	-1	4	-1024	-768	-1	-1	-1	-1	4		0	0						StimuliFarbe_blau_gruen.png	0	880	547	72	111				0	Content		-72	-111	17488466	3451151856
17505	09:39:40.504	00:00:17.505	1050	-1024	-768	-1	-1	-1	-1	4	-1024	-768	-1	-1	-1	-1	4		0	0						StimuliFarbe_blau_gruen.png	0	880	547	72	111				0	Content		-72	-111	17505128	3451168518
17522	09:39:40.521	00:00:17.521	1051	-1024	-768	-1	-1	-1	-1	4	-1024	-768	-1	-1	-1	-1	4		0	0						StimuliFarbe_blau_gruen.png	0	880	547	72	111				0	Content		-72	-111	17521796	3451185186
17538	09:39:40.537	00:00:17.538	1052	-1024	-768	-1	-1	-1	-1	4	-1024	-768	-1	-1	-1	-1	4		0	0						StimuliFarbe_blau_gruen.png	0	880	547	72	111				0	Content		-72	-111	17538409	3451201799
17555	09:39:40.554	00:00:17.554	1053	-1024	-768	-1	-1	-1	-1	4	-1024	-768	-1	-1	-1	-1	4		0	0						StimuliFarbe_blau_gruen.png	0	880	547	72	111				0	Content		-72	-111	17554978	3451218368
17572	09:39:40.571	00:00:17.571	1054	-1024	-768	-1	-1	-1	-1	4	-1024	-768	-1	-1	-1	-1	4		0	0						StimuliFarbe_blau_gruen.png	0	880	547	72	111				0	Content		-72	-111	17571915	3451235305
17589	09:39:40.588	00:00:17.588	1055	-1024	-768	-1	-1	-1	-1	4	-1024	-768	-1	-1	-1	-1	4		0	0						StimuliFarbe_blau_gruen.png	0	880	547	72	111				0	Content		-72	-111	17588583	3451251973
17606	09:39:40.605	00:00:17.605	1056	-1024	-768	-1	-1	-1	-1	4	-1024	-768	-1	-1	-1	-1	4		0	0						StimuliFarbe_blau_gruen.png	0	880	547	72	111				0	Content		-72	-111	17605720	3451269110
17622	09:39:40.621	00:00:17.622	1057	-1024	-768	-1	-1	-1	-1	4	-1024	-768	-1	-1	-1	-1	4		0	0						StimuliFarbe_blau_gruen.png	0	880	547	72	111				0	Content		-72	-111	17622388	3451285778
17640	09:39:40.639	00:00:17.639	1058	-1024	-768	-1	-1	-1	-1	4	-1024	-768	-1	-1	-1	-1	4		0	0						StimuliFarbe_blau_gruen.png	0	880	547	72	111				0	Content		-72	-111	17639599	3451302989
17657	09:39:40.656	00:00:17.656	1059	-1024	-768	-1	-1	-1	-1	4	-1024	-768	-1	-1	-1	-1	4		0	0						StimuliFarbe_blau_gruen.png	0	880	547	72	111				0	Content		-72	-111	17656845	3451320235
17672	09:39:40.671	00:00:17.671	1060	-1024	-768	-1	-1	-1	-1	4	-1024	-768	-1	-1	-1	-1	4		0	0						StimuliFarbe_blau_gruen.png	0	880	547	72	111				0	Content		-72	-111	17671594	3451334984
17688	09:39:40.687	00:00:17.688	1061	-1024	-768	-1	-1	-1	-1	4	-1024	-768	-1	-1	-1	-1	4		0	0						StimuliFarbe_blau_gruen.png	0	880	547	72	111				0	Content		-72	-111	17688217	3451351607
17705	09:39:40.704	00:00:17.704	1062	-1024	-768	-1	-1	-1	-1	4	-1024	-768	-1	-1	-1	-1	4		0	0						StimuliFarbe_blau_gruen.png	0	880	547	72	111				0	Content		-72	-111	17704934	3451368324
17722	09:39:40.721	00:00:17.721	1063	-1024	-768	-1	-1	-1	-1	4	-1024	-768	-1	-1	-1	-1	4		0	0						StimuliFarbe_blau_gruen.png	0	880	547	72	111				0	Content		-72	-111	17721602	3451384992
17738	09:39:40.737	00:00:17.738	1064	-1024	-768	-1	-1	-1	-1	4	-1024	-768	-1	-1	-1	-1	4		0	0						StimuliFarbe_blau_gruen.png	0	880	547	72	111				0	Content		-72	-111	17738284	3451401674
17755	09:39:40.754	00:00:17.754	1065	-1024	-768	-1	-1	-1	-1	4	-1024	-768	-1	-1	-1	-1	4		0	0						StimuliFarbe_blau_gruen.png	0	880	547	72	111				0	Content		-72	-111	17754952	3451418342
17772	09:39:40.771	00:00:17.771	1066	-1024	-768	-1	-1	-1	-1	4	-1024	-768	-1	-1	-1	-1	4		0	0						StimuliFarbe_blau_gruen.png	0	880	547	72	111				0	Content		-72	-111	17771588	3451434978
17788	09:39:40.787	00:00:17.788	1067	-1024	-768	-1	-1	-1	-1	4	-1024	-768	-1	-1	-1	-1	4		0	0						StimuliFarbe_blau_gruen.png	0	880	547	72	111				0	Content		-72	-111	17788256	3451451646
17805	09:39:40.804	00:00:17.804	1068	-1024	-768	-1	-1	-1	-1	4	-1024	-768	-1	-1	-1	-1	4		0	0						StimuliFarbe_blau_gruen.png	0	880	547	72	111				0	Content		-72	-111	17804924	3451468314
17822	09:39:40.821	00:00:17.821	1069	-1024	-768	-1	-1	-1	-1	4	-1024	-768	-1	-1	-1	-1	4		0	0						StimuliFarbe_blau_gruen.png	0	880	547	72	111				0	Content		-72	-111	17821822	3451485212
17838	09:39:40.837	00:00:17.838	1070	-1024	-768	-1	-1	-1	-1	4	-1024	-768	-1	-1	-1	-1	4		0	0						StimuliFarbe_blau_gruen.png	0	880	547	72	111				0	Content		-72	-111	17838490	3451501880
17855	09:39:40.854	00:00:17.855	1071	-1024	-768	-1	-1	-1	-1	4	-1024	-768	-1	-1	-1	-1	4		0	0						StimuliFarbe_blau_gruen.png	0	880	547	72	111				0	Content		-72	-111	17855442	3451518832
17872	09:39:40.871	00:00:17.872	1072	-1024	-768	-1	-1	-1	-1	4	-1024	-768	-1	-1	-1	-1	4		0	0						StimuliFarbe_blau_gruen.png	0	880	547	72	111				0	Content		-72	-111	17872110	3451535500
17889	09:39:40.888	00:00:17.888	1073	-1024	-768	-1	-1	-1	-1	4	-1024	-768	-1	-1	-1	-1	4		0	0						StimuliFarbe_blau_gruen.png	0	880	547	72	111				0	Content		-72	-111	17888778	3451552168
17906	09:39:40.905	00:00:17.905	1074	-1024	-768	-1	-1	-1	-1	4	-1024	-768	-1	-1	-1	-1	4		0	0						StimuliFarbe_blau_gruen.png	0	880	547	72	111				0	Content		-72	-111	17905842	3451569232
17923	09:39:40.922	00:00:17.922	1075	-1024	-768	-1	-1	-1	-1	4	-1024	-768	-1	-1	-1	-1	4		0	0						StimuliFarbe_blau_gruen.png	0	880	547	72	111				0	Content		-72	-111	17922510	3451585900
17939	09:39:40.938	00:00:17.939	1076	-1024	-768	-1	-1	-1	-1	4	-1024	-768	-1	-1	-1	-1	4		0	0						StimuliFarbe_blau_gruen.png	0	880	547	72	111				0	Content		-72	-111	17939178	3451602568
17957	09:39:40.956	00:00:17.956	1077	-1024	-768	-1	-1	-1	-1	4	-1024	-768	-1	-1	-1	-1	4		0	0						StimuliFarbe_blau_gruen.png	0	880	547	72	111				0	Content		-72	-111	17956591	3451619981
17971	09:39:40.970	00:00:17.971	1078	-1024	-768	-1	-1	-1	-1	4	-1024	-768	-1	-1	-1	-1	4		0	0						StimuliFarbe_blau_gruen.png	0	880	547	72	111				0	Content		-72	-111	17971466	3451634856
17988	09:39:40.987	00:00:17.988	1079	-1024	-768	-1	-1	-1	-1	4	-1024	-768	-1	-1	-1	-1	4		0	0						StimuliFarbe_blau_gruen.png	0	880	547	72	111				0	Content		-72	-111	17988160	3451651550
18005	09:39:41.004	00:00:18.004	1080	-1024	-768	-1	-1	-1	-1	4	-1024	-768	-1	-1	-1	-1	4		0	0						StimuliFarbe_blau_gruen.png	0	880	547	72	111				0	Content		-72	-111	18004828	3451668218
18021	09:39:41.020	00:00:18.021	1081	-1024	-768	-1	-1	-1	-1	4	-1024	-768	-1	-1	-1	-1	4		0	0						StimuliFarbe_blau_gruen.png	0	880	547	72	111				0	Content		-72	-111	18021487	3451684877
18038	09:39:41.037	00:00:18.038	1082	-1024	-768	-1	-1	-1	-1	4	-1024	-768	-1	-1	-1	-1	4		0	0						StimuliFarbe_blau_gruen.png	0	880	547	72	111				0	Content		-72	-111	18038155	3451701545
18055	09:39:41.054	00:00:18.054	1083	-1024	-768	-1	-1	-1	-1	4	-1024	-768	-1	-1	-1	-1	4		0	0						StimuliFarbe_blau_gruen.png	0	880	547	72	111				0	Content		-72	-111	18054767	3451718157
18071	09:39:41.070	00:00:18.071	1084	-1024	-768	-1	-1	-1	-1	4	-1024	-768	-1	-1	-1	-1	4		0	0						StimuliFarbe_blau_gruen.png	0	880	547	72	111				0	Content		-72	-111	18071336	3451734726
18088	09:39:41.087	00:00:18.088	1085	-1024	-768	-1	-1	-1	-1	4	-1024	-768	-1	-1	-1	-1	4		0	0						StimuliFarbe_blau_gruen.png	0	880	547	72	111				0	Content		-72	-111	18088273	3451751663
18105	09:39:41.104	00:00:18.104	1086	-1024	-768	-1	-1	-1	-1	4	-1024	-768	-1	-1	-1	-1	4		0	0						StimuliFarbe_blau_gruen.png	0	880	547	72	111				0	Content		-72	-111	18104941	3451768331
18122	09:39:41.121	00:00:18.122	1087	-1024	-768	-1	-1	-1	-1	4	-1024	-768	-1	-1	-1	-1	4		0	0						StimuliFarbe_blau_gruen.png	0	880	547	72	111				0	Content		-72	-111	18122083	3451785473
18139	09:39:41.138	00:00:18.138	1088	-1024	-768	-1	-1	-1	-1	4	-1024	-768	-1	-1	-1	-1	4		0	0						StimuliFarbe_blau_gruen.png	0	880	547	72	111				0	Content		-72	-111	18138752	3451802142
18156	09:39:41.155	00:00:18.155	1089	-1024	-768	-1	-1	-1	-1	4	-1024	-768	-1	-1	-1	-1	4		0	0						StimuliFarbe_blau_gruen.png	0	880	547	72	111				0	Content		-72	-111	18155960	3451819350
18173	09:39:41.172	00:00:18.173	1090	-1024	-768	-1	-1	-1	-1	4	-1024	-768	-1	-1	-1	-1	4		0	0						StimuliFarbe_blau_gruen.png	0	880	547	72	111				0	Content		-72	-111	18173208	3451836598
18189	09:39:41.188	00:00:18.189	1091	-1024	-768	-1	-1	-1	-1	4	-1024	-768	-1	-1	-1	-1	4		0	0						StimuliFarbe_blau_gruen.png	0	880	547	72	111				0	Content		-72	-111	18189252	3451852642
18206	09:39:41.205	00:00:18.205	1092	-1024	-768	-1	-1	-1	-1	4	-1024	-768	-1	-1	-1	-1	4		0	0						StimuliFarbe_blau_gruen.png	0	880	547	72	111				0	Content		-72	-111	18205920	3451869310
18223	09:39:41.222	00:00:18.222	1093	-1024	-768	-1	-1	-1	-1	4	-1024	-768	-1	-1	-1	-1	4		0	0						StimuliFarbe_blau_gruen.png	0	880	547	72	111				0	Content		-72	-111	18222588	3451885978
18239	09:39:41.238	00:00:18.238	1094	-1024	-768	-1	-1	-1	-1	4	-1024	-768	-1	-1	-1	-1	4		0	0						StimuliFarbe_blau_gruen.png	0	880	547	72	111				0	Content		-72	-111	18238586	3451901976
18255	09:39:41.254	00:00:18.255	1095	-1024	-768	-1	-1	-1	-1	4	-1024	-768	-1	-1	-1	-1	4		0	0						StimuliFarbe_blau_gruen.png	0	880	547	72	111				0	Content		-72	-111	18255254	3451918644
18271	09:39:41.270	00:00:18.271	1096	-1024	-768	-1	-1	-1	-1	4	-1024	-768	-1	-1	-1	-1	4		0	0						StimuliFarbe_blau_gruen.png	0	880	547	72	111				0	Content		-72	-111	18271208	3451934598
18288	09:39:41.287	00:00:18.288	1097	-1024	-768	-1	-1	-1	-1	4	-1024	-768	-1	-1	-1	-1	4		0	0						StimuliFarbe_blau_gruen.png	0	880	547	72	111				0	Content		-72	-111	18288011	3451951401
18305	09:39:41.304	00:00:18.304	1098	-1024	-768	-1	-1	-1	-1	4	-1024	-768	-1	-1	-1	-1	4		0	0						StimuliFarbe_blau_gruen.png	0	880	547	72	111				0	Content		-72	-111	18304579	3451967969
18321	09:39:41.320	00:00:18.321	1099	-1024	-768	-1	-1	-1	-1	4	-1024	-768	-1	-1	-1	-1	4		0	0						StimuliFarbe_blau_gruen.png	0	880	547	72	111				0	Content		-72	-111	18321413	3451984803
18338	09:39:41.337	00:00:18.338	1100	-1024	-768	-1	-1	-1	-1	4	-1024	-768	-1	-1	-1	-1	4		0	0						StimuliFarbe_blau_gruen.png	0	880	547	72	111				0	Content		-72	-111	18338081	3452001471
18355	09:39:41.354	00:00:18.354	1101	-1024	-768	-1	-1	-1	-1	4	-1024	-768	-1	-1	-1	-1	4		0	0						StimuliFarbe_blau_gruen.png	0	880	547	72	111				0	Content		-72	-111	18354749	3452018139
18372	09:39:41.371	00:00:18.371	1102	-1024	-768	-1	-1	-1	-1	4	-1024	-768	-1	-1	-1	-1	4		0	0						StimuliFarbe_blau_gruen.png	0	880	547	72	111				0	Content		-72	-111	18371735	3452035125
18388	09:39:41.387	00:00:18.388	1103	-1024	-768	-1	-1	-1	-1	4	-1024	-768	-1	-1	-1	-1	4		0	0						StimuliFarbe_blau_gruen.png	0	880	547	72	111				0	Content		-72	-111	18388403	3452051793
18405	09:39:41.404	00:00:18.405	1104	-1024	-768	-1	-1	-1	-1	4	-1024	-768	-1	-1	-1	-1	4		0	0						StimuliFarbe_blau_gruen.png	0	880	547	72	111				0	Content		-72	-111	18405071	3452068461
18422	09:39:41.421	00:00:18.422	1105	-1024	-768	-1	-1	-1	-1	4	-1024	-768	-1	-1	-1	-1	4		0	0						StimuliFarbe_blau_gruen.png	0	880	547	72	111				0	Content		-72	-111	18422156	3452085546
18439	09:39:41.438	00:00:18.438	1106	-1024	-768	-1	-1	-1	-1	4	-1024	-768	-1	-1	-1	-1	4		0	0						StimuliFarbe_blau_gruen.png	0	880	547	72	111				0	Content		-72	-111	18438824	3452102214
18455	09:39:41.454	00:00:18.455	1107	-1024	-768	-1	-1	-1	-1	4	-1024	-768	-1	-1	-1	-1	4		0	0						StimuliFarbe_blau_gruen.png	0	880	547	72	111				0	Content		-72	-111	18455493	3452118883
18473	09:39:41.472	00:00:18.473	1108	-1024	-768	-1	-1	-1	-1	4	-1024	-768	-1	-1	-1	-1	4		0	0						StimuliFarbe_blau_gruen.png	0	880	547	72	111				0	Content		-72	-111	18473074	3452136464
18488	09:39:41.487	00:00:18.487	1109	-1024	-768	-1	-1	-1	-1	4	-1024	-768	-1	-1	-1	-1	4		0	0						StimuliFarbe_blau_gruen.png	0	880	547	72	111				0	Content		-72	-111	18487827	3452151217
18504	09:39:41.503	00:00:18.504	1110	-1024	-768	-1	-1	-1	-1	4	-1024	-768	-1	-1	-1	-1	4		0	0						StimuliFarbe_blau_gruen.png	0	880	547	72	111				0	Content		-72	-111	18504449	3452167839
18521	09:39:41.520	00:00:18.521	1111	-1024	-768	-1	-1	-1	-1	4	-1024	-768	-1	-1	-1	-1	4		0	0						StimuliFarbe_blau_gruen.png	0	880	547	72	111				0	Content		-72	-111	18521076	3452184466
18538	09:39:41.537	00:00:18.537	1112	-1024	-768	-1	-1	-1	-1	4	-1024	-768	-1	-1	-1	-1	4		0	0						StimuliFarbe_blau_gruen.png	0	880	547	72	111				0	Content		-72	-111	18537761	3452201151
18554	09:39:41.553	00:00:18.554	1113	-1024	-768	-1	-1	-1	-1	4	-1024	-768	-1	-1	-1	-1	4		0	0						StimuliFarbe_blau_gruen.png	0	880	547	72	111				0	Content		-72	-111	18554429	3452217819
18571	09:39:41.570	00:00:18.571	1114	-1024	-768	-1	-1	-1	-1	4	-1024	-768	-1	-1	-1	-1	4		0	0						StimuliFarbe_blau_gruen.png	0	880	547	72	111				0	Content		-72	-111	18571067	3452234457
18588	09:39:41.587	00:00:18.587	1115	-1024	-768	-1	-1	-1	-1	4	-1024	-768	-1	-1	-1	-1	4		0	0						StimuliFarbe_blau_gruen.png	0	880	547	72	111				0	Content		-72	-111	18587690	3452251080
18605	09:39:41.604	00:00:18.604	1116	-1024	-768	-1	-1	-1	-1	4	-1024	-768	-1	-1	-1	-1	4		0	0						StimuliFarbe_blau_gruen.png	0	880	547	72	111				0	Content		-72	-111	18604773	3452268163
18621	09:39:41.620	00:00:18.621	1117	-1024	-768	-1	-1	-1	-1	4	-1024	-768	-1	-1	-1	-1	4		0	0						StimuliFarbe_blau_gruen.png	0	880	547	72	111				0	Content		-72	-111	18621441	3452284831
18638	09:39:41.637	00:00:18.638	1118	-1024	-768	-1	-1	-1	-1	4	-1024	-768	-1	-1	-1	-1	4		0	0						StimuliFarbe_blau_gruen.png	0	880	547	72	111				0	Content		-72	-111	18638110	3452301500
18655	09:39:41.654	00:00:18.655	1119	-1024	-768	-1	-1	-1	-1	4	-1024	-768	-1	-1	-1	-1	4		0	0						StimuliFarbe_blau_gruen.png	0	880	547	72	111				0	Content		-72	-111	18655261	3452318651
18672	09:39:41.671	00:00:18.671	1120	-1024	-768	-1	-1	-1	-1	4	-1024	-768	-1	-1	-1	-1	4		0	0						StimuliFarbe_blau_gruen.png	0	880	547	72	111				0	Content		-72	-111	18671929	3452335319
18689	09:39:41.688	00:00:18.688	1121	-1024	-768	-1	-1	-1	-1	4	-1024	-768	-1	-1	-1	-1	4		0	0						StimuliFarbe_blau_gruen.png	0	880	547	72	111				0	Content		-72	-111	18688597	3452351987
18705	09:39:41.704	00:00:18.704	1122	-1024	-768	-1	-1	-1	-1	4	-1024	-768	-1	-1	-1	-1	4		0	0						StimuliFarbe_blau_gruen.png	0	880	547	72	111				0	Content		-72	-111	18704920	3452368310
18722	09:39:41.721	00:00:18.721	1123	-1024	-768	-1	-1	-1	-1	4	-1024	-768	-1	-1	-1	-1	4		0	0						StimuliFarbe_blau_gruen.png	0	880	547	72	111				0	Content		-72	-111	18721588	3452384978
18738	09:39:41.737	00:00:18.738	1124	-1024	-768	-1	-1	-1	-1	4	-1024	-768	-1	-1	-1	-1	4		0	0						StimuliFarbe_blau_gruen.png	0	880	547	72	111				0	Content		-72	-111	18738256	3452401646
18754	09:39:41.753	00:00:18.754	1125	-1024	-768	-1	-1	-1	-1	4	-1024	-768	-1	-1	-1	-1	4		0	0						StimuliFarbe_blau_gruen.png	0	880	547	72	111				0	Content		-72	-111	18754313	3452417703
18771	09:39:41.770	00:00:18.770	1126	-1024	-768	-1	-1	-1	-1	4	-1024	-768	-1	-1	-1	-1	4		0	0						StimuliFarbe_blau_gruen.png	0	880	547	72	111				0	Content		-72	-111	18770937	3452434327
18788	09:39:41.787	00:00:18.787	1127	-1024	-768	-1	-1	-1	-1	4	-1024	-768	-1	-1	-1	-1	4		0	0						StimuliFarbe_blau_gruen.png	0	880	547	72	111				0	Content		-72	-111	18787688	3452451078
18804	09:39:41.803	00:00:18.804	1128	-1024	-768	-1	-1	-1	-1	4	-1024	-768	-1	-1	-1	-1	4		0	0						StimuliFarbe_blau_gruen.png	0	880	547	72	111				0	Content		-72	-111	18804326	3452467716
18821	09:39:41.820	00:00:18.820	1129	-1024	-768	-1	-1	-1	-1	4	-1024	-768	-1	-1	-1	-1	4		0	0						StimuliFarbe_blau_gruen.png	0	880	547	72	111				0	Content		-72	-111	18820995	3452484385
18838	09:39:41.837	00:00:18.837	1130	-1024	-768	-1	-1	-1	-1	4	-1024	-768	-1	-1	-1	-1	4		0	0						StimuliFarbe_blau_gruen.png	0	880	547	72	111				0	Content		-72	-111	18837601	3452500991
18854	09:39:41.853	00:00:18.854	1131	-1024	-768	-1	-1	-1	-1	4	-1024	-768	-1	-1	-1	-1	4		0	0						StimuliFarbe_blau_gruen.png	0	880	547	72	111				0	Content		-72	-111	18854269	3452517659
18871	09:39:41.870	00:00:18.870	1132	-1024	-768	-1	-1	-1	-1	4	-1024	-768	-1	-1	-1	-1	4		0	0						StimuliFarbe_blau_gruen.png	0	880	547	72	111				0	Content		-72	-111	18870937	3452534327
18888	09:39:41.887	00:00:18.887	1133	-1024	-768	-1	-1	-1	-1	4	-1024	-768	-1	-1	-1	-1	4		0	0						StimuliFarbe_blau_gruen.png	0	880	547	72	111				0	Content		-72	-111	18887560	3452550950
18905	09:39:41.904	00:00:18.904	1134	-1024	-768	-1	-1	-1	-1	4	-1024	-768	-1	-1	-1	-1	4		0	0						StimuliFarbe_blau_gruen.png	0	880	547	72	111				0	Content		-72	-111	18904680	3452568070
18922	09:39:41.921	00:00:18.921	1135	-1024	-768	-1	-1	-1	-1	4	-1024	-768	-1	-1	-1	-1	4		0	0						StimuliFarbe_blau_gruen.png	0	880	547	72	111				0	Content		-72	-111	18921806	3452585196
18938	09:39:41.937	00:00:18.938	1136	-1024	-768	-1	-1	-1	-1	4	-1024	-768	-1	-1	-1	-1	4		0	0						StimuliFarbe_blau_gruen.png	0	880	547	72	111				0	Content		-72	-111	18938474	3452601864
18955	09:39:41.954	00:00:18.955	1137	-1024	-768	-1	-1	-1	-1	4	-1024	-768	-1	-1	-1	-1	4		0	0						StimuliFarbe_blau_gruen.png	0	880	547	72	111				0	Content		-72	-111	18955142	3452618532
18973	09:39:41.972	00:00:18.972	1138	-1024	-768	-1	-1	-1	-1	4	-1024	-768	-1	-1	-1	-1	4		0	0						StimuliFarbe_blau_gruen.png	0	880	547	72	111				0	Content		-72	-111	18972680	3452636070
18987	09:39:41.986	00:00:18.987	1139	-1024	-768	-1	-1	-1	-1	4	-1024	-768	-1	-1	-1	-1	4		0	0						StimuliFarbe_blau_gruen.png	0	880	547	72	111				0	Content		-72	-111	18987428	3452650818
19004	09:39:42.003	00:00:19.004	1140	-1024	-768	-1	-1	-1	-1	4	-1024	-768	-1	-1	-1	-1	4		0	0						StimuliFarbe_blau_gruen.png	0	880	547	72	111				0	Content		-72	-111	19004177	3452667567
19021	09:39:42.020	00:00:19.020	1141	-1024	-768	-1	-1	-1	-1	4	-1024	-768	-1	-1	-1	-1	4		0	0						StimuliFarbe_blau_gruen.png	0	880	547	72	111				0	Content		-72	-111	19020820	3452684210
19037	09:39:42.036	00:00:19.037	1142	-1024	-768	-1	-1	-1	-1	4	-1024	-768	-1	-1	-1	-1	4		0	0						StimuliFarbe_blau_gruen.png	0	880	547	72	111				0	Content		-72	-111	19037488	3452700878
19054	09:39:42.053	00:00:19.054	1143	-1024	-768	-1	-1	-1	-1	4	-1024	-768	-1	-1	-1	-1	4		0	0						StimuliFarbe_blau_gruen.png	0	880	547	72	111				0	Content		-72	-111	19054156	3452717546
19071	09:39:42.070	00:00:19.070	1144	-1024	-768	-1	-1	-1	-1	4	-1024	-768	-1	-1	-1	-1	4		0	0						StimuliFarbe_blau_gruen.png	0	880	547	72	111				0	Content		-72	-111	19070790	3452734180
19087	09:39:42.086	00:00:19.087	1145	-1024	-768	-1	-1	-1	-1	4	-1024	-768	-1	-1	-1	-1	4		0	0						StimuliFarbe_blau_gruen.png	0	880	547	72	111				0	Content		-72	-111	19087458	3452750848
19104	09:39:42.103	00:00:19.104	1146	-1024	-768	-1	-1	-1	-1	4	-1024	-768	-1	-1	-1	-1	4		0	0						StimuliFarbe_blau_gruen.png	0	880	547	72	111				0	Content		-72	-111	19104067	3452767457
19121	09:39:42.120	00:00:19.120	1147	-1024	-768	-1	-1	-1	-1	4	-1024	-768	-1	-1	-1	-1	4		0	0						StimuliFarbe_blau_gruen.png	0	880	547	72	111				0	Content		-72	-111	19120735	3452784125
19138	09:39:42.137	00:00:19.137	1148	-1024	-768	-1	-1	-1	-1	4	-1024	-768	-1	-1	-1	-1	4		0	0						StimuliFarbe_blau_gruen.png	0	880	547	72	111				0	Content		-72	-111	19137590	3452800980
19154	09:39:42.153	00:00:19.154	1149	-1024	-768	-1	-1	-1	-1	4	-1024	-768	-1	-1	-1	-1	4		0	0						StimuliFarbe_blau_gruen.png	0	880	547	72	111				0	Content		-72	-111	19154259	3452817649
19171	09:39:42.170	00:00:19.170	1150	-1024	-768	-1	-1	-1	-1	4	-1024	-768	-1	-1	-1	-1	4		0	0						StimuliFarbe_blau_gruen.png	0	880	547	72	111				0	Content		-72	-111	19170927	3452834317
19188	09:39:42.187	00:00:19.188	1151	-1024	-768	-1	-1	-1	-1	4	-1024	-768	-1	-1	-1	-1	4		0	0						StimuliFarbe_blau_gruen.png	0	880	547	72	111				0	Content		-72	-111	19188050	3452851440
19205	09:39:42.204	00:00:19.204	1152	-1024	-768	-1	-1	-1	-1	4	-1024	-768	-1	-1	-1	-1	4		0	0						StimuliFarbe_blau_gruen.png	0	880	547	72	111				0	Content		-72	-111	19204718	3452868108
19222	09:39:42.221	00:00:19.221	1153	-1024	-768	-1	-1	-1	-1	4	-1024	-768	-1	-1	-1	-1	4		0	0						StimuliFarbe_blau_gruen.png	0	880	547	72	111				0	Content		-72	-111	19221750	3452885140
19238	09:39:42.237	00:00:19.238	1154	-1024	-768	-1	-1	-1	-1	4	-1024	-768	-1	-1	-1	-1	4		0	0						StimuliFarbe_blau_gruen.png	0	880	547	72	111				0	Content		-72	-111	19238418	3452901808
19255	09:39:42.254	00:00:19.255	1155	-1024	-768	-1	-1	-1	-1	4	-1024	-768	-1	-1	-1	-1	4		0	0						StimuliFarbe_blau_gruen.png	0	880	547	72	111				0	Content		-72	-111	19255086	3452918476
19271	09:39:42.270	00:00:19.271	1156	-1024	-768	-1	-1	-1	-1	4	-1024	-768	-1	-1	-1	-1	4		0	0						StimuliFarbe_blau_gruen.png	0	880	547	72	111				0	Content		-72	-111	19271364	3452934754
19288	09:39:42.287	00:00:19.288	1157	-1024	-768	-1	-1	-1	-1	4	-1024	-768	-1	-1	-1	-1	4		0	0						StimuliFarbe_blau_gruen.png	0	880	547	72	111				0	Content		-72	-111	19288032	3452951422
19305	09:39:42.304	00:00:19.304	1158	-1024	-768	-1	-1	-1	-1	4	-1024	-768	-1	-1	-1	-1	4		0	0						StimuliFarbe_blau_gruen.png	0	880	547	72	111				0	Content		-72	-111	19304701	3452968091
19321	09:39:42.320	00:00:19.320	1159	-1024	-768	-1	-1	-1	-1	4	-1024	-768	-1	-1	-1	-1	4		0	0						StimuliFarbe_blau_gruen.png	0	880	547	72	111				0	Content		-72	-111	19320545	3452983935
19337	09:39:42.336	00:00:19.337	1160	-1024	-768	-1	-1	-1	-1	4	-1024	-768	-1	-1	-1	-1	4		0	0						StimuliFarbe_blau_gruen.png	0	880	547	72	111				0	Content		-72	-111	19337297	3453000687
19354	09:39:42.353	00:00:19.353	1161	-1024	-768	-1	-1	-1	-1	4	-1024	-768	-1	-1	-1	-1	4		0	0						StimuliFarbe_blau_gruen.png	0	880	547	72	111				0	Content		-72	-111	19353949	3453017339
19371	09:39:42.370	00:00:19.370	1162	-1024	-768	-1	-1	-1	-1	4	-1024	-768	-1	-1	-1	-1	4		0	0						StimuliFarbe_blau_gruen.png	0	880	547	72	111				0	Content		-72	-111	19370617	3453034007
19387	09:39:42.386	00:00:19.387	1163	-1024	-768	-1	-1	-1	-1	4	-1024	-768	-1	-1	-1	-1	4		0	0						StimuliFarbe_blau_gruen.png	0	880	547	72	111				0	Content		-72	-111	19387269	3453050659
19404	09:39:42.403	00:00:19.403	1164	-1024	-768	-1	-1	-1	-1	4	-1024	-768	-1	-1	-1	-1	4		0	0						StimuliFarbe_blau_gruen.png	0	880	547	72	111				0	Content		-72	-111	19403937	3453067327
19421	09:39:42.420	00:00:19.420	1165	-1024	-768	-1	-1	-1	-1	4	-1024	-768	-1	-1	-1	-1	4		0	0						StimuliFarbe_blau_gruen.png	0	880	547	72	111				0	Content		-72	-111	19420556	3453083946
19437	09:39:42.436	00:00:19.437	1166	-1024	-768	-1	-1	-1	-1	4	-1024	-768	-1	-1	-1	-1	4		0	0						StimuliFarbe_blau_gruen.png	0	880	547	72	111				0	Content		-72	-111	19437224	3453100614
19454	09:39:42.453	00:00:19.453	1167	-1024	-768	-1	-1	-1	-1	4	-1024	-768	-1	-1	-1	-1	4		0	0						StimuliFarbe_blau_gruen.png	0	880	547	72	111				0	Content		-72	-111	19453892	3453117282
19471	09:39:42.470	00:00:19.470	1168	-1024	-768	-1	-1	-1	-1	4	-1024	-768	-1	-1	-1	-1	4		0	0						StimuliFarbe_blau_gruen.png	0	880	547	72	111				0	Content		-72	-111	19470780	3453134170
19487	09:39:42.486	00:00:19.487	1169	-1024	-768	-1	-1	-1	-1	4	-1024	-768	-1	-1	-1	-1	4		0	0						StimuliFarbe_blau_gruen.png	0	880	547	72	111				0	Content		-72	-111	19487449	3453150839
19504	09:39:42.503	00:00:19.504	1170	-1024	-768	-1	-1	-1	-1	4	-1024	-768	-1	-1	-1	-1	4		0	0						StimuliFarbe_blau_gruen.png	0	880	547	72	111				0	Content		-72	-111	19504439	3453167829
19521	09:39:42.520	00:00:19.521	1171	-1024	-768	-1	-1	-1	-1	4	-1024	-768	-1	-1	-1	-1	4		0	0						StimuliFarbe_blau_gruen.png	0	880	547	72	111				0	Content		-72	-111	19521107	3453184497
19538	09:39:42.537	00:00:19.537	1172	-1024	-768	-1	-1	-1	-1	4	-1024	-768	-1	-1	-1	-1	4		0	0						StimuliFarbe_blau_gruen.png	0	880	547	72	111				0	Content		-72	-111	19537775	3453201165
19555	09:39:42.554	00:00:19.555	1173	-1024	-768	-1	-1	-1	-1	4	-1024	-768	-1	-1	-1	-1	4		0	0						StimuliFarbe_blau_gruen.png	0	880	547	72	111				0	Content		-72	-111	19555044	3453218434
19572	09:39:42.571	00:00:19.571	1174	-1024	-768	-1	-1	-1	-1	4	-1024	-768	-1	-1	-1	-1	4		0	0						StimuliFarbe_blau_gruen.png	0	880	547	72	111				0	Content		-72	-111	19571712	3453235102
19589	09:39:42.588	00:00:19.589	1175	-1024	-768	-1	-1	-1	-1	4	-1024	-768	-1	-1	-1	-1	4		0	0						StimuliFarbe_blau_gruen.png	0	880	547	72	111				0	Content		-72	-111	19589055	3453252445
19604	09:39:42.603	00:00:19.603	1176	-1024	-768	-1	-1	-1	-1	4	-1024	-768	-1	-1	-1	-1	4		0	0						StimuliFarbe_blau_gruen.png	0	880	547	72	111				0	Content		-72	-111	19603793	3453267183
19620	09:39:42.619	00:00:19.620	1177	-1024	-768	-1	-1	-1	-1	4	-1024	-768	-1	-1	-1	-1	4		0	0						StimuliFarbe_blau_gruen.png	0	880	547	72	111				0	Content		-72	-111	19620480	3453283870
19637	09:39:42.636	00:00:19.637	1178	-1024	-768	-1	-1	-1	-1	4	-1024	-768	-1	-1	-1	-1	4		0	0						StimuliFarbe_blau_gruen.png	0	880	547	72	111				0	Content		-72	-111	19637148	3453300538
19654	09:39:42.653	00:00:19.653	1179	-1024	-768	-1	-1	-1	-1	4	-1024	-768	-1	-1	-1	-1	4		0	0						StimuliFarbe_blau_gruen.png	0	880	547	72	111				0	Content		-72	-111	19653812	3453317202
19670	09:39:42.669	00:00:19.670	1180	-1024	-768	-1	-1	-1	-1	4	-1024	-768	-1	-1	-1	-1	4		0	0						StimuliFarbe_blau_gruen.png	0	880	547	72	111				0	Content		-72	-111	19670480	3453333870
19687	09:39:42.686	00:00:19.687	1181	-1024	-768	-1	-1	-1	-1	4	-1024	-768	-1	-1	-1	-1	4		0	0						StimuliFarbe_blau_gruen.png	0	880	547	72	111				0	Content		-72	-111	19687125	3453350515
19704	09:39:42.703	00:00:19.703	1182	-1024	-768	-1	-1	-1	-1	4	-1024	-768	-1	-1	-1	-1	4		0	0						StimuliFarbe_blau_gruen.png	0	880	547	72	111				0	Content		-72	-111	19703793	3453367183
19720	09:39:42.719	00:00:19.720	1183	-1024	-768	-1	-1	-1	-1	4	-1024	-768	-1	-1	-1	-1	4		0	0						StimuliFarbe_blau_gruen.png	0	880	547	72	111				0	Content		-72	-111	19720461	3453383851
19737	09:39:42.736	00:00:19.737	1184	-1024	-768	-1	-1	-1	-1	4	-1024	-768	-1	-1	-1	-1	4		0	0						StimuliFarbe_blau_gruen.png	0	880	547	72	111				0	Content		-72	-111	19737063	3453400453
19754	09:39:42.753	00:00:19.753	1185	-1024	-768	-1	-1	-1	-1	4	-1024	-768	-1	-1	-1	-1	4		0	0						StimuliFarbe_blau_gruen.png	0	880	547	72	111				0	Content		-72	-111	19753731	3453417121
19771	09:39:42.770	00:00:19.770	1186	-1024	-768	-1	-1	-1	-1	4	-1024	-768	-1	-1	-1	-1	4		0	0						StimuliFarbe_blau_gruen.png	0	880	547	72	111				0	Content		-72	-111	19770584	3453433974
19787	09:39:42.786	00:00:19.787	1187	-1024	-768	-1	-1	-1	-1	4	-1024	-768	-1	-1	-1	-1	4		0	0						StimuliFarbe_blau_gruen.png	0	880	547	72	111				0	Content		-72	-111	19787252	3453450642
19804	09:39:42.803	00:00:19.803	1188	-1024	-768	-1	-1	-1	-1	4	-1024	-768	-1	-1	-1	-1	4		0	0						StimuliFarbe_blau_gruen.png	0	880	547	72	111				0	Content		-72	-111	19803920	3453467310
19821	09:39:42.820	00:00:19.821	1189	-1024	-768	-1	-1	-1	-1	4	-1024	-768	-1	-1	-1	-1	4		0	0						StimuliFarbe_blau_gruen.png	0	880	547	72	111				0	Content		-72	-111	19821055	3453484445
19838	09:39:42.837	00:00:19.837	1190	-1024	-768	-1	-1	-1	-1	4	-1024	-768	-1	-1	-1	-1	4		0	0						StimuliFarbe_blau_gruen.png	0	880	547	72	111				0	Content		-72	-111	19837723	3453501113
19855	09:39:42.854	00:00:19.854	1191	-1024	-768	-1	-1	-1	-1	4	-1024	-768	-1	-1	-1	-1	4		0	0						StimuliFarbe_blau_gruen.png	0	880	547	72	111				0	Content		-72	-111	19854750	3453518140
19871	09:39:42.870	00:00:19.871	1192	-1024	-768	-1	-1	-1	-1	4	-1024	-768	-1	-1	-1	-1	4		0	0						StimuliFarbe_blau_gruen.png	0	880	547	72	111				0	Content		-72	-111	19871418	3453534808
19888	09:39:42.887	00:00:19.888	1193	-1024	-768	-1	-1	-1	-1	4	-1024	-768	-1	-1	-1	-1	4		0	0						StimuliFarbe_blau_gruen.png	0	880	547	72	111				0	Content		-72	-111	19888086	3453551476
19904	09:39:42.903	00:00:19.904	1194	-1024	-768	-1	-1	-1	-1	4	-1024	-768	-1	-1	-1	-1	4		0	0						StimuliFarbe_blau_gruen.png	0	880	547	72	111				0	Content		-72	-111	19904361	3453567751
19921	09:39:42.920	00:00:19.921	1195	-1024	-768	-1	-1	-1	-1	4	-1024	-768	-1	-1	-1	-1	4		0	0						StimuliFarbe_blau_gruen.png	0	880	547	72	111				0	Content		-72	-111	19921029	3453584419
19938	09:39:42.937	00:00:19.937	1196	-1024	-768	-1	-1	-1	-1	4	-1024	-768	-1	-1	-1	-1	4		0	0						StimuliFarbe_blau_gruen.png	0	880	547	72	111				0	Content		-72	-111	19937697	3453601087
19954	09:39:42.953	00:00:19.953	1197	-1024	-768	-1	-1	-1	-1	4	-1024	-768	-1	-1	-1	-1	4		0	0						StimuliFarbe_blau_gruen.png	0	880	547	72	111				0	Content		-72	-111	19953534	3453616924
19970	09:39:42.969	00:00:19.970	1198	-1024	-768	-1	-1	-1	-1	4	-1024	-768	-1	-1	-1	-1	4		0	0						StimuliFarbe_blau_gruen.png	0	880	547	72	111				0	Content		-72	-111	19970157	3453633547
19987	09:39:42.986	00:00:19.986	1199	-1024	-768	-1	-1	-1	-1	4	-1024	-768	-1	-1	-1	-1	4		0	0						StimuliFarbe_blau_gruen.png	0	880	547	72	111				0	Content		-72	-111	19986870	3453650260
20004	09:39:43.003	00:00:20.003	1200	-1024	-768	-1	-1	-1	-1	4	-1024	-768	-1	-1	-1	-1	4		0	0						StimuliFarbe_blau_gruen.png	0	880	547	72	111				0	Content		-72	-111	20003538	3453666928
20020	09:39:43.019	00:00:20.020	1201	-1024	-768	-1	-1	-1	-1	4	-1024	-768	-1	-1	-1	-1	4		0	0						StimuliFarbe_blau_gruen.png	0	880	547	72	111				0	Content		-72	-111	20020220	3453683610
20037	09:39:43.036	00:00:20.036	1202	-1024	-768	-1	-1	-1	-1	4	-1024	-768	-1	-1	-1	-1	4		0	0						StimuliFarbe_blau_gruen.png	0	880	547	72	111				0	Content		-72	-111	20036888	3453700278
20054	09:39:43.053	00:00:20.053	1203	-1024	-768	-1	-1	-1	-1	4	-1024	-768	-1	-1	-1	-1	4		0	0						StimuliFarbe_blau_gruen.png	0	880	547	72	111				0	Content		-72	-111	20053518	3453716908
20070	09:39:43.069	00:00:20.070	1204	-1024	-768	-1	-1	-1	-1	4	-1024	-768	-1	-1	-1	-1	4		0	0						StimuliFarbe_blau_gruen.png	0	880	547	72	111				0	Content		-72	-111	20070186	3453733576
20087	09:39:43.086	00:00:20.086	1205	-1024	-768	-1	-1	-1	-1	4	-1024	-768	-1	-1	-1	-1	4		0	0						StimuliFarbe_blau_gruen.png	0	880	547	72	111				0	Content		-72	-111	20086854	3453750244
20104	09:39:43.103	00:00:20.103	1206	-1024	-768	-1	-1	-1	-1	4	-1024	-768	-1	-1	-1	-1	4		0	0						StimuliFarbe_blau_gruen.png	0	880	547	72	111				0	Content		-72	-111	20103752	3453767142
20120	09:39:43.119	00:00:20.120	1207	-1024	-768	-1	-1	-1	-1	4	-1024	-768	-1	-1	-1	-1	4		0	0						StimuliFarbe_blau_gruen.png	0	880	547	72	111				0	Content		-72	-111	20120420	3453783810
20137	09:39:43.136	00:00:20.137	1208	-1024	-768	-1	-1	-1	-1	4	-1024	-768	-1	-1	-1	-1	4		0	0						StimuliFarbe_blau_gruen.png	0	880	547	72	111				0	Content		-72	-111	20137415	3453800805
20154	09:39:43.153	00:00:20.154	1209	-1024	-768	-1	-1	-1	-1	4	-1024	-768	-1	-1	-1	-1	4		0	0						StimuliFarbe_blau_gruen.png	0	880	547	72	111				0	Content		-72	-111	20154083	3453817473
20171	09:39:43.170	00:00:20.170	1210	-1024	-768	-1	-1	-1	-1	4	-1024	-768	-1	-1	-1	-1	4		0	0						StimuliFarbe_blau_gruen.png	0	880	547	72	111				0	Content		-72	-111	20170751	3453834141
20188	09:39:43.187	00:00:20.188	1211	-1024	-768	-1	-1	-1	-1	4	-1024	-768	-1	-1	-1	-1	4		0	0						StimuliFarbe_blau_gruen.png	0	880	547	72	111				0	Content		-72	-111	20188018	3453851408
20205	09:39:43.204	00:00:20.204	1212	-1024	-768	-1	-1	-1	-1	4	-1024	-768	-1	-1	-1	-1	4		0	0						StimuliFarbe_blau_gruen.png	0	880	547	72	111				0	Content		-72	-111	20204686	3453868076
20222	09:39:43.221	00:00:20.221	1213	-1024	-768	-1	-1	-1	-1	4	-1024	-768	-1	-1	-1	-1	4		0	0						StimuliFarbe_blau_gruen.png	0	880	547	72	111				0	Content		-72	-111	20221897	3453885287
20237	09:39:43.236	00:00:20.236	1214	-1024	-768	-1	-1	-1	-1	4	-1024	-768	-1	-1	-1	-1	4		0	0						StimuliFarbe_blau_gruen.png	0	880	547	72	111				0	Content		-72	-111	20236770	3453900160
20253	09:39:43.252	00:00:20.253	1215	-1024	-768	-1	-1	-1	-1	4	-1024	-768	-1	-1	-1	-1	4		0	0						StimuliFarbe_blau_gruen.png	0	880	547	72	111				0	Content		-72	-111	20253395	3453916785
20270	09:39:43.269	00:00:20.270	1216	-1024	-768	-1	-1	-1	-1	4	-1024	-768	-1	-1	-1	-1	4		0	0						StimuliFarbe_blau_gruen.png	0	880	547	72	111				0	Content		-72	-111	20270063	3453933453
20287	09:39:43.286	00:00:20.286	1217	-1024	-768	-1	-1	-1	-1	4	-1024	-768	-1	-1	-1	-1	4		0	0						StimuliFarbe_blau_gruen.png	0	880	547	72	111				0	Content		-72	-111	20286756	3453950146
20303	09:39:43.302	00:00:20.303	1218	-1024	-768	-1	-1	-1	-1	4	-1024	-768	-1	-1	-1	-1	4		0	0						StimuliFarbe_blau_gruen.png	0	880	547	72	111				0	Content		-72	-111	20303424	3453966814
20320	09:39:43.319	00:00:20.320	1219	-1024	-768	-1	-1	-1	-1	4	-1024	-768	-1	-1	-1	-1	4		0	0						StimuliFarbe_blau_gruen.png	0	880	547	72	111				0	Content		-72	-111	20320070	3453983460
20337	09:39:43.336	00:00:20.336	1220	-1024	-768	-1	-1	-1	-1	4	-1024	-768	-1	-1	-1	-1	4		0	0						StimuliFarbe_blau_gruen.png	0	880	547	72	111				0	Content		-72	-111	20336651	3454000041
20354	09:39:43.353	00:00:20.353	1221	-1024	-768	-1	-1	-1	-1	4	-1024	-768	-1	-1	-1	-1	4		0	0						StimuliFarbe_blau_gruen.png	0	880	547	72	111				0	Content		-72	-111	20353582	3454016972
20370	09:39:43.369	00:00:20.370	1222	-1024	-768	-1	-1	-1	-1	4	-1024	-768	-1	-1	-1	-1	4		0	0						StimuliFarbe_blau_gruen.png	0	880	547	72	111				0	Content		-72	-111	20370250	3454033640
20387	09:39:43.386	00:00:20.387	1223	-1024	-768	-1	-1	-1	-1	4	-1024	-768	-1	-1	-1	-1	4		0	0						StimuliFarbe_blau_gruen.png	0	880	547	72	111				0	Content		-72	-111	20387383	3454050773
20404	09:39:43.403	00:00:20.404	1224	-1024	-768	-1	-1	-1	-1	4	-1024	-768	-1	-1	-1	-1	4		0	0						StimuliFarbe_blau_gruen.png	0	880	547	72	111				0	Content		-72	-111	20404051	3454067441
20421	09:39:43.420	00:00:20.421	1225	-1024	-768	-1	-1	-1	-1	4	-1024	-768	-1	-1	-1	-1	4		0	0						StimuliFarbe_blau_gruen.png	0	880	547	72	111				0	Content		-72	-111	20421135	3454084525
20439	09:39:43.438	00:00:20.438	1226	-1024	-768	-1	-1	-1	-1	4	-1024	-768	-1	-1	-1	-1	4		0	0						StimuliFarbe_blau_gruen.png	0	880	547	72	111				0	Content		-72	-111	20438507	3454101897
20455	09:39:43.454	00:00:20.454	1227	-1024	-768	-1	-1	-1	-1	4	-1024	-768	-1	-1	-1	-1	4		0	0						StimuliFarbe_blau_gruen.png	0	880	547	72	111				0	Content		-72	-111	20454554	3454117944
20471	09:39:43.470	00:00:20.471	1228	-1024	-768	-1	-1	-1	-1	4	-1024	-768	-1	-1	-1	-1	4		0	0						StimuliFarbe_blau_gruen.png	0	880	547	72	111				0	Content		-72	-111	20471222	3454134612
20488	09:39:43.487	00:00:20.487	1229	-1024	-768	-1	-1	-1	-1	4	-1024	-768	-1	-1	-1	-1	4		0	0						StimuliFarbe_blau_gruen.png	0	880	547	72	111				0	Content		-72	-111	20487890	3454151280
20504	09:39:43.503	00:00:20.503	1230	-1024	-768	-1	-1	-1	-1	4	-1024	-768	-1	-1	-1	-1	4		0	0						StimuliFarbe_blau_gruen.png	0	880	547	72	111				0	Content		-72	-111	20503884	3454167274
20521	09:39:43.520	00:00:20.520	1231	-1024	-768	-1	-1	-1	-1	4	-1024	-768	-1	-1	-1	-1	4		0	0						StimuliFarbe_blau_gruen.png	0	880	547	72	111				0	Content		-72	-111	20520552	3454183942
20537	09:39:43.536	00:00:20.536	1232	-1024	-768	-1	-1	-1	-1	4	-1024	-768	-1	-1	-1	-1	4		0	0						StimuliFarbe_blau_gruen.png	0	880	547	72	111				0	Content		-72	-111	20536502	3454199892
20553	09:39:43.552	00:00:20.553	1233	-1024	-768	-1	-1	-1	-1	4	-1024	-768	-1	-1	-1	-1	4		0	0						StimuliFarbe_blau_gruen.png	0	880	547	72	111				0	Content		-72	-111	20553303	3454216693
20570	09:39:43.569	00:00:20.569	1234	-1024	-768	-1	-1	-1	-1	4	-1024	-768	-1	-1	-1	-1	4		0	0						StimuliFarbe_blau_gruen.png	0	880	547	72	111				0	Content		-72	-111	20569900	3454233290
20587	09:39:43.586	00:00:20.586	1235	-1024	-768	-1	-1	-1	-1	4	-1024	-768	-1	-1	-1	-1	4		0	0						StimuliFarbe_blau_gruen.png	0	880	547	72	111				0	Content		-72	-111	20586568	3454249958
20603	09:39:43.602	00:00:20.603	1236	-1024	-768	-1	-1	-1	-1	4	-1024	-768	-1	-1	-1	-1	4		0	0						StimuliFarbe_blau_gruen.png	0	880	547	72	111				0	Content		-72	-111	20603478	3454266868
20620	09:39:43.619	00:00:20.620	1237	-1024	-768	-1	-1	-1	-1	4	-1024	-768	-1	-1	-1	-1	4		0	0						StimuliFarbe_blau_gruen.png	0	880	547	72	111				0	Content		-72	-111	20620146	3454283536
20637	09:39:43.636	00:00:20.637	1238	-1024	-768	-1	-1	-1	-1	4	-1024	-768	-1	-1	-1	-1	4		0	0						StimuliFarbe_blau_gruen.png	0	880	547	72	111				0	Content		-72	-111	20637103	3454300493
20654	09:39:43.653	00:00:20.653	1239	-1024	-768	-1	-1	-1	-1	4	-1024	-768	-1	-1	-1	-1	4		0	0						StimuliFarbe_blau_gruen.png	0	880	547	72	111				0	Content		-72	-111	20653771	3454317161
20670	09:39:43.669	00:00:20.670	1240	-1024	-768	-1	-1	-1	-1	4	-1024	-768	-1	-1	-1	-1	4		0	0						StimuliFarbe_blau_gruen.png	0	880	547	72	111				0	Content		-72	-111	20670439	3454333829
20688	09:39:43.687	00:00:20.687	1241	-1024	-768	-1	-1	-1	-1	4	-1024	-768	-1	-1	-1	-1	4		0	0						StimuliFarbe_blau_gruen.png	0	880	547	72	111				0	Content		-72	-111	20687725	3454351115
20704	09:39:43.703	00:00:20.704	1242	-1024	-768	-1	-1	-1	-1	4	-1024	-768	-1	-1	-1	-1	4		0	0						StimuliFarbe_blau_gruen.png	0	880	547	72	111				0	Content		-72	-111	20704393	3454367783
20722	09:39:43.721	00:00:20.721	1243	-1024	-768	-1	-1	-1	-1	4	-1024	-768	-1	-1	-1	-1	4		0	0						StimuliFarbe_blau_gruen.png	0	880	547	72	111				0	Content		-72	-111	20721636	3454385026
20736	09:39:43.735	00:00:20.736	1244	-1024	-768	-1	-1	-1	-1	4	-1024	-768	-1	-1	-1	-1	4		0	0						StimuliFarbe_blau_gruen.png	0	880	547	72	111				0	Content		-72	-111	20736370	3454399760
20753	09:39:43.752	00:00:20.753	1245	-1024	-768	-1	-1	-1	-1	4	-1024	-768	-1	-1	-1	-1	4		0	0						StimuliFarbe_blau_gruen.png	0	880	547	72	111				0	Content		-72	-111	20753058	3454416448
20770	09:39:43.769	00:00:20.769	1246	-1024	-768	-1	-1	-1	-1	4	-1024	-768	-1	-1	-1	-1	4		0	0						StimuliFarbe_blau_gruen.png	0	880	547	72	111				0	Content		-72	-111	20769726	3454433116
20786	09:39:43.785	00:00:20.786	1247	-1024	-768	-1	-1	-1	-1	4	-1024	-768	-1	-1	-1	-1	4		0	0						StimuliFarbe_blau_gruen.png	0	880	547	72	111				0	Content		-72	-111	20786390	3454449780
20803	09:39:43.802	00:00:20.803	1248	-1024	-768	-1	-1	-1	-1	4	-1024	-768	-1	-1	-1	-1	4		0	0						StimuliFarbe_blau_gruen.png	0	880	547	72	111				0	Content		-72	-111	20803058	3454466448
20820	09:39:43.819	00:00:20.819	1249	-1024	-768	-1	-1	-1	-1	4	-1024	-768	-1	-1	-1	-1	4		0	0						StimuliFarbe_blau_gruen.png	0	880	547	72	111				0	Content		-72	-111	20819804	3454483194
20836	09:39:43.835	00:00:20.836	1250	-1024	-768	-1	-1	-1	-1	4	-1024	-768	-1	-1	-1	-1	4		0	0						StimuliFarbe_blau_gruen.png	0	880	547	72	111				0	Content		-72	-111	20836372	3454499762
20853	09:39:43.852	00:00:20.853	1251	-1024	-768	-1	-1	-1	-1	4	-1024	-768	-1	-1	-1	-1	4		0	0						StimuliFarbe_blau_gruen.png	0	880	547	72	111				0	Content		-72	-111	20853309	3454516699
20870	09:39:43.869	00:00:20.869	1252	-1024	-768	-1	-1	-1	-1	4	-1024	-768	-1	-1	-1	-1	4		0	0						StimuliFarbe_blau_gruen.png	0	880	547	72	111				0	Content		-72	-111	20869977	3454533367
20887	09:39:43.886	00:00:20.887	1253	-1024	-768	-1	-1	-1	-1	4	-1024	-768	-1	-1	-1	-1	4		0	0						StimuliFarbe_blau_gruen.png	0	880	547	72	111				0	Content		-72	-111	20887119	3454550509
20904	09:39:43.903	00:00:20.903	1254	-1024	-768	-1	-1	-1	-1	4	-1024	-768	-1	-1	-1	-1	4		0	0						StimuliFarbe_blau_gruen.png	0	880	547	72	111				0	Content		-72	-111	20903787	3454567177
20921	09:39:43.920	00:00:20.920	1255	-1024	-768	-1	-1	-1	-1	4	-1024	-768	-1	-1	-1	-1	4		0	0						StimuliFarbe_blau_gruen.png	0	880	547	72	111				0	Content		-72	-111	20920867	3454584257
20938	09:39:43.937	00:00:20.938	1256	-1024	-768	-1	-1	-1	-1	4	-1024	-768	-1	-1	-1	-1	4		0	0						StimuliFarbe_blau_gruen.png	0	880	547	72	111				0	Content		-72	-111	20938240	3454601630
20954	09:39:43.953	00:00:20.954	1257	-1024	-768	-1	-1	-1	-1	4	-1024	-768	-1	-1	-1	-1	4		0	0						StimuliFarbe_blau_gruen.png	0	880	547	72	111				0	Content		-72	-111	20954241	3454617631
20971	09:39:43.970	00:00:20.970	1258	-1024	-768	-1	-1	-1	-1	4	-1024	-768	-1	-1	-1	-1	4		0	0						StimuliFarbe_blau_gruen.png	0	880	547	72	111				0	Content		-72	-111	20970909	3454634299
20988	09:39:43.987	00:00:20.987	1259	-1024	-768	-1	-1	-1	-1	4	-1024	-768	-1	-1	-1	-1	4		0	0						StimuliFarbe_blau_gruen.png	0	880	547	72	111				0	Content		-72	-111	20987577	3454650967
21004	09:39:44.003	00:00:21.003	1260	-1024	-768	-1	-1	-1	-1	4	-1024	-768	-1	-1	-1	-1	4		0	0						StimuliFarbe_blau_gruen.png	0	880	547	72	111				0	Content		-72	-111	21003593	3454666983
21020	09:39:44.019	00:00:21.020	1261	-1024	-768	-1	-1	-1	-1	4	-1024	-768	-1	-1	-1	-1	4		0	0						StimuliFarbe_blau_gruen.png	0	880	547	72	111				0	Content		-72	-111	21020261	3454683651
21036	09:39:44.035	00:00:21.036	1262	-1024	-768	-1	-1	-1	-1	4	-1024	-768	-1	-1	-1	-1	4		0	0						StimuliFarbe_blau_gruen.png	0	880	547	72	111				0	Content		-72	-111	21036231	3454699621
21053	09:39:44.052	00:00:21.052	1263	-1024	-768	-1	-1	-1	-1	4	-1024	-768	-1	-1	-1	-1	4		0	0						StimuliFarbe_blau_gruen.png	0	880	547	72	111				0	Content		-72	-111	21052912	3454716302
21070	09:39:44.069	00:00:21.069	1264	-1024	-768	-1	-1	-1	-1	4	-1024	-768	-1	-1	-1	-1	4		0	0						StimuliFarbe_blau_gruen.png	0	880	547	72	111				0	Content		-72	-111	21069572	3454732962
21086	09:39:44.085	00:00:21.086	1265	-1024	-768	-1	-1	-1	-1	4	-1024	-768	-1	-1	-1	-1	4		0	0						StimuliFarbe_blau_gruen.png	0	880	547	72	111				0	Content		-72	-111	21086240	3454749630
21103	09:39:44.102	00:00:21.103	1266	-1024	-768	-1	-1	-1	-1	4	-1024	-768	-1	-1	-1	-1	4		0	0						StimuliFarbe_blau_gruen.png	0	880	547	72	111				0	Content		-72	-111	21103111	3454766501
21120	09:39:44.119	00:00:21.119	1267	-1024	-768	-1	-1	-1	-1	4	-1024	-768	-1	-1	-1	-1	4		0	0						StimuliFarbe_blau_gruen.png	0	880	547	72	111				0	Content		-72	-111	21119779	3454783169
21137	09:39:44.136	00:00:21.136	1268	-1024	-768	-1	-1	-1	-1	4	-1024	-768	-1	-1	-1	-1	4		0	0						StimuliFarbe_blau_gruen.png	0	880	547	72	111				0	Content		-72	-111	21136765	3454800155
21153	09:39:44.152	00:00:21.153	1269	-1024	-768	-1	-1	-1	-1	4	-1024	-768	-1	-1	-1	-1	4		0	0						StimuliFarbe_blau_gruen.png	0	880	547	72	111				0	Content		-72	-111	21153433	3454816823
21170	09:39:44.169	00:00:21.170	1270	-1024	-768	-1	-1	-1	-1	4	-1024	-768	-1	-1	-1	-1	4		0	0						StimuliFarbe_blau_gruen.png	0	880	547	72	111				0	Content		-72	-111	21170101	3454833491
21187	09:39:44.186	00:00:21.187	1271	-1024	-768	-1	-1	-1	-1	4	-1024	-768	-1	-1	-1	-1	4		0	0						StimuliFarbe_blau_gruen.png	0	880	547	72	111				0	Content		-72	-111	21187362	3454850752
21204	09:39:44.203	00:00:21.204	1272	-1024	-768	-1	-1	-1	-1	4	-1024	-768	-1	-1	-1	-1	4		0	0						StimuliFarbe_blau_gruen.png	0	880	547	72	111				0	Content		-72	-111	21204030	3454867420
21221	09:39:44.220	00:00:21.221	1273	-1024	-768	-1	-1	-1	-1	4	-1024	-768	-1	-1	-1	-1	4		0	0						StimuliFarbe_blau_gruen.png	0	880	547	72	111				0	Content		-72	-111	21221356	3454884746
21236	09:39:44.235	00:00:21.236	1274	-1024	-768	-1	-1	-1	-1	4	-1024	-768	-1	-1	-1	-1	4		0	0						StimuliFarbe_blau_gruen.png	0	880	547	72	111				0	Content		-72	-111	21236105	3454899495
21253	09:39:44.252	00:00:21.252	1275	-1024	-768	-1	-1	-1	-1	4	-1024	-768	-1	-1	-1	-1	4		0	0						StimuliFarbe_blau_gruen.png	0	880	547	72	111				0	Content		-72	-111	21252794	3454916184
21269	09:39:44.268	00:00:21.269	1276	-1024	-768	-1	-1	-1	-1	4	-1024	-768	-1	-1	-1	-1	4		0	0						StimuliFarbe_blau_gruen.png	0	880	547	72	111				0	Content		-72	-111	21269462	3454932852
21286	09:39:44.285	00:00:21.286	1277	-1024	-768	-1	-1	-1	-1	4	-1024	-768	-1	-1	-1	-1	4		0	0						StimuliFarbe_blau_gruen.png	0	880	547	72	111				0	Content		-72	-111	21286123	3454949513
21303	09:39:44.302	00:00:21.302	1278	-1024	-768	-1	-1	-1	-1	4	-1024	-768	-1	-1	-1	-1	4		0	0						StimuliFarbe_blau_gruen.png	0	880	547	72	111				0	Content		-72	-111	21302791	3454966181
21319	09:39:44.318	00:00:21.319	1279	-1024	-768	-1	-1	-1	-1	4	-1024	-768	-1	-1	-1	-1	4		0	0						StimuliFarbe_blau_gruen.png	0	880	547	72	111				0	Content		-72	-111	21319413	3454982803
21336	09:39:44.335	00:00:21.335	1280	-1024	-768	-1	-1	-1	-1	4	-1024	-768	-1	-1	-1	-1	4		0	0						StimuliFarbe_blau_gruen.png	0	880	547	72	111				0	Content		-72	-111	21335980	3454999370
21353	09:39:44.352	00:00:21.352	1281	-1024	-768	-1	-1	-1	-1	4	-1024	-768	-1	-1	-1	-1	4		0	0						StimuliFarbe_blau_gruen.png	0	880	547	72	111				0	Content		-72	-111	21352916	3455016306
21370	09:39:44.369	00:00:21.369	1282	-1024	-768	-1	-1	-1	-1	4	-1024	-768	-1	-1	-1	-1	4		0	0						StimuliFarbe_blau_gruen.png	0	880	547	72	111				0	Content		-72	-111	21369584	3455032974
21387	09:39:44.386	00:00:21.386	1283	-1024	-768	-1	-1	-1	-1	4	-1024	-768	-1	-1	-1	-1	4		0	0						StimuliFarbe_blau_gruen.png	0	880	547	72	111				0	Content		-72	-111	21386720	3455050110
21403	09:39:44.402	00:00:21.403	1284	-1024	-768	-1	-1	-1	-1	4	-1024	-768	-1	-1	-1	-1	4		0	0						StimuliFarbe_blau_gruen.png	0	880	547	72	111				0	Content		-72	-111	21403388	3455066778
21421	09:39:44.420	00:00:21.420	1285	-1024	-768	-1	-1	-1	-1	4	-1024	-768	-1	-1	-1	-1	4		0	0						StimuliFarbe_blau_gruen.png	0	880	547	72	111				0	Content		-72	-111	21420599	3455083989
21438	09:39:44.437																				ImageEnd	16	0	0	StimuliFarbe_blau_gruen.png
21438	09:39:44.437	00:00:21.437	1286	-1024	-768	-1	-1	-1	-1	4	-1024	-768	-1	-1	-1	-1	4		0	0						No media	0	1024	768	0	0				0	Content		0	0	21437847	3455101237
21454	09:39:44.453	00:00:21.453	1287	-1024	-768	-1	-1	-1	-1	4	-1024	-768	-1	-1	-1	-1	4		0	0						No media	0	1024	768	0	0				0	Content		0	0	21453888	3455117278
21455	09:39:44.454																				ImageStart	8	0	0	Fix_sw.jpg
21471	09:39:44.470	00:00:21.470	1288	-1024	-768	-1	-1	-1	-1	4	-1024	-768	-1	-1	-1	-1	4		0	0						Fix_sw.jpg	0	880	547	72	111				0	Content		-72	-111	21470557	3455133947
21487	09:39:44.486	00:00:21.487	1289	-1024	-768	-1	-1	-1	-1	4	-1024	-768	-1	-1	-1	-1	4		0	0						Fix_sw.jpg	0	880	547	72	111				0	Content		-72	-111	21487225	3455150615
21503	09:39:44.502	00:00:21.503	1290	-1024	-768	-1	-1	-1	-1	4	-1024	-768	-1	-1	-1	-1	4		0	0						Fix_sw.jpg	0	880	547	72	111				0	Content		-72	-111	21503221	3455166611
21520	09:39:44.519	00:00:21.519	1291	-1024	-768	-1	-1	-1	-1	4	-1024	-768	-1	-1	-1	-1	4		0	0						Fix_sw.jpg	0	880	547	72	111				0	Content		-72	-111	21519889	3455183279
21536	09:39:44.535	00:00:21.535	1292	-1024	-768	-1	-1	-1	-1	4	-1024	-768	-1	-1	-1	-1	4		0	0						Fix_sw.jpg	0	880	547	72	111				0	Content		-72	-111	21535965	3455199355
21553	09:39:44.552	00:00:21.552	1293	-1024	-768	-1	-1	-1	-1	4	-1024	-768	-1	-1	-1	-1	4		0	0						Fix_sw.jpg	0	880	547	72	111				0	Content		-72	-111	21552643	3455216033
21569	09:39:44.568	00:00:21.569	1294	-1024	-768	-1	-1	-1	-1	4	-1024	-768	-1	-1	-1	-1	4		0	0						Fix_sw.jpg	0	880	547	72	111				0	Content		-72	-111	21569241	3455232631
21586	09:39:44.585	00:00:21.585	1295	-1024	-768	-1	-1	-1	-1	4	-1024	-768	-1	-1	-1	-1	4		0	0						Fix_sw.jpg	0	880	547	72	111				0	Content		-72	-111	21585909	3455249299
21603	09:39:44.602	00:00:21.602	1296	-1024	-768	-1	-1	-1	-1	4	-1024	-768	-1	-1	-1	-1	4		0	0						Fix_sw.jpg	0	880	547	72	111				0	Content		-72	-111	21602811	3455266201
21619	09:39:44.618	00:00:21.619	1297	-1024	-768	-1	-1	-1	-1	4	-1024	-768	-1	-1	-1	-1	4		0	0						Fix_sw.jpg	0	880	547	72	111				0	Content		-72	-111	21619479	3455282869
21636	09:39:44.635	00:00:21.636	1298	-1024	-768	-1	-1	-1	-1	4	-1024	-768	-1	-1	-1	-1	4		0	0						Fix_sw.jpg	0	880	547	72	111				0	Content		-72	-111	21636475	3455299865
21653	09:39:44.652	00:00:21.653	1299	-1024	-768	-1	-1	-1	-1	4	-1024	-768	-1	-1	-1	-1	4		0	0						Fix_sw.jpg	0	880	547	72	111				0	Content		-72	-111	21653143	3455316533
21670	09:39:44.669	00:00:21.669	1300	-1024	-768	-1	-1	-1	-1	4	-1024	-768	-1	-1	-1	-1	4		0	0						Fix_sw.jpg	0	880	547	72	111				0	Content		-72	-111	21669811	3455333201
21687	09:39:44.686	00:00:21.686	1301	-1024	-768	-1	-1	-1	-1	4	-1024	-768	-1	-1	-1	-1	4		0	0						Fix_sw.jpg	0	880	547	72	111				0	Content		-72	-111	21686863	3455350253
21704	09:39:44.703	00:00:21.703	1302	-1024	-768	-1	-1	-1	-1	4	-1024	-768	-1	-1	-1	-1	4		0	0						Fix_sw.jpg	0	880	547	72	111				0	Content		-72	-111	21703531	3455366921
21720	09:39:44.719	00:00:21.720	1303	-1024	-768	-1	-1	-1	-1	4	-1024	-768	-1	-1	-1	-1	4		0	0						Fix_sw.jpg	0	880	547	72	111				0	Content		-72	-111	21720199	3455383589
21738	09:39:44.737	00:00:21.737	1304	-1024	-768	-1	-1	-1	-1	4	-1024	-768	-1	-1	-1	-1	4		0	0						Fix_sw.jpg	0	880	547	72	111				0	Content		-72	-111	21737586	3455400976
21752	09:39:44.751	00:00:21.752	1305	-1024	-768	-1	-1	-1	-1	4	-1024	-768	-1	-1	-1	-1	4		0	0						Fix_sw.jpg	0	880	547	72	111				0	Content		-72	-111	21752457	3455415847
21769	09:39:44.768	00:00:21.769	1306	-1024	-768	-1	-1	-1	-1	4	-1024	-768	-1	-1	-1	-1	4		0	0						Fix_sw.jpg	0	880	547	72	111				0	Content		-72	-111	21769144	3455432534
21786	09:39:44.785	00:00:21.785	1307	-1024	-768	-1	-1	-1	-1	4	-1024	-768	-1	-1	-1	-1	4		0	0						Fix_sw.jpg	0	880	547	72	111				0	Content		-72	-111	21785812	3455449202
21802	09:39:44.801	00:00:21.802	1308	-1024	-768	-1	-1	-1	-1	4	-1024	-768	-1	-1	-1	-1	4		0	0						Fix_sw.jpg	0	880	547	72	111				0	Content		-72	-111	21802476	3455465866
21819	09:39:44.818	00:00:21.819	1309	-1024	-768	-1	-1	-1	-1	4	-1024	-768	-1	-1	-1	-1	4		0	0						Fix_sw.jpg	0	880	547	72	111				0	Content		-72	-111	21819145	3455482535
21836	09:39:44.835	00:00:21.835	1310	-1024	-768	-1	-1	-1	-1	4	-1024	-768	-1	-1	-1	-1	4		0	0						Fix_sw.jpg	0	880	547	72	111				0	Content		-72	-111	21835761	3455499151
21852	09:39:44.851	00:00:21.852	1311	-1024	-768	-1	-1	-1	-1	4	-1024	-768	-1	-1	-1	-1	4		0	0						Fix_sw.jpg	0	880	547	72	111				0	Content		-72	-111	21852331	3455515721
21869	09:39:44.868	00:00:21.869	1312	-1024	-768	-1	-1	-1	-1	4	-1024	-768	-1	-1	-1	-1	4		0	0						Fix_sw.jpg	0	880	547	72	111				0	Content		-72	-111	21869270	3455532660
21886	09:39:44.885	00:00:21.885	1313	-1024	-768	-1	-1	-1	-1	4	-1024	-768	-1	-1	-1	-1	4		0	0						Fix_sw.jpg	0	880	547	72	111				0	Content		-72	-111	21885938	3455549328
21903	09:39:44.902	00:00:21.903	1314	-1024	-768	-1	-1	-1	-1	4	-1024	-768	-1	-1	-1	-1	4		0	0						Fix_sw.jpg	0	880	547	72	111				0	Content		-72	-111	21903079	3455566469
21920	09:39:44.919	00:00:21.919	1315	-1024	-768	-1	-1	-1	-1	4	-1024	-768	-1	-1	-1	-1	4		0	0						Fix_sw.jpg	0	880	547	72	111				0	Content		-72	-111	21919747	3455583137
21937	09:39:44.936	00:00:21.936	1316	-1024	-768	-1	-1	-1	-1	4	-1024	-768	-1	-1	-1	-1	4		0	0						Fix_sw.jpg	0	880	547	72	111				0	Content		-72	-111	21936956	3455600346
21954	09:39:44.953	00:00:21.954	1317	-1024	-768	-1	-1	-1	-1	4	-1024	-768	-1	-1	-1	-1	4		0	0						Fix_sw.jpg	0	880	547	72	111				0	Content		-72	-111	21954203	3455617593
21970	09:39:44.969	00:00:21.970	1318	-1024	-768	-1	-1	-1	-1	4	-1024	-768	-1	-1	-1	-1	4		0	0						Fix_sw.jpg	0	880	547	72	111				0	Content		-72	-111	21970244	3455633634
21987	09:39:44.986	00:00:21.986	1319	-1024	-768	-1	-1	-1	-1	4	-1024	-768	-1	-1	-1	-1	4		0	0						Fix_sw.jpg	0	880	547	72	111				0	Content		-72	-111	21986912	3455650302
22004	09:39:45.003	00:00:22.003	1320	-1024	-768	-1	-1	-1	-1	4	-1024	-768	-1	-1	-1	-1	4		0	0						Fix_sw.jpg	0	880	547	72	111				0	Content		-72	-111	22003580	3455666970
22020	09:39:45.019	00:00:22.019	1321	-1024	-768	-1	-1	-1	-1	4	-1024	-768	-1	-1	-1	-1	4		0	0						Fix_sw.jpg	0	880	547	72	111				0	Content		-72	-111	22019576	3455682966
22036	09:39:45.035	00:00:22.036	1322	-1024	-768	-1	-1	-1	-1	4	-1024	-768	-1	-1	-1	-1	4		0	0						Fix_sw.jpg	0	880	547	72	111				0	Content		-72	-111	22036244	3455699634
22052	09:39:45.051	00:00:22.052	1323	-1024	-768	-1	-1	-1	-1	4	-1024	-768	-1	-1	-1	-1	4		0	0						Fix_sw.jpg	0	880	547	72	111				0	Content		-72	-111	22052319	3455715709
22069	09:39:45.068	00:00:22.068	1324	-1024	-768	-1	-1	-1	-1	4	-1024	-768	-1	-1	-1	-1	4		0	0						Fix_sw.jpg	0	880	547	72	111				0	Content		-72	-111	22068996	3455732386
22086	09:39:45.085	00:00:22.085	1325	-1024	-768	-1	-1	-1	-1	4	-1024	-768	-1	-1	-1	-1	4		0	0						Fix_sw.jpg	0	880	547	72	111				0	Content		-72	-111	22085593	3455748983
22102	09:39:45.101	00:00:22.102	1326	-1024	-768	-1	-1	-1	-1	4	-1024	-768	-1	-1	-1	-1	4		0	0						Fix_sw.jpg	0	880	547	72	111				0	Content		-72	-111	22102261	3455765651
22119	09:39:45.118	00:00:22.119	1327	-1024	-768	-1	-1	-1	-1	4	-1024	-768	-1	-1	-1	-1	4		0	0						Fix_sw.jpg	0	880	547	72	111				0	Content		-72	-111	22119163	3455782553
22136	09:39:45.135	00:00:22.135	1328	-1024	-768	-1	-1	-1	-1	4	-1024	-768	-1	-1	-1	-1	4		0	0						Fix_sw.jpg	0	880	547	72	111				0	Content		-72	-111	22135831	3455799221
22153	09:39:45.152	00:00:22.152	1329	-1024	-768	-1	-1	-1	-1	4	-1024	-768	-1	-1	-1	-1	4		0	0						Fix_sw.jpg	0	880	547	72	111				0	Content		-72	-111	22152785	3455816175
22169	09:39:45.168	00:00:22.169	1330	-1024	-768	-1	-1	-1	-1	4	-1024	-768	-1	-1	-1	-1	4		0	0						Fix_sw.jpg	0	880	547	72	111				0	Content		-72	-111	22169453	3455832843
22186	09:39:45.185	00:00:22.186	1331	-1024	-768	-1	-1	-1	-1	4	-1024	-768	-1	-1	-1	-1	4		0	0						Fix_sw.jpg	0	880	547	72	111				0	Content		-72	-111	22186121	3455849511
22203	09:39:45.202	00:00:22.203	1332	-1024	-768	-1	-1	-1	-1	4	-1024	-768	-1	-1	-1	-1	4		0	0						Fix_sw.jpg	0	880	547	72	111				0	Content		-72	-111	22203187	3455866577
22220	09:39:45.219	00:00:22.219	1333	-1024	-768	-1	-1	-1	-1	4	-1024	-768	-1	-1	-1	-1	4		0	0						Fix_sw.jpg	0	880	547	72	111				0	Content		-72	-111	22219855	3455883245
22237	09:39:45.236	00:00:22.236	1334	-1024	-768	-1	-1	-1	-1	4	-1024	-768	-1	-1	-1	-1	4		0	0						Fix_sw.jpg	0	880	547	72	111				0	Content		-72	-111	22236523	3455899913
22254	09:39:45.253	00:00:22.253	1335	-1024	-768	-1	-1	-1	-1	4	-1024	-768	-1	-1	-1	-1	4		0	0						Fix_sw.jpg	0	880	547	72	111				0	Content		-72	-111	22253937	3455917327
22269	09:39:45.268	00:00:22.268	1336	-1024	-768	-1	-1	-1	-1	4	-1024	-768	-1	-1	-1	-1	4		0	0						Fix_sw.jpg	0	880	547	72	111				0	Content		-72	-111	22268811	3455932201
22285	09:39:45.284	00:00:22.285	1337	-1024	-768	-1	-1	-1	-1	4	-1024	-768	-1	-1	-1	-1	4		0	0						Fix_sw.jpg	0	880	547	72	111				0	Content		-72	-111	22285499	3455948889
22302	09:39:45.301	00:00:22.302	1338	-1024	-768	-1	-1	-1	-1	4	-1024	-768	-1	-1	-1	-1	4		0	0						Fix_sw.jpg	0	880	547	72	111				0	Content		-72	-111	22302167	3455965557
22319	09:39:45.318	00:00:22.318	1339	-1024	-768	-1	-1	-1	-1	4	-1024	-768	-1	-1	-1	-1	4		0	0						Fix_sw.jpg	0	880	547	72	111				0	Content		-72	-111	22318839	3455982229
22336	09:39:45.335	00:00:22.335	1340	-1024	-768	-1	-1	-1	-1	4	-1024	-768	-1	-1	-1	-1	4		0	0						Fix_sw.jpg	0	880	547	72	111				0	Content		-72	-111	22335507	3455998897
22352	09:39:45.351	00:00:22.352	1341	-1024	-768	-1	-1	-1	-1	4	-1024	-768	-1	-1	-1	-1	4		0	0						Fix_sw.jpg	0	880	547	72	111				0	Content		-72	-111	22352114	3456015504
22369	09:39:45.368	00:00:22.368	1342	-1024	-768	-1	-1	-1	-1	4	-1024	-768	-1	-1	-1	-1	4		0	0						Fix_sw.jpg	0	880	547	72	111				0	Content		-72	-111	22368682	3456032072
22386	09:39:45.385	00:00:22.385	1343	-1024	-768	-1	-1	-1	-1	4	-1024	-768	-1	-1	-1	-1	4		0	0						Fix_sw.jpg	0	880	547	72	111				0	Content		-72	-111	22385619	3456049009
22402	09:39:45.401	00:00:22.402	1344	-1024	-768	-1	-1	-1	-1	4	-1024	-768	-1	-1	-1	-1	4		0	0						Fix_sw.jpg	0	880	547	72	111				0	Content		-72	-111	22402287	3456065677
22419	09:39:45.418	00:00:22.419	1345	-1024	-768	-1	-1	-1	-1	4	-1024	-768	-1	-1	-1	-1	4		0	0						Fix_sw.jpg	0	880	547	72	111				0	Content		-72	-111	22419428	3456082818
22436	09:39:45.435	00:00:22.436	1346	-1024	-768	-1	-1	-1	-1	4	-1024	-768	-1	-1	-1	-1	4		0	0						Fix_sw.jpg	0	880	547	72	111				0	Content		-72	-111	22436096	3456099486
22452	09:39:45.451																				ImageEnd	16	0	0	Fix_sw.jpg
22453	09:39:45.452	00:00:22.453	1347	-1024	-768	-1	-1	-1	-1	4	-1024	-768	-1	-1	-1	-1	4		0	0						No media	0	1024	768	0	0				0	Content		0	0	22453304	3456116694
22469	09:39:45.468																				ImageStart	8	0	0	StimuliFarbe_rot_gelb.png
22471	09:39:45.470	00:00:22.470	1348	-1024	-768	-1	-1	-1	-1	4	-1024	-768	-1	-1	-1	-1	4		0	0						StimuliFarbe_rot_gelb.png	0	880	547	72	111				0	Content		-72	-111	22470554	3456133944
22486	09:39:45.485	00:00:22.486	1349	-1024	-768	-1	-1	-1	-1	4	-1024	-768	-1	-1	-1	-1	4		0	0						StimuliFarbe_rot_gelb.png	0	880	547	72	111				0	Content		-72	-111	22486243	3456149633
22503	09:39:45.502	00:00:22.502	1350	-1024	-768	-1	-1	-1	-1	4	-1024	-768	-1	-1	-1	-1	4		0	0						StimuliFarbe_rot_gelb.png	0	880	547	72	111				0	Content		-72	-111	22502911	3456166301
22519	09:39:45.518	00:00:22.519	1351	-1024	-768	-1	-1	-1	-1	4	-1024	-768	-1	-1	-1	-1	4		0	0						StimuliFarbe_rot_gelb.png	0	880	547	72	111				0	Content		-72	-111	22519106	3456182496
22536	09:39:45.535	00:00:22.535	1352	-1024	-768	-1	-1	-1	-1	4	-1024	-768	-1	-1	-1	-1	4		0	0						StimuliFarbe_rot_gelb.png	0	880	547	72	111				0	Content		-72	-111	22535774	3456199164
22552	09:39:45.551	00:00:22.551	1353	-1024	-768	-1	-1	-1	-1	4	-1024	-768	-1	-1	-1	-1	4		0	0						StimuliFarbe_rot_gelb.png	0	880	547	72	111				0	Content		-72	-111	22551923	3456215313
22569	09:39:45.568	00:00:22.568	1354	-1024	-768	-1	-1	-1	-1	4	-1024	-768	-1	-1	-1	-1	4		0	0						StimuliFarbe_rot_gelb.png	0	880	547	72	111				0	Content		-72	-111	22568724	3456232114
22585	09:39:45.584	00:00:22.585	1355	-1024	-768	-1	-1	-1	-1	4	-1024	-768	-1	-1	-1	-1	4		0	0						StimuliFarbe_rot_gelb.png	0	880	547	72	111				0	Content		-72	-111	22585321	3456248711
22602	09:39:45.601	00:00:22.601	1356	-1024	-768	-1	-1	-1	-1	4	-1024	-768	-1	-1	-1	-1	4		0	0						StimuliFarbe_rot_gelb.png	0	880	547	72	111				0	Content		-72	-111	22601989	3456265379
22619	09:39:45.618	00:00:22.618	1357	-1024	-768	-1	-1	-1	-1	4	-1024	-768	-1	-1	-1	-1	4		0	0						StimuliFarbe_rot_gelb.png	0	880	547	72	111				0	Content		-72	-111	22618891	3456282281
22636	09:39:45.635	00:00:22.635	1358	-1024	-768	-1	-1	-1	-1	4	-1024	-768	-1	-1	-1	-1	4		0	0						StimuliFarbe_rot_gelb.png	0	880	547	72	111				0	Content		-72	-111	22635559	3456298949
22653	09:39:45.652	00:00:22.652	1359	-1024	-768	-1	-1	-1	-1	4	-1024	-768	-1	-1	-1	-1	4		0	0						StimuliFarbe_rot_gelb.png	0	880	547	72	111				0	Content		-72	-111	22652513	3456315903
22669	09:39:45.668	00:00:22.669	1360	-1024	-768	-1	-1	-1	-1	4	-1024	-768	-1	-1	-1	-1	4		0	0						StimuliFarbe_rot_gelb.png	0	880	547	72	111				0	Content		-72	-111	22669181	3456332571
22686	09:39:45.685	00:00:22.685	1361	-1024	-768	-1	-1	-1	-1	4	-1024	-768	-1	-1	-1	-1	4		0	0						StimuliFarbe_rot_gelb.png	0	880	547	72	111				0	Content		-72	-111	22685849	3456349239
22703	09:39:45.702	00:00:22.703	1362	-1024	-768	-1	-1	-1	-1	4	-1024	-768	-1	-1	-1	-1	4		0	0						StimuliFarbe_rot_gelb.png	0	880	547	72	111				0	Content		-72	-111	22703158	3456366548
22720	09:39:45.719	00:00:22.719	1363	-1024	-768	-1	-1	-1	-1	4	-1024	-768	-1	-1	-1	-1	4		0	0						StimuliFarbe_rot_gelb.png	0	880	547	72	111				0	Content		-72	-111	22719826	3456383216
22737	09:39:45.736	00:00:22.737	1364	-1024	-768	-1	-1	-1	-1	4	-1024	-768	-1	-1	-1	-1	4		0	0						StimuliFarbe_rot_gelb.png	0	880	547	72	111				0	Content		-72	-111	22737058	3456400448
22752	09:39:45.751	00:00:22.751	1365	-1024	-768	-1	-1	-1	-1	4	-1024	-768	-1	-1	-1	-1	4		0	0						StimuliFarbe_rot_gelb.png	0	880	547	72	111				0	Content		-72	-111	22751790	3456415180
22768	09:39:45.767	00:00:22.768	1366	-1024	-768	-1	-1	-1	-1	4	-1024	-768	-1	-1	-1	-1	4		0	0						StimuliFarbe_rot_gelb.png	0	880	547	72	111				0	Content		-72	-111	22768477	3456431867
22785	09:39:45.784	00:00:22.785	1367	-1024	-768	-1	-1	-1	-1	4	-1024	-768	-1	-1	-1	-1	4		0	0						StimuliFarbe_rot_gelb.png	0	880	547	72	111				0	Content		-72	-111	22785145	3456448535
22802	09:39:45.801	00:00:22.801	1368	-1024	-768	-1	-1	-1	-1	4	-1024	-768	-1	-1	-1	-1	4		0	0						StimuliFarbe_rot_gelb.png	0	880	547	72	111				0	Content		-72	-111	22801808	3456465198
22818	09:39:45.817	00:00:22.818	1369	-1024	-768	-1	-1	-1	-1	4	-1024	-768	-1	-1	-1	-1	4		0	0						StimuliFarbe_rot_gelb.png	0	880	547	72	111				0	Content		-72	-111	22818477	3456481867
22835	09:39:45.834	00:00:22.835	1370	-1024	-768	-1	-1	-1	-1	4	-1024	-768	-1	-1	-1	-1	4		0	0						StimuliFarbe_rot_gelb.png	0	880	547	72	111				0	Content		-72	-111	22835218	3456498608
22852	09:39:45.851	00:00:22.851	1371	-1024	-768	-1	-1	-1	-1	4	-1024	-768	-1	-1	-1	-1	4		0	0						StimuliFarbe_rot_gelb.png	0	880	547	72	111				0	Content		-72	-111	22851784	3456515174
22869	09:39:45.868	00:00:22.868	1372	-1024	-768	-1	-1	-1	-1	4	-1024	-768	-1	-1	-1	-1	4		0	0						StimuliFarbe_rot_gelb.png	0	880	547	72	111				0	Content		-72	-111	22868721	3456532111
22885	09:39:45.884	00:00:22.885	1373	-1024	-768	-1	-1	-1	-1	4	-1024	-768	-1	-1	-1	-1	4		0	0						StimuliFarbe_rot_gelb.png	0	880	547	72	111				0	Content		-72	-111	22885389	3456548779
22903	09:39:45.902	00:00:22.902	1374	-1024	-768	-1	-1	-1	-1	4	-1024	-768	-1	-1	-1	-1	4		0	0						StimuliFarbe_rot_gelb.png	0	880	547	72	111				0	Content		-72	-111	22902530	3456565920
22919	09:39:45.918	00:00:22.919	1375	-1024	-768	-1	-1	-1	-1	4	-1024	-768	-1	-1	-1	-1	4		0	0						StimuliFarbe_rot_gelb.png	0	880	547	72	111				0	Content		-72	-111	22919198	3456582588
22936	09:39:45.935	00:00:22.936	1376	-1024	-768	-1	-1	-1	-1	4	-1024	-768	-1	-1	-1	-1	4		0	0						StimuliFarbe_rot_gelb.png	0	880	547	72	111				0	Content		-72	-111	22936280	3456599670
22954	09:39:45.953	00:00:22.953	1377	-1024	-768	-1	-1	-1	-1	4	-1024	-768	-1	-1	-1	-1	4		0	0						StimuliFarbe_rot_gelb.png	0	880	547	72	111				0	Content		-72	-111	22953527	3456616917
22969	09:39:45.968	00:00:22.969	1378	-1024	-768	-1	-1	-1	-1	4	-1024	-768	-1	-1	-1	-1	4		0	0						StimuliFarbe_rot_gelb.png	0	880	547	72	111				0	Content		-72	-111	22969281	3456632671
22986	09:39:45.985	00:00:22.985	1379	-1024	-768	-1	-1	-1	-1	4	-1024	-768	-1	-1	-1	-1	4		0	0						StimuliFarbe_rot_gelb.png	0	880	547	72	111				0	Content		-72	-111	22985949	3456649339
23002	09:39:46.001	00:00:23.002	1380	-1024	-768	-1	-1	-1	-1	4	-1024	-768	-1	-1	-1	-1	4		0	0						StimuliFarbe_rot_gelb.png	0	880	547	72	111				0	Content		-72	-111	23002114	3456665504
23019	09:39:46.018	00:00:23.018	1381	-1024	-768	-1	-1	-1	-1	4	-1024	-768	-1	-1	-1	-1	4		0	0						StimuliFarbe_rot_gelb.png	0	880	547	72	111				0	Content		-72	-111	23018782	3456682172
23035	09:39:46.034	00:00:23.035	1382	-1024	-768	-1	-1	-1	-1	4	-1024	-768	-1	-1	-1	-1	4		0	0						StimuliFarbe_rot_gelb.png	0	880	547	72	111				0	Content		-72	-111	23035025	3456698415
23052	09:39:46.051	00:00:23.051	1383	-1024	-768	-1	-1	-1	-1	4	-1024	-768	-1	-1	-1	-1	4		0	0						StimuliFarbe_rot_gelb.png	0	880	547	72	111				0	Content		-72	-111	23051706	3456715096
23068	09:39:46.067	00:00:23.068	1384	-1024	-768	-1	-1	-1	-1	4	-1024	-768	-1	-1	-1	-1	4		0	0						StimuliFarbe_rot_gelb.png	0	880	547	72	111				0	Content		-72	-111	23068303	3456731693
23085	09:39:46.084	00:00:23.084	1385	-1024	-768	-1	-1	-1	-1	4	-1024	-768	-1	-1	-1	-1	4		0	0						StimuliFarbe_rot_gelb.png	0	880	547	72	111				0	Content		-72	-111	23084971	3456748361
23102	09:39:46.101	00:00:23.101	1386	-1024	-768	-1	-1	-1	-1	4	-1024	-768	-1	-1	-1	-1	4		0	0						StimuliFarbe_rot_gelb.png	0	880	547	72	111				0	Content		-72	-111	23101873	3456765263
23119	09:39:46.118	00:00:23.118	1387	-1024	-768	-1	-1	-1	-1	4	-1024	-768	-1	-1	-1	-1	4		0	0						StimuliFarbe_rot_gelb.png	0	880	547	72	111				0	Content		-72	-111	23118541	3456781931
23136	09:39:46.135	00:00:23.135	1388	-1024	-768	-1	-1	-1	-1	4	-1024	-768	-1	-1	-1	-1	4		0	0						StimuliFarbe_rot_gelb.png	0	880	547	72	111				0	Content		-72	-111	23135536	3456798926
23152	09:39:46.151	00:00:23.152	1389	-1024	-768	-1	-1	-1	-1	4	-1024	-768	-1	-1	-1	-1	4		0	0						StimuliFarbe_rot_gelb.png	0	880	547	72	111				0	Content		-72	-111	23152205	3456815595
23169	09:39:46.168	00:00:23.168	1390	-1024	-768	-1	-1	-1	-1	4	-1024	-768	-1	-1	-1	-1	4		0	0						StimuliFarbe_rot_gelb.png	0	880	547	72	111				0	Content		-72	-111	23168873	3456832263
23186	09:39:46.185	00:00:23.186	1391	-1024	-768	-1	-1	-1	-1	4	-1024	-768	-1	-1	-1	-1	4		0	0						StimuliFarbe_rot_gelb.png	0	880	547	72	111				0	Content		-72	-111	23186154	3456849544
23203	09:39:46.202	00:00:23.202	1392	-1024	-768	-1	-1	-1	-1	4	-1024	-768	-1	-1	-1	-1	4		0	0						StimuliFarbe_rot_gelb.png	0	880	547	72	111				0	Content		-72	-111	23202822	3456866212
23220	09:39:46.219	00:00:23.220	1393	-1024	-768	-1	-1	-1	-1	4	-1024	-768	-1	-1	-1	-1	4		0	0						StimuliFarbe_rot_gelb.png	0	880	547	72	111				0	Content		-72	-111	23220025	3456883415
23235	09:39:46.234	00:00:23.234	1394	-1024	-768	-1	-1	-1	-1	4	-1024	-768	-1	-1	-1	-1	4		0	0						StimuliFarbe_rot_gelb.png	0	880	547	72	111				0	Content		-72	-111	23234899	3456898289
23252	09:39:46.251	00:00:23.251	1395	-1024	-768	-1	-1	-1	-1	4	-1024	-768	-1	-1	-1	-1	4		0	0						StimuliFarbe_rot_gelb.png	0	880	547	72	111				0	Content		-72	-111	23251525	3456914915
23268	09:39:46.267	00:00:23.268	1396	-1024	-768	-1	-1	-1	-1	4	-1024	-768	-1	-1	-1	-1	4		0	0						StimuliFarbe_rot_gelb.png	0	880	547	72	111				0	Content		-72	-111	23268193	3456931583
23285	09:39:46.284	00:00:23.284	1397	-1024	-768	-1	-1	-1	-1	4	-1024	-768	-1	-1	-1	-1	4		0	0						StimuliFarbe_rot_gelb.png	0	880	547	72	111				0	Content		-72	-111	23284886	3456948276
23302	09:39:46.301	00:00:23.301	1398	-1024	-768	-1	-1	-1	-1	4	-1024	-768	-1	-1	-1	-1	4		0	0						StimuliFarbe_rot_gelb.png	0	880	547	72	111				0	Content		-72	-111	23301554	3456964944
23318	09:39:46.317	00:00:23.318	1399	-1024	-768	-1	-1	-1	-1	4	-1024	-768	-1	-1	-1	-1	4		0	0						StimuliFarbe_rot_gelb.png	0	880	547	72	111				0	Content		-72	-111	23318205	3456981595
23335	09:39:46.334	00:00:23.334	1400	-1024	-768	-1	-1	-1	-1	4	-1024	-768	-1	-1	-1	-1	4		0	0						StimuliFarbe_rot_gelb.png	0	880	547	72	111				0	Content		-72	-111	23334775	3456998165
23352	09:39:46.351	00:00:23.351	1401	-1024	-768	-1	-1	-1	-1	4	-1024	-768	-1	-1	-1	-1	4		0	0						StimuliFarbe_rot_gelb.png	0	880	547	72	111				0	Content		-72	-111	23351718	3457015108
23368	09:39:46.367	00:00:23.368	1402	-1024	-768	-1	-1	-1	-1	4	-1024	-768	-1	-1	-1	-1	4		0	0						StimuliFarbe_rot_gelb.png	0	880	547	72	111				0	Content		-72	-111	23368386	3457031776
23386	09:39:46.385	00:00:23.385	1403	-1024	-768	-1	-1	-1	-1	4	-1024	-768	-1	-1	-1	-1	4		0	0						StimuliFarbe_rot_gelb.png	0	880	547	72	111				0	Content		-72	-111	23385522	3457048912
23402	09:39:46.401	00:00:23.402	1404	-1024	-768	-1	-1	-1	-1	4	-1024	-768	-1	-1	-1	-1	4		0	0						StimuliFarbe_rot_gelb.png	0	880	547	72	111				0	Content		-72	-111	23402190	3457065580
23419	09:39:46.418	00:00:23.419	1405	-1024	-768	-1	-1	-1	-1	4	-1024	-768	-1	-1	-1	-1	4		0	0						StimuliFarbe_rot_gelb.png	0	880	547	72	111				0	Content		-72	-111	23419275	3457082665
23437	09:39:46.436	00:00:23.436	1406	-1024	-768	-1	-1	-1	-1	4	-1024	-768	-1	-1	-1	-1	4		0	0						StimuliFarbe_rot_gelb.png	0	880	547	72	111				0	Content		-72	-111	23436646	3457100036
23453	09:39:46.452	00:00:23.452	1407	-1024	-768	-1	-1	-1	-1	4	-1024	-768	-1	-1	-1	-1	4		0	0						StimuliFarbe_rot_gelb.png	0	880	547	72	111				0	Content		-72	-111	23452688	3457116078
23469	09:39:46.468	00:00:23.469	1408	-1024	-768	-1	-1	-1	-1	4	-1024	-768	-1	-1	-1	-1	4		0	0						StimuliFarbe_rot_gelb.png	0	880	547	72	111				0	Content		-72	-111	23469357	3457132747
23486	09:39:46.485	00:00:23.486	1409	-1024	-768	-1	-1	-1	-1	4	-1024	-768	-1	-1	-1	-1	4		0	0						StimuliFarbe_rot_gelb.png	0	880	547	72	111				0	Content		-72	-111	23486025	3457149415
23502	09:39:46.501	00:00:23.502	1410	-1024	-768	-1	-1	-1	-1	4	-1024	-768	-1	-1	-1	-1	4		0	0						StimuliFarbe_rot_gelb.png	0	880	547	72	111				0	Content		-72	-111	23502021	3457165411
23519	09:39:46.518	00:00:23.518	1411	-1024	-768	-1	-1	-1	-1	4	-1024	-768	-1	-1	-1	-1	4		0	0						StimuliFarbe_rot_gelb.png	0	880	547	72	111				0	Content		-72	-111	23518689	3457182079
23535	09:39:46.534	00:00:23.534	1412	-1024	-768	-1	-1	-1	-1	4	-1024	-768	-1	-1	-1	-1	4		0	0						StimuliFarbe_rot_gelb.png	0	880	547	72	111				0	Content		-72	-111	23534638	3457198028
23551	09:39:46.550	00:00:23.551	1413	-1024	-768	-1	-1	-1	-1	4	-1024	-768	-1	-1	-1	-1	4		0	0						StimuliFarbe_rot_gelb.png	0	880	547	72	111				0	Content		-72	-111	23551443	3457214833
23568	09:39:46.567	00:00:23.568	1414	-1024	-768	-1	-1	-1	-1	4	-1024	-768	-1	-1	-1	-1	4		0	0						StimuliFarbe_rot_gelb.png	0	880	547	72	111				0	Content		-72	-111	23568039	3457231429
23585	09:39:46.584	00:00:23.584	1415	-1024	-768	-1	-1	-1	-1	4	-1024	-768	-1	-1	-1	-1	4		0	0						StimuliFarbe_rot_gelb.png	0	880	547	72	111				0	Content		-72	-111	23584707	3457248097
23602	09:39:46.601	00:00:23.601	1416	-1024	-768	-1	-1	-1	-1	4	-1024	-768	-1	-1	-1	-1	4		0	0						StimuliFarbe_rot_gelb.png	0	880	547	72	111				0	Content		-72	-111	23601607	3457264997
23618	09:39:46.617	00:00:23.618	1417	-1024	-768	-1	-1	-1	-1	4	-1024	-768	-1	-1	-1	-1	4		0	0						StimuliFarbe_rot_gelb.png	0	880	547	72	111				0	Content		-72	-111	23618275	3457281665
23635	09:39:46.634	00:00:23.635	1418	-1024	-768	-1	-1	-1	-1	4	-1024	-768	-1	-1	-1	-1	4		0	0						StimuliFarbe_rot_gelb.png	0	880	547	72	111				0	Content		-72	-111	23635227	3457298617
23652	09:39:46.651	00:00:23.651	1419	-1024	-768	-1	-1	-1	-1	4	-1024	-768	-1	-1	-1	-1	4		0	0						StimuliFarbe_rot_gelb.png	0	880	547	72	111				0	Content		-72	-111	23651896	3457315286
23669	09:39:46.668	00:00:23.668	1420	-1024	-768	-1	-1	-1	-1	4	-1024	-768	-1	-1	-1	-1	4		0	0						StimuliFarbe_rot_gelb.png	0	880	547	72	111				0	Content		-72	-111	23668564	3457331954
23686	09:39:46.685	00:00:23.685	1421	-1024	-768	-1	-1	-1	-1	4	-1024	-768	-1	-1	-1	-1	4		0	0						StimuliFarbe_rot_gelb.png	0	880	547	72	111				0	Content		-72	-111	23685856	3457349246
23703	09:39:46.702	00:00:23.702	1422	-1024	-768	-1	-1	-1	-1	4	-1024	-768	-1	-1	-1	-1	4		0	0						StimuliFarbe_rot_gelb.png	0	880	547	72	111				0	Content		-72	-111	23702524	3457365914
23720	09:39:46.719	00:00:23.719	1423	-1024	-768	-1	-1	-1	-1	4	-1024	-768	-1	-1	-1	-1	4		0	0						StimuliFarbe_rot_gelb.png	0	880	547	72	111				0	Content		-72	-111	23719756	3457383146
23735	09:39:46.734	00:00:23.734	1424	-1024	-768	-1	-1	-1	-1	4	-1024	-768	-1	-1	-1	-1	4		0	0						StimuliFarbe_rot_gelb.png	0	880	547	72	111				0	Content		-72	-111	23734508	3457397898
23751	09:39:46.750	00:00:23.751	1425	-1024	-768	-1	-1	-1	-1	4	-1024	-768	-1	-1	-1	-1	4		0	0						StimuliFarbe_rot_gelb.png	0	880	547	72	111				0	Content		-72	-111	23751195	3457414585
23768	09:39:46.767	00:00:23.767	1426	-1024	-768	-1	-1	-1	-1	4	-1024	-768	-1	-1	-1	-1	4		0	0						StimuliFarbe_rot_gelb.png	0	880	547	72	111				0	Content		-72	-111	23767863	3457431253
23785	09:39:46.784	00:00:23.784	1427	-1024	-768	-1	-1	-1	-1	4	-1024	-768	-1	-1	-1	-1	4		0	0						StimuliFarbe_rot_gelb.png	0	880	547	72	111				0	Content		-72	-111	23784527	3457447917
23801	09:39:46.800	00:00:23.801	1428	-1024	-768	-1	-1	-1	-1	4	-1024	-768	-1	-1	-1	-1	4		0	0						StimuliFarbe_rot_gelb.png	0	880	547	72	111				0	Content		-72	-111	23801195	3457464585
23818	09:39:46.817	00:00:23.817	1429	-1024	-768	-1	-1	-1	-1	4	-1024	-768	-1	-1	-1	-1	4		0	0						StimuliFarbe_rot_gelb.png	0	880	547	72	111				0	Content		-72	-111	23817938	3457481328
23835	09:39:46.834	00:00:23.834	1430	-1024	-768	-1	-1	-1	-1	4	-1024	-768	-1	-1	-1	-1	4		0	0						StimuliFarbe_rot_gelb.png	0	880	547	72	111				0	Content		-72	-111	23834505	3457497895
23851	09:39:46.850	00:00:23.851	1431	-1024	-768	-1	-1	-1	-1	4	-1024	-768	-1	-1	-1	-1	4		0	0						StimuliFarbe_rot_gelb.png	0	880	547	72	111				0	Content		-72	-111	23851442	3457514832
23868	09:39:46.867	00:00:23.868	1432	-1024	-768	-1	-1	-1	-1	4	-1024	-768	-1	-1	-1	-1	4		0	0						StimuliFarbe_rot_gelb.png	0	880	547	72	111				0	Content		-72	-111	23868110	3457531500
23885	09:39:46.884	00:00:23.885	1433	-1024	-768	-1	-1	-1	-1	4	-1024	-768	-1	-1	-1	-1	4		0	0						StimuliFarbe_rot_gelb.png	0	880	547	72	111				0	Content		-72	-111	23885252	3457548642
23902	09:39:46.901	00:00:23.901	1434	-1024	-768	-1	-1	-1	-1	4	-1024	-768	-1	-1	-1	-1	4		0	0						StimuliFarbe_rot_gelb.png	0	880	547	72	111				0	Content		-72	-111	23901920	3457565310
23919	09:39:46.918	00:00:23.919	1435	-1024	-768	-1	-1	-1	-1	4	-1024	-768	-1	-1	-1	-1	4		0	0						StimuliFarbe_rot_gelb.png	0	880	547	72	111				0	Content		-72	-111	23919002	3457582392
23936	09:39:46.935	00:00:23.936	1436	-1024	-768	-1	-1	-1	-1	4	-1024	-768	-1	-1	-1	-1	4		0	0						StimuliFarbe_rot_gelb.png	0	880	547	72	111				0	Content		-72	-111	23936376	3457599766
23952	09:39:46.951	00:00:23.952	1437	-1024	-768	-1	-1	-1	-1	4	-1024	-768	-1	-1	-1	-1	4		0	0						StimuliFarbe_rot_gelb.png	0	880	547	72	111				0	Content		-72	-111	23952375	3457615765
23969	09:39:46.968	00:00:23.969	1438	-1024	-768	-1	-1	-1	-1	4	-1024	-768	-1	-1	-1	-1	4		0	0						StimuliFarbe_rot_gelb.png	0	880	547	72	111				0	Content		-72	-111	23969044	3457632434
23986	09:39:46.985	00:00:23.985	1439	-1024	-768	-1	-1	-1	-1	4	-1024	-768	-1	-1	-1	-1	4		0	0						StimuliFarbe_rot_gelb.png	0	880	547	72	111				0	Content		-72	-111	23985712	3457649102
24002	09:39:47.001	00:00:24.001	1440	-1024	-768	-1	-1	-1	-1	4	-1024	-768	-1	-1	-1	-1	4		0	0						StimuliFarbe_rot_gelb.png	0	880	547	72	111				0	Content		-72	-111	24001729	3457665119
24018	09:39:47.017	00:00:24.018	1441	-1024	-768	-1	-1	-1	-1	4	-1024	-768	-1	-1	-1	-1	4		0	0						StimuliFarbe_rot_gelb.png	0	880	547	72	111				0	Content		-72	-111	24018397	3457681787
24034	09:39:47.033	00:00:24.034	1442	-1024	-768	-1	-1	-1	-1	4	-1024	-768	-1	-1	-1	-1	4		0	0						StimuliFarbe_rot_gelb.png	0	880	547	72	111				0	Content		-72	-111	24034366	3457697756
24051	09:39:47.050	00:00:24.051	1443	-1024	-768	-1	-1	-1	-1	4	-1024	-768	-1	-1	-1	-1	4		0	0						StimuliFarbe_rot_gelb.png	0	880	547	72	111				0	Content		-72	-111	24051044	3457714434
24068	09:39:47.067	00:00:24.067	1444	-1024	-768	-1	-1	-1	-1	4	-1024	-768	-1	-1	-1	-1	4		0	0						StimuliFarbe_rot_gelb.png	0	880	547	72	111				0	Content		-72	-111	24067704	3457731094
24084	09:39:47.083	00:00:24.084	1445	-1024	-768	-1	-1	-1	-1	4	-1024	-768	-1	-1	-1	-1	4		0	0						StimuliFarbe_rot_gelb.png	0	880	547	72	111				0	Content		-72	-111	24084372	3457747762
24101	09:39:47.100	00:00:24.101	1446	-1024	-768	-1	-1	-1	-1	4	-1024	-768	-1	-1	-1	-1	4		0	0						StimuliFarbe_rot_gelb.png	0	880	547	72	111				0	Content		-72	-111	24101306	3457764696
24118	09:39:47.117	00:00:24.117	1447	-1024	-768	-1	-1	-1	-1	4	-1024	-768	-1	-1	-1	-1	4		0	0						StimuliFarbe_rot_gelb.png	0	880	547	72	111				0	Content		-72	-111	24117974	3457781364
24135	09:39:47.134	00:00:24.134	1448	-1024	-768	-1	-1	-1	-1	4	-1024	-768	-1	-1	-1	-1	4		0	0						StimuliFarbe_rot_gelb.png	0	880	547	72	111				0	Content		-72	-111	24134937	3457798327
24152	09:39:47.151	00:00:24.151	1449	-1024	-768	-1	-1	-1	-1	4	-1024	-768	-1	-1	-1	-1	4		0	0						StimuliFarbe_rot_gelb.png	0	880	547	72	111				0	Content		-72	-111	24151606	3457814996
24168	09:39:47.167	00:00:24.168	1450	-1024	-768	-1	-1	-1	-1	4	-1024	-768	-1	-1	-1	-1	4		0	0						StimuliFarbe_rot_gelb.png	0	880	547	72	111				0	Content		-72	-111	24168274	3457831664
24186	09:39:47.185	00:00:24.185	1451	-1024	-768	-1	-1	-1	-1	4	-1024	-768	-1	-1	-1	-1	4		0	0						StimuliFarbe_rot_gelb.png	0	880	547	72	111				0	Content		-72	-111	24185513	3457848903
24202	09:39:47.201	00:00:24.202	1452	-1024	-768	-1	-1	-1	-1	4	-1024	-768	-1	-1	-1	-1	4		0	0						StimuliFarbe_rot_gelb.png	0	880	547	72	111				0	Content		-72	-111	24202181	3457865571
24219	09:39:47.218	00:00:24.219	1453	-1024	-768	-1	-1	-1	-1	4	-1024	-768	-1	-1	-1	-1	4		0	0						StimuliFarbe_rot_gelb.png	0	880	547	72	111				0	Content		-72	-111	24219484	3457882874
24234	09:39:47.233	00:00:24.234	1454	-1024	-768	-1	-1	-1	-1	4	-1024	-768	-1	-1	-1	-1	4		0	0						StimuliFarbe_rot_gelb.png	0	880	547	72	111				0	Content		-72	-111	24234235	3457897625
24251	09:39:47.250	00:00:24.250	1455	-1024	-768	-1	-1	-1	-1	4	-1024	-768	-1	-1	-1	-1	4		0	0						StimuliFarbe_rot_gelb.png	0	880	547	72	111				0	Content		-72	-111	24250922	3457914312
24268	09:39:47.267	00:00:24.267	1456	-1024	-768	-1	-1	-1	-1	4	-1024	-768	-1	-1	-1	-1	4		0	0						StimuliFarbe_rot_gelb.png	0	880	547	72	111				0	Content		-72	-111	24267590	3457930980
24284	09:39:47.283	00:00:24.284	1457	-1024	-768	-1	-1	-1	-1	4	-1024	-768	-1	-1	-1	-1	4		0	0						StimuliFarbe_rot_gelb.png	0	880	547	72	111				0	Content		-72	-111	24284254	3457947644
24301	09:39:47.300	00:00:24.300	1458	-1024	-768	-1	-1	-1	-1	4	-1024	-768	-1	-1	-1	-1	4		0	0						StimuliFarbe_rot_gelb.png	0	880	547	72	111				0	Content		-72	-111	24300922	3457964312
24318	09:39:47.317	00:00:24.317	1459	-1024	-768	-1	-1	-1	-1	4	-1024	-768	-1	-1	-1	-1	4		0	0						StimuliFarbe_rot_gelb.png	0	880	547	72	111				0	Content		-72	-111	24317517	3457980907
24334	09:39:47.333	00:00:24.334	1460	-1024	-768	-1	-1	-1	-1	4	-1024	-768	-1	-1	-1	-1	4		0	0						StimuliFarbe_rot_gelb.png	0	880	547	72	111				0	Content		-72	-111	24334186	3457997576
24351	09:39:47.350	00:00:24.350	1461	-1024	-768	-1	-1	-1	-1	4	-1024	-768	-1	-1	-1	-1	4		0	0						StimuliFarbe_rot_gelb.png	0	880	547	72	111				0	Content		-72	-111	24350859	3458014249
24367	09:39:47.366	00:00:24.367	1462	-1024	-768	-1	-1	-1	-1	4	-1024	-768	-1	-1	-1	-1	4		0	0						StimuliFarbe_rot_gelb.png	0	880	547	72	111				0	Content		-72	-111	24367486	3458030876
24385	09:39:47.384	00:00:24.384	1463	-1024	-768	-1	-1	-1	-1	4	-1024	-768	-1	-1	-1	-1	4		0	0						StimuliFarbe_rot_gelb.png	0	880	547	72	111				0	Content		-72	-111	24384527	3458047917
24401	09:39:47.400	00:00:24.401	1464	-1024	-768	-1	-1	-1	-1	4	-1024	-768	-1	-1	-1	-1	4		0	0						StimuliFarbe_rot_gelb.png	0	880	547	72	111				0	Content		-72	-111	24401195	3458064585
24418	09:39:47.417	00:00:24.417	1465	-1024	-768	-1	-1	-1	-1	4	-1024	-768	-1	-1	-1	-1	4		0	0						StimuliFarbe_rot_gelb.png	0	880	547	72	111				0	Content		-72	-111	24417863	3458081253
24435	09:39:47.434	00:00:24.435	1466	-1024	-768	-1	-1	-1	-1	4	-1024	-768	-1	-1	-1	-1	4		0	0						StimuliFarbe_rot_gelb.png	0	880	547	72	111				0	Content		-72	-111	24435029	3458098419
24452	09:39:47.451	00:00:24.451	1467	-1024	-768	-1	-1	-1	-1	4	-1024	-768	-1	-1	-1	-1	4		0	0						StimuliFarbe_rot_gelb.png	0	880	547	72	111				0	Content		-72	-111	24451697	3458115087
24468	09:39:47.467	00:00:24.468	1468	-1024	-768	-1	-1	-1	-1	4	-1024	-768	-1	-1	-1	-1	4		0	0						StimuliFarbe_rot_gelb.png	0	880	547	72	111				0	Content		-72	-111	24468366	3458131756
24486	09:39:47.485	00:00:24.485	1469	-1024	-768	-1	-1	-1	-1	4	-1024	-768	-1	-1	-1	-1	4		0	0						StimuliFarbe_rot_gelb.png	0	880	547	72	111				0	Content		-72	-111	24485984	3458149374
24502	09:39:47.501	00:00:24.502	1470	-1024	-768	-1	-1	-1	-1	4	-1024	-768	-1	-1	-1	-1	4		0	0						StimuliFarbe_rot_gelb.png	0	880	547	72	111				0	Content		-72	-111	24502231	3458165621
24519	09:39:47.518	00:00:24.519	1471	-1024	-768	-1	-1	-1	-1	4	-1024	-768	-1	-1	-1	-1	4		0	0						StimuliFarbe_rot_gelb.png	0	880	547	72	111				0	Content		-72	-111	24519104	3458182494
24536	09:39:47.535	00:00:24.535	1472	-1024	-768	-1	-1	-1	-1	4	-1024	-768	-1	-1	-1	-1	4		0	0						StimuliFarbe_rot_gelb.png	0	880	547	72	111				0	Content		-72	-111	24535729	3458199119
24552	09:39:47.551	00:00:24.552	1473	-1024	-768	-1	-1	-1	-1	4	-1024	-768	-1	-1	-1	-1	4		0	0						StimuliFarbe_rot_gelb.png	0	880	547	72	111				0	Content		-72	-111	24552397	3458215787
24569	09:39:47.568	00:00:24.569	1474	-1024	-768	-1	-1	-1	-1	4	-1024	-768	-1	-1	-1	-1	4		0	0						StimuliFarbe_rot_gelb.png	0	880	547	72	111				0	Content		-72	-111	24569102	3458232492
24586	09:39:47.585	00:00:24.585	1475	-1024	-768	-1	-1	-1	-1	4	-1024	-768	-1	-1	-1	-1	4		0	0						StimuliFarbe_rot_gelb.png	0	880	547	72	111				0	Content		-72	-111	24585723	3458249113
24602	09:39:47.601	00:00:24.602	1476	-1024	-768	-1	-1	-1	-1	4	-1024	-768	-1	-1	-1	-1	4		0	0						StimuliFarbe_rot_gelb.png	0	880	547	72	111				0	Content		-72	-111	24602349	3458265739
24619	09:39:47.618	00:00:24.619	1477	-1024	-768	-1	-1	-1	-1	4	-1024	-768	-1	-1	-1	-1	4		0	0						StimuliFarbe_rot_gelb.png	0	880	547	72	111				0	Content		-72	-111	24619017	3458282407
24636	09:39:47.635	00:00:24.635	1478	-1024	-768	-1	-1	-1	-1	4	-1024	-768	-1	-1	-1	-1	4		0	0						StimuliFarbe_rot_gelb.png	0	880	547	72	111				0	Content		-72	-111	24635683	3458299073
24652	09:39:47.651	00:00:24.652	1479	-1024	-768	-1	-1	-1	-1	4	-1024	-768	-1	-1	-1	-1	4		0	0						StimuliFarbe_rot_gelb.png	0	880	547	72	111				0	Content		-72	-111	24652351	3458315741
24669	09:39:47.668	00:00:24.668	1480	-1024	-768	-1	-1	-1	-1	4	-1024	-768	-1	-1	-1	-1	4		0	0						StimuliFarbe_rot_gelb.png	0	880	547	72	111				0	Content		-72	-111	24668981	3458332371
24685	09:39:47.684	00:00:24.685	1481	-1024	-768	-1	-1	-1	-1	4	-1024	-768	-1	-1	-1	-1	4		0	0						StimuliFarbe_rot_gelb.png	0	880	547	72	111				0	Content		-72	-111	24685228	3458348618
24703	09:39:47.702	00:00:24.702	1482	-1024	-768	-1	-1	-1	-1	4	-1024	-768	-1	-1	-1	-1	4		0	0						StimuliFarbe_rot_gelb.png	0	880	547	72	111				0	Content		-72	-111	24702596	3458365986
24719	09:39:47.718	00:00:24.719	1483	-1024	-768	-1	-1	-1	-1	4	-1024	-768	-1	-1	-1	-1	4		0	0						StimuliFarbe_rot_gelb.png	0	880	547	72	111				0	Content		-72	-111	24719218	3458382608
24734	09:39:47.733	00:00:24.734	1484	-1024	-768	-1	-1	-1	-1	4	-1024	-768	-1	-1	-1	-1	4		0	0						StimuliFarbe_rot_gelb.png	0	880	547	72	111				0	Content		-72	-111	24734026	3458397416
24751	09:39:47.750	00:00:24.750	1485	-1024	-768	-1	-1	-1	-1	4	-1024	-768	-1	-1	-1	-1	4		0	0						StimuliFarbe_rot_gelb.png	0	880	547	72	111				0	Content		-72	-111	24750631	3458414021
24767	09:39:47.766	00:00:24.767	1486	-1024	-768	-1	-1	-1	-1	4	-1024	-768	-1	-1	-1	-1	4		0	0						StimuliFarbe_rot_gelb.png	0	880	547	72	111				0	Content		-72	-111	24767299	3458430689
24784	09:39:47.783	00:00:24.784	1487	-1024	-768	-1	-1	-1	-1	4	-1024	-768	-1	-1	-1	-1	4		0	0						StimuliFarbe_rot_gelb.png	0	880	547	72	111				0	Content		-72	-111	24784148	3458447538
24801	09:39:47.800	00:00:24.800	1488	-1024	-768	-1	-1	-1	-1	4	-1024	-768	-1	-1	-1	-1	4		0	0						StimuliFarbe_rot_gelb.png	0	880	547	72	111				0	Content		-72	-111	24800816	3458464206
24817	09:39:47.816	00:00:24.817	1489	-1024	-768	-1	-1	-1	-1	4	-1024	-768	-1	-1	-1	-1	4		0	0						StimuliFarbe_rot_gelb.png	0	880	547	72	111				0	Content		-72	-111	24817485	3458480875
24835	09:39:47.834	00:00:24.834	1490	-1024	-768	-1	-1	-1	-1	4	-1024	-768	-1	-1	-1	-1	4		0	0						StimuliFarbe_rot_gelb.png	0	880	547	72	111				0	Content		-72	-111	24834603	3458497993
24851	09:39:47.850	00:00:24.851	1491	-1024	-768	-1	-1	-1	-1	4	-1024	-768	-1	-1	-1	-1	4		0	0						StimuliFarbe_rot_gelb.png	0	880	547	72	111				0	Content		-72	-111	24851271	3458514661
24868	09:39:47.867	00:00:24.868	1492	-1024	-768	-1	-1	-1	-1	4	-1024	-768	-1	-1	-1	-1	4		0	0						StimuliFarbe_rot_gelb.png	0	880	547	72	111				0	Content		-72	-111	24868295	3458531685
24885	09:39:47.884	00:00:24.884	1493	-1024	-768	-1	-1	-1	-1	4	-1024	-768	-1	-1	-1	-1	4		0	0						StimuliFarbe_rot_gelb.png	0	880	547	72	111				0	Content		-72	-111	24884963	3458548353
24902	09:39:47.901	00:00:24.901	1494	-1024	-768	-1	-1	-1	-1	4	-1024	-768	-1	-1	-1	-1	4		0	0						StimuliFarbe_rot_gelb.png	0	880	547	72	111				0	Content		-72	-111	24901631	3458565021
24919	09:39:47.918	00:00:24.919	1495	-1024	-768	-1	-1	-1	-1	4	-1024	-768	-1	-1	-1	-1	4		0	0						StimuliFarbe_rot_gelb.png	0	880	547	72	111				0	Content		-72	-111	24919090	3458582480
24935	09:39:47.934	00:00:24.934	1496	-1024	-768	-1	-1	-1	-1	4	-1024	-768	-1	-1	-1	-1	4		0	0						StimuliFarbe_rot_gelb.png	0	880	547	72	111				0	Content		-72	-111	24934776	3458598166
24951	09:39:47.950	00:00:24.951	1497	-1024	-768	-1	-1	-1	-1	4	-1024	-768	-1	-1	-1	-1	4		0	0						StimuliFarbe_rot_gelb.png	0	880	547	72	111				0	Content		-72	-111	24951444	3458614834
24968	09:39:47.967	00:00:24.967	1498	-1024	-768	-1	-1	-1	-1	4	-1024	-768	-1	-1	-1	-1	4		0	0						StimuliFarbe_rot_gelb.png	0	880	547	72	111				0	Content		-72	-111	24967641	3458631031
24984	09:39:47.983	00:00:24.984	1499	-1024	-768	-1	-1	-1	-1	4	-1024	-768	-1	-1	-1	-1	4		0	0						StimuliFarbe_rot_gelb.png	0	880	547	72	111				0	Content		-72	-111	24984310	3458647700
25001	09:39:48.000	00:00:25.000	1500	-1024	-768	-1	-1	-1	-1	4	-1024	-768	-1	-1	-1	-1	4		0	0						StimuliFarbe_rot_gelb.png	0	880	547	72	111				0	Content		-72	-111	25000726	3458664116
25017	09:39:48.016	00:00:25.017	1501	-1024	-768	-1	-1	-1	-1	4	-1024	-768	-1	-1	-1	-1	4		0	0						StimuliFarbe_rot_gelb.png	0	880	547	72	111				0	Content		-72	-111	25017394	3458680784
25034	09:39:48.033	00:00:25.033	1502	-1024	-768	-1	-1	-1	-1	4	-1024	-768	-1	-1	-1	-1	4		0	0						StimuliFarbe_rot_gelb.png	0	880	547	72	111				0	Content		-72	-111	25033926	3458697316
25051	09:39:48.050	00:00:25.050	1503	-1024	-768	-1	-1	-1	-1	4	-1024	-768	-1	-1	-1	-1	4		0	0						StimuliFarbe_rot_gelb.png	0	880	547	72	111				0	Content		-72	-111	25050594	3458713984
25067	09:39:48.066	00:00:25.067	1504	-1024	-768	-1	-1	-1	-1	4	-1024	-768	-1	-1	-1	-1	4		0	0						StimuliFarbe_rot_gelb.png	0	880	547	72	111				0	Content		-72	-111	25067174	3458730564
25084	09:39:48.083	00:00:25.083	1505	-1024	-768	-1	-1	-1	-1	4	-1024	-768	-1	-1	-1	-1	4		0	0						StimuliFarbe_rot_gelb.png	0	880	547	72	111				0	Content		-72	-111	25083842	3458747232
25101	09:39:48.100	00:00:25.100	1506	-1024	-768	-1	-1	-1	-1	4	-1024	-768	-1	-1	-1	-1	4		0	0						StimuliFarbe_rot_gelb.png	0	880	547	72	111				0	Content		-72	-111	25100510	3458763900
25117	09:39:48.116	00:00:25.117	1507	-1024	-768	-1	-1	-1	-1	4	-1024	-768	-1	-1	-1	-1	4		0	0						StimuliFarbe_rot_gelb.png	0	880	547	72	111				0	Content		-72	-111	25117357	3458780747
25134	09:39:48.133	00:00:25.134	1508	-1024	-768	-1	-1	-1	-1	4	-1024	-768	-1	-1	-1	-1	4		0	0						StimuliFarbe_rot_gelb.png	0	880	547	72	111				0	Content		-72	-111	25134025	3458797415
25151	09:39:48.150	00:00:25.151	1509	-1024	-768	-1	-1	-1	-1	4	-1024	-768	-1	-1	-1	-1	4		0	0						StimuliFarbe_rot_gelb.png	0	880	547	72	111				0	Content		-72	-111	25151002	3458814392
25168	09:39:48.167	00:00:25.167	1510	-1024	-768	-1	-1	-1	-1	4	-1024	-768	-1	-1	-1	-1	4		0	0						StimuliFarbe_rot_gelb.png	0	880	547	72	111				0	Content		-72	-111	25167670	3458831060
25184	09:39:48.183	00:00:25.184	1511	-1024	-768	-1	-1	-1	-1	4	-1024	-768	-1	-1	-1	-1	4		0	0						StimuliFarbe_rot_gelb.png	0	880	547	72	111				0	Content		-72	-111	25184338	3458847728
25202	09:39:48.201	00:00:25.201	1512	-1024	-768	-1	-1	-1	-1	4	-1024	-768	-1	-1	-1	-1	4		0	0						StimuliFarbe_rot_gelb.png	0	880	547	72	111				0	Content		-72	-111	25201582	3458864972
25218	09:39:48.217	00:00:25.218	1513	-1024	-768	-1	-1	-1	-1	4	-1024	-768	-1	-1	-1	-1	4		0	0						StimuliFarbe_rot_gelb.png	0	880	547	72	111				0	Content		-72	-111	25218250	3458881640
25235	09:39:48.234	00:00:25.235	1514	-1024	-768	-1	-1	-1	-1	4	-1024	-768	-1	-1	-1	-1	4		0	0						StimuliFarbe_rot_gelb.png	0	880	547	72	111				0	Content		-72	-111	25235448	3458898838
25250	09:39:48.249	00:00:25.250	1515	-1024	-768	-1	-1	-1	-1	4	-1024	-768	-1	-1	-1	-1	4		0	0						StimuliFarbe_rot_gelb.png	0	880	547	72	111				0	Content		-72	-111	25250322	3458913712
25267	09:39:48.266	00:00:25.266	1516	-1024	-768	-1	-1	-1	-1	4	-1024	-768	-1	-1	-1	-1	4		0	0						StimuliFarbe_rot_gelb.png	0	880	547	72	111				0	Content		-72	-111	25266947	3458930337
25284	09:39:48.283	00:00:25.283	1517	-1024	-768	-1	-1	-1	-1	4	-1024	-768	-1	-1	-1	-1	4		0	0						StimuliFarbe_rot_gelb.png	0	880	547	72	111				0	Content		-72	-111	25283615	3458947005
25300	09:39:48.299	00:00:25.300	1518	-1024	-768	-1	-1	-1	-1	4	-1024	-768	-1	-1	-1	-1	4		0	0						StimuliFarbe_rot_gelb.png	0	880	547	72	111				0	Content		-72	-111	25300306	3458963696
25317	09:39:48.316	00:00:25.316	1519	-1024	-768	-1	-1	-1	-1	4	-1024	-768	-1	-1	-1	-1	4		0	0						StimuliFarbe_rot_gelb.png	0	880	547	72	111				0	Content		-72	-111	25316974	3458980364
25334	09:39:48.333	00:00:25.333	1520	-1024	-768	-1	-1	-1	-1	4	-1024	-768	-1	-1	-1	-1	4		0	0						StimuliFarbe_rot_gelb.png	0	880	547	72	111				0	Content		-72	-111	25333590	3458996980
25350	09:39:48.349	00:00:25.350	1521	-1024	-768	-1	-1	-1	-1	4	-1024	-768	-1	-1	-1	-1	4		0	0						StimuliFarbe_rot_gelb.png	0	880	547	72	111				0	Content		-72	-111	25350258	3459013648
25367	09:39:48.366	00:00:25.366	1522	-1024	-768	-1	-1	-1	-1	4	-1024	-768	-1	-1	-1	-1	4		0	0						StimuliFarbe_rot_gelb.png	0	880	547	72	111				0	Content		-72	-111	25366815	3459030205
25384	09:39:48.383	00:00:25.383	1523	-1024	-768	-1	-1	-1	-1	4	-1024	-768	-1	-1	-1	-1	4		0	0						StimuliFarbe_rot_gelb.png	0	880	547	72	111				0	Content		-72	-111	25383561	3459046951
25400	09:39:48.399	00:00:25.400	1524	-1024	-768	-1	-1	-1	-1	4	-1024	-768	-1	-1	-1	-1	4		0	0						StimuliFarbe_rot_gelb.png	0	880	547	72	111				0	Content		-72	-111	25400194	3459063584
25417	09:39:48.416	00:00:25.416	1525	-1024	-768	-1	-1	-1	-1	4	-1024	-768	-1	-1	-1	-1	4		0	0						StimuliFarbe_rot_gelb.png	0	880	547	72	111				0	Content		-72	-111	25416862	3459080252
25433	09:39:48.432	00:00:25.433	1526	-1024	-768	-1	-1	-1	-1	4	-1024	-768	-1	-1	-1	-1	4		0	0						StimuliFarbe_rot_gelb.png	0	880	547	72	111				0	Content		-72	-111	25433435	3459096825
25450	09:39:48.449	00:00:25.450	1527	-1024	-768	-1	-1	-1	-1	4	-1024	-768	-1	-1	-1	-1	4		0	0						StimuliFarbe_rot_gelb.png	0	880	547	72	111				0	Content		-72	-111	25450193	3459113583
25467	09:39:48.466	00:00:25.466	1528	-1024	-768	-1	-1	-1	-1	4	-1024	-768	-1	-1	-1	-1	4		0	0						StimuliFarbe_rot_gelb.png	0	880	547	72	111				0	Content		-72	-111	25466805	3459130195
25483	09:39:48.482	00:00:25.483	1529	-1024	-768	-1	-1	-1	-1	4	-1024	-768	-1	-1	-1	-1	4		0	0						StimuliFarbe_rot_gelb.png	0	880	547	72	111				0	Content		-72	-111	25483429	3459146819
25500	09:39:48.499	00:00:25.500	1530	-1024	-768	-1	-1	-1	-1	4	-1024	-768	-1	-1	-1	-1	4		0	0						StimuliFarbe_rot_gelb.png	0	880	547	72	111				0	Content		-72	-111	25500052	3459163442
25517	09:39:48.516	00:00:25.516	1531	-1024	-768	-1	-1	-1	-1	4	-1024	-768	-1	-1	-1	-1	4		0	0						StimuliFarbe_rot_gelb.png	0	880	547	72	111				0	Content		-72	-111	25516801	3459180191
25533	09:39:48.532	00:00:25.533	1532	-1024	-768	-1	-1	-1	-1	4	-1024	-768	-1	-1	-1	-1	4		0	0						StimuliFarbe_rot_gelb.png	0	880	547	72	111				0	Content		-72	-111	25533424	3459196814
25550	09:39:48.549	00:00:25.550	1533	-1024	-768	-1	-1	-1	-1	4	-1024	-768	-1	-1	-1	-1	4		0	0						StimuliFarbe_rot_gelb.png	0	880	547	72	111				0	Content		-72	-111	25550056	3459213446
25567	09:39:48.566	00:00:25.566	1534	-1024	-768	-1	-1	-1	-1	4	-1024	-768	-1	-1	-1	-1	4		0	0						StimuliFarbe_rot_gelb.png	0	880	547	72	111				0	Content		-72	-111	25566673	3459230063
25583	09:39:48.582	00:00:25.583	1535	-1024	-768	-1	-1	-1	-1	4	-1024	-768	-1	-1	-1	-1	4		0	0						StimuliFarbe_rot_gelb.png	0	880	547	72	111				0	Content		-72	-111	25583422	3459246812
25600	09:39:48.599	00:00:25.600	1536	-1024	-768	-1	-1	-1	-1	4	-1024	-768	-1	-1	-1	-1	4		0	0						StimuliFarbe_rot_gelb.png	0	880	547	72	111				0	Content		-72	-111	25600046	3459263436
25617	09:39:48.616	00:00:25.616	1537	-1024	-768	-1	-1	-1	-1	4	-1024	-768	-1	-1	-1	-1	4		0	0						StimuliFarbe_rot_gelb.png	0	880	547	72	111				0	Content		-72	-111	25616671	3459280061
25633	09:39:48.632	00:00:25.633	1538	-1024	-768	-1	-1	-1	-1	4	-1024	-768	-1	-1	-1	-1	4		0	0						StimuliFarbe_rot_gelb.png	0	880	547	72	111				0	Content		-72	-111	25633297	3459296687
25650	09:39:48.649	00:00:25.650	1539	-1024	-768	-1	-1	-1	-1	4	-1024	-768	-1	-1	-1	-1	4		0	0						StimuliFarbe_rot_gelb.png	0	880	547	72	111				0	Content		-72	-111	25650045	3459313435
25667	09:39:48.666	00:00:25.666	1540	-1024	-768	-1	-1	-1	-1	4	-1024	-768	-1	-1	-1	-1	4		0	0						StimuliFarbe_rot_gelb.png	0	880	547	72	111				0	Content		-72	-111	25666673	3459330063
25683	09:39:48.682	00:00:25.683	1541	-1024	-768	-1	-1	-1	-1	4	-1024	-768	-1	-1	-1	-1	4		0	0						StimuliFarbe_rot_gelb.png	0	880	547	72	111				0	Content		-72	-111	25683294	3459346684
25700	09:39:48.699	00:00:25.699	1542	-1024	-768	-1	-1	-1	-1	4	-1024	-768	-1	-1	-1	-1	4		0	0						StimuliFarbe_rot_gelb.png	0	880	547	72	111				0	Content		-72	-111	25699982	3459363372
25717	09:39:48.716	00:00:25.716	1543	-1024	-768	-1	-1	-1	-1	4	-1024	-768	-1	-1	-1	-1	4		0	0						StimuliFarbe_rot_gelb.png	0	880	547	72	111				0	Content		-72	-111	25716650	3459380040
25733	09:39:48.732	00:00:25.733	1544	-1024	-768	-1	-1	-1	-1	4	-1024	-768	-1	-1	-1	-1	4		0	0						StimuliFarbe_rot_gelb.png	0	880	547	72	111				0	Content		-72	-111	25733286	3459396676
25750	09:39:48.749	00:00:25.749	1545	-1024	-768	-1	-1	-1	-1	4	-1024	-768	-1	-1	-1	-1	4		0	0						StimuliFarbe_rot_gelb.png	0	880	547	72	111				0	Content		-72	-111	25749954	3459413344
25767	09:39:48.766	00:00:25.766	1546	-1024	-768	-1	-1	-1	-1	4	-1024	-768	-1	-1	-1	-1	4		0	0						StimuliFarbe_rot_gelb.png	0	880	547	72	111				0	Content		-72	-111	25766624	3459430014
25783	09:39:48.782	00:00:25.783	1547	-1024	-768	-1	-1	-1	-1	4	-1024	-768	-1	-1	-1	-1	4		0	0						StimuliFarbe_rot_gelb.png	0	880	547	72	111				0	Content		-72	-111	25783292	3459446682
25800	09:39:48.799	00:00:25.799	1548	-1024	-768	-1	-1	-1	-1	4	-1024	-768	-1	-1	-1	-1	4		0	0						StimuliFarbe_rot_gelb.png	0	880	547	72	111				0	Content		-72	-111	25799921	3459463311
25817	09:39:48.816	00:00:25.816	1549	-1024	-768	-1	-1	-1	-1	4	-1024	-768	-1	-1	-1	-1	4		0	0						StimuliFarbe_rot_gelb.png	0	880	547	72	111				0	Content		-72	-111	25816672	3459480062
25833	09:39:48.832	00:00:25.833	1550	-1024	-768	-1	-1	-1	-1	4	-1024	-768	-1	-1	-1	-1	4		0	0						StimuliFarbe_rot_gelb.png	0	880	547	72	111				0	Content		-72	-111	25833212	3459496602
25850	09:39:48.849	00:00:25.849	1551	-1024	-768	-1	-1	-1	-1	4	-1024	-768	-1	-1	-1	-1	4		0	0						StimuliFarbe_rot_gelb.png	0	880	547	72	111				0	Content		-72	-111	25849919	3459513309
25867	09:39:48.866	00:00:25.866	1552	-1024	-768	-1	-1	-1	-1	4	-1024	-768	-1	-1	-1	-1	4		0	0						StimuliFarbe_rot_gelb.png	0	880	547	72	111				0	Content		-72	-111	25866541	3459529931
25883	09:39:48.882	00:00:25.883	1553	-1024	-768	-1	-1	-1	-1	4	-1024	-768	-1	-1	-1	-1	4		0	0						StimuliFarbe_rot_gelb.png	0	880	547	72	111				0	Content		-72	-111	25883171	3459546561
25900	09:39:48.899	00:00:25.899	1554	-1024	-768	-1	-1	-1	-1	4	-1024	-768	-1	-1	-1	-1	4		0	0						StimuliFarbe_rot_gelb.png	0	880	547	72	111				0	Content		-72	-111	25899790	3459563180
25917	09:39:48.916	00:00:25.916	1555	-1024	-768	-1	-1	-1	-1	4	-1024	-768	-1	-1	-1	-1	4		0	0						StimuliFarbe_rot_gelb.png	0	880	547	72	111				0	Content		-72	-111	25916538	3459579928
25933	09:39:48.932	00:00:25.933	1556	-1024	-768	-1	-1	-1	-1	4	-1024	-768	-1	-1	-1	-1	4		0	0						StimuliFarbe_rot_gelb.png	0	880	547	72	111				0	Content		-72	-111	25933171	3459596561
25950	09:39:48.949	00:00:25.949	1557	-1024	-768	-1	-1	-1	-1	4	-1024	-768	-1	-1	-1	-1	4		0	0						StimuliFarbe_rot_gelb.png	0	880	547	72	111				0	Content		-72	-111	25949787	3459613177
25966	09:39:48.965	00:00:25.966	1558	-1024	-768	-1	-1	-1	-1	4	-1024	-768	-1	-1	-1	-1	4		0	0						StimuliFarbe_rot_gelb.png	0	880	547	72	111				0	Content		-72	-111	25966475	3459629865
25983	09:39:48.982	00:00:25.983	1559	-1024	-768	-1	-1	-1	-1	4	-1024	-768	-1	-1	-1	-1	4		0	0						StimuliFarbe_rot_gelb.png	0	880	547	72	111				0	Content		-72	-111	25983143	3459646533
26000	09:39:48.999	00:00:25.999	1560	-1024	-768	-1	-1	-1	-1	4	-1024	-768	-1	-1	-1	-1	4		0	0						StimuliFarbe_rot_gelb.png	0	880	547	72	111				0	Content		-72	-111	25999783	3459663173
26016	09:39:49.015	00:00:26.016	1561	-1024	-768	-1	-1	-1	-1	4	-1024	-768	-1	-1	-1	-1	4		0	0						StimuliFarbe_rot_gelb.png	0	880	547	72	111				0	Content		-72	-111	26016404	3459679794
26033	09:39:49.032	00:00:26.033	1562	-1024	-768	-1	-1	-1	-1	4	-1024	-768	-1	-1	-1	-1	4		0	0						StimuliFarbe_rot_gelb.png	0	880	547	72	111				0	Content		-72	-111	26033159	3459696549
26050	09:39:49.049	00:00:26.049	1563	-1024	-768	-1	-1	-1	-1	4	-1024	-768	-1	-1	-1	-1	4		0	0						StimuliFarbe_rot_gelb.png	0	880	547	72	111				0	Content		-72	-111	26049775	3459713165
26066	09:39:49.065	00:00:26.066	1564	-1024	-768	-1	-1	-1	-1	4	-1024	-768	-1	-1	-1	-1	4		0	0						StimuliFarbe_rot_gelb.png	0	880	547	72	111				0	Content		-72	-111	26066398	3459729788
26083	09:39:49.082	00:00:26.083	1565	-1024	-768	-1	-1	-1	-1	4	-1024	-768	-1	-1	-1	-1	4		0	0						StimuliFarbe_rot_gelb.png	0	880	547	72	111				0	Content		-72	-111	26083022	3459746412
26100	09:39:49.099	00:00:26.099	1566	-1024	-768	-1	-1	-1	-1	4	-1024	-768	-1	-1	-1	-1	4		0	0						StimuliFarbe_rot_gelb.png	0	880	547	72	111				0	Content		-72	-111	26099769	3459763159
26116	09:39:49.115	00:00:26.116	1567	-1024	-768	-1	-1	-1	-1	4	-1024	-768	-1	-1	-1	-1	4		0	0						StimuliFarbe_rot_gelb.png	0	880	547	72	111				0	Content		-72	-111	26116392	3459779782
26134	09:39:49.133	00:00:26.134	1568	-1024	-768	-1	-1	-1	-1	4	-1024	-768	-1	-1	-1	-1	4		0	0						StimuliFarbe_rot_gelb.png	0	880	547	72	111				0	Content		-72	-111	26134266	3459797656
26152	09:39:49.151	00:00:26.151	1569	-1024	-768	-1	-1	-1	-1	4	-1024	-768	-1	-1	-1	-1	4		0	0						StimuliFarbe_rot_gelb.png	0	880	547	72	111				0	Content		-72	-111	26151516	3459814906
26167	09:39:49.166	00:00:26.167	1570	-1024	-768	-1	-1	-1	-1	4	-1024	-768	-1	-1	-1	-1	4		0	0						StimuliFarbe_rot_gelb.png	0	880	547	72	111				0	Content		-72	-111	26167268	3459830658
26184	09:39:49.183	00:00:26.183	1571	-1024	-768	-1	-1	-1	-1	4	-1024	-768	-1	-1	-1	-1	4		0	0						StimuliFarbe_rot_gelb.png	0	880	547	72	111				0	Content		-72	-111	26183936	3459847326
26200	09:39:49.199	00:00:26.200	1572	-1024	-768	-1	-1	-1	-1	4	-1024	-768	-1	-1	-1	-1	4		0	0						StimuliFarbe_rot_gelb.png	0	880	547	72	111				0	Content		-72	-111	26200163	3459863553
26217	09:39:49.216	00:00:26.216	1573	-1024	-768	-1	-1	-1	-1	4	-1024	-768	-1	-1	-1	-1	4		0	0						StimuliFarbe_rot_gelb.png	0	880	547	72	111				0	Content		-72	-111	26216831	3459880221
26233	09:39:49.232	00:00:26.233	1574	-1024	-768	-1	-1	-1	-1	4	-1024	-768	-1	-1	-1	-1	4		0	0						StimuliFarbe_rot_gelb.png	0	880	547	72	111				0	Content		-72	-111	26233263	3459896653
26250	09:39:49.249	00:00:26.249	1575	-1024	-768	-1	-1	-1	-1	4	-1024	-768	-1	-1	-1	-1	4		0	0						StimuliFarbe_rot_gelb.png	0	880	547	72	111				0	Content		-72	-111	26249931	3459913321
26266	09:39:49.265	00:00:26.266	1576	-1024	-768	-1	-1	-1	-1	4	-1024	-768	-1	-1	-1	-1	4		0	0						StimuliFarbe_rot_gelb.png	0	880	547	72	111				0	Content		-72	-111	26266320	3459929710
26283	09:39:49.282	00:00:26.283	1577	-1024	-768	-1	-1	-1	-1	4	-1024	-768	-1	-1	-1	-1	4		0	0						StimuliFarbe_rot_gelb.png	0	880	547	72	111				0	Content		-72	-111	26283013	3459946403
26300	09:39:49.299	00:00:26.299	1578	-1024	-768	-1	-1	-1	-1	4	-1024	-768	-1	-1	-1	-1	4		0	0						StimuliFarbe_rot_gelb.png	0	880	547	72	111				0	Content		-72	-111	26299847	3459963237
26317	09:39:49.316	00:00:26.316	1579	-1024	-768	-1	-1	-1	-1	4	-1024	-768	-1	-1	-1	-1	4		0	0						StimuliFarbe_rot_gelb.png	0	880	547	72	111				0	Content		-72	-111	26316515	3459979905
26333	09:39:49.332	00:00:26.333	1580	-1024	-768	-1	-1	-1	-1	4	-1024	-768	-1	-1	-1	-1	4		0	0						StimuliFarbe_rot_gelb.png	0	880	547	72	111				0	Content		-72	-111	26333184	3459996574
26350	09:39:49.349	00:00:26.350	1581	-1024	-768	-1	-1	-1	-1	4	-1024	-768	-1	-1	-1	-1	4		0	0						StimuliFarbe_rot_gelb.png	0	880	547	72	111				0	Content		-72	-111	26350138	3460013528
26367	09:39:49.366	00:00:26.367	1582	-1024	-768	-1	-1	-1	-1	4	-1024	-768	-1	-1	-1	-1	4		0	0						StimuliFarbe_rot_gelb.png	0	880	547	72	111				0	Content		-72	-111	26367389	3460030779
26384	09:39:49.383	00:00:26.383	1583	-1024	-768	-1	-1	-1	-1	4	-1024	-768	-1	-1	-1	-1	4		0	0						StimuliFarbe_rot_gelb.png	0	880	547	72	111				0	Content		-72	-111	26383517	3460046907
26400	09:39:49.399	00:00:26.400	1584	-1024	-768	-1	-1	-1	-1	4	-1024	-768	-1	-1	-1	-1	4		0	0						StimuliFarbe_rot_gelb.png	0	880	547	72	111				0	Content		-72	-111	26400185	3460063575
26417	09:39:49.416	00:00:26.416	1585	-1024	-768	-1	-1	-1	-1	4	-1024	-768	-1	-1	-1	-1	4		0	0						StimuliFarbe_rot_gelb.png	0	880	547	72	111				0	Content		-72	-111	26416540	3460079930
26433	09:39:49.432	00:00:26.433	1586	-1024	-768	-1	-1	-1	-1	4	-1024	-768	-1	-1	-1	-1	4		0	0						StimuliFarbe_rot_gelb.png	0	880	547	72	111				0	Content		-72	-111	26433208	3460096598
26450	09:39:49.449	00:00:26.449	1587	-1024	-768	-1	-1	-1	-1	4	-1024	-768	-1	-1	-1	-1	4		0	0						StimuliFarbe_rot_gelb.png	0	880	547	72	111				0	Content		-72	-111	26449673	3460113063
26464	09:39:49.463																				ImageEnd	16	0	0	StimuliFarbe_rot_gelb.png
26466	09:39:49.465	00:00:26.466	1588	-1024	-768	-1	-1	-1	-1	4	-1024	-768	-1	-1	-1	-1	4		0	0						No media	0	1024	768	0	0				0	Content		0	0	26466341	3460129731
26479	09:39:49.478																				ImageStart	8	0	0	Fix_sw.jpg
26483	09:39:49.482	00:00:26.482	1589	-1024	-768	-1	-1	-1	-1	4	-1024	-768	-1	-1	-1	-1	4		0	0						Fix_sw.jpg	0	880	547	72	111				0	Content		-72	-111	26482885	3460146275
26500	09:39:49.499	00:00:26.499	1590	-1024	-768	-1	-1	-1	-1	4	-1024	-768	-1	-1	-1	-1	4		0	0						Fix_sw.jpg	0	880	547	72	111				0	Content		-72	-111	26499565	3460162955
26516	09:39:49.515	00:00:26.516	1591	-1024	-768	-1	-1	-1	-1	4	-1024	-768	-1	-1	-1	-1	4		0	0						Fix_sw.jpg	0	880	547	72	111				0	Content		-72	-111	26516162	3460179552
26533	09:39:49.532	00:00:26.532	1592	-1024	-768	-1	-1	-1	-1	4	-1024	-768	-1	-1	-1	-1	4		0	0						Fix_sw.jpg	0	880	547	72	111				0	Content		-72	-111	26532830	3460196220
26550	09:39:49.549	00:00:26.549	1593	-1024	-768	-1	-1	-1	-1	4	-1024	-768	-1	-1	-1	-1	4		0	0						Fix_sw.jpg	0	880	547	72	111				0	Content		-72	-111	26549682	3460213072
26566	09:39:49.565	00:00:26.566	1594	-1024	-768	-1	-1	-1	-1	4	-1024	-768	-1	-1	-1	-1	4		0	0						Fix_sw.jpg	0	880	547	72	111				0	Content		-72	-111	26566350	3460229740
26583	09:39:49.582	00:00:26.583	1595	-1024	-768	-1	-1	-1	-1	4	-1024	-768	-1	-1	-1	-1	4		0	0						Fix_sw.jpg	0	880	547	72	111				0	Content		-72	-111	26583018	3460246408
26600	09:39:49.599	00:00:26.600	1596	-1024	-768	-1	-1	-1	-1	4	-1024	-768	-1	-1	-1	-1	4		0	0						Fix_sw.jpg	0	880	547	72	111				0	Content		-72	-111	26600137	3460263527
26617	09:39:49.616	00:00:26.616	1597	-1024	-768	-1	-1	-1	-1	4	-1024	-768	-1	-1	-1	-1	4		0	0						Fix_sw.jpg	0	880	547	72	111				0	Content		-72	-111	26616805	3460280195
26634	09:39:49.633	00:00:26.634	1598	-1024	-768	-1	-1	-1	-1	4	-1024	-768	-1	-1	-1	-1	4		0	0						Fix_sw.jpg	0	880	547	72	111				0	Content		-72	-111	26634006	3460297396
26651	09:39:49.650	00:00:26.651	1599	-1024	-768	-1	-1	-1	-1	4	-1024	-768	-1	-1	-1	-1	4		0	0						Fix_sw.jpg	0	880	547	72	111				0	Content		-72	-111	26651253	3460314643
26667	09:39:49.666	00:00:26.667	1600	-1024	-768	-1	-1	-1	-1	4	-1024	-768	-1	-1	-1	-1	4		0	0						Fix_sw.jpg	0	880	547	72	111				0	Content		-72	-111	26667296	3460330686
26684	09:39:49.683	00:00:26.683	1601	-1024	-768	-1	-1	-1	-1	4	-1024	-768	-1	-1	-1	-1	4		0	0						Fix_sw.jpg	0	880	547	72	111				0	Content		-72	-111	26683964	3460347354
26701	09:39:49.700	00:00:26.700	1602	-1024	-768	-1	-1	-1	-1	4	-1024	-768	-1	-1	-1	-1	4		0	0						Fix_sw.jpg	0	880	547	72	111				0	Content		-72	-111	26700632	3460364022
26717	09:39:49.716	00:00:26.716	1603	-1024	-768	-1	-1	-1	-1	4	-1024	-768	-1	-1	-1	-1	4		0	0						Fix_sw.jpg	0	880	547	72	111				0	Content		-72	-111	26716630	3460380020
26733	09:39:49.732	00:00:26.733	1604	-1024	-768	-1	-1	-1	-1	4	-1024	-768	-1	-1	-1	-1	4		0	0						Fix_sw.jpg	0	880	547	72	111				0	Content		-72	-111	26733298	3460396688
26749	09:39:49.748	00:00:26.749	1605	-1024	-768	-1	-1	-1	-1	4	-1024	-768	-1	-1	-1	-1	4		0	0						Fix_sw.jpg	0	880	547	72	111				0	Content		-72	-111	26749378	3460412768
26766	09:39:49.765	00:00:26.766	1606	-1024	-768	-1	-1	-1	-1	4	-1024	-768	-1	-1	-1	-1	4		0	0						Fix_sw.jpg	0	880	547	72	111				0	Content		-72	-111	26766071	3460429461
26783	09:39:49.782	00:00:26.782	1607	-1024	-768	-1	-1	-1	-1	4	-1024	-768	-1	-1	-1	-1	4		0	0						Fix_sw.jpg	0	880	547	72	111				0	Content		-72	-111	26782627	3460446017
26800	09:39:49.799	00:00:26.799	1608	-1024	-768	-1	-1	-1	-1	4	-1024	-768	-1	-1	-1	-1	4		0	0						Fix_sw.jpg	0	880	547	72	111				0	Content		-72	-111	26799502	3460462892
26816	09:39:49.815	00:00:26.816	1609	-1024	-768	-1	-1	-1	-1	4	-1024	-768	-1	-1	-1	-1	4		0	0						Fix_sw.jpg	0	880	547	72	111				0	Content		-72	-111	26816170	3460479560
26833	09:39:49.832	00:00:26.832	1610	-1024	-768	-1	-1	-1	-1	4	-1024	-768	-1	-1	-1	-1	4		0	0						Fix_sw.jpg	0	880	547	72	111				0	Content		-72	-111	26832839	3460496229
26850	09:39:49.849	00:00:26.849	1611	-1024	-768	-1	-1	-1	-1	4	-1024	-768	-1	-1	-1	-1	4		0	0						Fix_sw.jpg	0	880	547	72	111				0	Content		-72	-111	26849900	3460513290
26867	09:39:49.866	00:00:26.867	1612	-1024	-768	-1	-1	-1	-1	4	-1024	-768	-1	-1	-1	-1	4		0	0						Fix_sw.jpg	0	880	547	72	111				0	Content		-72	-111	26867129	3460530519
26883	09:39:49.882	00:00:26.883	1613	-1024	-768	-1	-1	-1	-1	4	-1024	-768	-1	-1	-1	-1	4		0	0						Fix_sw.jpg	0	880	547	72	111				0	Content		-72	-111	26883380	3460546770
26900	09:39:49.899	00:00:26.900	1614	-1024	-768	-1	-1	-1	-1	4	-1024	-768	-1	-1	-1	-1	4		0	0						Fix_sw.jpg	0	880	547	72	111				0	Content		-72	-111	26900048	3460563438
26917	09:39:49.916	00:00:26.916	1615	-1024	-768	-1	-1	-1	-1	4	-1024	-768	-1	-1	-1	-1	4		0	0						Fix_sw.jpg	0	880	547	72	111				0	Content		-72	-111	26916716	3460580106
26933	09:39:49.932	00:00:26.932	1616	-1024	-768	-1	-1	-1	-1	4	-1024	-768	-1	-1	-1	-1	4		0	0						Fix_sw.jpg	0	880	547	72	111				0	Content		-72	-111	26932502	3460595892
26949	09:39:49.948	00:00:26.949	1617	-1024	-768	-1	-1	-1	-1	4	-1024	-768	-1	-1	-1	-1	4		0	0						Fix_sw.jpg	0	880	547	72	111				0	Content		-72	-111	26949252	3460612642
26966	09:39:49.965	00:00:26.965	1618	-1024	-768	-1	-1	-1	-1	4	-1024	-768	-1	-1	-1	-1	4		0	0						Fix_sw.jpg	0	880	547	72	111				0	Content		-72	-111	26965875	3460629265
26982	09:39:49.981	00:00:26.982	1619	-1024	-768	-1	-1	-1	-1	4	-1024	-768	-1	-1	-1	-1	4		0	0						Fix_sw.jpg	0	880	547	72	111				0	Content		-72	-111	26982499	3460645889
26999	09:39:49.998	00:00:26.999	1620	-1024	-768	-1	-1	-1	-1	4	-1024	-768	-1	-1	-1	-1	4		0	0						Fix_sw.jpg	0	880	547	72	111				0	Content		-72	-111	26999125	3460662515
27016	09:39:50.015	00:00:27.015	1621	-1024	-768	-1	-1	-1	-1	4	-1024	-768	-1	-1	-1	-1	4		0	0						Fix_sw.jpg	0	880	547	72	111				0	Content		-72	-111	27015873	3460679263
27032	09:39:50.031	00:00:27.032	1622	-1024	-768	-1	-1	-1	-1	4	-1024	-768	-1	-1	-1	-1	4		0	0						Fix_sw.jpg	0	880	547	72	111				0	Content		-72	-111	27032497	3460695887
27049	09:39:50.048	00:00:27.049	1623	-1024	-768	-1	-1	-1	-1	4	-1024	-768	-1	-1	-1	-1	4		0	0						Fix_sw.jpg	0	880	547	72	111				0	Content		-72	-111	27049120	3460712510
27066	09:39:50.065	00:00:27.065	1624	-1024	-768	-1	-1	-1	-1	4	-1024	-768	-1	-1	-1	-1	4		0	0						Fix_sw.jpg	0	880	547	72	111				0	Content		-72	-111	27065743	3460729133
27082	09:39:50.081	00:00:27.082	1625	-1024	-768	-1	-1	-1	-1	4	-1024	-768	-1	-1	-1	-1	4		0	0						Fix_sw.jpg	0	880	547	72	111				0	Content		-72	-111	27082490	3460745880
27099	09:39:50.098	00:00:27.099	1626	-1024	-768	-1	-1	-1	-1	4	-1024	-768	-1	-1	-1	-1	4		0	0						Fix_sw.jpg	0	880	547	72	111				0	Content		-72	-111	27099113	3460762503
27116	09:39:50.115	00:00:27.115	1627	-1024	-768	-1	-1	-1	-1	4	-1024	-768	-1	-1	-1	-1	4		0	0						Fix_sw.jpg	0	880	547	72	111				0	Content		-72	-111	27115736	3460779126
27132	09:39:50.131	00:00:27.132	1628	-1024	-768	-1	-1	-1	-1	4	-1024	-768	-1	-1	-1	-1	4		0	0						Fix_sw.jpg	0	880	547	72	111				0	Content		-72	-111	27132360	3460795750
27149	09:39:50.148	00:00:27.149	1629	-1024	-768	-1	-1	-1	-1	4	-1024	-768	-1	-1	-1	-1	4		0	0						Fix_sw.jpg	0	880	547	72	111				0	Content		-72	-111	27149106	3460812496
27166	09:39:50.165	00:00:27.165	1630	-1024	-768	-1	-1	-1	-1	4	-1024	-768	-1	-1	-1	-1	4		0	0						Fix_sw.jpg	0	880	547	72	111				0	Content		-72	-111	27165729	3460829119
27184	09:39:50.183	00:00:27.184	1631	-1024	-768	-1	-1	-1	-1	4	-1024	-768	-1	-1	-1	-1	4		0	0						Fix_sw.jpg	0	880	547	72	111				0	Content		-72	-111	27184225	3460847615
27199	09:39:50.198	00:00:27.199	1632	-1024	-768	-1	-1	-1	-1	4	-1024	-768	-1	-1	-1	-1	4		0	0						Fix_sw.jpg	0	880	547	72	111				0	Content		-72	-111	27199099	3460862489
27216	09:39:50.215	00:00:27.215	1633	-1024	-768	-1	-1	-1	-1	4	-1024	-768	-1	-1	-1	-1	4		0	0						Fix_sw.jpg	0	880	547	72	111				0	Content		-72	-111	27215724	3460879114
27232	09:39:50.231	00:00:27.232	1634	-1024	-768	-1	-1	-1	-1	4	-1024	-768	-1	-1	-1	-1	4		0	0						Fix_sw.jpg	0	880	547	72	111				0	Content		-72	-111	27232392	3460895782
27249	09:39:50.248	00:00:27.248	1635	-1024	-768	-1	-1	-1	-1	4	-1024	-768	-1	-1	-1	-1	4		0	0						Fix_sw.jpg	0	880	547	72	111				0	Content		-72	-111	27248971	3460912361
27266	09:39:50.265	00:00:27.265	1636	-1024	-768	-1	-1	-1	-1	4	-1024	-768	-1	-1	-1	-1	4		0	0						Fix_sw.jpg	0	880	547	72	111				0	Content		-72	-111	27265774	3460929164
27282	09:39:50.281	00:00:27.282	1637	-1024	-768	-1	-1	-1	-1	4	-1024	-768	-1	-1	-1	-1	4		0	0						Fix_sw.jpg	0	880	547	72	111				0	Content		-72	-111	27282341	3460945731
27299	09:39:50.298	00:00:27.299	1638	-1024	-768	-1	-1	-1	-1	4	-1024	-768	-1	-1	-1	-1	4		0	0						Fix_sw.jpg	0	880	547	72	111				0	Content		-72	-111	27299279	3460962669
27316	09:39:50.315	00:00:27.315	1639	-1024	-768	-1	-1	-1	-1	4	-1024	-768	-1	-1	-1	-1	4		0	0						Fix_sw.jpg	0	880	547	72	111				0	Content		-72	-111	27315947	3460979337
27333	09:39:50.332	00:00:27.333	1640	-1024	-768	-1	-1	-1	-1	4	-1024	-768	-1	-1	-1	-1	4		0	0						Fix_sw.jpg	0	880	547	72	111				0	Content		-72	-111	27333082	3460996472
27350	09:39:50.349	00:00:27.349	1641	-1024	-768	-1	-1	-1	-1	4	-1024	-768	-1	-1	-1	-1	4		0	0						Fix_sw.jpg	0	880	547	72	111				0	Content		-72	-111	27349750	3461013140
27367	09:39:50.366	00:00:27.366	1642	-1024	-768	-1	-1	-1	-1	4	-1024	-768	-1	-1	-1	-1	4		0	0						Fix_sw.jpg	0	880	547	72	111				0	Content		-72	-111	27366838	3461030228
27384	09:39:50.383	00:00:27.384	1643	-1024	-768	-1	-1	-1	-1	4	-1024	-768	-1	-1	-1	-1	4		0	0						Fix_sw.jpg	0	880	547	72	111				0	Content		-72	-111	27384088	3461047478
27399	09:39:50.398	00:00:27.398	1644	-1024	-768	-1	-1	-1	-1	4	-1024	-768	-1	-1	-1	-1	4		0	0						Fix_sw.jpg	0	880	547	72	111				0	Content		-72	-111	27398961	3461062351
27416	09:39:50.415	00:00:27.415	1645	-1024	-768	-1	-1	-1	-1	4	-1024	-768	-1	-1	-1	-1	4		0	0						Fix_sw.jpg	0	880	547	72	111				0	Content		-72	-111	27415583	3461078973
27432	09:39:50.431	00:00:27.432	1646	-1024	-768	-1	-1	-1	-1	4	-1024	-768	-1	-1	-1	-1	4		0	0						Fix_sw.jpg	0	880	547	72	111				0	Content		-72	-111	27432208	3461095598
27449	09:39:50.448	00:00:27.448	1647	-1024	-768	-1	-1	-1	-1	4	-1024	-768	-1	-1	-1	-1	4		0	0						Fix_sw.jpg	0	880	547	72	111				0	Content		-72	-111	27448885	3461112275
27466	09:39:50.465	00:00:27.465	1648	-1024	-768	-1	-1	-1	-1	4	-1024	-768	-1	-1	-1	-1	4		0	0						Fix_sw.jpg	0	880	547	72	111				0	Content		-72	-111	27465552	3461128942
27482	09:39:50.481	00:00:27.482	1649	-1024	-768	-1	-1	-1	-1	4	-1024	-768	-1	-1	-1	-1	4		0	0						Fix_sw.jpg	0	880	547	72	111				0	Content		-72	-111	27482220	3461145610
27491	09:39:50.490																				ImageEnd	16	0	0	Fix_sw.jpg
27499	09:39:50.498	00:00:27.499	1650	-1024	-768	-1	-1	-1	-1	4	-1024	-768	-1	-1	-1	-1	4		0	0						No media	0	1024	768	0	0				0	Content		0	0	27499156	3461162546
27508	09:39:50.507																				ImageStart	8	0	0	StimuliFarbe_gelb_rot.png
27516	09:39:50.515	00:00:27.515	1651	-1024	-768	-1	-1	-1	-1	4	-1024	-768	-1	-1	-1	-1	4		0	0						StimuliFarbe_gelb_rot.png	0	880	547	72	111				0	Content		-72	-111	27515824	3461179214
27533	09:39:50.532	00:00:27.532	1652	-1024	-768	-1	-1	-1	-1	4	-1024	-768	-1	-1	-1	-1	4		0	0						StimuliFarbe_gelb_rot.png	0	880	547	72	111				0	Content		-72	-111	27532703	3461196093
27550	09:39:50.549	00:00:27.550	1653	-1024	-768	-1	-1	-1	-1	4	-1024	-768	-1	-1	-1	-1	4		0	0						StimuliFarbe_gelb_rot.png	0	880	547	72	111				0	Content		-72	-111	27550074	3461213464
27566	09:39:50.565	00:00:27.566	1654	-1024	-768	-1	-1	-1	-1	4	-1024	-768	-1	-1	-1	-1	4		0	0						StimuliFarbe_gelb_rot.png	0	880	547	72	111				0	Content		-72	-111	27566324	3461229714
27583	09:39:50.582	00:00:27.582	1655	-1024	-768	-1	-1	-1	-1	4	-1024	-768	-1	-1	-1	-1	4		0	0						StimuliFarbe_gelb_rot.png	0	880	547	72	111				0	Content		-72	-111	27582992	3461246382
27600	09:39:50.599	00:00:27.599	1656	-1024	-768	-1	-1	-1	-1	4	-1024	-768	-1	-1	-1	-1	4		0	0						StimuliFarbe_gelb_rot.png	0	880	547	72	111				0	Content		-72	-111	27599660	3461263050
27616	09:39:50.615	00:00:27.615	1657	-1024	-768	-1	-1	-1	-1	4	-1024	-768	-1	-1	-1	-1	4		0	0						StimuliFarbe_gelb_rot.png	0	880	547	72	111				0	Content		-72	-111	27615866	3461279256
27633	09:39:50.632	00:00:27.632	1658	-1024	-768	-1	-1	-1	-1	4	-1024	-768	-1	-1	-1	-1	4		0	0						StimuliFarbe_gelb_rot.png	0	880	547	72	111				0	Content		-72	-111	27632534	3461295924
27649	09:39:50.648	00:00:27.648	1659	-1024	-768	-1	-1	-1	-1	4	-1024	-768	-1	-1	-1	-1	4		0	0						StimuliFarbe_gelb_rot.png	0	880	547	72	111				0	Content		-72	-111	27648820	3461312210
27665	09:39:50.664	00:00:27.665	1660	-1024	-768	-1	-1	-1	-1	4	-1024	-768	-1	-1	-1	-1	4		0	0						StimuliFarbe_gelb_rot.png	0	880	547	72	111				0	Content		-72	-111	27665444	3461328834
27682	09:39:50.681	00:00:27.682	1661	-1024	-768	-1	-1	-1	-1	4	-1024	-768	-1	-1	-1	-1	4		0	0						StimuliFarbe_gelb_rot.png	0	880	547	72	111				0	Content		-72	-111	27682121	3461345511
27699	09:39:50.698	00:00:27.698	1662	-1024	-768	-1	-1	-1	-1	4	-1024	-768	-1	-1	-1	-1	4		0	0						StimuliFarbe_gelb_rot.png	0	880	547	72	111				0	Content		-72	-111	27698689	3461362079
27716	09:39:50.715	00:00:27.715	1663	-1024	-768	-1	-1	-1	-1	4	-1024	-768	-1	-1	-1	-1	4		0	0						StimuliFarbe_gelb_rot.png	0	880	547	72	111				0	Content		-72	-111	27715627	3461379017
27732	09:39:50.731	00:00:27.732	1664	-1024	-768	-1	-1	-1	-1	4	-1024	-768	-1	-1	-1	-1	4		0	0						StimuliFarbe_gelb_rot.png	0	880	547	72	111				0	Content		-72	-111	27732295	3461395685
27749	09:39:50.748	00:00:27.749	1665	-1024	-768	-1	-1	-1	-1	4	-1024	-768	-1	-1	-1	-1	4		0	0						StimuliFarbe_gelb_rot.png	0	880	547	72	111				0	Content		-72	-111	27749429	3461412819
27766	09:39:50.765	00:00:27.766	1666	-1024	-768	-1	-1	-1	-1	4	-1024	-768	-1	-1	-1	-1	4		0	0						StimuliFarbe_gelb_rot.png	0	880	547	72	111				0	Content		-72	-111	27766097	3461429487
27783	09:39:50.782	00:00:27.783	1667	-1024	-768	-1	-1	-1	-1	4	-1024	-768	-1	-1	-1	-1	4		0	0						StimuliFarbe_gelb_rot.png	0	880	547	72	111				0	Content		-72	-111	27783187	3461446577
27801	09:39:50.800	00:00:27.800	1668	-1024	-768	-1	-1	-1	-1	4	-1024	-768	-1	-1	-1	-1	4		0	0						StimuliFarbe_gelb_rot.png	0	880	547	72	111				0	Content		-72	-111	27800560	3461463950
27816	09:39:50.815	00:00:27.816	1669	-1024	-768	-1	-1	-1	-1	4	-1024	-768	-1	-1	-1	-1	4		0	0						StimuliFarbe_gelb_rot.png	0	880	547	72	111				0	Content		-72	-111	27816258	3461479648
27833	09:39:50.832	00:00:27.832	1670	-1024	-768	-1	-1	-1	-1	4	-1024	-768	-1	-1	-1	-1	4		0	0						StimuliFarbe_gelb_rot.png	0	880	547	72	111				0	Content		-72	-111	27832926	3461496316
27849	09:39:50.848	00:00:27.848	1671	-1024	-768	-1	-1	-1	-1	4	-1024	-768	-1	-1	-1	-1	4		0	0						StimuliFarbe_gelb_rot.png	0	880	547	72	111				0	Content		-72	-111	27848685	3461512075
27865	09:39:50.864	00:00:27.865	1672	-1024	-768	-1	-1	-1	-1	4	-1024	-768	-1	-1	-1	-1	4		0	0						StimuliFarbe_gelb_rot.png	0	880	547	72	111				0	Content		-72	-111	27865310	3461528700
27882	09:39:50.881	00:00:27.881	1673	-1024	-768	-1	-1	-1	-1	4	-1024	-768	-1	-1	-1	-1	4		0	0						StimuliFarbe_gelb_rot.png	0	880	547	72	111				0	Content		-72	-111	27881989	3461545379
27899	09:39:50.898	00:00:27.898	1674	-1024	-768	-1	-1	-1	-1	4	-1024	-768	-1	-1	-1	-1	4		0	0						StimuliFarbe_gelb_rot.png	0	880	547	72	111				0	Content		-72	-111	27898586	3461561976
27915	09:39:50.914	00:00:27.915	1675	-1024	-768	-1	-1	-1	-1	4	-1024	-768	-1	-1	-1	-1	4		0	0						StimuliFarbe_gelb_rot.png	0	880	547	72	111				0	Content		-72	-111	27915254	3461578644
27932	09:39:50.931	00:00:27.932	1676	-1024	-768	-1	-1	-1	-1	4	-1024	-768	-1	-1	-1	-1	4		0	0						StimuliFarbe_gelb_rot.png	0	880	547	72	111				0	Content		-72	-111	27932155	3461595545
27949	09:39:50.948	00:00:27.948	1677	-1024	-768	-1	-1	-1	-1	4	-1024	-768	-1	-1	-1	-1	4		0	0						StimuliFarbe_gelb_rot.png	0	880	547	72	111				0	Content		-72	-111	27948823	3461612213
27966	09:39:50.965	00:00:27.965	1678	-1024	-768	-1	-1	-1	-1	4	-1024	-768	-1	-1	-1	-1	4		0	0						StimuliFarbe_gelb_rot.png	0	880	547	72	111				0	Content		-72	-111	27965806	3461629196
27983	09:39:50.982	00:00:27.983	1679	-1024	-768	-1	-1	-1	-1	4	-1024	-768	-1	-1	-1	-1	4		0	0						StimuliFarbe_gelb_rot.png	0	880	547	72	111				0	Content		-72	-111	27983056	3461646446
27999	09:39:50.998	00:00:27.999	1680	-1024	-768	-1	-1	-1	-1	4	-1024	-768	-1	-1	-1	-1	4		0	0						StimuliFarbe_gelb_rot.png	0	880	547	72	111				0	Content		-72	-111	27999306	3461662696
28016	09:39:51.015	00:00:28.015	1681	-1024	-768	-1	-1	-1	-1	4	-1024	-768	-1	-1	-1	-1	4		0	0						StimuliFarbe_gelb_rot.png	0	880	547	72	111				0	Content		-72	-111	28015974	3461679364
28033	09:39:51.032	00:00:28.032	1682	-1024	-768	-1	-1	-1	-1	4	-1024	-768	-1	-1	-1	-1	4		0	0						StimuliFarbe_gelb_rot.png	0	880	547	72	111				0	Content		-72	-111	28032642	3461696032
28048	09:39:51.047	00:00:28.048	1683	-1024	-768	-1	-1	-1	-1	4	-1024	-768	-1	-1	-1	-1	4		0	0						StimuliFarbe_gelb_rot.png	0	880	547	72	111				0	Content		-72	-111	28048427	3461711817
28065	09:39:51.064	00:00:28.065	1684	-1024	-768	-1	-1	-1	-1	4	-1024	-768	-1	-1	-1	-1	4		0	0						StimuliFarbe_gelb_rot.png	0	880	547	72	111				0	Content		-72	-111	28065172	3461728562
28082	09:39:51.081	00:00:28.081	1685	-1024	-768	-1	-1	-1	-1	4	-1024	-768	-1	-1	-1	-1	4		0	0						StimuliFarbe_gelb_rot.png	0	880	547	72	111				0	Content		-72	-111	28081798	3461745188
28098	09:39:51.097	00:00:28.098	1686	-1024	-768	-1	-1	-1	-1	4	-1024	-768	-1	-1	-1	-1	4		0	0						StimuliFarbe_gelb_rot.png	0	880	547	72	111				0	Content		-72	-111	28098485	3461761875
28115	09:39:51.114	00:00:28.115	1687	-1024	-768	-1	-1	-1	-1	4	-1024	-768	-1	-1	-1	-1	4		0	0						StimuliFarbe_gelb_rot.png	0	880	547	72	111				0	Content		-72	-111	28115153	3461778543
28132	09:39:51.131	00:00:28.131	1688	-1024	-768	-1	-1	-1	-1	4	-1024	-768	-1	-1	-1	-1	4		0	0						StimuliFarbe_gelb_rot.png	0	880	547	72	111				0	Content		-72	-111	28131787	3461795177
28148	09:39:51.147	00:00:28.148	1689	-1024	-768	-1	-1	-1	-1	4	-1024	-768	-1	-1	-1	-1	4		0	0						StimuliFarbe_gelb_rot.png	0	880	547	72	111				0	Content		-72	-111	28148455	3461811845
28165	09:39:51.164	00:00:28.165	1690	-1024	-768	-1	-1	-1	-1	4	-1024	-768	-1	-1	-1	-1	4		0	0						StimuliFarbe_gelb_rot.png	0	880	547	72	111				0	Content		-72	-111	28165376	3461828766
28182	09:39:51.181	00:00:28.182	1691	-1024	-768	-1	-1	-1	-1	4	-1024	-768	-1	-1	-1	-1	4		0	0						StimuliFarbe_gelb_rot.png	0	880	547	72	111				0	Content		-72	-111	28182044	3461845434
28199	09:39:51.198	00:00:28.199	1692	-1024	-768	-1	-1	-1	-1	4	-1024	-768	-1	-1	-1	-1	4		0	0						StimuliFarbe_gelb_rot.png	0	880	547	72	111				0	Content		-72	-111	28199171	3461862561
28216	09:39:51.215	00:00:28.215	1693	-1024	-768	-1	-1	-1	-1	4	-1024	-768	-1	-1	-1	-1	4		0	0						StimuliFarbe_gelb_rot.png	0	880	547	72	111				0	Content		-72	-111	28215839	3461879229
28233	09:39:51.232	00:00:28.232	1694	-1024	-768	-1	-1	-1	-1	4	-1024	-768	-1	-1	-1	-1	4		0	0						StimuliFarbe_gelb_rot.png	0	880	547	72	111				0	Content		-72	-111	28232928	3461896318
28250	09:39:51.249	00:00:28.250	1695	-1024	-768	-1	-1	-1	-1	4	-1024	-768	-1	-1	-1	-1	4		0	0						StimuliFarbe_gelb_rot.png	0	880	547	72	111				0	Content		-72	-111	28250292	3461913682
28265	09:39:51.264	00:00:28.265	1696	-1024	-768	-1	-1	-1	-1	4	-1024	-768	-1	-1	-1	-1	4		0	0						StimuliFarbe_gelb_rot.png	0	880	547	72	111				0	Content		-72	-111	28265043	3461928433
28282	09:39:51.281	00:00:28.281	1697	-1024	-768	-1	-1	-1	-1	4	-1024	-768	-1	-1	-1	-1	4		0	0						StimuliFarbe_gelb_rot.png	0	880	547	72	111				0	Content		-72	-111	28281668	3461945058
28298	09:39:51.297	00:00:28.298	1698	-1024	-768	-1	-1	-1	-1	4	-1024	-768	-1	-1	-1	-1	4		0	0						StimuliFarbe_gelb_rot.png	0	880	547	72	111				0	Content		-72	-111	28298416	3461961806
28315	09:39:51.314	00:00:28.315	1699	-1024	-768	-1	-1	-1	-1	4	-1024	-768	-1	-1	-1	-1	4		0	0						StimuliFarbe_gelb_rot.png	0	880	547	72	111				0	Content		-72	-111	28315095	3461978485
28332	09:39:51.331	00:00:28.331	1700	-1024	-768	-1	-1	-1	-1	4	-1024	-768	-1	-1	-1	-1	4		0	0						StimuliFarbe_gelb_rot.png	0	880	547	72	111				0	Content		-72	-111	28331693	3461995083
28348	09:39:51.347	00:00:28.348	1701	-1024	-768	-1	-1	-1	-1	4	-1024	-768	-1	-1	-1	-1	4		0	0						StimuliFarbe_gelb_rot.png	0	880	547	72	111				0	Content		-72	-111	28348361	3462011751
28365	09:39:51.364	00:00:28.365	1702	-1024	-768	-1	-1	-1	-1	4	-1024	-768	-1	-1	-1	-1	4		0	0						StimuliFarbe_gelb_rot.png	0	880	547	72	111				0	Content		-72	-111	28365263	3462028653
28382	09:39:51.381	00:00:28.381	1703	-1024	-768	-1	-1	-1	-1	4	-1024	-768	-1	-1	-1	-1	4		0	0						StimuliFarbe_gelb_rot.png	0	880	547	72	111				0	Content		-72	-111	28381931	3462045321
28399	09:39:51.398	00:00:28.398	1704	-1024	-768	-1	-1	-1	-1	4	-1024	-768	-1	-1	-1	-1	4		0	0						StimuliFarbe_gelb_rot.png	0	880	547	72	111				0	Content		-72	-111	28398916	3462062306
28416	09:39:51.415	00:00:28.416	1705	-1024	-768	-1	-1	-1	-1	4	-1024	-768	-1	-1	-1	-1	4		0	0						StimuliFarbe_gelb_rot.png	0	880	547	72	111				0	Content		-72	-111	28416159	3462079549
28434	09:39:51.433	00:00:28.433	1706	-1024	-768	-1	-1	-1	-1	4	-1024	-768	-1	-1	-1	-1	4		0	0						StimuliFarbe_gelb_rot.png	0	880	547	72	111				0	Content		-72	-111	28433533	3462096923
28448	09:39:51.447	00:00:28.448	1707	-1024	-768	-1	-1	-1	-1	4	-1024	-768	-1	-1	-1	-1	4		0	0						StimuliFarbe_gelb_rot.png	0	880	547	72	111				0	Content		-72	-111	28448281	3462111671
28465	09:39:51.464	00:00:28.464	1708	-1024	-768	-1	-1	-1	-1	4	-1024	-768	-1	-1	-1	-1	4		0	0						StimuliFarbe_gelb_rot.png	0	880	547	72	111				0	Content		-72	-111	28464910	3462128300
28482	09:39:51.481	00:00:28.481	1709	-1024	-768	-1	-1	-1	-1	4	-1024	-768	-1	-1	-1	-1	4		0	0						StimuliFarbe_gelb_rot.png	0	880	547	72	111				0	Content		-72	-111	28481528	3462144918
28498	09:39:51.497	00:00:28.498	1710	-1024	-768	-1	-1	-1	-1	4	-1024	-768	-1	-1	-1	-1	4		0	0						StimuliFarbe_gelb_rot.png	0	880	547	72	111				0	Content		-72	-111	28498219	3462161609
28515	09:39:51.514	00:00:28.514	1711	-1024	-768	-1	-1	-1	-1	4	-1024	-768	-1	-1	-1	-1	4		0	0						StimuliFarbe_gelb_rot.png	0	880	547	72	111				0	Content		-72	-111	28514887	3462178277
28532	09:39:51.531	00:00:28.531	1712	-1024	-768	-1	-1	-1	-1	4	-1024	-768	-1	-1	-1	-1	4		0	0						StimuliFarbe_gelb_rot.png	0	880	547	72	111				0	Content		-72	-111	28531524	3462194914
28548	09:39:51.547	00:00:28.548	1713	-1024	-768	-1	-1	-1	-1	4	-1024	-768	-1	-1	-1	-1	4		0	0						StimuliFarbe_gelb_rot.png	0	880	547	72	111				0	Content		-72	-111	28548192	3462211582
28565	09:39:51.564	00:00:28.565	1714	-1024	-768	-1	-1	-1	-1	4	-1024	-768	-1	-1	-1	-1	4		0	0						StimuliFarbe_gelb_rot.png	0	880	547	72	111				0	Content		-72	-111	28565110	3462228500
28582	09:39:51.581	00:00:28.581	1715	-1024	-768	-1	-1	-1	-1	4	-1024	-768	-1	-1	-1	-1	4		0	0						StimuliFarbe_gelb_rot.png	0	880	547	72	111				0	Content		-72	-111	28581778	3462245168
28599	09:39:51.598	00:00:28.598	1716	-1024	-768	-1	-1	-1	-1	4	-1024	-768	-1	-1	-1	-1	4		0	0						StimuliFarbe_gelb_rot.png	0	880	547	72	111				0	Content		-72	-111	28598902	3462262292
28616	09:39:51.615	00:00:28.615	1717	-1024	-768	-1	-1	-1	-1	4	-1024	-768	-1	-1	-1	-1	4		0	0						StimuliFarbe_gelb_rot.png	0	880	547	72	111				0	Content		-72	-111	28615570	3462278960
28633	09:39:51.632	00:00:28.632	1718	-1024	-768	-1	-1	-1	-1	4	-1024	-768	-1	-1	-1	-1	4		0	0						StimuliFarbe_gelb_rot.png	0	880	547	72	111				0	Content		-72	-111	28632777	3462296167
28650	09:39:51.649	00:00:28.650	1719	-1024	-768	-1	-1	-1	-1	4	-1024	-768	-1	-1	-1	-1	4		0	0						StimuliFarbe_gelb_rot.png	0	880	547	72	111				0	Content		-72	-111	28650026	3462313416
28666	09:39:51.665	00:00:28.665	1720	-1024	-768	-1	-1	-1	-1	4	-1024	-768	-1	-1	-1	-1	4		0	0						StimuliFarbe_gelb_rot.png	0	880	547	72	111				0	Content		-72	-111	28665715	3462329105
28682	09:39:51.681	00:00:28.682	1721	-1024	-768	-1	-1	-1	-1	4	-1024	-768	-1	-1	-1	-1	4		0	0						StimuliFarbe_gelb_rot.png	0	880	547	72	111				0	Content		-72	-111	28682383	3462345773
28698	09:39:51.697	00:00:28.698	1722	-1024	-768	-1	-1	-1	-1	4	-1024	-768	-1	-1	-1	-1	4		0	0						StimuliFarbe_gelb_rot.png	0	880	547	72	111				0	Content		-72	-111	28698151	3462361541
28715	09:39:51.714	00:00:28.714	1723	-1024	-768	-1	-1	-1	-1	4	-1024	-768	-1	-1	-1	-1	4		0	0						StimuliFarbe_gelb_rot.png	0	880	547	72	111				0	Content		-72	-111	28714776	3462378166
28731	09:39:51.730	00:00:28.731	1724	-1024	-768	-1	-1	-1	-1	4	-1024	-768	-1	-1	-1	-1	4		0	0						StimuliFarbe_gelb_rot.png	0	880	547	72	111				0	Content		-72	-111	28731455	3462394845
28748	09:39:51.747	00:00:28.748	1725	-1024	-768	-1	-1	-1	-1	4	-1024	-768	-1	-1	-1	-1	4		0	0						StimuliFarbe_gelb_rot.png	0	880	547	72	111				0	Content		-72	-111	28748053	3462411443
28765	09:39:51.764	00:00:28.764	1726	-1024	-768	-1	-1	-1	-1	4	-1024	-768	-1	-1	-1	-1	4		0	0						StimuliFarbe_gelb_rot.png	0	880	547	72	111				0	Content		-72	-111	28764721	3462428111
28782	09:39:51.781	00:00:28.781	1727	-1024	-768	-1	-1	-1	-1	4	-1024	-768	-1	-1	-1	-1	4		0	0						StimuliFarbe_gelb_rot.png	0	880	547	72	111				0	Content		-72	-111	28781621	3462445011
28798	09:39:51.797	00:00:28.798	1728	-1024	-768	-1	-1	-1	-1	4	-1024	-768	-1	-1	-1	-1	4		0	0						StimuliFarbe_gelb_rot.png	0	880	547	72	111				0	Content		-72	-111	28798289	3462461679
28815	09:39:51.814	00:00:28.815	1729	-1024	-768	-1	-1	-1	-1	4	-1024	-768	-1	-1	-1	-1	4		0	0						StimuliFarbe_gelb_rot.png	0	880	547	72	111				0	Content		-72	-111	28815267	3462478657
28833	09:39:51.832	00:00:28.832	1730	-1024	-768	-1	-1	-1	-1	4	-1024	-768	-1	-1	-1	-1	4		0	0						StimuliFarbe_gelb_rot.png	0	880	547	72	111				0	Content		-72	-111	28832518	3462495908
28849	09:39:51.848	00:00:28.848	1731	-1024	-768	-1	-1	-1	-1	4	-1024	-768	-1	-1	-1	-1	4		0	0						StimuliFarbe_gelb_rot.png	0	880	547	72	111				0	Content		-72	-111	28848582	3462511972
28865	09:39:51.864	00:00:28.865	1732	-1024	-768	-1	-1	-1	-1	4	-1024	-768	-1	-1	-1	-1	4		0	0						StimuliFarbe_gelb_rot.png	0	880	547	72	111				0	Content		-72	-111	28865250	3462528640
28882	09:39:51.881	00:00:28.881	1733	-1024	-768	-1	-1	-1	-1	4	-1024	-768	-1	-1	-1	-1	4		0	0						StimuliFarbe_gelb_rot.png	0	880	547	72	111				0	Content		-72	-111	28881640	3462545030
28898	09:39:51.897	00:00:28.898	1734	-1024	-768	-1	-1	-1	-1	4	-1024	-768	-1	-1	-1	-1	4		0	0						StimuliFarbe_gelb_rot.png	0	880	547	72	111				0	Content		-72	-111	28898308	3462561698
28915	09:39:51.914	00:00:28.914	1735	-1024	-768	-1	-1	-1	-1	4	-1024	-768	-1	-1	-1	-1	4		0	0						StimuliFarbe_gelb_rot.png	0	880	547	72	111				0	Content		-72	-111	28914661	3462578051
28931	09:39:51.930	00:00:28.931	1736	-1024	-768	-1	-1	-1	-1	4	-1024	-768	-1	-1	-1	-1	4		0	0						StimuliFarbe_gelb_rot.png	0	880	547	72	111				0	Content		-72	-111	28931272	3462594662
28948	09:39:51.947	00:00:28.947	1737	-1024	-768	-1	-1	-1	-1	4	-1024	-768	-1	-1	-1	-1	4		0	0						StimuliFarbe_gelb_rot.png	0	880	547	72	111				0	Content		-72	-111	28947959	3462611349
28965	09:39:51.964	00:00:28.964	1738	-1024	-768	-1	-1	-1	-1	4	-1024	-768	-1	-1	-1	-1	4		0	0						StimuliFarbe_gelb_rot.png	0	880	547	72	111				0	Content		-72	-111	28964627	3462628017
28981	09:39:51.980	00:00:28.981	1739	-1024	-768	-1	-1	-1	-1	4	-1024	-768	-1	-1	-1	-1	4		0	0						StimuliFarbe_gelb_rot.png	0	880	547	72	111				0	Content		-72	-111	28981261	3462644651
28998	09:39:51.997	00:00:28.997	1740	-1024	-768	-1	-1	-1	-1	4	-1024	-768	-1	-1	-1	-1	4		0	0						StimuliFarbe_gelb_rot.png	0	880	547	72	111				0	Content		-72	-111	28997930	3462661320
29015	09:39:52.014	00:00:29.014	1741	-1024	-768	-1	-1	-1	-1	4	-1024	-768	-1	-1	-1	-1	4		0	0						StimuliFarbe_gelb_rot.png	0	880	547	72	111				0	Content		-72	-111	29014519	3462677909
29032	09:39:52.031	00:00:29.031	1742	-1024	-768	-1	-1	-1	-1	4	-1024	-768	-1	-1	-1	-1	4		0	0						StimuliFarbe_gelb_rot.png	0	880	547	72	111				0	Content		-72	-111	29031767	3462695157
29049	09:39:52.048	00:00:29.049	1743	-1024	-768	-1	-1	-1	-1	4	-1024	-768	-1	-1	-1	-1	4		0	0						StimuliFarbe_gelb_rot.png	0	880	547	72	111				0	Content		-72	-111	29049078	3462712468
29066	09:39:52.065	00:00:29.065	1744	-1024	-768	-1	-1	-1	-1	4	-1024	-768	-1	-1	-1	-1	4		0	0						StimuliFarbe_gelb_rot.png	0	880	547	72	111				0	Content		-72	-111	29065746	3462729136
29082	09:39:52.081	00:00:29.082	1745	-1024	-768	-1	-1	-1	-1	4	-1024	-768	-1	-1	-1	-1	4		0	0						StimuliFarbe_gelb_rot.png	0	880	547	72	111				0	Content		-72	-111	29082002	3462745392
29099	09:39:52.098	00:00:29.098	1746	-1024	-768	-1	-1	-1	-1	4	-1024	-768	-1	-1	-1	-1	4		0	0						StimuliFarbe_gelb_rot.png	0	880	547	72	111				0	Content		-72	-111	29098670	3462762060
29115	09:39:52.114	00:00:29.115	1747	-1024	-768	-1	-1	-1	-1	4	-1024	-768	-1	-1	-1	-1	4		0	0						StimuliFarbe_gelb_rot.png	0	880	547	72	111				0	Content		-72	-111	29115338	3462778728
29131	09:39:52.130	00:00:29.131	1748	-1024	-768	-1	-1	-1	-1	4	-1024	-768	-1	-1	-1	-1	4		0	0						StimuliFarbe_gelb_rot.png	0	880	547	72	111				0	Content		-72	-111	29131136	3462794526
29148	09:39:52.147	00:00:29.147	1749	-1024	-768	-1	-1	-1	-1	4	-1024	-768	-1	-1	-1	-1	4		0	0						StimuliFarbe_gelb_rot.png	0	880	547	72	111				0	Content		-72	-111	29147758	3462811148
29164	09:39:52.163	00:00:29.164	1750	-1024	-768	-1	-1	-1	-1	4	-1024	-768	-1	-1	-1	-1	4		0	0						StimuliFarbe_gelb_rot.png	0	880	547	72	111				0	Content		-72	-111	29164475	3462827865
29181	09:39:52.180	00:00:29.181	1751	-1024	-768	-1	-1	-1	-1	4	-1024	-768	-1	-1	-1	-1	4		0	0						StimuliFarbe_gelb_rot.png	0	880	547	72	111				0	Content		-72	-111	29181143	3462844533
29198	09:39:52.197	00:00:29.197	1752	-1024	-768	-1	-1	-1	-1	4	-1024	-768	-1	-1	-1	-1	4		0	0						StimuliFarbe_gelb_rot.png	0	880	547	72	111				0	Content		-72	-111	29197826	3462861216
29214	09:39:52.213	00:00:29.214	1753	-1024	-768	-1	-1	-1	-1	4	-1024	-768	-1	-1	-1	-1	4		0	0						StimuliFarbe_gelb_rot.png	0	880	547	72	111				0	Content		-72	-111	29214494	3462877884
29231	09:39:52.230	00:00:29.231	1754	-1024	-768	-1	-1	-1	-1	4	-1024	-768	-1	-1	-1	-1	4		0	0						StimuliFarbe_gelb_rot.png	0	880	547	72	111				0	Content		-72	-111	29231132	3462894522
29248	09:39:52.247	00:00:29.247	1755	-1024	-768	-1	-1	-1	-1	4	-1024	-768	-1	-1	-1	-1	4		0	0						StimuliFarbe_gelb_rot.png	0	880	547	72	111				0	Content		-72	-111	29247754	3462911144
29265	09:39:52.264	00:00:29.265	1756	-1024	-768	-1	-1	-1	-1	4	-1024	-768	-1	-1	-1	-1	4		0	0						StimuliFarbe_gelb_rot.png	0	880	547	72	111				0	Content		-72	-111	29265065	3462928455
29282	09:39:52.281	00:00:29.281	1757	-1024	-768	-1	-1	-1	-1	4	-1024	-768	-1	-1	-1	-1	4		0	0						StimuliFarbe_gelb_rot.png	0	880	547	72	111				0	Content		-72	-111	29281733	3462945123
29299	09:39:52.298	00:00:29.298	1758	-1024	-768	-1	-1	-1	-1	4	-1024	-768	-1	-1	-1	-1	4		0	0						StimuliFarbe_gelb_rot.png	0	880	547	72	111				0	Content		-72	-111	29298991	3462962381
29316	09:39:52.315	00:00:29.315	1759	-1024	-768	-1	-1	-1	-1	4	-1024	-768	-1	-1	-1	-1	4		0	0						StimuliFarbe_gelb_rot.png	0	880	547	72	111				0	Content		-72	-111	29315660	3462979050
29333	09:39:52.332	00:00:29.332	1760	-1024	-768	-1	-1	-1	-1	4	-1024	-768	-1	-1	-1	-1	4		0	0						StimuliFarbe_gelb_rot.png	0	880	547	72	111				0	Content		-72	-111	29332871	3462996261
29348	09:39:52.347	00:00:29.347	1761	-1024	-768	-1	-1	-1	-1	4	-1024	-768	-1	-1	-1	-1	4		0	0						StimuliFarbe_gelb_rot.png	0	880	547	72	111				0	Content		-72	-111	29347743	3463011133
29364	09:39:52.363	00:00:29.364	1762	-1024	-768	-1	-1	-1	-1	4	-1024	-768	-1	-1	-1	-1	4		0	0						StimuliFarbe_gelb_rot.png	0	880	547	72	111				0	Content		-72	-111	29364370	3463027760
29381	09:39:52.380	00:00:29.381	1763	-1024	-768	-1	-1	-1	-1	4	-1024	-768	-1	-1	-1	-1	4		0	0						StimuliFarbe_gelb_rot.png	0	880	547	72	111				0	Content		-72	-111	29381038	3463044428
29398	09:39:52.397	00:00:29.397	1764	-1024	-768	-1	-1	-1	-1	4	-1024	-768	-1	-1	-1	-1	4		0	0						StimuliFarbe_gelb_rot.png	0	880	547	72	111				0	Content		-72	-111	29397733	3463061123
29414	09:39:52.413	00:00:29.414	1765	-1024	-768	-1	-1	-1	-1	4	-1024	-768	-1	-1	-1	-1	4		0	0						StimuliFarbe_gelb_rot.png	0	880	547	72	111				0	Content		-72	-111	29414401	3463077791
29431	09:39:52.430	00:00:29.431	1766	-1024	-768	-1	-1	-1	-1	4	-1024	-768	-1	-1	-1	-1	4		0	0						StimuliFarbe_gelb_rot.png	0	880	547	72	111				0	Content		-72	-111	29431053	3463094443
29448	09:39:52.447	00:00:29.447	1767	-1024	-768	-1	-1	-1	-1	4	-1024	-768	-1	-1	-1	-1	4		0	0						StimuliFarbe_gelb_rot.png	0	880	547	72	111				0	Content		-72	-111	29447618	3463111008
29465	09:39:52.464	00:00:29.464	1768	-1024	-768	-1	-1	-1	-1	4	-1024	-768	-1	-1	-1	-1	4		0	0						StimuliFarbe_gelb_rot.png	0	880	547	72	111				0	Content		-72	-111	29464556	3463127946
29481	09:39:52.480	00:00:29.481	1769	-1024	-768	-1	-1	-1	-1	4	-1024	-768	-1	-1	-1	-1	4		0	0						StimuliFarbe_gelb_rot.png	0	880	547	72	111				0	Content		-72	-111	29481224	3463144614
29498	09:39:52.497	00:00:29.498	1770	-1024	-768	-1	-1	-1	-1	4	-1024	-768	-1	-1	-1	-1	4		0	0						StimuliFarbe_gelb_rot.png	0	880	547	72	111				0	Content		-72	-111	29498359	3463161749
29515	09:39:52.514	00:00:29.515	1771	-1024	-768	-1	-1	-1	-1	4	-1024	-768	-1	-1	-1	-1	4		0	0						StimuliFarbe_gelb_rot.png	0	880	547	72	111				0	Content		-72	-111	29515027	3463178417
29532	09:39:52.531	00:00:29.532	1772	-1024	-768	-1	-1	-1	-1	4	-1024	-768	-1	-1	-1	-1	4		0	0						StimuliFarbe_gelb_rot.png	0	880	547	72	111				0	Content		-72	-111	29532117	3463195507
29549	09:39:52.548	00:00:29.549	1773	-1024	-768	-1	-1	-1	-1	4	-1024	-768	-1	-1	-1	-1	4		0	0						StimuliFarbe_gelb_rot.png	0	880	547	72	111				0	Content		-72	-111	29549370	3463212760
29565	09:39:52.564	00:00:29.565	1774	-1024	-768	-1	-1	-1	-1	4	-1024	-768	-1	-1	-1	-1	4		0	0						StimuliFarbe_gelb_rot.png	0	880	547	72	111				0	Content		-72	-111	29565122	3463228512
29582	09:39:52.581	00:00:29.581	1775	-1024	-768	-1	-1	-1	-1	4	-1024	-768	-1	-1	-1	-1	4		0	0						StimuliFarbe_gelb_rot.png	0	880	547	72	111				0	Content		-72	-111	29581790	3463245180
29598	09:39:52.597	00:00:29.598	1776	-1024	-768	-1	-1	-1	-1	4	-1024	-768	-1	-1	-1	-1	4		0	0						StimuliFarbe_gelb_rot.png	0	880	547	72	111				0	Content		-72	-111	29598017	3463261407
29615	09:39:52.614	00:00:29.614	1777	-1024	-768	-1	-1	-1	-1	4	-1024	-768	-1	-1	-1	-1	4		0	0						StimuliFarbe_gelb_rot.png	0	880	547	72	111				0	Content		-72	-111	29614685	3463278075
29631	09:39:52.630	00:00:29.630	1778	-1024	-768	-1	-1	-1	-1	4	-1024	-768	-1	-1	-1	-1	4		0	0						StimuliFarbe_gelb_rot.png	0	880	547	72	111				0	Content		-72	-111	29630865	3463294255
29648	09:39:52.647	00:00:29.647	1779	-1024	-768	-1	-1	-1	-1	4	-1024	-768	-1	-1	-1	-1	4		0	0						StimuliFarbe_gelb_rot.png	0	880	547	72	111				0	Content		-72	-111	29647544	3463310934
29664	09:39:52.663	00:00:29.664	1780	-1024	-768	-1	-1	-1	-1	4	-1024	-768	-1	-1	-1	-1	4		0	0						StimuliFarbe_gelb_rot.png	0	880	547	72	111				0	Content		-72	-111	29664205	3463327595
29681	09:39:52.680	00:00:29.680	1781	-1024	-768	-1	-1	-1	-1	4	-1024	-768	-1	-1	-1	-1	4		0	0						StimuliFarbe_gelb_rot.png	0	880	547	72	111				0	Content		-72	-111	29680873	3463344263
29698	09:39:52.697	00:00:29.697	1782	-1024	-768	-1	-1	-1	-1	4	-1024	-768	-1	-1	-1	-1	4		0	0						StimuliFarbe_gelb_rot.png	0	880	547	72	111				0	Content		-72	-111	29697805	3463361195
29714	09:39:52.713	00:00:29.714	1783	-1024	-768	-1	-1	-1	-1	4	-1024	-768	-1	-1	-1	-1	4		0	0						StimuliFarbe_gelb_rot.png	0	880	547	72	111				0	Content		-72	-111	29714473	3463377863
29731	09:39:52.730	00:00:29.731	1784	-1024	-768	-1	-1	-1	-1	4	-1024	-768	-1	-1	-1	-1	4		0	0						StimuliFarbe_gelb_rot.png	0	880	547	72	111				0	Content		-72	-111	29731360	3463394750
29749	09:39:52.748	00:00:29.748	1785	-1024	-768	-1	-1	-1	-1	4	-1024	-768	-1	-1	-1	-1	4		0	0						StimuliFarbe_gelb_rot.png	0	880	547	72	111				0	Content		-72	-111	29748734	3463412124
29765	09:39:52.764	00:00:29.764	1786	-1024	-768	-1	-1	-1	-1	4	-1024	-768	-1	-1	-1	-1	4		0	0						StimuliFarbe_gelb_rot.png	0	880	547	72	111				0	Content		-72	-111	29764733	3463428123
29781	09:39:52.780	00:00:29.781	1787	-1024	-768	-1	-1	-1	-1	4	-1024	-768	-1	-1	-1	-1	4		0	0						StimuliFarbe_gelb_rot.png	0	880	547	72	111				0	Content		-72	-111	29781401	3463444791
29798	09:39:52.797	00:00:29.797	1788	-1024	-768	-1	-1	-1	-1	4	-1024	-768	-1	-1	-1	-1	4		0	0						StimuliFarbe_gelb_rot.png	0	880	547	72	111				0	Content		-72	-111	29797760	3463461150
29814	09:39:52.813	00:00:29.814	1789	-1024	-768	-1	-1	-1	-1	4	-1024	-768	-1	-1	-1	-1	4		0	0						StimuliFarbe_gelb_rot.png	0	880	547	72	111				0	Content		-72	-111	29814428	3463477818
29831	09:39:52.830	00:00:29.830	1790	-1024	-768	-1	-1	-1	-1	4	-1024	-768	-1	-1	-1	-1	4		0	0						StimuliFarbe_gelb_rot.png	0	880	547	72	111				0	Content		-72	-111	29830733	3463494123
29847	09:39:52.846	00:00:29.847	1791	-1024	-768	-1	-1	-1	-1	4	-1024	-768	-1	-1	-1	-1	4		0	0						StimuliFarbe_gelb_rot.png	0	880	547	72	111				0	Content		-72	-111	29847356	3463510746
29864	09:39:52.863	00:00:29.864	1792	-1024	-768	-1	-1	-1	-1	4	-1024	-768	-1	-1	-1	-1	4		0	0						StimuliFarbe_gelb_rot.png	0	880	547	72	111				0	Content		-72	-111	29864044	3463527434
29881	09:39:52.880	00:00:29.880	1793	-1024	-768	-1	-1	-1	-1	4	-1024	-768	-1	-1	-1	-1	4		0	0						StimuliFarbe_gelb_rot.png	0	880	547	72	111				0	Content		-72	-111	29880712	3463544102
29897	09:39:52.896	00:00:29.897	1794	-1024	-768	-1	-1	-1	-1	4	-1024	-768	-1	-1	-1	-1	4		0	0						StimuliFarbe_gelb_rot.png	0	880	547	72	111				0	Content		-72	-111	29897345	3463560735
29914	09:39:52.913	00:00:29.914	1795	-1024	-768	-1	-1	-1	-1	4	-1024	-768	-1	-1	-1	-1	4		0	0						StimuliFarbe_gelb_rot.png	0	880	547	72	111				0	Content		-72	-111	29914013	3463577403
29931	09:39:52.930	00:00:29.930	1796	-1024	-768	-1	-1	-1	-1	4	-1024	-768	-1	-1	-1	-1	4		0	0						StimuliFarbe_gelb_rot.png	0	880	547	72	111				0	Content		-72	-111	29930615	3463594005
29948	09:39:52.947	00:00:29.947	1797	-1024	-768	-1	-1	-1	-1	4	-1024	-768	-1	-1	-1	-1	4		0	0						StimuliFarbe_gelb_rot.png	0	880	547	72	111				0	Content		-72	-111	29947850	3463611240
29965	09:39:52.964	00:00:29.965	1798	-1024	-768	-1	-1	-1	-1	4	-1024	-768	-1	-1	-1	-1	4		0	0						StimuliFarbe_gelb_rot.png	0	880	547	72	111				0	Content		-72	-111	29965160	3463628550
29982	09:39:52.981	00:00:29.981	1799	-1024	-768	-1	-1	-1	-1	4	-1024	-768	-1	-1	-1	-1	4		0	0						StimuliFarbe_gelb_rot.png	0	880	547	72	111				0	Content		-72	-111	29981829	3463645219
29999	09:39:52.998	00:00:29.999	1800	-1024	-768	-1	-1	-1	-1	4	-1024	-768	-1	-1	-1	-1	4		0	0						StimuliFarbe_gelb_rot.png	0	880	547	72	111				0	Content		-72	-111	29999218	3463662608
30014	09:39:53.013	00:00:30.013	1801	-1024	-768	-1	-1	-1	-1	4	-1024	-768	-1	-1	-1	-1	4		0	0						StimuliFarbe_gelb_rot.png	0	880	547	72	111				0	Content		-72	-111	30013966	3463677356
30031	09:39:53.030	00:00:30.030	1802	-1024	-768	-1	-1	-1	-1	4	-1024	-768	-1	-1	-1	-1	4		0	0						StimuliFarbe_gelb_rot.png	0	880	547	72	111				0	Content		-72	-111	30030589	3463693979
30047	09:39:53.046	00:00:30.047	1803	-1024	-768	-1	-1	-1	-1	4	-1024	-768	-1	-1	-1	-1	4		0	0						StimuliFarbe_gelb_rot.png	0	880	547	72	111				0	Content		-72	-111	30047243	3463710633
30064	09:39:53.063	00:00:30.063	1804	-1024	-768	-1	-1	-1	-1	4	-1024	-768	-1	-1	-1	-1	4		0	0						StimuliFarbe_gelb_rot.png	0	880	547	72	111				0	Content		-72	-111	30063911	3463727301
30081	09:39:53.080	00:00:30.080	1805	-1024	-768	-1	-1	-1	-1	4	-1024	-768	-1	-1	-1	-1	4		0	0						StimuliFarbe_gelb_rot.png	0	880	547	72	111				0	Content		-72	-111	30080562	3463743952
30097	09:39:53.096	00:00:30.097	1806	-1024	-768	-1	-1	-1	-1	4	-1024	-768	-1	-1	-1	-1	4		0	0						StimuliFarbe_gelb_rot.png	0	880	547	72	111				0	Content		-72	-111	30097230	3463760620
30114	09:39:53.113	00:00:30.113	1807	-1024	-768	-1	-1	-1	-1	4	-1024	-768	-1	-1	-1	-1	4		0	0						StimuliFarbe_gelb_rot.png	0	880	547	72	111				0	Content		-72	-111	30113836	3463777226
30130	09:39:53.129	00:00:30.130	1808	-1024	-768	-1	-1	-1	-1	4	-1024	-768	-1	-1	-1	-1	4		0	0						StimuliFarbe_gelb_rot.png	0	880	547	72	111				0	Content		-72	-111	30130460	3463793850
30148	09:39:53.147	00:00:30.147	1809	-1024	-768	-1	-1	-1	-1	4	-1024	-768	-1	-1	-1	-1	4		0	0						StimuliFarbe_gelb_rot.png	0	880	547	72	111				0	Content		-72	-111	30147772	3463811162
30164	09:39:53.163	00:00:30.164	1810	-1024	-768	-1	-1	-1	-1	4	-1024	-768	-1	-1	-1	-1	4		0	0						StimuliFarbe_gelb_rot.png	0	880	547	72	111				0	Content		-72	-111	30164441	3463827831
30182	09:39:53.181	00:00:30.181	1811	-1024	-768	-1	-1	-1	-1	4	-1024	-768	-1	-1	-1	-1	4		0	0						StimuliFarbe_gelb_rot.png	0	880	547	72	111				0	Content		-72	-111	30181699	3463845089
30198	09:39:53.197	00:00:30.198	1812	-1024	-768	-1	-1	-1	-1	4	-1024	-768	-1	-1	-1	-1	4		0	0						StimuliFarbe_gelb_rot.png	0	880	547	72	111				0	Content		-72	-111	30198367	3463861757
30216	09:39:53.215	00:00:30.215	1813	-1024	-768	-1	-1	-1	-1	4	-1024	-768	-1	-1	-1	-1	4		0	0						StimuliFarbe_gelb_rot.png	0	880	547	72	111				0	Content		-72	-111	30215716	3463879106
30230	09:39:53.229	00:00:30.230	1814	-1024	-768	-1	-1	-1	-1	4	-1024	-768	-1	-1	-1	-1	4		0	0						StimuliFarbe_gelb_rot.png	0	880	547	72	111				0	Content		-72	-111	30230453	3463893843
30247	09:39:53.246	00:00:30.247	1815	-1024	-768	-1	-1	-1	-1	4	-1024	-768	-1	-1	-1	-1	4		0	0						StimuliFarbe_gelb_rot.png	0	880	547	72	111				0	Content		-72	-111	30247118	3463910508
30264	09:39:53.263	00:00:30.263	1816	-1024	-768	-1	-1	-1	-1	4	-1024	-768	-1	-1	-1	-1	4		0	0						StimuliFarbe_gelb_rot.png	0	880	547	72	111				0	Content		-72	-111	30263786	3463927176
30280	09:39:53.279	00:00:30.280	1817	-1024	-768	-1	-1	-1	-1	4	-1024	-768	-1	-1	-1	-1	4		0	0						StimuliFarbe_gelb_rot.png	0	880	547	72	111				0	Content		-72	-111	30280454	3463943844
30297	09:39:53.296	00:00:30.297	1818	-1024	-768	-1	-1	-1	-1	4	-1024	-768	-1	-1	-1	-1	4		0	0						StimuliFarbe_gelb_rot.png	0	880	547	72	111				0	Content		-72	-111	30297105	3463960495
30314	09:39:53.313	00:00:30.313	1819	-1024	-768	-1	-1	-1	-1	4	-1024	-768	-1	-1	-1	-1	4		0	0						StimuliFarbe_gelb_rot.png	0	880	547	72	111				0	Content		-72	-111	30313773	3463977163
30331	09:39:53.330	00:00:30.330	1820	-1024	-768	-1	-1	-1	-1	4	-1024	-768	-1	-1	-1	-1	4		0	0						StimuliFarbe_gelb_rot.png	0	880	547	72	111				0	Content		-72	-111	30330502	3463993892
30347	09:39:53.346	00:00:30.347	1821	-1024	-768	-1	-1	-1	-1	4	-1024	-768	-1	-1	-1	-1	4		0	0						StimuliFarbe_gelb_rot.png	0	880	547	72	111				0	Content		-72	-111	30347074	3464010464
30364	09:39:53.363	00:00:30.364	1822	-1024	-768	-1	-1	-1	-1	4	-1024	-768	-1	-1	-1	-1	4		0	0						StimuliFarbe_gelb_rot.png	0	880	547	72	111				0	Content		-72	-111	30364010	3464027400
30381	09:39:53.380	00:00:30.380	1823	-1024	-768	-1	-1	-1	-1	4	-1024	-768	-1	-1	-1	-1	4		0	0						StimuliFarbe_gelb_rot.png	0	880	547	72	111				0	Content		-72	-111	30380678	3464044068
30398	09:39:53.397	00:00:30.397	1824	-1024	-768	-1	-1	-1	-1	4	-1024	-768	-1	-1	-1	-1	4		0	0						StimuliFarbe_gelb_rot.png	0	880	547	72	111				0	Content		-72	-111	30397811	3464061201
30414	09:39:53.413	00:00:30.414	1825	-1024	-768	-1	-1	-1	-1	4	-1024	-768	-1	-1	-1	-1	4		0	0						StimuliFarbe_gelb_rot.png	0	880	547	72	111				0	Content		-72	-111	30414479	3464077869
30432	09:39:53.431	00:00:30.431	1826	-1024	-768	-1	-1	-1	-1	4	-1024	-768	-1	-1	-1	-1	4		0	0						StimuliFarbe_gelb_rot.png	0	880	547	72	111				0	Content		-72	-111	30431567	3464094957
30449	09:39:53.448	00:00:30.448	1827	-1024	-768	-1	-1	-1	-1	4	-1024	-768	-1	-1	-1	-1	4		0	0						StimuliFarbe_gelb_rot.png	0	880	547	72	111				0	Content		-72	-111	30448814	3464112204
30465	09:39:53.464	00:00:30.464	1828	-1024	-768	-1	-1	-1	-1	4	-1024	-768	-1	-1	-1	-1	4		0	0						StimuliFarbe_gelb_rot.png	0	880	547	72	111				0	Content		-72	-111	30464564	3464127954
30481	09:39:53.480	00:00:30.481	1829	-1024	-768	-1	-1	-1	-1	4	-1024	-768	-1	-1	-1	-1	4		0	0						StimuliFarbe_gelb_rot.png	0	880	547	72	111				0	Content		-72	-111	30481233	3464144623
30497	09:39:53.496	00:00:30.497	1830	-1024	-768	-1	-1	-1	-1	4	-1024	-768	-1	-1	-1	-1	4		0	0						StimuliFarbe_gelb_rot.png	0	880	547	72	111				0	Content		-72	-111	30497469	3464160859
30514	09:39:53.513	00:00:30.514	1831	-1024	-768	-1	-1	-1	-1	4	-1024	-768	-1	-1	-1	-1	4		0	0						StimuliFarbe_gelb_rot.png	0	880	547	72	111				0	Content		-72	-111	30514137	3464177527
30530	09:39:53.529	00:00:30.530	1832	-1024	-768	-1	-1	-1	-1	4	-1024	-768	-1	-1	-1	-1	4		0	0						StimuliFarbe_gelb_rot.png	0	880	547	72	111				0	Content		-72	-111	30530310	3464193700
30547	09:39:53.546	00:00:30.546	1833	-1024	-768	-1	-1	-1	-1	4	-1024	-768	-1	-1	-1	-1	4		0	0						StimuliFarbe_gelb_rot.png	0	880	547	72	111				0	Content		-72	-111	30546994	3464210384
30564	09:39:53.563	00:00:30.563	1834	-1024	-768	-1	-1	-1	-1	4	-1024	-768	-1	-1	-1	-1	4		0	0						StimuliFarbe_gelb_rot.png	0	880	547	72	111				0	Content		-72	-111	30563591	3464226981
30580	09:39:53.579	00:00:30.580	1835	-1024	-768	-1	-1	-1	-1	4	-1024	-768	-1	-1	-1	-1	4		0	0						StimuliFarbe_gelb_rot.png	0	880	547	72	111				0	Content		-72	-111	30580259	3464243649
30597	09:39:53.596	00:00:30.597	1836	-1024	-768	-1	-1	-1	-1	4	-1024	-768	-1	-1	-1	-1	4		0	0						StimuliFarbe_gelb_rot.png	0	880	547	72	111				0	Content		-72	-111	30597165	3464260555
30614	09:39:53.613	00:00:30.613	1837	-1024	-768	-1	-1	-1	-1	4	-1024	-768	-1	-1	-1	-1	4		0	0						StimuliFarbe_gelb_rot.png	0	880	547	72	111				0	Content		-72	-111	30613833	3464277223
30631	09:39:53.630	00:00:30.630	1838	-1024	-768	-1	-1	-1	-1	4	-1024	-768	-1	-1	-1	-1	4		0	0						StimuliFarbe_gelb_rot.png	0	880	547	72	111				0	Content		-72	-111	30630808	3464294198
30648	09:39:53.647	00:00:30.648	1839	-1024	-768	-1	-1	-1	-1	4	-1024	-768	-1	-1	-1	-1	4		0	0						StimuliFarbe_gelb_rot.png	0	880	547	72	111				0	Content		-72	-111	30648060	3464311450
30664	09:39:53.663	00:00:30.664	1840	-1024	-768	-1	-1	-1	-1	4	-1024	-768	-1	-1	-1	-1	4		0	0						StimuliFarbe_gelb_rot.png	0	880	547	72	111				0	Content		-72	-111	30664121	3464327511
30681	09:39:53.680	00:00:30.680	1841	-1024	-768	-1	-1	-1	-1	4	-1024	-768	-1	-1	-1	-1	4		0	0						StimuliFarbe_gelb_rot.png	0	880	547	72	111				0	Content		-72	-111	30680789	3464344179
30697	09:39:53.696	00:00:30.697	1842	-1024	-768	-1	-1	-1	-1	4	-1024	-768	-1	-1	-1	-1	4		0	0						StimuliFarbe_gelb_rot.png	0	880	547	72	111				0	Content		-72	-111	30697254	3464360644
30714	09:39:53.713	00:00:30.713	1843	-1024	-768	-1	-1	-1	-1	4	-1024	-768	-1	-1	-1	-1	4		0	0						StimuliFarbe_gelb_rot.png	0	880	547	72	111				0	Content		-72	-111	30713922	3464377312
30731	09:39:53.730	00:00:30.730	1844	-1024	-768	-1	-1	-1	-1	4	-1024	-768	-1	-1	-1	-1	4		0	0						StimuliFarbe_gelb_rot.png	0	880	547	72	111				0	Content		-72	-111	30730590	3464393980
30747	09:39:53.746	00:00:30.746	1845	-1024	-768	-1	-1	-1	-1	4	-1024	-768	-1	-1	-1	-1	4		0	0						StimuliFarbe_gelb_rot.png	0	880	547	72	111				0	Content		-72	-111	30746805	3464410195
30763	09:39:53.762	00:00:30.763	1846	-1024	-768	-1	-1	-1	-1	4	-1024	-768	-1	-1	-1	-1	4		0	0						StimuliFarbe_gelb_rot.png	0	880	547	72	111				0	Content		-72	-111	30763429	3464426819
30780	09:39:53.779	00:00:30.780	1847	-1024	-768	-1	-1	-1	-1	4	-1024	-768	-1	-1	-1	-1	4		0	0						StimuliFarbe_gelb_rot.png	0	880	547	72	111				0	Content		-72	-111	30780116	3464443506
30797	09:39:53.796	00:00:30.796	1848	-1024	-768	-1	-1	-1	-1	4	-1024	-768	-1	-1	-1	-1	4		0	0						StimuliFarbe_gelb_rot.png	0	880	547	72	111				0	Content		-72	-111	30796784	3464460174
30813	09:39:53.812	00:00:30.813	1849	-1024	-768	-1	-1	-1	-1	4	-1024	-768	-1	-1	-1	-1	4		0	0						StimuliFarbe_gelb_rot.png	0	880	547	72	111				0	Content		-72	-111	30813417	3464476807
30830	09:39:53.829	00:00:30.830	1850	-1024	-768	-1	-1	-1	-1	4	-1024	-768	-1	-1	-1	-1	4		0	0						StimuliFarbe_gelb_rot.png	0	880	547	72	111				0	Content		-72	-111	30830085	3464493475
30847	09:39:53.846	00:00:30.846	1851	-1024	-768	-1	-1	-1	-1	4	-1024	-768	-1	-1	-1	-1	4		0	0						StimuliFarbe_gelb_rot.png	0	880	547	72	111				0	Content		-72	-111	30846683	3464510073
30864	09:39:53.863	00:00:30.863	1852	-1024	-768	-1	-1	-1	-1	4	-1024	-768	-1	-1	-1	-1	4		0	0						StimuliFarbe_gelb_rot.png	0	880	547	72	111				0	Content		-72	-111	30863927	3464527317
30881	09:39:53.880	00:00:30.881	1853	-1024	-768	-1	-1	-1	-1	4	-1024	-768	-1	-1	-1	-1	4		0	0						StimuliFarbe_gelb_rot.png	0	880	547	72	111				0	Content		-72	-111	30881238	3464544628
30898	09:39:53.897	00:00:30.897	1854	-1024	-768	-1	-1	-1	-1	4	-1024	-768	-1	-1	-1	-1	4		0	0						StimuliFarbe_gelb_rot.png	0	880	547	72	111				0	Content		-72	-111	30897906	3464561296
30915	09:39:53.914	00:00:30.915	1855	-1024	-768	-1	-1	-1	-1	4	-1024	-768	-1	-1	-1	-1	4		0	0						StimuliFarbe_gelb_rot.png	0	880	547	72	111				0	Content		-72	-111	30915296	3464578686
30930	09:39:53.929	00:00:30.930	1856	-1024	-768	-1	-1	-1	-1	4	-1024	-768	-1	-1	-1	-1	4		0	0						StimuliFarbe_gelb_rot.png	0	880	547	72	111				0	Content		-72	-111	30930043	3464593433
30947	09:39:53.946	00:00:30.946	1857	-1024	-768	-1	-1	-1	-1	4	-1024	-768	-1	-1	-1	-1	4		0	0						StimuliFarbe_gelb_rot.png	0	880	547	72	111				0	Content		-72	-111	30946697	3464610087
30963	09:39:53.962	00:00:30.963	1858	-1024	-768	-1	-1	-1	-1	4	-1024	-768	-1	-1	-1	-1	4		0	0						StimuliFarbe_gelb_rot.png	0	880	547	72	111				0	Content		-72	-111	30963336	3464626726
30980	09:39:53.979	00:00:30.980	1859	-1024	-768	-1	-1	-1	-1	4	-1024	-768	-1	-1	-1	-1	4		0	0						StimuliFarbe_gelb_rot.png	0	880	547	72	111				0	Content		-72	-111	30980004	3464643394
30997	09:39:53.996	00:00:30.996	1860	-1024	-768	-1	-1	-1	-1	4	-1024	-768	-1	-1	-1	-1	4		0	0						StimuliFarbe_gelb_rot.png	0	880	547	72	111				0	Content		-72	-111	30996648	3464660038
31013	09:39:54.012	00:00:31.013	1861	-1024	-768	-1	-1	-1	-1	4	-1024	-768	-1	-1	-1	-1	4		0	0						StimuliFarbe_gelb_rot.png	0	880	547	72	111				0	Content		-72	-111	31013317	3464676707
31030	09:39:54.029	00:00:31.029	1862	-1024	-768	-1	-1	-1	-1	4	-1024	-768	-1	-1	-1	-1	4		0	0						StimuliFarbe_gelb_rot.png	0	880	547	72	111				0	Content		-72	-111	31029917	3464693307
31047	09:39:54.046	00:00:31.046	1863	-1024	-768	-1	-1	-1	-1	4	-1024	-768	-1	-1	-1	-1	4		0	0						StimuliFarbe_gelb_rot.png	0	880	547	72	111				0	Content		-72	-111	31046667	3464710057
31064	09:39:54.063	00:00:31.063	1864	-1024	-768	-1	-1	-1	-1	4	-1024	-768	-1	-1	-1	-1	4		0	0						StimuliFarbe_gelb_rot.png	0	880	547	72	111				0	Content		-72	-111	31063914	3464727304
31081	09:39:54.080	00:00:31.080	1865	-1024	-768	-1	-1	-1	-1	4	-1024	-768	-1	-1	-1	-1	4		0	0						StimuliFarbe_gelb_rot.png	0	880	547	72	111				0	Content		-72	-111	31080582	3464743972
31098	09:39:54.097	00:00:31.097	1866	-1024	-768	-1	-1	-1	-1	4	-1024	-768	-1	-1	-1	-1	4		0	0						StimuliFarbe_gelb_rot.png	0	880	547	72	111				0	Content		-72	-111	31097871	3464761261
31115	09:39:54.114	00:00:31.114	1867	-1024	-768	-1	-1	-1	-1	4	-1024	-768	-1	-1	-1	-1	4		0	0						StimuliFarbe_gelb_rot.png	0	880	547	72	111				0	Content		-72	-111	31114539	3464777929
31132	09:39:54.131	00:00:31.131	1868	-1024	-768	-1	-1	-1	-1	4	-1024	-768	-1	-1	-1	-1	4		0	0						StimuliFarbe_gelb_rot.png	0	880	547	72	111				0	Content		-72	-111	31131518	3464794908
31146	09:39:54.145	00:00:31.146	1869	-1024	-768	-1	-1	-1	-1	4	-1024	-768	-1	-1	-1	-1	4		0	0						StimuliFarbe_gelb_rot.png	0	880	547	72	111				0	Content		-72	-111	31146266	3464809656
31163	09:39:54.162	00:00:31.162	1870	-1024	-768	-1	-1	-1	-1	4	-1024	-768	-1	-1	-1	-1	4		0	0						StimuliFarbe_gelb_rot.png	0	880	547	72	111				0	Content		-72	-111	31162956	3464826346
31180	09:39:54.179	00:00:31.179	1871	-1024	-768	-1	-1	-1	-1	4	-1024	-768	-1	-1	-1	-1	4		0	0						StimuliFarbe_gelb_rot.png	0	880	547	72	111				0	Content		-72	-111	31179624	3464843014
31196	09:39:54.195	00:00:31.196	1872	-1024	-768	-1	-1	-1	-1	4	-1024	-768	-1	-1	-1	-1	4		0	0						StimuliFarbe_gelb_rot.png	0	880	547	72	111				0	Content		-72	-111	31196285	3464859675
31213	09:39:54.212	00:00:31.212	1873	-1024	-768	-1	-1	-1	-1	4	-1024	-768	-1	-1	-1	-1	4		0	0						StimuliFarbe_gelb_rot.png	0	880	547	72	111				0	Content		-72	-111	31212952	3464876342
31230	09:39:54.229	00:00:31.229	1874	-1024	-768	-1	-1	-1	-1	4	-1024	-768	-1	-1	-1	-1	4		0	0						StimuliFarbe_gelb_rot.png	0	880	547	72	111				0	Content		-72	-111	31229694	3464893084
31246	09:39:54.245	00:00:31.246	1875	-1024	-768	-1	-1	-1	-1	4	-1024	-768	-1	-1	-1	-1	4		0	0						StimuliFarbe_gelb_rot.png	0	880	547	72	111				0	Content		-72	-111	31246262	3464909652
31263	09:39:54.262	00:00:31.263	1876	-1024	-768	-1	-1	-1	-1	4	-1024	-768	-1	-1	-1	-1	4		0	0						StimuliFarbe_gelb_rot.png	0	880	547	72	111				0	Content		-72	-111	31263200	3464926590
31280	09:39:54.279	00:00:31.279	1877	-1024	-768	-1	-1	-1	-1	4	-1024	-768	-1	-1	-1	-1	4		0	0						StimuliFarbe_gelb_rot.png	0	880	547	72	111				0	Content		-72	-111	31279868	3464943258
31297	09:39:54.296	00:00:31.296	1878	-1024	-768	-1	-1	-1	-1	4	-1024	-768	-1	-1	-1	-1	4		0	0						StimuliFarbe_gelb_rot.png	0	880	547	72	111				0	Content		-72	-111	31296759	3464960149
31314	09:39:54.313	00:00:31.314	1879	-1024	-768	-1	-1	-1	-1	4	-1024	-768	-1	-1	-1	-1	4		0	0						StimuliFarbe_gelb_rot.png	0	880	547	72	111				0	Content		-72	-111	31314134	3464977524
31331	09:39:54.330	00:00:31.331	1880	-1024	-768	-1	-1	-1	-1	4	-1024	-768	-1	-1	-1	-1	4		0	0						StimuliFarbe_gelb_rot.png	0	880	547	72	111				0	Content		-72	-111	31331383	3464994773
31346	09:39:54.345	00:00:31.346	1881	-1024	-768	-1	-1	-1	-1	4	-1024	-768	-1	-1	-1	-1	4		0	0						StimuliFarbe_gelb_rot.png	0	880	547	72	111				0	Content		-72	-111	31346132	3465009522
31363	09:39:54.362	00:00:31.362	1882	-1024	-768	-1	-1	-1	-1	4	-1024	-768	-1	-1	-1	-1	4		0	0						StimuliFarbe_gelb_rot.png	0	880	547	72	111				0	Content		-72	-111	31362755	3465026145
31379	09:39:54.378	00:00:31.379	1883	-1024	-768	-1	-1	-1	-1	4	-1024	-768	-1	-1	-1	-1	4		0	0						StimuliFarbe_gelb_rot.png	0	880	547	72	111				0	Content		-72	-111	31379471	3465042861
31396	09:39:54.395	00:00:31.396	1884	-1024	-768	-1	-1	-1	-1	4	-1024	-768	-1	-1	-1	-1	4		0	0						StimuliFarbe_gelb_rot.png	0	880	547	72	111				0	Content		-72	-111	31396139	3465059529
31413	09:39:54.412	00:00:31.412	1885	-1024	-768	-1	-1	-1	-1	4	-1024	-768	-1	-1	-1	-1	4		0	0						StimuliFarbe_gelb_rot.png	0	880	547	72	111				0	Content		-72	-111	31412820	3465076210
31429	09:39:54.428	00:00:31.429	1886	-1024	-768	-1	-1	-1	-1	4	-1024	-768	-1	-1	-1	-1	4		0	0						StimuliFarbe_gelb_rot.png	0	880	547	72	111				0	Content		-72	-111	31429488	3465092878
31446	09:39:54.445	00:00:31.446	1887	-1024	-768	-1	-1	-1	-1	4	-1024	-768	-1	-1	-1	-1	4		0	0						StimuliFarbe_gelb_rot.png	0	880	547	72	111				0	Content		-72	-111	31446126	3465109516
31463	09:39:54.462	00:00:31.462	1888	-1024	-768	-1	-1	-1	-1	4	-1024	-768	-1	-1	-1	-1	4		0	0						StimuliFarbe_gelb_rot.png	0	880	547	72	111				0	Content		-72	-111	31462750	3465126140
31480	09:39:54.479	00:00:31.480	1889	-1024	-768	-1	-1	-1	-1	4	-1024	-768	-1	-1	-1	-1	4		0	0						StimuliFarbe_gelb_rot.png	0	880	547	72	111				0	Content		-72	-111	31480063	3465143453
31497	09:39:54.496	00:00:31.496	1890	-1024	-768	-1	-1	-1	-1	4	-1024	-768	-1	-1	-1	-1	4		0	0						StimuliFarbe_gelb_rot.png	0	880	547	72	111				0	Content		-72	-111	31496731	3465160121
31501	09:39:54.500																				ImageEnd	16	0	0	StimuliFarbe_gelb_rot.png
31514	09:39:54.513	00:00:31.513	1891	-1024	-768	-1	-1	-1	-1	4	-1024	-768	-1	-1	-1	-1	4		0	0						No media	0	1024	768	0	0				0	Content		0	0	31513997	3465177387
31524	09:39:54.523																				ImageStart	8	0	0	Fix_sw.jpg
31531	09:39:54.530	00:00:31.531	1892	-1024	-768	-1	-1	-1	-1	4	-1024	-768	-1	-1	-1	-1	4		0	0						Fix_sw.jpg	0	880	547	72	111				0	Content		-72	-111	31531246	3465194636
31546	09:39:54.545	00:00:31.546	1893	-1024	-768	-1	-1	-1	-1	4	-1024	-768	-1	-1	-1	-1	4		0	0						Fix_sw.jpg	0	880	547	72	111				0	Content		-72	-111	31546118	3465209508
31563	09:39:54.562	00:00:31.562	1894	-1024	-768	-1	-1	-1	-1	4	-1024	-768	-1	-1	-1	-1	4		0	0						Fix_sw.jpg	0	880	547	72	111				0	Content		-72	-111	31562743	3465226133
31579	09:39:54.578	00:00:31.579	1895	-1024	-768	-1	-1	-1	-1	4	-1024	-768	-1	-1	-1	-1	4		0	0						Fix_sw.jpg	0	880	547	72	111				0	Content		-72	-111	31579411	3465242801
31596	09:39:54.595	00:00:31.596	1896	-1024	-768	-1	-1	-1	-1	4	-1024	-768	-1	-1	-1	-1	4		0	0						Fix_sw.jpg	0	880	547	72	111				0	Content		-72	-111	31596044	3465259434
31613	09:39:54.612	00:00:31.612	1897	-1024	-768	-1	-1	-1	-1	4	-1024	-768	-1	-1	-1	-1	4		0	0						Fix_sw.jpg	0	880	547	72	111				0	Content		-72	-111	31612712	3465276102
31629	09:39:54.628	00:00:31.629	1898	-1024	-768	-1	-1	-1	-1	4	-1024	-768	-1	-1	-1	-1	4		0	0						Fix_sw.jpg	0	880	547	72	111				0	Content		-72	-111	31629421	3465292811
31646	09:39:54.645	00:00:31.645	1899	-1024	-768	-1	-1	-1	-1	4	-1024	-768	-1	-1	-1	-1	4		0	0						Fix_sw.jpg	0	880	547	72	111				0	Content		-72	-111	31645991	3465309381
31663	09:39:54.662	00:00:31.662	1900	-1024	-768	-1	-1	-1	-1	4	-1024	-768	-1	-1	-1	-1	4		0	0						Fix_sw.jpg	0	880	547	72	111				0	Content		-72	-111	31662928	3465326318
31680	09:39:54.679	00:00:31.679	1901	-1024	-768	-1	-1	-1	-1	4	-1024	-768	-1	-1	-1	-1	4		0	0						Fix_sw.jpg	0	880	547	72	111				0	Content		-72	-111	31679596	3465342986
31696	09:39:54.695	00:00:31.696	1902	-1024	-768	-1	-1	-1	-1	4	-1024	-768	-1	-1	-1	-1	4		0	0						Fix_sw.jpg	0	880	547	72	111				0	Content		-72	-111	31696487	3465359877
31714	09:39:54.713	00:00:31.713	1903	-1024	-768	-1	-1	-1	-1	4	-1024	-768	-1	-1	-1	-1	4		0	0						Fix_sw.jpg	0	880	547	72	111				0	Content		-72	-111	31713860	3465377250
31731	09:39:54.730	00:00:31.731	1904	-1024	-768	-1	-1	-1	-1	4	-1024	-768	-1	-1	-1	-1	4		0	0						Fix_sw.jpg	0	880	547	72	111				0	Content		-72	-111	31731106	3465394496
31746	09:39:54.745	00:00:31.745	1905	-1024	-768	-1	-1	-1	-1	4	-1024	-768	-1	-1	-1	-1	4		0	0						Fix_sw.jpg	0	880	547	72	111				0	Content		-72	-111	31745855	3465409245
31763	09:39:54.762	00:00:31.762	1906	-1024	-768	-1	-1	-1	-1	4	-1024	-768	-1	-1	-1	-1	4		0	0						Fix_sw.jpg	0	880	547	72	111				0	Content		-72	-111	31762602	3465425992
31779	09:39:54.778	00:00:31.779	1907	-1024	-768	-1	-1	-1	-1	4	-1024	-768	-1	-1	-1	-1	4		0	0						Fix_sw.jpg	0	880	547	72	111				0	Content		-72	-111	31779257	3465442647
31796	09:39:54.795	00:00:31.795	1908	-1024	-768	-1	-1	-1	-1	4	-1024	-768	-1	-1	-1	-1	4		0	0						Fix_sw.jpg	0	880	547	72	111				0	Content		-72	-111	31795925	3465459315
31813	09:39:54.812	00:00:31.812	1909	-1024	-768	-1	-1	-1	-1	4	-1024	-768	-1	-1	-1	-1	4		0	0						Fix_sw.jpg	0	880	547	72	111				0	Content		-72	-111	31812577	3465475967
31829	09:39:54.828	00:00:31.829	1910	-1024	-768	-1	-1	-1	-1	4	-1024	-768	-1	-1	-1	-1	4		0	0						Fix_sw.jpg	0	880	547	72	111				0	Content		-72	-111	31829245	3465492635
31846	09:39:54.845	00:00:31.845	1911	-1024	-768	-1	-1	-1	-1	4	-1024	-768	-1	-1	-1	-1	4		0	0						Fix_sw.jpg	0	880	547	72	111				0	Content		-72	-111	31845850	3465509240
31862	09:39:54.861	00:00:31.862	1912	-1024	-768	-1	-1	-1	-1	4	-1024	-768	-1	-1	-1	-1	4		0	0						Fix_sw.jpg	0	880	547	72	111				0	Content		-72	-111	31862477	3465525867
31880	09:39:54.879	00:00:31.879	1913	-1024	-768	-1	-1	-1	-1	4	-1024	-768	-1	-1	-1	-1	4		0	0						Fix_sw.jpg	0	880	547	72	111				0	Content		-72	-111	31879788	3465543178
31896	09:39:54.895	00:00:31.896	1914	-1024	-768	-1	-1	-1	-1	4	-1024	-768	-1	-1	-1	-1	4		0	0						Fix_sw.jpg	0	880	547	72	111				0	Content		-72	-111	31896456	3465559846
31914	09:39:54.913	00:00:31.913	1915	-1024	-768	-1	-1	-1	-1	4	-1024	-768	-1	-1	-1	-1	4		0	0						Fix_sw.jpg	0	880	547	72	111				0	Content		-72	-111	31913723	3465577113
31931	09:39:54.930	00:00:31.930	1916	-1024	-768	-1	-1	-1	-1	4	-1024	-768	-1	-1	-1	-1	4		0	0						Fix_sw.jpg	0	880	547	72	111				0	Content		-72	-111	31930970	3465594360
31946	09:39:54.945	00:00:31.945	1917	-1024	-768	-1	-1	-1	-1	4	-1024	-768	-1	-1	-1	-1	4		0	0						Fix_sw.jpg	0	880	547	72	111				0	Content		-72	-111	31945844	3465609234
31962	09:39:54.961	00:00:31.962	1918	-1024	-768	-1	-1	-1	-1	4	-1024	-768	-1	-1	-1	-1	4		0	0						Fix_sw.jpg	0	880	547	72	111				0	Content		-72	-111	31962473	3465625863
31979	09:39:54.978	00:00:31.979	1919	-1024	-768	-1	-1	-1	-1	4	-1024	-768	-1	-1	-1	-1	4		0	0						Fix_sw.jpg	0	880	547	72	111				0	Content		-72	-111	31979140	3465642530
31996	09:39:54.995	00:00:31.995	1920	-1024	-768	-1	-1	-1	-1	4	-1024	-768	-1	-1	-1	-1	4		0	0						Fix_sw.jpg	0	880	547	72	111				0	Content		-72	-111	31995772	3465659162
32012	09:39:55.011	00:00:32.012	1921	-1024	-768	-1	-1	-1	-1	4	-1024	-768	-1	-1	-1	-1	4		0	0						Fix_sw.jpg	0	880	547	72	111				0	Content		-72	-111	32012440	3465675830
32029	09:39:55.028	00:00:32.029	1922	-1024	-768	-1	-1	-1	-1	4	-1024	-768	-1	-1	-1	-1	4		0	0						Fix_sw.jpg	0	880	547	72	111				0	Content		-72	-111	32029151	3465692541
32046	09:39:55.045	00:00:32.045	1923	-1024	-768	-1	-1	-1	-1	4	-1024	-768	-1	-1	-1	-1	4		0	0						Fix_sw.jpg	0	880	547	72	111				0	Content		-72	-111	32045721	3465709111
32063	09:39:55.062	00:00:32.062	1924	-1024	-768	-1	-1	-1	-1	4	-1024	-768	-1	-1	-1	-1	4		0	0						Fix_sw.jpg	0	880	547	72	111				0	Content		-72	-111	32062657	3465726047
32079	09:39:55.078	00:00:32.079	1925	-1024	-768	-1	-1	-1	-1	4	-1024	-768	-1	-1	-1	-1	4		0	0						Fix_sw.jpg	0	880	547	72	111				0	Content		-72	-111	32079325	3465742715
32096	09:39:55.095	00:00:32.096	1926	-1024	-768	-1	-1	-1	-1	4	-1024	-768	-1	-1	-1	-1	4		0	0						Fix_sw.jpg	0	880	547	72	111				0	Content		-72	-111	32096215	3465759605
32114	09:39:55.113	00:00:32.113	1927	-1024	-768	-1	-1	-1	-1	4	-1024	-768	-1	-1	-1	-1	4		0	0						Fix_sw.jpg	0	880	547	72	111				0	Content		-72	-111	32113588	3465776978
32131	09:39:55.130	00:00:32.130	1928	-1024	-768	-1	-1	-1	-1	4	-1024	-768	-1	-1	-1	-1	4		0	0						Fix_sw.jpg	0	880	547	72	111				0	Content		-72	-111	32130838	3465794228
32146	09:39:55.145	00:00:32.145	1929	-1024	-768	-1	-1	-1	-1	4	-1024	-768	-1	-1	-1	-1	4		0	0						Fix_sw.jpg	0	880	547	72	111				0	Content		-72	-111	32145584	3465808974
32162	09:39:55.161	00:00:32.162	1930	-1024	-768	-1	-1	-1	-1	4	-1024	-768	-1	-1	-1	-1	4		0	0						Fix_sw.jpg	0	880	547	72	111				0	Content		-72	-111	32162332	3465825722
32179	09:39:55.178	00:00:32.179	1931	-1024	-768	-1	-1	-1	-1	4	-1024	-768	-1	-1	-1	-1	4		0	0						Fix_sw.jpg	0	880	547	72	111				0	Content		-72	-111	32179048	3465842438
32196	09:39:55.195	00:00:32.195	1932	-1024	-768	-1	-1	-1	-1	4	-1024	-768	-1	-1	-1	-1	4		0	0						Fix_sw.jpg	0	880	547	72	111				0	Content		-72	-111	32195716	3465859106
32212	09:39:55.211	00:00:32.212	1933	-1024	-768	-1	-1	-1	-1	4	-1024	-768	-1	-1	-1	-1	4		0	0						Fix_sw.jpg	0	880	547	72	111				0	Content		-72	-111	32212335	3465875725
32229	09:39:55.228	00:00:32.229	1934	-1024	-768	-1	-1	-1	-1	4	-1024	-768	-1	-1	-1	-1	4		0	0						Fix_sw.jpg	0	880	547	72	111				0	Content		-72	-111	32229003	3465892393
32246	09:39:55.245	00:00:32.245	1935	-1024	-768	-1	-1	-1	-1	4	-1024	-768	-1	-1	-1	-1	4		0	0						Fix_sw.jpg	0	880	547	72	111				0	Content		-72	-111	32245577	3465908967
32262	09:39:55.261	00:00:32.262	1936	-1024	-768	-1	-1	-1	-1	4	-1024	-768	-1	-1	-1	-1	4		0	0						Fix_sw.jpg	0	880	547	72	111				0	Content		-72	-111	32262199	3465925589
32280	09:39:55.279	00:00:32.279	1937	-1024	-768	-1	-1	-1	-1	4	-1024	-768	-1	-1	-1	-1	4		0	0						Fix_sw.jpg	0	880	547	72	111				0	Content		-72	-111	32279510	3465942900
32296	09:39:55.295	00:00:32.296	1938	-1024	-768	-1	-1	-1	-1	4	-1024	-768	-1	-1	-1	-1	4		0	0						Fix_sw.jpg	0	880	547	72	111				0	Content		-72	-111	32296178	3465959568
32313	09:39:55.312	00:00:32.313	1939	-1024	-768	-1	-1	-1	-1	4	-1024	-768	-1	-1	-1	-1	4		0	0						Fix_sw.jpg	0	880	547	72	111				0	Content		-72	-111	32313445	3465976835
32331	09:39:55.330	00:00:32.330	1940	-1024	-768	-1	-1	-1	-1	4	-1024	-768	-1	-1	-1	-1	4		0	0						Fix_sw.jpg	0	880	547	72	111				0	Content		-72	-111	32330693	3465994083
32346	09:39:55.345	00:00:32.345	1941	-1024	-768	-1	-1	-1	-1	4	-1024	-768	-1	-1	-1	-1	4		0	0						Fix_sw.jpg	0	880	547	72	111				0	Content		-72	-111	32345566	3466008956
32362	09:39:55.361	00:00:32.362	1942	-1024	-768	-1	-1	-1	-1	4	-1024	-768	-1	-1	-1	-1	4		0	0						Fix_sw.jpg	0	880	547	72	111				0	Content		-72	-111	32362192	3466025582
32379	09:39:55.378	00:00:32.378	1943	-1024	-768	-1	-1	-1	-1	4	-1024	-768	-1	-1	-1	-1	4		0	0						Fix_sw.jpg	0	880	547	72	111				0	Content		-72	-111	32378860	3466042250
32396	09:39:55.395	00:00:32.395	1944	-1024	-768	-1	-1	-1	-1	4	-1024	-768	-1	-1	-1	-1	4		0	0						Fix_sw.jpg	0	880	547	72	111				0	Content		-72	-111	32395556	3466058946
32412	09:39:55.411	00:00:32.412	1945	-1024	-768	-1	-1	-1	-1	4	-1024	-768	-1	-1	-1	-1	4		0	0						Fix_sw.jpg	0	880	547	72	111				0	Content		-72	-111	32412224	3466075614
32429	09:39:55.428	00:00:32.428	1946	-1024	-768	-1	-1	-1	-1	4	-1024	-768	-1	-1	-1	-1	4		0	0						Fix_sw.jpg	0	880	547	72	111				0	Content		-72	-111	32428869	3466092259
32445	09:39:55.444	00:00:32.445	1947	-1024	-768	-1	-1	-1	-1	4	-1024	-768	-1	-1	-1	-1	4		0	0						Fix_sw.jpg	0	880	547	72	111				0	Content		-72	-111	32445437	3466108827
32462	09:39:55.461	00:00:32.462	1948	-1024	-768	-1	-1	-1	-1	4	-1024	-768	-1	-1	-1	-1	4		0	0						Fix_sw.jpg	0	880	547	72	111				0	Content		-72	-111	32462372	3466125762
32479	09:39:55.478	00:00:32.479	1949	-1024	-768	-1	-1	-1	-1	4	-1024	-768	-1	-1	-1	-1	4		0	0						Fix_sw.jpg	0	880	547	72	111				0	Content		-72	-111	32479040	3466142430
32496	09:39:55.495	00:00:32.496	1950	-1024	-768	-1	-1	-1	-1	4	-1024	-768	-1	-1	-1	-1	4		0	0						Fix_sw.jpg	0	880	547	72	111				0	Content		-72	-111	32496058	3466159448
32513	09:39:55.512	00:00:32.513	1951	-1024	-768	-1	-1	-1	-1	4	-1024	-768	-1	-1	-1	-1	4		0	0						Fix_sw.jpg	0	880	547	72	111				0	Content		-72	-111	32513306	3466176696
32514	09:39:55.513																				ImageEnd	16	0	0	Fix_sw.jpg
32531	09:39:55.530	00:00:32.530	1952	-1024	-768	-1	-1	-1	-1	4	-1024	-768	-1	-1	-1	-1	4		0	0						No media	0	1024	768	0	0				0	Content		0	0	32530677	3466194067
32533	09:39:55.532																				ImageStart	8	0	0	StimuliFarbe_gelb_gruen.png
32545	09:39:55.544	00:00:32.545	1953	-1024	-768	-1	-1	-1	-1	4	-1024	-768	-1	-1	-1	-1	4		0	0						StimuliFarbe_gelb_gruen.png	0	880	547	72	111				0	Content		-72	-111	32545424	3466208814
[truncated: 1,831 more rows]
