# Supplementary material for: Gaze Duration Biases for Colours in Combination with Dissonant and Consonant Sounds: A Comparative Eye-Tracking Study with Orangutans
Source: PLoS One. 2015 Oct 14;10(10):e0139894. doi: 10.1371/journal.pone.0139894 (PMC4605782; doi:10.1371/journal.pone.0139894)
Supplement: S1 Data — (ZIP) [file pone.0139894.s004.zip › Plos ColourSound Data/Apes/Nur_Farben_Bilder_U1/Rec 10-All-Data.tsv]

System Properties:
Operating System:	Microsoft Windows NT 6.1.7601 Service Pack 1
System User Name:	admin
Machine Name:	PSYCHO19
Data properties:
Recording name:	Rec 10
Recording date:	25.07.2013
Recording time:	09:40:56
Recording resolution:	1024 x 768
Export date:	02.09.2013
Export time:	16:40:31
Participant:	Tana
Filter settings:
Eye: Average
Validity: Normal
Fixation filter: Tobii fixation filter
Velocity threshold: 35
Distance threshold: 35
Timestamp	DateTimeStamp	DateTimeStampStartOffset	Number	GazePointXLeft	GazePointYLeft	CamXLeft	CamYLeft	DistanceLeft	PupilLeft	ValidityLeft	GazePointXRight	GazePointYRight	CamXRight	CamYRight	DistanceRight	PupilRight	ValidityRight	FixationIndex	GazePointX	GazePointY	Event	EventKey	Data1	Data2	Descriptor	StimuliName	StimuliID	MediaWidth	MediaHeight	MediaPosX	MediaPosY	MappedFixationPointX	MappedFixationPointY	FixationDuration	AoiIds	AoiNames	WebGroupImage	MappedGazeDataPointX	MappedGazeDataPointY	MicroSecondTimestamp	AbsoluteMicroSecondTimestamp
13	09:40:56.041	00:00:00.013	0	-1024	-768	-1	-1	-1	-1	4	-1024	-768	-1	-1	-1	-1	4		0	0						No media	0	1024	768	0	0				0	Content		0	0	13484	3526703193
30	09:40:56.058	00:00:00.030	1	-1024	-768	-1	-1	-1	-1	4	-1024	-768	-1	-1	-1	-1	4		0	0						No media	0	1024	768	0	0				0	Content		0	0	30362	3526720071
47	09:40:56.075	00:00:00.047	2	-1024	-768	-1	-1	-1	-1	4	-1024	-768	-1	-1	-1	-1	4		0	0						No media	0	1024	768	0	0				0	Content		0	0	47030	3526736739
64	09:40:56.092	00:00:00.063	3	-1024	-768	-1	-1	-1	-1	4	-1024	-768	-1	-1	-1	-1	4		0	0						No media	0	1024	768	0	0				0	Content		0	0	63698	3526753407
81	09:40:56.109	00:00:00.080	4	-1024	-768	-1	-1	-1	-1	4	-1024	-768	-1	-1	-1	-1	4		0	0						No media	0	1024	768	0	0				0	Content		0	0	80735	3526770444
97	09:40:56.125	00:00:00.096	5	-1024	-768	-1	-1	-1	-1	4	-1024	-768	-1	-1	-1	-1	4		0	0						No media	0	1024	768	0	0				0	Content		0	0	96734	3526786443
113	09:40:56.141	00:00:00.113	6	-1024	-768	-1	-1	-1	-1	4	-1024	-768	-1	-1	-1	-1	4		0	0						No media	0	1024	768	0	0				0	Content		0	0	113480	3526803189
130	09:40:56.158	00:00:00.130	7	-1024	-768	-1	-1	-1	-1	4	-1024	-768	-1	-1	-1	-1	4		0	0						No media	0	1024	768	0	0				0	Content		0	0	130104	3526819813
147	09:40:56.175	00:00:00.146	8	-1024	-768	-1	-1	-1	-1	4	-1024	-768	-1	-1	-1	-1	4		0	0						No media	0	1024	768	0	0				0	Content		0	0	146772	3526836481
163	09:40:56.191	00:00:00.163	9	982,6078	429,8928	0,5232637	0,5139985	424,9875	3,343949	1	899,8888	476,7935	0,5324016	0,5140585	392,3208	3,094007	3	0	983	430						No media	0	1024	768	0	0	1055	505	316	0	Content		983	430	163353	3526853062
180	09:40:56.208	00:00:00.180	10	-1024	-768	-1	-1	-1	-1	4	-1024	-768	-1	-1	-1	-1	4	0	0	0						No media	0	1024	768	0	0	1055	505	316	0	Content		0	0	180103	3526869812
197	09:40:56.225	00:00:00.196	11	1073,222	463,2582	0,3634175	0,4976282	424,9876	3,485816	3	979,3027	507,3226	0,3757851	0,4975803	392,3209	3,221022	1	0	979	507						No media	0	1024	768	0	0	1055	505	316	0	Content		979	507	196727	3526886436
213	09:40:56.241	00:00:00.213	12	1149,841	468,2994	0,5398564	0,5262506	424,9875	3,138818	3	1054,562	510,2225	0,5286056	0,526419	393,24	2,910835	1	0	1055	510						No media	0	1024	768	0	0	1055	505	316	0	Content		1055	510	213352	3526903061
230	09:40:56.258	00:00:00.229	13	-1024	-768	-1	-1	-1	-1	4	-1024	-768	-1	-1	-1	-1	4	0	0	0						No media	0	1024	768	0	0	1055	505	316	0	Content		0	0	229974	3526919683
247	09:40:56.275	00:00:00.246	14	1147,528	466,4118	0,542917	0,5386946	424,9875	3,008512	3	1053,924	510,4569	0,5316228	0,5387792	393,24	2,790307	1	0	1054	510						No media	0	1024	768	0	0	1055	505	316	0	Content		1054	510	246723	3526936432
263	09:40:56.291	00:00:00.263	15	1092,648	480,0107	0,5239782	0,5463966	424,9875	3,206317	1	994,6494	521,2329	0,5328502	0,5463781	393,24	2,969298	3	0	1093	480						No media	0	1024	768	0	0	1055	505	316	0	Content		1093	480	263345	3526953054
280	09:40:56.308	00:00:00.279	16	1167,371	459,3931	0,5470028	0,5512629	424,9875	3,031627	3	1070,105	504,9081	0,5356285	0,5513465	393,24	2,810678	1	0	1070	505						No media	0	1024	768	0	0	1055	505	316	0	Content		1070	505	279968	3526969677
297	09:40:56.325	00:00:00.296	17	-1024	-768	-1	-1	-1	-1	4	-1024	-768	-1	-1	-1	-1	4	0	0	0						No media	0	1024	768	0	0	1055	505	316	0	Content		0	0	296603	3526986312
313	09:40:56.341	00:00:00.313	18	-1024	-768	-1	-1	-1	-1	4	-1024	-768	-1	-1	-1	-1	4	0	0	0						No media	0	1024	768	0	0	1055	505	316	0	Content		0	0	313284	3527002993
330	09:40:56.358	00:00:00.329	19	-1024	-768	-1	-1	-1	-1	4	-1024	-768	-1	-1	-1	-1	4	0	0	0						No media	0	1024	768	0	0	1055	505	316	0	Content		0	0	329952	3527019661
347	09:40:56.375	00:00:00.346	20	-1024	-768	-1	-1	-1	-1	4	-1024	-768	-1	-1	-1	-1	4	0	0	0						No media	0	1024	768	0	0	1055	505	316	0	Content		0	0	346590	3527036299
363	09:40:56.391	00:00:00.363	21	-1024	-768	-1	-1	-1	-1	4	-1024	-768	-1	-1	-1	-1	4	0	0	0						No media	0	1024	768	0	0	1055	505	316	0	Content		0	0	363214	3527052923
380	09:40:56.408	00:00:00.379	22	682,9646	541,2499	0,541228	0,591134	397,3048	3,121516	3	724,3146	491,2964	0,5582615	0,5908995	446,4677	3,476385	1	0	724	491						No media	0	1024	768	0	0	1055	505	316	0	Content		724	491	379966	3527069675
397	09:40:56.425	00:00:00.396	23	-1024	-768	-1	-1	-1	-1	4	-1024	-768	-1	-1	-1	-1	4	0	0	0						No media	0	1024	768	0	0	1055	505	316	0	Content		0	0	396592	3527086301
413	09:40:56.441	00:00:00.413	24	-1024	-768	-1	-1	-1	-1	4	-1024	-768	-1	-1	-1	-1	4	0	0	0						No media	0	1024	768	0	0	1055	505	316	0	Content		0	0	413214	3527102923
430	09:40:56.458	00:00:00.429	25	-1024	-768	-1	-1	-1	-1	4	-1024	-768	-1	-1	-1	-1	4	0	0	0						No media	0	1024	768	0	0	1055	505	316	0	Content		0	0	429882	3527119591
447	09:40:56.475	00:00:00.446	26	1107,558	601,7004	0,5514137	0,5964817	397,3048	3,107006	3	1136,393	594,8069	0,5547456	0,5964345	406,1443	3,173957	1	0	1136	595						No media	0	1024	768	0	0	1055	505	316	0	Content		1136	595	446588	3527136297
463	09:40:56.491	00:00:00.463	27	1164,137	671,5858	0,5490421	0,6041332	397,3049	3,30253	3	1212,221	664,0752	0,5609096	0,6039608	434,0944	3,58673	1	0	1212	664						No media	0	1024	768	0	0	1055	505	316	0	Content		1212	664	463213	3527152922
480	09:40:56.508	00:00:00.479	28	-1024	-768	-1	-1	-1	-1	4	-1024	-768	-1	-1	-1	-1	4		0	0						No media	0	1024	768	0	0				0	Content		0	0	479836	3527169545
496	09:40:56.524	00:00:00.496	29	-1024	-768	-1	-1	-1	-1	4	-1024	-768	-1	-1	-1	-1	4		0	0						No media	0	1024	768	0	0				0	Content		0	0	496461	3527186170
513	09:40:56.541	00:00:00.513	30	-1024	-768	-1	-1	-1	-1	4	-1024	-768	-1	-1	-1	-1	4		0	0						No media	0	1024	768	0	0				0	Content		0	0	513211	3527202920
530	09:40:56.558	00:00:00.529	31	-1024	-768	-1	-1	-1	-1	4	-1024	-768	-1	-1	-1	-1	4		0	0						No media	0	1024	768	0	0				0	Content		0	0	529836	3527219545
546	09:40:56.574	00:00:00.546	32	-1024	-768	-1	-1	-1	-1	4	-1024	-768	-1	-1	-1	-1	4		0	0						No media	0	1024	768	0	0				0	Content		0	0	546460	3527236169
563	09:40:56.591	00:00:00.563	33	-1024	-768	-1	-1	-1	-1	4	-1024	-768	-1	-1	-1	-1	4		0	0						No media	0	1024	768	0	0				0	Content		0	0	563128	3527252837
580	09:40:56.608	00:00:00.579	34	-1024	-768	-1	-1	-1	-1	4	-1024	-768	-1	-1	-1	-1	4		0	0						No media	0	1024	768	0	0				0	Content		0	0	579831	3527269540
596	09:40:56.624	00:00:00.596	35	-1024	-768	-1	-1	-1	-1	4	-1024	-768	-1	-1	-1	-1	4		0	0						No media	0	1024	768	0	0				0	Content		0	0	596455	3527286164
613	09:40:56.641	00:00:00.613	36	-1024	-768	-1	-1	-1	-1	4	-1024	-768	-1	-1	-1	-1	4		0	0						No media	0	1024	768	0	0				0	Content		0	0	613080	3527302789
630	09:40:56.658	00:00:00.629	37	-1024	-768	-1	-1	-1	-1	4	-1024	-768	-1	-1	-1	-1	4		0	0						No media	0	1024	768	0	0				0	Content		0	0	629829	3527319538
646	09:40:56.674	00:00:00.646	38	-1024	-768	-1	-1	-1	-1	4	-1024	-768	-1	-1	-1	-1	4		0	0						No media	0	1024	768	0	0				0	Content		0	0	646453	3527336162
663	09:40:56.691	00:00:00.663	39	-1024	-768	-1	-1	-1	-1	4	-1024	-768	-1	-1	-1	-1	4		0	0						No media	0	1024	768	0	0				0	Content		0	0	663075	3527352784
680	09:40:56.708	00:00:00.679	40	-1024	-768	-1	-1	-1	-1	4	-1024	-768	-1	-1	-1	-1	4		0	0						No media	0	1024	768	0	0				0	Content		0	0	679699	3527369408
696	09:40:56.724	00:00:00.696	41	-1024	-768	-1	-1	-1	-1	4	-1024	-768	-1	-1	-1	-1	4		0	0						No media	0	1024	768	0	0				0	Content		0	0	696449	3527386158
713	09:40:56.741	00:00:00.713	42	-1024	-768	-1	-1	-1	-1	4	-1024	-768	-1	-1	-1	-1	4		0	0						No media	0	1024	768	0	0				0	Content		0	0	713072	3527402781
730	09:40:56.758	00:00:00.729	43	-1024	-768	-1	-1	-1	-1	4	-1024	-768	-1	-1	-1	-1	4		0	0						No media	0	1024	768	0	0				0	Content		0	0	729694	3527419403
746	09:40:56.774	00:00:00.746	44	-1024	-768	-1	-1	-1	-1	4	-1024	-768	-1	-1	-1	-1	4		0	0						No media	0	1024	768	0	0				0	Content		0	0	746316	3527436025
763	09:40:56.791	00:00:00.763	45	-1024	-768	-1	-1	-1	-1	4	-1024	-768	-1	-1	-1	-1	4		0	0						No media	0	1024	768	0	0				0	Content		0	0	763002	3527452711
780	09:40:56.808	00:00:00.779	46	-1024	-768	-1	-1	-1	-1	4	-1024	-768	-1	-1	-1	-1	4		0	0						No media	0	1024	768	0	0				0	Content		0	0	779670	3527469379
796	09:40:56.824	00:00:00.796	47	-1024	-768	-1	-1	-1	-1	4	-1024	-768	-1	-1	-1	-1	4		0	0						No media	0	1024	768	0	0				0	Content		0	0	796322	3527486031
813	09:40:56.841	00:00:00.812	48	-1024	-768	-1	-1	-1	-1	4	-1024	-768	-1	-1	-1	-1	4		0	0						No media	0	1024	768	0	0				0	Content		0	0	812947	3527502656
830	09:40:56.858	00:00:00.829	49	-1024	-768	-1	-1	-1	-1	4	-1024	-768	-1	-1	-1	-1	4		0	0						No media	0	1024	768	0	0				0	Content		0	0	829687	3527519396
846	09:40:56.874	00:00:00.846	50	-1024	-768	-1	-1	-1	-1	4	-1024	-768	-1	-1	-1	-1	4		0	0						No media	0	1024	768	0	0				0	Content		0	0	846311	3527536020
863	09:40:56.891	00:00:00.862	51	-1024	-768	-1	-1	-1	-1	4	-1024	-768	-1	-1	-1	-1	4		0	0						No media	0	1024	768	0	0				0	Content		0	0	862979	3527552688
880	09:40:56.908	00:00:00.879	52	-1024	-768	-1	-1	-1	-1	4	-1024	-768	-1	-1	-1	-1	4		0	0						No media	0	1024	768	0	0				0	Content		0	0	879644	3527569353
896	09:40:56.924	00:00:00.896	53	-1024	-768	-1	-1	-1	-1	4	-1024	-768	-1	-1	-1	-1	4		0	0						No media	0	1024	768	0	0				0	Content		0	0	896312	3527586021
913	09:40:56.941	00:00:00.913	54	-1024	-768	-1	-1	-1	-1	4	-1024	-768	-1	-1	-1	-1	4		0	0						No media	0	1024	768	0	0				0	Content		0	0	913143	3527602852
930	09:40:56.958	00:00:00.929	55	-1024	-768	-1	-1	-1	-1	4	-1024	-768	-1	-1	-1	-1	4		0	0						No media	0	1024	768	0	0				0	Content		0	0	929811	3527619520
946	09:40:56.974	00:00:00.946	56	-1024	-768	-1	-1	-1	-1	4	-1024	-768	-1	-1	-1	-1	4		0	0						No media	0	1024	768	0	0				0	Content		0	0	946479	3527636188
964	09:40:56.992	00:00:00.963	57	-1024	-768	-1	-1	-1	-1	4	-1024	-768	-1	-1	-1	-1	4		0	0						No media	0	1024	768	0	0				0	Content		0	0	963642	3527653351
980	09:40:57.008	00:00:00.980	58	-1024	-768	-1	-1	-1	-1	4	-1024	-768	-1	-1	-1	-1	4		0	0						No media	0	1024	768	0	0				0	Content		0	0	980310	3527670019
997	09:40:57.025	00:00:00.997	59	-1024	-768	-1	-1	-1	-1	4	-1024	-768	-1	-1	-1	-1	4		0	0						No media	0	1024	768	0	0				0	Content		0	0	997427	3527687136
1015	09:40:57.043	00:00:01.014	60	-1024	-768	-1	-1	-1	-1	4	-1024	-768	-1	-1	-1	-1	4		0	0						No media	0	1024	768	0	0				0	Content		0	0	1014802	3527704511
1030	09:40:57.058	00:00:01.030	61	-1024	-768	-1	-1	-1	-1	4	-1024	-768	-1	-1	-1	-1	4		0	0						No media	0	1024	768	0	0				0	Content		0	0	1030490	3527720199
1047	09:40:57.075	00:00:01.047	62	-1024	-768	-1	-1	-1	-1	4	-1024	-768	-1	-1	-1	-1	4		0	0						No media	0	1024	768	0	0				0	Content		0	0	1047158	3527736867
1063	09:40:57.091	00:00:01.062	63	-1024	-768	-1	-1	-1	-1	4	-1024	-768	-1	-1	-1	-1	4		0	0						No media	0	1024	768	0	0				0	Content		0	0	1062800	3527752509
1080	09:40:57.108	00:00:01.079	64	-1024	-768	-1	-1	-1	-1	4	-1024	-768	-1	-1	-1	-1	4		0	0						No media	0	1024	768	0	0				0	Content		0	0	1079550	3527769259
1096	09:40:57.124	00:00:01.096	65	-1024	-768	-1	-1	-1	-1	4	-1024	-768	-1	-1	-1	-1	4		0	0						No media	0	1024	768	0	0				0	Content		0	0	1096172	3527785881
1113	09:40:57.141	00:00:01.112	66	-1024	-768	-1	-1	-1	-1	4	-1024	-768	-1	-1	-1	-1	4		0	0						No media	0	1024	768	0	0				0	Content		0	0	1112840	3527802549
1129	09:40:57.157	00:00:01.129	67	-1024	-768	-1	-1	-1	-1	4	-1024	-768	-1	-1	-1	-1	4		0	0						No media	0	1024	768	0	0				0	Content		0	0	1129491	3527819200
1146	09:40:57.174	00:00:01.146	68	-1024	-768	-1	-1	-1	-1	4	-1024	-768	-1	-1	-1	-1	4		0	0						No media	0	1024	768	0	0				0	Content		0	0	1146159	3527835868
1163	09:40:57.191	00:00:01.162	69	-1024	-768	-1	-1	-1	-1	4	-1024	-768	-1	-1	-1	-1	4		0	0						No media	0	1024	768	0	0				0	Content		0	0	1162827	3527852536
1180	09:40:57.208	00:00:01.179	70	-1024	-768	-1	-1	-1	-1	4	-1024	-768	-1	-1	-1	-1	4		0	0						No media	0	1024	768	0	0				0	Content		0	0	1179746	3527869455
1196	09:40:57.224	00:00:01.196	71	-1024	-768	-1	-1	-1	-1	4	-1024	-768	-1	-1	-1	-1	4		0	0						No media	0	1024	768	0	0				0	Content		0	0	1196414	3527886123
1213	09:40:57.241	00:00:01.213	72	-1024	-768	-1	-1	-1	-1	4	-1024	-768	-1	-1	-1	-1	4		0	0						No media	0	1024	768	0	0				0	Content		0	0	1213373	3527903082
1230	09:40:57.258	00:00:01.230	73	-1024	-768	-1	-1	-1	-1	4	-1024	-768	-1	-1	-1	-1	4		0	0						No media	0	1024	768	0	0				0	Content		0	0	1230041	3527919750
1247	09:40:57.275	00:00:01.246	74	-1024	-768	-1	-1	-1	-1	4	-1024	-768	-1	-1	-1	-1	4		0	0						No media	0	1024	768	0	0				0	Content		0	0	1246709	3527936418
1264	09:40:57.292	00:00:01.263	75	-1024	-768	-1	-1	-1	-1	4	-1024	-768	-1	-1	-1	-1	4		0	0						No media	0	1024	768	0	0				0	Content		0	0	1263936	3527953645
1281	09:40:57.309	00:00:01.280	76	-1024	-768	-1	-1	-1	-1	4	-1024	-768	-1	-1	-1	-1	4		0	0						No media	0	1024	768	0	0				0	Content		0	0	1280604	3527970313
1298	09:40:57.326	00:00:01.297	77	-1024	-768	-1	-1	-1	-1	4	-1024	-768	-1	-1	-1	-1	4		0	0						No media	0	1024	768	0	0				0	Content		0	0	1297910	3527987619
1313	09:40:57.341	00:00:01.312	78	-1024	-768	-1	-1	-1	-1	4	-1024	-768	-1	-1	-1	-1	4		0	0						No media	0	1024	768	0	0				0	Content		0	0	1312658	3528002367
1329	09:40:57.357	00:00:01.329	79	-1024	-768	-1	-1	-1	-1	4	-1024	-768	-1	-1	-1	-1	4		0	0						No media	0	1024	768	0	0				0	Content		0	0	1329293	3528019002
1342	09:40:57.370																				ImageStart	8	0	0	Fix_sw.jpg
1346	09:40:57.374	00:00:01.346	80	-1024	-768	-1	-1	-1	-1	4	-1024	-768	-1	-1	-1	-1	4		0	0						Fix_sw.jpg	0	880	547	72	111				0	Content		-72	-111	1346033	3528035742
1363	09:40:57.391	00:00:01.362	81	-1024	-768	-1	-1	-1	-1	4	-1024	-768	-1	-1	-1	-1	4		0	0						Fix_sw.jpg	0	880	547	72	111				0	Content		-72	-111	1362717	3528052426
1379	09:40:57.407	00:00:01.379	82	-1024	-768	-1	-1	-1	-1	4	-1024	-768	-1	-1	-1	-1	4		0	0						Fix_sw.jpg	0	880	547	72	111				0	Content		-72	-111	1379282	3528068991
1396	09:40:57.424	00:00:01.395	83	-1024	-768	-1	-1	-1	-1	4	-1024	-768	-1	-1	-1	-1	4		0	0						Fix_sw.jpg	0	880	547	72	111				0	Content		-72	-111	1395903	3528085612
1413	09:40:57.441	00:00:01.412	84	-1024	-768	-1	-1	-1	-1	4	-1024	-768	-1	-1	-1	-1	4		0	0						Fix_sw.jpg	0	880	547	72	111				0	Content		-72	-111	1412986	3528102695
1430	09:40:57.458	00:00:01.429	85	-1024	-768	-1	-1	-1	-1	4	-1024	-768	-1	-1	-1	-1	4		0	0						Fix_sw.jpg	0	880	547	72	111				0	Content		-72	-111	1429654	3528119363
1446	09:40:57.474	00:00:01.446	86	-1024	-768	-1	-1	-1	-1	4	-1024	-768	-1	-1	-1	-1	4		0	0						Fix_sw.jpg	0	880	547	72	111				0	Content		-72	-111	1446322	3528136031
1464	09:40:57.492	00:00:01.463	87	-1024	-768	-1	-1	-1	-1	4	-1024	-768	-1	-1	-1	-1	4		0	0						Fix_sw.jpg	0	880	547	72	111				0	Content		-72	-111	1463775	3528153484
1481	09:40:57.509	00:00:01.481	88	-1024	-768	-1	-1	-1	-1	4	-1024	-768	-1	-1	-1	-1	4		0	0						Fix_sw.jpg	0	880	547	72	111				0	Content		-72	-111	1481145	3528170854
1497	09:40:57.525	00:00:01.497	89	-1024	-768	-1	-1	-1	-1	4	-1024	-768	-1	-1	-1	-1	4		0	0						Fix_sw.jpg	0	880	547	72	111				0	Content		-72	-111	1497187	3528186896
1514	09:40:57.542	00:00:01.513	90	-1024	-768	-1	-1	-1	-1	4	-1024	-768	-1	-1	-1	-1	4		0	0						Fix_sw.jpg	0	880	547	72	111				0	Content		-72	-111	1513855	3528203564
1531	09:40:57.559	00:00:01.530	91	-1024	-768	-1	-1	-1	-1	4	-1024	-768	-1	-1	-1	-1	4		0	0						Fix_sw.jpg	0	880	547	72	111				0	Content		-72	-111	1530523	3528220232
1547	09:40:57.575	00:00:01.546	92	-1024	-768	-1	-1	-1	-1	4	-1024	-768	-1	-1	-1	-1	4		0	0						Fix_sw.jpg	0	880	547	72	111				0	Content		-72	-111	1546520	3528236229
1563	09:40:57.591	00:00:01.563	93	-1024	-768	-1	-1	-1	-1	4	-1024	-768	-1	-1	-1	-1	4		0	0						Fix_sw.jpg	0	880	547	72	111				0	Content		-72	-111	1563188	3528252897
1579	09:40:57.607	00:00:01.579	94	-1024	-768	-1	-1	-1	-1	4	-1024	-768	-1	-1	-1	-1	4		0	0						Fix_sw.jpg	0	880	547	72	111				0	Content		-72	-111	1579138	3528268847
1596	09:40:57.624	00:00:01.595	95	-1024	-768	-1	-1	-1	-1	4	-1024	-768	-1	-1	-1	-1	4		0	0						Fix_sw.jpg	0	880	547	72	111				0	Content		-72	-111	1595943	3528285652
1613	09:40:57.641	00:00:01.612	96	-1024	-768	-1	-1	-1	-1	4	-1024	-768	-1	-1	-1	-1	4		0	0						Fix_sw.jpg	0	880	547	72	111				0	Content		-72	-111	1612538	3528302247
1629	09:40:57.657	00:00:01.629	97	-1024	-768	-1	-1	-1	-1	4	-1024	-768	-1	-1	-1	-1	4		0	0						Fix_sw.jpg	0	880	547	72	111				0	Content		-72	-111	1629206	3528318915
1646	09:40:57.674	00:00:01.645	98	-1024	-768	-1	-1	-1	-1	4	-1024	-768	-1	-1	-1	-1	4		0	0						Fix_sw.jpg	0	880	547	72	111				0	Content		-72	-111	1645755	3528335464
1663	09:40:57.691	00:00:01.663	99	-1024	-768	-1	-1	-1	-1	4	-1024	-768	-1	-1	-1	-1	4		0	0						Fix_sw.jpg	0	880	547	72	111				0	Content		-72	-111	1663000	3528352709
1680	09:40:57.708	00:00:01.680	100	-1024	-768	-1	-1	-1	-1	4	-1024	-768	-1	-1	-1	-1	4		0	0						Fix_sw.jpg	0	880	547	72	111				0	Content		-72	-111	1680375	3528370084
1696	09:40:57.724	00:00:01.696	101	-1024	-768	-1	-1	-1	-1	4	-1024	-768	-1	-1	-1	-1	4		0	0						Fix_sw.jpg	0	880	547	72	111				0	Content		-72	-111	1696376	3528386085
1713	09:40:57.741	00:00:01.713	102	-1024	-768	-1	-1	-1	-1	4	-1024	-768	-1	-1	-1	-1	4		0	0						Fix_sw.jpg	0	880	547	72	111				0	Content		-72	-111	1713044	3528402753
1729	09:40:57.757	00:00:01.728	103	-1024	-768	-1	-1	-1	-1	4	-1024	-768	-1	-1	-1	-1	4		0	0						Fix_sw.jpg	0	880	547	72	111				0	Content		-72	-111	1728999	3528418708
1746	09:40:57.774	00:00:01.745	104	-1024	-768	-1	-1	-1	-1	4	-1024	-768	-1	-1	-1	-1	4		0	0						Fix_sw.jpg	0	880	547	72	111				0	Content		-72	-111	1745750	3528435459
1762	09:40:57.790	00:00:01.762	105	-1024	-768	-1	-1	-1	-1	4	-1024	-768	-1	-1	-1	-1	4		0	0						Fix_sw.jpg	0	880	547	72	111				0	Content		-72	-111	1762373	3528452082
1779	09:40:57.807	00:00:01.779	106	-1024	-768	-1	-1	-1	-1	4	-1024	-768	-1	-1	-1	-1	4		0	0						Fix_sw.jpg	0	880	547	72	111				0	Content		-72	-111	1779061	3528468770
1796	09:40:57.824	00:00:01.795	107	-1024	-768	-1	-1	-1	-1	4	-1024	-768	-1	-1	-1	-1	4		0	0						Fix_sw.jpg	0	880	547	72	111				0	Content		-72	-111	1795729	3528485438
1812	09:40:57.840	00:00:01.812	108	-1024	-768	-1	-1	-1	-1	4	-1024	-768	-1	-1	-1	-1	4		0	0						Fix_sw.jpg	0	880	547	72	111				0	Content		-72	-111	1812372	3528502081
1829	09:40:57.857	00:00:01.829	109	-1024	-768	-1	-1	-1	-1	4	-1024	-768	-1	-1	-1	-1	4		0	0						Fix_sw.jpg	0	880	547	72	111				0	Content		-72	-111	1829011	3528518720
1846	09:40:57.874	00:00:01.846	110	-1024	-768	-1	-1	-1	-1	4	-1024	-768	-1	-1	-1	-1	4		0	0						Fix_sw.jpg	0	880	547	72	111				0	Content		-72	-111	1846091	3528535800
1863	09:40:57.891	00:00:01.862	111	-1024	-768	-1	-1	-1	-1	4	-1024	-768	-1	-1	-1	-1	4		0	0						Fix_sw.jpg	0	880	547	72	111				0	Content		-72	-111	1862759	3528552468
1879	09:40:57.907	00:00:01.879	112	-1024	-768	-1	-1	-1	-1	4	-1024	-768	-1	-1	-1	-1	4		0	0						Fix_sw.jpg	0	880	547	72	111				0	Content		-72	-111	1879427	3528569136
1897	09:40:57.925	00:00:01.896	113	-1024	-768	-1	-1	-1	-1	4	-1024	-768	-1	-1	-1	-1	4		0	0						Fix_sw.jpg	0	880	547	72	111				0	Content		-72	-111	1896881	3528586590
1914	09:40:57.942	00:00:01.914	114	-1024	-768	-1	-1	-1	-1	4	-1024	-768	-1	-1	-1	-1	4		0	0						Fix_sw.jpg	0	880	547	72	111				0	Content		-72	-111	1914119	3528603828
1930	09:40:57.958	00:00:01.929	115	-1024	-768	-1	-1	-1	-1	4	-1024	-768	-1	-1	-1	-1	4		0	0						Fix_sw.jpg	0	880	547	72	111				0	Content		-72	-111	1929869	3528619578
1947	09:40:57.975	00:00:01.946	116	-1024	-768	-1	-1	-1	-1	4	-1024	-768	-1	-1	-1	-1	4		0	0						Fix_sw.jpg	0	880	547	72	111				0	Content		-72	-111	1946537	3528636246
1963	09:40:57.991	00:00:01.962	117	-1024	-768	-1	-1	-1	-1	4	-1024	-768	-1	-1	-1	-1	4		0	0						Fix_sw.jpg	0	880	547	72	111				0	Content		-72	-111	1962708	3528652417
1979	09:40:58.007	00:00:01.979	118	-1024	-768	-1	-1	-1	-1	4	-1024	-768	-1	-1	-1	-1	4		0	0						Fix_sw.jpg	0	880	547	72	111				0	Content		-72	-111	1979376	3528669085
1996	09:40:58.024	00:00:01.995	119	-1024	-768	-1	-1	-1	-1	4	-1024	-768	-1	-1	-1	-1	4		0	0						Fix_sw.jpg	0	880	547	72	111				0	Content		-72	-111	1995613	3528685322
2012	09:40:58.040	00:00:02.012	120	-1024	-768	-1	-1	-1	-1	4	-1024	-768	-1	-1	-1	-1	4		0	0						Fix_sw.jpg	0	880	547	72	111				0	Content		-72	-111	2012292	3528702001
2029	09:40:58.057	00:00:02.028	121	-1024	-768	-1	-1	-1	-1	4	-1024	-768	-1	-1	-1	-1	4		0	0						Fix_sw.jpg	0	880	547	72	111				0	Content		-72	-111	2028887	3528718596
2046	09:40:58.074	00:00:02.045	122	-1024	-768	-1	-1	-1	-1	4	-1024	-768	-1	-1	-1	-1	4		0	0						Fix_sw.jpg	0	880	547	72	111				0	Content		-72	-111	2045555	3528735264
2062	09:40:58.090	00:00:02.062	123	-1024	-768	-1	-1	-1	-1	4	-1024	-768	-1	-1	-1	-1	4		0	0						Fix_sw.jpg	0	880	547	72	111				0	Content		-72	-111	2062228	3528751937
2079	09:40:58.107	00:00:02.079	124	-1024	-768	-1	-1	-1	-1	4	-1024	-768	-1	-1	-1	-1	4		0	0						Fix_sw.jpg	0	880	547	72	111				0	Content		-72	-111	2079351	3528769060
2097	09:40:58.125	00:00:02.096	125	-1024	-768	-1	-1	-1	-1	4	-1024	-768	-1	-1	-1	-1	4		0	0						Fix_sw.jpg	0	880	547	72	111				0	Content		-72	-111	2096725	3528786434
2113	09:40:58.141	00:00:02.112	126	-1024	-768	-1	-1	-1	-1	4	-1024	-768	-1	-1	-1	-1	4		0	0						Fix_sw.jpg	0	880	547	72	111				0	Content		-72	-111	2112792	3528802501
2129	09:40:58.157	00:00:02.129	127	-1024	-768	-1	-1	-1	-1	4	-1024	-768	-1	-1	-1	-1	4		0	0						Fix_sw.jpg	0	880	547	72	111				0	Content		-72	-111	2129460	3528819169
2146	09:40:58.174	00:00:02.145	128	-1024	-768	-1	-1	-1	-1	4	-1024	-768	-1	-1	-1	-1	4		0	0						Fix_sw.jpg	0	880	547	72	111				0	Content		-72	-111	2145778	3528835487
2162	09:40:58.190	00:00:02.162	129	-1024	-768	-1	-1	-1	-1	4	-1024	-768	-1	-1	-1	-1	4		0	0						Fix_sw.jpg	0	880	547	72	111				0	Content		-72	-111	2162446	3528852155
2179	09:40:58.207	00:00:02.178	130	-1024	-768	-1	-1	-1	-1	4	-1024	-768	-1	-1	-1	-1	4		0	0						Fix_sw.jpg	0	880	547	72	111				0	Content		-72	-111	2178853	3528868562
2195	09:40:58.223	00:00:02.195	131	-1024	-768	-1	-1	-1	-1	4	-1024	-768	-1	-1	-1	-1	4		0	0						Fix_sw.jpg	0	880	547	72	111				0	Content		-72	-111	2195471	3528885180
2212	09:40:58.240	00:00:02.212	132	-1024	-768	-1	-1	-1	-1	4	-1024	-768	-1	-1	-1	-1	4		0	0						Fix_sw.jpg	0	880	547	72	111				0	Content		-72	-111	2212096	3528901805
2229	09:40:58.257	00:00:02.228	133	-1024	-768	-1	-1	-1	-1	4	-1024	-768	-1	-1	-1	-1	4		0	0						Fix_sw.jpg	0	880	547	72	111				0	Content		-72	-111	2228764	3528918473
2245	09:40:58.273	00:00:02.245	134	-1024	-768	-1	-1	-1	-1	4	-1024	-768	-1	-1	-1	-1	4		0	0						Fix_sw.jpg	0	880	547	72	111				0	Content		-72	-111	2245429	3528935138
2262	09:40:58.290	00:00:02.262	135	-1024	-768	-1	-1	-1	-1	4	-1024	-768	-1	-1	-1	-1	4		0	0						Fix_sw.jpg	0	880	547	72	111				0	Content		-72	-111	2262097	3528951806
2279	09:40:58.307	00:00:02.278	136	-1024	-768	-1	-1	-1	-1	4	-1024	-768	-1	-1	-1	-1	4		0	0						Fix_sw.jpg	0	880	547	72	111				0	Content		-72	-111	2278928	3528968637
2296	09:40:58.324	00:00:02.295	137	-1024	-768	-1	-1	-1	-1	4	-1024	-768	-1	-1	-1	-1	4		0	0						Fix_sw.jpg	0	880	547	72	111				0	Content		-72	-111	2295596	3528985305
2312	09:40:58.340	00:00:02.312	138	-1024	-768	-1	-1	-1	-1	4	-1024	-768	-1	-1	-1	-1	4		0	0						Fix_sw.jpg	0	880	547	72	111				0	Content		-72	-111	2312264	3529001973
2322	09:40:58.350																				ImageEnd	16	0	0	Fix_sw.jpg
2329	09:40:58.357	00:00:02.329	139	-1024	-768	-1	-1	-1	-1	4	-1024	-768	-1	-1	-1	-1	4		0	0						No media	0	1024	768	0	0				0	Content		0	0	2329435	3529019144
2346	09:40:58.374	00:00:02.346	140	-1024	-768	-1	-1	-1	-1	4	-1024	-768	-1	-1	-1	-1	4		0	0						No media	0	1024	768	0	0				0	Content		0	0	2346103	3529035812
2347	09:40:58.375																				ImageStart	8	0	0	StimuliFarbe_gelb_blau.png
2363	09:40:58.391	00:00:02.363	141	-1024	-768	-1	-1	-1	-1	4	-1024	-768	-1	-1	-1	-1	4		0	0						StimuliFarbe_gelb_blau.png	0	880	547	72	111				0	Content		-72	-111	2363226	3529052935
2381	09:40:58.409	00:00:02.380	142	-1024	-768	-1	-1	-1	-1	4	-1024	-768	-1	-1	-1	-1	4		0	0						StimuliFarbe_gelb_blau.png	0	880	547	72	111				0	Content		-72	-111	2380587	3529070296
2397	09:40:58.425	00:00:02.396	143	-1024	-768	-1	-1	-1	-1	4	-1024	-768	-1	-1	-1	-1	4		0	0						StimuliFarbe_gelb_blau.png	0	880	547	72	111				0	Content		-72	-111	2396587	3529086296
2413	09:40:58.441	00:00:02.413	144	-1024	-768	-1	-1	-1	-1	4	-1024	-768	-1	-1	-1	-1	4		0	0						StimuliFarbe_gelb_blau.png	0	880	547	72	111				0	Content		-72	-111	2413254	3529102963
2430	09:40:58.458	00:00:02.429	145	-1024	-768	-1	-1	-1	-1	4	-1024	-768	-1	-1	-1	-1	4		0	0						StimuliFarbe_gelb_blau.png	0	880	547	72	111				0	Content		-72	-111	2429922	3529119631
2445	09:40:58.473	00:00:02.445	146	-1024	-768	-1	-1	-1	-1	4	-1024	-768	-1	-1	-1	-1	4		0	0						StimuliFarbe_gelb_blau.png	0	880	547	72	111				0	Content		-72	-111	2445336	3529135045
2462	09:40:58.490	00:00:02.461	147	-1024	-768	-1	-1	-1	-1	4	-1024	-768	-1	-1	-1	-1	4		0	0						StimuliFarbe_gelb_blau.png	0	880	547	72	111				0	Content		-72	-111	2461961	3529151670
2479	09:40:58.507	00:00:02.478	148	-1024	-768	-1	-1	-1	-1	4	-1024	-768	-1	-1	-1	-1	4		0	0						StimuliFarbe_gelb_blau.png	0	880	547	72	111				0	Content		-72	-111	2478641	3529168350
2495	09:40:58.523	00:00:02.495	149	-1024	-768	-1	-1	-1	-1	4	-1024	-768	-1	-1	-1	-1	4		0	0						StimuliFarbe_gelb_blau.png	0	880	547	72	111				0	Content		-72	-111	2495238	3529184947
2512	09:40:58.540	00:00:02.511	150	-1024	-768	-1	-1	-1	-1	4	-1024	-768	-1	-1	-1	-1	4		0	0						StimuliFarbe_gelb_blau.png	0	880	547	72	111				0	Content		-72	-111	2511906	3529201615
2529	09:40:58.557	00:00:02.528	151	-1024	-768	-1	-1	-1	-1	4	-1024	-768	-1	-1	-1	-1	4		0	0						StimuliFarbe_gelb_blau.png	0	880	547	72	111				0	Content		-72	-111	2528808	3529218517
2545	09:40:58.573	00:00:02.545	152	-1024	-768	-1	-1	-1	-1	4	-1024	-768	-1	-1	-1	-1	4		0	0						StimuliFarbe_gelb_blau.png	0	880	547	72	111				0	Content		-72	-111	2545476	3529235185
2562	09:40:58.590	00:00:02.562	153	-1024	-768	-1	-1	-1	-1	4	-1024	-768	-1	-1	-1	-1	4		0	0						StimuliFarbe_gelb_blau.png	0	880	547	72	111				0	Content		-72	-111	2562457	3529252166
2580	09:40:58.608	00:00:02.579	154	-1024	-768	-1	-1	-1	-1	4	-1024	-768	-1	-1	-1	-1	4		0	0						StimuliFarbe_gelb_blau.png	0	880	547	72	111				0	Content		-72	-111	2579706	3529269415
2596	09:40:58.624	00:00:02.595	155	-1024	-768	-1	-1	-1	-1	4	-1024	-768	-1	-1	-1	-1	4		0	0						StimuliFarbe_gelb_blau.png	0	880	547	72	111				0	Content		-72	-111	2595954	3529285663
2613	09:40:58.641	00:00:02.612	156	-1024	-768	-1	-1	-1	-1	4	-1024	-768	-1	-1	-1	-1	4		0	0						StimuliFarbe_gelb_blau.png	0	880	547	72	111				0	Content		-72	-111	2612622	3529302331
2629	09:40:58.657	00:00:02.629	157	-1024	-768	-1	-1	-1	-1	4	-1024	-768	-1	-1	-1	-1	4		0	0						StimuliFarbe_gelb_blau.png	0	880	547	72	111				0	Content		-72	-111	2629290	3529318999
2645	09:40:58.673	00:00:02.645	158	-1024	-768	-1	-1	-1	-1	4	-1024	-768	-1	-1	-1	-1	4		0	0						StimuliFarbe_gelb_blau.png	0	880	547	72	111				0	Content		-72	-111	2645076	3529334785
2662	09:40:58.690	00:00:02.661	159	-1024	-768	-1	-1	-1	-1	4	-1024	-768	-1	-1	-1	-1	4		0	0						StimuliFarbe_gelb_blau.png	0	880	547	72	111				0	Content		-72	-111	2661824	3529351533
2678	09:40:58.706	00:00:02.678	160	-1024	-768	-1	-1	-1	-1	4	-1024	-768	-1	-1	-1	-1	4		0	0						StimuliFarbe_gelb_blau.png	0	880	547	72	111				0	Content		-72	-111	2678445	3529368154
2695	09:40:58.723	00:00:02.695	161	-1024	-768	-1	-1	-1	-1	4	-1024	-768	-1	-1	-1	-1	4		0	0						StimuliFarbe_gelb_blau.png	0	880	547	72	111				0	Content		-72	-111	2695131	3529384840
2712	09:40:58.740	00:00:02.711	162	-1024	-768	-1	-1	-1	-1	4	-1024	-768	-1	-1	-1	-1	4		0	0						StimuliFarbe_gelb_blau.png	0	880	547	72	111				0	Content		-72	-111	2711799	3529401508
2728	09:40:58.756	00:00:02.728	163	-1024	-768	-1	-1	-1	-1	4	-1024	-768	-1	-1	-1	-1	4		0	0						StimuliFarbe_gelb_blau.png	0	880	547	72	111				0	Content		-72	-111	2728434	3529418143
2745	09:40:58.773	00:00:02.745	164	-1024	-768	-1	-1	-1	-1	4	-1024	-768	-1	-1	-1	-1	4		0	0						StimuliFarbe_gelb_blau.png	0	880	547	72	111				0	Content		-72	-111	2745102	3529434811
2762	09:40:58.790	00:00:02.761	165	-1024	-768	-1	-1	-1	-1	4	-1024	-768	-1	-1	-1	-1	4		0	0						StimuliFarbe_gelb_blau.png	0	880	547	72	111				0	Content		-72	-111	2761965	3529451674
2779	09:40:58.807	00:00:02.778	166	-1024	-768	-1	-1	-1	-1	4	-1024	-768	-1	-1	-1	-1	4		0	0						StimuliFarbe_gelb_blau.png	0	880	547	72	111				0	Content		-72	-111	2778633	3529468342
2795	09:40:58.823	00:00:02.795	167	-1024	-768	-1	-1	-1	-1	4	-1024	-768	-1	-1	-1	-1	4		0	0						StimuliFarbe_gelb_blau.png	0	880	547	72	111				0	Content		-72	-111	2795301	3529485010
2812	09:40:58.840	00:00:02.812	168	-1024	-768	-1	-1	-1	-1	4	-1024	-768	-1	-1	-1	-1	4		0	0						StimuliFarbe_gelb_blau.png	0	880	547	72	111				0	Content		-72	-111	2812435	3529502144
2829	09:40:58.857	00:00:02.829	169	-1024	-768	-1	-1	-1	-1	4	-1024	-768	-1	-1	-1	-1	4		0	0						StimuliFarbe_gelb_blau.png	0	880	547	72	111				0	Content		-72	-111	2829103	3529518812
2846	09:40:58.874	00:00:02.846	170	-1024	-768	-1	-1	-1	-1	4	-1024	-768	-1	-1	-1	-1	4		0	0						StimuliFarbe_gelb_blau.png	0	880	547	72	111				0	Content		-72	-111	2846188	3529535897
2864	09:40:58.892	00:00:02.863	171	-1024	-768	-1	-1	-1	-1	4	-1024	-768	-1	-1	-1	-1	4		0	0						StimuliFarbe_gelb_blau.png	0	880	547	72	111				0	Content		-72	-111	2863562	3529553271
2880	09:40:58.908	00:00:02.879	172	-1024	-768	-1	-1	-1	-1	4	-1024	-768	-1	-1	-1	-1	4		0	0						StimuliFarbe_gelb_blau.png	0	880	547	72	111				0	Content		-72	-111	2879604	3529569313
2896	09:40:58.924	00:00:02.896	173	-1024	-768	-1	-1	-1	-1	4	-1024	-768	-1	-1	-1	-1	4		0	0						StimuliFarbe_gelb_blau.png	0	880	547	72	111				0	Content		-72	-111	2896272	3529585981
2913	09:40:58.941	00:00:02.912	174	-1024	-768	-1	-1	-1	-1	4	-1024	-768	-1	-1	-1	-1	4		0	0						StimuliFarbe_gelb_blau.png	0	880	547	72	111				0	Content		-72	-111	2912940	3529602649
2928	09:40:58.956	00:00:02.928	175	-1024	-768	-1	-1	-1	-1	4	-1024	-768	-1	-1	-1	-1	4		0	0						StimuliFarbe_gelb_blau.png	0	880	547	72	111				0	Content		-72	-111	2928311	3529618020
2945	09:40:58.973	00:00:02.944	176	-1024	-768	-1	-1	-1	-1	4	-1024	-768	-1	-1	-1	-1	4		0	0						StimuliFarbe_gelb_blau.png	0	880	547	72	111				0	Content		-72	-111	2944935	3529634644
2962	09:40:58.990	00:00:02.961	177	-1024	-768	-1	-1	-1	-1	4	-1024	-768	-1	-1	-1	-1	4		0	0						StimuliFarbe_gelb_blau.png	0	880	547	72	111				0	Content		-72	-111	2961753	3529651462
2978	09:40:59.006	00:00:02.978	178	-1024	-768	-1	-1	-1	-1	4	-1024	-768	-1	-1	-1	-1	4		0	0						StimuliFarbe_gelb_blau.png	0	880	547	72	111				0	Content		-72	-111	2978344	3529668053
2995	09:40:59.023	00:00:02.995	179	-1024	-768	-1	-1	-1	-1	4	-1024	-768	-1	-1	-1	-1	4		0	0						StimuliFarbe_gelb_blau.png	0	880	547	72	111				0	Content		-72	-111	2995012	3529684721
3012	09:40:59.040	00:00:03.011	180	-1024	-768	-1	-1	-1	-1	4	-1024	-768	-1	-1	-1	-1	4		0	0						StimuliFarbe_gelb_blau.png	0	880	547	72	111				0	Content		-72	-111	3011911	3529701620
3029	09:40:59.057	00:00:03.028	181	-1024	-768	-1	-1	-1	-1	4	-1024	-768	-1	-1	-1	-1	4		0	0						StimuliFarbe_gelb_blau.png	0	880	547	72	111				0	Content		-72	-111	3028579	3529718288
3045	09:40:59.073	00:00:03.045	182	-1024	-768	-1	-1	-1	-1	4	-1024	-768	-1	-1	-1	-1	4		0	0						StimuliFarbe_gelb_blau.png	0	880	547	72	111				0	Content		-72	-111	3045433	3529735142
3063	09:40:59.091	00:00:03.062	183	-1024	-768	-1	-1	-1	-1	4	-1024	-768	-1	-1	-1	-1	4		0	0						StimuliFarbe_gelb_blau.png	0	880	547	72	111				0	Content		-72	-111	3062806	3529752515
3079	09:40:59.107	00:00:03.078	184	-1024	-768	-1	-1	-1	-1	4	-1024	-768	-1	-1	-1	-1	4		0	0						StimuliFarbe_gelb_blau.png	0	880	547	72	111				0	Content		-72	-111	3078813	3529768522
3095	09:40:59.123	00:00:03.095	185	-1024	-768	-1	-1	-1	-1	4	-1024	-768	-1	-1	-1	-1	4		0	0						StimuliFarbe_gelb_blau.png	0	880	547	72	111				0	Content		-72	-111	3095481	3529785190
3112	09:40:59.140	00:00:03.111	186	-1024	-768	-1	-1	-1	-1	4	-1024	-768	-1	-1	-1	-1	4		0	0						StimuliFarbe_gelb_blau.png	0	880	547	72	111				0	Content		-72	-111	3111557	3529801266
3128	09:40:59.156	00:00:03.128	187	-1024	-768	-1	-1	-1	-1	4	-1024	-768	-1	-1	-1	-1	4		0	0						StimuliFarbe_gelb_blau.png	0	880	547	72	111				0	Content		-72	-111	3128179	3529817888
3145	09:40:59.173	00:00:03.144	188	-1024	-768	-1	-1	-1	-1	4	-1024	-768	-1	-1	-1	-1	4		0	0						StimuliFarbe_gelb_blau.png	0	880	547	72	111				0	Content		-72	-111	3144802	3529834511
3161	09:40:59.189	00:00:03.161	189	-1024	-768	-1	-1	-1	-1	4	-1024	-768	-1	-1	-1	-1	4		0	0						StimuliFarbe_gelb_blau.png	0	880	547	72	111				0	Content		-72	-111	3161488	3529851197
3178	09:40:59.206	00:00:03.178	190	-1024	-768	-1	-1	-1	-1	4	-1024	-768	-1	-1	-1	-1	4		0	0						StimuliFarbe_gelb_blau.png	0	880	547	72	111				0	Content		-72	-111	3178155	3529867864
3195	09:40:59.223	00:00:03.194	191	-1024	-768	-1	-1	-1	-1	4	-1024	-768	-1	-1	-1	-1	4		0	0						StimuliFarbe_gelb_blau.png	0	880	547	72	111				0	Content		-72	-111	3194788	3529884497
3211	09:40:59.239	00:00:03.211	192	-1024	-768	-1	-1	-1	-1	4	-1024	-768	-1	-1	-1	-1	4		0	0						StimuliFarbe_gelb_blau.png	0	880	547	72	111				0	Content		-72	-111	3211456	3529901165
3228	09:40:59.256	00:00:03.228	193	-1024	-768	-1	-1	-1	-1	4	-1024	-768	-1	-1	-1	-1	4		0	0						StimuliFarbe_gelb_blau.png	0	880	547	72	111				0	Content		-72	-111	3228318	3529918027
3245	09:40:59.273	00:00:03.244	194	-1024	-768	-1	-1	-1	-1	4	-1024	-768	-1	-1	-1	-1	4		0	0						StimuliFarbe_gelb_blau.png	0	880	547	72	111				0	Content		-72	-111	3244986	3529934695
3262	09:40:59.290	00:00:03.261	195	-1024	-768	-1	-1	-1	-1	4	-1024	-768	-1	-1	-1	-1	4		0	0						StimuliFarbe_gelb_blau.png	0	880	547	72	111				0	Content		-72	-111	3261654	3529951363
3279	09:40:59.307	00:00:03.278	196	-1024	-768	-1	-1	-1	-1	4	-1024	-768	-1	-1	-1	-1	4		0	0						StimuliFarbe_gelb_blau.png	0	880	547	72	111				0	Content		-72	-111	3278786	3529968495
3295	09:40:59.323	00:00:03.295	197	-1024	-768	-1	-1	-1	-1	4	-1024	-768	-1	-1	-1	-1	4		0	0						StimuliFarbe_gelb_blau.png	0	880	547	72	111				0	Content		-72	-111	3295454	3529985163
3313	09:40:59.341	00:00:03.312	198	-1024	-768	-1	-1	-1	-1	4	-1024	-768	-1	-1	-1	-1	4		0	0						StimuliFarbe_gelb_blau.png	0	880	547	72	111				0	Content		-72	-111	3312666	3530002375
3330	09:40:59.358	00:00:03.329	199	-1024	-768	-1	-1	-1	-1	4	-1024	-768	-1	-1	-1	-1	4		0	0						StimuliFarbe_gelb_blau.png	0	880	547	72	111				0	Content		-72	-111	3329916	3530019625
3346	09:40:59.374	00:00:03.345	200	-1024	-768	-1	-1	-1	-1	4	-1024	-768	-1	-1	-1	-1	4		0	0						StimuliFarbe_gelb_blau.png	0	880	547	72	111				0	Content		-72	-111	3345958	3530035667
3363	09:40:59.391	00:00:03.362	201	-1024	-768	-1	-1	-1	-1	4	-1024	-768	-1	-1	-1	-1	4		0	0						StimuliFarbe_gelb_blau.png	0	880	547	72	111				0	Content		-72	-111	3362626	3530052335
3379	09:40:59.407	00:00:03.379	202	-1024	-768	-1	-1	-1	-1	4	-1024	-768	-1	-1	-1	-1	4		0	0						StimuliFarbe_gelb_blau.png	0	880	547	72	111				0	Content		-72	-111	3379294	3530069003
3395	09:40:59.423	00:00:03.394	203	-1024	-768	-1	-1	-1	-1	4	-1024	-768	-1	-1	-1	-1	4		0	0						StimuliFarbe_gelb_blau.png	0	880	547	72	111				0	Content		-72	-111	3394663	3530084372
3411	09:40:59.439	00:00:03.411	204	-1024	-768	-1	-1	-1	-1	4	-1024	-768	-1	-1	-1	-1	4		0	0						StimuliFarbe_gelb_blau.png	0	880	547	72	111				0	Content		-72	-111	3411290	3530100999
3428	09:40:59.456	00:00:03.428	205	-1024	-768	-1	-1	-1	-1	4	-1024	-768	-1	-1	-1	-1	4		0	0						StimuliFarbe_gelb_blau.png	0	880	547	72	111				0	Content		-72	-111	3428093	3530117802
3445	09:40:59.473	00:00:03.444	206	-1024	-768	-1	-1	-1	-1	4	-1024	-768	-1	-1	-1	-1	4		0	0						StimuliFarbe_gelb_blau.png	0	880	547	72	111				0	Content		-72	-111	3444690	3530134399
3461	09:40:59.489	00:00:03.461	207	-1024	-768	-1	-1	-1	-1	4	-1024	-768	-1	-1	-1	-1	4		0	0						StimuliFarbe_gelb_blau.png	0	880	547	72	111				0	Content		-72	-111	3461358	3530151067
3478	09:40:59.506	00:00:03.478	208	-1024	-768	-1	-1	-1	-1	4	-1024	-768	-1	-1	-1	-1	4		0	0						StimuliFarbe_gelb_blau.png	0	880	547	72	111				0	Content		-72	-111	3478259	3530167968
3495	09:40:59.523	00:00:03.494	209	-1024	-768	-1	-1	-1	-1	4	-1024	-768	-1	-1	-1	-1	4		0	0						StimuliFarbe_gelb_blau.png	0	880	547	72	111				0	Content		-72	-111	3494927	3530184636
3512	09:40:59.540	00:00:03.511	210	-1024	-768	-1	-1	-1	-1	4	-1024	-768	-1	-1	-1	-1	4		0	0						StimuliFarbe_gelb_blau.png	0	880	547	72	111				0	Content		-72	-111	3511906	3530201615
3529	09:40:59.557	00:00:03.529	211	-1024	-768	-1	-1	-1	-1	4	-1024	-768	-1	-1	-1	-1	4		0	0						StimuliFarbe_gelb_blau.png	0	880	547	72	111				0	Content		-72	-111	3529155	3530218864
3545	09:40:59.573	00:00:03.545	212	-1024	-768	-1	-1	-1	-1	4	-1024	-768	-1	-1	-1	-1	4		0	0						StimuliFarbe_gelb_blau.png	0	880	547	72	111				0	Content		-72	-111	3545405	3530235114
3562	09:40:59.590	00:00:03.562	213	-1024	-768	-1	-1	-1	-1	4	-1024	-768	-1	-1	-1	-1	4		0	0						StimuliFarbe_gelb_blau.png	0	880	547	72	111				0	Content		-72	-111	3562073	3530251782
3579	09:40:59.607	00:00:03.578	214	-1024	-768	-1	-1	-1	-1	4	-1024	-768	-1	-1	-1	-1	4		0	0						StimuliFarbe_gelb_blau.png	0	880	547	72	111				0	Content		-72	-111	3578740	3530268449
3595	09:40:59.623	00:00:03.594	215	-1024	-768	-1	-1	-1	-1	4	-1024	-768	-1	-1	-1	-1	4		0	0						StimuliFarbe_gelb_blau.png	0	880	547	72	111				0	Content		-72	-111	3594525	3530284234
3611	09:40:59.639	00:00:03.611	216	-1024	-768	-1	-1	-1	-1	4	-1024	-768	-1	-1	-1	-1	4		0	0						StimuliFarbe_gelb_blau.png	0	880	547	72	111				0	Content		-72	-111	3611151	3530300860
3628	09:40:59.656	00:00:03.627	217	-1024	-768	-1	-1	-1	-1	4	-1024	-768	-1	-1	-1	-1	4		0	0						StimuliFarbe_gelb_blau.png	0	880	547	72	111				0	Content		-72	-111	3627898	3530317607
3645	09:40:59.673	00:00:03.644	218	-1024	-768	-1	-1	-1	-1	4	-1024	-768	-1	-1	-1	-1	4		0	0						StimuliFarbe_gelb_blau.png	0	880	547	72	111				0	Content		-72	-111	3644521	3530334230
3661	09:40:59.689	00:00:03.661	219	-1024	-768	-1	-1	-1	-1	4	-1024	-768	-1	-1	-1	-1	4		0	0						StimuliFarbe_gelb_blau.png	0	880	547	72	111				0	Content		-72	-111	3661189	3530350898
3678	09:40:59.706	00:00:03.677	220	-1024	-768	-1	-1	-1	-1	4	-1024	-768	-1	-1	-1	-1	4		0	0						StimuliFarbe_gelb_blau.png	0	880	547	72	111				0	Content		-72	-111	3677855	3530367564
3695	09:40:59.723	00:00:03.694	221	-1024	-768	-1	-1	-1	-1	4	-1024	-768	-1	-1	-1	-1	4		0	0						StimuliFarbe_gelb_blau.png	0	880	547	72	111				0	Content		-72	-111	3694523	3530384232
3711	09:40:59.739	00:00:03.711	222	-1024	-768	-1	-1	-1	-1	4	-1024	-768	-1	-1	-1	-1	4		0	0						StimuliFarbe_gelb_blau.png	0	880	547	72	111				0	Content		-72	-111	3711355	3530401064
3728	09:40:59.756	00:00:03.728	223	-1024	-768	-1	-1	-1	-1	4	-1024	-768	-1	-1	-1	-1	4		0	0						StimuliFarbe_gelb_blau.png	0	880	547	72	111				0	Content		-72	-111	3728023	3530417732
3745	09:40:59.773	00:00:03.744	224	-1024	-768	-1	-1	-1	-1	4	-1024	-768	-1	-1	-1	-1	4		0	0						StimuliFarbe_gelb_blau.png	0	880	547	72	111				0	Content		-72	-111	3744691	3530434400
3762	09:40:59.790	00:00:03.761	225	-1024	-768	-1	-1	-1	-1	4	-1024	-768	-1	-1	-1	-1	4		0	0						StimuliFarbe_gelb_blau.png	0	880	547	72	111				0	Content		-72	-111	3761854	3530451563
3779	09:40:59.807	00:00:03.778	226	-1024	-768	-1	-1	-1	-1	4	-1024	-768	-1	-1	-1	-1	4		0	0						StimuliFarbe_gelb_blau.png	0	880	547	72	111				0	Content		-72	-111	3778521	3530468230
3796	09:40:59.824	00:00:03.795	227	-1024	-768	-1	-1	-1	-1	4	-1024	-768	-1	-1	-1	-1	4		0	0						StimuliFarbe_gelb_blau.png	0	880	547	72	111				0	Content		-72	-111	3795642	3530485351
3813	09:40:59.841	00:00:03.813	228	-1024	-768	-1	-1	-1	-1	4	-1024	-768	-1	-1	-1	-1	4		0	0						StimuliFarbe_gelb_blau.png	0	880	547	72	111				0	Content		-72	-111	3813013	3530502722
3829	09:40:59.857	00:00:03.828	229	-1024	-768	-1	-1	-1	-1	4	-1024	-768	-1	-1	-1	-1	4		0	0						StimuliFarbe_gelb_blau.png	0	880	547	72	111				0	Content		-72	-111	3828704	3530518413
3845	09:40:59.873	00:00:03.845	230	-1024	-768	-1	-1	-1	-1	4	-1024	-768	-1	-1	-1	-1	4		0	0						StimuliFarbe_gelb_blau.png	0	880	547	72	111				0	Content		-72	-111	3845372	3530535081
3862	09:40:59.890	00:00:03.861	231	-1024	-768	-1	-1	-1	-1	4	-1024	-768	-1	-1	-1	-1	4		0	0						StimuliFarbe_gelb_blau.png	0	880	547	72	111				0	Content		-72	-111	3861567	3530551276
3878	09:40:59.906	00:00:03.878	232	-1024	-768	-1	-1	-1	-1	4	-1024	-768	-1	-1	-1	-1	4		0	0						StimuliFarbe_gelb_blau.png	0	880	547	72	111				0	Content		-72	-111	3878235	3530567944
3894	09:40:59.922	00:00:03.894	233	-1024	-768	-1	-1	-1	-1	4	-1024	-768	-1	-1	-1	-1	4		0	0						StimuliFarbe_gelb_blau.png	0	880	547	72	111				0	Content		-72	-111	3894384	3530584093
3911	09:40:59.939	00:00:03.911	234	-1024	-768	-1	-1	-1	-1	4	-1024	-768	-1	-1	-1	-1	4		0	0						StimuliFarbe_gelb_blau.png	0	880	547	72	111				0	Content		-72	-111	3911067	3530600776
3928	09:40:59.956	00:00:03.927	235	-1024	-768	-1	-1	-1	-1	4	-1024	-768	-1	-1	-1	-1	4		0	0						StimuliFarbe_gelb_blau.png	0	880	547	72	111				0	Content		-72	-111	3927664	3530617373
3944	09:40:59.972	00:00:03.944	236	-1024	-768	-1	-1	-1	-1	4	-1024	-768	-1	-1	-1	-1	4		0	0						StimuliFarbe_gelb_blau.png	0	880	547	72	111				0	Content		-72	-111	3944331	3530634040
3961	09:40:59.989	00:00:03.961	237	-1024	-768	-1	-1	-1	-1	4	-1024	-768	-1	-1	-1	-1	4		0	0						StimuliFarbe_gelb_blau.png	0	880	547	72	111				0	Content		-72	-111	3961231	3530650940
3978	09:41:00.006	00:00:03.977	238	-1024	-768	-1	-1	-1	-1	4	-1024	-768	-1	-1	-1	-1	4		0	0						StimuliFarbe_gelb_blau.png	0	880	547	72	111				0	Content		-72	-111	3977899	3530667608
3995	09:41:00.023	00:00:03.994	239	-1024	-768	-1	-1	-1	-1	4	-1024	-768	-1	-1	-1	-1	4		0	0						StimuliFarbe_gelb_blau.png	0	880	547	72	111				0	Content		-72	-111	3994877	3530684586
4012	09:41:00.040	00:00:04.012	240	-1024	-768	-1	-1	-1	-1	4	-1024	-768	-1	-1	-1	-1	4		0	0						StimuliFarbe_gelb_blau.png	0	880	547	72	111				0	Content		-72	-111	4012126	3530701835
4028	09:41:00.056	00:00:04.028	241	-1024	-768	-1	-1	-1	-1	4	-1024	-768	-1	-1	-1	-1	4		0	0						StimuliFarbe_gelb_blau.png	0	880	547	72	111				0	Content		-72	-111	4028189	3530717898
4045	09:41:00.073	00:00:04.044	242	-1024	-768	-1	-1	-1	-1	4	-1024	-768	-1	-1	-1	-1	4		0	0						StimuliFarbe_gelb_blau.png	0	880	547	72	111				0	Content		-72	-111	4044857	3530734566
4061	09:41:00.089	00:00:04.061	243	-1024	-768	-1	-1	-1	-1	4	-1024	-768	-1	-1	-1	-1	4		0	0						StimuliFarbe_gelb_blau.png	0	880	547	72	111				0	Content		-72	-111	4061179	3530750888
4078	09:41:00.106	00:00:04.077	244	-1024	-768	-1	-1	-1	-1	4	-1024	-768	-1	-1	-1	-1	4		0	0						StimuliFarbe_gelb_blau.png	0	880	547	72	111				0	Content		-72	-111	4077847	3530767556
4094	09:41:00.122	00:00:04.094	245	-1024	-768	-1	-1	-1	-1	4	-1024	-768	-1	-1	-1	-1	4		0	0						StimuliFarbe_gelb_blau.png	0	880	547	72	111				0	Content		-72	-111	4094247	3530783956
4111	09:41:00.139	00:00:04.110	246	-1024	-768	-1	-1	-1	-1	4	-1024	-768	-1	-1	-1	-1	4		0	0						StimuliFarbe_gelb_blau.png	0	880	547	72	111				0	Content		-72	-111	4110869	3530800578
4128	09:41:00.156	00:00:04.127	247	-1024	-768	-1	-1	-1	-1	4	-1024	-768	-1	-1	-1	-1	4		0	0						StimuliFarbe_gelb_blau.png	0	880	547	72	111				0	Content		-72	-111	4127678	3530817387
4144	09:41:00.172	00:00:04.144	248	-1024	-768	-1	-1	-1	-1	4	-1024	-768	-1	-1	-1	-1	4		0	0						StimuliFarbe_gelb_blau.png	0	880	547	72	111				0	Content		-72	-111	4144116	3530833825
4161	09:41:00.189	00:00:04.161	249	-1024	-768	-1	-1	-1	-1	4	-1024	-768	-1	-1	-1	-1	4		0	0						StimuliFarbe_gelb_blau.png	0	880	547	72	111				0	Content		-72	-111	4161052	3530850761
4178	09:41:00.206	00:00:04.177	250	-1024	-768	-1	-1	-1	-1	4	-1024	-768	-1	-1	-1	-1	4		0	0						StimuliFarbe_gelb_blau.png	0	880	547	72	111				0	Content		-72	-111	4177720	3530867429
4195	09:41:00.223	00:00:04.194	251	-1024	-768	-1	-1	-1	-1	4	-1024	-768	-1	-1	-1	-1	4		0	0						StimuliFarbe_gelb_blau.png	0	880	547	72	111				0	Content		-72	-111	4194855	3530884564
4212	09:41:00.240	00:00:04.211	252	-1024	-768	-1	-1	-1	-1	4	-1024	-768	-1	-1	-1	-1	4		0	0						StimuliFarbe_gelb_blau.png	0	880	547	72	111				0	Content		-72	-111	4211523	3530901232
4229	09:41:00.257	00:00:04.228	253	-1024	-768	-1	-1	-1	-1	4	-1024	-768	-1	-1	-1	-1	4		0	0						StimuliFarbe_gelb_blau.png	0	880	547	72	111				0	Content		-72	-111	4228735	3530918444
4246	09:41:00.274	00:00:04.245	254	-1024	-768	-1	-1	-1	-1	4	-1024	-768	-1	-1	-1	-1	4		0	0						StimuliFarbe_gelb_blau.png	0	880	547	72	111				0	Content		-72	-111	4245985	3530935694
4262	09:41:00.290	00:00:04.261	255	-1024	-768	-1	-1	-1	-1	4	-1024	-768	-1	-1	-1	-1	4		0	0						StimuliFarbe_gelb_blau.png	0	880	547	72	111				0	Content		-72	-111	4261735	3530951444
4278	09:41:00.306	00:00:04.278	256	-1024	-768	-1	-1	-1	-1	4	-1024	-768	-1	-1	-1	-1	4		0	0						StimuliFarbe_gelb_blau.png	0	880	547	72	111				0	Content		-72	-111	4278403	3530968112
4295	09:41:00.323	00:00:04.294	257	-1024	-768	-1	-1	-1	-1	4	-1024	-768	-1	-1	-1	-1	4		0	0						StimuliFarbe_gelb_blau.png	0	880	547	72	111				0	Content		-72	-111	4294568	3530984277
4311	09:41:00.339	00:00:04.311	258	-1024	-768	-1	-1	-1	-1	4	-1024	-768	-1	-1	-1	-1	4		0	0						StimuliFarbe_gelb_blau.png	0	880	547	72	111				0	Content		-72	-111	4311236	3531000945
4327	09:41:00.355	00:00:04.327	259	-1024	-768	-1	-1	-1	-1	4	-1024	-768	-1	-1	-1	-1	4		0	0						StimuliFarbe_gelb_blau.png	0	880	547	72	111				0	Content		-72	-111	4327480	3531017189
4344	09:41:00.372	00:00:04.344	260	-1024	-768	-1	-1	-1	-1	4	-1024	-768	-1	-1	-1	-1	4		0	0						StimuliFarbe_gelb_blau.png	0	880	547	72	111				0	Content		-72	-111	4344160	3531033869
4361	09:41:00.389	00:00:04.360	261	-1024	-768	-1	-1	-1	-1	4	-1024	-768	-1	-1	-1	-1	4		0	0						StimuliFarbe_gelb_blau.png	0	880	547	72	111				0	Content		-72	-111	4360764	3531050473
4377	09:41:00.405	00:00:04.377	262	-1024	-768	-1	-1	-1	-1	4	-1024	-768	-1	-1	-1	-1	4		0	0						StimuliFarbe_gelb_blau.png	0	880	547	72	111				0	Content		-72	-111	4377432	3531067141
4394	09:41:00.422	00:00:04.394	263	-1024	-768	-1	-1	-1	-1	4	-1024	-768	-1	-1	-1	-1	4		0	0						StimuliFarbe_gelb_blau.png	0	880	547	72	111				0	Content		-72	-111	4394333	3531084042
4411	09:41:00.439	00:00:04.411	264	-1024	-768	-1	-1	-1	-1	4	-1024	-768	-1	-1	-1	-1	4		0	0						StimuliFarbe_gelb_blau.png	0	880	547	72	111				0	Content		-72	-111	4411001	3531100710
4428	09:41:00.456	00:00:04.427	265	-1024	-768	-1	-1	-1	-1	4	-1024	-768	-1	-1	-1	-1	4		0	0						StimuliFarbe_gelb_blau.png	0	880	547	72	111				0	Content		-72	-111	4427978	3531117687
4445	09:41:00.473	00:00:04.445	266	-1024	-768	-1	-1	-1	-1	4	-1024	-768	-1	-1	-1	-1	4		0	0						StimuliFarbe_gelb_blau.png	0	880	547	72	111				0	Content		-72	-111	4445224	3531134933
4461	09:41:00.489	00:00:04.461	267	-1024	-768	-1	-1	-1	-1	4	-1024	-768	-1	-1	-1	-1	4		0	0						StimuliFarbe_gelb_blau.png	0	880	547	72	111				0	Content		-72	-111	4461288	3531150997
4478	09:41:00.506	00:00:04.477	268	-1024	-768	-1	-1	-1	-1	4	-1024	-768	-1	-1	-1	-1	4		0	0						StimuliFarbe_gelb_blau.png	0	880	547	72	111				0	Content		-72	-111	4477956	3531167665
4494	09:41:00.522	00:00:04.493	269	-1024	-768	-1	-1	-1	-1	4	-1024	-768	-1	-1	-1	-1	4		0	0						StimuliFarbe_gelb_blau.png	0	880	547	72	111				0	Content		-72	-111	4493975	3531183684
4511	09:41:00.539	00:00:04.510	270	-1024	-768	-1	-1	-1	-1	4	-1024	-768	-1	-1	-1	-1	4		0	0						StimuliFarbe_gelb_blau.png	0	880	547	72	111				0	Content		-72	-111	4510607	3531200316
4527	09:41:00.555	00:00:04.527	271	-1024	-768	-1	-1	-1	-1	4	-1024	-768	-1	-1	-1	-1	4		0	0						StimuliFarbe_gelb_blau.png	0	880	547	72	111				0	Content		-72	-111	4527346	3531217055
4544	09:41:00.572	00:00:04.543	272	-1024	-768	-1	-1	-1	-1	4	-1024	-768	-1	-1	-1	-1	4		0	0						StimuliFarbe_gelb_blau.png	0	880	547	72	111				0	Content		-72	-111	4543975	3531233684
4561	09:41:00.589	00:00:04.560	273	-1024	-768	-1	-1	-1	-1	4	-1024	-768	-1	-1	-1	-1	4		0	0						StimuliFarbe_gelb_blau.png	0	880	547	72	111				0	Content		-72	-111	4560643	3531250352
4577	09:41:00.605	00:00:04.577	274	-1024	-768	-1	-1	-1	-1	4	-1024	-768	-1	-1	-1	-1	4		0	0						StimuliFarbe_gelb_blau.png	0	880	547	72	111				0	Content		-72	-111	4577243	3531266952
4594	09:41:00.622	00:00:04.593	275	-1024	-768	-1	-1	-1	-1	4	-1024	-768	-1	-1	-1	-1	4		0	0						StimuliFarbe_gelb_blau.png	0	880	547	72	111				0	Content		-72	-111	4593911	3531283620
4611	09:41:00.639	00:00:04.610	276	-1024	-768	-1	-1	-1	-1	4	-1024	-768	-1	-1	-1	-1	4		0	0						StimuliFarbe_gelb_blau.png	0	880	547	72	111				0	Content		-72	-111	4610763	3531300472
4627	09:41:00.655	00:00:04.627	277	-1024	-768	-1	-1	-1	-1	4	-1024	-768	-1	-1	-1	-1	4		0	0						StimuliFarbe_gelb_blau.png	0	880	547	72	111				0	Content		-72	-111	4627431	3531317140
4644	09:41:00.672	00:00:04.644	278	-1024	-768	-1	-1	-1	-1	4	-1024	-768	-1	-1	-1	-1	4		0	0						StimuliFarbe_gelb_blau.png	0	880	547	72	111				0	Content		-72	-111	4644099	3531333808
4661	09:41:00.689	00:00:04.661	279	-1024	-768	-1	-1	-1	-1	4	-1024	-768	-1	-1	-1	-1	4		0	0						StimuliFarbe_gelb_blau.png	0	880	547	72	111				0	Content		-72	-111	4661283	3531350992
4678	09:41:00.706	00:00:04.677	280	-1024	-768	-1	-1	-1	-1	4	-1024	-768	-1	-1	-1	-1	4		0	0						StimuliFarbe_gelb_blau.png	0	880	547	72	111				0	Content		-72	-111	4677951	3531367660
4695	09:41:00.723	00:00:04.695	281	-1024	-768	-1	-1	-1	-1	4	-1024	-768	-1	-1	-1	-1	4		0	0						StimuliFarbe_gelb_blau.png	0	880	547	72	111				0	Content		-72	-111	4695088	3531384797
4712	09:41:00.740	00:00:04.712	282	-1024	-768	-1	-1	-1	-1	4	-1024	-768	-1	-1	-1	-1	4		0	0						StimuliFarbe_gelb_blau.png	0	880	547	72	111				0	Content		-72	-111	4712335	3531402044
4728	09:41:00.756	00:00:04.728	283	-1024	-768	-1	-1	-1	-1	4	-1024	-768	-1	-1	-1	-1	4		0	0						StimuliFarbe_gelb_blau.png	0	880	547	72	111				0	Content		-72	-111	4728088	3531417797
4745	09:41:00.773	00:00:04.744	284	-1024	-768	-1	-1	-1	-1	4	-1024	-768	-1	-1	-1	-1	4		0	0						StimuliFarbe_gelb_blau.png	0	880	547	72	111				0	Content		-72	-111	4744756	3531434465
4761	09:41:00.789	00:00:04.760	285	-1024	-768	-1	-1	-1	-1	4	-1024	-768	-1	-1	-1	-1	4		0	0						StimuliFarbe_gelb_blau.png	0	880	547	72	111				0	Content		-72	-111	4760919	3531450628
4778	09:41:00.806	00:00:04.777	286	-1024	-768	-1	-1	-1	-1	4	-1024	-768	-1	-1	-1	-1	4		0	0						StimuliFarbe_gelb_blau.png	0	880	547	72	111				0	Content		-72	-111	4777587	3531467296
4794	09:41:00.822	00:00:04.793	287	-1024	-768	-1	-1	-1	-1	4	-1024	-768	-1	-1	-1	-1	4		0	0						StimuliFarbe_gelb_blau.png	0	880	547	72	111				0	Content		-72	-111	4793832	3531483541
4811	09:41:00.839	00:00:04.810	288	-1024	-768	-1	-1	-1	-1	4	-1024	-768	-1	-1	-1	-1	4		0	0						StimuliFarbe_gelb_blau.png	0	880	547	72	111				0	Content		-72	-111	4810513	3531500222
4827	09:41:00.855	00:00:04.827	289	-1024	-768	-1	-1	-1	-1	4	-1024	-768	-1	-1	-1	-1	4		0	0						StimuliFarbe_gelb_blau.png	0	880	547	72	111				0	Content		-72	-111	4827111	3531516820
4844	09:41:00.872	00:00:04.843	290	-1024	-768	-1	-1	-1	-1	4	-1024	-768	-1	-1	-1	-1	4		0	0						StimuliFarbe_gelb_blau.png	0	880	547	72	111				0	Content		-72	-111	4843779	3531533488
4861	09:41:00.889	00:00:04.860	291	-1024	-768	-1	-1	-1	-1	4	-1024	-768	-1	-1	-1	-1	4		0	0						StimuliFarbe_gelb_blau.png	0	880	547	72	111				0	Content		-72	-111	4860683	3531550392
4877	09:41:00.905	00:00:04.877	292	-1024	-768	-1	-1	-1	-1	4	-1024	-768	-1	-1	-1	-1	4		0	0						StimuliFarbe_gelb_blau.png	0	880	547	72	111				0	Content		-72	-111	4877351	3531567060
4894	09:41:00.922	00:00:04.894	293	-1024	-768	-1	-1	-1	-1	4	-1024	-768	-1	-1	-1	-1	4		0	0						StimuliFarbe_gelb_blau.png	0	880	547	72	111				0	Content		-72	-111	4894346	3531584055
4911	09:41:00.939	00:00:04.911	294	-1024	-768	-1	-1	-1	-1	4	-1024	-768	-1	-1	-1	-1	4		0	0						StimuliFarbe_gelb_blau.png	0	880	547	72	111				0	Content		-72	-111	4911013	3531600722
4928	09:41:00.956	00:00:04.927	295	-1024	-768	-1	-1	-1	-1	4	-1024	-768	-1	-1	-1	-1	4		0	0						StimuliFarbe_gelb_blau.png	0	880	547	72	111				0	Content		-72	-111	4927681	3531617390
4945	09:41:00.973	00:00:04.944	296	-1024	-768	-1	-1	-1	-1	4	-1024	-768	-1	-1	-1	-1	4		0	0						StimuliFarbe_gelb_blau.png	0	880	547	72	111				0	Content		-72	-111	4944953	3531634662
4962	09:41:00.990	00:00:04.961	297	-1024	-768	-1	-1	-1	-1	4	-1024	-768	-1	-1	-1	-1	4		0	0						StimuliFarbe_gelb_blau.png	0	880	547	72	111				0	Content		-72	-111	4961621	3531651330
4979	09:41:01.007	00:00:04.978	298	-1024	-768	-1	-1	-1	-1	4	-1024	-768	-1	-1	-1	-1	4		0	0						StimuliFarbe_gelb_blau.png	0	880	547	72	111				0	Content		-72	-111	4978958	3531668667
4994	09:41:01.022	00:00:04.993	299	-1024	-768	-1	-1	-1	-1	4	-1024	-768	-1	-1	-1	-1	4		0	0						StimuliFarbe_gelb_blau.png	0	880	547	72	111				0	Content		-72	-111	4993706	3531683415
5010	09:41:01.038	00:00:05.010	300	-1024	-768	-1	-1	-1	-1	4	-1024	-768	-1	-1	-1	-1	4		0	0						StimuliFarbe_gelb_blau.png	0	880	547	72	111				0	Content		-72	-111	5010333	3531700042
5027	09:41:01.055	00:00:05.026	301	-1024	-768	-1	-1	-1	-1	4	-1024	-768	-1	-1	-1	-1	4		0	0						StimuliFarbe_gelb_blau.png	0	880	547	72	111				0	Content		-72	-111	5026954	3531716663
5044	09:41:01.072	00:00:05.043	302	-1024	-768	-1	-1	-1	-1	4	-1024	-768	-1	-1	-1	-1	4		0	0						StimuliFarbe_gelb_blau.png	0	880	547	72	111				0	Content		-72	-111	5043639	3531733348
5060	09:41:01.088	00:00:05.060	303	-1024	-768	-1	-1	-1	-1	4	-1024	-768	-1	-1	-1	-1	4		0	0						StimuliFarbe_gelb_blau.png	0	880	547	72	111				0	Content		-72	-111	5060307	3531750016
5077	09:41:01.105	00:00:05.076	304	-1024	-768	-1	-1	-1	-1	4	-1024	-768	-1	-1	-1	-1	4		0	0						StimuliFarbe_gelb_blau.png	0	880	547	72	111				0	Content		-72	-111	5076940	3531766649
5094	09:41:01.122	00:00:05.093	305	-1024	-768	-1	-1	-1	-1	4	-1024	-768	-1	-1	-1	-1	4		0	0						StimuliFarbe_gelb_blau.png	0	880	547	72	111				0	Content		-72	-111	5093607	3531783316
5110	09:41:01.138	00:00:05.110	306	-1024	-768	-1	-1	-1	-1	4	-1024	-768	-1	-1	-1	-1	4		0	0						StimuliFarbe_gelb_blau.png	0	880	547	72	111				0	Content		-72	-111	5110470	3531800179
5127	09:41:01.155	00:00:05.127	307	-1024	-768	-1	-1	-1	-1	4	-1024	-768	-1	-1	-1	-1	4		0	0						StimuliFarbe_gelb_blau.png	0	880	547	72	111				0	Content		-72	-111	5127138	3531816847
5144	09:41:01.172	00:00:05.143	308	-1024	-768	-1	-1	-1	-1	4	-1024	-768	-1	-1	-1	-1	4		0	0						StimuliFarbe_gelb_blau.png	0	880	547	72	111				0	Content		-72	-111	5143806	3531833515
5161	09:41:01.189	00:00:05.160	309	-1024	-768	-1	-1	-1	-1	4	-1024	-768	-1	-1	-1	-1	4		0	0						StimuliFarbe_gelb_blau.png	0	880	547	72	111				0	Content		-72	-111	5160937	3531850646
5178	09:41:01.206	00:00:05.177	310	-1024	-768	-1	-1	-1	-1	4	-1024	-768	-1	-1	-1	-1	4		0	0						StimuliFarbe_gelb_blau.png	0	880	547	72	111				0	Content		-72	-111	5177605	3531867314
5195	09:41:01.223	00:00:05.194	311	-1024	-768	-1	-1	-1	-1	4	-1024	-768	-1	-1	-1	-1	4		0	0						StimuliFarbe_gelb_blau.png	0	880	547	72	111				0	Content		-72	-111	5194818	3531884527
5212	09:41:01.240	00:00:05.212	312	-1024	-768	-1	-1	-1	-1	4	-1024	-768	-1	-1	-1	-1	4		0	0						StimuliFarbe_gelb_blau.png	0	880	547	72	111				0	Content		-72	-111	5212066	3531901775
5228	09:41:01.256	00:00:05.227	313	-1024	-768	-1	-1	-1	-1	4	-1024	-768	-1	-1	-1	-1	4		0	0						StimuliFarbe_gelb_blau.png	0	880	547	72	111				0	Content		-72	-111	5227753	3531917462
5244	09:41:01.272	00:00:05.244	314	-1024	-768	-1	-1	-1	-1	4	-1024	-768	-1	-1	-1	-1	4		0	0						StimuliFarbe_gelb_blau.png	0	880	547	72	111				0	Content		-72	-111	5244421	3531934130
5261	09:41:01.289	00:00:05.260	315	-1024	-768	-1	-1	-1	-1	4	-1024	-768	-1	-1	-1	-1	4		0	0						StimuliFarbe_gelb_blau.png	0	880	547	72	111				0	Content		-72	-111	5260617	3531950326
5277	09:41:01.305	00:00:05.277	316	-1024	-768	-1	-1	-1	-1	4	-1024	-768	-1	-1	-1	-1	4		0	0						StimuliFarbe_gelb_blau.png	0	880	547	72	111				0	Content		-72	-111	5277285	3531966994
5293	09:41:01.321	00:00:05.293	317	-1024	-768	-1	-1	-1	-1	4	-1024	-768	-1	-1	-1	-1	4		0	0						StimuliFarbe_gelb_blau.png	0	880	547	72	111				0	Content		-72	-111	5293436	3531983145
5310	09:41:01.338	00:00:05.310	318	-1024	-768	-1	-1	-1	-1	4	-1024	-768	-1	-1	-1	-1	4		0	0						StimuliFarbe_gelb_blau.png	0	880	547	72	111				0	Content		-72	-111	5310240	3531999949
5327	09:41:01.355	00:00:05.326	319	-1024	-768	-1	-1	-1	-1	4	-1024	-768	-1	-1	-1	-1	4		0	0						StimuliFarbe_gelb_blau.png	0	880	547	72	111				0	Content		-72	-111	5326838	3532016547
5344	09:41:01.372	00:00:05.343	320	-1024	-768	-1	-1	-1	-1	4	-1024	-768	-1	-1	-1	-1	4		0	0						StimuliFarbe_gelb_blau.png	0	880	547	72	111				0	Content		-72	-111	5343506	3532033215
5360	09:41:01.388	00:00:05.360	321	-1024	-768	-1	-1	-1	-1	4	-1024	-768	-1	-1	-1	-1	4		0	0						StimuliFarbe_gelb_blau.png	0	880	547	72	111				0	Content		-72	-111	5360407	3532050116
5377	09:41:01.405	00:00:05.377	322	-1024	-768	-1	-1	-1	-1	4	-1024	-768	-1	-1	-1	-1	4		0	0						StimuliFarbe_gelb_blau.png	0	880	547	72	111				0	Content		-72	-111	5377075	3532066784
5394	09:41:01.422	00:00:05.394	323	-1024	-768	-1	-1	-1	-1	4	-1024	-768	-1	-1	-1	-1	4		0	0						StimuliFarbe_gelb_blau.png	0	880	547	72	111				0	Content		-72	-111	5394032	3532083741
5411	09:41:01.439	00:00:05.410	324	-1024	-768	-1	-1	-1	-1	4	-1024	-768	-1	-1	-1	-1	4		0	0						StimuliFarbe_gelb_blau.png	0	880	547	72	111				0	Content		-72	-111	5410700	3532100409
5427	09:41:01.455	00:00:05.427	325	-1024	-768	-1	-1	-1	-1	4	-1024	-768	-1	-1	-1	-1	4		0	0						StimuliFarbe_gelb_blau.png	0	880	547	72	111				0	Content		-72	-111	5427368	3532117077
5445	09:41:01.473	00:00:05.444	326	-1024	-768	-1	-1	-1	-1	4	-1024	-768	-1	-1	-1	-1	4		0	0						StimuliFarbe_gelb_blau.png	0	880	547	72	111				0	Content		-72	-111	5444651	3532134360
5461	09:41:01.489	00:00:05.461	327	-1024	-768	-1	-1	-1	-1	4	-1024	-768	-1	-1	-1	-1	4		0	0						StimuliFarbe_gelb_blau.png	0	880	547	72	111				0	Content		-72	-111	5461319	3532151028
5479	09:41:01.507	00:00:05.478	328	-1024	-768	-1	-1	-1	-1	4	-1024	-768	-1	-1	-1	-1	4		0	0						StimuliFarbe_gelb_blau.png	0	880	547	72	111				0	Content		-72	-111	5478558	3532168267
5493	09:41:01.521	00:00:05.493	329	-1024	-768	-1	-1	-1	-1	4	-1024	-768	-1	-1	-1	-1	4		0	0						StimuliFarbe_gelb_blau.png	0	880	547	72	111				0	Content		-72	-111	5493306	3532183015
5510	09:41:01.538	00:00:05.509	330	-1024	-768	-1	-1	-1	-1	4	-1024	-768	-1	-1	-1	-1	4		0	0						StimuliFarbe_gelb_blau.png	0	880	547	72	111				0	Content		-72	-111	5509993	3532199702
5527	09:41:01.555	00:00:05.526	331	-1024	-768	-1	-1	-1	-1	4	-1024	-768	-1	-1	-1	-1	4		0	0						StimuliFarbe_gelb_blau.png	0	880	547	72	111				0	Content		-72	-111	5526661	3532216370
5543	09:41:01.571	00:00:05.543	332	-1024	-768	-1	-1	-1	-1	4	-1024	-768	-1	-1	-1	-1	4		0	0						StimuliFarbe_gelb_blau.png	0	880	547	72	111				0	Content		-72	-111	5543321	3532233030
5560	09:41:01.588	00:00:05.559	333	-1024	-768	-1	-1	-1	-1	4	-1024	-768	-1	-1	-1	-1	4		0	0						StimuliFarbe_gelb_blau.png	0	880	547	72	111				0	Content		-72	-111	5559989	3532249698
5577	09:41:01.605	00:00:05.576	334	-1024	-768	-1	-1	-1	-1	4	-1024	-768	-1	-1	-1	-1	4		0	0						StimuliFarbe_gelb_blau.png	0	880	547	72	111				0	Content		-72	-111	5576736	3532266445
5593	09:41:01.621	00:00:05.593	335	-1024	-768	-1	-1	-1	-1	4	-1024	-768	-1	-1	-1	-1	4		0	0						StimuliFarbe_gelb_blau.png	0	880	547	72	111				0	Content		-72	-111	5593304	3532283013
5610	09:41:01.638	00:00:05.610	336	-1024	-768	-1	-1	-1	-1	4	-1024	-768	-1	-1	-1	-1	4		0	0						StimuliFarbe_gelb_blau.png	0	880	547	72	111				0	Content		-72	-111	5610240	3532299949
5627	09:41:01.655	00:00:05.626	337	-1024	-768	-1	-1	-1	-1	4	-1024	-768	-1	-1	-1	-1	4		0	0						StimuliFarbe_gelb_blau.png	0	880	547	72	111				0	Content		-72	-111	5626908	3532316617
5644	09:41:01.672	00:00:05.644	338	-1024	-768	-1	-1	-1	-1	4	-1024	-768	-1	-1	-1	-1	4		0	0						StimuliFarbe_gelb_blau.png	0	880	547	72	111				0	Content		-72	-111	5644042	3532333751
5661	09:41:01.689	00:00:05.660	339	-1024	-768	-1	-1	-1	-1	4	-1024	-768	-1	-1	-1	-1	4		0	0						StimuliFarbe_gelb_blau.png	0	880	547	72	111				0	Content		-72	-111	5660710	3532350419
5678	09:41:01.706	00:00:05.677	340	-1024	-768	-1	-1	-1	-1	4	-1024	-768	-1	-1	-1	-1	4		0	0						StimuliFarbe_gelb_blau.png	0	880	547	72	111				0	Content		-72	-111	5677799	3532367508
5695	09:41:01.723	00:00:05.695	341	-1024	-768	-1	-1	-1	-1	4	-1024	-768	-1	-1	-1	-1	4		0	0						StimuliFarbe_gelb_blau.png	0	880	547	72	111				0	Content		-72	-111	5695171	3532384880
5711	09:41:01.739	00:00:05.710	342	-1024	-768	-1	-1	-1	-1	4	-1024	-768	-1	-1	-1	-1	4		0	0						StimuliFarbe_gelb_blau.png	0	880	547	72	111				0	Content		-72	-111	5710858	3532400567
5728	09:41:01.756	00:00:05.727	343	-1024	-768	-1	-1	-1	-1	4	-1024	-768	-1	-1	-1	-1	4		0	0						StimuliFarbe_gelb_blau.png	0	880	547	72	111				0	Content		-72	-111	5727526	3532417235
5744	09:41:01.772	00:00:05.743	344	-1024	-768	-1	-1	-1	-1	4	-1024	-768	-1	-1	-1	-1	4		0	0						StimuliFarbe_gelb_blau.png	0	880	547	72	111				0	Content		-72	-111	5743659	3532433368
5760	09:41:01.788	00:00:05.760	345	-1024	-768	-1	-1	-1	-1	4	-1024	-768	-1	-1	-1	-1	4		0	0						StimuliFarbe_gelb_blau.png	0	880	547	72	111				0	Content		-72	-111	5760327	3532450036
5777	09:41:01.805	00:00:05.776	346	-1024	-768	-1	-1	-1	-1	4	-1024	-768	-1	-1	-1	-1	4		0	0						StimuliFarbe_gelb_blau.png	0	880	547	72	111				0	Content		-72	-111	5776540	3532466249
5793	09:41:01.821	00:00:05.793	347	-1024	-768	-1	-1	-1	-1	4	-1024	-768	-1	-1	-1	-1	4		0	0						StimuliFarbe_gelb_blau.png	0	880	547	72	111				0	Content		-72	-111	5793218	3532482927
5810	09:41:01.838	00:00:05.809	348	-1024	-768	-1	-1	-1	-1	4	-1024	-768	-1	-1	-1	-1	4		0	0						StimuliFarbe_gelb_blau.png	0	880	547	72	111				0	Content		-72	-111	5809815	3532499524
5826	09:41:01.854	00:00:05.826	349	-1024	-768	-1	-1	-1	-1	4	-1024	-768	-1	-1	-1	-1	4		0	0						StimuliFarbe_gelb_blau.png	0	880	547	72	111				0	Content		-72	-111	5826483	3532516192
5843	09:41:01.871	00:00:05.843	350	-1024	-768	-1	-1	-1	-1	4	-1024	-768	-1	-1	-1	-1	4		0	0						StimuliFarbe_gelb_blau.png	0	880	547	72	111				0	Content		-72	-111	5843385	3532533094
5860	09:41:01.888	00:00:05.860	351	-1024	-768	-1	-1	-1	-1	4	-1024	-768	-1	-1	-1	-1	4		0	0						StimuliFarbe_gelb_blau.png	0	880	547	72	111				0	Content		-72	-111	5860052	3532549761
5877	09:41:01.905	00:00:05.877	352	-1024	-768	-1	-1	-1	-1	4	-1024	-768	-1	-1	-1	-1	4		0	0						StimuliFarbe_gelb_blau.png	0	880	547	72	111				0	Content		-72	-111	5877032	3532566741
5894	09:41:01.922	00:00:05.894	353	-1024	-768	-1	-1	-1	-1	4	-1024	-768	-1	-1	-1	-1	4		0	0						StimuliFarbe_gelb_blau.png	0	880	547	72	111				0	Content		-72	-111	5894280	3532583989
5910	09:41:01.938	00:00:05.910	354	-1024	-768	-1	-1	-1	-1	4	-1024	-768	-1	-1	-1	-1	4		0	0						StimuliFarbe_gelb_blau.png	0	880	547	72	111				0	Content		-72	-111	5910343	3532600052
5927	09:41:01.955	00:00:05.927	355	-1024	-768	-1	-1	-1	-1	4	-1024	-768	-1	-1	-1	-1	4		0	0						StimuliFarbe_gelb_blau.png	0	880	547	72	111				0	Content		-72	-111	5927011	3532616720
5943	09:41:01.971	00:00:05.943	356	-1024	-768	-1	-1	-1	-1	4	-1024	-768	-1	-1	-1	-1	4		0	0						StimuliFarbe_gelb_blau.png	0	880	547	72	111				0	Content		-72	-111	5943029	3532632738
5960	09:41:01.988	00:00:05.959	357	-1024	-768	-1	-1	-1	-1	4	-1024	-768	-1	-1	-1	-1	4		0	0						StimuliFarbe_gelb_blau.png	0	880	547	72	111				0	Content		-72	-111	5959654	3532649363
5976	09:41:02.004	00:00:05.976	358	-1024	-768	-1	-1	-1	-1	4	-1024	-768	-1	-1	-1	-1	4		0	0						StimuliFarbe_gelb_blau.png	0	880	547	72	111				0	Content		-72	-111	5976402	3532666111
5993	09:41:02.021	00:00:05.993	359	-1024	-768	-1	-1	-1	-1	4	-1024	-768	-1	-1	-1	-1	4		0	0						StimuliFarbe_gelb_blau.png	0	880	547	72	111				0	Content		-72	-111	5993027	3532682736
6010	09:41:02.038	00:00:06.009	360	-1024	-768	-1	-1	-1	-1	4	-1024	-768	-1	-1	-1	-1	4		0	0						StimuliFarbe_gelb_blau.png	0	880	547	72	111				0	Content		-72	-111	6009695	3532699404
6026	09:41:02.054	00:00:06.026	361	-1024	-768	-1	-1	-1	-1	4	-1024	-768	-1	-1	-1	-1	4		0	0						StimuliFarbe_gelb_blau.png	0	880	547	72	111				0	Content		-72	-111	6026360	3532716069
6043	09:41:02.071	00:00:06.043	362	-1024	-768	-1	-1	-1	-1	4	-1024	-768	-1	-1	-1	-1	4		0	0						StimuliFarbe_gelb_blau.png	0	880	547	72	111				0	Content		-72	-111	6043028	3532732737
6060	09:41:02.088	00:00:06.059	363	-1024	-768	-1	-1	-1	-1	4	-1024	-768	-1	-1	-1	-1	4		0	0						StimuliFarbe_gelb_blau.png	0	880	547	72	111				0	Content		-72	-111	6059860	3532749569
6077	09:41:02.105	00:00:06.076	364	-1024	-768	-1	-1	-1	-1	4	-1024	-768	-1	-1	-1	-1	4		0	0						StimuliFarbe_gelb_blau.png	0	880	547	72	111				0	Content		-72	-111	6076528	3532766237
6093	09:41:02.121	00:00:06.093	365	-1024	-768	-1	-1	-1	-1	4	-1024	-768	-1	-1	-1	-1	4		0	0						StimuliFarbe_gelb_blau.png	0	880	547	72	111				0	Content		-72	-111	6093196	3532782905
6110	09:41:02.138	00:00:06.110	366	-1024	-768	-1	-1	-1	-1	4	-1024	-768	-1	-1	-1	-1	4		0	0						StimuliFarbe_gelb_blau.png	0	880	547	72	111				0	Content		-72	-111	6110358	3532800067
6127	09:41:02.155	00:00:06.127	367	-1024	-768	-1	-1	-1	-1	4	-1024	-768	-1	-1	-1	-1	4		0	0						StimuliFarbe_gelb_blau.png	0	880	547	72	111				0	Content		-72	-111	6127026	3532816735
6144	09:41:02.172	00:00:06.144	368	-1024	-768	-1	-1	-1	-1	4	-1024	-768	-1	-1	-1	-1	4		0	0						StimuliFarbe_gelb_blau.png	0	880	547	72	111				0	Content		-72	-111	6144142	3532833851
6162	09:41:02.190	00:00:06.161	369	-1024	-768	-1	-1	-1	-1	4	-1024	-768	-1	-1	-1	-1	4		0	0						StimuliFarbe_gelb_blau.png	0	880	547	72	111				0	Content		-72	-111	6161513	3532851222
6176	09:41:02.204	00:00:06.176	370	-1024	-768	-1	-1	-1	-1	4	-1024	-768	-1	-1	-1	-1	4		0	0						StimuliFarbe_gelb_blau.png	0	880	547	72	111				0	Content		-72	-111	6176261	3532865970
6193	09:41:02.221	00:00:06.192	371	-1024	-768	-1	-1	-1	-1	4	-1024	-768	-1	-1	-1	-1	4		0	0						StimuliFarbe_gelb_blau.png	0	880	547	72	111				0	Content		-72	-111	6192884	3532882593
6210	09:41:02.238	00:00:06.209	372	-1024	-768	-1	-1	-1	-1	4	-1024	-768	-1	-1	-1	-1	4		0	0						StimuliFarbe_gelb_blau.png	0	880	547	72	111				0	Content		-72	-111	6209532	3532899241
6226	09:41:02.254	00:00:06.226	373	-1024	-768	-1	-1	-1	-1	4	-1024	-768	-1	-1	-1	-1	4		0	0						StimuliFarbe_gelb_blau.png	0	880	547	72	111				0	Content		-72	-111	6226200	3532915909
6243	09:41:02.271	00:00:06.242	374	-1024	-768	-1	-1	-1	-1	4	-1024	-768	-1	-1	-1	-1	4		0	0						StimuliFarbe_gelb_blau.png	0	880	547	72	111				0	Content		-72	-111	6242854	3532932563
6260	09:41:02.288	00:00:06.259	375	-1024	-768	-1	-1	-1	-1	4	-1024	-768	-1	-1	-1	-1	4		0	0						StimuliFarbe_gelb_blau.png	0	880	547	72	111				0	Content		-72	-111	6259522	3532949231
6276	09:41:02.304	00:00:06.276	376	-1024	-768	-1	-1	-1	-1	4	-1024	-768	-1	-1	-1	-1	4		0	0						StimuliFarbe_gelb_blau.png	0	880	547	72	111				0	Content		-72	-111	6276184	3532965893
6293	09:41:02.321	00:00:06.292	377	-1024	-768	-1	-1	-1	-1	4	-1024	-768	-1	-1	-1	-1	4		0	0						StimuliFarbe_gelb_blau.png	0	880	547	72	111				0	Content		-72	-111	6292852	3532982561
6310	09:41:02.338	00:00:06.309	378	-1024	-768	-1	-1	-1	-1	4	-1024	-768	-1	-1	-1	-1	4		0	0						StimuliFarbe_gelb_blau.png	0	880	547	72	111				0	Content		-72	-111	6309520	3532999229
6326	09:41:02.354	00:00:06.326	379	-1024	-768	-1	-1	-1	-1	4	-1024	-768	-1	-1	-1	-1	4		0	0						StimuliFarbe_gelb_blau.png	0	880	547	72	111				0	Content		-72	-111	6326131	3533015840
6334	09:41:02.362																				ImageEnd	16	0	0	StimuliFarbe_gelb_blau.png
6343	09:41:02.371	00:00:06.343	380	-1024	-768	-1	-1	-1	-1	4	-1024	-768	-1	-1	-1	-1	4		0	0						No media	0	1024	768	0	0				0	Content		0	0	6343379	3533033088
6347	09:41:02.375																				ImageStart	8	0	0	Fix_sw.jpg
6361	09:41:02.389	00:00:06.360	381	-1024	-768	-1	-1	-1	-1	4	-1024	-768	-1	-1	-1	-1	4		0	0						Fix_sw.jpg	0	880	547	72	111				0	Content		-72	-111	6360751	3533050460
6378	09:41:02.406	00:00:06.377	382	-1024	-768	-1	-1	-1	-1	4	-1024	-768	-1	-1	-1	-1	4		0	0						Fix_sw.jpg	0	880	547	72	111				0	Content		-72	-111	6377999	3533067708
6393	09:41:02.421	00:00:06.392	383	-1024	-768	-1	-1	-1	-1	4	-1024	-768	-1	-1	-1	-1	4		0	0						Fix_sw.jpg	0	880	547	72	111				0	Content		-72	-111	6392748	3533082457
6409	09:41:02.437	00:00:06.409	384	-1024	-768	-1	-1	-1	-1	4	-1024	-768	-1	-1	-1	-1	4		0	0						Fix_sw.jpg	0	880	547	72	111				0	Content		-72	-111	6409435	3533099144
6426	09:41:02.454	00:00:06.426	385	-1024	-768	-1	-1	-1	-1	4	-1024	-768	-1	-1	-1	-1	4		0	0						Fix_sw.jpg	0	880	547	72	111				0	Content		-72	-111	6426102	3533115811
6443	09:41:02.471	00:00:06.442	386	-1024	-768	-1	-1	-1	-1	4	-1024	-768	-1	-1	-1	-1	4		0	0						Fix_sw.jpg	0	880	547	72	111				0	Content		-72	-111	6442764	3533132473
6459	09:41:02.487	00:00:06.459	387	-1024	-768	-1	-1	-1	-1	4	-1024	-768	-1	-1	-1	-1	4		0	0						Fix_sw.jpg	0	880	547	72	111				0	Content		-72	-111	6459432	3533149141
6476	09:41:02.504	00:00:06.476	388	-1024	-768	-1	-1	-1	-1	4	-1024	-768	-1	-1	-1	-1	4		0	0						Fix_sw.jpg	0	880	547	72	111				0	Content		-72	-111	6476175	3533165884
6493	09:41:02.521	00:00:06.492	389	-1024	-768	-1	-1	-1	-1	4	-1024	-768	-1	-1	-1	-1	4		0	0						Fix_sw.jpg	0	880	547	72	111				0	Content		-72	-111	6492741	3533182450
6509	09:41:02.537	00:00:06.509	390	-1024	-768	-1	-1	-1	-1	4	-1024	-768	-1	-1	-1	-1	4		0	0						Fix_sw.jpg	0	880	547	72	111				0	Content		-72	-111	6509363	3533199072
6526	09:41:02.554	00:00:06.526	391	-1024	-768	-1	-1	-1	-1	4	-1024	-768	-1	-1	-1	-1	4		0	0						Fix_sw.jpg	0	880	547	72	111				0	Content		-72	-111	6526446	3533216155
6543	09:41:02.571	00:00:06.543	392	-1024	-768	-1	-1	-1	-1	4	-1024	-768	-1	-1	-1	-1	4		0	0						Fix_sw.jpg	0	880	547	72	111				0	Content		-72	-111	6543114	3533232823
6560	09:41:02.588	00:00:06.559	393	-1024	-768	-1	-1	-1	-1	4	-1024	-768	-1	-1	-1	-1	4		0	0						Fix_sw.jpg	0	880	547	72	111				0	Content		-72	-111	6559782	3533249491
6577	09:41:02.605	00:00:06.577	394	-1024	-768	-1	-1	-1	-1	4	-1024	-768	-1	-1	-1	-1	4		0	0						Fix_sw.jpg	0	880	547	72	111				0	Content		-72	-111	6577233	3533266942
6594	09:41:02.622	00:00:06.594	395	-1024	-768	-1	-1	-1	-1	4	-1024	-768	-1	-1	-1	-1	4		0	0						Fix_sw.jpg	0	880	547	72	111				0	Content		-72	-111	6594480	3533284189
6609	09:41:02.637	00:00:06.609	396	-1024	-768	-1	-1	-1	-1	4	-1024	-768	-1	-1	-1	-1	4		0	0						Fix_sw.jpg	0	880	547	72	111				0	Content		-72	-111	6609366	3533299075
6626	09:41:02.654	00:00:06.625	397	-1024	-768	-1	-1	-1	-1	4	-1024	-768	-1	-1	-1	-1	4		0	0						Fix_sw.jpg	0	880	547	72	111				0	Content		-72	-111	6625978	3533315687
6643	09:41:02.671	00:00:06.642	398	-1024	-768	-1	-1	-1	-1	4	-1024	-768	-1	-1	-1	-1	4		0	0						Fix_sw.jpg	0	880	547	72	111				0	Content		-72	-111	6642632	3533332341
6659	09:41:02.687	00:00:06.659	399	-1024	-768	-1	-1	-1	-1	4	-1024	-768	-1	-1	-1	-1	4		0	0						Fix_sw.jpg	0	880	547	72	111				0	Content		-72	-111	6659300	3533349009
6676	09:41:02.704	00:00:06.675	400	-1024	-768	-1	-1	-1	-1	4	-1024	-768	-1	-1	-1	-1	4		0	0						Fix_sw.jpg	0	880	547	72	111				0	Content		-72	-111	6675951	3533365660
6693	09:41:02.721	00:00:06.692	401	-1024	-768	-1	-1	-1	-1	4	-1024	-768	-1	-1	-1	-1	4		0	0						Fix_sw.jpg	0	880	547	72	111				0	Content		-72	-111	6692619	3533382328
6709	09:41:02.737	00:00:06.709	402	-1024	-768	-1	-1	-1	-1	4	-1024	-768	-1	-1	-1	-1	4		0	0						Fix_sw.jpg	0	880	547	72	111				0	Content		-72	-111	6709273	3533398982
6726	09:41:02.754	00:00:06.725	403	-1024	-768	-1	-1	-1	-1	4	-1024	-768	-1	-1	-1	-1	4		0	0						Fix_sw.jpg	0	880	547	72	111				0	Content		-72	-111	6725941	3533415650
6743	09:41:02.771	00:00:06.742	404	-1024	-768	-1	-1	-1	-1	4	-1024	-768	-1	-1	-1	-1	4		0	0						Fix_sw.jpg	0	880	547	72	111				0	Content		-72	-111	6742609	3533432318
6759	09:41:02.787	00:00:06.759	405	-1024	-768	-1	-1	-1	-1	4	-1024	-768	-1	-1	-1	-1	4		0	0						Fix_sw.jpg	0	880	547	72	111				0	Content		-72	-111	6759277	3533448986
6776	09:41:02.804	00:00:06.775	406	-1024	-768	-1	-1	-1	-1	4	-1024	-768	-1	-1	-1	-1	4		0	0						Fix_sw.jpg	0	880	547	72	111				0	Content		-72	-111	6775853	3533465562
6792	09:41:02.820	00:00:06.792	407	-1024	-768	-1	-1	-1	-1	4	-1024	-768	-1	-1	-1	-1	4		0	0						Fix_sw.jpg	0	880	547	72	111				0	Content		-72	-111	6792475	3533482184
6809	09:41:02.837	00:00:06.809	408	-1024	-768	-1	-1	-1	-1	4	-1024	-768	-1	-1	-1	-1	4		0	0						Fix_sw.jpg	0	880	547	72	111				0	Content		-72	-111	6809099	3533498808
6826	09:41:02.854	00:00:06.825	409	-1024	-768	-1	-1	-1	-1	4	-1024	-768	-1	-1	-1	-1	4		0	0						Fix_sw.jpg	0	880	547	72	111				0	Content		-72	-111	6825846	3533515555
6842	09:41:02.870	00:00:06.842	410	-1024	-768	-1	-1	-1	-1	4	-1024	-768	-1	-1	-1	-1	4		0	0						Fix_sw.jpg	0	880	547	72	111				0	Content		-72	-111	6842472	3533532181
6859	09:41:02.887	00:00:06.859	411	-1024	-768	-1	-1	-1	-1	4	-1024	-768	-1	-1	-1	-1	4		0	0						Fix_sw.jpg	0	880	547	72	111				0	Content		-72	-111	6859095	3533548804
6876	09:41:02.904	00:00:06.875	412	-1024	-768	-1	-1	-1	-1	4	-1024	-768	-1	-1	-1	-1	4		0	0						Fix_sw.jpg	0	880	547	72	111				0	Content		-72	-111	6875721	3533565430
6892	09:41:02.920	00:00:06.892	413	-1024	-768	-1	-1	-1	-1	4	-1024	-768	-1	-1	-1	-1	4		0	0						Fix_sw.jpg	0	880	547	72	111				0	Content		-72	-111	6892470	3533582179
6909	09:41:02.937	00:00:06.909	414	-1024	-768	-1	-1	-1	-1	4	-1024	-768	-1	-1	-1	-1	4		0	0						Fix_sw.jpg	0	880	547	72	111				0	Content		-72	-111	6909093	3533598802
6926	09:41:02.954	00:00:06.925	415	-1024	-768	-1	-1	-1	-1	4	-1024	-768	-1	-1	-1	-1	4		0	0						Fix_sw.jpg	0	880	547	72	111				0	Content		-72	-111	6925720	3533615429
6942	09:41:02.970	00:00:06.942	416	-1024	-768	-1	-1	-1	-1	4	-1024	-768	-1	-1	-1	-1	4		0	0						Fix_sw.jpg	0	880	547	72	111				0	Content		-72	-111	6942408	3533632117
6959	09:41:02.987	00:00:06.959	417	-1024	-768	-1	-1	-1	-1	4	-1024	-768	-1	-1	-1	-1	4		0	0						Fix_sw.jpg	0	880	547	72	111				0	Content		-72	-111	6959076	3533648785
6976	09:41:03.004	00:00:06.975	418	-1024	-768	-1	-1	-1	-1	4	-1024	-768	-1	-1	-1	-1	4		0	0						Fix_sw.jpg	0	880	547	72	111				0	Content		-72	-111	6975719	3533665428
6992	09:41:03.020	00:00:06.992	419	523,9118	698,8204	0,5271953	0,5387086	402,7658	3,328293	3	523,9118	698,8204	0,5271953	0,5387086	402,7658	3,328293	1	1	524	699						Fix_sw.jpg	0	880	547	72	111	454	578	117	0	Content		452	588	6992352	3533682061
7009	09:41:03.037	00:00:07.008	420	-1024	-768	-1	-1	-1	-1	4	-1024	-768	-1	-1	-1	-1	4	1	0	0						Fix_sw.jpg	0	880	547	72	111	454	578	117	0	Content		-72	-111	7008981	3533698690
7026	09:41:03.054	00:00:07.025	421	-1024	-768	-1	-1	-1	-1	4	-1024	-768	-1	-1	-1	-1	4	1	0	0						Fix_sw.jpg	0	880	547	72	111	454	578	117	0	Content		-72	-111	7025667	3533715376
7042	09:41:03.070	00:00:07.042	422	-1024	-768	-1	-1	-1	-1	4	-1024	-768	-1	-1	-1	-1	4	1	0	0						Fix_sw.jpg	0	880	547	72	111	454	578	117	0	Content		-72	-111	7042335	3533732044
7059	09:41:03.087	00:00:07.058	423	527,8489	690,7736	0,537541	0,5503698	387,7273	3,314377	3	527,8489	690,7736	0,537541	0,5503698	387,7273	3,314377	1	1	528	691						Fix_sw.jpg	0	880	547	72	111	454	578	117	0	Content		456	580	7058964	3533748673
7076	09:41:03.104	00:00:07.075	424	471,9061	680,9736	0,5324605	0,5537211	419,4936	3,404696	1	500,6733	688,7015	0,5421428	0,553786	387,7273	3,157116	3	1	472	681						Fix_sw.jpg	0	880	547	72	111	454	578	117	0	Content		400	570	7075710	3533765419
7092	09:41:03.120	00:00:07.092	425	531,9365	676,9095	0,5561211	0,5547054	419,4936	3,572819	3	529,8387	687,17	0,5443032	0,5547919	387,7273	3,323256	1	1	530	687						Fix_sw.jpg	0	880	547	72	111	454	578	117	0	Content		458	576	7092340	3533782049
7109	09:41:03.137	00:00:07.108	426	-1024	-768	-1	-1	-1	-1	4	-1024	-768	-1	-1	-1	-1	4	2	0	0						Fix_sw.jpg	0	880	547	72	111	799	522	200	0	Content		-72	-111	7108956	3533798665
7126	09:41:03.154	00:00:07.125	427	-1024	-768	-1	-1	-1	-1	4	-1024	-768	-1	-1	-1	-1	4	2	0	0						Fix_sw.jpg	0	880	547	72	111	799	522	200	0	Content		-72	-111	7125579	3533815288
7142	09:41:03.170	00:00:07.142	428	1168,829	575,2483	0,5602937	0,5523704	419,4936	1,793557	3	1110,091	599,9139	0,549162	0,5524279	387,7273	1,665089	1	2	1110	600						Fix_sw.jpg	0	880	547	72	111	799	522	200	0	Content		1038	489	7142325	3533832034
7159	09:41:03.187	00:00:07.158	429	-1024	-768	-1	-1	-1	-1	4	-1024	-768	-1	-1	-1	-1	4	2	0	0						Fix_sw.jpg	0	880	547	72	111	799	522	200	0	Content		-72	-111	7158945	3533848654
7176	09:41:03.204	00:00:07.175	430	-1024	-768	-1	-1	-1	-1	4	-1024	-768	-1	-1	-1	-1	4	2	0	0						Fix_sw.jpg	0	880	547	72	111	799	522	200	0	Content		-72	-111	7175569	3533865278
7192	09:41:03.220	00:00:07.192	431	510,6218	668,5496	0,5607274	0,5492623	419,4936	3,575152	3	511,4655	679,9918	0,5488175	0,54935	387,7273	3,325046	1	2	511	680						Fix_sw.jpg	0	880	547	72	111	799	522	200	0	Content		439	569	7192191	3533881900
7209	09:41:03.237	00:00:07.208	432	-1024	-768	-1	-1	-1	-1	4	-1024	-768	-1	-1	-1	-1	4	2	0	0						Fix_sw.jpg	0	880	547	72	111	799	522	200	0	Content		-72	-111	7208939	3533898648
7226	09:41:03.254	00:00:07.225	433	-1024	-768	-1	-1	-1	-1	4	-1024	-768	-1	-1	-1	-1	4	2	0	0						Fix_sw.jpg	0	880	547	72	111	799	522	200	0	Content		-72	-111	7225562	3533915271
7242	09:41:03.270	00:00:07.242	434	-1024	-768	-1	-1	-1	-1	4	-1024	-768	-1	-1	-1	-1	4	2	0	0						Fix_sw.jpg	0	880	547	72	111	799	522	200	0	Content		-72	-111	7242186	3533931895
7259	09:41:03.287	00:00:07.258	435	-1024	-768	-1	-1	-1	-1	4	-1024	-768	-1	-1	-1	-1	4	2	0	0						Fix_sw.jpg	0	880	547	72	111	799	522	200	0	Content		-72	-111	7258853	3533948562
7276	09:41:03.304	00:00:07.275	436	689,9404	649,9009	0,5430542	0,547666	395,4714	2,101316	1	689,9404	649,9009	0,5430542	0,547666	395,4714	2,101316	3	2	690	650						Fix_sw.jpg	0	880	547	72	111	799	522	200	0	Content		618	539	7275556	3533965265
7292	09:41:03.320	00:00:07.292	437	1051,794	615,5599	0,5496973	0,5469211	395,4714	1,914661	3	1051,794	615,5599	0,5496973	0,5469211	395,4714	1,914661	1	2	1052	616						Fix_sw.jpg	0	880	547	72	111	799	522	200	0	Content		980	505	7292179	3533981888
7309	09:41:03.337	00:00:07.308	438	-1024	-768	-1	-1	-1	-1	4	-1024	-768	-1	-1	-1	-1	4	3	0	0						Fix_sw.jpg	0	880	547	72	111	440	577	883	0	Content		-72	-111	7308804	3533998513
7325	09:41:03.353	00:00:07.325	439	-1024	-768	-1	-1	-1	-1	4	-1024	-768	-1	-1	-1	-1	4	3	0	0						Fix_sw.jpg	0	880	547	72	111	440	577	883	0	Content		-72	-111	7325426	3534015135
7342	09:41:03.370	00:00:07.342	440	511,6173	686,5446	0,5495005	0,5469577	399,4624	3,622484	3	511,6173	686,5446	0,5495005	0,5469577	399,4624	3,622484	1	3	512	687						Fix_sw.jpg	0	880	547	72	111	440	577	883	0	Content		440	576	7342177	3534031886
7346	09:41:03.374																				ImageEnd	16	0	0	Fix_sw.jpg
7359	09:41:03.387	00:00:07.358	441	-1024	-768	-1	-1	-1	-1	4	-1024	-768	-1	-1	-1	-1	4	3	0	0						No media	0	1024	768	0	0	512	688	883	0	Content		0	0	7358799	3534048508
7367	09:41:03.395																				ImageStart	8	0	0	StimuliFarbe_gruen_rot.png
7375	09:41:03.403	00:00:07.375	442	-1024	-768	-1	-1	-1	-1	4	-1024	-768	-1	-1	-1	-1	4	3	0	0						StimuliFarbe_gruen_rot.png	0	880	547	72	111	440	577	883	0	Content		-72	-111	7375424	3534065133
7392	09:41:03.420	00:00:07.392	443	753,4537	644,4883	0,5415761	0,5461007	399,4624	2,849365	3	753,4537	644,4883	0,5415761	0,5461007	399,4624	2,849365	3	3	0	0						StimuliFarbe_gruen_rot.png	0	880	547	72	111	440	577	883	0	Content		-72	-111	7392048	3534081757
7409	09:41:03.437	00:00:07.408	444	-1024	-768	-1	-1	-1	-1	4	-1024	-768	-1	-1	-1	-1	4	3	0	0						StimuliFarbe_gruen_rot.png	0	880	547	72	111	440	577	883	0	Content		-72	-111	7408799	3534098508
7425	09:41:03.453	00:00:07.425	445	-1024	-768	-1	-1	-1	-1	4	-1024	-768	-1	-1	-1	-1	4	3	0	0						StimuliFarbe_gruen_rot.png	0	880	547	72	111	440	577	883	0	Content		-72	-111	7425423	3534115132
7442	09:41:03.470	00:00:07.442	446	513,9318	690,295	0,5381486	0,5426034	388,0802	3,757924	3	513,9318	690,295	0,5381486	0,5426034	388,0802	3,757924	1	3	514	690						StimuliFarbe_gruen_rot.png	0	880	547	72	111	440	577	883	0	Content		442	579	7442046	3534131755
7459	09:41:03.487	00:00:07.458	447	-1024	-768	-1	-1	-1	-1	4	-1024	-768	-1	-1	-1	-1	4	3	0	0						StimuliFarbe_gruen_rot.png	0	880	547	72	111	440	577	883	0	Content		-72	-111	7458672	3534148381
7475	09:41:03.503	00:00:07.475	448	537,2379	683,2667	0,5377119	0,5431755	388,0801	3,634648	3	537,2379	683,2667	0,5377119	0,5431755	388,0801	3,634648	1	3	537	683						StimuliFarbe_gruen_rot.png	0	880	547	72	111	440	577	883	0	Content		465	572	7475424	3534165133
7492	09:41:03.520	00:00:07.492	449	510,087	681,1709	0,5346189	0,5448361	388,0802	3,585158	3	510,087	681,1709	0,5346189	0,5448361	388,0802	3,585158	1	3	510	681						StimuliFarbe_gruen_rot.png	0	880	547	72	111	440	577	883	0	Content		438	570	7492043	3534181752
7509	09:41:03.537	00:00:07.508	450	-1024	-768	-1	-1	-1	-1	4	-1024	-768	-1	-1	-1	-1	4	3	0	0						StimuliFarbe_gruen_rot.png	0	880	547	72	111	440	577	883	0	Content		-72	-111	7508702	3534198411
7525	09:41:03.553	00:00:07.525	451	-1024	-768	-1	-1	-1	-1	4	-1024	-768	-1	-1	-1	-1	4	3	0	0						StimuliFarbe_gruen_rot.png	0	880	547	72	111	440	577	883	0	Content		-72	-111	7525370	3534215079
7542	09:41:03.570	00:00:07.541	452	497,882	700,7345	0,5311797	0,5463483	397,4677	3,69493	3	497,882	700,7345	0,5311797	0,5463483	397,4677	3,69493	1	3	498	701						StimuliFarbe_gruen_rot.png	0	880	547	72	111	440	577	883	0	Content		426	590	7541997	3534231706
7559	09:41:03.587	00:00:07.558	453	557,7097	680,1953	0,5406977	0,5459657	397,4677	3,810782	3	557,7097	680,1953	0,5406977	0,5459657	397,4677	3,810782	1	3	558	680						StimuliFarbe_gruen_rot.png	0	880	547	72	111	440	577	883	0	Content		486	569	7558747	3534248456
7575	09:41:03.603	00:00:07.575	454	547,4155	691,6693	0,5402902	0,5452675	397,4677	3,924668	3	547,4155	691,6693	0,5402902	0,5452675	397,4677	3,924668	1	3	547	692						StimuliFarbe_gruen_rot.png	0	880	547	72	111	440	577	883	0	Content		475	581	7575370	3534265079
7592	09:41:03.620	00:00:07.591	455	515,4587	694,2278	0,5341858	0,5448915	382,8641	3,712074	3	515,4102	694,237	0,5341859	0,5448915	382,864	3,712068	1	3	515	694						StimuliFarbe_gruen_rot.png	0	880	547	72	111	440	577	883	0	Content		443	583	7591996	3534281705
7609	09:41:03.637	00:00:07.608	456	542,092	681,0873	0,5333517	0,5440173	382,8641	3,753451	3	542,092	681,0873	0,5333517	0,5440173	382,8641	3,753451	1	3	542	681						StimuliFarbe_gruen_rot.png	0	880	547	72	111	440	577	883	0	Content		470	570	7608620	3534298329
7625	09:41:03.653	00:00:07.625	457	524,9283	692,5933	0,5326726	0,542989	383,2816	3,767314	3	524,9102	692,5883	0,5326726	0,542989	383,2815	3,7673	1	3	525	693						StimuliFarbe_gruen_rot.png	0	880	547	72	111	440	577	883	0	Content		453	582	7625367	3534315076
7642	09:41:03.670	00:00:07.641	458	522,9995	688,0309	0,531543	0,5425962	383,0825	3,772545	3	522,9741	688,0295	0,531543	0,5425962	383,0825	3,772541	1	3	523	688						StimuliFarbe_gruen_rot.png	0	880	547	72	111	440	577	883	0	Content		451	577	7641990	3534331699
7659	09:41:03.687	00:00:07.658	459	538,3917	685,8902	0,5305369	0,5424803	383,0825	3,771172	3	538,3917	685,8902	0,5305369	0,5424803	383,0825	3,771172	1	3	538	686						StimuliFarbe_gruen_rot.png	0	880	547	72	111	440	577	883	0	Content		466	575	7658617	3534348326
7675	09:41:03.703	00:00:07.675	460	533,4918	696,3401	0,5309832	0,5426751	383,0825	3,779126	3	533,4918	696,3401	0,5309832	0,5426751	383,0825	3,779126	1	3	533	696						StimuliFarbe_gruen_rot.png	0	880	547	72	111	440	577	883	0	Content		461	585	7675243	3534364952
7692	09:41:03.720	00:00:07.691	461	517,4518	688,234	0,532495	0,5426087	383,9779	3,773129	3	517,4288	688,2417	0,5324951	0,5426087	383,9779	3,773149	1	3	517	688						StimuliFarbe_gruen_rot.png	0	880	547	72	111	440	577	883	0	Content		445	577	7691990	3534381699
7709	09:41:03.737	00:00:07.708	462	488,5498	695,3191	0,5334153	0,5423036	383,978	3,736448	3	488,5498	695,3191	0,5334153	0,5423036	383,978	3,736448	1	3	489	695						StimuliFarbe_gruen_rot.png	0	880	547	72	111	440	577	883	0	Content		417	584	7708614	3534398323
7725	09:41:03.753	00:00:07.725	463	476,9897	686,789	0,5332693	0,5419359	381,5746	3,856333	3	476,8358	686,7973	0,5332693	0,5419359	381,5746	3,856358	1	3	477	687						StimuliFarbe_gruen_rot.png	0	880	547	72	111	440	577	883	0	Content		405	576	7725237	3534414946
7742	09:41:03.770	00:00:07.741	464	514,0977	688,2523	0,5349584	0,5409206	384,4853	3,833569	3	514,0837	688,2621	0,5349584	0,5409206	384,4853	3,833595	1	3	514	688						StimuliFarbe_gruen_rot.png	0	880	547	72	111	440	577	883	0	Content		442	577	7741861	3534431570
7759	09:41:03.787	00:00:07.758	465	472,1432	677,4038	0,5342317	0,5406001	382,4901	3,850448	3	471,987	677,4219	0,5342319	0,5406001	382,4901	3,850473	1	3	472	677						StimuliFarbe_gruen_rot.png	0	880	547	72	111	440	577	883	0	Content		400	566	7758611	3534448320
7775	09:41:03.803	00:00:07.775	466	542,7122	691,4542	0,535274	0,5403397	382,4901	3,878487	3	542,7122	691,4542	0,535274	0,5403397	382,4901	3,878487	1	3	543	691						StimuliFarbe_gruen_rot.png	0	880	547	72	111	440	577	883	0	Content		471	580	7775234	3534464943
7792	09:41:03.820	00:00:07.791	467	513,5004	696,1661	0,5360832	0,5405768	384,1624	3,91495	3	513,4412	696,1486	0,5360835	0,5405768	384,1624	3,914844	1	3	513	696						StimuliFarbe_gruen_rot.png	0	880	547	72	111	440	577	883	0	Content		441	585	7791861	3534481570
7808	09:41:03.836	00:00:07.808	468	508,3197	687,9982	0,5360903	0,540731	384,097	3,938571	3	508,2623	687,9995	0,5360904	0,540731	384,0969	3,938593	1	3	508	688						StimuliFarbe_gruen_rot.png	0	880	547	72	111	440	577	883	0	Content		436	577	7808483	3534498192
7825	09:41:03.853	00:00:07.825	469	511,9905	698,476	0,5360845	0,540924	384,0507	3,882202	3	511,9798	698,4662	0,5360845	0,540924	384,0507	3,882165	1	3	512	698						StimuliFarbe_gruen_rot.png	0	880	547	72	111	440	577	883	0	Content		440	587	7825231	3534514940
7842	09:41:03.870	00:00:07.841	470	472,4012	676,3619	0,5361754	0,5415372	383,6507	3,685209	3	472,2435	676,2839	0,5361755	0,5415372	383,6506	3,685082	1	3	472	676						StimuliFarbe_gruen_rot.png	0	880	547	72	111	440	577	883	0	Content		400	565	7841858	3534531567
7858	09:41:03.886	00:00:07.858	471	510,5694	698,5687	0,5362224	0,5423984	383,5812	3,910553	3	510,5282	698,571	0,5362225	0,5423983	383,5812	3,91053	1	3	511	699						StimuliFarbe_gruen_rot.png	0	880	547	72	111	440	577	883	0	Content		439	588	7858479	3534548188
7875	09:41:03.903	00:00:07.875	472	525,9052	693,8968	0,5363676	0,5441594	383,212	3,970862	3	525,8762	693,9019	0,5363676	0,5441594	383,212	3,970882	1	3	526	694						StimuliFarbe_gruen_rot.png	0	880	547	72	111	440	577	883	0	Content		454	583	7875104	3534564813
7892	09:41:03.920	00:00:07.891	473	474,4095	688,0106	0,5353985	0,5459575	380,3107	3,952047	3	474,2448	688,0296	0,5353986	0,5459575	380,3107	3,952081	1	3	474	688						StimuliFarbe_gruen_rot.png	0	880	547	72	111	440	577	883	0	Content		402	577	7891855	3534581564
7908	09:41:03.936	00:00:07.908	474	480,6489	686,2816	0,5372296	0,5475568	380,3107	3,817401	3	480,6489	686,2816	0,5372296	0,5475568	380,3107	3,817401	1	3	481	686						StimuliFarbe_gruen_rot.png	0	880	547	72	111	440	577	883	0	Content		409	575	7908479	3534598188
7925	09:41:03.953	00:00:07.925	475	-1024	-768	-1	-1	-1	-1	4	-1024	-768	-1	-1	-1	-1	4	3	0	0						StimuliFarbe_gruen_rot.png	0	880	547	72	111	440	577	883	0	Content		-72	-111	7925118	3534614827
7942	09:41:03.970	00:00:07.941	476	-1024	-768	-1	-1	-1	-1	4	-1024	-768	-1	-1	-1	-1	4	3	0	0						StimuliFarbe_gruen_rot.png	0	880	547	72	111	440	577	883	0	Content		-72	-111	7941853	3534631562
7958	09:41:03.986	00:00:07.958	477	-1024	-768	-1	-1	-1	-1	4	-1024	-768	-1	-1	-1	-1	4	3	0	0						StimuliFarbe_gruen_rot.png	0	880	547	72	111	440	577	883	0	Content		-72	-111	7958476	3534648185
7975	09:41:04.003	00:00:07.975	478	445,0865	691,1965	0,5363292	0,5490423	380,3107	3,868052	3	445,0865	691,1965	0,5363292	0,5490423	380,3107	3,868052	1	3	445	691						StimuliFarbe_gruen_rot.png	0	880	547	72	111	440	577	883	0	Content		373	580	7975116	3534664825
7992	09:41:04.020	00:00:07.991	479	512,5341	687,9849	0,5365691	0,548839	382,3531	3,886415	3	512,4822	687,9802	0,5365692	0,548839	382,3531	3,886418	1	3	512	688						StimuliFarbe_gruen_rot.png	0	880	547	72	111	440	577	883	0	Content		440	577	7991727	3534681436
8008	09:41:04.036	00:00:08.008	480	539,5487	690,8197	0,5362847	0,548961	382,3531	4,032009	3	539,5487	690,8197	0,5362847	0,548961	382,3531	4,032009	1	3	540	691						StimuliFarbe_gruen_rot.png	0	880	547	72	111	440	577	883	0	Content		468	580	8008472	3534698181
8025	09:41:04.053	00:00:08.025	481	490,542	699,7548	0,5356458	0,5500551	382,1569	3,947893	3	486,7774	681,1517	0,5355461	0,550909	382,1569	3,949388	1	3	487	681						StimuliFarbe_gruen_rot.png	0	880	547	72	111	440	577	883	0	Content		415	570	8025108	3534714817
8042	09:41:04.070	00:00:08.041	482	-1024	-768	-1	-1	-1	-1	4	-1024	-768	-1	-1	-1	-1	4	3	0	0						StimuliFarbe_gruen_rot.png	0	880	547	72	111	440	577	883	0	Content		-72	-111	8041721	3534731430
8058	09:41:04.086	00:00:08.058	483	486,9595	689,2178	0,5350767	0,5515521	380,7386	3,87602	3	479,6345	690,0471	0,5349167	0,5515167	380,7386	3,879053	1	3	480	690						StimuliFarbe_gruen_rot.png	0	880	547	72	111	440	577	883	0	Content		408	579	8058349	3534748058
8075	09:41:04.103	00:00:08.075	484	515,6119	686,8552	0,5359337	0,5516969	383,0476	3,930589	3	509,3918	689,5697	0,5357996	0,5515742	383,0475	3,933399	1	3	509	690						StimuliFarbe_gruen_rot.png	0	880	547	72	111	440	577	883	0	Content		437	579	8075112	3534764821
8092	09:41:04.120	00:00:08.091	485	-1024	-768	-1	-1	-1	-1	4	-1024	-768	-1	-1	-1	-1	4	3	0	0						StimuliFarbe_gruen_rot.png	0	880	547	72	111	440	577	883	0	Content		-72	-111	8091721	3534781430
8108	09:41:04.136	00:00:08.108	486	-1024	-768	-1	-1	-1	-1	4	-1024	-768	-1	-1	-1	-1	4	3	0	0						StimuliFarbe_gruen_rot.png	0	880	547	72	111	440	577	883	0	Content		-72	-111	8108344	3534798053
8125	09:41:04.153	00:00:08.124	487	-1024	-768	-1	-1	-1	-1	4	-1024	-768	-1	-1	-1	-1	4	3	0	0						StimuliFarbe_gruen_rot.png	0	880	547	72	111	440	577	883	0	Content		-72	-111	8124966	3534814675
8142	09:41:04.170	00:00:08.141	488	436,5359	692,0842	0,5331689	0,5540033	383,0475	3,735463	3	436,5359	692,0842	0,5331689	0,5540033	383,0475	3,735463	1	3	437	692						StimuliFarbe_gruen_rot.png	0	880	547	72	111	440	577	883	0	Content		365	581	8141719	3534831428
8158	09:41:04.186	00:00:08.158	489	555,4901	700,1584	0,5339198	0,5526929	383,0475	4,107479	3	555,4901	700,1584	0,5339198	0,5526929	383,0475	4,107479	1	3	555	700						StimuliFarbe_gruen_rot.png	0	880	547	72	111	440	577	883	0	Content		483	589	8158341	3534848050
8175	09:41:04.203	00:00:08.174	490	-1024	-768	-1	-1	-1	-1	4	-1024	-768	-1	-1	-1	-1	4	3	0	0						StimuliFarbe_gruen_rot.png	0	880	547	72	111	440	577	883	0	Content		-72	-111	8174966	3534864675
8192	09:41:04.220	00:00:08.191	491	459,3239	688,3368	0,5213259	0,5513796	417,7498	4,127595	3	459,3239	688,3368	0,5213259	0,5513796	417,7498	4,127595	1	4	459	688						StimuliFarbe_gruen_rot.png	0	880	547	72	111	387	570	183	0	Content		387	577	8191586	3534881295
8208	09:41:04.236	00:00:08.208	492	-1024	-768	-1	-1	-1	-1	4	-1024	-768	-1	-1	-1	-1	4	4	0	0						StimuliFarbe_gruen_rot.png	0	880	547	72	111	387	570	183	0	Content		-72	-111	8208337	3534898046
8225	09:41:04.253	00:00:08.224	493	5,88701	663,6155	0,5121907	0,5502405	417,7498	4,264042	3	5,88701	663,6155	0,5121907	0,5502405	417,7498	4,264042	1	4	6	664						StimuliFarbe_gruen_rot.png	0	880	547	72	111	387	570	183	0	Content		-66	553	8224962	3534914671
8242	09:41:04.270	00:00:08.241	494	-1024	-768	-1	-1	-1	-1	4	-1024	-768	-1	-1	-1	-1	4	4	0	0						StimuliFarbe_gruen_rot.png	0	880	547	72	111	387	570	183	0	Content		-72	-111	8241589	3534931298
8258	09:41:04.286	00:00:08.258	495	521,4359	689,9977	0,5312336	0,5505142	387,8539	4,033907	3	521,4359	689,9977	0,5312336	0,5505142	387,8539	4,033907	1	4	521	690						StimuliFarbe_gruen_rot.png	0	880	547	72	111	387	570	183	0	Content		449	579	8258212	3534947921
8275	09:41:04.303	00:00:08.274	496	-1024	-768	-1	-1	-1	-1	4	-1024	-768	-1	-1	-1	-1	4	4	0	0						StimuliFarbe_gruen_rot.png	0	880	547	72	111	387	570	183	0	Content		-72	-111	8274963	3534964672
8292	09:41:04.320	00:00:08.291	497	446,198	677,876	0,5194188	0,5530311	419,6227	3,923682	3	446,198	677,876	0,5194188	0,5530311	419,6227	3,923682	1	4	446	678						StimuliFarbe_gruen_rot.png	0	880	547	72	111	387	570	183	0	Content		374	567	8291586	3534981295
8308	09:41:04.336	00:00:08.308	498	515,2237	683,805	0,5317407	0,5546892	387,8652	4,005737	3	515,2237	683,805	0,5317407	0,5546892	387,8652	4,005737	1	4	515	684						StimuliFarbe_gruen_rot.png	0	880	547	72	111	387	570	183	0	Content		443	573	8308210	3534997919
8325	09:41:04.353	00:00:08.324	499	-1024	-768	-1	-1	-1	-1	4	-1024	-768	-1	-1	-1	-1	4	4	0	0						StimuliFarbe_gruen_rot.png	0	880	547	72	111	387	570	183	0	Content		-72	-111	8324836	3535014545
8342	09:41:04.370	00:00:08.341	500	69,31849	677,615	0,5214127	0,5562356	387,8652	3,958244	3	69,31849	677,615	0,5214127	0,5562356	387,8652	3,958244	1	4	69	678						StimuliFarbe_gruen_rot.png	0	880	547	72	111	387	570	183	0	Content		-3	567	8341583	3535031292
8358	09:41:04.386	00:00:08.358	501	-1024	-768	-1	-1	-1	-1	4	-1024	-768	-1	-1	-1	-1	4	4	0	0						StimuliFarbe_gruen_rot.png	0	880	547	72	111	387	570	183	0	Content		-72	-111	8358209	3535047918
8375	09:41:04.403	00:00:08.374	502	498,1566	647,7711	0,5194291	0,5552698	415,5321	3,944824	3	498,1566	647,7711	0,5194291	0,5552698	415,5321	3,944824	1	5	498	648						StimuliFarbe_gruen_rot.png	0	880	547	72	111	515	507	1049	0	Content		426	537	8374835	3535064544
8391	09:41:04.419	00:00:08.391	503	-1024	-768	-1	-1	-1	-1	4	-1024	-768	-1	-1	-1	-1	4	5	0	0						StimuliFarbe_gruen_rot.png	0	880	547	72	111	515	507	1049	0	Content		-72	-111	8391456	3535081165
8408	09:41:04.436	00:00:08.408	504	-1024	-768	-1	-1	-1	-1	4	-1024	-768	-1	-1	-1	-1	4	5	0	0						StimuliFarbe_gruen_rot.png	0	880	547	72	111	515	507	1049	0	Content		-72	-111	8408208	3535097917
8425	09:41:04.453	00:00:08.424	505	-1024	-768	-1	-1	-1	-1	4	-1024	-768	-1	-1	-1	-1	4	5	0	0						StimuliFarbe_gruen_rot.png	0	880	547	72	111	515	507	1049	0	Content		-72	-111	8424829	3535114538
8441	09:41:04.469	00:00:08.441	506	608,2017	607,2576	0,5284837	0,5535719	391,8818	3,985804	3	608,2017	607,2576	0,5284837	0,5535719	391,8818	3,985804	1	5	608	607						StimuliFarbe_gruen_rot.png	0	880	547	72	111	515	507	1049	0	Content		536	496	8441453	3535131162
8458	09:41:04.486	00:00:08.458	507	600,9751	613,7073	0,5262145	0,5537692	384,0919	3,857806	3	600,8976	613,692	0,5262147	0,5537692	384,0919	3,857845	1	5	601	614						StimuliFarbe_gruen_rot.png	0	880	547	72	111	515	507	1049	0	Content		529	503	8458088	3535147797
8475	09:41:04.503	00:00:08.474	508	550,0666	600,2803	0,5249898	0,5545554	382,3018	3,82463	3	549,9792	600,2599	0,52499	0,5545554	382,3018	3,824638	1	5	550	600						StimuliFarbe_gruen_rot.png	0	880	547	72	111	515	507	1049	0	Content		478	489	8474826	3535164535
8491	09:41:04.519	00:00:08.491	509	614,4283	604,2356	0,5358658	0,5543715	412,6102	3,936983	3	614,5026	596,8031	0,5358658	0,5543715	412,6102	3,937252	1	5	615	597						StimuliFarbe_gruen_rot.png	0	880	547	72	111	515	507	1049	0	Content		543	486	8491453	3535181162
8508	09:41:04.536	00:00:08.508	510	545,1766	586,4159	0,5152325	0,5553358	420,2694	4,075786	3	545,1766	586,4159	0,5152325	0,5553358	420,2694	4,075786	1	5	545	586						StimuliFarbe_gruen_rot.png	0	880	547	72	111	515	507	1049	0	Content		473	475	8508087	3535197796
8525	09:41:04.553	00:00:08.524	511	587,4918	604,8738	0,5268857	0,555587	384,9552	3,878066	3	587,4816	604,873	0,5268857	0,555587	384,9551	3,878073	1	5	587	605						StimuliFarbe_gruen_rot.png	0	880	547	72	111	515	507	1049	0	Content		515	494	8524700	3535214409
8541	09:41:04.569	00:00:08.541	512	612,5772	609,7909	0,5272908	0,555679	384,9551	3,909878	3	612,5772	609,7909	0,5272908	0,555679	384,9551	3,909878	1	5	613	610						StimuliFarbe_gruen_rot.png	0	880	547	72	111	515	507	1049	0	Content		541	499	8541450	3535231159
8558	09:41:04.586	00:00:08.558	513	556,399	611,2775	0,526633	0,5559671	382,6148	3,860519	3	556,2756	611,2594	0,5266331	0,5559671	382,6147	3,860528	1	5	556	611						StimuliFarbe_gruen_rot.png	0	880	547	72	111	515	507	1049	0	Content		484	500	8558086	3535247795
8575	09:41:04.603	00:00:08.574	514	565,0834	610,991	0,5279591	0,5555837	382,6148	3,678432	3	565,0834	610,991	0,5279591	0,5555837	382,6148	3,678432	1	5	565	611						StimuliFarbe_gruen_rot.png	0	880	547	72	111	515	507	1049	0	Content		493	500	8574699	3535264408
8591	09:41:04.619	00:00:08.591	515	565,639	620,2791	0,5276451	0,5549535	382,6148	3,836579	3	565,639	620,2791	0,5276451	0,5549535	382,6148	3,836579	1	5	566	620						StimuliFarbe_gruen_rot.png	0	880	547	72	111	515	507	1049	0	Content		494	509	8591450	3535281159
8608	09:41:04.636	00:00:08.608	516	594,8067	617,9087	0,5269459	0,5545644	383,6614	3,922307	3	594,709	617,886	0,5269462	0,5545644	383,6614	3,92235	1	5	595	618						StimuliFarbe_gruen_rot.png	0	880	547	72	111	515	507	1049	0	Content		523	507	8608085	3535297794
8625	09:41:04.653	00:00:08.624	517	623,1192	626,1772	0,5265664	0,5538706	383,6614	3,934727	3	623,1192	626,1772	0,5265664	0,5538706	383,6614	3,934727	1	5	623	626						StimuliFarbe_gruen_rot.png	0	880	547	72	111	515	507	1049	0	Content		551	515	8624697	3535314406
8641	09:41:04.669	00:00:08.641	518	585,5917	617,4214	0,5262323	0,5540541	384,398	3,859947	3	585,5828	617,4194	0,5262323	0,5540541	384,398	3,859944	1	5	586	617						StimuliFarbe_gruen_rot.png	0	880	547	72	111	515	507	1049	0	Content		514	506	8641321	3535331030
8658	09:41:04.686	00:00:08.658	519	483,0623	620,4343	0,5244462	0,5548474	384,398	3,879692	3	483,0623	620,4343	0,5244462	0,5548474	384,398	3,879692	1	5	483	620						StimuliFarbe_gruen_rot.png	0	880	547	72	111	515	507	1049	0	Content		411	509	8658079	3535347788
8675	09:41:04.703	00:00:08.674	520	582,886	615,5399	0,5268381	0,5558915	383,8775	3,906989	3	582,8428	615,5364	0,5268382	0,5558915	383,8775	3,907024	1	5	583	616						StimuliFarbe_gruen_rot.png	0	880	547	72	111	515	507	1049	0	Content		511	505	8674693	3535364402
8691	09:41:04.719	00:00:08.691	521	597,56	627,2649	0,5278502	0,5574805	383,2956	3,871118	3	597,5146	627,2704	0,5278503	0,5574805	383,2955	3,871204	1	5	598	627						StimuliFarbe_gruen_rot.png	0	880	547	72	111	515	507	1049	0	Content		526	516	8691318	3535381027
8708	09:41:04.736	00:00:08.707	522	600,2283	616,0911	0,5284312	0,560585	382,8208	3,919066	3	600,1588	616,0734	0,5284314	0,560585	382,8208	3,919043	1	5	600	616						StimuliFarbe_gruen_rot.png	0	880	547	72	111	515	507	1049	0	Content		528	505	8707944	3535397653
8725	09:41:04.753	00:00:08.724	523	539,0014	610,6771	0,526987	0,5629867	380,522	3,931639	3	538,8771	610,6759	0,5269872	0,5629867	380,5219	3,931661	1	5	539	611						StimuliFarbe_gruen_rot.png	0	880	547	72	111	515	507	1049	0	Content		467	500	8724690	3535414399
8741	09:41:04.769	00:00:08.741	524	582,8578	616,6229	0,5282187	0,5652738	382,256	3,913204	3	582,8365	616,6242	0,5282188	0,5652738	382,2559	3,913213	1	5	583	617						StimuliFarbe_gruen_rot.png	0	880	547	72	111	515	507	1049	0	Content		511	506	8741313	3535431022
8758	09:41:04.786	00:00:08.757	525	580,2256	617,2895	0,5279891	0,5652269	383,0215	3,975028	3	580,2101	617,2928	0,5279891	0,5652269	383,0215	3,975043	1	5	580	617						StimuliFarbe_gruen_rot.png	0	880	547	72	111	515	507	1049	0	Content		508	506	8757938	3535447647
8775	09:41:04.803	00:00:08.774	526	592,4453	617,064	0,5276349	0,5644252	382,3008	3,919854	3	592,4197	617,0677	0,527635	0,5644252	382,3008	3,919865	1	5	592	617						StimuliFarbe_gruen_rot.png	0	880	547	72	111	515	507	1049	0	Content		520	506	8774562	3535464271
8791	09:41:04.819	00:00:08.791	527	586,866	629,3374	0,5268134	0,56266	382,229	3,973319	3	586,8033	629,3428	0,5268136	0,56266	382,2289	3,973378	1	5	587	629						StimuliFarbe_gruen_rot.png	0	880	547	72	111	515	507	1049	0	Content		515	518	8791310	3535481019
8808	09:41:04.836	00:00:08.807	528	589,9325	626,957	0,5259593	0,5612617	382,3262	3,93665	3	589,91	626,9586	0,5259594	0,5612617	382,3262	3,936662	1	5	590	627						StimuliFarbe_gruen_rot.png	0	880	547	72	111	515	507	1049	0	Content		518	516	8807937	3535497646
8825	09:41:04.853	00:00:08.824	529	567,0507	627,7153	0,5254312	0,560411	382,3262	3,94729	3	567,0507	627,7153	0,5254312	0,560411	382,3262	3,94729	1	5	567	628						StimuliFarbe_gruen_rot.png	0	880	547	72	111	515	507	1049	0	Content		495	517	8824558	3535514267
8841	09:41:04.869	00:00:08.841	530	593,9514	622,695	0,5250831	0,5594117	382,1915	3,897944	3	593,864	622,6973	0,5250832	0,5594117	382,1914	3,897991	1	5	594	623						StimuliFarbe_gruen_rot.png	0	880	547	72	111	515	507	1049	0	Content		522	512	8841185	3535530894
8858	09:41:04.886	00:00:08.857	531	584,0316	618,0728	0,5248401	0,5595738	382,9996	3,890257	3	584,0054	618,0839	0,5248401	0,5595738	382,9996	3,890284	1	5	584	618						StimuliFarbe_gruen_rot.png	0	880	547	72	111	515	507	1049	0	Content		512	507	8857932	3535547641
8875	09:41:04.903	00:00:08.874	532	-1024	-768	-1	-1	-1	-1	4	-1024	-768	-1	-1	-1	-1	4	5	0	0						StimuliFarbe_gruen_rot.png	0	880	547	72	111	515	507	1049	0	Content		-72	-111	8874560	3535564269
8891	09:41:04.919	00:00:08.891	533	615,9246	619,6954	0,5259436	0,560286	382,9996	3,821309	3	615,9246	619,6954	0,5259436	0,560286	382,9996	3,821309	1	5	616	620						StimuliFarbe_gruen_rot.png	0	880	547	72	111	515	507	1049	0	Content		544	509	8891182	3535580891
8908	09:41:04.936	00:00:08.907	534	588,4791	628,8887	0,5260252	0,5609167	382,1825	3,912691	3	588,441	628,8907	0,5260252	0,5609167	382,1824	3,912698	1	5	588	629						StimuliFarbe_gruen_rot.png	0	880	547	72	111	515	507	1049	0	Content		516	518	8907808	3535597517
8925	09:41:04.953	00:00:08.924	535	584,4966	616,0667	0,5260465	0,5619918	382,2193	3,838641	3	584,4699	616,0662	0,5260465	0,5619918	382,2193	3,838669	1	5	584	616						StimuliFarbe_gruen_rot.png	0	880	547	72	111	515	507	1049	0	Content		512	505	8924554	3535614263
8941	09:41:04.969	00:00:08.941	536	594,347	617,229	0,5259704	0,5626493	382,1618	3,861317	3	594,2645	617,2272	0,5259706	0,5626492	382,1618	3,861329	1	5	594	617						StimuliFarbe_gruen_rot.png	0	880	547	72	111	515	507	1049	0	Content		522	506	8941178	3535630887
8958	09:41:04.986	00:00:08.957	537	600,3732	622,4577	0,5259571	0,5618495	382,2635	3,942922	3	600,3022	622,4551	0,5259572	0,5618495	382,2635	3,942912	1	5	600	622						StimuliFarbe_gruen_rot.png	0	880	547	72	111	515	507	1049	0	Content		528	511	8957803	3535647512
8974	09:41:05.002	00:00:08.974	538	592,6204	617,9554	0,5253973	0,5611447	382,662	3,901109	3	592,5532	617,9539	0,5253975	0,5611447	382,662	3,901081	1	5	593	618						StimuliFarbe_gruen_rot.png	0	880	547	72	111	515	507	1049	0	Content		521	507	8974428	3535664137
8991	09:41:05.019	00:00:08.991	539	597,0781	625,0823	0,5246343	0,5602465	382,2761	3,957793	3	597,0078	625,08	0,5246345	0,5602465	382,276	3,957818	1	5	597	625						StimuliFarbe_gruen_rot.png	0	880	547	72	111	515	507	1049	0	Content		525	514	8991176	3535680885
9008	09:41:05.036	00:00:09.007	540	590,6947	615,6971	0,5235814	0,5595538	382,5181	3,95187	3	590,6633	615,7001	0,5235814	0,5595538	382,5181	3,951862	1	5	591	616						StimuliFarbe_gruen_rot.png	0	880	547	72	111	515	507	1049	0	Content		519	505	9007802	3535697511
9024	09:41:05.052	00:00:09.024	541	583,4293	617,9904	0,5225098	0,5584306	382,1579	3,931191	3	583,3882	617,9966	0,5225099	0,5584306	382,1579	3,931214	1	5	583	618						StimuliFarbe_gruen_rot.png	0	880	547	72	111	515	507	1049	0	Content		511	507	9024426	3535714135
9041	09:41:05.069	00:00:09.041	542	-1024	-768	-1	-1	-1	-1	4	-1024	-768	-1	-1	-1	-1	4	5	0	0						StimuliFarbe_gruen_rot.png	0	880	547	72	111	515	507	1049	0	Content		-72	-111	9041055	3535730764
9058	09:41:05.086	00:00:09.057	543	581,463	611,5275	0,5209302	0,557162	382,9181	4,000828	3	581,4421	611,5356	0,5209302	0,557162	382,9181	4,000858	1	5	581	612						StimuliFarbe_gruen_rot.png	0	880	547	72	111	515	507	1049	0	Content		509	501	9057798	3535747507
9074	09:41:05.102	00:00:09.074	544	584,8185	615,7047	0,5207849	0,5563757	382,1544	3,966057	3	584,78	615,7059	0,5207849	0,5563757	382,1544	3,966057	1	5	585	616						StimuliFarbe_gruen_rot.png	0	880	547	72	111	515	507	1049	0	Content		513	505	9074427	3535764136
9091	09:41:05.119	00:00:09.091	545	562,8637	626,89	0,5206948	0,5556838	382,1544	3,924854	3	562,8637	626,89	0,5206948	0,5556838	382,1544	3,924854	1	5	563	627						StimuliFarbe_gruen_rot.png	0	880	547	72	111	515	507	1049	0	Content		491	516	9091063	3535780772
9108	09:41:05.136	00:00:09.107	546	627,4778	619,7068	0,5207117	0,5547029	382,1544	3,973538	3	627,4778	619,7068	0,5207117	0,5547029	382,1544	3,973538	1	5	627	620						StimuliFarbe_gruen_rot.png	0	880	547	72	111	515	507	1049	0	Content		555	509	9107673	3535797382
9124	09:41:05.152	00:00:09.124	547	616,9514	621,403	0,5207331	0,5538347	382,1544	3,956457	3	616,9514	621,403	0,5207331	0,5538347	382,1544	3,956457	1	5	617	621						StimuliFarbe_gruen_rot.png	0	880	547	72	111	515	507	1049	0	Content		545	510	9124421	3535814130
9141	09:41:05.169	00:00:09.141	548	-1024	-768	-1	-1	-1	-1	4	-1024	-768	-1	-1	-1	-1	4	5	0	0						StimuliFarbe_gruen_rot.png	0	880	547	72	111	515	507	1049	0	Content		-72	-111	9141051	3535830760
9158	09:41:05.186	00:00:09.157	549	559,3419	618,9438	0,5203571	0,5524749	382,1544	4,095309	3	559,3419	618,9438	0,5203571	0,5524749	382,1544	4,095309	1	5	559	619						StimuliFarbe_gruen_rot.png	0	880	547	72	111	515	507	1049	0	Content		487	508	9157671	3535847380
9174	09:41:05.202	00:00:09.174	550	592,3482	621,8781	0,520469	0,551701	381,4452	4,021616	3	592,364	621,8795	0,520469	0,551701	381,4451	4,021609	1	5	592	622						StimuliFarbe_gruen_rot.png	0	880	547	72	111	515	507	1049	0	Content		520	511	9174295	3535864004
9191	09:41:05.219	00:00:09.191	551	620,3376	619,8009	0,5204459	0,5510079	381,4451	4,010566	3	620,3376	619,8009	0,5204459	0,5510079	381,4451	4,010566	1	5	620	620						StimuliFarbe_gruen_rot.png	0	880	547	72	111	515	507	1049	0	Content		548	509	9191047	3535880756
9208	09:41:05.236	00:00:09.207	552	587,5165	620,8438	0,5200847	0,5506883	381,2759	4,023036	3	587,4881	620,8436	0,5200847	0,5506883	381,2759	4,023038	1	5	587	621						StimuliFarbe_gruen_rot.png	0	880	547	72	111	515	507	1049	0	Content		515	510	9207670	3535897379
9224	09:41:05.252	00:00:09.224	553	545,1979	616,4214	0,5188551	0,550091	378,2781	3,973786	3	545,0524	616,4258	0,5188552	0,550091	378,2781	3,973828	1	5	545	616						StimuliFarbe_gruen_rot.png	0	880	547	72	111	515	507	1049	0	Content		473	505	9224294	3535914003
9241	09:41:05.269	00:00:09.240	554	591,3288	614,1528	0,5185313	0,5495511	378,2781	3,886988	3	591,3288	614,1528	0,5185313	0,5495511	378,2781	3,886988	1	5	591	614						StimuliFarbe_gruen_rot.png	0	880	547	72	111	515	507	1049	0	Content		519	503	9240920	3535930629
9258	09:41:05.286	00:00:09.257	555	588,3357	626,4644	0,5201741	0,549112	380,8436	3,984337	3	588,3119	626,4734	0,5201742	0,549112	380,8436	3,984373	1	5	588	626						StimuliFarbe_gruen_rot.png	0	880	547	72	111	515	507	1049	0	Content		516	515	9257670	3535947379
9274	09:41:05.302	00:00:09.274	556	591,9917	625,1394	0,5204247	0,5487769	380,4495	4,029292	3	591,9528	625,1516	0,5204248	0,5487769	380,4495	4,029325	1	5	592	625						StimuliFarbe_gruen_rot.png	0	880	547	72	111	515	507	1049	0	Content		520	514	9274293	3535964002
9291	09:41:05.319	00:00:09.290	557	581,4931	614,2974	0,5207537	0,5490685	380,7392	4,043788	3	581,4572	614,3111	0,5207538	0,5490685	380,7392	4,0438	1	5	581	614						StimuliFarbe_gruen_rot.png	0	880	547	72	111	515	507	1049	0	Content		509	503	9290918	3535980627
9308	09:41:05.336	00:00:09.307	558	589,7958	619,55	0,5212356	0,5487473	380,3903	4,058711	3	589,7469	619,557	0,5212356	0,5487473	380,3903	4,058734	1	5	590	620						StimuliFarbe_gruen_rot.png	0	880	547	72	111	515	507	1049	0	Content		518	509	9307544	3535997253
9324	09:41:05.352	00:00:09.324	559	604,2006	616,8646	0,5213833	0,5485506	380,3903	3,990826	3	604,2006	616,8646	0,5213833	0,5485506	380,3903	3,990826	1	5	604	617						StimuliFarbe_gruen_rot.png	0	880	547	72	111	515	507	1049	0	Content		532	506	9324292	3536014001
9341	09:41:05.369	00:00:09.340	560	610,798	619,2943	0,5217966	0,5482058	380,3903	4,075619	3	610,798	619,2943	0,5217966	0,5482058	380,3903	4,075619	1	5	611	619						StimuliFarbe_gruen_rot.png	0	880	547	72	111	515	507	1049	0	Content		539	508	9340917	3536030626
9358	09:41:05.386	00:00:09.357	561	557,5511	623,7162	0,5211537	0,5482909	377,7004	4,074082	3	557,4901	623,712	0,5211538	0,5482909	377,7004	4,074103	1	5	557	624						StimuliFarbe_gruen_rot.png	0	880	547	72	111	515	507	1049	0	Content		485	513	9357542	3536047251
9374	09:41:05.402	00:00:09.374	562	593,9308	623,7533	0,5225881	0,5482947	380,3027	4,081082	3	593,8954	623,7584	0,5225882	0,5482947	380,3027	4,081121	1	5	594	624						StimuliFarbe_gruen_rot.png	0	880	547	72	111	515	507	1049	0	Content		522	513	9374289	3536063998
9391	09:41:05.419	00:00:09.390	563	542,4201	626,6317	0,5220597	0,5484653	377,7299	4,166512	3	542,2858	626,6398	0,5220599	0,5484653	377,7299	4,166498	1	5	542	627						StimuliFarbe_gruen_rot.png	0	880	547	72	111	515	507	1049	0	Content		470	516	9390915	3536080624
9408	09:41:05.436	00:00:09.407	564	503,6296	648,826	0,5256402	0,5496777	377,7299	4,119583	3	503,6296	648,826	0,5256402	0,5496777	377,7299	4,119583	1	5	504	649						StimuliFarbe_gruen_rot.png	0	880	547	72	111	515	507	1049	0	Content		432	538	9407538	3536097247
9424	09:41:05.452	00:00:09.424	565	-1024	-768	-1	-1	-1	-1	4	-1024	-768	-1	-1	-1	-1	4		0	0						StimuliFarbe_gruen_rot.png	0	880	547	72	111				0	Content		-72	-111	9424163	3536113872
9441	09:41:05.469	00:00:09.440	566	-1024	-768	-1	-1	-1	-1	4	-1024	-768	-1	-1	-1	-1	4		0	0						StimuliFarbe_gruen_rot.png	0	880	547	72	111				0	Content		-72	-111	9440913	3536130622
9458	09:41:05.486	00:00:09.457	567	-1024	-768	-1	-1	-1	-1	4	-1024	-768	-1	-1	-1	-1	4		0	0						StimuliFarbe_gruen_rot.png	0	880	547	72	111				0	Content		-72	-111	9457533	3536147242
9474	09:41:05.502	00:00:09.474	568	-1024	-768	-1	-1	-1	-1	4	-1024	-768	-1	-1	-1	-1	4		0	0						StimuliFarbe_gruen_rot.png	0	880	547	72	111				0	Content		-72	-111	9474157	3536163866
9491	09:41:05.519	00:00:09.490	569	-1024	-768	-1	-1	-1	-1	4	-1024	-768	-1	-1	-1	-1	4		0	0						StimuliFarbe_gruen_rot.png	0	880	547	72	111				0	Content		-72	-111	9490781	3536180490
9508	09:41:05.536	00:00:09.507	570	-1024	-768	-1	-1	-1	-1	4	-1024	-768	-1	-1	-1	-1	4		0	0						StimuliFarbe_gruen_rot.png	0	880	547	72	111				0	Content		-72	-111	9507537	3536197246
9524	09:41:05.552	00:00:09.524	571	-1024	-768	-1	-1	-1	-1	4	-1024	-768	-1	-1	-1	-1	4		0	0						StimuliFarbe_gruen_rot.png	0	880	547	72	111				0	Content		-72	-111	9524154	3536213863
9541	09:41:05.569	00:00:09.540	572	-1024	-768	-1	-1	-1	-1	4	-1024	-768	-1	-1	-1	-1	4		0	0						StimuliFarbe_gruen_rot.png	0	880	547	72	111				0	Content		-72	-111	9540780	3536230489
9557	09:41:05.585	00:00:09.557	573	-1024	-768	-1	-1	-1	-1	4	-1024	-768	-1	-1	-1	-1	4		0	0						StimuliFarbe_gruen_rot.png	0	880	547	72	111				0	Content		-72	-111	9557403	3536247112
9574	09:41:05.602	00:00:09.574	574	-1024	-768	-1	-1	-1	-1	4	-1024	-768	-1	-1	-1	-1	4		0	0						StimuliFarbe_gruen_rot.png	0	880	547	72	111				0	Content		-72	-111	9574153	3536263862
9591	09:41:05.619	00:00:09.590	575	-1024	-768	-1	-1	-1	-1	4	-1024	-768	-1	-1	-1	-1	4		0	0						StimuliFarbe_gruen_rot.png	0	880	547	72	111				0	Content		-72	-111	9590780	3536280489
9607	09:41:05.635	00:00:09.607	576	-1024	-768	-1	-1	-1	-1	4	-1024	-768	-1	-1	-1	-1	4		0	0						StimuliFarbe_gruen_rot.png	0	880	547	72	111				0	Content		-72	-111	9607405	3536297114
9624	09:41:05.652	00:00:09.624	577	-1024	-768	-1	-1	-1	-1	4	-1024	-768	-1	-1	-1	-1	4		0	0						StimuliFarbe_gruen_rot.png	0	880	547	72	111				0	Content		-72	-111	9624028	3536313737
9641	09:41:05.669	00:00:09.640	578	-1024	-768	-1	-1	-1	-1	4	-1024	-768	-1	-1	-1	-1	4		0	0						StimuliFarbe_gruen_rot.png	0	880	547	72	111				0	Content		-72	-111	9640779	3536330488
9657	09:41:05.685	00:00:09.657	579	-1024	-768	-1	-1	-1	-1	4	-1024	-768	-1	-1	-1	-1	4		0	0						StimuliFarbe_gruen_rot.png	0	880	547	72	111				0	Content		-72	-111	9657402	3536347111
9674	09:41:05.702	00:00:09.674	580	-1024	-768	-1	-1	-1	-1	4	-1024	-768	-1	-1	-1	-1	4		0	0						StimuliFarbe_gruen_rot.png	0	880	547	72	111				0	Content		-72	-111	9674025	3536363734
9691	09:41:05.719	00:00:09.690	581	-1024	-768	-1	-1	-1	-1	4	-1024	-768	-1	-1	-1	-1	4		0	0						StimuliFarbe_gruen_rot.png	0	880	547	72	111				0	Content		-72	-111	9690649	3536380358
9707	09:41:05.735	00:00:09.707	582	-1024	-768	-1	-1	-1	-1	4	-1024	-768	-1	-1	-1	-1	4		0	0						StimuliFarbe_gruen_rot.png	0	880	547	72	111				0	Content		-72	-111	9707400	3536397109
9724	09:41:05.752	00:00:09.724	583	-1024	-768	-1	-1	-1	-1	4	-1024	-768	-1	-1	-1	-1	4		0	0						StimuliFarbe_gruen_rot.png	0	880	547	72	111				0	Content		-72	-111	9724026	3536413735
9741	09:41:05.769	00:00:09.740	584	-1024	-768	-1	-1	-1	-1	4	-1024	-768	-1	-1	-1	-1	4		0	0						StimuliFarbe_gruen_rot.png	0	880	547	72	111				0	Content		-72	-111	9740773	3536430482
9757	09:41:05.785	00:00:09.757	585	-1024	-768	-1	-1	-1	-1	4	-1024	-768	-1	-1	-1	-1	4		0	0						StimuliFarbe_gruen_rot.png	0	880	547	72	111				0	Content		-72	-111	9757400	3536447109
9774	09:41:05.802	00:00:09.774	586	-1024	-768	-1	-1	-1	-1	4	-1024	-768	-1	-1	-1	-1	4		0	0						StimuliFarbe_gruen_rot.png	0	880	547	72	111				0	Content		-72	-111	9774022	3536463731
9791	09:41:05.819	00:00:09.790	587	-1024	-768	-1	-1	-1	-1	4	-1024	-768	-1	-1	-1	-1	4		0	0						StimuliFarbe_gruen_rot.png	0	880	547	72	111				0	Content		-72	-111	9790647	3536480356
9808	09:41:05.836	00:00:09.807	588	-1024	-768	-1	-1	-1	-1	4	-1024	-768	-1	-1	-1	-1	4		0	0						StimuliFarbe_gruen_rot.png	0	880	547	72	111				0	Content		-72	-111	9807841	3536497550
9825	09:41:05.853	00:00:09.825	589	-1024	-768	-1	-1	-1	-1	4	-1024	-768	-1	-1	-1	-1	4		0	0						StimuliFarbe_gruen_rot.png	0	880	547	72	111				0	Content		-72	-111	9825216	3536514925
9842	09:41:05.870	00:00:09.842	590	-1024	-768	-1	-1	-1	-1	4	-1024	-768	-1	-1	-1	-1	4		0	0						StimuliFarbe_gruen_rot.png	0	880	547	72	111				0	Content		-72	-111	9842464	3536532173
9857	09:41:05.885	00:00:09.857	591	-1024	-768	-1	-1	-1	-1	4	-1024	-768	-1	-1	-1	-1	4		0	0						StimuliFarbe_gruen_rot.png	0	880	547	72	111				0	Content		-72	-111	9857268	3536546977
9874	09:41:05.902	00:00:09.874	592	-1024	-768	-1	-1	-1	-1	4	-1024	-768	-1	-1	-1	-1	4		0	0						StimuliFarbe_gruen_rot.png	0	880	547	72	111				0	Content		-72	-111	9874018	3536563727
9891	09:41:05.919	00:00:09.890	593	-1024	-768	-1	-1	-1	-1	4	-1024	-768	-1	-1	-1	-1	4		0	0						StimuliFarbe_gruen_rot.png	0	880	547	72	111				0	Content		-72	-111	9890640	3536580349
9907	09:41:05.935	00:00:09.907	594	-1024	-768	-1	-1	-1	-1	4	-1024	-768	-1	-1	-1	-1	4		0	0						StimuliFarbe_gruen_rot.png	0	880	547	72	111				0	Content		-72	-111	9907262	3536596971
9924	09:41:05.952	00:00:09.923	595	-1024	-768	-1	-1	-1	-1	4	-1024	-768	-1	-1	-1	-1	4		0	0						StimuliFarbe_gruen_rot.png	0	880	547	72	111				0	Content		-72	-111	9923885	3536613594
9941	09:41:05.969	00:00:09.940	596	-1024	-768	-1	-1	-1	-1	4	-1024	-768	-1	-1	-1	-1	4		0	0						StimuliFarbe_gruen_rot.png	0	880	547	72	111				0	Content		-72	-111	9940508	3536630217
9958	09:41:05.986	00:00:09.957	597	-1024	-768	-1	-1	-1	-1	4	-1024	-768	-1	-1	-1	-1	4		0	0						StimuliFarbe_gruen_rot.png	0	880	547	72	111				0	Content		-72	-111	9957704	3536647413
9975	09:41:06.003	00:00:09.975	598	-1024	-768	-1	-1	-1	-1	4	-1024	-768	-1	-1	-1	-1	4		0	0						StimuliFarbe_gruen_rot.png	0	880	547	72	111				0	Content		-72	-111	9975075	3536664784
9992	09:41:06.020	00:00:09.992	599	-1024	-768	-1	-1	-1	-1	4	-1024	-768	-1	-1	-1	-1	4		0	0						StimuliFarbe_gruen_rot.png	0	880	547	72	111				0	Content		-72	-111	9992324	3536682033
10007	09:41:06.035	00:00:10.007	600	-1024	-768	-1	-1	-1	-1	4	-1024	-768	-1	-1	-1	-1	4		0	0						StimuliFarbe_gruen_rot.png	0	880	547	72	111				0	Content		-72	-111	10007132	3536696841
10024	09:41:06.052	00:00:10.023	601	-1024	-768	-1	-1	-1	-1	4	-1024	-768	-1	-1	-1	-1	4		0	0						StimuliFarbe_gruen_rot.png	0	880	547	72	111				0	Content		-72	-111	10023879	3536713588
10041	09:41:06.069	00:00:10.040	602	-1024	-768	-1	-1	-1	-1	4	-1024	-768	-1	-1	-1	-1	4		0	0						StimuliFarbe_gruen_rot.png	0	880	547	72	111				0	Content		-72	-111	10040504	3536730213
10057	09:41:06.085	00:00:10.057	603	-1024	-768	-1	-1	-1	-1	4	-1024	-768	-1	-1	-1	-1	4		0	0						StimuliFarbe_gruen_rot.png	0	880	547	72	111				0	Content		-72	-111	10057252	3536746961
10074	09:41:06.102	00:00:10.073	604	-1024	-768	-1	-1	-1	-1	4	-1024	-768	-1	-1	-1	-1	4		0	0						StimuliFarbe_gruen_rot.png	0	880	547	72	111				0	Content		-72	-111	10073752	3536763461
10091	09:41:06.119	00:00:10.090	605	-1024	-768	-1	-1	-1	-1	4	-1024	-768	-1	-1	-1	-1	4		0	0						StimuliFarbe_gruen_rot.png	0	880	547	72	111				0	Content		-72	-111	10090502	3536780211
10108	09:41:06.136	00:00:10.107	606	-1024	-768	-1	-1	-1	-1	4	-1024	-768	-1	-1	-1	-1	4		0	0						StimuliFarbe_gruen_rot.png	0	880	547	72	111				0	Content		-72	-111	10107570	3536797279
10125	09:41:06.153	00:00:10.124	607	-1024	-768	-1	-1	-1	-1	4	-1024	-768	-1	-1	-1	-1	4		0	0						StimuliFarbe_gruen_rot.png	0	880	547	72	111				0	Content		-72	-111	10124943	3536814652
10142	09:41:06.170	00:00:10.142	608	-1024	-768	-1	-1	-1	-1	4	-1024	-768	-1	-1	-1	-1	4		0	0						StimuliFarbe_gruen_rot.png	0	880	547	72	111				0	Content		-72	-111	10142191	3536831900
10157	09:41:06.185	00:00:10.157	609	-1024	-768	-1	-1	-1	-1	4	-1024	-768	-1	-1	-1	-1	4		0	0						StimuliFarbe_gruen_rot.png	0	880	547	72	111				0	Content		-72	-111	10157120	3536846829
10174	09:41:06.202	00:00:10.173	610	-1024	-768	-1	-1	-1	-1	4	-1024	-768	-1	-1	-1	-1	4		0	0						StimuliFarbe_gruen_rot.png	0	880	547	72	111				0	Content		-72	-111	10173743	3536863452
10190	09:41:06.218	00:00:10.190	611	-1024	-768	-1	-1	-1	-1	4	-1024	-768	-1	-1	-1	-1	4		0	0						StimuliFarbe_gruen_rot.png	0	880	547	72	111				0	Content		-72	-111	10190493	3536880202
10207	09:41:06.235	00:00:10.207	612	-1024	-768	-1	-1	-1	-1	4	-1024	-768	-1	-1	-1	-1	4		0	0						StimuliFarbe_gruen_rot.png	0	880	547	72	111				0	Content		-72	-111	10207115	3536896824
10224	09:41:06.252	00:00:10.223	613	-1024	-768	-1	-1	-1	-1	4	-1024	-768	-1	-1	-1	-1	4		0	0						StimuliFarbe_gruen_rot.png	0	880	547	72	111				0	Content		-72	-111	10223738	3536913447
10240	09:41:06.268	00:00:10.240	614	-1024	-768	-1	-1	-1	-1	4	-1024	-768	-1	-1	-1	-1	4		0	0						StimuliFarbe_gruen_rot.png	0	880	547	72	111				0	Content		-72	-111	10240362	3536930071
10258	09:41:06.286	00:00:10.257	615	-1024	-768	-1	-1	-1	-1	4	-1024	-768	-1	-1	-1	-1	4		0	0						StimuliFarbe_gruen_rot.png	0	880	547	72	111				0	Content		-72	-111	10257558	3536947267
10275	09:41:06.303	00:00:10.274	616	-1024	-768	-1	-1	-1	-1	4	-1024	-768	-1	-1	-1	-1	4		0	0						StimuliFarbe_gruen_rot.png	0	880	547	72	111				0	Content		-72	-111	10274805	3536964514
10292	09:41:06.320	00:00:10.292	617	-1024	-768	-1	-1	-1	-1	4	-1024	-768	-1	-1	-1	-1	4		0	0						StimuliFarbe_gruen_rot.png	0	880	547	72	111				0	Content		-72	-111	10292053	3536981762
10307	09:41:06.335	00:00:10.306	618	-1024	-768	-1	-1	-1	-1	4	-1024	-768	-1	-1	-1	-1	4		0	0						StimuliFarbe_gruen_rot.png	0	880	547	72	111				0	Content		-72	-111	10306983	3536996692
10324	09:41:06.352	00:00:10.323	619	-1024	-768	-1	-1	-1	-1	4	-1024	-768	-1	-1	-1	-1	4		0	0						StimuliFarbe_gruen_rot.png	0	880	547	72	111				0	Content		-72	-111	10323606	3537013315
10340	09:41:06.368	00:00:10.340	620	-1024	-768	-1	-1	-1	-1	4	-1024	-768	-1	-1	-1	-1	4		0	0						StimuliFarbe_gruen_rot.png	0	880	547	72	111				0	Content		-72	-111	10340353	3537030062
10357	09:41:06.385	00:00:10.356	621	-1024	-768	-1	-1	-1	-1	4	-1024	-768	-1	-1	-1	-1	4		0	0						StimuliFarbe_gruen_rot.png	0	880	547	72	111				0	Content		-72	-111	10356976	3537046685
10374	09:41:06.402	00:00:10.373	622	-1024	-768	-1	-1	-1	-1	4	-1024	-768	-1	-1	-1	-1	4		0	0						StimuliFarbe_gruen_rot.png	0	880	547	72	111				0	Content		-72	-111	10373599	3537063308
10390	09:41:06.418	00:00:10.390	623	-1024	-768	-1	-1	-1	-1	4	-1024	-768	-1	-1	-1	-1	4		0	0						StimuliFarbe_gruen_rot.png	0	880	547	72	111				0	Content		-72	-111	10390221	3537079930
10407	09:41:06.435	00:00:10.407	624	-1024	-768	-1	-1	-1	-1	4	-1024	-768	-1	-1	-1	-1	4		0	0						StimuliFarbe_gruen_rot.png	0	880	547	72	111				0	Content		-72	-111	10407415	3537097124
10425	09:41:06.453	00:00:10.424	625	-1024	-768	-1	-1	-1	-1	4	-1024	-768	-1	-1	-1	-1	4		0	0						StimuliFarbe_gruen_rot.png	0	880	547	72	111				0	Content		-72	-111	10424790	3537114499
10442	09:41:06.470	00:00:10.442	626	-1024	-768	-1	-1	-1	-1	4	-1024	-768	-1	-1	-1	-1	4		0	0						StimuliFarbe_gruen_rot.png	0	880	547	72	111				0	Content		-72	-111	10442040	3537131749
10457	09:41:06.485	00:00:10.456	627	-1024	-768	-1	-1	-1	-1	4	-1024	-768	-1	-1	-1	-1	4		0	0						StimuliFarbe_gruen_rot.png	0	880	547	72	111				0	Content		-72	-111	10456856	3537146565
10474	09:41:06.502	00:00:10.473	628	-1024	-768	-1	-1	-1	-1	4	-1024	-768	-1	-1	-1	-1	4		0	0						StimuliFarbe_gruen_rot.png	0	880	547	72	111				0	Content		-72	-111	10473594	3537163303
10490	09:41:06.518	00:00:10.490	629	-1024	-768	-1	-1	-1	-1	4	-1024	-768	-1	-1	-1	-1	4		0	0						StimuliFarbe_gruen_rot.png	0	880	547	72	111				0	Content		-72	-111	10490216	3537179925
10507	09:41:06.535	00:00:10.506	630	-1024	-768	-1	-1	-1	-1	4	-1024	-768	-1	-1	-1	-1	4		0	0						StimuliFarbe_gruen_rot.png	0	880	547	72	111				0	Content		-72	-111	10506849	3537196558
10523	09:41:06.551	00:00:10.523	631	-1024	-768	-1	-1	-1	-1	4	-1024	-768	-1	-1	-1	-1	4		0	0						StimuliFarbe_gruen_rot.png	0	880	547	72	111				0	Content		-72	-111	10523470	3537213179
10540	09:41:06.568	00:00:10.540	632	-1024	-768	-1	-1	-1	-1	4	-1024	-768	-1	-1	-1	-1	4		0	0						StimuliFarbe_gruen_rot.png	0	880	547	72	111				0	Content		-72	-111	10540088	3537229797
10557	09:41:06.585	00:00:10.557	633	-1024	-768	-1	-1	-1	-1	4	-1024	-768	-1	-1	-1	-1	4		0	0						StimuliFarbe_gruen_rot.png	0	880	547	72	111				0	Content		-72	-111	10557281	3537246990
10575	09:41:06.603	00:00:10.574	634	-1024	-768	-1	-1	-1	-1	4	-1024	-768	-1	-1	-1	-1	4		0	0						StimuliFarbe_gruen_rot.png	0	880	547	72	111				0	Content		-72	-111	10574654	3537264363
10592	09:41:06.620	00:00:10.591	635	-1024	-768	-1	-1	-1	-1	4	-1024	-768	-1	-1	-1	-1	4		0	0						StimuliFarbe_gruen_rot.png	0	880	547	72	111				0	Content		-72	-111	10591905	3537281614
10607	09:41:06.635	00:00:10.606	636	-1024	-768	-1	-1	-1	-1	4	-1024	-768	-1	-1	-1	-1	4		0	0						StimuliFarbe_gruen_rot.png	0	880	547	72	111				0	Content		-72	-111	10606843	3537296552
10623	09:41:06.651	00:00:10.623	637	-1024	-768	-1	-1	-1	-1	4	-1024	-768	-1	-1	-1	-1	4		0	0						StimuliFarbe_gruen_rot.png	0	880	547	72	111				0	Content		-72	-111	10623453	3537313162
10640	09:41:06.668	00:00:10.640	638	-1024	-768	-1	-1	-1	-1	4	-1024	-768	-1	-1	-1	-1	4		0	0						StimuliFarbe_gruen_rot.png	0	880	547	72	111				0	Content		-72	-111	10640203	3537329912
10657	09:41:06.685	00:00:10.656	639	-1024	-768	-1	-1	-1	-1	4	-1024	-768	-1	-1	-1	-1	4		0	0						StimuliFarbe_gruen_rot.png	0	880	547	72	111				0	Content		-72	-111	10656838	3537346547
10673	09:41:06.701	00:00:10.673	640	-1024	-768	-1	-1	-1	-1	4	-1024	-768	-1	-1	-1	-1	4		0	0						StimuliFarbe_gruen_rot.png	0	880	547	72	111				0	Content		-72	-111	10673449	3537363158
10690	09:41:06.718	00:00:10.690	641	-1024	-768	-1	-1	-1	-1	4	-1024	-768	-1	-1	-1	-1	4		0	0						StimuliFarbe_gruen_rot.png	0	880	547	72	111				0	Content		-72	-111	10690075	3537379784
10707	09:41:06.735	00:00:10.707	642	-1024	-768	-1	-1	-1	-1	4	-1024	-768	-1	-1	-1	-1	4		0	0						StimuliFarbe_gruen_rot.png	0	880	547	72	111				0	Content		-72	-111	10707142	3537396851
10725	09:41:06.753	00:00:10.724	643	-1024	-768	-1	-1	-1	-1	4	-1024	-768	-1	-1	-1	-1	4		0	0						StimuliFarbe_gruen_rot.png	0	880	547	72	111				0	Content		-72	-111	10724515	3537414224
10740	09:41:06.768	00:00:10.740	644	-1024	-768	-1	-1	-1	-1	4	-1024	-768	-1	-1	-1	-1	4		0	0						StimuliFarbe_gruen_rot.png	0	880	547	72	111				0	Content		-72	-111	10740058	3537429767
10757	09:41:06.785	00:00:10.756	645	-1024	-768	-1	-1	-1	-1	4	-1024	-768	-1	-1	-1	-1	4		0	0						StimuliFarbe_gruen_rot.png	0	880	547	72	111				0	Content		-72	-111	10756691	3537446400
10773	09:41:06.801	00:00:10.773	646	-1024	-768	-1	-1	-1	-1	4	-1024	-768	-1	-1	-1	-1	4		0	0						StimuliFarbe_gruen_rot.png	0	880	547	72	111				0	Content		-72	-111	10773315	3537463024
10790	09:41:06.818	00:00:10.789	647	-1024	-768	-1	-1	-1	-1	4	-1024	-768	-1	-1	-1	-1	4		0	0						StimuliFarbe_gruen_rot.png	0	880	547	72	111				0	Content		-72	-111	10789941	3537479650
10807	09:41:06.835	00:00:10.806	648	424,7092	562,2639	0,4897074	0,5351059	390,5534	3,973711	3	424,7092	562,2639	0,4897074	0,5351059	390,5534	3,973711	1	6	425	562						StimuliFarbe_gruen_rot.png	0	880	547	72	111	385	438	150	0	Content		353	451	10806688	3537496397
10823	09:41:06.851	00:00:10.823	649	-1024	-768	-1	-1	-1	-1	4	-1024	-768	-1	-1	-1	-1	4	6	0	0						StimuliFarbe_gruen_rot.png	0	880	547	72	111	385	438	150	0	Content		-72	-111	10823314	3537513023
10840	09:41:06.868	00:00:10.839	650	-1024	-768	-1	-1	-1	-1	4	-1024	-768	-1	-1	-1	-1	4	6	0	0						StimuliFarbe_gruen_rot.png	0	880	547	72	111	385	438	150	0	Content		-72	-111	10839939	3537529648
10857	09:41:06.885	00:00:10.856	651	486,8082	552,034	0,476027	0,5291973	393,9055	4,04466	3	488,8001	548,3079	0,4760692	0,5293661	393,9055	4,044703	2	6	489	548						StimuliFarbe_gruen_rot.png	0	880	547	72	111	385	438	150	0	Content		417	437	10856561	3537546270
10873	09:41:06.901	00:00:10.873	652	-1024	-768	-1	-1	-1	-1	4	-1024	-768	-1	-1	-1	-1	4	6	0	0						StimuliFarbe_gruen_rot.png	0	880	547	72	111	385	438	150	0	Content		-72	-111	10873310	3537563019
10890	09:41:06.918	00:00:10.889	653	512,778	550,9232	0,4703548	0,5262323	393,9055	4,046771	3	512,778	550,9232	0,4703548	0,5262323	393,9055	4,046771	1	6	513	551						StimuliFarbe_gruen_rot.png	0	880	547	72	111	385	438	150	0	Content		441	440	10889935	3537579644
10907	09:41:06.935	00:00:10.906	654	-1024	-768	-1	-1	-1	-1	4	-1024	-768	-1	-1	-1	-1	4	6	0	0						StimuliFarbe_gruen_rot.png	0	880	547	72	111	385	438	150	0	Content		-72	-111	10906559	3537596268
10923	09:41:06.951	00:00:10.923	655	-1024	-768	-1	-1	-1	-1	4	-1024	-768	-1	-1	-1	-1	4	6	0	0						StimuliFarbe_gruen_rot.png	0	880	547	72	111	385	438	150	0	Content		-72	-111	10923184	3537612893
10940	09:41:06.968	00:00:10.939	656	420,84	546,5493	0,4700631	0,5275375	393,9055	3,898957	3	420,84	546,5493	0,4700631	0,5275375	393,9055	3,898957	1	6	421	547						StimuliFarbe_gruen_rot.png	0	880	547	72	111	385	438	150	0	Content		349	436	10939932	3537629641
10957	09:41:06.985	00:00:10.956	657	-1024	-768	-1	-1	-1	-1	4	-1024	-768	-1	-1	-1	-1	4	7	0	0						StimuliFarbe_gruen_rot.png	0	880	547	72	111	359	370	550	0	Content		-72	-111	10956557	3537646266
10973	09:41:07.001	00:00:10.973	658	455,5596	518,9302	0,4761164	0,5274639	395,3507	3,966193	3	455,5252	518,9292	0,4761164	0,5274639	395,3507	3,966229	1	7	456	519						StimuliFarbe_gruen_rot.png	0	880	547	72	111	359	370	550	0	Content		384	408	10973182	3537662891
10990	09:41:07.018	00:00:10.989	659	-1024	-768	-1	-1	-1	-1	4	-1024	-768	-1	-1	-1	-1	4	7	0	0						StimuliFarbe_gruen_rot.png	0	880	547	72	111	359	370	550	0	Content		-72	-111	10989818	3537679527
11007	09:41:07.035	00:00:11.006	660	411,8347	468,4309	0,482079	0,5274943	393,7624	3,884526	3	414,8923	458,4214	0,4821341	0,527948	393,7624	3,886393	1	7	415	458						StimuliFarbe_gruen_rot.png	0	880	547	72	111	359	370	550	0	Content		343	347	11006556	3537696265
11023	09:41:07.051	00:00:11.023	661	404,2111	470,7432	0,4872676	0,5291038	393,7625	3,714823	3	404,2111	470,7432	0,4872676	0,5291038	393,7625	3,714823	1	7	404	471						StimuliFarbe_gruen_rot.png	0	880	547	72	111	359	370	550	0	Content		332	360	11023180	3537712889
11040	09:41:07.068	00:00:11.039	662	-1024	-768	-1	-1	-1	-1	4	-1024	-768	-1	-1	-1	-1	4	7	0	0						StimuliFarbe_gruen_rot.png	0	880	547	72	111	359	370	550	0	Content		-72	-111	11039818	3537729527
11056	09:41:07.084	00:00:11.056	663	470,5044	480,5031	0,4922972	0,533766	393,7624	3,956057	3	470,5044	480,5031	0,4922972	0,533766	393,7624	3,956057	1	7	471	481						StimuliFarbe_gruen_rot.png	0	880	547	72	111	359	370	550	0	Content		399	370	11056426	3537746135
11073	09:41:07.101	00:00:11.073	664	463,1228	474,6155	0,4956547	0,5370306	393,7624	3,963369	3	463,1228	474,6155	0,4956547	0,5370306	393,7624	3,963369	1	7	463	475						StimuliFarbe_gruen_rot.png	0	880	547	72	111	359	370	550	0	Content		391	364	11073176	3537762885
11090	09:41:07.118	00:00:11.089	665	432,7819	475,3275	0,4997532	0,5410985	396,4869	3,873369	3	432,7256	475,3263	0,4997533	0,5410985	396,4869	3,873425	1	7	433	475						StimuliFarbe_gruen_rot.png	0	880	547	72	111	359	370	550	0	Content		361	364	11089811	3537779520
11106	09:41:07.134	00:00:11.106	666	370,2513	463,6131	0,5019142	0,5448346	396,4869	3,748569	3	370,2513	463,6131	0,5019142	0,5448346	396,4869	3,748569	1	7	370	464						StimuliFarbe_gruen_rot.png	0	880	547	72	111	359	370	550	0	Content		298	353	11106426	3537796135
11123	09:41:07.151	00:00:11.123	667	-1024	-768	-1	-1	-1	-1	4	-1024	-768	-1	-1	-1	-1	4	7	0	0						StimuliFarbe_gruen_rot.png	0	880	547	72	111	359	370	550	0	Content		-72	-111	11123052	3537812761
11140	09:41:07.168	00:00:11.139	668	-1024	-768	-1	-1	-1	-1	4	-1024	-768	-1	-1	-1	-1	4	7	0	0						StimuliFarbe_gruen_rot.png	0	880	547	72	111	359	370	550	0	Content		-72	-111	11139809	3537829518
11156	09:41:07.184	00:00:11.156	669	-1024	-768	-1	-1	-1	-1	4	-1024	-768	-1	-1	-1	-1	4	7	0	0						StimuliFarbe_gruen_rot.png	0	880	547	72	111	359	370	550	0	Content		-72	-111	11156422	3537846131
11173	09:41:07.201	00:00:11.173	670	328,5405	469,7465	0,5132496	0,5551375	393,0711	3,647242	3	328,5405	469,7465	0,5132496	0,5551375	393,0711	3,647242	1	7	329	470						StimuliFarbe_gruen_rot.png	0	880	547	72	111	359	370	550	0	Content		257	359	11173046	3537862755
11190	09:41:07.218	00:00:11.189	671	463,6393	489,442	0,5145776	0,5563683	393,071	4,03108	3	463,6393	489,442	0,5145776	0,5563683	393,071	4,03108	1	7	464	489						StimuliFarbe_gruen_rot.png	0	880	547	72	111	359	370	550	0	Content		392	378	11189670	3537879379
11206	09:41:07.234	00:00:11.206	672	431,0816	477,8278	0,5178089	0,5582778	397,065	3,892103	3	430,9725	477,8041	0,517809	0,5582778	397,065	3,892231	1	7	431	478						StimuliFarbe_gruen_rot.png	0	880	547	72	111	359	370	550	0	Content		359	367	11206420	3537896129
11223	09:41:07.251	00:00:11.223	673	-1024	-768	-1	-1	-1	-1	4	-1024	-768	-1	-1	-1	-1	4	7	0	0						StimuliFarbe_gruen_rot.png	0	880	547	72	111	359	370	550	0	Content		-72	-111	11223044	3537912753
11240	09:41:07.268	00:00:11.239	674	-1024	-768	-1	-1	-1	-1	4	-1024	-768	-1	-1	-1	-1	4	7	0	0						StimuliFarbe_gruen_rot.png	0	880	547	72	111	359	370	550	0	Content		-72	-111	11239669	3537929378
11256	09:41:07.284	00:00:11.256	675	-1024	-768	-1	-1	-1	-1	4	-1024	-768	-1	-1	-1	-1	4	7	0	0						StimuliFarbe_gruen_rot.png	0	880	547	72	111	359	370	550	0	Content		-72	-111	11256291	3537946000
11273	09:41:07.301	00:00:11.273	676	-1024	-768	-1	-1	-1	-1	4	-1024	-768	-1	-1	-1	-1	4	7	0	0						StimuliFarbe_gruen_rot.png	0	880	547	72	111	359	370	550	0	Content		-72	-111	11273039	3537962748
11290	09:41:07.318	00:00:11.289	677	412,4496	480,6605	0,5231446	0,5661105	398,6359	3,937489	3	412,4088	480,6574	0,5231447	0,5661106	398,6359	3,937526	1	7	412	481						StimuliFarbe_gruen_rot.png	0	880	547	72	111	359	370	550	0	Content		340	370	11289667	3537979376
11306	09:41:07.334	00:00:11.306	678	425,8077	475,1448	0,5238166	0,567075	397,7607	3,958583	3	425,8602	475,1512	0,5238166	0,567075	397,7607	3,958525	1	7	426	475						StimuliFarbe_gruen_rot.png	0	880	547	72	111	359	370	550	0	Content		354	364	11306289	3537995998
11323	09:41:07.351	00:00:11.322	679	-1024	-768	-1	-1	-1	-1	4	-1024	-768	-1	-1	-1	-1	4	7	0	0						StimuliFarbe_gruen_rot.png	0	880	547	72	111	359	370	550	0	Content		-72	-111	11322914	3538012623
11340	09:41:07.368	00:00:11.339	680	464,7193	489,6988	0,5242217	0,5693442	397,7607	4,198633	3	464,7193	489,6988	0,5242217	0,5693442	397,7607	4,198633	1	7	465	490						StimuliFarbe_gruen_rot.png	0	880	547	72	111	359	370	550	0	Content		393	379	11339663	3538029372
11356	09:41:07.384	00:00:11.356	681	466,8197	494,1493	0,5242506	0,5701194	397,7607	4,145627	3	466,8197	494,1493	0,5242506	0,5701194	397,7607	4,145627	1	7	467	494						StimuliFarbe_gruen_rot.png	0	880	547	72	111	359	370	550	0	Content		395	383	11356287	3538045996
11358	09:41:07.386																				ImageEnd	16	0	0	StimuliFarbe_gruen_rot.png
11373	09:41:07.401	00:00:11.372	682	-1024	-768	-1	-1	-1	-1	4	-1024	-768	-1	-1	-1	-1	4	7	0	0						No media	0	1024	768	0	0	431	481	550	0	Content		0	0	11372910	3538062619
11375	09:41:07.403																				ImageStart	8	0	0	Fix_sw.jpg
11390	09:41:07.418	00:00:11.389	683	-1024	-768	-1	-1	-1	-1	4	-1024	-768	-1	-1	-1	-1	4	7	0	0						Fix_sw.jpg	0	880	547	72	111	359	370	550	0	Content		-72	-111	11389534	3538079243
11406	09:41:07.434	00:00:11.406	684	367,2222	494,44	0,5242299	0,5707151	397,7607	3,77038	2	367,2222	494,44	0,5242299	0,5707151	397,7607	3,77038	2	7	0	0						Fix_sw.jpg	0	880	547	72	111	359	370	550	0	Content		-72	-111	11406285	3538095994
11423	09:41:07.451	00:00:11.422	685	-1024	-768	-1	-1	-1	-1	4	-1024	-768	-1	-1	-1	-1	4	7	0	0						Fix_sw.jpg	0	880	547	72	111	359	370	550	0	Content		-72	-111	11422910	3538112619
11440	09:41:07.468	00:00:11.439	686	435,0309	505,388	0,526781	0,571744	397,7607	3,922208	3	435,0309	505,388	0,526781	0,571744	397,7607	3,922208	3	7	0	0						Fix_sw.jpg	0	880	547	72	111	359	370	550	0	Content		-72	-111	11439534	3538129243
11456	09:41:07.484	00:00:11.456	687	432,8758	508,0009	0,5281091	0,5727805	397,1135	3,98709	3	432,7653	508,0038	0,5281093	0,5727805	397,1135	3,987189	1	7	433	508						Fix_sw.jpg	0	880	547	72	111	359	370	550	0	Content		361	397	11456285	3538145994
11473	09:41:07.501	00:00:11.472	688	-1024	-768	-1	-1	-1	-1	4	-1024	-768	-1	-1	-1	-1	4	7	0	0						Fix_sw.jpg	0	880	547	72	111	359	370	550	0	Content		-72	-111	11472910	3538162619
11490	09:41:07.518	00:00:11.489	689	475,9352	491,2419	0,5311483	0,5754873	397,1135	4,209089	3	475,9352	491,2419	0,5311483	0,5754873	397,1135	4,209089	1	7	476	491						Fix_sw.jpg	0	880	547	72	111	359	370	550	0	Content		404	380	11489533	3538179242
11506	09:41:07.534	00:00:11.506	690	420,8123	498,6508	0,5322123	0,5770189	396,1675	4,040495	3	427,426	494,7599	0,5323566	0,5771984	396,1675	4,039012	1	8	427	495						Fix_sw.jpg	0	880	547	72	111	349	270	350	0	Content		355	384	11506156	3538195865
11523	09:41:07.551	00:00:11.522	691	267,3601	390,9044	0,5284609	0,5773775	383,7156	3,686783	3	266,9041	391,6144	0,5284619	0,5773773	383,7155	3,68517	1	8	267	392						Fix_sw.jpg	0	880	547	72	111	349	270	350	0	Content		195	281	11522908	3538212617
11540	09:41:07.568	00:00:11.539	692	454,4716	383,7349	0,5333215	0,5753869	398,3298	4,072194	3	454,3286	383,713	0,5333218	0,5753869	398,3298	4,072405	1	8	454	384						Fix_sw.jpg	0	880	547	72	111	349	270	350	0	Content		382	273	11539532	3538229241
11556	09:41:07.584	00:00:11.556	693	480,7287	355,368	0,5334617	0,5754443	398,3298	4,255765	3	480,7287	355,368	0,5334617	0,5754443	398,3298	4,255765	1	8	481	355						Fix_sw.jpg	0	880	547	72	111	349	270	350	0	Content		409	244	11556160	3538245869
11573	09:41:07.601	00:00:11.572	694	414,6323	366,4617	0,5330082	0,5766223	398,3298	3,895501	3	414,6323	366,4617	0,5330082	0,5766223	398,3298	3,895501	1	8	415	366						Fix_sw.jpg	0	880	547	72	111	349	270	350	0	Content		343	255	11572785	3538262494
11590	09:41:07.618	00:00:11.589	695	495,0247	363,9795	0,5338354	0,5773714	398,3298	4,259799	3	495,0247	363,9795	0,5338354	0,5773714	398,3298	4,259799	1	8	495	364						Fix_sw.jpg	0	880	547	72	111	349	270	350	0	Content		423	253	11589531	3538279240
11606	09:41:07.634	00:00:11.606	696	477,2767	376,1383	0,5335394	0,577599	398,3298	4,229891	3	477,2767	376,1383	0,5335394	0,577599	398,3298	4,229891	1	8	477	376						Fix_sw.jpg	0	880	547	72	111	349	270	350	0	Content		405	265	11606157	3538295866
11623	09:41:07.651	00:00:11.622	697	403,0617	388,659	0,5346987	0,5774022	390,1634	3,768509	3	403,0617	388,659	0,5346987	0,5774022	390,1634	3,768509	1	8	403	389						Fix_sw.jpg	0	880	547	72	111	349	270	350	0	Content		331	278	11622781	3538312490
11639	09:41:07.667	00:00:11.639	698	-1024	-768	-1	-1	-1	-1	4	-1024	-768	-1	-1	-1	-1	4	8	0	0						Fix_sw.jpg	0	880	547	72	111	349	270	350	0	Content		-72	-111	11639405	3538329114
11656	09:41:07.684	00:00:11.656	699	442,7072	365,8952	0,532266	0,5772651	405,8068	4,12508	3	448,8595	381,4088	0,5319424	0,5774634	395,2292	4,022229	1	8	449	381						Fix_sw.jpg	0	880	547	72	111	349	270	350	0	Content		377	270	11656151	3538345860
11673	09:41:07.701	00:00:11.672	700	375,3208	372,2038	0,5281331	0,577965	410,2957	4,01946	3	387,6244	384,902	0,5281331	0,577965	410,2957	3,917267	1	8	388	385						Fix_sw.jpg	0	880	547	72	111	349	270	350	0	Content		316	274	11672777	3538362486
11689	09:41:07.717	00:00:11.689	701	407,5162	381,123	0,5322564	0,5773058	395,2293	3,741342	3	407,5162	381,123	0,5322564	0,5773058	395,2293	3,741342	1	8	408	381						Fix_sw.jpg	0	880	547	72	111	349	270	350	0	Content		336	270	11689400	3538379109
11706	09:41:07.734	00:00:11.706	702	-1024	-768	-1	-1	-1	-1	4	-1024	-768	-1	-1	-1	-1	4	8	0	0						Fix_sw.jpg	0	880	547	72	111	349	270	350	0	Content		-72	-111	11706025	3538395734
11723	09:41:07.751	00:00:11.722	703	-1024	-768	-1	-1	-1	-1	4	-1024	-768	-1	-1	-1	-1	4	8	0	0						Fix_sw.jpg	0	880	547	72	111	349	270	350	0	Content		-72	-111	11722775	3538412484
11739	09:41:07.767	00:00:11.739	704	-1024	-768	-1	-1	-1	-1	4	-1024	-768	-1	-1	-1	-1	4	8	0	0						Fix_sw.jpg	0	880	547	72	111	349	270	350	0	Content		-72	-111	11739399	3538429108
11756	09:41:07.784	00:00:11.756	705	-1024	-768	-1	-1	-1	-1	4	-1024	-768	-1	-1	-1	-1	4	8	0	0						Fix_sw.jpg	0	880	547	72	111	349	270	350	0	Content		-72	-111	11756022	3538445731
11773	09:41:07.801	00:00:11.772	706	439,2437	379,3741	0,5321851	0,5758212	395,2105	3,663842	3	438,9447	379,3674	0,5321856	0,5758212	395,2105	3,664017	1	8	439	379						Fix_sw.jpg	0	880	547	72	111	349	270	350	0	Content		367	268	11772647	3538462356
11789	09:41:07.817	00:00:11.789	707	444,3201	378,3945	0,5321936	0,5756608	395,2419	3,624197	3	444,1235	378,3944	0,5321939	0,5756608	395,2419	3,624284	1	8	444	378						Fix_sw.jpg	0	880	547	72	111	349	270	350	0	Content		372	267	11789397	3538479106
11806	09:41:07.834	00:00:11.806	708	-1024	-768	-1	-1	-1	-1	4	-1024	-768	-1	-1	-1	-1	4	8	0	0						Fix_sw.jpg	0	880	547	72	111	349	270	350	0	Content		-72	-111	11806020	3538495729
11823	09:41:07.851	00:00:11.822	709	-1024	-768	-1	-1	-1	-1	4	-1024	-768	-1	-1	-1	-1	4	8	0	0						Fix_sw.jpg	0	880	547	72	111	349	270	350	0	Content		-72	-111	11822646	3538512355
11839	09:41:07.867	00:00:11.839	710	402,6487	389,3532	0,5321987	0,5757633	395,2419	3,397954	3	402,6487	389,3532	0,5321987	0,5757633	395,2419	3,397954	1	8	403	389						Fix_sw.jpg	0	880	547	72	111	349	270	350	0	Content		331	278	11839269	3538528978
11856	09:41:07.884	00:00:11.856	711	-1024	-768	-1	-1	-1	-1	4	-1024	-768	-1	-1	-1	-1	4	9	0	0						Fix_sw.jpg	0	880	547	72	111	390	253	266	0	Content		-72	-111	11856017	3538545726
11873	09:41:07.901	00:00:11.872	712	471,4243	365,8224	0,5324498	0,5765676	397,3214	3,411168	3	471,3589	365,8151	0,5324498	0,5765676	397,3214	3,411245	1	9	471	366						Fix_sw.jpg	0	880	547	72	111	390	253	266	0	Content		399	255	11872641	3538562350
11889	09:41:07.917	00:00:11.889	713	-1024	-768	-1	-1	-1	-1	4	-1024	-768	-1	-1	-1	-1	4	9	0	0						Fix_sw.jpg	0	880	547	72	111	390	253	266	0	Content		-72	-111	11889267	3538578976
11906	09:41:07.934	00:00:11.905	714	485,1703	371,7144	0,532693	0,5775149	397,0099	3,357522	3	481,58	363,7224	0,5326027	0,577858	397,0099	3,361605	1	9	482	364						Fix_sw.jpg	0	880	547	72	111	390	253	266	0	Content		410	253	11905890	3538595599
11923	09:41:07.951	00:00:11.922	715	-1024	-768	-1	-1	-1	-1	4	-1024	-768	-1	-1	-1	-1	4	9	0	0						Fix_sw.jpg	0	880	547	72	111	390	253	266	0	Content		-72	-111	11922640	3538612349
11939	09:41:07.967	00:00:11.939	716	448,9171	376,3608	0,533263	0,5800108	397,0099	3,168984	3	448,9171	376,3608	0,533263	0,5800108	397,0099	3,168984	1	9	449	376						Fix_sw.jpg	0	880	547	72	111	390	253	266	0	Content		377	265	11939264	3538628973
11956	09:41:07.984	00:00:11.955	717	448,9171	376,3608	0,5336905	0,5822515	393,7318	3,168984	3	448,9171	376,3608	0,5336905	0,5822515	393,7318	3,168984	1	9	449	376						Fix_sw.jpg	0	880	547	72	111	390	253	266	0	Content		377	265	11955889	3538645598
11973	09:41:08.001	00:00:11.972	718	-1024	-768	-1	-1	-1	-1	4	-1024	-768	-1	-1	-1	-1	4	9	0	0						Fix_sw.jpg	0	880	547	72	111	390	253	266	0	Content		-72	-111	11972513	3538662222
11989	09:41:08.017	00:00:11.989	719	448,7958	360,0941	0,5333733	0,5838422	396,2412	3,268521	3	451,6911	353,2409	0,5334402	0,5841423	396,2412	3,270303	1	9	452	353						Fix_sw.jpg	0	880	547	72	111	390	253	266	0	Content		380	242	11989264	3538678973
12006	09:41:08.034	00:00:12.005	720	418,773	337,346	0,5316122	0,5848016	404,7566	3,114521	3	418,773	337,346	0,5316122	0,5848016	404,7566	3,114521	1	9	419	337						Fix_sw.jpg	0	880	547	72	111	390	253	266	0	Content		347	226	12005887	3538695596
12023	09:41:08.051	00:00:12.022	721	477,0817	349,668	0,5365472	0,5839338	404,7566	3,420377	3	477,0817	349,668	0,5365472	0,5839338	404,7566	3,420377	1	9	477	350						Fix_sw.jpg	0	880	547	72	111	390	253	266	0	Content		405	239	12022513	3538712222
12039	09:41:08.067	00:00:12.039	722	-1024	-768	-1	-1	-1	-1	4	-1024	-768	-1	-1	-1	-1	4	9	0	0						Fix_sw.jpg	0	880	547	72	111	390	253	266	0	Content		-72	-111	12039135	3538728844
12056	09:41:08.084	00:00:12.055	723	453,8385	393,7769	0,5374031	0,5834645	386,0096	3,025557	3	453,8385	393,7769	0,5374031	0,5834645	386,0096	3,025557	1	9	454	394						Fix_sw.jpg	0	880	547	72	111	390	253	266	0	Content		382	283	12055885	3538745594
12073	09:41:08.101	00:00:12.072	724	476,2182	376,2665	0,5334361	0,5824702	387,5424	3,162636	3	472,6505	351,0201	0,533766	0,5827079	397,5872	3,24429	1	9	473	351						Fix_sw.jpg	0	880	547	72	111	390	253	266	0	Content		401	240	12072510	3538762219
12089	09:41:08.117	00:00:12.089	725	-1024	-768	-1	-1	-1	-1	4	-1024	-768	-1	-1	-1	-1	4	9	0	0						Fix_sw.jpg	0	880	547	72	111	390	253	266	0	Content		-72	-111	12089137	3538778846
12106	09:41:08.134	00:00:12.105	726	-1024	-768	-1	-1	-1	-1	4	-1024	-768	-1	-1	-1	-1	4	9	0	0						Fix_sw.jpg	0	880	547	72	111	390	253	266	0	Content		-72	-111	12105760	3538795469
12123	09:41:08.151	00:00:12.122	727	453,7244	256,6625	0,5340249	0,577673	398,825	3,233117	3	453,6013	256,6473	0,5340251	0,577673	398,825	3,233238	1	10	454	257						Fix_sw.jpg	0	880	547	72	111	361	138	333	0	Content		382	146	12122510	3538812219
12139	09:41:08.167	00:00:12.139	728	-1024	-768	-1	-1	-1	-1	4	-1024	-768	-1	-1	-1	-1	4	10	0	0						Fix_sw.jpg	0	880	547	72	111	361	138	333	0	Content		-72	-111	12139136	3538828845
12156	09:41:08.184	00:00:12.155	729	438,2438	256,361	0,5346304	0,5777225	398,8553	3,208122	3	438,2886	256,3643	0,5346303	0,5777225	398,8553	3,208085	1	10	438	256						Fix_sw.jpg	0	880	547	72	111	361	138	333	0	Content		366	145	12155758	3538845467
12173	09:41:08.201	00:00:12.172	730	-1024	-768	-1	-1	-1	-1	4	-1024	-768	-1	-1	-1	-1	4	10	0	0						Fix_sw.jpg	0	880	547	72	111	361	138	333	0	Content		-72	-111	12172510	3538862219
12189	09:41:08.217	00:00:12.189	731	418,8067	244,2627	0,5348	0,5790019	398,8553	3,251995	3	418,8067	244,2627	0,5348	0,5790019	398,8553	3,251995	1	10	419	244						Fix_sw.jpg	0	880	547	72	111	361	138	333	0	Content		347	133	12189134	3538878843
12206	09:41:08.234	00:00:12.205	732	-1024	-768	-1	-1	-1	-1	4	-1024	-768	-1	-1	-1	-1	4	10	0	0						Fix_sw.jpg	0	880	547	72	111	361	138	333	0	Content		-72	-111	12205758	3538895467
12222	09:41:08.250	00:00:12.222	733	412,7496	262,8	0,5358074	0,5795708	398,8553	3,149172	3	412,7496	262,8	0,5358074	0,5795708	398,8553	3,149172	1	10	413	263						Fix_sw.jpg	0	880	547	72	111	361	138	333	0	Content		341	152	12222382	3538912091
12239	09:41:08.267	00:00:12.239	734	-1024	-768	-1	-1	-1	-1	4	-1024	-768	-1	-1	-1	-1	4	10	0	0						Fix_sw.jpg	0	880	547	72	111	361	138	333	0	Content		-72	-111	12239130	3538928839
12256	09:41:08.284	00:00:12.255	735	429,9221	248,5539	0,5358035	0,5795629	398,8553	3,128712	3	429,9221	248,5539	0,5358035	0,5795629	398,8553	3,128712	1	10	430	249						Fix_sw.jpg	0	880	547	72	111	361	138	333	0	Content		358	138	12255756	3538945465
12272	09:41:08.300	00:00:12.272	736	-1024	-768	-1	-1	-1	-1	4	-1024	-768	-1	-1	-1	-1	4	10	0	0						Fix_sw.jpg	0	880	547	72	111	361	138	333	0	Content		-72	-111	12272379	3538962088
12289	09:41:08.317	00:00:12.289	737	-1024	-768	-1	-1	-1	-1	4	-1024	-768	-1	-1	-1	-1	4	10	0	0						Fix_sw.jpg	0	880	547	72	111	361	138	333	0	Content		-72	-111	12289004	3538978713
12306	09:41:08.334	00:00:12.305	738	-1024	-768	-1	-1	-1	-1	4	-1024	-768	-1	-1	-1	-1	4	10	0	0						Fix_sw.jpg	0	880	547	72	111	361	138	333	0	Content		-72	-111	12305752	3538995461
12322	09:41:08.350	00:00:12.322	739	418,0994	271,5118	0,5349948	0,5791908	398,8553	3,17511	3	418,0994	271,5118	0,5349948	0,5791908	398,8553	3,17511	1	10	418	272						Fix_sw.jpg	0	880	547	72	111	361	138	333	0	Content		346	161	12322377	3539012086
12339	09:41:08.367	00:00:12.339	740	441,7791	245,6192	0,5347984	0,5793477	398,5017	3,277956	3	441,9842	245,6724	0,5347983	0,5793477	398,5017	3,277601	1	10	442	246						Fix_sw.jpg	0	880	547	72	111	361	138	333	0	Content		370	135	12339003	3539028712
12356	09:41:08.384	00:00:12.355	741	446,0155	243,8203	0,5345982	0,5792751	398,9461	3,317068	3	446,2264	243,8871	0,534598	0,5792751	398,9461	3,316662	1	10	446	244						Fix_sw.jpg	0	880	547	72	111	361	138	333	0	Content		374	133	12355626	3539045335
12372	09:41:08.400	00:00:12.372	742	-1024	-768	-1	-1	-1	-1	4	-1024	-768	-1	-1	-1	-1	4	10	0	0						Fix_sw.jpg	0	880	547	72	111	361	138	333	0	Content		-72	-111	12372377	3539062086
12385	09:41:08.413																				ImageEnd	16	0	0	Fix_sw.jpg
12389	09:41:08.417	00:00:12.389	743	-1024	-768	-1	-1	-1	-1	4	-1024	-768	-1	-1	-1	-1	4	10	0	0						No media	0	1024	768	0	0	433	249	333	0	Content		0	0	12389001	3539078710
12402	09:41:08.430																				ImageStart	8	0	0	StimuliFarbe_gruen_gelb.png
12406	09:41:08.434	00:00:12.405	744	-1024	-768	-1	-1	-1	-1	4	-1024	-768	-1	-1	-1	-1	4	10	0	0						StimuliFarbe_gruen_gelb.png	0	880	547	72	111	361	138	333	0	Content		-72	-111	12405624	3539095333
12422	09:41:08.450	00:00:12.422	745	436,9196	198,4509	0,5331743	0,5780374	398,9461	3,224385	3	436,9196	198,4509	0,5331743	0,5780374	398,9461	3,224385	1	10	437	198						StimuliFarbe_gruen_gelb.png	0	880	547	72	111	361	138	333	0	Content		365	87	12422247	3539111956
12439	09:41:08.467	00:00:12.438	746	421,0578	-15,09914	0,5303197	0,5805471	398,9461	3,555874	3	421,0578	-15,09914	0,5303197	0,5805471	398,9461	3,555874	1	10	421	-15						StimuliFarbe_gruen_gelb.png	0	880	547	72	111	361	138	333	0	Content		349	-126	12438999	3539128708
12456	09:41:08.484	00:00:12.455	747	-1024	-768	-1	-1	-1	-1	4	-1024	-768	-1	-1	-1	-1	4		0	0						StimuliFarbe_gruen_gelb.png	0	880	547	72	111				0	Content		-72	-111	12455624	3539145333
12472	09:41:08.500	00:00:12.472	748	-1024	-768	-1	-1	-1	-1	4	-1024	-768	-1	-1	-1	-1	4		0	0						StimuliFarbe_gruen_gelb.png	0	880	547	72	111				0	Content		-72	-111	12472248	3539161957
12489	09:41:08.517	00:00:12.488	749	-1024	-768	-1	-1	-1	-1	4	-1024	-768	-1	-1	-1	-1	4		0	0						StimuliFarbe_gruen_gelb.png	0	880	547	72	111				0	Content		-72	-111	12488871	3539178580
12506	09:41:08.534	00:00:12.505	750	-1024	-768	-1	-1	-1	-1	4	-1024	-768	-1	-1	-1	-1	4		0	0						StimuliFarbe_gruen_gelb.png	0	880	547	72	111				0	Content		-72	-111	12505621	3539195330
12522	09:41:08.550	00:00:12.522	751	-1024	-768	-1	-1	-1	-1	4	-1024	-768	-1	-1	-1	-1	4		0	0						StimuliFarbe_gruen_gelb.png	0	880	547	72	111				0	Content		-72	-111	12522245	3539211954
12539	09:41:08.567	00:00:12.538	752	-1024	-768	-1	-1	-1	-1	4	-1024	-768	-1	-1	-1	-1	4		0	0						StimuliFarbe_gruen_gelb.png	0	880	547	72	111				0	Content		-72	-111	12538869	3539228578
12555	09:41:08.583	00:00:12.555	753	-1024	-768	-1	-1	-1	-1	4	-1024	-768	-1	-1	-1	-1	4		0	0						StimuliFarbe_gruen_gelb.png	0	880	547	72	111				0	Content		-72	-111	12555492	3539245201
12572	09:41:08.600	00:00:12.572	754	-1024	-768	-1	-1	-1	-1	4	-1024	-768	-1	-1	-1	-1	4		0	0						StimuliFarbe_gruen_gelb.png	0	880	547	72	111				0	Content		-72	-111	12572244	3539261953
12589	09:41:08.617	00:00:12.588	755	-1024	-768	-1	-1	-1	-1	4	-1024	-768	-1	-1	-1	-1	4		0	0						StimuliFarbe_gruen_gelb.png	0	880	547	72	111				0	Content		-72	-111	12588865	3539278574
12605	09:41:08.633	00:00:12.605	756	-1024	-768	-1	-1	-1	-1	4	-1024	-768	-1	-1	-1	-1	4		0	0						StimuliFarbe_gruen_gelb.png	0	880	547	72	111				0	Content		-72	-111	12605491	3539295200
12622	09:41:08.650	00:00:12.622	757	-1024	-768	-1	-1	-1	-1	4	-1024	-768	-1	-1	-1	-1	4		0	0						StimuliFarbe_gruen_gelb.png	0	880	547	72	111				0	Content		-72	-111	12622114	3539311823
12639	09:41:08.667	00:00:12.638	758	-1024	-768	-1	-1	-1	-1	4	-1024	-768	-1	-1	-1	-1	4		0	0						StimuliFarbe_gruen_gelb.png	0	880	547	72	111				0	Content		-72	-111	12638866	3539328575
12655	09:41:08.683	00:00:12.655	759	-1024	-768	-1	-1	-1	-1	4	-1024	-768	-1	-1	-1	-1	4		0	0						StimuliFarbe_gruen_gelb.png	0	880	547	72	111				0	Content		-72	-111	12655490	3539345199
12672	09:41:08.700	00:00:12.672	760	-1024	-768	-1	-1	-1	-1	4	-1024	-768	-1	-1	-1	-1	4		0	0						StimuliFarbe_gruen_gelb.png	0	880	547	72	111				0	Content		-72	-111	12672113	3539361822
12689	09:41:08.717	00:00:12.688	761	-1024	-768	-1	-1	-1	-1	4	-1024	-768	-1	-1	-1	-1	4		0	0						StimuliFarbe_gruen_gelb.png	0	880	547	72	111				0	Content		-72	-111	12688737	3539378446
12705	09:41:08.733	00:00:12.705	762	-1024	-768	-1	-1	-1	-1	4	-1024	-768	-1	-1	-1	-1	4		0	0						StimuliFarbe_gruen_gelb.png	0	880	547	72	111				0	Content		-72	-111	12705486	3539395195
12722	09:41:08.750	00:00:12.722	763	-1024	-768	-1	-1	-1	-1	4	-1024	-768	-1	-1	-1	-1	4		0	0						StimuliFarbe_gruen_gelb.png	0	880	547	72	111				0	Content		-72	-111	12722110	3539411819
12739	09:41:08.767	00:00:12.738	764	-1024	-768	-1	-1	-1	-1	4	-1024	-768	-1	-1	-1	-1	4		0	0						StimuliFarbe_gruen_gelb.png	0	880	547	72	111				0	Content		-72	-111	12738735	3539428444
12755	09:41:08.783	00:00:12.755	765	-1024	-768	-1	-1	-1	-1	4	-1024	-768	-1	-1	-1	-1	4		0	0						StimuliFarbe_gruen_gelb.png	0	880	547	72	111				0	Content		-72	-111	12755359	3539445068
12772	09:41:08.800	00:00:12.772	766	-1024	-768	-1	-1	-1	-1	4	-1024	-768	-1	-1	-1	-1	4		0	0						StimuliFarbe_gruen_gelb.png	0	880	547	72	111				0	Content		-72	-111	12772107	3539461816
12789	09:41:08.817	00:00:12.788	767	-1024	-768	-1	-1	-1	-1	4	-1024	-768	-1	-1	-1	-1	4		0	0						StimuliFarbe_gruen_gelb.png	0	880	547	72	111				0	Content		-72	-111	12788859	3539478568
12805	09:41:08.833	00:00:12.805	768	-1024	-768	-1	-1	-1	-1	4	-1024	-768	-1	-1	-1	-1	4		0	0						StimuliFarbe_gruen_gelb.png	0	880	547	72	111				0	Content		-72	-111	12805480	3539495189
12822	09:41:08.850	00:00:12.822	769	-1024	-768	-1	-1	-1	-1	4	-1024	-768	-1	-1	-1	-1	4		0	0						StimuliFarbe_gruen_gelb.png	0	880	547	72	111				0	Content		-72	-111	12822107	3539511816
12839	09:41:08.867	00:00:12.838	770	-1024	-768	-1	-1	-1	-1	4	-1024	-768	-1	-1	-1	-1	4		0	0						StimuliFarbe_gruen_gelb.png	0	880	547	72	111				0	Content		-72	-111	12838731	3539528440
12856	09:41:08.884	00:00:12.855	771	-1024	-768	-1	-1	-1	-1	4	-1024	-768	-1	-1	-1	-1	4		0	0						StimuliFarbe_gruen_gelb.png	0	880	547	72	111				0	Content		-72	-111	12855799	3539545508
12873	09:41:08.901	00:00:12.873	772	-1024	-768	-1	-1	-1	-1	4	-1024	-768	-1	-1	-1	-1	4		0	0						StimuliFarbe_gruen_gelb.png	0	880	547	72	111				0	Content		-72	-111	12873173	3539562882
12890	09:41:08.918	00:00:12.890	773	-1024	-768	-1	-1	-1	-1	4	-1024	-768	-1	-1	-1	-1	4		0	0						StimuliFarbe_gruen_gelb.png	0	880	547	72	111				0	Content		-72	-111	12890419	3539580128
12905	09:41:08.933	00:00:12.905	774	-1024	-768	-1	-1	-1	-1	4	-1024	-768	-1	-1	-1	-1	4		0	0						StimuliFarbe_gruen_gelb.png	0	880	547	72	111				0	Content		-72	-111	12905352	3539595061
12922	09:41:08.950	00:00:12.921	775	-1024	-768	-1	-1	-1	-1	4	-1024	-768	-1	-1	-1	-1	4		0	0						StimuliFarbe_gruen_gelb.png	0	880	547	72	111				0	Content		-72	-111	12921978	3539611687
12939	09:41:08.967	00:00:12.938	776	-1024	-768	-1	-1	-1	-1	4	-1024	-768	-1	-1	-1	-1	4		0	0						StimuliFarbe_gruen_gelb.png	0	880	547	72	111				0	Content		-72	-111	12938724	3539628433
12955	09:41:08.983	00:00:12.955	777	-1024	-768	-1	-1	-1	-1	4	-1024	-768	-1	-1	-1	-1	4		0	0						StimuliFarbe_gruen_gelb.png	0	880	547	72	111				0	Content		-72	-111	12955347	3539645056
12972	09:41:09.000	00:00:12.971	778	-1024	-768	-1	-1	-1	-1	4	-1024	-768	-1	-1	-1	-1	4		0	0						StimuliFarbe_gruen_gelb.png	0	880	547	72	111				0	Content		-72	-111	12971971	3539661680
12989	09:41:09.017	00:00:12.988	779	-1024	-768	-1	-1	-1	-1	4	-1024	-768	-1	-1	-1	-1	4		0	0						StimuliFarbe_gruen_gelb.png	0	880	547	72	111				0	Content		-72	-111	12988607	3539678316
13006	09:41:09.034	00:00:13.005	780	-1024	-768	-1	-1	-1	-1	4	-1024	-768	-1	-1	-1	-1	4		0	0						StimuliFarbe_gruen_gelb.png	0	880	547	72	111				0	Content		-72	-111	13005787	3539695496
13023	09:41:09.051	00:00:13.023	781	-1024	-768	-1	-1	-1	-1	4	-1024	-768	-1	-1	-1	-1	4		0	0						StimuliFarbe_gruen_gelb.png	0	880	547	72	111				0	Content		-72	-111	13023164	3539712873
13040	09:41:09.068	00:00:13.040	782	-1024	-768	-1	-1	-1	-1	4	-1024	-768	-1	-1	-1	-1	4		0	0						StimuliFarbe_gruen_gelb.png	0	880	547	72	111				0	Content		-72	-111	13040409	3539730118
13055	09:41:09.083	00:00:13.055	783	-1024	-768	-1	-1	-1	-1	4	-1024	-768	-1	-1	-1	-1	4		0	0						StimuliFarbe_gruen_gelb.png	0	880	547	72	111				0	Content		-72	-111	13055216	3539744925
13072	09:41:09.100	00:00:13.071	784	-1024	-768	-1	-1	-1	-1	4	-1024	-768	-1	-1	-1	-1	4		0	0						StimuliFarbe_gruen_gelb.png	0	880	547	72	111				0	Content		-72	-111	13071966	3539761675
13089	09:41:09.117	00:00:13.088	785	-1024	-768	-1	-1	-1	-1	4	-1024	-768	-1	-1	-1	-1	4		0	0						StimuliFarbe_gruen_gelb.png	0	880	547	72	111				0	Content		-72	-111	13088599	3539778308
13105	09:41:09.133	00:00:13.105	786	-1024	-768	-1	-1	-1	-1	4	-1024	-768	-1	-1	-1	-1	4		0	0						StimuliFarbe_gruen_gelb.png	0	880	547	72	111				0	Content		-72	-111	13105211	3539794920
13122	09:41:09.150	00:00:13.121	787	-1024	-768	-1	-1	-1	-1	4	-1024	-768	-1	-1	-1	-1	4		0	0						StimuliFarbe_gruen_gelb.png	0	880	547	72	111				0	Content		-72	-111	13121833	3539811542
13138	09:41:09.166	00:00:13.138	788	-1024	-768	-1	-1	-1	-1	4	-1024	-768	-1	-1	-1	-1	4		0	0						StimuliFarbe_gruen_gelb.png	0	880	547	72	111				0	Content		-72	-111	13138455	3539828164
13156	09:41:09.184	00:00:13.155	789	-1024	-768	-1	-1	-1	-1	4	-1024	-768	-1	-1	-1	-1	4		0	0						StimuliFarbe_gruen_gelb.png	0	880	547	72	111				0	Content		-72	-111	13155651	3539845360
13173	09:41:09.201	00:00:13.173	790	-1024	-768	-1	-1	-1	-1	4	-1024	-768	-1	-1	-1	-1	4		0	0						StimuliFarbe_gruen_gelb.png	0	880	547	72	111				0	Content		-72	-111	13173026	3539862735
13190	09:41:09.218	00:00:13.190	791	-1024	-768	-1	-1	-1	-1	4	-1024	-768	-1	-1	-1	-1	4		0	0						StimuliFarbe_gruen_gelb.png	0	880	547	72	111				0	Content		-72	-111	13190274	3539879983
13205	09:41:09.233	00:00:13.205	792	-1024	-768	-1	-1	-1	-1	4	-1024	-768	-1	-1	-1	-1	4		0	0						StimuliFarbe_gruen_gelb.png	0	880	547	72	111				0	Content		-72	-111	13205204	3539894913
13222	09:41:09.250	00:00:13.221	793	-1024	-768	-1	-1	-1	-1	4	-1024	-768	-1	-1	-1	-1	4		0	0						StimuliFarbe_gruen_gelb.png	0	880	547	72	111				0	Content		-72	-111	13221828	3539911537
13239	09:41:09.267	00:00:13.238	794	-1024	-768	-1	-1	-1	-1	4	-1024	-768	-1	-1	-1	-1	4		0	0						StimuliFarbe_gruen_gelb.png	0	880	547	72	111				0	Content		-72	-111	13238587	3539928296
13255	09:41:09.283	00:00:13.255	795	-1024	-768	-1	-1	-1	-1	4	-1024	-768	-1	-1	-1	-1	4		0	0						StimuliFarbe_gruen_gelb.png	0	880	547	72	111				0	Content		-72	-111	13255073	3539944782
13272	09:41:09.300	00:00:13.271	796	-1024	-768	-1	-1	-1	-1	4	-1024	-768	-1	-1	-1	-1	4		0	0						StimuliFarbe_gruen_gelb.png	0	880	547	72	111				0	Content		-72	-111	13271821	3539961530
13288	09:41:09.316	00:00:13.288	797	-1024	-768	-1	-1	-1	-1	4	-1024	-768	-1	-1	-1	-1	4		0	0						StimuliFarbe_gruen_gelb.png	0	880	547	72	111				0	Content		-72	-111	13288444	3539978153
13306	09:41:09.334	00:00:13.305	798	-1024	-768	-1	-1	-1	-1	4	-1024	-768	-1	-1	-1	-1	4		0	0						StimuliFarbe_gruen_gelb.png	0	880	547	72	111				0	Content		-72	-111	13305512	3539995221
13323	09:41:09.351	00:00:13.322	799	-1024	-768	-1	-1	-1	-1	4	-1024	-768	-1	-1	-1	-1	4		0	0						StimuliFarbe_gruen_gelb.png	0	880	547	72	111				0	Content		-72	-111	13322885	3540012594
13340	09:41:09.368	00:00:13.340	800	-1024	-768	-1	-1	-1	-1	4	-1024	-768	-1	-1	-1	-1	4		0	0						StimuliFarbe_gruen_gelb.png	0	880	547	72	111				0	Content		-72	-111	13340134	3540029843
13355	09:41:09.383	00:00:13.355	801	-1024	-768	-1	-1	-1	-1	4	-1024	-768	-1	-1	-1	-1	4		0	0						StimuliFarbe_gruen_gelb.png	0	880	547	72	111				0	Content		-72	-111	13355060	3540044769
13372	09:41:09.400	00:00:13.372	802	-1024	-768	-1	-1	-1	-1	4	-1024	-768	-1	-1	-1	-1	4		0	0						StimuliFarbe_gruen_gelb.png	0	880	547	72	111				0	Content		-72	-111	13372427	3540062136
13390	09:41:09.418	00:00:13.389	803	-1024	-768	-1	-1	-1	-1	4	-1024	-768	-1	-1	-1	-1	4		0	0						StimuliFarbe_gruen_gelb.png	0	880	547	72	111				0	Content		-72	-111	13389508	3540079217
13406	09:41:09.434	00:00:13.405	804	-1024	-768	-1	-1	-1	-1	4	-1024	-768	-1	-1	-1	-1	4		0	0						StimuliFarbe_gruen_gelb.png	0	880	547	72	111				0	Content		-72	-111	13405939	3540095648
13423	09:41:09.451	00:00:13.422	805	-1024	-768	-1	-1	-1	-1	4	-1024	-768	-1	-1	-1	-1	4		0	0						StimuliFarbe_gruen_gelb.png	0	880	547	72	111				0	Content		-72	-111	13422686	3540112395
13439	09:41:09.467	00:00:13.439	806	-1024	-768	-1	-1	-1	-1	4	-1024	-768	-1	-1	-1	-1	4		0	0						StimuliFarbe_gruen_gelb.png	0	880	547	72	111				0	Content		-72	-111	13439434	3540129143
13456	09:41:09.484	00:00:13.456	807	-1024	-768	-1	-1	-1	-1	4	-1024	-768	-1	-1	-1	-1	4		0	0						StimuliFarbe_gruen_gelb.png	0	880	547	72	111				0	Content		-72	-111	13456058	3540145767
13473	09:41:09.501	00:00:13.472	808	-1024	-768	-1	-1	-1	-1	4	-1024	-768	-1	-1	-1	-1	4		0	0						StimuliFarbe_gruen_gelb.png	0	880	547	72	111				0	Content		-72	-111	13472684	3540162393
13489	09:41:09.517	00:00:13.489	809	-1024	-768	-1	-1	-1	-1	4	-1024	-768	-1	-1	-1	-1	4		0	0						StimuliFarbe_gruen_gelb.png	0	880	547	72	111				0	Content		-72	-111	13489308	3540179017
13506	09:41:09.534	00:00:13.506	810	-1024	-768	-1	-1	-1	-1	4	-1024	-768	-1	-1	-1	-1	4		0	0						StimuliFarbe_gruen_gelb.png	0	880	547	72	111				0	Content		-72	-111	13506056	3540195765
13523	09:41:09.551	00:00:13.522	811	-1024	-768	-1	-1	-1	-1	4	-1024	-768	-1	-1	-1	-1	4		0	0						StimuliFarbe_gruen_gelb.png	0	880	547	72	111				0	Content		-72	-111	13522681	3540212390
13539	09:41:09.567	00:00:13.539	812	-1024	-768	-1	-1	-1	-1	4	-1024	-768	-1	-1	-1	-1	4		0	0						StimuliFarbe_gruen_gelb.png	0	880	547	72	111				0	Content		-72	-111	13539305	3540229014
13556	09:41:09.584	00:00:13.555	813	1000,249	653,2722	0,6267256	0,7776442	405,736	3,219713	3	1019,562	649,1306	0,6276122	0,7776006	417,0894	3,304823	3		0	0						StimuliFarbe_gruen_gelb.png	0	880	547	72	111				0	Content		-72	-111	13555566	3540245275
13573	09:41:09.601	00:00:13.572	814	1023,026	706,269	0,6263251	0,7759577	405,7359	3,083665	3	1098,624	701,9136	0,6370497	0,7758428	432,6381	3,278966	1	11	1099	702						StimuliFarbe_gruen_gelb.png	0	880	547	72	111	990	555	349	0	Content		1027	591	13572805	3540262514
13589	09:41:09.617	00:00:13.589	815	1067,162	660,3237	0,6271117	0,7770377	405,736	3,14987	3	1098,067	655,0549	0,6330367	0,7769725	420,8714	3,260906	1	11	1098	655						StimuliFarbe_gruen_gelb.png	0	880	547	72	111	990	555	349	0	Content		1026	544	13589375	3540279084
13606	09:41:09.634	00:00:13.605	816	985,7448	660,6667	0,6266279	0,7775971	405,736	3,143792	3	983,4165	656,6978	0,6265262	0,7777631	404,2531	3,13328	1	11	983	657						StimuliFarbe_gruen_gelb.png	0	880	547	72	111	990	555	349	0	Content		911	546	13605683	3540295392
13623	09:41:09.651	00:00:13.622	817	998,4781	664,9481	0,6268093	0,7778062	405,736	3,254627	3	994,52	661,6528	0,6266658	0,777955	404,0388	3,241768	1	11	995	662						StimuliFarbe_gruen_gelb.png	0	880	547	72	111	990	555	349	0	Content		923	551	13622624	3540312333
13639	09:41:09.667	00:00:13.639	818	1024,036	676,616	0,6270055	0,777713	405,7359	3,221117	3	1066,143	671,5688	0,633203	0,7776458	420,9709	3,336347	1	11	1066	672						StimuliFarbe_gruen_gelb.png	0	880	547	72	111	990	555	349	0	Content		994	561	13639176	3540328885
13656	09:41:09.684	00:00:13.656	819	-1024	-768	-1	-1	-1	-1	4	-1024	-768	-1	-1	-1	-1	4	11	0	0						StimuliFarbe_gruen_gelb.png	0	880	547	72	111	990	555	349	0	Content		-72	-111	13656053	3540345762
13672	09:41:09.700	00:00:13.672	820	1012,163	650,7811	0,6271121	0,7793911	405,736	3,099415	3	1012,535	648,062	0,6270793	0,7794951	404,7179	3,092574	1	11	1013	648						StimuliFarbe_gruen_gelb.png	0	880	547	72	111	990	555	349	0	Content		941	537	13672302	3540362011
13689	09:41:09.717	00:00:13.689	821	1045,556	659,3573	0,6276301	0,7789137	405,7361	3,138262	3	1044,883	659,6214	0,6272423	0,7789181	404,718	3,130962	1	11	1045	660						StimuliFarbe_gruen_gelb.png	0	880	547	72	111	990	555	349	0	Content		973	549	13689244	3540378953
13706	09:41:09.734	00:00:13.705	822	1051,358	658,2266	0,6277837	0,7792707	405,7361	3,037435	3	1044,356	660,9513	0,6238467	0,7793165	395,5572	2,966769	1	11	1044	661						StimuliFarbe_gruen_gelb.png	0	880	547	72	111	990	555	349	0	Content		972	550	13705800	3540395509
13723	09:41:09.751	00:00:13.722	823	1068,835	643,5526	0,628279	0,7800435	405,736	2,999934	3	1076,928	641,4564	0,6303537	0,7800203	411,0534	3,036808	1	11	1077	641						StimuliFarbe_gruen_gelb.png	0	880	547	72	111	990	555	349	0	Content		1005	530	13722798	3540412507
13739	09:41:09.767	00:00:13.739	824	1031,796	659,3842	0,6289914	0,7803625	424,6922	3,205369	3	1008,059	661,5579	0,6276042	0,7805551	404,0951	3,059932	1	11	1008	662						StimuliFarbe_gruen_gelb.png	0	880	547	72	111	990	555	349	0	Content		936	551	13739045	3540428754
13756	09:41:09.784	00:00:13.755	825	1061,928	649,3652	0,6278999	0,780764	404,0952	2,977331	3	1061,928	649,3652	0,6278999	0,780764	404,0952	2,977331	1	11	1062	649						StimuliFarbe_gruen_gelb.png	0	880	547	72	111	990	555	349	0	Content		990	538	13755863	3540445572
13772	09:41:09.800	00:00:13.772	826	-1024	-768	-1	-1	-1	-1	4	-1024	-768	-1	-1	-1	-1	4	11	0	0						StimuliFarbe_gruen_gelb.png	0	880	547	72	111	990	555	349	0	Content		-72	-111	13772416	3540462125
13789	09:41:09.817	00:00:13.789	827	1101,859	679,5326	0,6267096	0,7812425	404,0952	3,057807	3	1101,859	679,5326	0,6267096	0,7812425	404,0952	3,057807	1	11	1102	680						StimuliFarbe_gruen_gelb.png	0	880	547	72	111	990	555	349	0	Content		1030	569	13789358	3540479067
13806	09:41:09.834	00:00:13.805	828	1099,409	669,821	0,624482	0,7814096	399,0337	3,024355	3	1099,409	669,821	0,624482	0,7814096	399,0337	3,024355	1	11	1099	670						StimuliFarbe_gruen_gelb.png	0	880	547	72	111	990	555	349	0	Content		1027	559	13805663	3540495372
13823	09:41:09.851	00:00:13.822	829	1032,815	673,8934	0,6261812	0,7816616	404,328	3,123179	3	1049,954	671,2128	0,6264889	0,7817011	404,328	3,126043	1	11	1050	671						StimuliFarbe_gruen_gelb.png	0	880	547	72	111	990	555	349	0	Content		978	560	13822531	3540512240
13839	09:41:09.867	00:00:13.839	830	1038,882	683,1844	0,6262844	0,7810991	404,564	3,078392	3	1053,529	674,2399	0,626551	0,7813842	404,5639	3,080352	1	11	1054	674						StimuliFarbe_gruen_gelb.png	0	880	547	72	111	990	555	349	0	Content		982	563	13839039	3540528748
13856	09:41:09.884	00:00:13.855	831	1092,142	675,5392	0,6261044	0,7805711	404,5639	3,058137	3	1092,142	675,5392	0,6261044	0,7805711	404,5639	3,058137	1	11	1092	676						StimuliFarbe_gruen_gelb.png	0	880	547	72	111	990	555	349	0	Content		1020	565	13855782	3540545491
13872	09:41:09.900	00:00:13.872	832	1044,784	677,6215	0,6262687	0,7805886	404,4609	3,036102	3	1045,134	674,6757	0,6262802	0,7806996	404,4609	3,036077	1	11	1045	675						StimuliFarbe_gruen_gelb.png	0	880	547	72	111	990	555	349	0	Content		973	564	13872161	3540561870
13889	09:41:09.917	00:00:13.889	833	1117,95	662,4739	0,6304215	0,7800407	415,7566	3,172414	3	1117,95	662,4739	0,6304215	0,7800407	415,7566	3,172414	1	11	1118	662						StimuliFarbe_gruen_gelb.png	0	880	547	72	111	990	555	349	0	Content		1046	551	13889283	3540578992
13906	09:41:09.934	00:00:13.905	834	1051,845	674,2149	0,6258663	0,7801546	404,6802	2,93836	3	1057,628	671,7499	0,6259692	0,7802243	404,6802	2,939015	1	11	1058	672						StimuliFarbe_gruen_gelb.png	0	880	547	72	111	990	555	349	0	Content		986	561	13905537	3540595246
13922	09:41:09.950	00:00:13.922	835	1101,933	673,1252	0,6269817	0,7796429	407,7581	3,050379	3	1101,933	673,1252	0,6269817	0,7796429	407,7581	3,050379	1	12	1102	673						StimuliFarbe_gruen_gelb.png	0	880	547	72	111	1034	557	267	0	Content		1030	562	13922155	3540611864
13939	09:41:09.967	00:00:13.938	836	1111,536	659,472	0,6268768	0,7794565	407,3281	2,985315	3	1111,536	659,472	0,6268768	0,7794565	407,3281	2,985315	1	12	1112	659						StimuliFarbe_gruen_gelb.png	0	880	547	72	111	1034	557	267	0	Content		1040	548	13938905	3540628614
13956	09:41:09.984	00:00:13.955	837	1132,568	674,0137	0,6262757	0,7794719	405,6766	2,942949	3	1132,568	674,0137	0,6262757	0,7794719	405,6766	2,942949	1	12	1133	674						StimuliFarbe_gruen_gelb.png	0	880	547	72	111	1034	557	267	0	Content		1061	563	13955847	3540645556
13973	09:41:10.001	00:00:13.972	838	1092,206	685,0211	0,620487	0,7792078	392,2928	2,962889	3	1092,206	685,0211	0,620487	0,7792078	392,2928	2,962889	1	12	1092	685						StimuliFarbe_gruen_gelb.png	0	880	547	72	111	1034	557	267	0	Content		1020	574	13972528	3540662237
13989	09:41:10.017	00:00:13.989	839	1096,579	680,74	0,6224504	0,7794299	397,4436	2,981686	3	1096,579	680,74	0,6224504	0,7794299	397,4436	2,981686	1	12	1097	681						StimuliFarbe_gruen_gelb.png	0	880	547	72	111	1034	557	267	0	Content		1025	570	13989151	3540678860
14006	09:41:10.034	00:00:14.005	840	1124,026	667,5391	0,6247561	0,7798257	402,9914	3,039144	3	1124,026	667,5391	0,6247561	0,7798257	402,9914	3,039144	1	12	1124	668						StimuliFarbe_gruen_gelb.png	0	880	547	72	111	1034	557	267	0	Content		1052	557	14005647	3540695356
14022	09:41:10.050	00:00:14.022	841	1110,016	658,7311	0,6278333	0,7799394	411,1113	3,058192	3	1110,016	658,7311	0,6278333	0,7799394	411,1113	3,058192	1	12	1110	659						StimuliFarbe_gruen_gelb.png	0	880	547	72	111	1034	557	267	0	Content		1038	548	14022272	3540711981
14039	09:41:10.067	00:00:14.039	842	1105,717	682,7659	0,6243294	0,7801496	402,1911	3,156152	3	1105,717	682,7659	0,6243294	0,7801496	402,1911	3,156152	1	12	1106	683						StimuliFarbe_gruen_gelb.png	0	880	547	72	111	1034	557	267	0	Content		1034	572	14039013	3540728722
14056	09:41:10.084	00:00:14.055	843	1107,64	655,4852	0,6260712	0,7802427	406,8448	3,043365	3	1107,64	655,4852	0,6260712	0,7802427	406,8448	3,043365	1	12	1108	655						StimuliFarbe_gruen_gelb.png	0	880	547	72	111	1034	557	267	0	Content		1036	544	14055630	3540745339
14072	09:41:10.100	00:00:14.072	844	1121,683	667,6162	0,6273101	0,7806975	409,2251	3,151319	3	1121,683	667,6162	0,6273101	0,7806975	409,2251	3,151319	1	12	1122	668						StimuliFarbe_gruen_gelb.png	0	880	547	72	111	1034	557	267	0	Content		1050	557	14072262	3540761971
14089	09:41:10.117	00:00:14.088	845	1095,039	669,0096	0,6231217	0,7804846	399,2262	3,030039	3	1095,039	669,0096	0,6231217	0,7804846	399,2262	3,030039	1	12	1095	669						StimuliFarbe_gruen_gelb.png	0	880	547	72	111	1034	557	267	0	Content		1023	558	14088884	3540778593
14106	09:41:10.134	00:00:14.105	846	1119,245	652,6958	0,6268333	0,7801717	408,8981	3,075269	3	1119,245	652,6958	0,6268333	0,7801717	408,8981	3,075269	1	12	1119	653						StimuliFarbe_gruen_gelb.png	0	880	547	72	111	1034	557	267	0	Content		1047	542	14105633	3540795342
14122	09:41:10.150	00:00:14.122	847	1118,973	658,2491	0,6277699	0,7797043	411,338	3,003035	3	1118,973	658,2491	0,6277699	0,7797043	411,338	3,003035	1	12	1119	658						StimuliFarbe_gruen_gelb.png	0	880	547	72	111	1034	557	267	0	Content		1047	547	14122249	3540811958
14139	09:41:10.167	00:00:14.138	848	1055,58	686,8151	0,6252846	0,7789217	404,843	2,946718	3	1058,737	682,3956	0,6253486	0,7790685	404,843	2,946889	1	12	1059	682						StimuliFarbe_gruen_gelb.png	0	880	547	72	111	1034	557	267	0	Content		987	571	14138511	3540828220
14156	09:41:10.184	00:00:14.155	849	1015,342	588,9828	0,6274294	0,7768946	415,8613	3,029839	3	997,7306	591,9131	0,6265869	0,7770975	404,6496	2,953233	1	12	998	592						StimuliFarbe_gruen_gelb.png	0	880	547	72	111	1034	557	267	0	Content		926	481	14155700	3540845409
14173	09:41:10.201	00:00:14.172	850	959,2654	543,5721	0,6317728	0,7735973	414,8377	3,227506	3	959,2654	543,5721	0,6317728	0,7735973	414,8377	3,227506	1	12	959	544						StimuliFarbe_gruen_gelb.png	0	880	547	72	111	1034	557	267	0	Content		887	433	14172510	3540862219
14189	09:41:10.217	00:00:14.189	851	-1024	-768	-1	-1	-1	-1	4	-1024	-768	-1	-1	-1	-1	4	13	0	0						StimuliFarbe_gruen_gelb.png	0	880	547	72	111	759	226	133	0	Content		-72	-111	14189130	3540878839
14205	09:41:10.233	00:00:14.205	852	872,7366	346,016	0,6289113	0,7689152	405,5582	2,449872	3	872,7366	346,016	0,6289113	0,7689152	405,5582	2,449872	1	13	873	346						StimuliFarbe_gruen_gelb.png	0	880	547	72	111	759	226	133	0	Content		801	235	14205258	3540894967
14222	09:41:10.250	00:00:14.222	853	830,5868	336,7743	0,6308514	0,7677074	410,7907	2,702429	3	830,5868	336,7743	0,6308514	0,7677074	410,7907	2,702429	1	13	831	337						StimuliFarbe_gruen_gelb.png	0	880	547	72	111	759	226	133	0	Content		759	226	14222202	3540911911
14239	09:41:10.267	00:00:14.238	854	-1024	-768	-1	-1	-1	-1	4	-1024	-768	-1	-1	-1	-1	4	13	0	0						StimuliFarbe_gruen_gelb.png	0	880	547	72	111	759	226	133	0	Content		-72	-111	14238753	3540928462
14255	09:41:10.283	00:00:14.255	855	734,1063	361,6497	0,6310417	0,7666187	392,0388	2,732041	3	734,1063	361,6497	0,6310417	0,7666187	392,0388	2,732041	1	13	734	362						StimuliFarbe_gruen_gelb.png	0	880	547	72	111	759	226	133	0	Content		662	251	14255459	3540945168
14272	09:41:10.300	00:00:14.272	856	774,8398	327,6495	0,6273021	0,7667752	407,6687	2,945405	3	774,8398	327,6495	0,6273021	0,7667752	407,6687	2,945405	1	13	775	328						StimuliFarbe_gruen_gelb.png	0	880	547	72	111	759	226	133	0	Content		703	217	14272069	3540961778
14289	09:41:10.317	00:00:14.288	857	744,7181	337,272	0,6310862	0,7666074	390,0246	2,557029	3	744,7181	337,272	0,6310862	0,7666074	390,0246	2,557029	1	13	745	337						StimuliFarbe_gruen_gelb.png	0	880	547	72	111	759	226	133	0	Content		673	226	14288738	3540978447
14305	09:41:10.333	00:00:14.305	858	662,9453	323,3492	0,622128	0,7666707	393,1798	2,707258	3	659,1501	324,024	0,6220546	0,7666507	393,1797	2,706843	1	13	659	324						StimuliFarbe_gruen_gelb.png	0	880	547	72	111	759	226	133	0	Content		587	213	14305120	3540994829
14322	09:41:10.350	00:00:14.322	859	892,2806	318,6651	0,6210019	0,7660199	393,1797	2,791592	3	892,2806	318,6651	0,6210019	0,7660199	393,1797	2,791592	1	14	892	319						StimuliFarbe_gruen_gelb.png	0	880	547	72	111	811	187	416	0	Content		820	208	14322110	3541011819
14339	09:41:10.367	00:00:14.338	860	881,1516	315,4444	0,6265824	0,7659562	405,9072	2,833188	3	881,0795	315,4318	0,6265829	0,7659562	405,9072	2,833221	1	14	881	315						StimuliFarbe_gruen_gelb.png	0	880	547	72	111	811	187	416	0	Content		809	204	14338743	3541028452
14355	09:41:10.383	00:00:14.355	861	894,4922	308,4961	0,6264673	0,7657461	406,3055	2,818444	3	894,3306	308,4666	0,6264684	0,7657461	406,3055	2,818394	1	14	894	308						StimuliFarbe_gruen_gelb.png	0	880	547	72	111	811	187	416	0	Content		822	197	14355450	3541045159
14372	09:41:10.400	00:00:14.371	862	896,3876	310,1229	0,6266021	0,7653821	406,7224	2,849559	3	896,2316	310,1081	0,6266031	0,7653821	406,7224	2,849586	1	14	896	310						StimuliFarbe_gruen_gelb.png	0	880	547	72	111	811	187	416	0	Content		824	199	14371740	3541061449
14388	09:41:10.416	00:00:14.388	863	877,2231	305,1022	0,6259928	0,7655689	404,0168	2,775146	3	877,0275	304,9571	0,625994	0,7655688	404,0168	2,775233	1	14	877	305						StimuliFarbe_gruen_gelb.png	0	880	547	72	111	811	187	416	0	Content		805	194	14388364	3541078073
14405	09:41:10.433	00:00:14.404	864	-1024	-768	-1	-1	-1	-1	4	-1024	-768	-1	-1	-1	-1	4	14	0	0						StimuliFarbe_gruen_gelb.png	0	880	547	72	111	811	187	416	0	Content		-72	-111	14404987	3541094696
14422	09:41:10.450	00:00:14.422	865	905,1789	292,2156	0,6263502	0,7646926	405,0572	2,81303	3	905,0932	292,137	0,6263508	0,7646926	405,0572	2,81309	1	14	905	292						StimuliFarbe_gruen_gelb.png	0	880	547	72	111	811	187	416	0	Content		833	181	14422054	3541111763
14439	09:41:10.467	00:00:14.438	866	899,0662	300,046	0,6263642	0,7644411	405,0703	2,768155	3	899,024	300,0112	0,6263645	0,7644411	405,0703	2,768187	1	14	899	300						StimuliFarbe_gruen_gelb.png	0	880	547	72	111	811	187	416	0	Content		827	189	14438677	3541128386
14455	09:41:10.483	00:00:14.455	867	848,457	313,8271	0,6259429	0,7646669	405,0703	2,706262	3	848,457	313,8271	0,6259429	0,7646669	405,0703	2,706262	1	14	848	314						StimuliFarbe_gruen_gelb.png	0	880	547	72	111	811	187	416	0	Content		776	203	14455302	3541145011
14472	09:41:10.500	00:00:14.471	868	876,8082	289,3703	0,6258385	0,7648729	403,7114	2,72106	3	876,5316	289,1601	0,6258401	0,7648729	403,7114	2,721136	1	14	877	289						StimuliFarbe_gruen_gelb.png	0	880	547	72	111	811	187	416	0	Content		805	178	14471607	3541161316
14489	09:41:10.517	00:00:14.488	869	866,6957	299,8312	0,6255108	0,7648708	397,5802	2,75981	3	869,5518	282,7779	0,6259174	0,7650257	403,4024	2,799831	1	14	870	283						StimuliFarbe_gruen_gelb.png	0	880	547	72	111	811	187	416	0	Content		798	172	14488677	3541178386
14505	09:41:10.533	00:00:14.505	870	820,6677	338,4507	0,624181	0,7644572	388,8894	2,596687	3	854,6412	295,2805	0,6258516	0,7646823	404,2622	2,696917	1	14	855	295						StimuliFarbe_gruen_gelb.png	0	880	547	72	111	811	187	416	0	Content		783	184	14505357	3541195066
14522	09:41:10.550	00:00:14.521	871	900,7629	286,0548	0,6259477	0,7648	404,2622	2,620038	3	900,7629	286,0548	0,6259477	0,7648	404,2622	2,620038	1	14	901	286						StimuliFarbe_gruen_gelb.png	0	880	547	72	111	811	187	416	0	Content		829	175	14521980	3541211689
14538	09:41:10.566	00:00:14.538	872	875,1472	271,1591	0,6269423	0,7657257	410,5667	2,610309	3	868,8657	283,4027	0,62646	0,7657999	404,3048	2,5724	1	14	869	283						StimuliFarbe_gruen_gelb.png	0	880	547	72	111	811	187	416	0	Content		797	172	14538230	3541227939
14555	09:41:10.583	00:00:14.554	873	881,8702	266,0068	0,6274097	0,7663172	413	2,627792	3	878,3592	279,2244	0,6268494	0,7665238	404,3186	2,576032	1	14	878	279						StimuliFarbe_gruen_gelb.png	0	880	547	72	111	811	187	416	0	Content		806	168	14554853	3541244562
14572	09:41:10.600	00:00:14.571	874	949,0387	256,925	0,6285482	0,766691	407,4916	2,649723	3	949,0387	256,925	0,6285482	0,766691	407,4916	2,649723	1	14	949	257						StimuliFarbe_gruen_gelb.png	0	880	547	72	111	811	187	416	0	Content		877	146	14571603	3541261312
14589	09:41:10.617	00:00:14.588	875	944,7328	271,8048	0,6268653	0,7670329	403,2554	2,512701	3	944,7328	271,8048	0,6268653	0,7670329	403,2554	2,512701	1	14	945	272						StimuliFarbe_gruen_gelb.png	0	880	547	72	111	811	187	416	0	Content		873	161	14588547	3541278256
14605	09:41:10.633	00:00:14.604	876	922,769	274,2711	0,6298769	0,7666014	412,0406	2,640854	3	922,769	274,2711	0,6298769	0,7666014	412,0406	2,640854	1	14	923	274						StimuliFarbe_gruen_gelb.png	0	880	547	72	111	811	187	416	0	Content		851	163	14604848	3541294557
14622	09:41:10.650	00:00:14.621	877	944,2895	223,7172	0,6402428	0,7657833	439,384	2,871163	3	944,2895	223,7172	0,6402428	0,7657833	439,384	2,871163	1	14	944	224						StimuliFarbe_gruen_gelb.png	0	880	547	72	111	811	187	416	0	Content		872	113	14621975	3541311684
14638	09:41:10.666	00:00:14.638	878	857,2109	310,5565	0,6269709	0,7663161	405,2607	2,529721	3	864,8585	298,9786	0,6271406	0,7666906	405,2607	2,531809	1	14	865	299						StimuliFarbe_gruen_gelb.png	0	880	547	72	111	811	187	416	0	Content		793	188	14638348	3541328057
14655	09:41:10.683	00:00:14.655	879	863,6602	308,4679	0,6268068	0,7669651	398,8864	2,562251	3	881,7828	286,843	0,6275893	0,7671217	405,6976	2,605534	1	14	882	287						StimuliFarbe_gruen_gelb.png	0	880	547	72	111	811	187	416	0	Content		810	176	14655089	3541344798
14672	09:41:10.700	00:00:14.671	880	888,9227	294,2311	0,6284087	0,768429	406,1664	2,422267	3	885,2906	297,2798	0,6282099	0,7685069	403,8979	2,409636	1	14	885	297						StimuliFarbe_gruen_gelb.png	0	880	547	72	111	811	187	416	0	Content		813	186	14671714	3541361423
14689	09:41:10.717	00:00:14.688	881	642,7913	338,5638	0,6259769	0,7715618	415,3044	2,49572	3	642,915	330,1275	0,6259807	0,7718909	415,3044	2,497767	1	14	643	330						StimuliFarbe_gruen_gelb.png	0	880	547	72	111	811	187	416	0	Content		571	219	14688538	3541378247
14705	09:41:10.733	00:00:14.704	882	519,6663	344,8478	0,6371625	0,7719469	423,0338	2,478859	3	511,765	338,0231	0,6371625	0,7719469	423,0338	2,483881	1	14	512	338						StimuliFarbe_gruen_gelb.png	0	880	547	72	111	811	187	416	0	Content		440	227	14704845	3541394554
14721	09:41:10.749	00:00:14.721	883	886,4431	375,756	0,6344576	0,7730315	415,3044	2,771923	3	886,4431	375,756	0,6344576	0,7730315	415,3044	2,771923	1	14	886	376						StimuliFarbe_gruen_gelb.png	0	880	547	72	111	811	187	416	0	Content		814	265	14721468	3541411177
14738	09:41:10.766	00:00:14.738	884	886,6971	378,6278	0,6351476	0,7741188	415,3044	2,793111	3	886,6971	378,6278	0,6351476	0,7741188	415,3044	2,793111	1	15	887	379						StimuliFarbe_gruen_gelb.png	0	880	547	72	111	815	269	100	0	Content		815	268	14738090	3541427799
14755	09:41:10.783	00:00:14.755	885	907,9606	350,7666	0,6356652	0,7749095	415,3044	2,654437	3	907,9606	350,7666	0,6356652	0,7749095	415,3044	2,654437	1	15	908	351						StimuliFarbe_gruen_gelb.png	0	880	547	72	111	815	269	100	0	Content		836	240	14755158	3541444867
14772	09:41:10.800	00:00:14.771	886	892,0693	380,2247	0,6359594	0,7751963	415,3044	2,829307	3	892,0693	380,2247	0,6359594	0,7751963	415,3044	2,829307	1	15	892	380						StimuliFarbe_gruen_gelb.png	0	880	547	72	111	815	269	100	0	Content		820	269	14771586	3541461295
14788	09:41:10.816	00:00:14.788	887	832,7982	405,9345	0,6312078	0,7758719	402,9904	2,688297	3	832,6257	405,8372	0,6312091	0,7758719	402,9903	2,688313	1	15	833	406						StimuliFarbe_gruen_gelb.png	0	880	547	72	111	815	269	100	0	Content		761	295	14788325	3541478034
14805	09:41:10.833	00:00:14.805	888	861,9735	404,4933	0,6318101	0,7758373	404,5788	2,601579	3	862,0093	404,511	0,6318098	0,7758373	404,5788	2,60155	1	15	862	405						StimuliFarbe_gruen_gelb.png	0	880	547	72	111	815	269	100	0	Content		790	294	14805082	3541494791
14822	09:41:10.850	00:00:14.821	889	1225,941	260,0392	0,6393341	0,7766982	404,5789	2,519184	3	1225,941	260,0392	0,6393341	0,7766982	404,5789	2,519184	1	15	1226	260						StimuliFarbe_gruen_gelb.png	0	880	547	72	111	815	269	100	0	Content		1154	149	14821581	3541511290
14838	09:41:10.866	00:00:14.838	890	825,1069	405,1171	0,6315057	0,7766799	403,4702	2,71966	3	824,9745	405,0204	0,6315069	0,7766799	403,4702	2,719735	1	16	825	405						StimuliFarbe_gruen_gelb.png	0	880	547	72	111	808	232	100	0	Content		753	294	14838079	3541527788
14855	09:41:10.883	00:00:14.855	891	827,191	407,0705	0,6314873	0,7767103	403,4833	2,778053	3	827,0524	406,989	0,6314885	0,7767103	403,4832	2,778096	1	16	827	407						StimuliFarbe_gruen_gelb.png	0	880	547	72	111	808	232	100	0	Content		755	296	14855148	3541544857
14872	09:41:10.900	00:00:14.871	892	862,4919	380,6397	0,63098	0,7753713	403,457	2,668696	3	862,3138	380,4472	0,6309815	0,7753712	403,457	2,668732	1	16	862	380						StimuliFarbe_gruen_gelb.png	0	880	547	72	111	808	232	100	0	Content		790	269	14871825	3541561534
14889	09:41:10.917	00:00:14.888	893	898,4263	307,3824	0,6295624	0,7724455	404,945	2,716785	3	898,1874	307,3146	0,6295641	0,7724454	404,945	2,71668	1	16	898	307						StimuliFarbe_gruen_gelb.png	0	880	547	72	111	808	232	100	0	Content		826	196	14888573	3541578282
14905	09:41:10.933	00:00:14.904	894	993,6621	200,7904	0,6282194	0,7700912	404,945	2,654169	3	993,6621	200,7904	0,6282194	0,7700912	404,945	2,654169	1	16	994	201						StimuliFarbe_gruen_gelb.png	0	880	547	72	111	808	232	100	0	Content		922	90	14904824	3541594533
14921	09:41:10.949	00:00:14.921	895	1060,124	116,6315	0,6268373	0,7693327	404,945	2,681166	3	1060,124	116,6315	0,6268373	0,7693327	404,945	2,681166	1	16	1060	117						StimuliFarbe_gruen_gelb.png	0	880	547	72	111	808	232	100	0	Content		988	6	14921447	3541611156
14938	09:41:10.966	00:00:14.937	896	-1024	-768	-1	-1	-1	-1	4	-1024	-768	-1	-1	-1	-1	4		0	0						StimuliFarbe_gruen_gelb.png	0	880	547	72	111				0	Content		-72	-111	14937947	3541627656
14955	09:41:10.983	00:00:14.955	897	-1024	-768	-1	-1	-1	-1	4	-1024	-768	-1	-1	-1	-1	4		0	0						StimuliFarbe_gruen_gelb.png	0	880	547	72	111				0	Content		-72	-111	14955015	3541644724
14971	09:41:10.999	00:00:14.971	898	-1024	-768	-1	-1	-1	-1	4	-1024	-768	-1	-1	-1	-1	4		0	0						StimuliFarbe_gruen_gelb.png	0	880	547	72	111				0	Content		-72	-111	14971439	3541661148
14988	09:41:11.016	00:00:14.988	899	-1024	-768	-1	-1	-1	-1	4	-1024	-768	-1	-1	-1	-1	4		0	0						StimuliFarbe_gruen_gelb.png	0	880	547	72	111				0	Content		-72	-111	14988178	3541677887
15005	09:41:11.033	00:00:15.004	900	-1024	-768	-1	-1	-1	-1	4	-1024	-768	-1	-1	-1	-1	4		0	0						StimuliFarbe_gruen_gelb.png	0	880	547	72	111				0	Content		-72	-111	15004936	3541694645
15021	09:41:11.049	00:00:15.021	901	-1024	-768	-1	-1	-1	-1	4	-1024	-768	-1	-1	-1	-1	4		0	0						StimuliFarbe_gruen_gelb.png	0	880	547	72	111				0	Content		-72	-111	15021436	3541711145
15038	09:41:11.066	00:00:15.038	902	-1024	-768	-1	-1	-1	-1	4	-1024	-768	-1	-1	-1	-1	4		0	0						StimuliFarbe_gruen_gelb.png	0	880	547	72	111				0	Content		-72	-111	15038186	3541727895
15055	09:41:11.083	00:00:15.054	903	-1024	-768	-1	-1	-1	-1	4	-1024	-768	-1	-1	-1	-1	4		0	0						StimuliFarbe_gruen_gelb.png	0	880	547	72	111				0	Content		-72	-111	15054809	3541744518
15072	09:41:11.100	00:00:15.071	904	-1024	-768	-1	-1	-1	-1	4	-1024	-768	-1	-1	-1	-1	4		0	0						StimuliFarbe_gruen_gelb.png	0	880	547	72	111				0	Content		-72	-111	15071559	3541761268
15088	09:41:11.116	00:00:15.088	905	-1024	-768	-1	-1	-1	-1	4	-1024	-768	-1	-1	-1	-1	4		0	0						StimuliFarbe_gruen_gelb.png	0	880	547	72	111				0	Content		-72	-111	15088058	3541777767
15105	09:41:11.133	00:00:15.104	906	-1024	-768	-1	-1	-1	-1	4	-1024	-768	-1	-1	-1	-1	4		0	0						StimuliFarbe_gruen_gelb.png	0	880	547	72	111				0	Content		-72	-111	15104806	3541794515
15121	09:41:11.149	00:00:15.121	907	-1024	-768	-1	-1	-1	-1	4	-1024	-768	-1	-1	-1	-1	4		0	0						StimuliFarbe_gruen_gelb.png	0	880	547	72	111				0	Content		-72	-111	15121181	3541810890
15138	09:41:11.166	00:00:15.138	908	-1024	-768	-1	-1	-1	-1	4	-1024	-768	-1	-1	-1	-1	4		0	0						StimuliFarbe_gruen_gelb.png	0	880	547	72	111				0	Content		-72	-111	15138359	3541828068
15155	09:41:11.183	00:00:15.154	909	-1024	-768	-1	-1	-1	-1	4	-1024	-768	-1	-1	-1	-1	4		0	0						StimuliFarbe_gruen_gelb.png	0	880	547	72	111				0	Content		-72	-111	15154981	3541844690
15172	09:41:11.200	00:00:15.171	910	-1024	-768	-1	-1	-1	-1	4	-1024	-768	-1	-1	-1	-1	4		0	0						StimuliFarbe_gruen_gelb.png	0	880	547	72	111				0	Content		-72	-111	15171785	3541861494
15188	09:41:11.216	00:00:15.187	911	-1024	-768	-1	-1	-1	-1	4	-1024	-768	-1	-1	-1	-1	4		0	0						StimuliFarbe_gruen_gelb.png	0	880	547	72	111				0	Content		-72	-111	15187789	3541877498
15204	09:41:11.232	00:00:15.204	912	-1024	-768	-1	-1	-1	-1	4	-1024	-768	-1	-1	-1	-1	4		0	0						StimuliFarbe_gruen_gelb.png	0	880	547	72	111				0	Content		-72	-111	15204410	3541894119
15221	09:41:11.249	00:00:15.221	913	-1024	-768	-1	-1	-1	-1	4	-1024	-768	-1	-1	-1	-1	4		0	0						StimuliFarbe_gruen_gelb.png	0	880	547	72	111				0	Content		-72	-111	15221035	3541910744
15237	09:41:11.265	00:00:15.237	914	-1024	-768	-1	-1	-1	-1	4	-1024	-768	-1	-1	-1	-1	4		0	0						StimuliFarbe_gruen_gelb.png	0	880	547	72	111				0	Content		-72	-111	15237158	3541926867
15254	09:41:11.282	00:00:15.253	915	-1024	-768	-1	-1	-1	-1	4	-1024	-768	-1	-1	-1	-1	4		0	0						StimuliFarbe_gruen_gelb.png	0	880	547	72	111				0	Content		-72	-111	15253910	3541943619
15270	09:41:11.298	00:00:15.270	916	-1024	-768	-1	-1	-1	-1	4	-1024	-768	-1	-1	-1	-1	4		0	0						StimuliFarbe_gruen_gelb.png	0	880	547	72	111				0	Content		-72	-111	15270406	3541960115
15287	09:41:11.315	00:00:15.287	917	-1024	-768	-1	-1	-1	-1	4	-1024	-768	-1	-1	-1	-1	4		0	0						StimuliFarbe_gruen_gelb.png	0	880	547	72	111				0	Content		-72	-111	15287031	3541976740
15304	09:41:11.332	00:00:15.304	918	-1024	-768	-1	-1	-1	-1	4	-1024	-768	-1	-1	-1	-1	4		0	0						StimuliFarbe_gruen_gelb.png	0	880	547	72	111				0	Content		-72	-111	15304225	3541993934
15322	09:41:11.350	00:00:15.321	919	-1024	-768	-1	-1	-1	-1	4	-1024	-768	-1	-1	-1	-1	4		0	0						StimuliFarbe_gruen_gelb.png	0	880	547	72	111				0	Content		-72	-111	15321600	3542011309
15337	09:41:11.365	00:00:15.337	920	-1024	-768	-1	-1	-1	-1	4	-1024	-768	-1	-1	-1	-1	4		0	0						StimuliFarbe_gruen_gelb.png	0	880	547	72	111				0	Content		-72	-111	15337015	3542026724
15354	09:41:11.382	00:00:15.353	921	-1024	-768	-1	-1	-1	-1	4	-1024	-768	-1	-1	-1	-1	4		0	0						StimuliFarbe_gruen_gelb.png	0	880	547	72	111				0	Content		-72	-111	15353773	3542043482
15370	09:41:11.398	00:00:15.370	922	-1024	-768	-1	-1	-1	-1	4	-1024	-768	-1	-1	-1	-1	4		0	0						StimuliFarbe_gruen_gelb.png	0	880	547	72	111				0	Content		-72	-111	15370396	3542060105
15387	09:41:11.415	00:00:15.387	923	-1024	-768	-1	-1	-1	-1	4	-1024	-768	-1	-1	-1	-1	4		0	0						StimuliFarbe_gruen_gelb.png	0	880	547	72	111				0	Content		-72	-111	15387022	3542076731
15404	09:41:11.432	00:00:15.403	924	-1024	-768	-1	-1	-1	-1	4	-1024	-768	-1	-1	-1	-1	4		0	0						StimuliFarbe_gruen_gelb.png	0	880	547	72	111				0	Content		-72	-111	15403645	3542093354
15420	09:41:11.448	00:00:15.420	925	-1024	-768	-1	-1	-1	-1	4	-1024	-768	-1	-1	-1	-1	4		0	0						StimuliFarbe_gruen_gelb.png	0	880	547	72	111				0	Content		-72	-111	15420283	3542109992
15437	09:41:11.465	00:00:15.437	926	-1024	-768	-1	-1	-1	-1	4	-1024	-768	-1	-1	-1	-1	4		0	0						StimuliFarbe_gruen_gelb.png	0	880	547	72	111				0	Content		-72	-111	15437020	3542126729
15454	09:41:11.482	00:00:15.453	927	-1024	-768	-1	-1	-1	-1	4	-1024	-768	-1	-1	-1	-1	4		0	0						StimuliFarbe_gruen_gelb.png	0	880	547	72	111				0	Content		-72	-111	15453645	3542143354
15470	09:41:11.498	00:00:15.470	928	-1024	-768	-1	-1	-1	-1	4	-1024	-768	-1	-1	-1	-1	4		0	0						StimuliFarbe_gruen_gelb.png	0	880	547	72	111				0	Content		-72	-111	15470285	3542159994
15487	09:41:11.515	00:00:15.486	929	-1024	-768	-1	-1	-1	-1	4	-1024	-768	-1	-1	-1	-1	4		0	0						StimuliFarbe_gruen_gelb.png	0	880	547	72	111				0	Content		-72	-111	15486896	3542176605
15504	09:41:11.532	00:00:15.503	930	-1024	-768	-1	-1	-1	-1	4	-1024	-768	-1	-1	-1	-1	4		0	0						StimuliFarbe_gruen_gelb.png	0	880	547	72	111				0	Content		-72	-111	15503643	3542193352
15520	09:41:11.548	00:00:15.520	931	-1024	-768	-1	-1	-1	-1	4	-1024	-768	-1	-1	-1	-1	4		0	0						StimuliFarbe_gruen_gelb.png	0	880	547	72	111				0	Content		-72	-111	15520280	3542209989
15537	09:41:11.565	00:00:15.536	932	-1024	-768	-1	-1	-1	-1	4	-1024	-768	-1	-1	-1	-1	4		0	0						StimuliFarbe_gruen_gelb.png	0	880	547	72	111				0	Content		-72	-111	15536894	3542226603
15554	09:41:11.582	00:00:15.553	933	-1024	-768	-1	-1	-1	-1	4	-1024	-768	-1	-1	-1	-1	4		0	0						StimuliFarbe_gruen_gelb.png	0	880	547	72	111				0	Content		-72	-111	15553518	3542243227
15571	09:41:11.599	00:00:15.570	934	-1024	-768	-1	-1	-1	-1	4	-1024	-768	-1	-1	-1	-1	4		0	0						StimuliFarbe_gruen_gelb.png	0	880	547	72	111				0	Content		-72	-111	15570767	3542260476
15587	09:41:11.615	00:00:15.586	935	-1024	-768	-1	-1	-1	-1	4	-1024	-768	-1	-1	-1	-1	4		0	0						StimuliFarbe_gruen_gelb.png	0	880	547	72	111				0	Content		-72	-111	15586890	3542276599
15604	09:41:11.632	00:00:15.603	936	-1024	-768	-1	-1	-1	-1	4	-1024	-768	-1	-1	-1	-1	4		0	0						StimuliFarbe_gruen_gelb.png	0	880	547	72	111				0	Content		-72	-111	15603513	3542293222
15620	09:41:11.648	00:00:15.620	937	-1024	-768	-1	-1	-1	-1	4	-1024	-768	-1	-1	-1	-1	4		0	0						StimuliFarbe_gruen_gelb.png	0	880	547	72	111				0	Content		-72	-111	15620276	3542309985
15637	09:41:11.665	00:00:15.636	938	-1024	-768	-1	-1	-1	-1	4	-1024	-768	-1	-1	-1	-1	4		0	0						StimuliFarbe_gruen_gelb.png	0	880	547	72	111				0	Content		-72	-111	15636894	3542326603
15654	09:41:11.682	00:00:15.653	939	-1024	-768	-1	-1	-1	-1	4	-1024	-768	-1	-1	-1	-1	4		0	0						StimuliFarbe_gruen_gelb.png	0	880	547	72	111				0	Content		-72	-111	15653514	3542343223
15670	09:41:11.698	00:00:15.670	940	-1024	-768	-1	-1	-1	-1	4	-1024	-768	-1	-1	-1	-1	4		0	0						StimuliFarbe_gruen_gelb.png	0	880	547	72	111				0	Content		-72	-111	15670134	3542359843
15687	09:41:11.715	00:00:15.686	941	-1024	-768	-1	-1	-1	-1	4	-1024	-768	-1	-1	-1	-1	4		0	0						StimuliFarbe_gruen_gelb.png	0	880	547	72	111				0	Content		-72	-111	15686884	3542376593
15704	09:41:11.732	00:00:15.703	942	-1024	-768	-1	-1	-1	-1	4	-1024	-768	-1	-1	-1	-1	4		0	0						StimuliFarbe_gruen_gelb.png	0	880	547	72	111				0	Content		-72	-111	15703951	3542393660
15721	09:41:11.749	00:00:15.721	943	-1024	-768	-1	-1	-1	-1	4	-1024	-768	-1	-1	-1	-1	4		0	0						StimuliFarbe_gruen_gelb.png	0	880	547	72	111				0	Content		-72	-111	15721324	3542411033
15739	09:41:11.767	00:00:15.738	944	-1024	-768	-1	-1	-1	-1	4	-1024	-768	-1	-1	-1	-1	4		0	0						StimuliFarbe_gruen_gelb.png	0	880	547	72	111				0	Content		-72	-111	15738698	3542428407
15754	09:41:11.782	00:00:15.753	945	-1024	-768	-1	-1	-1	-1	4	-1024	-768	-1	-1	-1	-1	4		0	0						StimuliFarbe_gruen_gelb.png	0	880	547	72	111				0	Content		-72	-111	15753503	3542443212
15770	09:41:11.798	00:00:15.770	946	-1024	-768	-1	-1	-1	-1	4	-1024	-768	-1	-1	-1	-1	4		0	0						StimuliFarbe_gruen_gelb.png	0	880	547	72	111				0	Content		-72	-111	15770129	3542459838
15787	09:41:11.815	00:00:15.786	947	-1024	-768	-1	-1	-1	-1	4	-1024	-768	-1	-1	-1	-1	4		0	0						StimuliFarbe_gruen_gelb.png	0	880	547	72	111				0	Content		-72	-111	15786879	3542476588
15804	09:41:11.832	00:00:15.803	948	-1024	-768	-1	-1	-1	-1	4	-1024	-768	-1	-1	-1	-1	4		0	0						StimuliFarbe_gruen_gelb.png	0	880	547	72	111				0	Content		-72	-111	15803501	3542493210
15820	09:41:11.848	00:00:15.820	949	-1024	-768	-1	-1	-1	-1	4	-1024	-768	-1	-1	-1	-1	4		0	0						StimuliFarbe_gruen_gelb.png	0	880	547	72	111				0	Content		-72	-111	15820122	3542509831
15837	09:41:11.865	00:00:15.836	950	-1024	-768	-1	-1	-1	-1	4	-1024	-768	-1	-1	-1	-1	4		0	0						StimuliFarbe_gruen_gelb.png	0	880	547	72	111				0	Content		-72	-111	15836749	3542526458
15854	09:41:11.882	00:00:15.853	951	-1024	-768	-1	-1	-1	-1	4	-1024	-768	-1	-1	-1	-1	4		0	0						StimuliFarbe_gruen_gelb.png	0	880	547	72	111				0	Content		-72	-111	15853816	3542543525
15871	09:41:11.899	00:00:15.871	952	-1024	-768	-1	-1	-1	-1	4	-1024	-768	-1	-1	-1	-1	4		0	0						StimuliFarbe_gruen_gelb.png	0	880	547	72	111				0	Content		-72	-111	15871191	3542560900
15889	09:41:11.917	00:00:15.888	953	-1024	-768	-1	-1	-1	-1	4	-1024	-768	-1	-1	-1	-1	4		0	0						StimuliFarbe_gruen_gelb.png	0	880	547	72	111				0	Content		-72	-111	15888563	3542578272
15903	09:41:11.931	00:00:15.903	954	-1024	-768	-1	-1	-1	-1	4	-1024	-768	-1	-1	-1	-1	4		0	0						StimuliFarbe_gruen_gelb.png	0	880	547	72	111				0	Content		-72	-111	15903367	3542593076
15921	09:41:11.949	00:00:15.921	955	-1024	-768	-1	-1	-1	-1	4	-1024	-768	-1	-1	-1	-1	4		0	0						StimuliFarbe_gruen_gelb.png	0	880	547	72	111				0	Content		-72	-111	15921435	3542611144
15938	09:41:11.966	00:00:15.937	956	-1024	-768	-1	-1	-1	-1	4	-1024	-768	-1	-1	-1	-1	4		0	0						StimuliFarbe_gruen_gelb.png	0	880	547	72	111				0	Content		-72	-111	15937739	3542627448
15955	09:41:11.983	00:00:15.954	957	-1024	-768	-1	-1	-1	-1	4	-1024	-768	-1	-1	-1	-1	4		0	0						StimuliFarbe_gruen_gelb.png	0	880	547	72	111				0	Content		-72	-111	15954613	3542644322
15971	09:41:11.999	00:00:15.971	958	-1024	-768	-1	-1	-1	-1	4	-1024	-768	-1	-1	-1	-1	4		0	0						StimuliFarbe_gruen_gelb.png	0	880	547	72	111				0	Content		-72	-111	15971250	3542660959
15988	09:41:12.016	00:00:15.987	959	-1024	-768	-1	-1	-1	-1	4	-1024	-768	-1	-1	-1	-1	4		0	0						StimuliFarbe_gruen_gelb.png	0	880	547	72	111				0	Content		-72	-111	15987860	3542677569
16004	09:41:12.032	00:00:16.004	960	-1024	-768	-1	-1	-1	-1	4	-1024	-768	-1	-1	-1	-1	4		0	0						StimuliFarbe_gruen_gelb.png	0	880	547	72	111				0	Content		-72	-111	16004357	3542694066
16021	09:41:12.049	00:00:16.021	961	-1024	-768	-1	-1	-1	-1	4	-1024	-768	-1	-1	-1	-1	4		0	0						StimuliFarbe_gruen_gelb.png	0	880	547	72	111				0	Content		-72	-111	16021425	3542711134
16038	09:41:12.066	00:00:16.037	962	-1024	-768	-1	-1	-1	-1	4	-1024	-768	-1	-1	-1	-1	4		0	0						StimuliFarbe_gruen_gelb.png	0	880	547	72	111				0	Content		-72	-111	16037731	3542727440
16055	09:41:12.083	00:00:16.054	963	-1024	-768	-1	-1	-1	-1	4	-1024	-768	-1	-1	-1	-1	4		0	0						StimuliFarbe_gruen_gelb.png	0	880	547	72	111				0	Content		-72	-111	16054604	3542744313
16071	09:41:12.099	00:00:16.071	964	-1024	-768	-1	-1	-1	-1	4	-1024	-768	-1	-1	-1	-1	4		0	0						StimuliFarbe_gruen_gelb.png	0	880	547	72	111				0	Content		-72	-111	16071101	3542760810
16088	09:41:12.116	00:00:16.087	965	-1024	-768	-1	-1	-1	-1	4	-1024	-768	-1	-1	-1	-1	4		0	0						StimuliFarbe_gruen_gelb.png	0	880	547	72	111				0	Content		-72	-111	16087849	3542777558
16104	09:41:12.132	00:00:16.104	966	-1024	-768	-1	-1	-1	-1	4	-1024	-768	-1	-1	-1	-1	4		0	0						StimuliFarbe_gruen_gelb.png	0	880	547	72	111				0	Content		-72	-111	16104349	3542794058
16121	09:41:12.149	00:00:16.121	967	-1024	-768	-1	-1	-1	-1	4	-1024	-768	-1	-1	-1	-1	4		0	0						StimuliFarbe_gruen_gelb.png	0	880	547	72	111				0	Content		-72	-111	16121416	3542811125
16138	09:41:12.166	00:00:16.137	968	-1024	-768	-1	-1	-1	-1	4	-1024	-768	-1	-1	-1	-1	4		0	0						StimuliFarbe_gruen_gelb.png	0	880	547	72	111				0	Content		-72	-111	16137721	3542827430
16155	09:41:12.183	00:00:16.154	969	-1024	-768	-1	-1	-1	-1	4	-1024	-768	-1	-1	-1	-1	4		0	0						StimuliFarbe_gruen_gelb.png	0	880	547	72	111				0	Content		-72	-111	16154596	3542844305
16171	09:41:12.199	00:00:16.171	970	-1024	-768	-1	-1	-1	-1	4	-1024	-768	-1	-1	-1	-1	4		0	0						StimuliFarbe_gruen_gelb.png	0	880	547	72	111				0	Content		-72	-111	16171227	3542860936
16188	09:41:12.216	00:00:16.187	971	-1024	-768	-1	-1	-1	-1	4	-1024	-768	-1	-1	-1	-1	4		0	0						StimuliFarbe_gruen_gelb.png	0	880	547	72	111				0	Content		-72	-111	16187843	3542877552
16204	09:41:12.232	00:00:16.204	972	-1024	-768	-1	-1	-1	-1	4	-1024	-768	-1	-1	-1	-1	4		0	0						StimuliFarbe_gruen_gelb.png	0	880	547	72	111				0	Content		-72	-111	16204341	3542894050
16221	09:41:12.249	00:00:16.221	973	-1024	-768	-1	-1	-1	-1	4	-1024	-768	-1	-1	-1	-1	4		0	0						StimuliFarbe_gruen_gelb.png	0	880	547	72	111				0	Content		-72	-111	16221410	3542911119
16238	09:41:12.266	00:00:16.237	974	-1024	-768	-1	-1	-1	-1	4	-1024	-768	-1	-1	-1	-1	4		0	0						StimuliFarbe_gruen_gelb.png	0	880	547	72	111				0	Content		-72	-111	16237715	3542927424
16255	09:41:12.283	00:00:16.254	975	-1024	-768	-1	-1	-1	-1	4	-1024	-768	-1	-1	-1	-1	4		0	0						StimuliFarbe_gruen_gelb.png	0	880	547	72	111				0	Content		-72	-111	16254708	3542944417
16271	09:41:12.299	00:00:16.271	976	-1024	-768	-1	-1	-1	-1	4	-1024	-768	-1	-1	-1	-1	4		0	0						StimuliFarbe_gruen_gelb.png	0	880	547	72	111				0	Content		-72	-111	16271218	3542960927
16288	09:41:12.316	00:00:16.287	977	-1024	-768	-1	-1	-1	-1	4	-1024	-768	-1	-1	-1	-1	4		0	0						StimuliFarbe_gruen_gelb.png	0	880	547	72	111				0	Content		-72	-111	16287835	3542977544
16304	09:41:12.332	00:00:16.304	978	-1024	-768	-1	-1	-1	-1	4	-1024	-768	-1	-1	-1	-1	4		0	0						StimuliFarbe_gruen_gelb.png	0	880	547	72	111				0	Content		-72	-111	16304335	3542994044
16321	09:41:12.349	00:00:16.321	979	-1024	-768	-1	-1	-1	-1	4	-1024	-768	-1	-1	-1	-1	4		0	0						StimuliFarbe_gruen_gelb.png	0	880	547	72	111				0	Content		-72	-111	16321405	3543011114
16338	09:41:12.366	00:00:16.337	980	-1024	-768	-1	-1	-1	-1	4	-1024	-768	-1	-1	-1	-1	4		0	0						StimuliFarbe_gruen_gelb.png	0	880	547	72	111				0	Content		-72	-111	16337710	3543027419
16355	09:41:12.383	00:00:16.354	981	-1024	-768	-1	-1	-1	-1	4	-1024	-768	-1	-1	-1	-1	4		0	0						StimuliFarbe_gruen_gelb.png	0	880	547	72	111				0	Content		-72	-111	16354577	3543044286
16371	09:41:12.399	00:00:16.371	982	-1024	-768	-1	-1	-1	-1	4	-1024	-768	-1	-1	-1	-1	4		0	0						StimuliFarbe_gruen_gelb.png	0	880	547	72	111				0	Content		-72	-111	16371211	3543060920
16388	09:41:12.416	00:00:16.387	983	-1024	-768	-1	-1	-1	-1	4	-1024	-768	-1	-1	-1	-1	4		0	0						StimuliFarbe_gruen_gelb.png	0	880	547	72	111				0	Content		-72	-111	16387828	3543077537
16398	09:41:12.426																				ImageEnd	16	0	0	StimuliFarbe_gruen_gelb.png
16404	09:41:12.432	00:00:16.404	984	-1024	-768	-1	-1	-1	-1	4	-1024	-768	-1	-1	-1	-1	4		0	0						No media	0	1024	768	0	0				0	Content		0	0	16404329	3543094038
16415	09:41:12.443																				ImageStart	8	0	0	Fix_sw.jpg
16421	09:41:12.449	00:00:16.421	985	-1024	-768	-1	-1	-1	-1	4	-1024	-768	-1	-1	-1	-1	4		0	0						Fix_sw.jpg	0	880	547	72	111				0	Content		-72	-111	16421443	3543111152
16438	09:41:12.466	00:00:16.437	986	-1024	-768	-1	-1	-1	-1	4	-1024	-768	-1	-1	-1	-1	4		0	0						Fix_sw.jpg	0	880	547	72	111				0	Content		-72	-111	16437698	3543127407
16455	09:41:12.483	00:00:16.454	987	-1024	-768	-1	-1	-1	-1	4	-1024	-768	-1	-1	-1	-1	4		0	0						Fix_sw.jpg	0	880	547	72	111				0	Content		-72	-111	16454570	3543144279
16471	09:41:12.499	00:00:16.471	988	-1024	-768	-1	-1	-1	-1	4	-1024	-768	-1	-1	-1	-1	4		0	0						Fix_sw.jpg	0	880	547	72	111				0	Content		-72	-111	16471071	3543160780
16488	09:41:12.516	00:00:16.487	989	-1024	-768	-1	-1	-1	-1	4	-1024	-768	-1	-1	-1	-1	4		0	0						Fix_sw.jpg	0	880	547	72	111				0	Content		-72	-111	16487821	3543177530
16504	09:41:12.532	00:00:16.504	990	-1024	-768	-1	-1	-1	-1	4	-1024	-768	-1	-1	-1	-1	4		0	0						Fix_sw.jpg	0	880	547	72	111				0	Content		-72	-111	16504321	3543194030
16521	09:41:12.549	00:00:16.521	991	-1024	-768	-1	-1	-1	-1	4	-1024	-768	-1	-1	-1	-1	4		0	0						Fix_sw.jpg	0	880	547	72	111				0	Content		-72	-111	16521389	3543211098
16538	09:41:12.566	00:00:16.537	992	-1024	-768	-1	-1	-1	-1	4	-1024	-768	-1	-1	-1	-1	4		0	0						Fix_sw.jpg	0	880	547	72	111				0	Content		-72	-111	16537569	3543227278
16555	09:41:12.583	00:00:16.554	993	-1024	-768	-1	-1	-1	-1	4	-1024	-768	-1	-1	-1	-1	4		0	0						Fix_sw.jpg	0	880	547	72	111				0	Content		-72	-111	16554553	3543244262
16571	09:41:12.599	00:00:16.571	994	-1024	-768	-1	-1	-1	-1	4	-1024	-768	-1	-1	-1	-1	4		0	0						Fix_sw.jpg	0	880	547	72	111				0	Content		-72	-111	16571066	3543260775
16588	09:41:12.616	00:00:16.587	995	-1024	-768	-1	-1	-1	-1	4	-1024	-768	-1	-1	-1	-1	4		0	0						Fix_sw.jpg	0	880	547	72	111				0	Content		-72	-111	16587814	3543277523
16604	09:41:12.632	00:00:16.604	996	-1024	-768	-1	-1	-1	-1	4	-1024	-768	-1	-1	-1	-1	4		0	0						Fix_sw.jpg	0	880	547	72	111				0	Content		-72	-111	16604188	3543293897
16621	09:41:12.649	00:00:16.621	997	-1024	-768	-1	-1	-1	-1	4	-1024	-768	-1	-1	-1	-1	4		0	0						Fix_sw.jpg	0	880	547	72	111				0	Content		-72	-111	16621142	3543310851
16638	09:41:12.666	00:00:16.637	998	-1024	-768	-1	-1	-1	-1	4	-1024	-768	-1	-1	-1	-1	4		0	0						Fix_sw.jpg	0	880	547	72	111				0	Content		-72	-111	16637556	3543327265
16654	09:41:12.682	00:00:16.654	999	-1024	-768	-1	-1	-1	-1	4	-1024	-768	-1	-1	-1	-1	4		0	0						Fix_sw.jpg	0	880	547	72	111				0	Content		-72	-111	16654429	3543344138
16671	09:41:12.699	00:00:16.671	1000	-1024	-768	-1	-1	-1	-1	4	-1024	-768	-1	-1	-1	-1	4		0	0						Fix_sw.jpg	0	880	547	72	111				0	Content		-72	-111	16671054	3543360763
16688	09:41:12.716	00:00:16.687	1001	-1024	-768	-1	-1	-1	-1	4	-1024	-768	-1	-1	-1	-1	4		0	0						Fix_sw.jpg	0	880	547	72	111				0	Content		-72	-111	16687678	3543377387
16704	09:41:12.732	00:00:16.704	1002	-1024	-768	-1	-1	-1	-1	4	-1024	-768	-1	-1	-1	-1	4		0	0						Fix_sw.jpg	0	880	547	72	111				0	Content		-72	-111	16704050	3543393759
16721	09:41:12.749	00:00:16.721	1003	-1024	-768	-1	-1	-1	-1	4	-1024	-768	-1	-1	-1	-1	4		0	0						Fix_sw.jpg	0	880	547	72	111				0	Content		-72	-111	16721127	3543410836
16738	09:41:12.766	00:00:16.737	1004	-1024	-768	-1	-1	-1	-1	4	-1024	-768	-1	-1	-1	-1	4		0	0						Fix_sw.jpg	0	880	547	72	111				0	Content		-72	-111	16737545	3543427254
16754	09:41:12.782	00:00:16.754	1005	-1024	-768	-1	-1	-1	-1	4	-1024	-768	-1	-1	-1	-1	4		0	0						Fix_sw.jpg	0	880	547	72	111				0	Content		-72	-111	16754402	3543444111
16771	09:41:12.799	00:00:16.770	1006	-1024	-768	-1	-1	-1	-1	4	-1024	-768	-1	-1	-1	-1	4		0	0						Fix_sw.jpg	0	880	547	72	111				0	Content		-72	-111	16770915	3543460624
16788	09:41:12.816	00:00:16.787	1007	-1024	-768	-1	-1	-1	-1	4	-1024	-768	-1	-1	-1	-1	4		0	0						Fix_sw.jpg	0	880	547	72	111				0	Content		-72	-111	16787663	3543477372
16804	09:41:12.832	00:00:16.804	1008	-1024	-768	-1	-1	-1	-1	4	-1024	-768	-1	-1	-1	-1	4		0	0						Fix_sw.jpg	0	880	547	72	111				0	Content		-72	-111	16804038	3543493747
16821	09:41:12.849	00:00:16.821	1009	-1024	-768	-1	-1	-1	-1	4	-1024	-768	-1	-1	-1	-1	4		0	0						Fix_sw.jpg	0	880	547	72	111				0	Content		-72	-111	16821117	3543510826
16838	09:41:12.866	00:00:16.837	1010	-1024	-768	-1	-1	-1	-1	4	-1024	-768	-1	-1	-1	-1	4		0	0						Fix_sw.jpg	0	880	547	72	111				0	Content		-72	-111	16837535	3543527244
16854	09:41:12.882	00:00:16.854	1011	-1024	-768	-1	-1	-1	-1	4	-1024	-768	-1	-1	-1	-1	4		0	0						Fix_sw.jpg	0	880	547	72	111				0	Content		-72	-111	16854282	3543543991
16871	09:41:12.899	00:00:16.870	1012	-1024	-768	-1	-1	-1	-1	4	-1024	-768	-1	-1	-1	-1	4		0	0						Fix_sw.jpg	0	880	547	72	111				0	Content		-72	-111	16870655	3543560364
16888	09:41:12.916	00:00:16.887	1013	-1024	-768	-1	-1	-1	-1	4	-1024	-768	-1	-1	-1	-1	4		0	0						Fix_sw.jpg	0	880	547	72	111				0	Content		-72	-111	16887654	3543577363
16904	09:41:12.932	00:00:16.904	1014	-1024	-768	-1	-1	-1	-1	4	-1024	-768	-1	-1	-1	-1	4		0	0						Fix_sw.jpg	0	880	547	72	111				0	Content		-72	-111	16904403	3543594112
16921	09:41:12.949	00:00:16.921	1015	-1024	-768	-1	-1	-1	-1	4	-1024	-768	-1	-1	-1	-1	4		0	0						Fix_sw.jpg	0	880	547	72	111				0	Content		-72	-111	16921023	3543610732
16937	09:41:12.965	00:00:16.937	1016	-1024	-768	-1	-1	-1	-1	4	-1024	-768	-1	-1	-1	-1	4		0	0						Fix_sw.jpg	0	880	547	72	111				0	Content		-72	-111	16937397	3543627106
16954	09:41:12.982	00:00:16.954	1017	-1024	-768	-1	-1	-1	-1	4	-1024	-768	-1	-1	-1	-1	4		0	0						Fix_sw.jpg	0	880	547	72	111				0	Content		-72	-111	16954147	3543643856
16971	09:41:12.999	00:00:16.970	1018	-1024	-768	-1	-1	-1	-1	4	-1024	-768	-1	-1	-1	-1	4		0	0						Fix_sw.jpg	0	880	547	72	111				0	Content		-72	-111	16970895	3543660604
16988	09:41:13.016	00:00:16.987	1019	-1024	-768	-1	-1	-1	-1	4	-1024	-768	-1	-1	-1	-1	4		0	0						Fix_sw.jpg	0	880	547	72	111				0	Content		-72	-111	16987715	3543677424
17004	09:41:13.032	00:00:17.003	1020	-1024	-768	-1	-1	-1	-1	4	-1024	-768	-1	-1	-1	-1	4		0	0						Fix_sw.jpg	0	880	547	72	111				0	Content		-72	-111	17003896	3543693605
17021	09:41:13.049	00:00:17.020	1021	-1024	-768	-1	-1	-1	-1	4	-1024	-768	-1	-1	-1	-1	4		0	0						Fix_sw.jpg	0	880	547	72	111				0	Content		-72	-111	17020644	3543710353
17037	09:41:13.065	00:00:17.037	1022	-1024	-768	-1	-1	-1	-1	4	-1024	-768	-1	-1	-1	-1	4		0	0						Fix_sw.jpg	0	880	547	72	111				0	Content		-72	-111	17037268	3543726977
17054	09:41:13.082	00:00:17.054	1023	-1024	-768	-1	-1	-1	-1	4	-1024	-768	-1	-1	-1	-1	4		0	0						Fix_sw.jpg	0	880	547	72	111				0	Content		-72	-111	17054142	3543743851
17071	09:41:13.099	00:00:17.070	1024	-1024	-768	-1	-1	-1	-1	4	-1024	-768	-1	-1	-1	-1	4		0	0						Fix_sw.jpg	0	880	547	72	111				0	Content		-72	-111	17070767	3543760476
17087	09:41:13.115	00:00:17.087	1025	-1024	-768	-1	-1	-1	-1	4	-1024	-768	-1	-1	-1	-1	4		0	0						Fix_sw.jpg	0	880	547	72	111				0	Content		-72	-111	17087390	3543777099
17104	09:41:13.132	00:00:17.103	1026	-1024	-768	-1	-1	-1	-1	4	-1024	-768	-1	-1	-1	-1	4		0	0						Fix_sw.jpg	0	880	547	72	111				0	Content		-72	-111	17103765	3543793474
17121	09:41:13.149	00:00:17.120	1027	-1024	-768	-1	-1	-1	-1	4	-1024	-768	-1	-1	-1	-1	4		0	0						Fix_sw.jpg	0	880	547	72	111				0	Content		-72	-111	17120833	3543810542
17137	09:41:13.165	00:00:17.137	1028	-1024	-768	-1	-1	-1	-1	4	-1024	-768	-1	-1	-1	-1	4		0	0						Fix_sw.jpg	0	880	547	72	111				0	Content		-72	-111	17137138	3543826847
17154	09:41:13.182	00:00:17.154	1029	-1024	-768	-1	-1	-1	-1	4	-1024	-768	-1	-1	-1	-1	4		0	0						Fix_sw.jpg	0	880	547	72	111				0	Content		-72	-111	17154012	3543843721
17171	09:41:13.199	00:00:17.170	1030	-1024	-768	-1	-1	-1	-1	4	-1024	-768	-1	-1	-1	-1	4		0	0						Fix_sw.jpg	0	880	547	72	111				0	Content		-72	-111	17170633	3543860342
17187	09:41:13.215	00:00:17.187	1031	-1024	-768	-1	-1	-1	-1	4	-1024	-768	-1	-1	-1	-1	4		0	0						Fix_sw.jpg	0	880	547	72	111				0	Content		-72	-111	17187259	3543876968
17204	09:41:13.232	00:00:17.203	1032	-1024	-768	-1	-1	-1	-1	4	-1024	-768	-1	-1	-1	-1	4		0	0						Fix_sw.jpg	0	880	547	72	111				0	Content		-72	-111	17203759	3543893468
17221	09:41:13.249	00:00:17.220	1033	-1024	-768	-1	-1	-1	-1	4	-1024	-768	-1	-1	-1	-1	4		0	0						Fix_sw.jpg	0	880	547	72	111				0	Content		-72	-111	17220826	3543910535
17237	09:41:13.265	00:00:17.237	1034	-1024	-768	-1	-1	-1	-1	4	-1024	-768	-1	-1	-1	-1	4		0	0						Fix_sw.jpg	0	880	547	72	111				0	Content		-72	-111	17237125	3543926834
17254	09:41:13.282	00:00:17.253	1035	-1024	-768	-1	-1	-1	-1	4	-1024	-768	-1	-1	-1	-1	4		0	0						Fix_sw.jpg	0	880	547	72	111				0	Content		-72	-111	17253997	3543943706
17271	09:41:13.299	00:00:17.270	1036	-1024	-768	-1	-1	-1	-1	4	-1024	-768	-1	-1	-1	-1	4		0	0						Fix_sw.jpg	0	880	547	72	111				0	Content		-72	-111	17270626	3543960335
17287	09:41:13.315	00:00:17.287	1037	-1024	-768	-1	-1	-1	-1	4	-1024	-768	-1	-1	-1	-1	4		0	0						Fix_sw.jpg	0	880	547	72	111				0	Content		-72	-111	17287250	3543976959
17304	09:41:13.332	00:00:17.303	1038	-1024	-768	-1	-1	-1	-1	4	-1024	-768	-1	-1	-1	-1	4		0	0						Fix_sw.jpg	0	880	547	72	111				0	Content		-72	-111	17303750	3543993459
17321	09:41:13.349	00:00:17.320	1039	-1024	-768	-1	-1	-1	-1	4	-1024	-768	-1	-1	-1	-1	4		0	0						Fix_sw.jpg	0	880	547	72	111				0	Content		-72	-111	17320691	3544010400
17337	09:41:13.365	00:00:17.337	1040	-1024	-768	-1	-1	-1	-1	4	-1024	-768	-1	-1	-1	-1	4		0	0						Fix_sw.jpg	0	880	547	72	111				0	Content		-72	-111	17337120	3544026829
17354	09:41:13.382	00:00:17.353	1041	-1024	-768	-1	-1	-1	-1	4	-1024	-768	-1	-1	-1	-1	4		0	0						Fix_sw.jpg	0	880	547	72	111				0	Content		-72	-111	17353979	3544043688
17371	09:41:13.399	00:00:17.370	1042	-1024	-768	-1	-1	-1	-1	4	-1024	-768	-1	-1	-1	-1	4		0	0						Fix_sw.jpg	0	880	547	72	111				0	Content		-72	-111	17370616	3544060325
17387	09:41:13.415	00:00:17.387	1043	-1024	-768	-1	-1	-1	-1	4	-1024	-768	-1	-1	-1	-1	4		0	0						Fix_sw.jpg	0	880	547	72	111				0	Content		-72	-111	17387240	3544076949
17404	09:41:13.432	00:00:17.403	1044	-1024	-768	-1	-1	-1	-1	4	-1024	-768	-1	-1	-1	-1	4		0	0						Fix_sw.jpg	0	880	547	72	111				0	Content		-72	-111	17403614	3544093323
17421	09:41:13.449	00:00:17.420	1045	-1024	-768	-1	-1	-1	-1	4	-1024	-768	-1	-1	-1	-1	4		0	0						Fix_sw.jpg	0	880	547	72	111				0	Content		-72	-111	17420683	3544110392
17423	09:41:13.451																				ImageEnd	16	0	0	Fix_sw.jpg
17437	09:41:13.465	00:00:17.436	1046	-1024	-768	-1	-1	-1	-1	4	-1024	-768	-1	-1	-1	-1	4		0	0						No media	0	1024	768	0	0				0	Content		0	0	17436990	3544126699
17441	09:41:13.469																				ImageStart	8	0	0	StimuliFarbe_blau_gruen.png
17454	09:41:13.482	00:00:17.453	1047	-1024	-768	-1	-1	-1	-1	4	-1024	-768	-1	-1	-1	-1	4		0	0						StimuliFarbe_blau_gruen.png	0	880	547	72	111				0	Content		-72	-111	17453856	3544143565
17470	09:41:13.498	00:00:17.470	1048	-1024	-768	-1	-1	-1	-1	4	-1024	-768	-1	-1	-1	-1	4		0	0						StimuliFarbe_blau_gruen.png	0	880	547	72	111				0	Content		-72	-111	17470483	3544160192
17487	09:41:13.515	00:00:17.487	1049	-1024	-768	-1	-1	-1	-1	4	-1024	-768	-1	-1	-1	-1	4		0	0						StimuliFarbe_blau_gruen.png	0	880	547	72	111				0	Content		-72	-111	17487107	3544176816
17503	09:41:13.531	00:00:17.503	1050	-1024	-768	-1	-1	-1	-1	4	-1024	-768	-1	-1	-1	-1	4		0	0						StimuliFarbe_blau_gruen.png	0	880	547	72	111				0	Content		-72	-111	17503482	3544193191
17521	09:41:13.549	00:00:17.520	1051	-1024	-768	-1	-1	-1	-1	4	-1024	-768	-1	-1	-1	-1	4		0	0						StimuliFarbe_blau_gruen.png	0	880	547	72	111				0	Content		-72	-111	17520546	3544210255
17537	09:41:13.565	00:00:17.536	1052	-1024	-768	-1	-1	-1	-1	4	-1024	-768	-1	-1	-1	-1	4		0	0						StimuliFarbe_blau_gruen.png	0	880	547	72	111				0	Content		-72	-111	17536848	3544226557
17554	09:41:13.582	00:00:17.553	1053	-1024	-768	-1	-1	-1	-1	4	-1024	-768	-1	-1	-1	-1	4		0	0						StimuliFarbe_blau_gruen.png	0	880	547	72	111				0	Content		-72	-111	17553834	3544243543
17570	09:41:13.598	00:00:17.570	1054	-1024	-768	-1	-1	-1	-1	4	-1024	-768	-1	-1	-1	-1	4		0	0						StimuliFarbe_blau_gruen.png	0	880	547	72	111				0	Content		-72	-111	17570344	3544260053
17587	09:41:13.615	00:00:17.587	1055	-1024	-768	-1	-1	-1	-1	4	-1024	-768	-1	-1	-1	-1	4		0	0						StimuliFarbe_blau_gruen.png	0	880	547	72	111				0	Content		-72	-111	17587093	3544276802
17603	09:41:13.631	00:00:17.603	1056	-1024	-768	-1	-1	-1	-1	4	-1024	-768	-1	-1	-1	-1	4		0	0						StimuliFarbe_blau_gruen.png	0	880	547	72	111				0	Content		-72	-111	17603468	3544293177
17620	09:41:13.648	00:00:17.620	1057	-1024	-768	-1	-1	-1	-1	4	-1024	-768	-1	-1	-1	-1	4		0	0						StimuliFarbe_blau_gruen.png	0	880	547	72	111				0	Content		-72	-111	17620413	3544310122
17637	09:41:13.665	00:00:17.636	1058	-1024	-768	-1	-1	-1	-1	4	-1024	-768	-1	-1	-1	-1	4		0	0						StimuliFarbe_blau_gruen.png	0	880	547	72	111				0	Content		-72	-111	17636969	3544326678
17654	09:41:13.682	00:00:17.653	1059	-1024	-768	-1	-1	-1	-1	4	-1024	-768	-1	-1	-1	-1	4		0	0						StimuliFarbe_blau_gruen.png	0	880	547	72	111				0	Content		-72	-111	17653720	3544343429
17670	09:41:13.698	00:00:17.670	1060	1136,49	455,4654	0,6310577	0,8564301	404,963	2,58473	3	1136,154	455,1201	0,6310605	0,85643	404,963	2,584672	1	17	1136	455						StimuliFarbe_blau_gruen.png	0	880	547	72	111	1068	344	183	0	Content		1064	344	17670340	3544360049
17687	09:41:13.715	00:00:17.686	1061	-1024	-768	-1	-1	-1	-1	4	-1024	-768	-1	-1	-1	-1	4	17	0	0						StimuliFarbe_blau_gruen.png	0	880	547	72	111	1068	344	183	0	Content		-72	-111	17686963	3544376672
17703	09:41:13.731	00:00:17.703	1062	-1024	-768	-1	-1	-1	-1	4	-1024	-768	-1	-1	-1	-1	4	17	0	0						StimuliFarbe_blau_gruen.png	0	880	547	72	111	1068	344	183	0	Content		-72	-111	17703337	3544393046
17720	09:41:13.748	00:00:17.720	1063	-1024	-768	-1	-1	-1	-1	4	-1024	-768	-1	-1	-1	-1	4	17	0	0						StimuliFarbe_blau_gruen.png	0	880	547	72	111	1068	344	183	0	Content		-72	-111	17720401	3544410110
17737	09:41:13.765	00:00:17.736	1064	-1024	-768	-1	-1	-1	-1	4	-1024	-768	-1	-1	-1	-1	4	17	0	0						StimuliFarbe_blau_gruen.png	0	880	547	72	111	1068	344	183	0	Content		-72	-111	17736704	3544426413
17754	09:41:13.782	00:00:17.753	1065	1127,059	465,1664	0,630251	0,855477	404,809	2,668582	3	1126,831	464,903	0,6302532	0,855477	404,809	2,668529	1	17	1127	465						StimuliFarbe_blau_gruen.png	0	880	547	72	111	1068	344	183	0	Content		1055	354	17753691	3544443400
17770	09:41:13.798	00:00:17.770	1066	1130,547	466,4869	0,6305273	0,8560176	405,4053	2,588924	3	1177,739	454,765	0,6305301	0,8560175	405,4053	2,609331	1	17	1178	455						StimuliFarbe_blau_gruen.png	0	880	547	72	111	1068	344	183	0	Content		1106	344	17770204	3544459913
17787	09:41:13.815	00:00:17.786	1067	-1024	-768	-1	-1	-1	-1	4	-1024	-768	-1	-1	-1	-1	4	17	0	0						StimuliFarbe_blau_gruen.png	0	880	547	72	111	1068	344	183	0	Content		-72	-111	17786951	3544476660
17803	09:41:13.831	00:00:17.803	1068	-1024	-768	-1	-1	-1	-1	4	-1024	-768	-1	-1	-1	-1	4	17	0	0						StimuliFarbe_blau_gruen.png	0	880	547	72	111	1068	344	183	0	Content		-72	-111	17803326	3544493035
17820	09:41:13.848	00:00:17.820	1069	-1024	-768	-1	-1	-1	-1	4	-1024	-768	-1	-1	-1	-1	4	17	0	0						StimuliFarbe_blau_gruen.png	0	880	547	72	111	1068	344	183	0	Content		-72	-111	17820389	3544510098
17837	09:41:13.865	00:00:17.836	1070	-1024	-768	-1	-1	-1	-1	4	-1024	-768	-1	-1	-1	-1	4	17	0	0						StimuliFarbe_blau_gruen.png	0	880	547	72	111	1068	344	183	0	Content		-72	-111	17836696	3544526405
17854	09:41:13.882	00:00:17.853	1071	1143,993	460,8989	0,6303372	0,8568289	404,3957	2,722863	3	1143,858	460,6889	0,6303387	0,8568289	404,3956	2,722899	1	18	1144	461						StimuliFarbe_blau_gruen.png	0	880	547	72	111	1119	350	200	0	Content		1072	350	17853570	3544543279
17870	09:41:13.898	00:00:17.870	1072	1209,141	444,4805	0,6303072	0,8563209	404,3956	2,689524	3	1209,141	444,4805	0,6303072	0,8563209	404,3956	2,689524	1	18	1209	444						StimuliFarbe_blau_gruen.png	0	880	547	72	111	1119	350	200	0	Content		1137	333	17870196	3544559905
17887	09:41:13.915	00:00:17.886	1073	-1024	-768	-1	-1	-1	-1	4	-1024	-768	-1	-1	-1	-1	4	18	0	0						StimuliFarbe_blau_gruen.png	0	880	547	72	111	1119	350	200	0	Content		-72	-111	17886818	3544576527
17903	09:41:13.931	00:00:17.903	1074	-1024	-768	-1	-1	-1	-1	4	-1024	-768	-1	-1	-1	-1	4	18	0	0						StimuliFarbe_blau_gruen.png	0	880	547	72	111	1119	350	200	0	Content		-72	-111	17903316	3544593025
17920	09:41:13.948	00:00:17.920	1075	-1024	-768	-1	-1	-1	-1	4	-1024	-768	-1	-1	-1	-1	4	18	0	0						StimuliFarbe_blau_gruen.png	0	880	547	72	111	1119	350	200	0	Content		-72	-111	17920257	3544609966
17937	09:41:13.965	00:00:17.936	1076	-1024	-768	-1	-1	-1	-1	4	-1024	-768	-1	-1	-1	-1	4	18	0	0						StimuliFarbe_blau_gruen.png	0	880	547	72	111	1119	350	200	0	Content		-72	-111	17936686	3544626395
17953	09:41:13.981	00:00:17.953	1077	1167,947	462,3842	0,6299366	0,8551333	406,5838	2,937962	3	1167,812	462,2929	0,6299381	0,8551333	406,5838	2,937932	1	18	1168	462						StimuliFarbe_blau_gruen.png	0	880	547	72	111	1119	350	200	0	Content		1096	351	17953436	3544643145
17970	09:41:13.998	00:00:17.970	1078	1160,529	469,4888	0,6298786	0,8550317	406,6136	2,798252	3	1191,124	468,192	0,6298805	0,8550317	406,6136	2,865771	1	18	1191	468						StimuliFarbe_blau_gruen.png	0	880	547	72	111	1119	350	200	0	Content		1119	357	17970189	3544659898
17987	09:41:14.015	00:00:17.986	1079	-1024	-768	-1	-1	-1	-1	4	-1024	-768	-1	-1	-1	-1	4	18	0	0						StimuliFarbe_blau_gruen.png	0	880	547	72	111	1119	350	200	0	Content		-72	-111	17986811	3544676520
18003	09:41:14.031	00:00:18.003	1080	-1024	-768	-1	-1	-1	-1	4	-1024	-768	-1	-1	-1	-1	4	18	0	0						StimuliFarbe_blau_gruen.png	0	880	547	72	111	1119	350	200	0	Content		-72	-111	18003187	3544692896
18020	09:41:14.048	00:00:18.020	1081	-1024	-768	-1	-1	-1	-1	4	-1024	-768	-1	-1	-1	-1	4	18	0	0						StimuliFarbe_blau_gruen.png	0	880	547	72	111	1119	350	200	0	Content		-72	-111	18020254	3544709963
18037	09:41:14.065	00:00:18.036	1082	-1024	-768	-1	-1	-1	-1	4	-1024	-768	-1	-1	-1	-1	4	18	0	0						StimuliFarbe_blau_gruen.png	0	880	547	72	111	1119	350	200	0	Content		-72	-111	18036558	3544726267
18054	09:41:14.082	00:00:18.053	1083	1138,812	456,6743	0,6281575	0,8542602	404,9553	2,961025	3	1138,505	456,3886	0,6281601	0,8542601	404,9553	2,960918	1	19	1139	456						StimuliFarbe_blau_gruen.png	0	880	547	72	111	1067	349	400	0	Content		1067	345	18053550	3544743259
18070	09:41:14.098	00:00:18.070	1084	1072,098	449,6808	0,6275727	0,8544515	404,9553	2,944431	3	1072,098	449,6808	0,6275727	0,8544515	404,9553	2,944431	1	19	1072	450						StimuliFarbe_blau_gruen.png	0	880	547	72	111	1067	349	400	0	Content		1000	339	18070058	3544759767
18087	09:41:14.115	00:00:18.086	1085	-1024	-768	-1	-1	-1	-1	4	-1024	-768	-1	-1	-1	-1	4	19	0	0						StimuliFarbe_blau_gruen.png	0	880	547	72	111	1067	349	400	0	Content		-72	-111	18086680	3544776389
18103	09:41:14.131	00:00:18.103	1086	-1024	-768	-1	-1	-1	-1	4	-1024	-768	-1	-1	-1	-1	4	19	0	0						StimuliFarbe_blau_gruen.png	0	880	547	72	111	1067	349	400	0	Content		-72	-111	18103055	3544792764
18120	09:41:14.148	00:00:18.120	1087	-1024	-768	-1	-1	-1	-1	4	-1024	-768	-1	-1	-1	-1	4	19	0	0						StimuliFarbe_blau_gruen.png	0	880	547	72	111	1067	349	400	0	Content		-72	-111	18120120	3544809829
18137	09:41:14.165	00:00:18.136	1088	-1024	-768	-1	-1	-1	-1	4	-1024	-768	-1	-1	-1	-1	4	19	0	0						StimuliFarbe_blau_gruen.png	0	880	547	72	111	1067	349	400	0	Content		-72	-111	18136552	3544826261
18153	09:41:14.181	00:00:18.153	1089	1166,262	471,9818	0,6253723	0,850593	406,8269	3,064668	3	1166,214	471,954	0,6253729	0,850593	406,8269	3,06466	1	19	1166	472						StimuliFarbe_blau_gruen.png	0	880	547	72	111	1067	349	400	0	Content		1094	361	18153298	3544843007
18170	09:41:14.198	00:00:18.169	1090	1079,569	459,9785	0,6244083	0,8513203	406,8269	2,997045	3	1079,569	459,9785	0,6244083	0,8513203	406,8269	2,997045	1	19	1080	460						StimuliFarbe_blau_gruen.png	0	880	547	72	111	1067	349	400	0	Content		1008	349	18169936	3544859645
18187	09:41:14.215	00:00:18.186	1091	-1024	-768	-1	-1	-1	-1	4	-1024	-768	-1	-1	-1	-1	4	19	0	0						StimuliFarbe_blau_gruen.png	0	880	547	72	111	1067	349	400	0	Content		-72	-111	18186671	3544876380
18203	09:41:14.231	00:00:18.203	1092	-1024	-768	-1	-1	-1	-1	4	-1024	-768	-1	-1	-1	-1	4	19	0	0						StimuliFarbe_blau_gruen.png	0	880	547	72	111	1067	349	400	0	Content		-72	-111	18203047	3544892756
18220	09:41:14.248	00:00:18.220	1093	-1024	-768	-1	-1	-1	-1	4	-1024	-768	-1	-1	-1	-1	4	19	0	0						StimuliFarbe_blau_gruen.png	0	880	547	72	111	1067	349	400	0	Content		-72	-111	18220114	3544909823
18236	09:41:14.264	00:00:18.236	1094	-1024	-768	-1	-1	-1	-1	4	-1024	-768	-1	-1	-1	-1	4	19	0	0						StimuliFarbe_blau_gruen.png	0	880	547	72	111	1067	349	400	0	Content		-72	-111	18236424	3544926133
18253	09:41:14.281	00:00:18.253	1095	1149,681	454,6213	0,6245883	0,8506272	405,0743	3,148709	3	1149,436	454,3564	0,6245905	0,8506272	405,0743	3,148658	1	19	1149	454						StimuliFarbe_blau_gruen.png	0	880	547	72	111	1067	349	400	0	Content		1077	343	18253292	3544943001
18270	09:41:14.298	00:00:18.269	1096	1151,473	467,5425	0,6248584	0,8502361	406,5326	3,159196	3	1086,789	467,9584	0,624861	0,850236	406,5326	3,145813	1	19	1087	468						StimuliFarbe_blau_gruen.png	0	880	547	72	111	1067	349	400	0	Content		1015	357	18269931	3544959640
18287	09:41:14.315	00:00:18.286	1097	-1024	-768	-1	-1	-1	-1	4	-1024	-768	-1	-1	-1	-1	4	19	0	0						StimuliFarbe_blau_gruen.png	0	880	547	72	111	1067	349	400	0	Content		-72	-111	18286543	3544976252
18303	09:41:14.331	00:00:18.302	1098	-1024	-768	-1	-1	-1	-1	4	-1024	-768	-1	-1	-1	-1	4	19	0	0						StimuliFarbe_blau_gruen.png	0	880	547	72	111	1067	349	400	0	Content		-72	-111	18302927	3544992636
18320	09:41:14.348	00:00:18.320	1099	-1024	-768	-1	-1	-1	-1	4	-1024	-768	-1	-1	-1	-1	4	19	0	0						StimuliFarbe_blau_gruen.png	0	880	547	72	111	1067	349	400	0	Content		-72	-111	18320108	3545009817
18336	09:41:14.364	00:00:18.336	1100	-1024	-768	-1	-1	-1	-1	4	-1024	-768	-1	-1	-1	-1	4	19	0	0						StimuliFarbe_blau_gruen.png	0	880	547	72	111	1067	349	400	0	Content		-72	-111	18336412	3545026121
18353	09:41:14.381	00:00:18.353	1101	1140,781	456,7532	0,6255291	0,8501261	406,5326	3,24031	3	1140,781	456,7532	0,6255291	0,8501261	406,5326	3,24031	1	19	1141	457						StimuliFarbe_blau_gruen.png	0	880	547	72	111	1067	349	400	0	Content		1069	346	18353283	3545042992
18370	09:41:14.398	00:00:18.369	1102	1139,67	472,7033	0,6248202	0,8493125	405,4684	3,146599	3	1194,595	461,0595	0,6248217	0,8493125	405,4684	3,163959	1	19	1195	461						StimuliFarbe_blau_gruen.png	0	880	547	72	111	1067	349	400	0	Content		1123	350	18369785	3545059494
18386	09:41:14.414	00:00:18.386	1103	-1024	-768	-1	-1	-1	-1	4	-1024	-768	-1	-1	-1	-1	4	19	0	0						StimuliFarbe_blau_gruen.png	0	880	547	72	111	1067	349	400	0	Content		-72	-111	18386407	3545076116
18403	09:41:14.431	00:00:18.402	1104	-1024	-768	-1	-1	-1	-1	4	-1024	-768	-1	-1	-1	-1	4	19	0	0						StimuliFarbe_blau_gruen.png	0	880	547	72	111	1067	349	400	0	Content		-72	-111	18402917	3545092626
18420	09:41:14.448	00:00:18.419	1105	-1024	-768	-1	-1	-1	-1	4	-1024	-768	-1	-1	-1	-1	4	19	0	0						StimuliFarbe_blau_gruen.png	0	880	547	72	111	1067	349	400	0	Content		-72	-111	18419848	3545109557
18436	09:41:14.464	00:00:18.436	1106	-1024	-768	-1	-1	-1	-1	4	-1024	-768	-1	-1	-1	-1	4	19	0	0						StimuliFarbe_blau_gruen.png	0	880	547	72	111	1067	349	400	0	Content		-72	-111	18436277	3545125986
18453	09:41:14.481	00:00:18.453	1107	1161,35	514,8434	0,6245071	0,8488718	406,6723	3,254862	3	1161,301	514,8071	0,6245077	0,8488718	406,6723	3,254849	1	20	1161	515						StimuliFarbe_blau_gruen.png	0	880	547	72	111	1062	394	150	0	Content		1089	404	18453149	3545142858
18470	09:41:14.498	00:00:18.469	1108	1134,576	502,9887	0,6238568	0,8488396	405,5515	3,201099	3	1134,404	502,7531	0,6238586	0,8488396	405,5514	3,201136	1	20	1134	503						StimuliFarbe_blau_gruen.png	0	880	547	72	111	1062	394	150	0	Content		1062	392	18469649	3545159358
18486	09:41:14.514	00:00:18.486	1109	-1024	-768	-1	-1	-1	-1	4	-1024	-768	-1	-1	-1	-1	4	20	0	0						StimuliFarbe_blau_gruen.png	0	880	547	72	111	1062	394	150	0	Content		-72	-111	18486396	3545176105
18503	09:41:14.531	00:00:18.502	1110	-1024	-768	-1	-1	-1	-1	4	-1024	-768	-1	-1	-1	-1	4	20	0	0						StimuliFarbe_blau_gruen.png	0	880	547	72	111	1062	394	150	0	Content		-72	-111	18502908	3545192617
18520	09:41:14.548	00:00:18.519	1111	-1024	-768	-1	-1	-1	-1	4	-1024	-768	-1	-1	-1	-1	4	20	0	0						StimuliFarbe_blau_gruen.png	0	880	547	72	111	1062	394	150	0	Content		-72	-111	18519838	3545209547
18536	09:41:14.564	00:00:18.536	1112	-1024	-768	-1	-1	-1	-1	4	-1024	-768	-1	-1	-1	-1	4	20	0	0						StimuliFarbe_blau_gruen.png	0	880	547	72	111	1062	394	150	0	Content		-72	-111	18536141	3545225850
18553	09:41:14.581	00:00:18.553	1113	1120,864	514,8702	0,6243552	0,8466164	405,5515	3,214239	3	1120,864	514,8702	0,6243552	0,8466164	405,5515	3,214239	1	20	1121	515						StimuliFarbe_blau_gruen.png	0	880	547	72	111	1062	394	150	0	Content		1049	404	18553135	3545242844
18570	09:41:14.598	00:00:18.569	1114	1110,565	507,9028	0,6244158	0,8466301	405,5515	3,214262	3	1110,565	507,9028	0,6244158	0,8466301	405,5515	3,214262	1	20	1111	508						StimuliFarbe_blau_gruen.png	0	880	547	72	111	1062	394	150	0	Content		1039	397	18569637	3545259346
18586	09:41:14.614	00:00:18.586	1115	1691,865	396,985	0,6316638	0,8472296	405,5515	3,419947	3	1691,865	396,985	0,6316638	0,8472296	405,5515	3,419947	1	20	1692	397						StimuliFarbe_blau_gruen.png	0	880	547	72	111	1062	394	150	0	Content		1620	286	18586386	3545276095
18603	09:41:14.631	00:00:18.602	1116	-1024	-768	-1	-1	-1	-1	4	-1024	-768	-1	-1	-1	-1	4		0	0						StimuliFarbe_blau_gruen.png	0	880	547	72	111				0	Content		-72	-111	18602762	3545292471
18620	09:41:14.648	00:00:18.619	1117	-1024	-768	-1	-1	-1	-1	4	-1024	-768	-1	-1	-1	-1	4		0	0						StimuliFarbe_blau_gruen.png	0	880	547	72	111				0	Content		-72	-111	18619891	3545309600
18636	09:41:14.664	00:00:18.636	1118	-1024	-768	-1	-1	-1	-1	4	-1024	-768	-1	-1	-1	-1	4		0	0						StimuliFarbe_blau_gruen.png	0	880	547	72	111				0	Content		-72	-111	18636499	3545326208
18653	09:41:14.681	00:00:18.653	1119	-1024	-768	-1	-1	-1	-1	4	-1024	-768	-1	-1	-1	-1	4		0	0						StimuliFarbe_blau_gruen.png	0	880	547	72	111				0	Content		-72	-111	18653129	3545342838
18670	09:41:14.698	00:00:18.669	1120	-1024	-768	-1	-1	-1	-1	4	-1024	-768	-1	-1	-1	-1	4		0	0						StimuliFarbe_blau_gruen.png	0	880	547	72	111				0	Content		-72	-111	18669628	3545359337
18686	09:41:14.714	00:00:18.686	1121	-1024	-768	-1	-1	-1	-1	4	-1024	-768	-1	-1	-1	-1	4		0	0						StimuliFarbe_blau_gruen.png	0	880	547	72	111				0	Content		-72	-111	18686255	3545375964
18703	09:41:14.731	00:00:18.702	1122	-1024	-768	-1	-1	-1	-1	4	-1024	-768	-1	-1	-1	-1	4		0	0						StimuliFarbe_blau_gruen.png	0	880	547	72	111				0	Content		-72	-111	18702880	3545392589
18720	09:41:14.748	00:00:18.719	1123	-1024	-768	-1	-1	-1	-1	4	-1024	-768	-1	-1	-1	-1	4		0	0						StimuliFarbe_blau_gruen.png	0	880	547	72	111				0	Content		-72	-111	18719617	3545409326
18736	09:41:14.764	00:00:18.736	1124	-1024	-768	-1	-1	-1	-1	4	-1024	-768	-1	-1	-1	-1	4		0	0						StimuliFarbe_blau_gruen.png	0	880	547	72	111				0	Content		-72	-111	18736251	3545425960
18753	09:41:14.781	00:00:18.752	1125	-1024	-768	-1	-1	-1	-1	4	-1024	-768	-1	-1	-1	-1	4		0	0						StimuliFarbe_blau_gruen.png	0	880	547	72	111				0	Content		-72	-111	18752866	3545442575
18770	09:41:14.798	00:00:18.769	1126	-1024	-768	-1	-1	-1	-1	4	-1024	-768	-1	-1	-1	-1	4		0	0						StimuliFarbe_blau_gruen.png	0	880	547	72	111				0	Content		-72	-111	18769622	3545459331
18786	09:41:14.814	00:00:18.786	1127	-1024	-768	-1	-1	-1	-1	4	-1024	-768	-1	-1	-1	-1	4		0	0						StimuliFarbe_blau_gruen.png	0	880	547	72	111				0	Content		-72	-111	18786121	3545475830
18803	09:41:14.831	00:00:18.802	1128	-1024	-768	-1	-1	-1	-1	4	-1024	-768	-1	-1	-1	-1	4		0	0						StimuliFarbe_blau_gruen.png	0	880	547	72	111				0	Content		-72	-111	18802874	3545492583
18819	09:41:14.847	00:00:18.819	1129	-1024	-768	-1	-1	-1	-1	4	-1024	-768	-1	-1	-1	-1	4		0	0						StimuliFarbe_blau_gruen.png	0	880	547	72	111				0	Content		-72	-111	18819365	3545509074
18837	09:41:14.865	00:00:18.836	1130	-1024	-768	-1	-1	-1	-1	4	-1024	-768	-1	-1	-1	-1	4		0	0						StimuliFarbe_blau_gruen.png	0	880	547	72	111				0	Content		-72	-111	18836560	3545526269
18853	09:41:14.881	00:00:18.853	1131	-1024	-768	-1	-1	-1	-1	4	-1024	-768	-1	-1	-1	-1	4		0	0						StimuliFarbe_blau_gruen.png	0	880	547	72	111				0	Content		-72	-111	18853183	3545542892
18870	09:41:14.898	00:00:18.869	1132	-1024	-768	-1	-1	-1	-1	4	-1024	-768	-1	-1	-1	-1	4		0	0						StimuliFarbe_blau_gruen.png	0	880	547	72	111				0	Content		-72	-111	18869808	3545559517
18886	09:41:14.914	00:00:18.885	1133	-1024	-768	-1	-1	-1	-1	4	-1024	-768	-1	-1	-1	-1	4		0	0						StimuliFarbe_blau_gruen.png	0	880	547	72	111				0	Content		-72	-111	18885988	3545575697
18903	09:41:14.931	00:00:18.902	1134	-1024	-768	-1	-1	-1	-1	4	-1024	-768	-1	-1	-1	-1	4		0	0						StimuliFarbe_blau_gruen.png	0	880	547	72	111				0	Content		-72	-111	18902739	3545592448
18919	09:41:14.947	00:00:18.919	1135	-1024	-768	-1	-1	-1	-1	4	-1024	-768	-1	-1	-1	-1	4		0	0						StimuliFarbe_blau_gruen.png	0	880	547	72	111				0	Content		-72	-111	18919363	3545609072
18937	09:41:14.965	00:00:18.936	1136	-1024	-768	-1	-1	-1	-1	4	-1024	-768	-1	-1	-1	-1	4		0	0						StimuliFarbe_blau_gruen.png	0	880	547	72	111				0	Content		-72	-111	18936608	3545626317
18953	09:41:14.981	00:00:18.952	1137	-1024	-768	-1	-1	-1	-1	4	-1024	-768	-1	-1	-1	-1	4		0	0						StimuliFarbe_blau_gruen.png	0	880	547	72	111				0	Content		-72	-111	18952609	3545642318
18969	09:41:14.997	00:00:18.969	1138	-1024	-768	-1	-1	-1	-1	4	-1024	-768	-1	-1	-1	-1	4		0	0						StimuliFarbe_blau_gruen.png	0	880	547	72	111				0	Content		-72	-111	18969355	3545659064
18986	09:41:15.014	00:00:18.985	1139	-1024	-768	-1	-1	-1	-1	4	-1024	-768	-1	-1	-1	-1	4		0	0						StimuliFarbe_blau_gruen.png	0	880	547	72	111				0	Content		-72	-111	18985853	3545675562
19001	09:41:15.029	00:00:19.001	1140	-1024	-768	-1	-1	-1	-1	4	-1024	-768	-1	-1	-1	-1	4		0	0						StimuliFarbe_blau_gruen.png	0	880	547	72	111				0	Content		-72	-111	19001349	3545691058
19018	09:41:15.046	00:00:19.017	1141	-1024	-768	-1	-1	-1	-1	4	-1024	-768	-1	-1	-1	-1	4		0	0						StimuliFarbe_blau_gruen.png	0	880	547	72	111				0	Content		-72	-111	19017975	3545707684
19035	09:41:15.063	00:00:19.034	1142	-1024	-768	-1	-1	-1	-1	4	-1024	-768	-1	-1	-1	-1	4		0	0						StimuliFarbe_blau_gruen.png	0	880	547	72	111				0	Content		-72	-111	19034600	3545724309
19052	09:41:15.080	00:00:19.051	1143	-1024	-768	-1	-1	-1	-1	4	-1024	-768	-1	-1	-1	-1	4		0	0						StimuliFarbe_blau_gruen.png	0	880	547	72	111				0	Content		-72	-111	19051806	3545741515
19069	09:41:15.097	00:00:19.069	1144	-1024	-768	-1	-1	-1	-1	4	-1024	-768	-1	-1	-1	-1	4		0	0						StimuliFarbe_blau_gruen.png	0	880	547	72	111				0	Content		-72	-111	19069167	3545758876
19086	09:41:15.114	00:00:19.086	1145	-1024	-768	-1	-1	-1	-1	4	-1024	-768	-1	-1	-1	-1	4		0	0						StimuliFarbe_blau_gruen.png	0	880	547	72	111				0	Content		-72	-111	19086415	3545776124
19101	09:41:15.129	00:00:19.101	1146	-1024	-768	-1	-1	-1	-1	4	-1024	-768	-1	-1	-1	-1	4		0	0						StimuliFarbe_blau_gruen.png	0	880	547	72	111				0	Content		-72	-111	19101219	3545790928
19118	09:41:15.146	00:00:19.117	1147	-1024	-768	-1	-1	-1	-1	4	-1024	-768	-1	-1	-1	-1	4		0	0						StimuliFarbe_blau_gruen.png	0	880	547	72	111				0	Content		-72	-111	19117969	3545807678
19135	09:41:15.163	00:00:19.134	1148	-1024	-768	-1	-1	-1	-1	4	-1024	-768	-1	-1	-1	-1	4		0	0						StimuliFarbe_blau_gruen.png	0	880	547	72	111				0	Content		-72	-111	19134594	3545824303
19151	09:41:15.179	00:00:19.151	1149	-1024	-768	-1	-1	-1	-1	4	-1024	-768	-1	-1	-1	-1	4		0	0						StimuliFarbe_blau_gruen.png	0	880	547	72	111				0	Content		-72	-111	19151220	3545840929
19168	09:41:15.196	00:00:19.167	1150	-1024	-768	-1	-1	-1	-1	4	-1024	-768	-1	-1	-1	-1	4		0	0						StimuliFarbe_blau_gruen.png	0	880	547	72	111				0	Content		-72	-111	19167842	3545857551
19184	09:41:15.212	00:00:19.184	1151	-1024	-768	-1	-1	-1	-1	4	-1024	-768	-1	-1	-1	-1	4		0	0						StimuliFarbe_blau_gruen.png	0	880	547	72	111				0	Content		-72	-111	19184464	3545874173
19202	09:41:15.230	00:00:19.201	1152	-1024	-768	-1	-1	-1	-1	4	-1024	-768	-1	-1	-1	-1	4		0	0						StimuliFarbe_blau_gruen.png	0	880	547	72	111				0	Content		-72	-111	19201658	3545891367
19219	09:41:15.247	00:00:19.219	1153	-1024	-768	-1	-1	-1	-1	4	-1024	-768	-1	-1	-1	-1	4		0	0						StimuliFarbe_blau_gruen.png	0	880	547	72	111				0	Content		-72	-111	19219030	3545908739
19236	09:41:15.264	00:00:19.236	1154	-1024	-768	-1	-1	-1	-1	4	-1024	-768	-1	-1	-1	-1	4		0	0						StimuliFarbe_blau_gruen.png	0	880	547	72	111				0	Content		-72	-111	19236278	3545925987
19251	09:41:15.279	00:00:19.251	1155	-1024	-768	-1	-1	-1	-1	4	-1024	-768	-1	-1	-1	-1	4		0	0						StimuliFarbe_blau_gruen.png	0	880	547	72	111				0	Content		-72	-111	19251084	3545940793
19268	09:41:15.296	00:00:19.267	1156	-1024	-768	-1	-1	-1	-1	4	-1024	-768	-1	-1	-1	-1	4		0	0						StimuliFarbe_blau_gruen.png	0	880	547	72	111				0	Content		-72	-111	19267831	3545957540
19284	09:41:15.312	00:00:19.284	1157	-1024	-768	-1	-1	-1	-1	4	-1024	-768	-1	-1	-1	-1	4		0	0						StimuliFarbe_blau_gruen.png	0	880	547	72	111				0	Content		-72	-111	19284457	3545974166
19301	09:41:15.329	00:00:19.301	1158	-1024	-768	-1	-1	-1	-1	4	-1024	-768	-1	-1	-1	-1	4		0	0						StimuliFarbe_blau_gruen.png	0	880	547	72	111				0	Content		-72	-111	19301080	3545990789
19318	09:41:15.346	00:00:19.317	1159	-1024	-768	-1	-1	-1	-1	4	-1024	-768	-1	-1	-1	-1	4		0	0						StimuliFarbe_blau_gruen.png	0	880	547	72	111				0	Content		-72	-111	19317704	3546007413
19334	09:41:15.362	00:00:19.334	1160	-1024	-768	-1	-1	-1	-1	4	-1024	-768	-1	-1	-1	-1	4		0	0						StimuliFarbe_blau_gruen.png	0	880	547	72	111				0	Content		-72	-111	19334455	3546024164
19352	09:41:15.380	00:00:19.351	1161	-1024	-768	-1	-1	-1	-1	4	-1024	-768	-1	-1	-1	-1	4		0	0						StimuliFarbe_blau_gruen.png	0	880	547	72	111				0	Content		-72	-111	19351521	3546041230
19369	09:41:15.397	00:00:19.368	1162	-1024	-768	-1	-1	-1	-1	4	-1024	-768	-1	-1	-1	-1	4		0	0						StimuliFarbe_blau_gruen.png	0	880	547	72	111				0	Content		-72	-111	19368893	3546058602
19386	09:41:15.414	00:00:19.386	1163	-1024	-768	-1	-1	-1	-1	4	-1024	-768	-1	-1	-1	-1	4		0	0						StimuliFarbe_blau_gruen.png	0	880	547	72	111				0	Content		-72	-111	19386269	3546075978
19401	09:41:15.429	00:00:19.401	1164	-1024	-768	-1	-1	-1	-1	4	-1024	-768	-1	-1	-1	-1	4		0	0						StimuliFarbe_blau_gruen.png	0	880	547	72	111				0	Content		-72	-111	19401074	3546090783
19418	09:41:15.446	00:00:19.417	1165	-1024	-768	-1	-1	-1	-1	4	-1024	-768	-1	-1	-1	-1	4		0	0						StimuliFarbe_blau_gruen.png	0	880	547	72	111				0	Content		-72	-111	19417695	3546107404
19434	09:41:15.462	00:00:19.434	1166	-1024	-768	-1	-1	-1	-1	4	-1024	-768	-1	-1	-1	-1	4		0	0						StimuliFarbe_blau_gruen.png	0	880	547	72	111				0	Content		-72	-111	19434443	3546124152
19451	09:41:15.479	00:00:19.451	1167	-1024	-768	-1	-1	-1	-1	4	-1024	-768	-1	-1	-1	-1	4		0	0						StimuliFarbe_blau_gruen.png	0	880	547	72	111				0	Content		-72	-111	19451066	3546140775
19468	09:41:15.496	00:00:19.467	1168	-1024	-768	-1	-1	-1	-1	4	-1024	-768	-1	-1	-1	-1	4		0	0						StimuliFarbe_blau_gruen.png	0	880	547	72	111				0	Content		-72	-111	19467690	3546157399
19484	09:41:15.512	00:00:19.484	1169	-1024	-768	-1	-1	-1	-1	4	-1024	-768	-1	-1	-1	-1	4		0	0						StimuliFarbe_blau_gruen.png	0	880	547	72	111				0	Content		-72	-111	19484317	3546174026
19502	09:41:15.530	00:00:19.501	1170	-1024	-768	-1	-1	-1	-1	4	-1024	-768	-1	-1	-1	-1	4		0	0						StimuliFarbe_blau_gruen.png	0	880	547	72	111				0	Content		-72	-111	19501509	3546191218
19519	09:41:15.547	00:00:19.518	1171	-1024	-768	-1	-1	-1	-1	4	-1024	-768	-1	-1	-1	-1	4		0	0						StimuliFarbe_blau_gruen.png	0	880	547	72	111				0	Content		-72	-111	19518766	3546208475
19536	09:41:15.564	00:00:19.536	1172	-1024	-768	-1	-1	-1	-1	4	-1024	-768	-1	-1	-1	-1	4		0	0						StimuliFarbe_blau_gruen.png	0	880	547	72	111				0	Content		-72	-111	19536131	3546225840
19551	09:41:15.579	00:00:19.550	1173	-1024	-768	-1	-1	-1	-1	4	-1024	-768	-1	-1	-1	-1	4		0	0						StimuliFarbe_blau_gruen.png	0	880	547	72	111				0	Content		-72	-111	19550936	3546240645
19568	09:41:15.596	00:00:19.567	1174	-1024	-768	-1	-1	-1	-1	4	-1024	-768	-1	-1	-1	-1	4		0	0						StimuliFarbe_blau_gruen.png	0	880	547	72	111				0	Content		-72	-111	19567561	3546257270
19584	09:41:15.612	00:00:19.584	1175	-1024	-768	-1	-1	-1	-1	4	-1024	-768	-1	-1	-1	-1	4		0	0						StimuliFarbe_blau_gruen.png	0	880	547	72	111				0	Content		-72	-111	19584310	3546274019
19601	09:41:15.629	00:00:19.600	1176	-1024	-768	-1	-1	-1	-1	4	-1024	-768	-1	-1	-1	-1	4		0	0						StimuliFarbe_blau_gruen.png	0	880	547	72	111				0	Content		-72	-111	19600933	3546290642
19618	09:41:15.646	00:00:19.617	1177	-1024	-768	-1	-1	-1	-1	4	-1024	-768	-1	-1	-1	-1	4		0	0						StimuliFarbe_blau_gruen.png	0	880	547	72	111				0	Content		-72	-111	19617558	3546307267
19634	09:41:15.662	00:00:19.634	1178	-1024	-768	-1	-1	-1	-1	4	-1024	-768	-1	-1	-1	-1	4		0	0						StimuliFarbe_blau_gruen.png	0	880	547	72	111				0	Content		-72	-111	19634182	3546323891
19651	09:41:15.679	00:00:19.651	1179	-1024	-768	-1	-1	-1	-1	4	-1024	-768	-1	-1	-1	-1	4		0	0						StimuliFarbe_blau_gruen.png	0	880	547	72	111				0	Content		-72	-111	19651375	3546341084
19669	09:41:15.697	00:00:19.668	1180	-1024	-768	-1	-1	-1	-1	4	-1024	-768	-1	-1	-1	-1	4		0	0						StimuliFarbe_blau_gruen.png	0	880	547	72	111				0	Content		-72	-111	19668746	3546358455
19686	09:41:15.714	00:00:19.685	1181	-1024	-768	-1	-1	-1	-1	4	-1024	-768	-1	-1	-1	-1	4		0	0						StimuliFarbe_blau_gruen.png	0	880	547	72	111				0	Content		-72	-111	19685996	3546375705
19701	09:41:15.729	00:00:19.700	1182	-1024	-768	-1	-1	-1	-1	4	-1024	-768	-1	-1	-1	-1	4		0	0						StimuliFarbe_blau_gruen.png	0	880	547	72	111				0	Content		-72	-111	19700803	3546390512
19718	09:41:15.746	00:00:19.717	1183	-1024	-768	-1	-1	-1	-1	4	-1024	-768	-1	-1	-1	-1	4		0	0						StimuliFarbe_blau_gruen.png	0	880	547	72	111				0	Content		-72	-111	19717552	3546407261
19734	09:41:15.762	00:00:19.734	1184	-1024	-768	-1	-1	-1	-1	4	-1024	-768	-1	-1	-1	-1	4		0	0						StimuliFarbe_blau_gruen.png	0	880	547	72	111				0	Content		-72	-111	19734173	3546423882
19751	09:41:15.779	00:00:19.750	1185	-1024	-768	-1	-1	-1	-1	4	-1024	-768	-1	-1	-1	-1	4		0	0						StimuliFarbe_blau_gruen.png	0	880	547	72	111				0	Content		-72	-111	19750922	3546440631
19767	09:41:15.795	00:00:19.767	1186	-1024	-768	-1	-1	-1	-1	4	-1024	-768	-1	-1	-1	-1	4		0	0						StimuliFarbe_blau_gruen.png	0	880	547	72	111				0	Content		-72	-111	19767422	3546457131
19784	09:41:15.812	00:00:19.784	1187	-1024	-768	-1	-1	-1	-1	4	-1024	-768	-1	-1	-1	-1	4		0	0						StimuliFarbe_blau_gruen.png	0	880	547	72	111				0	Content		-72	-111	19784046	3546473755
19801	09:41:15.829	00:00:19.801	1188	-1024	-768	-1	-1	-1	-1	4	-1024	-768	-1	-1	-1	-1	4		0	0						StimuliFarbe_blau_gruen.png	0	880	547	72	111				0	Content		-72	-111	19801239	3546490948
19819	09:41:15.847	00:00:19.818	1189	-1024	-768	-1	-1	-1	-1	4	-1024	-768	-1	-1	-1	-1	4		0	0						StimuliFarbe_blau_gruen.png	0	880	547	72	111				0	Content		-72	-111	19818613	3546508322
19836	09:41:15.864	00:00:19.835	1190	-1024	-768	-1	-1	-1	-1	4	-1024	-768	-1	-1	-1	-1	4		0	0						StimuliFarbe_blau_gruen.png	0	880	547	72	111				0	Content		-72	-111	19835862	3546525571
19851	09:41:15.879	00:00:19.850	1191	-1024	-768	-1	-1	-1	-1	4	-1024	-768	-1	-1	-1	-1	4		0	0						StimuliFarbe_blau_gruen.png	0	880	547	72	111				0	Content		-72	-111	19850795	3546540504
19867	09:41:15.895	00:00:19.867	1192	-1024	-768	-1	-1	-1	-1	4	-1024	-768	-1	-1	-1	-1	4		0	0						StimuliFarbe_blau_gruen.png	0	880	547	72	111				0	Content		-72	-111	19867420	3546557129
19884	09:41:15.912	00:00:19.884	1193	-1024	-768	-1	-1	-1	-1	4	-1024	-768	-1	-1	-1	-1	4		0	0						StimuliFarbe_blau_gruen.png	0	880	547	72	111				0	Content		-72	-111	19884166	3546573875
19901	09:41:15.929	00:00:19.900	1194	-1024	-768	-1	-1	-1	-1	4	-1024	-768	-1	-1	-1	-1	4		0	0						StimuliFarbe_blau_gruen.png	0	880	547	72	111				0	Content		-72	-111	19900788	3546590497
19917	09:41:15.945	00:00:19.917	1195	-1024	-768	-1	-1	-1	-1	4	-1024	-768	-1	-1	-1	-1	4		0	0						StimuliFarbe_blau_gruen.png	0	880	547	72	111				0	Content		-72	-111	19917410	3546607119
19934	09:41:15.962	00:00:19.934	1196	-1024	-768	-1	-1	-1	-1	4	-1024	-768	-1	-1	-1	-1	4		0	0						StimuliFarbe_blau_gruen.png	0	880	547	72	111				0	Content		-72	-111	19934033	3546623742
19951	09:41:15.979	00:00:19.951	1197	-1024	-768	-1	-1	-1	-1	4	-1024	-768	-1	-1	-1	-1	4		0	0						StimuliFarbe_blau_gruen.png	0	880	547	72	111				0	Content		-72	-111	19951100	3546640809
19968	09:41:15.996	00:00:19.968	1198	-1024	-768	-1	-1	-1	-1	4	-1024	-768	-1	-1	-1	-1	4		0	0						StimuliFarbe_blau_gruen.png	0	880	547	72	111				0	Content		-72	-111	19968475	3546658184
19986	09:41:16.014	00:00:19.985	1199	-1024	-768	-1	-1	-1	-1	4	-1024	-768	-1	-1	-1	-1	4		0	0						StimuliFarbe_blau_gruen.png	0	880	547	72	111				0	Content		-72	-111	19985726	3546675435
20001	09:41:16.029	00:00:20.000	1200	-1024	-768	-1	-1	-1	-1	4	-1024	-768	-1	-1	-1	-1	4		0	0						StimuliFarbe_blau_gruen.png	0	880	547	72	111				0	Content		-72	-111	20000655	3546690364
20017	09:41:16.045	00:00:20.017	1201	-1024	-768	-1	-1	-1	-1	4	-1024	-768	-1	-1	-1	-1	4		0	0						StimuliFarbe_blau_gruen.png	0	880	547	72	111				0	Content		-72	-111	20017279	3546706988
20034	09:41:16.062	00:00:20.034	1202	-1024	-768	-1	-1	-1	-1	4	-1024	-768	-1	-1	-1	-1	4		0	0						StimuliFarbe_blau_gruen.png	0	880	547	72	111				0	Content		-72	-111	20034026	3546723735
20051	09:41:16.079	00:00:20.050	1203	-1024	-768	-1	-1	-1	-1	4	-1024	-768	-1	-1	-1	-1	4		0	0						StimuliFarbe_blau_gruen.png	0	880	547	72	111				0	Content		-72	-111	20050649	3546740358
20067	09:41:16.095	00:00:20.067	1204	-1024	-768	-1	-1	-1	-1	4	-1024	-768	-1	-1	-1	-1	4		0	0						StimuliFarbe_blau_gruen.png	0	880	547	72	111				0	Content		-72	-111	20067274	3546756983
20084	09:41:16.112	00:00:20.083	1205	-1024	-768	-1	-1	-1	-1	4	-1024	-768	-1	-1	-1	-1	4		0	0						StimuliFarbe_blau_gruen.png	0	880	547	72	111				0	Content		-72	-111	20083899	3546773608
20101	09:41:16.129	00:00:20.101	1206	-1024	-768	-1	-1	-1	-1	4	-1024	-768	-1	-1	-1	-1	4		0	0						StimuliFarbe_blau_gruen.png	0	880	547	72	111				0	Content		-72	-111	20101091	3546790800
20118	09:41:16.146	00:00:20.118	1207	-1024	-768	-1	-1	-1	-1	4	-1024	-768	-1	-1	-1	-1	4		0	0						StimuliFarbe_blau_gruen.png	0	880	547	72	111				0	Content		-72	-111	20118462	3546808171
20136	09:41:16.164	00:00:20.135	1208	-1024	-768	-1	-1	-1	-1	4	-1024	-768	-1	-1	-1	-1	4		0	0						StimuliFarbe_blau_gruen.png	0	880	547	72	111				0	Content		-72	-111	20135709	3546825418
20151	09:41:16.179	00:00:20.150	1209	-1024	-768	-1	-1	-1	-1	4	-1024	-768	-1	-1	-1	-1	4		0	0						StimuliFarbe_blau_gruen.png	0	880	547	72	111				0	Content		-72	-111	20150514	3546840223
20167	09:41:16.195	00:00:20.167	1210	-1024	-768	-1	-1	-1	-1	4	-1024	-768	-1	-1	-1	-1	4		0	0						StimuliFarbe_blau_gruen.png	0	880	547	72	111				0	Content		-72	-111	20167265	3546856974
20184	09:41:16.212	00:00:20.183	1211	-1024	-768	-1	-1	-1	-1	4	-1024	-768	-1	-1	-1	-1	4		0	0						StimuliFarbe_blau_gruen.png	0	880	547	72	111				0	Content		-72	-111	20183887	3546873596
20201	09:41:16.229	00:00:20.200	1212	-1024	-768	-1	-1	-1	-1	4	-1024	-768	-1	-1	-1	-1	4		0	0						StimuliFarbe_blau_gruen.png	0	880	547	72	111				0	Content		-72	-111	20200509	3546890218
20217	09:41:16.245	00:00:20.217	1213	-1024	-768	-1	-1	-1	-1	4	-1024	-768	-1	-1	-1	-1	4		0	0						StimuliFarbe_blau_gruen.png	0	880	547	72	111				0	Content		-72	-111	20217134	3546906843
20234	09:41:16.262	00:00:20.233	1214	-1024	-768	-1	-1	-1	-1	4	-1024	-768	-1	-1	-1	-1	4		0	0						StimuliFarbe_blau_gruen.png	0	880	547	72	111				0	Content		-72	-111	20233756	3546923465
20251	09:41:16.279	00:00:20.250	1215	-1024	-768	-1	-1	-1	-1	4	-1024	-768	-1	-1	-1	-1	4		0	0						StimuliFarbe_blau_gruen.png	0	880	547	72	111				0	Content		-72	-111	20250951	3546940660
20268	09:41:16.296	00:00:20.268	1216	-1024	-768	-1	-1	-1	-1	4	-1024	-768	-1	-1	-1	-1	4		0	0						StimuliFarbe_blau_gruen.png	0	880	547	72	111				0	Content		-72	-111	20268325	3546958034
20286	09:41:16.314	00:00:20.285	1217	-1024	-768	-1	-1	-1	-1	4	-1024	-768	-1	-1	-1	-1	4		0	0						StimuliFarbe_blau_gruen.png	0	880	547	72	111				0	Content		-72	-111	20285594	3546975303
20301	09:41:16.329	00:00:20.300	1218	-1024	-768	-1	-1	-1	-1	4	-1024	-768	-1	-1	-1	-1	4		0	0						StimuliFarbe_blau_gruen.png	0	880	547	72	111				0	Content		-72	-111	20300504	3546990213
20317	09:41:16.345	00:00:20.317	1219	-1024	-768	-1	-1	-1	-1	4	-1024	-768	-1	-1	-1	-1	4		0	0						StimuliFarbe_blau_gruen.png	0	880	547	72	111				0	Content		-72	-111	20317128	3547006837
20334	09:41:16.362	00:00:20.333	1220	-1024	-768	-1	-1	-1	-1	4	-1024	-768	-1	-1	-1	-1	4		0	0						StimuliFarbe_blau_gruen.png	0	880	547	72	111				0	Content		-72	-111	20333877	3547023586
20350	09:41:16.378	00:00:20.350	1221	-1024	-768	-1	-1	-1	-1	4	-1024	-768	-1	-1	-1	-1	4		0	0						StimuliFarbe_blau_gruen.png	0	880	547	72	111				0	Content		-72	-111	20350374	3547040083
20367	09:41:16.395	00:00:20.367	1222	-1024	-768	-1	-1	-1	-1	4	-1024	-768	-1	-1	-1	-1	4		0	0						StimuliFarbe_blau_gruen.png	0	880	547	72	111				0	Content		-72	-111	20367125	3547056834
20384	09:41:16.412	00:00:20.383	1223	-1024	-768	-1	-1	-1	-1	4	-1024	-768	-1	-1	-1	-1	4		0	0						StimuliFarbe_blau_gruen.png	0	880	547	72	111				0	Content		-72	-111	20383750	3547073459
20401	09:41:16.429	00:00:20.400	1224	-1024	-768	-1	-1	-1	-1	4	-1024	-768	-1	-1	-1	-1	4		0	0						StimuliFarbe_blau_gruen.png	0	880	547	72	111				0	Content		-72	-111	20400816	3547090525
20418	09:41:16.446	00:00:20.418	1225	-1024	-768	-1	-1	-1	-1	4	-1024	-768	-1	-1	-1	-1	4		0	0						StimuliFarbe_blau_gruen.png	0	880	547	72	111				0	Content		-72	-111	20418191	3547107900
20436	09:41:16.464	00:00:20.435	1226	-1024	-768	-1	-1	-1	-1	4	-1024	-768	-1	-1	-1	-1	4		0	0						StimuliFarbe_blau_gruen.png	0	880	547	72	111				0	Content		-72	-111	20435563	3547125272
20450	09:41:16.478	00:00:20.450	1227	-1024	-768	-1	-1	-1	-1	4	-1024	-768	-1	-1	-1	-1	4		0	0						StimuliFarbe_blau_gruen.png	0	880	547	72	111				0	Content		-72	-111	20450370	3547140079
20467	09:41:16.495	00:00:20.466	1228	-1024	-768	-1	-1	-1	-1	4	-1024	-768	-1	-1	-1	-1	4		0	0						StimuliFarbe_blau_gruen.png	0	880	547	72	111				0	Content		-72	-111	20466994	3547156703
20484	09:41:16.512	00:00:20.483	1229	-1024	-768	-1	-1	-1	-1	4	-1024	-768	-1	-1	-1	-1	4		0	0						StimuliFarbe_blau_gruen.png	0	880	547	72	111				0	Content		-72	-111	20483741	3547173450
20500	09:41:16.528	00:00:20.500	1230	-1024	-768	-1	-1	-1	-1	4	-1024	-768	-1	-1	-1	-1	4		0	0						StimuliFarbe_blau_gruen.png	0	880	547	72	111				0	Content		-72	-111	20500364	3547190073
20517	09:41:16.545	00:00:20.516	1231	-1024	-768	-1	-1	-1	-1	4	-1024	-768	-1	-1	-1	-1	4		0	0						StimuliFarbe_blau_gruen.png	0	880	547	72	111				0	Content		-72	-111	20516989	3547206698
20534	09:41:16.562	00:00:20.533	1232	-1024	-768	-1	-1	-1	-1	4	-1024	-768	-1	-1	-1	-1	4		0	0						StimuliFarbe_blau_gruen.png	0	880	547	72	111				0	Content		-72	-111	20533628	3547223337
20551	09:41:16.579	00:00:20.550	1233	-1024	-768	-1	-1	-1	-1	4	-1024	-768	-1	-1	-1	-1	4		0	0						StimuliFarbe_blau_gruen.png	0	880	547	72	111				0	Content		-72	-111	20550805	3547240514
20568	09:41:16.596	00:00:20.568	1234	-1024	-768	-1	-1	-1	-1	4	-1024	-768	-1	-1	-1	-1	4		0	0						StimuliFarbe_blau_gruen.png	0	880	547	72	111				0	Content		-72	-111	20568181	3547257890
20585	09:41:16.613	00:00:20.585	1235	-1024	-768	-1	-1	-1	-1	4	-1024	-768	-1	-1	-1	-1	4		0	0						StimuliFarbe_blau_gruen.png	0	880	547	72	111				0	Content		-72	-111	20585429	3547275138
20600	09:41:16.628	00:00:20.600	1236	-1024	-768	-1	-1	-1	-1	4	-1024	-768	-1	-1	-1	-1	4		0	0						StimuliFarbe_blau_gruen.png	0	880	547	72	111				0	Content		-72	-111	20600234	3547289943
20618	09:41:16.646	00:00:20.618	1237	-1024	-768	-1	-1	-1	-1	4	-1024	-768	-1	-1	-1	-1	4		0	0						StimuliFarbe_blau_gruen.png	0	880	547	72	111				0	Content		-72	-111	20618302	3547308011
20635	09:41:16.663	00:00:20.634	1238	-1024	-768	-1	-1	-1	-1	4	-1024	-768	-1	-1	-1	-1	4		0	0						StimuliFarbe_blau_gruen.png	0	880	547	72	111				0	Content		-72	-111	20634733	3547324442
20652	09:41:16.680	00:00:20.651	1239	-1024	-768	-1	-1	-1	-1	4	-1024	-768	-1	-1	-1	-1	4		0	0						StimuliFarbe_blau_gruen.png	0	880	547	72	111				0	Content		-72	-111	20651617	3547341326
20668	09:41:16.696	00:00:20.668	1240	-1024	-768	-1	-1	-1	-1	4	-1024	-768	-1	-1	-1	-1	4		0	0						StimuliFarbe_blau_gruen.png	0	880	547	72	111				0	Content		-72	-111	20668231	3547357940
20685	09:41:16.713	00:00:20.684	1241	-1024	-768	-1	-1	-1	-1	4	-1024	-768	-1	-1	-1	-1	4		0	0						StimuliFarbe_blau_gruen.png	0	880	547	72	111				0	Content		-72	-111	20684856	3547374565
20701	09:41:16.729	00:00:20.701	1242	-1024	-768	-1	-1	-1	-1	4	-1024	-768	-1	-1	-1	-1	4		0	0						StimuliFarbe_blau_gruen.png	0	880	547	72	111				0	Content		-72	-111	20701355	3547391064
20718	09:41:16.746	00:00:20.718	1243	-1024	-768	-1	-1	-1	-1	4	-1024	-768	-1	-1	-1	-1	4		0	0						StimuliFarbe_blau_gruen.png	0	880	547	72	111				0	Content		-72	-111	20718295	3547408004
20735	09:41:16.763	00:00:20.734	1244	-1024	-768	-1	-1	-1	-1	4	-1024	-768	-1	-1	-1	-1	4		0	0						StimuliFarbe_blau_gruen.png	0	880	547	72	111				0	Content		-72	-111	20734727	3547424436
20752	09:41:16.780	00:00:20.751	1245	-1024	-768	-1	-1	-1	-1	4	-1024	-768	-1	-1	-1	-1	4		0	0						StimuliFarbe_blau_gruen.png	0	880	547	72	111				0	Content		-72	-111	20751614	3547441323
20768	09:41:16.796	00:00:20.768	1246	-1024	-768	-1	-1	-1	-1	4	-1024	-768	-1	-1	-1	-1	4		0	0						StimuliFarbe_blau_gruen.png	0	880	547	72	111				0	Content		-72	-111	20768225	3547457934
20785	09:41:16.813	00:00:20.784	1247	-1024	-768	-1	-1	-1	-1	4	-1024	-768	-1	-1	-1	-1	4		0	0						StimuliFarbe_blau_gruen.png	0	880	547	72	111				0	Content		-72	-111	20784850	3547474559
20801	09:41:16.829	00:00:20.801	1248	-1024	-768	-1	-1	-1	-1	4	-1024	-768	-1	-1	-1	-1	4		0	0						StimuliFarbe_blau_gruen.png	0	880	547	72	111				0	Content		-72	-111	20801224	3547490933
20818	09:41:16.846	00:00:20.818	1249	-1024	-768	-1	-1	-1	-1	4	-1024	-768	-1	-1	-1	-1	4		0	0						StimuliFarbe_blau_gruen.png	0	880	547	72	111				0	Content		-72	-111	20818291	3547508000
20835	09:41:16.863	00:00:20.834	1250	-1024	-768	-1	-1	-1	-1	4	-1024	-768	-1	-1	-1	-1	4		0	0						StimuliFarbe_blau_gruen.png	0	880	547	72	111				0	Content		-72	-111	20834610	3547524319
20851	09:41:16.879	00:00:20.851	1251	-1024	-768	-1	-1	-1	-1	4	-1024	-768	-1	-1	-1	-1	4		0	0						StimuliFarbe_blau_gruen.png	0	880	547	72	111				0	Content		-72	-111	20851472	3547541181
20868	09:41:16.896	00:00:20.868	1252	-1024	-768	-1	-1	-1	-1	4	-1024	-768	-1	-1	-1	-1	4		0	0						StimuliFarbe_blau_gruen.png	0	880	547	72	111				0	Content		-72	-111	20868095	3547557804
20885	09:41:16.913	00:00:20.884	1253	-1024	-768	-1	-1	-1	-1	4	-1024	-768	-1	-1	-1	-1	4		0	0						StimuliFarbe_blau_gruen.png	0	880	547	72	111				0	Content		-72	-111	20884844	3547574553
20901	09:41:16.929	00:00:20.901	1254	-1024	-768	-1	-1	-1	-1	4	-1024	-768	-1	-1	-1	-1	4		0	0						StimuliFarbe_blau_gruen.png	0	880	547	72	111				0	Content		-72	-111	20901218	3547590927
20918	09:41:16.946	00:00:20.918	1255	-1024	-768	-1	-1	-1	-1	4	-1024	-768	-1	-1	-1	-1	4		0	0						StimuliFarbe_blau_gruen.png	0	880	547	72	111				0	Content		-72	-111	20918159	3547607868
20935	09:41:16.963	00:00:20.934	1256	-1024	-768	-1	-1	-1	-1	4	-1024	-768	-1	-1	-1	-1	4		0	0						StimuliFarbe_blau_gruen.png	0	880	547	72	111				0	Content		-72	-111	20934604	3547624313
20951	09:41:16.979	00:00:20.951	1257	1099,068	493,6191	0,6301331	0,8398507	403,9132	3,494067	3	1098,91	493,3358	0,6301351	0,8398506	403,9132	3,494164	1	21	1099	493						StimuliFarbe_blau_gruen.png	0	880	547	72	111	1023	387	533	0	Content		1027	382	20951337	3547641046
20968	09:41:16.996	00:00:20.968	1258	1095,502	497,9005	0,6301828	0,8405461	403,8955	3,553246	3	1095,39	497,6522	0,6301847	0,8405461	403,8955	3,553396	1	21	1095	498						StimuliFarbe_blau_gruen.png	0	880	547	72	111	1023	387	533	0	Content		1023	387	20968086	3547657795
20985	09:41:17.013	00:00:20.984	1259	-1024	-768	-1	-1	-1	-1	4	-1024	-768	-1	-1	-1	-1	4	21	0	0						StimuliFarbe_blau_gruen.png	0	880	547	72	111	1023	387	533	0	Content		-72	-111	20984712	3547674421
21001	09:41:17.029	00:00:21.001	1260	1716,667	396,2907	0,6385278	0,8422699	403,8955	4,028671	3	1716,667	396,2907	0,6385278	0,8422699	403,8955	4,028671	1	21	1717	396						StimuliFarbe_blau_gruen.png	0	880	547	72	111	1023	387	533	0	Content		1645	285	21001209	3547690918
21018	09:41:17.046	00:00:21.018	1261	-1024	-768	-1	-1	-1	-1	4	-1024	-768	-1	-1	-1	-1	4	21	0	0						StimuliFarbe_blau_gruen.png	0	880	547	72	111	1023	387	533	0	Content		-72	-111	21018151	3547707860
21035	09:41:17.063	00:00:21.034	1262	-1024	-768	-1	-1	-1	-1	4	-1024	-768	-1	-1	-1	-1	4	21	0	0						StimuliFarbe_blau_gruen.png	0	880	547	72	111	1023	387	533	0	Content		-72	-111	21034590	3547724299
21051	09:41:17.079	00:00:21.051	1263	-1024	-768	-1	-1	-1	-1	4	-1024	-768	-1	-1	-1	-1	4	21	0	0						StimuliFarbe_blau_gruen.png	0	880	547	72	111	1023	387	533	0	Content		-72	-111	21051201	3547740910
21068	09:41:17.096	00:00:21.067	1264	-1024	-768	-1	-1	-1	-1	4	-1024	-768	-1	-1	-1	-1	4	21	0	0						StimuliFarbe_blau_gruen.png	0	880	547	72	111	1023	387	533	0	Content		-72	-111	21067825	3547757534
21085	09:41:17.113	00:00:21.084	1265	1163,346	481,5134	0,6299639	0,8426957	403,8955	3,398796	3	1163,346	481,5134	0,6299639	0,8426957	403,8955	3,398796	1	21	1163	482						StimuliFarbe_blau_gruen.png	0	880	547	72	111	1023	387	533	0	Content		1091	371	21084701	3547774410
21101	09:41:17.129	00:00:21.101	1266	1086,466	493,9755	0,6297075	0,8430841	404,1699	3,346535	3	1086,32	493,7568	0,6297093	0,843084	404,1699	3,34659	1	21	1086	494						StimuliFarbe_blau_gruen.png	0	880	547	72	111	1023	387	533	0	Content		1014	383	21101324	3547791033
21118	09:41:17.146	00:00:21.117	1267	-1024	-768	-1	-1	-1	-1	4	-1024	-768	-1	-1	-1	-1	4	21	0	0						StimuliFarbe_blau_gruen.png	0	880	547	72	111	1023	387	533	0	Content		-72	-111	21117949	3547807658
21135	09:41:17.163	00:00:21.134	1268	-1024	-768	-1	-1	-1	-1	4	-1024	-768	-1	-1	-1	-1	4	21	0	0						StimuliFarbe_blau_gruen.png	0	880	547	72	111	1023	387	533	0	Content		-72	-111	21134698	3547824407
21151	09:41:17.179	00:00:21.151	1269	-1024	-768	-1	-1	-1	-1	4	-1024	-768	-1	-1	-1	-1	4	21	0	0						StimuliFarbe_blau_gruen.png	0	880	547	72	111	1023	387	533	0	Content		-72	-111	21151391	3547841100
21168	09:41:17.196	00:00:21.167	1270	-1024	-768	-1	-1	-1	-1	4	-1024	-768	-1	-1	-1	-1	4	21	0	0						StimuliFarbe_blau_gruen.png	0	880	547	72	111	1023	387	533	0	Content		-72	-111	21167822	3547857531
21185	09:41:17.213	00:00:21.184	1271	1037,821	511,7526	0,6297927	0,8437447	404,1699	3,349058	3	1037,821	511,7526	0,6297927	0,8437447	404,1699	3,349058	1	21	1038	512						StimuliFarbe_blau_gruen.png	0	880	547	72	111	1023	387	533	0	Content		966	401	21184687	3547874396
21201	09:41:17.229	00:00:21.201	1272	1089,599	493,634	0,6298933	0,8435875	404,3207	3,297525	3	1089,345	493,2672	0,6298963	0,8435875	404,3207	3,297601	1	21	1089	493						StimuliFarbe_blau_gruen.png	0	880	547	72	111	1023	387	533	0	Content		1017	382	21201191	3547890900
21218	09:41:17.246	00:00:21.217	1273	-1024	-768	-1	-1	-1	-1	4	-1024	-768	-1	-1	-1	-1	4	21	0	0						StimuliFarbe_blau_gruen.png	0	880	547	72	111	1023	387	533	0	Content		-72	-111	21217940	3547907649
21234	09:41:17.262	00:00:21.234	1274	-1024	-768	-1	-1	-1	-1	4	-1024	-768	-1	-1	-1	-1	4	21	0	0						StimuliFarbe_blau_gruen.png	0	880	547	72	111	1023	387	533	0	Content		-72	-111	21234314	3547924023
21251	09:41:17.279	00:00:21.251	1275	-1024	-768	-1	-1	-1	-1	4	-1024	-768	-1	-1	-1	-1	4	21	0	0						StimuliFarbe_blau_gruen.png	0	880	547	72	111	1023	387	533	0	Content		-72	-111	21251380	3547941089
21268	09:41:17.296	00:00:21.267	1276	-1024	-768	-1	-1	-1	-1	4	-1024	-768	-1	-1	-1	-1	4	21	0	0						StimuliFarbe_blau_gruen.png	0	880	547	72	111	1023	387	533	0	Content		-72	-111	21267686	3547957395
21285	09:41:17.313	00:00:21.284	1277	1101,146	501,1356	0,6309423	0,8444448	403,9734	3,310127	3	1100,896	500,7735	0,6309456	0,8444448	403,9734	3,310185	1	21	1101	501						StimuliFarbe_blau_gruen.png	0	880	547	72	111	1023	387	533	0	Content		1029	390	21284680	3547974389
21301	09:41:17.329	00:00:21.301	1278	1071,428	504,7343	0,6309599	0,8444951	403,5514	3,296338	3	1071,243	504,4405	0,6309621	0,844495	403,5514	3,296421	1	21	1071	504						StimuliFarbe_blau_gruen.png	0	880	547	72	111	1023	387	533	0	Content		999	393	21301189	3547990898
21318	09:41:17.346	00:00:21.317	1279	-1024	-768	-1	-1	-1	-1	4	-1024	-768	-1	-1	-1	-1	4	21	0	0						StimuliFarbe_blau_gruen.png	0	880	547	72	111	1023	387	533	0	Content		-72	-111	21317809	3548007518
21334	09:41:17.362	00:00:21.334	1280	-1024	-768	-1	-1	-1	-1	4	-1024	-768	-1	-1	-1	-1	4	21	0	0						StimuliFarbe_blau_gruen.png	0	880	547	72	111	1023	387	533	0	Content		-72	-111	21334308	3548024017
21351	09:41:17.379	00:00:21.351	1281	-1024	-768	-1	-1	-1	-1	4	-1024	-768	-1	-1	-1	-1	4	21	0	0						StimuliFarbe_blau_gruen.png	0	880	547	72	111	1023	387	533	0	Content		-72	-111	21351375	3548041084
21368	09:41:17.396	00:00:21.367	1282	-1024	-768	-1	-1	-1	-1	4	-1024	-768	-1	-1	-1	-1	4	21	0	0						StimuliFarbe_blau_gruen.png	0	880	547	72	111	1023	387	533	0	Content		-72	-111	21367680	3548057389
21385	09:41:17.413	00:00:21.384	1283	1128,862	501,905	0,6317018	0,8457162	403,5514	3,258893	3	1128,862	501,905	0,6317018	0,8457162	403,5514	3,258893	1	21	1129	502						StimuliFarbe_blau_gruen.png	0	880	547	72	111	1023	387	533	0	Content		1057	391	21384558	3548074267
21401	09:41:17.429	00:00:21.401	1284	-1024	-768	-1	-1	-1	-1	4	-1024	-768	-1	-1	-1	-1	4	21	0	0						StimuliFarbe_blau_gruen.png	0	880	547	72	111	1023	387	533	0	Content		-72	-111	21401177	3548090886
21418	09:41:17.446	00:00:21.417	1285	-1024	-768	-1	-1	-1	-1	4	-1024	-768	-1	-1	-1	-1	4	21	0	0						StimuliFarbe_blau_gruen.png	0	880	547	72	111	1023	387	533	0	Content		-72	-111	21417799	3548107508
21434	09:41:17.462	00:00:21.434	1286	-1024	-768	-1	-1	-1	-1	4	-1024	-768	-1	-1	-1	-1	4	21	0	0						StimuliFarbe_blau_gruen.png	0	880	547	72	111	1023	387	533	0	Content		-72	-111	21434424	3548124133
21451	09:41:17.479																				ImageEnd	16	0	0	StimuliFarbe_blau_gruen.png
21451	09:41:17.479	00:00:21.451	1287	-1024	-768	-1	-1	-1	-1	4	-1024	-768	-1	-1	-1	-1	4	21	0	0						No media	0	1024	768	0	0	1095	498	533	0	Content		0	0	21451049	3548140758
21468	09:41:17.496	00:00:21.467	1288	1054,699	508,79	0,6333528	0,8498238	403,5514	3,350526	3	1054,699	508,79	0,6333528	0,8498238	403,5514	3,350526	3	21	0	0						No media	0	1024	768	0	0	1095	498	533	0	Content		0	0	21467797	3548157506
21471	09:41:17.499																				ImageStart	8	0	0	Fix_sw.jpg
21484	09:41:17.512	00:00:21.484	1289	1059,523	514,8626	0,6334593	0,849456	403,2278	3,332594	3	1059,322	514,5828	0,6334616	0,849456	403,2278	3,332629	1	22	1059	515						Fix_sw.jpg	0	880	547	72	111	986	417	583	0	Content		987	404	21484420	3548174129
21501	09:41:17.529	00:00:21.501	1290	-1024	-768	-1	-1	-1	-1	4	-1024	-768	-1	-1	-1	-1	4	22	0	0						Fix_sw.jpg	0	880	547	72	111	986	417	583	0	Content		-72	-111	21501046	3548190755
21518	09:41:17.546	00:00:21.517	1291	-1024	-768	-1	-1	-1	-1	4	-1024	-768	-1	-1	-1	-1	4	22	0	0						Fix_sw.jpg	0	880	547	72	111	986	417	583	0	Content		-72	-111	21517861	3548207570
21534	09:41:17.562	00:00:21.534	1292	-1024	-768	-1	-1	-1	-1	4	-1024	-768	-1	-1	-1	-1	4	22	0	0						Fix_sw.jpg	0	880	547	72	111	986	417	583	0	Content		-72	-111	21534292	3548224001
21551	09:41:17.579	00:00:21.551	1293	-1024	-768	-1	-1	-1	-1	4	-1024	-768	-1	-1	-1	-1	4	22	0	0						Fix_sw.jpg	0	880	547	72	111	986	417	583	0	Content		-72	-111	21551162	3548240871
21568	09:41:17.596	00:00:21.567	1294	1052,275	530,2181	0,6322955	0,8447065	403,8832	3,342723	3	1052,154	529,926	0,6322984	0,8447065	403,8832	3,342957	1	22	1052	530						Fix_sw.jpg	0	880	547	72	111	986	417	583	0	Content		980	419	21567663	3548257372
21584	09:41:17.612	00:00:21.584	1295	986,2425	540,4628	0,6319774	0,8453052	403,8832	3,393747	3	986,2425	540,4628	0,6319774	0,8453052	403,8832	3,393747	1	22	986	540						Fix_sw.jpg	0	880	547	72	111	986	417	583	0	Content		914	429	21584413	3548274122
21601	09:41:17.629	00:00:21.601	1296	-1024	-768	-1	-1	-1	-1	4	-1024	-768	-1	-1	-1	-1	4	22	0	0						Fix_sw.jpg	0	880	547	72	111	986	417	583	0	Content		-72	-111	21601037	3548290746
21618	09:41:17.646	00:00:21.617	1297	-1024	-768	-1	-1	-1	-1	4	-1024	-768	-1	-1	-1	-1	4	22	0	0						Fix_sw.jpg	0	880	547	72	111	986	417	583	0	Content		-72	-111	21617854	3548307563
21634	09:41:17.662	00:00:21.634	1298	-1024	-768	-1	-1	-1	-1	4	-1024	-768	-1	-1	-1	-1	4	22	0	0						Fix_sw.jpg	0	880	547	72	111	986	417	583	0	Content		-72	-111	21634160	3548323869
21651	09:41:17.679	00:00:21.651	1299	-1024	-768	-1	-1	-1	-1	4	-1024	-768	-1	-1	-1	-1	4	22	0	0						Fix_sw.jpg	0	880	547	72	111	986	417	583	0	Content		-72	-111	21651035	3548340744
21668	09:41:17.696	00:00:21.667	1300	1041,973	537,136	0,6322376	0,8461855	403,8832	3,294939	3	1041,973	537,136	0,6322376	0,8461855	403,8832	3,294939	1	22	1042	537						Fix_sw.jpg	0	880	547	72	111	986	417	583	0	Content		970	426	21667533	3548357242
21684	09:41:17.712	00:00:21.684	1301	1088,484	523,7068	0,6320845	0,8460536	404,5677	3,388175	3	1088,421	523,6191	0,6320854	0,8460536	404,5677	3,388208	1	22	1088	524						Fix_sw.jpg	0	880	547	72	111	986	417	583	0	Content		1016	413	21684282	3548373991
21701	09:41:17.729	00:00:21.700	1302	-1024	-768	-1	-1	-1	-1	4	-1024	-768	-1	-1	-1	-1	4	22	0	0						Fix_sw.jpg	0	880	547	72	111	986	417	583	0	Content		-72	-111	21700908	3548390617
21718	09:41:17.746	00:00:21.717	1303	-1024	-768	-1	-1	-1	-1	4	-1024	-768	-1	-1	-1	-1	4	22	0	0						Fix_sw.jpg	0	880	547	72	111	986	417	583	0	Content		-72	-111	21717780	3548407489
21734	09:41:17.762	00:00:21.734	1304	-1024	-768	-1	-1	-1	-1	4	-1024	-768	-1	-1	-1	-1	4	22	0	0						Fix_sw.jpg	0	880	547	72	111	986	417	583	0	Content		-72	-111	21734027	3548423736
21751	09:41:17.779	00:00:21.751	1305	-1024	-768	-1	-1	-1	-1	4	-1024	-768	-1	-1	-1	-1	4	22	0	0						Fix_sw.jpg	0	880	547	72	111	986	417	583	0	Content		-72	-111	21751018	3548440727
21768	09:41:17.796	00:00:21.767	1306	1039,147	535,4431	0,6324906	0,8485232	402,8453	3,323343	3	1039,053	535,3032	0,6324916	0,8485232	402,8453	3,323383	1	22	1039	535						Fix_sw.jpg	0	880	547	72	111	986	417	583	0	Content		967	424	21767525	3548457234
21784	09:41:17.812	00:00:21.784	1307	1084,128	524,3279	0,633486	0,8488506	404,6351	3,224066	3	1084,055	524,2169	0,6334873	0,8488505	404,6351	3,224122	1	22	1084	524						Fix_sw.jpg	0	880	547	72	111	986	417	583	0	Content		1012	413	21784276	3548473985
21801	09:41:17.829	00:00:21.800	1308	-1024	-768	-1	-1	-1	-1	4	-1024	-768	-1	-1	-1	-1	4	22	0	0						Fix_sw.jpg	0	880	547	72	111	986	417	583	0	Content		-72	-111	21800899	3548490608
21818	09:41:17.846	00:00:21.817	1309	-1024	-768	-1	-1	-1	-1	4	-1024	-768	-1	-1	-1	-1	4	22	0	0						Fix_sw.jpg	0	880	547	72	111	986	417	583	0	Content		-72	-111	21817716	3548507425
21834	09:41:17.862	00:00:21.834	1310	-1024	-768	-1	-1	-1	-1	4	-1024	-768	-1	-1	-1	-1	4	22	0	0						Fix_sw.jpg	0	880	547	72	111	986	417	583	0	Content		-72	-111	21834022	3548523731
21851	09:41:17.879	00:00:21.850	1311	-1024	-768	-1	-1	-1	-1	4	-1024	-768	-1	-1	-1	-1	4	22	0	0						Fix_sw.jpg	0	880	547	72	111	986	417	583	0	Content		-72	-111	21850966	3548540675
21868	09:41:17.896	00:00:21.867	1312	973,4453	544,5936	0,6329439	0,848164	404,6351	2,989142	3	973,4453	544,5936	0,6329439	0,848164	404,6351	2,989142	1	22	973	545						Fix_sw.jpg	0	880	547	72	111	986	417	583	0	Content		901	434	21867518	3548557227
21884	09:41:17.912	00:00:21.884	1313	1057,917	536,4991	0,6339309	0,8470002	404,568	2,98165	3	1057,795	536,3121	0,6339331	0,8470002	404,568	2,981739	1	22	1058	536						Fix_sw.jpg	0	880	547	72	111	986	417	583	0	Content		986	425	21884143	3548573852
21901	09:41:17.929	00:00:21.900	1314	-1024	-768	-1	-1	-1	-1	4	-1024	-768	-1	-1	-1	-1	4	22	0	0						Fix_sw.jpg	0	880	547	72	111	986	417	583	0	Content		-72	-111	21900893	3548590602
21918	09:41:17.946	00:00:21.917	1315	-1024	-768	-1	-1	-1	-1	4	-1024	-768	-1	-1	-1	-1	4	22	0	0						Fix_sw.jpg	0	880	547	72	111	986	417	583	0	Content		-72	-111	21917641	3548607350
21934	09:41:17.962	00:00:21.933	1316	-1024	-768	-1	-1	-1	-1	4	-1024	-768	-1	-1	-1	-1	4	22	0	0						Fix_sw.jpg	0	880	547	72	111	986	417	583	0	Content		-72	-111	21933889	3548623598
21951	09:41:17.979	00:00:21.950	1317	-1024	-768	-1	-1	-1	-1	4	-1024	-768	-1	-1	-1	-1	4	22	0	0						Fix_sw.jpg	0	880	547	72	111	986	417	583	0	Content		-72	-111	21950884	3548640593
21967	09:41:17.995	00:00:21.967	1318	996,3273	536,3175	0,6331216	0,8477901	404,568	2,810842	3	996,3273	536,3175	0,6331216	0,8477901	404,568	2,810842	1	22	996	536						Fix_sw.jpg	0	880	547	72	111	986	417	583	0	Content		924	425	21967385	3548657094
21984	09:41:18.012	00:00:21.984	1319	1034,426	525,468	0,6331506	0,8474705	403,6828	2,785755	3	1094,851	501,2259	0,6331543	0,8474704	403,6828	2,742647	1	22	1095	501						Fix_sw.jpg	0	880	547	72	111	986	417	583	0	Content		1023	390	21984133	3548673842
22001	09:41:18.029	00:00:22.000	1320	-1024	-768	-1	-1	-1	-1	4	-1024	-768	-1	-1	-1	-1	4	22	0	0						Fix_sw.jpg	0	880	547	72	111	986	417	583	0	Content		-72	-111	22000756	3548690465
22018	09:41:18.046	00:00:22.017	1321	-1024	-768	-1	-1	-1	-1	4	-1024	-768	-1	-1	-1	-1	4	22	0	0						Fix_sw.jpg	0	880	547	72	111	986	417	583	0	Content		-72	-111	22017623	3548707332
22034	09:41:18.062	00:00:22.033	1322	-1024	-768	-1	-1	-1	-1	4	-1024	-768	-1	-1	-1	-1	4	22	0	0						Fix_sw.jpg	0	880	547	72	111	986	417	583	0	Content		-72	-111	22033881	3548723590
22051	09:41:18.079	00:00:22.050	1323	-1024	-768	-1	-1	-1	-1	4	-1024	-768	-1	-1	-1	-1	4	22	0	0						Fix_sw.jpg	0	880	547	72	111	986	417	583	0	Content		-72	-111	22050872	3548740581
22067	09:41:18.095	00:00:22.067	1324	1048,181	526,0406	0,6327894	0,8480797	403,2379	2,643377	3	1048,055	525,8552	0,632791	0,8480796	403,2379	2,643421	1	23	1048	526						Fix_sw.jpg	0	880	547	72	111	931	427	333	0	Content		976	415	22067378	3548757087
22084	09:41:18.112	00:00:22.084	1325	1046,716	527,0818	0,6326525	0,8480973	403,7087	2,636599	3	987,1686	546,5888	0,6326549	0,8480972	403,7087	2,607009	1	23	987	547						Fix_sw.jpg	0	880	547	72	111	931	427	333	0	Content		915	436	22084000	3548773709
22101	09:41:18.129	00:00:22.100	1326	-1024	-768	-1	-1	-1	-1	4	-1024	-768	-1	-1	-1	-1	4	23	0	0						Fix_sw.jpg	0	880	547	72	111	931	427	333	0	Content		-72	-111	22100748	3548790457
22118	09:41:18.146	00:00:22.117	1327	-1024	-768	-1	-1	-1	-1	4	-1024	-768	-1	-1	-1	-1	4	23	0	0						Fix_sw.jpg	0	880	547	72	111	931	427	333	0	Content		-72	-111	22117566	3548807275
22134	09:41:18.162	00:00:22.133	1328	-1024	-768	-1	-1	-1	-1	4	-1024	-768	-1	-1	-1	-1	4	23	0	0						Fix_sw.jpg	0	880	547	72	111	931	427	333	0	Content		-72	-111	22133748	3548823457
22151	09:41:18.179	00:00:22.150	1329	-1024	-768	-1	-1	-1	-1	4	-1024	-768	-1	-1	-1	-1	4	23	0	0						Fix_sw.jpg	0	880	547	72	111	931	427	333	0	Content		-72	-111	22150814	3548840523
22167	09:41:18.195	00:00:22.167	1330	1051,135	525,0297	0,632795	0,8489089	404,0358	2,617652	3	1050,982	524,8595	0,6327969	0,8489088	404,0358	2,617658	1	23	1051	525						Fix_sw.jpg	0	880	547	72	111	931	427	333	0	Content		979	414	22167244	3548856953
22184	09:41:18.212	00:00:22.183	1331	1036,787	521,498	0,6327065	0,848883	403,5297	2,582067	3	1002,553	537,5315	0,6327085	0,8488829	403,5297	2,549426	1	23	1003	538						Fix_sw.jpg	0	880	547	72	111	931	427	333	0	Content		931	427	22183995	3548873704
22201	09:41:18.229	00:00:22.200	1332	-1024	-768	-1	-1	-1	-1	4	-1024	-768	-1	-1	-1	-1	4	23	0	0						Fix_sw.jpg	0	880	547	72	111	931	427	333	0	Content		-72	-111	22200620	3548890329
22217	09:41:18.245	00:00:22.217	1333	-1024	-768	-1	-1	-1	-1	4	-1024	-768	-1	-1	-1	-1	4	23	0	0						Fix_sw.jpg	0	880	547	72	111	931	427	333	0	Content		-72	-111	22217434	3548907143
22234	09:41:18.262	00:00:22.233	1334	-1024	-768	-1	-1	-1	-1	4	-1024	-768	-1	-1	-1	-1	4	23	0	0						Fix_sw.jpg	0	880	547	72	111	931	427	333	0	Content		-72	-111	22233738	3548923447
22251	09:41:18.279	00:00:22.250	1335	-1024	-768	-1	-1	-1	-1	4	-1024	-768	-1	-1	-1	-1	4	23	0	0						Fix_sw.jpg	0	880	547	72	111	931	427	333	0	Content		-72	-111	22250729	3548940438
22267	09:41:18.295	00:00:22.267	1336	1037,588	529,0641	0,6331505	0,848959	403,4671	2,562008	3	1037,457	528,8706	0,6331525	0,848959	403,4671	2,56207	1	23	1037	529						Fix_sw.jpg	0	880	547	72	111	931	427	333	0	Content		965	418	22267111	3548956820
22284	09:41:18.312	00:00:22.283	1337	1029,028	527,3893	0,6330956	0,8490212	403,9086	2,592563	3	985,3618	549,9189	0,6330996	0,8490211	403,9085	2,453891	1	23	985	550						Fix_sw.jpg	0	880	547	72	111	931	427	333	0	Content		913	439	22283986	3548973695
22301	09:41:18.329	00:00:22.300	1338	-1024	-768	-1	-1	-1	-1	4	-1024	-768	-1	-1	-1	-1	4	23	0	0						Fix_sw.jpg	0	880	547	72	111	931	427	333	0	Content		-72	-111	22300608	3548990317
22317	09:41:18.345	00:00:22.317	1339	-1024	-768	-1	-1	-1	-1	4	-1024	-768	-1	-1	-1	-1	4	23	0	0						Fix_sw.jpg	0	880	547	72	111	931	427	333	0	Content		-72	-111	22317429	3549007138
22334	09:41:18.362	00:00:22.333	1340	-1024	-768	-1	-1	-1	-1	4	-1024	-768	-1	-1	-1	-1	4	23	0	0						Fix_sw.jpg	0	880	547	72	111	931	427	333	0	Content		-72	-111	22333729	3549023438
22351	09:41:18.379	00:00:22.350	1341	-1024	-768	-1	-1	-1	-1	4	-1024	-768	-1	-1	-1	-1	4	23	0	0						Fix_sw.jpg	0	880	547	72	111	931	427	333	0	Content		-72	-111	22350675	3549040384
22367	09:41:18.395	00:00:22.367	1342	1042,878	520,2726	0,6339168	0,8482522	403,9086	2,580391	3	1042,878	520,2726	0,6339168	0,8482522	403,9086	2,580391	1	23	1043	520						Fix_sw.jpg	0	880	547	72	111	931	427	333	0	Content		971	409	22367105	3549056814
22384	09:41:18.412	00:00:22.383	1343	1016,216	534,6075	0,6332727	0,8482089	403,9086	2,608338	3	1016,216	534,6075	0,6332727	0,8482089	403,9086	2,608338	1	23	1016	535						Fix_sw.jpg	0	880	547	72	111	931	427	333	0	Content		944	424	22383979	3549073688
22400	09:41:18.428	00:00:22.400	1344	-1024	-768	-1	-1	-1	-1	4	-1024	-768	-1	-1	-1	-1	4		0	0						Fix_sw.jpg	0	880	547	72	111				0	Content		-72	-111	22400475	3549090184
22417	09:41:18.445	00:00:22.417	1345	-1024	-768	-1	-1	-1	-1	4	-1024	-768	-1	-1	-1	-1	4		0	0						Fix_sw.jpg	0	880	547	72	111				0	Content		-72	-111	22417349	3549107058
22434	09:41:18.462	00:00:22.433	1346	-1024	-768	-1	-1	-1	-1	4	-1024	-768	-1	-1	-1	-1	4		0	0						Fix_sw.jpg	0	880	547	72	111				0	Content		-72	-111	22433601	3549123310
22451	09:41:18.479	00:00:22.450	1347	-1024	-768	-1	-1	-1	-1	4	-1024	-768	-1	-1	-1	-1	4		0	0						Fix_sw.jpg	0	880	547	72	111				0	Content		-72	-111	22450599	3549140308
22467	09:41:18.495	00:00:22.466	1348	-1024	-768	-1	-1	-1	-1	4	-1024	-768	-1	-1	-1	-1	4		0	0						Fix_sw.jpg	0	880	547	72	111				0	Content		-72	-111	22466975	3549156684
22478	09:41:18.506																				ImageEnd	16	0	0	Fix_sw.jpg
22484	09:41:18.512	00:00:22.483	1349	-1024	-768	-1	-1	-1	-1	4	-1024	-768	-1	-1	-1	-1	4		0	0						No media	0	1024	768	0	0				0	Content		0	0	22483847	3549173556
22499	09:41:18.527																				ImageStart	8	0	0	StimuliFarbe_rot_gelb.png
22500	09:41:18.528	00:00:22.500	1350	-1024	-768	-1	-1	-1	-1	4	-1024	-768	-1	-1	-1	-1	4		0	0						StimuliFarbe_rot_gelb.png	0	880	547	72	111				0	Content		-72	-111	22500472	3549190181
22517	09:41:18.545	00:00:22.517	1351	-1024	-768	-1	-1	-1	-1	4	-1024	-768	-1	-1	-1	-1	4		0	0						StimuliFarbe_rot_gelb.png	0	880	547	72	111				0	Content		-72	-111	22517339	3549207048
22534	09:41:18.562	00:00:22.533	1352	-1024	-768	-1	-1	-1	-1	4	-1024	-768	-1	-1	-1	-1	4		0	0						StimuliFarbe_rot_gelb.png	0	880	547	72	111				0	Content		-72	-111	22533595	3549223304
22551	09:41:18.579	00:00:22.550	1353	-1024	-768	-1	-1	-1	-1	4	-1024	-768	-1	-1	-1	-1	4		0	0						StimuliFarbe_rot_gelb.png	0	880	547	72	111				0	Content		-72	-111	22550713	3549240422
22567	09:41:18.595	00:00:22.567	1354	-1024	-768	-1	-1	-1	-1	4	-1024	-768	-1	-1	-1	-1	4		0	0						StimuliFarbe_rot_gelb.png	0	880	547	72	111				0	Content		-72	-111	22567086	3549256795
22584	09:41:18.612	00:00:22.583	1355	-1024	-768	-1	-1	-1	-1	4	-1024	-768	-1	-1	-1	-1	4		0	0						StimuliFarbe_rot_gelb.png	0	880	547	72	111				0	Content		-72	-111	22583835	3549273544
22600	09:41:18.628	00:00:22.600	1356	-1024	-768	-1	-1	-1	-1	4	-1024	-768	-1	-1	-1	-1	4		0	0						StimuliFarbe_rot_gelb.png	0	880	547	72	111				0	Content		-72	-111	22600456	3549290165
22617	09:41:18.645	00:00:22.617	1357	-1024	-768	-1	-1	-1	-1	4	-1024	-768	-1	-1	-1	-1	4		0	0						StimuliFarbe_rot_gelb.png	0	880	547	72	111				0	Content		-72	-111	22617274	3549306983
22633	09:41:18.661	00:00:22.633	1358	-1024	-768	-1	-1	-1	-1	4	-1024	-768	-1	-1	-1	-1	4		0	0						StimuliFarbe_rot_gelb.png	0	880	547	72	111				0	Content		-72	-111	22633457	3549323166
22651	09:41:18.679	00:00:22.650	1359	-1024	-768	-1	-1	-1	-1	4	-1024	-768	-1	-1	-1	-1	4		0	0						StimuliFarbe_rot_gelb.png	0	880	547	72	111				0	Content		-72	-111	22650525	3549340234
22667	09:41:18.695	00:00:22.666	1360	1043,227	596,7668	0,6328046	0,8544681	403,9206	2,592946	3	1043,087	596,5873	0,6328064	0,8544681	403,9206	2,592988	1	24	1043	597						StimuliFarbe_rot_gelb.png	0	880	547	72	111	952	506	233	0	Content		971	486	22666953	3549356662
22684	09:41:18.712	00:00:22.683	1361	1016,59	617,3361	0,6332638	0,8539205	403,9206	2,498904	3	1016,59	617,3361	0,6332638	0,8539205	403,9206	2,498904	1	24	1017	617						StimuliFarbe_rot_gelb.png	0	880	547	72	111	952	506	233	0	Content		945	506	22683703	3549373412
22700	09:41:18.728	00:00:22.700	1362	-1024	-768	-1	-1	-1	-1	4	-1024	-768	-1	-1	-1	-1	4	24	0	0						StimuliFarbe_rot_gelb.png	0	880	547	72	111	952	506	233	0	Content		-72	-111	22700325	3549390034
22717	09:41:18.745	00:00:22.717	1363	-1024	-768	-1	-1	-1	-1	4	-1024	-768	-1	-1	-1	-1	4	24	0	0						StimuliFarbe_rot_gelb.png	0	880	547	72	111	952	506	233	0	Content		-72	-111	22717143	3549406852
22733	09:41:18.761	00:00:22.733	1364	-1024	-768	-1	-1	-1	-1	4	-1024	-768	-1	-1	-1	-1	4	24	0	0						StimuliFarbe_rot_gelb.png	0	880	547	72	111	952	506	233	0	Content		-72	-111	22733448	3549423157
22750	09:41:18.778	00:00:22.750	1365	-1024	-768	-1	-1	-1	-1	4	-1024	-768	-1	-1	-1	-1	4	24	0	0						StimuliFarbe_rot_gelb.png	0	880	547	72	111	952	506	233	0	Content		-72	-111	22750430	3549440139
22767	09:41:18.795	00:00:22.766	1366	1065,072	603,3436	0,6331144	0,8525305	404,7302	2,595666	3	1065,056	603,3182	0,6331147	0,8525305	404,7302	2,595685	1	24	1065	603						StimuliFarbe_rot_gelb.png	0	880	547	72	111	952	506	233	0	Content		993	492	22766821	3549456530
22784	09:41:18.812	00:00:22.783	1367	1063,858	602,1261	0,6331069	0,8525046	404,7597	2,550506	3	1023,916	617,3279	0,6331072	0,8525046	404,7597	2,557827	1	24	1024	617						StimuliFarbe_rot_gelb.png	0	880	547	72	111	952	506	233	0	Content		952	506	22783693	3549473402
22800	09:41:18.828	00:00:22.800	1368	-1024	-768	-1	-1	-1	-1	4	-1024	-768	-1	-1	-1	-1	4	24	0	0						StimuliFarbe_rot_gelb.png	0	880	547	72	111	952	506	233	0	Content		-72	-111	22800329	3549490038
22817	09:41:18.845	00:00:22.817	1369	-1024	-768	-1	-1	-1	-1	4	-1024	-768	-1	-1	-1	-1	4	24	0	0						StimuliFarbe_rot_gelb.png	0	880	547	72	111	952	506	233	0	Content		-72	-111	22817133	3549506842
22833	09:41:18.861	00:00:22.833	1370	-1024	-768	-1	-1	-1	-1	4	-1024	-768	-1	-1	-1	-1	4	24	0	0						StimuliFarbe_rot_gelb.png	0	880	547	72	111	952	506	233	0	Content		-72	-111	22833441	3549523150
22850	09:41:18.878	00:00:22.850	1371	-1024	-768	-1	-1	-1	-1	4	-1024	-768	-1	-1	-1	-1	4	24	0	0						StimuliFarbe_rot_gelb.png	0	880	547	72	111	952	506	233	0	Content		-72	-111	22850302	3549540011
22867	09:41:18.895	00:00:22.866	1372	1027,848	617,1516	0,6329801	0,8527716	404,7597	2,43585	3	1027,848	617,1516	0,6329801	0,8527716	404,7597	2,43585	1	24	1028	617						StimuliFarbe_rot_gelb.png	0	880	547	72	111	952	506	233	0	Content		956	506	22866812	3549556521
22884	09:41:18.912	00:00:22.883	1373	1019,359	621,7103	0,6327097	0,852695	404,7597	2,487749	3	1019,359	621,7103	0,6327097	0,852695	404,7597	2,487749	1	24	1019	622						StimuliFarbe_rot_gelb.png	0	880	547	72	111	952	506	233	0	Content		947	511	22883562	3549573271
22900	09:41:18.928	00:00:22.900	1374	-1024	-768	-1	-1	-1	-1	4	-1024	-768	-1	-1	-1	-1	4	25	0	0						StimuliFarbe_rot_gelb.png	0	880	547	72	111	926	370	300	0	Content		-72	-111	22900190	3549589899
22917	09:41:18.945	00:00:22.917	1375	-1024	-768	-1	-1	-1	-1	4	-1024	-768	-1	-1	-1	-1	4	25	0	0						StimuliFarbe_rot_gelb.png	0	880	547	72	111	926	370	300	0	Content		-72	-111	22917064	3549606773
22933	09:41:18.961	00:00:22.933	1376	-1024	-768	-1	-1	-1	-1	4	-1024	-768	-1	-1	-1	-1	4	25	0	0						StimuliFarbe_rot_gelb.png	0	880	547	72	111	926	370	300	0	Content		-72	-111	22933322	3549623031
22950	09:41:18.978	00:00:22.950	1377	-1024	-768	-1	-1	-1	-1	4	-1024	-768	-1	-1	-1	-1	4	25	0	0						StimuliFarbe_rot_gelb.png	0	880	547	72	111	926	370	300	0	Content		-72	-111	22950333	3549640042
22967	09:41:18.995	00:00:22.966	1378	1084,96	467,6704	0,6318845	0,8485011	405,647	2,610945	3	1084,797	467,5583	0,6318865	0,8485011	405,6469	2,610893	1	25	1085	468						StimuliFarbe_rot_gelb.png	0	880	547	72	111	926	370	300	0	Content		1013	357	22966682	3549656391
22984	09:41:19.012	00:00:22.983	1379	998,1469	471,9387	0,6310825	0,8490403	405,647	2,562341	3	998,1469	471,9387	0,6310825	0,8490403	405,647	2,562341	1	25	998	472						StimuliFarbe_rot_gelb.png	0	880	547	72	111	926	370	300	0	Content		926	361	22983557	3549673266
23000	09:41:19.028	00:00:23.000	1380	-1024	-768	-1	-1	-1	-1	4	-1024	-768	-1	-1	-1	-1	4	25	0	0						StimuliFarbe_rot_gelb.png	0	880	547	72	111	926	370	300	0	Content		-72	-111	23000183	3549689892
23017	09:41:19.045	00:00:23.016	1381	-1024	-768	-1	-1	-1	-1	4	-1024	-768	-1	-1	-1	-1	4	25	0	0						StimuliFarbe_rot_gelb.png	0	880	547	72	111	926	370	300	0	Content		-72	-111	23016875	3549706584
23033	09:41:19.061	00:00:23.033	1382	-1024	-768	-1	-1	-1	-1	4	-1024	-768	-1	-1	-1	-1	4	25	0	0						StimuliFarbe_rot_gelb.png	0	880	547	72	111	926	370	300	0	Content		-72	-111	23033179	3549722888
23050	09:41:19.078	00:00:23.050	1383	-1024	-768	-1	-1	-1	-1	4	-1024	-768	-1	-1	-1	-1	4	25	0	0						StimuliFarbe_rot_gelb.png	0	880	547	72	111	926	370	300	0	Content		-72	-111	23050166	3549739875
23067	09:41:19.095	00:00:23.066	1384	1043,625	490,6546	0,6315582	0,8473077	404,0671	2,707015	3	1043,399	490,2141	0,6315618	0,8473076	404,0671	2,707188	1	25	1043	490						StimuliFarbe_rot_gelb.png	0	880	547	72	111	926	370	300	0	Content		971	379	23066677	3549756386
23083	09:41:19.111	00:00:23.083	1385	992,3124	492,6124	0,6317248	0,8474339	404,0671	2,687124	3	992,3124	492,6124	0,6317248	0,8474339	404,0671	2,687124	1	25	992	493						StimuliFarbe_rot_gelb.png	0	880	547	72	111	926	370	300	0	Content		920	382	23083315	3549773024
23100	09:41:19.128	00:00:23.100	1386	-1024	-768	-1	-1	-1	-1	4	-1024	-768	-1	-1	-1	-1	4	25	0	0						StimuliFarbe_rot_gelb.png	0	880	547	72	111	926	370	300	0	Content		-72	-111	23100052	3549789761
23117	09:41:19.145	00:00:23.116	1387	-1024	-768	-1	-1	-1	-1	4	-1024	-768	-1	-1	-1	-1	4	25	0	0						StimuliFarbe_rot_gelb.png	0	880	547	72	111	926	370	300	0	Content		-72	-111	23116870	3549806579
23133	09:41:19.161	00:00:23.133	1388	-1024	-768	-1	-1	-1	-1	4	-1024	-768	-1	-1	-1	-1	4	25	0	0						StimuliFarbe_rot_gelb.png	0	880	547	72	111	926	370	300	0	Content		-72	-111	23133173	3549822882
23150	09:41:19.178	00:00:23.150	1389	-1024	-768	-1	-1	-1	-1	4	-1024	-768	-1	-1	-1	-1	4	25	0	0						StimuliFarbe_rot_gelb.png	0	880	547	72	111	926	370	300	0	Content		-72	-111	23150169	3549839878
23167	09:41:19.195	00:00:23.166	1390	1044,537	491,5703	0,6302983	0,8450595	405,1093	2,774519	3	1044,303	491,2724	0,6303013	0,8450595	405,1093	2,774529	1	25	1044	491						StimuliFarbe_rot_gelb.png	0	880	547	72	111	926	370	300	0	Content		972	380	23166551	3549856260
23183	09:41:19.211	00:00:23.183	1391	960,2097	467,9712	0,6322888	0,8454399	405,8661	2,866577	3	960,0933	467,9375	0,6322899	0,8454399	405,8661	2,866575	1	25	960	468						StimuliFarbe_rot_gelb.png	0	880	547	72	111	926	370	300	0	Content		888	357	23183313	3549873022
23200	09:41:19.228	00:00:23.199	1392	-1024	-768	-1	-1	-1	-1	4	-1024	-768	-1	-1	-1	-1	4	26	0	0						StimuliFarbe_rot_gelb.png	0	880	547	72	111	714	330	266	0	Content		-72	-111	23199924	3549889633
23217	09:41:19.245	00:00:23.216	1393	-1024	-768	-1	-1	-1	-1	4	-1024	-768	-1	-1	-1	-1	4	26	0	0						StimuliFarbe_rot_gelb.png	0	880	547	72	111	714	330	266	0	Content		-72	-111	23216738	3549906447
23233	09:41:19.261	00:00:23.233	1394	-1024	-768	-1	-1	-1	-1	4	-1024	-768	-1	-1	-1	-1	4	26	0	0						StimuliFarbe_rot_gelb.png	0	880	547	72	111	714	330	266	0	Content		-72	-111	23233046	3549922755
23250	09:41:19.278	00:00:23.250	1395	-1024	-768	-1	-1	-1	-1	4	-1024	-768	-1	-1	-1	-1	4	26	0	0						StimuliFarbe_rot_gelb.png	0	880	547	72	111	714	330	266	0	Content		-72	-111	23250030	3549939739
23266	09:41:19.294	00:00:23.266	1396	781,4968	429,4923	0,6327594	0,8475179	406,9832	3,102784	3	781,2389	429,4211	0,6327626	0,8475178	406,9832	3,10289	1	26	781	429						StimuliFarbe_rot_gelb.png	0	880	547	72	111	714	330	266	0	Content		709	318	23266413	3549956122
23283	09:41:19.311	00:00:23.283	1397	821,4936	427,6116	0,6325653	0,8480245	406,9832	3,182214	3	821,4936	427,6116	0,6325653	0,8480245	406,9832	3,182214	1	26	821	428						StimuliFarbe_rot_gelb.png	0	880	547	72	111	714	330	266	0	Content		749	317	23283299	3549973008
23300	09:41:19.328	00:00:23.299	1398	-1024	-768	-1	-1	-1	-1	4	-1024	-768	-1	-1	-1	-1	4	26	0	0						StimuliFarbe_rot_gelb.png	0	880	547	72	111	714	330	266	0	Content		-72	-111	23299914	3549989623
23317	09:41:19.345	00:00:23.316	1399	791,5328	438,9396	0,6313937	0,8507137	406,9053	3,141279	3	791,3319	438,8226	0,6313965	0,8507137	406,9053	3,141566	1	26	791	439						StimuliFarbe_rot_gelb.png	0	880	547	72	111	714	330	266	0	Content		719	328	23316731	3550006440
23333	09:41:19.361	00:00:23.333	1400	740,23	449,0745	0,6316125	0,8511217	406,9053	3,279997	3	740,23	449,0745	0,6316125	0,8511217	406,9053	3,279997	1	26	740	449						StimuliFarbe_rot_gelb.png	0	880	547	72	111	714	330	266	0	Content		668	338	23333037	3550022746
23350	09:41:19.378	00:00:23.349	1401	803,6372	442,2078	0,6322225	0,8485102	406,9053	3,366073	3	803,6372	442,2078	0,6322225	0,8485102	406,9053	3,366073	1	26	804	442						StimuliFarbe_rot_gelb.png	0	880	547	72	111	714	330	266	0	Content		732	331	23349913	3550039622
23366	09:41:19.394	00:00:23.366	1402	773,5685	437,3523	0,6328096	0,8460323	406,1998	3,231705	3	773,3705	437,1411	0,6328121	0,8460323	406,1998	3,231937	1	26	773	437						StimuliFarbe_rot_gelb.png	0	880	547	72	111	714	330	266	0	Content		701	326	23366408	3550056117
23383	09:41:19.411	00:00:23.383	1403	739,5038	436,1399	0,6335428	0,8422223	406,1998	3,177096	3	739,5038	436,1399	0,6335428	0,8422223	406,1998	3,177096	1	26	740	436						StimuliFarbe_rot_gelb.png	0	880	547	72	111	714	330	266	0	Content		668	325	23383353	3550073062
23400	09:41:19.428	00:00:23.399	1404	764,7029	453,0796	0,6341377	0,8378094	407,2783	3,336355	3	764,4128	452,9784	0,6341411	0,8378093	407,2783	3,336338	1	26	764	453						StimuliFarbe_rot_gelb.png	0	880	547	72	111	714	330	266	0	Content		692	342	23399783	3550089492
23417	09:41:19.445	00:00:23.416	1405	718,54	441,3889	0,6349347	0,8356162	407,2783	3,286878	3	718,54	441,3889	0,6349347	0,8356162	407,2783	3,286878	1	26	719	441						StimuliFarbe_rot_gelb.png	0	880	547	72	111	714	330	266	0	Content		647	330	23416598	3550106307
23433	09:41:19.461	00:00:23.432	1406	782,4002	441,6732	0,6365467	0,8339898	406,6038	3,295766	3	782,213	441,5593	0,6365487	0,8339898	406,6038	3,295835	1	26	782	442						StimuliFarbe_rot_gelb.png	0	880	547	72	111	714	330	266	0	Content		710	331	23432904	3550122613
23450	09:41:19.478	00:00:23.449	1407	795,1955	484,7986	0,6372049	0,8356241	405,9449	3,31938	3	795,02	484,6249	0,637207	0,8356241	405,9449	3,319507	1	26	795	485						StimuliFarbe_rot_gelb.png	0	880	547	72	111	714	330	266	0	Content		723	374	23449846	3550139555
23466	09:41:19.494	00:00:23.466	1408	801,9846	548,8979	0,6372219	0,83851	405,9449	3,186631	3	801,9846	548,8979	0,6372219	0,83851	405,9449	3,186631	1	27	802	549						StimuliFarbe_rot_gelb.png	0	880	547	72	111	920	472	417	0	Content		730	438	23466152	3550155861
23483	09:41:19.511	00:00:23.482	1409	968,8248	580,4744	0,6382178	0,839934	405,9449	3,355435	3	968,8248	580,4744	0,6382178	0,839934	405,9449	3,355435	1	27	969	580						StimuliFarbe_rot_gelb.png	0	880	547	72	111	920	472	417	0	Content		897	469	23482776	3550172485
23500	09:41:19.528	00:00:23.499	1410	974,5665	573,1431	0,6392648	0,8413666	405,4	3,19982	3	974,4148	572,9569	0,6392668	0,8413666	405,4	3,199875	1	27	974	573						StimuliFarbe_rot_gelb.png	0	880	547	72	111	920	472	417	0	Content		902	462	23499525	3550189234
23516	09:41:19.544	00:00:23.516	1411	912,5772	586,4242	0,6402072	0,8422579	405,4	3,284752	3	912,5772	586,4242	0,6402072	0,8422579	405,4	3,284752	1	27	913	586						StimuliFarbe_rot_gelb.png	0	880	547	72	111	920	472	417	0	Content		841	475	23516466	3550206175
23533	09:41:19.561	00:00:23.532	1412	1060,334	565,6313	0,6414441	0,8420928	405,4	3,200853	3	1060,334	565,6313	0,6414441	0,8420928	405,4	3,200853	1	27	1060	566						StimuliFarbe_rot_gelb.png	0	880	547	72	111	920	472	417	0	Content		988	455	23532895	3550222604
23550	09:41:19.578	00:00:23.550	1413	1070,435	557,6865	0,6422647	0,8426663	405,4	3,195678	3	1070,435	557,6865	0,6422647	0,8426663	405,4	3,195678	1	27	1070	558						StimuliFarbe_rot_gelb.png	0	880	547	72	111	920	472	417	0	Content		998	447	23550020	3550239729
23566	09:41:19.594	00:00:23.566	1414	992,6318	567,6184	0,6426243	0,8433077	404,5401	3,1949	3	992,4968	567,4576	0,6426261	0,8433077	404,5401	3,194914	1	27	992	567						StimuliFarbe_rot_gelb.png	0	880	547	72	111	920	472	417	0	Content		920	456	23566143	3550255852
23583	09:41:19.611	00:00:23.583	1415	-1024	-768	-1	-1	-1	-1	4	-1024	-768	-1	-1	-1	-1	4	27	0	0						StimuliFarbe_rot_gelb.png	0	880	547	72	111	920	472	417	0	Content		-72	-111	23583084	3550272793
23600	09:41:19.628	00:00:23.599	1416	974,2667	582,5477	0,6450098	0,8434951	404,5401	3,105875	3	974,2667	582,5477	0,6450098	0,8434951	404,5401	3,105875	1	27	974	583						StimuliFarbe_rot_gelb.png	0	880	547	72	111	920	472	417	0	Content		902	472	23599635	3550289344
23617	09:41:19.645	00:00:23.616	1417	-1024	-768	-1	-1	-1	-1	4	-1024	-768	-1	-1	-1	-1	4	27	0	0						StimuliFarbe_rot_gelb.png	0	880	547	72	111	920	472	417	0	Content		-72	-111	23616508	3550306217
23633	09:41:19.661	00:00:23.632	1418	-1024	-768	-1	-1	-1	-1	4	-1024	-768	-1	-1	-1	-1	4	27	0	0						StimuliFarbe_rot_gelb.png	0	880	547	72	111	920	472	417	0	Content		-72	-111	23632883	3550322592
23650	09:41:19.678	00:00:23.649	1419	-1024	-768	-1	-1	-1	-1	4	-1024	-768	-1	-1	-1	-1	4	27	0	0						StimuliFarbe_rot_gelb.png	0	880	547	72	111	920	472	417	0	Content		-72	-111	23649505	3550339214
23666	09:41:19.694	00:00:23.666	1420	-1024	-768	-1	-1	-1	-1	4	-1024	-768	-1	-1	-1	-1	4	27	0	0						StimuliFarbe_rot_gelb.png	0	880	547	72	111	920	472	417	0	Content		-72	-111	23666128	3550355837
23683	09:41:19.711	00:00:23.682	1421	1056,991	577,8383	0,6509147	0,8295158	405,457	2,998356	3	1056,834	577,649	0,6509165	0,8295158	405,457	2,998419	1	27	1057	578						StimuliFarbe_rot_gelb.png	0	880	547	72	111	920	472	417	0	Content		985	467	23682999	3550372708
23700	09:41:19.728	00:00:23.699	1422	1019,297	587,7642	0,6511698	0,8302125	405,9825	2,946965	3	1019,14	587,5464	0,651172	0,8302125	405,9825	2,947046	1	27	1019	588						StimuliFarbe_rot_gelb.png	0	880	547	72	111	920	472	417	0	Content		947	477	23699627	3550389336
23716	09:41:19.744	00:00:23.716	1423	-1024	-768	-1	-1	-1	-1	4	-1024	-768	-1	-1	-1	-1	4	27	0	0						StimuliFarbe_rot_gelb.png	0	880	547	72	111	920	472	417	0	Content		-72	-111	23716251	3550405960
23733	09:41:19.761	00:00:23.732	1424	-1024	-768	-1	-1	-1	-1	4	-1024	-768	-1	-1	-1	-1	4	27	0	0						StimuliFarbe_rot_gelb.png	0	880	547	72	111	920	472	417	0	Content		-72	-111	23732625	3550422334
23750	09:41:19.778	00:00:23.749	1425	-1024	-768	-1	-1	-1	-1	4	-1024	-768	-1	-1	-1	-1	4	27	0	0						StimuliFarbe_rot_gelb.png	0	880	547	72	111	920	472	417	0	Content		-72	-111	23749689	3550439398
23766	09:41:19.794	00:00:23.765	1426	-1024	-768	-1	-1	-1	-1	4	-1024	-768	-1	-1	-1	-1	4	27	0	0						StimuliFarbe_rot_gelb.png	0	880	547	72	111	920	472	417	0	Content		-72	-111	23765993	3550455702
23783	09:41:19.811	00:00:23.782	1427	962,467	594,6376	0,6414129	0,8302874	405,9825	2,804084	3	962,467	594,6376	0,6414129	0,8302874	405,9825	2,804084	1	27	962	595						StimuliFarbe_rot_gelb.png	0	880	547	72	111	920	472	417	0	Content		890	484	23782867	3550472576
23799	09:41:19.827	00:00:23.799	1428	938,4465	594,9728	0,6370787	0,8260431	405,9825	2,703402	3	938,4465	594,9728	0,6370787	0,8260431	405,9825	2,703402	1	27	938	595						StimuliFarbe_rot_gelb.png	0	880	547	72	111	920	472	417	0	Content		866	484	23799490	3550489199
23816	09:41:19.844	00:00:23.816	1429	1040,972	613,1494	0,6277657	0,8192694	424,451	2,955575	3	1040,972	613,1494	0,6277657	0,8192694	424,451	2,955575	1	27	1041	613						StimuliFarbe_rot_gelb.png	0	880	547	72	111	920	472	417	0	Content		969	502	23816116	3550505825
23833	09:41:19.861	00:00:23.832	1430	1010,333	612,2502	0,6177954	0,8152786	428,0193	2,977887	3	1004,607	604,2803	0,6177149	0,8155672	428,0193	2,977484	1	27	1005	604						StimuliFarbe_rot_gelb.png	0	880	547	72	111	920	472	417	0	Content		933	493	23832613	3550522322
23850	09:41:19.878	00:00:23.849	1431	1008,883	609,2236	0,6041476	0,8119087	440,7301	2,991219	3	996,4818	613,8428	0,6057323	0,8118938	433,648	2,945689	1	27	996	614						StimuliFarbe_rot_gelb.png	0	880	547	72	111	920	472	417	0	Content		924	503	23849611	3550539320
23866	09:41:19.894	00:00:23.865	1432	1163,213	481,9891	0,5882075	0,8068097	439,5638	2,738299	3	1163,203	481,924	0,5882081	0,8068097	439,5638	2,738349	1	27	1163	482						StimuliFarbe_rot_gelb.png	0	880	547	72	111	920	472	417	0	Content		1091	371	23865984	3550555693
23883	09:41:19.911	00:00:23.882	1433	-1024	-768	-1	-1	-1	-1	4	-1024	-768	-1	-1	-1	-1	4		0	0						StimuliFarbe_rot_gelb.png	0	880	547	72	111				0	Content		-72	-111	23882799	3550572508
23899	09:41:19.927	00:00:23.899	1434	-1024	-768	-1	-1	-1	-1	4	-1024	-768	-1	-1	-1	-1	4		0	0						StimuliFarbe_rot_gelb.png	0	880	547	72	111				0	Content		-72	-111	23899104	3550588813
23916	09:41:19.944	00:00:23.916	1435	-1024	-768	-1	-1	-1	-1	4	-1024	-768	-1	-1	-1	-1	4		0	0						StimuliFarbe_rot_gelb.png	0	880	547	72	111				0	Content		-72	-111	23916043	3550605752
23932	09:41:19.960	00:00:23.932	1436	-1024	-768	-1	-1	-1	-1	4	-1024	-768	-1	-1	-1	-1	4		0	0						StimuliFarbe_rot_gelb.png	0	880	547	72	111				0	Content		-72	-111	23932348	3550622057
23949	09:41:19.977	00:00:23.949	1437	-1024	-768	-1	-1	-1	-1	4	-1024	-768	-1	-1	-1	-1	4		0	0						StimuliFarbe_rot_gelb.png	0	880	547	72	111				0	Content		-72	-111	23949219	3550638928
23966	09:41:19.994	00:00:23.965	1438	-1024	-768	-1	-1	-1	-1	4	-1024	-768	-1	-1	-1	-1	4		0	0						StimuliFarbe_rot_gelb.png	0	880	547	72	111				0	Content		-72	-111	23965842	3550655551
23982	09:41:20.010	00:00:23.982	1439	-1024	-768	-1	-1	-1	-1	4	-1024	-768	-1	-1	-1	-1	4		0	0						StimuliFarbe_rot_gelb.png	0	880	547	72	111				0	Content		-72	-111	23982467	3550672176
23999	09:41:20.027	00:00:23.999	1440	-1024	-768	-1	-1	-1	-1	4	-1024	-768	-1	-1	-1	-1	4		0	0						StimuliFarbe_rot_gelb.png	0	880	547	72	111				0	Content		-72	-111	23999092	3550688801
24016	09:41:20.044	00:00:24.015	1441	-1024	-768	-1	-1	-1	-1	4	-1024	-768	-1	-1	-1	-1	4		0	0						StimuliFarbe_rot_gelb.png	0	880	547	72	111				0	Content		-72	-111	24015841	3550705550
24032	09:41:20.060	00:00:24.032	1442	-1024	-768	-1	-1	-1	-1	4	-1024	-768	-1	-1	-1	-1	4		0	0						StimuliFarbe_rot_gelb.png	0	880	547	72	111				0	Content		-72	-111	24032465	3550722174
24049	09:41:20.077	00:00:24.049	1443	-1024	-768	-1	-1	-1	-1	4	-1024	-768	-1	-1	-1	-1	4		0	0						StimuliFarbe_rot_gelb.png	0	880	547	72	111				0	Content		-72	-111	24049089	3550738798
24066	09:41:20.094	00:00:24.065	1444	-1024	-768	-1	-1	-1	-1	4	-1024	-768	-1	-1	-1	-1	4		0	0						StimuliFarbe_rot_gelb.png	0	880	547	72	111				0	Content		-72	-111	24065837	3550755546
24082	09:41:20.110	00:00:24.082	1445	-1024	-768	-1	-1	-1	-1	4	-1024	-768	-1	-1	-1	-1	4		0	0						StimuliFarbe_rot_gelb.png	0	880	547	72	111				0	Content		-72	-111	24082461	3550772170
24099	09:41:20.127	00:00:24.099	1446	-1024	-768	-1	-1	-1	-1	4	-1024	-768	-1	-1	-1	-1	4		0	0						StimuliFarbe_rot_gelb.png	0	880	547	72	111				0	Content		-72	-111	24099211	3550788920
24116	09:41:20.144	00:00:24.115	1447	-1024	-768	-1	-1	-1	-1	4	-1024	-768	-1	-1	-1	-1	4		0	0						StimuliFarbe_rot_gelb.png	0	880	547	72	111				0	Content		-72	-111	24115830	3550805539
24132	09:41:20.160	00:00:24.131	1448	-1024	-768	-1	-1	-1	-1	4	-1024	-768	-1	-1	-1	-1	4		0	0						StimuliFarbe_rot_gelb.png	0	880	547	72	111				0	Content		-72	-111	24131830	3550821539
24148	09:41:20.176	00:00:24.148	1449	-1024	-768	-1	-1	-1	-1	4	-1024	-768	-1	-1	-1	-1	4		0	0						StimuliFarbe_rot_gelb.png	0	880	547	72	111				0	Content		-72	-111	24148454	3550838163
24166	09:41:20.194	00:00:24.166	1450	-1024	-768	-1	-1	-1	-1	4	-1024	-768	-1	-1	-1	-1	4		0	0						StimuliFarbe_rot_gelb.png	0	880	547	72	111				0	Content		-72	-111	24166453	3550856162
24181	09:41:20.209	00:00:24.181	1451	-1024	-768	-1	-1	-1	-1	4	-1024	-768	-1	-1	-1	-1	4		0	0						StimuliFarbe_rot_gelb.png	0	880	547	72	111				0	Content		-72	-111	24181326	3550871035
24198	09:41:20.226	00:00:24.197	1452	-1024	-768	-1	-1	-1	-1	4	-1024	-768	-1	-1	-1	-1	4		0	0						StimuliFarbe_rot_gelb.png	0	880	547	72	111				0	Content		-72	-111	24197826	3550887535
24215	09:41:20.243	00:00:24.215	1453	-1024	-768	-1	-1	-1	-1	4	-1024	-768	-1	-1	-1	-1	4		0	0						StimuliFarbe_rot_gelb.png	0	880	547	72	111				0	Content		-72	-111	24215020	3550904729
24232	09:41:20.260	00:00:24.232	1454	-1024	-768	-1	-1	-1	-1	4	-1024	-768	-1	-1	-1	-1	4		0	0						StimuliFarbe_rot_gelb.png	0	880	547	72	111				0	Content		-72	-111	24232392	3550922101
24250	09:41:20.278	00:00:24.249	1455	-1024	-768	-1	-1	-1	-1	4	-1024	-768	-1	-1	-1	-1	4		0	0						StimuliFarbe_rot_gelb.png	0	880	547	72	111				0	Content		-72	-111	24249639	3550939348
24264	09:41:20.292	00:00:24.264	1456	-1024	-768	-1	-1	-1	-1	4	-1024	-768	-1	-1	-1	-1	4		0	0						StimuliFarbe_rot_gelb.png	0	880	547	72	111				0	Content		-72	-111	24264443	3550954152
24281	09:41:20.309	00:00:24.281	1457	-1024	-768	-1	-1	-1	-1	4	-1024	-768	-1	-1	-1	-1	4		0	0						StimuliFarbe_rot_gelb.png	0	880	547	72	111				0	Content		-72	-111	24281191	3550970900
24298	09:41:20.326	00:00:24.297	1458	-1024	-768	-1	-1	-1	-1	4	-1024	-768	-1	-1	-1	-1	4		0	0						StimuliFarbe_rot_gelb.png	0	880	547	72	111				0	Content		-72	-111	24297814	3550987523
24314	09:41:20.342	00:00:24.314	1459	-1024	-768	-1	-1	-1	-1	4	-1024	-768	-1	-1	-1	-1	4		0	0						StimuliFarbe_rot_gelb.png	0	880	547	72	111				0	Content		-72	-111	24314435	3551004144
24331	09:41:20.359	00:00:24.331	1460	-1024	-768	-1	-1	-1	-1	4	-1024	-768	-1	-1	-1	-1	4		0	0						StimuliFarbe_rot_gelb.png	0	880	547	72	111				0	Content		-72	-111	24331061	3551020770
24348	09:41:20.376	00:00:24.347	1461	-1024	-768	-1	-1	-1	-1	4	-1024	-768	-1	-1	-1	-1	4		0	0						StimuliFarbe_rot_gelb.png	0	880	547	72	111				0	Content		-72	-111	24347809	3551037518
24365	09:41:20.393	00:00:24.364	1462	-1024	-768	-1	-1	-1	-1	4	-1024	-768	-1	-1	-1	-1	4		0	0						StimuliFarbe_rot_gelb.png	0	880	547	72	111				0	Content		-72	-111	24364879	3551054588
24382	09:41:20.410	00:00:24.382	1463	-1024	-768	-1	-1	-1	-1	4	-1024	-768	-1	-1	-1	-1	4		0	0						StimuliFarbe_rot_gelb.png	0	880	547	72	111				0	Content		-72	-111	24382251	3551071960
24400	09:41:20.428	00:00:24.399	1464	-1024	-768	-1	-1	-1	-1	4	-1024	-768	-1	-1	-1	-1	4		0	0						StimuliFarbe_rot_gelb.png	0	880	547	72	111				0	Content		-72	-111	24399501	3551089210
24414	09:41:20.442	00:00:24.414	1465	-1024	-768	-1	-1	-1	-1	4	-1024	-768	-1	-1	-1	-1	4		0	0						StimuliFarbe_rot_gelb.png	0	880	547	72	111				0	Content		-72	-111	24414432	3551104141
24431	09:41:20.459	00:00:24.431	1466	-1024	-768	-1	-1	-1	-1	4	-1024	-768	-1	-1	-1	-1	4		0	0						StimuliFarbe_rot_gelb.png	0	880	547	72	111				0	Content		-72	-111	24431056	3551120765
24448	09:41:20.476	00:00:24.447	1467	-1024	-768	-1	-1	-1	-1	4	-1024	-768	-1	-1	-1	-1	4		0	0						StimuliFarbe_rot_gelb.png	0	880	547	72	111				0	Content		-72	-111	24447804	3551137513
24464	09:41:20.492	00:00:24.464	1468	-1024	-768	-1	-1	-1	-1	4	-1024	-768	-1	-1	-1	-1	4		0	0						StimuliFarbe_rot_gelb.png	0	880	547	72	111				0	Content		-72	-111	24464427	3551154136
24481	09:41:20.509	00:00:24.481	1469	-1024	-768	-1	-1	-1	-1	4	-1024	-768	-1	-1	-1	-1	4		0	0						StimuliFarbe_rot_gelb.png	0	880	547	72	111				0	Content		-72	-111	24481049	3551170758
24498	09:41:20.526	00:00:24.497	1470	-1024	-768	-1	-1	-1	-1	4	-1024	-768	-1	-1	-1	-1	4		0	0						StimuliFarbe_rot_gelb.png	0	880	547	72	111				0	Content		-72	-111	24497672	3551187381
24515	09:41:20.543	00:00:24.514	1471	-1024	-768	-1	-1	-1	-1	4	-1024	-768	-1	-1	-1	-1	4		0	0						StimuliFarbe_rot_gelb.png	0	880	547	72	111				0	Content		-72	-111	24514864	3551204573
24532	09:41:20.560	00:00:24.532	1472	-1024	-768	-1	-1	-1	-1	4	-1024	-768	-1	-1	-1	-1	4		0	0						StimuliFarbe_rot_gelb.png	0	880	547	72	111				0	Content		-72	-111	24532117	3551221826
24549	09:41:20.577	00:00:24.549	1473	-1024	-768	-1	-1	-1	-1	4	-1024	-768	-1	-1	-1	-1	4		0	0						StimuliFarbe_rot_gelb.png	0	880	547	72	111				0	Content		-72	-111	24549482	3551239191
24564	09:41:20.592	00:00:24.564	1474	-1024	-768	-1	-1	-1	-1	4	-1024	-768	-1	-1	-1	-1	4		0	0						StimuliFarbe_rot_gelb.png	0	880	547	72	111				0	Content		-72	-111	24564290	3551253999
24581	09:41:20.609	00:00:24.581	1475	-1024	-768	-1	-1	-1	-1	4	-1024	-768	-1	-1	-1	-1	4		0	0						StimuliFarbe_rot_gelb.png	0	880	547	72	111				0	Content		-72	-111	24581040	3551270749
24598	09:41:20.626	00:00:24.597	1476	-1024	-768	-1	-1	-1	-1	4	-1024	-768	-1	-1	-1	-1	4		0	0						StimuliFarbe_rot_gelb.png	0	880	547	72	111				0	Content		-72	-111	24597662	3551287371
24614	09:41:20.642	00:00:24.614	1477	-1024	-768	-1	-1	-1	-1	4	-1024	-768	-1	-1	-1	-1	4		0	0						StimuliFarbe_rot_gelb.png	0	880	547	72	111				0	Content		-72	-111	24614285	3551303994
24631	09:41:20.659	00:00:24.630	1478	-1024	-768	-1	-1	-1	-1	4	-1024	-768	-1	-1	-1	-1	4		0	0						StimuliFarbe_rot_gelb.png	0	880	547	72	111				0	Content		-72	-111	24630909	3551320618
24648	09:41:20.676	00:00:24.647	1479	-1024	-768	-1	-1	-1	-1	4	-1024	-768	-1	-1	-1	-1	4		0	0						StimuliFarbe_rot_gelb.png	0	880	547	72	111				0	Content		-72	-111	24647533	3551337242
24665	09:41:20.693	00:00:24.664	1480	-1024	-768	-1	-1	-1	-1	4	-1024	-768	-1	-1	-1	-1	4		0	0						StimuliFarbe_rot_gelb.png	0	880	547	72	111				0	Content		-72	-111	24664726	3551354435
24682	09:41:20.710	00:00:24.682	1481	-1024	-768	-1	-1	-1	-1	4	-1024	-768	-1	-1	-1	-1	4		0	0						StimuliFarbe_rot_gelb.png	0	880	547	72	111				0	Content		-72	-111	24682103	3551371812
24699	09:41:20.727	00:00:24.699	1482	-1024	-768	-1	-1	-1	-1	4	-1024	-768	-1	-1	-1	-1	4		0	0						StimuliFarbe_rot_gelb.png	0	880	547	72	111				0	Content		-72	-111	24699345	3551389054
24714	09:41:20.742	00:00:24.714	1483	-1024	-768	-1	-1	-1	-1	4	-1024	-768	-1	-1	-1	-1	4		0	0						StimuliFarbe_rot_gelb.png	0	880	547	72	111				0	Content		-72	-111	24714148	3551403857
24731	09:41:20.759	00:00:24.730	1484	-1024	-768	-1	-1	-1	-1	4	-1024	-768	-1	-1	-1	-1	4		0	0						StimuliFarbe_rot_gelb.png	0	880	547	72	111				0	Content		-72	-111	24730900	3551420609
24748	09:41:20.776	00:00:24.747	1485	-1024	-768	-1	-1	-1	-1	4	-1024	-768	-1	-1	-1	-1	4		0	0						StimuliFarbe_rot_gelb.png	0	880	547	72	111				0	Content		-72	-111	24747524	3551437233
24764	09:41:20.792	00:00:24.764	1486	-1024	-768	-1	-1	-1	-1	4	-1024	-768	-1	-1	-1	-1	4		0	0						StimuliFarbe_rot_gelb.png	0	880	547	72	111				0	Content		-72	-111	24764146	3551453855
24781	09:41:20.809	00:00:24.780	1487	-1024	-768	-1	-1	-1	-1	4	-1024	-768	-1	-1	-1	-1	4		0	0						StimuliFarbe_rot_gelb.png	0	880	547	72	111				0	Content		-72	-111	24780771	3551470480
24798	09:41:20.826	00:00:24.797	1488	-1024	-768	-1	-1	-1	-1	4	-1024	-768	-1	-1	-1	-1	4		0	0						StimuliFarbe_rot_gelb.png	0	880	547	72	111				0	Content		-72	-111	24797520	3551487229
24815	09:41:20.843	00:00:24.814	1489	-1024	-768	-1	-1	-1	-1	4	-1024	-768	-1	-1	-1	-1	4		0	0						StimuliFarbe_rot_gelb.png	0	880	547	72	111				0	Content		-72	-111	24814588	3551504297
24832	09:41:20.860	00:00:24.831	1490	-1024	-768	-1	-1	-1	-1	4	-1024	-768	-1	-1	-1	-1	4		0	0						StimuliFarbe_rot_gelb.png	0	880	547	72	111				0	Content		-72	-111	24831961	3551521670
24849	09:41:20.877	00:00:24.849	1491	-1024	-768	-1	-1	-1	-1	4	-1024	-768	-1	-1	-1	-1	4		0	0						StimuliFarbe_rot_gelb.png	0	880	547	72	111				0	Content		-72	-111	24849207	3551538916
24864	09:41:20.892	00:00:24.864	1492	-1024	-768	-1	-1	-1	-1	4	-1024	-768	-1	-1	-1	-1	4		0	0						StimuliFarbe_rot_gelb.png	0	880	547	72	111				0	Content		-72	-111	24864134	3551553843
24881	09:41:20.909	00:00:24.880	1493	-1024	-768	-1	-1	-1	-1	4	-1024	-768	-1	-1	-1	-1	4		0	0						StimuliFarbe_rot_gelb.png	0	880	547	72	111				0	Content		-72	-111	24880757	3551570466
24898	09:41:20.926	00:00:24.897	1494	-1024	-768	-1	-1	-1	-1	4	-1024	-768	-1	-1	-1	-1	4		0	0						StimuliFarbe_rot_gelb.png	0	880	547	72	111				0	Content		-72	-111	24897506	3551587215
24914	09:41:20.942	00:00:24.914	1495	-1024	-768	-1	-1	-1	-1	4	-1024	-768	-1	-1	-1	-1	4		0	0						StimuliFarbe_rot_gelb.png	0	880	547	72	111				0	Content		-72	-111	24914128	3551603837
24931	09:41:20.959	00:00:24.930	1496	-1024	-768	-1	-1	-1	-1	4	-1024	-768	-1	-1	-1	-1	4		0	0						StimuliFarbe_rot_gelb.png	0	880	547	72	111				0	Content		-72	-111	24930752	3551620461
24947	09:41:20.975	00:00:24.947	1497	-1024	-768	-1	-1	-1	-1	4	-1024	-768	-1	-1	-1	-1	4		0	0						StimuliFarbe_rot_gelb.png	0	880	547	72	111				0	Content		-72	-111	24947379	3551637088
24964	09:41:20.992	00:00:24.964	1498	-1024	-768	-1	-1	-1	-1	4	-1024	-768	-1	-1	-1	-1	4		0	0						StimuliFarbe_rot_gelb.png	0	880	547	72	111				0	Content		-72	-111	24964445	3551654154
24982	09:41:21.010	00:00:24.981	1499	-1024	-768	-1	-1	-1	-1	4	-1024	-768	-1	-1	-1	-1	4		0	0						StimuliFarbe_rot_gelb.png	0	880	547	72	111				0	Content		-72	-111	24981820	3551671529
24999	09:41:21.027	00:00:24.999	1500	-1024	-768	-1	-1	-1	-1	4	-1024	-768	-1	-1	-1	-1	4		0	0						StimuliFarbe_rot_gelb.png	0	880	547	72	111				0	Content		-72	-111	24999195	3551688904
25014	09:41:21.042	00:00:25.014	1501	-1024	-768	-1	-1	-1	-1	4	-1024	-768	-1	-1	-1	-1	4		0	0						StimuliFarbe_rot_gelb.png	0	880	547	72	111				0	Content		-72	-111	25014000	3551703709
25031	09:41:21.059	00:00:25.030	1502	-1024	-768	-1	-1	-1	-1	4	-1024	-768	-1	-1	-1	-1	4		0	0						StimuliFarbe_rot_gelb.png	0	880	547	72	111				0	Content		-72	-111	25030627	3551720336
25047	09:41:21.075	00:00:25.047	1503	-1024	-768	-1	-1	-1	-1	4	-1024	-768	-1	-1	-1	-1	4		0	0						StimuliFarbe_rot_gelb.png	0	880	547	72	111				0	Content		-72	-111	25047373	3551737082
25064	09:41:21.092	00:00:25.063	1504	-1024	-768	-1	-1	-1	-1	4	-1024	-768	-1	-1	-1	-1	4		0	0						StimuliFarbe_rot_gelb.png	0	880	547	72	111				0	Content		-72	-111	25063996	3551753705
25081	09:41:21.109	00:00:25.080	1505	-1024	-768	-1	-1	-1	-1	4	-1024	-768	-1	-1	-1	-1	4		0	0						StimuliFarbe_rot_gelb.png	0	880	547	72	111				0	Content		-72	-111	25080622	3551770331
25097	09:41:21.125	00:00:25.097	1506	-1024	-768	-1	-1	-1	-1	4	-1024	-768	-1	-1	-1	-1	4		0	0						StimuliFarbe_rot_gelb.png	0	880	547	72	111				0	Content		-72	-111	25097245	3551786954
25114	09:41:21.142	00:00:25.114	1507	-1024	-768	-1	-1	-1	-1	4	-1024	-768	-1	-1	-1	-1	4		0	0						StimuliFarbe_rot_gelb.png	0	880	547	72	111				0	Content		-72	-111	25114437	3551804146
25132	09:41:21.160	00:00:25.131	1508	-1024	-768	-1	-1	-1	-1	4	-1024	-768	-1	-1	-1	-1	4		0	0						StimuliFarbe_rot_gelb.png	0	880	547	72	111				0	Content		-72	-111	25131808	3551821517
25149	09:41:21.177	00:00:25.149	1509	-1024	-768	-1	-1	-1	-1	4	-1024	-768	-1	-1	-1	-1	4		0	0						StimuliFarbe_rot_gelb.png	0	880	547	72	111				0	Content		-72	-111	25149058	3551838767
25164	09:41:21.192	00:00:25.163	1510	-1024	-768	-1	-1	-1	-1	4	-1024	-768	-1	-1	-1	-1	4		0	0						StimuliFarbe_rot_gelb.png	0	880	547	72	111				0	Content		-72	-111	25163862	3551853571
25181	09:41:21.209	00:00:25.180	1511	-1024	-768	-1	-1	-1	-1	4	-1024	-768	-1	-1	-1	-1	4		0	0						StimuliFarbe_rot_gelb.png	0	880	547	72	111				0	Content		-72	-111	25180613	3551870322
25197	09:41:21.225	00:00:25.197	1512	-1024	-768	-1	-1	-1	-1	4	-1024	-768	-1	-1	-1	-1	4		0	0						StimuliFarbe_rot_gelb.png	0	880	547	72	111				0	Content		-72	-111	25197237	3551886946
25214	09:41:21.242	00:00:25.213	1513	-1024	-768	-1	-1	-1	-1	4	-1024	-768	-1	-1	-1	-1	4		0	0						StimuliFarbe_rot_gelb.png	0	880	547	72	111				0	Content		-72	-111	25213856	3551903565
25230	09:41:21.258	00:00:25.230	1514	-1024	-768	-1	-1	-1	-1	4	-1024	-768	-1	-1	-1	-1	4		0	0						StimuliFarbe_rot_gelb.png	0	880	547	72	111				0	Content		-72	-111	25230479	3551920188
25247	09:41:21.275	00:00:25.247	1515	-1024	-768	-1	-1	-1	-1	4	-1024	-768	-1	-1	-1	-1	4		0	0						StimuliFarbe_rot_gelb.png	0	880	547	72	111				0	Content		-72	-111	25247105	3551936814
25264	09:41:21.292	00:00:25.264	1516	-1024	-768	-1	-1	-1	-1	4	-1024	-768	-1	-1	-1	-1	4		0	0						StimuliFarbe_rot_gelb.png	0	880	547	72	111				0	Content		-72	-111	25264299	3551954008
25282	09:41:21.310	00:00:25.281	1517	-1024	-768	-1	-1	-1	-1	4	-1024	-768	-1	-1	-1	-1	4		0	0						StimuliFarbe_rot_gelb.png	0	880	547	72	111				0	Content		-72	-111	25281673	3551971382
25299	09:41:21.327	00:00:25.298	1518	-1024	-768	-1	-1	-1	-1	4	-1024	-768	-1	-1	-1	-1	4		0	0						StimuliFarbe_rot_gelb.png	0	880	547	72	111				0	Content		-72	-111	25298920	3551988629
25314	09:41:21.342	00:00:25.313	1519	-1024	-768	-1	-1	-1	-1	4	-1024	-768	-1	-1	-1	-1	4		0	0						StimuliFarbe_rot_gelb.png	0	880	547	72	111				0	Content		-72	-111	25313850	3552003559
25330	09:41:21.358	00:00:25.330	1520	-1024	-768	-1	-1	-1	-1	4	-1024	-768	-1	-1	-1	-1	4		0	0						StimuliFarbe_rot_gelb.png	0	880	547	72	111				0	Content		-72	-111	25330470	3552020179
25347	09:41:21.375	00:00:25.347	1521	-1024	-768	-1	-1	-1	-1	4	-1024	-768	-1	-1	-1	-1	4		0	0						StimuliFarbe_rot_gelb.png	0	880	547	72	111				0	Content		-72	-111	25347222	3552036931
25364	09:41:21.392	00:00:25.363	1522	-1024	-768	-1	-1	-1	-1	4	-1024	-768	-1	-1	-1	-1	4		0	0						StimuliFarbe_rot_gelb.png	0	880	547	72	111				0	Content		-72	-111	25363845	3552053554
25380	09:41:21.408	00:00:25.380	1523	-1024	-768	-1	-1	-1	-1	4	-1024	-768	-1	-1	-1	-1	4		0	0						StimuliFarbe_rot_gelb.png	0	880	547	72	111				0	Content		-72	-111	25380471	3552070180
25397	09:41:21.425	00:00:25.397	1524	-1024	-768	-1	-1	-1	-1	4	-1024	-768	-1	-1	-1	-1	4		0	0						StimuliFarbe_rot_gelb.png	0	880	547	72	111				0	Content		-72	-111	25397094	3552086803
25414	09:41:21.442	00:00:25.414	1525	-1024	-768	-1	-1	-1	-1	4	-1024	-768	-1	-1	-1	-1	4		0	0						StimuliFarbe_rot_gelb.png	0	880	547	72	111				0	Content		-72	-111	25414161	3552103870
25432	09:41:21.460	00:00:25.431	1526	-1024	-768	-1	-1	-1	-1	4	-1024	-768	-1	-1	-1	-1	4		0	0						StimuliFarbe_rot_gelb.png	0	880	547	72	111				0	Content		-72	-111	25431536	3552121245
25449	09:41:21.477	00:00:25.448	1527	-1024	-768	-1	-1	-1	-1	4	-1024	-768	-1	-1	-1	-1	4		0	0						StimuliFarbe_rot_gelb.png	0	880	547	72	111				0	Content		-72	-111	25448785	3552138494
25464	09:41:21.492	00:00:25.463	1528	-1024	-768	-1	-1	-1	-1	4	-1024	-768	-1	-1	-1	-1	4		0	0						StimuliFarbe_rot_gelb.png	0	880	547	72	111				0	Content		-72	-111	25463713	3552153422
25480	09:41:21.508	00:00:25.480	1529	-1024	-768	-1	-1	-1	-1	4	-1024	-768	-1	-1	-1	-1	4		0	0						StimuliFarbe_rot_gelb.png	0	880	547	72	111				0	Content		-72	-111	25480339	3552170048
25497	09:41:21.525	00:00:25.497	1530	-1024	-768	-1	-1	-1	-1	4	-1024	-768	-1	-1	-1	-1	4		0	0						StimuliFarbe_rot_gelb.png	0	880	547	72	111				0	Content		-72	-111	25497086	3552186795
25514	09:41:21.542	00:00:25.513	1531	-1024	-768	-1	-1	-1	-1	4	-1024	-768	-1	-1	-1	-1	4		0	0						StimuliFarbe_rot_gelb.png	0	880	547	72	111				0	Content		-72	-111	25513710	3552203419
25530	09:41:21.558	00:00:25.530	1532	-1024	-768	-1	-1	-1	-1	4	-1024	-768	-1	-1	-1	-1	4		0	0						StimuliFarbe_rot_gelb.png	0	880	547	72	111				0	Content		-72	-111	25530331	3552220040
25547	09:41:21.575	00:00:25.546	1533	-1024	-768	-1	-1	-1	-1	4	-1024	-768	-1	-1	-1	-1	4		0	0						StimuliFarbe_rot_gelb.png	0	880	547	72	111				0	Content		-72	-111	25546969	3552236678
25564	09:41:21.592	00:00:25.564	1534	-1024	-768	-1	-1	-1	-1	4	-1024	-768	-1	-1	-1	-1	4		0	0						StimuliFarbe_rot_gelb.png	0	880	547	72	111				0	Content		-72	-111	25564146	3552253855
25582	09:41:21.610	00:00:25.581	1535	-1024	-768	-1	-1	-1	-1	4	-1024	-768	-1	-1	-1	-1	4		0	0						StimuliFarbe_rot_gelb.png	0	880	547	72	111				0	Content		-72	-111	25581522	3552271231
25599	09:41:21.627	00:00:25.598	1536	-1024	-768	-1	-1	-1	-1	4	-1024	-768	-1	-1	-1	-1	4		0	0						StimuliFarbe_rot_gelb.png	0	880	547	72	111				0	Content		-72	-111	25598766	3552288475
25614	09:41:21.642	00:00:25.613	1537	-1024	-768	-1	-1	-1	-1	4	-1024	-768	-1	-1	-1	-1	4		0	0						StimuliFarbe_rot_gelb.png	0	880	547	72	111				0	Content		-72	-111	25613575	3552303284
25630	09:41:21.658	00:00:25.630	1538	-1024	-768	-1	-1	-1	-1	4	-1024	-768	-1	-1	-1	-1	4		0	0						StimuliFarbe_rot_gelb.png	0	880	547	72	111				0	Content		-72	-111	25630323	3552320032
25647	09:41:21.675	00:00:25.646	1539	-1024	-768	-1	-1	-1	-1	4	-1024	-768	-1	-1	-1	-1	4		0	0						StimuliFarbe_rot_gelb.png	0	880	547	72	111				0	Content		-72	-111	25646957	3552336666
25664	09:41:21.692	00:00:25.663	1540	-1024	-768	-1	-1	-1	-1	4	-1024	-768	-1	-1	-1	-1	4		0	0						StimuliFarbe_rot_gelb.png	0	880	547	72	111				0	Content		-72	-111	25663569	3552353278
25680	09:41:21.708	00:00:25.680	1541	-1024	-768	-1	-1	-1	-1	4	-1024	-768	-1	-1	-1	-1	4		0	0						StimuliFarbe_rot_gelb.png	0	880	547	72	111				0	Content		-72	-111	25680191	3552369900
25697	09:41:21.725	00:00:25.696	1542	-1024	-768	-1	-1	-1	-1	4	-1024	-768	-1	-1	-1	-1	4		0	0						StimuliFarbe_rot_gelb.png	0	880	547	72	111				0	Content		-72	-111	25696816	3552386525
25714	09:41:21.742	00:00:25.714	1543	-1024	-768	-1	-1	-1	-1	4	-1024	-768	-1	-1	-1	-1	4		0	0						StimuliFarbe_rot_gelb.png	0	880	547	72	111				0	Content		-72	-111	25714007	3552403716
25731	09:41:21.759	00:00:25.731	1544	-1024	-768	-1	-1	-1	-1	4	-1024	-768	-1	-1	-1	-1	4		0	0						StimuliFarbe_rot_gelb.png	0	880	547	72	111				0	Content		-72	-111	25731380	3552421089
25749	09:41:21.777	00:00:25.748	1545	-1024	-768	-1	-1	-1	-1	4	-1024	-768	-1	-1	-1	-1	4		0	0						StimuliFarbe_rot_gelb.png	0	880	547	72	111				0	Content		-72	-111	25748631	3552438340
25764	09:41:21.792	00:00:25.763	1546	-1024	-768	-1	-1	-1	-1	4	-1024	-768	-1	-1	-1	-1	4		0	0						StimuliFarbe_rot_gelb.png	0	880	547	72	111				0	Content		-72	-111	25763560	3552453269
25780	09:41:21.808	00:00:25.780	1547	-1024	-768	-1	-1	-1	-1	4	-1024	-768	-1	-1	-1	-1	4		0	0						StimuliFarbe_rot_gelb.png	0	880	547	72	111				0	Content		-72	-111	25780183	3552469892
25797	09:41:21.825	00:00:25.796	1548	-1024	-768	-1	-1	-1	-1	4	-1024	-768	-1	-1	-1	-1	4		0	0						StimuliFarbe_rot_gelb.png	0	880	547	72	111				0	Content		-72	-111	25796804	3552486513
25813	09:41:21.841	00:00:25.813	1549	-1024	-768	-1	-1	-1	-1	4	-1024	-768	-1	-1	-1	-1	4		0	0						StimuliFarbe_rot_gelb.png	0	880	547	72	111				0	Content		-72	-111	25813426	3552503135
25830	09:41:21.858	00:00:25.830	1550	-1024	-768	-1	-1	-1	-1	4	-1024	-768	-1	-1	-1	-1	4		0	0						StimuliFarbe_rot_gelb.png	0	880	547	72	111				0	Content		-72	-111	25830181	3552519890
25847	09:41:21.875	00:00:25.846	1551	-1024	-768	-1	-1	-1	-1	4	-1024	-768	-1	-1	-1	-1	4		0	0						StimuliFarbe_rot_gelb.png	0	880	547	72	111				0	Content		-72	-111	25846799	3552536508
25864	09:41:21.892	00:00:25.863	1552	-1024	-768	-1	-1	-1	-1	4	-1024	-768	-1	-1	-1	-1	4		0	0						StimuliFarbe_rot_gelb.png	0	880	547	72	111				0	Content		-72	-111	25863869	3552553578
25881	09:41:21.909	00:00:25.881	1553	-1024	-768	-1	-1	-1	-1	4	-1024	-768	-1	-1	-1	-1	4		0	0						StimuliFarbe_rot_gelb.png	0	880	547	72	111				0	Content		-72	-111	25881241	3552570950
25899	09:41:21.927	00:00:25.898	1554	-1024	-768	-1	-1	-1	-1	4	-1024	-768	-1	-1	-1	-1	4		0	0						StimuliFarbe_rot_gelb.png	0	880	547	72	111				0	Content		-72	-111	25898589	3552588298
25913	09:41:21.941	00:00:25.913	1555	-1024	-768	-1	-1	-1	-1	4	-1024	-768	-1	-1	-1	-1	4		0	0						StimuliFarbe_rot_gelb.png	0	880	547	72	111				0	Content		-72	-111	25913337	3552603046
25930	09:41:21.958	00:00:25.929	1556	-1024	-768	-1	-1	-1	-1	4	-1024	-768	-1	-1	-1	-1	4		0	0						StimuliFarbe_rot_gelb.png	0	880	547	72	111				0	Content		-72	-111	25929961	3552619670
25947	09:41:21.975	00:00:25.946	1557	-1024	-768	-1	-1	-1	-1	4	-1024	-768	-1	-1	-1	-1	4		0	0						StimuliFarbe_rot_gelb.png	0	880	547	72	111				0	Content		-72	-111	25946708	3552636417
25963	09:41:21.991	00:00:25.963	1558	-1024	-768	-1	-1	-1	-1	4	-1024	-768	-1	-1	-1	-1	4		0	0						StimuliFarbe_rot_gelb.png	0	880	547	72	111				0	Content		-72	-111	25963386	3552653095
25980	09:41:22.008	00:00:25.979	1559	-1024	-768	-1	-1	-1	-1	4	-1024	-768	-1	-1	-1	-1	4		0	0						StimuliFarbe_rot_gelb.png	0	880	547	72	111				0	Content		-72	-111	25979954	3552669663
25997	09:41:22.025	00:00:25.996	1560	-1024	-768	-1	-1	-1	-1	4	-1024	-768	-1	-1	-1	-1	4		0	0						StimuliFarbe_rot_gelb.png	0	880	547	72	111				0	Content		-72	-111	25996584	3552686293
26014	09:41:22.042	00:00:26.013	1561	-1024	-768	-1	-1	-1	-1	4	-1024	-768	-1	-1	-1	-1	4		0	0						StimuliFarbe_rot_gelb.png	0	880	547	72	111				0	Content		-72	-111	26013665	3552703374
26030	09:41:22.058	00:00:26.030	1562	-1024	-768	-1	-1	-1	-1	4	-1024	-768	-1	-1	-1	-1	4		0	0						StimuliFarbe_rot_gelb.png	0	880	547	72	111				0	Content		-72	-111	26030332	3552720041
26047	09:41:22.075	00:00:26.047	1563	-1024	-768	-1	-1	-1	-1	4	-1024	-768	-1	-1	-1	-1	4		0	0						StimuliFarbe_rot_gelb.png	0	880	547	72	111				0	Content		-72	-111	26047000	3552736709
26064	09:41:22.092	00:00:26.064	1564	-1024	-768	-1	-1	-1	-1	4	-1024	-768	-1	-1	-1	-1	4		0	0						StimuliFarbe_rot_gelb.png	0	880	547	72	111				0	Content		-72	-111	26064151	3552753860
26081	09:41:22.109	00:00:26.080	1565	-1024	-768	-1	-1	-1	-1	4	-1024	-768	-1	-1	-1	-1	4		0	0						StimuliFarbe_rot_gelb.png	0	880	547	72	111				0	Content		-72	-111	26080819	3552770528
26097	09:41:22.125	00:00:26.097	1566	-1024	-768	-1	-1	-1	-1	4	-1024	-768	-1	-1	-1	-1	4		0	0						StimuliFarbe_rot_gelb.png	0	880	547	72	111				0	Content		-72	-111	26097487	3552787196
26114	09:41:22.142	00:00:26.113	1567	-1024	-768	-1	-1	-1	-1	4	-1024	-768	-1	-1	-1	-1	4		0	0						StimuliFarbe_rot_gelb.png	0	880	547	72	111				0	Content		-72	-111	26113718	3552803427
26130	09:41:22.158	00:00:26.130	1568	-1024	-768	-1	-1	-1	-1	4	-1024	-768	-1	-1	-1	-1	4		0	0						StimuliFarbe_rot_gelb.png	0	880	547	72	111				0	Content		-72	-111	26130386	3552820095
26147	09:41:22.175	00:00:26.146	1569	-1024	-768	-1	-1	-1	-1	4	-1024	-768	-1	-1	-1	-1	4		0	0						StimuliFarbe_rot_gelb.png	0	880	547	72	111				0	Content		-72	-111	26146569	3552836278
26163	09:41:22.191	00:00:26.163	1570	-1024	-768	-1	-1	-1	-1	4	-1024	-768	-1	-1	-1	-1	4		0	0						StimuliFarbe_rot_gelb.png	0	880	547	72	111				0	Content		-72	-111	26163195	3552852904
26180	09:41:22.208	00:00:26.179	1571	-1024	-768	-1	-1	-1	-1	4	-1024	-768	-1	-1	-1	-1	4		0	0						StimuliFarbe_rot_gelb.png	0	880	547	72	111				0	Content		-72	-111	26179818	3552869527
26196	09:41:22.224	00:00:26.196	1572	-1024	-768	-1	-1	-1	-1	4	-1024	-768	-1	-1	-1	-1	4		0	0						StimuliFarbe_rot_gelb.png	0	880	547	72	111				0	Content		-72	-111	26196496	3552886205
26213	09:41:22.241	00:00:26.213	1573	-1024	-768	-1	-1	-1	-1	4	-1024	-768	-1	-1	-1	-1	4		0	0						StimuliFarbe_rot_gelb.png	0	880	547	72	111				0	Content		-72	-111	26213189	3552902898
26230	09:41:22.258	00:00:26.230	1574	-1024	-768	-1	-1	-1	-1	4	-1024	-768	-1	-1	-1	-1	4		0	0						StimuliFarbe_rot_gelb.png	0	880	547	72	111				0	Content		-72	-111	26230023	3552919732
26247	09:41:22.275	00:00:26.246	1575	-1024	-768	-1	-1	-1	-1	4	-1024	-768	-1	-1	-1	-1	4		0	0						StimuliFarbe_rot_gelb.png	0	880	547	72	111				0	Content		-72	-111	26246691	3552936400
26263	09:41:22.291	00:00:26.263	1576	-1024	-768	-1	-1	-1	-1	4	-1024	-768	-1	-1	-1	-1	4		0	0						StimuliFarbe_rot_gelb.png	0	880	547	72	111				0	Content		-72	-111	26263358	3552953067
26280	09:41:22.308	00:00:26.280	1577	-1024	-768	-1	-1	-1	-1	4	-1024	-768	-1	-1	-1	-1	4		0	0						StimuliFarbe_rot_gelb.png	0	880	547	72	111				0	Content		-72	-111	26280344	3552970053
26297	09:41:22.325	00:00:26.297	1578	-1024	-768	-1	-1	-1	-1	4	-1024	-768	-1	-1	-1	-1	4		0	0						StimuliFarbe_rot_gelb.png	0	880	547	72	111				0	Content		-72	-111	26297012	3552986721
26314	09:41:22.342	00:00:26.313	1579	-1024	-768	-1	-1	-1	-1	4	-1024	-768	-1	-1	-1	-1	4		0	0						StimuliFarbe_rot_gelb.png	0	880	547	72	111				0	Content		-72	-111	26313680	3553003389
26331	09:41:22.359	00:00:26.330	1580	-1024	-768	-1	-1	-1	-1	4	-1024	-768	-1	-1	-1	-1	4		0	0						StimuliFarbe_rot_gelb.png	0	880	547	72	111				0	Content		-72	-111	26330996	3553020705
26348	09:41:22.376	00:00:26.347	1581	-1024	-768	-1	-1	-1	-1	4	-1024	-768	-1	-1	-1	-1	4		0	0						StimuliFarbe_rot_gelb.png	0	880	547	72	111				0	Content		-72	-111	26347664	3553037373
26365	09:41:22.393	00:00:26.364	1582	-1024	-768	-1	-1	-1	-1	4	-1024	-768	-1	-1	-1	-1	4		0	0						StimuliFarbe_rot_gelb.png	0	880	547	72	111				0	Content		-72	-111	26364946	3553054655
26380	09:41:22.408	00:00:26.379	1583	-1024	-768	-1	-1	-1	-1	4	-1024	-768	-1	-1	-1	-1	4		0	0						StimuliFarbe_rot_gelb.png	0	880	547	72	111				0	Content		-72	-111	26379806	3553069515
26396	09:41:22.424	00:00:26.396	1584	-1024	-768	-1	-1	-1	-1	4	-1024	-768	-1	-1	-1	-1	4		0	0						StimuliFarbe_rot_gelb.png	0	880	547	72	111				0	Content		-72	-111	26396319	3553086028
26413	09:41:22.441	00:00:26.413	1585	-1024	-768	-1	-1	-1	-1	4	-1024	-768	-1	-1	-1	-1	4		0	0						StimuliFarbe_rot_gelb.png	0	880	547	72	111				0	Content		-72	-111	26413055	3553102764
26430	09:41:22.458	00:00:26.429	1586	-1024	-768	-1	-1	-1	-1	4	-1024	-768	-1	-1	-1	-1	4		0	0						StimuliFarbe_rot_gelb.png	0	880	547	72	111				0	Content		-72	-111	26429734	3553119443
26446	09:41:22.474	00:00:26.446	1587	-1024	-768	-1	-1	-1	-1	4	-1024	-768	-1	-1	-1	-1	4		0	0						StimuliFarbe_rot_gelb.png	0	880	547	72	111				0	Content		-72	-111	26446302	3553136011
26463	09:41:22.491	00:00:26.462	1588	-1024	-768	-1	-1	-1	-1	4	-1024	-768	-1	-1	-1	-1	4		0	0						StimuliFarbe_rot_gelb.png	0	880	547	72	111				0	Content		-72	-111	26462954	3553152663
26480	09:41:22.508	00:00:26.480	1589	-1024	-768	-1	-1	-1	-1	4	-1024	-768	-1	-1	-1	-1	4		0	0						StimuliFarbe_rot_gelb.png	0	880	547	72	111				0	Content		-72	-111	26480260	3553169969
26486	09:41:22.514																				ImageEnd	16	0	0	StimuliFarbe_rot_gelb.png
26497	09:41:22.525	00:00:26.496	1590	-1024	-768	-1	-1	-1	-1	4	-1024	-768	-1	-1	-1	-1	4		0	0						No media	0	1024	768	0	0				0	Content		0	0	26496927	3553186636
26503	09:41:22.531																				ImageStart	8	0	0	Fix_sw.jpg
26514	09:41:22.542	00:00:26.514	1591	-1024	-768	-1	-1	-1	-1	4	-1024	-768	-1	-1	-1	-1	4		0	0						Fix_sw.jpg	0	880	547	72	111				0	Content		-72	-111	26514010	3553203719
26531	09:41:22.559	00:00:26.530	1592	-1024	-768	-1	-1	-1	-1	4	-1024	-768	-1	-1	-1	-1	4		0	0						Fix_sw.jpg	0	880	547	72	111				0	Content		-72	-111	26530678	3553220387
26547	09:41:22.575	00:00:26.547	1593	-1024	-768	-1	-1	-1	-1	4	-1024	-768	-1	-1	-1	-1	4		0	0						Fix_sw.jpg	0	880	547	72	111				0	Content		-72	-111	26547346	3553237055
26563	09:41:22.591	00:00:26.563	1594	-1024	-768	-1	-1	-1	-1	4	-1024	-768	-1	-1	-1	-1	4		0	0						Fix_sw.jpg	0	880	547	72	111				0	Content		-72	-111	26563448	3553253157
26580	09:41:22.608	00:00:26.580	1595	-1024	-768	-1	-1	-1	-1	4	-1024	-768	-1	-1	-1	-1	4		0	0						Fix_sw.jpg	0	880	547	72	111				0	Content		-72	-111	26580116	3553269825
26596	09:41:22.624	00:00:26.596	1596	-1024	-768	-1	-1	-1	-1	4	-1024	-768	-1	-1	-1	-1	4		0	0						Fix_sw.jpg	0	880	547	72	111				0	Content		-72	-111	26596170	3553285879
26613	09:41:22.641	00:00:26.612	1597	-1024	-768	-1	-1	-1	-1	4	-1024	-768	-1	-1	-1	-1	4		0	0						Fix_sw.jpg	0	880	547	72	111				0	Content		-72	-111	26612931	3553302640
26630	09:41:22.658	00:00:26.629	1598	-1024	-768	-1	-1	-1	-1	4	-1024	-768	-1	-1	-1	-1	4		0	0						Fix_sw.jpg	0	880	547	72	111				0	Content		-72	-111	26629543	3553319252
26646	09:41:22.674	00:00:26.646	1599	-1024	-768	-1	-1	-1	-1	4	-1024	-768	-1	-1	-1	-1	4		0	0						Fix_sw.jpg	0	880	547	72	111				0	Content		-72	-111	26646224	3553335933
26663	09:41:22.691	00:00:26.662	1600	-1024	-768	-1	-1	-1	-1	4	-1024	-768	-1	-1	-1	-1	4		0	0						Fix_sw.jpg	0	880	547	72	111				0	Content		-72	-111	26662940	3553352649
26680	09:41:22.708	00:00:26.679	1601	-1024	-768	-1	-1	-1	-1	4	-1024	-768	-1	-1	-1	-1	4		0	0						Fix_sw.jpg	0	880	547	72	111				0	Content		-72	-111	26679767	3553369476
26696	09:41:22.724	00:00:26.696	1602	-1024	-768	-1	-1	-1	-1	4	-1024	-768	-1	-1	-1	-1	4		0	0						Fix_sw.jpg	0	880	547	72	111				0	Content		-72	-111	26696435	3553386144
26713	09:41:22.741	00:00:26.713	1603	-1024	-768	-1	-1	-1	-1	4	-1024	-768	-1	-1	-1	-1	4		0	0						Fix_sw.jpg	0	880	547	72	111				0	Content		-72	-111	26713102	3553402811
26730	09:41:22.758	00:00:26.730	1604	-1024	-768	-1	-1	-1	-1	4	-1024	-768	-1	-1	-1	-1	4		0	0						Fix_sw.jpg	0	880	547	72	111				0	Content		-72	-111	26730083	3553419792
26747	09:41:22.775	00:00:26.746	1605	-1024	-768	-1	-1	-1	-1	4	-1024	-768	-1	-1	-1	-1	4		0	0						Fix_sw.jpg	0	880	547	72	111				0	Content		-72	-111	26746751	3553436460
26763	09:41:22.791	00:00:26.763	1606	-1024	-768	-1	-1	-1	-1	4	-1024	-768	-1	-1	-1	-1	4		0	0						Fix_sw.jpg	0	880	547	72	111				0	Content		-72	-111	26763419	3553453128
26781	09:41:22.809	00:00:26.780	1607	-1024	-768	-1	-1	-1	-1	4	-1024	-768	-1	-1	-1	-1	4		0	0						Fix_sw.jpg	0	880	547	72	111				0	Content		-72	-111	26780730	3553470439
26797	09:41:22.825	00:00:26.797	1608	-1024	-768	-1	-1	-1	-1	4	-1024	-768	-1	-1	-1	-1	4		0	0						Fix_sw.jpg	0	880	547	72	111				0	Content		-72	-111	26797398	3553487107
26815	09:41:22.843	00:00:26.814	1609	-1024	-768	-1	-1	-1	-1	4	-1024	-768	-1	-1	-1	-1	4		0	0						Fix_sw.jpg	0	880	547	72	111				0	Content		-72	-111	26814664	3553504373
26829	09:41:22.857	00:00:26.829	1610	-1024	-768	-1	-1	-1	-1	4	-1024	-768	-1	-1	-1	-1	4		0	0						Fix_sw.jpg	0	880	547	72	111				0	Content		-72	-111	26829411	3553519120
26846	09:41:22.874	00:00:26.846	1611	-1024	-768	-1	-1	-1	-1	4	-1024	-768	-1	-1	-1	-1	4		0	0						Fix_sw.jpg	0	880	547	72	111				0	Content		-72	-111	26846038	3553535747
26863	09:41:22.891	00:00:26.862	1612	-1024	-768	-1	-1	-1	-1	4	-1024	-768	-1	-1	-1	-1	4		0	0						Fix_sw.jpg	0	880	547	72	111				0	Content		-72	-111	26862785	3553552494
26879	09:41:22.907	00:00:26.879	1613	-1024	-768	-1	-1	-1	-1	4	-1024	-768	-1	-1	-1	-1	4		0	0						Fix_sw.jpg	0	880	547	72	111				0	Content		-72	-111	26879460	3553569169
26896	09:41:22.924	00:00:26.896	1614	-1024	-768	-1	-1	-1	-1	4	-1024	-768	-1	-1	-1	-1	4		0	0						Fix_sw.jpg	0	880	547	72	111				0	Content		-72	-111	26896029	3553585738
26913	09:41:22.941	00:00:26.912	1615	-1024	-768	-1	-1	-1	-1	4	-1024	-768	-1	-1	-1	-1	4		0	0						Fix_sw.jpg	0	880	547	72	111				0	Content		-72	-111	26912667	3553602376
26930	09:41:22.958	00:00:26.929	1616	-1024	-768	-1	-1	-1	-1	4	-1024	-768	-1	-1	-1	-1	4		0	0						Fix_sw.jpg	0	880	547	72	111				0	Content		-72	-111	26929748	3553619457
26946	09:41:22.974	00:00:26.946	1617	-1024	-768	-1	-1	-1	-1	4	-1024	-768	-1	-1	-1	-1	4		0	0						Fix_sw.jpg	0	880	547	72	111				0	Content		-72	-111	26946416	3553636125
26963	09:41:22.991	00:00:26.963	1618	-1024	-768	-1	-1	-1	-1	4	-1024	-768	-1	-1	-1	-1	4		0	0						Fix_sw.jpg	0	880	547	72	111				0	Content		-72	-111	26963083	3553652792
26980	09:41:23.008	00:00:26.980	1619	-1024	-768	-1	-1	-1	-1	4	-1024	-768	-1	-1	-1	-1	4		0	0						Fix_sw.jpg	0	880	547	72	111				0	Content		-72	-111	26980232	3553669941
26997	09:41:23.025	00:00:26.996	1620	-1024	-768	-1	-1	-1	-1	4	-1024	-768	-1	-1	-1	-1	4		0	0						Fix_sw.jpg	0	880	547	72	111				0	Content		-72	-111	26996900	3553686609
27014	09:41:23.042	00:00:27.013	1621	-1024	-768	-1	-1	-1	-1	4	-1024	-768	-1	-1	-1	-1	4		0	0						Fix_sw.jpg	0	880	547	72	111				0	Content		-72	-111	27013568	3553703277
27030	09:41:23.058	00:00:27.029	1622	-1024	-768	-1	-1	-1	-1	4	-1024	-768	-1	-1	-1	-1	4		0	0						Fix_sw.jpg	0	880	547	72	111				0	Content		-72	-111	27029799	3553719508
27046	09:41:23.074	00:00:27.046	1623	-1024	-768	-1	-1	-1	-1	4	-1024	-768	-1	-1	-1	-1	4		0	0						Fix_sw.jpg	0	880	547	72	111				0	Content		-72	-111	27046467	3553736176
27063	09:41:23.091	00:00:27.062	1624	-1024	-768	-1	-1	-1	-1	4	-1024	-768	-1	-1	-1	-1	4		0	0						Fix_sw.jpg	0	880	547	72	111				0	Content		-72	-111	27062650	3553752359
27079	09:41:23.107	00:00:27.079	1625	-1024	-768	-1	-1	-1	-1	4	-1024	-768	-1	-1	-1	-1	4		0	0						Fix_sw.jpg	0	880	547	72	111				0	Content		-72	-111	27079273	3553768982
27096	09:41:23.124	00:00:27.095	1626	-1024	-768	-1	-1	-1	-1	4	-1024	-768	-1	-1	-1	-1	4		0	0						Fix_sw.jpg	0	880	547	72	111				0	Content		-72	-111	27095897	3553785606
27113	09:41:23.141	00:00:27.112	1627	-1024	-768	-1	-1	-1	-1	4	-1024	-768	-1	-1	-1	-1	4		0	0						Fix_sw.jpg	0	880	547	72	111				0	Content		-72	-111	27112574	3553802283
27129	09:41:23.157	00:00:27.129	1628	-1024	-768	-1	-1	-1	-1	4	-1024	-768	-1	-1	-1	-1	4		0	0						Fix_sw.jpg	0	880	547	72	111				0	Content		-72	-111	27129282	3553818991
27146	09:41:23.174	00:00:27.146	1629	-1024	-768	-1	-1	-1	-1	4	-1024	-768	-1	-1	-1	-1	4		0	0						Fix_sw.jpg	0	880	547	72	111				0	Content		-72	-111	27146112	3553835821
27163	09:41:23.191	00:00:27.162	1630	-1024	-768	-1	-1	-1	-1	4	-1024	-768	-1	-1	-1	-1	4		0	0						Fix_sw.jpg	0	880	547	72	111				0	Content		-72	-111	27162780	3553852489
27179	09:41:23.207	00:00:27.179	1631	-1024	-768	-1	-1	-1	-1	4	-1024	-768	-1	-1	-1	-1	4		0	0						Fix_sw.jpg	0	880	547	72	111				0	Content		-72	-111	27179447	3553869156
27196	09:41:23.224	00:00:27.196	1632	-1024	-768	-1	-1	-1	-1	4	-1024	-768	-1	-1	-1	-1	4		0	0						Fix_sw.jpg	0	880	547	72	111				0	Content		-72	-111	27196393	3553886102
27214	09:41:23.242	00:00:27.213	1633	-1024	-768	-1	-1	-1	-1	4	-1024	-768	-1	-1	-1	-1	4		0	0						Fix_sw.jpg	0	880	547	72	111				0	Content		-72	-111	27213767	3553903476
27230	09:41:23.258	00:00:27.229	1634	-1024	-768	-1	-1	-1	-1	4	-1024	-768	-1	-1	-1	-1	4		0	0						Fix_sw.jpg	0	880	547	72	111				0	Content		-72	-111	27229829	3553919538
27246	09:41:23.274	00:00:27.246	1635	-1024	-768	-1	-1	-1	-1	4	-1024	-768	-1	-1	-1	-1	4		0	0						Fix_sw.jpg	0	880	547	72	111				0	Content		-72	-111	27246497	3553936206
27263	09:41:23.291	00:00:27.262	1636	-1024	-768	-1	-1	-1	-1	4	-1024	-768	-1	-1	-1	-1	4		0	0						Fix_sw.jpg	0	880	547	72	111				0	Content		-72	-111	27262511	3553952220
27279	09:41:23.307	00:00:27.279	1637	-1024	-768	-1	-1	-1	-1	4	-1024	-768	-1	-1	-1	-1	4		0	0						Fix_sw.jpg	0	880	547	72	111				0	Content		-72	-111	27279133	3553968842
27296	09:41:23.324	00:00:27.295	1638	-1024	-768	-1	-1	-1	-1	4	-1024	-768	-1	-1	-1	-1	4		0	0						Fix_sw.jpg	0	880	547	72	111				0	Content		-72	-111	27295883	3553985592
27312	09:41:23.340	00:00:27.312	1639	-1024	-768	-1	-1	-1	-1	4	-1024	-768	-1	-1	-1	-1	4		0	0						Fix_sw.jpg	0	880	547	72	111				0	Content		-72	-111	27312437	3554002146
27329	09:41:23.357	00:00:27.329	1640	-1024	-768	-1	-1	-1	-1	4	-1024	-768	-1	-1	-1	-1	4		0	0						Fix_sw.jpg	0	880	547	72	111				0	Content		-72	-111	27329128	3554018837
27346	09:41:23.374	00:00:27.345	1641	-1024	-768	-1	-1	-1	-1	4	-1024	-768	-1	-1	-1	-1	4		0	0						Fix_sw.jpg	0	880	547	72	111				0	Content		-72	-111	27345759	3554035468
27363	09:41:23.391	00:00:27.362	1642	-1024	-768	-1	-1	-1	-1	4	-1024	-768	-1	-1	-1	-1	4		0	0						Fix_sw.jpg	0	880	547	72	111				0	Content		-72	-111	27362800	3554052509
27379	09:41:23.407	00:00:27.379	1643	-1024	-768	-1	-1	-1	-1	4	-1024	-768	-1	-1	-1	-1	4		0	0						Fix_sw.jpg	0	880	547	72	111				0	Content		-72	-111	27379468	3554069177
27396	09:41:23.424	00:00:27.396	1644	-1024	-768	-1	-1	-1	-1	4	-1024	-768	-1	-1	-1	-1	4		0	0						Fix_sw.jpg	0	880	547	72	111				0	Content		-72	-111	27396136	3554085845
27413	09:41:23.441	00:00:27.413	1645	-1024	-768	-1	-1	-1	-1	4	-1024	-768	-1	-1	-1	-1	4		0	0						Fix_sw.jpg	0	880	547	72	111				0	Content		-72	-111	27413306	3554103015
27430	09:41:23.458	00:00:27.429	1646	-1024	-768	-1	-1	-1	-1	4	-1024	-768	-1	-1	-1	-1	4		0	0						Fix_sw.jpg	0	880	547	72	111				0	Content		-72	-111	27429973	3554119682
27447	09:41:23.475	00:00:27.446	1647	-1024	-768	-1	-1	-1	-1	4	-1024	-768	-1	-1	-1	-1	4		0	0						Fix_sw.jpg	0	880	547	72	111				0	Content		-72	-111	27446641	3554136350
27463	09:41:23.491	00:00:27.462	1648	-1024	-768	-1	-1	-1	-1	4	-1024	-768	-1	-1	-1	-1	4		0	0						Fix_sw.jpg	0	880	547	72	111				0	Content		-72	-111	27462821	3554152530
27479	09:41:23.507	00:00:27.479	1649	-1024	-768	-1	-1	-1	-1	4	-1024	-768	-1	-1	-1	-1	4		0	0						Fix_sw.jpg	0	880	547	72	111				0	Content		-72	-111	27479489	3554169198
27496	09:41:23.524	00:00:27.495	1650	-1024	-768	-1	-1	-1	-1	4	-1024	-768	-1	-1	-1	-1	4		0	0						Fix_sw.jpg	0	880	547	72	111				0	Content		-72	-111	27495626	3554185335
27512	09:41:23.540	00:00:27.512	1651	-1024	-768	-1	-1	-1	-1	4	-1024	-768	-1	-1	-1	-1	4		0	0						Fix_sw.jpg	0	880	547	72	111				0	Content		-72	-111	27512372	3554202081
27517	09:41:23.545																				ImageEnd	16	0	0	Fix_sw.jpg
27529	09:41:23.557	00:00:27.528	1652	-1024	-768	-1	-1	-1	-1	4	-1024	-768	-1	-1	-1	-1	4		0	0						No media	0	1024	768	0	0				0	Content		0	0	27528995	3554218704
27535	09:41:23.563																				ImageStart	8	0	0	StimuliFarbe_gelb_rot.png
27546	09:41:23.574	00:00:27.545	1653	-1024	-768	-1	-1	-1	-1	4	-1024	-768	-1	-1	-1	-1	4		0	0						StimuliFarbe_gelb_rot.png	0	880	547	72	111				0	Content		-72	-111	27545675	3554235384
27562	09:41:23.590	00:00:27.562	1654	-1024	-768	-1	-1	-1	-1	4	-1024	-768	-1	-1	-1	-1	4		0	0						StimuliFarbe_gelb_rot.png	0	880	547	72	111				0	Content		-72	-111	27562257	3554251966
27579	09:41:23.607	00:00:27.579	1655	-1024	-768	-1	-1	-1	-1	4	-1024	-768	-1	-1	-1	-1	4		0	0						StimuliFarbe_gelb_rot.png	0	880	547	72	111				0	Content		-72	-111	27579127	3554268836
27596	09:41:23.624	00:00:27.595	1656	-1024	-768	-1	-1	-1	-1	4	-1024	-768	-1	-1	-1	-1	4		0	0						StimuliFarbe_gelb_rot.png	0	880	547	72	111				0	Content		-72	-111	27595795	3554285504
27612	09:41:23.640	00:00:27.612	1657	-1024	-768	-1	-1	-1	-1	4	-1024	-768	-1	-1	-1	-1	4		0	0						StimuliFarbe_gelb_rot.png	0	880	547	72	111				0	Content		-72	-111	27612463	3554302172
27629	09:41:23.657	00:00:27.629	1658	-1024	-768	-1	-1	-1	-1	4	-1024	-768	-1	-1	-1	-1	4		0	0						StimuliFarbe_gelb_rot.png	0	880	547	72	111				0	Content		-72	-111	27629474	3554319183
27646	09:41:23.674	00:00:27.646	1659	-1024	-768	-1	-1	-1	-1	4	-1024	-768	-1	-1	-1	-1	4		0	0						StimuliFarbe_gelb_rot.png	0	880	547	72	111				0	Content		-72	-111	27646141	3554335850
27663	09:41:23.691	00:00:27.662	1660	-1024	-768	-1	-1	-1	-1	4	-1024	-768	-1	-1	-1	-1	4		0	0						StimuliFarbe_gelb_rot.png	0	880	547	72	111				0	Content		-72	-111	27662809	3554352518
27680	09:41:23.708	00:00:27.680	1661	-1024	-768	-1	-1	-1	-1	4	-1024	-768	-1	-1	-1	-1	4		0	0						StimuliFarbe_gelb_rot.png	0	880	547	72	111				0	Content		-72	-111	27680152	3554369861
27697	09:41:23.725	00:00:27.696	1662	-1024	-768	-1	-1	-1	-1	4	-1024	-768	-1	-1	-1	-1	4		0	0						StimuliFarbe_gelb_rot.png	0	880	547	72	111				0	Content		-72	-111	27696820	3554386529
27714	09:41:23.742	00:00:27.714	1663	-1024	-768	-1	-1	-1	-1	4	-1024	-768	-1	-1	-1	-1	4		0	0						StimuliFarbe_gelb_rot.png	0	880	547	72	111				0	Content		-72	-111	27714115	3554403824
27729	09:41:23.757	00:00:27.728	1664	-1024	-768	-1	-1	-1	-1	4	-1024	-768	-1	-1	-1	-1	4		0	0						StimuliFarbe_gelb_rot.png	0	880	547	72	111				0	Content		-72	-111	27728863	3554418572
27745	09:41:23.773	00:00:27.745	1665	-1024	-768	-1	-1	-1	-1	4	-1024	-768	-1	-1	-1	-1	4		0	0						StimuliFarbe_gelb_rot.png	0	880	547	72	111				0	Content		-72	-111	27745486	3554435195
27762	09:41:23.790	00:00:27.762	1666	-1024	-768	-1	-1	-1	-1	4	-1024	-768	-1	-1	-1	-1	4		0	0						StimuliFarbe_gelb_rot.png	0	880	547	72	111				0	Content		-72	-111	27762235	3554451944
27779	09:41:23.807	00:00:27.778	1667	-1024	-768	-1	-1	-1	-1	4	-1024	-768	-1	-1	-1	-1	4		0	0						StimuliFarbe_gelb_rot.png	0	880	547	72	111				0	Content		-72	-111	27778912	3554468621
27795	09:41:23.823	00:00:27.795	1668	-1024	-768	-1	-1	-1	-1	4	-1024	-768	-1	-1	-1	-1	4		0	0						StimuliFarbe_gelb_rot.png	0	880	547	72	111				0	Content		-72	-111	27795478	3554485187
27812	09:41:23.840	00:00:27.812	1669	-1024	-768	-1	-1	-1	-1	4	-1024	-768	-1	-1	-1	-1	4		0	0						StimuliFarbe_gelb_rot.png	0	880	547	72	111				0	Content		-72	-111	27812110	3554501819
27829	09:41:23.857	00:00:27.829	1670	-1024	-768	-1	-1	-1	-1	4	-1024	-768	-1	-1	-1	-1	4		0	0						StimuliFarbe_gelb_rot.png	0	880	547	72	111				0	Content		-72	-111	27829197	3554518906
27846	09:41:23.874	00:00:27.845	1671	-1024	-768	-1	-1	-1	-1	4	-1024	-768	-1	-1	-1	-1	4		0	0						StimuliFarbe_gelb_rot.png	0	880	547	72	111				0	Content		-72	-111	27845865	3554535574
27863	09:41:23.891	00:00:27.862	1672	-1024	-768	-1	-1	-1	-1	4	-1024	-768	-1	-1	-1	-1	4		0	0						StimuliFarbe_gelb_rot.png	0	880	547	72	111				0	Content		-72	-111	27862533	3554552242
27880	09:41:23.908	00:00:27.879	1673	-1024	-768	-1	-1	-1	-1	4	-1024	-768	-1	-1	-1	-1	4		0	0						StimuliFarbe_gelb_rot.png	0	880	547	72	111				0	Content		-72	-111	27879685	3554569394
27896	09:41:23.924	00:00:27.896	1674	-1024	-768	-1	-1	-1	-1	4	-1024	-768	-1	-1	-1	-1	4		0	0						StimuliFarbe_gelb_rot.png	0	880	547	72	111				0	Content		-72	-111	27896352	3554586061
27913	09:41:23.941	00:00:27.913	1675	-1024	-768	-1	-1	-1	-1	4	-1024	-768	-1	-1	-1	-1	4		0	0						StimuliFarbe_gelb_rot.png	0	880	547	72	111				0	Content		-72	-111	27913020	3554602729
27929	09:41:23.957	00:00:27.929	1676	-1024	-768	-1	-1	-1	-1	4	-1024	-768	-1	-1	-1	-1	4		0	0						StimuliFarbe_gelb_rot.png	0	880	547	72	111				0	Content		-72	-111	27929249	3554618958
27946	09:41:23.974	00:00:27.945	1677	-1024	-768	-1	-1	-1	-1	4	-1024	-768	-1	-1	-1	-1	4		0	0						StimuliFarbe_gelb_rot.png	0	880	547	72	111				0	Content		-72	-111	27945917	3554635626
27962	09:41:23.990	00:00:27.961	1678	-1024	-768	-1	-1	-1	-1	4	-1024	-768	-1	-1	-1	-1	4		0	0						StimuliFarbe_gelb_rot.png	0	880	547	72	111				0	Content		-72	-111	27961974	3554651683
27979	09:41:24.007	00:00:27.978	1679	-1024	-768	-1	-1	-1	-1	4	-1024	-768	-1	-1	-1	-1	4		0	0						StimuliFarbe_gelb_rot.png	0	880	547	72	111				0	Content		-72	-111	27978721	3554668430
27995	09:41:24.023	00:00:27.995	1680	-1024	-768	-1	-1	-1	-1	4	-1024	-768	-1	-1	-1	-1	4		0	0						StimuliFarbe_gelb_rot.png	0	880	547	72	111				0	Content		-72	-111	27995346	3554685055
28012	09:41:24.040	00:00:28.012	1681	-1024	-768	-1	-1	-1	-1	4	-1024	-768	-1	-1	-1	-1	4		0	0						StimuliFarbe_gelb_rot.png	0	880	547	72	111				0	Content		-72	-111	28012152	3554701861
28029	09:41:24.057	00:00:28.028	1682	-1024	-768	-1	-1	-1	-1	4	-1024	-768	-1	-1	-1	-1	4		0	0						StimuliFarbe_gelb_rot.png	0	880	547	72	111				0	Content		-72	-111	28028723	3554718432
28046	09:41:24.074	00:00:28.045	1683	-1024	-768	-1	-1	-1	-1	4	-1024	-768	-1	-1	-1	-1	4		0	0						StimuliFarbe_gelb_rot.png	0	880	547	72	111				0	Content		-72	-111	28045556	3554735265
28062	09:41:24.090	00:00:28.062	1684	-1024	-768	-1	-1	-1	-1	4	-1024	-768	-1	-1	-1	-1	4		0	0						StimuliFarbe_gelb_rot.png	0	880	547	72	111				0	Content		-72	-111	28062224	3554751933
28079	09:41:24.107	00:00:28.078	1685	-1024	-768	-1	-1	-1	-1	4	-1024	-768	-1	-1	-1	-1	4		0	0						StimuliFarbe_gelb_rot.png	0	880	547	72	111				0	Content		-72	-111	28078892	3554768601
28096	09:41:24.124	00:00:28.095	1686	-1024	-768	-1	-1	-1	-1	4	-1024	-768	-1	-1	-1	-1	4		0	0						StimuliFarbe_gelb_rot.png	0	880	547	72	111				0	Content		-72	-111	28095876	3554785585
28113	09:41:24.141	00:00:28.112	1687	-1024	-768	-1	-1	-1	-1	4	-1024	-768	-1	-1	-1	-1	4		0	0						StimuliFarbe_gelb_rot.png	0	880	547	72	111				0	Content		-72	-111	28112543	3554802252
28129	09:41:24.157	00:00:28.129	1688	-1024	-768	-1	-1	-1	-1	4	-1024	-768	-1	-1	-1	-1	4		0	0						StimuliFarbe_gelb_rot.png	0	880	547	72	111				0	Content		-72	-111	28129211	3554818920
28147	09:41:24.175	00:00:28.146	1689	-1024	-768	-1	-1	-1	-1	4	-1024	-768	-1	-1	-1	-1	4		0	0						StimuliFarbe_gelb_rot.png	0	880	547	72	111				0	Content		-72	-111	28146526	3554836235
28163	09:41:24.191	00:00:28.163	1690	-1024	-768	-1	-1	-1	-1	4	-1024	-768	-1	-1	-1	-1	4		0	0						StimuliFarbe_gelb_rot.png	0	880	547	72	111				0	Content		-72	-111	28163194	3554852903
28180	09:41:24.208	00:00:28.180	1691	-1024	-768	-1	-1	-1	-1	4	-1024	-768	-1	-1	-1	-1	4		0	0						StimuliFarbe_gelb_rot.png	0	880	547	72	111				0	Content		-72	-111	28180463	3554870172
28195	09:41:24.223	00:00:28.195	1692	-1024	-768	-1	-1	-1	-1	4	-1024	-768	-1	-1	-1	-1	4		0	0						StimuliFarbe_gelb_rot.png	0	880	547	72	111				0	Content		-72	-111	28195210	3554884919
28212	09:41:24.240	00:00:28.211	1693	-1024	-768	-1	-1	-1	-1	4	-1024	-768	-1	-1	-1	-1	4		0	0						StimuliFarbe_gelb_rot.png	0	880	547	72	111				0	Content		-72	-111	28211836	3554901545
28229	09:41:24.257	00:00:28.228	1694	-1024	-768	-1	-1	-1	-1	4	-1024	-768	-1	-1	-1	-1	4		0	0						StimuliFarbe_gelb_rot.png	0	880	547	72	111				0	Content		-72	-111	28228582	3554918291
28245	09:41:24.273	00:00:28.245	1695	-1024	-768	-1	-1	-1	-1	4	-1024	-768	-1	-1	-1	-1	4		0	0						StimuliFarbe_gelb_rot.png	0	880	547	72	111				0	Content		-72	-111	28245260	3554934969
28262	09:41:24.290	00:00:28.261	1696	-1024	-768	-1	-1	-1	-1	4	-1024	-768	-1	-1	-1	-1	4		0	0						StimuliFarbe_gelb_rot.png	0	880	547	72	111				0	Content		-72	-111	28261828	3554951537
28278	09:41:24.306	00:00:28.278	1697	-1024	-768	-1	-1	-1	-1	4	-1024	-768	-1	-1	-1	-1	4		0	0						StimuliFarbe_gelb_rot.png	0	880	547	72	111				0	Content		-72	-111	28278466	3554968175
28296	09:41:24.324	00:00:28.295	1698	-1024	-768	-1	-1	-1	-1	4	-1024	-768	-1	-1	-1	-1	4		0	0						StimuliFarbe_gelb_rot.png	0	880	547	72	111				0	Content		-72	-111	28295545	3554985254
28312	09:41:24.340	00:00:28.312	1699	-1024	-768	-1	-1	-1	-1	4	-1024	-768	-1	-1	-1	-1	4		0	0						StimuliFarbe_gelb_rot.png	0	880	547	72	111				0	Content		-72	-111	28312213	3555001922
28329	09:41:24.357	00:00:28.328	1700	-1024	-768	-1	-1	-1	-1	4	-1024	-768	-1	-1	-1	-1	4		0	0						StimuliFarbe_gelb_rot.png	0	880	547	72	111				0	Content		-72	-111	28328881	3555018590
28346	09:41:24.374	00:00:28.346	1701	-1024	-768	-1	-1	-1	-1	4	-1024	-768	-1	-1	-1	-1	4		0	0						StimuliFarbe_gelb_rot.png	0	880	547	72	111				0	Content		-72	-111	28346029	3555035738
28363	09:41:24.391	00:00:28.362	1702	-1024	-768	-1	-1	-1	-1	4	-1024	-768	-1	-1	-1	-1	4		0	0						StimuliFarbe_gelb_rot.png	0	880	547	72	111				0	Content		-72	-111	28362697	3555052406
28379	09:41:24.407	00:00:28.379	1703	-1024	-768	-1	-1	-1	-1	4	-1024	-768	-1	-1	-1	-1	4		0	0						StimuliFarbe_gelb_rot.png	0	880	547	72	111				0	Content		-72	-111	28379365	3555069074
28396	09:41:24.424	00:00:28.395	1704	-1024	-768	-1	-1	-1	-1	4	-1024	-768	-1	-1	-1	-1	4		0	0						StimuliFarbe_gelb_rot.png	0	880	547	72	111				0	Content		-72	-111	28395595	3555085304
28412	09:41:24.440	00:00:28.412	1705	-1024	-768	-1	-1	-1	-1	4	-1024	-768	-1	-1	-1	-1	4		0	0						StimuliFarbe_gelb_rot.png	0	880	547	72	111				0	Content		-72	-111	28412263	3555101972
28428	09:41:24.456	00:00:28.428	1706	-1024	-768	-1	-1	-1	-1	4	-1024	-768	-1	-1	-1	-1	4		0	0						StimuliFarbe_gelb_rot.png	0	880	547	72	111				0	Content		-72	-111	28428447	3555118156
28445	09:41:24.473	00:00:28.445	1707	-1024	-768	-1	-1	-1	-1	4	-1024	-768	-1	-1	-1	-1	4		0	0						StimuliFarbe_gelb_rot.png	0	880	547	72	111				0	Content		-72	-111	28445068	3555134777
28462	09:41:24.490	00:00:28.461	1708	-1024	-768	-1	-1	-1	-1	4	-1024	-768	-1	-1	-1	-1	4		0	0						StimuliFarbe_gelb_rot.png	0	880	547	72	111				0	Content		-72	-111	28461698	3555151407
28478	09:41:24.506	00:00:28.478	1709	-1024	-768	-1	-1	-1	-1	4	-1024	-768	-1	-1	-1	-1	4		0	0						StimuliFarbe_gelb_rot.png	0	880	547	72	111				0	Content		-72	-111	28478372	3555168081
28495	09:41:24.523	00:00:28.495	1710	-1024	-768	-1	-1	-1	-1	4	-1024	-768	-1	-1	-1	-1	4		0	0						StimuliFarbe_gelb_rot.png	0	880	547	72	111				0	Content		-72	-111	28495075	3555184784
28512	09:41:24.540	00:00:28.511	1711	-1024	-768	-1	-1	-1	-1	4	-1024	-768	-1	-1	-1	-1	4		0	0						StimuliFarbe_gelb_rot.png	0	880	547	72	111				0	Content		-72	-111	28511906	3555201615
28529	09:41:24.557	00:00:28.528	1712	-1024	-768	-1	-1	-1	-1	4	-1024	-768	-1	-1	-1	-1	4		0	0						StimuliFarbe_gelb_rot.png	0	880	547	72	111				0	Content		-72	-111	28528574	3555218283
28545	09:41:24.573	00:00:28.545	1713	-1024	-768	-1	-1	-1	-1	4	-1024	-768	-1	-1	-1	-1	4		0	0						StimuliFarbe_gelb_rot.png	0	880	547	72	111				0	Content		-72	-111	28545242	3555234951
28562	09:41:24.590	00:00:28.562	1714	-1024	-768	-1	-1	-1	-1	4	-1024	-768	-1	-1	-1	-1	4		0	0						StimuliFarbe_gelb_rot.png	0	880	547	72	111				0	Content		-72	-111	28562226	3555251935
28579	09:41:24.607	00:00:28.578	1715	-1024	-768	-1	-1	-1	-1	4	-1024	-768	-1	-1	-1	-1	4		0	0						StimuliFarbe_gelb_rot.png	0	880	547	72	111				0	Content		-72	-111	28578893	3555268602
28596	09:41:24.624	00:00:28.595	1716	-1024	-768	-1	-1	-1	-1	4	-1024	-768	-1	-1	-1	-1	4		0	0						StimuliFarbe_gelb_rot.png	0	880	547	72	111				0	Content		-72	-111	28595561	3555285270
28613	09:41:24.641	00:00:28.612	1717	-1024	-768	-1	-1	-1	-1	4	-1024	-768	-1	-1	-1	-1	4		0	0						StimuliFarbe_gelb_rot.png	0	880	547	72	111				0	Content		-72	-111	28612874	3555302583
28630	09:41:24.658	00:00:28.629	1718	-1024	-768	-1	-1	-1	-1	4	-1024	-768	-1	-1	-1	-1	4		0	0						StimuliFarbe_gelb_rot.png	0	880	547	72	111				0	Content		-72	-111	28629542	3555319251
28647	09:41:24.675	00:00:28.646	1719	-1024	-768	-1	-1	-1	-1	4	-1024	-768	-1	-1	-1	-1	4		0	0						StimuliFarbe_gelb_rot.png	0	880	547	72	111				0	Content		-72	-111	28646810	3555336519
28662	09:41:24.690	00:00:28.661	1720	-1024	-768	-1	-1	-1	-1	4	-1024	-768	-1	-1	-1	-1	4		0	0						StimuliFarbe_gelb_rot.png	0	880	547	72	111				0	Content		-72	-111	28661683	3555351392
28678	09:41:24.706	00:00:28.678	1721	-1024	-768	-1	-1	-1	-1	4	-1024	-768	-1	-1	-1	-1	4		0	0						StimuliFarbe_gelb_rot.png	0	880	547	72	111				0	Content		-72	-111	28678180	3555367889
28695	09:41:24.723	00:00:28.694	1722	-1024	-768	-1	-1	-1	-1	4	-1024	-768	-1	-1	-1	-1	4		0	0						StimuliFarbe_gelb_rot.png	0	880	547	72	111				0	Content		-72	-111	28694929	3555384638
28712	09:41:24.740	00:00:28.711	1723	-1024	-768	-1	-1	-1	-1	4	-1024	-768	-1	-1	-1	-1	4		0	0						StimuliFarbe_gelb_rot.png	0	880	547	72	111				0	Content		-72	-111	28711608	3555401317
28728	09:41:24.756	00:00:28.728	1724	-1024	-768	-1	-1	-1	-1	4	-1024	-768	-1	-1	-1	-1	4		0	0						StimuliFarbe_gelb_rot.png	0	880	547	72	111				0	Content		-72	-111	28728175	3555417884
28745	09:41:24.773	00:00:28.744	1725	-1024	-768	-1	-1	-1	-1	4	-1024	-768	-1	-1	-1	-1	4		0	0						StimuliFarbe_gelb_rot.png	0	880	547	72	111				0	Content		-72	-111	28744806	3555434515
28762	09:41:24.790	00:00:28.761	1726	-1024	-768	-1	-1	-1	-1	4	-1024	-768	-1	-1	-1	-1	4		0	0						StimuliFarbe_gelb_rot.png	0	880	547	72	111				0	Content		-72	-111	28761888	3555451597
28779	09:41:24.807	00:00:28.778	1727	-1024	-768	-1	-1	-1	-1	4	-1024	-768	-1	-1	-1	-1	4		0	0						StimuliFarbe_gelb_rot.png	0	880	547	72	111				0	Content		-72	-111	28778556	3555468265
28795	09:41:24.823	00:00:28.795	1728	-1024	-768	-1	-1	-1	-1	4	-1024	-768	-1	-1	-1	-1	4		0	0						StimuliFarbe_gelb_rot.png	0	880	547	72	111				0	Content		-72	-111	28795224	3555484933
28812	09:41:24.840	00:00:28.812	1729	-1024	-768	-1	-1	-1	-1	4	-1024	-768	-1	-1	-1	-1	4		0	0						StimuliFarbe_gelb_rot.png	0	880	547	72	111				0	Content		-72	-111	28812377	3555502086
28829	09:41:24.857	00:00:28.829	1730	-1024	-768	-1	-1	-1	-1	4	-1024	-768	-1	-1	-1	-1	4		0	0						StimuliFarbe_gelb_rot.png	0	880	547	72	111				0	Content		-72	-111	28829045	3555518754
28846	09:41:24.874	00:00:28.845	1731	-1024	-768	-1	-1	-1	-1	4	-1024	-768	-1	-1	-1	-1	4		0	0						StimuliFarbe_gelb_rot.png	0	880	547	72	111				0	Content		-72	-111	28845713	3555535422
28862	09:41:24.890	00:00:28.861	1732	-1024	-768	-1	-1	-1	-1	4	-1024	-768	-1	-1	-1	-1	4		0	0						StimuliFarbe_gelb_rot.png	0	880	547	72	111				0	Content		-72	-111	28861942	3555551651
28879	09:41:24.907	00:00:28.878	1733	-1024	-768	-1	-1	-1	-1	4	-1024	-768	-1	-1	-1	-1	4		0	0						StimuliFarbe_gelb_rot.png	0	880	547	72	111				0	Content		-72	-111	28878610	3555568319
28895	09:41:24.923	00:00:28.894	1734	-1024	-768	-1	-1	-1	-1	4	-1024	-768	-1	-1	-1	-1	4		0	0						StimuliFarbe_gelb_rot.png	0	880	547	72	111				0	Content		-72	-111	28894794	3555584503
28911	09:41:24.939	00:00:28.911	1735	-1024	-768	-1	-1	-1	-1	4	-1024	-768	-1	-1	-1	-1	4		0	0						StimuliFarbe_gelb_rot.png	0	880	547	72	111				0	Content		-72	-111	28911419	3555601128
28928	09:41:24.956	00:00:28.928	1736	-1024	-768	-1	-1	-1	-1	4	-1024	-768	-1	-1	-1	-1	4		0	0						StimuliFarbe_gelb_rot.png	0	880	547	72	111				0	Content		-72	-111	28928173	3555617882
28945	09:41:24.973	00:00:28.944	1737	-1024	-768	-1	-1	-1	-1	4	-1024	-768	-1	-1	-1	-1	4		0	0						StimuliFarbe_gelb_rot.png	0	880	547	72	111				0	Content		-72	-111	28944848	3555634557
28961	09:41:24.989	00:00:28.961	1738	-1024	-768	-1	-1	-1	-1	4	-1024	-768	-1	-1	-1	-1	4		0	0						StimuliFarbe_gelb_rot.png	0	880	547	72	111				0	Content		-72	-111	28961426	3555651135
28978	09:41:25.006	00:00:28.978	1739	-1024	-768	-1	-1	-1	-1	4	-1024	-768	-1	-1	-1	-1	4		0	0						StimuliFarbe_gelb_rot.png	0	880	547	72	111				0	Content		-72	-111	28978258	3555667967
28995	09:41:25.023	00:00:28.994	1740	-1024	-768	-1	-1	-1	-1	4	-1024	-768	-1	-1	-1	-1	4		0	0						StimuliFarbe_gelb_rot.png	0	880	547	72	111				0	Content		-72	-111	28994926	3555684635
29012	09:41:25.040	00:00:29.011	1741	-1024	-768	-1	-1	-1	-1	4	-1024	-768	-1	-1	-1	-1	4		0	0						StimuliFarbe_gelb_rot.png	0	880	547	72	111				0	Content		-72	-111	29011594	3555701303
29029	09:41:25.057	00:00:29.028	1742	-1024	-768	-1	-1	-1	-1	4	-1024	-768	-1	-1	-1	-1	4		0	0						StimuliFarbe_gelb_rot.png	0	880	547	72	111				0	Content		-72	-111	29028578	3555718287
29045	09:41:25.073	00:00:29.045	1743	-1024	-768	-1	-1	-1	-1	4	-1024	-768	-1	-1	-1	-1	4		0	0						StimuliFarbe_gelb_rot.png	0	880	547	72	111				0	Content		-72	-111	29045245	3555734954
29062	09:41:25.090	00:00:29.061	1744	-1024	-768	-1	-1	-1	-1	4	-1024	-768	-1	-1	-1	-1	4		0	0						StimuliFarbe_gelb_rot.png	0	880	547	72	111				0	Content		-72	-111	29061913	3555751622
29079	09:41:25.107	00:00:29.079	1745	-1024	-768	-1	-1	-1	-1	4	-1024	-768	-1	-1	-1	-1	4		0	0						StimuliFarbe_gelb_rot.png	0	880	547	72	111				0	Content		-72	-111	29079224	3555768933
29096	09:41:25.124	00:00:29.095	1746	-1024	-768	-1	-1	-1	-1	4	-1024	-768	-1	-1	-1	-1	4		0	0						StimuliFarbe_gelb_rot.png	0	880	547	72	111				0	Content		-72	-111	29095892	3555785601
29113	09:41:25.141	00:00:29.113	1747	-1024	-768	-1	-1	-1	-1	4	-1024	-768	-1	-1	-1	-1	4		0	0						StimuliFarbe_gelb_rot.png	0	880	547	72	111				0	Content		-72	-111	29113159	3555802868
29128	09:41:25.156	00:00:29.128	1748	-1024	-768	-1	-1	-1	-1	4	-1024	-768	-1	-1	-1	-1	4		0	0						StimuliFarbe_gelb_rot.png	0	880	547	72	111				0	Content		-72	-111	29128034	3555817743
29145	09:41:25.173	00:00:29.144	1749	-1024	-768	-1	-1	-1	-1	4	-1024	-768	-1	-1	-1	-1	4		0	0						StimuliFarbe_gelb_rot.png	0	880	547	72	111				0	Content		-72	-111	29144671	3555834380
29161	09:41:25.189	00:00:29.161	1750	-1024	-768	-1	-1	-1	-1	4	-1024	-768	-1	-1	-1	-1	4		0	0						StimuliFarbe_gelb_rot.png	0	880	547	72	111				0	Content		-72	-111	29161280	3555850989
29178	09:41:25.206	00:00:29.177	1751	-1024	-768	-1	-1	-1	-1	4	-1024	-768	-1	-1	-1	-1	4		0	0						StimuliFarbe_gelb_rot.png	0	880	547	72	111				0	Content		-72	-111	29177961	3555867670
29195	09:41:25.223	00:00:29.194	1752	-1024	-768	-1	-1	-1	-1	4	-1024	-768	-1	-1	-1	-1	4		0	0						StimuliFarbe_gelb_rot.png	0	880	547	72	111				0	Content		-72	-111	29194664	3555884373
29211	09:41:25.239	00:00:29.211	1753	-1024	-768	-1	-1	-1	-1	4	-1024	-768	-1	-1	-1	-1	4		0	0						StimuliFarbe_gelb_rot.png	0	880	547	72	111				0	Content		-72	-111	29211291	3555901000
29228	09:41:25.256	00:00:29.228	1754	-1024	-768	-1	-1	-1	-1	4	-1024	-768	-1	-1	-1	-1	4		0	0						StimuliFarbe_gelb_rot.png	0	880	547	72	111				0	Content		-72	-111	29228368	3555918077
29245	09:41:25.273	00:00:29.245	1755	-1024	-768	-1	-1	-1	-1	4	-1024	-768	-1	-1	-1	-1	4		0	0						StimuliFarbe_gelb_rot.png	0	880	547	72	111				0	Content		-72	-111	29245036	3555934745
29262	09:41:25.290	00:00:29.261	1756	-1024	-768	-1	-1	-1	-1	4	-1024	-768	-1	-1	-1	-1	4		0	0						StimuliFarbe_gelb_rot.png	0	880	547	72	111				0	Content		-72	-111	29261704	3555951413
29279	09:41:25.307	00:00:29.278	1757	-1024	-768	-1	-1	-1	-1	4	-1024	-768	-1	-1	-1	-1	4		0	0						StimuliFarbe_gelb_rot.png	0	880	547	72	111				0	Content		-72	-111	29278809	3555968518
29295	09:41:25.323	00:00:29.295	1758	-1024	-768	-1	-1	-1	-1	4	-1024	-768	-1	-1	-1	-1	4		0	0						StimuliFarbe_gelb_rot.png	0	880	547	72	111				0	Content		-72	-111	29295477	3555985186
29312	09:41:25.340	00:00:29.312	1759	-1024	-768	-1	-1	-1	-1	4	-1024	-768	-1	-1	-1	-1	4		0	0						StimuliFarbe_gelb_rot.png	0	880	547	72	111				0	Content		-72	-111	29312145	3556001854
29328	09:41:25.356	00:00:29.328	1760	-1024	-768	-1	-1	-1	-1	4	-1024	-768	-1	-1	-1	-1	4		0	0						StimuliFarbe_gelb_rot.png	0	880	547	72	111				0	Content		-72	-111	29328331	3556018040
29345	09:41:25.373	00:00:29.344	1761	-1024	-768	-1	-1	-1	-1	4	-1024	-768	-1	-1	-1	-1	4		0	0						StimuliFarbe_gelb_rot.png	0	880	547	72	111				0	Content		-72	-111	29344999	3556034708
29361	09:41:25.389	00:00:29.361	1762	-1024	-768	-1	-1	-1	-1	4	-1024	-768	-1	-1	-1	-1	4		0	0						StimuliFarbe_gelb_rot.png	0	880	547	72	111				0	Content		-72	-111	29361143	3556050852
29378	09:41:25.406	00:00:29.377	1763	-1024	-768	-1	-1	-1	-1	4	-1024	-768	-1	-1	-1	-1	4		0	0						StimuliFarbe_gelb_rot.png	0	880	547	72	111				0	Content		-72	-111	29377766	3556067475
29395	09:41:25.423	00:00:29.394	1764	-1024	-768	-1	-1	-1	-1	4	-1024	-768	-1	-1	-1	-1	4		0	0						StimuliFarbe_gelb_rot.png	0	880	547	72	111				0	Content		-72	-111	29394514	3556084223
29411	09:41:25.439	00:00:29.411	1765	-1024	-768	-1	-1	-1	-1	4	-1024	-768	-1	-1	-1	-1	4		0	0						StimuliFarbe_gelb_rot.png	0	880	547	72	111				0	Content		-72	-111	29411194	3556100903
29428	09:41:25.456	00:00:29.427	1766	-1024	-768	-1	-1	-1	-1	4	-1024	-768	-1	-1	-1	-1	4		0	0						StimuliFarbe_gelb_rot.png	0	880	547	72	111				0	Content		-72	-111	29427764	3556117473
29445	09:41:25.473	00:00:29.444	1767	-1024	-768	-1	-1	-1	-1	4	-1024	-768	-1	-1	-1	-1	4		0	0						StimuliFarbe_gelb_rot.png	0	880	547	72	111				0	Content		-72	-111	29444645	3556134354
29461	09:41:25.489	00:00:29.461	1768	-1024	-768	-1	-1	-1	-1	4	-1024	-768	-1	-1	-1	-1	4		0	0						StimuliFarbe_gelb_rot.png	0	880	547	72	111				0	Content		-72	-111	29461313	3556151022
29478	09:41:25.506	00:00:29.477	1769	-1024	-768	-1	-1	-1	-1	4	-1024	-768	-1	-1	-1	-1	4		0	0						StimuliFarbe_gelb_rot.png	0	880	547	72	111				0	Content		-72	-111	29477981	3556167690
29495	09:41:25.523	00:00:29.494	1770	-1024	-768	-1	-1	-1	-1	4	-1024	-768	-1	-1	-1	-1	4		0	0						StimuliFarbe_gelb_rot.png	0	880	547	72	111				0	Content		-72	-111	29494950	3556184659
29512	09:41:25.540	00:00:29.511	1771	-1024	-768	-1	-1	-1	-1	4	-1024	-768	-1	-1	-1	-1	4		0	0						StimuliFarbe_gelb_rot.png	0	880	547	72	111				0	Content		-72	-111	29511617	3556201326
29528	09:41:25.556	00:00:29.528	1772	-1024	-768	-1	-1	-1	-1	4	-1024	-768	-1	-1	-1	-1	4		0	0						StimuliFarbe_gelb_rot.png	0	880	547	72	111				0	Content		-72	-111	29528285	3556217994
29546	09:41:25.574	00:00:29.545	1773	-1024	-768	-1	-1	-1	-1	4	-1024	-768	-1	-1	-1	-1	4		0	0						StimuliFarbe_gelb_rot.png	0	880	547	72	111				0	Content		-72	-111	29545585	3556235294
29562	09:41:25.590	00:00:29.562	1774	-1024	-768	-1	-1	-1	-1	4	-1024	-768	-1	-1	-1	-1	4		0	0						StimuliFarbe_gelb_rot.png	0	880	547	72	111				0	Content		-72	-111	29562253	3556251962
29580	09:41:25.608	00:00:29.579	1775	-1024	-768	-1	-1	-1	-1	4	-1024	-768	-1	-1	-1	-1	4		0	0						StimuliFarbe_gelb_rot.png	0	880	547	72	111				0	Content		-72	-111	29579510	3556269219
29594	09:41:25.622	00:00:29.594	1776	-1024	-768	-1	-1	-1	-1	4	-1024	-768	-1	-1	-1	-1	4		0	0						StimuliFarbe_gelb_rot.png	0	880	547	72	111				0	Content		-72	-111	29594384	3556284093
29611	09:41:25.639	00:00:29.611	1777	-1024	-768	-1	-1	-1	-1	4	-1024	-768	-1	-1	-1	-1	4		0	0						StimuliFarbe_gelb_rot.png	0	880	547	72	111				0	Content		-72	-111	29611007	3556300716
29628	09:41:25.656	00:00:29.627	1778	-1024	-768	-1	-1	-1	-1	4	-1024	-768	-1	-1	-1	-1	4		0	0						StimuliFarbe_gelb_rot.png	0	880	547	72	111				0	Content		-72	-111	29627635	3556317344
29644	09:41:25.672	00:00:29.644	1779	-1024	-768	-1	-1	-1	-1	4	-1024	-768	-1	-1	-1	-1	4		0	0						StimuliFarbe_gelb_rot.png	0	880	547	72	111				0	Content		-72	-111	29644310	3556334019
29661	09:41:25.689	00:00:29.661	1780	-1024	-768	-1	-1	-1	-1	4	-1024	-768	-1	-1	-1	-1	4		0	0						StimuliFarbe_gelb_rot.png	0	880	547	72	111				0	Content		-72	-111	29661002	3556350711
29678	09:41:25.706	00:00:29.677	1781	-1024	-768	-1	-1	-1	-1	4	-1024	-768	-1	-1	-1	-1	4		0	0						StimuliFarbe_gelb_rot.png	0	880	547	72	111				0	Content		-72	-111	29677649	3556367358
29695	09:41:25.723	00:00:29.694	1782	-1024	-768	-1	-1	-1	-1	4	-1024	-768	-1	-1	-1	-1	4		0	0						StimuliFarbe_gelb_rot.png	0	880	547	72	111				0	Content		-72	-111	29694725	3556384434
29711	09:41:25.739	00:00:29.711	1783	-1024	-768	-1	-1	-1	-1	4	-1024	-768	-1	-1	-1	-1	4		0	0						StimuliFarbe_gelb_rot.png	0	880	547	72	111				0	Content		-72	-111	29711393	3556401102
29728	09:41:25.756	00:00:29.728	1784	-1024	-768	-1	-1	-1	-1	4	-1024	-768	-1	-1	-1	-1	4		0	0						StimuliFarbe_gelb_rot.png	0	880	547	72	111				0	Content		-72	-111	29728061	3556417770
29745	09:41:25.773	00:00:29.745	1785	-1024	-768	-1	-1	-1	-1	4	-1024	-768	-1	-1	-1	-1	4		0	0						StimuliFarbe_gelb_rot.png	0	880	547	72	111				0	Content		-72	-111	29745498	3556435207
29763	09:41:25.791	00:00:29.762	1786	-1024	-768	-1	-1	-1	-1	4	-1024	-768	-1	-1	-1	-1	4		0	0						StimuliFarbe_gelb_rot.png	0	880	547	72	111				0	Content		-72	-111	29762745	3556452454
29778	09:41:25.806	00:00:29.778	1787	-1024	-768	-1	-1	-1	-1	4	-1024	-768	-1	-1	-1	-1	4		0	0						StimuliFarbe_gelb_rot.png	0	880	547	72	111				0	Content		-72	-111	29778495	3556468204
29795	09:41:25.823	00:00:29.795	1788	-1024	-768	-1	-1	-1	-1	4	-1024	-768	-1	-1	-1	-1	4		0	0						StimuliFarbe_gelb_rot.png	0	880	547	72	111				0	Content		-72	-111	29795163	3556484872
29811	09:41:25.839	00:00:29.810	1789	-1024	-768	-1	-1	-1	-1	4	-1024	-768	-1	-1	-1	-1	4		0	0						StimuliFarbe_gelb_rot.png	0	880	547	72	111				0	Content		-72	-111	29810867	3556500576
29827	09:41:25.855	00:00:29.827	1790	-1024	-768	-1	-1	-1	-1	4	-1024	-768	-1	-1	-1	-1	4		0	0						StimuliFarbe_gelb_rot.png	0	880	547	72	111				0	Content		-72	-111	29827493	3556517202
29844	09:41:25.872	00:00:29.844	1791	-1024	-768	-1	-1	-1	-1	4	-1024	-768	-1	-1	-1	-1	4		0	0						StimuliFarbe_gelb_rot.png	0	880	547	72	111				0	Content		-72	-111	29844295	3556534004
29861	09:41:25.889	00:00:29.860	1792	-1024	-768	-1	-1	-1	-1	4	-1024	-768	-1	-1	-1	-1	4		0	0						StimuliFarbe_gelb_rot.png	0	880	547	72	111				0	Content		-72	-111	29860866	3556550575
29878	09:41:25.906	00:00:29.877	1793	-1024	-768	-1	-1	-1	-1	4	-1024	-768	-1	-1	-1	-1	4		0	0						StimuliFarbe_gelb_rot.png	0	880	547	72	111				0	Content		-72	-111	29877701	3556567410
29894	09:41:25.922	00:00:29.894	1794	-1024	-768	-1	-1	-1	-1	4	-1024	-768	-1	-1	-1	-1	4		0	0						StimuliFarbe_gelb_rot.png	0	880	547	72	111				0	Content		-72	-111	29894369	3556584078
29911	09:41:25.939	00:00:29.911	1795	-1024	-768	-1	-1	-1	-1	4	-1024	-768	-1	-1	-1	-1	4		0	0						StimuliFarbe_gelb_rot.png	0	880	547	72	111				0	Content		-72	-111	29911037	3556600746
29928	09:41:25.956	00:00:29.928	1796	-1024	-768	-1	-1	-1	-1	4	-1024	-768	-1	-1	-1	-1	4		0	0						StimuliFarbe_gelb_rot.png	0	880	547	72	111				0	Content		-72	-111	29928028	3556617737
29945	09:41:25.973	00:00:29.944	1797	-1024	-768	-1	-1	-1	-1	4	-1024	-768	-1	-1	-1	-1	4		0	0						StimuliFarbe_gelb_rot.png	0	880	547	72	111				0	Content		-72	-111	29944696	3556634405
29961	09:41:25.989	00:00:29.961	1798	-1024	-768	-1	-1	-1	-1	4	-1024	-768	-1	-1	-1	-1	4		0	0						StimuliFarbe_gelb_rot.png	0	880	547	72	111				0	Content		-72	-111	29961364	3556651073
29979	09:41:26.007	00:00:29.978	1799	-1024	-768	-1	-1	-1	-1	4	-1024	-768	-1	-1	-1	-1	4		0	0						StimuliFarbe_gelb_rot.png	0	880	547	72	111				0	Content		-72	-111	29978676	3556668385
29995	09:41:26.023	00:00:29.995	1800	-1024	-768	-1	-1	-1	-1	4	-1024	-768	-1	-1	-1	-1	4		0	0						StimuliFarbe_gelb_rot.png	0	880	547	72	111				0	Content		-72	-111	29995344	3556685053
30013	09:41:26.041	00:00:30.012	1801	-1024	-768	-1	-1	-1	-1	4	-1024	-768	-1	-1	-1	-1	4		0	0						StimuliFarbe_gelb_rot.png	0	880	547	72	111				0	Content		-72	-111	30012614	3556702323
30027	09:41:26.055	00:00:30.027	1802	-1024	-768	-1	-1	-1	-1	4	-1024	-768	-1	-1	-1	-1	4		0	0						StimuliFarbe_gelb_rot.png	0	880	547	72	111				0	Content		-72	-111	30027488	3556717197
30044	09:41:26.072	00:00:30.043	1803	-1024	-768	-1	-1	-1	-1	4	-1024	-768	-1	-1	-1	-1	4		0	0						StimuliFarbe_gelb_rot.png	0	880	547	72	111				0	Content		-72	-111	30043988	3556733697
30061	09:41:26.089	00:00:30.060	1804	-1024	-768	-1	-1	-1	-1	4	-1024	-768	-1	-1	-1	-1	4		0	0						StimuliFarbe_gelb_rot.png	0	880	547	72	111				0	Content		-72	-111	30060733	3556750442
30077	09:41:26.105	00:00:30.077	1805	-1024	-768	-1	-1	-1	-1	4	-1024	-768	-1	-1	-1	-1	4		0	0						StimuliFarbe_gelb_rot.png	0	880	547	72	111				0	Content		-72	-111	30077415	3556767124
30094	09:41:26.122	00:00:30.093	1806	-1024	-768	-1	-1	-1	-1	4	-1024	-768	-1	-1	-1	-1	4		0	0						StimuliFarbe_gelb_rot.png	0	880	547	72	111				0	Content		-72	-111	30093982	3556783691
30111	09:41:26.139	00:00:30.110	1807	-1024	-768	-1	-1	-1	-1	4	-1024	-768	-1	-1	-1	-1	4		0	0						StimuliFarbe_gelb_rot.png	0	880	547	72	111				0	Content		-72	-111	30110614	3556800323
30128	09:41:26.156	00:00:30.127	1808	-1024	-768	-1	-1	-1	-1	4	-1024	-768	-1	-1	-1	-1	4		0	0						StimuliFarbe_gelb_rot.png	0	880	547	72	111				0	Content		-72	-111	30127696	3556817405
30144	09:41:26.172	00:00:30.144	1809	-1024	-768	-1	-1	-1	-1	4	-1024	-768	-1	-1	-1	-1	4		0	0						StimuliFarbe_gelb_rot.png	0	880	547	72	111				0	Content		-72	-111	30144364	3556834073
30161	09:41:26.189	00:00:30.161	1810	-1024	-768	-1	-1	-1	-1	4	-1024	-768	-1	-1	-1	-1	4		0	0						StimuliFarbe_gelb_rot.png	0	880	547	72	111				0	Content		-72	-111	30161032	3556850741
30178	09:41:26.206	00:00:30.178	1811	-1024	-768	-1	-1	-1	-1	4	-1024	-768	-1	-1	-1	-1	4		0	0						StimuliFarbe_gelb_rot.png	0	880	547	72	111				0	Content		-72	-111	30178476	3556868185
30196	09:41:26.224	00:00:30.195	1812	-1024	-768	-1	-1	-1	-1	4	-1024	-768	-1	-1	-1	-1	4		0	0						StimuliFarbe_gelb_rot.png	0	880	547	72	111				0	Content		-72	-111	30195849	3556885558
30212	09:41:26.240	00:00:30.211	1813	-1024	-768	-1	-1	-1	-1	4	-1024	-768	-1	-1	-1	-1	4		0	0						StimuliFarbe_gelb_rot.png	0	880	547	72	111				0	Content		-72	-111	30211536	3556901245
30228	09:41:26.256	00:00:30.228	1814	-1024	-768	-1	-1	-1	-1	4	-1024	-768	-1	-1	-1	-1	4		0	0						StimuliFarbe_gelb_rot.png	0	880	547	72	111				0	Content		-72	-111	30228204	3556917913
30244	09:41:26.272	00:00:30.243	1815	-1024	-768	-1	-1	-1	-1	4	-1024	-768	-1	-1	-1	-1	4		0	0						StimuliFarbe_gelb_rot.png	0	880	547	72	111				0	Content		-72	-111	30243971	3556933680
30261	09:41:26.289	00:00:30.260	1816	-1024	-768	-1	-1	-1	-1	4	-1024	-768	-1	-1	-1	-1	4		0	0						StimuliFarbe_gelb_rot.png	0	880	547	72	111				0	Content		-72	-111	30260595	3556950304
30277	09:41:26.305	00:00:30.277	1817	-1024	-768	-1	-1	-1	-1	4	-1024	-768	-1	-1	-1	-1	4		0	0						StimuliFarbe_gelb_rot.png	0	880	547	72	111				0	Content		-72	-111	30277272	3556966981
30294	09:41:26.322	00:00:30.293	1818	-1024	-768	-1	-1	-1	-1	4	-1024	-768	-1	-1	-1	-1	4		0	0						StimuliFarbe_gelb_rot.png	0	880	547	72	111				0	Content		-72	-111	30293840	3556983549
30311	09:41:26.339	00:00:30.310	1819	-1024	-768	-1	-1	-1	-1	4	-1024	-768	-1	-1	-1	-1	4		0	0						StimuliFarbe_gelb_rot.png	0	880	547	72	111				0	Content		-72	-111	30310716	3557000425
30327	09:41:26.355	00:00:30.327	1820	-1024	-768	-1	-1	-1	-1	4	-1024	-768	-1	-1	-1	-1	4		0	0						StimuliFarbe_gelb_rot.png	0	880	547	72	111				0	Content		-72	-111	30327384	3557017093
30344	09:41:26.372	00:00:30.344	1821	-1024	-768	-1	-1	-1	-1	4	-1024	-768	-1	-1	-1	-1	4		0	0						StimuliFarbe_gelb_rot.png	0	880	547	72	111				0	Content		-72	-111	30344052	3557033761
30361	09:41:26.389	00:00:30.361	1822	-1024	-768	-1	-1	-1	-1	4	-1024	-768	-1	-1	-1	-1	4		0	0						StimuliFarbe_gelb_rot.png	0	880	547	72	111				0	Content		-72	-111	30361065	3557050774
30378	09:41:26.406	00:00:30.377	1823	-1024	-768	-1	-1	-1	-1	4	-1024	-768	-1	-1	-1	-1	4		0	0						StimuliFarbe_gelb_rot.png	0	880	547	72	111				0	Content		-72	-111	30377733	3557067442
30394	09:41:26.422	00:00:30.394	1824	-1024	-768	-1	-1	-1	-1	4	-1024	-768	-1	-1	-1	-1	4		0	0						StimuliFarbe_gelb_rot.png	0	880	547	72	111				0	Content		-72	-111	30394401	3557084110
30412	09:41:26.440	00:00:30.411	1825	-1024	-768	-1	-1	-1	-1	4	-1024	-768	-1	-1	-1	-1	4		0	0						StimuliFarbe_gelb_rot.png	0	880	547	72	111				0	Content		-72	-111	30411744	3557101453
30428	09:41:26.456	00:00:30.428	1826	-1024	-768	-1	-1	-1	-1	4	-1024	-768	-1	-1	-1	-1	4		0	0						StimuliFarbe_gelb_rot.png	0	880	547	72	111				0	Content		-72	-111	30428412	3557118121
30446	09:41:26.474	00:00:30.445	1827	-1024	-768	-1	-1	-1	-1	4	-1024	-768	-1	-1	-1	-1	4		0	0						StimuliFarbe_gelb_rot.png	0	880	547	72	111				0	Content		-72	-111	30445709	3557135418
30460	09:41:26.488	00:00:30.460	1828	-1024	-768	-1	-1	-1	-1	4	-1024	-768	-1	-1	-1	-1	4		0	0						StimuliFarbe_gelb_rot.png	0	880	547	72	111				0	Content		-72	-111	30460458	3557150167
30477	09:41:26.505	00:00:30.477	1829	-1024	-768	-1	-1	-1	-1	4	-1024	-768	-1	-1	-1	-1	4		0	0						StimuliFarbe_gelb_rot.png	0	880	547	72	111				0	Content		-72	-111	30477081	3557166790
30494	09:41:26.522	00:00:30.493	1830	-1024	-768	-1	-1	-1	-1	4	-1024	-768	-1	-1	-1	-1	4		0	0						StimuliFarbe_gelb_rot.png	0	880	547	72	111				0	Content		-72	-111	30493830	3557183539
30511	09:41:26.539	00:00:30.510	1831	-1024	-768	-1	-1	-1	-1	4	-1024	-768	-1	-1	-1	-1	4		0	0						StimuliFarbe_gelb_rot.png	0	880	547	72	111				0	Content		-72	-111	30510523	3557200232
30527	09:41:26.555	00:00:30.527	1832	-1024	-768	-1	-1	-1	-1	4	-1024	-768	-1	-1	-1	-1	4		0	0						StimuliFarbe_gelb_rot.png	0	880	547	72	111				0	Content		-72	-111	30527079	3557216788
30544	09:41:26.572	00:00:30.543	1833	-1024	-768	-1	-1	-1	-1	4	-1024	-768	-1	-1	-1	-1	4		0	0						StimuliFarbe_gelb_rot.png	0	880	547	72	111				0	Content		-72	-111	30543714	3557233423
30561	09:41:26.589	00:00:30.560	1834	-1024	-768	-1	-1	-1	-1	4	-1024	-768	-1	-1	-1	-1	4		0	0						StimuliFarbe_gelb_rot.png	0	880	547	72	111				0	Content		-72	-111	30560794	3557250503
30577	09:41:26.605	00:00:30.577	1835	-1024	-768	-1	-1	-1	-1	4	-1024	-768	-1	-1	-1	-1	4		0	0						StimuliFarbe_gelb_rot.png	0	880	547	72	111				0	Content		-72	-111	30577462	3557267171
30594	09:41:26.622	00:00:30.594	1836	-1024	-768	-1	-1	-1	-1	4	-1024	-768	-1	-1	-1	-1	4		0	0						StimuliFarbe_gelb_rot.png	0	880	547	72	111				0	Content		-72	-111	30594130	3557283839
30612	09:41:26.640	00:00:30.611	1837	-1024	-768	-1	-1	-1	-1	4	-1024	-768	-1	-1	-1	-1	4		0	0						StimuliFarbe_gelb_rot.png	0	880	547	72	111				0	Content		-72	-111	30611574	3557301283
30629	09:41:26.657	00:00:30.628	1838	-1024	-768	-1	-1	-1	-1	4	-1024	-768	-1	-1	-1	-1	4		0	0						StimuliFarbe_gelb_rot.png	0	880	547	72	111				0	Content		-72	-111	30628948	3557318657
30645	09:41:26.673	00:00:30.644	1839	-1024	-768	-1	-1	-1	-1	4	-1024	-768	-1	-1	-1	-1	4		0	0						StimuliFarbe_gelb_rot.png	0	880	547	72	111				0	Content		-72	-111	30644636	3557334345
30661	09:41:26.689	00:00:30.661	1840	-1024	-768	-1	-1	-1	-1	4	-1024	-768	-1	-1	-1	-1	4		0	0						StimuliFarbe_gelb_rot.png	0	880	547	72	111				0	Content		-72	-111	30661304	3557351013
30677	09:41:26.705	00:00:30.676	1841	-1024	-768	-1	-1	-1	-1	4	-1024	-768	-1	-1	-1	-1	4		0	0						StimuliFarbe_gelb_rot.png	0	880	547	72	111				0	Content		-72	-111	30676945	3557366654
30694	09:41:26.722	00:00:30.693	1842	-1024	-768	-1	-1	-1	-1	4	-1024	-768	-1	-1	-1	-1	4		0	0						StimuliFarbe_gelb_rot.png	0	880	547	72	111				0	Content		-72	-111	30693694	3557383403
30710	09:41:26.738	00:00:30.710	1843	-1024	-768	-1	-1	-1	-1	4	-1024	-768	-1	-1	-1	-1	4		0	0						StimuliFarbe_gelb_rot.png	0	880	547	72	111				0	Content		-72	-111	30710371	3557400080
30727	09:41:26.755	00:00:30.726	1844	-1024	-768	-1	-1	-1	-1	4	-1024	-768	-1	-1	-1	-1	4		0	0						StimuliFarbe_gelb_rot.png	0	880	547	72	111				0	Content		-72	-111	30726946	3557416655
30744	09:41:26.772	00:00:30.743	1845	-1024	-768	-1	-1	-1	-1	4	-1024	-768	-1	-1	-1	-1	4		0	0						StimuliFarbe_gelb_rot.png	0	880	547	72	111				0	Content		-72	-111	30743779	3557433488
30760	09:41:26.788	00:00:30.760	1846	-1024	-768	-1	-1	-1	-1	4	-1024	-768	-1	-1	-1	-1	4		0	0						StimuliFarbe_gelb_rot.png	0	880	547	72	111				0	Content		-72	-111	30760447	3557450156
30777	09:41:26.805	00:00:30.777	1847	-1024	-768	-1	-1	-1	-1	4	-1024	-768	-1	-1	-1	-1	4		0	0						StimuliFarbe_gelb_rot.png	0	880	547	72	111				0	Content		-72	-111	30777114	3557466823
30794	09:41:26.822	00:00:30.794	1848	-1024	-768	-1	-1	-1	-1	4	-1024	-768	-1	-1	-1	-1	4		0	0						StimuliFarbe_gelb_rot.png	0	880	547	72	111				0	Content		-72	-111	30794099	3557483808
30811	09:41:26.839	00:00:30.810	1849	-1024	-768	-1	-1	-1	-1	4	-1024	-768	-1	-1	-1	-1	4		0	0						StimuliFarbe_gelb_rot.png	0	880	547	72	111				0	Content		-72	-111	30810767	3557500476
30827	09:41:26.855	00:00:30.827	1850	-1024	-768	-1	-1	-1	-1	4	-1024	-768	-1	-1	-1	-1	4		0	0						StimuliFarbe_gelb_rot.png	0	880	547	72	111				0	Content		-72	-111	30827435	3557517144
30845	09:41:26.873	00:00:30.844	1851	-1024	-768	-1	-1	-1	-1	4	-1024	-768	-1	-1	-1	-1	4		0	0						StimuliFarbe_gelb_rot.png	0	880	547	72	111				0	Content		-72	-111	30844749	3557534458
30861	09:41:26.889	00:00:30.861	1852	-1024	-768	-1	-1	-1	-1	4	-1024	-768	-1	-1	-1	-1	4		0	0						StimuliFarbe_gelb_rot.png	0	880	547	72	111				0	Content		-72	-111	30861417	3557551126
30879	09:41:26.907	00:00:30.878	1853	-1024	-768	-1	-1	-1	-1	4	-1024	-768	-1	-1	-1	-1	4		0	0						StimuliFarbe_gelb_rot.png	0	880	547	72	111				0	Content		-72	-111	30878686	3557568395
30894	09:41:26.922	00:00:30.893	1854	-1024	-768	-1	-1	-1	-1	4	-1024	-768	-1	-1	-1	-1	4		0	0						StimuliFarbe_gelb_rot.png	0	880	547	72	111				0	Content		-72	-111	30893559	3557583268
30910	09:41:26.938	00:00:30.910	1855	-1024	-768	-1	-1	-1	-1	4	-1024	-768	-1	-1	-1	-1	4		0	0						StimuliFarbe_gelb_rot.png	0	880	547	72	111				0	Content		-72	-111	30910180	3557599889
30927	09:41:26.955	00:00:30.926	1856	-1024	-768	-1	-1	-1	-1	4	-1024	-768	-1	-1	-1	-1	4		0	0						StimuliFarbe_gelb_rot.png	0	880	547	72	111				0	Content		-72	-111	30926803	3557616512
30943	09:41:26.971	00:00:30.943	1857	-1024	-768	-1	-1	-1	-1	4	-1024	-768	-1	-1	-1	-1	4		0	0						StimuliFarbe_gelb_rot.png	0	880	547	72	111				0	Content		-72	-111	30943492	3557633201
30960	09:41:26.988	00:00:30.960	1858	-1024	-768	-1	-1	-1	-1	4	-1024	-768	-1	-1	-1	-1	4		0	0						StimuliFarbe_gelb_rot.png	0	880	547	72	111				0	Content		-72	-111	30960176	3557649885
30977	09:41:27.005	00:00:30.976	1859	-1024	-768	-1	-1	-1	-1	4	-1024	-768	-1	-1	-1	-1	4		0	0						StimuliFarbe_gelb_rot.png	0	880	547	72	111				0	Content		-72	-111	30976808	3557666517
30994	09:41:27.022	00:00:30.993	1860	-1024	-768	-1	-1	-1	-1	4	-1024	-768	-1	-1	-1	-1	4		0	0						StimuliFarbe_gelb_rot.png	0	880	547	72	111				0	Content		-72	-111	30993890	3557683599
31011	09:41:27.039	00:00:31.010	1861	-1024	-768	-1	-1	-1	-1	4	-1024	-768	-1	-1	-1	-1	4		0	0						StimuliFarbe_gelb_rot.png	0	880	547	72	111				0	Content		-72	-111	31010557	3557700266
31027	09:41:27.055	00:00:31.027	1862	-1024	-768	-1	-1	-1	-1	4	-1024	-768	-1	-1	-1	-1	4		0	0						StimuliFarbe_gelb_rot.png	0	880	547	72	111				0	Content		-72	-111	31027225	3557716934
31044	09:41:27.072	00:00:31.044	1863	-1024	-768	-1	-1	-1	-1	4	-1024	-768	-1	-1	-1	-1	4		0	0						StimuliFarbe_gelb_rot.png	0	880	547	72	111				0	Content		-72	-111	31044377	3557734086
31061	09:41:27.089	00:00:31.061	1864	-1024	-768	-1	-1	-1	-1	4	-1024	-768	-1	-1	-1	-1	4		0	0						StimuliFarbe_gelb_rot.png	0	880	547	72	111				0	Content		-72	-111	31061045	3557750754
31078	09:41:27.106	00:00:31.077	1865	-1024	-768	-1	-1	-1	-1	4	-1024	-768	-1	-1	-1	-1	4		0	0						StimuliFarbe_gelb_rot.png	0	880	547	72	111				0	Content		-72	-111	31077713	3557767422
31094	09:41:27.122	00:00:31.093	1866	-1024	-768	-1	-1	-1	-1	4	-1024	-768	-1	-1	-1	-1	4		0	0						StimuliFarbe_gelb_rot.png	0	880	547	72	111				0	Content		-72	-111	31093881	3557783590
31111	09:41:27.139	00:00:31.110	1867	-1024	-768	-1	-1	-1	-1	4	-1024	-768	-1	-1	-1	-1	4		0	0						StimuliFarbe_gelb_rot.png	0	880	547	72	111				0	Content		-72	-111	31110549	3557800258
31127	09:41:27.155	00:00:31.126	1868	-1024	-768	-1	-1	-1	-1	4	-1024	-768	-1	-1	-1	-1	4		0	0						StimuliFarbe_gelb_rot.png	0	880	547	72	111				0	Content		-72	-111	31126669	3557816378
31143	09:41:27.171	00:00:31.143	1869	-1024	-768	-1	-1	-1	-1	4	-1024	-768	-1	-1	-1	-1	4		0	0						StimuliFarbe_gelb_rot.png	0	880	547	72	111				0	Content		-72	-111	31143457	3557833166
31160	09:41:27.188	00:00:31.160	1870	-1024	-768	-1	-1	-1	-1	4	-1024	-768	-1	-1	-1	-1	4		0	0						StimuliFarbe_gelb_rot.png	0	880	547	72	111				0	Content		-72	-111	31160206	3557849915
31177	09:41:27.205	00:00:31.176	1871	-1024	-768	-1	-1	-1	-1	4	-1024	-768	-1	-1	-1	-1	4		0	0						StimuliFarbe_gelb_rot.png	0	880	547	72	111				0	Content		-72	-111	31176887	3557866596
31193	09:41:27.221	00:00:31.193	1872	-1024	-768	-1	-1	-1	-1	4	-1024	-768	-1	-1	-1	-1	4		0	0						StimuliFarbe_gelb_rot.png	0	880	547	72	111				0	Content		-72	-111	31193462	3557883171
31210	09:41:27.238	00:00:31.210	1873	-1024	-768	-1	-1	-1	-1	4	-1024	-768	-1	-1	-1	-1	4		0	0						StimuliFarbe_gelb_rot.png	0	880	547	72	111				0	Content		-72	-111	31210337	3557900046
31227	09:41:27.255	00:00:31.227	1874	-1024	-768	-1	-1	-1	-1	4	-1024	-768	-1	-1	-1	-1	4		0	0						StimuliFarbe_gelb_rot.png	0	880	547	72	111				0	Content		-72	-111	31227005	3557916714
31244	09:41:27.272	00:00:31.243	1875	-1024	-768	-1	-1	-1	-1	4	-1024	-768	-1	-1	-1	-1	4		0	0						StimuliFarbe_gelb_rot.png	0	880	547	72	111				0	Content		-72	-111	31243673	3557933382
31261	09:41:27.289	00:00:31.260	1876	-1024	-768	-1	-1	-1	-1	4	-1024	-768	-1	-1	-1	-1	4		0	0						StimuliFarbe_gelb_rot.png	0	880	547	72	111				0	Content		-72	-111	31260683	3557950392
31277	09:41:27.305	00:00:31.277	1877	-1024	-768	-1	-1	-1	-1	4	-1024	-768	-1	-1	-1	-1	4		0	0						StimuliFarbe_gelb_rot.png	0	880	547	72	111				0	Content		-72	-111	31277351	3557967060
31294	09:41:27.322	00:00:31.294	1878	-1024	-768	-1	-1	-1	-1	4	-1024	-768	-1	-1	-1	-1	4		0	0						StimuliFarbe_gelb_rot.png	0	880	547	72	111				0	Content		-72	-111	31294019	3557983728
31311	09:41:27.339	00:00:31.311	1879	-1024	-768	-1	-1	-1	-1	4	-1024	-768	-1	-1	-1	-1	4		0	0						StimuliFarbe_gelb_rot.png	0	880	547	72	111				0	Content		-72	-111	31311304	3558001013
31328	09:41:27.356	00:00:31.327	1880	-1024	-768	-1	-1	-1	-1	4	-1024	-768	-1	-1	-1	-1	4		0	0						StimuliFarbe_gelb_rot.png	0	880	547	72	111				0	Content		-72	-111	31327972	3558017681
31345	09:41:27.373	00:00:31.345	1881	-1024	-768	-1	-1	-1	-1	4	-1024	-768	-1	-1	-1	-1	4		0	0						StimuliFarbe_gelb_rot.png	0	880	547	72	111				0	Content		-72	-111	31345200	3558034909
31360	09:41:27.388	00:00:31.360	1882	-1024	-768	-1	-1	-1	-1	4	-1024	-768	-1	-1	-1	-1	4		0	0						StimuliFarbe_gelb_rot.png	0	880	547	72	111				0	Content		-72	-111	31360071	3558049780
31377	09:41:27.405	00:00:31.376	1883	-1024	-768	-1	-1	-1	-1	4	-1024	-768	-1	-1	-1	-1	4		0	0						StimuliFarbe_gelb_rot.png	0	880	547	72	111				0	Content		-72	-111	31376695	3558066404
31393	09:41:27.421	00:00:31.393	1884	-1024	-768	-1	-1	-1	-1	4	-1024	-768	-1	-1	-1	-1	4		0	0						StimuliFarbe_gelb_rot.png	0	880	547	72	111				0	Content		-72	-111	31393444	3558083153
31410	09:41:27.438	00:00:31.409	1885	-1024	-768	-1	-1	-1	-1	4	-1024	-768	-1	-1	-1	-1	4		0	0						StimuliFarbe_gelb_rot.png	0	880	547	72	111				0	Content		-72	-111	31409998	3558099707
31427	09:41:27.455	00:00:31.426	1886	-1024	-768	-1	-1	-1	-1	4	-1024	-768	-1	-1	-1	-1	4		0	0						StimuliFarbe_gelb_rot.png	0	880	547	72	111				0	Content		-72	-111	31426692	3558116401
31443	09:41:27.471	00:00:31.443	1887	-1024	-768	-1	-1	-1	-1	4	-1024	-768	-1	-1	-1	-1	4		0	0						StimuliFarbe_gelb_rot.png	0	880	547	72	111				0	Content		-72	-111	31443331	3558133040
31460	09:41:27.488	00:00:31.460	1888	-1024	-768	-1	-1	-1	-1	4	-1024	-768	-1	-1	-1	-1	4		0	0						StimuliFarbe_gelb_rot.png	0	880	547	72	111				0	Content		-72	-111	31460368	3558150077
31477	09:41:27.505	00:00:31.477	1889	-1024	-768	-1	-1	-1	-1	4	-1024	-768	-1	-1	-1	-1	4		0	0						StimuliFarbe_gelb_rot.png	0	880	547	72	111				0	Content		-72	-111	31477036	3558166745
31494	09:41:27.522	00:00:31.493	1890	-1024	-768	-1	-1	-1	-1	4	-1024	-768	-1	-1	-1	-1	4		0	0						StimuliFarbe_gelb_rot.png	0	880	547	72	111				0	Content		-72	-111	31493704	3558183413
31511	09:41:27.539	00:00:31.510	1891	-1024	-768	-1	-1	-1	-1	4	-1024	-768	-1	-1	-1	-1	4		0	0						StimuliFarbe_gelb_rot.png	0	880	547	72	111				0	Content		-72	-111	31510866	3558200575
31528	09:41:27.556	00:00:31.527	1892	-1024	-768	-1	-1	-1	-1	4	-1024	-768	-1	-1	-1	-1	4		0	0						StimuliFarbe_gelb_rot.png	0	880	547	72	111				0	Content		-72	-111	31527534	3558217243
31528	09:41:27.556																				ImageEnd	16	0	0	StimuliFarbe_gelb_rot.png
31544	09:41:27.572	00:00:31.544	1893	-1024	-768	-1	-1	-1	-1	4	-1024	-768	-1	-1	-1	-1	4		0	0						No media	0	1024	768	0	0				0	Content		0	0	31544202	3558233911
31554	09:41:27.582																				ImageStart	8	0	0	Fix_sw.jpg
31560	09:41:27.588	00:00:31.560	1894	-1024	-768	-1	-1	-1	-1	4	-1024	-768	-1	-1	-1	-1	4		0	0						Fix_sw.jpg	0	880	547	72	111				0	Content		-72	-111	31560389	3558250098
31577	09:41:27.605	00:00:31.577	1895	-1024	-768	-1	-1	-1	-1	4	-1024	-768	-1	-1	-1	-1	4		0	0						Fix_sw.jpg	0	880	547	72	111				0	Content		-72	-111	31577057	3558266766
31593	09:41:27.621	00:00:31.593	1896	-1024	-768	-1	-1	-1	-1	4	-1024	-768	-1	-1	-1	-1	4		0	0						Fix_sw.jpg	0	880	547	72	111				0	Content		-72	-111	31593204	3558282913
31610	09:41:27.638	00:00:31.609	1897	-1024	-768	-1	-1	-1	-1	4	-1024	-768	-1	-1	-1	-1	4		0	0						Fix_sw.jpg	0	880	547	72	111				0	Content		-72	-111	31609812	3558299521
31627	09:41:27.655	00:00:31.626	1898	-1024	-768	-1	-1	-1	-1	4	-1024	-768	-1	-1	-1	-1	4		0	0						Fix_sw.jpg	0	880	547	72	111				0	Content		-72	-111	31626574	3558316283
31643	09:41:27.671	00:00:31.643	1899	-1024	-768	-1	-1	-1	-1	4	-1024	-768	-1	-1	-1	-1	4		0	0						Fix_sw.jpg	0	880	547	72	111				0	Content		-72	-111	31643242	3558332951
31660	09:41:27.688	00:00:31.659	1900	-1024	-768	-1	-1	-1	-1	4	-1024	-768	-1	-1	-1	-1	4		0	0						Fix_sw.jpg	0	880	547	72	111				0	Content		-72	-111	31659809	3558349518
31677	09:41:27.705	00:00:31.676	1901	-1024	-768	-1	-1	-1	-1	4	-1024	-768	-1	-1	-1	-1	4		0	0						Fix_sw.jpg	0	880	547	72	111				0	Content		-72	-111	31676686	3558366395
31693	09:41:27.721	00:00:31.693	1902	-1024	-768	-1	-1	-1	-1	4	-1024	-768	-1	-1	-1	-1	4		0	0						Fix_sw.jpg	0	880	547	72	111				0	Content		-72	-111	31693354	3558383063
31710	09:41:27.738	00:00:31.710	1903	-1024	-768	-1	-1	-1	-1	4	-1024	-768	-1	-1	-1	-1	4		0	0						Fix_sw.jpg	0	880	547	72	111				0	Content		-72	-111	31710022	3558399731
31727	09:41:27.755	00:00:31.727	1904	-1024	-768	-1	-1	-1	-1	4	-1024	-768	-1	-1	-1	-1	4		0	0						Fix_sw.jpg	0	880	547	72	111				0	Content		-72	-111	31727035	3558416744
31744	09:41:27.772	00:00:31.743	1905	-1024	-768	-1	-1	-1	-1	4	-1024	-768	-1	-1	-1	-1	4		0	0						Fix_sw.jpg	0	880	547	72	111				0	Content		-72	-111	31743703	3558433412
31760	09:41:27.788	00:00:31.760	1906	-1024	-768	-1	-1	-1	-1	4	-1024	-768	-1	-1	-1	-1	4		0	0						Fix_sw.jpg	0	880	547	72	111				0	Content		-72	-111	31760371	3558450080
31778	09:41:27.806	00:00:31.777	1907	-1024	-768	-1	-1	-1	-1	4	-1024	-768	-1	-1	-1	-1	4		0	0						Fix_sw.jpg	0	880	547	72	111				0	Content		-72	-111	31777715	3558467424
31794	09:41:27.822	00:00:31.794	1908	-1024	-768	-1	-1	-1	-1	4	-1024	-768	-1	-1	-1	-1	4		0	0						Fix_sw.jpg	0	880	547	72	111				0	Content		-72	-111	31794383	3558484092
31812	09:41:27.840	00:00:31.811	1909	-1024	-768	-1	-1	-1	-1	4	-1024	-768	-1	-1	-1	-1	4		0	0						Fix_sw.jpg	0	880	547	72	111				0	Content		-72	-111	31811681	3558501390
31826	09:41:27.854	00:00:31.826	1910	-1024	-768	-1	-1	-1	-1	4	-1024	-768	-1	-1	-1	-1	4		0	0						Fix_sw.jpg	0	880	547	72	111				0	Content		-72	-111	31826430	3558516139
31843	09:41:27.871	00:00:31.843	1911	-1024	-768	-1	-1	-1	-1	4	-1024	-768	-1	-1	-1	-1	4		0	0						Fix_sw.jpg	0	880	547	72	111				0	Content		-72	-111	31843052	3558532761
31860	09:41:27.888	00:00:31.859	1912	-1024	-768	-1	-1	-1	-1	4	-1024	-768	-1	-1	-1	-1	4		0	0						Fix_sw.jpg	0	880	547	72	111				0	Content		-72	-111	31859798	3558549507
31876	09:41:27.904	00:00:31.876	1913	-1024	-768	-1	-1	-1	-1	4	-1024	-768	-1	-1	-1	-1	4		0	0						Fix_sw.jpg	0	880	547	72	111				0	Content		-72	-111	31876481	3558566190
31893	09:41:27.921	00:00:31.893	1914	-1024	-768	-1	-1	-1	-1	4	-1024	-768	-1	-1	-1	-1	4		0	0						Fix_sw.jpg	0	880	547	72	111				0	Content		-72	-111	31893051	3558582760
31910	09:41:27.938	00:00:31.909	1915	-1024	-768	-1	-1	-1	-1	4	-1024	-768	-1	-1	-1	-1	4		0	0						Fix_sw.jpg	0	880	547	72	111				0	Content		-72	-111	31909691	3558599400
31927	09:41:27.955	00:00:31.926	1916	-1024	-768	-1	-1	-1	-1	4	-1024	-768	-1	-1	-1	-1	4		0	0						Fix_sw.jpg	0	880	547	72	111				0	Content		-72	-111	31926769	3558616478
31943	09:41:27.971	00:00:31.943	1917	-1024	-768	-1	-1	-1	-1	4	-1024	-768	-1	-1	-1	-1	4		0	0						Fix_sw.jpg	0	880	547	72	111				0	Content		-72	-111	31943437	3558633146
31960	09:41:27.988	00:00:31.960	1918	-1024	-768	-1	-1	-1	-1	4	-1024	-768	-1	-1	-1	-1	4		0	0						Fix_sw.jpg	0	880	547	72	111				0	Content		-72	-111	31960105	3558649814
31977	09:41:28.005	00:00:31.977	1919	-1024	-768	-1	-1	-1	-1	4	-1024	-768	-1	-1	-1	-1	4		0	0						Fix_sw.jpg	0	880	547	72	111				0	Content		-72	-111	31977252	3558666961
31994	09:41:28.022	00:00:31.993	1920	-1024	-768	-1	-1	-1	-1	4	-1024	-768	-1	-1	-1	-1	4		0	0						Fix_sw.jpg	0	880	547	72	111				0	Content		-72	-111	31993920	3558683629
32011	09:41:28.039	00:00:32.010	1921	-1024	-768	-1	-1	-1	-1	4	-1024	-768	-1	-1	-1	-1	4		0	0						Fix_sw.jpg	0	880	547	72	111				0	Content		-72	-111	32010588	3558700297
32027	09:41:28.055	00:00:32.026	1922	-1024	-768	-1	-1	-1	-1	4	-1024	-768	-1	-1	-1	-1	4		0	0						Fix_sw.jpg	0	880	547	72	111				0	Content		-72	-111	32026823	3558716532
32043	09:41:28.071	00:00:32.043	1923	-1024	-768	-1	-1	-1	-1	4	-1024	-768	-1	-1	-1	-1	4		0	0						Fix_sw.jpg	0	880	547	72	111				0	Content		-72	-111	32043491	3558733200
32060	09:41:28.088	00:00:32.059	1924	-1024	-768	-1	-1	-1	-1	4	-1024	-768	-1	-1	-1	-1	4		0	0						Fix_sw.jpg	0	880	547	72	111				0	Content		-72	-111	32059550	3558749259
32076	09:41:28.104	00:00:32.076	1925	-1024	-768	-1	-1	-1	-1	4	-1024	-768	-1	-1	-1	-1	4		0	0						Fix_sw.jpg	0	880	547	72	111				0	Content		-72	-111	32076292	3558766001
32093	09:41:28.121	00:00:32.092	1926	-1024	-768	-1	-1	-1	-1	4	-1024	-768	-1	-1	-1	-1	4		0	0						Fix_sw.jpg	0	880	547	72	111				0	Content		-72	-111	32092916	3558782625
32110	09:41:28.138	00:00:32.109	1927	-1024	-768	-1	-1	-1	-1	4	-1024	-768	-1	-1	-1	-1	4		0	0						Fix_sw.jpg	0	880	547	72	111				0	Content		-72	-111	32109592	3558799301
32126	09:41:28.154	00:00:32.126	1928	-1024	-768	-1	-1	-1	-1	4	-1024	-768	-1	-1	-1	-1	4		0	0						Fix_sw.jpg	0	880	547	72	111				0	Content		-72	-111	32126287	3558815996
32143	09:41:28.171	00:00:32.143	1929	-1024	-768	-1	-1	-1	-1	4	-1024	-768	-1	-1	-1	-1	4		0	0						Fix_sw.jpg	0	880	547	72	111				0	Content		-72	-111	32143121	3558832830
32160	09:41:28.188	00:00:32.159	1930	-1024	-768	-1	-1	-1	-1	4	-1024	-768	-1	-1	-1	-1	4		0	0						Fix_sw.jpg	0	880	547	72	111				0	Content		-72	-111	32159789	3558849498
32176	09:41:28.204	00:00:32.176	1931	-1024	-768	-1	-1	-1	-1	4	-1024	-768	-1	-1	-1	-1	4		0	0						Fix_sw.jpg	0	880	547	72	111				0	Content		-72	-111	32176457	3558866166
32193	09:41:28.221	00:00:32.193	1932	-1024	-768	-1	-1	-1	-1	4	-1024	-768	-1	-1	-1	-1	4		0	0						Fix_sw.jpg	0	880	547	72	111				0	Content		-72	-111	32193442	3558883151
32210	09:41:28.238	00:00:32.210	1933	-1024	-768	-1	-1	-1	-1	4	-1024	-768	-1	-1	-1	-1	4		0	0						Fix_sw.jpg	0	880	547	72	111				0	Content		-72	-111	32210110	3558899819
32227	09:41:28.255	00:00:32.226	1934	-1024	-768	-1	-1	-1	-1	4	-1024	-768	-1	-1	-1	-1	4		0	0						Fix_sw.jpg	0	880	547	72	111				0	Content		-72	-111	32226779	3558916488
32244	09:41:28.272	00:00:32.244	1935	-1024	-768	-1	-1	-1	-1	4	-1024	-768	-1	-1	-1	-1	4		0	0						Fix_sw.jpg	0	880	547	72	111				0	Content		-72	-111	32244095	3558933804
32261	09:41:28.289	00:00:32.260	1936	-1024	-768	-1	-1	-1	-1	4	-1024	-768	-1	-1	-1	-1	4		0	0						Fix_sw.jpg	0	880	547	72	111				0	Content		-72	-111	32260763	3558950472
32278	09:41:28.306	00:00:32.278	1937	-1024	-768	-1	-1	-1	-1	4	-1024	-768	-1	-1	-1	-1	4		0	0						Fix_sw.jpg	0	880	547	72	111				0	Content		-72	-111	32278032	3558967741
32293	09:41:28.321	00:00:32.292	1938	-1024	-768	-1	-1	-1	-1	4	-1024	-768	-1	-1	-1	-1	4		0	0						Fix_sw.jpg	0	880	547	72	111				0	Content		-72	-111	32292781	3558982490
32309	09:41:28.337	00:00:32.309	1939	-1024	-768	-1	-1	-1	-1	4	-1024	-768	-1	-1	-1	-1	4		0	0						Fix_sw.jpg	0	880	547	72	111				0	Content		-72	-111	32309407	3558999116
32326	09:41:28.354	00:00:32.326	1940	-1024	-768	-1	-1	-1	-1	4	-1024	-768	-1	-1	-1	-1	4		0	0						Fix_sw.jpg	0	880	547	72	111				0	Content		-72	-111	32326153	3559015862
32343	09:41:28.371	00:00:32.342	1941	-1024	-768	-1	-1	-1	-1	4	-1024	-768	-1	-1	-1	-1	4		0	0						Fix_sw.jpg	0	880	547	72	111				0	Content		-72	-111	32342838	3559032547
32359	09:41:28.387	00:00:32.359	1942	-1024	-768	-1	-1	-1	-1	4	-1024	-768	-1	-1	-1	-1	4		0	0						Fix_sw.jpg	0	880	547	72	111				0	Content		-72	-111	32359402	3559049111
32376	09:41:28.404	00:00:32.376	1943	-1024	-768	-1	-1	-1	-1	4	-1024	-768	-1	-1	-1	-1	4		0	0						Fix_sw.jpg	0	880	547	72	111				0	Content		-72	-111	32376108	3559065817
32393	09:41:28.421	00:00:32.393	1944	-1024	-768	-1	-1	-1	-1	4	-1024	-768	-1	-1	-1	-1	4		0	0						Fix_sw.jpg	0	880	547	72	111				0	Content		-72	-111	32393164	3559082873
32410	09:41:28.438	00:00:32.409	1945	-1024	-768	-1	-1	-1	-1	4	-1024	-768	-1	-1	-1	-1	4		0	0						Fix_sw.jpg	0	880	547	72	111				0	Content		-72	-111	32409832	3559099541
32426	09:41:28.454	00:00:32.426	1946	-1024	-768	-1	-1	-1	-1	4	-1024	-768	-1	-1	-1	-1	4		0	0						Fix_sw.jpg	0	880	547	72	111				0	Content		-72	-111	32426500	3559116209
32444	09:41:28.472	00:00:32.443	1947	-1024	-768	-1	-1	-1	-1	4	-1024	-768	-1	-1	-1	-1	4		0	0						Fix_sw.jpg	0	880	547	72	111				0	Content		-72	-111	32443633	3559133342
32460	09:41:28.488	00:00:32.460	1948	-1024	-768	-1	-1	-1	-1	4	-1024	-768	-1	-1	-1	-1	4		0	0						Fix_sw.jpg	0	880	547	72	111				0	Content		-72	-111	32460301	3559150010
32477	09:41:28.505	00:00:32.476	1949	-1024	-768	-1	-1	-1	-1	4	-1024	-768	-1	-1	-1	-1	4		0	0						Fix_sw.jpg	0	880	547	72	111				0	Content		-72	-111	32476969	3559166678
32493	09:41:28.521	00:00:32.493	1950	-1024	-768	-1	-1	-1	-1	4	-1024	-768	-1	-1	-1	-1	4		0	0						Fix_sw.jpg	0	880	547	72	111				0	Content		-72	-111	32493184	3559182893
32510	09:41:28.538	00:00:32.509	1951	-1024	-768	-1	-1	-1	-1	4	-1024	-768	-1	-1	-1	-1	4		0	0						Fix_sw.jpg	0	880	547	72	111				0	Content		-72	-111	32509852	3559199561
32526	09:41:28.554	00:00:32.526	1952	-1024	-768	-1	-1	-1	-1	4	-1024	-768	-1	-1	-1	-1	4		0	0						Fix_sw.jpg	0	880	547	72	111				0	Content		-72	-111	32526024	3559215733
32540	09:41:28.568																				ImageEnd	16	0	0	Fix_sw.jpg
32543	09:41:28.571	00:00:32.542	1953	-1024	-768	-1	-1	-1	-1	4	-1024	-768	-1	-1	-1	-1	4		0	0						No media	0	1024	768	0	0				0	Content		0	0	32542649	3559232358
32554	09:41:28.582																				ImageStart	8	0	0	StimuliFarbe_gelb_gruen.png
[truncated: 1,838 more rows]
