# Supplementary material for: Gaze Duration Biases for Colours in Combination with Dissonant and Consonant Sounds: A Comparative Eye-Tracking Study with Orangutans
Source: PLoS One. 2015 Oct 14;10(10):e0139894. doi: 10.1371/journal.pone.0139894 (PMC4605782; doi:10.1371/journal.pone.0139894)
Supplement: S1 Data — (ZIP) [file pone.0139894.s004.zip › Plos ColourSound Data/Apes/Nur_Farben_Bilder_U1/Rec 11-All-Data.tsv]

System Properties:
Operating System:	Microsoft Windows NT 6.1.7601 Service Pack 1
System User Name:	admin
Machine Name:	PSYCHO19
Data properties:
Recording name:	Rec 11
Recording date:	25.07.2013
Recording time:	09:48:57
Recording resolution:	1024 x 768
Export date:	02.09.2013
Export time:	16:40:31
Participant:	Bimbo
Filter settings:
Eye: Average
Validity: Normal
Fixation filter: Tobii fixation filter
Velocity threshold: 35
Distance threshold: 35
Timestamp	DateTimeStamp	DateTimeStampStartOffset	Number	GazePointXLeft	GazePointYLeft	CamXLeft	CamYLeft	DistanceLeft	PupilLeft	ValidityLeft	GazePointXRight	GazePointYRight	CamXRight	CamYRight	DistanceRight	PupilRight	ValidityRight	FixationIndex	GazePointX	GazePointY	Event	EventKey	Data1	Data2	Descriptor	StimuliName	StimuliID	MediaWidth	MediaHeight	MediaPosX	MediaPosY	MappedFixationPointX	MappedFixationPointY	FixationDuration	AoiIds	AoiNames	WebGroupImage	MappedGazeDataPointX	MappedGazeDataPointY	MicroSecondTimestamp	AbsoluteMicroSecondTimestamp
7	09:48:57.414	00:00:00.007	0	-1024	-768	-1	-1	-1	-1	4	-1024	-768	-1	-1	-1	-1	4		0	0						No media	0	1024	768	0	0				0	Content		0	0	7274	4008061805
25	09:48:57.432	00:00:00.024	1	-1024	-768	-1	-1	-1	-1	4	-1024	-768	-1	-1	-1	-1	4		0	0						No media	0	1024	768	0	0				0	Content		0	0	24521	4008079052
39	09:48:57.446	00:00:00.039	2	-1024	-768	-1	-1	-1	-1	4	-1024	-768	-1	-1	-1	-1	4		0	0						No media	0	1024	768	0	0				0	Content		0	0	39325	4008093856
56	09:48:57.463	00:00:00.056	3	-1024	-768	-1	-1	-1	-1	4	-1024	-768	-1	-1	-1	-1	4		0	0						No media	0	1024	768	0	0				0	Content		0	0	56076	4008110607
73	09:48:57.480	00:00:00.072	4	-1024	-768	-1	-1	-1	-1	4	-1024	-768	-1	-1	-1	-1	4		0	0						No media	0	1024	768	0	0				0	Content		0	0	72713	4008127244
89	09:48:57.496	00:00:00.089	5	-1024	-768	-1	-1	-1	-1	4	-1024	-768	-1	-1	-1	-1	4		0	0						No media	0	1024	768	0	0				0	Content		0	0	89338	4008143869
106	09:48:57.513	00:00:00.105	6	-1024	-768	-1	-1	-1	-1	4	-1024	-768	-1	-1	-1	-1	4		0	0						No media	0	1024	768	0	0				0	Content		0	0	105965	4008160496
123	09:48:57.530	00:00:00.122	7	-1024	-768	-1	-1	-1	-1	4	-1024	-768	-1	-1	-1	-1	4		0	0						No media	0	1024	768	0	0				0	Content		0	0	122589	4008177120
140	09:48:57.547	00:00:00.139	8	-1024	-768	-1	-1	-1	-1	4	-1024	-768	-1	-1	-1	-1	4		0	0						No media	0	1024	768	0	0				0	Content		0	0	139780	4008194311
157	09:48:57.564	00:00:00.157	9	-1024	-768	-1	-1	-1	-1	4	-1024	-768	-1	-1	-1	-1	4		0	0						No media	0	1024	768	0	0				0	Content		0	0	157154	4008211685
174	09:48:57.581	00:00:00.174	10	-1024	-768	-1	-1	-1	-1	4	-1024	-768	-1	-1	-1	-1	4		0	0						No media	0	1024	768	0	0				0	Content		0	0	174403	4008228934
189	09:48:57.596	00:00:00.189	11	-1024	-768	-1	-1	-1	-1	4	-1024	-768	-1	-1	-1	-1	4		0	0						No media	0	1024	768	0	0				0	Content		0	0	189330	4008243861
206	09:48:57.613	00:00:00.205	12	-1024	-768	-1	-1	-1	-1	4	-1024	-768	-1	-1	-1	-1	4		0	0						No media	0	1024	768	0	0				0	Content		0	0	205956	4008260487
223	09:48:57.630	00:00:00.222	13	-1024	-768	-1	-1	-1	-1	4	-1024	-768	-1	-1	-1	-1	4		0	0						No media	0	1024	768	0	0				0	Content		0	0	222579	4008277110
239	09:48:57.646	00:00:00.239	14	-1024	-768	-1	-1	-1	-1	4	-1024	-768	-1	-1	-1	-1	4		0	0						No media	0	1024	768	0	0				0	Content		0	0	239213	4008293744
256	09:48:57.663	00:00:00.255	15	-1024	-768	-1	-1	-1	-1	4	-1024	-768	-1	-1	-1	-1	4		0	0						No media	0	1024	768	0	0				0	Content		0	0	255822	4008310353
274	09:48:57.681	00:00:00.273	16	-1024	-768	-1	-1	-1	-1	4	-1024	-768	-1	-1	-1	-1	4		0	0						No media	0	1024	768	0	0				0	Content		0	0	273519	4008328050
290	09:48:57.697	00:00:00.289	17	-1024	-768	-1	-1	-1	-1	4	-1024	-768	-1	-1	-1	-1	4		0	0						No media	0	1024	768	0	0				0	Content		0	0	289950	4008344481
307	09:48:57.714	00:00:00.306	18	-1024	-768	-1	-1	-1	-1	4	-1024	-768	-1	-1	-1	-1	4		0	0						No media	0	1024	768	0	0				0	Content		0	0	306697	4008361228
323	09:48:57.730	00:00:00.323	19	-1024	-768	-1	-1	-1	-1	4	-1024	-768	-1	-1	-1	-1	4		0	0						No media	0	1024	768	0	0				0	Content		0	0	323319	4008377850
340	09:48:57.747	00:00:00.339	20	-1024	-768	-1	-1	-1	-1	4	-1024	-768	-1	-1	-1	-1	4		0	0						No media	0	1024	768	0	0				0	Content		0	0	339943	4008394474
357	09:48:57.764	00:00:00.356	21	-1024	-768	-1	-1	-1	-1	4	-1024	-768	-1	-1	-1	-1	4		0	0						No media	0	1024	768	0	0				0	Content		0	0	356693	4008411224
373	09:48:57.780	00:00:00.373	22	-1024	-768	-1	-1	-1	-1	4	-1024	-768	-1	-1	-1	-1	4		0	0						No media	0	1024	768	0	0				0	Content		0	0	373317	4008427848
390	09:48:57.797	00:00:00.389	23	-1024	-768	-1	-1	-1	-1	4	-1024	-768	-1	-1	-1	-1	4		0	0						No media	0	1024	768	0	0				0	Content		0	0	389942	4008444473
407	09:48:57.814	00:00:00.406	24	-1024	-768	-1	-1	-1	-1	4	-1024	-768	-1	-1	-1	-1	4		0	0						No media	0	1024	768	0	0				0	Content		0	0	406626	4008461157
423	09:48:57.830	00:00:00.423	25	-1024	-768	-1	-1	-1	-1	4	-1024	-768	-1	-1	-1	-1	4		0	0						No media	0	1024	768	0	0				0	Content		0	0	423294	4008477825
440	09:48:57.847	00:00:00.439	26	-1024	-768	-1	-1	-1	-1	4	-1024	-768	-1	-1	-1	-1	4		0	0						No media	0	1024	768	0	0				0	Content		0	0	439941	4008494472
457	09:48:57.864	00:00:00.456	27	-1024	-768	-1	-1	-1	-1	4	-1024	-768	-1	-1	-1	-1	4		0	0						No media	0	1024	768	0	0				0	Content		0	0	456565	4008511096
473	09:48:57.880	00:00:00.472	28	-1024	-768	-1	-1	-1	-1	4	-1024	-768	-1	-1	-1	-1	4		0	0						No media	0	1024	768	0	0				0	Content		0	0	472939	4008527470
490	09:48:57.897	00:00:00.490	29	-1024	-768	-1	-1	-1	-1	4	-1024	-768	-1	-1	-1	-1	4		0	0						No media	0	1024	768	0	0				0	Content		0	0	490313	4008544844
507	09:48:57.914	00:00:00.506	30	-1024	-768	-1	-1	-1	-1	4	-1024	-768	-1	-1	-1	-1	4		0	0						No media	0	1024	768	0	0				0	Content		0	0	506937	4008561468
524	09:48:57.931	00:00:00.523	31	-1024	-768	-1	-1	-1	-1	4	-1024	-768	-1	-1	-1	-1	4		0	0						No media	0	1024	768	0	0				0	Content		0	0	523561	4008578092
539	09:48:57.946	00:00:00.539	32	-1024	-768	-1	-1	-1	-1	4	-1024	-768	-1	-1	-1	-1	4		0	0						No media	0	1024	768	0	0				0	Content		0	0	539060	4008593591
556	09:48:57.963	00:00:00.555	33	-1024	-768	-1	-1	-1	-1	4	-1024	-768	-1	-1	-1	-1	4		0	0						No media	0	1024	768	0	0				0	Content		0	0	555683	4008610214
572	09:48:57.979	00:00:00.572	34	-1024	-768	-1	-1	-1	-1	4	-1024	-768	-1	-1	-1	-1	4		0	0						No media	0	1024	768	0	0				0	Content		0	0	572307	4008626838
590	09:48:57.997	00:00:00.589	35	-1024	-768	-1	-1	-1	-1	4	-1024	-768	-1	-1	-1	-1	4		0	0						No media	0	1024	768	0	0				0	Content		0	0	589502	4008644033
607	09:48:58.014	00:00:00.606	36	-1024	-768	-1	-1	-1	-1	4	-1024	-768	-1	-1	-1	-1	4		0	0						No media	0	1024	768	0	0				0	Content		0	0	606875	4008661406
624	09:48:58.031	00:00:00.624	37	-1024	-768	-1	-1	-1	-1	4	-1024	-768	-1	-1	-1	-1	4		0	0						No media	0	1024	768	0	0				0	Content		0	0	624124	4008678655
639	09:48:58.046	00:00:00.638	38	-1024	-768	-1	-1	-1	-1	4	-1024	-768	-1	-1	-1	-1	4		0	0						No media	0	1024	768	0	0				0	Content		0	0	638928	4008693459
656	09:48:58.063	00:00:00.655	39	-1024	-768	-1	-1	-1	-1	4	-1024	-768	-1	-1	-1	-1	4		0	0						No media	0	1024	768	0	0				0	Content		0	0	655679	4008710210
672	09:48:58.079	00:00:00.672	40	-1024	-768	-1	-1	-1	-1	4	-1024	-768	-1	-1	-1	-1	4		0	0						No media	0	1024	768	0	0				0	Content		0	0	672302	4008726833
689	09:48:58.096	00:00:00.688	41	-1024	-768	-1	-1	-1	-1	4	-1024	-768	-1	-1	-1	-1	4		0	0						No media	0	1024	768	0	0				0	Content		0	0	688926	4008743457
706	09:48:58.113	00:00:00.705	42	-1024	-768	-1	-1	-1	-1	4	-1024	-768	-1	-1	-1	-1	4		0	0						No media	0	1024	768	0	0				0	Content		0	0	705547	4008760078
722	09:48:58.129	00:00:00.722	43	-1024	-768	-1	-1	-1	-1	4	-1024	-768	-1	-1	-1	-1	4		0	0						No media	0	1024	768	0	0				0	Content		0	0	722179	4008776710
739	09:48:58.146	00:00:00.739	44	-1024	-768	-1	-1	-1	-1	4	-1024	-768	-1	-1	-1	-1	4		0	0						No media	0	1024	768	0	0				0	Content		0	0	739368	4008793899
757	09:48:58.164	00:00:00.756	45	-1024	-768	-1	-1	-1	-1	4	-1024	-768	-1	-1	-1	-1	4		0	0						No media	0	1024	768	0	0				0	Content		0	0	756742	4008811273
774	09:48:58.181	00:00:00.773	46	-1024	-768	-1	-1	-1	-1	4	-1024	-768	-1	-1	-1	-1	4		0	0						No media	0	1024	768	0	0				0	Content		0	0	773992	4008828523
789	09:48:58.196	00:00:00.788	47	-1024	-768	-1	-1	-1	-1	4	-1024	-768	-1	-1	-1	-1	4		0	0						No media	0	1024	768	0	0				0	Content		0	0	788920	4008843451
806	09:48:58.213	00:00:00.805	48	-1024	-768	-1	-1	-1	-1	4	-1024	-768	-1	-1	-1	-1	4		0	0						No media	0	1024	768	0	0				0	Content		0	0	805542	4008860073
822	09:48:58.229	00:00:00.822	49	-1024	-768	-1	-1	-1	-1	4	-1024	-768	-1	-1	-1	-1	4		0	0						No media	0	1024	768	0	0				0	Content		0	0	822289	4008876820
839	09:48:58.246	00:00:00.838	50	-1024	-768	-1	-1	-1	-1	4	-1024	-768	-1	-1	-1	-1	4		0	0						No media	0	1024	768	0	0				0	Content		0	0	838912	4008893443
856	09:48:58.263	00:00:00.855	51	-1024	-768	-1	-1	-1	-1	4	-1024	-768	-1	-1	-1	-1	4		0	0						No media	0	1024	768	0	0				0	Content		0	0	855531	4008910062
873	09:48:58.280	00:00:00.873	52	1083,991	560,1907	0,347138	0,8076184	458,8312	4,15805	3	1045,265	548,0419	0,3471441	0,8076175	458,8312	4,135258	1	0	1045	548						No media	0	1024	768	0	0	1037	603	84	0	Content		1045	548	873023	4008927554
890	09:48:58.297	00:00:00.890	53	1040,144	642,2535	0,5449387	0,7476116	480,5216	5,226936	0	1034,366	519,5844	0,3482708	0,8092155	458,3364	3,978642	0	0	1037	581						No media	0	1024	768	0	0	1037	603	84	0	Content		1037	581	890025	4008944556
907	09:48:58.314	00:00:00.906	54	1065,906	627,455	0,5461416	0,7490419	480,5216	5,074802	0	1071,957	602,2225	0,3494799	0,8105881	458,3364	4,556995	0	0	1069	615						No media	0	1024	768	0	0	1037	603	84	0	Content		1069	615	906531	4008961062
923	09:48:58.330	00:00:00.923	55	1037,558	640,144	0,5477468	0,7501547	481,9767	5,127259	0	-1024	-768	-1	-1	-1	-1	4	0	1038	640						No media	0	1024	768	0	0	1037	603	84	0	Content		1038	640	923348	4008977879
940	09:48:58.347	00:00:00.939	56	1016,935	641,5435	0,5469877	0,7512785	474,5959	5,196557	0	1038,497	541,5626	0,3512345	0,8126569	454,7833	4,160674	0	0	1028	592						No media	0	1024	768	0	0	1037	603	84	0	Content		1028	592	939777	4008994308
957	09:48:58.364	00:00:00.956	57	1021,832	641,6216	0,5487539	0,752168	476,6823	5,20196	0	-1024	-768	-1	-1	-1	-1	4	1	1022	642						No media	0	1024	768	0	0	1037	643	150	0	Content		1022	642	956527	4009011058
973	09:48:58.380	00:00:00.973	58	1045,741	642,8038	0,5510095	0,7529349	480,5904	5,254049	0	-1024	-768	-1	-1	-1	-1	4	1	1046	643						No media	0	1024	768	0	0	1037	643	150	0	Content		1046	643	973158	4009027689
990	09:48:58.397	00:00:00.989	59	1037,203	642,0873	0,5516131	0,753791	478,7517	5,218829	0	-1024	-768	-1	-1	-1	-1	4	1	1037	642						No media	0	1024	768	0	0	1037	643	150	0	Content		1037	642	989784	4009044315
1006	09:48:58.413	00:00:01.006	60	1022,517	639,8391	0,5523418	0,7546698	477,4336	5,227809	0	-1024	-768	-1	-1	-1	-1	4	1	1023	640						No media	0	1024	768	0	0	1037	643	150	0	Content		1023	640	1006404	4009060935
1023	09:48:58.430	00:00:01.023	61	1041,274	633,9647	0,5549193	0,7556086	482,8375	5,259014	0	-1024	-768	-1	-1	-1	-1	4	1	1041	634						No media	0	1024	768	0	0	1037	643	150	0	Content		1041	634	1023152	4009077683
1040	09:48:58.447	00:00:01.039	62	1025,484	646,6673	0,5551102	0,7567462	479,2185	5,249536	0	-1024	-768	-1	-1	-1	-1	4	1	1025	647						No media	0	1024	768	0	0	1037	643	150	0	Content		1025	647	1039903	4009094434
1057	09:48:58.464	00:00:01.056	63	1037,456	642,504	0,5564951	0,7578757	479,655	5,24018	0	-1024	-768	-1	-1	-1	-1	4	1	1037	643						No media	0	1024	768	0	0	1037	643	150	0	Content		1037	643	1056528	4009111059
1073	09:48:58.480	00:00:01.072	64	-1024	-768	-1	-1	-1	-1	4	-1024	-768	-1	-1	-1	-1	4	1	0	0						No media	0	1024	768	0	0	1037	643	150	0	Content		0	0	1072653	4009127184
1090	09:48:58.497	00:00:01.089	65	1034,61	690,3441	0,5605343	0,7621355	483,8365	5,294685	0	-1024	-768	-1	-1	-1	-1	4	1	1035	690						No media	0	1024	768	0	0	1037	643	150	0	Content		1035	690	1089720	4009144251
1106	09:48:58.513	00:00:01.106	66	-1024	-768	-1	-1	-1	-1	4	-1024	-768	-1	-1	-1	-1	4		0	0						No media	0	1024	768	0	0				0	Content		0	0	1106345	4009160876
1123	09:48:58.530	00:00:01.122	67	-1024	-768	-1	-1	-1	-1	4	-1024	-768	-1	-1	-1	-1	4		0	0						No media	0	1024	768	0	0				0	Content		0	0	1122971	4009177502
1139	09:48:58.546	00:00:01.139	68	-1024	-768	-1	-1	-1	-1	4	-1024	-768	-1	-1	-1	-1	4		0	0						No media	0	1024	768	0	0				0	Content		0	0	1139393	4009193924
1156	09:48:58.563	00:00:01.156	69	-1024	-768	-1	-1	-1	-1	4	-1024	-768	-1	-1	-1	-1	4		0	0						No media	0	1024	768	0	0				0	Content		0	0	1156139	4009210670
1173	09:48:58.580	00:00:01.172	70	-1024	-768	-1	-1	-1	-1	4	-1024	-768	-1	-1	-1	-1	4		0	0						No media	0	1024	768	0	0				0	Content		0	0	1172807	4009227338
1190	09:48:58.597	00:00:01.189	71	-1024	-768	-1	-1	-1	-1	4	-1024	-768	-1	-1	-1	-1	4		0	0						No media	0	1024	768	0	0				0	Content		0	0	1189538	4009244069
1206	09:48:58.613	00:00:01.206	72	-1024	-768	-1	-1	-1	-1	4	-1024	-768	-1	-1	-1	-1	4		0	0						No media	0	1024	768	0	0				0	Content		0	0	1206206	4009260737
1223	09:48:58.630	00:00:01.222	73	-1024	-768	-1	-1	-1	-1	4	-1024	-768	-1	-1	-1	-1	4		0	0						No media	0	1024	768	0	0				0	Content		0	0	1222863	4009277394
1240	09:48:58.647	00:00:01.239	74	-1024	-768	-1	-1	-1	-1	4	-1024	-768	-1	-1	-1	-1	4		0	0						No media	0	1024	768	0	0				0	Content		0	0	1239531	4009294062
1256	09:48:58.663	00:00:01.256	75	-1024	-768	-1	-1	-1	-1	4	-1024	-768	-1	-1	-1	-1	4		0	0						No media	0	1024	768	0	0				0	Content		0	0	1256141	4009310672
1273	09:48:58.680	00:00:01.272	76	-1024	-768	-1	-1	-1	-1	4	-1024	-768	-1	-1	-1	-1	4		0	0						No media	0	1024	768	0	0				0	Content		0	0	1272767	4009327298
1289	09:48:58.696	00:00:01.289	77	-1024	-768	-1	-1	-1	-1	4	-1024	-768	-1	-1	-1	-1	4		0	0						No media	0	1024	768	0	0				0	Content		0	0	1289455	4009343986
1306	09:48:58.713	00:00:01.306	78	-1024	-768	-1	-1	-1	-1	4	-1024	-768	-1	-1	-1	-1	4		0	0						No media	0	1024	768	0	0				0	Content		0	0	1306123	4009360654
1323	09:48:58.730	00:00:01.322	79	-1024	-768	-1	-1	-1	-1	4	-1024	-768	-1	-1	-1	-1	4		0	0						No media	0	1024	768	0	0				0	Content		0	0	1322633	4009377164
1333	09:48:58.740																				ImageStart	8	0	0	Fix_sw.jpg
1339	09:48:58.746	00:00:01.339	80	-1024	-768	-1	-1	-1	-1	4	-1024	-768	-1	-1	-1	-1	4		0	0						Fix_sw.jpg	0	880	547	72	111				0	Content		-72	-111	1339302	4009393833
1356	09:48:58.763	00:00:01.355	81	-1024	-768	-1	-1	-1	-1	4	-1024	-768	-1	-1	-1	-1	4		0	0						Fix_sw.jpg	0	880	547	72	111				0	Content		-72	-111	1355766	4009410297
1373	09:48:58.780	00:00:01.373	82	-1024	-768	-1	-1	-1	-1	4	-1024	-768	-1	-1	-1	-1	4		0	0						Fix_sw.jpg	0	880	547	72	111				0	Content		-72	-111	1373018	4009427549
1389	09:48:58.796	00:00:01.389	83	-1024	-768	-1	-1	-1	-1	4	-1024	-768	-1	-1	-1	-1	4		0	0						Fix_sw.jpg	0	880	547	72	111				0	Content		-72	-111	1389393	4009443924
1406	09:48:58.813	00:00:01.406	84	-1024	-768	-1	-1	-1	-1	4	-1024	-768	-1	-1	-1	-1	4		0	0						Fix_sw.jpg	0	880	547	72	111				0	Content		-72	-111	1406265	4009460796
1423	09:48:58.830	00:00:01.422	85	-1024	-768	-1	-1	-1	-1	4	-1024	-768	-1	-1	-1	-1	4		0	0						Fix_sw.jpg	0	880	547	72	111				0	Content		-72	-111	1422764	4009477295
1440	09:48:58.847	00:00:01.439	86	-1024	-768	-1	-1	-1	-1	4	-1024	-768	-1	-1	-1	-1	4		0	0						Fix_sw.jpg	0	880	547	72	111				0	Content		-72	-111	1439514	4009494045
1456	09:48:58.863	00:00:01.456	87	-1024	-768	-1	-1	-1	-1	4	-1024	-768	-1	-1	-1	-1	4		0	0						Fix_sw.jpg	0	880	547	72	111				0	Content		-72	-111	1456137	4009510668
1473	09:48:58.880	00:00:01.472	88	-1024	-768	-1	-1	-1	-1	4	-1024	-768	-1	-1	-1	-1	4		0	0						Fix_sw.jpg	0	880	547	72	111				0	Content		-72	-111	1472805	4009527336
1490	09:48:58.897	00:00:01.489	89	-1024	-768	-1	-1	-1	-1	4	-1024	-768	-1	-1	-1	-1	4		0	0						Fix_sw.jpg	0	880	547	72	111				0	Content		-72	-111	1489514	4009544045
1506	09:48:58.913	00:00:01.506	90	-1024	-768	-1	-1	-1	-1	4	-1024	-768	-1	-1	-1	-1	4		0	0						Fix_sw.jpg	0	880	547	72	111				0	Content		-72	-111	1506140	4009560671
1523	09:48:58.930	00:00:01.522	91	-1024	-768	-1	-1	-1	-1	4	-1024	-768	-1	-1	-1	-1	4		0	0						Fix_sw.jpg	0	880	547	72	111				0	Content		-72	-111	1522578	4009577109
1539	09:48:58.946	00:00:01.539	92	-1024	-768	-1	-1	-1	-1	4	-1024	-768	-1	-1	-1	-1	4		0	0						Fix_sw.jpg	0	880	547	72	111				0	Content		-72	-111	1539246	4009593777
1556	09:48:58.963	00:00:01.555	93	-1024	-768	-1	-1	-1	-1	4	-1024	-768	-1	-1	-1	-1	4		0	0						Fix_sw.jpg	0	880	547	72	111				0	Content		-72	-111	1555639	4009610170
1573	09:48:58.980	00:00:01.573	94	-1024	-768	-1	-1	-1	-1	4	-1024	-768	-1	-1	-1	-1	4		0	0						Fix_sw.jpg	0	880	547	72	111				0	Content		-72	-111	1573013	4009627544
1590	09:48:58.997	00:00:01.589	95	-1024	-768	-1	-1	-1	-1	4	-1024	-768	-1	-1	-1	-1	4		0	0						Fix_sw.jpg	0	880	547	72	111				0	Content		-72	-111	1589640	4009644171
1606	09:48:59.013	00:00:01.606	96	-1024	-768	-1	-1	-1	-1	4	-1024	-768	-1	-1	-1	-1	4		0	0						Fix_sw.jpg	0	880	547	72	111				0	Content		-72	-111	1606260	4009660791
1622	09:48:59.029	00:00:01.621	97	-1024	-768	-1	-1	-1	-1	4	-1024	-768	-1	-1	-1	-1	4		0	0						Fix_sw.jpg	0	880	547	72	111				0	Content		-72	-111	1621758	4009676289
1638	09:48:59.045	00:00:01.638	98	-1024	-768	-1	-1	-1	-1	4	-1024	-768	-1	-1	-1	-1	4		0	0						Fix_sw.jpg	0	880	547	72	111				0	Content		-72	-111	1638383	4009692914
1655	09:48:59.062	00:00:01.655	99	-1024	-768	-1	-1	-1	-1	4	-1024	-768	-1	-1	-1	-1	4		0	0						Fix_sw.jpg	0	880	547	72	111				0	Content		-72	-111	1655007	4009709538
1672	09:48:59.079	00:00:01.672	100	-1024	-768	-1	-1	-1	-1	4	-1024	-768	-1	-1	-1	-1	4		0	0						Fix_sw.jpg	0	880	547	72	111				0	Content		-72	-111	1672198	4009726729
1689	09:48:59.096	00:00:01.689	101	-1024	-768	-1	-1	-1	-1	4	-1024	-768	-1	-1	-1	-1	4		0	0						Fix_sw.jpg	0	880	547	72	111				0	Content		-72	-111	1689450	4009743981
1707	09:48:59.114	00:00:01.706	102	-1024	-768	-1	-1	-1	-1	4	-1024	-768	-1	-1	-1	-1	4		0	0						Fix_sw.jpg	0	880	547	72	111				0	Content		-72	-111	1706697	4009761228
1722	09:48:59.129	00:00:01.721	103	-1024	-768	-1	-1	-1	-1	4	-1024	-768	-1	-1	-1	-1	4		0	0						Fix_sw.jpg	0	880	547	72	111				0	Content		-72	-111	1721629	4009776160
1738	09:48:59.145	00:00:01.738	104	-1024	-768	-1	-1	-1	-1	4	-1024	-768	-1	-1	-1	-1	4		0	0						Fix_sw.jpg	0	880	547	72	111				0	Content		-72	-111	1738254	4009792785
1755	09:48:59.162	00:00:01.755	105	-1024	-768	-1	-1	-1	-1	4	-1024	-768	-1	-1	-1	-1	4		0	0						Fix_sw.jpg	0	880	547	72	111				0	Content		-72	-111	1755004	4009809535
1772	09:48:59.179	00:00:01.771	106	-1024	-768	-1	-1	-1	-1	4	-1024	-768	-1	-1	-1	-1	4		0	0						Fix_sw.jpg	0	880	547	72	111				0	Content		-72	-111	1771627	4009826158
1788	09:48:59.195	00:00:01.788	107	-1024	-768	-1	-1	-1	-1	4	-1024	-768	-1	-1	-1	-1	4		0	0						Fix_sw.jpg	0	880	547	72	111				0	Content		-72	-111	1788254	4009842785
1805	09:48:59.212	00:00:01.804	108	-1024	-768	-1	-1	-1	-1	4	-1024	-768	-1	-1	-1	-1	4		0	0						Fix_sw.jpg	0	880	547	72	111				0	Content		-72	-111	1804877	4009859408
1822	09:48:59.229	00:00:01.822	109	-1024	-768	-1	-1	-1	-1	4	-1024	-768	-1	-1	-1	-1	4		0	0						Fix_sw.jpg	0	880	547	72	111				0	Content		-72	-111	1822075	4009876606
1839	09:48:59.246	00:00:01.839	110	-1024	-768	-1	-1	-1	-1	4	-1024	-768	-1	-1	-1	-1	4		0	0						Fix_sw.jpg	0	880	547	72	111				0	Content		-72	-111	1839444	4009893975
1857	09:48:59.264	00:00:01.856	111	-1024	-768	-1	-1	-1	-1	4	-1024	-768	-1	-1	-1	-1	4		0	0						Fix_sw.jpg	0	880	547	72	111				0	Content		-72	-111	1856691	4009911222
1871	09:48:59.278	00:00:01.871	112	-1024	-768	-1	-1	-1	-1	4	-1024	-768	-1	-1	-1	-1	4		0	0						Fix_sw.jpg	0	880	547	72	111				0	Content		-72	-111	1871495	4009926026
1888	09:48:59.295	00:00:01.888	113	-1024	-768	-1	-1	-1	-1	4	-1024	-768	-1	-1	-1	-1	4		0	0						Fix_sw.jpg	0	880	547	72	111				0	Content		-72	-111	1888245	4009942776
1905	09:48:59.312	00:00:01.904	114	-1024	-768	-1	-1	-1	-1	4	-1024	-768	-1	-1	-1	-1	4		0	0						Fix_sw.jpg	0	880	547	72	111				0	Content		-72	-111	1904869	4009959400
1922	09:48:59.329	00:00:01.921	115	-1024	-768	-1	-1	-1	-1	4	-1024	-768	-1	-1	-1	-1	4		0	0						Fix_sw.jpg	0	880	547	72	111				0	Content		-72	-111	1921620	4009976151
1938	09:48:59.345	00:00:01.938	116	-1024	-768	-1	-1	-1	-1	4	-1024	-768	-1	-1	-1	-1	4		0	0						Fix_sw.jpg	0	880	547	72	111				0	Content		-72	-111	1938117	4009992648
1955	09:48:59.362	00:00:01.954	117	-1024	-768	-1	-1	-1	-1	4	-1024	-768	-1	-1	-1	-1	4		0	0						Fix_sw.jpg	0	880	547	72	111				0	Content		-72	-111	1954741	4010009272
1972	09:48:59.379	00:00:01.971	118	-1024	-768	-1	-1	-1	-1	4	-1024	-768	-1	-1	-1	-1	4		0	0						Fix_sw.jpg	0	880	547	72	111				0	Content		-72	-111	1971936	4010026467
1989	09:48:59.396	00:00:01.989	119	-1024	-768	-1	-1	-1	-1	4	-1024	-768	-1	-1	-1	-1	4		0	0						Fix_sw.jpg	0	880	547	72	111				0	Content		-72	-111	1989317	4010043848
2007	09:48:59.414	00:00:02.006	120	-1024	-768	-1	-1	-1	-1	4	-1024	-768	-1	-1	-1	-1	4		0	0						Fix_sw.jpg	0	880	547	72	111				0	Content		-72	-111	2006574	4010061105
2021	09:48:59.428	00:00:02.021	121	-1024	-768	-1	-1	-1	-1	4	-1024	-768	-1	-1	-1	-1	4		0	0						Fix_sw.jpg	0	880	547	72	111				0	Content		-72	-111	2021493	4010076024
2038	09:48:59.445	00:00:02.038	122	-1024	-768	-1	-1	-1	-1	4	-1024	-768	-1	-1	-1	-1	4		0	0						Fix_sw.jpg	0	880	547	72	111				0	Content		-72	-111	2038113	4010092644
2055	09:48:59.462	00:00:02.054	123	-1024	-768	-1	-1	-1	-1	4	-1024	-768	-1	-1	-1	-1	4		0	0						Fix_sw.jpg	0	880	547	72	111				0	Content		-72	-111	2054861	4010109392
2071	09:48:59.478	00:00:02.071	124	-1024	-768	-1	-1	-1	-1	4	-1024	-768	-1	-1	-1	-1	4		0	0						Fix_sw.jpg	0	880	547	72	111				0	Content		-72	-111	2071484	4010126015
2088	09:48:59.495	00:00:02.088	125	-1024	-768	-1	-1	-1	-1	4	-1024	-768	-1	-1	-1	-1	4		0	0						Fix_sw.jpg	0	880	547	72	111				0	Content		-72	-111	2088109	4010142640
2105	09:48:59.512	00:00:02.104	126	-1024	-768	-1	-1	-1	-1	4	-1024	-768	-1	-1	-1	-1	4		0	0						Fix_sw.jpg	0	880	547	72	111				0	Content		-72	-111	2104732	4010159263
2122	09:48:59.529	00:00:02.121	127	-1024	-768	-1	-1	-1	-1	4	-1024	-768	-1	-1	-1	-1	4		0	0						Fix_sw.jpg	0	880	547	72	111				0	Content		-72	-111	2121802	4010176333
2139	09:48:59.546	00:00:02.139	128	-1024	-768	-1	-1	-1	-1	4	-1024	-768	-1	-1	-1	-1	4		0	0						Fix_sw.jpg	0	880	547	72	111				0	Content		-72	-111	2139175	4010193706
2156	09:48:59.563	00:00:02.156	129	-1024	-768	-1	-1	-1	-1	4	-1024	-768	-1	-1	-1	-1	4		0	0						Fix_sw.jpg	0	880	547	72	111				0	Content		-72	-111	2156425	4010210956
2171	09:48:59.578	00:00:02.171	130	-1024	-768	-1	-1	-1	-1	4	-1024	-768	-1	-1	-1	-1	4		0	0						Fix_sw.jpg	0	880	547	72	111				0	Content		-72	-111	2171357	4010225888
2188	09:48:59.595	00:00:02.187	131	-1024	-768	-1	-1	-1	-1	4	-1024	-768	-1	-1	-1	-1	4		0	0						Fix_sw.jpg	0	880	547	72	111				0	Content		-72	-111	2187980	4010242511
2205	09:48:59.612	00:00:02.204	132	-1024	-768	-1	-1	-1	-1	4	-1024	-768	-1	-1	-1	-1	4		0	0						Fix_sw.jpg	0	880	547	72	111				0	Content		-72	-111	2204729	4010259260
2221	09:48:59.628	00:00:02.221	133	-1024	-768	-1	-1	-1	-1	4	-1024	-768	-1	-1	-1	-1	4		0	0						Fix_sw.jpg	0	880	547	72	111				0	Content		-72	-111	2221351	4010275882
2238	09:48:59.645	00:00:02.237	134	-1024	-768	-1	-1	-1	-1	4	-1024	-768	-1	-1	-1	-1	4		0	0						Fix_sw.jpg	0	880	547	72	111				0	Content		-72	-111	2237990	4010292521
2255	09:48:59.662	00:00:02.254	135	-1024	-768	-1	-1	-1	-1	4	-1024	-768	-1	-1	-1	-1	4		0	0						Fix_sw.jpg	0	880	547	72	111				0	Content		-72	-111	2254599	4010309130
2272	09:48:59.679	00:00:02.271	136	-1024	-768	-1	-1	-1	-1	4	-1024	-768	-1	-1	-1	-1	4		0	0						Fix_sw.jpg	0	880	547	72	111				0	Content		-72	-111	2271793	4010326324
2289	09:48:59.696	00:00:02.289	137	-1024	-768	-1	-1	-1	-1	4	-1024	-768	-1	-1	-1	-1	4		0	0						Fix_sw.jpg	0	880	547	72	111				0	Content		-72	-111	2289168	4010343699
2306	09:48:59.713	00:00:02.306	138	-1024	-768	-1	-1	-1	-1	4	-1024	-768	-1	-1	-1	-1	4		0	0						Fix_sw.jpg	0	880	547	72	111				0	Content		-72	-111	2306419	4010360950
2316	09:48:59.723																				ImageEnd	16	0	0	Fix_sw.jpg
2321	09:48:59.728	00:00:02.321	139	-1024	-768	-1	-1	-1	-1	4	-1024	-768	-1	-1	-1	-1	4		0	0						No media	0	1024	768	0	0				0	Content		0	0	2321223	4010375754
2335	09:48:59.742																				ImageStart	8	0	0	StimuliFarbe_gelb_blau.png
2338	09:48:59.745	00:00:02.337	140	-1024	-768	-1	-1	-1	-1	4	-1024	-768	-1	-1	-1	-1	4		0	0						StimuliFarbe_gelb_blau.png	0	880	547	72	111				0	Content		-72	-111	2337988	4010392519
2355	09:48:59.762	00:00:02.354	141	-1024	-768	-1	-1	-1	-1	4	-1024	-768	-1	-1	-1	-1	4		0	0						StimuliFarbe_gelb_blau.png	0	880	547	72	111				0	Content		-72	-111	2354593	4010409124
2371	09:48:59.778	00:00:02.371	142	-1024	-768	-1	-1	-1	-1	4	-1024	-768	-1	-1	-1	-1	4		0	0						StimuliFarbe_gelb_blau.png	0	880	547	72	111				0	Content		-72	-111	2371215	4010425746
2388	09:48:59.795	00:00:02.387	143	-1024	-768	-1	-1	-1	-1	4	-1024	-768	-1	-1	-1	-1	4		0	0						StimuliFarbe_gelb_blau.png	0	880	547	72	111				0	Content		-72	-111	2387838	4010442369
2404	09:48:59.811	00:00:02.404	144	-1024	-768	-1	-1	-1	-1	4	-1024	-768	-1	-1	-1	-1	4		0	0						StimuliFarbe_gelb_blau.png	0	880	547	72	111				0	Content		-72	-111	2404465	4010458996
2422	09:48:59.829	00:00:02.421	145	-1024	-768	-1	-1	-1	-1	4	-1024	-768	-1	-1	-1	-1	4		0	0						StimuliFarbe_gelb_blau.png	0	880	547	72	111				0	Content		-72	-111	2421662	4010476193
2439	09:48:59.846	00:00:02.439	146	-1024	-768	-1	-1	-1	-1	4	-1024	-768	-1	-1	-1	-1	4		0	0						StimuliFarbe_gelb_blau.png	0	880	547	72	111				0	Content		-72	-111	2439035	4010493566
2456	09:48:59.863	00:00:02.456	147	-1024	-768	-1	-1	-1	-1	4	-1024	-768	-1	-1	-1	-1	4		0	0						StimuliFarbe_gelb_blau.png	0	880	547	72	111				0	Content		-72	-111	2456284	4010510815
2471	09:48:59.878	00:00:02.471	148	-1024	-768	-1	-1	-1	-1	4	-1024	-768	-1	-1	-1	-1	4		0	0						StimuliFarbe_gelb_blau.png	0	880	547	72	111				0	Content		-72	-111	2471205	4010525736
2489	09:48:59.896	00:00:02.488	149	-1024	-768	-1	-1	-1	-1	4	-1024	-768	-1	-1	-1	-1	4		0	0						StimuliFarbe_gelb_blau.png	0	880	547	72	111				0	Content		-72	-111	2488572	4010543103
2506	09:48:59.913	00:00:02.505	150	-1024	-768	-1	-1	-1	-1	4	-1024	-768	-1	-1	-1	-1	4		0	0						StimuliFarbe_gelb_blau.png	0	880	547	72	111				0	Content		-72	-111	2505650	4010560181
2522	09:48:59.929	00:00:02.522	151	-1024	-768	-1	-1	-1	-1	4	-1024	-768	-1	-1	-1	-1	4		0	0						StimuliFarbe_gelb_blau.png	0	880	547	72	111				0	Content		-72	-111	2522076	4010576607
2539	09:48:59.946	00:00:02.538	152	-1024	-768	-1	-1	-1	-1	4	-1024	-768	-1	-1	-1	-1	4		0	0						StimuliFarbe_gelb_blau.png	0	880	547	72	111				0	Content		-72	-111	2538824	4010593355
2555	09:48:59.962	00:00:02.555	153	628,0122	750,4492	0,5682978	0,7820004	506,1696	4,538587	1	582,819	738,2589	0,5682968	0,7819996	506,1696	4,512583	3	2	628	750						StimuliFarbe_gelb_blau.png	0	880	547	72	111	550	620	150	0	Content		556	639	2555450	4010609981
2572	09:48:59.979	00:00:02.572	154	619,6888	749,2803	0,5671536	0,7805912	505,2624	4,635775	1	574,2128	737,0597	0,5671483	0,7805904	505,2624	4,609074	3	2	620	749						StimuliFarbe_gelb_blau.png	0	880	547	72	111	550	620	150	0	Content		548	638	2572270	4010626801
2589	09:48:59.996	00:00:02.588	155	682,3198	754,9253	0,5659631	0,7789105	505,2624	4,438961	3	636,7975	741,8113	0,5659786	0,7789401	505,1364	4,412501	1	2	637	742						StimuliFarbe_gelb_blau.png	0	880	547	72	111	550	620	150	0	Content		565	631	2588575	4010643106
2605	09:49:00.012	00:00:02.605	156	670,4835	744,1488	0,564879	0,7774938	505,2624	4,493229	3	623,8941	731,8738	0,5648835	0,7774973	505,4238	4,468895	1	2	624	732						StimuliFarbe_gelb_blau.png	0	880	547	72	111	550	620	150	0	Content		552	621	2605203	4010659734
2622	09:49:00.029	00:00:02.621	157	658,2234	743,3074	0,5639347	0,7759791	505,2624	4,435041	3	611,5836	729,7242	0,5639432	0,7760164	505,542	4,411926	1	2	612	730						StimuliFarbe_gelb_blau.png	0	880	547	72	111	550	620	150	0	Content		540	619	2621828	4010676359
2639	09:49:00.046	00:00:02.638	158	662,7237	744,4214	0,5631282	0,7744682	505,2624	4,438221	3	616,3557	730,8916	0,5631405	0,7745039	505,5753	4,41538	1	2	616	731						StimuliFarbe_gelb_blau.png	0	880	547	72	111	550	620	150	0	Content		544	620	2638961	4010693492
2655	09:49:00.062	00:00:02.655	159	672,1445	743,4003	0,5624235	0,7730625	505,2624	4,361681	3	625,4194	730,959	0,5624274	0,7730694	505,5348	4,338996	1	2	625	731						StimuliFarbe_gelb_blau.png	0	880	547	72	111	550	620	150	0	Content		553	620	2655203	4010709734
2672	09:49:00.079	00:00:02.671	160	662,0936	750,7039	0,5617349	0,7716664	505,2624	4,377167	3	616,5455	738,0375	0,5617664	0,7716801	505,9281	4,357673	1	2	617	738						StimuliFarbe_gelb_blau.png	0	880	547	72	111	550	620	150	0	Content		545	627	2671825	4010726356
2688	09:49:00.095	00:00:02.688	161	652,5455	743,5238	0,5607837	0,7698373	505,2624	4,415328	3	607,1388	731,2721	0,5608231	0,7698364	506,214	4,398088	1	2	607	731						StimuliFarbe_gelb_blau.png	0	880	547	72	111	550	620	150	0	Content		535	620	2688450	4010742981
2706	09:49:00.113	00:00:02.705	162	713,0462	687,7129	0,5594894	0,7671131	505,2624	4,384382	3	668,8071	674,6707	0,5595318	0,7671121	506,3127	4,368228	1	3	669	675						StimuliFarbe_gelb_blau.png	0	880	547	72	111	574	559	216	0	Content		597	564	2705574	4010760105
2722	09:49:00.129	00:00:02.721	163	684,2442	673,2572	0,5590602	0,7655572	505,2624	4,284897	3	639,7637	659,8032	0,5591044	0,7655562	506,3699	4,269588	1	3	640	660						StimuliFarbe_gelb_blau.png	0	880	547	72	111	574	559	216	0	Content		568	549	2721821	4010776352
2738	09:49:00.145	00:00:02.738	164	690,2543	689,9156	0,5586516	0,7649124	505,2624	4,340103	3	645,7206	676,7667	0,5586946	0,7649114	506,3372	4,324217	1	3	646	677						StimuliFarbe_gelb_blau.png	0	880	547	72	111	574	559	216	0	Content		574	566	2738446	4010792977
2755	09:49:00.162	00:00:02.755	165	696,9106	683,6735	0,5582225	0,7641835	506,7087	4,306244	3	650,6287	670,8606	0,5582142	0,7641835	506,3376	4,2788	1	3	651	671						StimuliFarbe_gelb_blau.png	0	880	547	72	111	574	559	216	0	Content		579	560	2755071	4010809602
2772	09:49:00.179	00:00:02.772	166	692,2324	686,486	0,5578362	0,7635394	506,7087	4,270926	3	646,0125	673,6726	0,55783	0,7635394	506,3985	4,244208	1	3	646	674						StimuliFarbe_gelb_blau.png	0	880	547	72	111	574	559	216	0	Content		574	563	2772013	4010826544
2789	09:49:00.196	00:00:02.788	167	682,3725	678,7103	0,557474	0,7631194	506,7087	4,237887	3	635,9865	665,8091	0,5574645	0,7631194	506,2996	4,21074	1	3	636	666						StimuliFarbe_gelb_blau.png	0	880	547	72	111	574	559	216	0	Content		564	555	2788637	4010843168
2805	09:49:00.212	00:00:02.805	168	694,8272	682,5004	0,5571035	0,7626397	506,7087	4,26205	3	648,6977	669,6365	0,5570996	0,7626396	506,4614	4,23595	1	3	649	670						StimuliFarbe_gelb_blau.png	0	880	547	72	111	574	559	216	0	Content		577	559	2805261	4010859792
2822	09:49:00.229	00:00:02.821	169	680,3799	678,084	0,5567791	0,7623253	506,7087	4,270929	3	634,2832	665,0638	0,5567788	0,7623252	506,5611	4,245588	1	3	634	665						StimuliFarbe_gelb_blau.png	0	880	547	72	111	574	559	216	0	Content		562	554	2821691	4010876222
2838	09:49:00.245	00:00:02.838	170	685,5498	688,0283	0,5565221	0,7619383	506,7146	4,204814	3	639,6448	675,1146	0,5565268	0,761938	506,7146	4,181061	1	3	640	675						StimuliFarbe_gelb_blau.png	0	880	547	72	111	574	559	216	0	Content		568	564	2838314	4010892845
2855	09:49:00.262	00:00:02.854	171	684,4172	684,2126	0,5563323	0,7616805	506,7144	4,250373	3	638,5148	671,2445	0,5563372	0,7616803	506,7144	4,22637	1	3	639	671						StimuliFarbe_gelb_blau.png	0	880	547	72	111	574	559	216	0	Content		567	560	2854952	4010909483
2872	09:49:00.279	00:00:02.872	172	688,6433	680,0289	0,5561766	0,7614941	506,7218	4,239676	3	642,7608	667,0093	0,5561814	0,7614938	506,7218	4,215663	1	3	643	667						StimuliFarbe_gelb_blau.png	0	880	547	72	111	574	559	216	0	Content		571	556	2872005	4010926536
2889	09:49:00.296	00:00:02.888	173	696,7401	681,9773	0,5560259	0,7613881	506,8226	4,152466	3	650,9052	669,0505	0,5560308	0,7613878	506,8226	4,129084	1	3	651	669						StimuliFarbe_gelb_blau.png	0	880	547	72	111	574	559	216	0	Content		579	558	2888627	4010943158
2905	09:49:00.312	00:00:02.905	174	713,5679	673,5978	0,5558894	0,762378	507,0199	4,089245	3	667,8433	660,6982	0,5558941	0,7623777	507,0199	4,066424	1	3	668	661						StimuliFarbe_gelb_blau.png	0	880	547	72	111	574	559	216	0	Content		596	550	2905250	4010959781
2922	09:49:00.329	00:00:02.921	175	737,1016	793,3369	0,5558024	0,7647831	507,0199	4,027841	3	689,1233	781,9569	0,5558075	0,7647829	507,0199	4,005108	1	4	689	782						StimuliFarbe_gelb_blau.png	0	880	547	72	111	553	654	800	0	Content		617	671	2921557	4010976088
2938	09:49:00.345	00:00:02.938	176	668,6516	780,7787	0,5559217	0,7651362	507,1938	4,200515	3	622,0061	769,0734	0,5559262	0,7651359	507,1938	4,176795	1	4	622	769						StimuliFarbe_gelb_blau.png	0	880	547	72	111	553	654	800	0	Content		550	658	2938178	4010992709
2955	09:49:00.362	00:00:02.954	177	680,1245	782,8986	0,5558801	0,7648068	507,1775	4,213919	3	633,5391	771,2368	0,5558847	0,7648066	507,1775	4,190119	1	4	634	771						StimuliFarbe_gelb_blau.png	0	880	547	72	111	553	654	800	0	Content		562	660	2954935	4011009466
2972	09:49:00.379	00:00:02.971	178	726,2103	785,1217	0,555872	0,764684	507,1775	4,191478	3	678,1985	773,6207	0,5558771	0,7646837	507,1775	4,167695	1	4	678	774						StimuliFarbe_gelb_blau.png	0	880	547	72	111	553	654	800	0	Content		606	663	2971869	4011026400
2988	09:49:00.395	00:00:02.988	179	683,5581	788,1561	0,5559023	0,7649558	507,2715	4,114313	3	636,985	776,5618	0,5559068	0,7649555	507,2715	4,091136	1	4	637	777						StimuliFarbe_gelb_blau.png	0	880	547	72	111	553	654	800	0	Content		565	666	2988297	4011042828
3005	09:49:00.412	00:00:03.005	180	671,0073	791,587	0,555892	0,7650769	507,2972	4,17893	3	624,2978	779,9991	0,5558966	0,7650766	507,2972	4,155325	1	4	624	780						StimuliFarbe_gelb_blau.png	0	880	547	72	111	553	654	800	0	Content		552	669	3005297	4011059828
3022	09:49:00.429	00:00:03.021	181	666,5067	791,3937	0,5559061	0,7652605	507,3026	4,167443	3	619,7297	779,7784	0,5559105	0,7652602	507,3026	4,143876	1	4	620	780						StimuliFarbe_gelb_blau.png	0	880	547	72	111	553	654	800	0	Content		548	669	3021545	4011076076
3038	09:49:00.445	00:00:03.038	182	710,3116	773,2427	0,5549384	0,7649407	503,3422	4,155993	3	662,076	761,6577	0,5549355	0,76494	503,3422	4,132415	1	4	662	762						StimuliFarbe_gelb_blau.png	0	880	547	72	111	553	654	800	0	Content		590	651	3038170	4011092701
3055	09:49:00.462	00:00:03.054	183	631,4139	769,1944	0,5561861	0,7653155	506,0749	4,175534	3	586,2946	757,213	0,5561859	0,7653147	506,0749	4,151918	1	4	586	757						StimuliFarbe_gelb_blau.png	0	880	547	72	111	553	654	800	0	Content		514	646	3054792	4011109323
3072	09:49:00.479	00:00:03.071	184	707,3474	766,2122	0,5550398	0,7650877	503,7809	4,195243	3	659,3151	754,522	0,5550402	0,7650869	503,7809	4,171416	1	4	659	755						StimuliFarbe_gelb_blau.png	0	880	547	72	111	553	654	800	0	Content		587	644	3071862	4011126393
3088	09:49:00.495	00:00:03.088	185	618,8545	777,0977	0,5562841	0,7657173	505,7193	4,114934	3	574,4359	773,7776	0,5559546	0,7654932	507,3819	4,1055	1	4	574	774						StimuliFarbe_gelb_blau.png	0	880	547	72	111	553	654	800	0	Content		502	663	3088189	4011142720
3105	09:49:00.512	00:00:03.104	186	719,7576	781,1527	0,5551555	0,7654271	504,1552	4,06927	3	671,5952	769,6665	0,5551546	0,7654263	504,1552	4,046245	1	4	672	770						StimuliFarbe_gelb_blau.png	0	880	547	72	111	553	654	800	0	Content		600	659	3104812	4011159343
3122	09:49:00.529	00:00:03.121	187	666,1863	767,4429	0,5558242	0,7658867	504,1552	4,159019	3	623,3885	755,7432	0,5559387	0,7658842	507,3631	4,1608	1	4	623	756						StimuliFarbe_gelb_blau.png	0	880	547	72	111	553	654	800	0	Content		551	645	3121560	4011176091
3139	09:49:00.546	00:00:03.138	188	673,7595	777,3902	0,5557908	0,7660642	504,1552	4,132419	3	631,0518	765,98	0,5559036	0,7660617	507,3184	4,133904	1	4	631	766						StimuliFarbe_gelb_blau.png	0	880	547	72	111	553	654	800	0	Content		559	655	3138504	4011193035
3155	09:49:00.562	00:00:03.155	189	676,9969	773,9268	0,5558351	0,7661755	507,3147	4,199835	3	630,4568	762,153	0,5558395	0,7661752	507,3147	4,176126	1	4	630	762						StimuliFarbe_gelb_blau.png	0	880	547	72	111	553	654	800	0	Content		558	651	3155311	4011209842
3172	09:49:00.579	00:00:03.171	190	667,032	762,0215	0,5557413	0,766353	507,136	4,170881	3	620,4424	749,9892	0,5557459	0,7663528	507,136	4,147229	1	4	620	750						StimuliFarbe_gelb_blau.png	0	880	547	72	111	553	654	800	0	Content		548	639	3171943	4011226474
3188	09:49:00.595	00:00:03.188	191	674,4896	776,4358	0,5556042	0,7664489	507,3298	4,151133	3	627,8762	764,6365	0,5556089	0,7664486	507,3298	4,127657	1	4	628	765						StimuliFarbe_gelb_blau.png	0	880	547	72	111	553	654	800	0	Content		556	654	3188060	4011242591
3205	09:49:00.612	00:00:03.204	192	672,519	778,9569	0,5554476	0,7666226	507,2715	4,146547	3	625,8943	767,1945	0,555452	0,7666224	507,2715	4,123112	1	4	626	767						StimuliFarbe_gelb_blau.png	0	880	547	72	111	553	654	800	0	Content		554	656	3204687	4011259218
3221	09:49:00.628	00:00:03.221	193	675,1786	768,5237	0,5552959	0,76689	507,1804	4,102078	3	628,6589	756,6551	0,5553004	0,7668898	507,1804	4,07897	1	4	629	757						StimuliFarbe_gelb_blau.png	0	880	547	72	111	553	654	800	0	Content		557	646	3221435	4011275966
3238	09:49:00.645	00:00:03.238	194	677,7991	778,7467	0,5550751	0,7671185	507,3019	4,080128	3	631,2289	767,0225	0,5550797	0,7671183	507,3019	4,057178	1	4	631	767						StimuliFarbe_gelb_blau.png	0	880	547	72	111	553	654	800	0	Content		559	656	3238381	4011292912
3255	09:49:00.662	00:00:03.255	195	685,7889	774,3629	0,5548347	0,7672669	507,0742	4,038585	3	639,2866	762,6165	0,5548394	0,7672666	507,0742	4,015938	1	4	639	763						StimuliFarbe_gelb_blau.png	0	880	547	72	111	553	654	800	0	Content		567	652	3255186	4011309717
3272	09:49:00.679	00:00:03.271	196	669,011	775,1244	0,5546141	0,7674162	507,2268	4,074718	3	622,3925	763,3081	0,5546186	0,7674159	507,2268	4,051759	1	4	622	763						StimuliFarbe_gelb_blau.png	0	880	547	72	111	553	654	800	0	Content		550	652	3271808	4011326339
3288	09:49:00.695	00:00:03.288	197	672,0181	771,4144	0,5543435	0,7676188	507,2109	4,129253	3	625,4516	759,5673	0,5543482	0,7676185	507,2109	4,105973	1	4	625	760						StimuliFarbe_gelb_blau.png	0	880	547	72	111	553	654	800	0	Content		553	649	3288059	4011342590
3305	09:49:00.712	00:00:03.304	198	666,3637	767,6465	0,5540667	0,7679377	507,0591	4,163594	3	619,7628	755,738	0,5540714	0,7679374	507,0591	4,140105	1	4	620	756						StimuliFarbe_gelb_blau.png	0	880	547	72	111	553	654	800	0	Content		548	645	3304686	4011359217
3321	09:49:00.728	00:00:03.321	199	672,7536	771,1307	0,5538225	0,7681567	506,9352	4,163247	3	626,2023	759,2809	0,5538273	0,7681565	506,9352	4,139722	1	4	626	759						StimuliFarbe_gelb_blau.png	0	880	547	72	111	553	654	800	0	Content		554	648	3321308	4011375839
3338	09:49:00.745	00:00:03.338	200	660,7449	776,8052	0,5535798	0,7683915	506,9362	4,17321	3	614,0594	764,9767	0,5535845	0,7683912	506,9362	4,14958	1	4	614	765						StimuliFarbe_gelb_blau.png	0	880	547	72	111	553	654	800	0	Content		542	654	3338380	4011392911
3355	09:49:00.762	00:00:03.355	201	676,8753	779,8666	0,5533547	0,7686931	506,8091	4,067275	3	630,2577	768,141	0,5533594	0,7686928	506,8091	4,044409	1	4	630	768						StimuliFarbe_gelb_blau.png	0	880	547	72	111	553	654	800	0	Content		558	657	3355185	4011409716
3372	09:49:00.779	00:00:03.371	202	677,0916	760,3205	0,5531226	0,7688186	506,8418	4,023547	3	630,6246	748,4236	0,5531274	0,7688183	506,8418	4,001101	1	4	631	748						StimuliFarbe_gelb_blau.png	0	880	547	72	111	553	654	800	0	Content		559	637	3371810	4011426341
3388	09:49:00.795	00:00:03.387	203	668,5396	785,1894	0,5529209	0,7689351	506,7683	4,125767	3	621,8262	773,4806	0,5529258	0,7689348	506,7683	4,102464	1	4	622	773						StimuliFarbe_gelb_blau.png	0	880	547	72	111	553	654	800	0	Content		550	662	3387936	4011442467
3405	09:49:00.812	00:00:03.404	204	679,1066	792,5978	0,552736	0,7689483	506,894	4,145512	3	632,5035	781,0018	0,5527407	0,768948	506,894	4,122056	1	4	633	781						StimuliFarbe_gelb_blau.png	0	880	547	72	111	553	654	800	0	Content		561	670	3404685	4011459216
3421	09:49:00.828	00:00:03.421	205	658,7306	776,9932	0,552546	0,7690083	506,767	4,200832	3	612,0518	765,1755	0,5525509	0,769008	506,767	4,177073	1	4	612	765						StimuliFarbe_gelb_blau.png	0	880	547	72	111	553	654	800	0	Content		540	654	3421311	4011475842
3438	09:49:00.845	00:00:03.438	206	664,1387	775,9982	0,5524057	0,7689316	506,7155	4,22422	3	617,52	764,1941	0,5524104	0,7689313	506,7155	4,200326	1	4	618	764						StimuliFarbe_gelb_blau.png	0	880	547	72	111	553	654	800	0	Content		546	653	3438379	4011492910
3455	09:49:00.862	00:00:03.455	207	667,8495	777,0262	0,5522612	0,7688717	506,7282	4,174294	3	621,2669	765,2573	0,5522659	0,7688714	506,7282	4,150737	1	4	621	765						StimuliFarbe_gelb_blau.png	0	880	547	72	111	553	654	800	0	Content		549	654	3455058	4011509589
3472	09:49:00.879	00:00:03.471	208	681,3524	776,9143	0,5521225	0,7688198	506,576	4,136077	3	634,817	765,1032	0,5521272	0,7688196	506,576	4,112625	1	4	635	765						StimuliFarbe_gelb_blau.png	0	880	547	72	111	553	654	800	0	Content		563	654	3471807	4011526338
3488	09:49:00.895	00:00:03.487	209	684,6821	785,0704	0,5520401	0,7686565	506,713	4,048004	3	638,1953	773,423	0,5520446	0,7686562	506,713	4,02521	1	4	638	773						StimuliFarbe_gelb_blau.png	0	880	547	72	111	553	654	800	0	Content		566	662	3487933	4011542464
3505	09:49:00.912	00:00:03.504	210	680,7322	781,6235	0,5519059	0,7685783	506,5511	4,043177	3	578,4423	773,3718	0,5519103	0,7685781	506,5511	4,091686	1	4	578	773						StimuliFarbe_gelb_blau.png	0	880	547	72	111	553	654	800	0	Content		506	662	3504559	4011559090
3521	09:49:00.928	00:00:03.521	211	671,4926	786,2932	0,5517655	0,7684171	506,6455	4,164323	3	624,8729	774,5648	0,5517702	0,7684168	506,6455	4,140683	1	4	625	775						StimuliFarbe_gelb_blau.png	0	880	547	72	111	553	654	800	0	Content		553	664	3521184	4011575715
3538	09:49:00.945	00:00:03.538	212	660,7084	775,0494	0,5516587	0,7682999	506,5671	4,205228	3	614,1107	763,2192	0,5516634	0,7682996	506,5671	4,181412	1	4	614	763						StimuliFarbe_gelb_blau.png	0	880	547	72	111	553	654	800	0	Content		542	652	3538254	4011592785
3555	09:49:00.962	00:00:03.555	213	661,7637	763,8809	0,5515273	0,7680407	506,4177	4,242917	3	615,2422	751,8926	0,5515319	0,7680404	506,4177	4,218856	1	4	615	752						StimuliFarbe_gelb_blau.png	0	880	547	72	111	553	654	800	0	Content		543	641	3555057	4011609588
3572	09:49:00.979	00:00:03.571	214	626,9895	787,8685	0,551347	0,7677546	506,4177	4,141841	3	581,8759	776,0842	0,5513498	0,7677543	506,4177	4,11845	1	4	582	776						StimuliFarbe_gelb_blau.png	0	880	547	72	111	553	654	800	0	Content		510	665	3571683	4011626214
3588	09:49:00.995	00:00:03.587	215	661,6284	770,5688	0,5512564	0,7669804	506,0228	4,166553	3	615,1599	758,723	0,5512607	0,7669801	506,0228	4,143028	1	4	615	759						StimuliFarbe_gelb_blau.png	0	880	547	72	111	553	654	800	0	Content		543	648	3587931	4011642462
3605	09:49:01.012	00:00:03.604	216	681,5046	788,1872	0,5511007	0,7662164	505,6703	4,095036	3	635,0821	776,5867	0,5511051	0,7662161	505,6703	4,07194	1	4	635	777						StimuliFarbe_gelb_blau.png	0	880	547	72	111	553	654	800	0	Content		563	666	3604556	4011659087
3621	09:49:01.028	00:00:03.621	217	757,492	753,808	0,5508544	0,7652313	505,7289	3,597667	3	711,5811	742,1783	0,550859	0,7652311	505,7289	3,578003	1	4	712	742						StimuliFarbe_gelb_blau.png	0	880	547	72	111	553	654	800	0	Content		640	631	3621306	4011675837
3638	09:49:01.045	00:00:03.638	218	666,1913	775,8837	0,5506021	0,7639905	505,3787	4,157312	3	619,7068	764,1465	0,5506068	0,7639902	505,3787	4,133925	1	4	620	764						StimuliFarbe_gelb_blau.png	0	880	547	72	111	553	654	800	0	Content		548	653	3638304	4011692835
3655	09:49:01.062	00:00:03.654	219	625,165	787,0695	0,5502806	0,7625208	505,3787	4,146136	3	580,1577	775,2883	0,5502834	0,7625206	505,3787	4,122741	1	4	580	775						StimuliFarbe_gelb_blau.png	0	880	547	72	111	553	654	800	0	Content		508	664	3654927	4011709458
3671	09:49:01.078	00:00:03.671	220	680,2659	784,8401	0,5500149	0,7599549	504,7766	4,147783	3	633,9496	773,1923	0,5500195	0,7599546	504,7766	4,124338	1	4	634	773						StimuliFarbe_gelb_blau.png	0	880	547	72	111	553	654	800	0	Content		562	662	3671494	4011726025
3688	09:49:01.095	00:00:03.687	221	636,4224	788,9453	0,5495868	0,7566234	504,7766	4,179618	3	591,6088	777,2275	0,5495895	0,7566232	504,7766	4,156015	1	4	592	777						StimuliFarbe_gelb_blau.png	0	880	547	72	111	553	654	800	0	Content		520	666	3687802	4011742333
3705	09:49:01.112	00:00:03.704	222	635,0352	760,751	0,5492361	0,7526894	504,7766	4,170354	3	590,407	748,6338	0,5492389	0,7526891	504,7766	4,146792	1	4	590	749						StimuliFarbe_gelb_blau.png	0	880	547	72	111	553	654	800	0	Content		518	638	3704883	4011759414
3722	09:49:01.129	00:00:03.721	223	686,5099	775,1028	0,5490147	0,7485425	503,7265	4,255036	3	640,4578	763,3882	0,5490194	0,7485422	503,7265	4,230999	1	5	640	763						StimuliFarbe_gelb_blau.png	0	880	547	72	111	598	651	116	0	Content		568	652	3721548	4011776079
3738	09:49:01.145	00:00:03.738	224	733,7162	770,283	0,5487468	0,7436103	504,0085	4,251405	3	685,7465	758,6639	0,5487441	0,7436095	504,0085	4,227216	1	5	686	759						StimuliFarbe_gelb_blau.png	0	880	547	72	111	598	651	116	0	Content		614	648	3738172	4011792703
3754	09:49:01.161	00:00:03.754	225	724,4891	780,0469	0,5485974	0,7384108	505,5446	4,167592	3	676,4964	768,4707	0,5485985	0,73841	505,5446	4,143957	1	5	676	768						StimuliFarbe_gelb_blau.png	0	880	547	72	111	598	651	116	0	Content		604	657	3754298	4011808829
3771	09:49:01.178	00:00:03.771	226	716,4121	772,1959	0,5472177	0,7327165	502,4889	4,130591	3	668,8006	760,5535	0,54722	0,7327157	502,4889	4,107194	1	5	669	761						StimuliFarbe_gelb_blau.png	0	880	547	72	111	598	651	116	0	Content		597	650	3771365	4011825896
3788	09:49:01.195	00:00:03.787	227	-1024	-768	-1	-1	-1	-1	4	-1024	-768	-1	-1	-1	-1	4	5	0	0						StimuliFarbe_gelb_blau.png	0	880	547	72	111	598	651	116	0	Content		-72	-111	3787670	4011842201
3804	09:49:01.211	00:00:03.804	228	-1024	-768	-1	-1	-1	-1	4	-1024	-768	-1	-1	-1	-1	4	5	0	0						StimuliFarbe_gelb_blau.png	0	880	547	72	111	598	651	116	0	Content		-72	-111	3804489	4011859020
3821	09:49:01.228	00:00:03.821	229	718,1774	778,007	0,5441478	0,7131134	500,2753	4,289023	3	670,7469	766,4522	0,5441492	0,7131127	500,2753	4,26462	1	5	671	766						StimuliFarbe_gelb_blau.png	0	880	547	72	111	598	651	116	0	Content		599	655	3821168	4011875699
3838	09:49:01.245	00:00:03.837	230	-1024	-768	-1	-1	-1	-1	4	-1024	-768	-1	-1	-1	-1	4		0	0						StimuliFarbe_gelb_blau.png	0	880	547	72	111				0	Content		-72	-111	3837783	4011892314
3855	09:49:01.262	00:00:03.854	231	-1024	-768	-1	-1	-1	-1	4	-1024	-768	-1	-1	-1	-1	4		0	0						StimuliFarbe_gelb_blau.png	0	880	547	72	111				0	Content		-72	-111	3854538	4011909069
3871	09:49:01.278	00:00:03.870	232	-1024	-768	-1	-1	-1	-1	4	-1024	-768	-1	-1	-1	-1	4		0	0						StimuliFarbe_gelb_blau.png	0	880	547	72	111				0	Content		-72	-111	3870981	4011925512
3888	09:49:01.295	00:00:03.887	233	-1024	-768	-1	-1	-1	-1	4	-1024	-768	-1	-1	-1	-1	4		0	0						StimuliFarbe_gelb_blau.png	0	880	547	72	111				0	Content		-72	-111	3887788	4011942319
3904	09:49:01.311	00:00:03.904	234	-1024	-768	-1	-1	-1	-1	4	-1024	-768	-1	-1	-1	-1	4		0	0						StimuliFarbe_gelb_blau.png	0	880	547	72	111				0	Content		-72	-111	3904405	4011958936
3921	09:49:01.328	00:00:03.921	235	-1024	-768	-1	-1	-1	-1	4	-1024	-768	-1	-1	-1	-1	4		0	0						StimuliFarbe_gelb_blau.png	0	880	547	72	111				0	Content		-72	-111	3921158	4011975689
3938	09:49:01.345	00:00:03.937	236	-1024	-768	-1	-1	-1	-1	4	-1024	-768	-1	-1	-1	-1	4		0	0						StimuliFarbe_gelb_blau.png	0	880	547	72	111				0	Content		-72	-111	3937778	4011992309
3954	09:49:01.361	00:00:03.954	237	-1024	-768	-1	-1	-1	-1	4	-1024	-768	-1	-1	-1	-1	4		0	0						StimuliFarbe_gelb_blau.png	0	880	547	72	111				0	Content		-72	-111	3954160	4012008691
3971	09:49:01.378	00:00:03.971	238	-1024	-768	-1	-1	-1	-1	4	-1024	-768	-1	-1	-1	-1	4		0	0						StimuliFarbe_gelb_blau.png	0	880	547	72	111				0	Content		-72	-111	3971479	4012026010
3988	09:49:01.395	00:00:03.988	239	-1024	-768	-1	-1	-1	-1	4	-1024	-768	-1	-1	-1	-1	4		0	0						StimuliFarbe_gelb_blau.png	0	880	547	72	111				0	Content		-72	-111	3988103	4012042634
4005	09:49:01.412	00:00:04.004	240	-1024	-768	-1	-1	-1	-1	4	-1024	-768	-1	-1	-1	-1	4		0	0						StimuliFarbe_gelb_blau.png	0	880	547	72	111				0	Content		-72	-111	4004726	4012059257
4021	09:49:01.428	00:00:04.020	241	-1024	-768	-1	-1	-1	-1	4	-1024	-768	-1	-1	-1	-1	4		0	0						StimuliFarbe_gelb_blau.png	0	880	547	72	111				0	Content		-72	-111	4020785	4012075316
4037	09:49:01.444	00:00:04.037	242	-1024	-768	-1	-1	-1	-1	4	-1024	-768	-1	-1	-1	-1	4		0	0						StimuliFarbe_gelb_blau.png	0	880	547	72	111				0	Content		-72	-111	4037404	4012091935
4054	09:49:01.461	00:00:04.054	243	-1024	-768	-1	-1	-1	-1	4	-1024	-768	-1	-1	-1	-1	4		0	0						StimuliFarbe_gelb_blau.png	0	880	547	72	111				0	Content		-72	-111	4054030	4012108561
4071	09:49:01.478	00:00:04.070	244	-1024	-768	-1	-1	-1	-1	4	-1024	-768	-1	-1	-1	-1	4		0	0						StimuliFarbe_gelb_blau.png	0	880	547	72	111				0	Content		-72	-111	4070779	4012125310
4088	09:49:01.495	00:00:04.088	245	-1024	-768	-1	-1	-1	-1	4	-1024	-768	-1	-1	-1	-1	4		0	0						StimuliFarbe_gelb_blau.png	0	880	547	72	111				0	Content		-72	-111	4088153	4012142684
4104	09:49:01.511	00:00:04.103	246	-1024	-768	-1	-1	-1	-1	4	-1024	-768	-1	-1	-1	-1	4		0	0						StimuliFarbe_gelb_blau.png	0	880	547	72	111				0	Content		-72	-111	4103525	4012158056
4121	09:49:01.528	00:00:04.120	247	-1024	-768	-1	-1	-1	-1	4	-1024	-768	-1	-1	-1	-1	4		0	0						StimuliFarbe_gelb_blau.png	0	880	547	72	111				0	Content		-72	-111	4120648	4012175179
4137	09:49:01.544	00:00:04.136	248	-1024	-768	-1	-1	-1	-1	4	-1024	-768	-1	-1	-1	-1	4		0	0						StimuliFarbe_gelb_blau.png	0	880	547	72	111				0	Content		-72	-111	4136887	4012191418
4153	09:49:01.560	00:00:04.153	249	471,0096	445,2039	0,5265529	0,5797178	484,6776	4,39248	3	424,389	427,1451	0,5265586	0,5797169	484,6776	4,36764	1	6	424	427						StimuliFarbe_gelb_blau.png	0	880	547	72	111	352	328	133	0	Content		352	316	4153385	4012207916
4170	09:49:01.577	00:00:04.170	250	447,2359	443,8499	0,4281342	0,6035747	487,2689	4,397816	3	398,3916	419,949	0,4280081	0,6035671	490,6754	4,402308	3	6	0	0						StimuliFarbe_gelb_blau.png	0	880	547	72	111	352	328	133	0	Content		-72	-111	4170019	4012224550
4187	09:49:01.594	00:00:04.186	251	-1024	-768	-1	-1	-1	-1	4	-1024	-768	-1	-1	-1	-1	4	6	0	0						StimuliFarbe_gelb_blau.png	0	880	547	72	111	352	328	133	0	Content		-72	-111	4186768	4012241299
4203	09:49:01.610	00:00:04.203	252	-1024	-768	-1	-1	-1	-1	4	-1024	-768	-1	-1	-1	-1	4	6	0	0						StimuliFarbe_gelb_blau.png	0	880	547	72	111	352	328	133	0	Content		-72	-111	4203388	4012257919
4220	09:49:01.627	00:00:04.220	253	-1024	-768	-1	-1	-1	-1	4	-1024	-768	-1	-1	-1	-1	4	6	0	0						StimuliFarbe_gelb_blau.png	0	880	547	72	111	352	328	133	0	Content		-72	-111	4220056	4012274587
4237	09:49:01.644	00:00:04.236	254	472,2774	456,4637	0,5217522	0,5700774	481,0085	4,352122	0	451,7754	427,5274	0,3235537	0,6216719	493,8453	4,30213	0	6	462	442						StimuliFarbe_gelb_blau.png	0	880	547	72	111	352	328	133	0	Content		390	331	4236642	4012291173
4253	09:49:01.660	00:00:04.253	255	467,4854	444,4709	0,5219589	0,568396	484,4628	4,415001	0	426,0778	429,2165	0,3220987	0,62002	490,403	4,352263	0	6	447	437						StimuliFarbe_gelb_blau.png	0	880	547	72	111	352	328	133	0	Content		375	326	4253393	4012307924
4270	09:49:01.677	00:00:04.270	256	401,2903	482,3615	0,5205388	0,5688866	475,9475	4,397655	0	343,1567	450,9909	0,3233245	0,6201676	490,107	4,399846	0	6	372	467						StimuliFarbe_gelb_blau.png	0	880	547	72	111	352	328	133	0	Content		300	356	4270018	4012324549
4287	09:49:01.694	00:00:04.286	257	308,6534	563,1541	0,5173361	0,5693219	460,342	4,171538	0	239,3354	497,7889	0,3248859	0,6203815	490,0934	4,332427	0	7	274	530						StimuliFarbe_gelb_blau.png	0	880	547	72	111	152	435	233	0	Content		202	419	4286645	4012341176
4303	09:49:01.710	00:00:04.303	258	272,8877	572,802	0,5109029	0,5681161	435,1037	3,878556	0	178,5273	508,5511	0,3252294	0,6190475	489,8442	4,283364	0	7	226	541						StimuliFarbe_gelb_blau.png	0	880	547	72	111	152	435	233	0	Content		154	430	4303394	4012357925
4320	09:49:01.727	00:00:04.320	259	257,4156	584,7222	0,5067393	0,566404	422,0676	3,798322	0	157,221	501,0241	0,3244846	0,6172388	489,3763	4,226116	0	7	207	543						StimuliFarbe_gelb_blau.png	0	880	547	72	111	152	435	233	0	Content		135	432	4320020	4012374551
4337	09:49:01.744	00:00:04.336	260	269,4582	590,8433	0,5052819	0,5650088	418,9123	3,722453	0	160,7498	513,0427	0,323531	0,6155624	488,8637	4,216403	0	7	215	552						StimuliFarbe_gelb_blau.png	0	880	547	72	111	152	435	233	0	Content		143	441	4336645	4012391176
4353	09:49:01.760	00:00:04.353	261	272,4985	583,8405	0,504696	0,5636281	418,4452	3,660118	0	176,9583	498,9313	0,3227782	0,6138639	488,523	4,22965	0	7	225	541						StimuliFarbe_gelb_blau.png	0	880	547	72	111	152	435	233	0	Content		153	430	4353271	4012407802
4370	09:49:01.777	00:00:04.370	262	272,1877	592,5999	0,5037277	0,5623145	416,7868	3,600172	0	176,7866	506,0153	0,3220079	0,6124206	488,1377	4,138958	0	7	224	549						StimuliFarbe_gelb_blau.png	0	880	547	72	111	152	435	233	0	Content		152	438	4370019	4012424550
4387	09:49:01.794	00:00:04.386	263	273,4912	592,1332	0,5030033	0,5613619	415,9686	3,701297	0	172,2587	501,0071	0,3212844	0,6113304	487,7465	4,141747	0	7	223	547						StimuliFarbe_gelb_blau.png	0	880	547	72	111	152	435	233	0	Content		151	436	4386770	4012441301
4403	09:49:01.810	00:00:04.403	264	274,7686	594,3246	0,5026216	0,5605817	416,3887	3,594009	0	172,2836	497,541	0,3205681	0,6105112	487,8102	4,119328	0	7	224	546						StimuliFarbe_gelb_blau.png	0	880	547	72	111	152	435	233	0	Content		152	435	4403394	4012457925
4420	09:49:01.827	00:00:04.420	265	-1024	-768	-1	-1	-1	-1	4	184,3501	492,6661	0,3197686	0,6099375	487,6344	4,116977	0	7	184	493						StimuliFarbe_gelb_blau.png	0	880	547	72	111	152	435	233	0	Content		112	382	4420134	4012474665
4437	09:49:01.844	00:00:04.436	266	268,1633	591,9774	0,5013721	0,559593	416,6766	3,570187	0	171,5273	504,8415	0,3189378	0,6097063	487,5009	3,981608	0	7	220	548						StimuliFarbe_gelb_blau.png	0	880	547	72	111	152	435	233	0	Content		148	437	4436640	4012491171
4453	09:49:01.860	00:00:04.453	267	272,3474	594,4303	0,5002238	0,5594813	415,5081	3,489597	0	180,2205	504,8048	0,3180981	0,6097255	487,3625	3,984741	0	7	226	550						StimuliFarbe_gelb_blau.png	0	880	547	72	111	152	435	233	0	Content		154	439	4453269	4012507800
4470	09:49:01.877	00:00:04.469	268	-1024	-768	-1	-1	-1	-1	4	187,9433	509,1096	0,3172309	0,6098815	487,5257	3,995436	0	7	188	509						StimuliFarbe_gelb_blau.png	0	880	547	72	111	152	435	233	0	Content		116	398	4469892	4012524423
4487	09:49:01.894	00:00:04.486	269	290,9184	605,7083	0,4907086	0,5597166	391,6715	3,205246	0	180,2732	505,0226	0,3163515	0,6100675	487,4709	3,976323	0	7	236	555						StimuliFarbe_gelb_blau.png	0	880	547	72	111	152	435	233	0	Content		164	444	4486760	4012541291
4503	09:49:01.910	00:00:04.503	270	286,1607	609,8469	0,4894583	0,559818	390,2672	3,19036	0	190,7746	502,4355	0,3155913	0,6101902	487,5222	3,94942	0	7	238	556						StimuliFarbe_gelb_blau.png	0	880	547	72	111	152	435	233	0	Content		166	445	4503393	4012557924
4520	09:49:01.927	00:00:04.520	271	-1024	-768	-1	-1	-1	-1	4	168,0649	485,9069	0,3153297	0,6100065	487,7636	3,978466	0	8	168	486						StimuliFarbe_gelb_blau.png	0	880	547	72	111	57	337	316	0	Content		96	375	4520017	4012574548
4537	09:49:01.944	00:00:04.536	272	144,5287	572,4187	0,5375555	0,5585629	397,0966	3,196669	0	124,9615	466,0644	0,3153825	0,6090509	488,3674	3,879893	0	8	135	519						StimuliFarbe_gelb_blau.png	0	880	547	72	111	57	337	316	0	Content		63	408	4536515	4012591046
4553	09:49:01.960	00:00:04.553	273	-1024	-768	-1	-1	-1	-1	4	119,2352	449,4135	0,3148605	0,6084861	488,7136	3,874085	0	8	119	449						StimuliFarbe_gelb_blau.png	0	880	547	72	111	57	337	316	0	Content		47	338	4553137	4012607668
4570	09:49:01.977	00:00:04.569	274	-1024	-768	-1	-1	-1	-1	4	130,7172	444,5865	0,3141569	0,6084935	488,7432	3,802389	0	8	131	445						StimuliFarbe_gelb_blau.png	0	880	547	72	111	57	337	316	0	Content		59	334	4569890	4012624421
4587	09:49:01.994	00:00:04.586	275	-1024	-768	-1	-1	-1	-1	4	117,848	445,2983	0,3135009	0,6084035	488,9409	3,816102	0	8	118	445						StimuliFarbe_gelb_blau.png	0	880	547	72	111	57	337	316	0	Content		46	334	4586515	4012641046
4603	09:49:02.010	00:00:04.603	276	-1024	-768	-1	-1	-1	-1	4	122,6228	444,4879	0,3129415	0,6082377	489,2174	3,860129	0	8	123	444						StimuliFarbe_gelb_blau.png	0	880	547	72	111	57	337	316	0	Content		51	333	4603138	4012657669
4620	09:49:02.027	00:00:04.619	277	-1024	-768	-1	-1	-1	-1	4	129,3102	442,0865	0,312436	0,6079901	489,4243	3,811501	0	8	129	442						StimuliFarbe_gelb_blau.png	0	880	547	72	111	57	337	316	0	Content		57	331	4619764	4012674295
4637	09:49:02.044	00:00:04.636	278	-1024	-768	-1	-1	-1	-1	4	130,7274	449,6287	0,3120044	0,6078351	489,8047	3,861148	0	8	131	450						StimuliFarbe_gelb_blau.png	0	880	547	72	111	57	337	316	0	Content		59	339	4636513	4012691044
4653	09:49:02.060	00:00:04.653	279	-1024	-768	-1	-1	-1	-1	4	229,4176	489,417	0,3059245	0,6077853	453,7528	3,564247	0	8	229	489						StimuliFarbe_gelb_blau.png	0	880	547	72	111	57	337	316	0	Content		157	378	4653139	4012707670
4670	09:49:02.077	00:00:04.669	280	-1024	-768	-1	-1	-1	-1	4	130,7932	439,2549	0,311194	0,6074812	490,3192	3,848213	0	8	131	439						StimuliFarbe_gelb_blau.png	0	880	547	72	111	57	337	316	0	Content		59	328	4669778	4012724309
4686	09:49:02.093	00:00:04.686	281	-1024	-768	-1	-1	-1	-1	4	123,0489	449,0998	0,3108766	0,6071962	490,6136	3,811836	0	8	123	449						StimuliFarbe_gelb_blau.png	0	880	547	72	111	57	337	316	0	Content		51	338	4686387	4012740918
4703	09:49:02.110	00:00:04.703	282	-1024	-768	-1	-1	-1	-1	4	130,0972	442,6425	0,3105866	0,6070558	490,7465	3,829031	0	8	130	443						StimuliFarbe_gelb_blau.png	0	880	547	72	111	57	337	316	0	Content		58	332	4703138	4012757669
4720	09:49:02.127	00:00:04.719	283	-1024	-768	-1	-1	-1	-1	4	129,5618	456,3644	0,3103054	0,6070479	491,0398	3,869876	0	8	130	456						StimuliFarbe_gelb_blau.png	0	880	547	72	111	57	337	316	0	Content		58	345	4719886	4012774417
4736	09:49:02.143	00:00:04.736	284	-1024	-768	-1	-1	-1	-1	4	137,088	446,9294	0,3100076	0,6070886	491,3628	3,924652	0	8	137	447						StimuliFarbe_gelb_blau.png	0	880	547	72	111	57	337	316	0	Content		65	336	4736382	4012790913
4753	09:49:02.160	00:00:04.753	285	-1024	-768	-1	-1	-1	-1	4	125,221	447,6943	0,3096353	0,607111	491,6058	3,899343	0	8	125	448						StimuliFarbe_gelb_blau.png	0	880	547	72	111	57	337	316	0	Content		53	337	4753260	4012807791
4770	09:49:02.177	00:00:04.769	286	-1024	-768	-1	-1	-1	-1	4	132,7365	451,6724	0,3091742	0,6071786	491,83	3,929805	0	8	133	452						StimuliFarbe_gelb_blau.png	0	880	547	72	111	57	337	316	0	Content		61	341	4769885	4012824416
4787	09:49:02.194	00:00:04.786	287	-1024	-768	-1	-1	-1	-1	4	124,6079	455,5163	0,3086075	0,6073792	492,1329	4,029192	0	8	125	456						StimuliFarbe_gelb_blau.png	0	880	547	72	111	57	337	316	0	Content		53	345	4786509	4012841040
4803	09:49:02.210	00:00:04.803	288	-1024	-768	-1	-1	-1	-1	4	124,8743	438,6127	0,3081098	0,6075367	492,4475	4,018944	0	8	125	439						StimuliFarbe_gelb_blau.png	0	880	547	72	111	57	337	316	0	Content		53	328	4803007	4012857538
4820	09:49:02.227	00:00:04.819	289	-1024	-768	-1	-1	-1	-1	4	83,5377	441,7758	0,3083352	0,6078298	493,2206	4,032255	0	8	84	442						StimuliFarbe_gelb_blau.png	0	880	547	72	111	57	337	316	0	Content		12	331	4819633	4012874164
4836	09:49:02.243	00:00:04.836	290	-1024	-768	-1	-1	-1	-1	4	84,26877	504,4725	0,3337215	0,6077095	424,517	3,495677	0	9	84	504						StimuliFarbe_gelb_blau.png	0	880	547	72	111	-127	284	150	0	Content		12	393	4836381	4012890912
4853	09:49:02.260	00:00:04.853	291	-1024	-768	-1	-1	-1	-1	4	-1024	-768	-1	-1	-1	-1	4	9	0	0						StimuliFarbe_gelb_blau.png	0	880	547	72	111	-127	284	150	0	Content		-72	-111	4853254	4012907785
4870	09:49:02.277	00:00:04.869	292	-1024	-768	-1	-1	-1	-1	4	-1024	-768	-1	-1	-1	-1	4	9	0	0						StimuliFarbe_gelb_blau.png	0	880	547	72	111	-127	284	150	0	Content		-72	-111	4869879	4012924410
4887	09:49:02.294	00:00:04.886	293	-1024	-768	-1	-1	-1	-1	4	-1024	-768	-1	-1	-1	-1	4	9	0	0						StimuliFarbe_gelb_blau.png	0	880	547	72	111	-127	284	150	0	Content		-72	-111	4886505	4012941036
4903	09:49:02.310	00:00:04.903	294	-1024	-768	-1	-1	-1	-1	4	-1024	-768	-1	-1	-1	-1	4	9	0	0						StimuliFarbe_gelb_blau.png	0	880	547	72	111	-127	284	150	0	Content		-72	-111	4903004	4012957535
4920	09:49:02.327	00:00:04.919	295	-1024	-768	-1	-1	-1	-1	4	-59,50963	387,751	0,3119708	0,6069642	495,4184	4,231598	0	9	-60	388						StimuliFarbe_gelb_blau.png	0	880	547	72	111	-127	284	150	0	Content		-132	277	4919628	4012974159
4936	09:49:02.343	00:00:04.936	296	-1024	-768	-1	-1	-1	-1	4	-50,38143	401,9568	0,3124571	0,6057453	495,522	4,29997	0	9	-50	402						StimuliFarbe_gelb_blau.png	0	880	547	72	111	-127	284	150	0	Content		-122	291	4936254	4012990785
4953	09:49:02.360	00:00:04.952	297	-301,044	370,1612	0,5105745	0,5628619	492,8386	4,438372	1	-381,7494	333,1327	0,509999	0,5628588	495,5221	4,440324	3	9	-301	370						StimuliFarbe_gelb_blau.png	0	880	547	72	111	-127	284	150	0	Content		-373	259	4952879	4013007410
4970	09:49:02.377	00:00:04.969	298	-302,973	380,1657	0,5124693	0,5615759	488,9576	4,336969	1	-395,7053	336,7838	0,5110524	0,5615693	495,5221	4,375793	3	9	-303	380						StimuliFarbe_gelb_blau.png	0	880	547	72	111	-127	284	150	0	Content		-375	269	4969628	4013024159
4986	09:49:02.393	00:00:04.986	299	-1024	-768	-1	-1	-1	-1	4	-1024	-768	-1	-1	-1	-1	4		0	0						StimuliFarbe_gelb_blau.png	0	880	547	72	111				0	Content		-72	-111	4986377	4013040908
5003	09:49:02.410	00:00:05.002	300	-1024	-768	-1	-1	-1	-1	4	-1024	-768	-1	-1	-1	-1	4		0	0						StimuliFarbe_gelb_blau.png	0	880	547	72	111				0	Content		-72	-111	5002879	4013057410
5020	09:49:02.427	00:00:05.019	301	-1024	-768	-1	-1	-1	-1	4	-1024	-768	-1	-1	-1	-1	4		0	0						StimuliFarbe_gelb_blau.png	0	880	547	72	111				0	Content		-72	-111	5019569	4013074100
5036	09:49:02.443	00:00:05.036	302	-1024	-768	-1	-1	-1	-1	4	-1024	-768	-1	-1	-1	-1	4		0	0						StimuliFarbe_gelb_blau.png	0	880	547	72	111				0	Content		-72	-111	5036237	4013090768
5053	09:49:02.460	00:00:05.052	303	-1024	-768	-1	-1	-1	-1	4	-1024	-768	-1	-1	-1	-1	4		0	0						StimuliFarbe_gelb_blau.png	0	880	547	72	111				0	Content		-72	-111	5052872	4013107403
5070	09:49:02.477	00:00:05.069	304	-1024	-768	-1	-1	-1	-1	4	-1024	-768	-1	-1	-1	-1	4		0	0						StimuliFarbe_gelb_blau.png	0	880	547	72	111				0	Content		-72	-111	5069541	4013124072
5086	09:49:02.493	00:00:05.086	305	-1024	-768	-1	-1	-1	-1	4	-1024	-768	-1	-1	-1	-1	4		0	0						StimuliFarbe_gelb_blau.png	0	880	547	72	111				0	Content		-72	-111	5086209	4013140740
5103	09:49:02.510	00:00:05.102	306	-1024	-768	-1	-1	-1	-1	4	-1024	-768	-1	-1	-1	-1	4		0	0						StimuliFarbe_gelb_blau.png	0	880	547	72	111				0	Content		-72	-111	5102877	4013157408
5120	09:49:02.527	00:00:05.119	307	-1024	-768	-1	-1	-1	-1	4	-1024	-768	-1	-1	-1	-1	4		0	0						StimuliFarbe_gelb_blau.png	0	880	547	72	111				0	Content		-72	-111	5119501	4013174032
5136	09:49:02.543	00:00:05.136	308	-1024	-768	-1	-1	-1	-1	4	-1024	-768	-1	-1	-1	-1	4		0	0						StimuliFarbe_gelb_blau.png	0	880	547	72	111				0	Content		-72	-111	5136128	4013190659
5153	09:49:02.560	00:00:05.152	309	-1024	-768	-1	-1	-1	-1	4	-1024	-768	-1	-1	-1	-1	4		0	0						StimuliFarbe_gelb_blau.png	0	880	547	72	111				0	Content		-72	-111	5152815	4013207346
5169	09:49:02.576	00:00:05.169	310	-1024	-768	-1	-1	-1	-1	4	-1024	-768	-1	-1	-1	-1	4		0	0						StimuliFarbe_gelb_blau.png	0	880	547	72	111				0	Content		-72	-111	5169483	4013224014
5186	09:49:02.593	00:00:05.186	311	-1024	-768	-1	-1	-1	-1	4	-1024	-768	-1	-1	-1	-1	4		0	0						StimuliFarbe_gelb_blau.png	0	880	547	72	111				0	Content		-72	-111	5186125	4013240656
5203	09:49:02.610	00:00:05.202	312	-1024	-768	-1	-1	-1	-1	4	-1024	-768	-1	-1	-1	-1	4		0	0						StimuliFarbe_gelb_blau.png	0	880	547	72	111				0	Content		-72	-111	5202793	4013257324
5220	09:49:02.627	00:00:05.219	313	-372,4821	344,1593	0,5205268	0,5713386	497,0782	5,250742	1	-485,5729	299,9764	0,5205268	0,5713386	497,0782	5,269396	3	10	-372	344						StimuliFarbe_gelb_blau.png	0	880	547	72	111	-348	295	133	0	Content		-444	233	5219505	4013274036
5236	09:49:02.643	00:00:05.236	314	-1024	-768	-1	-1	-1	-1	4	-1024	-768	-1	-1	-1	-1	4	10	0	0						StimuliFarbe_gelb_blau.png	0	880	547	72	111	-348	295	133	0	Content		-72	-111	5236129	4013290660
5253	09:49:02.660	00:00:05.252	315	-1024	-768	-1	-1	-1	-1	4	-1024	-768	-1	-1	-1	-1	4	10	0	0						StimuliFarbe_gelb_blau.png	0	880	547	72	111	-348	295	133	0	Content		-72	-111	5252769	4013307300
5269	09:49:02.676	00:00:05.269	316	-1024	-768	-1	-1	-1	-1	4	-1024	-768	-1	-1	-1	-1	4	10	0	0						StimuliFarbe_gelb_blau.png	0	880	547	72	111	-348	295	133	0	Content		-72	-111	5269377	4013323908
5286	09:49:02.693	00:00:05.286	317	-1024	-768	-1	-1	-1	-1	4	-1024	-768	-1	-1	-1	-1	4	10	0	0						StimuliFarbe_gelb_blau.png	0	880	547	72	111	-348	295	133	0	Content		-72	-111	5286071	4013340602
5303	09:49:02.710	00:00:05.302	318	-1024	-768	-1	-1	-1	-1	4	-1024	-768	-1	-1	-1	-1	4	10	0	0						StimuliFarbe_gelb_blau.png	0	880	547	72	111	-348	295	133	0	Content		-72	-111	5302739	4013357270
5319	09:49:02.726	00:00:05.319	319	-1024	-768	-1	-1	-1	-1	4	-180,1064	467,5765	0,3259112	0,6080686	497,0782	4,680644	0	10	-180	468						StimuliFarbe_gelb_blau.png	0	880	547	72	111	-348	295	133	0	Content		-252	357	5319378	4013373909
5336	09:49:02.743	00:00:05.336	320	-1024	-768	-1	-1	-1	-1	4	-172,801	471,1986	0,3260531	0,607742	497,0782	4,697964	0	10	-173	471						StimuliFarbe_gelb_blau.png	0	880	547	72	111	-348	295	133	0	Content		-245	360	5336003	4013390534
5353	09:49:02.760	00:00:05.352	321	-1024	-768	-1	-1	-1	-1	4	-1024	-768	-1	-1	-1	-1	4		0	0						StimuliFarbe_gelb_blau.png	0	880	547	72	111				0	Content		-72	-111	5352763	4013407294
5369	09:49:02.776	00:00:05.369	322	-1024	-768	-1	-1	-1	-1	4	-1024	-768	-1	-1	-1	-1	4		0	0						StimuliFarbe_gelb_blau.png	0	880	547	72	111				0	Content		-72	-111	5369377	4013423908
5386	09:49:02.793	00:00:05.386	323	-1024	-768	-1	-1	-1	-1	4	-1024	-768	-1	-1	-1	-1	4		0	0						StimuliFarbe_gelb_blau.png	0	880	547	72	111				0	Content		-72	-111	5386127	4013440658
5403	09:49:02.810	00:00:05.402	324	-1024	-768	-1	-1	-1	-1	4	-1024	-768	-1	-1	-1	-1	4		0	0						StimuliFarbe_gelb_blau.png	0	880	547	72	111				0	Content		-72	-111	5402760	4013457291
5419	09:49:02.826	00:00:05.419	325	-1024	-768	-1	-1	-1	-1	4	-1024	-768	-1	-1	-1	-1	4		0	0						StimuliFarbe_gelb_blau.png	0	880	547	72	111				0	Content		-72	-111	5419376	4013473907
5436	09:49:02.843	00:00:05.435	326	-1024	-768	-1	-1	-1	-1	4	-1024	-768	-1	-1	-1	-1	4		0	0						StimuliFarbe_gelb_blau.png	0	880	547	72	111				0	Content		-72	-111	5435996	4013490527
5453	09:49:02.860	00:00:05.452	327	-1024	-768	-1	-1	-1	-1	4	-1024	-768	-1	-1	-1	-1	4		0	0						StimuliFarbe_gelb_blau.png	0	880	547	72	111				0	Content		-72	-111	5452664	4013507195
5469	09:49:02.876	00:00:05.469	328	-1024	-768	-1	-1	-1	-1	4	-1024	-768	-1	-1	-1	-1	4		0	0						StimuliFarbe_gelb_blau.png	0	880	547	72	111				0	Content		-72	-111	5469249	4013523780
5486	09:49:02.893	00:00:05.486	329	-1024	-768	-1	-1	-1	-1	4	-1024	-768	-1	-1	-1	-1	4		0	0						StimuliFarbe_gelb_blau.png	0	880	547	72	111				0	Content		-72	-111	5486002	4013540533
5503	09:49:02.910	00:00:05.502	330	-1024	-768	-1	-1	-1	-1	4	-1024	-768	-1	-1	-1	-1	4		0	0						StimuliFarbe_gelb_blau.png	0	880	547	72	111				0	Content		-72	-111	5502627	4013557158
5519	09:49:02.926	00:00:05.519	331	-1024	-768	-1	-1	-1	-1	4	-1024	-768	-1	-1	-1	-1	4		0	0						StimuliFarbe_gelb_blau.png	0	880	547	72	111				0	Content		-72	-111	5519252	4013573783
5536	09:49:02.943	00:00:05.535	332	-1024	-768	-1	-1	-1	-1	4	-1024	-768	-1	-1	-1	-1	4		0	0						StimuliFarbe_gelb_blau.png	0	880	547	72	111				0	Content		-72	-111	5535920	4013590451
5553	09:49:02.960	00:00:05.552	333	-1024	-768	-1	-1	-1	-1	4	-114,3118	477,9066	0,3275127	0,6060226	492,7013	4,817394	0	11	-114	478						StimuliFarbe_gelb_blau.png	0	880	547	72	111	-186	367	133	0	Content		-186	367	5552625	4013607156
5569	09:49:02.976	00:00:05.569	334	-1024	-768	-1	-1	-1	-1	4	-1024	-768	-1	-1	-1	-1	4	11	0	0						StimuliFarbe_gelb_blau.png	0	880	547	72	111	-186	367	133	0	Content		-72	-111	5569253	4013623784
5586	09:49:02.993	00:00:05.586	335	-1024	-768	-1	-1	-1	-1	4	-1024	-768	-1	-1	-1	-1	4	11	0	0						StimuliFarbe_gelb_blau.png	0	880	547	72	111	-186	367	133	0	Content		-72	-111	5586002	4013640533
5603	09:49:03.010	00:00:05.602	336	-1024	-768	-1	-1	-1	-1	4	-1024	-768	-1	-1	-1	-1	4	11	0	0						StimuliFarbe_gelb_blau.png	0	880	547	72	111	-186	367	133	0	Content		-72	-111	5602623	4013657154
5619	09:49:03.026	00:00:05.619	337	-1024	-768	-1	-1	-1	-1	4	-1024	-768	-1	-1	-1	-1	4	11	0	0						StimuliFarbe_gelb_blau.png	0	880	547	72	111	-186	367	133	0	Content		-72	-111	5619292	4013673823
5636	09:49:03.043	00:00:05.636	338	-1024	-768	-1	-1	-1	-1	4	-1024	-768	-1	-1	-1	-1	4	11	0	0						StimuliFarbe_gelb_blau.png	0	880	547	72	111	-186	367	133	0	Content		-72	-111	5636001	4013690532
5653	09:49:03.060	00:00:05.652	339	-48,58652	496,4113	0,3291166	0,595188	491,0789	4,8632	3	-114,8696	470,8545	0,3291208	0,5951878	491,0789	4,835806	1	11	-115	471						StimuliFarbe_gelb_blau.png	0	880	547	72	111	-186	367	133	0	Content		-187	360	5652501	4013707032
5669	09:49:03.076	00:00:05.669	340	-46,05574	508,193	0,3295009	0,5927099	490,909	4,861228	3	-112,2291	483,1257	0,3295051	0,5927097	490,909	4,833872	1	11	-112	483						StimuliFarbe_gelb_blau.png	0	880	547	72	111	-186	367	133	0	Content		-184	372	5669125	4013723656
5686	09:49:03.093	00:00:05.685	341	-1024	-768	-1	-1	-1	-1	4	-1024	-768	-1	-1	-1	-1	4		0	0						StimuliFarbe_gelb_blau.png	0	880	547	72	111				0	Content		-72	-111	5685875	4013740406
5703	09:49:03.110	00:00:05.702	342	-1024	-768	-1	-1	-1	-1	4	-1024	-768	-1	-1	-1	-1	4		0	0						StimuliFarbe_gelb_blau.png	0	880	547	72	111				0	Content		-72	-111	5702501	4013757032
5719	09:49:03.126	00:00:05.719	343	-1024	-768	-1	-1	-1	-1	4	-1024	-768	-1	-1	-1	-1	4		0	0						StimuliFarbe_gelb_blau.png	0	880	547	72	111				0	Content		-72	-111	5719182	4013773713
5736	09:49:03.143	00:00:05.735	344	-1024	-768	-1	-1	-1	-1	4	-1024	-768	-1	-1	-1	-1	4		0	0						StimuliFarbe_gelb_blau.png	0	880	547	72	111				0	Content		-72	-111	5735850	4013790381
5752	09:49:03.159	00:00:05.752	345	-1024	-768	-1	-1	-1	-1	4	-1024	-768	-1	-1	-1	-1	4		0	0						StimuliFarbe_gelb_blau.png	0	880	547	72	111				0	Content		-72	-111	5752483	4013807014
5769	09:49:03.176	00:00:05.769	346	-1024	-768	-1	-1	-1	-1	4	-1024	-768	-1	-1	-1	-1	4		0	0						StimuliFarbe_gelb_blau.png	0	880	547	72	111				0	Content		-72	-111	5769151	4013823682
5786	09:49:03.193	00:00:05.785	347	-1024	-768	-1	-1	-1	-1	4	-1024	-768	-1	-1	-1	-1	4		0	0						StimuliFarbe_gelb_blau.png	0	880	547	72	111				0	Content		-72	-111	5785826	4013840357
5802	09:49:03.209	00:00:05.802	348	-1024	-768	-1	-1	-1	-1	4	-1024	-768	-1	-1	-1	-1	4		0	0						StimuliFarbe_gelb_blau.png	0	880	547	72	111				0	Content		-72	-111	5802494	4013857025
5819	09:49:03.226	00:00:05.819	349	-105,0386	491,0698	0,5283867	0,55934	490,3366	5,004095	0	-41,59068	472,6553	0,3253707	0,5755969	490,3366	4,970379	0	12	-73	482						StimuliFarbe_gelb_blau.png	0	880	547	72	111	-145	371	17	0	Content		-145	371	5819126	4013873657
5836	09:49:03.243	00:00:05.835	350	-1024	-768	-1	-1	-1	-1	4	-1024	-768	-1	-1	-1	-1	4		0	0						StimuliFarbe_gelb_blau.png	0	880	547	72	111				0	Content		-72	-111	5835749	4013890280
5852	09:49:03.259	00:00:05.852	351	-1024	-768	-1	-1	-1	-1	4	-1024	-768	-1	-1	-1	-1	4		0	0						StimuliFarbe_gelb_blau.png	0	880	547	72	111				0	Content		-72	-111	5852376	4013906907
5869	09:49:03.276	00:00:05.869	352	-1024	-768	-1	-1	-1	-1	4	-1024	-768	-1	-1	-1	-1	4		0	0						StimuliFarbe_gelb_blau.png	0	880	547	72	111				0	Content		-72	-111	5869125	4013923656
5886	09:49:03.293	00:00:05.885	353	-1024	-768	-1	-1	-1	-1	4	-1024	-768	-1	-1	-1	-1	4		0	0						StimuliFarbe_gelb_blau.png	0	880	547	72	111				0	Content		-72	-111	5885746	4013940277
5902	09:49:03.309	00:00:05.902	354	-1024	-768	-1	-1	-1	-1	4	-1024	-768	-1	-1	-1	-1	4		0	0						StimuliFarbe_gelb_blau.png	0	880	547	72	111				0	Content		-72	-111	5902370	4013956901
5919	09:49:03.326	00:00:05.918	355	-1024	-768	-1	-1	-1	-1	4	-1024	-768	-1	-1	-1	-1	4		0	0						StimuliFarbe_gelb_blau.png	0	880	547	72	111				0	Content		-72	-111	5918993	4013973524
5936	09:49:03.343	00:00:05.935	356	-1024	-768	-1	-1	-1	-1	4	-1024	-768	-1	-1	-1	-1	4		0	0						StimuliFarbe_gelb_blau.png	0	880	547	72	111				0	Content		-72	-111	5935742	4013990273
5952	09:49:03.359	00:00:05.952	357	-1024	-768	-1	-1	-1	-1	4	-1024	-768	-1	-1	-1	-1	4		0	0						StimuliFarbe_gelb_blau.png	0	880	547	72	111				0	Content		-72	-111	5952367	4014006898
5969	09:49:03.376	00:00:05.968	358	-1024	-768	-1	-1	-1	-1	4	-1024	-768	-1	-1	-1	-1	4		0	0						StimuliFarbe_gelb_blau.png	0	880	547	72	111				0	Content		-72	-111	5968992	4014023523
5986	09:49:03.393	00:00:05.985	359	-1024	-768	-1	-1	-1	-1	4	-1024	-768	-1	-1	-1	-1	4		0	0						StimuliFarbe_gelb_blau.png	0	880	547	72	111				0	Content		-72	-111	5985614	4014040145
6002	09:49:03.409	00:00:06.002	360	-1024	-768	-1	-1	-1	-1	4	-1024	-768	-1	-1	-1	-1	4		0	0						StimuliFarbe_gelb_blau.png	0	880	547	72	111				0	Content		-72	-111	6002367	4014056898
6019	09:49:03.426	00:00:06.018	361	-1024	-768	-1	-1	-1	-1	4	-1024	-768	-1	-1	-1	-1	4		0	0						StimuliFarbe_gelb_blau.png	0	880	547	72	111				0	Content		-72	-111	6018989	4014073520
6036	09:49:03.443	00:00:06.035	362	-1024	-768	-1	-1	-1	-1	4	-1024	-768	-1	-1	-1	-1	4		0	0						StimuliFarbe_gelb_blau.png	0	880	547	72	111				0	Content		-72	-111	6035613	4014090144
6052	09:49:03.459	00:00:06.052	363	-1024	-768	-1	-1	-1	-1	4	-1024	-768	-1	-1	-1	-1	4		0	0						StimuliFarbe_gelb_blau.png	0	880	547	72	111				0	Content		-72	-111	6052239	4014106770
6069	09:49:03.476	00:00:06.068	364	-1024	-768	-1	-1	-1	-1	4	-1024	-768	-1	-1	-1	-1	4		0	0						StimuliFarbe_gelb_blau.png	0	880	547	72	111				0	Content		-72	-111	6068991	4014123522
6086	09:49:03.493	00:00:06.085	365	-1024	-768	-1	-1	-1	-1	4	-1024	-768	-1	-1	-1	-1	4		0	0						StimuliFarbe_gelb_blau.png	0	880	547	72	111				0	Content		-72	-111	6085615	4014140146
6102	09:49:03.509	00:00:06.102	366	-1024	-768	-1	-1	-1	-1	4	-1024	-768	-1	-1	-1	-1	4		0	0						StimuliFarbe_gelb_blau.png	0	880	547	72	111				0	Content		-72	-111	6102245	4014156776
6119	09:49:03.526	00:00:06.118	367	-1024	-768	-1	-1	-1	-1	4	-1024	-768	-1	-1	-1	-1	4		0	0						StimuliFarbe_gelb_blau.png	0	880	547	72	111				0	Content		-72	-111	6118864	4014173395
6136	09:49:03.543	00:00:06.135	368	-1024	-768	-1	-1	-1	-1	4	-1024	-768	-1	-1	-1	-1	4		0	0						StimuliFarbe_gelb_blau.png	0	880	547	72	111				0	Content		-72	-111	6135612	4014190143
6152	09:49:03.559	00:00:06.152	369	-1024	-768	-1	-1	-1	-1	4	-1024	-768	-1	-1	-1	-1	4		0	0						StimuliFarbe_gelb_blau.png	0	880	547	72	111				0	Content		-72	-111	6152356	4014206887
6169	09:49:03.576	00:00:06.168	370	-1024	-768	-1	-1	-1	-1	4	-1024	-768	-1	-1	-1	-1	4		0	0						StimuliFarbe_gelb_blau.png	0	880	547	72	111				0	Content		-72	-111	6168987	4014223518
6186	09:49:03.593	00:00:06.185	371	506,1604	751,9763	0,3169912	0,655142	509,4237	4,574269	3	457,2473	738,3056	0,3169952	0,6551418	509,4236	4,5479	1	13	457	738						StimuliFarbe_gelb_blau.png	0	880	547	72	111	485	639	184	0	Content		385	627	6185614	4014240145
6202	09:49:03.609	00:00:06.202	372	542,8195	639,4727	0,3180697	0,6604453	510,2036	3,986368	3	479,0009	735,3704	0,3180737	0,660445	510,2036	4,541132	1	13	479	735						StimuliFarbe_gelb_blau.png	0	880	547	72	111	485	639	184	0	Content		407	624	6202237	4014256768
6219	09:49:03.626	00:00:06.218	373	584,2393	763,2098	0,508933	0,6390152	513,5988	4,695695	1	536,5972	750,3173	0,5096484	0,6390179	510,2036	4,639127	3	13	584	763						StimuliFarbe_gelb_blau.png	0	880	547	72	111	485	639	184	0	Content		512	652	6218863	4014273394
6236	09:49:03.643	00:00:06.235	374	561,6263	764,9159	0,4151781	0,6561763	512,7671	4,632961	3	513,3292	751,9092	0,4151944	0,6561763	512,3223	4,60248	3	13	0	0						StimuliFarbe_gelb_blau.png	0	880	547	72	111	485	639	184	0	Content		-72	-111	6235613	4014290144
6253	09:49:03.660	00:00:06.252	375	626,6419	772,8973	0,511294	0,6468988	511,9013	4,64852	0	475,0665	740,9271	0,3207753	0,6727234	512,3224	4,518818	0	13	551	757						StimuliFarbe_gelb_blau.png	0	880	547	72	111	485	639	184	0	Content		479	646	6252558	4014307089
6269	09:49:03.676	00:00:06.269	376	635,3284	774,9208	0,5118316	0,6499738	512,8674	4,602625	0	486,5047	745,0277	0,3213071	0,6759559	512,3224	4,523286	0	13	561	760						StimuliFarbe_gelb_blau.png	0	880	547	72	111	485	639	184	0	Content		489	649	6269114	4014323645
6286	09:49:03.693	00:00:06.285	377	631,0743	765,257	0,5123185	0,6525801	513,7803	4,595017	0	475,3344	733,8405	0,3225628	0,6787898	517,3245	4,440021	0	13	553	750						StimuliFarbe_gelb_blau.png	0	880	547	72	111	485	639	184	0	Content		481	639	6285737	4014340268
6302	09:49:03.709	00:00:06.302	378	639,5935	775,9517	0,512813	0,6546538	514,9559	4,531431	0	484,6416	723,9815	0,3231221	0,6812934	517,3245	4,400525	0	13	562	750						StimuliFarbe_gelb_blau.png	0	880	547	72	111	485	639	184	0	Content		490	639	6302361	4014356892
6319	09:49:03.726	00:00:06.319	379	632,1584	765,3812	0,5134255	0,6567667	515,9641	4,525609	0	475,1136	734,6722	0,3238545	0,6834381	518,1473	4,371586	0	13	554	750						StimuliFarbe_gelb_blau.png	0	880	547	72	111	485	639	184	0	Content		482	639	6319109	4014373640
6335	09:49:03.742	00:00:06.335	380	593,6021	763,4583	0,5141777	0,6589442	516,9833	4,48401	0	478,1424	731,6631	0,3246104	0,6858461	517,9571	4,342648	0	13	536	748						StimuliFarbe_gelb_blau.png	0	880	547	72	111	485	639	184	0	Content		464	637	6335487	4014390018
6341	09:49:03.748																				ImageEnd	16	0	0	StimuliFarbe_gelb_blau.png
6353	09:49:03.760	00:00:06.352	381	635,0583	757,8268	0,5148503	0,6608788	518,0051	4,463416	0	499,6238	728,0879	0,3259422	0,6879027	522,0341	4,403686	0	13	567	743						No media	0	1024	768	0	0	557	750	184	0	Content		567	743	6352610	4014407141
6355	09:49:03.762																				ImageStart	8	0	0	Fix_sw.jpg
6369	09:49:03.776	00:00:06.369	382	706,5383	693,8126	0,5150516	0,6608275	519,0984	4,484521	0	534,068	663,9016	0,3263201	0,68807	522,0342	4,397488	0	14	620	679						Fix_sw.jpg	0	880	547	72	111	541	531	250	0	Content		548	568	6369355	4014423886
6386	09:49:03.793	00:00:06.385	383	663,8775	652,1472	0,5158894	0,660876	520,1024	4,512257	0	559,9443	599,722	0,3268655	0,6885213	522,0342	4,316787	0	14	612	626						Fix_sw.jpg	0	880	547	72	111	541	531	250	0	Content		540	515	6385983	4014440514
6402	09:49:03.809	00:00:06.402	384	666,9955	663,7209	0,5169876	0,6618366	520,9983	4,440447	0	548,6317	631,0407	0,3280388	0,6894943	524,778	4,293675	0	14	608	647						Fix_sw.jpg	0	880	547	72	111	541	531	250	0	Content		536	536	6402108	4014456639
6419	09:49:03.826	00:00:06.418	385	665,7701	654,5167	0,5178642	0,6624855	521,9811	4,413112	0	548,5397	628,5019	0,3288254	0,690367	524,778	4,370267	0	14	607	642						Fix_sw.jpg	0	880	547	72	111	541	531	250	0	Content		535	531	6418858	4014473389
6435	09:49:03.842	00:00:06.435	386	667,5854	660,949	0,51872	0,6628743	522,8201	4,392941	0	562,9595	622,1622	0,3296641	0,6909807	524,778	4,29034	0	14	615	642						Fix_sw.jpg	0	880	547	72	111	541	531	250	0	Content		543	531	6435482	4014490013
6453	09:49:03.860	00:00:06.452	387	663,0766	659,0634	0,5195534	0,6632462	523,8203	4,424369	0	571,3925	627,847	0,3304013	0,6914827	523,9699	4,256042	0	14	617	643						Fix_sw.jpg	0	880	547	72	111	541	531	250	0	Content		545	532	6452609	4014507140
6469	09:49:03.876	00:00:06.469	388	655,68	655,6061	0,5202991	0,6636087	524,6818	4,391929	0	554,092	620,2659	0,3310196	0,6921003	522,9573	4,232296	0	14	605	638						Fix_sw.jpg	0	880	547	72	111	541	531	250	0	Content		533	527	6469351	4014523882
6486	09:49:03.893	00:00:06.485	389	663,079	656,7009	0,5209475	0,6641017	525,5654	4,379609	0	559,9074	621,2778	0,3322141	0,6927876	526,6288	4,298841	0	14	611	639						Fix_sw.jpg	0	880	547	72	111	541	531	250	0	Content		539	528	6485978	4014540509
6502	09:49:03.909	00:00:06.502	390	659,2966	658,1591	0,5215074	0,6647102	526,1989	4,347553	0	563,026	632,1249	0,3327812	0,6936559	526,6288	4,228612	0	14	611	645						Fix_sw.jpg	0	880	547	72	111	541	531	250	0	Content		539	534	6502106	4014556637
6519	09:49:03.926	00:00:06.518	391	662,177	661,7901	0,5220603	0,6654492	527,0251	4,3729	0	565,2507	624,4866	0,3333155	0,6946596	526,6288	4,208004	0	14	614	643						Fix_sw.jpg	0	880	547	72	111	541	531	250	0	Content		542	532	6518732	4014573263
6535	09:49:03.942	00:00:06.535	392	628,4509	653,4327	0,5224556	0,6665466	528,1364	4,34265	0	569,9725	624,8336	0,3342431	0,6957598	529,3743	4,236377	0	14	599	639						Fix_sw.jpg	0	880	547	72	111	541	531	250	0	Content		527	528	6535481	4014590012
6553	09:49:03.960	00:00:06.552	393	671,778	663,1243	0,5229883	0,6674395	528,4792	4,324621	0	559,9677	630,3228	0,3347692	0,6971031	529,3743	4,265899	0	14	616	647						Fix_sw.jpg	0	880	547	72	111	541	531	250	0	Content		544	536	6552600	4014607131
6569	09:49:03.976	00:00:06.569	394	663,6673	650,0757	0,523471	0,6686566	529,0911	4,36256	0	573,1246	630,4767	0,335779	0,6983961	532,8703	4,270125	0	14	618	640						Fix_sw.jpg	0	880	547	72	111	541	531	250	0	Content		546	529	6569227	4014623758
6586	09:49:03.993	00:00:06.585	395	655,2459	657,5028	0,5238914	0,669889	529,6915	4,377433	0	571,5901	631,7679	0,3360427	0,6997567	531,7098	4,324947	0	14	613	645						Fix_sw.jpg	0	880	547	72	111	541	531	250	0	Content		541	534	6585855	4014640386
6602	09:49:04.009	00:00:06.602	396	655,7506	649,7471	0,524234	0,6711769	530,163	4,398448	0	570,0117	632,301	0,3365023	0,7012194	532,6502	4,348145	0	14	613	641						Fix_sw.jpg	0	880	547	72	111	541	531	250	0	Content		541	530	6602103	4014656634
6619	09:49:04.026	00:00:06.619	397	755,4328	637,0154	0,5232957	0,6719803	530,889	4,409964	0	619,3197	608,9446	0,335769	0,7020087	532,6502	4,323	0	15	687	623						Fix_sw.jpg	0	880	547	72	111	668	457	233	0	Content		615	512	6619224	4014673755
6636	09:49:04.043	00:00:06.635	398	762,2572	609,6827	0,5221164	0,672187	531,6288	4,336645	0	695,1984	581,129	0,3346869	0,7021407	532,6502	4,262995	0	15	729	595						Fix_sw.jpg	0	880	547	72	111	668	457	233	0	Content		657	484	6635854	4014690385
6653	09:49:04.060	00:00:06.652	399	782,295	583,9214	0,5221794	0,6731943	531,9417	4,330316	0	725,4334	554,8051	0,3348656	0,7032332	534,9093	4,339777	0	15	754	569						Fix_sw.jpg	0	880	547	72	111	668	457	233	0	Content		682	458	6652597	4014707128
6669	09:49:04.076	00:00:06.668	400	777,8438	586,5868	0,5227629	0,6748924	532,3071	4,391481	0	721,1225	549,7578	0,3352131	0,7052623	534,9094	4,265208	0	15	749	568						Fix_sw.jpg	0	880	547	72	111	668	457	233	0	Content		677	457	6668729	4014723260
6685	09:49:04.092	00:00:06.685	401	773,5103	580,9022	0,5231119	0,6767535	532,7135	4,361426	0	701,0195	559,2379	0,3354672	0,7073573	534,9094	4,366429	0	15	737	570						Fix_sw.jpg	0	880	547	72	111	668	457	233	0	Content		665	459	6685354	4014739885
6702	09:49:04.109	00:00:06.701	402	827,743	581,0562	0,5233721	0,678564	532,7135	4,380891	0	707,9744	560,2097	0,3361129	0,7094142	537,1998	4,2495	0	15	768	571						Fix_sw.jpg	0	880	547	72	111	668	457	233	0	Content		696	460	6701977	4014756508
6719	09:49:04.126	00:00:06.719	403	771,1309	586,4598	0,5237479	0,6807569	533,4851	4,354177	0	708,6748	550,4841	0,3363661	0,7116771	537,3116	4,305471	0	15	740	568						Fix_sw.jpg	0	880	547	72	111	668	457	233	0	Content		668	457	6719225	4014773756
6735	09:49:04.142	00:00:06.735	404	766,5532	585,1356	0,5239911	0,6827137	533,9341	4,312847	0	707,8289	549,6168	0,3365363	0,713918	536,5196	4,264974	0	15	737	567						Fix_sw.jpg	0	880	547	72	111	668	457	233	0	Content		665	456	6735349	4014789880
6752	09:49:04.159	00:00:06.752	405	763,3149	578,8184	0,5242626	0,6845648	534,3053	4,280871	0	717,0571	557,2144	0,3373151	0,7159251	540,1128	4,188818	0	15	740	568						Fix_sw.jpg	0	880	547	72	111	668	457	233	0	Content		668	457	6752473	4014807004
6769	09:49:04.176	00:00:06.768	406	776,0038	581,5743	0,5245802	0,686348	534,7119	4,261523	0	703,396	560,6306	0,3374534	0,7179313	538,7487	4,259735	0	15	740	571						Fix_sw.jpg	0	880	547	72	111	668	457	233	0	Content		668	460	6768722	4014823253
6786	09:49:04.193	00:00:06.785	407	772,4628	581,9944	0,5249525	0,6879189	535,2352	4,217866	0	706,5261	548,791	0,337674	0,7197636	537,1208	4,178212	0	15	739	565						Fix_sw.jpg	0	880	547	72	111	668	457	233	0	Content		667	454	6785847	4014840378
6802	09:49:04.209	00:00:06.802	408	768,2675	581,4003	0,5253974	0,6892328	535,735	4,196631	0	703,5128	549,176	0,3383932	0,7212989	538,541	4,146237	0	15	736	565						Fix_sw.jpg	0	880	547	72	111	668	457	233	0	Content		664	454	6802473	4014857004
6819	09:49:04.226	00:00:06.819	409	769,8417	578,1582	0,5258663	0,6901745	536,2686	4,181435	0	704,4825	552,8809	0,339127	0,7223209	539,95	4,116462	0	15	737	566						Fix_sw.jpg	0	880	547	72	111	668	457	233	0	Content		665	455	6819215	4014873746
6835	09:49:04.242	00:00:06.835	410	799,9188	575,2312	0,5252944	0,6908248	537,0104	4,195353	0	744,3639	551,3568	0,3386771	0,7229874	538,6226	4,09978	0	15	772	563						Fix_sw.jpg	0	880	547	72	111	668	457	233	0	Content		700	452	6835349	4014889880
6853	09:49:04.260	00:00:06.852	411	915,9922	546,7675	0,5234079	0,6905702	537,8817	4,121718	0	851,2507	518,7302	0,3371368	0,7222808	536,0897	4,047289	0	16	884	533						Fix_sw.jpg	0	880	547	72	111	839	395	216	0	Content		812	422	6852591	4014907122
6869	09:49:04.276	00:00:06.869	412	965,179	514,1727	0,5232341	0,6898828	538,7698	4,114619	0	898,963	469,6543	0,3368164	0,7217369	536,0897	3,979404	0	16	932	492						Fix_sw.jpg	0	880	547	72	111	839	395	216	0	Content		860	381	6869214	4014923745
6886	09:49:04.293	00:00:06.885	413	965,4979	521,4669	0,5238507	0,6901754	539,178	4,135895	0	855,1964	490,4008	0,3377411	0,7223864	540,1648	4,116352	0	16	910	506						Fix_sw.jpg	0	880	547	72	111	839	395	216	0	Content		838	395	6885845	4014940376
6902	09:49:04.309	00:00:06.901	414	952,6129	522,7091	0,5240925	0,6905224	539,3221	4,068461	0	877,3903	483,8942	0,3379821	0,7227998	540,1648	3,967673	0	16	915	503						Fix_sw.jpg	0	880	547	72	111	839	395	216	0	Content		843	392	6901969	4014956500
6919	09:49:04.326	00:00:06.918	415	971,1512	520,8901	0,5244777	0,6906409	540,012	4,038749	0	903,0531	474,8558	0,3381785	0,7232877	540,1649	4,05531	0	16	937	498						Fix_sw.jpg	0	880	547	72	111	839	395	216	0	Content		865	387	6918597	4014973128
6936	09:49:04.343	00:00:06.935	416	946,0714	520,0916	0,5245925	0,6911845	540,2495	4,019757	0	887,7587	470,4464	0,3383289	0,7238827	539,5708	4,040935	0	16	917	495						Fix_sw.jpg	0	880	547	72	111	839	395	216	0	Content		845	384	6935593	4014990124
6952	09:49:04.359	00:00:06.952	417	949,0506	515,2296	0,5247828	0,6918178	540,6258	4,075948	0	890,3588	474,3303	0,3384388	0,7247406	539,4049	4,049622	0	16	920	495						Fix_sw.jpg	0	880	547	72	111	839	395	216	0	Content		848	384	6952344	4015006875
6969	09:49:04.376	00:00:06.968	418	949,362	512,8766	0,5250329	0,6927772	540,9572	4,022318	0	860,2053	512,7227	0,3391036	0,7260731	542,2006	4,032619	0	16	905	513						Fix_sw.jpg	0	880	547	72	111	839	395	216	0	Content		833	402	6968968	4015023499
6986	09:49:04.393	00:00:06.985	419	947,2453	523,8224	0,5253639	0,6939992	541,3085	4,019588	0	876,9778	498,1615	0,3391725	0,7271783	540,2556	4,10542	0	16	912	511						Fix_sw.jpg	0	880	547	72	111	839	395	216	0	Content		840	400	6985718	4015040249
7002	09:49:04.409	00:00:07.002	420	953,7851	513,775	0,5258293	0,6956649	541,5091	3,97504	0	860,6797	500,1122	0,3399988	0,7291177	542,683	4,012113	0	16	907	507						Fix_sw.jpg	0	880	547	72	111	839	395	216	0	Content		835	396	7002344	4015056875
7019	09:49:04.426	00:00:07.018	421	954,147	523,1514	0,5264829	0,6977429	541,6557	4,009174	0	864,7011	534,0739	0,3406375	0,7311412	542,7066	4,214982	0	16	909	529						Fix_sw.jpg	0	880	547	72	111	839	395	216	0	Content		837	418	7018968	4015073499
7036	09:49:04.443	00:00:07.035	422	947,2087	518,2366	0,5272889	0,7002215	542,0191	4,052586	0	885,9103	479,0089	0,3414218	0,733427	542,7066	4,053014	0	16	917	499						Fix_sw.jpg	0	880	547	72	111	839	395	216	0	Content		845	388	7035594	4015090125
7052	09:49:04.459	00:00:07.052	423	894,2957	532,8552	0,5295038	0,7038723	542,0065	4,037267	0	846,6442	500,1157	0,3437763	0,7368708	541,2858	3,988131	0	16	870	516						Fix_sw.jpg	0	880	547	72	111	839	395	216	0	Content		798	405	7052343	4015106874
7069	09:49:04.476	00:00:07.068	424	760,6643	579,1993	0,5329934	0,7087219	542,075	4,058288	0	839,5861	494,8714	0,3488388	0,7415987	546,7017	4,01434	0	17	800	537						Fix_sw.jpg	0	880	547	72	111	556	538	233	0	Content		728	426	7068970	4015123501
7086	09:49:04.493	00:00:07.085	425	693,6611	619,9521	0,5358872	0,7142331	542,1061	4,073209	0	624,9498	585,2445	0,3522067	0,7471216	542,7066	4,060111	0	17	659	603						Fix_sw.jpg	0	880	547	72	111	556	538	233	0	Content		587	492	7085534	4015140065
7102	09:49:04.509	00:00:07.102	426	642,2108	659,8156	0,53825	0,7204668	542,1375	4,148193	0	572,7543	612,8031	0,3550442	0,7531548	542,7066	4,019699	0	17	607	636						Fix_sw.jpg	0	880	547	72	111	556	538	233	0	Content		535	525	7102159	4015156690
7119	09:49:04.526	00:00:07.118	427	660,6536	665,3011	0,5404631	0,7269391	542,2194	4,081588	0	571,6492	631,8738	0,3572218	0,7594486	542,7066	4,008816	0	17	616	649						Fix_sw.jpg	0	880	547	72	111	556	538	233	0	Content		544	538	7118907	4015173438
7136	09:49:04.543	00:00:07.135	428	668,8371	658,2059	0,5430672	0,7340606	542,1861	4,100313	0	561,8737	628,2114	0,3596877	0,7665333	542,7066	3,997113	0	17	615	643						Fix_sw.jpg	0	880	547	72	111	556	538	233	0	Content		543	532	7135530	4015190061
7153	09:49:04.560	00:00:07.152	429	676,2162	650,5352	0,5459916	0,7420681	542,2503	4,095176	0	578,8207	620,4787	0,3625291	0,7745974	542,7066	4,017591	0	17	628	636						Fix_sw.jpg	0	880	547	72	111	556	538	233	0	Content		556	525	7152523	4015207054
7169	09:49:04.576	00:00:07.168	430	676,169	645,6176	0,5492421	0,7509956	542,1931	4,077089	0	579,7183	608,8219	0,3660417	0,7835303	544,8522	4,014689	0	17	628	627						Fix_sw.jpg	0	880	547	72	111	556	538	233	0	Content		556	516	7168780	4015223311
7186	09:49:04.593	00:00:07.185	431	629,5717	652,4587	0,5527675	0,7609118	541,9125	4,06997	0	-1024	-768	-1	-1	-1	-1	4	17	630	652						Fix_sw.jpg	0	880	547	72	111	556	538	233	0	Content		558	541	7185898	4015240429
7202	09:49:04.609	00:00:07.202	432	675,0341	639,8025	0,5565553	0,7716749	541,9329	4,090492	0	-1024	-768	-1	-1	-1	-1	4	17	675	640						Fix_sw.jpg	0	880	547	72	111	556	538	233	0	Content		603	529	7202028	4015256559
7219	09:49:04.626	00:00:07.219	433	657,3986	698,783	0,5609245	0,784502	541,8184	4,066657	0	529,6644	665,4059	0,3779292	0,8179702	543,9103	4,007076	0	17	594	682						Fix_sw.jpg	0	880	547	72	111	556	538	233	0	Content		522	571	7219276	4015273807
7235	09:49:04.642	00:00:07.235	434	-1024	-768	-1	-1	-1	-1	4	529,6644	665,4059	0,3817761	0,8310434	540,2877	4,007076	0	17	530	665						Fix_sw.jpg	0	880	547	72	111	556	538	233	0	Content		458	554	7235411	4015289942
7253	09:49:04.660	00:00:07.252	435	611,2165	698,03	0,569199	0,8094022	545,2505	4,139325	0	-1024	-768	-1	-1	-1	-1	4	17	611	698						Fix_sw.jpg	0	880	547	72	111	556	538	233	0	Content		539	587	7252768	4015307299
7269	09:49:04.676	00:00:07.268	436	-1024	-768	-1	-1	-1	-1	4	-1024	-768	-1	-1	-1	-1	4	17	0	0						Fix_sw.jpg	0	880	547	72	111	556	538	233	0	Content		-72	-111	7268896	4015323427
7286	09:49:04.693	00:00:07.286	437	645,7927	695,334	0,5791963	0,8357236	545,2505	4,16715	0	-1024	-768	-1	-1	-1	-1	4	17	646	695						Fix_sw.jpg	0	880	547	72	111	556	538	233	0	Content		574	584	7286144	4015340675
7302	09:49:04.709	00:00:07.302	438	-1024	-768	-1	-1	-1	-1	4	-1024	-768	-1	-1	-1	-1	4	18	0	0						Fix_sw.jpg	0	880	547	72	111	592	548	134	0	Content		-72	-111	7302405	4015356936
7319	09:49:04.726	00:00:07.319	439	731,972	644,3589	0,5903106	0,8628325	541,3201	3,727752	0	-1024	-768	-1	-1	-1	-1	4	18	732	644						Fix_sw.jpg	0	880	547	72	111	592	548	134	0	Content		660	533	7319263	4015373794
7336	09:49:04.743	00:00:07.335	440	714,7357	687,5536	0,5956888	0,8760561	541,3201	4,132988	0	-1024	-768	-1	-1	-1	-1	4	18	715	688						Fix_sw.jpg	0	880	547	72	111	592	548	134	0	Content		643	577	7335762	4015390293
7353	09:49:04.760	00:00:07.352	441	683,412	671,7522	0,6010621	0,8899264	541,1414	4,142766	0	-1024	-768	-1	-1	-1	-1	4	18	683	672						Fix_sw.jpg	0	880	547	72	111	592	548	134	0	Content		611	561	7352875	4015407406
7355	09:49:04.762																				ImageEnd	16	0	0	Fix_sw.jpg
7369	09:49:04.776	00:00:07.369	442	730,0859	664,6185	0,6064907	0,9028928	541,1414	4,181416	0	-1024	-768	-1	-1	-1	-1	4	18	730	665						No media	0	1024	768	0	0	664	659	134	0	Content		730	665	7369260	4015423791
7376	09:49:04.783																				ImageStart	8	0	0	StimuliFarbe_gruen_rot.png
7386	09:49:04.793	00:00:07.386	443	644,1768	647,3885	0,6118249	0,9166732	542,0101	4,238757	0	-1024	-768	-1	-1	-1	-1	4	18	644	647						StimuliFarbe_gruen_rot.png	0	880	547	72	111	592	548	134	0	Content		572	536	7386253	4015440784
7403	09:49:04.810	00:00:07.402	444	-1024	-768	-1	-1	-1	-1	4	-1024	-768	-1	-1	-1	-1	4	18	0	0						StimuliFarbe_gruen_rot.png	0	880	547	72	111	592	548	134	0	Content		-72	-111	7402755	4015457286
7420	09:49:04.827	00:00:07.419	445	636,5027	653,8154	0,6233786	0,9415457	539,7351	4,221107	0	-1024	-768	-1	-1	-1	-1	4	18	637	654						StimuliFarbe_gruen_rot.png	0	880	547	72	111	592	548	134	0	Content		565	543	7419747	4015474278
7436	09:49:04.843	00:00:07.436	446	-1024	-768	-1	-1	-1	-1	4	-1024	-768	-1	-1	-1	-1	4		0	0						StimuliFarbe_gruen_rot.png	0	880	547	72	111				0	Content		-72	-111	7436250	4015490781
7453	09:49:04.860	00:00:07.453	447	-1024	-768	-1	-1	-1	-1	4	-1024	-768	-1	-1	-1	-1	4		0	0						StimuliFarbe_gruen_rot.png	0	880	547	72	111				0	Content		-72	-111	7453120	4015507651
7470	09:49:04.877	00:00:07.469	448	-1024	-768	-1	-1	-1	-1	4	-1024	-768	-1	-1	-1	-1	4		0	0						StimuliFarbe_gruen_rot.png	0	880	547	72	111				0	Content		-72	-111	7469741	4015524272
7486	09:49:04.893	00:00:07.486	449	-1024	-768	-1	-1	-1	-1	4	-1024	-768	-1	-1	-1	-1	4		0	0						StimuliFarbe_gruen_rot.png	0	880	547	72	111				0	Content		-72	-111	7486488	4015541019
7503	09:49:04.910	00:00:07.503	450	-1024	-768	-1	-1	-1	-1	4	-1024	-768	-1	-1	-1	-1	4		0	0						StimuliFarbe_gruen_rot.png	0	880	547	72	111				0	Content		-72	-111	7503113	4015557644
7520	09:49:04.927	00:00:07.519	451	-1024	-768	-1	-1	-1	-1	4	-1024	-768	-1	-1	-1	-1	4		0	0						StimuliFarbe_gruen_rot.png	0	880	547	72	111				0	Content		-72	-111	7519737	4015574268
7536	09:49:04.943	00:00:07.536	452	-1024	-768	-1	-1	-1	-1	4	-1024	-768	-1	-1	-1	-1	4		0	0						StimuliFarbe_gruen_rot.png	0	880	547	72	111				0	Content		-72	-111	7536486	4015591017
7553	09:49:04.960	00:00:07.553	453	-1024	-768	-1	-1	-1	-1	4	-1024	-768	-1	-1	-1	-1	4		0	0						StimuliFarbe_gruen_rot.png	0	880	547	72	111				0	Content		-72	-111	7553109	4015607640
7570	09:49:04.977	00:00:07.569	454	-1024	-768	-1	-1	-1	-1	4	-1024	-768	-1	-1	-1	-1	4		0	0						StimuliFarbe_gruen_rot.png	0	880	547	72	111				0	Content		-72	-111	7569734	4015624265
7586	09:49:04.993	00:00:07.586	455	-1024	-768	-1	-1	-1	-1	4	-1024	-768	-1	-1	-1	-1	4		0	0						StimuliFarbe_gruen_rot.png	0	880	547	72	111				0	Content		-72	-111	7586481	4015641012
7603	09:49:05.010	00:00:07.602	456	-1024	-768	-1	-1	-1	-1	4	-1024	-768	-1	-1	-1	-1	4		0	0						StimuliFarbe_gruen_rot.png	0	880	547	72	111				0	Content		-72	-111	7602979	4015657510
7620	09:49:05.027	00:00:07.619	457	-1024	-768	-1	-1	-1	-1	4	-1024	-768	-1	-1	-1	-1	4		0	0						StimuliFarbe_gruen_rot.png	0	880	547	72	111				0	Content		-72	-111	7619729	4015674260
7636	09:49:05.043	00:00:07.636	458	-1024	-768	-1	-1	-1	-1	4	-1024	-768	-1	-1	-1	-1	4		0	0						StimuliFarbe_gruen_rot.png	0	880	547	72	111				0	Content		-72	-111	7636367	4015690898
7653	09:49:05.060	00:00:07.652	459	-1024	-768	-1	-1	-1	-1	4	-1024	-768	-1	-1	-1	-1	4		0	0						StimuliFarbe_gruen_rot.png	0	880	547	72	111				0	Content		-72	-111	7652977	4015707508
7670	09:49:05.077	00:00:07.669	460	-1024	-768	-1	-1	-1	-1	4	-1024	-768	-1	-1	-1	-1	4		0	0						StimuliFarbe_gruen_rot.png	0	880	547	72	111				0	Content		-72	-111	7669724	4015724255
7686	09:49:05.093	00:00:07.686	461	-1024	-768	-1	-1	-1	-1	4	-1024	-768	-1	-1	-1	-1	4		0	0						StimuliFarbe_gruen_rot.png	0	880	547	72	111				0	Content		-72	-111	7686363	4015740894
7703	09:49:05.110	00:00:07.702	462	-1024	-768	-1	-1	-1	-1	4	-1024	-768	-1	-1	-1	-1	4		0	0						StimuliFarbe_gruen_rot.png	0	880	547	72	111				0	Content		-72	-111	7702973	4015757504
7719	09:49:05.126	00:00:07.719	463	-1024	-768	-1	-1	-1	-1	4	-1024	-768	-1	-1	-1	-1	4		0	0						StimuliFarbe_gruen_rot.png	0	880	547	72	111				0	Content		-72	-111	7719097	4015773628
7734	09:49:05.141	00:00:07.734	464	-1024	-768	-1	-1	-1	-1	4	-1024	-768	-1	-1	-1	-1	4		0	0						StimuliFarbe_gruen_rot.png	0	880	547	72	111				0	Content		-72	-111	7734469	4015789000
7751	09:49:05.158	00:00:07.750	465	-1024	-768	-1	-1	-1	-1	4	-1024	-768	-1	-1	-1	-1	4		0	0						StimuliFarbe_gruen_rot.png	0	880	547	72	111				0	Content		-72	-111	7750968	4015805499
7768	09:49:05.175	00:00:07.768	466	-1024	-768	-1	-1	-1	-1	4	-1024	-768	-1	-1	-1	-1	4		0	0						StimuliFarbe_gruen_rot.png	0	880	547	72	111				0	Content		-72	-111	7768161	4015822692
7786	09:49:05.193	00:00:07.785	467	-1024	-768	-1	-1	-1	-1	4	-1024	-768	-1	-1	-1	-1	4		0	0						StimuliFarbe_gruen_rot.png	0	880	547	72	111				0	Content		-72	-111	7785533	4015840064
7803	09:49:05.210	00:00:07.802	468	-1024	-768	-1	-1	-1	-1	4	-1024	-768	-1	-1	-1	-1	4		0	0						StimuliFarbe_gruen_rot.png	0	880	547	72	111				0	Content		-72	-111	7802781	4015857312
7818	09:49:05.225	00:00:07.817	469	-1024	-768	-1	-1	-1	-1	4	-1024	-768	-1	-1	-1	-1	4		0	0						StimuliFarbe_gruen_rot.png	0	880	547	72	111				0	Content		-72	-111	7817706	4015872237
7834	09:49:05.241	00:00:07.834	470	-1024	-768	-1	-1	-1	-1	4	-1024	-768	-1	-1	-1	-1	4		0	0						StimuliFarbe_gruen_rot.png	0	880	547	72	111				0	Content		-72	-111	7834339	4015888870
7851	09:49:05.258	00:00:07.851	471	-1024	-768	-1	-1	-1	-1	4	-1024	-768	-1	-1	-1	-1	4		0	0						StimuliFarbe_gruen_rot.png	0	880	547	72	111				0	Content		-72	-111	7851074	4015905605
7868	09:49:05.275	00:00:07.867	472	-1024	-768	-1	-1	-1	-1	4	-1024	-768	-1	-1	-1	-1	4		0	0						StimuliFarbe_gruen_rot.png	0	880	547	72	111				0	Content		-72	-111	7867697	4015922228
7884	09:49:05.291	00:00:07.884	473	-1024	-768	-1	-1	-1	-1	4	-1024	-768	-1	-1	-1	-1	4		0	0						StimuliFarbe_gruen_rot.png	0	880	547	72	111				0	Content		-72	-111	7884327	4015938858
7901	09:49:05.308	00:00:07.900	474	-1024	-768	-1	-1	-1	-1	4	-1024	-768	-1	-1	-1	-1	4		0	0						StimuliFarbe_gruen_rot.png	0	880	547	72	111				0	Content		-72	-111	7900943	4015955474
7918	09:49:05.325	00:00:07.918	475	-1024	-768	-1	-1	-1	-1	4	-1024	-768	-1	-1	-1	-1	4		0	0						StimuliFarbe_gruen_rot.png	0	880	547	72	111				0	Content		-72	-111	7918012	4015972543
7935	09:49:05.342	00:00:07.935	476	-1024	-768	-1	-1	-1	-1	4	-1024	-768	-1	-1	-1	-1	4		0	0						StimuliFarbe_gruen_rot.png	0	880	547	72	111				0	Content		-72	-111	7935383	4015989914
7953	09:49:05.360	00:00:07.952	477	-1024	-768	-1	-1	-1	-1	4	-1024	-768	-1	-1	-1	-1	4		0	0						StimuliFarbe_gruen_rot.png	0	880	547	72	111				0	Content		-72	-111	7952631	4016007162
7968	09:49:05.375	00:00:07.967	478	-1024	-768	-1	-1	-1	-1	4	-1024	-768	-1	-1	-1	-1	4		0	0						StimuliFarbe_gruen_rot.png	0	880	547	72	111				0	Content		-72	-111	7967560	4016022091
7984	09:49:05.391	00:00:07.984	479	-1024	-768	-1	-1	-1	-1	4	-1024	-768	-1	-1	-1	-1	4		0	0						StimuliFarbe_gruen_rot.png	0	880	547	72	111				0	Content		-72	-111	7984182	4016038713
8001	09:49:05.408	00:00:08.000	480	-1024	-768	-1	-1	-1	-1	4	-1024	-768	-1	-1	-1	-1	4		0	0						StimuliFarbe_gruen_rot.png	0	880	547	72	111				0	Content		-72	-111	8000930	4016055461
8018	09:49:05.425	00:00:08.017	481	-1024	-768	-1	-1	-1	-1	4	-1024	-768	-1	-1	-1	-1	4		0	0						StimuliFarbe_gruen_rot.png	0	880	547	72	111				0	Content		-72	-111	8017552	4016072083
8034	09:49:05.441	00:00:08.034	482	-1024	-768	-1	-1	-1	-1	4	-1024	-768	-1	-1	-1	-1	4		0	0						StimuliFarbe_gruen_rot.png	0	880	547	72	111				0	Content		-72	-111	8034172	4016088703
8051	09:49:05.458	00:00:08.050	483	-1024	-768	-1	-1	-1	-1	4	-1024	-768	-1	-1	-1	-1	4		0	0						StimuliFarbe_gruen_rot.png	0	880	547	72	111				0	Content		-72	-111	8050797	4016105328
8068	09:49:05.475	00:00:08.067	484	-1024	-768	-1	-1	-1	-1	4	-1024	-768	-1	-1	-1	-1	4		0	0						StimuliFarbe_gruen_rot.png	0	880	547	72	111				0	Content		-72	-111	8067988	4016122519
8085	09:49:05.492	00:00:08.085	485	-1024	-768	-1	-1	-1	-1	4	-1024	-768	-1	-1	-1	-1	4		0	0						StimuliFarbe_gruen_rot.png	0	880	547	72	111				0	Content		-72	-111	8085359	4016139890
8103	09:49:05.510	00:00:08.102	486	-1024	-768	-1	-1	-1	-1	4	-1024	-768	-1	-1	-1	-1	4		0	0						StimuliFarbe_gruen_rot.png	0	880	547	72	111				0	Content		-72	-111	8102606	4016157137
8117	09:49:05.524	00:00:08.117	487	-1024	-768	-1	-1	-1	-1	4	-1024	-768	-1	-1	-1	-1	4		0	0						StimuliFarbe_gruen_rot.png	0	880	547	72	111				0	Content		-72	-111	8117411	4016171942
8134	09:49:05.541	00:00:08.134	488	-1024	-768	-1	-1	-1	-1	4	-1024	-768	-1	-1	-1	-1	4		0	0						StimuliFarbe_gruen_rot.png	0	880	547	72	111				0	Content		-72	-111	8134163	4016188694
8151	09:49:05.558	00:00:08.150	489	-1024	-768	-1	-1	-1	-1	4	-1024	-768	-1	-1	-1	-1	4		0	0						StimuliFarbe_gruen_rot.png	0	880	547	72	111				0	Content		-72	-111	8150781	4016205312
8167	09:49:05.574	00:00:08.167	490	-1024	-768	-1	-1	-1	-1	4	-1024	-768	-1	-1	-1	-1	4		0	0						StimuliFarbe_gruen_rot.png	0	880	547	72	111				0	Content		-72	-111	8167406	4016221937
8184	09:49:05.591	00:00:08.184	491	-1024	-768	-1	-1	-1	-1	4	-1024	-768	-1	-1	-1	-1	4		0	0						StimuliFarbe_gruen_rot.png	0	880	547	72	111				0	Content		-72	-111	8184030	4016238561
8201	09:49:05.608	00:00:08.200	492	-1024	-768	-1	-1	-1	-1	4	-1024	-768	-1	-1	-1	-1	4		0	0						StimuliFarbe_gruen_rot.png	0	880	547	72	111				0	Content		-72	-111	8200652	4016255183
8218	09:49:05.625	00:00:08.217	493	-1024	-768	-1	-1	-1	-1	4	-1024	-768	-1	-1	-1	-1	4		0	0						StimuliFarbe_gruen_rot.png	0	880	547	72	111				0	Content		-72	-111	8217845	4016272376
8235	09:49:05.642	00:00:08.235	494	-1024	-768	-1	-1	-1	-1	4	-1024	-768	-1	-1	-1	-1	4		0	0						StimuliFarbe_gruen_rot.png	0	880	547	72	111				0	Content		-72	-111	8235231	4016289762
8252	09:49:05.659	00:00:08.252	495	-1024	-768	-1	-1	-1	-1	4	-1024	-768	-1	-1	-1	-1	4		0	0						StimuliFarbe_gruen_rot.png	0	880	547	72	111				0	Content		-72	-111	8252464	4016306995
8267	09:49:05.674	00:00:08.267	496	-1024	-768	-1	-1	-1	-1	4	-1024	-768	-1	-1	-1	-1	4		0	0						StimuliFarbe_gruen_rot.png	0	880	547	72	111				0	Content		-72	-111	8267394	4016321925
8284	09:49:05.691	00:00:08.284	497	-1024	-768	-1	-1	-1	-1	4	-1024	-768	-1	-1	-1	-1	4		0	0						StimuliFarbe_gruen_rot.png	0	880	547	72	111				0	Content		-72	-111	8284018	4016338549
8301	09:49:05.708	00:00:08.300	498	-1024	-768	-1	-1	-1	-1	4	-1024	-768	-1	-1	-1	-1	4		0	0						StimuliFarbe_gruen_rot.png	0	880	547	72	111				0	Content		-72	-111	8300765	4016355296
8317	09:49:05.724	00:00:08.317	499	-1024	-768	-1	-1	-1	-1	4	-1024	-768	-1	-1	-1	-1	4		0	0						StimuliFarbe_gruen_rot.png	0	880	547	72	111				0	Content		-72	-111	8317386	4016371917
8334	09:49:05.741	00:00:08.334	500	-1024	-768	-1	-1	-1	-1	4	-1024	-768	-1	-1	-1	-1	4		0	0						StimuliFarbe_gruen_rot.png	0	880	547	72	111				0	Content		-72	-111	8334011	4016388542
8351	09:49:05.758	00:00:08.350	501	-1024	-768	-1	-1	-1	-1	4	-1024	-768	-1	-1	-1	-1	4		0	0						StimuliFarbe_gruen_rot.png	0	880	547	72	111				0	Content		-72	-111	8350636	4016405167
8368	09:49:05.775	00:00:08.367	502	-1024	-768	-1	-1	-1	-1	4	-1024	-768	-1	-1	-1	-1	4		0	0						StimuliFarbe_gruen_rot.png	0	880	547	72	111				0	Content		-72	-111	8367705	4016422236
8385	09:49:05.792	00:00:08.385	503	-1024	-768	-1	-1	-1	-1	4	-1024	-768	-1	-1	-1	-1	4		0	0						StimuliFarbe_gruen_rot.png	0	880	547	72	111				0	Content		-72	-111	8385078	4016439609
8402	09:49:05.809	00:00:08.402	504	-1024	-768	-1	-1	-1	-1	4	-1024	-768	-1	-1	-1	-1	4		0	0						StimuliFarbe_gruen_rot.png	0	880	547	72	111				0	Content		-72	-111	8402322	4016456853
8417	09:49:05.824	00:00:08.417	505	-1024	-768	-1	-1	-1	-1	4	-1024	-768	-1	-1	-1	-1	4		0	0						StimuliFarbe_gruen_rot.png	0	880	547	72	111				0	Content		-72	-111	8417253	4016471784
8434	09:49:05.841	00:00:08.433	506	-1024	-768	-1	-1	-1	-1	4	-1024	-768	-1	-1	-1	-1	4		0	0						StimuliFarbe_gruen_rot.png	0	880	547	72	111				0	Content		-72	-111	8433879	4016488410
8451	09:49:05.858	00:00:08.450	507	-1024	-768	-1	-1	-1	-1	4	-1024	-768	-1	-1	-1	-1	4		0	0						StimuliFarbe_gruen_rot.png	0	880	547	72	111				0	Content		-72	-111	8450629	4016505160
8467	09:49:05.874	00:00:08.467	508	-1024	-768	-1	-1	-1	-1	4	-1024	-768	-1	-1	-1	-1	4		0	0						StimuliFarbe_gruen_rot.png	0	880	547	72	111				0	Content		-72	-111	8467250	4016521781
8484	09:49:05.891	00:00:08.483	509	-1024	-768	-1	-1	-1	-1	4	-1024	-768	-1	-1	-1	-1	4		0	0						StimuliFarbe_gruen_rot.png	0	880	547	72	111				0	Content		-72	-111	8483872	4016538403
8500	09:49:05.907	00:00:08.500	510	-1024	-768	-1	-1	-1	-1	4	-1024	-768	-1	-1	-1	-1	4		0	0						StimuliFarbe_gruen_rot.png	0	880	547	72	111				0	Content		-72	-111	8500497	4016555028
8518	09:49:05.925	00:00:08.517	511	-1024	-768	-1	-1	-1	-1	4	-1024	-768	-1	-1	-1	-1	4		0	0						StimuliFarbe_gruen_rot.png	0	880	547	72	111				0	Content		-72	-111	8517687	4016572218
8535	09:49:05.942	00:00:08.535	512	-1024	-768	-1	-1	-1	-1	4	-1024	-768	-1	-1	-1	-1	4		0	0						StimuliFarbe_gruen_rot.png	0	880	547	72	111				0	Content		-72	-111	8535061	4016589592
8552	09:49:05.959	00:00:08.552	513	-1024	-768	-1	-1	-1	-1	4	-1024	-768	-1	-1	-1	-1	4		0	0						StimuliFarbe_gruen_rot.png	0	880	547	72	111				0	Content		-72	-111	8552312	4016606843
8567	09:49:05.974	00:00:08.567	514	-1024	-768	-1	-1	-1	-1	4	-1024	-768	-1	-1	-1	-1	4		0	0						StimuliFarbe_gruen_rot.png	0	880	547	72	111				0	Content		-72	-111	8567117	4016621648
8584	09:49:05.991	00:00:08.583	515	-1024	-768	-1	-1	-1	-1	4	-1024	-768	-1	-1	-1	-1	4		0	0						StimuliFarbe_gruen_rot.png	0	880	547	72	111				0	Content		-72	-111	8583866	4016638397
8600	09:49:06.007	00:00:08.600	516	-1024	-768	-1	-1	-1	-1	4	-1024	-768	-1	-1	-1	-1	4		0	0						StimuliFarbe_gruen_rot.png	0	880	547	72	111				0	Content		-72	-111	8600487	4016655018
8617	09:49:06.024	00:00:08.617	517	-1024	-768	-1	-1	-1	-1	4	-1024	-768	-1	-1	-1	-1	4		0	0						StimuliFarbe_gruen_rot.png	0	880	547	72	111				0	Content		-72	-111	8617233	4016671764
8634	09:49:06.041	00:00:08.633	518	-1024	-768	-1	-1	-1	-1	4	-1024	-768	-1	-1	-1	-1	4		0	0						StimuliFarbe_gruen_rot.png	0	880	547	72	111				0	Content		-72	-111	8633732	4016688263
8650	09:49:06.057	00:00:08.650	519	-1024	-768	-1	-1	-1	-1	4	-1024	-768	-1	-1	-1	-1	4		0	0						StimuliFarbe_gruen_rot.png	0	880	547	72	111				0	Content		-72	-111	8650356	4016704887
8668	09:49:06.075	00:00:08.667	520	-1024	-768	-1	-1	-1	-1	4	-1024	-768	-1	-1	-1	-1	4		0	0						StimuliFarbe_gruen_rot.png	0	880	547	72	111				0	Content		-72	-111	8667547	4016722078
8685	09:49:06.092	00:00:08.684	521	-1024	-768	-1	-1	-1	-1	4	-1024	-768	-1	-1	-1	-1	4		0	0						StimuliFarbe_gruen_rot.png	0	880	547	72	111				0	Content		-72	-111	8684921	4016739452
8702	09:49:06.109	00:00:08.702	522	-1024	-768	-1	-1	-1	-1	4	-1024	-768	-1	-1	-1	-1	4		0	0						StimuliFarbe_gruen_rot.png	0	880	547	72	111				0	Content		-72	-111	8702181	4016756712
8717	09:49:06.124	00:00:08.717	523	-1024	-768	-1	-1	-1	-1	4	-1024	-768	-1	-1	-1	-1	4		0	0						StimuliFarbe_gruen_rot.png	0	880	547	72	111				0	Content		-72	-111	8717101	4016771632
8734	09:49:06.141	00:00:08.733	524	-1024	-768	-1	-1	-1	-1	4	-1024	-768	-1	-1	-1	-1	4		0	0						StimuliFarbe_gruen_rot.png	0	880	547	72	111				0	Content		-72	-111	8733724	4016788255
8750	09:49:06.157	00:00:08.750	525	-1024	-768	-1	-1	-1	-1	4	-1024	-768	-1	-1	-1	-1	4		0	0						StimuliFarbe_gruen_rot.png	0	880	547	72	111				0	Content		-72	-111	8750472	4016805003
8767	09:49:06.174	00:00:08.766	526	-1024	-768	-1	-1	-1	-1	4	-1024	-768	-1	-1	-1	-1	4		0	0						StimuliFarbe_gruen_rot.png	0	880	547	72	111				0	Content		-72	-111	8766971	4016821502
8784	09:49:06.191	00:00:08.783	527	-1024	-768	-1	-1	-1	-1	4	-1024	-768	-1	-1	-1	-1	4		0	0						StimuliFarbe_gruen_rot.png	0	880	547	72	111				0	Content		-72	-111	8783720	4016838251
8800	09:49:06.207	00:00:08.800	528	-1024	-768	-1	-1	-1	-1	4	-1024	-768	-1	-1	-1	-1	4		0	0						StimuliFarbe_gruen_rot.png	0	880	547	72	111				0	Content		-72	-111	8800342	4016854873
8817	09:49:06.224	00:00:08.817	529	-1024	-768	-1	-1	-1	-1	4	-1024	-768	-1	-1	-1	-1	4		0	0						StimuliFarbe_gruen_rot.png	0	880	547	72	111				0	Content		-72	-111	8817408	4016871939
8835	09:49:06.242	00:00:08.834	530	-1024	-768	-1	-1	-1	-1	4	-1024	-768	-1	-1	-1	-1	4		0	0						StimuliFarbe_gruen_rot.png	0	880	547	72	111				0	Content		-72	-111	8834782	4016889313
8852	09:49:06.259	00:00:08.852	531	-1024	-768	-1	-1	-1	-1	4	-1024	-768	-1	-1	-1	-1	4		0	0						StimuliFarbe_gruen_rot.png	0	880	547	72	111				0	Content		-72	-111	8852029	4016906560
8867	09:49:06.274	00:00:08.866	532	-1024	-768	-1	-1	-1	-1	4	-1024	-768	-1	-1	-1	-1	4		0	0						StimuliFarbe_gruen_rot.png	0	880	547	72	111				0	Content		-72	-111	8866957	4016921488
8884	09:49:06.291	00:00:08.883	533	-1024	-768	-1	-1	-1	-1	4	-1024	-768	-1	-1	-1	-1	4		0	0						StimuliFarbe_gruen_rot.png	0	880	547	72	111				0	Content		-72	-111	8883581	4016938112
8900	09:49:06.307	00:00:08.900	534	-1024	-768	-1	-1	-1	-1	4	-1024	-768	-1	-1	-1	-1	4		0	0						StimuliFarbe_gruen_rot.png	0	880	547	72	111				0	Content		-72	-111	8900331	4016954862
8917	09:49:06.324	00:00:08.916	535	-1024	-768	-1	-1	-1	-1	4	-1024	-768	-1	-1	-1	-1	4		0	0						StimuliFarbe_gruen_rot.png	0	880	547	72	111				0	Content		-72	-111	8916954	4016971485
8934	09:49:06.341	00:00:08.933	536	-1024	-768	-1	-1	-1	-1	4	-1024	-768	-1	-1	-1	-1	4		0	0						StimuliFarbe_gruen_rot.png	0	880	547	72	111				0	Content		-72	-111	8933578	4016988109
8950	09:49:06.357	00:00:08.950	537	-1024	-768	-1	-1	-1	-1	4	-1024	-768	-1	-1	-1	-1	4		0	0						StimuliFarbe_gruen_rot.png	0	880	547	72	111				0	Content		-72	-111	8950200	4017004731
8967	09:49:06.374	00:00:08.967	538	-1024	-768	-1	-1	-1	-1	4	-1024	-768	-1	-1	-1	-1	4		0	0						StimuliFarbe_gruen_rot.png	0	880	547	72	111				0	Content		-72	-111	8967394	4017021925
8985	09:49:06.392	00:00:08.984	539	-1024	-768	-1	-1	-1	-1	4	-1024	-768	-1	-1	-1	-1	4		0	0						StimuliFarbe_gruen_rot.png	0	880	547	72	111				0	Content		-72	-111	8984640	4017039171
9002	09:49:06.409	00:00:09.002	540	-1024	-768	-1	-1	-1	-1	4	-1024	-768	-1	-1	-1	-1	4		0	0						StimuliFarbe_gruen_rot.png	0	880	547	72	111				0	Content		-72	-111	9002012	4017056543
9017	09:49:06.424	00:00:09.016	541	-1024	-768	-1	-1	-1	-1	4	-1024	-768	-1	-1	-1	-1	4		0	0						StimuliFarbe_gruen_rot.png	0	880	547	72	111				0	Content		-72	-111	9016816	4017071347
9034	09:49:06.441	00:00:09.033	542	-1024	-768	-1	-1	-1	-1	4	-1024	-768	-1	-1	-1	-1	4		0	0						StimuliFarbe_gruen_rot.png	0	880	547	72	111				0	Content		-72	-111	9033566	4017088097
9050	09:49:06.457	00:00:09.050	543	-1024	-768	-1	-1	-1	-1	4	-1024	-768	-1	-1	-1	-1	4		0	0						StimuliFarbe_gruen_rot.png	0	880	547	72	111				0	Content		-72	-111	9050188	4017104719
9067	09:49:06.474	00:00:09.066	544	-1024	-768	-1	-1	-1	-1	4	-1024	-768	-1	-1	-1	-1	4		0	0						StimuliFarbe_gruen_rot.png	0	880	547	72	111				0	Content		-72	-111	9066810	4017121341
9083	09:49:06.490	00:00:09.083	545	-1024	-768	-1	-1	-1	-1	4	-1024	-768	-1	-1	-1	-1	4		0	0						StimuliFarbe_gruen_rot.png	0	880	547	72	111				0	Content		-72	-111	9083432	4017137963
9100	09:49:06.507	00:00:09.100	546	-1024	-768	-1	-1	-1	-1	4	-1024	-768	-1	-1	-1	-1	4		0	0						StimuliFarbe_gruen_rot.png	0	880	547	72	111				0	Content		-72	-111	9100058	4017154589
9117	09:49:06.524	00:00:09.117	547	-1024	-768	-1	-1	-1	-1	4	-1024	-768	-1	-1	-1	-1	4		0	0						StimuliFarbe_gruen_rot.png	0	880	547	72	111				0	Content		-72	-111	9117246	4017171777
9135	09:49:06.542	00:00:09.134	548	-1024	-768	-1	-1	-1	-1	4	-1024	-768	-1	-1	-1	-1	4		0	0						StimuliFarbe_gruen_rot.png	0	880	547	72	111				0	Content		-72	-111	9134624	4017189155
9152	09:49:06.559	00:00:09.151	549	-1024	-768	-1	-1	-1	-1	4	-1024	-768	-1	-1	-1	-1	4		0	0						StimuliFarbe_gruen_rot.png	0	880	547	72	111				0	Content		-72	-111	9151875	4017206406
9167	09:49:06.574	00:00:09.166	550	-1024	-768	-1	-1	-1	-1	4	-1024	-768	-1	-1	-1	-1	4		0	0						StimuliFarbe_gruen_rot.png	0	880	547	72	111				0	Content		-72	-111	9166676	4017221207
9183	09:49:06.590	00:00:09.183	551	-1024	-768	-1	-1	-1	-1	4	-1024	-768	-1	-1	-1	-1	4		0	0						StimuliFarbe_gruen_rot.png	0	880	547	72	111				0	Content		-72	-111	9183426	4017237957
9200	09:49:06.607	00:00:09.200	552	-1024	-768	-1	-1	-1	-1	4	-1024	-768	-1	-1	-1	-1	4		0	0						StimuliFarbe_gruen_rot.png	0	880	547	72	111				0	Content		-72	-111	9200048	4017254579
9217	09:49:06.624	00:00:09.216	553	-1024	-768	-1	-1	-1	-1	4	-1024	-768	-1	-1	-1	-1	4		0	0						StimuliFarbe_gruen_rot.png	0	880	547	72	111				0	Content		-72	-111	9216673	4017271204
9233	09:49:06.640	00:00:09.233	554	-1024	-768	-1	-1	-1	-1	4	-1024	-768	-1	-1	-1	-1	4		0	0						StimuliFarbe_gruen_rot.png	0	880	547	72	111				0	Content		-72	-111	9233296	4017287827
9250	09:49:06.657	00:00:09.249	555	-1024	-768	-1	-1	-1	-1	4	-1024	-768	-1	-1	-1	-1	4		0	0						StimuliFarbe_gruen_rot.png	0	880	547	72	111				0	Content		-72	-111	9249920	4017304451
9267	09:49:06.674	00:00:09.267	556	-1024	-768	-1	-1	-1	-1	4	-1024	-768	-1	-1	-1	-1	4		0	0						StimuliFarbe_gruen_rot.png	0	880	547	72	111				0	Content		-72	-111	9267111	4017321642
9284	09:49:06.691	00:00:09.284	557	-1024	-768	-1	-1	-1	-1	4	-1024	-768	-1	-1	-1	-1	4		0	0						StimuliFarbe_gruen_rot.png	0	880	547	72	111				0	Content		-72	-111	9284487	4017339018
9302	09:49:06.709	00:00:09.301	558	-1024	-768	-1	-1	-1	-1	4	-1024	-768	-1	-1	-1	-1	4		0	0						StimuliFarbe_gruen_rot.png	0	880	547	72	111				0	Content		-72	-111	9301733	4017356264
9317	09:49:06.724	00:00:09.316	559	-1024	-768	-1	-1	-1	-1	4	-1024	-768	-1	-1	-1	-1	4		0	0						StimuliFarbe_gruen_rot.png	0	880	547	72	111				0	Content		-72	-111	9316661	4017371192
9333	09:49:06.740	00:00:09.333	560	-1024	-768	-1	-1	-1	-1	4	-1024	-768	-1	-1	-1	-1	4		0	0						StimuliFarbe_gruen_rot.png	0	880	547	72	111				0	Content		-72	-111	9333283	4017387814
9350	09:49:06.757	00:00:09.350	561	-1024	-768	-1	-1	-1	-1	4	-1024	-768	-1	-1	-1	-1	4		0	0						StimuliFarbe_gruen_rot.png	0	880	547	72	111				0	Content		-72	-111	9350033	4017404564
9367	09:49:06.774	00:00:09.366	562	-1024	-768	-1	-1	-1	-1	4	-1024	-768	-1	-1	-1	-1	4		0	0						StimuliFarbe_gruen_rot.png	0	880	547	72	111				0	Content		-72	-111	9366656	4017421187
9383	09:49:06.790	00:00:09.383	563	-1024	-768	-1	-1	-1	-1	4	-1024	-768	-1	-1	-1	-1	4		0	0						StimuliFarbe_gruen_rot.png	0	880	547	72	111				0	Content		-72	-111	9383283	4017437814
9400	09:49:06.807	00:00:09.399	564	-1024	-768	-1	-1	-1	-1	4	-1024	-768	-1	-1	-1	-1	4		0	0						StimuliFarbe_gruen_rot.png	0	880	547	72	111				0	Content		-72	-111	9399905	4017454436
9417	09:49:06.824	00:00:09.417	565	-1024	-768	-1	-1	-1	-1	4	-1024	-768	-1	-1	-1	-1	4		0	0						StimuliFarbe_gruen_rot.png	0	880	547	72	111				0	Content		-72	-111	9417098	4017471629
9434	09:49:06.841	00:00:09.434	566	-1024	-768	-1	-1	-1	-1	4	-1024	-768	-1	-1	-1	-1	4		0	0						StimuliFarbe_gruen_rot.png	0	880	547	72	111				0	Content		-72	-111	9434344	4017488875
9452	09:49:06.859	00:00:09.451	567	-1024	-768	-1	-1	-1	-1	4	-1024	-768	-1	-1	-1	-1	4		0	0						StimuliFarbe_gruen_rot.png	0	880	547	72	111				0	Content		-72	-111	9451691	4017506222
9466	09:49:06.873	00:00:09.466	568	-1024	-768	-1	-1	-1	-1	4	-1024	-768	-1	-1	-1	-1	4		0	0						StimuliFarbe_gruen_rot.png	0	880	547	72	111				0	Content		-72	-111	9466438	4017520969
9483	09:49:06.890	00:00:09.483	569	-1024	-768	-1	-1	-1	-1	4	-1024	-768	-1	-1	-1	-1	4		0	0						StimuliFarbe_gruen_rot.png	0	880	547	72	111				0	Content		-72	-111	9483061	4017537592
9500	09:49:06.907	00:00:09.499	570	-1024	-768	-1	-1	-1	-1	4	-1024	-768	-1	-1	-1	-1	4		0	0						StimuliFarbe_gruen_rot.png	0	880	547	72	111				0	Content		-72	-111	9499807	4017554338
9516	09:49:06.923	00:00:09.516	571	-1024	-768	-1	-1	-1	-1	4	-1024	-768	-1	-1	-1	-1	4		0	0						StimuliFarbe_gruen_rot.png	0	880	547	72	111				0	Content		-72	-111	9516487	4017571018
9533	09:49:06.940	00:00:09.533	572	-1024	-768	-1	-1	-1	-1	4	-1024	-768	-1	-1	-1	-1	4		0	0						StimuliFarbe_gruen_rot.png	0	880	547	72	111				0	Content		-72	-111	9533053	4017587584
9550	09:49:06.957	00:00:09.549	573	-1024	-768	-1	-1	-1	-1	4	-1024	-768	-1	-1	-1	-1	4		0	0						StimuliFarbe_gruen_rot.png	0	880	547	72	111				0	Content		-72	-111	9549691	4017604222
9567	09:49:06.974	00:00:09.566	574	-1024	-768	-1	-1	-1	-1	4	-1024	-768	-1	-1	-1	-1	4		0	0						StimuliFarbe_gruen_rot.png	0	880	547	72	111				0	Content		-72	-111	9566769	4017621300
9583	09:49:06.990	00:00:09.583	575	-1024	-768	-1	-1	-1	-1	4	-1024	-768	-1	-1	-1	-1	4		0	0						StimuliFarbe_gruen_rot.png	0	880	547	72	111				0	Content		-72	-111	9583437	4017637968
9600	09:49:07.007	00:00:09.600	576	-1024	-768	-1	-1	-1	-1	4	-1024	-768	-1	-1	-1	-1	4		0	0						StimuliFarbe_gruen_rot.png	0	880	547	72	111				0	Content		-72	-111	9600104	4017654635
9618	09:49:07.025	00:00:09.617	577	-1024	-768	-1	-1	-1	-1	4	-1024	-768	-1	-1	-1	-1	4		0	0						StimuliFarbe_gruen_rot.png	0	880	547	72	111				0	Content		-72	-111	9617548	4017672079
9635	09:49:07.042	00:00:09.634	578	-1024	-768	-1	-1	-1	-1	4	-1024	-768	-1	-1	-1	-1	4		0	0						StimuliFarbe_gruen_rot.png	0	880	547	72	111				0	Content		-72	-111	9634923	4017689454
9651	09:49:07.058	00:00:09.650	579	-1024	-768	-1	-1	-1	-1	4	-1024	-768	-1	-1	-1	-1	4		0	0						StimuliFarbe_gruen_rot.png	0	880	547	72	111				0	Content		-72	-111	9650964	4017705495
9668	09:49:07.075	00:00:09.667	580	-1024	-768	-1	-1	-1	-1	4	-1024	-768	-1	-1	-1	-1	4		0	0						StimuliFarbe_gruen_rot.png	0	880	547	72	111				0	Content		-72	-111	9667631	4017722162
9684	09:49:07.091	00:00:09.684	581	-1024	-768	-1	-1	-1	-1	4	-1024	-768	-1	-1	-1	-1	4		0	0						StimuliFarbe_gruen_rot.png	0	880	547	72	111				0	Content		-72	-111	9684299	4017738830
9700	09:49:07.107	00:00:09.699	582	-1024	-768	-1	-1	-1	-1	4	-1024	-768	-1	-1	-1	-1	4		0	0						StimuliFarbe_gruen_rot.png	0	880	547	72	111				0	Content		-72	-111	9699665	4017754196
9716	09:49:07.123	00:00:09.716	583	-1024	-768	-1	-1	-1	-1	4	-1024	-768	-1	-1	-1	-1	4		0	0						StimuliFarbe_gruen_rot.png	0	880	547	72	111				0	Content		-72	-111	9716288	4017770819
9733	09:49:07.140	00:00:09.732	584	-1024	-768	-1	-1	-1	-1	4	-1024	-768	-1	-1	-1	-1	4		0	0						StimuliFarbe_gruen_rot.png	0	880	547	72	111				0	Content		-72	-111	9732969	4017787500
9750	09:49:07.157	00:00:09.749	585	-1024	-768	-1	-1	-1	-1	4	-1024	-768	-1	-1	-1	-1	4		0	0						StimuliFarbe_gruen_rot.png	0	880	547	72	111				0	Content		-72	-111	9749666	4017804197
9766	09:49:07.173	00:00:09.766	586	-1024	-768	-1	-1	-1	-1	4	-1024	-768	-1	-1	-1	-1	4		0	0						StimuliFarbe_gruen_rot.png	0	880	547	72	111				0	Content		-72	-111	9766497	4017821028
9783	09:49:07.190	00:00:09.783	587	-1024	-768	-1	-1	-1	-1	4	-1024	-768	-1	-1	-1	-1	4		0	0						StimuliFarbe_gruen_rot.png	0	880	547	72	111				0	Content		-72	-111	9783165	4017837696
9800	09:49:07.207	00:00:09.799	588	-1024	-768	-1	-1	-1	-1	4	-1024	-768	-1	-1	-1	-1	4		0	0						StimuliFarbe_gruen_rot.png	0	880	547	72	111				0	Content		-72	-111	9799832	4017854363
9817	09:49:07.224	00:00:09.816	589	-1024	-768	-1	-1	-1	-1	4	-1024	-768	-1	-1	-1	-1	4		0	0						StimuliFarbe_gruen_rot.png	0	880	547	72	111				0	Content		-72	-111	9816818	4017871349
9833	09:49:07.240	00:00:09.833	590	-1024	-768	-1	-1	-1	-1	4	-1024	-768	-1	-1	-1	-1	4		0	0						StimuliFarbe_gruen_rot.png	0	880	547	72	111				0	Content		-72	-111	9833485	4017888016
9850	09:49:07.257	00:00:09.850	591	-1024	-768	-1	-1	-1	-1	4	-1024	-768	-1	-1	-1	-1	4		0	0						StimuliFarbe_gruen_rot.png	0	880	547	72	111				0	Content		-72	-111	9850152	4017904683
9867	09:49:07.274	00:00:09.867	592	-1024	-768	-1	-1	-1	-1	4	-1024	-768	-1	-1	-1	-1	4		0	0						StimuliFarbe_gruen_rot.png	0	880	547	72	111				0	Content		-72	-111	9867238	4017921769
9884	09:49:07.291	00:00:09.883	593	-1024	-768	-1	-1	-1	-1	4	-1024	-768	-1	-1	-1	-1	4		0	0						StimuliFarbe_gruen_rot.png	0	880	547	72	111				0	Content		-72	-111	9883905	4017938436
9901	09:49:07.308	00:00:09.900	594	-1024	-768	-1	-1	-1	-1	4	-1024	-768	-1	-1	-1	-1	4		0	0						StimuliFarbe_gruen_rot.png	0	880	547	72	111				0	Content		-72	-111	9900573	4017955104
9918	09:49:07.325	00:00:09.918	595	-1024	-768	-1	-1	-1	-1	4	-1024	-768	-1	-1	-1	-1	4		0	0						StimuliFarbe_gruen_rot.png	0	880	547	72	111				0	Content		-72	-111	9918030	4017972561
9933	09:49:07.340	00:00:09.932	596	-1024	-768	-1	-1	-1	-1	4	-1024	-768	-1	-1	-1	-1	4		0	0						StimuliFarbe_gruen_rot.png	0	880	547	72	111				0	Content		-72	-111	9932902	4017987433
9950	09:49:07.357	00:00:09.949	597	-1024	-768	-1	-1	-1	-1	4	-1024	-768	-1	-1	-1	-1	4		0	0						StimuliFarbe_gruen_rot.png	0	880	547	72	111				0	Content		-72	-111	9949525	4018004056
9966	09:49:07.373	00:00:09.966	598	-1024	-768	-1	-1	-1	-1	4	-1024	-768	-1	-1	-1	-1	4		0	0						StimuliFarbe_gruen_rot.png	0	880	547	72	111				0	Content		-72	-111	9966148	4018020679
9983	09:49:07.390	00:00:09.982	599	-1024	-768	-1	-1	-1	-1	4	-1024	-768	-1	-1	-1	-1	4		0	0						StimuliFarbe_gruen_rot.png	0	880	547	72	111				0	Content		-72	-111	9982829	4018037360
10000	09:49:07.407	00:00:09.999	600	-1024	-768	-1	-1	-1	-1	4	-1024	-768	-1	-1	-1	-1	4		0	0						StimuliFarbe_gruen_rot.png	0	880	547	72	111				0	Content		-72	-111	9999520	4018054051
10016	09:49:07.423	00:00:10.016	601	-1024	-768	-1	-1	-1	-1	4	-1024	-768	-1	-1	-1	-1	4		0	0						StimuliFarbe_gruen_rot.png	0	880	547	72	111				0	Content		-72	-111	10016393	4018070924
10033	09:49:07.440	00:00:10.033	602	-1024	-768	-1	-1	-1	-1	4	-1024	-768	-1	-1	-1	-1	4		0	0						StimuliFarbe_gruen_rot.png	0	880	547	72	111				0	Content		-72	-111	10033061	4018087592
10050	09:49:07.457	00:00:10.050	603	-1024	-768	-1	-1	-1	-1	4	-1024	-768	-1	-1	-1	-1	4		0	0						StimuliFarbe_gruen_rot.png	0	880	547	72	111				0	Content		-72	-111	10050162	4018104693
10067	09:49:07.474	00:00:10.066	604	-1024	-768	-1	-1	-1	-1	4	-1024	-768	-1	-1	-1	-1	4		0	0						StimuliFarbe_gruen_rot.png	0	880	547	72	111				0	Content		-72	-111	10066830	4018121361
10084	09:49:07.491	00:00:10.084	605	-1024	-768	-1	-1	-1	-1	4	-1024	-768	-1	-1	-1	-1	4		0	0						StimuliFarbe_gruen_rot.png	0	880	547	72	111				0	Content		-72	-111	10084013	4018138544
10101	09:49:07.508	00:00:10.101	606	-1024	-768	-1	-1	-1	-1	4	-1024	-768	-1	-1	-1	-1	4		0	0						StimuliFarbe_gruen_rot.png	0	880	547	72	111				0	Content		-72	-111	10101260	4018155791
10116	09:49:07.523	00:00:10.116	607	-1024	-768	-1	-1	-1	-1	4	-1024	-768	-1	-1	-1	-1	4		0	0						StimuliFarbe_gruen_rot.png	0	880	547	72	111				0	Content		-72	-111	10116007	4018170538
10133	09:49:07.540	00:00:10.132	608	-1024	-768	-1	-1	-1	-1	4	-1024	-768	-1	-1	-1	-1	4		0	0						StimuliFarbe_gruen_rot.png	0	880	547	72	111				0	Content		-72	-111	10132631	4018187162
10149	09:49:07.556	00:00:10.149	609	-1024	-768	-1	-1	-1	-1	4	-1024	-768	-1	-1	-1	-1	4		0	0						StimuliFarbe_gruen_rot.png	0	880	547	72	111				0	Content		-72	-111	10149378	4018203909
10166	09:49:07.573	00:00:10.166	610	-1024	-768	-1	-1	-1	-1	4	-1024	-768	-1	-1	-1	-1	4		0	0						StimuliFarbe_gruen_rot.png	0	880	547	72	111				0	Content		-72	-111	10166075	4018220606
10183	09:49:07.590	00:00:10.182	611	-1024	-768	-1	-1	-1	-1	4	-1024	-768	-1	-1	-1	-1	4		0	0						StimuliFarbe_gruen_rot.png	0	880	547	72	111				0	Content		-72	-111	10182628	4018237159
10200	09:49:07.607	00:00:10.199	612	-1024	-768	-1	-1	-1	-1	4	-1024	-768	-1	-1	-1	-1	4		0	0						StimuliFarbe_gruen_rot.png	0	880	547	72	111				0	Content		-72	-111	10199503	4018254034
10216	09:49:07.623	00:00:10.216	613	-1024	-768	-1	-1	-1	-1	4	-1024	-768	-1	-1	-1	-1	4		0	0						StimuliFarbe_gruen_rot.png	0	880	547	72	111				0	Content		-72	-111	10216170	4018270701
10233	09:49:07.640	00:00:10.232	614	-1024	-768	-1	-1	-1	-1	4	-1024	-768	-1	-1	-1	-1	4		0	0						StimuliFarbe_gruen_rot.png	0	880	547	72	111				0	Content		-72	-111	10232838	4018287369
10250	09:49:07.657	00:00:10.249	615	-1024	-768	-1	-1	-1	-1	4	-1024	-768	-1	-1	-1	-1	4		0	0						StimuliFarbe_gruen_rot.png	0	880	547	72	111				0	Content		-72	-111	10249851	4018304382
10267	09:49:07.674	00:00:10.266	616	-1024	-768	-1	-1	-1	-1	4	-1024	-768	-1	-1	-1	-1	4		0	0						StimuliFarbe_gruen_rot.png	0	880	547	72	111				0	Content		-72	-111	10266519	4018321050
10283	09:49:07.690	00:00:10.283	617	-1024	-768	-1	-1	-1	-1	4	-1024	-768	-1	-1	-1	-1	4		0	0						StimuliFarbe_gruen_rot.png	0	880	547	72	111				0	Content		-72	-111	10283186	4018337717
10301	09:49:07.708	00:00:10.300	618	-1024	-768	-1	-1	-1	-1	4	-1024	-768	-1	-1	-1	-1	4		0	0						StimuliFarbe_gruen_rot.png	0	880	547	72	111				0	Content		-72	-111	10300538	4018355069
10317	09:49:07.724	00:00:10.317	619	-1024	-768	-1	-1	-1	-1	4	-1024	-768	-1	-1	-1	-1	4		0	0						StimuliFarbe_gruen_rot.png	0	880	547	72	111				0	Content		-72	-111	10317205	4018371736
10334	09:49:07.741	00:00:10.334	620	-1024	-768	-1	-1	-1	-1	4	-1024	-768	-1	-1	-1	-1	4		0	0						StimuliFarbe_gruen_rot.png	0	880	547	72	111				0	Content		-72	-111	10334498	4018389029
10349	09:49:07.756	00:00:10.349	621	-1024	-768	-1	-1	-1	-1	4	-1024	-768	-1	-1	-1	-1	4		0	0						StimuliFarbe_gruen_rot.png	0	880	547	72	111				0	Content		-72	-111	10349245	4018403776
10366	09:49:07.773	00:00:10.365	622	-1024	-768	-1	-1	-1	-1	4	-1024	-768	-1	-1	-1	-1	4		0	0						StimuliFarbe_gruen_rot.png	0	880	547	72	111				0	Content		-72	-111	10365869	4018420400
10383	09:49:07.790	00:00:10.382	623	-1024	-768	-1	-1	-1	-1	4	-1024	-768	-1	-1	-1	-1	4		0	0						StimuliFarbe_gruen_rot.png	0	880	547	72	111				0	Content		-72	-111	10382553	4018437084
10399	09:49:07.806	00:00:10.399	624	-1024	-768	-1	-1	-1	-1	4	-1024	-768	-1	-1	-1	-1	4		0	0						StimuliFarbe_gruen_rot.png	0	880	547	72	111				0	Content		-72	-111	10399220	4018453751
10416	09:49:07.823	00:00:10.415	625	-1024	-768	-1	-1	-1	-1	4	-1024	-768	-1	-1	-1	-1	4		0	0						StimuliFarbe_gruen_rot.png	0	880	547	72	111				0	Content		-72	-111	10415888	4018470419
10433	09:49:07.840	00:00:10.432	626	-1024	-768	-1	-1	-1	-1	4	-1024	-768	-1	-1	-1	-1	4		0	0						StimuliFarbe_gruen_rot.png	0	880	547	72	111				0	Content		-72	-111	10432546	4018487077
10449	09:49:07.856	00:00:10.449	627	-1024	-768	-1	-1	-1	-1	4	-1024	-768	-1	-1	-1	-1	4		0	0						StimuliFarbe_gruen_rot.png	0	880	547	72	111				0	Content		-72	-111	10449214	4018503745
10466	09:49:07.873	00:00:10.465	628	-1024	-768	-1	-1	-1	-1	4	-1024	-768	-1	-1	-1	-1	4		0	0						StimuliFarbe_gruen_rot.png	0	880	547	72	111				0	Content		-72	-111	10465881	4018520412
10483	09:49:07.890	00:00:10.482	629	-1024	-768	-1	-1	-1	-1	4	-1024	-768	-1	-1	-1	-1	4		0	0						StimuliFarbe_gruen_rot.png	0	880	547	72	111				0	Content		-72	-111	10482581	4018537112
10499	09:49:07.906	00:00:10.499	630	-1024	-768	-1	-1	-1	-1	4	-1024	-768	-1	-1	-1	-1	4		0	0						StimuliFarbe_gruen_rot.png	0	880	547	72	111				0	Content		-72	-111	10499470	4018554001
10516	09:49:07.923	00:00:10.516	631	-1024	-768	-1	-1	-1	-1	4	-1024	-768	-1	-1	-1	-1	4		0	0						StimuliFarbe_gruen_rot.png	0	880	547	72	111				0	Content		-72	-111	10516138	4018570669
10533	09:49:07.940	00:00:10.533	632	-1024	-768	-1	-1	-1	-1	4	-1024	-768	-1	-1	-1	-1	4		0	0						StimuliFarbe_gruen_rot.png	0	880	547	72	111				0	Content		-72	-111	10533247	4018587778
10550	09:49:07.957	00:00:10.549	633	-1024	-768	-1	-1	-1	-1	4	-1024	-768	-1	-1	-1	-1	4		0	0						StimuliFarbe_gruen_rot.png	0	880	547	72	111				0	Content		-72	-111	10549915	4018604446
10567	09:49:07.974	00:00:10.566	634	-1024	-768	-1	-1	-1	-1	4	-1024	-768	-1	-1	-1	-1	4		0	0						StimuliFarbe_gruen_rot.png	0	880	547	72	111				0	Content		-72	-111	10566936	4018621467
10584	09:49:07.991	00:00:10.583	635	-1024	-768	-1	-1	-1	-1	4	-1024	-768	-1	-1	-1	-1	4		0	0						StimuliFarbe_gruen_rot.png	0	880	547	72	111				0	Content		-72	-111	10583604	4018638135
10600	09:49:08.007	00:00:10.600	636	-1024	-768	-1	-1	-1	-1	4	-1024	-768	-1	-1	-1	-1	4		0	0						StimuliFarbe_gruen_rot.png	0	880	547	72	111				0	Content		-72	-111	10600271	4018654802
10617	09:49:08.024	00:00:10.616	637	-1024	-768	-1	-1	-1	-1	4	-1024	-768	-1	-1	-1	-1	4		0	0						StimuliFarbe_gruen_rot.png	0	880	547	72	111				0	Content		-72	-111	10616506	4018671037
10633	09:49:08.040	00:00:10.633	638	-1024	-768	-1	-1	-1	-1	4	-1024	-768	-1	-1	-1	-1	4		0	0						StimuliFarbe_gruen_rot.png	0	880	547	72	111				0	Content		-72	-111	10633173	4018687704
10650	09:49:08.057	00:00:10.649	639	-1024	-768	-1	-1	-1	-1	4	-1024	-768	-1	-1	-1	-1	4		0	0						StimuliFarbe_gruen_rot.png	0	880	547	72	111				0	Content		-72	-111	10649841	4018704372
10666	09:49:08.073	00:00:10.665	640	-1024	-768	-1	-1	-1	-1	4	-1024	-768	-1	-1	-1	-1	4		0	0						StimuliFarbe_gruen_rot.png	0	880	547	72	111				0	Content		-72	-111	10665722	4018720253
10682	09:49:08.089	00:00:10.682	641	-1024	-768	-1	-1	-1	-1	4	-1024	-768	-1	-1	-1	-1	4		0	0						StimuliFarbe_gruen_rot.png	0	880	547	72	111				0	Content		-72	-111	10682344	4018736875
10699	09:49:08.106	00:00:10.698	642	-1024	-768	-1	-1	-1	-1	4	-1024	-768	-1	-1	-1	-1	4		0	0						StimuliFarbe_gruen_rot.png	0	880	547	72	111				0	Content		-72	-111	10698980	4018753511
10716	09:49:08.123	00:00:10.715	643	-1024	-768	-1	-1	-1	-1	4	-1024	-768	-1	-1	-1	-1	4		0	0						StimuliFarbe_gruen_rot.png	0	880	547	72	111				0	Content		-72	-111	10715646	4018770177
10732	09:49:08.139	00:00:10.732	644	-1024	-768	-1	-1	-1	-1	4	-1024	-768	-1	-1	-1	-1	4		0	0						StimuliFarbe_gruen_rot.png	0	880	547	72	111				0	Content		-72	-111	10732313	4018786844
10749	09:49:08.156	00:00:10.748	645	-1024	-768	-1	-1	-1	-1	4	-1024	-768	-1	-1	-1	-1	4		0	0						StimuliFarbe_gruen_rot.png	0	880	547	72	111				0	Content		-72	-111	10748981	4018803512
10766	09:49:08.173	00:00:10.765	646	-1024	-768	-1	-1	-1	-1	4	-1024	-768	-1	-1	-1	-1	4		0	0						StimuliFarbe_gruen_rot.png	0	880	547	72	111				0	Content		-72	-111	10765644	4018820175
10782	09:49:08.189	00:00:10.782	647	-1024	-768	-1	-1	-1	-1	4	-1024	-768	-1	-1	-1	-1	4		0	0						StimuliFarbe_gruen_rot.png	0	880	547	72	111				0	Content		-72	-111	10782312	4018836843
10799	09:49:08.206	00:00:10.798	648	-1024	-768	-1	-1	-1	-1	4	-1024	-768	-1	-1	-1	-1	4		0	0						StimuliFarbe_gruen_rot.png	0	880	547	72	111				0	Content		-72	-111	10798979	4018853510
10816	09:49:08.223	00:00:10.815	649	-1024	-768	-1	-1	-1	-1	4	-1024	-768	-1	-1	-1	-1	4		0	0						StimuliFarbe_gruen_rot.png	0	880	547	72	111				0	Content		-72	-111	10815907	4018870438
10833	09:49:08.240	00:00:10.832	650	-1024	-768	-1	-1	-1	-1	4	-1024	-768	-1	-1	-1	-1	4		0	0						StimuliFarbe_gruen_rot.png	0	880	547	72	111				0	Content		-72	-111	10832574	4018887105
10850	09:49:08.257	00:00:10.849	651	-1024	-768	-1	-1	-1	-1	4	-1024	-768	-1	-1	-1	-1	4		0	0						StimuliFarbe_gruen_rot.png	0	880	547	72	111				0	Content		-72	-111	10849536	4018904067
10866	09:49:08.273	00:00:10.866	652	-1024	-768	-1	-1	-1	-1	4	-1024	-768	-1	-1	-1	-1	4		0	0						StimuliFarbe_gruen_rot.png	0	880	547	72	111				0	Content		-72	-111	10866203	4018920734
10883	09:49:08.290	00:00:10.882	653	-1024	-768	-1	-1	-1	-1	4	-1024	-768	-1	-1	-1	-1	4		0	0						StimuliFarbe_gruen_rot.png	0	880	547	72	111				0	Content		-72	-111	10882871	4018937402
10900	09:49:08.307	00:00:10.900	654	-1024	-768	-1	-1	-1	-1	4	-1024	-768	-1	-1	-1	-1	4		0	0						StimuliFarbe_gruen_rot.png	0	880	547	72	111				0	Content		-72	-111	10900107	4018954638
10917	09:49:08.324	00:00:10.916	655	-1024	-768	-1	-1	-1	-1	4	-1024	-768	-1	-1	-1	-1	4		0	0						StimuliFarbe_gruen_rot.png	0	880	547	72	111				0	Content		-72	-111	10916775	4018971306
10934	09:49:08.341	00:00:10.934	656	-1024	-768	-1	-1	-1	-1	4	-1024	-768	-1	-1	-1	-1	4		0	0						StimuliFarbe_gruen_rot.png	0	880	547	72	111				0	Content		-72	-111	10934080	4018988611
10949	09:49:08.356	00:00:10.948	657	-1024	-768	-1	-1	-1	-1	4	-1024	-768	-1	-1	-1	-1	4		0	0						StimuliFarbe_gruen_rot.png	0	880	547	72	111				0	Content		-72	-111	10948828	4019003359
10965	09:49:08.372	00:00:10.965	658	-1024	-768	-1	-1	-1	-1	4	-1024	-768	-1	-1	-1	-1	4		0	0						StimuliFarbe_gruen_rot.png	0	880	547	72	111				0	Content		-72	-111	10965449	4019019980
10982	09:49:08.389	00:00:10.982	659	-1024	-768	-1	-1	-1	-1	4	-1024	-768	-1	-1	-1	-1	4		0	0						StimuliFarbe_gruen_rot.png	0	880	547	72	111				0	Content		-72	-111	10982134	4019036665
10999	09:49:08.406	00:00:10.998	660	-1024	-768	-1	-1	-1	-1	4	-1024	-768	-1	-1	-1	-1	4		0	0						StimuliFarbe_gruen_rot.png	0	880	547	72	111				0	Content		-72	-111	10998802	4019053333
11015	09:49:08.422	00:00:11.015	661	-1024	-768	-1	-1	-1	-1	4	-1024	-768	-1	-1	-1	-1	4		0	0						StimuliFarbe_gruen_rot.png	0	880	547	72	111				0	Content		-72	-111	11015469	4019070000
11032	09:49:08.439	00:00:11.032	662	-1024	-768	-1	-1	-1	-1	4	-1024	-768	-1	-1	-1	-1	4		0	0						StimuliFarbe_gruen_rot.png	0	880	547	72	111				0	Content		-72	-111	11032128	4019086659
11049	09:49:08.456	00:00:11.048	663	-1024	-768	-1	-1	-1	-1	4	-1024	-768	-1	-1	-1	-1	4		0	0						StimuliFarbe_gruen_rot.png	0	880	547	72	111				0	Content		-72	-111	11048795	4019103326
11065	09:49:08.472	00:00:11.065	664	-1024	-768	-1	-1	-1	-1	4	-1024	-768	-1	-1	-1	-1	4		0	0						StimuliFarbe_gruen_rot.png	0	880	547	72	111				0	Content		-72	-111	11065463	4019119994
11082	09:49:08.489	00:00:11.082	665	-1024	-768	-1	-1	-1	-1	4	-1024	-768	-1	-1	-1	-1	4		0	0						StimuliFarbe_gruen_rot.png	0	880	547	72	111				0	Content		-72	-111	11082077	4019136608
11099	09:49:08.506	00:00:11.098	666	-1024	-768	-1	-1	-1	-1	4	-1024	-768	-1	-1	-1	-1	4		0	0						StimuliFarbe_gruen_rot.png	0	880	547	72	111				0	Content		-72	-111	11098745	4019153276
11116	09:49:08.523	00:00:11.115	667	-1024	-768	-1	-1	-1	-1	4	-1024	-768	-1	-1	-1	-1	4		0	0						StimuliFarbe_gruen_rot.png	0	880	547	72	111				0	Content		-72	-111	11115601	4019170132
11132	09:49:08.539	00:00:11.132	668	-1024	-768	-1	-1	-1	-1	4	-1024	-768	-1	-1	-1	-1	4		0	0						StimuliFarbe_gruen_rot.png	0	880	547	72	111				0	Content		-72	-111	11132269	4019186800
11149	09:49:08.556	00:00:11.148	669	-1024	-768	-1	-1	-1	-1	4	-1024	-768	-1	-1	-1	-1	4		0	0						StimuliFarbe_gruen_rot.png	0	880	547	72	111				0	Content		-72	-111	11148936	4019203467
11166	09:49:08.573	00:00:11.166	670	-1024	-768	-1	-1	-1	-1	4	-1024	-768	-1	-1	-1	-1	4		0	0						StimuliFarbe_gruen_rot.png	0	880	547	72	111				0	Content		-72	-111	11166071	4019220602
11183	09:49:08.590	00:00:11.182	671	-1024	-768	-1	-1	-1	-1	4	-1024	-768	-1	-1	-1	-1	4		0	0						StimuliFarbe_gruen_rot.png	0	880	547	72	111				0	Content		-72	-111	11182738	4019237269
11200	09:49:08.607	00:00:11.199	672	-1024	-768	-1	-1	-1	-1	4	-1024	-768	-1	-1	-1	-1	4		0	0						StimuliFarbe_gruen_rot.png	0	880	547	72	111				0	Content		-72	-111	11199769	4019254300
11216	09:49:08.623	00:00:11.216	673	-1024	-768	-1	-1	-1	-1	4	-1024	-768	-1	-1	-1	-1	4		0	0						StimuliFarbe_gruen_rot.png	0	880	547	72	111				0	Content		-72	-111	11216436	4019270967
11233	09:49:08.640	00:00:11.233	674	-1024	-768	-1	-1	-1	-1	4	-1024	-768	-1	-1	-1	-1	4		0	0						StimuliFarbe_gruen_rot.png	0	880	547	72	111				0	Content		-72	-111	11233104	4019287635
11249	09:49:08.656	00:00:11.249	675	-1024	-768	-1	-1	-1	-1	4	-1024	-768	-1	-1	-1	-1	4		0	0						StimuliFarbe_gruen_rot.png	0	880	547	72	111				0	Content		-72	-111	11249385	4019303916
11266	09:49:08.673	00:00:11.266	676	-1024	-768	-1	-1	-1	-1	4	-1024	-768	-1	-1	-1	-1	4		0	0						StimuliFarbe_gruen_rot.png	0	880	547	72	111				0	Content		-72	-111	11266053	4019320584
11283	09:49:08.690	00:00:11.282	677	-1024	-768	-1	-1	-1	-1	4	-1024	-768	-1	-1	-1	-1	4		0	0						StimuliFarbe_gruen_rot.png	0	880	547	72	111				0	Content		-72	-111	11282720	4019337251
11299	09:49:08.706	00:00:11.298	678	-1024	-768	-1	-1	-1	-1	4	-1024	-768	-1	-1	-1	-1	4		0	0						StimuliFarbe_gruen_rot.png	0	880	547	72	111				0	Content		-72	-111	11298562	4019353093
11315	09:49:08.722	00:00:11.315	679	-1024	-768	-1	-1	-1	-1	4	-1024	-768	-1	-1	-1	-1	4		0	0						StimuliFarbe_gruen_rot.png	0	880	547	72	111				0	Content		-72	-111	11315311	4019369842
11332	09:49:08.739	00:00:11.331	680	-1024	-768	-1	-1	-1	-1	4	-1024	-768	-1	-1	-1	-1	4		0	0						StimuliFarbe_gruen_rot.png	0	880	547	72	111				0	Content		-72	-111	11331940	4019386471
11349	09:49:08.756	00:00:11.348	681	-1024	-768	-1	-1	-1	-1	4	-1024	-768	-1	-1	-1	-1	4		0	0						StimuliFarbe_gruen_rot.png	0	880	547	72	111				0	Content		-72	-111	11348606	4019403137
11365	09:49:08.772	00:00:11.365	682	-1024	-768	-1	-1	-1	-1	4	-1024	-768	-1	-1	-1	-1	4		0	0						StimuliFarbe_gruen_rot.png	0	880	547	72	111				0	Content		-72	-111	11365274	4019419805
11365	09:49:08.772																				ImageEnd	16	0	0	StimuliFarbe_gruen_rot.png
11382	09:49:08.789	00:00:11.381	683	-1024	-768	-1	-1	-1	-1	4	-1024	-768	-1	-1	-1	-1	4		0	0						No media	0	1024	768	0	0				0	Content		0	0	11381941	4019436472
11383	09:49:08.790																				ImageStart	8	0	0	Fix_sw.jpg
11399	09:49:08.806	00:00:11.398	684	-1024	-768	-1	-1	-1	-1	4	-1024	-768	-1	-1	-1	-1	4		0	0						Fix_sw.jpg	0	880	547	72	111				0	Content		-72	-111	11398563	4019453094
11415	09:49:08.822	00:00:11.415	685	-1024	-768	-1	-1	-1	-1	4	-1024	-768	-1	-1	-1	-1	4		0	0						Fix_sw.jpg	0	880	547	72	111				0	Content		-72	-111	11415230	4019469761
11432	09:49:08.839	00:00:11.431	686	-1024	-768	-1	-1	-1	-1	4	-1024	-768	-1	-1	-1	-1	4		0	0						Fix_sw.jpg	0	880	547	72	111				0	Content		-72	-111	11431898	4019486429
11449	09:49:08.856	00:00:11.448	687	-1024	-768	-1	-1	-1	-1	4	-1024	-768	-1	-1	-1	-1	4		0	0						Fix_sw.jpg	0	880	547	72	111				0	Content		-72	-111	11448788	4019503319
11465	09:49:08.872	00:00:11.465	688	-1024	-768	-1	-1	-1	-1	4	-1024	-768	-1	-1	-1	-1	4		0	0						Fix_sw.jpg	0	880	547	72	111				0	Content		-72	-111	11465456	4019519987
11482	09:49:08.889	00:00:11.482	689	-1024	-768	-1	-1	-1	-1	4	-1024	-768	-1	-1	-1	-1	4		0	0						Fix_sw.jpg	0	880	547	72	111				0	Content		-72	-111	11482445	4019536976
11499	09:49:08.906	00:00:11.499	690	-1024	-768	-1	-1	-1	-1	4	-1024	-768	-1	-1	-1	-1	4		0	0						Fix_sw.jpg	0	880	547	72	111				0	Content		-72	-111	11499113	4019553644
11516	09:49:08.923	00:00:11.515	691	-1024	-768	-1	-1	-1	-1	4	-1024	-768	-1	-1	-1	-1	4		0	0						Fix_sw.jpg	0	880	547	72	111				0	Content		-72	-111	11515780	4019570311
11533	09:49:08.940	00:00:11.533	692	-1024	-768	-1	-1	-1	-1	4	-1024	-768	-1	-1	-1	-1	4		0	0						Fix_sw.jpg	0	880	547	72	111				0	Content		-72	-111	11533039	4019587570
11550	09:49:08.957	00:00:11.549	693	-1024	-768	-1	-1	-1	-1	4	-1024	-768	-1	-1	-1	-1	4		0	0						Fix_sw.jpg	0	880	547	72	111				0	Content		-72	-111	11549706	4019604237
11567	09:49:08.974	00:00:11.567	694	-1024	-768	-1	-1	-1	-1	4	-1024	-768	-1	-1	-1	-1	4		0	0						Fix_sw.jpg	0	880	547	72	111				0	Content		-72	-111	11567044	4019621575
11582	09:49:08.989	00:00:11.581	695	-1024	-768	-1	-1	-1	-1	4	-1024	-768	-1	-1	-1	-1	4		0	0						Fix_sw.jpg	0	880	547	72	111				0	Content		-72	-111	11581795	4019636326
11598	09:49:09.005	00:00:11.598	696	-1024	-768	-1	-1	-1	-1	4	-1024	-768	-1	-1	-1	-1	4		0	0						Fix_sw.jpg	0	880	547	72	111				0	Content		-72	-111	11598416	4019652947
11615	09:49:09.022	00:00:11.615	697	-1024	-768	-1	-1	-1	-1	4	-1024	-768	-1	-1	-1	-1	4		0	0						Fix_sw.jpg	0	880	547	72	111				0	Content		-72	-111	11615069	4019669600
11632	09:49:09.039	00:00:11.631	698	-1024	-768	-1	-1	-1	-1	4	-1024	-768	-1	-1	-1	-1	4		0	0						Fix_sw.jpg	0	880	547	72	111				0	Content		-72	-111	11631736	4019686267
11648	09:49:09.055	00:00:11.648	699	-1024	-768	-1	-1	-1	-1	4	-1024	-768	-1	-1	-1	-1	4		0	0						Fix_sw.jpg	0	880	547	72	111				0	Content		-72	-111	11648388	4019702919
11665	09:49:09.072	00:00:11.665	700	-1024	-768	-1	-1	-1	-1	4	-1024	-768	-1	-1	-1	-1	4		0	0						Fix_sw.jpg	0	880	547	72	111				0	Content		-72	-111	11665055	4019719586
11682	09:49:09.089	00:00:11.681	701	-1024	-768	-1	-1	-1	-1	4	-1024	-768	-1	-1	-1	-1	4		0	0						Fix_sw.jpg	0	880	547	72	111				0	Content		-72	-111	11681671	4019736202
11698	09:49:09.105	00:00:11.698	702	-1024	-768	-1	-1	-1	-1	4	-1024	-768	-1	-1	-1	-1	4		0	0						Fix_sw.jpg	0	880	547	72	111				0	Content		-72	-111	11698338	4019752869
11715	09:49:09.122	00:00:11.715	703	-1024	-768	-1	-1	-1	-1	4	-1024	-768	-1	-1	-1	-1	4		0	0						Fix_sw.jpg	0	880	547	72	111				0	Content		-72	-111	11715197	4019769728
11732	09:49:09.139	00:00:11.731	704	-1024	-768	-1	-1	-1	-1	4	-1024	-768	-1	-1	-1	-1	4		0	0						Fix_sw.jpg	0	880	547	72	111				0	Content		-72	-111	11731864	4019786395
11749	09:49:09.156	00:00:11.748	705	-1024	-768	-1	-1	-1	-1	4	-1024	-768	-1	-1	-1	-1	4		0	0						Fix_sw.jpg	0	880	547	72	111				0	Content		-72	-111	11748532	4019803063
11766	09:49:09.173	00:00:11.765	706	-1024	-768	-1	-1	-1	-1	4	-1024	-768	-1	-1	-1	-1	4		0	0						Fix_sw.jpg	0	880	547	72	111				0	Content		-72	-111	11765722	4019820253
11782	09:49:09.189	00:00:11.782	707	-1024	-768	-1	-1	-1	-1	4	-1024	-768	-1	-1	-1	-1	4		0	0						Fix_sw.jpg	0	880	547	72	111				0	Content		-72	-111	11782390	4019836921
11800	09:49:09.207	00:00:11.799	708	-1024	-768	-1	-1	-1	-1	4	-1024	-768	-1	-1	-1	-1	4		0	0						Fix_sw.jpg	0	880	547	72	111				0	Content		-72	-111	11799588	4019854119
11816	09:49:09.223	00:00:11.816	709	-1024	-768	-1	-1	-1	-1	4	-1024	-768	-1	-1	-1	-1	4		0	0						Fix_sw.jpg	0	880	547	72	111				0	Content		-72	-111	11816256	4019870787
11832	09:49:09.239	00:00:11.832	710	-1024	-768	-1	-1	-1	-1	4	-1024	-768	-1	-1	-1	-1	4		0	0						Fix_sw.jpg	0	880	547	72	111				0	Content		-72	-111	11832473	4019887004
11849	09:49:09.256	00:00:11.849	711	-1024	-768	-1	-1	-1	-1	4	-1024	-768	-1	-1	-1	-1	4		0	0						Fix_sw.jpg	0	880	547	72	111				0	Content		-72	-111	11849141	4019903672
11866	09:49:09.273	00:00:11.865	712	-1024	-768	-1	-1	-1	-1	4	-1024	-768	-1	-1	-1	-1	4		0	0						Fix_sw.jpg	0	880	547	72	111				0	Content		-72	-111	11865808	4019920339
11882	09:49:09.289	00:00:11.881	713	-1024	-768	-1	-1	-1	-1	4	-1024	-768	-1	-1	-1	-1	4		0	0						Fix_sw.jpg	0	880	547	72	111				0	Content		-72	-111	11881531	4019936062
11898	09:49:09.305	00:00:11.898	714	-1024	-768	-1	-1	-1	-1	4	-1024	-768	-1	-1	-1	-1	4		0	0						Fix_sw.jpg	0	880	547	72	111				0	Content		-72	-111	11898277	4019952808
11915	09:49:09.322	00:00:11.914	715	-1024	-768	-1	-1	-1	-1	4	-1024	-768	-1	-1	-1	-1	4		0	0						Fix_sw.jpg	0	880	547	72	111				0	Content		-72	-111	11914932	4019969463
11932	09:49:09.339	00:00:11.931	716	-1024	-768	-1	-1	-1	-1	4	-1024	-768	-1	-1	-1	-1	4		0	0						Fix_sw.jpg	0	880	547	72	111				0	Content		-72	-111	11931599	4019986130
11948	09:49:09.355	00:00:11.948	717	-1024	-768	-1	-1	-1	-1	4	-1024	-768	-1	-1	-1	-1	4		0	0						Fix_sw.jpg	0	880	547	72	111				0	Content		-72	-111	11948242	4020002773
11965	09:49:09.372	00:00:11.964	718	-1024	-768	-1	-1	-1	-1	4	-1024	-768	-1	-1	-1	-1	4		0	0						Fix_sw.jpg	0	880	547	72	111				0	Content		-72	-111	11964909	4020019440
11982	09:49:09.389	00:00:11.981	719	-1024	-768	-1	-1	-1	-1	4	-1024	-768	-1	-1	-1	-1	4		0	0						Fix_sw.jpg	0	880	547	72	111				0	Content		-72	-111	11981577	4020036108
11998	09:49:09.405	00:00:11.998	720	-1024	-768	-1	-1	-1	-1	4	-1024	-768	-1	-1	-1	-1	4		0	0						Fix_sw.jpg	0	880	547	72	111				0	Content		-72	-111	11998226	4020052757
12015	09:49:09.422	00:00:12.014	721	-1024	-768	-1	-1	-1	-1	4	-1024	-768	-1	-1	-1	-1	4		0	0						Fix_sw.jpg	0	880	547	72	111				0	Content		-72	-111	12014894	4020069425
12032	09:49:09.439	00:00:12.031	722	-1024	-768	-1	-1	-1	-1	4	-1024	-768	-1	-1	-1	-1	4		0	0						Fix_sw.jpg	0	880	547	72	111				0	Content		-72	-111	12031561	4020086092
12048	09:49:09.455	00:00:12.048	723	-1024	-768	-1	-1	-1	-1	4	-1024	-768	-1	-1	-1	-1	4		0	0						Fix_sw.jpg	0	880	547	72	111				0	Content		-72	-111	12048381	4020102912
12065	09:49:09.472	00:00:12.065	724	-1024	-768	-1	-1	-1	-1	4	-1024	-768	-1	-1	-1	-1	4		0	0						Fix_sw.jpg	0	880	547	72	111				0	Content		-72	-111	12065048	4020119579
12082	09:49:09.489	00:00:12.081	725	-1024	-768	-1	-1	-1	-1	4	-1024	-768	-1	-1	-1	-1	4		0	0						Fix_sw.jpg	0	880	547	72	111				0	Content		-72	-111	12081716	4020136247
12099	09:49:09.506	00:00:12.098	726	-1024	-768	-1	-1	-1	-1	4	-1024	-768	-1	-1	-1	-1	4		0	0						Fix_sw.jpg	0	880	547	72	111				0	Content		-72	-111	12098644	4020153175
12115	09:49:09.522	00:00:12.114	727	-1024	-768	-1	-1	-1	-1	4	-1024	-768	-1	-1	-1	-1	4		0	0						Fix_sw.jpg	0	880	547	72	111				0	Content		-72	-111	12114763	4020169294
12131	09:49:09.538	00:00:12.131	728	-1024	-768	-1	-1	-1	-1	4	-1024	-768	-1	-1	-1	-1	4		0	0						Fix_sw.jpg	0	880	547	72	111				0	Content		-72	-111	12131389	4020185920
12148	09:49:09.555	00:00:12.148	729	-1024	-768	-1	-1	-1	-1	4	-1024	-768	-1	-1	-1	-1	4		0	0						Fix_sw.jpg	0	880	547	72	111				0	Content		-72	-111	12148056	4020202587
12165	09:49:09.572	00:00:12.164	730	-1024	-768	-1	-1	-1	-1	4	-1024	-768	-1	-1	-1	-1	4		0	0						Fix_sw.jpg	0	880	547	72	111				0	Content		-72	-111	12164722	4020219253
12181	09:49:09.588	00:00:12.181	731	-1024	-768	-1	-1	-1	-1	4	-1024	-768	-1	-1	-1	-1	4		0	0						Fix_sw.jpg	0	880	547	72	111				0	Content		-72	-111	12181389	4020235920
12198	09:49:09.605	00:00:12.198	732	206,8769	560,4912	0,6216691	0,5318941	488,9402	4,518783	0	197,3067	519,8778	0,4243136	0,5170811	498,9368	4,421978	0	19	202	540						Fix_sw.jpg	0	880	547	72	111	193	513	167	0	Content		130	429	12198013	4020252544
12215	09:49:09.622	00:00:12.214	733	274,4928	573,571	0,620726	0,5311052	480,4341	4,313254	0	-1024	-768	-1	-1	-1	-1	4	19	274	574						Fix_sw.jpg	0	880	547	72	111	193	513	167	0	Content		202	463	12214636	4020269167
12231	09:49:09.638	00:00:12.231	734	-1024	-768	-1	-1	-1	-1	4	-1024	-768	-1	-1	-1	-1	4	19	0	0						Fix_sw.jpg	0	880	547	72	111	193	513	167	0	Content		-72	-111	12231387	4020285918
12248	09:49:09.655	00:00:12.248	735	-1024	-768	-1	-1	-1	-1	4	-1024	-768	-1	-1	-1	-1	4	19	0	0						Fix_sw.jpg	0	880	547	72	111	193	513	167	0	Content		-72	-111	12248011	4020302542
12265	09:49:09.672	00:00:12.264	736	-1024	-768	-1	-1	-1	-1	4	-1024	-768	-1	-1	-1	-1	4	19	0	0						Fix_sw.jpg	0	880	547	72	111	193	513	167	0	Content		-72	-111	12264679	4020319210
12281	09:49:09.688	00:00:12.281	737	-1024	-768	-1	-1	-1	-1	4	-1024	-768	-1	-1	-1	-1	4	19	0	0						Fix_sw.jpg	0	880	547	72	111	193	513	167	0	Content		-72	-111	12281344	4020335875
12298	09:49:09.705	00:00:12.298	738	-1024	-768	-1	-1	-1	-1	4	-1024	-768	-1	-1	-1	-1	4	19	0	0						Fix_sw.jpg	0	880	547	72	111	193	513	167	0	Content		-72	-111	12298012	4020352543
12315	09:49:09.722	00:00:12.314	739	-1024	-768	-1	-1	-1	-1	4	-1024	-768	-1	-1	-1	-1	4	19	0	0						Fix_sw.jpg	0	880	547	72	111	193	513	167	0	Content		-72	-111	12314634	4020369165
12331	09:49:09.738	00:00:12.331	740	261,7774	692,7509	0,6126836	0,5392926	456,5805	4,438819	0	266,6453	655,4032	0,4214134	0,5115283	484,1772	4,52269	0	19	264	674						Fix_sw.jpg	0	880	547	72	111	193	513	167	0	Content		192	563	12331265	4020385796
12348	09:49:09.755	00:00:12.347	741	184,8108	717,0579	0,6226261	0,5414305	470,5775	4,663049	0	-1024	-768	-1	-1	-1	-1	4	19	185	717						Fix_sw.jpg	0	880	547	72	111	193	513	167	0	Content		113	606	12347884	4020402415
12365	09:49:09.772	00:00:12.364	742	-1024	-768	-1	-1	-1	-1	4	265,5699	674,3047	0,4190755	0,5096946	480,3781	4,548289	0	20	266	674						Fix_sw.jpg	0	880	547	72	111	199	584	150	0	Content		194	563	12364633	4020419164
12381	09:49:09.788	00:00:12.381	743	-1024	-768	-1	-1	-1	-1	4	-1024	-768	-1	-1	-1	-1	4	20	0	0						Fix_sw.jpg	0	880	547	72	111	199	584	150	0	Content		-72	-111	12381253	4020435784
12394	09:49:09.801																				ImageEnd	16	0	0	Fix_sw.jpg
12398	09:49:09.805	00:00:12.397	744	-1024	-768	-1	-1	-1	-1	4	-1024	-768	-1	-1	-1	-1	4	20	0	0						No media	0	1024	768	0	0	271	695	150	0	Content		0	0	12397910	4020452441
12411	09:49:09.818																				ImageStart	8	0	0	StimuliFarbe_gruen_gelb.png
12415	09:49:09.822	00:00:12.414	745	-1024	-768	-1	-1	-1	-1	4	-1024	-768	-1	-1	-1	-1	4	20	0	0						StimuliFarbe_gruen_gelb.png	0	880	547	72	111	199	584	150	0	Content		-72	-111	12414577	4020469108
12431	09:49:09.838	00:00:12.431	746	280,8891	724,5636	0,6094637	0,5406885	448,7877	4,413967	0	284,8088	691,7015	0,4164166	0,5044248	477,2623	4,588026	0	20	283	708						StimuliFarbe_gruen_gelb.png	0	880	547	72	111	199	584	150	0	Content		211	597	12431202	4020485733
12448	09:49:09.855	00:00:12.447	747	275,3145	724,6235	0,6112151	0,5409285	452,4796	4,446257	0	277,2925	681,6494	0,4168751	0,5032077	479,7025	4,63392	0	20	276	703						StimuliFarbe_gruen_gelb.png	0	880	547	72	111	199	584	150	0	Content		204	592	12447949	4020502480
12465	09:49:09.872	00:00:12.464	748	284,962	730,2878	0,6111827	0,5410509	450,6276	4,471393	0	285,9709	678,1422	0,4160842	0,5017057	474,9638	4,570763	0	20	285	704						StimuliFarbe_gruen_gelb.png	0	880	547	72	111	199	584	150	0	Content		213	593	12464574	4020519105
12481	09:49:09.888	00:00:12.481	749	287,2776	733,4968	0,6095881	0,5409355	443,5891	4,381526	0	276,5577	684,6348	0,4160499	0,4999348	473,0942	4,621073	0	20	282	709						StimuliFarbe_gruen_gelb.png	0	880	547	72	111	199	584	150	0	Content		210	598	12481197	4020535728
12498	09:49:09.905	00:00:12.497	750	267,7968	715,208	0,6020208	0,5395845	418,1711	4,123669	0	236,6271	660,7855	0,4163296	0,4971129	468,6066	4,554269	0	20	252	688						StimuliFarbe_gruen_gelb.png	0	880	547	72	111	199	584	150	0	Content		180	577	12497821	4020552352
12515	09:49:09.922	00:00:12.514	751	-1024	-768	-1	-1	-1	-1	4	205,6451	622,1655	0,4156832	0,4939465	461,238	4,445718	0	21	206	622						StimuliFarbe_gruen_gelb.png	0	880	547	72	111	135	489	216	0	Content		134	511	12514572	4020569103
12531	09:49:09.938	00:00:12.531	752	-1024	-768	-1	-1	-1	-1	4	200,8041	597,6464	0,4144402	0,4913653	455,0762	4,365826	0	21	201	598						StimuliFarbe_gruen_gelb.png	0	880	547	72	111	135	489	216	0	Content		129	487	12531194	4020585725
12548	09:49:09.955	00:00:12.547	753	-1024	-768	-1	-1	-1	-1	4	203,2337	599,2825	0,4140547	0,4900299	453,7862	4,390436	0	21	203	599						StimuliFarbe_gruen_gelb.png	0	880	547	72	111	135	489	216	0	Content		131	488	12547819	4020602350
12564	09:49:09.971	00:00:12.564	754	-1024	-768	-1	-1	-1	-1	4	206,5232	591,4449	0,4138822	0,4887891	452,8128	4,409663	0	21	207	591						StimuliFarbe_gruen_gelb.png	0	880	547	72	111	135	489	216	0	Content		135	480	12564443	4020618974
12581	09:49:09.988	00:00:12.581	755	-1024	-768	-1	-1	-1	-1	4	208,2	600,0754	0,4131014	0,4874208	448,4138	4,421173	0	21	208	600						StimuliFarbe_gruen_gelb.png	0	880	547	72	111	135	489	216	0	Content		136	489	12581193	4020635724
12598	09:49:10.005	00:00:12.597	756	-1024	-768	-1	-1	-1	-1	4	200,5888	595,7831	0,4151891	0,4859604	455,8921	4,438509	0	21	201	596						StimuliFarbe_gruen_gelb.png	0	880	547	72	111	135	489	216	0	Content		129	485	12597818	4020652349
12614	09:49:10.021	00:00:12.614	757	-1024	-768	-1	-1	-1	-1	4	205,6432	601,419	0,4149124	0,4841903	450,8654	4,428392	0	21	206	601						StimuliFarbe_gruen_gelb.png	0	880	547	72	111	135	489	216	0	Content		134	490	12614443	4020668974
12631	09:49:10.038	00:00:12.631	758	-1024	-768	-1	-1	-1	-1	4	204,6673	596,6099	0,4164437	0,4827631	452,7406	4,422682	0	21	205	597						StimuliFarbe_gruen_gelb.png	0	880	547	72	111	135	489	216	0	Content		133	486	12631065	4020685596
12648	09:49:10.055	00:00:12.647	759	-1024	-768	-1	-1	-1	-1	4	211,3237	597,0625	0,4168982	0,4817366	449,5313	4,476087	0	21	211	597						StimuliFarbe_gruen_gelb.png	0	880	547	72	111	135	489	216	0	Content		139	486	12647815	4020702346
12664	09:49:10.071	00:00:12.664	760	-1024	-768	-1	-1	-1	-1	4	216,8157	607,8098	0,4166442	0,4812825	443,4289	4,396505	0	21	217	608						StimuliFarbe_gruen_gelb.png	0	880	547	72	111	135	489	216	0	Content		145	497	12664439	4020718970
12681	09:49:10.088	00:00:12.681	761	-1024	-768	-1	-1	-1	-1	4	213,1351	603,5784	0,4178821	0,4803796	444,2333	4,457924	0	21	213	604						StimuliFarbe_gruen_gelb.png	0	880	547	72	111	135	489	216	0	Content		141	493	12681062	4020735593
12698	09:49:10.105	00:00:12.697	762	-1024	-768	-1	-1	-1	-1	4	212,2879	614,1908	0,419643	0,4792859	447,8122	4,491019	0	21	212	614						StimuliFarbe_gruen_gelb.png	0	880	547	72	111	135	489	216	0	Content		140	503	12697702	4020752233
12714	09:49:10.121	00:00:12.714	763	-1024	-768	-1	-1	-1	-1	4	206,8186	604,1374	0,4203497	0,4785659	448,1688	4,535856	0	21	207	604						StimuliFarbe_gruen_gelb.png	0	880	547	72	111	135	489	216	0	Content		135	493	12714436	4020768967
12731	09:49:10.138	00:00:12.731	764	-1024	-768	-1	-1	-1	-1	4	244,4345	642,2827	0,4219668	0,4802421	457,1338	4,641346	0	22	244	642						StimuliFarbe_gruen_gelb.png	0	880	547	72	111	171	579	366	0	Content		172	531	12731060	4020785591
12748	09:49:10.155	00:00:12.747	765	-1024	-768	-1	-1	-1	-1	4	295,4473	694,2344	0,4230629	0,4812666	463,2542	4,690251	0	22	295	694						StimuliFarbe_gruen_gelb.png	0	880	547	72	111	171	579	366	0	Content		223	583	12747696	4020802227
12764	09:49:10.171	00:00:12.764	766	-1024	-768	-1	-1	-1	-1	4	287,7171	697,5692	0,4240173	0,4798934	463,746	4,753645	0	22	288	698						StimuliFarbe_gruen_gelb.png	0	880	547	72	111	171	579	366	0	Content		216	587	12764431	4020818962
12781	09:49:10.188	00:00:12.781	767	-1024	-768	-1	-1	-1	-1	4	244,515	688,0481	0,4265666	0,478814	470,9519	4,816888	0	22	245	688						StimuliFarbe_gruen_gelb.png	0	880	547	72	111	171	579	366	0	Content		173	577	12781057	4020835588
12798	09:49:10.205	00:00:12.797	768	-1024	-768	-1	-1	-1	-1	4	240,052	683,1952	0,4277637	0,4776502	471,3132	4,838267	0	22	240	683						StimuliFarbe_gruen_gelb.png	0	880	547	72	111	171	579	366	0	Content		168	572	12797689	4020852220
12814	09:49:10.221	00:00:12.814	769	-1024	-768	-1	-1	-1	-1	4	242,3108	686,5729	0,4291515	0,4764981	471,6844	4,897109	0	22	242	687						StimuliFarbe_gruen_gelb.png	0	880	547	72	111	171	579	366	0	Content		170	576	12814304	4020868835
12831	09:49:10.238	00:00:12.831	770	294,8801	733,4515	0,6286731	0,536171	446,317	4,743012	0	235,5854	689,8936	0,430616	0,475373	472,0468	4,830947	0	22	265	712						StimuliFarbe_gruen_gelb.png	0	880	547	72	111	171	579	366	0	Content		193	601	12831053	4020885584
12848	09:49:10.255	00:00:12.847	771	-1024	-768	-1	-1	-1	-1	4	231,817	691,1467	0,4320751	0,4743063	472,4855	4,904037	0	22	232	691						StimuliFarbe_gruen_gelb.png	0	880	547	72	111	171	579	366	0	Content		160	580	12847688	4020902219
12864	09:49:10.271	00:00:12.864	772	-1024	-768	-1	-1	-1	-1	4	231,2642	693,5319	0,4334512	0,4732865	472,9504	4,821087	0	22	231	694						StimuliFarbe_gruen_gelb.png	0	880	547	72	111	171	579	366	0	Content		159	583	12864301	4020918832
12881	09:49:10.288	00:00:12.880	773	298,378	737,1298	0,629894	0,5367409	441,2079	4,66792	0	232,7215	690,3481	0,4345978	0,4721887	473,386	4,908664	0	22	266	714						StimuliFarbe_gruen_gelb.png	0	880	547	72	111	171	579	366	0	Content		194	603	12880927	4020935458
12898	09:49:10.305	00:00:12.897	774	-1024	-768	-1	-1	-1	-1	4	240,4748	684,5694	0,4355397	0,4711595	473,729	4,954137	0	22	240	685						StimuliFarbe_gruen_gelb.png	0	880	547	72	111	171	579	366	0	Content		168	574	12897684	4020952215
12914	09:49:10.321	00:00:12.914	775	289,7602	724,9354	0,6313275	0,5369856	442,5251	4,721655	0	238,459	683,9219	0,4363374	0,4701839	474,0426	4,951753	0	22	264	704						StimuliFarbe_gruen_gelb.png	0	880	547	72	111	171	579	366	0	Content		192	593	12914301	4020968832
12931	09:49:10.338	00:00:12.930	776	298,0157	739,1136	0,6318159	0,5371732	442,7669	4,636319	0	235,1025	687,2972	0,4369881	0,4693746	474,3506	4,983899	0	22	267	713						StimuliFarbe_gruen_gelb.png	0	880	547	72	111	171	579	366	0	Content		195	602	12930925	4020985456
12948	09:49:10.355	00:00:12.947	777	-1024	-768	-1	-1	-1	-1	4	243,0418	682,5703	0,4374968	0,4690375	474,6151	5,026719	0	22	243	683						StimuliFarbe_gruen_gelb.png	0	880	547	72	111	171	579	366	0	Content		171	572	12947549	4021002080
12964	09:49:10.371	00:00:12.964	778	290,2799	737,5621	0,6341879	0,5379152	447,8499	4,827732	0	233,5204	684,4678	0,4378513	0,468761	474,8429	4,999187	0	22	262	711						StimuliFarbe_gruen_gelb.png	0	880	547	72	111	171	579	366	0	Content		190	600	12964299	4021018830
12981	09:49:10.388	00:00:12.980	779	-1024	-768	-1	-1	-1	-1	4	238,8446	685,7242	0,4382055	0,4684807	474,9648	5,018869	0	22	239	686						StimuliFarbe_gruen_gelb.png	0	880	547	72	111	171	579	366	0	Content		167	575	12980923	4021035454
12998	09:49:10.405	00:00:12.997	780	302,1605	740,5414	0,6310883	0,5380664	437,5881	4,716877	0	235,9788	684,4578	0,4384492	0,4681364	474,9218	5,032195	0	22	269	712						StimuliFarbe_gruen_gelb.png	0	880	547	72	111	171	579	366	0	Content		197	601	12997546	4021052077
13014	09:49:10.421	00:00:13.014	781	-1024	-768	-1	-1	-1	-1	4	284,7409	688,9157	0,4366172	0,4675533	465,7166	4,86728	0	22	285	689						StimuliFarbe_gruen_gelb.png	0	880	547	72	111	171	579	366	0	Content		213	578	13014170	4021068701
13031	09:49:10.438	00:00:13.030	782	278,6212	731,3206	0,6296772	0,5362775	430,8189	4,690276	0	208,2632	671,9666	0,4396934	0,4663464	475,0857	5,051112	0	22	243	702						StimuliFarbe_gruen_gelb.png	0	880	547	72	111	171	579	366	0	Content		171	591	13030918	4021085449
13048	09:49:10.455	00:00:13.047	783	259,1786	700,085	0,6268184	0,5336587	420,9151	4,622946	0	178,9223	628,0596	0,440567	0,4641382	475,1931	5,079565	0	22	219	664						StimuliFarbe_gruen_gelb.png	0	880	547	72	111	171	579	366	0	Content		147	553	13047545	4021102076
13064	09:49:10.471	00:00:13.064	784	253,7146	684,6254	0,624203	0,5324028	413,1554	4,56108	0	172,6032	606,6602	0,4406686	0,4628484	474,9918	5,044725	0	22	213	646						StimuliFarbe_gruen_gelb.png	0	880	547	72	111	171	579	366	0	Content		141	535	13064169	4021118700
13081	09:49:10.488	00:00:13.080	785	-140,7551	712,5034	0,653412	0,5315332	380,4043	4,423225	0	172,6539	603,2814	0,4405781	0,4626993	474,6531	5,034273	0	22	16	658						StimuliFarbe_gruen_gelb.png	0	880	547	72	111	171	579	366	0	Content		-56	547	13080791	4021135322
13097	09:49:10.504	00:00:13.097	786	-1024	-768	-1	-1	-1	-1	4	-1024	-768	-1	-1	-1	-1	4		0	0						StimuliFarbe_gruen_gelb.png	0	880	547	72	111				0	Content		-72	-111	13097471	4021152002
13114	09:49:10.521	00:00:13.114	787	-1024	-768	-1	-1	-1	-1	4	-1024	-768	-1	-1	-1	-1	4		0	0						StimuliFarbe_gruen_gelb.png	0	880	547	72	111				0	Content		-72	-111	13114139	4021168670
13131	09:49:10.538	00:00:13.130	788	-1024	-768	-1	-1	-1	-1	4	-1024	-768	-1	-1	-1	-1	4		0	0						StimuliFarbe_gruen_gelb.png	0	880	547	72	111				0	Content		-72	-111	13130789	4021185320
13147	09:49:10.554	00:00:13.147	789	-1024	-768	-1	-1	-1	-1	4	-1024	-768	-1	-1	-1	-1	4		0	0						StimuliFarbe_gruen_gelb.png	0	880	547	72	111				0	Content		-72	-111	13147471	4021202002
13164	09:49:10.571	00:00:13.164	790	-1024	-768	-1	-1	-1	-1	4	-1024	-768	-1	-1	-1	-1	4		0	0						StimuliFarbe_gruen_gelb.png	0	880	547	72	111				0	Content		-72	-111	13164138	4021218669
13181	09:49:10.588	00:00:13.180	791	-1024	-768	-1	-1	-1	-1	4	-1024	-768	-1	-1	-1	-1	4		0	0						StimuliFarbe_gruen_gelb.png	0	880	547	72	111				0	Content		-72	-111	13180769	4021235300
13197	09:49:10.604	00:00:13.197	792	-1024	-768	-1	-1	-1	-1	4	-1024	-768	-1	-1	-1	-1	4		0	0						StimuliFarbe_gruen_gelb.png	0	880	547	72	111				0	Content		-72	-111	13197436	4021251967
13214	09:49:10.621	00:00:13.214	793	138,5552	665,6244	0,6489297	0,5326978	438,773	4,896239	0	178,3525	609,2686	0,4401405	0,4619436	472,228	5,106434	0	23	158	637						StimuliFarbe_gruen_gelb.png	0	880	547	72	111	86	526	17	0	Content		86	526	13214030	4021268561
13231	09:49:10.638	00:00:13.230	794	-1024	-768	-1	-1	-1	-1	4	-1024	-768	-1	-1	-1	-1	4		0	0						StimuliFarbe_gruen_gelb.png	0	880	547	72	111				0	Content		-72	-111	13230780	4021285311
13247	09:49:10.654	00:00:13.247	795	-1024	-768	-1	-1	-1	-1	4	-1024	-768	-1	-1	-1	-1	4		0	0						StimuliFarbe_gruen_gelb.png	0	880	547	72	111				0	Content		-72	-111	13247399	4021301930
13264	09:49:10.671	00:00:13.264	796	-1024	-768	-1	-1	-1	-1	4	-1024	-768	-1	-1	-1	-1	4		0	0						StimuliFarbe_gruen_gelb.png	0	880	547	72	111				0	Content		-72	-111	13264066	4021318597
13281	09:49:10.688	00:00:13.280	797	-1024	-768	-1	-1	-1	-1	4	-1024	-768	-1	-1	-1	-1	4		0	0						StimuliFarbe_gruen_gelb.png	0	880	547	72	111				0	Content		-72	-111	13280738	4021335269
13297	09:49:10.704	00:00:13.297	798	-1024	-768	-1	-1	-1	-1	4	-1024	-768	-1	-1	-1	-1	4		0	0						StimuliFarbe_gruen_gelb.png	0	880	547	72	111				0	Content		-72	-111	13297405	4021351936
13314	09:49:10.721	00:00:13.314	799	-1024	-768	-1	-1	-1	-1	4	-1024	-768	-1	-1	-1	-1	4		0	0						StimuliFarbe_gruen_gelb.png	0	880	547	72	111				0	Content		-72	-111	13314025	4021368556
13331	09:49:10.738	00:00:13.330	800	-1024	-768	-1	-1	-1	-1	4	-1024	-768	-1	-1	-1	-1	4		0	0						StimuliFarbe_gruen_gelb.png	0	880	547	72	111				0	Content		-72	-111	13330648	4021385179
13347	09:49:10.754	00:00:13.347	801	-1024	-768	-1	-1	-1	-1	4	-1024	-768	-1	-1	-1	-1	4		0	0						StimuliFarbe_gruen_gelb.png	0	880	547	72	111				0	Content		-72	-111	13347315	4021401846
13364	09:49:10.771	00:00:13.364	802	-1024	-768	-1	-1	-1	-1	4	13,22413	565,2292	0,4412661	0,4601627	474,1227	5,063277	0	24	13	565						StimuliFarbe_gruen_gelb.png	0	880	547	72	111	-59	461	133	0	Content		-59	454	13364018	4021418549
13381	09:49:10.788	00:00:13.380	803	-1024	-768	-1	-1	-1	-1	4	11,44958	565,9225	0,4414674	0,4618728	474,2168	5,061577	0	24	11	566						StimuliFarbe_gruen_gelb.png	0	880	547	72	111	-59	461	133	0	Content		-61	455	13380643	4021435174
13397	09:49:10.804	00:00:13.397	804	-1024	-768	-1	-1	-1	-1	4	12,6151	574,5806	0,4416405	0,4636469	474,2303	5,053329	0	24	13	575						StimuliFarbe_gruen_gelb.png	0	880	547	72	111	-59	461	133	0	Content		-59	464	13397270	4021451801
13414	09:49:10.821	00:00:13.413	805	-1024	-768	-1	-1	-1	-1	4	-4,183977	577,3782	0,4420752	0,4656514	474,3127	5,060663	0	24	-4	577						StimuliFarbe_gruen_gelb.png	0	880	547	72	111	-59	461	133	0	Content		-76	466	13413896	4021468427
13431	09:49:10.838	00:00:13.430	806	-1024	-768	-1	-1	-1	-1	4	15,5853	567,1246	0,4419217	0,4670925	474,3711	5,023126	0	24	16	567						StimuliFarbe_gruen_gelb.png	0	880	547	72	111	-59	461	133	0	Content		-56	456	13430643	4021485174
13447	09:49:10.854	00:00:13.447	807	-1024	-768	-1	-1	-1	-1	4	10,2641	571,8444	0,4419695	0,4684177	474,4223	5,094931	0	24	10	572						StimuliFarbe_gruen_gelb.png	0	880	547	72	111	-59	461	133	0	Content		-62	461	13447267	4021501798
13464	09:49:10.871	00:00:13.463	808	-1024	-768	-1	-1	-1	-1	4	75,39698	562,8393	0,4423455	0,4693017	473,8992	5,030534	0	24	75	563						StimuliFarbe_gruen_gelb.png	0	880	547	72	111	-59	461	133	0	Content		3	452	13463892	4021518423
13481	09:49:10.888	00:00:13.480	809	-1024	-768	-1	-1	-1	-1	4	196,2194	573,1814	0,4405533	0,4696817	473,5066	5,122967	0	24	196	573						StimuliFarbe_gruen_gelb.png	0	880	547	72	111	-59	461	133	0	Content		124	462	13480640	4021535171
13497	09:49:10.904	00:00:13.497	810	-1024	-768	-1	-1	-1	-1	4	280,8597	608,8608	0,4389493	0,4707461	473,3979	5,117714	0	25	281	609						StimuliFarbe_gruen_gelb.png	0	880	547	72	111	495	638	333	0	Content		209	498	13497266	4021551797
13514	09:49:10.921	00:00:13.513	811	-1024	-768	-1	-1	-1	-1	4	369,9095	644,5573	0,4377353	0,4716585	473,3711	5,17277	0	25	370	645						StimuliFarbe_gruen_gelb.png	0	880	547	72	111	495	638	333	0	Content		298	534	13513887	4021568418
13531	09:49:10.938	00:00:13.530	812	-1024	-768	-1	-1	-1	-1	4	392,4137	670,0109	0,4359675	0,4724349	475,3107	5,182762	0	25	392	670						StimuliFarbe_gruen_gelb.png	0	880	547	72	111	495	638	333	0	Content		320	559	13530512	4021585043
13547	09:49:10.954	00:00:13.547	813	-1024	-768	-1	-1	-1	-1	4	530,2343	697,5907	0,4355711	0,4731752	474,3599	5,127007	0	25	530	698						StimuliFarbe_gruen_gelb.png	0	880	547	72	111	495	638	333	0	Content		458	587	13547257	4021601788
13564	09:49:10.971	00:00:13.563	814	-1024	-768	-1	-1	-1	-1	4	531,1804	730,8306	0,4344648	0,4745618	473,6855	5,048577	0	25	531	731						StimuliFarbe_gruen_gelb.png	0	880	547	72	111	495	638	333	0	Content		459	620	13563884	4021618415
13581	09:49:10.988	00:00:13.580	815	-1024	-768	-1	-1	-1	-1	4	491,2239	745,0621	0,433852	0,475649	473,6842	5,012111	0	25	491	745						StimuliFarbe_gruen_gelb.png	0	880	547	72	111	495	638	333	0	Content		419	634	13580507	4021635038
13597	09:49:11.004	00:00:13.597	816	-1024	-768	-1	-1	-1	-1	4	574,4152	741,3105	0,4337266	0,4761338	475,4343	5,093043	0	25	574	741						StimuliFarbe_gruen_gelb.png	0	880	547	72	111	495	638	333	0	Content		502	630	13597132	4021651663
13614	09:49:11.021	00:00:13.613	817	-1024	-768	-1	-1	-1	-1	4	571,829	749,2305	0,4333891	0,4767547	477,2245	5,084538	0	25	572	749						StimuliFarbe_gruen_gelb.png	0	880	547	72	111	495	638	333	0	Content		500	638	13613880	4021668411
13631	09:49:11.038	00:00:13.630	818	-1024	-768	-1	-1	-1	-1	4	571,2914	749,2524	0,432691	0,4773256	477,2245	5,08653	0	25	571	749						StimuliFarbe_gruen_gelb.png	0	880	547	72	111	495	638	333	0	Content		499	638	13630505	4021685036
13647	09:49:11.054	00:00:13.647	819	-1024	-768	-1	-1	-1	-1	4	567,7626	751,8458	0,4319692	0,4776049	477,2245	4,989436	0	25	568	752						StimuliFarbe_gruen_gelb.png	0	880	547	72	111	495	638	333	0	Content		496	641	13647128	4021701659
13664	09:49:11.071	00:00:13.663	820	-1024	-768	-1	-1	-1	-1	4	578,882	756,4991	0,4311846	0,4776458	477,2245	5,013079	0	25	579	756						StimuliFarbe_gruen_gelb.png	0	880	547	72	111	495	638	333	0	Content		507	645	13663755	4021718286
13681	09:49:11.088	00:00:13.680	821	528,432	763,4633	0,4287042	0,4777514	477,2245	5,012221	1	485,4603	751,3768	0,4287072	0,4777512	477,2245	4,983021	3	25	528	763						StimuliFarbe_gruen_gelb.png	0	880	547	72	111	495	638	333	0	Content		456	652	13680502	4021735033
13697	09:49:11.104	00:00:13.697	822	-1024	-768	-1	-1	-1	-1	4	575,2656	751,8747	0,4296849	0,4776891	477,2245	4,964649	0	25	575	752						StimuliFarbe_gruen_gelb.png	0	880	547	72	111	495	638	333	0	Content		503	641	13697126	4021751657
13714	09:49:11.121	00:00:13.713	823	-1024	-768	-1	-1	-1	-1	4	566,8288	751,5917	0,4290572	0,4774654	477,4917	4,915734	0	25	567	752						StimuliFarbe_gruen_gelb.png	0	880	547	72	111	495	638	333	0	Content		495	641	13713749	4021768280
13730	09:49:11.137	00:00:13.730	824	-1024	-768	-1	-1	-1	-1	4	-1024	-768	-1	-1	-1	-1	4	25	0	0						StimuliFarbe_gruen_gelb.png	0	880	547	72	111	495	638	333	0	Content		-72	-111	13730372	4021784903
13747	09:49:11.154	00:00:13.747	825	-1024	-768	-1	-1	-1	-1	4	571,4645	748,0237	0,4274512	0,4767665	474,8778	4,751045	0	25	571	748						StimuliFarbe_gruen_gelb.png	0	880	547	72	111	495	638	333	0	Content		499	637	13747121	4021801652
13764	09:49:11.171	00:00:13.763	826	-1024	-768	-1	-1	-1	-1	4	564,7188	747,4049	0,4266325	0,476141	473,4752	4,678807	0	25	565	747						StimuliFarbe_gruen_gelb.png	0	880	547	72	111	495	638	333	0	Content		493	636	13763746	4021818277
13780	09:49:11.187	00:00:13.780	827	-1024	-768	-1	-1	-1	-1	4	564,7744	750,6852	0,4259657	0,475413	473,0053	4,720786	0	25	565	751						StimuliFarbe_gruen_gelb.png	0	880	547	72	111	495	638	333	0	Content		493	640	13780370	4021834901
13797	09:49:11.204	00:00:13.796	828	-1024	-768	-1	-1	-1	-1	4	568,0099	751,95	0,4262165	0,4749725	477,3488	4,700867	0	25	568	752						StimuliFarbe_gruen_gelb.png	0	880	547	72	111	495	638	333	0	Content		496	641	13796995	4021851526
13814	09:49:11.221	00:00:13.813	829	-1024	-768	-1	-1	-1	-1	4	566,9699	753,4001	0,424709	0,4743776	473,1771	4,684089	0	25	567	753						StimuliFarbe_gruen_gelb.png	0	880	547	72	111	495	638	333	0	Content		495	642	13813743	4021868274
13830	09:49:11.237	00:00:13.830	830	-1024	-768	-1	-1	-1	-1	4	571,6046	747,5692	0,4242902	0,4740185	473,5823	4,620538	0	26	572	748						StimuliFarbe_gruen_gelb.png	0	880	547	72	111	594	639	166	0	Content		500	637	13830370	4021884901
13847	09:49:11.254	00:00:13.846	831	766,4849	760,8959	0,6184357	0,5427738	459,8201	4,556924	0	566,402	749,7266	0,4239998	0,4738012	473,8826	4,599796	0	26	666	755						StimuliFarbe_gruen_gelb.png	0	880	547	72	111	594	639	166	0	Content		594	644	13846994	4021901525
13864	09:49:11.271	00:00:13.863	832	767,3804	757,23	0,618427	0,5423246	459,7723	4,50387	0	567,246	749,6145	0,4242522	0,4737622	476,2715	4,563973	0	26	667	753						StimuliFarbe_gruen_gelb.png	0	880	547	72	111	594	639	166	0	Content		595	642	13863616	4021918147
13880	09:49:11.287	00:00:13.880	833	-1024	-768	-1	-1	-1	-1	4	569,2668	749,7278	0,4232756	0,4735472	472,9137	4,479218	0	26	569	750						StimuliFarbe_gruen_gelb.png	0	880	547	72	111	594	639	166	0	Content		497	639	13880365	4021934896
13897	09:49:11.304	00:00:13.896	834	763,5945	756,0309	0,6184502	0,5408235	460,1241	4,529352	0	565,5344	744,56	0,4237247	0,4732456	476,4897	4,481263	0	26	665	750						StimuliFarbe_gruen_gelb.png	0	880	547	72	111	594	639	166	0	Content		593	639	13896991	4021951522
13914	09:49:11.321	00:00:13.913	835	758,811	754,0613	0,6181182	0,5393828	460,3928	4,471689	0	575,6445	743,0842	0,4221759	0,4725564	472,1176	4,411769	0	26	667	749						StimuliFarbe_gruen_gelb.png	0	880	547	72	111	594	639	166	0	Content		595	638	13913613	4021968144
13930	09:49:11.337	00:00:13.930	836	755,4777	758,0857	0,6170294	0,537347	459,6833	4,41138	0	568,7136	745,6305	0,4214186	0,4718014	473,3354	4,313312	0	26	662	752						StimuliFarbe_gruen_gelb.png	0	880	547	72	111	594	639	166	0	Content		590	641	13930238	4021984769
13947	09:49:11.354	00:00:13.946	837	748,0728	749,4034	0,6143048	0,5345984	455,9199	4,33122	0	569,3145	743,9189	0,4198853	0,4711389	474,0656	4,324667	0	26	659	747						StimuliFarbe_gruen_gelb.png	0	880	547	72	111	594	639	166	0	Content		587	636	13946987	4022001518
13964	09:49:11.371	00:00:13.963	838	755,4778	749,6581	0,6138177	0,5313155	461,02	4,353074	0	575,627	746,8875	0,4174318	0,4706571	473,7345	4,366569	0	26	666	748						StimuliFarbe_gruen_gelb.png	0	880	547	72	111	594	639	166	0	Content		594	637	13963610	4022018141
13980	09:49:11.387	00:00:13.980	839	768,9598	759,2772	0,6129467	0,5276278	466,7764	4,343396	0	571,8659	748,7993	0,4141642	0,470525	472,2621	4,326683	0	26	670	754						StimuliFarbe_gruen_gelb.png	0	880	547	72	111	594	639	166	0	Content		598	643	13980235	4022034766
13997	09:49:11.404	00:00:13.996	840	768,1779	757,3193	0,6074035	0,5227568	461,2795	4,351385	0	578,9788	743,2183	0,4106372	0,4698558	474,554	4,294801	0	27	674	750						StimuliFarbe_gruen_gelb.png	0	880	547	72	111	588	588	466	0	Content		602	639	13996862	4022051393
14014	09:49:11.421	00:00:14.013	841	792,3454	705,0182	0,6048463	0,5172518	466,3033	4,361836	0	575,4481	696,8047	0,406095	0,4689712	473,8737	4,226515	0	27	684	701						StimuliFarbe_gruen_gelb.png	0	880	547	72	111	588	588	466	0	Content		612	590	14013607	4022068138
14030	09:49:11.437	00:00:14.030	842	766,59	694,4039	0,6016091	0,5133958	467,4167	4,397613	0	565,8093	690,5717	0,4021287	0,4693912	474,377	4,229545	0	27	666	692						StimuliFarbe_gruen_gelb.png	0	880	547	72	111	588	588	466	0	Content		594	581	14030233	4022084764
14047	09:49:11.454	00:00:14.046	843	771,176	702,4545	0,5963737	0,5102708	462,9765	4,220898	0	563,7441	693,478	0,3979634	0,4702745	474,8854	4,191463	0	27	667	698						StimuliFarbe_gruen_gelb.png	0	880	547	72	111	588	588	466	0	Content		595	587	14046859	4022101390
14063	09:49:11.470	00:00:14.063	844	769,6141	706,1459	0,5926	0,5074894	463,2772	4,206012	0	569,1917	693,3418	0,3939933	0,4710609	475,3826	4,24749	0	27	669	700						StimuliFarbe_gruen_gelb.png	0	880	547	72	111	588	588	466	0	Content		597	589	14063482	4022118013
14080	09:49:11.487	00:00:14.080	845	756,1456	705,1017	0,5890336	0,5054081	463,5529	4,252649	0	560,9444	687,9662	0,3903508	0,4718135	475,8381	4,207037	0	27	659	697						StimuliFarbe_gruen_gelb.png	0	880	547	72	111	588	588	466	0	Content		587	586	14080235	4022134766
14097	09:49:11.504	00:00:14.096	846	754,1667	706,6118	0,5875517	0,5039398	469,6965	4,370964	0	568,4214	690,2606	0,3871037	0,4724235	476,367	4,204087	0	27	661	698						StimuliFarbe_gruen_gelb.png	0	880	547	72	111	588	588	466	0	Content		589	587	14096855	4022151386
14113	09:49:11.520	00:00:14.113	847	754,2251	702,5081	0,583697	0,5031054	465,7378	4,307186	0	565,1214	694,9169	0,3844926	0,4730432	476,8219	4,249152	0	27	660	699						StimuliFarbe_gruen_gelb.png	0	880	547	72	111	588	588	466	0	Content		588	588	14113481	4022168012
14130	09:49:11.537	00:00:14.130	848	745,1454	708,7004	0,5824531	0,5029713	468,8839	4,2431	0	528,0557	688,3097	0,3824447	0,4737295	476,8214	4,149807	0	27	637	699						StimuliFarbe_gruen_gelb.png	0	880	547	72	111	588	588	466	0	Content		565	588	14130105	4022184636
14147	09:49:11.554	00:00:14.146	849	749,353	707,1703	0,5808139	0,503279	469,4489	4,277808	0	557,562	692,3092	0,380605	0,4744672	477,2601	4,204259	0	27	653	700						StimuliFarbe_gruen_gelb.png	0	880	547	72	111	588	588	466	0	Content		581	589	14146854	4022201385
14163	09:49:11.570	00:00:14.163	850	761,9694	716,6545	0,5785774	0,5040811	466,822	4,277382	0	569,5888	688,6263	0,3792472	0,4753922	477,5555	4,26244	0	27	666	703						StimuliFarbe_gruen_gelb.png	0	880	547	72	111	588	588	466	0	Content		594	592	14163478	4022218009
14180	09:49:11.587	00:00:14.180	851	759,4803	709,6606	0,5768007	0,5053676	464,7101	4,226326	0	562,8014	692,7401	0,3780381	0,4764066	477,4723	4,258758	0	27	661	701						StimuliFarbe_gruen_gelb.png	0	880	547	72	111	588	588	466	0	Content		589	590	14180103	4022234634
14197	09:49:11.604	00:00:14.196	852	760,9238	705,5263	0,5770724	0,5068092	469,2171	4,284092	0	559,6873	692,3682	0,3770653	0,477652	477,5296	4,237292	0	27	660	699						StimuliFarbe_gruen_gelb.png	0	880	547	72	111	588	588	466	0	Content		588	588	14196852	4022251383
14213	09:49:11.620	00:00:14.213	853	742,4089	707,572	0,5763757	0,5082221	469,7679	4,351124	0	562,8574	687,3046	0,3762425	0,4787985	477,6228	4,249459	0	27	653	697						StimuliFarbe_gruen_gelb.png	0	880	547	72	111	588	588	466	0	Content		581	586	14213475	4022268006
14230	09:49:11.637	00:00:14.230	854	742,1846	708,9039	0,5744752	0,5093204	465,4562	4,302686	0	564,4071	691,304	0,3755394	0,4798144	477,618	4,270931	0	27	653	700						StimuliFarbe_gruen_gelb.png	0	880	547	72	111	588	588	466	0	Content		581	589	14230100	4022284631
14247	09:49:11.654	00:00:14.246	855	747,0678	700,0831	0,5754024	0,5100941	469,8719	4,328191	0	558,1041	687,7824	0,3751045	0,4806693	477,662	4,28272	0	27	653	694						StimuliFarbe_gruen_gelb.png	0	880	547	72	111	588	588	466	0	Content		581	583	14246726	4022301257
14263	09:49:11.670	00:00:14.263	856	755,2753	697,3422	0,5755563	0,5104705	470,5462	4,291321	0	567,926	691,6597	0,3750034	0,4812041	477,5721	4,255126	0	27	662	695						StimuliFarbe_gruen_gelb.png	0	880	547	72	111	588	588	466	0	Content		590	584	14263476	4022318007
14280	09:49:11.687	00:00:14.280	857	752,9733	701,1683	0,5756403	0,5106605	470,4402	4,325015	0	561,2169	693,5904	0,3750301	0,4815798	477,4127	4,250435	0	27	657	697						StimuliFarbe_gruen_gelb.png	0	880	547	72	111	588	588	466	0	Content		585	586	14280097	4022334628
14297	09:49:11.704	00:00:14.296	858	749,0686	701,7804	0,5760068	0,5106359	470,3588	4,292299	0	560,4385	696,5286	0,3752914	0,481776	477,3248	4,259661	0	27	655	699						StimuliFarbe_gruen_gelb.png	0	880	547	72	111	588	588	466	0	Content		583	588	14296727	4022351258
14313	09:49:11.720	00:00:14.313	859	748,0078	704,9291	0,5762729	0,510663	469,5982	4,341181	0	565,4756	691,439	0,3757146	0,4819646	477,183	4,252447	0	27	657	698						StimuliFarbe_gruen_gelb.png	0	880	547	72	111	588	588	466	0	Content		585	587	14313354	4022367885
14330	09:49:11.737	00:00:14.330	860	767,2344	716,6747	0,5768681	0,5109643	469,2221	4,346016	0	560,8754	689,3701	0,3761442	0,4822283	476,8712	4,246134	0	27	664	703						StimuliFarbe_gruen_gelb.png	0	880	547	72	111	588	588	466	0	Content		592	592	14330096	4022384627
14347	09:49:11.754	00:00:14.346	861	755,2821	710,504	0,5777515	0,5115895	470,193	4,363421	0	563,6635	690,6119	0,3766463	0,4825947	476,6294	4,284595	0	27	659	701						StimuliFarbe_gruen_gelb.png	0	880	547	72	111	588	588	466	0	Content		587	590	14346727	4022401258
14363	09:49:11.770	00:00:14.363	862	753,2874	713,1185	0,5781294	0,5124306	469,6968	4,389128	0	562,4895	689,5472	0,3770608	0,4830671	476,3305	4,323354	0	27	658	701						StimuliFarbe_gruen_gelb.png	0	880	547	72	111	588	588	466	0	Content		586	590	14363353	4022417884
14380	09:49:11.787	00:00:14.379	863	754,4191	709,1781	0,5785374	0,5133426	469,5181	4,390494	0	563,6485	693,4806	0,3773536	0,4835292	476,2416	4,357722	0	27	659	701						StimuliFarbe_gruen_gelb.png	0	880	547	72	111	588	588	466	0	Content		587	590	14379975	4022434506
14397	09:49:11.804	00:00:14.396	864	763,6729	712,0604	0,578796	0,5143488	469,23	4,418592	0	566,42	694,694	0,3774763	0,4839802	475,7876	4,316477	0	27	665	703						StimuliFarbe_gruen_gelb.png	0	880	547	72	111	588	588	466	0	Content		593	592	14396723	4022451254
14413	09:49:11.820	00:00:14.413	865	747,0433	707,1428	0,577769	0,5152995	465,4805	4,399298	0	563,4623	694,7388	0,377441	0,4845373	475,5119	4,385647	0	27	655	701						StimuliFarbe_gruen_gelb.png	0	880	547	72	111	588	588	466	0	Content		583	590	14413346	4022467877
14430	09:49:11.837	00:00:14.429	866	750,5855	710,0186	0,5773308	0,5162261	464,1902	4,446241	0	566,3978	687,6934	0,3772097	0,4851348	475,2633	4,376231	0	27	658	699						StimuliFarbe_gruen_gelb.png	0	880	547	72	111	588	588	466	0	Content		586	588	14429971	4022484502
14447	09:49:11.854	00:00:14.446	867	756,8707	710,5319	0,5780872	0,5168308	467,7181	4,420365	0	564,7422	692,3608	0,376642	0,4855123	474,809	4,375409	0	27	661	701						StimuliFarbe_gruen_gelb.png	0	880	547	72	111	588	588	466	0	Content		589	590	14446595	4022501126
14463	09:49:11.870	00:00:14.463	868	791,5547	693,2604	0,5752259	0,5162599	461,7991	4,473062	0	608,9404	674,505	0,3755117	0,4851042	474,6898	4,41602	0	28	700	684						StimuliFarbe_gruen_gelb.png	0	880	547	72	111	745	548	350	0	Content		628	573	14463341	4022517872
14480	09:49:11.887	00:00:14.479	869	858,7451	682,8445	0,5744309	0,5155767	464,9869	4,45936	0	689,815	657,2385	0,3737502	0,4843525	474,511	4,299647	0	28	774	670						StimuliFarbe_gruen_gelb.png	0	880	547	72	111	745	548	350	0	Content		702	559	14479967	4022534498
14497	09:49:11.904	00:00:14.496	870	909,351	662,4017	0,571085	0,5152457	457,7137	4,333877	0	737,5015	653,2382	0,372367	0,4839215	474,2874	4,341791	0	28	823	658						StimuliFarbe_gruen_gelb.png	0	880	547	72	111	745	548	350	0	Content		751	547	14496591	4022551122
14513	09:49:11.920	00:00:14.513	871	909,6234	667,7725	0,5708105	0,514855	456,7012	4,406538	0	732,0345	652,1362	0,3718841	0,4837874	473,6625	4,348314	0	28	821	660						StimuliFarbe_gruen_gelb.png	0	880	547	72	111	745	548	350	0	Content		749	549	14513217	4022567748
14530	09:49:11.937	00:00:14.529	872	885,4902	668,0298	0,5709291	0,5142381	457,0752	4,380116	0	740,7997	648,6144	0,3715534	0,4835235	473,6125	4,363705	0	28	813	658						StimuliFarbe_gruen_gelb.png	0	880	547	72	111	745	548	350	0	Content		741	547	14529966	4022584497
14547	09:49:11.954	00:00:14.546	873	910,0223	664,7736	0,571916	0,5135427	460,7828	4,440507	0	738,5018	644,0232	0,3711172	0,4830694	473,0996	4,341276	0	28	824	654						StimuliFarbe_gruen_gelb.png	0	880	547	72	111	745	548	350	0	Content		752	543	14546592	4022601123
14563	09:49:11.970	00:00:14.563	874	902,7089	670,942	0,570906	0,5130264	457,394	4,422101	0	725,1132	649,2005	0,3708105	0,4826625	472,7154	4,379759	0	28	814	660						StimuliFarbe_gruen_gelb.png	0	880	547	72	111	745	548	350	0	Content		742	549	14563216	4022617747
14580	09:49:11.987	00:00:14.579	875	897,0121	669,8378	0,5704814	0,5125151	456,731	4,420689	0	737,2081	646,1232	0,3704754	0,4822092	472,6993	4,389618	0	28	817	658						StimuliFarbe_gruen_gelb.png	0	880	547	72	111	745	548	350	0	Content		745	547	14579841	4022634372
14597	09:49:12.004	00:00:14.596	876	898,1918	666,4446	0,5700625	0,5121317	455,7472	4,430386	0	743,1851	654,3372	0,3701706	0,4819004	472,4487	4,371024	0	28	821	660						StimuliFarbe_gruen_gelb.png	0	880	547	72	111	745	548	350	0	Content		749	549	14596589	4022651120
14613	09:49:12.020	00:00:14.613	877	892,2001	662,8584	0,569729	0,5120371	455,4961	4,35786	0	736,197	650,7712	0,3698117	0,4816594	472,3103	4,425618	0	28	814	657						StimuliFarbe_gruen_gelb.png	0	880	547	72	111	745	548	350	0	Content		742	546	14613215	4022667746
14630	09:49:12.037	00:00:14.629	878	893,7881	671,0309	0,568092	0,5121838	450,3243	4,406378	0	736,4243	646,7447	0,3694544	0,4816584	472,2013	4,358458	0	28	815	659						StimuliFarbe_gruen_gelb.png	0	880	547	72	111	745	548	350	0	Content		743	548	14629838	4022684369
14646	09:49:12.053	00:00:14.646	879	903,4185	670,1197	0,5691993	0,5126094	454,4812	4,462728	0	733,8973	650,433	0,3692439	0,4818682	472,097	4,406024	0	28	819	660						StimuliFarbe_gruen_gelb.png	0	880	547	72	111	745	548	350	0	Content		747	549	14646478	4022701009
14663	09:49:12.070	00:00:14.663	880	900,0029	671,2175	0,5679159	0,5130988	450,7923	4,401037	0	729,4434	639,6353	0,3689924	0,4820061	472,0331	4,447042	0	28	815	655						StimuliFarbe_gruen_gelb.png	0	880	547	72	111	745	548	350	0	Content		743	544	14663212	4022717743
14680	09:49:12.087	00:00:14.679	881	907,6458	667,155	0,5705102	0,5134141	459,6997	4,511035	0	737,518	648,6118	0,3688363	0,4820726	472,0381	4,45741	0	28	823	658						StimuliFarbe_gruen_gelb.png	0	880	547	72	111	745	548	350	0	Content		751	547	14679838	4022734369
14696	09:49:12.103	00:00:14.696	882	901,874	675,1218	0,5688919	0,5137378	454,7874	4,423437	0	738,8466	647,9382	0,3686401	0,4820832	471,8285	4,437531	0	28	820	662						StimuliFarbe_gruen_gelb.png	0	880	547	72	111	745	548	350	0	Content		748	551	14696473	4022751004
14713	09:49:12.120	00:00:14.713	883	899,1498	670,5691	0,5688272	0,514128	454,897	4,427927	0	739,929	651,8375	0,3684214	0,4822137	471,9745	4,491234	0	28	820	661						StimuliFarbe_gruen_gelb.png	0	880	547	72	111	745	548	350	0	Content		748	550	14713088	4022767619
14730	09:49:12.137	00:00:14.729	884	894,6761	675,8745	0,5675719	0,5145478	451,454	4,416507	0	734,9415	656,1926	0,368163	0,4824464	471,7844	4,466309	0	28	815	666						StimuliFarbe_gruen_gelb.png	0	880	547	72	111	745	548	350	0	Content		743	555	14729835	4022784366
14746	09:49:12.153	00:00:14.746	885	893,7076	676,2098	0,5686045	0,5149727	455,5642	4,526207	0	747,3914	651,9165	0,3679385	0,4828025	471,9041	4,447908	0	28	821	664						StimuliFarbe_gruen_gelb.png	0	880	547	72	111	745	548	350	0	Content		749	553	14746475	4022801006
14763	09:49:12.170	00:00:14.763	886	896,4662	671,1429	0,568417	0,5153664	456,0451	4,514702	0	738,9482	653,5829	0,3675988	0,483133	471,6646	4,457452	0	28	818	662						StimuliFarbe_gruen_gelb.png	0	880	547	72	111	745	548	350	0	Content		746	551	14763085	4022817616
14780	09:49:12.187	00:00:14.779	887	880,4804	669,4756	0,5669754	0,5157595	452,2546	4,480568	0	732,2627	647,1476	0,3672328	0,4835825	471,6034	4,489906	0	28	806	658						StimuliFarbe_gruen_gelb.png	0	880	547	72	111	745	548	350	0	Content		734	547	14779710	4022834241
14796	09:49:12.203	00:00:14.796	888	890,6974	667,5771	0,5690994	0,5160523	461,1837	4,535098	0	733,8953	650,071	0,3665114	0,4838813	471,5971	4,481696	0	28	812	659						StimuliFarbe_gruen_gelb.png	0	880	547	72	111	745	548	350	0	Content		740	548	14796474	4022851005
14813	09:49:12.220	00:00:14.813	889	941,4918	667,7048	0,5630907	0,5157765	448,6758	4,518198	0	800,7233	644,8394	0,3646128	0,4835741	472,1254	4,540601	0	29	871	656						StimuliFarbe_gruen_gelb.png	0	880	547	72	111	930	490	333	0	Content		799	545	14813083	4022867614
14830	09:49:12.237	00:00:14.829	890	993,7483	642,9617	0,5566989	0,5148028	436,5081	4,352497	0	896,5912	617,5867	0,3619473	0,482449	472,6976	4,486078	0	29	945	630						StimuliFarbe_gruen_gelb.png	0	880	547	72	111	930	490	333	0	Content		873	519	14829708	4022884239
14846	09:49:12.253	00:00:14.846	891	1003,855	625,2003	0,5543076	0,5140233	432,9724	4,286421	0	948,922	594,5818	0,3600397	0,4817416	472,9993	4,445555	0	29	976	610						StimuliFarbe_gruen_gelb.png	0	880	547	72	111	930	490	333	0	Content		904	499	14846331	4022900862
14863	09:49:12.270	00:00:14.863	892	997,4093	621,6424	0,5553374	0,5140303	438,3009	4,305404	0	957,9304	589,9214	0,3587636	0,4821424	473,3544	4,524408	0	29	978	606						StimuliFarbe_gruen_gelb.png	0	880	547	72	111	930	490	333	0	Content		906	495	14863081	4022917612
14880	09:49:12.287	00:00:14.879	893	1005,455	605,6454	0,5626462	0,5142395	465,8389	4,612582	0	970,7663	589,8839	0,3573824	0,4826679	473,5265	4,481168	0	29	988	598						StimuliFarbe_gruen_gelb.png	0	880	547	72	111	930	490	333	0	Content		916	487	14879706	4022934237
14896	09:49:12.303	00:00:14.896	894	1067,847	614,5736	0,5618876	0,5137178	465,8389	4,644157	0	954,7154	588,8242	0,3556241	0,4829474	474,0882	4,470716	0	29	1011	602						StimuliFarbe_gruen_gelb.png	0	880	547	72	111	930	490	333	0	Content		939	491	14896332	4022950863
14913	09:49:12.320	00:00:14.913	895	987,0128	632,5819	0,5529799	0,5133811	440,909	4,415491	0	968,1793	592,4863	0,354506	0,4830367	474,0495	4,451187	0	29	978	613						StimuliFarbe_gruen_gelb.png	0	880	547	72	111	930	490	333	0	Content		906	502	14913081	4022967612
14930	09:49:12.337	00:00:14.929	896	998,3948	612,7537	0,55935	0,5130715	466,1647	4,594961	0	979,2118	589,5038	0,3535523	0,4830271	474,3961	4,509361	0	29	989	601						StimuliFarbe_gruen_gelb.png	0	880	547	72	111	930	490	333	0	Content		917	490	14929706	4022984237
14946	09:49:12.353	00:00:14.946	897	994,7877	611,6407	0,558283	0,5125606	466,1937	4,611627	0	981,709	584,0748	0,3526622	0,4829551	474,5081	4,482914	0	29	988	598						StimuliFarbe_gruen_gelb.png	0	880	547	72	111	930	490	333	0	Content		916	487	14946329	4023000860
14963	09:49:12.370	00:00:14.962	898	1006,899	610,9667	0,5573223	0,5120975	466,4049	4,677371	0	981,4584	584,4226	0,3518718	0,482838	474,5208	4,531363	0	29	994	598						StimuliFarbe_gruen_gelb.png	0	880	547	72	111	930	490	333	0	Content		922	487	14962954	4023017485
14980	09:49:12.387	00:00:14.979	899	1057,302	611,4698	0,5571489	0,5116404	466,5204	4,65154	0	974,6019	583,7087	0,3512106	0,4827521	474,4107	4,453678	0	29	1016	598						StimuliFarbe_gruen_gelb.png	0	880	547	72	111	930	490	333	0	Content		944	487	14979706	4023034237
14996	09:49:12.403	00:00:14.996	900	1055,421	615,3995	0,5566174	0,5113714	466,5212	4,626258	0	976,3088	586,718	0,3508237	0,4827999	474,2195	4,517219	0	29	1016	601						StimuliFarbe_gruen_gelb.png	0	880	547	72	111	930	490	333	0	Content		944	490	14996328	4023050859
15013	09:49:12.420	00:00:15.012	901	1063,954	608,4305	0,5561972	0,5113719	466,4387	4,647154	0	956,4818	589,5723	0,3504119	0,4832088	474,1091	4,567459	0	29	1010	599						StimuliFarbe_gruen_gelb.png	0	880	547	72	111	930	490	333	0	Content		938	488	15012950	4023067481
15030	09:49:12.437	00:00:15.029	902	1062,071	607,9938	0,5558221	0,5114486	466,5727	4,657655	0	962,946	585,2898	0,3500946	0,4838825	474,0332	4,51074	0	29	1013	597						StimuliFarbe_gruen_gelb.png	0	880	547	72	111	930	490	333	0	Content		941	486	15029574	4023084105
15046	09:49:12.453	00:00:15.046	903	1070,945	611,2817	0,5555	0,5114944	466,4993	4,661531	0	951,7387	593,5515	0,3497358	0,4846306	473,6678	4,558231	0	29	1011	602						StimuliFarbe_gruen_gelb.png	0	880	547	72	111	930	490	333	0	Content		939	491	15046327	4023100858
15063	09:49:12.470	00:00:15.062	904	1075,515	607,9564	0,5551321	0,5113938	466,1657	4,637798	0	951,9103	587,7988	0,3493053	0,4853106	473,5393	4,54928	0	29	1014	598						StimuliFarbe_gruen_gelb.png	0	880	547	72	111	930	490	333	0	Content		942	487	15062949	4023117480
15080	09:49:12.487	00:00:15.079	905	1083,09	611,3528	0,554451	0,5110729	466,0609	4,667719	0	953,606	587,0538	0,3487183	0,4859466	473,2751	4,524239	0	29	1018	599						StimuliFarbe_gruen_gelb.png	0	880	547	72	111	930	490	333	0	Content		946	488	15079669	4023134200
15096	09:49:12.503	00:00:15.096	906	-1024	-768	-1	-1	-1	-1	4	-1024	-768	-1	-1	-1	-1	4	29	0	0						StimuliFarbe_gruen_gelb.png	0	880	547	72	111	930	490	333	0	Content		-72	-111	15096350	4023150881
15113	09:49:12.520	00:00:15.113	907	-1024	-768	-1	-1	-1	-1	4	-1024	-768	-1	-1	-1	-1	4	29	0	0						StimuliFarbe_gruen_gelb.png	0	880	547	72	111	930	490	333	0	Content		-72	-111	15113018	4023167549
15130	09:49:12.537	00:00:15.129	908	1109,102	610,8737	0,5516189	0,5090081	465,7206	4,709135	0	936,8463	595,2193	0,3458729	0,4875086	472,5546	4,584582	0	29	1023	603						StimuliFarbe_gruen_gelb.png	0	880	547	72	111	930	490	333	0	Content		951	492	15129666	4023184197
15146	09:49:12.553	00:00:15.146	909	1007,673	636,4319	0,5380857	0,5077004	426,5547	4,316571	0	933,576	593,9632	0,3448035	0,4876304	472,2616	4,605102	0	30	971	615						StimuliFarbe_gruen_gelb.png	0	880	547	72	111	896	504	200	0	Content		899	504	15146292	4023200823
15163	09:49:12.570	00:00:15.162	910	1010,794	638,7705	0,5366606	0,5063776	425,2566	4,286588	0	931,0746	591,1832	0,3438348	0,487726	472,2626	4,581419	0	30	971	615						StimuliFarbe_gruen_gelb.png	0	880	547	72	111	896	504	200	0	Content		899	504	15162918	4023217449
15180	09:49:12.587	00:00:15.179	911	1018,865	637,2486	0,5365803	0,5053991	427,5238	4,332968	0	925,4653	596,6785	0,3429648	0,4879919	472,1486	4,581941	0	30	972	617						StimuliFarbe_gruen_gelb.png	0	880	547	72	111	896	504	200	0	Content		900	506	15179669	4023234200
15196	09:49:12.603	00:00:15.196	912	1015,509	635,092	0,5353269	0,5046961	425,2036	4,305015	0	921,3009	597,854	0,3422719	0,4884891	471,9511	4,565267	0	30	968	616						StimuliFarbe_gruen_gelb.png	0	880	547	72	111	896	504	200	0	Content		896	505	15196290	4023250821
15213	09:49:12.620	00:00:15.212	913	1015,272	636,8665	0,5346546	0,5042758	424,6304	4,353688	0	923,7145	591,6931	0,3417984	0,4889313	471,9915	4,577279	0	30	969	614						StimuliFarbe_gruen_gelb.png	0	880	547	72	111	896	504	200	0	Content		897	503	15212916	4023267447
15230	09:49:12.637	00:00:15.229	914	1019,747	641,9938	0,5337657	0,5040596	423,1021	4,286631	0	925,8761	597,1186	0,341362	0,4893758	471,9519	4,603286	0	30	973	620						StimuliFarbe_gruen_gelb.png	0	880	547	72	111	896	504	200	0	Content		901	509	15229552	4023284083
15246	09:49:12.653	00:00:15.246	915	1002,709	637,0568	0,532902	0,5040911	421,672	4,277447	0	917,6495	593,3387	0,3410043	0,4896637	471,7585	4,596393	0	30	960	615						StimuliFarbe_gruen_gelb.png	0	880	547	72	111	896	504	200	0	Content		888	504	15246291	4023300822
15263	09:49:12.670	00:00:15.262	916	1015,478	640,5302	0,53334	0,5039338	424,1154	4,312943	0	916,6685	586,6532	0,3405989	0,489937	471,7712	4,546453	0	30	966	614						StimuliFarbe_gruen_gelb.png	0	880	547	72	111	896	504	200	0	Content		894	503	15262917	4023317448
15280	09:49:12.687	00:00:15.279	917	-1024	-768	-1	-1	-1	-1	4	-1024	-768	-1	-1	-1	-1	4	30	0	0						StimuliFarbe_gruen_gelb.png	0	880	547	72	111	896	504	200	0	Content		-72	-111	15279535	4023334066
15296	09:49:12.703	00:00:15.296	918	-1024	-768	-1	-1	-1	-1	4	-1024	-768	-1	-1	-1	-1	4	30	0	0						StimuliFarbe_gruen_gelb.png	0	880	547	72	111	896	504	200	0	Content		-72	-111	15296203	4023350734
15313	09:49:12.720	00:00:15.312	919	1013,05	641,0592	0,5302777	0,503583	420,0141	4,139275	0	906,7628	586,5435	0,3388015	0,4909135	471,9368	4,476677	0	30	960	614						StimuliFarbe_gruen_gelb.png	0	880	547	72	111	896	504	200	0	Content		888	503	15312913	4023367444
15330	09:49:12.737	00:00:15.329	920	-1024	-768	-1	-1	-1	-1	4	964,5902	577,8074	0,3365061	0,4905531	474,5288	4,458217	0	30	965	578						StimuliFarbe_gruen_gelb.png	0	880	547	72	111	896	504	200	0	Content		893	467	15329553	4023384084
15346	09:49:12.753	00:00:15.346	921	-1024	-768	-1	-1	-1	-1	4	-1024	-768	-1	-1	-1	-1	4		0	0						StimuliFarbe_gruen_gelb.png	0	880	547	72	111				0	Content		-72	-111	15346164	4023400695
15363	09:49:12.770	00:00:15.362	922	-1024	-768	-1	-1	-1	-1	4	-1024	-768	-1	-1	-1	-1	4		0	0						StimuliFarbe_gruen_gelb.png	0	880	547	72	111				0	Content		-72	-111	15362792	4023417323
15379	09:49:12.786	00:00:15.379	923	-1024	-768	-1	-1	-1	-1	4	-1024	-768	-1	-1	-1	-1	4		0	0						StimuliFarbe_gruen_gelb.png	0	880	547	72	111				0	Content		-72	-111	15379479	4023434010
15396	09:49:12.803	00:00:15.396	924	-1024	-768	-1	-1	-1	-1	4	-1024	-768	-1	-1	-1	-1	4		0	0						StimuliFarbe_gruen_gelb.png	0	880	547	72	111				0	Content		-72	-111	15396147	4023450678
15413	09:49:12.820	00:00:15.412	925	-1024	-768	-1	-1	-1	-1	4	-1024	-768	-1	-1	-1	-1	4		0	0						StimuliFarbe_gruen_gelb.png	0	880	547	72	111				0	Content		-72	-111	15412788	4023467319
15429	09:49:12.836	00:00:15.429	926	-1024	-768	-1	-1	-1	-1	4	-1024	-768	-1	-1	-1	-1	4		0	0						StimuliFarbe_gruen_gelb.png	0	880	547	72	111				0	Content		-72	-111	15429474	4023484005
15446	09:49:12.853	00:00:15.446	927	-1024	-768	-1	-1	-1	-1	4	-1024	-768	-1	-1	-1	-1	4		0	0						StimuliFarbe_gruen_gelb.png	0	880	547	72	111				0	Content		-72	-111	15446142	4023500673
15463	09:49:12.870	00:00:15.462	928	-1024	-768	-1	-1	-1	-1	4	-1024	-768	-1	-1	-1	-1	4		0	0						StimuliFarbe_gruen_gelb.png	0	880	547	72	111				0	Content		-72	-111	15462783	4023517314
15479	09:49:12.886	00:00:15.479	929	-1024	-768	-1	-1	-1	-1	4	-1024	-768	-1	-1	-1	-1	4		0	0						StimuliFarbe_gruen_gelb.png	0	880	547	72	111				0	Content		-72	-111	15479403	4023533934
15496	09:49:12.903	00:00:15.496	930	-1024	-768	-1	-1	-1	-1	4	-1024	-768	-1	-1	-1	-1	4		0	0						StimuliFarbe_gruen_gelb.png	0	880	547	72	111				0	Content		-72	-111	15496071	4023550602
15513	09:49:12.920	00:00:15.512	931	-1024	-768	-1	-1	-1	-1	4	-1024	-768	-1	-1	-1	-1	4		0	0						StimuliFarbe_gruen_gelb.png	0	880	547	72	111				0	Content		-72	-111	15512732	4023567263
15529	09:49:12.936	00:00:15.529	932	-1024	-768	-1	-1	-1	-1	4	-1024	-768	-1	-1	-1	-1	4		0	0						StimuliFarbe_gruen_gelb.png	0	880	547	72	111				0	Content		-72	-111	15529400	4023583931
15546	09:49:12.953	00:00:15.546	933	-1024	-768	-1	-1	-1	-1	4	-1024	-768	-1	-1	-1	-1	4		0	0						StimuliFarbe_gruen_gelb.png	0	880	547	72	111				0	Content		-72	-111	15546030	4023600561
15563	09:49:12.970	00:00:15.562	934	-1024	-768	-1	-1	-1	-1	4	-1024	-768	-1	-1	-1	-1	4		0	0						StimuliFarbe_gruen_gelb.png	0	880	547	72	111				0	Content		-72	-111	15562717	4023617248
15579	09:49:12.986	00:00:15.579	935	-1024	-768	-1	-1	-1	-1	4	-1024	-768	-1	-1	-1	-1	4		0	0						StimuliFarbe_gruen_gelb.png	0	880	547	72	111				0	Content		-72	-111	15579384	4023633915
15596	09:49:13.003	00:00:15.596	936	-1024	-768	-1	-1	-1	-1	4	-1024	-768	-1	-1	-1	-1	4		0	0						StimuliFarbe_gruen_gelb.png	0	880	547	72	111				0	Content		-72	-111	15596026	4023650557
15613	09:49:13.020	00:00:15.612	937	-1024	-768	-1	-1	-1	-1	4	-1024	-768	-1	-1	-1	-1	4		0	0						StimuliFarbe_gruen_gelb.png	0	880	547	72	111				0	Content		-72	-111	15612650	4023667181
15629	09:49:13.036	00:00:15.629	938	-1024	-768	-1	-1	-1	-1	4	-1024	-768	-1	-1	-1	-1	4		0	0						StimuliFarbe_gruen_gelb.png	0	880	547	72	111				0	Content		-72	-111	15629399	4023683930
15646	09:49:13.053	00:00:15.646	939	-1024	-768	-1	-1	-1	-1	4	-1024	-768	-1	-1	-1	-1	4		0	0						StimuliFarbe_gruen_gelb.png	0	880	547	72	111				0	Content		-72	-111	15646022	4023700553
15663	09:49:13.070	00:00:15.662	940	-1024	-768	-1	-1	-1	-1	4	-1024	-768	-1	-1	-1	-1	4		0	0						StimuliFarbe_gruen_gelb.png	0	880	547	72	111				0	Content		-72	-111	15662645	4023717176
15679	09:49:13.086	00:00:15.679	941	-1024	-768	-1	-1	-1	-1	4	-1024	-768	-1	-1	-1	-1	4		0	0						StimuliFarbe_gruen_gelb.png	0	880	547	72	111				0	Content		-72	-111	15679267	4023733798
15696	09:49:13.103	00:00:15.696	942	-1024	-768	-1	-1	-1	-1	4	-1024	-768	-1	-1	-1	-1	4		0	0						StimuliFarbe_gruen_gelb.png	0	880	547	72	111				0	Content		-72	-111	15696017	4023750548
15713	09:49:13.120	00:00:15.712	943	-1024	-768	-1	-1	-1	-1	4	-1024	-768	-1	-1	-1	-1	4		0	0						StimuliFarbe_gruen_gelb.png	0	880	547	72	111				0	Content		-72	-111	15712641	4023767172
15729	09:49:13.136	00:00:15.729	944	-1024	-768	-1	-1	-1	-1	4	-1024	-768	-1	-1	-1	-1	4		0	0						StimuliFarbe_gruen_gelb.png	0	880	547	72	111				0	Content		-72	-111	15729263	4023783794
15746	09:49:13.153	00:00:15.745	945	-1024	-768	-1	-1	-1	-1	4	-1024	-768	-1	-1	-1	-1	4		0	0						StimuliFarbe_gruen_gelb.png	0	880	547	72	111				0	Content		-72	-111	15745887	4023800418
15763	09:49:13.170	00:00:15.762	946	-1024	-768	-1	-1	-1	-1	4	-1024	-768	-1	-1	-1	-1	4		0	0						StimuliFarbe_gruen_gelb.png	0	880	547	72	111				0	Content		-72	-111	15762636	4023817167
15779	09:49:13.186	00:00:15.779	947	-1024	-768	-1	-1	-1	-1	4	-1024	-768	-1	-1	-1	-1	4		0	0						StimuliFarbe_gruen_gelb.png	0	880	547	72	111				0	Content		-72	-111	15779261	4023833792
15796	09:49:13.203	00:00:15.795	948	-1024	-768	-1	-1	-1	-1	4	-1024	-768	-1	-1	-1	-1	4		0	0						StimuliFarbe_gruen_gelb.png	0	880	547	72	111				0	Content		-72	-111	15795884	4023850415
15813	09:49:13.220	00:00:15.812	949	-1024	-768	-1	-1	-1	-1	4	-1024	-768	-1	-1	-1	-1	4		0	0						StimuliFarbe_gruen_gelb.png	0	880	547	72	111				0	Content		-72	-111	15812510	4023867041
15829	09:49:13.236	00:00:15.829	950	-1024	-768	-1	-1	-1	-1	4	-1024	-768	-1	-1	-1	-1	4		0	0						StimuliFarbe_gruen_gelb.png	0	880	547	72	111				0	Content		-72	-111	15829257	4023883788
15846	09:49:13.253	00:00:15.845	951	-1024	-768	-1	-1	-1	-1	4	-1024	-768	-1	-1	-1	-1	4		0	0						StimuliFarbe_gruen_gelb.png	0	880	547	72	111				0	Content		-72	-111	15845879	4023900410
15863	09:49:13.270	00:00:15.862	952	-1024	-768	-1	-1	-1	-1	4	-1024	-768	-1	-1	-1	-1	4		0	0						StimuliFarbe_gruen_gelb.png	0	880	547	72	111				0	Content		-72	-111	15862505	4023917036
15879	09:49:13.286	00:00:15.879	953	-1024	-768	-1	-1	-1	-1	4	-1024	-768	-1	-1	-1	-1	4		0	0						StimuliFarbe_gruen_gelb.png	0	880	547	72	111				0	Content		-72	-111	15879126	4023933657
15896	09:49:13.303	00:00:15.895	954	-1024	-768	-1	-1	-1	-1	4	-1024	-768	-1	-1	-1	-1	4		0	0						StimuliFarbe_gruen_gelb.png	0	880	547	72	111				0	Content		-72	-111	15895877	4023950408
15913	09:49:13.320	00:00:15.912	955	-1024	-768	-1	-1	-1	-1	4	-1024	-768	-1	-1	-1	-1	4		0	0						StimuliFarbe_gruen_gelb.png	0	880	547	72	111				0	Content		-72	-111	15912627	4023967158
15929	09:49:13.336	00:00:15.929	956	-1024	-768	-1	-1	-1	-1	4	-1024	-768	-1	-1	-1	-1	4		0	0						StimuliFarbe_gruen_gelb.png	0	880	547	72	111				0	Content		-72	-111	15929127	4023983658
15946	09:49:13.353	00:00:15.945	957	-1024	-768	-1	-1	-1	-1	4	-1024	-768	-1	-1	-1	-1	4		0	0						StimuliFarbe_gruen_gelb.png	0	880	547	72	111				0	Content		-72	-111	15945873	4024000404
15962	09:49:13.369	00:00:15.962	958	-1024	-768	-1	-1	-1	-1	4	-1024	-768	-1	-1	-1	-1	4		0	0						StimuliFarbe_gruen_gelb.png	0	880	547	72	111				0	Content		-72	-111	15962496	4024017027
15980	09:49:13.387	00:00:15.979	959	-1024	-768	-1	-1	-1	-1	4	-1024	-768	-1	-1	-1	-1	4		0	0						StimuliFarbe_gruen_gelb.png	0	880	547	72	111				0	Content		-72	-111	15979565	4024034096
15997	09:49:13.404	00:00:15.996	960	-1024	-768	-1	-1	-1	-1	4	-1024	-768	-1	-1	-1	-1	4		0	0						StimuliFarbe_gruen_gelb.png	0	880	547	72	111				0	Content		-72	-111	15996939	4024051470
16014	09:49:13.421	00:00:16.014	961	-1024	-768	-1	-1	-1	-1	4	-1024	-768	-1	-1	-1	-1	4		0	0						StimuliFarbe_gruen_gelb.png	0	880	547	72	111				0	Content		-72	-111	16014188	4024068719
16029	09:49:13.436	00:00:16.029	962	-1024	-768	-1	-1	-1	-1	4	-1024	-768	-1	-1	-1	-1	4		0	0						StimuliFarbe_gruen_gelb.png	0	880	547	72	111				0	Content		-72	-111	16029116	4024083647
16046	09:49:13.453	00:00:16.045	963	-1024	-768	-1	-1	-1	-1	4	-1024	-768	-1	-1	-1	-1	4		0	0						StimuliFarbe_gruen_gelb.png	0	880	547	72	111				0	Content		-72	-111	16045733	4024100264
16062	09:49:13.469	00:00:16.062	964	814,7086	652,3201	0,5190288	0,4902244	465,0144	4,39798	0	565,3979	601,113	0,3238482	0,5119427	479,4025	4,21571	0	31	690	627						StimuliFarbe_gruen_gelb.png	0	880	547	72	111	626	515	133	0	Content		618	516	16062355	4024116886
16079	09:49:13.486	00:00:16.078	965	822,1427	654,8842	0,5206029	0,4916127	468,7843	4,47078	0	654,931	602,9283	0,3245549	0,5128617	482,414	4,565695	0	31	739	629						StimuliFarbe_gruen_gelb.png	0	880	547	72	111	626	515	133	0	Content		667	518	16078983	4024133514
16096	09:49:13.503	00:00:16.095	966	789,7536	645,6523	0,5215485	0,4931193	470,0944	4,523827	0	651,6895	604,3461	0,3247356	0,5139511	482,42	4,512368	0	31	721	625						StimuliFarbe_gruen_gelb.png	0	880	547	72	111	626	515	133	0	Content		649	514	16095734	4024150265
16112	09:49:13.519	00:00:16.112	967	778,044	643,5082	0,5217481	0,4940937	470,3224	4,518195	0	656,9272	610,5322	0,3243876	0,5147798	479,8187	4,482759	0	31	717	627						StimuliFarbe_gruen_gelb.png	0	880	547	72	111	626	515	133	0	Content		645	516	16112359	4024166890
16129	09:49:13.536	00:00:16.128	968	780,8637	643,7217	0,5221371	0,4947883	469,9699	4,520164	0	527,954	581,6081	0,3242024	0,5157028	478,3432	4,076511	0	31	654	613						StimuliFarbe_gruen_gelb.png	0	880	547	72	111	626	515	133	0	Content		582	502	16128985	4024183516
16146	09:49:13.553	00:00:16.145	969	779,7208	644,2071	0,5224415	0,4953448	469,9865	4,496691	0	597,4539	602,6587	0,3242516	0,5163127	478,5436	4,4819	0	31	689	623						StimuliFarbe_gruen_gelb.png	0	880	547	72	111	626	515	133	0	Content		617	512	16145611	4024200142
16162	09:49:13.569	00:00:16.162	970	776,585	646,4564	0,5227447	0,4956537	469,8805	4,536242	0	619,4751	603,9929	0,3243005	0,5167486	478,5759	4,525256	0	31	698	625						StimuliFarbe_gruen_gelb.png	0	880	547	72	111	626	515	133	0	Content		626	514	16162361	4024216892
16179	09:49:13.586	00:00:16.178	971	786,2968	646,6978	0,5231367	0,4955668	469,2234	4,488204	0	622,3188	606,0859	0,324201	0,5167258	478,1488	4,49366	0	31	704	626						StimuliFarbe_gruen_gelb.png	0	880	547	72	111	626	515	133	0	Content		632	515	16178985	4024233516
16196	09:49:13.603	00:00:16.195	972	746,0576	644,0297	0,5243294	0,4961807	469,4861	4,543897	0	594,5859	620,6108	0,325554	0,5173818	478,0465	4,525511	0	32	670	632						StimuliFarbe_gruen_gelb.png	0	880	547	72	111	498	594	466	0	Content		598	521	16195610	4024250141
16212	09:49:13.619	00:00:16.212	973	647,4135	702,2952	0,5261936	0,4973325	469,4003	4,55732	0	502,671	656,7833	0,3278689	0,518747	478,104	4,524552	0	32	575	680						StimuliFarbe_gruen_gelb.png	0	880	547	72	111	498	594	466	0	Content		503	569	16212236	4024266767
16229	09:49:13.636	00:00:16.228	974	647,0327	726,0551	0,5266638	0,4978081	469,2027	4,527978	0	492,5937	684,7856	0,3283775	0,5192274	477,9138	4,473793	0	32	570	705						StimuliFarbe_gruen_gelb.png	0	880	547	72	111	498	594	466	0	Content		498	594	16228983	4024283514
16246	09:49:13.653	00:00:16.245	975	632,7919	719,6133	0,5270967	0,4975754	468,9739	4,514888	0	490,8385	679,5515	0,3286104	0,5189852	477,5442	4,443024	0	32	562	700						StimuliFarbe_gruen_gelb.png	0	880	547	72	111	498	594	466	0	Content		490	589	16245612	4024300143
16262	09:49:13.669	00:00:16.262	976	641,3235	715,0839	0,5279098	0,4974677	468,8037	4,485607	0	496,3021	684,0148	0,3291315	0,518801	477,3338	4,442808	0	32	569	700						StimuliFarbe_gruen_gelb.png	0	880	547	72	111	498	594	466	0	Content		497	589	16262235	4024316766
16279	09:49:13.686	00:00:16.278	977	640,7697	721,2509	0,5288156	0,4974995	468,7227	4,49652	0	493,1746	678,7627	0,3296764	0,518845	477,1234	4,391639	0	32	567	700						StimuliFarbe_gruen_gelb.png	0	880	547	72	111	498	594	466	0	Content		495	589	16278861	4024333392
16296	09:49:13.703	00:00:16.295	978	641,8752	721,0615	0,5298333	0,4975844	468,6902	4,485525	0	499,6292	682,6044	0,3305233	0,5190913	477,0767	4,406675	0	32	571	702						StimuliFarbe_gruen_gelb.png	0	880	547	72	111	498	594	466	0	Content		499	591	16295607	4024350138
16312	09:49:13.719	00:00:16.312	979	639,2516	725,4731	0,5309567	0,4977065	468,6751	4,41865	0	500,1631	688,8654	0,3313845	0,5193457	476,7078	4,370822	0	32	570	707						StimuliFarbe_gruen_gelb.png	0	880	547	72	111	498	594	466	0	Content		498	596	16312232	4024366763
16329	09:49:13.736	00:00:16.328	980	640,113	722,2011	0,532331	0,49784	468,4204	4,437836	0	488,808	685,6389	0,3324515	0,5194916	476,429	4,27668	0	32	564	704						StimuliFarbe_gruen_gelb.png	0	880	547	72	111	498	594	466	0	Content		492	593	16328858	4024383389
16346	09:49:13.753	00:00:16.345	981	643,6011	715,6251	0,5337191	0,4980336	468,5069	4,384944	0	488,709	684,2103	0,3335785	0,5194702	475,9643	4,350326	0	32	566	700						StimuliFarbe_gruen_gelb.png	0	880	547	72	111	498	594	466	0	Content		494	589	16345608	4024400139
16362	09:49:13.769	00:00:16.362	982	-1024	-768	-1	-1	-1	-1	4	-1024	-768	-1	-1	-1	-1	4	32	0	0						StimuliFarbe_gruen_gelb.png	0	880	547	72	111	498	594	466	0	Content		-72	-111	16362231	4024416762
16379	09:49:13.786	00:00:16.378	983	-1024	-768	-1	-1	-1	-1	4	-1024	-768	-1	-1	-1	-1	4	32	0	0						StimuliFarbe_gruen_gelb.png	0	880	547	72	111	498	594	466	0	Content		-72	-111	16378898	4024433429
16395	09:49:13.802	00:00:16.395	984	638,0109	719,1391	0,5387995	0,4978817	467,933	4,401274	0	496,9532	691,3273	0,337926	0,5179557	475,2305	4,281689	0	32	567	705						StimuliFarbe_gruen_gelb.png	0	880	547	72	111	498	594	466	0	Content		495	594	16395479	4024450010
16412	09:49:13.819	00:00:16.412	985	649,7813	722,3438	0,5404206	0,4978546	467,8949	4,294566	0	500,3431	689,0774	0,3393921	0,5171993	474,948	4,252764	0	32	575	706						StimuliFarbe_gruen_gelb.png	0	880	547	72	111	498	594	466	0	Content		503	595	16412236	4024466767
16422	09:49:13.829																				ImageEnd	16	0	0	StimuliFarbe_gruen_gelb.png
16429	09:49:13.836	00:00:16.428	986	642,4246	713,4395	0,5418375	0,4979262	467,8307	4,321009	0	498,849	689,2601	0,3405811	0,5166859	474,6748	4,250986	0	32	571	701						No media	0	1024	768	0	0	570	705	466	0	Content		571	701	16428860	4024483391
16439	09:49:13.846																				ImageStart	8	0	0	Fix_sw.jpg
16445	09:49:13.852	00:00:16.445	987	646,5627	716,1663	0,5428451	0,4982291	467,688	4,276526	0	499,7389	690,6395	0,3414649	0,5162162	474,5466	4,245003	0	32	573	703						Fix_sw.jpg	0	880	547	72	111	498	594	466	0	Content		501	592	16445483	4024500014
16462	09:49:13.869	00:00:16.462	988	641,8126	723,0224	0,5435852	0,498578	467,4857	4,315633	0	505,7995	693,4285	0,3420325	0,5159865	474,4055	4,218474	0	32	574	708						Fix_sw.jpg	0	880	547	72	111	498	594	466	0	Content		502	597	16462113	4024516644
16479	09:49:13.886	00:00:16.478	989	650,6468	719,6827	0,544052	0,4990533	467,403	4,263316	0	501,1991	694,2937	0,3423547	0,5157315	474,1658	4,210156	0	32	576	707						Fix_sw.jpg	0	880	547	72	111	498	594	466	0	Content		504	596	16478855	4024533386
16495	09:49:13.902	00:00:16.495	990	647,3127	721,2271	0,5443612	0,4996787	467,209	4,285082	0	495,0936	699,5657	0,3425788	0,5155523	473,9737	4,192844	0	32	571	710						Fix_sw.jpg	0	880	547	72	111	498	594	466	0	Content		499	599	16495481	4024550012
16512	09:49:13.919	00:00:16.512	991	642,5638	716,9089	0,5445534	0,5004336	467,1365	4,271618	0	500,6695	697,6682	0,3426762	0,5155284	473,8655	4,200349	0	32	572	707						Fix_sw.jpg	0	880	547	72	111	498	594	466	0	Content		500	596	16512116	4024566647
16529	09:49:13.936	00:00:16.528	992	645,5292	724,2196	0,5446414	0,5013	466,9741	4,267692	0	502,7479	692,9521	0,3426045	0,5155281	473,6124	4,253414	0	32	574	709						Fix_sw.jpg	0	880	547	72	111	498	594	466	0	Content		502	598	16528734	4024583265
16545	09:49:13.952	00:00:16.545	993	646,6758	719,5607	0,5445329	0,5022249	467,0694	4,290631	0	499,8314	691,1963	0,3424895	0,5155969	473,6339	4,197127	0	32	573	705						Fix_sw.jpg	0	880	547	72	111	498	594	466	0	Content		501	594	16545486	4024600017
16562	09:49:13.969	00:00:16.562	994	644,8073	723,005	0,5442916	0,5031322	466,8896	4,29554	0	498,9243	696,4823	0,3421398	0,5156404	473,5585	4,215763	0	32	572	710						Fix_sw.jpg	0	880	547	72	111	498	594	466	0	Content		500	599	16562110	4024616641
16579	09:49:13.986	00:00:16.578	995	644,3777	718,3912	0,5439273	0,5041075	467,0396	4,266094	0	496,0719	690,6285	0,3417928	0,5157419	473,5483	4,22794	0	32	570	705						Fix_sw.jpg	0	880	547	72	111	498	594	466	0	Content		498	594	16578733	4024633264
16595	09:49:14.002	00:00:16.595	996	652,2054	725,4524	0,5435945	0,5051487	467,0469	4,325181	0	493,1393	697,0807	0,3414035	0,5159824	473,6974	4,258664	0	32	573	711						Fix_sw.jpg	0	880	547	72	111	498	594	466	0	Content		501	600	16595361	4024649892
16612	09:49:14.019	00:00:16.612	997	641,2781	723,3063	0,5432172	0,5061861	467,3382	4,292031	0	495,186	689,9138	0,3409988	0,5161061	473,6418	4,242782	0	32	568	707						Fix_sw.jpg	0	880	547	72	111	498	594	466	0	Content		496	596	16612111	4024666642
16629	09:49:14.036	00:00:16.628	998	639,6705	721,8737	0,5427953	0,5071478	467,377	4,246436	0	484,0959	697,2091	0,3405211	0,516265	473,7502	4,26281	0	32	562	710						Fix_sw.jpg	0	880	547	72	111	498	594	466	0	Content		490	599	16628732	4024683263
16645	09:49:14.052	00:00:16.645	999	643,6063	723,2383	0,5424178	0,5080138	467,3586	4,307319	0	489,7489	697,9927	0,3400612	0,5164455	473,6904	4,201903	0	32	567	711						Fix_sw.jpg	0	880	547	72	111	498	594	466	0	Content		495	600	16645357	4024699888
16662	09:49:14.069	00:00:16.661	1000	628,5773	729,4991	0,5425065	0,5095026	467,5137	4,263897	0	468,255	715,0482	0,3404404	0,5172087	473,9311	4,20828	0	33	548	722						Fix_sw.jpg	0	880	547	72	111	474	632	616	0	Content		476	611	16661980	4024716511
16679	09:49:14.086	00:00:16.678	1001	617,3323	764,2517	0,5423276	0,5107019	467,4849	4,294074	0	462,7965	732,2344	0,3404311	0,5177255	473,9926	4,189064	0	33	540	748						Fix_sw.jpg	0	880	547	72	111	474	632	616	0	Content		468	637	16678731	4024733262
16695	09:49:14.102	00:00:16.695	1002	626,3147	756,6917	0,5421327	0,5110739	467,6804	4,2611	0	458,1726	730,6257	0,3402707	0,5174766	473,9785	4,206859	0	33	542	744						Fix_sw.jpg	0	880	547	72	111	474	632	616	0	Content		470	633	16695355	4024749886
16712	09:49:14.119	00:00:16.711	1003	626,8937	753,8804	0,5422519	0,5112226	467,6152	4,315343	0	461,5905	727,3662	0,3403434	0,5170415	473,8954	4,209898	0	33	544	741						Fix_sw.jpg	0	880	547	72	111	474	632	616	0	Content		472	630	16711982	4024766513
16729	09:49:14.136	00:00:16.728	1004	625,936	758,44	0,5424816	0,5112953	467,597	4,284872	0	456,7487	726,7951	0,3405031	0,5167198	473,8857	4,217408	0	33	541	743						Fix_sw.jpg	0	880	547	72	111	474	632	616	0	Content		469	632	16728606	4024783137
16745	09:49:14.152	00:00:16.745	1005	631,4855	761,639	0,5427914	0,5112863	467,6077	4,255815	0	461,8235	728,1556	0,3407586	0,5162809	473,8553	4,199564	0	33	547	745						Fix_sw.jpg	0	880	547	72	111	474	632	616	0	Content		475	634	16745355	4024799886
16762	09:49:14.169	00:00:16.761	1006	628,9827	760,3051	0,5431932	0,5113543	467,4959	4,272904	0	456,791	733,0838	0,3410921	0,5160357	473,5936	4,139484	0	33	543	747						Fix_sw.jpg	0	880	547	72	111	474	632	616	0	Content		471	636	16761979	4024816510
16779	09:49:14.186	00:00:16.778	1007	627,5073	755,213	0,5436081	0,5114619	467,2518	4,230237	0	457,1694	727,7923	0,3413726	0,5157478	473,4442	4,195004	0	33	542	742						Fix_sw.jpg	0	880	547	72	111	474	632	616	0	Content		470	631	16778605	4024833136
16795	09:49:14.202	00:00:16.795	1008	629,517	751,6107	0,543966	0,5115506	467,0363	4,198717	0	462,425	729,1342	0,3416302	0,5154222	473,2386	4,125779	0	33	546	740						Fix_sw.jpg	0	880	547	72	111	474	632	616	0	Content		474	629	16795230	4024849761
16812	09:49:14.219	00:00:16.811	1009	636,6372	760,312	0,544288	0,5115581	466,936	4,167041	0	453,6696	733,9687	0,3418822	0,5150802	473,0039	4,106799	0	33	545	747						Fix_sw.jpg	0	880	547	72	111	474	632	616	0	Content		473	636	16811979	4024866510
16829	09:49:14.236	00:00:16.828	1010	632,3022	761,3429	0,5446248	0,5114629	466,8265	4,175155	0	465,4324	727,807	0,3420969	0,5144857	472,842	4,095858	0	33	549	745						Fix_sw.jpg	0	880	547	72	111	474	632	616	0	Content		477	634	16828605	4024883136
16845	09:49:14.252	00:00:16.845	1011	623,326	757,3954	0,544837	0,5112092	466,6541	4,163196	0	449,2111	735,4578	0,3422334	0,5136655	472,4034	4,066419	0	33	536	746						Fix_sw.jpg	0	880	547	72	111	474	632	616	0	Content		464	635	16845227	4024899758
16862	09:49:14.269	00:00:16.861	1012	637,5215	758,126	0,5450031	0,5106704	466,4938	4,166565	0	444,9456	733,9084	0,3422988	0,5126123	472,2448	3,999708	0	33	541	746						Fix_sw.jpg	0	880	547	72	111	474	632	616	0	Content		469	635	16861854	4024916385
16879	09:49:14.286	00:00:16.878	1013	634,1689	758,7319	0,5451386	0,5100285	466,3254	4,131498	0	456,5784	737,0291	0,3423402	0,5112934	472,1315	4,026835	0	33	545	748						Fix_sw.jpg	0	880	547	72	111	474	632	616	0	Content		473	637	16878602	4024933133
16895	09:49:14.302	00:00:16.895	1014	625,723	751,351	0,5452019	0,5091864	466,1769	4,086833	0	446,333	738,5765	0,3423096	0,5098588	472,0361	3,972992	0	33	536	745						Fix_sw.jpg	0	880	547	72	111	474	632	616	0	Content		464	634	16895230	4024949761
16912	09:49:14.319	00:00:16.911	1015	632,4012	755,9297	0,5451101	0,5082527	466,1758	4,04398	0	460,3694	728,5601	0,3422229	0,5084661	471,8744	3,982339	0	33	546	742						Fix_sw.jpg	0	880	547	72	111	474	632	616	0	Content		474	631	16911853	4024966384
16928	09:49:14.335	00:00:16.928	1016	622,7864	758,2776	0,5450091	0,5073162	466,1185	4,079225	0	454,5153	726,8713	0,3420844	0,507075	471,7926	3,959368	0	33	539	743						Fix_sw.jpg	0	880	547	72	111	474	632	616	0	Content		467	632	16928476	4024983007
16945	09:49:14.352	00:00:16.945	1017	622,9169	757,2839	0,5447806	0,5064572	466,1372	4,096635	0	445,5169	740,9703	0,3417635	0,5057559	471,7173	3,913993	0	33	534	749						Fix_sw.jpg	0	880	547	72	111	474	632	616	0	Content		462	638	16945227	4024999758
16962	09:49:14.369	00:00:16.961	1018	637,9395	757,3643	0,5445047	0,5056844	466,001	4,038322	0	446,5655	739,0635	0,3414755	0,504731	471,6173	3,922416	0	33	542	748						Fix_sw.jpg	0	880	547	72	111	474	632	616	0	Content		470	637	16961851	4025016382
16978	09:49:14.385	00:00:16.978	1019	635,0674	755,4252	0,5441795	0,5049376	466,0695	4,000218	0	461,929	733,3474	0,3411379	0,5037811	471,614	3,966974	0	33	548	744						Fix_sw.jpg	0	880	547	72	111	474	632	616	0	Content		476	633	16978477	4025033008
16995	09:49:14.402	00:00:16.995	1020	629,9491	758,4445	0,543872	0,5042236	466,0049	4,027989	0	450,7465	738,3372	0,340706	0,5028117	471,3929	3,89443	0	33	540	748						Fix_sw.jpg	0	880	547	72	111	474	632	616	0	Content		468	637	16995225	4025049756
17012	09:49:14.419	00:00:17.011	1021	678,6955	753,0297	0,5443984	0,5032064	469,1774	4,087359	0	451,416	735,4766	0,3402874	0,5017657	471,4655	3,870151	0	33	565	744						Fix_sw.jpg	0	880	547	72	111	474	632	616	0	Content		493	633	17011851	4025066382
17028	09:49:14.435	00:00:17.028	1022	626,6114	755,0642	0,5430304	0,5026414	465,967	4,002467	0	447,4138	741,4132	0,339777	0,5007761	471,32	3,852119	0	33	537	748						Fix_sw.jpg	0	880	547	72	111	474	632	616	0	Content		465	637	17028472	4025083003
17045	09:49:14.452	00:00:17.045	1023	634,1763	759,5607	0,5425773	0,5019058	466,0171	4,001472	0	447,8873	739,8667	0,3392923	0,499856	471,2212	3,883663	0	33	541	750						Fix_sw.jpg	0	880	547	72	111	474	632	616	0	Content		469	639	17045099	4025099630
17062	09:49:14.469	00:00:17.061	1024	633,7661	760,2838	0,5421481	0,5011389	465,9374	3,998549	0	451,3256	740,1196	0,3387893	0,4990284	471,195	3,889488	0	33	543	750						Fix_sw.jpg	0	880	547	72	111	474	632	616	0	Content		471	639	17061846	4025116377
17078	09:49:14.485	00:00:17.078	1025	645,1749	753,1705	0,541482	0,4998683	465,8285	3,93752	0	463,7013	727,8998	0,3380903	0,4977019	471,1539	3,872413	0	33	554	741						Fix_sw.jpg	0	880	547	72	111	474	632	616	0	Content		482	630	17078474	4025133005
17095	09:49:14.502	00:00:17.095	1026	637,1906	729,7441	0,5412654	0,4989409	465,8337	3,962043	0	467,1925	710,7388	0,3377447	0,4968369	470,9986	3,886454	0	33	552	720						Fix_sw.jpg	0	880	547	72	111	474	632	616	0	Content		480	609	17095098	4025149629
17112	09:49:14.519	00:00:17.111	1027	632,9956	731,3063	0,5412592	0,4991086	465,7593	4,058741	0	469,2535	714,4438	0,3375169	0,4968605	471,0479	3,955654	0	33	551	723						Fix_sw.jpg	0	880	547	72	111	474	632	616	0	Content		479	612	17111723	4025166254
17128	09:49:14.535	00:00:17.128	1028	631,5379	736,7024	0,5412893	0,4994929	465,7027	3,991016	0	465,3457	713,3457	0,3374518	0,4970944	470,8781	3,90802	0	33	548	725						Fix_sw.jpg	0	880	547	72	111	474	632	616	0	Content		476	614	17128472	4025183003
17145	09:49:14.552	00:00:17.145	1029	630,3884	738,5028	0,5414391	0,5000867	465,5065	4,027689	0	474,4978	712,5554	0,3375649	0,4975068	470,6799	3,956621	0	33	552	726						Fix_sw.jpg	0	880	547	72	111	474	632	616	0	Content		480	615	17145097	4025199628
17162	09:49:14.569	00:00:17.161	1030	634,7048	732,6173	0,5416045	0,5008687	465,3533	3,997953	0	469,3667	713,0809	0,337625	0,4980327	470,5653	3,884559	0	33	552	723						Fix_sw.jpg	0	880	547	72	111	474	632	616	0	Content		480	612	17161722	4025216253
17178	09:49:14.585	00:00:17.178	1031	634,9277	736,7327	0,5417596	0,5016961	465,2676	4,005637	0	472,3843	717,5132	0,3377149	0,4985406	470,3849	3,988335	0	33	554	727						Fix_sw.jpg	0	880	547	72	111	474	632	616	0	Content		482	616	17178358	4025232889
17195	09:49:14.602	00:00:17.195	1032	638,8431	734,6401	0,5418782	0,5025175	465,0767	3,99608	0	464,9418	713,2686	0,3377756	0,4991282	470,4324	3,923426	0	33	552	724						Fix_sw.jpg	0	880	547	72	111	474	632	616	0	Content		480	613	17195096	4025249627
17212	09:49:14.619	00:00:17.211	1033	637,0092	736,1844	0,5419578	0,5031816	465,0151	3,983196	0	465,9589	719,0968	0,3377765	0,4995159	470,193	3,966918	0	33	551	728						Fix_sw.jpg	0	880	547	72	111	474	632	616	0	Content		479	617	17211721	4025266252
17228	09:49:14.635	00:00:17.228	1034	633,2626	734,6482	0,5420297	0,5035076	464,9948	4,026638	0	470,1497	708,4478	0,3378106	0,4997316	470,1685	3,953184	0	33	552	722						Fix_sw.jpg	0	880	547	72	111	474	632	616	0	Content		480	611	17228358	4025282889
17245	09:49:14.652	00:00:17.244	1035	636,0153	739,7044	0,5421284	0,5034749	464,8725	4,022753	0	467,7159	717,1536	0,3378752	0,4995157	470,0577	4,01063	0	33	552	728						Fix_sw.jpg	0	880	547	72	111	474	632	616	0	Content		480	617	17244969	4025299500
17262	09:49:14.669	00:00:17.261	1036	632,2338	735,507	0,5422134	0,5031597	464,7205	3,994585	0	472,3438	713,0419	0,3379314	0,4990846	470,0744	4,053807	0	33	552	724						Fix_sw.jpg	0	880	547	72	111	474	632	616	0	Content		480	613	17261721	4025316252
17278	09:49:14.685	00:00:17.278	1037	658,2523	705,9031	0,5415159	0,5010922	464,8254	4,001338	0	504,2415	683,9531	0,3372773	0,4969615	470,0076	4,056611	0	34	581	695						Fix_sw.jpg	0	880	547	72	111	529	537	683	0	Content		509	584	17278360	4025332891
17295	09:49:14.702	00:00:17.294	1038	675,9882	661,0738	0,5412702	0,4989642	464,9487	4,039406	0	534,5519	632,0998	0,3368865	0,4949361	470,1152	4,066146	0	34	605	647						Fix_sw.jpg	0	880	547	72	111	529	537	683	0	Content		533	536	17294970	4025349501
17312	09:49:14.719	00:00:17.311	1039	675,4045	654,5143	0,5416853	0,4985272	464,8949	4,067946	0	538,9532	631,3143	0,3369623	0,4945474	470,0486	4,109948	0	34	607	643						Fix_sw.jpg	0	880	547	72	111	529	537	683	0	Content		535	532	17311595	4025366126
17328	09:49:14.735	00:00:17.328	1040	678,2468	654,276	0,5419441	0,4988666	464,886	4,035281	0	533,5905	635,1085	0,3370116	0,4949084	469,9269	4,073658	0	34	606	645						Fix_sw.jpg	0	880	547	72	111	529	537	683	0	Content		534	534	17328356	4025382887
17345	09:49:14.752	00:00:17.344	1041	672,6885	657,7938	0,5421076	0,4991542	464,87	4,073956	0	533,0535	636,1268	0,3371243	0,4953238	469,9579	4,063993	0	34	603	647						Fix_sw.jpg	0	880	547	72	111	529	537	683	0	Content		531	536	17344970	4025399501
17362	09:49:14.769	00:00:17.361	1042	673,8781	656,0678	0,5423602	0,4996408	464,8864	4,066535	0	534,8631	639,2753	0,3372679	0,4959558	470,084	4,118657	0	34	604	648						Fix_sw.jpg	0	880	547	72	111	529	537	683	0	Content		532	537	17361594	4025416125
17378	09:49:14.785	00:00:17.378	1043	668,8869	657,2962	0,5426893	0,5000958	464,9458	4,075058	0	540,8608	635,2761	0,3375797	0,4966444	469,9963	4,115266	0	34	605	646						Fix_sw.jpg	0	880	547	72	111	529	537	683	0	Content		533	535	17378219	4025432750
17395	09:49:14.802	00:00:17.394	1044	672,829	651,6683	0,5430601	0,5005342	465,081	4,02668	0	531,2949	632,3469	0,3378737	0,4971366	470,0414	4,103882	0	34	602	642						Fix_sw.jpg	0	880	547	72	111	529	537	683	0	Content		530	531	17394968	4025449499
17412	09:49:14.819	00:00:17.411	1045	663,3635	656,583	0,5432918	0,5006858	465,0137	4,096477	0	536,7651	633,8161	0,3380934	0,4975069	470,1206	4,123216	0	34	600	645						Fix_sw.jpg	0	880	547	72	111	529	537	683	0	Content		528	534	17411594	4025466125
17428	09:49:14.835	00:00:17.428	1046	667,8845	651,2594	0,5431852	0,5006397	465,3256	4,090828	0	536,9165	635,1247	0,3379959	0,4975985	470,2618	4,073862	0	34	602	643						Fix_sw.jpg	0	880	547	72	111	529	537	683	0	Content		530	532	17428218	4025482749
17445	09:49:14.852	00:00:17.444	1047	670,8719	655,1415	0,542968	0,5001783	465,3979	4,070202	0	539,0158	634,423	0,3378069	0,4974768	470,5578	4,132074	0	34	605	645						Fix_sw.jpg	0	880	547	72	111	529	537	683	0	Content		533	534	17444844	4025499375
17448	09:49:14.855																				ImageEnd	16	0	0	Fix_sw.jpg
17462	09:49:14.869	00:00:17.461	1048	666,9086	652,9455	0,5425955	0,4993546	465,6539	4,081162	0	535,5943	637,106	0,3374613	0,4968859	470,8019	4,11243	0	34	601	645						No media	0	1024	768	0	0	601	648	683	0	Content		601	645	17461592	4025516123
17465	09:49:14.872																				ImageStart	8	0	0	StimuliFarbe_blau_gruen.png
17478	09:49:14.885	00:00:17.478	1049	673,6332	657,5082	0,5420884	0,498404	465,798	4,068813	0	535,9701	635,8196	0,3370282	0,4961866	471,1371	4,148779	0	34	605	647						StimuliFarbe_blau_gruen.png	0	880	547	72	111	529	537	683	0	Content		533	536	17478217	4025532748
17495	09:49:14.902	00:00:17.494	1050	666,9916	654,4199	0,5414769	0,4975953	466,2303	4,110566	0	540,2206	631,1723	0,3365584	0,495658	471,4776	4,083719	0	34	604	643						StimuliFarbe_blau_gruen.png	0	880	547	72	111	529	537	683	0	Content		532	532	17494841	4025549372
17511	09:49:14.918	00:00:17.511	1051	664,2244	654,9946	0,5408536	0,4970815	466,4965	4,100529	0	538,3411	635,1188	0,336061	0,4952891	471,6979	4,149452	0	34	601	645						StimuliFarbe_blau_gruen.png	0	880	547	72	111	529	537	683	0	Content		529	534	17511465	4025565996
17528	09:49:14.935	00:00:17.528	1052	665,9241	654,3824	0,5402145	0,496822	466,7421	4,106843	0	536,0049	637,4233	0,3355034	0,4951844	472,033	4,110531	0	34	601	646						StimuliFarbe_blau_gruen.png	0	880	547	72	111	529	537	683	0	Content		529	535	17528225	4025582756
17545	09:49:14.952	00:00:17.544	1053	665,3817	653,1287	0,5396537	0,4967107	466,8997	4,126071	0	534,5922	635,1091	0,3350178	0,4951473	472,3085	4,137495	0	34	600	644						StimuliFarbe_blau_gruen.png	0	880	547	72	111	529	537	683	0	Content		528	533	17544844	4025599375
17561	09:49:14.968	00:00:17.561	1054	669,9337	658,4205	0,5391826	0,496727	467,1302	4,105964	0	533,5123	643,6358	0,3345959	0,495242	472,5063	4,10463	0	34	602	651						StimuliFarbe_blau_gruen.png	0	880	547	72	111	529	537	683	0	Content		530	540	17561467	4025615998
17578	09:49:14.985	00:00:17.578	1055	664,4575	657,0145	0,5387946	0,4970587	467,4011	4,142271	0	540,1152	632,4252	0,3343698	0,4957334	472,912	4,136601	0	34	602	645						StimuliFarbe_blau_gruen.png	0	880	547	72	111	529	537	683	0	Content		530	534	17578093	4025632624
17595	09:49:15.002	00:00:17.594	1056	659,5742	656,4447	0,5385395	0,4973949	467,6345	4,1968	0	484,3777	638,8693	0,3343061	0,4962083	472,9111	4,15287	0	34	572	648						StimuliFarbe_blau_gruen.png	0	880	547	72	111	529	537	683	0	Content		500	537	17594840	4025649371
17611	09:49:15.018	00:00:17.611	1057	666,502	653,5121	0,5384399	0,4976036	467,7552	4,168387	0	498,6248	642,7102	0,3343039	0,4968432	472,9111	4,155322	0	34	583	648						StimuliFarbe_blau_gruen.png	0	880	547	72	111	529	537	683	0	Content		511	537	17611466	4025665997
17628	09:49:15.035	00:00:17.628	1058	659,8446	658,0485	0,538416	0,4982089	467,8618	4,116282	0	534,9241	623,3003	0,3341143	0,497621	473,481	4,084558	0	34	597	641						StimuliFarbe_blau_gruen.png	0	880	547	72	111	529	537	683	0	Content		525	530	17628091	4025682622
17645	09:49:15.052	00:00:17.644	1059	669,2781	654,7175	0,538465	0,4989172	468,0104	4,097274	0	540,9969	635,5744	0,3341589	0,4984435	473,5243	4,115071	0	34	605	645						StimuliFarbe_blau_gruen.png	0	880	547	72	111	529	537	683	0	Content		533	534	17644715	4025699246
17661	09:49:15.068	00:00:17.661	1060	670,8079	656,4946	0,5385676	0,4996251	468,0963	4,076883	0	531,1128	609,637	0,3342889	0,4991919	473,8247	4,012297	0	34	601	633						StimuliFarbe_blau_gruen.png	0	880	547	72	111	529	537	683	0	Content		529	522	17661466	4025715997
17678	09:49:15.085	00:00:17.678	1061	668,6875	666,2121	0,5387414	0,5002109	468,2442	4,133586	0	486,8137	635,3589	0,334433	0,5000266	473,8246	4,129969	0	34	578	651						StimuliFarbe_blau_gruen.png	0	880	547	72	111	529	537	683	0	Content		506	540	17678095	4025732626
17695	09:49:15.102	00:00:17.694	1062	672,0917	659,7754	0,5389422	0,5004188	468,3423	4,170086	0	491,1596	636,1899	0,3347537	0,5005288	473,8247	4,122152	0	34	582	648						StimuliFarbe_blau_gruen.png	0	880	547	72	111	529	537	683	0	Content		510	537	17694717	4025749248
17711	09:49:15.118	00:00:17.711	1063	675,0713	661,7001	0,5391816	0,5003272	468,3914	4,086547	0	500,32	633,0964	0,3350048	0,500693	473,8243	4,112796	0	34	588	647						StimuliFarbe_blau_gruen.png	0	880	547	72	111	529	537	683	0	Content		516	536	17711463	4025765994
17728	09:49:15.135	00:00:17.728	1064	659,722	669,1469	0,5393521	0,5000836	468,5719	4,142184	0	495,9937	640,6742	0,3352128	0,5006908	473,824	4,074234	0	34	578	655						StimuliFarbe_blau_gruen.png	0	880	547	72	111	529	537	683	0	Content		506	544	17728091	4025782622
17745	09:49:15.152	00:00:17.744	1065	669,0149	667,9262	0,5395672	0,4996483	468,8109	4,059254	0	495,6927	641,4678	0,3370337	0,5005986	469,42	3,995025	0	34	582	655						StimuliFarbe_blau_gruen.png	0	880	547	72	111	529	537	683	0	Content		510	544	17744714	4025799245
17761	09:49:15.168	00:00:17.761	1066	669,452	665,0583	0,5397914	0,4989794	468,9694	4,07921	0	495,6798	647,2908	0,3367719	0,5004662	470,9429	4,082686	0	34	583	656						StimuliFarbe_blau_gruen.png	0	880	547	72	111	529	537	683	0	Content		511	545	17761348	4025815879
17778	09:49:15.185	00:00:17.778	1067	666,2982	667,424	0,5400556	0,4980426	469,1588	4,104004	0	500,198	641,5972	0,3356369	0,5001222	475,7537	4,127107	0	34	583	655						StimuliFarbe_blau_gruen.png	0	880	547	72	111	529	537	683	0	Content		511	544	17778087	4025832618
17795	09:49:15.202	00:00:17.794	1068	668,2227	665,5469	0,5403797	0,4968964	469,309	4,125237	0	541,1663	635,698	0,3363478	0,4996904	474,5679	4,061565	0	34	605	651						StimuliFarbe_blau_gruen.png	0	880	547	72	111	529	537	683	0	Content		533	540	17794712	4025849243
17811	09:49:15.218	00:00:17.811	1069	661,7574	655,0473	0,5406055	0,4957382	469,5903	4,168199	0	538,6825	640,9449	0,336714	0,4990651	474,9256	4,062257	0	34	600	648						StimuliFarbe_blau_gruen.png	0	880	547	72	111	529	537	683	0	Content		528	537	17811347	4025865878
17828	09:49:15.235	00:00:17.827	1070	671,0453	660,9858	0,5408586	0,4944682	469,7143	4,128647	0	539,6056	643,7398	0,3370065	0,4983514	475,0308	4,075302	0	34	605	652						StimuliFarbe_blau_gruen.png	0	880	547	72	111	529	537	683	0	Content		533	541	17827962	4025882493
17845	09:49:15.252	00:00:17.844	1071	672,9472	663,5432	0,5410438	0,4932654	469,9085	4,135569	0	545,6539	655,2904	0,3371935	0,4976529	475,2918	3,999087	0	34	609	659						StimuliFarbe_blau_gruen.png	0	880	547	72	111	529	537	683	0	Content		537	548	17844713	4025899244
17861	09:49:15.268	00:00:17.861	1072	669,8478	670,0654	0,5412077	0,4922327	470,3206	4,149591	0	496,2818	648,1412	0,3385158	0,4971508	472,2485	4,043079	0	34	583	659						StimuliFarbe_blau_gruen.png	0	880	547	72	111	529	537	683	0	Content		511	548	17861346	4025915877
17878	09:49:15.285	00:00:17.877	1073	678,3422	664,8276	0,5413065	0,4916483	470,7504	4,089773	0	489,5825	638,0386	0,3377658	0,496858	475,2916	4,068965	0	34	584	651						StimuliFarbe_blau_gruen.png	0	880	547	72	111	529	537	683	0	Content		512	540	17877963	4025932494
17895	09:49:15.302	00:00:17.894	1074	675,5576	665,2854	0,541469	0,4913225	470,853	4,10209	0	536,0068	638,7108	0,3377794	0,4967821	476,208	4,127381	0	34	606	652						StimuliFarbe_blau_gruen.png	0	880	547	72	111	529	537	683	0	Content		534	541	17894587	4025949118
17911	09:49:15.318	00:00:17.911	1075	668,1984	670,7861	0,5415991	0,4913584	471,1552	4,088475	0	540,3742	644,0033	0,3379274	0,4968797	476,3974	4,125525	0	34	604	657						StimuliFarbe_blau_gruen.png	0	880	547	72	111	529	537	683	0	Content		532	546	17911341	4025965872
17928	09:49:15.335	00:00:17.927	1076	668,6954	667,2676	0,5416133	0,4919057	471,5938	4,107645	0	490,2848	644,1725	0,3381076	0,4975129	476,3966	4,183601	0	34	579	656						StimuliFarbe_blau_gruen.png	0	880	547	72	111	529	537	683	0	Content		507	545	17927961	4025982492
17945	09:49:15.352	00:00:17.944	1077	716,7734	671,8135	0,5396854	0,4930342	472,0114	4,200877	0	602,6239	636,4876	0,336266	0,4985135	476,9407	4,176548	0	34	660	654						StimuliFarbe_blau_gruen.png	0	880	547	72	111	529	537	683	0	Content		588	543	17944584	4025999115
17961	09:49:15.368	00:00:17.961	1078	840,7172	666,4084	0,5366657	0,4936955	472,5824	4,150263	0	712,1633	634,3184	0,333689	0,4988834	476,9408	4,240705	0	35	776	650						StimuliFarbe_blau_gruen.png	0	880	547	72	111	846	511	333	0	Content		704	539	17961209	4026015740
17978	09:49:15.385	00:00:17.977	1079	916,4189	651,3093	0,5349905	0,4937677	473,2087	4,184485	0	812,4744	639,0397	0,3317432	0,4989066	476,9408	4,223301	0	35	864	645						StimuliFarbe_blau_gruen.png	0	880	547	72	111	846	511	333	0	Content		792	534	17977958	4026032489
17995	09:49:15.402	00:00:17.994	1080	947,1685	633,9639	0,5344141	0,4938932	473,4987	4,216065	0	867,3124	624,251	0,3307146	0,4990209	476,9408	4,154899	0	35	907	629						StimuliFarbe_blau_gruen.png	0	880	547	72	111	846	511	333	0	Content		835	518	17994583	4026049114
18011	09:49:15.418	00:00:18.011	1081	929,253	631,4504	0,534514	0,4942966	473,8249	4,158413	0	899,6058	589,3389	0,3294027	0,4994549	478,7565	4,128067	0	35	914	610						StimuliFarbe_blau_gruen.png	0	880	547	72	111	846	511	333	0	Content		842	499	18011209	4026065740
18028	09:49:15.435	00:00:18.027	1082	935,305	639,8101	0,5345399	0,4948722	473,8166	4,206842	0	916,511	604,8105	0,329058	0,5000882	479,0593	4,164089	0	35	926	622						StimuliFarbe_blau_gruen.png	0	880	547	72	111	846	511	333	0	Content		854	511	18027833	4026082364
18045	09:49:15.452	00:00:18.044	1083	930,2544	631,42	0,5343325	0,4951741	474,0863	4,22752	0	918,5635	608,4714	0,3289012	0,500681	479,149	4,172339	0	35	924	620						StimuliFarbe_blau_gruen.png	0	880	547	72	111	846	511	333	0	Content		852	509	18044585	4026099116
18061	09:49:15.468	00:00:18.061	1084	-1024	-768	-1	-1	-1	-1	4	-1024	-768	-1	-1	-1	-1	4	35	0	0						StimuliFarbe_blau_gruen.png	0	880	547	72	111	846	511	333	0	Content		-72	-111	18061202	4026115733
18078	09:49:15.485	00:00:18.077	1085	-1024	-768	-1	-1	-1	-1	4	-1024	-768	-1	-1	-1	-1	4	35	0	0						StimuliFarbe_blau_gruen.png	0	880	547	72	111	846	511	333	0	Content		-72	-111	18077869	4026132400
18094	09:49:15.501	00:00:18.094	1086	940,9228	628,9177	0,5335117	0,4952602	474,6961	4,264748	0	908,7561	613,3607	0,3285933	0,5019208	479,4573	4,233549	0	35	925	621						StimuliFarbe_blau_gruen.png	0	880	547	72	111	846	511	333	0	Content		853	510	18094455	4026148986
18111	09:49:15.518	00:00:18.111	1087	941,105	626,197	0,5333914	0,4953512	474,9534	4,282909	0	905,4211	609,3857	0,3286192	0,5024728	479,6817	4,252889	0	35	923	618						StimuliFarbe_blau_gruen.png	0	880	547	72	111	846	511	333	0	Content		851	507	18111205	4026165736
18128	09:49:15.535	00:00:18.127	1088	945,3749	633,3065	0,5333599	0,4954562	475,1676	4,295679	0	907,0058	613,5483	0,3286934	0,5030472	479,8021	4,275009	0	35	926	623						StimuliFarbe_blau_gruen.png	0	880	547	72	111	846	511	333	0	Content		854	512	18127827	4026182358
18144	09:49:15.551	00:00:18.144	1089	939,8444	629,3495	0,5333477	0,4956973	475,5616	4,280785	0	892,3889	614,0488	0,3288228	0,5036366	479,9907	4,286866	0	35	916	622						StimuliFarbe_blau_gruen.png	0	880	547	72	111	846	511	333	0	Content		844	511	18144453	4026198984
18161	09:49:15.568	00:00:18.161	1090	945,0904	626,7245	0,5333864	0,4962129	475,7451	4,315933	0	893,4221	613,3566	0,3289265	0,5043609	480,0169	4,26044	0	35	919	620						StimuliFarbe_blau_gruen.png	0	880	547	72	111	846	511	333	0	Content		847	509	18161078	4026215609
18178	09:49:15.585	00:00:18.177	1091	950,8058	635,5995	0,533452	0,4969232	475,9838	4,340114	0	885,1595	608,2015	0,3291215	0,5052643	480,4669	4,266342	0	35	918	622						StimuliFarbe_blau_gruen.png	0	880	547	72	111	846	511	333	0	Content		846	511	18177828	4026232359
18194	09:49:15.601	00:00:18.194	1092	949,8328	635,2664	0,5336467	0,4978796	476,2769	4,344155	0	832,3214	609,0359	0,3294159	0,5063885	480,4665	4,372837	0	35	891	622						StimuliFarbe_blau_gruen.png	0	880	547	72	111	846	511	333	0	Content		819	511	18194454	4026248985
18211	09:49:15.618	00:00:18.211	1093	959,9254	630,6269	0,5339736	0,4991814	476,5017	4,386184	0	847,9387	612,0514	0,3299285	0,5076976	480,467	4,32662	0	35	904	621						StimuliFarbe_blau_gruen.png	0	880	547	72	111	846	511	333	0	Content		832	510	18211078	4026265609
18228	09:49:15.635	00:00:18.227	1094	957,5046	635,711	0,5344163	0,5007052	476,7996	4,398751	0	833,8191	615,2164	0,3303547	0,5092039	480,4663	4,40585	0	35	896	625						StimuliFarbe_blau_gruen.png	0	880	547	72	111	846	511	333	0	Content		824	514	18227705	4026282236
18244	09:49:15.651	00:00:18.244	1095	958,2638	629,9891	0,5348752	0,5023434	476,9313	4,446171	0	919,1655	650,6041	0,3307693	0,5106245	480,7033	4,077	0	35	939	640						StimuliFarbe_blau_gruen.png	0	880	547	72	111	846	511	333	0	Content		867	529	18244452	4026298983
18261	09:49:15.668	00:00:18.261	1096	966,2277	634,8425	0,5354183	0,5039156	477,0343	4,445454	0	880,3066	608,9189	0,3313006	0,5120264	480,9609	4,310228	0	35	923	622						StimuliFarbe_blau_gruen.png	0	880	547	72	111	846	511	333	0	Content		851	511	18261077	4026315608
18278	09:49:15.685	00:00:18.277	1097	962,1845	627,9662	0,5360188	0,5051472	477,1441	4,450338	0	873,7457	610,6661	0,3318238	0,5129949	481,0182	4,391137	0	35	918	619						StimuliFarbe_blau_gruen.png	0	880	547	72	111	846	511	333	0	Content		846	508	18277703	4026332234
18294	09:49:15.701	00:00:18.294	1098	1024,638	631,8956	0,5356189	0,5060002	477,7476	4,521307	0	934,0639	611,3414	0,3315187	0,5135632	481,4783	4,425555	0	36	979	622						StimuliFarbe_blau_gruen.png	0	880	547	72	111	1000	511	200	0	Content		907	511	18294329	4026348860
18311	09:49:15.718	00:00:18.311	1099	1022,113	647,8298	0,5155612	0,5058576	412,271	3,873929	0	1006,557	625,1459	0,3224778	0,5130824	433,9256	3,927498	0	36	1014	636						StimuliFarbe_blau_gruen.png	0	880	547	72	111	1000	511	200	0	Content		942	525	18311076	4026365607
18328	09:49:15.735	00:00:18.327	1100	-1024	-768	-1	-1	-1	-1	4	-1024	-768	-1	-1	-1	-1	4	36	0	0						StimuliFarbe_blau_gruen.png	0	880	547	72	111	1000	511	200	0	Content		-72	-111	18327702	4026382233
18344	09:49:15.751	00:00:18.344	1101	-1024	-768	-1	-1	-1	-1	4	-1024	-768	-1	-1	-1	-1	4	36	0	0						StimuliFarbe_blau_gruen.png	0	880	547	72	111	1000	511	200	0	Content		-72	-111	18344320	4026398851
18361	09:49:15.768	00:00:18.360	1102	-1024	-768	-1	-1	-1	-1	4	-1024	-768	-1	-1	-1	-1	4	36	0	0						StimuliFarbe_blau_gruen.png	0	880	547	72	111	1000	511	200	0	Content		-72	-111	18360988	4026415519
18378	09:49:15.785	00:00:18.377	1103	-1024	-768	-1	-1	-1	-1	4	-1024	-768	-1	-1	-1	-1	4	36	0	0						StimuliFarbe_blau_gruen.png	0	880	547	72	111	1000	511	200	0	Content		-72	-111	18377656	4026432187
18394	09:49:15.801	00:00:18.394	1104	-1024	-768	-1	-1	-1	-1	4	-1024	-768	-1	-1	-1	-1	4	36	0	0						StimuliFarbe_blau_gruen.png	0	880	547	72	111	1000	511	200	0	Content		-72	-111	18394323	4026448854
18411	09:49:15.818	00:00:18.410	1105	-1024	-768	-1	-1	-1	-1	4	1093,686	595,4335	0,3217171	0,5127078	433,9255	3,915904	0	36	1094	595						StimuliFarbe_blau_gruen.png	0	880	547	72	111	1000	511	200	0	Content		1022	484	18410946	4026465477
18428	09:49:15.835	00:00:18.427	1106	-1024	-768	-1	-1	-1	-1	4	1089,601	597,5518	0,3217738	0,5128922	433,9255	3,857654	0	36	1090	598						StimuliFarbe_blau_gruen.png	0	880	547	72	111	1000	511	200	0	Content		1018	487	18427573	4026482104
18444	09:49:15.851	00:00:18.444	1107	-1024	-768	-1	-1	-1	-1	4	1083,217	596,3477	0,3218256	0,5130749	433,9255	3,922052	0	36	1083	596						StimuliFarbe_blau_gruen.png	0	880	547	72	111	1000	511	200	0	Content		1011	485	18444322	4026498853
18461	09:49:15.868	00:00:18.460	1108	-1024	-768	-1	-1	-1	-1	4	1074,925	595,4573	0,3220379	0,5134541	433,9255	3,850912	0	36	1075	595						StimuliFarbe_blau_gruen.png	0	880	547	72	111	1000	511	200	0	Content		1003	484	18460947	4026515478
18478	09:49:15.885	00:00:18.477	1109	1109,225	640,0872	0,5378721	0,5089685	480,1273	4,58774	0	1035,473	626,4984	0,333044	0,515372	482,711	4,341465	0	36	1072	633						StimuliFarbe_blau_gruen.png	0	880	547	72	111	1000	511	200	0	Content		1000	522	18477570	4026532101
18494	09:49:15.901	00:00:18.494	1110	-1024	-768	-1	-1	-1	-1	4	-1024	-768	-1	-1	-1	-1	4	37	0	0						StimuliFarbe_blau_gruen.png	0	880	547	72	111	775	621	167	0	Content		-72	-111	18494249	4026548780
18511	09:49:15.918	00:00:18.510	1111	-1024	-768	-1	-1	-1	-1	4	-1024	-768	-1	-1	-1	-1	4	37	0	0						StimuliFarbe_blau_gruen.png	0	880	547	72	111	775	621	167	0	Content		-72	-111	18510916	4026565447
18528	09:49:15.935	00:00:18.527	1112	895,8251	744,5741	0,5383701	0,5123544	473,5062	4,545012	0	813,4538	724,3312	0,3382374	0,5197786	483,3009	4,431646	0	37	855	734						StimuliFarbe_blau_gruen.png	0	880	547	72	111	775	621	167	0	Content		783	623	18527566	4026582097
18544	09:49:15.951	00:00:18.544	1113	881,8494	745,6551	0,5376209	0,5128464	471,3553	4,481512	0	801,3805	721,9495	0,3381225	0,5202044	483,3753	4,458519	0	37	842	734						StimuliFarbe_blau_gruen.png	0	880	547	72	111	775	621	167	0	Content		770	623	18544189	4026598720
18561	09:49:15.968	00:00:18.560	1114	879,3193	737,9137	0,5365728	0,5132678	467,3642	4,396633	0	806,0027	727,2571	0,3380535	0,5208312	483,5065	4,432246	0	37	843	733						StimuliFarbe_blau_gruen.png	0	880	547	72	111	775	621	167	0	Content		771	622	18560940	4026615471
18578	09:49:15.985	00:00:18.577	1115	894,0068	741,2545	0,5377191	0,5138578	471,9899	4,428927	0	803,5973	729,1483	0,3379572	0,5214574	483,3986	4,422147	0	37	849	735						StimuliFarbe_blau_gruen.png	0	880	547	72	111	775	621	167	0	Content		777	624	18577562	4026632093
18594	09:49:16.001	00:00:18.594	1116	889,4962	734,1029	0,5374838	0,5145538	471,2515	4,527544	0	787,9365	726,9508	0,3378795	0,5221898	483,3378	4,462678	0	37	839	731						StimuliFarbe_blau_gruen.png	0	880	547	72	111	775	621	167	0	Content		767	620	18594189	4026648720
18611	09:49:16.018	00:00:18.610	1117	891,5809	743,8085	0,5376166	0,5153403	471,8643	4,482512	0	800,9603	726,0022	0,3378101	0,5230351	483,5462	4,450515	0	37	846	735						StimuliFarbe_blau_gruen.png	0	880	547	72	111	775	621	167	0	Content		774	624	18610813	4026665344
18628	09:49:16.035	00:00:18.627	1118	904,4517	739,287	0,53769	0,5161942	472,2077	4,520685	0	805,6618	724,6354	0,3377288	0,523998	483,4539	4,482452	0	37	855	732						StimuliFarbe_blau_gruen.png	0	880	547	72	111	775	621	167	0	Content		783	621	18627564	4026682095
18644	09:49:16.051	00:00:18.644	1119	883,9033	731,5085	0,5372087	0,5164708	471,8842	4,553629	0	800,7377	719,2574	0,3375126	0,5243474	483,6653	4,544471	0	37	842	725						StimuliFarbe_blau_gruen.png	0	880	547	72	111	775	621	167	0	Content		770	614	18644191	4026698722
18661	09:49:16.068	00:00:18.660	1120	945,0508	676,5752	0,5337827	0,5147141	463,7234	4,464199	0	839,4615	653,0543	0,3366913	0,5225676	483,6762	4,553789	0	38	892	665						StimuliFarbe_blau_gruen.png	0	880	547	72	111	826	488	350	0	Content		820	554	18660809	4026715340
18677	09:49:16.084	00:00:18.677	1121	963,3639	627,9652	0,5333126	0,5132032	464,4944	4,398561	0	838,5803	590,9104	0,3363365	0,5211373	483,7908	4,525393	0	38	901	609						StimuliFarbe_blau_gruen.png	0	880	547	72	111	826	488	350	0	Content		829	498	18677435	4026731966
18694	09:49:16.101	00:00:18.694	1122	963,1693	610,9612	0,5343026	0,5137113	467,9835	4,494333	0	843,7794	583,5675	0,3362363	0,5218251	483,6626	4,552372	0	38	903	597						StimuliFarbe_blau_gruen.png	0	880	547	72	111	826	488	350	0	Content		831	486	18694184	4026748715
18711	09:49:16.118	00:00:18.710	1123	953,8438	611,2854	0,5330353	0,5141088	463,6985	4,442769	0	835,9325	590,2993	0,3360298	0,5225359	483,7574	4,607033	0	38	895	601						StimuliFarbe_blau_gruen.png	0	880	547	72	111	826	488	350	0	Content		823	490	18710812	4026765343
18727	09:49:16.134	00:00:18.727	1124	961,9214	611,8486	0,5324367	0,5139843	462,1147	4,391957	0	838,2767	582,6202	0,3356966	0,522695	483,6308	4,585718	0	38	900	597						StimuliFarbe_blau_gruen.png	0	880	547	72	111	826	488	350	0	Content		828	486	18727434	4026781965
18744	09:49:16.151	00:00:18.744	1125	967,4138	615,031	0,5322111	0,5133381	462,7722	4,440193	0	829,4171	583,2248	0,3351661	0,5226335	483,5432	4,576711	0	38	898	599						StimuliFarbe_blau_gruen.png	0	880	547	72	111	826	488	350	0	Content		826	488	18744062	4026798593
18761	09:49:16.168	00:00:18.760	1126	966,1333	615,1693	0,5325475	0,5121446	466,6869	4,490153	0	836,5471	577,03	0,3343799	0,5221907	483,4335	4,546441	0	38	901	596						StimuliFarbe_blau_gruen.png	0	880	547	72	111	826	488	350	0	Content		829	485	18760809	4026815340
18777	09:49:16.184	00:00:18.777	1127	981,7908	612,3217	0,5315968	0,5106567	466,4203	4,54739	0	827,7076	580,4896	0,3334175	0,521671	483,4506	4,571351	0	38	905	596						StimuliFarbe_blau_gruen.png	0	880	547	72	111	826	488	350	0	Content		833	485	18777432	4026831963
18794	09:49:16.201	00:00:18.794	1128	971,6622	615,9312	0,5296129	0,5091868	462,3047	4,488624	0	826,0236	580,8573	0,3323773	0,521186	483,1661	4,560039	0	38	899	598						StimuliFarbe_blau_gruen.png	0	880	547	72	111	826	488	350	0	Content		827	487	18794055	4026848586
18811	09:49:16.218	00:00:18.810	1129	969,2765	611,6694	0,5287848	0,507731	462,6966	4,466882	0	828,1033	585,3271	0,3312865	0,5209032	482,9706	4,551806	0	38	899	598						StimuliFarbe_blau_gruen.png	0	880	547	72	111	826	488	350	0	Content		827	487	18810682	4026865213
18827	09:49:16.234	00:00:18.827	1130	957,7565	617,4711	0,5277211	0,5066466	462,0849	4,402629	0	829,4816	579,6554	0,3302284	0,5208601	482,8765	4,521429	0	38	894	599						StimuliFarbe_blau_gruen.png	0	880	547	72	111	826	488	350	0	Content		822	488	18827431	4026881962
18844	09:49:16.251	00:00:18.844	1131	979,3641	614,88	0,5280699	0,5058846	466,0318	4,478603	0	828,5676	582,855	0,3293156	0,5210623	482,5446	4,484326	0	38	904	599						StimuliFarbe_blau_gruen.png	0	880	547	72	111	826	488	350	0	Content		832	488	18844055	4026898586
18861	09:49:16.268	00:00:18.860	1132	969,605	618,1028	0,5260045	0,5055346	460,6852	4,419553	0	818,4907	582,3506	0,328542	0,521475	482,0083	4,475249	0	38	894	600						StimuliFarbe_blau_gruen.png	0	880	547	72	111	826	488	350	0	Content		822	489	18860682	4026915213
18877	09:49:16.284	00:00:18.877	1133	971,0802	622,3794	0,5254877	0,505304	460,5835	4,372045	0	829,4978	580,5031	0,3278745	0,5218782	481,7768	4,520842	0	38	900	601						StimuliFarbe_blau_gruen.png	0	880	547	72	111	826	488	350	0	Content		828	490	18877309	4026931840
18894	09:49:16.301	00:00:18.894	1134	975,9578	619,354	0,5249	0,5051625	460,0163	4,296127	0	819,8995	579,7837	0,3272285	0,5221494	481,3564	4,492415	0	38	898	600						StimuliFarbe_blau_gruen.png	0	880	547	72	111	826	488	350	0	Content		826	489	18894056	4026948587
18911	09:49:16.318	00:00:18.910	1135	963,3577	616,5415	0,5242711	0,504799	459,3887	4,345893	0	823,6462	579,6154	0,3265989	0,5221513	481,1099	4,470541	0	38	894	598						StimuliFarbe_blau_gruen.png	0	880	547	72	111	826	488	350	0	Content		822	487	18910683	4026965214
18927	09:49:16.334	00:00:18.927	1136	970,7424	613,666	0,523859	0,5042768	459,7872	4,312207	0	808,6304	581,1716	0,3258822	0,5219097	480,751	4,457379	0	38	890	597						StimuliFarbe_blau_gruen.png	0	880	547	72	111	826	488	350	0	Content		818	486	18927306	4026981837
18944	09:49:16.351	00:00:18.943	1137	979,1241	618,3458	0,5239597	0,5034368	462,5078	4,377565	0	821,8677	579,3148	0,3251576	0,5214334	480,4024	4,427227	0	38	900	599						StimuliFarbe_blau_gruen.png	0	880	547	72	111	826	488	350	0	Content		828	488	18943933	4026998464
18961	09:49:16.368	00:00:18.960	1138	962,595	615,5817	0,5229842	0,5023015	461,589	4,311	0	820,7683	582,1797	0,3243243	0,5206418	480,085	4,445529	0	38	892	599						StimuliFarbe_blau_gruen.png	0	880	547	72	111	826	488	350	0	Content		820	488	18960683	4027015214
18977	09:49:16.384	00:00:18.977	1139	957,8563	608,1732	0,5215501	0,50105	457,8911	4,367101	0	824,4725	584,7998	0,3237315	0,5196548	479,7831	4,399539	0	38	891	596						StimuliFarbe_blau_gruen.png	0	880	547	72	111	826	488	350	0	Content		819	485	18977308	4027031839
18994	09:49:16.401	00:00:18.993	1140	887,0635	628,8833	0,524959	0,500345	465,1833	4,374183	0	734,8782	599,1315	0,3254313	0,5193746	479,3914	4,425899	0	38	811	614						StimuliFarbe_blau_gruen.png	0	880	547	72	111	826	488	350	0	Content		739	503	18993931	4027048462
19011	09:49:16.418	00:00:19.010	1141	772,3901	652,2773	0,52901	0,49982	472,2857	4,378327	0	619,6479	628,1029	0,3283809	0,5195318	479,0557	4,448776	0	39	696	640						StimuliFarbe_blau_gruen.png	0	880	547	72	111	518	560	400	0	Content		624	529	19010559	4027065090
19027	09:49:16.434	00:00:19.027	1142	686,9646	678,147	0,5306046	0,499851	474,4519	4,549329	0	532,3333	645,4304	0,3300541	0,5202601	478,6693	4,413145	0	39	610	662						StimuliFarbe_blau_gruen.png	0	880	547	72	111	518	560	400	0	Content		538	551	19027306	4027081837
19044	09:49:16.451	00:00:19.043	1143	684,0236	683,1274	0,5306126	0,5002389	474,758	4,506122	0	469,1974	653,646	0,3299459	0,5212195	478,8365	4,469845	0	39	577	668						StimuliFarbe_blau_gruen.png	0	880	547	72	111	518	560	400	0	Content		505	557	19043929	4027098460
19061	09:49:16.468	00:00:19.060	1144	690,6989	679,989	0,5298753	0,5009827	472,7559	4,438618	0	471,0876	650,2239	0,3291498	0,5224025	478,669	4,443205	0	39	581	665						StimuliFarbe_blau_gruen.png	0	880	547	72	111	518	560	400	0	Content		509	554	19060556	4027115087
19077	09:49:16.484	00:00:19.077	1145	687,058	690,8146	0,5309849	0,5019005	477,6475	4,528389	0	454,1249	648,4239	0,3283195	0,5237527	478,6693	4,435236	0	39	571	670						StimuliFarbe_blau_gruen.png	0	880	547	72	111	518	560	400	0	Content		499	559	19077179	4027131710
19094	09:49:16.501	00:00:19.093	1146	682,8402	676,0374	0,5293641	0,5033578	472,3194	4,507587	0	451,8354	650,5797	0,3273796	0,5257183	478,6686	4,34214	0	39	567	663						StimuliFarbe_blau_gruen.png	0	880	547	72	111	518	560	400	0	Content		495	552	19093928	4027148459
19111	09:49:16.518	00:00:19.110	1147	690,5478	682,7504	0,5288662	0,5047472	471,6845	4,524331	0	464,6482	646,6715	0,3263992	0,5279745	479,0058	4,407554	0	39	578	665						StimuliFarbe_blau_gruen.png	0	880	547	72	111	518	560	400	0	Content		506	554	19110553	4027165084
19127	09:49:16.534	00:00:19.127	1148	681,6294	688,498	0,5281509	0,5061394	470,298	4,538924	0	508,9775	667,754	0,3266518	0,5300909	475,0548	4,282243	0	39	595	678						StimuliFarbe_blau_gruen.png	0	880	547	72	111	518	560	400	0	Content		523	567	19127179	4027181710
19144	09:49:16.551	00:00:19.143	1149	678,8817	686,8327	0,5271678	0,5072896	467,3439	4,549861	0	501,4318	655,2668	0,3260564	0,532146	474,6265	4,373322	0	39	590	671						StimuliFarbe_blau_gruen.png	0	880	547	72	111	518	560	400	0	Content		518	560	19143927	4027198458
19161	09:49:16.568	00:00:19.160	1150	686,3651	686,7278	0,5273201	0,5080463	468,855	4,542729	0	505,2709	657,6395	0,325446	0,5335194	473,9382	4,383868	0	39	596	672						StimuliFarbe_blau_gruen.png	0	880	547	72	111	518	560	400	0	Content		524	561	19160551	4027215082
19177	09:49:16.584	00:00:19.177	1151	686,7516	690,801	0,5258514	0,5080062	464,3468	4,457689	0	501,0531	652,7621	0,324817	0,5343809	473,3344	4,386266	0	39	594	672						StimuliFarbe_blau_gruen.png	0	880	547	72	111	518	560	400	0	Content		522	561	19177176	4027231707
19194	09:49:16.601	00:00:19.193	1152	677,2866	689,4849	0,5253213	0,5071451	464,0272	4,424014	0	508,8473	657,6837	0,3241444	0,5345972	472,9036	4,382643	0	39	593	674						StimuliFarbe_blau_gruen.png	0	880	547	72	111	518	560	400	0	Content		521	563	19193803	4027248334
19211	09:49:16.618	00:00:19.210	1153	693,3922	692,7722	0,5248283	0,5057476	464,2818	4,513578	0	495,2782	658,8389	0,323317	0,5343841	472,5094	4,409107	0	39	594	676						StimuliFarbe_blau_gruen.png	0	880	547	72	111	518	560	400	0	Content		522	565	19210550	4027265081
19227	09:49:16.634	00:00:19.227	1154	681,2719	696,5798	0,52496	0,5042925	467,3769	4,533033	0	501,5792	652,5758	0,3224892	0,5341346	472,0415	4,370721	0	39	591	675						StimuliFarbe_blau_gruen.png	0	880	547	72	111	518	560	400	0	Content		519	564	19227176	4027281707
19244	09:49:16.651	00:00:19.243	1155	682,5476	689,5446	0,5241367	0,5029304	467,1746	4,465775	0	460,022	644,9921	0,321542	0,5339941	472,0399	4,354838	0	39	571	667						StimuliFarbe_blau_gruen.png	0	880	547	72	111	518	560	400	0	Content		499	556	19243800	4027298331
19260	09:49:16.667	00:00:19.260	1156	682,7318	694,9825	0,5238235	0,5015733	468,5782	4,47037	0	444,9143	658,313	0,3205113	0,5340697	472,0411	4,403912	0	39	564	677						StimuliFarbe_blau_gruen.png	0	880	547	72	111	518	560	400	0	Content		492	566	19260424	4027314955
19277	09:49:16.684	00:00:19.277	1157	690,8407	697,4963	0,5228314	0,5006902	467,7823	4,477803	0	499,865	648,8234	0,3198264	0,5343046	471,2758	4,399831	0	39	595	673						StimuliFarbe_blau_gruen.png	0	880	547	72	111	518	560	400	0	Content		523	562	19277173	4027331704
19294	09:49:16.701	00:00:19.293	1158	684,5167	697,1128	0,5217856	0,500266	466,6053	4,457295	0	496,2909	644,4594	0,31898	0,5350865	470,9525	4,399155	0	39	590	671						StimuliFarbe_blau_gruen.png	0	880	547	72	111	518	560	400	0	Content		518	560	19293800	4027348331
19310	09:49:16.717	00:00:19.310	1159	685,2334	686,4702	0,5211127	0,5004947	466,823	4,403868	0	490,6701	613,5524	0,3180481	0,5365403	470,4648	4,269606	0	39	588	650						StimuliFarbe_blau_gruen.png	0	880	547	72	111	518	560	400	0	Content		516	539	19310423	4027364954
19327	09:49:16.734	00:00:19.327	1160	680,4709	694,7863	0,5191463	0,5011848	461,9089	4,441101	0	447,7929	647,3679	0,3172187	0,5384714	470,4642	4,508404	0	39	564	671						StimuliFarbe_blau_gruen.png	0	880	547	72	111	518	560	400	0	Content		492	560	19327048	4027381579
19344	09:49:16.751	00:00:19.343	1161	685,025	693,6847	0,5187668	0,5022725	461,998	4,459531	0	448,6145	655,3201	0,316419	0,5404289	470,4637	4,447489	0	39	567	675						StimuliFarbe_blau_gruen.png	0	880	547	72	111	518	560	400	0	Content		495	564	19343798	4027398329
19360	09:49:16.767	00:00:19.360	1162	644,7208	690,5881	0,5191759	0,5038824	463,6656	4,427659	0	449,0211	650,8076	0,3158054	0,5424743	470,4649	4,376352	0	39	547	671						StimuliFarbe_blau_gruen.png	0	880	547	72	111	518	560	400	0	Content		475	560	19360421	4027414952
19377	09:49:16.784	00:00:19.377	1163	713,5443	682,2258	0,5185056	0,5039413	463,6656	4,489728	0	496,1703	634,9052	0,3144872	0,5433641	470,4649	4,472832	0	39	605	659						StimuliFarbe_blau_gruen.png	0	880	547	72	111	518	560	400	0	Content		533	548	19377049	4027431580
19394	09:49:16.801	00:00:19.393	1164	741,2083	613,235	0,517638	0,5030243	462,8515	4,539189	0	549,8102	578,3187	0,3135258	0,5427148	470,4643	4,466186	0	39	646	596						StimuliFarbe_blau_gruen.png	0	880	547	72	111	518	560	400	0	Content		574	485	19393671	4027448202
19410	09:49:16.817	00:00:19.410	1165	700,1194	547,6359	0,518421	0,5018859	462,8648	4,498448	0	568,7212	506,3215	0,3132274	0,5412937	470,4649	4,410371	0	40	634	527						StimuliFarbe_blau_gruen.png	0	880	547	72	111	586	324	200	0	Content		562	416	19410418	4027464949
19427	09:49:16.834	00:00:19.427	1166	689,5124	491,2489	0,519748	0,5010782	462,6667	4,516799	0	588,4189	465,6147	0,3163913	0,5402007	463,0151	4,372262	0	40	639	478						StimuliFarbe_blau_gruen.png	0	880	547	72	111	586	324	200	0	Content		567	367	19427043	4027481574
19444	09:49:16.851	00:00:19.443	1167	690,2882	451,5047	0,5211688	0,500783	462,3113	4,528089	0	616,5115	417,8495	0,3135419	0,5389982	472,4688	4,481183	0	40	653	435						StimuliFarbe_blau_gruen.png	0	880	547	72	111	586	324	200	0	Content		581	324	19443671	4027498202
19460	09:49:16.867	00:00:19.460	1168	686,0007	438,1799	0,5229835	0,5017398	461,9765	4,518538	0	628,6302	410,1168	0,3168656	0,5389352	464,8118	4,403547	0	40	657	424						StimuliFarbe_blau_gruen.png	0	880	547	72	111	586	324	200	0	Content		585	313	19460293	4027514824
19477	09:49:16.884	00:00:19.477	1169	684,3838	439,4435	0,525077	0,5032882	461,4413	4,558256	0	632,9191	408,4108	0,3186345	0,5392967	463,1648	4,327317	0	40	659	424						StimuliFarbe_blau_gruen.png	0	880	547	72	111	586	324	200	0	Content		587	313	19477044	4027531575
19494	09:49:16.901	00:00:19.493	1170	685,6848	434,606	0,5272006	0,5048105	460,9797	4,540455	0	629,6558	423,7452	0,3194059	0,5394737	464,7532	4,477492	0	40	658	429						StimuliFarbe_blau_gruen.png	0	880	547	72	111	586	324	200	0	Content		586	318	19493668	4027548199
19510	09:49:16.917	00:00:19.510	1171	681,9998	434,8221	0,5293029	0,5067613	460,3525	4,443204	0	628,9175	418,7601	0,3207781	0,5398697	464,7532	4,393008	0	40	655	427						StimuliFarbe_blau_gruen.png	0	880	547	72	111	586	324	200	0	Content		583	316	19510292	4027564823
19527	09:49:16.934	00:00:19.526	1172	684,8338	436,2027	0,531111	0,5091256	459,5294	4,527135	0	689,7228	367,9593	0,3218851	0,5406389	464,8911	4,208324	0	40	687	402						StimuliFarbe_blau_gruen.png	0	880	547	72	111	586	324	200	0	Content		615	291	19526918	4027581449
19544	09:49:16.951	00:00:19.543	1173	676,4784	441,6862	0,5322534	0,5110586	459,6063	4,561234	0	618,4368	422,9482	0,3228239	0,5417169	464,8911	4,660899	0	40	647	432						StimuliFarbe_blau_gruen.png	0	880	547	72	111	586	324	200	0	Content		575	321	19543669	4027598200
19560	09:49:16.967	00:00:19.560	1174	688,0941	437,9405	0,5331492	0,5125031	458,6057	4,532641	0	-1024	-768	-1	-1	-1	-1	4	40	688	438						StimuliFarbe_blau_gruen.png	0	880	547	72	111	586	324	200	0	Content		616	327	19560293	4027614824
19577	09:49:16.984	00:00:19.576	1175	687,4115	445,616	0,5334074	0,5135714	458,4756	4,560939	0	-1024	-768	-1	-1	-1	-1	4	40	687	446						StimuliFarbe_blau_gruen.png	0	880	547	72	111	586	324	200	0	Content		615	335	19576917	4027631448
19594	09:49:17.001	00:00:19.593	1176	698,557	439,0765	0,5329052	0,5147061	458,2391	4,532864	0	-1024	-768	-1	-1	-1	-1	4	40	699	439						StimuliFarbe_blau_gruen.png	0	880	547	72	111	586	324	200	0	Content		627	328	19593540	4027648071
19610	09:49:17.017	00:00:19.610	1177	762,0109	500,5317	0,530062	0,5184039	458,0649	4,548738	0	-1024	-768	-1	-1	-1	-1	4	41	762	501						StimuliFarbe_blau_gruen.png	0	880	547	72	111	745	444	266	0	Content		690	390	19610291	4027664822
19627	09:49:17.034	00:00:19.626	1178	835,4	554,7932	0,5273333	0,522209	457,7074	4,428766	0	-1024	-768	-1	-1	-1	-1	4	41	835	555						StimuliFarbe_blau_gruen.png	0	880	547	72	111	745	444	266	0	Content		763	444	19626914	4027681445
19644	09:49:17.051	00:00:19.643	1179	816,8055	607,6174	0,525865	0,5238656	457,6144	4,482031	0	-1024	-768	-1	-1	-1	-1	4	41	817	608						StimuliFarbe_blau_gruen.png	0	880	547	72	111	745	444	266	0	Content		745	497	19643538	4027698069
19660	09:49:17.067	00:00:19.660	1180	809,014	624,6821	0,5280518	0,5238822	444,9433	4,331119	0	-1024	-768	-1	-1	-1	-1	4	41	809	625						StimuliFarbe_blau_gruen.png	0	880	547	72	111	745	444	266	0	Content		737	514	19660212	4027714743
19677	09:49:17.084	00:00:19.676	1181	817,1816	601,1025	0,5276077	0,5238982	444,9433	4,210301	0	-1024	-768	-1	-1	-1	-1	4	41	817	601						StimuliFarbe_blau_gruen.png	0	880	547	72	111	745	444	266	0	Content		745	490	19676916	4027731447
19694	09:49:17.101	00:00:19.693	1182	-1024	-768	-1	-1	-1	-1	4	-1024	-768	-1	-1	-1	-1	4	41	0	0						StimuliFarbe_blau_gruen.png	0	880	547	72	111	745	444	266	0	Content		-72	-111	19693538	4027748069
19710	09:49:17.117	00:00:19.710	1183	849,4197	541,9615	0,5269939	0,5253636	447,6581	3,835742	0	-1024	-768	-1	-1	-1	-1	4	41	849	542						StimuliFarbe_blau_gruen.png	0	880	547	72	111	745	444	266	0	Content		777	431	19710174	4027764705
19727	09:49:17.134	00:00:19.726	1184	821,0127	506,9376	0,5285212	0,5267952	443,6118	3,584308	0	-1024	-768	-1	-1	-1	-1	4	41	821	507						StimuliFarbe_blau_gruen.png	0	880	547	72	111	745	444	266	0	Content		749	396	19726786	4027781317
19744	09:49:17.151	00:00:19.743	1185	787,2672	515,645	0,5304657	0,5278072	438,8002	3,510229	0	-1024	-768	-1	-1	-1	-1	4	41	787	516						StimuliFarbe_blau_gruen.png	0	880	547	72	111	745	444	266	0	Content		715	405	19743536	4027798067
19760	09:49:17.167	00:00:19.760	1186	-1024	-768	-1	-1	-1	-1	4	-1024	-768	-1	-1	-1	-1	4	41	0	0						StimuliFarbe_blau_gruen.png	0	880	547	72	111	745	444	266	0	Content		-72	-111	19760175	4027814706
19777	09:49:17.184	00:00:19.776	1187	-1024	-768	-1	-1	-1	-1	4	-1024	-768	-1	-1	-1	-1	4	41	0	0						StimuliFarbe_blau_gruen.png	0	880	547	72	111	745	444	266	0	Content		-72	-111	19776781	4027831312
19793	09:49:17.200	00:00:19.793	1188	-1024	-768	-1	-1	-1	-1	4	-1024	-768	-1	-1	-1	-1	4	41	0	0						StimuliFarbe_blau_gruen.png	0	880	547	72	111	745	444	266	0	Content		-72	-111	19793407	4027847938
19810	09:49:17.217	00:00:19.810	1189	-1024	-768	-1	-1	-1	-1	4	-1024	-768	-1	-1	-1	-1	4	41	0	0						StimuliFarbe_blau_gruen.png	0	880	547	72	111	745	444	266	0	Content		-72	-111	19810169	4027864700
19827	09:49:17.234	00:00:19.826	1190	-1024	-768	-1	-1	-1	-1	4	-1024	-768	-1	-1	-1	-1	4	41	0	0						StimuliFarbe_blau_gruen.png	0	880	547	72	111	745	444	266	0	Content		-72	-111	19826778	4027881309
19843	09:49:17.250	00:00:19.843	1191	-1024	-768	-1	-1	-1	-1	4	-1024	-768	-1	-1	-1	-1	4	41	0	0						StimuliFarbe_blau_gruen.png	0	880	547	72	111	745	444	266	0	Content		-72	-111	19843403	4027897934
19860	09:49:17.267	00:00:19.860	1192	-1024	-768	-1	-1	-1	-1	4	775,0864	619,4177	0,3219484	0,5480465	457,8787	4,369902	0	41	775	619						StimuliFarbe_blau_gruen.png	0	880	547	72	111	745	444	266	0	Content		703	508	19860167	4027914698
19877	09:49:17.284	00:00:19.876	1193	-1024	-768	-1	-1	-1	-1	4	-1024	-768	-1	-1	-1	-1	4		0	0						StimuliFarbe_blau_gruen.png	0	880	547	72	111				0	Content		-72	-111	19876777	4027931308
19893	09:49:17.300	00:00:19.893	1194	-1024	-768	-1	-1	-1	-1	4	-1024	-768	-1	-1	-1	-1	4		0	0						StimuliFarbe_blau_gruen.png	0	880	547	72	111				0	Content		-72	-111	19893399	4027947930
19910	09:49:17.317	00:00:19.910	1195	-1024	-768	-1	-1	-1	-1	4	-1024	-768	-1	-1	-1	-1	4		0	0						StimuliFarbe_blau_gruen.png	0	880	547	72	111				0	Content		-72	-111	19910023	4027964554
19927	09:49:17.334	00:00:19.926	1196	-1024	-768	-1	-1	-1	-1	4	-1024	-768	-1	-1	-1	-1	4		0	0						StimuliFarbe_blau_gruen.png	0	880	547	72	111				0	Content		-72	-111	19926771	4027981302
19943	09:49:17.350	00:00:19.943	1197	-1024	-768	-1	-1	-1	-1	4	-1024	-768	-1	-1	-1	-1	4		0	0						StimuliFarbe_blau_gruen.png	0	880	547	72	111				0	Content		-72	-111	19943393	4027997924
19960	09:49:17.367	00:00:19.960	1198	-1024	-768	-1	-1	-1	-1	4	-1024	-768	-1	-1	-1	-1	4		0	0						StimuliFarbe_blau_gruen.png	0	880	547	72	111				0	Content		-72	-111	19960016	4028014547
19977	09:49:17.384	00:00:19.976	1199	-1024	-768	-1	-1	-1	-1	4	-1024	-768	-1	-1	-1	-1	4		0	0						StimuliFarbe_blau_gruen.png	0	880	547	72	111				0	Content		-72	-111	19976641	4028031172
19993	09:49:17.400	00:00:19.993	1200	852,7697	598,9604	0,5337336	0,5382412	457,8787	4,006809	1	815,628	586,2297	0,5337369	0,538241	457,8787	3,98489	3	42	853	599						StimuliFarbe_blau_gruen.png	0	880	547	72	111	781	493	150	0	Content		781	488	19993390	4028047921
20010	09:49:17.417	00:00:20.010	1201	-1024	-768	-1	-1	-1	-1	4	-1024	-768	-1	-1	-1	-1	4	42	0	0						StimuliFarbe_blau_gruen.png	0	880	547	72	111	781	493	150	0	Content		-72	-111	20010015	4028064546
20027	09:49:17.434	00:00:20.026	1202	-1024	-768	-1	-1	-1	-1	4	-1024	-768	-1	-1	-1	-1	4	42	0	0						StimuliFarbe_blau_gruen.png	0	880	547	72	111	781	493	150	0	Content		-72	-111	20026640	4028081171
20043	09:49:17.450	00:00:20.043	1203	-1024	-768	-1	-1	-1	-1	4	-1024	-768	-1	-1	-1	-1	4	42	0	0						StimuliFarbe_blau_gruen.png	0	880	547	72	111	781	493	150	0	Content		-72	-111	20043261	4028097792
20060	09:49:17.467	00:00:20.060	1204	-1024	-768	-1	-1	-1	-1	4	-1024	-768	-1	-1	-1	-1	4	42	0	0						StimuliFarbe_blau_gruen.png	0	880	547	72	111	781	493	150	0	Content		-72	-111	20060011	4028114542
20077	09:49:17.484	00:00:20.076	1205	-1024	-768	-1	-1	-1	-1	4	-1024	-768	-1	-1	-1	-1	4	42	0	0						StimuliFarbe_blau_gruen.png	0	880	547	72	111	781	493	150	0	Content		-72	-111	20076634	4028131165
20093	09:49:17.500	00:00:20.093	1206	-1024	-768	-1	-1	-1	-1	4	-1024	-768	-1	-1	-1	-1	4	42	0	0						StimuliFarbe_blau_gruen.png	0	880	547	72	111	781	493	150	0	Content		-72	-111	20093260	4028147791
20110	09:49:17.517	00:00:20.109	1207	807,6145	609,7065	0,5343259	0,5342919	442,5547	3,735115	1	771,567	597,3323	0,5343295	0,534291	442,5547	3,714839	3	42	808	610						StimuliFarbe_blau_gruen.png	0	880	547	72	111	781	493	150	0	Content		736	499	20109883	4028164414
20127	09:49:17.534	00:00:20.126	1208	868,6607	640,2538	0,538206	0,5337421	420,9828	3,770443	1	834,5773	628,8121	0,53821	0,5337411	420,9828	3,750189	3	42	869	640						StimuliFarbe_blau_gruen.png	0	880	547	72	111	781	493	150	0	Content		797	529	20126635	4028181166
20143	09:49:17.550	00:00:20.143	1209	-1024	-768	-1	-1	-1	-1	4	-1024	-768	-1	-1	-1	-1	4		0	0						StimuliFarbe_blau_gruen.png	0	880	547	72	111				0	Content		-72	-111	20143256	4028197787
20160	09:49:17.567	00:00:20.159	1210	-1024	-768	-1	-1	-1	-1	4	-1024	-768	-1	-1	-1	-1	4		0	0						StimuliFarbe_blau_gruen.png	0	880	547	72	111				0	Content		-72	-111	20159880	4028214411
20177	09:49:17.584	00:00:20.176	1211	-1024	-768	-1	-1	-1	-1	4	-1024	-768	-1	-1	-1	-1	4		0	0						StimuliFarbe_blau_gruen.png	0	880	547	72	111				0	Content		-72	-111	20176502	4028231033
20193	09:49:17.600	00:00:20.193	1212	-1024	-768	-1	-1	-1	-1	4	-1024	-768	-1	-1	-1	-1	4		0	0						StimuliFarbe_blau_gruen.png	0	880	547	72	111				0	Content		-72	-111	20193254	4028247785
20210	09:49:17.617	00:00:20.209	1213	-1024	-768	-1	-1	-1	-1	4	-1024	-768	-1	-1	-1	-1	4		0	0						StimuliFarbe_blau_gruen.png	0	880	547	72	111				0	Content		-72	-111	20209879	4028264410
20227	09:49:17.634	00:00:20.226	1214	-1024	-768	-1	-1	-1	-1	4	-1024	-768	-1	-1	-1	-1	4		0	0						StimuliFarbe_blau_gruen.png	0	880	547	72	111				0	Content		-72	-111	20226502	4028281033
20243	09:49:17.650	00:00:20.243	1215	-1024	-768	-1	-1	-1	-1	4	-1024	-768	-1	-1	-1	-1	4		0	0						StimuliFarbe_blau_gruen.png	0	880	547	72	111				0	Content		-72	-111	20243138	4028297669
20260	09:49:17.667	00:00:20.259	1216	-1024	-768	-1	-1	-1	-1	4	-1024	-768	-1	-1	-1	-1	4		0	0						StimuliFarbe_blau_gruen.png	0	880	547	72	111				0	Content		-72	-111	20259875	4028314406
20277	09:49:17.684	00:00:20.276	1217	-1024	-768	-1	-1	-1	-1	4	-1024	-768	-1	-1	-1	-1	4		0	0						StimuliFarbe_blau_gruen.png	0	880	547	72	111				0	Content		-72	-111	20276501	4028331032
20293	09:49:17.700	00:00:20.293	1218	-1024	-768	-1	-1	-1	-1	4	-1024	-768	-1	-1	-1	-1	4		0	0						StimuliFarbe_blau_gruen.png	0	880	547	72	111				0	Content		-72	-111	20293134	4028347665
20310	09:49:17.717	00:00:20.309	1219	-1024	-768	-1	-1	-1	-1	4	-1024	-768	-1	-1	-1	-1	4		0	0						StimuliFarbe_blau_gruen.png	0	880	547	72	111				0	Content		-72	-111	20309749	4028364280
20326	09:49:17.733	00:00:20.326	1220	-1024	-768	-1	-1	-1	-1	4	-1024	-768	-1	-1	-1	-1	4		0	0						StimuliFarbe_blau_gruen.png	0	880	547	72	111				0	Content		-72	-111	20326496	4028381027
20343	09:49:17.750	00:00:20.343	1221	-1024	-768	-1	-1	-1	-1	4	-1024	-768	-1	-1	-1	-1	4		0	0						StimuliFarbe_blau_gruen.png	0	880	547	72	111				0	Content		-72	-111	20343128	4028397659
20360	09:49:17.767	00:00:20.359	1222	-1024	-768	-1	-1	-1	-1	4	-1024	-768	-1	-1	-1	-1	4		0	0						StimuliFarbe_blau_gruen.png	0	880	547	72	111				0	Content		-72	-111	20359745	4028414276
20376	09:49:17.783	00:00:20.376	1223	-1024	-768	-1	-1	-1	-1	4	-1024	-768	-1	-1	-1	-1	4		0	0						StimuliFarbe_blau_gruen.png	0	880	547	72	111				0	Content		-72	-111	20376367	4028430898
20393	09:49:17.800	00:00:20.393	1224	-1024	-768	-1	-1	-1	-1	4	-1024	-768	-1	-1	-1	-1	4		0	0						StimuliFarbe_blau_gruen.png	0	880	547	72	111				0	Content		-72	-111	20393122	4028447653
20410	09:49:17.817	00:00:20.409	1225	-1024	-768	-1	-1	-1	-1	4	-1024	-768	-1	-1	-1	-1	4		0	0						StimuliFarbe_blau_gruen.png	0	880	547	72	111				0	Content		-72	-111	20409741	4028464272
20426	09:49:17.833	00:00:20.426	1226	-1024	-768	-1	-1	-1	-1	4	-1024	-768	-1	-1	-1	-1	4		0	0						StimuliFarbe_blau_gruen.png	0	880	547	72	111				0	Content		-72	-111	20426362	4028480893
20443	09:49:17.850	00:00:20.442	1227	-1024	-768	-1	-1	-1	-1	4	-1024	-768	-1	-1	-1	-1	4		0	0						StimuliFarbe_blau_gruen.png	0	880	547	72	111				0	Content		-72	-111	20442988	4028497519
20460	09:49:17.867	00:00:20.459	1228	-1024	-768	-1	-1	-1	-1	4	-1024	-768	-1	-1	-1	-1	4		0	0						StimuliFarbe_blau_gruen.png	0	880	547	72	111				0	Content		-72	-111	20459738	4028514269
20476	09:49:17.883	00:00:20.476	1229	-1024	-768	-1	-1	-1	-1	4	-1024	-768	-1	-1	-1	-1	4		0	0						StimuliFarbe_blau_gruen.png	0	880	547	72	111				0	Content		-72	-111	20476484	4028531015
20493	09:49:17.900	00:00:20.493	1230	-1024	-768	-1	-1	-1	-1	4	-1024	-768	-1	-1	-1	-1	4		0	0						StimuliFarbe_blau_gruen.png	0	880	547	72	111				0	Content		-72	-111	20493108	4028547639
20510	09:49:17.917	00:00:20.509	1231	-1024	-768	-1	-1	-1	-1	4	-1024	-768	-1	-1	-1	-1	4		0	0						StimuliFarbe_blau_gruen.png	0	880	547	72	111				0	Content		-72	-111	20509728	4028564259
20526	09:49:17.933	00:00:20.526	1232	-1024	-768	-1	-1	-1	-1	4	-1024	-768	-1	-1	-1	-1	4		0	0						StimuliFarbe_blau_gruen.png	0	880	547	72	111				0	Content		-72	-111	20526352	4028580883
20543	09:49:17.950	00:00:20.543	1233	-1024	-768	-1	-1	-1	-1	4	-1024	-768	-1	-1	-1	-1	4		0	0						StimuliFarbe_blau_gruen.png	0	880	547	72	111				0	Content		-72	-111	20543421	4028597952
20561	09:49:17.968	00:00:20.560	1234	-1024	-768	-1	-1	-1	-1	4	-1024	-768	-1	-1	-1	-1	4		0	0						StimuliFarbe_blau_gruen.png	0	880	547	72	111				0	Content		-72	-111	20560796	4028615327
20578	09:49:17.985	00:00:20.578	1235	-1024	-768	-1	-1	-1	-1	4	-1024	-768	-1	-1	-1	-1	4		0	0						StimuliFarbe_blau_gruen.png	0	880	547	72	111				0	Content		-72	-111	20578170	4028632701
20593	09:49:18.000	00:00:20.592	1236	-1024	-768	-1	-1	-1	-1	4	-1024	-768	-1	-1	-1	-1	4		0	0						StimuliFarbe_blau_gruen.png	0	880	547	72	111				0	Content		-72	-111	20592971	4028647502
20610	09:49:18.017	00:00:20.609	1237	-1024	-768	-1	-1	-1	-1	4	-1024	-768	-1	-1	-1	-1	4		0	0						StimuliFarbe_blau_gruen.png	0	880	547	72	111				0	Content		-72	-111	20609597	4028664128
20626	09:49:18.033	00:00:20.626	1238	-1024	-768	-1	-1	-1	-1	4	-1024	-768	-1	-1	-1	-1	4		0	0						StimuliFarbe_blau_gruen.png	0	880	547	72	111				0	Content		-72	-111	20626345	4028680876
20643	09:49:18.050	00:00:20.642	1239	-1024	-768	-1	-1	-1	-1	4	-1024	-768	-1	-1	-1	-1	4		0	0						StimuliFarbe_blau_gruen.png	0	880	547	72	111				0	Content		-72	-111	20642966	4028697497
20660	09:49:18.067	00:00:20.659	1240	-1024	-768	-1	-1	-1	-1	4	-1024	-768	-1	-1	-1	-1	4		0	0						StimuliFarbe_blau_gruen.png	0	880	547	72	111				0	Content		-72	-111	20659591	4028714122
20676	09:49:18.083	00:00:20.676	1241	-1024	-768	-1	-1	-1	-1	4	-1024	-768	-1	-1	-1	-1	4		0	0						StimuliFarbe_blau_gruen.png	0	880	547	72	111				0	Content		-72	-111	20676215	4028730746
20693	09:49:18.100	00:00:20.693	1242	-1024	-768	-1	-1	-1	-1	4	-1024	-768	-1	-1	-1	-1	4		0	0						StimuliFarbe_blau_gruen.png	0	880	547	72	111				0	Content		-72	-111	20693409	4028747940
20711	09:49:18.118	00:00:20.710	1243	-1024	-768	-1	-1	-1	-1	4	-1024	-768	-1	-1	-1	-1	4		0	0						StimuliFarbe_blau_gruen.png	0	880	547	72	111				0	Content		-72	-111	20710781	4028765312
20728	09:49:18.135	00:00:20.728	1244	-1024	-768	-1	-1	-1	-1	4	-1024	-768	-1	-1	-1	-1	4		0	0						StimuliFarbe_blau_gruen.png	0	880	547	72	111				0	Content		-72	-111	20728040	4028782571
20743	09:49:18.150	00:00:20.742	1245	-1024	-768	-1	-1	-1	-1	4	-1024	-768	-1	-1	-1	-1	4		0	0						StimuliFarbe_blau_gruen.png	0	880	547	72	111				0	Content		-72	-111	20742834	4028797365
20760	09:49:18.167	00:00:20.759	1246	-1024	-768	-1	-1	-1	-1	4	-1024	-768	-1	-1	-1	-1	4		0	0						StimuliFarbe_blau_gruen.png	0	880	547	72	111				0	Content		-72	-111	20759582	4028814113
20776	09:49:18.183	00:00:20.776	1247	-1024	-768	-1	-1	-1	-1	4	-1024	-768	-1	-1	-1	-1	4		0	0						StimuliFarbe_blau_gruen.png	0	880	547	72	111				0	Content		-72	-111	20776208	4028830739
20793	09:49:18.200	00:00:20.792	1248	-1024	-768	-1	-1	-1	-1	4	-1024	-768	-1	-1	-1	-1	4		0	0						StimuliFarbe_blau_gruen.png	0	880	547	72	111				0	Content		-72	-111	20792831	4028847362
20809	09:49:18.216	00:00:20.809	1249	-1024	-768	-1	-1	-1	-1	4	-1024	-768	-1	-1	-1	-1	4		0	0						StimuliFarbe_blau_gruen.png	0	880	547	72	111				0	Content		-72	-111	20809456	4028863987
20826	09:49:18.233	00:00:20.826	1250	-1024	-768	-1	-1	-1	-1	4	-1024	-768	-1	-1	-1	-1	4		0	0						StimuliFarbe_blau_gruen.png	0	880	547	72	111				0	Content		-72	-111	20826080	4028880611
20843	09:49:18.250	00:00:20.843	1251	-1024	-768	-1	-1	-1	-1	4	-1024	-768	-1	-1	-1	-1	4		0	0						StimuliFarbe_blau_gruen.png	0	880	547	72	111				0	Content		-72	-111	20843274	4028897805
20861	09:49:18.268	00:00:20.860	1252	-1024	-768	-1	-1	-1	-1	4	-1024	-768	-1	-1	-1	-1	4		0	0						StimuliFarbe_blau_gruen.png	0	880	547	72	111				0	Content		-72	-111	20860648	4028915179
20878	09:49:18.285	00:00:20.877	1253	-1024	-768	-1	-1	-1	-1	4	-1024	-768	-1	-1	-1	-1	4		0	0						StimuliFarbe_blau_gruen.png	0	880	547	72	111				0	Content		-72	-111	20877894	4028932425
20893	09:49:18.300	00:00:20.892	1254	-1024	-768	-1	-1	-1	-1	4	-1024	-768	-1	-1	-1	-1	4		0	0						StimuliFarbe_blau_gruen.png	0	880	547	72	111				0	Content		-72	-111	20892826	4028947357
20909	09:49:18.316	00:00:20.909	1255	-1024	-768	-1	-1	-1	-1	4	-1024	-768	-1	-1	-1	-1	4		0	0						StimuliFarbe_blau_gruen.png	0	880	547	72	111				0	Content		-72	-111	20909447	4028963978
20926	09:49:18.333	00:00:20.926	1256	-1024	-768	-1	-1	-1	-1	4	-1024	-768	-1	-1	-1	-1	4		0	0						StimuliFarbe_blau_gruen.png	0	880	547	72	111				0	Content		-72	-111	20926197	4028980728
20943	09:49:18.350	00:00:20.942	1257	-1024	-768	-1	-1	-1	-1	4	-1024	-768	-1	-1	-1	-1	4		0	0						StimuliFarbe_blau_gruen.png	0	880	547	72	111				0	Content		-72	-111	20942824	4028997355
20959	09:49:18.366	00:00:20.959	1258	-1024	-768	-1	-1	-1	-1	4	-1024	-768	-1	-1	-1	-1	4		0	0						StimuliFarbe_blau_gruen.png	0	880	547	72	111				0	Content		-72	-111	20959447	4029013978
20976	09:49:18.383	00:00:20.976	1259	-1024	-768	-1	-1	-1	-1	4	-1024	-768	-1	-1	-1	-1	4		0	0						StimuliFarbe_blau_gruen.png	0	880	547	72	111				0	Content		-72	-111	20976069	4029030600
20993	09:49:18.400	00:00:20.993	1260	-1024	-768	-1	-1	-1	-1	4	-1024	-768	-1	-1	-1	-1	4		0	0						StimuliFarbe_blau_gruen.png	0	880	547	72	111				0	Content		-72	-111	20993138	4029047669
21011	09:49:18.418	00:00:21.010	1261	-1024	-768	-1	-1	-1	-1	4	-1024	-768	-1	-1	-1	-1	4		0	0						StimuliFarbe_blau_gruen.png	0	880	547	72	111				0	Content		-72	-111	21010514	4029065045
21028	09:49:18.435	00:00:21.027	1262	-1024	-768	-1	-1	-1	-1	4	-1024	-768	-1	-1	-1	-1	4		0	0						StimuliFarbe_blau_gruen.png	0	880	547	72	111				0	Content		-72	-111	21027762	4029082293
21043	09:49:18.450	00:00:21.042	1263	-1024	-768	-1	-1	-1	-1	4	-1024	-768	-1	-1	-1	-1	4		0	0						StimuliFarbe_blau_gruen.png	0	880	547	72	111				0	Content		-72	-111	21042693	4029097224
21059	09:49:18.466	00:00:21.059	1264	-1024	-768	-1	-1	-1	-1	4	-1024	-768	-1	-1	-1	-1	4		0	0						StimuliFarbe_blau_gruen.png	0	880	547	72	111				0	Content		-72	-111	21059315	4029113846
21076	09:49:18.483	00:00:21.076	1265	-1024	-768	-1	-1	-1	-1	4	-1024	-768	-1	-1	-1	-1	4		0	0						StimuliFarbe_blau_gruen.png	0	880	547	72	111				0	Content		-72	-111	21076065	4029130596
21093	09:49:18.500	00:00:21.092	1266	-1024	-768	-1	-1	-1	-1	4	-1024	-768	-1	-1	-1	-1	4		0	0						StimuliFarbe_blau_gruen.png	0	880	547	72	111				0	Content		-72	-111	21092687	4029147218
21109	09:49:18.516	00:00:21.109	1267	-1024	-768	-1	-1	-1	-1	4	-1024	-768	-1	-1	-1	-1	4		0	0						StimuliFarbe_blau_gruen.png	0	880	547	72	111				0	Content		-72	-111	21109310	4029163841
21126	09:49:18.533	00:00:21.125	1268	-1024	-768	-1	-1	-1	-1	4	-1024	-768	-1	-1	-1	-1	4		0	0						StimuliFarbe_blau_gruen.png	0	880	547	72	111				0	Content		-72	-111	21125934	4029180465
21143	09:49:18.550	00:00:21.143	1269	-1024	-768	-1	-1	-1	-1	4	-1024	-768	-1	-1	-1	-1	4		0	0						StimuliFarbe_blau_gruen.png	0	880	547	72	111				0	Content		-72	-111	21143126	4029197657
21160	09:49:18.567	00:00:21.160	1270	-1024	-768	-1	-1	-1	-1	4	-1024	-768	-1	-1	-1	-1	4		0	0						StimuliFarbe_blau_gruen.png	0	880	547	72	111				0	Content		-72	-111	21160500	4029215031
21178	09:49:18.585	00:00:21.177	1271	-1024	-768	-1	-1	-1	-1	4	-1024	-768	-1	-1	-1	-1	4		0	0						StimuliFarbe_blau_gruen.png	0	880	547	72	111				0	Content		-72	-111	21177746	4029232277
21193	09:49:18.600	00:00:21.192	1272	-1024	-768	-1	-1	-1	-1	4	-1024	-768	-1	-1	-1	-1	4		0	0						StimuliFarbe_blau_gruen.png	0	880	547	72	111				0	Content		-72	-111	21192554	4029247085
21209	09:49:18.616	00:00:21.209	1273	-1024	-768	-1	-1	-1	-1	4	-1024	-768	-1	-1	-1	-1	4		0	0						StimuliFarbe_blau_gruen.png	0	880	547	72	111				0	Content		-72	-111	21209304	4029263835
21226	09:49:18.633	00:00:21.225	1274	-1024	-768	-1	-1	-1	-1	4	-1024	-768	-1	-1	-1	-1	4		0	0						StimuliFarbe_blau_gruen.png	0	880	547	72	111				0	Content		-72	-111	21225928	4029280459
21243	09:49:18.650	00:00:21.242	1275	-1024	-768	-1	-1	-1	-1	4	-1024	-768	-1	-1	-1	-1	4		0	0						StimuliFarbe_blau_gruen.png	0	880	547	72	111				0	Content		-72	-111	21242547	4029297078
21259	09:49:18.666	00:00:21.259	1276	-1024	-768	-1	-1	-1	-1	4	-1024	-768	-1	-1	-1	-1	4		0	0						StimuliFarbe_blau_gruen.png	0	880	547	72	111				0	Content		-72	-111	21259172	4029313703
21276	09:49:18.683	00:00:21.275	1277	-1024	-768	-1	-1	-1	-1	4	-1024	-768	-1	-1	-1	-1	4		0	0						StimuliFarbe_blau_gruen.png	0	880	547	72	111				0	Content		-72	-111	21275796	4029330327
21293	09:49:18.700	00:00:21.292	1278	-1024	-768	-1	-1	-1	-1	4	-1024	-768	-1	-1	-1	-1	4		0	0						StimuliFarbe_blau_gruen.png	0	880	547	72	111				0	Content		-72	-111	21292993	4029347524
21310	09:49:18.717	00:00:21.310	1279	-1024	-768	-1	-1	-1	-1	4	-1024	-768	-1	-1	-1	-1	4		0	0						StimuliFarbe_blau_gruen.png	0	880	547	72	111				0	Content		-72	-111	21310362	4029364893
21328	09:49:18.735	00:00:21.327	1280	-1024	-768	-1	-1	-1	-1	4	-1024	-768	-1	-1	-1	-1	4		0	0						StimuliFarbe_blau_gruen.png	0	880	547	72	111				0	Content		-72	-111	21327610	4029382141
21342	09:49:18.749	00:00:21.342	1281	-1024	-768	-1	-1	-1	-1	4	-1024	-768	-1	-1	-1	-1	4		0	0						StimuliFarbe_blau_gruen.png	0	880	547	72	111				0	Content		-72	-111	21342414	4029396945
21359	09:49:18.766	00:00:21.359	1282	-1024	-768	-1	-1	-1	-1	4	-1024	-768	-1	-1	-1	-1	4		0	0						StimuliFarbe_blau_gruen.png	0	880	547	72	111				0	Content		-72	-111	21359162	4029413693
21376	09:49:18.783	00:00:21.375	1283	-1024	-768	-1	-1	-1	-1	4	-1024	-768	-1	-1	-1	-1	4		0	0						StimuliFarbe_blau_gruen.png	0	880	547	72	111				0	Content		-72	-111	21375789	4029430320
21392	09:49:18.799	00:00:21.392	1284	-1024	-768	-1	-1	-1	-1	4	-1024	-768	-1	-1	-1	-1	4		0	0						StimuliFarbe_blau_gruen.png	0	880	547	72	111				0	Content		-72	-111	21392413	4029446944
21409	09:49:18.816	00:00:21.409	1285	-1024	-768	-1	-1	-1	-1	4	-1024	-768	-1	-1	-1	-1	4		0	0						StimuliFarbe_blau_gruen.png	0	880	547	72	111				0	Content		-72	-111	21409034	4029463565
21426	09:49:18.833	00:00:21.425	1286	-1024	-768	-1	-1	-1	-1	4	-1024	-768	-1	-1	-1	-1	4		0	0						StimuliFarbe_blau_gruen.png	0	880	547	72	111				0	Content		-72	-111	21425782	4029480313
21443	09:49:18.850	00:00:21.442	1287	-1024	-768	-1	-1	-1	-1	4	-1024	-768	-1	-1	-1	-1	4		0	0						StimuliFarbe_blau_gruen.png	0	880	547	72	111				0	Content		-72	-111	21442848	4029497379
21460	09:49:18.867	00:00:21.460	1288	-1024	-768	-1	-1	-1	-1	4	-1024	-768	-1	-1	-1	-1	4		0	0						StimuliFarbe_blau_gruen.png	0	880	547	72	111				0	Content		-72	-111	21460222	4029514753
21474	09:49:18.881																				ImageEnd	16	0	0	StimuliFarbe_blau_gruen.png
21478	09:49:18.885	00:00:21.477	1289	-1024	-768	-1	-1	-1	-1	4	-1024	-768	-1	-1	-1	-1	4		0	0						No media	0	1024	768	0	0				0	Content		0	0	21477596	4029532127
21491	09:49:18.898																				ImageStart	8	0	0	Fix_sw.jpg
21492	09:49:18.899	00:00:21.492	1290	795,4365	603,3974	0,4991896	0,5447042	454,4566	4,945326	3	754,8194	590,6478	0,4991933	0,5447033	454,4566	4,916703	1	43	755	591						Fix_sw.jpg	0	880	547	72	111	583	537	566	0	Content		683	480	21492398	4029546929
21509	09:49:18.916	00:00:21.509	1291	-1024	-768	-1	-1	-1	-1	4	-1024	-768	-1	-1	-1	-1	4	43	0	0						Fix_sw.jpg	0	880	547	72	111	583	537	566	0	Content		-72	-111	21509022	4029563553
21526	09:49:18.933	00:00:21.525	1292	713,4213	626,2164	0,5013585	0,5464985	454,9328	4,899676	3	672,072	613,4148	0,501363	0,5464976	454,9328	4,871276	1	43	672	613						Fix_sw.jpg	0	880	547	72	111	583	537	566	0	Content		600	502	21525638	4029580169
21542	09:49:18.949	00:00:21.542	1293	661,6814	644,0217	0,5018815	0,5472078	455,4173	4,998518	3	623,0463	629,1283	0,5019073	0,5472562	456,4502	4,980363	1	43	623	629						Fix_sw.jpg	0	880	547	72	111	583	537	566	0	Content		551	518	21542269	4029596800
21559	09:49:18.966	00:00:21.559	1294	665,2679	653,4561	0,5019069	0,5475813	455,6223	5,007562	3	625,6066	639,4451	0,5019159	0,5476084	456,5304	4,987967	1	43	626	639						Fix_sw.jpg	0	880	547	72	111	583	537	566	0	Content		554	528	21559020	4029613551
21576	09:49:18.983	00:00:21.575	1295	679,2476	653,0768	0,5021	0,5478749	456,4463	4,98422	3	638,8814	639,6274	0,5021018	0,5478994	456,4463	4,955341	1	43	639	640						Fix_sw.jpg	0	880	547	72	111	583	537	566	0	Content		567	529	21575644	4029630175
21592	09:49:18.999	00:00:21.592	1296	683,2213	651,6228	0,5022287	0,5481308	455,4395	4,954072	3	643,2837	638,4458	0,5022272	0,5481313	456,3405	4,934517	1	43	643	638						Fix_sw.jpg	0	880	547	72	111	583	537	566	0	Content		571	527	21592272	4029646803
21609	09:49:19.016	00:00:21.608	1297	686,6968	656,0113	0,5022716	0,5479568	457,5022	5,010056	3	645,6478	643,7654	0,5022705	0,5479594	456,5302	4,970947	1	43	646	644						Fix_sw.jpg	0	880	547	72	111	583	537	566	0	Content		574	533	21608895	4029663426
21626	09:49:19.033	00:00:21.625	1298	687,7379	651,7241	0,5022764	0,5476013	456,1816	4,996825	3	647,9779	638,4146	0,502282	0,5476131	456,6691	4,972892	1	43	648	638						Fix_sw.jpg	0	880	547	72	111	583	537	566	0	Content		576	527	21625646	4029680177
21642	09:49:19.049	00:00:21.642	1299	692,1843	656,0978	0,5023186	0,5469202	456,8405	5,014743	3	652,1042	642,5747	0,5023238	0,546949	456,8405	4,985638	1	43	652	643						Fix_sw.jpg	0	880	547	72	111	583	537	566	0	Content		580	532	21642269	4029696800
21659	09:49:19.066	00:00:21.658	1300	688,1981	655,605	0,5023674	0,5458385	455,2458	4,955315	3	650,2789	639,593	0,5023921	0,5459173	457,161	4,946373	1	43	650	640						Fix_sw.jpg	0	880	547	72	111	583	537	566	0	Content		578	529	21658893	4029713424
21676	09:49:19.083	00:00:21.675	1301	693,4563	661,1762	0,5025088	0,5444877	454,0046	4,886795	3	656,6057	645,3348	0,5025337	0,5445417	457,4893	4,894004	1	43	657	645						Fix_sw.jpg	0	880	547	72	111	583	537	566	0	Content		585	534	21675517	4029730048
21692	09:49:19.099	00:00:21.692	1302	687,103	664,1234	0,5027183	0,5437789	454,289	4,9115	3	650,042	648,6664	0,5027424	0,54382	457,8692	4,919577	1	43	650	649						Fix_sw.jpg	0	880	547	72	111	583	537	566	0	Content		578	538	21692269	4029746800
21709	09:49:19.116	00:00:21.708	1303	694,611	655,9646	0,5029594	0,5436025	458,2086	4,993492	3	653,3879	641,4464	0,5029473	0,543664	458,2086	4,964488	1	43	653	641						Fix_sw.jpg	0	880	547	72	111	583	537	566	0	Content		581	530	21708893	4029763424
21726	09:49:19.133	00:00:21.725	1304	693,3571	662,2236	0,5030601	0,5436226	458,5807	4,922561	3	653,113	649,6746	0,5030649	0,5436223	458,5807	4,894139	1	43	653	650						Fix_sw.jpg	0	880	547	72	111	583	537	566	0	Content		581	539	21725519	4029780050
21742	09:49:19.149	00:00:21.742	1305	696,3126	659,3444	0,5030103	0,5426087	458,9192	4,840606	3	656,0472	646,7405	0,503015	0,5426085	458,9191	4,812683	1	43	656	647						Fix_sw.jpg	0	880	547	72	111	583	537	566	0	Content		584	536	21742139	4029796670
21759	09:49:19.166	00:00:21.758	1306	697,8243	658,1075	0,503016	0,5427155	459,1031	4,786982	3	657,558	645,4678	0,5030208	0,5427153	459,1031	4,759471	1	43	658	645						Fix_sw.jpg	0	880	547	72	111	583	537	566	0	Content		586	534	21758892	4029813423
21776	09:49:19.183	00:00:21.775	1307	695,7567	661,6946	0,5029894	0,5424981	459,5347	4,76241	3	655,4444	649,1141	0,5029941	0,5424978	459,5347	4,735066	1	43	655	649						Fix_sw.jpg	0	880	547	72	111	583	537	566	0	Content		583	538	21775515	4029830046
21792	09:49:19.199	00:00:21.792	1308	689,4373	671,1575	0,5031028	0,5422323	459,5341	4,743109	3	649,0145	658,6804	0,5031075	0,5422321	459,5341	4,71589	1	43	649	659						Fix_sw.jpg	0	880	547	72	111	583	537	566	0	Content		577	548	21792139	4029846670
21809	09:49:19.216	00:00:21.808	1309	696,1732	664,243	0,5032014	0,542195	459,5367	4,72423	3	655,8417	651,6858	0,5032061	0,5421947	459,5367	4,69711	1	43	656	652						Fix_sw.jpg	0	880	547	72	111	583	537	566	0	Content		584	541	21808768	4029863299
21826	09:49:19.233	00:00:21.825	1310	691,5414	668,3421	0,5033308	0,5421625	459,603	4,661145	3	651,1358	655,8432	0,5033355	0,5421622	459,603	4,634478	1	43	651	656						Fix_sw.jpg	0	880	547	72	111	583	537	566	0	Content		579	545	21825513	4029880044
21842	09:49:19.249	00:00:21.842	1311	702,5592	665,9806	0,5034374	0,5420932	459,7142	4,594195	3	662,2778	653,4824	0,5034421	0,542093	459,7142	4,567993	1	43	662	653						Fix_sw.jpg	0	880	547	72	111	583	537	566	0	Content		590	542	21842138	4029896669
21859	09:49:19.266	00:00:21.858	1312	691,3384	661,0634	0,5034804	0,5420281	459,7086	4,539447	3	650,9625	648,4494	0,5034851	0,5420279	459,7086	4,513563	1	43	651	648						Fix_sw.jpg	0	880	547	72	111	583	537	566	0	Content		579	537	21858762	4029913293
21875	09:49:19.282	00:00:21.875	1313	702,3882	662,2495	0,5034169	0,5420554	459,764	4,480529	3	662,1	649,6783	0,5034216	0,5420552	459,764	4,455007	1	43	662	650						Fix_sw.jpg	0	880	547	72	111	583	537	566	0	Content		590	539	21875387	4029929918
21892	09:49:19.299	00:00:21.892	1314	710,0753	667,8539	0,5032055	0,5417588	459,6558	4,410732	3	669,8276	655,4004	0,5032102	0,5417585	459,6558	4,385724	1	43	670	655						Fix_sw.jpg	0	880	547	72	111	583	537	566	0	Content		598	544	21892140	4029946671
21909	09:49:19.316	00:00:21.908	1315	703,7278	668,7675	0,5028086	0,5414628	459,7452	4,350368	3	663,4283	656,3048	0,5028133	0,5414626	459,7452	4,325737	1	43	663	656						Fix_sw.jpg	0	880	547	72	111	583	537	566	0	Content		591	545	21908760	4029963291
21925	09:49:19.332	00:00:21.925	1316	706,3909	663,0635	0,5023847	0,5409817	459,5406	4,358083	3	666,1541	650,5342	0,5023893	0,5409815	459,5406	4,333391	1	43	666	651						Fix_sw.jpg	0	880	547	72	111	583	537	566	0	Content		594	540	21925387	4029979918
21942	09:49:19.349	00:00:21.942	1317	698,4351	663,7426	0,5016045	0,5398787	460,1625	4,285903	3	658,048	651,1837	0,5016091	0,5398785	460,1625	4,261679	1	43	658	651						Fix_sw.jpg	0	880	547	72	111	583	537	566	0	Content		586	540	21942133	4029996664
21959	09:49:19.366	00:00:21.958	1318	705,4201	661,9907	0,500816	0,5387554	460,5273	4,274895	3	665,0759	649,3837	0,5008208	0,5387551	460,5273	4,250688	1	43	665	649						Fix_sw.jpg	0	880	547	72	111	583	537	566	0	Content		593	538	21958760	4030013291
21975	09:49:19.382	00:00:21.975	1319	695,1299	665,1351	0,499916	0,5376634	460,8186	4,256152	3	654,6373	652,547	0,4999207	0,5376632	460,8186	4,232121	1	43	655	653						Fix_sw.jpg	0	880	547	72	111	583	537	566	0	Content		583	542	21975381	4030029912
21992	09:49:19.399	00:00:21.992	1320	691,3922	660,7009	0,4987664	0,5368987	461,3819	4,213931	3	650,8808	648,0472	0,498771	0,5368984	461,3819	4,19017	1	43	651	648						Fix_sw.jpg	0	880	547	72	111	583	537	566	0	Content		579	537	21992006	4030046537
22009	09:49:19.416	00:00:22.008	1321	689,6854	661,866	0,4974115	0,5362826	461,9065	4,203002	3	649,0956	649,1979	0,4974161	0,5362824	461,9065	4,179298	1	43	649	649						Fix_sw.jpg	0	880	547	72	111	583	537	566	0	Content		577	538	22008756	4030063287
22025	09:49:19.432	00:00:22.025	1322	698,6379	664,7955	0,4960065	0,5358449	462,4085	4,194398	3	658,0891	652,1935	0,4960112	0,5358447	462,4085	4,170785	1	43	658	652						Fix_sw.jpg	0	880	547	72	111	583	537	566	0	Content		586	541	22025378	4030079909
22042	09:49:19.449	00:00:22.042	1323	696,9087	661,0568	0,4946946	0,5358343	462,9355	4,182625	3	656,3525	648,3898	0,4946992	0,5358341	462,9355	4,15908	1	43	656	648						Fix_sw.jpg	0	880	547	72	111	583	537	566	0	Content		584	537	22042001	4030096532
22059	09:49:19.466	00:00:22.058	1324	685,6077	673,9974	0,4939539	0,5368015	463,5729	4,1477	3	644,7632	661,4099	0,4939585	0,5368012	463,5729	4,124305	1	44	645	661						Fix_sw.jpg	0	880	547	72	111	522	591	833	0	Content		573	550	22058627	4030113158
22075	09:49:19.482	00:00:22.075	1325	624,5818	711,4182	0,4933565	0,5376017	464,2748	4,09086	3	582,6668	699,1617	0,4933611	0,5376015	464,2748	4,067792	1	44	583	699						Fix_sw.jpg	0	880	547	72	111	522	591	833	0	Content		511	588	22075377	4030129908
22092	09:49:19.499	00:00:22.091	1326	632,0662	720,7315	0,4923953	0,5366488	464,6585	4,084303	3	590,1893	708,6228	0,4923999	0,5366485	464,6585	4,0613	1	44	590	709						Fix_sw.jpg	0	880	547	72	111	522	591	833	0	Content		518	598	22091999	4030146530
22109	09:49:19.516	00:00:22.108	1327	626,3955	716,5411	0,4914501	0,5355425	465,3547	4,049212	3	584,4166	704,3199	0,4914547	0,5355423	465,3547	4,02639	1	44	584	704						Fix_sw.jpg	0	880	547	72	111	522	591	833	0	Content		512	593	22108624	4030163155
22125	09:49:19.532	00:00:22.125	1328	641,9247	714,0229	0,4908476	0,5348495	465,8354	3,996397	3	600,139	701,804	0,4908522	0,5348493	465,8354	3,973936	1	44	600	702						Fix_sw.jpg	0	880	547	72	111	522	591	833	0	Content		528	591	22125248	4030179779
22142	09:49:19.549	00:00:22.141	1329	628,9447	715,6979	0,490303	0,5341979	466,4771	4,082578	3	586,8984	703,4667	0,4903075	0,5341977	466,4771	4,059581	1	44	587	703						Fix_sw.jpg	0	880	547	72	111	522	591	833	0	Content		515	592	22141996	4030196527
22159	09:49:19.566	00:00:22.158	1330	627,4698	713,1494	0,4899172	0,5335824	467,1051	4,072063	3	585,378	700,8541	0,4899217	0,5335822	467,1051	4,049113	1	44	585	701						Fix_sw.jpg	0	880	547	72	111	522	591	833	0	Content		513	590	22158619	4030213150
22175	09:49:19.582	00:00:22.175	1331	637,752	716,0414	0,4897637	0,5330765	467,6299	4,051821	3	595,6859	703,8002	0,4897683	0,5330763	467,6299	4,029018	1	44	596	704						Fix_sw.jpg	0	880	547	72	111	522	591	833	0	Content		524	593	22175245	4030229776
22192	09:49:19.599	00:00:22.191	1332	630,6304	717,6613	0,4896445	0,5323241	468,756	4,035839	3	588,4261	705,4037	0,4896491	0,532324	468,7559	4,013135	1	44	588	705						Fix_sw.jpg	0	880	547	72	111	522	591	833	0	Content		516	594	22191879	4030246410
22209	09:49:19.616	00:00:22.208	1333	636,7576	717,4689	0,4897454	0,5317016	469,376	4,018806	3	594,5481	705,1993	0,4897499	0,5317014	469,376	3,996182	1	44	595	705						Fix_sw.jpg	0	880	547	72	111	522	591	833	0	Content		523	594	22208618	4030263149
22225	09:49:19.632	00:00:22.225	1334	625,3281	709,4816	0,4900739	0,5314035	469,9781	4,100935	3	582,9666	697,0639	0,4900784	0,5314034	469,9781	4,077782	1	44	583	697						Fix_sw.jpg	0	880	547	72	111	522	591	833	0	Content		511	586	22225241	4030279772
22242	09:49:19.649	00:00:22.241	1335	630,7718	714,6738	0,4904837	0,5309239	470,9946	4,062901	3	588,3419	702,3143	0,4904882	0,5309237	470,9946	4,039988	1	44	588	702						Fix_sw.jpg	0	880	547	72	111	522	591	833	0	Content		516	591	22241879	4030296410
22258	09:49:19.665	00:00:22.258	1336	631,3656	719,4226	0,4909855	0,5303036	471,5094	4,07575	3	588,8339	707,1077	0,49099	0,5303034	471,5094	4,052738	1	44	589	707						Fix_sw.jpg	0	880	547	72	111	522	591	833	0	Content		517	596	22258489	4030313020
22275	09:49:19.682	00:00:22.275	1337	630,6975	712,7145	0,4917881	0,5295055	472,2969	4,046776	3	588,1658	700,3049	0,4917926	0,5295053	472,2969	4,023977	1	44	588	700						Fix_sw.jpg	0	880	547	72	111	522	591	833	0	Content		516	589	22275240	4030329771
22292	09:49:19.699	00:00:22.291	1338	626,6409	718,262	0,4929736	0,5286084	472,9618	4,066833	3	583,9235	705,9187	0,492978	0,5286083	472,9617	4,043925	1	44	584	706						Fix_sw.jpg	0	880	547	72	111	522	591	833	0	Content		512	595	22291876	4030346407
22308	09:49:19.715	00:00:22.308	1339	632,5264	712,4662	0,4944597	0,5277799	473,5806	4,056888	3	589,8989	700,0402	0,4944642	0,5277797	473,5806	4,034015	1	44	590	700						Fix_sw.jpg	0	880	547	72	111	522	591	833	0	Content		518	589	22308487	4030363018
22325	09:49:19.732	00:00:22.325	1340	636,8118	714,8317	0,4962526	0,5272229	474,0446	4,057398	3	594,1852	702,4716	0,496257	0,5272227	474,0446	4,03459	1	44	594	702						Fix_sw.jpg	0	880	547	72	111	522	591	833	0	Content		522	591	22325112	4030379643
22342	09:49:19.749	00:00:22.341	1341	636,1573	707,397	0,498217	0,5268298	476,5569	4,160407	3	590,5926	692,3585	0,4981898	0,5269225	474,4671	4,119577	1	44	591	692						Fix_sw.jpg	0	880	547	72	111	522	591	833	0	Content		519	581	22341873	4030396404
22358	09:49:19.765	00:00:22.358	1342	642,0418	705,5762	0,5005384	0,5270434	474,3864	4,0899	3	599,5488	690,2245	0,5005437	0,5271282	474,6599	4,068913	1	44	600	690						Fix_sw.jpg	0	880	547	72	111	522	591	833	0	Content		528	579	22358483	4030413014
22375	09:49:19.782	00:00:22.375	1343	643,2946	713,2409	0,503123	0,5278968	473,7656	4,024512	3	601,369	698,5122	0,5031341	0,5279609	474,9063	4,010881	1	44	601	699						Fix_sw.jpg	0	880	547	72	111	522	591	833	0	Content		529	588	22375109	4030429640
22392	09:49:19.799	00:00:22.391	1344	648,5815	717,3676	0,5059628	0,5293404	475,9665	3,987311	3	605,2612	702,6183	0,505963	0,5294187	475,0315	3,957356	1	44	605	703						Fix_sw.jpg	0	880	547	72	111	522	591	833	0	Content		533	592	22391732	4030446263
22408	09:49:19.815	00:00:22.408	1345	630,5663	710,7543	0,5086825	0,531253	474,9706	4,058109	3	587,6766	695,8317	0,5086871	0,5313282	474,9706	4,035057	1	44	588	696						Fix_sw.jpg	0	880	547	72	111	522	591	833	0	Content		516	585	22408481	4030463012
22425	09:49:19.832	00:00:22.425	1346	655,872	713,8456	0,5112795	0,5334256	474,9207	4,030245	3	614,3104	697,7283	0,5113029	0,5335398	474,9207	4,007408	1	44	614	698						Fix_sw.jpg	0	880	547	72	111	522	591	833	0	Content		542	587	22425105	4030479636
22442	09:49:19.849	00:00:22.441	1347	636,2855	709,8759	0,5138083	0,5357873	474,5735	4,078012	3	593,1202	694,73	0,513807	0,5358709	474,5734	4,054862	1	44	593	695						Fix_sw.jpg	0	880	547	72	111	522	591	833	0	Content		521	584	22441732	4030496263
22458	09:49:19.865	00:00:22.458	1348	642,2244	711,6904	0,5162058	0,5382006	474,3011	4,04549	3	599,4346	695,4591	0,5162109	0,5383182	474,2959	4,022469	1	44	599	695						Fix_sw.jpg	0	880	547	72	111	522	591	833	0	Content		527	584	22458354	4030512885
22475	09:49:19.882	00:00:22.475	1349	655,9614	707,5139	0,5186183	0,5403292	473,0701	4,090022	3	613,7789	690,9009	0,5186304	0,5404536	473,8833	4,073435	1	44	614	691						Fix_sw.jpg	0	880	547	72	111	522	591	833	0	Content		542	580	22475104	4030529635
22492	09:49:19.899	00:00:22.491	1350	652,6935	704,903	0,5209683	0,5421141	472,5072	4,019349	3	611,4092	689,5328	0,5209974	0,5421961	473,5721	4,00514	1	44	611	690						Fix_sw.jpg	0	880	547	72	111	522	591	833	0	Content		539	579	22491727	4030546258
22502	09:49:19.909																				ImageEnd	16	0	0	Fix_sw.jpg
22508	09:49:19.915	00:00:22.508	1351	648,9129	709,4072	0,5231902	0,5434064	472,6565	4,113308	3	606,1166	695,8025	0,5231935	0,5434411	473,2842	4,095186	1	44	606	696						No media	0	1024	768	0	0	594	702	833	0	Content		606	696	22508351	4030562882
22522	09:49:19.929																				ImageStart	8	0	0	StimuliFarbe_rot_gelb.png
22525	09:49:19.932	00:00:22.524	1352	644,506	709,9752	0,5250669	0,5442421	472,8553	4,114462	3	601,9261	696,3634	0,5250739	0,5442798	473,1126	4,093315	1	44	602	696						StimuliFarbe_rot_gelb.png	0	880	547	72	111	522	591	833	0	Content		530	585	22524974	4030579505
22542	09:49:19.949	00:00:22.541	1353	651,9354	709,5696	0,5266157	0,5446153	473,5764	4,139832	3	608,7465	696,2609	0,5266072	0,5446492	473,1172	4,11263	1	44	609	696						StimuliFarbe_rot_gelb.png	0	880	547	72	111	522	591	833	0	Content		537	585	22541725	4030596256
22558	09:49:19.965	00:00:22.558	1354	649,965	708,9697	0,5278716	0,5443742	473,6309	4,164185	3	606,6499	695,2067	0,5278614	0,5444214	473,089	4,136059	1	44	607	695						StimuliFarbe_rot_gelb.png	0	880	547	72	111	522	591	833	0	Content		535	584	22558348	4030612879
22575	09:49:19.982	00:00:22.574	1355	651,9203	712,2682	0,5287796	0,5434657	472,784	4,139785	3	609,3237	699,9701	0,5287842	0,5434655	472,784	4,116396	1	44	609	700						StimuliFarbe_rot_gelb.png	0	880	547	72	111	522	591	833	0	Content		537	589	22574971	4030629502
22592	09:49:19.999	00:00:22.591	1356	649,0941	710,9045	0,5293239	0,5422085	473,3029	4,17517	3	606,4954	698,624	0,5293283	0,5422083	473,3029	4,15166	1	44	606	699						StimuliFarbe_rot_gelb.png	0	880	547	72	111	522	591	833	0	Content		534	588	22591598	4030646129
22608	09:49:20.015	00:00:22.608	1357	659,2025	720,597	0,529861	0,5408625	473,2245	4,151969	3	616,6139	708,436	0,5298654	0,5408623	473,2245	4,128541	1	44	617	708						StimuliFarbe_rot_gelb.png	0	880	547	72	111	522	591	833	0	Content		545	597	22608347	4030662878
22625	09:49:20.032	00:00:22.624	1358	651,0005	714,4961	0,5300981	0,5400149	473,4758	4,189868	3	608,3541	702,2342	0,5301026	0,5400147	473,4758	4,16618	1	44	608	702						StimuliFarbe_rot_gelb.png	0	880	547	72	111	522	591	833	0	Content		536	591	22624970	4030679501
22642	09:49:20.049	00:00:22.641	1359	647,704	714,9528	0,5302875	0,539643	473,7467	4,140639	3	605,0138	702,6884	0,530292	0,5396428	473,7467	4,117274	1	44	605	703						StimuliFarbe_rot_gelb.png	0	880	547	72	111	522	591	833	0	Content		533	592	22641594	4030696125
22658	09:49:20.065	00:00:22.658	1360	663,473	713,7764	0,5304071	0,5399297	473,5113	4,185005	3	620,9357	701,5192	0,5304115	0,5399294	473,5113	4,161354	1	44	621	702						StimuliFarbe_rot_gelb.png	0	880	547	72	111	522	591	833	0	Content		549	591	22658343	4030712874
22675	09:49:20.082	00:00:22.674	1361	659,3504	718,6509	0,5303895	0,540548	473,7909	4,166778	3	616,7291	706,4182	0,530394	0,5405478	473,7909	4,143204	1	44	617	706						StimuliFarbe_rot_gelb.png	0	880	547	72	111	522	591	833	0	Content		545	595	22674968	4030729499
22692	09:49:20.099	00:00:22.691	1362	657,1068	709,5498	0,5304548	0,5413964	473,4581	4,110019	3	614,5869	697,2028	0,5304593	0,5413963	473,4581	4,086797	1	44	615	697						StimuliFarbe_rot_gelb.png	0	880	547	72	111	522	591	833	0	Content		543	586	22691591	4030746122
22708	09:49:20.115	00:00:22.708	1363	660,9639	717,4502	0,5304906	0,5422728	473,2601	4,139211	3	618,4062	705,2543	0,5304952	0,5422726	473,2601	4,115882	1	44	618	705						StimuliFarbe_rot_gelb.png	0	880	547	72	111	522	591	833	0	Content		546	594	22708214	4030762745
22725	09:49:20.132	00:00:22.724	1364	656,2454	718,7372	0,5305212	0,5433385	473,0551	4,226938	3	613,6954	706,5489	0,5305257	0,5433383	473,0551	4,203016	1	44	614	707						StimuliFarbe_rot_gelb.png	0	880	547	72	111	522	591	833	0	Content		542	596	22724963	4030779494
22742	09:49:20.149	00:00:22.741	1365	634,478	715,2715	0,5308408	0,5442442	473,0109	4,226489	3	591,6605	702,9916	0,5308453	0,5442439	473,0109	4,202554	1	44	592	703						StimuliFarbe_rot_gelb.png	0	880	547	72	111	522	591	833	0	Content		520	592	22741594	4030796125
22758	09:49:20.165	00:00:22.758	1366	632,0921	722,4827	0,5307528	0,5445046	472,4572	4,167479	3	589,2544	710,2945	0,5307572	0,5445043	472,4572	4,1439	1	44	589	710						StimuliFarbe_rot_gelb.png	0	880	547	72	111	522	591	833	0	Content		517	599	22758214	4030812745
22775	09:49:20.182	00:00:22.774	1367	628,2972	720,1023	0,530214	0,5442106	472,4116	4,216701	3	585,3984	707,8616	0,5302185	0,5442104	472,4116	4,192789	1	44	585	708						StimuliFarbe_rot_gelb.png	0	880	547	72	111	522	591	833	0	Content		513	597	22774846	4030829377
22792	09:49:20.199	00:00:22.791	1368	629,5541	721,0977	0,5297593	0,5432809	472,4294	4,214201	3	586,7115	708,9147	0,5297638	0,5432807	472,4294	4,190386	1	44	587	709						StimuliFarbe_rot_gelb.png	0	880	547	72	111	522	591	833	0	Content		515	598	22791589	4030846120
22808	09:49:20.215	00:00:22.808	1369	629,3712	725,0753	0,5293278	0,5418786	472,3911	4,220691	3	586,4783	712,9128	0,5293323	0,5418784	472,3911	4,196787	1	44	586	713						StimuliFarbe_rot_gelb.png	0	880	547	72	111	522	591	833	0	Content		514	602	22808212	4030862743
22825	09:49:20.232	00:00:22.824	1370	627,0917	722,8376	0,5290162	0,5403515	472,5686	4,215092	3	584,2093	710,6569	0,5290207	0,5403513	472,5686	4,191252	1	44	584	711						StimuliFarbe_rot_gelb.png	0	880	547	72	111	522	591	833	0	Content		512	600	22824887	4030879418
22841	09:49:20.248	00:00:22.841	1371	630,131	723,6384	0,5288969	0,5388519	472,5844	4,154031	3	587,2488	711,4474	0,5289015	0,5388517	472,5844	4,130538	1	44	587	711						StimuliFarbe_rot_gelb.png	0	880	547	72	111	522	591	833	0	Content		515	600	22841462	4030895993
22858	09:49:20.265	00:00:22.858	1372	622,056	723,6953	0,5288554	0,5374913	472,7569	4,217731	3	579,1075	711,4985	0,5288599	0,5374911	472,7569	4,193838	1	44	579	711						StimuliFarbe_rot_gelb.png	0	880	547	72	111	522	591	833	0	Content		507	600	22858210	4030912741
22875	09:49:20.282	00:00:22.874	1373	625,76	724,154	0,5287884	0,5362845	473,0912	4,191625	3	582,8054	711,9733	0,5287929	0,5362843	473,0912	4,167941	1	44	583	712						StimuliFarbe_rot_gelb.png	0	880	547	72	111	522	591	833	0	Content		511	601	22874837	4030929368
22891	09:49:20.298	00:00:22.891	1374	626,4784	727,1683	0,5289595	0,5353506	473,1782	4,183302	0	509,694	688,1406	0,3268879	0,5614866	473,0913	4,080787	0	45	568	708						StimuliFarbe_rot_gelb.png	0	880	547	72	111	486	572	1632	0	Content		496	597	22891456	4030945987
22908	09:49:20.315	00:00:22.908	1375	628,6829	723,4686	0,5290891	0,5348015	473,2527	4,230582	0	470,1269	691,326	0,3280292	0,5607328	479,0851	4,199717	0	45	549	707						StimuliFarbe_rot_gelb.png	0	880	547	72	111	486	572	1632	0	Content		477	596	22908081	4030962612
22925	09:49:20.332	00:00:22.924	1376	624,0869	728,1303	0,5292282	0,5343776	473,3609	4,279924	0	463,7566	688,3967	0,3281698	0,5602851	478,9157	4,16789	0	45	544	708						StimuliFarbe_rot_gelb.png	0	880	547	72	111	486	572	1632	0	Content		472	597	22924833	4030979364
22941	09:49:20.348	00:00:22.941	1377	624,4702	726,3297	0,5294847	0,5342283	473,4395	4,276136	0	468,2478	695,0358	0,3284717	0,5599387	479,4344	4,183547	0	45	546	711						StimuliFarbe_rot_gelb.png	0	880	547	72	111	486	572	1632	0	Content		474	600	22941456	4030995987
22958	09:49:20.365	00:00:22.958	1378	613,916	723,168	0,5296598	0,5342195	473,5502	4,227405	0	467,9137	697,8962	0,328653	0,5597823	479,3037	4,185441	0	45	541	711						StimuliFarbe_rot_gelb.png	0	880	547	72	111	486	572	1632	0	Content		469	600	22958082	4031012613
22975	09:49:20.382	00:00:22.974	1379	622,167	728,098	0,5298873	0,5341756	473,5979	4,277014	0	464,3504	693,287	0,3288909	0,5595818	479,3108	4,181309	0	45	543	711						StimuliFarbe_rot_gelb.png	0	880	547	72	111	486	572	1632	0	Content		471	600	22974704	4031029235
22991	09:49:20.398	00:00:22.991	1380	625,5576	730,8319	0,530125	0,5339997	473,685	4,240335	0	468,5364	693,4702	0,3291275	0,5592658	479,3086	4,166801	0	45	547	712						StimuliFarbe_rot_gelb.png	0	880	547	72	111	486	572	1632	0	Content		475	601	22991454	4031045985
23008	09:49:20.415	00:00:23.008	1381	625,6918	725,0311	0,5304198	0,5337576	473,5688	4,251685	0	466,176	694,276	0,3293827	0,5590318	479,3421	4,192166	0	45	546	710						StimuliFarbe_rot_gelb.png	0	880	547	72	111	486	572	1632	0	Content		474	599	23008078	4031062609
23025	09:49:20.432	00:00:23.024	1382	616,4351	725,6481	0,5307473	0,533562	473,7373	4,245312	0	464,6848	699,4259	0,329711	0,5587826	479,5153	4,183761	0	45	541	713						StimuliFarbe_rot_gelb.png	0	880	547	72	111	486	572	1632	0	Content		469	602	23024706	4031079237
23041	09:49:20.448	00:00:23.041	1383	625,5325	716,7207	0,5311061	0,5333285	473,9399	4,209805	0	473,4811	696,6531	0,3301201	0,5585505	479,6437	4,215438	0	45	550	707						StimuliFarbe_rot_gelb.png	0	880	547	72	111	486	572	1632	0	Content		478	596	23041329	4031095860
23058	09:49:20.465	00:00:23.058	1384	625,8277	729,7859	0,5314872	0,5329722	474,0764	4,266807	0	467,6122	696,2057	0,3305462	0,5583807	479,9339	4,153054	0	45	547	713						StimuliFarbe_rot_gelb.png	0	880	547	72	111	486	572	1632	0	Content		475	602	23058080	4031112611
23075	09:49:20.482	00:00:23.074	1385	621,306	733,5941	0,5317439	0,532457	474,5788	4,241875	0	471,1567	698,5009	0,3309125	0,5580422	480,2566	4,176203	0	45	546	716						StimuliFarbe_rot_gelb.png	0	880	547	72	111	486	572	1632	0	Content		474	605	23074704	4031129235
23091	09:49:20.498	00:00:23.091	1386	622,9815	734,8626	0,5319019	0,5316206	474,9012	4,202867	0	478,8799	701,7127	0,3311616	0,5574284	480,5547	4,161631	0	45	551	718						StimuliFarbe_rot_gelb.png	0	880	547	72	111	486	572	1632	0	Content		479	607	23091327	4031145858
23108	09:49:20.515	00:00:23.107	1387	624,708	729,5659	0,5318568	0,5303967	475,1325	4,173861	0	431,0345	702,3061	0,3313884	0,5565635	480,552	4,141631	0	45	528	716						StimuliFarbe_rot_gelb.png	0	880	547	72	111	486	572	1632	0	Content		456	605	23107954	4031162485
23125	09:49:20.532	00:00:23.124	1388	621,1137	732,2586	0,5315543	0,5290237	475,7747	4,176571	0	432,7115	699,3573	0,3314206	0,5557501	480,553	4,199206	0	45	527	716						StimuliFarbe_rot_gelb.png	0	880	547	72	111	486	572	1632	0	Content		455	605	23124705	4031179236
23141	09:49:20.548	00:00:23.141	1389	643,9175	722,6226	0,5305033	0,5271523	476,243	4,193608	0	455,1834	689,3788	0,3309471	0,5544478	479,9553	4,12891	0	45	550	706						StimuliFarbe_rot_gelb.png	0	880	547	72	111	486	572	1632	0	Content		478	595	23141328	4031195859
23158	09:49:20.565	00:00:23.157	1390	609,9978	694,2829	0,5298393	0,5253954	476,243	4,147482	0	469,3414	664,6444	0,3301112	0,5531468	480,5464	4,224465	0	45	540	679						StimuliFarbe_rot_gelb.png	0	880	547	72	111	486	572	1632	0	Content		468	568	23157951	4031212482
23175	09:49:20.582	00:00:23.174	1391	652,4381	698,7703	0,5294659	0,5243641	477,242	4,155604	0	463,4235	665,7924	0,3288356	0,5527893	484,0155	4,2483	0	45	558	682						StimuliFarbe_rot_gelb.png	0	880	547	72	111	486	572	1632	0	Content		486	571	23174576	4031229107
23191	09:49:20.598	00:00:23.191	1392	650,5723	703,1353	0,5290946	0,5240909	477,4964	4,169244	0	460,7482	669,4918	0,3296526	0,552835	480,619	4,143579	0	45	556	686						StimuliFarbe_rot_gelb.png	0	880	547	72	111	486	572	1632	0	Content		484	575	23191325	4031245856
23208	09:49:20.615	00:00:23.207	1393	646,6895	697,6671	0,5287071	0,5242146	478,0451	4,224614	0	472,3811	660,4041	0,3286963	0,5530547	483,0551	4,247088	0	45	560	679						StimuliFarbe_rot_gelb.png	0	880	547	72	111	486	572	1632	0	Content		488	568	23207951	4031262482
23225	09:49:20.632	00:00:23.224	1394	646,7733	704,3842	0,5282292	0,5248073	478,3875	4,195931	0	469,5115	669,2124	0,3271632	0,5535333	486,6888	4,203026	0	45	558	687						StimuliFarbe_rot_gelb.png	0	880	547	72	111	486	572	1632	0	Content		486	576	23224576	4031279107
23241	09:49:20.648	00:00:23.241	1395	650,6417	704,5953	0,5276651	0,5255585	478,5949	4,190377	0	465,4754	655,4403	0,3265624	0,5541345	487,6557	4,276628	0	45	558	680						StimuliFarbe_rot_gelb.png	0	880	547	72	111	486	572	1632	0	Content		486	569	23241200	4031295731
23258	09:49:20.665	00:00:23.257	1396	646,5095	694,5023	0,5269841	0,5264037	478,9273	4,211626	0	466,9351	663,7074	0,3263086	0,5548535	487,0896	4,272291	0	45	557	679						StimuliFarbe_rot_gelb.png	0	880	547	72	111	486	572	1632	0	Content		485	568	23257948	4031312479
23275	09:49:20.682	00:00:23.274	1397	654,6627	700,1705	0,5263249	0,5272175	479,0757	4,168282	0	469,5269	666,7371	0,3251469	0,5556383	489,4494	4,259882	0	45	562	683						StimuliFarbe_rot_gelb.png	0	880	547	72	111	486	572	1632	0	Content		490	572	23274573	4031329104
23291	09:49:20.698	00:00:23.291	1398	652,2518	689,3686	0,525628	0,5279177	479,4556	4,199127	0	467,6147	661,0541	0,3247969	0,5563406	489,1217	4,241416	0	45	560	675						StimuliFarbe_rot_gelb.png	0	880	547	72	111	486	572	1632	0	Content		488	564	23291197	4031345728
23308	09:49:20.715	00:00:23.307	1399	646,3664	697,6098	0,5250301	0,5283499	479,635	4,173423	0	463,1886	661,0142	0,3240323	0,5568275	490,1045	4,229269	0	45	555	679						StimuliFarbe_rot_gelb.png	0	880	547	72	111	486	572	1632	0	Content		483	568	23307823	4031362354
23325	09:49:20.732	00:00:23.324	1400	601,272	689,8967	0,5238559	0,5286769	482,4358	4,14856	0	469,2509	660,696	0,323533	0,5571182	490,2955	4,248252	0	45	535	675						StimuliFarbe_rot_gelb.png	0	880	547	72	111	486	572	1632	0	Content		463	564	23324573	4031379104
23341	09:49:20.748	00:00:23.341	1401	655,6763	696,7653	0,5239473	0,528331	479,989	4,166348	0	463,9193	660,9429	0,3229092	0,557223	490,9907	4,31798	0	45	560	679						StimuliFarbe_rot_gelb.png	0	880	547	72	111	486	572	1632	0	Content		488	568	23341197	4031395728
23358	09:49:20.765	00:00:23.357	1402	645,5098	699,149	0,5235106	0,5280185	480,3248	4,255752	0	472,441	659,6121	0,3234581	0,5572144	488,6001	4,254604	0	45	559	679						StimuliFarbe_rot_gelb.png	0	880	547	72	111	486	572	1632	0	Content		487	568	23357820	4031412351
23375	09:49:20.782	00:00:23.374	1403	642,3049	694,3923	0,5232468	0,527721	480,5573	4,190186	0	462,933	664,8514	0,3245719	0,5571277	484,6198	4,166381	0	45	553	680						StimuliFarbe_rot_gelb.png	0	880	547	72	111	486	572	1632	0	Content		481	569	23374571	4031429102
23391	09:49:20.798	00:00:23.391	1404	644,6827	693,2791	0,5232031	0,5275587	480,5709	4,213517	0	461,7764	658,8424	0,3244236	0,5571748	485,1215	4,25937	0	45	553	676						StimuliFarbe_rot_gelb.png	0	880	547	72	111	486	572	1632	0	Content		481	565	23391195	4031445726
23408	09:49:20.815	00:00:23.407	1405	649,5273	700,7283	0,5233825	0,5275003	480,6792	4,234296	0	458,4965	658,6548	0,3226989	0,5571293	491,2824	4,338187	0	45	554	680						StimuliFarbe_rot_gelb.png	0	880	547	72	111	486	572	1632	0	Content		482	569	23407819	4031462350
23424	09:49:20.831	00:00:23.424	1406	649,4881	702,2224	0,5237578	0,5275416	480,8645	4,258949	0	462,0932	673,0873	0,3232403	0,5570645	491,0188	4,254853	0	45	556	688						StimuliFarbe_rot_gelb.png	0	880	547	72	111	486	572	1632	0	Content		484	577	23424443	4031478974
23441	09:49:20.848	00:00:23.441	1407	639,7559	693,3715	0,5243199	0,5278127	481,0873	4,314808	0	467,4534	664,1505	0,3241729	0,5570681	489,8436	4,331189	0	45	554	679						StimuliFarbe_rot_gelb.png	0	880	547	72	111	486	572	1632	0	Content		482	568	23441193	4031495724
23458	09:49:20.865	00:00:23.457	1408	648,3858	697,7478	0,525038	0,5281666	481,0164	4,285524	0	466,9918	666,6879	0,3254508	0,5570557	488,1161	4,294302	0	45	558	682						StimuliFarbe_rot_gelb.png	0	880	547	72	111	486	572	1632	0	Content		486	571	23457817	4031512348
23474	09:49:20.881	00:00:23.474	1409	644,4095	702,6445	0,5257815	0,5285941	481,0898	4,33204	0	471,7541	659,7161	0,325254	0,5570264	490,7004	4,314714	0	45	558	681						StimuliFarbe_rot_gelb.png	0	880	547	72	111	486	572	1632	0	Content		486	570	23474442	4031528973
23491	09:49:20.898	00:00:23.491	1410	648,0746	696,9817	0,5265012	0,5289986	481,0947	4,290051	0	471,6995	667,8115	0,3274311	0,5569276	485,9061	4,249553	0	45	560	682						StimuliFarbe_rot_gelb.png	0	880	547	72	111	486	572	1632	0	Content		488	571	23491067	4031545598
23508	09:49:20.915	00:00:23.507	1411	644,1377	697,3652	0,5271077	0,5294153	481,0564	4,318128	0	463,9525	668,1125	0,3286577	0,5568244	483,8525	4,244943	0	45	554	683						StimuliFarbe_rot_gelb.png	0	880	547	72	111	486	572	1632	0	Content		482	572	23507817	4031562348
23524	09:49:20.931	00:00:23.524	1412	653,3442	705,2181	0,5276099	0,5297632	480,9845	4,351313	0	466,5991	666,4545	0,3290469	0,5567669	484,0148	4,222509	0	45	560	686						StimuliFarbe_rot_gelb.png	0	880	547	72	111	486	572	1632	0	Content		488	575	23524442	4031578973
23541	09:49:20.948	00:00:23.541	1413	641,2357	696,8381	0,5279331	0,5301158	480,9675	4,373013	0	469,1314	666,2599	0,3274305	0,556839	489,9539	4,307803	0	45	555	682						StimuliFarbe_rot_gelb.png	0	880	547	72	111	486	572	1632	0	Content		483	571	23541065	4031595596
23558	09:49:20.965	00:00:23.557	1414	646,5849	696,8143	0,5281346	0,5304133	480,9448	4,356615	0	469,3321	668,1475	0,3283674	0,5570466	487,7521	4,313679	0	45	558	682						StimuliFarbe_rot_gelb.png	0	880	547	72	111	486	572	1632	0	Content		486	571	23557690	4031612221
23574	09:49:20.981	00:00:23.574	1415	645,4408	695,79	0,5282238	0,5307223	480,8194	4,337529	0	471,3756	668,1177	0,3283359	0,5573999	487,9888	4,323391	0	45	558	682						StimuliFarbe_rot_gelb.png	0	880	547	72	111	486	572	1632	0	Content		486	571	23574442	4031628973
23591	09:49:20.998	00:00:23.591	1416	648,6191	698,5479	0,5282508	0,5309748	480,778	4,35543	0	461,9827	671,1859	0,3281495	0,5578538	488,5728	4,360793	0	45	555	685						StimuliFarbe_rot_gelb.png	0	880	547	72	111	486	572	1632	0	Content		483	574	23591065	4031645596
23608	09:49:21.015	00:00:23.607	1417	648,8304	706,4988	0,5282542	0,5311413	480,8076	4,361722	0	464,0195	668,6509	0,3299557	0,5583488	482,6732	4,280105	0	45	556	688						StimuliFarbe_rot_gelb.png	0	880	547	72	111	486	572	1632	0	Content		484	577	23607690	4031662221
23624	09:49:21.031	00:00:23.624	1418	645,7256	694,9141	0,5282447	0,5314122	480,7845	4,390762	0	505,019	666,7142	0,3287	0,5589049	486,7892	4,250819	0	45	575	681						StimuliFarbe_rot_gelb.png	0	880	547	72	111	486	572	1632	0	Content		503	570	23624313	4031678844
23641	09:49:21.048	00:00:23.641	1419	650,3722	693,5714	0,5282454	0,5316439	480,7843	4,349451	0	505,5244	667,3574	0,3286758	0,5593958	486,6399	4,277208	0	45	578	680						StimuliFarbe_rot_gelb.png	0	880	547	72	111	486	572	1632	0	Content		506	569	23641064	4031695595
23658	09:49:21.065	00:00:23.657	1420	646,8624	689,2614	0,52831	0,5316826	480,833	4,370915	0	502,2193	664,8961	0,3287422	0,5596601	486,6978	4,258115	0	45	575	677						StimuliFarbe_rot_gelb.png	0	880	547	72	111	486	572	1632	0	Content		503	566	23657690	4031712221
23674	09:49:21.081	00:00:23.674	1421	650,2971	690,8068	0,5284072	0,5316508	480,8423	4,323711	0	507,8386	671,4757	0,3288429	0,5597318	486,6498	4,302766	0	45	579	681						StimuliFarbe_rot_gelb.png	0	880	547	72	111	486	572	1632	0	Content		507	570	23674314	4031728845
23691	09:49:21.098	00:00:23.690	1422	645,3722	693,7442	0,5285159	0,5316349	480,7551	4,315494	0	505,3206	664,3897	0,3289211	0,5597354	486,5852	4,263881	0	45	575	679						StimuliFarbe_rot_gelb.png	0	880	547	72	111	486	572	1632	0	Content		503	568	23690939	4031745470
23708	09:49:21.115	00:00:23.707	1423	655,9165	696,0034	0,5286342	0,5316811	480,7019	4,35551	0	503,0904	666,7245	0,3290263	0,5597448	486,4585	4,274707	0	45	580	681						StimuliFarbe_rot_gelb.png	0	880	547	72	111	486	572	1632	0	Content		508	570	23707691	4031762222
23724	09:49:21.131	00:00:23.724	1424	651,5302	690,9719	0,5288067	0,531931	480,6587	4,318005	0	503,2537	662,6186	0,3292418	0,5599212	486,393	4,266243	0	45	577	677						StimuliFarbe_rot_gelb.png	0	880	547	72	111	486	572	1632	0	Content		505	566	23724312	4031778843
23741	09:49:21.148	00:00:23.740	1425	658,9939	687,2145	0,529187	0,5322803	480,5449	4,367161	0	503,6945	664,0981	0,3295851	0,5601773	486,3243	4,286375	0	45	581	676						StimuliFarbe_rot_gelb.png	0	880	547	72	111	486	572	1632	0	Content		509	565	23740939	4031795470
23758	09:49:21.165	00:00:23.757	1426	650,2971	692,1893	0,5297318	0,532765	480,432	4,343405	0	511,2935	666,1917	0,3300675	0,5604767	486,2186	4,277185	0	45	581	679						StimuliFarbe_rot_gelb.png	0	880	547	72	111	486	572	1632	0	Content		509	568	23757564	4031812095
23774	09:49:21.181	00:00:23.774	1427	648,2845	690,2002	0,5304067	0,533366	480,3777	4,319851	0	506,6676	666,4447	0,3306555	0,560831	485,939	4,291352	0	45	577	678						StimuliFarbe_rot_gelb.png	0	880	547	72	111	486	572	1632	0	Content		505	567	23774320	4031828851
23791	09:49:21.198	00:00:23.790	1428	649,7836	692,3323	0,5312479	0,5339948	480,2205	4,319674	0	508,9834	665,2928	0,3314202	0,5612303	485,8663	4,277154	0	45	579	679						StimuliFarbe_rot_gelb.png	0	880	547	72	111	486	572	1632	0	Content		507	568	23790941	4031845472
23808	09:49:21.215	00:00:23.807	1429	650,6442	690,2203	0,5322667	0,5344209	480,0346	4,334558	0	507,108	664,011	0,3323314	0,5613907	485,7104	4,254552	0	45	579	677						StimuliFarbe_rot_gelb.png	0	880	547	72	111	486	572	1632	0	Content		507	566	23807566	4031862097
23824	09:49:21.231	00:00:23.824	1430	648,1284	695,5394	0,5333741	0,5345175	480,1378	4,384595	0	501,7816	667,4526	0,333349	0,5612097	485,5704	4,298854	0	45	575	681						StimuliFarbe_rot_gelb.png	0	880	547	72	111	486	572	1632	0	Content		503	570	23824190	4031878721
23841	09:49:21.248	00:00:23.840	1431	652,8934	691,3051	0,5344954	0,5343159	480,0825	4,349565	0	506,7542	664,8276	0,3344524	0,5605984	485,5828	4,308313	0	45	580	678						StimuliFarbe_rot_gelb.png	0	880	547	72	111	486	572	1632	0	Content		508	567	23840939	4031895470
23858	09:49:21.265	00:00:23.857	1432	648,0623	689,8757	0,5356033	0,5337296	480,1681	4,387375	0	504,4044	664,2394	0,3355652	0,5596052	485,5758	4,27532	0	45	576	677						StimuliFarbe_rot_gelb.png	0	880	547	72	111	486	572	1632	0	Content		504	566	23857572	4031912103
23874	09:49:21.281	00:00:23.874	1433	659,28	694,9253	0,5365819	0,533045	480,3526	4,340713	0	509,4651	665,5227	0,3365197	0,5583978	485,5354	4,308601	0	45	584	680						StimuliFarbe_rot_gelb.png	0	880	547	72	111	486	572	1632	0	Content		512	569	23874192	4031928723
23891	09:49:21.298	00:00:23.890	1434	659,4188	692,0737	0,5374174	0,5324489	480,3961	4,369292	0	508,2753	666,5569	0,3373997	0,5571263	485,8139	4,296998	0	45	584	679						StimuliFarbe_rot_gelb.png	0	880	547	72	111	486	572	1632	0	Content		512	568	23890812	4031945343
23908	09:49:21.315	00:00:23.907	1435	659,512	692,0842	0,5381185	0,5317826	480,6514	4,359576	0	512,7251	665,2858	0,3381568	0,5557163	485,9168	4,325464	0	45	586	679						StimuliFarbe_rot_gelb.png	0	880	547	72	111	486	572	1632	0	Content		514	568	23907570	4031962101
23924	09:49:21.331	00:00:23.924	1436	653,6302	689,0023	0,5387763	0,5308945	480,8167	4,382183	0	505,8792	669,1069	0,3388108	0,5540017	486,2632	4,300305	0	45	580	679						StimuliFarbe_rot_gelb.png	0	880	547	72	111	486	572	1632	0	Content		508	568	23924193	4031978724
23941	09:49:21.348	00:00:23.940	1437	653,1295	688,7976	0,5391967	0,5300401	481,024	4,380767	0	504,8354	672,5741	0,3393422	0,5522322	486,5039	4,310526	0	45	579	681						StimuliFarbe_rot_gelb.png	0	880	547	72	111	486	572	1632	0	Content		507	570	23940814	4031995345
23957	09:49:21.364	00:00:23.957	1438	652,9155	694,7286	0,5395451	0,5294758	481,0829	4,388053	0	507,0933	671,1595	0,3397407	0,5506992	486,5412	4,300379	0	45	580	683						StimuliFarbe_rot_gelb.png	0	880	547	72	111	486	572	1632	0	Content		508	572	23957440	4032011971
23974	09:49:21.381	00:00:23.974	1439	660,9512	694,2845	0,5397974	0,5293077	481,2676	4,38376	0	505,4553	669,9345	0,3400612	0,5495093	486,5816	4,316336	0	45	583	682						StimuliFarbe_rot_gelb.png	0	880	547	72	111	486	572	1632	0	Content		511	571	23974190	4032028721
23991	09:49:21.398	00:00:23.990	1440	655,9146	687,5599	0,5401175	0,5293394	481,1812	4,395602	0	504,0911	667,2946	0,3403712	0,5485947	486,7564	4,326011	0	45	580	677						StimuliFarbe_rot_gelb.png	0	880	547	72	111	486	572	1632	0	Content		508	566	23990814	4032045345
24007	09:49:21.414	00:00:24.007	1441	651,0027	692,7111	0,5405742	0,5292721	481,1129	4,371445	0	510,0945	674,0595	0,3407814	0,5477187	486,6272	4,318106	0	45	581	683						StimuliFarbe_rot_gelb.png	0	880	547	72	111	486	572	1632	0	Content		509	572	24007439	4032061970
24024	09:49:21.431	00:00:24.024	1442	650,064	695,9171	0,5411551	0,5289701	481,085	4,379852	0	511,1621	670,7913	0,3413823	0,5467154	486,6559	4,324965	0	45	581	683						StimuliFarbe_rot_gelb.png	0	880	547	72	111	486	572	1632	0	Content		509	572	24024072	4032078603
24041	09:49:21.448	00:00:24.040	1443	658,8185	698,4761	0,541803	0,5285154	481,0029	4,329939	0	509,1108	672,2795	0,341952	0,5455053	486,3976	4,365575	0	45	584	685						StimuliFarbe_rot_gelb.png	0	880	547	72	111	486	572	1632	0	Content		512	574	24040814	4032095345
24057	09:49:21.464	00:00:24.057	1444	652,5085	690,5333	0,5424116	0,5277399	480,9008	4,398683	0	507,3896	672,1859	0,3424881	0,5440581	486,2731	4,313152	0	45	580	681						StimuliFarbe_rot_gelb.png	0	880	547	72	111	486	572	1632	0	Content		508	570	24057439	4032111970
24074	09:49:21.481	00:00:24.074	1445	657,1937	689,7525	0,542991	0,5267264	480,8253	4,414536	0	503,701	675,5316	0,3430184	0,5423936	486,3857	4,328724	0	45	580	683						StimuliFarbe_rot_gelb.png	0	880	547	72	111	486	572	1632	0	Content		508	572	24074064	4032128595
24091	09:49:21.498	00:00:24.090	1446	651,8098	695,7947	0,543509	0,5254586	480,9976	4,417724	0	510,0284	672,4241	0,3435131	0,5404562	486,4443	4,348402	0	45	581	684						StimuliFarbe_rot_gelb.png	0	880	547	72	111	486	572	1632	0	Content		509	573	24090814	4032145345
24107	09:49:21.514	00:00:24.107	1447	659,0547	696,8143	0,5439844	0,5240569	481,2206	4,432153	0	506,0673	670,1693	0,3440343	0,5382357	486,5328	4,31594	0	45	583	683						StimuliFarbe_rot_gelb.png	0	880	547	72	111	486	572	1632	0	Content		511	572	24107438	4032161969
24124	09:49:21.531	00:00:24.124	1448	652,9296	695,0685	0,5445202	0,52245	481,4111	4,473439	0	505,1613	673,3073	0,3445794	0,5356963	486,5561	4,343141	0	45	579	684						StimuliFarbe_rot_gelb.png	0	880	547	72	111	486	572	1632	0	Content		507	573	24124064	4032178595
24141	09:49:21.548	00:00:24.140	1449	649,5347	695,8563	0,5450917	0,5206918	481,5179	4,445805	0	508,2413	673,5217	0,3451738	0,5329867	486,7693	4,341877	0	45	579	685						StimuliFarbe_rot_gelb.png	0	880	547	72	111	486	572	1632	0	Content		507	574	24140688	4032195219
24157	09:49:21.564	00:00:24.157	1450	658,0109	695,2062	0,5456063	0,5189698	481,7676	4,411848	0	506,4445	673,008	0,3456637	0,5301303	486,8148	4,34753	0	45	582	684						StimuliFarbe_rot_gelb.png	0	880	547	72	111	486	572	1632	0	Content		510	573	24157437	4032211968
24174	09:49:21.581	00:00:24.174	1451	643,5767	697,8281	0,5459658	0,5174385	482,0108	4,417799	0	504,7265	673,6685	0,3460769	0,5274777	487,2321	4,387354	0	45	574	686						StimuliFarbe_rot_gelb.png	0	880	547	72	111	486	572	1632	0	Content		502	575	24174060	4032228591
24191	09:49:21.598	00:00:24.190	1452	651,5941	695,4805	0,5461296	0,5163633	482,0947	4,422797	0	503,4753	678,0554	0,3463116	0,5253258	487,3405	4,369442	0	45	578	687						StimuliFarbe_rot_gelb.png	0	880	547	72	111	486	572	1632	0	Content		506	576	24190747	4032245278
24207	09:49:21.614	00:00:24.207	1453	651,3821	702,4109	0,5460319	0,5156003	482,3423	4,436496	0	508,1922	675,9451	0,3462665	0,5237837	487,5187	4,356118	0	45	580	689						StimuliFarbe_rot_gelb.png	0	880	547	72	111	486	572	1632	0	Content		508	578	24207307	4032261838
24224	09:49:21.631	00:00:24.224	1454	649,9146	709,0923	0,5456713	0,5151666	482,4731	4,417417	0	458,8396	681,1494	0,3451394	0,5228418	490,3556	4,400812	0	45	554	695						StimuliFarbe_rot_gelb.png	0	880	547	72	111	486	572	1632	0	Content		482	584	24224058	4032278589
24241	09:49:21.648	00:00:24.240	1455	651,0454	703,0674	0,5450206	0,5151027	482,5287	4,374011	0	465,5444	681,6534	0,3450202	0,522532	488,8978	4,417558	0	45	558	692						StimuliFarbe_rot_gelb.png	0	880	547	72	111	486	572	1632	0	Content		486	581	24240685	4032295216
24257	09:49:21.664	00:00:24.257	1456	654,9305	704,1259	0,5442004	0,5151632	482,6967	4,37694	0	465,0663	680,1735	0,3454596	0,5226692	485,215	4,354178	0	45	560	692						StimuliFarbe_rot_gelb.png	0	880	547	72	111	486	572	1632	0	Content		488	581	24257307	4032311838
24274	09:49:21.681	00:00:24.273	1457	651,6674	701,0453	0,5433751	0,5153071	482,7054	4,349026	0	459,2648	677,4155	0,3435938	0,5231713	488,84	4,396529	0	45	555	689						StimuliFarbe_rot_gelb.png	0	880	547	72	111	486	572	1632	0	Content		483	578	24273933	4032328464
24291	09:49:21.698	00:00:24.290	1458	650,7599	702,7062	0,5425469	0,5154783	482,9918	4,373325	0	463,8706	668,048	0,3422377	0,5238416	490,6736	4,431731	0	45	557	685						StimuliFarbe_rot_gelb.png	0	880	547	72	111	486	572	1632	0	Content		485	574	24290681	4032345212
24307	09:49:21.714	00:00:24.307	1459	652,1064	706,2053	0,541796	0,5156023	483,1429	4,37702	0	458,9048	677,3558	0,3420973	0,5247545	488,9647	4,444189	0	45	556	692						StimuliFarbe_rot_gelb.png	0	880	547	72	111	486	572	1632	0	Content		484	581	24307307	4032361838
24324	09:49:21.731	00:00:24.323	1460	656,0586	707,5197	0,5410392	0,5157698	483,1864	4,402702	0	455,567	678,196	0,3408203	0,5258911	490,5756	4,429022	0	45	556	693						StimuliFarbe_rot_gelb.png	0	880	547	72	111	486	572	1632	0	Content		484	582	24323935	4032378466
24341	09:49:21.748	00:00:24.340	1461	657,1827	708,5305	0,5402287	0,5161303	483,2784	4,369014	0	466,9725	684,078	0,3407069	0,527455	488,5106	4,384411	0	45	562	696						StimuliFarbe_rot_gelb.png	0	880	547	72	111	486	572	1632	0	Content		490	585	24340559	4032395090
24357	09:49:21.764	00:00:24.357	1462	647,2398	710,2879	0,5392771	0,5165329	483,4143	4,396305	0	456,2811	675,0122	0,3381462	0,5293331	493,6867	4,432237	0	45	552	693						StimuliFarbe_rot_gelb.png	0	880	547	72	111	486	572	1632	0	Content		480	582	24357318	4032411849
24374	09:49:21.781	00:00:24.373	1463	-1024	-768	-1	-1	-1	-1	4	-1024	-768	-1	-1	-1	-1	4	45	0	0						StimuliFarbe_rot_gelb.png	0	880	547	72	111	486	572	1632	0	Content		-72	-111	24373930	4032428461
24391	09:49:21.798	00:00:24.390	1464	-1024	-768	-1	-1	-1	-1	4	-1024	-768	-1	-1	-1	-1	4	45	0	0						StimuliFarbe_rot_gelb.png	0	880	547	72	111	486	572	1632	0	Content		-72	-111	24390598	4032445129
24407	09:49:21.814	00:00:24.407	1465	-1024	-768	-1	-1	-1	-1	4	-1024	-768	-1	-1	-1	-1	4	45	0	0						StimuliFarbe_rot_gelb.png	0	880	547	72	111	486	572	1632	0	Content		-72	-111	24407259	4032461790
24424	09:49:21.831	00:00:24.423	1466	-1024	-768	-1	-1	-1	-1	4	-1024	-768	-1	-1	-1	-1	4	45	0	0						StimuliFarbe_rot_gelb.png	0	880	547	72	111	486	572	1632	0	Content		-72	-111	24423926	4032478457
24441	09:49:21.848	00:00:24.440	1467	645,0198	705,4686	0,5327787	0,5195894	483,8857	4,391866	0	467,437	673,4341	0,3333848	0,5420419	490,2415	4,384371	0	45	556	689						StimuliFarbe_rot_gelb.png	0	880	547	72	111	486	572	1632	0	Content		484	578	24440556	4032495087
24457	09:49:21.864	00:00:24.457	1468	647,3149	709,6113	0,531208	0,5210513	483,9699	4,418943	0	460,2968	671,9258	0,3318356	0,5458079	490,828	4,458213	0	45	554	691						StimuliFarbe_rot_gelb.png	0	880	547	72	111	486	572	1632	0	Content		482	580	24457178	4032511709
24474	09:49:21.881	00:00:24.473	1469	651,9036	709,2283	0,5294559	0,5230331	484,2528	4,345363	0	471,0612	677,4482	0,3319529	0,5502258	486,3499	4,342756	0	45	561	693						StimuliFarbe_rot_gelb.png	0	880	547	72	111	486	572	1632	0	Content		489	582	24473804	4032528335
24491	09:49:21.898	00:00:24.490	1470	649,1717	738,2965	0,5273512	0,5266681	484,6185	4,447152	0	452,915	707,3292	0,329034	0,5564587	491,8759	4,419508	0	45	551	723						StimuliFarbe_rot_gelb.png	0	880	547	72	111	486	572	1632	0	Content		479	612	24490553	4032545084
24507	09:49:21.914	00:00:24.507	1471	-1024	-768	-1	-1	-1	-1	4	434,4097	763,9467	0,3276436	0,5638209	493,5021	4,365546	0	45	434	764						StimuliFarbe_rot_gelb.png	0	880	547	72	111	486	572	1632	0	Content		362	653	24507180	4032561711
24524	09:49:21.931	00:00:24.523	1472	-1024	-768	-1	-1	-1	-1	4	-1024	-768	-1	-1	-1	-1	4		0	0						StimuliFarbe_rot_gelb.png	0	880	547	72	111				0	Content		-72	-111	24523802	4032578333
24540	09:49:21.947	00:00:24.540	1473	-1024	-768	-1	-1	-1	-1	4	-1024	-768	-1	-1	-1	-1	4		0	0						StimuliFarbe_rot_gelb.png	0	880	547	72	111				0	Content		-72	-111	24540426	4032594957
24557	09:49:21.964	00:00:24.557	1474	-1024	-768	-1	-1	-1	-1	4	-1024	-768	-1	-1	-1	-1	4		0	0						StimuliFarbe_rot_gelb.png	0	880	547	72	111				0	Content		-72	-111	24557177	4032611708
24574	09:49:21.981	00:00:24.573	1475	-1024	-768	-1	-1	-1	-1	4	-1024	-768	-1	-1	-1	-1	4		0	0						StimuliFarbe_rot_gelb.png	0	880	547	72	111				0	Content		-72	-111	24573802	4032628333
24590	09:49:21.997	00:00:24.590	1476	-1024	-768	-1	-1	-1	-1	4	-1024	-768	-1	-1	-1	-1	4		0	0						StimuliFarbe_rot_gelb.png	0	880	547	72	111				0	Content		-72	-111	24590427	4032644958
24607	09:49:22.014	00:00:24.607	1477	-1024	-768	-1	-1	-1	-1	4	-1024	-768	-1	-1	-1	-1	4		0	0						StimuliFarbe_rot_gelb.png	0	880	547	72	111				0	Content		-72	-111	24607052	4032661583
24624	09:49:22.031	00:00:24.623	1478	-1024	-768	-1	-1	-1	-1	4	-1024	-768	-1	-1	-1	-1	4		0	0						StimuliFarbe_rot_gelb.png	0	880	547	72	111				0	Content		-72	-111	24623732	4032678263
24640	09:49:22.047	00:00:24.640	1479	-1024	-768	-1	-1	-1	-1	4	-1024	-768	-1	-1	-1	-1	4		0	0						StimuliFarbe_rot_gelb.png	0	880	547	72	111				0	Content		-72	-111	24640399	4032694930
24657	09:49:22.064	00:00:24.657	1480	-1024	-768	-1	-1	-1	-1	4	-1024	-768	-1	-1	-1	-1	4		0	0						StimuliFarbe_rot_gelb.png	0	880	547	72	111				0	Content		-72	-111	24657047	4032711578
24674	09:49:22.081	00:00:24.673	1481	-1024	-768	-1	-1	-1	-1	4	-1024	-768	-1	-1	-1	-1	4		0	0						StimuliFarbe_rot_gelb.png	0	880	547	72	111				0	Content		-72	-111	24673715	4032728246
24690	09:49:22.097	00:00:24.690	1482	-1024	-768	-1	-1	-1	-1	4	-1024	-768	-1	-1	-1	-1	4		0	0						StimuliFarbe_rot_gelb.png	0	880	547	72	111				0	Content		-72	-111	24690380	4032744911
24707	09:49:22.114	00:00:24.707	1483	-1024	-768	-1	-1	-1	-1	4	-1024	-768	-1	-1	-1	-1	4		0	0						StimuliFarbe_rot_gelb.png	0	880	547	72	111				0	Content		-72	-111	24707048	4032761579
24724	09:49:22.131	00:00:24.723	1484	-1024	-768	-1	-1	-1	-1	4	-1024	-768	-1	-1	-1	-1	4		0	0						StimuliFarbe_rot_gelb.png	0	880	547	72	111				0	Content		-72	-111	24723733	4032778264
24740	09:49:22.147	00:00:24.740	1485	-1024	-768	-1	-1	-1	-1	4	-1024	-768	-1	-1	-1	-1	4		0	0						StimuliFarbe_rot_gelb.png	0	880	547	72	111				0	Content		-72	-111	24740400	4032794931
24757	09:49:22.164	00:00:24.757	1486	-1024	-768	-1	-1	-1	-1	4	-1024	-768	-1	-1	-1	-1	4		0	0						StimuliFarbe_rot_gelb.png	0	880	547	72	111				0	Content		-72	-111	24757043	4032811574
24774	09:49:22.181	00:00:24.773	1487	-1024	-768	-1	-1	-1	-1	4	-1024	-768	-1	-1	-1	-1	4		0	0						StimuliFarbe_rot_gelb.png	0	880	547	72	111				0	Content		-72	-111	24773682	4032828213
24790	09:49:22.197	00:00:24.790	1488	-1024	-768	-1	-1	-1	-1	4	-1024	-768	-1	-1	-1	-1	4		0	0						StimuliFarbe_rot_gelb.png	0	880	547	72	111				0	Content		-72	-111	24790292	4032844823
24807	09:49:22.214	00:00:24.807	1489	-1024	-768	-1	-1	-1	-1	4	-1024	-768	-1	-1	-1	-1	4		0	0						StimuliFarbe_rot_gelb.png	0	880	547	72	111				0	Content		-72	-111	24807040	4032861571
24824	09:49:22.231	00:00:24.823	1490	-1024	-768	-1	-1	-1	-1	4	-1024	-768	-1	-1	-1	-1	4		0	0						StimuliFarbe_rot_gelb.png	0	880	547	72	111				0	Content		-72	-111	24823664	4032878195
24840	09:49:22.247	00:00:24.840	1491	-1024	-768	-1	-1	-1	-1	4	-1024	-768	-1	-1	-1	-1	4		0	0						StimuliFarbe_rot_gelb.png	0	880	547	72	111				0	Content		-72	-111	24840332	4032894863
24857	09:49:22.264	00:00:24.857	1492	-1024	-768	-1	-1	-1	-1	4	-1024	-768	-1	-1	-1	-1	4		0	0						StimuliFarbe_rot_gelb.png	0	880	547	72	111				0	Content		-72	-111	24857036	4032911567
24874	09:49:22.281	00:00:24.873	1493	-1024	-768	-1	-1	-1	-1	4	-1024	-768	-1	-1	-1	-1	4		0	0						StimuliFarbe_rot_gelb.png	0	880	547	72	111				0	Content		-72	-111	24873673	4032928204
24890	09:49:22.297	00:00:24.890	1494	-1024	-768	-1	-1	-1	-1	4	-1024	-768	-1	-1	-1	-1	4		0	0						StimuliFarbe_rot_gelb.png	0	880	547	72	111				0	Content		-72	-111	24890282	4032944813
24907	09:49:22.314	00:00:24.906	1495	-1024	-768	-1	-1	-1	-1	4	-1024	-768	-1	-1	-1	-1	4		0	0						StimuliFarbe_rot_gelb.png	0	880	547	72	111				0	Content		-72	-111	24906906	4032961437
24924	09:49:22.331	00:00:24.923	1496	-1024	-768	-1	-1	-1	-1	4	-1024	-768	-1	-1	-1	-1	4		0	0						StimuliFarbe_rot_gelb.png	0	880	547	72	111				0	Content		-72	-111	24923528	4032978059
24941	09:49:22.348	00:00:24.940	1497	-1024	-768	-1	-1	-1	-1	4	-1024	-768	-1	-1	-1	-1	4		0	0						StimuliFarbe_rot_gelb.png	0	880	547	72	111				0	Content		-72	-111	24940720	4032995251
24958	09:49:22.365	00:00:24.958	1498	-1024	-768	-1	-1	-1	-1	4	-1024	-768	-1	-1	-1	-1	4		0	0						StimuliFarbe_rot_gelb.png	0	880	547	72	111				0	Content		-72	-111	24958093	4033012624
24975	09:49:22.382	00:00:24.975	1499	-1024	-768	-1	-1	-1	-1	4	-1024	-768	-1	-1	-1	-1	4		0	0						StimuliFarbe_rot_gelb.png	0	880	547	72	111				0	Content		-72	-111	24975341	4033029872
24990	09:49:22.397	00:00:24.990	1500	-1024	-768	-1	-1	-1	-1	4	-1024	-768	-1	-1	-1	-1	4		0	0						StimuliFarbe_rot_gelb.png	0	880	547	72	111				0	Content		-72	-111	24990271	4033044802
25007	09:49:22.414	00:00:25.006	1501	-1024	-768	-1	-1	-1	-1	4	-1024	-768	-1	-1	-1	-1	4		0	0						StimuliFarbe_rot_gelb.png	0	880	547	72	111				0	Content		-72	-111	25006892	4033061423
25024	09:49:22.431	00:00:25.023	1502	-1024	-768	-1	-1	-1	-1	4	-1024	-768	-1	-1	-1	-1	4		0	0						StimuliFarbe_rot_gelb.png	0	880	547	72	111				0	Content		-72	-111	25023656	4033078187
25040	09:49:22.447	00:00:25.040	1503	-1024	-768	-1	-1	-1	-1	4	-1024	-768	-1	-1	-1	-1	4		0	0						StimuliFarbe_rot_gelb.png	0	880	547	72	111				0	Content		-72	-111	25040267	4033094798
25057	09:49:22.464	00:00:25.056	1504	-1024	-768	-1	-1	-1	-1	4	-1024	-768	-1	-1	-1	-1	4		0	0						StimuliFarbe_rot_gelb.png	0	880	547	72	111				0	Content		-72	-111	25056888	4033111419
25074	09:49:22.481	00:00:25.073	1505	-1024	-768	-1	-1	-1	-1	4	-1024	-768	-1	-1	-1	-1	4		0	0						StimuliFarbe_rot_gelb.png	0	880	547	72	111				0	Content		-72	-111	25073511	4033128042
25091	09:49:22.498	00:00:25.090	1506	-1024	-768	-1	-1	-1	-1	4	-1024	-768	-1	-1	-1	-1	4		0	0						StimuliFarbe_rot_gelb.png	0	880	547	72	111				0	Content		-72	-111	25090576	4033145107
25107	09:49:22.514	00:00:25.106	1507	610,322	772,4022	0,518351	0,5530872	504,6562	3,93286	1	565,5599	760,1412	0,5183502	0,5530865	504,6562	3,910746	3	46	610	772						StimuliFarbe_rot_gelb.png	0	880	547	72	111	518	643	83	0	Content		538	661	25106746	4033161277
25123	09:49:22.530	00:00:25.123	1508	651,8957	766,9326	0,517302	0,551514	503,927	3,918295	0	420,6947	721,1132	0,3266022	0,6185538	513,4479	4,006383	0	46	536	744						StimuliFarbe_rot_gelb.png	0	880	547	72	111	518	643	83	0	Content		464	633	25123380	4033177911
25140	09:49:22.547	00:00:25.140	1509	645,8411	765,505	0,5160474	0,550038	504,023	3,999422	0	-1024	-768	-1	-1	-1	-1	4	46	646	766						StimuliFarbe_rot_gelb.png	0	880	547	72	111	518	643	83	0	Content		574	655	25140130	4033194661
25157	09:49:22.564	00:00:25.156	1510	649,9395	763,8295	0,5148054	0,5485269	504,0469	4,066876	0	-1024	-768	-1	-1	-1	-1	4	46	650	764						StimuliFarbe_rot_gelb.png	0	880	547	72	111	518	643	83	0	Content		578	653	25156757	4033211288
25173	09:49:22.580	00:00:25.173	1511	646,2089	759,1544	0,5133757	0,54628	503,9895	4,08558	0	494,0592	726,1298	0,3240239	0,6158427	509,8315	3,986256	0	46	570	743						StimuliFarbe_rot_gelb.png	0	880	547	72	111	518	643	83	0	Content		498	632	25173381	4033227912
25190	09:49:22.597	00:00:25.190	1512	640,03	718,2523	0,5118948	0,5433578	503,9346	4,062021	0	462,5172	670,7501	0,3225946	0,6137133	509,8316	4,069845	0	47	551	695						StimuliFarbe_rot_gelb.png	0	880	547	72	111	474	578	1782	0	Content		479	584	25190006	4033244537
25207	09:49:22.614	00:00:25.206	1513	643,3447	705,7213	0,5106306	0,5418472	503,9156	4,106781	0	462,2296	654,4817	0,3210972	0,6128469	509,8236	4,067065	0	47	553	680						StimuliFarbe_rot_gelb.png	0	880	547	72	111	474	578	1782	0	Content		481	569	25206755	4033261286
25223	09:49:22.630	00:00:25.223	1514	642,2173	711,8051	0,5094613	0,5411357	503,5751	4,046222	0	460,6732	664,2736	0,31967	0,6125379	509,8316	4,156678	0	47	551	688						StimuliFarbe_rot_gelb.png	0	880	547	72	111	474	578	1782	0	Content		479	577	25223380	4033277911
25240	09:49:22.647	00:00:25.240	1515	639,4243	708,5824	0,5081704	0,5404069	503,4679	4,136655	0	467,3118	659,6959	0,3170854	0,6122813	514,1718	4,226671	0	47	553	684						StimuliFarbe_rot_gelb.png	0	880	547	72	111	474	578	1782	0	Content		481	573	25240004	4033294535
25257	09:49:22.664	00:00:25.256	1516	637,2016	712,5754	0,506997	0,5399819	503,1515	4,118017	0	464,8394	657,6288	0,3174239	0,6122341	508,6767	4,208004	0	47	551	685						StimuliFarbe_rot_gelb.png	0	880	547	72	111	474	578	1782	0	Content		479	574	25256639	4033311170
25273	09:49:22.680	00:00:25.273	1517	644,674	725,6558	0,5058171	0,5395312	502,9365	4,061712	0	452,2902	668,0573	0,3155788	0,6122568	510,6557	4,173482	0	47	548	697						StimuliFarbe_rot_gelb.png	0	880	547	72	111	474	578	1782	0	Content		476	586	25273377	4033327908
25290	09:49:22.697	00:00:25.290	1518	594,0009	720,2495	0,5046844	0,5390767	502,5155	4,199006	0	459,9701	661,6594	0,3151007	0,6122788	508,1903	4,119378	0	47	527	691						StimuliFarbe_rot_gelb.png	0	880	547	72	111	474	578	1782	0	Content		455	580	25290071	4033344602
25307	09:49:22.714	00:00:25.306	1519	-1024	-768	-1	-1	-1	-1	4	-1024	-768	-1	-1	-1	-1	4	47	0	0						StimuliFarbe_rot_gelb.png	0	880	547	72	111	474	578	1782	0	Content		-72	-111	25306655	4033361186
25323	09:49:22.730	00:00:25.323	1520	-1024	-768	-1	-1	-1	-1	4	-1024	-768	-1	-1	-1	-1	4	47	0	0						StimuliFarbe_rot_gelb.png	0	880	547	72	111	474	578	1782	0	Content		-72	-111	25323322	4033377853
25340	09:49:22.747	00:00:25.339	1521	-1024	-768	-1	-1	-1	-1	4	-1024	-768	-1	-1	-1	-1	4	47	0	0						StimuliFarbe_rot_gelb.png	0	880	547	72	111	474	578	1782	0	Content		-72	-111	25339969	4033394500
25357	09:49:22.764	00:00:25.356	1522	-1024	-768	-1	-1	-1	-1	4	-1024	-768	-1	-1	-1	-1	4	47	0	0						StimuliFarbe_rot_gelb.png	0	880	547	72	111	474	578	1782	0	Content		-72	-111	25356637	4033411168
25373	09:49:22.780	00:00:25.373	1523	636,5951	713,0015	0,499245	0,5370069	500,8644	4,247616	0	510,6924	682,4951	0,3094482	0,6122071	506,9742	4,190248	0	47	574	698						StimuliFarbe_rot_gelb.png	0	880	547	72	111	474	578	1782	0	Content		502	587	25373249	4033427780
25390	09:49:22.797	00:00:25.389	1524	635,3884	717,2664	0,4981912	0,5365333	500,5276	4,29361	0	455,8544	665,1345	0,3082589	0,6120076	506,9649	4,348076	0	47	546	691						StimuliFarbe_rot_gelb.png	0	880	547	72	111	474	578	1782	0	Content		474	580	25389874	4033444405
25407	09:49:22.814	00:00:25.406	1525	634,8247	717,1587	0,4971533	0,5361271	500,199	4,302261	0	505,5536	687,0135	0,3072819	0,6117723	506,2555	4,224192	0	47	570	702						StimuliFarbe_rot_gelb.png	0	880	547	72	111	474	578	1782	0	Content		498	591	25406629	4033461160
25423	09:49:22.830	00:00:25.423	1526	637,6014	717,2377	0,4961493	0,5357318	499,9427	4,300966	0	501,9856	676,3354	0,3062428	0,6115704	505,9383	4,25663	0	47	570	697						StimuliFarbe_rot_gelb.png	0	880	547	72	111	474	578	1782	0	Content		498	586	25423248	4033477779
25440	09:49:22.847	00:00:25.439	1527	630,0401	719,2404	0,4951296	0,5353149	499,5851	4,361816	0	502,286	677,535	0,3052188	0,6113058	505,7135	4,268973	0	47	566	698						StimuliFarbe_rot_gelb.png	0	880	547	72	111	474	578	1782	0	Content		494	587	25439872	4033494403
25457	09:49:22.864	00:00:25.456	1528	624,2764	714,0916	0,4941007	0,534716	499,2122	4,395863	0	513,4883	680,8232	0,3041844	0,6109192	505,4608	4,342724	0	47	569	697						StimuliFarbe_rot_gelb.png	0	880	547	72	111	474	578	1782	0	Content		497	586	25456623	4033511154
25473	09:49:22.880	00:00:25.473	1529	633,2519	716,8419	0,4931762	0,5340844	498,848	4,418417	0	453,5555	670,4697	0,3034439	0,6104953	504,3916	4,394149	0	47	543	694						StimuliFarbe_rot_gelb.png	0	880	547	72	111	474	578	1782	0	Content		471	583	25473247	4033527778
25490	09:49:22.897	00:00:25.489	1530	626,5547	718,42	0,4922798	0,5334588	498,5885	4,415701	0	451,9844	669,0407	0,3011127	0,6100124	508,4196	4,378382	0	47	539	694						StimuliFarbe_rot_gelb.png	0	880	547	72	111	474	578	1782	0	Content		467	583	25489870	4033544401
25506	09:49:22.913	00:00:25.506	1531	628,3607	718,675	0,491471	0,532914	498,3423	4,435881	0	451,3051	664,9448	0,3011002	0,6095122	505,4608	4,373632	0	47	540	692						StimuliFarbe_rot_gelb.png	0	880	547	72	111	474	578	1782	0	Content		468	581	25506496	4033561027
25523	09:49:22.930	00:00:25.523	1532	628,3198	720,3917	0,4909014	0,532256	498,1407	4,430164	0	450,2443	666,308	0,3013631	0,6087643	502,1689	4,369712	0	47	539	693						StimuliFarbe_rot_gelb.png	0	880	547	72	111	474	578	1782	0	Content		467	582	25523244	4033577775
25540	09:49:22.947	00:00:25.539	1533	629,8537	727,1907	0,4904431	0,531606	497,8767	4,443464	0	445,0408	672,8953	0,3005516	0,6078547	502,4249	4,405661	0	47	537	700						StimuliFarbe_rot_gelb.png	0	880	547	72	111	474	578	1782	0	Content		465	589	25539868	4033594399
25556	09:49:22.963	00:00:25.556	1534	585,4839	726,6536	0,4901303	0,5311546	497,4998	4,429162	0	443,189	673,7693	0,2996502	0,6069295	503,5968	4,363427	0	47	514	700						StimuliFarbe_rot_gelb.png	0	880	547	72	111	474	578	1782	0	Content		442	589	25556492	4033611023
25573	09:49:22.980	00:00:25.573	1535	-1024	-768	-1	-1	-1	-1	4	-1024	-768	-1	-1	-1	-1	4	47	0	0						StimuliFarbe_rot_gelb.png	0	880	547	72	111	474	578	1782	0	Content		-72	-111	25573172	4033627703
25590	09:49:22.997	00:00:25.589	1536	-1024	-768	-1	-1	-1	-1	4	-1024	-768	-1	-1	-1	-1	4	47	0	0						StimuliFarbe_rot_gelb.png	0	880	547	72	111	474	578	1782	0	Content		-72	-111	25589839	4033644370
25606	09:49:23.013	00:00:25.606	1537	629,6456	714,2906	0,4899589	0,5306646	496,6611	4,498968	0	496,9608	674,8765	0,2988102	0,6032181	502,689	4,431871	0	47	563	695						StimuliFarbe_rot_gelb.png	0	880	547	72	111	474	578	1782	0	Content		491	584	25606490	4033661021
25623	09:49:23.030	00:00:25.623	1538	628,3992	721,9375	0,4900056	0,5304822	496,3186	4,521551	0	495,5638	680,4796	0,2985961	0,6016844	502,3997	4,433058	0	47	562	701						StimuliFarbe_rot_gelb.png	0	880	547	72	111	474	578	1782	0	Content		490	590	25623113	4033677644
25640	09:49:23.047	00:00:25.639	1539	629,8405	729,0641	0,4901542	0,530264	496,2177	4,409815	0	495,5892	680,4585	0,2984856	0,5998936	502,0239	4,469355	0	47	563	705						StimuliFarbe_rot_gelb.png	0	880	547	72	111	474	578	1782	0	Content		491	594	25639734	4033694265
25656	09:49:23.063	00:00:25.656	1540	630,886	730,788	0,4906531	0,5299705	495,811	4,445177	0	489,0605	676,6058	0,29858	0,5977602	501,7119	4,436119	0	47	560	704						StimuliFarbe_rot_gelb.png	0	880	547	72	111	474	578	1782	0	Content		488	593	25656487	4033711018
25673	09:49:23.080	00:00:25.673	1541	626,2787	722,4061	0,491206	0,5298325	495,6022	4,452428	0	529,6469	690,049	0,2988837	0,5954158	501,7119	4,420899	0	47	578	706						StimuliFarbe_rot_gelb.png	0	880	547	72	111	474	578	1782	0	Content		506	595	25673110	4033727641
25690	09:49:23.097	00:00:25.689	1542	623,6633	721,9639	0,4916995	0,529721	495,3371	4,430276	0	539,0531	678,5735	0,299103	0,5931921	501,7119	4,445212	0	47	581	700						StimuliFarbe_rot_gelb.png	0	880	547	72	111	474	578	1782	0	Content		509	589	25689735	4033744266
25706	09:49:23.113	00:00:25.706	1543	623,0222	721,5095	0,4920855	0,5296475	495,2667	4,425776	0	528,4825	688,0246	0,2992489	0,5908852	501,7119	4,444373	0	47	576	705						StimuliFarbe_rot_gelb.png	0	880	547	72	111	474	578	1782	0	Content		504	594	25706359	4033760890
25723	09:49:23.130	00:00:25.723	1544	622,3123	723,172	0,4925009	0,5293755	494,9174	4,422263	0	521,6823	688,4772	0,2994606	0,5885583	501,7119	4,450217	0	47	572	706						StimuliFarbe_rot_gelb.png	0	880	547	72	111	474	578	1782	0	Content		500	595	25723108	4033777639
25740	09:49:23.147	00:00:25.739	1545	617,34	722,2253	0,4929084	0,5292761	494,5594	4,430073	0	521,7082	682,7626	0,2996578	0,5865463	501,7119	4,387505	0	47	570	702						StimuliFarbe_rot_gelb.png	0	880	547	72	111	474	578	1782	0	Content		498	591	25739735	4033794266
25756	09:49:23.163	00:00:25.756	1546	615,1652	721,6782	0,4932221	0,5293466	494,1881	4,419982	0	519,494	686,8578	0,2997504	0,5848963	501,7119	4,409927	0	47	567	704						StimuliFarbe_rot_gelb.png	0	880	547	72	111	474	578	1782	0	Content		495	593	25756357	4033810888
25773	09:49:23.180	00:00:25.772	1547	606,2907	714,0574	0,4936727	0,5292512	493,9551	4,394475	0	508,8101	664,8938	0,2999631	0,5834108	501,7119	4,440013	0	47	558	689						StimuliFarbe_rot_gelb.png	0	880	547	72	111	474	578	1782	0	Content		486	578	25772991	4033827522
25790	09:49:23.197	00:00:25.789	1548	572,5146	704,6468	0,4936055	0,5294727	494,3264	4,42627	0	519,0059	676,9646	0,2996856	0,5822496	500,7098	4,443362	0	47	546	691						StimuliFarbe_rot_gelb.png	0	880	547	72	111	474	578	1782	0	Content		474	580	25789732	4033844263
25806	09:49:23.213	00:00:25.806	1549	565,6108	713,7446	0,4933698	0,5297707	495,0457	4,446216	0	514,1703	675,3225	0,2997948	0,5817425	502,3105	4,440378	0	47	540	695						StimuliFarbe_rot_gelb.png	0	880	547	72	111	474	578	1782	0	Content		468	584	25806354	4033860885
25823	09:49:23.230	00:00:25.822	1550	567,1819	716,629	0,4937237	0,5301219	494,4328	4,382654	0	477,1343	673,9315	0,2994805	0,5814288	499,09	4,398108	0	47	522	695						StimuliFarbe_rot_gelb.png	0	880	547	72	111	474	578	1782	0	Content		450	584	25822980	4033877511
25840	09:49:23.247	00:00:25.839	1551	568,1709	721,9315	0,4942228	0,5303388	494,272	4,414437	0	469,3473	669,903	0,2997911	0,5810991	498,7019	4,42016	0	47	519	696						StimuliFarbe_rot_gelb.png	0	880	547	72	111	474	578	1782	0	Content		447	585	25839604	4033894135
25856	09:49:23.263	00:00:25.856	1552	564,0212	712,5142	0,4948055	0,5306941	494,2492	4,475698	0	515,0274	675,3123	0,300268	0,5807881	498,5971	4,428304	0	47	540	694						StimuliFarbe_rot_gelb.png	0	880	547	72	111	474	578	1782	0	Content		468	583	25856355	4033910886
25873	09:49:23.280	00:00:25.872	1553	559,4477	707,2322	0,4953042	0,5309979	494,3432	4,483164	0	492,9749	681,2171	0,3006924	0,5806877	498,3165	4,371567	0	47	526	694						StimuliFarbe_rot_gelb.png	0	880	547	72	111	474	578	1782	0	Content		454	583	25872980	4033927511
25890	09:49:23.297	00:00:25.889	1554	558,3459	709,5028	0,496008	0,5312974	493,344	4,481408	0	512,6592	674,1748	0,3010802	0,5805609	498,3128	4,376426	0	47	536	692						StimuliFarbe_rot_gelb.png	0	880	547	72	111	474	578	1782	0	Content		464	581	25889604	4033944135
25906	09:49:23.313	00:00:25.906	1555	557,4062	715,6148	0,4963633	0,5317492	493,35	4,487035	0	517,6964	674,2897	0,3012599	0,5804424	497,4763	4,4131	0	47	538	695						StimuliFarbe_rot_gelb.png	0	880	547	72	111	474	578	1782	0	Content		466	584	25906230	4033960761
25923	09:49:23.330	00:00:25.922	1556	567,2542	711,1585	0,4966811	0,5320903	493,2354	4,469697	0	524,5145	675,3045	0,3014931	0,5804027	497,614	4,418289	0	47	546	693						StimuliFarbe_rot_gelb.png	0	880	547	72	111	474	578	1782	0	Content		474	582	25922982	4033977513
25940	09:49:23.347	00:00:25.939	1557	612,5981	708,8604	0,4971487	0,5324339	492,2475	4,446022	0	521,7552	670,3735	0,3015573	0,5803457	496,0804	4,439139	0	47	567	690						StimuliFarbe_rot_gelb.png	0	880	547	72	111	474	578	1782	0	Content		495	579	25939607	4033994138
25956	09:49:23.363	00:00:25.956	1558	564,1932	704,535	0,4974731	0,5331383	492,5905	4,483284	0	519,2614	671,8755	0,3020727	0,5802261	497,3624	4,437954	0	47	542	688						StimuliFarbe_rot_gelb.png	0	880	547	72	111	474	578	1782	0	Content		470	577	25956357	4034010888
25973	09:49:23.380	00:00:25.972	1559	561,254	711,7904	0,4977596	0,5335327	493,5867	4,495146	0	521,0885	677,2719	0,3026055	0,5801566	497,7465	4,437823	0	47	541	695						StimuliFarbe_rot_gelb.png	0	880	547	72	111	474	578	1782	0	Content		469	584	25972854	4034027385
25990	09:49:23.397	00:00:25.989	1560	612,634	710,4236	0,4988784	0,5338985	491,8611	4,477139	0	519,6499	677,0712	0,3030027	0,5800592	496,2918	4,480799	0	47	566	694						StimuliFarbe_rot_gelb.png	0	880	547	72	111	474	578	1782	0	Content		494	583	25989602	4034044133
26006	09:49:23.413	00:00:26.006	1561	609,3015	710,699	0,4996415	0,5344725	491,5719	4,485551	0	508,1487	680,0887	0,3037717	0,5801013	496,9449	4,475154	0	47	559	695						StimuliFarbe_rot_gelb.png	0	880	547	72	111	474	578	1782	0	Content		487	584	26006226	4034060757
26023	09:49:23.430	00:00:26.022	1562	608,3629	706,8365	0,5005332	0,5347995	491,4514	4,454486	0	523,8156	675,445	0,3043033	0,5799732	494,8427	4,450345	0	47	566	691						StimuliFarbe_rot_gelb.png	0	880	547	72	111	474	578	1782	0	Content		494	580	26022851	4034077382
26039	09:49:23.446	00:00:26.039	1563	598,6994	706,5012	0,5014781	0,5349063	491,3376	4,408216	0	521,9785	683,188	0,3046772	0,5796719	491,4269	4,409788	0	47	560	695						StimuliFarbe_rot_gelb.png	0	880	547	72	111	474	578	1782	0	Content		488	584	26039475	4034094006
26056	09:49:23.463	00:00:26.056	1564	579,2695	701,2485	0,5023831	0,534735	491,3252	4,257909	0	516,7714	675,9868	0,3059241	0,5791599	494,4981	4,448107	0	47	548	689						StimuliFarbe_rot_gelb.png	0	880	547	72	111	474	578	1782	0	Content		476	578	26056234	4034110765
26073	09:49:23.480	00:00:26.072	1565	571,1432	702,506	0,5032536	0,5344177	491,3618	4,259777	0	513,9985	679,0941	0,3074717	0,5785068	500,0934	4,566103	0	47	543	691						StimuliFarbe_rot_gelb.png	0	880	547	72	111	474	578	1782	0	Content		471	580	26072852	4034127383
26089	09:49:23.496	00:00:26.089	1566	528,7908	699,8011	0,504131	0,5339272	491,487	4,028407	0	521,6086	679,1929	0,308331	0,5777367	499,8376	4,529357	0	47	525	689						StimuliFarbe_rot_gelb.png	0	880	547	72	111	474	578	1782	0	Content		453	578	26089474	4034144005
26106	09:49:23.513	00:00:26.106	1567	575,1373	716,5861	0,5052977	0,5334995	490,2544	4,505991	0	513,9378	678,9485	0,3087533	0,5769106	496,6186	4,454543	0	47	545	698						StimuliFarbe_rot_gelb.png	0	880	547	72	111	474	578	1782	0	Content		473	587	26106103	4034160634
26123	09:49:23.530	00:00:26.122	1568	575,6843	712,7389	0,5058573	0,5331499	491,6878	4,482888	0	511,9738	685,2562	0,3104156	0,5759734	501,9011	4,451945	0	47	544	699						StimuliFarbe_rot_gelb.png	0	880	547	72	111	474	578	1782	0	Content		472	588	26122848	4034177379
26139	09:49:23.546	00:00:26.139	1569	-1024	-768	-1	-1	-1	-1	4	513,6313	684,9565	0,3110845	0,5753107	500,4114	4,475397	0	47	514	685						StimuliFarbe_rot_gelb.png	0	880	547	72	111	474	578	1782	0	Content		442	574	26139473	4034194004
26156	09:49:23.563	00:00:26.156	1570	573,8024	715,2584	0,5073853	0,5328035	493,2099	4,508481	0	492,4547	684,5812	0,3111816	0,5749729	494,9995	4,441285	0	47	533	700						StimuliFarbe_rot_gelb.png	0	880	547	72	111	474	578	1782	0	Content		461	589	26156098	4034210629
26173	09:49:23.580	00:00:26.172	1571	573,913	715,3241	0,5091153	0,5332906	489,5525	4,485163	0	485,9539	682,9682	0,3119937	0,5747131	494,7498	4,398122	0	47	530	699						StimuliFarbe_rot_gelb.png	0	880	547	72	111	474	578	1782	0	Content		458	588	26172848	4034227379
26189	09:49:23.596	00:00:26.189	1572	573,43	720,5681	0,5093588	0,5333353	491,9501	4,481271	0	515,8455	679,5836	0,3129969	0,5740544	496,1492	4,467088	0	47	545	700						StimuliFarbe_rot_gelb.png	0	880	547	72	111	474	578	1782	0	Content		473	589	26189469	4034244000
26206	09:49:23.613	00:00:26.206	1573	575,7433	715,6736	0,5100362	0,5329411	492,033	4,514044	0	567,6589	714,2426	0,3135319	0,5729874	495,0342	4,025688	0	47	572	715						StimuliFarbe_rot_gelb.png	0	880	547	72	111	474	578	1782	0	Content		500	604	26206094	4034260625
26223	09:49:23.630	00:00:26.222	1574	584,9166	722,3538	0,510644	0,5322227	492,033	4,442825	0	516,5148	672,8339	0,3140843	0,5717281	495,0343	4,44978	0	47	551	698						StimuliFarbe_rot_gelb.png	0	880	547	72	111	474	578	1782	0	Content		479	587	26222769	4034277300
26239	09:49:23.646	00:00:26.239	1575	564,2015	706,4528	0,5114932	0,5308238	490,0071	4,149987	0	519,0336	676,3532	0,3145311	0,5699841	495,0343	4,414037	0	47	542	691						StimuliFarbe_rot_gelb.png	0	880	547	72	111	474	578	1782	0	Content		470	580	26239471	4034294002
26256	09:49:23.663	00:00:26.256	1576	597,23	691,9118	0,5120447	0,5290021	490,1709	4,441404	0	503,0848	669,0903	0,3144747	0,5675993	491,9947	4,451939	0	47	550	681						StimuliFarbe_rot_gelb.png	0	880	547	72	111	474	578	1782	0	Content		478	570	26256094	4034310625
26273	09:49:23.680	00:00:26.272	1577	603,0508	693,1115	0,5119857	0,5272418	490,3094	4,499326	0	510,7137	658,1696	0,3143715	0,5654308	491,9994	4,41429	0	47	557	676						StimuliFarbe_rot_gelb.png	0	880	547	72	111	474	578	1782	0	Content		485	565	26272717	4034327248
26289	09:49:23.696	00:00:26.289	1578	613,6631	700,1771	0,5118702	0,5257897	490,21	4,483024	0	512,2472	664,2623	0,3142385	0,5636895	491,9994	4,384586	0	47	563	682						StimuliFarbe_rot_gelb.png	0	880	547	72	111	474	578	1782	0	Content		491	571	26289344	4034343875
26306	09:49:23.713	00:00:26.306	1579	610,4828	697,976	0,5117363	0,5244104	490,4857	4,479931	0	503,1052	667,5608	0,3145047	0,5619571	494,6966	4,39216	0	47	557	683						StimuliFarbe_rot_gelb.png	0	880	547	72	111	474	578	1782	0	Content		485	572	26306090	4034360621
26323	09:49:23.730	00:00:26.322	1580	602,3051	687,4432	0,5115802	0,5234034	490,5486	4,497515	0	508,5828	662,7889	0,3142807	0,5605483	494,113	4,434778	0	47	555	675						StimuliFarbe_rot_gelb.png	0	880	547	72	111	474	578	1782	0	Content		483	564	26322718	4034377249
26339	09:49:23.746	00:00:26.339	1581	567,145	705,4731	0,511476	0,5230229	490,5486	4,446807	0	512,9056	666,0898	0,314388	0,5596534	495,8237	4,481926	0	47	540	686						StimuliFarbe_rot_gelb.png	0	880	547	72	111	474	578	1782	0	Content		468	575	26339341	4034393872
26356	09:49:23.763	00:00:26.355	1582	572,4325	698,9823	0,5112914	0,522927	490,5486	4,46807	0	512,5342	660,5564	0,3140666	0,5591652	494,663	4,462524	0	47	542	680						StimuliFarbe_rot_gelb.png	0	880	547	72	111	474	578	1782	0	Content		470	569	26355965	4034410496
26373	09:49:23.780	00:00:26.372	1583	571,9874	690,2517	0,5101615	0,5231188	494,6451	4,505117	0	511,4232	660,481	0,3141488	0,559012	496,1914	4,493811	0	47	542	675						StimuliFarbe_rot_gelb.png	0	880	547	72	111	474	578	1782	0	Content		470	564	26372712	4034427243
26389	09:49:23.796	00:00:26.389	1584	572,2634	689,8173	0,5102693	0,523573	493,6991	4,460683	0	499,033	663,3782	0,3140485	0,5589183	496,4783	4,401448	0	47	536	677						StimuliFarbe_rot_gelb.png	0	880	547	72	111	474	578	1782	0	Content		464	566	26389340	4034443871
26406	09:49:23.813	00:00:26.405	1585	564,2761	701,8955	0,5103686	0,5237981	492,9644	4,473798	0	510,6149	663,629	0,3139858	0,5588598	496,5832	4,465106	0	47	537	683						StimuliFarbe_rot_gelb.png	0	880	547	72	111	474	578	1782	0	Content		465	572	26405964	4034460495
26423	09:49:23.830	00:00:26.422	1586	566,3766	697,1157	0,5102417	0,5240133	493,09	4,560925	0	511,5632	660,7099	0,3136518	0,5587856	494,8394	4,431262	0	47	539	679						StimuliFarbe_rot_gelb.png	0	880	547	72	111	474	578	1782	0	Content		467	568	26422588	4034477119
26439	09:49:23.846	00:00:26.439	1587	552,8016	692,1231	0,5108017	0,5242692	490,3058	4,484836	0	506,0369	671,0897	0,3136875	0,558755	495,6009	4,37911	0	47	529	682						StimuliFarbe_rot_gelb.png	0	880	547	72	111	474	578	1782	0	Content		457	571	26439338	4034493869
26456	09:49:23.863	00:00:26.455	1588	558,3218	690,7053	0,5101578	0,5244793	492,7538	4,488234	0	509,9516	664,0258	0,3136897	0,5588763	496,153	4,430291	0	47	534	677						StimuliFarbe_rot_gelb.png	0	880	547	72	111	474	578	1782	0	Content		462	566	26455963	4034510494
26473	09:49:23.880	00:00:26.472	1589	556,773	695,7709	0,5099471	0,5247086	493,2819	4,537598	0	503,7429	661,7469	0,3136082	0,5592013	496,5193	4,413523	0	47	530	679						StimuliFarbe_rot_gelb.png	0	880	547	72	111	474	578	1782	0	Content		458	568	26472587	4034527118
26489	09:49:23.896	00:00:26.489	1590	564,6951	695,0309	0,5100493	0,5251936	492,5794	4,499361	0	505,7817	663,1804	0,3134726	0,5596858	496,2417	4,435382	0	47	535	679						StimuliFarbe_rot_gelb.png	0	880	547	72	111	474	578	1782	0	Content		463	568	26489211	4034543742
26506	09:49:23.913	00:00:26.505	1591	577,5718	698,3468	0,5099198	0,5258863	493,1881	4,530531	0	506,7476	667,481	0,3135177	0,5604544	496,6256	4,450563	0	47	542	683						StimuliFarbe_rot_gelb.png	0	880	547	72	111	474	578	1782	0	Content		470	572	26505959	4034560490
26523	09:49:23.930	00:00:26.522	1592	568,9576	701,8613	0,5099264	0,5263288	493,5594	4,51955	0	513,1537	664,0405	0,3135335	0,5610938	496,1297	4,445525	0	47	541	683						StimuliFarbe_rot_gelb.png	0	880	547	72	111	474	578	1782	0	Content		469	572	26522584	4034577115
26527	09:49:23.934																				ImageEnd	16	0	0	StimuliFarbe_rot_gelb.png
26539	09:49:23.946	00:00:26.539	1593	575,1396	692,5745	0,5101518	0,5264495	493,8737	4,509271	0	515,0201	662,2375	0,3136978	0,5611582	495,769	4,462471	0	47	545	677						No media	0	1024	768	0	0	546	689	1782	0	Content		545	677	26539207	4034593738
26544	09:49:23.951																				ImageStart	8	0	0	Fix_sw.jpg
26556	09:49:23.963	00:00:26.555	1594	563,4111	703,4101	0,5110062	0,5260959	491,4492	4,49749	0	510,8609	665,0697	0,3141862	0,5607564	497,0256	4,420012	0	47	537	684						Fix_sw.jpg	0	880	547	72	111	474	578	1782	0	Content		465	573	26555831	4034610362
26573	09:49:23.980	00:00:26.572	1595	570,8835	697,8595	0,5108016	0,5254436	494,2163	4,553866	0	-1024	-768	-1	-1	-1	-1	4	47	571	698						Fix_sw.jpg	0	880	547	72	111	474	578	1782	0	Content		499	587	26572580	4034627111
26589	09:49:23.996	00:00:26.589	1596	567,1913	700,5124	0,5113382	0,5246016	494,5055	4,522629	0	510,7888	661,1448	0,3152988	0,5591542	498,2421	4,474144	0	47	539	681						Fix_sw.jpg	0	880	547	72	111	474	578	1782	0	Content		467	570	26589208	4034643739
26606	09:49:24.013	00:00:26.605	1597	564,4424	691,0928	0,5121593	0,5237283	493,507	4,593066	0	512,4062	667,8519	0,3158043	0,5580804	497,7383	4,420058	0	47	538	679						Fix_sw.jpg	0	880	547	72	111	474	578	1782	0	Content		466	568	26605829	4034660360
26622	09:49:24.029	00:00:26.622	1598	559,706	699,9916	0,5126966	0,5229097	493,6713	4,506879	0	519,2604	663,6893	0,3163488	0,5571403	497,5576	4,460088	0	47	539	682						Fix_sw.jpg	0	880	547	72	111	474	578	1782	0	Content		467	571	26622455	4034676986
26639	09:49:24.046	00:00:26.639	1599	580,803	682,6508	0,5134094	0,5220922	493,1895	4,3226	0	518,3166	661,5065	0,3170661	0,5563088	498,4137	4,460317	0	47	550	672						Fix_sw.jpg	0	880	547	72	111	474	578	1782	0	Content		478	561	26639203	4034693734
26656	09:49:24.063	00:00:26.655	1600	563,8176	700,6466	0,5137406	0,5220258	494,7741	4,531916	0	513,3018	661,3811	0,3176132	0,555813	498,2516	4,438029	0	47	539	681						Fix_sw.jpg	0	880	547	72	111	474	578	1782	0	Content		467	570	26655828	4034710359
26672	09:49:24.079	00:00:26.672	1601	566,0679	690,3677	0,5146063	0,5221347	493,4919	4,258954	0	517,4993	668,1465	0,3181817	0,5558713	498,4757	4,480009	0	47	542	679						Fix_sw.jpg	0	880	547	72	111	474	578	1782	0	Content		470	568	26672452	4034726983
26689	09:49:24.096	00:00:26.689	1602	540,0405	681,2236	0,5150027	0,5229338	493,7853	4,132041	0	515,9387	657,0783	0,3190244	0,5565145	500,6631	4,482917	0	47	528	669						Fix_sw.jpg	0	880	547	72	111	474	578	1782	0	Content		456	558	26689078	4034743609
26706	09:49:24.113	00:00:26.705	1603	559,9545	690,8145	0,5154145	0,5242388	493,7075	4,217781	0	518,8094	665,7262	0,3193367	0,557622	500,387	4,473028	0	47	539	678						Fix_sw.jpg	0	880	547	72	111	474	578	1782	0	Content		467	567	26705828	4034760359
26722	09:49:24.129	00:00:26.722	1604	598,3149	691,7377	0,5157138	0,52579	493,636	4,447179	0	507,2237	667,5851	0,3194571	0,5590911	499,6243	4,447853	0	47	553	680						Fix_sw.jpg	0	880	547	72	111	474	578	1782	0	Content		481	569	26722451	4034776982
26739	09:49:24.146	00:00:26.739	1605	602,4583	690,9926	0,5159262	0,5273709	493,6241	4,500854	0	512,3452	668,1701	0,3196938	0,5606567	499,9879	4,430852	0	47	557	680						Fix_sw.jpg	0	880	547	72	111	474	578	1782	0	Content		485	569	26739075	4034793606
26756	09:49:24.163	00:00:26.755	1606	600,873	695,8103	0,5160941	0,5289015	493,3771	4,505861	0	512,9891	663,4606	0,3195751	0,5623021	498,4063	4,438452	0	47	557	680						Fix_sw.jpg	0	880	547	72	111	474	578	1782	0	Content		485	569	26755703	4034810234
26772	09:49:24.179	00:00:26.772	1607	602,5244	690,2258	0,5161978	0,5304868	493,2662	4,489429	0	514,2971	666,8044	0,3197187	0,5641136	498,6233	4,494534	0	47	558	679						Fix_sw.jpg	0	880	547	72	111	474	578	1782	0	Content		486	568	26772452	4034826983
26789	09:49:24.196	00:00:26.789	1608	603,043	685,8314	0,5163231	0,5321712	493,3396	4,515566	0	509,1793	671,0717	0,3198572	0,5661889	499,149	4,45248	0	47	556	678						Fix_sw.jpg	0	880	547	72	111	474	578	1782	0	Content		484	567	26789075	4034843606
26806	09:49:24.213	00:00:26.805	1609	609,5975	696,9473	0,5164061	0,5341021	493,1403	4,555055	0	510,1526	664,2587	0,3198084	0,568665	498,6457	4,460732	0	47	560	681						Fix_sw.jpg	0	880	547	72	111	474	578	1782	0	Content		488	570	26805701	4034860232
26822	09:49:24.229	00:00:26.822	1610	610,2291	695,8728	0,5165496	0,5363351	493,0081	4,481668	0	516,2261	657,1574	0,3200026	0,571318	498,9554	4,504021	0	47	563	677						Fix_sw.jpg	0	880	547	72	111	474	578	1782	0	Content		491	566	26822450	4034876981
26839	09:49:24.246	00:00:26.839	1611	614,0795	701,3909	0,516908	0,5386863	492,9393	4,524707	0	524,5745	669,6061	0,3201207	0,5738505	497,9319	4,463419	0	47	569	685						Fix_sw.jpg	0	880	547	72	111	474	578	1782	0	Content		497	574	26839076	4034893607
26856	09:49:24.263	00:00:26.855	1612	610,8234	694,0682	0,5173118	0,5408925	492,7621	4,514354	0	514,5439	667,8892	0,3205561	0,5761532	498,4735	4,458679	0	47	563	681						Fix_sw.jpg	0	880	547	72	111	474	578	1782	0	Content		491	570	26855701	4034910232
26872	09:49:24.279	00:00:26.872	1613	608,5453	703,0006	0,5177057	0,5425686	492,5961	4,519832	0	472,2735	660,8931	0,3207622	0,578015	497,2305	4,461297	0	47	540	682						Fix_sw.jpg	0	880	547	72	111	474	578	1782	0	Content		468	571	26872324	4034926855
26889	09:49:24.296	00:00:26.889	1614	614,3494	699,3508	0,5181357	0,5436587	492,5442	4,480808	0	511,6795	661,4521	0,321606	0,5790747	500,2139	4,490404	0	47	563	680						Fix_sw.jpg	0	880	547	72	111	474	578	1782	0	Content		491	569	26889075	4034943606
26906	09:49:24.313	00:00:26.905	1615	611,4423	699,1332	0,5185432	0,5445147	492,5975	4,473815	0	512,6467	665,9304	0,3217732	0,5799328	499,0144	4,463751	0	47	562	683						Fix_sw.jpg	0	880	547	72	111	474	578	1782	0	Content		490	572	26905700	4034960231
26922	09:49:24.329	00:00:26.922	1616	614,1238	698,5808	0,5189317	0,5450743	492,7599	4,468195	0	472,3279	663,2002	0,321849	0,5805601	497,0491	4,409667	0	47	543	681						Fix_sw.jpg	0	880	547	72	111	474	578	1782	0	Content		471	570	26922319	4034976850
26939	09:49:24.346	00:00:26.938	1617	616,0826	701,6761	0,5194044	0,5453759	492,5866	4,405949	0	478,7978	662,3525	0,3222575	0,5808541	497,1229	4,378384	0	47	547	682						Fix_sw.jpg	0	880	547	72	111	474	578	1782	0	Content		475	571	26938944	4034993475
26956	09:49:24.363	00:00:26.955	1618	610,0217	702,6908	0,5198117	0,5457812	492,7699	4,385012	0	477,584	666,0131	0,3226785	0,5812376	497,1787	4,379518	0	47	544	684						Fix_sw.jpg	0	880	547	72	111	474	578	1782	0	Content		472	573	26955694	4035010225
26972	09:49:24.379	00:00:26.972	1619	638,2576	706,7634	0,519501	0,5458208	492,7526	4,380878	0	511,9591	665,6602	0,3224626	0,5812617	497,1779	4,314854	0	48	575	686						Fix_sw.jpg	0	880	547	72	111	518	558	316	0	Content		503	575	26972325	4035026856
26989	09:49:24.396	00:00:26.988	1620	658,2545	688,0706	0,5194582	0,5451822	492,8779	4,339026	0	521,272	654,3557	0,322512	0,5806792	497,1813	4,268152	0	48	590	671						Fix_sw.jpg	0	880	547	72	111	518	558	316	0	Content		518	560	26988950	4035043481
27006	09:49:24.413	00:00:27.005	1621	650,3065	686,8199	0,5200709	0,5450076	492,7151	4,299295	0	521,1508	652,7953	0,3230412	0,5805717	497,3092	4,273307	0	48	586	670						Fix_sw.jpg	0	880	547	72	111	518	558	316	0	Content		514	559	27005570	4035060101
27022	09:49:24.429	00:00:27.022	1622	654,4147	688,1863	0,5204334	0,5450808	492,7633	4,278875	0	519,134	656,118	0,3233539	0,5807376	497,226	4,265779	0	48	587	672						Fix_sw.jpg	0	880	547	72	111	518	558	316	0	Content		515	561	27022323	4035076854
27039	09:49:24.446	00:00:27.038	1623	663,3545	683,0087	0,5208148	0,5451669	492,7988	4,225104	0	518,3058	651,1395	0,3236909	0,5810359	497,2766	4,192987	0	48	591	667						Fix_sw.jpg	0	880	547	72	111	518	558	316	0	Content		519	556	27038945	4035093476
27056	09:49:24.463	00:00:27.055	1624	659,7397	685,2258	0,5211523	0,5454586	492,6849	4,25823	0	517,8481	651,9564	0,324008	0,5814545	497,1165	4,18576	0	48	589	669						Fix_sw.jpg	0	880	547	72	111	518	558	316	0	Content		517	558	27055572	4035110103
27072	09:49:24.479	00:00:27.072	1625	664,321	684,1655	0,5214175	0,5457685	492,6065	4,199581	0	525,9935	652,2815	0,3242675	0,5819219	497,054	4,195123	0	48	595	668						Fix_sw.jpg	0	880	547	72	111	518	558	316	0	Content		523	557	27072199	4035126730
27089	09:49:24.496	00:00:27.088	1626	660,9503	684,2493	0,5216035	0,5461335	492,6576	4,171986	0	514,4652	658,9745	0,3244517	0,5825077	497,1209	4,116381	0	48	588	672						Fix_sw.jpg	0	880	547	72	111	518	558	316	0	Content		516	561	27088948	4035143479
27106	09:49:24.513	00:00:27.105	1627	657,0457	688,0889	0,5217953	0,5468018	492,778	4,154572	0	518,9987	645,5492	0,3247004	0,5833781	497,0632	4,162482	0	48	588	667						Fix_sw.jpg	0	880	547	72	111	518	558	316	0	Content		516	556	27105571	4035160102
27122	09:49:24.529	00:00:27.122	1628	668,4528	689,0198	0,5220454	0,5477232	492,7557	4,100929	0	517,1318	650,9275	0,3248611	0,584523	497,054	4,120334	0	48	593	670						Fix_sw.jpg	0	880	547	72	111	518	558	316	0	Content		521	559	27122199	4035176730
27139	09:49:24.546	00:00:27.138	1629	659,4537	683,4523	0,5222704	0,5489079	492,8848	4,179965	0	522,7531	646,1028	0,3251615	0,5857878	497,0887	4,147404	0	48	591	665						Fix_sw.jpg	0	880	547	72	111	518	558	316	0	Content		519	554	27138820	4035193351
27156	09:49:24.563	00:00:27.155	1630	670,7679	689,4424	0,5225427	0,5501435	492,848	4,084902	0	519,0478	647,0516	0,3254313	0,587073	497,132	4,146342	0	48	595	668						Fix_sw.jpg	0	880	547	72	111	518	558	316	0	Content		523	557	27155569	4035210100
27172	09:49:24.579	00:00:27.172	1631	670,1948	681,9241	0,5228677	0,5515235	492,8549	4,150459	0	521,8055	652,5795	0,3257857	0,5882858	497,2072	4,089979	0	48	596	667						Fix_sw.jpg	0	880	547	72	111	518	558	316	0	Content		524	556	27172197	4035226728
27189	09:49:24.596	00:00:27.188	1632	677,4156	682,3625	0,5231683	0,5528319	493,1246	4,051986	0	519,9689	650,7232	0,3261667	0,5894324	497,412	4,117352	0	48	599	667						Fix_sw.jpg	0	880	547	72	111	518	558	316	0	Content		527	556	27188818	4035243349
27205	09:49:24.612	00:00:27.205	1633	707,7375	686,0237	0,5234388	0,5542014	493,3024	3,867979	0	506,0349	652,6174	0,3265857	0,5904275	497,5085	4,100762	0	48	607	669						Fix_sw.jpg	0	880	547	72	111	518	558	316	0	Content		535	558	27205458	4035259989
27222	09:49:24.629	00:00:27.222	1634	689,3328	692,2036	0,5238075	0,5556625	493,5051	4,041797	0	513,9688	649,1724	0,3270188	0,5915076	497,6497	4,135038	0	48	602	671						Fix_sw.jpg	0	880	547	72	111	518	558	316	0	Content		530	560	27222193	4035276724
27239	09:49:24.646	00:00:27.238	1635	670,7576	686,8199	0,5241655	0,557264	493,7467	4,104511	0	506,753	648,5825	0,3275045	0,592698	497,8957	4,129451	0	48	589	668						Fix_sw.jpg	0	880	547	72	111	518	558	316	0	Content		517	557	27238820	4035293351
27255	09:49:24.662	00:00:27.255	1636	671,7813	720,9566	0,5244844	0,5608245	493,9768	4,131299	0	502,4145	684,7144	0,3286976	0,5957716	498,0819	4,1658	0	48	587	703						Fix_sw.jpg	0	880	547	72	111	518	558	316	0	Content		515	592	27255456	4035309987
27272	09:49:24.679	00:00:27.272	1637	-1024	-768	-1	-1	-1	-1	4	453,7282	759,6243	0,3304437	0,6000825	498,3842	4,12447	0	48	454	760						Fix_sw.jpg	0	880	547	72	111	518	558	316	0	Content		382	649	27272069	4035326600
27289	09:49:24.696	00:00:27.288	1638	-1024	-768	-1	-1	-1	-1	4	-1024	-768	-1	-1	-1	-1	4		0	0						Fix_sw.jpg	0	880	547	72	111				0	Content		-72	-111	27288815	4035343346
27305	09:49:24.712	00:00:27.305	1639	-1024	-768	-1	-1	-1	-1	4	-1024	-768	-1	-1	-1	-1	4		0	0						Fix_sw.jpg	0	880	547	72	111				0	Content		-72	-111	27305455	4035359986
27322	09:49:24.729	00:00:27.322	1640	-1024	-768	-1	-1	-1	-1	4	-1024	-768	-1	-1	-1	-1	4		0	0						Fix_sw.jpg	0	880	547	72	111				0	Content		-72	-111	27322066	4035376597
27339	09:49:24.746	00:00:27.338	1641	-1024	-768	-1	-1	-1	-1	4	-1024	-768	-1	-1	-1	-1	4		0	0						Fix_sw.jpg	0	880	547	72	111				0	Content		-72	-111	27338692	4035393223
27355	09:49:24.762	00:00:27.355	1642	-1024	-768	-1	-1	-1	-1	4	-1024	-768	-1	-1	-1	-1	4		0	0						Fix_sw.jpg	0	880	547	72	111				0	Content		-72	-111	27355462	4035409993
27372	09:49:24.779	00:00:27.372	1643	-1024	-768	-1	-1	-1	-1	4	-1024	-768	-1	-1	-1	-1	4		0	0						Fix_sw.jpg	0	880	547	72	111				0	Content		-72	-111	27372068	4035426599
27389	09:49:24.796	00:00:27.388	1644	-1024	-768	-1	-1	-1	-1	4	-1024	-768	-1	-1	-1	-1	4		0	0						Fix_sw.jpg	0	880	547	72	111				0	Content		-72	-111	27388736	4035443267
27405	09:49:24.812	00:00:27.405	1645	-1024	-768	-1	-1	-1	-1	4	-1024	-768	-1	-1	-1	-1	4		0	0						Fix_sw.jpg	0	880	547	72	111				0	Content		-72	-111	27405396	4035459927
27422	09:49:24.829	00:00:27.422	1646	-1024	-768	-1	-1	-1	-1	4	-1024	-768	-1	-1	-1	-1	4		0	0						Fix_sw.jpg	0	880	547	72	111				0	Content		-72	-111	27422064	4035476595
27439	09:49:24.846	00:00:27.438	1647	-1024	-768	-1	-1	-1	-1	4	-1024	-768	-1	-1	-1	-1	4		0	0						Fix_sw.jpg	0	880	547	72	111				0	Content		-72	-111	27438685	4035493216
27455	09:49:24.862	00:00:27.455	1648	-1024	-768	-1	-1	-1	-1	4	-1024	-768	-1	-1	-1	-1	4		0	0						Fix_sw.jpg	0	880	547	72	111				0	Content		-72	-111	27455352	4035509883
27472	09:49:24.879	00:00:27.472	1649	-1024	-768	-1	-1	-1	-1	4	-1024	-768	-1	-1	-1	-1	4		0	0						Fix_sw.jpg	0	880	547	72	111				0	Content		-72	-111	27472016	4035526547
27489	09:49:24.896	00:00:27.488	1650	-1024	-768	-1	-1	-1	-1	4	-1024	-768	-1	-1	-1	-1	4		0	0						Fix_sw.jpg	0	880	547	72	111				0	Content		-72	-111	27488684	4035543215
27505	09:49:24.912	00:00:27.505	1651	-1024	-768	-1	-1	-1	-1	4	-1024	-768	-1	-1	-1	-1	4		0	0						Fix_sw.jpg	0	880	547	72	111				0	Content		-72	-111	27505307	4035559838
27522	09:49:24.929	00:00:27.521	1652	-1024	-768	-1	-1	-1	-1	4	-1024	-768	-1	-1	-1	-1	4		0	0						Fix_sw.jpg	0	880	547	72	111				0	Content		-72	-111	27521928	4035576459
27539	09:49:24.946	00:00:27.538	1653	-1024	-768	-1	-1	-1	-1	4	-1024	-768	-1	-1	-1	-1	4		0	0						Fix_sw.jpg	0	880	547	72	111				0	Content		-72	-111	27538551	4035593082
27541	09:49:24.948																				ImageEnd	16	0	0	Fix_sw.jpg
27556	09:49:24.963	00:00:27.555	1654	-1024	-768	-1	-1	-1	-1	4	-1024	-768	-1	-1	-1	-1	4		0	0						No media	0	1024	768	0	0				0	Content		0	0	27555800	4035610331
27565	09:49:24.972																				ImageStart	8	0	0	StimuliFarbe_gelb_rot.png
27572	09:49:24.979	00:00:27.572	1655	-1024	-768	-1	-1	-1	-1	4	-1024	-768	-1	-1	-1	-1	4		0	0						StimuliFarbe_gelb_rot.png	0	880	547	72	111				0	Content		-72	-111	27572491	4035627022
27589	09:49:24.996	00:00:27.588	1656	-1024	-768	-1	-1	-1	-1	4	-1024	-768	-1	-1	-1	-1	4		0	0						StimuliFarbe_gelb_rot.png	0	880	547	72	111				0	Content		-72	-111	27588547	4035643078
27605	09:49:25.012	00:00:27.605	1657	-1024	-768	-1	-1	-1	-1	4	-1024	-768	-1	-1	-1	-1	4		0	0						StimuliFarbe_gelb_rot.png	0	880	547	72	111				0	Content		-72	-111	27605296	4035659827
27622	09:49:25.029	00:00:27.621	1658	-1024	-768	-1	-1	-1	-1	4	-1024	-768	-1	-1	-1	-1	4		0	0						StimuliFarbe_gelb_rot.png	0	880	547	72	111				0	Content		-72	-111	27621918	4035676449
27639	09:49:25.046	00:00:27.638	1659	-1024	-768	-1	-1	-1	-1	4	-1024	-768	-1	-1	-1	-1	4		0	0						StimuliFarbe_gelb_rot.png	0	880	547	72	111				0	Content		-72	-111	27638539	4035693070
27655	09:49:25.062	00:00:27.655	1660	-1024	-768	-1	-1	-1	-1	4	-1024	-768	-1	-1	-1	-1	4		0	0						StimuliFarbe_gelb_rot.png	0	880	547	72	111				0	Content		-72	-111	27655163	4035709694
27672	09:49:25.079	00:00:27.672	1661	-1024	-768	-1	-1	-1	-1	4	-1024	-768	-1	-1	-1	-1	4		0	0						StimuliFarbe_gelb_rot.png	0	880	547	72	111				0	Content		-72	-111	27672355	4035726886
27690	09:49:25.097	00:00:27.689	1662	-1024	-768	-1	-1	-1	-1	4	-1024	-768	-1	-1	-1	-1	4		0	0						StimuliFarbe_gelb_rot.png	0	880	547	72	111				0	Content		-72	-111	27689729	4035744260
27707	09:49:25.114	00:00:27.706	1663	-1024	-768	-1	-1	-1	-1	4	-1024	-768	-1	-1	-1	-1	4		0	0						StimuliFarbe_gelb_rot.png	0	880	547	72	111				0	Content		-72	-111	27706976	4035761507
27722	09:49:25.129	00:00:27.721	1664	-1024	-768	-1	-1	-1	-1	4	-1024	-768	-1	-1	-1	-1	4		0	0						StimuliFarbe_gelb_rot.png	0	880	547	72	111				0	Content		-72	-111	27721907	4035776438
27739	09:49:25.146	00:00:27.738	1665	-1024	-768	-1	-1	-1	-1	4	-1024	-768	-1	-1	-1	-1	4		0	0						StimuliFarbe_gelb_rot.png	0	880	547	72	111				0	Content		-72	-111	27738529	4035793060
27755	09:49:25.162	00:00:27.755	1666	-1024	-768	-1	-1	-1	-1	4	-1024	-768	-1	-1	-1	-1	4		0	0						StimuliFarbe_gelb_rot.png	0	880	547	72	111				0	Content		-72	-111	27755281	4035809812
27772	09:49:25.179	00:00:27.771	1667	-1024	-768	-1	-1	-1	-1	4	-1024	-768	-1	-1	-1	-1	4		0	0						StimuliFarbe_gelb_rot.png	0	880	547	72	111				0	Content		-72	-111	27771778	4035826309
27789	09:49:25.196	00:00:27.788	1668	-1024	-768	-1	-1	-1	-1	4	-1024	-768	-1	-1	-1	-1	4		0	0						StimuliFarbe_gelb_rot.png	0	880	547	72	111				0	Content		-72	-111	27788525	4035843056
27805	09:49:25.212	00:00:27.805	1669	-1024	-768	-1	-1	-1	-1	4	-1024	-768	-1	-1	-1	-1	4		0	0						StimuliFarbe_gelb_rot.png	0	880	547	72	111				0	Content		-72	-111	27805147	4035859678
27822	09:49:25.229	00:00:27.822	1670	-1024	-768	-1	-1	-1	-1	4	-1024	-768	-1	-1	-1	-1	4		0	0						StimuliFarbe_gelb_rot.png	0	880	547	72	111				0	Content		-72	-111	27822214	4035876745
27840	09:49:25.247	00:00:27.839	1671	-1024	-768	-1	-1	-1	-1	4	-1024	-768	-1	-1	-1	-1	4		0	0						StimuliFarbe_gelb_rot.png	0	880	547	72	111				0	Content		-72	-111	27839585	4035894116
27855	09:49:25.262	00:00:27.855	1672	-1024	-768	-1	-1	-1	-1	4	-1024	-768	-1	-1	-1	-1	4		0	0						StimuliFarbe_gelb_rot.png	0	880	547	72	111				0	Content		-72	-111	27855127	4035909658
27872	09:49:25.279	00:00:27.871	1673	635,9801	634,7883	0,4234967	0,5925952	498,0909	3,9167	3	590,8886	620,1302	0,4234802	0,5925936	498,5103	3,897695	3		0	0						StimuliFarbe_gelb_rot.png	0	880	547	72	111				0	Content		-72	-111	27871763	4035926294
27888	09:49:25.295	00:00:27.888	1674	693,2559	650,6996	0,519975	0,57135	495,3096	3,836959	0	527,7767	612,9379	0,3242534	0,6085388	500,1543	3,891085	0	49	611	632						StimuliFarbe_gelb_rot.png	0	880	547	72	111	538	533	600	0	Content		539	521	27888391	4035942922
27905	09:49:25.312	00:00:27.905	1675	679,4492	649,9991	0,5192372	0,568612	494,8894	3,858689	0	528,2245	611,1496	0,3234138	0,6064058	499,8726	3,860045	0	49	604	631						StimuliFarbe_gelb_rot.png	0	880	547	72	111	538	533	600	0	Content		532	520	27905014	4035959545
27922	09:49:25.329	00:00:27.921	1676	688,8362	649,5884	0,5185273	0,566451	494,4996	3,86136	0	530,0938	618,2787	0,322638	0,6047137	499,5571	3,901543	0	49	609	634						StimuliFarbe_gelb_rot.png	0	880	547	72	111	538	533	600	0	Content		537	523	27921640	4035976171
27938	09:49:25.345	00:00:27.938	1677	677,0919	645,8939	0,5178416	0,5649997	494,145	3,922232	0	521,6276	611,9578	0,3218189	0,6037667	498,9785	3,922616	0	49	599	629						StimuliFarbe_gelb_rot.png	0	880	547	72	111	538	533	600	0	Content		527	518	27938391	4035992922
27955	09:49:25.362	00:00:27.955	1678	693,3554	655,0751	0,5172552	0,5642374	493,705	3,921153	0	526,6873	619,2458	0,321073	0,6033828	498,4482	3,92568	0	49	610	637						StimuliFarbe_gelb_rot.png	0	880	547	72	111	538	533	600	0	Content		538	526	27955014	4036009545
27972	09:49:25.379	00:00:27.971	1679	677,5577	652,3008	0,5166909	0,5641211	493,0451	3,979097	0	529,5324	624,312	0,3203554	0,6036664	497,8835	3,928523	0	49	604	638						StimuliFarbe_gelb_rot.png	0	880	547	72	111	538	533	600	0	Content		532	527	27971637	4036026168
27988	09:49:25.395	00:00:27.988	1680	679,8237	649,7141	0,5162745	0,564491	492,2897	3,937723	0	527,0673	619,2373	0,3197096	0,6042076	497,2679	3,9775	0	49	603	634						StimuliFarbe_gelb_rot.png	0	880	547	72	111	538	533	600	0	Content		531	523	27988262	4036042793
28005	09:49:25.412	00:00:28.005	1681	680,9623	653,4167	0,5159017	0,5649196	491,6994	3,961952	0	533,692	617,5205	0,3191113	0,604874	496,6204	3,996897	0	49	607	635						StimuliFarbe_gelb_rot.png	0	880	547	72	111	538	533	600	0	Content		535	524	28005010	4036059541
28022	09:49:25.429	00:00:28.021	1682	679,5023	654,8021	0,5155802	0,5653369	491,0823	3,931044	0	487,3655	624,5748	0,3185526	0,6054963	495,7403	4,019735	0	49	583	640						StimuliFarbe_gelb_rot.png	0	880	547	72	111	538	533	600	0	Content		511	529	28021634	4036076165
28038	09:49:25.445	00:00:28.038	1683	679,047	660,1029	0,5152411	0,5656299	490,4418	3,986048	0	534,1624	618,9933	0,3179945	0,6060589	495,1307	4,003734	0	49	607	640						StimuliFarbe_gelb_rot.png	0	880	547	72	111	538	533	600	0	Content		535	529	28038258	4036092789
28055	09:49:25.462	00:00:28.054	1684	678,8554	653,9247	0,5148852	0,5660254	489,7465	4,018725	0	535,5046	622,697	0,3174326	0,6065968	494,4433	4,043527	0	49	607	638						StimuliFarbe_gelb_rot.png	0	880	547	72	111	538	533	600	0	Content		535	527	28054882	4036109413
28072	09:49:25.479	00:00:28.071	1685	716,825	657,1877	0,5148097	0,5661253	489,7465	4,102345	0	536,1189	622,5659	0,3168884	0,6071765	493,6034	4,066394	0	49	626	640						StimuliFarbe_gelb_rot.png	0	880	547	72	111	538	533	600	0	Content		554	529	28071633	4036126164
28088	09:49:25.495	00:00:28.088	1686	684,1213	658,0629	0,5143644	0,5667057	488,1349	4,01807	0	534,9871	626,0494	0,3163992	0,6078083	492,7953	4,101757	0	49	610	642						StimuliFarbe_gelb_rot.png	0	880	547	72	111	538	533	600	0	Content		538	531	28088260	4036142791
28105	09:49:25.512	00:00:28.104	1687	681,4938	661,8981	0,5141872	0,5670806	487,2834	4,104982	0	528,8686	620,4246	0,3160145	0,6084447	492,0088	4,149292	0	49	605	641						StimuliFarbe_gelb_rot.png	0	880	547	72	111	538	533	600	0	Content		533	530	28104879	4036159410
28122	09:49:25.529	00:00:28.121	1688	670,3022	654,0511	0,5141341	0,5674593	486,5996	4,128229	0	534,6257	622,8282	0,3157095	0,6089375	491,2783	4,152235	0	49	602	638						StimuliFarbe_gelb_rot.png	0	880	547	72	111	538	533	600	0	Content		530	527	28121506	4036176037
28138	09:49:25.545	00:00:28.138	1689	680,6086	663,0522	0,5141236	0,5678816	485,574	4,151309	0	535,6927	626,544	0,3154585	0,6094888	490,4037	4,192989	0	49	608	645						StimuliFarbe_gelb_rot.png	0	880	547	72	111	538	533	600	0	Content		536	534	28138264	4036192795
28155	09:49:25.562	00:00:28.154	1690	683,5117	662,6237	0,5141227	0,5682694	484,7999	4,174988	0	538,1545	620,1057	0,3151923	0,609952	489,4078	4,206861	0	49	611	641						StimuliFarbe_gelb_rot.png	0	880	547	72	111	538	533	600	0	Content		539	530	28154886	4036209417
28172	09:49:25.579	00:00:28.171	1691	670,137	664,3837	0,5140328	0,5686277	483,7293	4,235717	0	529,6514	626,3873	0,3148418	0,6103255	488,4037	4,190696	0	49	600	645						StimuliFarbe_gelb_rot.png	0	880	547	72	111	538	533	600	0	Content		528	534	28171507	4036226038
28188	09:49:25.595	00:00:28.188	1692	684,9765	664,1984	0,5138814	0,5686713	482,9099	4,172219	0	530,1844	624,0314	0,3144577	0,6104424	487,6234	4,207881	0	49	608	644						StimuliFarbe_gelb_rot.png	0	880	547	72	111	538	533	600	0	Content		536	533	28188131	4036242662
28205	09:49:25.612	00:00:28.204	1693	665,7637	656,3783	0,5137306	0,5685532	482,0779	4,220158	0	536,5862	625,4466	0,3140498	0,610198	486,8601	4,237991	0	49	601	641						StimuliFarbe_gelb_rot.png	0	880	547	72	111	538	533	600	0	Content		529	530	28204879	4036259410
28222	09:49:25.629	00:00:28.221	1694	671,1833	666,0828	0,5135769	0,567879	481,2152	4,215095	0	532,1266	631,2197	0,3136866	0,6095381	485,795	4,19263	0	49	602	649						StimuliFarbe_gelb_rot.png	0	880	547	72	111	538	533	600	0	Content		530	538	28221504	4036276035
28238	09:49:25.645	00:00:28.238	1695	673,0419	671,1938	0,5133612	0,5668631	480,3481	4,202707	0	521,6408	609,127	0,3132648	0,6084574	485,1019	4,115289	0	49	597	640						StimuliFarbe_gelb_rot.png	0	880	547	72	111	538	533	600	0	Content		525	529	28238131	4036292662
28255	09:49:25.662	00:00:28.254	1696	672,0677	664,8369	0,5131803	0,5655478	479,6319	4,220626	0	578,5634	637,2887	0,3130047	0,6070141	485,1019	4,173007	0	49	625	651						StimuliFarbe_gelb_rot.png	0	880	547	72	111	538	533	600	0	Content		553	540	28254755	4036309286
28272	09:49:25.679	00:00:28.271	1697	672,9038	668,89	0,5129747	0,5641892	478,8446	4,250734	0	569,9438	624,3124	0,3127072	0,6054121	485,1019	4,173258	0	49	621	647						StimuliFarbe_gelb_rot.png	0	880	547	72	111	538	533	600	0	Content		549	536	28271505	4036326036
28288	09:49:25.695	00:00:28.288	1698	673,5221	668,741	0,5129542	0,5629613	477,9194	4,231415	0	584,2942	632,1211	0,3125856	0,6038169	485,1019	4,218126	0	49	629	650						StimuliFarbe_gelb_rot.png	0	880	547	72	111	538	533	600	0	Content		557	539	28288131	4036342662
28305	09:49:25.712	00:00:28.304	1699	676,7085	665,6581	0,5129914	0,5616875	477,3499	4,259373	0	584,4185	622,8184	0,3125529	0,6022913	485,1019	4,257771	0	49	631	644						StimuliFarbe_gelb_rot.png	0	880	547	72	111	538	533	600	0	Content		559	533	28304757	4036359288
28322	09:49:25.729	00:00:28.321	1700	675,3713	676,7419	0,5130374	0,5605011	476,4514	4,1971	0	575,7818	639,6614	0,3125522	0,6006038	485,1019	4,234802	0	49	626	658						StimuliFarbe_gelb_rot.png	0	880	547	72	111	538	533	600	0	Content		554	547	28321504	4036376035
28338	09:49:25.745	00:00:28.338	1701	675,9243	670,8085	0,5130608	0,5592781	475,8333	4,21057	0	583,9188	634,8074	0,3125159	0,5989498	485,1019	4,19937	0	49	630	653						StimuliFarbe_gelb_rot.png	0	880	547	72	111	538	533	600	0	Content		558	542	28338129	4036392660
28355	09:49:25.762	00:00:28.354	1702	676,675	666,9578	0,5130803	0,5581467	474,9519	4,265381	0	581,9141	638,4395	0,3124384	0,5973928	485,1019	4,243794	0	49	629	653						StimuliFarbe_gelb_rot.png	0	880	547	72	111	538	533	600	0	Content		557	542	28354755	4036409286
28371	09:49:25.778	00:00:28.371	1703	666,83	669,3098	0,5129216	0,5570167	474,51	4,213781	0	578,7739	645,2156	0,3115336	0,5962037	480,7587	4,253459	0	49	623	657						StimuliFarbe_gelb_rot.png	0	880	547	72	111	538	533	600	0	Content		551	546	28371379	4036425910
28388	09:49:25.795	00:00:28.388	1704	671,1219	671,6178	0,5127533	0,5560336	473,8161	4,224117	0	577,2333	647,3241	0,3107301	0,5949842	477,0558	4,172361	0	49	624	659						StimuliFarbe_gelb_rot.png	0	880	547	72	111	538	533	600	0	Content		552	548	28388167	4036442698
28405	09:49:25.812	00:00:28.404	1705	672,9912	671,739	0,5125328	0,555453	473,088	4,256912	0	573,9186	641,694	0,3105423	0,5943201	477,8286	4,167484	0	49	623	657						StimuliFarbe_gelb_rot.png	0	880	547	72	111	538	533	600	0	Content		551	546	28404751	4036459282
28421	09:49:25.828	00:00:28.421	1706	673,9529	672,6337	0,5124323	0,5553492	472,2867	4,261673	0	573,2663	647,6827	0,3102729	0,594171	477,5101	4,163091	0	49	624	660						StimuliFarbe_gelb_rot.png	0	880	547	72	111	538	533	600	0	Content		552	549	28421378	4036475909
28438	09:49:25.845	00:00:28.438	1707	672,6594	675,3345	0,5124443	0,5553748	471,6239	4,277698	0	573,6469	647,3373	0,3104238	0,5942053	478,8813	4,234144	0	49	623	661						StimuliFarbe_gelb_rot.png	0	880	547	72	111	538	533	600	0	Content		551	550	28438002	4036492533
28455	09:49:25.862	00:00:28.454	1708	666,5711	671,639	0,5125818	0,5553579	471,0916	4,27038	0	570,5742	644,4421	0,309766	0,594329	473,7904	4,200536	0	49	619	658						StimuliFarbe_gelb_rot.png	0	880	547	72	111	538	533	600	0	Content		547	547	28454752	4036509283
28471	09:49:25.878	00:00:28.471	1709	674,7892	670,4472	0,5130066	0,555575	470,3517	4,296744	0	574,0842	639,412	0,3104829	0,594555	476,2227	4,214539	0	49	624	655						StimuliFarbe_gelb_rot.png	0	880	547	72	111	538	533	600	0	Content		552	544	28471375	4036525906
28488	09:49:25.895	00:00:28.488	1710	632,7381	710,3234	0,514038	0,5572156	470,0261	4,264699	0	522,0347	682,4218	0,3119853	0,5958691	475,5228	4,231742	0	50	577	696						StimuliFarbe_gelb_rot.png	0	880	547	72	111	490	608	400	0	Content		505	585	28488000	4036542531
28505	09:49:25.912	00:00:28.504	1711	617,5294	742,3727	0,5143639	0,5586743	469,5692	4,28601	0	501,7134	707,3438	0,3133052	0,5970222	478,8954	4,206234	0	50	560	725						StimuliFarbe_gelb_rot.png	0	880	547	72	111	490	608	400	0	Content		488	614	28504625	4036559156
28521	09:49:25.928	00:00:28.521	1712	629,988	740,4417	0,5142282	0,5595893	469,0558	4,279248	0	497,5053	699,3301	0,3131327	0,5979235	478,683	4,262776	0	50	564	720						StimuliFarbe_gelb_rot.png	0	880	547	72	111	490	608	400	0	Content		492	609	28521375	4036575906
28538	09:49:25.945	00:00:28.537	1713	582,7601	749,5691	0,5141399	0,5607981	468,5502	4,318301	0	496,7799	696,4457	0,3120722	0,5990914	472,8949	4,208888	0	50	540	723						StimuliFarbe_gelb_rot.png	0	880	547	72	111	490	608	400	0	Content		468	612	28537999	4036592530
28555	09:49:25.962	00:00:28.554	1714	629,3478	738,3588	0,5138052	0,5620091	468,3336	4,239408	0	495,3068	698,2737	0,31173	0,6001981	472,8949	4,201086	0	50	562	718						StimuliFarbe_gelb_rot.png	0	880	547	72	111	490	608	400	0	Content		490	607	28554624	4036609155
28571	09:49:25.978	00:00:28.571	1715	631,2891	743,3229	0,5134153	0,5624342	468,1689	4,288311	0	494,129	699,5389	0,3113397	0,6007437	472,8949	4,199849	0	50	563	721						StimuliFarbe_gelb_rot.png	0	880	547	72	111	490	608	400	0	Content		491	610	28571247	4036625778
28588	09:49:25.995	00:00:28.587	1716	619,746	736,0712	0,5132236	0,5623872	468,2767	4,307418	0	499,0454	703,5565	0,3107896	0,6005505	470,8663	4,22167	0	50	559	720						StimuliFarbe_gelb_rot.png	0	880	547	72	111	490	608	400	0	Content		487	609	28587997	4036642528
28605	09:49:26.012	00:00:28.604	1717	635,123	737,3726	0,5131677	0,56195	468,0721	4,242205	0	498,9221	697,0236	0,3107413	0,6001241	470,8663	4,151865	0	50	567	717						StimuliFarbe_gelb_rot.png	0	880	547	72	111	490	608	400	0	Content		495	606	28604622	4036659153
28621	09:49:26.028	00:00:28.621	1718	630,4023	736,7554	0,5131115	0,56165	468,4123	4,28622	0	503,3861	692,7898	0,3107397	0,5999025	470,8663	4,21665	0	50	567	715						StimuliFarbe_gelb_rot.png	0	880	547	72	111	490	608	400	0	Content		495	604	28621246	4036675777
28638	09:49:26.045	00:00:28.637	1719	616,4193	732,4825	0,5132284	0,5608818	468,6071	4,28585	0	499,7177	693,8118	0,310908	0,5992402	471,5282	4,17851	0	50	558	713						StimuliFarbe_gelb_rot.png	0	880	547	72	111	490	608	400	0	Content		486	602	28637873	4036692404
28655	09:49:26.062	00:00:28.654	1720	627,8956	740,1832	0,5134465	0,5599225	468,7852	4,292604	0	494,9985	692,355	0,3114701	0,5984697	474,0829	4,153353	0	50	561	716						StimuliFarbe_gelb_rot.png	0	880	547	72	111	490	608	400	0	Content		489	605	28654622	4036709153
28671	09:49:26.078	00:00:28.671	1721	617,5674	729,9443	0,5136717	0,5589812	468,7825	4,298867	0	492,0687	702,4655	0,3115767	0,5977448	473,018	4,158529	0	50	555	716						StimuliFarbe_gelb_rot.png	0	880	547	72	111	490	608	400	0	Content		483	605	28671247	4036725778
28688	09:49:26.095	00:00:28.687	1722	629,4326	744,3037	0,5139386	0,5580865	468,8658	4,262513	0	495,6215	694,6294	0,3125867	0,5971166	477,9868	4,159371	0	50	563	719						StimuliFarbe_gelb_rot.png	0	880	547	72	111	490	608	400	0	Content		491	608	28687869	4036742400
28704	09:49:26.111	00:00:28.704	1723	621,369	735,4532	0,514178	0,5573343	468,6841	4,29873	0	495,083	707,4206	0,3124721	0,5965039	475,6168	4,205382	0	50	558	721						StimuliFarbe_gelb_rot.png	0	880	547	72	111	490	608	400	0	Content		486	610	28704495	4036759026
28721	09:49:26.128	00:00:28.721	1724	634,4949	738,8038	0,5144144	0,5568933	468,7692	4,199037	0	497,1937	699,05	0,3127872	0,5964125	475,6266	4,193837	0	50	566	719						StimuliFarbe_gelb_rot.png	0	880	547	72	111	490	608	400	0	Content		494	608	28721246	4036775777
28738	09:49:26.145	00:00:28.737	1725	630,6382	736,9059	0,5146376	0,5568753	468,952	4,213707	0	490,2946	690,9827	0,3129909	0,5964035	475,6266	4,157718	0	50	560	714						StimuliFarbe_gelb_rot.png	0	880	547	72	111	490	608	400	0	Content		488	603	28737869	4036792400
28754	09:49:26.161	00:00:28.754	1726	626,988	738,8162	0,514756	0,5571766	468,7684	4,215423	0	503,1323	703,745	0,3136393	0,5964029	479,2216	4,25075	0	50	565	721						StimuliFarbe_gelb_rot.png	0	880	547	72	111	490	608	400	0	Content		493	610	28754493	4036809024
28771	09:49:26.178	00:00:28.771	1727	584,8135	746,3015	0,514749	0,557705	468,6477	4,198475	0	505,3005	697,6125	0,313615	0,5969586	479,2312	4,199169	0	50	545	722						StimuliFarbe_gelb_rot.png	0	880	547	72	111	490	608	400	0	Content		473	611	28771116	4036825647
28788	09:49:26.195	00:00:28.787	1728	627,3264	740,4688	0,5146039	0,5583102	468,7344	4,193527	0	492,3207	706,5682	0,3129604	0,5972726	476,0256	4,167275	0	50	560	724						StimuliFarbe_gelb_rot.png	0	880	547	72	111	490	608	400	0	Content		488	613	28787866	4036842397
28804	09:49:26.211	00:00:28.804	1729	617,4456	739,4427	0,5145839	0,5585991	468,7948	4,220789	0	498,4584	705,2465	0,3129216	0,5973427	475,9872	4,201497	0	50	558	722						StimuliFarbe_gelb_rot.png	0	880	547	72	111	490	608	400	0	Content		486	611	28804491	4036859022
28821	09:49:26.228	00:00:28.821	1730	622,4526	736,7372	0,5145658	0,5582765	468,7778	4,214513	0	500,5864	707,2753	0,3129142	0,5969524	475,9782	4,164802	0	50	562	722						StimuliFarbe_gelb_rot.png	0	880	547	72	111	490	608	400	0	Content		490	611	28821115	4036875646
28838	09:49:26.245	00:00:28.837	1731	623,5413	737,9742	0,5145341	0,5577725	468,8589	4,209101	0	502,3854	698,8954	0,3132865	0,5962783	478,915	4,170568	0	50	563	718						StimuliFarbe_gelb_rot.png	0	880	547	72	111	490	608	400	0	Content		491	607	28837741	4036892272
28854	09:49:26.261	00:00:28.854	1732	616,2721	740,1563	0,5143797	0,55716	468,8174	4,213893	0	487,3378	706,2776	0,3132956	0,5955627	479,9594	4,138503	0	50	552	723						StimuliFarbe_gelb_rot.png	0	880	547	72	111	490	608	400	0	Content		480	612	28854490	4036909021
28871	09:49:26.278	00:00:28.871	1733	628,0345	727,5372	0,5140548	0,5561374	468,8177	4,230811	0	496,1187	687,6331	0,31303	0,5944906	480,7969	4,121286	0	50	562	708						StimuliFarbe_gelb_rot.png	0	880	547	72	111	490	608	400	0	Content		490	597	28871114	4036925645
28888	09:49:26.295	00:00:28.887	1734	637,0632	689,1003	0,5135274	0,5549098	468,8002	4,257783	0	524,0645	658,5795	0,3120644	0,5932882	478,6522	4,229053	0	51	581	674						StimuliFarbe_gelb_rot.png	0	880	547	72	111	512	546	1033	0	Content		509	563	28887742	4036942273
28904	09:49:26.311	00:00:28.904	1735	636,3871	670,134	0,5131827	0,5545231	468,7887	4,325845	0	540,1934	640,5247	0,3110016	0,5931018	475,629	4,157343	0	51	588	655						StimuliFarbe_gelb_rot.png	0	880	547	72	111	512	546	1033	0	Content		516	544	28904364	4036958895
28921	09:49:26.328	00:00:28.921	1736	640,2628	676,1769	0,513086	0,5553346	468,6816	4,253844	0	537,1793	635,0425	0,3107364	0,5937878	475,9075	4,161176	0	51	589	656						StimuliFarbe_gelb_rot.png	0	880	547	72	111	512	546	1033	0	Content		517	545	28921114	4036975645
28938	09:49:26.345	00:00:28.937	1737	638,0362	673,406	0,5129024	0,5562049	468,8143	4,234439	0	536,2316	632,1225	0,3103779	0,5944474	475,6014	4,180454	0	51	587	653						StimuliFarbe_gelb_rot.png	0	880	547	72	111	512	546	1033	0	Content		515	542	28937738	4036992269
28954	09:49:26.361	00:00:28.954	1738	644,7824	675,789	0,5126835	0,5567154	468,7593	4,208545	0	531,6971	638,2234	0,309768	0,5947517	473,78	4,122288	0	51	588	657						StimuliFarbe_gelb_rot.png	0	880	547	72	111	512	546	1033	0	Content		516	546	28954365	4037008896
28971	09:49:26.378	00:00:28.970	1739	634,03	670,53	0,5124137	0,5569397	468,8623	4,19172	0	523,3929	637,9257	0,3095047	0,5947589	474,4259	4,128452	0	51	579	654						StimuliFarbe_gelb_rot.png	0	880	547	72	111	512	546	1033	0	Content		507	543	28970988	4037025519
28988	09:49:26.395	00:00:28.987	1740	640,4635	672,0227	0,512193	0,5570028	468,9815	4,198343	0	528,2898	631,3819	0,3099348	0,5946285	479,1396	4,187878	0	51	584	652						StimuliFarbe_gelb_rot.png	0	880	547	72	111	512	546	1033	0	Content		512	541	28987738	4037042269
29004	09:49:26.411	00:00:29.004	1741	638,9937	669,0756	0,5119261	0,5572082	469,0873	4,237224	0	520,0338	636,1848	0,3094708	0,594436	478,2671	4,162899	0	51	580	653						StimuliFarbe_gelb_rot.png	0	880	547	72	111	512	546	1033	0	Content		508	542	29004363	4037058894
29021	09:49:26.428	00:00:29.020	1742	636,3612	672,0234	0,5116205	0,5575057	469,2952	4,225466	0	531,1564	636,2828	0,309086	0,59424	477,9755	4,161682	0	51	584	654						StimuliFarbe_gelb_rot.png	0	880	547	72	111	512	546	1033	0	Content		512	543	29020987	4037075518
29038	09:49:26.445	00:00:29.037	1743	630,0646	666,5074	0,5113842	0,5582243	469,4865	4,269455	0	532,5609	631,5771	0,3095895	0,5945466	483,1769	4,261147	0	51	581	649						StimuliFarbe_gelb_rot.png	0	880	547	72	111	512	546	1033	0	Content		509	538	29037738	4037092269
29054	09:49:26.461	00:00:29.054	1744	637,8549	670,0175	0,5112209	0,5589675	469,6991	4,213655	0	536,4139	640,3712	0,3091776	0,5948938	481,4282	4,241074	0	51	587	655						StimuliFarbe_gelb_rot.png	0	880	547	72	111	512	546	1033	0	Content		515	544	29054361	4037108892
29071	09:49:26.478	00:00:29.070	1745	629,9001	669,8406	0,5112185	0,5597286	469,9501	4,258497	0	539,1023	631,9543	0,3092591	0,5951934	482,31	4,235722	0	51	585	651						StimuliFarbe_gelb_rot.png	0	880	547	72	111	512	546	1033	0	Content		513	540	29070984	4037125515
29088	09:49:26.495	00:00:29.087	1746	633,049	667,4113	0,5113115	0,5605894	470,2204	4,239397	0	542,1544	633,2103	0,3096393	0,5956607	483,882	4,254077	0	51	588	650						StimuliFarbe_gelb_rot.png	0	880	547	72	111	512	546	1033	0	Content		516	539	29087612	4037142143
29104	09:49:26.511	00:00:29.104	1747	631,8636	667,9518	0,5115548	0,5614949	470,4268	4,250656	0	530,9607	631,6199	0,3095478	0,5961415	481,6295	4,225521	0	51	581	650						StimuliFarbe_gelb_rot.png	0	880	547	72	111	512	546	1033	0	Content		509	539	29104361	4037158892
29121	09:49:26.528	00:00:29.120	1748	636,232	677,4989	0,5121747	0,5623575	470,5104	4,256287	0	531,6176	640,7302	0,309633	0,5966734	478,3924	4,187441	0	51	584	659						StimuliFarbe_gelb_rot.png	0	880	547	72	111	512	546	1033	0	Content		512	548	29120990	4037175521
29138	09:49:26.545	00:00:29.137	1749	635,1105	661,2161	0,5130133	0,5634414	470,7793	4,235771	0	533,3433	640,4684	0,3102865	0,5973211	477,0673	4,195672	0	51	584	651						StimuliFarbe_gelb_rot.png	0	880	547	72	111	512	546	1033	0	Content		512	540	29137610	4037192141
29154	09:49:26.561	00:00:29.154	1750	639,0795	668,4205	0,5140381	0,5646129	470,8006	4,242347	0	539,0897	632,1628	0,3109283	0,5979515	474,9362	4,234446	0	51	589	650						StimuliFarbe_gelb_rot.png	0	880	547	72	111	512	546	1033	0	Content		517	539	29154236	4037208767
29171	09:49:26.578	00:00:29.170	1751	638,9109	672,4565	0,5151688	0,5657169	470,943	4,240642	0	542,5251	629,4429	0,3124638	0,5984491	477,8437	4,162508	0	51	591	651						StimuliFarbe_gelb_rot.png	0	880	547	72	111	512	546	1033	0	Content		519	540	29170986	4037225517
29188	09:49:26.595	00:00:29.187	1752	640,6027	667,936	0,5163722	0,5666436	471,0242	4,290396	0	541,5626	637,6499	0,3151116	0,5984879	487,5512	4,3046	0	51	591	653						StimuliFarbe_gelb_rot.png	0	880	547	72	111	512	546	1033	0	Content		519	542	29187613	4037242144
29204	09:49:26.611	00:00:29.204	1753	629,0159	672,9907	0,5175536	0,567246	471,0706	4,301341	0	541,112	639,493	0,314729	0,5984321	477,8686	4,192258	0	51	585	656						StimuliFarbe_gelb_rot.png	0	880	547	72	111	512	546	1033	0	Content		513	545	29204241	4037258772
29221	09:49:26.628	00:00:29.220	1754	636,4193	667,0514	0,5187147	0,5677753	470,9201	4,292363	0	534,6284	640,3759	0,3152681	0,5981321	474,9435	4,173133	0	51	586	654						StimuliFarbe_gelb_rot.png	0	880	547	72	111	512	546	1033	0	Content		514	543	29220862	4037275393
29238	09:49:26.645	00:00:29.237	1755	641,3652	672,2817	0,51968	0,5678694	470,9196	4,26939	0	539,1062	640,2977	0,3167738	0,59738	478,3958	4,228971	0	51	590	656						StimuliFarbe_gelb_rot.png	0	880	547	72	111	512	546	1033	0	Content		518	545	29237606	4037292137
29254	09:49:26.661	00:00:29.254	1756	645,1913	667,903	0,5204392	0,5675302	471,0146	4,263622	0	545,1715	634,1629	0,317334	0,5963927	477,147	4,254635	0	51	595	651						StimuliFarbe_gelb_rot.png	0	880	547	72	111	512	546	1033	0	Content		523	540	29254236	4037308767
29271	09:49:26.678	00:00:29.270	1757	640,1307	672,7271	0,5210789	0,5669475	470,8992	4,312702	0	547,6893	640,73	0,3181626	0,5952269	478,5851	4,258635	0	51	594	657						StimuliFarbe_gelb_rot.png	0	880	547	72	111	512	546	1033	0	Content		522	546	29270859	4037325390
29287	09:49:26.694	00:00:29.287	1758	637,3656	669,4148	0,5216235	0,5662329	470,7305	4,318086	0	545,1587	638,2542	0,3187843	0,5940222	479,2607	4,266137	0	51	591	654						StimuliFarbe_gelb_rot.png	0	880	547	72	111	512	546	1033	0	Content		519	543	29287483	4037342014
29304	09:49:26.711	00:00:29.304	1759	639,4096	670,9669	0,5220475	0,5654494	470,6502	4,335864	0	539,4004	638,0615	0,3186146	0,5929127	475,796	4,254039	0	51	589	655						StimuliFarbe_gelb_rot.png	0	880	547	72	111	512	546	1033	0	Content		517	544	29304231	4037358762
29321	09:49:26.728	00:00:29.320	1760	639,1312	669,7119	0,5222643	0,5646899	470,5586	4,28902	0	543,2385	642,6025	0,3195156	0,5916522	480,2935	4,2547	0	51	591	656						StimuliFarbe_gelb_rot.png	0	880	547	72	111	512	546	1033	0	Content		519	545	29320857	4037375388
29337	09:49:26.744	00:00:29.337	1761	642,0325	665,4427	0,5222819	0,5637397	470,5293	4,311865	0	543,0414	638,5695	0,3195026	0,5903658	480,1268	4,250134	0	51	593	652						StimuliFarbe_gelb_rot.png	0	880	547	72	111	512	546	1033	0	Content		521	541	29337481	4037392012
29354	09:49:26.761	00:00:29.354	1762	639,4273	671,2695	0,5221922	0,5625591	470,5916	4,28199	0	538,0193	636,9193	0,319522	0,588499	480,7229	4,269748	0	51	589	654						StimuliFarbe_gelb_rot.png	0	880	547	72	111	512	546	1033	0	Content		517	543	29354106	4037408637
29371	09:49:26.778	00:00:29.370	1763	640,1216	667,1329	0,522104	0,56122	470,6396	4,290205	0	540,7467	644,6928	0,3190759	0,5865158	478,4984	4,243436	0	51	590	656						StimuliFarbe_gelb_rot.png	0	880	547	72	111	512	546	1033	0	Content		518	545	29370856	4037425387
29387	09:49:26.794	00:00:29.387	1764	638,7172	670,8799	0,5218966	0,5599005	470,7537	4,311123	0	544,8921	646,9608	0,3186707	0,5844051	477,0894	4,222081	0	51	592	659						StimuliFarbe_gelb_rot.png	0	880	547	72	111	512	546	1033	0	Content		520	548	29387481	4037442012
29404	09:49:26.811	00:00:29.404	1765	639,9799	670,3502	0,5216346	0,5587089	470,7246	4,29134	0	542,3642	635,9375	0,3187871	0,5825038	479,7094	4,278316	0	51	591	653						StimuliFarbe_gelb_rot.png	0	880	547	72	111	512	546	1033	0	Content		519	542	29404105	4037458636
29421	09:49:26.828	00:00:29.420	1766	632,7049	674,4537	0,5212437	0,5577651	470,8748	4,270126	0	543,4518	638,1536	0,3187388	0,5807399	481,6258	4,28142	0	51	588	656						StimuliFarbe_gelb_rot.png	0	880	547	72	111	512	546	1033	0	Content		516	545	29420732	4037475263
29437	09:49:26.844	00:00:29.437	1767	637,5004	677,3458	0,520853	0,5569453	470,9852	4,271636	0	540,6558	644,7866	0,3183045	0,579245	481,3807	4,266121	0	51	589	661						StimuliFarbe_gelb_rot.png	0	880	547	72	111	512	546	1033	0	Content		517	550	29437479	4037492010
29454	09:49:26.861	00:00:29.454	1768	638,5072	674,0209	0,5204908	0,5561796	471,1571	4,317502	0	539,8887	646,2536	0,3172249	0,5778065	476,485	4,258441	0	51	589	660						StimuliFarbe_gelb_rot.png	0	880	547	72	111	512	546	1033	0	Content		517	549	29454105	4037508636
29471	09:49:26.878	00:00:29.470	1769	635,066	673,5521	0,5202245	0,5554081	471,1762	4,312849	0	531,6718	647,8807	0,3171602	0,5765049	477,9761	4,215368	0	51	583	661						StimuliFarbe_gelb_rot.png	0	880	547	72	111	512	546	1033	0	Content		511	550	29470731	4037525262
29487	09:49:26.894	00:00:29.487	1770	641,5617	677,8651	0,5200759	0,5545199	471,2933	4,244716	0	540,9996	645,6345	0,3166571	0,57527	475,7241	4,215947	0	51	591	662						StimuliFarbe_gelb_rot.png	0	880	547	72	111	512	546	1033	0	Content		519	551	29487351	4037541882
29504	09:49:26.911	00:00:29.504	1771	631,6741	671,467	0,5200201	0,5535475	471,304	4,279748	0	548,8121	650,2802	0,3167439	0,5738904	476,6778	4,239111	0	51	590	661						StimuliFarbe_gelb_rot.png	0	880	547	72	111	512	546	1033	0	Content		518	550	29504104	4037558635
29521	09:49:26.928	00:00:29.520	1772	637,4568	675,8582	0,5200284	0,552599	471,3002	4,297998	0	407,3119	627,4343	0,3166192	0,5729086	475,7842	3,719133	0	51	522	652						StimuliFarbe_gelb_rot.png	0	880	547	72	111	512	546	1033	0	Content		450	541	29520730	4037575261
29537	09:49:26.944	00:00:29.537	1773	635,8843	682,7101	0,5201384	0,551881	471,3562	4,297667	0	454,7996	639,8336	0,3167285	0,5719782	476,0584	3,987123	0	51	545	661						StimuliFarbe_gelb_rot.png	0	880	547	72	111	512	546	1033	0	Content		473	550	29537353	4037591884
29554	09:49:26.961	00:00:29.553	1774	633,1809	678,4266	0,5203901	0,5514336	471,2675	4,323529	0	488,8187	638,9694	0,3169169	0,5712602	476,0283	4,190561	0	51	561	659						StimuliFarbe_gelb_rot.png	0	880	547	72	111	512	546	1033	0	Content		489	548	29553978	4037608509
29571	09:49:26.978	00:00:29.570	1775	641,8312	679,0348	0,5207521	0,5511323	471,2163	4,249603	0	491,4649	647,7347	0,3171881	0,5706503	475,9102	4,201852	0	51	567	663						StimuliFarbe_gelb_rot.png	0	880	547	72	111	512	546	1033	0	Content		495	552	29570727	4037625258
29587	09:49:26.994	00:00:29.587	1776	642,7735	680,9227	0,5212213	0,5511202	471,1775	4,290862	0	490,6965	647,4609	0,3176514	0,5702452	475,9417	4,215625	0	51	567	664						StimuliFarbe_gelb_rot.png	0	880	547	72	111	512	546	1033	0	Content		495	553	29587353	4037641884
29604	09:49:27.011	00:00:29.603	1777	640,3609	678,7398	0,5218475	0,551374	471,0548	4,27709	0	491,2838	655,8606	0,3182037	0,5699239	475,782	4,227323	0	51	566	667						StimuliFarbe_gelb_rot.png	0	880	547	72	111	512	546	1033	0	Content		494	556	29603974	4037658505
29621	09:49:27.028	00:00:29.620	1778	636,2639	678,6611	0,5225565	0,5517462	471,0367	4,305795	0	489,9428	648,9581	0,3188871	0,5697323	475,6617	4,230875	0	51	563	664						StimuliFarbe_gelb_rot.png	0	880	547	72	111	512	546	1033	0	Content		491	553	29620602	4037675133
29637	09:49:27.044	00:00:29.637	1779	639,4057	685,3571	0,5233227	0,5523132	471,2044	4,258957	0	505,5339	651,3594	0,3195508	0,5695668	475,6924	4,258817	0	51	572	668						StimuliFarbe_gelb_rot.png	0	880	547	72	111	512	546	1033	0	Content		500	557	29637352	4037691883
29654	09:49:27.061	00:00:29.653	1780	636,7463	672,3937	0,5240214	0,5530312	471,0269	4,259489	0	481,842	652,9777	0,3201927	0,5694343	475,5967	4,231339	0	51	559	663						StimuliFarbe_gelb_rot.png	0	880	547	72	111	512	546	1033	0	Content		487	552	29653973	4037708504
29671	09:49:27.078	00:00:29.670	1781	644,4551	683,257	0,5246823	0,5539171	471,0148	4,244474	0	482,2043	646,1865	0,3208356	0,5694785	475,6086	4,172735	0	51	563	665						StimuliFarbe_gelb_rot.png	0	880	547	72	111	512	546	1033	0	Content		491	554	29670597	4037725128
29687	09:49:27.094	00:00:29.687	1782	-1024	-768	-1	-1	-1	-1	4	-1024	-768	-1	-1	-1	-1	4	51	0	0						StimuliFarbe_gelb_rot.png	0	880	547	72	111	512	546	1033	0	Content		-72	-111	29687237	4037741768
29704	09:49:27.111	00:00:29.703	1783	-1024	-768	-1	-1	-1	-1	4	-1024	-768	-1	-1	-1	-1	4	51	0	0						StimuliFarbe_gelb_rot.png	0	880	547	72	111	512	546	1033	0	Content		-72	-111	29703914	4037758445
[truncated: 2,015 more rows]
