# Supplementary material for: Gaze Duration Biases for Colours in Combination with Dissonant and Consonant Sounds: A Comparative Eye-Tracking Study with Orangutans
Source: PLoS One. 2015 Oct 14;10(10):e0139894. doi: 10.1371/journal.pone.0139894 (PMC4605782; doi:10.1371/journal.pone.0139894)
Supplement: S1 Data — (ZIP) [file pone.0139894.s004.zip › Plos ColourSound Data/Apes/Nur_Farben_Bilder_U1/Rec 12-All-Data.tsv]

System Properties:
Operating System:	Microsoft Windows NT 6.1.7601 Service Pack 1
System User Name:	admin
Machine Name:	PSYCHO19
Data properties:
Recording name:	Rec 12
Recording date:	25.07.2013
Recording time:	09:54:10
Recording resolution:	1024 x 768
Export date:	02.09.2013
Export time:	16:40:32
Participant:	Bimbo
Filter settings:
Eye: Average
Validity: Normal
Fixation filter: Tobii fixation filter
Velocity threshold: 35
Distance threshold: 35
Timestamp	DateTimeStamp	DateTimeStampStartOffset	Number	GazePointXLeft	GazePointYLeft	CamXLeft	CamYLeft	DistanceLeft	PupilLeft	ValidityLeft	GazePointXRight	GazePointYRight	CamXRight	CamYRight	DistanceRight	PupilRight	ValidityRight	FixationIndex	GazePointX	GazePointY	Event	EventKey	Data1	Data2	Descriptor	StimuliName	StimuliID	MediaWidth	MediaHeight	MediaPosX	MediaPosY	MappedFixationPointX	MappedFixationPointY	FixationDuration	AoiIds	AoiNames	WebGroupImage	MappedGazeDataPointX	MappedGazeDataPointY	MicroSecondTimestamp	AbsoluteMicroSecondTimestamp
1	09:54:10.437	00:00:00.001	0	899,1558	545,6552	0,5426953	0,5611352	483,4145	4,145071	0	829,6323	541,6432	0,3442608	0,5718082	474,2769	3,912179	0	0	864	544						No media	0	1024	768	0	0	895	548	68	0	Content		864	544	1292	4321076050
18	09:54:10.454	00:00:00.017	1	898,4724	544,3921	0,5426233	0,5605352	483,4091	4,215816	0	896,5693	524,3036	0,3393853	0,5714826	489,3374	4,034783	0	0	898	534						No media	0	1024	768	0	0	895	548	68	0	Content		898	534	17915	4321092673
35	09:54:10.471	00:00:00.034	2	890,2285	546,4808	0,5424645	0,560507	483,389	4,234278	0	896,1429	527,3992	0,3391039	0,571698	489,1313	4,121914	0	0	893	537						No media	0	1024	768	0	0	895	548	68	0	Content		893	537	34542	4321109300
51	09:54:10.487	00:00:00.051	3	920,1546	571,7083	0,5414667	0,5624759	483,5038	4,272528	0	936,1031	552,5802	0,3384396	0,5738643	489,3253	4,099905	0	0	928	562						No media	0	1024	768	0	0	895	548	68	0	Content		928	562	51290	4321126048
68	09:54:10.504	00:00:00.067	4	976,8736	608,0427	0,5399301	0,5648915	483,6496	4,165747	0	1000,993	596,4063	0,3374869	0,5761946	489,9019	4,061651	0	1	989	602						No media	0	1024	768	0	0	988	600	283	0	Content		989	602	67915	4321142673
85	09:54:10.521	00:00:00.084	5	964,4105	605,7357	0,5394807	0,5659827	483,7059	4,202548	0	1011,145	587,8347	0,3366948	0,5775125	490,1772	4,133274	0	1	988	597						No media	0	1024	768	0	0	988	600	283	0	Content		988	597	84538	4321159296
101	09:54:10.537	00:00:00.101	6	964,3402	611,2787	0,5389332	0,5674126	483,5126	4,234626	0	1010,114	587,8043	0,3360229	0,5791822	489,9935	4,138867	0	1	987	600						No media	0	1024	768	0	0	988	600	283	0	Content		987	600	101162	4321175920
118	09:54:10.554	00:00:00.117	7	974,6285	605,4406	0,5382189	0,5690475	483,5737	4,210555	0	1006,395	593,8538	0,335267	0,5809488	489,874	4,102474	0	1	991	600						No media	0	1024	768	0	0	988	600	283	0	Content		991	600	117912	4321192670
135	09:54:10.571	00:00:00.134	8	966,9681	605,724	0,5374863	0,5706649	483,356	4,287597	0	1011,892	598,5359	0,3345045	0,5827068	490,0135	4,200291	0	1	989	602						No media	0	1024	768	0	0	988	600	283	0	Content		989	602	134536	4321209294
151	09:54:10.587	00:00:00.151	9	973,2424	612,248	0,53666	0,5722364	483,4053	4,294874	0	1009,475	588,837	0,3336844	0,584387	489,8344	4,17381	0	1	991	601						No media	0	1024	768	0	0	988	600	283	0	Content		991	601	151160	4321225918
168	09:54:10.604	00:00:00.167	10	973,4479	601,9014	0,5358286	0,573571	483,2072	4,313541	0	1006,381	591,3606	0,3328212	0,5857828	489,7431	4,184775	0	1	990	597						No media	0	1024	768	0	0	988	600	283	0	Content		990	597	167785	4321242543
185	09:54:10.621	00:00:00.184	11	965,391	610,5103	0,5349648	0,5744936	483,1627	4,350877	0	1004,176	596,21	0,3319536	0,5867304	489,6556	4,229653	0	1	985	603						No media	0	1024	768	0	0	988	600	283	0	Content		985	603	184534	4321259292
201	09:54:10.637	00:00:00.201	12	970,5851	606,6757	0,5340992	0,5748888	483,1099	4,330953	0	1007,176	591,4594	0,3311005	0,587216	489,7146	4,248026	0	1	989	599						No media	0	1024	768	0	0	988	600	283	0	Content		989	599	201160	4321275918
218	09:54:10.654	00:00:00.217	13	974,0986	608,0861	0,5332354	0,5749012	483,0251	4,37844	0	996,8984	592,1379	0,3301864	0,5873155	489,443	4,2642	0	1	985	600						No media	0	1024	768	0	0	988	600	283	0	Content		985	600	217784	4321292542
234	09:54:10.670	00:00:00.234	14	971,6333	604,7564	0,5323771	0,5744508	482,8048	4,408499	0	996,2964	591,5227	0,3293578	0,5869979	489,4846	4,304917	0	1	984	598						No media	0	1024	768	0	0	988	600	283	0	Content		984	598	234407	4321309165
251	09:54:10.687	00:00:00.251	15	984,1022	610,131	0,5315463	0,5737613	482,405	4,370597	0	991,0974	598,027	0,3284664	0,5863351	489,3649	4,398346	0	1	988	604						No media	0	1024	768	0	0	988	600	283	0	Content		988	604	251158	4321325916
268	09:54:10.704	00:00:00.267	16	978,1677	605,6229	0,5305591	0,5728208	482,344	4,437517	0	998,4648	590,3225	0,3275332	0,5854312	489,2102	4,343297	0	1	988	598						No media	0	1024	768	0	0	988	600	283	0	Content		988	598	267783	4321342541
284	09:54:10.720	00:00:00.284	17	990,0615	609,1627	0,5296185	0,5716627	482,1707	4,383452	0	989,9478	588,1466	0,3265238	0,5842828	488,8689	4,315247	0	1	990	599						No media	0	1024	768	0	0	988	600	283	0	Content		990	599	284408	4321359166
301	09:54:10.737	00:00:00.301	18	938,0614	613,1979	0,5294495	0,570429	481,7368	4,43874	0	936,6988	587,9398	0,3264189	0,5829334	488,22	4,332178	0	1	937	601						No media	0	1024	768	0	0	988	600	283	0	Content		937	601	301032	4321375790
318	09:54:10.754	00:00:00.317	19	876,6266	616,3438	0,5299738	0,5692802	481,4402	4,417536	0	849,4437	596,0762	0,3275855	0,5815073	487,8251	4,421249	0	1	863	606						No media	0	1024	768	0	0	988	600	283	0	Content		863	606	317781	4321392539
334	09:54:10.770	00:00:00.334	20	814,8966	626,9937	0,5306185	0,5684664	481,0346	4,510455	0	770,7515	600,8373	0,3291129	0,5806969	487,4957	4,4014	0	1	793	614						No media	0	1024	768	0	0	988	600	283	0	Content		793	614	334407	4321409165
351	09:54:10.787	00:00:00.351	21	-1024	-768	-1	-1	-1	-1	4	-1024	-768	-1	-1	-1	-1	4	2	0	0						No media	0	1024	768	0	0	607	664	600	0	Content		0	0	351025	4321425783
368	09:54:10.804	00:00:00.367	22	-1024	-768	-1	-1	-1	-1	4	-1024	-768	-1	-1	-1	-1	4	2	0	0						No media	0	1024	768	0	0	607	664	600	0	Content		0	0	367693	4321442451
384	09:54:10.820	00:00:00.384	23	687,5694	693,0819	0,5316302	0,5694949	480,2174	4,467005	0	556,5895	670,6185	0,3331109	0,5815406	486,7144	4,421706	0	2	622	682						No media	0	1024	768	0	0	607	664	600	0	Content		622	682	384402	4321459160
401	09:54:10.837	00:00:00.401	24	698,1382	696,44	0,5311198	0,5699025	479,9839	4,465786	0	549,5613	670,9595	0,3325814	0,5816989	486,3148	4,430867	0	2	624	684						No media	0	1024	768	0	0	607	664	600	0	Content		624	684	401028	4321475786
418	09:54:10.854	00:00:00.417	25	-1024	-768	-1	-1	-1	-1	4	-1024	-768	-1	-1	-1	-1	4	2	0	0						No media	0	1024	768	0	0	607	664	600	0	Content		0	0	417653	4321492411
434	09:54:10.870	00:00:00.434	26	-1024	-768	-1	-1	-1	-1	4	-1024	-768	-1	-1	-1	-1	4	2	0	0						No media	0	1024	768	0	0	607	664	600	0	Content		0	0	434335	4321509093
451	09:54:10.887	00:00:00.451	27	-1024	-768	-1	-1	-1	-1	4	-1024	-768	-1	-1	-1	-1	4	2	0	0						No media	0	1024	768	0	0	607	664	600	0	Content		0	0	451002	4321525760
468	09:54:10.904	00:00:00.467	28	698,109	697,4659	0,529536	0,5733114	479,0343	4,421044	0	546,8836	668,0455	0,330508	0,5845839	485,5377	4,372506	0	2	622	683						No media	0	1024	768	0	0	607	664	600	0	Content		622	683	467648	4321542406
484	09:54:10.920	00:00:00.484	29	653,2962	699,1142	0,5291574	0,574405	479,411	4,413501	0	495,1541	670,2953	0,3295216	0,5854855	487,0858	4,370621	0	2	574	685						No media	0	1024	768	0	0	607	664	600	0	Content		574	685	484319	4321559077
501	09:54:10.937	00:00:00.500	30	703,4951	697,5924	0,5291871	0,5749434	478,8612	4,290234	0	540,1089	669,8413	0,3295503	0,5861051	488,1071	4,198981	0	2	622	684						No media	0	1024	768	0	0	607	664	600	0	Content		622	684	500948	4321575706
518	09:54:10.954	00:00:00.517	31	655,4429	675,2077	0,5292683	0,5752288	476,487	3,549902	0	495,7956	671,8103	0,3289658	0,5865868	486,7343	4,282185	0	2	576	674						No media	0	1024	768	0	0	607	664	600	0	Content		576	674	517568	4321592326
534	09:54:10.970	00:00:00.534	32	700,1898	692,9812	0,5294718	0,5751696	477,6811	4,199678	0	590,1551	668,0003	0,3302112	0,5864511	488,0827	4,22845	0	2	645	680						No media	0	1024	768	0	0	607	664	600	0	Content		645	680	534192	4321608950
551	09:54:10.987	00:00:00.550	33	656,9961	698,9327	0,5302364	0,5747719	475,8941	4,202225	0	548,4819	662,1036	0,3298172	0,5860612	483,7348	4,110616	0	2	603	681						No media	0	1024	768	0	0	607	664	600	0	Content		603	681	550946	4321625704
568	09:54:11.004	00:00:00.567	34	694,1971	700,2611	0,5300517	0,5737831	475,8941	4,122167	0	577,8938	663,0233	0,3298738	0,5853067	483,7391	4,161117	0	2	636	682						No media	0	1024	768	0	0	607	664	600	0	Content		636	682	567564	4321642322
584	09:54:11.020	00:00:00.584	35	655,816	697,1948	0,5309698	0,5728015	475,8941	4,154739	0	-1024	-768	-1	-1	-1	-1	4	2	656	697						No media	0	1024	768	0	0	607	664	600	0	Content		656	697	584187	4321658945
601	09:54:11.037	00:00:00.600	36	741,8349	696,9849	0,5307908	0,5712768	475,8941	4,072446	0	595,6329	668,1953	0,330635	0,5828965	483,7391	4,094312	0	2	669	683						No media	0	1024	768	0	0	607	664	600	0	Content		669	683	600809	4321675567
618	09:54:11.054	00:00:00.617	37	-1024	-768	-1	-1	-1	-1	4	-1024	-768	-1	-1	-1	-1	4	2	0	0						No media	0	1024	768	0	0	607	664	600	0	Content		0	0	617529	4321692287
634	09:54:11.070	00:00:00.634	38	-1024	-768	-1	-1	-1	-1	4	-1024	-768	-1	-1	-1	-1	4	2	0	0						No media	0	1024	768	0	0	607	664	600	0	Content		0	0	634197	4321708955
651	09:54:11.087	00:00:00.650	39	700,5694	697,7927	0,5327771	0,5672373	476,2471	4,025625	0	594,3513	665,7571	0,3320318	0,5782139	483,7391	4,01831	0	2	647	682						No media	0	1024	768	0	0	607	664	600	0	Content		647	682	650885	4321725643
668	09:54:11.104	00:00:00.667	40	663,4906	687,2354	0,5338553	0,5654584	475,8069	3,958031	0	549,9711	652,5463	0,3329685	0,5763546	483,7391	3,997756	0	2	607	670						No media	0	1024	768	0	0	607	664	600	0	Content		607	670	667517	4321742275
684	09:54:11.120	00:00:00.684	41	654,6927	673,1567	0,5342221	0,564465	475,8661	3,954694	0	543,2813	648,7213	0,3332036	0,5751939	483,7391	3,956665	0	2	599	661						No media	0	1024	768	0	0	607	664	600	0	Content		599	661	684130	4321758888
701	09:54:11.137	00:00:00.700	42	652,2503	667,0068	0,5342518	0,5642693	475,4088	4,034736	0	548,5896	645,8495	0,3330347	0,5747929	483,7046	3,918804	0	2	600	656						No media	0	1024	768	0	0	607	664	600	0	Content		600	656	700881	4321775639
718	09:54:11.154	00:00:00.717	43	652,8852	670,8306	0,5342661	0,5644879	475,2368	3,960245	0	491,7788	630,2932	0,3325872	0,5748411	481,4501	3,863072	0	2	572	651						No media	0	1024	768	0	0	607	664	600	0	Content		572	651	717505	4321792263
734	09:54:11.170	00:00:00.734	44	651,8799	674,8714	0,5342821	0,565103	475,043	3,91335	0	484,6353	635,3699	0,3325119	0,5751482	481,3414	3,864486	0	2	568	655						No media	0	1024	768	0	0	607	664	600	0	Content		568	655	734129	4321808887
751	09:54:11.187	00:00:00.750	45	644,4365	673,444	0,5343469	0,5659449	474,9142	3,999669	0	454,8673	631,2363	0,3324884	0,5756897	481,1288	3,613562	0	2	550	652						No media	0	1024	768	0	0	607	664	600	0	Content		550	652	750753	4321825511
768	09:54:11.204	00:00:00.767	46	648,6476	671,2967	0,5345298	0,5670174	474,5929	3,974137	0	548,3514	650,1649	0,3325796	0,576197	481,4607	3,931331	0	2	598	661						No media	0	1024	768	0	0	607	664	600	0	Content		598	661	767503	4321842261
784	09:54:11.220	00:00:00.784	47	649,0944	671,5777	0,5346894	0,5683008	474,4611	3,977298	0	550,2797	638,3315	0,3333044	0,5769649	485,0225	4,000604	0	2	600	655						No media	0	1024	768	0	0	607	664	600	0	Content		600	655	784126	4321858884
801	09:54:11.237	00:00:00.800	48	648,4725	678,4998	0,5349452	0,5697386	474,0811	3,97906	0	550,4401	651,6224	0,3334272	0,5778936	484,8193	3,948417	0	2	599	665						No media	0	1024	768	0	0	607	664	600	0	Content		599	665	800751	4321875509
817	09:54:11.253	00:00:00.817	49	648,8136	676,8039	0,5352492	0,5713542	473,9167	3,998917	0	557,5837	649,7621	0,333597	0,579163	484,1619	3,934336	0	2	603	663						No media	0	1024	768	0	0	607	664	600	0	Content		603	663	817379	4321892137
834	09:54:11.270	00:00:00.834	50	652,5017	677,242	0,5355954	0,5729334	473,6691	4,003009	0	558,5538	648,9729	0,3334885	0,5803136	481,8759	3,968019	0	2	606	663						No media	0	1024	768	0	0	607	664	600	0	Content		606	663	834129	4321908887
851	09:54:11.287	00:00:00.850	51	652,879	673,5338	0,5360519	0,5742677	473,1192	4,023115	0	548,5398	651,5577	0,3342354	0,5814446	484,305	3,975354	0	2	601	663						No media	0	1024	768	0	0	607	664	600	0	Content		601	663	850754	4321925512
867	09:54:11.303	00:00:00.867	52	657,1465	676,8938	0,5366257	0,575413	472,7818	4,018342	0	556,609	644,1896	0,3345171	0,5824542	483,0316	4,057201	0	2	607	661						No media	0	1024	768	0	0	607	664	600	0	Content		607	661	867378	4321942136
884	09:54:11.320	00:00:00.884	53	660,1806	677,4112	0,5373029	0,5764292	472,4903	4,024401	0	549,0823	645,5505	0,3345051	0,5832591	479,2343	3,976801	0	2	605	661						No media	0	1024	768	0	0	607	664	600	0	Content		605	661	884002	4321958760
901	09:54:11.337	00:00:00.900	54	654,3622	678,3698	0,5380641	0,577093	472,1968	4,076302	0	547,3669	649,3387	0,3356907	0,5835396	482,4203	4,006743	0	2	601	664						No media	0	1024	768	0	0	607	664	600	0	Content		601	664	900749	4321975507
917	09:54:11.353	00:00:00.917	55	696,3328	671,5668	0,5377669	0,5766699	472,1048	4,083743	0	587,2745	636,9014	0,3351242	0,5828612	481,1696	4,081344	0	2	642	654						No media	0	1024	768	0	0	607	664	600	0	Content		642	654	917374	4321992132
934	09:54:11.370	00:00:00.933	56	768,0568	628,3934	0,5363954	0,574845	472,1383	4,116796	0	674,2665	602,5692	0,3336299	0,5804483	479,8843	4,098451	0	2	721	615						No media	0	1024	768	0	0	607	664	600	0	Content		721	615	933997	4322008755
951	09:54:11.387	00:00:00.950	57	852,2534	586,4301	0,5351434	0,5726994	472,2349	4,176103	0	758,5861	553,9617	0,3322504	0,5776362	478,5943	4,099658	0	3	805	570						No media	0	1024	768	0	0	926	528	733	0	Content		805	570	950631	4322025389
967	09:54:11.403	00:00:00.967	58	923,3141	561,2825	0,5344492	0,5709952	472,4906	4,206392	0	838,0148	526,9342	0,3316666	0,5751846	480,0712	4,084791	0	3	881	544						No media	0	1024	768	0	0	926	528	733	0	Content		881	544	967377	4322042135
984	09:54:11.420	00:00:00.983	59	972,7364	547,573	0,5343767	0,5694854	472,7247	4,109607	0	879,3716	525,4053	0,3305096	0,5730289	474,9447	3,982919	0	3	926	536						No media	0	1024	768	0	0	926	528	733	0	Content		926	536	983999	4322058757
1001	09:54:11.437	00:00:01.000	60	984,3984	536,324	0,5350837	0,5684884	472,6297	4,12176	0	881,1961	511,7733	0,3311283	0,5714543	476,4859	4,05812	0	3	933	524						No media	0	1024	768	0	0	926	528	733	0	Content		933	524	1000623	4322075381
1017	09:54:11.453	00:00:01.017	61	981,1556	533,3034	0,5357404	0,5678343	472,6251	4,195541	0	874,3226	514,1731	0,3314759	0,5705234	475,7477	4,095117	0	3	928	524						No media	0	1024	768	0	0	926	528	733	0	Content		928	524	1017246	4322092004
1034	09:54:11.470	00:00:01.033	62	986,8779	535,7222	0,5361535	0,5673744	472,6928	4,195938	0	867,8231	517,0604	0,331793	0,5697681	475,8444	4,096046	0	3	927	526						No media	0	1024	768	0	0	926	528	733	0	Content		927	526	1033998	4322108756
1051	09:54:11.487	00:00:01.050	63	990,185	528,2759	0,5364719	0,5670617	472,5163	4,220926	0	873,4892	518,4738	0,3317244	0,5694436	474,1111	4,127884	0	3	932	523						No media	0	1024	768	0	0	926	528	733	0	Content		932	523	1050623	4322125381
1067	09:54:11.503	00:00:01.067	64	987,022	535,5361	0,5365527	0,5669721	472,6374	4,220757	0	873,9504	515,9525	0,3318074	0,5693078	474,4228	4,100547	0	3	930	526						No media	0	1024	768	0	0	926	528	733	0	Content		930	526	1067245	4322142003
1084	09:54:11.520	00:00:01.083	65	992,0506	534,9553	0,5365038	0,5669923	472,8002	4,220105	0	867,876	514,5729	0,3321644	0,5695093	477,2859	4,120439	0	3	930	525						No media	0	1024	768	0	0	926	528	733	0	Content		930	525	1083869	4322158627
1101	09:54:11.537	00:00:01.100	66	986,7441	537,5031	0,536378	0,5672044	472,9481	4,294031	0	869,5676	514,0394	0,3319129	0,5700474	476,7669	4,159518	0	3	928	526						No media	0	1024	768	0	0	926	528	733	0	Content		928	526	1100619	4322175377
1117	09:54:11.553	00:00:01.117	67	990,2837	535,9771	0,5361481	0,5676281	472,8098	4,316222	0	863,496	513,9705	0,3318423	0,5709445	478,1818	4,161147	0	3	927	525						No media	0	1024	768	0	0	926	528	733	0	Content		927	525	1117242	4322192000
1134	09:54:11.570	00:00:01.133	68	984,4643	538,6536	0,5357924	0,5682064	473,0785	4,299546	0	868,7575	516,7375	0,3308842	0,5721688	474,5794	4,157903	0	3	927	528						No media	0	1024	768	0	0	926	528	733	0	Content		927	528	1133866	4322208624
1150	09:54:11.586	00:00:01.150	69	982,6261	535,6989	0,5353312	0,5688549	473,2426	4,300895	0	869,1939	516,9528	0,3306909	0,5736452	476,5143	4,153796	0	3	926	526						No media	0	1024	768	0	0	926	528	733	0	Content		926	526	1150491	4322225249
1167	09:54:11.603	00:00:01.167	70	988,6494	539,8825	0,5347878	0,5696072	473,1976	4,306725	0	872,7637	514,8829	0,3305382	0,575269	479,208	4,276405	0	3	931	527						No media	0	1024	768	0	0	926	528	733	0	Content		931	527	1167225	4322241983
1184	09:54:11.620	00:00:01.183	71	987,9509	539,8734	0,5341312	0,5704493	473,3904	4,303054	0	863,0828	512,4625	0,3291462	0,5769804	474,8363	4,2097	0	3	926	526						No media	0	1024	768	0	0	926	528	733	0	Content		926	526	1183845	4322258603
1200	09:54:11.636	00:00:01.200	72	-1024	-768	-1	-1	-1	-1	4	-1024	-768	-1	-1	-1	-1	4	3	0	0						No media	0	1024	768	0	0	926	528	733	0	Content		0	0	1200462	4322275220
1217	09:54:11.653	00:00:01.217	73	-1024	-768	-1	-1	-1	-1	4	-1024	-768	-1	-1	-1	-1	4	3	0	0						No media	0	1024	768	0	0	926	528	733	0	Content		0	0	1217129	4322291887
1234	09:54:11.670	00:00:01.233	74	974,5706	548,923	0,5324808	0,572214	473,9784	4,408976	0	869,2659	517,082	0,3282991	0,5806478	479,6463	4,299881	0	3	922	533						No media	0	1024	768	0	0	926	528	733	0	Content		922	533	1233840	4322308598
1250	09:54:11.686	00:00:01.250	75	979,9536	541,9658	0,5321974	0,572037	474,1146	4,410977	0	869,5659	522,8233	0,3273942	0,5808234	475,5833	4,216966	0	3	925	532						No media	0	1024	768	0	0	926	528	733	0	Content		925	532	1250464	4322325222
1267	09:54:11.703	00:00:01.267	76	983,0336	542,181	0,5320883	0,571437	474,4074	4,381191	0	858,7939	519,8654	0,3274245	0,5802583	476,1148	4,235947	0	3	921	531						No media	0	1024	768	0	0	926	528	733	0	Content		921	531	1267087	4322341845
1284	09:54:11.720	00:00:01.283	77	982,7752	538,4007	0,5322285	0,5705445	474,6412	4,335562	0	871,2114	515,1404	0,327505	0,579282	475,9886	4,250671	0	3	927	527						No media	0	1024	768	0	0	926	528	733	0	Content		927	527	1283836	4322358594
1300	09:54:11.736	00:00:01.300	78	978,7836	539,9676	0,5325019	0,569353	474,9034	4,403356	0	863,9987	516,9563	0,3279792	0,5778041	476,8866	4,297303	0	3	921	528						No media	0	1024	768	0	0	926	528	733	0	Content		921	528	1300462	4322375220
1317	09:54:11.753																				ImageStart	8	0	0	Fix_sw.jpg
1317	09:54:11.753	00:00:01.317	79	978,838	543,4396	0,5329862	0,5681137	475,2867	4,389544	0	867,6522	516,7567	0,328761	0,576147	478,7443	4,306948	0	3	923	530						Fix_sw.jpg	0	880	547	72	111	854	417	733	0	Content		851	419	1317086	4322391844
1334	09:54:11.770	00:00:01.333	80	984,038	534,3963	0,5335952	0,5669204	475,4893	4,393405	0	868,7398	516,0214	0,3290139	0,5745177	476,5562	4,263825	0	3	926	525						Fix_sw.jpg	0	880	547	72	111	854	417	733	0	Content		854	414	1333721	4322408479
1350	09:54:11.786	00:00:01.350	81	973,5751	537,1757	0,5342502	0,5661026	475,8526	4,414921	0	872,3615	512,3927	0,3303946	0,5731763	480,8326	4,335474	0	3	923	525						Fix_sw.jpg	0	880	547	72	111	854	417	733	0	Content		851	414	1350459	4322425217
1367	09:54:11.803	00:00:01.367	82	980,6251	536,2103	0,5349328	0,565773	476,0455	4,391678	0	870,088	521,5541	0,3305552	0,5721698	477,6053	4,240561	0	3	925	529						Fix_sw.jpg	0	880	547	72	111	854	417	733	0	Content		853	418	1367082	4322441840
1384	09:54:11.820	00:00:01.383	83	-1024	-768	-1	-1	-1	-1	4	-1024	-768	-1	-1	-1	-1	4	3	0	0						Fix_sw.jpg	0	880	547	72	111	854	417	733	0	Content		-72	-111	1383719	4322458477
1400	09:54:11.836	00:00:01.400	84	-1024	-768	-1	-1	-1	-1	4	-1024	-768	-1	-1	-1	-1	4	3	0	0						Fix_sw.jpg	0	880	547	72	111	854	417	733	0	Content		-72	-111	1400393	4322475151
1417	09:54:11.853	00:00:01.417	85	-1024	-768	-1	-1	-1	-1	4	-1024	-768	-1	-1	-1	-1	4	3	0	0						Fix_sw.jpg	0	880	547	72	111	854	417	733	0	Content		-72	-111	1417060	4322491818
1434	09:54:11.870	00:00:01.433	86	975,1208	539,459	0,5368037	0,5686838	476,7698	4,374371	0	869,7075	519,8466	0,3328249	0,5729574	479,5248	4,272483	0	3	922	530						Fix_sw.jpg	0	880	547	72	111	854	417	733	0	Content		850	419	1433751	4322508509
1450	09:54:11.886	00:00:01.450	87	976,9856	541,5846	0,5370387	0,5703491	476,7797	4,358644	0	867,395	513,8021	0,3333259	0,5742828	481,3375	4,300194	0	3	922	528						Fix_sw.jpg	0	880	547	72	111	854	417	733	0	Content		850	417	1450326	4322525084
1467	09:54:11.903	00:00:01.466	88	978,0887	544,4236	0,5373048	0,5720522	476,6709	4,417116	0	864,054	516,4701	0,3332868	0,5756671	479,7573	4,265823	0	3	921	530						Fix_sw.jpg	0	880	547	72	111	854	417	733	0	Content		849	419	1466949	4322541707
1484	09:54:11.920	00:00:01.483	89	-1024	-768	-1	-1	-1	-1	4	-1024	-768	-1	-1	-1	-1	4	3	0	0						Fix_sw.jpg	0	880	547	72	111	854	417	733	0	Content		-72	-111	1483630	4322558388
1500	09:54:11.936	00:00:01.500	90	-1024	-768	-1	-1	-1	-1	4	-1024	-768	-1	-1	-1	-1	4	3	0	0						Fix_sw.jpg	0	880	547	72	111	854	417	733	0	Content		-72	-111	1500297	4322575055
1517	09:54:11.953	00:00:01.516	91	978,5864	540,61	0,5373158	0,5756408	476,6356	4,374719	0	872,402	511,4922	0,3333972	0,5788514	480,3341	4,32193	0	3	925	526						Fix_sw.jpg	0	880	547	72	111	854	417	733	0	Content		853	415	1516945	4322591703
1534	09:54:11.970	00:00:01.533	92	985,4073	532,9308	0,5371442	0,5760982	476,4772	4,358663	0	871,5353	514,7516	0,3333354	0,5793736	481,2621	4,258626	0	3	928	524						Fix_sw.jpg	0	880	547	72	111	854	417	733	0	Content		856	413	1533570	4322608328
1550	09:54:11.986	00:00:01.550	93	-1024	-768	-1	-1	-1	-1	4	-1024	-768	-1	-1	-1	-1	4	3	0	0						Fix_sw.jpg	0	880	547	72	111	854	417	733	0	Content		-72	-111	1550250	4322625008
1567	09:54:12.003	00:00:01.566	94	-1024	-768	-1	-1	-1	-1	4	-1024	-768	-1	-1	-1	-1	4	3	0	0						Fix_sw.jpg	0	880	547	72	111	854	417	733	0	Content		-72	-111	1566917	4322641675
1584	09:54:12.020	00:00:01.583	95	-1024	-768	-1	-1	-1	-1	4	-1024	-768	-1	-1	-1	-1	4	3	0	0						Fix_sw.jpg	0	880	547	72	111	854	417	733	0	Content		-72	-111	1583546	4322658304
1600	09:54:12.036	00:00:01.600	96	-1024	-768	-1	-1	-1	-1	4	-1024	-768	-1	-1	-1	-1	4	3	0	0						Fix_sw.jpg	0	880	547	72	111	854	417	733	0	Content		-72	-111	1600213	4322674971
1617	09:54:12.053	00:00:01.616	97	981,42	543,6171	0,5365137	0,5735549	476,205	4,369794	0	870,1423	517,848	0,3327036	0,5784001	481,0198	4,29588	0	3	926	531						Fix_sw.jpg	0	880	547	72	111	854	417	733	0	Content		854	420	1616935	4322691693
1634	09:54:12.070	00:00:01.633	98	973,2253	540,1393	0,5370933	0,5723237	476,0719	4,359699	0	859,7629	521,0092	0,3330163	0,5771238	479,3658	4,278845	0	3	916	531						Fix_sw.jpg	0	880	547	72	111	854	417	733	0	Content		844	420	1633558	4322708316
1650	09:54:12.086	00:00:01.650	99	-1024	-768	-1	-1	-1	-1	4	-1024	-768	-1	-1	-1	-1	4	3	0	0						Fix_sw.jpg	0	880	547	72	111	854	417	733	0	Content		-72	-111	1650177	4322724935
1667	09:54:12.103	00:00:01.666	100	-1024	-768	-1	-1	-1	-1	4	-1024	-768	-1	-1	-1	-1	4	3	0	0						Fix_sw.jpg	0	880	547	72	111	854	417	733	0	Content		-72	-111	1666844	4322741602
1684	09:54:12.120	00:00:01.683	101	710,6447	672,8553	0,545119	0,5725977	475,286	4,314085	0	608,6535	641,3116	0,3443492	0,576638	484,9288	4,286008	0	4	660	657						Fix_sw.jpg	0	880	547	72	111	517	559	500	0	Content		588	546	1683551	4322758309
1700	09:54:12.136	00:00:01.700	102	667,7352	684,5276	0,5472066	0,5718597	475,2133	4,242638	0	567,554	652,7012	0,346451	0,5755327	482,7873	4,204988	0	4	618	669						Fix_sw.jpg	0	880	547	72	111	517	559	500	0	Content		546	558	1700182	4322774940
1717	09:54:12.153	00:00:01.716	103	656,4914	691,1428	0,5485122	0,5714466	475,0335	4,234968	0	549,4243	651,702	0,3473128	0,5744268	480,1356	4,162827	0	4	603	671						Fix_sw.jpg	0	880	547	72	111	517	559	500	0	Content		531	560	1716801	4322791559
1733	09:54:12.169	00:00:01.733	104	656,7	687,9187	0,5494151	0,5712887	475,0046	4,145219	0	557,7703	655,1052	0,3486566	0,5736166	483,9725	4,206812	0	4	607	672						Fix_sw.jpg	0	880	547	72	111	517	559	500	0	Content		535	561	1733429	4322808187
1750	09:54:12.186	00:00:01.750	105	655,972	684,3473	0,5502748	0,5717469	474,6978	4,133986	0	557,8019	656,5088	0,3493141	0,5734232	484,1795	4,123809	0	4	607	670						Fix_sw.jpg	0	880	547	72	111	517	559	500	0	Content		535	559	1750176	4322824934
1767	09:54:12.203	00:00:01.766	106	671,4554	684,8231	0,5508923	0,5727361	474,5463	4,048922	0	553,4637	659,1998	0,3497727	0,5736682	484,2111	4,063861	0	4	612	672						Fix_sw.jpg	0	880	547	72	111	517	559	500	0	Content		540	561	1766798	4322841556
1783	09:54:12.219	00:00:01.783	107	661,2734	677,5183	0,5513511	0,5738278	474,4003	4,078605	0	513,6094	654,0826	0,3495305	0,5742929	480,6884	4,050117	0	4	587	666						Fix_sw.jpg	0	880	547	72	111	517	559	500	0	Content		515	555	1783422	4322858180
1800	09:54:12.236	00:00:01.800	108	669,4364	685,6877	0,5516605	0,5747755	474,1125	4,010304	0	517,0388	656,8526	0,3497275	0,5748864	480,6008	4,016024	0	4	593	671						Fix_sw.jpg	0	880	547	72	111	517	559	500	0	Content		521	560	1800047	4322874805
1817	09:54:12.253	00:00:01.816	109	657,7554	681,864	0,5518121	0,5757028	474,1158	4,062246	0	516,0253	655,9041	0,3497861	0,5755332	480,3993	3,988533	0	4	587	669						Fix_sw.jpg	0	880	547	72	111	517	559	500	0	Content		515	558	1816798	4322891556
1833	09:54:12.269	00:00:01.833	110	667,6202	687,6161	0,5518147	0,5765513	474,02	3,918113	0	514,7712	660,7151	0,3496665	0,5762181	480,3696	3,984659	0	4	591	674						Fix_sw.jpg	0	880	547	72	111	517	559	500	0	Content		519	563	1833421	4322908179
1850	09:54:12.286	00:00:01.850	111	660,843	682,3737	0,5516202	0,5773036	473,8235	3,946257	0	514,6693	655,0409	0,349375	0,5768591	480,2384	3,946969	0	4	588	669						Fix_sw.jpg	0	880	547	72	111	517	559	500	0	Content		516	558	1850044	4322924802
1867	09:54:12.303	00:00:01.866	112	661,4897	678,3821	0,5512003	0,5780419	473,7513	3,926248	0	521,2465	656,1206	0,3489202	0,5775256	480,3036	3,953023	0	4	591	667						Fix_sw.jpg	0	880	547	72	111	517	559	500	0	Content		519	556	1866681	4322941439
1883	09:54:12.319	00:00:01.883	113	667,6005	684,3264	0,550689	0,5788074	473,5952	3,874997	0	515,9065	656,0366	0,3483172	0,5783052	480,1631	3,938635	0	4	592	670						Fix_sw.jpg	0	880	547	72	111	517	559	500	0	Content		520	559	1883419	4322958177
1900	09:54:12.336	00:00:01.900	114	672,2566	682,7691	0,550113	0,5794698	473,4341	3,890124	0	515,2298	654,125	0,347662	0,5790332	480,0811	3,940961	0	4	594	668						Fix_sw.jpg	0	880	547	72	111	517	559	500	0	Content		522	557	1900042	4322974800
1917	09:54:12.353	00:00:01.916	115	662,7475	681,3857	0,5495767	0,5798585	473,3191	3,917956	0	516,3607	660,1304	0,3470616	0,5795313	479,8599	3,934644	0	4	590	671						Fix_sw.jpg	0	880	547	72	111	517	559	500	0	Content		518	560	1916681	4322991439
1933	09:54:12.369	00:00:01.933	116	660,1672	685,1537	0,5490897	0,5801504	473,2154	3,898571	0	517,1019	654,7194	0,3465801	0,5799884	479,8398	3,90212	0	4	589	670						Fix_sw.jpg	0	880	547	72	111	517	559	500	0	Content		517	559	1933415	4323008173
1950	09:54:12.386	00:00:01.950	117	669,0997	681,5227	0,5487664	0,5803247	473,0772	3,860441	0	518,6064	655,7053	0,3461708	0,5802727	479,7164	3,932454	0	4	594	669						Fix_sw.jpg	0	880	547	72	111	517	559	500	0	Content		522	558	1950041	4323024799
1967	09:54:12.403	00:00:01.966	118	660,2223	675,9936	0,5485772	0,5802327	472,8042	3,902429	0	512,446	651,737	0,3458971	0,5802523	479,3999	3,936987	0	4	586	664						Fix_sw.jpg	0	880	547	72	111	517	559	500	0	Content		514	553	1966675	4323041433
1983	09:54:12.419	00:00:01.983	119	668,1205	684,8054	0,5484975	0,5798978	472,6427	3,863534	0	510,3638	654,6633	0,3457707	0,5799785	479,364	3,908305	0	4	589	670						Fix_sw.jpg	0	880	547	72	111	517	559	500	0	Content		517	559	1983288	4323058046
2000	09:54:12.436	00:00:02.000	120	660,5238	679,4659	0,5485502	0,5794374	472,4146	3,880327	0	508,4717	652,7844	0,3457012	0,5794426	478,9926	3,867213	0	4	584	666						Fix_sw.jpg	0	880	547	72	111	517	559	500	0	Content		512	555	2000042	4323074800
2017	09:54:12.453	00:00:02.016	121	676,3618	682,876	0,5485949	0,5788973	472,4937	3,830065	0	501,7673	657,0895	0,3457731	0,5788464	479,1305	3,83851	0	4	589	670						Fix_sw.jpg	0	880	547	72	111	517	559	500	0	Content		517	559	2016695	4323091453
2033	09:54:12.469	00:00:02.033	122	658,4999	681,7637	0,5488279	0,5786425	472,1955	3,889282	0	475,8206	657,1979	0,346007	0,5783393	479,1279	3,933145	0	4	567	669						Fix_sw.jpg	0	880	547	72	111	517	559	500	0	Content		495	558	2033292	4323108050
2050	09:54:12.486	00:00:02.049	123	684,2	696,1573	0,5496532	0,5790358	472,9349	3,846835	0	448,6058	674,994	0,346302	0,5787324	480,6632	3,936857	0	4	566	686						Fix_sw.jpg	0	880	547	72	111	517	559	500	0	Content		494	575	2049912	4323124670
2067	09:54:12.503	00:00:02.066	124	639,6878	707,0516	0,5497445	0,5796601	472,0619	3,860821	0	490,5554	679,9268	0,3472203	0,5787621	478,922	3,87577	0	4	565	693						Fix_sw.jpg	0	880	547	72	111	517	559	500	0	Content		493	582	2066668	4323141426
2083	09:54:12.519	00:00:02.083	125	644,7026	707,2346	0,5498194	0,5796891	472,0343	3,835578	0	477,4411	680,7977	0,3472619	0,5784922	478,7551	3,847985	0	4	561	694						Fix_sw.jpg	0	880	547	72	111	517	559	500	0	Content		489	583	2083286	4323158044
2100	09:54:12.536	00:00:02.099	126	650,3437	709,3574	0,5499651	0,5799372	471,929	3,832628	0	484,3317	682,9075	0,3473625	0,5784495	478,7529	3,86903	0	4	567	696						Fix_sw.jpg	0	880	547	72	111	517	559	500	0	Content		495	585	2099907	4323174665
2117	09:54:12.553	00:00:02.116	127	650,7649	706,5406	0,5500721	0,5803503	471,8327	3,799445	0	480,1708	681,7921	0,3474021	0,5785657	478,7791	3,851558	0	4	565	694						Fix_sw.jpg	0	880	547	72	111	517	559	500	0	Content		493	583	2116532	4323191290
2133	09:54:12.569	00:00:02.133	128	647,3339	708,3674	0,5500911	0,5806627	471,791	3,831498	0	472,7989	683,9671	0,3473891	0,578721	478,6416	3,776209	0	4	560	696						Fix_sw.jpg	0	880	547	72	111	517	559	500	0	Content		488	585	2133281	4323208039
2150	09:54:12.586	00:00:02.149	129	647,5648	704,6587	0,5500714	0,581049	471,7302	3,85219	0	480,7636	680,8497	0,3473257	0,5790058	478,5718	3,839223	0	4	564	693						Fix_sw.jpg	0	880	547	72	111	517	559	500	0	Content		492	582	2149905	4323224663
2167	09:54:12.603	00:00:02.166	130	650,7802	705,7822	0,5498941	0,581283	471,5559	3,805171	0	471,0249	681,8179	0,3471178	0,5792632	478,4073	3,842728	0	4	561	694						Fix_sw.jpg	0	880	547	72	111	517	559	500	0	Content		489	583	2166529	4323241287
2183	09:54:12.619	00:00:02.183	131	651,9818	706,912	0,5496529	0,5814321	471,5474	3,844272	0	478,0217	685,5996	0,3468477	0,5795301	478,421	3,8365	0	5	565	696						Fix_sw.jpg	0	880	547	72	111	493	585	100	0	Content		493	585	2183153	4323257911
2200	09:54:12.636	00:00:02.199	132	650,1714	710,9697	0,5492243	0,5813383	471,5543	3,876785	0	479,2122	683,3762	0,3463935	0,5797678	478,34	3,839356	0	5	565	697						Fix_sw.jpg	0	880	547	72	111	493	585	100	0	Content		493	586	2199900	4323274658
2217	09:54:12.653	00:00:02.216	133	642,5609	713,2347	0,548625	0,5809515	471,5136	3,854159	0	440,7532	683,1351	0,3457177	0,5798497	478,3371	3,933617	0	5	542	698						Fix_sw.jpg	0	880	547	72	111	493	585	100	0	Content		470	587	2216526	4323291284
2233	09:54:12.669	00:00:02.233	134	655,3048	712,2329	0,5476311	0,5799195	471,3585	3,817688	0	436,0261	685,4999	0,3445961	0,5795047	478,5111	3,880256	0	5	546	699						Fix_sw.jpg	0	880	547	72	111	493	585	100	0	Content		474	588	2233149	4323307907
2250	09:54:12.686	00:00:02.249	135	720,1292	672,2595	0,5447668	0,5768999	471,7676	3,91231	0	574,5128	649,8459	0,3418856	0,5775173	478,1845	3,889165	0	5	647	661						Fix_sw.jpg	0	880	547	72	111	493	585	100	0	Content		575	550	2249772	4323324530
2267	09:54:12.703	00:00:02.266	136	-1024	-768	-1	-1	-1	-1	4	658,8055	605,4857	0,3386625	0,5749521	478,6862	3,880448	0	5	659	605						Fix_sw.jpg	0	880	547	72	111	493	585	100	0	Content		587	494	2266523	4323341281
2283	09:54:12.719	00:00:02.283	137	-1024	-768	-1	-1	-1	-1	4	-1024	-768	-1	-1	-1	-1	4		0	0						Fix_sw.jpg	0	880	547	72	111				0	Content		-72	-111	2283146	4323357904
2300	09:54:12.736	00:00:02.299	138	-1024	-768	-1	-1	-1	-1	4	-1024	-768	-1	-1	-1	-1	4		0	0						Fix_sw.jpg	0	880	547	72	111				0	Content		-72	-111	2299769	4323374527
2304	09:54:12.740																				ImageEnd	16	0	0	Fix_sw.jpg
2316	09:54:12.752	00:00:02.316	139	-1024	-768	-1	-1	-1	-1	4	-1024	-768	-1	-1	-1	-1	4		0	0						No media	0	1024	768	0	0				0	Content		0	0	2316389	4323391147
2321	09:54:12.757																				ImageStart	8	0	0	StimuliFarbe_gelb_blau.png
2333	09:54:12.769	00:00:02.333	140	-1024	-768	-1	-1	-1	-1	4	-1024	-768	-1	-1	-1	-1	4		0	0						StimuliFarbe_gelb_blau.png	0	880	547	72	111				0	Content		-72	-111	2333138	4323407896
2350	09:54:12.786	00:00:02.349	141	-1024	-768	-1	-1	-1	-1	4	-1024	-768	-1	-1	-1	-1	4		0	0						StimuliFarbe_gelb_blau.png	0	880	547	72	111				0	Content		-72	-111	2349763	4323424521
2366	09:54:12.802	00:00:02.366	142	-1024	-768	-1	-1	-1	-1	4	-1024	-768	-1	-1	-1	-1	4		0	0						StimuliFarbe_gelb_blau.png	0	880	547	72	111				0	Content		-72	-111	2366386	4323441144
2383	09:54:12.819	00:00:02.383	143	-1024	-768	-1	-1	-1	-1	4	-1024	-768	-1	-1	-1	-1	4		0	0						StimuliFarbe_gelb_blau.png	0	880	547	72	111				0	Content		-72	-111	2383007	4323457765
2400	09:54:12.836	00:00:02.399	144	-1024	-768	-1	-1	-1	-1	4	-1024	-768	-1	-1	-1	-1	4		0	0						StimuliFarbe_gelb_blau.png	0	880	547	72	111				0	Content		-72	-111	2399755	4323474513
2416	09:54:12.852	00:00:02.416	145	-1024	-768	-1	-1	-1	-1	4	-1024	-768	-1	-1	-1	-1	4		0	0						StimuliFarbe_gelb_blau.png	0	880	547	72	111				0	Content		-72	-111	2416378	4323491136
2433	09:54:12.869	00:00:02.433	146	-1024	-768	-1	-1	-1	-1	4	858,2457	605,4865	0,3281581	0,564102	478,7283	3,473896	0	6	858	605						StimuliFarbe_gelb_blau.png	0	880	547	72	111	841	431	266	0	Content		786	494	2433003	4323507761
2450	09:54:12.886	00:00:02.449	147	-1024	-768	-1	-1	-1	-1	4	-1024	-768	-1	-1	-1	-1	4	6	0	0						StimuliFarbe_gelb_blau.png	0	880	547	72	111	841	431	266	0	Content		-72	-111	2449626	4323524384
2466	09:54:12.902	00:00:02.466	148	-1024	-768	-1	-1	-1	-1	4	-1024	-768	-1	-1	-1	-1	4	6	0	0						StimuliFarbe_gelb_blau.png	0	880	547	72	111	841	431	266	0	Content		-72	-111	2466311	4323541069
2483	09:54:12.919	00:00:02.482	149	-1024	-768	-1	-1	-1	-1	4	-1024	-768	-1	-1	-1	-1	4	6	0	0						StimuliFarbe_gelb_blau.png	0	880	547	72	111	841	431	266	0	Content		-72	-111	2482978	4323557736
2500	09:54:12.936	00:00:02.499	150	-1024	-768	-1	-1	-1	-1	4	-1024	-768	-1	-1	-1	-1	4	6	0	0						StimuliFarbe_gelb_blau.png	0	880	547	72	111	841	431	266	0	Content		-72	-111	2499620	4323574378
2516	09:54:12.952	00:00:02.516	151	-1024	-768	-1	-1	-1	-1	4	-1024	-768	-1	-1	-1	-1	4	6	0	0						StimuliFarbe_gelb_blau.png	0	880	547	72	111	841	431	266	0	Content		-72	-111	2516305	4323591063
2533	09:54:12.969	00:00:02.532	152	-1024	-768	-1	-1	-1	-1	4	-1024	-768	-1	-1	-1	-1	4	6	0	0						StimuliFarbe_gelb_blau.png	0	880	547	72	111	841	431	266	0	Content		-72	-111	2532973	4323607731
2550	09:54:12.986	00:00:02.549	153	998,7019	557,0964	0,5336907	0,5564431	475,4381	3,941483	0	833,2484	531,3529	0,3298917	0,5669369	481,0632	3,990458	0	6	916	544						StimuliFarbe_gelb_blau.png	0	880	547	72	111	841	431	266	0	Content		844	433	2549615	4323624373
2566	09:54:13.002	00:00:02.566	154	991,136	551,0582	0,5337943	0,5563176	475,6596	3,981025	0	838,286	530,2248	0,3300132	0,5668182	481,3361	3,955096	0	6	915	541						StimuliFarbe_gelb_blau.png	0	880	547	72	111	841	431	266	0	Content		843	430	2566240	4323640998
2583	09:54:13.019	00:00:02.582	155	985,7319	550,4194	0,5338658	0,5559447	475,6227	3,992548	0	833,9835	530,0718	0,3300991	0,5664496	481,4884	3,958851	0	6	910	540						StimuliFarbe_gelb_blau.png	0	880	547	72	111	841	431	266	0	Content		838	429	2582864	4323657622
2600	09:54:13.036	00:00:02.599	156	994,066	544,6212	0,5338523	0,555455	475,9034	3,983965	0	842,5567	527,5814	0,3301682	0,5660133	481,5241	3,955438	0	6	918	536						StimuliFarbe_gelb_blau.png	0	880	547	72	111	841	431	266	0	Content		846	425	2599612	4323674370
2616	09:54:13.052	00:00:02.616	157	884,3952	582,6675	0,5415543	0,5550796	444,2256	3,653557	0	831,8007	532,4149	0,3302405	0,5654275	481,7169	4,032893	0	6	858	558						StimuliFarbe_gelb_blau.png	0	880	547	72	111	841	431	266	0	Content		786	447	2616236	4323690994
2633	09:54:13.069	00:00:02.632	158	980,9097	567,0149	0,5287902	0,5542532	457,262	3,93984	0	839,3476	529,9539	0,3302929	0,5648129	481,724	3,972586	0	6	910	548						StimuliFarbe_gelb_blau.png	0	880	547	72	111	841	431	266	0	Content		838	437	2632861	4323707619
2650	09:54:13.086	00:00:02.649	159	987,0384	544,1989	0,5339805	0,5539442	476,3901	4,038772	0	840,8747	522,2173	0,3304136	0,5642176	482,0124	3,936971	0	6	914	533						StimuliFarbe_gelb_blau.png	0	880	547	72	111	841	431	266	0	Content		842	422	2649610	4323724368
2666	09:54:13.102	00:00:02.666	160	985,8795	550,9451	0,5341368	0,5535497	476,4302	4,024885	0	840,4603	523,9041	0,3305438	0,563756	482,2194	3,98443	0	6	913	537						StimuliFarbe_gelb_blau.png	0	880	547	72	111	841	431	266	0	Content		841	426	2666233	4323740991
2683	09:54:13.119	00:00:02.682	161	1029,763	548,6903	0,534389	0,5529676	476,4302	4,068568	0	837,9793	529,6688	0,3305716	0,5634162	482,2095	3,998175	0	6	934	539						StimuliFarbe_gelb_blau.png	0	880	547	72	111	841	431	266	0	Content		862	428	2682856	4323757614
2699	09:54:13.135	00:00:02.699	162	1095,731	561,1485	0,5342008	0,5538503	477,4951	4,108421	0	906,8995	542,7975	0,3297142	0,5639952	482,773	4,019254	0	7	1001	552						StimuliFarbe_gelb_blau.png	0	880	547	72	111	980	460	200	0	Content		929	441	2699482	4323774240
2716	09:54:13.152	00:00:02.716	163	1225,303	555,8363	0,5343436	0,5542566	478,9171	4,045402	0	980,8098	560,5326	0,3289527	0,5640935	483,4447	3,997678	0	7	1103	558						StimuliFarbe_gelb_blau.png	0	880	547	72	111	980	460	200	0	Content		1031	447	2716229	4323790987
2733	09:54:13.169	00:00:02.732	164	1155,371	569,0623	0,5343265	0,5542041	478,107	4,073697	0	983,3969	556,9526	0,328592	0,5641572	483,8008	3,973263	0	7	1069	563						StimuliFarbe_gelb_blau.png	0	880	547	72	111	980	460	200	0	Content		997	452	2732854	4323807612
2749	09:54:13.185	00:00:02.749	165	1119,405	576,0502	0,5344257	0,5543854	477,9048	4,045022	0	1006,981	571,7601	0,3243139	0,5645282	457,5269	3,730076	0	7	1063	574						StimuliFarbe_gelb_blau.png	0	880	547	72	111	980	460	200	0	Content		991	463	2749485	4323824243
2766	09:54:13.202	00:00:02.766	166	1105,846	577,0391	0,5344888	0,5546654	477,825	4,051102	0	1036,236	554,1823	0,3283233	0,5647481	485,0717	3,980435	0	7	1071	566						StimuliFarbe_gelb_blau.png	0	880	547	72	111	980	460	200	0	Content		999	455	2766104	4323840862
2783	09:54:13.219	00:00:02.782	167	1091,715	581,685	0,5346423	0,5550071	477,7458	4,066479	0	1027,409	556,1256	0,3283052	0,5651714	482,6889	3,953021	0	7	1060	569						StimuliFarbe_gelb_blau.png	0	880	547	72	111	980	460	200	0	Content		988	458	2782853	4323857611
2799	09:54:13.235	00:00:02.799	168	1086,412	575,0599	0,5347901	0,5554913	477,7346	4,085406	0	1020,194	590,7046	0,3223208	0,56568	446,5762	3,641975	0	7	1053	583						StimuliFarbe_gelb_blau.png	0	880	547	72	111	980	460	200	0	Content		981	472	2799476	4323874234
2816	09:54:13.252	00:00:02.816	169	1080,791	575,7906	0,5350039	0,5558811	477,7668	4,163137	0	1013,397	582,8264	0,3225834	0,5661303	446,9676	3,720181	0	7	1047	579						StimuliFarbe_gelb_blau.png	0	880	547	72	111	980	460	200	0	Content		975	468	2816099	4323890857
2833	09:54:13.269	00:00:02.832	170	1080,342	579,708	0,5351841	0,5564483	477,9311	4,106116	0	1012,905	589,2159	0,3229507	0,5665552	447,6963	3,769609	0	7	1047	584						StimuliFarbe_gelb_blau.png	0	880	547	72	111	980	460	200	0	Content		975	473	2832724	4323907482
2849	09:54:13.285	00:00:02.849	171	1091,781	578,6332	0,5354055	0,5569749	478,0541	4,174723	0	1010,061	577,9576	0,3238023	0,5669132	450,8002	3,706877	0	7	1051	578						StimuliFarbe_gelb_blau.png	0	880	547	72	111	980	460	200	0	Content		979	467	2849472	4323924230
2866	09:54:13.302	00:00:02.866	172	1096,698	572,9067	0,5357093	0,5572327	478,1331	4,169959	0	999,0883	579,7525	0,323503	0,5671773	447,5223	3,811538	0	7	1048	576						StimuliFarbe_gelb_blau.png	0	880	547	72	111	980	460	200	0	Content		976	465	2866097	4323940855
2883	09:54:13.319	00:00:02.882	173	1043,058	565,7181	0,5228486	0,5560794	435,8488	3,899476	0	1033,977	544,2197	0,3234128	0,5656221	447,5223	3,822566	0	7	1039	555						StimuliFarbe_gelb_blau.png	0	880	547	72	111	980	460	200	0	Content		967	444	2882721	4323957479
2899	09:54:13.335	00:00:02.899	174	-1024	-768	-1	-1	-1	-1	4	-1024	-768	-1	-1	-1	-1	4		0	0						StimuliFarbe_gelb_blau.png	0	880	547	72	111				0	Content		-72	-111	2899347	4323974105
2916	09:54:13.352	00:00:02.916	175	-1024	-768	-1	-1	-1	-1	4	-1024	-768	-1	-1	-1	-1	4		0	0						StimuliFarbe_gelb_blau.png	0	880	547	72	111				0	Content		-72	-111	2916096	4323990854
2933	09:54:13.369	00:00:02.932	176	-1024	-768	-1	-1	-1	-1	4	-1024	-768	-1	-1	-1	-1	4		0	0						StimuliFarbe_gelb_blau.png	0	880	547	72	111				0	Content		-72	-111	2932719	4324007477
2949	09:54:13.385	00:00:02.949	177	-1024	-768	-1	-1	-1	-1	4	-1024	-768	-1	-1	-1	-1	4		0	0						StimuliFarbe_gelb_blau.png	0	880	547	72	111				0	Content		-72	-111	2949386	4324024144
2966	09:54:13.402	00:00:02.966	178	-1024	-768	-1	-1	-1	-1	4	-1024	-768	-1	-1	-1	-1	4		0	0						StimuliFarbe_gelb_blau.png	0	880	547	72	111				0	Content		-72	-111	2966050	4324040808
2983	09:54:13.419	00:00:02.982	179	-1024	-768	-1	-1	-1	-1	4	-1024	-768	-1	-1	-1	-1	4		0	0						StimuliFarbe_gelb_blau.png	0	880	547	72	111				0	Content		-72	-111	2982717	4324057475
2999	09:54:13.435	00:00:02.999	180	-1024	-768	-1	-1	-1	-1	4	-1024	-768	-1	-1	-1	-1	4		0	0						StimuliFarbe_gelb_blau.png	0	880	547	72	111				0	Content		-72	-111	2999340	4324074098
3016	09:54:13.452	00:00:03.016	181	-1024	-768	-1	-1	-1	-1	4	-1024	-768	-1	-1	-1	-1	4		0	0						StimuliFarbe_gelb_blau.png	0	880	547	72	111				0	Content		-72	-111	3016007	4324090765
3033	09:54:13.469	00:00:03.032	182	-1024	-768	-1	-1	-1	-1	4	-1024	-768	-1	-1	-1	-1	4		0	0						StimuliFarbe_gelb_blau.png	0	880	547	72	111				0	Content		-72	-111	3032675	4324107433
3049	09:54:13.485	00:00:03.049	183	-1024	-768	-1	-1	-1	-1	4	-1024	-768	-1	-1	-1	-1	4		0	0						StimuliFarbe_gelb_blau.png	0	880	547	72	111				0	Content		-72	-111	3049342	4324124100
3066	09:54:13.502	00:00:03.065	184	-1024	-768	-1	-1	-1	-1	4	-1024	-768	-1	-1	-1	-1	4		0	0						StimuliFarbe_gelb_blau.png	0	880	547	72	111				0	Content		-72	-111	3065964	4324140722
3083	09:54:13.519	00:00:03.082	185	-1024	-768	-1	-1	-1	-1	4	-1024	-768	-1	-1	-1	-1	4		0	0						StimuliFarbe_gelb_blau.png	0	880	547	72	111				0	Content		-72	-111	3082631	4324157389
3099	09:54:13.535	00:00:03.099	186	-1024	-768	-1	-1	-1	-1	4	-1024	-768	-1	-1	-1	-1	4		0	0						StimuliFarbe_gelb_blau.png	0	880	547	72	111				0	Content		-72	-111	3099293	4324174051
3116	09:54:13.552	00:00:03.115	187	-1024	-768	-1	-1	-1	-1	4	-1024	-768	-1	-1	-1	-1	4		0	0						StimuliFarbe_gelb_blau.png	0	880	547	72	111				0	Content		-72	-111	3115960	4324190718
3133	09:54:13.569	00:00:03.132	188	-1024	-768	-1	-1	-1	-1	4	-1024	-768	-1	-1	-1	-1	4		0	0						StimuliFarbe_gelb_blau.png	0	880	547	72	111				0	Content		-72	-111	3132582	4324207340
3149	09:54:13.585	00:00:03.149	189	-1024	-768	-1	-1	-1	-1	4	-1024	-768	-1	-1	-1	-1	4		0	0						StimuliFarbe_gelb_blau.png	0	880	547	72	111				0	Content		-72	-111	3149249	4324224007
3166	09:54:13.602	00:00:03.165	190	-1024	-768	-1	-1	-1	-1	4	995,0345	527,8898	0,3218497	0,5711778	424,5753	3,709938	0	8	995	528						StimuliFarbe_gelb_blau.png	0	880	547	72	111	925	409	483	0	Content		923	417	3165827	4324240585
3183	09:54:13.619	00:00:03.182	191	-1024	-768	-1	-1	-1	-1	4	985,6843	531,5311	0,3218219	0,5721657	424,5753	3,79076	0	8	986	532						StimuliFarbe_gelb_blau.png	0	880	547	72	111	925	409	483	0	Content		914	421	3182620	4324257378
3199	09:54:13.635	00:00:03.199	192	-1024	-768	-1	-1	-1	-1	4	1002,255	532,6377	0,323104	0,5726267	430,5197	3,811937	0	8	1002	533						StimuliFarbe_gelb_blau.png	0	880	547	72	111	925	409	483	0	Content		930	422	3199243	4324274001
3216	09:54:13.652	00:00:03.215	193	-1024	-768	-1	-1	-1	-1	4	1003,793	529,9745	0,3233562	0,5730525	431,8841	3,82321	0	8	1004	530						StimuliFarbe_gelb_blau.png	0	880	547	72	111	925	409	483	0	Content		932	419	3215869	4324290627
3232	09:54:13.668	00:00:03.232	194	-1024	-768	-1	-1	-1	-1	4	992,917	535,7294	0,3235895	0,5732684	433,4792	3,815321	0	8	993	536						StimuliFarbe_gelb_blau.png	0	880	547	72	111	925	409	483	0	Content		921	425	3232493	4324307251
3249	09:54:13.685	00:00:03.249	195	-1024	-768	-1	-1	-1	-1	4	999,6525	528,1253	0,3237719	0,5733514	434,6955	3,841185	0	8	1000	528						StimuliFarbe_gelb_blau.png	0	880	547	72	111	925	409	483	0	Content		928	417	3249240	4324323998
3266	09:54:13.702	00:00:03.265	196	-1024	-768	-1	-1	-1	-1	4	997,7398	524,802	0,323647	0,5730685	434,7279	3,796517	0	8	998	525						StimuliFarbe_gelb_blau.png	0	880	547	72	111	925	409	483	0	Content		926	414	3265867	4324340625
3282	09:54:13.718	00:00:03.282	197	-1024	-768	-1	-1	-1	-1	4	997,3747	520,4125	0,323734	0,5726801	435,9218	3,817539	0	8	997	520						StimuliFarbe_gelb_blau.png	0	880	547	72	111	925	409	483	0	Content		925	409	3282490	4324357248
3299	09:54:13.735	00:00:03.299	198	-1024	-768	-1	-1	-1	-1	4	1001,295	519,9953	0,3235275	0,5722886	435,9412	3,693228	0	8	1001	520						StimuliFarbe_gelb_blau.png	0	880	547	72	111	925	409	483	0	Content		929	409	3299113	4324373871
3316	09:54:13.752	00:00:03.315	199	-1024	-768	-1	-1	-1	-1	4	999,4872	519,6473	0,3237572	0,5720392	438,8566	3,644639	0	8	999	520						StimuliFarbe_gelb_blau.png	0	880	547	72	111	925	409	483	0	Content		927	409	3315861	4324390619
3332	09:54:13.768	00:00:03.332	200	-1024	-768	-1	-1	-1	-1	4	999,3001	514,4609	0,3237219	0,571825	440,285	3,695068	0	8	999	514						StimuliFarbe_gelb_blau.png	0	880	547	72	111	925	409	483	0	Content		927	403	3332485	4324407243
3349	09:54:13.785	00:00:03.349	201	-1024	-768	-1	-1	-1	-1	4	999,4751	513,8866	0,323411	0,5717654	440,5962	3,704492	0	8	999	514						StimuliFarbe_gelb_blau.png	0	880	547	72	111	925	409	483	0	Content		927	403	3349107	4324423865
3366	09:54:13.802	00:00:03.365	202	-1024	-768	-1	-1	-1	-1	4	998,8867	519,1866	0,3233294	0,5717769	442,1807	3,673432	0	8	999	519						StimuliFarbe_gelb_blau.png	0	880	547	72	111	925	409	483	0	Content		927	408	3365732	4324440490
3382	09:54:13.818	00:00:03.382	203	-1024	-768	-1	-1	-1	-1	4	998,67	516,7695	0,3227219	0,5718464	440,7869	3,704865	0	8	999	517						StimuliFarbe_gelb_blau.png	0	880	547	72	111	925	409	483	0	Content		927	406	3382481	4324457239
3399	09:54:13.835	00:00:03.399	204	-1024	-768	-1	-1	-1	-1	4	993,8541	523,2339	0,3220944	0,5720522	439,4746	3,643056	0	8	994	523						StimuliFarbe_gelb_blau.png	0	880	547	72	111	925	409	483	0	Content		922	412	3399105	4324473863
3416	09:54:13.852	00:00:03.415	205	-1024	-768	-1	-1	-1	-1	4	993,0237	521,2498	0,3216223	0,5723519	439,1696	3,626159	0	8	993	521						StimuliFarbe_gelb_blau.png	0	880	547	72	111	925	409	483	0	Content		921	410	3415725	4324490483
3432	09:54:13.868	00:00:03.432	206	-1024	-768	-1	-1	-1	-1	4	989,0366	520,4855	0,3211695	0,572887	438,9519	3,613674	0	8	989	520						StimuliFarbe_gelb_blau.png	0	880	547	72	111	925	409	483	0	Content		917	409	3432475	4324507233
3449	09:54:13.885	00:00:03.449	207	-1024	-768	-1	-1	-1	-1	4	994,1307	516,6285	0,3210611	0,573439	440,2942	3,596523	0	8	994	517						StimuliFarbe_gelb_blau.png	0	880	547	72	111	925	409	483	0	Content		922	406	3449101	4324523859
3466	09:54:13.902	00:00:03.465	208	-1024	-768	-1	-1	-1	-1	4	997,6367	519,7695	0,320742	0,5739263	440,2087	3,597092	0	8	998	520						StimuliFarbe_gelb_blau.png	0	880	547	72	111	925	409	483	0	Content		926	409	3465723	4324540481
3482	09:54:13.918	00:00:03.482	209	-1024	-768	-1	-1	-1	-1	4	990,9069	514,455	0,320188	0,5744809	439,0209	3,623372	0	8	991	514						StimuliFarbe_gelb_blau.png	0	880	547	72	111	925	409	483	0	Content		919	403	3482347	4324557105
3499	09:54:13.935	00:00:03.499	210	-1024	-768	-1	-1	-1	-1	4	996,9597	518,6666	0,3200762	0,5750083	440,1085	3,613426	0	8	997	519						StimuliFarbe_gelb_blau.png	0	880	547	72	111	925	409	483	0	Content		925	408	3499096	4324573854
3516	09:54:13.952	00:00:03.515	211	-1024	-768	-1	-1	-1	-1	4	994,4984	513,9133	0,3196519	0,5757575	439,4281	3,611228	0	8	994	514						StimuliFarbe_gelb_blau.png	0	880	547	72	111	925	409	483	0	Content		922	403	3515720	4324590478
3532	09:54:13.968	00:00:03.532	212	-1024	-768	-1	-1	-1	-1	4	986,8438	520,4714	0,3193972	0,576325	439,8887	3,565204	0	8	987	520						StimuliFarbe_gelb_blau.png	0	880	547	72	111	925	409	483	0	Content		915	409	3532344	4324607102
3549	09:54:13.985	00:00:03.548	213	-1024	-768	-1	-1	-1	-1	4	994,1335	516,9656	0,3190899	0,5768808	439,6598	3,574399	0	8	994	517						StimuliFarbe_gelb_blau.png	0	880	547	72	111	925	409	483	0	Content		922	406	3548971	4324623729
3566	09:54:14.002	00:00:03.565	214	-1024	-768	-1	-1	-1	-1	4	992,0353	510,6476	0,318901	0,5771608	439,8104	3,629571	0	8	992	511						StimuliFarbe_gelb_blau.png	0	880	547	72	111	925	409	483	0	Content		920	400	3565719	4324640477
3582	09:54:14.018	00:00:03.582	215	-1024	-768	-1	-1	-1	-1	4	998,4584	516,361	0,3185772	0,5772823	438,7395	3,568185	0	8	998	516						StimuliFarbe_gelb_blau.png	0	880	547	72	111	925	409	483	0	Content		926	405	3582345	4324657103
3599	09:54:14.035	00:00:03.598	216	-1024	-768	-1	-1	-1	-1	4	994,0366	518,938	0,3182526	0,5775161	437,5406	3,629215	0	8	994	519						StimuliFarbe_gelb_blau.png	0	880	547	72	111	925	409	483	0	Content		922	408	3598967	4324673725
3616	09:54:14.052	00:00:03.615	217	-1024	-768	-1	-1	-1	-1	4	-1024	-768	-1	-1	-1	-1	4	8	0	0						StimuliFarbe_gelb_blau.png	0	880	547	72	111	925	409	483	0	Content		-72	-111	3615592	4324690350
3632	09:54:14.068	00:00:03.632	218	-1024	-768	-1	-1	-1	-1	4	-1024	-768	-1	-1	-1	-1	4	8	0	0						StimuliFarbe_gelb_blau.png	0	880	547	72	111	925	409	483	0	Content		-72	-111	3632343	4324707101
3649	09:54:14.085	00:00:03.648	219	1380,023	413,1734	0,527769	0,5705868	469,681	3,858398	0	1150,866	467,6359	0,312439	0,575779	415,3152	3,291107	0	9	1265	440						StimuliFarbe_gelb_blau.png	0	880	547	72	111	1356	265	183	0	Content		1193	329	3648964	4324723722
3666	09:54:14.102	00:00:03.665	220	1427,555	361,8457	0,5336262	0,57083	492,1963	4,089402	0	-1024	-768	-1	-1	-1	-1	4	9	1428	362						StimuliFarbe_gelb_blau.png	0	880	547	72	111	1356	265	183	0	Content		1356	251	3665589	4324740347
3682	09:54:14.118	00:00:03.682	221	-1024	-768	-1	-1	-1	-1	4	-1024	-768	-1	-1	-1	-1	4	9	0	0						StimuliFarbe_gelb_blau.png	0	880	547	72	111	1356	265	183	0	Content		-72	-111	3682213	4324756971
3699	09:54:14.135	00:00:03.698	222	1315,516	418,4646	0,5258994	0,5717414	457,5659	3,750881	0	-1024	-768	-1	-1	-1	-1	4	9	1316	418						StimuliFarbe_gelb_blau.png	0	880	547	72	111	1356	265	183	0	Content		1244	307	3698951	4324773709
3716	09:54:14.152	00:00:03.715	223	-1024	-768	-1	-1	-1	-1	4	-1024	-768	-1	-1	-1	-1	4	9	0	0						StimuliFarbe_gelb_blau.png	0	880	547	72	111	1356	265	183	0	Content		-72	-111	3715586	4324790344
3732	09:54:14.168	00:00:03.732	224	-1024	-768	-1	-1	-1	-1	4	-1024	-768	-1	-1	-1	-1	4	9	0	0						StimuliFarbe_gelb_blau.png	0	880	547	72	111	1356	265	183	0	Content		-72	-111	3732212	4324806970
3749	09:54:14.185	00:00:03.748	225	1435,086	376,16	0,53195	0,5724112	473,5905	4,053501	0	-1024	-768	-1	-1	-1	-1	4	9	1435	376						StimuliFarbe_gelb_blau.png	0	880	547	72	111	1356	265	183	0	Content		1363	265	3748835	4324823593
3766	09:54:14.202	00:00:03.765	226	1429,065	368,6171	0,5320981	0,5717805	473,353	4,040007	0	-1024	-768	-1	-1	-1	-1	4	9	1429	369						StimuliFarbe_gelb_blau.png	0	880	547	72	111	1356	265	183	0	Content		1357	258	3765584	4324840342
3782	09:54:14.218	00:00:03.782	227	-1024	-768	-1	-1	-1	-1	4	-1024	-768	-1	-1	-1	-1	4	9	0	0						StimuliFarbe_gelb_blau.png	0	880	547	72	111	1356	265	183	0	Content		-72	-111	3782208	4324856966
3799	09:54:14.235	00:00:03.798	228	1428,095	367,7313	0,5320756	0,5703288	472,8354	4,083848	0	-1024	-768	-1	-1	-1	-1	4	9	1428	368						StimuliFarbe_gelb_blau.png	0	880	547	72	111	1356	265	183	0	Content		1356	257	3798827	4324873585
3816	09:54:14.252	00:00:03.815	229	1325,491	408,7613	0,5313073	0,5692566	472,7439	4,059311	0	-1024	-768	-1	-1	-1	-1	4	9	1325	409						StimuliFarbe_gelb_blau.png	0	880	547	72	111	1356	265	183	0	Content		1253	298	3815502	4324890260
3832	09:54:14.268	00:00:03.832	230	-1024	-768	-1	-1	-1	-1	4	-1024	-768	-1	-1	-1	-1	4	10	0	0						StimuliFarbe_gelb_blau.png	0	880	547	72	111	958	534	566	0	Content		-72	-111	3832210	4324906968
3849	09:54:14.285	00:00:03.848	231	-1024	-768	-1	-1	-1	-1	4	-1024	-768	-1	-1	-1	-1	4	10	0	0						StimuliFarbe_gelb_blau.png	0	880	547	72	111	958	534	566	0	Content		-72	-111	3848831	4324923589
3865	09:54:14.301	00:00:03.865	232	-1024	-768	-1	-1	-1	-1	4	-1024	-768	-1	-1	-1	-1	4	10	0	0						StimuliFarbe_gelb_blau.png	0	880	547	72	111	958	534	566	0	Content		-72	-111	3865452	4324940210
3882	09:54:14.318	00:00:03.882	233	-1024	-768	-1	-1	-1	-1	4	-1024	-768	-1	-1	-1	-1	4	10	0	0						StimuliFarbe_gelb_blau.png	0	880	547	72	111	958	534	566	0	Content		-72	-111	3882119	4324956877
3899	09:54:14.335	00:00:03.898	234	1029,529	638,6882	0,5209972	0,5743607	426,6528	3,950958	0	-1024	-768	-1	-1	-1	-1	4	10	1030	639						StimuliFarbe_gelb_blau.png	0	880	547	72	111	958	534	566	0	Content		958	528	3898829	4324973587
3915	09:54:14.351	00:00:03.915	235	1044,402	651,5024	0,5210963	0,5738235	426,6528	3,935952	0	-1024	-768	-1	-1	-1	-1	4	10	1044	652						StimuliFarbe_gelb_blau.png	0	880	547	72	111	958	534	566	0	Content		972	541	3915468	4324990226
3932	09:54:14.368	00:00:03.932	236	1032,016	647,7684	0,5215554	0,573517	427,2851	4,027438	0	-1024	-768	-1	-1	-1	-1	4	10	1032	648						StimuliFarbe_gelb_blau.png	0	880	547	72	111	958	534	566	0	Content		960	537	3932076	4325006834
3949	09:54:14.385	00:00:03.948	237	1037,391	644,8225	0,5214833	0,5730285	426,1769	3,96798	0	-1024	-768	-1	-1	-1	-1	4	10	1037	645						StimuliFarbe_gelb_blau.png	0	880	547	72	111	958	534	566	0	Content		965	534	3948701	4325023459
3965	09:54:14.401	00:00:03.965	238	1029,871	643,5925	0,5219272	0,572587	427,0286	4,074965	0	-1024	-768	-1	-1	-1	-1	4	10	1030	644						StimuliFarbe_gelb_blau.png	0	880	547	72	111	958	534	566	0	Content		958	533	3965467	4325040225
3982	09:54:14.418	00:00:03.982	239	1025,729	644,0175	0,5221803	0,5722104	426,7768	4,1457	0	-1024	-768	-1	-1	-1	-1	4	10	1026	644						StimuliFarbe_gelb_blau.png	0	880	547	72	111	958	534	566	0	Content		954	533	3982077	4325056835
3999	09:54:14.435	00:00:03.998	240	1035,257	641,3007	0,5225359	0,5718806	427,2621	4,194961	0	-1024	-768	-1	-1	-1	-1	4	10	1035	641						StimuliFarbe_gelb_blau.png	0	880	547	72	111	958	534	566	0	Content		963	530	3998700	4325073458
4015	09:54:14.451	00:00:04.015	241	1026,944	643,8571	0,5226554	0,5717114	426,925	4,139086	0	-1024	-768	-1	-1	-1	-1	4	10	1027	644						StimuliFarbe_gelb_blau.png	0	880	547	72	111	958	534	566	0	Content		955	533	4015324	4325090082
4032	09:54:14.468	00:00:04.032	242	1026,149	646,8143	0,5226349	0,571732	426,652	4,129315	0	-1024	-768	-1	-1	-1	-1	4	10	1026	647						StimuliFarbe_gelb_blau.png	0	880	547	72	111	958	534	566	0	Content		954	536	4032071	4325106829
4049	09:54:14.485	00:00:04.048	243	1019,253	648,7991	0,5216761	0,5720077	423,193	4,104748	0	-1024	-768	-1	-1	-1	-1	4	10	1019	649						StimuliFarbe_gelb_blau.png	0	880	547	72	111	958	534	566	0	Content		947	538	4048697	4325123455
4065	09:54:14.501	00:00:04.065	244	1023,758	644,2836	0,5227571	0,5724602	427,0799	4,133135	0	-1024	-768	-1	-1	-1	-1	4	10	1024	644						StimuliFarbe_gelb_blau.png	0	880	547	72	111	958	534	566	0	Content		952	533	4065329	4325140087
4082	09:54:14.518	00:00:04.082	245	1034,554	645,894	0,5227003	0,5732049	427,0897	4,116837	0	-1024	-768	-1	-1	-1	-1	4	10	1035	646						StimuliFarbe_gelb_blau.png	0	880	547	72	111	958	534	566	0	Content		963	535	4082071	4325156829
4099	09:54:14.535	00:00:04.098	246	1013,207	647,2934	0,521647	0,5742447	423,9846	4,1879	0	-1024	-768	-1	-1	-1	-1	4	10	1013	647						StimuliFarbe_gelb_blau.png	0	880	547	72	111	958	534	566	0	Content		941	536	4098698	4325173456
4115	09:54:14.551	00:00:04.115	247	1022,037	651,8128	0,5224182	0,5754315	426,8313	4,155392	0	-1024	-768	-1	-1	-1	-1	4	10	1022	652						StimuliFarbe_gelb_blau.png	0	880	547	72	111	958	534	566	0	Content		950	541	4115325	4325190083
4132	09:54:14.568	00:00:04.131	248	1037,004	636,1203	0,5238381	0,5763627	431,467	4,308369	0	-1024	-768	-1	-1	-1	-1	4	10	1037	636						StimuliFarbe_gelb_blau.png	0	880	547	72	111	958	534	566	0	Content		965	525	4131944	4325206702
4149	09:54:14.585	00:00:04.148	249	1033,959	647,3572	0,5234959	0,5770041	430,2511	4,29253	0	-1024	-768	-1	-1	-1	-1	4	10	1034	647						StimuliFarbe_gelb_blau.png	0	880	547	72	111	958	534	566	0	Content		962	536	4148696	4325223454
4165	09:54:14.601	00:00:04.165	250	1034,014	648,8651	0,5225696	0,5773882	426,9385	4,294605	0	-1024	-768	-1	-1	-1	-1	4	10	1034	649						StimuliFarbe_gelb_blau.png	0	880	547	72	111	958	534	566	0	Content		962	538	4165320	4325240078
4182	09:54:14.618	00:00:04.181	251	1030,099	651,6713	0,5225677	0,5773496	426,7012	4,273763	0	-1024	-768	-1	-1	-1	-1	4	10	1030	652						StimuliFarbe_gelb_blau.png	0	880	547	72	111	958	534	566	0	Content		958	541	4181942	4325256700
4199	09:54:14.635	00:00:04.198	252	1027,86	652,6447	0,5214418	0,5770409	422,5262	4,205247	0	-1024	-768	-1	-1	-1	-1	4	10	1028	653						StimuliFarbe_gelb_blau.png	0	880	547	72	111	958	534	566	0	Content		956	542	4198567	4325273325
4215	09:54:14.651	00:00:04.215	253	1037,468	646,8857	0,5241752	0,5763953	431,1649	4,300008	0	-1024	-768	-1	-1	-1	-1	4	10	1037	647						StimuliFarbe_gelb_blau.png	0	880	547	72	111	958	534	566	0	Content		965	536	4215315	4325290073
4232	09:54:14.668	00:00:04.231	254	1030,914	641,6155	0,5230117	0,5757052	426,8494	4,265328	0	-1024	-768	-1	-1	-1	-1	4	10	1031	642						StimuliFarbe_gelb_blau.png	0	880	547	72	111	958	534	566	0	Content		959	531	4231941	4325306699
4249	09:54:14.685	00:00:04.248	255	1028,703	643,4893	0,523123	0,5750533	426,8771	4,281727	0	-1024	-768	-1	-1	-1	-1	4	10	1029	643						StimuliFarbe_gelb_blau.png	0	880	547	72	111	958	534	566	0	Content		957	532	4248612	4325323370
4265	09:54:14.701	00:00:04.265	256	1023,155	645,4701	0,5220993	0,5745781	423,0679	4,267255	0	-1024	-768	-1	-1	-1	-1	4	10	1023	645						StimuliFarbe_gelb_blau.png	0	880	547	72	111	958	534	566	0	Content		951	534	4265312	4325340070
4282	09:54:14.718	00:00:04.281	257	1034,642	644,1425	0,5235	0,5743415	427,7324	4,29351	0	-1024	-768	-1	-1	-1	-1	4	10	1035	644						StimuliFarbe_gelb_blau.png	0	880	547	72	111	958	534	566	0	Content		963	533	4281940	4325356698
4299	09:54:14.735	00:00:04.298	258	1020,443	641,4955	0,5220861	0,5745348	422,9897	4,284314	0	-1024	-768	-1	-1	-1	-1	4	10	1020	641						StimuliFarbe_gelb_blau.png	0	880	547	72	111	958	534	566	0	Content		948	530	4298563	4325373321
4315	09:54:14.751	00:00:04.315	259	1021,054	645,6367	0,5230425	0,5748619	426,5576	4,310854	0	-1024	-768	-1	-1	-1	-1	4	10	1021	646						StimuliFarbe_gelb_blau.png	0	880	547	72	111	958	534	566	0	Content		949	535	4315187	4325389945
4332	09:54:14.768	00:00:04.331	260	1019,727	647,1241	0,5217871	0,5753058	422,8886	4,287937	0	-1024	-768	-1	-1	-1	-1	4	10	1020	647						StimuliFarbe_gelb_blau.png	0	880	547	72	111	958	534	566	0	Content		948	536	4331812	4325406570
4349	09:54:14.785	00:00:04.348	261	1024,039	650,5363	0,5227219	0,5759031	426,434	4,27433	0	-1024	-768	-1	-1	-1	-1	4	10	1024	651						StimuliFarbe_gelb_blau.png	0	880	547	72	111	958	534	566	0	Content		952	540	4348561	4325423319
4365	09:54:14.801	00:00:04.365	262	1031,692	642,8325	0,5219867	0,5764843	424,7498	4,256408	0	-1024	-768	-1	-1	-1	-1	4	10	1032	643						StimuliFarbe_gelb_blau.png	0	880	547	72	111	958	534	566	0	Content		960	532	4365186	4325439944
4382	09:54:14.818	00:00:04.381	263	-1024	-768	-1	-1	-1	-1	4	-1024	-768	-1	-1	-1	-1	4	10	0	0						StimuliFarbe_gelb_blau.png	0	880	547	72	111	958	534	566	0	Content		-72	-111	4381809	4325456567
4398	09:54:14.834	00:00:04.398	264	1196,583	604,8086	0,3157724	0,5728759	424,7498	3,994045	3	1103,809	614,8706	0,3104275	0,5729988	395,2079	3,701563	1	11	1104	615						StimuliFarbe_gelb_blau.png	0	880	547	72	111	1066	487	600	0	Content		1032	504	4398444	4325473202
4415	09:54:14.851	00:00:04.415	265	1198,59	592,6959	0,315094	0,5721883	424,7498	4,068257	3	1140,005	590,4252	0,3130619	0,5722331	413,1851	3,93761	1	11	1140	590						StimuliFarbe_gelb_blau.png	0	880	547	72	111	1066	487	600	0	Content		1068	479	4415183	4325489941
4432	09:54:14.868	00:00:04.431	266	1195,723	589,4987	0,3146822	0,5723432	424,7498	4,005432	3	1133,256	589,0511	0,3122775	0,5723967	411,0851	3,857556	1	11	1133	589						StimuliFarbe_gelb_blau.png	0	880	547	72	111	1066	487	600	0	Content		1061	478	4431806	4325506564
4448	09:54:14.884	00:00:04.448	267	1208,271	591,4968	0,3143871	0,5723903	424,7498	4,002187	3	1148,119	589,7123	0,3122691	0,5724373	412,6758	3,868815	1	11	1148	590						StimuliFarbe_gelb_blau.png	0	880	547	72	111	1066	487	600	0	Content		1076	479	4448440	4325523198
4465	09:54:14.901	00:00:04.465	268	1205,671	596,9672	0,3141083	0,5725209	424,7498	3,987088	3	1142,535	596,0953	0,3117116	0,5725744	411,1043	3,839906	1	11	1143	596						StimuliFarbe_gelb_blau.png	0	880	547	72	111	1066	487	600	0	Content		1071	485	4465054	4325539812
4482	09:54:14.918	00:00:04.481	269	1202,089	595,7378	0,3139891	0,5729517	424,7498	4,011109	3	1138,766	595,1006	0,311554	0,573006	410,8841	3,86106	1	11	1139	595						StimuliFarbe_gelb_blau.png	0	880	547	72	111	1066	487	600	0	Content		1067	484	4481801	4325556559
4498	09:54:14.934	00:00:04.498	270	1206,126	598,3428	0,3139287	0,5732407	424,7498	4,058176	3	1145,641	596,3708	0,3117751	0,5732885	412,4573	3,920951	1	11	1146	596						StimuliFarbe_gelb_blau.png	0	880	547	72	111	1066	487	600	0	Content		1074	485	4498436	4325573194
4515	09:54:14.951	00:00:04.515	271	1214,571	590,2107	0,3139014	0,5737819	424,7498	3,950253	3	1152,436	589,1471	0,3116452	0,5738321	411,8811	3,811284	1	11	1152	589						StimuliFarbe_gelb_blau.png	0	880	547	72	111	1066	487	600	0	Content		1080	478	4515050	4325589808
4532	09:54:14.968	00:00:04.531	272	1181,928	608,9893	0,3117009	0,5741768	412,1219	3,859421	3	1147,53	597,9293	0,3116968	0,5741758	412,1219	3,838618	1	11	1148	598						StimuliFarbe_gelb_blau.png	0	880	547	72	111	1066	487	600	0	Content		1076	487	4531673	4325606431
4548	09:54:14.984	00:00:04.548	273	1174,478	612,248	0,3114235	0,5747492	410,3982	3,859331	3	1140,205	601,2441	0,3114194	0,5747482	410,3982	3,838423	1	11	1140	601						StimuliFarbe_gelb_blau.png	0	880	547	72	111	1066	487	600	0	Content		1068	490	4548429	4325623187
4565	09:54:15.001	00:00:04.565	274	1183,447	604,4305	0,3118685	0,575079	412,7117	3,914586	3	1149,019	593,3301	0,3118644	0,5750779	412,7117	3,89347	1	11	1149	593						StimuliFarbe_gelb_blau.png	0	880	547	72	111	1066	487	600	0	Content		1077	482	4565046	4325639804
4582	09:54:15.018	00:00:04.581	275	1173,941	605,5769	0,311544	0,5754541	410,7794	3,903535	3	1139,673	594,5175	0,3115399	0,575453	410,7794	3,882468	1	11	1140	595						StimuliFarbe_gelb_blau.png	0	880	547	72	111	1066	487	600	0	Content		1068	484	4581668	4325656426
4598	09:54:15.034	00:00:04.598	276	1180,164	605,8114	0,3116176	0,5754749	411,199	3,881664	3	1145,84	594,7561	0,3116135	0,5754738	411,199	3,860659	1	11	1146	595						StimuliFarbe_gelb_blau.png	0	880	547	72	111	1066	487	600	0	Content		1074	484	4598291	4325673049
4615	09:54:15.051	00:00:04.615	277	1174,011	607,8669	0,3119097	0,5750732	413,0164	3,910085	3	1139,551	596,77	0,3119057	0,5750721	413,0164	3,88888	1	11	1140	597						StimuliFarbe_gelb_blau.png	0	880	547	72	111	1066	487	600	0	Content		1068	486	4615041	4325689799
4632	09:54:15.068	00:00:04.631	278	1176,994	609,371	0,3113861	0,5748106	411,0736	3,938875	3	1142,69	598,3325	0,3113821	0,5748096	411,0736	3,917524	1	11	1143	598						StimuliFarbe_gelb_blau.png	0	880	547	72	111	1066	487	600	0	Content		1071	487	4631663	4325706421
4648	09:54:15.084	00:00:04.648	279	1169,612	602,6577	0,3112526	0,5745735	411,0016	3,914979	3	1135,345	591,5623	0,3112485	0,5745724	411,0016	3,893804	1	11	1135	592						StimuliFarbe_gelb_blau.png	0	880	547	72	111	1066	487	600	0	Content		1063	481	4648289	4325723047
4665	09:54:15.101	00:00:04.664	280	1173,817	608,9264	0,3114028	0,5742632	412,6564	3,967152	3	1139,399	597,8395	0,3113987	0,5742621	412,6564	3,945585	1	11	1139	598						StimuliFarbe_gelb_blau.png	0	880	547	72	111	1066	487	600	0	Content		1067	487	4664912	4325739670
4682	09:54:15.118	00:00:04.681	281	1174,831	605,9929	0,3107797	0,574231	410,4693	3,927657	3	1140,592	594,9406	0,3107756	0,5742299	410,4693	3,906347	1	11	1141	595						StimuliFarbe_gelb_blau.png	0	880	547	72	111	1066	487	600	0	Content		1069	484	4681662	4325756420
4698	09:54:15.134	00:00:04.698	282	1179,06	612,2629	0,3106203	0,5744182	410,2403	3,909048	3	1144,814	601,2654	0,3106162	0,5744171	410,2403	3,887846	1	11	1145	601						StimuliFarbe_gelb_blau.png	0	880	547	72	111	1066	487	600	0	Content		1073	490	4698285	4325773043
4715	09:54:15.151	00:00:04.714	283	1171,832	610,001	0,3104668	0,5747568	409,9088	3,961659	3	1137,655	598,982	0,3104627	0,5747557	409,9088	3,940255	1	11	1138	599						StimuliFarbe_gelb_blau.png	0	880	547	72	111	1066	487	600	0	Content		1066	488	4714908	4325789666
4732	09:54:15.168	00:00:04.731	284	1162,805	612,0313	0,310282	0,5751245	409,5429	3,942448	3	1128,646	601,0248	0,3102779	0,5751234	409,5429	3,921034	1	11	1129	601						StimuliFarbe_gelb_blau.png	0	880	547	72	111	1066	487	600	0	Content		1057	490	4731532	4325806290
4748	09:54:15.184	00:00:04.748	285	1167,289	610,981	0,3097889	0,5756118	407,4218	3,896787	3	1133,286	600,0291	0,3097848	0,5756107	407,4218	3,875632	1	11	1133	600						StimuliFarbe_gelb_blau.png	0	880	547	72	111	1066	487	600	0	Content		1061	489	4748283	4325823041
4765	09:54:15.201	00:00:04.764	286	1165,915	606,3136	0,3100404	0,5763303	408,9843	3,933246	3	1131,819	595,2892	0,3100362	0,5763292	408,9843	3,911968	1	11	1132	595						StimuliFarbe_gelb_blau.png	0	880	547	72	111	1066	487	600	0	Content		1060	484	4764903	4325839661
4782	09:54:15.218	00:00:04.781	287	1168,071	609,0094	0,3101688	0,5771061	409,057	3,922481	3	1133,938	598,012	0,3101647	0,577105	409,057	3,901141	1	11	1134	598						StimuliFarbe_gelb_blau.png	0	880	547	72	111	1066	487	600	0	Content		1062	487	4781529	4325856287
4798	09:54:15.234	00:00:04.798	288	1174,83	609,3039	0,3103182	0,5774503	408,8266	3,985056	3	1140,726	598,3219	0,3103141	0,5774491	408,8266	3,963469	1	11	1141	598						StimuliFarbe_gelb_blau.png	0	880	547	72	111	1066	487	600	0	Content		1069	487	4798277	4325873035
4815	09:54:15.251	00:00:04.814	289	1162,282	611,4468	0,3106743	0,5776666	409,1428	3,992339	3	1128,168	600,4513	0,3106702	0,5776654	409,1428	3,970745	1	11	1128	600						StimuliFarbe_gelb_blau.png	0	880	547	72	111	1066	487	600	0	Content		1056	489	4814902	4325889660
4832	09:54:15.268	00:00:04.831	290	1169,796	620,994	0,3111417	0,5775355	409,3716	4,063547	3	1135,625	610,0696	0,3111376	0,5775344	409,3716	4,041464	1	11	1136	610						StimuliFarbe_gelb_blau.png	0	880	547	72	111	1066	487	600	0	Content		1064	499	4831524	4325906282
4848	09:54:15.284	00:00:04.848	291	1166,741	606,8884	0,3116982	0,5773115	409,8178	4,017202	3	1132,551	595,8562	0,3116941	0,5773104	409,8178	3,99533	1	11	1133	596						StimuliFarbe_gelb_blau.png	0	880	547	72	111	1066	487	600	0	Content		1061	485	4848149	4325922907
4865	09:54:15.301	00:00:04.864	292	1171,479	615,5284	0,3122157	0,5770669	409,6377	4,015807	3	1137,28	604,5643	0,3122116	0,5770658	409,6377	3,994061	1	11	1137	605						StimuliFarbe_gelb_blau.png	0	880	547	72	111	1066	487	600	0	Content		1065	494	4864902	4325939660
4882	09:54:15.318	00:00:04.881	293	1164,099	612,0523	0,3128609	0,5766132	410,3702	4,04577	3	1129,852	601,035	0,3128568	0,5766122	410,3702	4,02379	1	11	1130	601						StimuliFarbe_gelb_blau.png	0	880	547	72	111	1066	487	600	0	Content		1058	490	4881522	4325956280
4898	09:54:15.334	00:00:04.898	294	1171,511	608,8461	0,3133488	0,5764216	410,2453	4,000518	3	1137,234	597,8279	0,3133447	0,5764205	410,2453	3,978644	1	11	1137	598						StimuliFarbe_gelb_blau.png	0	880	547	72	111	1066	487	600	0	Content		1065	487	4898146	4325972904
4915	09:54:15.351	00:00:04.914	295	1162,487	605,4437	0,3136915	0,5763945	409,273	4,014355	3	1128,323	594,4072	0,3136874	0,5763934	409,273	3,992559	1	11	1128	594						StimuliFarbe_gelb_blau.png	0	880	547	72	111	1066	487	600	0	Content		1056	483	4914769	4325989527
4932	09:54:15.368	00:00:04.931	296	1158,099	614,2142	0,3138396	0,5765435	407,3826	3,99654	3	1124,053	603,2791	0,3138354	0,5765423	407,3826	3,974815	1	11	1124	603						StimuliFarbe_gelb_blau.png	0	880	547	72	111	1066	487	600	0	Content		1052	492	4931520	4326006278
4948	09:54:15.384	00:00:04.948	297	1160,693	608,5239	0,3146921	0,5768604	409,094	3,961114	3	1126,501	597,5174	0,314688	0,5768593	409,094	3,939566	1	11	1127	598						StimuliFarbe_gelb_blau.png	0	880	547	72	111	1066	487	600	0	Content		1055	487	4948141	4326022899
4965	09:54:15.401	00:00:04.964	298	1164,09	616,8683	0,3150476	0,5770778	408,4854	3,999223	3	1129,923	605,9384	0,3150435	0,5770767	408,4854	3,977489	1	11	1130	606						StimuliFarbe_gelb_blau.png	0	880	547	72	111	1066	487	600	0	Content		1058	495	4964764	4326039522
4981	09:54:15.417	00:00:04.981	299	1156,392	613,3132	0,3155031	0,5771365	408,0083	4,01103	3	1122,275	602,3593	0,315499	0,5771354	408,0083	3,989215	1	11	1122	602						StimuliFarbe_gelb_blau.png	0	880	547	72	111	1066	487	600	0	Content		1050	491	4981392	4326056150
4998	09:54:15.434	00:00:04.998	300	1261,452	595,2403	0,3217115	0,5771611	439,4819	4,316363	3	1224,744	583,5556	0,3217079	0,5771602	439,4819	4,29272	1	12	1225	584						StimuliFarbe_gelb_blau.png	0	880	547	72	111	1235	541	233	0	Content		1153	473	4998139	4326072897
5015	09:54:15.451	00:00:05.014	301	1447,663	606,0436	0,3258047	0,5769592	454,1625	4,520136	3	1409,932	594,0396	0,3258109	0,5769583	454,1625	4,496062	1	12	1410	594						StimuliFarbe_gelb_blau.png	0	880	547	72	111	1235	541	233	0	Content		1338	483	5014764	4326089522
5031	09:54:15.467	00:00:05.031	302	-1024	-768	-1	-1	-1	-1	4	-1024	-768	-1	-1	-1	-1	4	12	0	0						StimuliFarbe_gelb_blau.png	0	880	547	72	111	1235	541	233	0	Content		-72	-111	5031386	4326106144
5048	09:54:15.484	00:00:05.048	303	1305,313	662,7248	0,5225577	0,5815058	424,1646	4,278084	1	1431,302	632,014	0,5318646	0,5813814	454,1625	4,610922	3	12	1305	663						StimuliFarbe_gelb_blau.png	0	880	547	72	111	1235	541	233	0	Content		1233	552	5048010	4326122768
5065	09:54:15.501	00:00:05.064	304	1305,926	648,0372	0,5248292	0,5805449	429,4593	4,426443	1	1398,438	618,9714	0,5324356	0,5804436	454,1625	4,700082	3	12	1306	648						StimuliFarbe_gelb_blau.png	0	880	547	72	111	1235	541	233	0	Content		1234	537	5064760	4326139518
5081	09:54:15.517	00:00:05.081	305	1306,292	652,4572	0,5256575	0,5790899	429,2988	4,393137	1	1399,186	624,0101	0,5333274	0,5789877	454,1625	4,664743	3	12	1306	652						StimuliFarbe_gelb_blau.png	0	880	547	72	111	1235	541	233	0	Content		1234	541	5081385	4326156143
5098	09:54:15.534	00:00:05.098	306	1299,11	657,3224	0,5261614	0,5776458	427,7473	4,385773	1	1401,055	628,4752	0,534345	0,5775366	454,1625	4,678898	3	12	1299	657						StimuliFarbe_gelb_blau.png	0	880	547	72	111	1235	541	233	0	Content		1227	546	5098008	4326172766
5115	09:54:15.551	00:00:05.114	307	1310,525	650,1706	0,527541	0,5764274	429,4566	4,353834	1	1403,358	621,412	0,5351853	0,5763255	454,1625	4,622197	3	12	1311	650						StimuliFarbe_gelb_blau.png	0	880	547	72	111	1235	541	233	0	Content		1239	539	5114633	4326189391
5131	09:54:15.567	00:00:05.131	308	1306,501	657,394	0,5276884	0,5754208	427,5583	4,359362	1	1410,549	628,3472	0,5359566	0,5753105	454,1625	4,651821	3	12	1307	657						StimuliFarbe_gelb_blau.png	0	880	547	72	111	1235	541	233	0	Content		1235	546	5131385	4326206143
5148	09:54:15.584	00:00:05.148	309	1292,727	664,341	0,5269455	0,5748762	424,0112	4,291169	1	1416,057	634,0073	0,5363773	0,5747499	454,1625	4,623512	3	12	1293	664						StimuliFarbe_gelb_blau.png	0	880	547	72	111	1235	541	233	0	Content		1221	553	5148005	4326222763
5165	09:54:15.601	00:00:05.164	310	1320,941	657,0267	0,5285872	0,5745787	428,6094	4,346671	1	1421,677	628,5471	0,5365232	0,5744728	454,1625	4,627013	3	12	1321	657						StimuliFarbe_gelb_blau.png	0	880	547	72	111	1235	541	233	0	Content		1249	546	5164629	4326239387
5181	09:54:15.617	00:00:05.181	311	1311,863	651,1419	0,5284019	0,5745078	427,1414	4,308164	1	1271,465	640,1714	0,5284089	0,5745068	427,1414	4,285127	3	12	1312	651						StimuliFarbe_gelb_blau.png	0	880	547	72	111	1235	541	233	0	Content		1240	540	5181253	4326256011
5198	09:54:15.634	00:00:05.198	312	1321,567	656,8244	0,5286146	0,5746465	427,6653	4,332464	1	1281,028	645,8433	0,5286217	0,5746454	427,6653	4,309295	3	12	1322	657						StimuliFarbe_gelb_blau.png	0	880	547	72	111	1235	541	233	0	Content		1250	546	5198002	4326272760
5215	09:54:15.651	00:00:05.214	313	1309,686	654,5653	0,5283398	0,5745291	426,9384	4,337426	1	1269,305	643,6091	0,5283468	0,5745281	426,9384	4,314105	3	12	1310	655						StimuliFarbe_gelb_blau.png	0	880	547	72	111	1235	541	233	0	Content		1238	544	5214625	4326289383
5231	09:54:15.667	00:00:05.231	314	1213,294	629,2123	0,3256692	0,5649322	426,9384	4,134129	3	-1024	-768	-1	-1	-1	-1	4	13	1213	629						StimuliFarbe_gelb_blau.png	0	880	547	72	111	1026	489	666	0	Content		1141	518	5231249	4326306007
5248	09:54:15.684	00:00:05.247	315	1184,858	603,2298	0,3273284	0,5632101	426,9384	4,283449	3	1109,203	607,041	0,3234847	0,5632941	406,0505	4,055701	1	13	1109	607						StimuliFarbe_gelb_blau.png	0	880	547	72	111	1026	489	666	0	Content		1037	496	5247874	4326322632
5265	09:54:15.701	00:00:05.264	316	1189,107	586,0933	0,3272324	0,5622449	426,9384	4,219218	3	1090,56	601,2423	0,321	0,5623845	393,6997	3,876341	1	13	1091	601						StimuliFarbe_gelb_blau.png	0	880	547	72	111	1026	489	666	0	Content		1019	490	5264622	4326339380
5281	09:54:15.717	00:00:05.281	317	1187,164	588,7234	0,3268043	0,5616655	426,9384	4,218735	3	1091,79	602,2492	0,3208893	0,5617978	395,2702	3,891175	1	13	1092	602						StimuliFarbe_gelb_blau.png	0	880	547	72	111	1026	489	666	0	Content		1020	491	5281246	4326356004
5298	09:54:15.734	00:00:05.297	318	1180,474	594,1724	0,326593	0,5610324	426,9384	4,261235	3	1084,564	607,5267	0,3205243	0,5611684	394,4655	3,922814	1	13	1085	608						StimuliFarbe_gelb_blau.png	0	880	547	72	111	1026	489	666	0	Content		1013	497	5297868	4326372626
5314	09:54:15.750	00:00:05.314	319	1188,897	591,1689	0,3264164	0,5604867	426,9384	4,168839	3	1092,653	604,616	0,3204394	0,5606206	394,9153	3,84178	1	13	1093	605						StimuliFarbe_gelb_blau.png	0	880	547	72	111	1026	489	666	0	Content		1021	494	5314493	4326389251
5331	09:54:15.767	00:00:05.331	320	1185,172	588,4018	0,3263618	0,560047	426,9384	4,277164	3	1089,883	602,0129	0,3204507	0,5601794	395,2464	3,944532	1	13	1090	602						StimuliFarbe_gelb_blau.png	0	880	547	72	111	1026	489	666	0	Content		1018	491	5331243	4326406001
5348	09:54:15.784	00:00:05.347	321	1177,911	597,4399	0,3264166	0,5598282	426,9384	4,213048	3	1083,187	610,0028	0,3204259	0,5599625	394,8456	3,882507	1	13	1083	610						StimuliFarbe_gelb_blau.png	0	880	547	72	111	1026	489	666	0	Content		1011	499	5347867	4326422625
5364	09:54:15.800	00:00:05.364	322	1187,121	588,8181	0,3265829	0,5596108	426,9384	4,219029	3	1091,395	602,4941	0,3206238	0,5597443	395,023	3,88927	1	13	1091	602						StimuliFarbe_gelb_blau.png	0	880	547	72	111	1026	489	666	0	Content		1019	491	5364491	4326439249
5381	09:54:15.817	00:00:05.381	323	1121,872	617,1037	0,320981	0,5595391	395,7346	3,925644	3	1088,664	606,3676	0,3209766	0,559538	395,7346	3,904349	1	13	1089	606						StimuliFarbe_gelb_blau.png	0	880	547	72	111	1026	489	666	0	Content		1017	495	5381116	4326455874
5398	09:54:15.834	00:00:05.397	324	1126,293	611,6999	0,3214492	0,5595498	396,5983	3,94904	3	1093,024	600,9129	0,3214449	0,5595487	396,5983	3,927608	1	13	1093	601						StimuliFarbe_gelb_blau.png	0	880	547	72	111	1026	489	666	0	Content		1021	490	5397864	4326472622
5414	09:54:15.850	00:00:05.414	325	1122,38	618,5058	0,3215359	0,5596291	395,9182	3,913585	3	1089,141	607,778	0,3215315	0,559628	395,9182	3,892353	1	13	1089	608						StimuliFarbe_gelb_blau.png	0	880	547	72	111	1026	489	666	0	Content		1017	497	5414492	4326489250
5431	09:54:15.867	00:00:05.431	326	1122,92	615,494	0,3216203	0,5595862	395,467	3,91453	3	1089,723	604,7571	0,321616	0,559585	395,467	3,893299	1	13	1090	605						StimuliFarbe_gelb_blau.png	0	880	547	72	111	1026	489	666	0	Content		1018	494	5431114	4326505872
5448	09:54:15.884	00:00:05.447	327	1135,598	610,8602	0,322404	0,559404	398,9919	3,936027	3	1102,117	600,027	0,3223997	0,5594029	398,9919	3,914666	1	13	1102	600						StimuliFarbe_gelb_blau.png	0	880	547	72	111	1026	489	666	0	Content		1030	489	5447865	4326522623
5464	09:54:15.900	00:00:05.464	328	1133,505	605,8344	0,3224289	0,5591984	399,2291	4,003045	3	1100,036	594,9532	0,3224246	0,5591973	399,2291	3,981313	1	13	1100	595						StimuliFarbe_gelb_blau.png	0	880	547	72	111	1026	489	666	0	Content		1028	484	5464488	4326539246
5481	09:54:15.917	00:00:05.481	329	1130,737	605,1847	0,3221422	0,5587323	398,5038	3,967343	3	1097,327	594,3114	0,3221379	0,5587311	398,5038	3,945801	1	13	1097	594						StimuliFarbe_gelb_blau.png	0	880	547	72	111	1026	489	666	0	Content		1025	483	5481112	4326555870
5498	09:54:15.934	00:00:05.497	330	1128,825	605,5981	0,3219691	0,5584061	398,6826	3,936781	3	1095,405	594,7185	0,3219648	0,558405	398,6826	3,915447	1	13	1095	595						StimuliFarbe_gelb_blau.png	0	880	547	72	111	1026	489	666	0	Content		1023	484	5497735	4326572493
5514	09:54:15.950	00:00:05.514	331	1131,174	605,0169	0,3218292	0,5581196	399,2044	3,959954	3	1097,715	594,1232	0,321825	0,5581185	399,2044	3,938459	1	13	1098	594						StimuliFarbe_gelb_blau.png	0	880	547	72	111	1026	489	666	0	Content		1026	483	5514483	4326589241
5531	09:54:15.967	00:00:05.531	332	1131,694	614,3661	0,3215182	0,5579402	398,9894	3,936917	3	1098,217	603,5452	0,3215139	0,5579391	398,9894	3,91547	1	13	1098	604						StimuliFarbe_gelb_blau.png	0	880	547	72	111	1026	489	666	0	Content		1026	493	5531111	4326605869
5548	09:54:15.984	00:00:05.547	333	1136,934	608,3129	0,3215102	0,557932	400,4669	3,960498	3	1103,371	597,4193	0,321506	0,5579309	400,4669	3,939021	1	13	1103	597						StimuliFarbe_gelb_blau.png	0	880	547	72	111	1026	489	666	0	Content		1031	486	5547733	4326622491
5564	09:54:16.000	00:00:05.564	334	1138,853	612,0639	0,3214329	0,5579125	400,8989	3,951105	3	1105,234	601,1906	0,3214287	0,5579113	400,8989	3,929611	1	13	1105	601						StimuliFarbe_gelb_blau.png	0	880	547	72	111	1026	489	666	0	Content		1033	490	5564358	4326639116
5581	09:54:16.017	00:00:05.581	335	1141,758	608,577	0,321548	0,5578487	401,589	4,005114	3	1108,102	597,6653	0,3215438	0,5578476	401,589	3,983325	1	13	1108	598						StimuliFarbe_gelb_blau.png	0	880	547	72	111	1026	489	666	0	Content		1036	487	5581107	4326655865
5598	09:54:16.034	00:00:05.597	336	1139,341	607,6342	0,321763	0,5577163	402,0886	3,968538	3	1105,639	596,7017	0,3217588	0,5577152	402,0886	3,946937	1	13	1106	597						StimuliFarbe_gelb_blau.png	0	880	547	72	111	1026	489	666	0	Content		1034	486	5597732	4326672490
5614	09:54:16.050	00:00:05.614	337	1142,43	609,9729	0,3219787	0,5573483	401,6193	3,940774	3	1108,744	599,0736	0,3219744	0,5573472	401,6193	3,91932	1	13	1109	599						StimuliFarbe_gelb_blau.png	0	880	547	72	111	1026	489	666	0	Content		1037	488	5614354	4326689112
5631	09:54:16.067	00:00:05.630	338	1142,625	609,2663	0,3227235	0,5568231	403,2884	3,963346	3	1108,804	598,3208	0,3227193	0,556822	403,2884	3,941747	1	13	1109	598						StimuliFarbe_gelb_blau.png	0	880	547	72	111	1026	489	666	0	Content		1037	487	5630982	4326705740
5648	09:54:16.084	00:00:05.647	339	1137,057	604,1864	0,322934	0,5561328	402,0043	4,001736	3	1103,378	593,221	0,3229298	0,5561317	402,0043	3,980045	1	13	1103	593						StimuliFarbe_gelb_blau.png	0	880	547	72	111	1026	489	666	0	Content		1031	482	5647729	4326722487
5664	09:54:16.100	00:00:05.664	340	1135,252	609,0635	0,3232305	0,5553874	400,9387	4,008141	3	1101,637	598,1537	0,3232263	0,5553864	400,9387	3,986377	1	13	1102	598						StimuliFarbe_gelb_blau.png	0	880	547	72	111	1026	489	666	0	Content		1030	487	5664355	4326739113
5681	09:54:16.117	00:00:05.680	341	1134,46	611,954	0,3237216	0,5546274	400,5498	4,031133	3	1100,864	601,0702	0,3237173	0,5546262	400,5498	4,009223	1	13	1101	601						StimuliFarbe_gelb_blau.png	0	880	547	72	111	1026	489	666	0	Content		1029	490	5680976	4326755734
5698	09:54:16.134	00:00:05.697	342	1139,183	608,9305	0,3242831	0,5537132	400,2388	3,980122	3	1105,587	598,0427	0,3242789	0,5537121	400,2388	3,958446	1	13	1106	598						StimuliFarbe_gelb_blau.png	0	880	547	72	111	1026	489	666	0	Content		1034	487	5697601	4326772359
5714	09:54:16.150	00:00:05.714	343	1140,684	607,2905	0,3250175	0,5524685	400,8079	3,988116	3	1107,036	596,3773	0,3250132	0,5524673	400,8079	3,966373	1	13	1107	596						StimuliFarbe_gelb_blau.png	0	880	547	72	111	1026	489	666	0	Content		1035	485	5714351	4326789109
5731	09:54:16.167	00:00:05.730	344	1137,909	606,3892	0,3255906	0,551018	400,5036	3,998314	3	1104,298	595,4659	0,3255863	0,5510169	400,5036	3,976604	1	13	1104	595						StimuliFarbe_gelb_blau.png	0	880	547	72	111	1026	489	666	0	Content		1032	484	5730975	4326805733
5748	09:54:16.184	00:00:05.747	345	1138,964	611,3977	0,3260536	0,5492824	399,1832	3,952434	3	1105,42	600,5397	0,3260493	0,5492812	399,1832	3,930951	1	13	1105	601						StimuliFarbe_gelb_blau.png	0	880	547	72	111	1026	489	666	0	Content		1033	490	5747601	4326822359
5764	09:54:16.200	00:00:05.764	346	1131,017	606,5714	0,3268628	0,5474234	399,7626	4,020637	3	1097,459	595,646	0,3268586	0,5474223	399,7626	3,998762	1	13	1097	596						StimuliFarbe_gelb_blau.png	0	880	547	72	111	1026	489	666	0	Content		1025	485	5764222	4326838980
5781	09:54:16.217	00:00:05.780	347	1131,838	609,3303	0,327487	0,5455194	399,2489	4,02462	3	1098,313	598,4302	0,3274827	0,5455183	399,2489	4,002789	1	13	1098	598						StimuliFarbe_gelb_blau.png	0	880	547	72	111	1026	489	666	0	Content		1026	487	5780973	4326855731
5798	09:54:16.234	00:00:05.797	348	1134,16	608,5485	0,3282534	0,5434917	399,2969	3,998878	3	1100,608	597,6425	0,3282491	0,5434906	399,2969	3,977135	1	13	1101	598						StimuliFarbe_gelb_blau.png	0	880	547	72	111	1026	489	666	0	Content		1029	487	5797595	4326872353
5814	09:54:16.250	00:00:05.814	349	1130,138	605,0427	0,3285514	0,5414152	397,4423	4,076281	3	1096,767	594,1402	0,3285471	0,541414	397,4423	4,054151	1	13	1097	594						StimuliFarbe_gelb_blau.png	0	880	547	72	111	1026	489	666	0	Content		1025	483	5814221	4326888979
5831	09:54:16.267	00:00:05.830	350	1125,656	611,4732	0,3296629	0,539184	399,3375	4,043023	3	1092,095	600,5597	0,3296586	0,5391828	399,3375	4,020977	1	13	1092	601						StimuliFarbe_gelb_blau.png	0	880	547	72	111	1026	489	666	0	Content		1020	490	5830843	4326905601
5848	09:54:16.284	00:00:05.847	351	1124,409	611,0266	0,3300695	0,5370499	397,9495	4,016855	3	1090,959	600,1345	0,3300652	0,5370488	397,9495	3,995026	1	13	1091	600						StimuliFarbe_gelb_blau.png	0	880	547	72	111	1026	489	666	0	Content		1019	489	5847594	4326922352
5864	09:54:16.300	00:00:05.864	352	1132,945	609,8058	0,3306828	0,5348709	397,8904	3,998926	3	1099,484	598,9125	0,3306785	0,5348698	397,8904	3,977238	1	13	1099	599						StimuliFarbe_gelb_blau.png	0	880	547	72	111	1026	489	666	0	Content		1027	488	5864214	4326938972
5881	09:54:16.317	00:00:05.880	353	1129,826	609,4602	0,3310041	0,5324879	396,7968	3,976748	3	1096,443	598,5811	0,3309998	0,5324867	396,7968	3,955138	1	13	1096	599						StimuliFarbe_gelb_blau.png	0	880	547	72	111	1026	489	666	0	Content		1024	488	5880847	4326955605
5897	09:54:16.333	00:00:05.897	354	1145,658	612,4332	0,3326708	0,5301236	401,8757	4,032054	3	1111,834	601,4629	0,3326666	0,5301225	401,8757	4,010105	1	14	1112	601						StimuliFarbe_gelb_blau.png	0	880	547	72	111	1087	473	217	0	Content		1040	490	5897464	4326972222
5914	09:54:16.350	00:00:05.914	355	1139,219	629,9655	0,3328071	0,5271969	400,2592	3,950698	3	1105,473	619,1286	0,3328028	0,5271959	400,2592	3,929292	1	14	1105	619						StimuliFarbe_gelb_blau.png	0	880	547	72	111	1087	473	217	0	Content		1033	508	5914214	4326988972
5931	09:54:16.367	00:00:05.930	356	-1024	-768	-1	-1	-1	-1	4	-1024	-768	-1	-1	-1	-1	4	14	0	0						StimuliFarbe_gelb_blau.png	0	880	547	72	111	1087	473	217	0	Content		-72	-111	5930838	4327005596
5947	09:54:16.383	00:00:05.947	357	-1024	-768	-1	-1	-1	-1	4	-1024	-768	-1	-1	-1	-1	4	14	0	0						StimuliFarbe_gelb_blau.png	0	880	547	72	111	1087	473	217	0	Content		-72	-111	5947465	4327022223
5964	09:54:16.400	00:00:05.964	358	1441,665	567,7249	0,3683191	0,5165517	431,9038	4,519244	1	1214,355	592,5361	0,3798895	0,5165801	400,2592	4,059953	3	14	1442	568						StimuliFarbe_gelb_blau.png	0	880	547	72	111	1087	473	217	0	Content		1370	457	5964088	4327038846
5981	09:54:16.417	00:00:05.980	359	-1024	-768	-1	-1	-1	-1	4	-1024	-768	-1	-1	-1	-1	4	14	0	0						StimuliFarbe_gelb_blau.png	0	880	547	72	111	1087	473	217	0	Content		-72	-111	5980836	4327055594
5997	09:54:16.433	00:00:05.997	360	-1024	-768	-1	-1	-1	-1	4	-1024	-768	-1	-1	-1	-1	4	14	0	0						StimuliFarbe_gelb_blau.png	0	880	547	72	111	1087	473	217	0	Content		-72	-111	5997461	4327072219
6014	09:54:16.450	00:00:06.014	361	1307,621	559,6731	0,3562859	0,5073537	459,2641	4,742445	1	1114,539	596,101	0,3788706	0,5073946	400,2575	4,099541	3	14	1308	560						StimuliFarbe_gelb_blau.png	0	880	547	72	111	1087	473	217	0	Content		1236	449	6014078	4327088836
6031	09:54:16.467	00:00:06.030	362	-1024	-768	-1	-1	-1	-1	4	1108,892	588,8468	0,379164	0,50554	400,2575	4,047869	3	14	1109	589						StimuliFarbe_gelb_blau.png	0	880	547	72	111	1087	473	217	0	Content		1037	478	6030706	4327105464
6047	09:54:16.483	00:00:06.047	363	-1024	-768	-1	-1	-1	-1	4	-1024	-768	-1	-1	-1	-1	4	14	0	0						StimuliFarbe_gelb_blau.png	0	880	547	72	111	1087	473	217	0	Content		-72	-111	6047454	4327122212
6064	09:54:16.500	00:00:06.064	364	-1024	-768	-1	-1	-1	-1	4	1107,47	576,005	0,3798064	0,5028594	400,2583	3,990927	3	14	1107	576						StimuliFarbe_gelb_blau.png	0	880	547	72	111	1087	473	217	0	Content		1035	465	6064079	4327138837
6081	09:54:16.517	00:00:06.080	365	1444,768	558,7307	0,3708695	0,5006286	429,4796	4,699621	1	1413,511	546,1057	0,3708733	0,5006276	429,4796	4,675495	3	14	1445	559						StimuliFarbe_gelb_blau.png	0	880	547	72	111	1087	473	217	0	Content		1373	448	6080701	4327155459
6097	09:54:16.533	00:00:06.097	366	1206,579	584,4438	0,3679352	0,4995163	429,4792	4,424699	1	1174,515	572,3105	0,3679282	0,4995153	429,4792	4,40038	3	14	1207	584						StimuliFarbe_gelb_blau.png	0	880	547	72	111	1087	473	217	0	Content		1135	473	6097327	4327172085
6114	09:54:16.550	00:00:06.114	367	-1024	-768	-1	-1	-1	-1	4	-1024	-768	-1	-1	-1	-1	4	15	0	0						StimuliFarbe_gelb_blau.png	0	880	547	72	111	1256	459	150	0	Content		-72	-111	6114076	4327188834
6131	09:54:16.567	00:00:06.130	368	-1024	-768	-1	-1	-1	-1	4	-1024	-768	-1	-1	-1	-1	4	15	0	0						StimuliFarbe_gelb_blau.png	0	880	547	72	111	1256	459	150	0	Content		-72	-111	6130702	4327205460
6147	09:54:16.583	00:00:06.147	369	1302,272	556,9786	0,3551673	0,4964652	463,999	4,908455	1	1267,947	543,8165	0,3551612	0,4964644	463,999	4,881212	3	15	1302	557						StimuliFarbe_gelb_blau.png	0	880	547	72	111	1256	459	150	0	Content		1230	446	6147321	4327222079
6164	09:54:16.600	00:00:06.163	370	2356,79	275,2949	0,3024919	0,4953584	665,5123	7,693238	1	2315,6	252,8733	0,3024886	0,495358	665,5123	7,654557	3	15	2357	275						StimuliFarbe_gelb_blau.png	0	880	547	72	111	1256	459	150	0	Content		2285	164	6163950	4327238708
6181	09:54:16.617	00:00:06.180	371	-1024	-768	-1	-1	-1	-1	4	-1024	-768	-1	-1	-1	-1	4	15	0	0						StimuliFarbe_gelb_blau.png	0	880	547	72	111	1256	459	150	0	Content		-72	-111	6180697	4327255455
6197	09:54:16.633	00:00:06.197	372	-1024	-768	-1	-1	-1	-1	4	-1024	-768	-1	-1	-1	-1	4	15	0	0						StimuliFarbe_gelb_blau.png	0	880	547	72	111	1256	459	150	0	Content		-72	-111	6197320	4327272078
6214	09:54:16.650	00:00:06.213	373	2236,503	472,6859	0,3388301	0,4919998	665,5143	6,805982	3	1306,191	606,3251	0,3513109	0,4921851	472,8664	4,501875	1	15	1306	606						StimuliFarbe_gelb_blau.png	0	880	547	72	111	1256	459	150	0	Content		1234	495	6213943	4327288701
6231	09:54:16.667	00:00:06.230	374	-1024	-768	-1	-1	-1	-1	4	1341,87	626,1898	0,3515377	0,491264	475,5767	4,501025	1	15	1342	626						StimuliFarbe_gelb_blau.png	0	880	547	72	111	1256	459	150	0	Content		1270	515	6230691	4327305449
6247	09:54:16.683	00:00:06.247	375	-1024	-768	-1	-1	-1	-1	4	-1024	-768	-1	-1	-1	-1	4	15	0	0						StimuliFarbe_gelb_blau.png	0	880	547	72	111	1256	459	150	0	Content		-72	-111	6247317	4327322075
6264	09:54:16.700	00:00:06.263	376	-1024	-768	-1	-1	-1	-1	4	1314,595	531,1749	0,3531716	0,4904675	475,5766	4,968824	1	16	1315	531						StimuliFarbe_gelb_blau.png	0	880	547	72	111	1202	423	266	0	Content		1243	420	6263941	4327338699
6281	09:54:16.717	00:00:06.280	377	-1024	-768	-1	-1	-1	-1	4	-1024	-768	-1	-1	-1	-1	4	16	0	0						StimuliFarbe_gelb_blau.png	0	880	547	72	111	1202	423	266	0	Content		-72	-111	6280566	4327355324
6297	09:54:16.733	00:00:06.297	378	-1024	-768	-1	-1	-1	-1	4	-1024	-768	-1	-1	-1	-1	4	16	0	0						StimuliFarbe_gelb_blau.png	0	880	547	72	111	1202	423	266	0	Content		-72	-111	6297318	4327372076
6314	09:54:16.750	00:00:06.313	379	-1024	-768	-1	-1	-1	-1	4	-1024	-768	-1	-1	-1	-1	4	16	0	0						StimuliFarbe_gelb_blau.png	0	880	547	72	111	1202	423	266	0	Content		-72	-111	6313943	4327388701
6329	09:54:16.765																				ImageEnd	16	0	0	StimuliFarbe_gelb_blau.png
6331	09:54:16.767	00:00:06.330	380	-1024	-768	-1	-1	-1	-1	4	1277,719	523,1163	0,3594942	0,4901266	463,2504	4,846285	1	16	1278	523						No media	0	1024	768	0	0	1274	534	266	0	Content		1278	523	6330567	4327405325
6347	09:54:16.783	00:00:06.347	381	-1024	-768	-1	-1	-1	-1	4	-1024	-768	-1	-1	-1	-1	4	16	0	0						No media	0	1024	768	0	0	1274	534	266	0	Content		0	0	6347206	4327421964
6351	09:54:16.787																				ImageStart	8	0	0	Fix_sw.jpg
6364	09:54:16.800	00:00:06.363	382	-1024	-768	-1	-1	-1	-1	4	-1024	-768	-1	-1	-1	-1	4	16	0	0						Fix_sw.jpg	0	880	547	72	111	1202	423	266	0	Content		-72	-111	6363940	4327438698
6381	09:54:16.817	00:00:06.380	383	-1024	-768	-1	-1	-1	-1	4	-1024	-768	-1	-1	-1	-1	4	16	0	0						Fix_sw.jpg	0	880	547	72	111	1202	423	266	0	Content		-72	-111	6380561	4327455319
6397	09:54:16.833	00:00:06.397	384	1302,29	554,8796	0,3604204	0,4891878	463,2504	4,815126	3	1267,87	541,7006	0,3604143	0,4891869	463,2504	4,788157	1	16	1268	542						Fix_sw.jpg	0	880	547	72	111	1202	423	266	0	Content		1196	431	6397194	4327471952
6414	09:54:16.850	00:00:06.413	385	-1024	-768	-1	-1	-1	-1	4	-1024	-768	-1	-1	-1	-1	4	16	0	0						Fix_sw.jpg	0	880	547	72	111	1202	423	266	0	Content		-72	-111	6413807	4327488565
6431	09:54:16.867	00:00:06.430	386	-1024	-768	-1	-1	-1	-1	4	-1024	-768	-1	-1	-1	-1	4	16	0	0						Fix_sw.jpg	0	880	547	72	111	1202	423	266	0	Content		-72	-111	6430556	4327505314
6447	09:54:16.883	00:00:06.447	387	1284,295	555,0313	0,3614412	0,4860187	461,5197	4,801847	3	1250,014	541,8808	0,361435	0,4860179	461,5197	4,775105	1	16	1250	542						Fix_sw.jpg	0	880	547	72	111	1202	423	266	0	Content		1178	431	6447192	4327521950
6464	09:54:16.900	00:00:06.463	388	1308,766	547,4342	0,3597746	0,4846609	467,0518	4,850694	3	1274,114	534,0922	0,3597685	0,4846601	467,0518	4,823665	1	16	1274	534						Fix_sw.jpg	0	880	547	72	111	1202	423	266	0	Content		1202	423	6463804	4327538562
6480	09:54:16.916	00:00:06.480	389	-1024	-768	-1	-1	-1	-1	4	-1024	-768	-1	-1	-1	-1	4	16	0	0						Fix_sw.jpg	0	880	547	72	111	1202	423	266	0	Content		-72	-111	6480431	4327555189
6497	09:54:16.933	00:00:06.497	390	1178,74	558,7995	0,3584827	0,4816217	469,6207	4,803999	3	1143,808	545,4424	0,3584766	0,4816209	469,6207	4,777154	1	16	1144	545						Fix_sw.jpg	0	880	547	72	111	1202	423	266	0	Content		1072	434	6497189	4327571947
6514	09:54:16.950	00:00:06.513	391	978,0624	607,5444	0,3865002	0,4802344	395,5206	4,020164	3	948,0471	596,182	0,3864922	0,4802333	395,5206	3,998256	1	16	948	596						Fix_sw.jpg	0	880	547	72	111	1202	423	266	0	Content		876	485	6513803	4327588561
6530	09:54:16.966	00:00:06.530	392	-1024	-768	-1	-1	-1	-1	4	-1024	-768	-1	-1	-1	-1	4		0	0						Fix_sw.jpg	0	880	547	72	111				0	Content		-72	-111	6530426	4327605184
6547	09:54:16.983	00:00:06.547	393	-1024	-768	-1	-1	-1	-1	4	-1024	-768	-1	-1	-1	-1	4		0	0						Fix_sw.jpg	0	880	547	72	111				0	Content		-72	-111	6547050	4327621808
6564	09:54:17.000	00:00:06.563	394	-1024	-768	-1	-1	-1	-1	4	-1024	-768	-1	-1	-1	-1	4		0	0						Fix_sw.jpg	0	880	547	72	111				0	Content		-72	-111	6563800	4327638558
6580	09:54:17.016	00:00:06.580	395	-1024	-768	-1	-1	-1	-1	4	-1024	-768	-1	-1	-1	-1	4		0	0						Fix_sw.jpg	0	880	547	72	111				0	Content		-72	-111	6580424	4327655182
6597	09:54:17.033	00:00:06.597	396	-1024	-768	-1	-1	-1	-1	4	-1024	-768	-1	-1	-1	-1	4		0	0						Fix_sw.jpg	0	880	547	72	111				0	Content		-72	-111	6597046	4327671804
6614	09:54:17.050	00:00:06.613	397	-1024	-768	-1	-1	-1	-1	4	-1024	-768	-1	-1	-1	-1	4		0	0						Fix_sw.jpg	0	880	547	72	111				0	Content		-72	-111	6613671	4327688429
6630	09:54:17.066	00:00:06.630	398	-1024	-768	-1	-1	-1	-1	4	-1024	-768	-1	-1	-1	-1	4		0	0						Fix_sw.jpg	0	880	547	72	111				0	Content		-72	-111	6630421	4327705179
6647	09:54:17.083	00:00:06.647	399	-1024	-768	-1	-1	-1	-1	4	-1024	-768	-1	-1	-1	-1	4		0	0						Fix_sw.jpg	0	880	547	72	111				0	Content		-72	-111	6647046	4327721804
6664	09:54:17.100	00:00:06.663	400	-1024	-768	-1	-1	-1	-1	4	-1024	-768	-1	-1	-1	-1	4		0	0						Fix_sw.jpg	0	880	547	72	111				0	Content		-72	-111	6663670	4327738428
6680	09:54:17.116	00:00:06.680	401	-1024	-768	-1	-1	-1	-1	4	-1024	-768	-1	-1	-1	-1	4		0	0						Fix_sw.jpg	0	880	547	72	111				0	Content		-72	-111	6680292	4327755050
6697	09:54:17.133	00:00:06.697	402	-1024	-768	-1	-1	-1	-1	4	-1024	-768	-1	-1	-1	-1	4		0	0						Fix_sw.jpg	0	880	547	72	111				0	Content		-72	-111	6697043	4327771801
6714	09:54:17.150	00:00:06.713	403	-1024	-768	-1	-1	-1	-1	4	-1024	-768	-1	-1	-1	-1	4		0	0						Fix_sw.jpg	0	880	547	72	111				0	Content		-72	-111	6713724	4327788482
6730	09:54:17.166	00:00:06.730	404	827,2764	635,3073	0,369506	0,4870574	475,9128	4,985943	1	789,6978	622,0004	0,3695038	0,4870566	475,9128	4,957297	3	17	827	635						Fix_sw.jpg	0	880	547	72	111	597	594	100	0	Content		755	524	6730291	4327805049
6747	09:54:17.183	00:00:06.746	405	-1024	-768	-1	-1	-1	-1	4	-1024	-768	-1	-1	-1	-1	4	17	0	0						Fix_sw.jpg	0	880	547	72	111	597	594	100	0	Content		-72	-111	6746915	4327821673
6764	09:54:17.200	00:00:06.763	406	-1024	-768	-1	-1	-1	-1	4	-1024	-768	-1	-1	-1	-1	4	17	0	0						Fix_sw.jpg	0	880	547	72	111	597	594	100	0	Content		-72	-111	6763664	4327838422
6780	09:54:17.216	00:00:06.780	407	669,3323	705,4865	0,3746065	0,4870338	480,4543	4,487716	1	628,7872	692,6365	0,3746051	0,487033	480,4543	4,462072	3	17	669	705						Fix_sw.jpg	0	880	547	72	111	597	594	100	0	Content		597	594	6780286	4327855044
6797	09:54:17.233	00:00:06.796	408	-1024	-768	-1	-1	-1	-1	4	-1024	-768	-1	-1	-1	-1	4	17	0	0						Fix_sw.jpg	0	880	547	72	111	597	594	100	0	Content		-72	-111	6796911	4327871669
6814	09:54:17.250	00:00:06.813	409	583,575	713,3391	0,3739279	0,4874892	480,4543	4,847718	1	541,7643	700,3595	0,3739309	0,487489	480,4543	4,819637	3	17	584	713						Fix_sw.jpg	0	880	547	72	111	597	594	100	0	Content		512	602	6813538	4327888296
6830	09:54:17.266	00:00:06.830	410	578,9836	715,8467	0,3745082	0,4882219	476,5295	4,765724	1	537,165	702,9978	0,3745069	0,4882211	476,5295	4,738181	3	18	579	716						Fix_sw.jpg	0	880	547	72	111	504	604	483	0	Content		507	605	6830286	4327905044
6847	09:54:17.283	00:00:06.846	411	575,3417	710,4825	0,3732721	0,4894513	478,3451	4,757716	1	533,3002	697,4905	0,3732703	0,4894505	478,3451	4,730224	3	18	575	710						Fix_sw.jpg	0	880	547	72	111	504	604	483	0	Content		503	599	6846909	4327921667
6864	09:54:17.300	00:00:06.863	412	581,6546	719,8599	0,3734182	0,4910507	475,7347	4,71053	1	539,8712	707,096	0,3734161	0,4910499	475,7347	4,683355	3	18	582	720						Fix_sw.jpg	0	880	547	72	111	504	604	483	0	Content		510	609	6863534	4327938292
6880	09:54:17.316	00:00:06.880	413	577,1956	715,4684	0,3729883	0,4927819	474,6057	4,691433	1	535,4758	702,6387	0,3729864	0,4927811	474,6057	4,664386	3	18	577	715						Fix_sw.jpg	0	880	547	72	111	504	604	483	0	Content		505	604	6880167	4327954925
6897	09:54:17.333	00:00:06.896	414	-1024	-768	-1	-1	-1	-1	4	-1024	-768	-1	-1	-1	-1	4	18	0	0						Fix_sw.jpg	0	880	547	72	111	504	604	483	0	Content		-72	-111	6896909	4327971667
6914	09:54:17.350	00:00:06.913	415	-1024	-768	-1	-1	-1	-1	4	-1024	-768	-1	-1	-1	-1	4	18	0	0						Fix_sw.jpg	0	880	547	72	111	504	604	483	0	Content		-72	-111	6913533	4327988291
6930	09:54:17.366	00:00:06.930	416	-1024	-768	-1	-1	-1	-1	4	-1024	-768	-1	-1	-1	-1	4	18	0	0						Fix_sw.jpg	0	880	547	72	111	504	604	483	0	Content		-72	-111	6930170	4328004928
6947	09:54:17.383	00:00:06.946	417	-1024	-768	-1	-1	-1	-1	4	-1024	-768	-1	-1	-1	-1	4	18	0	0						Fix_sw.jpg	0	880	547	72	111	504	604	483	0	Content		-72	-111	6946902	4328021660
6964	09:54:17.400	00:00:06.963	418	590,0785	711,6983	0,368886	0,4972467	474,6058	4,487987	1	548,9218	698,8114	0,3688891	0,4972465	474,6058	4,462345	3	18	590	712						Fix_sw.jpg	0	880	547	72	111	504	604	483	0	Content		518	601	6963526	4328038284
6980	09:54:17.416	00:00:06.980	419	581,1802	716,4068	0,3679111	0,4970405	474,6058	4,384082	1	539,8048	703,5636	0,3679141	0,4970404	474,6058	4,359102	3	18	581	716						Fix_sw.jpg	0	880	547	72	111	504	604	483	0	Content		509	605	6980158	4328054916
6997	09:54:17.433	00:00:06.996	420	590,1515	707,299	0,367072	0,4965109	474,6942	4,410939	1	548,6416	694,3477	0,3670688	0,4965101	474,6942	4,385742	3	18	590	707						Fix_sw.jpg	0	880	547	72	111	504	604	483	0	Content		518	596	6996773	4328071531
7014	09:54:17.450	00:00:07.013	421	587,0961	717,9388	0,3657084	0,4954984	476,7051	4,403783	1	545,2784	705,1083	0,3657056	0,4954976	476,7051	4,378633	3	18	587	718						Fix_sw.jpg	0	880	547	72	111	504	604	483	0	Content		515	607	7013521	4328088279
7030	09:54:17.466	00:00:07.030	422	563,7483	708,1404	0,3654288	0,4943724	478,4698	4,367946	1	521,4202	695,0305	0,3654265	0,4943716	478,4698	4,343016	3	18	564	708						Fix_sw.jpg	0	880	547	72	111	504	604	483	0	Content		492	597	7030153	4328104911
7047	09:54:17.483	00:00:07.046	423	398,8068	738,4814	0,3646169	0,4934043	483,4865	4,285264	1	353,0279	726,8716	0,3652232	0,4933812	473,289	4,176383	3	18	399	738						Fix_sw.jpg	0	880	547	72	111	504	604	483	0	Content		327	627	7046770	4328121528
7063	09:54:17.499	00:00:07.063	424	575,8397	737,2656	0,3683743	0,4927157	471,3339	4,207591	1	535,0695	731,092	0,3684802	0,4925266	470,4408	4,176852	3	18	576	737						Fix_sw.jpg	0	880	547	72	111	504	604	483	0	Content		504	626	7063395	4328138153
7080	09:54:17.516	00:00:07.080	425	518,7906	719,7165	0,3682289	0,492487	471,3888	4,253354	1	476,3347	700,5623	0,3674481	0,4926654	473,8713	4,249901	3	18	519	720						Fix_sw.jpg	0	880	547	72	111	504	604	483	0	Content		447	609	7080148	4328154906
7097	09:54:17.533	00:00:07.096	426	528,5178	714,0071	0,3677138	0,492713	473,1285	4,211208	1	485,856	700,9916	0,3677106	0,4927122	473,1285	4,187273	3	18	529	714						Fix_sw.jpg	0	880	547	72	111	504	604	483	0	Content		457	603	7096768	4328171526
7113	09:54:17.549	00:00:07.113	427	655,4344	726,3754	0,3682484	0,4930257	471,091	3,707995	1	615,7982	713,5043	0,3681443	0,4930253	473,1285	3,702358	3	18	655	726						Fix_sw.jpg	0	880	547	72	111	504	604	483	0	Content		583	615	7113394	4328188152
7130	09:54:17.566	00:00:07.130	428	568,153	727,4946	0,3681163	0,4940474	470,8351	4,09643	1	524,9536	714,8442	0,3681208	0,4940472	470,8352	4,073358	3	18	568	727						Fix_sw.jpg	0	880	547	72	111	504	604	483	0	Content		496	616	7130016	4328204774
7147	09:54:17.583	00:00:07.146	429	559,645	725,8032	0,3678964	0,4953588	471,0835	4,111412	1	516,2586	713,0928	0,3679008	0,4953586	471,0835	4,088208	3	18	560	726						Fix_sw.jpg	0	880	547	72	111	504	604	483	0	Content		488	615	7146763	4328221521
7163	09:54:17.599	00:00:07.163	430	561,6464	732,1259	0,3676426	0,4967829	471,3513	4,041709	1	518,2292	719,5361	0,367647	0,4967827	471,3513	4,019039	3	18	562	732						Fix_sw.jpg	0	880	547	72	111	504	604	483	0	Content		490	621	7163385	4328238143
7180	09:54:17.616	00:00:07.180	431	568,9259	723,4335	0,367189	0,4982802	471,4282	4,033252	1	525,6846	710,699	0,3671935	0,49828	471,4282	4,010521	3	18	569	723						Fix_sw.jpg	0	880	547	72	111	504	604	483	0	Content		497	612	7180008	4328254766
7197	09:54:17.633	00:00:07.196	432	563,2936	715,423	0,3666912	0,4998137	471,5803	4,064297	1	519,9858	702,5304	0,3666956	0,4998135	471,5803	4,041358	3	18	563	715						Fix_sw.jpg	0	880	547	72	111	504	604	483	0	Content		491	604	7196638	4328271396
7213	09:54:17.649	00:00:07.213	433	560,1244	707,2938	0,3661319	0,5011193	472,1732	4,086905	1	516,7584	694,2406	0,3661363	0,5011191	472,1732	4,063799	3	18	560	707						Fix_sw.jpg	0	880	547	72	111	504	604	483	0	Content		488	596	7213382	4328288140
7230	09:54:17.666	00:00:07.230	434	549,5096	704,1558	0,3654017	0,502349	472,0335	4,049063	1	505,945	691,009	0,3654061	0,5023488	472,0335	4,026184	3	18	550	704						Fix_sw.jpg	0	880	547	72	111	504	604	483	0	Content		478	593	7230006	4328304764
7247	09:54:17.683	00:00:07.246	435	556,4022	703,7258	0,3648592	0,5033876	472,3424	4,021193	1	512,9489	690,5836	0,3648636	0,5033874	472,3425	3,998488	3	18	556	704						Fix_sw.jpg	0	880	547	72	111	504	604	483	0	Content		484	593	7246630	4328321388
7263	09:54:17.699	00:00:07.263	436	747,5259	716,492	0,5703679	0,5290422	472,3345	3,976031	0	510,03	693,2426	0,3642285	0,5045018	472,1977	4,048108	0	18	629	705						Fix_sw.jpg	0	880	547	72	111	504	604	483	0	Content		557	594	7263254	4328338012
7280	09:54:17.716	00:00:07.280	437	677,0095	707,7709	0,5672695	0,5297897	463,9162	3,88892	0	514,3776	695,9228	0,3635683	0,5056642	472,5341	4,040836	0	18	596	702						Fix_sw.jpg	0	880	547	72	111	504	604	483	0	Content		524	591	7280003	4328354761
7297	09:54:17.733	00:00:07.296	438	687,5931	720,3896	0,5662903	0,5301268	464,0373	3,893333	0	517,6004	690,7128	0,3625736	0,506914	472,6144	4,030328	0	18	603	706						Fix_sw.jpg	0	880	547	72	111	504	604	483	0	Content		531	595	7296629	4328371387
7313	09:54:17.749	00:00:07.313	439	770,2717	697,7445	0,5633473	0,5292966	464,6491	3,857134	0	600,759	669,7198	0,3598343	0,5070447	472,9488	4,019575	0	19	686	684						Fix_sw.jpg	0	880	547	72	111	816	447	316	0	Content		614	573	7313251	4328388009
7330	09:54:17.766	00:00:07.329	440	859,7239	630,0276	0,5569878	0,527877	455,7431	4,120876	0	704,7386	629,1927	0,3565517	0,5069701	473,4099	4,03628	0	19	782	630						Fix_sw.jpg	0	880	547	72	111	816	447	316	0	Content		710	519	7329876	4328404634
7347	09:54:17.783	00:00:07.346	441	906,6934	602,0004	0,5570683	0,5273192	465,9762	4,069345	0	778,6674	591,2318	0,3539779	0,5071386	473,7481	3,947586	0	19	843	597						Fix_sw.jpg	0	880	547	72	111	816	447	316	0	Content		771	486	7346625	4328421383
7357	09:54:17.793																				ImageEnd	16	0	0	Fix_sw.jpg
7363	09:54:17.799	00:00:07.363	442	947,8291	574,0103	0,5555914	0,5265868	466,4025	4,093273	0	811,7887	557,6713	0,3523234	0,50724	473,9928	3,959086	0	19	880	566						No media	0	1024	768	0	0	888	558	316	0	Content		880	566	7363250	4328438008
7380	09:54:17.816	00:00:07.379	443	968,8669	563,8329	0,5551133	0,5263625	466,484	4,042027	0	820,7908	548,1443	0,3514951	0,5077128	473,97	3,968917	0	19	895	556						No media	0	1024	768	0	0	888	558	316	0	Content		895	556	7379875	4328454633
7383	09:54:17.819																				ImageStart	8	0	0	StimuliFarbe_gruen_rot.png
7396	09:54:17.832	00:00:07.396	444	954,4829	555,1462	0,5552762	0,5265449	466,9381	4,108992	0	827,3998	546,093	0,3514261	0,5082096	474,1936	4,008714	0	19	891	551						StimuliFarbe_gruen_rot.png	0	880	547	72	111	816	447	316	0	Content		819	440	7396498	4328471256
7413	09:54:17.849	00:00:07.413	445	956,9692	561,5389	0,5557002	0,5264169	467,0259	4,14377	0	817,1692	554,119	0,3516744	0,5081064	474,4644	3,962444	0	19	887	558						StimuliFarbe_gruen_rot.png	0	880	547	72	111	816	447	316	0	Content		815	447	7413247	4328488005
7430	09:54:17.866	00:00:07.429	446	952,4501	556,9712	0,5563144	0,5258014	467,3871	4,089855	0	823,3281	551,0363	0,3523564	0,5073476	474,7596	4,00924	0	19	888	554						StimuliFarbe_gruen_rot.png	0	880	547	72	111	816	447	316	0	Content		816	443	7429873	4328504631
7446	09:54:17.882	00:00:07.446	447	965,3879	555,8069	0,5571644	0,5247032	467,6296	4,096723	0	821,9564	547,8246	0,3531771	0,5060341	475,272	4,003221	0	19	894	552						StimuliFarbe_gruen_rot.png	0	880	547	72	111	816	447	316	0	Content		822	441	7446497	4328521255
7463	09:54:17.899	00:00:07.463	448	963,0142	564,6161	0,5580487	0,5229681	467,8778	4,085739	0	819,4744	543,9556	0,3540184	0,5039274	475,3348	3,960449	0	19	891	554						StimuliFarbe_gruen_rot.png	0	880	547	72	111	816	447	316	0	Content		819	443	7463126	4328537884
7480	09:54:17.916	00:00:07.479	449	963,2903	563,0452	0,5588359	0,520915	468,3043	4,072005	0	822,7036	547,9819	0,3549072	0,5015573	475,6222	3,986532	0	19	893	556						StimuliFarbe_gruen_rot.png	0	880	547	72	111	816	447	316	0	Content		821	445	7479871	4328554629
7496	09:54:17.932	00:00:07.496	450	958,8391	558,6191	0,5597106	0,5187868	468,4527	4,067104	0	829,6289	553,2244	0,35576	0,4992933	475,9309	3,972682	0	19	894	556						StimuliFarbe_gruen_rot.png	0	880	547	72	111	816	447	316	0	Content		822	445	7496497	4328571255
7513	09:54:17.949	00:00:07.513	451	960,6257	559,2372	0,5604511	0,516969	468,8239	4,087487	0	817,2094	549,6781	0,3566409	0,4975261	476,3181	3,988771	0	19	889	554						StimuliFarbe_gruen_rot.png	0	880	547	72	111	816	447	316	0	Content		817	443	7513119	4328587877
7530	09:54:17.966	00:00:07.529	452	963,1035	560,9155	0,5613009	0,5157524	469,1543	4,070558	0	830,4046	550,426	0,3575066	0,4964943	476,5824	4,008614	0	19	897	556						StimuliFarbe_gruen_rot.png	0	880	547	72	111	816	447	316	0	Content		825	445	7529745	4328604503
7546	09:54:17.982	00:00:07.546	453	856,8148	590,4426	0,5696064	0,5153247	437,1963	3,775337	0	818,4326	553,4462	0,3581865	0,4962276	476,8018	3,982928	0	19	838	572						StimuliFarbe_gruen_rot.png	0	880	547	72	111	816	447	316	0	Content		766	461	7546493	4328621251
7563	09:54:17.999	00:00:07.563	454	960,6988	564,7132	0,5628209	0,5151083	469,4703	4,089216	0	768,3013	554,1714	0,3602715	0,4966992	472,1182	3,910641	0	19	864	559						StimuliFarbe_gruen_rot.png	0	880	547	72	111	816	447	316	0	Content		792	448	7563119	4328637877
7580	09:54:18.016	00:00:07.579	455	973,173	569,1216	0,5634285	0,5154647	469,2799	4,111635	0	766,9158	564,05	0,3625679	0,4976542	466,6819	3,812698	0	19	870	567						StimuliFarbe_gruen_rot.png	0	880	547	72	111	816	447	316	0	Content		798	456	7579741	4328654499
7596	09:54:18.032	00:00:07.596	456	1010,942	566,6421	0,5624483	0,5161638	470,196	4,135138	0	818,397	556,1388	0,362435	0,4987743	465,5832	3,891919	0	19	915	561						StimuliFarbe_gruen_rot.png	0	880	547	72	111	816	447	316	0	Content		843	450	7596495	4328671253
7613	09:54:18.049	00:00:07.613	457	-1024	-768	-1	-1	-1	-1	4	856,9832	573,6678	0,3778052	0,4993742	419,5404	3,490285	0	19	857	574						StimuliFarbe_gruen_rot.png	0	880	547	72	111	816	447	316	0	Content		785	463	7613118	4328687876
7630	09:54:18.066	00:00:07.629	458	-1024	-768	-1	-1	-1	-1	4	-1024	-768	-1	-1	-1	-1	4		0	0						StimuliFarbe_gruen_rot.png	0	880	547	72	111				0	Content		-72	-111	7629739	4328704497
7646	09:54:18.082	00:00:07.646	459	-1024	-768	-1	-1	-1	-1	4	-1024	-768	-1	-1	-1	-1	4		0	0						StimuliFarbe_gruen_rot.png	0	880	547	72	111				0	Content		-72	-111	7646365	4328721123
7663	09:54:18.099	00:00:07.663	460	-1024	-768	-1	-1	-1	-1	4	-1024	-768	-1	-1	-1	-1	4		0	0						StimuliFarbe_gruen_rot.png	0	880	547	72	111				0	Content		-72	-111	7663051	4328737809
7680	09:54:18.116	00:00:07.679	461	-1024	-768	-1	-1	-1	-1	4	-1024	-768	-1	-1	-1	-1	4		0	0						StimuliFarbe_gruen_rot.png	0	880	547	72	111				0	Content		-72	-111	7679719	4328754477
7696	09:54:18.132	00:00:07.696	462	-1024	-768	-1	-1	-1	-1	4	-1024	-768	-1	-1	-1	-1	4		0	0						StimuliFarbe_gruen_rot.png	0	880	547	72	111				0	Content		-72	-111	7696359	4328771117
7713	09:54:18.149	00:00:07.712	463	-1024	-768	-1	-1	-1	-1	4	-1024	-768	-1	-1	-1	-1	4		0	0						StimuliFarbe_gruen_rot.png	0	880	547	72	111				0	Content		-72	-111	7712985	4328787743
7730	09:54:18.166	00:00:07.729	464	-1024	-768	-1	-1	-1	-1	4	-1024	-768	-1	-1	-1	-1	4		0	0						StimuliFarbe_gruen_rot.png	0	880	547	72	111				0	Content		-72	-111	7729734	4328804492
7746	09:54:18.182	00:00:07.746	465	-1024	-768	-1	-1	-1	-1	4	-1024	-768	-1	-1	-1	-1	4		0	0						StimuliFarbe_gruen_rot.png	0	880	547	72	111				0	Content		-72	-111	7746358	4328821116
7763	09:54:18.199	00:00:07.762	466	-1024	-768	-1	-1	-1	-1	4	-1024	-768	-1	-1	-1	-1	4		0	0						StimuliFarbe_gruen_rot.png	0	880	547	72	111				0	Content		-72	-111	7762981	4328837739
7780	09:54:18.216	00:00:07.779	467	-1024	-768	-1	-1	-1	-1	4	-1024	-768	-1	-1	-1	-1	4		0	0						StimuliFarbe_gruen_rot.png	0	880	547	72	111				0	Content		-72	-111	7779605	4328854363
7796	09:54:18.232	00:00:07.796	468	-1024	-768	-1	-1	-1	-1	4	-1024	-768	-1	-1	-1	-1	4		0	0						StimuliFarbe_gruen_rot.png	0	880	547	72	111				0	Content		-72	-111	7796354	4328871112
7813	09:54:18.249	00:00:07.812	469	-1024	-768	-1	-1	-1	-1	4	-1024	-768	-1	-1	-1	-1	4		0	0						StimuliFarbe_gruen_rot.png	0	880	547	72	111				0	Content		-72	-111	7812979	4328887737
7830	09:54:18.266	00:00:07.829	470	-1024	-768	-1	-1	-1	-1	4	-1024	-768	-1	-1	-1	-1	4		0	0						StimuliFarbe_gruen_rot.png	0	880	547	72	111				0	Content		-72	-111	7829601	4328904359
7846	09:54:18.282	00:00:07.846	471	-1024	-768	-1	-1	-1	-1	4	-1024	-768	-1	-1	-1	-1	4		0	0						StimuliFarbe_gruen_rot.png	0	880	547	72	111				0	Content		-72	-111	7846225	4328920983
7863	09:54:18.299	00:00:07.862	472	-1024	-768	-1	-1	-1	-1	4	-1024	-768	-1	-1	-1	-1	4		0	0						StimuliFarbe_gruen_rot.png	0	880	547	72	111				0	Content		-72	-111	7862974	4328937732
7880	09:54:18.316	00:00:07.879	473	-1024	-768	-1	-1	-1	-1	4	-1024	-768	-1	-1	-1	-1	4		0	0						StimuliFarbe_gruen_rot.png	0	880	547	72	111				0	Content		-72	-111	7879594	4328954352
7896	09:54:18.332	00:00:07.896	474	-1024	-768	-1	-1	-1	-1	4	-1024	-768	-1	-1	-1	-1	4		0	0						StimuliFarbe_gruen_rot.png	0	880	547	72	111				0	Content		-72	-111	7896220	4328970978
7913	09:54:18.349	00:00:07.912	475	-1024	-768	-1	-1	-1	-1	4	-1024	-768	-1	-1	-1	-1	4		0	0						StimuliFarbe_gruen_rot.png	0	880	547	72	111				0	Content		-72	-111	7912843	4328987601
7931	09:54:18.367	00:00:07.931	476	-1024	-768	-1	-1	-1	-1	4	-1024	-768	-1	-1	-1	-1	4		0	0						StimuliFarbe_gruen_rot.png	0	880	547	72	111				0	Content		-72	-111	7931427	4329006185
7946	09:54:18.382	00:00:07.946	477	-1024	-768	-1	-1	-1	-1	4	-1024	-768	-1	-1	-1	-1	4		0	0						StimuliFarbe_gruen_rot.png	0	880	547	72	111				0	Content		-72	-111	7946219	4329020977
7963	09:54:18.399	00:00:07.962	478	-1024	-768	-1	-1	-1	-1	4	-1024	-768	-1	-1	-1	-1	4		0	0						StimuliFarbe_gruen_rot.png	0	880	547	72	111				0	Content		-72	-111	7962842	4329037600
7980	09:54:18.416	00:00:07.979	479	-1024	-768	-1	-1	-1	-1	4	-1024	-768	-1	-1	-1	-1	4		0	0						StimuliFarbe_gruen_rot.png	0	880	547	72	111				0	Content		-72	-111	7979592	4329054350
7996	09:54:18.432	00:00:07.996	480	-1024	-768	-1	-1	-1	-1	4	-1024	-768	-1	-1	-1	-1	4		0	0						StimuliFarbe_gruen_rot.png	0	880	547	72	111				0	Content		-72	-111	7996213	4329070971
8013	09:54:18.449	00:00:08.012	481	-1024	-768	-1	-1	-1	-1	4	-1024	-768	-1	-1	-1	-1	4		0	0						StimuliFarbe_gruen_rot.png	0	880	547	72	111				0	Content		-72	-111	8012837	4329087595
8029	09:54:18.465	00:00:08.029	482	-1024	-768	-1	-1	-1	-1	4	-1024	-768	-1	-1	-1	-1	4		0	0						StimuliFarbe_gruen_rot.png	0	880	547	72	111				0	Content		-72	-111	8029463	4329104221
8047	09:54:18.483	00:00:08.046	483	-1024	-768	-1	-1	-1	-1	4	-1024	-768	-1	-1	-1	-1	4		0	0						StimuliFarbe_gruen_rot.png	0	880	547	72	111				0	Content		-72	-111	8046656	4329121414
8064	09:54:18.500	00:00:08.064	484	-1024	-768	-1	-1	-1	-1	4	-1024	-768	-1	-1	-1	-1	4		0	0						StimuliFarbe_gruen_rot.png	0	880	547	72	111				0	Content		-72	-111	8064026	4329138784
8081	09:54:18.517	00:00:08.081	485	-1024	-768	-1	-1	-1	-1	4	-1024	-768	-1	-1	-1	-1	4		0	0						StimuliFarbe_gruen_rot.png	0	880	547	72	111				0	Content		-72	-111	8081274	4329156032
8096	09:54:18.532	00:00:08.096	486	-1024	-768	-1	-1	-1	-1	4	-1024	-768	-1	-1	-1	-1	4		0	0						StimuliFarbe_gruen_rot.png	0	880	547	72	111				0	Content		-72	-111	8096078	4329170836
8113	09:54:18.549	00:00:08.112	487	-1024	-768	-1	-1	-1	-1	4	-1024	-768	-1	-1	-1	-1	4		0	0						StimuliFarbe_gruen_rot.png	0	880	547	72	111				0	Content		-72	-111	8112826	4329187584
8129	09:54:18.565	00:00:08.129	488	-1024	-768	-1	-1	-1	-1	4	-1024	-768	-1	-1	-1	-1	4		0	0						StimuliFarbe_gruen_rot.png	0	880	547	72	111				0	Content		-72	-111	8129451	4329204209
8146	09:54:18.582	00:00:08.146	489	-1024	-768	-1	-1	-1	-1	4	-1024	-768	-1	-1	-1	-1	4		0	0						StimuliFarbe_gruen_rot.png	0	880	547	72	111				0	Content		-72	-111	8146200	4329220958
8163	09:54:18.599	00:00:08.162	490	-1024	-768	-1	-1	-1	-1	4	-1024	-768	-1	-1	-1	-1	4		0	0						StimuliFarbe_gruen_rot.png	0	880	547	72	111				0	Content		-72	-111	8162699	4329237457
8179	09:54:18.615	00:00:08.179	491	-1024	-768	-1	-1	-1	-1	4	-1024	-768	-1	-1	-1	-1	4		0	0						StimuliFarbe_gruen_rot.png	0	880	547	72	111				0	Content		-72	-111	8179323	4329254081
8197	09:54:18.633	00:00:08.196	492	-1024	-768	-1	-1	-1	-1	4	-1024	-768	-1	-1	-1	-1	4		0	0						StimuliFarbe_gruen_rot.png	0	880	547	72	111				0	Content		-72	-111	8196516	4329271274
8214	09:54:18.650	00:00:08.213	493	-1024	-768	-1	-1	-1	-1	4	-1024	-768	-1	-1	-1	-1	4		0	0						StimuliFarbe_gruen_rot.png	0	880	547	72	111				0	Content		-72	-111	8213904	4329288662
8231	09:54:18.667	00:00:08.231	494	-1024	-768	-1	-1	-1	-1	4	-1024	-768	-1	-1	-1	-1	4		0	0						StimuliFarbe_gruen_rot.png	0	880	547	72	111				0	Content		-72	-111	8231141	4329305899
8247	09:54:18.683	00:00:08.246	495	-1024	-768	-1	-1	-1	-1	4	-1024	-768	-1	-1	-1	-1	4		0	0						StimuliFarbe_gruen_rot.png	0	880	547	72	111				0	Content		-72	-111	8246911	4329321669
8264	09:54:18.700	00:00:08.263	496	-1024	-768	-1	-1	-1	-1	4	-1024	-768	-1	-1	-1	-1	4		0	0						StimuliFarbe_gruen_rot.png	0	880	547	72	111				0	Content		-72	-111	8263578	4329338336
8279	09:54:18.715	00:00:08.279	497	-1024	-768	-1	-1	-1	-1	4	-1024	-768	-1	-1	-1	-1	4		0	0						StimuliFarbe_gruen_rot.png	0	880	547	72	111				0	Content		-72	-111	8279438	4329354196
8296	09:54:18.732	00:00:08.296	498	-1024	-768	-1	-1	-1	-1	4	-1024	-768	-1	-1	-1	-1	4		0	0						StimuliFarbe_gruen_rot.png	0	880	547	72	111				0	Content		-72	-111	8296062	4329370820
8313	09:54:18.749	00:00:08.312	499	-1024	-768	-1	-1	-1	-1	4	-1024	-768	-1	-1	-1	-1	4		0	0						StimuliFarbe_gruen_rot.png	0	880	547	72	111				0	Content		-72	-111	8312686	4329387444
8329	09:54:18.765	00:00:08.329	500	-1024	-768	-1	-1	-1	-1	4	-1024	-768	-1	-1	-1	-1	4		0	0						StimuliFarbe_gruen_rot.png	0	880	547	72	111				0	Content		-72	-111	8329309	4329404067
8346	09:54:18.782	00:00:08.345	501	-1024	-768	-1	-1	-1	-1	4	-1024	-768	-1	-1	-1	-1	4		0	0						StimuliFarbe_gruen_rot.png	0	880	547	72	111				0	Content		-72	-111	8345932	4329420690
8363	09:54:18.799	00:00:08.363	502	-1024	-768	-1	-1	-1	-1	4	-1024	-768	-1	-1	-1	-1	4		0	0						StimuliFarbe_gruen_rot.png	0	880	547	72	111				0	Content		-72	-111	8363122	4329437880
8380	09:54:18.816	00:00:08.380	503	-1024	-768	-1	-1	-1	-1	4	-1024	-768	-1	-1	-1	-1	4		0	0						StimuliFarbe_gruen_rot.png	0	880	547	72	111				0	Content		-72	-111	8380498	4329455256
8398	09:54:18.834	00:00:08.397	504	-1024	-768	-1	-1	-1	-1	4	-1024	-768	-1	-1	-1	-1	4		0	0						StimuliFarbe_gruen_rot.png	0	880	547	72	111				0	Content		-72	-111	8397747	4329472505
8413	09:54:18.849	00:00:08.412	505	-1024	-768	-1	-1	-1	-1	4	-1024	-768	-1	-1	-1	-1	4		0	0						StimuliFarbe_gruen_rot.png	0	880	547	72	111				0	Content		-72	-111	8412550	4329487308
8429	09:54:18.865	00:00:08.429	506	-1024	-768	-1	-1	-1	-1	4	-1024	-768	-1	-1	-1	-1	4		0	0						StimuliFarbe_gruen_rot.png	0	880	547	72	111				0	Content		-72	-111	8429294	4329504052
8446	09:54:18.882	00:00:08.445	507	1011,032	567,8141	0,5376378	0,5394052	395,6997	3,572555	0	960,6879	491,5394	0,3557145	0,5315813	477,2017	4,16876	0	20	986	530						StimuliFarbe_gruen_rot.png	0	880	547	72	111	909	416	117	0	Content		914	419	8445914	4329520672
8463	09:54:18.899	00:00:08.462	508	1020,265	559,9006	0,5375505	0,5399213	400,2561	3,581941	0	952,9858	491,2598	0,3542559	0,5339359	477,786	4,231662	0	20	987	526						StimuliFarbe_gruen_rot.png	0	880	547	72	111	909	416	117	0	Content		915	415	8462546	4329537304
8479	09:54:18.915	00:00:08.479	509	-1024	-768	-1	-1	-1	-1	4	979,3853	475,4212	0,3529082	0,5364726	478,9751	4,235059	0	20	979	475						StimuliFarbe_gruen_rot.png	0	880	547	72	111	909	416	117	0	Content		907	364	8479170	4329553928
8496	09:54:18.932	00:00:08.495	510	1018,436	566,2213	0,5345899	0,5395905	403,393	3,610351	0	942,9451	488,698	0,3508301	0,5387652	478,8023	4,23355	0	20	981	527						StimuliFarbe_gruen_rot.png	0	880	547	72	111	909	416	117	0	Content		909	416	8495795	4329570553
8513	09:54:18.949	00:00:08.512	511	1021,73	566,8372	0,5339235	0,5391618	407,8372	3,748256	0	944,934	486,4632	0,3489613	0,5412874	479,1821	4,250624	0	20	983	527						StimuliFarbe_gruen_rot.png	0	880	547	72	111	909	416	117	0	Content		911	416	8512544	4329587302
8529	09:54:18.965	00:00:08.529	512	1003,43	571,2274	0,5310994	0,5388074	406,271	3,738729	0	945,3381	486,8426	0,347072	0,5440651	479,9979	4,238967	0	20	974	529						StimuliFarbe_gruen_rot.png	0	880	547	72	111	909	416	117	0	Content		902	418	8529168	4329603926
8546	09:54:18.982	00:00:08.545	513	-1024	-768	-1	-1	-1	-1	4	967,1554	518,5802	0,3399318	0,5470329	453,7766	4,027682	0	20	967	519						StimuliFarbe_gruen_rot.png	0	880	547	72	111	909	416	117	0	Content		895	408	8545795	4329620553
8562	09:54:18.998	00:00:08.562	514	-1024	-768	-1	-1	-1	-1	4	-1024	-768	-1	-1	-1	-1	4		0	0						StimuliFarbe_gruen_rot.png	0	880	547	72	111				0	Content		-72	-111	8562417	4329637175
8579	09:54:19.015	00:00:08.579	515	-1024	-768	-1	-1	-1	-1	4	-1024	-768	-1	-1	-1	-1	4		0	0						StimuliFarbe_gruen_rot.png	0	880	547	72	111				0	Content		-72	-111	8579169	4329653927
8596	09:54:19.032	00:00:08.595	516	-1024	-768	-1	-1	-1	-1	4	-1024	-768	-1	-1	-1	-1	4		0	0						StimuliFarbe_gruen_rot.png	0	880	547	72	111				0	Content		-72	-111	8595792	4329670550
8612	09:54:19.048	00:00:08.612	517	-1024	-768	-1	-1	-1	-1	4	-1024	-768	-1	-1	-1	-1	4		0	0						StimuliFarbe_gruen_rot.png	0	880	547	72	111				0	Content		-72	-111	8612460	4329687218
8629	09:54:19.065	00:00:08.629	518	-1024	-768	-1	-1	-1	-1	4	-1024	-768	-1	-1	-1	-1	4		0	0						StimuliFarbe_gruen_rot.png	0	880	547	72	111				0	Content		-72	-111	8629038	4329703796
8646	09:54:19.082	00:00:08.645	519	-1024	-768	-1	-1	-1	-1	4	-1024	-768	-1	-1	-1	-1	4		0	0						StimuliFarbe_gruen_rot.png	0	880	547	72	111				0	Content		-72	-111	8645788	4329720546
8662	09:54:19.098	00:00:08.662	520	-1024	-768	-1	-1	-1	-1	4	-1024	-768	-1	-1	-1	-1	4		0	0						StimuliFarbe_gruen_rot.png	0	880	547	72	111				0	Content		-72	-111	8662410	4329737168
8679	09:54:19.115	00:00:08.679	521	-1024	-768	-1	-1	-1	-1	4	-1024	-768	-1	-1	-1	-1	4		0	0						StimuliFarbe_gruen_rot.png	0	880	547	72	111				0	Content		-72	-111	8679035	4329753793
8696	09:54:19.132	00:00:08.695	522	-1024	-768	-1	-1	-1	-1	4	-1024	-768	-1	-1	-1	-1	4		0	0						StimuliFarbe_gruen_rot.png	0	880	547	72	111				0	Content		-72	-111	8695658	4329770416
8712	09:54:19.148	00:00:08.712	523	-1024	-768	-1	-1	-1	-1	4	-1024	-768	-1	-1	-1	-1	4		0	0						StimuliFarbe_gruen_rot.png	0	880	547	72	111				0	Content		-72	-111	8712409	4329787167
8729	09:54:19.165	00:00:08.729	524	-1024	-768	-1	-1	-1	-1	4	-1024	-768	-1	-1	-1	-1	4		0	0						StimuliFarbe_gruen_rot.png	0	880	547	72	111				0	Content		-72	-111	8729031	4329803789
8746	09:54:19.182	00:00:08.745	525	-1024	-768	-1	-1	-1	-1	4	-1024	-768	-1	-1	-1	-1	4		0	0						StimuliFarbe_gruen_rot.png	0	880	547	72	111				0	Content		-72	-111	8745655	4329820413
8762	09:54:19.198	00:00:08.762	526	-1024	-768	-1	-1	-1	-1	4	-1024	-768	-1	-1	-1	-1	4		0	0						StimuliFarbe_gruen_rot.png	0	880	547	72	111				0	Content		-72	-111	8762279	4329837037
8779	09:54:19.215	00:00:08.779	527	-1024	-768	-1	-1	-1	-1	4	-1024	-768	-1	-1	-1	-1	4		0	0						StimuliFarbe_gruen_rot.png	0	880	547	72	111				0	Content		-72	-111	8779028	4329853786
8796	09:54:19.232	00:00:08.795	528	-1024	-768	-1	-1	-1	-1	4	-1024	-768	-1	-1	-1	-1	4		0	0						StimuliFarbe_gruen_rot.png	0	880	547	72	111				0	Content		-72	-111	8795650	4329870408
8812	09:54:19.248	00:00:08.812	529	-1024	-768	-1	-1	-1	-1	4	-1024	-768	-1	-1	-1	-1	4		0	0						StimuliFarbe_gruen_rot.png	0	880	547	72	111				0	Content		-72	-111	8812276	4329887034
8829	09:54:19.265	00:00:08.828	530	-1024	-768	-1	-1	-1	-1	4	-1024	-768	-1	-1	-1	-1	4		0	0						StimuliFarbe_gruen_rot.png	0	880	547	72	111				0	Content		-72	-111	8828912	4329903670
8846	09:54:19.282	00:00:08.845	531	-1024	-768	-1	-1	-1	-1	4	-1024	-768	-1	-1	-1	-1	4		0	0						StimuliFarbe_gruen_rot.png	0	880	547	72	111				0	Content		-72	-111	8845649	4329920407
8862	09:54:19.298	00:00:08.862	532	-1024	-768	-1	-1	-1	-1	4	-1024	-768	-1	-1	-1	-1	4		0	0						StimuliFarbe_gruen_rot.png	0	880	547	72	111				0	Content		-72	-111	8862274	4329937032
8879	09:54:19.315	00:00:08.878	533	-1024	-768	-1	-1	-1	-1	4	-1024	-768	-1	-1	-1	-1	4		0	0						StimuliFarbe_gruen_rot.png	0	880	547	72	111				0	Content		-72	-111	8878905	4329953663
8896	09:54:19.332	00:00:08.895	534	-1024	-768	-1	-1	-1	-1	4	-1024	-768	-1	-1	-1	-1	4		0	0						StimuliFarbe_gruen_rot.png	0	880	547	72	111				0	Content		-72	-111	8895643	4329970401
8912	09:54:19.348	00:00:08.912	535	-1024	-768	-1	-1	-1	-1	4	-1024	-768	-1	-1	-1	-1	4		0	0						StimuliFarbe_gruen_rot.png	0	880	547	72	111				0	Content		-72	-111	8912264	4329987022
8929	09:54:19.365	00:00:08.928	536	-1024	-768	-1	-1	-1	-1	4	-1024	-768	-1	-1	-1	-1	4		0	0						StimuliFarbe_gruen_rot.png	0	880	547	72	111				0	Content		-72	-111	8928900	4330003658
8946	09:54:19.382	00:00:08.945	537	-1024	-768	-1	-1	-1	-1	4	-1024	-768	-1	-1	-1	-1	4		0	0						StimuliFarbe_gruen_rot.png	0	880	547	72	111				0	Content		-72	-111	8945515	4330020273
8962	09:54:19.398	00:00:08.962	538	-1024	-768	-1	-1	-1	-1	4	-1024	-768	-1	-1	-1	-1	4		0	0						StimuliFarbe_gruen_rot.png	0	880	547	72	111				0	Content		-72	-111	8962136	4330036894
8979	09:54:19.415	00:00:08.979	539	-1024	-768	-1	-1	-1	-1	4	-1024	-768	-1	-1	-1	-1	4		0	0						StimuliFarbe_gruen_rot.png	0	880	547	72	111				0	Content		-72	-111	8979330	4330054088
8997	09:54:19.433	00:00:08.996	540	-1024	-768	-1	-1	-1	-1	4	-1024	-768	-1	-1	-1	-1	4		0	0						StimuliFarbe_gruen_rot.png	0	880	547	72	111				0	Content		-72	-111	8996704	4330071462
9014	09:54:19.450	00:00:09.014	541	-1024	-768	-1	-1	-1	-1	4	-1024	-768	-1	-1	-1	-1	4		0	0						StimuliFarbe_gruen_rot.png	0	880	547	72	111				0	Content		-72	-111	9014079	4330088837
9029	09:54:19.465	00:00:09.028	542	-1024	-768	-1	-1	-1	-1	4	-1024	-768	-1	-1	-1	-1	4		0	0						StimuliFarbe_gruen_rot.png	0	880	547	72	111				0	Content		-72	-111	9028895	4330103653
9046	09:54:19.482	00:00:09.045	543	-1024	-768	-1	-1	-1	-1	4	-1024	-768	-1	-1	-1	-1	4		0	0						StimuliFarbe_gruen_rot.png	0	880	547	72	111				0	Content		-72	-111	9045510	4330120268
9062	09:54:19.498	00:00:09.062	544	-1024	-768	-1	-1	-1	-1	4	-1024	-768	-1	-1	-1	-1	4		0	0						StimuliFarbe_gruen_rot.png	0	880	547	72	111				0	Content		-72	-111	9062255	4330137013
9079	09:54:19.515	00:00:09.078	545	-1024	-768	-1	-1	-1	-1	4	-1024	-768	-1	-1	-1	-1	4		0	0						StimuliFarbe_gruen_rot.png	0	880	547	72	111				0	Content		-72	-111	9078894	4330153652
9096	09:54:19.532	00:00:09.095	546	-1024	-768	-1	-1	-1	-1	4	-1024	-768	-1	-1	-1	-1	4		0	0						StimuliFarbe_gruen_rot.png	0	880	547	72	111				0	Content		-72	-111	9095500	4330170258
9112	09:54:19.548	00:00:09.112	547	-1024	-768	-1	-1	-1	-1	4	-1024	-768	-1	-1	-1	-1	4		0	0						StimuliFarbe_gruen_rot.png	0	880	547	72	111				0	Content		-72	-111	9112122	4330186880
9129	09:54:19.565	00:00:09.129	548	-1024	-768	-1	-1	-1	-1	4	-1024	-768	-1	-1	-1	-1	4		0	0						StimuliFarbe_gruen_rot.png	0	880	547	72	111				0	Content		-72	-111	9129318	4330204076
9147	09:54:19.583	00:00:09.146	549	-1024	-768	-1	-1	-1	-1	4	-1024	-768	-1	-1	-1	-1	4		0	0						StimuliFarbe_gruen_rot.png	0	880	547	72	111				0	Content		-72	-111	9146563	4330221321
9164	09:54:19.600	00:00:09.163	550	-1024	-768	-1	-1	-1	-1	4	-1024	-768	-1	-1	-1	-1	4		0	0						StimuliFarbe_gruen_rot.png	0	880	547	72	111				0	Content		-72	-111	9163811	4330238569
9179	09:54:19.615	00:00:09.178	551	-1024	-768	-1	-1	-1	-1	4	-1024	-768	-1	-1	-1	-1	4		0	0						StimuliFarbe_gruen_rot.png	0	880	547	72	111				0	Content		-72	-111	9178739	4330253497
9195	09:54:19.631	00:00:09.195	552	-1024	-768	-1	-1	-1	-1	4	-1024	-768	-1	-1	-1	-1	4		0	0						StimuliFarbe_gruen_rot.png	0	880	547	72	111				0	Content		-72	-111	9195364	4330270122
9212	09:54:19.648	00:00:09.212	553	-1024	-768	-1	-1	-1	-1	4	-1024	-768	-1	-1	-1	-1	4		0	0						StimuliFarbe_gruen_rot.png	0	880	547	72	111				0	Content		-72	-111	9212110	4330286868
9229	09:54:19.665	00:00:09.228	554	-1024	-768	-1	-1	-1	-1	4	-1024	-768	-1	-1	-1	-1	4		0	0						StimuliFarbe_gruen_rot.png	0	880	547	72	111				0	Content		-72	-111	9228740	4330303498
9245	09:54:19.681	00:00:09.245	555	-1024	-768	-1	-1	-1	-1	4	-1024	-768	-1	-1	-1	-1	4		0	0						StimuliFarbe_gruen_rot.png	0	880	547	72	111				0	Content		-72	-111	9245356	4330320114
9262	09:54:19.698	00:00:09.261	556	-1024	-768	-1	-1	-1	-1	4	-1024	-768	-1	-1	-1	-1	4		0	0						StimuliFarbe_gruen_rot.png	0	880	547	72	111				0	Content		-72	-111	9261983	4330336741
9279	09:54:19.715	00:00:09.279	557	-1024	-768	-1	-1	-1	-1	4	-1024	-768	-1	-1	-1	-1	4		0	0						StimuliFarbe_gruen_rot.png	0	880	547	72	111				0	Content		-72	-111	9279174	4330353932
9297	09:54:19.733	00:00:09.296	558	-1024	-768	-1	-1	-1	-1	4	-1024	-768	-1	-1	-1	-1	4		0	0						StimuliFarbe_gruen_rot.png	0	880	547	72	111				0	Content		-72	-111	9296548	4330371306
9314	09:54:19.750	00:00:09.313	559	-1024	-768	-1	-1	-1	-1	4	-1024	-768	-1	-1	-1	-1	4		0	0						StimuliFarbe_gruen_rot.png	0	880	547	72	111				0	Content		-72	-111	9313793	4330388551
9329	09:54:19.765	00:00:09.328	560	-1024	-768	-1	-1	-1	-1	4	-1024	-768	-1	-1	-1	-1	4		0	0						StimuliFarbe_gruen_rot.png	0	880	547	72	111				0	Content		-72	-111	9328599	4330403357
9345	09:54:19.781	00:00:09.345	561	-1024	-768	-1	-1	-1	-1	4	-1024	-768	-1	-1	-1	-1	4		0	0						StimuliFarbe_gruen_rot.png	0	880	547	72	111				0	Content		-72	-111	9345345	4330420103
9362	09:54:19.798	00:00:09.361	562	-1024	-768	-1	-1	-1	-1	4	-1024	-768	-1	-1	-1	-1	4		0	0						StimuliFarbe_gruen_rot.png	0	880	547	72	111				0	Content		-72	-111	9361969	4330436727
9379	09:54:19.815	00:00:09.378	563	-1024	-768	-1	-1	-1	-1	4	-1024	-768	-1	-1	-1	-1	4		0	0						StimuliFarbe_gruen_rot.png	0	880	547	72	111				0	Content		-72	-111	9378594	4330453352
9395	09:54:19.831	00:00:09.395	564	-1024	-768	-1	-1	-1	-1	4	-1024	-768	-1	-1	-1	-1	4		0	0						StimuliFarbe_gruen_rot.png	0	880	547	72	111				0	Content		-72	-111	9395215	4330469973
9412	09:54:19.848	00:00:09.411	565	-1024	-768	-1	-1	-1	-1	4	-1024	-768	-1	-1	-1	-1	4		0	0						StimuliFarbe_gruen_rot.png	0	880	547	72	111				0	Content		-72	-111	9411850	4330486608
9429	09:54:19.865	00:00:09.429	566	-1024	-768	-1	-1	-1	-1	4	-1024	-768	-1	-1	-1	-1	4		0	0						StimuliFarbe_gruen_rot.png	0	880	547	72	111				0	Content		-72	-111	9429032	4330503790
9446	09:54:19.882	00:00:09.446	567	-1024	-768	-1	-1	-1	-1	4	-1024	-768	-1	-1	-1	-1	4		0	0						StimuliFarbe_gruen_rot.png	0	880	547	72	111				0	Content		-72	-111	9446408	4330521166
9464	09:54:19.900	00:00:09.463	568	-1024	-768	-1	-1	-1	-1	4	-1024	-768	-1	-1	-1	-1	4		0	0						StimuliFarbe_gruen_rot.png	0	880	547	72	111				0	Content		-72	-111	9463655	4330538413
9479	09:54:19.915	00:00:09.478	569	-1024	-768	-1	-1	-1	-1	4	-1024	-768	-1	-1	-1	-1	4		0	0						StimuliFarbe_gruen_rot.png	0	880	547	72	111				0	Content		-72	-111	9478585	4330553343
9495	09:54:19.931	00:00:09.495	570	-1024	-768	-1	-1	-1	-1	4	-1024	-768	-1	-1	-1	-1	4		0	0						StimuliFarbe_gruen_rot.png	0	880	547	72	111				0	Content		-72	-111	9495206	4330569964
9512	09:54:19.948	00:00:09.511	571	-1024	-768	-1	-1	-1	-1	4	-1024	-768	-1	-1	-1	-1	4		0	0						StimuliFarbe_gruen_rot.png	0	880	547	72	111				0	Content		-72	-111	9511952	4330586710
9529	09:54:19.965	00:00:09.528	572	-1024	-768	-1	-1	-1	-1	4	-1024	-768	-1	-1	-1	-1	4		0	0						StimuliFarbe_gruen_rot.png	0	880	547	72	111				0	Content		-72	-111	9528576	4330603334
9545	09:54:19.981	00:00:09.545	573	-1024	-768	-1	-1	-1	-1	4	-1024	-768	-1	-1	-1	-1	4		0	0						StimuliFarbe_gruen_rot.png	0	880	547	72	111				0	Content		-72	-111	9545196	4330619954
9562	09:54:19.998	00:00:09.561	574	-1024	-768	-1	-1	-1	-1	4	-1024	-768	-1	-1	-1	-1	4		0	0						StimuliFarbe_gruen_rot.png	0	880	547	72	111				0	Content		-72	-111	9561825	4330636583
9579	09:54:20.015	00:00:09.578	575	-1024	-768	-1	-1	-1	-1	4	-1024	-768	-1	-1	-1	-1	4		0	0						StimuliFarbe_gruen_rot.png	0	880	547	72	111				0	Content		-72	-111	9578887	4330653645
9596	09:54:20.032	00:00:09.596	576	-1024	-768	-1	-1	-1	-1	4	-1024	-768	-1	-1	-1	-1	4		0	0						StimuliFarbe_gruen_rot.png	0	880	547	72	111				0	Content		-72	-111	9596262	4330671020
9614	09:54:20.050	00:00:09.613	577	-1024	-768	-1	-1	-1	-1	4	-1024	-768	-1	-1	-1	-1	4		0	0						StimuliFarbe_gruen_rot.png	0	880	547	72	111				0	Content		-72	-111	9613636	4330688394
9628	09:54:20.064	00:00:09.628	578	-1024	-768	-1	-1	-1	-1	4	-1024	-768	-1	-1	-1	-1	4		0	0						StimuliFarbe_gruen_rot.png	0	880	547	72	111				0	Content		-72	-111	9628442	4330703200
9645	09:54:20.081	00:00:09.645	579	-1024	-768	-1	-1	-1	-1	4	-1024	-768	-1	-1	-1	-1	4		0	0						StimuliFarbe_gruen_rot.png	0	880	547	72	111				0	Content		-72	-111	9645066	4330719824
9662	09:54:20.098	00:00:09.661	580	-1024	-768	-1	-1	-1	-1	4	-1024	-768	-1	-1	-1	-1	4		0	0						StimuliFarbe_gruen_rot.png	0	880	547	72	111				0	Content		-72	-111	9661816	4330736574
9678	09:54:20.114	00:00:09.678	581	-1024	-768	-1	-1	-1	-1	4	-1024	-768	-1	-1	-1	-1	4		0	0						StimuliFarbe_gruen_rot.png	0	880	547	72	111				0	Content		-72	-111	9678436	4330753194
9695	09:54:20.131	00:00:09.695	582	-1024	-768	-1	-1	-1	-1	4	-1024	-768	-1	-1	-1	-1	4		0	0						StimuliFarbe_gruen_rot.png	0	880	547	72	111				0	Content		-72	-111	9695058	4330769816
9712	09:54:20.148	00:00:09.711	583	-1024	-768	-1	-1	-1	-1	4	-1024	-768	-1	-1	-1	-1	4		0	0						StimuliFarbe_gruen_rot.png	0	880	547	72	111				0	Content		-72	-111	9711679	4330786437
9729	09:54:20.165	00:00:09.728	584	-1024	-768	-1	-1	-1	-1	4	-1024	-768	-1	-1	-1	-1	4		0	0						StimuliFarbe_gruen_rot.png	0	880	547	72	111				0	Content		-72	-111	9728870	4330803628
9746	09:54:20.182	00:00:09.746	585	-1024	-768	-1	-1	-1	-1	4	-1024	-768	-1	-1	-1	-1	4		0	0						StimuliFarbe_gruen_rot.png	0	880	547	72	111				0	Content		-72	-111	9746243	4330821001
9763	09:54:20.199	00:00:09.763	586	-1024	-768	-1	-1	-1	-1	4	-1024	-768	-1	-1	-1	-1	4		0	0						StimuliFarbe_gruen_rot.png	0	880	547	72	111				0	Content		-72	-111	9763494	4330838252
9778	09:54:20.214	00:00:09.778	587	-1024	-768	-1	-1	-1	-1	4	-1024	-768	-1	-1	-1	-1	4		0	0						StimuliFarbe_gruen_rot.png	0	880	547	72	111				0	Content		-72	-111	9778298	4330853056
9795	09:54:20.231	00:00:09.795	588	-1024	-768	-1	-1	-1	-1	4	-1024	-768	-1	-1	-1	-1	4		0	0						StimuliFarbe_gruen_rot.png	0	880	547	72	111				0	Content		-72	-111	9795045	4330869803
9812	09:54:20.248	00:00:09.811	589	-1024	-768	-1	-1	-1	-1	4	-1024	-768	-1	-1	-1	-1	4		0	0						StimuliFarbe_gruen_rot.png	0	880	547	72	111				0	Content		-72	-111	9811671	4330886429
9828	09:54:20.264	00:00:09.828	590	-1024	-768	-1	-1	-1	-1	4	-1024	-768	-1	-1	-1	-1	4		0	0						StimuliFarbe_gruen_rot.png	0	880	547	72	111				0	Content		-72	-111	9828292	4330903050
9845	09:54:20.281	00:00:09.844	591	-1024	-768	-1	-1	-1	-1	4	-1024	-768	-1	-1	-1	-1	4		0	0						StimuliFarbe_gruen_rot.png	0	880	547	72	111				0	Content		-72	-111	9844914	4330919672
9862	09:54:20.298	00:00:09.861	592	-1024	-768	-1	-1	-1	-1	4	-1024	-768	-1	-1	-1	-1	4		0	0						StimuliFarbe_gruen_rot.png	0	880	547	72	111				0	Content		-72	-111	9861537	4330936295
9879	09:54:20.315	00:00:09.878	593	-1024	-768	-1	-1	-1	-1	4	-1024	-768	-1	-1	-1	-1	4		0	0						StimuliFarbe_gruen_rot.png	0	880	547	72	111				0	Content		-72	-111	9878744	4330953502
9896	09:54:20.332	00:00:09.896	594	-1024	-768	-1	-1	-1	-1	4	-1024	-768	-1	-1	-1	-1	4		0	0						StimuliFarbe_gruen_rot.png	0	880	547	72	111				0	Content		-72	-111	9896101	4330970859
9913	09:54:20.349	00:00:09.913	595	-1024	-768	-1	-1	-1	-1	4	-1024	-768	-1	-1	-1	-1	4		0	0						StimuliFarbe_gruen_rot.png	0	880	547	72	111				0	Content		-72	-111	9913351	4330988109
9928	09:54:20.364	00:00:09.928	596	-1024	-768	-1	-1	-1	-1	4	-1024	-768	-1	-1	-1	-1	4		0	0						StimuliFarbe_gruen_rot.png	0	880	547	72	111				0	Content		-72	-111	9928280	4331003038
9945	09:54:20.381	00:00:09.944	597	-1024	-768	-1	-1	-1	-1	4	-1024	-768	-1	-1	-1	-1	4		0	0						StimuliFarbe_gruen_rot.png	0	880	547	72	111				0	Content		-72	-111	9944903	4331019661
9962	09:54:20.398	00:00:09.961	598	-1024	-768	-1	-1	-1	-1	4	-1024	-768	-1	-1	-1	-1	4		0	0						StimuliFarbe_gruen_rot.png	0	880	547	72	111				0	Content		-72	-111	9961658	4331036416
9978	09:54:20.414	00:00:09.978	599	-1024	-768	-1	-1	-1	-1	4	-1024	-768	-1	-1	-1	-1	4		0	0						StimuliFarbe_gruen_rot.png	0	880	547	72	111				0	Content		-72	-111	9978150	4331052908
9995	09:54:20.431	00:00:09.994	600	-1024	-768	-1	-1	-1	-1	4	-1024	-768	-1	-1	-1	-1	4		0	0						StimuliFarbe_gruen_rot.png	0	880	547	72	111				0	Content		-72	-111	9994897	4331069655
10012	09:54:20.448	00:00:10.011	601	-1024	-768	-1	-1	-1	-1	4	-1024	-768	-1	-1	-1	-1	4		0	0						StimuliFarbe_gruen_rot.png	0	880	547	72	111				0	Content		-72	-111	10011522	4331086280
10029	09:54:20.465	00:00:10.028	602	-1024	-768	-1	-1	-1	-1	4	-1024	-768	-1	-1	-1	-1	4		0	0						StimuliFarbe_gruen_rot.png	0	880	547	72	111				0	Content		-72	-111	10028589	4331103347
10046	09:54:20.482	00:00:10.045	603	-1024	-768	-1	-1	-1	-1	4	-1024	-768	-1	-1	-1	-1	4		0	0						StimuliFarbe_gruen_rot.png	0	880	547	72	111				0	Content		-72	-111	10045962	4331120720
10063	09:54:20.499	00:00:10.063	604	-1024	-768	-1	-1	-1	-1	4	-1024	-768	-1	-1	-1	-1	4		0	0						StimuliFarbe_gruen_rot.png	0	880	547	72	111				0	Content		-72	-111	10063336	4331138094
10078	09:54:20.514	00:00:10.078	605	-1024	-768	-1	-1	-1	-1	4	-1024	-768	-1	-1	-1	-1	4		0	0						StimuliFarbe_gruen_rot.png	0	880	547	72	111				0	Content		-72	-111	10078138	4331152896
10095	09:54:20.531	00:00:10.094	606	-1024	-768	-1	-1	-1	-1	4	-1024	-768	-1	-1	-1	-1	4		0	0						StimuliFarbe_gruen_rot.png	0	880	547	72	111				0	Content		-72	-111	10094763	4331169521
10112	09:54:20.548	00:00:10.111	607	-1024	-768	-1	-1	-1	-1	4	-1024	-768	-1	-1	-1	-1	4		0	0						StimuliFarbe_gruen_rot.png	0	880	547	72	111				0	Content		-72	-111	10111512	4331186270
10128	09:54:20.564	00:00:10.128	608	-1024	-768	-1	-1	-1	-1	4	-1024	-768	-1	-1	-1	-1	4		0	0						StimuliFarbe_gruen_rot.png	0	880	547	72	111				0	Content		-72	-111	10128139	4331202897
10145	09:54:20.581	00:00:10.144	609	-1024	-768	-1	-1	-1	-1	4	-1024	-768	-1	-1	-1	-1	4		0	0						StimuliFarbe_gruen_rot.png	0	880	547	72	111				0	Content		-72	-111	10144759	4331219517
10161	09:54:20.597	00:00:10.161	610	-1024	-768	-1	-1	-1	-1	4	-1024	-768	-1	-1	-1	-1	4		0	0						StimuliFarbe_gruen_rot.png	0	880	547	72	111				0	Content		-72	-111	10161384	4331236142
10179	09:54:20.615	00:00:10.178	611	-1024	-768	-1	-1	-1	-1	4	-1024	-768	-1	-1	-1	-1	4		0	0						StimuliFarbe_gruen_rot.png	0	880	547	72	111				0	Content		-72	-111	10178578	4331253336
10196	09:54:20.632	00:00:10.195	612	-1024	-768	-1	-1	-1	-1	4	-1024	-768	-1	-1	-1	-1	4		0	0						StimuliFarbe_gruen_rot.png	0	880	547	72	111				0	Content		-72	-111	10195948	4331270706
10213	09:54:20.649	00:00:10.213	613	-1024	-768	-1	-1	-1	-1	4	-1024	-768	-1	-1	-1	-1	4		0	0						StimuliFarbe_gruen_rot.png	0	880	547	72	111				0	Content		-72	-111	10213197	4331287955
10228	09:54:20.664	00:00:10.228	614	-1024	-768	-1	-1	-1	-1	4	-1024	-768	-1	-1	-1	-1	4		0	0						StimuliFarbe_gruen_rot.png	0	880	547	72	111				0	Content		-72	-111	10228003	4331302761
10245	09:54:20.681	00:00:10.244	615	-1024	-768	-1	-1	-1	-1	4	-1024	-768	-1	-1	-1	-1	4		0	0						StimuliFarbe_gruen_rot.png	0	880	547	72	111				0	Content		-72	-111	10244755	4331319513
10261	09:54:20.697	00:00:10.261	616	-1024	-768	-1	-1	-1	-1	4	-1024	-768	-1	-1	-1	-1	4		0	0						StimuliFarbe_gruen_rot.png	0	880	547	72	111				0	Content		-72	-111	10261375	4331336133
10278	09:54:20.714	00:00:10.277	617	831,3947	600,1823	0,3468744	0,60037	496,7262	4,682082	3	788,0742	586,014	0,3468714	0,6003692	496,7262	4,6551	1	21	788	586						StimuliFarbe_gruen_rot.png	0	880	547	72	111	702	475	150	0	Content		716	475	10277993	4331352751
10295	09:54:20.731	00:00:10.294	618	905,1305	617,7729	0,5350354	0,5397472	472,6364	4,649964	0	730,1274	580,1978	0,3464358	0,5999686	491,7035	4,653076	0	21	818	599						StimuliFarbe_gruen_rot.png	0	880	547	72	111	702	475	150	0	Content		746	488	10294621	4331369379
10311	09:54:20.747	00:00:10.311	619	815,5684	620,7811	0,5384489	0,539991	472,6364	4,594377	0	733,1884	576,4992	0,3467222	0,5994931	491,4271	4,616053	0	21	774	599						StimuliFarbe_gruen_rot.png	0	880	547	72	111	702	475	150	0	Content		702	488	10311245	4331386003
10328	09:54:20.764	00:00:10.327	620	-1024	-768	-1	-1	-1	-1	4	735,5836	580,9695	0,3469892	0,5990682	491,1894	4,632516	0	21	736	581						StimuliFarbe_gruen_rot.png	0	880	547	72	111	702	475	150	0	Content		664	470	10327994	4331402752
10345	09:54:20.781	00:00:10.344	621	-1024	-768	-1	-1	-1	-1	4	738,1253	581,5994	0,3470732	0,5989119	491,0091	4,546411	0	21	738	582						StimuliFarbe_gruen_rot.png	0	880	547	72	111	702	475	150	0	Content		666	471	10344621	4331419379
10361	09:54:20.797	00:00:10.361	622	-1024	-768	-1	-1	-1	-1	4	741,3729	575,0375	0,3470109	0,5989957	490,8028	4,542689	0	21	741	575						StimuliFarbe_gruen_rot.png	0	880	547	72	111	702	475	150	0	Content		669	464	10361243	4331436001
10378	09:54:20.814	00:00:10.377	623	-1024	-768	-1	-1	-1	-1	4	748,1107	582,6093	0,3463277	0,5997801	490,4576	4,53531	0	21	748	583						StimuliFarbe_gruen_rot.png	0	880	547	72	111	702	475	150	0	Content		676	472	10377867	4331452625
10394	09:54:20.830	00:00:10.394	624	-1024	-768	-1	-1	-1	-1	4	920,2245	637,5277	0,3441193	0,6024503	490,7601	4,475154	0	21	920	638						StimuliFarbe_gruen_rot.png	0	880	547	72	111	702	475	150	0	Content		848	527	10394493	4331469251
10411	09:54:20.847	00:00:10.411	625	-1024	-768	-1	-1	-1	-1	4	1013,182	692,6749	0,3419721	0,6053946	491,5959	4,310386	0	21	1013	693						StimuliFarbe_gruen_rot.png	0	880	547	72	111	702	475	150	0	Content		941	582	10411240	4331485998
10428	09:54:20.864	00:00:10.427	626	-1024	-768	-1	-1	-1	-1	4	-1024	-768	-1	-1	-1	-1	4		0	0						StimuliFarbe_gruen_rot.png	0	880	547	72	111				0	Content		-72	-111	10427867	4331502625
10445	09:54:20.881	00:00:10.444	627	-1024	-768	-1	-1	-1	-1	4	-1024	-768	-1	-1	-1	-1	4		0	0						StimuliFarbe_gruen_rot.png	0	880	547	72	111				0	Content		-72	-111	10444614	4331519372
10461	09:54:20.897	00:00:10.461	628	-1024	-768	-1	-1	-1	-1	4	-1024	-768	-1	-1	-1	-1	4		0	0						StimuliFarbe_gruen_rot.png	0	880	547	72	111				0	Content		-72	-111	10461237	4331535995
10478	09:54:20.914	00:00:10.477	629	-1024	-768	-1	-1	-1	-1	4	-1024	-768	-1	-1	-1	-1	4		0	0						StimuliFarbe_gruen_rot.png	0	880	547	72	111				0	Content		-72	-111	10477904	4331552662
10494	09:54:20.930	00:00:10.494	630	-1024	-768	-1	-1	-1	-1	4	-1024	-768	-1	-1	-1	-1	4		0	0						StimuliFarbe_gruen_rot.png	0	880	547	72	111				0	Content		-72	-111	10494484	4331569242
10511	09:54:20.947	00:00:10.511	631	-1024	-768	-1	-1	-1	-1	4	-1024	-768	-1	-1	-1	-1	4		0	0						StimuliFarbe_gruen_rot.png	0	880	547	72	111				0	Content		-72	-111	10511233	4331585991
10528	09:54:20.964	00:00:10.527	632	-1024	-768	-1	-1	-1	-1	4	-1024	-768	-1	-1	-1	-1	4		0	0						StimuliFarbe_gruen_rot.png	0	880	547	72	111				0	Content		-72	-111	10527855	4331602613
10544	09:54:20.980	00:00:10.544	633	-1024	-768	-1	-1	-1	-1	4	-1024	-768	-1	-1	-1	-1	4		0	0						StimuliFarbe_gruen_rot.png	0	880	547	72	111				0	Content		-72	-111	10544477	4331619235
10561	09:54:20.997	00:00:10.561	634	-1024	-768	-1	-1	-1	-1	4	-1024	-768	-1	-1	-1	-1	4		0	0						StimuliFarbe_gruen_rot.png	0	880	547	72	111				0	Content		-72	-111	10561103	4331635861
10578	09:54:21.014	00:00:10.577	635	-1024	-768	-1	-1	-1	-1	4	-1024	-768	-1	-1	-1	-1	4		0	0						StimuliFarbe_gruen_rot.png	0	880	547	72	111				0	Content		-72	-111	10577726	4331652484
10594	09:54:21.030	00:00:10.594	636	-1024	-768	-1	-1	-1	-1	4	-1024	-768	-1	-1	-1	-1	4		0	0						StimuliFarbe_gruen_rot.png	0	880	547	72	111				0	Content		-72	-111	10594480	4331669238
10611	09:54:21.047	00:00:10.611	637	-1024	-768	-1	-1	-1	-1	4	-1024	-768	-1	-1	-1	-1	4		0	0						StimuliFarbe_gruen_rot.png	0	880	547	72	111				0	Content		-72	-111	10611101	4331685859
10628	09:54:21.064	00:00:10.627	638	-1024	-768	-1	-1	-1	-1	4	-1024	-768	-1	-1	-1	-1	4		0	0						StimuliFarbe_gruen_rot.png	0	880	547	72	111				0	Content		-72	-111	10627723	4331702481
10644	09:54:21.080	00:00:10.644	639	-1024	-768	-1	-1	-1	-1	4	-1024	-768	-1	-1	-1	-1	4		0	0						StimuliFarbe_gruen_rot.png	0	880	547	72	111				0	Content		-72	-111	10644346	4331719104
10661	09:54:21.097	00:00:10.661	640	-1024	-768	-1	-1	-1	-1	4	-1024	-768	-1	-1	-1	-1	4		0	0						StimuliFarbe_gruen_rot.png	0	880	547	72	111				0	Content		-72	-111	10661094	4331735852
10678	09:54:21.114	00:00:10.677	641	-1024	-768	-1	-1	-1	-1	4	-1024	-768	-1	-1	-1	-1	4		0	0						StimuliFarbe_gruen_rot.png	0	880	547	72	111				0	Content		-72	-111	10677721	4331752479
10695	09:54:21.131	00:00:10.694	642	-1024	-768	-1	-1	-1	-1	4	-1024	-768	-1	-1	-1	-1	4		0	0						StimuliFarbe_gruen_rot.png	0	880	547	72	111				0	Content		-72	-111	10694972	4331769730
10711	09:54:21.147	00:00:10.711	643	-1024	-768	-1	-1	-1	-1	4	-1024	-768	-1	-1	-1	-1	4		0	0						StimuliFarbe_gruen_rot.png	0	880	547	72	111				0	Content		-72	-111	10711094	4331785852
10728	09:54:21.164	00:00:10.727	644	-1024	-768	-1	-1	-1	-1	4	-1024	-768	-1	-1	-1	-1	4		0	0						StimuliFarbe_gruen_rot.png	0	880	547	72	111				0	Content		-72	-111	10727717	4331802475
10744	09:54:21.180	00:00:10.744	645	-1024	-768	-1	-1	-1	-1	4	-1024	-768	-1	-1	-1	-1	4		0	0						StimuliFarbe_gruen_rot.png	0	880	547	72	111				0	Content		-72	-111	10744340	4331819098
10761	09:54:21.197	00:00:10.761	646	-1024	-768	-1	-1	-1	-1	4	-1024	-768	-1	-1	-1	-1	4		0	0						StimuliFarbe_gruen_rot.png	0	880	547	72	111				0	Content		-72	-111	10761085	4331835843
10778	09:54:21.214	00:00:10.777	647	-1024	-768	-1	-1	-1	-1	4	-1024	-768	-1	-1	-1	-1	4		0	0						StimuliFarbe_gruen_rot.png	0	880	547	72	111				0	Content		-72	-111	10777710	4331852468
10794	09:54:21.230	00:00:10.794	648	-1024	-768	-1	-1	-1	-1	4	-1024	-768	-1	-1	-1	-1	4		0	0						StimuliFarbe_gruen_rot.png	0	880	547	72	111				0	Content		-72	-111	10794332	4331869090
10811	09:54:21.247	00:00:10.811	649	-1024	-768	-1	-1	-1	-1	4	-1024	-768	-1	-1	-1	-1	4		0	0						StimuliFarbe_gruen_rot.png	0	880	547	72	111				0	Content		-72	-111	10811399	4331886157
10829	09:54:21.265	00:00:10.828	650	-1024	-768	-1	-1	-1	-1	4	-1024	-768	-1	-1	-1	-1	4		0	0						StimuliFarbe_gruen_rot.png	0	880	547	72	111				0	Content		-72	-111	10828771	4331903529
10846	09:54:21.282	00:00:10.846	651	-1024	-768	-1	-1	-1	-1	4	-1024	-768	-1	-1	-1	-1	4		0	0						StimuliFarbe_gruen_rot.png	0	880	547	72	111				0	Content		-72	-111	10846020	4331920778
10861	09:54:21.297	00:00:10.860	652	-1024	-768	-1	-1	-1	-1	4	-1024	-768	-1	-1	-1	-1	4		0	0						StimuliFarbe_gruen_rot.png	0	880	547	72	111				0	Content		-72	-111	10860952	4331935710
10878	09:54:21.314	00:00:10.877	653	-1024	-768	-1	-1	-1	-1	4	-1024	-768	-1	-1	-1	-1	4		0	0						StimuliFarbe_gruen_rot.png	0	880	547	72	111				0	Content		-72	-111	10877576	4331952334
10894	09:54:21.330	00:00:10.894	654	-1024	-768	-1	-1	-1	-1	4	-1024	-768	-1	-1	-1	-1	4		0	0						StimuliFarbe_gruen_rot.png	0	880	547	72	111				0	Content		-72	-111	10894324	4331969082
10911	09:54:21.347	00:00:10.910	655	-1024	-768	-1	-1	-1	-1	4	-1024	-768	-1	-1	-1	-1	4		0	0						StimuliFarbe_gruen_rot.png	0	880	547	72	111				0	Content		-72	-111	10910945	4331985703
10928	09:54:21.364	00:00:10.927	656	-1024	-768	-1	-1	-1	-1	4	-1024	-768	-1	-1	-1	-1	4		0	0						StimuliFarbe_gruen_rot.png	0	880	547	72	111				0	Content		-72	-111	10927569	4332002327
10944	09:54:21.380	00:00:10.944	657	-1024	-768	-1	-1	-1	-1	4	-1024	-768	-1	-1	-1	-1	4		0	0						StimuliFarbe_gruen_rot.png	0	880	547	72	111				0	Content		-72	-111	10944191	4332018949
10961	09:54:21.397	00:00:10.961	658	-1024	-768	-1	-1	-1	-1	4	-1024	-768	-1	-1	-1	-1	4		0	0						StimuliFarbe_gruen_rot.png	0	880	547	72	111				0	Content		-72	-111	10961385	4332036143
10979	09:54:21.415	00:00:10.978	659	-1024	-768	-1	-1	-1	-1	4	-1024	-768	-1	-1	-1	-1	4		0	0						StimuliFarbe_gruen_rot.png	0	880	547	72	111				0	Content		-72	-111	10978760	4332053518
10996	09:54:21.432	00:00:10.996	660	-1024	-768	-1	-1	-1	-1	4	-1024	-768	-1	-1	-1	-1	4		0	0						StimuliFarbe_gruen_rot.png	0	880	547	72	111				0	Content		-72	-111	10996007	4332070765
11011	09:54:21.447	00:00:11.010	661	-1024	-768	-1	-1	-1	-1	4	-1024	-768	-1	-1	-1	-1	4		0	0						StimuliFarbe_gruen_rot.png	0	880	547	72	111				0	Content		-72	-111	11010808	4332085566
11028	09:54:21.464	00:00:11.027	662	-1024	-768	-1	-1	-1	-1	4	-1024	-768	-1	-1	-1	-1	4		0	0						StimuliFarbe_gruen_rot.png	0	880	547	72	111				0	Content		-72	-111	11027559	4332102317
11044	09:54:21.480	00:00:11.044	663	-1024	-768	-1	-1	-1	-1	4	-1024	-768	-1	-1	-1	-1	4		0	0						StimuliFarbe_gruen_rot.png	0	880	547	72	111				0	Content		-72	-111	11044180	4332118938
11061	09:54:21.497	00:00:11.060	664	-1024	-768	-1	-1	-1	-1	4	-1024	-768	-1	-1	-1	-1	4		0	0						StimuliFarbe_gruen_rot.png	0	880	547	72	111				0	Content		-72	-111	11060801	4332135559
11077	09:54:21.513	00:00:11.077	665	-1024	-768	-1	-1	-1	-1	4	-1024	-768	-1	-1	-1	-1	4		0	0						StimuliFarbe_gruen_rot.png	0	880	547	72	111				0	Content		-72	-111	11077425	4332152183
11094	09:54:21.530	00:00:11.094	666	-1024	-768	-1	-1	-1	-1	4	-1024	-768	-1	-1	-1	-1	4		0	0						StimuliFarbe_gruen_rot.png	0	880	547	72	111				0	Content		-72	-111	11094049	4332168807
11111	09:54:21.547	00:00:11.111	667	-1024	-768	-1	-1	-1	-1	4	-1024	-768	-1	-1	-1	-1	4		0	0						StimuliFarbe_gruen_rot.png	0	880	547	72	111				0	Content		-72	-111	11111242	4332186000
11129	09:54:21.565	00:00:11.128	668	-1024	-768	-1	-1	-1	-1	4	-1024	-768	-1	-1	-1	-1	4		0	0						StimuliFarbe_gruen_rot.png	0	880	547	72	111				0	Content		-72	-111	11128613	4332203371
11146	09:54:21.582	00:00:11.145	669	-1024	-768	-1	-1	-1	-1	4	-1024	-768	-1	-1	-1	-1	4		0	0						StimuliFarbe_gruen_rot.png	0	880	547	72	111				0	Content		-72	-111	11145862	4332220620
11161	09:54:21.597	00:00:11.160	670	-1024	-768	-1	-1	-1	-1	4	-1024	-768	-1	-1	-1	-1	4		0	0						StimuliFarbe_gruen_rot.png	0	880	547	72	111				0	Content		-72	-111	11160666	4332235424
11177	09:54:21.613	00:00:11.177	671	-1024	-768	-1	-1	-1	-1	4	-1024	-768	-1	-1	-1	-1	4		0	0						StimuliFarbe_gruen_rot.png	0	880	547	72	111				0	Content		-72	-111	11177414	4332252172
11194	09:54:21.630	00:00:11.194	672	-1024	-768	-1	-1	-1	-1	4	-1024	-768	-1	-1	-1	-1	4		0	0						StimuliFarbe_gruen_rot.png	0	880	547	72	111				0	Content		-72	-111	11194038	4332268796
11211	09:54:21.647	00:00:11.210	673	-1024	-768	-1	-1	-1	-1	4	-1024	-768	-1	-1	-1	-1	4		0	0						StimuliFarbe_gruen_rot.png	0	880	547	72	111				0	Content		-72	-111	11210658	4332285416
11227	09:54:21.663	00:00:11.227	674	-1024	-768	-1	-1	-1	-1	4	-1024	-768	-1	-1	-1	-1	4		0	0						StimuliFarbe_gruen_rot.png	0	880	547	72	111				0	Content		-72	-111	11227282	4332302040
11244	09:54:21.680	00:00:11.244	675	-1024	-768	-1	-1	-1	-1	4	-1024	-768	-1	-1	-1	-1	4		0	0						StimuliFarbe_gruen_rot.png	0	880	547	72	111				0	Content		-72	-111	11244032	4332318790
11261	09:54:21.697	00:00:11.261	676	-1024	-768	-1	-1	-1	-1	4	-1024	-768	-1	-1	-1	-1	4		0	0						StimuliFarbe_gruen_rot.png	0	880	547	72	111				0	Content		-72	-111	11261102	4332335860
11278	09:54:21.714	00:00:11.278	677	-1024	-768	-1	-1	-1	-1	4	-1024	-768	-1	-1	-1	-1	4		0	0						StimuliFarbe_gruen_rot.png	0	880	547	72	111				0	Content		-72	-111	11278474	4332353232
11296	09:54:21.732	00:00:11.295	678	-1024	-768	-1	-1	-1	-1	4	-1024	-768	-1	-1	-1	-1	4		0	0						StimuliFarbe_gruen_rot.png	0	880	547	72	111				0	Content		-72	-111	11295722	4332370480
11311	09:54:21.747	00:00:11.310	679	-1024	-768	-1	-1	-1	-1	4	-1024	-768	-1	-1	-1	-1	4		0	0						StimuliFarbe_gruen_rot.png	0	880	547	72	111				0	Content		-72	-111	11310652	4332385410
11327	09:54:21.763	00:00:11.327	680	-1024	-768	-1	-1	-1	-1	4	-1024	-768	-1	-1	-1	-1	4		0	0						StimuliFarbe_gruen_rot.png	0	880	547	72	111				0	Content		-72	-111	11327277	4332402035
11344	09:54:21.780	00:00:11.344	681	-1024	-768	-1	-1	-1	-1	4	-1024	-768	-1	-1	-1	-1	4		0	0						StimuliFarbe_gruen_rot.png	0	880	547	72	111				0	Content		-72	-111	11344022	4332418780
11361	09:54:21.797	00:00:11.360	682	-1024	-768	-1	-1	-1	-1	4	-1024	-768	-1	-1	-1	-1	4		0	0						StimuliFarbe_gruen_rot.png	0	880	547	72	111				0	Content		-72	-111	11360643	4332435401
11368	09:54:21.804																				ImageEnd	16	0	0	StimuliFarbe_gruen_rot.png
11377	09:54:21.813	00:00:11.377	683	-1024	-768	-1	-1	-1	-1	4	-1024	-768	-1	-1	-1	-1	4		0	0						No media	0	1024	768	0	0				0	Content		0	0	11377266	4332452024
11385	09:54:21.821																				ImageStart	8	0	0	Fix_sw.jpg
11394	09:54:21.830	00:00:11.393	684	-1024	-768	-1	-1	-1	-1	4	-1024	-768	-1	-1	-1	-1	4		0	0						Fix_sw.jpg	0	880	547	72	111				0	Content		-72	-111	11393889	4332468647
11411	09:54:21.847	00:00:11.411	685	-1024	-768	-1	-1	-1	-1	4	-1024	-768	-1	-1	-1	-1	4		0	0						Fix_sw.jpg	0	880	547	72	111				0	Content		-72	-111	11411081	4332485839
11428	09:54:21.864	00:00:11.428	686	-1024	-768	-1	-1	-1	-1	4	-1024	-768	-1	-1	-1	-1	4		0	0						Fix_sw.jpg	0	880	547	72	111				0	Content		-72	-111	11428330	4332503088
11446	09:54:21.882	00:00:11.445	687	-1024	-768	-1	-1	-1	-1	4	-1024	-768	-1	-1	-1	-1	4		0	0						Fix_sw.jpg	0	880	547	72	111				0	Content		-72	-111	11445706	4332520464
11461	09:54:21.897	00:00:11.460	688	-1024	-768	-1	-1	-1	-1	4	-1024	-768	-1	-1	-1	-1	4		0	0						Fix_sw.jpg	0	880	547	72	111				0	Content		-72	-111	11460526	4332535284
11477	09:54:21.913	00:00:11.477	689	-1024	-768	-1	-1	-1	-1	4	-1024	-768	-1	-1	-1	-1	4		0	0						Fix_sw.jpg	0	880	547	72	111				0	Content		-72	-111	11477135	4332551893
11494	09:54:21.930	00:00:11.493	690	-1024	-768	-1	-1	-1	-1	4	-1024	-768	-1	-1	-1	-1	4		0	0						Fix_sw.jpg	0	880	547	72	111				0	Content		-72	-111	11493882	4332568640
11511	09:54:21.947	00:00:11.510	691	-1024	-768	-1	-1	-1	-1	4	-1024	-768	-1	-1	-1	-1	4		0	0						Fix_sw.jpg	0	880	547	72	111				0	Content		-72	-111	11510517	4332585275
11527	09:54:21.963	00:00:11.527	692	-1024	-768	-1	-1	-1	-1	4	-1024	-768	-1	-1	-1	-1	4		0	0						Fix_sw.jpg	0	880	547	72	111				0	Content		-72	-111	11527124	4332601882
11544	09:54:21.980	00:00:11.543	693	-1024	-768	-1	-1	-1	-1	4	-1024	-768	-1	-1	-1	-1	4		0	0						Fix_sw.jpg	0	880	547	72	111				0	Content		-72	-111	11543749	4332618507
11561	09:54:21.997	00:00:11.560	694	-1024	-768	-1	-1	-1	-1	4	-1024	-768	-1	-1	-1	-1	4		0	0						Fix_sw.jpg	0	880	547	72	111				0	Content		-72	-111	11560941	4332635699
11578	09:54:22.014	00:00:11.578	695	-1024	-768	-1	-1	-1	-1	4	-1024	-768	-1	-1	-1	-1	4		0	0						Fix_sw.jpg	0	880	547	72	111				0	Content		-72	-111	11578312	4332653070
11596	09:54:22.032	00:00:11.595	696	-1024	-768	-1	-1	-1	-1	4	-1024	-768	-1	-1	-1	-1	4		0	0						Fix_sw.jpg	0	880	547	72	111				0	Content		-72	-111	11595563	4332670321
11610	09:54:22.046	00:00:11.610	697	-1024	-768	-1	-1	-1	-1	4	-1024	-768	-1	-1	-1	-1	4		0	0						Fix_sw.jpg	0	880	547	72	111				0	Content		-72	-111	11610366	4332685124
11627	09:54:22.063	00:00:11.627	698	-1024	-768	-1	-1	-1	-1	4	-1024	-768	-1	-1	-1	-1	4		0	0						Fix_sw.jpg	0	880	547	72	111				0	Content		-72	-111	11627113	4332701871
11644	09:54:22.080	00:00:11.643	699	-1024	-768	-1	-1	-1	-1	4	-1024	-768	-1	-1	-1	-1	4		0	0						Fix_sw.jpg	0	880	547	72	111				0	Content		-72	-111	11643735	4332718493
11660	09:54:22.096	00:00:11.660	700	-1024	-768	-1	-1	-1	-1	4	-1024	-768	-1	-1	-1	-1	4		0	0						Fix_sw.jpg	0	880	547	72	111				0	Content		-72	-111	11660360	4332735118
11677	09:54:22.113	00:00:11.676	701	-1024	-768	-1	-1	-1	-1	4	-1024	-768	-1	-1	-1	-1	4		0	0						Fix_sw.jpg	0	880	547	72	111				0	Content		-72	-111	11676983	4332751741
11694	09:54:22.130	00:00:11.693	702	-1024	-768	-1	-1	-1	-1	4	-1024	-768	-1	-1	-1	-1	4		0	0						Fix_sw.jpg	0	880	547	72	111				0	Content		-72	-111	11693608	4332768366
11711	09:54:22.147	00:00:11.710	703	-1024	-768	-1	-1	-1	-1	4	-1024	-768	-1	-1	-1	-1	4		0	0						Fix_sw.jpg	0	880	547	72	111				0	Content		-72	-111	11710802	4332785560
11728	09:54:22.164	00:00:11.728	704	-1024	-768	-1	-1	-1	-1	4	-1024	-768	-1	-1	-1	-1	4		0	0						Fix_sw.jpg	0	880	547	72	111				0	Content		-72	-111	11728176	4332802934
11745	09:54:22.181	00:00:11.745	705	-1024	-768	-1	-1	-1	-1	4	-1024	-768	-1	-1	-1	-1	4		0	0						Fix_sw.jpg	0	880	547	72	111				0	Content		-72	-111	11745425	4332820183
11760	09:54:22.196	00:00:11.760	706	-1024	-768	-1	-1	-1	-1	4	-1024	-768	-1	-1	-1	-1	4		0	0						Fix_sw.jpg	0	880	547	72	111				0	Content		-72	-111	11760355	4332835113
11777	09:54:22.213	00:00:11.776	707	-1024	-768	-1	-1	-1	-1	4	-1024	-768	-1	-1	-1	-1	4		0	0						Fix_sw.jpg	0	880	547	72	111				0	Content		-72	-111	11776976	4332851734
11794	09:54:22.230	00:00:11.793	708	-1024	-768	-1	-1	-1	-1	4	-1024	-768	-1	-1	-1	-1	4		0	0						Fix_sw.jpg	0	880	547	72	111				0	Content		-72	-111	11793725	4332868483
11810	09:54:22.246	00:00:11.810	709	-1024	-768	-1	-1	-1	-1	4	-1024	-768	-1	-1	-1	-1	4		0	0						Fix_sw.jpg	0	880	547	72	111				0	Content		-72	-111	11810347	4332885105
11827	09:54:22.263	00:00:11.826	710	-1024	-768	-1	-1	-1	-1	4	-1024	-768	-1	-1	-1	-1	4		0	0						Fix_sw.jpg	0	880	547	72	111				0	Content		-72	-111	11826971	4332901729
11844	09:54:22.280	00:00:11.843	711	-1024	-768	-1	-1	-1	-1	4	-1024	-768	-1	-1	-1	-1	4		0	0						Fix_sw.jpg	0	880	547	72	111				0	Content		-72	-111	11843593	4332918351
11861	09:54:22.297	00:00:11.860	712	-1024	-768	-1	-1	-1	-1	4	-1024	-768	-1	-1	-1	-1	4		0	0						Fix_sw.jpg	0	880	547	72	111				0	Content		-72	-111	11860663	4332935421
11878	09:54:22.314	00:00:11.878	713	-1024	-768	-1	-1	-1	-1	4	-1024	-768	-1	-1	-1	-1	4		0	0						Fix_sw.jpg	0	880	547	72	111				0	Content		-72	-111	11878035	4332952793
11895	09:54:22.331	00:00:11.895	714	-1024	-768	-1	-1	-1	-1	4	-1024	-768	-1	-1	-1	-1	4		0	0						Fix_sw.jpg	0	880	547	72	111				0	Content		-72	-111	11895407	4332970165
11910	09:54:22.346	00:00:11.910	715	-1024	-768	-1	-1	-1	-1	4	-1024	-768	-1	-1	-1	-1	4		0	0						Fix_sw.jpg	0	880	547	72	111				0	Content		-72	-111	11910208	4332984966
11927	09:54:22.363	00:00:11.926	716	-1024	-768	-1	-1	-1	-1	4	-1024	-768	-1	-1	-1	-1	4		0	0						Fix_sw.jpg	0	880	547	72	111				0	Content		-72	-111	11926834	4333001592
11944	09:54:22.380	00:00:11.943	717	-1024	-768	-1	-1	-1	-1	4	-1024	-768	-1	-1	-1	-1	4		0	0						Fix_sw.jpg	0	880	547	72	111				0	Content		-72	-111	11943583	4333018341
11960	09:54:22.396	00:00:11.960	718	-1024	-768	-1	-1	-1	-1	4	-1024	-768	-1	-1	-1	-1	4		0	0						Fix_sw.jpg	0	880	547	72	111				0	Content		-72	-111	11960208	4333034966
11977	09:54:22.413	00:00:11.976	719	-1024	-768	-1	-1	-1	-1	4	-1024	-768	-1	-1	-1	-1	4		0	0						Fix_sw.jpg	0	880	547	72	111				0	Content		-72	-111	11976830	4333051588
11993	09:54:22.429	00:00:11.993	720	-1024	-768	-1	-1	-1	-1	4	-1024	-768	-1	-1	-1	-1	4		0	0						Fix_sw.jpg	0	880	547	72	111				0	Content		-72	-111	11993461	4333068219
12011	09:54:22.447	00:00:12.010	721	-1024	-768	-1	-1	-1	-1	4	-1024	-768	-1	-1	-1	-1	4		0	0						Fix_sw.jpg	0	880	547	72	111				0	Content		-72	-111	12010646	4333085404
12028	09:54:22.464	00:00:12.028	722	-1024	-768	-1	-1	-1	-1	4	-1024	-768	-1	-1	-1	-1	4		0	0						Fix_sw.jpg	0	880	547	72	111				0	Content		-72	-111	12028020	4333102778
12045	09:54:22.481	00:00:12.045	723	-1024	-768	-1	-1	-1	-1	4	-1024	-768	-1	-1	-1	-1	4		0	0						Fix_sw.jpg	0	880	547	72	111				0	Content		-72	-111	12045266	4333120024
12060	09:54:22.496	00:00:12.060	724	-1024	-768	-1	-1	-1	-1	4	-1024	-768	-1	-1	-1	-1	4		0	0						Fix_sw.jpg	0	880	547	72	111				0	Content		-72	-111	12060071	4333134829
12077	09:54:22.513	00:00:12.076	725	-1024	-768	-1	-1	-1	-1	4	-1024	-768	-1	-1	-1	-1	4		0	0						Fix_sw.jpg	0	880	547	72	111				0	Content		-72	-111	12076821	4333151579
12093	09:54:22.529	00:00:12.093	726	-1024	-768	-1	-1	-1	-1	4	-1024	-768	-1	-1	-1	-1	4		0	0						Fix_sw.jpg	0	880	547	72	111				0	Content		-72	-111	12093446	4333168204
12110	09:54:22.546	00:00:12.110	727	-1024	-768	-1	-1	-1	-1	4	-1024	-768	-1	-1	-1	-1	4		0	0						Fix_sw.jpg	0	880	547	72	111				0	Content		-72	-111	12110062	4333184820
12127	09:54:22.563	00:00:12.126	728	-1024	-768	-1	-1	-1	-1	4	-1024	-768	-1	-1	-1	-1	4		0	0						Fix_sw.jpg	0	880	547	72	111				0	Content		-72	-111	12126685	4333201443
12143	09:54:22.579	00:00:12.143	729	-1024	-768	-1	-1	-1	-1	4	-1024	-768	-1	-1	-1	-1	4		0	0						Fix_sw.jpg	0	880	547	72	111				0	Content		-72	-111	12143309	4333218067
12160	09:54:22.596	00:00:12.160	730	-1024	-768	-1	-1	-1	-1	4	-1024	-768	-1	-1	-1	-1	4		0	0						Fix_sw.jpg	0	880	547	72	111				0	Content		-72	-111	12160499	4333235257
12178	09:54:22.614	00:00:12.177	731	-1024	-768	-1	-1	-1	-1	4	-1024	-768	-1	-1	-1	-1	4		0	0						Fix_sw.jpg	0	880	547	72	111				0	Content		-72	-111	12177871	4333252629
12195	09:54:22.631	00:00:12.195	732	-1024	-768	-1	-1	-1	-1	4	-1024	-768	-1	-1	-1	-1	4		0	0						Fix_sw.jpg	0	880	547	72	111				0	Content		-72	-111	12195121	4333269879
12210	09:54:22.646	00:00:12.210	733	-1024	-768	-1	-1	-1	-1	4	-1024	-768	-1	-1	-1	-1	4		0	0						Fix_sw.jpg	0	880	547	72	111				0	Content		-72	-111	12210050	4333284808
12227	09:54:22.663	00:00:12.226	734	-1024	-768	-1	-1	-1	-1	4	-1024	-768	-1	-1	-1	-1	4		0	0						Fix_sw.jpg	0	880	547	72	111				0	Content		-72	-111	12226673	4333301431
12243	09:54:22.679	00:00:12.243	735	-1024	-768	-1	-1	-1	-1	4	-1024	-768	-1	-1	-1	-1	4		0	0						Fix_sw.jpg	0	880	547	72	111				0	Content		-72	-111	12243425	4333318183
12260	09:54:22.696	00:00:12.260	736	-1024	-768	-1	-1	-1	-1	4	-1024	-768	-1	-1	-1	-1	4		0	0						Fix_sw.jpg	0	880	547	72	111				0	Content		-72	-111	12260043	4333334801
12277	09:54:22.713	00:00:12.276	737	-1024	-768	-1	-1	-1	-1	4	-1024	-768	-1	-1	-1	-1	4		0	0						Fix_sw.jpg	0	880	547	72	111				0	Content		-72	-111	12276666	4333351424
12293	09:54:22.729	00:00:12.293	738	-1024	-768	-1	-1	-1	-1	4	-1024	-768	-1	-1	-1	-1	4		0	0						Fix_sw.jpg	0	880	547	72	111				0	Content		-72	-111	12293290	4333368048
12310	09:54:22.746	00:00:12.310	739	-1024	-768	-1	-1	-1	-1	4	-1024	-768	-1	-1	-1	-1	4		0	0						Fix_sw.jpg	0	880	547	72	111				0	Content		-72	-111	12310366	4333385124
12328	09:54:22.764	00:00:12.327	740	-1024	-768	-1	-1	-1	-1	4	-1024	-768	-1	-1	-1	-1	4		0	0						Fix_sw.jpg	0	880	547	72	111				0	Content		-72	-111	12327730	4333402488
12345	09:54:22.781	00:00:12.344	741	-1024	-768	-1	-1	-1	-1	4	-1024	-768	-1	-1	-1	-1	4		0	0						Fix_sw.jpg	0	880	547	72	111				0	Content		-72	-111	12344975	4333419733
12360	09:54:22.796	00:00:12.359	742	-1024	-768	-1	-1	-1	-1	4	-1024	-768	-1	-1	-1	-1	4		0	0						Fix_sw.jpg	0	880	547	72	111				0	Content		-72	-111	12359903	4333434661
12377	09:54:22.813	00:00:12.376	743	-1024	-768	-1	-1	-1	-1	4	-1024	-768	-1	-1	-1	-1	4		0	0						Fix_sw.jpg	0	880	547	72	111				0	Content		-72	-111	12376528	4333451286
12393	09:54:22.829	00:00:12.393	744	-1024	-768	-1	-1	-1	-1	4	-1024	-768	-1	-1	-1	-1	4		0	0						Fix_sw.jpg	0	880	547	72	111				0	Content		-72	-111	12393277	4333468035
12396	09:54:22.832																				ImageEnd	16	0	0	Fix_sw.jpg
12410	09:54:22.846	00:00:12.409	745	-1024	-768	-1	-1	-1	-1	4	-1024	-768	-1	-1	-1	-1	4		0	0						No media	0	1024	768	0	0				0	Content		0	0	12409899	4333484657
12413	09:54:22.849																				ImageStart	8	0	0	StimuliFarbe_gruen_gelb.png
12427	09:54:22.863	00:00:12.426	746	-1024	-768	-1	-1	-1	-1	4	-1024	-768	-1	-1	-1	-1	4		0	0						StimuliFarbe_gruen_gelb.png	0	880	547	72	111				0	Content		-72	-111	12426520	4333501278
12443	09:54:22.879	00:00:12.443	747	-1024	-768	-1	-1	-1	-1	4	-1024	-768	-1	-1	-1	-1	4		0	0						StimuliFarbe_gruen_gelb.png	0	880	547	72	111				0	Content		-72	-111	12443063	4333517821
12460	09:54:22.896	00:00:12.460	748	-1024	-768	-1	-1	-1	-1	4	-1024	-768	-1	-1	-1	-1	4		0	0						StimuliFarbe_gruen_gelb.png	0	880	547	72	111				0	Content		-72	-111	12460374	4333535132
12477	09:54:22.913	00:00:12.477	749	-1024	-768	-1	-1	-1	-1	4	-1024	-768	-1	-1	-1	-1	4		0	0						StimuliFarbe_gruen_gelb.png	0	880	547	72	111				0	Content		-72	-111	12477042	4333551800
12494	09:54:22.930	00:00:12.494	750	-1024	-768	-1	-1	-1	-1	4	-1024	-768	-1	-1	-1	-1	4		0	0						StimuliFarbe_gruen_gelb.png	0	880	547	72	111				0	Content		-72	-111	12494307	4333569065
12512	09:54:22.948	00:00:12.511	751	-1024	-768	-1	-1	-1	-1	4	-1024	-768	-1	-1	-1	-1	4		0	0						StimuliFarbe_gruen_gelb.png	0	880	547	72	111				0	Content		-72	-111	12511553	4333586311
12526	09:54:22.962	00:00:12.526	752	-1024	-768	-1	-1	-1	-1	4	-1024	-768	-1	-1	-1	-1	4		0	0						StimuliFarbe_gruen_gelb.png	0	880	547	72	111				0	Content		-72	-111	12526440	4333601198
12543	09:54:22.979	00:00:12.543	753	-1024	-768	-1	-1	-1	-1	4	-1024	-768	-1	-1	-1	-1	4		0	0						StimuliFarbe_gruen_gelb.png	0	880	547	72	111				0	Content		-72	-111	12543059	4333617817
12560	09:54:22.996	00:00:12.559	754	-1024	-768	-1	-1	-1	-1	4	-1024	-768	-1	-1	-1	-1	4		0	0						StimuliFarbe_gruen_gelb.png	0	880	547	72	111				0	Content		-72	-111	12559727	4333634485
12576	09:54:23.012	00:00:12.576	755	-1024	-768	-1	-1	-1	-1	4	-1024	-768	-1	-1	-1	-1	4		0	0						StimuliFarbe_gruen_gelb.png	0	880	547	72	111				0	Content		-72	-111	12576300	4333651058
12593	09:54:23.029	00:00:12.593	756	-1024	-768	-1	-1	-1	-1	4	-1024	-768	-1	-1	-1	-1	4		0	0						StimuliFarbe_gruen_gelb.png	0	880	547	72	111				0	Content		-72	-111	12593047	4333667805
12610	09:54:23.046	00:00:12.609	757	-1024	-768	-1	-1	-1	-1	4	-1024	-768	-1	-1	-1	-1	4		0	0						StimuliFarbe_gruen_gelb.png	0	880	547	72	111				0	Content		-72	-111	12609671	4333684429
12626	09:54:23.062	00:00:12.626	758	-1024	-768	-1	-1	-1	-1	4	-1024	-768	-1	-1	-1	-1	4		0	0						StimuliFarbe_gruen_gelb.png	0	880	547	72	111				0	Content		-72	-111	12626339	4333701097
12643	09:54:23.079	00:00:12.643	759	-1024	-768	-1	-1	-1	-1	4	-1024	-768	-1	-1	-1	-1	4		0	0						StimuliFarbe_gruen_gelb.png	0	880	547	72	111				0	Content		-72	-111	12643003	4333717761
12660	09:54:23.096	00:00:12.659	760	-1024	-768	-1	-1	-1	-1	4	-1024	-768	-1	-1	-1	-1	4		0	0						StimuliFarbe_gruen_gelb.png	0	880	547	72	111				0	Content		-72	-111	12659671	4333734429
12676	09:54:23.112	00:00:12.676	761	-1024	-768	-1	-1	-1	-1	4	-1024	-768	-1	-1	-1	-1	4		0	0						StimuliFarbe_gruen_gelb.png	0	880	547	72	111				0	Content		-72	-111	12676293	4333751051
12693	09:54:23.129	00:00:12.692	762	-1024	-768	-1	-1	-1	-1	4	-1024	-768	-1	-1	-1	-1	4		0	0						StimuliFarbe_gruen_gelb.png	0	880	547	72	111				0	Content		-72	-111	12692961	4333767719
12710	09:54:23.146	00:00:12.709	763	-1024	-768	-1	-1	-1	-1	4	-1024	-768	-1	-1	-1	-1	4		0	0						StimuliFarbe_gruen_gelb.png	0	880	547	72	111				0	Content		-72	-111	12709628	4333784386
12726	09:54:23.162	00:00:12.726	764	-1024	-768	-1	-1	-1	-1	4	-1024	-768	-1	-1	-1	-1	4		0	0						StimuliFarbe_gruen_gelb.png	0	880	547	72	111				0	Content		-72	-111	12726271	4333801029
12743	09:54:23.179	00:00:12.742	765	-1024	-768	-1	-1	-1	-1	4	-1024	-768	-1	-1	-1	-1	4		0	0						StimuliFarbe_gruen_gelb.png	0	880	547	72	111				0	Content		-72	-111	12742938	4333817696
12760	09:54:23.196	00:00:12.759	766	-1024	-768	-1	-1	-1	-1	4	-1024	-768	-1	-1	-1	-1	4		0	0						StimuliFarbe_gruen_gelb.png	0	880	547	72	111				0	Content		-72	-111	12759548	4333834306
12776	09:54:23.212	00:00:12.776	767	-1024	-768	-1	-1	-1	-1	4	-1024	-768	-1	-1	-1	-1	4		0	0						StimuliFarbe_gruen_gelb.png	0	880	547	72	111				0	Content		-72	-111	12776216	4333850974
12793	09:54:23.229	00:00:12.792	768	-1024	-768	-1	-1	-1	-1	4	-1024	-768	-1	-1	-1	-1	4		0	0						StimuliFarbe_gruen_gelb.png	0	880	547	72	111				0	Content		-72	-111	12792875	4333867633
12810	09:54:23.246	00:00:12.809	769	-1024	-768	-1	-1	-1	-1	4	-1024	-768	-1	-1	-1	-1	4		0	0						StimuliFarbe_gruen_gelb.png	0	880	547	72	111				0	Content		-72	-111	12809543	4333884301
12826	09:54:23.262	00:00:12.826	770	-1024	-768	-1	-1	-1	-1	4	-1024	-768	-1	-1	-1	-1	4		0	0						StimuliFarbe_gruen_gelb.png	0	880	547	72	111				0	Content		-72	-111	12826156	4333900914
12843	09:54:23.279	00:00:12.842	771	-1024	-768	-1	-1	-1	-1	4	-1024	-768	-1	-1	-1	-1	4		0	0						StimuliFarbe_gruen_gelb.png	0	880	547	72	111				0	Content		-72	-111	12842843	4333917601
12860	09:54:23.296	00:00:12.859	772	-1024	-768	-1	-1	-1	-1	4	-1024	-768	-1	-1	-1	-1	4		0	0						StimuliFarbe_gruen_gelb.png	0	880	547	72	111				0	Content		-72	-111	12859510	4333934268
12876	09:54:23.312	00:00:12.876	773	-1024	-768	-1	-1	-1	-1	4	-1024	-768	-1	-1	-1	-1	4		0	0						StimuliFarbe_gruen_gelb.png	0	880	547	72	111				0	Content		-72	-111	12876146	4333950904
12893	09:54:23.329	00:00:12.892	774	-1024	-768	-1	-1	-1	-1	4	-1024	-768	-1	-1	-1	-1	4		0	0						StimuliFarbe_gruen_gelb.png	0	880	547	72	111				0	Content		-72	-111	12892813	4333967571
12910	09:54:23.346	00:00:12.909	775	-1024	-768	-1	-1	-1	-1	4	-1024	-768	-1	-1	-1	-1	4		0	0						StimuliFarbe_gruen_gelb.png	0	880	547	72	111				0	Content		-72	-111	12909527	4333984285
12926	09:54:23.362	00:00:12.926	776	-1024	-768	-1	-1	-1	-1	4	-1024	-768	-1	-1	-1	-1	4		0	0						StimuliFarbe_gruen_gelb.png	0	880	547	72	111				0	Content		-72	-111	12926208	4334000966
12943	09:54:23.379	00:00:12.942	777	-1024	-768	-1	-1	-1	-1	4	-1024	-768	-1	-1	-1	-1	4		0	0						StimuliFarbe_gruen_gelb.png	0	880	547	72	111				0	Content		-72	-111	12942807	4334017565
12959	09:54:23.395	00:00:12.959	778	-1024	-768	-1	-1	-1	-1	4	-1024	-768	-1	-1	-1	-1	4		0	0						StimuliFarbe_gruen_gelb.png	0	880	547	72	111				0	Content		-72	-111	12959474	4334034232
12976	09:54:23.412	00:00:12.976	779	-1024	-768	-1	-1	-1	-1	4	-1024	-768	-1	-1	-1	-1	4		0	0						StimuliFarbe_gruen_gelb.png	0	880	547	72	111				0	Content		-72	-111	12976374	4334051132
12993	09:54:23.429	00:00:12.993	780	-1024	-768	-1	-1	-1	-1	4	-1024	-768	-1	-1	-1	-1	4		0	0						StimuliFarbe_gruen_gelb.png	0	880	547	72	111				0	Content		-72	-111	12993042	4334067800
13010	09:54:23.446	00:00:13.010	781	-1024	-768	-1	-1	-1	-1	4	-1024	-768	-1	-1	-1	-1	4		0	0						StimuliFarbe_gruen_gelb.png	0	880	547	72	111				0	Content		-72	-111	13010167	4334084925
13027	09:54:23.463	00:00:13.026	782	-1024	-768	-1	-1	-1	-1	4	-1024	-768	-1	-1	-1	-1	4		0	0						StimuliFarbe_gruen_gelb.png	0	880	547	72	111				0	Content		-72	-111	13026835	4334101593
13044	09:54:23.480	00:00:13.044	783	-1024	-768	-1	-1	-1	-1	4	-1024	-768	-1	-1	-1	-1	4		0	0						StimuliFarbe_gruen_gelb.png	0	880	547	72	111				0	Content		-72	-111	13044022	4334118780
13061	09:54:23.497	00:00:13.061	784	-1024	-768	-1	-1	-1	-1	4	-1024	-768	-1	-1	-1	-1	4		0	0						StimuliFarbe_gruen_gelb.png	0	880	547	72	111				0	Content		-72	-111	13061268	4334136026
13076	09:54:23.512	00:00:13.076	785	-1024	-768	-1	-1	-1	-1	4	-1024	-768	-1	-1	-1	-1	4		0	0						StimuliFarbe_gruen_gelb.png	0	880	547	72	111				0	Content		-72	-111	13076017	4334150775
13093	09:54:23.529	00:00:13.092	786	-1024	-768	-1	-1	-1	-1	4	-1024	-768	-1	-1	-1	-1	4		0	0						StimuliFarbe_gruen_gelb.png	0	880	547	72	111				0	Content		-72	-111	13092704	4334167462
13109	09:54:23.545	00:00:13.109	787	-1024	-768	-1	-1	-1	-1	4	-1024	-768	-1	-1	-1	-1	4		0	0						StimuliFarbe_gruen_gelb.png	0	880	547	72	111				0	Content		-72	-111	13109371	4334184129
13126	09:54:23.562	00:00:13.126	788	-1024	-768	-1	-1	-1	-1	4	-1024	-768	-1	-1	-1	-1	4		0	0						StimuliFarbe_gruen_gelb.png	0	880	547	72	111				0	Content		-72	-111	13126034	4334200792
13143	09:54:23.579	00:00:13.142	789	-1024	-768	-1	-1	-1	-1	4	-1024	-768	-1	-1	-1	-1	4		0	0						StimuliFarbe_gruen_gelb.png	0	880	547	72	111				0	Content		-72	-111	13142701	4334217459
13159	09:54:23.595	00:00:13.159	790	-1024	-768	-1	-1	-1	-1	4	-1024	-768	-1	-1	-1	-1	4		0	0						StimuliFarbe_gruen_gelb.png	0	880	547	72	111				0	Content		-72	-111	13159445	4334234203
13176	09:54:23.612	00:00:13.176	791	-1024	-768	-1	-1	-1	-1	4	-1024	-768	-1	-1	-1	-1	4		0	0						StimuliFarbe_gruen_gelb.png	0	880	547	72	111				0	Content		-72	-111	13176010	4334250768
13193	09:54:23.629	00:00:13.192	792	-1024	-768	-1	-1	-1	-1	4	-1024	-768	-1	-1	-1	-1	4		0	0						StimuliFarbe_gruen_gelb.png	0	880	547	72	111				0	Content		-72	-111	13192946	4334267704
13210	09:54:23.646	00:00:13.209	793	-1024	-768	-1	-1	-1	-1	4	-1024	-768	-1	-1	-1	-1	4		0	0						StimuliFarbe_gruen_gelb.png	0	880	547	72	111				0	Content		-72	-111	13209614	4334284372
13227	09:54:23.663	00:00:13.226	794	-1024	-768	-1	-1	-1	-1	4	-1024	-768	-1	-1	-1	-1	4		0	0						StimuliFarbe_gruen_gelb.png	0	880	547	72	111				0	Content		-72	-111	13226747	4334301505
13243	09:54:23.679	00:00:13.243	795	-1024	-768	-1	-1	-1	-1	4	-1024	-768	-1	-1	-1	-1	4		0	0						StimuliFarbe_gruen_gelb.png	0	880	547	72	111				0	Content		-72	-111	13243415	4334318173
13261	09:54:23.697	00:00:13.260	796	-1024	-768	-1	-1	-1	-1	4	-1024	-768	-1	-1	-1	-1	4		0	0						StimuliFarbe_gruen_gelb.png	0	880	547	72	111				0	Content		-72	-111	13260586	4334335344
13277	09:54:23.713	00:00:13.277	797	-1024	-768	-1	-1	-1	-1	4	-1024	-768	-1	-1	-1	-1	4		0	0						StimuliFarbe_gruen_gelb.png	0	880	547	72	111				0	Content		-72	-111	13277254	4334352012
13294	09:54:23.730	00:00:13.294	798	-1024	-768	-1	-1	-1	-1	4	-1024	-768	-1	-1	-1	-1	4		0	0						StimuliFarbe_gruen_gelb.png	0	880	547	72	111				0	Content		-72	-111	13294406	4334369164
13309	09:54:23.745	00:00:13.309	799	-1024	-768	-1	-1	-1	-1	4	-1024	-768	-1	-1	-1	-1	4		0	0						StimuliFarbe_gruen_gelb.png	0	880	547	72	111				0	Content		-72	-111	13309257	4334384015
13326	09:54:23.762	00:00:13.325	800	-1024	-768	-1	-1	-1	-1	4	-1024	-768	-1	-1	-1	-1	4		0	0						StimuliFarbe_gruen_gelb.png	0	880	547	72	111				0	Content		-72	-111	13325942	4334400700
13343	09:54:23.779	00:00:13.342	801	-1024	-768	-1	-1	-1	-1	4	-1024	-768	-1	-1	-1	-1	4		0	0						StimuliFarbe_gruen_gelb.png	0	880	547	72	111				0	Content		-72	-111	13342610	4334417368
13359	09:54:23.795	00:00:13.359	802	-1024	-768	-1	-1	-1	-1	4	-1024	-768	-1	-1	-1	-1	4		0	0						StimuliFarbe_gruen_gelb.png	0	880	547	72	111				0	Content		-72	-111	13359270	4334434028
13376	09:54:23.812	00:00:13.375	803	-1024	-768	-1	-1	-1	-1	4	-1024	-768	-1	-1	-1	-1	4		0	0						StimuliFarbe_gruen_gelb.png	0	880	547	72	111				0	Content		-72	-111	13375938	4334450696
13393	09:54:23.829	00:00:13.392	804	-1024	-768	-1	-1	-1	-1	4	-1024	-768	-1	-1	-1	-1	4		0	0						StimuliFarbe_gruen_gelb.png	0	880	547	72	111				0	Content		-72	-111	13392530	4334467288
13409	09:54:23.845	00:00:13.409	805	-1024	-768	-1	-1	-1	-1	4	-1024	-768	-1	-1	-1	-1	4		0	0						StimuliFarbe_gruen_gelb.png	0	880	547	72	111				0	Content		-72	-111	13409197	4334483955
13426	09:54:23.862	00:00:13.425	806	-1024	-768	-1	-1	-1	-1	4	-1024	-768	-1	-1	-1	-1	4		0	0						StimuliFarbe_gruen_gelb.png	0	880	547	72	111				0	Content		-72	-111	13425840	4334500598
13443	09:54:23.879	00:00:13.442	807	-1024	-768	-1	-1	-1	-1	4	-1024	-768	-1	-1	-1	-1	4		0	0						StimuliFarbe_gruen_gelb.png	0	880	547	72	111				0	Content		-72	-111	13442507	4334517265
13459	09:54:23.895	00:00:13.459	808	-1024	-768	-1	-1	-1	-1	4	-1024	-768	-1	-1	-1	-1	4		0	0						StimuliFarbe_gruen_gelb.png	0	880	547	72	111				0	Content		-72	-111	13459175	4334533933
13476	09:54:23.912	00:00:13.476	809	-1024	-768	-1	-1	-1	-1	4	-1024	-768	-1	-1	-1	-1	4		0	0						StimuliFarbe_gruen_gelb.png	0	880	547	72	111				0	Content		-72	-111	13476086	4334550844
13493	09:54:23.929	00:00:13.492	810	-1024	-768	-1	-1	-1	-1	4	-1024	-768	-1	-1	-1	-1	4		0	0						StimuliFarbe_gruen_gelb.png	0	880	547	72	111				0	Content		-72	-111	13492754	4334567512
13510	09:54:23.946	00:00:13.509	811	-1024	-768	-1	-1	-1	-1	4	-1024	-768	-1	-1	-1	-1	4		0	0						StimuliFarbe_gruen_gelb.png	0	880	547	72	111				0	Content		-72	-111	13509876	4334584634
13527	09:54:23.963	00:00:13.526	812	-1024	-768	-1	-1	-1	-1	4	-1024	-768	-1	-1	-1	-1	4		0	0						StimuliFarbe_gruen_gelb.png	0	880	547	72	111				0	Content		-72	-111	13526544	4334601302
13544	09:54:23.980	00:00:13.543	813	-1024	-768	-1	-1	-1	-1	4	-1024	-768	-1	-1	-1	-1	4		0	0						StimuliFarbe_gruen_gelb.png	0	880	547	72	111				0	Content		-72	-111	13543615	4334618373
13561	09:54:23.997	00:00:13.560	814	-1024	-768	-1	-1	-1	-1	4	-1024	-768	-1	-1	-1	-1	4		0	0						StimuliFarbe_gruen_gelb.png	0	880	547	72	111				0	Content		-72	-111	13560986	4334635744
13576	09:54:24.012	00:00:13.575	815	-1024	-768	-1	-1	-1	-1	4	-1024	-768	-1	-1	-1	-1	4		0	0						StimuliFarbe_gruen_gelb.png	0	880	547	72	111				0	Content		-72	-111	13575735	4334650493
13592	09:54:24.028	00:00:13.592	816	-1024	-768	-1	-1	-1	-1	4	-1024	-768	-1	-1	-1	-1	4		0	0						StimuliFarbe_gruen_gelb.png	0	880	547	72	111				0	Content		-72	-111	13592423	4334667181
13609	09:54:24.045	00:00:13.609	817	-1024	-768	-1	-1	-1	-1	4	-1024	-768	-1	-1	-1	-1	4		0	0						StimuliFarbe_gruen_gelb.png	0	880	547	72	111				0	Content		-72	-111	13609090	4334683848
13626	09:54:24.062	00:00:13.625	818	-1024	-768	-1	-1	-1	-1	4	-1024	-768	-1	-1	-1	-1	4		0	0						StimuliFarbe_gruen_gelb.png	0	880	547	72	111				0	Content		-72	-111	13625753	4334700511
13642	09:54:24.078	00:00:13.642	819	-1024	-768	-1	-1	-1	-1	4	-1024	-768	-1	-1	-1	-1	4		0	0						StimuliFarbe_gruen_gelb.png	0	880	547	72	111				0	Content		-72	-111	13642421	4334717179
13659	09:54:24.095	00:00:13.659	820	-1024	-768	-1	-1	-1	-1	4	-1024	-768	-1	-1	-1	-1	4		0	0						StimuliFarbe_gruen_gelb.png	0	880	547	72	111				0	Content		-72	-111	13659039	4334733797
13676	09:54:24.112	00:00:13.675	821	-1024	-768	-1	-1	-1	-1	4	-1024	-768	-1	-1	-1	-1	4		0	0						StimuliFarbe_gruen_gelb.png	0	880	547	72	111				0	Content		-72	-111	13675607	4334750365
13693	09:54:24.129	00:00:13.692	822	-1024	-768	-1	-1	-1	-1	4	-1024	-768	-1	-1	-1	-1	4		0	0						StimuliFarbe_gruen_gelb.png	0	880	547	72	111				0	Content		-72	-111	13692544	4334767302
13709	09:54:24.145	00:00:13.709	823	-1024	-768	-1	-1	-1	-1	4	-1024	-768	-1	-1	-1	-1	4		0	0						StimuliFarbe_gruen_gelb.png	0	880	547	72	111				0	Content		-72	-111	13709212	4334783970
13726	09:54:24.162	00:00:13.726	824	-1024	-768	-1	-1	-1	-1	4	-1024	-768	-1	-1	-1	-1	4		0	0						StimuliFarbe_gruen_gelb.png	0	880	547	72	111				0	Content		-72	-111	13726345	4334801103
13743	09:54:24.179	00:00:13.743	825	-1024	-768	-1	-1	-1	-1	4	-1024	-768	-1	-1	-1	-1	4		0	0						StimuliFarbe_gruen_gelb.png	0	880	547	72	111				0	Content		-72	-111	13743013	4334817771
13760	09:54:24.196	00:00:13.760	826	-1024	-768	-1	-1	-1	-1	4	-1024	-768	-1	-1	-1	-1	4		0	0						StimuliFarbe_gruen_gelb.png	0	880	547	72	111				0	Content		-72	-111	13760228	4334834986
13777	09:54:24.213	00:00:13.777	827	-1024	-768	-1	-1	-1	-1	4	-1024	-768	-1	-1	-1	-1	4		0	0						StimuliFarbe_gruen_gelb.png	0	880	547	72	111				0	Content		-72	-111	13777474	4334852232
13792	09:54:24.228	00:00:13.792	828	-1024	-768	-1	-1	-1	-1	4	-1024	-768	-1	-1	-1	-1	4		0	0						StimuliFarbe_gruen_gelb.png	0	880	547	72	111				0	Content		-72	-111	13792224	4334866982
13809	09:54:24.245	00:00:13.808	829	-1024	-768	-1	-1	-1	-1	4	-1024	-768	-1	-1	-1	-1	4		0	0						StimuliFarbe_gruen_gelb.png	0	880	547	72	111				0	Content		-72	-111	13808911	4334883669
13826	09:54:24.262	00:00:13.825	830	-1024	-768	-1	-1	-1	-1	4	-1024	-768	-1	-1	-1	-1	4		0	0						StimuliFarbe_gruen_gelb.png	0	880	547	72	111				0	Content		-72	-111	13825579	4334900337
13842	09:54:24.278	00:00:13.842	831	-1024	-768	-1	-1	-1	-1	4	-1024	-768	-1	-1	-1	-1	4		0	0						StimuliFarbe_gruen_gelb.png	0	880	547	72	111				0	Content		-72	-111	13842241	4334916999
13859	09:54:24.295	00:00:13.858	832	-1024	-768	-1	-1	-1	-1	4	-1024	-768	-1	-1	-1	-1	4		0	0						StimuliFarbe_gruen_gelb.png	0	880	547	72	111				0	Content		-72	-111	13858909	4334933667
13876	09:54:24.312	00:00:13.875	833	-1024	-768	-1	-1	-1	-1	4	-1024	-768	-1	-1	-1	-1	4		0	0						StimuliFarbe_gruen_gelb.png	0	880	547	72	111				0	Content		-72	-111	13875565	4334950323
13892	09:54:24.328	00:00:13.892	834	-1024	-768	-1	-1	-1	-1	4	-1024	-768	-1	-1	-1	-1	4		0	0						StimuliFarbe_gruen_gelb.png	0	880	547	72	111				0	Content		-72	-111	13892233	4334966991
13909	09:54:24.345	00:00:13.908	835	-1024	-768	-1	-1	-1	-1	4	-1024	-768	-1	-1	-1	-1	4		0	0						StimuliFarbe_gruen_gelb.png	0	880	547	72	111				0	Content		-72	-111	13908854	4334983612
13926	09:54:24.362	00:00:13.925	836	-1024	-768	-1	-1	-1	-1	4	-1024	-768	-1	-1	-1	-1	4		0	0						StimuliFarbe_gruen_gelb.png	0	880	547	72	111				0	Content		-72	-111	13925522	4335000280
13942	09:54:24.378	00:00:13.942	837	-1024	-768	-1	-1	-1	-1	4	-1024	-768	-1	-1	-1	-1	4		0	0						StimuliFarbe_gruen_gelb.png	0	880	547	72	111				0	Content		-72	-111	13942189	4335016947
13959	09:54:24.395	00:00:13.959	838	-1024	-768	-1	-1	-1	-1	4	-1024	-768	-1	-1	-1	-1	4		0	0						StimuliFarbe_gruen_gelb.png	0	880	547	72	111				0	Content		-72	-111	13959079	4335033837
13976	09:54:24.412	00:00:13.975	839	-1024	-768	-1	-1	-1	-1	4	-1024	-768	-1	-1	-1	-1	4		0	0						StimuliFarbe_gruen_gelb.png	0	880	547	72	111				0	Content		-72	-111	13975746	4335050504
13993	09:54:24.429	00:00:13.992	840	-1024	-768	-1	-1	-1	-1	4	-1024	-768	-1	-1	-1	-1	4		0	0						StimuliFarbe_gruen_gelb.png	0	880	547	72	111				0	Content		-72	-111	13992859	4335067617
14010	09:54:24.446	00:00:14.009	841	-1024	-768	-1	-1	-1	-1	4	-1024	-768	-1	-1	-1	-1	4		0	0						StimuliFarbe_gruen_gelb.png	0	880	547	72	111				0	Content		-72	-111	14009526	4335084284
14027	09:54:24.463	00:00:14.026	842	-1024	-768	-1	-1	-1	-1	4	-1024	-768	-1	-1	-1	-1	4		0	0						StimuliFarbe_gruen_gelb.png	0	880	547	72	111				0	Content		-72	-111	14026713	4335101471
14044	09:54:24.480	00:00:14.043	843	-1024	-768	-1	-1	-1	-1	4	-1024	-768	-1	-1	-1	-1	4		0	0						StimuliFarbe_gruen_gelb.png	0	880	547	72	111				0	Content		-72	-111	14043974	4335118732
14059	09:54:24.495	00:00:14.058	844	-1024	-768	-1	-1	-1	-1	4	-1024	-768	-1	-1	-1	-1	4		0	0						StimuliFarbe_gruen_gelb.png	0	880	547	72	111				0	Content		-72	-111	14058719	4335133477
14075	09:54:24.511	00:00:14.075	845	-1024	-768	-1	-1	-1	-1	4	-1024	-768	-1	-1	-1	-1	4		0	0						StimuliFarbe_gruen_gelb.png	0	880	547	72	111				0	Content		-72	-111	14075402	4335150160
14092	09:54:24.528	00:00:14.092	846	-1024	-768	-1	-1	-1	-1	4	-1024	-768	-1	-1	-1	-1	4		0	0						StimuliFarbe_gruen_gelb.png	0	880	547	72	111				0	Content		-72	-111	14092069	4335166827
14109	09:54:24.545	00:00:14.108	847	-1024	-768	-1	-1	-1	-1	4	-1024	-768	-1	-1	-1	-1	4		0	0						StimuliFarbe_gruen_gelb.png	0	880	547	72	111				0	Content		-72	-111	14108731	4335183489
14125	09:54:24.561	00:00:14.125	848	-1024	-768	-1	-1	-1	-1	4	-1024	-768	-1	-1	-1	-1	4		0	0						StimuliFarbe_gruen_gelb.png	0	880	547	72	111				0	Content		-72	-111	14125398	4335200156
14142	09:54:24.578	00:00:14.142	849	-1024	-768	-1	-1	-1	-1	4	-1024	-768	-1	-1	-1	-1	4		0	0						StimuliFarbe_gruen_gelb.png	0	880	547	72	111				0	Content		-72	-111	14142140	4335216898
14159	09:54:24.595	00:00:14.158	850	-1024	-768	-1	-1	-1	-1	4	-1024	-768	-1	-1	-1	-1	4		0	0						StimuliFarbe_gruen_gelb.png	0	880	547	72	111				0	Content		-72	-111	14158705	4335233463
14176	09:54:24.612	00:00:14.175	851	-1024	-768	-1	-1	-1	-1	4	-1024	-768	-1	-1	-1	-1	4		0	0						StimuliFarbe_gruen_gelb.png	0	880	547	72	111				0	Content		-72	-111	14175642	4335250400
14192	09:54:24.628	00:00:14.192	852	-1024	-768	-1	-1	-1	-1	4	-1024	-768	-1	-1	-1	-1	4		0	0						StimuliFarbe_gruen_gelb.png	0	880	547	72	111				0	Content		-72	-111	14192309	4335267067
14209	09:54:24.645	00:00:14.209	853	-1024	-768	-1	-1	-1	-1	4	-1024	-768	-1	-1	-1	-1	4		0	0						StimuliFarbe_gruen_gelb.png	0	880	547	72	111				0	Content		-72	-111	14209200	4335283958
14227	09:54:24.663	00:00:14.226	854	-1024	-768	-1	-1	-1	-1	4	-1024	-768	-1	-1	-1	-1	4		0	0						StimuliFarbe_gruen_gelb.png	0	880	547	72	111				0	Content		-72	-111	14226572	4335301330
14243	09:54:24.679	00:00:14.242	855	-1024	-768	-1	-1	-1	-1	4	-1024	-768	-1	-1	-1	-1	4		0	0						StimuliFarbe_gruen_gelb.png	0	880	547	72	111				0	Content		-72	-111	14242779	4335317537
14259	09:54:24.695	00:00:14.259	856	-1024	-768	-1	-1	-1	-1	4	-1024	-768	-1	-1	-1	-1	4		0	0						StimuliFarbe_gruen_gelb.png	0	880	547	72	111				0	Content		-72	-111	14259446	4335334204
14276	09:54:24.712	00:00:14.276	857	-1024	-768	-1	-1	-1	-1	4	-1024	-768	-1	-1	-1	-1	4		0	0						StimuliFarbe_gruen_gelb.png	0	880	547	72	111				0	Content		-72	-111	14276113	4335350871
14292	09:54:24.728	00:00:14.291	858	-1024	-768	-1	-1	-1	-1	4	-1024	-768	-1	-1	-1	-1	4		0	0						StimuliFarbe_gruen_gelb.png	0	880	547	72	111				0	Content		-72	-111	14291938	4335366696
14309	09:54:24.745	00:00:14.308	859	-1024	-768	-1	-1	-1	-1	4	-1024	-768	-1	-1	-1	-1	4		0	0						StimuliFarbe_gruen_gelb.png	0	880	547	72	111				0	Content		-72	-111	14308560	4335383318
14325	09:54:24.761	00:00:14.325	860	-1024	-768	-1	-1	-1	-1	4	-1024	-768	-1	-1	-1	-1	4		0	0						StimuliFarbe_gruen_gelb.png	0	880	547	72	111				0	Content		-72	-111	14325216	4335399974
14342	09:54:24.778	00:00:14.341	861	-1024	-768	-1	-1	-1	-1	4	-1024	-768	-1	-1	-1	-1	4		0	0						StimuliFarbe_gruen_gelb.png	0	880	547	72	111				0	Content		-72	-111	14341883	4335416641
14359	09:54:24.795	00:00:14.358	862	-1024	-768	-1	-1	-1	-1	4	-1024	-768	-1	-1	-1	-1	4		0	0						StimuliFarbe_gruen_gelb.png	0	880	547	72	111				0	Content		-72	-111	14358542	4335433300
14375	09:54:24.811	00:00:14.375	863	-1024	-768	-1	-1	-1	-1	4	-1024	-768	-1	-1	-1	-1	4		0	0						StimuliFarbe_gruen_gelb.png	0	880	547	72	111				0	Content		-72	-111	14375209	4335449967
14392	09:54:24.828	00:00:14.391	864	-1024	-768	-1	-1	-1	-1	4	-1024	-768	-1	-1	-1	-1	4		0	0						StimuliFarbe_gruen_gelb.png	0	880	547	72	111				0	Content		-72	-111	14391872	4335466630
14409	09:54:24.845	00:00:14.408	865	-1024	-768	-1	-1	-1	-1	4	-1024	-768	-1	-1	-1	-1	4		0	0						StimuliFarbe_gruen_gelb.png	0	880	547	72	111				0	Content		-72	-111	14408539	4335483297
14425	09:54:24.861	00:00:14.425	866	-1024	-768	-1	-1	-1	-1	4	-1024	-768	-1	-1	-1	-1	4		0	0						StimuliFarbe_gruen_gelb.png	0	880	547	72	111				0	Content		-72	-111	14425207	4335499965
14442	09:54:24.878	00:00:14.442	867	-1024	-768	-1	-1	-1	-1	4	-1024	-768	-1	-1	-1	-1	4		0	0						StimuliFarbe_gruen_gelb.png	0	880	547	72	111				0	Content		-72	-111	14442132	4335516890
14459	09:54:24.895	00:00:14.458	868	-1024	-768	-1	-1	-1	-1	4	-1024	-768	-1	-1	-1	-1	4		0	0						StimuliFarbe_gruen_gelb.png	0	880	547	72	111				0	Content		-72	-111	14458800	4335533558
14476	09:54:24.912	00:00:14.475	869	-1024	-768	-1	-1	-1	-1	4	-1024	-768	-1	-1	-1	-1	4		0	0						StimuliFarbe_gruen_gelb.png	0	880	547	72	111				0	Content		-72	-111	14475759	4335550517
14492	09:54:24.928	00:00:14.492	870	-1024	-768	-1	-1	-1	-1	4	-1024	-768	-1	-1	-1	-1	4		0	0						StimuliFarbe_gruen_gelb.png	0	880	547	72	111				0	Content		-72	-111	14492426	4335567184
14509	09:54:24.945	00:00:14.509	871	-1024	-768	-1	-1	-1	-1	4	-1024	-768	-1	-1	-1	-1	4		0	0						StimuliFarbe_gruen_gelb.png	0	880	547	72	111				0	Content		-72	-111	14509094	4335583852
14526	09:54:24.962	00:00:14.526	872	-1024	-768	-1	-1	-1	-1	4	-1024	-768	-1	-1	-1	-1	4		0	0						StimuliFarbe_gruen_gelb.png	0	880	547	72	111				0	Content		-72	-111	14526384	4335601142
14543	09:54:24.979	00:00:14.543	873	-1024	-768	-1	-1	-1	-1	4	-1024	-768	-1	-1	-1	-1	4		0	0						StimuliFarbe_gruen_gelb.png	0	880	547	72	111				0	Content		-72	-111	14543052	4335617810
14560	09:54:24.996	00:00:14.560	874	-1024	-768	-1	-1	-1	-1	4	-1024	-768	-1	-1	-1	-1	4		0	0						StimuliFarbe_gruen_gelb.png	0	880	547	72	111				0	Content		-72	-111	14560298	4335635056
14575	09:54:25.011	00:00:14.575	875	-1024	-768	-1	-1	-1	-1	4	-1024	-768	-1	-1	-1	-1	4		0	0						StimuliFarbe_gruen_gelb.png	0	880	547	72	111				0	Content		-72	-111	14575045	4335649803
14592	09:54:25.028	00:00:14.591	876	-1024	-768	-1	-1	-1	-1	4	-1024	-768	-1	-1	-1	-1	4		0	0						StimuliFarbe_gruen_gelb.png	0	880	547	72	111				0	Content		-72	-111	14591732	4335666490
14608	09:54:25.044	00:00:14.608	877	-1024	-768	-1	-1	-1	-1	4	-1024	-768	-1	-1	-1	-1	4		0	0						StimuliFarbe_gruen_gelb.png	0	880	547	72	111				0	Content		-72	-111	14608400	4335683158
14625	09:54:25.061	00:00:14.625	878	-1024	-768	-1	-1	-1	-1	4	-1024	-768	-1	-1	-1	-1	4		0	0						StimuliFarbe_gruen_gelb.png	0	880	547	72	111				0	Content		-72	-111	14625041	4335699799
14642	09:54:25.078	00:00:14.641	879	-1024	-768	-1	-1	-1	-1	4	-1024	-768	-1	-1	-1	-1	4		0	0						StimuliFarbe_gruen_gelb.png	0	880	547	72	111				0	Content		-72	-111	14641662	4335716420
14658	09:54:25.094	00:00:14.658	880	-1024	-768	-1	-1	-1	-1	4	-1024	-768	-1	-1	-1	-1	4		0	0						StimuliFarbe_gruen_gelb.png	0	880	547	72	111				0	Content		-72	-111	14658410	4335733168
14675	09:54:25.111	00:00:14.675	881	-1024	-768	-1	-1	-1	-1	4	-1024	-768	-1	-1	-1	-1	4		0	0						StimuliFarbe_gruen_gelb.png	0	880	547	72	111				0	Content		-72	-111	14675077	4335749835
14692	09:54:25.128	00:00:14.691	882	776,8279	638,6111	0,3685454	0,6445227	487,625	4,871392	3	733,8033	625,0145	0,3685508	0,6445225	487,625	4,843164	1	22	734	625						StimuliFarbe_gruen_gelb.png	0	880	547	72	111	662	514	17	0	Content		662	514	14691786	4335766544
14709	09:54:25.145	00:00:14.708	883	-1024	-768	-1	-1	-1	-1	4	-1024	-768	-1	-1	-1	-1	4		0	0						StimuliFarbe_gruen_gelb.png	0	880	547	72	111				0	Content		-72	-111	14708657	4335783415
14725	09:54:25.161	00:00:14.725	884	-1024	-768	-1	-1	-1	-1	4	-1024	-768	-1	-1	-1	-1	4		0	0						StimuliFarbe_gruen_gelb.png	0	880	547	72	111				0	Content		-72	-111	14725156	4335799914
14742	09:54:25.178	00:00:14.741	885	-1024	-768	-1	-1	-1	-1	4	-1024	-768	-1	-1	-1	-1	4		0	0						StimuliFarbe_gruen_gelb.png	0	880	547	72	111				0	Content		-72	-111	14741823	4335816581
14759	09:54:25.195	00:00:14.758	886	-1024	-768	-1	-1	-1	-1	4	-1024	-768	-1	-1	-1	-1	4		0	0						StimuliFarbe_gruen_gelb.png	0	880	547	72	111				0	Content		-72	-111	14758527	4335833285
14775	09:54:25.211	00:00:14.775	887	-1024	-768	-1	-1	-1	-1	4	-1024	-768	-1	-1	-1	-1	4		0	0						StimuliFarbe_gruen_gelb.png	0	880	547	72	111				0	Content		-72	-111	14775088	4335849846
14792	09:54:25.228	00:00:14.791	888	-1024	-768	-1	-1	-1	-1	4	-1024	-768	-1	-1	-1	-1	4		0	0						StimuliFarbe_gruen_gelb.png	0	880	547	72	111				0	Content		-72	-111	14791756	4335866514
14809	09:54:25.245	00:00:14.808	889	-1024	-768	-1	-1	-1	-1	4	-1024	-768	-1	-1	-1	-1	4		0	0						StimuliFarbe_gruen_gelb.png	0	880	547	72	111				0	Content		-72	-111	14808523	4335883281
14825	09:54:25.261	00:00:14.825	890	-1024	-768	-1	-1	-1	-1	4	-1024	-768	-1	-1	-1	-1	4		0	0						StimuliFarbe_gruen_gelb.png	0	880	547	72	111				0	Content		-72	-111	14825147	4335899905
14842	09:54:25.278	00:00:14.841	891	-1024	-768	-1	-1	-1	-1	4	-1024	-768	-1	-1	-1	-1	4		0	0						StimuliFarbe_gruen_gelb.png	0	880	547	72	111				0	Content		-72	-111	14841814	4335916572
14858	09:54:25.294	00:00:14.858	892	-1024	-768	-1	-1	-1	-1	4	-1024	-768	-1	-1	-1	-1	4		0	0						StimuliFarbe_gruen_gelb.png	0	880	547	72	111				0	Content		-72	-111	14858482	4335933240
14875	09:54:25.311	00:00:14.874	893	-1024	-768	-1	-1	-1	-1	4	-1024	-768	-1	-1	-1	-1	4		0	0						StimuliFarbe_gruen_gelb.png	0	880	547	72	111				0	Content		-72	-111	14874999	4335949757
14892	09:54:25.328	00:00:14.891	894	-1024	-768	-1	-1	-1	-1	4	-1024	-768	-1	-1	-1	-1	4		0	0						StimuliFarbe_gruen_gelb.png	0	880	547	72	111				0	Content		-72	-111	14891666	4335966424
14908	09:54:25.344	00:00:14.908	895	-1024	-768	-1	-1	-1	-1	4	570,0581	647,293	0,4036158	0,618796	482,521	4,057392	0	23	570	647						StimuliFarbe_gruen_gelb.png	0	880	547	72	111	512	537	217	0	Content		498	536	14908151	4335982909
14925	09:54:25.361	00:00:14.925	896	-1024	-768	-1	-1	-1	-1	4	-1024	-768	-1	-1	-1	-1	4	23	0	0						StimuliFarbe_gruen_gelb.png	0	880	547	72	111	512	537	217	0	Content		-72	-111	14925011	4335999769
14942	09:54:25.378	00:00:14.941	897	-1024	-768	-1	-1	-1	-1	4	-1024	-768	-1	-1	-1	-1	4	23	0	0						StimuliFarbe_gruen_gelb.png	0	880	547	72	111	512	537	217	0	Content		-72	-111	14941632	4336016390
14958	09:54:25.394	00:00:14.958	898	-1024	-768	-1	-1	-1	-1	4	-1024	-768	-1	-1	-1	-1	4	23	0	0						StimuliFarbe_gruen_gelb.png	0	880	547	72	111	512	537	217	0	Content		-72	-111	14958299	4336033057
14975	09:54:25.411	00:00:14.974	899	-1024	-768	-1	-1	-1	-1	4	-1024	-768	-1	-1	-1	-1	4	23	0	0						StimuliFarbe_gruen_gelb.png	0	880	547	72	111	512	537	217	0	Content		-72	-111	14974764	4336049522
14991	09:54:25.427	00:00:14.991	900	-1024	-768	-1	-1	-1	-1	4	585,0219	644,0485	0,4088671	0,6110389	486,4967	4,430486	0	23	585	644						StimuliFarbe_gruen_gelb.png	0	880	547	72	111	512	537	217	0	Content		513	533	14991386	4336066144
15008	09:54:25.444	00:00:15.008	901	-1024	-768	-1	-1	-1	-1	4	-1024	-768	-1	-1	-1	-1	4	23	0	0						StimuliFarbe_gruen_gelb.png	0	880	547	72	111	512	537	217	0	Content		-72	-111	15008145	4336082903
15025	09:54:25.461	00:00:15.024	902	-1024	-768	-1	-1	-1	-1	4	-1024	-768	-1	-1	-1	-1	4	23	0	0						StimuliFarbe_gruen_gelb.png	0	880	547	72	111	512	537	217	0	Content		-72	-111	15024795	4336099553
15041	09:54:25.477	00:00:15.041	903	-1024	-768	-1	-1	-1	-1	4	-1024	-768	-1	-1	-1	-1	4	23	0	0						StimuliFarbe_gruen_gelb.png	0	880	547	72	111	512	537	217	0	Content		-72	-111	15041463	4336116221
15058	09:54:25.494	00:00:15.058	904	-1024	-768	-1	-1	-1	-1	4	584,3983	647,6168	0,4115422	0,6058919	487,2919	4,352421	0	23	584	648						StimuliFarbe_gruen_gelb.png	0	880	547	72	111	512	537	217	0	Content		512	537	15058079	4336132837
15075	09:54:25.511	00:00:15.074	905	-1024	-768	-1	-1	-1	-1	4	582,5961	647,5106	0,4121338	0,6041981	486,2547	4,313455	0	23	583	648						StimuliFarbe_gruen_gelb.png	0	880	547	72	111	512	537	217	0	Content		511	537	15074831	4336149589
15091	09:54:25.527	00:00:15.091	906	-1024	-768	-1	-1	-1	-1	4	584,1565	651,1479	0,4128087	0,6023673	485,5163	4,303679	0	23	584	651						StimuliFarbe_gruen_gelb.png	0	880	547	72	111	512	537	217	0	Content		512	540	15091457	4336166215
15108	09:54:25.544	00:00:15.108	907	-1024	-768	-1	-1	-1	-1	4	573,5818	648,3323	0,4134544	0,6007475	485,4661	4,342086	0	23	574	648						StimuliFarbe_gruen_gelb.png	0	880	547	72	111	512	537	217	0	Content		502	537	15108093	4336182851
15125	09:54:25.561	00:00:15.124	908	731,5422	672,3482	0,6080559	0,5855231	462,4041	4,346043	0	585,4287	651,1731	0,4133769	0,5992855	482,3037	4,37362	0	24	658	662						StimuliFarbe_gruen_gelb.png	0	880	547	72	111	612	503	300	0	Content		586	551	15124702	4336199460
15141	09:54:25.577	00:00:15.141	909	739,2254	678,5087	0,6085921	0,586693	462,5997	4,455903	0	585,528	649,4186	0,4140946	0,5979275	484,4841	4,362839	0	24	662	664						StimuliFarbe_gruen_gelb.png	0	880	547	72	111	612	503	300	0	Content		590	553	15141451	4336216209
15158	09:54:25.594	00:00:15.158	910	733,1611	681,6727	0,6086065	0,5876253	462,3643	4,295713	0	580,9305	652,6856	0,4139905	0,5966806	484,0509	4,222672	0	24	657	667						StimuliFarbe_gruen_gelb.png	0	880	547	72	111	612	503	300	0	Content		585	556	15158075	4336232833
15175	09:54:25.611	00:00:15.174	911	749,1556	679,3255	0,6103227	0,5882124	469,0945	4,309263	0	584,5067	652,8726	0,4133558	0,5957139	483,797	4,247555	0	24	667	666						StimuliFarbe_gruen_gelb.png	0	880	547	72	111	612	503	300	0	Content		595	555	15174881	4336249639
15192	09:54:25.628	00:00:15.192	912	778,2098	656,1699	0,6082301	0,5875822	469,0124	4,310816	0	624,601	643,3958	0,4115686	0,5941266	484,3856	4,283342	0	24	701	650						StimuliFarbe_gruen_gelb.png	0	880	547	72	111	612	503	300	0	Content		629	539	15192074	4336266832
15209	09:54:25.645	00:00:15.208	913	806,0858	629,8992	0,6055536	0,5863568	467,0661	4,208653	0	655,0893	606,9175	0,409075	0,5927117	482,1989	4,215722	0	24	731	618						StimuliFarbe_gruen_gelb.png	0	880	547	72	111	612	503	300	0	Content		659	507	15208696	4336283454
15225	09:54:25.661	00:00:15.225	914	803,1117	622,6931	0,6042781	0,5853769	467,7366	4,272292	0	649,613	596,6091	0,4075814	0,5924426	483,27	4,233667	0	24	726	610						StimuliFarbe_gruen_gelb.png	0	880	547	72	111	612	503	300	0	Content		654	499	15225321	4336300079
15242	09:54:25.678	00:00:15.241	915	791,5459	626,1115	0,6012468	0,5845077	463,0364	4,262126	0	608,0448	601,2214	0,4055208	0,5924784	481,9924	4,219528	0	24	700	614						StimuliFarbe_gruen_gelb.png	0	880	547	72	111	612	503	300	0	Content		628	503	15241502	4336316260
15258	09:54:25.694	00:00:15.258	916	810,08	614,9135	0,601282	0,5831673	468,5132	4,20799	0	607,7557	601,0021	0,4038706	0,5921147	482,1911	4,217375	0	24	709	608						StimuliFarbe_gruen_gelb.png	0	880	547	72	111	612	503	300	0	Content		637	497	15258128	4336332886
15275	09:54:25.711	00:00:15.274	917	795,2333	618,4409	0,6001566	0,5818133	469,2693	4,262316	0	613,524	597,1222	0,4025231	0,5918396	482,3182	4,181682	0	24	704	608						StimuliFarbe_gruen_gelb.png	0	880	547	72	111	612	503	300	0	Content		632	497	15274754	4336349512
15292	09:54:25.728	00:00:15.291	918	761,6713	622,6071	0,5986109	0,5810879	467,5478	4,235214	0	616,4739	591,5396	0,4014473	0,5916398	482,5734	4,252505	0	24	689	607						StimuliFarbe_gruen_gelb.png	0	880	547	72	111	612	503	300	0	Content		617	496	15291502	4336366260
15308	09:54:25.744	00:00:15.308	919	755,1885	621,0842	0,5980206	0,5802619	467,5844	4,297416	0	611,581	592,0035	0,4006657	0,5911828	482,5911	4,19482	0	24	683	607						StimuliFarbe_gruen_gelb.png	0	880	547	72	111	612	503	300	0	Content		611	496	15308127	4336382885
15325	09:54:25.761	00:00:15.324	920	741,4598	624,5723	0,5977549	0,5797457	467,9677	4,267715	0	599,9749	600,1013	0,4003454	0,5907484	482,33	4,264097	0	24	671	612						StimuliFarbe_gruen_gelb.png	0	880	547	72	111	612	503	300	0	Content		599	501	15324878	4336399636
15342	09:54:25.778	00:00:15.341	921	750,627	623,7592	0,5977321	0,5795798	468,299	4,216941	0	603,2231	600,8241	0,4001369	0,5902353	482,5714	4,281454	0	24	677	612						StimuliFarbe_gruen_gelb.png	0	880	547	72	111	612	503	300	0	Content		605	501	15341500	4336416258
15358	09:54:25.794	00:00:15.358	922	757,1055	630,179	0,5977867	0,5797731	468,0206	4,250842	0	610,8525	602,7161	0,400046	0,5898635	482,5971	4,225163	0	24	684	616						StimuliFarbe_gruen_gelb.png	0	880	547	72	111	612	503	300	0	Content		612	505	15358128	4336432886
15375	09:54:25.811	00:00:15.374	923	755,1077	625,5925	0,5977156	0,580344	468,3281	4,253134	0	603,2811	605,4671	0,3998678	0,5896611	482,3264	4,257246	0	24	679	616						StimuliFarbe_gruen_gelb.png	0	880	547	72	111	612	503	300	0	Content		607	505	15374752	4336449510
15391	09:54:25.827	00:00:15.391	924	752,7282	627,6649	0,5977284	0,5811504	468,029	4,28892	0	609,882	601,9717	0,3997246	0,5895754	482,4073	4,291597	0	24	681	615						StimuliFarbe_gruen_gelb.png	0	880	547	72	111	612	503	300	0	Content		609	504	15391378	4336466136
15408	09:54:25.844	00:00:15.408	925	758,1952	628,1326	0,5975592	0,5817094	467,7008	4,3076	0	609,5858	599,429	0,3994835	0,5894293	482,1478	4,285331	0	24	684	614						StimuliFarbe_gruen_gelb.png	0	880	547	72	111	612	503	300	0	Content		612	503	15408124	4336482882
15425	09:54:25.861	00:00:15.424	926	793,2339	622,9595	0,596344	0,5814909	468,0391	4,294334	0	645,4913	588,6751	0,3982341	0,5885782	482,1531	4,307775	0	25	719	606						StimuliFarbe_gruen_gelb.png	0	880	547	72	111	728	449	266	0	Content		647	495	15424750	4336499508
15441	09:54:25.877	00:00:15.441	927	859,5191	589,3156	0,5945708	0,5799753	468,2071	4,219635	0	700,5792	574,5002	0,3967027	0,58656	482,1566	4,273994	0	25	780	582						StimuliFarbe_gruen_gelb.png	0	880	547	72	111	728	449	266	0	Content		708	471	15441379	4336516137
15458	09:54:25.894	00:00:15.458	928	879,9289	582,7281	0,5936503	0,5782759	468,6347	4,331903	0	728,4129	554,7615	0,3958051	0,5848116	482,1151	4,275005	0	25	804	569						StimuliFarbe_gruen_gelb.png	0	880	547	72	111	728	449	266	0	Content		732	458	15458006	4336532764
15475	09:54:25.911	00:00:15.474	929	878,6618	572,6412	0,5935405	0,5771594	468,6711	4,275651	0	720,4126	551,8397	0,3953558	0,5837966	481,972	4,352266	0	25	800	562						StimuliFarbe_gruen_gelb.png	0	880	547	72	111	728	449	266	0	Content		728	451	15474756	4336549514
15491	09:54:25.927	00:00:15.491	930	895,3919	569,2022	0,5935162	0,5762698	468,6113	4,224792	0	734,6451	546,551	0,3951345	0,5831415	481,9482	4,328928	0	25	815	558						StimuliFarbe_gruen_gelb.png	0	880	547	72	111	728	449	266	0	Content		743	447	15491374	4336566132
15508	09:54:25.944	00:00:15.508	931	886,7356	567,203	0,593522	0,5752963	468,1075	4,269434	0	723,1655	547,8119	0,3948324	0,5824732	481,7708	4,286399	0	25	805	558						StimuliFarbe_gruen_gelb.png	0	880	547	72	111	728	449	266	0	Content		733	447	15508000	4336582758
15525	09:54:25.961	00:00:15.524	932	881,9667	574,9844	0,5935262	0,5743288	468,4526	4,346745	0	740,7205	550,4924	0,3947071	0,581886	481,7161	4,237014	0	25	811	563						StimuliFarbe_gruen_gelb.png	0	880	547	72	111	728	449	266	0	Content		739	452	15524624	4336599382
15541	09:54:25.977	00:00:15.541	933	870,6663	565,6151	0,5935124	0,5738056	468,0746	4,300699	0	728,3434	550,1042	0,3946205	0,5813361	481,4059	4,274096	0	25	800	558						StimuliFarbe_gruen_gelb.png	0	880	547	72	111	728	449	266	0	Content		728	447	15541375	4336616133
15558	09:54:25.994	00:00:15.557	934	865,1154	564,7607	0,5936241	0,5733362	468,0869	4,333301	0	720,8526	553,2894	0,3946195	0,5810307	481,2959	4,332464	0	25	793	559						StimuliFarbe_gruen_gelb.png	0	880	547	72	111	728	449	266	0	Content		721	448	15557999	4336632757
15575	09:54:26.011	00:00:15.574	935	867,1208	571,8077	0,5937022	0,5731191	467,9905	4,280738	0	738,9467	547,1949	0,3945807	0,580797	481,254	4,239895	0	25	803	560						StimuliFarbe_gruen_gelb.png	0	880	547	72	111	728	449	266	0	Content		731	449	15574624	4336649382
15591	09:54:26.027	00:00:15.591	936	867,4901	566,369	0,5936751	0,573052	467,9766	4,320046	0	731,1765	550,6656	0,3944702	0,5806422	481,1967	4,235785	0	25	799	559						StimuliFarbe_gruen_gelb.png	0	880	547	72	111	728	449	266	0	Content		727	448	15591249	4336666007
15608	09:54:26.044	00:00:15.607	937	866,4658	565,6757	0,5936201	0,5729826	467,8972	4,332169	0	739,632	547,2372	0,394399	0,580451	481,2307	4,190768	0	25	803	556						StimuliFarbe_gruen_gelb.png	0	880	547	72	111	728	449	266	0	Content		731	445	15607998	4336682756
15625	09:54:26.061	00:00:15.624	938	874,822	570,5947	0,593604	0,5728135	467,9229	4,268375	0	723,0549	554,527	0,3943469	0,5800246	481,2282	4,254009	0	25	799	563						StimuliFarbe_gruen_gelb.png	0	880	547	72	111	728	449	266	0	Content		727	452	15624622	4336699380
15641	09:54:26.077	00:00:15.641	939	871,599	573,2852	0,5936066	0,572797	468,1286	4,263302	0	726,9087	555,1953	0,3943744	0,5796471	481,2493	4,232161	0	25	799	564						StimuliFarbe_gruen_gelb.png	0	880	547	72	111	728	449	266	0	Content		727	453	15641249	4336716007
15658	09:54:26.094	00:00:15.657	940	871,4296	576,1782	0,5936182	0,5729576	468,1946	4,230421	0	728,6501	542,8497	0,3944322	0,5793146	481,4156	4,184129	0	25	800	560						StimuliFarbe_gruen_gelb.png	0	880	547	72	111	728	449	266	0	Content		728	449	15657873	4336732631
15675	09:54:26.111	00:00:15.674	941	865,2935	573,2071	0,593531	0,5731293	468,2029	4,256399	0	693,0712	555,7198	0,3944682	0,5789757	481,4119	4,209825	0	25	779	564						StimuliFarbe_gruen_gelb.png	0	880	547	72	111	728	449	266	0	Content		707	453	15674624	4336749382
15691	09:54:26.127	00:00:15.691	942	923,9507	568,4781	0,5920084	0,5732667	468,8889	4,273014	0	794,5135	545,4984	0,393127	0,578621	482,1694	4,221767	0	26	859	557						StimuliFarbe_gruen_gelb.png	0	880	547	72	111	884	400	233	0	Content		787	446	15691250	4336766008
15708	09:54:26.144	00:00:15.707	943	1042,083	545,0825	0,5905714	0,5725273	469,4923	4,217225	0	869,902	514,7993	0,3914337	0,5773718	482,6498	4,112369	0	26	956	530						StimuliFarbe_gruen_gelb.png	0	880	547	72	111	884	400	233	0	Content		884	419	15707874	4336782632
15724	09:54:26.160	00:00:15.724	944	1025,065	525,9777	0,5892176	0,571816	470,0743	4,206069	0	882,1986	506,1702	0,3904831	0,5766931	482,88	4,128491	0	26	954	516						StimuliFarbe_gruen_gelb.png	0	880	547	72	111	884	400	233	0	Content		882	405	15724498	4336799256
15741	09:54:26.177	00:00:15.741	945	1043,045	524,262	0,5888557	0,5719373	470,0038	4,198127	0	882,8411	498,3814	0,3898885	0,5769386	482,9411	4,103954	0	26	963	511						StimuliFarbe_gruen_gelb.png	0	880	547	72	111	884	400	233	0	Content		891	400	15741249	4336816007
15758	09:54:26.194	00:00:15.757	946	1079,522	519,7089	0,5886098	0,5722222	470,104	4,169184	0	877,3636	494,0832	0,3891387	0,5773007	483,0219	4,064125	0	26	978	507						StimuliFarbe_gruen_gelb.png	0	880	547	72	111	884	400	233	0	Content		906	396	15757873	4336832631
15774	09:54:26.210	00:00:15.774	947	1028,213	525,5807	0,5873064	0,5726052	470,0182	4,13873	0	879,4509	503,2794	0,3885387	0,5778217	483,0992	4,0833	0	26	954	514						StimuliFarbe_gruen_gelb.png	0	880	547	72	111	884	400	233	0	Content		882	403	15774497	4336849255
15791	09:54:26.227	00:00:15.791	948	1072,715	519,8387	0,587612	0,5730137	470,1214	4,174518	0	875,1379	501,0799	0,3880727	0,5782486	483,0468	4,064667	0	26	974	510						StimuliFarbe_gruen_gelb.png	0	880	547	72	111	884	400	233	0	Content		902	399	15791124	4336865882
15808	09:54:26.244	00:00:15.807	949	1031,272	521,3271	0,586668	0,5733716	470,2747	4,157051	0	876,3259	495,6161	0,3877722	0,578656	483,1471	4,070812	0	26	954	508						StimuliFarbe_gruen_gelb.png	0	880	547	72	111	884	400	233	0	Content		882	397	15807872	4336882630
15824	09:54:26.260	00:00:15.824	950	1087,58	521,0618	0,5875425	0,5737174	470,1183	4,20036	0	874,4055	497,5282	0,3876411	0,5789255	483,1259	4,102314	0	26	981	509						StimuliFarbe_gruen_gelb.png	0	880	547	72	111	884	400	233	0	Content		909	398	15824497	4336899255
15841	09:54:26.277	00:00:15.841	951	1013,94	524,2578	0,586612	0,5741652	470,1394	4,161124	0	875,3802	495,2673	0,3875123	0,5792565	482,8762	4,076112	0	26	945	510						StimuliFarbe_gruen_gelb.png	0	880	547	72	111	884	400	233	0	Content		873	399	15841124	4336915882
15858	09:54:26.294	00:00:15.857	952	1048,542	524,0223	0,5868854	0,5746713	470,1877	4,135549	0	871,8301	498,2841	0,3872815	0,5796831	482,9376	4,061066	0	26	960	511						StimuliFarbe_gruen_gelb.png	0	880	547	72	111	884	400	233	0	Content		888	400	15857748	4336932506
15874	09:54:26.310	00:00:15.874	953	1020,314	528,1874	0,5861475	0,5751173	469,938	4,160102	0	872,2945	496,9077	0,3868876	0,5801376	482,9846	4,062165	0	26	946	513						StimuliFarbe_gruen_gelb.png	0	880	547	72	111	884	400	233	0	Content		874	402	15874498	4336949256
15891	09:54:26.327	00:00:15.891	954	1042,86	520,7152	0,5862003	0,5754983	470,0385	4,151637	0	876,1764	500,3752	0,3862955	0,5805991	482,9585	4,050947	0	26	960	511						StimuliFarbe_gruen_gelb.png	0	880	547	72	111	884	400	233	0	Content		888	400	15891122	4336965880
15908	09:54:26.344	00:00:15.907	955	1038,562	520,7923	0,5852925	0,5756454	469,9702	4,146402	0	873,1903	507,6248	0,3853792	0,5811042	482,944	4,06731	0	26	956	514						StimuliFarbe_gruen_gelb.png	0	880	547	72	111	884	400	233	0	Content		884	403	15907748	4336982506
15924	09:54:26.360	00:00:15.924	956	1009,819	532,9309	0,5838754	0,5763694	469,9774	4,172198	0	873,373	509,0908	0,3843763	0,5824658	483,1362	4,038959	0	27	942	521						StimuliFarbe_gruen_gelb.png	0	880	547	72	111	833	559	267	0	Content		870	410	15924373	4336999131
15941	09:54:26.377	00:00:15.941	957	920,0557	650,9241	0,5820879	0,5803251	469,9552	4,176321	0	815,9963	638,1433	0,3841859	0,5874237	483,235	4,116641	0	27	868	645						StimuliFarbe_gruen_gelb.png	0	880	547	72	111	833	559	267	0	Content		796	534	15941121	4337015879
15958	09:54:26.394	00:00:15.957	958	934,4604	690,4623	0,5802498	0,5806644	469,9741	4,160406	0	873,4155	666,0004	0,3828372	0,5899693	483,5111	4,019194	0	27	904	678						StimuliFarbe_gruen_gelb.png	0	880	547	72	111	833	559	267	0	Content		832	567	15957748	4337032506
15974	09:54:26.410	00:00:15.974	959	921,4755	678,3069	0,5784527	0,5785866	470,0452	4,166888	0	899,8292	662,2615	0,380192	0,5903364	484,1279	4,048867	0	27	911	670						StimuliFarbe_gruen_gelb.png	0	880	547	72	111	833	559	267	0	Content		839	559	15974372	4337049130
15991	09:54:26.427	00:00:15.990	960	909,4745	684,5243	0,5763124	0,5771633	470,3864	4,222949	0	912,0912	653,7976	0,3777687	0,5917006	484,5225	4,089635	0	27	911	669						StimuliFarbe_gruen_gelb.png	0	880	547	72	111	833	559	267	0	Content		839	558	15990995	4337065753
16008	09:54:26.444	00:00:16.007	961	901,938	679,6964	0,5741132	0,5759534	470,6556	4,219851	0	905,5894	661,893	0,3754618	0,5935894	484,8978	4,045745	0	27	904	671						StimuliFarbe_gruen_gelb.png	0	880	547	72	111	833	559	267	0	Content		832	560	16007747	4337082505
16024	09:54:26.460	00:00:16.024	962	900,355	682,4658	0,5720903	0,5747306	471,0781	4,183928	0	911,225	658,3564	0,3734582	0,5952303	485,3042	4,063866	0	27	906	670						StimuliFarbe_gruen_gelb.png	0	880	547	72	111	833	559	267	0	Content		834	559	16024372	4337099130
16041	09:54:26.477	00:00:16.040	963	899,3265	685,0833	0,5703627	0,5737005	471,3877	4,196343	0	910,5882	658,931	0,3717332	0,5968277	485,5385	4,100416	0	27	905	672						StimuliFarbe_gruen_gelb.png	0	880	547	72	111	833	559	267	0	Content		833	561	16040996	4337115754
16058	09:54:26.494	00:00:16.057	964	895,7935	684,728	0,5689489	0,5730225	471,6316	4,208797	0	913,5313	662,4216	0,3703596	0,598305	485,8036	4,097522	0	27	905	674						StimuliFarbe_gruen_gelb.png	0	880	547	72	111	833	559	267	0	Content		833	563	16057746	4337132504
16074	09:54:26.510	00:00:16.074	965	897,8153	682,4202	0,5678563	0,5727714	471,8437	4,229136	0	912,3967	658,4717	0,3693073	0,5997918	485,9583	4,108792	0	27	905	670						StimuliFarbe_gruen_gelb.png	0	880	547	72	111	833	559	267	0	Content		833	559	16074371	4337149129
16091	09:54:26.527	00:00:16.090	966	902,0283	685,0718	0,5671652	0,5729644	472,207	4,287579	0	904,1643	665,3695	0,3685883	0,6010963	485,9993	4,142339	0	27	903	675						StimuliFarbe_gruen_gelb.png	0	880	547	72	111	833	559	267	0	Content		831	564	16090994	4337165752
16108	09:54:26.544	00:00:16.107	967	901,0698	686,4718	0,5668603	0,573572	472,3755	4,235007	0	909,6655	658,9879	0,3682136	0,602203	485,9435	4,135663	0	27	905	673						StimuliFarbe_gruen_gelb.png	0	880	547	72	111	833	559	267	0	Content		833	562	16107620	4337182378
16124	09:54:26.560	00:00:16.124	968	901,0887	687,2876	0,5668774	0,5745027	472,4352	4,281948	0	908,145	657,8468	0,3681007	0,6030567	486,062	4,196945	0	27	905	673						StimuliFarbe_gruen_gelb.png	0	880	547	72	111	833	559	267	0	Content		833	562	16124373	4337199131
16141	09:54:26.577	00:00:16.140	969	903,5268	682,33	0,566975	0,5755622	472,4974	4,355652	0	909,7165	655,7617	0,3681195	0,6037025	486,0571	4,231293	0	27	907	669						StimuliFarbe_gruen_gelb.png	0	880	547	72	111	833	559	267	0	Content		835	558	16140999	4337215757
16158	09:54:26.594	00:00:16.157	970	901,4892	684,8633	0,5671494	0,5767764	472,3686	4,36173	0	903,9795	660,7488	0,3681681	0,6041077	486,0716	4,241767	0	27	903	673						StimuliFarbe_gruen_gelb.png	0	880	547	72	111	833	559	267	0	Content		831	562	16157621	4337232379
16174	09:54:26.610	00:00:16.174	971	904,9615	683,2623	0,5670957	0,5778543	472,5675	4,42604	0	907,3812	653,2711	0,3681258	0,6043144	486,146	4,269179	0	27	906	668						StimuliFarbe_gruen_gelb.png	0	880	547	72	111	833	559	267	0	Content		834	557	16174243	4337249001
16191	09:54:26.627	00:00:16.190	972	947,2225	655,351	0,5660831	0,5773672	473,0508	4,416858	0	937,2626	621,2458	0,3675515	0,6031429	486,4502	4,286017	0	28	942	638						StimuliFarbe_gruen_gelb.png	0	880	547	72	111	878	472	166	0	Content		870	527	16190995	4337265753
16208	09:54:26.644	00:00:16.207	973	964,9922	607,4181	0,5649974	0,5758837	473,288	4,414964	0	938,2819	581,2267	0,3667772	0,6012567	486,4579	4,267338	0	28	952	594						StimuliFarbe_gruen_gelb.png	0	880	547	72	111	878	472	166	0	Content		880	483	16207622	4337282380
16224	09:54:26.660	00:00:16.224	974	970,2729	597,1075	0,5640518	0,575052	473,6557	4,453737	0	916,5391	573,3478	0,366055	0,6005295	486,4279	4,335787	0	28	943	585						StimuliFarbe_gruen_gelb.png	0	880	547	72	111	878	472	166	0	Content		871	474	16224245	4337299003
16241	09:54:26.677	00:00:16.240	975	982,2663	593,1737	0,5627053	0,5746173	473,8425	4,493285	0	906,3967	574,6254	0,3649989	0,6003877	486,7978	4,352585	0	28	944	584						StimuliFarbe_gruen_gelb.png	0	880	547	72	111	878	472	166	0	Content		872	473	16240869	4337315627
16258	09:54:26.694	00:00:16.257	976	982,1747	591,6049	0,5610057	0,5736064	474,2618	4,496638	0	913,9532	568,1658	0,3637062	0,6001344	487,5181	4,334807	0	28	948	580						StimuliFarbe_gruen_gelb.png	0	880	547	72	111	878	472	166	0	Content		876	469	16257619	4337332377
16274	09:54:26.710	00:00:16.274	977	990,0547	594,4721	0,5591345	0,5723342	474,7946	4,536456	0	912,2783	568,3669	0,3622755	0,5998852	488,4551	4,391481	0	28	951	581						StimuliFarbe_gruen_gelb.png	0	880	547	72	111	878	472	166	0	Content		879	470	16274246	4337349004
16291	09:54:26.727	00:00:16.290	978	990,5942	597,7794	0,557155	0,5712093	475,1913	4,503611	0	912,6274	567,6492	0,3606506	0,599884	488,8701	4,406443	0	28	952	583						StimuliFarbe_gruen_gelb.png	0	880	547	72	111	878	472	166	0	Content		880	472	16290869	4337365627
16307	09:54:26.743	00:00:16.307	979	993,5853	596,9647	0,5551654	0,5701104	475,6365	4,527359	0	903,238	567,3636	0,3590476	0,6001047	489,1857	4,446671	0	28	948	582						StimuliFarbe_gruen_gelb.png	0	880	547	72	111	878	472	166	0	Content		876	471	16307494	4337382252
16324	09:54:26.760	00:00:16.324	980	995,9689	596,4631	0,553393	0,5691205	476,0259	4,514113	0	903,97	567,3976	0,3575951	0,6004662	489,6989	4,443194	0	28	950	582						StimuliFarbe_gruen_gelb.png	0	880	547	72	111	878	472	166	0	Content		878	471	16324244	4337399002
16341	09:54:26.777	00:00:16.340	981	1009,652	596,677	0,5515731	0,5680557	476,3477	4,579061	0	898,1059	571,7502	0,3561672	0,6007062	490,0481	4,465689	0	28	954	584						StimuliFarbe_gruen_gelb.png	0	880	547	72	111	878	472	166	0	Content		882	473	16340868	4337415626
16357	09:54:26.793	00:00:16.357	982	1027,809	571,6649	0,5496283	0,5663435	477,0446	4,60263	0	908,4341	542,8487	0,3546052	0,6002218	490,7018	4,459942	0	29	968	557						StimuliFarbe_gruen_gelb.png	0	880	547	72	111	912	434	400	0	Content		896	446	16357492	4337432250
16374	09:54:26.810	00:00:16.374	983	1073,618	569,2975	0,5484918	0,5650117	477,7031	4,602252	0	911,6046	534,4023	0,3533069	0,6001323	491,106	4,460303	0	29	993	552						StimuliFarbe_gruen_gelb.png	0	880	547	72	111	912	434	400	0	Content		921	441	16374133	4337448891
16391	09:54:26.827	00:00:16.390	984	1076,662	566,0194	0,5471646	0,5647649	477,9559	4,543306	0	904,4	535,0305	0,3522097	0,6007681	491,5175	4,455924	0	29	991	551						StimuliFarbe_gruen_gelb.png	0	880	547	72	111	912	434	400	0	Content		919	440	16390868	4337465626
16407	09:54:26.843	00:00:16.407	985	1082,996	567,9972	0,5460765	0,5648159	478,0823	4,550035	0	904,9684	534,7375	0,3511891	0,6015518	491,793	4,444907	0	29	994	551						StimuliFarbe_gruen_gelb.png	0	880	547	72	111	912	434	400	0	Content		922	440	16407493	4337482251
16422	09:54:26.858																				ImageEnd	16	0	0	StimuliFarbe_gruen_gelb.png
16424	09:54:26.860	00:00:16.424	986	1082,871	565,4949	0,5451453	0,5650535	478,3343	4,553936	0	904,0124	535,5643	0,3503621	0,6024264	491,8925	4,379038	0	29	993	551						No media	0	1024	768	0	0	984	545	400	0	Content		993	551	16424134	4337498892
16436	09:54:26.872																				ImageStart	8	0	0	Fix_sw.jpg
16441	09:54:26.877	00:00:16.440	987	1079,478	565,3837	0,5444304	0,5655834	478,358	4,521786	0	903,4697	528,3322	0,3496619	0,6034143	492,0615	4,360322	0	29	991	547						Fix_sw.jpg	0	880	547	72	111	912	434	400	0	Content		919	436	16440743	4337515501
16457	09:54:26.893	00:00:16.457	988	1085,843	561,7878	0,543758	0,5664313	478,657	4,458365	0	899,694	529,4034	0,349084	0,6044751	492,0654	4,359032	0	29	993	546						Fix_sw.jpg	0	880	547	72	111	912	434	400	0	Content		921	435	16457490	4337532248
16474	09:54:26.910	00:00:16.474	989	1082,486	562,7735	0,5433465	0,5674366	478,7988	4,45379	0	897,3591	530,1201	0,3486356	0,6056159	492,1833	4,379098	0	29	990	546						Fix_sw.jpg	0	880	547	72	111	912	434	400	0	Content		918	435	16474133	4337548891
16491	09:54:26.927	00:00:16.490	990	1078,611	558,5675	0,542971	0,5684927	478,9577	4,424486	0	895,0373	532,6935	0,3482045	0,6067626	492,0993	4,287718	0	29	987	546						Fix_sw.jpg	0	880	547	72	111	912	434	400	0	Content		915	435	16490748	4337565506
16507	09:54:26.943	00:00:16.507	991	1079,895	555,3335	0,5425269	0,5694679	479,0105	4,374606	0	894,8156	527,2222	0,3478422	0,6077871	492,3849	4,222433	0	29	987	541						Fix_sw.jpg	0	880	547	72	111	912	434	400	0	Content		915	430	16507371	4337582129
16524	09:54:26.960	00:00:16.524	992	1091,063	566,3026	0,5420054	0,5703599	479,1483	4,332462	0	897,032	527,3751	0,3473557	0,6086967	492,5138	4,248612	0	29	994	547						Fix_sw.jpg	0	880	547	72	111	912	434	400	0	Content		922	436	16524159	4337598917
16541	09:54:26.977	00:00:16.540	993	1083,19	556,9412	0,5414071	0,571043	479,2632	4,329786	0	891,1521	527,7279	0,346862	0,6094703	492,5886	4,195402	0	29	987	542						Fix_sw.jpg	0	880	547	72	111	912	434	400	0	Content		915	431	16540746	4337615504
16557	09:54:26.993	00:00:16.557	994	1061,311	558,1266	0,5406477	0,5715995	479,3316	4,218635	0	887,7263	523,5657	0,3464123	0,6100347	492,6527	4,183943	0	29	975	541						Fix_sw.jpg	0	880	547	72	111	912	434	400	0	Content		903	430	16557370	4337632128
16574	09:54:27.010	00:00:16.573	995	1073,99	565,7407	0,5403915	0,5718306	479,3163	4,255027	0	889,5549	526,3258	0,3459809	0,6104847	492,7038	4,12134	0	29	982	546						Fix_sw.jpg	0	880	547	72	111	912	434	400	0	Content		910	435	16573994	4337648752
16591	09:54:27.027	00:00:16.590	996	1070,426	561,8904	0,5398948	0,572054	479,3844	4,255942	0	891,1583	516,4025	0,3455284	0,6108654	492,844	4,125898	0	29	981	539						Fix_sw.jpg	0	880	547	72	111	912	434	400	0	Content		909	428	16590744	4337665502
16607	09:54:27.043	00:00:16.607	997	1058,893	552,0788	0,5391186	0,5724387	479,4727	4,206288	0	893,6333	524,3387	0,3450512	0,6111948	493,0796	4,159518	0	29	976	538						Fix_sw.jpg	0	880	547	72	111	912	434	400	0	Content		904	427	16607369	4337682127
16624	09:54:27.060	00:00:16.623	998	1074,92	556,5876	0,5386294	0,5726148	479,5874	4,183756	0	887,2139	527,8666	0,3443953	0,6115485	492,9809	4,111859	0	29	981	542						Fix_sw.jpg	0	880	547	72	111	912	434	400	0	Content		909	431	16623993	4337698751
16641	09:54:27.077	00:00:16.640	999	1079,019	559,0046	0,5378415	0,5728159	479,7037	4,181633	0	889,5049	527,3364	0,3436724	0,6119429	493,3324	4,102226	0	29	984	543						Fix_sw.jpg	0	880	547	72	111	912	434	400	0	Content		912	432	16640618	4337715376
16657	09:54:27.093	00:00:16.657	1000	1074,579	553,5748	0,5368426	0,5730782	479,8446	4,114694	0	891,5751	528,3788	0,3428028	0,6122604	493,2928	4,097687	0	29	983	541						Fix_sw.jpg	0	880	547	72	111	912	434	400	0	Content		911	430	16657369	4337732127
16674	09:54:27.110	00:00:16.673	1001	1033,892	559,0303	0,5354036	0,5733549	479,8568	4,151517	0	884,7135	530,8533	0,3419452	0,612569	493,4189	4,06426	0	29	959	545						Fix_sw.jpg	0	880	547	72	111	912	434	400	0	Content		887	434	16673994	4337748752
16691	09:54:27.127	00:00:16.690	1002	1071,798	557,1179	0,5350007	0,5734576	479,8703	4,125125	0	883,3771	520,2067	0,3411372	0,6129025	493,4466	4,090597	0	29	978	539						Fix_sw.jpg	0	880	547	72	111	912	434	400	0	Content		906	428	16690618	4337765376
16707	09:54:27.143	00:00:16.707	1003	1066,531	562,2144	0,5344362	0,5737174	479,8156	4,161686	0	876,1349	521,3101	0,3405096	0,6132491	493,3114	4,0959	0	29	971	542						Fix_sw.jpg	0	880	547	72	111	912	434	400	0	Content		899	431	16707244	4337782002
16724	09:54:27.160	00:00:16.723	1004	1065,727	562,175	0,5340418	0,5740968	479,8003	4,066253	0	911,1764	538,7496	0,3392047	0,6134582	487,4633	3,997083	0	29	988	550						Fix_sw.jpg	0	880	547	72	111	912	434	400	0	Content		916	439	16723994	4337798752
16741	09:54:27.177	00:00:16.740	1005	1044,084	560,6376	0,5340565	0,5745082	479,8003	4,107634	0	832,3619	493,7947	0,3398634	0,613707	492,9964	3,743001	0	29	938	527						Fix_sw.jpg	0	880	547	72	111	912	434	400	0	Content		866	416	16740620	4337815378
16757	09:54:27.193	00:00:16.757	1006	983,9108	541,2855	0,5339604	0,5738969	479,0623	4,124972	0	848,846	508,7608	0,340544	0,6130158	492,9838	4,056138	0	30	916	525						Fix_sw.jpg	0	880	547	72	111	783	378	450	0	Content		844	414	16757242	4337832000
16774	09:54:27.210	00:00:16.773	1007	943,521	522,9776	0,5346748	0,5731577	478,9832	4,108692	0	815,356	486,2511	0,3414383	0,6122263	492,7849	4,053652	0	30	879	505						Fix_sw.jpg	0	880	547	72	111	783	378	450	0	Content		807	394	16773993	4337848751
16791	09:54:27.227	00:00:16.790	1008	926,9992	511,1366	0,5353233	0,5729703	478,6424	4,03582	0	779,9729	468,4451	0,3419869	0,6121218	492,5555	4,061924	0	30	853	490						Fix_sw.jpg	0	880	547	72	111	783	378	450	0	Content		781	379	16790617	4337865375
16807	09:54:27.243	00:00:16.807	1009	921,739	496,1436	0,5354715	0,5736831	478,441	4,074663	0	781,2609	478,9434	0,3419672	0,6127084	492,3529	4,052436	0	30	852	488						Fix_sw.jpg	0	880	547	72	111	783	378	450	0	Content		780	377	16807242	4337882000
16824	09:54:27.260	00:00:16.823	1010	920,1873	510,8205	0,5356226	0,5744389	478,209	4,076818	0	776,3088	472,6746	0,3419257	0,6133738	492,0923	4,043238	0	30	848	492						Fix_sw.jpg	0	880	547	72	111	783	378	450	0	Content		776	381	16823866	4337898624
16841	09:54:27.277	00:00:16.840	1011	916,0015	511,1022	0,5358834	0,5751213	478,3466	4,055878	0	784,1826	469,1818	0,3420089	0,6139696	491,8895	4,045568	0	30	850	490						Fix_sw.jpg	0	880	547	72	111	783	378	450	0	Content		778	379	16840616	4337915374
16857	09:54:27.293	00:00:16.857	1012	922,0356	500,415	0,5362813	0,5758143	478,2185	4,003477	0	781,1465	466,9336	0,3422404	0,6145048	491,7263	3,9914	0	30	852	484						Fix_sw.jpg	0	880	547	72	111	783	378	450	0	Content		780	373	16857242	4337932000
16874	09:54:27.310	00:00:16.873	1013	927,5619	503,3169	0,5369208	0,5764323	478,073	3,994846	0	782,2592	464,6758	0,3426596	0,6149558	491,4666	4,005447	0	30	855	484						Fix_sw.jpg	0	880	547	72	111	783	378	450	0	Content		783	373	16873867	4337948625
16890	09:54:27.326	00:00:16.890	1014	924,212	497,8352	0,5377824	0,576934	478,0049	3,994783	0	778,0411	469,5239	0,343305	0,6152778	491,3458	3,968162	0	30	851	484						Fix_sw.jpg	0	880	547	72	111	783	378	450	0	Content		779	373	16890491	4337965249
16907	09:54:27.343	00:00:16.907	1015	919,8004	503,1691	0,5387462	0,5772761	477,8953	3,992544	0	777,6738	475,1819	0,3440745	0,6153703	491,1875	3,972874	0	30	849	489						Fix_sw.jpg	0	880	547	72	111	783	378	450	0	Content		777	378	16907242	4337982000
16924	09:54:27.360	00:00:16.923	1016	921,157	500,0291	0,5397682	0,5775426	477,8031	3,977764	0	783,058	469,633	0,3448967	0,6152897	490,7976	3,989139	0	30	852	485						Fix_sw.jpg	0	880	547	72	111	783	378	450	0	Content		780	374	16923866	4337998624
16940	09:54:27.376	00:00:16.940	1017	927,03	497,503	0,5409028	0,5777481	477,6877	3,959641	0	783,8132	474,4258	0,3457859	0,6151283	490,7086	3,988198	0	30	855	486						Fix_sw.jpg	0	880	547	72	111	783	378	450	0	Content		783	375	16940494	4338015252
16957	09:54:27.393	00:00:16.957	1018	918,7322	504,8846	0,5420983	0,5778913	477,5796	3,962515	0	783,5857	471,2951	0,3468148	0,6149201	490,4253	3,920349	0	30	851	488						Fix_sw.jpg	0	880	547	72	111	783	378	450	0	Content		779	377	16957123	4338031881
16974	09:54:27.410	00:00:16.973	1019	923,5444	501,7958	0,5434229	0,5778764	477,2938	4,027623	0	780,8615	469,8105	0,3478525	0,6146096	490,0166	3,915111	0	30	852	486						Fix_sw.jpg	0	880	547	72	111	783	378	450	0	Content		780	375	16973866	4338048624
16990	09:54:27.426	00:00:16.990	1020	927,8287	503,3686	0,5446683	0,5777136	477,0149	3,9743	0	782,3373	469,0836	0,3488939	0,614158	489,9573	3,907069	0	30	855	486						Fix_sw.jpg	0	880	547	72	111	783	378	450	0	Content		783	375	16990490	4338065248
17007	09:54:27.443	00:00:17.007	1021	919,036	507,1251	0,5458681	0,5774131	476,9209	3,979168	0	790,8926	466,5591	0,3499315	0,6136318	489,6816	3,890846	0	30	855	487						Fix_sw.jpg	0	880	547	72	111	783	378	450	0	Content		783	376	17007121	4338081879
17024	09:54:27.460	00:00:17.023	1022	924,3676	507,4216	0,5470055	0,5770122	476,7741	3,993454	0	788,874	473,6289	0,3509013	0,6130182	489,4232	3,907524	0	30	857	491						Fix_sw.jpg	0	880	547	72	111	783	378	450	0	Content		785	380	17023741	4338098499
17040	09:54:27.476	00:00:17.040	1023	922,6349	504,4161	0,5481032	0,576397	476,75	3,968068	0	779,6501	476,2483	0,3518356	0,612279	489,3126	3,91173	0	30	851	490						Fix_sw.jpg	0	880	547	72	111	783	378	450	0	Content		779	379	17040492	4338115250
17057	09:54:27.493	00:00:17.057	1024	920,9204	502,1718	0,5492047	0,5757539	476,6711	3,917416	0	784,5046	479,2593	0,3527839	0,6115119	489,0279	3,925409	0	30	853	491						Fix_sw.jpg	0	880	547	72	111	783	378	450	0	Content		781	380	17057117	4338131875
17074	09:54:27.510	00:00:17.073	1025	921,4303	510,1489	0,5503358	0,5752658	476,3032	4,00516	0	785,9733	471,9551	0,3537428	0,6107494	488,8297	3,878153	0	30	854	491						Fix_sw.jpg	0	880	547	72	111	783	378	450	0	Content		782	380	17073739	4338148497
17090	09:54:27.526	00:00:17.090	1026	922,8156	506,1964	0,5514432	0,5747201	476,2823	3,930749	0	787,0134	471,9761	0,3547175	0,6100395	488,6678	3,895901	0	30	855	489						Fix_sw.jpg	0	880	547	72	111	783	378	450	0	Content		783	378	17090362	4338165120
17107	09:54:27.543	00:00:17.107	1027	922,3715	510,5924	0,5526494	0,5743182	476,0662	3,915973	0	790,9275	470,57	0,3557451	0,6093862	488,444	3,874525	0	30	857	491						Fix_sw.jpg	0	880	547	72	111	783	378	450	0	Content		785	380	17107115	4338181873
17124	09:54:27.560	00:00:17.123	1028	917,3661	503,0129	0,5538501	0,5739504	475,8932	3,935083	0	793,6006	475,2757	0,3568232	0,6087575	488,2197	3,880174	0	30	855	489						Fix_sw.jpg	0	880	547	72	111	783	378	450	0	Content		783	378	17123738	4338198496
17140	09:54:27.576	00:00:17.140	1029	925,8472	502,8148	0,5550817	0,5737599	475,7009	3,888236	0	790,066	475,0624	0,3578563	0,6082505	487,8019	3,877818	0	30	858	489						Fix_sw.jpg	0	880	547	72	111	783	378	450	0	Content		786	378	17140362	4338215120
17157	09:54:27.593	00:00:17.156	1030	925,5814	507,8215	0,5562958	0,5737386	475,3437	3,892138	0	789,6125	472,6948	0,3589362	0,6078799	487,5755	3,851569	0	30	858	490						Fix_sw.jpg	0	880	547	72	111	783	378	450	0	Content		786	379	17156989	4338231747
17174	09:54:27.610	00:00:17.173	1031	925,9535	506,4786	0,5575065	0,5739639	475,0391	3,87407	0	786,9657	476,3094	0,3599174	0,6076311	487,1695	3,838261	0	30	856	491						Fix_sw.jpg	0	880	547	72	111	783	378	450	0	Content		784	380	17173737	4338248495
17190	09:54:27.626	00:00:17.190	1032	925,9754	508,555	0,5586576	0,5744303	474,4715	3,857117	0	785,1234	474,0664	0,3608474	0,607482	486,6956	3,798466	0	30	856	491						Fix_sw.jpg	0	880	547	72	111	783	378	450	0	Content		784	380	17190359	4338265117
17207	09:54:27.643	00:00:17.206	1033	956,8169	489,3025	0,5591431	0,5746902	474,5084	3,846574	0	819,2962	455,3656	0,3612131	0,6068893	486,5625	3,766615	0	31	888	472						Fix_sw.jpg	0	880	547	72	111	894	342	366	0	Content		816	361	17206987	4338281745
17224	09:54:27.660	00:00:17.223	1034	992,3773	469,0454	0,558679	0,5745962	474,9224	3,80426	0	874,8216	426,5319	0,3610429	0,605839	486,3502	3,692428	0	31	934	448						Fix_sw.jpg	0	880	547	72	111	894	342	366	0	Content		862	337	17223612	4338298370
17240	09:54:27.676	00:00:17.240	1035	1015,333	505,4767	0,5446434	0,5748128	424,6785	3,378199	0	919,9203	404,0985	0,3610635	0,604908	486,2846	3,644809	0	31	968	455						Fix_sw.jpg	0	880	547	72	111	894	342	366	0	Content		896	344	17240363	4338315121
17257	09:54:27.693	00:00:17.256	1036	1022,631	500,4135	0,5427313	0,5755976	415,8447	3,233831	0	939,4701	384,7967	0,3614821	0,6046194	485,8361	3,727401	0	31	981	443						Fix_sw.jpg	0	880	547	72	111	894	342	366	0	Content		909	332	17256996	4338331754
17274	09:54:27.710	00:00:17.273	1037	1008,513	506,0935	0,5427957	0,5768044	413,1757	3,327739	0	938,2695	388,176	0,3619359	0,604741	485,3977	3,672826	0	31	973	447						Fix_sw.jpg	0	880	547	72	111	894	342	366	0	Content		901	336	17273615	4338348373
17290	09:54:27.726	00:00:17.290	1038	1018,296	507,2421	0,543903	0,5779378	413,9854	3,314117	0	934,4716	390,7847	0,3621892	0,6047676	484,7646	3,682202	0	31	976	449						Fix_sw.jpg	0	880	547	72	111	894	342	366	0	Content		904	338	17290237	4338364995
17307	09:54:27.743	00:00:17.306	1039	1011,864	506,178	0,5437157	0,5788994	411,9154	3,297136	0	931,965	388,9633	0,3622421	0,6046326	484,3198	3,708288	0	31	972	448						Fix_sw.jpg	0	880	547	72	111	894	342	366	0	Content		900	337	17306989	4338381747
17324	09:54:27.760	00:00:17.323	1040	1000,075	511,1974	0,5412982	0,5797099	403,8786	3,241411	0	926,267	398,4594	0,3620767	0,6044812	483,621	3,723846	0	31	963	455						Fix_sw.jpg	0	880	547	72	111	894	342	366	0	Content		891	344	17323611	4338398369
17340	09:54:27.776	00:00:17.340	1041	997,6227	511,3372	0,5406021	0,5803032	401,7835	3,184005	0	931,9119	393,1264	0,3617323	0,6042486	483,183	3,697939	0	31	965	452						Fix_sw.jpg	0	880	547	72	111	894	342	366	0	Content		893	341	17340237	4338414995
17357	09:54:27.793	00:00:17.356	1042	1007,038	513,6737	0,5409133	0,5806516	403,3451	3,236593	0	931,7507	391,0442	0,3610957	0,6040878	482,6265	3,715582	0	31	969	452						Fix_sw.jpg	0	880	547	72	111	894	342	366	0	Content		897	341	17356860	4338431618
17374	09:54:27.810	00:00:17.373	1043	998,7441	520,1285	0,5386612	0,5809803	398,1052	3,201418	0	932,5369	390,3112	0,3602392	0,6039293	482,1624	3,653509	0	31	966	455						Fix_sw.jpg	0	880	547	72	111	894	342	366	0	Content		894	344	17373611	4338448369
17390	09:54:27.826	00:00:17.390	1044	993,8209	521,686	0,5374414	0,5808224	396,8777	3,189082	0	929,856	386,6882	0,3591486	0,6036333	481,6959	3,757258	0	31	962	454						Fix_sw.jpg	0	880	547	72	111	894	342	366	0	Content		890	343	17390236	4338464994
17407	09:54:27.843	00:00:17.406	1045	996,5808	520,7455	0,5368148	0,5805291	397,606	3,260262	0	932,5327	392,6784	0,358014	0,6032272	481,594	3,78916	0	31	965	457						Fix_sw.jpg	0	880	547	72	111	894	342	366	0	Content		893	346	17406985	4338481743
17424	09:54:27.860	00:00:17.423	1046	1006,031	517,1592	0,5359932	0,5797026	397,7518	3,186817	0	934,0673	387,8623	0,3569245	0,6025279	481,1261	3,741037	0	31	970	453						Fix_sw.jpg	0	880	547	72	111	894	342	366	0	Content		898	342	17423606	4338498364
17435	09:54:27.871																				ImageEnd	16	0	0	Fix_sw.jpg
17440	09:54:27.876	00:00:17.440	1047	995,7614	522,3306	0,5340893	0,5785639	394,9953	3,218951	0	937,1812	394,2758	0,3558244	0,6013919	480,8041	3,738888	0	31	966	458						No media	0	1024	768	0	0	966	453	366	0	Content		966	458	17440231	4338514989
17454	09:54:27.890																				ImageStart	8	0	0	StimuliFarbe_blau_gruen.png
17457	09:54:27.893	00:00:17.456	1048	-1024	-768	-1	-1	-1	-1	4	923,1733	392,4839	0,3547004	0,6004385	480,6001	3,794659	0	31	923	392						StimuliFarbe_blau_gruen.png	0	880	547	72	111	894	342	366	0	Content		851	281	17456857	4338531615
17473	09:54:27.909	00:00:17.473	1049	1006,183	510,1583	0,5344834	0,5767162	400,8137	3,331502	0	934,9011	395,2124	0,3537744	0,599494	480,2126	3,772038	0	31	971	453						StimuliFarbe_blau_gruen.png	0	880	547	72	111	894	342	366	0	Content		899	342	17473480	4338548238
17490	09:54:27.926	00:00:17.490	1050	1004,115	510,3086	0,5339184	0,5752489	400,5654	3,259932	0	930,3176	393,2343	0,3530167	0,5980608	479,9943	3,788312	0	31	967	452						StimuliFarbe_blau_gruen.png	0	880	547	72	111	894	342	366	0	Content		895	341	17490231	4338564989
17507	09:54:27.943	00:00:17.506	1051	1008,684	513,7318	0,5342523	0,5736859	402,6381	3,343183	0	923,6096	394,6734	0,3524023	0,5963847	479,5438	3,791111	0	31	966	454						StimuliFarbe_blau_gruen.png	0	880	547	72	111	894	342	366	0	Content		894	343	17506854	4338581612
17524	09:54:27.960	00:00:17.523	1052	1007,289	509,3806	0,5363968	0,572504	409,7122	3,37145	0	931,4048	385,4291	0,3520065	0,5948769	479,4642	3,757783	0	31	969	447						StimuliFarbe_blau_gruen.png	0	880	547	72	111	894	342	366	0	Content		897	336	17523606	4338598364
17540	09:54:27.976	00:00:17.540	1053	1363,583	363,5558	0,5585413	0,5721822	482,7766	4,224396	0	872,6926	417,1805	0,3529448	0,5939167	478,6708	3,830455	0	31	1118	390						StimuliFarbe_blau_gruen.png	0	880	547	72	111	894	342	366	0	Content		1046	279	17540103	4338614861
17557	09:54:27.993	00:00:17.556	1054	895,9227	506,4111	0,5561754	0,5725065	467,4009	4,049327	0	766,9662	454,9778	0,3549829	0,5937691	478,0428	3,927949	0	31	831	481						StimuliFarbe_blau_gruen.png	0	880	547	72	111	894	342	366	0	Content		759	370	17556853	4338631611
17573	09:54:28.009	00:00:17.573	1055	827,4504	535,7268	0,5572813	0,5733327	466,8357	3,996129	0	706,9177	487,2016	0,35678	0,5939699	477,8559	3,927595	0	32	767	511						StimuliFarbe_blau_gruen.png	0	880	547	72	111	513	486	233	0	Content		695	400	17573478	4338648236
17590	09:54:28.026	00:00:17.590	1056	-1024	-768	-1	-1	-1	-1	4	-1024	-768	-1	-1	-1	-1	4	32	0	0						StimuliFarbe_blau_gruen.png	0	880	547	72	111	513	486	233	0	Content		-72	-111	17590111	4338664869
17607	09:54:28.043	00:00:17.606	1057	-1024	-768	-1	-1	-1	-1	4	-1024	-768	-1	-1	-1	-1	4	32	0	0						StimuliFarbe_blau_gruen.png	0	880	547	72	111	513	486	233	0	Content		-72	-111	17606727	4338681485
17623	09:54:28.059	00:00:17.623	1058	-1024	-768	-1	-1	-1	-1	4	-1024	-768	-1	-1	-1	-1	4	32	0	0						StimuliFarbe_blau_gruen.png	0	880	547	72	111	513	486	233	0	Content		-72	-111	17623478	4338698236
17640	09:54:28.076	00:00:17.640	1059	-1024	-768	-1	-1	-1	-1	4	642,8795	617,1617	0,3565472	0,5956368	477,6545	3,541281	0	32	643	617						StimuliFarbe_blau_gruen.png	0	880	547	72	111	513	486	233	0	Content		571	506	17640101	4338714859
17657	09:54:28.093	00:00:17.656	1060	-1024	-768	-1	-1	-1	-1	4	584,3373	579,3539	0,356364	0,5960773	477,2896	3,92327	0	32	584	579						StimuliFarbe_blau_gruen.png	0	880	547	72	111	513	486	233	0	Content		512	468	17656729	4338731487
17673	09:54:28.109	00:00:17.673	1061	-1024	-768	-1	-1	-1	-1	4	595,8008	599,2372	0,3556874	0,59586	477,2681	3,928345	0	32	596	599						StimuliFarbe_blau_gruen.png	0	880	547	72	111	513	486	233	0	Content		524	488	17673352	4338748110
17690	09:54:28.126	00:00:17.690	1062	-1024	-768	-1	-1	-1	-1	4	580,2601	599,5175	0,3548442	0,5957568	476,7829	3,894557	0	32	580	600						StimuliFarbe_blau_gruen.png	0	880	547	72	111	513	486	233	0	Content		508	489	17690102	4338764860
17707	09:54:28.143	00:00:17.706	1063	-1024	-768	-1	-1	-1	-1	4	585,7253	599,1385	0,3541738	0,5958177	476,8065	3,917922	0	32	586	599						StimuliFarbe_blau_gruen.png	0	880	547	72	111	513	486	233	0	Content		514	488	17706727	4338781485
17723	09:54:28.159	00:00:17.723	1064	-1024	-768	-1	-1	-1	-1	4	584,8488	597,3826	0,3536022	0,5958509	476,8062	3,916183	0	32	585	597						StimuliFarbe_blau_gruen.png	0	880	547	72	111	513	486	233	0	Content		513	486	17723350	4338798108
17740	09:54:28.176	00:00:17.739	1065	-1024	-768	-1	-1	-1	-1	4	582,5396	597,2379	0,3531192	0,5958912	476,8096	3,950466	0	32	583	597						StimuliFarbe_blau_gruen.png	0	880	547	72	111	513	486	233	0	Content		511	486	17739973	4338814731
17757	09:54:28.193	00:00:17.756	1066	-1024	-768	-1	-1	-1	-1	4	589,2966	597,0423	0,3527051	0,5959527	476,9221	3,956476	0	32	589	597						StimuliFarbe_blau_gruen.png	0	880	547	72	111	513	486	233	0	Content		517	486	17756724	4338831482
17773	09:54:28.209	00:00:17.773	1067	-1024	-768	-1	-1	-1	-1	4	573,5591	595,6711	0,3523675	0,5960847	476,8043	3,989581	0	32	574	596						StimuliFarbe_blau_gruen.png	0	880	547	72	111	513	486	233	0	Content		502	485	17773349	4338848107
17790	09:54:28.226	00:00:17.789	1068	-1024	-768	-1	-1	-1	-1	4	579,6715	595,2732	0,3521182	0,5963265	476,7173	3,93203	0	32	580	595						StimuliFarbe_blau_gruen.png	0	880	547	72	111	513	486	233	0	Content		508	484	17789971	4338864729
17807	09:54:28.243	00:00:17.806	1069	-1024	-768	-1	-1	-1	-1	4	584,0261	593,2155	0,3521091	0,5966617	476,9271	3,999784	0	33	584	593						StimuliFarbe_blau_gruen.png	0	880	547	72	111	586	501	216	0	Content		512	482	17806720	4338881478
17823	09:54:28.259	00:00:17.823	1070	776,4308	632,4874	0,5530596	0,5784314	464,6215	4,045788	0	585,4749	594,8582	0,3521911	0,5970958	476,987	4,003264	0	33	681	614						StimuliFarbe_blau_gruen.png	0	880	547	72	111	586	501	216	0	Content		609	503	17823470	4338898228
17840	09:54:28.276	00:00:17.840	1071	734,2182	638,6302	0,5539418	0,5793657	467,0592	3,980824	0	579,1824	600,6215	0,3524018	0,59754	477,0507	4,045777	0	33	657	620						StimuliFarbe_blau_gruen.png	0	880	547	72	111	586	501	216	0	Content		585	509	17840094	4338914852
17857	09:54:28.293	00:00:17.856	1072	735,0956	627,3905	0,5542815	0,5804482	467,1142	4,026063	0	582,5582	598,713	0,352685	0,5980047	477,3023	4,068403	0	33	659	613						StimuliFarbe_blau_gruen.png	0	880	547	72	111	586	501	216	0	Content		587	502	17856721	4338931479
17873	09:54:28.309	00:00:17.873	1073	723,2473	629,8253	0,5546667	0,5814052	467,2938	4,035861	0	593,7438	598,4548	0,3530578	0,5986345	477,4336	3,989851	0	33	658	614						StimuliFarbe_blau_gruen.png	0	880	547	72	111	586	501	216	0	Content		586	503	17873219	4338947977
17890	09:54:28.326	00:00:17.889	1074	724,7033	630,95	0,554996	0,5825437	467,5226	4,006231	0	581,7012	592,0234	0,3533545	0,5994091	477,2512	4,027285	0	33	653	611						StimuliFarbe_blau_gruen.png	0	880	547	72	111	586	501	216	0	Content		581	500	17889968	4338964726
17907	09:54:28.343	00:00:17.906	1075	730,2876	630,1602	0,5553384	0,5838719	467,8838	4,019373	0	585,034	593,6454	0,3537518	0,60025	477,8385	4,06574	0	33	658	612						StimuliFarbe_blau_gruen.png	0	880	547	72	111	586	501	216	0	Content		586	501	17906595	4338981353
17923	09:54:28.359	00:00:17.923	1076	729,7648	630,4949	0,5556527	0,5850271	468,0339	4,039222	0	593,1722	596,4122	0,3540587	0,601048	478,1177	4,02592	0	33	661	613						StimuliFarbe_blau_gruen.png	0	880	547	72	111	586	501	216	0	Content		589	502	17923217	4338997975
17940	09:54:28.376	00:00:17.939	1077	730,7972	621,3011	0,5558556	0,5862195	467,93	3,994044	0	583,0581	591,8867	0,3542572	0,6018118	478,2263	4,056272	0	33	657	607						StimuliFarbe_blau_gruen.png	0	880	547	72	111	586	501	216	0	Content		585	496	17939844	4339014602
17957	09:54:28.393	00:00:17.956	1078	726,8137	626,5612	0,5559961	0,5870696	468,497	4,132702	0	592,512	592,0825	0,3544635	0,6024737	478,2786	3,975679	0	33	660	609						StimuliFarbe_blau_gruen.png	0	880	547	72	111	586	501	216	0	Content		588	498	17956592	4339031350
17973	09:54:28.409	00:00:17.973	1079	738,8678	632,1699	0,5561719	0,587549	468,3955	3,976644	0	582,4948	587,1469	0,3546757	0,6028085	478,4934	4,027155	0	33	661	610						StimuliFarbe_blau_gruen.png	0	880	547	72	111	586	501	216	0	Content		589	499	17973216	4339047974
17990	09:54:28.426	00:00:17.989	1080	728,3004	626,9781	0,5564847	0,5876259	468,4243	4,006204	0	578,6965	597,0508	0,3549603	0,6027477	478,5703	4,046242	0	33	653	612						StimuliFarbe_blau_gruen.png	0	880	547	72	111	586	501	216	0	Content		581	501	17989841	4339064599
18006	09:54:28.442	00:00:18.006	1081	736,157	631,1753	0,5568037	0,5872474	468,7226	4,03513	0	586,0226	598,4407	0,3552755	0,6025248	478,7358	4,043928	0	33	661	615						StimuliFarbe_blau_gruen.png	0	880	547	72	111	586	501	216	0	Content		589	504	18006467	4339081225
18023	09:54:28.459	00:00:18.023	1082	710,5154	633,9948	0,5577104	0,5877159	468,7527	4,07276	0	561,872	612,4036	0,3563951	0,6028115	478,9901	4,049133	0	34	636	623						StimuliFarbe_blau_gruen.png	0	880	547	72	111	503	590	250	0	Content		564	512	18023217	4339097975
18040	09:54:28.476	00:00:18.039	1083	646,7206	698,2032	0,5590133	0,5894153	468,6599	4,075151	0	501,4234	658,9432	0,3586073	0,6044274	478,9204	3,994721	0	34	574	679						StimuliFarbe_blau_gruen.png	0	880	547	72	111	503	590	250	0	Content		502	568	18039842	4339114600
18056	09:54:28.492	00:00:18.056	1084	659,5529	726,7051	0,5593217	0,5902012	468,4939	3,992808	0	486,8734	676,7763	0,3593814	0,6052356	478,6683	3,989663	0	34	573	702						StimuliFarbe_blau_gruen.png	0	880	547	72	111	503	590	250	0	Content		501	591	18056466	4339131224
18073	09:54:28.509	00:00:18.073	1085	655,0247	723,3066	0,5594042	0,5900356	468,5293	4,014679	0	488,0992	677,6436	0,3594142	0,6051363	478,6349	3,987467	0	34	572	700						StimuliFarbe_blau_gruen.png	0	880	547	72	111	503	590	250	0	Content		500	589	18073092	4339147850
18090	09:54:28.526	00:00:18.089	1086	651,3436	723,0177	0,5595925	0,5897174	468,6753	4,04833	0	487,1917	677,592	0,3595562	0,6050286	478,8144	3,936972	0	34	569	700						StimuliFarbe_blau_gruen.png	0	880	547	72	111	503	590	250	0	Content		497	589	18089840	4339164598
18106	09:54:28.542	00:00:18.106	1087	658,6041	729,6483	0,5596797	0,5894895	468,3023	3,990325	0	496,785	686,4856	0,3594775	0,6047549	478,5653	4,007008	0	34	578	708						StimuliFarbe_blau_gruen.png	0	880	547	72	111	503	590	250	0	Content		506	597	18106466	4339181224
18123	09:54:28.559	00:00:18.123	1088	651,8915	719,5054	0,5596766	0,5892232	468,2265	4,090032	0	494,1674	682,5764	0,359412	0,6044222	478,4724	3,979525	0	34	573	701						StimuliFarbe_blau_gruen.png	0	880	547	72	111	503	590	250	0	Content		501	590	18123090	4339197848
18140	09:54:28.576	00:00:18.139	1089	659,9273	723,5438	0,5596777	0,5888137	468,1604	4,012167	0	491,5842	684,4058	0,3593804	0,6040515	478,4489	3,98974	0	34	576	704						StimuliFarbe_blau_gruen.png	0	880	547	72	111	503	590	250	0	Content		504	593	18139841	4339214599
18156	09:54:28.592	00:00:18.156	1090	666,8898	723,0287	0,5596615	0,5882156	467,9543	3,992992	0	486,4272	684,0354	0,3593426	0,6035916	478,3813	4,018561	0	34	577	704						StimuliFarbe_blau_gruen.png	0	880	547	72	111	503	590	250	0	Content		505	593	18156462	4339231220
18173	09:54:28.609	00:00:18.173	1091	668,6918	728,2694	0,5597194	0,5875077	468,0077	4,025881	0	492,0886	681,0481	0,3593239	0,602798	478,359	4,041295	0	34	580	705						StimuliFarbe_blau_gruen.png	0	880	547	72	111	503	590	250	0	Content		508	594	18173088	4339247846
18190	09:54:28.626	00:00:18.189	1092	664,4355	734,8704	0,5597701	0,5865654	467,9499	4,03411	0	489,6569	688,9755	0,3593238	0,6018717	478,3561	4,030984	0	34	577	712						StimuliFarbe_blau_gruen.png	0	880	547	72	111	503	590	250	0	Content		505	601	18189713	4339264471
18206	09:54:28.642	00:00:18.206	1093	657,6148	719,8991	0,5597866	0,5858359	468,007	4,095838	0	493,356	683,8038	0,3593508	0,6009984	478,3708	4,041384	0	34	575	702						StimuliFarbe_blau_gruen.png	0	880	547	72	111	503	590	250	0	Content		503	591	18206337	4339281095
18223	09:54:28.659	00:00:18.223	1094	651,2045	716,373	0,5597875	0,5849829	467,9797	4,081954	0	495,1848	679,0841	0,3593098	0,600072	478,3995	4,049963	0	34	573	698						StimuliFarbe_blau_gruen.png	0	880	547	72	111	503	590	250	0	Content		501	587	18223089	4339297847
18240	09:54:28.676	00:00:18.239	1095	656,2249	725,4874	0,5597488	0,5841209	467,9213	4,066349	0	491,8899	683,8092	0,3591692	0,5991672	478,0995	4,039819	0	34	574	705						StimuliFarbe_blau_gruen.png	0	880	547	72	111	503	590	250	0	Content		502	594	18239711	4339314469
18256	09:54:28.692	00:00:18.256	1096	683,097	700,3529	0,5587531	0,5821192	467,8966	4,174178	0	524,5581	664,4646	0,3580745	0,5969837	478,2258	4,110686	0	34	604	682						StimuliFarbe_blau_gruen.png	0	880	547	72	111	503	590	250	0	Content		532	571	18256337	4339331095
18273	09:54:28.709	00:00:18.273	1097	756,5671	633,8702	0,556955	0,5783582	468,2329	4,122138	0	595,0014	594,6348	0,3562161	0,5933359	478,3638	4,089276	0	35	676	614						StimuliFarbe_blau_gruen.png	0	880	547	72	111	647	407	266	0	Content		604	503	18273088	4339347846
18290	09:54:28.726	00:00:18.289	1098	784,134	565,6099	0,5559331	0,5751923	468,3916	4,098005	0	624,7326	540,8197	0,3551422	0,5902311	478,2206	4,114175	0	35	704	553						StimuliFarbe_blau_gruen.png	0	880	547	72	111	647	407	266	0	Content		632	442	18289715	4339364473
18306	09:54:28.742	00:00:18.306	1099	793,2746	534,9692	0,5556027	0,5732526	468,299	4,090844	0	653,5745	507,9177	0,3545474	0,5882467	478,4833	4,131843	0	35	723	521						StimuliFarbe_blau_gruen.png	0	880	547	72	111	647	407	266	0	Content		651	410	18306337	4339381095
18323	09:54:28.759	00:00:18.322	1100	782,2303	529,6772	0,5556207	0,5727684	468,3752	4,194073	0	653,4703	496,8227	0,3540745	0,5877386	478,348	4,12601	0	35	718	513						StimuliFarbe_blau_gruen.png	0	880	547	72	111	647	407	266	0	Content		646	402	18322970	4339397728
18340	09:54:28.776	00:00:18.339	1101	782,0641	527,4484	0,5555081	0,5727428	468,4086	4,169165	0	657,457	502,4147	0,3536415	0,5876595	478,0867	4,080131	0	35	720	515						StimuliFarbe_blau_gruen.png	0	880	547	72	111	647	407	266	0	Content		648	404	18339715	4339414473
18356	09:54:28.792	00:00:18.356	1102	777,6888	534,3796	0,5553206	0,5726303	468,3141	4,135044	0	696,9999	502,9319	0,3539995	0,587348	482,3834	4,080225	0	35	737	519						StimuliFarbe_blau_gruen.png	0	880	547	72	111	647	407	266	0	Content		665	408	18356338	4339431096
18373	09:54:28.809	00:00:18.372	1103	794,2215	528,3172	0,5550151	0,5724766	468,2333	4,092127	0	648,0085	508,9124	0,3528062	0,587208	477,936	4,162561	0	35	721	519						StimuliFarbe_blau_gruen.png	0	880	547	72	111	647	407	266	0	Content		649	408	18372962	4339447720
18390	09:54:28.826	00:00:18.389	1104	779,3733	532,1277	0,5546498	0,5723402	468,0983	4,131332	0	655,0308	504,3246	0,3523372	0,587047	477,9902	4,130744	0	35	717	518						StimuliFarbe_blau_gruen.png	0	880	547	72	111	647	407	266	0	Content		645	407	18389587	4339464345
18406	09:54:28.842	00:00:18.406	1105	782,1016	532,9365	0,5541963	0,5721498	468,2326	4,129458	0	659,4355	501,6238	0,3518161	0,5868379	477,986	4,0959	0	35	721	517						StimuliFarbe_blau_gruen.png	0	880	547	72	111	647	407	266	0	Content		649	406	18406337	4339481095
18423	09:54:28.859	00:00:18.422	1106	783,8247	531,6147	0,553787	0,5720238	468,125	4,158948	0	644,516	508,452	0,3513141	0,5867544	477,9931	4,133948	0	35	714	520						StimuliFarbe_blau_gruen.png	0	880	547	72	111	647	407	266	0	Content		642	409	18422963	4339497721
18440	09:54:28.876	00:00:18.439	1107	782,2293	529,443	0,5532293	0,5719144	468,2165	4,162453	0	644,8412	503,3792	0,3507417	0,5867047	477,8892	4,122293	0	35	714	516						StimuliFarbe_blau_gruen.png	0	880	547	72	111	647	407	266	0	Content		642	405	18439587	4339514345
18456	09:54:28.892	00:00:18.456	1108	787,7253	534,1791	0,5526787	0,5718642	468,271	4,107496	0	656,5093	504,7917	0,3501496	0,5867408	477,8196	4,081652	0	35	722	519						StimuliFarbe_blau_gruen.png	0	880	547	72	111	647	407	266	0	Content		650	408	18456210	4339530968
18473	09:54:28.909	00:00:18.472	1109	784,4553	530,5867	0,5521086	0,571924	468,403	4,17347	0	653,3765	502,1379	0,3495922	0,5868283	478,0281	4,110466	0	35	719	516						StimuliFarbe_blau_gruen.png	0	880	547	72	111	647	407	266	0	Content		647	405	18472962	4339547720
18490	09:54:28.926	00:00:18.489	1110	785,0276	531,8311	0,5515605	0,5720201	468,3409	4,190902	0	647,7668	504,7482	0,3490551	0,5870175	478,0097	4,170938	0	35	716	518						StimuliFarbe_blau_gruen.png	0	880	547	72	111	647	407	266	0	Content		644	407	18489588	4339564346
18506	09:54:28.942	00:00:18.506	1111	781,3676	530,9083	0,5510951	0,5722335	468,4761	4,200476	0	655,826	502,6493	0,3485763	0,5872708	478,0241	4,135119	0	35	719	517						StimuliFarbe_blau_gruen.png	0	880	547	72	111	647	407	266	0	Content		647	406	18506213	4339580971
18523	09:54:28.959	00:00:18.522	1112	799,657	532,4216	0,550158	0,572435	468,611	4,165814	0	656,9922	507,592	0,3476546	0,5875124	478,0708	4,191799	0	35	728	520						StimuliFarbe_blau_gruen.png	0	880	547	72	111	647	407	266	0	Content		656	409	18522838	4339597596
18540	09:54:28.976	00:00:18.539	1113	894,7101	506,8419	0,5474436	0,5720025	468,862	4,187704	0	768,5732	481,4839	0,3453837	0,5867605	478,6588	4,203648	0	36	832	494						StimuliFarbe_blau_gruen.png	0	880	547	72	111	866	337	366	0	Content		760	383	18539586	4339614344
18556	09:54:28.992	00:00:18.556	1114	995,0039	461,7336	0,5453123	0,5712728	470,0628	4,176554	0	851,0662	433,4142	0,3433495	0,5857039	478,8693	4,093543	0	36	923	448						StimuliFarbe_blau_gruen.png	0	880	547	72	111	866	337	366	0	Content		851	337	18556210	4339630968
18573	09:54:29.009	00:00:18.572	1115	996,1965	483,9336	0,5350527	0,570666	436,6168	3,870136	0	878,894	412,7121	0,3425228	0,5851036	479,0676	4,070973	0	36	938	448						StimuliFarbe_blau_gruen.png	0	880	547	72	111	866	337	366	0	Content		866	337	18572836	4339647594
18589	09:54:29.025	00:00:18.589	1116	1005,239	485,0291	0,5338322	0,5708258	432,0874	3,901413	0	871,3375	411,0376	0,3422962	0,5853279	478,9686	4,118187	0	36	938	448						StimuliFarbe_blau_gruen.png	0	880	547	72	111	866	337	366	0	Content		866	337	18589461	4339664219
18606	09:54:29.042	00:00:18.606	1117	-1024	-768	-1	-1	-1	-1	4	-1024	-768	-1	-1	-1	-1	4	36	0	0						StimuliFarbe_blau_gruen.png	0	880	547	72	111	866	337	366	0	Content		-72	-111	18606149	4339680907
18623	09:54:29.059	00:00:18.622	1118	-1024	-768	-1	-1	-1	-1	4	-1024	-768	-1	-1	-1	-1	4	36	0	0						StimuliFarbe_blau_gruen.png	0	880	547	72	111	866	337	366	0	Content		-72	-111	18622817	4339697575
18639	09:54:29.075	00:00:18.639	1119	1025,07	475,7716	0,5348409	0,5709013	435,0604	3,737545	0	876,4026	408,0722	0,3418653	0,58552	478,6369	4,07165	0	36	951	442						StimuliFarbe_blau_gruen.png	0	880	547	72	111	866	337	366	0	Content		879	331	18639460	4339714218
18656	09:54:29.092	00:00:18.656	1120	998,0333	486,1627	0,5330346	0,570938	429,5446	3,713465	0	864,5374	410,4292	0,3416475	0,5855628	478,6978	4,071548	0	36	931	448						StimuliFarbe_blau_gruen.png	0	880	547	72	111	866	337	366	0	Content		859	337	18656087	4339730845
18673	09:54:29.109	00:00:18.672	1121	1013,395	474,7021	0,5345448	0,5710725	435,0286	3,819683	0	870,9083	409,6955	0,3414775	0,5856994	478,7067	4,046097	0	36	942	442						StimuliFarbe_blau_gruen.png	0	880	547	72	111	866	337	366	0	Content		870	331	18672834	4339747592
18689	09:54:29.125	00:00:18.689	1122	1007,135	487,7567	0,5332513	0,5713742	431,3268	3,743161	0	868,3621	409,2817	0,341218	0,5860261	478,6319	3,982529	0	36	938	449						StimuliFarbe_blau_gruen.png	0	880	547	72	111	866	337	366	0	Content		866	338	18689461	4339764219
18706	09:54:29.142	00:00:18.706	1123	1013,804	475,6764	0,5345761	0,5719003	435,7615	3,745873	0	871,3507	409,8398	0,341064	0,5866362	478,8174	3,96045	0	36	943	443						StimuliFarbe_blau_gruen.png	0	880	547	72	111	866	337	366	0	Content		871	332	18706083	4339780841
18723	09:54:29.159	00:00:18.722	1124	1009,092	481,9767	0,5340051	0,5725409	434,5991	3,760223	0	876,1982	397,8004	0,3408642	0,5873827	478,4684	3,947392	0	36	943	440						StimuliFarbe_blau_gruen.png	0	880	547	72	111	866	337	366	0	Content		871	329	18722709	4339797467
18739	09:54:29.175	00:00:18.739	1125	1018,497	482,9969	0,5342606	0,5732464	435,6336	3,686784	0	857,2267	412,612	0,3407339	0,5881128	478,6277	3,926746	0	36	938	448						StimuliFarbe_blau_gruen.png	0	880	547	72	111	866	337	366	0	Content		866	337	18739460	4339814218
18756	09:54:29.192	00:00:18.756	1126	-1024	-768	-1	-1	-1	-1	4	-1024	-768	-1	-1	-1	-1	4	36	0	0						StimuliFarbe_blau_gruen.png	0	880	547	72	111	866	337	366	0	Content		-72	-111	18756084	4339830842
18773	09:54:29.209	00:00:18.772	1127	-1024	-768	-1	-1	-1	-1	4	-1024	-768	-1	-1	-1	-1	4	36	0	0						StimuliFarbe_blau_gruen.png	0	880	547	72	111	866	337	366	0	Content		-72	-111	18772764	4339847522
18789	09:54:29.225	00:00:18.789	1128	-1024	-768	-1	-1	-1	-1	4	-1024	-768	-1	-1	-1	-1	4	36	0	0						StimuliFarbe_blau_gruen.png	0	880	547	72	111	866	337	366	0	Content		-72	-111	18789432	4339864190
18806	09:54:29.242	00:00:18.806	1129	1021,546	465,885	0,5343167	0,5746754	436,3692	3,580228	0	872,0523	410,5193	0,340348	0,5897686	478,4773	3,875489	0	36	947	438						StimuliFarbe_blau_gruen.png	0	880	547	72	111	866	337	366	0	Content		875	327	18806082	4339880840
18823	09:54:29.259	00:00:18.822	1130	1008,282	485,5967	0,5338547	0,5745872	435,9106	3,628643	0	860,9578	407,8653	0,3400882	0,5897191	478,5443	3,938349	0	36	935	447						StimuliFarbe_blau_gruen.png	0	880	547	72	111	866	337	366	0	Content		863	336	18822705	4339897463
18839	09:54:29.275	00:00:18.839	1131	1001,494	484,4412	0,5331489	0,5742788	434,6987	3,5983	0	862,2637	413,6948	0,3397885	0,5895617	478,6427	3,921552	0	36	932	449						StimuliFarbe_blau_gruen.png	0	880	547	72	111	866	337	366	0	Content		860	338	18839331	4339914089
18856	09:54:29.292	00:00:18.856	1132	-1024	-768	-1	-1	-1	-1	4	-1024	-768	-1	-1	-1	-1	4	36	0	0						StimuliFarbe_blau_gruen.png	0	880	547	72	111	866	337	366	0	Content		-72	-111	18856012	4339930770
18873	09:54:29.309	00:00:18.872	1133	-1024	-768	-1	-1	-1	-1	4	-1024	-768	-1	-1	-1	-1	4	36	0	0						StimuliFarbe_blau_gruen.png	0	880	547	72	111	866	337	366	0	Content		-72	-111	18872679	4339947437
18889	09:54:29.325	00:00:18.889	1134	-1024	-768	-1	-1	-1	-1	4	974,8994	438,1215	0,3300227	0,588165	437,2222	3,473086	0	36	975	438						StimuliFarbe_blau_gruen.png	0	880	547	72	111	866	337	366	0	Content		903	327	18889325	4339964083
18906	09:54:29.342	00:00:18.905	1135	-1024	-768	-1	-1	-1	-1	4	947,8389	481,1753	0,3212919	0,5870426	394,6833	3,10483	0	37	948	481						StimuliFarbe_blau_gruen.png	0	880	547	72	111	874	379	250	0	Content		876	370	18905966	4339980724
18923	09:54:29.359	00:00:18.922	1136	-1024	-768	-1	-1	-1	-1	4	-1024	-768	-1	-1	-1	-1	4	37	0	0						StimuliFarbe_blau_gruen.png	0	880	547	72	111	874	379	250	0	Content		-72	-111	18922701	4339997459
18939	09:54:29.375	00:00:18.939	1137	-1024	-768	-1	-1	-1	-1	4	-1024	-768	-1	-1	-1	-1	4	37	0	0						StimuliFarbe_blau_gruen.png	0	880	547	72	111	874	379	250	0	Content		-72	-111	18939326	4340014084
18956	09:54:29.392	00:00:18.955	1138	-1024	-768	-1	-1	-1	-1	4	-1024	-768	-1	-1	-1	-1	4	37	0	0						StimuliFarbe_blau_gruen.png	0	880	547	72	111	874	379	250	0	Content		-72	-111	18955994	4340030752
18973	09:54:29.409	00:00:18.972	1139	-1024	-768	-1	-1	-1	-1	4	947,137	488,4317	0,3198666	0,5867587	391,4503	3,13256	0	37	947	488						StimuliFarbe_blau_gruen.png	0	880	547	72	111	874	379	250	0	Content		875	377	18972573	4340047331
18989	09:54:29.425	00:00:18.989	1140	-1024	-768	-1	-1	-1	-1	4	942,2723	490,5942	0,3195042	0,5867611	390,491	3,188468	0	37	942	491						StimuliFarbe_blau_gruen.png	0	880	547	72	111	874	379	250	0	Content		870	380	18989322	4340064080
19006	09:54:29.442	00:00:19.005	1141	-1024	-768	-1	-1	-1	-1	4	945,5929	490,3056	0,319377	0,5868621	390,5243	3,166562	0	37	946	490						StimuliFarbe_blau_gruen.png	0	880	547	72	111	874	379	250	0	Content		874	379	19005962	4340080720
19023	09:54:29.459	00:00:19.022	1142	-1024	-768	-1	-1	-1	-1	4	939,1897	490,3193	0,3190922	0,587051	389,8957	3,176761	0	37	939	490						StimuliFarbe_blau_gruen.png	0	880	547	72	111	874	379	250	0	Content		867	379	19022570	4340097328
19039	09:54:29.475	00:00:19.039	1143	-1024	-768	-1	-1	-1	-1	4	944,702	486,7403	0,3189675	0,5873138	389,9675	3,125765	0	37	945	487						StimuliFarbe_blau_gruen.png	0	880	547	72	111	874	379	250	0	Content		873	376	19039322	4340114080
19056	09:54:29.492	00:00:19.055	1144	-1024	-768	-1	-1	-1	-1	4	946,1276	495,6744	0,3187968	0,587468	389,594	3,13925	0	37	946	496						StimuliFarbe_blau_gruen.png	0	880	547	72	111	874	379	250	0	Content		874	385	19055957	4340130715
19073	09:54:29.509	00:00:19.072	1145	-1024	-768	-1	-1	-1	-1	4	-1024	-768	-1	-1	-1	-1	4	37	0	0						StimuliFarbe_blau_gruen.png	0	880	547	72	111	874	379	250	0	Content		-72	-111	19072570	4340147328
19089	09:54:29.525	00:00:19.089	1146	-1024	-768	-1	-1	-1	-1	4	-1024	-768	-1	-1	-1	-1	4	37	0	0						StimuliFarbe_blau_gruen.png	0	880	547	72	111	874	379	250	0	Content		-72	-111	19089193	4340163951
19106	09:54:29.542	00:00:19.105	1147	-1024	-768	-1	-1	-1	-1	4	-1024	-768	-1	-1	-1	-1	4	37	0	0						StimuliFarbe_blau_gruen.png	0	880	547	72	111	874	379	250	0	Content		-72	-111	19105820	4340180578
19123	09:54:29.559	00:00:19.122	1148	-1024	-768	-1	-1	-1	-1	4	-1024	-768	-1	-1	-1	-1	4	37	0	0						StimuliFarbe_blau_gruen.png	0	880	547	72	111	874	379	250	0	Content		-72	-111	19122505	4340197263
19139	09:54:29.575	00:00:19.139	1149	-1024	-768	-1	-1	-1	-1	4	-1024	-768	-1	-1	-1	-1	4	37	0	0						StimuliFarbe_blau_gruen.png	0	880	547	72	111	874	379	250	0	Content		-72	-111	19139173	4340213931
19156	09:54:29.592	00:00:19.155	1150	748,3495	504,2755	0,5624103	0,5701175	389,594	3,363879	0	742,8629	496,6201	0,3201895	0,5871633	389,594	3,304362	0	38	746	500						StimuliFarbe_blau_gruen.png	0	880	547	72	111	555	297	266	0	Content		674	389	19155816	4340230574
19172	09:54:29.608	00:00:19.172	1151	853,079	396,1351	0,5439549	0,569071	468,6263	4,064129	0	678,699	500,2747	0,3222589	0,5870734	389,594	3,398979	0	38	766	448						StimuliFarbe_blau_gruen.png	0	880	547	72	111	555	297	266	0	Content		694	337	19172443	4340247201
19189	09:54:29.625	00:00:19.189	1152	738,9895	414,2656	0,5455132	0,5686269	468,3938	4,158077	0	731,9074	371,7372	0,3423213	0,5873069	477,9285	4,01006	0	38	735	393						StimuliFarbe_blau_gruen.png	0	880	547	72	111	555	297	266	0	Content		663	282	19189189	4340263947
19206	09:54:29.642	00:00:19.205	1153	630,8181	421,5497	0,5469337	0,568248	468,1528	4,174011	0	706,8677	367,1771	0,3434659	0,5876488	477,2841	4,116563	0	38	669	394						StimuliFarbe_blau_gruen.png	0	880	547	72	111	555	297	266	0	Content		597	283	19205814	4340280572
19222	09:54:29.658	00:00:19.222	1154	600,3259	416,2538	0,5473624	0,5675996	467,9576	4,127783	0	-1024	-768	-1	-1	-1	-1	4	38	600	416						StimuliFarbe_blau_gruen.png	0	880	547	72	111	555	297	266	0	Content		528	305	19222440	4340297198
19239	09:54:29.675	00:00:19.239	1155	637,7867	426,174	0,5470814	0,5672206	467,6436	4,218475	0	611,3359	389,5927	0,3426354	0,5878375	476,7339	4,201384	0	38	625	408						StimuliFarbe_blau_gruen.png	0	880	547	72	111	555	297	266	0	Content		553	297	19239063	4340313821
19256	09:54:29.692	00:00:19.255	1156	637,8625	424,3901	0,5468239	0,567067	467,7799	4,241409	0	615,5538	385,4371	0,3420584	0,588204	476,6404	4,177435	0	38	627	405						StimuliFarbe_blau_gruen.png	0	880	547	72	111	555	297	266	0	Content		555	294	19255813	4340330571
19272	09:54:29.708	00:00:19.272	1157	642,6969	422,0182	0,5465949	0,5674671	467,4477	4,284303	0	602,0544	394,4486	0,3415723	0,5888665	476,3969	4,27087	0	38	622	408						StimuliFarbe_blau_gruen.png	0	880	547	72	111	555	297	266	0	Content		550	297	19272438	4340347196
19289	09:54:29.725	00:00:19.289	1158	640,7733	423,0696	0,5464253	0,5681365	467,5966	4,282462	0	604,5948	392,0137	0,3411717	0,5897719	476,4763	4,308859	0	38	623	408						StimuliFarbe_blau_gruen.png	0	880	547	72	111	555	297	266	0	Content		551	297	19289061	4340363819
19306	09:54:29.742	00:00:19.305	1159	641,1878	418,08	0,5462995	0,568781	467,3876	4,239306	0	603,3517	388,3141	0,340878	0,5904518	475,8412	4,265378	0	38	622	403						StimuliFarbe_blau_gruen.png	0	880	547	72	111	555	297	266	0	Content		550	292	19305684	4340380442
19322	09:54:29.758	00:00:19.322	1160	637,1412	429,8991	0,5463392	0,5691573	467,4539	4,314882	0	615,1188	394,0391	0,3407426	0,5908512	476,1975	4,326022	0	38	626	412						StimuliFarbe_blau_gruen.png	0	880	547	72	111	555	297	266	0	Content		554	301	19322435	4340397193
19339	09:54:29.775	00:00:19.339	1161	639,3921	423,0321	0,5464628	0,5694081	467,2589	4,377759	0	618,561	377,4816	0,3406771	0,5911571	476,0529	4,25461	0	38	629	400						StimuliFarbe_blau_gruen.png	0	880	547	72	111	555	297	266	0	Content		557	289	19339060	4340413818
19356	09:54:29.792	00:00:19.355	1162	646,7665	418,7101	0,5466101	0,5696517	467,1735	4,316195	0	612,0022	391,3786	0,3406989	0,5913051	475,9607	4,353209	0	38	629	405						StimuliFarbe_blau_gruen.png	0	880	547	72	111	555	297	266	0	Content		557	294	19355686	4340430444
19372	09:54:29.808	00:00:19.372	1163	639,3914	437,8171	0,5468336	0,5697958	467,1513	4,498231	0	613,9426	392,5853	0,3408569	0,5913681	475,9979	4,359929	0	38	627	415						StimuliFarbe_blau_gruen.png	0	880	547	72	111	555	297	266	0	Content		555	304	19372311	4340447069
19389	09:54:29.825	00:00:19.389	1164	638,4136	427,044	0,5471747	0,5697126	467,2124	4,449587	0	613,0792	387,1183	0,3411562	0,5914543	475,6358	4,361534	0	38	626	407						StimuliFarbe_blau_gruen.png	0	880	547	72	111	555	297	266	0	Content		554	296	19389062	4340463820
19406	09:54:29.842	00:00:19.405	1165	663,6814	439,429	0,5468473	0,5699448	467,2108	4,548875	0	626,4984	397,42	0,3410035	0,5918222	475,6923	4,466236	0	38	645	418						StimuliFarbe_blau_gruen.png	0	880	547	72	111	555	297	266	0	Content		573	307	19405686	4340480444
19422	09:54:29.858	00:00:19.422	1166	743,4175	466,2462	0,5445598	0,571352	467,5584	4,495344	0	693,0393	434,8935	0,3396766	0,5929903	475,784	4,437053	0	39	718	451						StimuliFarbe_blau_gruen.png	0	880	547	72	111	719	368	317	0	Content		646	340	19422312	4340497070
19439	09:54:29.875	00:00:19.438	1167	812,4118	494,9876	0,5425353	0,5728542	467,7344	4,425868	0	742,392	446,2912	0,3387937	0,5940109	475,9392	4,460172	0	39	777	471						StimuliFarbe_blau_gruen.png	0	880	547	72	111	719	368	317	0	Content		705	360	19438954	4340513712
19456	09:54:29.892	00:00:19.455	1168	837,8206	505,1066	0,5418659	0,5736954	467,8333	4,477883	0	749,9111	461,8544	0,338627	0,5947325	475,8327	4,431709	0	39	794	483						StimuliFarbe_blau_gruen.png	0	880	547	72	111	719	368	317	0	Content		722	372	19455688	4340530446
19472	09:54:29.908	00:00:19.472	1169	849,9334	503,2812	0,542084	0,5739513	467,7218	4,419194	0	738,3684	462,7793	0,3387853	0,5951803	475,662	4,426048	0	39	794	483						StimuliFarbe_blau_gruen.png	0	880	547	72	111	719	368	317	0	Content		722	372	19472312	4340547070
19489	09:54:29.925	00:00:19.488	1170	850,62	499,6686	0,5424085	0,5741332	467,5246	4,407109	0	744,7854	463,8341	0,3389163	0,5956717	475,4393	4,433582	0	39	798	482						StimuliFarbe_blau_gruen.png	0	880	547	72	111	719	368	317	0	Content		726	371	19488960	4340563718
19506	09:54:29.942	00:00:19.505	1171	851,4893	495,0411	0,5426688	0,5744259	467,6572	4,394531	0	741,9182	462,2033	0,3389981	0,5962518	475,1979	4,373807	0	39	797	479						StimuliFarbe_blau_gruen.png	0	880	547	72	111	719	368	317	0	Content		725	368	19505564	4340580322
19522	09:54:29.958	00:00:19.522	1172	852,6671	500,2114	0,5429368	0,5748718	467,4993	4,367048	0	739,2548	468,4653	0,3390725	0,5968891	475,0772	4,312971	0	39	796	484						StimuliFarbe_blau_gruen.png	0	880	547	72	111	719	368	317	0	Content		724	373	19522312	4340597070
19539	09:54:29.975	00:00:19.538	1173	855,9764	492,7942	0,5432148	0,5754668	467,385	4,314656	0	742,2087	460,3314	0,339191	0,5976705	474,8069	4,279711	0	39	799	477						StimuliFarbe_blau_gruen.png	0	880	547	72	111	719	368	317	0	Content		727	366	19538952	4340613710
19556	09:54:29.992	00:00:19.555	1174	846,2533	495,2447	0,5435443	0,5761972	467,3067	4,292086	0	738,7512	463,4909	0,3393682	0,5985829	474,632	4,234933	0	39	793	479						StimuliFarbe_blau_gruen.png	0	880	547	72	111	719	368	317	0	Content		721	368	19555565	4340630323
19572	09:54:30.008	00:00:19.572	1175	844,7642	495,8755	0,5439349	0,5769683	467,0989	4,240756	0	732,0458	466,0516	0,3395561	0,5995136	474,3152	4,226054	0	39	788	481						StimuliFarbe_blau_gruen.png	0	880	547	72	111	719	368	317	0	Content		716	370	19572190	4340646948
19589	09:54:30.025	00:00:19.588	1176	849,9793	496,5122	0,544313	0,5776878	466,9652	4,186483	0	739,1023	456,9337	0,3397798	0,6002452	474,141	4,145271	0	39	795	477						StimuliFarbe_blau_gruen.png	0	880	547	72	111	719	368	317	0	Content		723	366	19588958	4340663716
19606	09:54:30.042	00:00:19.605	1177	853,8823	492,7601	0,5446423	0,578296	466,7572	4,107341	0	727,1664	466,1309	0,3399426	0,6008675	473,8633	4,133005	0	39	791	479						StimuliFarbe_blau_gruen.png	0	880	547	72	111	719	368	317	0	Content		719	368	19605566	4340680324
19622	09:54:30.058	00:00:19.622	1178	853,0754	495,5527	0,5448747	0,5789051	466,654	4,111781	0	736,7293	463,3148	0,3400704	0,6013246	473,58	4,141642	0	39	795	479						StimuliFarbe_blau_gruen.png	0	880	547	72	111	719	368	317	0	Content		723	368	19622187	4340696945
19639	09:54:30.075	00:00:19.638	1179	849,2133	501,8167	0,5450636	0,5793101	466,6819	4,084855	0	735,431	460,9432	0,3401337	0,6016378	473,4433	4,059234	0	39	792	481						StimuliFarbe_blau_gruen.png	0	880	547	72	111	719	368	317	0	Content		720	370	19638953	4340713711
19656	09:54:30.092	00:00:19.655	1180	849,9165	497,6589	0,545219	0,5795566	466,631	4,046317	0	728,9087	468,8308	0,3401535	0,6017134	473,3592	4,042231	0	39	789	483						StimuliFarbe_blau_gruen.png	0	880	547	72	111	719	368	317	0	Content		717	372	19655571	4340730329
19672	09:54:30.108	00:00:19.672	1181	847,5522	501,296	0,5452571	0,5796001	466,6552	4,04041	0	726,1134	465,9855	0,3401198	0,6015389	473,3543	4,040148	0	39	787	484						StimuliFarbe_blau_gruen.png	0	880	547	72	111	719	368	317	0	Content		715	373	19672188	4340746946
19689	09:54:30.125	00:00:19.688	1182	821,9911	491,7717	0,5459639	0,579212	466,6401	3,991341	0	707,3195	470,2776	0,3407307	0,6009744	473,411	4,084695	0	39	765	481						StimuliFarbe_blau_gruen.png	0	880	547	72	111	719	368	317	0	Content		693	370	19688819	4340763577
19706	09:54:30.142	00:00:19.705	1183	708,2448	486,6066	0,5483463	0,5779088	466,5663	4,037475	0	635,4293	451,9828	0,3431943	0,5997078	473,5163	3,970345	0	39	672	469						StimuliFarbe_blau_gruen.png	0	880	547	72	111	719	368	317	0	Content		600	358	19705565	4340780323
19722	09:54:30.158	00:00:19.722	1184	617,7955	425,153	0,5510393	0,5763718	466,7754	3,731016	0	530,3215	420,7684	0,3459726	0,5985307	473,5103	3,949494	0	39	574	423						StimuliFarbe_blau_gruen.png	0	880	547	72	111	719	368	317	0	Content		502	312	19722189	4340796947
19739	09:54:30.175	00:00:19.738	1185	513,2822	456,3957	0,5533367	0,5753599	467,0901	3,905369	0	441,0457	422,5332	0,3482317	0,5980641	473,9797	3,951955	0	40	477	439						StimuliFarbe_blau_gruen.png	0	880	547	72	111	139	306	333	0	Content		405	328	19738814	4340813572
19755	09:54:30.191	00:00:19.755	1186	-1024	-768	-1	-1	-1	-1	4	-1024	-768	-1	-1	-1	-1	4	40	0	0						StimuliFarbe_blau_gruen.png	0	880	547	72	111	139	306	333	0	Content		-72	-111	19755439	4340830197
19772	09:54:30.208	00:00:19.772	1187	360,5454	425,4536	0,5567784	0,5751606	467,5015	3,85443	0	314,1984	375,0017	0,3510413	0,5990327	473,9422	3,759505	0	40	337	400						StimuliFarbe_blau_gruen.png	0	880	547	72	111	139	306	333	0	Content		265	289	19772190	4340846948
19789	09:54:30.225	00:00:19.788	1188	286,7281	423,2852	0,5578511	0,5758948	467,7004	3,826372	0	263,9398	376,5174	0,3515975	0,6000153	474,0712	3,793258	0	40	275	400						StimuliFarbe_blau_gruen.png	0	880	547	72	111	139	306	333	0	Content		203	289	19788815	4340863573
19805	09:54:30.241	00:00:19.805	1189	230,2386	421,478	0,5584748	0,5767998	467,947	3,782558	0	231,877	386,1486	0,3516973	0,6011759	474,2982	3,838948	0	40	231	404						StimuliFarbe_blau_gruen.png	0	880	547	72	111	139	306	333	0	Content		159	293	19805437	4340880195
19822	09:54:30.258	00:00:19.822	1190	205,4715	440,7182	0,5587104	0,5776522	467,6666	3,822683	0	211,7947	388,7704	0,3512018	0,6024079	473,9207	3,82911	0	40	209	415						StimuliFarbe_blau_gruen.png	0	880	547	72	111	139	306	333	0	Content		137	304	19822060	4340896818
19839	09:54:30.275	00:00:19.838	1191	202,3035	432,8834	0,5583262	0,5783328	467,6821	3,825066	0	213,804	391,4553	0,350202	0,6034321	473,7753	3,809051	0	40	208	412						StimuliFarbe_blau_gruen.png	0	880	547	72	111	139	306	333	0	Content		136	301	19838809	4340913567
19855	09:54:30.291	00:00:19.855	1192	196,8139	435,8196	0,5576321	0,5790533	467,6849	3,850767	0	216,0506	389,1412	0,3492218	0,604457	473,5887	3,781411	0	40	206	412						StimuliFarbe_blau_gruen.png	0	880	547	72	111	139	306	333	0	Content		134	301	19855434	4340930192
19872	09:54:30.308	00:00:19.872	1193	197,682	427,7692	0,5569064	0,5797395	467,3881	3,823975	0	224,9115	399,8495	0,3483168	0,6056016	473,4433	3,831839	0	40	211	414						StimuliFarbe_blau_gruen.png	0	880	547	72	111	139	306	333	0	Content		139	303	19872059	4340946817
19889	09:54:30.325	00:00:19.888	1194	200,6974	432,0625	0,5562667	0,5806189	468,4179	3,875245	0	219,2934	387,1328	0,3473546	0,6069307	473,4901	3,756583	0	40	210	410						StimuliFarbe_blau_gruen.png	0	880	547	72	111	139	306	333	0	Content		138	299	19888684	4340963442
19905	09:54:30.341	00:00:19.905	1195	201,6765	436,2862	0,5555481	0,5815144	468,8526	3,844187	0	216,3466	400,9828	0,3465093	0,6081722	473,4152	3,88585	0	40	209	419						StimuliFarbe_blau_gruen.png	0	880	547	72	111	139	306	333	0	Content		137	308	19905433	4340980191
19922	09:54:30.358	00:00:19.922	1196	198,8603	435,9037	0,5548343	0,5824128	468,0084	3,950899	0	225,2118	400,3582	0,3457169	0,6095043	473,0368	3,899419	0	40	212	418						StimuliFarbe_blau_gruen.png	0	880	547	72	111	139	306	333	0	Content		140	307	19922058	4340996816
19939	09:54:30.375	00:00:19.938	1197	204,5559	432,1907	0,5541949	0,583222	467,7122	3,96226	0	219,55	398,765	0,3450545	0,6106777	472,7759	3,953652	0	40	212	415						StimuliFarbe_blau_gruen.png	0	880	547	72	111	139	306	333	0	Content		140	304	19938686	4341013444
19955	09:54:30.391	00:00:19.955	1198	217,1444	431,7425	0,5537871	0,5837341	467,5773	4,032564	0	215,4406	389,5354	0,344483	0,611461	472,6462	3,946059	0	40	216	411						StimuliFarbe_blau_gruen.png	0	880	547	72	111	139	306	333	0	Content		144	300	19955310	4341030068
19972	09:54:30.408	00:00:19.972	1199	216,6946	437,0695	0,5533569	0,5838402	467,7565	4,067616	0	218,9061	400,496	0,343914	0,6117266	472,4092	4,046197	0	40	218	419						StimuliFarbe_blau_gruen.png	0	880	547	72	111	139	306	333	0	Content		146	308	19972060	4341046818
19989	09:54:30.425	00:00:19.988	1200	218,0874	442,8663	0,5529224	0,5834099	467,937	4,10075	0	207,3072	396,5474	0,3434108	0,6113843	472,278	4,021072	0	40	213	420						StimuliFarbe_blau_gruen.png	0	880	547	72	111	139	306	333	0	Content		141	309	19988686	4341063444
20005	09:54:30.441	00:00:20.005	1201	207,2828	436,4102	0,5526059	0,582918	467,9441	4,091805	0	212,2796	397,8408	0,3430649	0,6110067	472,5317	4,034973	0	40	210	417						StimuliFarbe_blau_gruen.png	0	880	547	72	111	139	306	333	0	Content		138	306	20005310	4341080068
20022	09:54:30.458	00:00:20.021	1202	206,2972	432,4152	0,552404	0,5824744	468,243	4,111097	0	212,7532	402,0536	0,3428283	0,6107092	472,5239	4,124298	0	40	210	417						StimuliFarbe_blau_gruen.png	0	880	547	72	111	139	306	333	0	Content		138	306	20021936	4341096694
20039	09:54:30.475	00:00:20.038	1203	199,3799	442,9911	0,5523373	0,5823145	468,3662	4,083979	0	216,9096	394,2456	0,342718	0,6107034	472,6159	4,106288	0	40	208	419						StimuliFarbe_blau_gruen.png	0	880	547	72	111	139	306	333	0	Content		136	308	20038688	4341113446
20055	09:54:30.491	00:00:20.055	1204	194,4242	440,3979	0,5525473	0,5830502	469,0256	4,150476	0	209,0767	404,0031	0,3429165	0,6114554	472,8401	4,151828	0	40	202	422						StimuliFarbe_blau_gruen.png	0	880	547	72	111	139	306	333	0	Content		130	311	20055309	4341130067
20072	09:54:30.508	00:00:20.071	1205	104,6028	547,9532	0,5521571	0,5878115	469,0256	4,246627	0	158,848	510,2368	0,344363	0,6161303	473,0315	4,200406	0	41	132	529						StimuliFarbe_blau_gruen.png	0	880	547	72	111	61	490	167	0	Content		60	418	20071935	4341146693
20089	09:54:30.525	00:00:20.088	1206	69,41249	613,8826	0,5514551	0,5915152	469,0256	4,241359	0	143,173	587,9196	0,3447111	0,619573	473,0948	4,159521	0	41	106	601						StimuliFarbe_blau_gruen.png	0	880	547	72	111	61	490	167	0	Content		34	490	20088562	4341163320
20105	09:54:30.541	00:00:20.105	1207	125,4205	629,0908	0,5602012	0,5921133	431,98	3,872844	0	143,7504	569,9243	0,3444837	0,619801	473,0435	4,175334	0	41	135	600						StimuliFarbe_blau_gruen.png	0	880	547	72	111	61	490	167	0	Content		63	489	20105311	4341180069
20122	09:54:30.558	00:00:20.121	1208	72,63676	608,8381	0,5517977	0,5926604	469,0256	4,248299	0	151,7119	577,9453	0,3443709	0,6202842	473,1675	4,177538	0	41	112	593						StimuliFarbe_blau_gruen.png	0	880	547	72	111	61	490	167	0	Content		40	482	20121935	4341196693
20139	09:54:30.575	00:00:20.138	1209	131,1874	636,8007	0,5604948	0,5935736	431,6826	3,958621	0	145,4364	571,912	0,3442369	0,6211085	473,1805	4,197713	0	41	138	604						StimuliFarbe_blau_gruen.png	0	880	547	72	111	61	490	167	0	Content		66	493	20138561	4341213319
20155	09:54:30.591	00:00:20.155	1210	138,4713	629,5738	0,5604045	0,5944347	432,0172	3,907287	0	152,7994	578,0278	0,3441161	0,6217721	473,2786	4,232965	0	41	146	604						StimuliFarbe_blau_gruen.png	0	880	547	72	111	61	490	167	0	Content		74	493	20155184	4341229942
20172	09:54:30.608	00:00:20.171	1211	133,0162	635,0415	0,5599905	0,5951501	433,5521	3,927369	0	143,1383	572,1601	0,343989	0,6225157	473,524	4,207808	0	41	138	604						StimuliFarbe_blau_gruen.png	0	880	547	72	111	61	490	167	0	Content		66	493	20171936	4341246694
20189	09:54:30.625	00:00:20.188	1212	127,9576	638,9819	0,5604805	0,5956289	431,4227	3,964046	0	127,1021	562,7345	0,3438939	0,6229575	473,8904	4,1274	0	41	128	601						StimuliFarbe_blau_gruen.png	0	880	547	72	111	61	490	167	0	Content		56	490	20188559	4341263317
20205	09:54:30.641	00:00:20.205	1213	129,5364	632,9105	0,5602549	0,595717	432,1487	3,966993	0	133,7794	564,5963	0,3437893	0,6230481	474,0398	4,175243	0	41	132	599						StimuliFarbe_blau_gruen.png	0	880	547	72	111	61	490	167	0	Content		60	488	20205184	4341279942
20222	09:54:30.658	00:00:20.221	1214	116,6432	629,9631	0,5598512	0,5955061	434,0671	3,938945	0	149,3774	563,7147	0,3438668	0,6229663	474,5092	4,203222	0	41	133	597						StimuliFarbe_blau_gruen.png	0	880	547	72	111	61	490	167	0	Content		61	486	20221935	4341296693
20239	09:54:30.675	00:00:20.238	1215	129,7949	627,9561	0,5601925	0,5949841	433,5745	4,041845	0	197,0083	585,2704	0,3437588	0,6223205	474,5092	4,313009	0	42	163	607						StimuliFarbe_blau_gruen.png	0	880	547	72	111	114	502	133	0	Content		91	496	20238561	4341313319
20255	09:54:30.691	00:00:20.255	1216	133,7266	629,2622	0,5604789	0,5943589	433,4933	4,008923	0	242,8184	603,711	0,3407285	0,6219142	454,7348	4,115747	0	42	188	616						StimuliFarbe_blau_gruen.png	0	880	547	72	111	114	502	133	0	Content		116	505	20255307	4341330065
20272	09:54:30.708	00:00:20.271	1217	130,7291	626,449	0,5604895	0,5936106	434,5795	4,092375	0	238,7295	603,054	0,3413512	0,6214673	456,8341	4,143472	0	42	185	615						StimuliFarbe_blau_gruen.png	0	880	547	72	111	114	502	133	0	Content		113	504	20271808	4341346566
20289	09:54:30.725	00:00:20.288	1218	126,3273	630,4611	0,5611264	0,5930717	433,6031	4,016577	0	245,5371	596,4963	0,3412335	0,6211148	454,4854	4,201329	0	42	186	613						StimuliFarbe_blau_gruen.png	0	880	547	72	111	114	502	133	0	Content		114	502	20288558	4341363316
20305	09:54:30.741	00:00:20.305	1219	123,7189	625,6165	0,5608592	0,5926902	435,9774	4,100186	0	233,0091	604,8075	0,3419017	0,6208441	456,9408	4,138385	0	42	178	615						StimuliFarbe_blau_gruen.png	0	880	547	72	111	114	502	133	0	Content		106	504	20305184	4341379942
20322	09:54:30.758	00:00:20.321	1220	137,9063	627,9178	0,5615906	0,5924622	433,977	4,11288	0	236,7539	599,9163	0,3417096	0,6207523	454,5008	4,146173	0	42	187	614						StimuliFarbe_blau_gruen.png	0	880	547	72	111	114	502	133	0	Content		115	503	20321807	4341396565
20338	09:54:30.774	00:00:20.338	1221	127,285	626,255	0,561208	0,5923995	436,5445	4,106616	0	228,4553	600,576	0,3423232	0,6207042	456,8822	4,154409	0	42	178	613						StimuliFarbe_blau_gruen.png	0	880	547	72	111	114	502	133	0	Content		106	502	20338433	4341413191
20355	09:54:30.791	00:00:20.355	1222	135,3535	609,3285	0,5620884	0,5913491	433,4689	4,140829	0	236,8885	562,9064	0,3422551	0,6199257	455,1959	4,200599	0	42	186	586						StimuliFarbe_blau_gruen.png	0	880	547	72	111	114	502	133	0	Content		114	475	20355179	4341429937
20372	09:54:30.808	00:00:20.371	1223	138,7224	572,1305	0,5631589	0,5899552	429,7455	4,085268	0	248,9046	523,3197	0,34313	0,6188582	458,7859	4,222641	0	43	194	548						StimuliFarbe_blau_gruen.png	0	880	547	72	111	165	377	233	0	Content		122	437	20371929	4341446687
20389	09:54:30.825	00:00:20.388	1224	131,855	556,0648	0,5651556	0,5890344	422,6538	4,039782	0	245,923	500,6416	0,3423773	0,6182575	453,3148	4,204509	0	43	189	528						StimuliFarbe_blau_gruen.png	0	880	547	72	111	165	377	233	0	Content		117	417	20388554	4341463312
20405	09:54:30.841	00:00:20.405	1225	160,2607	561,945	0,5740237	0,5886533	389,4944	3,78503	0	232,2153	490,5233	0,3412382	0,618172	446,0607	4,149425	0	43	196	526						StimuliFarbe_blau_gruen.png	0	880	547	72	111	165	377	233	0	Content		124	415	20405177	4341479935
20422	09:54:30.858	00:00:20.421	1226	-1024	-768	-1	-1	-1	-1	4	243,9735	480,4435	0,3390617	0,6181754	434,0401	4,137917	0	43	244	480						StimuliFarbe_blau_gruen.png	0	880	547	72	111	165	377	233	0	Content		172	369	20421801	4341496559
20438	09:54:30.874	00:00:20.438	1227	-1024	-768	-1	-1	-1	-1	4	241,1679	487,7967	0,3367108	0,6187306	423,6172	3,988612	0	43	241	488						StimuliFarbe_blau_gruen.png	0	880	547	72	111	165	377	233	0	Content		169	377	20438427	4341513185
20455	09:54:30.891	00:00:20.455	1228	-1024	-768	-1	-1	-1	-1	4	233,9227	490,68	0,3367435	0,6193077	426,9221	4,039006	0	43	234	491						StimuliFarbe_blau_gruen.png	0	880	547	72	111	165	377	233	0	Content		162	380	20455173	4341529931
20472	09:54:30.908	00:00:20.471	1229	-1024	-768	-1	-1	-1	-1	4	241,7292	496,1956	0,3355217	0,619816	424,2354	4,008608	0	43	242	496						StimuliFarbe_blau_gruen.png	0	880	547	72	111	165	377	233	0	Content		170	385	20471798	4341546556
20488	09:54:30.924	00:00:20.488	1230	-1024	-768	-1	-1	-1	-1	4	237,5902	479,1371	0,3350824	0,6200454	426,1262	4,025826	0	43	238	479						StimuliFarbe_blau_gruen.png	0	880	547	72	111	165	377	233	0	Content		166	368	20488422	4341563180
20505	09:54:30.941	00:00:20.505	1231	-1024	-768	-1	-1	-1	-1	4	235,4464	476,8701	0,3348299	0,620258	429,1342	4,104134	0	43	235	477						StimuliFarbe_blau_gruen.png	0	880	547	72	111	165	377	233	0	Content		163	366	20505045	4341579803
20522	09:54:30.958	00:00:20.521	1232	-1024	-768	-1	-1	-1	-1	4	236,2555	474,6465	0,3340328	0,6203958	429,4816	4,110347	0	43	236	475						StimuliFarbe_blau_gruen.png	0	880	547	72	111	165	377	233	0	Content		164	364	20521671	4341596429
20538	09:54:30.974	00:00:20.538	1233	-1024	-768	-1	-1	-1	-1	4	231,4742	483,1528	0,3330952	0,6204671	428,8565	4,061311	0	43	231	483						StimuliFarbe_blau_gruen.png	0	880	547	72	111	165	377	233	0	Content		159	372	20538419	4341613177
20555	09:54:30.991	00:00:20.555	1234	-1024	-768	-1	-1	-1	-1	4	236,7354	477,6677	0,3321608	0,6203841	427,6418	4,099483	0	43	237	478						StimuliFarbe_blau_gruen.png	0	880	547	72	111	165	377	233	0	Content		165	367	20555044	4341629802
20572	09:54:31.008	00:00:20.571	1235	-1024	-768	-1	-1	-1	-1	4	243,7361	483,1775	0,3317381	0,6203381	428,2293	4,130486	0	43	244	483						StimuliFarbe_blau_gruen.png	0	880	547	72	111	165	377	233	0	Content		172	372	20571669	4341646427
20588	09:54:31.024	00:00:20.588	1236	-1024	-768	-1	-1	-1	-1	4	238,7919	503,6463	0,3362935	0,6223958	456,8979	4,376094	0	43	239	504						StimuliFarbe_blau_gruen.png	0	880	547	72	111	165	377	233	0	Content		167	393	20588291	4341663049
20605	09:54:31.041	00:00:20.604	1237	169,6337	616,2267	0,5442135	0,5949111	469,118	4,679957	0	306,5547	622,3798	0,3362446	0,627158	462,5923	4,510973	0	44	238	619						StimuliFarbe_blau_gruen.png	0	880	547	72	111	206	578	383	0	Content		166	508	20604917	4341679675
20622	09:54:31.058	00:00:20.621	1238	166,0746	699,9371	0,542765	0,5978372	468,7302	4,724291	0	296,0508	672,4927	0,33673	0,6287935	466,6319	4,523385	0	44	231	686						StimuliFarbe_blau_gruen.png	0	880	547	72	111	206	578	383	0	Content		159	575	20621666	4341696424
20638	09:54:31.074	00:00:20.638	1239	233,0079	703,4344	0,5426668	0,5981498	468,5152	4,694075	0	313,7106	681,2054	0,3369241	0,6283913	467,8374	4,543009	0	44	273	692						StimuliFarbe_blau_gruen.png	0	880	547	72	111	206	578	383	0	Content		201	581	20638291	4341713049
20655	09:54:31.091	00:00:20.654	1240	236,781	704,2718	0,543218	0,5976315	468,0716	4,671401	0	307,1696	680,8461	0,3370703	0,6279209	467,2038	4,57513	0	44	272	693						StimuliFarbe_blau_gruen.png	0	880	547	72	111	206	578	383	0	Content		200	582	20654920	4341729678
20672	09:54:31.108	00:00:20.671	1241	232,9152	703,5807	0,5437623	0,5974912	468,1035	4,685678	0	313,9825	676,0667	0,337257	0,627746	467,134	4,522441	0	44	273	690						StimuliFarbe_blau_gruen.png	0	880	547	72	111	206	578	383	0	Content		201	579	20671797	4341746555
20688	09:54:31.124	00:00:20.688	1242	241,7306	700,4783	0,5441909	0,5975086	467,9181	4,721975	0	325,099	675,667	0,3373191	0,6276586	465,9321	4,536901	0	44	283	688						StimuliFarbe_blau_gruen.png	0	880	547	72	111	206	578	383	0	Content		211	577	20688417	4341763175
20705	09:54:31.141	00:00:20.705	1243	244,0809	704,4508	0,5444826	0,5973103	467,8684	4,674645	0	310,1335	685,7308	0,3375218	0,6272767	466,6021	4,527986	0	44	277	695						StimuliFarbe_blau_gruen.png	0	880	547	72	111	206	578	383	0	Content		205	584	20705041	4341779799
20722	09:54:31.158	00:00:20.721	1244	237,4791	706,5452	0,5445803	0,5969048	467,8743	4,667663	0	323,2731	673,1575	0,3374817	0,6269842	466,444	4,559477	0	44	280	690						StimuliFarbe_blau_gruen.png	0	880	547	72	111	206	578	383	0	Content		208	579	20721539	4341796297
20738	09:54:31.174	00:00:20.738	1245	234,6227	703,6042	0,5445517	0,596587	467,7781	4,642455	0	305,3587	677,5269	0,3375907	0,6266366	468,0153	4,589746	0	44	270	691						StimuliFarbe_blau_gruen.png	0	880	547	72	111	206	578	383	0	Content		198	580	20738167	4341812925
20755	09:54:31.191	00:00:20.754	1246	249,3085	699,2312	0,5445008	0,5963712	467,7769	4,668958	0	325,7044	674,8445	0,3370948	0,6264668	466,2404	4,661453	0	44	288	687						StimuliFarbe_blau_gruen.png	0	880	547	72	111	206	578	383	0	Content		216	576	20754918	4341829676
20772	09:54:31.208	00:00:20.771	1247	242,2279	700,0482	0,5443141	0,5962837	467,8366	4,732672	0	317,6574	682,8671	0,3369747	0,6264329	467,031	4,619939	0	44	280	691						StimuliFarbe_blau_gruen.png	0	880	547	72	111	206	578	383	0	Content		208	580	20771674	4341846432
20788	09:54:31.224	00:00:20.788	1248	249,428	697,9404	0,5440873	0,5962828	467,7268	4,703016	0	313,9844	682,0397	0,3365518	0,6264575	466,4031	4,584866	0	44	282	690						StimuliFarbe_blau_gruen.png	0	880	547	72	111	206	578	383	0	Content		210	579	20788293	4341863051
20805	09:54:31.241	00:00:20.804	1249	245,69	692,0085	0,5436988	0,5963646	467,9381	4,698511	0	330,2334	669,5292	0,336116	0,626692	466,2707	4,676478	0	44	288	681						StimuliFarbe_blau_gruen.png	0	880	547	72	111	206	578	383	0	Content		216	570	20804915	4341879673
20822	09:54:31.258	00:00:20.821	1250	244,6684	703,1201	0,5433071	0,596566	468,0724	4,732923	0	318,0162	680,5867	0,3356511	0,6269676	466,1264	4,631357	0	44	281	692						StimuliFarbe_blau_gruen.png	0	880	547	72	111	206	578	383	0	Content		209	581	20821540	4341896298
20838	09:54:31.274	00:00:20.838	1251	236,1825	699,6243	0,5429503	0,5967911	468,0817	4,736856	0	317,4442	686,6118	0,3352427	0,6272446	466,1503	4,686893	0	44	277	693						StimuliFarbe_blau_gruen.png	0	880	547	72	111	206	578	383	0	Content		205	582	20838168	4341912926
20855	09:54:31.291	00:00:20.854	1252	246,775	704,5771	0,5426981	0,59719	468,0685	4,756155	0	321,6753	672,1028	0,3347576	0,6278599	464,817	4,656801	0	44	284	688						StimuliFarbe_blau_gruen.png	0	880	547	72	111	206	578	383	0	Content		212	577	20854791	4341929549
20872	09:54:31.308	00:00:20.871	1253	244,7023	701,4587	0,5425329	0,5977921	468,242	4,758595	0	316,6559	673,832	0,3347616	0,6285808	466,2358	4,691451	0	44	281	688						StimuliFarbe_blau_gruen.png	0	880	547	72	111	206	578	383	0	Content		209	577	20871544	4341946302
20888	09:54:31.324	00:00:20.888	1254	247,4074	703,4376	0,542502	0,5983641	468,2444	4,813977	0	313,3864	683,9196	0,3346267	0,629213	465,7607	4,631248	0	44	280	694						StimuliFarbe_blau_gruen.png	0	880	547	72	111	206	578	383	0	Content		208	583	20888290	4341963048
20905	09:54:31.341	00:00:20.904	1255	236,7995	700,2457	0,5426459	0,5989751	468,3836	4,799296	0	312,0747	685,407	0,3347306	0,6297631	465,9887	4,604249	0	44	274	693						StimuliFarbe_blau_gruen.png	0	880	547	72	111	206	578	383	0	Content		202	582	20904913	4341979671
20921	09:54:31.357	00:00:20.921	1256	249,9104	697,8784	0,5429031	0,5994912	468,47	4,792269	0	320,9683	669,199	0,3347992	0,6303068	465,0048	4,633956	0	44	285	684						StimuliFarbe_blau_gruen.png	0	880	547	72	111	206	578	383	0	Content		213	573	20921412	4341996170
20938	09:54:31.374	00:00:20.938	1257	242,1982	700,716	0,5432522	0,5998216	468,522	4,776841	0	315,8525	675,1209	0,3353913	0,6304448	467,0815	4,656895	0	44	279	688						StimuliFarbe_blau_gruen.png	0	880	547	72	111	206	578	383	0	Content		207	577	20938036	4342012794
20955	09:54:31.391	00:00:20.954	1258	241,7702	700,305	0,5435811	0,5996607	468,945	4,743314	0	311,3275	677,1308	0,335623	0,6301975	466,4503	4,641934	0	44	277	689						StimuliFarbe_blau_gruen.png	0	880	547	72	111	206	578	383	0	Content		205	578	20954786	4342029544
20972	09:54:31.408	00:00:20.971	1259	209,4346	681,2537	0,5445091	0,598219	469,1591	4,734524	0	287,6005	666,1526	0,33649	0,6287706	465,8742	4,669033	0	44	249	674						StimuliFarbe_blau_gruen.png	0	880	547	72	111	206	578	383	0	Content		177	563	20971535	4342046293
20988	09:54:31.424	00:00:20.988	1260	163,2323	639,5044	0,5458782	0,5952123	470,1975	4,816549	0	249,1088	610,3862	0,3371641	0,6261992	461,5527	4,523747	0	45	206	625						StimuliFarbe_blau_gruen.png	0	880	547	72	111	134	437	100	0	Content		134	514	20988160	4342062918
21005	09:54:31.441	00:00:21.004	1261	124,8562	616,2324	0,5564116	0,5922241	432,8694	4,36932	0	213,0041	570,3749	0,3372107	0,6236497	454,1094	4,448002	0	45	169	593						StimuliFarbe_blau_gruen.png	0	880	547	72	111	134	437	100	0	Content		97	482	21004904	4342079662
21021	09:54:31.457	00:00:21.021	1262	138,7651	616,1187	0,5691039	0,5895365	388,6434	3,89286	0	210,82	558,2193	0,3350908	0,6215324	437,6961	4,264033	0	45	175	587						StimuliFarbe_blau_gruen.png	0	880	547	72	111	134	437	100	0	Content		103	476	21021412	4342096170
21038	09:54:31.474	00:00:21.038	1263	276,8661	601,8713	0,37681	0,6199253	388,6347	3,858825	3	66,38498	490,6956	0,3428289	0,6198456	478,0372	4,637046	1	45	66	491						StimuliFarbe_blau_gruen.png	0	880	547	72	111	134	437	100	0	Content		-6	380	21038037	4342112795
21055	09:54:31.491	00:00:21.054	1264	-1024	-768	-1	-1	-1	-1	4	208,6639	541,6147	0,3329519	0,618938	422,3423	4,046593	0	45	209	542						StimuliFarbe_blau_gruen.png	0	880	547	72	111	134	437	100	0	Content		137	431	21054668	4342129426
21071	09:54:31.507	00:00:21.071	1265	-1024	-768	-1	-1	-1	-1	4	217,2653	547,8267	0,3332325	0,6184306	421,606	4,085274	0	45	217	548						StimuliFarbe_blau_gruen.png	0	880	547	72	111	134	437	100	0	Content		145	437	21071413	4342146171
21088	09:54:31.524	00:00:21.088	1266	-1024	-768	-1	-1	-1	-1	4	-1024	-768	-1	-1	-1	-1	4	46	0	0						StimuliFarbe_blau_gruen.png	0	880	547	72	111	16	370	133	0	Content		-72	-111	21088035	4342162793
21105	09:54:31.541	00:00:21.104	1267	-1024	-768	-1	-1	-1	-1	4	-1024	-768	-1	-1	-1	-1	4	46	0	0						StimuliFarbe_blau_gruen.png	0	880	547	72	111	16	370	133	0	Content		-72	-111	21104716	4342179474
21121	09:54:31.557	00:00:21.121	1268	-1024	-768	-1	-1	-1	-1	4	-1024	-768	-1	-1	-1	-1	4	46	0	0						StimuliFarbe_blau_gruen.png	0	880	547	72	111	16	370	133	0	Content		-72	-111	21121384	4342196142
21138	09:54:31.574	00:00:21.138	1269	-1024	-768	-1	-1	-1	-1	4	88,83671	481,2296	0,3451432	0,6169178	479,3129	4,610272	0	46	89	481						StimuliFarbe_blau_gruen.png	0	880	547	72	111	16	370	133	0	Content		17	370	21138032	4342212790
21155	09:54:31.591	00:00:21.154	1270	-1024	-768	-1	-1	-1	-1	4	88,24973	476,2834	0,3451282	0,6169801	479,4308	4,629509	0	46	88	476						StimuliFarbe_blau_gruen.png	0	880	547	72	111	16	370	133	0	Content		16	365	21154656	4342229414
21171	09:54:31.607	00:00:21.171	1271	-1024	-768	-1	-1	-1	-1	4	83,89986	469,8513	0,3447132	0,6172604	479,753	4,661341	0	46	84	470						StimuliFarbe_blau_gruen.png	0	880	547	72	111	16	370	133	0	Content		12	359	21171280	4342246038
21188	09:54:31.624	00:00:21.188	1272	-1024	-768	-1	-1	-1	-1	4	85,8713	484,034	0,3443785	0,6177875	479,8118	4,659111	0	46	86	484						StimuliFarbe_blau_gruen.png	0	880	547	72	111	16	370	133	0	Content		14	373	21188148	4342262906
21205	09:54:31.641	00:00:21.204	1273	-1024	-768	-1	-1	-1	-1	4	153,8634	482,1438	0,3425474	0,6189041	479,343	4,640998	0	46	154	482						StimuliFarbe_blau_gruen.png	0	880	547	72	111	16	370	133	0	Content		82	371	21204655	4342279413
21221	09:54:31.657	00:00:21.221	1274	-1024	-768	-1	-1	-1	-1	4	-1024	-768	-1	-1	-1	-1	4		0	0						StimuliFarbe_blau_gruen.png	0	880	547	72	111				0	Content		-72	-111	21221278	4342296036
21238	09:54:31.674	00:00:21.238	1275	-1024	-768	-1	-1	-1	-1	4	-1024	-768	-1	-1	-1	-1	4		0	0						StimuliFarbe_blau_gruen.png	0	880	547	72	111				0	Content		-72	-111	21238031	4342312789
21255	09:54:31.691	00:00:21.254	1276	-1024	-768	-1	-1	-1	-1	4	-1024	-768	-1	-1	-1	-1	4		0	0						StimuliFarbe_blau_gruen.png	0	880	547	72	111				0	Content		-72	-111	21254765	4342329523
21271	09:54:31.707	00:00:21.271	1277	-1024	-768	-1	-1	-1	-1	4	-1024	-768	-1	-1	-1	-1	4		0	0						StimuliFarbe_blau_gruen.png	0	880	547	72	111				0	Content		-72	-111	21271274	4342346032
21288	09:54:31.724	00:00:21.288	1278	-1024	-768	-1	-1	-1	-1	4	-1024	-768	-1	-1	-1	-1	4		0	0						StimuliFarbe_blau_gruen.png	0	880	547	72	111				0	Content		-72	-111	21288021	4342362779
21305	09:54:31.741	00:00:21.304	1279	-1024	-768	-1	-1	-1	-1	4	-1024	-768	-1	-1	-1	-1	4		0	0						StimuliFarbe_blau_gruen.png	0	880	547	72	111				0	Content		-72	-111	21304516	4342379274
21321	09:54:31.757	00:00:21.321	1280	-1024	-768	-1	-1	-1	-1	4	-1024	-768	-1	-1	-1	-1	4		0	0						StimuliFarbe_blau_gruen.png	0	880	547	72	111				0	Content		-72	-111	21321140	4342395898
21338	09:54:31.774	00:00:21.337	1281	-1024	-768	-1	-1	-1	-1	4	-1024	-768	-1	-1	-1	-1	4		0	0						StimuliFarbe_blau_gruen.png	0	880	547	72	111				0	Content		-72	-111	21337891	4342412649
21355	09:54:31.791	00:00:21.354	1282	-1024	-768	-1	-1	-1	-1	4	-1024	-768	-1	-1	-1	-1	4		0	0						StimuliFarbe_blau_gruen.png	0	880	547	72	111				0	Content		-72	-111	21354514	4342429272
21371	09:54:31.807	00:00:21.371	1283	-1024	-768	-1	-1	-1	-1	4	-1024	-768	-1	-1	-1	-1	4		0	0						StimuliFarbe_blau_gruen.png	0	880	547	72	111				0	Content		-72	-111	21371138	4342445896
21388	09:54:31.824	00:00:21.387	1284	-1024	-768	-1	-1	-1	-1	4	-1024	-768	-1	-1	-1	-1	4		0	0						StimuliFarbe_blau_gruen.png	0	880	547	72	111				0	Content		-72	-111	21387773	4342462531
21405	09:54:31.841	00:00:21.404	1285	-1024	-768	-1	-1	-1	-1	4	-1024	-768	-1	-1	-1	-1	4		0	0						StimuliFarbe_blau_gruen.png	0	880	547	72	111				0	Content		-72	-111	21404509	4342479267
21421	09:54:31.857	00:00:21.421	1286	-1024	-768	-1	-1	-1	-1	4	-1024	-768	-1	-1	-1	-1	4		0	0						StimuliFarbe_blau_gruen.png	0	880	547	72	111				0	Content		-72	-111	21421134	4342495892
21438	09:54:31.874	00:00:21.437	1287	-1024	-768	-1	-1	-1	-1	4	-1024	-768	-1	-1	-1	-1	4		0	0						StimuliFarbe_blau_gruen.png	0	880	547	72	111				0	Content		-72	-111	21437770	4342512528
21454	09:54:31.890	00:00:21.454	1288	-1024	-768	-1	-1	-1	-1	4	-1024	-768	-1	-1	-1	-1	4		0	0						StimuliFarbe_blau_gruen.png	0	880	547	72	111				0	Content		-72	-111	21454381	4342529139
21461	09:54:31.897																				ImageEnd	16	0	0	StimuliFarbe_blau_gruen.png
21471	09:54:31.907	00:00:21.471	1289	-1024	-768	-1	-1	-1	-1	4	-1024	-768	-1	-1	-1	-1	4		0	0						No media	0	1024	768	0	0				0	Content		0	0	21471133	4342545891
21475	09:54:31.911																				ImageStart	8	0	0	Fix_sw.jpg
21488	09:54:31.924	00:00:21.487	1290	574,7977	694,7935	0,3232515	0,6522761	482,8288	4,349753	3	528,1367	680,9645	0,3232493	0,6522753	482,8288	4,324974	1	47	528	681						Fix_sw.jpg	0	880	547	72	111	517	582	300	0	Content		456	570	21487881	4342562639
21505	09:54:31.941	00:00:21.504	1291	578,7188	690,4688	0,3229846	0,6522724	483,93	4,347072	3	532,0725	676,5556	0,3229825	0,6522716	483,93	4,322305	1	47	532	677						Fix_sw.jpg	0	880	547	72	111	517	582	300	0	Content		460	566	21504502	4342579260
21521	09:54:31.957	00:00:21.521	1292	652,2222	678,3419	0,520196	0,5990971	480,9134	4,636483	0	535,6169	671,59	0,3225639	0,6522496	483,93	4,327097	0	47	594	675						Fix_sw.jpg	0	880	547	72	111	517	582	300	0	Content		522	564	21521128	4342595886
21538	09:54:31.974	00:00:21.537	1293	599,6831	716,575	0,5193339	0,5987335	483,4149	4,384422	0	539,2725	670,6817	0,3222075	0,6518899	485,3579	4,344619	0	47	569	694						Fix_sw.jpg	0	880	547	72	111	517	582	300	0	Content		497	583	21537770	4342612528
21554	09:54:31.990	00:00:21.554	1294	607,2289	718,8802	0,5191668	0,5983176	482,3192	4,332846	0	531,7572	670,2851	0,321848	0,6518326	486,2425	4,331832	0	47	569	695						Fix_sw.jpg	0	880	547	72	111	517	582	300	0	Content		497	584	21554382	4342629140
21571	09:54:32.007	00:00:21.571	1295	644,5914	716,0547	0,5187076	0,5978107	482,3424	4,360938	0	526,1277	662,765	0,3215354	0,6517937	487,6745	4,335557	0	47	585	689						Fix_sw.jpg	0	880	547	72	111	517	582	300	0	Content		513	578	21571128	4342645886
21588	09:54:32.024	00:00:21.587	1296	659,0089	712,4459	0,5181448	0,5975397	482,6526	4,315579	0	530,5159	672,7529	0,3208419	0,6517822	486,8362	4,245324	0	47	595	693						Fix_sw.jpg	0	880	547	72	111	517	582	300	0	Content		523	582	21587769	4342662527
21604	09:54:32.040	00:00:21.604	1297	655,1307	715,4343	0,5175388	0,5971016	483,1167	4,297508	0	533,328	670,3779	0,3205381	0,6517674	488,5738	4,27638	0	47	594	693						Fix_sw.jpg	0	880	547	72	111	517	582	300	0	Content		522	582	21604379	4342679137
21621	09:54:32.057	00:00:21.621	1298	652,3525	695,4252	0,5170068	0,5968422	483,4812	4,326345	0	525,3789	668,8676	0,3199977	0,6518293	488,5739	4,220455	0	47	589	682						Fix_sw.jpg	0	880	547	72	111	517	582	300	0	Content		517	571	21621126	4342695884
21638	09:54:32.074	00:00:21.637	1299	700,6284	706,6654	0,5161675	0,5961079	482,4379	4,18371	0	529,6021	674,0743	0,3195496	0,6518245	488,5739	4,131332	0	47	615	690						Fix_sw.jpg	0	880	547	72	111	517	582	300	0	Content		543	579	21637763	4342712521
21654	09:54:32.090	00:00:21.654	1300	621,3867	734,2284	0,5157804	0,596185	485,4651	4,157146	0	537,6172	667,0283	0,3191477	0,6518074	488,2725	4,168273	0	47	580	701						Fix_sw.jpg	0	880	547	72	111	517	582	300	0	Content		508	590	21654376	4342729134
21671	09:54:32.107	00:00:21.671	1301	659,7994	702,6853	0,5157618	0,5960406	484,252	4,212108	0	531,5124	665,1796	0,3188208	0,6520303	488,2726	4,16669	0	47	596	684						Fix_sw.jpg	0	880	547	72	111	517	582	300	0	Content		524	573	21671002	4342745760
21688	09:54:32.124	00:00:21.687	1302	667,871	735,2603	0,5155386	0,5958825	484,6434	4,011712	0	528,7418	666,6633	0,3186003	0,6523184	488,2726	4,105847	0	47	598	701						Fix_sw.jpg	0	880	547	72	111	517	582	300	0	Content		526	590	21687625	4342762383
21704	09:54:32.140	00:00:21.704	1303	648,0218	721,8246	0,515384	0,5958779	484,7537	4,164924	0	525,3192	675,7417	0,318476	0,6523709	488,8017	4,088113	0	47	587	699						Fix_sw.jpg	0	880	547	72	111	517	582	300	0	Content		515	588	21704252	4342779010
21721	09:54:32.157	00:00:21.721	1304	644,1857	722,1461	0,5152966	0,5958776	484,8292	4,160991	0	527,7191	676,9902	0,3184755	0,652654	489,4256	4,11301	0	47	586	700						Fix_sw.jpg	0	880	547	72	111	517	582	300	0	Content		514	589	21721003	4342795761
21738	09:54:32.174	00:00:21.737	1305	652,8747	707,1964	0,5153078	0,5959011	484,9526	4,094646	0	535,1893	667,5109	0,3185942	0,6529068	490,2397	4,126896	0	47	594	687						Fix_sw.jpg	0	880	547	72	111	517	582	300	0	Content		522	576	21737632	4342812390
21754	09:54:32.190	00:00:21.754	1306	648,2991	721,0257	0,5153855	0,5958866	485,0013	4,158527	0	544,4413	670,3853	0,3185576	0,6531036	489,7336	4,137567	0	47	596	696						Fix_sw.jpg	0	880	547	72	111	517	582	300	0	Content		524	585	21754254	4342829012
21771	09:54:32.207	00:00:21.771	1307	606,997	730,1168	0,5157644	0,5956627	483,9098	4,07644	0	541,7054	663,5553	0,3186947	0,6530895	490,3059	4,133295	0	47	574	697						Fix_sw.jpg	0	880	547	72	111	517	582	300	0	Content		502	586	21771000	4342845758
21788	09:54:32.224	00:00:21.787	1308	655,3898	688,3606	0,5152457	0,5944072	485,2272	4,126596	0	559,2134	636,2518	0,3185519	0,6520319	490,8227	4,104487	0	48	607	662						Fix_sw.jpg	0	880	547	72	111	560	513	583	0	Content		535	551	21787625	4342862383
21804	09:54:32.240	00:00:21.804	1309	697,1327	677,8647	0,515949	0,592688	488,6122	4,090956	0	551,9604	612,4681	0,317996	0,650718	489,2334	4,056916	0	48	625	645						Fix_sw.jpg	0	880	547	72	111	560	513	583	0	Content		553	534	21804375	4342879133
21821	09:54:32.257	00:00:21.821	1310	-1024	-768	-1	-1	-1	-1	4	553,7137	591,9675	0,3179965	0,650052	489,1971	4,054317	0	48	554	592						Fix_sw.jpg	0	880	547	72	111	560	513	583	0	Content		482	481	21821004	4342895762
21838	09:54:32.274	00:00:21.837	1311	677,5121	642,1638	0,5158064	0,5917192	484,8817	4,039287	0	594,9091	596,1384	0,3181809	0,6499608	489,1971	4,076128	0	48	636	619						Fix_sw.jpg	0	880	547	72	111	560	513	583	0	Content		564	508	21837502	4342912260
21854	09:54:32.290	00:00:21.854	1312	694,491	638,1133	0,5160975	0,5914539	484,8594	4,010369	0	548,4807	596,7621	0,3182982	0,649869	488,8214	4,018819	0	48	621	617						Fix_sw.jpg	0	880	547	72	111	560	513	583	0	Content		549	506	21854248	4342929006
21871	09:54:32.307	00:00:21.870	1313	688,3309	629,6535	0,5164331	0,5912535	484,7778	4,033956	0	543,6257	602,6067	0,3184331	0,6496688	488,636	4,049231	0	48	616	616						Fix_sw.jpg	0	880	547	72	111	560	513	583	0	Content		544	505	21870874	4342945632
21888	09:54:32.324	00:00:21.887	1314	680,6483	642,9155	0,5167587	0,5910298	484,5157	4,003194	0	536,3673	605,0575	0,3186084	0,6495124	488,6394	4,020947	0	48	609	624						Fix_sw.jpg	0	880	547	72	111	560	513	583	0	Content		537	513	21887501	4342962259
21904	09:54:32.340	00:00:21.904	1315	689,6144	643,3093	0,5170491	0,590839	484,205	3,971118	0	558,689	598,1157	0,3187402	0,6494186	488,3847	4,054947	0	48	624	621						Fix_sw.jpg	0	880	547	72	111	560	513	583	0	Content		552	510	21904125	4342978883
21921	09:54:32.357	00:00:21.920	1316	680,6437	640,3701	0,5171781	0,5907484	484,0222	3,992588	0	558,1869	607,9188	0,3187922	0,6493316	487,9419	3,993706	0	48	619	624						Fix_sw.jpg	0	880	547	72	111	560	513	583	0	Content		547	513	21920876	4342995634
21937	09:54:32.373	00:00:21.937	1317	682,5163	634,9133	0,5172353	0,5906564	483,7401	3,938479	0	553,2912	594,5588	0,3187904	0,6492949	487,763	3,994112	0	48	618	615						Fix_sw.jpg	0	880	547	72	111	560	513	583	0	Content		546	504	21937499	4343012257
21954	09:54:32.390	00:00:21.954	1318	677,4753	640,8964	0,5172381	0,5905405	483,3062	3,9486	0	552,7087	599,7692	0,3186841	0,6493064	487,4619	3,928059	0	48	615	620						Fix_sw.jpg	0	880	547	72	111	560	513	583	0	Content		543	509	21954124	4343028882
21971	09:54:32.407	00:00:21.970	1319	642,983	643,2043	0,5170145	0,5904875	482,8882	3,915082	0	543,9706	602,1656	0,3183783	0,6493086	487,1186	4,0187	0	48	593	623						Fix_sw.jpg	0	880	547	72	111	560	513	583	0	Content		521	512	21970751	4343045509
21988	09:54:32.424	00:00:21.987	1320	682,0708	635,8055	0,5166636	0,5904386	482,2603	3,960085	0	551,6575	601,4865	0,3179637	0,6493177	486,7445	3,980668	0	48	617	619						Fix_sw.jpg	0	880	547	72	111	560	513	583	0	Content		545	508	21987500	4343062258
22004	09:54:32.440	00:00:22.004	1321	676,8775	639,768	0,5161274	0,5902138	481,7792	3,938729	0	590,6985	599,6196	0,3172991	0,6493425	486,2586	3,906139	0	48	634	620						Fix_sw.jpg	0	880	547	72	111	560	513	583	0	Content		562	509	22004121	4343078879
22021	09:54:32.457	00:00:22.020	1322	684,6717	636,7397	0,5154612	0,5900947	481,1192	3,908184	0	545,9208	603,7267	0,3165851	0,6491687	485,8228	3,923583	0	48	615	620						Fix_sw.jpg	0	880	547	72	111	560	513	583	0	Content		543	509	22020752	4343095510
22037	09:54:32.473	00:00:22.037	1323	674,079	635,5247	0,5148213	0,5900595	480,5167	3,937149	0	591,0375	597,404	0,3159275	0,6490565	485,8228	3,946739	0	48	633	616						Fix_sw.jpg	0	880	547	72	111	560	513	583	0	Content		561	505	22037371	4343112129
22054	09:54:32.490	00:00:22.054	1324	679,9871	636,2493	0,5142099	0,590124	480,1039	3,94199	0	587,8156	612,7532	0,3152006	0,6488103	485,8228	3,916378	0	48	634	625						Fix_sw.jpg	0	880	547	72	111	560	513	583	0	Content		562	514	22054122	4343128880
22071	09:54:32.507	00:00:22.070	1325	677,7883	626,9189	0,5135195	0,5900495	479,4459	3,931302	0	584,446	603,3888	0,314446	0,6485476	485,8228	3,945286	0	48	631	615						Fix_sw.jpg	0	880	547	72	111	560	513	583	0	Content		559	504	22070750	4343145508
22087	09:54:32.523	00:00:22.087	1326	681,1361	629,9818	0,5128456	0,5895743	478,6152	3,87313	0	592,6239	604,1262	0,3137816	0,6478538	485,8228	3,936381	0	48	637	617						Fix_sw.jpg	0	880	547	72	111	560	513	583	0	Content		565	506	22087372	4343162130
22104	09:54:32.540	00:00:22.104	1327	675,3487	635,4733	0,5122144	0,5889516	478,0022	3,971193	0	582,3388	606,142	0,3130724	0,6467599	485,8228	3,980509	0	48	629	621						Fix_sw.jpg	0	880	547	72	111	560	513	583	0	Content		557	510	22104121	4343178879
22121	09:54:32.557	00:00:22.120	1328	681,1872	632,7223	0,5116459	0,5880145	477,3666	3,87139	0	589,5023	601,008	0,3124257	0,6454436	485,8228	3,96858	0	48	635	617						Fix_sw.jpg	0	880	547	72	111	560	513	583	0	Content		563	506	22120751	4343195509
22137	09:54:32.573	00:00:22.137	1329	685,4313	646,1496	0,511218	0,5867321	476,8644	3,905071	0	589,6343	608,428	0,3119292	0,6437806	485,8228	3,951876	0	48	638	627						Fix_sw.jpg	0	880	547	72	111	560	513	583	0	Content		566	516	22137369	4343212127
22154	09:54:32.590	00:00:22.154	1330	682,7775	646,8052	0,5110466	0,5853958	476,1474	3,853993	0	587,5381	609,7244	0,3108211	0,6419632	480,861	3,939028	0	48	635	628						Fix_sw.jpg	0	880	547	72	111	560	513	583	0	Content		563	517	22154120	4343228878
22171	09:54:32.607	00:00:22.170	1331	678,0856	643,171	0,510838	0,584164	475,53	3,905917	0	588,5477	612,2339	0,3105873	0,6401528	481,3002	3,878854	0	48	633	628						Fix_sw.jpg	0	880	547	72	111	560	513	583	0	Content		561	517	22170618	4343245376
22187	09:54:32.623	00:00:22.187	1332	682,3309	647,7091	0,5106368	0,5829113	474,9672	3,907141	0	582,7589	611,0918	0,3104285	0,6384055	482,6257	3,911896	0	48	633	629						Fix_sw.jpg	0	880	547	72	111	560	513	583	0	Content		561	518	22187365	4343262123
22204	09:54:32.640	00:00:22.203	1333	673,3061	646,4496	0,5103921	0,5816272	474,5685	3,928992	0	590,4563	617,4741	0,3100314	0,6366394	482,2286	3,868359	0	48	632	632						Fix_sw.jpg	0	880	547	72	111	560	513	583	0	Content		560	521	22203989	4343278747
22221	09:54:32.657	00:00:22.220	1334	679,388	645,1329	0,5103338	0,5803883	473,9495	3,877917	0	585,6977	611,775	0,3097942	0,6351039	481,8111	3,890386	0	48	633	628						Fix_sw.jpg	0	880	547	72	111	560	513	583	0	Content		561	517	22220616	4343295374
22237	09:54:32.673	00:00:22.237	1335	675,0073	650,2531	0,5103264	0,579318	473,801	3,835612	0	582,6551	607,7454	0,3090421	0,6336409	477,5558	3,898341	0	48	629	629						Fix_sw.jpg	0	880	547	72	111	560	513	583	0	Content		557	518	22237238	4343311996
22254	09:54:32.690	00:00:22.253	1336	679,2134	646,679	0,5104834	0,5784987	473,3883	3,853512	0	596,8844	608,5823	0,3093162	0,632475	479,2311	3,865123	0	48	638	628						Fix_sw.jpg	0	880	547	72	111	560	513	583	0	Content		566	517	22253987	4343328745
22271	09:54:32.707	00:00:22.270	1337	679,8259	651,2729	0,5106456	0,5778818	473,2238	3,854971	0	589,728	612,76	0,3096822	0,6314912	481,0076	3,863849	0	48	635	632						Fix_sw.jpg	0	880	547	72	111	560	513	583	0	Content		563	521	22270612	4343345370
22287	09:54:32.723	00:00:22.287	1338	684,3923	654,5203	0,5109065	0,5775548	472,9344	3,860257	0	589,2556	619,7394	0,309788	0,6309156	481,1018	3,88137	0	48	637	637						Fix_sw.jpg	0	880	547	72	111	560	513	583	0	Content		565	526	22287236	4343361994
22304	09:54:32.740	00:00:22.303	1339	679,0888	651,5352	0,5111288	0,5772963	472,7392	3,830703	0	581,3253	615,2242	0,3092781	0,6303537	476,8297	3,857879	0	48	630	633						Fix_sw.jpg	0	880	547	72	111	560	513	583	0	Content		558	522	22303862	4343378620
22321	09:54:32.757	00:00:22.320	1340	679,7977	649,4887	0,5113841	0,5770724	472,6851	3,880922	0	583,641	615,8052	0,309258	0,629747	475,818	3,790174	0	48	632	633						Fix_sw.jpg	0	880	547	72	111	560	513	583	0	Content		560	522	22320611	4343395369
22337	09:54:32.773	00:00:22.337	1341	685,8053	647,5054	0,5117011	0,5768375	472,486	3,830828	0	584,2377	612,038	0,3099959	0,6290766	479,6877	3,938859	0	48	635	630						Fix_sw.jpg	0	880	547	72	111	560	513	583	0	Content		563	519	22337238	4343411996
22354	09:54:32.790	00:00:22.353	1342	695,723	643,3972	0,5114839	0,5762965	472,4628	3,868147	0	602,7219	608,7765	0,3091666	0,6281682	475,8113	3,77539	0	48	649	626						Fix_sw.jpg	0	880	547	72	111	560	513	583	0	Content		577	515	22353862	4343428620
22370	09:54:32.806	00:00:22.370	1343	724,6367	619,5455	0,5110852	0,5753165	472,2394	3,827887	0	628,984	588,4898	0,3088116	0,6267546	476,4794	3,807029	0	49	677	604						Fix_sw.jpg	0	880	547	72	111	614	471	583	0	Content		605	493	22370484	4343445242
22387	09:54:32.823	00:00:22.387	1344	737,3111	598,6559	0,5109295	0,5744525	472,3608	3,856863	0	639,5898	565,6606	0,3089777	0,6255108	479,1831	3,896236	0	49	688	582						Fix_sw.jpg	0	880	547	72	111	614	471	583	0	Content		616	471	22387235	4343461993
22404	09:54:32.840	00:00:22.403	1345	729,6014	598,9635	0,5111295	0,5742111	472,1362	3,840822	0	646,8029	559,3798	0,3089947	0,6248015	479,4586	3,853251	0	49	688	579						Fix_sw.jpg	0	880	547	72	111	614	471	583	0	Content		616	468	22403861	4343478619
22420	09:54:32.856	00:00:22.420	1346	744,5673	593,5979	0,5114688	0,5741713	472,0959	3,841654	0	639,26	569,2843	0,3089491	0,6241935	478,564	3,855814	0	49	692	581						Fix_sw.jpg	0	880	547	72	111	614	471	583	0	Content		620	470	22420484	4343495242
22437	09:54:32.873	00:00:22.437	1347	731,4141	593,8276	0,511646	0,5741	472,0577	3,885968	0	647,8174	561,7267	0,309035	0,6235592	478,9046	3,829923	0	49	690	578						Fix_sw.jpg	0	880	547	72	111	614	471	583	0	Content		618	467	22437234	4343511992
22454	09:54:32.890	00:00:22.453	1348	741,0692	593,9295	0,5117567	0,5740888	472,0682	3,923409	0	646,0545	562,8385	0,3087887	0,6228852	477,2049	3,871462	0	49	694	578						Fix_sw.jpg	0	880	547	72	111	614	471	583	0	Content		622	467	22453859	4343528617
22470	09:54:32.906	00:00:22.470	1349	736,334	594,6326	0,5117261	0,5740483	471,9929	3,85861	0	647,2704	557,9105	0,3088233	0,6222272	478,3076	3,849554	0	49	692	576						Fix_sw.jpg	0	880	547	72	111	614	471	583	0	Content		620	465	22470484	4343545242
22474	09:54:32.910																				ImageEnd	16	0	0	Fix_sw.jpg
22487	09:54:32.923	00:00:22.487	1350	743,178	595,1482	0,5115563	0,5738887	472,0909	3,85823	0	595,7225	542,6092	0,3080944	0,6216378	475,2314	3,775738	0	49	669	569						No media	0	1024	768	0	0	686	582	583	0	Content		669	569	22487110	4343561868
22493	09:54:32.929																				ImageStart	8	0	0	StimuliFarbe_rot_gelb.png
22504	09:54:32.940	00:00:22.503	1351	746,1266	596,8723	0,5112286	0,5737125	472,1145	3,869991	0	587,8764	556,9597	0,3076825	0,620971	475,1882	3,83766	0	49	667	577						StimuliFarbe_rot_gelb.png	0	880	547	72	111	614	471	583	0	Content		595	466	22503858	4343578616
22520	09:54:32.956	00:00:22.520	1352	737,9565	597,0042	0,5108035	0,573662	472,1211	3,836721	0	650,9778	566,2678	0,3071265	0,6203937	474,7441	3,803751	0	49	694	582						StimuliFarbe_rot_gelb.png	0	880	547	72	111	614	471	583	0	Content		622	471	22520485	4343595243
22537	09:54:32.973	00:00:22.537	1353	727,8977	597,8168	0,5103043	0,5736221	472,1934	3,863884	0	647,4066	560,6419	0,3065483	0,6199676	474,7442	3,774928	0	49	688	579						StimuliFarbe_rot_gelb.png	0	880	547	72	111	614	471	583	0	Content		616	468	22537108	4343611866
22554	09:54:32.990	00:00:22.553	1354	749,9472	601,9685	0,5097529	0,5733806	472,3045	3,86342	0	637,5936	567,1516	0,3058517	0,6193206	474,7442	3,845848	0	49	694	585						StimuliFarbe_rot_gelb.png	0	880	547	72	111	614	471	583	0	Content		622	474	22553728	4343628486
22570	09:54:33.006	00:00:22.570	1355	737,2576	598,9745	0,5090198	0,5730831	472,4922	3,863383	0	639,3781	559,6382	0,3050791	0,6187686	474,7442	3,897057	0	49	688	579						StimuliFarbe_rot_gelb.png	0	880	547	72	111	614	471	583	0	Content		616	468	22570480	4343645238
22587	09:54:33.023	00:00:22.587	1356	736,7333	598,4595	0,5081617	0,57263	472,4869	3,88252	0	642,2538	564,4482	0,3041924	0,6180614	474,7442	3,793254	0	49	689	581						StimuliFarbe_rot_gelb.png	0	880	547	72	111	614	471	583	0	Content		617	470	22587104	4343661862
22604	09:54:33.040	00:00:22.603	1357	729,5374	599,2382	0,5072227	0,571936	472,4586	3,874439	0	642,6878	559,9912	0,3032894	0,6174512	474,7442	3,966979	0	49	686	580						StimuliFarbe_rot_gelb.png	0	880	547	72	111	614	471	583	0	Content		614	469	22603727	4343678485
22620	09:54:33.056	00:00:22.620	1358	740,808	604,9858	0,5062919	0,5708421	472,4717	3,861091	0	644,3348	564,3181	0,3022788	0,6164279	474,7442	3,802412	0	49	693	585						StimuliFarbe_rot_gelb.png	0	880	547	72	111	614	471	583	0	Content		621	474	22620353	4343695111
22637	09:54:33.073	00:00:22.637	1359	742,2217	603,5634	0,5054351	0,5697295	472,2841	3,843873	0	633,105	570,8336	0,3016349	0,615325	476,3635	3,859221	0	49	688	587						StimuliFarbe_rot_gelb.png	0	880	547	72	111	614	471	583	0	Content		616	476	22637102	4343711860
22654	09:54:33.090	00:00:22.653	1360	734,5153	603,376	0,5044985	0,5682827	472,4755	3,849812	0	637,2432	577,1818	0,3007212	0,6140423	476,2999	3,915007	0	49	686	590						StimuliFarbe_rot_gelb.png	0	880	547	72	111	614	471	583	0	Content		614	479	22653727	4343728485
22670	09:54:33.106	00:00:22.670	1361	727,5557	602,2084	0,5037135	0,5665347	472,2133	3,906809	0	624,3795	571,4174	0,299524	0,6125157	474,0363	3,924334	0	49	676	587						StimuliFarbe_rot_gelb.png	0	880	547	72	111	614	471	583	0	Content		604	476	22670352	4343745110
22687	09:54:33.123	00:00:22.686	1362	735,7862	602,3604	0,5029281	0,5648514	472,1554	3,89079	0	627,4225	571,4518	0,2985869	0,6110113	473,29	3,921937	0	49	682	587						StimuliFarbe_rot_gelb.png	0	880	547	72	111	614	471	583	0	Content		610	476	22686979	4343761737
22704	09:54:33.140	00:00:22.703	1363	733,6471	597,9395	0,5022823	0,5633169	471,9825	3,842689	0	636,3938	564,3533	0,2982295	0,6095868	475,5775	3,835006	0	49	685	581						StimuliFarbe_rot_gelb.png	0	880	547	72	111	614	471	583	0	Content		613	470	22703728	4343778486
22720	09:54:33.156	00:00:22.720	1364	732,2916	602,0634	0,5016788	0,5619608	471,8394	3,822176	0	640,6277	564,2527	0,2974856	0,6082995	474,9717	3,861422	0	49	686	583						StimuliFarbe_rot_gelb.png	0	880	547	72	111	614	471	583	0	Content		614	472	22720353	4343795111
22737	09:54:33.173	00:00:22.736	1365	733,4055	599,973	0,5011557	0,5606092	471,5492	3,857602	0	640,0795	572,9644	0,2965399	0,6067851	472,6286	3,827724	0	49	687	586						StimuliFarbe_rot_gelb.png	0	880	547	72	111	614	471	583	0	Content		615	475	22736976	4343811734
22754	09:54:33.190	00:00:22.753	1366	729,2267	606,5051	0,5006599	0,5593095	471,4214	3,860586	0	637,4479	575,9243	0,2960781	0,6053348	472,9069	3,872108	0	49	683	591						StimuliFarbe_rot_gelb.png	0	880	547	72	111	614	471	583	0	Content		611	480	22753603	4343828361
22770	09:54:33.206	00:00:22.770	1367	734,1982	604,847	0,5002669	0,5580279	471,2662	3,820199	0	632,1046	569,713	0,2955934	0,6037655	472,7876	3,888126	0	49	683	587						StimuliFarbe_rot_gelb.png	0	880	547	72	111	614	471	583	0	Content		611	476	22770359	4343845117
22787	09:54:33.223	00:00:22.786	1368	732,7737	603,5018	0,4999527	0,5568252	470,8606	3,762713	0	641,4468	576,2748	0,295083	0,6022858	472,2935	3,813597	0	49	687	590						StimuliFarbe_rot_gelb.png	0	880	547	72	111	614	471	583	0	Content		615	479	22786977	4343861735
22804	09:54:33.240	00:00:22.803	1369	731,2709	609,1921	0,4996464	0,555773	470,9333	3,812693	0	638,801	572,1569	0,295106	0,6009919	474,7621	3,824237	0	49	685	591						StimuliFarbe_rot_gelb.png	0	880	547	72	111	614	471	583	0	Content		613	480	22803601	4343878359
22820	09:54:33.256	00:00:22.820	1370	738,9238	603,0783	0,4994899	0,5548429	470,6917	3,803652	0	581,1736	552,0914	0,2945963	0,5996565	472,9167	3,66236	0	49	660	578						StimuliFarbe_rot_gelb.png	0	880	547	72	111	614	471	583	0	Content		588	467	22820227	4343894985
22837	09:54:33.273	00:00:22.836	1371	734,984	604,0334	0,4994286	0,5541078	470,5968	3,811331	0	640,962	574,974	0,2944769	0,5983784	472,9092	3,737117	0	49	688	590						StimuliFarbe_rot_gelb.png	0	880	547	72	111	614	471	583	0	Content		616	479	22836978	4343911736
22854	09:54:33.290	00:00:22.853	1372	733,9463	601,5784	0,4994011	0,5535198	470,5184	3,842162	0	639,6694	574,556	0,2941204	0,5974032	471,7347	3,755458	0	49	687	588						StimuliFarbe_rot_gelb.png	0	880	547	72	111	614	471	583	0	Content		615	477	22853609	4343928367
22870	09:54:33.306	00:00:22.870	1373	735,1594	607,9915	0,4992938	0,5529832	470,5872	3,73965	0	595,4282	513,9513	0,2941372	0,596485	472,5234	3,402575	0	49	665	561						StimuliFarbe_rot_gelb.png	0	880	547	72	111	614	471	583	0	Content		593	450	22870232	4343944990
22887	09:54:33.323	00:00:22.886	1374	727,7443	600,0169	0,4992988	0,5526943	470,5557	3,8085	0	579,911	556,9904	0,2939968	0,5956386	472,0322	3,702504	0	49	654	579						StimuliFarbe_rot_gelb.png	0	880	547	72	111	614	471	583	0	Content		582	468	22886855	4343961613
22904	09:54:33.340	00:00:22.903	1375	725,8687	606,1766	0,4993328	0,5521907	470,4589	3,805912	0	570,6611	554,5744	0,2939146	0,5947853	472,1304	3,749236	0	49	648	580						StimuliFarbe_rot_gelb.png	0	880	547	72	111	614	471	583	0	Content		576	469	22903602	4343978360
22920	09:54:33.356	00:00:22.920	1376	728,4185	605,0615	0,4993625	0,5519766	470,4858	3,796177	0	578,9011	560,0159	0,2938676	0,5938894	472,0688	3,687132	0	49	654	583						StimuliFarbe_rot_gelb.png	0	880	547	72	111	614	471	583	0	Content		582	472	22920227	4343994985
22937	09:54:33.373	00:00:22.936	1377	694,3548	656,3724	0,4999639	0,5523831	470,4859	3,560229	0	506,1072	565,4097	0,2942805	0,5937979	471,7724	3,694912	0	49	600	611						StimuliFarbe_rot_gelb.png	0	880	547	72	111	614	471	583	0	Content		528	500	22936851	4344011609
22953	09:54:33.389	00:00:22.953	1378	-1024	-768	-1	-1	-1	-1	4	-1024	-768	-1	-1	-1	-1	4		0	0						StimuliFarbe_rot_gelb.png	0	880	547	72	111				0	Content		-72	-111	22953478	4344028236
22970	09:54:33.406	00:00:22.970	1379	-1024	-768	-1	-1	-1	-1	4	-1024	-768	-1	-1	-1	-1	4		0	0						StimuliFarbe_rot_gelb.png	0	880	547	72	111				0	Content		-72	-111	22970222	4344044980
22987	09:54:33.423	00:00:22.986	1380	-1024	-768	-1	-1	-1	-1	4	-1024	-768	-1	-1	-1	-1	4		0	0						StimuliFarbe_rot_gelb.png	0	880	547	72	111				0	Content		-72	-111	22986845	4344061603
23003	09:54:33.439	00:00:23.003	1381	-1024	-768	-1	-1	-1	-1	4	-1024	-768	-1	-1	-1	-1	4		0	0						StimuliFarbe_rot_gelb.png	0	880	547	72	111				0	Content		-72	-111	23003471	4344078229
23020	09:54:33.456	00:00:23.020	1382	-1024	-768	-1	-1	-1	-1	4	-1024	-768	-1	-1	-1	-1	4		0	0						StimuliFarbe_rot_gelb.png	0	880	547	72	111				0	Content		-72	-111	23020092	4344094850
23037	09:54:33.473	00:00:23.036	1383	-1024	-768	-1	-1	-1	-1	4	-1024	-768	-1	-1	-1	-1	4		0	0						StimuliFarbe_rot_gelb.png	0	880	547	72	111				0	Content		-72	-111	23036842	4344111600
23053	09:54:33.489	00:00:23.053	1384	-1024	-768	-1	-1	-1	-1	4	-1024	-768	-1	-1	-1	-1	4		0	0						StimuliFarbe_rot_gelb.png	0	880	547	72	111				0	Content		-72	-111	23053467	4344128225
23070	09:54:33.506	00:00:23.070	1385	-1024	-768	-1	-1	-1	-1	4	-1024	-768	-1	-1	-1	-1	4		0	0						StimuliFarbe_rot_gelb.png	0	880	547	72	111				0	Content		-72	-111	23070091	4344144849
23087	09:54:33.523	00:00:23.086	1386	-1024	-768	-1	-1	-1	-1	4	-1024	-768	-1	-1	-1	-1	4		0	0						StimuliFarbe_rot_gelb.png	0	880	547	72	111				0	Content		-72	-111	23086841	4344161599
23103	09:54:33.539	00:00:23.103	1387	-1024	-768	-1	-1	-1	-1	4	-1024	-768	-1	-1	-1	-1	4		0	0						StimuliFarbe_rot_gelb.png	0	880	547	72	111				0	Content		-72	-111	23103464	4344178222
23120	09:54:33.556	00:00:23.120	1388	-1024	-768	-1	-1	-1	-1	4	-1024	-768	-1	-1	-1	-1	4		0	0						StimuliFarbe_rot_gelb.png	0	880	547	72	111				0	Content		-72	-111	23120087	4344194845
23137	09:54:33.573	00:00:23.136	1389	-1024	-768	-1	-1	-1	-1	4	-1024	-768	-1	-1	-1	-1	4		0	0						StimuliFarbe_rot_gelb.png	0	880	547	72	111				0	Content		-72	-111	23136712	4344211470
23153	09:54:33.589	00:00:23.153	1390	-1024	-768	-1	-1	-1	-1	4	-1024	-768	-1	-1	-1	-1	4		0	0						StimuliFarbe_rot_gelb.png	0	880	547	72	111				0	Content		-72	-111	23153462	4344228220
23170	09:54:33.606	00:00:23.170	1391	-1024	-768	-1	-1	-1	-1	4	-1024	-768	-1	-1	-1	-1	4		0	0						StimuliFarbe_rot_gelb.png	0	880	547	72	111				0	Content		-72	-111	23170086	4344244844
23187	09:54:33.623	00:00:23.186	1392	-1024	-768	-1	-1	-1	-1	4	-1024	-768	-1	-1	-1	-1	4		0	0						StimuliFarbe_rot_gelb.png	0	880	547	72	111				0	Content		-72	-111	23186708	4344261466
23203	09:54:33.639	00:00:23.203	1393	-1024	-768	-1	-1	-1	-1	4	-1024	-768	-1	-1	-1	-1	4		0	0						StimuliFarbe_rot_gelb.png	0	880	547	72	111				0	Content		-72	-111	23203334	4344278092
23220	09:54:33.656	00:00:23.220	1394	-1024	-768	-1	-1	-1	-1	4	-1024	-768	-1	-1	-1	-1	4		0	0						StimuliFarbe_rot_gelb.png	0	880	547	72	111				0	Content		-72	-111	23220083	4344294841
23237	09:54:33.673	00:00:23.236	1395	-1024	-768	-1	-1	-1	-1	4	-1024	-768	-1	-1	-1	-1	4		0	0						StimuliFarbe_rot_gelb.png	0	880	547	72	111				0	Content		-72	-111	23236708	4344311466
23253	09:54:33.689	00:00:23.253	1396	-1024	-768	-1	-1	-1	-1	4	-1024	-768	-1	-1	-1	-1	4		0	0						StimuliFarbe_rot_gelb.png	0	880	547	72	111				0	Content		-72	-111	23253332	4344328090
23270	09:54:33.706	00:00:23.270	1397	-1024	-768	-1	-1	-1	-1	4	-1024	-768	-1	-1	-1	-1	4		0	0						StimuliFarbe_rot_gelb.png	0	880	547	72	111				0	Content		-72	-111	23270078	4344344836
23287	09:54:33.723	00:00:23.286	1398	-1024	-768	-1	-1	-1	-1	4	-1024	-768	-1	-1	-1	-1	4		0	0						StimuliFarbe_rot_gelb.png	0	880	547	72	111				0	Content		-72	-111	23286700	4344361458
23303	09:54:33.739	00:00:23.303	1399	-1024	-768	-1	-1	-1	-1	4	-1024	-768	-1	-1	-1	-1	4		0	0						StimuliFarbe_rot_gelb.png	0	880	547	72	111				0	Content		-72	-111	23303320	4344378078
23320	09:54:33.756	00:00:23.319	1400	-1024	-768	-1	-1	-1	-1	4	-1024	-768	-1	-1	-1	-1	4		0	0						StimuliFarbe_rot_gelb.png	0	880	547	72	111				0	Content		-72	-111	23319947	4344394705
23337	09:54:33.773	00:00:23.337	1401	-1024	-768	-1	-1	-1	-1	4	-1024	-768	-1	-1	-1	-1	4		0	0						StimuliFarbe_rot_gelb.png	0	880	547	72	111				0	Content		-72	-111	23337138	4344411896
23355	09:54:33.791	00:00:23.354	1402	-1024	-768	-1	-1	-1	-1	4	-1024	-768	-1	-1	-1	-1	4		0	0						StimuliFarbe_rot_gelb.png	0	880	547	72	111				0	Content		-72	-111	23354514	4344429272
23372	09:54:33.808	00:00:23.371	1403	-1024	-768	-1	-1	-1	-1	4	-1024	-768	-1	-1	-1	-1	4		0	0						StimuliFarbe_rot_gelb.png	0	880	547	72	111				0	Content		-72	-111	23371764	4344446522
23387	09:54:33.823	00:00:23.386	1404	-1024	-768	-1	-1	-1	-1	4	-1024	-768	-1	-1	-1	-1	4		0	0						StimuliFarbe_rot_gelb.png	0	880	547	72	111				0	Content		-72	-111	23386569	4344461327
23403	09:54:33.839	00:00:23.403	1405	-1024	-768	-1	-1	-1	-1	4	-1024	-768	-1	-1	-1	-1	4		0	0						StimuliFarbe_rot_gelb.png	0	880	547	72	111				0	Content		-72	-111	23403319	4344478077
23420	09:54:33.856	00:00:23.419	1406	-1024	-768	-1	-1	-1	-1	4	-1024	-768	-1	-1	-1	-1	4		0	0						StimuliFarbe_rot_gelb.png	0	880	547	72	111				0	Content		-72	-111	23419932	4344494690
23437	09:54:33.873	00:00:23.436	1407	-1024	-768	-1	-1	-1	-1	4	-1024	-768	-1	-1	-1	-1	4		0	0						StimuliFarbe_rot_gelb.png	0	880	547	72	111				0	Content		-72	-111	23436566	4344511324
23453	09:54:33.889	00:00:23.453	1408	-1024	-768	-1	-1	-1	-1	4	-1024	-768	-1	-1	-1	-1	4		0	0						StimuliFarbe_rot_gelb.png	0	880	547	72	111				0	Content		-72	-111	23453190	4344527948
23470	09:54:33.906	00:00:23.469	1409	-1024	-768	-1	-1	-1	-1	4	-1024	-768	-1	-1	-1	-1	4		0	0						StimuliFarbe_rot_gelb.png	0	880	547	72	111				0	Content		-72	-111	23469815	4344544573
23487	09:54:33.923	00:00:23.486	1410	-1024	-768	-1	-1	-1	-1	4	-1024	-768	-1	-1	-1	-1	4		0	0						StimuliFarbe_rot_gelb.png	0	880	547	72	111				0	Content		-72	-111	23486564	4344561322
23503	09:54:33.939	00:00:23.503	1411	721,5775	732,6124	0,5002304	0,549959	477,6891	4,174546	3	677,2209	720,6271	0,500231	0,5499582	477,6891	4,15087	1	50	677	721						StimuliFarbe_rot_gelb.png	0	880	547	72	111	547	586	117	0	Content		605	610	23503189	4344577947
23520	09:54:33.956	00:00:23.519	1412	707,9506	709,7103	0,4992408	0,5499472	472,7111	4,272861	3	664,1767	697,5332	0,4992422	0,5499464	472,7111	4,248566	1	50	664	698						StimuliFarbe_rot_gelb.png	0	880	547	72	111	547	586	117	0	Content		592	587	23519814	4344594572
23536	09:54:33.972	00:00:23.536	1413	616,5878	737,2642	0,499149	0,5501612	470,6058	4,116359	1	576,1854	725,1349	0,4986167	0,5501585	472,7111	4,110452	3	50	617	737						StimuliFarbe_rot_gelb.png	0	880	547	72	111	547	586	117	0	Content		545	626	23536440	4344611198
23553	09:54:33.989	00:00:23.553	1414	668,265	709,5539	0,499181	0,5496241	470,6058	4,235555	3	626,6902	697,1314	0,4991899	0,5496236	470,9879	4,214761	1	50	627	697						StimuliFarbe_rot_gelb.png	0	880	547	72	111	547	586	117	0	Content		555	586	23553190	4344627948
23570	09:54:34.006	00:00:23.569	1415	661,1765	704,7098	0,4993711	0,5492397	470,6058	4,270617	3	619,3273	692,2845	0,4993777	0,5492393	470,7838	4,247925	1	50	619	692						StimuliFarbe_rot_gelb.png	0	880	547	72	111	547	586	117	0	Content		547	581	23569814	4344644572
23586	09:54:34.022	00:00:23.586	1416	615,6992	706,7045	0,4994635	0,5491049	470,6058	4,25365	3	574,9635	694,2196	0,4994189	0,5491039	470,7839	4,231074	1	50	575	694						StimuliFarbe_rot_gelb.png	0	880	547	72	111	547	586	117	0	Content		503	583	23586438	4344661196
23603	09:54:34.039	00:00:23.603	1417	657,7352	706,7219	0,4993829	0,5485935	470,6058	4,19337	3	616,1734	694,2648	0,4993925	0,548593	471,0579	4,173501	1	50	616	694						StimuliFarbe_rot_gelb.png	0	880	547	72	111	547	586	117	0	Content		544	583	23603062	4344677820
23620	09:54:34.056	00:00:23.619	1418	-1024	-768	-1	-1	-1	-1	4	-1024	-768	-1	-1	-1	-1	4		0	0						StimuliFarbe_rot_gelb.png	0	880	547	72	111				0	Content		-72	-111	23619810	4344694568
23636	09:54:34.072	00:00:23.636	1419	-1024	-768	-1	-1	-1	-1	4	-1024	-768	-1	-1	-1	-1	4		0	0						StimuliFarbe_rot_gelb.png	0	880	547	72	111				0	Content		-72	-111	23636437	4344711195
23653	09:54:34.089	00:00:23.653	1420	-1024	-768	-1	-1	-1	-1	4	-1024	-768	-1	-1	-1	-1	4		0	0						StimuliFarbe_rot_gelb.png	0	880	547	72	111				0	Content		-72	-111	23653058	4344727816
23670	09:54:34.106	00:00:23.669	1421	-1024	-768	-1	-1	-1	-1	4	-1024	-768	-1	-1	-1	-1	4		0	0						StimuliFarbe_rot_gelb.png	0	880	547	72	111				0	Content		-72	-111	23669683	4344744441
23686	09:54:34.122	00:00:23.686	1422	-1024	-768	-1	-1	-1	-1	4	-1024	-768	-1	-1	-1	-1	4		0	0						StimuliFarbe_rot_gelb.png	0	880	547	72	111				0	Content		-72	-111	23686432	4344761190
23703	09:54:34.139	00:00:23.703	1423	-1024	-768	-1	-1	-1	-1	4	-1024	-768	-1	-1	-1	-1	4		0	0						StimuliFarbe_rot_gelb.png	0	880	547	72	111				0	Content		-72	-111	23703057	4344777815
23720	09:54:34.156	00:00:23.719	1424	-1024	-768	-1	-1	-1	-1	4	-1024	-768	-1	-1	-1	-1	4		0	0						StimuliFarbe_rot_gelb.png	0	880	547	72	111				0	Content		-72	-111	23719682	4344794440
23736	09:54:34.172	00:00:23.736	1425	611,0974	678,4124	0,3971111	0,5663766	472,1724	4,101371	3	568,6116	665,0669	0,3971154	0,5663764	472,1724	4,07821	3		0	0						StimuliFarbe_rot_gelb.png	0	880	547	72	111				0	Content		-72	-111	23736304	4344811062
23753	09:54:34.189	00:00:23.753	1426	601,608	687,2369	0,397039	0,5664989	472,1724	4,060782	3	558,9092	674,004	0,3970434	0,5664987	472,1724	4,037874	3		0	0						StimuliFarbe_rot_gelb.png	0	880	547	72	111				0	Content		-72	-111	23753162	4344827920
23770	09:54:34.206	00:00:23.769	1427	656,7744	717,9469	0,4997496	0,5493898	470,8882	3,865011	0	547,3894	671,7928	0,2946774	0,5836142	473,6246	3,986075	0	51	602	695						StimuliFarbe_rot_gelb.png	0	880	547	72	111	472	572	283	0	Content		530	584	23769680	4344844438
23786	09:54:34.222	00:00:23.786	1428	697,9132	699,303	0,5002055	0,5494123	473,0081	3,937698	0	515,0253	666,4797	0,2942398	0,5837495	471,5038	3,9728	0	51	606	683						StimuliFarbe_rot_gelb.png	0	880	547	72	111	472	572	283	0	Content		534	572	23786305	4344861063
23803	09:54:34.239	00:00:23.802	1429	-1024	-768	-1	-1	-1	-1	4	-1024	-768	-1	-1	-1	-1	4	51	0	0						StimuliFarbe_rot_gelb.png	0	880	547	72	111	472	572	283	0	Content		-72	-111	23802994	4344877752
23820	09:54:34.256	00:00:23.819	1430	-1024	-768	-1	-1	-1	-1	4	-1024	-768	-1	-1	-1	-1	4	51	0	0						StimuliFarbe_rot_gelb.png	0	880	547	72	111	472	572	283	0	Content		-72	-111	23819661	4344894419
23836	09:54:34.272	00:00:23.836	1431	577,1787	693,5557	0,5003601	0,5507928	470,7663	3,918523	0	458,7044	671,8917	0,2947761	0,5847367	471,3765	3,900753	0	51	518	683						StimuliFarbe_rot_gelb.png	0	880	547	72	111	472	572	283	0	Content		446	572	23836303	4344911061
23853	09:54:34.289	00:00:23.852	1432	625,2939	702,5233	0,5000729	0,550934	470,7776	3,934216	0	463,6165	668,9103	0,29461	0,5851164	471,3865	3,808686	0	51	544	686						StimuliFarbe_rot_gelb.png	0	880	547	72	111	472	572	283	0	Content		472	575	23852930	4344927688
23870	09:54:34.306	00:00:23.869	1433	619,4189	698,351	0,5000036	0,55121	470,7784	3,982052	0	467,1376	670,8771	0,2945344	0,5852459	471,4594	3,877311	0	51	543	685						StimuliFarbe_rot_gelb.png	0	880	547	72	111	472	572	283	0	Content		471	574	23869681	4344944439
23886	09:54:34.322	00:00:23.886	1434	619,4399	681,0323	0,4998882	0,5513014	470,9652	4,004685	0	461,0486	674,9725	0,29437	0,5853336	471,1949	3,838502	0	51	540	678						StimuliFarbe_rot_gelb.png	0	880	547	72	111	472	572	283	0	Content		468	567	23886306	4344961064
23903	09:54:34.339	00:00:23.902	1435	662,6595	709,257	0,4998767	0,5510563	470,9652	3,849043	0	457,7428	666,5498	0,2943498	0,5853347	471,1928	3,862868	0	51	560	688						StimuliFarbe_rot_gelb.png	0	880	547	72	111	472	572	283	0	Content		488	577	23902930	4344977688
23920	09:54:34.356	00:00:23.919	1436	621,9219	688,4636	0,4998841	0,5512434	470,9079	3,978039	0	458,04	672,9009	0,2943433	0,5852463	471,1281	3,872778	0	51	540	681						StimuliFarbe_rot_gelb.png	0	880	547	72	111	472	572	283	0	Content		468	570	23919596	4344994354
23936	09:54:34.372	00:00:23.936	1437	619,4718	683,8434	0,4999292	0,5511558	470,8659	4,027645	0	462,7336	670,8429	0,2943609	0,5851431	471,1253	3,900756	0	51	541	677						StimuliFarbe_rot_gelb.png	0	880	547	72	111	472	572	283	0	Content		469	566	23936306	4345011064
23953	09:54:34.389	00:00:23.952	1438	624,3942	698,0784	0,5000429	0,551009	470,6569	3,968037	0	462,7056	669,127	0,2944474	0,584967	470,9885	3,907366	0	51	544	684						StimuliFarbe_rot_gelb.png	0	880	547	72	111	472	572	283	0	Content		472	573	23952929	4345027687
23970	09:54:34.406	00:00:23.969	1439	625,1483	706,5504	0,5001978	0,5509066	470,3383	3,894983	0	462,5115	668,053	0,2945181	0,5848479	471,006	3,86579	0	51	544	687						StimuliFarbe_rot_gelb.png	0	880	547	72	111	472	572	283	0	Content		472	576	23969568	4345044326
23986	09:54:34.422	00:00:23.986	1440	675,5831	694,8477	0,5002896	0,5508977	470,5501	3,919039	0	461,7445	664,8656	0,2945505	0,5847976	470,9357	3,855597	0	51	569	680						StimuliFarbe_rot_gelb.png	0	880	547	72	111	472	572	283	0	Content		497	569	23986181	4345060939
24003	09:54:34.439	00:00:24.002	1441	624,3735	693,9167	0,5002646	0,5509757	470,7935	4,023176	0	461,5961	665,4781	0,2945673	0,584804	470,9181	3,900093	0	51	543	680						StimuliFarbe_rot_gelb.png	0	880	547	72	111	472	572	283	0	Content		471	569	24002930	4345077688
24020	09:54:34.456	00:00:24.019	1442	620,3713	691,3296	0,5002988	0,5511287	470,6924	4,015322	0	451,6513	665,9965	0,2945834	0,5848709	470,8845	3,860606	0	51	536	679						StimuliFarbe_rot_gelb.png	0	880	547	72	111	472	572	283	0	Content		464	568	24019568	4345094326
24036	09:54:34.472	00:00:24.036	1443	616,4009	697,1341	0,5002962	0,5512102	470,6643	4,029598	0	457,3854	665,758	0,2946191	0,5849903	471,1924	3,890547	0	51	537	681						StimuliFarbe_rot_gelb.png	0	880	547	72	111	472	572	283	0	Content		465	570	24036175	4345110933
24053	09:54:34.489	00:00:24.052	1444	615,6519	673,9169	0,499471	0,5507703	470,6643	4,109117	0	490,4085	655,5954	0,2938154	0,5844517	471,0072	3,850099	0	52	553	665						StimuliFarbe_rot_gelb.png	0	880	547	72	111	526	513	283	0	Content		481	554	24052804	4345127562
24070	09:54:34.506	00:00:24.069	1445	640,5675	644,7429	0,498628	0,5492986	470,6643	4,078572	0	515,0281	605,6861	0,2930085	0,5832092	470,924	3,900178	0	52	578	625						StimuliFarbe_rot_gelb.png	0	880	547	72	111	526	513	283	0	Content		506	514	24069566	4345144324
24086	09:54:34.522	00:00:24.086	1446	679,8748	627,8951	0,498698	0,5487359	470,6036	4,196773	0	522,8582	614,6458	0,2929609	0,5829318	471,2707	3,900457	0	52	601	621						StimuliFarbe_rot_gelb.png	0	880	547	72	111	526	513	283	0	Content		529	510	24086178	4345160936
24103	09:54:34.539	00:00:24.102	1447	625,0765	634,2303	0,4988286	0,5491107	470,6036	4,228994	0	519,6428	613,3812	0,2928881	0,5829802	471,4074	3,945707	0	52	572	624						StimuliFarbe_rot_gelb.png	0	880	547	72	111	526	513	283	0	Content		500	513	24102802	4345177560
24119	09:54:34.555	00:00:24.119	1448	681,1069	633,8999	0,4988558	0,5487226	470,8197	4,102489	0	519,1006	612,223	0,2929122	0,582799	471,306	3,912091	0	52	600	623						StimuliFarbe_rot_gelb.png	0	880	547	72	111	526	513	283	0	Content		528	512	24119427	4345194185
24136	09:54:34.572	00:00:24.136	1449	675,8254	634,4204	0,4989372	0,5485573	470,8276	4,132062	0	516,1214	621,7154	0,2928925	0,5826865	471,0573	3,98346	0	52	596	628						StimuliFarbe_rot_gelb.png	0	880	547	72	111	526	513	283	0	Content		524	517	24136176	4345210934
24153	09:54:34.589	00:00:24.152	1450	631,3924	614,7752	0,499046	0,5485294	470,8276	4,235326	0	527,3779	613,8817	0,2929962	0,5826209	471,319	4,020326	0	52	579	614						StimuliFarbe_rot_gelb.png	0	880	547	72	111	526	513	283	0	Content		507	503	24152804	4345227562
24169	09:54:34.605	00:00:24.169	1451	672,316	640,9712	0,4991493	0,5484315	470,6909	4,087595	0	528,3349	615,9022	0,293071	0,582575	471,1939	4,007497	0	52	600	628						StimuliFarbe_rot_gelb.png	0	880	547	72	111	526	513	283	0	Content		528	517	24169427	4345244185
24186	09:54:34.622	00:00:24.186	1452	672,5715	650,3162	0,4991629	0,5485528	470,7168	4,172841	0	469,3679	606,9562	0,2930332	0,582814	471,2871	3,972293	0	52	571	629						StimuliFarbe_rot_gelb.png	0	880	547	72	111	526	513	283	0	Content		499	518	24186052	4345260810
24203	09:54:34.639	00:00:24.202	1453	676,7261	645,5199	0,4991113	0,5488263	470,7189	4,082261	0	524,5817	616,8421	0,2929494	0,5830371	471,0684	3,981161	0	52	601	631						StimuliFarbe_rot_gelb.png	0	880	547	72	111	526	513	283	0	Content		529	520	24202802	4345277560
24219	09:54:34.655	00:00:24.219	1454	669,469	637,8684	0,4989987	0,5489516	470,8811	4,168204	0	521,7001	613,8352	0,292863	0,583206	471,2188	3,971889	0	52	596	626						StimuliFarbe_rot_gelb.png	0	880	547	72	111	526	513	283	0	Content		524	515	24219426	4345294184
24236	09:54:34.672	00:00:24.236	1455	672,5334	640,4813	0,4990212	0,5491521	470,7591	4,167471	0	523,7131	605,0504	0,2928939	0,5834467	471,1198	3,945504	0	52	598	623						StimuliFarbe_rot_gelb.png	0	880	547	72	111	526	513	283	0	Content		526	512	24236054	4345310812
24253	09:54:34.689	00:00:24.252	1456	672,4673	626,8033	0,4990152	0,5493456	470,7729	4,259374	0	534,4867	613,7872	0,2929394	0,5835825	471,4128	4,061496	0	52	603	620						StimuliFarbe_rot_gelb.png	0	880	547	72	111	526	513	283	0	Content		531	509	24252675	4345327433
24269	09:54:34.705	00:00:24.269	1457	668,2498	640,183	0,4989943	0,5491478	470,7771	4,241889	0	525,5656	621,4483	0,2929237	0,5835553	471,4227	4,130551	0	52	597	631						StimuliFarbe_rot_gelb.png	0	880	547	72	111	526	513	283	0	Content		525	520	24269426	4345344184
24286	09:54:34.722	00:00:24.286	1458	674,035	637,7742	0,4989594	0,5489469	470,9491	4,230799	0	527,0366	610,9564	0,2928494	0,5834178	471,2654	4,070296	0	52	601	624						StimuliFarbe_rot_gelb.png	0	880	547	72	111	526	513	283	0	Content		529	513	24286051	4345360809
24303	09:54:34.739	00:00:24.302	1459	677,0535	629,291	0,4989757	0,5487657	470,9677	4,295504	0	520,0251	614,093	0,2928529	0,5831792	471,2907	4,124259	0	52	599	622						StimuliFarbe_rot_gelb.png	0	880	547	72	111	526	513	283	0	Content		527	511	24302676	4345377434
24319	09:54:34.755	00:00:24.319	1460	670,6151	621,4957	0,4986973	0,5483767	470,7825	4,321362	0	526,069	615,9863	0,2925994	0,5827836	471,4398	4,12875	0	52	598	619						StimuliFarbe_rot_gelb.png	0	880	547	72	111	526	513	283	0	Content		526	508	24319301	4345394059
24336	09:54:34.772	00:00:24.336	1461	685,5215	567,5975	0,4972064	0,5468801	470,7825	4,530862	0	597,379	568,6413	0,2912325	0,5810074	471,3781	4,18256	0	53	641	568						StimuliFarbe_rot_gelb.png	0	880	547	72	111	679	422	266	0	Content		569	457	24336051	4345410809
24353	09:54:34.789	00:00:24.352	1462	826,7606	563,4691	0,4954078	0,5444959	470,7825	4,199115	0	664,8849	522,5771	0,2896521	0,5790352	471,6162	4,125818	0	53	746	543						StimuliFarbe_rot_gelb.png	0	880	547	72	111	679	422	266	0	Content		674	432	24352675	4345427433
24369	09:54:34.805	00:00:24.369	1463	-1024	-768	-1	-1	-1	-1	4	-1024	-768	-1	-1	-1	-1	4	53	0	0						StimuliFarbe_rot_gelb.png	0	880	547	72	111	679	422	266	0	Content		-72	-111	24369293	4345444051
24386	09:54:34.822	00:00:24.385	1464	-1024	-768	-1	-1	-1	-1	4	-1024	-768	-1	-1	-1	-1	4	53	0	0						StimuliFarbe_rot_gelb.png	0	880	547	72	111	679	422	266	0	Content		-72	-111	24385961	4345460719
24403	09:54:34.839	00:00:24.402	1465	858,3198	550,4995	0,4946723	0,5432569	469,2877	4,072152	0	726,6904	527,8088	0,2889197	0,5776928	471,4921	4,058417	0	53	793	539						StimuliFarbe_rot_gelb.png	0	880	547	72	111	679	422	266	0	Content		721	428	24402673	4345477431
24419	09:54:34.855	00:00:24.419	1466	851,8354	550,5457	0,4943803	0,543472	467,2583	4,029051	0	727,0354	524,6578	0,2889835	0,5779213	471,4177	4,04576	0	53	789	538						StimuliFarbe_rot_gelb.png	0	880	547	72	111	679	422	266	0	Content		717	427	24419299	4345494057
24436	09:54:34.872	00:00:24.435	1467	821,3858	550,3989	0,4954693	0,5439466	470,9579	4,125479	0	678,5378	516,7106	0,2889771	0,5781345	470,98	4,063944	0	53	750	534						StimuliFarbe_rot_gelb.png	0	880	547	72	111	679	422	266	0	Content		678	423	24435922	4345510680
24453	09:54:34.889	00:00:24.452	1468	823,5955	547,5959	0,4955722	0,5441731	471,0241	4,082108	0	680,94	505,5145	0,2890625	0,5783491	471,2108	3,995629	0	53	752	527						StimuliFarbe_rot_gelb.png	0	880	547	72	111	679	422	266	0	Content		680	416	24452553	4345527311
24469	09:54:34.905	00:00:24.469	1469	823,7969	545,9377	0,4956424	0,544535	470,6054	4,118002	0	671,7693	515,3114	0,289015	0,5785915	470,8855	4,096727	0	53	748	531						StimuliFarbe_rot_gelb.png	0	880	547	72	111	679	422	266	0	Content		676	420	24469298	4345544056
24486	09:54:34.922	00:00:24.485	1470	820,9426	545,4347	0,4956368	0,5446575	470,9938	4,115569	0	679,4647	507,9923	0,2890231	0,5786884	471,0692	4,064735	0	53	750	527						StimuliFarbe_rot_gelb.png	0	880	547	72	111	679	422	266	0	Content		678	416	24485921	4345560679
24503	09:54:34.939	00:00:24.502	1471	821,8904	550,1666	0,4956287	0,5446543	470,9762	4,141727	0	684,2538	516,7769	0,2890021	0,5786808	471,0753	4,072336	0	53	753	533						StimuliFarbe_rot_gelb.png	0	880	547	72	111	679	422	266	0	Content		681	422	24502552	4345577310
24519	09:54:34.955	00:00:24.519	1472	827,1125	556,207	0,4956522	0,5445827	470,5876	4,109165	0	677,5117	517,0702	0,2889798	0,5786027	470,8953	4,10771	0	53	752	537						StimuliFarbe_rot_gelb.png	0	880	547	72	111	679	422	266	0	Content		680	426	24519295	4345594053
24536	09:54:34.972	00:00:24.535	1473	819,5793	548,9865	0,4956868	0,5446227	470,9895	4,116584	0	679,2379	512,3875	0,2890188	0,5785782	470,8438	4,135359	0	53	749	531						StimuliFarbe_rot_gelb.png	0	880	547	72	111	679	422	266	0	Content		677	420	24535923	4345610681
24553	09:54:34.989	00:00:24.552	1474	829,5914	546,6451	0,4958435	0,5446223	470,7539	4,111989	0	727,9631	527,9347	0,2891403	0,5785028	470,8438	4,100613	0	53	779	537						StimuliFarbe_rot_gelb.png	0	880	547	72	111	679	422	266	0	Content		707	426	24552551	4345627309
24569	09:54:35.005	00:00:24.569	1475	822,5917	550,1383	0,4959355	0,5445754	470,9002	4,11043	0	678,5812	515,3744	0,2892614	0,5784658	470,8921	4,069543	0	53	751	533						StimuliFarbe_rot_gelb.png	0	880	547	72	111	679	422	266	0	Content		679	422	24569170	4345643928
24586	09:54:35.022	00:00:24.585	1476	844,881	546,7801	0,4952544	0,5446917	471,1856	4,122486	0	696,5096	508,8123	0,2887066	0,5783651	471,0397	4,04892	0	53	771	528						StimuliFarbe_rot_gelb.png	0	880	547	72	111	679	422	266	0	Content		699	417	24585921	4345660679
24603	09:54:35.039	00:00:24.602	1477	939,2072	528,1118	0,4933753	0,5440902	471,7646	4,057116	0	846,0569	492,2452	0,286972	0,5774256	471,0398	4,066596	0	54	893	510						StimuliFarbe_rot_gelb.png	0	880	547	72	111	847	351	266	0	Content		821	399	24602544	4345677302
24619	09:54:35.055	00:00:24.619	1478	1013,397	501,7999	0,4924492	0,5434705	472,7523	3,983967	0	828,1949	444,8066	0,2858858	0,576341	471,9912	3,811679	0	54	921	473						StimuliFarbe_rot_gelb.png	0	880	547	72	111	847	351	266	0	Content		849	362	24619168	4345693926
24636	09:54:35.072	00:00:24.635	1479	1035,83	487,3165	0,4925224	0,5433753	472,9318	4,051854	0	849,3039	438,7673	0,2856988	0,576035	471,7053	3,813815	0	54	943	463						StimuliFarbe_rot_gelb.png	0	880	547	72	111	847	351	266	0	Content		871	352	24635795	4345710553
24653	09:54:35.089	00:00:24.652	1480	998,7637	491,9787	0,4923164	0,543618	472,0945	4,045673	0	831,474	432,0819	0,2856491	0,5763258	471,6083	3,845302	0	54	915	462						StimuliFarbe_rot_gelb.png	0	880	547	72	111	847	351	266	0	Content		843	351	24652552	4345727310
24669	09:54:35.105	00:00:24.669	1481	1009,744	493,6359	0,4923611	0,5437719	472,1053	3,982421	0	835,8366	415,7961	0,2855869	0,576538	471,6284	3,732561	0	54	923	455						StimuliFarbe_rot_gelb.png	0	880	547	72	111	847	351	266	0	Content		851	344	24669169	4345743927
24686	09:54:35.122	00:00:24.685	1482	1000,794	497,5784	0,4923776	0,5439175	472,168	3,96768	0	837,1398	425,7173	0,2854905	0,5768294	471,7248	3,744327	0	54	919	462						StimuliFarbe_rot_gelb.png	0	880	547	72	111	847	351	266	0	Content		847	351	24685792	4345760550
24702	09:54:35.138	00:00:24.702	1483	866,4603	544,7734	0,5044193	0,5444282	427,6487	3,650573	0	842,8463	414,9623	0,2853495	0,5771364	471,6172	3,577956	0	54	855	480						StimuliFarbe_rot_gelb.png	0	880	547	72	111	847	351	266	0	Content		783	369	24702417	4345777175
24719	09:54:35.155	00:00:24.719	1484	1006,777	496,942	0,4923091	0,5444342	472,1096	3,971494	0	825,1479	423,2822	0,2852513	0,5774652	471,6128	3,684488	0	54	916	460						StimuliFarbe_rot_gelb.png	0	880	547	72	111	847	351	266	0	Content		844	349	24719168	4345793926
24736	09:54:35.172	00:00:24.735	1485	1012,988	493,6246	0,4922158	0,5446768	472,202	3,844499	0	829,2074	420,2326	0,2851472	0,5778268	471,5602	3,603333	0	54	921	457						StimuliFarbe_rot_gelb.png	0	880	547	72	111	847	351	266	0	Content		849	346	24735791	4345810549
24752	09:54:35.188	00:00:24.752	1486	882,5409	542,6559	0,5031197	0,5451455	431,302	3,570046	0	827,7537	420,8965	0,2849955	0,578078	471,5688	3,586203	0	54	855	482						StimuliFarbe_rot_gelb.png	0	880	547	72	111	847	351	266	0	Content		783	371	24752415	4345827173
24769	09:54:35.205	00:00:24.769	1487	1007,074	488,8067	0,4919997	0,5450197	472,1644	3,901246	0	820,7335	424,6744	0,2848386	0,5782348	471,5717	3,596291	0	54	914	457						StimuliFarbe_rot_gelb.png	0	880	547	72	111	847	351	266	0	Content		842	346	24769040	4345843798
24786	09:54:35.222	00:00:24.785	1488	1006,489	489,5598	0,49195	0,5450715	472,2398	3,832994	0	831,2502	407,4817	0,2847806	0,5783719	471,652	3,506918	0	54	919	449						StimuliFarbe_rot_gelb.png	0	880	547	72	111	847	351	266	0	Content		847	338	24785791	4345860549
24802	09:54:35.238	00:00:24.802	1489	889,8603	532,5002	0,5031455	0,5452678	430,832	3,503636	0	825,0143	421,5234	0,2847606	0,5784013	471,6795	3,512436	0	54	857	477						StimuliFarbe_rot_gelb.png	0	880	547	72	111	847	351	266	0	Content		785	366	24802415	4345877173
24819	09:54:35.255	00:00:24.819	1490	1003,328	490,1235	0,4920104	0,5450193	472,2145	3,854425	0	835,7206	418,9297	0,2847672	0,5783904	471,6776	3,55176	0	54	920	455						StimuliFarbe_rot_gelb.png	0	880	547	72	111	847	351	266	0	Content		848	344	24819041	4345893799
24836	09:54:35.272	00:00:24.835	1491	1009,302	480,8572	0,4920438	0,5449336	472,1588	3,780672	0	838,9942	407,6158	0,2848194	0,5783871	471,6956	3,542342	0	54	924	444						StimuliFarbe_rot_gelb.png	0	880	547	72	111	847	351	266	0	Content		852	333	24835665	4345910423
24852	09:54:35.288	00:00:24.852	1492	891,101	539,2235	0,5032363	0,5450972	430,9123	3,417148	0	840,717	405,6784	0,2848425	0,5782977	471,6506	3,558428	0	54	866	472						StimuliFarbe_rot_gelb.png	0	880	547	72	111	847	351	266	0	Content		794	361	24852421	4345927179
24869	09:54:35.305	00:00:24.869	1493	1018,441	524,6613	0,4820251	0,5444171	436,8513	3,570285	0	883,8951	388,5434	0,2840583	0,5777476	472,0468	3,447048	0	55	951	457						StimuliFarbe_rot_gelb.png	0	880	547	72	111	908	327	383	0	Content		879	346	24869041	4345943799
24886	09:54:35.322	00:00:24.885	1494	-1024	-768	-1	-1	-1	-1	4	979,7034	436,5455	0,2799853	0,5763821	451,5761	3,516757	0	55	980	437						StimuliFarbe_rot_gelb.png	0	880	547	72	111	908	327	383	0	Content		908	326	24885666	4345960424
24902	09:54:35.338	00:00:24.902	1495	-1024	-768	-1	-1	-1	-1	4	977,7228	440,0588	0,2777464	0,5755914	440,4152	3,428481	0	55	978	440						StimuliFarbe_rot_gelb.png	0	880	547	72	111	908	327	383	0	Content		906	329	24902292	4345977050
24919	09:54:35.355	00:00:24.919	1496	-1024	-768	-1	-1	-1	-1	4	983,2333	439,2339	0,2778726	0,5756267	441,9083	3,466558	0	55	983	439						StimuliFarbe_rot_gelb.png	0	880	547	72	111	908	327	383	0	Content		911	328	24919041	4345993799
24936	09:54:35.372	00:00:24.935	1497	-1024	-768	-1	-1	-1	-1	4	981,4008	437,0952	0,2781008	0,5757747	443,8354	3,412171	0	55	981	437						StimuliFarbe_rot_gelb.png	0	880	547	72	111	908	327	383	0	Content		909	326	24935666	4346010424
24952	09:54:35.388	00:00:24.952	1498	-1024	-768	-1	-1	-1	-1	4	973,9482	436,0372	0,2778725	0,5758896	442,9377	3,492813	0	55	974	436						StimuliFarbe_rot_gelb.png	0	880	547	72	111	908	327	383	0	Content		902	325	24952290	4346027048
24969	09:54:35.405	00:00:24.968	1499	-1024	-768	-1	-1	-1	-1	4	979,5547	440,35	0,2777605	0,5761595	442,5302	3,42895	0	55	980	440						StimuliFarbe_rot_gelb.png	0	880	547	72	111	908	327	383	0	Content		908	329	24968918	4346043676
24986	09:54:35.422	00:00:24.985	1500	-1024	-768	-1	-1	-1	-1	4	981,6874	430,8512	0,2778455	0,5764036	443,1985	3,481903	0	55	982	431						StimuliFarbe_rot_gelb.png	0	880	547	72	111	908	327	383	0	Content		910	320	24985666	4346060424
25002	09:54:35.438	00:00:25.002	1501	-1024	-768	-1	-1	-1	-1	4	986,6448	435,4777	0,2778913	0,5765129	443,1679	3,490469	0	55	987	435						StimuliFarbe_rot_gelb.png	0	880	547	72	111	908	327	383	0	Content		915	324	25002290	4346077048
25019	09:54:35.455	00:00:25.018	1502	-1024	-768	-1	-1	-1	-1	4	984,7141	434,3168	0,2778624	0,5766694	442,4604	3,46996	0	55	985	434						StimuliFarbe_rot_gelb.png	0	880	547	72	111	908	327	383	0	Content		913	323	25018918	4346093676
25036	09:54:35.472	00:00:25.035	1503	-1024	-768	-1	-1	-1	-1	4	992,8594	441,1808	0,2779181	0,576921	442,7782	3,557089	0	55	993	441						StimuliFarbe_rot_gelb.png	0	880	547	72	111	908	327	383	0	Content		921	330	25035539	4346110297
25052	09:54:35.488	00:00:25.052	1504	-1024	-768	-1	-1	-1	-1	4	977,1308	440,7362	0,2774161	0,5771965	440,6297	3,437778	0	55	977	441						StimuliFarbe_rot_gelb.png	0	880	547	72	111	908	327	383	0	Content		905	330	25052292	4346127050
25069	09:54:35.505	00:00:25.068	1505	-1024	-768	-1	-1	-1	-1	4	981,6944	437,0218	0,2773099	0,5774491	442,1164	3,493544	0	55	982	437						StimuliFarbe_rot_gelb.png	0	880	547	72	111	908	327	383	0	Content		910	326	25068915	4346143673
25086	09:54:35.522	00:00:25.085	1506	-1024	-768	-1	-1	-1	-1	4	977,9585	428,6774	0,2767294	0,5779811	440,6608	3,495232	0	55	978	429						StimuliFarbe_rot_gelb.png	0	880	547	72	111	908	327	383	0	Content		906	318	25085542	4346160300
25102	09:54:35.538	00:00:25.102	1507	-1024	-768	-1	-1	-1	-1	4	-1024	-768	-1	-1	-1	-1	4	55	0	0						StimuliFarbe_rot_gelb.png	0	880	547	72	111	908	327	383	0	Content		-72	-111	25102165	4346176923
25119	09:54:35.555	00:00:25.118	1508	-1024	-768	-1	-1	-1	-1	4	982,1132	440,1094	0,2765235	0,5790633	442,6407	3,497252	0	55	982	440						StimuliFarbe_rot_gelb.png	0	880	547	72	111	908	327	383	0	Content		910	329	25118913	4346193671
25136	09:54:35.572	00:00:25.135	1509	-1024	-768	-1	-1	-1	-1	4	980,4378	435,8471	0,2758106	0,5797212	439,5475	3,492947	0	55	980	436						StimuliFarbe_rot_gelb.png	0	880	547	72	111	908	327	383	0	Content		908	325	25135537	4346210295
25152	09:54:35.588	00:00:25.152	1510	-1024	-768	-1	-1	-1	-1	4	985,3264	429,6328	0,2761053	0,5803316	442,8902	3,513232	0	55	985	430						StimuliFarbe_rot_gelb.png	0	880	547	72	111	908	327	383	0	Content		913	319	25152163	4346226921
25169	09:54:35.605	00:00:25.168	1511	-1024	-768	-1	-1	-1	-1	4	972,2617	444,9667	0,2756883	0,5808177	441,327	3,534398	0	55	972	445						StimuliFarbe_rot_gelb.png	0	880	547	72	111	908	327	383	0	Content		900	334	25168787	4346243545
25186	09:54:35.622	00:00:25.185	1512	-1024	-768	-1	-1	-1	-1	4	978,7235	442,9043	0,2754711	0,5814052	441,123	3,52927	0	55	979	443						StimuliFarbe_rot_gelb.png	0	880	547	72	111	908	327	383	0	Content		907	332	25185535	4346260293
25202	09:54:35.638	00:00:25.202	1513	-1024	-768	-1	-1	-1	-1	4	986,6426	440,4553	0,2753379	0,581844	440,5177	3,555251	0	55	987	440						StimuliFarbe_rot_gelb.png	0	880	547	72	111	908	327	383	0	Content		915	329	25202160	4346276918
25219	09:54:35.655	00:00:25.218	1514	-1024	-768	-1	-1	-1	-1	4	978,8829	435,7018	0,2751947	0,5822037	439,4835	3,562754	0	55	979	436						StimuliFarbe_rot_gelb.png	0	880	547	72	111	908	327	383	0	Content		907	325	25218783	4346293541
25236	09:54:35.672	00:00:25.235	1515	-1024	-768	-1	-1	-1	-1	4	986,554	451,9818	0,2766661	0,5831693	446,6421	3,594994	0	55	987	452						StimuliFarbe_rot_gelb.png	0	880	547	72	111	908	327	383	0	Content		915	341	25235534	4346310292
25252	09:54:35.688	00:00:25.252	1516	1033,09	575,9349	0,4828185	0,5515358	446,6668	3,736988	0	964,1987	543,4111	0,2797996	0,5866421	455,8411	3,75772	0	56	999	560						StimuliFarbe_rot_gelb.png	0	880	547	72	111	886	511	366	0	Content		927	449	25252161	4346326919
25269	09:54:35.705	00:00:25.268	1517	983,0955	646,8465	0,4867651	0,5540263	457,5281	3,835736	0	942,4954	613,5632	0,2818354	0,5891945	459,7712	3,847714	0	56	963	630						StimuliFarbe_rot_gelb.png	0	880	547	72	111	886	511	366	0	Content		891	519	25268785	4346343543
25285	09:54:35.721	00:00:25.285	1518	962,7985	633,072	0,4885437	0,5536112	461,4557	3,871623	0	949,6214	612,5046	0,2826584	0,5892284	464,1821	3,798029	0	56	956	623						StimuliFarbe_rot_gelb.png	0	880	547	72	111	886	511	366	0	Content		884	512	25285406	4346360164
25302	09:54:35.738	00:00:25.302	1519	965,9344	635,3417	0,4897662	0,5531619	464,2194	3,939423	0	964,134	617,9331	0,2820291	0,58887	460,7156	3,803116	0	56	965	627						StimuliFarbe_rot_gelb.png	0	880	547	72	111	886	511	366	0	Content		893	516	25302152	4346376910
25319	09:54:35.755	00:00:25.318	1520	954,7793	623,3072	0,4903324	0,5532304	464,5234	3,961398	0	970,7659	614,8608	0,2824031	0,5890214	462,4141	3,794048	0	56	963	619						StimuliFarbe_rot_gelb.png	0	880	547	72	111	886	511	366	0	Content		891	508	25318777	4346393535
25335	09:54:35.771	00:00:25.335	1521	957,5341	628,9543	0,4909049	0,5534735	465,1429	3,937324	0	948,8246	608,9411	0,2826455	0,5892462	463,0735	3,866594	0	56	953	619						StimuliFarbe_rot_gelb.png	0	880	547	72	111	886	511	366	0	Content		881	508	25335401	4346410159
25352	09:54:35.788	00:00:25.352	1522	968,2704	630,6832	0,4912961	0,5538666	465,1875	3,966788	0	962,6617	615,649	0,2828564	0,5894723	462,8874	3,829228	0	56	965	623						StimuliFarbe_rot_gelb.png	0	880	547	72	111	886	511	366	0	Content		893	512	25352026	4346426784
25369	09:54:35.805	00:00:25.368	1523	952,7463	631,5452	0,4905373	0,5541313	461,0256	3,950431	0	966,4843	618,9818	0,2829654	0,5897826	462,8271	3,842316	0	56	960	625						StimuliFarbe_rot_gelb.png	0	880	547	72	111	886	511	366	0	Content		888	514	25368776	4346443534
25385	09:54:35.821	00:00:25.385	1524	948,2249	631,7834	0,490958	0,5543674	461,8765	3,898795	0	957,2623	612,8998	0,282759	0,5899951	460,3921	3,850937	0	56	953	622						StimuliFarbe_rot_gelb.png	0	880	547	72	111	886	511	366	0	Content		881	511	25385397	4346460155
25402	09:54:35.838	00:00:25.402	1525	959,765	634,2263	0,4916906	0,5545499	463,9717	3,961322	0	951,2863	615,7731	0,2828677	0,5901113	460,0094	3,930135	0	56	956	625						StimuliFarbe_rot_gelb.png	0	880	547	72	111	886	511	366	0	Content		884	514	25402020	4346476778
25419	09:54:35.855	00:00:25.418	1526	953,6663	629,4236	0,4910112	0,5547689	460,6754	3,955994	0	970,3729	618,3121	0,2832836	0,5901632	462,1513	3,854747	0	56	962	624						StimuliFarbe_rot_gelb.png	0	880	547	72	111	886	511	366	0	Content		890	513	25418649	4346493407
25435	09:54:35.871	00:00:25.435	1527	948,621	635,1349	0,4919246	0,5548235	463,6923	4,07201	0	-1024	-768	-1	-1	-1	-1	4	56	949	635						StimuliFarbe_rot_gelb.png	0	880	547	72	111	886	511	366	0	Content		877	524	25435397	4346510155
25452	09:54:35.888	00:00:25.452	1528	952,8068	629,2607	0,4921654	0,5548181	464,1748	4,040725	0	961,4125	606,1211	0,2834643	0,5902147	462,6754	4,030962	0	56	957	618						StimuliFarbe_rot_gelb.png	0	880	547	72	111	886	511	366	0	Content		885	507	25452022	4346526780
25469	09:54:35.905	00:00:25.468	1529	952,8405	633,5519	0,4915008	0,554846	461,1122	4,06519	0	963,2682	611,0148	0,2835263	0,5901889	462,8787	4,042215	0	56	958	622						StimuliFarbe_rot_gelb.png	0	880	547	72	111	886	511	366	0	Content		886	511	25468647	4346543405
25485	09:54:35.921	00:00:25.485	1530	958,7058	628,7496	0,4914931	0,5547813	460,762	4,077745	0	956,5529	612,8629	0,2834849	0,5901081	462,4814	4,004057	0	56	958	621						StimuliFarbe_rot_gelb.png	0	880	547	72	111	886	511	366	0	Content		886	510	25485270	4346560028
25502	09:54:35.938	00:00:25.502	1531	958,8054	634,37	0,4925565	0,5546801	464,6469	4,090989	0	965,8011	613,8379	0,2834449	0,5899779	462,2494	4,027619	0	56	962	624						StimuliFarbe_rot_gelb.png	0	880	547	72	111	886	511	366	0	Content		890	513	25502020	4346576778
25519	09:54:35.955	00:00:25.518	1532	951,4074	628,8436	0,4916877	0,5546091	461,3408	4,120213	0	970,1263	608,1011	0,2834018	0,5898324	462,1111	4,068496	0	56	961	618						StimuliFarbe_rot_gelb.png	0	880	547	72	111	886	511	366	0	Content		889	507	25518645	4346593403
25535	09:54:35.971	00:00:25.535	1533	951,6583	629,1779	0,4917292	0,5544679	461,5154	4,162443	0	957,9644	615,0624	0,2833834	0,5897785	462,1739	4,100471	0	56	955	622						StimuliFarbe_rot_gelb.png	0	880	547	72	111	886	511	366	0	Content		883	511	25535270	4346610028
25552	09:54:35.988	00:00:25.551	1534	944,145	637,454	0,4916279	0,5544176	461,0926	4,163013	0	970,5555	619,1184	0,2833681	0,5896283	462,1886	4,08112	0	56	957	628						StimuliFarbe_rot_gelb.png	0	880	547	72	111	886	511	366	0	Content		885	517	25551895	4346626653
25569	09:54:36.005	00:00:25.568	1535	952,6794	632,5271	0,492673	0,5543523	464,9192	4,30138	0	970,6745	610,9531	0,2834329	0,5895618	462,499	4,126055	0	56	962	622						StimuliFarbe_rot_gelb.png	0	880	547	72	111	886	511	366	0	Content		890	511	25568642	4346643400
25585	09:54:36.021	00:00:25.585	1536	908,0167	623,7806	0,4946075	0,5542777	468,1964	4,287411	0	919,0682	615,928	0,2852257	0,5893126	466,2466	4,183524	0	56	914	620						StimuliFarbe_rot_gelb.png	0	880	547	72	111	886	511	366	0	Content		842	509	25585268	4346660026
25602	09:54:36.038	00:00:25.601	1537	856,1265	626,0095	0,4971003	0,5540205	471,2448	4,340871	0	-1024	-768	-1	-1	-1	-1	4	56	856	626						StimuliFarbe_rot_gelb.png	0	880	547	72	111	886	511	366	0	Content		784	515	25601893	4346676651
25619	09:54:36.055	00:00:25.618	1538	-1024	-768	-1	-1	-1	-1	4	-1024	-768	-1	-1	-1	-1	4		0	0						StimuliFarbe_rot_gelb.png	0	880	547	72	111				0	Content		-72	-111	25618515	4346693273
25635	09:54:36.071	00:00:25.635	1539	-1024	-768	-1	-1	-1	-1	4	-1024	-768	-1	-1	-1	-1	4		0	0						StimuliFarbe_rot_gelb.png	0	880	547	72	111				0	Content		-72	-111	25635252	4346710010
25652	09:54:36.088	00:00:25.651	1540	-1024	-768	-1	-1	-1	-1	4	-1024	-768	-1	-1	-1	-1	4		0	0						StimuliFarbe_rot_gelb.png	0	880	547	72	111				0	Content		-72	-111	25651876	4346726634
25669	09:54:36.105	00:00:25.668	1541	-1024	-768	-1	-1	-1	-1	4	-1024	-768	-1	-1	-1	-1	4		0	0						StimuliFarbe_rot_gelb.png	0	880	547	72	111				0	Content		-72	-111	25668507	4346743265
25685	09:54:36.121	00:00:25.685	1542	-1024	-768	-1	-1	-1	-1	4	-1024	-768	-1	-1	-1	-1	4		0	0						StimuliFarbe_rot_gelb.png	0	880	547	72	111				0	Content		-72	-111	25685131	4346759889
25702	09:54:36.138	00:00:25.701	1543	-1024	-768	-1	-1	-1	-1	4	-1024	-768	-1	-1	-1	-1	4		0	0						StimuliFarbe_rot_gelb.png	0	880	547	72	111				0	Content		-72	-111	25701880	4346776638
25719	09:54:36.155	00:00:25.718	1544	-1024	-768	-1	-1	-1	-1	4	-1024	-768	-1	-1	-1	-1	4		0	0						StimuliFarbe_rot_gelb.png	0	880	547	72	111				0	Content		-72	-111	25718504	4346793262
25735	09:54:36.171	00:00:25.735	1545	-1024	-768	-1	-1	-1	-1	4	-1024	-768	-1	-1	-1	-1	4		0	0						StimuliFarbe_rot_gelb.png	0	880	547	72	111				0	Content		-72	-111	25735129	4346809887
25752	09:54:36.188	00:00:25.751	1546	-1024	-768	-1	-1	-1	-1	4	-1024	-768	-1	-1	-1	-1	4		0	0						StimuliFarbe_rot_gelb.png	0	880	547	72	111				0	Content		-72	-111	25751753	4346826511
25769	09:54:36.205	00:00:25.768	1547	-1024	-768	-1	-1	-1	-1	4	-1024	-768	-1	-1	-1	-1	4		0	0						StimuliFarbe_rot_gelb.png	0	880	547	72	111				0	Content		-72	-111	25768501	4346843259
25785	09:54:36.221	00:00:25.785	1548	-1024	-768	-1	-1	-1	-1	4	-1024	-768	-1	-1	-1	-1	4		0	0						StimuliFarbe_rot_gelb.png	0	880	547	72	111				0	Content		-72	-111	25785125	4346859883
25802	09:54:36.238	00:00:25.801	1549	-1024	-768	-1	-1	-1	-1	4	-1024	-768	-1	-1	-1	-1	4		0	0						StimuliFarbe_rot_gelb.png	0	880	547	72	111				0	Content		-72	-111	25801749	4346876507
25818	09:54:36.254	00:00:25.818	1550	742,8763	757,4496	0,4999523	0,5555594	473,7835	4,012904	0	-1024	-768	-1	-1	-1	-1	4	57	743	757						StimuliFarbe_rot_gelb.png	0	880	547	72	111	552	570	167	0	Content		671	646	25818373	4346893131
25835	09:54:36.271	00:00:25.835	1551	651,6234	731,0958	0,4986455	0,5558692	473,7835	4,163264	2	609,8903	719,0629	0,4988392	0,5558692	472,9785	4,133039	2	57	0	0						StimuliFarbe_rot_gelb.png	0	880	547	72	111	552	570	167	0	Content		-72	-111	25835123	4346909881
25852	09:54:36.288	00:00:25.851	1552	-1024	-768	-1	-1	-1	-1	4	591,1166	650,1372	0,2949397	0,5900297	476,2712	4,328787	0	57	591	650						StimuliFarbe_rot_gelb.png	0	880	547	72	111	552	570	167	0	Content		519	539	25851869	4346926627
25868	09:54:36.304	00:00:25.868	1553	-1024	-768	-1	-1	-1	-1	4	586,8815	671,4725	0,2949691	0,5900705	476,3539	4,213025	0	57	587	671						StimuliFarbe_rot_gelb.png	0	880	547	72	111	552	570	167	0	Content		515	560	25868420	4346943178
25885	09:54:36.321	00:00:25.885	1554	-1024	-768	-1	-1	-1	-1	4	568,3719	696,4601	0,294935	0,5901257	476,0738	3,970228	0	57	568	696						StimuliFarbe_rot_gelb.png	0	880	547	72	111	552	570	167	0	Content		496	585	25885000	4346959758
25902	09:54:36.338	00:00:25.901	1555	759,2808	725,5366	0,5000788	0,5555936	473,7835	4,007521	0	577,2323	678,1965	0,294995	0,5903775	476,0806	4,109964	0	57	668	702						StimuliFarbe_rot_gelb.png	0	880	547	72	111	552	570	167	0	Content		596	591	25901745	4346976503
25918	09:54:36.354	00:00:25.918	1556	715,0876	694,8955	0,4994528	0,5560765	471,2477	4,102612	0	532,9002	667,2546	0,2943856	0,5904467	471,903	3,992894	0	57	624	681						StimuliFarbe_rot_gelb.png	0	880	547	72	111	552	570	167	0	Content		552	570	25918370	4346993128
25935	09:54:36.371	00:00:25.934	1557	-1024	-768	-1	-1	-1	-1	4	-1024	-768	-1	-1	-1	-1	4	57	0	0						StimuliFarbe_rot_gelb.png	0	880	547	72	111	552	570	167	0	Content		-72	-111	25934997	4347009755
25952	09:54:36.388	00:00:25.951	1558	-1024	-768	-1	-1	-1	-1	4	-1024	-768	-1	-1	-1	-1	4	57	0	0						StimuliFarbe_rot_gelb.png	0	880	547	72	111	552	570	167	0	Content		-72	-111	25951677	4347026435
25968	09:54:36.404	00:00:25.968	1559	-1024	-768	-1	-1	-1	-1	4	-1024	-768	-1	-1	-1	-1	4	57	0	0						StimuliFarbe_rot_gelb.png	0	880	547	72	111	552	570	167	0	Content		-72	-111	25968345	4347043103
25985	09:54:36.421	00:00:25.984	1560	-1024	-768	-1	-1	-1	-1	4	490,8415	648,597	0,2959089	0,5902054	472,0599	3,991365	0	58	491	649						StimuliFarbe_rot_gelb.png	0	880	547	72	111	425	537	167	0	Content		419	538	25984993	4347059751
26002	09:54:36.438	00:00:26.001	1561	-1024	-768	-1	-1	-1	-1	4	493,9922	649,1166	0,2958631	0,5902534	472,1431	3,966278	0	58	494	649						StimuliFarbe_rot_gelb.png	0	880	547	72	111	425	537	167	0	Content		422	538	26001620	4347076378
26018	09:54:36.454	00:00:26.018	1562	-1024	-768	-1	-1	-1	-1	4	496,2276	643,7891	0,2958244	0,5902123	472,0143	4,024269	0	58	496	644						StimuliFarbe_rot_gelb.png	0	880	547	72	111	425	537	167	0	Content		424	533	26018399	4347093157
26035	09:54:36.471	00:00:26.034	1563	-1024	-768	-1	-1	-1	-1	4	499,9122	636,4395	0,2958986	0,5900896	472,0078	3,99244	0	58	500	636						StimuliFarbe_rot_gelb.png	0	880	547	72	111	425	537	167	0	Content		428	525	26034989	4347109747
26052	09:54:36.488	00:00:26.051	1564	-1024	-768	-1	-1	-1	-1	4	497,2597	649,5376	0,2959905	0,5898412	472,0782	4,000572	0	58	497	650						StimuliFarbe_rot_gelb.png	0	880	547	72	111	425	537	167	0	Content		425	539	26051618	4347126376
26068	09:54:36.504	00:00:26.068	1565	-1024	-768	-1	-1	-1	-1	4	498,3463	647,2813	0,2959799	0,5896026	471,998	3,978595	0	58	498	647						StimuliFarbe_rot_gelb.png	0	880	547	72	111	425	537	167	0	Content		426	536	26068240	4347142998
26085	09:54:36.521	00:00:26.084	1566	-1024	-768	-1	-1	-1	-1	4	495,4748	654,2111	0,2958798	0,5893667	471,8802	3,934284	0	58	495	654						StimuliFarbe_rot_gelb.png	0	880	547	72	111	425	537	167	0	Content		423	543	26084990	4347159748
26102	09:54:36.538	00:00:26.101	1567	-1024	-768	-1	-1	-1	-1	4	493,5565	647,3427	0,2955937	0,5892042	471,8626	3,995109	0	58	494	647						StimuliFarbe_rot_gelb.png	0	880	547	72	111	425	537	167	0	Content		422	536	26101739	4347176497
26118	09:54:36.554	00:00:26.118	1568	-1024	-768	-1	-1	-1	-1	4	502,6044	645,4286	0,29537	0,5891194	472,0579	3,986232	0	58	503	645						StimuliFarbe_rot_gelb.png	0	880	547	72	111	425	537	167	0	Content		431	534	26118377	4347193135
26135	09:54:36.571	00:00:26.134	1569	-1024	-768	-1	-1	-1	-1	4	496,5929	647,7456	0,2951234	0,5890919	472,0338	3,93975	0	58	497	648						StimuliFarbe_rot_gelb.png	0	880	547	72	111	425	537	167	0	Content		425	537	26134986	4347209744
26152	09:54:36.588	00:00:26.151	1570	675,9835	678,7937	0,5007062	0,5539234	473,1087	4,020124	0	492,9827	648,0757	0,2949731	0,5891648	471,9983	3,946866	0	59	584	663						StimuliFarbe_rot_gelb.png	0	880	547	72	111	512	548	133	0	Content		512	552	26151610	4347226368
26168	09:54:36.604	00:00:26.168	1571	693,5181	678,8491	0,5007947	0,5539581	473,7232	3,884799	0	496,5054	649,8714	0,2948425	0,5893055	472,0371	3,942845	0	59	595	664						StimuliFarbe_rot_gelb.png	0	880	547	72	111	512	548	133	0	Content		523	553	26168235	4347242993
26185	09:54:36.621	00:00:26.184	1572	-1024	-768	-1	-1	-1	-1	4	496,4145	646,8086	0,2947773	0,5894172	471,9252	3,95934	0	59	496	647						StimuliFarbe_rot_gelb.png	0	880	547	72	111	512	548	133	0	Content		424	536	26184861	4347259619
26202	09:54:36.638	00:00:26.201	1573	678,691	671,4453	0,5007797	0,5540175	473,5681	4,022713	0	496,4832	647,5801	0,2948042	0,5895163	472,1826	3,941247	0	59	588	660						StimuliFarbe_rot_gelb.png	0	880	547	72	111	512	548	133	0	Content		516	549	26201610	4347276368
26218	09:54:36.654	00:00:26.218	1574	681,8722	679,2931	0,5006747	0,5539858	472,9902	3,989123	0	490,8108	639,5141	0,2948031	0,5895051	472,028	4,017102	0	59	586	659						StimuliFarbe_rot_gelb.png	0	880	547	72	111	512	548	133	0	Content		514	548	26218231	4347292989
26235	09:54:36.671	00:00:26.234	1575	685,5002	682,9037	0,5008441	0,5537726	473,5361	3,96122	0	493,8447	648,7108	0,2948008	0,5891742	472,0489	3,915329	0	59	590	666						StimuliFarbe_rot_gelb.png	0	880	547	72	111	512	548	133	0	Content		518	555	26234857	4347309615
26251	09:54:36.687	00:00:26.251	1576	-1024	-768	-1	-1	-1	-1	4	485,9752	618,3052	0,2950464	0,5874557	471,9016	3,897259	0	59	486	618						StimuliFarbe_rot_gelb.png	0	880	547	72	111	512	548	133	0	Content		414	507	26251482	4347326240
26268	09:54:36.704	00:00:26.268	1577	667,6807	606,99	0,5011308	0,5490138	472,8062	3,943276	0	498,3141	559,2852	0,2951308	0,5847796	472,052	3,981397	0	59	583	583						StimuliFarbe_rot_gelb.png	0	880	547	72	111	512	548	133	0	Content		511	472	26268106	4347342864
26285	09:54:36.721	00:00:26.284	1578	649,3409	554,8461	0,5014794	0,5455934	472,5002	3,892973	0	498,2336	493,3578	0,2953355	0,58174	472,2582	4,014017	0	60	574	524						StimuliFarbe_rot_gelb.png	0	880	547	72	111	459	305	633	0	Content		502	413	26284855	4347359613
26301	09:54:36.737	00:00:26.301	1579	649,3409	554,8461	0,5024551	0,5424917	473,004	3,892973	0	460,8503	432,4175	0,2957117	0,5793092	472,2589	4,072691	0	60	555	494						StimuliFarbe_rot_gelb.png	0	880	547	72	111	459	305	633	0	Content		483	383	26301481	4347376239
26318	09:54:36.754	00:00:26.318	1580	-1024	-768	-1	-1	-1	-1	4	-1024	-768	-1	-1	-1	-1	4	60	0	0						StimuliFarbe_rot_gelb.png	0	880	547	72	111	459	305	633	0	Content		-72	-111	26318106	4347392864
26335	09:54:36.771	00:00:26.334	1581	581,7827	426,0471	0,5039847	0,5404167	472,7914	3,93127	0	505,3248	397,5563	0,2956979	0,5778933	472,1945	3,932458	0	60	544	412						StimuliFarbe_rot_gelb.png	0	880	547	72	111	459	305	633	0	Content		472	301	26334732	4347409490
26351	09:54:36.787	00:00:26.351	1582	540,2866	427,9092	0,504032	0,5410659	471,5049	3,956938	0	521,2617	392,9616	0,2953212	0,5783659	472,0912	3,872556	0	60	531	410						StimuliFarbe_rot_gelb.png	0	880	547	72	111	459	305	633	0	Content		459	299	26351479	4347426237
26368	09:54:36.804	00:00:26.368	1583	496,8059	434,532	0,5042117	0,5417707	471,6474	3,958935	0	486,9622	385,725	0,2952629	0,5789018	472,1556	3,840933	0	60	492	410						StimuliFarbe_rot_gelb.png	0	880	547	72	111	459	305	633	0	Content		420	299	26368106	4347442864
26385	09:54:36.821	00:00:26.384	1584	535,6117	423,0239	0,5042495	0,5422909	471,4612	3,870052	0	515,6613	395,9872	0,2951906	0,5794802	472,0148	3,908423	0	60	526	410						StimuliFarbe_rot_gelb.png	0	880	547	72	111	459	305	633	0	Content		454	299	26384729	4347459487
26401	09:54:36.837	00:00:26.401	1585	536,3777	422,8456	0,5043394	0,5427389	471,5581	3,985566	0	519,4092	404,4468	0,2951393	0,5798661	471,8438	3,969162	0	60	528	414						StimuliFarbe_rot_gelb.png	0	880	547	72	111	459	305	633	0	Content		456	303	26401369	4347476127
26418	09:54:36.854	00:00:26.418	1586	541,7372	434,4507	0,5044296	0,5430818	471,3922	3,956417	0	518,1863	400,9167	0,2951206	0,5800545	471,8572	3,970967	0	60	530	418						StimuliFarbe_rot_gelb.png	0	880	547	72	111	459	305	633	0	Content		458	307	26418104	4347492862
26435	09:54:36.871	00:00:26.434	1587	546,7185	424,3316	0,5044755	0,5432412	471,3724	3,964558	0	507,8545	403,6871	0,2950726	0,5801867	471,7288	4,006804	0	60	527	414						StimuliFarbe_rot_gelb.png	0	880	547	72	111	459	305	633	0	Content		455	303	26434729	4347509487
26451	09:54:36.887	00:00:26.451	1588	546,7039	424,1456	0,5045126	0,5434017	471,3905	3,931594	0	522,8499	395,9965	0,2950524	0,5802942	471,7587	3,945036	0	60	535	410						StimuliFarbe_rot_gelb.png	0	880	547	72	111	459	305	633	0	Content		463	299	26451370	4347526128
26468	09:54:36.904	00:00:26.467	1589	532,0267	435,9431	0,5045496	0,5434796	471,4385	4,07282	0	571,503	397,6544	0,2950456	0,5803177	471,7588	3,984658	0	60	552	417						StimuliFarbe_rot_gelb.png	0	880	547	72	111	459	305	633	0	Content		480	306	26467977	4347542735
26485	09:54:36.921	00:00:26.484	1590	540,8414	429,8956	0,5045642	0,543492	471,4718	4,099913	0	517,3341	393,1268	0,295039	0,5802776	471,8075	4,109945	0	60	529	412						StimuliFarbe_rot_gelb.png	0	880	547	72	111	459	305	633	0	Content		457	301	26484729	4347559487
26499	09:54:36.935																				ImageEnd	16	0	0	StimuliFarbe_rot_gelb.png
26501	09:54:36.937	00:00:26.501	1591	544,5388	426,9222	0,5045699	0,5435302	471,4299	4,072544	0	524,8926	400,4666	0,2950428	0,5803066	472,1714	4,051862	0	60	535	414						No media	0	1024	768	0	0	531	416	633	0	Content		535	414	26501366	4347576124
26516	09:54:36.952																				ImageStart	8	0	0	Fix_sw.jpg
26518	09:54:36.954	00:00:26.517	1592	541,5742	435,6119	0,5045588	0,5435878	471,4088	4,128042	0	512,5027	411,7747	0,294982	0,5803674	471,9276	4,168507	0	60	527	424						Fix_sw.jpg	0	880	547	72	111	459	305	633	0	Content		455	313	26517977	4347592735
26535	09:54:36.971	00:00:26.534	1593	535,8034	439,3215	0,5045538	0,5437366	471,419	4,208787	0	528,9269	397,1566	0,2950393	0,5805573	472,0681	4,10674	0	60	532	418						Fix_sw.jpg	0	880	547	72	111	459	305	633	0	Content		460	307	26534602	4347609360
26551	09:54:36.987	00:00:26.551	1594	543,0507	436,9127	0,504555	0,5438713	471,3819	4,069741	0	519,8665	410,1082	0,2950036	0,5807095	471,8244	4,1231	0	60	531	424						Fix_sw.jpg	0	880	547	72	111	459	305	633	0	Content		459	313	26551366	4347626124
26568	09:54:37.004	00:00:26.567	1595	533,6223	432,4269	0,504584	0,5440299	471,3836	4,104559	0	519,0848	407,3246	0,2950292	0,5807985	471,8006	4,154438	0	60	526	420						Fix_sw.jpg	0	880	547	72	111	459	305	633	0	Content		454	309	26567975	4347642733
26585	09:54:37.021	00:00:26.584	1596	538,7049	431,7109	0,5047073	0,5441274	471,5214	4,121652	0	524,7176	383,1209	0,295132	0,5808047	472,1744	3,903574	0	60	532	407						Fix_sw.jpg	0	880	547	72	111	459	305	633	0	Content		460	296	26584600	4347659358
26601	09:54:37.037	00:00:26.601	1597	498,6571	422,9619	0,5048032	0,5441138	471,4957	4,044313	0	478,0278	359,7451	0,2952542	0,5808054	472,2684	3,783754	0	60	488	391						Fix_sw.jpg	0	880	547	72	111	459	305	633	0	Content		416	280	26601222	4347675980
26618	09:54:37.054	00:00:26.617	1598	-1024	-768	-1	-1	-1	-1	4	-1024	-768	-1	-1	-1	-1	4	60	0	0						Fix_sw.jpg	0	880	547	72	111	459	305	633	0	Content		-72	-111	26617975	4347692733
26635	09:54:37.071	00:00:26.634	1599	537,1791	430,4151	0,505118	0,5442029	471,1267	3,978236	0	528,8956	404,021	0,2954727	0,5808524	471,7551	3,923245	0	60	533	417						Fix_sw.jpg	0	880	547	72	111	459	305	633	0	Content		461	306	26634601	4347709359
26651	09:54:37.087	00:00:26.651	1600	544,6826	427,8434	0,5052525	0,5442373	471,3464	3,918647	0	522,1818	403,2072	0,2955647	0,5808436	471,6929	3,914273	0	60	533	416						Fix_sw.jpg	0	880	547	72	111	459	305	633	0	Content		461	305	26651224	4347725982
26668	09:54:37.104	00:00:26.667	1601	541,7115	426,8462	0,5053696	0,5443137	471,2973	3,903116	0	518,6432	412,4431	0,2957277	0,5808699	472,0557	3,889647	0	60	530	420						Fix_sw.jpg	0	880	547	72	111	459	305	633	0	Content		458	309	26667974	4347742732
26685	09:54:37.121	00:00:26.684	1602	537,6529	428,8892	0,505509	0,5442778	471,0548	3,884392	0	522,5931	403,3701	0,2957947	0,5808699	471,9809	3,808975	0	60	530	416						Fix_sw.jpg	0	880	547	72	111	459	305	633	0	Content		458	305	26684599	4347759357
26701	09:54:37.137	00:00:26.701	1603	538,3014	435,3065	0,5055669	0,5442985	471,1263	3,865525	0	525,5098	408,2483	0,2959076	0,5808799	471,7577	3,739556	0	60	532	422						Fix_sw.jpg	0	880	547	72	111	459	305	633	0	Content		460	311	26701222	4347775980
26718	09:54:37.154	00:00:26.717	1604	539,2358	433,0226	0,50564	0,5443454	471,2254	3,823135	0	516,8929	409,4406	0,2959511	0,5808721	471,7475	3,797572	0	60	528	421						Fix_sw.jpg	0	880	547	72	111	459	305	633	0	Content		456	310	26717848	4347792606
26735	09:54:37.171	00:00:26.734	1605	541,3067	424,1551	0,5056961	0,544251	471,3198	3,753034	0	518,399	400,6196	0,2959761	0,5808255	471,7322	3,684176	0	60	530	412						Fix_sw.jpg	0	880	547	72	111	459	305	633	0	Content		458	301	26734596	4347809354
26751	09:54:37.187	00:00:26.751	1606	539,8817	434,6519	0,5057284	0,5440999	471,2863	3,831152	0	520,1592	401,55	0,2959851	0,5807348	471,7168	3,753619	0	60	530	418						Fix_sw.jpg	0	880	547	72	111	459	305	633	0	Content		458	307	26751222	4347825980
26768	09:54:37.204	00:00:26.767	1607	538,7241	429,3186	0,5057594	0,543879	471,3441	3,770966	0	524,2938	400,676	0,2960642	0,5805233	472,0247	3,754026	0	60	532	415						Fix_sw.jpg	0	880	547	72	111	459	305	633	0	Content		460	304	26767843	4347842601
26784	09:54:37.220	00:00:26.784	1608	541,7435	426,4568	0,5057866	0,5437488	471,3548	3,743503	0	526,6334	400,9571	0,296088	0,5803975	472,0041	3,724239	0	60	534	414						Fix_sw.jpg	0	880	547	72	111	459	305	633	0	Content		462	303	26784467	4347859225
26801	09:54:37.237	00:00:26.801	1609	535,5687	430,9872	0,5057936	0,5436312	471,3428	3,751745	0	516,2844	408,7596	0,2960966	0,5803243	472,0184	3,731747	0	60	526	420						Fix_sw.jpg	0	880	547	72	111	459	305	633	0	Content		454	309	26801218	4347875976
26818	09:54:37.254	00:00:26.817	1610	543,7639	425,7082	0,5057842	0,5436419	471,3365	3,748359	0	524,9758	404,5892	0,2960965	0,580295	472,015	3,644873	0	60	534	415						Fix_sw.jpg	0	880	547	72	111	459	305	633	0	Content		462	304	26817844	4347892602
26834	09:54:37.270	00:00:26.834	1611	538,4691	428,2388	0,5056981	0,5435821	471,5316	3,733724	0	518,3057	407,7864	0,2960622	0,5802789	472,0356	3,69971	0	60	528	418						Fix_sw.jpg	0	880	547	72	111	459	305	633	0	Content		456	307	26834466	4347909224
26851	09:54:37.287	00:00:26.851	1612	540,6436	432,1824	0,505668	0,5437033	471,5057	3,708119	0	516,2128	413,9269	0,2960316	0,5803771	472,0754	3,670067	0	60	528	423						Fix_sw.jpg	0	880	547	72	111	459	305	633	0	Content		456	312	26851093	4347925851
26868	09:54:37.304	00:00:26.867	1613	544,7996	425,991	0,5055834	0,5438403	471,4708	3,637951	0	519,2253	399,6172	0,2959167	0,5806131	471,898	3,619084	0	60	532	413						Fix_sw.jpg	0	880	547	72	111	459	305	633	0	Content		460	302	26867842	4347942600
26884	09:54:37.320	00:00:26.884	1614	543,8979	423,5348	0,5054762	0,5440391	471,3197	3,625913	0	516,1017	400,2196	0,2958688	0,5807443	471,9163	3,578924	0	60	530	412						Fix_sw.jpg	0	880	547	72	111	459	305	633	0	Content		458	301	26884465	4347959223
26901	09:54:37.337	00:00:26.901	1615	548,8406	447,8118	0,5049666	0,5448777	471,2906	3,664373	0	522,4243	422,2616	0,2956306	0,5815563	472,0121	3,607779	0	60	536	435						Fix_sw.jpg	0	880	547	72	111	459	305	633	0	Content		464	324	26901095	4347975853
26918	09:54:37.354	00:00:26.917	1616	587,1313	499,5918	0,5035012	0,547588	471,1496	3,625203	0	540,3436	474,0162	0,2951564	0,5839171	471,6609	3,65229	0	61	564	487						Fix_sw.jpg	0	880	547	72	111	514	521	583	0	Content		492	376	26917716	4347992474
26934	09:54:37.370	00:00:26.934	1617	615,1057	561,6165	0,5022084	0,5510007	470,8332	3,53496	0	552,1499	545,5226	0,295552	0,5866054	471,5862	3,581485	0	61	584	554						Fix_sw.jpg	0	880	547	72	111	514	521	583	0	Content		512	443	26934466	4348009224
26951	09:54:37.387	00:00:26.951	1618	632,3048	613,9173	0,5013016	0,5533745	470,8643	3,554062	0	542,3367	596,658	0,2961781	0,5883718	471,8509	3,549167	0	61	587	605						Fix_sw.jpg	0	880	547	72	111	514	521	583	0	Content		515	494	26951089	4348025847
26968	09:54:37.404	00:00:26.967	1619	645,3208	643,5433	0,5008132	0,5541296	471,1557	3,492235	0	529,4911	615,9474	0,2964709	0,5888454	471,6828	3,572098	0	61	587	630						Fix_sw.jpg	0	880	547	72	111	514	521	583	0	Content		515	519	26967717	4348042475
26984	09:54:37.420	00:00:26.984	1620	654,0616	643,2802	0,5005566	0,554074	471,0331	3,485487	0	530,0453	617,9135	0,2963991	0,5886381	472,0735	3,498865	0	61	592	631						Fix_sw.jpg	0	880	547	72	111	514	521	583	0	Content		520	520	26984341	4348059099
27001	09:54:37.437	00:00:27.001	1621	656,2469	645,5798	0,5002602	0,5538213	471,1104	3,489497	0	520,2387	617,3823	0,2960621	0,5884559	471,9555	3,499688	0	61	588	631						Fix_sw.jpg	0	880	547	72	111	514	521	583	0	Content		516	520	27001089	4348075847
27018	09:54:37.454	00:00:27.017	1622	661,4851	645,1129	0,5000537	0,5537439	470,9218	3,462034	0	516,7868	617,5834	0,2957637	0,5884245	472,0169	3,56642	0	61	589	631						Fix_sw.jpg	0	880	547	72	111	514	521	583	0	Content		517	520	27017712	4348092470
27034	09:54:37.470	00:00:27.034	1623	653,0889	641,5654	0,4998616	0,5537515	471,1852	3,457483	0	514,2797	622,1067	0,2954738	0,5884819	471,8809	3,463519	0	61	584	632						Fix_sw.jpg	0	880	547	72	111	514	521	583	0	Content		512	521	27034372	4348109130
27051	09:54:37.487	00:00:27.050	1624	649,3592	643,0564	0,4997295	0,5538096	471,1655	3,435259	0	515,4677	613,9755	0,2952746	0,5886115	472,0562	3,411694	0	61	582	629						Fix_sw.jpg	0	880	547	72	111	514	521	583	0	Content		510	518	27050967	4348125725
27068	09:54:37.504	00:00:27.067	1625	663,4849	641,8776	0,4996135	0,5540525	471,132	3,421983	0	510,0461	612,5645	0,2950942	0,5888283	471,782	3,463076	0	61	587	627						Fix_sw.jpg	0	880	547	72	111	514	521	583	0	Content		515	516	27067711	4348142469
27084	09:54:37.520	00:00:27.084	1626	650,5035	643,5278	0,499596	0,5541016	471,1024	3,449418	0	506,5237	623,7148	0,2949892	0,5889342	471,8192	3,42986	0	61	579	634						Fix_sw.jpg	0	880	547	72	111	514	521	583	0	Content		507	523	27084338	4348159096
27101	09:54:37.537	00:00:27.100	1627	667,25	641,9641	0,4996385	0,5540844	471,078	3,414617	0	510,2258	617,8989	0,2949394	0,5889477	471,9058	3,42843	0	61	589	630						Fix_sw.jpg	0	880	547	72	111	514	521	583	0	Content		517	519	27100961	4348175719
27118	09:54:37.554	00:00:27.117	1628	658,5747	650,8331	0,4997225	0,5538439	471,125	3,422158	0	514,6323	615,9439	0,2949834	0,5888343	471,7793	3,412945	0	61	587	633						Fix_sw.jpg	0	880	547	72	111	514	521	583	0	Content		515	522	27117585	4348192343
27134	09:54:37.570	00:00:27.134	1629	656,8599	646,3467	0,4998028	0,5537719	471,1151	3,452941	0	510,0712	616,3363	0,2950269	0,5887696	471,7462	3,400826	0	61	583	631						Fix_sw.jpg	0	880	547	72	111	514	521	583	0	Content		511	520	27134337	4348209095
27151	09:54:37.587	00:00:27.150	1630	656,6693	648,6548	0,4999054	0,5537105	471,1235	3,418219	0	504,3192	615,4258	0,295065	0,5887046	471,6958	3,378299	0	61	580	632						Fix_sw.jpg	0	880	547	72	111	514	521	583	0	Content		508	521	27150958	4348225716
27168	09:54:37.604	00:00:27.167	1631	654,3825	647,791	0,5000371	0,5536588	470,883	3,351114	0	503,5582	621,1575	0,2950988	0,5886089	471,6404	3,39173	0	61	579	634						Fix_sw.jpg	0	880	547	72	111	514	521	583	0	Content		507	523	27167583	4348242341
27184	09:54:37.620	00:00:27.184	1632	663,6914	645,2142	0,5001416	0,5536519	471,0359	3,350448	0	502,7063	614,2585	0,2951228	0,5885859	471,6176	3,400398	0	61	583	630						Fix_sw.jpg	0	880	547	72	111	514	521	583	0	Content		511	519	27184206	4348258964
27201	09:54:37.637	00:00:27.200	1633	657,9535	640,1577	0,5002069	0,5537538	471,021	3,293139	0	509,5268	621,5128	0,2951406	0,5887439	471,5832	3,356657	0	61	584	631						Fix_sw.jpg	0	880	547	72	111	514	521	583	0	Content		512	520	27200956	4348275714
27218	09:54:37.654	00:00:27.217	1634	659,3589	641,1564	0,5003252	0,5539379	470,743	3,308819	0	503,5553	621,3213	0,2951488	0,5888464	471,5513	3,385936	0	61	581	631						Fix_sw.jpg	0	880	547	72	111	514	521	583	0	Content		509	520	27217579	4348292337
27234	09:54:37.670	00:00:27.234	1635	663,4404	644,4617	0,5003498	0,5540124	470,7476	3,312981	0	509,0013	619,5741	0,2951406	0,5888786	471,5306	3,374014	0	61	586	632						Fix_sw.jpg	0	880	547	72	111	514	521	583	0	Content		514	521	27234207	4348308965
27251	09:54:37.687	00:00:27.250	1636	703,5289	643,718	0,5003648	0,5540516	470,7512	3,335615	0	503,1548	613,9739	0,2951376	0,5889364	471,4797	3,333189	0	61	603	629						Fix_sw.jpg	0	880	547	72	111	514	521	583	0	Content		531	518	27250828	4348325586
27268	09:54:37.704	00:00:27.267	1637	667,0787	645,2527	0,5003703	0,5541981	470,6971	3,303195	0	502,4064	618,6005	0,2951019	0,5890726	471,5034	3,254508	0	61	585	632						Fix_sw.jpg	0	880	547	72	111	514	521	583	0	Content		513	521	27267580	4348342338
27284	09:54:37.720	00:00:27.284	1638	665,15	646,585	0,5003369	0,5542833	470,6212	3,284152	0	503,9829	619,9282	0,2950381	0,5892085	471,479	3,366335	0	61	585	633						Fix_sw.jpg	0	880	547	72	111	514	521	583	0	Content		513	522	27284204	4348358962
27301	09:54:37.737	00:00:27.300	1639	665,9218	641,6526	0,5001732	0,5543922	470,6754	3,258765	0	514,2324	614,5014	0,2948418	0,5893714	471,5746	3,257662	0	61	590	628						Fix_sw.jpg	0	880	547	72	111	514	521	583	0	Content		518	517	27300827	4348375585
27317	09:54:37.753	00:00:27.317	1640	664,679	648,2578	0,5000103	0,5546131	470,5554	3,261231	0	502,6788	621,0846	0,2946691	0,5896392	471,3811	3,350472	0	61	584	635						Fix_sw.jpg	0	880	547	72	111	514	521	583	0	Content		512	524	27317449	4348392207
27334	09:54:37.770	00:00:27.334	1641	672,0089	659,3478	0,4995399	0,5554663	470,5695	3,296051	0	503,83	636,3206	0,2943519	0,5905085	471,1686	3,311168	0	61	588	648						Fix_sw.jpg	0	880	547	72	111	514	521	583	0	Content		516	537	27334198	4348408956
27351	09:54:37.787	00:00:27.350	1642	668,5291	662,9891	0,4992687	0,5559512	470,7047	3,232307	0	507,8068	628,1841	0,2940595	0,5910279	470,9703	3,246596	0	61	588	646						Fix_sw.jpg	0	880	547	72	111	514	521	583	0	Content		516	535	27350824	4348425582
27367	09:54:37.803	00:00:27.367	1643	662,1992	659,8271	0,4991259	0,5561657	470,555	3,300758	0	488,5358	626,1681	0,2938314	0,5912893	471,2013	3,337114	0	61	575	643						Fix_sw.jpg	0	880	547	72	111	514	521	583	0	Content		503	532	27367448	4348442206
27384	09:54:37.820	00:00:27.384	1644	670,9305	658,4438	0,4989682	0,5565467	470,5662	3,33709	0	487,0688	630,1152	0,2937302	0,5917166	471,4743	3,409034	0	61	579	644						Fix_sw.jpg	0	880	547	72	111	514	521	583	0	Content		507	533	27384200	4348458958
27401	09:54:37.837	00:00:27.400	1645	669,4117	661,1337	0,4988034	0,5568262	470,6266	3,312972	0	501,8682	632,8322	0,2935187	0,5920267	470,9393	3,394809	0	61	586	647						Fix_sw.jpg	0	880	547	72	111	514	521	583	0	Content		514	536	27400824	4348475582
27417	09:54:37.853	00:00:27.417	1646	706,8137	659,1404	0,4987261	0,5569527	470,5313	3,378479	0	497,6122	627,4712	0,2934486	0,5922081	470,9479	3,42516	0	61	602	643						Fix_sw.jpg	0	880	547	72	111	514	521	583	0	Content		530	532	27417447	4348492205
27434	09:54:37.870	00:00:27.434	1647	679,6552	662,4281	0,498743	0,5570847	470,6572	3,29252	0	487,7828	636,6453	0,2934752	0,5923493	471,1833	3,450041	0	61	584	650						Fix_sw.jpg	0	880	547	72	111	514	521	583	0	Content		512	539	27434072	4348508830
27451	09:54:37.887	00:00:27.450	1648	668,3138	660,418	0,4987859	0,5570868	470,6721	3,383756	0	561,7885	635,7977	0,2934896	0,5923061	471,1833	3,342081	0	61	615	648						Fix_sw.jpg	0	880	547	72	111	514	521	583	0	Content		543	537	27450820	4348525578
27467	09:54:37.903	00:00:27.467	1649	668,4904	666,2595	0,4988532	0,5570021	470,821	3,381618	0	546,674	642,7301	0,2935351	0,592244	471,1833	3,453168	0	61	608	654						Fix_sw.jpg	0	880	547	72	111	514	521	583	0	Content		536	543	27467445	4348542203
27484	09:54:37.920	00:00:27.484	1650	686,4641	659,9528	0,4984514	0,5565435	470,6291	3,371411	0	508,9651	631,3603	0,293092	0,5917253	471,2412	3,491997	0	61	598	646						Fix_sw.jpg	0	880	547	72	111	514	521	583	0	Content		526	535	27484069	4348558827
27501	09:54:37.937	00:00:27.500	1651	741,4275	613,1501	0,4966306	0,5545558	471,0939	3,392474	0	595,8427	588,1349	0,2913858	0,5896077	471,3894	3,556279	0	62	669	601						Fix_sw.jpg	0	880	547	72	111	635	448	466	0	Content		597	490	27500691	4348575449
27517	09:54:37.953	00:00:27.517	1652	777,9008	571,817	0,4957773	0,552836	471,1747	3,436803	0	639,0527	549,6785	0,2905734	0,5876849	471,7535	3,499364	0	62	708	561						Fix_sw.jpg	0	880	547	72	111	635	448	466	0	Content		636	450	27517441	4348592199
27528	09:54:37.964																				ImageEnd	16	0	0	Fix_sw.jpg
27534	09:54:37.970	00:00:27.534	1653	785,7139	566,99	0,4961003	0,5526662	471,2226	3,42897	0	640,2863	548,9577	0,2906494	0,5875896	471,6191	3,512105	0	62	713	558						No media	0	1024	768	0	0	707	559	466	0	Content		713	558	27534068	4348608826
27546	09:54:37.982																				ImageStart	8	0	0	StimuliFarbe_gelb_rot.png
27551	09:54:37.987	00:00:27.550	1654	790,0442	573,3807	0,4964148	0,5529078	471,2143	3,448438	0	623,1871	551,2298	0,2905887	0,5879037	471,4473	3,545487	0	62	707	562						StimuliFarbe_gelb_rot.png	0	880	547	72	111	635	448	466	0	Content		635	451	27550691	4348625449
27567	09:54:38.003	00:00:27.567	1655	785,2008	581,1884	0,4964885	0,5529929	471,2412	3,491939	0	628,8099	546,9073	0,2906568	0,5880033	471,3978	3,530629	0	62	707	564						StimuliFarbe_gelb_rot.png	0	880	547	72	111	635	448	466	0	Content		635	453	27567318	4348642076
27584	09:54:38.020	00:00:27.584	1656	779,3455	572,4966	0,4965814	0,5531739	471,2728	3,501899	0	633,5541	553,5223	0,2907223	0,5881609	471,2556	3,489951	0	62	706	563						StimuliFarbe_gelb_rot.png	0	880	547	72	111	635	448	466	0	Content		634	452	27584065	4348658823
27601	09:54:38.037	00:00:27.600	1657	779,0576	574,1151	0,4967216	0,5532985	471,05	3,55155	0	633,2938	547,725	0,2907611	0,5883949	471,6596	3,549818	0	62	706	561						StimuliFarbe_gelb_rot.png	0	880	547	72	111	635	448	466	0	Content		634	450	27600691	4348675449
27617	09:54:38.053	00:00:27.617	1658	782,1024	571,5539	0,4967825	0,5533302	471,1988	3,525285	0	643,2162	543,1775	0,2907621	0,5884967	471,6589	3,545242	0	62	713	557						StimuliFarbe_gelb_rot.png	0	880	547	72	111	635	448	466	0	Content		641	446	27617314	4348692072
27634	09:54:38.070	00:00:27.633	1659	781,0712	568,5231	0,4967354	0,5533854	471,0638	3,551098	0	638,5815	537,7079	0,2907229	0,5886787	471,2247	3,550639	0	62	710	553						StimuliFarbe_gelb_rot.png	0	880	547	72	111	635	448	466	0	Content		638	442	27633939	4348708697
27651	09:54:38.087	00:00:27.650	1660	774,71	573,4398	0,4966123	0,5535346	471,2527	3,538214	0	640,7641	542,821	0,2905586	0,5887751	471,4248	3,551006	0	62	708	558						StimuliFarbe_gelb_rot.png	0	880	547	72	111	635	448	466	0	Content		636	447	27650688	4348725446
27667	09:54:38.103	00:00:27.667	1661	782,7487	571,352	0,4965198	0,5535757	471,1912	3,600034	0	644,3394	538,7008	0,2904507	0,5888814	471,4945	3,553414	0	62	714	555						StimuliFarbe_gelb_rot.png	0	880	547	72	111	635	448	466	0	Content		642	444	27667313	4348742071
27684	09:54:38.120	00:00:27.683	1662	789,916	572,0317	0,4963839	0,553607	471,021	3,581898	0	634,2666	548,9537	0,2903662	0,5889738	471,5157	3,635942	0	62	712	560						StimuliFarbe_gelb_rot.png	0	880	547	72	111	635	448	466	0	Content		640	449	27683936	4348758694
27701	09:54:38.137	00:00:27.700	1663	772,0148	570,5311	0,4961985	0,5536932	471,2718	3,610989	0	628,3663	545,1008	0,2902208	0,5891799	471,5649	3,64646	0	62	700	558						StimuliFarbe_gelb_rot.png	0	880	547	72	111	635	448	466	0	Content		628	447	27700561	4348775319
27717	09:54:38.153	00:00:27.717	1664	776,6491	576,3972	0,4961506	0,5537565	471,23	3,643103	0	636,337	548,8058	0,2900402	0,5892777	471,4416	3,576228	0	62	706	563						StimuliFarbe_gelb_rot.png	0	880	547	72	111	635	448	466	0	Content		634	452	27717310	4348792068
27734	09:54:38.170	00:00:27.733	1665	781,6577	570,1683	0,4960814	0,5538127	471,1686	3,613615	0	629,1661	547,7173	0,2899423	0,5893651	471,4695	3,608398	0	62	705	559						StimuliFarbe_gelb_rot.png	0	880	547	72	111	635	448	466	0	Content		633	448	27733934	4348808692
27751	09:54:38.187	00:00:27.750	1666	782,3721	577,3511	0,4960132	0,5538405	471,1411	3,622463	0	625,4229	534,0435	0,2898108	0,5895055	471,1628	3,622887	0	62	704	556						StimuliFarbe_gelb_rot.png	0	880	547	72	111	635	448	466	0	Content		632	445	27750559	4348825317
27767	09:54:38.203	00:00:27.767	1667	785,4672	577,8181	0,4959562	0,5538036	471,146	3,64727	0	681,6498	551,9495	0,2896868	0,5895457	471,1629	3,644957	0	62	734	565						StimuliFarbe_gelb_rot.png	0	880	547	72	111	635	448	466	0	Content		662	454	27767185	4348841943
27784	09:54:38.220	00:00:27.783	1668	768,7479	580,913	0,495876	0,5536901	470,9225	3,657708	0	620,4915	541,193	0,2896317	0,5894951	471,3645	3,64659	0	62	695	561						StimuliFarbe_gelb_rot.png	0	880	547	72	111	635	448	466	0	Content		623	450	27783932	4348858690
27801	09:54:38.237	00:00:27.800	1669	776,008	571,3434	0,4958188	0,5534277	471,1168	3,633177	0	692,0026	537,4553	0,2896776	0,5893815	471,3645	3,659579	0	62	734	554						StimuliFarbe_gelb_rot.png	0	880	547	72	111	635	448	466	0	Content		662	443	27800559	4348875317
27817	09:54:38.253	00:00:27.817	1670	782,1971	578,8327	0,4958431	0,5533034	470,9709	3,634505	0	629,779	548,4684	0,2896491	0,5892208	471,2204	3,731004	0	62	706	564						StimuliFarbe_gelb_rot.png	0	880	547	72	111	635	448	466	0	Content		634	453	27817182	4348891940
27834	09:54:38.270	00:00:27.833	1671	774,7318	574,6433	0,4957916	0,5531687	470,9742	3,649328	0	621,9244	540,7682	0,289572	0,5890967	471,303	3,587921	0	62	698	558						StimuliFarbe_gelb_rot.png	0	880	547	72	111	635	448	466	0	Content		626	447	27833808	4348908566
27851	09:54:38.287	00:00:27.850	1672	775,1589	578,6636	0,4956504	0,5530672	471,0322	3,677404	0	675,3074	546,9984	0,2894357	0,5889755	471,4227	3,720915	0	62	725	563						StimuliFarbe_gelb_rot.png	0	880	547	72	111	635	448	466	0	Content		653	452	27850556	4348925314
27867	09:54:38.303	00:00:27.867	1673	771,3243	578,6544	0,4955103	0,5529722	471,1067	3,649964	0	676,5264	543,2549	0,289297	0,588878	471,3003	3,641329	0	62	724	561						StimuliFarbe_gelb_rot.png	0	880	547	72	111	635	448	466	0	Content		652	450	27867182	4348941940
27884	09:54:38.320	00:00:27.883	1674	776,1289	578,0075	0,4954323	0,5529085	471,0052	3,60752	0	627,8532	535,8147	0,2891245	0,5888132	471,3503	3,582242	0	62	702	557						StimuliFarbe_gelb_rot.png	0	880	547	72	111	635	448	466	0	Content		630	446	27883806	4348958564
27900	09:54:38.336	00:00:27.900	1675	781,7546	573,5477	0,4952587	0,5528437	471,171	3,612228	0	601,7003	541,3603	0,2890485	0,5887353	471,4013	3,653197	0	62	692	557						StimuliFarbe_gelb_rot.png	0	880	547	72	111	635	448	466	0	Content		620	446	27900431	4348975189
27917	09:54:38.353	00:00:27.917	1676	774,6741	572,2095	0,4952024	0,5527781	471,1674	3,590161	0	678,5551	549,3571	0,2881971	0,5886427	466,4697	3,601319	0	62	727	561						StimuliFarbe_gelb_rot.png	0	880	547	72	111	635	448	466	0	Content		655	450	27917182	4348991940
27934	09:54:38.370	00:00:27.933	1677	784,3562	572,4608	0,4952348	0,5526847	470,8973	3,567365	0	616,5577	544,2432	0,2889583	0,588623	471,4788	3,712777	0	62	700	558						StimuliFarbe_gelb_rot.png	0	880	547	72	111	635	448	466	0	Content		628	447	27933807	4349008565
27950	09:54:38.386	00:00:27.950	1678	781,9973	571,6005	0,4949129	0,5526243	471,2934	3,596137	0	621,3172	535,7255	0,2886957	0,5885221	471,6974	3,646669	0	62	702	554						StimuliFarbe_gelb_rot.png	0	880	547	72	111	635	448	466	0	Content		630	443	27950429	4349025187
27967	09:54:38.403	00:00:27.967	1679	815,4026	565,6486	0,4940727	0,5521538	471,1431	3,595889	0	654,5464	529,7578	0,2878122	0,5880732	471,6257	3,593943	0	63	735	548						StimuliFarbe_gelb_rot.png	0	880	547	72	111	714	416	267	0	Content		663	437	27967052	4349041810
27984	09:54:38.420	00:00:27.983	1680	843,8924	548,9177	0,4933486	0,5514637	471,4585	3,599318	0	743,2564	525,5774	0,2872159	0,5873787	471,6257	3,622238	0	63	794	537						StimuliFarbe_gelb_rot.png	0	880	547	72	111	714	416	267	0	Content		722	426	27983805	4349058563
28000	09:54:38.436	00:00:28.000	1681	845,3707	542,8981	0,4930415	0,5510796	471,6346	3,55105	0	746,1099	510,6128	0,2869782	0,5868791	471,6257	3,600682	0	63	796	527						StimuliFarbe_gelb_rot.png	0	880	547	72	111	714	416	267	0	Content		724	416	28000429	4349075187
28017	09:54:38.453	00:00:28.017	1682	839,9414	535,6214	0,4930794	0,5510068	471,6012	3,543231	0	695,1003	463,4317	0,2869736	0,5868444	471,9383	3,203633	0	63	768	500						StimuliFarbe_gelb_rot.png	0	880	547	72	111	714	416	267	0	Content		696	389	28017053	4349091811
28034	09:54:38.470	00:00:28.033	1683	847,4634	536,9413	0,4931516	0,5511671	471,7452	3,571899	0	739,8497	515,1279	0,2869233	0,587153	471,9384	3,616253	0	63	794	526						StimuliFarbe_gelb_rot.png	0	880	547	72	111	714	416	267	0	Content		722	415	28033675	4349108433
28050	09:54:38.486	00:00:28.050	1684	851,3934	534,3712	0,493277	0,5513431	471,5986	3,553281	0	732,373	522,3259	0,287062	0,5874313	471,9384	3,704186	0	63	792	528						StimuliFarbe_gelb_rot.png	0	880	547	72	111	714	416	267	0	Content		720	417	28050425	4349125183
28067	09:54:38.503	00:00:28.067	1685	839,8917	539,783	0,4933539	0,5514411	471,616	3,615206	0	706,2057	455,6531	0,2870498	0,5876695	471,9436	3,211526	0	63	773	498						StimuliFarbe_gelb_rot.png	0	880	547	72	111	714	416	267	0	Content		701	387	28067057	4349141815
28084	09:54:38.520	00:00:28.083	1686	834,204	547,1353	0,4933919	0,5514912	471,5972	3,685941	0	740,9151	509,3781	0,2870339	0,5877209	471,3111	3,690704	0	63	788	528						StimuliFarbe_gelb_rot.png	0	880	547	72	111	714	416	267	0	Content		716	417	28083676	4349158434
28100	09:54:38.536	00:00:28.100	1687	841,0421	541,379	0,4934864	0,5512329	471,588	3,678965	0	687,1594	495,67	0,2871549	0,5875952	471,8451	3,677044	0	63	764	519						StimuliFarbe_gelb_rot.png	0	880	547	72	111	714	416	267	0	Content		692	408	28100424	4349175182
28117	09:54:38.553	00:00:28.117	1688	831,4382	540,2193	0,4935778	0,5508671	471,6026	3,708016	0	739,6422	516,4518	0,2872569	0,587226	472,0076	3,689581	0	63	786	528						StimuliFarbe_gelb_rot.png	0	880	547	72	111	714	416	267	0	Content		714	417	28117051	4349191809
28134	09:54:38.570	00:00:28.133	1689	832,0337	548,4429	0,4935982	0,5504721	471,7097	3,716372	0	732,838	521,2998	0,2873136	0,5869423	471,9836	3,696461	0	63	782	535						StimuliFarbe_gelb_rot.png	0	880	547	72	111	714	416	267	0	Content		710	424	28133675	4349208433
28150	09:54:38.586	00:00:28.150	1690	844,4106	539,3599	0,4936559	0,5502007	471,8517	3,67155	0	739,2305	516,3058	0,2873003	0,586804	471,9836	3,713238	0	63	792	528						StimuliFarbe_gelb_rot.png	0	880	547	72	111	714	416	267	0	Content		720	417	28150302	4349225060
28167	09:54:38.603	00:00:28.167	1691	850,7825	549,9438	0,4936942	0,5498857	471,6324	3,642978	0	741,4432	512,1136	0,2872819	0,586556	471,9836	3,673921	0	63	796	531						StimuliFarbe_gelb_rot.png	0	880	547	72	111	714	416	267	0	Content		724	420	28167054	4349241812
28184	09:54:38.620	00:00:28.183	1692	840,5234	539,3062	0,4935975	0,5498187	471,8301	3,699805	0	695,0859	499,9608	0,2872329	0,5864418	471,8926	3,699638	0	63	768	520						StimuliFarbe_gelb_rot.png	0	880	547	72	111	714	416	267	0	Content		696	409	28183679	4349258437
28200	09:54:38.636	00:00:28.200	1693	841,6512	548,4215	0,4935423	0,549828	471,8723	3,671415	0	687,7404	504,962	0,2871909	0,5864374	471,8626	3,738196	0	63	765	527						StimuliFarbe_gelb_rot.png	0	880	547	72	111	714	416	267	0	Content		693	416	28200302	4349275060
28217	09:54:38.653	00:00:28.216	1694	851,4753	539,6223	0,4933197	0,5500401	471,6682	3,655633	0	686,9739	500,7103	0,2869451	0,5864769	472,1511	3,76482	0	63	769	520						StimuliFarbe_gelb_rot.png	0	880	547	72	111	714	416	267	0	Content		697	409	28216928	4349291686
28234	09:54:38.670	00:00:28.233	1695	899,815	526,1608	0,4920094	0,5497501	472,0283	3,672576	0	797,6425	496,4083	0,2857671	0,5860619	472,1512	3,64151	0	64	849	511						StimuliFarbe_gelb_rot.png	0	880	547	72	111	854	371	233	0	Content		777	400	28233676	4349308434
28250	09:54:38.686	00:00:28.250	1696	991,1523	503,0456	0,4906212	0,5494065	472,9294	3,696481	0	800,2026	438,7267	0,2844462	0,5853163	472,5931	3,418372	0	64	896	471						StimuliFarbe_gelb_rot.png	0	880	547	72	111	854	371	233	0	Content		824	360	28250301	4349325059
28267	09:54:38.703	00:00:28.266	1697	998,3795	491,8738	0,4902264	0,549465	473,3119	3,706408	0	875,0731	468,6585	0,2839327	0,5850886	472,5932	3,574659	0	64	937	480						StimuliFarbe_gelb_rot.png	0	880	547	72	111	854	371	233	0	Content		865	369	28266924	4349341682
28284	09:54:38.720	00:00:28.283	1698	998,642	501,8561	0,4904013	0,5498747	473,018	3,692599	0	871,4174	466,5699	0,2839473	0,5856749	472,5932	3,709465	0	64	935	484						StimuliFarbe_gelb_rot.png	0	880	547	72	111	854	371	233	0	Content		863	373	28283549	4349358307
28300	09:54:38.736	00:00:28.300	1699	995,9459	489,5867	0,4904309	0,5503959	473,0309	3,750339	0	880,1459	465,8633	0,283849	0,5861878	472,5932	3,672236	0	64	938	478						StimuliFarbe_gelb_rot.png	0	880	547	72	111	854	371	233	0	Content		866	367	28300300	4349375058
28317	09:54:38.753	00:00:28.316	1700	1006,663	499,3782	0,490478	0,5506214	473,1127	3,679055	0	880,8492	464,5212	0,2837532	0,5866133	472,5932	3,683036	0	64	944	482						StimuliFarbe_gelb_rot.png	0	880	547	72	111	854	371	233	0	Content		872	371	28316924	4349391682
28334	09:54:38.770	00:00:28.333	1701	980,7939	492,2062	0,4901734	0,5509124	472,4964	3,743494	0	872,7828	461,3236	0,2837096	0,5869648	472,2249	3,763332	0	64	927	477						StimuliFarbe_gelb_rot.png	0	880	547	72	111	854	371	233	0	Content		855	366	28333550	4349408308
28350	09:54:38.786	00:00:28.350	1702	988,7033	504,7644	0,4865827	0,5507728	458,1785	3,590185	0	865,4581	471,7147	0,2838899	0,5871658	473,95	3,798735	0	64	927	488						StimuliFarbe_gelb_rot.png	0	880	547	72	111	854	371	233	0	Content		855	377	28350171	4349424929
28367	09:54:38.803	00:00:28.366	1703	979,4863	494,5999	0,4901438	0,5510139	472,4824	3,753633	0	861,435	474,9515	0,2835885	0,5875196	472,3127	3,738559	0	64	920	485						StimuliFarbe_gelb_rot.png	0	880	547	72	111	854	371	233	0	Content		848	374	28366923	4349441681
28384	09:54:38.820	00:00:28.383	1704	984,0948	495,4277	0,4901105	0,5510427	472,5253	3,764375	0	868,1006	471,4861	0,2832337	0,5876865	470,1926	3,770579	0	64	926	483						StimuliFarbe_gelb_rot.png	0	880	547	72	111	854	371	233	0	Content		854	372	28383547	4349458305
28400	09:54:38.836	00:00:28.400	1705	977,8028	495,2894	0,490078	0,5511093	472,4954	3,771944	0	857,3123	469,4601	0,2832109	0,5878152	470,3953	3,819341	0	64	918	482						StimuliFarbe_gelb_rot.png	0	880	547	72	111	854	371	233	0	Content		846	371	28400173	4349474931
28417	09:54:38.853	00:00:28.416	1706	978,2918	500,9347	0,4900626	0,5511407	472,4815	3,78564	0	862,9492	465,0716	0,2830659	0,5879216	469,5348	3,745183	0	64	921	483						StimuliFarbe_gelb_rot.png	0	880	547	72	111	854	371	233	0	Content		849	372	28416795	4349491553
28434	09:54:38.870	00:00:28.433	1707	977,876	496,689	0,4901063	0,5511922	472,459	3,738856	0	860,7053	463,753	0,2832274	0,5881271	470,4595	3,748659	0	64	919	480						StimuliFarbe_gelb_rot.png	0	880	547	72	111	854	371	233	0	Content		847	369	28433546	4349508304
28450	09:54:38.886	00:00:28.450	1708	979,6732	498,7172	0,4902358	0,5512111	472,3167	3,806744	0	864,2398	469,9732	0,2835343	0,5882677	472,0511	3,782559	0	64	922	484						StimuliFarbe_gelb_rot.png	0	880	547	72	111	854	371	233	0	Content		850	373	28450170	4349524928
28467	09:54:38.903	00:00:28.466	1709	1024,698	489,6823	0,4896914	0,5512308	472,7942	3,809531	0	902,764	464,4244	0,2824434	0,5879533	468,5648	3,744788	0	65	964	477						StimuliFarbe_gelb_rot.png	0	880	547	72	111	894	331	383	0	Content		892	366	28466795	4349541553
28483	09:54:38.919	00:00:28.483	1710	1026,213	522,4947	0,4775505	0,5505276	429,5623	3,416673	0	943,2469	450,4651	0,2806627	0,5871472	462,9741	3,68642	0	65	985	486						StimuliFarbe_gelb_rot.png	0	880	547	72	111	894	331	383	0	Content		913	375	28483419	4349558177
28500	09:54:38.936	00:00:28.500	1711	999,0071	554,4402	0,4640335	0,5502366	383,6654	3,075699	0	960,3932	436,0988	0,2790975	0,5864924	456,1802	3,585575	0	65	980	495						StimuliFarbe_gelb_rot.png	0	880	547	72	111	894	331	383	0	Content		908	384	28500186	4349574944
28517	09:54:38.953	00:00:28.516	1712	-1024	-768	-1	-1	-1	-1	4	974,6682	443,877	0,2781715	0,5863041	451,3945	3,540953	0	65	975	444						StimuliFarbe_gelb_rot.png	0	880	547	72	111	894	331	383	0	Content		903	333	28516795	4349591553
28533	09:54:38.969	00:00:28.533	1713	-1024	-768	-1	-1	-1	-1	4	974,352	439,055	0,278395	0,5864271	453,2262	3,588514	0	65	974	439						StimuliFarbe_gelb_rot.png	0	880	547	72	111	894	331	383	0	Content		902	328	28533420	4349608178
28550	09:54:38.986	00:00:28.550	1714	-1024	-768	-1	-1	-1	-1	4	962,4809	434,7496	0,2779689	0,586668	450,8738	3,589479	0	65	962	435						StimuliFarbe_gelb_rot.png	0	880	547	72	111	894	331	383	0	Content		890	324	28550046	4349624804
28567	09:54:39.003	00:00:28.566	1715	-1024	-768	-1	-1	-1	-1	4	966,0347	438,6466	0,2778715	0,5869218	451,0642	3,625183	0	65	966	439						StimuliFarbe_gelb_rot.png	0	880	547	72	111	894	331	383	0	Content		894	328	28566794	4349641552
28583	09:54:39.019	00:00:28.583	1716	-1024	-768	-1	-1	-1	-1	4	961,1019	447,7516	0,2777268	0,5870485	450,5199	3,670364	0	65	961	448						StimuliFarbe_gelb_rot.png	0	880	547	72	111	894	331	383	0	Content		889	337	28583418	4349658176
28600	09:54:39.036	00:00:28.600	1717	-1024	-768	-1	-1	-1	-1	4	969,899	440,7548	0,2777196	0,5871381	450,7749	3,649088	0	65	970	441						StimuliFarbe_gelb_rot.png	0	880	547	72	111	894	331	383	0	Content		898	330	28600043	4349674801
28617	09:54:39.053	00:00:28.616	1718	-1024	-768	-1	-1	-1	-1	4	965,3453	442,8592	0,2776404	0,5871771	450,4926	3,574488	0	65	965	443						StimuliFarbe_gelb_rot.png	0	880	547	72	111	894	331	383	0	Content		893	332	28616668	4349691426
28633	09:54:39.069	00:00:28.633	1719	-1024	-768	-1	-1	-1	-1	4	-1024	-768	-1	-1	-1	-1	4	65	0	0						StimuliFarbe_gelb_rot.png	0	880	547	72	111	894	331	383	0	Content		-72	-111	28633418	4349708176
28650	09:54:39.086	00:00:28.650	1720	-1024	-768	-1	-1	-1	-1	4	-1024	-768	-1	-1	-1	-1	4	65	0	0						StimuliFarbe_gelb_rot.png	0	880	547	72	111	894	331	383	0	Content		-72	-111	28650042	4349724800
28667	09:54:39.103	00:00:28.666	1721	-1024	-768	-1	-1	-1	-1	4	969,6	442,26	0,2777355	0,5866275	451,0657	3,625772	0	65	970	442						StimuliFarbe_gelb_rot.png	0	880	547	72	111	894	331	383	0	Content		898	331	28666793	4349741551
28683	09:54:39.119	00:00:28.683	1722	-1024	-768	-1	-1	-1	-1	4	961,939	438,9876	0,2777838	0,5863312	451,1247	3,628777	0	65	962	439						StimuliFarbe_gelb_rot.png	0	880	547	72	111	894	331	383	0	Content		890	328	28683292	4349758050
28700	09:54:39.136	00:00:28.700	1723	-1024	-768	-1	-1	-1	-1	4	969,9924	437,0783	0,2778622	0,5863521	451,1307	3,606517	0	65	970	437						StimuliFarbe_gelb_rot.png	0	880	547	72	111	894	331	383	0	Content		898	326	28700040	4349774798
28717	09:54:39.153	00:00:28.716	1724	-1024	-768	-1	-1	-1	-1	4	964,0482	438,3856	0,2779172	0,5860243	451,2259	3,633239	0	65	964	438						StimuliFarbe_gelb_rot.png	0	880	547	72	111	894	331	383	0	Content		892	327	28716665	4349791423
28733	09:54:39.169	00:00:28.733	1725	-1024	-768	-1	-1	-1	-1	4	972,1307	435,0107	0,2785337	0,5859743	454,8138	3,679607	0	65	972	435						StimuliFarbe_gelb_rot.png	0	880	547	72	111	894	331	383	0	Content		900	324	28733290	4349808048
28750	09:54:39.186	00:00:28.750	1726	-1024	-768	-1	-1	-1	-1	4	965,548	436,9165	0,2785448	0,5860583	454,9301	3,728382	0	65	966	437						StimuliFarbe_gelb_rot.png	0	880	547	72	111	894	331	383	0	Content		894	326	28750038	4349824796
28767	09:54:39.203	00:00:28.766	1727	-1024	-768	-1	-1	-1	-1	4	967,5729	438,0565	0,2782649	0,5862131	453,4031	3,68513	0	65	968	438						StimuliFarbe_gelb_rot.png	0	880	547	72	111	894	331	383	0	Content		896	327	28766664	4349841422
28783	09:54:39.219	00:00:28.783	1728	-1024	-768	-1	-1	-1	-1	4	-1024	-768	-1	-1	-1	-1	4	65	0	0						StimuliFarbe_gelb_rot.png	0	880	547	72	111	894	331	383	0	Content		-72	-111	28783286	4349858044
28800	09:54:39.236	00:00:28.799	1729	1003,398	517,4471	0,4818873	0,5519691	440,7488	3,749466	0	915,3997	456,6351	0,2818896	0,5875621	465,6491	3,882658	0	65	959	487						StimuliFarbe_gelb_rot.png	0	880	547	72	111	894	331	383	0	Content		887	376	28799911	4349874669
28817	09:54:39.253	00:00:28.816	1730	952,1237	550,5646	0,4891827	0,5538974	462,8169	3,913613	0	832,4331	498,3743	0,2855239	0,5892793	471,6401	3,925779	0	65	892	524						StimuliFarbe_gelb_rot.png	0	880	547	72	111	894	331	383	0	Content		820	413	28816660	4349891418
28833	09:54:39.269	00:00:28.833	1731	887,42	574,9582	0,4924737	0,5557026	470,0822	4,012368	0	748,7055	538,8642	0,2880922	0,5910101	471,7397	3,953472	0	65	818	557						StimuliFarbe_gelb_rot.png	0	880	547	72	111	894	331	383	0	Content		746	446	28833285	4349908043
28850	09:54:39.286	00:00:28.849	1732	807,9697	620,9602	0,494053	0,5572962	470,8084	4,041548	0	-1024	-768	-1	-1	-1	-1	4	66	808	621						StimuliFarbe_gelb_rot.png	0	880	547	72	111	506	581	466	0	Content		736	510	28849911	4349924669
28867	09:54:39.303	00:00:28.866	1733	759,0709	663,3333	0,4966058	0,5588342	476,0101	4,076768	0	612,1727	626,6392	0,2926242	0,5940387	471,9359	3,994989	0	66	686	645						StimuliFarbe_gelb_rot.png	0	880	547	72	111	506	581	466	0	Content		614	534	28866534	4349941292
28883	09:54:39.319	00:00:28.883	1734	660,1727	692,1307	0,4966073	0,5601785	471,4044	4,015908	0	560,0585	654,8984	0,2942185	0,5950379	471,9437	3,970491	0	66	610	674						StimuliFarbe_gelb_rot.png	0	880	547	72	111	506	581	466	0	Content		538	563	28883284	4349958042
28900	09:54:39.336	00:00:28.899	1735	630,4297	714,0035	0,4971961	0,5609825	471,3267	4,026278	0	521,4306	674,6429	0,2951046	0,5957322	471,916	3,930393	0	66	576	694						StimuliFarbe_gelb_rot.png	0	880	547	72	111	506	581	466	0	Content		504	583	28899911	4349974669
28917	09:54:39.353	00:00:28.916	1736	635,6807	711,1632	0,4972661	0,5611014	471,4835	4,06781	0	-1024	-768	-1	-1	-1	-1	4	66	636	711						StimuliFarbe_gelb_rot.png	0	880	547	72	111	506	581	466	0	Content		564	600	28916533	4349991291
28933	09:54:39.369	00:00:28.933	1737	639,8432	708,823	0,4973034	0,5611665	471,4215	4,019153	0	527,1778	676,0619	0,2951537	0,5958201	473,8701	4,016553	0	66	584	692						StimuliFarbe_gelb_rot.png	0	880	547	72	111	506	581	466	0	Content		512	581	28933172	4350007930
28950	09:54:39.386	00:00:28.949	1738	639,2584	714,3559	0,497344	0,5612463	471,2866	4,034462	0	524,4128	672,9208	0,294647	0,5959247	471,7945	3,995358	0	66	582	694						StimuliFarbe_gelb_rot.png	0	880	547	72	111	506	581	466	0	Content		510	583	28949909	4350024667
28967	09:54:39.403	00:00:28.966	1739	627,4323	705,1821	0,4973609	0,5612181	471,2527	4,06252	0	528,9308	677,463	0,2945167	0,5959879	471,8783	4,027249	0	66	578	691						StimuliFarbe_gelb_rot.png	0	880	547	72	111	506	581	466	0	Content		506	580	28966534	4350041292
28983	09:54:39.419	00:00:28.983	1740	629,4424	704,7057	0,4974095	0,561041	471,1752	4,103346	0	529,9299	680,3999	0,2946085	0,595991	473,4731	3,994631	0	66	580	693						StimuliFarbe_gelb_rot.png	0	880	547	72	111	506	581	466	0	Content		508	582	28983187	4350057945
[truncated: 2,057 more rows]
