# Supplementary material for: Gaze Duration Biases for Colours in Combination with Dissonant and Consonant Sounds: A Comparative Eye-Tracking Study with Orangutans
Source: PLoS One. 2015 Oct 14;10(10):e0139894. doi: 10.1371/journal.pone.0139894 (PMC4605782; doi:10.1371/journal.pone.0139894)
Supplement: S1 Data — (ZIP) [file pone.0139894.s004.zip › Plos ColourSound Data/Apes/Nur_Farben_Bilder_U1/Rec 13-All-Data.tsv]

System Properties:
Operating System:	Microsoft Windows NT 6.1.7601 Service Pack 1
System User Name:	admin
Machine Name:	PSYCHO19
Data properties:
Recording name:	Rec 13
Recording date:	27.07.2013
Recording time:	08:49:54
Recording resolution:	1024 x 768
Export date:	02.09.2013
Export time:	16:40:32
Participant:	Dokana
Filter settings:
Eye: Average
Validity: Normal
Fixation filter: Tobii fixation filter
Velocity threshold: 35
Distance threshold: 35
Timestamp	DateTimeStamp	DateTimeStampStartOffset	Number	GazePointXLeft	GazePointYLeft	CamXLeft	CamYLeft	DistanceLeft	PupilLeft	ValidityLeft	GazePointXRight	GazePointYRight	CamXRight	CamYRight	DistanceRight	PupilRight	ValidityRight	FixationIndex	GazePointX	GazePointY	Event	EventKey	Data1	Data2	Descriptor	StimuliName	StimuliID	MediaWidth	MediaHeight	MediaPosX	MediaPosY	MappedFixationPointX	MappedFixationPointY	FixationDuration	AoiIds	AoiNames	WebGroupImage	MappedGazeDataPointX	MappedGazeDataPointY	MicroSecondTimestamp	AbsoluteMicroSecondTimestamp
2	08:49:54.380	00:00:00.001	0	161,6695	177,2513	0,677796	0,5408096	420,6216	3,438602	0	195,2465	164,9635	0,5086491	0,5981091	437,4529	3,40849	0	1	178	171						No media	0	1024	768	0	0	195	171	168	0	Content		178	171	1597	850011413
18	08:49:54.396	00:00:00.018	1	190,1815	178,0044	0,6780177	0,5388674	420,6213	3,323044	0	181,8429	150,5095	0,5087302	0,5970873	437,7749	3,380059	0	1	186	164						No media	0	1024	768	0	0	195	171	168	0	Content		186	164	18218	850028034
35	08:49:54.413	00:00:00.034	2	201,023	177,4399	0,6786031	0,5372633	420,6213	3,354529	0	182,9468	157,4607	0,5088647	0,595683	437,6401	3,464553	0	1	192	167						No media	0	1024	768	0	0	195	171	168	0	Content		192	167	34863	850044679
52	08:49:54.430	00:00:00.051	3	200,714	184,0655	0,678373	0,5356308	420,6214	3,338028	0	223,0284	145,6911	0,5090896	0,594177	437,6401	3,29145	0	1	212	165						No media	0	1024	768	0	0	195	171	168	0	Content		212	165	51613	850061429
68	08:49:54.446	00:00:00.068	4	194,0677	186,0683	0,6785257	0,5337447	420,6214	3,446797	0	190,7094	171,287	0,5088975	0,5922642	437,0066	3,408467	0	1	192	179						No media	0	1024	768	0	0	195	171	168	0	Content		192	179	68241	850078057
85	08:49:54.463	00:00:00.084	5	207,5704	168,4845	0,6788669	0,5318899	420,6214	3,283057	0	191,4596	175,6384	0,5088543	0,5906489	436,8709	3,490707	0	1	200	172						No media	0	1024	768	0	0	195	171	168	0	Content		200	172	84863	850094679
101	08:49:54.479	00:00:00.101	6	177,9637	184,246	0,6785945	0,5301536	420,4521	3,525529	0	190,8161	170,8743	0,508787	0,5890628	436,7946	3,454085	0	1	184	178						No media	0	1024	768	0	0	195	171	168	0	Content		184	178	101487	850111303
118	08:49:54.496	00:00:00.118	7	199,1022	176,7544	0,6785406	0,5276597	420,4519	3,429087	0	189,3189	163,9239	0,5087603	0,5874587	436,7306	3,43521	0	1	194	170						No media	0	1024	768	0	0	195	171	168	0	Content		194	170	118237	850128053
135	08:49:54.513	00:00:00.134	8	205,6739	176,8057	0,6780359	0,5259118	418,9467	3,384432	0	150,1177	160,5948	0,5086764	0,5859297	436,7435	3,543103	0	1	178	169						No media	0	1024	768	0	0	195	171	168	0	Content		178	169	134862	850144678
151	08:49:54.529	00:00:00.151	9	225,5665	249,2209	0,6632971	0,5235389	386,6104	3,101638	0	195,7507	163,184	0,5087306	0,5843746	436,5517	3,434351	0	1	211	206						No media	0	1024	768	0	0	195	171	168	0	Content		211	206	151489	850161305
168	08:49:54.546	00:00:00.168	10	210,9815	246,4541	0,6634956	0,5221646	386,6104	3,208848	0	183,869	179,2794	0,5090445	0,5834739	436,2607	3,556566	0	2	197	213						No media	0	1024	768	0	0	163	201	200	0	Content		197	213	168115	850177931
185	08:49:54.563	00:00:00.184	11	186,6899	277,2711	0,6643453	0,5214088	386,6105	3,198551	0	148,3995	195,7239	0,5101347	0,5830522	436,1935	3,55846	0	2	168	236						No media	0	1024	768	0	0	163	201	200	0	Content		168	236	184861	850194677
201	08:49:54.579	00:00:00.201	12	147,3351	205,0823	0,6793218	0,5204776	418,8316	3,58131	0	155,105	199,6212	0,5100799	0,5825419	435,9711	3,515921	0	2	151	202						No media	0	1024	768	0	0	163	201	200	0	Content		151	202	201487	850211303
218	08:49:54.596	00:00:00.218	13	170,9839	210,7506	0,6788584	0,5190528	418,8314	3,497996	0	156,2836	200,9983	0,5100535	0,5819797	435,5912	3,550643	0	2	164	206						No media	0	1024	768	0	0	163	201	200	0	Content		164	206	218114	850227930
235	08:49:54.613	00:00:00.234	14	175,7755	200,4331	0,6791354	0,5180677	418,8314	3,472084	0	150,2719	200,8897	0,5099497	0,5816095	435,6632	3,625981	0	2	163	201						No media	0	1024	768	0	0	163	201	200	0	Content		163	201	234737	850244553
251	08:49:54.629	00:00:00.251	15	140,1495	205,6842	0,6786832	0,5176613	418,4658	3,652228	0	154,027	189,9154	0,5098433	0,5816792	435,3909	3,555247	0	2	147	198						No media	0	1024	768	0	0	163	201	200	0	Content		147	198	251489	850261305
268	08:49:54.646	00:00:00.268	16	183,2	211,3089	0,6790023	0,5167658	418,4656	3,548938	0	152,8713	196,5043	0,5098328	0,5820308	434,8536	3,655519	0	2	168	204						No media	0	1024	768	0	0	163	201	200	0	Content		168	204	268116	850277932
285	08:49:54.663	00:00:00.284	17	178,9747	220,2934	0,6790324	0,5164438	418,4656	3,650053	0	117,955	197,0031	0,5097369	0,5822769	434,8536	3,641544	0	2	148	209						No media	0	1024	768	0	0	163	201	200	0	Content		148	209	284739	850294555
301	08:49:54.679	00:00:00.301	18	166,5248	209,8953	0,6789963	0,5159063	418,4656	3,665132	0	150,2064	180,47	0,5097122	0,5825195	434,8497	3,6054	0	2	158	195						No media	0	1024	768	0	0	163	201	200	0	Content		158	195	301363	850311179
318	08:49:54.696	00:00:00.318	19	174,4659	212,4808	0,6793744	0,5152455	418,4656	3,622424	0	149,5799	183,8489	0,5097313	0,5824158	434,5873	3,64098	0	2	162	198						No media	0	1024	768	0	0	163	201	200	0	Content		162	198	318114	850327930
335	08:49:54.713	00:00:00.334	20	123,4071	204,9582	0,6778306	0,5152929	415,4065	3,694069	0	153,5704	182,1123	0,509748	0,5824561	434,0521	3,623271	0	2	138	194						No media	0	1024	768	0	0	163	201	200	0	Content		138	194	334740	850344556
351	08:49:54.729	00:00:00.351	21	179,1138	212,9464	0,6780661	0,5144833	415,4064	3,610418	0	190,688	187,9614	0,5097505	0,5828713	434,0521	3,687479	0	2	185	200						No media	0	1024	768	0	0	163	201	200	0	Content		185	200	351365	850361181
368	08:49:54.746	00:00:00.367	22	158,815	183,6921	0,6771245	0,5139157	415,3703	3,69941	0	183,0381	180,5131	0,5090338	0,5819749	433,7698	3,68846	0	3	171	182						No media	0	1024	768	0	0	201	163	483	0	Content		171	182	367989	850377805
385	08:49:54.763	00:00:00.384	23	223,7537	157,8528	0,6759477	0,5117247	415,3702	3,537034	0	202,8043	154,3766	0,5083157	0,58151	433,5714	3,711256	0	3	213	156						No media	0	1024	768	0	0	201	163	483	0	Content		213	156	384738	850394554
401	08:49:54.779	00:00:00.401	24	190,5417	161,1671	0,6762119	0,5116062	416,2218	3,717868	0	207,403	165,6773	0,5082429	0,5818581	433,3606	3,725375	0	3	199	163						No media	0	1024	768	0	0	201	163	483	0	Content		199	163	401365	850411181
418	08:49:54.796	00:00:00.417	25	235,9354	151,0258	0,6765577	0,5108617	416,2217	3,532819	0	203,0943	161,3546	0,5080982	0,5822983	432,8904	3,760036	0	3	220	156						No media	0	1024	768	0	0	201	163	483	0	Content		220	156	417989	850427805
435	08:49:54.813	00:00:00.434	26	222,8367	162,9346	0,6763878	0,510585	416,2217	3,63211	0	212,7117	164,1433	0,5079875	0,5827361	432,7173	3,753773	0	3	218	164						No media	0	1024	768	0	0	201	163	483	0	Content		218	164	434614	850444430
451	08:49:54.829	00:00:00.451	27	226,1777	154,0836	0,6763734	0,5107716	416,2217	3,658238	0	206,5013	155,0833	0,5077093	0,5835738	432,5189	3,773768	0	3	216	155						No media	0	1024	768	0	0	201	163	483	0	Content		216	155	451364	850461180
468	08:49:54.846	00:00:00.467	28	229,0737	160,4205	0,6763391	0,5108938	416,2217	3,595174	0	200,3045	150,6188	0,5074662	0,5845321	432,3603	3,798887	0	3	215	156						No media	0	1024	768	0	0	201	163	483	0	Content		215	156	467990	850477806
485	08:49:54.863	00:00:00.484	29	197,5111	155,0036	0,6755096	0,511957	414,4099	3,693731	0	223,302	89,4384	0,5072231	0,5863276	432,3603	3,486829	0	3	210	122						No media	0	1024	768	0	0	201	163	483	0	Content		210	122	484614	850494430
501	08:49:54.879	00:00:00.501	30	191,5026	172,0401	0,6752738	0,5125174	414,1277	3,804228	0	-1024	-768	-1	-1	-1	-1	4	3	192	172						No media	0	1024	768	0	0	201	163	483	0	Content		192	172	501241	850511057
518	08:49:54.896	00:00:00.517	31	230,2228	167,75	0,6754709	0,5131595	414,1277	3,723453	0	-1024	-768	-1	-1	-1	-1	4	3	230	168						No media	0	1024	768	0	0	201	163	483	0	Content		230	168	517989	850527805
535	08:49:54.913	00:00:00.534	32	226,6286	162,143	0,6751332	0,5139903	413,0149	3,721811	0	-1024	-768	-1	-1	-1	-1	4	3	227	162						No media	0	1024	768	0	0	201	163	483	0	Content		227	162	534614	850544430
551	08:49:54.929	00:00:00.551	33	228,7671	155,9004	0,6752395	0,5147879	413,0149	3,666296	0	174,4704	148,7063	0,5069165	0,5901819	430,9487	3,818929	0	3	202	152						No media	0	1024	768	0	0	201	163	483	0	Content		202	152	551238	850561054
568	08:49:54.946	00:00:00.567	34	181,1116	163,1169	0,6745063	0,5164075	411,2518	3,760712	0	178,2225	155,7414	0,5067215	0,5915433	430,9487	3,809417	0	3	180	159						No media	0	1024	768	0	0	201	163	483	0	Content		180	159	567987	850577803
585	08:49:54.963	00:00:00.584	35	143,8248	157,0685	0,6746303	0,5172368	411,5443	3,757753	0	178,2225	155,7414	0,5074526	0,5931898	427,543	3,809417	0	3	161	156						No media	0	1024	768	0	0	201	163	483	0	Content		161	156	584612	850594428
601	08:49:54.979	00:00:00.601	36	200,2853	173,2042	0,674832	0,5186239	412,0143	3,71784	0	-1024	-768	-1	-1	-1	-1	4	3	200	173						No media	0	1024	768	0	0	201	163	483	0	Content		200	173	601236	850611052
618	08:49:54.996	00:00:00.617	37	229,8985	192,1136	0,6712953	0,5187122	404,5829	3,721746	0	176,0492	164,5607	0,5068602	0,5948013	427,5431	3,818448	0	3	203	178						No media	0	1024	768	0	0	201	163	483	0	Content		203	178	617860	850627676
635	08:49:55.013	00:00:00.634	38	231,17	195,8245	0,6739537	0,5197358	410,8444	3,654943	0	176,0492	164,5607	0,5041382	0,5955189	435,9284	3,818448	0	3	204	180						No media	0	1024	768	0	0	201	163	483	0	Content		204	180	634611	850644427
651	08:49:55.029	00:00:00.651	39	199,4702	168,8456	0,6739599	0,5196691	411,7936	3,788406	0	165,795	151,412	0,5039275	0,5955683	435,9285	3,975671	0	3	183	160						No media	0	1024	768	0	0	201	163	483	0	Content		183	160	651236	850661052
668	08:49:55.046	00:00:00.667	40	187,3451	161,8692	0,6733356	0,519745	410,8465	3,804114	0	171,7312	138,2845	0,5035833	0,5953931	435,9285	3,932088	0	3	180	150						No media	0	1024	768	0	0	201	163	483	0	Content		180	150	667860	850677676
684	08:49:55.062	00:00:00.684	41	230,0381	137,5461	0,6733923	0,5191343	411,8275	3,702625	0	167,8333	130,982	0,5054241	0,5957721	427,9212	3,997123	0	3	199	134						No media	0	1024	768	0	0	201	163	483	0	Content		199	134	684487	850694303
701	08:49:55.079	00:00:00.701	42	235,1837	169,9378	0,6732987	0,5189095	411,8275	3,851252	0	173,7209	162,5157	0,5051692	0,5952943	427,9213	3,959261	0	3	204	166						No media	0	1024	768	0	0	201	163	483	0	Content		204	166	701248	850711064
718	08:49:55.096	00:00:00.717	43	201,1299	174,0779	0,6727749	0,5190715	411,3602	3,951226	0	177,0652	165,8962	0,5048673	0,5952347	427,9213	3,953408	0	3	189	170						No media	0	1024	768	0	0	201	163	483	0	Content		189	170	717861	850727677
734	08:49:55.112	00:00:00.734	44	236,4641	170,3728	0,668912	0,5189378	403,9078	3,826371	0	178,3212	169,2767	0,5045998	0,5948719	428,2125	3,947555	0	3	207	170						No media	0	1024	768	0	0	201	163	483	0	Content		207	170	734485	850744301
751	08:49:55.129	00:00:00.751	45	193,6784	166,8594	0,6725396	0,5189058	411,651	3,942293	0	168,8253	170,9935	0,5043741	0,5949389	428,2125	3,970274	0	3	181	169						No media	0	1024	768	0	0	201	163	483	0	Content		181	169	751110	850760926
768	08:49:55.146	00:00:00.767	46	226,8705	194,6682	0,6690614	0,5183761	403,9078	3,725544	0	175,879	155,9795	0,5042535	0,594922	428,2125	3,888035	0	3	201	175						No media	0	1024	768	0	0	201	163	483	0	Content		201	175	767861	850777677
784	08:49:55.162	00:00:00.784	47	-1024	-768	-1	-1	-1	-1	4	173,0005	156,5767	0,5052294	0,5952627	424,2921	3,886393	0	3	173	157						No media	0	1024	768	0	0	201	163	483	0	Content		173	157	784486	850794302
801	08:49:55.179	00:00:00.801	48	228,3729	176,6158	0,6687701	0,5189312	403,9078	3,725731	0	170,9394	168,4907	0,5050514	0,5952887	424,2921	3,917357	0	3	200	173						No media	0	1024	768	0	0	201	163	483	0	Content		200	173	801111	850810927
818	08:49:55.196	00:00:00.817	49	234,0691	187,687	0,6688192	0,519102	403,9078	3,714865	0	175,2975	188,0426	0,5048797	0,5955009	424,2921	4,029424	0	3	205	188						No media	0	1024	768	0	0	201	163	483	0	Content		205	188	817736	850827552
834	08:49:55.212	00:00:00.834	50	235,3698	180,8938	0,674826	0,5196834	418,9961	3,71374	0	-1024	-768	-1	-1	-1	-1	4	3	235	181						No media	0	1024	768	0	0	201	163	483	0	Content		235	181	834486	850844302
851	08:49:55.229	00:00:00.851	51	187,2415	156,2672	0,6720539	0,519596	411,8356	3,951475	0	-1024	-768	-1	-1	-1	-1	4	4	187	156						No media	0	1024	768	0	0	195	97	450	0	Content		187	156	851112	850860928
868	08:49:55.246	00:00:00.867	52	173,2402	135,596	0,6716474	0,5206197	411,4995	3,903356	0	-1024	-768	-1	-1	-1	-1	4	4	173	136						No media	0	1024	768	0	0	195	97	450	0	Content		173	136	867734	850877550
884	08:49:55.262	00:00:00.884	53	101,5163	101,4543	0,6705248	0,5239538	411,4996	3,84997	0	233,8981	102,0462	0,5030103	0,5989503	427,8511	3,820847	0	4	168	102						No media	0	1024	768	0	0	195	97	450	0	Content		168	102	884362	850894178
901	08:49:55.279	00:00:00.901	54	213,5836	114,6858	0,6715273	0,5229075	411,4995	3,82444	0	235,0206	131,5031	0,5028629	0,5986668	427,8511	3,867587	0	4	224	123						No media	0	1024	768	0	0	195	97	450	0	Content		224	123	901109	850910925
918	08:49:55.296	00:00:00.917	55	189,5876	115,5208	0,6715757	0,5231929	411,9893	3,831668	0	234,8253	147,0862	0,5024909	0,5989949	427,8511	3,877669	0	4	212	131						No media	0	1024	768	0	0	195	97	450	0	Content		212	131	917733	850927549
934	08:49:55.312	00:00:00.934	56	130,9387	114,4116	0,6707385	0,5239618	411,1167	3,780808	0	217,2509	90,75054	0,5027931	0,6003053	429,5357	3,732497	0	4	174	103						No media	0	1024	768	0	0	195	97	450	0	Content		174	103	934358	850944174
951	08:49:55.329	00:00:00.950	57	217,8434	122,5154	0,6708784	0,5236787	411,1167	3,835334	0	203,2675	116,7094	0,5027013	0,6000037	429,5964	3,919642	0	4	211	120						No media	0	1024	768	0	0	195	97	450	0	Content		211	120	950986	850960802
968	08:49:55.346	00:00:00.967	58	194,6326	103,6063	0,6713697	0,5234801	412,6181	3,949076	0	202,2041	98,77922	0,5028329	0,5998079	429,6025	3,96729	0	4	198	101						No media	0	1024	768	0	0	195	97	450	0	Content		198	101	967740	850977556
984	08:49:55.362	00:00:00.984	59	189,904	92,92951	0,6712283	0,5231381	412,0211	3,953001	0	207,6274	87,69865	0,5028348	0,5994328	429,549	3,916086	0	4	199	90						No media	0	1024	768	0	0	195	97	450	0	Content		199	90	984362	850994178
1001	08:49:55.379	00:00:01.000	60	188,5458	96,96206	0,6713055	0,5231415	412,0023	3,961295	0	208,2403	97,10316	0,502881	0,5993108	429,3318	3,92529	0	4	198	97						No media	0	1024	768	0	0	195	97	450	0	Content		198	97	1000992	851010808
1018	08:49:55.396	00:00:01.017	61	190,0488	98,81513	0,6713089	0,5229688	411,9922	3,986665	0	204,1893	92,40343	0,50275	0,5989825	429,5309	3,930997	0	4	197	96						No media	0	1024	768	0	0	195	97	450	0	Content		197	96	1017585	851027401
1034	08:49:55.412	00:00:01.034	62	185,774	93,93899	0,671225	0,5227494	412,2153	3,921489	0	241,6007	94,62559	0,5026522	0,5984452	429,5309	3,82016	0	4	214	94						No media	0	1024	768	0	0	195	97	450	0	Content		214	94	1034330	851044146
1051	08:49:55.429	00:00:01.050	63	188,1747	93,33814	0,6712255	0,522525	411,9787	4,02409	0	204,5527	98,84596	0,5024893	0,5982824	429,3152	3,97862	0	4	196	96						No media	0	1024	768	0	0	195	97	450	0	Content		196	96	1050955	851060771
1068	08:49:55.446	00:00:01.067	64	170,7183	94,25401	0,6707026	0,5224299	411,2766	4,009992	0	202,1713	99,45871	0,502277	0,5981004	429,3932	3,984732	0	4	186	97						No media	0	1024	768	0	0	195	97	450	0	Content		186	97	1067582	851077398
1084	08:49:55.462	00:00:01.084	65	230,9583	102,5484	0,6707444	0,521485	411,2766	3,874695	0	200,2126	95,29072	0,5020782	0,5978256	429,2797	3,947514	0	4	216	99						No media	0	1024	768	0	0	195	97	450	0	Content		216	99	1084217	851094033
1101	08:49:55.479	00:00:01.100	66	224,6066	99,38663	0,6704907	0,521252	411,2766	3,884792	0	210,6813	96,27818	0,5019079	0,5974906	429,1865	3,969101	0	4	218	98						No media	0	1024	768	0	0	195	97	450	0	Content		218	98	1100952	851110768
1118	08:49:55.496	00:00:01.117	67	190,3035	94,51323	0,6705223	0,5210091	411,6527	3,924968	0	209,2014	89,98552	0,5016624	0,5971658	429,2736	3,978633	0	4	200	92						No media	0	1024	768	0	0	195	97	450	0	Content		200	92	1117578	851127394
1134	08:49:55.512	00:00:01.134	68	222,2072	107,9056	0,670261	0,520242	411,6527	3,944598	0	209,162	108,6554	0,5014219	0,5967929	429,3943	3,863393	0	4	216	108						No media	0	1024	768	0	0	195	97	450	0	Content		216	108	1134217	851144033
1151	08:49:55.529	00:00:01.150	69	178,1752	91,23528	0,6697885	0,520511	410,8163	4,026328	0	170,672	95,88612	0,5012246	0,5967607	429,3943	4,155061	0	4	174	94						No media	0	1024	768	0	0	195	97	450	0	Content		174	94	1150953	851160769
1168	08:49:55.546	00:00:01.167	70	219,2626	97,54555	0,6695936	0,5196896	410,8163	3,902089	0	168,9027	88,66537	0,5011009	0,5964983	429,3943	4,102058	0	4	194	93						No media	0	1024	768	0	0	195	97	450	0	Content		194	93	1167582	851177398
1184	08:49:55.562	00:00:01.184	71	220,6176	86,25995	0,6694628	0,5200085	410,8023	3,965472	0	168,2458	91,70062	0,5019382	0,5962716	425,6797	4,11104	0	4	194	89						No media	0	1024	768	0	0	195	97	450	0	Content		194	89	1184215	851194031
1201	08:49:55.579	00:00:01.200	72	193,0806	104,0059	0,6698103	0,5196307	411,8163	4,082273	0	170,1315	120,7412	0,5017757	0,5962812	425,6797	4,064302	0	4	182	112						No media	0	1024	768	0	0	195	97	450	0	Content		182	112	1200830	851210646
1218	08:49:55.596	00:00:01.217	73	185,7959	98,06383	0,6695647	0,5196521	411,834	4,026525	0	174,2783	102,1989	0,5016425	0,5962355	425,6797	4,102219	0	4	180	100						No media	0	1024	768	0	0	195	97	450	0	Content		180	100	1217579	851227395
1234	08:49:55.612	00:00:01.234	74	161,981	98,14861	0,6694819	0,5196744	411,8979	4,129787	0	177,4612	91,43437	0,5015008	0,5961957	425,6797	3,938935	0	4	170	95						No media	0	1024	768	0	0	195	97	450	0	Content		170	95	1234216	851244032
1251	08:49:55.629	00:00:01.250	75	120,292	-48,27882	0,6609182	0,5206686	454,2733	4,523644	0	172,3639	110,5006	0,5013356	0,5962524	425,6797	4,014225	0	4	146	31						No media	0	1024	768	0	0	195	97	450	0	Content		146	31	1250830	851260646
1267	08:49:55.645	00:00:01.267	76	218,7289	113,2364	0,6667113	0,5200848	406,4108	3,941736	0	175,4191	97,68494	0,501453	0,5970151	424,7025	3,98819	0	4	197	105						No media	0	1024	768	0	0	195	97	450	0	Content		197	105	1267454	851277270
1284	08:49:55.662	00:00:01.284	77	189,3891	88,8318	0,6685813	0,5207663	412,1037	4,051287	0	173,4792	89,76596	0,5013162	0,59711	424,7025	4,002048	0	4	181	89						No media	0	1024	768	0	0	195	97	450	0	Content		181	89	1284214	851294030
1301	08:49:55.679	00:00:01.300	78	180,5744	49,30157	0,6683198	0,520738	412,6952	4,070328	0	162,3059	44,90837	0,5014146	0,5969418	424,7025	3,937891	0	5	171	47						No media	0	1024	768	0	0	176	22	366	0	Content		171	47	1300828	851310644
1317	08:49:55.695	00:00:01.317	79	164,4366	20,32039	0,6675836	0,521531	412,9279	4,048433	0	169,3604	25,396	0,5001837	0,5975309	428,0014	4,028692	0	5	167	23						No media	0	1024	768	0	0	176	22	366	0	Content		167	23	1317455	851327271
1334	08:49:55.712	00:00:01.334	80	183,966	20,31203	0,6681512	0,5228188	412,9319	4,098833	0	170,8625	17,64442	0,5002047	0,5989633	428,0014	3,967758	0	5	177	19						No media	0	1024	768	0	0	176	22	366	0	Content		177	19	1334079	851343895
1351	08:49:55.729	00:00:01.350	81	165,0372	23,39214	0,6678815	0,5229114	412,1038	4,101588	0	167,4246	18,8833	0,5002407	0,5992185	428,0014	4,001156	0	5	166	21						No media	0	1024	768	0	0	176	22	366	0	Content		166	21	1350827	851360643
1356	08:49:55.734																				ImageStart	8	0	0	Fix_sw.jpg
1367	08:49:55.745	00:00:01.367	82	296,648	-26,85543	0,6728446	0,5237903	424,5076	4,242734	0	175,6988	48,42108	0,5017523	0,5989878	423,0889	4,011956	0	5	236	11						Fix_sw.jpg	0	880	547	72	111	104	-89	366	0	Content		164	-100	1367452	851377268
1384	08:49:55.762	00:00:01.384	83	183,7304	25,38711	0,6686847	0,5237502	413,1296	4,121881	0	-1024	-768	-1	-1	-1	-1	4	5	184	25						Fix_sw.jpg	0	880	547	72	111	104	-89	366	0	Content		112	-86	1384077	851393893
1401	08:49:55.779	00:00:01.400	84	165,813	6,064271	0,6682081	0,5249022	412,1923	4,144619	0	172,7125	23,72902	0,5004318	0,5997612	427,9779	4,044548	0	5	169	15						Fix_sw.jpg	0	880	547	72	111	104	-89	366	0	Content		97	-96	1400702	851410518
1417	08:49:55.795	00:00:01.417	85	171,6835	12,31105	0,6682767	0,5253395	412,6362	4,14061	0	169,138	21,84502	0,5003747	0,6001146	428,0494	4,035058	0	5	170	17						Fix_sw.jpg	0	880	547	72	111	104	-89	366	0	Content		98	-94	1417450	851427266
1434	08:49:55.812	00:00:01.434	86	200,108	45,31678	0,6649199	0,5249701	405,6425	3,97037	0	175,4045	15,15611	0,4999538	0,601202	429,4538	4,046909	0	5	188	30						Fix_sw.jpg	0	880	547	72	111	104	-89	366	0	Content		116	-81	1434075	851443891
1451	08:49:55.829	00:00:01.450	87	210,6355	43,93457	0,6666981	0,5254829	409,8833	4,077565	0	166,9191	17,07511	0,5003283	0,6011389	427,972	4,00819	0	5	189	31						Fix_sw.jpg	0	880	547	72	111	104	-89	366	0	Content		117	-80	1450702	851460518
1467	08:49:55.845	00:00:01.467	88	154,9621	11,15802	0,6674438	0,5269549	411,6365	4,139476	0	172,9726	19,6824	0,4997049	0,6017836	429,9377	4,091284	0	5	164	15						Fix_sw.jpg	0	880	547	72	111	104	-89	366	0	Content		92	-96	1467324	851477140
1484	08:49:55.862	00:00:01.484	89	-1024	-768	-1	-1	-1	-1	4	-1024	-768	-1	-1	-1	-1	4	5	0	0						Fix_sw.jpg	0	880	547	72	111	104	-89	366	0	Content		-72	-111	1484004	851493820
1501	08:49:55.879	00:00:01.500	90	-1024	-768	-1	-1	-1	-1	4	-1024	-768	-1	-1	-1	-1	4	5	0	0						Fix_sw.jpg	0	880	547	72	111	104	-89	366	0	Content		-72	-111	1500672	851510488
1517	08:49:55.895	00:00:01.517	91	173,4245	13,85754	0,6675809	0,5281659	413,6942	4,099547	0	176,8129	43,85871	0,4997789	0,6024343	428,96	4,055629	0	5	175	29						Fix_sw.jpg	0	880	547	72	111	104	-89	366	0	Content		103	-82	1517321	851527137
1534	08:49:55.912	00:00:01.533	92	180,7373	18,52818	0,6673976	0,5284745	413,9005	4,109448	0	160,0599	4,073256	0,4979882	0,6026474	434,6502	4,101442	0	5	170	11						Fix_sw.jpg	0	880	547	72	111	104	-89	366	0	Content		98	-100	1533946	851543762
1551	08:49:55.929	00:00:01.550	93	153,7165	14,70564	0,6665322	0,5284826	413,2544	4,114579	0	-1024	-768	-1	-1	-1	-1	4	5	154	15						Fix_sw.jpg	0	880	547	72	111	104	-89	366	0	Content		82	-96	1550696	851560512
1567	08:49:55.945	00:00:01.567	94	199,0932	19,49228	0,6666094	0,52834	414,5152	3,901453	0	-1024	-768	-1	-1	-1	-1	4	5	199	19						Fix_sw.jpg	0	880	547	72	111	104	-89	366	0	Content		127	-92	1567320	851577136
1584	08:49:55.962	00:00:01.583	95	220,028	66,75578	0,6620682	0,5272284	404,8667	3,90971	0	162,0982	23,96334	0,4988529	0,6025543	429,6765	3,980216	0	5	191	45						Fix_sw.jpg	0	880	547	72	111	104	-89	366	0	Content		119	-66	1583945	851593761
1601	08:49:55.979	00:00:01.600	96	-1024	-768	-1	-1	-1	-1	4	-1024	-768	-1	-1	-1	-1	4	5	0	0						Fix_sw.jpg	0	880	547	72	111	104	-89	366	0	Content		-72	-111	1600568	851610384
1617	08:49:55.995	00:00:01.617	97	-1024	-768	-1	-1	-1	-1	4	-1024	-768	-1	-1	-1	-1	4	5	0	0						Fix_sw.jpg	0	880	547	72	111	104	-89	366	0	Content		-72	-111	1617251	851627067
1634	08:49:56.012	00:00:01.633	98	-1024	-768	-1	-1	-1	-1	4	-1024	-768	-1	-1	-1	-1	4	5	0	0						Fix_sw.jpg	0	880	547	72	111	104	-89	366	0	Content		-72	-111	1633919	851643735
1651	08:49:56.029	00:00:01.650	99	181,43	116,0746	0,6621001	0,5328221	415,8452	4,068668	0	-1024	-768	-1	-1	-1	-1	4	5	181	116						Fix_sw.jpg	0	880	547	72	111	104	-89	366	0	Content		109	5	1650565	851660381
1667	08:49:56.045	00:00:01.667	100	-1024	-768	-1	-1	-1	-1	4	-1024	-768	-1	-1	-1	-1	4	6	0	0						Fix_sw.jpg	0	880	547	72	111	209	66	250	0	Content		-72	-111	1667247	851677063
1684	08:49:56.062	00:00:01.683	101	-1024	-768	-1	-1	-1	-1	4	-1024	-768	-1	-1	-1	-1	4	6	0	0						Fix_sw.jpg	0	880	547	72	111	209	66	250	0	Content		-72	-111	1683914	851693730
1701	08:49:56.079	00:00:01.700	102	268,1071	170,8963	0,6617586	0,5318029	416,9843	3,866001	0	333,6395	169,3569	0,495647	0,605157	433,834	3,795392	0	6	301	170						Fix_sw.jpg	0	880	547	72	111	209	66	250	0	Content		229	59	1700563	851710379
1717	08:49:56.095	00:00:01.717	103	278,1018	176,9742	0,6619389	0,5315194	416,9589	3,837751	0	289,9924	171,8746	0,4956065	0,6051337	434,7832	3,842937	0	6	284	174						Fix_sw.jpg	0	880	547	72	111	209	66	250	0	Content		212	63	1717188	851727004
1734	08:49:56.112	00:00:01.733	104	285,1678	185,9544	0,6619405	0,5315477	417,0398	3,843561	0	296,7086	170,8129	0,4955779	0,6051847	434,8693	3,768955	0	6	291	178						Fix_sw.jpg	0	880	547	72	111	209	66	250	0	Content		219	67	1733813	851743629
1751	08:49:56.129	00:00:01.750	105	266,1702	172,8812	0,6614788	0,5319644	416,5853	3,767486	0	291,3886	167,5034	0,495603	0,605342	434,9399	3,637483	0	6	279	170						Fix_sw.jpg	0	880	547	72	111	209	66	250	0	Content		207	59	1750561	851760377
1767	08:49:56.145	00:00:01.767	106	278,3143	177,3101	0,6620435	0,5324169	417,1185	3,748057	0	287,9461	176,7733	0,4957218	0,6056206	434,9892	3,695732	0	6	283	177						Fix_sw.jpg	0	880	547	72	111	209	66	250	0	Content		211	66	1767191	851777007
1784	08:49:56.162	00:00:01.783	107	273,2357	181,2089	0,6621554	0,5325591	417,1142	3,756379	0	290,7666	174,9949	0,4958803	0,6059458	435,0252	3,655722	0	6	282	178						Fix_sw.jpg	0	880	547	72	111	209	66	250	0	Content		210	67	1783809	851793625
1800	08:49:56.178	00:00:01.800	108	261,4067	165,5163	0,6617312	0,5329953	416,5031	3,655203	0	299,9393	183,2867	0,49604	0,6061043	434,8679	3,491963	0	6	281	174						Fix_sw.jpg	0	880	547	72	111	209	66	250	0	Content		209	63	1800437	851810253
1817	08:49:56.195	00:00:01.817	109	272,6491	177,3477	0,6623601	0,5327328	417,8269	3,656716	0	295,547	196,1068	0,496073	0,6061578	434,9667	3,415677	0	6	284	187						Fix_sw.jpg	0	880	547	72	111	209	66	250	0	Content		212	76	1817185	851827001
1834	08:49:56.212	00:00:01.833	110	247,0824	175,6552	0,6615489	0,5326427	415,893	3,589212	0	291,7549	213,0208	0,4960856	0,6060207	434,89	3,348096	0	6	269	194						Fix_sw.jpg	0	880	547	72	111	209	66	250	0	Content		197	83	1833808	851843624
1850	08:49:56.228	00:00:01.850	111	254,3009	172,5016	0,6618782	0,5324199	416,3101	3,574406	0	294,5532	204,7595	0,4960582	0,6055981	434,9172	3,464588	0	6	274	189						Fix_sw.jpg	0	880	547	72	111	209	66	250	0	Content		202	78	1850431	851860247
1867	08:49:56.245	00:00:01.867	112	264,0925	174,7053	0,6619273	0,5316003	415,8696	3,435563	0	293,8563	194,1187	0,4959826	0,6051369	435,008	3,442084	0	6	279	184						Fix_sw.jpg	0	880	547	72	111	209	66	250	0	Content		207	73	1867186	851877002
1884	08:49:56.262	00:00:01.883	113	276,4009	171,7193	0,6625466	0,5306199	417,1779	3,498264	0	294,6817	196,4402	0,4961152	0,6041893	434,8716	3,496373	0	6	286	184						Fix_sw.jpg	0	880	547	72	111	209	66	250	0	Content		214	73	1883808	851893624
1900	08:49:56.278	00:00:01.900	114	211,0601	120,7887	0,663665	0,5282132	416,652	3,496596	0	209,9568	105,5164	0,4981543	0,6014977	434,8716	3,367941	0	6	211	113						Fix_sw.jpg	0	880	547	72	111	209	66	250	0	Content		139	2	1900431	851910247
1917	08:49:56.295	00:00:01.917	115	162,9592	58,60484	0,665693	0,5252327	417,9064	3,538208	0	147,0511	35,07154	0,4998331	0,5988125	434,8716	3,270379	0	7	155	47						Fix_sw.jpg	0	880	547	72	111	54	-151	483	0	Content		83	-64	1917057	851926873
1934	08:49:56.312	00:00:01.933	116	123,8823	-3,630013	0,6665303	0,5232417	418,1478	3,507833	0	130,5222	-10,9682	0,5004483	0,5973198	434,8716	3,230956	0	7	127	-7						Fix_sw.jpg	0	880	547	72	111	54	-151	483	0	Content		55	-118	1933804	851943620
1950	08:49:56.328	00:00:01.950	117	-1024	-768	-1	-1	-1	-1	4	117,4343	-34,00006	0,5003452	0,59652	434,8716	3,210537	0	7	117	-34						Fix_sw.jpg	0	880	547	72	111	54	-151	483	0	Content		45	-145	1950429	851960245
1967	08:49:56.345	00:00:01.967	118	-1024	-768	-1	-1	-1	-1	4	113,7374	-48,72852	0,5001577	0,5961651	434,8716	3,124926	0	7	114	-49						Fix_sw.jpg	0	880	547	72	111	54	-151	483	0	Content		42	-160	1967053	851976869
1984	08:49:56.362	00:00:01.983	119	-1024	-768	-1	-1	-1	-1	4	108,6586	-46,39977	0,5001221	0,5957245	434,8716	3,188652	0	7	109	-46						Fix_sw.jpg	0	880	547	72	111	54	-151	483	0	Content		37	-157	1983678	851993494
2000	08:49:56.378	00:00:02.000	120	-1024	-768	-1	-1	-1	-1	4	105,8372	-52,48749	0,500053	0,5953586	434,8716	3,115783	0	7	106	-52						Fix_sw.jpg	0	880	547	72	111	54	-151	483	0	Content		34	-163	2000427	852010243
2017	08:49:56.395	00:00:02.017	121	133,9284	-60,54353	0,6671615	0,5203689	418,1473	3,299602	0	115,8456	-35,90511	0,5010858	0,5952995	430,6741	3,056043	0	7	125	-48						Fix_sw.jpg	0	880	547	72	111	54	-151	483	0	Content		53	-159	2017057	852026873
2034	08:49:56.412	00:00:02.033	122	145,8718	-46,584	0,6676255	0,5201177	418,1473	3,337538	0	-1024	-768	-1	-1	-1	-1	4	7	146	-47						Fix_sw.jpg	0	880	547	72	111	54	-151	483	0	Content		74	-158	2033678	852043494
2050	08:49:56.428	00:00:02.050	123	148,7044	-42,24285	0,6680033	0,5198821	418,1473	3,306504	0	-1024	-768	-1	-1	-1	-1	4	7	149	-42						Fix_sw.jpg	0	880	547	72	111	54	-151	483	0	Content		77	-153	2050303	852060119
2067	08:49:56.445	00:00:02.067	124	147,2178	-55,98852	0,6681244	0,5196359	418,1473	3,345875	0	114,3896	-19,32301	0,5029666	0,5942487	424,7288	2,900235	0	7	131	-38						Fix_sw.jpg	0	880	547	72	111	54	-151	483	0	Content		59	-149	2067058	852076874
2084	08:49:56.462	00:00:02.083	125	150,1913	-56,08609	0,6689461	0,5191835	418,1473	3,321595	0	115,2029	-32,56882	0,5019432	0,5939736	428,8807	3,036957	0	7	133	-44						Fix_sw.jpg	0	880	547	72	111	54	-151	483	0	Content		61	-155	2083677	852093493
2100	08:49:56.478	00:00:02.100	126	143,2378	-59,29639	0,6689798	0,518532	418,1474	3,272885	0	117,435	-28,00475	0,5019832	0,5930591	429,3452	2,989821	0	7	130	-44						Fix_sw.jpg	0	880	547	72	111	54	-151	483	0	Content		58	-155	2100301	852110117
2117	08:49:56.495	00:00:02.116	127	145,1693	-93,91652	0,6741245	0,5180035	429,3836	3,313839	0	119,0115	-32,06632	0,5020779	0,5926155	429,384	2,94348	0	7	132	-63						Fix_sw.jpg	0	880	547	72	111	54	-151	483	0	Content		60	-174	2116925	852126741
2134	08:49:56.512	00:00:02.133	128	143,0765	-105,3817	0,674965	0,5174931	430,558	3,351506	0	112,9243	-24,34799	0,5018197	0,5920631	430,5584	3,015946	0	7	128	-65						Fix_sw.jpg	0	880	547	72	111	54	-151	483	0	Content		56	-176	2133676	852143492
2150	08:49:56.528	00:00:02.150	129	124,8783	-128,9557	0,6761485	0,5171131	434,2722	3,346213	0	119,059	-46,46074	0,5009119	0,5916107	434,2726	3,04229	0	7	122	-88						Fix_sw.jpg	0	880	547	72	111	54	-151	483	0	Content		50	-199	2150302	852160118
2167	08:49:56.545	00:00:02.166	130	-1024	-768	-1	-1	-1	-1	4	115,7024	-34,80202	0,5023825	0,5914485	429,5254	3,01017	0	7	116	-35						Fix_sw.jpg	0	880	547	72	111	54	-151	483	0	Content		44	-146	2166924	852176740
2184	08:49:56.562	00:00:02.183	131	-1024	-768	-1	-1	-1	-1	4	114,3386	-28,53311	0,5026332	0,59058	428,9613	3,009044	0	7	114	-29						Fix_sw.jpg	0	880	547	72	111	54	-151	483	0	Content		42	-140	2183548	852193364
2200	08:49:56.578	00:00:02.200	132	-1024	-768	-1	-1	-1	-1	4	111,8462	-31,99497	0,5023828	0,5903783	430,4086	2,952271	0	7	112	-32						Fix_sw.jpg	0	880	547	72	111	54	-151	483	0	Content		40	-143	2200297	852210113
2217	08:49:56.595	00:00:02.216	133	-1024	-768	-1	-1	-1	-1	4	129,6646	-28,38805	0,5031175	0,589799	428,6505	2,921787	0	7	130	-28						Fix_sw.jpg	0	880	547	72	111	54	-151	483	0	Content		58	-139	2216921	852226737
2234	08:49:56.612	00:00:02.233	134	-1024	-768	-1	-1	-1	-1	4	116,6819	-7,440461	0,5034979	0,5890033	427,6636	2,860771	0	7	117	-7						Fix_sw.jpg	0	880	547	72	111	54	-151	483	0	Content		45	-118	2233547	852243363
2250	08:49:56.628	00:00:02.250	135	-1024	-768	-1	-1	-1	-1	4	114,9169	-24,38108	0,5040809	0,5890923	425,9983	2,990244	0	7	115	-24						Fix_sw.jpg	0	880	547	72	111	54	-151	483	0	Content		43	-135	2250171	852259987
2267	08:49:56.645	00:00:02.266	136	-1024	-768	-1	-1	-1	-1	4	149,3536	53,45459	0,5105159	0,5886078	405,5123	2,781451	0	7	149	53						Fix_sw.jpg	0	880	547	72	111	54	-151	483	0	Content		77	-58	2266922	852276738
2284	08:49:56.662	00:00:02.283	137	-1024	-768	-1	-1	-1	-1	4	127,601	-16,37923	0,5052654	0,5889388	422,2519	2,882516	0	7	128	-16						Fix_sw.jpg	0	880	547	72	111	54	-151	483	0	Content		56	-127	2283545	852293361
2300	08:49:56.678	00:00:02.300	138	-1024	-768	-1	-1	-1	-1	4	-1024	-768	-1	-1	-1	-1	4	7	0	0						Fix_sw.jpg	0	880	547	72	111	54	-151	483	0	Content		-72	-111	2300170	852309986
2317	08:49:56.695	00:00:02.316	139	-1024	-768	-1	-1	-1	-1	4	-1024	-768	-1	-1	-1	-1	4	7	0	0						Fix_sw.jpg	0	880	547	72	111	54	-151	483	0	Content		-72	-111	2316795	852326611
2332	08:49:56.710																				ImageEnd	16	0	0	Fix_sw.jpg
2334	08:49:56.712	00:00:02.333	140	-1024	-768	-1	-1	-1	-1	4	-1024	-768	-1	-1	-1	-1	4	7	0	0						No media	0	1024	768	0	0	126	-40	483	0	Content		0	0	2333543	852343359
2346	08:49:56.724																				ImageStart	8	0	0	StimuliFarbe_gelb_blau.png
2350	08:49:56.728	00:00:02.350	141	-1024	-768	-1	-1	-1	-1	4	-1024	-768	-1	-1	-1	-1	4	7	0	0						StimuliFarbe_gelb_blau.png	0	880	547	72	111	54	-151	483	0	Content		-72	-111	2350168	852359984
2367	08:49:56.745	00:00:02.366	142	-1024	-768	-1	-1	-1	-1	4	62,01199	-100,1875	0,5066435	0,5889066	422,2519	2,86021	0	7	62	-100						StimuliFarbe_gelb_blau.png	0	880	547	72	111	54	-151	483	0	Content		-10	-211	2366793	852376609
2383	08:49:56.761	00:00:02.383	143	-1024	-768	-1	-1	-1	-1	4	68,76083	-94,44632	0,5066577	0,5891336	422,2519	2,85808	0	7	69	-94						StimuliFarbe_gelb_blau.png	0	880	547	72	111	54	-151	483	0	Content		-3	-205	2383413	852393229
2400	08:49:56.778	00:00:02.400	144	-1024	-768	-1	-1	-1	-1	4	-1024	-768	-1	-1	-1	-1	4		0	0						StimuliFarbe_gelb_blau.png	0	880	547	72	111				0	Content		-72	-111	2400162	852409978
2417	08:49:56.795	00:00:02.416	145	-1024	-768	-1	-1	-1	-1	4	-1024	-768	-1	-1	-1	-1	4		0	0						StimuliFarbe_gelb_blau.png	0	880	547	72	111				0	Content		-72	-111	2416785	852426601
2433	08:49:56.811	00:00:02.433	146	-1024	-768	-1	-1	-1	-1	4	-1024	-768	-1	-1	-1	-1	4		0	0						StimuliFarbe_gelb_blau.png	0	880	547	72	111				0	Content		-72	-111	2433410	852443226
2450	08:49:56.828	00:00:02.450	147	-1024	-768	-1	-1	-1	-1	4	-1024	-768	-1	-1	-1	-1	4		0	0						StimuliFarbe_gelb_blau.png	0	880	547	72	111				0	Content		-72	-111	2450035	852459851
2467	08:49:56.845	00:00:02.466	148	-1024	-768	-1	-1	-1	-1	4	-1024	-768	-1	-1	-1	-1	4		0	0						StimuliFarbe_gelb_blau.png	0	880	547	72	111				0	Content		-72	-111	2466785	852476601
2483	08:49:56.861	00:00:02.483	149	-1024	-768	-1	-1	-1	-1	4	-1024	-768	-1	-1	-1	-1	4		0	0						StimuliFarbe_gelb_blau.png	0	880	547	72	111				0	Content		-72	-111	2483410	852493226
2500	08:49:56.878	00:00:02.500	150	-1024	-768	-1	-1	-1	-1	4	-1024	-768	-1	-1	-1	-1	4		0	0						StimuliFarbe_gelb_blau.png	0	880	547	72	111				0	Content		-72	-111	2500034	852509850
2517	08:49:56.895	00:00:02.516	151	-1024	-768	-1	-1	-1	-1	4	-1024	-768	-1	-1	-1	-1	4		0	0						StimuliFarbe_gelb_blau.png	0	880	547	72	111				0	Content		-72	-111	2516662	852526478
2533	08:49:56.911	00:00:02.533	152	-1024	-768	-1	-1	-1	-1	4	-1024	-768	-1	-1	-1	-1	4		0	0						StimuliFarbe_gelb_blau.png	0	880	547	72	111				0	Content		-72	-111	2533411	852543227
2550	08:49:56.928	00:00:02.550	153	-1024	-768	-1	-1	-1	-1	4	-1024	-768	-1	-1	-1	-1	4		0	0						StimuliFarbe_gelb_blau.png	0	880	547	72	111				0	Content		-72	-111	2550038	852559854
2567	08:49:56.945	00:00:02.566	154	-1024	-768	-1	-1	-1	-1	4	-1024	-768	-1	-1	-1	-1	4		0	0						StimuliFarbe_gelb_blau.png	0	880	547	72	111				0	Content		-72	-111	2566659	852576475
2583	08:49:56.961	00:00:02.583	155	-1024	-768	-1	-1	-1	-1	4	-1024	-768	-1	-1	-1	-1	4		0	0						StimuliFarbe_gelb_blau.png	0	880	547	72	111				0	Content		-72	-111	2583284	852593100
2600	08:49:56.978	00:00:02.600	156	-1024	-768	-1	-1	-1	-1	4	-1024	-768	-1	-1	-1	-1	4		0	0						StimuliFarbe_gelb_blau.png	0	880	547	72	111				0	Content		-72	-111	2600032	852609848
2617	08:49:56.995	00:00:02.616	157	-1024	-768	-1	-1	-1	-1	4	-1024	-768	-1	-1	-1	-1	4		0	0						StimuliFarbe_gelb_blau.png	0	880	547	72	111				0	Content		-72	-111	2616657	852626473
2633	08:49:57.011	00:00:02.633	158	-1024	-768	-1	-1	-1	-1	4	164,9424	5,767635	0,5005221	0,5873503	433,7412	3,295959	0	8	165	6						StimuliFarbe_gelb_blau.png	0	880	547	72	111	177	6	83	0	Content		93	-105	2633283	852643099
2650	08:49:57.028	00:00:02.650	159	-1024	-768	-1	-1	-1	-1	4	217,4812	83,54333	0,4994965	0,5885447	433,2924	3,404565	0	8	217	84						StimuliFarbe_gelb_blau.png	0	880	547	72	111	177	6	83	0	Content		145	-27	2650031	852659847
2667	08:49:57.045	00:00:02.666	160	200,3066	70,5302	0,6621563	0,5175371	433,2924	3,5911	0	263,3896	120,1965	0,4986871	0,589717	433,2924	3,339933	0	8	232	95						StimuliFarbe_gelb_blau.png	0	880	547	72	111	177	6	83	0	Content		160	-16	2666655	852676471
2683	08:49:57.061	00:00:02.683	161	315,2823	170,6988	0,6649077	0,5176626	417,1231	3,659673	0	296,4132	167,2333	0,4981835	0,5899252	433,5407	3,385632	0	8	306	169						StimuliFarbe_gelb_blau.png	0	880	547	72	111	177	6	83	0	Content		234	58	2683279	852693095
2700	08:49:57.078	00:00:02.700	162	266,9473	140,1331	0,6629397	0,5185092	424,1892	3,422559	0	329,4368	207,3477	0,4970598	0,5900666	436,6967	3,357776	0	8	298	174						StimuliFarbe_gelb_blau.png	0	880	547	72	111	177	6	83	0	Content		226	63	2700027	852709843
2717	08:49:57.095	00:00:02.716	163	266,9473	140,1331	0,6637057	0,5181474	418,072	3,422559	0	-1024	-768	-1	-1	-1	-1	4	9	267	140						StimuliFarbe_gelb_blau.png	0	880	547	72	111	228	64	366	0	Content		195	29	2716653	852726469
2733	08:49:57.111	00:00:02.733	164	311,7134	176,5917	0,664586	0,5171563	415,9342	3,502884	0	297,3536	173,2953	0,4979831	0,5892571	432,5524	3,448627	0	9	305	175						StimuliFarbe_gelb_blau.png	0	880	547	72	111	228	64	366	0	Content		233	64	2733279	852743095
2750	08:49:57.128	00:00:02.749	165	304,0588	170,3253	0,6642038	0,5170352	415,4505	3,517972	0	302,9427	168,6415	0,4976811	0,589076	432,5524	3,433214	0	9	304	169						StimuliFarbe_gelb_blau.png	0	880	547	72	111	228	64	366	0	Content		232	58	2749900	852759716
2767	08:49:57.145	00:00:02.766	166	275,66	198,3201	0,664242	0,5166795	415,8307	3,453749	0	302,9427	168,6415	0,498314	0,5887452	429,5037	3,433214	0	9	289	183						StimuliFarbe_gelb_blau.png	0	880	547	72	111	228	64	366	0	Content		217	72	2766526	852776342
2783	08:49:57.161	00:00:02.783	167	306,5032	174,9425	0,6641499	0,5163637	416,1713	3,526305	0	297,3588	173,2131	0,4980481	0,5885131	429,5037	3,325499	0	9	302	174						StimuliFarbe_gelb_blau.png	0	880	547	72	111	228	64	366	0	Content		230	63	2783275	852793091
2800	08:49:57.178	00:00:02.799	168	298,8885	173,9025	0,6637133	0,5162891	414,8203	3,514975	0	-1024	-768	-1	-1	-1	-1	4	9	299	174						StimuliFarbe_gelb_blau.png	0	880	547	72	111	228	64	366	0	Content		227	63	2799900	852809716
2817	08:49:57.195	00:00:02.816	169	253,709	150,5092	0,6633809	0,5166536	415,0155	3,470317	0	-1024	-768	-1	-1	-1	-1	4	9	254	151						StimuliFarbe_gelb_blau.png	0	880	547	72	111	228	64	366	0	Content		182	40	2816526	852826342
2833	08:49:57.211	00:00:02.833	170	288,7493	175,1836	0,6632472	0,5159997	415,0113	3,617079	0	296,0205	164,6803	0,4966748	0,58836	431,6692	3,494863	0	9	292	170						StimuliFarbe_gelb_blau.png	0	880	547	72	111	228	64	366	0	Content		220	59	2833149	852842965
2850	08:49:57.228	00:00:02.849	171	306,6672	174,2766	0,6633182	0,5155947	416,0478	3,588095	0	-1024	-768	-1	-1	-1	-1	4	9	307	174						StimuliFarbe_gelb_blau.png	0	880	547	72	111	228	64	366	0	Content		235	63	2849897	852859713
2867	08:49:57.245	00:00:02.866	172	285,7491	173,7745	0,6628652	0,5156073	414,9351	3,563755	0	-1024	-768	-1	-1	-1	-1	4	9	286	174						StimuliFarbe_gelb_blau.png	0	880	547	72	111	228	64	366	0	Content		214	63	2866523	852876339
2883	08:49:57.261	00:00:02.883	173	349,148	180,3908	0,6628954	0,5149159	414,935	3,561707	0	299,4072	178,0859	0,4964647	0,5879984	429,7832	3,445297	0	9	324	179						StimuliFarbe_gelb_blau.png	0	880	547	72	111	228	64	366	0	Content		252	68	2883150	852892966
2900	08:49:57.278	00:00:02.899	174	287,6899	178,3253	0,6623164	0,5153262	414,8901	3,620535	0	299,8656	180,8799	0,4961668	0,5878949	429,7832	3,518114	0	9	294	180						StimuliFarbe_gelb_blau.png	0	880	547	72	111	228	64	366	0	Content		222	69	2899772	852909588
2917	08:49:57.295	00:00:02.916	175	251,559	186,4333	0,6624966	0,5155185	415,3205	3,580569	0	299,8656	180,8799	0,4955648	0,5879562	431,1769	3,518114	0	9	276	184						StimuliFarbe_gelb_blau.png	0	880	547	72	111	228	64	366	0	Content		204	73	2916523	852926339
2933	08:49:57.311	00:00:02.933	176	292,8861	180,2494	0,662187	0,5152743	414,7637	3,614338	0	288,3474	170,6584	0,4953022	0,5880436	431,177	3,436927	0	9	291	175						StimuliFarbe_gelb_blau.png	0	880	547	72	111	228	64	366	0	Content		219	64	2933144	852942960
2950	08:49:57.328	00:00:02.949	177	296,0035	179,6752	0,6618998	0,5151585	414,353	3,583225	0	303,0869	167,0254	0,4951885	0,5878575	431,177	3,412262	0	9	300	173						StimuliFarbe_gelb_blau.png	0	880	547	72	111	228	64	366	0	Content		228	62	2949771	852959587
2966	08:49:57.344	00:00:02.966	178	263,8385	183,2345	0,6605968	0,5156878	421,0584	3,481673	0	299,6054	163,3923	0,4944598	0,588044	433,0831	3,387597	0	9	282	173						StimuliFarbe_gelb_blau.png	0	880	547	72	111	228	64	366	0	Content		210	62	2966394	852976210
2983	08:49:57.361	00:00:02.983	179	302,3512	182,8105	0,6619583	0,5146818	415,6937	3,571754	0	287,6853	174,0624	0,4942696	0,5877174	433,0831	3,466882	0	9	295	178						StimuliFarbe_gelb_blau.png	0	880	547	72	111	228	64	366	0	Content		223	67	2983146	852992962
3000	08:49:57.378	00:00:02.999	180	307,8708	182,9143	0,6617623	0,5148039	415,1773	3,562975	0	301,1892	167,2766	0,494088	0,5877418	433,0831	3,415894	0	9	305	175						StimuliFarbe_gelb_blau.png	0	880	547	72	111	228	64	366	0	Content		233	64	2999770	853009586
3016	08:49:57.394	00:00:03.016	181	339,7458	172,6353	0,6616933	0,514797	416,2627	3,552679	0	295,8445	169,6501	0,4879166	0,587931	455,3121	3,434504	0	9	318	171						StimuliFarbe_gelb_blau.png	0	880	547	72	111	228	64	366	0	Content		246	60	3016394	853026210
3033	08:49:57.411	00:00:03.032	182	349,57	204,9868	0,6599301	0,5163166	415,2549	3,519277	0	-1024	-768	-1	-1	-1	-1	4	9	350	205						StimuliFarbe_gelb_blau.png	0	880	547	72	111	228	64	366	0	Content		278	94	3032933	853042749
3050	08:49:57.428	00:00:03.049	183	392,3304	245,0904	0,6575508	0,5187827	415,6841	3,521654	0	-1024	-768	-1	-1	-1	-1	4	9	392	245						StimuliFarbe_gelb_blau.png	0	880	547	72	111	228	64	366	0	Content		320	134	3049689	853059505
3066	08:49:57.444	00:00:03.066	184	365,415	253,3443	0,6558519	0,5208296	415,625	3,403266	0	-1024	-768	-1	-1	-1	-1	4	9	365	253						StimuliFarbe_gelb_blau.png	0	880	547	72	111	228	64	366	0	Content		293	142	3066310	853076126
3083	08:49:57.461	00:00:03.082	185	-1024	-768	-1	-1	-1	-1	4	-1024	-768	-1	-1	-1	-1	4	10	0	0						StimuliFarbe_gelb_blau.png	0	880	547	72	111	434	231	183	0	Content		-72	-111	3082934	853092750
3100	08:49:57.478	00:00:03.099	186	-1024	-768	-1	-1	-1	-1	4	-1024	-768	-1	-1	-1	-1	4	10	0	0						StimuliFarbe_gelb_blau.png	0	880	547	72	111	434	231	183	0	Content		-72	-111	3099601	853109417
3116	08:49:57.494	00:00:03.116	187	513,2188	338,4742	0,6544244	0,5240901	416,5278	3,488273	0	-1024	-768	-1	-1	-1	-1	4	10	513	338						StimuliFarbe_gelb_blau.png	0	880	547	72	111	434	231	183	0	Content		441	227	3116305	853126121
3133	08:49:57.511	00:00:03.132	188	431,2618	373,1351	0,6585429	0,52465	392,7713	3,383846	0	-1024	-768	-1	-1	-1	-1	4	10	431	373						StimuliFarbe_gelb_blau.png	0	880	547	72	111	434	231	183	0	Content		359	262	3132927	853142743
3150	08:49:57.528	00:00:03.149	189	495,3745	331,1642	0,6536143	0,5245748	415,0511	3,486574	0	-1024	-768	-1	-1	-1	-1	4	10	495	331						StimuliFarbe_gelb_blau.png	0	880	547	72	111	434	231	183	0	Content		423	220	3149552	853159368
3166	08:49:57.544	00:00:03.166	190	506,4686	341,2885	0,6539617	0,524075	416,5312	3,471107	0	-1024	-768	-1	-1	-1	-1	4	10	506	341						StimuliFarbe_gelb_blau.png	0	880	547	72	111	434	231	183	0	Content		434	230	3166175	853175991
3183	08:49:57.561	00:00:03.182	191	495,6793	338,1949	0,6535017	0,5243242	415,5227	3,409235	0	-1024	-768	-1	-1	-1	-1	4	10	496	338						StimuliFarbe_gelb_blau.png	0	880	547	72	111	434	231	183	0	Content		424	227	3182941	853192757
3200	08:49:57.578	00:00:03.199	192	515,2859	375,4303	0,6436877	0,5239476	392,7701	3,259817	0	-1024	-768	-1	-1	-1	-1	4	10	515	375						StimuliFarbe_gelb_blau.png	0	880	547	72	111	434	231	183	0	Content		443	264	3199545	853209361
3216	08:49:57.594	00:00:03.216	193	490,8119	334,4983	0,6535314	0,5243427	415,5003	3,418499	0	568,9361	443,4449	0,4887362	0,593448	433,1009	3,102664	0	10	530	389						StimuliFarbe_gelb_blau.png	0	880	547	72	111	434	231	183	0	Content		458	278	3216170	853225986
3233	08:49:57.611	00:00:03.232	194	542,8932	356,5996	0,6503484	0,5236543	407,0881	3,524481	0	506,3558	365,2491	0,491724	0,5939577	423,9594	3,193683	0	10	525	361						StimuliFarbe_gelb_blau.png	0	880	547	72	111	434	231	183	0	Content		453	250	3232794	853242610
3250	08:49:57.628	00:00:03.249	195	502,8272	342,309	0,6538419	0,5237467	415,9754	3,439133	0	-1024	-768	-1	-1	-1	-1	4	10	503	342						StimuliFarbe_gelb_blau.png	0	880	547	72	111	434	231	183	0	Content		431	231	3249546	853259362
3266	08:49:57.644	00:00:03.266	196	553,1774	332,335	0,656656	0,5232921	423,8773	3,68277	0	566,7324	389,2199	0,4887471	0,5933627	433,6531	3,247206	0	11	560	361						StimuliFarbe_gelb_blau.png	0	880	547	72	111	551	324	400	0	Content		488	250	3266169	853275985
3283	08:49:57.661	00:00:03.282	197	546,2493	375,424	0,6521195	0,5254235	416,3571	3,21414	0	583,9218	424,5196	0,4967948	0,594347	406,3123	2,980116	0	11	565	400						StimuliFarbe_gelb_blau.png	0	880	547	72	111	551	324	400	0	Content		493	289	3282792	853292608
3300	08:49:57.678	00:00:03.299	198	599,7316	400,2953	0,6510896	0,5260289	416,5637	3,4258	0	601,4789	445,1381	0,4961083	0,5944428	406,3123	3,038952	0	11	601	423						StimuliFarbe_gelb_blau.png	0	880	547	72	111	551	324	400	0	Content		529	312	3299539	853309355
3316	08:49:57.694	00:00:03.316	199	-1024	-768	-1	-1	-1	-1	4	677,3202	439,0868	0,4873285	0,5936233	433,4087	3,236994	0	11	677	439						StimuliFarbe_gelb_blau.png	0	880	547	72	111	551	324	400	0	Content		605	328	3316167	853325983
3333	08:49:57.711	00:00:03.332	200	575,4743	397,0668	0,6508544	0,5246766	414,5293	3,395787	0	698,3283	466,9869	0,482702	0,5932146	417,0052	3,013939	0	11	637	432						StimuliFarbe_gelb_blau.png	0	880	547	72	111	551	324	400	0	Content		565	321	3332787	853342603
3349	08:49:57.727	00:00:03.349	201	580,278	394,9822	0,6511555	0,5244518	415,4016	3,327098	0	688,9631	476,5018	0,4827965	0,5927547	417,0052	2,868797	0	11	635	436						StimuliFarbe_gelb_blau.png	0	880	547	72	111	551	324	400	0	Content		563	325	3349413	853359229
3366	08:49:57.744	00:00:03.366	202	512,0143	409,4985	0,6523487	0,524353	409,8444	3,206188	0	-1024	-768	-1	-1	-1	-1	4	11	512	409						StimuliFarbe_gelb_blau.png	0	880	547	72	111	551	324	400	0	Content		440	298	3366162	853375978
3383	08:49:57.761	00:00:03.382	203	628,0184	404,1609	0,6495385	0,5235134	410,0897	3,466909	0	-1024	-768	-1	-1	-1	-1	4	11	628	404						StimuliFarbe_gelb_blau.png	0	880	547	72	111	551	324	400	0	Content		556	293	3382785	853392601
3399	08:49:57.777	00:00:03.399	204	-1024	-768	-1	-1	-1	-1	4	-1024	-768	-1	-1	-1	-1	4	11	0	0						StimuliFarbe_gelb_blau.png	0	880	547	72	111	551	324	400	0	Content		-72	-111	3399408	853409224
3416	08:49:57.794	00:00:03.416	205	-1024	-768	-1	-1	-1	-1	4	-1024	-768	-1	-1	-1	-1	4	11	0	0						StimuliFarbe_gelb_blau.png	0	880	547	72	111	551	324	400	0	Content		-72	-111	3416090	853425906
3433	08:49:57.811	00:00:03.432	206	-1024	-768	-1	-1	-1	-1	4	-1024	-768	-1	-1	-1	-1	4	11	0	0						StimuliFarbe_gelb_blau.png	0	880	547	72	111	551	324	400	0	Content		-72	-111	3432757	853442573
3449	08:49:57.827	00:00:03.449	207	526,0009	411,8016	0,6535961	0,5240929	405,1407	3,419886	0	707,1698	490,8156	0,4820902	0,5926191	415,9716	3,063057	0	11	617	451						StimuliFarbe_gelb_blau.png	0	880	547	72	111	551	324	400	0	Content		545	340	3449404	853459220
3466	08:49:57.844	00:00:03.466	208	584,7012	398,6461	0,6512927	0,5236731	415,0688	3,453537	0	703,1735	508,0962	0,4815476	0,5925419	414,4165	2,600472	0	11	644	453						StimuliFarbe_gelb_blau.png	0	880	547	72	111	551	324	400	0	Content		572	342	3466027	853475843
3483	08:49:57.861	00:00:03.482	209	-1024	-768	-1	-1	-1	-1	4	-1024	-768	-1	-1	-1	-1	4	11	0	0						StimuliFarbe_gelb_blau.png	0	880	547	72	111	551	324	400	0	Content		-72	-111	3482707	853492523
3499	08:49:57.877	00:00:03.499	210	-1024	-768	-1	-1	-1	-1	4	-1024	-768	-1	-1	-1	-1	4	11	0	0						StimuliFarbe_gelb_blau.png	0	880	547	72	111	551	324	400	0	Content		-72	-111	3499374	853509190
3516	08:49:57.894	00:00:03.516	211	-1024	-768	-1	-1	-1	-1	4	746,3458	524,8241	0,480822	0,5923826	413,5109	2,546457	0	11	746	525						StimuliFarbe_gelb_blau.png	0	880	547	72	111	551	324	400	0	Content		674	414	3516020	853525836
3533	08:49:57.911	00:00:03.532	212	550,0455	416,2752	0,6508275	0,5237866	415,0688	3,370891	0	720,6572	502,7755	0,4806192	0,592335	413,9553	2,725664	0	11	635	460						StimuliFarbe_gelb_blau.png	0	880	547	72	111	551	324	400	0	Content		563	349	3532644	853542460
3549	08:49:57.927	00:00:03.549	213	535,937	410,4726	0,653312	0,5241646	401,4509	3,240524	0	-1024	-768	-1	-1	-1	-1	4	11	536	410						StimuliFarbe_gelb_blau.png	0	880	547	72	111	551	324	400	0	Content		464	299	3549268	853559084
3566	08:49:57.944	00:00:03.566	214	494,2534	441,8796	0,656328	0,5236703	385,6658	3,159383	0	-1024	-768	-1	-1	-1	-1	4	11	494	442						StimuliFarbe_gelb_blau.png	0	880	547	72	111	551	324	400	0	Content		422	331	3566017	853575833
3583	08:49:57.961	00:00:03.582	215	493,8033	434,9811	0,6558984	0,5232971	385,6658	3,25153	0	-1024	-768	-1	-1	-1	-1	4	11	494	435						StimuliFarbe_gelb_blau.png	0	880	547	72	111	551	324	400	0	Content		422	324	3582640	853592456
3599	08:49:57.977	00:00:03.599	216	-1024	-768	-1	-1	-1	-1	4	-1024	-768	-1	-1	-1	-1	4	11	0	0						StimuliFarbe_gelb_blau.png	0	880	547	72	111	551	324	400	0	Content		-72	-111	3599266	853609082
3616	08:49:57.994	00:00:03.615	217	-1024	-768	-1	-1	-1	-1	4	-1024	-768	-1	-1	-1	-1	4	11	0	0						StimuliFarbe_gelb_blau.png	0	880	547	72	111	551	324	400	0	Content		-72	-111	3615904	853625720
3633	08:49:58.011	00:00:03.632	218	-1024	-768	-1	-1	-1	-1	4	-1024	-768	-1	-1	-1	-1	4	11	0	0						StimuliFarbe_gelb_blau.png	0	880	547	72	111	551	324	400	0	Content		-72	-111	3632577	853642393
3649	08:49:58.027	00:00:03.649	219	-1024	-768	-1	-1	-1	-1	4	-1024	-768	-1	-1	-1	-1	4	11	0	0						StimuliFarbe_gelb_blau.png	0	880	547	72	111	551	324	400	0	Content		-72	-111	3649244	853659060
3666	08:49:58.044	00:00:03.665	220	622,7736	320,8734	0,6434489	0,5193436	406,7087	3,587657	0	-1024	-768	-1	-1	-1	-1	4	12	623	321						StimuliFarbe_gelb_blau.png	0	880	547	72	111	551	210	100	0	Content		551	210	3665893	853675709
3683	08:49:58.061	00:00:03.682	221	631,3069	335,0241	0,6404046	0,5192757	399,3389	3,559119	0	-1024	-768	-1	-1	-1	-1	4	12	631	335						StimuliFarbe_gelb_blau.png	0	880	547	72	111	551	210	100	0	Content		559	224	3682506	853692322
3699	08:49:58.077	00:00:03.699	222	628,0252	329,0095	0,6431164	0,5193608	407,2249	3,657454	0	-1024	-768	-1	-1	-1	-1	4	12	628	329						StimuliFarbe_gelb_blau.png	0	880	547	72	111	551	210	100	0	Content		556	218	3699255	853709071
3716	08:49:58.094	00:00:03.715	223	623,4891	342,1937	0,6374712	0,5194472	393,9221	3,485328	0	-1024	-768	-1	-1	-1	-1	4	12	623	342						StimuliFarbe_gelb_blau.png	0	880	547	72	111	551	210	100	0	Content		551	231	3715895	853725711
3733	08:49:58.111	00:00:03.732	224	584,1146	309,9281	0,6453103	0,5193934	413,7205	3,600525	0	-1024	-768	-1	-1	-1	-1	4	12	584	310						StimuliFarbe_gelb_blau.png	0	880	547	72	111	551	210	100	0	Content		512	199	3732503	853742319
3749	08:49:58.127	00:00:03.749	225	520,1363	263,6537	0,6478056	0,5175742	413,7205	3,622531	0	-1024	-768	-1	-1	-1	-1	4	12	520	264						StimuliFarbe_gelb_blau.png	0	880	547	72	111	551	210	100	0	Content		448	153	3749128	853758944
3766	08:49:58.144	00:00:03.765	226	430,653	190,1043	0,6493383	0,5140211	414,557	3,6173	0	-1024	-768	-1	-1	-1	-1	4	13	431	190						StimuliFarbe_gelb_blau.png	0	880	547	72	111	284	-81	366	0	Content		359	79	3765888	853775704
3782	08:49:58.160	00:00:03.782	227	412,6803	134,843	0,6510984	0,5109139	415,484	3,554568	0	456,8865	168,0605	0,4907103	0,5842714	417,1831	3,466449	0	13	435	151						StimuliFarbe_gelb_blau.png	0	880	547	72	111	284	-81	366	0	Content		363	40	3782500	853792316
3799	08:49:58.177	00:00:03.799	228	401,754	79,90446	0,652743	0,5086359	416,6553	3,647607	0	-1024	-768	-1	-1	-1	-1	4	13	402	80						StimuliFarbe_gelb_blau.png	0	880	547	72	111	284	-81	366	0	Content		330	-31	3799123	853808939
3816	08:49:58.194	00:00:03.815	229	339,1906	33,97242	0,6532187	0,5081936	416,0594	3,712525	0	374,9384	66,53713	0,4909824	0,582675	418,9095	3,557477	0	13	357	50						StimuliFarbe_gelb_blau.png	0	880	547	72	111	284	-81	366	0	Content		285	-61	3815748	853825564
3832	08:49:58.210	00:00:03.832	230	358,7036	33,10163	0,6506754	0,5076772	410,6869	3,619717	0	377,575	67,95881	0,4909267	0,5826251	417,45	3,460176	0	13	368	51						StimuliFarbe_gelb_blau.png	0	880	547	72	111	284	-81	366	0	Content		296	-60	3832496	853842312
3849	08:49:58.227	00:00:03.849	231	364,8656	27,23278	0,6522216	0,5073511	414,3896	3,662452	0	379,5282	57,14654	0,4885568	0,5827935	422,7903	3,558735	0	13	372	42						StimuliFarbe_gelb_blau.png	0	880	547	72	111	284	-81	366	0	Content		300	-69	3849119	853858935
3866	08:49:58.244	00:00:03.865	232	368,4843	43,71478	0,6501662	0,5070935	409,811	3,629314	0	378,7817	74,99736	0,4897451	0,5827762	417,6579	3,549567	0	13	374	59						StimuliFarbe_gelb_blau.png	0	880	547	72	111	284	-81	366	0	Content		302	-52	3865745	853875561
3882	08:49:58.260	00:00:03.882	233	363,5501	58,4165	0,6468626	0,5069649	402,269	3,641212	0	384,9085	55,86069	0,4890845	0,5833977	418,5854	3,61697	0	13	374	57						StimuliFarbe_gelb_blau.png	0	880	547	72	111	284	-81	366	0	Content		302	-54	3882367	853892183
3899	08:49:58.277	00:00:03.899	234	353,3785	27,17296	0,65176	0,5066128	414,2683	3,777844	0	-1024	-768	-1	-1	-1	-1	4	13	353	27						StimuliFarbe_gelb_blau.png	0	880	547	72	111	284	-81	366	0	Content		281	-84	3899115	853908931
3916	08:49:58.294	00:00:03.915	235	360,6404	29,22568	0,6518893	0,5063831	414,7081	3,766583	0	-1024	-768	-1	-1	-1	-1	4	13	361	29						StimuliFarbe_gelb_blau.png	0	880	547	72	111	284	-81	366	0	Content		289	-82	3915741	853925557
3932	08:49:58.310	00:00:03.932	236	341,2659	19,51568	0,651585	0,5063078	415,2184	3,853694	0	-1024	-768	-1	-1	-1	-1	4	13	341	20						StimuliFarbe_gelb_blau.png	0	880	547	72	111	284	-81	366	0	Content		269	-91	3932362	853942178
3949	08:49:58.327	00:00:03.948	237	354,7152	16,81047	0,6514044	0,506224	414,8537	3,726715	0	-1024	-768	-1	-1	-1	-1	4	13	355	17						StimuliFarbe_gelb_blau.png	0	880	547	72	111	284	-81	366	0	Content		283	-94	3948986	853958802
3966	08:49:58.344	00:00:03.965	238	352,8802	7,792398	0,6527771	0,5061165	418,6143	3,806561	0	-1024	-768	-1	-1	-1	-1	4	13	353	8						StimuliFarbe_gelb_blau.png	0	880	547	72	111	284	-81	366	0	Content		281	-103	3965735	853975551
3982	08:49:58.360	00:00:03.982	239	343,2393	22,22817	0,6516737	0,5061853	415,659	3,862411	0	-1024	-768	-1	-1	-1	-1	4	13	343	22						StimuliFarbe_gelb_blau.png	0	880	547	72	111	284	-81	366	0	Content		271	-89	3982357	853992173
3999	08:49:58.377	00:00:03.998	240	346,6148	30,57671	0,6501833	0,5062165	412,0525	3,848943	0	-1024	-768	-1	-1	-1	-1	4	13	347	31						StimuliFarbe_gelb_blau.png	0	880	547	72	111	284	-81	366	0	Content		275	-80	3998981	854008797
4016	08:49:58.394	00:00:04.015	241	349,9985	-3,095585	0,6549523	0,5060833	423,6516	3,930201	0	-1024	-768	-1	-1	-1	-1	4	13	350	-3						StimuliFarbe_gelb_blau.png	0	880	547	72	111	284	-81	366	0	Content		278	-114	4015731	854025547
4032	08:49:58.410	00:00:04.032	242	342,2389	23,57156	0,6513821	0,506211	415,4243	3,872588	0	-1024	-768	-1	-1	-1	-1	4	13	342	24						StimuliFarbe_gelb_blau.png	0	880	547	72	111	284	-81	366	0	Content		270	-87	4032351	854042167
4049	08:49:58.427	00:00:04.048	243	346,5957	-4,172326	0,6548165	0,5060188	423,5301	3,999813	0	-1024	-768	-1	-1	-1	-1	4	13	347	-4						StimuliFarbe_gelb_blau.png	0	880	547	72	111	284	-81	366	0	Content		275	-115	4048974	854058790
4066	08:49:58.444	00:00:04.065	244	367,3204	81,58133	0,6438474	0,5061941	396,5558	3,73568	0	-1024	-768	-1	-1	-1	-1	4	13	367	82						StimuliFarbe_gelb_blau.png	0	880	547	72	111	284	-81	366	0	Content		295	-29	4065599	854075415
4082	08:49:58.460	00:00:04.082	245	354,0701	0,6190385	0,6547334	0,5057575	423,4464	3,954887	0	-1024	-768	-1	-1	-1	-1	4	13	354	1						StimuliFarbe_gelb_blau.png	0	880	547	72	111	284	-81	366	0	Content		282	-110	4082351	854092167
4099	08:49:58.477	00:00:04.098	246	359,176	72,63619	0,6459773	0,5056489	401,8337	3,796427	0	-1024	-768	-1	-1	-1	-1	4	13	359	73						StimuliFarbe_gelb_blau.png	0	880	547	72	111	284	-81	366	0	Content		287	-38	4098973	854108789
4116	08:49:58.494	00:00:04.115	247	347,5263	-3,970484	0,6547233	0,5053101	423,2668	3,923402	0	-1024	-768	-1	-1	-1	-1	4	13	348	-4						StimuliFarbe_gelb_blau.png	0	880	547	72	111	284	-81	366	0	Content		276	-115	4115600	854125416
4132	08:49:58.510	00:00:04.132	248	-1024	-768	-1	-1	-1	-1	4	-1024	-768	-1	-1	-1	-1	4		0	0						StimuliFarbe_gelb_blau.png	0	880	547	72	111				0	Content		-72	-111	4132218	854142034
4149	08:49:58.527	00:00:04.148	249	-1024	-768	-1	-1	-1	-1	4	-1024	-768	-1	-1	-1	-1	4		0	0						StimuliFarbe_gelb_blau.png	0	880	547	72	111				0	Content		-72	-111	4148967	854158783
4166	08:49:58.544	00:00:04.165	250	-1024	-768	-1	-1	-1	-1	4	-1024	-768	-1	-1	-1	-1	4		0	0						StimuliFarbe_gelb_blau.png	0	880	547	72	111				0	Content		-72	-111	4165591	854175407
4182	08:49:58.560	00:00:04.182	251	-1024	-768	-1	-1	-1	-1	4	-1024	-768	-1	-1	-1	-1	4		0	0						StimuliFarbe_gelb_blau.png	0	880	547	72	111				0	Content		-72	-111	4182213	854192029
4199	08:49:58.577	00:00:04.198	252	-1024	-768	-1	-1	-1	-1	4	-1024	-768	-1	-1	-1	-1	4		0	0						StimuliFarbe_gelb_blau.png	0	880	547	72	111				0	Content		-72	-111	4198845	854208661
4216	08:49:58.594	00:00:04.215	253	-1024	-768	-1	-1	-1	-1	4	-1024	-768	-1	-1	-1	-1	4		0	0						StimuliFarbe_gelb_blau.png	0	880	547	72	111				0	Content		-72	-111	4215585	854225401
4232	08:49:58.610	00:00:04.232	254	-1024	-768	-1	-1	-1	-1	4	-1024	-768	-1	-1	-1	-1	4		0	0						StimuliFarbe_gelb_blau.png	0	880	547	72	111				0	Content		-72	-111	4232209	854242025
4249	08:49:58.627	00:00:04.248	255	-1024	-768	-1	-1	-1	-1	4	-1024	-768	-1	-1	-1	-1	4		0	0						StimuliFarbe_gelb_blau.png	0	880	547	72	111				0	Content		-72	-111	4248835	854258651
4265	08:49:58.643	00:00:04.265	256	-1024	-768	-1	-1	-1	-1	4	-1024	-768	-1	-1	-1	-1	4		0	0						StimuliFarbe_gelb_blau.png	0	880	547	72	111				0	Content		-72	-111	4265458	854275274
4282	08:49:58.660	00:00:04.282	257	-1024	-768	-1	-1	-1	-1	4	-1024	-768	-1	-1	-1	-1	4		0	0						StimuliFarbe_gelb_blau.png	0	880	547	72	111				0	Content		-72	-111	4282207	854292023
4299	08:49:58.677	00:00:04.298	258	-1024	-768	-1	-1	-1	-1	4	-1024	-768	-1	-1	-1	-1	4		0	0						StimuliFarbe_gelb_blau.png	0	880	547	72	111				0	Content		-72	-111	4298831	854308647
4315	08:49:58.693	00:00:04.315	259	-1024	-768	-1	-1	-1	-1	4	-1024	-768	-1	-1	-1	-1	4		0	0						StimuliFarbe_gelb_blau.png	0	880	547	72	111				0	Content		-72	-111	4315455	854325271
4332	08:49:58.710	00:00:04.332	260	-1024	-768	-1	-1	-1	-1	4	-1024	-768	-1	-1	-1	-1	4		0	0						StimuliFarbe_gelb_blau.png	0	880	547	72	111				0	Content		-72	-111	4332076	854341892
4349	08:49:58.727	00:00:04.348	261	-1024	-768	-1	-1	-1	-1	4	-1024	-768	-1	-1	-1	-1	4		0	0						StimuliFarbe_gelb_blau.png	0	880	547	72	111				0	Content		-72	-111	4348827	854358643
4365	08:49:58.743	00:00:04.365	262	-1024	-768	-1	-1	-1	-1	4	-1024	-768	-1	-1	-1	-1	4		0	0						StimuliFarbe_gelb_blau.png	0	880	547	72	111				0	Content		-72	-111	4365447	854375263
4382	08:49:58.760	00:00:04.382	263	-1024	-768	-1	-1	-1	-1	4	-1024	-768	-1	-1	-1	-1	4		0	0						StimuliFarbe_gelb_blau.png	0	880	547	72	111				0	Content		-72	-111	4382070	854391886
4399	08:49:58.777	00:00:04.398	264	-1024	-768	-1	-1	-1	-1	4	-1024	-768	-1	-1	-1	-1	4		0	0						StimuliFarbe_gelb_blau.png	0	880	547	72	111				0	Content		-72	-111	4398692	854408508
4415	08:49:58.793	00:00:04.415	265	-1024	-768	-1	-1	-1	-1	4	-1024	-768	-1	-1	-1	-1	4		0	0						StimuliFarbe_gelb_blau.png	0	880	547	72	111				0	Content		-72	-111	4415439	854425255
4432	08:49:58.810	00:00:04.432	266	-1024	-768	-1	-1	-1	-1	4	-1024	-768	-1	-1	-1	-1	4		0	0						StimuliFarbe_gelb_blau.png	0	880	547	72	111				0	Content		-72	-111	4432064	854441880
4449	08:49:58.827	00:00:04.448	267	-1024	-768	-1	-1	-1	-1	4	-1024	-768	-1	-1	-1	-1	4		0	0						StimuliFarbe_gelb_blau.png	0	880	547	72	111				0	Content		-72	-111	4448814	854458630
4465	08:49:58.843	00:00:04.465	268	-1024	-768	-1	-1	-1	-1	4	-1024	-768	-1	-1	-1	-1	4		0	0						StimuliFarbe_gelb_blau.png	0	880	547	72	111				0	Content		-72	-111	4465434	854475250
4482	08:49:58.860	00:00:04.482	269	-1024	-768	-1	-1	-1	-1	4	-1024	-768	-1	-1	-1	-1	4		0	0						StimuliFarbe_gelb_blau.png	0	880	547	72	111				0	Content		-72	-111	4482056	854491872
4499	08:49:58.877	00:00:04.498	270	-1024	-768	-1	-1	-1	-1	4	-1024	-768	-1	-1	-1	-1	4		0	0						StimuliFarbe_gelb_blau.png	0	880	547	72	111				0	Content		-72	-111	4498677	854508493
4515	08:49:58.893	00:00:04.515	271	-1024	-768	-1	-1	-1	-1	4	-1024	-768	-1	-1	-1	-1	4		0	0						StimuliFarbe_gelb_blau.png	0	880	547	72	111				0	Content		-72	-111	4515302	854525118
4532	08:49:58.910	00:00:04.532	272	-1024	-768	-1	-1	-1	-1	4	-1024	-768	-1	-1	-1	-1	4		0	0						StimuliFarbe_gelb_blau.png	0	880	547	72	111				0	Content		-72	-111	4532494	854542310
4550	08:49:58.928	00:00:04.549	273	-1024	-768	-1	-1	-1	-1	4	-1024	-768	-1	-1	-1	-1	4		0	0						StimuliFarbe_gelb_blau.png	0	880	547	72	111				0	Content		-72	-111	4549864	854559680
4567	08:49:58.945	00:00:04.567	274	-1024	-768	-1	-1	-1	-1	4	-1024	-768	-1	-1	-1	-1	4		0	0						StimuliFarbe_gelb_blau.png	0	880	547	72	111				0	Content		-72	-111	4567115	854576931
4582	08:49:58.960	00:00:04.581	275	-1024	-768	-1	-1	-1	-1	4	-1024	-768	-1	-1	-1	-1	4		0	0						StimuliFarbe_gelb_blau.png	0	880	547	72	111				0	Content		-72	-111	4581915	854591731
4599	08:49:58.977	00:00:04.598	276	-1024	-768	-1	-1	-1	-1	4	-1024	-768	-1	-1	-1	-1	4		0	0						StimuliFarbe_gelb_blau.png	0	880	547	72	111				0	Content		-72	-111	4598664	854608480
4615	08:49:58.993	00:00:04.615	277	-1024	-768	-1	-1	-1	-1	4	-1024	-768	-1	-1	-1	-1	4		0	0						StimuliFarbe_gelb_blau.png	0	880	547	72	111				0	Content		-72	-111	4615286	854625102
4632	08:49:59.010	00:00:04.631	278	-1024	-768	-1	-1	-1	-1	4	-1024	-768	-1	-1	-1	-1	4		0	0						StimuliFarbe_gelb_blau.png	0	880	547	72	111				0	Content		-72	-111	4631908	854641724
4649	08:49:59.027	00:00:04.648	279	-1024	-768	-1	-1	-1	-1	4	-1024	-768	-1	-1	-1	-1	4		0	0						StimuliFarbe_gelb_blau.png	0	880	547	72	111				0	Content		-72	-111	4648531	854658347
4665	08:49:59.043	00:00:04.665	280	-1024	-768	-1	-1	-1	-1	4	-1024	-768	-1	-1	-1	-1	4		0	0						StimuliFarbe_gelb_blau.png	0	880	547	72	111				0	Content		-72	-111	4665154	854674970
4682	08:49:59.060	00:00:04.682	281	-1024	-768	-1	-1	-1	-1	4	-1024	-768	-1	-1	-1	-1	4		0	0						StimuliFarbe_gelb_blau.png	0	880	547	72	111				0	Content		-72	-111	4682348	854692164
4700	08:49:59.078	00:00:04.699	282	-1024	-768	-1	-1	-1	-1	4	-1024	-768	-1	-1	-1	-1	4		0	0						StimuliFarbe_gelb_blau.png	0	880	547	72	111				0	Content		-72	-111	4699735	854709551
4717	08:49:59.095	00:00:04.717	283	-1024	-768	-1	-1	-1	-1	4	-1024	-768	-1	-1	-1	-1	4		0	0						StimuliFarbe_gelb_blau.png	0	880	547	72	111				0	Content		-72	-111	4717094	854726910
4732	08:49:59.110	00:00:04.731	284	-1024	-768	-1	-1	-1	-1	4	-1024	-768	-1	-1	-1	-1	4		0	0						StimuliFarbe_gelb_blau.png	0	880	547	72	111				0	Content		-72	-111	4731895	854741711
4749	08:49:59.127	00:00:04.748	285	-1024	-768	-1	-1	-1	-1	4	-1024	-768	-1	-1	-1	-1	4		0	0						StimuliFarbe_gelb_blau.png	0	880	547	72	111				0	Content		-72	-111	4748520	854758336
4765	08:49:59.143	00:00:04.765	286	-1024	-768	-1	-1	-1	-1	4	-1024	-768	-1	-1	-1	-1	4		0	0						StimuliFarbe_gelb_blau.png	0	880	547	72	111				0	Content		-72	-111	4765266	854775082
4782	08:49:59.160	00:00:04.781	287	-1024	-768	-1	-1	-1	-1	4	-1024	-768	-1	-1	-1	-1	4		0	0						StimuliFarbe_gelb_blau.png	0	880	547	72	111				0	Content		-72	-111	4781888	854791704
4799	08:49:59.177	00:00:04.798	288	-1024	-768	-1	-1	-1	-1	4	-1024	-768	-1	-1	-1	-1	4		0	0						StimuliFarbe_gelb_blau.png	0	880	547	72	111				0	Content		-72	-111	4798513	854808329
4815	08:49:59.193	00:00:04.815	289	-1024	-768	-1	-1	-1	-1	4	-1024	-768	-1	-1	-1	-1	4		0	0						StimuliFarbe_gelb_blau.png	0	880	547	72	111				0	Content		-72	-111	4815137	854824953
4832	08:49:59.210	00:00:04.832	290	-1024	-768	-1	-1	-1	-1	4	-1024	-768	-1	-1	-1	-1	4		0	0						StimuliFarbe_gelb_blau.png	0	880	547	72	111				0	Content		-72	-111	4832205	854842021
4850	08:49:59.228	00:00:04.849	291	-1024	-768	-1	-1	-1	-1	4	-1024	-768	-1	-1	-1	-1	4		0	0						StimuliFarbe_gelb_blau.png	0	880	547	72	111				0	Content		-72	-111	4849578	854859394
4867	08:49:59.245	00:00:04.866	292	-1024	-768	-1	-1	-1	-1	4	-1024	-768	-1	-1	-1	-1	4		0	0						StimuliFarbe_gelb_blau.png	0	880	547	72	111				0	Content		-72	-111	4866949	854876765
4882	08:49:59.260	00:00:04.881	293	-1024	-768	-1	-1	-1	-1	4	-1024	-768	-1	-1	-1	-1	4		0	0						StimuliFarbe_gelb_blau.png	0	880	547	72	111				0	Content		-72	-111	4881751	854891567
4898	08:49:59.276	00:00:04.898	294	-1024	-768	-1	-1	-1	-1	4	-1024	-768	-1	-1	-1	-1	4		0	0						StimuliFarbe_gelb_blau.png	0	880	547	72	111				0	Content		-72	-111	4898375	854908191
4915	08:49:59.293	00:00:04.915	295	-1024	-768	-1	-1	-1	-1	4	-1024	-768	-1	-1	-1	-1	4		0	0						StimuliFarbe_gelb_blau.png	0	880	547	72	111				0	Content		-72	-111	4915120	854924936
4932	08:49:59.310	00:00:04.931	296	-1024	-768	-1	-1	-1	-1	4	-1024	-768	-1	-1	-1	-1	4		0	0						StimuliFarbe_gelb_blau.png	0	880	547	72	111				0	Content		-72	-111	4931742	854941558
4948	08:49:59.326	00:00:04.948	297	-1024	-768	-1	-1	-1	-1	4	-1024	-768	-1	-1	-1	-1	4		0	0						StimuliFarbe_gelb_blau.png	0	880	547	72	111				0	Content		-72	-111	4948362	854958178
4965	08:49:59.343	00:00:04.964	298	-1024	-768	-1	-1	-1	-1	4	-1024	-768	-1	-1	-1	-1	4		0	0						StimuliFarbe_gelb_blau.png	0	880	547	72	111				0	Content		-72	-111	4964990	854974806
4982	08:49:59.360	00:00:04.982	299	-1024	-768	-1	-1	-1	-1	4	-1024	-768	-1	-1	-1	-1	4		0	0						StimuliFarbe_gelb_blau.png	0	880	547	72	111				0	Content		-72	-111	4982182	854991998
5000	08:49:59.378	00:00:04.999	300	-1024	-768	-1	-1	-1	-1	4	-1024	-768	-1	-1	-1	-1	4		0	0						StimuliFarbe_gelb_blau.png	0	880	547	72	111				0	Content		-72	-111	4999556	855009372
5017	08:49:59.395	00:00:05.016	301	-1024	-768	-1	-1	-1	-1	4	-1024	-768	-1	-1	-1	-1	4		0	0						StimuliFarbe_gelb_blau.png	0	880	547	72	111				0	Content		-72	-111	5016801	855026617
5032	08:49:59.410	00:00:05.031	302	-1024	-768	-1	-1	-1	-1	4	-1024	-768	-1	-1	-1	-1	4		0	0						StimuliFarbe_gelb_blau.png	0	880	547	72	111				0	Content		-72	-111	5031606	855041422
5048	08:49:59.426	00:00:05.048	303	-1024	-768	-1	-1	-1	-1	4	-1024	-768	-1	-1	-1	-1	4		0	0						StimuliFarbe_gelb_blau.png	0	880	547	72	111				0	Content		-72	-111	5048356	855058172
5065	08:49:59.443	00:00:05.064	304	-1024	-768	-1	-1	-1	-1	4	-1024	-768	-1	-1	-1	-1	4		0	0						StimuliFarbe_gelb_blau.png	0	880	547	72	111				0	Content		-72	-111	5064979	855074795
5082	08:49:59.460	00:00:05.081	305	-1024	-768	-1	-1	-1	-1	4	-1024	-768	-1	-1	-1	-1	4		0	0						StimuliFarbe_gelb_blau.png	0	880	547	72	111				0	Content		-72	-111	5081601	855091417
5098	08:49:59.476	00:00:05.098	306	-1024	-768	-1	-1	-1	-1	4	-1024	-768	-1	-1	-1	-1	4		0	0						StimuliFarbe_gelb_blau.png	0	880	547	72	111				0	Content		-72	-111	5098231	855108047
5115	08:49:59.493	00:00:05.114	307	-1024	-768	-1	-1	-1	-1	4	-1024	-768	-1	-1	-1	-1	4		0	0						StimuliFarbe_gelb_blau.png	0	880	547	72	111				0	Content		-72	-111	5114846	855124662
5132	08:49:59.510	00:00:05.132	308	-1024	-768	-1	-1	-1	-1	4	-1024	-768	-1	-1	-1	-1	4		0	0						StimuliFarbe_gelb_blau.png	0	880	547	72	111				0	Content		-72	-111	5132043	855141859
5149	08:49:59.527	00:00:05.149	309	-1024	-768	-1	-1	-1	-1	4	-1024	-768	-1	-1	-1	-1	4		0	0						StimuliFarbe_gelb_blau.png	0	880	547	72	111				0	Content		-72	-111	5149414	855159230
5167	08:49:59.545	00:00:05.166	310	-1024	-768	-1	-1	-1	-1	4	-1024	-768	-1	-1	-1	-1	4		0	0						StimuliFarbe_gelb_blau.png	0	880	547	72	111				0	Content		-72	-111	5166669	855176485
5182	08:49:59.560	00:00:05.181	311	-1024	-768	-1	-1	-1	-1	4	-1024	-768	-1	-1	-1	-1	4		0	0						StimuliFarbe_gelb_blau.png	0	880	547	72	111				0	Content		-72	-111	5181588	855191404
5198	08:49:59.576	00:00:05.198	312	-1024	-768	-1	-1	-1	-1	4	-1024	-768	-1	-1	-1	-1	4		0	0						StimuliFarbe_gelb_blau.png	0	880	547	72	111				0	Content		-72	-111	5198209	855208025
5215	08:49:59.593	00:00:05.214	313	-1024	-768	-1	-1	-1	-1	4	-1024	-768	-1	-1	-1	-1	4		0	0						StimuliFarbe_gelb_blau.png	0	880	547	72	111				0	Content		-72	-111	5214955	855224771
5231	08:49:59.609	00:00:05.231	314	-1024	-768	-1	-1	-1	-1	4	-1024	-768	-1	-1	-1	-1	4		0	0						StimuliFarbe_gelb_blau.png	0	880	547	72	111				0	Content		-72	-111	5231452	855241268
5248	08:49:59.626	00:00:05.248	315	-1024	-768	-1	-1	-1	-1	4	-1024	-768	-1	-1	-1	-1	4		0	0						StimuliFarbe_gelb_blau.png	0	880	547	72	111				0	Content		-72	-111	5248201	855258017
5265	08:49:59.643	00:00:05.264	316	-1024	-768	-1	-1	-1	-1	4	-1024	-768	-1	-1	-1	-1	4		0	0						StimuliFarbe_gelb_blau.png	0	880	547	72	111				0	Content		-72	-111	5264828	855274644
5282	08:49:59.660	00:00:05.281	317	-1024	-768	-1	-1	-1	-1	4	-1024	-768	-1	-1	-1	-1	4		0	0						StimuliFarbe_gelb_blau.png	0	880	547	72	111				0	Content		-72	-111	5281896	855291712
5299	08:49:59.677	00:00:05.299	318	-1024	-768	-1	-1	-1	-1	4	-1024	-768	-1	-1	-1	-1	4		0	0						StimuliFarbe_gelb_blau.png	0	880	547	72	111				0	Content		-72	-111	5299271	855309087
5317	08:49:59.695	00:00:05.316	319	-1024	-768	-1	-1	-1	-1	4	-1024	-768	-1	-1	-1	-1	4		0	0						StimuliFarbe_gelb_blau.png	0	880	547	72	111				0	Content		-72	-111	5316515	855326331
5331	08:49:59.709	00:00:05.331	320	-1024	-768	-1	-1	-1	-1	4	-1024	-768	-1	-1	-1	-1	4		0	0						StimuliFarbe_gelb_blau.png	0	880	547	72	111				0	Content		-72	-111	5331443	855341259
5348	08:49:59.726	00:00:05.348	321	-1024	-768	-1	-1	-1	-1	4	-1024	-768	-1	-1	-1	-1	4		0	0						StimuliFarbe_gelb_blau.png	0	880	547	72	111				0	Content		-72	-111	5348067	855357883
5365	08:49:59.743	00:00:05.364	322	-1024	-768	-1	-1	-1	-1	4	-1024	-768	-1	-1	-1	-1	4		0	0						StimuliFarbe_gelb_blau.png	0	880	547	72	111				0	Content		-72	-111	5364814	855374630
5381	08:49:59.759	00:00:05.381	323	-1024	-768	-1	-1	-1	-1	4	-1024	-768	-1	-1	-1	-1	4		0	0						StimuliFarbe_gelb_blau.png	0	880	547	72	111				0	Content		-72	-111	5381438	855391254
5398	08:49:59.776	00:00:05.398	324	-1024	-768	-1	-1	-1	-1	4	-1024	-768	-1	-1	-1	-1	4		0	0						StimuliFarbe_gelb_blau.png	0	880	547	72	111				0	Content		-72	-111	5398062	855407878
5415	08:49:59.793	00:00:05.414	325	-1024	-768	-1	-1	-1	-1	4	-1024	-768	-1	-1	-1	-1	4		0	0						StimuliFarbe_gelb_blau.png	0	880	547	72	111				0	Content		-72	-111	5414686	855424502
5432	08:49:59.810	00:00:05.431	326	-1024	-768	-1	-1	-1	-1	4	-1024	-768	-1	-1	-1	-1	4		0	0						StimuliFarbe_gelb_blau.png	0	880	547	72	111				0	Content		-72	-111	5431878	855441694
5449	08:49:59.827	00:00:05.449	327	-1024	-768	-1	-1	-1	-1	4	-1024	-768	-1	-1	-1	-1	4		0	0						StimuliFarbe_gelb_blau.png	0	880	547	72	111				0	Content		-72	-111	5449249	855459065
5466	08:49:59.844	00:00:05.466	328	-1024	-768	-1	-1	-1	-1	4	-1024	-768	-1	-1	-1	-1	4		0	0						StimuliFarbe_gelb_blau.png	0	880	547	72	111				0	Content		-72	-111	5466499	855476315
5481	08:49:59.859	00:00:05.481	329	-1024	-768	-1	-1	-1	-1	4	-1024	-768	-1	-1	-1	-1	4		0	0						StimuliFarbe_gelb_blau.png	0	880	547	72	111				0	Content		-72	-111	5481303	855491119
5498	08:49:59.876	00:00:05.498	330	-1024	-768	-1	-1	-1	-1	4	-1024	-768	-1	-1	-1	-1	4		0	0						StimuliFarbe_gelb_blau.png	0	880	547	72	111				0	Content		-72	-111	5498051	855507867
5515	08:49:59.893	00:00:05.514	331	-1024	-768	-1	-1	-1	-1	4	-1024	-768	-1	-1	-1	-1	4		0	0						StimuliFarbe_gelb_blau.png	0	880	547	72	111				0	Content		-72	-111	5514674	855524490
5531	08:49:59.909	00:00:05.531	332	-1024	-768	-1	-1	-1	-1	4	-1024	-768	-1	-1	-1	-1	4		0	0						StimuliFarbe_gelb_blau.png	0	880	547	72	111				0	Content		-72	-111	5531296	855541112
5548	08:49:59.926	00:00:05.547	333	-1024	-768	-1	-1	-1	-1	4	-1024	-768	-1	-1	-1	-1	4		0	0						StimuliFarbe_gelb_blau.png	0	880	547	72	111				0	Content		-72	-111	5547916	855557732
5565	08:49:59.943	00:00:05.564	334	-1024	-768	-1	-1	-1	-1	4	-1024	-768	-1	-1	-1	-1	4		0	0						StimuliFarbe_gelb_blau.png	0	880	547	72	111				0	Content		-72	-111	5564541	855574357
5582	08:49:59.960	00:00:05.581	335	-1024	-768	-1	-1	-1	-1	4	-1024	-768	-1	-1	-1	-1	4		0	0						StimuliFarbe_gelb_blau.png	0	880	547	72	111				0	Content		-72	-111	5581730	855591546
5599	08:49:59.977	00:00:05.599	336	-1024	-768	-1	-1	-1	-1	4	-1024	-768	-1	-1	-1	-1	4		0	0						StimuliFarbe_gelb_blau.png	0	880	547	72	111				0	Content		-72	-111	5599105	855608921
5616	08:49:59.994	00:00:05.616	337	-1024	-768	-1	-1	-1	-1	4	-1024	-768	-1	-1	-1	-1	4		0	0						StimuliFarbe_gelb_blau.png	0	880	547	72	111				0	Content		-72	-111	5616350	855626166
5631	08:50:00.009	00:00:05.631	338	-1024	-768	-1	-1	-1	-1	4	-1024	-768	-1	-1	-1	-1	4		0	0						StimuliFarbe_gelb_blau.png	0	880	547	72	111				0	Content		-72	-111	5631282	855641098
5648	08:50:00.026	00:00:05.647	339	-1024	-768	-1	-1	-1	-1	4	-1024	-768	-1	-1	-1	-1	4		0	0						StimuliFarbe_gelb_blau.png	0	880	547	72	111				0	Content		-72	-111	5647905	855657721
5665	08:50:00.043	00:00:05.664	340	-1024	-768	-1	-1	-1	-1	4	-1024	-768	-1	-1	-1	-1	4		0	0						StimuliFarbe_gelb_blau.png	0	880	547	72	111				0	Content		-72	-111	5664650	855674466
5681	08:50:00.059	00:00:05.681	341	-1024	-768	-1	-1	-1	-1	4	-1024	-768	-1	-1	-1	-1	4		0	0						StimuliFarbe_gelb_blau.png	0	880	547	72	111				0	Content		-72	-111	5681269	855691085
5698	08:50:00.076	00:00:05.697	342	-1024	-768	-1	-1	-1	-1	4	-1024	-768	-1	-1	-1	-1	4		0	0						StimuliFarbe_gelb_blau.png	0	880	547	72	111				0	Content		-72	-111	5697891	855707707
5715	08:50:00.093	00:00:05.714	343	-1024	-768	-1	-1	-1	-1	4	-1024	-768	-1	-1	-1	-1	4		0	0						StimuliFarbe_gelb_blau.png	0	880	547	72	111				0	Content		-72	-111	5714512	855724328
5732	08:50:00.110	00:00:05.731	344	-1024	-768	-1	-1	-1	-1	4	-1024	-768	-1	-1	-1	-1	4		0	0						StimuliFarbe_gelb_blau.png	0	880	547	72	111				0	Content		-72	-111	5731579	855741395
5749	08:50:00.127	00:00:05.748	345	-1024	-768	-1	-1	-1	-1	4	-1024	-768	-1	-1	-1	-1	4		0	0						StimuliFarbe_gelb_blau.png	0	880	547	72	111				0	Content		-72	-111	5748954	855758770
5766	08:50:00.144	00:00:05.766	346	-1024	-768	-1	-1	-1	-1	4	-1024	-768	-1	-1	-1	-1	4		0	0						StimuliFarbe_gelb_blau.png	0	880	547	72	111				0	Content		-72	-111	5766201	855776017
5781	08:50:00.159	00:00:05.781	347	-1024	-768	-1	-1	-1	-1	4	-1024	-768	-1	-1	-1	-1	4		0	0						StimuliFarbe_gelb_blau.png	0	880	547	72	111				0	Content		-72	-111	5781130	855790946
5798	08:50:00.176	00:00:05.797	348	-1024	-768	-1	-1	-1	-1	4	-1024	-768	-1	-1	-1	-1	4		0	0						StimuliFarbe_gelb_blau.png	0	880	547	72	111				0	Content		-72	-111	5797754	855807570
5815	08:50:00.193	00:00:05.814	349	-1024	-768	-1	-1	-1	-1	4	-1024	-768	-1	-1	-1	-1	4		0	0						StimuliFarbe_gelb_blau.png	0	880	547	72	111				0	Content		-72	-111	5814510	855824326
5831	08:50:00.209	00:00:05.831	350	-1024	-768	-1	-1	-1	-1	4	-1024	-768	-1	-1	-1	-1	4		0	0						StimuliFarbe_gelb_blau.png	0	880	547	72	111				0	Content		-72	-111	5831122	855840938
5848	08:50:00.226	00:00:05.847	351	-1024	-768	-1	-1	-1	-1	4	-1024	-768	-1	-1	-1	-1	4		0	0						StimuliFarbe_gelb_blau.png	0	880	547	72	111				0	Content		-72	-111	5847744	855857560
5864	08:50:00.242	00:00:05.864	352	-1024	-768	-1	-1	-1	-1	4	-1024	-768	-1	-1	-1	-1	4		0	0						StimuliFarbe_gelb_blau.png	0	880	547	72	111				0	Content		-72	-111	5864366	855874182
5882	08:50:00.260	00:00:05.881	353	-1024	-768	-1	-1	-1	-1	4	-1024	-768	-1	-1	-1	-1	4		0	0						StimuliFarbe_gelb_blau.png	0	880	547	72	111				0	Content		-72	-111	5881559	855891375
5899	08:50:00.277	00:00:05.898	354	-1024	-768	-1	-1	-1	-1	4	-1024	-768	-1	-1	-1	-1	4		0	0						StimuliFarbe_gelb_blau.png	0	880	547	72	111				0	Content		-72	-111	5898929	855908745
5916	08:50:00.294	00:00:05.916	355	-1024	-768	-1	-1	-1	-1	4	-1024	-768	-1	-1	-1	-1	4		0	0						StimuliFarbe_gelb_blau.png	0	880	547	72	111				0	Content		-72	-111	5916176	855925992
5931	08:50:00.309	00:00:05.930	356	-1024	-768	-1	-1	-1	-1	4	-1024	-768	-1	-1	-1	-1	4		0	0						StimuliFarbe_gelb_blau.png	0	880	547	72	111				0	Content		-72	-111	5930979	855940795
5948	08:50:00.326	00:00:05.947	357	-1024	-768	-1	-1	-1	-1	4	-1024	-768	-1	-1	-1	-1	4		0	0						StimuliFarbe_gelb_blau.png	0	880	547	72	111				0	Content		-72	-111	5947727	855957543
5964	08:50:00.342	00:00:05.964	358	-1024	-768	-1	-1	-1	-1	4	-1024	-768	-1	-1	-1	-1	4		0	0						StimuliFarbe_gelb_blau.png	0	880	547	72	111				0	Content		-72	-111	5964350	855974166
5981	08:50:00.359	00:00:05.980	359	-1024	-768	-1	-1	-1	-1	4	-1024	-768	-1	-1	-1	-1	4		0	0						StimuliFarbe_gelb_blau.png	0	880	547	72	111				0	Content		-72	-111	5980973	855990789
5998	08:50:00.376	00:00:05.997	360	-1024	-768	-1	-1	-1	-1	4	-1024	-768	-1	-1	-1	-1	4		0	0						StimuliFarbe_gelb_blau.png	0	880	547	72	111				0	Content		-72	-111	5997595	856007411
6014	08:50:00.392	00:00:06.014	361	-1024	-768	-1	-1	-1	-1	4	-1024	-768	-1	-1	-1	-1	4		0	0						StimuliFarbe_gelb_blau.png	0	880	547	72	111				0	Content		-72	-111	6014218	856024034
6031	08:50:00.409	00:00:06.031	362	-1024	-768	-1	-1	-1	-1	4	-1024	-768	-1	-1	-1	-1	4		0	0						StimuliFarbe_gelb_blau.png	0	880	547	72	111				0	Content		-72	-111	6031412	856041228
6049	08:50:00.427	00:00:06.048	363	-1024	-768	-1	-1	-1	-1	4	-1024	-768	-1	-1	-1	-1	4		0	0						StimuliFarbe_gelb_blau.png	0	880	547	72	111				0	Content		-72	-111	6048782	856058598
6066	08:50:00.444	00:00:06.066	364	-1024	-768	-1	-1	-1	-1	4	-1024	-768	-1	-1	-1	-1	4		0	0						StimuliFarbe_gelb_blau.png	0	880	547	72	111				0	Content		-72	-111	6066031	856075847
6081	08:50:00.459	00:00:06.080	365	-1024	-768	-1	-1	-1	-1	4	-1024	-768	-1	-1	-1	-1	4		0	0						StimuliFarbe_gelb_blau.png	0	880	547	72	111				0	Content		-72	-111	6080834	856090650
6098	08:50:00.476	00:00:06.097	366	-1024	-768	-1	-1	-1	-1	4	-1024	-768	-1	-1	-1	-1	4		0	0						StimuliFarbe_gelb_blau.png	0	880	547	72	111				0	Content		-72	-111	6097583	856107399
6114	08:50:00.492	00:00:06.114	367	-1024	-768	-1	-1	-1	-1	4	-1024	-768	-1	-1	-1	-1	4		0	0						StimuliFarbe_gelb_blau.png	0	880	547	72	111				0	Content		-72	-111	6114214	856124030
6131	08:50:00.509	00:00:06.130	368	-1024	-768	-1	-1	-1	-1	4	-1024	-768	-1	-1	-1	-1	4		0	0						StimuliFarbe_gelb_blau.png	0	880	547	72	111				0	Content		-72	-111	6130830	856140646
6148	08:50:00.526	00:00:06.147	369	-1024	-768	-1	-1	-1	-1	4	-1024	-768	-1	-1	-1	-1	4		0	0						StimuliFarbe_gelb_blau.png	0	880	547	72	111				0	Content		-72	-111	6147516	856157332
6164	08:50:00.542	00:00:06.164	370	-1024	-768	-1	-1	-1	-1	4	-1024	-768	-1	-1	-1	-1	4		0	0						StimuliFarbe_gelb_blau.png	0	880	547	72	111				0	Content		-72	-111	6164344	856174160
6181	08:50:00.559	00:00:06.181	371	-1024	-768	-1	-1	-1	-1	4	-1024	-768	-1	-1	-1	-1	4		0	0						StimuliFarbe_gelb_blau.png	0	880	547	72	111				0	Content		-72	-111	6181011	856190827
6198	08:50:00.576	00:00:06.197	372	-1024	-768	-1	-1	-1	-1	4	-1024	-768	-1	-1	-1	-1	4		0	0						StimuliFarbe_gelb_blau.png	0	880	547	72	111				0	Content		-72	-111	6197678	856207494
6215	08:50:00.593	00:00:06.214	373	-1024	-768	-1	-1	-1	-1	4	-1024	-768	-1	-1	-1	-1	4		0	0						StimuliFarbe_gelb_blau.png	0	880	547	72	111				0	Content		-72	-111	6214657	856224473
6231	08:50:00.609	00:00:06.231	374	-1024	-768	-1	-1	-1	-1	4	-1024	-768	-1	-1	-1	-1	4		0	0						StimuliFarbe_gelb_blau.png	0	880	547	72	111				0	Content		-72	-111	6231324	856241140
6248	08:50:00.626	00:00:06.247	375	-1024	-768	-1	-1	-1	-1	4	-1024	-768	-1	-1	-1	-1	4		0	0						StimuliFarbe_gelb_blau.png	0	880	547	72	111				0	Content		-72	-111	6247991	856257807
6265	08:50:00.643	00:00:06.265	376	-1024	-768	-1	-1	-1	-1	4	-1024	-768	-1	-1	-1	-1	4		0	0						StimuliFarbe_gelb_blau.png	0	880	547	72	111				0	Content		-72	-111	6265302	856275118
6282	08:50:00.660	00:00:06.281	377	-1024	-768	-1	-1	-1	-1	4	-1024	-768	-1	-1	-1	-1	4		0	0						StimuliFarbe_gelb_blau.png	0	880	547	72	111				0	Content		-72	-111	6281969	856291785
6299	08:50:00.677	00:00:06.299	378	-1024	-768	-1	-1	-1	-1	4	-1024	-768	-1	-1	-1	-1	4		0	0						StimuliFarbe_gelb_blau.png	0	880	547	72	111				0	Content		-72	-111	6299233	856309049
6314	08:50:00.692	00:00:06.314	379	-1024	-768	-1	-1	-1	-1	4	-1024	-768	-1	-1	-1	-1	4		0	0						StimuliFarbe_gelb_blau.png	0	880	547	72	111				0	Content		-72	-111	6314106	856323922
6331	08:50:00.709	00:00:06.330	380	-1024	-768	-1	-1	-1	-1	4	-1024	-768	-1	-1	-1	-1	4		0	0						StimuliFarbe_gelb_blau.png	0	880	547	72	111				0	Content		-72	-111	6330731	856340547
6346	08:50:00.724																				ImageEnd	16	0	0	StimuliFarbe_gelb_blau.png
6347	08:50:00.725	00:00:06.347	381	-1024	-768	-1	-1	-1	-1	4	-1024	-768	-1	-1	-1	-1	4		0	0						No media	0	1024	768	0	0				0	Content		0	0	6347399	856357215
6364	08:50:00.742	00:00:06.364	382	-1024	-768	-1	-1	-1	-1	4	-1024	-768	-1	-1	-1	-1	4		0	0						No media	0	1024	768	0	0				0	Content		0	0	6364071	856373887
6366	08:50:00.744																				ImageStart	8	0	0	Fix_sw.jpg
6381	08:50:00.759	00:00:06.380	383	-1024	-768	-1	-1	-1	-1	4	-1024	-768	-1	-1	-1	-1	4		0	0						Fix_sw.jpg	0	880	547	72	111				0	Content		-72	-111	6380738	856390554
6397	08:50:00.775	00:00:06.397	384	-1024	-768	-1	-1	-1	-1	4	-1024	-768	-1	-1	-1	-1	4		0	0						Fix_sw.jpg	0	880	547	72	111				0	Content		-72	-111	6397405	856407221
6414	08:50:00.792	00:00:06.414	385	-1024	-768	-1	-1	-1	-1	4	-1024	-768	-1	-1	-1	-1	4		0	0						Fix_sw.jpg	0	880	547	72	111				0	Content		-72	-111	6414011	856423827
6431	08:50:00.809	00:00:06.430	386	-1024	-768	-1	-1	-1	-1	4	-1024	-768	-1	-1	-1	-1	4		0	0						Fix_sw.jpg	0	880	547	72	111				0	Content		-72	-111	6430678	856440494
6447	08:50:00.825	00:00:06.447	387	-1024	-768	-1	-1	-1	-1	4	-1024	-768	-1	-1	-1	-1	4		0	0						Fix_sw.jpg	0	880	547	72	111				0	Content		-72	-111	6447345	856457161
6464	08:50:00.842	00:00:06.463	388	-1024	-768	-1	-1	-1	-1	4	-1024	-768	-1	-1	-1	-1	4		0	0						Fix_sw.jpg	0	880	547	72	111				0	Content		-72	-111	6463971	856473787
6481	08:50:00.859	00:00:06.480	389	-1024	-768	-1	-1	-1	-1	4	-1024	-768	-1	-1	-1	-1	4		0	0						Fix_sw.jpg	0	880	547	72	111				0	Content		-72	-111	6480638	856490454
6497	08:50:00.875	00:00:06.497	390	-1024	-768	-1	-1	-1	-1	4	-1024	-768	-1	-1	-1	-1	4		0	0						Fix_sw.jpg	0	880	547	72	111				0	Content		-72	-111	6497456	856507272
6514	08:50:00.892	00:00:06.514	391	-1024	-768	-1	-1	-1	-1	4	-1024	-768	-1	-1	-1	-1	4		0	0						Fix_sw.jpg	0	880	547	72	111				0	Content		-72	-111	6514124	856523940
6531	08:50:00.909	00:00:06.530	392	-1024	-768	-1	-1	-1	-1	4	-1024	-768	-1	-1	-1	-1	4		0	0						Fix_sw.jpg	0	880	547	72	111				0	Content		-72	-111	6530791	856540607
6548	08:50:00.926	00:00:06.547	393	-1024	-768	-1	-1	-1	-1	4	-1024	-768	-1	-1	-1	-1	4		0	0						Fix_sw.jpg	0	880	547	72	111				0	Content		-72	-111	6547940	856557756
6565	08:50:00.943	00:00:06.564	394	-1024	-768	-1	-1	-1	-1	4	-1024	-768	-1	-1	-1	-1	4		0	0						Fix_sw.jpg	0	880	547	72	111				0	Content		-72	-111	6564607	856574423
6582	08:50:00.960	00:00:06.581	395	-1024	-768	-1	-1	-1	-1	4	-1024	-768	-1	-1	-1	-1	4		0	0						Fix_sw.jpg	0	880	547	72	111				0	Content		-72	-111	6581642	856591458
6598	08:50:00.976	00:00:06.598	396	-1024	-768	-1	-1	-1	-1	4	-1024	-768	-1	-1	-1	-1	4		0	0						Fix_sw.jpg	0	880	547	72	111				0	Content		-72	-111	6598309	856608125
6615	08:50:00.993	00:00:06.614	397	-1024	-768	-1	-1	-1	-1	4	-1024	-768	-1	-1	-1	-1	4		0	0						Fix_sw.jpg	0	880	547	72	111				0	Content		-72	-111	6614976	856624792
6631	08:50:01.009	00:00:06.631	398	-1024	-768	-1	-1	-1	-1	4	-1024	-768	-1	-1	-1	-1	4		0	0						Fix_sw.jpg	0	880	547	72	111				0	Content		-72	-111	6631030	856640846
6648	08:50:01.026	00:00:06.647	399	-1024	-768	-1	-1	-1	-1	4	-1024	-768	-1	-1	-1	-1	4		0	0						Fix_sw.jpg	0	880	547	72	111				0	Content		-72	-111	6647697	856657513
6664	08:50:01.042	00:00:06.663	400	-1024	-768	-1	-1	-1	-1	4	-1024	-768	-1	-1	-1	-1	4		0	0						Fix_sw.jpg	0	880	547	72	111				0	Content		-72	-111	6663830	856673646
6680	08:50:01.058	00:00:06.680	401	-1024	-768	-1	-1	-1	-1	4	-1024	-768	-1	-1	-1	-1	4		0	0						Fix_sw.jpg	0	880	547	72	111				0	Content		-72	-111	6680455	856690271
6697	08:50:01.075	00:00:06.697	402	-1024	-768	-1	-1	-1	-1	4	-1024	-768	-1	-1	-1	-1	4		0	0						Fix_sw.jpg	0	880	547	72	111				0	Content		-72	-111	6697122	856706938
6714	08:50:01.092	00:00:06.713	403	-1024	-768	-1	-1	-1	-1	4	-1024	-768	-1	-1	-1	-1	4		0	0						Fix_sw.jpg	0	880	547	72	111				0	Content		-72	-111	6713787	856723603
6730	08:50:01.108	00:00:06.730	404	-1024	-768	-1	-1	-1	-1	4	-1024	-768	-1	-1	-1	-1	4		0	0						Fix_sw.jpg	0	880	547	72	111				0	Content		-72	-111	6730454	856740270
6747	08:50:01.125	00:00:06.747	405	-1024	-768	-1	-1	-1	-1	4	-1024	-768	-1	-1	-1	-1	4		0	0						Fix_sw.jpg	0	880	547	72	111				0	Content		-72	-111	6747075	856756891
6764	08:50:01.142	00:00:06.763	406	-1024	-768	-1	-1	-1	-1	4	-1024	-768	-1	-1	-1	-1	4		0	0						Fix_sw.jpg	0	880	547	72	111				0	Content		-72	-111	6763697	856773513
6780	08:50:01.158	00:00:06.780	407	-1024	-768	-1	-1	-1	-1	4	-1024	-768	-1	-1	-1	-1	4		0	0						Fix_sw.jpg	0	880	547	72	111				0	Content		-72	-111	6780326	856790142
6797	08:50:01.175	00:00:06.797	408	-1024	-768	-1	-1	-1	-1	4	-1024	-768	-1	-1	-1	-1	4		0	0						Fix_sw.jpg	0	880	547	72	111				0	Content		-72	-111	6797008	856806824
6814	08:50:01.192	00:00:06.813	409	-1024	-768	-1	-1	-1	-1	4	-1024	-768	-1	-1	-1	-1	4		0	0						Fix_sw.jpg	0	880	547	72	111				0	Content		-72	-111	6813675	856823491
6830	08:50:01.208	00:00:06.830	410	-1024	-768	-1	-1	-1	-1	4	-1024	-768	-1	-1	-1	-1	4		0	0						Fix_sw.jpg	0	880	547	72	111				0	Content		-72	-111	6830315	856840131
6847	08:50:01.225	00:00:06.846	411	-1024	-768	-1	-1	-1	-1	4	-1024	-768	-1	-1	-1	-1	4		0	0						Fix_sw.jpg	0	880	547	72	111				0	Content		-72	-111	6846935	856856751
6864	08:50:01.242	00:00:06.863	412	-1024	-768	-1	-1	-1	-1	4	-1024	-768	-1	-1	-1	-1	4		0	0						Fix_sw.jpg	0	880	547	72	111				0	Content		-72	-111	6863683	856873499
6880	08:50:01.258	00:00:06.880	413	-1024	-768	-1	-1	-1	-1	4	-1024	-768	-1	-1	-1	-1	4		0	0						Fix_sw.jpg	0	880	547	72	111				0	Content		-72	-111	6880307	856890123
6897	08:50:01.275	00:00:06.896	414	-1024	-768	-1	-1	-1	-1	4	-1024	-768	-1	-1	-1	-1	4		0	0						Fix_sw.jpg	0	880	547	72	111				0	Content		-72	-111	6896936	856906752
6914	08:50:01.292	00:00:06.913	415	-1024	-768	-1	-1	-1	-1	4	-1024	-768	-1	-1	-1	-1	4		0	0						Fix_sw.jpg	0	880	547	72	111				0	Content		-72	-111	6913563	856923379
6930	08:50:01.308	00:00:06.930	416	-1024	-768	-1	-1	-1	-1	4	-1024	-768	-1	-1	-1	-1	4		0	0						Fix_sw.jpg	0	880	547	72	111				0	Content		-72	-111	6930302	856940118
6947	08:50:01.325	00:00:06.946	417	-1024	-768	-1	-1	-1	-1	4	-1024	-768	-1	-1	-1	-1	4		0	0						Fix_sw.jpg	0	880	547	72	111				0	Content		-72	-111	6946925	856956741
6964	08:50:01.342	00:00:06.963	418	-1024	-768	-1	-1	-1	-1	4	-1024	-768	-1	-1	-1	-1	4		0	0						Fix_sw.jpg	0	880	547	72	111				0	Content		-72	-111	6963546	856973362
6980	08:50:01.358	00:00:06.980	419	-1024	-768	-1	-1	-1	-1	4	-1024	-768	-1	-1	-1	-1	4		0	0						Fix_sw.jpg	0	880	547	72	111				0	Content		-72	-111	6980168	856989984
6997	08:50:01.375	00:00:06.996	420	-1024	-768	-1	-1	-1	-1	4	-1024	-768	-1	-1	-1	-1	4		0	0						Fix_sw.jpg	0	880	547	72	111				0	Content		-72	-111	6996918	857006734
7014	08:50:01.392	00:00:07.013	421	-1024	-768	-1	-1	-1	-1	4	-1024	-768	-1	-1	-1	-1	4		0	0						Fix_sw.jpg	0	880	547	72	111				0	Content		-72	-111	7013542	857023358
7030	08:50:01.408	00:00:07.030	422	-1024	-768	-1	-1	-1	-1	4	-1024	-768	-1	-1	-1	-1	4		0	0						Fix_sw.jpg	0	880	547	72	111				0	Content		-72	-111	7030167	857039983
7047	08:50:01.425	00:00:07.047	423	-1024	-768	-1	-1	-1	-1	4	-1024	-768	-1	-1	-1	-1	4		0	0						Fix_sw.jpg	0	880	547	72	111				0	Content		-72	-111	7047005	857056821
7064	08:50:01.442	00:00:07.063	424	-1024	-768	-1	-1	-1	-1	4	-1024	-768	-1	-1	-1	-1	4		0	0						Fix_sw.jpg	0	880	547	72	111				0	Content		-72	-111	7063752	857073568
7080	08:50:01.458	00:00:07.080	425	-1024	-768	-1	-1	-1	-1	4	-1024	-768	-1	-1	-1	-1	4		0	0						Fix_sw.jpg	0	880	547	72	111				0	Content		-72	-111	7080375	857090191
7098	08:50:01.476	00:00:07.097	426	-1024	-768	-1	-1	-1	-1	4	-1024	-768	-1	-1	-1	-1	4		0	0						Fix_sw.jpg	0	880	547	72	111				0	Content		-72	-111	7097640	857107456
7114	08:50:01.492	00:00:07.113	427	-1024	-768	-1	-1	-1	-1	4	-1024	-768	-1	-1	-1	-1	4		0	0						Fix_sw.jpg	0	880	547	72	111				0	Content		-72	-111	7113750	857123566
7130	08:50:01.508	00:00:07.130	428	-1024	-768	-1	-1	-1	-1	4	-1024	-768	-1	-1	-1	-1	4		0	0						Fix_sw.jpg	0	880	547	72	111				0	Content		-72	-111	7130391	857140207
7147	08:50:01.525	00:00:07.146	429	-1024	-768	-1	-1	-1	-1	4	-1024	-768	-1	-1	-1	-1	4		0	0						Fix_sw.jpg	0	880	547	72	111				0	Content		-72	-111	7146999	857156815
7164	08:50:01.542	00:00:07.163	430	-1024	-768	-1	-1	-1	-1	4	-1024	-768	-1	-1	-1	-1	4		0	0						Fix_sw.jpg	0	880	547	72	111				0	Content		-72	-111	7163685	857173501
7180	08:50:01.558	00:00:07.180	431	-1024	-768	-1	-1	-1	-1	4	-1024	-768	-1	-1	-1	-1	4		0	0						Fix_sw.jpg	0	880	547	72	111				0	Content		-72	-111	7180353	857190169
7197	08:50:01.575	00:00:07.197	432	-1024	-768	-1	-1	-1	-1	4	-1024	-768	-1	-1	-1	-1	4		0	0						Fix_sw.jpg	0	880	547	72	111				0	Content		-72	-111	7197021	857206837
7214	08:50:01.592	00:00:07.213	433	-1024	-768	-1	-1	-1	-1	4	-1024	-768	-1	-1	-1	-1	4		0	0						Fix_sw.jpg	0	880	547	72	111				0	Content		-72	-111	7213677	857223493
7230	08:50:01.608	00:00:07.230	434	-1024	-768	-1	-1	-1	-1	4	-1024	-768	-1	-1	-1	-1	4		0	0						Fix_sw.jpg	0	880	547	72	111				0	Content		-72	-111	7230246	857240062
7247	08:50:01.625	00:00:07.247	435	-1024	-768	-1	-1	-1	-1	4	-1024	-768	-1	-1	-1	-1	4		0	0						Fix_sw.jpg	0	880	547	72	111				0	Content		-72	-111	7247122	857256938
7264	08:50:01.642	00:00:07.263	436	-1024	-768	-1	-1	-1	-1	4	-1024	-768	-1	-1	-1	-1	4		0	0						Fix_sw.jpg	0	880	547	72	111				0	Content		-72	-111	7263790	857273606
7280	08:50:01.658	00:00:07.280	437	-1024	-768	-1	-1	-1	-1	4	-1024	-768	-1	-1	-1	-1	4		0	0						Fix_sw.jpg	0	880	547	72	111				0	Content		-72	-111	7280458	857290274
7297	08:50:01.675	00:00:07.297	438	-1024	-768	-1	-1	-1	-1	4	-1024	-768	-1	-1	-1	-1	4		0	0						Fix_sw.jpg	0	880	547	72	111				0	Content		-72	-111	7297471	857307287
7314	08:50:01.692	00:00:07.314	439	-1024	-768	-1	-1	-1	-1	4	-1024	-768	-1	-1	-1	-1	4		0	0						Fix_sw.jpg	0	880	547	72	111				0	Content		-72	-111	7314139	857323955
7331	08:50:01.709	00:00:07.330	440	-1024	-768	-1	-1	-1	-1	4	-1024	-768	-1	-1	-1	-1	4		0	0						Fix_sw.jpg	0	880	547	72	111				0	Content		-72	-111	7330807	857340623
7348	08:50:01.726	00:00:07.348	441	-1024	-768	-1	-1	-1	-1	4	-1024	-768	-1	-1	-1	-1	4		0	0						Fix_sw.jpg	0	880	547	72	111				0	Content		-72	-111	7348150	857357966
7356	08:50:01.734																				ImageEnd	16	0	0	Fix_sw.jpg
7365	08:50:01.743	00:00:07.364	442	-1024	-768	-1	-1	-1	-1	4	-1024	-768	-1	-1	-1	-1	4		0	0						No media	0	1024	768	0	0				0	Content		0	0	7364818	857374634
7378	08:50:01.756																				ImageStart	8	0	0	StimuliFarbe_gruen_rot.png
7382	08:50:01.760	00:00:07.382	443	-1024	-768	-1	-1	-1	-1	4	-1024	-768	-1	-1	-1	-1	4		0	0						StimuliFarbe_gruen_rot.png	0	880	547	72	111				0	Content		-72	-111	7382115	857391931
7397	08:50:01.775	00:00:07.396	444	-1024	-768	-1	-1	-1	-1	4	-1024	-768	-1	-1	-1	-1	4		0	0						StimuliFarbe_gruen_rot.png	0	880	547	72	111				0	Content		-72	-111	7396863	857406679
7414	08:50:01.792	00:00:07.413	445	-1024	-768	-1	-1	-1	-1	4	-1024	-768	-1	-1	-1	-1	4		0	0						StimuliFarbe_gruen_rot.png	0	880	547	72	111				0	Content		-72	-111	7413529	857423345
7430	08:50:01.808	00:00:07.430	446	-1024	-768	-1	-1	-1	-1	4	-1024	-768	-1	-1	-1	-1	4		0	0						StimuliFarbe_gruen_rot.png	0	880	547	72	111				0	Content		-72	-111	7430197	857440013
7447	08:50:01.825	00:00:07.446	447	-1024	-768	-1	-1	-1	-1	4	-1024	-768	-1	-1	-1	-1	4		0	0						StimuliFarbe_gruen_rot.png	0	880	547	72	111				0	Content		-72	-111	7446865	857456681
7463	08:50:01.841	00:00:07.463	448	-1024	-768	-1	-1	-1	-1	4	-1024	-768	-1	-1	-1	-1	4		0	0						StimuliFarbe_gruen_rot.png	0	880	547	72	111				0	Content		-72	-111	7463489	857473305
7480	08:50:01.858	00:00:07.480	449	-1024	-768	-1	-1	-1	-1	4	-1024	-768	-1	-1	-1	-1	4		0	0						StimuliFarbe_gruen_rot.png	0	880	547	72	111				0	Content		-72	-111	7480110	857489926
7497	08:50:01.875	00:00:07.496	450	-1024	-768	-1	-1	-1	-1	4	-1024	-768	-1	-1	-1	-1	4		0	0						StimuliFarbe_gruen_rot.png	0	880	547	72	111				0	Content		-72	-111	7496796	857506612
7513	08:50:01.891	00:00:07.513	451	-1024	-768	-1	-1	-1	-1	4	-1024	-768	-1	-1	-1	-1	4		0	0						StimuliFarbe_gruen_rot.png	0	880	547	72	111				0	Content		-72	-111	7513464	857523280
7530	08:50:01.908	00:00:07.530	452	-1024	-768	-1	-1	-1	-1	4	-1024	-768	-1	-1	-1	-1	4		0	0						StimuliFarbe_gruen_rot.png	0	880	547	72	111				0	Content		-72	-111	7530101	857539917
7547	08:50:01.925	00:00:07.546	453	-1024	-768	-1	-1	-1	-1	4	-1024	-768	-1	-1	-1	-1	4		0	0						StimuliFarbe_gruen_rot.png	0	880	547	72	111				0	Content		-72	-111	7546769	857556585
7563	08:50:01.941	00:00:07.563	454	-1024	-768	-1	-1	-1	-1	4	-1024	-768	-1	-1	-1	-1	4		0	0						StimuliFarbe_gruen_rot.png	0	880	547	72	111				0	Content		-72	-111	7563438	857573254
7580	08:50:01.958	00:00:07.580	455	-1024	-768	-1	-1	-1	-1	4	-1024	-768	-1	-1	-1	-1	4		0	0						StimuliFarbe_gruen_rot.png	0	880	547	72	111				0	Content		-72	-111	7580106	857589922
7597	08:50:01.975	00:00:07.596	456	-1024	-768	-1	-1	-1	-1	4	-1024	-768	-1	-1	-1	-1	4		0	0						StimuliFarbe_gruen_rot.png	0	880	547	72	111				0	Content		-72	-111	7596731	857606547
7613	08:50:01.991	00:00:07.613	457	-1024	-768	-1	-1	-1	-1	4	-1024	-768	-1	-1	-1	-1	4		0	0						StimuliFarbe_gruen_rot.png	0	880	547	72	111				0	Content		-72	-111	7613399	857623215
7630	08:50:02.008	00:00:07.630	458	-1024	-768	-1	-1	-1	-1	4	-1024	-768	-1	-1	-1	-1	4		0	0						StimuliFarbe_gruen_rot.png	0	880	547	72	111				0	Content		-72	-111	7630053	857639869
7647	08:50:02.025	00:00:07.646	459	-1024	-768	-1	-1	-1	-1	4	-1024	-768	-1	-1	-1	-1	4		0	0						StimuliFarbe_gruen_rot.png	0	880	547	72	111				0	Content		-72	-111	7646721	857656537
7663	08:50:02.041	00:00:07.663	460	-1024	-768	-1	-1	-1	-1	4	-1024	-768	-1	-1	-1	-1	4		0	0						StimuliFarbe_gruen_rot.png	0	880	547	72	111				0	Content		-72	-111	7663389	857673205
7680	08:50:02.058	00:00:07.680	461	-1024	-768	-1	-1	-1	-1	4	-1024	-768	-1	-1	-1	-1	4		0	0						StimuliFarbe_gruen_rot.png	0	880	547	72	111				0	Content		-72	-111	7680002	857689818
7697	08:50:02.075	00:00:07.696	462	-1024	-768	-1	-1	-1	-1	4	-1024	-768	-1	-1	-1	-1	4		0	0						StimuliFarbe_gruen_rot.png	0	880	547	72	111				0	Content		-72	-111	7696670	857706486
7713	08:50:02.091	00:00:07.713	463	-1024	-768	-1	-1	-1	-1	4	-1024	-768	-1	-1	-1	-1	4		0	0						StimuliFarbe_gruen_rot.png	0	880	547	72	111				0	Content		-72	-111	7713356	857723172
7730	08:50:02.108	00:00:07.729	464	-1024	-768	-1	-1	-1	-1	4	-1024	-768	-1	-1	-1	-1	4		0	0						StimuliFarbe_gruen_rot.png	0	880	547	72	111				0	Content		-72	-111	7729980	857739796
7747	08:50:02.125	00:00:07.746	465	-1024	-768	-1	-1	-1	-1	4	-1024	-768	-1	-1	-1	-1	4		0	0						StimuliFarbe_gruen_rot.png	0	880	547	72	111				0	Content		-72	-111	7746607	857756423
7763	08:50:02.141	00:00:07.763	466	-1024	-768	-1	-1	-1	-1	4	-1024	-768	-1	-1	-1	-1	4		0	0						StimuliFarbe_gruen_rot.png	0	880	547	72	111				0	Content		-72	-111	7763229	857773045
7780	08:50:02.158	00:00:07.779	467	-1024	-768	-1	-1	-1	-1	4	-1024	-768	-1	-1	-1	-1	4		0	0						StimuliFarbe_gruen_rot.png	0	880	547	72	111				0	Content		-72	-111	7779916	857789732
7797	08:50:02.175	00:00:07.796	468	-1024	-768	-1	-1	-1	-1	4	-1024	-768	-1	-1	-1	-1	4		0	0						StimuliFarbe_gruen_rot.png	0	880	547	72	111				0	Content		-72	-111	7796584	857806400
7813	08:50:02.191	00:00:07.813	469	-1024	-768	-1	-1	-1	-1	4	-1024	-768	-1	-1	-1	-1	4		0	0						StimuliFarbe_gruen_rot.png	0	880	547	72	111				0	Content		-72	-111	7813217	857823033
7830	08:50:02.208	00:00:07.829	470	-1024	-768	-1	-1	-1	-1	4	-1024	-768	-1	-1	-1	-1	4		0	0						StimuliFarbe_gruen_rot.png	0	880	547	72	111				0	Content		-72	-111	7829885	857839701
7847	08:50:02.225	00:00:07.846	471	-1024	-768	-1	-1	-1	-1	4	-1024	-768	-1	-1	-1	-1	4		0	0						StimuliFarbe_gruen_rot.png	0	880	547	72	111				0	Content		-72	-111	7846600	857856416
7863	08:50:02.241	00:00:07.863	472	-1024	-768	-1	-1	-1	-1	4	-1024	-768	-1	-1	-1	-1	4		0	0						StimuliFarbe_gruen_rot.png	0	880	547	72	111				0	Content		-72	-111	7863222	857873038
7880	08:50:02.258	00:00:07.879	473	-1024	-768	-1	-1	-1	-1	4	-1024	-768	-1	-1	-1	-1	4		0	0						StimuliFarbe_gruen_rot.png	0	880	547	72	111				0	Content		-72	-111	7879846	857889662
7897	08:50:02.275	00:00:07.896	474	-1024	-768	-1	-1	-1	-1	4	-1024	-768	-1	-1	-1	-1	4		0	0						StimuliFarbe_gruen_rot.png	0	880	547	72	111				0	Content		-72	-111	7896514	857906330
7913	08:50:02.291	00:00:07.913	475	-1024	-768	-1	-1	-1	-1	4	-1024	-768	-1	-1	-1	-1	4		0	0						StimuliFarbe_gruen_rot.png	0	880	547	72	111				0	Content		-72	-111	7913219	857923035
7930	08:50:02.308	00:00:07.929	476	-1024	-768	-1	-1	-1	-1	4	-1024	-768	-1	-1	-1	-1	4		0	0						StimuliFarbe_gruen_rot.png	0	880	547	72	111				0	Content		-72	-111	7929850	857939666
7946	08:50:02.324	00:00:07.946	477	-1024	-768	-1	-1	-1	-1	4	-1024	-768	-1	-1	-1	-1	4		0	0						StimuliFarbe_gruen_rot.png	0	880	547	72	111				0	Content		-72	-111	7946467	857956283
7963	08:50:02.341	00:00:07.963	478	-1024	-768	-1	-1	-1	-1	4	-1024	-768	-1	-1	-1	-1	4		0	0						StimuliFarbe_gruen_rot.png	0	880	547	72	111				0	Content		-72	-111	7963089	857972905
7980	08:50:02.358	00:00:07.979	479	-1024	-768	-1	-1	-1	-1	4	-1024	-768	-1	-1	-1	-1	4		0	0						StimuliFarbe_gruen_rot.png	0	880	547	72	111				0	Content		-72	-111	7979835	857989651
7996	08:50:02.374	00:00:07.996	480	-1024	-768	-1	-1	-1	-1	4	-1024	-768	-1	-1	-1	-1	4		0	0						StimuliFarbe_gruen_rot.png	0	880	547	72	111				0	Content		-72	-111	7996458	858006274
8013	08:50:02.391	00:00:08.013	481	-1024	-768	-1	-1	-1	-1	4	-1024	-768	-1	-1	-1	-1	4		0	0						StimuliFarbe_gruen_rot.png	0	880	547	72	111				0	Content		-72	-111	8013082	858022898
8030	08:50:02.408	00:00:08.029	482	-1024	-768	-1	-1	-1	-1	4	-1024	-768	-1	-1	-1	-1	4		0	0						StimuliFarbe_gruen_rot.png	0	880	547	72	111				0	Content		-72	-111	8029828	858039644
8046	08:50:02.424	00:00:08.046	483	-1024	-768	-1	-1	-1	-1	4	-1024	-768	-1	-1	-1	-1	4		0	0						StimuliFarbe_gruen_rot.png	0	880	547	72	111				0	Content		-72	-111	8046453	858056269
8063	08:50:02.441	00:00:08.063	484	-1024	-768	-1	-1	-1	-1	4	-1024	-768	-1	-1	-1	-1	4		0	0						StimuliFarbe_gruen_rot.png	0	880	547	72	111				0	Content		-72	-111	8063139	858072955
8080	08:50:02.458	00:00:08.079	485	-1024	-768	-1	-1	-1	-1	4	-1024	-768	-1	-1	-1	-1	4		0	0						StimuliFarbe_gruen_rot.png	0	880	547	72	111				0	Content		-72	-111	8079807	858089623
8096	08:50:02.474	00:00:08.096	486	-1024	-768	-1	-1	-1	-1	4	-1024	-768	-1	-1	-1	-1	4		0	0						StimuliFarbe_gruen_rot.png	0	880	547	72	111				0	Content		-72	-111	8096459	858106275
8113	08:50:02.491	00:00:08.113	487	-1024	-768	-1	-1	-1	-1	4	-1024	-768	-1	-1	-1	-1	4		0	0						StimuliFarbe_gruen_rot.png	0	880	547	72	111				0	Content		-72	-111	8113127	858122943
8130	08:50:02.508	00:00:08.129	488	-1024	-768	-1	-1	-1	-1	4	-1024	-768	-1	-1	-1	-1	4		0	0						StimuliFarbe_gruen_rot.png	0	880	547	72	111				0	Content		-72	-111	8129795	858139611
8146	08:50:02.524	00:00:08.146	489	-1024	-768	-1	-1	-1	-1	4	-1024	-768	-1	-1	-1	-1	4		0	0						StimuliFarbe_gruen_rot.png	0	880	547	72	111				0	Content		-72	-111	8146435	858156251
8163	08:50:02.541	00:00:08.163	490	-1024	-768	-1	-1	-1	-1	4	-1024	-768	-1	-1	-1	-1	4		0	0						StimuliFarbe_gruen_rot.png	0	880	547	72	111				0	Content		-72	-111	8163103	858172919
8180	08:50:02.558	00:00:08.179	491	-1024	-768	-1	-1	-1	-1	4	-1024	-768	-1	-1	-1	-1	4		0	0						StimuliFarbe_gruen_rot.png	0	880	547	72	111				0	Content		-72	-111	8179771	858189587
8196	08:50:02.574	00:00:08.196	492	-1024	-768	-1	-1	-1	-1	4	-1024	-768	-1	-1	-1	-1	4		0	0						StimuliFarbe_gruen_rot.png	0	880	547	72	111				0	Content		-72	-111	8196327	858206143
8213	08:50:02.591	00:00:08.212	493	-1024	-768	-1	-1	-1	-1	4	-1024	-768	-1	-1	-1	-1	4		0	0						StimuliFarbe_gruen_rot.png	0	880	547	72	111				0	Content		-72	-111	8212957	858222773
8230	08:50:02.608	00:00:08.230	494	-1024	-768	-1	-1	-1	-1	4	-1024	-768	-1	-1	-1	-1	4		0	0						StimuliFarbe_gruen_rot.png	0	880	547	72	111				0	Content		-72	-111	8230039	858239855
8247	08:50:02.625	00:00:08.246	495	-1024	-768	-1	-1	-1	-1	4	-1024	-768	-1	-1	-1	-1	4		0	0						StimuliFarbe_gruen_rot.png	0	880	547	72	111				0	Content		-72	-111	8246707	858256523
8263	08:50:02.641	00:00:08.263	496	-1024	-768	-1	-1	-1	-1	4	-1024	-768	-1	-1	-1	-1	4		0	0						StimuliFarbe_gruen_rot.png	0	880	547	72	111				0	Content		-72	-111	8263375	858273191
8281	08:50:02.659	00:00:08.280	497	-1024	-768	-1	-1	-1	-1	4	-1024	-768	-1	-1	-1	-1	4		0	0						StimuliFarbe_gruen_rot.png	0	880	547	72	111				0	Content		-72	-111	8280526	858290342
8297	08:50:02.675	00:00:08.297	498	-1024	-768	-1	-1	-1	-1	4	-1024	-768	-1	-1	-1	-1	4		0	0						StimuliFarbe_gruen_rot.png	0	880	547	72	111				0	Content		-72	-111	8297194	858307010
8314	08:50:02.692	00:00:08.313	499	-1024	-768	-1	-1	-1	-1	4	-1024	-768	-1	-1	-1	-1	4		0	0						StimuliFarbe_gruen_rot.png	0	880	547	72	111				0	Content		-72	-111	8313862	858323678
8330	08:50:02.708	00:00:08.330	500	-1024	-768	-1	-1	-1	-1	4	-1024	-768	-1	-1	-1	-1	4		0	0						StimuliFarbe_gruen_rot.png	0	880	547	72	111				0	Content		-72	-111	8330094	858339910
8347	08:50:02.725	00:00:08.346	501	-1024	-768	-1	-1	-1	-1	4	-1024	-768	-1	-1	-1	-1	4		0	0						StimuliFarbe_gruen_rot.png	0	880	547	72	111				0	Content		-72	-111	8346762	858356578
8363	08:50:02.741	00:00:08.362	502	-1024	-768	-1	-1	-1	-1	4	-1024	-768	-1	-1	-1	-1	4		0	0						StimuliFarbe_gruen_rot.png	0	880	547	72	111				0	Content		-72	-111	8362947	858372763
8380	08:50:02.758	00:00:08.379	503	-1024	-768	-1	-1	-1	-1	4	-1024	-768	-1	-1	-1	-1	4		0	0						StimuliFarbe_gruen_rot.png	0	880	547	72	111				0	Content		-72	-111	8379572	858389388
8396	08:50:02.774	00:00:08.396	504	-1024	-768	-1	-1	-1	-1	4	-1024	-768	-1	-1	-1	-1	4		0	0						StimuliFarbe_gruen_rot.png	0	880	547	72	111				0	Content		-72	-111	8396227	858406043
8413	08:50:02.791	00:00:08.412	505	-1024	-768	-1	-1	-1	-1	4	-1024	-768	-1	-1	-1	-1	4		0	0						StimuliFarbe_gruen_rot.png	0	880	547	72	111				0	Content		-72	-111	8412895	858422711
8430	08:50:02.808	00:00:08.429	506	-1024	-768	-1	-1	-1	-1	4	-1024	-768	-1	-1	-1	-1	4		0	0						StimuliFarbe_gruen_rot.png	0	880	547	72	111				0	Content		-72	-111	8429624	858439440
8446	08:50:02.824	00:00:08.446	507	-1024	-768	-1	-1	-1	-1	4	-1024	-768	-1	-1	-1	-1	4		0	0						StimuliFarbe_gruen_rot.png	0	880	547	72	111				0	Content		-72	-111	8446194	858456010
8463	08:50:02.841	00:00:08.463	508	-1024	-768	-1	-1	-1	-1	4	-1024	-768	-1	-1	-1	-1	4		0	0						StimuliFarbe_gruen_rot.png	0	880	547	72	111				0	Content		-72	-111	8463027	858472843
8480	08:50:02.858	00:00:08.479	509	-1024	-768	-1	-1	-1	-1	4	-1024	-768	-1	-1	-1	-1	4		0	0						StimuliFarbe_gruen_rot.png	0	880	547	72	111				0	Content		-72	-111	8479695	858489511
8496	08:50:02.874	00:00:08.496	510	-1024	-768	-1	-1	-1	-1	4	-1024	-768	-1	-1	-1	-1	4		0	0						StimuliFarbe_gruen_rot.png	0	880	547	72	111				0	Content		-72	-111	8496363	858506179
8513	08:50:02.891	00:00:08.513	511	-1024	-768	-1	-1	-1	-1	4	-1024	-768	-1	-1	-1	-1	4		0	0						StimuliFarbe_gruen_rot.png	0	880	547	72	111				0	Content		-72	-111	8513349	858523165
8530	08:50:02.908	00:00:08.530	512	-1024	-768	-1	-1	-1	-1	4	-1024	-768	-1	-1	-1	-1	4		0	0						StimuliFarbe_gruen_rot.png	0	880	547	72	111				0	Content		-72	-111	8530017	858539833
8547	08:50:02.925	00:00:08.546	513	-1024	-768	-1	-1	-1	-1	4	-1024	-768	-1	-1	-1	-1	4		0	0						StimuliFarbe_gruen_rot.png	0	880	547	72	111				0	Content		-72	-111	8546685	858556501
8564	08:50:02.942	00:00:08.564	514	-1024	-768	-1	-1	-1	-1	4	-1024	-768	-1	-1	-1	-1	4		0	0						StimuliFarbe_gruen_rot.png	0	880	547	72	111				0	Content		-72	-111	8564002	858573818
8581	08:50:02.959	00:00:08.580	515	-1024	-768	-1	-1	-1	-1	4	-1024	-768	-1	-1	-1	-1	4		0	0						StimuliFarbe_gruen_rot.png	0	880	547	72	111				0	Content		-72	-111	8580670	858590486
8598	08:50:02.976	00:00:08.597	516	-1024	-768	-1	-1	-1	-1	4	-1024	-768	-1	-1	-1	-1	4		0	0						StimuliFarbe_gruen_rot.png	0	880	547	72	111				0	Content		-72	-111	8597942	858607758
8613	08:50:02.991	00:00:08.612	517	-1024	-768	-1	-1	-1	-1	4	-1024	-768	-1	-1	-1	-1	4		0	0						StimuliFarbe_gruen_rot.png	0	880	547	72	111				0	Content		-72	-111	8612814	858622630
8629	08:50:03.007	00:00:08.629	518	-1024	-768	-1	-1	-1	-1	4	-1024	-768	-1	-1	-1	-1	4		0	0						StimuliFarbe_gruen_rot.png	0	880	547	72	111				0	Content		-72	-111	8629439	858639255
8646	08:50:03.024	00:00:08.646	519	-1024	-768	-1	-1	-1	-1	4	-1024	-768	-1	-1	-1	-1	4		0	0						StimuliFarbe_gruen_rot.png	0	880	547	72	111				0	Content		-72	-111	8646107	858655923
8663	08:50:03.041	00:00:08.662	520	-1024	-768	-1	-1	-1	-1	4	-1024	-768	-1	-1	-1	-1	4		0	0						StimuliFarbe_gruen_rot.png	0	880	547	72	111				0	Content		-72	-111	8662780	858672596
8679	08:50:03.057	00:00:08.679	521	-1024	-768	-1	-1	-1	-1	4	-1024	-768	-1	-1	-1	-1	4		0	0						StimuliFarbe_gruen_rot.png	0	880	547	72	111				0	Content		-72	-111	8679448	858689264
8696	08:50:03.074	00:00:08.696	522	-1024	-768	-1	-1	-1	-1	4	-1024	-768	-1	-1	-1	-1	4		0	0						StimuliFarbe_gruen_rot.png	0	880	547	72	111				0	Content		-72	-111	8696116	858705932
8713	08:50:03.091	00:00:08.712	523	-1024	-768	-1	-1	-1	-1	4	-1024	-768	-1	-1	-1	-1	4		0	0						StimuliFarbe_gruen_rot.png	0	880	547	72	111				0	Content		-72	-111	8712725	858722541
8729	08:50:03.107	00:00:08.729	524	-1024	-768	-1	-1	-1	-1	4	-1024	-768	-1	-1	-1	-1	4		0	0						StimuliFarbe_gruen_rot.png	0	880	547	72	111				0	Content		-72	-111	8729393	858739209
8746	08:50:03.124	00:00:08.746	525	-1024	-768	-1	-1	-1	-1	4	-1024	-768	-1	-1	-1	-1	4		0	0						StimuliFarbe_gruen_rot.png	0	880	547	72	111				0	Content		-72	-111	8746061	858755877
8763	08:50:03.141	00:00:08.762	526	-1024	-768	-1	-1	-1	-1	4	-1024	-768	-1	-1	-1	-1	4		0	0						StimuliFarbe_gruen_rot.png	0	880	547	72	111				0	Content		-72	-111	8762688	858772504
8779	08:50:03.157	00:00:08.779	527	-1024	-768	-1	-1	-1	-1	4	-1024	-768	-1	-1	-1	-1	4		0	0						StimuliFarbe_gruen_rot.png	0	880	547	72	111				0	Content		-72	-111	8779309	858789125
8796	08:50:03.174	00:00:08.796	528	-1024	-768	-1	-1	-1	-1	4	-1024	-768	-1	-1	-1	-1	4		0	0						StimuliFarbe_gruen_rot.png	0	880	547	72	111				0	Content		-72	-111	8796393	858806209
8813	08:50:03.191	00:00:08.813	529	-1024	-768	-1	-1	-1	-1	4	-1024	-768	-1	-1	-1	-1	4		0	0						StimuliFarbe_gruen_rot.png	0	880	547	72	111				0	Content		-72	-111	8813061	858822877
8830	08:50:03.208	00:00:08.829	530	-1024	-768	-1	-1	-1	-1	4	-1024	-768	-1	-1	-1	-1	4		0	0						StimuliFarbe_gruen_rot.png	0	880	547	72	111				0	Content		-72	-111	8829729	858839545
8847	08:50:03.225	00:00:08.846	531	-1024	-768	-1	-1	-1	-1	4	-1024	-768	-1	-1	-1	-1	4		0	0						StimuliFarbe_gruen_rot.png	0	880	547	72	111				0	Content		-72	-111	8846880	858856696
8864	08:50:03.242	00:00:08.863	532	-1024	-768	-1	-1	-1	-1	4	-1024	-768	-1	-1	-1	-1	4		0	0						StimuliFarbe_gruen_rot.png	0	880	547	72	111				0	Content		-72	-111	8863548	858873364
8880	08:50:03.258	00:00:08.880	533	-1024	-768	-1	-1	-1	-1	4	-1024	-768	-1	-1	-1	-1	4		0	0						StimuliFarbe_gruen_rot.png	0	880	547	72	111				0	Content		-72	-111	8880216	858890032
8896	08:50:03.274	00:00:08.896	534	-1024	-768	-1	-1	-1	-1	4	-1024	-768	-1	-1	-1	-1	4		0	0						StimuliFarbe_gruen_rot.png	0	880	547	72	111				0	Content		-72	-111	8896386	858906202
8913	08:50:03.291	00:00:08.913	535	-1024	-768	-1	-1	-1	-1	4	-1024	-768	-1	-1	-1	-1	4		0	0						StimuliFarbe_gruen_rot.png	0	880	547	72	111				0	Content		-72	-111	8913054	858922870
8929	08:50:03.307	00:00:08.929	536	-1024	-768	-1	-1	-1	-1	4	-1024	-768	-1	-1	-1	-1	4		0	0						StimuliFarbe_gruen_rot.png	0	880	547	72	111				0	Content		-72	-111	8929178	858938994
8946	08:50:03.324	00:00:08.945	537	-1024	-768	-1	-1	-1	-1	4	-1024	-768	-1	-1	-1	-1	4		0	0						StimuliFarbe_gruen_rot.png	0	880	547	72	111				0	Content		-72	-111	8945928	858955744
8963	08:50:03.341	00:00:08.962	538	-1024	-768	-1	-1	-1	-1	4	-1024	-768	-1	-1	-1	-1	4		0	0						StimuliFarbe_gruen_rot.png	0	880	547	72	111				0	Content		-72	-111	8962613	858972429
8979	08:50:03.357	00:00:08.979	539	-1024	-768	-1	-1	-1	-1	4	-1024	-768	-1	-1	-1	-1	4		0	0						StimuliFarbe_gruen_rot.png	0	880	547	72	111				0	Content		-72	-111	8979281	858989097
8996	08:50:03.374	00:00:08.995	540	-1024	-768	-1	-1	-1	-1	4	-1024	-768	-1	-1	-1	-1	4		0	0						StimuliFarbe_gruen_rot.png	0	880	547	72	111				0	Content		-72	-111	8995949	859005765
9013	08:50:03.391	00:00:09.012	541	-1024	-768	-1	-1	-1	-1	4	-1024	-768	-1	-1	-1	-1	4		0	0						StimuliFarbe_gruen_rot.png	0	880	547	72	111				0	Content		-72	-111	9012605	859022421
9029	08:50:03.407	00:00:09.029	542	-1024	-768	-1	-1	-1	-1	4	-1024	-768	-1	-1	-1	-1	4		0	0						StimuliFarbe_gruen_rot.png	0	880	547	72	111				0	Content		-72	-111	9029174	859038990
9046	08:50:03.424	00:00:09.046	543	-1024	-768	-1	-1	-1	-1	4	-1024	-768	-1	-1	-1	-1	4		0	0						StimuliFarbe_gruen_rot.png	0	880	547	72	111				0	Content		-72	-111	9046007	859055823
9063	08:50:03.441	00:00:09.062	544	-1024	-768	-1	-1	-1	-1	4	-1024	-768	-1	-1	-1	-1	4		0	0						StimuliFarbe_gruen_rot.png	0	880	547	72	111				0	Content		-72	-111	9062675	859072491
9079	08:50:03.457	00:00:09.079	545	-1024	-768	-1	-1	-1	-1	4	-1024	-768	-1	-1	-1	-1	4		0	0						StimuliFarbe_gruen_rot.png	0	880	547	72	111				0	Content		-72	-111	9079343	859089159
9096	08:50:03.474	00:00:09.096	546	-1024	-768	-1	-1	-1	-1	4	-1024	-768	-1	-1	-1	-1	4		0	0						StimuliFarbe_gruen_rot.png	0	880	547	72	111				0	Content		-72	-111	9096333	859106149
9113	08:50:03.491	00:00:09.113	547	-1024	-768	-1	-1	-1	-1	4	-1024	-768	-1	-1	-1	-1	4		0	0						StimuliFarbe_gruen_rot.png	0	880	547	72	111				0	Content		-72	-111	9113001	859122817
9130	08:50:03.508	00:00:09.129	548	-1024	-768	-1	-1	-1	-1	4	-1024	-768	-1	-1	-1	-1	4		0	0						StimuliFarbe_gruen_rot.png	0	880	547	72	111				0	Content		-72	-111	9129669	859139485
9147	08:50:03.525	00:00:09.146	549	-1024	-768	-1	-1	-1	-1	4	-1024	-768	-1	-1	-1	-1	4		0	0						StimuliFarbe_gruen_rot.png	0	880	547	72	111				0	Content		-72	-111	9146982	859156798
9164	08:50:03.542	00:00:09.163	550	-1024	-768	-1	-1	-1	-1	4	-1024	-768	-1	-1	-1	-1	4		0	0						StimuliFarbe_gruen_rot.png	0	880	547	72	111				0	Content		-72	-111	9163650	859173466
9181	08:50:03.559	00:00:09.180	551	-1024	-768	-1	-1	-1	-1	4	-1024	-768	-1	-1	-1	-1	4		0	0						StimuliFarbe_gruen_rot.png	0	880	547	72	111				0	Content		-72	-111	9180916	859190732
9196	08:50:03.574	00:00:09.195	552	-1024	-768	-1	-1	-1	-1	4	-1024	-768	-1	-1	-1	-1	4		0	0						StimuliFarbe_gruen_rot.png	0	880	547	72	111				0	Content		-72	-111	9195806	859205622
9212	08:50:03.590	00:00:09.212	553	-1024	-768	-1	-1	-1	-1	4	-1024	-768	-1	-1	-1	-1	4		0	0						StimuliFarbe_gruen_rot.png	0	880	547	72	111				0	Content		-72	-111	9212426	859222242
9229	08:50:03.607	00:00:09.229	554	-1024	-768	-1	-1	-1	-1	4	-1024	-768	-1	-1	-1	-1	4		0	0						StimuliFarbe_gruen_rot.png	0	880	547	72	111				0	Content		-72	-111	9229094	859238910
9246	08:50:03.624	00:00:09.245	555	-1024	-768	-1	-1	-1	-1	4	-1024	-768	-1	-1	-1	-1	4		0	0						StimuliFarbe_gruen_rot.png	0	880	547	72	111				0	Content		-72	-111	9245762	859255578
9262	08:50:03.640	00:00:09.262	556	-1024	-768	-1	-1	-1	-1	4	-1024	-768	-1	-1	-1	-1	4		0	0						StimuliFarbe_gruen_rot.png	0	880	547	72	111				0	Content		-72	-111	9262414	859272230
9279	08:50:03.657	00:00:09.279	557	-1024	-768	-1	-1	-1	-1	4	-1024	-768	-1	-1	-1	-1	4		0	0						StimuliFarbe_gruen_rot.png	0	880	547	72	111				0	Content		-72	-111	9279035	859288851
9296	08:50:03.674	00:00:09.295	558	-1024	-768	-1	-1	-1	-1	4	-1024	-768	-1	-1	-1	-1	4		0	0						StimuliFarbe_gruen_rot.png	0	880	547	72	111				0	Content		-72	-111	9295661	859305477
9312	08:50:03.690	00:00:09.312	559	-1024	-768	-1	-1	-1	-1	4	-1024	-768	-1	-1	-1	-1	4		0	0						StimuliFarbe_gruen_rot.png	0	880	547	72	111				0	Content		-72	-111	9312329	859322145
9329	08:50:03.707	00:00:09.328	560	93,49989	164,3498	0,4824675	0,5901026	422,3756	4,258462	3	93,49989	164,3498	0,4824675	0,5901026	422,3756	4,258462	1	14	93	164						StimuliFarbe_gruen_rot.png	0	880	547	72	111	10	48	33	0	Content		21	53	9328911	859338727
9346	08:50:03.724	00:00:09.345	561	71,78107	154,6623	0,4844902	0,590335	430,0392	4,357075	3	71,78107	154,6623	0,4844902	0,590335	430,0392	4,357075	1	14	72	155						StimuliFarbe_gruen_rot.png	0	880	547	72	111	10	48	33	0	Content		0	44	9345656	859355472
9362	08:50:03.740	00:00:09.362	562	-1024	-768	-1	-1	-1	-1	4	-1024	-768	-1	-1	-1	-1	4		0	0						StimuliFarbe_gruen_rot.png	0	880	547	72	111				0	Content		-72	-111	9362279	859372095
9379	08:50:03.757	00:00:09.378	563	-1024	-768	-1	-1	-1	-1	4	-1024	-768	-1	-1	-1	-1	4		0	0						StimuliFarbe_gruen_rot.png	0	880	547	72	111				0	Content		-72	-111	9378906	859388722
9396	08:50:03.774	00:00:09.395	564	-1024	-768	-1	-1	-1	-1	4	-1024	-768	-1	-1	-1	-1	4		0	0						StimuliFarbe_gruen_rot.png	0	880	547	72	111				0	Content		-72	-111	9395591	859405407
9412	08:50:03.790	00:00:09.412	565	-1024	-768	-1	-1	-1	-1	4	-1024	-768	-1	-1	-1	-1	4		0	0						StimuliFarbe_gruen_rot.png	0	880	547	72	111				0	Content		-72	-111	9412259	859422075
9429	08:50:03.807	00:00:09.428	566	-1024	-768	-1	-1	-1	-1	4	-1024	-768	-1	-1	-1	-1	4		0	0						StimuliFarbe_gruen_rot.png	0	880	547	72	111				0	Content		-72	-111	9428899	859438715
9446	08:50:03.824	00:00:09.445	567	-1024	-768	-1	-1	-1	-1	4	-1024	-768	-1	-1	-1	-1	4		0	0						StimuliFarbe_gruen_rot.png	0	880	547	72	111				0	Content		-72	-111	9445520	859455336
9462	08:50:03.840	00:00:09.462	568	-1024	-768	-1	-1	-1	-1	4	-1024	-768	-1	-1	-1	-1	4		0	0						StimuliFarbe_gruen_rot.png	0	880	547	72	111				0	Content		-72	-111	9462145	859471961
9479	08:50:03.857	00:00:09.478	569	-35,31496	275,1887	0,6619405	0,5192341	435,6917	4,635685	0	15,15542	308,297	0,4867345	0,5971521	422,9241	4,390581	0	15	-10	292						StimuliFarbe_gruen_rot.png	0	880	547	72	111	-119	187	183	0	Content		-82	181	9478900	859488716
9496	08:50:03.874	00:00:09.495	570	-1024	-768	-1	-1	-1	-1	4	-40,31836	297,0208	0,4862692	0,596925	435,6762	4,589063	0	15	-40	297						StimuliFarbe_gruen_rot.png	0	880	547	72	111	-119	187	183	0	Content		-112	186	9495521	859505337
9512	08:50:03.890	00:00:09.512	571	-1024	-768	-1	-1	-1	-1	4	-1024	-768	-1	-1	-1	-1	4	15	0	0						StimuliFarbe_gruen_rot.png	0	880	547	72	111	-119	187	183	0	Content		-72	-111	9512145	859521961
9529	08:50:03.907	00:00:09.528	572	-1024	-768	-1	-1	-1	-1	4	-1024	-768	-1	-1	-1	-1	4	15	0	0						StimuliFarbe_gruen_rot.png	0	880	547	72	111	-119	187	183	0	Content		-72	-111	9528894	859538710
9546	08:50:03.924	00:00:09.545	573	-1024	-768	-1	-1	-1	-1	4	-1024	-768	-1	-1	-1	-1	4	15	0	0						StimuliFarbe_gruen_rot.png	0	880	547	72	111	-119	187	183	0	Content		-72	-111	9545519	859555335
9562	08:50:03.940	00:00:09.562	574	-1024	-768	-1	-1	-1	-1	4	-1024	-768	-1	-1	-1	-1	4	15	0	0						StimuliFarbe_gruen_rot.png	0	880	547	72	111	-119	187	183	0	Content		-72	-111	9562187	859572003
9579	08:50:03.957	00:00:09.578	575	-1024	-768	-1	-1	-1	-1	4	-1024	-768	-1	-1	-1	-1	4	15	0	0						StimuliFarbe_gruen_rot.png	0	880	547	72	111	-119	187	183	0	Content		-72	-111	9578851	859588667
9596	08:50:03.974	00:00:09.595	576	-1024	-768	-1	-1	-1	-1	4	-1024	-768	-1	-1	-1	-1	4	15	0	0						StimuliFarbe_gruen_rot.png	0	880	547	72	111	-119	187	183	0	Content		-72	-111	9595519	859605335
9612	08:50:03.990	00:00:09.612	577	-54,68761	300,1471	0,658841	0,5197771	401,5726	4,495005	0	-1024	-768	-1	-1	-1	-1	4	15	-55	300						StimuliFarbe_gruen_rot.png	0	880	547	72	111	-119	187	183	0	Content		-127	189	9612140	859621956
9629	08:50:04.007	00:00:09.628	578	-1024	-768	-1	-1	-1	-1	4	-1024	-768	-1	-1	-1	-1	4	15	0	0						StimuliFarbe_gruen_rot.png	0	880	547	72	111	-119	187	183	0	Content		-72	-111	9628797	859638613
9645	08:50:04.023	00:00:09.645	579	-1024	-768	-1	-1	-1	-1	4	-1024	-768	-1	-1	-1	-1	4	15	0	0						StimuliFarbe_gruen_rot.png	0	880	547	72	111	-119	187	183	0	Content		-72	-111	9645465	859655281
9662	08:50:04.040	00:00:09.662	580	-98,33168	354,1507	0,6561149	0,5226282	409,0507	4,529378	0	-34,90651	357,3637	0,4868716	0,5987348	432,8332	4,502208	0	16	-67	356						StimuliFarbe_gruen_rot.png	0	880	547	72	111	-94	251	266	0	Content		-139	245	9662091	859671907
9679	08:50:04.057	00:00:09.678	581	4,345297	376,7617	0,6455519	0,5225781	399,2474	4,416626	0	-25,45425	363,1392	0,4871228	0,5991611	432,0174	4,510062	0	16	-11	370						StimuliFarbe_gruen_rot.png	0	880	547	72	111	-94	251	266	0	Content		-83	259	9678717	859688533
9695	08:50:04.073	00:00:09.695	582	-1024	-768	-1	-1	-1	-1	4	-41,86739	348,7695	0,4857408	0,5988728	436,4272	4,44064	0	16	-42	349						StimuliFarbe_gruen_rot.png	0	880	547	72	111	-94	251	266	0	Content		-114	238	9695469	859705285
9712	08:50:04.090	00:00:09.712	583	-1024	-768	-1	-1	-1	-1	4	7,102069	369,0933	0,4862948	0,5989118	434,3899	4,520349	0	16	7	369						StimuliFarbe_gruen_rot.png	0	880	547	72	111	-94	251	266	0	Content		-65	258	9712092	859721908
9729	08:50:04.107	00:00:09.728	584	-73,36079	344,1599	0,6538334	0,5230309	419,0751	4,63905	0	19,94903	394,7989	0,4926718	0,5990335	414,2023	4,354929	0	16	-27	369						StimuliFarbe_gruen_rot.png	0	880	547	72	111	-94	251	266	0	Content		-99	258	9728714	859738530
9745	08:50:04.123	00:00:09.745	585	-97,33119	344,4555	0,6539597	0,5229471	419,3779	4,592778	0	52,93125	381,696	0,4854519	0,5987107	431,6431	4,504009	0	16	-22	363						StimuliFarbe_gruen_rot.png	0	880	547	72	111	-94	251	266	0	Content		-94	252	9745466	859755282
9762	08:50:04.140	00:00:09.762	586	-72,7824	339,6142	0,6537904	0,5230376	419,202	4,663718	0	57,3382	384,3148	0,4852213	0,5986624	430,9005	4,499503	0	16	-8	362						StimuliFarbe_gruen_rot.png	0	880	547	72	111	-94	251	266	0	Content		-80	251	9762089	859771905
9779	08:50:04.157	00:00:09.778	587	-74,592	332,859	0,653794	0,5231889	419,1506	4,686729	0	5,312279	374,9695	0,4861664	0,5986568	434,3684	4,537	0	16	-35	354						StimuliFarbe_gruen_rot.png	0	880	547	72	111	-94	251	266	0	Content		-107	243	9778715	859788531
9795	08:50:04.173	00:00:09.795	588	-1024	-768	-1	-1	-1	-1	4	-1024	-768	-1	-1	-1	-1	4	16	0	0						StimuliFarbe_gruen_rot.png	0	880	547	72	111	-94	251	266	0	Content		-72	-111	9795396	859805212
9812	08:50:04.190	00:00:09.812	589	-1024	-768	-1	-1	-1	-1	4	-1024	-768	-1	-1	-1	-1	4	16	0	0						StimuliFarbe_gruen_rot.png	0	880	547	72	111	-94	251	266	0	Content		-72	-111	9812064	859821880
9829	08:50:04.207	00:00:09.828	590	-75,79597	346,7737	0,6540497	0,522323	419,2451	4,704829	0	62,76054	375,8743	0,4844283	0,5980781	427,6689	4,486927	0	16	-7	361						StimuliFarbe_gruen_rot.png	0	880	547	72	111	-94	251	266	0	Content		-79	250	9828714	859838530
9845	08:50:04.223	00:00:09.845	591	-89,82714	354,0917	0,6560556	0,5223976	410,2892	4,518771	0	59,38089	379,5441	0,4849166	0,5981758	429,372	4,565842	0	16	-15	367						StimuliFarbe_gruen_rot.png	0	880	547	72	111	-94	251	266	0	Content		-87	256	9845338	859855154
9862	08:50:04.240	00:00:09.861	592	-66,33823	343,2208	0,6545005	0,5227815	419,4641	4,723639	0	55,62447	383,4443	0,4848911	0,5983264	429,0947	4,493576	0	16	-5	363						StimuliFarbe_gruen_rot.png	0	880	547	72	111	-94	251	266	0	Content		-77	252	9861965	859871781
9879	08:50:04.257	00:00:09.878	593	-75,7221	341,768	0,6545697	0,5229252	419,8898	4,687449	0	8,967564	369,4466	0,486454	0,5986269	434,176	4,55145	0	16	-33	356						StimuliFarbe_gruen_rot.png	0	880	547	72	111	-94	251	266	0	Content		-105	245	9878713	859888529
9895	08:50:04.273	00:00:09.895	594	-1024	-768	-1	-1	-1	-1	4	-1024	-768	-1	-1	-1	-1	4	16	0	0						StimuliFarbe_gruen_rot.png	0	880	547	72	111	-94	251	266	0	Content		-72	-111	9895331	859905147
9912	08:50:04.290	00:00:09.911	595	-1024	-768	-1	-1	-1	-1	4	-1024	-768	-1	-1	-1	-1	4	16	0	0						StimuliFarbe_gruen_rot.png	0	880	547	72	111	-94	251	266	0	Content		-72	-111	9911999	859921815
9929	08:50:04.307	00:00:09.928	596	13,45578	381,4476	0,645731	0,5226826	396,8009	4,507879	0	7,859765	365,3172	0,4868245	0,5985678	434,2443	4,576637	0	17	11	373						StimuliFarbe_gruen_rot.png	0	880	547	72	111	-52	269	100	0	Content		-61	262	9928583	859938399
9945	08:50:04.323	00:00:09.945	597	17,85828	392,307	0,645206	0,5223407	395,2611	4,505346	0	8,489814	366,2757	0,4870057	0,5984102	434,2548	4,600479	0	17	13	379						StimuliFarbe_gruen_rot.png	0	880	547	72	111	-52	269	100	0	Content		-59	268	9945333	859955149
9962	08:50:04.340	00:00:09.961	598	6,180526	377,7557	0,6474501	0,5222203	400,0417	4,559684	0	8,198412	364,1434	0,4871786	0,5981975	434,2679	4,565926	0	17	7	371						StimuliFarbe_gruen_rot.png	0	880	547	72	111	-52	269	100	0	Content		-65	260	9961959	859971775
9979	08:50:04.357	00:00:09.978	599	19,33897	389,8657	0,6457509	0,522245	395,6593	4,5203	0	56,47229	385,0522	0,4860628	0,5979835	430,0685	4,604357	0	17	38	387						StimuliFarbe_gruen_rot.png	0	880	547	72	111	-52	269	100	0	Content		-34	276	9978584	859988400
9995	08:50:04.373	00:00:09.995	600	1,872727	378,3388	0,6471125	0,5222182	398,9333	4,535904	0	54,12954	384,3061	0,485411	0,5979158	427,449	4,518153	0	17	28	381						StimuliFarbe_gruen_rot.png	0	880	547	72	111	-52	269	100	0	Content		-44	270	9995208	860005024
10012	08:50:04.390	00:00:10.011	601	32,174	399,0872	0,6411699	0,5223182	384,9908	4,410396	0	52,59526	386,1259	0,4862899	0,5979127	429,99	4,586613	0	17	42	393						StimuliFarbe_gruen_rot.png	0	880	547	72	111	-52	269	100	0	Content		-30	282	10011958	860021774
10029	08:50:04.407	00:00:10.028	602	-1024	-768	-1	-1	-1	-1	4	-1024	-768	-1	-1	-1	-1	4		0	0						StimuliFarbe_gruen_rot.png	0	880	547	72	111				0	Content		-72	-111	10028504	860038320
10045	08:50:04.423	00:00:10.045	603	-1024	-768	-1	-1	-1	-1	4	-1024	-768	-1	-1	-1	-1	4		0	0						StimuliFarbe_gruen_rot.png	0	880	547	72	111				0	Content		-72	-111	10045128	860054944
10062	08:50:04.440	00:00:10.061	604	-1024	-768	-1	-1	-1	-1	4	-1024	-768	-1	-1	-1	-1	4		0	0						StimuliFarbe_gruen_rot.png	0	880	547	72	111				0	Content		-72	-111	10061880	860071696
10079	08:50:04.457	00:00:10.078	605	-1024	-768	-1	-1	-1	-1	4	-1024	-768	-1	-1	-1	-1	4		0	0						StimuliFarbe_gruen_rot.png	0	880	547	72	111				0	Content		-72	-111	10078502	860088318
10095	08:50:04.473	00:00:10.095	606	-1024	-768	-1	-1	-1	-1	4	-1024	-768	-1	-1	-1	-1	4		0	0						StimuliFarbe_gruen_rot.png	0	880	547	72	111				0	Content		-72	-111	10095170	860104986
10112	08:50:04.490	00:00:10.111	607	-1024	-768	-1	-1	-1	-1	4	-1024	-768	-1	-1	-1	-1	4		0	0						StimuliFarbe_gruen_rot.png	0	880	547	72	111				0	Content		-72	-111	10111834	860121650
10129	08:50:04.507	00:00:10.128	608	-1024	-768	-1	-1	-1	-1	4	-1024	-768	-1	-1	-1	-1	4		0	0						StimuliFarbe_gruen_rot.png	0	880	547	72	111				0	Content		-72	-111	10128502	860138318
10145	08:50:04.523	00:00:10.145	609	-1024	-768	-1	-1	-1	-1	4	-1024	-768	-1	-1	-1	-1	4		0	0						StimuliFarbe_gruen_rot.png	0	880	547	72	111				0	Content		-72	-111	10145125	860154941
10162	08:50:04.540	00:00:10.161	610	-1024	-768	-1	-1	-1	-1	4	-1024	-768	-1	-1	-1	-1	4		0	0						StimuliFarbe_gruen_rot.png	0	880	547	72	111				0	Content		-72	-111	10161793	860171609
10178	08:50:04.556	00:00:10.178	611	-1024	-768	-1	-1	-1	-1	4	-1024	-768	-1	-1	-1	-1	4		0	0						StimuliFarbe_gruen_rot.png	0	880	547	72	111				0	Content		-72	-111	10178378	860188194
10195	08:50:04.573	00:00:10.195	612	-1024	-768	-1	-1	-1	-1	4	-1024	-768	-1	-1	-1	-1	4		0	0						StimuliFarbe_gruen_rot.png	0	880	547	72	111				0	Content		-72	-111	10195131	860204947
10212	08:50:04.590	00:00:10.211	613	-1024	-768	-1	-1	-1	-1	4	-1024	-768	-1	-1	-1	-1	4		0	0						StimuliFarbe_gruen_rot.png	0	880	547	72	111				0	Content		-72	-111	10211752	860221568
10228	08:50:04.606	00:00:10.228	614	-1024	-768	-1	-1	-1	-1	4	-1024	-768	-1	-1	-1	-1	4		0	0						StimuliFarbe_gruen_rot.png	0	880	547	72	111				0	Content		-72	-111	10228420	860238236
10245	08:50:04.623	00:00:10.245	615	-1024	-768	-1	-1	-1	-1	4	-1024	-768	-1	-1	-1	-1	4		0	0						StimuliFarbe_gruen_rot.png	0	880	547	72	111				0	Content		-72	-111	10245156	860254972
10262	08:50:04.640	00:00:10.261	616	-1024	-768	-1	-1	-1	-1	4	-1024	-768	-1	-1	-1	-1	4		0	0						StimuliFarbe_gruen_rot.png	0	880	547	72	111				0	Content		-72	-111	10261824	860271640
10279	08:50:04.657	00:00:10.278	617	-1024	-768	-1	-1	-1	-1	4	-109,7844	400,2507	0,4900124	0,5996285	435,7167	4,614589	0	18	-110	400						StimuliFarbe_gruen_rot.png	0	880	547	72	111	-175	289	183	0	Content		-182	289	10278506	860288322
10295	08:50:04.673	00:00:10.295	618	-1024	-768	-1	-1	-1	-1	4	-103,0274	387,6831	0,4911143	0,5999163	431,445	4,510098	0	18	-103	388						StimuliFarbe_gruen_rot.png	0	880	547	72	111	-175	289	183	0	Content		-175	277	10295010	860304826
10312	08:50:04.690	00:00:10.311	619	-1024	-768	-1	-1	-1	-1	4	-1024	-768	-1	-1	-1	-1	4	18	0	0						StimuliFarbe_gruen_rot.png	0	880	547	72	111	-175	289	183	0	Content		-72	-111	10311747	860321563
10328	08:50:04.706	00:00:10.328	620	-115,7234	413,6091	0,6647636	0,5244793	386,003	4,246151	0	-1024	-768	-1	-1	-1	-1	4	18	-116	414						StimuliFarbe_gruen_rot.png	0	880	547	72	111	-175	289	183	0	Content		-188	303	10328370	860338186
10345	08:50:04.723	00:00:10.344	621	-1024	-768	-1	-1	-1	-1	4	-1024	-768	-1	-1	-1	-1	4	18	0	0						StimuliFarbe_gruen_rot.png	0	880	547	72	111	-175	289	183	0	Content		-72	-111	10344993	860354809
10362	08:50:04.740	00:00:10.361	622	-1024	-768	-1	-1	-1	-1	4	-1024	-768	-1	-1	-1	-1	4	18	0	0						StimuliFarbe_gruen_rot.png	0	880	547	72	111	-175	289	183	0	Content		-72	-111	10361615	860371431
10378	08:50:04.756	00:00:10.378	623	-1024	-768	-1	-1	-1	-1	4	-1024	-768	-1	-1	-1	-1	4	18	0	0						StimuliFarbe_gruen_rot.png	0	880	547	72	111	-175	289	183	0	Content		-72	-111	10378365	860388181
10395	08:50:04.773	00:00:10.394	624	-111,3552	421,6104	0,663813	0,5256636	386,8023	4,28443	0	-1024	-768	-1	-1	-1	-1	4	18	-111	422						StimuliFarbe_gruen_rot.png	0	880	547	72	111	-175	289	183	0	Content		-183	311	10394986	860404802
10412	08:50:04.790	00:00:10.411	625	-1024	-768	-1	-1	-1	-1	4	-98,31906	382,0816	0,4902245	0,600997	430,8553	4,366336	0	18	-98	382						StimuliFarbe_gruen_rot.png	0	880	547	72	111	-175	289	183	0	Content		-170	271	10411609	860421425
10428	08:50:04.806	00:00:10.428	626	-1024	-768	-1	-1	-1	-1	4	-1024	-768	-1	-1	-1	-1	4	18	0	0						StimuliFarbe_gruen_rot.png	0	880	547	72	111	-175	289	183	0	Content		-72	-111	10428233	860438049
10445	08:50:04.823	00:00:10.444	627	206,8036	496,665	0,6465288	0,5238075	378,5528	3,671878	0	-1024	-768	-1	-1	-1	-1	4	18	207	497						StimuliFarbe_gruen_rot.png	0	880	547	72	111	-175	289	183	0	Content		135	386	10444980	860454796
10462	08:50:04.840	00:00:10.461	628	-1024	-768	-1	-1	-1	-1	4	-1024	-768	-1	-1	-1	-1	4		0	0						StimuliFarbe_gruen_rot.png	0	880	547	72	111				0	Content		-72	-111	10461603	860471419
10478	08:50:04.856	00:00:10.478	629	-1024	-768	-1	-1	-1	-1	4	-1024	-768	-1	-1	-1	-1	4		0	0						StimuliFarbe_gruen_rot.png	0	880	547	72	111				0	Content		-72	-111	10478225	860488041
10495	08:50:04.873	00:00:10.494	630	-1024	-768	-1	-1	-1	-1	4	-1024	-768	-1	-1	-1	-1	4		0	0						StimuliFarbe_gruen_rot.png	0	880	547	72	111				0	Content		-72	-111	10494911	860504727
10512	08:50:04.890	00:00:10.511	631	-1024	-768	-1	-1	-1	-1	4	-1024	-768	-1	-1	-1	-1	4		0	0						StimuliFarbe_gruen_rot.png	0	880	547	72	111				0	Content		-72	-111	10511579	860521395
10528	08:50:04.906	00:00:10.528	632	-1024	-768	-1	-1	-1	-1	4	-1024	-768	-1	-1	-1	-1	4		0	0						StimuliFarbe_gruen_rot.png	0	880	547	72	111				0	Content		-72	-111	10528211	860538027
10545	08:50:04.923	00:00:10.544	633	-1024	-768	-1	-1	-1	-1	4	-1024	-768	-1	-1	-1	-1	4		0	0						StimuliFarbe_gruen_rot.png	0	880	547	72	111				0	Content		-72	-111	10544879	860554695
10562	08:50:04.940	00:00:10.561	634	-1024	-768	-1	-1	-1	-1	4	-1024	-768	-1	-1	-1	-1	4		0	0						StimuliFarbe_gruen_rot.png	0	880	547	72	111				0	Content		-72	-111	10561548	860571364
10578	08:50:04.956	00:00:10.578	635	-1024	-768	-1	-1	-1	-1	4	-1024	-768	-1	-1	-1	-1	4		0	0						StimuliFarbe_gruen_rot.png	0	880	547	72	111				0	Content		-72	-111	10578216	860588032
10595	08:50:04.973	00:00:10.594	636	-1024	-768	-1	-1	-1	-1	4	-1024	-768	-1	-1	-1	-1	4		0	0						StimuliFarbe_gruen_rot.png	0	880	547	72	111				0	Content		-72	-111	10594842	860604658
10612	08:50:04.990	00:00:10.611	637	-1024	-768	-1	-1	-1	-1	4	-1024	-768	-1	-1	-1	-1	4		0	0						StimuliFarbe_gruen_rot.png	0	880	547	72	111				0	Content		-72	-111	10611500	860621316
10628	08:50:05.006	00:00:10.628	638	-1024	-768	-1	-1	-1	-1	4	-1024	-768	-1	-1	-1	-1	4		0	0						StimuliFarbe_gruen_rot.png	0	880	547	72	111				0	Content		-72	-111	10628168	860637984
10645	08:50:05.023	00:00:10.644	639	-1024	-768	-1	-1	-1	-1	4	-1024	-768	-1	-1	-1	-1	4		0	0						StimuliFarbe_gruen_rot.png	0	880	547	72	111				0	Content		-72	-111	10644791	860654607
10661	08:50:05.039	00:00:10.661	640	-1024	-768	-1	-1	-1	-1	4	-1024	-768	-1	-1	-1	-1	4		0	0						StimuliFarbe_gruen_rot.png	0	880	547	72	111				0	Content		-72	-111	10661478	860671294
10678	08:50:05.056	00:00:10.678	641	-1024	-768	-1	-1	-1	-1	4	-1024	-768	-1	-1	-1	-1	4		0	0						StimuliFarbe_gruen_rot.png	0	880	547	72	111				0	Content		-72	-111	10678146	860687962
10695	08:50:05.073	00:00:10.694	642	-1024	-768	-1	-1	-1	-1	4	10,79846	201,071	0,4832288	0,5926349	419,6544	4,235865	0	19	11	201						StimuliFarbe_gruen_rot.png	0	880	547	72	111	-100	88	100	0	Content		-61	90	10694789	860704605
10711	08:50:05.089	00:00:10.711	643	-1024	-768	-1	-1	-1	-1	4	-1024	-768	-1	-1	-1	-1	4	19	0	0						StimuliFarbe_gruen_rot.png	0	880	547	72	111	-100	88	100	0	Content		-72	-111	10711415	860721231
10728	08:50:05.106	00:00:10.728	644	-1024	-768	-1	-1	-1	-1	4	-1024	-768	-1	-1	-1	-1	4	19	0	0						StimuliFarbe_gruen_rot.png	0	880	547	72	111	-100	88	100	0	Content		-72	-111	10728167	860737983
10745	08:50:05.123	00:00:10.744	645	-1024	-768	-1	-1	-1	-1	4	-76,86587	198,3614	0,4912419	0,5924825	421,7021	4,209887	0	19	-77	198						StimuliFarbe_gruen_rot.png	0	880	547	72	111	-100	88	100	0	Content		-149	87	10744791	860754607
10761	08:50:05.139	00:00:10.761	646	-1024	-768	-1	-1	-1	-1	4	-67,88624	184,6116	0,4915709	0,5933598	419,6944	4,236404	0	19	-68	185						StimuliFarbe_gruen_rot.png	0	880	547	72	111	-100	88	100	0	Content		-140	74	10761415	860771231
10778	08:50:05.156	00:00:10.778	647	-1024	-768	-1	-1	-1	-1	4	7,703422	202,6359	0,4827801	0,5930237	419,6944	4,204769	0	19	8	203						StimuliFarbe_gruen_rot.png	0	880	547	72	111	-100	88	100	0	Content		-64	92	10778040	860787856
10795	08:50:05.173	00:00:10.794	648	-1024	-768	-1	-1	-1	-1	4	-64,37129	196,0499	0,4913427	0,5930713	420,1302	4,261926	0	20	-64	196						StimuliFarbe_gruen_rot.png	0	880	547	72	111	-146	82	150	0	Content		-136	85	10794790	860804606
10811	08:50:05.189	00:00:10.811	649	-1024	-768	-1	-1	-1	-1	4	-67,67303	190,818	0,4909608	0,5930933	420,7383	4,252394	0	20	-68	191						StimuliFarbe_gruen_rot.png	0	880	547	72	111	-146	82	150	0	Content		-140	80	10811414	860821230
10828	08:50:05.206	00:00:10.828	650	-1024	-768	-1	-1	-1	-1	4	-78,47177	200,5121	0,4907492	0,5931057	421,3282	4,284408	0	20	-78	201						StimuliFarbe_gruen_rot.png	0	880	547	72	111	-146	82	150	0	Content		-150	90	10828039	860837855
10845	08:50:05.223	00:00:10.844	651	-1024	-768	-1	-1	-1	-1	4	-72,9073	195,4937	0,4906042	0,593156	421,7186	4,27954	0	20	-73	195						StimuliFarbe_gruen_rot.png	0	880	547	72	111	-146	82	150	0	Content		-145	84	10844663	860854479
10861	08:50:05.239	00:00:10.861	652	-1024	-768	-1	-1	-1	-1	4	-77,45414	192,0127	0,4904728	0,5932316	422,0475	4,244426	0	20	-77	192						StimuliFarbe_gruen_rot.png	0	880	547	72	111	-146	82	150	0	Content		-149	81	10861413	860871229
10878	08:50:05.256	00:00:10.878	653	-1024	-768	-1	-1	-1	-1	4	-79,34188	189,7461	0,4907278	0,5932214	421,3734	4,23736	0	20	-79	190						StimuliFarbe_gruen_rot.png	0	880	547	72	111	-146	82	150	0	Content		-151	79	10878038	860887854
10895	08:50:05.273	00:00:10.894	654	-1024	-768	-1	-1	-1	-1	4	-75,02278	194,15	0,4903961	0,5930929	422,2184	4,341944	0	20	-75	194						StimuliFarbe_gruen_rot.png	0	880	547	72	111	-146	82	150	0	Content		-147	83	10894663	860904479
10911	08:50:05.289	00:00:10.911	655	-1024	-768	-1	-1	-1	-1	4	-75,29565	183,8698	0,489627	0,5932119	424,0531	4,349338	0	20	-75	184						StimuliFarbe_gruen_rot.png	0	880	547	72	111	-146	82	150	0	Content		-147	73	10911290	860921106
10928	08:50:05.306	00:00:10.928	656	-1024	-768	-1	-1	-1	-1	4	-70,15279	196,7756	0,4904514	0,5931199	421,6367	4,278036	0	20	-70	197						StimuliFarbe_gruen_rot.png	0	880	547	72	111	-146	82	150	0	Content		-142	86	10928039	860937855
10945	08:50:05.323	00:00:10.944	657	-1024	-768	-1	-1	-1	-1	4	-65,57781	168,9014	0,4889555	0,592919	425,8265	4,349996	0	21	-66	169						StimuliFarbe_gruen_rot.png	0	880	547	72	111	-101	8	217	0	Content		-138	58	10944664	860954480
10961	08:50:05.339	00:00:10.961	658	-1024	-768	-1	-1	-1	-1	4	-24,46263	137,2083	0,4900001	0,5919098	420,3051	4,298995	0	21	-24	137						StimuliFarbe_gruen_rot.png	0	880	547	72	111	-101	8	217	0	Content		-96	26	10961288	860971104
10978	08:50:05.356	00:00:10.977	659	-1024	-768	-1	-1	-1	-1	4	-41,202	94,03369	0,4877539	0,5913862	427,5556	4,334592	0	21	-41	94						StimuliFarbe_gruen_rot.png	0	880	547	72	111	-101	8	217	0	Content		-113	-17	10977916	860987732
10995	08:50:05.373	00:00:10.994	660	-1024	-768	-1	-1	-1	-1	4	-34,009	115,2011	0,4885336	0,5910782	424,5231	4,348371	0	21	-34	115						StimuliFarbe_gruen_rot.png	0	880	547	72	111	-101	8	217	0	Content		-106	4	10994664	861004480
11011	08:50:05.389	00:00:11.011	661	-1024	-768	-1	-1	-1	-1	4	-29,15616	119,5303	0,4887876	0,5909113	423,2144	4,35883	0	21	-29	120						StimuliFarbe_gruen_rot.png	0	880	547	72	111	-101	8	217	0	Content		-101	9	11011291	861021107
11028	08:50:05.406	00:00:11.027	662	-1024	-768	-1	-1	-1	-1	4	-38,09141	118,5841	0,4886573	0,5908827	423,6266	4,31003	0	21	-38	119						StimuliFarbe_gruen_rot.png	0	880	547	72	111	-101	8	217	0	Content		-110	8	11027912	861037728
11045	08:50:05.423	00:00:11.044	663	-1024	-768	-1	-1	-1	-1	4	-25,42931	132,3264	0,4889299	0,5913038	422,4355	4,33304	0	21	-25	132						StimuliFarbe_gruen_rot.png	0	880	547	72	111	-101	8	217	0	Content		-97	21	11044536	861054352
11061	08:50:05.439	00:00:11.061	664	-1024	-768	-1	-1	-1	-1	4	-24,51361	119,0379	0,4885667	0,5914999	423,6569	4,319619	0	21	-25	119						StimuliFarbe_gruen_rot.png	0	880	547	72	111	-101	8	217	0	Content		-97	8	11061288	861071104
11078	08:50:05.456	00:00:11.077	665	-1024	-768	-1	-1	-1	-1	4	-23,93933	132,2412	0,4890828	0,5914874	421,9906	4,402276	0	21	-24	132						StimuliFarbe_gruen_rot.png	0	880	547	72	111	-101	8	217	0	Content		-96	21	11077911	861087727
11095	08:50:05.473	00:00:11.094	666	-1024	-768	-1	-1	-1	-1	4	-30,73703	120,0627	0,488535	0,5914761	423,8353	4,408607	0	21	-31	120						StimuliFarbe_gruen_rot.png	0	880	547	72	111	-101	8	217	0	Content		-103	9	11094537	861104353
11111	08:50:05.489	00:00:11.111	667	-1024	-768	-1	-1	-1	-1	4	-35,97417	104,8441	0,487599	0,5911467	427,3341	4,454237	0	21	-36	105						StimuliFarbe_gruen_rot.png	0	880	547	72	111	-101	8	217	0	Content		-108	-6	11111286	861121102
11128	08:50:05.506	00:00:11.127	668	-1024	-768	-1	-1	-1	-1	4	-23,10116	102,2945	0,4867465	0,5913625	429,4733	4,493762	0	21	-23	102						StimuliFarbe_gruen_rot.png	0	880	547	72	111	-101	8	217	0	Content		-95	-9	11127911	861137727
11145	08:50:05.523	00:00:11.144	669	-1024	-768	-1	-1	-1	-1	4	109,6575	99,00803	0,4835494	0,5924554	432,2263	4,497366	0	21	110	99						StimuliFarbe_gruen_rot.png	0	880	547	72	111	-101	8	217	0	Content		38	-12	11144534	861154350
11161	08:50:05.539	00:00:11.161	670	-1024	-768	-1	-1	-1	-1	4	-1024	-768	-1	-1	-1	-1	4		0	0						StimuliFarbe_gruen_rot.png	0	880	547	72	111				0	Content		-72	-111	11161175	861170991
11178	08:50:05.556	00:00:11.177	671	-1024	-768	-1	-1	-1	-1	4	-1024	-768	-1	-1	-1	-1	4		0	0						StimuliFarbe_gruen_rot.png	0	880	547	72	111				0	Content		-72	-111	11177782	861187598
11195	08:50:05.573	00:00:11.194	672	-1024	-768	-1	-1	-1	-1	4	-1024	-768	-1	-1	-1	-1	4		0	0						StimuliFarbe_gruen_rot.png	0	880	547	72	111				0	Content		-72	-111	11194531	861204347
11211	08:50:05.589	00:00:11.211	673	-1024	-768	-1	-1	-1	-1	4	-1024	-768	-1	-1	-1	-1	4		0	0						StimuliFarbe_gruen_rot.png	0	880	547	72	111				0	Content		-72	-111	11211165	861220981
11228	08:50:05.606	00:00:11.227	674	-1024	-768	-1	-1	-1	-1	4	-1024	-768	-1	-1	-1	-1	4		0	0						StimuliFarbe_gruen_rot.png	0	880	547	72	111				0	Content		-72	-111	11227780	861237596
11245	08:50:05.623	00:00:11.244	675	-1024	-768	-1	-1	-1	-1	4	-1024	-768	-1	-1	-1	-1	4		0	0						StimuliFarbe_gruen_rot.png	0	880	547	72	111				0	Content		-72	-111	11244531	861254347
11261	08:50:05.639	00:00:11.261	676	-1024	-768	-1	-1	-1	-1	4	-1024	-768	-1	-1	-1	-1	4		0	0						StimuliFarbe_gruen_rot.png	0	880	547	72	111				0	Content		-72	-111	11261166	861270982
11278	08:50:05.656	00:00:11.277	677	-1024	-768	-1	-1	-1	-1	4	-1024	-768	-1	-1	-1	-1	4		0	0						StimuliFarbe_gruen_rot.png	0	880	547	72	111				0	Content		-72	-111	11277785	861287601
11294	08:50:05.672	00:00:11.294	678	-1024	-768	-1	-1	-1	-1	4	-1024	-768	-1	-1	-1	-1	4		0	0						StimuliFarbe_gruen_rot.png	0	880	547	72	111				0	Content		-72	-111	11294404	861304220
11311	08:50:05.689	00:00:11.311	679	-1024	-768	-1	-1	-1	-1	4	-1024	-768	-1	-1	-1	-1	4		0	0						StimuliFarbe_gruen_rot.png	0	880	547	72	111				0	Content		-72	-111	11311165	861320981
11328	08:50:05.706	00:00:11.327	680	-1024	-768	-1	-1	-1	-1	4	-1024	-768	-1	-1	-1	-1	4		0	0						StimuliFarbe_gruen_rot.png	0	880	547	72	111				0	Content		-72	-111	11327779	861337595
11344	08:50:05.722	00:00:11.344	681	-1024	-768	-1	-1	-1	-1	4	-1024	-768	-1	-1	-1	-1	4		0	0						StimuliFarbe_gruen_rot.png	0	880	547	72	111				0	Content		-72	-111	11344405	861354221
11361	08:50:05.739	00:00:11.361	682	-1024	-768	-1	-1	-1	-1	4	-1024	-768	-1	-1	-1	-1	4		0	0						StimuliFarbe_gruen_rot.png	0	880	547	72	111				0	Content		-72	-111	11361030	861370846
11367	08:50:05.745																				ImageEnd	16	0	0	StimuliFarbe_gruen_rot.png
11378	08:50:05.756	00:00:11.377	683	-1024	-768	-1	-1	-1	-1	4	-1024	-768	-1	-1	-1	-1	4		0	0						No media	0	1024	768	0	0				0	Content		0	0	11377777	861387593
11389	08:50:05.767																				ImageStart	8	0	0	Fix_sw.jpg
11394	08:50:05.772	00:00:11.394	684	-1024	-768	-1	-1	-1	-1	4	-1024	-768	-1	-1	-1	-1	4		0	0						Fix_sw.jpg	0	880	547	72	111				0	Content		-72	-111	11394400	861404216
11411	08:50:05.789	00:00:11.411	685	-1024	-768	-1	-1	-1	-1	4	-1024	-768	-1	-1	-1	-1	4		0	0						Fix_sw.jpg	0	880	547	72	111				0	Content		-72	-111	11411023	861420839
11428	08:50:05.806	00:00:11.427	686	-1024	-768	-1	-1	-1	-1	4	-1024	-768	-1	-1	-1	-1	4		0	0						Fix_sw.jpg	0	880	547	72	111				0	Content		-72	-111	11427645	861437461
11444	08:50:05.822	00:00:11.444	687	-1024	-768	-1	-1	-1	-1	4	-1024	-768	-1	-1	-1	-1	4		0	0						Fix_sw.jpg	0	880	547	72	111				0	Content		-72	-111	11444394	861454210
11461	08:50:05.839	00:00:11.461	688	-1024	-768	-1	-1	-1	-1	4	-1024	-768	-1	-1	-1	-1	4		0	0						Fix_sw.jpg	0	880	547	72	111				0	Content		-72	-111	11461018	861470834
11478	08:50:05.856	00:00:11.477	689	-1024	-768	-1	-1	-1	-1	4	-1024	-768	-1	-1	-1	-1	4		0	0						Fix_sw.jpg	0	880	547	72	111				0	Content		-72	-111	11477764	861487580
11494	08:50:05.872	00:00:11.494	690	-1024	-768	-1	-1	-1	-1	4	-1024	-768	-1	-1	-1	-1	4		0	0						Fix_sw.jpg	0	880	547	72	111				0	Content		-72	-111	11494387	861504203
11511	08:50:05.889	00:00:11.511	691	-1024	-768	-1	-1	-1	-1	4	-1024	-768	-1	-1	-1	-1	4		0	0						Fix_sw.jpg	0	880	547	72	111				0	Content		-72	-111	11511009	861520825
11528	08:50:05.906	00:00:11.527	692	-1024	-768	-1	-1	-1	-1	4	-1024	-768	-1	-1	-1	-1	4		0	0						Fix_sw.jpg	0	880	547	72	111				0	Content		-72	-111	11527637	861537453
11545	08:50:05.923	00:00:11.544	693	-1024	-768	-1	-1	-1	-1	4	-1024	-768	-1	-1	-1	-1	4		0	0						Fix_sw.jpg	0	880	547	72	111				0	Content		-72	-111	11544831	861554647
11562	08:50:05.940	00:00:11.562	694	-1024	-768	-1	-1	-1	-1	4	-1024	-768	-1	-1	-1	-1	4		0	0						Fix_sw.jpg	0	880	547	72	111				0	Content		-72	-111	11562205	861572021
11579	08:50:05.957	00:00:11.579	695	-1024	-768	-1	-1	-1	-1	4	-1024	-768	-1	-1	-1	-1	4		0	0						Fix_sw.jpg	0	880	547	72	111				0	Content		-72	-111	11579452	861589268
11594	08:50:05.972	00:00:11.594	696	-1024	-768	-1	-1	-1	-1	4	-1024	-768	-1	-1	-1	-1	4		0	0						Fix_sw.jpg	0	880	547	72	111				0	Content		-72	-111	11594257	861604073
11611	08:50:05.989	00:00:11.611	697	-1024	-768	-1	-1	-1	-1	4	-1024	-768	-1	-1	-1	-1	4		0	0						Fix_sw.jpg	0	880	547	72	111				0	Content		-72	-111	11611006	861620822
11628	08:50:06.006	00:00:11.627	698	-1024	-768	-1	-1	-1	-1	4	-1024	-768	-1	-1	-1	-1	4		0	0						Fix_sw.jpg	0	880	547	72	111				0	Content		-72	-111	11627631	861637447
11644	08:50:06.022	00:00:11.644	699	-1024	-768	-1	-1	-1	-1	4	-1024	-768	-1	-1	-1	-1	4		0	0						Fix_sw.jpg	0	880	547	72	111				0	Content		-72	-111	11644253	861654069
11661	08:50:06.039	00:00:11.660	700	-1024	-768	-1	-1	-1	-1	4	-1024	-768	-1	-1	-1	-1	4		0	0						Fix_sw.jpg	0	880	547	72	111				0	Content		-72	-111	11660878	861670694
11678	08:50:06.056	00:00:11.677	701	-1024	-768	-1	-1	-1	-1	4	-1024	-768	-1	-1	-1	-1	4		0	0						Fix_sw.jpg	0	880	547	72	111				0	Content		-72	-111	11677503	861687319
11695	08:50:06.073	00:00:11.694	702	-1024	-768	-1	-1	-1	-1	4	-1024	-768	-1	-1	-1	-1	4		0	0						Fix_sw.jpg	0	880	547	72	111				0	Content		-72	-111	11694697	861704513
11712	08:50:06.090	00:00:11.712	703	-1024	-768	-1	-1	-1	-1	4	-1024	-768	-1	-1	-1	-1	4		0	0						Fix_sw.jpg	0	880	547	72	111				0	Content		-72	-111	11712070	861721886
11729	08:50:06.107	00:00:11.729	704	-1024	-768	-1	-1	-1	-1	4	-1024	-768	-1	-1	-1	-1	4		0	0						Fix_sw.jpg	0	880	547	72	111				0	Content		-72	-111	11729316	861739132
11744	08:50:06.122	00:00:11.744	705	-1024	-768	-1	-1	-1	-1	4	-1024	-768	-1	-1	-1	-1	4		0	0						Fix_sw.jpg	0	880	547	72	111				0	Content		-72	-111	11744121	861753937
11761	08:50:06.139	00:00:11.760	706	-1024	-768	-1	-1	-1	-1	4	-1024	-768	-1	-1	-1	-1	4		0	0						Fix_sw.jpg	0	880	547	72	111				0	Content		-72	-111	11760869	861770685
11777	08:50:06.155	00:00:11.777	707	-1024	-768	-1	-1	-1	-1	4	-1024	-768	-1	-1	-1	-1	4		0	0						Fix_sw.jpg	0	880	547	72	111				0	Content		-72	-111	11777490	861787306
11794	08:50:06.172	00:00:11.794	708	-1024	-768	-1	-1	-1	-1	4	-1024	-768	-1	-1	-1	-1	4		0	0						Fix_sw.jpg	0	880	547	72	111				0	Content		-72	-111	11794118	861803934
11811	08:50:06.189	00:00:11.810	709	-1024	-768	-1	-1	-1	-1	4	-1024	-768	-1	-1	-1	-1	4		0	0						Fix_sw.jpg	0	880	547	72	111				0	Content		-72	-111	11810734	861820550
11827	08:50:06.205	00:00:11.827	710	-1024	-768	-1	-1	-1	-1	4	-1024	-768	-1	-1	-1	-1	4		0	0						Fix_sw.jpg	0	880	547	72	111				0	Content		-72	-111	11827484	861837300
11845	08:50:06.223	00:00:11.844	711	-1024	-768	-1	-1	-1	-1	4	-1024	-768	-1	-1	-1	-1	4		0	0						Fix_sw.jpg	0	880	547	72	111				0	Content		-72	-111	11844552	861854368
11862	08:50:06.240	00:00:11.861	712	-1024	-768	-1	-1	-1	-1	4	-1024	-768	-1	-1	-1	-1	4		0	0						Fix_sw.jpg	0	880	547	72	111				0	Content		-72	-111	11861926	861871742
11879	08:50:06.257	00:00:11.879	713	-1024	-768	-1	-1	-1	-1	4	-1024	-768	-1	-1	-1	-1	4		0	0						Fix_sw.jpg	0	880	547	72	111				0	Content		-72	-111	11879298	861889114
11894	08:50:06.272	00:00:11.894	714	-1024	-768	-1	-1	-1	-1	4	-1024	-768	-1	-1	-1	-1	4		0	0						Fix_sw.jpg	0	880	547	72	111				0	Content		-72	-111	11894104	861903920
11911	08:50:06.289	00:00:11.910	715	-1024	-768	-1	-1	-1	-1	4	-1024	-768	-1	-1	-1	-1	4		0	0						Fix_sw.jpg	0	880	547	72	111				0	Content		-72	-111	11910727	861920543
11927	08:50:06.305	00:00:11.927	716	-1024	-768	-1	-1	-1	-1	4	-1024	-768	-1	-1	-1	-1	4		0	0						Fix_sw.jpg	0	880	547	72	111				0	Content		-72	-111	11927473	861937289
11944	08:50:06.322	00:00:11.944	717	-1024	-768	-1	-1	-1	-1	4	-1024	-768	-1	-1	-1	-1	4		0	0						Fix_sw.jpg	0	880	547	72	111				0	Content		-72	-111	11944096	861953912
11961	08:50:06.339	00:00:11.960	718	-1024	-768	-1	-1	-1	-1	4	-1024	-768	-1	-1	-1	-1	4		0	0						Fix_sw.jpg	0	880	547	72	111				0	Content		-72	-111	11960716	861970532
11977	08:50:06.355	00:00:11.977	719	-1024	-768	-1	-1	-1	-1	4	-1024	-768	-1	-1	-1	-1	4		0	0						Fix_sw.jpg	0	880	547	72	111				0	Content		-72	-111	11977340	861987156
11995	08:50:06.373	00:00:11.994	720	-1024	-768	-1	-1	-1	-1	4	-1024	-768	-1	-1	-1	-1	4		0	0						Fix_sw.jpg	0	880	547	72	111				0	Content		-72	-111	11994535	862004351
12012	08:50:06.390	00:00:12.011	721	-1024	-768	-1	-1	-1	-1	4	-1024	-768	-1	-1	-1	-1	4		0	0						Fix_sw.jpg	0	880	547	72	111				0	Content		-72	-111	12011781	862021597
12029	08:50:06.407	00:00:12.029	722	-1024	-768	-1	-1	-1	-1	4	-1024	-768	-1	-1	-1	-1	4		0	0						Fix_sw.jpg	0	880	547	72	111				0	Content		-72	-111	12029040	862038856
12044	08:50:06.422	00:00:12.043	723	-1024	-768	-1	-1	-1	-1	4	-1024	-768	-1	-1	-1	-1	4		0	0						Fix_sw.jpg	0	880	547	72	111				0	Content		-72	-111	12043956	862053772
12061	08:50:06.439	00:00:12.060	724	-1024	-768	-1	-1	-1	-1	4	-1024	-768	-1	-1	-1	-1	4		0	0						Fix_sw.jpg	0	880	547	72	111				0	Content		-72	-111	12060580	862070396
12077	08:50:06.455	00:00:12.077	725	-1024	-768	-1	-1	-1	-1	4	-1024	-768	-1	-1	-1	-1	4		0	0						Fix_sw.jpg	0	880	547	72	111				0	Content		-72	-111	12077321	862087137
12094	08:50:06.472	00:00:12.093	726	-1024	-768	-1	-1	-1	-1	4	-1024	-768	-1	-1	-1	-1	4		0	0						Fix_sw.jpg	0	880	547	72	111				0	Content		-72	-111	12093939	862103755
12111	08:50:06.489	00:00:12.110	727	672,449	315,8881	0,4674393	0,6045612	415,7251	3,340167	3	672,449	315,8881	0,4674393	0,6045612	415,7251	3,340167	1	22	672	316						Fix_sw.jpg	0	880	547	72	111	561	235	133	0	Content		600	205	12110574	862120390
12127	08:50:06.505	00:00:12.127	728	572,5717	315,6189	0,6349958	0,5272171	415,7237	3,789014	0	629,5348	319,8095	0,4674702	0,6043509	415,7251	3,428852	0	22	601	318						Fix_sw.jpg	0	880	547	72	111	561	235	133	0	Content		529	207	12127198	862137014
12144	08:50:06.522	00:00:12.143	729	-1024	-768	-1	-1	-1	-1	4	653,0751	346,4899	0,4673483	0,6045576	415,7251	3,603643	0	22	653	346						Fix_sw.jpg	0	880	547	72	111	561	235	133	0	Content		581	235	12143822	862153638
12161	08:50:06.539	00:00:12.160	730	594,8867	384,4126	0,6362843	0,527324	418,8491	4,601489	0	679,7668	341,7151	0,4679405	0,6047952	417,8067	3,605386	0	22	637	363						Fix_sw.jpg	0	880	547	72	111	561	235	133	0	Content		565	252	12160571	862170387
12177	08:50:06.555	00:00:12.177	731	602,9266	389,6137	0,636359	0,527374	418,847	4,603196	0	662,913	356,0059	0,46736	0,6048272	415,5954	3,748643	0	22	633	373						Fix_sw.jpg	0	880	547	72	111	561	235	133	0	Content		561	262	12177196	862187012
12194	08:50:06.572	00:00:12.193	732	596,9635	391,3146	0,6349083	0,5273985	414,8247	4,513369	0	666,8002	338,5258	0,4674446	0,604827	415,797	3,512546	0	22	632	365						Fix_sw.jpg	0	880	547	72	111	561	235	133	0	Content		560	254	12193825	862203641
12210	08:50:06.588	00:00:12.210	733	596,6782	391,4342	0,6362577	0,5272729	417,8747	4,516223	0	680,0735	329,2881	0,4691269	0,6048082	421,2805	3,630873	0	22	638	360						Fix_sw.jpg	0	880	547	72	111	561	235	133	0	Content		566	249	12210445	862220261
12227	08:50:06.605	00:00:12.227	734	515,1248	347,2941	0,6375855	0,5246891	416,0108	4,610637	0	608,5649	302,7036	0,4736271	0,602541	429,5298	3,880498	0	22	562	325						Fix_sw.jpg	0	880	547	72	111	561	235	133	0	Content		490	214	12227195	862237011
12244	08:50:06.622	00:00:12.243	735	425,1268	271,6487	0,6449717	0,5212252	427,2979	4,729411	0	518,0872	278,6937	0,4764761	0,5999447	429,1115	4,042533	0	23	472	275						Fix_sw.jpg	0	880	547	72	111	299	119	450	0	Content		400	164	12243820	862253636
12260	08:50:06.638	00:00:12.260	736	371,2239	248,8977	0,6440839	0,5193146	419,9036	4,60857	0	451,4244	240,013	0,4798534	0,5984253	435,3391	4,170145	0	23	411	244						Fix_sw.jpg	0	880	547	72	111	299	119	450	0	Content		339	133	12260445	862270261
12277	08:50:06.655	00:00:12.277	737	317,3211	226,1467	0,6450846	0,5188897	420,0662	4,647473	0	384,7616	213,2787	0,4799074	0,5981241	433,185	4,297757	0	23	351	220						Fix_sw.jpg	0	880	547	72	111	299	119	450	0	Content		279	109	12277070	862286886
12294	08:50:06.672	00:00:12.293	738	-1024	-768	-1	-1	-1	-1	4	-1024	-768	-1	-1	-1	-1	4	23	0	0						Fix_sw.jpg	0	880	547	72	111	299	119	450	0	Content		-72	-111	12293828	862303644
12310	08:50:06.688	00:00:12.310	739	-1024	-768	-1	-1	-1	-1	4	-1024	-768	-1	-1	-1	-1	4	23	0	0						Fix_sw.jpg	0	880	547	72	111	299	119	450	0	Content		-72	-111	12310448	862320264
12327	08:50:06.705	00:00:12.327	740	-1024	-768	-1	-1	-1	-1	4	-1024	-768	-1	-1	-1	-1	4	23	0	0						Fix_sw.jpg	0	880	547	72	111	299	119	450	0	Content		-72	-111	12327116	862336932
12344	08:50:06.722	00:00:12.343	741	356,5168	230,9305	0,64152	0,5183287	410,7428	4,300898	0	329,3508	228,4288	0,4804144	0,5988019	432,8906	4,164674	0	23	343	230						Fix_sw.jpg	0	880	547	72	111	299	119	450	0	Content		271	119	12343700	862353516
12360	08:50:06.738	00:00:12.360	742	360,0079	239,4139	0,6415176	0,5182769	410,7428	4,316552	0	401,7415	240,0825	0,4789455	0,5983466	432,8906	4,319947	0	23	381	240						Fix_sw.jpg	0	880	547	72	111	299	119	450	0	Content		309	129	12360443	862370259
12377	08:50:06.755	00:00:12.377	743	358,9672	242,7326	0,6415491	0,5180057	410,7428	4,257276	0	398,4399	240,0151	0,478873	0,5982768	432,8906	4,240842	0	23	379	241						Fix_sw.jpg	0	880	547	72	111	299	119	450	0	Content		307	130	12377068	862386884
12380	08:50:06.758																				ImageEnd	16	0	0	Fix_sw.jpg
12394	08:50:06.772	00:00:12.393	744	353,792	243,7193	0,641418	0,5179449	410,7428	4,261697	0	401,8427	236,2677	0,4788266	0,5982684	432,8906	4,228111	0	23	378	240						No media	0	1024	768	0	0	371	230	450	0	Content		378	240	12393692	862403508
12410	08:50:06.788	00:00:12.410	745	350,0565	245,0591	0,641573	0,5179604	410,7428	4,391525	0	392,4019	243,657	0,4787809	0,5983217	432,8906	4,336879	0	23	371	244						No media	0	1024	768	0	0	371	230	450	0	Content		371	244	12410317	862420133
12427	08:50:06.805	00:00:12.427	746	364,4787	241,666	0,6415699	0,5180148	410,7428	4,286089	0	395,3968	238,2562	0,4785836	0,5984172	432,8906	4,197742	0	23	380	240						No media	0	1024	768	0	0	371	230	450	0	Content		380	240	12427067	862436883
12444	08:50:06.822	00:00:12.443	747	361,4165	242,4055	0,6457438	0,5182242	421,8189	4,323157	0	394,4844	238,0832	0,4791507	0,5987842	435,0514	4,214976	0	23	378	240						No media	0	1024	768	0	0	371	230	450	0	Content		378	240	12443693	862453509
12460	08:50:06.838	00:00:12.460	748	307,4491	217,2449	0,6447124	0,5186582	419,2949	4,238741	0	364,3565	224,9108	0,4790754	0,5989248	435,104	4,108706	0	23	336	221						No media	0	1024	768	0	0	371	230	450	0	Content		336	221	12460316	862470132
12477	08:50:06.855	00:00:12.476	749	302,9948	212,9199	0,6443787	0,5187206	418,1259	4,173711	0	362,1866	229,0903	0,4790283	0,5989341	435,0797	4,109394	0	23	333	221						No media	0	1024	768	0	0	371	230	450	0	Content		333	221	12476942	862486758
12494	08:50:06.872	00:00:12.493	750	333,361	204,3206	0,6440771	0,5183073	417,3961	4,194621	0	328,6263	226,5956	0,4789609	0,5990469	435,0578	4,019921	0	23	331	215						No media	0	1024	768	0	0	371	230	450	0	Content		331	215	12493690	862503506
12510	08:50:06.888	00:00:12.510	751	319,633	221,3094	0,6450023	0,5185621	418,9956	4,174711	0	363,5056	226,6025	0,4789884	0,5989301	434,8843	4,004805	0	23	342	224						No media	0	1024	768	0	0	371	230	450	0	Content		342	224	12510315	862520131
12527	08:50:06.905	00:00:12.526	752	345,9904	225,7197	0,6444186	0,5181156	417,3954	4,169794	0	366,6668	229,1038	0,4790601	0,5988712	434,8535	3,905566	0	23	356	227						No media	0	1024	768	0	0	371	230	450	0	Content		356	227	12526941	862536757
12544	08:50:06.922	00:00:12.543	753	348,9951	224,059	0,6443188	0,5182321	417,3954	4,041339	0	370,6021	227,6904	0,4791406	0,5989105	435,0128	3,909307	0	23	360	226						No media	0	1024	768	0	0	371	230	450	0	Content		360	226	12543563	862553379
12560	08:50:06.938	00:00:12.560	754	339,0888	223,4588	0,6443956	0,51833	417,3954	3,978515	0	374,5584	223,691	0,4791742	0,5989469	434,6131	3,807738	0	23	357	224						No media	0	1024	768	0	0	371	230	450	0	Content		357	224	12560315	862570131
12577	08:50:06.955	00:00:12.576	755	343,5634	231,6204	0,6444284	0,5184194	417,3954	3,960698	0	372,6404	226,5298	0,4792298	0,599094	434,8243	3,771103	0	23	358	229						No media	0	1024	768	0	0	371	230	450	0	Content		358	229	12576938	862586754
12594	08:50:06.972	00:00:12.593	756	339,8942	234,8233	0,6445812	0,5184687	417,3954	3,996849	0	416,8566	228,7755	0,4792283	0,5990533	434,8243	3,846979	0	23	378	232						No media	0	1024	768	0	0	371	230	450	0	Content		378	232	12593566	862603382
12610	08:50:06.988	00:00:12.610	757	344,6646	236,1395	0,6444371	0,518464	417,3954	3,906442	0	405,5283	224,7377	0,479071	0,5989939	434,8243	3,756016	0	23	375	230						No media	0	1024	768	0	0	371	230	450	0	Content		375	230	12610314	862620130
12627	08:50:07.005	00:00:12.626	758	343,9478	233,5865	0,6446357	0,5182593	417,3954	3,847256	0	400,9026	232,4411	0,4790873	0,5988612	434,8243	3,771825	0	23	372	233						No media	0	1024	768	0	0	371	230	450	0	Content		372	233	12626937	862636753
12644	08:50:07.022	00:00:12.643	759	343,3378	233,613	0,6450962	0,5179963	418,3309	3,833276	0	401,2086	230,7095	0,4800889	0,598581	438,4325	3,787633	0	23	372	232						No media	0	1024	768	0	0	371	230	450	0	Content		372	232	12643561	862653377
12660	08:50:07.038	00:00:12.660	760	320,9004	220,0756	0,6456175	0,5177038	418,9491	3,635988	0	402,4361	224,3003	0,4803838	0,5982656	438,4325	3,604049	0	23	362	222						No media	0	1024	768	0	0	371	230	450	0	Content		362	222	12660185	862670001
12677	08:50:07.055	00:00:12.676	761	367,3345	228,9873	0,6446868	0,517475	418,3303	3,750911	0	434,5847	232,2815	0,4799837	0,598272	438,4325	3,599893	0	23	401	231						No media	0	1024	768	0	0	371	230	450	0	Content		401	231	12676936	862686752
12694	08:50:07.072	00:00:12.693	762	374,8579	222,4015	0,6438683	0,5184903	424,8677	3,779291	0	555,3801	242,3851	0,4766179	0,5986255	433,8607	3,536893	0	24	465	232						No media	0	1024	768	0	0	611	270	350	0	Content		465	232	12693557	862703373
12710	08:50:07.088	00:00:12.710	763	567,7903	235,6285	0,6408384	0,5201221	424,867	3,61496	0	-1024	-768	-1	-1	-1	-1	4	24	568	236						No media	0	1024	768	0	0	611	270	350	0	Content		568	236	12710182	862719998
12727	08:50:07.105	00:00:12.726	764	-1024	-768	-1	-1	-1	-1	4	696,8577	245,2614	0,474313	0,60023	433,8607	3,448877	0	24	697	245						No media	0	1024	768	0	0	611	270	350	0	Content		697	245	12726807	862736623
12744	08:50:07.122	00:00:12.743	765	579,7692	257,2977	0,6360486	0,520951	414,4018	3,537221	0	674,8857	280,0624	0,469095	0,600186	416,117	3,157439	0	24	627	269						No media	0	1024	768	0	0	611	270	350	0	Content		627	269	12743557	862753373
12760	08:50:07.138	00:00:12.760	766	574,1778	267,8635	0,6360108	0,5208912	414,4019	3,525638	0	-1024	-768	-1	-1	-1	-1	4	24	574	268						No media	0	1024	768	0	0	611	270	350	0	Content		574	268	12760181	862769997
12777	08:50:07.155	00:00:12.776	767	587,9753	263,3996	0,6362266	0,5208699	414,4019	3,474826	0	656,6868	284,8283	0,4690069	0,6008147	416,117	3,250056	0	24	622	274						No media	0	1024	768	0	0	611	270	350	0	Content		622	274	12776806	862786622
12793	08:50:07.171	00:00:12.793	768	591,655	253,4725	0,637708	0,5207013	417,968	3,466085	0	673,2656	295,2682	0,4684342	0,6005206	414,0143	3,190388	0	24	632	274						No media	0	1024	768	0	0	611	270	350	0	Content		632	274	12793430	862803246
12810	08:50:07.188	00:00:12.810	769	-1024	-768	-1	-1	-1	-1	4	-1024	-768	-1	-1	-1	-1	4	24	0	0						No media	0	1024	768	0	0	611	270	350	0	Content		0	0	12810180	862819996
12827	08:50:07.205	00:00:12.826	770	552,305	243,8095	0,6388473	0,5213565	419,8547	3,53483	0	667,6682	305,3755	0,467157	0,6005305	409,2482	3,117069	0	24	610	275						No media	0	1024	768	0	0	611	270	350	0	Content		610	275	12826803	862836619
12843	08:50:07.221	00:00:12.843	771	584,9489	251,4838	0,6366215	0,5206413	414,0176	3,618271	0	674,2604	300,529	0,4680118	0,6004252	411,8203	3,143888	0	24	630	276						No media	0	1024	768	0	0	611	270	350	0	Content		630	276	12843428	862853244
12860	08:50:07.238	00:00:12.860	772	554,3049	243,2633	0,6391353	0,5207451	420,0074	3,47415	0	666,0381	299,8709	0,4681235	0,6002284	411,9894	3,182337	0	24	610	272						No media	0	1024	768	0	0	611	270	350	0	Content		610	272	12860054	862869870
12877	08:50:07.255	00:00:12.876	773	558,0724	245,7089	0,6393326	0,5205719	420,0437	3,49561	0	665,1482	305,3991	0,4674427	0,5997757	409,3987	3,155733	0	24	612	276						No media	0	1024	768	0	0	611	270	350	0	Content		612	276	12876802	862886618
12893	08:50:07.271	00:00:12.893	774	-1024	-768	-1	-1	-1	-1	4	-1024	-768	-1	-1	-1	-1	4	24	0	0						No media	0	1024	768	0	0	611	270	350	0	Content		0	0	12893422	862903238
12910	08:50:07.288	00:00:12.910	775	-1024	-768	-1	-1	-1	-1	4	-1024	-768	-1	-1	-1	-1	4	24	0	0						No media	0	1024	768	0	0	611	270	350	0	Content		0	0	12910090	862919906
12927	08:50:07.305	00:00:12.926	776	-1024	-768	-1	-1	-1	-1	4	499,4679	268,1917	0,4844276	0,5981464	416,0042	3,139417	0	24	499	268						No media	0	1024	768	0	0	611	270	350	0	Content		499	268	12926682	862936498
12943	08:50:07.321	00:00:12.943	777	-1024	-768	-1	-1	-1	-1	4	-1024	-768	-1	-1	-1	-1	4	24	0	0						No media	0	1024	768	0	0	611	270	350	0	Content		0	0	12943428	862953244
12960	08:50:07.338	00:00:12.960	778	-1024	-768	-1	-1	-1	-1	4	-1024	-768	-1	-1	-1	-1	4	24	0	0						No media	0	1024	768	0	0	611	270	350	0	Content		0	0	12960047	862969863
12977	08:50:07.355	00:00:12.976	779	-1024	-768	-1	-1	-1	-1	4	-1024	-768	-1	-1	-1	-1	4	24	0	0						No media	0	1024	768	0	0	611	270	350	0	Content		0	0	12976670	862986486
12993	08:50:07.371	00:00:12.993	780	-1024	-768	-1	-1	-1	-1	4	-1024	-768	-1	-1	-1	-1	4	24	0	0						No media	0	1024	768	0	0	611	270	350	0	Content		0	0	12993295	863003111
13010	08:50:07.388	00:00:13.010	781	-1024	-768	-1	-1	-1	-1	4	-1024	-768	-1	-1	-1	-1	4	24	0	0						No media	0	1024	768	0	0	611	270	350	0	Content		0	0	13010045	863019861
13027	08:50:07.405	00:00:13.026	782	-1024	-768	-1	-1	-1	-1	4	-1024	-768	-1	-1	-1	-1	4	24	0	0						No media	0	1024	768	0	0	611	270	350	0	Content		0	0	13026672	863036488
13043	08:50:07.421	00:00:13.043	783	-1024	-768	-1	-1	-1	-1	4	82,51384	75,00434	0,4889198	0,5945356	436,2516	3,203671	0	25	83	75						No media	0	1024	768	0	0	-58	88	233	0	Content		83	75	13043298	863053114
13060	08:50:07.438	00:00:13.059	784	-1024	-768	-1	-1	-1	-1	4	-1024	-768	-1	-1	-1	-1	4	25	0	0						No media	0	1024	768	0	0	-58	88	233	0	Content		0	0	13059980	863069796
13077	08:50:07.455	00:00:13.076	785	-1024	-768	-1	-1	-1	-1	4	-1024	-768	-1	-1	-1	-1	4	25	0	0						No media	0	1024	768	0	0	-58	88	233	0	Content		0	0	13076648	863086464
13093	08:50:07.471	00:00:13.093	786	-69,968	94,1237	0,6525386	0,5140197	411,1587	3,49694	0	13,44023	89,98305	0,4905668	0,5951794	436,2516	3,372197	0	25	-28	92						No media	0	1024	768	0	0	-58	88	233	0	Content		-28	92	13093294	863103110
13110	08:50:07.488	00:00:13.109	787	-1024	-768	-1	-1	-1	-1	4	-57,20811	115,0241	0,4941607	0,5955716	420,7558	3,271091	0	25	-57	115						No media	0	1024	768	0	0	-58	88	233	0	Content		-57	115	13109919	863119735
13127	08:50:07.505	00:00:13.126	788	-1024	-768	-1	-1	-1	-1	4	-78,52032	87,79057	0,4916074	0,595871	427,601	3,442241	0	25	-79	88						No media	0	1024	768	0	0	-58	88	233	0	Content		-79	88	13126668	863136484
13143	08:50:07.521	00:00:13.143	789	-1024	-768	-1	-1	-1	-1	4	-77,71184	86,55222	0,4910274	0,5959389	427,9889	3,372516	0	25	-78	87						No media	0	1024	768	0	0	-58	88	233	0	Content		-78	87	13143295	863153111
13160	08:50:07.538	00:00:13.159	790	-1024	-768	-1	-1	-1	-1	4	-1024	-768	-1	-1	-1	-1	4	25	0	0						No media	0	1024	768	0	0	-58	88	233	0	Content		0	0	13159918	863169734
13177	08:50:07.555	00:00:13.176	791	-1024	-768	-1	-1	-1	-1	4	-1024	-768	-1	-1	-1	-1	4	25	0	0						No media	0	1024	768	0	0	-58	88	233	0	Content		0	0	13176538	863186354
13193	08:50:07.571	00:00:13.193	792	-1024	-768	-1	-1	-1	-1	4	-1024	-768	-1	-1	-1	-1	4	25	0	0						No media	0	1024	768	0	0	-58	88	233	0	Content		0	0	13193206	863203022
13210	08:50:07.588	00:00:13.209	793	-1024	-768	-1	-1	-1	-1	4	-1024	-768	-1	-1	-1	-1	4	25	0	0						No media	0	1024	768	0	0	-58	88	233	0	Content		0	0	13209989	863219805
13227	08:50:07.605	00:00:13.226	794	-1024	-768	-1	-1	-1	-1	4	-1024	-768	-1	-1	-1	-1	4	25	0	0						No media	0	1024	768	0	0	-58	88	233	0	Content		0	0	13226577	863236393
13243	08:50:07.621	00:00:13.243	795	-1024	-768	-1	-1	-1	-1	4	-1024	-768	-1	-1	-1	-1	4	25	0	0						No media	0	1024	768	0	0	-58	88	233	0	Content		0	0	13243245	863253061
13260	08:50:07.638	00:00:13.259	796	-1024	-768	-1	-1	-1	-1	4	-58,32734	107,4877	0,4907212	0,5954981	424,2245	3,544271	0	25	-58	107						No media	0	1024	768	0	0	-58	88	233	0	Content		-58	107	13259915	863269731
13277	08:50:07.655	00:00:13.276	797	-1024	-768	-1	-1	-1	-1	4	-1024	-768	-1	-1	-1	-1	4	26	0	0						No media	0	1024	768	0	0	230	119	133	0	Content		0	0	13276542	863286358
13293	08:50:07.671	00:00:13.293	798	-1024	-768	-1	-1	-1	-1	4	-1024	-768	-1	-1	-1	-1	4	26	0	0						No media	0	1024	768	0	0	230	119	133	0	Content		0	0	13293160	863302976
13310	08:50:07.688	00:00:13.309	799	-1024	-768	-1	-1	-1	-1	4	-1024	-768	-1	-1	-1	-1	4	26	0	0						No media	0	1024	768	0	0	230	119	133	0	Content		0	0	13309828	863319644
13327	08:50:07.705	00:00:13.326	800	-1024	-768	-1	-1	-1	-1	4	210,0335	119,6204	0,4820957	0,5960714	435,5586	3,732397	0	26	210	120						No media	0	1024	768	0	0	230	119	133	0	Content		210	120	13326540	863336356
13343	08:50:07.721	00:00:13.343	801	-1024	-768	-1	-1	-1	-1	4	230,234	118,9525	0,4824137	0,5969763	427,1874	3,743551	0	26	230	119						No media	0	1024	768	0	0	230	119	133	0	Content		230	119	13343161	863352977
13360	08:50:07.738	00:00:13.359	802	-1024	-768	-1	-1	-1	-1	4	-1024	-768	-1	-1	-1	-1	4	26	0	0						No media	0	1024	768	0	0	230	119	133	0	Content		0	0	13359793	863369609
13377	08:50:07.755	00:00:13.376	803	-1024	-768	-1	-1	-1	-1	4	514,752	208,9324	0,4762084	0,59851	436,4472	3,84706	0	26	515	209						No media	0	1024	768	0	0	230	119	133	0	Content		515	209	13376538	863386354
13393	08:50:07.771	00:00:13.393	804	-1024	-768	-1	-1	-1	-1	4	636,1013	242,1536	0,4728009	0,5993899	430,2376	3,911304	0	26	636	242						No media	0	1024	768	0	0	230	119	133	0	Content		636	242	13393161	863402977
13410	08:50:07.788	00:00:13.409	805	-1024	-768	-1	-1	-1	-1	4	-1024	-768	-1	-1	-1	-1	4		0	0						No media	0	1024	768	0	0				0	Content		0	0	13409785	863419601
13427	08:50:07.805	00:00:13.426	806	-1024	-768	-1	-1	-1	-1	4	-1024	-768	-1	-1	-1	-1	4		0	0						No media	0	1024	768	0	0				0	Content		0	0	13426528	863436344
13443	08:50:07.821	00:00:13.443	807	-1024	-768	-1	-1	-1	-1	4	-1024	-768	-1	-1	-1	-1	4		0	0						No media	0	1024	768	0	0				0	Content		0	0	13443151	863452967
13460	08:50:07.838	00:00:13.459	808	-1024	-768	-1	-1	-1	-1	4	-1024	-768	-1	-1	-1	-1	4		0	0						No media	0	1024	768	0	0				0	Content		0	0	13459776	863469592
13476	08:50:07.854	00:00:13.476	809	-1024	-768	-1	-1	-1	-1	4	-1024	-768	-1	-1	-1	-1	4		0	0						No media	0	1024	768	0	0				0	Content		0	0	13476407	863486223
13493	08:50:07.871	00:00:13.493	810	-1024	-768	-1	-1	-1	-1	4	-1024	-768	-1	-1	-1	-1	4		0	0						No media	0	1024	768	0	0				0	Content		0	0	13493032	863502848
13510	08:50:07.888	00:00:13.509	811	-1024	-768	-1	-1	-1	-1	4	-1024	-768	-1	-1	-1	-1	4		0	0						No media	0	1024	768	0	0				0	Content		0	0	13509655	863519471
13526	08:50:07.904	00:00:13.526	812	-1024	-768	-1	-1	-1	-1	4	-1024	-768	-1	-1	-1	-1	4		0	0						No media	0	1024	768	0	0				0	Content		0	0	13526337	863536153
13543	08:50:07.921	00:00:13.543	813	-1024	-768	-1	-1	-1	-1	4	-1024	-768	-1	-1	-1	-1	4		0	0						No media	0	1024	768	0	0				0	Content		0	0	13543005	863552821
13560	08:50:07.938	00:00:13.559	814	-1024	-768	-1	-1	-1	-1	4	-1024	-768	-1	-1	-1	-1	4		0	0						No media	0	1024	768	0	0				0	Content		0	0	13559652	863569468
13576	08:50:07.954	00:00:13.576	815	-1024	-768	-1	-1	-1	-1	4	-1024	-768	-1	-1	-1	-1	4		0	0						No media	0	1024	768	0	0				0	Content		0	0	13576277	863586093
13593	08:50:07.971	00:00:13.592	816	-1024	-768	-1	-1	-1	-1	4	-1024	-768	-1	-1	-1	-1	4		0	0						No media	0	1024	768	0	0				0	Content		0	0	13592958	863602774
13610	08:50:07.988	00:00:13.609	817	-1024	-768	-1	-1	-1	-1	4	-1024	-768	-1	-1	-1	-1	4		0	0						No media	0	1024	768	0	0				0	Content		0	0	13609626	863619442
13626	08:50:08.004	00:00:13.626	818	-1024	-768	-1	-1	-1	-1	4	-1024	-768	-1	-1	-1	-1	4		0	0						No media	0	1024	768	0	0				0	Content		0	0	13626272	863636088
13643	08:50:08.021	00:00:13.643	819	932,0054	207,6118	0,4771219	0,6027986	470,6731	4,05547	3	932,0054	207,6118	0,4771219	0,6027986	470,6731	4,05547	1	27	932	208						No media	0	1024	768	0	0	923	197	216	0	Content		932	208	13643022	863652838
13660	08:50:08.038	00:00:13.659	820	918,6646	201,4474	0,4767723	0,6028067	469,557	3,91311	3	918,6646	201,4474	0,4767723	0,6028067	469,557	3,91311	1	27	919	201						No media	0	1024	768	0	0	923	197	216	0	Content		919	201	13659648	863669464
13676	08:50:08.054	00:00:13.676	821	-1024	-768	-1	-1	-1	-1	4	-1024	-768	-1	-1	-1	-1	4	27	0	0						No media	0	1024	768	0	0	923	197	216	0	Content		0	0	13676271	863686087
13693	08:50:08.071	00:00:13.692	822	930,9217	200,3317	0,4766667	0,6028997	469,3255	4,044866	3	930,9217	200,3317	0,4766667	0,6028997	469,3255	4,044866	1	27	931	200						No media	0	1024	768	0	0	923	197	216	0	Content		931	200	13692904	863702720
13710	08:50:08.088	00:00:13.709	823	915,6682	190,6229	0,4765973	0,6029375	469,0487	3,942912	3	915,6682	190,6229	0,4765973	0,6029375	469,0487	3,942912	1	27	916	191						No media	0	1024	768	0	0	923	197	216	0	Content		916	191	13709647	863719463
13726	08:50:08.104	00:00:13.726	824	922,9654	225,9607	0,4758559	0,6029761	466,233	4,069186	3	922,9654	225,9607	0,4758559	0,6029761	466,233	4,069186	1	27	923	226						No media	0	1024	768	0	0	923	197	216	0	Content		923	226	13726274	863736090
13743	08:50:08.121	00:00:13.742	825	929,8488	177,2374	0,4769365	0,6029568	471,068	3,916675	3	929,8488	177,2374	0,4769365	0,6029568	471,068	3,916675	1	27	930	177						No media	0	1024	768	0	0	923	197	216	0	Content		930	177	13742908	863752724
13760	08:50:08.138	00:00:13.759	826	925,9934	193,1895	0,4767668	0,6029481	470,9071	3,966894	3	925,9934	193,1895	0,4767668	0,6029481	470,9071	3,966894	1	27	926	193						No media	0	1024	768	0	0	923	197	216	0	Content		926	193	13759520	863769336
13776	08:50:08.154	00:00:13.776	827	925,6778	193,5242	0,4763148	0,6029109	469,0941	4,056606	3	925,6778	193,5242	0,4763148	0,6029109	469,0941	4,056606	1	27	926	194						No media	0	1024	768	0	0	923	197	216	0	Content		926	194	13776267	863786083
13793	08:50:08.171	00:00:13.792	828	924,9448	205,4902	0,4758923	0,6028642	467,556	4,066763	3	924,9448	205,4902	0,4758923	0,6028642	467,556	4,066763	1	27	925	205						No media	0	1024	768	0	0	923	197	216	0	Content		925	205	13792905	863802721
13810	08:50:08.188	00:00:13.809	829	920,2546	194,3943	0,4755023	0,602891	465,9956	3,924477	3	920,2546	194,3943	0,4755023	0,602891	465,9956	3,924477	1	27	920	194						No media	0	1024	768	0	0	923	197	216	0	Content		920	194	13809517	863819333
13826	08:50:08.204	00:00:13.826	830	919,1083	192,9334	0,4754782	0,6030972	465,8388	3,955739	3	919,1083	192,9334	0,4754782	0,6030972	465,8388	3,955739	1	27	919	193						No media	0	1024	768	0	0	923	197	216	0	Content		919	193	13826140	863835956
13843	08:50:08.221	00:00:13.842	831	912,5416	201,7246	0,4744202	0,6032725	461,6795	3,971972	3	912,5416	201,7246	0,4744202	0,6032725	461,6795	3,971972	1	27	913	202						No media	0	1024	768	0	0	923	197	216	0	Content		913	202	13842901	863852717
13860	08:50:08.238	00:00:13.859	832	923,6188	173,919	0,476277	0,6035547	468,898	3,972155	3	923,6188	173,919	0,476277	0,6035547	468,898	3,972155	1	28	924	174						No media	0	1024	768	0	0	892	159	450	0	Content		924	174	13859515	863869331
13876	08:50:08.254	00:00:13.876	833	914,4634	147,4999	0,4748159	0,6037425	462,8402	3,627083	3	914,4634	147,4999	0,4748159	0,6037425	462,8402	3,627083	1	28	914	147						No media	0	1024	768	0	0	892	159	450	0	Content		914	147	13876138	863885954
13893	08:50:08.271	00:00:13.892	834	900,5075	161,6377	0,4756562	0,6038799	465,8202	3,831821	3	900,5075	161,6377	0,4756562	0,6038799	465,8202	3,831821	1	28	901	162						No media	0	1024	768	0	0	892	159	450	0	Content		901	162	13892903	863902719
13910	08:50:08.288	00:00:13.909	835	913,2882	140,5407	0,4754119	0,603866	464,5504	3,674201	3	913,2882	140,5407	0,4754119	0,603866	464,5504	3,674201	1	28	913	141						No media	0	1024	768	0	0	892	159	450	0	Content		913	141	13909509	863919325
13926	08:50:08.304	00:00:13.926	836	903,1384	165,4242	0,4754499	0,6038901	464,4548	3,83157	3	903,1384	165,4242	0,4754499	0,6038901	464,4548	3,83157	1	28	903	165						No media	0	1024	768	0	0	892	159	450	0	Content		903	165	13926135	863935951
13943	08:50:08.321	00:00:13.942	837	913,7106	156,5047	0,4742208	0,6038601	459,0225	3,51978	3	913,7106	156,5047	0,4742208	0,6038601	459,0225	3,51978	1	28	914	157						No media	0	1024	768	0	0	892	159	450	0	Content		914	157	13942760	863952576
13959	08:50:08.337	00:00:13.959	838	896,7609	185,465	0,4743938	0,6038709	459,5197	3,889189	3	896,7609	185,465	0,4743938	0,6038709	459,5197	3,889189	1	28	897	185						No media	0	1024	768	0	0	892	159	450	0	Content		897	185	13959383	863969199
13976	08:50:08.354	00:00:13.976	839	888,3054	163,2038	0,4745312	0,6038861	459,6579	3,653364	3	888,3054	163,2038	0,4745312	0,6038861	459,6579	3,653364	1	28	888	163						No media	0	1024	768	0	0	892	159	450	0	Content		888	163	13976133	863985949
13993	08:50:08.371	00:00:13.992	840	870,2061	185,7383	0,4723702	0,6040199	450,3157	3,600443	3	870,2061	185,7383	0,4723702	0,6040199	450,3157	3,600443	1	28	870	186						No media	0	1024	768	0	0	892	159	450	0	Content		870	186	13992758	864002574
14009	08:50:08.387	00:00:14.009	841	892,7139	134,1931	0,4762001	0,6044499	465,2441	3,650506	3	892,7139	134,1931	0,4762001	0,6044499	465,2441	3,650506	1	28	893	134						No media	0	1024	768	0	0	892	159	450	0	Content		893	134	14009380	864019196
14026	08:50:08.404	00:00:14.026	842	886,6119	128,5249	0,4771818	0,6045275	469,2518	3,669269	3	886,6119	128,5249	0,4771818	0,6045275	469,2518	3,669269	1	28	887	129						No media	0	1024	768	0	0	892	159	450	0	Content		887	129	14026004	864035820
14043	08:50:08.421	00:00:14.042	843	891,2032	152,9113	0,4755293	0,6046675	461,6277	3,755445	3	891,2032	152,9113	0,4755293	0,6046675	461,6277	3,755445	1	28	891	153						No media	0	1024	768	0	0	892	159	450	0	Content		891	153	14042752	864052568
14059	08:50:08.437	00:00:14.059	844	885,2016	161,4881	0,4748328	0,6047617	458,4174	3,690356	3	885,2016	161,4881	0,4748328	0,6047617	458,4174	3,690356	1	28	885	161						No media	0	1024	768	0	0	892	159	450	0	Content		885	161	14059376	864069192
14076	08:50:08.454	00:00:14.076	845	879,0574	131,3942	0,4757539	0,604811	462,0773	3,613918	3	879,0574	131,3942	0,4757539	0,604811	462,0773	3,613918	1	28	879	131						No media	0	1024	768	0	0	892	159	450	0	Content		879	131	14076000	864085816
14093	08:50:08.471	00:00:14.092	846	888,8305	150,2822	0,4756548	0,6048753	461,548	3,755272	3	888,8305	150,2822	0,4756548	0,6048753	461,548	3,755272	1	28	889	150						No media	0	1024	768	0	0	892	159	450	0	Content		889	150	14092752	864102568
14109	08:50:08.487	00:00:14.109	847	859,6083	143,2434	0,475621	0,6048126	461,3189	3,619876	3	859,6083	143,2434	0,475621	0,6048126	461,3189	3,619876	1	28	860	143						No media	0	1024	768	0	0	892	159	450	0	Content		860	143	14109374	864119190
14126	08:50:08.504	00:00:14.126	848	900,7447	163,5229	0,4758165	0,6051388	462,0847	3,911174	3	900,7447	163,5229	0,4758165	0,6051388	462,0847	3,911174	1	28	901	164						No media	0	1024	768	0	0	892	159	450	0	Content		901	164	14126001	864135817
14143	08:50:08.521	00:00:14.142	849	868,4056	140,629	0,4746501	0,6053321	456,933	3,485974	3	868,4056	140,629	0,4746501	0,6053321	456,933	3,485974	1	28	868	141						No media	0	1024	768	0	0	892	159	450	0	Content		868	141	14142624	864152440
14159	08:50:08.537	00:00:14.159	850	890,8662	161,4624	0,4758831	0,6054334	461,9831	3,838723	3	890,8662	161,4624	0,4758831	0,6054334	461,9831	3,838723	1	28	891	161						No media	0	1024	768	0	0	892	159	450	0	Content		891	161	14159373	864169189
14176	08:50:08.554	00:00:14.175	851	-1024	-768	-1	-1	-1	-1	4	-1024	-768	-1	-1	-1	-1	4	28	0	0						No media	0	1024	768	0	0	892	159	450	0	Content		0	0	14175997	864185813
14193	08:50:08.571	00:00:14.192	852	905,011	163,4457	0,4737696	0,605175	452,0423	3,63027	3	905,011	163,4457	0,4737696	0,605175	452,0423	3,63027	1	28	905	163						No media	0	1024	768	0	0	892	159	450	0	Content		905	163	14192620	864202436
14209	08:50:08.587	00:00:14.209	853	892,3091	195,6914	0,4722826	0,6050485	446,2604	3,609714	3	892,3091	195,6914	0,4722826	0,6050485	446,2604	3,609714	1	28	892	196						No media	0	1024	768	0	0	892	159	450	0	Content		892	196	14209245	864219061
14226	08:50:08.604	00:00:14.225	854	-1024	-768	-1	-1	-1	-1	4	-1024	-768	-1	-1	-1	-1	4	28	0	0						No media	0	1024	768	0	0	892	159	450	0	Content		0	0	14225872	864235688
14243	08:50:08.621	00:00:14.242	855	902,407	152,945	0,4737503	0,6051347	451,7086	3,510252	3	902,407	152,945	0,4737503	0,6051347	451,7086	3,510252	1	28	902	153						No media	0	1024	768	0	0	892	159	450	0	Content		902	153	14242617	864252433
14259	08:50:08.637	00:00:14.259	856	-1024	-768	-1	-1	-1	-1	4	-1024	-768	-1	-1	-1	-1	4	28	0	0						No media	0	1024	768	0	0	892	159	450	0	Content		0	0	14259244	864269060
14276	08:50:08.654	00:00:14.275	857	-1024	-768	-1	-1	-1	-1	4	-1024	-768	-1	-1	-1	-1	4	28	0	0						No media	0	1024	768	0	0	892	159	450	0	Content		0	0	14275872	864285688
14293	08:50:08.671	00:00:14.292	858	931,0623	153,3549	0,4762144	0,6050489	462,4829	3,902899	3	931,0623	153,3549	0,4762144	0,6050489	462,4829	3,902899	1	28	931	153						No media	0	1024	768	0	0	892	159	450	0	Content		931	153	14292620	864302436
14309	08:50:08.687	00:00:14.309	859	-1024	-768	-1	-1	-1	-1	4	-1024	-768	-1	-1	-1	-1	4		0	0						No media	0	1024	768	0	0				0	Content		0	0	14309243	864319059
14326	08:50:08.704	00:00:14.325	860	-1024	-768	-1	-1	-1	-1	4	-1024	-768	-1	-1	-1	-1	4		0	0						No media	0	1024	768	0	0				0	Content		0	0	14325868	864335684
14342	08:50:08.720	00:00:14.342	861	-1024	-768	-1	-1	-1	-1	4	-1024	-768	-1	-1	-1	-1	4		0	0						No media	0	1024	768	0	0				0	Content		0	0	14342495	864352311
14359	08:50:08.737	00:00:14.359	862	-1024	-768	-1	-1	-1	-1	4	-1024	-768	-1	-1	-1	-1	4		0	0						No media	0	1024	768	0	0				0	Content		0	0	14359115	864368931
14376	08:50:08.754	00:00:14.375	863	-1024	-768	-1	-1	-1	-1	4	-1024	-768	-1	-1	-1	-1	4		0	0						No media	0	1024	768	0	0				0	Content		0	0	14375864	864385680
14392	08:50:08.770	00:00:14.392	864	-1024	-768	-1	-1	-1	-1	4	-1024	-768	-1	-1	-1	-1	4		0	0						No media	0	1024	768	0	0				0	Content		0	0	14392492	864402308
14409	08:50:08.787	00:00:14.409	865	-1024	-768	-1	-1	-1	-1	4	-1024	-768	-1	-1	-1	-1	4		0	0						No media	0	1024	768	0	0				0	Content		0	0	14409112	864418928
14426	08:50:08.804	00:00:14.425	866	-1024	-768	-1	-1	-1	-1	4	-1024	-768	-1	-1	-1	-1	4		0	0						No media	0	1024	768	0	0				0	Content		0	0	14425736	864435552
14442	08:50:08.820	00:00:14.442	867	-1024	-768	-1	-1	-1	-1	4	-1024	-768	-1	-1	-1	-1	4		0	0						No media	0	1024	768	0	0				0	Content		0	0	14442484	864452300
14459	08:50:08.837	00:00:14.459	868	-1024	-768	-1	-1	-1	-1	4	-1024	-768	-1	-1	-1	-1	4		0	0						No media	0	1024	768	0	0				0	Content		0	0	14459109	864468925
14476	08:50:08.854	00:00:14.475	869	-1024	-768	-1	-1	-1	-1	4	-1024	-768	-1	-1	-1	-1	4		0	0						No media	0	1024	768	0	0				0	Content		0	0	14475733	864485549
14492	08:50:08.870	00:00:14.492	870	-1024	-768	-1	-1	-1	-1	4	-1024	-768	-1	-1	-1	-1	4		0	0						No media	0	1024	768	0	0				0	Content		0	0	14492357	864502173
14509	08:50:08.887	00:00:14.509	871	-1024	-768	-1	-1	-1	-1	4	-1024	-768	-1	-1	-1	-1	4		0	0						No media	0	1024	768	0	0				0	Content		0	0	14509104	864518920
14526	08:50:08.904	00:00:14.525	872	-1024	-768	-1	-1	-1	-1	4	-1024	-768	-1	-1	-1	-1	4		0	0						No media	0	1024	768	0	0				0	Content		0	0	14525728	864535544
14542	08:50:08.920	00:00:14.542	873	-1024	-768	-1	-1	-1	-1	4	-1024	-768	-1	-1	-1	-1	4		0	0						No media	0	1024	768	0	0				0	Content		0	0	14542354	864552170
14559	08:50:08.937	00:00:14.558	874	-1024	-768	-1	-1	-1	-1	4	-1024	-768	-1	-1	-1	-1	4		0	0						No media	0	1024	768	0	0				0	Content		0	0	14558978	864568794
14576	08:50:08.954	00:00:14.575	875	-1024	-768	-1	-1	-1	-1	4	-1024	-768	-1	-1	-1	-1	4		0	0						No media	0	1024	768	0	0				0	Content		0	0	14575730	864585546
14593	08:50:08.971	00:00:14.592	876	-1024	-768	-1	-1	-1	-1	4	-1024	-768	-1	-1	-1	-1	4		0	0						No media	0	1024	768	0	0				0	Content		0	0	14592975	864602791
14609	08:50:08.987	00:00:14.609	877	-1024	-768	-1	-1	-1	-1	4	-1024	-768	-1	-1	-1	-1	4		0	0						No media	0	1024	768	0	0				0	Content		0	0	14609101	864618917
14626	08:50:09.004	00:00:14.625	878	-1024	-768	-1	-1	-1	-1	4	-1024	-768	-1	-1	-1	-1	4		0	0						No media	0	1024	768	0	0				0	Content		0	0	14625724	864635540
14631	08:50:09.009																				ImageStart	8	0	0	StimuliFarbe_gruen_gelb.png
14642	08:50:09.020	00:00:14.642	879	-1024	-768	-1	-1	-1	-1	4	-1024	-768	-1	-1	-1	-1	4		0	0						StimuliFarbe_gruen_gelb.png	0	880	547	72	111				0	Content		-72	-111	14642347	864652163
14659	08:50:09.037	00:00:14.658	880	-1024	-768	-1	-1	-1	-1	4	-1024	-768	-1	-1	-1	-1	4		0	0						StimuliFarbe_gruen_gelb.png	0	880	547	72	111				0	Content		-72	-111	14658972	864668788
14676	08:50:09.054	00:00:14.676	881	-1024	-768	-1	-1	-1	-1	4	-1024	-768	-1	-1	-1	-1	4		0	0						StimuliFarbe_gruen_gelb.png	0	880	547	72	111				0	Content		-72	-111	14676166	864685982
14694	08:50:09.072	00:00:14.693	882	-1024	-768	-1	-1	-1	-1	4	-1024	-768	-1	-1	-1	-1	4		0	0						StimuliFarbe_gruen_gelb.png	0	880	547	72	111				0	Content		-72	-111	14693536	864703352
14711	08:50:09.089	00:00:14.710	883	-1024	-768	-1	-1	-1	-1	4	-1024	-768	-1	-1	-1	-1	4		0	0						StimuliFarbe_gruen_gelb.png	0	880	547	72	111				0	Content		-72	-111	14710797	864720613
14726	08:50:09.104	00:00:14.725	884	-1024	-768	-1	-1	-1	-1	4	-1024	-768	-1	-1	-1	-1	4		0	0						StimuliFarbe_gruen_gelb.png	0	880	547	72	111				0	Content		-72	-111	14725590	864735406
14742	08:50:09.120	00:00:14.742	885	-1024	-768	-1	-1	-1	-1	4	-1024	-768	-1	-1	-1	-1	4		0	0						StimuliFarbe_gruen_gelb.png	0	880	547	72	111				0	Content		-72	-111	14742339	864752155
14759	08:50:09.137	00:00:14.758	886	-1024	-768	-1	-1	-1	-1	4	-1024	-768	-1	-1	-1	-1	4		0	0						StimuliFarbe_gruen_gelb.png	0	880	547	72	111				0	Content		-72	-111	14758963	864768779
14776	08:50:09.154	00:00:14.775	887	-1024	-768	-1	-1	-1	-1	4	-1024	-768	-1	-1	-1	-1	4		0	0						StimuliFarbe_gruen_gelb.png	0	880	547	72	111				0	Content		-72	-111	14775588	864785404
14792	08:50:09.170	00:00:14.792	888	-1024	-768	-1	-1	-1	-1	4	-1024	-768	-1	-1	-1	-1	4		0	0						StimuliFarbe_gruen_gelb.png	0	880	547	72	111				0	Content		-72	-111	14792213	864802029
14809	08:50:09.187	00:00:14.808	889	-1024	-768	-1	-1	-1	-1	4	-1024	-768	-1	-1	-1	-1	4		0	0						StimuliFarbe_gruen_gelb.png	0	880	547	72	111				0	Content		-72	-111	14808839	864818655
14826	08:50:09.204	00:00:14.826	890	-1024	-768	-1	-1	-1	-1	4	-1024	-768	-1	-1	-1	-1	4		0	0						StimuliFarbe_gruen_gelb.png	0	880	547	72	111				0	Content		-72	-111	14826033	864835849
14843	08:50:09.221	00:00:14.843	891	-1024	-768	-1	-1	-1	-1	4	-1024	-768	-1	-1	-1	-1	4		0	0						StimuliFarbe_gruen_gelb.png	0	880	547	72	111				0	Content		-72	-111	14843405	864853221
14861	08:50:09.239	00:00:14.860	892	-1024	-768	-1	-1	-1	-1	4	-1024	-768	-1	-1	-1	-1	4		0	0						StimuliFarbe_gruen_gelb.png	0	880	547	72	111				0	Content		-72	-111	14860652	864870468
14876	08:50:09.254	00:00:14.875	893	-1024	-768	-1	-1	-1	-1	4	-1024	-768	-1	-1	-1	-1	4		0	0						StimuliFarbe_gruen_gelb.png	0	880	547	72	111				0	Content		-72	-111	14875578	864885394
14892	08:50:09.270	00:00:14.892	894	-1024	-768	-1	-1	-1	-1	4	-1024	-768	-1	-1	-1	-1	4		0	0						StimuliFarbe_gruen_gelb.png	0	880	547	72	111				0	Content		-72	-111	14892200	864902016
14909	08:50:09.287	00:00:14.908	895	-1024	-768	-1	-1	-1	-1	4	-1024	-768	-1	-1	-1	-1	4		0	0						StimuliFarbe_gruen_gelb.png	0	880	547	72	111				0	Content		-72	-111	14908826	864918642
14925	08:50:09.303	00:00:14.925	896	-1024	-768	-1	-1	-1	-1	4	-1024	-768	-1	-1	-1	-1	4		0	0						StimuliFarbe_gruen_gelb.png	0	880	547	72	111				0	Content		-72	-111	14925448	864935264
14942	08:50:09.320	00:00:14.942	897	-1024	-768	-1	-1	-1	-1	4	-1024	-768	-1	-1	-1	-1	4		0	0						StimuliFarbe_gruen_gelb.png	0	880	547	72	111				0	Content		-72	-111	14942195	864952011
14959	08:50:09.337	00:00:14.958	898	-1024	-768	-1	-1	-1	-1	4	-1024	-768	-1	-1	-1	-1	4		0	0						StimuliFarbe_gruen_gelb.png	0	880	547	72	111				0	Content		-72	-111	14958816	864968632
14976	08:50:09.354	00:00:14.975	899	-1024	-768	-1	-1	-1	-1	4	-1024	-768	-1	-1	-1	-1	4		0	0						StimuliFarbe_gruen_gelb.png	0	880	547	72	111				0	Content		-72	-111	14975885	864985701
14993	08:50:09.371	00:00:14.993	900	-1024	-768	-1	-1	-1	-1	4	-1024	-768	-1	-1	-1	-1	4		0	0						StimuliFarbe_gruen_gelb.png	0	880	547	72	111				0	Content		-72	-111	14993261	865003077
15011	08:50:09.389	00:00:15.010	901	-1024	-768	-1	-1	-1	-1	4	-1024	-768	-1	-1	-1	-1	4		0	0						StimuliFarbe_gruen_gelb.png	0	880	547	72	111				0	Content		-72	-111	15010507	865020323
15025	08:50:09.403	00:00:15.025	902	-1024	-768	-1	-1	-1	-1	4	-1024	-768	-1	-1	-1	-1	4		0	0						StimuliFarbe_gruen_gelb.png	0	880	547	72	111				0	Content		-72	-111	15025438	865035254
15042	08:50:09.420	00:00:15.041	903	-1024	-768	-1	-1	-1	-1	4	-1024	-768	-1	-1	-1	-1	4		0	0						StimuliFarbe_gruen_gelb.png	0	880	547	72	111				0	Content		-72	-111	15041920	865051736
15059	08:50:09.437	00:00:15.058	904	-1024	-768	-1	-1	-1	-1	4	-1024	-768	-1	-1	-1	-1	4		0	0						StimuliFarbe_gruen_gelb.png	0	880	547	72	111				0	Content		-72	-111	15058666	865068482
15075	08:50:09.453	00:00:15.075	905	-1024	-768	-1	-1	-1	-1	4	-1024	-768	-1	-1	-1	-1	4		0	0						StimuliFarbe_gruen_gelb.png	0	880	547	72	111				0	Content		-72	-111	15075290	865085106
15092	08:50:09.470	00:00:15.091	906	-1024	-768	-1	-1	-1	-1	4	-1024	-768	-1	-1	-1	-1	4		0	0						StimuliFarbe_gruen_gelb.png	0	880	547	72	111				0	Content		-72	-111	15091913	865101729
15109	08:50:09.487	00:00:15.108	907	-1024	-768	-1	-1	-1	-1	4	-1024	-768	-1	-1	-1	-1	4		0	0						StimuliFarbe_gruen_gelb.png	0	880	547	72	111				0	Content		-72	-111	15108538	865118354
15126	08:50:09.504	00:00:15.125	908	-1024	-768	-1	-1	-1	-1	4	-1024	-768	-1	-1	-1	-1	4		0	0						StimuliFarbe_gruen_gelb.png	0	880	547	72	111				0	Content		-72	-111	15125730	865135546
15143	08:50:09.521	00:00:15.143	909	-1024	-768	-1	-1	-1	-1	4	-1024	-768	-1	-1	-1	-1	4		0	0						StimuliFarbe_gruen_gelb.png	0	880	547	72	111				0	Content		-72	-111	15143104	865152920
15160	08:50:09.538	00:00:15.160	910	-1024	-768	-1	-1	-1	-1	4	-1024	-768	-1	-1	-1	-1	4		0	0						StimuliFarbe_gruen_gelb.png	0	880	547	72	111				0	Content		-72	-111	15160351	865170167
15175	08:50:09.553	00:00:15.175	911	-1024	-768	-1	-1	-1	-1	4	-1024	-768	-1	-1	-1	-1	4		0	0						StimuliFarbe_gruen_gelb.png	0	880	547	72	111				0	Content		-72	-111	15175158	865184974
15192	08:50:09.570	00:00:15.191	912	-1024	-768	-1	-1	-1	-1	4	-1024	-768	-1	-1	-1	-1	4		0	0						StimuliFarbe_gruen_gelb.png	0	880	547	72	111				0	Content		-72	-111	15191781	865201597
15209	08:50:09.587	00:00:15.208	913	-1024	-768	-1	-1	-1	-1	4	-1024	-768	-1	-1	-1	-1	4		0	0						StimuliFarbe_gruen_gelb.png	0	880	547	72	111				0	Content		-72	-111	15208531	865218347
15225	08:50:09.603	00:00:15.225	914	-1024	-768	-1	-1	-1	-1	4	-1024	-768	-1	-1	-1	-1	4		0	0						StimuliFarbe_gruen_gelb.png	0	880	547	72	111				0	Content		-72	-111	15225153	865234969
15242	08:50:09.620	00:00:15.241	915	-1024	-768	-1	-1	-1	-1	4	-1024	-768	-1	-1	-1	-1	4		0	0						StimuliFarbe_gruen_gelb.png	0	880	547	72	111				0	Content		-72	-111	15241772	865251588
15258	08:50:09.636	00:00:15.258	916	-1024	-768	-1	-1	-1	-1	4	-1024	-768	-1	-1	-1	-1	4		0	0						StimuliFarbe_gruen_gelb.png	0	880	547	72	111				0	Content		-72	-111	15258399	865268215
15276	08:50:09.654	00:00:15.275	917	-1024	-768	-1	-1	-1	-1	4	-1024	-768	-1	-1	-1	-1	4		0	0						StimuliFarbe_gruen_gelb.png	0	880	547	72	111				0	Content		-72	-111	15275597	865285413
15293	08:50:09.671	00:00:15.292	918	-1024	-768	-1	-1	-1	-1	4	-1024	-768	-1	-1	-1	-1	4		0	0						StimuliFarbe_gruen_gelb.png	0	880	547	72	111				0	Content		-72	-111	15292964	865302780
15310	08:50:09.688	00:00:15.310	919	-1024	-768	-1	-1	-1	-1	4	-1024	-768	-1	-1	-1	-1	4		0	0						StimuliFarbe_gruen_gelb.png	0	880	547	72	111				0	Content		-72	-111	15310212	865320028
15325	08:50:09.703	00:00:15.325	920	-1024	-768	-1	-1	-1	-1	4	-1024	-768	-1	-1	-1	-1	4		0	0						StimuliFarbe_gruen_gelb.png	0	880	547	72	111				0	Content		-72	-111	15325016	865334832
15342	08:50:09.720	00:00:15.341	921	-1024	-768	-1	-1	-1	-1	4	-1024	-768	-1	-1	-1	-1	4		0	0						StimuliFarbe_gruen_gelb.png	0	880	547	72	111				0	Content		-72	-111	15341766	865351582
15358	08:50:09.736	00:00:15.358	922	-1024	-768	-1	-1	-1	-1	4	-1024	-768	-1	-1	-1	-1	4		0	0						StimuliFarbe_gruen_gelb.png	0	880	547	72	111				0	Content		-72	-111	15358391	865368207
15375	08:50:09.753	00:00:15.375	923	-1024	-768	-1	-1	-1	-1	4	-1024	-768	-1	-1	-1	-1	4		0	0						StimuliFarbe_gruen_gelb.png	0	880	547	72	111				0	Content		-72	-111	15375017	865384833
15392	08:50:09.770	00:00:15.391	924	-1024	-768	-1	-1	-1	-1	4	-1024	-768	-1	-1	-1	-1	4		0	0						StimuliFarbe_gruen_gelb.png	0	880	547	72	111				0	Content		-72	-111	15391637	865401453
15408	08:50:09.786	00:00:15.408	925	-1024	-768	-1	-1	-1	-1	4	-1024	-768	-1	-1	-1	-1	4		0	0						StimuliFarbe_gruen_gelb.png	0	880	547	72	111				0	Content		-72	-111	15408396	865418212
15425	08:50:09.803	00:00:15.425	926	-1024	-768	-1	-1	-1	-1	4	-1024	-768	-1	-1	-1	-1	4		0	0						StimuliFarbe_gruen_gelb.png	0	880	547	72	111				0	Content		-72	-111	15425456	865435272
15443	08:50:09.821	00:00:15.442	927	-1024	-768	-1	-1	-1	-1	4	-1024	-768	-1	-1	-1	-1	4		0	0						StimuliFarbe_gruen_gelb.png	0	880	547	72	111				0	Content		-72	-111	15442830	865452646
15460	08:50:09.838	00:00:15.460	928	-1024	-768	-1	-1	-1	-1	4	-1024	-768	-1	-1	-1	-1	4		0	0						StimuliFarbe_gruen_gelb.png	0	880	547	72	111				0	Content		-72	-111	15460203	865470019
15475	08:50:09.853	00:00:15.475	929	-1024	-768	-1	-1	-1	-1	4	-1024	-768	-1	-1	-1	-1	4		0	0						StimuliFarbe_gruen_gelb.png	0	880	547	72	111				0	Content		-72	-111	15475004	865484820
15492	08:50:09.870	00:00:15.491	930	-1024	-768	-1	-1	-1	-1	4	-1024	-768	-1	-1	-1	-1	4		0	0						StimuliFarbe_gruen_gelb.png	0	880	547	72	111				0	Content		-72	-111	15491628	865501444
15508	08:50:09.886	00:00:15.508	931	-1024	-768	-1	-1	-1	-1	4	-1024	-768	-1	-1	-1	-1	4		0	0						StimuliFarbe_gruen_gelb.png	0	880	547	72	111				0	Content		-72	-111	15508366	865518182
15525	08:50:09.903	00:00:15.524	932	-1024	-768	-1	-1	-1	-1	4	-1024	-768	-1	-1	-1	-1	4		0	0						StimuliFarbe_gruen_gelb.png	0	880	547	72	111				0	Content		-72	-111	15524984	865534800
15542	08:50:09.920	00:00:15.541	933	642,2808	226,4526	0,4663132	0,6079189	401,845	3,00269	3	642,2808	226,4526	0,4663132	0,6079189	401,845	3,00269	1	29	642	226						StimuliFarbe_gruen_gelb.png	0	880	547	72	111	570	115	17	0	Content		570	115	15541619	865551435
15558	08:50:09.936	00:00:15.558	934	-1024	-768	-1	-1	-1	-1	4	-1024	-768	-1	-1	-1	-1	4		0	0						StimuliFarbe_gruen_gelb.png	0	880	547	72	111				0	Content		-72	-111	15558244	865568060
15575	08:50:09.953	00:00:15.574	935	-1024	-768	-1	-1	-1	-1	4	-1024	-768	-1	-1	-1	-1	4		0	0						StimuliFarbe_gruen_gelb.png	0	880	547	72	111				0	Content		-72	-111	15574866	865584682
15592	08:50:09.970	00:00:15.591	936	-1024	-768	-1	-1	-1	-1	4	-1024	-768	-1	-1	-1	-1	4		0	0						StimuliFarbe_gruen_gelb.png	0	880	547	72	111				0	Content		-72	-111	15591616	865601432
15608	08:50:09.986	00:00:15.608	937	-1024	-768	-1	-1	-1	-1	4	-1024	-768	-1	-1	-1	-1	4		0	0						StimuliFarbe_gruen_gelb.png	0	880	547	72	111				0	Content		-72	-111	15608235	865618051
15625	08:50:10.003	00:00:15.624	938	-1024	-768	-1	-1	-1	-1	4	-1024	-768	-1	-1	-1	-1	4		0	0						StimuliFarbe_gruen_gelb.png	0	880	547	72	111				0	Content		-72	-111	15624903	865634719
15642	08:50:10.020	00:00:15.641	939	-1024	-768	-1	-1	-1	-1	4	-1024	-768	-1	-1	-1	-1	4		0	0						StimuliFarbe_gruen_gelb.png	0	880	547	72	111				0	Content		-72	-111	15641500	865651316
15658	08:50:10.036	00:00:15.658	940	-1024	-768	-1	-1	-1	-1	4	-1024	-768	-1	-1	-1	-1	4		0	0						StimuliFarbe_gruen_gelb.png	0	880	547	72	111				0	Content		-72	-111	15658168	865667984
15675	08:50:10.053	00:00:15.674	941	-1024	-768	-1	-1	-1	-1	4	-1024	-768	-1	-1	-1	-1	4		0	0						StimuliFarbe_gruen_gelb.png	0	880	547	72	111				0	Content		-72	-111	15674859	865684675
15691	08:50:10.069	00:00:15.691	942	-1024	-768	-1	-1	-1	-1	4	-1024	-768	-1	-1	-1	-1	4		0	0						StimuliFarbe_gruen_gelb.png	0	880	547	72	111				0	Content		-72	-111	15691481	865701297
15708	08:50:10.086	00:00:15.708	943	-1024	-768	-1	-1	-1	-1	4	-1024	-768	-1	-1	-1	-1	4		0	0						StimuliFarbe_gruen_gelb.png	0	880	547	72	111				0	Content		-72	-111	15708101	865717917
15725	08:50:10.103	00:00:15.724	944	-1024	-768	-1	-1	-1	-1	4	-1024	-768	-1	-1	-1	-1	4		0	0						StimuliFarbe_gruen_gelb.png	0	880	547	72	111				0	Content		-72	-111	15724769	865734585
15741	08:50:10.119	00:00:15.741	945	-1024	-768	-1	-1	-1	-1	4	427,632	160,4248	0,482304	0,604264	436,1207	3,83273	0	30	428	160						StimuliFarbe_gruen_gelb.png	0	880	547	72	111	325	49	566	0	Content		356	49	15741478	865751294
15758	08:50:10.136	00:00:15.758	946	349,5747	166,5303	0,6464705	0,5175809	419,3667	3,888074	0	408,7005	164,1502	0,4824772	0,604148	436,3524	3,932662	0	30	379	165						StimuliFarbe_gruen_gelb.png	0	880	547	72	111	325	49	566	0	Content		307	54	15758102	865767918
15775	08:50:10.153	00:00:15.774	947	386,2471	170,4139	0,6466977	0,5173106	420,5117	4,002246	0	364,8808	158,5783	0,4823307	0,6043301	436,2267	3,960583	0	30	376	164						StimuliFarbe_gruen_gelb.png	0	880	547	72	111	325	49	566	0	Content		304	53	15774730	865784546
15791	08:50:10.169	00:00:15.791	948	-1024	-768	-1	-1	-1	-1	4	-1024	-768	-1	-1	-1	-1	4	30	0	0						StimuliFarbe_gruen_gelb.png	0	880	547	72	111	325	49	566	0	Content		-72	-111	15791353	865801169
15808	08:50:10.186	00:00:15.808	949	374,1671	180,1048	0,6465576	0,5173895	420,0991	3,943889	0	401,243	151,5709	0,482225	0,6046844	435,8919	3,883645	0	30	388	166						StimuliFarbe_gruen_gelb.png	0	880	547	72	111	325	49	566	0	Content		316	55	15808100	865817916
15825	08:50:10.203	00:00:15.824	950	383,7808	185,3707	0,6465983	0,517487	420,0991	3,951629	0	426,2342	133,1358	0,481997	0,6051944	435,8919	3,79936	0	30	405	159						StimuliFarbe_gruen_gelb.png	0	880	547	72	111	325	49	566	0	Content		333	48	15824728	865834544
15841	08:50:10.219	00:00:15.841	951	380,1525	180,3114	0,6466381	0,5176083	420,0991	3,968801	0	426,9896	128,0345	0,4819652	0,605361	435,8919	3,743652	0	30	404	154						StimuliFarbe_gruen_gelb.png	0	880	547	72	111	325	49	566	0	Content		332	43	15841350	865851166
15858	08:50:10.236	00:00:15.857	952	385,7482	181,3574	0,6466394	0,5177528	420,0991	3,968872	0	421,1588	123,5314	0,4818302	0,6055236	435,8919	3,712638	0	30	403	152						StimuliFarbe_gruen_gelb.png	0	880	547	72	111	325	49	566	0	Content		331	41	15857974	865867790
15875	08:50:10.253	00:00:15.874	953	386,5544	182,4137	0,6465817	0,5177854	420,0991	3,87985	0	432,0103	122,619	0,4817297	0,6057404	435,8919	3,702217	0	30	409	153						StimuliFarbe_gruen_gelb.png	0	880	547	72	111	325	49	566	0	Content		337	42	15874723	865884539
15891	08:50:10.269	00:00:15.891	954	380,3962	177,3205	0,6464617	0,517997	420,0991	3,942854	0	420,1306	116,3456	0,4815599	0,6060599	435,8919	3,700975	0	30	400	147						StimuliFarbe_gruen_gelb.png	0	880	547	72	111	325	49	566	0	Content		328	36	15891347	865901163
15908	08:50:10.286	00:00:15.907	955	386,4758	181,6465	0,6463674	0,5181001	420,0991	3,875454	0	422,9204	118,4654	0,4813493	0,6062752	435,8919	3,646632	0	30	405	150						StimuliFarbe_gruen_gelb.png	0	880	547	72	111	325	49	566	0	Content		333	39	15907970	865917786
15925	08:50:10.303	00:00:15.924	956	384,3969	180,9254	0,6460189	0,5185334	419,8092	3,89499	0	420,9783	139,6223	0,4812531	0,6062197	436,2173	3,719419	0	30	403	160						StimuliFarbe_gruen_gelb.png	0	880	547	72	111	325	49	566	0	Content		331	49	15924596	865934412
15941	08:50:10.319	00:00:15.941	957	391,1647	174,3642	0,6460026	0,5183416	419,8087	4,023056	0	411,2493	107,3183	0,481215	0,6064898	436,2173	3,614089	0	30	401	141						StimuliFarbe_gruen_gelb.png	0	880	547	72	111	325	49	566	0	Content		329	30	15941347	865951163
15958	08:50:10.336	00:00:15.957	958	378,7024	182,9438	0,645989	0,5182895	419,8087	4,004278	0	396,3177	148,7148	0,4812026	0,6060592	436,2092	3,725169	0	30	388	166						StimuliFarbe_gruen_gelb.png	0	880	547	72	111	325	49	566	0	Content		316	55	15957972	865967788
15975	08:50:10.353	00:00:15.974	959	379,4016	180,6605	0,6461604	0,5184482	420,236	3,985501	0	407,4669	123,6774	0,4812886	0,606078	436,7215	3,605146	0	30	393	152						StimuliFarbe_gruen_gelb.png	0	880	547	72	111	325	49	566	0	Content		321	41	15974592	865984408
15991	08:50:10.369	00:00:15.991	960	383,9624	182,2131	0,6461851	0,5181922	420,2355	3,95494	0	391,0276	144,925	0,4812063	0,6060155	436,2005	3,610935	0	30	387	164						StimuliFarbe_gruen_gelb.png	0	880	547	72	111	325	49	566	0	Content		315	53	15991217	866001033
16008	08:50:10.386	00:00:16.007	961	396,6618	183,3571	0,646373	0,5181087	420,2355	3,868147	0	387,7191	153,585	0,4812047	0,6060207	436,2079	3,615496	0	30	392	168						StimuliFarbe_gruen_gelb.png	0	880	547	72	111	325	49	566	0	Content		320	57	16007969	866017785
16025	08:50:10.403	00:00:16.024	962	325,6704	161,9707	0,6460068	0,5187736	419,8826	3,580549	0	414,5083	130,5425	0,481169	0,6061782	436,2241	3,50484	0	30	370	146						StimuliFarbe_gruen_gelb.png	0	880	547	72	111	325	49	566	0	Content		298	35	16024593	866034409
16041	08:50:10.419	00:00:16.041	963	384,6284	173,6897	0,6462603	0,5180039	419,882	3,78722	0	389,5098	148,7988	0,4812386	0,6059836	436,1997	3,594955	0	30	387	161						StimuliFarbe_gruen_gelb.png	0	880	547	72	111	325	49	566	0	Content		315	50	16041342	866051158
16058	08:50:10.436	00:00:16.057	964	384,9333	185,8108	0,6462793	0,5179352	419,882	3,722709	0	384,8965	146,0238	0,4811965	0,6059159	435,9798	3,556381	0	30	385	166						StimuliFarbe_gruen_gelb.png	0	880	547	72	111	325	49	566	0	Content		313	55	16057965	866067781
16075	08:50:10.453	00:00:16.074	965	375,3228	180,1179	0,6463081	0,5178583	419,882	3,756478	0	361,8542	166,0813	0,4814518	0,6055243	435,9798	3,615945	0	30	369	173						StimuliFarbe_gruen_gelb.png	0	880	547	72	111	325	49	566	0	Content		297	62	16074586	866084402
16091	08:50:10.469	00:00:16.091	966	377,0659	184,324	0,6463687	0,5176155	419,882	3,795675	0	424,2133	147,3816	0,4813511	0,6056282	435,9798	3,432092	0	30	401	166						StimuliFarbe_gruen_gelb.png	0	880	547	72	111	325	49	566	0	Content		329	55	16091213	866101029
16108	08:50:10.486	00:00:16.107	967	372,8314	175,3814	0,6463428	0,5175287	419,882	3,607566	0	433,2949	150,3967	0,4817097	0,6056373	435,9798	3,370105	0	30	403	163						StimuliFarbe_gruen_gelb.png	0	880	547	72	111	325	49	566	0	Content		331	52	16107837	866117653
16125	08:50:10.503	00:00:16.124	968	386,6789	178,926	0,6469102	0,5174968	419,8821	3,675428	0	429,6978	136,7646	0,4818187	0,605623	435,9798	3,346358	0	30	408	158						StimuliFarbe_gruen_gelb.png	0	880	547	72	111	325	49	566	0	Content		336	47	16124585	866134401
16141	08:50:10.519	00:00:16.141	969	377,6451	172,2993	0,6467382	0,5173716	419,8821	3,533682	0	425,5303	144,9678	0,4817917	0,6056129	435,9798	3,35496	0	30	402	159						StimuliFarbe_gruen_gelb.png	0	880	547	72	111	325	49	566	0	Content		330	48	16141209	866151025
16158	08:50:10.536	00:00:16.157	970	379,038	172,4535	0,6487514	0,5173758	424,3515	3,531675	0	403,9893	127,8071	0,4816051	0,6056902	435,2672	3,278258	0	30	392	150						StimuliFarbe_gruen_gelb.png	0	880	547	72	111	325	49	566	0	Content		320	39	16157833	866167649
16174	08:50:10.552	00:00:16.174	971	387,8334	169,1714	0,6489818	0,5171373	424,3511	3,541786	0	419,647	138,069	0,4818532	0,605459	435,2672	3,268025	0	30	404	154						StimuliFarbe_gruen_gelb.png	0	880	547	72	111	325	49	566	0	Content		332	43	16174473	866184289
16191	08:50:10.569	00:00:16.191	972	378,3668	165,2352	0,6490777	0,5170447	424,3511	3,516201	0	408,1165	123,9801	0,4819296	0,6053605	435,2672	3,213359	0	30	393	145						StimuliFarbe_gruen_gelb.png	0	880	547	72	111	325	49	566	0	Content		321	34	16191209	866201025
16208	08:50:10.586	00:00:16.207	973	381,8431	163,4077	0,6441088	0,5168741	411,278	3,51696	0	410,4314	127,7838	0,4822954	0,6052631	436,3977	3,224761	0	30	396	146						StimuliFarbe_gruen_gelb.png	0	880	547	72	111	325	49	566	0	Content		324	35	16207834	866217650
16224	08:50:10.602	00:00:16.224	974	384,3343	208,8593	0,6440988	0,5165072	411,2773	3,365616	0	405,7154	126,7562	0,4824167	0,6052766	436,3977	3,120895	0	30	395	168						StimuliFarbe_gruen_gelb.png	0	880	547	72	111	325	49	566	0	Content		323	57	16224469	866234285
16241	08:50:10.619	00:00:16.241	975	383,4341	203,8302	0,6443148	0,5164091	411,2773	3,306489	0	414,8904	122,3497	0,4825577	0,605213	436,3977	3,23496	0	30	399	163						StimuliFarbe_gruen_gelb.png	0	880	547	72	111	325	49	566	0	Content		327	52	16241081	866250897
16258	08:50:10.636	00:00:16.257	976	382,5339	198,8012	0,6473333	0,5165307	419,2347	3,247363	0	410,7754	118,6147	0,4836538	0,6052172	440,3818	3,217605	0	30	397	159						StimuliFarbe_gruen_gelb.png	0	880	547	72	111	325	49	566	0	Content		325	48	16257832	866267648
16274	08:50:10.652	00:00:16.274	977	381,4775	180,2387	0,6475051	0,5166198	419,2342	3,441802	0	407,0612	108,4509	0,4836966	0,6054971	440,3818	3,187493	0	30	394	144						StimuliFarbe_gruen_gelb.png	0	880	547	72	111	325	49	566	0	Content		322	33	16274470	866284286
16291	08:50:10.669	00:00:16.291	978	438,4395	195,5421	0,6454191	0,5180629	419,2341	3,365849	0	-1024	-768	-1	-1	-1	-1	4	30	438	196						StimuliFarbe_gruen_gelb.png	0	880	547	72	111	325	49	566	0	Content		366	85	16291079	866300895
16308	08:50:10.686	00:00:16.307	979	509,6075	218,1713	0,6427264	0,5208157	419,8406	3,454798	0	-1024	-768	-1	-1	-1	-1	4	31	510	218						StimuliFarbe_gruen_gelb.png	0	880	547	72	111	490	124	266	0	Content		438	107	16307703	866317519
16324	08:50:10.702	00:00:16.324	980	-1024	-768	-1	-1	-1	-1	4	-1024	-768	-1	-1	-1	-1	4	31	0	0						StimuliFarbe_gruen_gelb.png	0	880	547	72	111	490	124	266	0	Content		-72	-111	16324468	866334284
16341	08:50:10.719	00:00:16.341	981	599,968	239,721	0,6412362	0,5215318	419,8398	3,489023	0	-1024	-768	-1	-1	-1	-1	4	31	600	240						StimuliFarbe_gruen_gelb.png	0	880	547	72	111	490	124	266	0	Content		528	129	16341063	866350879
16358	08:50:10.736	00:00:16.357	982	562,2653	226,3547	0,6412631	0,5216591	420,356	3,428441	0	-1024	-768	-1	-1	-1	-1	4	31	562	226						StimuliFarbe_gruen_gelb.png	0	880	547	72	111	490	124	266	0	Content		490	115	16357696	866367512
16374	08:50:10.752	00:00:16.374	983	-1024	-768	-1	-1	-1	-1	4	-1024	-768	-1	-1	-1	-1	4	31	0	0						StimuliFarbe_gruen_gelb.png	0	880	547	72	111	490	124	266	0	Content		-72	-111	16374321	866384137
16391	08:50:10.769	00:00:16.391	984	-1024	-768	-1	-1	-1	-1	4	-1024	-768	-1	-1	-1	-1	4	31	0	0						StimuliFarbe_gruen_gelb.png	0	880	547	72	111	490	124	266	0	Content		-72	-111	16391071	866400887
16408	08:50:10.786	00:00:16.407	985	593,1228	234,582	0,6407281	0,5209151	418,502	3,488689	0	-1024	-768	-1	-1	-1	-1	4	31	593	235						StimuliFarbe_gruen_gelb.png	0	880	547	72	111	490	124	266	0	Content		521	124	16407695	866417511
16424	08:50:10.802	00:00:16.424	986	561,991	234,2677	0,6413447	0,5215094	420,1139	3,334337	0	-1024	-768	-1	-1	-1	-1	4	31	562	234						StimuliFarbe_gruen_gelb.png	0	880	547	72	111	490	124	266	0	Content		490	123	16424323	866434139
16441	08:50:10.819	00:00:16.440	987	587,8853	250,3302	0,6413829	0,5210679	420,1131	3,511019	0	-1024	-768	-1	-1	-1	-1	4	31	588	250						StimuliFarbe_gruen_gelb.png	0	880	547	72	111	490	124	266	0	Content		516	139	16440951	866450767
16458	08:50:10.836	00:00:16.457	988	591,0275	238,6817	0,6403994	0,5211015	417,9476	3,493071	0	-1024	-768	-1	-1	-1	-1	4	31	591	239						StimuliFarbe_gruen_gelb.png	0	880	547	72	111	490	124	266	0	Content		519	128	16457696	866467512
16474	08:50:10.852	00:00:16.474	989	507,2715	278,0442	0,6454694	0,5216492	400,2474	3,140951	0	-1024	-768	-1	-1	-1	-1	4	31	507	278						StimuliFarbe_gruen_gelb.png	0	880	547	72	111	490	124	266	0	Content		435	167	16474320	866484136
16491	08:50:10.869	00:00:16.490	990	586,8978	254,2427	0,6379018	0,5207419	412,011	3,420157	0	-1024	-768	-1	-1	-1	-1	4	31	587	254						StimuliFarbe_gruen_gelb.png	0	880	547	72	111	490	124	266	0	Content		515	143	16490945	866500761
16508	08:50:10.886	00:00:16.507	991	559,3539	226,0122	0,6410277	0,5209872	419,9514	3,312233	0	-1024	-768	-1	-1	-1	-1	4	31	559	226						StimuliFarbe_gruen_gelb.png	0	880	547	72	111	490	124	266	0	Content		487	115	16507570	866517386
16524	08:50:10.902	00:00:16.524	992	563,812	232,5393	0,6410668	0,5208969	420,0322	3,295018	0	-1024	-768	-1	-1	-1	-1	4	31	564	233						StimuliFarbe_gruen_gelb.png	0	880	547	72	111	490	124	266	0	Content		492	122	16524317	866534133
16541	08:50:10.919	00:00:16.540	993	556,3356	235,8832	0,6409811	0,5207554	419,6857	3,30358	0	-1024	-768	-1	-1	-1	-1	4	31	556	236						StimuliFarbe_gruen_gelb.png	0	880	547	72	111	490	124	266	0	Content		484	125	16540940	866550756
16558	08:50:10.936	00:00:16.557	994	590,6297	258,7836	0,6341766	0,5202592	402,4606	3,282802	0	-1024	-768	-1	-1	-1	-1	4	31	591	259						StimuliFarbe_gruen_gelb.png	0	880	547	72	111	490	124	266	0	Content		519	148	16557568	866567384
16574	08:50:10.952	00:00:16.574	995	-1024	-768	-1	-1	-1	-1	4	-1024	-768	-1	-1	-1	-1	4		0	0						StimuliFarbe_gruen_gelb.png	0	880	547	72	111				0	Content		-72	-111	16574191	866584007
16591	08:50:10.969	00:00:16.590	996	-1024	-768	-1	-1	-1	-1	4	-1024	-768	-1	-1	-1	-1	4		0	0						StimuliFarbe_gruen_gelb.png	0	880	547	72	111				0	Content		-72	-111	16590943	866600759
16608	08:50:10.986	00:00:16.607	997	-1024	-768	-1	-1	-1	-1	4	-1024	-768	-1	-1	-1	-1	4		0	0						StimuliFarbe_gruen_gelb.png	0	880	547	72	111				0	Content		-72	-111	16607565	866617381
16624	08:50:11.002	00:00:16.624	998	-1024	-768	-1	-1	-1	-1	4	-1024	-768	-1	-1	-1	-1	4		0	0						StimuliFarbe_gruen_gelb.png	0	880	547	72	111				0	Content		-72	-111	16624187	866634003
16641	08:50:11.019	00:00:16.640	999	-1024	-768	-1	-1	-1	-1	4	-1024	-768	-1	-1	-1	-1	4		0	0						StimuliFarbe_gruen_gelb.png	0	880	547	72	111				0	Content		-72	-111	16640811	866650627
16658	08:50:11.036	00:00:16.657	1000	-1024	-768	-1	-1	-1	-1	4	-1024	-768	-1	-1	-1	-1	4		0	0						StimuliFarbe_gruen_gelb.png	0	880	547	72	111				0	Content		-72	-111	16657559	866667375
16674	08:50:11.052	00:00:16.674	1001	-1024	-768	-1	-1	-1	-1	4	-1024	-768	-1	-1	-1	-1	4		0	0						StimuliFarbe_gruen_gelb.png	0	880	547	72	111				0	Content		-72	-111	16674186	866684002
16691	08:50:11.069	00:00:16.690	1002	-1024	-768	-1	-1	-1	-1	4	-1024	-768	-1	-1	-1	-1	4		0	0						StimuliFarbe_gruen_gelb.png	0	880	547	72	111				0	Content		-72	-111	16690806	866700622
16707	08:50:11.085	00:00:16.707	1003	-1024	-768	-1	-1	-1	-1	4	-1024	-768	-1	-1	-1	-1	4		0	0						StimuliFarbe_gruen_gelb.png	0	880	547	72	111				0	Content		-72	-111	16707434	866717250
16724	08:50:11.102	00:00:16.724	1004	-1024	-768	-1	-1	-1	-1	4	-1024	-768	-1	-1	-1	-1	4		0	0						StimuliFarbe_gruen_gelb.png	0	880	547	72	111				0	Content		-72	-111	16724179	866733995
16741	08:50:11.119	00:00:16.740	1005	-1024	-768	-1	-1	-1	-1	4	-1024	-768	-1	-1	-1	-1	4		0	0						StimuliFarbe_gruen_gelb.png	0	880	547	72	111				0	Content		-72	-111	16740803	866750619
16757	08:50:11.135	00:00:16.757	1006	-1024	-768	-1	-1	-1	-1	4	-1024	-768	-1	-1	-1	-1	4		0	0						StimuliFarbe_gruen_gelb.png	0	880	547	72	111				0	Content		-72	-111	16757428	866767244
16774	08:50:11.152	00:00:16.774	1007	-1024	-768	-1	-1	-1	-1	4	-1024	-768	-1	-1	-1	-1	4		0	0						StimuliFarbe_gruen_gelb.png	0	880	547	72	111				0	Content		-72	-111	16774052	866783868
16791	08:50:11.169	00:00:16.790	1008	-1024	-768	-1	-1	-1	-1	4	-1024	-768	-1	-1	-1	-1	4		0	0						StimuliFarbe_gruen_gelb.png	0	880	547	72	111				0	Content		-72	-111	16790799	866800615
16807	08:50:11.185	00:00:16.807	1009	-1024	-768	-1	-1	-1	-1	4	-1024	-768	-1	-1	-1	-1	4		0	0						StimuliFarbe_gruen_gelb.png	0	880	547	72	111				0	Content		-72	-111	16807429	866817245
16824	08:50:11.202	00:00:16.824	1010	-1024	-768	-1	-1	-1	-1	4	-1024	-768	-1	-1	-1	-1	4		0	0						StimuliFarbe_gruen_gelb.png	0	880	547	72	111				0	Content		-72	-111	16824047	866833863
16841	08:50:11.219	00:00:16.840	1011	-1024	-768	-1	-1	-1	-1	4	-1024	-768	-1	-1	-1	-1	4		0	0						StimuliFarbe_gruen_gelb.png	0	880	547	72	111				0	Content		-72	-111	16840797	866850613
16857	08:50:11.235	00:00:16.857	1012	-1024	-768	-1	-1	-1	-1	4	-1024	-768	-1	-1	-1	-1	4		0	0						StimuliFarbe_gruen_gelb.png	0	880	547	72	111				0	Content		-72	-111	16857423	866867239
16874	08:50:11.252	00:00:16.874	1013	-1024	-768	-1	-1	-1	-1	4	-1024	-768	-1	-1	-1	-1	4		0	0						StimuliFarbe_gruen_gelb.png	0	880	547	72	111				0	Content		-72	-111	16874043	866883859
16891	08:50:11.269	00:00:16.890	1014	-1024	-768	-1	-1	-1	-1	4	-1024	-768	-1	-1	-1	-1	4		0	0						StimuliFarbe_gruen_gelb.png	0	880	547	72	111				0	Content		-72	-111	16890790	866900606
16907	08:50:11.285	00:00:16.907	1015	-1024	-768	-1	-1	-1	-1	4	-1024	-768	-1	-1	-1	-1	4		0	0						StimuliFarbe_gruen_gelb.png	0	880	547	72	111				0	Content		-72	-111	16907415	866917231
16924	08:50:11.302	00:00:16.924	1016	-1024	-768	-1	-1	-1	-1	4	-1024	-768	-1	-1	-1	-1	4		0	0						StimuliFarbe_gruen_gelb.png	0	880	547	72	111				0	Content		-72	-111	16924157	866933973
16941	08:50:11.319	00:00:16.940	1017	-1024	-768	-1	-1	-1	-1	4	-1024	-768	-1	-1	-1	-1	4		0	0						StimuliFarbe_gruen_gelb.png	0	880	547	72	111				0	Content		-72	-111	16940656	866950472
16957	08:50:11.335	00:00:16.957	1018	-1024	-768	-1	-1	-1	-1	4	-1024	-768	-1	-1	-1	-1	4		0	0						StimuliFarbe_gruen_gelb.png	0	880	547	72	111				0	Content		-72	-111	16957280	866967096
16974	08:50:11.352	00:00:16.974	1019	-1024	-768	-1	-1	-1	-1	4	-1024	-768	-1	-1	-1	-1	4		0	0						StimuliFarbe_gruen_gelb.png	0	880	547	72	111				0	Content		-72	-111	16974472	866984288
16992	08:50:11.370	00:00:16.991	1020	-1024	-768	-1	-1	-1	-1	4	-1024	-768	-1	-1	-1	-1	4		0	0						StimuliFarbe_gruen_gelb.png	0	880	547	72	111				0	Content		-72	-111	16991845	867001661
17009	08:50:11.387	00:00:17.009	1021	-1024	-768	-1	-1	-1	-1	4	-1024	-768	-1	-1	-1	-1	4		0	0						StimuliFarbe_gruen_gelb.png	0	880	547	72	111				0	Content		-72	-111	17009092	867018908
17024	08:50:11.402	00:00:17.024	1022	431,3952	129,5338	0,4810116	0,6060501	432,2012	3,3945	3	431,3952	129,5338	0,4810116	0,6060501	432,2012	3,3945	1	32	431	130						StimuliFarbe_gruen_gelb.png	0	880	547	72	111	328	19	150	0	Content		359	19	17024019	867033835
17041	08:50:11.419	00:00:17.040	1023	-1024	-768	-1	-1	-1	-1	4	-1024	-768	-1	-1	-1	-1	4	32	0	0						StimuliFarbe_gruen_gelb.png	0	880	547	72	111	328	19	150	0	Content		-72	-111	17040644	867050460
17057	08:50:11.435	00:00:17.057	1024	-1024	-768	-1	-1	-1	-1	4	-1024	-768	-1	-1	-1	-1	4	32	0	0						StimuliFarbe_gruen_gelb.png	0	880	547	72	111	328	19	150	0	Content		-72	-111	17057383	867067199
17074	08:50:11.452	00:00:17.073	1025	398,856	122,0728	0,4823916	0,6067936	437,2783	3,345524	3	398,856	122,0728	0,4823916	0,6067936	437,2783	3,345524	1	32	399	122						StimuliFarbe_gruen_gelb.png	0	880	547	72	111	328	19	150	0	Content		327	11	17073876	867083692
17091	08:50:11.469	00:00:17.090	1026	398,6681	111,1102	0,4823054	0,6068894	437,4232	3,341244	3	398,6681	111,1102	0,4823054	0,6068894	437,4232	3,341244	1	32	399	111						StimuliFarbe_gruen_gelb.png	0	880	547	72	111	328	19	150	0	Content		327	0	17090511	867100327
17107	08:50:11.485	00:00:17.107	1027	400,1005	99,60664	0,4823245	0,6071545	437,4232	3,2655	3	400,1005	99,60664	0,4823245	0,6071545	437,4232	3,2655	1	32	400	100						StimuliFarbe_gruen_gelb.png	0	880	547	72	111	328	19	150	0	Content		328	-11	17107260	867117076
17124	08:50:11.502	00:00:17.123	1028	415,7951	149,4682	0,4809039	0,6073596	432,8281	3,457353	3	415,7951	149,4682	0,4809039	0,6073596	432,8281	3,457353	1	32	416	149						StimuliFarbe_gruen_gelb.png	0	880	547	72	111	328	19	150	0	Content		344	38	17123884	867133700
17141	08:50:11.519	00:00:17.140	1029	390,2878	194,223	0,6457672	0,516108	421,5586	3,859875	0	408,1196	120,7418	0,4814985	0,607394	435,3437	3,3441	0	32	399	157						StimuliFarbe_gruen_gelb.png	0	880	547	72	111	328	19	150	0	Content		327	46	17140511	867150327
17157	08:50:11.535	00:00:17.157	1030	390,2878	194,223	0,6422927	0,5161483	412,3144	3,859875	0	409,1511	134,5273	0,4813507	0,6074023	435,2357	3,547102	0	32	400	164						StimuliFarbe_gruen_gelb.png	0	880	547	72	111	328	19	150	0	Content		328	53	17157136	867166952
17174	08:50:11.552	00:00:17.173	1031	-1024	-768	-1	-1	-1	-1	4	394,9553	114,1898	0,4826919	0,607204	440,4782	3,55235	0	33	395	114						StimuliFarbe_gruen_gelb.png	0	880	547	72	111	308	82	500	0	Content		323	3	17173883	867183699
17191	08:50:11.569	00:00:17.190	1032	357,7988	202,9002	0,6450149	0,5160803	418,9424	3,861768	0	-1024	-768	-1	-1	-1	-1	4	33	358	203						StimuliFarbe_gruen_gelb.png	0	880	547	72	111	308	82	500	0	Content		286	92	17190509	867200325
17207	08:50:11.585	00:00:17.207	1033	352,9566	209,0857	0,6451576	0,5159835	419,1141	3,909063	0	406,0838	105,5997	0,4828774	0,6072646	440,4781	3,403269	0	33	380	157						StimuliFarbe_gruen_gelb.png	0	880	547	72	111	308	82	500	0	Content		308	46	17207133	867216949
17224	08:50:11.602	00:00:17.223	1034	388,2602	203,6097	0,6457778	0,5160286	420,9678	3,905756	0	405,7872	125,0104	0,481611	0,6070565	436,1015	3,411149	0	33	397	164						StimuliFarbe_gruen_gelb.png	0	880	547	72	111	308	82	500	0	Content		325	53	17223759	867233575
17241	08:50:11.619	00:00:17.240	1035	350,5549	206,8502	0,6451283	0,5160647	419,2088	3,861987	0	382,2995	158,1527	0,4816091	0,607037	436,1331	3,536772	0	33	366	183						StimuliFarbe_gruen_gelb.png	0	880	547	72	111	308	82	500	0	Content		294	72	17240506	867250322
17257	08:50:11.635	00:00:17.257	1036	346,4605	207,6534	0,6451262	0,5161148	419,2198	3,838363	0	-1024	-768	-1	-1	-1	-1	4	33	346	208						StimuliFarbe_gruen_gelb.png	0	880	547	72	111	308	82	500	0	Content		274	97	17257129	867266945
17274	08:50:11.652	00:00:17.273	1037	313,9565	212,3151	0,6451265	0,5166696	419,0653	3,822847	0	403,173	126,4707	0,4814452	0,607339	436,0714	3,300666	0	33	359	169						StimuliFarbe_gruen_gelb.png	0	880	547	72	111	308	82	500	0	Content		287	58	17273754	867283570
17290	08:50:11.668	00:00:17.290	1038	347,5348	205,5351	0,6451312	0,5161251	419,3557	3,761652	0	384,9026	156,8491	0,4814147	0,6073684	436,2281	3,458232	0	33	366	181						StimuliFarbe_gruen_gelb.png	0	880	547	72	111	308	82	500	0	Content		294	70	17290379	867300195
17307	08:50:11.685	00:00:17.307	1039	344,7758	204,3263	0,6450136	0,5160713	419,1349	3,748669	0	391,3371	160,1639	0,4813274	0,6073298	436,11	3,482453	0	33	368	182						StimuliFarbe_gruen_gelb.png	0	880	547	72	111	308	82	500	0	Content		296	71	17307129	867316945
17324	08:50:11.702	00:00:17.323	1040	349,4218	200,2742	0,644979	0,5160933	419,0991	3,699097	0	354,4203	194,5114	0,4810869	0,6067241	436,11	3,686199	0	33	352	197						StimuliFarbe_gruen_gelb.png	0	880	547	72	111	308	82	500	0	Content		280	86	17323754	867333570
17340	08:50:11.718	00:00:17.340	1041	385,188	201,4028	0,6449476	0,5156326	419,0985	3,688158	0	379,7555	146,4261	0,4811231	0,6073766	436,1267	3,367814	0	33	382	174						StimuliFarbe_gruen_gelb.png	0	880	547	72	111	308	82	500	0	Content		310	63	17340377	867350193
17357	08:50:11.735	00:00:17.357	1042	382,5935	206,524	0,644914	0,5156331	419,0985	3,632856	0	358,9474	194,9763	0,4810645	0,6068981	436,1267	3,579322	0	33	371	201						StimuliFarbe_gruen_gelb.png	0	880	547	72	111	308	82	500	0	Content		299	90	17357002	867366818
17374	08:50:11.752	00:00:17.373	1043	394,6495	211,6072	0,6450186	0,5156561	419,0985	3,608919	0	379,3633	150,5459	0,4809926	0,6074671	436,2399	3,319883	0	33	387	181						StimuliFarbe_gruen_gelb.png	0	880	547	72	111	308	82	500	0	Content		315	70	17373753	867383569
17390	08:50:11.768	00:00:17.390	1044	358,1036	200,0859	0,64489	0,5160773	418,8173	3,53912	0	385,7787	156,1355	0,4809426	0,6075252	436,2136	3,289805	0	33	372	178						StimuliFarbe_gruen_gelb.png	0	880	547	72	111	308	82	500	0	Content		300	67	17390377	867400193
17407	08:50:11.785	00:00:17.407	1045	327,2266	210,4829	0,6449683	0,5161867	419,9035	3,461091	0	403,3005	102,1984	0,4808159	0,6082067	436,2136	3,061134	0	33	365	156						StimuliFarbe_gruen_gelb.png	0	880	547	72	111	308	82	500	0	Content		293	45	17407007	867416823
17424	08:50:11.802	00:00:17.423	1046	377,5842	204,0549	0,645756	0,5158777	422,0147	3,577716	0	403,5297	120,8569	0,4807146	0,6081668	436,2136	3,108371	0	33	391	162						StimuliFarbe_gruen_gelb.png	0	880	547	72	111	308	82	500	0	Content		319	51	17423627	867433443
17440	08:50:11.818	00:00:17.440	1047	378,4576	201,6309	0,6456891	0,5158463	422,0147	3,537478	0	364,8299	198,8126	0,4805853	0,6071895	436,2136	3,478994	0	33	372	200						StimuliFarbe_gruen_gelb.png	0	880	547	72	111	308	82	500	0	Content		300	89	17440375	867450191
17457	08:50:11.835	00:00:17.457	1048	396,4543	198,5234	0,645098	0,5158645	419,903	3,433951	0	356,6626	192,3047	0,4805059	0,6071942	436,2136	3,363678	0	33	377	195						StimuliFarbe_gruen_gelb.png	0	880	547	72	111	308	82	500	0	Content		305	84	17457002	867466818
17474	08:50:11.852	00:00:17.473	1049	372,7292	193,8673	0,6445975	0,515785	419,9029	3,460147	0	387,1505	153,9696	0,4804222	0,607569	436,0755	3,176436	0	33	380	174						StimuliFarbe_gruen_gelb.png	0	880	547	72	111	308	82	500	0	Content		308	63	17473624	867483440
17490	08:50:11.868	00:00:17.490	1050	351,208	199,858	0,644366	0,516238	418,6888	3,447962	0	399,1878	100,4001	0,4803698	0,6079472	436,0755	2,8862	0	33	375	150						StimuliFarbe_gruen_gelb.png	0	880	547	72	111	308	82	500	0	Content		303	39	17490249	867500065
17507	08:50:11.885	00:00:17.506	1051	388,1306	210,7293	0,6440031	0,5156575	418,6881	3,465549	0	-1024	-768	-1	-1	-1	-1	4	33	388	211						StimuliFarbe_gruen_gelb.png	0	880	547	72	111	308	82	500	0	Content		316	100	17506997	867516813
17524	08:50:11.902	00:00:17.523	1052	385,7921	210,017	0,6468871	0,5157129	426,0804	3,499041	0	-1024	-768	-1	-1	-1	-1	4	33	386	210						StimuliFarbe_gruen_gelb.png	0	880	547	72	111	308	82	500	0	Content		314	99	17523622	867533438
17540	08:50:11.918	00:00:17.540	1053	408,2616	208,4013	0,6442461	0,5157641	418,6881	3,474045	0	373,6611	192,3337	0,4801443	0,6072062	436,0755	3,359065	0	33	391	200						StimuliFarbe_gruen_gelb.png	0	880	547	72	111	308	82	500	0	Content		319	89	17540246	867550062
17557	08:50:11.935	00:00:17.556	1054	394,3164	200,4883	0,6440503	0,5155797	418,6881	3,443304	0	-1024	-768	-1	-1	-1	-1	4	33	394	200						StimuliFarbe_gruen_gelb.png	0	880	547	72	111	308	82	500	0	Content		322	89	17556994	867566810
17574	08:50:11.952	00:00:17.573	1055	401,7141	198,5744	0,6439809	0,5161958	419,0558	3,443664	0	-1024	-768	-1	-1	-1	-1	4	33	402	199						StimuliFarbe_gruen_gelb.png	0	880	547	72	111	308	82	500	0	Content		330	88	17573618	867583434
17590	08:50:11.968	00:00:17.590	1056	-1024	-768	-1	-1	-1	-1	4	-1024	-768	-1	-1	-1	-1	4	33	0	0						StimuliFarbe_gruen_gelb.png	0	880	547	72	111	308	82	500	0	Content		-72	-111	17590243	867600059
17607	08:50:11.985	00:00:17.606	1057	-1024	-768	-1	-1	-1	-1	4	-1024	-768	-1	-1	-1	-1	4	33	0	0						StimuliFarbe_gruen_gelb.png	0	880	547	72	111	308	82	500	0	Content		-72	-111	17606864	867616680
17624	08:50:12.002	00:00:17.623	1058	361,7739	194,5369	0,6441147	0,5157968	419,5122	3,273534	0	-1024	-768	-1	-1	-1	-1	4	33	362	195						StimuliFarbe_gruen_gelb.png	0	880	547	72	111	308	82	500	0	Content		290	84	17623608	867633424
17640	08:50:12.018	00:00:17.640	1059	391,8025	204,8326	0,6438918	0,5155674	419,5115	3,391936	0	-1024	-768	-1	-1	-1	-1	4	33	392	205						StimuliFarbe_gruen_gelb.png	0	880	547	72	111	308	82	500	0	Content		320	94	17640236	867650052
17657	08:50:12.035	00:00:17.656	1060	425,4262	191,915	0,6420227	0,5158501	419,5114	3,385664	0	-1024	-768	-1	-1	-1	-1	4	33	425	192						StimuliFarbe_gruen_gelb.png	0	880	547	72	111	308	82	500	0	Content		353	81	17656862	867666678
17673	08:50:12.051	00:00:17.673	1061	485,6556	211,0749	0,6403527	0,5166805	419,5113	3,354769	0	457,8913	235,9061	0,4826383	0,6078862	419,5122	3,085112	0	34	472	223						StimuliFarbe_gruen_gelb.png	0	880	547	72	111	427	134	400	0	Content		400	112	17673483	867683299
17690	08:50:12.068	00:00:17.690	1062	467,9583	236,351	0,6393567	0,5183764	419,5261	3,293708	0	-1024	-768	-1	-1	-1	-1	4	34	468	236						StimuliFarbe_gruen_gelb.png	0	880	547	72	111	427	134	400	0	Content		396	125	17690234	867700050
17707	08:50:12.085	00:00:17.706	1063	493,3294	237,971	0,6389417	0,519195	418,407	3,283714	0	-1024	-768	-1	-1	-1	-1	4	34	493	238						StimuliFarbe_gruen_gelb.png	0	880	547	72	111	427	134	400	0	Content		421	127	17706859	867716675
17723	08:50:12.101	00:00:17.723	1064	500,7689	231,9608	0,6391936	0,5188757	419,3936	3,259432	0	-1024	-768	-1	-1	-1	-1	4	34	501	232						StimuliFarbe_gruen_gelb.png	0	880	547	72	111	427	134	400	0	Content		429	121	17723483	867733299
17740	08:50:12.118	00:00:17.740	1065	454,2481	203,9769	0,6373107	0,5197267	427,3831	3,336712	0	513,3228	246,6944	0,4794768	0,6088319	427,3831	3,00653	0	34	484	225						StimuliFarbe_gruen_gelb.png	0	880	547	72	111	427	134	400	0	Content		412	114	17740106	867749922
17757	08:50:12.135	00:00:17.756	1066	485,3177	237,1175	0,638982	0,5190665	418,9991	3,357601	0	515,1282	249,5718	0,4794086	0,6088824	427,3831	3,009422	0	34	500	243						StimuliFarbe_gruen_gelb.png	0	880	547	72	111	427	134	400	0	Content		428	132	17756857	867766673
17773	08:50:12.151	00:00:17.773	1067	493,0398	230,9574	0,639195	0,5188603	419,2306	3,276045	0	515,1219	258,7865	0,4813255	0,6086665	420,7632	2,936765	0	34	504	245						StimuliFarbe_gruen_gelb.png	0	880	547	72	111	427	134	400	0	Content		432	134	17773480	867783296
17790	08:50:12.168	00:00:17.790	1068	486,5636	219,7412	0,6389898	0,5191308	418,9406	3,191964	0	514,1364	264,4432	0,4812478	0,6088004	420,7632	2,88444	0	34	500	242						StimuliFarbe_gruen_gelb.png	0	880	547	72	111	427	134	400	0	Content		428	131	17790103	867799919
17807	08:50:12.185	00:00:17.806	1069	487,9083	225,1629	0,6389925	0,51884	419,0764	3,19199	0	516,9821	264,8504	0,4801702	0,6086311	423,9716	2,964157	0	34	502	245						StimuliFarbe_gruen_gelb.png	0	880	547	72	111	427	134	400	0	Content		430	134	17806727	867816543
17823	08:50:12.201	00:00:17.823	1070	484,7903	226,8931	0,6389788	0,5187482	419,2078	3,173725	0	511,4829	264,5115	0,4808234	0,6085449	421,9006	3,038983	0	34	498	246						StimuliFarbe_gruen_gelb.png	0	880	547	72	111	427	134	400	0	Content		426	135	17823477	867833293
17840	08:50:12.218	00:00:17.840	1071	477,8695	229,4233	0,6389693	0,5187429	419,1877	3,146707	0	510,0837	261,8779	0,480368	0,6085986	423,2009	3,005584	0	34	494	246						StimuliFarbe_gruen_gelb.png	0	880	547	72	111	427	134	400	0	Content		422	135	17840102	867849918
17857	08:50:12.235	00:00:17.856	1072	483,6127	232,0308	0,6389907	0,5187708	418,9366	3,252653	0	509,0717	263,8168	0,48138	0,609048	419,5897	2,974201	0	34	496	248						StimuliFarbe_gruen_gelb.png	0	880	547	72	111	427	134	400	0	Content		424	137	17856725	867866541
17873	08:50:12.251	00:00:17.873	1073	516,9972	265,4909	0,6335056	0,518483	405,204	3,136241	0	516,8981	250,7338	0,4812234	0,6092359	419,8696	2,909099	0	34	517	258						StimuliFarbe_gruen_gelb.png	0	880	547	72	111	427	134	400	0	Content		445	147	17873352	867883168
17890	08:50:12.268	00:00:17.890	1074	490,0363	245,2449	0,6388042	0,5188989	419,2375	3,295957	0	507,6735	262,8302	0,4810314	0,609309	420,3094	2,958333	0	34	499	254						StimuliFarbe_gruen_gelb.png	0	880	547	72	111	427	134	400	0	Content		427	143	17890099	867899915
17907	08:50:12.285	00:00:17.906	1075	483,5901	221,5576	0,6387503	0,5190282	419,5008	3,176211	0	518,1145	266,0674	0,4810649	0,6092951	420,1168	2,963603	0	34	501	244						StimuliFarbe_gruen_gelb.png	0	880	547	72	111	427	134	400	0	Content		429	133	17906724	867916540
17923	08:50:12.301	00:00:17.923	1076	437,3223	238,108	0,6402591	0,5196368	412,5984	3,219414	0	507,5616	264,594	0,4810535	0,6092768	420,1173	3,066743	0	34	472	251						StimuliFarbe_gruen_gelb.png	0	880	547	72	111	427	134	400	0	Content		400	140	17923348	867933164
17940	08:50:12.318	00:00:17.939	1077	485,2077	233,4046	0,6389461	0,5190516	418,7365	3,267903	0	512,8911	251,3812	0,4811082	0,6092029	420,0049	2,947874	0	34	499	242						StimuliFarbe_gruen_gelb.png	0	880	547	72	111	427	134	400	0	Content		427	131	17939974	867949790
17957	08:50:12.335	00:00:17.956	1078	483,7656	228,2867	0,6389982	0,5190128	418,6934	3,213808	0	516,7083	257,8743	0,4811203	0,6092789	420,0464	2,988351	0	34	500	243						StimuliFarbe_gruen_gelb.png	0	880	547	72	111	427	134	400	0	Content		428	132	17956722	867966538
17973	08:50:12.351	00:00:17.973	1079	479,0617	221,6212	0,6390333	0,518853	418,9804	3,194512	0	514,6691	269,2376	0,4811182	0,6092151	420,0685	2,981949	0	34	497	245						StimuliFarbe_gruen_gelb.png	0	880	547	72	111	427	134	400	0	Content		425	134	17973348	867983164
17990	08:50:12.368	00:00:17.989	1080	487,4272	225,0434	0,639048	0,519248	418,8026	3,340296	0	517,6903	268,4083	0,4810699	0,6092324	420,1299	3,063615	0	34	503	247						StimuliFarbe_gruen_gelb.png	0	880	547	72	111	427	134	400	0	Content		431	136	17989972	867999788
18007	08:50:12.385	00:00:18.006	1081	478,8106	234,7081	0,6388864	0,5191694	419,0964	3,312262	0	515,3976	271,0153	0,4804434	0,6092647	421,8615	3,077216	0	34	497	253						StimuliFarbe_gruen_gelb.png	0	880	547	72	111	427	134	400	0	Content		425	142	18006596	868016412
18023	08:50:12.401	00:00:18.023	1082	481,1158	235,5767	0,6388723	0,5189384	418,8129	3,295605	0	512,4741	265,2762	0,4816143	0,6093282	418,0707	3,011729	0	34	497	250						StimuliFarbe_gruen_gelb.png	0	880	547	72	111	427	134	400	0	Content		425	139	18023343	868033159
18040	08:50:12.418	00:00:18.039	1083	485,0355	231,6196	0,6388694	0,519033	418,8878	3,304086	0	516,8201	266,4024	0,4806858	0,6093887	420,6839	3,104611	0	34	501	249						StimuliFarbe_gruen_gelb.png	0	880	547	72	111	427	134	400	0	Content		429	138	18039971	868049787
18057	08:50:12.435	00:00:18.056	1084	482,8079	230,7615	0,6386539	0,5190538	418,907	3,270864	0	518,5803	261,531	0,4793731	0,6094801	424,3817	3,137257	0	34	501	246						StimuliFarbe_gruen_gelb.png	0	880	547	72	111	427	134	400	0	Content		429	135	18056594	868066410
18073	08:50:12.451	00:00:18.073	1085	540,0508	230,9606	0,6372935	0,5198814	420,1566	3,256896	0	567,7053	340,9906	0,4928516	0,6100457	383,7724	2,835064	0	35	554	286						StimuliFarbe_gruen_gelb.png	0	880	547	72	111	489	130	533	0	Content		482	175	18073219	868083035
18090	08:50:12.468	00:00:18.089	1086	521,9541	241,7904	0,6354604	0,5207849	421,1916	3,375744	0	-1024	-768	-1	-1	-1	-1	4	35	522	242						StimuliFarbe_gruen_gelb.png	0	880	547	72	111	489	130	533	0	Content		450	131	18089966	868099782
18107	08:50:12.485	00:00:18.106	1087	566,9722	234,8066	0,6361904	0,5204036	419,2611	3,31714	0	-1024	-768	-1	-1	-1	-1	4	35	567	235						StimuliFarbe_gruen_gelb.png	0	880	547	72	111	489	130	533	0	Content		495	124	18106594	868116410
18123	08:50:12.501	00:00:18.123	1088	566,3608	238,9878	0,6363008	0,5203606	419,5502	3,322231	0	-1024	-768	-1	-1	-1	-1	4	35	566	239						StimuliFarbe_gruen_gelb.png	0	880	547	72	111	489	130	533	0	Content		494	128	18123216	868133032
18140	08:50:12.518	00:00:18.139	1089	559,7717	235,7418	0,6363811	0,5203655	419,3286	3,352149	0	-1024	-768	-1	-1	-1	-1	4	35	560	236						StimuliFarbe_gruen_gelb.png	0	880	547	72	111	489	130	533	0	Content		488	125	18139843	868149659
18157	08:50:12.535	00:00:18.156	1090	558,6947	238,3941	0,6363584	0,5205756	419,1219	3,348032	0	-1024	-768	-1	-1	-1	-1	4	35	559	238						StimuliFarbe_gruen_gelb.png	0	880	547	72	111	489	130	533	0	Content		487	127	18156589	868166405
18173	08:50:12.551	00:00:18.173	1091	560,2507	237,3947	0,636356	0,5206025	419,1296	3,374808	0	-1024	-768	-1	-1	-1	-1	4	35	560	237						StimuliFarbe_gruen_gelb.png	0	880	547	72	111	489	130	533	0	Content		488	126	18173212	868183028
18190	08:50:12.568	00:00:18.189	1092	560,8081	245,6133	0,6363897	0,5203281	419,2024	3,437909	0	-1024	-768	-1	-1	-1	-1	4	35	561	246						StimuliFarbe_gruen_gelb.png	0	880	547	72	111	489	130	533	0	Content		489	135	18189838	868199654
18207	08:50:12.585	00:00:18.206	1093	558,7429	244,3934	0,6364138	0,5203469	419,2199	3,375962	0	-1024	-768	-1	-1	-1	-1	4	35	559	244						StimuliFarbe_gruen_gelb.png	0	880	547	72	111	489	130	533	0	Content		487	133	18206590	868216406
18223	08:50:12.601	00:00:18.223	1094	562,5864	242,0414	0,6364575	0,520402	419,5877	3,401708	0	-1024	-768	-1	-1	-1	-1	4	35	563	242						StimuliFarbe_gruen_gelb.png	0	880	547	72	111	489	130	533	0	Content		491	131	18223213	868233029
18240	08:50:12.618	00:00:18.239	1095	522,1741	228,5833	0,6366825	0,5211555	419,5877	3,517565	0	-1024	-768	-1	-1	-1	-1	4	35	522	229						StimuliFarbe_gruen_gelb.png	0	880	547	72	111	489	130	533	0	Content		450	118	18239837	868249653
18256	08:50:12.634	00:00:18.256	1096	574,8576	230,3568	0,6372787	0,5209371	420,4546	3,572414	0	-1024	-768	-1	-1	-1	-1	4	35	575	230						StimuliFarbe_gruen_gelb.png	0	880	547	72	111	489	130	533	0	Content		503	119	18256461	868266277
18273	08:50:12.651	00:00:18.273	1097	575,0133	232,2047	0,6374715	0,5211265	420,6208	3,574397	0	-1024	-768	-1	-1	-1	-1	4	35	575	232						StimuliFarbe_gruen_gelb.png	0	880	547	72	111	489	130	533	0	Content		503	121	18273084	868282900
18290	08:50:12.668	00:00:18.289	1098	564,2253	230,5359	0,6375766	0,521237	420,2587	3,637113	0	-1024	-768	-1	-1	-1	-1	4	35	564	231						StimuliFarbe_gruen_gelb.png	0	880	547	72	111	489	130	533	0	Content		492	120	18289836	868299652
18306	08:50:12.684	00:00:18.306	1099	564,8897	240,7804	0,6376574	0,5211953	420,308	3,610717	0	-1024	-768	-1	-1	-1	-1	4	35	565	241						StimuliFarbe_gruen_gelb.png	0	880	547	72	111	489	130	533	0	Content		493	130	18306459	868316275
18323	08:50:12.701	00:00:18.323	1100	529,1449	248,8913	0,6376657	0,5211765	420,13	3,698684	0	-1024	-768	-1	-1	-1	-1	4	35	529	249						StimuliFarbe_gruen_gelb.png	0	880	547	72	111	489	130	533	0	Content		457	138	18323083	868332899
18340	08:50:12.718	00:00:18.339	1101	570,6232	236,2662	0,6378792	0,5213252	420,6388	3,662464	0	-1024	-768	-1	-1	-1	-1	4	35	571	236						StimuliFarbe_gruen_gelb.png	0	880	547	72	111	489	130	533	0	Content		499	125	18339831	868349647
18356	08:50:12.734	00:00:18.356	1102	561,4219	238,3335	0,6378241	0,5215564	420,5493	3,713183	0	-1024	-768	-1	-1	-1	-1	4	35	561	238						StimuliFarbe_gruen_gelb.png	0	880	547	72	111	489	130	533	0	Content		489	127	18356455	868366271
18373	08:50:12.751	00:00:18.373	1103	564,4515	227,1742	0,6378918	0,5217456	420,6967	3,632617	0	-1024	-768	-1	-1	-1	-1	4	35	564	227						StimuliFarbe_gruen_gelb.png	0	880	547	72	111	489	130	533	0	Content		492	116	18373083	868382899
18390	08:50:12.768	00:00:18.389	1104	509,844	304,4035	0,6450449	0,5222266	389,3927	3,510772	0	-1024	-768	-1	-1	-1	-1	4	35	510	304						StimuliFarbe_gruen_gelb.png	0	880	547	72	111	489	130	533	0	Content		438	193	18389705	868399521
18406	08:50:12.784	00:00:18.406	1105	560,7134	247,5847	0,6377059	0,5219659	420,2554	3,770968	0	-1024	-768	-1	-1	-1	-1	4	35	561	248						StimuliFarbe_gruen_gelb.png	0	880	547	72	111	489	130	533	0	Content		489	137	18406454	868416270
18423	08:50:12.801	00:00:18.423	1106	560,7024	243,7753	0,6376947	0,5219661	420,5684	3,776023	0	-1024	-768	-1	-1	-1	-1	4	35	561	244						StimuliFarbe_gruen_gelb.png	0	880	547	72	111	489	130	533	0	Content		489	133	18423080	868432896
18440	08:50:12.818	00:00:18.439	1107	558,595	241,2857	0,6376907	0,5220184	420,5264	3,773401	0	-1024	-768	-1	-1	-1	-1	4	35	559	241						StimuliFarbe_gruen_gelb.png	0	880	547	72	111	489	130	533	0	Content		487	130	18439712	868449528
18456	08:50:12.834	00:00:18.456	1108	566,15	244,9662	0,6377171	0,5220464	420,337	3,748563	0	-1024	-768	-1	-1	-1	-1	4	35	566	245						StimuliFarbe_gruen_gelb.png	0	880	547	72	111	489	130	533	0	Content		494	134	18456327	868466143
18473	08:50:12.851	00:00:18.473	1109	556,9219	241,9184	0,6375824	0,5225161	420,1277	3,743973	0	-1024	-768	-1	-1	-1	-1	4	35	557	242						StimuliFarbe_gruen_gelb.png	0	880	547	72	111	489	130	533	0	Content		485	131	18473086	868482902
18490	08:50:12.868	00:00:18.489	1110	513,8838	268,9567	0,6393321	0,5227158	413,5008	3,798066	0	-1024	-768	-1	-1	-1	-1	4	35	514	269						StimuliFarbe_gruen_gelb.png	0	880	547	72	111	489	130	533	0	Content		442	158	18489705	868499521
18500	08:50:12.878																				ImageEnd	16	0	0	StimuliFarbe_gruen_gelb.png
18506	08:50:12.884	00:00:18.506	1111	564,5936	243,3366	0,6379309	0,5227776	420,515	3,784257	0	-1024	-768	-1	-1	-1	-1	4	35	565	243						No media	0	1024	768	0	0	561	241	533	0	Content		565	243	18506324	868516140
18514	08:50:12.892																				ImageStart	8	0	0	Fix_sw.jpg
18523	08:50:12.901	00:00:18.522	1112	558,0779	235,2518	0,6376597	0,5231217	420,2013	3,789463	0	-1024	-768	-1	-1	-1	-1	4	35	558	235						Fix_sw.jpg	0	880	547	72	111	489	130	533	0	Content		486	124	18522952	868532768
18540	08:50:12.918	00:00:18.539	1113	560,4809	241,5556	0,6379109	0,5231452	420,8389	3,863637	0	-1024	-768	-1	-1	-1	-1	4	35	560	242						Fix_sw.jpg	0	880	547	72	111	489	130	533	0	Content		488	131	18539700	868549516
18556	08:50:12.934	00:00:18.556	1114	509,9263	291,3137	0,642997	0,5233419	398,2256	3,637317	0	-1024	-768	-1	-1	-1	-1	4	35	510	291						Fix_sw.jpg	0	880	547	72	111	489	130	533	0	Content		438	180	18556324	868566140
18573	08:50:12.951	00:00:18.572	1115	566,9312	239,8239	0,6378791	0,5234576	420,8381	3,773549	0	-1024	-768	-1	-1	-1	-1	4	35	567	240						Fix_sw.jpg	0	880	547	72	111	489	130	533	0	Content		495	129	18572948	868582764
18590	08:50:12.968	00:00:18.589	1116	636,4406	247,8529	0,6360536	0,5239016	420,8382	3,686015	0	-1024	-768	-1	-1	-1	-1	4	35	636	248						Fix_sw.jpg	0	880	547	72	111	489	130	533	0	Content		564	137	18589574	868599390
18606	08:50:12.984	00:00:18.606	1117	-1024	-768	-1	-1	-1	-1	4	-1024	-768	-1	-1	-1	-1	4		0	0						Fix_sw.jpg	0	880	547	72	111				0	Content		-72	-111	18606322	868616138
18623	08:50:13.001	00:00:18.622	1118	-1024	-768	-1	-1	-1	-1	4	-1024	-768	-1	-1	-1	-1	4		0	0						Fix_sw.jpg	0	880	547	72	111				0	Content		-72	-111	18622947	868632763
18640	08:50:13.018	00:00:18.639	1119	-1024	-768	-1	-1	-1	-1	4	-1024	-768	-1	-1	-1	-1	4		0	0						Fix_sw.jpg	0	880	547	72	111				0	Content		-72	-111	18639570	868649386
18656	08:50:13.034	00:00:18.656	1120	-1024	-768	-1	-1	-1	-1	4	-1024	-768	-1	-1	-1	-1	4		0	0						Fix_sw.jpg	0	880	547	72	111				0	Content		-72	-111	18656212	868666028
18673	08:50:13.051	00:00:18.672	1121	-1024	-768	-1	-1	-1	-1	4	-1024	-768	-1	-1	-1	-1	4		0	0						Fix_sw.jpg	0	880	547	72	111				0	Content		-72	-111	18672946	868682762
18690	08:50:13.068	00:00:18.689	1122	-1024	-768	-1	-1	-1	-1	4	-1024	-768	-1	-1	-1	-1	4		0	0						Fix_sw.jpg	0	880	547	72	111				0	Content		-72	-111	18689567	868699383
18706	08:50:13.084	00:00:18.706	1123	-1024	-768	-1	-1	-1	-1	4	-1024	-768	-1	-1	-1	-1	4		0	0						Fix_sw.jpg	0	880	547	72	111				0	Content		-72	-111	18706203	868716019
18723	08:50:13.101	00:00:18.722	1124	-1024	-768	-1	-1	-1	-1	4	-1024	-768	-1	-1	-1	-1	4		0	0						Fix_sw.jpg	0	880	547	72	111				0	Content		-72	-111	18722815	868732631
18740	08:50:13.118	00:00:18.739	1125	-1024	-768	-1	-1	-1	-1	4	-1024	-768	-1	-1	-1	-1	4		0	0						Fix_sw.jpg	0	880	547	72	111				0	Content		-72	-111	18739564	868749380
18756	08:50:13.134	00:00:18.756	1126	-1024	-768	-1	-1	-1	-1	4	-1024	-768	-1	-1	-1	-1	4		0	0						Fix_sw.jpg	0	880	547	72	111				0	Content		-72	-111	18756200	868766016
18773	08:50:13.151	00:00:18.772	1127	-1024	-768	-1	-1	-1	-1	4	-1024	-768	-1	-1	-1	-1	4		0	0						Fix_sw.jpg	0	880	547	72	111				0	Content		-72	-111	18772810	868782626
18789	08:50:13.167	00:00:18.789	1128	-1024	-768	-1	-1	-1	-1	4	-1024	-768	-1	-1	-1	-1	4		0	0						Fix_sw.jpg	0	880	547	72	111				0	Content		-72	-111	18789435	868799251
18806	08:50:13.184	00:00:18.806	1129	594,2233	385,8009	0,6313635	0,5505076	396,558	3,771605	3	599,6885	358,0046	0,6326705	0,5504347	416,736	3,952371	3		0	0						Fix_sw.jpg	0	880	547	72	111				0	Content		-72	-111	18806195	868816011
18823	08:50:13.201	00:00:18.822	1130	587,3967	384,2632	0,6307474	0,553206	396,5565	3,774863	3	616,5981	341,9809	0,6330214	0,5532134	424,0582	4,034369	1	36	617	342						Fix_sw.jpg	0	880	547	72	111	544	233	83	0	Content		545	231	18822809	868832625
18839	08:50:13.217	00:00:18.839	1131	600,9328	384,1285	0,6305933	0,5560392	396,558	3,774067	3	620,7975	343,0244	0,6326226	0,5560068	424,4251	4,031944	1	36	621	343						Fix_sw.jpg	0	880	547	72	111	544	233	83	0	Content		549	232	18839431	868849247
18856	08:50:13.234	00:00:18.856	1132	604,5178	390,981	0,6207157	0,5585529	396,5513	3,693893	3	639,595	359,0063	0,6298041	0,558432	418,5676	3,900693	1	36	640	359						Fix_sw.jpg	0	880	547	72	111	544	233	83	0	Content		568	248	18856059	868865875
18873	08:50:13.251	00:00:18.872	1133	536,0123	391,769	0,6378273	0,5623336	396,558	3,827501	3	571,2589	355,908	0,6315928	0,562147	424,3017	4,093997	1	36	571	356						Fix_sw.jpg	0	880	547	72	111	544	233	83	0	Content		499	245	18872807	868882623
18889	08:50:13.267	00:00:18.889	1134	590,1494	385,0777	0,629226	0,5656979	396,558	3,730771	3	614,5286	340,4741	0,6314186	0,5657533	425,2088	3,995013	1	36	615	340						Fix_sw.jpg	0	880	547	72	111	544	233	83	0	Content		543	229	18889431	868899247
18906	08:50:13.284	00:00:18.906	1135	594,9216	388,6856	0,6291464	0,5697027	396,558	3,765693	3	616,1455	346,2796	0,6312791	0,5696559	425,9077	4,036326	1	37	616	346						Fix_sw.jpg	0	880	547	72	111	494	255	467	0	Content		544	235	18906055	868915871
18923	08:50:13.301	00:00:18.922	1136	581,9319	395,6922	0,6288298	0,5735732	396,558	3,80739	3	600,8526	354,1279	0,6309511	0,5735383	425,9365	4,08014	1	37	601	354						Fix_sw.jpg	0	880	547	72	111	494	255	467	0	Content		529	243	18922805	868932621
18939	08:50:13.317	00:00:18.939	1137	558,0875	395,048	0,637801	0,5782381	396,558	3,898138	3	568,9741	355,6877	0,6305545	0,5781767	425,9366	4,169309	1	37	569	356						Fix_sw.jpg	0	880	547	72	111	494	255	467	0	Content		497	245	18939430	868949246
18956	08:50:13.334	00:00:18.956	1138	565,8983	381,2509	0,6376181	0,5822174	396,558	3,663041	3	565,8366	381,2988	0,6376254	0,5822175	396,5252	3,662728	1	37	566	381						Fix_sw.jpg	0	880	547	72	111	494	255	467	0	Content		494	270	18956052	868965868
18973	08:50:13.351	00:00:18.972	1139	555,2221	396,8155	0,6372045	0,5858875	396,558	3,659182	3	552,7662	407,0256	0,6392662	0,5859069	388,7325	3,591685	1	37	553	407						Fix_sw.jpg	0	880	547	72	111	494	255	467	0	Content		481	296	18972675	868982491
18989	08:50:13.367	00:00:18.989	1140	587,178	392,6373	0,6276398	0,5895405	397,6377	3,727272	3	610,3926	348,3097	0,6298352	0,589572	427,4242	3,999765	1	37	610	348						Fix_sw.jpg	0	880	547	72	111	494	255	467	0	Content		538	237	18989427	868999243
19006	08:50:13.384	00:00:19.006	1141	591,4879	389,7255	0,6275479	0,5931789	403,2762	3,774868	3	609,1801	351,7977	0,6292952	0,5932913	427,7618	3,998694	1	37	609	352						Fix_sw.jpg	0	880	547	72	111	494	255	467	0	Content		537	241	19006051	869015867
19023	08:50:13.401	00:00:19.022	1142	599,7265	374,8372	0,6274576	0,5967581	408,8709	3,730699	3	616,2313	346,0103	0,6288472	0,5967793	427,9422	3,901457	1	37	616	346						Fix_sw.jpg	0	880	547	72	111	494	255	467	0	Content		544	235	19022674	869032490
19039	08:50:13.417	00:00:19.039	1143	565,993	403,6876	0,6266041	0,600543	400,6086	3,705691	3	581,2879	364,1313	0,6285319	0,6006213	428,0343	3,950447	1	37	581	364						Fix_sw.jpg	0	880	547	72	111	494	255	467	0	Content		509	253	19039298	869049114
19056	08:50:13.434	00:00:19.056	1144	561,4028	376,8004	0,6280977	0,6043041	421,8521	3,956929	3	565,1705	365,9126	0,6285589	0,6043795	428,363	4,016501	1	37	565	366						Fix_sw.jpg	0	880	547	72	111	494	255	467	0	Content		493	255	19056047	869065863
19073	08:50:13.451	00:00:19.072	1145	553,733	399,2449	0,6261258	0,607256	405,1228	3,799198	3	565,0714	366,5714	0,6277289	0,6072989	428,2923	4,008085	1	37	565	367						Fix_sw.jpg	0	880	547	72	111	494	255	467	0	Content		493	256	19072671	869082487
19089	08:50:13.467	00:00:19.089	1146	552,8478	391,1672	0,6257657	0,6106253	409,0456	3,809571	3	564,9407	361,4364	0,6272011	0,6106967	429,1825	3,99113	1	37	565	361						Fix_sw.jpg	0	880	547	72	111	494	255	467	0	Content		493	250	19089291	869099107
19106	08:50:13.484	00:00:19.106	1147	551,437	387,9184	0,625426	0,6136942	419,7244	3,926954	3	563,8701	373,5713	0,6262553	0,613736	429,3926	4,017075	1	37	564	374						Fix_sw.jpg	0	880	547	72	111	494	255	467	0	Content		492	263	19106042	869115858
19123	08:50:13.501	00:00:19.122	1148	565,7969	351,0125	0,6261623	0,6169754	440,6688	4,135054	3	552,5682	363,7358	0,625272	0,617126	429,1499	4,028735	1	37	553	364						Fix_sw.jpg	0	880	547	72	111	494	255	467	0	Content		481	253	19122665	869132481
19139	08:50:13.517	00:00:19.139	1149	561,0052	372,2457	0,6246525	0,6200335	430,0325	4,098047	3	561,4139	372,0345	0,6246659	0,6200402	430,0355	4,098423	1	37	561	372						Fix_sw.jpg	0	880	547	72	111	494	255	467	0	Content		489	261	19139415	869149231
19156	08:50:13.534	00:00:19.155	1150	550,9289	387,2243	0,6232281	0,622691	422,2993	4,05508	3	559,9793	373,3347	0,6238901	0,6227986	430,5853	4,134187	1	37	560	373						Fix_sw.jpg	0	880	547	72	111	494	255	467	0	Content		488	262	19155917	869165733
19173	08:50:13.551	00:00:19.172	1151	566,4133	368,9926	0,6232061	0,6254724	430,3407	4,141674	3	562,6929	367,9338	0,6231306	0,6255199	430,3407	4,13993	1	37	563	368						Fix_sw.jpg	0	880	547	72	111	494	255	467	0	Content		491	257	19172787	869182603
19189	08:50:13.567	00:00:19.189	1152	546,1035	380,8988	0,6218166	0,6285905	420,4055	4,031126	3	558,6829	366,3174	0,6226766	0,628578	430,9829	4,131586	1	37	559	366						Fix_sw.jpg	0	880	547	72	111	494	255	467	0	Content		487	255	19189286	869199102
19206	08:50:13.584	00:00:19.206	1153	564,1039	370,9542	0,6219854	0,6313245	431,5446	4,158855	3	566,8202	365,5348	0,6220614	0,6315427	431,5445	4,161685	1	37	567	366						Fix_sw.jpg	0	880	547	72	111	494	255	467	0	Content		495	255	19206154	869215970
19223	08:50:13.601	00:00:19.222	1154	548,3232	384,5338	0,620525	0,6343003	419,6231	4,088304	3	562,1693	366,3988	0,6214809	0,6343576	431,6286	4,204366	1	37	562	366						Fix_sw.jpg	0	880	547	72	111	494	255	467	0	Content		490	255	19222535	869232351
19239	08:50:13.617	00:00:19.239	1155	541,8046	390,4753	0,6193066	0,6371318	415,2089	4,14431	3	560,722	366,594	0,6206293	0,6371616	431,8812	4,308661	1	37	561	367						Fix_sw.jpg	0	880	547	72	111	494	255	467	0	Content		489	256	19239402	869249218
19256	08:50:13.634	00:00:19.255	1156	560,9842	369,5432	0,6199443	0,6400396	432,2269	4,271799	3	565,825	367,1028	0,6200586	0,6401306	432,2269	4,274959	1	37	566	367						Fix_sw.jpg	0	880	547	72	111	494	255	467	0	Content		494	256	19255907	869265723
19273	08:50:13.651	00:00:19.272	1157	553,4146	373,6619	0,6183962	0,6436801	420,2712	4,149205	3	568,4106	354,2934	0,6193792	0,6437328	432,782	4,271871	1	37	568	354						Fix_sw.jpg	0	880	547	72	111	494	255	467	0	Content		496	243	19272772	869282588
19289	08:50:13.667	00:00:19.289	1158	561,9106	378,4373	0,6182328	0,6471694	426,6788	4,297958	3	568,5436	367,6933	0,618701	0,6472508	432,9947	4,361231	1	37	569	368						Fix_sw.jpg	0	880	547	72	111	494	255	467	0	Content		497	257	19289154	869298970
19306	08:50:13.684	00:00:19.306	1159	561,7679	377,6264	0,6172032	0,6508961	421,8781	4,216624	3	573,6862	359,7897	0,6180331	0,6509714	433,1668	4,328515	1	37	574	360						Fix_sw.jpg	0	880	547	72	111	494	255	467	0	Content		502	249	19306099	869315915
19323	08:50:13.701	00:00:19.322	1160	562,7733	375,5125	0,6168658	0,6544969	426,79	4,299154	3	568,9808	361,8376	0,6173328	0,6546834	433,2959	4,364716	1	37	569	362						Fix_sw.jpg	0	880	547	72	111	494	255	467	0	Content		497	251	19322528	869332344
19339	08:50:13.717	00:00:19.339	1161	558,0274	383,5616	0,616025	0,6580756	424,3847	4,162962	3	572,9685	367,1886	0,6168355	0,6581963	434,0386	4,258634	1	37	573	367						Fix_sw.jpg	0	880	547	72	111	494	255	467	0	Content		501	256	19339393	869349209
19356	08:50:13.734	00:00:19.355	1162	549,4235	362,3787	0,6174142	0,6613599	432,5364	4,156526	3	557,7873	357,5326	0,6176849	0,6614561	434,0523	4,173824	1	37	558	358						Fix_sw.jpg	0	880	547	72	111	494	255	467	0	Content		486	247	19355898	869365714
19373	08:50:13.751	00:00:19.372	1163	-1024	-768	-1	-1	-1	-1	4	-1024	-768	-1	-1	-1	-1	4		0	0						Fix_sw.jpg	0	880	547	72	111				0	Content		-72	-111	19372842	869382658
19389	08:50:13.767	00:00:19.389	1164	-1024	-768	-1	-1	-1	-1	4	-1024	-768	-1	-1	-1	-1	4		0	0						Fix_sw.jpg	0	880	547	72	111				0	Content		-72	-111	19389146	869398962
19406	08:50:13.784	00:00:19.406	1165	-1024	-768	-1	-1	-1	-1	4	-1024	-768	-1	-1	-1	-1	4		0	0						Fix_sw.jpg	0	880	547	72	111				0	Content		-72	-111	19406212	869416028
19423	08:50:13.801	00:00:19.422	1166	-1024	-768	-1	-1	-1	-1	4	-1024	-768	-1	-1	-1	-1	4		0	0						Fix_sw.jpg	0	880	547	72	111				0	Content		-72	-111	19422512	869432328
19439	08:50:13.817	00:00:19.439	1167	-1024	-768	-1	-1	-1	-1	4	-1024	-768	-1	-1	-1	-1	4		0	0						Fix_sw.jpg	0	880	547	72	111				0	Content		-72	-111	19439384	869449200
19456	08:50:13.834	00:00:19.456	1168	-1024	-768	-1	-1	-1	-1	4	-1024	-768	-1	-1	-1	-1	4		0	0						Fix_sw.jpg	0	880	547	72	111				0	Content		-72	-111	19456010	869465826
19473	08:50:13.851	00:00:19.472	1169	-1024	-768	-1	-1	-1	-1	4	-1024	-768	-1	-1	-1	-1	4		0	0						Fix_sw.jpg	0	880	547	72	111				0	Content		-72	-111	19472630	869482446
19489	08:50:13.867	00:00:19.489	1170	-1024	-768	-1	-1	-1	-1	4	-1024	-768	-1	-1	-1	-1	4		0	0						Fix_sw.jpg	0	880	547	72	111				0	Content		-72	-111	19489379	869499195
19506	08:50:13.884	00:00:19.506	1171	-1024	-768	-1	-1	-1	-1	4	-1024	-768	-1	-1	-1	-1	4		0	0						Fix_sw.jpg	0	880	547	72	111				0	Content		-72	-111	19506010	869515826
19523	08:50:13.901	00:00:19.522	1172	-1024	-768	-1	-1	-1	-1	4	-1024	-768	-1	-1	-1	-1	4		0	0						Fix_sw.jpg	0	880	547	72	111				0	Content		-72	-111	19522627	869532443
19523	08:50:13.901																				ImageEnd	16	0	0	Fix_sw.jpg
19536	08:50:13.914																				ImageStart	8	0	0	StimuliFarbe_blau_gruen.png
19539	08:50:13.917	00:00:19.539	1173	-1024	-768	-1	-1	-1	-1	4	-1024	-768	-1	-1	-1	-1	4		0	0						StimuliFarbe_blau_gruen.png	0	880	547	72	111				0	Content		-72	-111	19539250	869549066
19556	08:50:13.934	00:00:19.556	1174	-1024	-768	-1	-1	-1	-1	4	-1024	-768	-1	-1	-1	-1	4		0	0						StimuliFarbe_blau_gruen.png	0	880	547	72	111				0	Content		-72	-111	19556000	869565816
19573	08:50:13.951	00:00:19.572	1175	-1024	-768	-1	-1	-1	-1	4	-1024	-768	-1	-1	-1	-1	4		0	0						StimuliFarbe_blau_gruen.png	0	880	547	72	111				0	Content		-72	-111	19572626	869582442
19589	08:50:13.967	00:00:19.589	1176	-1024	-768	-1	-1	-1	-1	4	-1024	-768	-1	-1	-1	-1	4		0	0						StimuliFarbe_blau_gruen.png	0	880	547	72	111				0	Content		-72	-111	19589001	869598817
19606	08:50:13.984	00:00:19.606	1177	-1024	-768	-1	-1	-1	-1	4	-1024	-768	-1	-1	-1	-1	4		0	0						StimuliFarbe_blau_gruen.png	0	880	547	72	111				0	Content		-72	-111	19606246	869616062
19623	08:50:14.001	00:00:19.622	1178	-1024	-768	-1	-1	-1	-1	4	-1024	-768	-1	-1	-1	-1	4		0	0						StimuliFarbe_blau_gruen.png	0	880	547	72	111				0	Content		-72	-111	19622870	869632686
19639	08:50:14.017	00:00:19.639	1179	-1024	-768	-1	-1	-1	-1	4	-1024	-768	-1	-1	-1	-1	4		0	0						StimuliFarbe_blau_gruen.png	0	880	547	72	111				0	Content		-72	-111	19639495	869649311
19656	08:50:14.034	00:00:19.655	1180	-1024	-768	-1	-1	-1	-1	4	-1024	-768	-1	-1	-1	-1	4		0	0						StimuliFarbe_blau_gruen.png	0	880	547	72	111				0	Content		-72	-111	19655618	869665434
19672	08:50:14.050	00:00:19.672	1181	-1024	-768	-1	-1	-1	-1	4	-1024	-768	-1	-1	-1	-1	4		0	0						StimuliFarbe_blau_gruen.png	0	880	547	72	111				0	Content		-72	-111	19672245	869682061
19689	08:50:14.067	00:00:19.688	1182	-1024	-768	-1	-1	-1	-1	4	-1024	-768	-1	-1	-1	-1	4		0	0						StimuliFarbe_blau_gruen.png	0	880	547	72	111				0	Content		-72	-111	19688993	869698809
19706	08:50:14.084	00:00:19.705	1183	-1024	-768	-1	-1	-1	-1	4	-1024	-768	-1	-1	-1	-1	4		0	0						StimuliFarbe_blau_gruen.png	0	880	547	72	111				0	Content		-72	-111	19705616	869715432
19722	08:50:14.100	00:00:19.722	1184	-1024	-768	-1	-1	-1	-1	4	-1024	-768	-1	-1	-1	-1	4		0	0						StimuliFarbe_blau_gruen.png	0	880	547	72	111				0	Content		-72	-111	19722236	869732052
19739	08:50:14.117	00:00:19.738	1185	-1024	-768	-1	-1	-1	-1	4	-1024	-768	-1	-1	-1	-1	4		0	0						StimuliFarbe_blau_gruen.png	0	880	547	72	111				0	Content		-72	-111	19738862	869748678
19756	08:50:14.134	00:00:19.756	1186	-1024	-768	-1	-1	-1	-1	4	-1024	-768	-1	-1	-1	-1	4		0	0						StimuliFarbe_blau_gruen.png	0	880	547	72	111				0	Content		-72	-111	19756068	869765884
19773	08:50:14.151	00:00:19.773	1187	-1024	-768	-1	-1	-1	-1	4	-1024	-768	-1	-1	-1	-1	4		0	0						StimuliFarbe_blau_gruen.png	0	880	547	72	111				0	Content		-72	-111	19773427	869783243
19791	08:50:14.169	00:00:19.790	1188	-1024	-768	-1	-1	-1	-1	4	-1024	-768	-1	-1	-1	-1	4		0	0						StimuliFarbe_blau_gruen.png	0	880	547	72	111				0	Content		-72	-111	19790673	869800489
19805	08:50:14.183	00:00:19.805	1189	-1024	-768	-1	-1	-1	-1	4	-1024	-768	-1	-1	-1	-1	4		0	0						StimuliFarbe_blau_gruen.png	0	880	547	72	111				0	Content		-72	-111	19805478	869815294
19822	08:50:14.200	00:00:19.822	1190	-1024	-768	-1	-1	-1	-1	4	-1024	-768	-1	-1	-1	-1	4		0	0						StimuliFarbe_blau_gruen.png	0	880	547	72	111				0	Content		-72	-111	19822226	869832042
19839	08:50:14.217	00:00:19.838	1191	-1024	-768	-1	-1	-1	-1	4	-1024	-768	-1	-1	-1	-1	4		0	0						StimuliFarbe_blau_gruen.png	0	880	547	72	111				0	Content		-72	-111	19838848	869848664
19855	08:50:14.233	00:00:19.855	1192	-1024	-768	-1	-1	-1	-1	4	-1024	-768	-1	-1	-1	-1	4		0	0						StimuliFarbe_blau_gruen.png	0	880	547	72	111				0	Content		-72	-111	19855476	869865292
19872	08:50:14.250	00:00:19.872	1193	-1024	-768	-1	-1	-1	-1	4	-1024	-768	-1	-1	-1	-1	4		0	0						StimuliFarbe_blau_gruen.png	0	880	547	72	111				0	Content		-72	-111	19872097	869881913
19889	08:50:14.267	00:00:19.888	1194	-1024	-768	-1	-1	-1	-1	4	-1024	-768	-1	-1	-1	-1	4		0	0						StimuliFarbe_blau_gruen.png	0	880	547	72	111				0	Content		-72	-111	19888721	869898537
19906	08:50:14.284	00:00:19.905	1195	-1024	-768	-1	-1	-1	-1	4	-1024	-768	-1	-1	-1	-1	4		0	0						StimuliFarbe_blau_gruen.png	0	880	547	72	111				0	Content		-72	-111	19905915	869915731
19923	08:50:14.301	00:00:19.923	1196	-1024	-768	-1	-1	-1	-1	4	-1024	-768	-1	-1	-1	-1	4		0	0						StimuliFarbe_blau_gruen.png	0	880	547	72	111				0	Content		-72	-111	19923289	869933105
19941	08:50:14.319	00:00:19.940	1197	-1024	-768	-1	-1	-1	-1	4	-1024	-768	-1	-1	-1	-1	4		0	0						StimuliFarbe_blau_gruen.png	0	880	547	72	111				0	Content		-72	-111	19940539	869950355
19955	08:50:14.333	00:00:19.955	1198	-1024	-768	-1	-1	-1	-1	4	-1024	-768	-1	-1	-1	-1	4		0	0						StimuliFarbe_blau_gruen.png	0	880	547	72	111				0	Content		-72	-111	19955469	869965285
19972	08:50:14.350	00:00:19.972	1199	422,1864	533,7262	0,4667419	0,776517	463,3481	3,958522	3	422,1864	533,7262	0,4667419	0,776517	463,3481	3,958522	1	38	422	534						StimuliFarbe_blau_gruen.png	0	880	547	72	111	350	413	234	0	Content		350	423	19972092	869981908
19989	08:50:14.367	00:00:19.988	1200	-1024	-768	-1	-1	-1	-1	4	-1024	-768	-1	-1	-1	-1	4	38	0	0						StimuliFarbe_blau_gruen.png	0	880	547	72	111	350	413	234	0	Content		-72	-111	19988841	869998657
20005	08:50:14.383	00:00:20.005	1201	-1024	-768	-1	-1	-1	-1	4	-1024	-768	-1	-1	-1	-1	4	38	0	0						StimuliFarbe_blau_gruen.png	0	880	547	72	111	350	413	234	0	Content		-72	-111	20005338	870015154
20023	08:50:14.401	00:00:20.022	1202	-1024	-768	-1	-1	-1	-1	4	-1024	-768	-1	-1	-1	-1	4	38	0	0						StimuliFarbe_blau_gruen.png	0	880	547	72	111	350	413	234	0	Content		-72	-111	20022826	870032642
20040	08:50:14.418	00:00:20.039	1203	-1024	-768	-1	-1	-1	-1	4	-1024	-768	-1	-1	-1	-1	4	38	0	0						StimuliFarbe_blau_gruen.png	0	880	547	72	111	350	413	234	0	Content		-72	-111	20039825	870049641
20056	08:50:14.434	00:00:20.056	1204	-1024	-768	-1	-1	-1	-1	4	-1024	-768	-1	-1	-1	-1	4	38	0	0						StimuliFarbe_blau_gruen.png	0	880	547	72	111	350	413	234	0	Content		-72	-111	20056206	870066022
20073	08:50:14.451	00:00:20.072	1205	437,6581	549,9122	0,4653285	0,7770208	463,3481	4,115248	3	437,6581	549,9122	0,4653285	0,7770208	463,3481	4,115248	1	38	438	550						StimuliFarbe_blau_gruen.png	0	880	547	72	111	350	413	234	0	Content		366	439	20072957	870082773
20090	08:50:14.468	00:00:20.089	1206	83,42723	513,9694	0,4581339	0,7778166	463,3481	4,192036	3	83,42723	513,9694	0,4581339	0,7778166	463,3481	4,192036	1	38	83	514						StimuliFarbe_blau_gruen.png	0	880	547	72	111	350	413	234	0	Content		11	403	20089706	870099522
20106	08:50:14.484	00:00:20.106	1207	-1024	-768	-1	-1	-1	-1	4	-1024	-768	-1	-1	-1	-1	4	38	0	0						StimuliFarbe_blau_gruen.png	0	880	547	72	111	350	413	234	0	Content		-72	-111	20106327	870116143
20123	08:50:14.501	00:00:20.122	1208	-1024	-768	-1	-1	-1	-1	4	-1024	-768	-1	-1	-1	-1	4	38	0	0						StimuliFarbe_blau_gruen.png	0	880	547	72	111	350	413	234	0	Content		-72	-111	20122701	870132517
20140	08:50:14.518	00:00:20.139	1209	-1024	-768	-1	-1	-1	-1	4	-1024	-768	-1	-1	-1	-1	4	38	0	0						StimuliFarbe_blau_gruen.png	0	880	547	72	111	350	413	234	0	Content		-72	-111	20139770	870149586
20156	08:50:14.534	00:00:20.156	1210	-1024	-768	-1	-1	-1	-1	4	-1024	-768	-1	-1	-1	-1	4	38	0	0						StimuliFarbe_blau_gruen.png	0	880	547	72	111	350	413	234	0	Content		-72	-111	20156193	870166009
20173	08:50:14.551	00:00:20.173	1211	-1024	-768	-1	-1	-1	-1	4	-1024	-768	-1	-1	-1	-1	4	38	0	0						StimuliFarbe_blau_gruen.png	0	880	547	72	111	350	413	234	0	Content		-72	-111	20173059	870182875
20190	08:50:14.568	00:00:20.189	1212	-1024	-768	-1	-1	-1	-1	4	-1024	-768	-1	-1	-1	-1	4	38	0	0						StimuliFarbe_blau_gruen.png	0	880	547	72	111	350	413	234	0	Content		-72	-111	20189691	870199507
20206	08:50:14.584	00:00:20.206	1213	550,6434	358,8503	0,4588701	0,7736106	457,4704	4,232278	3	550,6434	358,8503	0,4588701	0,7736106	457,4704	4,232278	1	39	551	359						StimuliFarbe_blau_gruen.png	0	880	547	72	111	483	252	249	0	Content		479	248	20206317	870216133
20223	08:50:14.601	00:00:20.222	1214	548,2287	356,2051	0,4581362	0,7738146	456,73	4,250537	3	548,2287	356,2051	0,4581362	0,7738146	456,73	4,250537	1	39	548	356						StimuliFarbe_blau_gruen.png	0	880	547	72	111	483	252	249	0	Content		476	245	20222690	870232506
20240	08:50:14.618	00:00:20.239	1215	557,468	363,8766	0,4575002	0,7741212	456,2648	4,273462	3	557,468	363,8766	0,4575002	0,7741212	456,2648	4,273462	1	39	557	364						StimuliFarbe_blau_gruen.png	0	880	547	72	111	483	252	249	0	Content		485	253	20239633	870249449
20256	08:50:14.634	00:00:20.255	1216	552,8184	362,6801	0,4563743	0,7741121	453,9453	4,212016	3	552,8184	362,6801	0,4563743	0,7741121	453,9453	4,212016	1	39	553	363						StimuliFarbe_blau_gruen.png	0	880	547	72	111	483	252	249	0	Content		481	252	20255936	870265752
20273	08:50:14.651	00:00:20.272	1217	557,0451	362,5648	0,4563284	0,7740311	455,7084	4,232754	3	557,0451	362,5648	0,4563284	0,7740311	455,7084	4,232754	1	39	557	363						StimuliFarbe_blau_gruen.png	0	880	547	72	111	483	252	249	0	Content		485	252	20272558	870282374
20289	08:50:14.667	00:00:20.289	1218	550,3149	358,4906	0,4562251	0,7738303	456,4858	4,281631	3	550,3149	358,4906	0,4562251	0,7738303	456,4858	4,281631	1	39	550	358						StimuliFarbe_blau_gruen.png	0	880	547	72	111	483	252	249	0	Content		478	247	20289310	870299126
20306	08:50:14.684	00:00:20.306	1219	554,5278	362,0741	0,4556677	0,7740241	454,8486	4,30439	3	554,5278	362,0741	0,4556677	0,7740241	454,8486	4,30439	1	39	555	362						StimuliFarbe_blau_gruen.png	0	880	547	72	111	483	252	249	0	Content		483	251	20306306	870316122
20323	08:50:14.701	00:00:20.323	1220	552,2045	360,5276	0,4560099	0,7738345	456,891	4,295753	3	552,2045	360,5276	0,4560099	0,7738345	456,891	4,295753	1	39	552	361						StimuliFarbe_blau_gruen.png	0	880	547	72	111	483	252	249	0	Content		480	250	20323058	870332874
20340	08:50:14.718	00:00:20.339	1221	555,9537	360,4417	0,4558596	0,773513	456,5195	4,345535	3	555,9537	360,4417	0,4558596	0,773513	456,5195	4,345535	1	39	556	360						StimuliFarbe_blau_gruen.png	0	880	547	72	111	483	252	249	0	Content		484	249	20339626	870349442
20356	08:50:14.734	00:00:20.355	1222	559,17	365,8719	0,4556545	0,772539	456,1094	4,346556	3	559,17	365,8719	0,4556545	0,772539	456,1094	4,346556	1	39	559	366						StimuliFarbe_blau_gruen.png	0	880	547	72	111	483	252	249	0	Content		487	255	20355807	870365623
20373	08:50:14.751	00:00:20.372	1223	553,9664	366,9078	0,4551167	0,7714345	454,538	4,364779	3	553,9664	366,9078	0,4551167	0,7714345	454,538	4,364779	1	39	554	367						StimuliFarbe_blau_gruen.png	0	880	547	72	111	483	252	249	0	Content		482	256	20372555	870382371
20389	08:50:14.767	00:00:20.389	1224	556,0155	357,0767	0,455462	0,7704489	457,1665	4,376418	3	556,0155	357,0767	0,455462	0,7704489	457,1665	4,376418	1	39	556	357						StimuliFarbe_blau_gruen.png	0	880	547	72	111	483	252	249	0	Content		484	246	20389182	870398998
20406	08:50:14.784	00:00:20.406	1225	553,9156	366,7045	0,4549294	0,7696484	456,41	4,390866	3	553,9156	366,7045	0,4549294	0,7696484	456,41	4,390866	1	39	554	367						StimuliFarbe_blau_gruen.png	0	880	547	72	111	483	252	249	0	Content		482	256	20406305	870416121
20423	08:50:14.801	00:00:20.422	1226	561,486	366,2354	0,4541863	0,7692356	454,1333	4,329086	3	561,486	366,2354	0,4541863	0,7692356	454,1333	4,329086	1	39	561	366						StimuliFarbe_blau_gruen.png	0	880	547	72	111	483	252	249	0	Content		489	255	20422927	870432743
20439	08:50:14.817	00:00:20.439	1227	557,5469	364,2796	0,4543784	0,7688174	456,2211	4,420224	3	557,5469	364,2796	0,4543784	0,7688174	456,2211	4,420224	1	39	558	364						StimuliFarbe_blau_gruen.png	0	880	547	72	111	483	252	249	0	Content		486	253	20439499	870449315
20456	08:50:14.834	00:00:20.455	1228	587,1194	365,1922	0,4523671	0,7681347	450,9015	4,346228	3	587,1194	365,1922	0,4523671	0,7681347	450,9015	4,346228	1	40	587	365						StimuliFarbe_blau_gruen.png	0	880	547	72	111	632	277	583	0	Content		515	254	20455801	870465617
20472	08:50:14.850	00:00:20.472	1229	667,7206	365,2761	0,4485293	0,7672981	443,1801	4,229959	3	667,7206	365,2761	0,4485293	0,7672981	443,1801	4,229959	1	40	668	365						StimuliFarbe_blau_gruen.png	0	880	547	72	111	632	277	583	0	Content		596	254	20472429	870482245
20489	08:50:14.867	00:00:20.489	1230	701,0202	374,1806	0,4442586	0,7679414	432,5179	4,13933	3	701,0202	374,1806	0,4442586	0,7679414	432,5179	4,13933	1	40	701	374						StimuliFarbe_blau_gruen.png	0	880	547	72	111	632	277	583	0	Content		629	263	20489178	870498994
20506	08:50:14.884	00:00:20.506	1231	703,3856	382,544	0,4435234	0,7693585	431,6896	4,077384	3	703,3856	382,544	0,4435234	0,7693585	431,6896	4,077384	1	40	703	383						StimuliFarbe_blau_gruen.png	0	880	547	72	111	632	277	583	0	Content		631	272	20506179	870515995
20523	08:50:14.901	00:00:20.522	1232	703,1819	376,1292	0,4432192	0,770836	432,2115	4,074876	3	703,1819	376,1292	0,4432192	0,770836	432,2115	4,074876	1	40	703	376						StimuliFarbe_blau_gruen.png	0	880	547	72	111	632	277	583	0	Content		631	265	20522804	870532620
20539	08:50:14.917	00:00:20.539	1233	699,8463	376,0096	0,442912	0,7717741	432,029	4,083237	3	699,8463	376,0096	0,442912	0,7717741	432,029	4,083237	1	40	700	376						StimuliFarbe_blau_gruen.png	0	880	547	72	111	632	277	583	0	Content		628	265	20539371	870549187
20556	08:50:14.934	00:00:20.555	1234	698,571	381,7503	0,4424647	0,7723709	430,5071	4,145384	3	698,571	381,7503	0,4424647	0,7723709	430,5071	4,145384	1	40	699	382						StimuliFarbe_blau_gruen.png	0	880	547	72	111	632	277	583	0	Content		627	271	20555673	870565489
20572	08:50:14.950	00:00:20.572	1235	702,4443	386,3962	0,4424913	0,7726232	430,0282	4,104556	3	702,4443	386,3962	0,4424913	0,7726232	430,0282	4,104556	1	40	702	386						StimuliFarbe_blau_gruen.png	0	880	547	72	111	632	277	583	0	Content		630	275	20572421	870582237
20589	08:50:14.967	00:00:20.589	1236	703,2763	381,3177	0,4426686	0,7720926	430,4313	4,087547	3	703,2763	381,3177	0,4426686	0,7720926	430,4313	4,087547	1	40	703	381						StimuliFarbe_blau_gruen.png	0	880	547	72	111	632	277	583	0	Content		631	270	20589047	870598863
20606	08:50:14.984	00:00:20.606	1237	704,1478	389,4539	0,4422013	0,7711145	428,5811	4,039274	3	704,1478	389,4539	0,4422013	0,7711145	428,5811	4,039274	1	40	704	389						StimuliFarbe_blau_gruen.png	0	880	547	72	111	632	277	583	0	Content		632	278	20606168	870615984
20623	08:50:15.001	00:00:20.622	1238	703,5781	380,4071	0,442717	0,7703735	430,2998	4,112837	3	703,5781	380,4071	0,442717	0,7703735	430,2998	4,112837	1	40	704	380						StimuliFarbe_blau_gruen.png	0	880	547	72	111	632	277	583	0	Content		632	269	20622794	870632610
20639	08:50:15.017	00:00:20.639	1239	711,8776	388,0624	0,4420052	0,7700731	427,7717	4,06135	3	711,8776	388,0624	0,4420052	0,7700731	427,7717	4,06135	1	40	712	388						StimuliFarbe_blau_gruen.png	0	880	547	72	111	632	277	583	0	Content		640	277	20639487	870649303
20656	08:50:15.034	00:00:20.655	1240	701,2341	385,8198	0,4419522	0,7703094	428,6147	4,072227	3	701,2341	385,8198	0,4419522	0,7703094	428,6147	4,072227	1	40	701	386						StimuliFarbe_blau_gruen.png	0	880	547	72	111	632	277	583	0	Content		629	275	20655667	870665483
20672	08:50:15.050	00:00:20.672	1241	702,3441	391,5973	0,4408952	0,7710682	426,041	4,084718	3	702,3441	391,5973	0,4408952	0,7710682	426,041	4,084718	1	40	702	392						StimuliFarbe_blau_gruen.png	0	880	547	72	111	632	277	583	0	Content		630	281	20672293	870682109
20689	08:50:15.067	00:00:20.688	1242	707,105	384,7206	0,4411224	0,7718063	429,2978	4,100773	3	707,105	384,7206	0,4411224	0,7718063	429,2978	4,100773	1	40	707	385						StimuliFarbe_blau_gruen.png	0	880	547	72	111	632	277	583	0	Content		635	274	20688917	870698733
20706	08:50:15.084	00:00:20.706	1243	701,8745	389,8182	0,4400492	0,7722802	427,6314	4,088667	3	701,8745	389,8182	0,4400492	0,7722802	427,6314	4,088667	1	40	702	390						StimuliFarbe_blau_gruen.png	0	880	547	72	111	632	277	583	0	Content		630	279	20706040	870715856
20723	08:50:15.101	00:00:20.722	1244	702,1094	395,7592	0,4392361	0,7725204	427,0297	4,036909	3	702,1094	395,7592	0,4392361	0,7725204	427,0297	4,036909	1	40	702	396						StimuliFarbe_blau_gruen.png	0	880	547	72	111	632	277	583	0	Content		630	285	20722790	870732606
20739	08:50:15.117	00:00:20.739	1245	712,166	382,7928	0,4389417	0,7728081	428,4411	4,067428	3	712,166	382,7928	0,4389417	0,7728081	428,4411	4,067428	1	40	712	383						StimuliFarbe_blau_gruen.png	0	880	547	72	111	632	277	583	0	Content		640	272	20739231	870749047
20756	08:50:15.134	00:00:20.755	1246	703,9247	392,5165	0,4381561	0,7731192	427,2749	4,098552	3	703,9247	392,5165	0,4381561	0,7731192	427,2749	4,098552	1	40	704	393						StimuliFarbe_blau_gruen.png	0	880	547	72	111	632	277	583	0	Content		632	282	20755539	870765355
20772	08:50:15.150	00:00:20.772	1247	707,6843	388,4001	0,4381433	0,7733019	428,7116	4,064254	3	707,6843	388,4001	0,4381433	0,7733019	428,7116	4,064254	1	40	708	388						StimuliFarbe_blau_gruen.png	0	880	547	72	111	632	277	583	0	Content		636	277	20772287	870782103
20789	08:50:15.167	00:00:20.788	1248	703,7321	385,8087	0,4375274	0,7736582	427,4218	4,140294	3	703,7321	385,8087	0,4375274	0,7736582	427,4218	4,140294	1	40	704	386						StimuliFarbe_blau_gruen.png	0	880	547	72	111	632	277	583	0	Content		632	275	20788911	870798727
20806	08:50:15.184	00:00:20.806	1249	706,2071	389,4901	0,4375019	0,7742582	428,1263	4,091742	3	706,2071	389,4901	0,4375019	0,7742582	428,1263	4,091742	1	40	706	389						StimuliFarbe_blau_gruen.png	0	880	547	72	111	632	277	583	0	Content		634	278	20806035	870815851
20823	08:50:15.201	00:00:20.822	1250	710,2026	388,248	0,4367349	0,7749918	425,7004	4,079236	3	710,2026	388,248	0,4367349	0,7749918	425,7004	4,079236	1	40	710	388						StimuliFarbe_blau_gruen.png	0	880	547	72	111	632	277	583	0	Content		638	277	20822658	870832474
20839	08:50:15.217	00:00:20.839	1251	708,8007	388,0917	0,437218	0,7759528	428,274	4,104184	3	708,8007	388,0917	0,437218	0,7759528	428,274	4,104184	1	40	709	388						StimuliFarbe_blau_gruen.png	0	880	547	72	111	632	277	583	0	Content		637	277	20839225	870849041
20856	08:50:15.234	00:00:20.855	1252	705,0564	386,9606	0,4367197	0,7769842	426,8675	4,129539	3	705,0564	386,9606	0,4367197	0,7769842	426,8675	4,129539	1	40	705	387						StimuliFarbe_blau_gruen.png	0	880	547	72	111	632	277	583	0	Content		633	276	20855532	870865348
20872	08:50:15.250	00:00:20.872	1253	705,0115	393,5039	0,4361169	0,7777919	425,1899	4,135612	3	705,0115	393,5039	0,4361169	0,7777919	425,1899	4,135612	1	40	705	394						StimuliFarbe_blau_gruen.png	0	880	547	72	111	632	277	583	0	Content		633	283	20872280	870882096
20889	08:50:15.267	00:00:20.888	1254	710,3386	382,3149	0,4364288	0,7784328	427,2135	4,137127	3	710,3386	382,3149	0,4364288	0,7784328	427,2135	4,137127	1	40	710	382						StimuliFarbe_blau_gruen.png	0	880	547	72	111	632	277	583	0	Content		638	271	20888916	870898732
20906	08:50:15.284	00:00:20.906	1255	705,7787	386,1078	0,436537	0,7789999	428,0114	4,142692	3	705,7787	386,1078	0,436537	0,7789999	428,0114	4,142692	1	40	706	386						StimuliFarbe_blau_gruen.png	0	880	547	72	111	632	277	583	0	Content		634	275	20906029	870915845
20923	08:50:15.301	00:00:20.922	1256	702,6813	390,7904	0,4361756	0,7792934	427,2378	4,101144	3	702,6813	390,7904	0,4361756	0,7792934	427,2378	4,101144	1	40	703	391						StimuliFarbe_blau_gruen.png	0	880	547	72	111	632	277	583	0	Content		631	280	20922652	870932468
20939	08:50:15.317	00:00:20.939	1257	706,7822	390,7195	0,436239	0,7795389	427,9741	4,150446	3	706,7822	390,7195	0,436239	0,7795389	427,9741	4,150446	1	40	707	391						StimuliFarbe_blau_gruen.png	0	880	547	72	111	632	277	583	0	Content		635	280	20939221	870949037
20956	08:50:15.334	00:00:20.955	1258	706,0557	390,9455	0,4361243	0,7795472	427,655	4,152406	3	706,0557	390,9455	0,4361243	0,7795472	427,655	4,152406	1	40	706	391						StimuliFarbe_blau_gruen.png	0	880	547	72	111	632	277	583	0	Content		634	280	20955524	870965340
20972	08:50:15.350	00:00:20.972	1259	710,3279	387,7065	0,4358231	0,7792799	426,4629	4,167775	3	710,3279	387,7065	0,4358231	0,7792799	426,4629	4,167775	1	40	710	388						StimuliFarbe_blau_gruen.png	0	880	547	72	111	632	277	583	0	Content		638	277	20972149	870981965
20989	08:50:15.367	00:00:20.988	1260	704,7827	389,3193	0,435679	0,7787791	426,0857	4,17662	3	704,7827	389,3193	0,435679	0,7787791	426,0857	4,17662	1	40	705	389						StimuliFarbe_blau_gruen.png	0	880	547	72	111	632	277	583	0	Content		633	278	20988914	870998730
21006	08:50:15.384	00:00:21.005	1261	713,7715	394,4885	0,4349141	0,7782358	423,0504	4,16759	3	713,7715	394,4885	0,4349141	0,7782358	423,0504	4,16759	1	40	714	394						StimuliFarbe_blau_gruen.png	0	880	547	72	111	632	277	583	0	Content		642	283	21005906	871015722
21023	08:50:15.401	00:00:21.022	1262	711,5696	397,6172	0,4350783	0,7774637	424,2386	4,146801	3	711,5696	397,6172	0,4350783	0,7774637	424,2386	4,146801	1	40	712	398						StimuliFarbe_blau_gruen.png	0	880	547	72	111	632	277	583	0	Content		640	287	21022520	871032336
21039	08:50:15.417	00:00:21.039	1263	708,2846	394,078	0,4347944	0,776738	423,5883	4,112014	3	708,2846	394,078	0,4347944	0,776738	423,5883	4,112014	1	41	708	394						StimuliFarbe_blau_gruen.png	0	880	547	72	111	710	247	100	0	Content		636	283	21039216	871049032
21056	08:50:15.434	00:00:21.055	1264	711,467	423,4212	0,4274095	0,776228	395,3934	3,888558	3	711,467	423,4212	0,4274095	0,776228	395,3934	3,888558	1	41	711	423						StimuliFarbe_blau_gruen.png	0	880	547	72	111	710	247	100	0	Content		639	312	21055521	871065337
21072	08:50:15.450	00:00:21.072	1265	-1024	-768	-1	-1	-1	-1	4	-1024	-768	-1	-1	-1	-1	4	41	0	0						StimuliFarbe_blau_gruen.png	0	880	547	72	111	710	247	100	0	Content		-72	-111	21072144	871081960
21089	08:50:15.467	00:00:21.088	1266	864,9369	316,5474	0,43796	0,7737415	443,0965	4,295175	3	864,9369	316,5474	0,43796	0,7737415	443,0965	4,295175	1	41	865	317						StimuliFarbe_blau_gruen.png	0	880	547	72	111	710	247	100	0	Content		793	206	21088770	871098586
21106	08:50:15.484	00:00:21.105	1267	867,3336	305,4922	0,4381117	0,773267	444,4171	4,328004	3	867,3336	305,4922	0,4381117	0,773267	444,4171	4,328004	1	41	867	305						StimuliFarbe_blau_gruen.png	0	880	547	72	111	710	247	100	0	Content		795	194	21105904	871115720
21122	08:50:15.500	00:00:21.122	1268	853,2676	322,3239	0,4368829	0,7723591	439,7781	4,265354	3	853,2676	322,3239	0,4368829	0,7723591	439,7781	4,265354	1	41	853	322						StimuliFarbe_blau_gruen.png	0	880	547	72	111	710	247	100	0	Content		781	211	21122141	871131957
21139	08:50:15.517	00:00:21.139	1269	-1024	-768	-1	-1	-1	-1	4	-1024	-768	-1	-1	-1	-1	4		0	0						StimuliFarbe_blau_gruen.png	0	880	547	72	111				0	Content		-72	-111	21139083	871148899
21155	08:50:15.533	00:00:21.155	1270	-1024	-768	-1	-1	-1	-1	4	-1024	-768	-1	-1	-1	-1	4		0	0						StimuliFarbe_blau_gruen.png	0	880	547	72	111				0	Content		-72	-111	21155387	871165203
21172	08:50:15.550	00:00:21.172	1271	-1024	-768	-1	-1	-1	-1	4	-1024	-768	-1	-1	-1	-1	4		0	0						StimuliFarbe_blau_gruen.png	0	880	547	72	111				0	Content		-72	-111	21172007	871181823
21189	08:50:15.567	00:00:21.188	1272	-1024	-768	-1	-1	-1	-1	4	-1024	-768	-1	-1	-1	-1	4		0	0						StimuliFarbe_blau_gruen.png	0	880	547	72	111				0	Content		-72	-111	21188760	871198576
21206	08:50:15.584	00:00:21.205	1273	-1024	-768	-1	-1	-1	-1	4	-1024	-768	-1	-1	-1	-1	4		0	0						StimuliFarbe_blau_gruen.png	0	880	547	72	111				0	Content		-72	-111	21205631	871215447
21222	08:50:15.600	00:00:21.222	1274	-1024	-768	-1	-1	-1	-1	4	-1024	-768	-1	-1	-1	-1	4		0	0						StimuliFarbe_blau_gruen.png	0	880	547	72	111				0	Content		-72	-111	21222129	871231945
21239	08:50:15.617	00:00:21.238	1275	-1024	-768	-1	-1	-1	-1	4	-1024	-768	-1	-1	-1	-1	4		0	0						StimuliFarbe_blau_gruen.png	0	880	547	72	111				0	Content		-72	-111	21238891	871248707
21256	08:50:15.634	00:00:21.255	1276	-1024	-768	-1	-1	-1	-1	4	-1024	-768	-1	-1	-1	-1	4		0	0						StimuliFarbe_blau_gruen.png	0	880	547	72	111				0	Content		-72	-111	21255504	871265320
21272	08:50:15.650	00:00:21.272	1277	-1024	-768	-1	-1	-1	-1	4	-1024	-768	-1	-1	-1	-1	4		0	0						StimuliFarbe_blau_gruen.png	0	880	547	72	111				0	Content		-72	-111	21272129	871281945
21289	08:50:15.667	00:00:21.288	1278	-1024	-768	-1	-1	-1	-1	4	-1024	-768	-1	-1	-1	-1	4		0	0						StimuliFarbe_blau_gruen.png	0	880	547	72	111				0	Content		-72	-111	21288887	871298703
21306	08:50:15.684	00:00:21.305	1279	-1024	-768	-1	-1	-1	-1	4	-1024	-768	-1	-1	-1	-1	4		0	0						StimuliFarbe_blau_gruen.png	0	880	547	72	111				0	Content		-72	-111	21305503	871315319
21322	08:50:15.700	00:00:21.322	1280	-1024	-768	-1	-1	-1	-1	4	-1024	-768	-1	-1	-1	-1	4		0	0						StimuliFarbe_blau_gruen.png	0	880	547	72	111				0	Content		-72	-111	21322125	871331941
21339	08:50:15.717	00:00:21.338	1281	-1024	-768	-1	-1	-1	-1	4	-1024	-768	-1	-1	-1	-1	4		0	0						StimuliFarbe_blau_gruen.png	0	880	547	72	111				0	Content		-72	-111	21338748	871348564
21355	08:50:15.733	00:00:21.354	1282	-1024	-768	-1	-1	-1	-1	4	-1024	-768	-1	-1	-1	-1	4		0	0						StimuliFarbe_blau_gruen.png	0	880	547	72	111				0	Content		-72	-111	21354998	871364814
21372	08:50:15.750	00:00:21.372	1283	-1024	-768	-1	-1	-1	-1	4	-1024	-768	-1	-1	-1	-1	4		0	0						StimuliFarbe_blau_gruen.png	0	880	547	72	111				0	Content		-72	-111	21372373	871382189
21389	08:50:15.767	00:00:21.388	1284	-1024	-768	-1	-1	-1	-1	4	-1024	-768	-1	-1	-1	-1	4		0	0						StimuliFarbe_blau_gruen.png	0	880	547	72	111				0	Content		-72	-111	21388997	871398813
21406	08:50:15.784	00:00:21.405	1285	-1024	-768	-1	-1	-1	-1	4	-1024	-768	-1	-1	-1	-1	4		0	0						StimuliFarbe_blau_gruen.png	0	880	547	72	111				0	Content		-72	-111	21405746	871415562
21422	08:50:15.800	00:00:21.421	1286	-1024	-768	-1	-1	-1	-1	4	-1024	-768	-1	-1	-1	-1	4		0	0						StimuliFarbe_blau_gruen.png	0	880	547	72	111				0	Content		-72	-111	21421747	871431563
21438	08:50:15.816	00:00:21.437	1287	-1024	-768	-1	-1	-1	-1	4	-1024	-768	-1	-1	-1	-1	4		0	0						StimuliFarbe_blau_gruen.png	0	880	547	72	111				0	Content		-72	-111	21437886	871447702
21454	08:50:15.832	00:00:21.454	1288	-1024	-768	-1	-1	-1	-1	4	-1024	-768	-1	-1	-1	-1	4		0	0						StimuliFarbe_blau_gruen.png	0	880	547	72	111				0	Content		-72	-111	21454493	871464309
21471	08:50:15.849	00:00:21.471	1289	-1024	-768	-1	-1	-1	-1	4	-1024	-768	-1	-1	-1	-1	4		0	0						StimuliFarbe_blau_gruen.png	0	880	547	72	111				0	Content		-72	-111	21471112	871480928
21488	08:50:15.866	00:00:21.487	1290	-1024	-768	-1	-1	-1	-1	4	-1024	-768	-1	-1	-1	-1	4		0	0						StimuliFarbe_blau_gruen.png	0	880	547	72	111				0	Content		-72	-111	21487735	871497551
21505	08:50:15.883	00:00:21.504	1291	-1024	-768	-1	-1	-1	-1	4	-1024	-768	-1	-1	-1	-1	4		0	0						StimuliFarbe_blau_gruen.png	0	880	547	72	111				0	Content		-72	-111	21504930	871514746
21522	08:50:15.900	00:00:21.522	1292	-1024	-768	-1	-1	-1	-1	4	-1024	-768	-1	-1	-1	-1	4		0	0						StimuliFarbe_blau_gruen.png	0	880	547	72	111				0	Content		-72	-111	21522302	871532118
21540	08:50:15.918	00:00:21.539	1293	-1024	-768	-1	-1	-1	-1	4	-1024	-768	-1	-1	-1	-1	4		0	0						StimuliFarbe_blau_gruen.png	0	880	547	72	111				0	Content		-72	-111	21539570	871549386
21554	08:50:15.932	00:00:21.554	1294	-1024	-768	-1	-1	-1	-1	4	-1024	-768	-1	-1	-1	-1	4		0	0						StimuliFarbe_blau_gruen.png	0	880	547	72	111				0	Content		-72	-111	21554355	871564171
21571	08:50:15.949	00:00:21.571	1295	-1024	-768	-1	-1	-1	-1	4	-1024	-768	-1	-1	-1	-1	4		0	0						StimuliFarbe_blau_gruen.png	0	880	547	72	111				0	Content		-72	-111	21571105	871580921
21588	08:50:15.966	00:00:21.587	1296	-1024	-768	-1	-1	-1	-1	4	-1024	-768	-1	-1	-1	-1	4		0	0						StimuliFarbe_blau_gruen.png	0	880	547	72	111				0	Content		-72	-111	21587729	871597545
21604	08:50:15.982	00:00:21.604	1297	-1024	-768	-1	-1	-1	-1	4	-1024	-768	-1	-1	-1	-1	4		0	0						StimuliFarbe_blau_gruen.png	0	880	547	72	111				0	Content		-72	-111	21604350	871614166
21621	08:50:15.999	00:00:21.620	1298	-1024	-768	-1	-1	-1	-1	4	-1024	-768	-1	-1	-1	-1	4		0	0						StimuliFarbe_blau_gruen.png	0	880	547	72	111				0	Content		-72	-111	21620973	871630789
21638	08:50:16.016	00:00:21.637	1299	-1024	-768	-1	-1	-1	-1	4	-1024	-768	-1	-1	-1	-1	4		0	0						StimuliFarbe_blau_gruen.png	0	880	547	72	111				0	Content		-72	-111	21637601	871647417
21655	08:50:16.033	00:00:21.654	1300	-1024	-768	-1	-1	-1	-1	4	-1024	-768	-1	-1	-1	-1	4		0	0						StimuliFarbe_blau_gruen.png	0	880	547	72	111				0	Content		-72	-111	21654792	871664608
21672	08:50:16.050	00:00:21.672	1301	-1024	-768	-1	-1	-1	-1	4	-1024	-768	-1	-1	-1	-1	4		0	0						StimuliFarbe_blau_gruen.png	0	880	547	72	111				0	Content		-72	-111	21672165	871681981
21689	08:50:16.067	00:00:21.689	1302	-1024	-768	-1	-1	-1	-1	4	-1024	-768	-1	-1	-1	-1	4		0	0						StimuliFarbe_blau_gruen.png	0	880	547	72	111				0	Content		-72	-111	21689412	871699228
21704	08:50:16.082	00:00:21.704	1303	-1024	-768	-1	-1	-1	-1	4	-1024	-768	-1	-1	-1	-1	4		0	0						StimuliFarbe_blau_gruen.png	0	880	547	72	111				0	Content		-72	-111	21704214	871714030
21721	08:50:16.099	00:00:21.720	1304	-1024	-768	-1	-1	-1	-1	4	-1024	-768	-1	-1	-1	-1	4		0	0						StimuliFarbe_blau_gruen.png	0	880	547	72	111				0	Content		-72	-111	21720963	871730779
21738	08:50:16.116	00:00:21.737	1305	-1024	-768	-1	-1	-1	-1	4	-1024	-768	-1	-1	-1	-1	4		0	0						StimuliFarbe_blau_gruen.png	0	880	547	72	111				0	Content		-72	-111	21737589	871747405
21754	08:50:16.132	00:00:21.754	1306	-1024	-768	-1	-1	-1	-1	4	-1024	-768	-1	-1	-1	-1	4		0	0						StimuliFarbe_blau_gruen.png	0	880	547	72	111				0	Content		-72	-111	21754210	871764026
21771	08:50:16.149	00:00:21.770	1307	-1024	-768	-1	-1	-1	-1	4	-1024	-768	-1	-1	-1	-1	4		0	0						StimuliFarbe_blau_gruen.png	0	880	547	72	111				0	Content		-72	-111	21770836	871780652
21787	08:50:16.165	00:00:21.787	1308	-1024	-768	-1	-1	-1	-1	4	-1024	-768	-1	-1	-1	-1	4		0	0						StimuliFarbe_blau_gruen.png	0	880	547	72	111				0	Content		-72	-111	21787457	871797273
21805	08:50:16.183	00:00:21.804	1309	-1024	-768	-1	-1	-1	-1	4	-1024	-768	-1	-1	-1	-1	4		0	0						StimuliFarbe_blau_gruen.png	0	880	547	72	111				0	Content		-72	-111	21804651	871814467
21822	08:50:16.200	00:00:21.822	1310	-1024	-768	-1	-1	-1	-1	4	-1024	-768	-1	-1	-1	-1	4		0	0						StimuliFarbe_blau_gruen.png	0	880	547	72	111				0	Content		-72	-111	21822024	871831840
21839	08:50:16.217	00:00:21.839	1311	-1024	-768	-1	-1	-1	-1	4	-1024	-768	-1	-1	-1	-1	4		0	0						StimuliFarbe_blau_gruen.png	0	880	547	72	111				0	Content		-72	-111	21839395	871849211
21854	08:50:16.232	00:00:21.854	1312	-1024	-768	-1	-1	-1	-1	4	-1024	-768	-1	-1	-1	-1	4		0	0						StimuliFarbe_blau_gruen.png	0	880	547	72	111				0	Content		-72	-111	21854199	871864015
21871	08:50:16.249	00:00:21.870	1313	-1024	-768	-1	-1	-1	-1	4	-1024	-768	-1	-1	-1	-1	4		0	0						StimuliFarbe_blau_gruen.png	0	880	547	72	111				0	Content		-72	-111	21870826	871880642
21888	08:50:16.266	00:00:21.887	1314	-1024	-768	-1	-1	-1	-1	4	-1024	-768	-1	-1	-1	-1	4		0	0						StimuliFarbe_blau_gruen.png	0	880	547	72	111				0	Content		-72	-111	21887571	871897387
21904	08:50:16.282	00:00:21.904	1315	-1024	-768	-1	-1	-1	-1	4	-1024	-768	-1	-1	-1	-1	4		0	0						StimuliFarbe_blau_gruen.png	0	880	547	72	111				0	Content		-72	-111	21904194	871914010
21921	08:50:16.299	00:00:21.920	1316	-1024	-768	-1	-1	-1	-1	4	-1024	-768	-1	-1	-1	-1	4		0	0						StimuliFarbe_blau_gruen.png	0	880	547	72	111				0	Content		-72	-111	21920823	871930639
21937	08:50:16.315	00:00:21.937	1317	-1024	-768	-1	-1	-1	-1	4	-1024	-768	-1	-1	-1	-1	4		0	0						StimuliFarbe_blau_gruen.png	0	880	547	72	111				0	Content		-72	-111	21937441	871947257
21955	08:50:16.333	00:00:21.954	1318	-1024	-768	-1	-1	-1	-1	4	-1024	-768	-1	-1	-1	-1	4		0	0						StimuliFarbe_blau_gruen.png	0	880	547	72	111				0	Content		-72	-111	21954637	871964453
21972	08:50:16.350	00:00:21.971	1319	-1024	-768	-1	-1	-1	-1	4	-1024	-768	-1	-1	-1	-1	4		0	0						StimuliFarbe_blau_gruen.png	0	880	547	72	111				0	Content		-72	-111	21971883	871981699
21989	08:50:16.367	00:00:21.989	1320	-1024	-768	-1	-1	-1	-1	4	-1024	-768	-1	-1	-1	-1	4		0	0						StimuliFarbe_blau_gruen.png	0	880	547	72	111				0	Content		-72	-111	21989129	871998945
22004	08:50:16.382	00:00:22.004	1321	-1024	-768	-1	-1	-1	-1	4	-1024	-768	-1	-1	-1	-1	4		0	0						StimuliFarbe_blau_gruen.png	0	880	547	72	111				0	Content		-72	-111	22004056	872013872
22021	08:50:16.399	00:00:22.020	1322	-1024	-768	-1	-1	-1	-1	4	-1024	-768	-1	-1	-1	-1	4		0	0						StimuliFarbe_blau_gruen.png	0	880	547	72	111				0	Content		-72	-111	22020682	872030498
22037	08:50:16.415	00:00:22.037	1323	-1024	-768	-1	-1	-1	-1	4	-1024	-768	-1	-1	-1	-1	4		0	0						StimuliFarbe_blau_gruen.png	0	880	547	72	111				0	Content		-72	-111	22037428	872047244
22054	08:50:16.432	00:00:22.054	1324	-1024	-768	-1	-1	-1	-1	4	-1024	-768	-1	-1	-1	-1	4		0	0						StimuliFarbe_blau_gruen.png	0	880	547	72	111				0	Content		-72	-111	22054052	872063868
22071	08:50:16.449	00:00:22.070	1325	-1024	-768	-1	-1	-1	-1	4	-1024	-768	-1	-1	-1	-1	4		0	0						StimuliFarbe_blau_gruen.png	0	880	547	72	111				0	Content		-72	-111	22070673	872080489
22087	08:50:16.465	00:00:22.087	1326	-1024	-768	-1	-1	-1	-1	4	-1024	-768	-1	-1	-1	-1	4		0	0						StimuliFarbe_blau_gruen.png	0	880	547	72	111				0	Content		-72	-111	22087297	872097113
22104	08:50:16.482	00:00:22.104	1327	-1024	-768	-1	-1	-1	-1	4	-1024	-768	-1	-1	-1	-1	4		0	0						StimuliFarbe_blau_gruen.png	0	880	547	72	111				0	Content		-72	-111	22104491	872114307
22122	08:50:16.500	00:00:22.121	1328	-1024	-768	-1	-1	-1	-1	4	-1024	-768	-1	-1	-1	-1	4		0	0						StimuliFarbe_blau_gruen.png	0	880	547	72	111				0	Content		-72	-111	22121863	872131679
22139	08:50:16.517	00:00:22.139	1329	-1024	-768	-1	-1	-1	-1	4	-1024	-768	-1	-1	-1	-1	4		0	0						StimuliFarbe_blau_gruen.png	0	880	547	72	111				0	Content		-72	-111	22139111	872148927
22154	08:50:16.532	00:00:22.153	1330	-1024	-768	-1	-1	-1	-1	4	-1024	-768	-1	-1	-1	-1	4		0	0						StimuliFarbe_blau_gruen.png	0	880	547	72	111				0	Content		-72	-111	22153918	872163734
22171	08:50:16.549	00:00:22.170	1331	-1024	-768	-1	-1	-1	-1	4	-1024	-768	-1	-1	-1	-1	4		0	0						StimuliFarbe_blau_gruen.png	0	880	547	72	111				0	Content		-72	-111	22170666	872180482
22187	08:50:16.565	00:00:22.187	1332	-1024	-768	-1	-1	-1	-1	4	-1024	-768	-1	-1	-1	-1	4		0	0						StimuliFarbe_blau_gruen.png	0	880	547	72	111				0	Content		-72	-111	22187289	872197105
22204	08:50:16.582	00:00:22.203	1333	-1024	-768	-1	-1	-1	-1	4	-1024	-768	-1	-1	-1	-1	4		0	0						StimuliFarbe_blau_gruen.png	0	880	547	72	111				0	Content		-72	-111	22203910	872213726
22221	08:50:16.599	00:00:22.220	1334	-1024	-768	-1	-1	-1	-1	4	-1024	-768	-1	-1	-1	-1	4		0	0						StimuliFarbe_blau_gruen.png	0	880	547	72	111				0	Content		-72	-111	22220535	872230351
22237	08:50:16.615	00:00:22.237	1335	-1024	-768	-1	-1	-1	-1	4	-1024	-768	-1	-1	-1	-1	4		0	0						StimuliFarbe_blau_gruen.png	0	880	547	72	111				0	Content		-72	-111	22237160	872246976
22254	08:50:16.632	00:00:22.254	1336	-1024	-768	-1	-1	-1	-1	4	-1024	-768	-1	-1	-1	-1	4		0	0						StimuliFarbe_blau_gruen.png	0	880	547	72	111				0	Content		-72	-111	22254354	872264170
22272	08:50:16.650	00:00:22.271	1337	-1024	-768	-1	-1	-1	-1	4	-1024	-768	-1	-1	-1	-1	4		0	0						StimuliFarbe_blau_gruen.png	0	880	547	72	111				0	Content		-72	-111	22271741	872281557
22289	08:50:16.667	00:00:22.288	1338	-1024	-768	-1	-1	-1	-1	4	-1024	-768	-1	-1	-1	-1	4		0	0						StimuliFarbe_blau_gruen.png	0	880	547	72	111				0	Content		-72	-111	22288974	872298790
22304	08:50:16.682	00:00:22.303	1339	-1024	-768	-1	-1	-1	-1	4	-1024	-768	-1	-1	-1	-1	4		0	0						StimuliFarbe_blau_gruen.png	0	880	547	72	111				0	Content		-72	-111	22303905	872313721
22321	08:50:16.699	00:00:22.320	1340	-1024	-768	-1	-1	-1	-1	4	-1024	-768	-1	-1	-1	-1	4		0	0						StimuliFarbe_blau_gruen.png	0	880	547	72	111				0	Content		-72	-111	22320528	872330344
22337	08:50:16.715	00:00:22.337	1341	-1024	-768	-1	-1	-1	-1	4	-1024	-768	-1	-1	-1	-1	4		0	0						StimuliFarbe_blau_gruen.png	0	880	547	72	111				0	Content		-72	-111	22337278	872347094
22354	08:50:16.732	00:00:22.353	1342	-1024	-768	-1	-1	-1	-1	4	-1024	-768	-1	-1	-1	-1	4		0	0						StimuliFarbe_blau_gruen.png	0	880	547	72	111				0	Content		-72	-111	22353905	872363721
22371	08:50:16.749	00:00:22.370	1343	-1024	-768	-1	-1	-1	-1	4	-1024	-768	-1	-1	-1	-1	4		0	0						StimuliFarbe_blau_gruen.png	0	880	547	72	111				0	Content		-72	-111	22370529	872380345
22387	08:50:16.765	00:00:22.387	1344	557,2114	396,5886	0,5847878	0,6418754	413,6123	4,263216	1	557,2114	396,5886	0,5847878	0,6418754	413,6123	4,263216	3	42	557	397						StimuliFarbe_blau_gruen.png	0	880	547	72	111	552	268	216	0	Content		485	286	22387152	872396968
22404	08:50:16.782	00:00:22.404	1345	-1024	-768	-1	-1	-1	-1	4	-1024	-768	-1	-1	-1	-1	4	42	0	0						StimuliFarbe_blau_gruen.png	0	880	547	72	111	552	268	216	0	Content		-72	-111	22404220	872414036
22422	08:50:16.800	00:00:22.421	1346	-1024	-768	-1	-1	-1	-1	4	-1024	-768	-1	-1	-1	-1	4	42	0	0						StimuliFarbe_blau_gruen.png	0	880	547	72	111	552	268	216	0	Content		-72	-111	22421593	872431409
22437	08:50:16.815	00:00:22.437	1347	-1024	-768	-1	-1	-1	-1	4	-1024	-768	-1	-1	-1	-1	4	42	0	0						StimuliFarbe_blau_gruen.png	0	880	547	72	111	552	268	216	0	Content		-72	-111	22437340	872447156
22454	08:50:16.832	00:00:22.453	1348	-1024	-768	-1	-1	-1	-1	4	-1024	-768	-1	-1	-1	-1	4	42	0	0						StimuliFarbe_blau_gruen.png	0	880	547	72	111	552	268	216	0	Content		-72	-111	22453925	872463741
22471	08:50:16.849	00:00:22.470	1349	-1024	-768	-1	-1	-1	-1	4	-1024	-768	-1	-1	-1	-1	4	42	0	0						StimuliFarbe_blau_gruen.png	0	880	547	72	111	552	268	216	0	Content		-72	-111	22470593	872480409
22487	08:50:16.865	00:00:22.487	1350	624,209	402,968	0,584542	0,6093367	411,5302	4,328156	3	624,209	402,968	0,584542	0,6093367	411,5302	4,328156	1	42	624	403						StimuliFarbe_blau_gruen.png	0	880	547	72	111	552	268	216	0	Content		552	292	22487144	872496960
22504	08:50:16.882	00:00:22.503	1351	911,8292	294,8065	0,6028562	0,604306	473,2202	5,303597	3	833,9029	354,7323	0,6011944	0,6044142	433,3301	4,814164	3	42	0	0						StimuliFarbe_blau_gruen.png	0	880	547	72	111	552	268	216	0	Content		-72	-111	22503770	872513586
22520	08:50:16.898	00:00:22.520	1352	640,2098	330,3523	0,6015407	0,5994138	473,2192	4,979159	3	627,5209	369,7348	0,6003223	0,5995353	440,7832	4,655625	1	42	628	370						StimuliFarbe_blau_gruen.png	0	880	547	72	111	552	268	216	0	Content		556	259	22520398	872530214
22537	08:50:16.915	00:00:22.537	1353	700,8674	325,3217	0,6131064	0,5945935	473,2167	5,041196	3	649,4485	379,3774	0,5996463	0,5947589	431,9464	4,601962	1	42	649	379						StimuliFarbe_blau_gruen.png	0	880	547	72	111	552	268	216	0	Content		577	268	22537020	872546836
22554	08:50:16.932	00:00:22.553	1354	642,3828	322,3833	0,606004	0,5908405	473,2193	4,95469	3	626,3889	360,0908	0,6046294	0,5911214	439,938	4,623517	1	42	626	360						StimuliFarbe_blau_gruen.png	0	880	547	72	111	552	268	216	0	Content		554	249	22553768	872563584
22570	08:50:16.948	00:00:22.570	1355	654,1042	323,318	0,6083591	0,5870746	473,2178	5,028943	3	620,3029	364,5644	0,6065972	0,5872868	439,4197	4,677007	1	42	620	365						StimuliFarbe_blau_gruen.png	0	880	547	72	111	552	268	216	0	Content		548	254	22570392	872580208
22587	08:50:16.965	00:00:22.587	1356	684,3716	324,7651	0,6103558	0,5832834	473,2207	5,03198	3	627,0449	364,9026	0,6082049	0,5835599	439,5378	4,658237	1	42	627	365						StimuliFarbe_blau_gruen.png	0	880	547	72	111	552	268	216	0	Content		555	254	22587017	872596833
22604	08:50:16.982	00:00:22.603	1357	-1024	-768	-1	-1	-1	-1	4	-1024	-768	-1	-1	-1	-1	4		0	0						StimuliFarbe_blau_gruen.png	0	880	547	72	111				0	Content		-72	-111	22603643	872613459
22620	08:50:16.998	00:00:22.620	1358	-1024	-768	-1	-1	-1	-1	4	-1024	-768	-1	-1	-1	-1	4		0	0						StimuliFarbe_blau_gruen.png	0	880	547	72	111				0	Content		-72	-111	22620266	872630082
22637	08:50:17.015	00:00:22.637	1359	-1024	-768	-1	-1	-1	-1	4	-1024	-768	-1	-1	-1	-1	4		0	0						StimuliFarbe_blau_gruen.png	0	880	547	72	111				0	Content		-72	-111	22637015	872646831
22654	08:50:17.032	00:00:22.653	1360	-1024	-768	-1	-1	-1	-1	4	-1024	-768	-1	-1	-1	-1	4		0	0						StimuliFarbe_blau_gruen.png	0	880	547	72	111				0	Content		-72	-111	22653638	872663454
22670	08:50:17.048	00:00:22.670	1361	-1024	-768	-1	-1	-1	-1	4	-1024	-768	-1	-1	-1	-1	4		0	0						StimuliFarbe_blau_gruen.png	0	880	547	72	111				0	Content		-72	-111	22670264	872680080
22687	08:50:17.065	00:00:22.686	1362	-1024	-768	-1	-1	-1	-1	4	-1024	-768	-1	-1	-1	-1	4		0	0						StimuliFarbe_blau_gruen.png	0	880	547	72	111				0	Content		-72	-111	22686885	872696701
22704	08:50:17.082	00:00:22.703	1363	-1024	-768	-1	-1	-1	-1	4	-1024	-768	-1	-1	-1	-1	4		0	0						StimuliFarbe_blau_gruen.png	0	880	547	72	111				0	Content		-72	-111	22703635	872713451
22720	08:50:17.098	00:00:22.720	1364	-1024	-768	-1	-1	-1	-1	4	-1024	-768	-1	-1	-1	-1	4		0	0						StimuliFarbe_blau_gruen.png	0	880	547	72	111				0	Content		-72	-111	22720260	872730076
22737	08:50:17.115	00:00:22.736	1365	-1024	-768	-1	-1	-1	-1	4	-1024	-768	-1	-1	-1	-1	4		0	0						StimuliFarbe_blau_gruen.png	0	880	547	72	111				0	Content		-72	-111	22736885	872746701
22754	08:50:17.132	00:00:22.753	1366	-1024	-768	-1	-1	-1	-1	4	-1024	-768	-1	-1	-1	-1	4		0	0						StimuliFarbe_blau_gruen.png	0	880	547	72	111				0	Content		-72	-111	22753507	872763323
22770	08:50:17.148	00:00:22.770	1367	-1024	-768	-1	-1	-1	-1	4	-1024	-768	-1	-1	-1	-1	4		0	0						StimuliFarbe_blau_gruen.png	0	880	547	72	111				0	Content		-72	-111	22770257	872780073
22787	08:50:17.165	00:00:22.786	1368	-1024	-768	-1	-1	-1	-1	4	-1024	-768	-1	-1	-1	-1	4		0	0						StimuliFarbe_blau_gruen.png	0	880	547	72	111				0	Content		-72	-111	22786882	872796698
22804	08:50:17.182	00:00:22.803	1369	-1024	-768	-1	-1	-1	-1	4	-1024	-768	-1	-1	-1	-1	4		0	0						StimuliFarbe_blau_gruen.png	0	880	547	72	111				0	Content		-72	-111	22803504	872813320
22820	08:50:17.198	00:00:22.820	1370	-1024	-768	-1	-1	-1	-1	4	-1024	-768	-1	-1	-1	-1	4		0	0						StimuliFarbe_blau_gruen.png	0	880	547	72	111				0	Content		-72	-111	22820132	872829948
22837	08:50:17.215	00:00:22.836	1371	-1024	-768	-1	-1	-1	-1	4	-1024	-768	-1	-1	-1	-1	4		0	0						StimuliFarbe_blau_gruen.png	0	880	547	72	111				0	Content		-72	-111	22836879	872846695
22854	08:50:17.232	00:00:22.853	1372	-1024	-768	-1	-1	-1	-1	4	-1024	-768	-1	-1	-1	-1	4		0	0						StimuliFarbe_blau_gruen.png	0	880	547	72	111				0	Content		-72	-111	22853502	872863318
22870	08:50:17.248	00:00:22.870	1373	-1024	-768	-1	-1	-1	-1	4	-1024	-768	-1	-1	-1	-1	4		0	0						StimuliFarbe_blau_gruen.png	0	880	547	72	111				0	Content		-72	-111	22870129	872879945
22887	08:50:17.265	00:00:22.886	1374	-1024	-768	-1	-1	-1	-1	4	-1024	-768	-1	-1	-1	-1	4		0	0						StimuliFarbe_blau_gruen.png	0	880	547	72	111				0	Content		-72	-111	22886749	872896565
22904	08:50:17.282	00:00:22.903	1375	-1024	-768	-1	-1	-1	-1	4	-1024	-768	-1	-1	-1	-1	4		0	0						StimuliFarbe_blau_gruen.png	0	880	547	72	111				0	Content		-72	-111	22903500	872913316
22920	08:50:17.298	00:00:22.920	1376	-1024	-768	-1	-1	-1	-1	4	-1024	-768	-1	-1	-1	-1	4		0	0						StimuliFarbe_blau_gruen.png	0	880	547	72	111				0	Content		-72	-111	22920123	872929939
22937	08:50:17.315	00:00:22.936	1377	-1024	-768	-1	-1	-1	-1	4	-1024	-768	-1	-1	-1	-1	4		0	0						StimuliFarbe_blau_gruen.png	0	880	547	72	111				0	Content		-72	-111	22936872	872946688
22953	08:50:17.331	00:00:22.953	1378	-1024	-768	-1	-1	-1	-1	4	-1024	-768	-1	-1	-1	-1	4		0	0						StimuliFarbe_blau_gruen.png	0	880	547	72	111				0	Content		-72	-111	22953496	872963312
22970	08:50:17.348	00:00:22.970	1379	-1024	-768	-1	-1	-1	-1	4	-1024	-768	-1	-1	-1	-1	4		0	0						StimuliFarbe_blau_gruen.png	0	880	547	72	111				0	Content		-72	-111	22970122	872979938
22987	08:50:17.365	00:00:22.986	1380	-1024	-768	-1	-1	-1	-1	4	-1024	-768	-1	-1	-1	-1	4		0	0						StimuliFarbe_blau_gruen.png	0	880	547	72	111				0	Content		-72	-111	22986744	872996560
23004	08:50:17.382	00:00:23.003	1381	-1024	-768	-1	-1	-1	-1	4	-1024	-768	-1	-1	-1	-1	4		0	0						StimuliFarbe_blau_gruen.png	0	880	547	72	111				0	Content		-72	-111	23003938	873013754
23021	08:50:17.399	00:00:23.021	1382	-1024	-768	-1	-1	-1	-1	4	-1024	-768	-1	-1	-1	-1	4		0	0						StimuliFarbe_blau_gruen.png	0	880	547	72	111				0	Content		-72	-111	23021310	873031126
23039	08:50:17.417	00:00:23.038	1383	-1024	-768	-1	-1	-1	-1	4	-1024	-768	-1	-1	-1	-1	4		0	0						StimuliFarbe_blau_gruen.png	0	880	547	72	111				0	Content		-72	-111	23038556	873048372
23053	08:50:17.431	00:00:23.053	1384	883,1542	304,7945	0,475484	0,6385546	438,8255	4,356682	3	883,1542	304,7945	0,475484	0,6385546	438,8255	4,356682	1	43	883	305						StimuliFarbe_blau_gruen.png	0	880	547	72	111	795	206	217	0	Content		811	194	23053361	873063177
23070	08:50:17.448	00:00:23.070	1385	-1024	-768	-1	-1	-1	-1	4	-1024	-768	-1	-1	-1	-1	4	43	0	0						StimuliFarbe_blau_gruen.png	0	880	547	72	111	795	206	217	0	Content		-72	-111	23070111	873079927
23087	08:50:17.465	00:00:23.086	1386	-1024	-768	-1	-1	-1	-1	4	-1024	-768	-1	-1	-1	-1	4	43	0	0						StimuliFarbe_blau_gruen.png	0	880	547	72	111	795	206	217	0	Content		-72	-111	23086720	873096536
23103	08:50:17.481	00:00:23.103	1387	862,5699	324,353	0,4770218	0,6347122	433,6147	4,333155	3	862,5699	324,353	0,4770218	0,6347122	433,6147	4,333155	1	43	863	324						StimuliFarbe_blau_gruen.png	0	880	547	72	111	795	206	217	0	Content		791	213	23103342	873113158
23120	08:50:17.498	00:00:23.120	1388	-1024	-768	-1	-1	-1	-1	4	-1024	-768	-1	-1	-1	-1	4	43	0	0						StimuliFarbe_blau_gruen.png	0	880	547	72	111	795	206	217	0	Content		-72	-111	23120100	873129916
23137	08:50:17.515	00:00:23.136	1389	-1024	-768	-1	-1	-1	-1	4	-1024	-768	-1	-1	-1	-1	4	43	0	0						StimuliFarbe_blau_gruen.png	0	880	547	72	111	795	206	217	0	Content		-72	-111	23136724	873146540
23154	08:50:17.532	00:00:23.153	1390	857,3911	323,8892	0,478362	0,6316646	429,4628	4,327743	3	857,3911	323,8892	0,478362	0,6316646	429,4628	4,327743	1	43	857	324						StimuliFarbe_blau_gruen.png	0	880	547	72	111	795	206	217	0	Content		785	213	23153585	873163401
23170	08:50:17.548	00:00:23.169	1391	866,8062	316,975	0,47995	0,6308479	432,667	4,301484	3	866,8062	316,975	0,47995	0,6308479	432,667	4,301484	1	43	867	317						StimuliFarbe_blau_gruen.png	0	880	547	72	111	795	206	217	0	Content		795	206	23169971	873179787
23187	08:50:17.565	00:00:23.186	1392	-1024	-768	-1	-1	-1	-1	4	-1024	-768	-1	-1	-1	-1	4	43	0	0						StimuliFarbe_blau_gruen.png	0	880	547	72	111	795	206	217	0	Content		-72	-111	23186721	873196537
23203	08:50:17.581	00:00:23.203	1393	859,3766	329,863	0,479885	0,6293703	428,2241	4,280716	3	859,3766	329,863	0,479885	0,6293703	428,2241	4,280716	1	43	859	330						StimuliFarbe_blau_gruen.png	0	880	547	72	111	795	206	217	0	Content		787	219	23203338	873213154
23220	08:50:17.598	00:00:23.220	1394	856,949	331,0738	0,480302	0,6285921	428,0795	4,299126	3	856,949	331,0738	0,480302	0,6285921	428,0795	4,299126	1	43	857	331						StimuliFarbe_blau_gruen.png	0	880	547	72	111	795	206	217	0	Content		785	220	23220089	873229905
23237	08:50:17.615	00:00:23.236	1395	880,9086	315,2226	0,48148	0,627664	430,3615	4,323533	3	880,9086	315,2226	0,48148	0,627664	430,3615	4,323533	1	43	881	315						StimuliFarbe_blau_gruen.png	0	880	547	72	111	795	206	217	0	Content		809	204	23236588	873246404
23253	08:50:17.631	00:00:23.253	1396	978,8157	228,0226	0,4898851	0,6260595	461,1558	4,66119	3	978,8157	228,0226	0,4898851	0,6260595	461,1558	4,66119	1	43	979	228						StimuliFarbe_blau_gruen.png	0	880	547	72	111	795	206	217	0	Content		907	117	23253207	873263023
23270	08:50:17.648	00:00:23.269	1397	-1024	-768	-1	-1	-1	-1	4	-1024	-768	-1	-1	-1	-1	4		0	0						StimuliFarbe_blau_gruen.png	0	880	547	72	111				0	Content		-72	-111	23269955	873279771
23287	08:50:17.665	00:00:23.286	1398	-1024	-768	-1	-1	-1	-1	4	-1024	-768	-1	-1	-1	-1	4		0	0						StimuliFarbe_blau_gruen.png	0	880	547	72	111				0	Content		-72	-111	23286704	873296520
23303	08:50:17.681	00:00:23.303	1399	-1024	-768	-1	-1	-1	-1	4	-1024	-768	-1	-1	-1	-1	4		0	0						StimuliFarbe_blau_gruen.png	0	880	547	72	111				0	Content		-72	-111	23303448	873313264
23320	08:50:17.698	00:00:23.319	1400	-1024	-768	-1	-1	-1	-1	4	-1024	-768	-1	-1	-1	-1	4		0	0						StimuliFarbe_blau_gruen.png	0	880	547	72	111				0	Content		-72	-111	23319948	873329764
23337	08:50:17.715	00:00:23.336	1401	-1024	-768	-1	-1	-1	-1	4	-1024	-768	-1	-1	-1	-1	4		0	0						StimuliFarbe_blau_gruen.png	0	880	547	72	111				0	Content		-72	-111	23336570	873346386
23353	08:50:17.731	00:00:23.353	1402	-1024	-768	-1	-1	-1	-1	4	-1024	-768	-1	-1	-1	-1	4		0	0						StimuliFarbe_blau_gruen.png	0	880	547	72	111				0	Content		-72	-111	23353193	873363009
23370	08:50:17.748	00:00:23.369	1403	-1024	-768	-1	-1	-1	-1	4	-1024	-768	-1	-1	-1	-1	4		0	0						StimuliFarbe_blau_gruen.png	0	880	547	72	111				0	Content		-72	-111	23369817	873379633
23386	08:50:17.764	00:00:23.386	1404	-1024	-768	-1	-1	-1	-1	4	-1024	-768	-1	-1	-1	-1	4		0	0						StimuliFarbe_blau_gruen.png	0	880	547	72	111				0	Content		-72	-111	23386441	873396257
23403	08:50:17.781	00:00:23.403	1405	-1024	-768	-1	-1	-1	-1	4	-1024	-768	-1	-1	-1	-1	4		0	0						StimuliFarbe_blau_gruen.png	0	880	547	72	111				0	Content		-72	-111	23403064	873412880
23420	08:50:17.798	00:00:23.419	1406	-1024	-768	-1	-1	-1	-1	4	-1024	-768	-1	-1	-1	-1	4		0	0						StimuliFarbe_blau_gruen.png	0	880	547	72	111				0	Content		-72	-111	23419813	873429629
23436	08:50:17.814	00:00:23.436	1407	-1024	-768	-1	-1	-1	-1	4	-1024	-768	-1	-1	-1	-1	4		0	0						StimuliFarbe_blau_gruen.png	0	880	547	72	111				0	Content		-72	-111	23436440	873446256
23453	08:50:17.831	00:00:23.453	1408	-1024	-768	-1	-1	-1	-1	4	-1024	-768	-1	-1	-1	-1	4		0	0						StimuliFarbe_blau_gruen.png	0	880	547	72	111				0	Content		-72	-111	23453063	873462879
23470	08:50:17.848	00:00:23.469	1409	-1024	-768	-1	-1	-1	-1	4	-1024	-768	-1	-1	-1	-1	4		0	0						StimuliFarbe_blau_gruen.png	0	880	547	72	111				0	Content		-72	-111	23469686	873479502
23486	08:50:17.864	00:00:23.486	1410	-1024	-768	-1	-1	-1	-1	4	-1024	-768	-1	-1	-1	-1	4		0	0						StimuliFarbe_blau_gruen.png	0	880	547	72	111				0	Content		-72	-111	23486436	873496252
23504	08:50:17.882	00:00:23.503	1411	-1024	-768	-1	-1	-1	-1	4	-1024	-768	-1	-1	-1	-1	4		0	0						StimuliFarbe_blau_gruen.png	0	880	547	72	111				0	Content		-72	-111	23503569	873513385
23520	08:50:17.898	00:00:23.520	1412	-1024	-768	-1	-1	-1	-1	4	-1024	-768	-1	-1	-1	-1	4		0	0						StimuliFarbe_blau_gruen.png	0	880	547	72	111				0	Content		-72	-111	23520307	873530123
23533	08:50:17.911																				ImageEnd	16	0	0	StimuliFarbe_blau_gruen.png
23537	08:50:17.915	00:00:23.536	1413	-1024	-768	-1	-1	-1	-1	4	-1024	-768	-1	-1	-1	-1	4		0	0						No media	0	1024	768	0	0				0	Content		0	0	23536929	873546745
23551	08:50:17.929																				ImageStart	8	0	0	Fix_sw.jpg
23553	08:50:17.931	00:00:23.553	1414	-1024	-768	-1	-1	-1	-1	4	-1024	-768	-1	-1	-1	-1	4		0	0						Fix_sw.jpg	0	880	547	72	111				0	Content		-72	-111	23553055	873562871
23570	08:50:17.948	00:00:23.569	1415	-1024	-768	-1	-1	-1	-1	4	-1024	-768	-1	-1	-1	-1	4		0	0						Fix_sw.jpg	0	880	547	72	111				0	Content		-72	-111	23569679	873579495
23586	08:50:17.964	00:00:23.586	1416	-1024	-768	-1	-1	-1	-1	4	-1024	-768	-1	-1	-1	-1	4		0	0						Fix_sw.jpg	0	880	547	72	111				0	Content		-72	-111	23586301	873596117
23603	08:50:17.981	00:00:23.603	1417	-1024	-768	-1	-1	-1	-1	4	-1024	-768	-1	-1	-1	-1	4		0	0						Fix_sw.jpg	0	880	547	72	111				0	Content		-72	-111	23603052	873612868
23620	08:50:17.998	00:00:23.619	1418	-1024	-768	-1	-1	-1	-1	4	-1024	-768	-1	-1	-1	-1	4		0	0						Fix_sw.jpg	0	880	547	72	111				0	Content		-72	-111	23619676	873629492
23636	08:50:18.014	00:00:23.636	1419	-1024	-768	-1	-1	-1	-1	4	-1024	-768	-1	-1	-1	-1	4		0	0						Fix_sw.jpg	0	880	547	72	111				0	Content		-72	-111	23636298	873646114
23653	08:50:18.031	00:00:23.652	1420	-1024	-768	-1	-1	-1	-1	4	-1024	-768	-1	-1	-1	-1	4		0	0						Fix_sw.jpg	0	880	547	72	111				0	Content		-72	-111	23652922	873662738
23670	08:50:18.048	00:00:23.670	1421	-1024	-768	-1	-1	-1	-1	4	-1024	-768	-1	-1	-1	-1	4		0	0						Fix_sw.jpg	0	880	547	72	111				0	Content		-72	-111	23670115	873679931
23687	08:50:18.065	00:00:23.687	1422	-1024	-768	-1	-1	-1	-1	4	-1024	-768	-1	-1	-1	-1	4		0	0						Fix_sw.jpg	0	880	547	72	111				0	Content		-72	-111	23687490	873697306
23705	08:50:18.083	00:00:23.704	1423	-1024	-768	-1	-1	-1	-1	4	-1024	-768	-1	-1	-1	-1	4		0	0						Fix_sw.jpg	0	880	547	72	111				0	Content		-72	-111	23704737	873714553
23720	08:50:18.098	00:00:23.719	1424	-1024	-768	-1	-1	-1	-1	4	-1024	-768	-1	-1	-1	-1	4		0	0						Fix_sw.jpg	0	880	547	72	111				0	Content		-72	-111	23719553	873729369
23736	08:50:18.114	00:00:23.736	1425	-1024	-768	-1	-1	-1	-1	4	-1024	-768	-1	-1	-1	-1	4		0	0						Fix_sw.jpg	0	880	547	72	111				0	Content		-72	-111	23736294	873746110
23753	08:50:18.131	00:00:23.752	1426	-1024	-768	-1	-1	-1	-1	4	-1024	-768	-1	-1	-1	-1	4		0	0						Fix_sw.jpg	0	880	547	72	111				0	Content		-72	-111	23752914	873762730
23770	08:50:18.148	00:00:23.769	1427	-1024	-768	-1	-1	-1	-1	4	-1024	-768	-1	-1	-1	-1	4		0	0						Fix_sw.jpg	0	880	547	72	111				0	Content		-72	-111	23769550	873779366
23786	08:50:18.164	00:00:23.786	1428	-1024	-768	-1	-1	-1	-1	4	-1024	-768	-1	-1	-1	-1	4		0	0						Fix_sw.jpg	0	880	547	72	111				0	Content		-72	-111	23786160	873795976
23803	08:50:18.181	00:00:23.802	1429	-1024	-768	-1	-1	-1	-1	4	-1024	-768	-1	-1	-1	-1	4		0	0						Fix_sw.jpg	0	880	547	72	111				0	Content		-72	-111	23802784	873812600
23820	08:50:18.198	00:00:23.819	1430	-1024	-768	-1	-1	-1	-1	4	-1024	-768	-1	-1	-1	-1	4		0	0						Fix_sw.jpg	0	880	547	72	111				0	Content		-72	-111	23819978	873829794
23837	08:50:18.215	00:00:23.837	1431	-1024	-768	-1	-1	-1	-1	4	-1024	-768	-1	-1	-1	-1	4		0	0						Fix_sw.jpg	0	880	547	72	111				0	Content		-72	-111	23837352	873847168
23855	08:50:18.233	00:00:23.854	1432	-1024	-768	-1	-1	-1	-1	4	-1024	-768	-1	-1	-1	-1	4		0	0						Fix_sw.jpg	0	880	547	72	111				0	Content		-72	-111	23854601	873864417
23870	08:50:18.248	00:00:23.869	1433	1001,407	375,576	0,4850856	0,6374906	444,0873	4,317875	3	1001,407	375,576	0,4850856	0,6374906	444,0873	4,317875	1	44	1001	376						Fix_sw.jpg	0	880	547	72	111	902	259	233	0	Content		929	265	23869539	873879355
23886	08:50:18.264	00:00:23.886	1434	-1024	-768	-1	-1	-1	-1	4	-1024	-768	-1	-1	-1	-1	4	44	0	0						Fix_sw.jpg	0	880	547	72	111	902	259	233	0	Content		-72	-111	23886153	873895969
23903	08:50:18.281	00:00:23.902	1435	-1024	-768	-1	-1	-1	-1	4	-1024	-768	-1	-1	-1	-1	4	44	0	0						Fix_sw.jpg	0	880	547	72	111	902	259	233	0	Content		-72	-111	23902896	873912712
23920	08:50:18.298	00:00:23.919	1436	978,3421	358,0582	0,6470969	0,5518512	438,9422	4,36695	0	971,2379	375,4539	0,4836213	0,6378326	440,6654	4,231764	0	44	975	367						Fix_sw.jpg	0	880	547	72	111	902	259	233	0	Content		903	256	23919641	873929457
23936	08:50:18.314	00:00:23.936	1437	-1024	-768	-1	-1	-1	-1	4	964,154	371,7556	0,4838727	0,6380922	442,6869	4,24129	0	44	964	372						Fix_sw.jpg	0	880	547	72	111	902	259	233	0	Content		892	261	23936146	873945962
23953	08:50:18.331	00:00:23.952	1438	-1024	-768	-1	-1	-1	-1	4	-1024	-768	-1	-1	-1	-1	4	44	0	0						Fix_sw.jpg	0	880	547	72	111	902	259	233	0	Content		-72	-111	23952894	873962710
23969	08:50:18.347	00:00:23.969	1439	967,3904	352,4181	0,6469796	0,5522283	440,7074	4,28296	0	960,0172	386,0543	0,4823968	0,6383987	438,5852	4,117057	0	44	964	369						Fix_sw.jpg	0	880	547	72	111	902	259	233	0	Content		892	258	23969382	873979198
23986	08:50:18.364	00:00:23.986	1440	981,3436	358,6925	0,6471356	0,5523083	441,2537	4,387431	0	966,5242	370,5664	0,4825903	0,6384351	439,5386	4,151526	0	44	974	365						Fix_sw.jpg	0	880	547	72	111	902	259	233	0	Content		902	254	23986017	873995833
24003	08:50:18.381	00:00:24.002	1441	971,5002	353,4731	0,6470866	0,5523178	441,2172	4,261248	0	964,0302	374,5638	0,4829914	0,6383821	441,2634	4,111506	0	44	968	364						Fix_sw.jpg	0	880	547	72	111	902	259	233	0	Content		896	253	24002768	874012584
24019	08:50:18.397	00:00:24.019	1442	998,6948	353,9706	0,648739	0,5522577	445,6636	4,307334	0	950,1833	385,7693	0,4826074	0,638295	440,4406	4,038104	0	44	974	370						Fix_sw.jpg	0	880	547	72	111	902	259	233	0	Content		902	259	24019391	874029207
24036	08:50:18.414	00:00:24.036	1443	-1024	-768	-1	-1	-1	-1	4	-1024	-768	-1	-1	-1	-1	4	44	0	0						Fix_sw.jpg	0	880	547	72	111	902	259	233	0	Content		-72	-111	24036014	874045830
24053	08:50:18.431	00:00:24.052	1444	-1024	-768	-1	-1	-1	-1	4	-1024	-768	-1	-1	-1	-1	4	44	0	0						Fix_sw.jpg	0	880	547	72	111	902	259	233	0	Content		-72	-111	24052637	874062453
24069	08:50:18.447	00:00:24.069	1445	-1024	-768	-1	-1	-1	-1	4	-1024	-768	-1	-1	-1	-1	4	44	0	0						Fix_sw.jpg	0	880	547	72	111	902	259	233	0	Content		-72	-111	24069390	874079206
24086	08:50:18.464	00:00:24.086	1446	-1024	-768	-1	-1	-1	-1	4	-1024	-768	-1	-1	-1	-1	4	44	0	0						Fix_sw.jpg	0	880	547	72	111	902	259	233	0	Content		-72	-111	24086013	874095829
24103	08:50:18.481	00:00:24.102	1447	793,7222	428,6842	0,6546825	0,5531331	445,663	4,384698	0	703,3511	440,8456	0,4878234	0,6388993	440,4406	3,916346	0	45	749	435						Fix_sw.jpg	0	880	547	72	111	582	350	267	0	Content		677	324	24102639	874112455
24119	08:50:18.497	00:00:24.119	1448	-1024	-768	-1	-1	-1	-1	4	700,9012	440,3162	0,4876739	0,6389536	440,4406	3,970072	0	45	701	440						Fix_sw.jpg	0	880	547	72	111	582	350	267	0	Content		629	329	24119387	874129203
24136	08:50:18.514	00:00:24.136	1449	-1024	-768	-1	-1	-1	-1	4	654,31	456,7439	0,4810852	0,6390973	419,6781	3,870873	0	45	654	457						Fix_sw.jpg	0	880	547	72	111	582	350	267	0	Content		582	346	24136010	874145826
24153	08:50:18.531	00:00:24.152	1450	-1024	-768	-1	-1	-1	-1	4	658,1798	469,4092	0,4796159	0,6390049	415,6943	3,802879	0	45	658	469						Fix_sw.jpg	0	880	547	72	111	582	350	267	0	Content		586	358	24152633	874162449
24169	08:50:18.547	00:00:24.169	1451	-1024	-768	-1	-1	-1	-1	4	652,5447	460,8141	0,4808003	0,6391171	420,9015	3,810142	0	45	653	461						Fix_sw.jpg	0	880	547	72	111	582	350	267	0	Content		581	350	24169258	874179074
24186	08:50:18.564	00:00:24.185	1452	-1024	-768	-1	-1	-1	-1	4	660,1334	457,9166	0,4816464	0,6392344	425,1982	3,847388	0	45	660	458						Fix_sw.jpg	0	880	547	72	111	582	350	267	0	Content		588	347	24185882	874195698
24203	08:50:18.581	00:00:24.202	1453	-1024	-768	-1	-1	-1	-1	4	653,4759	460,3518	0,4805895	0,6397258	422,785	3,763419	0	45	653	460						Fix_sw.jpg	0	880	547	72	111	582	350	267	0	Content		581	349	24202631	874212447
24219	08:50:18.597	00:00:24.219	1454	-1024	-768	-1	-1	-1	-1	4	654,3745	408,8696	0,4803964	0,6398544	423,2837	3,529921	0	45	654	409						Fix_sw.jpg	0	880	547	72	111	582	350	267	0	Content		582	298	24219253	874229069
24236	08:50:18.614	00:00:24.235	1455	-1024	-768	-1	-1	-1	-1	4	647,2052	457,2283	0,4795982	0,639987	421,5171	3,676324	0	45	647	457						Fix_sw.jpg	0	880	547	72	111	582	350	267	0	Content		575	346	24235874	874245690
24253	08:50:18.631	00:00:24.252	1456	-1024	-768	-1	-1	-1	-1	4	656,0513	461,6363	0,4785951	0,6404989	418,61	3,661628	0	45	656	462						Fix_sw.jpg	0	880	547	72	111	582	350	267	0	Content		584	351	24252943	874262759
24270	08:50:18.648	00:00:24.269	1457	-1024	-768	-1	-1	-1	-1	4	653,9033	462,7458	0,479512	0,6405978	422,4957	3,694767	0	45	654	463						Fix_sw.jpg	0	880	547	72	111	582	350	267	0	Content		582	352	24269569	874279385
24286	08:50:18.664	00:00:24.286	1458	-1024	-768	-1	-1	-1	-1	4	650,8752	467,3785	0,4787326	0,6407558	420,815	3,755113	0	45	651	467						Fix_sw.jpg	0	880	547	72	111	582	350	267	0	Content		579	356	24286191	874296007
24303	08:50:18.681	00:00:24.302	1459	-1024	-768	-1	-1	-1	-1	4	647,6401	461,426	0,4794741	0,6409604	423,8122	3,815488	0	45	648	461						Fix_sw.jpg	0	880	547	72	111	582	350	267	0	Content		576	350	24302614	874312430
24319	08:50:18.697	00:00:24.319	1460	-1024	-768	-1	-1	-1	-1	4	659,3909	455,1914	0,4797402	0,6414111	425,1549	3,775061	0	45	659	455						Fix_sw.jpg	0	880	547	72	111	582	350	267	0	Content		587	344	24319240	874329056
24336	08:50:18.714	00:00:24.335	1461	-1024	-768	-1	-1	-1	-1	4	630,2576	465,7183	0,4803979	0,6416184	426,5142	3,743604	0	45	630	466						Fix_sw.jpg	0	880	547	72	111	582	350	267	0	Content		558	355	24335862	874345678
24353	08:50:18.731	00:00:24.352	1462	-1024	-768	-1	-1	-1	-1	4	-1024	-768	-1	-1	-1	-1	4	45	0	0						Fix_sw.jpg	0	880	547	72	111	582	350	267	0	Content		-72	-111	24352806	874362622
24369	08:50:18.747	00:00:24.369	1463	-1024	-768	-1	-1	-1	-1	4	434,5899	472,8704	0,4892714	0,6418616	438,5221	3,977606	0	46	435	473						Fix_sw.jpg	0	880	547	72	111	202	346	133	0	Content		363	362	24369429	874379245
24386	08:50:18.764	00:00:24.386	1464	-1024	-768	-1	-1	-1	-1	4	369,6971	485,7	0,4910513	0,6423419	439,0416	3,861887	0	46	370	486						Fix_sw.jpg	0	880	547	72	111	202	346	133	0	Content		298	375	24386052	874395868
24402	08:50:18.780	00:00:24.402	1465	-1024	-768	-1	-1	-1	-1	4	273,7345	457,2891	0,4904695	0,6428383	434,468	3,754098	0	46	274	457						Fix_sw.jpg	0	880	547	72	111	202	346	133	0	Content		202	346	24402484	874412300
24419	08:50:18.797	00:00:24.419	1466	-1024	-768	-1	-1	-1	-1	4	258,4438	440,6104	0,4903922	0,6429606	434,4425	3,73459	0	46	258	441						Fix_sw.jpg	0	880	547	72	111	202	346	133	0	Content		186	330	24419421	874429237
24436	08:50:18.814	00:00:24.435	1467	-1024	-768	-1	-1	-1	-1	4	264,5632	451,8791	0,4901359	0,6428508	434,3471	3,845525	0	46	265	452						Fix_sw.jpg	0	880	547	72	111	202	346	133	0	Content		193	341	24435851	874445667
24452	08:50:18.830	00:00:24.452	1468	-1024	-768	-1	-1	-1	-1	4	262,3237	450,5596	0,4899047	0,6431209	434,124	3,770247	0	46	262	451						Fix_sw.jpg	0	880	547	72	111	202	346	133	0	Content		190	340	24452475	874462291
24469	08:50:18.847	00:00:24.469	1469	-1024	-768	-1	-1	-1	-1	4	317,3784	480,1543	0,4905303	0,6429275	437,1436	3,843762	0	46	317	480						Fix_sw.jpg	0	880	547	72	111	202	346	133	0	Content		245	369	24469099	874478915
24486	08:50:18.864	00:00:24.486	1470	-1024	-768	-1	-1	-1	-1	4	252,4151	441,498	0,4894372	0,6431891	434,05	3,725818	0	46	252	441						Fix_sw.jpg	0	880	547	72	111	202	346	133	0	Content		180	330	24486043	874495859
24503	08:50:18.881	00:00:24.502	1471	-1024	-768	-1	-1	-1	-1	4	320,7346	481,7714	0,4897582	0,6428674	435,9529	3,879102	0	47	321	482						Fix_sw.jpg	0	880	547	72	111	246	369	233	0	Content		249	371	24502847	874512663
24519	08:50:18.897	00:00:24.519	1472	-1024	-768	-1	-1	-1	-1	4	306,9491	475,4842	0,4906818	0,6429816	439,9853	3,855109	0	47	307	475						Fix_sw.jpg	0	880	547	72	111	246	369	233	0	Content		235	364	24519471	874529287
24536	08:50:18.914	00:00:24.535	1473	-1024	-768	-1	-1	-1	-1	4	324,324	481,9772	0,4889699	0,6426307	434,7673	3,807376	0	47	324	482						Fix_sw.jpg	0	880	547	72	111	246	369	233	0	Content		252	371	24535720	874545536
24547	08:50:18.925																				ImageEnd	16	0	0	Fix_sw.jpg
24553	08:50:18.931	00:00:24.552	1474	-1024	-768	-1	-1	-1	-1	4	-1024	-768	-1	-1	-1	-1	4	47	0	0						No media	0	1024	768	0	0	318	480	233	0	Content		0	0	24552586	874562402
24561	08:50:18.939																				ImageStart	8	0	0	StimuliFarbe_rot_gelb.png
24569	08:50:18.947	00:00:24.568	1475	-1024	-768	-1	-1	-1	-1	4	316,5388	479,2157	0,4889826	0,6420878	436,8542	3,786791	0	47	317	479						StimuliFarbe_rot_gelb.png	0	880	547	72	111	246	369	233	0	Content		245	368	24568968	874578784
24586	08:50:18.964	00:00:24.585	1476	-1024	-768	-1	-1	-1	-1	4	322,7603	480,2742	0,4895654	0,64179	439,6817	3,794361	0	47	323	480						StimuliFarbe_rot_gelb.png	0	880	547	72	111	246	369	233	0	Content		251	369	24585715	874595531
24602	08:50:18.980	00:00:24.602	1477	-1024	-768	-1	-1	-1	-1	4	318,8441	476,656	0,4894882	0,6417751	439,701	3,764948	0	47	319	477						StimuliFarbe_rot_gelb.png	0	880	547	72	111	246	369	233	0	Content		247	366	24602467	874612283
24619	08:50:18.997	00:00:24.619	1478	-1024	-768	-1	-1	-1	-1	4	312,6242	482,5977	0,4883789	0,6414987	436,8259	3,741146	0	47	313	483						StimuliFarbe_rot_gelb.png	0	880	547	72	111	246	369	233	0	Content		241	372	24619095	874628911
24636	08:50:19.014	00:00:24.635	1479	-1024	-768	-1	-1	-1	-1	4	312,4249	478,8442	0,4880392	0,6412796	436,0436	3,717663	0	47	312	479						StimuliFarbe_rot_gelb.png	0	880	547	72	111	246	369	233	0	Content		240	368	24635712	874645528
24652	08:50:19.030	00:00:24.652	1480	-1024	-768	-1	-1	-1	-1	4	317,9702	478,046	0,4877597	0,640978	435,6701	3,642057	0	47	318	478						StimuliFarbe_rot_gelb.png	0	880	547	72	111	246	369	233	0	Content		246	367	24652461	874662277
24669	08:50:19.047	00:00:24.669	1481	-1024	-768	-1	-1	-1	-1	4	305,3144	481,504	0,4875763	0,6410305	434,7822	3,646685	0	47	305	482						StimuliFarbe_rot_gelb.png	0	880	547	72	111	246	369	233	0	Content		233	371	24669084	874678900
24686	08:50:19.064	00:00:24.685	1482	-1024	-768	-1	-1	-1	-1	4	319,0278	473,7473	0,4881673	0,6409191	437,152	3,628873	0	47	319	474						StimuliFarbe_rot_gelb.png	0	880	547	72	111	246	369	233	0	Content		247	363	24685704	874695520
24702	08:50:19.080	00:00:24.702	1483	-1024	-768	-1	-1	-1	-1	4	311,3	479,991	0,4876706	0,6405385	435,7036	3,672217	0	47	311	480						StimuliFarbe_rot_gelb.png	0	880	547	72	111	246	369	233	0	Content		239	369	24702327	874712143
24719	08:50:19.097	00:00:24.718	1484	-1024	-768	-1	-1	-1	-1	4	417,3025	487,783	0,4873843	0,6376926	437,4939	3,160233	0	47	417	488						StimuliFarbe_rot_gelb.png	0	880	547	72	111	246	369	233	0	Content		345	377	24718950	874728766
24736	08:50:19.114	00:00:24.736	1485	-1024	-768	-1	-1	-1	-1	4	-1024	-768	-1	-1	-1	-1	4		0	0						StimuliFarbe_rot_gelb.png	0	880	547	72	111				0	Content		-72	-111	24736074	874745890
24753	08:50:19.131	00:00:24.752	1486	-1024	-768	-1	-1	-1	-1	4	-1024	-768	-1	-1	-1	-1	4		0	0						StimuliFarbe_rot_gelb.png	0	880	547	72	111				0	Content		-72	-111	24752766	874762582
24769	08:50:19.147	00:00:24.769	1487	-1024	-768	-1	-1	-1	-1	4	-1024	-768	-1	-1	-1	-1	4		0	0						StimuliFarbe_rot_gelb.png	0	880	547	72	111				0	Content		-72	-111	24769441	874779257
24786	08:50:19.164	00:00:24.785	1488	-1024	-768	-1	-1	-1	-1	4	-1024	-768	-1	-1	-1	-1	4		0	0						StimuliFarbe_rot_gelb.png	0	880	547	72	111				0	Content		-72	-111	24785562	874795378
24802	08:50:19.180	00:00:24.802	1489	-1024	-768	-1	-1	-1	-1	4	-1024	-768	-1	-1	-1	-1	4		0	0						StimuliFarbe_rot_gelb.png	0	880	547	72	111				0	Content		-72	-111	24802187	874812003
24819	08:50:19.197	00:00:24.818	1490	-1024	-768	-1	-1	-1	-1	4	-1024	-768	-1	-1	-1	-1	4		0	0						StimuliFarbe_rot_gelb.png	0	880	547	72	111				0	Content		-72	-111	24818936	874828752
24836	08:50:19.214	00:00:24.835	1491	-1024	-768	-1	-1	-1	-1	4	-1024	-768	-1	-1	-1	-1	4		0	0						StimuliFarbe_rot_gelb.png	0	880	547	72	111				0	Content		-72	-111	24835562	874845378
24852	08:50:19.230	00:00:24.852	1492	258,0496	201,0782	0,4888521	0,6292377	437,4939	3,520268	3	258,0496	201,0782	0,4888521	0,6292377	437,4939	3,520268	3		0	0						StimuliFarbe_rot_gelb.png	0	880	547	72	111				0	Content		-72	-111	24852186	874862002
24869	08:50:19.247	00:00:24.868	1493	251,7339	218,5957	0,4885796	0,6294529	434,0083	3,300534	3	251,6689	218,607	0,4885797	0,6294529	434,0083	3,300555	1	48	252	219						StimuliFarbe_rot_gelb.png	0	880	547	72	111	185	115	83	0	Content		180	108	24868935	874878751
24886	08:50:19.264	00:00:24.885	1494	213,3	233,7453	0,4884043	0,6296504	434,0083	3,473742	3	213,3	233,7453	0,4884043	0,6296504	434,0083	3,473742	1	48	213	234						StimuliFarbe_rot_gelb.png	0	880	547	72	111	185	115	83	0	Content		141	123	24885558	874895374
24902	08:50:19.280	00:00:24.902	1495	213,3353	249,5223	0,4929449	0,6301921	417,0089	3,361533	3	213,3133	246,3852	0,4879935	0,6297989	433,4172	3,361263	1	48	213	246						StimuliFarbe_rot_gelb.png	0	880	547	72	111	185	115	83	0	Content		141	135	24902180	874911996
24919	08:50:19.297	00:00:24.918	1496	277,8433	233,8681	0,6516479	0,5388458	417,0084	3,487751	0	255,2278	238,5859	0,4880242	0,6295601	433,7621	3,514461	0	48	267	236						StimuliFarbe_rot_gelb.png	0	880	547	72	111	185	115	83	0	Content		195	125	24918932	874928748
24936	08:50:19.314	00:00:24.935	1497	-1024	-768	-1	-1	-1	-1	4	261,5457	217,7249	0,4878387	0,6296505	433,5121	3,3499	0	48	262	218						StimuliFarbe_rot_gelb.png	0	880	547	72	111	185	115	83	0	Content		190	107	24935556	874945372
24952	08:50:19.330	00:00:24.952	1498	-1024	-768	-1	-1	-1	-1	4	-1024	-768	-1	-1	-1	-1	4	49	0	0						StimuliFarbe_rot_gelb.png	0	880	547	72	111	223	114	200	0	Content		-72	-111	24952303	874962119
24969	08:50:19.347	00:00:24.968	1499	-1024	-768	-1	-1	-1	-1	4	-1024	-768	-1	-1	-1	-1	4	49	0	0						StimuliFarbe_rot_gelb.png	0	880	547	72	111	223	114	200	0	Content		-72	-111	24968798	874978614
24986	08:50:19.364	00:00:24.985	1500	278,4703	207,562	0,6564338	0,5387018	428,7142	3,643947	0	314,6384	235,9114	0,4863746	0,6296421	428,7145	3,351757	0	49	297	222						StimuliFarbe_rot_gelb.png	0	880	547	72	111	223	114	200	0	Content		225	111	24985670	874995486
25002	08:50:19.380	00:00:25.002	1501	242,7365	227,038	0,6509991	0,5390434	415,153	3,44434	0	308,8288	225,996	0,486354	0,6292958	428,7145	3,323441	0	49	276	227						StimuliFarbe_rot_gelb.png	0	880	547	72	111	223	114	200	0	Content		204	116	25002052	875011868
25019	08:50:19.397	00:00:25.018	1502	282,0916	228,3028	0,6513618	0,5389178	415,5092	3,492163	0	308,8288	225,996	0,4870023	0,6293375	431,7171	3,323441	0	49	295	227						StimuliFarbe_rot_gelb.png	0	880	547	72	111	223	114	200	0	Content		223	116	25018801	875028617
25035	08:50:19.413	00:00:25.035	1503	289,8947	229,9658	0,6517298	0,5390994	415,5087	3,576969	0	313,0994	215,4567	0,4873843	0,6293461	431,7171	3,308178	0	49	301	223						StimuliFarbe_rot_gelb.png	0	880	547	72	111	223	114	200	0	Content		229	112	25035300	875045116
25052	08:50:19.430	00:00:25.052	1504	238,2163	223,7103	0,651529	0,5396324	415,7013	3,55816	0	301,9343	214,062	0,487311	0,6292741	431,7171	3,327175	0	49	270	219						StimuliFarbe_rot_gelb.png	0	880	547	72	111	223	114	200	0	Content		198	108	25052049	875061865
25069	08:50:19.447	00:00:25.068	1505	205,2971	236,4403	0,6513624	0,5398622	414,521	3,571435	0	302,5918	212,6672	0,4875203	0,6293254	432,6141	3,322502	0	49	254	225						StimuliFarbe_rot_gelb.png	0	880	547	72	111	223	114	200	0	Content		182	114	25068674	875078490
25085	08:50:19.463	00:00:25.085	1506	-1024	-768	-1	-1	-1	-1	4	-1024	-768	-1	-1	-1	-1	4	49	0	0						StimuliFarbe_rot_gelb.png	0	880	547	72	111	223	114	200	0	Content		-72	-111	25085291	875095107
25102	08:50:19.480	00:00:25.101	1507	-1024	-768	-1	-1	-1	-1	4	-1024	-768	-1	-1	-1	-1	4	49	0	0						StimuliFarbe_rot_gelb.png	0	880	547	72	111	223	114	200	0	Content		-72	-111	25101959	875111775
25119	08:50:19.497	00:00:25.118	1508	314,1459	232,2829	0,6488176	0,539225	414,5204	3,539622	0	368,4995	240,0238	0,485768	0,6285568	432,6141	3,311571	0	49	341	236						StimuliFarbe_rot_gelb.png	0	880	547	72	111	223	114	200	0	Content		269	125	25118671	875128487
25135	08:50:19.513	00:00:25.135	1509	316,699	227,9241	0,6448576	0,5396546	411,9857	3,538154	0	374,3969	246,3717	0,4834893	0,6286871	431,9391	3,310952	0	49	346	237						StimuliFarbe_rot_gelb.png	0	880	547	72	111	223	114	200	0	Content		274	126	25135292	875145108
25152	08:50:19.530	00:00:25.151	1510	437,6067	244,6686	0,6446177	0,540859	416,4381	3,44967	0	529,8715	242,9566	0,4820954	0,6287321	431,9392	3,343304	0	50	484	244						StimuliFarbe_rot_gelb.png	0	880	547	72	111	459	174	250	0	Content		412	133	25151917	875161733
25169	08:50:19.547	00:00:25.168	1511	501,6241	273,2728	0,6415983	0,5419169	411,9845	3,491412	0	562,8095	277,0079	0,4812299	0,6293936	431,9392	3,316046	0	50	532	275						StimuliFarbe_rot_gelb.png	0	880	547	72	111	459	174	250	0	Content		460	164	25168543	875178359
25185	08:50:19.563	00:00:25.185	1512	519,5105	275,8037	0,6434419	0,5427917	418,6163	3,50492	0	577,6696	275,7379	0,4797373	0,6302572	428,371	3,332699	0	50	549	276						StimuliFarbe_rot_gelb.png	0	880	547	72	111	459	174	250	0	Content		477	165	25185290	875195106
25202	08:50:19.580	00:00:25.201	1513	530,77	281,2348	0,6437162	0,5427168	418,6163	3,335434	0	557,6276	300,2985	0,4796073	0,6300626	428,371	3,355622	0	50	544	291						StimuliFarbe_rot_gelb.png	0	880	547	72	111	459	174	250	0	Content		472	180	25201915	875211731
25219	08:50:19.597	00:00:25.218	1514	528,0523	286,7382	0,6435429	0,5423654	418,6163	3,321199	0	562,5508	297,0852	0,479371	0,6299734	428,371	3,318762	0	50	545	292						StimuliFarbe_rot_gelb.png	0	880	547	72	111	459	174	250	0	Content		473	181	25218539	875228355
25235	08:50:19.613	00:00:25.235	1515	482,941	278,7437	0,6422	0,5429301	415,6317	3,409082	0	561,3638	287,9034	0,4799746	0,6299348	431,1604	3,376966	0	50	522	283						StimuliFarbe_rot_gelb.png	0	880	547	72	111	459	174	250	0	Content		450	172	25235163	875244979
25252	08:50:19.630	00:00:25.251	1516	473,2871	281,5892	0,6419373	0,5429206	415,3342	3,296896	0	572,1317	289,7552	0,4800471	0,6298259	431,1604	3,283389	0	50	523	286						StimuliFarbe_rot_gelb.png	0	880	547	72	111	459	174	250	0	Content		451	175	25251913	875261729
25269	08:50:19.647	00:00:25.268	1517	480,5807	287,148	0,6421554	0,5426776	415,4888	3,348891	0	564,7081	306,2097	0,4790589	0,6296075	428,6781	3,442086	0	50	523	297						StimuliFarbe_rot_gelb.png	0	880	547	72	111	459	174	250	0	Content		451	186	25268539	875278355
25285	08:50:19.663	00:00:25.285	1518	492,5192	273,9937	0,642242	0,5427625	415,1019	3,324829	0	566,5916	290,6492	0,4797923	0,6295539	431,7252	3,405452	0	50	530	282						StimuliFarbe_rot_gelb.png	0	880	547	72	111	459	174	250	0	Content		458	171	25285165	875294981
25302	08:50:19.680	00:00:25.301	1519	499,1565	279,2491	0,6422935	0,5426772	415,5895	3,283528	0	575,7091	282,4303	0,4789412	0,6299335	428,7842	3,293847	0	50	537	281						StimuliFarbe_rot_gelb.png	0	880	547	72	111	459	174	250	0	Content		465	170	25301912	875311728
25319	08:50:19.697	00:00:25.318	1520	481,1343	286,7604	0,6420237	0,5424411	415,1372	3,309885	0	563,1954	282,9839	0,4788667	0,6297843	429,1977	3,313558	0	50	522	285						StimuliFarbe_rot_gelb.png	0	880	547	72	111	459	174	250	0	Content		450	174	25318535	875328351
25335	08:50:19.713	00:00:25.335	1521	494,9985	281,1934	0,6422146	0,5425028	415,5647	3,30984	0	574,6646	283,0001	0,4792321	0,6296075	431,0027	3,192311	0	50	535	282						StimuliFarbe_rot_gelb.png	0	880	547	72	111	459	174	250	0	Content		463	171	25335160	875344976
25352	08:50:19.730	00:00:25.351	1522	490,2316	285,445	0,6418423	0,5423915	415,483	3,303984	0	562,969	304,9496	0,4785387	0,629751	428,6659	3,422563	0	50	527	295						StimuliFarbe_rot_gelb.png	0	880	547	72	111	459	174	250	0	Content		455	184	25351785	875361601
25368	08:50:19.746	00:00:25.368	1523	484,1228	289,434	0,6413739	0,5424247	414,5655	3,317857	0	571,2369	287,044	0,4779382	0,6296512	427,7222	3,304525	0	50	528	288						StimuliFarbe_rot_gelb.png	0	880	547	72	111	459	174	250	0	Content		456	177	25368408	875378224
25385	08:50:19.763	00:00:25.385	1524	617,594	266,3624	0,6398565	0,5422415	417,3835	3,256496	0	672,0095	324,1185	0,4709671	0,6296349	407,3706	3,090017	0	50	645	295						StimuliFarbe_rot_gelb.png	0	880	547	72	111	459	174	250	0	Content		573	184	25385158	875394974
25402	08:50:19.780	00:00:25.401	1525	-1024	-768	-1	-1	-1	-1	4	-1024	-768	-1	-1	-1	-1	4	51	0	0						StimuliFarbe_rot_gelb.png	0	880	547	72	111	751	198	167	0	Content		-72	-111	25401781	875411597
25418	08:50:19.796	00:00:25.418	1526	-1024	-768	-1	-1	-1	-1	4	804,0571	330,2147	0,464555	0,6302586	394,5652	3,006428	0	51	804	330						StimuliFarbe_rot_gelb.png	0	880	547	72	111	751	198	167	0	Content		732	219	25418408	875428224
25435	08:50:19.813	00:00:25.435	1527	-1024	-768	-1	-1	-1	-1	4	870,0809	333,2628	0,4679413	0,6322653	408,6895	2,964633	0	51	870	333						StimuliFarbe_rot_gelb.png	0	880	547	72	111	751	198	167	0	Content		798	222	25435154	875444970
25452	08:50:19.830	00:00:25.451	1528	-1024	-768	-1	-1	-1	-1	4	822,8112	307,8387	0,4675064	0,6307596	407,5054	3,010522	0	51	823	308						StimuliFarbe_rot_gelb.png	0	880	547	72	111	751	198	167	0	Content		751	197	25451781	875461597
25468	08:50:19.846	00:00:25.468	1529	-1024	-768	-1	-1	-1	-1	4	824,4996	303,9938	0,4670542	0,6309274	406,7083	3,095316	0	51	824	304						StimuliFarbe_rot_gelb.png	0	880	547	72	111	751	198	167	0	Content		752	193	25468405	875478221
25485	08:50:19.863	00:00:25.485	1530	-1024	-768	-1	-1	-1	-1	4	814,1173	314,3058	0,4657355	0,6311755	402,8518	3,025723	0	51	814	314						StimuliFarbe_rot_gelb.png	0	880	547	72	111	751	198	167	0	Content		742	203	25485030	875494846
25502	08:50:19.880	00:00:25.501	1531	-1024	-768	-1	-1	-1	-1	4	822,1202	315,1172	0,4657872	0,6309726	403,7234	3,036874	0	51	822	315						StimuliFarbe_rot_gelb.png	0	880	547	72	111	751	198	167	0	Content		750	204	25501779	875511595
25518	08:50:19.896	00:00:25.518	1532	-1024	-768	-1	-1	-1	-1	4	823,6813	309,8676	0,4658806	0,6309839	404,6697	3,11485	0	51	824	310						StimuliFarbe_rot_gelb.png	0	880	547	72	111	751	198	167	0	Content		752	199	25518401	875528217
25535	08:50:19.913	00:00:25.535	1533	-1024	-768	-1	-1	-1	-1	4	827,9927	299,7522	0,4662989	0,63094	406,7964	3,041137	0	51	828	300						StimuliFarbe_rot_gelb.png	0	880	547	72	111	751	198	167	0	Content		756	189	25535028	875544844
25552	08:50:19.930	00:00:25.551	1534	-1024	-768	-1	-1	-1	-1	4	830,0343	302,0556	0,4675841	0,6309102	411,7312	3,063933	0	51	830	302						StimuliFarbe_rot_gelb.png	0	880	547	72	111	751	198	167	0	Content		758	191	25551652	875561468
25568	08:50:19.946	00:00:25.568	1535	-1024	-768	-1	-1	-1	-1	4	-1024	-768	-1	-1	-1	-1	4		0	0						StimuliFarbe_rot_gelb.png	0	880	547	72	111				0	Content		-72	-111	25568403	875578219
25585	08:50:19.963	00:00:25.585	1536	-1024	-768	-1	-1	-1	-1	4	-1024	-768	-1	-1	-1	-1	4		0	0						StimuliFarbe_rot_gelb.png	0	880	547	72	111				0	Content		-72	-111	25585030	875594846
25602	08:50:19.980	00:00:25.601	1537	-1024	-768	-1	-1	-1	-1	4	-1024	-768	-1	-1	-1	-1	4		0	0						StimuliFarbe_rot_gelb.png	0	880	547	72	111				0	Content		-72	-111	25601774	875611590
25618	08:50:19.996	00:00:25.618	1538	-1024	-768	-1	-1	-1	-1	4	-1024	-768	-1	-1	-1	-1	4		0	0						StimuliFarbe_rot_gelb.png	0	880	547	72	111				0	Content		-72	-111	25618400	875628216
25635	08:50:20.013	00:00:25.635	1539	-1024	-768	-1	-1	-1	-1	4	-1024	-768	-1	-1	-1	-1	4		0	0						StimuliFarbe_rot_gelb.png	0	880	547	72	111				0	Content		-72	-111	25635030	875644846
25652	08:50:20.030	00:00:25.651	1540	-1024	-768	-1	-1	-1	-1	4	-1024	-768	-1	-1	-1	-1	4		0	0						StimuliFarbe_rot_gelb.png	0	880	547	72	111				0	Content		-72	-111	25651651	875661467
25668	08:50:20.046	00:00:25.668	1541	-1024	-768	-1	-1	-1	-1	4	-1024	-768	-1	-1	-1	-1	4		0	0						StimuliFarbe_rot_gelb.png	0	880	547	72	111				0	Content		-72	-111	25668274	875678090
25685	08:50:20.063	00:00:25.685	1542	-1024	-768	-1	-1	-1	-1	4	-1024	-768	-1	-1	-1	-1	4		0	0						StimuliFarbe_rot_gelb.png	0	880	547	72	111				0	Content		-72	-111	25685020	875694836
25702	08:50:20.080	00:00:25.701	1543	-1024	-768	-1	-1	-1	-1	4	-1024	-768	-1	-1	-1	-1	4		0	0						StimuliFarbe_rot_gelb.png	0	880	547	72	111				0	Content		-72	-111	25701645	875711461
25718	08:50:20.096	00:00:25.718	1544	-1024	-768	-1	-1	-1	-1	4	-1024	-768	-1	-1	-1	-1	4		0	0						StimuliFarbe_rot_gelb.png	0	880	547	72	111				0	Content		-72	-111	25718268	875728084
25735	08:50:20.113	00:00:25.734	1545	-1024	-768	-1	-1	-1	-1	4	-1024	-768	-1	-1	-1	-1	4		0	0						StimuliFarbe_rot_gelb.png	0	880	547	72	111				0	Content		-72	-111	25734891	875744707
25752	08:50:20.130	00:00:25.751	1546	-1024	-768	-1	-1	-1	-1	4	-1024	-768	-1	-1	-1	-1	4		0	0						StimuliFarbe_rot_gelb.png	0	880	547	72	111				0	Content		-72	-111	25751642	875761458
25768	08:50:20.146	00:00:25.768	1547	-1024	-768	-1	-1	-1	-1	4	-1024	-768	-1	-1	-1	-1	4		0	0						StimuliFarbe_rot_gelb.png	0	880	547	72	111				0	Content		-72	-111	25768265	875778081
25785	08:50:20.163	00:00:25.784	1548	-1024	-768	-1	-1	-1	-1	4	-1024	-768	-1	-1	-1	-1	4		0	0						StimuliFarbe_rot_gelb.png	0	880	547	72	111				0	Content		-72	-111	25784890	875794706
25802	08:50:20.180	00:00:25.801	1549	-1024	-768	-1	-1	-1	-1	4	-1024	-768	-1	-1	-1	-1	4		0	0						StimuliFarbe_rot_gelb.png	0	880	547	72	111				0	Content		-72	-111	25801515	875811331
25819	08:50:20.197	00:00:25.818	1550	-1024	-768	-1	-1	-1	-1	4	-1024	-768	-1	-1	-1	-1	4		0	0						StimuliFarbe_rot_gelb.png	0	880	547	72	111				0	Content		-72	-111	25818765	875828581
25836	08:50:20.214	00:00:25.835	1551	-1024	-768	-1	-1	-1	-1	4	-1024	-768	-1	-1	-1	-1	4		0	0						StimuliFarbe_rot_gelb.png	0	880	547	72	111				0	Content		-72	-111	25835513	875845329
25852	08:50:20.230	00:00:25.852	1552	-1024	-768	-1	-1	-1	-1	4	-1024	-768	-1	-1	-1	-1	4		0	0						StimuliFarbe_rot_gelb.png	0	880	547	72	111				0	Content		-72	-111	25852136	875861952
25868	08:50:20.246	00:00:25.868	1553	-1024	-768	-1	-1	-1	-1	4	-1024	-768	-1	-1	-1	-1	4		0	0						StimuliFarbe_rot_gelb.png	0	880	547	72	111				0	Content		-72	-111	25868273	875878089
25885	08:50:20.263	00:00:25.884	1554	-1024	-768	-1	-1	-1	-1	4	-1024	-768	-1	-1	-1	-1	4		0	0						StimuliFarbe_rot_gelb.png	0	880	547	72	111				0	Content		-72	-111	25884883	875894699
25902	08:50:20.280	00:00:25.901	1555	-1024	-768	-1	-1	-1	-1	4	-1024	-768	-1	-1	-1	-1	4		0	0						StimuliFarbe_rot_gelb.png	0	880	547	72	111				0	Content		-72	-111	25901505	875911321
25918	08:50:20.296	00:00:25.918	1556	-1024	-768	-1	-1	-1	-1	4	-1024	-768	-1	-1	-1	-1	4		0	0						StimuliFarbe_rot_gelb.png	0	880	547	72	111				0	Content		-72	-111	25918130	875927946
25935	08:50:20.313	00:00:25.935	1557	-1024	-768	-1	-1	-1	-1	4	-1024	-768	-1	-1	-1	-1	4		0	0						StimuliFarbe_rot_gelb.png	0	880	547	72	111				0	Content		-72	-111	25935324	875945140
25953	08:50:20.331	00:00:25.952	1558	-1024	-768	-1	-1	-1	-1	4	-1024	-768	-1	-1	-1	-1	4		0	0						StimuliFarbe_rot_gelb.png	0	880	547	72	111				0	Content		-72	-111	25952695	875962511
25970	08:50:20.348	00:00:25.969	1559	-1024	-768	-1	-1	-1	-1	4	-1024	-768	-1	-1	-1	-1	4		0	0						StimuliFarbe_rot_gelb.png	0	880	547	72	111				0	Content		-72	-111	25969942	875979758
25985	08:50:20.363	00:00:25.984	1560	-1024	-768	-1	-1	-1	-1	4	-1024	-768	-1	-1	-1	-1	4		0	0						StimuliFarbe_rot_gelb.png	0	880	547	72	111				0	Content		-72	-111	25984745	875994561
26001	08:50:20.379	00:00:26.001	1561	-1024	-768	-1	-1	-1	-1	4	-1024	-768	-1	-1	-1	-1	4		0	0						StimuliFarbe_rot_gelb.png	0	880	547	72	111				0	Content		-72	-111	26001494	876011310
26018	08:50:20.396	00:00:26.018	1562	-1024	-768	-1	-1	-1	-1	4	-1024	-768	-1	-1	-1	-1	4		0	0						StimuliFarbe_rot_gelb.png	0	880	547	72	111				0	Content		-72	-111	26018117	876027933
26035	08:50:20.413	00:00:26.034	1563	-1024	-768	-1	-1	-1	-1	4	-1024	-768	-1	-1	-1	-1	4		0	0						StimuliFarbe_rot_gelb.png	0	880	547	72	111				0	Content		-72	-111	26034868	876044684
26051	08:50:20.429	00:00:26.051	1564	-1024	-768	-1	-1	-1	-1	4	-1024	-768	-1	-1	-1	-1	4		0	0						StimuliFarbe_rot_gelb.png	0	880	547	72	111				0	Content		-72	-111	26051363	876061179
26068	08:50:20.446	00:00:26.067	1565	-1024	-768	-1	-1	-1	-1	4	-1024	-768	-1	-1	-1	-1	4		0	0						StimuliFarbe_rot_gelb.png	0	880	547	72	111				0	Content		-72	-111	26067987	876077803
26085	08:50:20.463	00:00:26.085	1566	-1024	-768	-1	-1	-1	-1	4	-1024	-768	-1	-1	-1	-1	4		0	0						StimuliFarbe_rot_gelb.png	0	880	547	72	111				0	Content		-72	-111	26085180	876094996
26103	08:50:20.481	00:00:26.102	1567	-1024	-768	-1	-1	-1	-1	4	-1024	-768	-1	-1	-1	-1	4		0	0						StimuliFarbe_rot_gelb.png	0	880	547	72	111				0	Content		-72	-111	26102551	876112367
26120	08:50:20.498	00:00:26.119	1568	-1024	-768	-1	-1	-1	-1	4	-1024	-768	-1	-1	-1	-1	4		0	0						StimuliFarbe_rot_gelb.png	0	880	547	72	111				0	Content		-72	-111	26119800	876129616
26135	08:50:20.513	00:00:26.134	1569	-1024	-768	-1	-1	-1	-1	4	-1024	-768	-1	-1	-1	-1	4		0	0						StimuliFarbe_rot_gelb.png	0	880	547	72	111				0	Content		-72	-111	26134601	876144417
26151	08:50:20.529	00:00:26.151	1570	-1024	-768	-1	-1	-1	-1	4	-1024	-768	-1	-1	-1	-1	4		0	0						StimuliFarbe_rot_gelb.png	0	880	547	72	111				0	Content		-72	-111	26151351	876161167
26168	08:50:20.546	00:00:26.168	1571	-1024	-768	-1	-1	-1	-1	4	-1024	-768	-1	-1	-1	-1	4		0	0						StimuliFarbe_rot_gelb.png	0	880	547	72	111				0	Content		-72	-111	26168100	876177916
26185	08:50:20.563	00:00:26.184	1572	-1024	-768	-1	-1	-1	-1	4	-1024	-768	-1	-1	-1	-1	4		0	0						StimuliFarbe_rot_gelb.png	0	880	547	72	111				0	Content		-72	-111	26184601	876194417
26201	08:50:20.579	00:00:26.201	1573	-1024	-768	-1	-1	-1	-1	4	-1024	-768	-1	-1	-1	-1	4		0	0						StimuliFarbe_rot_gelb.png	0	880	547	72	111				0	Content		-72	-111	26201345	876211161
26218	08:50:20.596	00:00:26.217	1574	-1024	-768	-1	-1	-1	-1	4	-1024	-768	-1	-1	-1	-1	4		0	0						StimuliFarbe_rot_gelb.png	0	880	547	72	111				0	Content		-72	-111	26217971	876227787
26235	08:50:20.613	00:00:26.235	1575	-1024	-768	-1	-1	-1	-1	4	-1024	-768	-1	-1	-1	-1	4		0	0						StimuliFarbe_rot_gelb.png	0	880	547	72	111				0	Content		-72	-111	26235036	876244852
26251	08:50:20.629	00:00:26.251	1576	597,3811	398,3541	0,633873	0,5461663	402,9095	3,921632	3	597,3811	398,3541	0,633873	0,5461663	402,9095	3,921632	1	52	597	398						StimuliFarbe_rot_gelb.png	0	880	547	72	111	525	276	350	0	Content		525	287	26251220	876261036
26268	08:50:20.646	00:00:26.267	1577	593,7773	401,256	0,6336876	0,5461674	402,5296	3,945339	3	593,7773	401,256	0,6336876	0,5461674	402,5296	3,945339	1	52	594	401						StimuliFarbe_rot_gelb.png	0	880	547	72	111	525	276	350	0	Content		522	290	26267840	876277656
26285	08:50:20.663	00:00:26.284	1578	603,233	403,1639	0,6335308	0,5461397	402,5315	3,93214	3	603,233	403,1639	0,6335308	0,5461397	402,5315	3,93214	1	52	603	403						StimuliFarbe_rot_gelb.png	0	880	547	72	111	525	276	350	0	Content		531	292	26284588	876294404
26301	08:50:20.679	00:00:26.301	1579	596,3235	401,4072	0,6336898	0,5459437	403,1378	3,93329	3	596,3235	401,4072	0,6336898	0,5459437	403,1378	3,93329	1	52	596	401						StimuliFarbe_rot_gelb.png	0	880	547	72	111	525	276	350	0	Content		524	290	26301226	876311042
26318	08:50:20.696	00:00:26.317	1580	535,3065	421,7883	0,6355799	0,5462824	385,4088	3,749261	3	563,9562	380,3602	0,6383379	0,5462987	414,8454	4,02913	1	52	564	380						StimuliFarbe_rot_gelb.png	0	880	547	72	111	525	276	350	0	Content		492	269	26317838	876327654
26334	08:50:20.712	00:00:26.334	1581	616,2831	384,9224	0,6381553	0,5456857	414,5633	4,030782	3	616,2831	384,9224	0,6381553	0,5456857	414,5633	4,030782	1	52	616	385						StimuliFarbe_rot_gelb.png	0	880	547	72	111	525	276	350	0	Content		544	274	26334462	876344278
26351	08:50:20.729	00:00:26.351	1582	613,5016	387,0727	0,6380098	0,5454568	414,0738	4,04248	3	613,5016	387,0727	0,6380098	0,5454568	414,0738	4,04248	1	52	614	387						StimuliFarbe_rot_gelb.png	0	880	547	72	111	525	276	350	0	Content		542	276	26351227	876361043
26368	08:50:20.746	00:00:26.367	1583	554,5775	383,4063	0,6381322	0,5459932	414,9849	4,05548	3	566,9487	380,8988	0,6384354	0,5460818	414,9854	4,062623	1	52	567	381						StimuliFarbe_rot_gelb.png	0	880	547	72	111	525	276	350	0	Content		495	270	26367836	876377652
26384	08:50:20.762	00:00:26.384	1584	608,9622	387,863	0,6383961	0,5455201	414,9044	4,118836	3	608,9622	387,863	0,6383961	0,5455201	414,9044	4,118836	1	52	609	388						StimuliFarbe_rot_gelb.png	0	880	547	72	111	525	276	350	0	Content		537	277	26384462	876394278
26401	08:50:20.779	00:00:26.401	1585	595,6892	395,0444	0,6363795	0,5455337	409,9898	4,079704	3	595,6892	395,0444	0,6363795	0,5455337	409,9898	4,079704	1	52	596	395						StimuliFarbe_rot_gelb.png	0	880	547	72	111	525	276	350	0	Content		524	284	26401084	876410900
26418	08:50:20.796	00:00:26.417	1586	565,1329	384,7812	0,6385669	0,5458235	415,901	4,089284	3	574,5457	381,9908	0,6387959	0,5459274	415,9023	4,095169	1	52	575	382						StimuliFarbe_rot_gelb.png	0	880	547	72	111	525	276	350	0	Content		503	271	26417832	876427648
26434	08:50:20.812	00:00:26.434	1587	612,1238	379,0634	0,6387846	0,5454662	415,9024	4,083509	3	612,1238	379,0634	0,6387846	0,5454662	415,9024	4,083509	1	52	612	379						StimuliFarbe_rot_gelb.png	0	880	547	72	111	525	276	350	0	Content		540	268	26434456	876444272
26451	08:50:20.829	00:00:26.451	1588	568,4929	387,4796	0,6387606	0,5456684	415,1536	4,121057	3	574,3023	385,2591	0,6389042	0,5457539	415,1539	4,124578	1	52	574	385						StimuliFarbe_rot_gelb.png	0	880	547	72	111	525	276	350	0	Content		502	274	26451081	876460897
26468	08:50:20.846	00:00:26.467	1589	567,4015	409,0947	0,6375843	0,5456161	400,3957	3,991016	3	580,9462	386,0072	0,6388817	0,545745	415,217	4,13589	1	52	581	386						StimuliFarbe_rot_gelb.png	0	880	547	72	111	525	276	350	0	Content		509	275	26467704	876477520
26484	08:50:20.862	00:00:26.484	1590	600,3912	406,4167	0,6315919	0,5455113	396,8674	3,927253	3	600,3912	406,4167	0,6315919	0,5455113	396,8674	3,927253	1	52	600	406						StimuliFarbe_rot_gelb.png	0	880	547	72	111	525	276	350	0	Content		528	295	26484452	876494268
26501	08:50:20.879	00:00:26.501	1591	566,0272	401,763	0,6386186	0,5450413	415,8577	4,1577	3	571,9725	392,6595	0,638785	0,5454322	415,8592	4,16263	1	52	572	393						StimuliFarbe_rot_gelb.png	0	880	547	72	111	525	276	350	0	Content		500	282	26501078	876510894
26518	08:50:20.896	00:00:26.517	1592	604,9281	386,2126	0,6388049	0,5452237	415,8593	4,165118	3	604,9281	386,2126	0,6388049	0,5452237	415,8593	4,165118	1	52	605	386						StimuliFarbe_rot_gelb.png	0	880	547	72	111	525	276	350	0	Content		533	275	26517700	876527516
26534	08:50:20.912	00:00:26.534	1593	609,635	383,9336	0,6395257	0,5446065	417,9766	4,104146	3	609,635	383,9336	0,6395257	0,5446065	417,9766	4,104146	1	52	610	384						StimuliFarbe_rot_gelb.png	0	880	547	72	111	525	276	350	0	Content		538	273	26534325	876544141
26551	08:50:20.929	00:00:26.551	1594	602,2568	388,0938	0,6361983	0,5453342	409,1541	4,110513	3	602,2568	388,0938	0,6361983	0,5453342	409,1541	4,110513	1	52	602	388						StimuliFarbe_rot_gelb.png	0	880	547	72	111	525	276	350	0	Content		530	277	26551076	876560892
26568	08:50:20.946	00:00:26.567	1595	602,3972	389,2563	0,6358224	0,5453093	408,3102	4,045197	3	602,3972	389,2563	0,6358224	0,5453093	408,3102	4,045197	1	52	602	389						StimuliFarbe_rot_gelb.png	0	880	547	72	111	525	276	350	0	Content		530	278	26567697	876577513
26584	08:50:20.962	00:00:26.584	1596	588,2678	369,6555	0,6369014	0,5450854	414,4752	4,079944	3	588,4341	370,3249	0,6369064	0,5450529	414,4751	4,079937	1	52	588	370						StimuliFarbe_rot_gelb.png	0	880	547	72	111	525	276	350	0	Content		516	259	26584322	876594138
26601	08:50:20.979	00:00:26.600	1597	-1024	-768	-1	-1	-1	-1	4	-1024	-768	-1	-1	-1	-1	4		0	0						StimuliFarbe_rot_gelb.png	0	880	547	72	111				0	Content		-72	-111	26600949	876610765
26618	08:50:20.996	00:00:26.617	1598	-1024	-768	-1	-1	-1	-1	4	-1024	-768	-1	-1	-1	-1	4		0	0						StimuliFarbe_rot_gelb.png	0	880	547	72	111				0	Content		-72	-111	26617694	876627510
26634	08:50:21.012	00:00:26.634	1599	-1024	-768	-1	-1	-1	-1	4	-1024	-768	-1	-1	-1	-1	4		0	0						StimuliFarbe_rot_gelb.png	0	880	547	72	111				0	Content		-72	-111	26634320	876644136
26651	08:50:21.029	00:00:26.650	1600	-1024	-768	-1	-1	-1	-1	4	-1024	-768	-1	-1	-1	-1	4		0	0						StimuliFarbe_rot_gelb.png	0	880	547	72	111				0	Content		-72	-111	26650943	876660759
26668	08:50:21.046	00:00:26.667	1601	-1024	-768	-1	-1	-1	-1	4	-1024	-768	-1	-1	-1	-1	4		0	0						StimuliFarbe_rot_gelb.png	0	880	547	72	111				0	Content		-72	-111	26667570	876677386
26684	08:50:21.062	00:00:26.684	1602	-1024	-768	-1	-1	-1	-1	4	-1024	-768	-1	-1	-1	-1	4		0	0						StimuliFarbe_rot_gelb.png	0	880	547	72	111				0	Content		-72	-111	26684315	876694131
26701	08:50:21.079	00:00:26.700	1603	-1024	-768	-1	-1	-1	-1	4	-1024	-768	-1	-1	-1	-1	4		0	0						StimuliFarbe_rot_gelb.png	0	880	547	72	111				0	Content		-72	-111	26700939	876710755
26718	08:50:21.096	00:00:26.717	1604	-1024	-768	-1	-1	-1	-1	4	-1024	-768	-1	-1	-1	-1	4		0	0						StimuliFarbe_rot_gelb.png	0	880	547	72	111				0	Content		-72	-111	26717565	876727381
26734	08:50:21.112	00:00:26.734	1605	-1024	-768	-1	-1	-1	-1	4	-1024	-768	-1	-1	-1	-1	4		0	0						StimuliFarbe_rot_gelb.png	0	880	547	72	111				0	Content		-72	-111	26734192	876744008
26751	08:50:21.129	00:00:26.750	1606	-1024	-768	-1	-1	-1	-1	4	-1024	-768	-1	-1	-1	-1	4		0	0						StimuliFarbe_rot_gelb.png	0	880	547	72	111				0	Content		-72	-111	26750937	876760753
26768	08:50:21.146	00:00:26.767	1607	-1024	-768	-1	-1	-1	-1	4	-1024	-768	-1	-1	-1	-1	4		0	0						StimuliFarbe_rot_gelb.png	0	880	547	72	111				0	Content		-72	-111	26767562	876777378
26784	08:50:21.162	00:00:26.784	1608	-1024	-768	-1	-1	-1	-1	4	-1024	-768	-1	-1	-1	-1	4		0	0						StimuliFarbe_rot_gelb.png	0	880	547	72	111				0	Content		-72	-111	26784187	876794003
26801	08:50:21.179	00:00:26.800	1609	-1024	-768	-1	-1	-1	-1	4	-1024	-768	-1	-1	-1	-1	4		0	0						StimuliFarbe_rot_gelb.png	0	880	547	72	111				0	Content		-72	-111	26800934	876810750
26818	08:50:21.196	00:00:26.817	1610	-1024	-768	-1	-1	-1	-1	4	-1024	-768	-1	-1	-1	-1	4		0	0						StimuliFarbe_rot_gelb.png	0	880	547	72	111				0	Content		-72	-111	26817557	876827373
26834	08:50:21.212	00:00:26.834	1611	-1024	-768	-1	-1	-1	-1	4	-1024	-768	-1	-1	-1	-1	4		0	0						StimuliFarbe_rot_gelb.png	0	880	547	72	111				0	Content		-72	-111	26834184	876844000
26851	08:50:21.229	00:00:26.850	1612	-1024	-768	-1	-1	-1	-1	4	-1024	-768	-1	-1	-1	-1	4		0	0						StimuliFarbe_rot_gelb.png	0	880	547	72	111				0	Content		-72	-111	26850808	876860624
26868	08:50:21.246	00:00:26.867	1613	-1024	-768	-1	-1	-1	-1	4	-1024	-768	-1	-1	-1	-1	4		0	0						StimuliFarbe_rot_gelb.png	0	880	547	72	111				0	Content		-72	-111	26867558	876877374
26884	08:50:21.262	00:00:26.884	1614	-1024	-768	-1	-1	-1	-1	4	-1024	-768	-1	-1	-1	-1	4		0	0						StimuliFarbe_rot_gelb.png	0	880	547	72	111				0	Content		-72	-111	26884185	876894001
26901	08:50:21.279	00:00:26.900	1615	-1024	-768	-1	-1	-1	-1	4	-1024	-768	-1	-1	-1	-1	4		0	0						StimuliFarbe_rot_gelb.png	0	880	547	72	111				0	Content		-72	-111	26900803	876910619
26918	08:50:21.296	00:00:26.917	1616	-1024	-768	-1	-1	-1	-1	4	-1024	-768	-1	-1	-1	-1	4		0	0						StimuliFarbe_rot_gelb.png	0	880	547	72	111				0	Content		-72	-111	26917540	876927356
26934	08:50:21.312	00:00:26.934	1617	569,9529	398,772	0,6371243	0,5450051	394,9537	3,898657	3	570,5036	393,5637	0,637404	0,5449898	398,9317	3,935428	3		0	0						StimuliFarbe_rot_gelb.png	0	880	547	72	111				0	Content		-72	-111	26934166	876943982
26951	08:50:21.329	00:00:26.950	1618	604,7658	399,2595	0,643604	0,5455477	394,9536	3,946237	3	604,9496	394,0579	0,6307673	0,5449032	395,7408	3,983594	1	53	605	394						StimuliFarbe_rot_gelb.png	0	880	547	72	111	511	267	650	0	Content		533	283	26950795	876960611
26967	08:50:21.345	00:00:26.967	1619	573,6819	399,6984	0,636915	0,5450143	394,9523	3,878808	3	610,5874	367,9414	0,6391767	0,5449844	416,6079	4,096472	1	53	611	368						StimuliFarbe_rot_gelb.png	0	880	547	72	111	511	267	650	0	Content		539	257	26967417	876977233
26984	08:50:21.362	00:00:26.984	1620	634,3328	397,6283	0,6308013	0,5447816	394,9537	3,900651	3	637,756	375,5431	0,6372743	0,5446926	411,6236	4,056093	1	53	638	376						StimuliFarbe_rot_gelb.png	0	880	547	72	111	511	267	650	0	Content		566	265	26984041	876993857
27001	08:50:21.379	00:00:27.000	1621	533,808	412,6653	0,6433727	0,5448118	394,9537	3,873611	3	552,1198	382,577	0,6385988	0,5449429	415,4517	4,070079	1	53	552	383						StimuliFarbe_rot_gelb.png	0	880	547	72	111	511	267	650	0	Content		480	272	27000791	877010607
27017	08:50:21.395	00:00:27.017	1622	566,7751	404,3329	0,6369396	0,5445901	394,9536	3,97994	3	582,5558	373,9771	0,6386476	0,5446677	415,1915	4,178186	1	53	583	374						StimuliFarbe_rot_gelb.png	0	880	547	72	111	511	267	650	0	Content		511	263	27017416	877027232
27034	08:50:21.412	00:00:27.034	1623	612,3565	396,8609	0,6305094	0,5443566	394,949	3,928033	3	615,9813	393,6346	0,6315027	0,5443431	397,2267	3,950799	1	53	616	394						StimuliFarbe_rot_gelb.png	0	880	547	72	111	511	267	650	0	Content		544	283	27034041	877043857
27051	08:50:21.429	00:00:27.050	1624	559,3821	405,341	0,6369115	0,5447347	394,9513	3,960823	3	581,2253	377,2126	0,6387922	0,5446848	415,4391	4,162755	1	53	581	377						StimuliFarbe_rot_gelb.png	0	880	547	72	111	511	267	650	0	Content		509	266	27050662	877060478
27067	08:50:21.445	00:00:27.067	1625	556,7171	400,3798	0,6369691	0,5447397	394,9513	3,991874	3	577,4823	371,4624	0,638839	0,5446988	415,5171	4,195493	1	53	577	371						StimuliFarbe_rot_gelb.png	0	880	547	72	111	511	267	650	0	Content		505	260	27067410	877077226
27084	08:50:21.462	00:00:27.084	1626	532,187	409,1765	0,6370673	0,5446928	394,9513	3,993057	3	555,1757	379,1543	0,6390505	0,5447494	415,3432	4,19627	1	53	555	379						StimuliFarbe_rot_gelb.png	0	880	547	72	111	511	267	650	0	Content		483	268	27084037	877093853
27101	08:50:21.479	00:00:27.100	1627	536,2391	407,7285	0,6373292	0,5444611	394,9513	3,990334	3	554,7412	377,8336	0,6392196	0,544498	415,6317	4,193199	1	53	555	378						StimuliFarbe_rot_gelb.png	0	880	547	72	111	511	267	650	0	Content		483	267	27100663	877110479
27117	08:50:21.495	00:00:27.117	1628	597,4173	378,0932	0,6389905	0,5438365	415,3576	4,188018	3	597,4173	378,0932	0,6389905	0,5438365	415,3576	4,188018	1	53	597	378						StimuliFarbe_rot_gelb.png	0	880	547	72	111	511	267	650	0	Content		525	267	27117287	877127103
27134	08:50:21.512	00:00:27.134	1629	586,8223	376,2792	0,6368501	0,5435185	410,344	4,123315	3	586,8223	376,2792	0,6368501	0,5435185	410,344	4,123315	1	53	587	376						StimuliFarbe_rot_gelb.png	0	880	547	72	111	511	267	650	0	Content		515	265	27134037	877143853
27151	08:50:21.529	00:00:27.150	1630	583,411	380,6417	0,6368173	0,5432137	410,4025	4,163998	3	583,411	380,6417	0,6368173	0,5432137	410,4025	4,163998	1	53	583	381						StimuliFarbe_rot_gelb.png	0	880	547	72	111	511	267	650	0	Content		511	270	27150660	877160476
27167	08:50:21.545	00:00:27.167	1631	595,8907	397,9707	0,6350402	0,5428746	405,5279	4,132189	3	595,8907	397,9707	0,6350402	0,5428746	405,5279	4,132189	1	53	596	398						StimuliFarbe_rot_gelb.png	0	880	547	72	111	511	267	650	0	Content		524	287	27167283	877177099
27184	08:50:21.562	00:00:27.183	1632	592,2124	380,1263	0,6381804	0,5429646	414,2897	4,235429	3	592,2124	380,1263	0,6381804	0,5429646	414,2897	4,235429	1	53	592	380						StimuliFarbe_rot_gelb.png	0	880	547	72	111	511	267	650	0	Content		520	269	27183907	877193723
27201	08:50:21.579	00:00:27.200	1633	597,7679	392,1874	0,6349953	0,5429719	406,1358	4,119536	3	597,7679	392,1874	0,6349953	0,5429719	406,1358	4,119536	1	53	598	392						StimuliFarbe_rot_gelb.png	0	880	547	72	111	511	267	650	0	Content		526	281	27200659	877210475
27217	08:50:21.595	00:00:27.217	1634	610,7626	378,0004	0,6401966	0,5427328	419,4659	4,231411	3	610,7626	378,0004	0,6401966	0,5427328	419,4659	4,231411	1	53	611	378						StimuliFarbe_rot_gelb.png	0	880	547	72	111	511	267	650	0	Content		539	267	27217285	877227101
27234	08:50:21.612	00:00:27.233	1635	576,97	380,4905	0,6378592	0,5428236	415,0758	4,195621	3	576,97	380,4905	0,6378592	0,5428236	415,0758	4,195621	1	53	577	380						StimuliFarbe_rot_gelb.png	0	880	547	72	111	511	267	650	0	Content		505	269	27233909	877243725
27251	08:50:21.629	00:00:27.250	1636	549,2875	392,3233	0,6378565	0,5424501	415,5802	4,158792	3	554,3641	383,1177	0,6379977	0,5428513	415,5817	4,163244	1	53	554	383						StimuliFarbe_rot_gelb.png	0	880	547	72	111	511	267	650	0	Content		482	272	27250534	877260350
27267	08:50:21.645	00:00:27.267	1637	591,9531	373,9128	0,6380829	0,5425133	416,3202	4,116825	3	591,9531	373,9128	0,6380829	0,5425133	416,3202	4,116825	1	53	592	374						StimuliFarbe_rot_gelb.png	0	880	547	72	111	511	267	650	0	Content		520	263	27267285	877277101
27284	08:50:21.662	00:00:27.283	1638	553,6612	379,9199	0,6375337	0,5427229	415,4355	4,14365	3	558,0126	377,4025	0,6376464	0,5428265	415,4368	4,146672	1	53	558	377						StimuliFarbe_rot_gelb.png	0	880	547	72	111	511	267	650	0	Content		486	266	27283908	877293724
27301	08:50:21.679	00:00:27.300	1639	549,3062	379,4377	0,6373953	0,5421105	415,4979	4,102572	3	552,1483	378,4873	0,6374658	0,5421461	415,4979	4,104	1	53	552	378						StimuliFarbe_rot_gelb.png	0	880	547	72	111	511	267	650	0	Content		480	267	27300534	877310350
27317	08:50:21.695	00:00:27.317	1640	549,2336	389,5577	0,6362637	0,5422131	402,9452	4,037949	3	557,0923	371,3017	0,6372824	0,542231	415,4323	4,15916	1	53	557	371						StimuliFarbe_rot_gelb.png	0	880	547	72	111	511	267	650	0	Content		485	260	27317159	877326975
27334	08:50:21.712	00:00:27.333	1641	562,5334	373,5854	0,6372799	0,5420376	414,8924	4,14792	3	558,8347	372,6519	0,6372021	0,5420897	414,8939	4,146763	1	53	559	373						StimuliFarbe_rot_gelb.png	0	880	547	72	111	511	267	650	0	Content		487	262	27333906	877343722
27351	08:50:21.729	00:00:27.350	1642	594,0731	387,9152	0,6341244	0,541294	407,7093	4,023174	3	594,0731	387,9152	0,6341244	0,541294	407,7093	4,023174	1	53	594	388						StimuliFarbe_rot_gelb.png	0	880	547	72	111	511	267	650	0	Content		522	277	27350531	877360347
27367	08:50:21.745	00:00:27.367	1643	589,5893	377,6586	0,6362607	0,5413476	414,1431	4,032064	3	589,5893	377,6586	0,6362607	0,5413476	414,1431	4,032064	1	53	590	378						StimuliFarbe_rot_gelb.png	0	880	547	72	111	511	267	650	0	Content		518	267	27367156	877376972
27384	08:50:21.762	00:00:27.383	1644	584,4577	381,6129	0,6364455	0,5413747	414,8908	4,057425	3	584,4577	381,6129	0,6364455	0,5413747	414,8908	4,057425	1	53	584	382						StimuliFarbe_rot_gelb.png	0	880	547	72	111	511	267	650	0	Content		512	271	27383779	877393595
27401	08:50:21.779	00:00:27.400	1645	591,9278	380,3493	0,6363618	0,5414176	414,8913	4,03701	3	591,9278	380,3493	0,6363618	0,5414176	414,8913	4,03701	1	53	592	380						StimuliFarbe_rot_gelb.png	0	880	547	72	111	511	267	650	0	Content		520	269	27400528	877410344
27417	08:50:21.795	00:00:27.417	1646	596,3974	385,7755	0,6332923	0,5415241	406,8059	3,929642	3	596,3974	385,7755	0,6332923	0,5415241	406,8059	3,929642	1	53	596	386						StimuliFarbe_rot_gelb.png	0	880	547	72	111	511	267	650	0	Content		524	275	27417153	877426969
27434	08:50:21.812	00:00:27.433	1647	591,6711	374,8232	0,6361386	0,541275	414,947	3,990636	3	591,6711	374,8232	0,6361386	0,541275	414,947	3,990636	1	53	592	375						StimuliFarbe_rot_gelb.png	0	880	547	72	111	511	267	650	0	Content		520	264	27433778	877443594
27450	08:50:21.828	00:00:27.450	1648	592,5809	389,4684	0,630959	0,541343	401,519	3,902013	3	592,5809	389,4684	0,630959	0,541343	401,519	3,902013	1	53	593	389						StimuliFarbe_rot_gelb.png	0	880	547	72	111	511	267	650	0	Content		521	278	27450401	877460217
27467	08:50:21.845	00:00:27.467	1649	525,6049	410,7494	0,633628	0,5415344	389,7974	3,790535	3	552,7501	375,1275	0,6360373	0,5415171	414,987	4,030888	1	53	553	375						StimuliFarbe_rot_gelb.png	0	880	547	72	111	511	267	650	0	Content		481	264	27467151	877476967
27484	08:50:21.862	00:00:27.483	1650	554,3557	387,2325	0,6355348	0,541334	409,3234	3,93736	3	560,1977	375,286	0,6361118	0,5414472	415,9674	4,000302	1	53	560	375						StimuliFarbe_rot_gelb.png	0	880	547	72	111	511	267	650	0	Content		488	264	27483775	877493591
27500	08:50:21.878	00:00:27.500	1651	596,0021	375,3876	0,6361738	0,5408789	416,1696	3,965536	3	596,0021	375,3876	0,6361738	0,5408789	416,1696	3,965536	1	53	596	375						StimuliFarbe_rot_gelb.png	0	880	547	72	111	511	267	650	0	Content		524	264	27500400	877510216
27517	08:50:21.895	00:00:27.517	1652	558,1648	375,9714	0,6359295	0,541231	414,2946	3,933894	3	559,8433	370,5982	0,6360889	0,5413598	415,9826	3,950336	1	53	560	371						StimuliFarbe_rot_gelb.png	0	880	547	72	111	511	267	650	0	Content		488	260	27517021	877526837
27534	08:50:21.912	00:00:27.533	1653	562,6181	362,043	0,637828	0,5404637	418,3926	3,932724	3	562,6181	362,043	0,637828	0,5404637	418,3926	3,932724	1	53	563	362						StimuliFarbe_rot_gelb.png	0	880	547	72	111	511	267	650	0	Content		491	251	27533772	877543588
27550	08:50:21.928	00:00:27.550	1654	548,9343	337,8922	0,6409839	0,5392318	424,6259	3,991672	3	548,9343	337,8922	0,6409839	0,5392318	424,6259	3,991672	1	53	549	338						StimuliFarbe_rot_gelb.png	0	880	547	72	111	511	267	650	0	Content		477	227	27550398	877560214
27567	08:50:21.945	00:00:27.567	1655	-1024	-768	-1	-1	-1	-1	4	-1024	-768	-1	-1	-1	-1	4	53	0	0						StimuliFarbe_rot_gelb.png	0	880	547	72	111	511	267	650	0	Content		-72	-111	27567021	877576837
27584	08:50:21.962	00:00:27.583	1656	-1024	-768	-1	-1	-1	-1	4	-1024	-768	-1	-1	-1	-1	4	53	0	0						StimuliFarbe_rot_gelb.png	0	880	547	72	111	511	267	650	0	Content		-72	-111	27583770	877593586
27600	08:50:21.978	00:00:27.600	1657	543,1723	336,8467	0,6402739	0,539736	423,9237	3,891255	3	543,1723	336,8467	0,6402739	0,539736	423,9237	3,891255	1	54	543	337						StimuliFarbe_rot_gelb.png	0	880	547	72	111	438	236	300	0	Content		471	226	27600394	877610210
27617	08:50:21.995	00:00:27.617	1658	498,2551	347,015	0,6370442	0,5406024	416,4704	3,935229	3	499,8161	345,6452	0,6370921	0,5406585	416,4719	3,935985	1	54	500	346						StimuliFarbe_rot_gelb.png	0	880	547	72	111	438	236	300	0	Content		428	235	27617018	877626834
27634	08:50:22.012	00:00:27.633	1659	523,5825	355,7552	0,63712	0,5408347	415,4557	3,688517	3	502,985	364,8837	0,6372899	0,5408325	417,1629	3,769783	1	54	503	365						StimuliFarbe_rot_gelb.png	0	880	547	72	111	438	236	300	0	Content		431	254	27633649	877643465
27650	08:50:22.028	00:00:27.650	1660	504,2131	351,4686	0,636592	0,5413871	415,4486	3,88028	3	505,6024	347,1848	0,6367069	0,5415066	416,4529	3,890298	1	54	506	347						StimuliFarbe_rot_gelb.png	0	880	547	72	111	438	236	300	0	Content		434	236	27650392	877660208
27667	08:50:22.045	00:00:27.667	1661	504,4721	345,9809	0,6365795	0,5422797	416,4323	3,853426	3	502,5323	345,6696	0,6365391	0,5422941	416,4331	3,85272	1	54	503	346						StimuliFarbe_rot_gelb.png	0	880	547	72	111	438	236	300	0	Content		431	235	27667021	877676837
27684	08:50:22.062	00:00:27.683	1662	514,9956	347,9797	0,6365035	0,5426272	416,9139	3,833323	3	511,0415	347,6431	0,6364141	0,5426451	416,9151	3,831633	1	54	511	348						StimuliFarbe_rot_gelb.png	0	880	547	72	111	438	236	300	0	Content		439	237	27683647	877693463
27700	08:50:22.078	00:00:27.700	1663	544,6542	355,6356	0,6365645	0,5428213	416,912	3,860244	3	544,6542	355,6356	0,6365645	0,5428213	416,912	3,860244	1	54	545	356						StimuliFarbe_rot_gelb.png	0	880	547	72	111	438	236	300	0	Content		473	245	27700266	877710082
27717	08:50:22.095	00:00:27.717	1664	502,0841	353,8065	0,6360866	0,5445395	415,8162	3,885208	3	501,4539	351,9681	0,6361513	0,5445512	416,8682	3,894468	1	54	501	352						StimuliFarbe_rot_gelb.png	0	880	547	72	111	438	236	300	0	Content		429	241	27717015	877726831
27734	08:50:22.112	00:00:27.733	1665	536,5809	342,5315	0,636923	0,5453898	419,1772	3,851139	3	536,5809	342,5315	0,636923	0,5453898	419,1772	3,851139	1	54	537	343						StimuliFarbe_rot_gelb.png	0	880	547	72	111	438	236	300	0	Content		465	232	27733642	877743458
27750	08:50:22.128	00:00:27.750	1666	536,3247	353,3551	0,6350816	0,5467521	414,9776	3,887643	3	536,3247	353,3551	0,6350816	0,5467521	414,9776	3,887643	1	54	536	353						StimuliFarbe_rot_gelb.png	0	880	547	72	111	438	236	300	0	Content		464	242	27750266	877760082
27767	08:50:22.145	00:00:27.766	1667	497,7528	354,8733	0,6356838	0,5486212	417,5927	3,874274	3	502,598	352,5046	0,6358109	0,5487194	417,5944	3,876894	1	54	503	353						StimuliFarbe_rot_gelb.png	0	880	547	72	111	438	236	300	0	Content		431	242	27766891	877776707
27784	08:50:22.162	00:00:27.783	1668	500,1217	353,3577	0,6350776	0,5502988	413,3921	3,807858	3	504,5327	347,1307	0,6354661	0,5502984	417,364	3,843976	1	54	505	347						StimuliFarbe_rot_gelb.png	0	880	547	72	111	438	236	300	0	Content		433	236	27783639	877793455
27800	08:50:22.178	00:00:27.800	1669	533,2947	345,6495	0,6364332	0,5518591	421,2649	3,874405	3	533,2947	345,6495	0,6364332	0,5518591	421,2649	3,874405	1	54	533	346						StimuliFarbe_rot_gelb.png	0	880	547	72	111	438	236	300	0	Content		461	235	27800263	877810079
27817	08:50:22.195	00:00:27.816	1670	534,7551	337,6612	0,6355648	0,553605	419,792	3,695528	3	534,7551	337,6612	0,6355648	0,553605	419,792	3,695528	1	54	535	338						StimuliFarbe_rot_gelb.png	0	880	547	72	111	438	236	300	0	Content		463	227	27816888	877826704
27834	08:50:22.212	00:00:27.833	1671	500,4618	357,9115	0,6345915	0,555216	417,5205	3,85974	3	499,265	353,9303	0,6346025	0,5553662	417,9473	3,863984	1	54	499	354						StimuliFarbe_rot_gelb.png	0	880	547	72	111	438	236	300	0	Content		427	243	27833510	877843326
27850	08:50:22.228	00:00:27.850	1672	505,0995	402,8579	0,6317099	0,556133	385,4405	3,560394	3	510,3601	357,1809	0,6341447	0,5560712	417,8954	3,844375	1	54	510	357						StimuliFarbe_rot_gelb.png	0	880	547	72	111	438	236	300	0	Content		438	246	27850259	877860075
27867	08:50:22.245	00:00:27.866	1673	573,3004	319,818	0,6336434	0,5562819	432,6688	3,942683	3	564,1122	338,9227	0,632651	0,5563818	419,0758	3,822207	1	54	564	339						StimuliFarbe_rot_gelb.png	0	880	547	72	111	438	236	300	0	Content		492	228	27866886	877876702
27884	08:50:22.262	00:00:27.883	1674	657,7826	348,8967	0,623058	0,5562683	402,6773	3,666983	3	657,7826	348,8967	0,623058	0,5562683	402,6773	3,666983	1	54	658	349						StimuliFarbe_rot_gelb.png	0	880	547	72	111	438	236	300	0	Content		586	238	27883506	877893322
27900	08:50:22.278	00:00:27.900	1675	-1024	-768	-1	-1	-1	-1	4	-1024	-768	-1	-1	-1	-1	4		0	0						StimuliFarbe_rot_gelb.png	0	880	547	72	111				0	Content		-72	-111	27900133	877909949
27917	08:50:22.295	00:00:27.916	1676	-1024	-768	-1	-1	-1	-1	4	-1024	-768	-1	-1	-1	-1	4		0	0						StimuliFarbe_rot_gelb.png	0	880	547	72	111				0	Content		-72	-111	27916882	877926698
27934	08:50:22.312	00:00:27.933	1677	-1024	-768	-1	-1	-1	-1	4	-1024	-768	-1	-1	-1	-1	4		0	0						StimuliFarbe_rot_gelb.png	0	880	547	72	111				0	Content		-72	-111	27933506	877943322
27950	08:50:22.328	00:00:27.950	1678	-1024	-768	-1	-1	-1	-1	4	-1024	-768	-1	-1	-1	-1	4		0	0						StimuliFarbe_rot_gelb.png	0	880	547	72	111				0	Content		-72	-111	27950129	877959945
27967	08:50:22.345	00:00:27.966	1679	-1024	-768	-1	-1	-1	-1	4	-1024	-768	-1	-1	-1	-1	4		0	0						StimuliFarbe_rot_gelb.png	0	880	547	72	111				0	Content		-72	-111	27966754	877976570
27984	08:50:22.362	00:00:27.983	1680	-1024	-768	-1	-1	-1	-1	4	-1024	-768	-1	-1	-1	-1	4		0	0						StimuliFarbe_rot_gelb.png	0	880	547	72	111				0	Content		-72	-111	27983502	877993318
28000	08:50:22.378	00:00:28.000	1681	-1024	-768	-1	-1	-1	-1	4	-1024	-768	-1	-1	-1	-1	4		0	0						StimuliFarbe_rot_gelb.png	0	880	547	72	111				0	Content		-72	-111	28000128	878009944
28017	08:50:22.395	00:00:28.016	1682	-1024	-768	-1	-1	-1	-1	4	-1024	-768	-1	-1	-1	-1	4		0	0						StimuliFarbe_rot_gelb.png	0	880	547	72	111				0	Content		-72	-111	28016748	878026564
28033	08:50:22.411	00:00:28.033	1683	-1024	-768	-1	-1	-1	-1	4	-1024	-768	-1	-1	-1	-1	4		0	0						StimuliFarbe_rot_gelb.png	0	880	547	72	111				0	Content		-72	-111	28033377	878043193
28050	08:50:22.428	00:00:28.050	1684	-1024	-768	-1	-1	-1	-1	4	-1024	-768	-1	-1	-1	-1	4		0	0						StimuliFarbe_rot_gelb.png	0	880	547	72	111				0	Content		-72	-111	28050127	878059943
28067	08:50:22.445	00:00:28.066	1685	-1024	-768	-1	-1	-1	-1	4	-1024	-768	-1	-1	-1	-1	4		0	0						StimuliFarbe_rot_gelb.png	0	880	547	72	111				0	Content		-72	-111	28066749	878076565
28083	08:50:22.461	00:00:28.083	1686	-1024	-768	-1	-1	-1	-1	4	-1024	-768	-1	-1	-1	-1	4		0	0						StimuliFarbe_rot_gelb.png	0	880	547	72	111				0	Content		-72	-111	28083373	878093189
28100	08:50:22.478	00:00:28.099	1687	-1024	-768	-1	-1	-1	-1	4	-1024	-768	-1	-1	-1	-1	4		0	0						StimuliFarbe_rot_gelb.png	0	880	547	72	111				0	Content		-72	-111	28099997	878109813
28117	08:50:22.495	00:00:28.116	1688	-1024	-768	-1	-1	-1	-1	4	-1024	-768	-1	-1	-1	-1	4		0	0						StimuliFarbe_rot_gelb.png	0	880	547	72	111				0	Content		-72	-111	28116746	878126562
28133	08:50:22.511	00:00:28.133	1689	-1024	-768	-1	-1	-1	-1	4	-1024	-768	-1	-1	-1	-1	4		0	0						StimuliFarbe_rot_gelb.png	0	880	547	72	111				0	Content		-72	-111	28133369	878143185
28150	08:50:22.528	00:00:28.149	1690	-1024	-768	-1	-1	-1	-1	4	-1024	-768	-1	-1	-1	-1	4		0	0						StimuliFarbe_rot_gelb.png	0	880	547	72	111				0	Content		-72	-111	28149993	878159809
28167	08:50:22.545	00:00:28.166	1691	-1024	-768	-1	-1	-1	-1	4	-1024	-768	-1	-1	-1	-1	4		0	0						StimuliFarbe_rot_gelb.png	0	880	547	72	111				0	Content		-72	-111	28166742	878176558
28183	08:50:22.561	00:00:28.183	1692	-1024	-768	-1	-1	-1	-1	4	-1024	-768	-1	-1	-1	-1	4		0	0						StimuliFarbe_rot_gelb.png	0	880	547	72	111				0	Content		-72	-111	28183367	878193183
28200	08:50:22.578	00:00:28.199	1693	-1024	-768	-1	-1	-1	-1	4	-1024	-768	-1	-1	-1	-1	4		0	0						StimuliFarbe_rot_gelb.png	0	880	547	72	111				0	Content		-72	-111	28199989	878209805
28217	08:50:22.595	00:00:28.216	1694	-1024	-768	-1	-1	-1	-1	4	-1024	-768	-1	-1	-1	-1	4		0	0						StimuliFarbe_rot_gelb.png	0	880	547	72	111				0	Content		-72	-111	28216737	878226553
28233	08:50:22.611	00:00:28.233	1695	-1024	-768	-1	-1	-1	-1	4	-1024	-768	-1	-1	-1	-1	4		0	0						StimuliFarbe_rot_gelb.png	0	880	547	72	111				0	Content		-72	-111	28233359	878243175
28250	08:50:22.628	00:00:28.250	1696	-1024	-768	-1	-1	-1	-1	4	-1024	-768	-1	-1	-1	-1	4		0	0						StimuliFarbe_rot_gelb.png	0	880	547	72	111				0	Content		-72	-111	28250108	878259924
28267	08:50:22.645	00:00:28.266	1697	-1024	-768	-1	-1	-1	-1	4	-1024	-768	-1	-1	-1	-1	4		0	0						StimuliFarbe_rot_gelb.png	0	880	547	72	111				0	Content		-72	-111	28266604	878276420
28283	08:50:22.661	00:00:28.283	1698	-1024	-768	-1	-1	-1	-1	4	-1024	-768	-1	-1	-1	-1	4		0	0						StimuliFarbe_rot_gelb.png	0	880	547	72	111				0	Content		-72	-111	28283229	878293045
28300	08:50:22.678	00:00:28.300	1699	-1024	-768	-1	-1	-1	-1	4	-1024	-768	-1	-1	-1	-1	4		0	0						StimuliFarbe_rot_gelb.png	0	880	547	72	111				0	Content		-72	-111	28300421	878310237
28318	08:50:22.696	00:00:28.317	1700	-1024	-768	-1	-1	-1	-1	4	-1024	-768	-1	-1	-1	-1	4		0	0						StimuliFarbe_rot_gelb.png	0	880	547	72	111				0	Content		-72	-111	28317795	878327611
28335	08:50:22.713	00:00:28.335	1701	-1024	-768	-1	-1	-1	-1	4	-1024	-768	-1	-1	-1	-1	4		0	0						StimuliFarbe_rot_gelb.png	0	880	547	72	111				0	Content		-72	-111	28335045	878344861
28350	08:50:22.728	00:00:28.349	1702	-1024	-768	-1	-1	-1	-1	4	-1024	-768	-1	-1	-1	-1	4		0	0						StimuliFarbe_rot_gelb.png	0	880	547	72	111				0	Content		-72	-111	28349973	878359789
28367	08:50:22.745	00:00:28.366	1703	-1024	-768	-1	-1	-1	-1	4	-1024	-768	-1	-1	-1	-1	4		0	0						StimuliFarbe_rot_gelb.png	0	880	547	72	111				0	Content		-72	-111	28366597	878376413
28383	08:50:22.761	00:00:28.383	1704	-1024	-768	-1	-1	-1	-1	4	-1024	-768	-1	-1	-1	-1	4		0	0						StimuliFarbe_rot_gelb.png	0	880	547	72	111				0	Content		-72	-111	28383344	878393160
28400	08:50:22.778	00:00:28.399	1705	-1024	-768	-1	-1	-1	-1	4	-1024	-768	-1	-1	-1	-1	4		0	0						StimuliFarbe_rot_gelb.png	0	880	547	72	111				0	Content		-72	-111	28399842	878409658
28417	08:50:22.795	00:00:28.416	1706	-1024	-768	-1	-1	-1	-1	4	-1024	-768	-1	-1	-1	-1	4		0	0						StimuliFarbe_rot_gelb.png	0	880	547	72	111				0	Content		-72	-111	28416591	878426407
28433	08:50:22.811	00:00:28.433	1707	-1024	-768	-1	-1	-1	-1	4	-1024	-768	-1	-1	-1	-1	4		0	0						StimuliFarbe_rot_gelb.png	0	880	547	72	111				0	Content		-72	-111	28433212	878443028
28450	08:50:22.828	00:00:28.450	1708	-1024	-768	-1	-1	-1	-1	4	-1024	-768	-1	-1	-1	-1	4		0	0						StimuliFarbe_rot_gelb.png	0	880	547	72	111				0	Content		-72	-111	28450277	878460093
28468	08:50:22.846	00:00:28.467	1709	-1024	-768	-1	-1	-1	-1	4	-1024	-768	-1	-1	-1	-1	4		0	0						StimuliFarbe_rot_gelb.png	0	880	547	72	111				0	Content		-72	-111	28467651	878477467
28485	08:50:22.863	00:00:28.485	1710	-1024	-768	-1	-1	-1	-1	4	-1024	-768	-1	-1	-1	-1	4		0	0						StimuliFarbe_rot_gelb.png	0	880	547	72	111				0	Content		-72	-111	28485023	878494839
28500	08:50:22.878	00:00:28.499	1711	-1024	-768	-1	-1	-1	-1	4	-1024	-768	-1	-1	-1	-1	4		0	0						StimuliFarbe_rot_gelb.png	0	880	547	72	111				0	Content		-72	-111	28499825	878509641
28516	08:50:22.894	00:00:28.516	1712	-1024	-768	-1	-1	-1	-1	4	-1024	-768	-1	-1	-1	-1	4		0	0						StimuliFarbe_rot_gelb.png	0	880	547	72	111				0	Content		-72	-111	28516450	878526266
28533	08:50:22.911	00:00:28.533	1713	-1024	-768	-1	-1	-1	-1	4	-1024	-768	-1	-1	-1	-1	4		0	0						StimuliFarbe_rot_gelb.png	0	880	547	72	111				0	Content		-72	-111	28533199	878543015
28550	08:50:22.928	00:00:28.549	1714	-1024	-768	-1	-1	-1	-1	4	-1024	-768	-1	-1	-1	-1	4		0	0						StimuliFarbe_rot_gelb.png	0	880	547	72	111				0	Content		-72	-111	28549822	878559638
28566	08:50:22.944	00:00:28.566	1715	-1024	-768	-1	-1	-1	-1	4	-1024	-768	-1	-1	-1	-1	4		0	0						StimuliFarbe_rot_gelb.png	0	880	547	72	111				0	Content		-72	-111	28566449	878576265
28571	08:50:22.949																				ImageEnd	16	0	0	StimuliFarbe_rot_gelb.png
28583	08:50:22.961	00:00:28.583	1716	-1024	-768	-1	-1	-1	-1	4	-1024	-768	-1	-1	-1	-1	4		0	0						No media	0	1024	768	0	0				0	Content		0	0	28583073	878592889
28593	08:50:22.971																				ImageStart	8	0	0	Fix_sw.jpg
28600	08:50:22.978	00:00:28.600	1717	-1024	-768	-1	-1	-1	-1	4	-1024	-768	-1	-1	-1	-1	4		0	0						Fix_sw.jpg	0	880	547	72	111				0	Content		-72	-111	28600269	878610085
28618	08:50:22.996	00:00:28.617	1718	-1024	-768	-1	-1	-1	-1	4	-1024	-768	-1	-1	-1	-1	4		0	0						Fix_sw.jpg	0	880	547	72	111				0	Content		-72	-111	28617637	878627453
28635	08:50:23.013	00:00:28.634	1719	-1024	-768	-1	-1	-1	-1	4	-1024	-768	-1	-1	-1	-1	4		0	0						Fix_sw.jpg	0	880	547	72	111				0	Content		-72	-111	28634883	878644699
28650	08:50:23.028	00:00:28.649	1720	-1024	-768	-1	-1	-1	-1	4	-1024	-768	-1	-1	-1	-1	4		0	0						Fix_sw.jpg	0	880	547	72	111				0	Content		-72	-111	28649691	878659507
28666	08:50:23.044	00:00:28.666	1721	-1024	-768	-1	-1	-1	-1	4	-1024	-768	-1	-1	-1	-1	4		0	0						Fix_sw.jpg	0	880	547	72	111				0	Content		-72	-111	28666311	878676127
28683	08:50:23.061	00:00:28.683	1722	-1024	-768	-1	-1	-1	-1	4	-1024	-768	-1	-1	-1	-1	4		0	0						Fix_sw.jpg	0	880	547	72	111				0	Content		-72	-111	28683057	878692873
28700	08:50:23.078	00:00:28.699	1723	-1024	-768	-1	-1	-1	-1	4	-1024	-768	-1	-1	-1	-1	4		0	0						Fix_sw.jpg	0	880	547	72	111				0	Content		-72	-111	28699681	878709497
28716	08:50:23.094	00:00:28.716	1724	-1024	-768	-1	-1	-1	-1	4	-1024	-768	-1	-1	-1	-1	4		0	0						Fix_sw.jpg	0	880	547	72	111				0	Content		-72	-111	28716309	878726125
28733	08:50:23.111	00:00:28.732	1725	-1024	-768	-1	-1	-1	-1	4	-1024	-768	-1	-1	-1	-1	4		0	0						Fix_sw.jpg	0	880	547	72	111				0	Content		-72	-111	28732946	878742762
28750	08:50:23.128	00:00:28.750	1726	-1024	-768	-1	-1	-1	-1	4	-1024	-768	-1	-1	-1	-1	4		0	0						Fix_sw.jpg	0	880	547	72	111				0	Content		-72	-111	28750124	878759940
28767	08:50:23.145	00:00:28.767	1727	-1024	-768	-1	-1	-1	-1	4	-1024	-768	-1	-1	-1	-1	4		0	0						Fix_sw.jpg	0	880	547	72	111				0	Content		-72	-111	28767499	878777315
28785	08:50:23.163	00:00:28.784	1728	-1024	-768	-1	-1	-1	-1	4	-1024	-768	-1	-1	-1	-1	4		0	0						Fix_sw.jpg	0	880	547	72	111				0	Content		-72	-111	28784744	878794560
28800	08:50:23.178	00:00:28.799	1729	-1024	-768	-1	-1	-1	-1	4	-1024	-768	-1	-1	-1	-1	4		0	0						Fix_sw.jpg	0	880	547	72	111				0	Content		-72	-111	28799551	878809367
28816	08:50:23.194	00:00:28.816	1730	-1024	-768	-1	-1	-1	-1	4	-1024	-768	-1	-1	-1	-1	4		0	0						Fix_sw.jpg	0	880	547	72	111				0	Content		-72	-111	28816300	878826116
28833	08:50:23.211	00:00:28.832	1731	-1024	-768	-1	-1	-1	-1	4	-1024	-768	-1	-1	-1	-1	4		0	0						Fix_sw.jpg	0	880	547	72	111				0	Content		-72	-111	28832934	878842750
28850	08:50:23.228	00:00:28.849	1732	-1024	-768	-1	-1	-1	-1	4	-1024	-768	-1	-1	-1	-1	4		0	0						Fix_sw.jpg	0	880	547	72	111				0	Content		-72	-111	28849670	878859486
28866	08:50:23.244	00:00:28.866	1733	-1024	-768	-1	-1	-1	-1	4	-1024	-768	-1	-1	-1	-1	4		0	0						Fix_sw.jpg	0	880	547	72	111				0	Content		-72	-111	28866169	878875985
28883	08:50:23.261	00:00:28.882	1734	-1024	-768	-1	-1	-1	-1	4	-1024	-768	-1	-1	-1	-1	4		0	0						Fix_sw.jpg	0	880	547	72	111				0	Content		-72	-111	28882793	878892609
28900	08:50:23.278	00:00:28.899	1735	-1024	-768	-1	-1	-1	-1	4	-1024	-768	-1	-1	-1	-1	4		0	0						Fix_sw.jpg	0	880	547	72	111				0	Content		-72	-111	28899985	878909801
28917	08:50:23.295	00:00:28.917	1736	-1024	-768	-1	-1	-1	-1	4	-1024	-768	-1	-1	-1	-1	4		0	0						Fix_sw.jpg	0	880	547	72	111				0	Content		-72	-111	28917361	878927177
28935	08:50:23.313	00:00:28.934	1737	-1024	-768	-1	-1	-1	-1	4	-1024	-768	-1	-1	-1	-1	4		0	0						Fix_sw.jpg	0	880	547	72	111				0	Content		-72	-111	28934608	878944424
28950	08:50:23.328	00:00:28.949	1738	-1024	-768	-1	-1	-1	-1	4	-1024	-768	-1	-1	-1	-1	4		0	0						Fix_sw.jpg	0	880	547	72	111				0	Content		-72	-111	28949537	878959353
28966	08:50:23.344	00:00:28.966	1739	-1024	-768	-1	-1	-1	-1	4	-1024	-768	-1	-1	-1	-1	4		0	0						Fix_sw.jpg	0	880	547	72	111				0	Content		-72	-111	28966162	878975978
28983	08:50:23.361	00:00:28.982	1740	-1024	-768	-1	-1	-1	-1	4	-1024	-768	-1	-1	-1	-1	4		0	0						Fix_sw.jpg	0	880	547	72	111				0	Content		-72	-111	28982919	878992735
29000	08:50:23.378	00:00:28.999	1741	-1024	-768	-1	-1	-1	-1	4	-1024	-768	-1	-1	-1	-1	4		0	0						Fix_sw.jpg	0	880	547	72	111				0	Content		-72	-111	28999530	879009346
29016	08:50:23.394	00:00:29.016	1742	-1024	-768	-1	-1	-1	-1	4	-1024	-768	-1	-1	-1	-1	4		0	0						Fix_sw.jpg	0	880	547	72	111				0	Content		-72	-111	29016153	879025969
29033	08:50:23.411	00:00:29.032	1743	-1024	-768	-1	-1	-1	-1	4	-1024	-768	-1	-1	-1	-1	4		0	0						Fix_sw.jpg	0	880	547	72	111				0	Content		-72	-111	29032778	879042594
29050	08:50:23.428	00:00:29.049	1744	-1024	-768	-1	-1	-1	-1	4	-1024	-768	-1	-1	-1	-1	4		0	0						Fix_sw.jpg	0	880	547	72	111				0	Content		-72	-111	29049970	879059786
29067	08:50:23.445	00:00:29.067	1745	-1024	-768	-1	-1	-1	-1	4	-1024	-768	-1	-1	-1	-1	4		0	0						Fix_sw.jpg	0	880	547	72	111				0	Content		-72	-111	29067217	879077033
29084	08:50:23.462	00:00:29.084	1746	-1024	-768	-1	-1	-1	-1	4	-1024	-768	-1	-1	-1	-1	4		0	0						Fix_sw.jpg	0	880	547	72	111				0	Content		-72	-111	29084465	879094281
29099	08:50:23.477	00:00:29.099	1747	-1024	-768	-1	-1	-1	-1	4	-1024	-768	-1	-1	-1	-1	4		0	0						Fix_sw.jpg	0	880	547	72	111				0	Content		-72	-111	29099393	879109209
29116	08:50:23.494	00:00:29.116	1748	-1024	-768	-1	-1	-1	-1	4	-1024	-768	-1	-1	-1	-1	4		0	0						Fix_sw.jpg	0	880	547	72	111				0	Content		-72	-111	29116016	879125832
29133	08:50:23.511	00:00:29.132	1749	-1024	-768	-1	-1	-1	-1	4	-1024	-768	-1	-1	-1	-1	4		0	0						Fix_sw.jpg	0	880	547	72	111				0	Content		-72	-111	29132765	879142581
29149	08:50:23.527	00:00:29.149	1750	-1024	-768	-1	-1	-1	-1	4	-1024	-768	-1	-1	-1	-1	4		0	0						Fix_sw.jpg	0	880	547	72	111				0	Content		-72	-111	29149389	879159205
29166	08:50:23.544	00:00:29.166	1751	-1024	-768	-1	-1	-1	-1	4	-1024	-768	-1	-1	-1	-1	4		0	0						Fix_sw.jpg	0	880	547	72	111				0	Content		-72	-111	29166009	879175825
29183	08:50:23.561	00:00:29.182	1752	-1024	-768	-1	-1	-1	-1	4	-1024	-768	-1	-1	-1	-1	4		0	0						Fix_sw.jpg	0	880	547	72	111				0	Content		-72	-111	29182635	879192451
29200	08:50:23.578	00:00:29.199	1753	-1024	-768	-1	-1	-1	-1	4	-1024	-768	-1	-1	-1	-1	4		0	0						Fix_sw.jpg	0	880	547	72	111				0	Content		-72	-111	29199829	879209645
29217	08:50:23.595	00:00:29.217	1754	-1024	-768	-1	-1	-1	-1	4	-1024	-768	-1	-1	-1	-1	4		0	0						Fix_sw.jpg	0	880	547	72	111				0	Content		-72	-111	29217200	879227016
29234	08:50:23.612	00:00:29.234	1755	-1024	-768	-1	-1	-1	-1	4	-1024	-768	-1	-1	-1	-1	4		0	0						Fix_sw.jpg	0	880	547	72	111				0	Content		-72	-111	29234448	879244264
29249	08:50:23.627	00:00:29.249	1756	-1024	-768	-1	-1	-1	-1	4	-1024	-768	-1	-1	-1	-1	4		0	0						Fix_sw.jpg	0	880	547	72	111				0	Content		-72	-111	29249252	879259068
29266	08:50:23.644	00:00:29.265	1757	-1024	-768	-1	-1	-1	-1	4	-1024	-768	-1	-1	-1	-1	4		0	0						Fix_sw.jpg	0	880	547	72	111				0	Content		-72	-111	29265999	879275815
29283	08:50:23.661	00:00:29.282	1758	-1024	-768	-1	-1	-1	-1	4	-1024	-768	-1	-1	-1	-1	4		0	0						Fix_sw.jpg	0	880	547	72	111				0	Content		-72	-111	29282623	879292439
29299	08:50:23.677	00:00:29.299	1759	-1024	-768	-1	-1	-1	-1	4	-1024	-768	-1	-1	-1	-1	4		0	0						Fix_sw.jpg	0	880	547	72	111				0	Content		-72	-111	29299245	879309061
29316	08:50:23.694	00:00:29.315	1760	-1024	-768	-1	-1	-1	-1	4	-1024	-768	-1	-1	-1	-1	4		0	0						Fix_sw.jpg	0	880	547	72	111				0	Content		-72	-111	29315872	879325688
29332	08:50:23.710	00:00:29.332	1761	-1024	-768	-1	-1	-1	-1	4	-1024	-768	-1	-1	-1	-1	4		0	0						Fix_sw.jpg	0	880	547	72	111				0	Content		-72	-111	29332492	879342308
29350	08:50:23.728	00:00:29.349	1762	-1024	-768	-1	-1	-1	-1	4	-1024	-768	-1	-1	-1	-1	4		0	0						Fix_sw.jpg	0	880	547	72	111				0	Content		-72	-111	29349682	879359498
29366	08:50:23.744	00:00:29.365	1763	610,7188	372,1689	0,6424171	0,5266558	416,9937	3,98575	3	610,7188	372,1689	0,6424171	0,5266558	416,9937	3,98575	1	55	611	372						Fix_sw.jpg	0	880	547	72	111	507	266	633	0	Content		539	261	29365851	879375667
29382	08:50:23.760	00:00:29.382	1764	553,2577	389,9467	0,6411342	0,5266469	406,7085	3,911896	3	562,2922	374,5465	0,6420273	0,5267081	416,5711	4,00507	1	55	562	375						Fix_sw.jpg	0	880	547	72	111	507	266	633	0	Content		490	264	29382484	879392300
29399	08:50:23.777	00:00:29.399	1765	551,2521	386,7838	0,6411334	0,5266725	406,7088	3,86663	3	565,2665	373,1763	0,6421187	0,5266598	416,1725	3,957266	1	55	565	373						Fix_sw.jpg	0	880	547	72	111	507	266	633	0	Content		493	262	29399107	879408923
29416	08:50:23.794	00:00:29.415	1766	554,7806	376,763	0,6421408	0,5264859	416,2093	4,061646	3	557,7888	375,8596	0,6422169	0,5265216	416,2099	4,063844	1	55	558	376						Fix_sw.jpg	0	880	547	72	111	507	266	633	0	Content		486	265	29415861	879425677
29432	08:50:23.810	00:00:29.432	1767	593,3804	394,8552	0,6353988	0,5259713	399,4301	3,857755	3	593,3804	394,8552	0,6353988	0,5259713	399,4301	3,857755	1	55	593	395						Fix_sw.jpg	0	880	547	72	111	507	266	633	0	Content		521	284	29432480	879442296
29449	08:50:23.827	00:00:29.449	1768	596,2735	384,077	0,6418666	0,5256167	416,1743	3,988275	3	596,2735	384,077	0,6418666	0,5256167	416,1743	3,988275	1	55	596	384						Fix_sw.jpg	0	880	547	72	111	507	266	633	0	Content		524	273	29449105	879458921
29466	08:50:23.844	00:00:29.465	1769	559,9381	378,3192	0,6415809	0,5256943	416,7318	4,037872	3	568,2767	375,9997	0,6417819	0,5257808	416,7328	4,04347	1	55	568	376						Fix_sw.jpg	0	880	547	72	111	507	266	633	0	Content		496	265	29465730	879475546
29482	08:50:23.860	00:00:29.482	1770	528,1432	417,1243	0,6385497	0,5254155	386,4454	3,795641	3	557,4238	375,2733	0,641364	0,5254563	415,3544	4,073857	1	55	557	375						Fix_sw.jpg	0	880	547	72	111	507	266	633	0	Content		485	264	29482479	879492295
29499	08:50:23.877	00:00:29.499	1771	559,4166	378,6395	0,6412436	0,5248738	415,1705	4,0475	3	557,045	375,9674	0,6412123	0,5249851	415,3975	4,049218	1	55	557	376						Fix_sw.jpg	0	880	547	72	111	507	266	633	0	Content		485	265	29499101	879508917
29516	08:50:23.894	00:00:29.515	1772	574,9222	379,8656	0,6416941	0,5244274	416,3778	4,153939	3	562,7255	378,9159	0,6414188	0,5244965	416,3788	4,147205	1	55	563	379						Fix_sw.jpg	0	880	547	72	111	507	266	633	0	Content		491	268	29515728	879525544
29532	08:50:23.910	00:00:29.532	1773	554,4373	380,2405	0,6406429	0,5245054	411,1742	4,072378	3	558,1293	368,8898	0,6410804	0,5246928	416,1569	4,121324	1	55	558	369						Fix_sw.jpg	0	880	547	72	111	507	266	633	0	Content		486	258	29532349	879542165
29549	08:50:23.927	00:00:29.549	1774	600,9406	371,5133	0,6409467	0,5236529	415,82	4,028077	3	599,0699	356,3459	0,6409497	0,5243312	415,8216	4,030975	1	55	599	356						Fix_sw.jpg	0	880	547	72	111	507	266	633	0	Content		527	245	29549096	879558912
29566	08:50:23.944	00:00:29.565	1775	554,8957	375,0612	0,6408269	0,5237396	416,0224	4,095389	3	553,5571	373,8376	0,640804	0,5237956	416,0234	4,095074	1	55	554	374						Fix_sw.jpg	0	880	547	72	111	507	266	633	0	Content		482	263	29565722	879575538
29582	08:50:23.960	00:00:29.582	1776	593,115	387,8914	0,6374348	0,5224909	406,9295	4,012173	3	593,115	387,8914	0,6374348	0,5224909	406,9295	4,012173	1	55	593	388						Fix_sw.jpg	0	880	547	72	111	507	266	633	0	Content		521	277	29582348	879592164
29599	08:50:23.977	00:00:29.598	1777	590,5826	391,4329	0,6376711	0,5218546	407,4506	4,032493	3	590,5826	391,4329	0,6376711	0,5218546	407,4506	4,032493	1	55	591	391						Fix_sw.jpg	0	880	547	72	111	507	266	633	0	Content		519	280	29598971	879608787
29616	08:50:23.994	00:00:29.615	1778	589,6342	385,5283	0,6388897	0,5212801	410,9536	4,009403	3	589,6342	385,5283	0,6388897	0,5212801	410,9536	4,009403	1	55	590	386						Fix_sw.jpg	0	880	547	72	111	507	266	633	0	Content		518	275	29615722	879625538
29617	08:50:23.995																				ImageEnd	16	0	0	Fix_sw.jpg
29632	08:50:24.010	00:00:29.632	1779	596,8444	377,7372	0,6402392	0,521063	414,6383	3,990094	3	596,8444	377,7372	0,6402392	0,521063	414,6383	3,990094	1	55	597	378						No media	0	1024	768	0	0	579	377	633	0	Content		597	378	29632345	879642161
29639	08:50:24.017																				ImageStart	8	0	0	StimuliFarbe_gelb_rot.png
29649	08:50:24.027	00:00:29.648	1780	538,2084	376,8201	0,6399008	0,521431	414,0702	4,040292	3	538,3773	380,6854	0,6399017	0,5212539	414,0706	4,039631	1	55	538	381						StimuliFarbe_gelb_rot.png	0	880	547	72	111	507	266	633	0	Content		466	270	29648968	879658784
29666	08:50:24.044	00:00:29.665	1781	566,0553	379,4914	0,6402786	0,5209993	415,5876	4,150823	3	561,7029	378,9374	0,6401818	0,5210324	415,5884	4,148684	1	55	562	379						StimuliFarbe_gelb_rot.png	0	880	547	72	111	507	266	633	0	Content		490	268	29665720	879675536
29682	08:50:24.060	00:00:29.682	1782	596,7794	368,7866	0,6406863	0,5201746	417,6033	4,032402	3	596,7794	368,7866	0,6406863	0,5201746	417,6033	4,032402	1	55	597	369						StimuliFarbe_gelb_rot.png	0	880	547	72	111	507	266	633	0	Content		525	258	29682346	879692162
29699	08:50:24.077	00:00:29.698	1783	535,8157	414,3871	0,6375782	0,5203629	393,0461	3,918921	3	562,0321	381,6658	0,6398233	0,5203905	416,0979	4,145217	1	55	562	382						StimuliFarbe_gelb_rot.png	0	880	547	72	111	507	266	633	0	Content		490	271	29698964	879708780
29716	08:50:24.094	00:00:29.715	1784	539,7923	377,6709	0,6390421	0,5201762	415,065	4,07407	3	549,6379	375,6044	0,6392872	0,5202531	415,066	4,079829	1	55	550	376						StimuliFarbe_gelb_rot.png	0	880	547	72	111	507	266	633	0	Content		478	265	29715589	879725405
29732	08:50:24.110	00:00:29.732	1785	546,3043	395,8758	0,6384982	0,5199035	403,8248	3,975691	3	557,2071	380,4575	0,6395482	0,5198605	415,4503	4,087474	1	55	557	380						StimuliFarbe_gelb_rot.png	0	880	547	72	111	507	266	633	0	Content		485	269	29732341	879742157
29749	08:50:24.127	00:00:29.748	1786	587,0261	382,6084	0,6395732	0,5193617	415,6129	3,996332	3	587,0261	382,6084	0,6395732	0,5193617	415,6129	3,996332	1	55	587	383						StimuliFarbe_gelb_rot.png	0	880	547	72	111	507	266	633	0	Content		515	272	29748963	879758779
29766	08:50:24.144	00:00:29.765	1787	552,5114	398,7618	0,638584	0,5195618	403,2217	3,911451	3	569,309	378,8101	0,6398104	0,5196811	415,3348	4,0291	1	55	569	379						StimuliFarbe_gelb_rot.png	0	880	547	72	111	507	266	633	0	Content		497	268	29765589	879775405
29782	08:50:24.160	00:00:29.782	1788	589,2927	379,0876	0,6397447	0,5194155	415,3328	3,967604	3	589,2927	379,0876	0,6397447	0,5194155	415,3328	3,967604	1	55	589	379						StimuliFarbe_gelb_rot.png	0	880	547	72	111	507	266	633	0	Content		517	268	29782213	879792029
29799	08:50:24.177	00:00:29.798	1789	591,8099	380,0647	0,6395293	0,5195406	414,1895	3,940793	3	591,8099	380,0647	0,6395293	0,5195406	414,1895	3,940793	1	55	592	380						StimuliFarbe_gelb_rot.png	0	880	547	72	111	507	266	633	0	Content		520	269	29798964	879808780
29816	08:50:24.194	00:00:29.815	1790	603,8931	372,0637	0,6418109	0,5196457	418,8806	3,873443	3	603,8931	372,0637	0,6418109	0,5196457	418,8806	3,873443	1	55	604	372						StimuliFarbe_gelb_rot.png	0	880	547	72	111	507	266	633	0	Content		532	261	29815588	879825404
29832	08:50:24.210	00:00:29.832	1791	607,7257	370,048	0,6333906	0,5197006	396,794	3,938952	3	594,4619	379,0219	0,6333906	0,5197006	396,794	3,869708	1	55	594	379						StimuliFarbe_gelb_rot.png	0	880	547	72	111	507	266	633	0	Content		522	268	29832216	879842032
29849	08:50:24.227	00:00:29.848	1792	601,4141	394,0862	0,6357408	0,5193221	402,024	3,736198	3	601,4141	394,0862	0,6357408	0,5193221	402,024	3,736198	1	55	601	394						StimuliFarbe_gelb_rot.png	0	880	547	72	111	507	266	633	0	Content		529	283	29848840	879858656
29866	08:50:24.244	00:00:29.865	1793	564,5884	387,609	0,6405561	0,5194075	408,9184	3,907198	3	571,119	376,8814	0,6411729	0,5194485	415,8462	3,972254	1	55	571	377						StimuliFarbe_gelb_rot.png	0	880	547	72	111	507	266	633	0	Content		499	266	29865589	879875405
29882	08:50:24.260	00:00:29.882	1794	544,1202	399,6169	0,6396988	0,5195475	400,8188	3,875015	3	557,3591	377,1871	0,6410574	0,519611	415,7858	4,016512	1	55	557	377						StimuliFarbe_gelb_rot.png	0	880	547	72	111	507	266	633	0	Content		485	266	29882212	879892028
29899	08:50:24.277	00:00:29.898	1795	602,4307	382,5249	0,6412641	0,5193782	415,7329	3,973174	3	601,9836	377,955	0,6412683	0,5195827	415,7346	3,973987	1	55	602	378						StimuliFarbe_gelb_rot.png	0	880	547	72	111	507	266	633	0	Content		530	267	29898837	879908653
29915	08:50:24.293	00:00:29.915	1796	591,5244	380,2442	0,6416473	0,5194358	416,3653	4,002435	3	591,5244	380,2442	0,6416473	0,5194358	416,3653	4,002435	1	55	592	380						StimuliFarbe_gelb_rot.png	0	880	547	72	111	507	266	633	0	Content		520	269	29915461	879925277
29932	08:50:24.310	00:00:29.932	1797	593,0437	377,305	0,6420145	0,5194107	416,271	3,938836	3	593,0437	377,305	0,6420145	0,5194107	416,271	3,938836	1	55	593	377						StimuliFarbe_gelb_rot.png	0	880	547	72	111	507	266	633	0	Content		521	266	29932210	879942026
29949	08:50:24.327	00:00:29.948	1798	-1024	-768	-1	-1	-1	-1	4	-1024	-768	-1	-1	-1	-1	4	55	0	0						StimuliFarbe_gelb_rot.png	0	880	547	72	111	507	266	633	0	Content		-72	-111	29948835	879958651
29965	08:50:24.343	00:00:29.965	1799	-1024	-768	-1	-1	-1	-1	4	-1024	-768	-1	-1	-1	-1	4	55	0	0						StimuliFarbe_gelb_rot.png	0	880	547	72	111	507	266	633	0	Content		-72	-111	29965457	879975273
29982	08:50:24.360	00:00:29.982	1800	514,5288	366,4337	0,6438717	0,5175174	415,6634	3,993758	3	513,3024	360,6852	0,6438533	0,5177777	415,6638	3,994503	1	55	513	361						StimuliFarbe_gelb_rot.png	0	880	547	72	111	507	266	633	0	Content		441	250	29982082	879991898
29999	08:50:24.377	00:00:29.998	1801	510,4036	327,2376	0,6441718	0,515399	410,5338	3,836672	3	510,4036	327,2376	0,6441718	0,515399	410,5338	3,836672	1	56	510	327						StimuliFarbe_gelb_rot.png	0	880	547	72	111	340	195	216	0	Content		438	216	29998831	880008647
30015	08:50:24.393	00:00:30.015	1802	468,7372	321,2468	0,6458158	0,5135155	410,5348	3,856877	3	468,7372	321,2468	0,6458158	0,5135155	410,5348	3,856877	1	56	469	321						StimuliFarbe_gelb_rot.png	0	880	547	72	111	340	195	216	0	Content		397	210	30015458	880025274
30032	08:50:24.410	00:00:30.032	1803	408,0144	296,827	0,6486336	0,5131944	415,9535	3,963262	0	448,4576	351,8669	0,4909933	0,5885093	407,8342	3,868657	0	56	428	324						StimuliFarbe_gelb_rot.png	0	880	547	72	111	340	195	216	0	Content		356	213	30032081	880041897
30049	08:50:24.427	00:00:30.048	1804	409,6308	294,0982	0,6486994	0,5133043	415,3099	3,969177	0	-1024	-768	-1	-1	-1	-1	4	56	410	294						StimuliFarbe_gelb_rot.png	0	880	547	72	111	340	195	216	0	Content		338	183	30048706	880058522
30065	08:50:24.443	00:00:30.065	1805	376,8084	283,6093	0,6484502	0,5134185	415,2979	3,885581	0	434,1709	316,8461	0,4839498	0,5881389	427,8645	3,978225	0	56	405	300						StimuliFarbe_gelb_rot.png	0	880	547	72	111	340	195	216	0	Content		333	189	30065458	880075274
30082	08:50:24.460	00:00:30.082	1806	389,6854	296,4608	0,6479684	0,5134783	413,8725	3,858255	0	422,6348	304,6924	0,4836388	0,5882168	427,8645	3,979356	0	56	406	301						StimuliFarbe_gelb_rot.png	0	880	547	72	111	340	195	216	0	Content		334	190	30082079	880091895
30099	08:50:24.477	00:00:30.098	1807	413,5909	297,2399	0,6486042	0,5133799	415,4977	3,895322	0	-1024	-768	-1	-1	-1	-1	4	56	414	297						StimuliFarbe_gelb_rot.png	0	880	547	72	111	340	195	216	0	Content		342	186	30098705	880108521
30115	08:50:24.493	00:00:30.115	1808	381,8038	303,2757	0,648385	0,5130736	415,1963	3,990567	0	431,4075	325,9763	0,4846528	0,5873106	422,5903	3,850092	0	56	407	315						StimuliFarbe_gelb_rot.png	0	880	547	72	111	340	195	216	0	Content		335	204	30115330	880125146
30132	08:50:24.510	00:00:30.132	1809	386,1533	292,8851	0,6474997	0,5129064	413,1788	3,72606	0	422,2568	319,2828	0,4844751	0,5870343	422,5903	3,875342	0	56	404	306						StimuliFarbe_gelb_rot.png	0	880	547	72	111	340	195	216	0	Content		332	195	30132079	880141895
30149	08:50:24.527	00:00:30.148	1810	411,0225	293,6326	0,6482129	0,512445	415,4318	3,800785	0	426,4379	320,0489	0,4841177	0,5866431	422,5903	3,870548	0	56	419	307						StimuliFarbe_gelb_rot.png	0	880	547	72	111	340	195	216	0	Content		347	196	30148701	880158517
30165	08:50:24.543	00:00:30.165	1811	382,603	298,7679	0,6479195	0,5123328	415,2423	3,927566	0	435,8068	303,1663	0,4827131	0,5864778	426,2041	3,891167	0	56	409	301						StimuliFarbe_gelb_rot.png	0	880	547	72	111	340	195	216	0	Content		337	190	30165326	880175142
30182	08:50:24.560	00:00:30.181	1812	386,9432	293,1817	0,646666	0,5122178	412,8872	3,778772	0	431,4185	313,0568	0,4821557	0,5861782	426,2041	3,886309	0	56	409	303						StimuliFarbe_gelb_rot.png	0	880	547	72	111	340	195	216	0	Content		337	192	30181951	880191767
30199	08:50:24.577	00:00:30.198	1813	444,2745	318,2179	0,6456235	0,5120099	412,8865	3,900346	0	-1024	-768	-1	-1	-1	-1	4	56	444	318						StimuliFarbe_gelb_rot.png	0	880	547	72	111	340	195	216	0	Content		372	207	30198700	880208516
30215	08:50:24.593	00:00:30.215	1814	497,901	330,7986	0,6431677	0,514699	415,0877	4,003469	0	539,77	375,5952	0,4830561	0,5875202	415,2335	3,776071	0	57	519	353						StimuliFarbe_gelb_rot.png	0	880	547	72	111	500	238	250	0	Content		447	242	30215327	880225143
30232	08:50:24.610	00:00:30.231	1815	557,141	359,328	0,6411713	0,5168902	416,255	3,807927	0	-1024	-768	-1	-1	-1	-1	4	57	557	359						StimuliFarbe_gelb_rot.png	0	880	547	72	111	500	238	250	0	Content		485	248	30231950	880241766
30249	08:50:24.627	00:00:30.248	1816	563,2964	344,6778	0,6404191	0,5173329	415,5536	3,785204	0	-1024	-768	-1	-1	-1	-1	4	57	563	345						StimuliFarbe_gelb_rot.png	0	880	547	72	111	500	238	250	0	Content		491	234	30248576	880258392
30265	08:50:24.643	00:00:30.265	1817	569,5388	345,3289	0,6406173	0,5170844	416,2581	3,885999	0	-1024	-768	-1	-1	-1	-1	4	57	570	345						StimuliFarbe_gelb_rot.png	0	880	547	72	111	500	238	250	0	Content		498	234	30265324	880275140
30282	08:50:24.660	00:00:30.281	1818	525,5267	353,9598	0,6403179	0,5171738	415,0844	3,76721	0	-1024	-768	-1	-1	-1	-1	4	57	526	354						StimuliFarbe_gelb_rot.png	0	880	547	72	111	500	238	250	0	Content		454	243	30281947	880291763
30299	08:50:24.677	00:00:30.298	1819	577,5214	346,2744	0,6405893	0,5169679	416,2779	4,031758	0	-1024	-768	-1	-1	-1	-1	4	57	578	346						StimuliFarbe_gelb_rot.png	0	880	547	72	111	500	238	250	0	Content		506	235	30298575	880308391
30315	08:50:24.693	00:00:30.315	1820	527,3298	369,8819	0,6435757	0,5174059	402,5363	3,768262	0	-1024	-768	-1	-1	-1	-1	4	57	527	370						StimuliFarbe_gelb_rot.png	0	880	547	72	111	500	238	250	0	Content		455	259	30315198	880325014
30332	08:50:24.710	00:00:30.331	1821	583,8742	362,0807	0,6407821	0,5173224	416,4353	4,004753	0	-1024	-768	-1	-1	-1	-1	4	57	584	362						StimuliFarbe_gelb_rot.png	0	880	547	72	111	500	238	250	0	Content		512	251	30331949	880341765
30349	08:50:24.727	00:00:30.348	1822	576,4443	351,9653	0,640599	0,5177357	415,7657	3,938152	0	-1024	-768	-1	-1	-1	-1	4	57	576	352						StimuliFarbe_gelb_rot.png	0	880	547	72	111	500	238	250	0	Content		504	241	30348572	880358388
30365	08:50:24.743	00:00:30.365	1823	569,4738	344,3957	0,6405016	0,5180422	415,6354	3,89926	0	-1024	-768	-1	-1	-1	-1	4	57	569	344						StimuliFarbe_gelb_rot.png	0	880	547	72	111	500	238	250	0	Content		497	233	30365198	880375014
30382	08:50:24.760	00:00:30.381	1824	572,6365	341,1191	0,6409672	0,5183798	416,0367	3,975786	0	-1024	-768	-1	-1	-1	-1	4	57	573	341						StimuliFarbe_gelb_rot.png	0	880	547	72	111	500	238	250	0	Content		501	230	30381946	880391762
30399	08:50:24.777	00:00:30.398	1825	580,7878	344,4555	0,6411674	0,5179664	415,3549	3,861864	0	-1024	-768	-1	-1	-1	-1	4	57	581	344						StimuliFarbe_gelb_rot.png	0	880	547	72	111	500	238	250	0	Content		509	233	30398571	880408387
30415	08:50:24.793	00:00:30.415	1826	571,7695	351,8553	0,6414545	0,5172353	415,1283	3,832746	0	-1024	-768	-1	-1	-1	-1	4	57	572	352						StimuliFarbe_gelb_rot.png	0	880	547	72	111	500	238	250	0	Content		500	241	30415196	880425012
30432	08:50:24.810	00:00:30.431	1827	-1024	-768	-1	-1	-1	-1	4	-1024	-768	-1	-1	-1	-1	4	57	0	0						StimuliFarbe_gelb_rot.png	0	880	547	72	111	500	238	250	0	Content		-72	-111	30431822	880441638
30449	08:50:24.827	00:00:30.448	1828	577,2896	333,0399	0,6424477	0,516981	415,3991	3,827954	0	-1024	-768	-1	-1	-1	-1	4	57	577	333						StimuliFarbe_gelb_rot.png	0	880	547	72	111	500	238	250	0	Content		505	222	30448567	880458383
30465	08:50:24.843	00:00:30.465	1829	626,5157	340,7696	0,6424205	0,5161728	415,0861	3,7347	0	-1024	-768	-1	-1	-1	-1	4	58	627	341						StimuliFarbe_gelb_rot.png	0	880	547	72	111	601	254	166	0	Content		555	230	30465193	880475009
30482	08:50:24.860	00:00:30.481	1830	681,5216	332,9901	0,6421181	0,5161975	416,2548	3,774221	0	-1024	-768	-1	-1	-1	-1	4	58	682	333						StimuliFarbe_gelb_rot.png	0	880	547	72	111	601	254	166	0	Content		610	222	30481817	880491633
30498	08:50:24.876	00:00:30.498	1831	-1024	-768	-1	-1	-1	-1	4	-1024	-768	-1	-1	-1	-1	4	58	0	0						StimuliFarbe_gelb_rot.png	0	880	547	72	111	601	254	166	0	Content		-72	-111	30498441	880508257
30515	08:50:24.893	00:00:30.515	1832	662,8282	368,7045	0,6313369	0,5162376	389,2784	3,540623	0	-1024	-768	-1	-1	-1	-1	4	58	663	369						StimuliFarbe_gelb_rot.png	0	880	547	72	111	601	254	166	0	Content		591	258	30515191	880525007
30532	08:50:24.910	00:00:30.531	1833	671,7434	377,7031	0,6329559	0,5158463	391,9366	3,685156	0	-1024	-768	-1	-1	-1	-1	4	58	672	378						StimuliFarbe_gelb_rot.png	0	880	547	72	111	601	254	166	0	Content		600	267	30531815	880541631
30548	08:50:24.926	00:00:30.548	1834	671,4246	371,2411	0,633952	0,5157391	393,1621	3,555932	0	-1024	-768	-1	-1	-1	-1	4	58	671	371						StimuliFarbe_gelb_rot.png	0	880	547	72	111	601	254	166	0	Content		599	260	30548440	880558256
30565	08:50:24.943	00:00:30.565	1835	667,9811	372,6296	0,6327711	0,5157908	389,4413	3,473118	0	-1024	-768	-1	-1	-1	-1	4	58	668	373						StimuliFarbe_gelb_rot.png	0	880	547	72	111	601	254	166	0	Content		596	262	30565067	880574883
30582	08:50:24.960	00:00:30.581	1836	674,0032	356,5643	0,636003	0,5157983	395,8998	3,530764	0	-1024	-768	-1	-1	-1	-1	4	58	674	357						StimuliFarbe_gelb_rot.png	0	880	547	72	111	601	254	166	0	Content		602	246	30581816	880591632
30598	08:50:24.976	00:00:30.598	1837	680,5031	363,8363	0,6365322	0,5156429	395,5443	3,522644	0	-1024	-768	-1	-1	-1	-1	4	58	681	364						StimuliFarbe_gelb_rot.png	0	880	547	72	111	601	254	166	0	Content		609	253	30598441	880608257
30615	08:50:24.993	00:00:30.615	1838	685,5148	366,7574	0,6356447	0,5156414	392,1156	3,454585	0	-1024	-768	-1	-1	-1	-1	4	58	686	367						StimuliFarbe_gelb_rot.png	0	880	547	72	111	601	254	166	0	Content		614	256	30615064	880624880
30632	08:50:25.010	00:00:30.631	1839	-1024	-768	-1	-1	-1	-1	4	-1024	-768	-1	-1	-1	-1	4		0	0						StimuliFarbe_gelb_rot.png	0	880	547	72	111				0	Content		-72	-111	30631688	880641504
30648	08:50:25.026	00:00:30.648	1840	-1024	-768	-1	-1	-1	-1	4	-1024	-768	-1	-1	-1	-1	4		0	0						StimuliFarbe_gelb_rot.png	0	880	547	72	111				0	Content		-72	-111	30648436	880658252
30665	08:50:25.043	00:00:30.665	1841	-1024	-768	-1	-1	-1	-1	4	-1024	-768	-1	-1	-1	-1	4		0	0						StimuliFarbe_gelb_rot.png	0	880	547	72	111				0	Content		-72	-111	30665062	880674878
30682	08:50:25.060	00:00:30.681	1842	-1024	-768	-1	-1	-1	-1	4	-1024	-768	-1	-1	-1	-1	4		0	0						StimuliFarbe_gelb_rot.png	0	880	547	72	111				0	Content		-72	-111	30681686	880691502
30698	08:50:25.076	00:00:30.698	1843	-1024	-768	-1	-1	-1	-1	4	-1024	-768	-1	-1	-1	-1	4		0	0						StimuliFarbe_gelb_rot.png	0	880	547	72	111				0	Content		-72	-111	30698311	880708127
30715	08:50:25.093	00:00:30.715	1844	-1024	-768	-1	-1	-1	-1	4	-1024	-768	-1	-1	-1	-1	4		0	0						StimuliFarbe_gelb_rot.png	0	880	547	72	111				0	Content		-72	-111	30715061	880724877
30732	08:50:25.110	00:00:30.731	1845	-1024	-768	-1	-1	-1	-1	4	-1024	-768	-1	-1	-1	-1	4		0	0						StimuliFarbe_gelb_rot.png	0	880	547	72	111				0	Content		-72	-111	30731691	880741507
30748	08:50:25.126	00:00:30.748	1846	-1024	-768	-1	-1	-1	-1	4	-1024	-768	-1	-1	-1	-1	4		0	0						StimuliFarbe_gelb_rot.png	0	880	547	72	111				0	Content		-72	-111	30748309	880758125
30765	08:50:25.143	00:00:30.764	1847	-1024	-768	-1	-1	-1	-1	4	-1024	-768	-1	-1	-1	-1	4		0	0						StimuliFarbe_gelb_rot.png	0	880	547	72	111				0	Content		-72	-111	30764937	880774753
30782	08:50:25.160	00:00:30.781	1848	-1024	-768	-1	-1	-1	-1	4	-1024	-768	-1	-1	-1	-1	4		0	0						StimuliFarbe_gelb_rot.png	0	880	547	72	111				0	Content		-72	-111	30781685	880791501
30798	08:50:25.176	00:00:30.798	1849	-1024	-768	-1	-1	-1	-1	4	-1024	-768	-1	-1	-1	-1	4		0	0						StimuliFarbe_gelb_rot.png	0	880	547	72	111				0	Content		-72	-111	30798307	880808123
30815	08:50:25.193	00:00:30.814	1850	-1024	-768	-1	-1	-1	-1	4	-1024	-768	-1	-1	-1	-1	4		0	0						StimuliFarbe_gelb_rot.png	0	880	547	72	111				0	Content		-72	-111	30814974	880824790
30832	08:50:25.210	00:00:30.831	1851	-1024	-768	-1	-1	-1	-1	4	-1024	-768	-1	-1	-1	-1	4		0	0						StimuliFarbe_gelb_rot.png	0	880	547	72	111				0	Content		-72	-111	30831556	880841372
30848	08:50:25.226	00:00:30.848	1852	-1024	-768	-1	-1	-1	-1	4	-1024	-768	-1	-1	-1	-1	4		0	0						StimuliFarbe_gelb_rot.png	0	880	547	72	111				0	Content		-72	-111	30848306	880858122
30865	08:50:25.243	00:00:30.864	1853	-1024	-768	-1	-1	-1	-1	4	-1024	-768	-1	-1	-1	-1	4		0	0						StimuliFarbe_gelb_rot.png	0	880	547	72	111				0	Content		-72	-111	30864932	880874748
30882	08:50:25.260	00:00:30.881	1854	-1024	-768	-1	-1	-1	-1	4	-1024	-768	-1	-1	-1	-1	4		0	0						StimuliFarbe_gelb_rot.png	0	880	547	72	111				0	Content		-72	-111	30881600	880891416
30898	08:50:25.276	00:00:30.898	1855	-1024	-768	-1	-1	-1	-1	4	-1024	-768	-1	-1	-1	-1	4		0	0						StimuliFarbe_gelb_rot.png	0	880	547	72	111				0	Content		-72	-111	30898180	880907996
30915	08:50:25.293	00:00:30.914	1856	-1024	-768	-1	-1	-1	-1	4	-1024	-768	-1	-1	-1	-1	4		0	0						StimuliFarbe_gelb_rot.png	0	880	547	72	111				0	Content		-72	-111	30914929	880924745
30932	08:50:25.310	00:00:30.931	1857	-1024	-768	-1	-1	-1	-1	4	-1024	-768	-1	-1	-1	-1	4		0	0						StimuliFarbe_gelb_rot.png	0	880	547	72	111				0	Content		-72	-111	30931552	880941368
30948	08:50:25.326	00:00:30.948	1858	-1024	-768	-1	-1	-1	-1	4	-1024	-768	-1	-1	-1	-1	4		0	0						StimuliFarbe_gelb_rot.png	0	880	547	72	111				0	Content		-72	-111	30948302	880958118
30965	08:50:25.343	00:00:30.964	1859	-1024	-768	-1	-1	-1	-1	4	-1024	-768	-1	-1	-1	-1	4		0	0						StimuliFarbe_gelb_rot.png	0	880	547	72	111				0	Content		-72	-111	30964924	880974740
30982	08:50:25.360	00:00:30.981	1860	-1024	-768	-1	-1	-1	-1	4	-1024	-768	-1	-1	-1	-1	4		0	0						StimuliFarbe_gelb_rot.png	0	880	547	72	111				0	Content		-72	-111	30981547	880991363
30998	08:50:25.376	00:00:30.998	1861	-1024	-768	-1	-1	-1	-1	4	-1024	-768	-1	-1	-1	-1	4		0	0						StimuliFarbe_gelb_rot.png	0	880	547	72	111				0	Content		-72	-111	30998168	881007984
31015	08:50:25.393	00:00:31.015	1862	-1024	-768	-1	-1	-1	-1	4	-1024	-768	-1	-1	-1	-1	4		0	0						StimuliFarbe_gelb_rot.png	0	880	547	72	111				0	Content		-72	-111	31015362	881025178
31033	08:50:25.411	00:00:31.032	1863	-1024	-768	-1	-1	-1	-1	4	-1024	-768	-1	-1	-1	-1	4		0	0						StimuliFarbe_gelb_rot.png	0	880	547	72	111				0	Content		-72	-111	31032736	881042552
31050	08:50:25.428	00:00:31.050	1864	-1024	-768	-1	-1	-1	-1	4	-1024	-768	-1	-1	-1	-1	4		0	0						StimuliFarbe_gelb_rot.png	0	880	547	72	111				0	Content		-72	-111	31050125	881059941
31065	08:50:25.443	00:00:31.064	1865	-1024	-768	-1	-1	-1	-1	4	-1024	-768	-1	-1	-1	-1	4		0	0						StimuliFarbe_gelb_rot.png	0	880	547	72	111				0	Content		-72	-111	31064929	881074745
31082	08:50:25.460	00:00:31.081	1866	-1024	-768	-1	-1	-1	-1	4	-1024	-768	-1	-1	-1	-1	4		0	0						StimuliFarbe_gelb_rot.png	0	880	547	72	111				0	Content		-72	-111	31081677	881091493
31098	08:50:25.476	00:00:31.098	1867	-1024	-768	-1	-1	-1	-1	4	-1024	-768	-1	-1	-1	-1	4		0	0						StimuliFarbe_gelb_rot.png	0	880	547	72	111				0	Content		-72	-111	31098301	881108117
31115	08:50:25.493	00:00:31.115	1868	-1024	-768	-1	-1	-1	-1	4	-1024	-768	-1	-1	-1	-1	4		0	0						StimuliFarbe_gelb_rot.png	0	880	547	72	111				0	Content		-72	-111	31115051	881124867
31132	08:50:25.510	00:00:31.131	1869	-1024	-768	-1	-1	-1	-1	4	-1024	-768	-1	-1	-1	-1	4		0	0						StimuliFarbe_gelb_rot.png	0	880	547	72	111				0	Content		-72	-111	31131549	881141365
31148	08:50:25.526	00:00:31.148	1870	-1024	-768	-1	-1	-1	-1	4	-1024	-768	-1	-1	-1	-1	4		0	0						StimuliFarbe_gelb_rot.png	0	880	547	72	111				0	Content		-72	-111	31148172	881157988
31165	08:50:25.543	00:00:31.165	1871	-1024	-768	-1	-1	-1	-1	4	-1024	-768	-1	-1	-1	-1	4		0	0						StimuliFarbe_gelb_rot.png	0	880	547	72	111				0	Content		-72	-111	31165367	881175183
31183	08:50:25.561	00:00:31.182	1872	-1024	-768	-1	-1	-1	-1	4	-1024	-768	-1	-1	-1	-1	4		0	0						StimuliFarbe_gelb_rot.png	0	880	547	72	111				0	Content		-72	-111	31182740	881192556
31200	08:50:25.578	00:00:31.199	1873	-1024	-768	-1	-1	-1	-1	4	-1024	-768	-1	-1	-1	-1	4		0	0						StimuliFarbe_gelb_rot.png	0	880	547	72	111				0	Content		-72	-111	31199986	881209802
31215	08:50:25.593	00:00:31.214	1874	-1024	-768	-1	-1	-1	-1	4	-1024	-768	-1	-1	-1	-1	4		0	0						StimuliFarbe_gelb_rot.png	0	880	547	72	111				0	Content		-72	-111	31214916	881224732
31232	08:50:25.610	00:00:31.231	1875	-1024	-768	-1	-1	-1	-1	4	-1024	-768	-1	-1	-1	-1	4		0	0						StimuliFarbe_gelb_rot.png	0	880	547	72	111				0	Content		-72	-111	31231541	881241357
31248	08:50:25.626	00:00:31.248	1876	-1024	-768	-1	-1	-1	-1	4	-1024	-768	-1	-1	-1	-1	4		0	0						StimuliFarbe_gelb_rot.png	0	880	547	72	111				0	Content		-72	-111	31248291	881258107
31265	08:50:25.643	00:00:31.264	1877	-1024	-768	-1	-1	-1	-1	4	-1024	-768	-1	-1	-1	-1	4		0	0						StimuliFarbe_gelb_rot.png	0	880	547	72	111				0	Content		-72	-111	31264798	881274614
31282	08:50:25.660	00:00:31.281	1878	-1024	-768	-1	-1	-1	-1	4	-1024	-768	-1	-1	-1	-1	4		0	0						StimuliFarbe_gelb_rot.png	0	880	547	72	111				0	Content		-72	-111	31281535	881291351
31298	08:50:25.676	00:00:31.298	1879	-1024	-768	-1	-1	-1	-1	4	-1024	-768	-1	-1	-1	-1	4		0	0						StimuliFarbe_gelb_rot.png	0	880	547	72	111				0	Content		-72	-111	31298163	881307979
31315	08:50:25.693	00:00:31.315	1880	-1024	-768	-1	-1	-1	-1	4	-1024	-768	-1	-1	-1	-1	4		0	0						StimuliFarbe_gelb_rot.png	0	880	547	72	111				0	Content		-72	-111	31315226	881325042
31333	08:50:25.711	00:00:31.332	1881	-1024	-768	-1	-1	-1	-1	4	-1024	-768	-1	-1	-1	-1	4		0	0						StimuliFarbe_gelb_rot.png	0	880	547	72	111				0	Content		-72	-111	31332600	881342416
31350	08:50:25.728	00:00:31.349	1882	-1024	-768	-1	-1	-1	-1	4	-1024	-768	-1	-1	-1	-1	4		0	0						StimuliFarbe_gelb_rot.png	0	880	547	72	111				0	Content		-72	-111	31349850	881359666
31365	08:50:25.743	00:00:31.364	1883	-1024	-768	-1	-1	-1	-1	4	-1024	-768	-1	-1	-1	-1	4		0	0						StimuliFarbe_gelb_rot.png	0	880	547	72	111				0	Content		-72	-111	31364788	881374604
31381	08:50:25.759	00:00:31.381	1884	-1024	-768	-1	-1	-1	-1	4	-1024	-768	-1	-1	-1	-1	4		0	0						StimuliFarbe_gelb_rot.png	0	880	547	72	111				0	Content		-72	-111	31381403	881391219
31398	08:50:25.776	00:00:31.398	1885	-1024	-768	-1	-1	-1	-1	4	-1024	-768	-1	-1	-1	-1	4		0	0						StimuliFarbe_gelb_rot.png	0	880	547	72	111				0	Content		-72	-111	31398150	881407966
31415	08:50:25.793	00:00:31.414	1886	-1024	-768	-1	-1	-1	-1	4	-1024	-768	-1	-1	-1	-1	4		0	0						StimuliFarbe_gelb_rot.png	0	880	547	72	111				0	Content		-72	-111	31414790	881424606
31431	08:50:25.809	00:00:31.431	1887	-1024	-768	-1	-1	-1	-1	4	-1024	-768	-1	-1	-1	-1	4		0	0						StimuliFarbe_gelb_rot.png	0	880	547	72	111				0	Content		-72	-111	31431397	881441213
31448	08:50:25.826	00:00:31.448	1888	-1024	-768	-1	-1	-1	-1	4	-1024	-768	-1	-1	-1	-1	4		0	0						StimuliFarbe_gelb_rot.png	0	880	547	72	111				0	Content		-72	-111	31448021	881457837
31465	08:50:25.843	00:00:31.465	1889	-1024	-768	-1	-1	-1	-1	4	-1024	-768	-1	-1	-1	-1	4		0	0						StimuliFarbe_gelb_rot.png	0	880	547	72	111				0	Content		-72	-111	31465215	881475031
31481	08:50:25.859	00:00:31.481	1890	-1024	-768	-1	-1	-1	-1	4	-1024	-768	-1	-1	-1	-1	4		0	0						StimuliFarbe_gelb_rot.png	0	880	547	72	111				0	Content		-72	-111	31481381	881491197
31498	08:50:25.876	00:00:31.498	1891	-1024	-768	-1	-1	-1	-1	4	-1024	-768	-1	-1	-1	-1	4		0	0						StimuliFarbe_gelb_rot.png	0	880	547	72	111				0	Content		-72	-111	31498014	881507830
31515	08:50:25.893	00:00:31.514	1892	-1024	-768	-1	-1	-1	-1	4	-1024	-768	-1	-1	-1	-1	4		0	0						StimuliFarbe_gelb_rot.png	0	880	547	72	111				0	Content		-72	-111	31514637	881524453
31531	08:50:25.909	00:00:31.531	1893	-1024	-768	-1	-1	-1	-1	4	-1024	-768	-1	-1	-1	-1	4		0	0						StimuliFarbe_gelb_rot.png	0	880	547	72	111				0	Content		-72	-111	31531262	881541078
31548	08:50:25.926	00:00:31.547	1894	-1024	-768	-1	-1	-1	-1	4	-1024	-768	-1	-1	-1	-1	4		0	0						StimuliFarbe_gelb_rot.png	0	880	547	72	111				0	Content		-72	-111	31547885	881557701
31565	08:50:25.943	00:00:31.564	1895	-1024	-768	-1	-1	-1	-1	4	-1024	-768	-1	-1	-1	-1	4		0	0						StimuliFarbe_gelb_rot.png	0	880	547	72	111				0	Content		-72	-111	31564634	881574450
31581	08:50:25.959	00:00:31.581	1896	-1024	-768	-1	-1	-1	-1	4	-1024	-768	-1	-1	-1	-1	4		0	0						StimuliFarbe_gelb_rot.png	0	880	547	72	111				0	Content		-72	-111	31581259	881591075
31598	08:50:25.976	00:00:31.597	1897	-1024	-768	-1	-1	-1	-1	4	-1024	-768	-1	-1	-1	-1	4		0	0						StimuliFarbe_gelb_rot.png	0	880	547	72	111				0	Content		-72	-111	31597882	881607698
31615	08:50:25.993	00:00:31.614	1898	-1024	-768	-1	-1	-1	-1	4	-1024	-768	-1	-1	-1	-1	4		0	0						StimuliFarbe_gelb_rot.png	0	880	547	72	111				0	Content		-72	-111	31614508	881624324
31631	08:50:26.009	00:00:31.631	1899	-1024	-768	-1	-1	-1	-1	4	-1024	-768	-1	-1	-1	-1	4		0	0						StimuliFarbe_gelb_rot.png	0	880	547	72	111				0	Content		-72	-111	31631258	881641074
31648	08:50:26.026	00:00:31.647	1900	-1024	-768	-1	-1	-1	-1	4	-1024	-768	-1	-1	-1	-1	4		0	0						StimuliFarbe_gelb_rot.png	0	880	547	72	111				0	Content		-72	-111	31647882	881657698
31665	08:50:26.043	00:00:31.664	1901	-1024	-768	-1	-1	-1	-1	4	-1024	-768	-1	-1	-1	-1	4		0	0						StimuliFarbe_gelb_rot.png	0	880	547	72	111				0	Content		-72	-111	31664509	881674325
[truncated: 2,020 more rows]
