# Supplementary material for: Gaze Duration Biases for Colours in Combination with Dissonant and Consonant Sounds: A Comparative Eye-Tracking Study with Orangutans
Source: PLoS One. 2015 Oct 14;10(10):e0139894. doi: 10.1371/journal.pone.0139894 (PMC4605782; doi:10.1371/journal.pone.0139894)
Supplement: S1 Data — (ZIP) [file pone.0139894.s004.zip › Plos ColourSound Data/Apes/Nur_Farben_Bilder_U1/Rec 14-All-Data.tsv]

System Properties:
Operating System:	Microsoft Windows NT 6.1.7601 Service Pack 1
System User Name:	admin
Machine Name:	PSYCHO19
Data properties:
Recording name:	Rec 14
Recording date:	27.07.2013
Recording time:	08:57:56
Recording resolution:	1024 x 768
Export date:	02.09.2013
Export time:	16:40:33
Participant:	Tana
Filter settings:
Eye: Average
Validity: Normal
Fixation filter: Tobii fixation filter
Velocity threshold: 35
Distance threshold: 35
Timestamp	DateTimeStamp	DateTimeStampStartOffset	Number	GazePointXLeft	GazePointYLeft	CamXLeft	CamYLeft	DistanceLeft	PupilLeft	ValidityLeft	GazePointXRight	GazePointYRight	CamXRight	CamYRight	DistanceRight	PupilRight	ValidityRight	FixationIndex	GazePointX	GazePointY	Event	EventKey	Data1	Data2	Descriptor	StimuliName	StimuliID	MediaWidth	MediaHeight	MediaPosX	MediaPosY	MappedFixationPointX	MappedFixationPointY	FixationDuration	AoiIds	AoiNames	WebGroupImage	MappedGazeDataPointX	MappedGazeDataPointY	MicroSecondTimestamp	AbsoluteMicroSecondTimestamp
7	08:57:56.552	00:00:00.007	0	-1024	-768	-1	-1	-1	-1	4	-1024	-768	-1	-1	-1	-1	4		0	0						No media	0	1024	768	0	0				0	Content		0	0	7189	1332168966
23	08:57:56.568	00:00:00.023	1	-1024	-768	-1	-1	-1	-1	4	-1024	-768	-1	-1	-1	-1	4		0	0						No media	0	1024	768	0	0				0	Content		0	0	23408	1332185185
40	08:57:56.585	00:00:00.040	2	-1024	-768	-1	-1	-1	-1	4	-1024	-768	-1	-1	-1	-1	4		0	0						No media	0	1024	768	0	0				0	Content		0	0	40076	1332201853
57	08:57:56.602	00:00:00.056	3	-1024	-768	-1	-1	-1	-1	4	-1024	-768	-1	-1	-1	-1	4		0	0						No media	0	1024	768	0	0				0	Content		0	0	56745	1332218522
73	08:57:56.618	00:00:00.072	4	-1024	-768	-1	-1	-1	-1	4	-1024	-768	-1	-1	-1	-1	4		0	0						No media	0	1024	768	0	0				0	Content		0	0	72971	1332234748
90	08:57:56.635	00:00:00.089	5	-1024	-768	-1	-1	-1	-1	4	-1024	-768	-1	-1	-1	-1	4		0	0						No media	0	1024	768	0	0				0	Content		0	0	89640	1332251417
106	08:57:56.651	00:00:00.105	6	-1024	-768	-1	-1	-1	-1	4	-1024	-768	-1	-1	-1	-1	4		0	0						No media	0	1024	768	0	0				0	Content		0	0	105823	1332267600
123	08:57:56.668	00:00:00.122	7	-1024	-768	-1	-1	-1	-1	4	-1024	-768	-1	-1	-1	-1	4		0	0						No media	0	1024	768	0	0				0	Content		0	0	122570	1332284347
139	08:57:56.684	00:00:00.139	8	-1024	-768	-1	-1	-1	-1	4	-1024	-768	-1	-1	-1	-1	4		0	0						No media	0	1024	768	0	0				0	Content		0	0	139194	1332300971
156	08:57:56.701	00:00:00.155	9	-1024	-768	-1	-1	-1	-1	4	-1024	-768	-1	-1	-1	-1	4		0	0						No media	0	1024	768	0	0				0	Content		0	0	155863	1332317640
172	08:57:56.717	00:00:00.172	10	-1024	-768	-1	-1	-1	-1	4	-1024	-768	-1	-1	-1	-1	4		0	0						No media	0	1024	768	0	0				0	Content		0	0	172467	1332334244
189	08:57:56.734	00:00:00.189	11	-1024	-768	-1	-1	-1	-1	4	-1024	-768	-1	-1	-1	-1	4		0	0						No media	0	1024	768	0	0				0	Content		0	0	189136	1332350913
206	08:57:56.751	00:00:00.205	12	-1024	-768	-1	-1	-1	-1	4	-1024	-768	-1	-1	-1	-1	4		0	0						No media	0	1024	768	0	0				0	Content		0	0	205991	1332367768
223	08:57:56.768	00:00:00.222	13	-1024	-768	-1	-1	-1	-1	4	-1024	-768	-1	-1	-1	-1	4		0	0						No media	0	1024	768	0	0				0	Content		0	0	222659	1332384436
239	08:57:56.784	00:00:00.239	14	-1024	-768	-1	-1	-1	-1	4	-1024	-768	-1	-1	-1	-1	4		0	0						No media	0	1024	768	0	0				0	Content		0	0	239328	1332401105
256	08:57:56.801	00:00:00.256	15	-1024	-768	-1	-1	-1	-1	4	-1024	-768	-1	-1	-1	-1	4		0	0						No media	0	1024	768	0	0				0	Content		0	0	256449	1332418226
273	08:57:56.818	00:00:00.273	16	-1024	-768	-1	-1	-1	-1	4	-1024	-768	-1	-1	-1	-1	4		0	0						No media	0	1024	768	0	0				0	Content		0	0	273118	1332434895
290	08:57:56.835	00:00:00.290	17	-1024	-768	-1	-1	-1	-1	4	-1024	-768	-1	-1	-1	-1	4		0	0						No media	0	1024	768	0	0				0	Content		0	0	290146	1332451923
307	08:57:56.852	00:00:00.306	18	-1024	-768	-1	-1	-1	-1	4	-1024	-768	-1	-1	-1	-1	4		0	0						No media	0	1024	768	0	0				0	Content		0	0	306815	1332468592
323	08:57:56.868	00:00:00.323	19	-1024	-768	-1	-1	-1	-1	4	-1024	-768	-1	-1	-1	-1	4		0	0						No media	0	1024	768	0	0				0	Content		0	0	323484	1332485261
340	08:57:56.885	00:00:00.339	20	-1024	-768	-1	-1	-1	-1	4	-1024	-768	-1	-1	-1	-1	4		0	0						No media	0	1024	768	0	0				0	Content		0	0	339764	1332501541
356	08:57:56.901	00:00:00.356	21	-1024	-768	-1	-1	-1	-1	4	-1024	-768	-1	-1	-1	-1	4		0	0						No media	0	1024	768	0	0				0	Content		0	0	356433	1332518210
373	08:57:56.918	00:00:00.373	22	-1024	-768	-1	-1	-1	-1	4	-1024	-768	-1	-1	-1	-1	4		0	0						No media	0	1024	768	0	0				0	Content		0	0	373101	1332534878
389	08:57:56.934	00:00:00.388	23	-1024	-768	-1	-1	-1	-1	4	-1024	-768	-1	-1	-1	-1	4		0	0						No media	0	1024	768	0	0				0	Content		0	0	388948	1332550725
406	08:57:56.951	00:00:00.405	24	-1024	-768	-1	-1	-1	-1	4	-1024	-768	-1	-1	-1	-1	4		0	0						No media	0	1024	768	0	0				0	Content		0	0	405696	1332567473
422	08:57:56.967	00:00:00.422	25	-1024	-768	-1	-1	-1	-1	4	-1024	-768	-1	-1	-1	-1	4		0	0						No media	0	1024	768	0	0				0	Content		0	0	422344	1332584121
439	08:57:56.984	00:00:00.439	26	-1024	-768	-1	-1	-1	-1	4	-1024	-768	-1	-1	-1	-1	4		0	0						No media	0	1024	768	0	0				0	Content		0	0	439012	1332600789
456	08:57:57.001	00:00:00.455	27	-1024	-768	-1	-1	-1	-1	4	-1024	-768	-1	-1	-1	-1	4		0	0						No media	0	1024	768	0	0				0	Content		0	0	455667	1332617444
472	08:57:57.017	00:00:00.472	28	-1024	-768	-1	-1	-1	-1	4	-1024	-768	-1	-1	-1	-1	4		0	0						No media	0	1024	768	0	0				0	Content		0	0	472335	1332634112
489	08:57:57.034	00:00:00.488	29	-1024	-768	-1	-1	-1	-1	4	-1024	-768	-1	-1	-1	-1	4		0	0						No media	0	1024	768	0	0				0	Content		0	0	488998	1332650775
506	08:57:57.051	00:00:00.505	30	-1024	-768	-1	-1	-1	-1	4	-1024	-768	-1	-1	-1	-1	4		0	0						No media	0	1024	768	0	0				0	Content		0	0	505666	1332667443
522	08:57:57.067	00:00:00.522	31	-1024	-768	-1	-1	-1	-1	4	-1024	-768	-1	-1	-1	-1	4		0	0						No media	0	1024	768	0	0				0	Content		0	0	522335	1332684112
539	08:57:57.084	00:00:00.539	32	-1024	-768	-1	-1	-1	-1	4	-1024	-768	-1	-1	-1	-1	4		0	0						No media	0	1024	768	0	0				0	Content		0	0	539204	1332700981
556	08:57:57.101	00:00:00.555	33	-1024	-768	-1	-1	-1	-1	4	-1024	-768	-1	-1	-1	-1	4		0	0						No media	0	1024	768	0	0				0	Content		0	0	555872	1332717649
573	08:57:57.118	00:00:00.572	34	-1024	-768	-1	-1	-1	-1	4	-1024	-768	-1	-1	-1	-1	4		0	0						No media	0	1024	768	0	0				0	Content		0	0	572856	1332734633
590	08:57:57.135	00:00:00.589	35	-1024	-768	-1	-1	-1	-1	4	-1024	-768	-1	-1	-1	-1	4		0	0						No media	0	1024	768	0	0				0	Content		0	0	589524	1332751301
606	08:57:57.151	00:00:00.606	36	-1024	-768	-1	-1	-1	-1	4	-1024	-768	-1	-1	-1	-1	4		0	0						No media	0	1024	768	0	0				0	Content		0	0	606193	1332767970
623	08:57:57.168	00:00:00.623	37	-1024	-768	-1	-1	-1	-1	4	-1024	-768	-1	-1	-1	-1	4		0	0						No media	0	1024	768	0	0				0	Content		0	0	623456	1332785233
640	08:57:57.185	00:00:00.640	38	-1024	-768	-1	-1	-1	-1	4	-1024	-768	-1	-1	-1	-1	4		0	0						No media	0	1024	768	0	0				0	Content		0	0	640124	1332801901
656	08:57:57.201	00:00:00.656	39	-1024	-768	-1	-1	-1	-1	4	-1024	-768	-1	-1	-1	-1	4		0	0						No media	0	1024	768	0	0				0	Content		0	0	656359	1332818136
673	08:57:57.218	00:00:00.673	40	-1024	-768	-1	-1	-1	-1	4	-1024	-768	-1	-1	-1	-1	4		0	0						No media	0	1024	768	0	0				0	Content		0	0	673027	1332834804
690	08:57:57.235	00:00:00.689	41	-1024	-768	-1	-1	-1	-1	4	-1024	-768	-1	-1	-1	-1	4		0	0						No media	0	1024	768	0	0				0	Content		0	0	689696	1332851473
706	08:57:57.251	00:00:00.705	42	-1024	-768	-1	-1	-1	-1	4	-1024	-768	-1	-1	-1	-1	4		0	0						No media	0	1024	768	0	0				0	Content		0	0	705948	1332867725
723	08:57:57.268	00:00:00.722	43	-1024	-768	-1	-1	-1	-1	4	-1024	-768	-1	-1	-1	-1	4		0	0						No media	0	1024	768	0	0				0	Content		0	0	722617	1332884394
739	08:57:57.284	00:00:00.738	44	-1024	-768	-1	-1	-1	-1	4	-1024	-768	-1	-1	-1	-1	4		0	0						No media	0	1024	768	0	0				0	Content		0	0	738823	1332900600
755	08:57:57.300	00:00:00.755	45	-1024	-768	-1	-1	-1	-1	4	-1024	-768	-1	-1	-1	-1	4		0	0						No media	0	1024	768	0	0				0	Content		0	0	755448	1332917225
772	08:57:57.317	00:00:00.772	46	-1024	-768	-1	-1	-1	-1	4	-1024	-768	-1	-1	-1	-1	4		0	0						No media	0	1024	768	0	0				0	Content		0	0	772134	1332933911
789	08:57:57.334	00:00:00.788	47	-1024	-768	-1	-1	-1	-1	4	-1024	-768	-1	-1	-1	-1	4		0	0						No media	0	1024	768	0	0				0	Content		0	0	788803	1332950580
805	08:57:57.350	00:00:00.805	48	-1024	-768	-1	-1	-1	-1	4	-1024	-768	-1	-1	-1	-1	4		0	0						No media	0	1024	768	0	0				0	Content		0	0	805435	1332967212
822	08:57:57.367	00:00:00.822	49	-1024	-768	-1	-1	-1	-1	4	-1024	-768	-1	-1	-1	-1	4		0	0						No media	0	1024	768	0	0				0	Content		0	0	822104	1332983881
839	08:57:57.384	00:00:00.838	50	-1024	-768	-1	-1	-1	-1	4	-1024	-768	-1	-1	-1	-1	4		0	0						No media	0	1024	768	0	0				0	Content		0	0	838969	1333000746
856	08:57:57.401	00:00:00.855	51	-1024	-768	-1	-1	-1	-1	4	-1024	-768	-1	-1	-1	-1	4		0	0						No media	0	1024	768	0	0				0	Content		0	0	855637	1333017414
872	08:57:57.417	00:00:00.872	52	-1024	-768	-1	-1	-1	-1	4	-1024	-768	-1	-1	-1	-1	4		0	0						No media	0	1024	768	0	0				0	Content		0	0	872306	1333034083
889	08:57:57.434	00:00:00.889	53	-1024	-768	-1	-1	-1	-1	4	-1024	-768	-1	-1	-1	-1	4		0	0						No media	0	1024	768	0	0				0	Content		0	0	889443	1333051220
906	08:57:57.451	00:00:00.906	54	-1024	-768	-1	-1	-1	-1	4	-1024	-768	-1	-1	-1	-1	4		0	0						No media	0	1024	768	0	0				0	Content		0	0	906112	1333067889
923	08:57:57.468	00:00:00.923	55	-1024	-768	-1	-1	-1	-1	4	-1024	-768	-1	-1	-1	-1	4		0	0						No media	0	1024	768	0	0				0	Content		0	0	923141	1333084918
940	08:57:57.485	00:00:00.939	56	-1024	-768	-1	-1	-1	-1	4	-1024	-768	-1	-1	-1	-1	4		0	0						No media	0	1024	768	0	0				0	Content		0	0	939810	1333101587
956	08:57:57.501	00:00:00.956	57	-1024	-768	-1	-1	-1	-1	4	-1024	-768	-1	-1	-1	-1	4		0	0						No media	0	1024	768	0	0				0	Content		0	0	956478	1333118255
973	08:57:57.518	00:00:00.972	58	-1024	-768	-1	-1	-1	-1	4	-1024	-768	-1	-1	-1	-1	4		0	0						No media	0	1024	768	0	0				0	Content		0	0	972761	1333134538
989	08:57:57.534	00:00:00.989	59	-1024	-768	-1	-1	-1	-1	4	-1024	-768	-1	-1	-1	-1	4		0	0						No media	0	1024	768	0	0				0	Content		0	0	989430	1333151207
1006	08:57:57.551	00:00:01.006	60	-1024	-768	-1	-1	-1	-1	4	-1024	-768	-1	-1	-1	-1	4		0	0						No media	0	1024	768	0	0				0	Content		0	0	1006098	1333167875
1022	08:57:57.567	00:00:01.021	61	-1024	-768	-1	-1	-1	-1	4	-1024	-768	-1	-1	-1	-1	4		0	0						No media	0	1024	768	0	0				0	Content		0	0	1021947	1333183724
1039	08:57:57.584	00:00:01.038	62	-1024	-768	-1	-1	-1	-1	4	-1024	-768	-1	-1	-1	-1	4		0	0						No media	0	1024	768	0	0				0	Content		0	0	1038571	1333200348
1055	08:57:57.600	00:00:01.055	63	-1024	-768	-1	-1	-1	-1	4	-1024	-768	-1	-1	-1	-1	4		0	0						No media	0	1024	768	0	0				0	Content		0	0	1055322	1333217099
1072	08:57:57.617	00:00:01.071	64	-1024	-768	-1	-1	-1	-1	4	-1024	-768	-1	-1	-1	-1	4		0	0						No media	0	1024	768	0	0				0	Content		0	0	1071923	1333233700
1088	08:57:57.633	00:00:01.088	65	-1024	-768	-1	-1	-1	-1	4	-1024	-768	-1	-1	-1	-1	4		0	0						No media	0	1024	768	0	0				0	Content		0	0	1088493	1333250270
1105	08:57:57.650	00:00:01.105	66	-1024	-768	-1	-1	-1	-1	4	-1024	-768	-1	-1	-1	-1	4		0	0						No media	0	1024	768	0	0				0	Content		0	0	1105367	1333267144
1122	08:57:57.667	00:00:01.122	67	-1024	-768	-1	-1	-1	-1	4	-1024	-768	-1	-1	-1	-1	4		0	0						No media	0	1024	768	0	0				0	Content		0	0	1122034	1333283811
1139	08:57:57.684	00:00:01.138	68	-1024	-768	-1	-1	-1	-1	4	-1024	-768	-1	-1	-1	-1	4		0	0						No media	0	1024	768	0	0				0	Content		0	0	1138702	1333300479
1156	08:57:57.701	00:00:01.155	69	-1024	-768	-1	-1	-1	-1	4	-1024	-768	-1	-1	-1	-1	4		0	0						No media	0	1024	768	0	0				0	Content		0	0	1155714	1333317491
1172	08:57:57.717	00:00:01.172	70	-1024	-768	-1	-1	-1	-1	4	-1024	-768	-1	-1	-1	-1	4		0	0						No media	0	1024	768	0	0				0	Content		0	0	1172381	1333334158
1189	08:57:57.734	00:00:01.189	71	-1024	-768	-1	-1	-1	-1	4	-1024	-768	-1	-1	-1	-1	4		0	0						No media	0	1024	768	0	0				0	Content		0	0	1189048	1333350825
1206	08:57:57.751	00:00:01.206	72	-1024	-768	-1	-1	-1	-1	4	-1024	-768	-1	-1	-1	-1	4		0	0						No media	0	1024	768	0	0				0	Content		0	0	1206358	1333368135
1224	08:57:57.769	00:00:01.223	73	-1024	-768	-1	-1	-1	-1	4	-1024	-768	-1	-1	-1	-1	4		0	0						No media	0	1024	768	0	0				0	Content		0	0	1223728	1333385505
1238	08:57:57.783	00:00:01.238	74	-1024	-768	-1	-1	-1	-1	4	-1024	-768	-1	-1	-1	-1	4		0	0						No media	0	1024	768	0	0				0	Content		0	0	1238475	1333400252
1255	08:57:57.800	00:00:01.255	75	-1024	-768	-1	-1	-1	-1	4	-1024	-768	-1	-1	-1	-1	4		0	0						No media	0	1024	768	0	0				0	Content		0	0	1255096	1333416873
1272	08:57:57.817	00:00:01.271	76	-1024	-768	-1	-1	-1	-1	4	-1024	-768	-1	-1	-1	-1	4		0	0						No media	0	1024	768	0	0				0	Content		0	0	1271717	1333433494
1288	08:57:57.833	00:00:01.288	77	-1024	-768	-1	-1	-1	-1	4	-1024	-768	-1	-1	-1	-1	4		0	0						No media	0	1024	768	0	0				0	Content		0	0	1288394	1333450171
1305	08:57:57.850	00:00:01.305	78	-1024	-768	-1	-1	-1	-1	4	-1024	-768	-1	-1	-1	-1	4		0	0						No media	0	1024	768	0	0				0	Content		0	0	1305089	1333466866
1322	08:57:57.867	00:00:01.321	79	-1024	-768	-1	-1	-1	-1	4	-1024	-768	-1	-1	-1	-1	4		0	0						No media	0	1024	768	0	0				0	Content		0	0	1321961	1333483738
1339	08:57:57.884	00:00:01.338	80	-1024	-768	-1	-1	-1	-1	4	-1024	-768	-1	-1	-1	-1	4		0	0						No media	0	1024	768	0	0				0	Content		0	0	1338628	1333500405
1356	08:57:57.901	00:00:01.355	81	-1024	-768	-1	-1	-1	-1	4	-1024	-768	-1	-1	-1	-1	4		0	0						No media	0	1024	768	0	0				0	Content		0	0	1355580	1333517357
1373	08:57:57.918	00:00:01.372	82	-1024	-768	-1	-1	-1	-1	4	-1024	-768	-1	-1	-1	-1	4		0	0						No media	0	1024	768	0	0				0	Content		0	0	1372955	1333534732
1390	08:57:57.935	00:00:01.390	83	-1024	-768	-1	-1	-1	-1	4	-1024	-768	-1	-1	-1	-1	4		0	0						No media	0	1024	768	0	0				0	Content		0	0	1390201	1333551978
1405	08:57:57.950	00:00:01.404	84	-1024	-768	-1	-1	-1	-1	4	-1024	-768	-1	-1	-1	-1	4		0	0						No media	0	1024	768	0	0				0	Content		0	0	1404948	1333566725
1422	08:57:57.967	00:00:01.421	85	-1024	-768	-1	-1	-1	-1	4	-1024	-768	-1	-1	-1	-1	4		0	0						No media	0	1024	768	0	0				0	Content		0	0	1421569	1333583346
1434	08:57:57.979																				ImageStart	8	0	0	Fix_sw.jpg
1438	08:57:57.983	00:00:01.438	86	-1024	-768	-1	-1	-1	-1	4	-1024	-768	-1	-1	-1	-1	4		0	0						Fix_sw.jpg	0	880	547	72	111				0	Content		-72	-111	1438316	1333600093
1455	08:57:58.000	00:00:01.454	87	-1024	-768	-1	-1	-1	-1	4	-1024	-768	-1	-1	-1	-1	4		0	0						Fix_sw.jpg	0	880	547	72	111				0	Content		-72	-111	1454991	1333616768
1472	08:57:58.017	00:00:01.471	88	-1024	-768	-1	-1	-1	-1	4	-1024	-768	-1	-1	-1	-1	4		0	0						Fix_sw.jpg	0	880	547	72	111				0	Content		-72	-111	1471653	1333633430
1489	08:57:58.034	00:00:01.488	89	-1024	-768	-1	-1	-1	-1	4	-1024	-768	-1	-1	-1	-1	4		0	0						Fix_sw.jpg	0	880	547	72	111				0	Content		-72	-111	1488501	1333650278
1505	08:57:58.050	00:00:01.505	90	-1024	-768	-1	-1	-1	-1	4	-1024	-768	-1	-1	-1	-1	4		0	0						Fix_sw.jpg	0	880	547	72	111				0	Content		-72	-111	1505169	1333666946
1522	08:57:58.067	00:00:01.521	91	-1024	-768	-1	-1	-1	-1	4	-1024	-768	-1	-1	-1	-1	4		0	0						Fix_sw.jpg	0	880	547	72	111				0	Content		-72	-111	1521836	1333683613
1539	08:57:58.084	00:00:01.538	92	-1024	-768	-1	-1	-1	-1	4	-1024	-768	-1	-1	-1	-1	4		0	0						Fix_sw.jpg	0	880	547	72	111				0	Content		-72	-111	1538827	1333700604
1555	08:57:58.100	00:00:01.555	93	-1024	-768	-1	-1	-1	-1	4	-1024	-768	-1	-1	-1	-1	4		0	0						Fix_sw.jpg	0	880	547	72	111				0	Content		-72	-111	1555494	1333717271
1572	08:57:58.117	00:00:01.572	94	-1024	-768	-1	-1	-1	-1	4	-1024	-768	-1	-1	-1	-1	4		0	0						Fix_sw.jpg	0	880	547	72	111				0	Content		-72	-111	1572162	1333733939
1589	08:57:58.134	00:00:01.589	95	-1024	-768	-1	-1	-1	-1	4	-1024	-768	-1	-1	-1	-1	4		0	0						Fix_sw.jpg	0	880	547	72	111				0	Content		-72	-111	1589428	1333751205
1607	08:57:58.152	00:00:01.606	96	-1024	-768	-1	-1	-1	-1	4	-1024	-768	-1	-1	-1	-1	4		0	0						Fix_sw.jpg	0	880	547	72	111				0	Content		-72	-111	1606675	1333768452
1622	08:57:58.167	00:00:01.621	97	-1024	-768	-1	-1	-1	-1	4	-1024	-768	-1	-1	-1	-1	4		0	0						Fix_sw.jpg	0	880	547	72	111				0	Content		-72	-111	1621546	1333783323
1638	08:57:58.183	00:00:01.638	98	-1024	-768	-1	-1	-1	-1	4	-1024	-768	-1	-1	-1	-1	4		0	0						Fix_sw.jpg	0	880	547	72	111				0	Content		-72	-111	1638185	1333799962
1655	08:57:58.200	00:00:01.654	99	-1024	-768	-1	-1	-1	-1	4	-1024	-768	-1	-1	-1	-1	4		0	0						Fix_sw.jpg	0	880	547	72	111				0	Content		-72	-111	1654794	1333816571
1671	08:57:58.216	00:00:01.671	100	-1024	-768	-1	-1	-1	-1	4	-1024	-768	-1	-1	-1	-1	4		0	0						Fix_sw.jpg	0	880	547	72	111				0	Content		-72	-111	1671474	1333833251
1688	08:57:58.233	00:00:01.688	101	-1024	-768	-1	-1	-1	-1	4	-1024	-768	-1	-1	-1	-1	4		0	0						Fix_sw.jpg	0	880	547	72	111				0	Content		-72	-111	1688205	1333849982
1705	08:57:58.250	00:00:01.705	102	-1024	-768	-1	-1	-1	-1	4	-1024	-768	-1	-1	-1	-1	4		0	0						Fix_sw.jpg	0	880	547	72	111				0	Content		-72	-111	1705062	1333866839
1722	08:57:58.267	00:00:01.721	103	-1024	-768	-1	-1	-1	-1	4	-1024	-768	-1	-1	-1	-1	4		0	0						Fix_sw.jpg	0	880	547	72	111				0	Content		-72	-111	1721730	1333883507
1739	08:57:58.284	00:00:01.738	104	-1024	-768	-1	-1	-1	-1	4	-1024	-768	-1	-1	-1	-1	4		0	0						Fix_sw.jpg	0	880	547	72	111				0	Content		-72	-111	1738822	1333900599
1755	08:57:58.300	00:00:01.755	105	-1024	-768	-1	-1	-1	-1	4	-1024	-768	-1	-1	-1	-1	4		0	0						Fix_sw.jpg	0	880	547	72	111				0	Content		-72	-111	1755489	1333917266
1773	08:57:58.318	00:00:01.772	106	-1024	-768	-1	-1	-1	-1	4	-1024	-768	-1	-1	-1	-1	4		0	0						Fix_sw.jpg	0	880	547	72	111				0	Content		-72	-111	1772503	1333934280
1789	08:57:58.334	00:00:01.789	107	-1024	-768	-1	-1	-1	-1	4	-1024	-768	-1	-1	-1	-1	4		0	0						Fix_sw.jpg	0	880	547	72	111				0	Content		-72	-111	1789171	1333950948
1806	08:57:58.351	00:00:01.805	108	-1024	-768	-1	-1	-1	-1	4	-1024	-768	-1	-1	-1	-1	4		0	0						Fix_sw.jpg	0	880	547	72	111				0	Content		-72	-111	1805838	1333967615
1822	08:57:58.367	00:00:01.822	109	-1024	-768	-1	-1	-1	-1	4	-1024	-768	-1	-1	-1	-1	4		0	0						Fix_sw.jpg	0	880	547	72	111				0	Content		-72	-111	1822111	1333983888
1839	08:57:58.384	00:00:01.838	110	-1024	-768	-1	-1	-1	-1	4	-1024	-768	-1	-1	-1	-1	4		0	0						Fix_sw.jpg	0	880	547	72	111				0	Content		-72	-111	1838778	1334000555
1855	08:57:58.400	00:00:01.855	111	-1024	-768	-1	-1	-1	-1	4	-1024	-768	-1	-1	-1	-1	4		0	0						Fix_sw.jpg	0	880	547	72	111				0	Content		-72	-111	1855445	1334017222
1871	08:57:58.416	00:00:01.871	112	-1024	-768	-1	-1	-1	-1	4	-1024	-768	-1	-1	-1	-1	4		0	0						Fix_sw.jpg	0	880	547	72	111				0	Content		-72	-111	1871275	1334033052
1888	08:57:58.433	00:00:01.887	113	-1024	-768	-1	-1	-1	-1	4	-1024	-768	-1	-1	-1	-1	4		0	0						Fix_sw.jpg	0	880	547	72	111				0	Content		-72	-111	1887898	1334049675
1905	08:57:58.450	00:00:01.904	114	-1024	-768	-1	-1	-1	-1	4	-1024	-768	-1	-1	-1	-1	4		0	0						Fix_sw.jpg	0	880	547	72	111				0	Content		-72	-111	1904613	1334066390
1921	08:57:58.466	00:00:01.921	115	-1024	-768	-1	-1	-1	-1	4	-1024	-768	-1	-1	-1	-1	4		0	0						Fix_sw.jpg	0	880	547	72	111				0	Content		-72	-111	1921280	1334083057
1938	08:57:58.483	00:00:01.937	116	-1024	-768	-1	-1	-1	-1	4	-1024	-768	-1	-1	-1	-1	4		0	0						Fix_sw.jpg	0	880	547	72	111				0	Content		-72	-111	1937965	1334099742
1955	08:57:58.500	00:00:01.954	117	-1024	-768	-1	-1	-1	-1	4	-1024	-768	-1	-1	-1	-1	4		0	0						Fix_sw.jpg	0	880	547	72	111				0	Content		-72	-111	1954632	1334116409
1971	08:57:58.516	00:00:01.971	118	-1024	-768	-1	-1	-1	-1	4	-1024	-768	-1	-1	-1	-1	4		0	0						Fix_sw.jpg	0	880	547	72	111				0	Content		-72	-111	1971271	1334133048
1988	08:57:58.533	00:00:01.988	119	-1024	-768	-1	-1	-1	-1	4	-1024	-768	-1	-1	-1	-1	4		0	0						Fix_sw.jpg	0	880	547	72	111				0	Content		-72	-111	1988211	1334149988
2005	08:57:58.550	00:00:02.004	120	-1024	-768	-1	-1	-1	-1	4	-1024	-768	-1	-1	-1	-1	4		0	0						Fix_sw.jpg	0	880	547	72	111				0	Content		-72	-111	2004878	1334166655
2022	08:57:58.567	00:00:02.022	121	-1024	-768	-1	-1	-1	-1	4	-1024	-768	-1	-1	-1	-1	4		0	0						Fix_sw.jpg	0	880	547	72	111				0	Content		-72	-111	2022013	1334183790
2039	08:57:58.584	00:00:02.038	122	-1024	-768	-1	-1	-1	-1	4	-1024	-768	-1	-1	-1	-1	4		0	0						Fix_sw.jpg	0	880	547	72	111				0	Content		-72	-111	2038680	1334200457
2056	08:57:58.601	00:00:02.055	123	-1024	-768	-1	-1	-1	-1	4	-1024	-768	-1	-1	-1	-1	4		0	0						Fix_sw.jpg	0	880	547	72	111				0	Content		-72	-111	2055915	1334217692
2073	08:57:58.618	00:00:02.072	124	-1024	-768	-1	-1	-1	-1	4	-1024	-768	-1	-1	-1	-1	4		0	0						Fix_sw.jpg	0	880	547	72	111				0	Content		-72	-111	2072582	1334234359
2089	08:57:58.634	00:00:02.088	125	-1024	-768	-1	-1	-1	-1	4	-1024	-768	-1	-1	-1	-1	4		0	0						Fix_sw.jpg	0	880	547	72	111				0	Content		-72	-111	2088769	1334250546
2105	08:57:58.650	00:00:02.105	126	-1024	-768	-1	-1	-1	-1	4	-1024	-768	-1	-1	-1	-1	4		0	0						Fix_sw.jpg	0	880	547	72	111				0	Content		-72	-111	2105436	1334267213
2122	08:57:58.667	00:00:02.122	127	-1024	-768	-1	-1	-1	-1	4	-1024	-768	-1	-1	-1	-1	4		0	0						Fix_sw.jpg	0	880	547	72	111				0	Content		-72	-111	2122103	1334283880
2138	08:57:58.683	00:00:02.138	128	-1024	-768	-1	-1	-1	-1	4	-1024	-768	-1	-1	-1	-1	4		0	0						Fix_sw.jpg	0	880	547	72	111				0	Content		-72	-111	2138306	1334300083
2155	08:57:58.700	00:00:02.154	129	-1024	-768	-1	-1	-1	-1	4	-1024	-768	-1	-1	-1	-1	4		0	0						Fix_sw.jpg	0	880	547	72	111				0	Content		-72	-111	2154974	1334316751
2171	08:57:58.716	00:00:02.171	130	-1024	-768	-1	-1	-1	-1	4	-1024	-768	-1	-1	-1	-1	4		0	0						Fix_sw.jpg	0	880	547	72	111				0	Content		-72	-111	2171131	1334332908
2188	08:57:58.733	00:00:02.187	131	-1024	-768	-1	-1	-1	-1	4	-1024	-768	-1	-1	-1	-1	4		0	0						Fix_sw.jpg	0	880	547	72	111				0	Content		-72	-111	2187756	1334349533
2204	08:57:58.749	00:00:02.204	132	-1024	-768	-1	-1	-1	-1	4	-1024	-768	-1	-1	-1	-1	4		0	0						Fix_sw.jpg	0	880	547	72	111				0	Content		-72	-111	2204442	1334366219
2221	08:57:58.766	00:00:02.221	133	-1024	-768	-1	-1	-1	-1	4	-1024	-768	-1	-1	-1	-1	4		0	0						Fix_sw.jpg	0	880	547	72	111				0	Content		-72	-111	2221109	1334382886
2238	08:57:58.783	00:00:02.237	134	-1024	-768	-1	-1	-1	-1	4	-1024	-768	-1	-1	-1	-1	4		0	0						Fix_sw.jpg	0	880	547	72	111				0	Content		-72	-111	2237744	1334399521
2254	08:57:58.799	00:00:02.254	135	-1024	-768	-1	-1	-1	-1	4	-1024	-768	-1	-1	-1	-1	4		0	0						Fix_sw.jpg	0	880	547	72	111				0	Content		-72	-111	2254411	1334416188
2271	08:57:58.816	00:00:02.271	136	-1024	-768	-1	-1	-1	-1	4	-1024	-768	-1	-1	-1	-1	4		0	0						Fix_sw.jpg	0	880	547	72	111				0	Content		-72	-111	2271275	1334433052
2288	08:57:58.833	00:00:02.287	137	-1024	-768	-1	-1	-1	-1	4	-1024	-768	-1	-1	-1	-1	4		0	0						Fix_sw.jpg	0	880	547	72	111				0	Content		-72	-111	2287942	1334449719
2305	08:57:58.850	00:00:02.304	138	-1024	-768	-1	-1	-1	-1	4	-1024	-768	-1	-1	-1	-1	4		0	0						Fix_sw.jpg	0	880	547	72	111				0	Content		-72	-111	2304610	1334466387
2322	08:57:58.867	00:00:02.321	139	-1024	-768	-1	-1	-1	-1	4	-1024	-768	-1	-1	-1	-1	4		0	0						Fix_sw.jpg	0	880	547	72	111				0	Content		-72	-111	2321741	1334483518
2338	08:57:58.883	00:00:02.338	140	-1024	-768	-1	-1	-1	-1	4	-1024	-768	-1	-1	-1	-1	4		0	0						Fix_sw.jpg	0	880	547	72	111				0	Content		-72	-111	2338408	1334500185
2355	08:57:58.900	00:00:02.355	141	-1024	-768	-1	-1	-1	-1	4	-1024	-768	-1	-1	-1	-1	4		0	0						Fix_sw.jpg	0	880	547	72	111				0	Content		-72	-111	2355437	1334517214
2372	08:57:58.917	00:00:02.372	142	-1024	-768	-1	-1	-1	-1	4	-1024	-768	-1	-1	-1	-1	4		0	0						Fix_sw.jpg	0	880	547	72	111				0	Content		-72	-111	2372105	1334533882
2389	08:57:58.934	00:00:02.388	143	-1024	-768	-1	-1	-1	-1	4	-1024	-768	-1	-1	-1	-1	4		0	0						Fix_sw.jpg	0	880	547	72	111				0	Content		-72	-111	2388772	1334550549
2405	08:57:58.950	00:00:02.405	144	-1024	-768	-1	-1	-1	-1	4	-1024	-768	-1	-1	-1	-1	4		0	0						Fix_sw.jpg	0	880	547	72	111				0	Content		-72	-111	2405053	1334566830
2412	08:57:58.957																				ImageEnd	16	0	0	Fix_sw.jpg
2422	08:57:58.967	00:00:02.421	145	-1024	-768	-1	-1	-1	-1	4	-1024	-768	-1	-1	-1	-1	4		0	0						No media	0	1024	768	0	0				0	Content		0	0	2421720	1334583497
2431	08:57:58.976																				ImageStart	8	0	0	StimuliFarbe_gelb_blau.png
2438	08:57:58.983	00:00:02.438	146	-1024	-768	-1	-1	-1	-1	4	-1024	-768	-1	-1	-1	-1	4		0	0						StimuliFarbe_gelb_blau.png	0	880	547	72	111				0	Content		-72	-111	2438387	1334600164
2454	08:57:58.999	00:00:02.454	147	-1024	-768	-1	-1	-1	-1	4	-1024	-768	-1	-1	-1	-1	4		0	0						StimuliFarbe_gelb_blau.png	0	880	547	72	111				0	Content		-72	-111	2454239	1334616016
2471	08:57:59.016	00:00:02.470	148	-1024	-768	-1	-1	-1	-1	4	-1024	-768	-1	-1	-1	-1	4		0	0						StimuliFarbe_gelb_blau.png	0	880	547	72	111				0	Content		-72	-111	2470861	1334632638
2488	08:57:59.033	00:00:02.487	149	-1024	-768	-1	-1	-1	-1	4	-1024	-768	-1	-1	-1	-1	4		0	0						StimuliFarbe_gelb_blau.png	0	880	547	72	111				0	Content		-72	-111	2487577	1334649354
2504	08:57:59.049	00:00:02.504	150	-1024	-768	-1	-1	-1	-1	4	-1024	-768	-1	-1	-1	-1	4		0	0						StimuliFarbe_gelb_blau.png	0	880	547	72	111				0	Content		-72	-111	2504244	1334666021
2521	08:57:59.066	00:00:02.520	151	-1024	-768	-1	-1	-1	-1	4	-1024	-768	-1	-1	-1	-1	4		0	0						StimuliFarbe_gelb_blau.png	0	880	547	72	111				0	Content		-72	-111	2520917	1334682694
2538	08:57:59.083	00:00:02.537	152	-1024	-768	-1	-1	-1	-1	4	-1024	-768	-1	-1	-1	-1	4		0	0						StimuliFarbe_gelb_blau.png	0	880	547	72	111				0	Content		-72	-111	2537606	1334699383
2554	08:57:59.099	00:00:02.554	153	-1024	-768	-1	-1	-1	-1	4	-1024	-768	-1	-1	-1	-1	4		0	0						StimuliFarbe_gelb_blau.png	0	880	547	72	111				0	Content		-72	-111	2554484	1334716261
2571	08:57:59.116	00:00:02.571	154	-1024	-768	-1	-1	-1	-1	4	-1024	-768	-1	-1	-1	-1	4		0	0						StimuliFarbe_gelb_blau.png	0	880	547	72	111				0	Content		-72	-111	2571151	1334732928
2588	08:57:59.133	00:00:02.588	155	-1024	-768	-1	-1	-1	-1	4	-1024	-768	-1	-1	-1	-1	4		0	0						StimuliFarbe_gelb_blau.png	0	880	547	72	111				0	Content		-72	-111	2588104	1334749881
2605	08:57:59.150	00:00:02.605	156	-1024	-768	-1	-1	-1	-1	4	-1024	-768	-1	-1	-1	-1	4		0	0						StimuliFarbe_gelb_blau.png	0	880	547	72	111				0	Content		-72	-111	2605354	1334767131
2623	08:57:59.168	00:00:02.622	157	-1024	-768	-1	-1	-1	-1	4	-1024	-768	-1	-1	-1	-1	4		0	0						StimuliFarbe_gelb_blau.png	0	880	547	72	111				0	Content		-72	-111	2622725	1334784502
2637	08:57:59.182	00:00:02.637	158	-1024	-768	-1	-1	-1	-1	4	-1024	-768	-1	-1	-1	-1	4		0	0						StimuliFarbe_gelb_blau.png	0	880	547	72	111				0	Content		-72	-111	2637471	1334799248
2654	08:57:59.199	00:00:02.654	159	-1024	-768	-1	-1	-1	-1	4	-1024	-768	-1	-1	-1	-1	4		0	0						StimuliFarbe_gelb_blau.png	0	880	547	72	111				0	Content		-72	-111	2654096	1334815873
2671	08:57:59.216	00:00:02.670	160	-1024	-768	-1	-1	-1	-1	4	-1024	-768	-1	-1	-1	-1	4		0	0						StimuliFarbe_gelb_blau.png	0	880	547	72	111				0	Content		-72	-111	2670844	1334832621
2687	08:57:59.232	00:00:02.687	161	-1024	-768	-1	-1	-1	-1	4	-1024	-768	-1	-1	-1	-1	4		0	0						StimuliFarbe_gelb_blau.png	0	880	547	72	111				0	Content		-72	-111	2687467	1334849244
2704	08:57:59.249	00:00:02.704	162	-1024	-768	-1	-1	-1	-1	4	-1024	-768	-1	-1	-1	-1	4		0	0						StimuliFarbe_gelb_blau.png	0	880	547	72	111				0	Content		-72	-111	2704134	1334865911
2721	08:57:59.266	00:00:02.720	163	-1024	-768	-1	-1	-1	-1	4	-1024	-768	-1	-1	-1	-1	4		0	0						StimuliFarbe_gelb_blau.png	0	880	547	72	111				0	Content		-72	-111	2720712	1334882489
2738	08:57:59.283	00:00:02.737	164	-1024	-768	-1	-1	-1	-1	4	-1024	-768	-1	-1	-1	-1	4		0	0						StimuliFarbe_gelb_blau.png	0	880	547	72	111				0	Content		-72	-111	2737650	1334899427
2754	08:57:59.299	00:00:02.754	165	-1024	-768	-1	-1	-1	-1	4	-1024	-768	-1	-1	-1	-1	4		0	0						StimuliFarbe_gelb_blau.png	0	880	547	72	111				0	Content		-72	-111	2754317	1334916094
2771	08:57:59.316	00:00:02.771	166	-1024	-768	-1	-1	-1	-1	4	-1024	-768	-1	-1	-1	-1	4		0	0						StimuliFarbe_gelb_blau.png	0	880	547	72	111				0	Content		-72	-111	2771331	1334933108
2789	08:57:59.334	00:00:02.788	167	-1024	-768	-1	-1	-1	-1	4	-1024	-768	-1	-1	-1	-1	4		0	0						StimuliFarbe_gelb_blau.png	0	880	547	72	111				0	Content		-72	-111	2788577	1334950354
2805	08:57:59.350	00:00:02.804	168	-1024	-768	-1	-1	-1	-1	4	-1024	-768	-1	-1	-1	-1	4		0	0						StimuliFarbe_gelb_blau.png	0	880	547	72	111				0	Content		-72	-111	2804637	1334966414
2821	08:57:59.366	00:00:02.821	169	-1024	-768	-1	-1	-1	-1	4	-1024	-768	-1	-1	-1	-1	4		0	0						StimuliFarbe_gelb_blau.png	0	880	547	72	111				0	Content		-72	-111	2821305	1334983082
2837	08:57:59.382	00:00:02.837	170	-1024	-768	-1	-1	-1	-1	4	-1024	-768	-1	-1	-1	-1	4		0	0						StimuliFarbe_gelb_blau.png	0	880	547	72	111				0	Content		-72	-111	2837322	1334999099
2854	08:57:59.399	00:00:02.854	171	-1024	-768	-1	-1	-1	-1	4	-1024	-768	-1	-1	-1	-1	4		0	0						StimuliFarbe_gelb_blau.png	0	880	547	72	111				0	Content		-72	-111	2854006	1335015783
2871	08:57:59.416	00:00:02.870	172	-1024	-768	-1	-1	-1	-1	4	-1024	-768	-1	-1	-1	-1	4		0	0						StimuliFarbe_gelb_blau.png	0	880	547	72	111				0	Content		-72	-111	2870673	1335032450
2887	08:57:59.432	00:00:02.887	173	-1024	-768	-1	-1	-1	-1	4	-1024	-768	-1	-1	-1	-1	4		0	0						StimuliFarbe_gelb_blau.png	0	880	547	72	111				0	Content		-72	-111	2887340	1335049117
2904	08:57:59.449	00:00:02.904	174	-1024	-768	-1	-1	-1	-1	4	-1024	-768	-1	-1	-1	-1	4		0	0						StimuliFarbe_gelb_blau.png	0	880	547	72	111				0	Content		-72	-111	2904007	1335065784
2921	08:57:59.466	00:00:02.920	175	-1024	-768	-1	-1	-1	-1	4	-1024	-768	-1	-1	-1	-1	4		0	0						StimuliFarbe_gelb_blau.png	0	880	547	72	111				0	Content		-72	-111	2920664	1335082441
2937	08:57:59.482	00:00:02.937	176	-1024	-768	-1	-1	-1	-1	4	-1024	-768	-1	-1	-1	-1	4		0	0						StimuliFarbe_gelb_blau.png	0	880	547	72	111				0	Content		-72	-111	2937331	1335099108
2954	08:57:59.499	00:00:02.953	177	-1024	-768	-1	-1	-1	-1	4	-1024	-768	-1	-1	-1	-1	4		0	0						StimuliFarbe_gelb_blau.png	0	880	547	72	111				0	Content		-72	-111	2953947	1335115724
2971	08:57:59.516	00:00:02.970	178	-1024	-768	-1	-1	-1	-1	4	-1024	-768	-1	-1	-1	-1	4		0	0						StimuliFarbe_gelb_blau.png	0	880	547	72	111				0	Content		-72	-111	2970615	1335132392
2987	08:57:59.532	00:00:02.987	179	-1024	-768	-1	-1	-1	-1	4	-1024	-768	-1	-1	-1	-1	4		0	0						StimuliFarbe_gelb_blau.png	0	880	547	72	111				0	Content		-72	-111	2987183	1335148960
3004	08:57:59.549	00:00:03.004	180	-1024	-768	-1	-1	-1	-1	4	-1024	-768	-1	-1	-1	-1	4		0	0						StimuliFarbe_gelb_blau.png	0	880	547	72	111				0	Content		-72	-111	3004431	1335166208
3022	08:57:59.567	00:00:03.021	181	-1024	-768	-1	-1	-1	-1	4	-1024	-768	-1	-1	-1	-1	4		0	0						StimuliFarbe_gelb_blau.png	0	880	547	72	111				0	Content		-72	-111	3021806	1335183583
3039	08:57:59.584	00:00:03.039	182	-1024	-768	-1	-1	-1	-1	4	-1024	-768	-1	-1	-1	-1	4		0	0						StimuliFarbe_gelb_blau.png	0	880	547	72	111				0	Content		-72	-111	3039055	1335200832
3054	08:57:59.599	00:00:03.053	183	-1024	-768	-1	-1	-1	-1	4	-1024	-768	-1	-1	-1	-1	4		0	0						StimuliFarbe_gelb_blau.png	0	880	547	72	111				0	Content		-72	-111	3053925	1335215702
3071	08:57:59.616	00:00:03.070	184	-1024	-768	-1	-1	-1	-1	4	-1024	-768	-1	-1	-1	-1	4		0	0						StimuliFarbe_gelb_blau.png	0	880	547	72	111				0	Content		-72	-111	3070551	1335232328
3087	08:57:59.632	00:00:03.087	185	-1024	-768	-1	-1	-1	-1	4	-1024	-768	-1	-1	-1	-1	4		0	0						StimuliFarbe_gelb_blau.png	0	880	547	72	111				0	Content		-72	-111	3087219	1335248996
3104	08:57:59.649	00:00:03.103	186	-1024	-768	-1	-1	-1	-1	4	-1024	-768	-1	-1	-1	-1	4		0	0						StimuliFarbe_gelb_blau.png	0	880	547	72	111				0	Content		-72	-111	3103907	1335265684
3121	08:57:59.666	00:00:03.120	187	-1024	-768	-1	-1	-1	-1	4	-1024	-768	-1	-1	-1	-1	4		0	0						StimuliFarbe_gelb_blau.png	0	880	547	72	111				0	Content		-72	-111	3120575	1335282352
3137	08:57:59.682	00:00:03.137	188	-1024	-768	-1	-1	-1	-1	4	-1024	-768	-1	-1	-1	-1	4		0	0						StimuliFarbe_gelb_blau.png	0	880	547	72	111				0	Content		-72	-111	3137219	1335298996
3154	08:57:59.699	00:00:03.153	189	-1024	-768	-1	-1	-1	-1	4	-1024	-768	-1	-1	-1	-1	4		0	0						StimuliFarbe_gelb_blau.png	0	880	547	72	111				0	Content		-72	-111	3153842	1335315619
3171	08:57:59.716	00:00:03.171	190	-1024	-768	-1	-1	-1	-1	4	-1024	-768	-1	-1	-1	-1	4		0	0						StimuliFarbe_gelb_blau.png	0	880	547	72	111				0	Content		-72	-111	3171092	1335332869
3188	08:57:59.733	00:00:03.188	191	-1024	-768	-1	-1	-1	-1	4	-1024	-768	-1	-1	-1	-1	4		0	0						StimuliFarbe_gelb_blau.png	0	880	547	72	111				0	Content		-72	-111	3188466	1335350243
3206	08:57:59.751	00:00:03.205	192	-1024	-768	-1	-1	-1	-1	4	-1024	-768	-1	-1	-1	-1	4		0	0						StimuliFarbe_gelb_blau.png	0	880	547	72	111				0	Content		-72	-111	3205715	1335367492
3221	08:57:59.766	00:00:03.221	193	-1024	-768	-1	-1	-1	-1	4	-1024	-768	-1	-1	-1	-1	4		0	0						StimuliFarbe_gelb_blau.png	0	880	547	72	111				0	Content		-72	-111	3221403	1335383180
3238	08:57:59.783	00:00:03.238	194	-1024	-768	-1	-1	-1	-1	4	-1024	-768	-1	-1	-1	-1	4		0	0						StimuliFarbe_gelb_blau.png	0	880	547	72	111				0	Content		-72	-111	3238070	1335399847
3254	08:57:59.799	00:00:03.254	195	-1024	-768	-1	-1	-1	-1	4	-1024	-768	-1	-1	-1	-1	4		0	0						StimuliFarbe_gelb_blau.png	0	880	547	72	111				0	Content		-72	-111	3254266	1335416043
3271	08:57:59.816	00:00:03.270	196	-1024	-768	-1	-1	-1	-1	4	-1024	-768	-1	-1	-1	-1	4		0	0						StimuliFarbe_gelb_blau.png	0	880	547	72	111				0	Content		-72	-111	3270934	1335432711
3287	08:57:59.832	00:00:03.287	197	-1024	-768	-1	-1	-1	-1	4	-1024	-768	-1	-1	-1	-1	4		0	0						StimuliFarbe_gelb_blau.png	0	880	547	72	111				0	Content		-72	-111	3287082	1335448859
3304	08:57:59.849	00:00:03.303	198	-1024	-768	-1	-1	-1	-1	4	-1024	-768	-1	-1	-1	-1	4		0	0						StimuliFarbe_gelb_blau.png	0	880	547	72	111				0	Content		-72	-111	3303885	1335465662
3320	08:57:59.865	00:00:03.320	199	-1024	-768	-1	-1	-1	-1	4	-1024	-768	-1	-1	-1	-1	4		0	0						StimuliFarbe_gelb_blau.png	0	880	547	72	111				0	Content		-72	-111	3320482	1335482259
3337	08:57:59.882	00:00:03.337	200	-1024	-768	-1	-1	-1	-1	4	-1024	-768	-1	-1	-1	-1	4		0	0						StimuliFarbe_gelb_blau.png	0	880	547	72	111				0	Content		-72	-111	3337149	1335498926
3354	08:57:59.899	00:00:03.353	201	-1024	-768	-1	-1	-1	-1	4	-1024	-768	-1	-1	-1	-1	4		0	0						StimuliFarbe_gelb_blau.png	0	880	547	72	111				0	Content		-72	-111	3353700	1335515477
3371	08:57:59.916	00:00:03.370	202	-1024	-768	-1	-1	-1	-1	4	-1024	-768	-1	-1	-1	-1	4		0	0						StimuliFarbe_gelb_blau.png	0	880	547	72	111				0	Content		-72	-111	3370947	1335532724
3388	08:57:59.933	00:00:03.388	203	-1024	-768	-1	-1	-1	-1	4	-1024	-768	-1	-1	-1	-1	4		0	0						StimuliFarbe_gelb_blau.png	0	880	547	72	111				0	Content		-72	-111	3388319	1335550096
3406	08:57:59.951	00:00:03.405	204	-1024	-768	-1	-1	-1	-1	4	-1024	-768	-1	-1	-1	-1	4		0	0						StimuliFarbe_gelb_blau.png	0	880	547	72	111				0	Content		-72	-111	3405568	1335567345
3420	08:57:59.965	00:00:03.420	205	-1024	-768	-1	-1	-1	-1	4	-1024	-768	-1	-1	-1	-1	4		0	0						StimuliFarbe_gelb_blau.png	0	880	547	72	111				0	Content		-72	-111	3420317	1335582094
3437	08:57:59.982	00:00:03.436	206	-1024	-768	-1	-1	-1	-1	4	-1024	-768	-1	-1	-1	-1	4		0	0						StimuliFarbe_gelb_blau.png	0	880	547	72	111				0	Content		-72	-111	3436939	1335598716
3454	08:57:59.999	00:00:03.453	207	-1024	-768	-1	-1	-1	-1	4	-1024	-768	-1	-1	-1	-1	4		0	0						StimuliFarbe_gelb_blau.png	0	880	547	72	111				0	Content		-72	-111	3453623	1335615400
3470	08:58:00.015	00:00:03.470	208	-1024	-768	-1	-1	-1	-1	4	-1024	-768	-1	-1	-1	-1	4		0	0						StimuliFarbe_gelb_blau.png	0	880	547	72	111				0	Content		-72	-111	3470291	1335632068
3487	08:58:00.032	00:00:03.486	209	-1024	-768	-1	-1	-1	-1	4	-1024	-768	-1	-1	-1	-1	4		0	0						StimuliFarbe_gelb_blau.png	0	880	547	72	111				0	Content		-72	-111	3486930	1335648707
3504	08:58:00.049	00:00:03.503	210	-1024	-768	-1	-1	-1	-1	4	-1024	-768	-1	-1	-1	-1	4		0	0						StimuliFarbe_gelb_blau.png	0	880	547	72	111				0	Content		-72	-111	3503553	1335665330
3520	08:58:00.065	00:00:03.520	211	712,7866	430,6039	0,3760447	0,3770237	434,449	4,176149	1	712,7866	430,6039	0,3760447	0,3770237	434,449	4,176149	3	0	713	431						StimuliFarbe_gelb_blau.png	0	880	547	72	111	641	320	50	0	Content		641	320	3520301	1335682078
3537	08:58:00.082	00:00:03.536	212	-1024	-768	-1	-1	-1	-1	4	-1024	-768	-1	-1	-1	-1	4	0	0	0						StimuliFarbe_gelb_blau.png	0	880	547	72	111	641	320	50	0	Content		-72	-111	3536923	1335698700
3554	08:58:00.099	00:00:03.553	213	791,6606	403,7021	0,3846611	0,377123	427,9056	3,890589	3	791,6606	403,7021	0,3846611	0,377123	427,9056	3,890589	1	0	792	404						StimuliFarbe_gelb_blau.png	0	880	547	72	111	641	320	50	0	Content		720	293	3553546	1335715323
3570	08:58:00.115	00:00:03.570	214	-1024	-768	-1	-1	-1	-1	4	-1024	-768	-1	-1	-1	-1	4		0	0						StimuliFarbe_gelb_blau.png	0	880	547	72	111				0	Content		-72	-111	3570170	1335731947
3587	08:58:00.132	00:00:03.586	215	-1024	-768	-1	-1	-1	-1	4	-1024	-768	-1	-1	-1	-1	4		0	0						StimuliFarbe_gelb_blau.png	0	880	547	72	111				0	Content		-72	-111	3586918	1335748695
3604	08:58:00.149	00:00:03.603	216	-1024	-768	-1	-1	-1	-1	4	-1024	-768	-1	-1	-1	-1	4		0	0						StimuliFarbe_gelb_blau.png	0	880	547	72	111				0	Content		-72	-111	3603543	1335765320
3620	08:58:00.165	00:00:03.620	217	-1024	-768	-1	-1	-1	-1	4	-1024	-768	-1	-1	-1	-1	4		0	0						StimuliFarbe_gelb_blau.png	0	880	547	72	111				0	Content		-72	-111	3620166	1335781943
3637	08:58:00.182	00:00:03.636	218	-1024	-768	-1	-1	-1	-1	4	-1024	-768	-1	-1	-1	-1	4		0	0						StimuliFarbe_gelb_blau.png	0	880	547	72	111				0	Content		-72	-111	3636786	1335798563
3654	08:58:00.199	00:00:03.653	219	-1024	-768	-1	-1	-1	-1	4	-1024	-768	-1	-1	-1	-1	4		0	0						StimuliFarbe_gelb_blau.png	0	880	547	72	111				0	Content		-72	-111	3653535	1335815312
3670	08:58:00.215	00:00:03.670	220	-1024	-768	-1	-1	-1	-1	4	-1024	-768	-1	-1	-1	-1	4		0	0						StimuliFarbe_gelb_blau.png	0	880	547	72	111				0	Content		-72	-111	3670159	1335831936
3687	08:58:00.232	00:00:03.686	221	-1024	-768	-1	-1	-1	-1	4	-1024	-768	-1	-1	-1	-1	4		0	0						StimuliFarbe_gelb_blau.png	0	880	547	72	111				0	Content		-72	-111	3686826	1335848603
3703	08:58:00.248	00:00:03.703	222	-1024	-768	-1	-1	-1	-1	4	-1024	-768	-1	-1	-1	-1	4		0	0						StimuliFarbe_gelb_blau.png	0	880	547	72	111				0	Content		-72	-111	3703404	1335865181
3720	08:58:00.265	00:00:03.720	223	-1024	-768	-1	-1	-1	-1	4	-1024	-768	-1	-1	-1	-1	4		0	0						StimuliFarbe_gelb_blau.png	0	880	547	72	111				0	Content		-72	-111	3720154	1335881931
3737	08:58:00.282	00:00:03.736	224	-1024	-768	-1	-1	-1	-1	4	-1024	-768	-1	-1	-1	-1	4		0	0						StimuliFarbe_gelb_blau.png	0	880	547	72	111				0	Content		-72	-111	3736777	1335898554
3753	08:58:00.298	00:00:03.753	225	-1024	-768	-1	-1	-1	-1	4	-1024	-768	-1	-1	-1	-1	4		0	0						StimuliFarbe_gelb_blau.png	0	880	547	72	111				0	Content		-72	-111	3753417	1335915194
3770	08:58:00.315	00:00:03.770	226	-1024	-768	-1	-1	-1	-1	4	-1024	-768	-1	-1	-1	-1	4		0	0						StimuliFarbe_gelb_blau.png	0	880	547	72	111				0	Content		-72	-111	3770030	1335931807
3787	08:58:00.332	00:00:03.786	227	-1024	-768	-1	-1	-1	-1	4	-1024	-768	-1	-1	-1	-1	4		0	0						StimuliFarbe_gelb_blau.png	0	880	547	72	111				0	Content		-72	-111	3786714	1335948491
3803	08:58:00.348	00:00:03.803	228	-1024	-768	-1	-1	-1	-1	4	-1024	-768	-1	-1	-1	-1	4		0	0						StimuliFarbe_gelb_blau.png	0	880	547	72	111				0	Content		-72	-111	3803382	1335965159
3820	08:58:00.365	00:00:03.820	229	-1024	-768	-1	-1	-1	-1	4	-1024	-768	-1	-1	-1	-1	4		0	0						StimuliFarbe_gelb_blau.png	0	880	547	72	111				0	Content		-72	-111	3820021	1335981798
3837	08:58:00.382	00:00:03.836	230	-1024	-768	-1	-1	-1	-1	4	-1024	-768	-1	-1	-1	-1	4		0	0						StimuliFarbe_gelb_blau.png	0	880	547	72	111				0	Content		-72	-111	3836706	1335998483
3853	08:58:00.398	00:00:03.853	231	-1024	-768	-1	-1	-1	-1	4	-1024	-768	-1	-1	-1	-1	4		0	0						StimuliFarbe_gelb_blau.png	0	880	547	72	111				0	Content		-72	-111	3853374	1336015151
3870	08:58:00.415	00:00:03.870	232	-1024	-768	-1	-1	-1	-1	4	-1024	-768	-1	-1	-1	-1	4		0	0						StimuliFarbe_gelb_blau.png	0	880	547	72	111				0	Content		-72	-111	3870025	1336031802
3887	08:58:00.432	00:00:03.886	233	-1024	-768	-1	-1	-1	-1	4	-1024	-768	-1	-1	-1	-1	4		0	0						StimuliFarbe_gelb_blau.png	0	880	547	72	111				0	Content		-72	-111	3886643	1336048420
3903	08:58:00.448	00:00:03.903	234	-1024	-768	-1	-1	-1	-1	4	-1024	-768	-1	-1	-1	-1	4		0	0						StimuliFarbe_gelb_blau.png	0	880	547	72	111				0	Content		-72	-111	3903311	1336065088
3920	08:58:00.465	00:00:03.920	235	-1024	-768	-1	-1	-1	-1	4	-1024	-768	-1	-1	-1	-1	4		0	0						StimuliFarbe_gelb_blau.png	0	880	547	72	111				0	Content		-72	-111	3920010	1336081787
3937	08:58:00.482	00:00:03.936	236	-1024	-768	-1	-1	-1	-1	4	-1024	-768	-1	-1	-1	-1	4		0	0						StimuliFarbe_gelb_blau.png	0	880	547	72	111				0	Content		-72	-111	3936631	1336098408
3953	08:58:00.498	00:00:03.953	237	-1024	-768	-1	-1	-1	-1	4	-1024	-768	-1	-1	-1	-1	4		0	0						StimuliFarbe_gelb_blau.png	0	880	547	72	111				0	Content		-72	-111	3953262	1336115039
3970	08:58:00.515	00:00:03.969	238	-1024	-768	-1	-1	-1	-1	4	-1024	-768	-1	-1	-1	-1	4		0	0						StimuliFarbe_gelb_blau.png	0	880	547	72	111				0	Content		-72	-111	3969930	1336131707
3987	08:58:00.532	00:00:03.986	239	-1024	-768	-1	-1	-1	-1	4	-1024	-768	-1	-1	-1	-1	4		0	0						StimuliFarbe_gelb_blau.png	0	880	547	72	111				0	Content		-72	-111	3986628	1336148405
4003	08:58:00.548	00:00:04.003	240	-1024	-768	-1	-1	-1	-1	4	-1024	-768	-1	-1	-1	-1	4		0	0						StimuliFarbe_gelb_blau.png	0	880	547	72	111				0	Content		-72	-111	4003249	1336165026
4020	08:58:00.565	00:00:04.019	241	-1024	-768	-1	-1	-1	-1	4	-1024	-768	-1	-1	-1	-1	4		0	0						StimuliFarbe_gelb_blau.png	0	880	547	72	111				0	Content		-72	-111	4019881	1336181658
4036	08:58:00.581	00:00:04.036	242	-1024	-768	-1	-1	-1	-1	4	-1024	-768	-1	-1	-1	-1	4		0	0						StimuliFarbe_gelb_blau.png	0	880	547	72	111				0	Content		-72	-111	4036495	1336198272
4053	08:58:00.598	00:00:04.053	243	755,1273	181,9196	0,6317074	0,3401761	435,8338	3,101458	1	755,1273	181,9196	0,6317074	0,3401761	435,8338	3,101458	3	1	755	182						StimuliFarbe_gelb_blau.png	0	880	547	72	111	674	96	433	0	Content		683	71	4053243	1336215020
4070	08:58:00.615	00:00:04.069	244	706,431	254,4776	0,6134233	0,3382172	392,1945	2,829481	1	750,3812	140,3405	0,6309444	0,3379395	435,8338	3,136322	3	1	706	254						StimuliFarbe_gelb_blau.png	0	880	547	72	111	674	96	433	0	Content		634	143	4069880	1336231657
4086	08:58:00.631	00:00:04.086	245	-1024	-768	-1	-1	-1	-1	4	-1024	-768	-1	-1	-1	-1	4	1	0	0						StimuliFarbe_gelb_blau.png	0	880	547	72	111	674	96	433	0	Content		-72	-111	4086489	1336248266
4103	08:58:00.648	00:00:04.103	246	719,3004	245,5782	0,610925	0,3354727	392,1945	2,681388	0	816,0486	145,7872	0,477798	0,309756	435,8338	3,085399	0	1	768	196						StimuliFarbe_gelb_blau.png	0	880	547	72	111	674	96	433	0	Content		696	85	4103112	1336264889
4120	08:58:00.665	00:00:04.119	247	706,9711	202,1198	0,6156274	0,3347462	406,6566	2,833968	0	797,2598	223,5108	0,4672199	0,3103769	404,3288	2,802952	0	1	752	213						StimuliFarbe_gelb_blau.png	0	880	547	72	111	674	96	433	0	Content		680	102	4119871	1336281648
4136	08:58:00.681	00:00:04.136	248	-1024	-768	-1	-1	-1	-1	4	-1024	-768	-1	-1	-1	-1	4	1	0	0						StimuliFarbe_gelb_blau.png	0	880	547	72	111	674	96	433	0	Content		-72	-111	4136482	1336298259
4153	08:58:00.698	00:00:04.153	249	708,4985	217,4688	0,6109972	0,3365234	398,0501	2,76081	0	787,0722	215,6817	0,4657446	0,3146148	405,8789	2,780484	0	1	748	217						StimuliFarbe_gelb_blau.png	0	880	547	72	111	674	96	433	0	Content		676	106	4153104	1336314881
4170	08:58:00.715	00:00:04.169	250	-1024	-768	-1	-1	-1	-1	4	-1024	-768	-1	-1	-1	-1	4	1	0	0						StimuliFarbe_gelb_blau.png	0	880	547	72	111	674	96	433	0	Content		-72	-111	4169864	1336331641
4186	08:58:00.731	00:00:04.186	251	-1024	-768	-1	-1	-1	-1	4	-1024	-768	-1	-1	-1	-1	4	1	0	0						StimuliFarbe_gelb_blau.png	0	880	547	72	111	674	96	433	0	Content		-72	-111	4186474	1336348251
4203	08:58:00.748	00:00:04.203	252	-1024	-768	-1	-1	-1	-1	4	-1024	-768	-1	-1	-1	-1	4	1	0	0						StimuliFarbe_gelb_blau.png	0	880	547	72	111	674	96	433	0	Content		-72	-111	4203131	1336364908
4220	08:58:00.765	00:00:04.219	253	-1024	-768	-1	-1	-1	-1	4	-1024	-768	-1	-1	-1	-1	4	1	0	0						StimuliFarbe_gelb_blau.png	0	880	547	72	111	674	96	433	0	Content		-72	-111	4219798	1336381575
4236	08:58:00.781	00:00:04.236	254	708,832	209,2744	0,6063304	0,3621717	399,1975	2,689939	0	793,8463	207,7821	0,4594824	0,3446164	406,0323	2,858584	0	1	751	209						StimuliFarbe_gelb_blau.png	0	880	547	72	111	674	96	433	0	Content		679	98	4236424	1336398201
4253	08:58:00.798	00:00:04.253	255	-1024	-768	-1	-1	-1	-1	4	-1024	-768	-1	-1	-1	-1	4	1	0	0						StimuliFarbe_gelb_blau.png	0	880	547	72	111	674	96	433	0	Content		-72	-111	4253049	1336414826
4270	08:58:00.815	00:00:04.269	256	-1024	-768	-1	-1	-1	-1	4	782,5126	211,1073	0,4541488	0,3583625	408,0084	2,812011	0	1	783	211						StimuliFarbe_gelb_blau.png	0	880	547	72	111	674	96	433	0	Content		711	100	4269792	1336431569
4286	08:58:00.831	00:00:04.286	257	712,2859	217,3976	0,5978773	0,3761875	397,485	2,755016	0	805,9019	156,0184	0,4555992	0,3653896	422,2313	2,911873	0	1	759	187						StimuliFarbe_gelb_blau.png	0	880	547	72	111	674	96	433	0	Content		687	76	4286418	1336448195
4303	08:58:00.848	00:00:04.303	258	695,1583	215,4473	0,5953355	0,3801484	396,6017	2,745223	0	795,1559	232,8729	0,4461726	0,3716162	397,0492	2,645924	0	1	745	224						StimuliFarbe_gelb_blau.png	0	880	547	72	111	674	96	433	0	Content		673	113	4303043	1336464820
4320	08:58:00.865	00:00:04.319	259	628,4122	212,6727	0,5956516	0,3841185	404,6047	2,623938	0	801,1249	171,6079	0,4498279	0,3779442	415,6335	2,777045	0	1	715	192						StimuliFarbe_gelb_blau.png	0	880	547	72	111	674	96	433	0	Content		643	81	4319668	1336481445
4336	08:58:00.881	00:00:04.336	260	-1024	-768	-1	-1	-1	-1	4	795,4026	158,6077	0,4491775	0,3830935	416,5767	2,810187	0	1	795	159						StimuliFarbe_gelb_blau.png	0	880	547	72	111	674	96	433	0	Content		723	48	4336418	1336498195
4353	08:58:00.898	00:00:04.353	261	672,0154	217,7278	0,5951357	0,390285	402,6997	2,670677	0	788,0411	184,1422	0,44758	0,3874273	412,5675	2,7707	0	1	730	201						StimuliFarbe_gelb_blau.png	0	880	547	72	111	674	96	433	0	Content		658	90	4353042	1336514819
4370	08:58:00.915	00:00:04.369	262	707,2652	200,8841	0,5950776	0,392588	403,4719	2,821453	0	753,3224	206,7374	0,4453079	0,3906048	404,6245	2,698117	0	1	730	204						StimuliFarbe_gelb_blau.png	0	880	547	72	111	674	96	433	0	Content		658	93	4369666	1336531443
4386	08:58:00.931	00:00:04.386	263	331,9654	205,1704	0,5869653	0,3956222	403,4719	2,752932	0	-1024	-768	-1	-1	-1	-1	4	1	332	205						StimuliFarbe_gelb_blau.png	0	880	547	72	111	674	96	433	0	Content		260	94	4386415	1336548192
4403	08:58:00.948	00:00:04.403	264	704,6018	207,9324	0,5916761	0,3956739	397,5784	2,722528	0	746,9625	204,6029	0,4441845	0,3951255	404,5204	2,697487	0	1	726	206						StimuliFarbe_gelb_blau.png	0	880	547	72	111	674	96	433	0	Content		654	95	4403039	1336564816
4420	08:58:00.965	00:00:04.419	265	709,6947	196,8727	0,5934538	0,3956945	404,3954	2,755796	0	803,7551	202,0335	0,4435689	0,3950519	404,5204	2,719378	0	1	757	199						StimuliFarbe_gelb_blau.png	0	880	547	72	111	674	96	433	0	Content		685	88	4419662	1336581439
4436	08:58:00.981	00:00:04.436	266	-1024	-768	-1	-1	-1	-1	4	743,971	169,9726	0,4456332	0,3945408	411,9686	2,796933	0	1	744	170						StimuliFarbe_gelb_blau.png	0	880	547	72	111	674	96	433	0	Content		672	59	4436287	1336598064
4453	08:58:00.998	00:00:04.453	267	-1024	-768	-1	-1	-1	-1	4	626,9833	195,2859	0,4437249	0,3917719	408,0992	2,646357	0	1	627	195						StimuliFarbe_gelb_blau.png	0	880	547	72	111	674	96	433	0	Content		555	84	4453036	1336614813
4470	08:58:01.015	00:00:04.469	268	-1024	-768	-1	-1	-1	-1	4	544,7757	270,2722	0,4457487	0,3861067	396,3368	2,607358	0	1	545	270						StimuliFarbe_gelb_blau.png	0	880	547	72	111	674	96	433	0	Content		473	159	4469662	1336631439
4486	08:58:01.031	00:00:04.486	269	-1024	-768	-1	-1	-1	-1	4	-1024	-768	-1	-1	-1	-1	4	2	0	0						StimuliFarbe_gelb_blau.png	0	880	547	72	111	486	154	200	0	Content		-72	-111	4486285	1336648062
4503	08:58:01.048	00:00:04.502	270	-1024	-768	-1	-1	-1	-1	4	-1024	-768	-1	-1	-1	-1	4	2	0	0						StimuliFarbe_gelb_blau.png	0	880	547	72	111	486	154	200	0	Content		-72	-111	4502910	1336664687
4520	08:58:01.065	00:00:04.519	271	-1024	-768	-1	-1	-1	-1	4	557,694	256,8588	0,4374217	0,3683697	389,065	2,65852	0	2	558	257						StimuliFarbe_gelb_blau.png	0	880	547	72	111	486	154	200	0	Content		486	146	4519661	1336681438
4536	08:58:01.081	00:00:04.536	272	-1024	-768	-1	-1	-1	-1	4	-1024	-768	-1	-1	-1	-1	4	2	0	0						StimuliFarbe_gelb_blau.png	0	880	547	72	111	486	154	200	0	Content		-72	-111	4536285	1336698062
4553	08:58:01.098	00:00:04.552	273	493,2636	220,2193	0,5744706	0,3474706	404,3954	2,672304	0	-1024	-768	-1	-1	-1	-1	4	2	493	220						StimuliFarbe_gelb_blau.png	0	880	547	72	111	486	154	200	0	Content		421	109	4552909	1336714686
4570	08:58:01.115	00:00:04.569	274	-1024	-768	-1	-1	-1	-1	4	-1024	-768	-1	-1	-1	-1	4	2	0	0						StimuliFarbe_gelb_blau.png	0	880	547	72	111	486	154	200	0	Content		-72	-111	4569576	1336731353
4586	08:58:01.131	00:00:04.586	275	-1024	-768	-1	-1	-1	-1	4	-1024	-768	-1	-1	-1	-1	4	2	0	0						StimuliFarbe_gelb_blau.png	0	880	547	72	111	486	154	200	0	Content		-72	-111	4586201	1336747978
4603	08:58:01.148	00:00:04.602	276	-1024	-768	-1	-1	-1	-1	4	-1024	-768	-1	-1	-1	-1	4	2	0	0						StimuliFarbe_gelb_blau.png	0	880	547	72	111	486	154	200	0	Content		-72	-111	4602829	1336764606
4619	08:58:01.164	00:00:04.619	277	-1024	-768	-1	-1	-1	-1	4	-1024	-768	-1	-1	-1	-1	4	2	0	0						StimuliFarbe_gelb_blau.png	0	880	547	72	111	486	154	200	0	Content		-72	-111	4619450	1336781227
4636	08:58:01.181	00:00:04.636	278	-1024	-768	-1	-1	-1	-1	4	535,1885	276,3236	0,4074561	0,3613463	390,9503	2,625522	0	2	535	276						StimuliFarbe_gelb_blau.png	0	880	547	72	111	486	154	200	0	Content		463	165	4636199	1336797976
4653	08:58:01.198	00:00:04.652	279	576,7154	264,2015	0,5509281	0,3461849	390,9502	2,747254	0	686,7002	266,7831	0,4015648	0,3661432	390,9502	2,837255	0	2	632	265						StimuliFarbe_gelb_blau.png	0	880	547	72	111	486	154	200	0	Content		560	154	4652822	1336814599
4669	08:58:01.214	00:00:04.669	280	-1024	-768	-1	-1	-1	-1	4	670,7025	302,4009	0,3982683	0,3699429	390,9503	2,77544	0	2	671	302						StimuliFarbe_gelb_blau.png	0	880	547	72	111	486	154	200	0	Content		599	191	4669446	1336831223
4686	08:58:01.231	00:00:04.686	281	-1024	-768	-1	-1	-1	-1	4	-1024	-768	-1	-1	-1	-1	4	3	0	0						StimuliFarbe_gelb_blau.png	0	880	547	72	111	821	261	200	0	Content		-72	-111	4686069	1336847846
4703	08:58:01.248	00:00:04.702	282	886,2549	243,5436	0,5539277	0,3593446	430,1795	2,64701	0	914,6056	344,3068	0,3895394	0,3817644	386,4918	2,647092	0	3	900	294						StimuliFarbe_gelb_blau.png	0	880	547	72	111	821	261	200	0	Content		828	183	4702824	1336864601
4719	08:58:01.264	00:00:04.719	283	-1024	-768	-1	-1	-1	-1	4	-1024	-768	-1	-1	-1	-1	4	3	0	0						StimuliFarbe_gelb_blau.png	0	880	547	72	111	821	261	200	0	Content		-72	-111	4719440	1336881217
4736	08:58:01.281	00:00:04.736	284	-1024	-768	-1	-1	-1	-1	4	-1024	-768	-1	-1	-1	-1	4	3	0	0						StimuliFarbe_gelb_blau.png	0	880	547	72	111	821	261	200	0	Content		-72	-111	4736063	1336897840
4753	08:58:01.298	00:00:04.752	285	-1024	-768	-1	-1	-1	-1	4	-1024	-768	-1	-1	-1	-1	4	3	0	0						StimuliFarbe_gelb_blau.png	0	880	547	72	111	821	261	200	0	Content		-72	-111	4752750	1336914527
4769	08:58:01.314	00:00:04.769	286	-1024	-768	-1	-1	-1	-1	4	-1024	-768	-1	-1	-1	-1	4	3	0	0						StimuliFarbe_gelb_blau.png	0	880	547	72	111	821	261	200	0	Content		-72	-111	4769417	1336931194
4786	08:58:01.331	00:00:04.786	287	895,1671	421,1247	0,5463867	0,389635	400,9459	2,841687	0	871,0977	440,6655	0,3988873	0,4147392	386,4918	2,731505	0	3	883	431						StimuliFarbe_gelb_blau.png	0	880	547	72	111	821	261	200	0	Content		811	320	4786071	1336947848
4803	08:58:01.348	00:00:04.802	288	898,4051	421,0851	0,5486732	0,3945041	400,9459	2,838019	0	861,9611	457,9123	0,4006689	0,4203795	386,4918	2,744741	0	3	880	439						StimuliFarbe_gelb_blau.png	0	880	547	72	111	821	261	200	0	Content		808	328	4802698	1336964475
4819	08:58:01.364	00:00:04.819	289	-1024	-768	-1	-1	-1	-1	4	979,4183	403,6198	0,3987765	0,4262806	387,6129	2,670411	0	3	979	404						StimuliFarbe_gelb_blau.png	0	880	547	72	111	821	261	200	0	Content		907	293	4819308	1336981085
4836	08:58:01.381	00:00:04.836	290	878,8416	425,7544	0,5531709	0,4053417	400,9459	2,864529	0	883,2757	439,4649	0,4047574	0,4337232	387,613	3,016051	0	3	881	433						StimuliFarbe_gelb_blau.png	0	880	547	72	111	821	261	200	0	Content		809	322	4836056	1336997833
4853	08:58:01.398	00:00:04.852	291	886,3716	345,4397	0,5472894	0,410858	426,1919	2,882257	0	-1024	-768	-1	-1	-1	-1	4	3	886	345						StimuliFarbe_gelb_blau.png	0	880	547	72	111	821	261	200	0	Content		814	234	4852679	1337014456
4869	08:58:01.414	00:00:04.869	292	1006,191	371,807	0,5709327	0,4158748	426,1919	3,186783	0	-1024	-768	-1	-1	-1	-1	4	3	1006	372						StimuliFarbe_gelb_blau.png	0	880	547	72	111	821	261	200	0	Content		934	261	4869303	1337031080
4886	08:58:01.431	00:00:04.886	293	1006,191	371,807	0,5684015	0,4234684	411,8634	3,186783	0	-1024	-768	-1	-1	-1	-1	4	4	1006	372						StimuliFarbe_gelb_blau.png	0	880	547	72	111	934	284	133	0	Content		934	261	4886050	1337047827
4903	08:58:01.448	00:00:04.902	294	-1024	-768	-1	-1	-1	-1	4	-1024	-768	-1	-1	-1	-1	4	4	0	0						StimuliFarbe_gelb_blau.png	0	880	547	72	111	934	284	133	0	Content		-72	-111	4902674	1337064451
4919	08:58:01.464	00:00:04.919	295	963,069	404,1712	0,5744603	0,4349086	411,8634	3,300246	0	959,3397	448,5594	0,4126735	0,4705761	385,8771	3,21494	0	4	961	426						StimuliFarbe_gelb_blau.png	0	880	547	72	111	934	284	133	0	Content		889	315	4919297	1337081074
4936	08:58:01.481	00:00:04.935	296	948,9157	402,8163	0,5771276	0,4390841	411,8634	3,357036	0	944,1938	434,6932	0,4143355	0,4765512	385,8771	3,143037	0	4	947	419						StimuliFarbe_gelb_blau.png	0	880	547	72	111	934	284	133	0	Content		875	308	4935921	1337097698
4953	08:58:01.498	00:00:04.952	297	-1024	-768	-1	-1	-1	-1	4	1325,425	340,1275	0,4279787	0,4807657	385,8671	2,940335	0	4	1325	340						StimuliFarbe_gelb_blau.png	0	880	547	72	111	934	284	133	0	Content		1253	229	4952670	1337114447
4969	08:58:01.514	00:00:04.969	298	-1024	-768	-1	-1	-1	-1	4	-1024	-768	-1	-1	-1	-1	4	4	0	0						StimuliFarbe_gelb_blau.png	0	880	547	72	111	934	284	133	0	Content		-72	-111	4969308	1337131085
4986	08:58:01.531	00:00:04.985	299	923,9108	426,2374	0,5686485	0,4481623	400,9205	3,000548	0	-1024	-768	-1	-1	-1	-1	4	4	924	426						StimuliFarbe_gelb_blau.png	0	880	547	72	111	934	284	133	0	Content		852	315	4985920	1337147697
5003	08:58:01.548	00:00:05.002	300	-1024	-768	-1	-1	-1	-1	4	1013,484	501,5096	0,4154169	0,4938315	385,8771	3,241606	0	4	1013	502						StimuliFarbe_gelb_blau.png	0	880	547	72	111	934	284	133	0	Content		941	391	5002544	1337164321
5019	08:58:01.564	00:00:05.019	301	-1024	-768	-1	-1	-1	-1	4	-1024	-768	-1	-1	-1	-1	4		0	0						StimuliFarbe_gelb_blau.png	0	880	547	72	111				0	Content		-72	-111	5019202	1337180979
5036	08:58:01.581	00:00:05.035	302	-1024	-768	-1	-1	-1	-1	4	-1024	-768	-1	-1	-1	-1	4		0	0						StimuliFarbe_gelb_blau.png	0	880	547	72	111				0	Content		-72	-111	5035870	1337197647
5053	08:58:01.598	00:00:05.052	303	-1024	-768	-1	-1	-1	-1	4	-1024	-768	-1	-1	-1	-1	4		0	0						StimuliFarbe_gelb_blau.png	0	880	547	72	111				0	Content		-72	-111	5052621	1337214398
5069	08:58:01.614	00:00:05.069	304	-1024	-768	-1	-1	-1	-1	4	-1024	-768	-1	-1	-1	-1	4		0	0						StimuliFarbe_gelb_blau.png	0	880	547	72	111				0	Content		-72	-111	5069244	1337231021
5086	08:58:01.631	00:00:05.085	305	-1024	-768	-1	-1	-1	-1	4	-1024	-768	-1	-1	-1	-1	4		0	0						StimuliFarbe_gelb_blau.png	0	880	547	72	111				0	Content		-72	-111	5085869	1337247646
5103	08:58:01.648	00:00:05.102	306	-1024	-768	-1	-1	-1	-1	4	-1024	-768	-1	-1	-1	-1	4		0	0						StimuliFarbe_gelb_blau.png	0	880	547	72	111				0	Content		-72	-111	5102621	1337264398
5119	08:58:01.664	00:00:05.119	307	-1024	-768	-1	-1	-1	-1	4	-1024	-768	-1	-1	-1	-1	4		0	0						StimuliFarbe_gelb_blau.png	0	880	547	72	111				0	Content		-72	-111	5119242	1337281019
5136	08:58:01.681	00:00:05.135	308	-1024	-768	-1	-1	-1	-1	4	-1024	-768	-1	-1	-1	-1	4		0	0						StimuliFarbe_gelb_blau.png	0	880	547	72	111				0	Content		-72	-111	5135865	1337297642
5152	08:58:01.697	00:00:05.152	309	-1024	-768	-1	-1	-1	-1	4	-1024	-768	-1	-1	-1	-1	4		0	0						StimuliFarbe_gelb_blau.png	0	880	547	72	111				0	Content		-72	-111	5152490	1337314267
5169	08:58:01.714	00:00:05.169	310	-1024	-768	-1	-1	-1	-1	4	-1024	-768	-1	-1	-1	-1	4		0	0						StimuliFarbe_gelb_blau.png	0	880	547	72	111				0	Content		-72	-111	5169239	1337331016
5186	08:58:01.731	00:00:05.185	311	-1024	-768	-1	-1	-1	-1	4	-1024	-768	-1	-1	-1	-1	4		0	0						StimuliFarbe_gelb_blau.png	0	880	547	72	111				0	Content		-72	-111	5185861	1337347638
5202	08:58:01.747	00:00:05.202	312	-1024	-768	-1	-1	-1	-1	4	-1024	-768	-1	-1	-1	-1	4		0	0						StimuliFarbe_gelb_blau.png	0	880	547	72	111				0	Content		-72	-111	5202485	1337364262
5219	08:58:01.764	00:00:05.219	313	-1024	-768	-1	-1	-1	-1	4	-1024	-768	-1	-1	-1	-1	4		0	0						StimuliFarbe_gelb_blau.png	0	880	547	72	111				0	Content		-72	-111	5219108	1337380885
5236	08:58:01.781	00:00:05.235	314	-1024	-768	-1	-1	-1	-1	4	-1024	-768	-1	-1	-1	-1	4		0	0						StimuliFarbe_gelb_blau.png	0	880	547	72	111				0	Content		-72	-111	5235856	1337397633
5252	08:58:01.797	00:00:05.252	315	-1024	-768	-1	-1	-1	-1	4	-1024	-768	-1	-1	-1	-1	4		0	0						StimuliFarbe_gelb_blau.png	0	880	547	72	111				0	Content		-72	-111	5252481	1337414258
5269	08:58:01.814	00:00:05.269	316	-1024	-768	-1	-1	-1	-1	4	-1024	-768	-1	-1	-1	-1	4		0	0						StimuliFarbe_gelb_blau.png	0	880	547	72	111				0	Content		-72	-111	5269104	1337430881
5286	08:58:01.831	00:00:05.285	317	-1024	-768	-1	-1	-1	-1	4	-1024	-768	-1	-1	-1	-1	4		0	0						StimuliFarbe_gelb_blau.png	0	880	547	72	111				0	Content		-72	-111	5285727	1337447504
5302	08:58:01.847	00:00:05.302	318	-1024	-768	-1	-1	-1	-1	4	-1024	-768	-1	-1	-1	-1	4		0	0						StimuliFarbe_gelb_blau.png	0	880	547	72	111				0	Content		-72	-111	5302478	1337464255
5319	08:58:01.864	00:00:05.319	319	-1024	-768	-1	-1	-1	-1	4	-1024	-768	-1	-1	-1	-1	4		0	0						StimuliFarbe_gelb_blau.png	0	880	547	72	111				0	Content		-72	-111	5319100	1337480877
5336	08:58:01.881	00:00:05.335	320	-1024	-768	-1	-1	-1	-1	4	-1024	-768	-1	-1	-1	-1	4		0	0						StimuliFarbe_gelb_blau.png	0	880	547	72	111				0	Content		-72	-111	5335726	1337497503
5352	08:58:01.897	00:00:05.352	321	-1024	-768	-1	-1	-1	-1	4	-1024	-768	-1	-1	-1	-1	4		0	0						StimuliFarbe_gelb_blau.png	0	880	547	72	111				0	Content		-72	-111	5352350	1337514127
5369	08:58:01.914	00:00:05.369	322	-1024	-768	-1	-1	-1	-1	4	-1024	-768	-1	-1	-1	-1	4		0	0						StimuliFarbe_gelb_blau.png	0	880	547	72	111				0	Content		-72	-111	5369098	1337530875
5386	08:58:01.931	00:00:05.385	323	-1024	-768	-1	-1	-1	-1	4	-1024	-768	-1	-1	-1	-1	4		0	0						StimuliFarbe_gelb_blau.png	0	880	547	72	111				0	Content		-72	-111	5385848	1337547625
5402	08:58:01.947	00:00:05.402	324	-1024	-768	-1	-1	-1	-1	4	-1024	-768	-1	-1	-1	-1	4		0	0						StimuliFarbe_gelb_blau.png	0	880	547	72	111				0	Content		-72	-111	5402344	1337564121
5419	08:58:01.964	00:00:05.419	325	-1024	-768	-1	-1	-1	-1	4	-1024	-768	-1	-1	-1	-1	4		0	0						StimuliFarbe_gelb_blau.png	0	880	547	72	111				0	Content		-72	-111	5419091	1337580868
5436	08:58:01.981	00:00:05.435	326	-1024	-768	-1	-1	-1	-1	4	-1024	-768	-1	-1	-1	-1	4		0	0						StimuliFarbe_gelb_blau.png	0	880	547	72	111				0	Content		-72	-111	5435714	1337597491
5453	08:58:01.998	00:00:05.452	327	-1024	-768	-1	-1	-1	-1	4	-1024	-768	-1	-1	-1	-1	4		0	0						StimuliFarbe_gelb_blau.png	0	880	547	72	111				0	Content		-72	-111	5452783	1337614560
5470	08:58:02.015	00:00:05.470	328	-1024	-768	-1	-1	-1	-1	4	-1024	-768	-1	-1	-1	-1	4		0	0						StimuliFarbe_gelb_blau.png	0	880	547	72	111				0	Content		-72	-111	5470158	1337631935
5488	08:58:02.033	00:00:05.487	329	-1024	-768	-1	-1	-1	-1	4	-1024	-768	-1	-1	-1	-1	4		0	0						StimuliFarbe_gelb_blau.png	0	880	547	72	111				0	Content		-72	-111	5487529	1337649306
5502	08:58:02.047	00:00:05.502	330	-1024	-768	-1	-1	-1	-1	4	-1024	-768	-1	-1	-1	-1	4		0	0						StimuliFarbe_gelb_blau.png	0	880	547	72	111				0	Content		-72	-111	5502333	1337664110
5519	08:58:02.064	00:00:05.518	331	-1024	-768	-1	-1	-1	-1	4	-1024	-768	-1	-1	-1	-1	4		0	0						StimuliFarbe_gelb_blau.png	0	880	547	72	111				0	Content		-72	-111	5518959	1337680736
5536	08:58:02.081	00:00:05.535	332	-1024	-768	-1	-1	-1	-1	4	-1024	-768	-1	-1	-1	-1	4		0	0						StimuliFarbe_gelb_blau.png	0	880	547	72	111				0	Content		-72	-111	5535706	1337697483
5552	08:58:02.097	00:00:05.552	333	-1024	-768	-1	-1	-1	-1	4	-1024	-768	-1	-1	-1	-1	4		0	0						StimuliFarbe_gelb_blau.png	0	880	547	72	111				0	Content		-72	-111	5552327	1337714104
5569	08:58:02.114	00:00:05.568	334	-1024	-768	-1	-1	-1	-1	4	-1024	-768	-1	-1	-1	-1	4		0	0						StimuliFarbe_gelb_blau.png	0	880	547	72	111				0	Content		-72	-111	5568950	1337730727
5586	08:58:02.131	00:00:05.585	335	-1024	-768	-1	-1	-1	-1	4	-1024	-768	-1	-1	-1	-1	4		0	0						StimuliFarbe_gelb_blau.png	0	880	547	72	111				0	Content		-72	-111	5585585	1337747362
5603	08:58:02.148	00:00:05.602	336	-1024	-768	-1	-1	-1	-1	4	-1024	-768	-1	-1	-1	-1	4		0	0						StimuliFarbe_gelb_blau.png	0	880	547	72	111				0	Content		-72	-111	5602768	1337764545
5620	08:58:02.165	00:00:05.620	337	-1024	-768	-1	-1	-1	-1	4	-1024	-768	-1	-1	-1	-1	4		0	0						StimuliFarbe_gelb_blau.png	0	880	547	72	111				0	Content		-72	-111	5620143	1337781920
5637	08:58:02.182	00:00:05.637	338	-1024	-768	-1	-1	-1	-1	4	-1024	-768	-1	-1	-1	-1	4		0	0						StimuliFarbe_gelb_blau.png	0	880	547	72	111				0	Content		-72	-111	5637389	1337799166
5652	08:58:02.197	00:00:05.652	339	-1024	-768	-1	-1	-1	-1	4	-1024	-768	-1	-1	-1	-1	4		0	0						StimuliFarbe_gelb_blau.png	0	880	547	72	111				0	Content		-72	-111	5652197	1337813974
5669	08:58:02.214	00:00:05.668	340	-1024	-768	-1	-1	-1	-1	4	-1024	-768	-1	-1	-1	-1	4		0	0						StimuliFarbe_gelb_blau.png	0	880	547	72	111				0	Content		-72	-111	5668946	1337830723
5686	08:58:02.231	00:00:05.685	341	-1024	-768	-1	-1	-1	-1	4	-1024	-768	-1	-1	-1	-1	4		0	0						StimuliFarbe_gelb_blau.png	0	880	547	72	111				0	Content		-72	-111	5685577	1337847354
5702	08:58:02.247	00:00:05.702	342	-1024	-768	-1	-1	-1	-1	4	-1024	-768	-1	-1	-1	-1	4		0	0						StimuliFarbe_gelb_blau.png	0	880	547	72	111				0	Content		-72	-111	5702189	1337863966
5719	08:58:02.264	00:00:05.718	343	-1024	-768	-1	-1	-1	-1	4	-1024	-768	-1	-1	-1	-1	4		0	0						StimuliFarbe_gelb_blau.png	0	880	547	72	111				0	Content		-72	-111	5718813	1337880590
5735	08:58:02.280	00:00:05.735	344	-1024	-768	-1	-1	-1	-1	4	-1024	-768	-1	-1	-1	-1	4		0	0						StimuliFarbe_gelb_blau.png	0	880	547	72	111				0	Content		-72	-111	5735437	1337897214
5753	08:58:02.298	00:00:05.752	345	-1024	-768	-1	-1	-1	-1	4	-1024	-768	-1	-1	-1	-1	4		0	0						StimuliFarbe_gelb_blau.png	0	880	547	72	111				0	Content		-72	-111	5752632	1337914409
5770	08:58:02.315	00:00:05.770	346	-1024	-768	-1	-1	-1	-1	4	-1024	-768	-1	-1	-1	-1	4		0	0						StimuliFarbe_gelb_blau.png	0	880	547	72	111				0	Content		-72	-111	5770003	1337931780
5787	08:58:02.332	00:00:05.787	347	-1024	-768	-1	-1	-1	-1	4	-1024	-768	-1	-1	-1	-1	4		0	0						StimuliFarbe_gelb_blau.png	0	880	547	72	111				0	Content		-72	-111	5787251	1337949028
5802	08:58:02.347	00:00:05.802	348	-1024	-768	-1	-1	-1	-1	4	-1024	-768	-1	-1	-1	-1	4		0	0						StimuliFarbe_gelb_blau.png	0	880	547	72	111				0	Content		-72	-111	5802055	1337963832
5819	08:58:02.364	00:00:05.818	349	-1024	-768	-1	-1	-1	-1	4	-1024	-768	-1	-1	-1	-1	4		0	0						StimuliFarbe_gelb_blau.png	0	880	547	72	111				0	Content		-72	-111	5818804	1337980581
5835	08:58:02.380	00:00:05.835	350	-1024	-768	-1	-1	-1	-1	4	-1024	-768	-1	-1	-1	-1	4		0	0						StimuliFarbe_gelb_blau.png	0	880	547	72	111				0	Content		-72	-111	5835431	1337997208
5852	08:58:02.397	00:00:05.852	351	-1024	-768	-1	-1	-1	-1	4	-1024	-768	-1	-1	-1	-1	4		0	0						StimuliFarbe_gelb_blau.png	0	880	547	72	111				0	Content		-72	-111	5852179	1338013956
5869	08:58:02.414	00:00:05.868	352	-1024	-768	-1	-1	-1	-1	4	-1024	-768	-1	-1	-1	-1	4		0	0						StimuliFarbe_gelb_blau.png	0	880	547	72	111				0	Content		-72	-111	5868674	1338030451
5885	08:58:02.430	00:00:05.885	353	-1024	-768	-1	-1	-1	-1	4	-1024	-768	-1	-1	-1	-1	4		0	0						StimuliFarbe_gelb_blau.png	0	880	547	72	111				0	Content		-72	-111	5885424	1338047201
5902	08:58:02.447	00:00:05.902	354	-1024	-768	-1	-1	-1	-1	4	-1024	-768	-1	-1	-1	-1	4		0	0						StimuliFarbe_gelb_blau.png	0	880	547	72	111				0	Content		-72	-111	5902492	1338064269
5920	08:58:02.465	00:00:05.919	355	-1024	-768	-1	-1	-1	-1	4	-1024	-768	-1	-1	-1	-1	4		0	0						StimuliFarbe_gelb_blau.png	0	880	547	72	111				0	Content		-72	-111	5919864	1338081641
5937	08:58:02.482	00:00:05.937	356	-1024	-768	-1	-1	-1	-1	4	-1024	-768	-1	-1	-1	-1	4		0	0						StimuliFarbe_gelb_blau.png	0	880	547	72	111				0	Content		-72	-111	5937111	1338098888
5952	08:58:02.497	00:00:05.952	357	-1024	-768	-1	-1	-1	-1	4	-1024	-768	-1	-1	-1	-1	4		0	0						StimuliFarbe_gelb_blau.png	0	880	547	72	111				0	Content		-72	-111	5952041	1338113818
5969	08:58:02.514	00:00:05.968	358	-1024	-768	-1	-1	-1	-1	4	-1024	-768	-1	-1	-1	-1	4		0	0						StimuliFarbe_gelb_blau.png	0	880	547	72	111				0	Content		-72	-111	5968662	1338130439
5985	08:58:02.530	00:00:05.985	359	-1024	-768	-1	-1	-1	-1	4	-1024	-768	-1	-1	-1	-1	4		0	0						StimuliFarbe_gelb_blau.png	0	880	547	72	111				0	Content		-72	-111	5985415	1338147192
6002	08:58:02.547	00:00:06.002	360	-1024	-768	-1	-1	-1	-1	4	-1024	-768	-1	-1	-1	-1	4		0	0						StimuliFarbe_gelb_blau.png	0	880	547	72	111				0	Content		-72	-111	6002039	1338163816
6019	08:58:02.564	00:00:06.018	361	-1024	-768	-1	-1	-1	-1	4	-1024	-768	-1	-1	-1	-1	4		0	0						StimuliFarbe_gelb_blau.png	0	880	547	72	111				0	Content		-72	-111	6018659	1338180436
6035	08:58:02.580	00:00:06.035	362	-1024	-768	-1	-1	-1	-1	4	-1024	-768	-1	-1	-1	-1	4		0	0						StimuliFarbe_gelb_blau.png	0	880	547	72	111				0	Content		-72	-111	6035284	1338197061
6052	08:58:02.597	00:00:06.052	363	-1024	-768	-1	-1	-1	-1	4	-1024	-768	-1	-1	-1	-1	4		0	0						StimuliFarbe_gelb_blau.png	0	880	547	72	111				0	Content		-72	-111	6052477	1338214254
6070	08:58:02.615	00:00:06.069	364	-1024	-768	-1	-1	-1	-1	4	-1024	-768	-1	-1	-1	-1	4		0	0						StimuliFarbe_gelb_blau.png	0	880	547	72	111				0	Content		-72	-111	6069725	1338231502
6087	08:58:02.632	00:00:06.087	365	-1024	-768	-1	-1	-1	-1	4	-1024	-768	-1	-1	-1	-1	4		0	0						StimuliFarbe_gelb_blau.png	0	880	547	72	111				0	Content		-72	-111	6087098	1338248875
6102	08:58:02.647	00:00:06.101	366	-1024	-768	-1	-1	-1	-1	4	-1024	-768	-1	-1	-1	-1	4		0	0						StimuliFarbe_gelb_blau.png	0	880	547	72	111				0	Content		-72	-111	6101902	1338263679
6119	08:58:02.664	00:00:06.118	367	-1024	-768	-1	-1	-1	-1	4	-1024	-768	-1	-1	-1	-1	4		0	0						StimuliFarbe_gelb_blau.png	0	880	547	72	111				0	Content		-72	-111	6118534	1338280311
6135	08:58:02.680	00:00:06.135	368	-1024	-768	-1	-1	-1	-1	4	-1024	-768	-1	-1	-1	-1	4		0	0						StimuliFarbe_gelb_blau.png	0	880	547	72	111				0	Content		-72	-111	6135276	1338297053
6152	08:58:02.697	00:00:06.151	369	-1024	-768	-1	-1	-1	-1	4	-1024	-768	-1	-1	-1	-1	4		0	0						StimuliFarbe_gelb_blau.png	0	880	547	72	111				0	Content		-72	-111	6151899	1338313676
6169	08:58:02.714	00:00:06.168	370	-1024	-768	-1	-1	-1	-1	4	-1024	-768	-1	-1	-1	-1	4		0	0						StimuliFarbe_gelb_blau.png	0	880	547	72	111				0	Content		-72	-111	6168526	1338330303
6185	08:58:02.730	00:00:06.185	371	-1024	-768	-1	-1	-1	-1	4	-1024	-768	-1	-1	-1	-1	4		0	0						StimuliFarbe_gelb_blau.png	0	880	547	72	111				0	Content		-72	-111	6185146	1338346923
6202	08:58:02.747	00:00:06.202	372	-1024	-768	-1	-1	-1	-1	4	-1024	-768	-1	-1	-1	-1	4		0	0						StimuliFarbe_gelb_blau.png	0	880	547	72	111				0	Content		-72	-111	6202342	1338364119
6220	08:58:02.765	00:00:06.219	373	-1024	-768	-1	-1	-1	-1	4	-1024	-768	-1	-1	-1	-1	4		0	0						StimuliFarbe_gelb_blau.png	0	880	547	72	111				0	Content		-72	-111	6219714	1338381491
6237	08:58:02.782	00:00:06.236	374	-1024	-768	-1	-1	-1	-1	4	-1024	-768	-1	-1	-1	-1	4		0	0						StimuliFarbe_gelb_blau.png	0	880	547	72	111				0	Content		-72	-111	6236962	1338398739
6252	08:58:02.797	00:00:06.251	375	-1024	-768	-1	-1	-1	-1	4	-1024	-768	-1	-1	-1	-1	4		0	0						StimuliFarbe_gelb_blau.png	0	880	547	72	111				0	Content		-72	-111	6251766	1338413543
6269	08:58:02.814	00:00:06.268	376	-1024	-768	-1	-1	-1	-1	4	-1024	-768	-1	-1	-1	-1	4		0	0						StimuliFarbe_gelb_blau.png	0	880	547	72	111				0	Content		-72	-111	6268520	1338430297
6285	08:58:02.830	00:00:06.285	377	-1024	-768	-1	-1	-1	-1	4	-1024	-768	-1	-1	-1	-1	4		0	0						StimuliFarbe_gelb_blau.png	0	880	547	72	111				0	Content		-72	-111	6285141	1338446918
6302	08:58:02.847	00:00:06.301	378	-1024	-768	-1	-1	-1	-1	4	-1024	-768	-1	-1	-1	-1	4		0	0						StimuliFarbe_gelb_blau.png	0	880	547	72	111				0	Content		-72	-111	6301761	1338463538
6318	08:58:02.863	00:00:06.318	379	-1024	-768	-1	-1	-1	-1	4	-1024	-768	-1	-1	-1	-1	4		0	0						StimuliFarbe_gelb_blau.png	0	880	547	72	111				0	Content		-72	-111	6318384	1338480161
6335	08:58:02.880	00:00:06.335	380	-1024	-768	-1	-1	-1	-1	4	-1024	-768	-1	-1	-1	-1	4		0	0						StimuliFarbe_gelb_blau.png	0	880	547	72	111				0	Content		-72	-111	6335003	1338496780
6352	08:58:02.897	00:00:06.352	381	-1024	-768	-1	-1	-1	-1	4	-1024	-768	-1	-1	-1	-1	4		0	0						StimuliFarbe_gelb_blau.png	0	880	547	72	111				0	Content		-72	-111	6352201	1338513978
6370	08:58:02.915	00:00:06.369	382	-1024	-768	-1	-1	-1	-1	4	-1024	-768	-1	-1	-1	-1	4		0	0						StimuliFarbe_gelb_blau.png	0	880	547	72	111				0	Content		-72	-111	6369573	1338531350
6387	08:58:02.932	00:00:06.386	383	-1024	-768	-1	-1	-1	-1	4	-1024	-768	-1	-1	-1	-1	4		0	0						StimuliFarbe_gelb_blau.png	0	880	547	72	111				0	Content		-72	-111	6386821	1338548598
6402	08:58:02.947	00:00:06.401	384	-1024	-768	-1	-1	-1	-1	4	-1024	-768	-1	-1	-1	-1	4		0	0						StimuliFarbe_gelb_blau.png	0	880	547	72	111				0	Content		-72	-111	6401747	1338563524
6418	08:58:02.963	00:00:06.418	385	-1024	-768	-1	-1	-1	-1	4	-1024	-768	-1	-1	-1	-1	4		0	0						StimuliFarbe_gelb_blau.png	0	880	547	72	111				0	Content		-72	-111	6418367	1338580144
6435	08:58:02.980	00:00:06.435	386	-1024	-768	-1	-1	-1	-1	4	-1024	-768	-1	-1	-1	-1	4		0	0						StimuliFarbe_gelb_blau.png	0	880	547	72	111				0	Content		-72	-111	6435115	1338596892
6440	08:58:02.985																				ImageEnd	16	0	0	StimuliFarbe_gelb_blau.png
6452	08:58:02.997	00:00:06.451	387	-1024	-768	-1	-1	-1	-1	4	-1024	-768	-1	-1	-1	-1	4		0	0						No media	0	1024	768	0	0				0	Content		0	0	6451739	1338613516
6454	08:58:02.999																				ImageStart	8	0	0	Fix_sw.jpg
6468	08:58:03.013	00:00:06.468	388	-1024	-768	-1	-1	-1	-1	4	-1024	-768	-1	-1	-1	-1	4		0	0						Fix_sw.jpg	0	880	547	72	111				0	Content		-72	-111	6468362	1338630139
6485	08:58:03.030	00:00:06.484	389	-1024	-768	-1	-1	-1	-1	4	-1024	-768	-1	-1	-1	-1	4		0	0						Fix_sw.jpg	0	880	547	72	111				0	Content		-72	-111	6484988	1338646765
6502	08:58:03.047	00:00:06.502	390	-1024	-768	-1	-1	-1	-1	4	-1024	-768	-1	-1	-1	-1	4		0	0						Fix_sw.jpg	0	880	547	72	111				0	Content		-72	-111	6502058	1338663835
6519	08:58:03.064	00:00:06.519	391	-1024	-768	-1	-1	-1	-1	4	-1024	-768	-1	-1	-1	-1	4		0	0						Fix_sw.jpg	0	880	547	72	111				0	Content		-72	-111	6519443	1338681220
6537	08:58:03.082	00:00:06.536	392	-1024	-768	-1	-1	-1	-1	4	-1024	-768	-1	-1	-1	-1	4		0	0						Fix_sw.jpg	0	880	547	72	111				0	Content		-72	-111	6536676	1338698453
6552	08:58:03.097	00:00:06.551	393	-1024	-768	-1	-1	-1	-1	4	-1024	-768	-1	-1	-1	-1	4		0	0						Fix_sw.jpg	0	880	547	72	111				0	Content		-72	-111	6551605	1338713382
6568	08:58:03.113	00:00:06.568	394	-1024	-768	-1	-1	-1	-1	4	-1024	-768	-1	-1	-1	-1	4		0	0						Fix_sw.jpg	0	880	547	72	111				0	Content		-72	-111	6568230	1338730007
6585	08:58:03.130	00:00:06.584	395	-1024	-768	-1	-1	-1	-1	4	-1024	-768	-1	-1	-1	-1	4		0	0						Fix_sw.jpg	0	880	547	72	111				0	Content		-72	-111	6584980	1338746757
6602	08:58:03.147	00:00:06.601	396	-1024	-768	-1	-1	-1	-1	4	-1024	-768	-1	-1	-1	-1	4		0	0						Fix_sw.jpg	0	880	547	72	111				0	Content		-72	-111	6601600	1338763377
6618	08:58:03.163	00:00:06.618	397	-1024	-768	-1	-1	-1	-1	4	-1024	-768	-1	-1	-1	-1	4		0	0						Fix_sw.jpg	0	880	547	72	111				0	Content		-72	-111	6618224	1338780001
6635	08:58:03.180	00:00:06.634	398	-1024	-768	-1	-1	-1	-1	4	-1024	-768	-1	-1	-1	-1	4		0	0						Fix_sw.jpg	0	880	547	72	111				0	Content		-72	-111	6634850	1338796627
6652	08:58:03.197	00:00:06.652	399	-1024	-768	-1	-1	-1	-1	4	-1024	-768	-1	-1	-1	-1	4		0	0						Fix_sw.jpg	0	880	547	72	111				0	Content		-72	-111	6652044	1338813821
6669	08:58:03.214	00:00:06.669	400	-1024	-768	-1	-1	-1	-1	4	-1024	-768	-1	-1	-1	-1	4		0	0						Fix_sw.jpg	0	880	547	72	111				0	Content		-72	-111	6669429	1338831206
6687	08:58:03.232	00:00:06.686	401	-1024	-768	-1	-1	-1	-1	4	-1024	-768	-1	-1	-1	-1	4		0	0						Fix_sw.jpg	0	880	547	72	111				0	Content		-72	-111	6686664	1338848441
6701	08:58:03.246	00:00:06.701	402	-1024	-768	-1	-1	-1	-1	4	-1024	-768	-1	-1	-1	-1	4		0	0						Fix_sw.jpg	0	880	547	72	111				0	Content		-72	-111	6701469	1338863246
6718	08:58:03.263	00:00:06.718	403	-1024	-768	-1	-1	-1	-1	4	-1024	-768	-1	-1	-1	-1	4		0	0						Fix_sw.jpg	0	880	547	72	111				0	Content		-72	-111	6718219	1338879996
6735	08:58:03.280	00:00:06.734	404	-1024	-768	-1	-1	-1	-1	4	-1024	-768	-1	-1	-1	-1	4		0	0						Fix_sw.jpg	0	880	547	72	111				0	Content		-72	-111	6734842	1338896619
6751	08:58:03.296	00:00:06.751	405	-1024	-768	-1	-1	-1	-1	4	-1024	-768	-1	-1	-1	-1	4		0	0						Fix_sw.jpg	0	880	547	72	111				0	Content		-72	-111	6751465	1338913242
6768	08:58:03.313	00:00:06.768	406	-1024	-768	-1	-1	-1	-1	4	-1024	-768	-1	-1	-1	-1	4		0	0						Fix_sw.jpg	0	880	547	72	111				0	Content		-72	-111	6768086	1338929863
6785	08:58:03.330	00:00:06.784	407	-1024	-768	-1	-1	-1	-1	4	-1024	-768	-1	-1	-1	-1	4		0	0						Fix_sw.jpg	0	880	547	72	111				0	Content		-72	-111	6784710	1338946487
6802	08:58:03.347	00:00:06.801	408	-1024	-768	-1	-1	-1	-1	4	-1024	-768	-1	-1	-1	-1	4		0	0						Fix_sw.jpg	0	880	547	72	111				0	Content		-72	-111	6801904	1338963681
6819	08:58:03.364	00:00:06.819	409	-1024	-768	-1	-1	-1	-1	4	-1024	-768	-1	-1	-1	-1	4		0	0						Fix_sw.jpg	0	880	547	72	111				0	Content		-72	-111	6819277	1338981054
6837	08:58:03.382	00:00:06.836	410	-1024	-768	-1	-1	-1	-1	4	-1024	-768	-1	-1	-1	-1	4		0	0						Fix_sw.jpg	0	880	547	72	111				0	Content		-72	-111	6836533	1338998310
6851	08:58:03.396	00:00:06.851	411	-1024	-768	-1	-1	-1	-1	4	-1024	-768	-1	-1	-1	-1	4		0	0						Fix_sw.jpg	0	880	547	72	111				0	Content		-72	-111	6851480	1339013257
6868	08:58:03.413	00:00:06.868	412	-1024	-768	-1	-1	-1	-1	4	-1024	-768	-1	-1	-1	-1	4		0	0						Fix_sw.jpg	0	880	547	72	111				0	Content		-72	-111	6868077	1339029854
6885	08:58:03.430	00:00:06.884	413	-1024	-768	-1	-1	-1	-1	4	-1024	-768	-1	-1	-1	-1	4		0	0						Fix_sw.jpg	0	880	547	72	111				0	Content		-72	-111	6884829	1339046606
6901	08:58:03.446	00:00:06.901	414	-1024	-768	-1	-1	-1	-1	4	-1024	-768	-1	-1	-1	-1	4		0	0						Fix_sw.jpg	0	880	547	72	111				0	Content		-72	-111	6901450	1339063227
6918	08:58:03.463	00:00:06.918	415	-1024	-768	-1	-1	-1	-1	4	-1024	-768	-1	-1	-1	-1	4		0	0						Fix_sw.jpg	0	880	547	72	111				0	Content		-72	-111	6918073	1339079850
6935	08:58:03.480	00:00:06.934	416	-1024	-768	-1	-1	-1	-1	4	-1024	-768	-1	-1	-1	-1	4		0	0						Fix_sw.jpg	0	880	547	72	111				0	Content		-72	-111	6934695	1339096472
6952	08:58:03.497	00:00:06.951	417	-1024	-768	-1	-1	-1	-1	4	-1024	-768	-1	-1	-1	-1	4		0	0						Fix_sw.jpg	0	880	547	72	111				0	Content		-72	-111	6951762	1339113539
6969	08:58:03.514	00:00:06.969	418	-1024	-768	-1	-1	-1	-1	4	-1024	-768	-1	-1	-1	-1	4		0	0						Fix_sw.jpg	0	880	547	72	111				0	Content		-72	-111	6969136	1339130913
6986	08:58:03.531	00:00:06.986	419	-1024	-768	-1	-1	-1	-1	4	-1024	-768	-1	-1	-1	-1	4		0	0						Fix_sw.jpg	0	880	547	72	111				0	Content		-72	-111	6986394	1339148171
7001	08:58:03.546	00:00:07.001	420	-1024	-768	-1	-1	-1	-1	4	-1024	-768	-1	-1	-1	-1	4		0	0						Fix_sw.jpg	0	880	547	72	111				0	Content		-72	-111	7001317	1339163094
7018	08:58:03.563	00:00:07.017	421	-1024	-768	-1	-1	-1	-1	4	-1024	-768	-1	-1	-1	-1	4		0	0						Fix_sw.jpg	0	880	547	72	111				0	Content		-72	-111	7017942	1339179719
7035	08:58:03.580	00:00:07.034	422	-1024	-768	-1	-1	-1	-1	4	-1024	-768	-1	-1	-1	-1	4		0	0						Fix_sw.jpg	0	880	547	72	111				0	Content		-72	-111	7034689	1339196466
7051	08:58:03.596	00:00:07.051	423	-1024	-768	-1	-1	-1	-1	4	-1024	-768	-1	-1	-1	-1	4		0	0						Fix_sw.jpg	0	880	547	72	111				0	Content		-72	-111	7051309	1339213086
7068	08:58:03.613	00:00:07.067	424	-1024	-768	-1	-1	-1	-1	4	-1024	-768	-1	-1	-1	-1	4		0	0						Fix_sw.jpg	0	880	547	72	111				0	Content		-72	-111	7067975	1339229752
7085	08:58:03.630	00:00:07.084	425	-1024	-768	-1	-1	-1	-1	4	-1024	-768	-1	-1	-1	-1	4		0	0						Fix_sw.jpg	0	880	547	72	111				0	Content		-72	-111	7084852	1339246629
7102	08:58:03.647	00:00:07.101	426	-1024	-768	-1	-1	-1	-1	4	-1024	-768	-1	-1	-1	-1	4		0	0						Fix_sw.jpg	0	880	547	72	111				0	Content		-72	-111	7101520	1339263297
7118	08:58:03.663	00:00:07.118	427	-1024	-768	-1	-1	-1	-1	4	-1024	-768	-1	-1	-1	-1	4		0	0						Fix_sw.jpg	0	880	547	72	111				0	Content		-72	-111	7118188	1339279965
7135	08:58:03.680	00:00:07.135	428	-1024	-768	-1	-1	-1	-1	4	-1024	-768	-1	-1	-1	-1	4		0	0						Fix_sw.jpg	0	880	547	72	111				0	Content		-72	-111	7135201	1339296978
7152	08:58:03.697	00:00:07.151	429	-1024	-768	-1	-1	-1	-1	4	-1024	-768	-1	-1	-1	-1	4		0	0						Fix_sw.jpg	0	880	547	72	111				0	Content		-72	-111	7151869	1339313646
7169	08:58:03.714	00:00:07.168	430	-1024	-768	-1	-1	-1	-1	4	-1024	-768	-1	-1	-1	-1	4		0	0						Fix_sw.jpg	0	880	547	72	111				0	Content		-72	-111	7168538	1339330315
7186	08:58:03.731	00:00:07.185	431	-1024	-768	-1	-1	-1	-1	4	-1024	-768	-1	-1	-1	-1	4		0	0						Fix_sw.jpg	0	880	547	72	111				0	Content		-72	-111	7185825	1339347602
7202	08:58:03.747	00:00:07.202	432	-1024	-768	-1	-1	-1	-1	4	-1024	-768	-1	-1	-1	-1	4		0	0						Fix_sw.jpg	0	880	547	72	111				0	Content		-72	-111	7202493	1339364270
7219	08:58:03.764	00:00:07.218	433	-1024	-768	-1	-1	-1	-1	4	-1024	-768	-1	-1	-1	-1	4		0	0						Fix_sw.jpg	0	880	547	72	111				0	Content		-72	-111	7218737	1339380514
7235	08:58:03.780	00:00:07.235	434	-1024	-768	-1	-1	-1	-1	4	-1024	-768	-1	-1	-1	-1	4		0	0						Fix_sw.jpg	0	880	547	72	111				0	Content		-72	-111	7235405	1339397182
7252	08:58:03.797	00:00:07.252	435	-1024	-768	-1	-1	-1	-1	4	-1024	-768	-1	-1	-1	-1	4		0	0						Fix_sw.jpg	0	880	547	72	111				0	Content		-72	-111	7252073	1339413850
7268	08:58:03.813	00:00:07.267	436	-1024	-768	-1	-1	-1	-1	4	-1024	-768	-1	-1	-1	-1	4		0	0						Fix_sw.jpg	0	880	547	72	111				0	Content		-72	-111	7267849	1339429626
7284	08:58:03.829	00:00:07.284	437	-1024	-768	-1	-1	-1	-1	4	-1024	-768	-1	-1	-1	-1	4		0	0						Fix_sw.jpg	0	880	547	72	111				0	Content		-72	-111	7284472	1339446249
7301	08:58:03.846	00:00:07.301	438	-1024	-768	-1	-1	-1	-1	4	-1024	-768	-1	-1	-1	-1	4		0	0						Fix_sw.jpg	0	880	547	72	111				0	Content		-72	-111	7301221	1339462998
7318	08:58:03.863	00:00:07.317	439	-1024	-768	-1	-1	-1	-1	4	-1024	-768	-1	-1	-1	-1	4		0	0						Fix_sw.jpg	0	880	547	72	111				0	Content		-72	-111	7317846	1339479623
7335	08:58:03.880	00:00:07.334	440	-1024	-768	-1	-1	-1	-1	4	-1024	-768	-1	-1	-1	-1	4		0	0						Fix_sw.jpg	0	880	547	72	111				0	Content		-72	-111	7334514	1339496291
7351	08:58:03.896	00:00:07.351	441	-1024	-768	-1	-1	-1	-1	4	-1024	-768	-1	-1	-1	-1	4		0	0						Fix_sw.jpg	0	880	547	72	111				0	Content		-72	-111	7351182	1339512959
7368	08:58:03.913	00:00:07.367	442	-1024	-768	-1	-1	-1	-1	4	-1024	-768	-1	-1	-1	-1	4		0	0						Fix_sw.jpg	0	880	547	72	111				0	Content		-72	-111	7367850	1339529627
7385	08:58:03.930	00:00:07.384	443	-1024	-768	-1	-1	-1	-1	4	-1024	-768	-1	-1	-1	-1	4		0	0						Fix_sw.jpg	0	880	547	72	111				0	Content		-72	-111	7384682	1339546459
7401	08:58:03.946	00:00:07.401	444	-1024	-768	-1	-1	-1	-1	4	-1024	-768	-1	-1	-1	-1	4		0	0						Fix_sw.jpg	0	880	547	72	111				0	Content		-72	-111	7401350	1339563127
7418	08:58:03.963	00:00:07.418	445	-1024	-768	-1	-1	-1	-1	4	-1024	-768	-1	-1	-1	-1	4		0	0						Fix_sw.jpg	0	880	547	72	111				0	Content		-72	-111	7418018	1339579795
7435	08:58:03.980	00:00:07.435	446	-1024	-768	-1	-1	-1	-1	4	-1024	-768	-1	-1	-1	-1	4		0	0						Fix_sw.jpg	0	880	547	72	111				0	Content		-72	-111	7435183	1339596960
7452	08:58:03.997	00:00:07.451	447	-1024	-768	-1	-1	-1	-1	4	-1024	-768	-1	-1	-1	-1	4		0	0						Fix_sw.jpg	0	880	547	72	111				0	Content		-72	-111	7451851	1339613628
7467	08:58:04.012																				ImageEnd	16	0	0	Fix_sw.jpg
7469	08:58:04.014	00:00:07.468	448	-1024	-768	-1	-1	-1	-1	4	-1024	-768	-1	-1	-1	-1	4		0	0						No media	0	1024	768	0	0				0	Content		0	0	7468891	1339630668
7483	08:58:04.028																				ImageStart	8	0	0	StimuliFarbe_gruen_rot.png
7486	08:58:04.031	00:00:07.485	449	-1024	-768	-1	-1	-1	-1	4	-1024	-768	-1	-1	-1	-1	4		0	0						StimuliFarbe_gruen_rot.png	0	880	547	72	111				0	Content		-72	-111	7485559	1339647336
7502	08:58:04.047	00:00:07.502	450	-1024	-768	-1	-1	-1	-1	4	-1024	-768	-1	-1	-1	-1	4		0	0						StimuliFarbe_gruen_rot.png	0	880	547	72	111				0	Content		-72	-111	7502227	1339664004
7520	08:58:04.065	00:00:07.519	451	-1024	-768	-1	-1	-1	-1	4	-1024	-768	-1	-1	-1	-1	4		0	0						StimuliFarbe_gruen_rot.png	0	880	547	72	111				0	Content		-72	-111	7519596	1339681373
7534	08:58:04.079	00:00:07.534	452	-1024	-768	-1	-1	-1	-1	4	-1024	-768	-1	-1	-1	-1	4		0	0						StimuliFarbe_gruen_rot.png	0	880	547	72	111				0	Content		-72	-111	7534343	1339696120
7551	08:58:04.096	00:00:07.550	453	-1024	-768	-1	-1	-1	-1	4	-1024	-768	-1	-1	-1	-1	4		0	0						StimuliFarbe_gruen_rot.png	0	880	547	72	111				0	Content		-72	-111	7550969	1339712746
7568	08:58:04.113	00:00:07.567	454	-1024	-768	-1	-1	-1	-1	4	-1024	-768	-1	-1	-1	-1	4		0	0						StimuliFarbe_gruen_rot.png	0	880	547	72	111				0	Content		-72	-111	7567677	1339729454
7584	08:58:04.129	00:00:07.584	455	-1024	-768	-1	-1	-1	-1	4	-1024	-768	-1	-1	-1	-1	4		0	0						StimuliFarbe_gruen_rot.png	0	880	547	72	111				0	Content		-72	-111	7584345	1339746122
7601	08:58:04.146	00:00:07.601	456	-1024	-768	-1	-1	-1	-1	4	-1024	-768	-1	-1	-1	-1	4		0	0						StimuliFarbe_gruen_rot.png	0	880	547	72	111				0	Content		-72	-111	7601030	1339762807
7618	08:58:04.163	00:00:07.617	457	-1024	-768	-1	-1	-1	-1	4	-1024	-768	-1	-1	-1	-1	4		0	0						StimuliFarbe_gruen_rot.png	0	880	547	72	111				0	Content		-72	-111	7617699	1339779476
7634	08:58:04.179	00:00:07.634	458	-1024	-768	-1	-1	-1	-1	4	-1024	-768	-1	-1	-1	-1	4		0	0						StimuliFarbe_gruen_rot.png	0	880	547	72	111				0	Content		-72	-111	7634332	1339796109
7651	08:58:04.196	00:00:07.651	459	-1024	-768	-1	-1	-1	-1	4	-1024	-768	-1	-1	-1	-1	4		0	0						StimuliFarbe_gruen_rot.png	0	880	547	72	111				0	Content		-72	-111	7651000	1339812777
7668	08:58:04.213	00:00:07.667	460	-1024	-768	-1	-1	-1	-1	4	-1024	-768	-1	-1	-1	-1	4		0	0						StimuliFarbe_gruen_rot.png	0	880	547	72	111				0	Content		-72	-111	7667668	1339829445
7684	08:58:04.229	00:00:07.684	461	-1024	-768	-1	-1	-1	-1	4	-1024	-768	-1	-1	-1	-1	4		0	0						StimuliFarbe_gruen_rot.png	0	880	547	72	111				0	Content		-72	-111	7684343	1339846120
7701	08:58:04.246	00:00:07.701	462	-1024	-768	-1	-1	-1	-1	4	-1024	-768	-1	-1	-1	-1	4		0	0						StimuliFarbe_gruen_rot.png	0	880	547	72	111				0	Content		-72	-111	7701473	1339863250
7719	08:58:04.264	00:00:07.718	463	-1024	-768	-1	-1	-1	-1	4	-1024	-768	-1	-1	-1	-1	4		0	0						StimuliFarbe_gruen_rot.png	0	880	547	72	111				0	Content		-72	-111	7718596	1339880373
7735	08:58:04.280	00:00:07.735	464	-1024	-768	-1	-1	-1	-1	4	-1024	-768	-1	-1	-1	-1	4		0	0						StimuliFarbe_gruen_rot.png	0	880	547	72	111				0	Content		-72	-111	7735264	1339897041
7752	08:58:04.297	00:00:07.751	465	-1024	-768	-1	-1	-1	-1	4	-1024	-768	-1	-1	-1	-1	4		0	0						StimuliFarbe_gruen_rot.png	0	880	547	72	111				0	Content		-72	-111	7751932	1339913709
7769	08:58:04.314	00:00:07.769	466	-1024	-768	-1	-1	-1	-1	4	-1024	-768	-1	-1	-1	-1	4		0	0						StimuliFarbe_gruen_rot.png	0	880	547	72	111				0	Content		-72	-111	7769463	1339931240
7784	08:58:04.329	00:00:07.784	467	-1024	-768	-1	-1	-1	-1	4	-1024	-768	-1	-1	-1	-1	4		0	0						StimuliFarbe_gruen_rot.png	0	880	547	72	111				0	Content		-72	-111	7784460	1339946237
7801	08:58:04.346	00:00:07.801	468	-1024	-768	-1	-1	-1	-1	4	-1024	-768	-1	-1	-1	-1	4		0	0						StimuliFarbe_gruen_rot.png	0	880	547	72	111				0	Content		-72	-111	7801086	1339962863
7818	08:58:04.363	00:00:07.817	469	-1024	-768	-1	-1	-1	-1	4	-1024	-768	-1	-1	-1	-1	4		0	0						StimuliFarbe_gruen_rot.png	0	880	547	72	111				0	Content		-72	-111	7817754	1339979531
7834	08:58:04.379	00:00:07.834	470	846,9324	280,4645	0,719757	0,6482946	414,4633	3,022962	1	846,9324	280,4645	0,719757	0,6482946	414,4633	3,022962	3	5	847	280						StimuliFarbe_gruen_rot.png	0	880	547	72	111	553	206	116	0	Content		775	169	7834335	1339996112
7851	08:58:04.396	00:00:07.850	471	468,5806	317,0838	0,7108823	0,645863	414,4633	3,186948	3	468,5806	317,0838	0,7108823	0,645863	414,4633	3,186948	1	5	469	317						StimuliFarbe_gruen_rot.png	0	880	547	72	111	553	206	116	0	Content		397	206	7850836	1340012613
7868	08:58:04.413	00:00:07.867	472	-1024	-768	-1	-1	-1	-1	4	-1024	-768	-1	-1	-1	-1	4	5	0	0						StimuliFarbe_gruen_rot.png	0	880	547	72	111	553	206	116	0	Content		-72	-111	7867847	1340029624
7884	08:58:04.429	00:00:07.884	473	-1024	-768	-1	-1	-1	-1	4	-1024	-768	-1	-1	-1	-1	4	5	0	0						StimuliFarbe_gruen_rot.png	0	880	547	72	111	553	206	116	0	Content		-72	-111	7884466	1340046243
7901	08:58:04.446	00:00:07.901	474	-1024	-768	-1	-1	-1	-1	4	-1024	-768	-1	-1	-1	-1	4	5	0	0						StimuliFarbe_gruen_rot.png	0	880	547	72	111	553	206	116	0	Content		-72	-111	7901134	1340062911
7918	08:58:04.463	00:00:07.917	475	-1024	-768	-1	-1	-1	-1	4	-1024	-768	-1	-1	-1	-1	4	5	0	0						StimuliFarbe_gruen_rot.png	0	880	547	72	111	553	206	116	0	Content		-72	-111	7917706	1340079483
7934	08:58:04.479	00:00:07.934	476	789,5648	455,3538	0,7058306	0,6473229	414,4541	2,777509	3	782,363	463,8939	0,705031	0,6473296	408,6367	2,740385	1	5	782	464						StimuliFarbe_gruen_rot.png	0	880	547	72	111	553	206	116	0	Content		710	353	7934081	1340095858
7951	08:58:04.496	00:00:07.950	477	-1024	-768	-1	-1	-1	-1	4	-1024	-768	-1	-1	-1	-1	4		0	0						StimuliFarbe_gruen_rot.png	0	880	547	72	111				0	Content		-72	-111	7950830	1340112607
7967	08:58:04.512	00:00:07.967	478	-1024	-768	-1	-1	-1	-1	4	-1024	-768	-1	-1	-1	-1	4		0	0						StimuliFarbe_gruen_rot.png	0	880	547	72	111				0	Content		-72	-111	7967453	1340129230
7984	08:58:04.529	00:00:07.984	479	-1024	-768	-1	-1	-1	-1	4	-1024	-768	-1	-1	-1	-1	4		0	0						StimuliFarbe_gruen_rot.png	0	880	547	72	111				0	Content		-72	-111	7984077	1340145854
8001	08:58:04.546	00:00:08.000	480	-1024	-768	-1	-1	-1	-1	4	-1024	-768	-1	-1	-1	-1	4		0	0						StimuliFarbe_gruen_rot.png	0	880	547	72	111				0	Content		-72	-111	8000745	1340162522
8018	08:58:04.563	00:00:08.017	481	-1024	-768	-1	-1	-1	-1	4	-1024	-768	-1	-1	-1	-1	4		0	0						StimuliFarbe_gruen_rot.png	0	880	547	72	111				0	Content		-72	-111	8017536	1340179313
8034	08:58:04.579	00:00:08.034	482	-1024	-768	-1	-1	-1	-1	4	-1024	-768	-1	-1	-1	-1	4		0	0						StimuliFarbe_gruen_rot.png	0	880	547	72	111				0	Content		-72	-111	8034204	1340195981
8051	08:58:04.596	00:00:08.050	483	-1024	-768	-1	-1	-1	-1	4	-1024	-768	-1	-1	-1	-1	4		0	0						StimuliFarbe_gruen_rot.png	0	880	547	72	111				0	Content		-72	-111	8050953	1340212730
8068	08:58:04.613	00:00:08.067	484	873,6624	281,5595	0,6716363	0,6535497	408,3362	2,849759	3	873,6624	281,5595	0,6716363	0,6535497	408,3362	2,849759	1	6	874	282						StimuliFarbe_gruen_rot.png	0	880	547	72	111	813	181	150	0	Content		802	171	8067575	1340229352
8084	08:58:04.629	00:00:08.084	485	-1024	-768	-1	-1	-1	-1	4	-1024	-768	-1	-1	-1	-1	4	6	0	0						StimuliFarbe_gruen_rot.png	0	880	547	72	111	813	181	150	0	Content		-72	-111	8084448	1340246225
8101	08:58:04.646	00:00:08.100	486	890,1525	288,2425	0,6706386	0,6548919	408,336	2,866022	3	890,1525	288,2425	0,6706386	0,6548919	408,336	2,866022	1	6	890	288						StimuliFarbe_gruen_rot.png	0	880	547	72	111	813	181	150	0	Content		818	177	8100695	1340262472
8118	08:58:04.663	00:00:08.117	487	829,8762	299,8723	0,6664925	0,656349	408,3436	2,90402	3	829,8762	299,8723	0,6664925	0,656349	408,3436	2,90402	1	6	830	300						StimuliFarbe_gruen_rot.png	0	880	547	72	111	813	181	150	0	Content		758	189	8117569	1340279346
8134	08:58:04.679	00:00:08.133	488	881,3297	292,2917	0,6702755	0,656224	408,3359	2,92736	3	881,3297	292,2917	0,6702755	0,656224	408,3359	2,92736	1	6	881	292						StimuliFarbe_gruen_rot.png	0	880	547	72	111	813	181	150	0	Content		809	181	8133943	1340295720
8151	08:58:04.696	00:00:08.150	489	-1024	-768	-1	-1	-1	-1	4	-1024	-768	-1	-1	-1	-1	4	6	0	0						StimuliFarbe_gruen_rot.png	0	880	547	72	111	813	181	150	0	Content		-72	-111	8150820	1340312597
8167	08:58:04.712	00:00:08.167	490	886,2027	287,4991	0,6693683	0,6583079	408,3356	2,898924	0	981,5408	347,8461	0,5187154	0,6301447	408,3436	2,29604	0	6	934	318						StimuliFarbe_gruen_rot.png	0	880	547	72	111	813	181	150	0	Content		862	207	8167321	1340329098
8184	08:58:04.729	00:00:08.184	491	969,3883	619,9244	0,668825	0,6602258	408,3436	1,879684	0	-1024	-768	-1	-1	-1	-1	4	6	969	620						StimuliFarbe_gruen_rot.png	0	880	547	72	111	813	181	150	0	Content		897	509	8184318	1340346095
8201	08:58:04.746	00:00:08.200	492	-1024	-768	-1	-1	-1	-1	4	-1024	-768	-1	-1	-1	-1	4	6	0	0						StimuliFarbe_gruen_rot.png	0	880	547	72	111	813	181	150	0	Content		-72	-111	8200695	1340362472
8217	08:58:04.762	00:00:08.217	493	897,9875	217,0475	0,6779533	0,6635251	435,6159	2,870259	0	-1024	-768	-1	-1	-1	-1	4	7	898	217						StimuliFarbe_gruen_rot.png	0	880	547	72	111	826	110	117	0	Content		826	106	8217443	1340379220
8234	08:58:04.779	00:00:08.234	494	902,4633	235,5035	0,6580154	0,6656908	435,6159	2,971032	1	902,4633	235,5035	0,6580154	0,6656908	435,6159	2,971032	3	7	902	236						StimuliFarbe_gruen_rot.png	0	880	547	72	111	826	110	117	0	Content		830	125	8234070	1340395847
8251	08:58:04.796	00:00:08.250	495	971,5445	203,0359	0,6779611	0,6649905	435,607	2,755321	0	-1024	-768	-1	-1	-1	-1	4	7	972	203						StimuliFarbe_gruen_rot.png	0	880	547	72	111	826	110	117	0	Content		900	92	8250692	1340412469
8267	08:58:04.812	00:00:08.267	496	561,7823	238,8815	0,667963	0,6628967	435,6159	3,031029	0	-1024	-768	-1	-1	-1	-1	4	7	562	239						StimuliFarbe_gruen_rot.png	0	880	547	72	111	826	110	117	0	Content		490	128	8267319	1340429096
8284	08:58:04.829	00:00:08.283	497	-1024	-768	-1	-1	-1	-1	4	-1024	-768	-1	-1	-1	-1	4	7	0	0						StimuliFarbe_gruen_rot.png	0	880	547	72	111	826	110	117	0	Content		-72	-111	8283977	1340445754
8301	08:58:04.846	00:00:08.300	498	-1024	-768	-1	-1	-1	-1	4	-1024	-768	-1	-1	-1	-1	4	7	0	0						StimuliFarbe_gruen_rot.png	0	880	547	72	111	826	110	117	0	Content		-72	-111	8300645	1340462422
8317	08:58:04.862	00:00:08.317	499	786,3265	220,9432	0,6563334	0,6546262	414,81	2,986659	0	-1024	-768	-1	-1	-1	-1	4	7	786	221						StimuliFarbe_gruen_rot.png	0	880	547	72	111	826	110	117	0	Content		714	110	8317403	1340479180
8334	08:58:04.879	00:00:08.334	500	1022,192	177,864	0,6643829	0,6525962	417,392	2,840863	0	1066,682	214,3185	0,5063664	0,617727	393,6173	2,5615	0	8	1044	196						StimuliFarbe_gruen_rot.png	0	880	547	72	111	959	88	283	0	Content		972	85	8334214	1340495991
8351	08:58:04.896	00:00:08.350	501	973,1869	192,7104	0,6572624	0,6493832	403,8208	2,75411	0	-1024	-768	-1	-1	-1	-1	4	8	973	193						StimuliFarbe_gruen_rot.png	0	880	547	72	111	959	88	283	0	Content		901	82	8350768	1340512545
8368	08:58:04.913	00:00:08.367	502	984,2384	195,5733	0,6570963	0,6473747	404,2867	2,784138	0	-1024	-768	-1	-1	-1	-1	4	8	984	196						StimuliFarbe_gruen_rot.png	0	880	547	72	111	959	88	283	0	Content		912	85	8367510	1340529287
8384	08:58:04.929	00:00:08.383	503	965,0925	195,3672	0,6560188	0,6462807	403,8274	2,762273	0	1100,253	212,0866	0,5043384	0,6092179	395,0168	2,656484	0	8	1033	204						StimuliFarbe_gruen_rot.png	0	880	547	72	111	959	88	283	0	Content		961	93	8383893	1340545670
8401	08:58:04.946	00:00:08.400	504	981,3342	187,4627	0,6550661	0,6449458	404,3214	2,721559	0	1025,148	209,4134	0,5068267	0,6084688	395,0168	2,710951	0	8	1003	198						StimuliFarbe_gruen_rot.png	0	880	547	72	111	959	88	283	0	Content		931	87	8400517	1340562294
8417	08:58:04.962	00:00:08.417	505	1023,977	190,5735	0,6533452	0,6433048	404,4287	2,652547	0	1068,861	175,6716	0,5052024	0,6075579	407,2426	2,777644	0	8	1046	183						StimuliFarbe_gruen_rot.png	0	880	547	72	111	959	88	283	0	Content		974	72	8417142	1340578919
8434	08:58:04.979	00:00:08.434	506	1031,759	175,3673	0,6533534	0,6425048	409,3221	2,655004	0	-1024	-768	-1	-1	-1	-1	4	8	1032	175						StimuliFarbe_gruen_rot.png	0	880	547	72	111	959	88	283	0	Content		960	64	8434138	1340595915
8451	08:58:04.996	00:00:08.450	507	1000,914	215,7589	0,6457701	0,6417397	394,9973	2,649665	0	1077,598	228,9273	0,4942566	0,6063151	385,5218	2,541748	0	8	1039	222						StimuliFarbe_gruen_rot.png	0	880	547	72	111	959	88	283	0	Content		967	111	8450516	1340612293
8467	08:58:05.012	00:00:08.467	508	985,2938	195,2436	0,6478378	0,6414087	404,1486	2,814197	0	-1024	-768	-1	-1	-1	-1	4	8	985	195						StimuliFarbe_gruen_rot.png	0	880	547	72	111	959	88	283	0	Content		913	84	8467140	1340628917
8484	08:58:05.029	00:00:08.483	509	1021,545	215,942	0,6429755	0,6396273	395,6301	2,615685	0	-1024	-768	-1	-1	-1	-1	4	8	1022	216						StimuliFarbe_gruen_rot.png	0	880	547	72	111	959	88	283	0	Content		950	105	8483765	1340645542
8501	08:58:05.046	00:00:08.500	510	983,4407	198,5785	0,6452556	0,6389781	403,6021	2,843572	0	1077,675	203,2955	0,4921392	0,6044512	392,251	2,601162	0	8	1031	201						StimuliFarbe_gruen_rot.png	0	880	547	72	111	959	88	283	0	Content		959	90	8500515	1340662292
8517	08:58:05.062	00:00:08.517	511	964,7921	201,488	0,6442506	0,6379539	402,4496	2,864068	0	1073,136	218,0229	0,4899682	0,6031489	387,6047	2,534373	0	8	1019	210						StimuliFarbe_gruen_rot.png	0	880	547	72	111	959	88	283	0	Content		947	99	8517142	1340678919
8534	08:58:05.079	00:00:08.533	512	973,5911	197,995	0,6440421	0,6374665	402,9565	2,85467	0	1087,791	203,9774	0,489976	0,6024501	387,6047	2,634695	0	8	1031	201						StimuliFarbe_gruen_rot.png	0	880	547	72	111	959	88	283	0	Content		959	90	8533767	1340695544
8550	08:58:05.095	00:00:08.550	513	987,8472	201,4848	0,644143	0,6373122	403,352	2,825435	0	1088,039	213,0077	0,4906634	0,6010399	390,5984	2,625875	0	8	1038	207						StimuliFarbe_gruen_rot.png	0	880	547	72	111	959	88	283	0	Content		966	96	8550400	1340712177
8567	08:58:05.112	00:00:08.567	514	1024,818	189,1549	0,645764	0,6375424	406,7979	2,797493	0	1058,067	168,26	0,4950128	0,6015444	404,1737	2,846976	0	8	1041	179						StimuliFarbe_gruen_rot.png	0	880	547	72	111	959	88	283	0	Content		969	68	8567140	1340728917
8584	08:58:05.129	00:00:08.583	515	1027,508	181,494	0,6462376	0,638747	407,6169	2,850243	0	1047,795	181,3567	0,4951257	0,6009824	404,3654	2,824195	0	8	1038	181						StimuliFarbe_gruen_rot.png	0	880	547	72	111	959	88	283	0	Content		966	70	8583767	1340745544
8601	08:58:05.146	00:00:08.600	516	958,5799	204,4918	0,6445839	0,6411173	401,5725	2,919949	0	1007,232	243,1727	0,4958495	0,601402	404,3654	2,867839	0	8	983	224						StimuliFarbe_gruen_rot.png	0	880	547	72	111	959	88	283	0	Content		911	113	8600637	1340762414
8617	08:58:05.162	00:00:08.617	517	871,9042	251,1607	0,6469407	0,6427475	401,5725	2,765839	0	944,7378	224,9324	0,4989884	0,6015186	404,4384	2,974637	0	9	908	238						StimuliFarbe_gruen_rot.png	0	880	547	72	111	701	203	650	0	Content		836	127	8617141	1340778918
8634	08:58:05.179	00:00:08.633	518	806,25	283,5029	0,6497833	0,6456522	401,5725	2,734418	0	843,0522	284,4644	0,5016838	0,6022249	403,3541	2,930876	0	9	825	284						StimuliFarbe_gruen_rot.png	0	880	547	72	111	701	203	650	0	Content		753	173	8633762	1340795539
8650	08:58:05.195	00:00:08.650	519	693,0007	250,7231	0,646624	0,6481423	429,2146	3,04102	0	-1024	-768	-1	-1	-1	-1	4	9	693	251						StimuliFarbe_gruen_rot.png	0	880	547	72	111	701	203	650	0	Content		621	140	8650308	1340812085
8667	08:58:05.212	00:00:08.667	520	745,6006	329,1099	0,6518468	0,6482527	400,9813	2,925212	0	-1024	-768	-1	-1	-1	-1	4	9	746	329						StimuliFarbe_gruen_rot.png	0	880	547	72	111	701	203	650	0	Content		674	218	8667057	1340828834
8684	08:58:05.229	00:00:08.683	521	-1024	-768	-1	-1	-1	-1	4	1135,584	190,0816	0,5073596	0,6007205	421,1123	3,114451	0	9	1136	190						StimuliFarbe_gruen_rot.png	0	880	547	72	111	701	203	650	0	Content		1064	79	8683681	1340845458
8700	08:58:05.245	00:00:08.700	522	722,9178	335,4823	0,6458665	0,6485991	388,8227	2,705336	0	-1024	-768	-1	-1	-1	-1	4	9	723	335						StimuliFarbe_gruen_rot.png	0	880	547	72	111	701	203	650	0	Content		651	224	8700305	1340862082
8717	08:58:05.262	00:00:08.716	523	-1024	-768	-1	-1	-1	-1	4	-1024	-768	-1	-1	-1	-1	4	9	0	0						StimuliFarbe_gruen_rot.png	0	880	547	72	111	701	203	650	0	Content		-72	-111	8716928	1340878705
8734	08:58:05.279	00:00:08.733	524	-1024	-768	-1	-1	-1	-1	4	-1024	-768	-1	-1	-1	-1	4	9	0	0						StimuliFarbe_gruen_rot.png	0	880	547	72	111	701	203	650	0	Content		-72	-111	8733677	1340895454
8750	08:58:05.295	00:00:08.750	525	-1024	-768	-1	-1	-1	-1	4	-1024	-768	-1	-1	-1	-1	4	9	0	0						StimuliFarbe_gruen_rot.png	0	880	547	72	111	701	203	650	0	Content		-72	-111	8750301	1340912078
8767	08:58:05.312	00:00:08.766	526	-1024	-768	-1	-1	-1	-1	4	-1024	-768	-1	-1	-1	-1	4	9	0	0						StimuliFarbe_gruen_rot.png	0	880	547	72	111	701	203	650	0	Content		-72	-111	8766970	1340928747
8784	08:58:05.329	00:00:08.783	527	742,5082	340,7298	0,6371803	0,6460111	388,8222	2,645863	0	-1024	-768	-1	-1	-1	-1	4	9	743	341						StimuliFarbe_gruen_rot.png	0	880	547	72	111	701	203	650	0	Content		671	230	8783550	1340945327
8800	08:58:05.345	00:00:08.800	528	-1024	-768	-1	-1	-1	-1	4	-1024	-768	-1	-1	-1	-1	4	9	0	0						StimuliFarbe_gruen_rot.png	0	880	547	72	111	701	203	650	0	Content		-72	-111	8800299	1340962076
8817	08:58:05.362	00:00:08.816	529	742,9869	341,3002	0,6338429	0,6446754	388,822	2,582606	0	864,8839	258,2015	0,5027261	0,5985949	421,1123	3,038652	0	9	804	300						StimuliFarbe_gruen_rot.png	0	880	547	72	111	701	203	650	0	Content		732	189	8816929	1340978706
8834	08:58:05.379	00:00:08.833	530	743,2263	341,5854	0,6424029	0,6440158	411,6464	2,56914	0	865,0801	264,145	0,4992851	0,5987768	411,8987	2,736992	0	9	804	303						StimuliFarbe_gruen_rot.png	0	880	547	72	111	701	203	650	0	Content		732	192	8833548	1340995325
8850	08:58:05.395	00:00:08.850	531	-1024	-768	-1	-1	-1	-1	4	-1024	-768	-1	-1	-1	-1	4	9	0	0						StimuliFarbe_gruen_rot.png	0	880	547	72	111	701	203	650	0	Content		-72	-111	8850172	1341011949
8867	08:58:05.412	00:00:08.866	532	-1024	-768	-1	-1	-1	-1	4	-1024	-768	-1	-1	-1	-1	4	9	0	0						StimuliFarbe_gruen_rot.png	0	880	547	72	111	701	203	650	0	Content		-72	-111	8866890	1341028667
8884	08:58:05.429	00:00:08.883	533	-1024	-768	-1	-1	-1	-1	4	-1024	-768	-1	-1	-1	-1	4	9	0	0						StimuliFarbe_gruen_rot.png	0	880	547	72	111	701	203	650	0	Content		-72	-111	8883558	1341045335
8900	08:58:05.445	00:00:08.900	534	765,2791	306,2076	0,6393135	0,6422961	411,6391	2,806285	0	780,6996	314,1534	0,4963119	0,5962954	402,0344	3,111427	0	9	773	310						StimuliFarbe_gruen_rot.png	0	880	547	72	111	701	203	650	0	Content		701	199	8900249	1341062026
8917	08:58:05.462	00:00:08.916	535	766,5027	307,8253	0,6389304	0,6428836	411,639	2,808047	0	-1024	-768	-1	-1	-1	-1	4	9	767	308						StimuliFarbe_gruen_rot.png	0	880	547	72	111	701	203	650	0	Content		695	197	8916870	1341078647
8934	08:58:05.479	00:00:08.933	536	757,3558	325,3747	0,6383865	0,6435455	411,6389	2,899164	0	779,0169	330,1326	0,4979663	0,5953323	402,0344	3,35122	0	9	768	328						StimuliFarbe_gruen_rot.png	0	880	547	72	111	701	203	650	0	Content		696	217	8933620	1341095397
8950	08:58:05.495	00:00:08.950	537	760,4754	332,137	0,6380326	0,6450542	410,5838	2,894923	0	789,0874	305,1266	0,4970804	0,5954601	401,7544	2,946032	0	9	775	319						StimuliFarbe_gruen_rot.png	0	880	547	72	111	701	203	650	0	Content		703	208	8950244	1341112021
8967	08:58:05.512	00:00:08.966	538	759,2339	307,3707	0,6392127	0,645887	416,535	2,901083	0	854,7028	193,8511	0,4804371	0,5954182	459,0682	3,735432	0	9	807	251						StimuliFarbe_gruen_rot.png	0	880	547	72	111	701	203	650	0	Content		735	140	8966870	1341128647
8983	08:58:05.528	00:00:08.983	539	775,827	293,772	0,6381295	0,6474845	416,5347	2,822494	0	804,7352	320,458	0,4964429	0,5953296	401,1742	3,1119	0	9	790	307						StimuliFarbe_gruen_rot.png	0	880	547	72	111	701	203	650	0	Content		718	196	8983493	1341145270
9000	08:58:05.545	00:00:09.000	540	732,406	325,1545	0,6345083	0,650206	410,6817	3,005911	0	787,6815	315,6417	0,4947359	0,5964615	398,3432	3,077957	0	9	760	320						StimuliFarbe_gruen_rot.png	0	880	547	72	111	701	203	650	0	Content		688	209	9000120	1341161897
9017	08:58:05.562	00:00:09.016	541	744,6513	306,1382	0,6329141	0,6537445	410,035	2,823747	0	763,99	322,7802	0,4930163	0,5977304	397,0181	3,082908	0	9	754	314						StimuliFarbe_gruen_rot.png	0	880	547	72	111	701	203	650	0	Content		682	203	9016868	1341178645
9033	08:58:05.578	00:00:09.033	542	766,3386	310,382	0,6315657	0,656699	410,0255	2,812376	0	814,9899	314,9225	0,4923731	0,598985	398,6141	3,047226	0	9	791	313						StimuliFarbe_gruen_rot.png	0	880	547	72	111	701	203	650	0	Content		719	202	9033496	1341195273
9050	08:58:05.595	00:00:09.050	543	770,4174	295,7146	0,6304333	0,6603479	410,035	2,718515	0	799,7651	327,2193	0,4905402	0,59988	398,8184	3,062068	0	9	785	311						StimuliFarbe_gruen_rot.png	0	880	547	72	111	701	203	650	0	Content		713	200	9050126	1341211903
9067	08:58:05.612	00:00:09.066	544	727,5052	307,1649	0,6283432	0,6635076	407,7124	2,851108	0	815,8993	318,5344	0,4894881	0,5996186	397,7443	3,019721	0	9	772	313						StimuliFarbe_gruen_rot.png	0	880	547	72	111	701	203	650	0	Content		700	202	9066744	1341228521
9083	08:58:05.628	00:00:09.083	545	766,7407	298,1955	0,6276376	0,6645648	407,7124	2,783432	0	816,9276	323,9145	0,4885726	0,5980241	397,6378	3,079114	0	9	792	311						StimuliFarbe_gruen_rot.png	0	880	547	72	111	701	203	650	0	Content		720	200	9083493	1341245270
9100	08:58:05.645	00:00:09.100	546	754,893	323,5288	0,6265983	0,6644149	407,7124	2,836559	0	780,189	316,0949	0,4872223	0,5963836	396,2666	3,0571	0	9	768	320						StimuliFarbe_gruen_rot.png	0	880	547	72	111	701	203	650	0	Content		696	209	9100116	1341261893
9117	08:58:05.662	00:00:09.116	547	749,0338	302,5192	0,6263106	0,6649432	407,147	2,810064	0	815,9575	321,3521	0,4878923	0,5937763	397,1235	2,988288	0	9	782	312						StimuliFarbe_gruen_rot.png	0	880	547	72	111	701	203	650	0	Content		710	201	9116742	1341278519
9133	08:58:05.678	00:00:09.133	548	773,3203	316,6501	0,6260856	0,6642624	407,147	2,758363	0	806,2294	318,421	0,4877386	0,5916839	397,966	3,036628	0	9	790	318						StimuliFarbe_gruen_rot.png	0	880	547	72	111	701	203	650	0	Content		718	207	9133491	1341295268
9150	08:58:05.695	00:00:09.150	549	745,5366	313,3317	0,626263	0,6641474	407,4596	2,784461	0	779,0331	333,1915	0,4878443	0,589927	394,7834	2,993172	0	9	762	323						StimuliFarbe_gruen_rot.png	0	880	547	72	111	701	203	650	0	Content		690	212	9150117	1341311894
9167	08:58:05.712	00:00:09.166	550	762,0612	308,975	0,6262269	0,6636442	407,4596	2,797742	0	800,0643	325,3458	0,4891584	0,5885258	397,6799	2,998911	0	9	781	317						StimuliFarbe_gruen_rot.png	0	880	547	72	111	701	203	650	0	Content		709	206	9166741	1341328518
9183	08:58:05.728	00:00:09.183	551	740,7615	324,5446	0,6273399	0,6641498	407,8529	2,853847	0	805,9926	320,8741	0,4902689	0,5873322	396,9845	3,064503	0	9	773	323						StimuliFarbe_gruen_rot.png	0	880	547	72	111	701	203	650	0	Content		701	212	9183369	1341345146
9200	08:58:05.745	00:00:09.199	552	772,2859	308,8104	0,6283682	0,6640537	407,8529	2,808674	0	810,6769	319,6109	0,4913393	0,5864874	397,535	3,041759	0	9	791	314						StimuliFarbe_gruen_rot.png	0	880	547	72	111	701	203	650	0	Content		719	203	9199992	1341361769
9217	08:58:05.762	00:00:09.216	553	772,366	312,4598	0,6291003	0,6641632	407,8529	2,696427	0	816,433	329,068	0,4926748	0,5858733	396,4824	3,039065	0	9	794	321						StimuliFarbe_gruen_rot.png	0	880	547	72	111	701	203	650	0	Content		722	210	9216745	1341378522
9233	08:58:05.778	00:00:09.233	554	740,7393	317,7938	0,629891	0,6646137	407,3651	2,839287	0	779,1963	325,1035	0,4930709	0,5856695	395,5681	3,073264	0	9	760	321						StimuliFarbe_gruen_rot.png	0	880	547	72	111	701	203	650	0	Content		688	210	9233368	1341395145
9250	08:58:05.795	00:00:09.249	555	721,1733	348,245	0,6317691	0,6654969	407,3651	2,810826	0	754,6846	357,4484	0,4950845	0,5862853	394,2228	3,075764	0	9	738	353						StimuliFarbe_gruen_rot.png	0	880	547	72	111	701	203	650	0	Content		666	242	9249994	1341411771
9267	08:58:05.812	00:00:09.266	556	-1024	-768	-1	-1	-1	-1	4	681,0693	445,9329	0,4973101	0,5885098	392,9857	3,101126	0	10	681	446						StimuliFarbe_gruen_rot.png	0	880	547	72	111	569	426	300	0	Content		609	335	9266742	1341428519
9283	08:58:05.828	00:00:09.283	557	634,8689	512,1864	0,6358256	0,6718987	407,3651	3,172788	0	647,652	489,7135	0,4990019	0,5906448	393,0107	3,273813	0	10	641	501						StimuliFarbe_gruen_rot.png	0	880	547	72	111	569	426	300	0	Content		569	390	9283365	1341445142
9300	08:58:05.845	00:00:09.299	558	609,5844	536,8401	0,6366597	0,6729474	407,3651	3,171212	0	690,2219	528,3732	0,4999304	0,5908715	393,0107	3,198726	0	10	650	533						StimuliFarbe_gruen_rot.png	0	880	547	72	111	569	426	300	0	Content		578	422	9299990	1341461767
9317	08:58:05.862	00:00:09.316	559	611,3482	531,9751	0,6374477	0,6724844	407,3651	3,086815	0	629,2991	519,6237	0,4998603	0,5894547	391,5612	3,14211	0	10	620	526						StimuliFarbe_gruen_rot.png	0	880	547	72	111	569	426	300	0	Content		548	415	9316740	1341478517
9333	08:58:05.878	00:00:09.333	560	577,6155	541,2928	0,6360813	0,6720483	402,5691	3,164884	0	694,5524	510,435	0,5002261	0,5880302	391,6234	3,111422	0	10	636	526						StimuliFarbe_gruen_rot.png	0	880	547	72	111	569	426	300	0	Content		564	415	9333490	1341495267
9350	08:58:05.895	00:00:09.350	561	578,2241	559,886	0,6360017	0,6702302	402,268	3,162021	0	624,1829	401,2935	0,4988416	0,5879256	391,6234	2,765375	0	10	601	481						StimuliFarbe_gruen_rot.png	0	880	547	72	111	569	426	300	0	Content		529	370	9350114	1341511891
9367	08:58:05.912	00:00:09.366	562	-1024	-768	-1	-1	-1	-1	4	587,2256	520,9812	0,4989035	0,5846439	391,6235	3,423764	0	10	587	521						StimuliFarbe_gruen_rot.png	0	880	547	72	111	569	426	300	0	Content		515	410	9366613	1341528390
9383	08:58:05.928	00:00:09.383	563	637,5231	553,6266	0,6349861	0,666465	402,268	3,471877	0	630,3203	530,2513	0,4990381	0,5827736	391,6235	3,566125	0	10	634	542						StimuliFarbe_gruen_rot.png	0	880	547	72	111	569	426	300	0	Content		562	431	9383364	1341545141
9400	08:58:05.945	00:00:09.399	564	568,9249	544,2866	0,6344577	0,6651297	401,3074	3,348561	0	567,0461	534,612	0,497249	0,5808471	391,6235	3,518649	0	10	568	539						StimuliFarbe_gruen_rot.png	0	880	547	72	111	569	426	300	0	Content		496	428	9399986	1341561763
9417	08:58:05.962	00:00:09.416	565	592,6968	547,4238	0,6353548	0,6633129	402,7554	3,368712	0	658,8892	535,3846	0,4987922	0,5792035	392,2589	3,54512	0	10	626	541						StimuliFarbe_gruen_rot.png	0	880	547	72	111	569	426	300	0	Content		554	430	9416612	1341578389
9433	08:58:05.978	00:00:09.433	566	612,4245	545,2023	0,6355826	0,6619744	402,8775	3,452976	0	655,7914	535,691	0,4987671	0,5782003	392,3117	3,43927	0	10	634	540						StimuliFarbe_gruen_rot.png	0	880	547	72	111	569	426	300	0	Content		562	429	9433361	1341595138
9450	08:58:05.995	00:00:09.449	567	636,5452	550,4559	0,6353973	0,6593072	402,8677	3,46523	0	686,1638	523,1677	0,498754	0,5755746	392,3117	3,508469	0	10	661	537						StimuliFarbe_gruen_rot.png	0	880	547	72	111	569	426	300	0	Content		589	426	9449987	1341611764
9467	08:58:06.012	00:00:09.466	568	635,9071	537,9169	0,6351282	0,6560181	402,8681	3,507038	0	655,5328	536,8939	0,4988271	0,5721368	392,6041	3,568288	0	10	646	537						StimuliFarbe_gruen_rot.png	0	880	547	72	111	569	426	300	0	Content		574	426	9466613	1341628390
9483	08:58:06.028	00:00:09.483	569	634,2079	544,536	0,6349151	0,6523584	402,8685	3,367049	0	631,2844	524,9739	0,4980211	0,5685106	390,6929	3,576617	0	10	633	535						StimuliFarbe_gruen_rot.png	0	880	547	72	111	569	426	300	0	Content		561	424	9483236	1341645013
9500	08:58:06.045	00:00:09.499	570	636,248	538,6781	0,6344458	0,6482396	402,8689	3,528104	0	683,5839	530,3914	0,4984272	0,5644357	393,7532	3,544371	0	10	660	535						StimuliFarbe_gruen_rot.png	0	880	547	72	111	569	426	300	0	Content		588	424	9499860	1341661637
9517	08:58:06.062	00:00:09.516	571	630,3503	542,8623	0,6335942	0,6431761	402,8693	3,486447	0	682,9858	535,7975	0,4976502	0,5597457	393,7532	3,548084	0	10	657	539						StimuliFarbe_gruen_rot.png	0	880	547	72	111	569	426	300	0	Content		585	428	9516610	1341678387
9533	08:58:06.078	00:00:09.533	572	620,4556	556,3683	0,6325046	0,6380476	402,8697	3,548883	0	668,1494	531,3328	0,4962969	0,555496	393,7532	3,642833	0	10	644	544						StimuliFarbe_gruen_rot.png	0	880	547	72	111	569	426	300	0	Content		572	433	9533234	1341695011
9550	08:58:06.095	00:00:09.549	573	618,8271	548,3304	0,6320587	0,634747	402,87	3,506796	0	684,0087	532,8167	0,4962097	0,5527609	393,7532	3,545273	0	10	651	541						StimuliFarbe_gruen_rot.png	0	880	547	72	111	569	426	300	0	Content		579	430	9549982	1341711759
9566	08:58:06.111	00:00:09.566	574	-1024	-768	-1	-1	-1	-1	4	-1024	-768	-1	-1	-1	-1	4	11	0	0						StimuliFarbe_gruen_rot.png	0	880	547	72	111	825	577	383	0	Content		-72	-111	9566402	1341728179
9583	08:58:06.128	00:00:09.583	575	-1024	-768	-1	-1	-1	-1	4	-1024	-768	-1	-1	-1	-1	4	11	0	0						StimuliFarbe_gruen_rot.png	0	880	547	72	111	825	577	383	0	Content		-72	-111	9583087	1341744864
9600	08:58:06.145	00:00:09.599	576	-1024	-768	-1	-1	-1	-1	4	-1024	-768	-1	-1	-1	-1	4	11	0	0						StimuliFarbe_gruen_rot.png	0	880	547	72	111	825	577	383	0	Content		-72	-111	9599755	1341761532
9616	08:58:06.161	00:00:09.616	577	1042,243	602,0304	0,6357062	0,6339114	412,2409	1,411655	0	-1024	-768	-1	-1	-1	-1	4	11	1042	602						StimuliFarbe_gruen_rot.png	0	880	547	72	111	825	577	383	0	Content		970	491	9616403	1341778180
9633	08:58:06.178	00:00:09.633	578	-1024	-768	-1	-1	-1	-1	4	-1024	-768	-1	-1	-1	-1	4	11	0	0						StimuliFarbe_gruen_rot.png	0	880	547	72	111	825	577	383	0	Content		-72	-111	9633023	1341794800
9650	08:58:06.195	00:00:09.649	579	-1024	-768	-1	-1	-1	-1	4	-1024	-768	-1	-1	-1	-1	4	11	0	0						StimuliFarbe_gruen_rot.png	0	880	547	72	111	825	577	383	0	Content		-72	-111	9649958	1341811735
9667	08:58:06.212	00:00:09.666	580	-1024	-768	-1	-1	-1	-1	4	-1024	-768	-1	-1	-1	-1	4	11	0	0						StimuliFarbe_gruen_rot.png	0	880	547	72	111	825	577	383	0	Content		-72	-111	9666626	1341828403
9684	08:58:06.229	00:00:09.683	581	-1024	-768	-1	-1	-1	-1	4	893,1686	678,491	0,490853	0,5646301	386,2126	3,376687	0	11	893	678						StimuliFarbe_gruen_rot.png	0	880	547	72	111	825	577	383	0	Content		821	567	9683640	1341845417
9700	08:58:06.245	00:00:09.699	582	-1024	-768	-1	-1	-1	-1	4	880,3539	676,2863	0,498271	0,5657194	404,2983	3,318603	0	11	880	676						StimuliFarbe_gruen_rot.png	0	880	547	72	111	825	577	383	0	Content		808	565	9699764	1341861541
9716	08:58:06.261	00:00:09.716	583	-1024	-768	-1	-1	-1	-1	4	-1024	-768	-1	-1	-1	-1	4	11	0	0						StimuliFarbe_gruen_rot.png	0	880	547	72	111	825	577	383	0	Content		-72	-111	9716392	1341878169
9733	08:58:06.278	00:00:09.733	584	860,083	691,8469	0,6425123	0,6423069	412,2338	3,657984	0	934,9085	684,4426	0,5023733	0,5681996	404,2983	3,729509	0	11	897	688						StimuliFarbe_gruen_rot.png	0	880	547	72	111	825	577	383	0	Content		825	577	9733011	1341894788
9750	08:58:06.295	00:00:09.749	585	860,083	691,8469	0,6413199	0,6441491	404,4794	3,657984	0	934,9085	684,4426	0,5037454	0,5695157	404,4876	3,729509	0	11	897	688						StimuliFarbe_gruen_rot.png	0	880	547	72	111	825	577	383	0	Content		825	577	9749632	1341911409
9766	08:58:06.311	00:00:09.766	586	-1024	-768	-1	-1	-1	-1	4	-1024	-768	-1	-1	-1	-1	4	11	0	0						StimuliFarbe_gruen_rot.png	0	880	547	72	111	825	577	383	0	Content		-72	-111	9766258	1341928035
9783	08:58:06.328	00:00:09.783	587	854,4135	708,1271	0,6459318	0,6482677	404,4717	3,428767	0	942,6564	687,1483	0,5087088	0,57066	404,4876	3,754812	0	11	899	698						StimuliFarbe_gruen_rot.png	0	880	547	72	111	825	577	383	0	Content		827	587	9783008	1341944785
9800	08:58:06.345	00:00:09.799	588	854,4135	708,1271	0,6489334	0,6507385	405,6043	3,428767	0	942,6564	687,1483	0,5136499	0,5714611	412,9063	3,754812	0	11	899	698						StimuliFarbe_gruen_rot.png	0	880	547	72	111	825	577	383	0	Content		827	587	9799632	1341961409
9816	08:58:06.361	00:00:09.816	589	-1024	-768	-1	-1	-1	-1	4	-1024	-768	-1	-1	-1	-1	4	11	0	0						StimuliFarbe_gruen_rot.png	0	880	547	72	111	825	577	383	0	Content		-72	-111	9816259	1341978036
9833	08:58:06.378	00:00:09.832	590	839,5515	693,3659	0,6538892	0,6585801	405,5959	3,480355	0	961,9734	673,3015	0,5194025	0,5742475	412,9063	3,861236	0	11	901	683						StimuliFarbe_gruen_rot.png	0	880	547	72	111	825	577	383	0	Content		829	572	9832879	1341994656
9850	08:58:06.395	00:00:09.849	591	449,7623	714,6139	0,6480362	0,6627388	405,6043	3,705925	0	961,9734	673,3015	0,5144789	0,5766065	391,781	3,861236	0	11	706	694						StimuliFarbe_gruen_rot.png	0	880	547	72	111	825	577	383	0	Content		634	583	9849628	1342011405
9866	08:58:06.411	00:00:09.866	592	-1024	-768	-1	-1	-1	-1	4	-1024	-768	-1	-1	-1	-1	4	11	0	0						StimuliFarbe_gruen_rot.png	0	880	547	72	111	825	577	383	0	Content		-72	-111	9866252	1342028029
9883	08:58:06.428	00:00:09.882	593	-1024	-768	-1	-1	-1	-1	4	916,4863	695,2335	0,5175809	0,579484	391,781	3,625043	0	11	916	695						StimuliFarbe_gruen_rot.png	0	880	547	72	111	825	577	383	0	Content		844	584	9882875	1342044652
9900	08:58:06.445	00:00:09.899	594	-1024	-768	-1	-1	-1	-1	4	916,4863	695,2335	0,5186427	0,5817367	395,2822	3,625043	0	11	916	695						StimuliFarbe_gruen_rot.png	0	880	547	72	111	825	577	383	0	Content		844	584	9899627	1342061404
9916	08:58:06.461	00:00:09.916	595	-1024	-768	-1	-1	-1	-1	4	-1024	-768	-1	-1	-1	-1	4	11	0	0						StimuliFarbe_gruen_rot.png	0	880	547	72	111	825	577	383	0	Content		-72	-111	9916262	1342078039
9933	08:58:06.478	00:00:09.932	596	822,4458	686,1634	0,6586726	0,6789966	405,6043	3,548549	0	-1024	-768	-1	-1	-1	-1	4	11	822	686						StimuliFarbe_gruen_rot.png	0	880	547	72	111	825	577	383	0	Content		750	575	9932999	1342094776
9950	08:58:06.495	00:00:09.949	597	-1024	-768	-1	-1	-1	-1	4	-1024	-768	-1	-1	-1	-1	4	12	0	0						StimuliFarbe_gruen_rot.png	0	880	547	72	111	1090	541	150	0	Content		-72	-111	9949624	1342111401
9966	08:58:06.511	00:00:09.966	598	-1024	-768	-1	-1	-1	-1	4	-1024	-768	-1	-1	-1	-1	4	12	0	0						StimuliFarbe_gruen_rot.png	0	880	547	72	111	1090	541	150	0	Content		-72	-111	9966372	1342128149
9983	08:58:06.528	00:00:09.982	599	-1024	-768	-1	-1	-1	-1	4	1169,546	718,6182	0,5225573	0,5907447	410,4373	3,528927	0	12	1170	719						StimuliFarbe_gruen_rot.png	0	880	547	72	111	1090	541	150	0	Content		1098	608	9982997	1342144774
10000	08:58:06.545	00:00:09.999	600	-1024	-768	-1	-1	-1	-1	4	-1024	-768	-1	-1	-1	-1	4	12	0	0						StimuliFarbe_gruen_rot.png	0	880	547	72	111	1090	541	150	0	Content		-72	-111	9999624	1342161401
10016	08:58:06.561	00:00:10.016	601	-1024	-768	-1	-1	-1	-1	4	-1024	-768	-1	-1	-1	-1	4	12	0	0						StimuliFarbe_gruen_rot.png	0	880	547	72	111	1090	541	150	0	Content		-72	-111	10016345	1342178122
10033	08:58:06.578	00:00:10.033	602	-1024	-768	-1	-1	-1	-1	4	-1024	-768	-1	-1	-1	-1	4	12	0	0						StimuliFarbe_gruen_rot.png	0	880	547	72	111	1090	541	150	0	Content		-72	-111	10033013	1342194790
10050	08:58:06.595	00:00:10.049	603	1162,418	618,0368	0,6566133	0,6903437	410,4373	2,595379	0	-1024	-768	-1	-1	-1	-1	4	12	1162	618						StimuliFarbe_gruen_rot.png	0	880	547	72	111	1090	541	150	0	Content		1090	507	10049702	1342211479
10066	08:58:06.611	00:00:10.066	604	-1024	-768	-1	-1	-1	-1	4	-1024	-768	-1	-1	-1	-1	4	12	0	0						StimuliFarbe_gruen_rot.png	0	880	547	72	111	1090	541	150	0	Content		-72	-111	10066439	1342228216
10083	08:58:06.628	00:00:10.083	605	1146,042	618,7882	0,6591825	0,6971978	410,4373	2,551071	0	-1024	-768	-1	-1	-1	-1	4	12	1146	619						StimuliFarbe_gruen_rot.png	0	880	547	72	111	1090	541	150	0	Content		1074	508	10083076	1342244853
10100	08:58:06.645	00:00:10.099	606	-1024	-768	-1	-1	-1	-1	4	-1024	-768	-1	-1	-1	-1	4		0	0						StimuliFarbe_gruen_rot.png	0	880	547	72	111				0	Content		-72	-111	10099700	1342261477
10116	08:58:06.661	00:00:10.116	607	-1024	-768	-1	-1	-1	-1	4	-1024	-768	-1	-1	-1	-1	4		0	0						StimuliFarbe_gruen_rot.png	0	880	547	72	111				0	Content		-72	-111	10116437	1342278214
10133	08:58:06.678	00:00:10.132	608	-1024	-768	-1	-1	-1	-1	4	-1024	-768	-1	-1	-1	-1	4		0	0						StimuliFarbe_gruen_rot.png	0	880	547	72	111				0	Content		-72	-111	10132945	1342294722
10150	08:58:06.695	00:00:10.149	609	-1024	-768	-1	-1	-1	-1	4	-1024	-768	-1	-1	-1	-1	4		0	0						StimuliFarbe_gruen_rot.png	0	880	547	72	111				0	Content		-72	-111	10149570	1342311347
10166	08:58:06.711	00:00:10.166	610	-1024	-768	-1	-1	-1	-1	4	-1024	-768	-1	-1	-1	-1	4		0	0						StimuliFarbe_gruen_rot.png	0	880	547	72	111				0	Content		-72	-111	10166196	1342327973
10183	08:58:06.728	00:00:10.182	611	-1024	-768	-1	-1	-1	-1	4	-1024	-768	-1	-1	-1	-1	4		0	0						StimuliFarbe_gruen_rot.png	0	880	547	72	111				0	Content		-72	-111	10182822	1342344599
10199	08:58:06.744	00:00:10.199	612	-1024	-768	-1	-1	-1	-1	4	-1024	-768	-1	-1	-1	-1	4		0	0						StimuliFarbe_gruen_rot.png	0	880	547	72	111				0	Content		-72	-111	10199445	1342361222
10216	08:58:06.761	00:00:10.216	613	-1024	-768	-1	-1	-1	-1	4	-1024	-768	-1	-1	-1	-1	4		0	0						StimuliFarbe_gruen_rot.png	0	880	547	72	111				0	Content		-72	-111	10216068	1342377845
10233	08:58:06.778	00:00:10.232	614	-1024	-768	-1	-1	-1	-1	4	-1024	-768	-1	-1	-1	-1	4		0	0						StimuliFarbe_gruen_rot.png	0	880	547	72	111				0	Content		-72	-111	10232818	1342394595
10250	08:58:06.795	00:00:10.249	615	-1024	-768	-1	-1	-1	-1	4	-1024	-768	-1	-1	-1	-1	4		0	0						StimuliFarbe_gruen_rot.png	0	880	547	72	111				0	Content		-72	-111	10249572	1342411349
10266	08:58:06.811	00:00:10.266	616	-1024	-768	-1	-1	-1	-1	4	-1024	-768	-1	-1	-1	-1	4		0	0						StimuliFarbe_gruen_rot.png	0	880	547	72	111				0	Content		-72	-111	10266072	1342427849
10283	08:58:06.828	00:00:10.282	617	-1024	-768	-1	-1	-1	-1	4	-1024	-768	-1	-1	-1	-1	4		0	0						StimuliFarbe_gruen_rot.png	0	880	547	72	111				0	Content		-72	-111	10282696	1342444473
10299	08:58:06.844	00:00:10.299	618	-1024	-768	-1	-1	-1	-1	4	-1024	-768	-1	-1	-1	-1	4		0	0						StimuliFarbe_gruen_rot.png	0	880	547	72	111				0	Content		-72	-111	10299320	1342461097
10316	08:58:06.861	00:00:10.316	619	-1024	-768	-1	-1	-1	-1	4	-1024	-768	-1	-1	-1	-1	4		0	0						StimuliFarbe_gruen_rot.png	0	880	547	72	111				0	Content		-72	-111	10316068	1342477845
10333	08:58:06.878	00:00:10.332	620	-1024	-768	-1	-1	-1	-1	4	-1024	-768	-1	-1	-1	-1	4		0	0						StimuliFarbe_gruen_rot.png	0	880	547	72	111				0	Content		-72	-111	10332695	1342494472
10349	08:58:06.894	00:00:10.349	621	-1024	-768	-1	-1	-1	-1	4	-1024	-768	-1	-1	-1	-1	4		0	0						StimuliFarbe_gruen_rot.png	0	880	547	72	111				0	Content		-72	-111	10349319	1342511096
10366	08:58:06.911	00:00:10.365	622	-1024	-768	-1	-1	-1	-1	4	-1024	-768	-1	-1	-1	-1	4		0	0						StimuliFarbe_gruen_rot.png	0	880	547	72	111				0	Content		-72	-111	10365947	1342527724
10383	08:58:06.928	00:00:10.382	623	-1024	-768	-1	-1	-1	-1	4	-1024	-768	-1	-1	-1	-1	4		0	0						StimuliFarbe_gruen_rot.png	0	880	547	72	111				0	Content		-72	-111	10382695	1342544472
10399	08:58:06.944	00:00:10.399	624	-1024	-768	-1	-1	-1	-1	4	-1024	-768	-1	-1	-1	-1	4		0	0						StimuliFarbe_gruen_rot.png	0	880	547	72	111				0	Content		-72	-111	10399320	1342561097
10416	08:58:06.961	00:00:10.415	625	-1024	-768	-1	-1	-1	-1	4	-1024	-768	-1	-1	-1	-1	4		0	0						StimuliFarbe_gruen_rot.png	0	880	547	72	111				0	Content		-72	-111	10415948	1342577725
10433	08:58:06.978	00:00:10.432	626	-1024	-768	-1	-1	-1	-1	4	-1024	-768	-1	-1	-1	-1	4		0	0						StimuliFarbe_gruen_rot.png	0	880	547	72	111				0	Content		-72	-111	10432573	1342594350
10449	08:58:06.994	00:00:10.449	627	-1024	-768	-1	-1	-1	-1	4	-1024	-768	-1	-1	-1	-1	4		0	0						StimuliFarbe_gruen_rot.png	0	880	547	72	111				0	Content		-72	-111	10449322	1342611099
10467	08:58:07.012	00:00:10.466	628	-1024	-768	-1	-1	-1	-1	4	-1024	-768	-1	-1	-1	-1	4		0	0						StimuliFarbe_gruen_rot.png	0	880	547	72	111				0	Content		-72	-111	10466570	1342628347
10483	08:58:07.028	00:00:10.482	629	-1024	-768	-1	-1	-1	-1	4	-1024	-768	-1	-1	-1	-1	4		0	0						StimuliFarbe_gruen_rot.png	0	880	547	72	111				0	Content		-72	-111	10482694	1342644471
10499	08:58:07.044	00:00:10.499	630	-1024	-768	-1	-1	-1	-1	4	-1024	-768	-1	-1	-1	-1	4		0	0						StimuliFarbe_gruen_rot.png	0	880	547	72	111				0	Content		-72	-111	10499317	1342661094
10516	08:58:07.061	00:00:10.515	631	-1024	-768	-1	-1	-1	-1	4	-1024	-768	-1	-1	-1	-1	4		0	0						StimuliFarbe_gruen_rot.png	0	880	547	72	111				0	Content		-72	-111	10515941	1342677718
10533	08:58:07.078	00:00:10.532	632	-1024	-768	-1	-1	-1	-1	4	-1024	-768	-1	-1	-1	-1	4		0	0						StimuliFarbe_gruen_rot.png	0	880	547	72	111				0	Content		-72	-111	10532563	1342694340
10549	08:58:07.094	00:00:10.549	633	-1024	-768	-1	-1	-1	-1	4	-1024	-768	-1	-1	-1	-1	4		0	0						StimuliFarbe_gruen_rot.png	0	880	547	72	111				0	Content		-72	-111	10549199	1342710976
10566	08:58:07.111	00:00:10.566	634	-1024	-768	-1	-1	-1	-1	4	-1024	-768	-1	-1	-1	-1	4		0	0						StimuliFarbe_gruen_rot.png	0	880	547	72	111				0	Content		-72	-111	10566382	1342728159
10584	08:58:07.129	00:00:10.583	635	-1024	-768	-1	-1	-1	-1	4	-1024	-768	-1	-1	-1	-1	4		0	0						StimuliFarbe_gruen_rot.png	0	880	547	72	111				0	Content		-72	-111	10583757	1342745534
10601	08:58:07.146	00:00:10.601	636	-1024	-768	-1	-1	-1	-1	4	-1024	-768	-1	-1	-1	-1	4		0	0						StimuliFarbe_gruen_rot.png	0	880	547	72	111				0	Content		-72	-111	10601007	1342762784
10616	08:58:07.161	00:00:10.615	637	-1024	-768	-1	-1	-1	-1	4	-1024	-768	-1	-1	-1	-1	4		0	0						StimuliFarbe_gruen_rot.png	0	880	547	72	111				0	Content		-72	-111	10615814	1342777591
10633	08:58:07.178	00:00:10.632	638	-1024	-768	-1	-1	-1	-1	4	-1024	-768	-1	-1	-1	-1	4		0	0						StimuliFarbe_gruen_rot.png	0	880	547	72	111				0	Content		-72	-111	10632564	1342794341
10649	08:58:07.194	00:00:10.649	639	-1024	-768	-1	-1	-1	-1	4	-1024	-768	-1	-1	-1	-1	4		0	0						StimuliFarbe_gruen_rot.png	0	880	547	72	111				0	Content		-72	-111	10649201	1342810978
10666	08:58:07.211	00:00:10.665	640	-1024	-768	-1	-1	-1	-1	4	-1024	-768	-1	-1	-1	-1	4		0	0						StimuliFarbe_gruen_rot.png	0	880	547	72	111				0	Content		-72	-111	10665810	1342827587
10682	08:58:07.227	00:00:10.682	641	-1024	-768	-1	-1	-1	-1	4	-1024	-768	-1	-1	-1	-1	4		0	0						StimuliFarbe_gruen_rot.png	0	880	547	72	111				0	Content		-72	-111	10682427	1342844204
10699	08:58:07.244	00:00:10.699	642	-1024	-768	-1	-1	-1	-1	4	-1024	-768	-1	-1	-1	-1	4		0	0						StimuliFarbe_gruen_rot.png	0	880	547	72	111				0	Content		-72	-111	10699055	1342860832
10716	08:58:07.261	00:00:10.716	643	-1024	-768	-1	-1	-1	-1	4	-1024	-768	-1	-1	-1	-1	4		0	0						StimuliFarbe_gruen_rot.png	0	880	547	72	111				0	Content		-72	-111	10716250	1342878027
10734	08:58:07.279	00:00:10.733	644	-1024	-768	-1	-1	-1	-1	4	-1024	-768	-1	-1	-1	-1	4		0	0						StimuliFarbe_gruen_rot.png	0	880	547	72	111				0	Content		-72	-111	10733623	1342895400
10751	08:58:07.296	00:00:10.750	645	-1024	-768	-1	-1	-1	-1	4	-1024	-768	-1	-1	-1	-1	4		0	0						StimuliFarbe_gruen_rot.png	0	880	547	72	111				0	Content		-72	-111	10750872	1342912649
10766	08:58:07.311	00:00:10.766	646	-1024	-768	-1	-1	-1	-1	4	-1024	-768	-1	-1	-1	-1	4		0	0						StimuliFarbe_gruen_rot.png	0	880	547	72	111				0	Content		-72	-111	10766419	1342928196
10783	08:58:07.328	00:00:10.783	647	-1024	-768	-1	-1	-1	-1	4	-1024	-768	-1	-1	-1	-1	4		0	0						StimuliFarbe_gruen_rot.png	0	880	547	72	111				0	Content		-72	-111	10783103	1342944880
10800	08:58:07.345	00:00:10.799	648	-1024	-768	-1	-1	-1	-1	4	-1024	-768	-1	-1	-1	-1	4		0	0						StimuliFarbe_gruen_rot.png	0	880	547	72	111				0	Content		-72	-111	10799771	1342961548
10816	08:58:07.361	00:00:10.816	649	-1024	-768	-1	-1	-1	-1	4	-1024	-768	-1	-1	-1	-1	4		0	0						StimuliFarbe_gruen_rot.png	0	880	547	72	111				0	Content		-72	-111	10816423	1342978200
10833	08:58:07.378	00:00:10.833	650	961,2501	682,4088	0,6920279	0,7486102	395,0164	2,472376	3	982,6085	679,3027	0,6931723	0,7485976	403,0094	2,520124	3		0	0						StimuliFarbe_gruen_rot.png	0	880	547	72	111				0	Content		-72	-111	10833364	1342995141
10850	08:58:07.395	00:00:10.849	651	961,3856	683,0773	0,6914806	0,7476203	395,0164	2,573896	3	895,5427	689,3026	0,6918433	0,7476162	397,5211	2,666565	1	13	896	689						StimuliFarbe_gruen_rot.png	0	880	547	72	111	864	578	84	0	Content		824	578	10849793	1343011570
10867	08:58:07.412	00:00:10.866	652	-1024	-768	-1	-1	-1	-1	4	-1024	-768	-1	-1	-1	-1	4	13	0	0						StimuliFarbe_gruen_rot.png	0	880	547	72	111	864	578	84	0	Content		-72	-111	10866659	1343028436
10883	08:58:07.428	00:00:10.883	653	973,4156	696,3745	0,6902956	0,7450903	395,0164	2,709818	3	986,8615	694,7765	0,6909978	0,7450824	399,9254	2,741996	1	13	987	695						StimuliFarbe_gruen_rot.png	0	880	547	72	111	864	578	84	0	Content		915	584	10883038	1343044815
10900	08:58:07.445	00:00:10.899	654	956,059	687,0867	0,6891818	0,7442234	395,0164	2,631424	3	890,3291	688,2867	0,6896419	0,7442182	398,2337	2,80624	1	13	890	688						StimuliFarbe_gruen_rot.png	0	880	547	72	111	864	578	84	0	Content		818	577	10899662	1343061439
10916	08:58:07.461	00:00:10.916	655	969,0316	689,6053	0,6890299	0,7428705	395,0164	2,734433	3	981,8218	687,8782	0,6897034	0,742863	399,7534	2,765829	1	13	982	688						StimuliFarbe_gruen_rot.png	0	880	547	72	111	864	578	84	0	Content		910	577	10916287	1343078064
10933	08:58:07.478	00:00:10.933	656	966,4172	699,4586	0,6879681	0,7422745	395,0164	2,677219	3	976,7756	698,202	0,6885172	0,7422683	398,8878	2,702369	1	14	977	698						StimuliFarbe_gruen_rot.png	0	880	547	72	111	960	581	100	0	Content		905	587	10933413	1343095190
10950	08:58:07.495	00:00:10.949	657	1028,411	695,0225	0,6937086	0,7498215	395,0164	2,52584	3	1035,421	517,2627	0,6916097	0,7417263	407,5596	1,921615	1	14	1035	517						StimuliFarbe_gruen_rot.png	0	880	547	72	111	960	581	100	0	Content		963	406	10949539	1343111316
10966	08:58:07.511	00:00:10.966	658	1027,773	697,3753	0,6937086	0,7498215	395,0164	2,537214	3	1031,596	456,7665	0,6938702	0,7414007	413,9723	1,720262	1	14	1032	457						StimuliFarbe_gruen_rot.png	0	880	547	72	111	960	581	100	0	Content		960	346	10966171	1343127948
10983	08:58:07.528	00:00:10.982	659	-1024	-768	-1	-1	-1	-1	4	-1024	-768	-1	-1	-1	-1	4	14	0	0						StimuliFarbe_gruen_rot.png	0	880	547	72	111	960	581	100	0	Content		-72	-111	10982910	1343144687
11000	08:58:07.545	00:00:10.999	660	928,1386	692,2827	0,6873556	0,7422215	398,8878	2,864194	3	928,1386	692,2827	0,6873556	0,7422215	398,8878	2,864194	1	14	928	692						StimuliFarbe_gruen_rot.png	0	880	547	72	111	960	581	100	0	Content		856	581	10999857	1343161634
11016	08:58:07.561	00:00:11.016	661	990,2203	698,8085	0,687332	0,7418953	399,0426	2,672864	3	990,0932	698,6414	0,6873332	0,7418952	399,0426	2,672977	1	14	990	699						StimuliFarbe_gruen_rot.png	0	880	547	72	111	960	581	100	0	Content		918	588	11016285	1343178062
11033	08:58:07.578	00:00:11.033	662	1053,624	701,3254	0,6873288	0,741622	399,0426	2,570822	3	1053,624	701,3254	0,6873288	0,741622	399,0426	2,570822	1	15	1054	701						StimuliFarbe_gruen_rot.png	0	880	547	72	111	882	592	333	0	Content		982	590	11033175	1343194952
11050	08:58:07.595	00:00:11.049	663	913,2295	694,6106	0,6873313	0,7429688	399,0426	2,987484	3	913,2295	694,6106	0,6873313	0,7429688	399,0426	2,987484	1	15	913	695						StimuliFarbe_gruen_rot.png	0	880	547	72	111	882	592	333	0	Content		841	584	11049532	1343211309
11067	08:58:07.612	00:00:11.066	664	978,7207	710,8911	0,6872092	0,742866	398,7688	2,833403	3	978,5695	710,6951	0,6872106	0,742866	398,7688	2,833557	1	15	979	711						StimuliFarbe_gruen_rot.png	0	880	547	72	111	882	592	333	0	Content		907	600	11066602	1343228379
11083	08:58:07.628	00:00:11.082	665	1045,06	711,7068	0,6871853	0,7431349	398,7688	2,682266	3	1045,06	711,7068	0,6871853	0,7431349	398,7688	2,682266	1	15	1045	712						StimuliFarbe_gruen_rot.png	0	880	547	72	111	882	592	333	0	Content		973	601	11082916	1343244693
11100	08:58:07.645	00:00:11.099	666	-1024	-768	-1	-1	-1	-1	4	-1024	-768	-1	-1	-1	-1	4	15	0	0						StimuliFarbe_gruen_rot.png	0	880	547	72	111	882	592	333	0	Content		-72	-111	11099532	1343261309
11116	08:58:07.661	00:00:11.116	667	937,6556	707,4647	0,6865337	0,7442874	398,7688	3,194807	3	937,6556	707,4647	0,6865337	0,7442874	398,7688	3,194807	1	15	938	707						StimuliFarbe_gruen_rot.png	0	880	547	72	111	882	592	333	0	Content		866	596	11116031	1343277808
11133	08:58:07.678	00:00:11.133	668	-1024	-768	-1	-1	-1	-1	4	-1024	-768	-1	-1	-1	-1	4	15	0	0						StimuliFarbe_gruen_rot.png	0	880	547	72	111	882	592	333	0	Content		-72	-111	11133099	1343294876
11150	08:58:07.695	00:00:11.149	669	-1024	-768	-1	-1	-1	-1	4	-1024	-768	-1	-1	-1	-1	4	15	0	0						StimuliFarbe_gruen_rot.png	0	880	547	72	111	882	592	333	0	Content		-72	-111	11149528	1343311305
11166	08:58:07.711	00:00:11.166	670	940,4705	703,0527	0,686796	0,7477733	398,7355	2,974769	3	940,3358	702,8843	0,6867971	0,7477733	398,7355	2,974807	1	15	940	703						StimuliFarbe_gruen_rot.png	0	880	547	72	111	882	592	333	0	Content		868	592	11166402	1343328179
11183	08:58:07.728	00:00:11.183	671	968,5386	696,2452	0,6867439	0,7488584	398,7658	2,834628	3	968,454	696,1457	0,6867447	0,7488584	398,7658	2,834765	1	15	968	696						StimuliFarbe_gruen_rot.png	0	880	547	72	111	882	592	333	0	Content		896	585	11183028	1343344805
11200	08:58:07.745	00:00:11.199	672	-1024	-768	-1	-1	-1	-1	4	-1024	-768	-1	-1	-1	-1	4	15	0	0						StimuliFarbe_gruen_rot.png	0	880	547	72	111	882	592	333	0	Content		-72	-111	11199649	1343361426
11216	08:58:07.761	00:00:11.216	673	924,7559	703,0782	0,6866081	0,7508993	399,2516	3,039962	3	924,6942	702,9658	0,6866094	0,7508993	399,2516	3,039973	1	15	925	703						StimuliFarbe_gruen_rot.png	0	880	547	72	111	882	592	333	0	Content		853	592	11216151	1343377928
11233	08:58:07.778	00:00:11.233	674	934,8535	704,7401	0,6865635	0,7523887	398,6655	2,906738	3	934,7986	704,6031	0,6865649	0,7523887	398,6655	2,906857	1	15	935	705						StimuliFarbe_gruen_rot.png	0	880	547	72	111	882	592	333	0	Content		863	594	11233089	1343394866
11250	08:58:07.795	00:00:11.249	675	-1024	-768	-1	-1	-1	-1	4	-1024	-768	-1	-1	-1	-1	4	15	0	0						StimuliFarbe_gruen_rot.png	0	880	547	72	111	882	592	333	0	Content		-72	-111	11249519	1343411296
11266	08:58:07.811	00:00:11.266	676	-1024	-768	-1	-1	-1	-1	4	-1024	-768	-1	-1	-1	-1	4	15	0	0						StimuliFarbe_gruen_rot.png	0	880	547	72	111	882	592	333	0	Content		-72	-111	11266141	1343427918
11283	08:58:07.828	00:00:11.282	677	-1024	-768	-1	-1	-1	-1	4	-1024	-768	-1	-1	-1	-1	4	15	0	0						StimuliFarbe_gruen_rot.png	0	880	547	72	111	882	592	333	0	Content		-72	-111	11282762	1343444539
11300	08:58:07.845	00:00:11.299	678	-1024	-768	-1	-1	-1	-1	4	-1024	-768	-1	-1	-1	-1	4	15	0	0						StimuliFarbe_gruen_rot.png	0	880	547	72	111	882	592	333	0	Content		-72	-111	11299707	1343461484
11316	08:58:07.861	00:00:11.316	679	946,5385	695,5809	0,6889156	0,761189	400,2341	2,983766	3	946,5212	695,5127	0,6889164	0,761189	400,2341	2,983779	1	15	947	696						StimuliFarbe_gruen_rot.png	0	880	547	72	111	882	592	333	0	Content		875	585	11316260	1343478037
11333	08:58:07.878	00:00:11.333	680	959,3889	692,0867	0,6885117	0,762222	399,0012	2,809227	3	959,2508	691,9366	0,6885127	0,762222	399,0012	2,809429	1	15	959	692						StimuliFarbe_gruen_rot.png	0	880	547	72	111	882	592	333	0	Content		887	581	11333081	1343494858
11350	08:58:07.895	00:00:11.349	681	987,123	697,8576	0,688885	0,7627708	400,2555	2,761925	3	987,0477	697,7458	0,6888862	0,7627707	400,2555	2,762074	1	15	987	698						StimuliFarbe_gruen_rot.png	0	880	547	72	111	882	592	333	0	Content		915	587	11349509	1343511286
11367	08:58:07.912	00:00:11.366	682	954,4428	676,6061	0,6875941	0,7621476	399,5341	2,792212	3	954,2623	676,4169	0,6875954	0,7621475	399,5341	2,792545	1	16	954	676						StimuliFarbe_gruen_rot.png	0	880	547	72	111	936	510	400	0	Content		882	565	11366508	1343528285
11383	08:58:07.928	00:00:11.382	683	1008,355	620,2144	0,6866833	0,7601827	400,4342	2,778362	3	1008,305	620,1554	0,6866839	0,7601827	400,4342	2,778424	1	16	1008	620						StimuliFarbe_gruen_rot.png	0	880	547	72	111	936	510	400	0	Content		936	509	11382756	1343544533
11399	08:58:07.944	00:00:11.399	684	1008,167	618,4596	0,6858351	0,7590837	400,491	2,878566	3	1008,123	618,4114	0,6858355	0,7590837	400,491	2,878606	1	16	1008	618						StimuliFarbe_gruen_rot.png	0	880	547	72	111	936	510	400	0	Content		936	507	11399382	1343561159
11416	08:58:07.961	00:00:11.416	685	-1024	-768	-1	-1	-1	-1	4	-1024	-768	-1	-1	-1	-1	4	16	0	0						StimuliFarbe_gruen_rot.png	0	880	547	72	111	936	510	400	0	Content		-72	-111	11416003	1343577780
11433	08:58:07.978	00:00:11.433	686	973,6422	624,5466	0,6848899	0,7596527	399,1695	3,165625	3	976,3824	618,3866	0,68501	0,7598639	399,8265	3,17082	1	16	976	618						StimuliFarbe_gruen_rot.png	0	880	547	72	111	936	510	400	0	Content		904	507	11433084	1343594861
11449	08:58:07.994	00:00:11.449	687	-1024	-768	-1	-1	-1	-1	4	-1024	-768	-1	-1	-1	-1	4	16	0	0						StimuliFarbe_gruen_rot.png	0	880	547	72	111	936	510	400	0	Content		-72	-111	11449377	1343611154
11466	08:58:08.011	00:00:11.466	688	1031,525	630,3167	0,687088	0,7602472	405,2045	3,216746	3	1031,525	630,3167	0,687088	0,7602472	405,2045	3,216746	1	16	1032	630						StimuliFarbe_gruen_rot.png	0	880	547	72	111	936	510	400	0	Content		960	519	11466321	1343628098
11483	08:58:08.028	00:00:11.482	689	-1024	-768	-1	-1	-1	-1	4	-1024	-768	-1	-1	-1	-1	4	16	0	0						StimuliFarbe_gruen_rot.png	0	880	547	72	111	936	510	400	0	Content		-72	-111	11482995	1343644772
11492	08:58:08.037																				ImageEnd	16	0	0	StimuliFarbe_gruen_rot.png
11500	08:58:08.045	00:00:11.499	690	1021,793	626,2939	0,6860039	0,7611936	402,4918	3,223208	3	1021,793	626,2939	0,6860039	0,7611936	402,4918	3,223208	1	16	1022	626						No media	0	1024	768	0	0	1008	621	400	0	Content		1022	626	11499612	1343661389
11511	08:58:08.056																				ImageStart	8	0	0	Fix_sw.jpg
11516	08:58:08.061	00:00:11.516	691	1027,674	619,869	0,6885715	0,7613836	408,2566	3,339942	3	1027,674	619,869	0,6885715	0,7613836	408,2566	3,339942	1	16	1028	620						Fix_sw.jpg	0	880	547	72	111	936	510	400	0	Content		956	509	11516123	1343677900
11533	08:58:08.078	00:00:11.532	692	1024,001	617,3672	0,6884264	0,7613803	408,1947	3,355784	3	1024,001	617,3672	0,6884264	0,7613803	408,1947	3,355784	1	16	1024	617						Fix_sw.jpg	0	880	547	72	111	936	510	400	0	Content		952	506	11532869	1343694646
11549	08:58:08.094	00:00:11.549	693	990,4493	625,1545	0,6852943	0,761228	400,798	3,20931	3	990,4463	625,1518	0,6852943	0,761228	400,798	3,20931	1	16	990	625						Fix_sw.jpg	0	880	547	72	111	936	510	400	0	Content		918	514	11549491	1343711268
11566	08:58:08.111	00:00:11.566	694	985,9305	617,7321	0,6853217	0,761186	400,5623	3,194654	3	985,8799	617,6454	0,6853226	0,761186	400,5623	3,194734	1	16	986	618						Fix_sw.jpg	0	880	547	72	111	936	510	400	0	Content		914	507	11566113	1343727890
11583	08:58:08.128	00:00:11.582	695	1014,748	612,8879	0,6844017	0,7605612	398,6035	3,31585	3	1013,894	604,2454	0,6844017	0,7605612	398,6035	3,316051	1	16	1014	604						Fix_sw.jpg	0	880	547	72	111	936	510	400	0	Content		942	493	11582742	1343744519
11600	08:58:08.145	00:00:11.599	696	986,7582	622,6364	0,6847609	0,7607688	398,6035	3,007057	3	989,071	621,8356	0,684885	0,7607674	399,4935	3,013562	1	16	989	622						Fix_sw.jpg	0	880	547	72	111	936	510	400	0	Content		917	511	11599681	1343761458
11616	08:58:08.161	00:00:11.615	697	1030,513	625,0333	0,685432	0,7604184	400,8656	3,293269	3	1030,513	625,0333	0,685432	0,7604184	400,8656	3,293269	1	16	1031	625						Fix_sw.jpg	0	880	547	72	111	936	510	400	0	Content		959	514	11615861	1343777638
11633	08:58:08.178	00:00:11.632	698	987,9577	619,5034	0,6853242	0,7613718	400,2035	3,077145	3	987,8641	619,3811	0,6853255	0,7613718	400,2035	3,077318	1	16	988	619						Fix_sw.jpg	0	880	547	72	111	936	510	400	0	Content		916	508	11632986	1343794763
11650	08:58:08.195	00:00:11.649	699	1003,413	626,8787	0,6857153	0,761842	400,5972	3,205371	3	1003,386	626,839	0,6857157	0,761842	400,5972	3,205443	1	16	1003	627						Fix_sw.jpg	0	880	547	72	111	936	510	400	0	Content		931	516	11649612	1343811389
11666	08:58:08.211	00:00:11.666	700	989,3027	625,6162	0,6855363	0,7628304	400,0155	3,162751	3	989,2349	625,5361	0,6855369	0,7628304	400,0155	3,162801	1	16	989	626						Fix_sw.jpg	0	880	547	72	111	936	510	400	0	Content		917	515	11666180	1343827957
11682	08:58:08.227	00:00:11.682	701	1013,25	627,778	0,6858014	0,7644128	400,6231	3,086657	3	1013,223	627,7486	0,6858016	0,7644128	400,6231	3,086698	1	16	1013	628						Fix_sw.jpg	0	880	547	72	111	936	510	400	0	Content		941	517	11682486	1343844263
11700	08:58:08.245	00:00:11.699	702	-1024	-768	-1	-1	-1	-1	4	-1024	-768	-1	-1	-1	-1	4	16	0	0						Fix_sw.jpg	0	880	547	72	111	936	510	400	0	Content		-72	-111	11699554	1343861331
11716	08:58:08.261	00:00:11.716	703	-1024	-768	-1	-1	-1	-1	4	-1024	-768	-1	-1	-1	-1	4	16	0	0						Fix_sw.jpg	0	880	547	72	111	936	510	400	0	Content		-72	-111	11716234	1343878011
11733	08:58:08.278	00:00:11.732	704	-1024	-768	-1	-1	-1	-1	4	-1024	-768	-1	-1	-1	-1	4	16	0	0						Fix_sw.jpg	0	880	547	72	111	936	510	400	0	Content		-72	-111	11732986	1343894763
11749	08:58:08.294	00:00:11.749	705	-1024	-768	-1	-1	-1	-1	4	-1024	-768	-1	-1	-1	-1	4	16	0	0						Fix_sw.jpg	0	880	547	72	111	936	510	400	0	Content		-72	-111	11749235	1343911012
11766	08:58:08.311	00:00:11.766	706	980,7097	591,9489	0,682882	0,77135	399,2759	2,951042	3	980,5975	591,8069	0,6828828	0,77135	399,2759	2,951159	1	17	981	592						Fix_sw.jpg	0	880	547	72	111	858	511	116	0	Content		909	481	11766110	1343927887
11783	08:58:08.328	00:00:11.782	707	993,3444	578,9248	0,682429	0,7715177	398,8939	2,919367	3	892,2301	621,584	0,682429	0,7715177	398,8939	3,184909	1	17	892	622						Fix_sw.jpg	0	880	547	72	111	858	511	116	0	Content		820	511	11782732	1343944509
11799	08:58:08.344	00:00:11.799	708	-1024	-768	-1	-1	-1	-1	4	-1024	-768	-1	-1	-1	-1	4	17	0	0						Fix_sw.jpg	0	880	547	72	111	858	511	116	0	Content		-72	-111	11799356	1343961133
11816	08:58:08.361	00:00:11.815	709	963,3271	631,2324	0,6827582	0,770126	398,8939	2,94519	3	963,3271	631,2324	0,6827582	0,770126	398,8939	2,94519	1	17	963	631						Fix_sw.jpg	0	880	547	72	111	858	511	116	0	Content		891	520	11815853	1343977630
11833	08:58:08.378	00:00:11.832	710	941,7339	625,7038	0,6825876	0,7697507	398,8939	3,086328	3	941,7339	625,7038	0,6825876	0,7697507	398,8939	3,086328	1	17	942	626						Fix_sw.jpg	0	880	547	72	111	858	511	116	0	Content		870	515	11832926	1343994703
11849	08:58:08.394	00:00:11.849	711	-1024	-768	-1	-1	-1	-1	4	-1024	-768	-1	-1	-1	-1	4	17	0	0						Fix_sw.jpg	0	880	547	72	111	858	511	116	0	Content		-72	-111	11849237	1344011014
11866	08:58:08.411	00:00:11.865	712	919,1457	614,3702	0,6835855	0,7702835	398,8939	3,054356	3	919,1457	614,3702	0,6835855	0,7702835	398,8939	3,054356	1	17	919	614						Fix_sw.jpg	0	880	547	72	111	858	511	116	0	Content		847	503	11865977	1344027754
11882	08:58:08.427	00:00:11.882	713	878,2302	611,5457	0,6863183	0,7700732	398,8939	3,01706	3	878,2302	611,5457	0,6863183	0,7700732	398,8939	3,01706	1	18	878	612						Fix_sw.jpg	0	880	547	72	111	804	475	250	0	Content		806	501	11882478	1344044255
11899	08:58:08.444	00:00:11.899	714	810,8439	597,8741	0,6867838	0,769725	398,8939	2,943813	3	810,8439	597,8741	0,6867838	0,769725	398,8939	2,943813	1	18	811	598						Fix_sw.jpg	0	880	547	72	111	804	475	250	0	Content		739	487	11899479	1344061256
11916	08:58:08.461	00:00:11.916	715	-1024	-768	-1	-1	-1	-1	4	-1024	-768	-1	-1	-1	-1	4	18	0	0						Fix_sw.jpg	0	880	547	72	111	804	475	250	0	Content		-72	-111	11916100	1344077877
11933	08:58:08.478	00:00:11.932	716	-1024	-768	-1	-1	-1	-1	4	-1024	-768	-1	-1	-1	-1	4	18	0	0						Fix_sw.jpg	0	880	547	72	111	804	475	250	0	Content		-72	-111	11932843	1344094620
11949	08:58:08.494	00:00:11.949	717	809,7626	582,6561	0,6896892	0,769836	398,8939	2,785021	3	809,7626	582,6561	0,6896892	0,769836	398,8939	2,785021	1	18	810	583						Fix_sw.jpg	0	880	547	72	111	804	475	250	0	Content		738	472	11949093	1344110870
11966	08:58:08.511	00:00:11.966	718	880,8535	573,4387	0,6903756	0,7699763	402,5625	2,814948	3	880,8241	573,4144	0,6903761	0,7699763	402,5625	2,814951	1	18	881	573						Fix_sw.jpg	0	880	547	72	111	804	475	250	0	Content		809	462	11966105	1344127882
11982	08:58:08.527	00:00:11.982	719	-1024	-768	-1	-1	-1	-1	4	-1024	-768	-1	-1	-1	-1	4	18	0	0						Fix_sw.jpg	0	880	547	72	111	804	475	250	0	Content		-72	-111	11982468	1344144245
11999	08:58:08.544	00:00:11.999	720	856,8681	586,1127	0,6906193	0,7686284	402,2575	2,785779	3	856,7598	586,011	0,6906208	0,7686284	402,2575	2,785722	1	18	857	586						Fix_sw.jpg	0	880	547	72	111	804	475	250	0	Content		785	475	11999467	1344161244
12016	08:58:08.561	00:00:12.015	721	874,6934	576,9912	0,691164	0,7667915	402,9886	2,669803	3	874,5541	576,8829	0,6911656	0,7667915	402,9886	2,669605	1	18	875	577						Fix_sw.jpg	0	880	547	72	111	804	475	250	0	Content		803	466	12015717	1344177494
12033	08:58:08.578	00:00:12.032	722	916,1594	578,0192	0,6909856	0,7648365	402,9886	2,682003	3	916,1594	578,0192	0,6909856	0,7648365	402,9886	2,682003	1	18	916	578						Fix_sw.jpg	0	880	547	72	111	804	475	250	0	Content		844	467	12032661	1344194438
12049	08:58:08.594	00:00:12.049	723	875,8092	586,4829	0,6905433	0,7638873	403,0485	2,693198	3	875,6537	586,3679	0,6905448	0,7638873	403,0485	2,692898	1	18	876	586						Fix_sw.jpg	0	880	547	72	111	804	475	250	0	Content		804	475	12049282	1344211059
12066	08:58:08.611	00:00:12.066	724	923,9161	593,6125	0,6900454	0,7620144	403,0485	2,648535	3	923,9161	593,6125	0,6900454	0,7620144	403,0485	2,648535	1	18	924	594						Fix_sw.jpg	0	880	547	72	111	804	475	250	0	Content		852	483	12066040	1344227817
12082	08:58:08.627	00:00:12.082	725	861,7656	589,7523	0,6896023	0,7611475	403,1502	2,770518	3	861,6801	589,6693	0,6896035	0,7611475	403,1502	2,770534	1	18	862	590						Fix_sw.jpg	0	880	547	72	111	804	475	250	0	Content		790	479	12082341	1344244118
12099	08:58:08.644	00:00:12.098	726	883,4017	601,3029	0,6888726	0,7597936	403,1502	2,803974	3	883,4017	601,3029	0,6888726	0,7597936	403,1502	2,803974	1	18	883	601						Fix_sw.jpg	0	880	547	72	111	804	475	250	0	Content		811	490	12098964	1344260741
12116	08:58:08.661	00:00:12.115	727	889,7828	594,6889	0,6880064	0,7598014	403,1502	2,800819	3	889,7828	594,6889	0,6880064	0,7598014	403,1502	2,800819	1	18	890	595						Fix_sw.jpg	0	880	547	72	111	804	475	250	0	Content		818	484	12115589	1344277366
12133	08:58:08.678	00:00:12.132	728	849,592	506,1758	0,6864632	0,7572259	402,825	2,781724	3	849,4415	506,0972	0,6864645	0,7572258	402,825	2,781702	1	19	849	506						Fix_sw.jpg	0	880	547	72	111	733	243	416	0	Content		777	395	12132658	1344294435
12149	08:58:08.694	00:00:12.148	729	842,0739	404,576	0,6857801	0,753774	403,5277	2,696697	3	841,8499	404,4717	0,6857818	0,753774	403,5277	2,696672	1	19	842	404						Fix_sw.jpg	0	880	547	72	111	733	243	416	0	Content		770	293	12148836	1344310613
12166	08:58:08.711	00:00:12.165	730	837,4695	357,7694	0,6852819	0,7509682	403,5277	2,668202	3	837,4695	357,7694	0,6852819	0,7509682	403,5277	2,668202	1	19	837	358						Fix_sw.jpg	0	880	547	72	111	733	243	416	0	Content		765	247	12165836	1344327613
12182	08:58:08.727	00:00:12.182	731	819,5217	339,4809	0,686046	0,7497885	404,7617	2,852914	3	819,3029	339,4185	0,6860474	0,7497884	404,7617	2,852813	1	19	819	339						Fix_sw.jpg	0	880	547	72	111	733	243	416	0	Content		747	228	12182211	1344343988
12199	08:58:08.744	00:00:12.199	732	789,4362	350,0936	0,6858071	0,7490042	404,3336	2,837201	3	789,1594	349,9748	0,6858088	0,7490042	404,3336	2,837131	1	19	789	350						Fix_sw.jpg	0	880	547	72	111	733	243	416	0	Content		717	239	12199157	1344360934
12215	08:58:08.760	00:00:12.215	733	787,0956	333,5373	0,6861905	0,7482619	404,9465	2,741405	3	786,8582	333,4542	0,686192	0,7482619	404,9465	2,741432	1	19	787	333						Fix_sw.jpg	0	880	547	72	111	733	243	416	0	Content		715	222	12215461	1344377238
12232	08:58:08.777	00:00:12.232	734	816,9006	353,3532	0,6867698	0,7471169	404,9465	2,769956	3	816,9006	353,3532	0,6867698	0,7471169	404,9465	2,769956	1	19	817	353						Fix_sw.jpg	0	880	547	72	111	733	243	416	0	Content		745	242	12232403	1344394180
12249	08:58:08.794	00:00:12.248	735	792,3517	353,6692	0,6873805	0,7468605	406,3077	2,818755	3	792,0532	353,6371	0,6873825	0,7468604	406,3077	2,818657	1	19	792	354						Fix_sw.jpg	0	880	547	72	111	733	243	416	0	Content		720	243	12248711	1344410488
12265	08:58:08.810	00:00:12.265	736	813,6553	363,8884	0,687376	0,7462056	406,3077	2,907462	3	813,6553	363,8884	0,687376	0,7462056	406,3077	2,907462	1	19	814	364						Fix_sw.jpg	0	880	547	72	111	733	243	416	0	Content		742	253	12265335	1344427112
12282	08:58:08.827	00:00:12.282	737	780,3902	369,4846	0,6873224	0,7483939	406,5247	2,91213	3	780,1366	369,3638	0,6873241	0,7483939	406,5247	2,91214	1	19	780	369						Fix_sw.jpg	0	880	547	72	111	733	243	416	0	Content		708	258	12282086	1344443863
12299	08:58:08.844	00:00:12.299	738	775,6095	363,4971	0,687207	0,7516325	406,6152	2,878417	3	775,3616	363,4197	0,6872086	0,7516324	406,6152	2,878391	1	19	775	363						Fix_sw.jpg	0	880	547	72	111	733	243	416	0	Content		703	252	12299082	1344460859
12316	08:58:08.861	00:00:12.315	739	825,1424	341,8506	0,6871296	0,7548603	406,6152	2,813015	3	825,1424	341,8506	0,6871296	0,7548603	406,6152	2,813015	1	19	825	342						Fix_sw.jpg	0	880	547	72	111	733	243	416	0	Content		753	231	12315707	1344477484
12332	08:58:08.877	00:00:12.332	740	828,9806	357,1611	0,6870561	0,7570108	406,6152	2,842372	3	828,9806	357,1611	0,6870561	0,7570108	406,6152	2,842372	1	19	829	357						Fix_sw.jpg	0	880	547	72	111	733	243	416	0	Content		757	246	12332398	1344494175
12349	08:58:08.894	00:00:12.348	741	775,7402	351,2001	0,6866897	0,7588096	406,3022	2,891378	3	775,5135	350,9846	0,6866915	0,7588096	406,3022	2,891469	1	19	776	351						Fix_sw.jpg	0	880	547	72	111	733	243	416	0	Content		704	240	12348579	1344510356
12366	08:58:08.911	00:00:12.365	742	790,0698	350,3814	0,6871212	0,7587676	407,53	2,940334	3	789,8685	350,2903	0,6871224	0,7587675	407,53	2,940307	1	19	790	350						Fix_sw.jpg	0	880	547	72	111	733	243	416	0	Content		718	239	12365649	1344527426
12382	08:58:08.927	00:00:12.382	743	831,2191	344,3683	0,6868382	0,7568123	407,53	2,77598	3	831,2191	344,3683	0,6868382	0,7568123	407,53	2,77598	1	19	831	344						Fix_sw.jpg	0	880	547	72	111	733	243	416	0	Content		759	233	12382077	1344543854
12399	08:58:08.944	00:00:12.399	744	778,6135	369,9532	0,6864789	0,7548358	407,937	2,991012	3	778,3907	369,8625	0,6864803	0,7548357	407,937	2,990975	1	19	778	370						Fix_sw.jpg	0	880	547	72	111	733	243	416	0	Content		706	259	12399076	1344560853
12415	08:58:08.960	00:00:12.415	745	826,0225	360,6241	0,6856338	0,7517901	407,937	2,972962	3	826,0225	360,6241	0,6856338	0,7517901	407,937	2,972962	1	19	826	361						Fix_sw.jpg	0	880	547	72	111	733	243	416	0	Content		754	250	12415323	1344577100
12432	08:58:08.977	00:00:12.432	746	788,2396	364,2422	0,6850015	0,7491162	408,742	2,930521	3	788,0067	364,1816	0,6850029	0,7491162	408,742	2,930517	1	19	788	364						Fix_sw.jpg	0	880	547	72	111	733	243	416	0	Content		716	253	12432266	1344594043
12449	08:58:08.994	00:00:12.448	747	814,4224	350,7736	0,6839087	0,7461367	408,742	2,964158	3	814,4224	350,7736	0,6839087	0,7461367	408,742	2,964158	1	19	814	351						Fix_sw.jpg	0	880	547	72	111	733	243	416	0	Content		742	240	12448892	1344610669
12466	08:58:09.011	00:00:12.465	748	778,1547	362,5393	0,6831551	0,7441567	409,2475	2,836895	3	777,9277	362,4514	0,6831565	0,7441567	409,2475	2,836915	1	19	778	362						Fix_sw.jpg	0	880	547	72	111	733	243	416	0	Content		706	251	12465514	1344627291
12482	08:58:09.027	00:00:12.481	749	762,1274	354,239	0,6818844	0,7421152	407,7608	2,773481	3	761,8576	354,0219	0,6818861	0,7421151	407,7608	2,77348	1	19	762	354						Fix_sw.jpg	0	880	547	72	111	733	243	416	0	Content		690	243	12481942	1344643719
12499	08:58:09.044	00:00:12.498	750	795,8688	341,2481	0,6821122	0,7400344	410,1669	2,803551	3	795,6519	341,1611	0,6821134	0,7400343	410,1669	2,803529	1	19	796	341						Fix_sw.jpg	0	880	547	72	111	733	243	416	0	Content		724	230	12498884	1344660661
12505	08:58:09.050																				ImageEnd	16	0	0	Fix_sw.jpg
12515	08:58:09.060	00:00:12.515	751	824,5693	356,5512	0,6818199	0,7378138	410,1669	2,866006	3	824,5693	356,5512	0,6818199	0,7378138	410,1669	2,866006	1	19	825	357						No media	0	1024	768	0	0	805	354	416	0	Content		825	357	12515188	1344676965
12523	08:58:09.068																				ImageStart	8	0	0	StimuliFarbe_gruen_gelb.png
12532	08:58:09.077	00:00:12.531	752	825,907	347,7974	0,6812106	0,7360181	410,1669	2,755334	3	825,907	347,7974	0,6812106	0,7360181	410,1669	2,755334	1	19	826	348						StimuliFarbe_gruen_gelb.png	0	880	547	72	111	733	243	416	0	Content		754	237	12531812	1344693589
12548	08:58:09.093	00:00:12.548	753	774,0233	328,3365	0,679984	0,7350137	408,8017	2,643414	3	773,7724	328,1541	0,6799857	0,7350136	408,8017	2,64342	1	20	774	328						StimuliFarbe_gruen_gelb.png	0	880	547	72	111	699	210	467	0	Content		702	217	12548439	1344710216
12565	08:58:09.110	00:00:12.565	754	776,942	319,4603	0,678988	0,7335998	408,6769	2,637972	3	776,636	319,3679	0,6789896	0,7335997	408,6769	2,63789	1	20	777	319						StimuliFarbe_gruen_gelb.png	0	880	547	72	111	699	210	467	0	Content		705	208	12565435	1344727212
12582	08:58:09.127	00:00:12.581	755	768,143	326,0994	0,6781524	0,733017	408,0833	2,662071	3	767,9476	325,9259	0,6781537	0,733017	408,0833	2,66214	1	20	768	326						StimuliFarbe_gruen_gelb.png	0	880	547	72	111	699	210	467	0	Content		696	215	12581935	1344743712
12599	08:58:09.144	00:00:12.598	756	802,498	314,9269	0,6772751	0,7314976	408,0833	2,572277	3	802,498	314,9269	0,6772751	0,7314976	408,0833	2,572277	1	20	802	315						StimuliFarbe_gruen_gelb.png	0	880	547	72	111	699	210	467	0	Content		730	204	12598752	1344760529
12615	08:58:09.160	00:00:12.615	757	806,324	309,3359	0,6766996	0,7305782	408,0833	2,569818	3	806,324	309,3359	0,6766996	0,7305782	408,0833	2,569818	1	20	806	309						StimuliFarbe_gruen_gelb.png	0	880	547	72	111	699	210	467	0	Content		734	198	12615057	1344776834
12632	08:58:09.177	00:00:12.631	758	767,0608	320,8102	0,6760945	0,7301255	407,8458	2,569785	3	766,7744	320,648	0,6760962	0,7301255	407,8458	2,569831	1	20	767	321						StimuliFarbe_gruen_gelb.png	0	880	547	72	111	699	210	467	0	Content		695	210	12631680	1344793457
12648	08:58:09.193	00:00:12.648	759	773,0974	324,7887	0,6757045	0,729234	407,8792	2,557707	3	772,9081	324,6419	0,6757056	0,729234	407,8792	2,557738	1	20	773	325						StimuliFarbe_gruen_gelb.png	0	880	547	72	111	699	210	467	0	Content		701	214	12648303	1344810080
12665	08:58:09.210	00:00:12.665	760	766,7112	327,3213	0,6754301	0,7291242	408,0219	2,56858	3	766,5238	327,1843	0,6754313	0,7291242	408,0219	2,56856	1	20	767	327						StimuliFarbe_gruen_gelb.png	0	880	547	72	111	699	210	467	0	Content		695	216	12665244	1344827021
12682	08:58:09.227	00:00:12.681	761	777,8191	320,483	0,6753433	0,7292764	408,6551	2,508747	3	777,6573	320,3964	0,6753443	0,7292764	408,6551	2,508841	1	20	778	320						StimuliFarbe_gruen_gelb.png	0	880	547	72	111	699	210	467	0	Content		706	209	12681551	1344843328
12699	08:58:09.244	00:00:12.698	762	773,7097	325,7778	0,6749677	0,7298332	408,3307	2,589877	3	773,5381	325,6921	0,6749687	0,7298332	408,3307	2,589854	1	20	774	326						StimuliFarbe_gruen_gelb.png	0	880	547	72	111	699	210	467	0	Content		702	215	12698621	1344860398
12715	08:58:09.260	00:00:12.715	763	774,5071	315,4354	0,6749325	0,7302844	408,197	2,461786	3	774,2288	315,2506	0,6749342	0,7302843	408,197	2,461925	1	20	774	315						StimuliFarbe_gruen_gelb.png	0	880	547	72	111	699	210	467	0	Content		702	204	12715423	1344877200
12732	08:58:09.277	00:00:12.732	764	773,1755	315,1122	0,6748398	0,7304225	408,4311	2,480912	3	772,8858	314,9642	0,6748414	0,7304225	408,4311	2,480954	1	20	773	315						StimuliFarbe_gruen_gelb.png	0	880	547	72	111	699	210	467	0	Content		701	204	12732050	1344893827
12748	08:58:09.293	00:00:12.748	765	768,7403	327,1969	0,6747565	0,7305405	408,4945	2,489331	3	768,5247	327,0366	0,6747578	0,7305405	408,4945	2,489408	1	20	769	327						StimuliFarbe_gruen_gelb.png	0	880	547	72	111	699	210	467	0	Content		697	216	12748297	1344910074
12765	08:58:09.310	00:00:12.764	766	763,1246	329,8747	0,6744189	0,7306131	408,4913	2,539896	3	762,8898	329,7599	0,6744203	0,7306131	408,4913	2,539836	1	20	763	330						StimuliFarbe_gruen_gelb.png	0	880	547	72	111	699	210	467	0	Content		691	219	12764923	1344926700
12782	08:58:09.327	00:00:12.781	767	772,6223	316,4135	0,6739669	0,7306491	408,4947	2,520567	3	772,4412	316,3178	0,6739679	0,730649	408,4947	2,520615	1	20	772	316						StimuliFarbe_gruen_gelb.png	0	880	547	72	111	699	210	467	0	Content		700	205	12781547	1344943324
12799	08:58:09.344	00:00:12.798	768	782,2892	327,5797	0,6737869	0,7299308	409,1597	2,546754	3	782,2147	327,5314	0,6737874	0,7299308	409,1597	2,546785	1	20	782	328						StimuliFarbe_gruen_gelb.png	0	880	547	72	111	699	210	467	0	Content		710	217	12798618	1344960395
12815	08:58:09.360	00:00:12.815	769	770,7974	315,2993	0,6730837	0,7296827	408,593	2,531717	3	770,5428	315,1899	0,6730851	0,7296827	408,593	2,531718	1	20	771	315						StimuliFarbe_gruen_gelb.png	0	880	547	72	111	699	210	467	0	Content		699	204	12815298	1344977075
12832	08:58:09.377	00:00:12.831	770	770,1362	315,5497	0,6727315	0,7294559	408,5484	2,55703	3	769,8743	315,3316	0,6727331	0,7294559	408,5484	2,55716	1	20	770	315						StimuliFarbe_gruen_gelb.png	0	880	547	72	111	699	210	467	0	Content		698	204	12831936	1344993713
12848	08:58:09.393	00:00:12.848	771	762,7603	330,7205	0,6726259	0,7291704	408,6099	2,595205	3	762,5946	330,5581	0,672627	0,7291704	408,6099	2,595295	1	20	763	331						StimuliFarbe_gruen_gelb.png	0	880	547	72	111	699	210	467	0	Content		691	220	12848174	1345009951
12865	08:58:09.410	00:00:12.864	772	768,439	320,849	0,6726187	0,7291448	408,6042	2,583134	3	768,26	320,7356	0,6726198	0,7291448	408,6042	2,583093	1	20	768	321						StimuliFarbe_gruen_gelb.png	0	880	547	72	111	699	210	467	0	Content		696	210	12864796	1345026573
12881	08:58:09.426	00:00:12.881	773	767,7474	310,9456	0,6726617	0,7293592	408,627	2,53817	3	767,4589	310,889	0,6726633	0,7293591	408,627	2,538087	1	20	767	311						StimuliFarbe_gruen_gelb.png	0	880	547	72	111	699	210	467	0	Content		695	200	12881420	1345043197
12898	08:58:09.443	00:00:12.898	774	772,1174	310,9702	0,6726926	0,7294717	408,6333	2,566799	3	771,8306	310,8156	0,6726942	0,7294717	408,6332	2,566866	1	20	772	311						StimuliFarbe_gruen_gelb.png	0	880	547	72	111	699	210	467	0	Content		700	200	12898492	1345060269
12915	08:58:09.460	00:00:12.915	775	764,7966	314,8685	0,6727142	0,7294909	408,6189	2,572489	3	764,511	314,754	0,6727158	0,7294908	408,6189	2,572422	1	20	765	315						StimuliFarbe_gruen_gelb.png	0	880	547	72	111	699	210	467	0	Content		693	204	12915295	1345077072
12932	08:58:09.477	00:00:12.931	776	761,9003	323,3405	0,6727478	0,7294639	408,5486	2,618743	3	761,6417	323,1614	0,6727494	0,7294639	408,5486	2,618606	1	20	762	323						StimuliFarbe_gruen_gelb.png	0	880	547	72	111	699	210	467	0	Content		690	212	12931929	1345093706
12948	08:58:09.493	00:00:12.948	777	771,0671	315,1666	0,6727601	0,729436	408,511	2,492229	3	770,788	315,0246	0,6727617	0,729436	408,511	2,492222	1	20	771	315						StimuliFarbe_gruen_gelb.png	0	880	547	72	111	699	210	467	0	Content		699	204	12948045	1345109822
12965	08:58:09.510	00:00:12.964	778	772,0119	306,1121	0,6728238	0,7291672	408,2676	2,610763	3	771,8146	306,0193	0,6728249	0,7291671	408,2676	2,610679	1	20	772	306						StimuliFarbe_gruen_gelb.png	0	880	547	72	111	699	210	467	0	Content		700	195	12964793	1345126570
12981	08:58:09.526	00:00:12.981	779	749,2935	330,8597	0,6728399	0,7296718	408,5744	2,632618	3	749,0392	330,7241	0,6728415	0,7296717	408,5744	2,632488	1	20	749	331						StimuliFarbe_gruen_gelb.png	0	880	547	72	111	699	210	467	0	Content		677	220	12981418	1345143195
12998	08:58:09.543	00:00:12.998	780	763,9214	413,7954	0,6737186	0,7318055	408,5744	2,7486	3	763,9214	413,7954	0,6737186	0,7318055	408,5744	2,7486	1	20	764	414						StimuliFarbe_gruen_gelb.png	0	880	547	72	111	699	210	467	0	Content		692	303	12998487	1345160264
13015	08:58:09.560	00:00:13.015	781	710,8011	466,5708	0,674378	0,7345227	408,304	2,635279	3	710,6279	466,4442	0,6743801	0,7345226	408,304	2,635491	1	21	711	466						StimuliFarbe_gruen_gelb.png	0	880	547	72	111	628	525	100	0	Content		639	355	13015167	1345176944
13032	08:58:09.577	00:00:13.031	782	688,7003	578,212	0,6748734	0,7370169	408,0452	2,96588	3	688,6216	578,17	0,6748742	0,7370169	408,0452	2,965904	1	21	689	578						StimuliFarbe_gruen_gelb.png	0	880	547	72	111	628	525	100	0	Content		617	467	13031929	1345193706
13048	08:58:09.593	00:00:13.048	783	676,5526	620,3782	0,6745836	0,7384595	408,0452	2,948457	3	676,5526	620,3782	0,6745836	0,7384595	408,0452	2,948457	1	21	677	620						StimuliFarbe_gruen_gelb.png	0	880	547	72	111	628	525	100	0	Content		605	509	13048166	1345209943
13065	08:58:09.610	00:00:13.065	784	625,6444	652,3007	0,6745593	0,739619	408,0452	3,096573	3	625,6444	652,3007	0,6745593	0,739619	408,0452	3,096573	1	21	626	652						StimuliFarbe_gruen_gelb.png	0	880	547	72	111	628	525	100	0	Content		554	541	13065108	1345226885
13081	08:58:09.626	00:00:13.081	785	766,938	682,8478	0,6748565	0,7398658	408,0452	2,955515	3	766,938	682,8478	0,6748565	0,7398658	408,0452	2,955515	1	21	767	683						StimuliFarbe_gruen_gelb.png	0	880	547	72	111	628	525	100	0	Content		695	572	13081412	1345243189
13098	08:58:09.643	00:00:13.098	786	779,4304	708,9326	0,6744702	0,7405295	408,0452	2,783562	3	779,4304	708,9326	0,6744702	0,7405295	408,0452	2,783562	1	21	779	709						StimuliFarbe_gruen_gelb.png	0	880	547	72	111	628	525	100	0	Content		707	598	13098485	1345260262
13115	08:58:09.660	00:00:13.114	787	-1024	-768	-1	-1	-1	-1	4	-1024	-768	-1	-1	-1	-1	4		0	0						StimuliFarbe_gruen_gelb.png	0	880	547	72	111				0	Content		-72	-111	13114786	1345276563
13132	08:58:09.677	00:00:13.131	788	-1024	-768	-1	-1	-1	-1	4	-1024	-768	-1	-1	-1	-1	4		0	0						StimuliFarbe_gruen_gelb.png	0	880	547	72	111				0	Content		-72	-111	13131729	1345293506
13148	08:58:09.693	00:00:13.148	789	-1024	-768	-1	-1	-1	-1	4	-1024	-768	-1	-1	-1	-1	4		0	0						StimuliFarbe_gruen_gelb.png	0	880	547	72	111				0	Content		-72	-111	13148289	1345310066
13165	08:58:09.710	00:00:13.165	790	-1024	-768	-1	-1	-1	-1	4	-1024	-768	-1	-1	-1	-1	4		0	0						StimuliFarbe_gruen_gelb.png	0	880	547	72	111				0	Content		-72	-111	13165031	1345326808
13182	08:58:09.727	00:00:13.181	791	-1024	-768	-1	-1	-1	-1	4	-1024	-768	-1	-1	-1	-1	4		0	0						StimuliFarbe_gruen_gelb.png	0	880	547	72	111				0	Content		-72	-111	13181658	1345343435
13198	08:58:09.743	00:00:13.198	792	-1024	-768	-1	-1	-1	-1	4	-1024	-768	-1	-1	-1	-1	4		0	0						StimuliFarbe_gruen_gelb.png	0	880	547	72	111				0	Content		-72	-111	13198282	1345360059
13215	08:58:09.760	00:00:13.215	793	-1024	-768	-1	-1	-1	-1	4	-1024	-768	-1	-1	-1	-1	4		0	0						StimuliFarbe_gruen_gelb.png	0	880	547	72	111				0	Content		-72	-111	13215032	1345376809
13232	08:58:09.777	00:00:13.231	794	-1024	-768	-1	-1	-1	-1	4	-1024	-768	-1	-1	-1	-1	4		0	0						StimuliFarbe_gruen_gelb.png	0	880	547	72	111				0	Content		-72	-111	13231658	1345393435
13248	08:58:09.793	00:00:13.248	795	-1024	-768	-1	-1	-1	-1	4	-1024	-768	-1	-1	-1	-1	4		0	0						StimuliFarbe_gruen_gelb.png	0	880	547	72	111				0	Content		-72	-111	13248282	1345410059
13265	08:58:09.810	00:00:13.265	796	-1024	-768	-1	-1	-1	-1	4	-1024	-768	-1	-1	-1	-1	4		0	0						StimuliFarbe_gruen_gelb.png	0	880	547	72	111				0	Content		-72	-111	13265032	1345426809
13282	08:58:09.827	00:00:13.281	797	-1024	-768	-1	-1	-1	-1	4	-1024	-768	-1	-1	-1	-1	4		0	0						StimuliFarbe_gruen_gelb.png	0	880	547	72	111				0	Content		-72	-111	13281657	1345443434
13298	08:58:09.843	00:00:13.298	798	-1024	-768	-1	-1	-1	-1	4	-1024	-768	-1	-1	-1	-1	4		0	0						StimuliFarbe_gruen_gelb.png	0	880	547	72	111				0	Content		-72	-111	13298031	1345459808
13315	08:58:09.860	00:00:13.315	799	-1024	-768	-1	-1	-1	-1	4	-1024	-768	-1	-1	-1	-1	4		0	0						StimuliFarbe_gruen_gelb.png	0	880	547	72	111				0	Content		-72	-111	13315352	1345477129
13332	08:58:09.877	00:00:13.331	800	-1024	-768	-1	-1	-1	-1	4	-1024	-768	-1	-1	-1	-1	4		0	0						StimuliFarbe_gruen_gelb.png	0	880	547	72	111				0	Content		-72	-111	13331976	1345493753
13349	08:58:09.894	00:00:13.348	801	-1024	-768	-1	-1	-1	-1	4	-1024	-768	-1	-1	-1	-1	4		0	0						StimuliFarbe_gruen_gelb.png	0	880	547	72	111				0	Content		-72	-111	13348653	1345510430
13365	08:58:09.910	00:00:13.364	802	-1024	-768	-1	-1	-1	-1	4	-1024	-768	-1	-1	-1	-1	4		0	0						StimuliFarbe_gruen_gelb.png	0	880	547	72	111				0	Content		-72	-111	13364778	1345526555
13381	08:58:09.926	00:00:13.381	803	-1024	-768	-1	-1	-1	-1	4	-1024	-768	-1	-1	-1	-1	4		0	0						StimuliFarbe_gruen_gelb.png	0	880	547	72	111				0	Content		-72	-111	13381404	1345543181
13398	08:58:09.943	00:00:13.398	804	-1024	-768	-1	-1	-1	-1	4	-1024	-768	-1	-1	-1	-1	4		0	0						StimuliFarbe_gruen_gelb.png	0	880	547	72	111				0	Content		-72	-111	13398027	1345559804
13414	08:58:09.959	00:00:13.414	805	-1024	-768	-1	-1	-1	-1	4	-1024	-768	-1	-1	-1	-1	4		0	0						StimuliFarbe_gruen_gelb.png	0	880	547	72	111				0	Content		-72	-111	13414152	1345575929
13431	08:58:09.976	00:00:13.430	806	-1024	-768	-1	-1	-1	-1	4	-1024	-768	-1	-1	-1	-1	4		0	0						StimuliFarbe_gruen_gelb.png	0	880	547	72	111				0	Content		-72	-111	13430774	1345592551
13447	08:58:09.992	00:00:13.447	807	-1024	-768	-1	-1	-1	-1	4	-1024	-768	-1	-1	-1	-1	4		0	0						StimuliFarbe_gruen_gelb.png	0	880	547	72	111				0	Content		-72	-111	13447398	1345609175
13464	08:58:10.009	00:00:13.464	808	-1024	-768	-1	-1	-1	-1	4	-1024	-768	-1	-1	-1	-1	4		0	0						StimuliFarbe_gruen_gelb.png	0	880	547	72	111				0	Content		-72	-111	13464024	1345625801
13481	08:58:10.026	00:00:13.481	809	-1024	-768	-1	-1	-1	-1	4	-1024	-768	-1	-1	-1	-1	4		0	0						StimuliFarbe_gruen_gelb.png	0	880	547	72	111				0	Content		-72	-111	13481217	1345642994
13499	08:58:10.044	00:00:13.498	810	-1024	-768	-1	-1	-1	-1	4	-1024	-768	-1	-1	-1	-1	4		0	0						StimuliFarbe_gruen_gelb.png	0	880	547	72	111				0	Content		-72	-111	13498593	1345660370
13516	08:58:10.061	00:00:13.515	811	-1024	-768	-1	-1	-1	-1	4	-1024	-768	-1	-1	-1	-1	4		0	0						StimuliFarbe_gruen_gelb.png	0	880	547	72	111				0	Content		-72	-111	13515840	1345677617
13531	08:58:10.076	00:00:13.530	812	-1024	-768	-1	-1	-1	-1	4	-1024	-768	-1	-1	-1	-1	4		0	0						StimuliFarbe_gruen_gelb.png	0	880	547	72	111				0	Content		-72	-111	13530644	1345692421
13547	08:58:10.092	00:00:13.547	813	-1024	-768	-1	-1	-1	-1	4	-1024	-768	-1	-1	-1	-1	4		0	0						StimuliFarbe_gruen_gelb.png	0	880	547	72	111				0	Content		-72	-111	13547394	1345709171
13564	08:58:10.109	00:00:13.564	814	-1024	-768	-1	-1	-1	-1	4	-1024	-768	-1	-1	-1	-1	4		0	0						StimuliFarbe_gruen_gelb.png	0	880	547	72	111				0	Content		-72	-111	13564016	1345725793
13581	08:58:10.126	00:00:13.580	815	-1024	-768	-1	-1	-1	-1	4	-1024	-768	-1	-1	-1	-1	4		0	0						StimuliFarbe_gruen_gelb.png	0	880	547	72	111				0	Content		-72	-111	13580641	1345742418
13597	08:58:10.142	00:00:13.597	816	-1024	-768	-1	-1	-1	-1	4	-1024	-768	-1	-1	-1	-1	4		0	0						StimuliFarbe_gruen_gelb.png	0	880	547	72	111				0	Content		-72	-111	13597267	1345759044
13614	08:58:10.159	00:00:13.613	817	-1024	-768	-1	-1	-1	-1	4	-1024	-768	-1	-1	-1	-1	4		0	0						StimuliFarbe_gruen_gelb.png	0	880	547	72	111				0	Content		-72	-111	13613897	1345775674
13631	08:58:10.176	00:00:13.631	818	-1024	-768	-1	-1	-1	-1	4	-1024	-768	-1	-1	-1	-1	4		0	0						StimuliFarbe_gruen_gelb.png	0	880	547	72	111				0	Content		-72	-111	13631083	1345792860
13648	08:58:10.193	00:00:13.648	819	-1024	-768	-1	-1	-1	-1	4	-1024	-768	-1	-1	-1	-1	4		0	0						StimuliFarbe_gruen_gelb.png	0	880	547	72	111				0	Content		-72	-111	13648458	1345810235
13666	08:58:10.211	00:00:13.665	820	-1024	-768	-1	-1	-1	-1	4	-1024	-768	-1	-1	-1	-1	4		0	0						StimuliFarbe_gruen_gelb.png	0	880	547	72	111				0	Content		-72	-111	13665705	1345827482
13681	08:58:10.226	00:00:13.680	821	-1024	-768	-1	-1	-1	-1	4	-1024	-768	-1	-1	-1	-1	4		0	0						StimuliFarbe_gruen_gelb.png	0	880	547	72	111				0	Content		-72	-111	13680510	1345842287
13697	08:58:10.242	00:00:13.697	822	-1024	-768	-1	-1	-1	-1	4	-1024	-768	-1	-1	-1	-1	4		0	0						StimuliFarbe_gruen_gelb.png	0	880	547	72	111				0	Content		-72	-111	13697259	1345859036
13714	08:58:10.259	00:00:13.713	823	-1024	-768	-1	-1	-1	-1	4	-1024	-768	-1	-1	-1	-1	4		0	0						StimuliFarbe_gruen_gelb.png	0	880	547	72	111				0	Content		-72	-111	13713886	1345875663
13731	08:58:10.276	00:00:13.730	824	-1024	-768	-1	-1	-1	-1	4	-1024	-768	-1	-1	-1	-1	4		0	0						StimuliFarbe_gruen_gelb.png	0	880	547	72	111				0	Content		-72	-111	13730505	1345892282
13747	08:58:10.292	00:00:13.747	825	-1024	-768	-1	-1	-1	-1	4	-1024	-768	-1	-1	-1	-1	4		0	0						StimuliFarbe_gruen_gelb.png	0	880	547	72	111				0	Content		-72	-111	13747128	1345908905
13764	08:58:10.309	00:00:13.763	826	-1024	-768	-1	-1	-1	-1	4	-1024	-768	-1	-1	-1	-1	4		0	0						StimuliFarbe_gruen_gelb.png	0	880	547	72	111				0	Content		-72	-111	13763881	1345925658
13781	08:58:10.326	00:00:13.780	827	-1024	-768	-1	-1	-1	-1	4	-1024	-768	-1	-1	-1	-1	4		0	0						StimuliFarbe_gruen_gelb.png	0	880	547	72	111				0	Content		-72	-111	13780944	1345942721
13798	08:58:10.343	00:00:13.798	828	-1024	-768	-1	-1	-1	-1	4	-1024	-768	-1	-1	-1	-1	4		0	0						StimuliFarbe_gruen_gelb.png	0	880	547	72	111				0	Content		-72	-111	13798314	1345960091
13816	08:58:10.361	00:00:13.815	829	-1024	-768	-1	-1	-1	-1	4	-1024	-768	-1	-1	-1	-1	4		0	0						StimuliFarbe_gruen_gelb.png	0	880	547	72	111				0	Content		-72	-111	13815686	1345977463
13830	08:58:10.375	00:00:13.830	830	-1024	-768	-1	-1	-1	-1	4	-1024	-768	-1	-1	-1	-1	4		0	0						StimuliFarbe_gruen_gelb.png	0	880	547	72	111				0	Content		-72	-111	13830490	1345992267
13847	08:58:10.392	00:00:13.847	831	-1024	-768	-1	-1	-1	-1	4	-1024	-768	-1	-1	-1	-1	4		0	0						StimuliFarbe_gruen_gelb.png	0	880	547	72	111				0	Content		-72	-111	13847115	1346008892
13864	08:58:10.409	00:00:13.863	832	-1024	-768	-1	-1	-1	-1	4	-1024	-768	-1	-1	-1	-1	4		0	0						StimuliFarbe_gruen_gelb.png	0	880	547	72	111				0	Content		-72	-111	13863865	1346025642
13880	08:58:10.425	00:00:13.880	833	-1024	-768	-1	-1	-1	-1	4	-1024	-768	-1	-1	-1	-1	4		0	0						StimuliFarbe_gruen_gelb.png	0	880	547	72	111				0	Content		-72	-111	13880488	1346042265
13897	08:58:10.442	00:00:13.897	834	-1024	-768	-1	-1	-1	-1	4	-1024	-768	-1	-1	-1	-1	4		0	0						StimuliFarbe_gruen_gelb.png	0	880	547	72	111				0	Content		-72	-111	13897111	1346058888
13914	08:58:10.459	00:00:13.913	835	-1024	-768	-1	-1	-1	-1	4	-1024	-768	-1	-1	-1	-1	4		0	0						StimuliFarbe_gruen_gelb.png	0	880	547	72	111				0	Content		-72	-111	13913734	1346075511
13931	08:58:10.476	00:00:13.930	836	-1024	-768	-1	-1	-1	-1	4	-1024	-768	-1	-1	-1	-1	4		0	0						StimuliFarbe_gruen_gelb.png	0	880	547	72	111				0	Content		-72	-111	13930930	1346092707
13948	08:58:10.493	00:00:13.948	837	-1024	-768	-1	-1	-1	-1	4	-1024	-768	-1	-1	-1	-1	4		0	0						StimuliFarbe_gruen_gelb.png	0	880	547	72	111				0	Content		-72	-111	13948178	1346109955
13966	08:58:10.511	00:00:13.965	838	-1024	-768	-1	-1	-1	-1	4	-1024	-768	-1	-1	-1	-1	4		0	0						StimuliFarbe_gruen_gelb.png	0	880	547	72	111				0	Content		-72	-111	13965549	1346127326
13980	08:58:10.525	00:00:13.980	839	-1024	-768	-1	-1	-1	-1	4	-1024	-768	-1	-1	-1	-1	4		0	0						StimuliFarbe_gruen_gelb.png	0	880	547	72	111				0	Content		-72	-111	13980352	1346142129
13997	08:58:10.542	00:00:13.996	840	-1024	-768	-1	-1	-1	-1	4	-1024	-768	-1	-1	-1	-1	4		0	0						StimuliFarbe_gruen_gelb.png	0	880	547	72	111				0	Content		-72	-111	13996975	1346158752
14014	08:58:10.559	00:00:14.013	841	-1024	-768	-1	-1	-1	-1	4	-1024	-768	-1	-1	-1	-1	4		0	0						StimuliFarbe_gruen_gelb.png	0	880	547	72	111				0	Content		-72	-111	14013732	1346175509
14030	08:58:10.575	00:00:14.030	842	-1024	-768	-1	-1	-1	-1	4	-1024	-768	-1	-1	-1	-1	4		0	0						StimuliFarbe_gruen_gelb.png	0	880	547	72	111				0	Content		-72	-111	14030351	1346192128
14047	08:58:10.592	00:00:14.046	843	-1024	-768	-1	-1	-1	-1	4	-1024	-768	-1	-1	-1	-1	4		0	0						StimuliFarbe_gruen_gelb.png	0	880	547	72	111				0	Content		-72	-111	14046976	1346208753
14064	08:58:10.609	00:00:14.063	844	-1024	-768	-1	-1	-1	-1	4	-1024	-768	-1	-1	-1	-1	4		0	0						StimuliFarbe_gruen_gelb.png	0	880	547	72	111				0	Content		-72	-111	14063600	1346225377
14081	08:58:10.626	00:00:14.080	845	-1024	-768	-1	-1	-1	-1	4	-1024	-768	-1	-1	-1	-1	4		0	0						StimuliFarbe_gruen_gelb.png	0	880	547	72	111				0	Content		-72	-111	14080807	1346242584
14098	08:58:10.643	00:00:14.098	846	-1024	-768	-1	-1	-1	-1	4	-1024	-768	-1	-1	-1	-1	4		0	0						StimuliFarbe_gruen_gelb.png	0	880	547	72	111				0	Content		-72	-111	14098169	1346259946
14114	08:58:10.659	00:00:14.113	847	-1024	-768	-1	-1	-1	-1	4	-1024	-768	-1	-1	-1	-1	4		0	0						StimuliFarbe_gruen_gelb.png	0	880	547	72	111				0	Content		-72	-111	14113588	1346275365
14131	08:58:10.676	00:00:14.131	848	-1024	-768	-1	-1	-1	-1	4	-1024	-768	-1	-1	-1	-1	4		0	0						StimuliFarbe_gruen_gelb.png	0	880	547	72	111				0	Content		-72	-111	14131289	1346293066
14148	08:58:10.693	00:00:14.147	849	-1024	-768	-1	-1	-1	-1	4	-1024	-768	-1	-1	-1	-1	4		0	0						StimuliFarbe_gruen_gelb.png	0	880	547	72	111				0	Content		-72	-111	14147593	1346309370
14164	08:58:10.709	00:00:14.164	850	977,1479	680,6766	0,6718497	0,7434667	422,762	2,985309	3	977,1479	680,6766	0,6718497	0,7434667	422,762	2,985309	3		0	0						StimuliFarbe_gruen_gelb.png	0	880	547	72	111				0	Content		-72	-111	14164287	1346326064
14181	08:58:10.726	00:00:14.180	851	-1024	-768	-1	-1	-1	-1	4	-1024	-768	-1	-1	-1	-1	4		0	0						StimuliFarbe_gruen_gelb.png	0	880	547	72	111				0	Content		-72	-111	14180836	1346342613
14197	08:58:10.742	00:00:14.197	852	-1024	-768	-1	-1	-1	-1	4	-1024	-768	-1	-1	-1	-1	4		0	0						StimuliFarbe_gruen_gelb.png	0	880	547	72	111				0	Content		-72	-111	14197463	1346359240
14214	08:58:10.759	00:00:14.214	853	953,699	692,9001	0,6708108	0,742924	422,762	3,09568	3	953,699	692,9001	0,6708108	0,742924	422,762	3,09568	3		0	0						StimuliFarbe_gruen_gelb.png	0	880	547	72	111				0	Content		-72	-111	14214088	1346375865
14231	08:58:10.776	00:00:14.230	854	948,8167	686,6699	0,6692895	0,7426963	408,9061	3,124869	0	-1024	-768	-1	-1	-1	-1	4	22	949	687						StimuliFarbe_gruen_gelb.png	0	880	547	72	111	853	584	183	0	Content		877	576	14230589	1346392366
14247	08:58:10.792	00:00:14.247	855	-1024	-768	-1	-1	-1	-1	4	-1024	-768	-1	-1	-1	-1	4	22	0	0						StimuliFarbe_gruen_gelb.png	0	880	547	72	111	853	584	183	0	Content		-72	-111	14247212	1346408989
14265	08:58:10.810	00:00:14.264	856	908,6226	694,8623	0,6694766	0,7419794	409,1666	3,022505	0	834,5449	727,4385	0,542982	0,6407182	422,762	3,286758	0	22	872	711						StimuliFarbe_gruen_gelb.png	0	880	547	72	111	853	584	183	0	Content		800	600	14264534	1346426311
14281	08:58:10.826	00:00:14.280	857	925,243	702,5171	0,6697498	0,7417033	409,1334	2,946549	0	-1024	-768	-1	-1	-1	-1	4	22	925	703						StimuliFarbe_gruen_gelb.png	0	880	547	72	111	853	584	183	0	Content		853	592	14280714	1346442491
14297	08:58:10.842	00:00:14.297	858	964,5115	687,8713	0,6721057	0,7411411	413,6891	2,863531	0	-1024	-768	-1	-1	-1	-1	4	22	965	688						StimuliFarbe_gruen_gelb.png	0	880	547	72	111	853	584	183	0	Content		893	577	14297463	1346459240
14314	08:58:10.859	00:00:14.314	859	936,2986	699,167	0,6700432	0,7414606	408,5068	2,957295	0	841,7883	724,1983	0,5404847	0,6404076	413,6891	3,308604	0	22	889	712						StimuliFarbe_gruen_gelb.png	0	880	547	72	111	853	584	183	0	Content		817	601	14314081	1346475858
14331	08:58:10.876	00:00:14.330	860	878,5195	691,5912	0,66927	0,7419376	413,6891	3,116585	0	867,1768	731,7988	0,5405263	0,6403958	413,6891	3,1729	0	22	873	712						StimuliFarbe_gruen_gelb.png	0	880	547	72	111	853	584	183	0	Content		801	601	14330586	1346492363
14347	08:58:10.892	00:00:14.347	861	-1024	-768	-1	-1	-1	-1	4	-1024	-768	-1	-1	-1	-1	4	22	0	0						StimuliFarbe_gruen_gelb.png	0	880	547	72	111	853	584	183	0	Content		-72	-111	14347208	1346508985
14364	08:58:10.909	00:00:14.363	862	-1024	-768	-1	-1	-1	-1	4	-1024	-768	-1	-1	-1	-1	4	22	0	0						StimuliFarbe_gruen_gelb.png	0	880	547	72	111	853	584	183	0	Content		-72	-111	14363950	1346525727
14381	08:58:10.926	00:00:14.380	863	915,3657	694,5112	0,6697506	0,7401087	408,7281	3,134643	0	-1024	-768	-1	-1	-1	-1	4	22	915	695						StimuliFarbe_gruen_gelb.png	0	880	547	72	111	853	584	183	0	Content		843	584	14380579	1346542356
14398	08:58:10.943	00:00:14.397	864	971,2289	636,537	0,6689464	0,7381259	408,7281	3,049524	0	-1024	-768	-1	-1	-1	-1	4	22	971	637						StimuliFarbe_gruen_gelb.png	0	880	547	72	111	853	584	183	0	Content		899	526	14397785	1346559562
14414	08:58:10.959	00:00:14.414	865	971,2289	636,537	0,676006	0,7361972	428,7329	3,049524	0	-1024	-768	-1	-1	-1	-1	4	23	971	637						StimuliFarbe_gruen_gelb.png	0	880	547	72	111	866	444	166	0	Content		899	526	14414071	1346575848
14431	08:58:10.976	00:00:14.430	866	945,8138	556,4857	0,6671023	0,7354962	408,1294	3,008507	0	-1024	-768	-1	-1	-1	-1	4	23	946	556						StimuliFarbe_gruen_gelb.png	0	880	547	72	111	866	444	166	0	Content		874	445	14430694	1346592471
14447	08:58:10.992	00:00:14.447	867	898,2037	553,6781	0,6671085	0,7358333	408,1294	3,131539	0	947,4308	548,0657	0,5300338	0,6339405	399,0035	2,943631	0	23	923	551						StimuliFarbe_gruen_gelb.png	0	880	547	72	111	866	444	166	0	Content		851	440	14447271	1346609048
14464	08:58:11.009	00:00:14.464	868	924,4496	571,9905	0,665988	0,7355168	414,8723	3,363242	0	947,4308	548,0657	0,5382522	0,6339293	424,7843	2,943631	0	23	936	560						StimuliFarbe_gruen_gelb.png	0	880	547	72	111	866	444	166	0	Content		864	449	14464271	1346626048
14481	08:58:11.026	00:00:14.480	869	923,1381	548,4612	0,6659663	0,7359847	414,8723	3,137213	0	952,6912	560,7787	0,531981	0,6341676	406,809	3,084263	0	23	938	555						StimuliFarbe_gruen_gelb.png	0	880	547	72	111	866	444	166	0	Content		866	444	14480568	1346642345
14498	08:58:11.043	00:00:14.497	870	993,7302	534,8576	0,6697844	0,7358049	414,8723	3,076948	0	1028,913	531,6166	0,5377341	0,6339071	424,7843	3,320568	0	23	1011	533						StimuliFarbe_gruen_gelb.png	0	880	547	72	111	866	444	166	0	Content		939	422	14497644	1346659421
14514	08:58:11.059	00:00:14.513	871	993,7302	534,8576	0,6690903	0,7360412	413,7928	3,076948	0	940,7175	543,3639	0,5268225	0,6348507	421,0786	3,448406	0	23	967	539						StimuliFarbe_gruen_gelb.png	0	880	547	72	111	866	444	166	0	Content		895	428	14513696	1346675473
14530	08:58:11.075	00:00:14.530	872	928,493	561,2324	0,666892	0,7369068	408,5358	3,260788	0	936,0568	530,2497	0,5264686	0,6354292	421,0786	3,448933	0	23	932	546						StimuliFarbe_gruen_gelb.png	0	880	547	72	111	866	444	166	0	Content		860	435	14530445	1346692222
14547	08:58:11.092	00:00:14.547	873	900,6437	563,3834	0,666567	0,7369835	408,7652	3,215607	0	-1024	-768	-1	-1	-1	-1	4	23	901	563						StimuliFarbe_gruen_gelb.png	0	880	547	72	111	866	444	166	0	Content		829	452	14547071	1346708848
14564	08:58:11.109	00:00:14.563	874	917,9908	552,4973	0,6664059	0,7370106	408,5706	3,162163	0	1040,506	515,0234	0,5351595	0,6351205	421,0786	3,283096	0	23	979	534						StimuliFarbe_gruen_gelb.png	0	880	547	72	111	866	444	166	0	Content		907	423	14563821	1346725598
14580	08:58:11.125	00:00:14.580	875	858,7601	566,7745	0,6660354	0,7372311	408,5706	3,335419	0	-1024	-768	-1	-1	-1	-1	4	24	859	567						StimuliFarbe_gruen_gelb.png	0	880	547	72	111	789	456	100	0	Content		787	456	14580438	1346742215
14597	08:58:11.142	00:00:14.597	876	857,6344	579,0797	0,6654468	0,7368431	408,5706	3,27614	0	939,1158	528,8002	0,5247627	0,6356379	421,0786	3,561015	0	24	898	554						StimuliFarbe_gruen_gelb.png	0	880	547	72	111	789	456	100	0	Content		826	443	14597059	1346758836
14614	08:58:11.159	00:00:14.613	877	907,6498	558,0959	0,665391	0,736493	408,7592	3,237198	0	-1024	-768	-1	-1	-1	-1	4	24	908	558						StimuliFarbe_gruen_gelb.png	0	880	547	72	111	789	456	100	0	Content		836	447	14613688	1346775465
14630	08:58:11.175	00:00:14.630	878	861,0799	585,2565	0,6650951	0,7367921	408,7592	3,307796	0	-1024	-768	-1	-1	-1	-1	4	24	861	585						StimuliFarbe_gruen_gelb.png	0	880	547	72	111	789	456	100	0	Content		789	474	14630312	1346792089
14647	08:58:11.192	00:00:14.647	879	849,9476	584,5538	0,6650444	0,7368033	408,7592	3,40006	0	-1024	-768	-1	-1	-1	-1	4	24	850	585						StimuliFarbe_gruen_gelb.png	0	880	547	72	111	789	456	100	0	Content		778	474	14647049	1346808826
14664	08:58:11.209	00:00:14.663	880	860,3408	567,0117	0,6650752	0,7372382	408,7592	3,430201	0	-1024	-768	-1	-1	-1	-1	4	24	860	567						StimuliFarbe_gruen_gelb.png	0	880	547	72	111	789	456	100	0	Content		788	456	14663673	1346825450
14680	08:58:11.225	00:00:14.680	881	-1024	-768	-1	-1	-1	-1	4	978,1741	544,9598	0,5248378	0,6357461	421,0786	3,697093	0	25	978	545						StimuliFarbe_gruen_gelb.png	0	880	547	72	111	857	443	316	0	Content		906	434	14680303	1346842080
14697	08:58:11.242	00:00:14.696	882	-1024	-768	-1	-1	-1	-1	4	1026,065	537,0873	0,5285832	0,6359144	405,9759	3,374562	0	25	1026	537						StimuliFarbe_gruen_gelb.png	0	880	547	72	111	857	443	316	0	Content		954	426	14696928	1346858705
14714	08:58:11.259	00:00:14.713	883	-1024	-768	-1	-1	-1	-1	4	902,7197	535,238	0,5283198	0,636451	405,9759	3,594974	0	25	903	535						StimuliFarbe_gruen_gelb.png	0	880	547	72	111	857	443	316	0	Content		831	424	14713550	1346875327
14730	08:58:11.275	00:00:14.730	884	848,0775	576,5244	0,665234	0,7374242	408,7592	3,485589	0	1005,4	536,2908	0,5282128	0,6358803	405,9759	3,559472	0	25	927	556						StimuliFarbe_gruen_gelb.png	0	880	547	72	111	857	443	316	0	Content		855	445	14730302	1346892079
14747	08:58:11.292	00:00:14.747	885	-1024	-768	-1	-1	-1	-1	4	-1024	-768	-1	-1	-1	-1	4	25	0	0						StimuliFarbe_gruen_gelb.png	0	880	547	72	111	857	443	316	0	Content		-72	-111	14747042	1346908819
14764	08:58:11.309	00:00:14.763	886	-1024	-768	-1	-1	-1	-1	4	1023,913	525,4943	0,5282367	0,6350828	405,9759	3,236131	0	25	1024	525						StimuliFarbe_gruen_gelb.png	0	880	547	72	111	857	443	316	0	Content		952	414	14763672	1346925449
14780	08:58:11.325	00:00:14.780	887	858,0858	560,8512	0,6611193	0,7358932	430,0833	3,730789	0	-1024	-768	-1	-1	-1	-1	4	25	858	561						StimuliFarbe_gruen_gelb.png	0	880	547	72	111	857	443	316	0	Content		786	450	14780415	1346942192
14797	08:58:11.342	00:00:14.797	888	858,0858	560,8512	0,6631777	0,7353525	420,8586	3,730789	0	1025,261	540,5579	0,5274002	0,6338924	402,2749	3,216843	0	25	942	551						StimuliFarbe_gruen_gelb.png	0	880	547	72	111	857	443	316	0	Content		870	440	14797037	1346958814
14814	08:58:11.359	00:00:14.813	889	899,0865	562,2289	0,6651219	0,734547	407,6182	3,31775	0	-1024	-768	-1	-1	-1	-1	4	25	899	562						StimuliFarbe_gruen_gelb.png	0	880	547	72	111	857	443	316	0	Content		827	451	14813795	1346975572
14830	08:58:11.375	00:00:14.830	890	894,1779	571,0101	0,6652688	0,7339869	407,925	3,353524	0	969,8306	575,1668	0,527896	0,6334208	404,0847	3,158837	0	25	932	573						StimuliFarbe_gruen_gelb.png	0	880	547	72	111	857	443	316	0	Content		860	462	14830296	1346992073
14847	08:58:11.392	00:00:14.846	891	934,7568	569,8275	0,6653736	0,7333525	407,925	3,381759	0	965,8262	544,6554	0,5282298	0,6331012	405,6618	3,422939	0	25	950	557						StimuliFarbe_gruen_gelb.png	0	880	547	72	111	857	443	316	0	Content		878	446	14846920	1347008697
14864	08:58:11.409	00:00:14.864	892	864,3309	566,928	0,6654472	0,7340165	407,925	3,361743	0	-1024	-768	-1	-1	-1	-1	4	25	864	567						StimuliFarbe_gruen_gelb.png	0	880	547	72	111	857	443	316	0	Content		792	456	14864114	1347025891
14880	08:58:11.425	00:00:14.880	893	870,1084	573,1276	0,665634	0,7336508	407,925	3,252801	0	984,8886	544,1798	0,5285654	0,6325946	406,0467	3,39996	0	25	927	559						StimuliFarbe_gruen_gelb.png	0	880	547	72	111	857	443	316	0	Content		855	448	14880166	1347041943
14897	08:58:11.442	00:00:14.896	894	909,699	567,3187	0,6653925	0,733444	408,1029	3,374566	0	1031,393	636,9545	0,5285605	0,6327491	406,0467	2,890842	0	25	971	602						StimuliFarbe_gruen_gelb.png	0	880	547	72	111	857	443	316	0	Content		899	491	14896916	1347058693
14914	08:58:11.459	00:00:14.913	895	859,2627	565,5142	0,6652514	0,7339203	408,1029	3,254546	0	1005,888	533,4941	0,5285654	0,6323617	406,0467	3,423905	0	25	933	550						StimuliFarbe_gruen_gelb.png	0	880	547	72	111	857	443	316	0	Content		861	439	14913538	1347075315
14930	08:58:11.475	00:00:14.930	896	901,5031	563,196	0,6654249	0,7333826	408,0563	3,292032	0	940,8011	540,4057	0,5279595	0,6325805	406,0467	3,183918	0	25	921	552						StimuliFarbe_gruen_gelb.png	0	880	547	72	111	857	443	316	0	Content		849	441	14930042	1347091819
14947	08:58:11.492	00:00:14.946	897	876,8516	555,4403	0,6654341	0,7339885	408,0563	3,078694	0	1018,093	539,6793	0,5285642	0,6324797	406,0467	3,397546	0	25	947	548						StimuliFarbe_gruen_gelb.png	0	880	547	72	111	857	443	316	0	Content		875	437	14946792	1347108569
14963	08:58:11.508	00:00:14.963	898	859,2819	568,3092	0,6652499	0,7336462	408,0563	3,134424	0	981,2835	534,4905	0,5285472	0,6326182	406,0551	3,333212	0	25	920	551						StimuliFarbe_gruen_gelb.png	0	880	547	72	111	857	443	316	0	Content		848	440	14963417	1347125194
14980	08:58:11.525	00:00:14.980	899	864,111	569,3712	0,6647261	0,7331756	410,8979	3,072696	0	965,0573	543,9816	0,5280741	0,6329383	404,8286	3,312529	0	25	915	557						StimuliFarbe_gruen_gelb.png	0	880	547	72	111	857	443	316	0	Content		843	446	14980039	1347141816
14997	08:58:11.542	00:00:14.996	900	890,0711	559,201	0,665333	0,7334454	407,8374	3,352359	0	984,5048	543,1257	0,5285708	0,6326676	406,0455	3,295051	0	26	937	551						StimuliFarbe_gruen_gelb.png	0	880	547	72	111	893	438	216	0	Content		865	440	14996789	1347158566
15013	08:58:11.558	00:00:15.013	901	940,8197	552,959	0,6653886	0,7332641	407,8374	3,39097	0	980,7108	536,7219	0,5286459	0,6328052	405,9535	3,373548	0	26	961	545						StimuliFarbe_gruen_gelb.png	0	880	547	72	111	893	438	216	0	Content		889	434	15013413	1347175190
15030	08:58:11.575	00:00:15.030	902	940,8197	552,959	0,6728991	0,7328253	425,9865	3,39097	0	974,9982	531,9297	0,5285915	0,6332271	405,0879	3,391303	0	26	958	542						StimuliFarbe_gruen_gelb.png	0	880	547	72	111	893	438	216	0	Content		886	431	15030043	1347191820
15047	08:58:11.592	00:00:15.046	903	907,785	561,8879	0,6658556	0,7334738	408,6595	3,365675	0	994,8228	544,2137	0,5283927	0,6328287	405,0879	3,397294	0	26	951	553						StimuliFarbe_gruen_gelb.png	0	880	547	72	111	893	438	216	0	Content		879	442	15046788	1347208565
15064	08:58:11.609	00:00:15.063	904	940,7192	558,2717	0,6658087	0,7332515	408,6595	3,34942	0	1008,216	547,1886	0,5284193	0,6328681	405,0879	3,372533	0	26	974	553						StimuliFarbe_gruen_gelb.png	0	880	547	72	111	893	438	216	0	Content		902	442	15063539	1347225316
15080	08:58:11.625	00:00:15.080	905	935,4927	554,8985	0,6657316	0,7332308	408,6595	3,359774	0	1022,939	529,6796	0,5282706	0,6331366	405,0879	3,362377	0	26	979	542						StimuliFarbe_gruen_gelb.png	0	880	547	72	111	893	438	216	0	Content		907	431	15080183	1347241960
15097	08:58:11.642	00:00:15.096	906	890,793	563,8256	0,6652231	0,7334668	408,1432	3,43439	0	1002,662	533,3658	0,5279891	0,6331979	405,0879	3,429612	0	26	947	549						StimuliFarbe_gruen_gelb.png	0	880	547	72	111	893	438	216	0	Content		875	438	15096692	1347258469
15113	08:58:11.658	00:00:15.113	907	937,1785	560,8167	0,6650663	0,7331851	408,1432	3,384575	0	1001,373	530,2632	0,5276383	0,633253	405,0879	3,460668	0	26	969	546						StimuliFarbe_gruen_gelb.png	0	880	547	72	111	893	438	216	0	Content		897	435	15113435	1347275212
15130	08:58:11.675	00:00:15.130	908	936,1683	578,526	0,6647717	0,7326967	408,1433	3,508425	0	1056,63	533,8734	0,5301167	0,6329852	412,375	3,325994	0	26	996	556						StimuliFarbe_gruen_gelb.png	0	880	547	72	111	893	438	216	0	Content		924	445	15130063	1347291840
15147	08:58:11.692	00:00:15.146	909	904,9128	564,5729	0,6643658	0,7330834	407,9852	3,384437	0	-1024	-768	-1	-1	-1	-1	4	26	905	565						StimuliFarbe_gruen_gelb.png	0	880	547	72	111	893	438	216	0	Content		833	454	15146688	1347308465
15163	08:58:11.708	00:00:15.163	910	937,6124	530,91	0,6643682	0,7327303	408,8944	3,236524	0	1043,262	517,9426	0,5291089	0,6332309	412,375	3,347621	0	26	990	524						StimuliFarbe_gruen_gelb.png	0	880	547	72	111	893	438	216	0	Content		918	413	15163189	1347324966
15180	08:58:11.725	00:00:15.179	911	896,4316	598,5594	0,6630594	0,7312701	408,8944	3,516048	0	1048,824	535,5016	0,5288296	0,6330413	412,4537	3,435694	0	26	973	567						StimuliFarbe_gruen_gelb.png	0	880	547	72	111	893	438	216	0	Content		901	456	15179811	1347341588
15197	08:58:11.742	00:00:15.197	912	862,3723	569,6262	0,6631424	0,7322286	407,9511	3,595529	0	1004,942	522,8982	0,5280779	0,6330486	412,4537	3,423415	0	26	934	546						StimuliFarbe_gruen_gelb.png	0	880	547	72	111	893	438	216	0	Content		862	435	15197007	1347358784
15213	08:58:11.758	00:00:15.213	913	996,242	548,9089	0,6735958	0,731307	433,9958	3,708726	0	959,1335	551,7677	0,5239521	0,6327753	412,4537	3,814769	0	27	978	550						StimuliFarbe_gruen_gelb.png	0	880	547	72	111	843	447	233	0	Content		906	439	15213188	1347374965
15230	08:58:11.775	00:00:15.230	914	362,6875	135,4384	0,6647619	0,7307	413,076	2,600935	0	-1024	-768	-1	-1	-1	-1	4	27	363	135						StimuliFarbe_gruen_gelb.png	0	880	547	72	111	843	447	233	0	Content		291	24	15230254	1347392031
15247	08:58:11.792	00:00:15.246	915	885,8554	566,1033	0,6623144	0,7308238	407,5278	3,666049	0	942,1507	550,6254	0,5245069	0,6327107	404,7128	3,646049	0	27	914	558						StimuliFarbe_gruen_gelb.png	0	880	547	72	111	843	447	233	0	Content		842	447	15246558	1347408335
15263	08:58:11.808	00:00:15.263	916	880,5041	576,5015	0,6618993	0,7302203	406,543	3,62706	0	1012,017	520,2073	0,5266197	0,6323786	410,5145	3,731366	0	27	946	548						StimuliFarbe_gruen_gelb.png	0	880	547	72	111	843	447	233	0	Content		874	437	15263301	1347425078
15280	08:58:11.825	00:00:15.280	917	818,8667	593,0085	0,6624557	0,7297533	408,1212	3,59278	0	1033,24	536,4517	0,5275543	0,6318921	412,7324	3,654394	0	27	926	565						StimuliFarbe_gruen_gelb.png	0	880	547	72	111	843	447	233	0	Content		854	454	15280050	1347441827
15297	08:58:11.842	00:00:15.296	918	889,3397	575,7111	0,6620093	0,7296163	412,3576	3,777635	0	973,9393	544,3875	0,524976	0,6321353	406,0224	3,754483	0	27	932	560						StimuliFarbe_gruen_gelb.png	0	880	547	72	111	843	447	233	0	Content		860	449	15296574	1347458351
15313	08:58:11.858	00:00:15.313	919	901,0812	564,8995	0,6626156	0,7294804	407,7122	3,732193	0	967,1302	544,0076	0,5249584	0,6319309	406,2998	3,870525	0	27	934	554						StimuliFarbe_gruen_gelb.png	0	880	547	72	111	843	447	233	0	Content		862	443	15313182	1347474959
15330	08:58:11.875	00:00:15.329	920	897,9378	561,0876	0,6627453	0,729347	407,9635	3,782002	0	974,7907	541,9117	0,5251056	0,6320333	405,75	3,896411	0	27	936	551						StimuliFarbe_gruen_gelb.png	0	880	547	72	111	843	447	233	0	Content		864	440	15329805	1347491582
15346	08:58:11.891	00:00:15.346	921	890,5532	571,3937	0,6625618	0,7294092	407,7051	3,761249	0	973,3367	541,212	0,5250521	0,6321291	405,816	3,913657	0	27	932	556						StimuliFarbe_gruen_gelb.png	0	880	547	72	111	843	447	233	0	Content		860	445	15346431	1347508208
15363	08:58:11.908	00:00:15.363	922	876,0182	583,1057	0,662883	0,729575	407,7051	3,716363	0	941,0875	541,4688	0,5243585	0,6324134	404,8431	3,827241	0	27	909	562						StimuliFarbe_gruen_gelb.png	0	880	547	72	111	843	447	233	0	Content		837	451	15363181	1347524958
15380	08:58:11.925	00:00:15.379	923	898,8975	570,5345	0,6623972	0,7294831	407,6223	3,759548	0	932,0707	536,7637	0,5243682	0,6324269	404,9265	3,88932	0	27	915	554						StimuliFarbe_gruen_gelb.png	0	880	547	72	111	843	447	233	0	Content		843	443	15379804	1347541581
15396	08:58:11.941	00:00:15.396	924	881,01	582,2576	0,6627553	0,7297429	408,0993	3,750174	0	928,0714	537,8712	0,5246175	0,6327904	404,8983	3,929422	0	27	905	560						StimuliFarbe_gruen_gelb.png	0	880	547	72	111	843	447	233	0	Content		833	449	15396429	1347558206
15413	08:58:11.958	00:00:15.413	925	836,2122	599,3237	0,6640615	0,7306901	408,1261	3,762205	0	908,3794	565,6033	0,5260291	0,6331508	404,8245	3,855699	0	27	872	582						StimuliFarbe_gruen_gelb.png	0	880	547	72	111	843	447	233	0	Content		800	471	15413055	1347574832
15430	08:58:11.975	00:00:15.429	926	763,2304	627,5681	0,6642895	0,7305056	408,1261	3,786201	0	-1024	-768	-1	-1	-1	-1	4	27	763	628						StimuliFarbe_gruen_gelb.png	0	880	547	72	111	843	447	233	0	Content		691	517	15429805	1347591582
15446	08:58:11.991	00:00:15.446	927	758,5754	603,475	0,666355	0,7317484	408,1261	3,732807	0	-1024	-768	-1	-1	-1	-1	4	28	759	603						StimuliFarbe_gruen_gelb.png	0	880	547	72	111	489	519	284	0	Content		687	492	15446427	1347608204
15463	08:58:12.008	00:00:15.463	928	685,0064	609,8451	0,6680024	0,7327501	409,0247	3,820245	0	-1024	-768	-1	-1	-1	-1	4	28	685	610						StimuliFarbe_gruen_gelb.png	0	880	547	72	111	489	519	284	0	Content		613	499	15463051	1347624828
15480	08:58:12.025	00:00:15.479	929	653,6714	608,46	0,6689819	0,7331787	409,0247	3,752105	0	-1024	-768	-1	-1	-1	-1	4	28	654	608						StimuliFarbe_gruen_gelb.png	0	880	547	72	111	489	519	284	0	Content		582	497	15479802	1347641579
15496	08:58:12.041	00:00:15.496	930	561,0951	640,511	0,669969	0,734807	409,0247	3,823544	0	-1024	-768	-1	-1	-1	-1	4	28	561	641						StimuliFarbe_gruen_gelb.png	0	880	547	72	111	489	519	284	0	Content		489	530	15496495	1347658272
15513	08:58:12.058	00:00:15.513	931	-1024	-768	-1	-1	-1	-1	4	-1024	-768	-1	-1	-1	-1	4	28	0	0						StimuliFarbe_gruen_gelb.png	0	880	547	72	111	489	519	284	0	Content		-72	-111	15513117	1347674894
15530	08:58:12.075	00:00:15.529	932	-1024	-768	-1	-1	-1	-1	4	-1024	-768	-1	-1	-1	-1	4	28	0	0						StimuliFarbe_gruen_gelb.png	0	880	547	72	111	489	519	284	0	Content		-72	-111	15529739	1347691516
15546	08:58:12.091	00:00:15.546	933	551,866	651,3906	0,6699561	0,7350919	409,0247	3,808205	0	-1024	-768	-1	-1	-1	-1	4	28	552	651						StimuliFarbe_gruen_gelb.png	0	880	547	72	111	489	519	284	0	Content		480	540	15546406	1347708183
15563	08:58:12.108	00:00:15.563	934	-1024	-768	-1	-1	-1	-1	4	-1024	-768	-1	-1	-1	-1	4	28	0	0						StimuliFarbe_gruen_gelb.png	0	880	547	72	111	489	519	284	0	Content		-72	-111	15563358	1347725135
15580	08:58:12.125	00:00:15.579	935	544,9092	644,6537	0,6693606	0,7352235	409,0247	3,764192	0	662,8325	601,6002	0,5308914	0,6375886	404,8245	3,676608	0	28	604	623						StimuliFarbe_gruen_gelb.png	0	880	547	72	111	489	519	284	0	Content		532	512	15579858	1347741635
15597	08:58:12.142	00:00:15.596	936	551,9883	627,2211	0,6691465	0,735463	409,0247	3,781909	0	-1024	-768	-1	-1	-1	-1	4	28	552	627						StimuliFarbe_gruen_gelb.png	0	880	547	72	111	489	519	284	0	Content		480	516	15596731	1347758508
15613	08:58:12.158	00:00:15.613	937	-1024	-768	-1	-1	-1	-1	4	-1024	-768	-1	-1	-1	-1	4	28	0	0						StimuliFarbe_gruen_gelb.png	0	880	547	72	111	489	519	284	0	Content		-72	-111	15613104	1347774881
15630	08:58:12.175	00:00:15.629	938	-1024	-768	-1	-1	-1	-1	4	-1024	-768	-1	-1	-1	-1	4	28	0	0						StimuliFarbe_gruen_gelb.png	0	880	547	72	111	489	519	284	0	Content		-72	-111	15629728	1347791505
15646	08:58:12.191	00:00:15.646	939	-1024	-768	-1	-1	-1	-1	4	-1024	-768	-1	-1	-1	-1	4	28	0	0						StimuliFarbe_gruen_gelb.png	0	880	547	72	111	489	519	284	0	Content		-72	-111	15646283	1347808060
15663	08:58:12.208	00:00:15.663	940	568,8249	685,8748	0,6715369	0,7329702	394,3413	3,624207	0	-1024	-768	-1	-1	-1	-1	4	28	569	686						StimuliFarbe_gruen_gelb.png	0	880	547	72	111	489	519	284	0	Content		497	575	15663349	1347825126
15680	08:58:12.225	00:00:15.679	941	556,8309	651,8633	0,6713136	0,7341084	394,3412	3,585232	0	656,1323	608,296	0,5253605	0,6370235	394,3412	3,521127	0	28	606	630						StimuliFarbe_gruen_gelb.png	0	880	547	72	111	489	519	284	0	Content		534	519	15679724	1347841501
15697	08:58:12.242	00:00:15.696	942	520,6173	640,4738	0,6702057	0,7344165	394,3412	3,636976	0	-1024	-768	-1	-1	-1	-1	4	28	521	640						StimuliFarbe_gruen_gelb.png	0	880	547	72	111	489	519	284	0	Content		449	529	15696600	1347858377
15713	08:58:12.258	00:00:15.712	943	539,4245	671,8298	0,668292	0,7333889	405,1354	3,780081	0	-1024	-768	-1	-1	-1	-1	4	28	539	672						StimuliFarbe_gruen_gelb.png	0	880	547	72	111	489	519	284	0	Content		467	561	15712848	1347874625
15730	08:58:12.275	00:00:15.730	944	-1024	-768	-1	-1	-1	-1	4	662,8278	600,084	0,5284137	0,6363314	405,1353	3,694703	0	29	663	600						StimuliFarbe_gruen_gelb.png	0	880	547	72	111	552	516	400	0	Content		591	489	15730097	1347891874
15746	08:58:12.291	00:00:15.746	945	-1024	-768	-1	-1	-1	-1	4	667,9629	607,5769	0,5282252	0,6356868	405,1353	3,725087	0	29	668	608						StimuliFarbe_gruen_gelb.png	0	880	547	72	111	552	516	400	0	Content		596	497	15746270	1347908047
15763	08:58:12.308	00:00:15.763	946	546,5523	652,8829	0,6665664	0,7322564	409,6418	3,898988	0	667,9629	607,5769	0,5261885	0,6353506	399,4561	3,725087	0	29	607	630						StimuliFarbe_gruen_gelb.png	0	880	547	72	111	552	516	400	0	Content		535	519	15763344	1347925121
15780	08:58:12.325	00:00:15.779	947	-1024	-768	-1	-1	-1	-1	4	-1024	-768	-1	-1	-1	-1	4	29	0	0						StimuliFarbe_gruen_gelb.png	0	880	547	72	111	552	516	400	0	Content		-72	-111	15779538	1347941315
15797	08:58:12.342	00:00:15.796	948	-1024	-768	-1	-1	-1	-1	4	-1024	-768	-1	-1	-1	-1	4	29	0	0						StimuliFarbe_gruen_gelb.png	0	880	547	72	111	552	516	400	0	Content		-72	-111	15796590	1347958367
15813	08:58:12.358	00:00:15.813	949	-1024	-768	-1	-1	-1	-1	4	-1024	-768	-1	-1	-1	-1	4	29	0	0						StimuliFarbe_gruen_gelb.png	0	880	547	72	111	552	516	400	0	Content		-72	-111	15813210	1347974987
15830	08:58:12.375	00:00:15.829	950	567,568	646,361	0,6674479	0,7316194	409,6418	3,572782	0	-1024	-768	-1	-1	-1	-1	4	29	568	646						StimuliFarbe_gruen_gelb.png	0	880	547	72	111	552	516	400	0	Content		496	535	15829834	1347991611
15846	08:58:12.391	00:00:15.846	951	-1024	-768	-1	-1	-1	-1	4	686,9882	595,9833	0,5314105	0,6356122	412,8222	3,779621	0	29	687	596						StimuliFarbe_gruen_gelb.png	0	880	547	72	111	552	516	400	0	Content		615	485	15846334	1348008111
15863	08:58:12.408	00:00:15.862	952	-1024	-768	-1	-1	-1	-1	4	686,9882	595,9833	0,5381862	0,6355265	433,7315	3,779621	0	29	687	596						StimuliFarbe_gruen_gelb.png	0	880	547	72	111	552	516	400	0	Content		615	485	15862959	1348024736
15880	08:58:12.425	00:00:15.879	953	590,0921	634,6028	0,6635979	0,7323896	433,125	3,909745	0	-1024	-768	-1	-1	-1	-1	4	29	590	635						StimuliFarbe_gruen_gelb.png	0	880	547	72	111	552	516	400	0	Content		518	524	15879525	1348041302
15897	08:58:12.442	00:00:15.896	954	578,3837	646,5317	0,6636325	0,7320312	433,125	3,910074	0	-1024	-768	-1	-1	-1	-1	4	29	578	647						StimuliFarbe_gruen_gelb.png	0	880	547	72	111	552	516	400	0	Content		506	536	15896579	1348058356
15913	08:58:12.458	00:00:15.913	955	-1024	-768	-1	-1	-1	-1	4	-1024	-768	-1	-1	-1	-1	4	29	0	0						StimuliFarbe_gruen_gelb.png	0	880	547	72	111	552	516	400	0	Content		-72	-111	15913202	1348074979
15930	08:58:12.475	00:00:15.929	956	636,9843	622,0443	0,6775326	0,7310081	433,125	3,9544	1	620,4152	639,2925	0,664436	0,7310722	402,2573	3,694831	3	29	637	622						StimuliFarbe_gruen_gelb.png	0	880	547	72	111	552	516	400	0	Content		565	511	15929951	1348091728
15946	08:58:12.491	00:00:15.946	957	578,0635	632,8951	0,6631631	0,7311562	433,125	3,822089	0	684,0775	603,8906	0,5276373	0,6348105	402,2573	3,66081	0	29	631	618						StimuliFarbe_gruen_gelb.png	0	880	547	72	111	552	516	400	0	Content		559	507	15946009	1348107786
15963	08:58:12.508	00:00:15.963	958	-1024	-768	-1	-1	-1	-1	4	684,0775	603,8906	0,5312014	0,634282	412,875	3,66081	0	29	684	604						StimuliFarbe_gruen_gelb.png	0	880	547	72	111	552	516	400	0	Content		612	493	15963202	1348124979
15979	08:58:12.524	00:00:15.979	959	562,3624	624,5463	0,6622412	0,7306696	433,125	3,880967	0	-1024	-768	-1	-1	-1	-1	4	29	562	625						StimuliFarbe_gruen_gelb.png	0	880	547	72	111	552	516	400	0	Content		490	514	15979449	1348141226
15996	08:58:12.541	00:00:15.996	960	652,5991	615,852	0,6765727	0,7293859	433,125	3,97762	0	690,4253	594,5268	0,5305101	0,6338892	412,875	3,859997	0	29	672	605						StimuliFarbe_gruen_gelb.png	0	880	547	72	111	552	516	400	0	Content		600	494	15996127	1348157904
16013	08:58:12.558	00:00:16.012	961	608,8553	635,1142	0,6703181	0,7289618	418,8803	3,719958	0	690,4253	594,5268	0,5312238	0,6333926	417,0164	3,859997	0	29	650	615						StimuliFarbe_gruen_gelb.png	0	880	547	72	111	552	516	400	0	Content		578	504	16012869	1348174646
16030	08:58:12.575	00:00:16.029	962	579,8671	634,2848	0,6659471	0,7293444	409,3836	3,726317	0	-1024	-768	-1	-1	-1	-1	4	29	580	634						StimuliFarbe_gruen_gelb.png	0	880	547	72	111	552	516	400	0	Content		508	523	16029821	1348191598
16046	08:58:12.591	00:00:16.046	963	592,8886	637,4633	0,6660551	0,7287664	410,0539	3,682645	0	-1024	-768	-1	-1	-1	-1	4	29	593	637						StimuliFarbe_gruen_gelb.png	0	880	547	72	111	552	516	400	0	Content		521	526	16046445	1348208222
16063	08:58:12.608	00:00:16.062	964	630,1974	637,8926	0,665813	0,7282252	410,054	3,689879	0	681,7698	593,5265	0,5307534	0,6327159	416,4731	3,629067	0	29	656	616						StimuliFarbe_gruen_gelb.png	0	880	547	72	111	552	516	400	0	Content		584	505	16062947	1348224724
16079	08:58:12.624	00:00:16.079	965	583,0333	633,4034	0,6654126	0,7284707	410,9935	3,653222	0	-1024	-768	-1	-1	-1	-1	4	29	583	633						StimuliFarbe_gruen_gelb.png	0	880	547	72	111	552	516	400	0	Content		511	522	16079383	1348241160
16096	08:58:12.641	00:00:16.096	966	-1024	-768	-1	-1	-1	-1	4	664,0439	645,5351	0,5304313	0,6338802	416,4731	3,738926	0	29	664	646						StimuliFarbe_gruen_gelb.png	0	880	547	72	111	552	516	400	0	Content		592	535	16096451	1348258228
16113	08:58:12.658	00:00:16.113	967	-1024	-768	-1	-1	-1	-1	4	617,6731	718,6549	0,5337704	0,6360064	427,4969	3,765907	0	29	618	719						StimuliFarbe_gruen_gelb.png	0	880	547	72	111	552	516	400	0	Content		546	608	16113194	1348274971
16130	08:58:12.675	00:00:16.129	968	-1024	-768	-1	-1	-1	-1	4	-1024	-768	-1	-1	-1	-1	4		0	0						StimuliFarbe_gruen_gelb.png	0	880	547	72	111				0	Content		-72	-111	16129693	1348291470
16146	08:58:12.691	00:00:16.145	969	-1024	-768	-1	-1	-1	-1	4	-1024	-768	-1	-1	-1	-1	4		0	0						StimuliFarbe_gruen_gelb.png	0	880	547	72	111				0	Content		-72	-111	16145996	1348307773
16163	08:58:12.708	00:00:16.162	970	-1024	-768	-1	-1	-1	-1	4	-1024	-768	-1	-1	-1	-1	4		0	0						StimuliFarbe_gruen_gelb.png	0	880	547	72	111				0	Content		-72	-111	16162940	1348324717
16180	08:58:12.725	00:00:16.179	971	-1024	-768	-1	-1	-1	-1	4	-1024	-768	-1	-1	-1	-1	4		0	0						StimuliFarbe_gruen_gelb.png	0	880	547	72	111				0	Content		-72	-111	16179505	1348341282
16196	08:58:12.741	00:00:16.196	972	-1024	-768	-1	-1	-1	-1	4	-1024	-768	-1	-1	-1	-1	4		0	0						StimuliFarbe_gruen_gelb.png	0	880	547	72	111				0	Content		-72	-111	16196119	1348357896
16213	08:58:12.758	00:00:16.212	973	-1024	-768	-1	-1	-1	-1	4	-1024	-768	-1	-1	-1	-1	4		0	0						StimuliFarbe_gruen_gelb.png	0	880	547	72	111				0	Content		-72	-111	16212867	1348374644
16229	08:58:12.774	00:00:16.229	974	-1024	-768	-1	-1	-1	-1	4	-1024	-768	-1	-1	-1	-1	4		0	0						StimuliFarbe_gruen_gelb.png	0	880	547	72	111				0	Content		-72	-111	16229488	1348391265
16246	08:58:12.791	00:00:16.246	975	-1024	-768	-1	-1	-1	-1	4	-1024	-768	-1	-1	-1	-1	4		0	0						StimuliFarbe_gruen_gelb.png	0	880	547	72	111				0	Content		-72	-111	16246117	1348407894
16263	08:58:12.808	00:00:16.262	976	-1024	-768	-1	-1	-1	-1	4	-1024	-768	-1	-1	-1	-1	4		0	0						StimuliFarbe_gruen_gelb.png	0	880	547	72	111				0	Content		-72	-111	16262742	1348424519
16279	08:58:12.824	00:00:16.279	977	-1024	-768	-1	-1	-1	-1	4	-1024	-768	-1	-1	-1	-1	4		0	0						StimuliFarbe_gruen_gelb.png	0	880	547	72	111				0	Content		-72	-111	16279494	1348441271
16296	08:58:12.841	00:00:16.296	978	-1024	-768	-1	-1	-1	-1	4	-1024	-768	-1	-1	-1	-1	4		0	0						StimuliFarbe_gruen_gelb.png	0	880	547	72	111				0	Content		-72	-111	16296058	1348457835
16313	08:58:12.858	00:00:16.312	979	-1024	-768	-1	-1	-1	-1	4	-1024	-768	-1	-1	-1	-1	4		0	0						StimuliFarbe_gruen_gelb.png	0	880	547	72	111				0	Content		-72	-111	16312681	1348474458
16330	08:58:12.875	00:00:16.329	980	-1024	-768	-1	-1	-1	-1	4	-1024	-768	-1	-1	-1	-1	4		0	0						StimuliFarbe_gruen_gelb.png	0	880	547	72	111				0	Content		-72	-111	16329930	1348491707
16347	08:58:12.892	00:00:16.346	981	-1024	-768	-1	-1	-1	-1	4	-1024	-768	-1	-1	-1	-1	4		0	0						StimuliFarbe_gruen_gelb.png	0	880	547	72	111				0	Content		-72	-111	16346552	1348508329
16363	08:58:12.908	00:00:16.363	982	-1024	-768	-1	-1	-1	-1	4	-1024	-768	-1	-1	-1	-1	4		0	0						StimuliFarbe_gruen_gelb.png	0	880	547	72	111				0	Content		-72	-111	16363353	1348525130
16379	08:58:12.924	00:00:16.378	983	-1024	-768	-1	-1	-1	-1	4	-1024	-768	-1	-1	-1	-1	4		0	0						StimuliFarbe_gruen_gelb.png	0	880	547	72	111				0	Content		-72	-111	16378725	1348540502
16396	08:58:12.941	00:00:16.395	984	-1024	-768	-1	-1	-1	-1	4	-1024	-768	-1	-1	-1	-1	4		0	0						StimuliFarbe_gruen_gelb.png	0	880	547	72	111				0	Content		-72	-111	16395978	1348557755
16413	08:58:12.958	00:00:16.412	985	-1024	-768	-1	-1	-1	-1	4	-1024	-768	-1	-1	-1	-1	4		0	0						StimuliFarbe_gruen_gelb.png	0	880	547	72	111				0	Content		-72	-111	16412600	1348574377
16429	08:58:12.974	00:00:16.428	986	-1024	-768	-1	-1	-1	-1	4	-1024	-768	-1	-1	-1	-1	4		0	0						StimuliFarbe_gruen_gelb.png	0	880	547	72	111				0	Content		-72	-111	16428726	1348590503
16445	08:58:12.990	00:00:16.445	987	-1024	-768	-1	-1	-1	-1	4	-1024	-768	-1	-1	-1	-1	4		0	0						StimuliFarbe_gruen_gelb.png	0	880	547	72	111				0	Content		-72	-111	16445352	1348607129
16462	08:58:13.007	00:00:16.462	988	-1024	-768	-1	-1	-1	-1	4	-1024	-768	-1	-1	-1	-1	4		0	0						StimuliFarbe_gruen_gelb.png	0	880	547	72	111				0	Content		-72	-111	16462099	1348623876
16479	08:58:13.024	00:00:16.478	989	-1024	-768	-1	-1	-1	-1	4	-1024	-768	-1	-1	-1	-1	4		0	0						StimuliFarbe_gruen_gelb.png	0	880	547	72	111				0	Content		-72	-111	16478722	1348640499
16495	08:58:13.040	00:00:16.495	990	-1024	-768	-1	-1	-1	-1	4	-1024	-768	-1	-1	-1	-1	4		0	0						StimuliFarbe_gruen_gelb.png	0	880	547	72	111				0	Content		-72	-111	16495347	1348657124
16512	08:58:13.057	00:00:16.512	991	-1024	-768	-1	-1	-1	-1	4	-1024	-768	-1	-1	-1	-1	4		0	0						StimuliFarbe_gruen_gelb.png	0	880	547	72	111				0	Content		-72	-111	16512424	1348674201
16530	08:58:13.075	00:00:16.529	992	-1024	-768	-1	-1	-1	-1	4	-1024	-768	-1	-1	-1	-1	4		0	0						StimuliFarbe_gruen_gelb.png	0	880	547	72	111				0	Content		-72	-111	16529787	1348691564
16532	08:58:13.077																				ImageEnd	16	0	0	StimuliFarbe_gruen_gelb.png
16547	08:58:13.092	00:00:16.547	993	-1024	-768	-1	-1	-1	-1	4	-1024	-768	-1	-1	-1	-1	4		0	0						No media	0	1024	768	0	0				0	Content		0	0	16547035	1348708812
16554	08:58:13.099																				ImageStart	8	0	0	Fix_sw.jpg
16562	08:58:13.107	00:00:16.561	994	-1024	-768	-1	-1	-1	-1	4	-1024	-768	-1	-1	-1	-1	4		0	0						Fix_sw.jpg	0	880	547	72	111				0	Content		-72	-111	16561962	1348723739
16579	08:58:13.124	00:00:16.578	995	-1024	-768	-1	-1	-1	-1	4	-1024	-768	-1	-1	-1	-1	4		0	0						Fix_sw.jpg	0	880	547	72	111				0	Content		-72	-111	16578586	1348740363
16595	08:58:13.140	00:00:16.595	996	-1024	-768	-1	-1	-1	-1	4	-1024	-768	-1	-1	-1	-1	4		0	0						Fix_sw.jpg	0	880	547	72	111				0	Content		-72	-111	16595336	1348757113
16612	08:58:13.157	00:00:16.611	997	-1024	-768	-1	-1	-1	-1	4	-1024	-768	-1	-1	-1	-1	4		0	0						Fix_sw.jpg	0	880	547	72	111				0	Content		-72	-111	16611960	1348773737
16629	08:58:13.174	00:00:16.628	998	-1024	-768	-1	-1	-1	-1	4	-1024	-768	-1	-1	-1	-1	4		0	0						Fix_sw.jpg	0	880	547	72	111				0	Content		-72	-111	16628584	1348790361
16645	08:58:13.190	00:00:16.645	999	-1024	-768	-1	-1	-1	-1	4	-1024	-768	-1	-1	-1	-1	4		0	0						Fix_sw.jpg	0	880	547	72	111				0	Content		-72	-111	16645209	1348806986
16662	08:58:13.207	00:00:16.662	1000	-1024	-768	-1	-1	-1	-1	4	-1024	-768	-1	-1	-1	-1	4		0	0						Fix_sw.jpg	0	880	547	72	111				0	Content		-72	-111	16662418	1348824195
16680	08:58:13.225	00:00:16.679	1001	-1024	-768	-1	-1	-1	-1	4	-1024	-768	-1	-1	-1	-1	4		0	0						Fix_sw.jpg	0	880	547	72	111				0	Content		-72	-111	16679653	1348841430
16697	08:58:13.242	00:00:16.696	1002	-1024	-768	-1	-1	-1	-1	4	-1024	-768	-1	-1	-1	-1	4		0	0						Fix_sw.jpg	0	880	547	72	111				0	Content		-72	-111	16696903	1348858680
16712	08:58:13.257	00:00:16.711	1003	-1024	-768	-1	-1	-1	-1	4	-1024	-768	-1	-1	-1	-1	4		0	0						Fix_sw.jpg	0	880	547	72	111				0	Content		-72	-111	16711831	1348873608
16728	08:58:13.273	00:00:16.728	1004	-1024	-768	-1	-1	-1	-1	4	-1024	-768	-1	-1	-1	-1	4		0	0						Fix_sw.jpg	0	880	547	72	111				0	Content		-72	-111	16728454	1348890231
16745	08:58:13.290	00:00:16.745	1005	-1024	-768	-1	-1	-1	-1	4	-1024	-768	-1	-1	-1	-1	4		0	0						Fix_sw.jpg	0	880	547	72	111				0	Content		-72	-111	16745201	1348906978
16762	08:58:13.307	00:00:16.761	1006	-1024	-768	-1	-1	-1	-1	4	-1024	-768	-1	-1	-1	-1	4		0	0						Fix_sw.jpg	0	880	547	72	111				0	Content		-72	-111	16761824	1348923601
16778	08:58:13.323	00:00:16.778	1007	-1024	-768	-1	-1	-1	-1	4	-1024	-768	-1	-1	-1	-1	4		0	0						Fix_sw.jpg	0	880	547	72	111				0	Content		-72	-111	16778448	1348940225
16795	08:58:13.340	00:00:16.795	1008	-1024	-768	-1	-1	-1	-1	4	-1024	-768	-1	-1	-1	-1	4		0	0						Fix_sw.jpg	0	880	547	72	111				0	Content		-72	-111	16795073	1348956850
16812	08:58:13.357	00:00:16.812	1009	-1024	-768	-1	-1	-1	-1	4	-1024	-768	-1	-1	-1	-1	4		0	0						Fix_sw.jpg	0	880	547	72	111				0	Content		-72	-111	16812268	1348974045
16830	08:58:13.375	00:00:16.829	1010	-1024	-768	-1	-1	-1	-1	4	-1024	-768	-1	-1	-1	-1	4		0	0						Fix_sw.jpg	0	880	547	72	111				0	Content		-72	-111	16829641	1348991418
16847	08:58:13.392	00:00:16.846	1011	-1024	-768	-1	-1	-1	-1	4	-1024	-768	-1	-1	-1	-1	4		0	0						Fix_sw.jpg	0	880	547	72	111				0	Content		-72	-111	16846890	1349008667
16862	08:58:13.407	00:00:16.861	1012	-1024	-768	-1	-1	-1	-1	4	-1024	-768	-1	-1	-1	-1	4		0	0						Fix_sw.jpg	0	880	547	72	111				0	Content		-72	-111	16861695	1349023472
16878	08:58:13.423	00:00:16.878	1013	-1024	-768	-1	-1	-1	-1	4	-1024	-768	-1	-1	-1	-1	4		0	0						Fix_sw.jpg	0	880	547	72	111				0	Content		-72	-111	16878443	1349040220
16895	08:58:13.440	00:00:16.895	1014	-1024	-768	-1	-1	-1	-1	4	-1024	-768	-1	-1	-1	-1	4		0	0						Fix_sw.jpg	0	880	547	72	111				0	Content		-72	-111	16895066	1349056843
16912	08:58:13.457	00:00:16.911	1015	-1024	-768	-1	-1	-1	-1	4	-1024	-768	-1	-1	-1	-1	4		0	0						Fix_sw.jpg	0	880	547	72	111				0	Content		-72	-111	16911688	1349073465
16928	08:58:13.473	00:00:16.928	1016	-1024	-768	-1	-1	-1	-1	4	-1024	-768	-1	-1	-1	-1	4		0	0						Fix_sw.jpg	0	880	547	72	111				0	Content		-72	-111	16928312	1349090089
16945	08:58:13.490	00:00:16.944	1017	-1024	-768	-1	-1	-1	-1	4	-1024	-768	-1	-1	-1	-1	4		0	0						Fix_sw.jpg	0	880	547	72	111				0	Content		-72	-111	16944938	1349106715
16962	08:58:13.507	00:00:16.962	1018	-1024	-768	-1	-1	-1	-1	4	-1024	-768	-1	-1	-1	-1	4		0	0						Fix_sw.jpg	0	880	547	72	111				0	Content		-72	-111	16962133	1349123910
16980	08:58:13.525	00:00:16.979	1019	-1024	-768	-1	-1	-1	-1	4	-1024	-768	-1	-1	-1	-1	4		0	0						Fix_sw.jpg	0	880	547	72	111				0	Content		-72	-111	16979509	1349141286
16997	08:58:13.542	00:00:16.996	1020	-1024	-768	-1	-1	-1	-1	4	-1024	-768	-1	-1	-1	-1	4		0	0						Fix_sw.jpg	0	880	547	72	111				0	Content		-72	-111	16996882	1349158659
17012	08:58:13.557	00:00:17.011	1021	-1024	-768	-1	-1	-1	-1	4	-1024	-768	-1	-1	-1	-1	4		0	0						Fix_sw.jpg	0	880	547	72	111				0	Content		-72	-111	17011687	1349173464
17028	08:58:13.573	00:00:17.028	1022	-1024	-768	-1	-1	-1	-1	4	-1024	-768	-1	-1	-1	-1	4		0	0						Fix_sw.jpg	0	880	547	72	111				0	Content		-72	-111	17028310	1349190087
17045	08:58:13.590	00:00:17.045	1023	-1024	-768	-1	-1	-1	-1	4	-1024	-768	-1	-1	-1	-1	4		0	0						Fix_sw.jpg	0	880	547	72	111				0	Content		-72	-111	17045058	1349206835
17062	08:58:13.607	00:00:17.061	1024	-1024	-768	-1	-1	-1	-1	4	-1024	-768	-1	-1	-1	-1	4		0	0						Fix_sw.jpg	0	880	547	72	111				0	Content		-72	-111	17061681	1349223458
17078	08:58:13.623	00:00:17.078	1025	-1024	-768	-1	-1	-1	-1	4	-1024	-768	-1	-1	-1	-1	4		0	0						Fix_sw.jpg	0	880	547	72	111				0	Content		-72	-111	17078304	1349240081
17095	08:58:13.640	00:00:17.094	1026	-1024	-768	-1	-1	-1	-1	4	-1024	-768	-1	-1	-1	-1	4		0	0						Fix_sw.jpg	0	880	547	72	111				0	Content		-72	-111	17094927	1349256704
17112	08:58:13.657	00:00:17.112	1027	-1024	-768	-1	-1	-1	-1	4	-1024	-768	-1	-1	-1	-1	4		0	0						Fix_sw.jpg	0	880	547	72	111				0	Content		-72	-111	17112000	1349273777
17129	08:58:13.674	00:00:17.129	1028	-1024	-768	-1	-1	-1	-1	4	-1024	-768	-1	-1	-1	-1	4		0	0						Fix_sw.jpg	0	880	547	72	111				0	Content		-72	-111	17129376	1349291153
17147	08:58:13.692	00:00:17.146	1029	-1024	-768	-1	-1	-1	-1	4	-1024	-768	-1	-1	-1	-1	4		0	0						Fix_sw.jpg	0	880	547	72	111				0	Content		-72	-111	17146746	1349308523
17162	08:58:13.707	00:00:17.161	1030	-1024	-768	-1	-1	-1	-1	4	-1024	-768	-1	-1	-1	-1	4		0	0						Fix_sw.jpg	0	880	547	72	111				0	Content		-72	-111	17161550	1349323327
17178	08:58:13.723	00:00:17.178	1031	-1024	-768	-1	-1	-1	-1	4	-1024	-768	-1	-1	-1	-1	4		0	0						Fix_sw.jpg	0	880	547	72	111				0	Content		-72	-111	17178174	1349339951
17195	08:58:13.740	00:00:17.194	1032	-1024	-768	-1	-1	-1	-1	4	-1024	-768	-1	-1	-1	-1	4		0	0						Fix_sw.jpg	0	880	547	72	111				0	Content		-72	-111	17194924	1349356701
17212	08:58:13.757	00:00:17.211	1033	-1024	-768	-1	-1	-1	-1	4	-1024	-768	-1	-1	-1	-1	4		0	0						Fix_sw.jpg	0	880	547	72	111				0	Content		-72	-111	17211549	1349373326
17228	08:58:13.773	00:00:17.228	1034	-1024	-768	-1	-1	-1	-1	4	-1024	-768	-1	-1	-1	-1	4		0	0						Fix_sw.jpg	0	880	547	72	111				0	Content		-72	-111	17228174	1349389951
17245	08:58:13.790	00:00:17.244	1035	-1024	-768	-1	-1	-1	-1	4	-1024	-768	-1	-1	-1	-1	4		0	0						Fix_sw.jpg	0	880	547	72	111				0	Content		-72	-111	17244797	1349406574
17262	08:58:13.807	00:00:17.261	1036	-1024	-768	-1	-1	-1	-1	4	-1024	-768	-1	-1	-1	-1	4		0	0						Fix_sw.jpg	0	880	547	72	111				0	Content		-72	-111	17261993	1349423770
17279	08:58:13.824	00:00:17.279	1037	-1024	-768	-1	-1	-1	-1	4	-1024	-768	-1	-1	-1	-1	4		0	0						Fix_sw.jpg	0	880	547	72	111				0	Content		-72	-111	17279369	1349441146
17297	08:58:13.842	00:00:17.296	1038	-1024	-768	-1	-1	-1	-1	4	-1024	-768	-1	-1	-1	-1	4		0	0						Fix_sw.jpg	0	880	547	72	111				0	Content		-72	-111	17296612	1349458389
17311	08:58:13.856	00:00:17.311	1039	-1024	-768	-1	-1	-1	-1	4	-1024	-768	-1	-1	-1	-1	4		0	0						Fix_sw.jpg	0	880	547	72	111				0	Content		-72	-111	17311413	1349473190
17328	08:58:13.873	00:00:17.328	1040	-1024	-768	-1	-1	-1	-1	4	-1024	-768	-1	-1	-1	-1	4		0	0						Fix_sw.jpg	0	880	547	72	111				0	Content		-72	-111	17328164	1349489941
17345	08:58:13.890	00:00:17.344	1041	-1024	-768	-1	-1	-1	-1	4	-1024	-768	-1	-1	-1	-1	4		0	0						Fix_sw.jpg	0	880	547	72	111				0	Content		-72	-111	17344788	1349506565
17362	08:58:13.907	00:00:17.361	1042	-1024	-768	-1	-1	-1	-1	4	-1024	-768	-1	-1	-1	-1	4		0	0						Fix_sw.jpg	0	880	547	72	111				0	Content		-72	-111	17361536	1349523313
17378	08:58:13.923	00:00:17.378	1043	-1024	-768	-1	-1	-1	-1	4	-1024	-768	-1	-1	-1	-1	4		0	0						Fix_sw.jpg	0	880	547	72	111				0	Content		-72	-111	17378036	1349539813
17395	08:58:13.940	00:00:17.394	1044	-1024	-768	-1	-1	-1	-1	4	-1024	-768	-1	-1	-1	-1	4		0	0						Fix_sw.jpg	0	880	547	72	111				0	Content		-72	-111	17394663	1349556440
17412	08:58:13.957	00:00:17.411	1045	-1024	-768	-1	-1	-1	-1	4	-1024	-768	-1	-1	-1	-1	4		0	0						Fix_sw.jpg	0	880	547	72	111				0	Content		-72	-111	17411858	1349573635
17429	08:58:13.974	00:00:17.429	1046	-1024	-768	-1	-1	-1	-1	4	-1024	-768	-1	-1	-1	-1	4		0	0						Fix_sw.jpg	0	880	547	72	111				0	Content		-72	-111	17429233	1349591010
17446	08:58:13.991	00:00:17.446	1047	-1024	-768	-1	-1	-1	-1	4	-1024	-768	-1	-1	-1	-1	4		0	0						Fix_sw.jpg	0	880	547	72	111				0	Content		-72	-111	17446481	1349608258
17461	08:58:14.006	00:00:17.461	1048	-1024	-768	-1	-1	-1	-1	4	-1024	-768	-1	-1	-1	-1	4		0	0						Fix_sw.jpg	0	880	547	72	111				0	Content		-72	-111	17461407	1349623184
17478	08:58:14.023	00:00:17.478	1049	-1024	-768	-1	-1	-1	-1	4	-1024	-768	-1	-1	-1	-1	4		0	0						Fix_sw.jpg	0	880	547	72	111				0	Content		-72	-111	17478033	1349639810
17495	08:58:14.040	00:00:17.494	1050	-1024	-768	-1	-1	-1	-1	4	-1024	-768	-1	-1	-1	-1	4		0	0						Fix_sw.jpg	0	880	547	72	111				0	Content		-72	-111	17494781	1349656558
17511	08:58:14.056	00:00:17.511	1051	-1024	-768	-1	-1	-1	-1	4	-1024	-768	-1	-1	-1	-1	4		0	0						Fix_sw.jpg	0	880	547	72	111				0	Content		-72	-111	17511280	1349673057
17528	08:58:14.073	00:00:17.528	1052	-1024	-768	-1	-1	-1	-1	4	-1024	-768	-1	-1	-1	-1	4		0	0						Fix_sw.jpg	0	880	547	72	111				0	Content		-72	-111	17528027	1349689804
17545	08:58:14.090	00:00:17.544	1053	-1024	-768	-1	-1	-1	-1	4	-1024	-768	-1	-1	-1	-1	4		0	0						Fix_sw.jpg	0	880	547	72	111				0	Content		-72	-111	17544652	1349706429
17560	08:58:14.105																				ImageEnd	16	0	0	Fix_sw.jpg
17562	08:58:14.107	00:00:17.561	1054	-1024	-768	-1	-1	-1	-1	4	-1024	-768	-1	-1	-1	-1	4		0	0						No media	0	1024	768	0	0				0	Content		0	0	17561720	1349723497
17576	08:58:14.121																				ImageStart	8	0	0	StimuliFarbe_blau_gruen.png
17579	08:58:14.124	00:00:17.579	1055	-1024	-768	-1	-1	-1	-1	4	-1024	-768	-1	-1	-1	-1	4		0	0						StimuliFarbe_blau_gruen.png	0	880	547	72	111				0	Content		-72	-111	17579094	1349740871
17596	08:58:14.141	00:00:17.596	1056	-1024	-768	-1	-1	-1	-1	4	-1024	-768	-1	-1	-1	-1	4		0	0						StimuliFarbe_blau_gruen.png	0	880	547	72	111				0	Content		-72	-111	17596346	1349758123
17611	08:58:14.156	00:00:17.611	1057	-1024	-768	-1	-1	-1	-1	4	-1024	-768	-1	-1	-1	-1	4		0	0						StimuliFarbe_blau_gruen.png	0	880	547	72	111				0	Content		-72	-111	17611275	1349773052
17628	08:58:14.173	00:00:17.627	1058	-1024	-768	-1	-1	-1	-1	4	-1024	-768	-1	-1	-1	-1	4		0	0						StimuliFarbe_blau_gruen.png	0	880	547	72	111				0	Content		-72	-111	17627900	1349789677
17645	08:58:14.190	00:00:17.644	1059	-1024	-768	-1	-1	-1	-1	4	-1024	-768	-1	-1	-1	-1	4		0	0						StimuliFarbe_blau_gruen.png	0	880	547	72	111				0	Content		-72	-111	17644645	1349806422
17661	08:58:14.206	00:00:17.661	1060	-1024	-768	-1	-1	-1	-1	4	-1024	-768	-1	-1	-1	-1	4		0	0						StimuliFarbe_blau_gruen.png	0	880	547	72	111				0	Content		-72	-111	17661269	1349823046
17678	08:58:14.223	00:00:17.677	1061	-1024	-768	-1	-1	-1	-1	4	-1024	-768	-1	-1	-1	-1	4		0	0						StimuliFarbe_blau_gruen.png	0	880	547	72	111				0	Content		-72	-111	17677893	1349839670
17695	08:58:14.240	00:00:17.694	1062	-1024	-768	-1	-1	-1	-1	4	-1024	-768	-1	-1	-1	-1	4		0	0						StimuliFarbe_blau_gruen.png	0	880	547	72	111				0	Content		-72	-111	17694517	1349856294
17712	08:58:14.257	00:00:17.711	1063	-1024	-768	-1	-1	-1	-1	4	-1024	-768	-1	-1	-1	-1	4		0	0						StimuliFarbe_blau_gruen.png	0	880	547	72	111				0	Content		-72	-111	17711710	1349873487
17729	08:58:14.274	00:00:17.729	1064	-1024	-768	-1	-1	-1	-1	4	-1024	-768	-1	-1	-1	-1	4		0	0						StimuliFarbe_blau_gruen.png	0	880	547	72	111				0	Content		-72	-111	17729082	1349890859
17746	08:58:14.291	00:00:17.746	1065	-1024	-768	-1	-1	-1	-1	4	-1024	-768	-1	-1	-1	-1	4		0	0						StimuliFarbe_blau_gruen.png	0	880	547	72	111				0	Content		-72	-111	17746329	1349908106
17761	08:58:14.306	00:00:17.761	1066	-1024	-768	-1	-1	-1	-1	4	-1024	-768	-1	-1	-1	-1	4		0	0						StimuliFarbe_blau_gruen.png	0	880	547	72	111				0	Content		-72	-111	17761136	1349922913
17778	08:58:14.323	00:00:17.777	1067	-1024	-768	-1	-1	-1	-1	4	-1024	-768	-1	-1	-1	-1	4		0	0						StimuliFarbe_blau_gruen.png	0	880	547	72	111				0	Content		-72	-111	17777884	1349939661
17795	08:58:14.340	00:00:17.794	1068	-1024	-768	-1	-1	-1	-1	4	-1024	-768	-1	-1	-1	-1	4		0	0						StimuliFarbe_blau_gruen.png	0	880	547	72	111				0	Content		-72	-111	17794509	1349956286
17811	08:58:14.356	00:00:17.811	1069	-1024	-768	-1	-1	-1	-1	4	-1024	-768	-1	-1	-1	-1	4		0	0						StimuliFarbe_blau_gruen.png	0	880	547	72	111				0	Content		-72	-111	17811132	1349972909
17828	08:58:14.373	00:00:17.827	1070	-1024	-768	-1	-1	-1	-1	4	-1024	-768	-1	-1	-1	-1	4		0	0						StimuliFarbe_blau_gruen.png	0	880	547	72	111				0	Content		-72	-111	17827755	1349989532
17844	08:58:14.389	00:00:17.844	1071	-1024	-768	-1	-1	-1	-1	4	-1024	-768	-1	-1	-1	-1	4		0	0						StimuliFarbe_blau_gruen.png	0	880	547	72	111				0	Content		-72	-111	17844379	1350006156
17862	08:58:14.407	00:00:17.861	1072	-1024	-768	-1	-1	-1	-1	4	-1024	-768	-1	-1	-1	-1	4		0	0						StimuliFarbe_blau_gruen.png	0	880	547	72	111				0	Content		-72	-111	17861573	1350023350
17879	08:58:14.424	00:00:17.878	1073	-1024	-768	-1	-1	-1	-1	4	-1024	-768	-1	-1	-1	-1	4		0	0						StimuliFarbe_blau_gruen.png	0	880	547	72	111				0	Content		-72	-111	17878946	1350040723
17896	08:58:14.441	00:00:17.896	1074	-1024	-768	-1	-1	-1	-1	4	-1024	-768	-1	-1	-1	-1	4		0	0						StimuliFarbe_blau_gruen.png	0	880	547	72	111				0	Content		-72	-111	17896192	1350057969
17911	08:58:14.456	00:00:17.910	1075	-1024	-768	-1	-1	-1	-1	4	-1024	-768	-1	-1	-1	-1	4		0	0						StimuliFarbe_blau_gruen.png	0	880	547	72	111				0	Content		-72	-111	17910997	1350072774
17928	08:58:14.473	00:00:17.927	1076	-1024	-768	-1	-1	-1	-1	4	-1024	-768	-1	-1	-1	-1	4		0	0						StimuliFarbe_blau_gruen.png	0	880	547	72	111				0	Content		-72	-111	17927747	1350089524
17944	08:58:14.489	00:00:17.944	1077	-1024	-768	-1	-1	-1	-1	4	-1024	-768	-1	-1	-1	-1	4		0	0						StimuliFarbe_blau_gruen.png	0	880	547	72	111				0	Content		-72	-111	17944372	1350106149
17961	08:58:14.506	00:00:17.961	1078	-1024	-768	-1	-1	-1	-1	4	-1024	-768	-1	-1	-1	-1	4		0	0						StimuliFarbe_blau_gruen.png	0	880	547	72	111				0	Content		-72	-111	17961120	1350122897
17978	08:58:14.523	00:00:17.977	1079	-1024	-768	-1	-1	-1	-1	4	-1024	-768	-1	-1	-1	-1	4		0	0						StimuliFarbe_blau_gruen.png	0	880	547	72	111				0	Content		-72	-111	17977619	1350139396
17994	08:58:14.539	00:00:17.994	1080	-1024	-768	-1	-1	-1	-1	4	-1024	-768	-1	-1	-1	-1	4		0	0						StimuliFarbe_blau_gruen.png	0	880	547	72	111				0	Content		-72	-111	17994371	1350156148
18011	08:58:14.556	00:00:18.011	1081	-1024	-768	-1	-1	-1	-1	4	-1024	-768	-1	-1	-1	-1	4		0	0						StimuliFarbe_blau_gruen.png	0	880	547	72	111				0	Content		-72	-111	18011436	1350173213
18029	08:58:14.574	00:00:18.028	1082	-1024	-768	-1	-1	-1	-1	4	-1024	-768	-1	-1	-1	-1	4		0	0						StimuliFarbe_blau_gruen.png	0	880	547	72	111				0	Content		-72	-111	18028810	1350190587
18046	08:58:14.591	00:00:18.046	1083	-1024	-768	-1	-1	-1	-1	4	-1024	-768	-1	-1	-1	-1	4		0	0						StimuliFarbe_blau_gruen.png	0	880	547	72	111				0	Content		-72	-111	18046058	1350207835
18061	08:58:14.606	00:00:18.060	1084	-1024	-768	-1	-1	-1	-1	4	-1024	-768	-1	-1	-1	-1	4		0	0						StimuliFarbe_blau_gruen.png	0	880	547	72	111				0	Content		-72	-111	18060989	1350222766
18078	08:58:14.623	00:00:18.077	1085	-1024	-768	-1	-1	-1	-1	4	-1024	-768	-1	-1	-1	-1	4		0	0						StimuliFarbe_blau_gruen.png	0	880	547	72	111				0	Content		-72	-111	18077612	1350239389
18094	08:58:14.639	00:00:18.094	1086	-1024	-768	-1	-1	-1	-1	4	-1024	-768	-1	-1	-1	-1	4		0	0						StimuliFarbe_blau_gruen.png	0	880	547	72	111				0	Content		-72	-111	18094360	1350256137
18111	08:58:14.656	00:00:18.110	1087	-1024	-768	-1	-1	-1	-1	4	-1024	-768	-1	-1	-1	-1	4		0	0						StimuliFarbe_blau_gruen.png	0	880	547	72	111				0	Content		-72	-111	18110985	1350272762
18128	08:58:14.673	00:00:18.127	1088	-1024	-768	-1	-1	-1	-1	4	-1024	-768	-1	-1	-1	-1	4		0	0						StimuliFarbe_blau_gruen.png	0	880	547	72	111				0	Content		-72	-111	18127611	1350289388
18144	08:58:14.689	00:00:18.144	1089	-1024	-768	-1	-1	-1	-1	4	-1024	-768	-1	-1	-1	-1	4		0	0						StimuliFarbe_blau_gruen.png	0	880	547	72	111				0	Content		-72	-111	18144153	1350305930
18161	08:58:14.706	00:00:18.161	1090	-1024	-768	-1	-1	-1	-1	4	-1024	-768	-1	-1	-1	-1	4		0	0						StimuliFarbe_blau_gruen.png	0	880	547	72	111				0	Content		-72	-111	18161235	1350323012
18178	08:58:14.723	00:00:18.177	1091	-1024	-768	-1	-1	-1	-1	4	-1024	-768	-1	-1	-1	-1	4		0	0						StimuliFarbe_blau_gruen.png	0	880	547	72	111				0	Content		-72	-111	18177903	1350339680
18195	08:58:14.740	00:00:18.194	1092	-1024	-768	-1	-1	-1	-1	4	-1024	-768	-1	-1	-1	-1	4		0	0						StimuliFarbe_blau_gruen.png	0	880	547	72	111				0	Content		-72	-111	18194571	1350356348
18212	08:58:14.757	00:00:18.211	1093	-1024	-768	-1	-1	-1	-1	4	-1024	-768	-1	-1	-1	-1	4		0	0						StimuliFarbe_blau_gruen.png	0	880	547	72	111				0	Content		-72	-111	18211729	1350373506
18228	08:58:14.773	00:00:18.228	1094	-1024	-768	-1	-1	-1	-1	4	-1024	-768	-1	-1	-1	-1	4		0	0						StimuliFarbe_blau_gruen.png	0	880	547	72	111				0	Content		-72	-111	18228397	1350390174
18245	08:58:14.790	00:00:18.245	1095	-1024	-768	-1	-1	-1	-1	4	-1024	-768	-1	-1	-1	-1	4		0	0						StimuliFarbe_blau_gruen.png	0	880	547	72	111				0	Content		-72	-111	18245065	1350406842
18263	08:58:14.808	00:00:18.262	1096	-1024	-768	-1	-1	-1	-1	4	-1024	-768	-1	-1	-1	-1	4		0	0						StimuliFarbe_blau_gruen.png	0	880	547	72	111				0	Content		-72	-111	18262654	1350424431
18278	08:58:14.823	00:00:18.277	1097	-1024	-768	-1	-1	-1	-1	4	-1024	-768	-1	-1	-1	-1	4		0	0						StimuliFarbe_blau_gruen.png	0	880	547	72	111				0	Content		-72	-111	18277523	1350439300
18294	08:58:14.839	00:00:18.294	1098	-1024	-768	-1	-1	-1	-1	4	-1024	-768	-1	-1	-1	-1	4		0	0						StimuliFarbe_blau_gruen.png	0	880	547	72	111				0	Content		-72	-111	18294021	1350455798
18311	08:58:14.856	00:00:18.310	1099	-1024	-768	-1	-1	-1	-1	4	-1024	-768	-1	-1	-1	-1	4		0	0						StimuliFarbe_blau_gruen.png	0	880	547	72	111				0	Content		-72	-111	18310770	1350472547
18327	08:58:14.872	00:00:18.327	1100	-1024	-768	-1	-1	-1	-1	4	-1024	-768	-1	-1	-1	-1	4		0	0						StimuliFarbe_blau_gruen.png	0	880	547	72	111				0	Content		-72	-111	18327448	1350489225
18344	08:58:14.889	00:00:18.344	1101	-1024	-768	-1	-1	-1	-1	4	-1024	-768	-1	-1	-1	-1	4		0	0						StimuliFarbe_blau_gruen.png	0	880	547	72	111				0	Content		-72	-111	18344108	1350505885
18361	08:58:14.906	00:00:18.360	1102	-1024	-768	-1	-1	-1	-1	4	-1024	-768	-1	-1	-1	-1	4		0	0						StimuliFarbe_blau_gruen.png	0	880	547	72	111				0	Content		-72	-111	18360776	1350522553
18378	08:58:14.923	00:00:18.377	1103	-1024	-768	-1	-1	-1	-1	4	-1024	-768	-1	-1	-1	-1	4		0	0						StimuliFarbe_blau_gruen.png	0	880	547	72	111				0	Content		-72	-111	18377646	1350539423
18394	08:58:14.939	00:00:18.394	1104	-1024	-768	-1	-1	-1	-1	4	-1024	-768	-1	-1	-1	-1	4		0	0						StimuliFarbe_blau_gruen.png	0	880	547	72	111				0	Content		-72	-111	18394314	1350556091
18411	08:58:14.956	00:00:18.411	1105	-1024	-768	-1	-1	-1	-1	4	-1024	-768	-1	-1	-1	-1	4		0	0						StimuliFarbe_blau_gruen.png	0	880	547	72	111				0	Content		-72	-111	18411299	1350573076
18428	08:58:14.973	00:00:18.427	1106	-1024	-768	-1	-1	-1	-1	4	-1024	-768	-1	-1	-1	-1	4		0	0						StimuliFarbe_blau_gruen.png	0	880	547	72	111				0	Content		-72	-111	18427967	1350589744
18445	08:58:14.990	00:00:18.444	1107	-1024	-768	-1	-1	-1	-1	4	-1024	-768	-1	-1	-1	-1	4		0	0						StimuliFarbe_blau_gruen.png	0	880	547	72	111				0	Content		-72	-111	18444635	1350606412
18462	08:58:15.007	00:00:18.461	1108	-1024	-768	-1	-1	-1	-1	4	-1024	-768	-1	-1	-1	-1	4		0	0						StimuliFarbe_blau_gruen.png	0	880	547	72	111				0	Content		-72	-111	18461886	1350623663
18479	08:58:15.024	00:00:18.479	1109	-1024	-768	-1	-1	-1	-1	4	-1024	-768	-1	-1	-1	-1	4		0	0						StimuliFarbe_blau_gruen.png	0	880	547	72	111				0	Content		-72	-111	18479135	1350640912
18495	08:58:15.040	00:00:18.495	1110	-1024	-768	-1	-1	-1	-1	4	-1024	-768	-1	-1	-1	-1	4		0	0						StimuliFarbe_blau_gruen.png	0	880	547	72	111				0	Content		-72	-111	18495354	1350657131
18512	08:58:15.057	00:00:18.512	1111	-1024	-768	-1	-1	-1	-1	4	-1024	-768	-1	-1	-1	-1	4		0	0						StimuliFarbe_blau_gruen.png	0	880	547	72	111				0	Content		-72	-111	18512022	1350673799
18529	08:58:15.074	00:00:18.528	1112	-1024	-768	-1	-1	-1	-1	4	-1024	-768	-1	-1	-1	-1	4		0	0						StimuliFarbe_blau_gruen.png	0	880	547	72	111				0	Content		-72	-111	18528690	1350690467
18545	08:58:15.090	00:00:18.545	1113	-1024	-768	-1	-1	-1	-1	4	-1024	-768	-1	-1	-1	-1	4		0	0						StimuliFarbe_blau_gruen.png	0	880	547	72	111				0	Content		-72	-111	18545358	1350707135
18561	08:58:15.106	00:00:18.560	1114	-1024	-768	-1	-1	-1	-1	4	-1024	-768	-1	-1	-1	-1	4		0	0						StimuliFarbe_blau_gruen.png	0	880	547	72	111				0	Content		-72	-111	18560629	1350722406
18577	08:58:15.122	00:00:18.577	1115	-1024	-768	-1	-1	-1	-1	4	-1024	-768	-1	-1	-1	-1	4		0	0						StimuliFarbe_blau_gruen.png	0	880	547	72	111				0	Content		-72	-111	18577253	1350739030
18594	08:58:15.139	00:00:18.593	1116	-1024	-768	-1	-1	-1	-1	4	-1024	-768	-1	-1	-1	-1	4		0	0						StimuliFarbe_blau_gruen.png	0	880	547	72	111				0	Content		-72	-111	18593938	1350755715
18611	08:58:15.156	00:00:18.610	1117	-1024	-768	-1	-1	-1	-1	4	-1024	-768	-1	-1	-1	-1	4		0	0						StimuliFarbe_blau_gruen.png	0	880	547	72	111				0	Content		-72	-111	18610627	1350772404
18628	08:58:15.173	00:00:18.627	1118	-1024	-768	-1	-1	-1	-1	4	-1024	-768	-1	-1	-1	-1	4		0	0						StimuliFarbe_blau_gruen.png	0	880	547	72	111				0	Content		-72	-111	18627502	1350789279
18644	08:58:15.189	00:00:18.644	1119	-1024	-768	-1	-1	-1	-1	4	-1024	-768	-1	-1	-1	-1	4		0	0						StimuliFarbe_blau_gruen.png	0	880	547	72	111				0	Content		-72	-111	18644170	1350805947
18661	08:58:15.206	00:00:18.661	1120	-1024	-768	-1	-1	-1	-1	4	-1024	-768	-1	-1	-1	-1	4		0	0						StimuliFarbe_blau_gruen.png	0	880	547	72	111				0	Content		-72	-111	18661272	1350823049
18678	08:58:15.223	00:00:18.677	1121	-1024	-768	-1	-1	-1	-1	4	-1024	-768	-1	-1	-1	-1	4		0	0						StimuliFarbe_blau_gruen.png	0	880	547	72	111				0	Content		-72	-111	18677940	1350839717
18695	08:58:15.240	00:00:18.694	1122	-1024	-768	-1	-1	-1	-1	4	-1024	-768	-1	-1	-1	-1	4		0	0						StimuliFarbe_blau_gruen.png	0	880	547	72	111				0	Content		-72	-111	18694961	1350856738
18712	08:58:15.257	00:00:18.711	1123	-1024	-768	-1	-1	-1	-1	4	-1024	-768	-1	-1	-1	-1	4		0	0						StimuliFarbe_blau_gruen.png	0	880	547	72	111				0	Content		-72	-111	18711629	1350873406
18728	08:58:15.273	00:00:18.728	1124	-1024	-768	-1	-1	-1	-1	4	-1024	-768	-1	-1	-1	-1	4		0	0						StimuliFarbe_blau_gruen.png	0	880	547	72	111				0	Content		-72	-111	18728297	1350890074
18746	08:58:15.291	00:00:18.745	1125	-1024	-768	-1	-1	-1	-1	4	-1024	-768	-1	-1	-1	-1	4		0	0						StimuliFarbe_blau_gruen.png	0	880	547	72	111				0	Content		-72	-111	18745744	1350907521
18760	08:58:15.305	00:00:18.760	1126	-1024	-768	-1	-1	-1	-1	4	-1024	-768	-1	-1	-1	-1	4		0	0						StimuliFarbe_blau_gruen.png	0	880	547	72	111				0	Content		-72	-111	18760492	1350922269
18777	08:58:15.322	00:00:18.777	1127	-1024	-768	-1	-1	-1	-1	4	-1024	-768	-1	-1	-1	-1	4		0	0						StimuliFarbe_blau_gruen.png	0	880	547	72	111				0	Content		-72	-111	18777115	1350938892
18794	08:58:15.339	00:00:18.793	1128	-1024	-768	-1	-1	-1	-1	4	-1024	-768	-1	-1	-1	-1	4		0	0						StimuliFarbe_blau_gruen.png	0	880	547	72	111				0	Content		-72	-111	18793863	1350955640
18810	08:58:15.355	00:00:18.810	1129	-1024	-768	-1	-1	-1	-1	4	-1024	-768	-1	-1	-1	-1	4		0	0						StimuliFarbe_blau_gruen.png	0	880	547	72	111				0	Content		-72	-111	18810416	1350972193
18827	08:58:15.372	00:00:18.827	1130	-1024	-768	-1	-1	-1	-1	4	-1024	-768	-1	-1	-1	-1	4		0	0						StimuliFarbe_blau_gruen.png	0	880	547	72	111				0	Content		-72	-111	18827077	1350988854
18844	08:58:15.389	00:00:18.843	1131	-1024	-768	-1	-1	-1	-1	4	-1024	-768	-1	-1	-1	-1	4		0	0						StimuliFarbe_blau_gruen.png	0	880	547	72	111				0	Content		-72	-111	18843745	1351005522
18861	08:58:15.406	00:00:18.860	1132	-1024	-768	-1	-1	-1	-1	4	-1024	-768	-1	-1	-1	-1	4		0	0						StimuliFarbe_blau_gruen.png	0	880	547	72	111				0	Content		-72	-111	18860678	1351022455
18877	08:58:15.422	00:00:18.877	1133	-1024	-768	-1	-1	-1	-1	4	-1024	-768	-1	-1	-1	-1	4		0	0						StimuliFarbe_blau_gruen.png	0	880	547	72	111				0	Content		-72	-111	18877346	1351039123
18894	08:58:15.439	00:00:18.894	1134	-1024	-768	-1	-1	-1	-1	4	-1024	-768	-1	-1	-1	-1	4		0	0						StimuliFarbe_blau_gruen.png	0	880	547	72	111				0	Content		-72	-111	18894314	1351056091
18911	08:58:15.456	00:00:18.910	1135	-1024	-768	-1	-1	-1	-1	4	-1024	-768	-1	-1	-1	-1	4		0	0						StimuliFarbe_blau_gruen.png	0	880	547	72	111				0	Content		-72	-111	18910982	1351072759
18928	08:58:15.473	00:00:18.927	1136	-1024	-768	-1	-1	-1	-1	4	-1024	-768	-1	-1	-1	-1	4		0	0						StimuliFarbe_blau_gruen.png	0	880	547	72	111				0	Content		-72	-111	18927650	1351089427
18945	08:58:15.490	00:00:18.944	1137	-1024	-768	-1	-1	-1	-1	4	-1024	-768	-1	-1	-1	-1	4		0	0						StimuliFarbe_blau_gruen.png	0	880	547	72	111				0	Content		-72	-111	18944980	1351106757
18962	08:58:15.507	00:00:18.962	1138	-1024	-768	-1	-1	-1	-1	4	-1024	-768	-1	-1	-1	-1	4		0	0						StimuliFarbe_blau_gruen.png	0	880	547	72	111				0	Content		-72	-111	18962241	1351124018
18978	08:58:15.523	00:00:18.978	1139	-1024	-768	-1	-1	-1	-1	4	-1024	-768	-1	-1	-1	-1	4		0	0						StimuliFarbe_blau_gruen.png	0	880	547	72	111				0	Content		-72	-111	18978280	1351140057
18995	08:58:15.540	00:00:18.994	1140	-1024	-768	-1	-1	-1	-1	4	-1024	-768	-1	-1	-1	-1	4		0	0						StimuliFarbe_blau_gruen.png	0	880	547	72	111				0	Content		-72	-111	18994948	1351156725
19012	08:58:15.557	00:00:19.011	1141	-1024	-768	-1	-1	-1	-1	4	-1024	-768	-1	-1	-1	-1	4		0	0						StimuliFarbe_blau_gruen.png	0	880	547	72	111				0	Content		-72	-111	19011616	1351173393
19027	08:58:15.572	00:00:19.026	1142	-1024	-768	-1	-1	-1	-1	4	-1024	-768	-1	-1	-1	-1	4		0	0						StimuliFarbe_blau_gruen.png	0	880	547	72	111				0	Content		-72	-111	19026980	1351188757
19044	08:58:15.589	00:00:19.043	1143	-1024	-768	-1	-1	-1	-1	4	-1024	-768	-1	-1	-1	-1	4		0	0						StimuliFarbe_blau_gruen.png	0	880	547	72	111				0	Content		-72	-111	19043606	1351205383
19060	08:58:15.605	00:00:19.060	1144	-1024	-768	-1	-1	-1	-1	4	-1024	-768	-1	-1	-1	-1	4		0	0						StimuliFarbe_blau_gruen.png	0	880	547	72	111				0	Content		-72	-111	19060289	1351222066
19077	08:58:15.622	00:00:19.076	1145	-1024	-768	-1	-1	-1	-1	4	-1024	-768	-1	-1	-1	-1	4		0	0						StimuliFarbe_blau_gruen.png	0	880	547	72	111				0	Content		-72	-111	19076980	1351238757
19094	08:58:15.639	00:00:19.093	1146	-1024	-768	-1	-1	-1	-1	4	-1024	-768	-1	-1	-1	-1	4		0	0						StimuliFarbe_blau_gruen.png	0	880	547	72	111				0	Content		-72	-111	19093854	1351255631
19111	08:58:15.656	00:00:19.110	1147	-1024	-768	-1	-1	-1	-1	4	-1024	-768	-1	-1	-1	-1	4		0	0						StimuliFarbe_blau_gruen.png	0	880	547	72	111				0	Content		-72	-111	19110522	1351272299
19128	08:58:15.673	00:00:19.127	1148	-1024	-768	-1	-1	-1	-1	4	-1024	-768	-1	-1	-1	-1	4		0	0						StimuliFarbe_blau_gruen.png	0	880	547	72	111				0	Content		-72	-111	19127632	1351289409
19144	08:58:15.689	00:00:19.144	1149	-1024	-768	-1	-1	-1	-1	4	-1024	-768	-1	-1	-1	-1	4		0	0						StimuliFarbe_blau_gruen.png	0	880	547	72	111				0	Content		-72	-111	19144300	1351306077
19161	08:58:15.706	00:00:19.161	1150	-1024	-768	-1	-1	-1	-1	4	-1024	-768	-1	-1	-1	-1	4		0	0						StimuliFarbe_blau_gruen.png	0	880	547	72	111				0	Content		-72	-111	19161318	1351323095
19178	08:58:15.723	00:00:19.177	1151	-1024	-768	-1	-1	-1	-1	4	-1024	-768	-1	-1	-1	-1	4		0	0						StimuliFarbe_blau_gruen.png	0	880	547	72	111				0	Content		-72	-111	19177986	1351339763
19195	08:58:15.740	00:00:19.194	1152	-1024	-768	-1	-1	-1	-1	4	-1024	-768	-1	-1	-1	-1	4		0	0						StimuliFarbe_blau_gruen.png	0	880	547	72	111				0	Content		-72	-111	19194654	1351356431
19212	08:58:15.757	00:00:19.212	1153	-1024	-768	-1	-1	-1	-1	4	-1024	-768	-1	-1	-1	-1	4		0	0						StimuliFarbe_blau_gruen.png	0	880	547	72	111				0	Content		-72	-111	19212103	1351373880
19227	08:58:15.772	00:00:19.226	1154	-1024	-768	-1	-1	-1	-1	4	-1024	-768	-1	-1	-1	-1	4		0	0						StimuliFarbe_blau_gruen.png	0	880	547	72	111				0	Content		-72	-111	19226851	1351388628
19243	08:58:15.788	00:00:19.243	1155	-1024	-768	-1	-1	-1	-1	4	-1024	-768	-1	-1	-1	-1	4		0	0						StimuliFarbe_blau_gruen.png	0	880	547	72	111				0	Content		-72	-111	19243473	1351405250
19260	08:58:15.805	00:00:19.260	1156	-1024	-768	-1	-1	-1	-1	4	-1024	-768	-1	-1	-1	-1	4		0	0						StimuliFarbe_blau_gruen.png	0	880	547	72	111				0	Content		-72	-111	19260265	1351422042
19277	08:58:15.822	00:00:19.276	1157	-1024	-768	-1	-1	-1	-1	4	-1024	-768	-1	-1	-1	-1	4		0	0						StimuliFarbe_blau_gruen.png	0	880	547	72	111				0	Content		-72	-111	19276905	1351438682
19294	08:58:15.839	00:00:19.293	1158	-1024	-768	-1	-1	-1	-1	4	-1024	-768	-1	-1	-1	-1	4		0	0						StimuliFarbe_blau_gruen.png	0	880	547	72	111				0	Content		-72	-111	19293502	1351455279
19310	08:58:15.855	00:00:19.310	1159	-1024	-768	-1	-1	-1	-1	4	-1024	-768	-1	-1	-1	-1	4		0	0						StimuliFarbe_blau_gruen.png	0	880	547	72	111				0	Content		-72	-111	19310170	1351471947
19327	08:58:15.872	00:00:19.327	1160	-1024	-768	-1	-1	-1	-1	4	-1024	-768	-1	-1	-1	-1	4		0	0						StimuliFarbe_blau_gruen.png	0	880	547	72	111				0	Content		-72	-111	19327072	1351488849
19344	08:58:15.889	00:00:19.343	1161	-1024	-768	-1	-1	-1	-1	4	-1024	-768	-1	-1	-1	-1	4		0	0						StimuliFarbe_blau_gruen.png	0	880	547	72	111				0	Content		-72	-111	19343740	1351505517
19361	08:58:15.906	00:00:19.360	1162	-1024	-768	-1	-1	-1	-1	4	-1024	-768	-1	-1	-1	-1	4		0	0						StimuliFarbe_blau_gruen.png	0	880	547	72	111				0	Content		-72	-111	19360693	1351522470
19377	08:58:15.922	00:00:19.377	1163	-1024	-768	-1	-1	-1	-1	4	-1024	-768	-1	-1	-1	-1	4		0	0						StimuliFarbe_blau_gruen.png	0	880	547	72	111				0	Content		-72	-111	19377361	1351539138
19394	08:58:15.939	00:00:19.394	1164	-1024	-768	-1	-1	-1	-1	4	-1024	-768	-1	-1	-1	-1	4		0	0						StimuliFarbe_blau_gruen.png	0	880	547	72	111				0	Content		-72	-111	19394029	1351555806
19411	08:58:15.956	00:00:19.411	1165	-1024	-768	-1	-1	-1	-1	4	-1024	-768	-1	-1	-1	-1	4		0	0						StimuliFarbe_blau_gruen.png	0	880	547	72	111				0	Content		-72	-111	19411232	1351573009
19429	08:58:15.974	00:00:19.428	1166	-1024	-768	-1	-1	-1	-1	4	-1024	-768	-1	-1	-1	-1	4		0	0						StimuliFarbe_blau_gruen.png	0	880	547	72	111				0	Content		-72	-111	19428596	1351590373
19445	08:58:15.990	00:00:19.444	1167	-1024	-768	-1	-1	-1	-1	4	-1024	-768	-1	-1	-1	-1	4		0	0						StimuliFarbe_blau_gruen.png	0	880	547	72	111				0	Content		-72	-111	19444639	1351606416
19461	08:58:16.006	00:00:19.461	1168	-1024	-768	-1	-1	-1	-1	4	-1024	-768	-1	-1	-1	-1	4		0	0						StimuliFarbe_blau_gruen.png	0	880	547	72	111				0	Content		-72	-111	19461307	1351623084
19478	08:58:16.023	00:00:19.477	1169	-1024	-768	-1	-1	-1	-1	4	-1024	-768	-1	-1	-1	-1	4		0	0						StimuliFarbe_blau_gruen.png	0	880	547	72	111				0	Content		-72	-111	19477975	1351639752
19493	08:58:16.038	00:00:19.493	1170	-1024	-768	-1	-1	-1	-1	4	-1024	-768	-1	-1	-1	-1	4		0	0						StimuliFarbe_blau_gruen.png	0	880	547	72	111				0	Content		-72	-111	19493345	1351655122
19510	08:58:16.055	00:00:19.509	1171	-1024	-768	-1	-1	-1	-1	4	-1024	-768	-1	-1	-1	-1	4		0	0						StimuliFarbe_blau_gruen.png	0	880	547	72	111				0	Content		-72	-111	19509971	1351671748
19527	08:58:16.072	00:00:19.526	1172	-1024	-768	-1	-1	-1	-1	4	-1024	-768	-1	-1	-1	-1	4		0	0						StimuliFarbe_blau_gruen.png	0	880	547	72	111				0	Content		-72	-111	19526779	1351688556
19543	08:58:16.088	00:00:19.543	1173	-1024	-768	-1	-1	-1	-1	4	-1024	-768	-1	-1	-1	-1	4		0	0						StimuliFarbe_blau_gruen.png	0	880	547	72	111				0	Content		-72	-111	19543342	1351705119
19560	08:58:16.105	00:00:19.560	1174	-1024	-768	-1	-1	-1	-1	4	-1024	-768	-1	-1	-1	-1	4		0	0						StimuliFarbe_blau_gruen.png	0	880	547	72	111				0	Content		-72	-111	19560281	1351722058
19577	08:58:16.122	00:00:19.576	1175	-1024	-768	-1	-1	-1	-1	4	-1024	-768	-1	-1	-1	-1	4		0	0						StimuliFarbe_blau_gruen.png	0	880	547	72	111				0	Content		-72	-111	19576949	1351738726
19594	08:58:16.139	00:00:19.594	1176	-1024	-768	-1	-1	-1	-1	4	-1024	-768	-1	-1	-1	-1	4		0	0						StimuliFarbe_blau_gruen.png	0	880	547	72	111				0	Content		-72	-111	19594085	1351755862
19611	08:58:16.156	00:00:19.610	1177	-1024	-768	-1	-1	-1	-1	4	-1024	-768	-1	-1	-1	-1	4		0	0						StimuliFarbe_blau_gruen.png	0	880	547	72	111				0	Content		-72	-111	19610753	1351772530
19628	08:58:16.173	00:00:19.627	1178	-1024	-768	-1	-1	-1	-1	4	-1024	-768	-1	-1	-1	-1	4		0	0						StimuliFarbe_blau_gruen.png	0	880	547	72	111				0	Content		-72	-111	19627782	1351789559
19644	08:58:16.189	00:00:19.644	1179	-1024	-768	-1	-1	-1	-1	4	-1024	-768	-1	-1	-1	-1	4		0	0						StimuliFarbe_blau_gruen.png	0	880	547	72	111				0	Content		-72	-111	19644450	1351806227
19661	08:58:16.206	00:00:19.661	1180	-1024	-768	-1	-1	-1	-1	4	-1024	-768	-1	-1	-1	-1	4		0	0						StimuliFarbe_blau_gruen.png	0	880	547	72	111				0	Content		-72	-111	19661118	1351822895
19678	08:58:16.223	00:00:19.678	1181	-1024	-768	-1	-1	-1	-1	4	-1024	-768	-1	-1	-1	-1	4		0	0						StimuliFarbe_blau_gruen.png	0	880	547	72	111				0	Content		-72	-111	19678463	1351840240
19693	08:58:16.238	00:00:19.693	1182	-1024	-768	-1	-1	-1	-1	4	-1024	-768	-1	-1	-1	-1	4		0	0						StimuliFarbe_blau_gruen.png	0	880	547	72	111				0	Content		-72	-111	19693216	1351854993
19710	08:58:16.255	00:00:19.709	1183	-1024	-768	-1	-1	-1	-1	4	-1024	-768	-1	-1	-1	-1	4		0	0						StimuliFarbe_blau_gruen.png	0	880	547	72	111				0	Content		-72	-111	19709833	1351871610
19727	08:58:16.272	00:00:19.726	1184	-1024	-768	-1	-1	-1	-1	4	-1024	-768	-1	-1	-1	-1	4		0	0						StimuliFarbe_blau_gruen.png	0	880	547	72	111				0	Content		-72	-111	19726582	1351888359
19743	08:58:16.288	00:00:19.743	1185	-1024	-768	-1	-1	-1	-1	4	-1024	-768	-1	-1	-1	-1	4		0	0						StimuliFarbe_blau_gruen.png	0	880	547	72	111				0	Content		-72	-111	19743259	1351905036
19760	08:58:16.305	00:00:19.759	1186	-1024	-768	-1	-1	-1	-1	4	-1024	-768	-1	-1	-1	-1	4		0	0						StimuliFarbe_blau_gruen.png	0	880	547	72	111				0	Content		-72	-111	19759855	1351921632
19777	08:58:16.322	00:00:19.776	1187	-1024	-768	-1	-1	-1	-1	4	-1024	-768	-1	-1	-1	-1	4		0	0						StimuliFarbe_blau_gruen.png	0	880	547	72	111				0	Content		-72	-111	19776523	1351938300
19793	08:58:16.338	00:00:19.793	1188	-1024	-768	-1	-1	-1	-1	4	-1024	-768	-1	-1	-1	-1	4		0	0						StimuliFarbe_blau_gruen.png	0	880	547	72	111				0	Content		-72	-111	19793426	1351955203
19810	08:58:16.355	00:00:19.810	1189	-1024	-768	-1	-1	-1	-1	4	-1024	-768	-1	-1	-1	-1	4		0	0						StimuliFarbe_blau_gruen.png	0	880	547	72	111				0	Content		-72	-111	19810094	1351971871
19827	08:58:16.372	00:00:19.827	1190	-1024	-768	-1	-1	-1	-1	4	-1024	-768	-1	-1	-1	-1	4		0	0						StimuliFarbe_blau_gruen.png	0	880	547	72	111				0	Content		-72	-111	19827088	1351988865
19844	08:58:16.389	00:00:19.843	1191	-1024	-768	-1	-1	-1	-1	4	-1024	-768	-1	-1	-1	-1	4		0	0						StimuliFarbe_blau_gruen.png	0	880	547	72	111				0	Content		-72	-111	19843756	1352005533
19860	08:58:16.405	00:00:19.860	1192	-1024	-768	-1	-1	-1	-1	4	-1024	-768	-1	-1	-1	-1	4		0	0						StimuliFarbe_blau_gruen.png	0	880	547	72	111				0	Content		-72	-111	19860424	1352022201
19878	08:58:16.423	00:00:19.877	1193	-1024	-768	-1	-1	-1	-1	4	-1024	-768	-1	-1	-1	-1	4		0	0						StimuliFarbe_blau_gruen.png	0	880	547	72	111				0	Content		-72	-111	19877701	1352039478
19895	08:58:16.440	00:00:19.894	1194	-1024	-768	-1	-1	-1	-1	4	-1024	-768	-1	-1	-1	-1	4		0	0						StimuliFarbe_blau_gruen.png	0	880	547	72	111				0	Content		-72	-111	19894947	1352056724
19911	08:58:16.456	00:00:19.910	1195	-1024	-768	-1	-1	-1	-1	4	-1024	-768	-1	-1	-1	-1	4		0	0						StimuliFarbe_blau_gruen.png	0	880	547	72	111				0	Content		-72	-111	19910989	1352072766
19928	08:58:16.473	00:00:19.927	1196	-1024	-768	-1	-1	-1	-1	4	-1024	-768	-1	-1	-1	-1	4		0	0						StimuliFarbe_blau_gruen.png	0	880	547	72	111				0	Content		-72	-111	19927657	1352089434
19944	08:58:16.489	00:00:19.944	1197	-1024	-768	-1	-1	-1	-1	4	-1024	-768	-1	-1	-1	-1	4		0	0						StimuliFarbe_blau_gruen.png	0	880	547	72	111				0	Content		-72	-111	19944325	1352106102
19960	08:58:16.505	00:00:19.959	1198	-1024	-768	-1	-1	-1	-1	4	-1024	-768	-1	-1	-1	-1	4		0	0						StimuliFarbe_blau_gruen.png	0	880	547	72	111				0	Content		-72	-111	19959696	1352121473
19976	08:58:16.521	00:00:19.976	1199	-1024	-768	-1	-1	-1	-1	4	-1024	-768	-1	-1	-1	-1	4		0	0						StimuliFarbe_blau_gruen.png	0	880	547	72	111				0	Content		-72	-111	19976317	1352138094
19993	08:58:16.538	00:00:19.993	1200	-1024	-768	-1	-1	-1	-1	4	-1024	-768	-1	-1	-1	-1	4		0	0						StimuliFarbe_blau_gruen.png	0	880	547	72	111				0	Content		-72	-111	19993125	1352154902
20010	08:58:16.555	00:00:20.009	1201	-1024	-768	-1	-1	-1	-1	4	-1024	-768	-1	-1	-1	-1	4		0	0						StimuliFarbe_blau_gruen.png	0	880	547	72	111				0	Content		-72	-111	20009692	1352171469
20027	08:58:16.572	00:00:20.026	1202	-1024	-768	-1	-1	-1	-1	4	-1024	-768	-1	-1	-1	-1	4		0	0						StimuliFarbe_blau_gruen.png	0	880	547	72	111				0	Content		-72	-111	20026629	1352188406
20043	08:58:16.588	00:00:20.043	1203	-1024	-768	-1	-1	-1	-1	4	-1024	-768	-1	-1	-1	-1	4		0	0						StimuliFarbe_blau_gruen.png	0	880	547	72	111				0	Content		-72	-111	20043297	1352205074
20060	08:58:16.605	00:00:20.060	1204	-1024	-768	-1	-1	-1	-1	4	-1024	-768	-1	-1	-1	-1	4		0	0						StimuliFarbe_blau_gruen.png	0	880	547	72	111				0	Content		-72	-111	20060432	1352222209
20077	08:58:16.622	00:00:20.077	1205	-1024	-768	-1	-1	-1	-1	4	-1024	-768	-1	-1	-1	-1	4		0	0						StimuliFarbe_blau_gruen.png	0	880	547	72	111				0	Content		-72	-111	20077100	1352238877
20094	08:58:16.639	00:00:20.094	1206	-1024	-768	-1	-1	-1	-1	4	-1024	-768	-1	-1	-1	-1	4		0	0						StimuliFarbe_blau_gruen.png	0	880	547	72	111				0	Content		-72	-111	20094130	1352255907
20111	08:58:16.656	00:00:20.110	1207	-1024	-768	-1	-1	-1	-1	4	-1024	-768	-1	-1	-1	-1	4		0	0						StimuliFarbe_blau_gruen.png	0	880	547	72	111				0	Content		-72	-111	20110798	1352272575
20127	08:58:16.672	00:00:20.127	1208	-1024	-768	-1	-1	-1	-1	4	-1024	-768	-1	-1	-1	-1	4		0	0						StimuliFarbe_blau_gruen.png	0	880	547	72	111				0	Content		-72	-111	20127466	1352289243
20145	08:58:16.690	00:00:20.144	1209	-1024	-768	-1	-1	-1	-1	4	-1024	-768	-1	-1	-1	-1	4		0	0						StimuliFarbe_blau_gruen.png	0	880	547	72	111				0	Content		-72	-111	20144812	1352306589
20160	08:58:16.705	00:00:20.159	1210	-1024	-768	-1	-1	-1	-1	4	-1024	-768	-1	-1	-1	-1	4		0	0						StimuliFarbe_blau_gruen.png	0	880	547	72	111				0	Content		-72	-111	20159560	1352321337
20176	08:58:16.721	00:00:20.176	1211	-1024	-768	-1	-1	-1	-1	4	-1024	-768	-1	-1	-1	-1	4		0	0						StimuliFarbe_blau_gruen.png	0	880	547	72	111				0	Content		-72	-111	20176185	1352337962
20193	08:58:16.738	00:00:20.192	1212	-1024	-768	-1	-1	-1	-1	4	-1024	-768	-1	-1	-1	-1	4		0	0						StimuliFarbe_blau_gruen.png	0	880	547	72	111				0	Content		-72	-111	20192941	1352354718
20210	08:58:16.755	00:00:20.209	1213	-1024	-768	-1	-1	-1	-1	4	-1024	-768	-1	-1	-1	-1	4		0	0						StimuliFarbe_blau_gruen.png	0	880	547	72	111				0	Content		-72	-111	20209613	1352371390
20226	08:58:16.771	00:00:20.226	1214	-1024	-768	-1	-1	-1	-1	4	-1024	-768	-1	-1	-1	-1	4		0	0						StimuliFarbe_blau_gruen.png	0	880	547	72	111				0	Content		-72	-111	20226211	1352387988
20243	08:58:16.788	00:00:20.242	1215	-1024	-768	-1	-1	-1	-1	4	-1024	-768	-1	-1	-1	-1	4		0	0						StimuliFarbe_blau_gruen.png	0	880	547	72	111				0	Content		-72	-111	20242879	1352404656
20260	08:58:16.805	00:00:20.259	1216	-1024	-768	-1	-1	-1	-1	4	-1024	-768	-1	-1	-1	-1	4		0	0						StimuliFarbe_blau_gruen.png	0	880	547	72	111				0	Content		-72	-111	20259788	1352421565
20276	08:58:16.821	00:00:20.276	1217	-1024	-768	-1	-1	-1	-1	4	-1024	-768	-1	-1	-1	-1	4		0	0						StimuliFarbe_blau_gruen.png	0	880	547	72	111				0	Content		-72	-111	20276456	1352438233
20293	08:58:16.838	00:00:20.293	1218	-1024	-768	-1	-1	-1	-1	4	-1024	-768	-1	-1	-1	-1	4		0	0						StimuliFarbe_blau_gruen.png	0	880	547	72	111				0	Content		-72	-111	20293451	1352455228
20310	08:58:16.855	00:00:20.310	1219	-1024	-768	-1	-1	-1	-1	4	-1024	-768	-1	-1	-1	-1	4		0	0						StimuliFarbe_blau_gruen.png	0	880	547	72	111				0	Content		-72	-111	20310119	1352471896
20327	08:58:16.872	00:00:20.326	1220	-1024	-768	-1	-1	-1	-1	4	-1024	-768	-1	-1	-1	-1	4		0	0						StimuliFarbe_blau_gruen.png	0	880	547	72	111				0	Content		-72	-111	20326787	1352488564
20344	08:58:16.889	00:00:20.344	1221	-1024	-768	-1	-1	-1	-1	4	-1024	-768	-1	-1	-1	-1	4		0	0						StimuliFarbe_blau_gruen.png	0	880	547	72	111				0	Content		-72	-111	20344055	1352505832
20361	08:58:16.906	00:00:20.361	1222	-1024	-768	-1	-1	-1	-1	4	-1024	-768	-1	-1	-1	-1	4		0	0						StimuliFarbe_blau_gruen.png	0	880	547	72	111				0	Content		-72	-111	20361303	1352523080
20377	08:58:16.922	00:00:20.377	1223	-1024	-768	-1	-1	-1	-1	4	-1024	-768	-1	-1	-1	-1	4		0	0						StimuliFarbe_blau_gruen.png	0	880	547	72	111				0	Content		-72	-111	20377346	1352539123
20394	08:58:16.939	00:00:20.394	1224	-1024	-768	-1	-1	-1	-1	4	-1024	-768	-1	-1	-1	-1	4		0	0						StimuliFarbe_blau_gruen.png	0	880	547	72	111				0	Content		-72	-111	20394014	1352555791
20411	08:58:16.956	00:00:20.410	1225	-1024	-768	-1	-1	-1	-1	4	-1024	-768	-1	-1	-1	-1	4		0	0						StimuliFarbe_blau_gruen.png	0	880	547	72	111				0	Content		-72	-111	20410682	1352572459
20426	08:58:16.971	00:00:20.426	1226	-1024	-768	-1	-1	-1	-1	4	-1024	-768	-1	-1	-1	-1	4		0	0						StimuliFarbe_blau_gruen.png	0	880	547	72	111				0	Content		-72	-111	20426052	1352587829
20443	08:58:16.988	00:00:20.442	1227	-1024	-768	-1	-1	-1	-1	4	-1024	-768	-1	-1	-1	-1	4		0	0						StimuliFarbe_blau_gruen.png	0	880	547	72	111				0	Content		-72	-111	20442799	1352604576
20459	08:58:17.004	00:00:20.459	1228	-1024	-768	-1	-1	-1	-1	4	-1024	-768	-1	-1	-1	-1	4		0	0						StimuliFarbe_blau_gruen.png	0	880	547	72	111				0	Content		-72	-111	20459480	1352621257
20476	08:58:17.021	00:00:20.476	1229	-1024	-768	-1	-1	-1	-1	4	-1024	-768	-1	-1	-1	-1	4		0	0						StimuliFarbe_blau_gruen.png	0	880	547	72	111				0	Content		-72	-111	20476047	1352637824
20493	08:58:17.038	00:00:20.492	1230	-1024	-768	-1	-1	-1	-1	4	-1024	-768	-1	-1	-1	-1	4		0	0						StimuliFarbe_blau_gruen.png	0	880	547	72	111				0	Content		-72	-111	20492985	1352654762
20510	08:58:17.055	00:00:20.509	1231	-1024	-768	-1	-1	-1	-1	4	-1024	-768	-1	-1	-1	-1	4		0	0						StimuliFarbe_blau_gruen.png	0	880	547	72	111				0	Content		-72	-111	20509653	1352671430
20527	08:58:17.072	00:00:20.526	1232	-1024	-768	-1	-1	-1	-1	4	-1024	-768	-1	-1	-1	-1	4		0	0						StimuliFarbe_blau_gruen.png	0	880	547	72	111				0	Content		-72	-111	20526787	1352688564
20543	08:58:17.088	00:00:20.543	1233	-1024	-768	-1	-1	-1	-1	4	-1024	-768	-1	-1	-1	-1	4		0	0						StimuliFarbe_blau_gruen.png	0	880	547	72	111				0	Content		-72	-111	20543455	1352705232
20560	08:58:17.105	00:00:20.560	1234	-1024	-768	-1	-1	-1	-1	4	-1024	-768	-1	-1	-1	-1	4		0	0						StimuliFarbe_blau_gruen.png	0	880	547	72	111				0	Content		-72	-111	20560486	1352722263
20577	08:58:17.122	00:00:20.577	1235	-1024	-768	-1	-1	-1	-1	4	-1024	-768	-1	-1	-1	-1	4		0	0						StimuliFarbe_blau_gruen.png	0	880	547	72	111				0	Content		-72	-111	20577154	1352738931
20594	08:58:17.139	00:00:20.593	1236	-1024	-768	-1	-1	-1	-1	4	-1024	-768	-1	-1	-1	-1	4		0	0						StimuliFarbe_blau_gruen.png	0	880	547	72	111				0	Content		-72	-111	20593822	1352755599
20611	08:58:17.156	00:00:20.611	1237	-1024	-768	-1	-1	-1	-1	4	-1024	-768	-1	-1	-1	-1	4		0	0						StimuliFarbe_blau_gruen.png	0	880	547	72	111				0	Content		-72	-111	20611168	1352772945
20626	08:58:17.171	00:00:20.626	1238	-1024	-768	-1	-1	-1	-1	4	-1024	-768	-1	-1	-1	-1	4		0	0						StimuliFarbe_blau_gruen.png	0	880	547	72	111				0	Content		-72	-111	20626040	1352787817
20643	08:58:17.188	00:00:20.642	1239	-1024	-768	-1	-1	-1	-1	4	-1024	-768	-1	-1	-1	-1	4		0	0						StimuliFarbe_blau_gruen.png	0	880	547	72	111				0	Content		-72	-111	20642667	1352804444
20659	08:58:17.204	00:00:20.659	1240	-1024	-768	-1	-1	-1	-1	4	-1024	-768	-1	-1	-1	-1	4		0	0						StimuliFarbe_blau_gruen.png	0	880	547	72	111				0	Content		-72	-111	20659291	1352821068
20676	08:58:17.221	00:00:20.675	1241	-1024	-768	-1	-1	-1	-1	4	-1024	-768	-1	-1	-1	-1	4		0	0						StimuliFarbe_blau_gruen.png	0	880	547	72	111				0	Content		-72	-111	20675971	1352837748
20693	08:58:17.238	00:00:20.692	1242	-1024	-768	-1	-1	-1	-1	4	-1024	-768	-1	-1	-1	-1	4		0	0						StimuliFarbe_blau_gruen.png	0	880	547	72	111				0	Content		-72	-111	20692631	1352854408
20709	08:58:17.254	00:00:20.709	1243	-1024	-768	-1	-1	-1	-1	4	-1024	-768	-1	-1	-1	-1	4		0	0						StimuliFarbe_blau_gruen.png	0	880	547	72	111				0	Content		-72	-111	20709299	1352871076
20726	08:58:17.271	00:00:20.726	1244	-1024	-768	-1	-1	-1	-1	4	-1024	-768	-1	-1	-1	-1	4		0	0						StimuliFarbe_blau_gruen.png	0	880	547	72	111				0	Content		-72	-111	20726232	1352888009
20743	08:58:17.288	00:00:20.742	1245	-1024	-768	-1	-1	-1	-1	4	-1024	-768	-1	-1	-1	-1	4		0	0						StimuliFarbe_blau_gruen.png	0	880	547	72	111				0	Content		-72	-111	20742900	1352904677
20760	08:58:17.305	00:00:20.759	1246	-1024	-768	-1	-1	-1	-1	4	-1024	-768	-1	-1	-1	-1	4		0	0						StimuliFarbe_blau_gruen.png	0	880	547	72	111				0	Content		-72	-111	20759863	1352921640
20777	08:58:17.322	00:00:20.776	1247	-1024	-768	-1	-1	-1	-1	4	-1024	-768	-1	-1	-1	-1	4		0	0						StimuliFarbe_blau_gruen.png	0	880	547	72	111				0	Content		-72	-111	20776531	1352938308
20793	08:58:17.338	00:00:20.793	1248	-1024	-768	-1	-1	-1	-1	4	-1024	-768	-1	-1	-1	-1	4		0	0						StimuliFarbe_blau_gruen.png	0	880	547	72	111				0	Content		-72	-111	20793199	1352954976
20810	08:58:17.355	00:00:20.810	1249	-1024	-768	-1	-1	-1	-1	4	-1024	-768	-1	-1	-1	-1	4		0	0						StimuliFarbe_blau_gruen.png	0	880	547	72	111				0	Content		-72	-111	20810412	1352972189
20828	08:58:17.373	00:00:20.827	1250	-1024	-768	-1	-1	-1	-1	4	-1024	-768	-1	-1	-1	-1	4		0	0						StimuliFarbe_blau_gruen.png	0	880	547	72	111				0	Content		-72	-111	20827658	1352989435
20844	08:58:17.389	00:00:20.843	1251	-1024	-768	-1	-1	-1	-1	4	-1024	-768	-1	-1	-1	-1	4		0	0						StimuliFarbe_blau_gruen.png	0	880	547	72	111				0	Content		-72	-111	20843700	1353005477
20860	08:58:17.405	00:00:20.860	1252	-1024	-768	-1	-1	-1	-1	4	-1024	-768	-1	-1	-1	-1	4		0	0						StimuliFarbe_blau_gruen.png	0	880	547	72	111				0	Content		-72	-111	20860368	1353022145
20877	08:58:17.422	00:00:20.877	1253	-1024	-768	-1	-1	-1	-1	4	-1024	-768	-1	-1	-1	-1	4		0	0						StimuliFarbe_blau_gruen.png	0	880	547	72	111				0	Content		-72	-111	20877036	1353038813
20893	08:58:17.438	00:00:20.892	1254	-1024	-768	-1	-1	-1	-1	4	-1024	-768	-1	-1	-1	-1	4		0	0						StimuliFarbe_blau_gruen.png	0	880	547	72	111				0	Content		-72	-111	20892532	1353054309
20909	08:58:17.454	00:00:20.909	1255	-1024	-768	-1	-1	-1	-1	4	-1024	-768	-1	-1	-1	-1	4		0	0						StimuliFarbe_blau_gruen.png	0	880	547	72	111				0	Content		-72	-111	20909155	1353070932
20926	08:58:17.471	00:00:20.925	1256	-1024	-768	-1	-1	-1	-1	4	-1024	-768	-1	-1	-1	-1	4		0	0						StimuliFarbe_blau_gruen.png	0	880	547	72	111				0	Content		-72	-111	20925835	1353087612
20943	08:58:17.488	00:00:20.942	1257	-1024	-768	-1	-1	-1	-1	4	-1024	-768	-1	-1	-1	-1	4		0	0						StimuliFarbe_blau_gruen.png	0	880	547	72	111				0	Content		-72	-111	20942526	1353104303
20959	08:58:17.504	00:00:20.959	1258	-1024	-768	-1	-1	-1	-1	4	-1024	-768	-1	-1	-1	-1	4		0	0						StimuliFarbe_blau_gruen.png	0	880	547	72	111				0	Content		-72	-111	20959402	1353121179
20976	08:58:17.521	00:00:20.976	1259	-1024	-768	-1	-1	-1	-1	4	-1024	-768	-1	-1	-1	-1	4		0	0						StimuliFarbe_blau_gruen.png	0	880	547	72	111				0	Content		-72	-111	20976069	1353137846
20993	08:58:17.538	00:00:20.993	1260	-1024	-768	-1	-1	-1	-1	4	-1024	-768	-1	-1	-1	-1	4		0	0						StimuliFarbe_blau_gruen.png	0	880	547	72	111				0	Content		-72	-111	20993172	1353154949
21010	08:58:17.555	00:00:21.009	1261	-1024	-768	-1	-1	-1	-1	4	-1024	-768	-1	-1	-1	-1	4		0	0						StimuliFarbe_blau_gruen.png	0	880	547	72	111				0	Content		-72	-111	21009840	1353171617
21027	08:58:17.572	00:00:21.026	1262	-1024	-768	-1	-1	-1	-1	4	-1024	-768	-1	-1	-1	-1	4		0	0						StimuliFarbe_blau_gruen.png	0	880	547	72	111				0	Content		-72	-111	21026860	1353188637
21044	08:58:17.589	00:00:21.043	1263	-1024	-768	-1	-1	-1	-1	4	-1024	-768	-1	-1	-1	-1	4		0	0						StimuliFarbe_blau_gruen.png	0	880	547	72	111				0	Content		-72	-111	21043528	1353205305
21060	08:58:17.605	00:00:21.060	1264	-1024	-768	-1	-1	-1	-1	4	-1024	-768	-1	-1	-1	-1	4		0	0						StimuliFarbe_blau_gruen.png	0	880	547	72	111				0	Content		-72	-111	21060196	1353221973
21078	08:58:17.623	00:00:21.077	1265	-1024	-768	-1	-1	-1	-1	4	-1024	-768	-1	-1	-1	-1	4		0	0						StimuliFarbe_blau_gruen.png	0	880	547	72	111				0	Content		-72	-111	21077649	1353239426
21092	08:58:17.637	00:00:21.092	1266	-1024	-768	-1	-1	-1	-1	4	-1024	-768	-1	-1	-1	-1	4		0	0						StimuliFarbe_blau_gruen.png	0	880	547	72	111				0	Content		-72	-111	21092396	1353254173
21109	08:58:17.654	00:00:21.109	1267	-1024	-768	-1	-1	-1	-1	4	-1024	-768	-1	-1	-1	-1	4		0	0						StimuliFarbe_blau_gruen.png	0	880	547	72	111				0	Content		-72	-111	21109020	1353270797
21126	08:58:17.671	00:00:21.125	1268	-1024	-768	-1	-1	-1	-1	4	-1024	-768	-1	-1	-1	-1	4		0	0						StimuliFarbe_blau_gruen.png	0	880	547	72	111				0	Content		-72	-111	21125644	1353287421
21142	08:58:17.687	00:00:21.142	1269	-1024	-768	-1	-1	-1	-1	4	-1024	-768	-1	-1	-1	-1	4		0	0						StimuliFarbe_blau_gruen.png	0	880	547	72	111				0	Content		-72	-111	21142321	1353304098
21159	08:58:17.704	00:00:21.158	1270	-1024	-768	-1	-1	-1	-1	4	-1024	-768	-1	-1	-1	-1	4		0	0						StimuliFarbe_blau_gruen.png	0	880	547	72	111				0	Content		-72	-111	21158982	1353320759
21176	08:58:17.721	00:00:21.175	1271	-1024	-768	-1	-1	-1	-1	4	-1024	-768	-1	-1	-1	-1	4		0	0						StimuliFarbe_blau_gruen.png	0	880	547	72	111				0	Content		-72	-111	21175650	1353337427
21193	08:58:17.738	00:00:21.192	1272	-1024	-768	-1	-1	-1	-1	4	-1024	-768	-1	-1	-1	-1	4		0	0						StimuliFarbe_blau_gruen.png	0	880	547	72	111				0	Content		-72	-111	21192591	1353354368
21209	08:58:17.754	00:00:21.209	1273	-1024	-768	-1	-1	-1	-1	4	-1024	-768	-1	-1	-1	-1	4		0	0						StimuliFarbe_blau_gruen.png	0	880	547	72	111				0	Content		-72	-111	21209259	1353371036
21226	08:58:17.771	00:00:21.226	1274	-1024	-768	-1	-1	-1	-1	4	-1024	-768	-1	-1	-1	-1	4		0	0						StimuliFarbe_blau_gruen.png	0	880	547	72	111				0	Content		-72	-111	21226225	1353388002
21243	08:58:17.788	00:00:21.242	1275	-1024	-768	-1	-1	-1	-1	4	-1024	-768	-1	-1	-1	-1	4		0	0						StimuliFarbe_blau_gruen.png	0	880	547	72	111				0	Content		-72	-111	21242893	1353404670
21260	08:58:17.805	00:00:21.259	1276	-1024	-768	-1	-1	-1	-1	4	-1024	-768	-1	-1	-1	-1	4		0	0						StimuliFarbe_blau_gruen.png	0	880	547	72	111				0	Content		-72	-111	21259561	1353421338
21277	08:58:17.822	00:00:21.276	1277	-1024	-768	-1	-1	-1	-1	4	-1024	-768	-1	-1	-1	-1	4		0	0						StimuliFarbe_blau_gruen.png	0	880	547	72	111				0	Content		-72	-111	21276857	1353438634
21294	08:58:17.839	00:00:21.293	1278	-1024	-768	-1	-1	-1	-1	4	-1024	-768	-1	-1	-1	-1	4		0	0						StimuliFarbe_blau_gruen.png	0	880	547	72	111				0	Content		-72	-111	21293525	1353455302
21310	08:58:17.855	00:00:21.309	1279	-1024	-768	-1	-1	-1	-1	4	-1024	-768	-1	-1	-1	-1	4		0	0						StimuliFarbe_blau_gruen.png	0	880	547	72	111				0	Content		-72	-111	21309734	1353471511
21326	08:58:17.871	00:00:21.326	1280	-1024	-768	-1	-1	-1	-1	4	-1024	-768	-1	-1	-1	-1	4		0	0						StimuliFarbe_blau_gruen.png	0	880	547	72	111				0	Content		-72	-111	21326402	1353488179
21343	08:58:17.888	00:00:21.343	1281	-1024	-768	-1	-1	-1	-1	4	-1024	-768	-1	-1	-1	-1	4		0	0						StimuliFarbe_blau_gruen.png	0	880	547	72	111				0	Content		-72	-111	21343070	1353504847
21359	08:58:17.904	00:00:21.358	1282	-1024	-768	-1	-1	-1	-1	4	-1024	-768	-1	-1	-1	-1	4		0	0						StimuliFarbe_blau_gruen.png	0	880	547	72	111				0	Content		-72	-111	21358891	1353520668
21376	08:58:17.921	00:00:21.375	1283	-1024	-768	-1	-1	-1	-1	4	-1024	-768	-1	-1	-1	-1	4		0	0						StimuliFarbe_blau_gruen.png	0	880	547	72	111				0	Content		-72	-111	21375513	1353537290
21392	08:58:17.937	00:00:21.392	1284	-1024	-768	-1	-1	-1	-1	4	-1024	-768	-1	-1	-1	-1	4		0	0						StimuliFarbe_blau_gruen.png	0	880	547	72	111				0	Content		-72	-111	21392135	1353553912
21409	08:58:17.954	00:00:21.408	1285	-1024	-768	-1	-1	-1	-1	4	-1024	-768	-1	-1	-1	-1	4		0	0						StimuliFarbe_blau_gruen.png	0	880	547	72	111				0	Content		-72	-111	21408821	1353570598
21425	08:58:17.970	00:00:21.425	1286	-1024	-768	-1	-1	-1	-1	4	-1024	-768	-1	-1	-1	-1	4		0	0						StimuliFarbe_blau_gruen.png	0	880	547	72	111				0	Content		-72	-111	21425489	1353587266
21442	08:58:17.987	00:00:21.442	1287	-1024	-768	-1	-1	-1	-1	4	-1024	-768	-1	-1	-1	-1	4		0	0						StimuliFarbe_blau_gruen.png	0	880	547	72	111				0	Content		-72	-111	21442123	1353603900
21459	08:58:18.004	00:00:21.458	1288	-1024	-768	-1	-1	-1	-1	4	-1024	-768	-1	-1	-1	-1	4		0	0						StimuliFarbe_blau_gruen.png	0	880	547	72	111				0	Content		-72	-111	21458791	1353620568
21476	08:58:18.021	00:00:21.475	1289	-1024	-768	-1	-1	-1	-1	4	-1024	-768	-1	-1	-1	-1	4		0	0						StimuliFarbe_blau_gruen.png	0	880	547	72	111				0	Content		-72	-111	21475654	1353637431
21492	08:58:18.037	00:00:21.492	1290	-1024	-768	-1	-1	-1	-1	4	-1024	-768	-1	-1	-1	-1	4		0	0						StimuliFarbe_blau_gruen.png	0	880	547	72	111				0	Content		-72	-111	21492322	1353654099
21509	08:58:18.054	00:00:21.508	1291	-1024	-768	-1	-1	-1	-1	4	-1024	-768	-1	-1	-1	-1	4		0	0						StimuliFarbe_blau_gruen.png	0	880	547	72	111				0	Content		-72	-111	21508990	1353670767
21526	08:58:18.071	00:00:21.526	1292	-1024	-768	-1	-1	-1	-1	4	-1024	-768	-1	-1	-1	-1	4		0	0						StimuliFarbe_blau_gruen.png	0	880	547	72	111				0	Content		-72	-111	21526121	1353687898
21543	08:58:18.088	00:00:21.542	1293	-1024	-768	-1	-1	-1	-1	4	-1024	-768	-1	-1	-1	-1	4		0	0						StimuliFarbe_blau_gruen.png	0	880	547	72	111				0	Content		-72	-111	21542789	1353704566
21560	08:58:18.105	00:00:21.559	1294	-1024	-768	-1	-1	-1	-1	4	-1024	-768	-1	-1	-1	-1	4		0	0						StimuliFarbe_blau_gruen.png	0	880	547	72	111				0	Content		-72	-111	21559818	1353721595
21569	08:58:18.114																				ImageEnd	16	0	0	StimuliFarbe_blau_gruen.png
21576	08:58:18.121	00:00:21.576	1295	-1024	-768	-1	-1	-1	-1	4	-1024	-768	-1	-1	-1	-1	4		0	0						No media	0	1024	768	0	0				0	Content		0	0	21576486	1353738263
21589	08:58:18.134																				ImageStart	8	0	0	Fix_sw.jpg
21593	08:58:18.138	00:00:21.593	1296	-1024	-768	-1	-1	-1	-1	4	-1024	-768	-1	-1	-1	-1	4		0	0						Fix_sw.jpg	0	880	547	72	111				0	Content		-72	-111	21593154	1353754931
21611	08:58:18.156	00:00:21.610	1297	-1024	-768	-1	-1	-1	-1	4	-1024	-768	-1	-1	-1	-1	4		0	0						Fix_sw.jpg	0	880	547	72	111				0	Content		-72	-111	21610624	1353772401
21625	08:58:18.170	00:00:21.625	1298	-1024	-768	-1	-1	-1	-1	4	-1024	-768	-1	-1	-1	-1	4		0	0						Fix_sw.jpg	0	880	547	72	111				0	Content		-72	-111	21625371	1353787148
21642	08:58:18.187	00:00:21.642	1299	-1024	-768	-1	-1	-1	-1	4	-1024	-768	-1	-1	-1	-1	4		0	0						Fix_sw.jpg	0	880	547	72	111				0	Content		-72	-111	21642006	1353803783
21659	08:58:18.204	00:00:21.658	1300	-1024	-768	-1	-1	-1	-1	4	-1024	-768	-1	-1	-1	-1	4		0	0						Fix_sw.jpg	0	880	547	72	111				0	Content		-72	-111	21658617	1353820394
21675	08:58:18.220	00:00:21.675	1301	-1024	-768	-1	-1	-1	-1	4	-1024	-768	-1	-1	-1	-1	4		0	0						Fix_sw.jpg	0	880	547	72	111				0	Content		-72	-111	21675293	1353837070
21692	08:58:18.237	00:00:21.691	1302	-1024	-768	-1	-1	-1	-1	4	-1024	-768	-1	-1	-1	-1	4		0	0						Fix_sw.jpg	0	880	547	72	111				0	Content		-72	-111	21691953	1353853730
21709	08:58:18.254	00:00:21.708	1303	-1024	-768	-1	-1	-1	-1	4	-1024	-768	-1	-1	-1	-1	4		0	0						Fix_sw.jpg	0	880	547	72	111				0	Content		-72	-111	21708621	1353870398
21726	08:58:18.271	00:00:21.725	1304	-1024	-768	-1	-1	-1	-1	4	-1024	-768	-1	-1	-1	-1	4		0	0						Fix_sw.jpg	0	880	547	72	111				0	Content		-72	-111	21725554	1353887331
21742	08:58:18.287	00:00:21.742	1305	-1024	-768	-1	-1	-1	-1	4	-1024	-768	-1	-1	-1	-1	4		0	0						Fix_sw.jpg	0	880	547	72	111				0	Content		-72	-111	21742222	1353903999
21759	08:58:18.304	00:00:21.759	1306	-1024	-768	-1	-1	-1	-1	4	-1024	-768	-1	-1	-1	-1	4		0	0						Fix_sw.jpg	0	880	547	72	111				0	Content		-72	-111	21759186	1353920963
21776	08:58:18.321	00:00:21.775	1307	-1024	-768	-1	-1	-1	-1	4	-1024	-768	-1	-1	-1	-1	4		0	0						Fix_sw.jpg	0	880	547	72	111				0	Content		-72	-111	21775854	1353937631
21793	08:58:18.338	00:00:21.792	1308	-1024	-768	-1	-1	-1	-1	4	-1024	-768	-1	-1	-1	-1	4		0	0						Fix_sw.jpg	0	880	547	72	111				0	Content		-72	-111	21792522	1353954299
21810	08:58:18.355	00:00:21.809	1309	-1024	-768	-1	-1	-1	-1	4	-1024	-768	-1	-1	-1	-1	4		0	0						Fix_sw.jpg	0	880	547	72	111				0	Content		-72	-111	21809818	1353971595
21826	08:58:18.371	00:00:21.826	1310	-1024	-768	-1	-1	-1	-1	4	-1024	-768	-1	-1	-1	-1	4		0	0						Fix_sw.jpg	0	880	547	72	111				0	Content		-72	-111	21826486	1353988263
21843	08:58:18.388	00:00:21.842	1311	-1024	-768	-1	-1	-1	-1	4	-1024	-768	-1	-1	-1	-1	4		0	0						Fix_sw.jpg	0	880	547	72	111				0	Content		-72	-111	21842695	1354004472
21859	08:58:18.404	00:00:21.859	1312	-1024	-768	-1	-1	-1	-1	4	-1024	-768	-1	-1	-1	-1	4		0	0						Fix_sw.jpg	0	880	547	72	111				0	Content		-72	-111	21859363	1354021140
21876	08:58:18.421	00:00:21.876	1313	-1024	-768	-1	-1	-1	-1	4	-1024	-768	-1	-1	-1	-1	4		0	0						Fix_sw.jpg	0	880	547	72	111				0	Content		-72	-111	21876031	1354037808
21892	08:58:18.437	00:00:21.891	1314	-1024	-768	-1	-1	-1	-1	4	-1024	-768	-1	-1	-1	-1	4		0	0						Fix_sw.jpg	0	880	547	72	111				0	Content		-72	-111	21891862	1354053639
21908	08:58:18.453	00:00:21.908	1315	-1024	-768	-1	-1	-1	-1	4	-1024	-768	-1	-1	-1	-1	4		0	0						Fix_sw.jpg	0	880	547	72	111				0	Content		-72	-111	21908485	1354070262
21925	08:58:18.470	00:00:21.925	1316	-1024	-768	-1	-1	-1	-1	4	-1024	-768	-1	-1	-1	-1	4		0	0						Fix_sw.jpg	0	880	547	72	111				0	Content		-72	-111	21925233	1354087010
21942	08:58:18.487	00:00:21.941	1317	-1024	-768	-1	-1	-1	-1	4	-1024	-768	-1	-1	-1	-1	4		0	0						Fix_sw.jpg	0	880	547	72	111				0	Content		-72	-111	21941858	1354103635
21959	08:58:18.504	00:00:21.958	1318	-1024	-768	-1	-1	-1	-1	4	-1024	-768	-1	-1	-1	-1	4		0	0						Fix_sw.jpg	0	880	547	72	111				0	Content		-72	-111	21958526	1354120303
21975	08:58:18.520	00:00:21.975	1319	-1024	-768	-1	-1	-1	-1	4	-1024	-768	-1	-1	-1	-1	4		0	0						Fix_sw.jpg	0	880	547	72	111				0	Content		-72	-111	21975129	1354136906
21992	08:58:18.537	00:00:21.991	1320	-1024	-768	-1	-1	-1	-1	4	-1024	-768	-1	-1	-1	-1	4		0	0						Fix_sw.jpg	0	880	547	72	111				0	Content		-72	-111	21991797	1354153574
22009	08:58:18.554	00:00:22.008	1321	-1024	-768	-1	-1	-1	-1	4	-1024	-768	-1	-1	-1	-1	4		0	0						Fix_sw.jpg	0	880	547	72	111				0	Content		-72	-111	22008651	1354170428
22025	08:58:18.570	00:00:22.025	1322	-1024	-768	-1	-1	-1	-1	4	-1024	-768	-1	-1	-1	-1	4		0	0						Fix_sw.jpg	0	880	547	72	111				0	Content		-72	-111	22025319	1354187096
22042	08:58:18.587	00:00:22.041	1323	-1024	-768	-1	-1	-1	-1	4	-1024	-768	-1	-1	-1	-1	4		0	0						Fix_sw.jpg	0	880	547	72	111				0	Content		-72	-111	22041987	1354203764
22059	08:58:18.604	00:00:22.059	1324	-1024	-768	-1	-1	-1	-1	4	-1024	-768	-1	-1	-1	-1	4		0	0						Fix_sw.jpg	0	880	547	72	111				0	Content		-72	-111	22059110	1354220887
22076	08:58:18.621	00:00:22.075	1325	-1024	-768	-1	-1	-1	-1	4	-1024	-768	-1	-1	-1	-1	4		0	0						Fix_sw.jpg	0	880	547	72	111				0	Content		-72	-111	22075778	1354237555
22093	08:58:18.638	00:00:22.092	1326	-1024	-768	-1	-1	-1	-1	4	-1024	-768	-1	-1	-1	-1	4		0	0						Fix_sw.jpg	0	880	547	72	111				0	Content		-72	-111	22092804	1354254581
22109	08:58:18.654	00:00:22.109	1327	-1024	-768	-1	-1	-1	-1	4	-1024	-768	-1	-1	-1	-1	4		0	0						Fix_sw.jpg	0	880	547	72	111				0	Content		-72	-111	22109472	1354271249
22126	08:58:18.671	00:00:22.126	1328	-1024	-768	-1	-1	-1	-1	4	-1024	-768	-1	-1	-1	-1	4		0	0						Fix_sw.jpg	0	880	547	72	111				0	Content		-72	-111	22126140	1354287917
22144	08:58:18.689	00:00:22.143	1329	-1024	-768	-1	-1	-1	-1	4	-1024	-768	-1	-1	-1	-1	4		0	0						Fix_sw.jpg	0	880	547	72	111				0	Content		-72	-111	22143607	1354305384
22158	08:58:18.703	00:00:22.158	1330	-1024	-768	-1	-1	-1	-1	4	-1024	-768	-1	-1	-1	-1	4		0	0						Fix_sw.jpg	0	880	547	72	111				0	Content		-72	-111	22158354	1354320131
22175	08:58:18.720	00:00:22.174	1331	-1024	-768	-1	-1	-1	-1	4	-1024	-768	-1	-1	-1	-1	4		0	0						Fix_sw.jpg	0	880	547	72	111				0	Content		-72	-111	22174982	1354336759
22192	08:58:18.737	00:00:22.191	1332	-1024	-768	-1	-1	-1	-1	4	-1024	-768	-1	-1	-1	-1	4		0	0						Fix_sw.jpg	0	880	547	72	111				0	Content		-72	-111	22191725	1354353502
22208	08:58:18.753	00:00:22.208	1333	-1024	-768	-1	-1	-1	-1	4	-1024	-768	-1	-1	-1	-1	4		0	0						Fix_sw.jpg	0	880	547	72	111				0	Content		-72	-111	22208405	1354370182
22225	08:58:18.770	00:00:22.225	1334	-1024	-768	-1	-1	-1	-1	4	-1024	-768	-1	-1	-1	-1	4		0	0						Fix_sw.jpg	0	880	547	72	111				0	Content		-72	-111	22225002	1354386779
22242	08:58:18.787	00:00:22.241	1335	-1024	-768	-1	-1	-1	-1	4	-1024	-768	-1	-1	-1	-1	4		0	0						Fix_sw.jpg	0	880	547	72	111				0	Content		-72	-111	22241670	1354403447
22259	08:58:18.804	00:00:22.258	1336	-1024	-768	-1	-1	-1	-1	4	-1024	-768	-1	-1	-1	-1	4		0	0						Fix_sw.jpg	0	880	547	72	111				0	Content		-72	-111	22258570	1354420347
22275	08:58:18.820	00:00:22.275	1337	-1024	-768	-1	-1	-1	-1	4	-1024	-768	-1	-1	-1	-1	4		0	0						Fix_sw.jpg	0	880	547	72	111				0	Content		-72	-111	22275238	1354437015
22292	08:58:18.837	00:00:22.292	1338	-1024	-768	-1	-1	-1	-1	4	-1024	-768	-1	-1	-1	-1	4		0	0						Fix_sw.jpg	0	880	547	72	111				0	Content		-72	-111	22292196	1354453973
22309	08:58:18.854	00:00:22.308	1339	-1024	-768	-1	-1	-1	-1	4	-1024	-768	-1	-1	-1	-1	4		0	0						Fix_sw.jpg	0	880	547	72	111				0	Content		-72	-111	22308864	1354470641
22326	08:58:18.871	00:00:22.325	1340	-1024	-768	-1	-1	-1	-1	4	-1024	-768	-1	-1	-1	-1	4		0	0						Fix_sw.jpg	0	880	547	72	111				0	Content		-72	-111	22325532	1354487309
22343	08:58:18.888	00:00:22.342	1341	-1024	-768	-1	-1	-1	-1	4	-1024	-768	-1	-1	-1	-1	4		0	0						Fix_sw.jpg	0	880	547	72	111				0	Content		-72	-111	22342846	1354504623
22360	08:58:18.905	00:00:22.360	1342	-1024	-768	-1	-1	-1	-1	4	-1024	-768	-1	-1	-1	-1	4		0	0						Fix_sw.jpg	0	880	547	72	111				0	Content		-72	-111	22360107	1354521884
22376	08:58:18.921	00:00:22.376	1343	-1024	-768	-1	-1	-1	-1	4	-1024	-768	-1	-1	-1	-1	4		0	0						Fix_sw.jpg	0	880	547	72	111				0	Content		-72	-111	22376148	1354537925
22393	08:58:18.938	00:00:22.392	1344	-1024	-768	-1	-1	-1	-1	4	-1024	-768	-1	-1	-1	-1	4		0	0						Fix_sw.jpg	0	880	547	72	111				0	Content		-72	-111	22392816	1354554593
22409	08:58:18.954	00:00:22.409	1345	-1024	-768	-1	-1	-1	-1	4	-1024	-768	-1	-1	-1	-1	4		0	0						Fix_sw.jpg	0	880	547	72	111				0	Content		-72	-111	22409484	1354571261
22425	08:58:18.970	00:00:22.424	1346	-1024	-768	-1	-1	-1	-1	4	-1024	-768	-1	-1	-1	-1	4		0	0						Fix_sw.jpg	0	880	547	72	111				0	Content		-72	-111	22424840	1354586617
22441	08:58:18.986	00:00:22.441	1347	-1024	-768	-1	-1	-1	-1	4	-1024	-768	-1	-1	-1	-1	4		0	0						Fix_sw.jpg	0	880	547	72	111				0	Content		-72	-111	22441466	1354603243
22458	08:58:19.003	00:00:22.458	1348	-1024	-768	-1	-1	-1	-1	4	-1024	-768	-1	-1	-1	-1	4		0	0						Fix_sw.jpg	0	880	547	72	111				0	Content		-72	-111	22458154	1354619931
22475	08:58:19.020	00:00:22.474	1349	-1024	-768	-1	-1	-1	-1	4	-1024	-768	-1	-1	-1	-1	4		0	0						Fix_sw.jpg	0	880	547	72	111				0	Content		-72	-111	22474822	1354636599
22491	08:58:19.036	00:00:22.491	1350	-1024	-768	-1	-1	-1	-1	4	-1024	-768	-1	-1	-1	-1	4		0	0						Fix_sw.jpg	0	880	547	72	111				0	Content		-72	-111	22491456	1354653233
22508	08:58:19.053	00:00:22.508	1351	-1024	-768	-1	-1	-1	-1	4	-1024	-768	-1	-1	-1	-1	4		0	0						Fix_sw.jpg	0	880	547	72	111				0	Content		-72	-111	22508124	1354669901
22525	08:58:19.070	00:00:22.524	1352	-1024	-768	-1	-1	-1	-1	4	-1024	-768	-1	-1	-1	-1	4		0	0						Fix_sw.jpg	0	880	547	72	111				0	Content		-72	-111	22524989	1354686766
22542	08:58:19.087	00:00:22.541	1353	-1024	-768	-1	-1	-1	-1	4	-1024	-768	-1	-1	-1	-1	4		0	0						Fix_sw.jpg	0	880	547	72	111				0	Content		-72	-111	22541657	1354703434
22558	08:58:19.103	00:00:22.558	1354	-1024	-768	-1	-1	-1	-1	4	-1024	-768	-1	-1	-1	-1	4		0	0						Fix_sw.jpg	0	880	547	72	111				0	Content		-72	-111	22558325	1354720102
22575	08:58:19.120	00:00:22.575	1355	-1024	-768	-1	-1	-1	-1	4	-1024	-768	-1	-1	-1	-1	4		0	0						Fix_sw.jpg	0	880	547	72	111				0	Content		-72	-111	22575456	1354737233
22592	08:58:19.137	00:00:22.592	1356	-1024	-768	-1	-1	-1	-1	4	-1024	-768	-1	-1	-1	-1	4		0	0						Fix_sw.jpg	0	880	547	72	111				0	Content		-72	-111	22592124	1354753901
22599	08:58:19.144																				ImageEnd	16	0	0	Fix_sw.jpg
22609	08:58:19.154	00:00:22.609	1357	-1024	-768	-1	-1	-1	-1	4	-1024	-768	-1	-1	-1	-1	4		0	0						No media	0	1024	768	0	0				0	Content		0	0	22609155	1354770932
22616	08:58:19.161																				ImageStart	8	0	0	StimuliFarbe_rot_gelb.png
22626	08:58:19.171	00:00:22.625	1358	-1024	-768	-1	-1	-1	-1	4	-1024	-768	-1	-1	-1	-1	4		0	0						StimuliFarbe_rot_gelb.png	0	880	547	72	111				0	Content		-72	-111	22625823	1354787600
22642	08:58:19.187	00:00:22.642	1359	-1024	-768	-1	-1	-1	-1	4	-1024	-768	-1	-1	-1	-1	4		0	0						StimuliFarbe_rot_gelb.png	0	880	547	72	111				0	Content		-72	-111	22642491	1354804268
22660	08:58:19.205	00:00:22.659	1360	-1024	-768	-1	-1	-1	-1	4	-1024	-768	-1	-1	-1	-1	4		0	0						StimuliFarbe_rot_gelb.png	0	880	547	72	111				0	Content		-72	-111	22659961	1354821738
22675	08:58:19.220	00:00:22.674	1361	-1024	-768	-1	-1	-1	-1	4	-1024	-768	-1	-1	-1	-1	4		0	0						StimuliFarbe_rot_gelb.png	0	880	547	72	111				0	Content		-72	-111	22674709	1354836486
22691	08:58:19.236	00:00:22.691	1362	-1024	-768	-1	-1	-1	-1	4	-1024	-768	-1	-1	-1	-1	4		0	0						StimuliFarbe_rot_gelb.png	0	880	547	72	111				0	Content		-72	-111	22691334	1354853111
22708	08:58:19.253	00:00:22.708	1363	-1024	-768	-1	-1	-1	-1	4	-1024	-768	-1	-1	-1	-1	4		0	0						StimuliFarbe_rot_gelb.png	0	880	547	72	111				0	Content		-72	-111	22708049	1354869826
22725	08:58:19.270	00:00:22.724	1364	-1024	-768	-1	-1	-1	-1	4	-1024	-768	-1	-1	-1	-1	4		0	0						StimuliFarbe_rot_gelb.png	0	880	547	72	111				0	Content		-72	-111	22724717	1354886494
22741	08:58:19.286	00:00:22.741	1365	-1024	-768	-1	-1	-1	-1	4	-1024	-768	-1	-1	-1	-1	4		0	0						StimuliFarbe_rot_gelb.png	0	880	547	72	111				0	Content		-72	-111	22741337	1354903114
22758	08:58:19.303	00:00:22.758	1366	-1024	-768	-1	-1	-1	-1	4	-1024	-768	-1	-1	-1	-1	4		0	0						StimuliFarbe_rot_gelb.png	0	880	547	72	111				0	Content		-72	-111	22758005	1354919782
22775	08:58:19.320	00:00:22.774	1367	-1024	-768	-1	-1	-1	-1	4	-1024	-768	-1	-1	-1	-1	4		0	0						StimuliFarbe_rot_gelb.png	0	880	547	72	111				0	Content		-72	-111	22774655	1354936432
22791	08:58:19.336	00:00:22.791	1368	-1024	-768	-1	-1	-1	-1	4	-1024	-768	-1	-1	-1	-1	4		0	0						StimuliFarbe_rot_gelb.png	0	880	547	72	111				0	Content		-72	-111	22791323	1354953100
22808	08:58:19.353	00:00:22.807	1369	-1024	-768	-1	-1	-1	-1	4	-1024	-768	-1	-1	-1	-1	4		0	0						StimuliFarbe_rot_gelb.png	0	880	547	72	111				0	Content		-72	-111	22807991	1354969768
22825	08:58:19.370	00:00:22.824	1370	-1024	-768	-1	-1	-1	-1	4	-1024	-768	-1	-1	-1	-1	4		0	0						StimuliFarbe_rot_gelb.png	0	880	547	72	111				0	Content		-72	-111	22824577	1354986354
22842	08:58:19.387	00:00:22.841	1371	-1024	-768	-1	-1	-1	-1	4	-1024	-768	-1	-1	-1	-1	4		0	0						StimuliFarbe_rot_gelb.png	0	880	547	72	111				0	Content		-72	-111	22841889	1355003666
22859	08:58:19.404	00:00:22.858	1372	-1024	-768	-1	-1	-1	-1	4	-1024	-768	-1	-1	-1	-1	4		0	0						StimuliFarbe_rot_gelb.png	0	880	547	72	111				0	Content		-72	-111	22858557	1355020334
22876	08:58:19.421	00:00:22.875	1373	-1024	-768	-1	-1	-1	-1	4	-1024	-768	-1	-1	-1	-1	4		0	0						StimuliFarbe_rot_gelb.png	0	880	547	72	111				0	Content		-72	-111	22875823	1355037600
22893	08:58:19.438	00:00:22.893	1374	-1024	-768	-1	-1	-1	-1	4	-1024	-768	-1	-1	-1	-1	4		0	0						StimuliFarbe_rot_gelb.png	0	880	547	72	111				0	Content		-72	-111	22893070	1355054847
22909	08:58:19.454	00:00:22.909	1375	-1024	-768	-1	-1	-1	-1	4	-1024	-768	-1	-1	-1	-1	4		0	0						StimuliFarbe_rot_gelb.png	0	880	547	72	111				0	Content		-72	-111	22909113	1355070890
22926	08:58:19.471	00:00:22.925	1376	-1024	-768	-1	-1	-1	-1	4	-1024	-768	-1	-1	-1	-1	4		0	0						StimuliFarbe_rot_gelb.png	0	880	547	72	111				0	Content		-72	-111	22925781	1355087558
22942	08:58:19.487	00:00:22.942	1377	-1024	-768	-1	-1	-1	-1	4	-1024	-768	-1	-1	-1	-1	4		0	0						StimuliFarbe_rot_gelb.png	0	880	547	72	111				0	Content		-72	-111	22942449	1355104226
22958	08:58:19.503	00:00:22.957	1378	-1024	-768	-1	-1	-1	-1	4	-1024	-768	-1	-1	-1	-1	4		0	0						StimuliFarbe_rot_gelb.png	0	880	547	72	111				0	Content		-72	-111	22957819	1355119596
22974	08:58:19.519	00:00:22.974	1379	-1024	-768	-1	-1	-1	-1	4	-1024	-768	-1	-1	-1	-1	4		0	0						StimuliFarbe_rot_gelb.png	0	880	547	72	111				0	Content		-72	-111	22974442	1355136219
22991	08:58:19.536	00:00:22.991	1380	-1024	-768	-1	-1	-1	-1	4	-1024	-768	-1	-1	-1	-1	4		0	0						StimuliFarbe_rot_gelb.png	0	880	547	72	111				0	Content		-72	-111	22991130	1355152907
23008	08:58:19.553	00:00:23.007	1381	-1024	-768	-1	-1	-1	-1	4	-1024	-768	-1	-1	-1	-1	4		0	0						StimuliFarbe_rot_gelb.png	0	880	547	72	111				0	Content		-72	-111	23007798	1355169575
23024	08:58:19.569	00:00:23.024	1382	-1024	-768	-1	-1	-1	-1	4	-1024	-768	-1	-1	-1	-1	4		0	0						StimuliFarbe_rot_gelb.png	0	880	547	72	111				0	Content		-72	-111	23024433	1355186210
23041	08:58:19.586	00:00:23.041	1383	-1024	-768	-1	-1	-1	-1	4	-1024	-768	-1	-1	-1	-1	4		0	0						StimuliFarbe_rot_gelb.png	0	880	547	72	111				0	Content		-72	-111	23041101	1355202878
23058	08:58:19.603	00:00:23.057	1384	-1024	-768	-1	-1	-1	-1	4	-1024	-768	-1	-1	-1	-1	4		0	0						StimuliFarbe_rot_gelb.png	0	880	547	72	111				0	Content		-72	-111	23057966	1355219743
23075	08:58:19.620	00:00:23.074	1385	-1024	-768	-1	-1	-1	-1	4	-1024	-768	-1	-1	-1	-1	4		0	0						StimuliFarbe_rot_gelb.png	0	880	547	72	111				0	Content		-72	-111	23074634	1355236411
23091	08:58:19.636	00:00:23.091	1386	-1024	-768	-1	-1	-1	-1	4	-1024	-768	-1	-1	-1	-1	4		0	0						StimuliFarbe_rot_gelb.png	0	880	547	72	111				0	Content		-72	-111	23091302	1355253079
23108	08:58:19.653	00:00:23.108	1387	-1024	-768	-1	-1	-1	-1	4	-1024	-768	-1	-1	-1	-1	4		0	0						StimuliFarbe_rot_gelb.png	0	880	547	72	111				0	Content		-72	-111	23108498	1355270275
23125	08:58:19.670	00:00:23.125	1388	-1024	-768	-1	-1	-1	-1	4	-1024	-768	-1	-1	-1	-1	4		0	0						StimuliFarbe_rot_gelb.png	0	880	547	72	111				0	Content		-72	-111	23125166	1355286943
23142	08:58:19.687	00:00:23.142	1389	-1024	-768	-1	-1	-1	-1	4	-1024	-768	-1	-1	-1	-1	4		0	0						StimuliFarbe_rot_gelb.png	0	880	547	72	111				0	Content		-72	-111	23142175	1355303952
23159	08:58:19.704	00:00:23.158	1390	-1024	-768	-1	-1	-1	-1	4	-1024	-768	-1	-1	-1	-1	4		0	0						StimuliFarbe_rot_gelb.png	0	880	547	72	111				0	Content		-72	-111	23158843	1355320620
23176	08:58:19.721	00:00:23.175	1391	-1024	-768	-1	-1	-1	-1	4	-1024	-768	-1	-1	-1	-1	4		0	0						StimuliFarbe_rot_gelb.png	0	880	547	72	111				0	Content		-72	-111	23175511	1355337288
23193	08:58:19.738	00:00:23.192	1392	-1024	-768	-1	-1	-1	-1	4	-1024	-768	-1	-1	-1	-1	4		0	0						StimuliFarbe_rot_gelb.png	0	880	547	72	111				0	Content		-72	-111	23192940	1355354717
23208	08:58:19.753	00:00:23.207	1393	-1024	-768	-1	-1	-1	-1	4	-1024	-768	-1	-1	-1	-1	4		0	0						StimuliFarbe_rot_gelb.png	0	880	547	72	111				0	Content		-72	-111	23207687	1355369464
23224	08:58:19.769	00:00:23.224	1394	-1024	-768	-1	-1	-1	-1	4	-1024	-768	-1	-1	-1	-1	4		0	0						StimuliFarbe_rot_gelb.png	0	880	547	72	111				0	Content		-72	-111	23224313	1355386090
23241	08:58:19.786	00:00:23.241	1395	-1024	-768	-1	-1	-1	-1	4	-1024	-768	-1	-1	-1	-1	4		0	0						StimuliFarbe_rot_gelb.png	0	880	547	72	111				0	Content		-72	-111	23241021	1355402798
23258	08:58:19.803	00:00:23.257	1396	-1024	-768	-1	-1	-1	-1	4	-1024	-768	-1	-1	-1	-1	4		0	0						StimuliFarbe_rot_gelb.png	0	880	547	72	111				0	Content		-72	-111	23257689	1355419466
23274	08:58:19.819	00:00:23.274	1397	-1024	-768	-1	-1	-1	-1	4	-1024	-768	-1	-1	-1	-1	4		0	0						StimuliFarbe_rot_gelb.png	0	880	547	72	111				0	Content		-72	-111	23274373	1355436150
23291	08:58:19.836	00:00:23.291	1398	-1024	-768	-1	-1	-1	-1	4	-1024	-768	-1	-1	-1	-1	4		0	0						StimuliFarbe_rot_gelb.png	0	880	547	72	111				0	Content		-72	-111	23291041	1355452818
23308	08:58:19.853	00:00:23.307	1399	-1024	-768	-1	-1	-1	-1	4	-1024	-768	-1	-1	-1	-1	4		0	0						StimuliFarbe_rot_gelb.png	0	880	547	72	111				0	Content		-72	-111	23307676	1355469453
23324	08:58:19.869	00:00:23.324	1400	-1024	-768	-1	-1	-1	-1	4	-1024	-768	-1	-1	-1	-1	4		0	0						StimuliFarbe_rot_gelb.png	0	880	547	72	111				0	Content		-72	-111	23324344	1355486121
23341	08:58:19.886	00:00:23.341	1401	-1024	-768	-1	-1	-1	-1	4	-1024	-768	-1	-1	-1	-1	4		0	0						StimuliFarbe_rot_gelb.png	0	880	547	72	111				0	Content		-72	-111	23341012	1355502789
23358	08:58:19.903	00:00:23.357	1402	-1024	-768	-1	-1	-1	-1	4	-1024	-768	-1	-1	-1	-1	4		0	0						StimuliFarbe_rot_gelb.png	0	880	547	72	111				0	Content		-72	-111	23357557	1355519334
23375	08:58:19.920	00:00:23.374	1403	-1024	-768	-1	-1	-1	-1	4	-1024	-768	-1	-1	-1	-1	4		0	0						StimuliFarbe_rot_gelb.png	0	880	547	72	111				0	Content		-72	-111	23374804	1355536581
23392	08:58:19.937	00:00:23.391	1404	-1024	-768	-1	-1	-1	-1	4	-1024	-768	-1	-1	-1	-1	4		0	0						StimuliFarbe_rot_gelb.png	0	880	547	72	111				0	Content		-72	-111	23391892	1355553669
23409	08:58:19.954	00:00:23.408	1405	-1024	-768	-1	-1	-1	-1	4	-1024	-768	-1	-1	-1	-1	4		0	0						StimuliFarbe_rot_gelb.png	0	880	547	72	111				0	Content		-72	-111	23408560	1355570337
23425	08:58:19.970	00:00:23.425	1406	-1024	-768	-1	-1	-1	-1	4	-1024	-768	-1	-1	-1	-1	4		0	0						StimuliFarbe_rot_gelb.png	0	880	547	72	111				0	Content		-72	-111	23425228	1355587005
23443	08:58:19.988	00:00:23.442	1407	-1024	-768	-1	-1	-1	-1	4	-1024	-768	-1	-1	-1	-1	4		0	0						StimuliFarbe_rot_gelb.png	0	880	547	72	111				0	Content		-72	-111	23442803	1355604580
23458	08:58:20.003	00:00:23.457	1408	-1024	-768	-1	-1	-1	-1	4	-1024	-768	-1	-1	-1	-1	4		0	0						StimuliFarbe_rot_gelb.png	0	880	547	72	111				0	Content		-72	-111	23457553	1355619330
23474	08:58:20.019	00:00:23.474	1409	-1024	-768	-1	-1	-1	-1	4	-1024	-768	-1	-1	-1	-1	4		0	0						StimuliFarbe_rot_gelb.png	0	880	547	72	111				0	Content		-72	-111	23474239	1355636016
23491	08:58:20.036	00:00:23.490	1410	-1024	-768	-1	-1	-1	-1	4	-1024	-768	-1	-1	-1	-1	4		0	0						StimuliFarbe_rot_gelb.png	0	880	547	72	111				0	Content		-72	-111	23490907	1355652684
23508	08:58:20.053	00:00:23.507	1411	-1024	-768	-1	-1	-1	-1	4	-1024	-768	-1	-1	-1	-1	4		0	0						StimuliFarbe_rot_gelb.png	0	880	547	72	111				0	Content		-72	-111	23507546	1355669323
23524	08:58:20.069	00:00:23.524	1412	-1024	-768	-1	-1	-1	-1	4	-1024	-768	-1	-1	-1	-1	4		0	0						StimuliFarbe_rot_gelb.png	0	880	547	72	111				0	Content		-72	-111	23524167	1355685944
23541	08:58:20.086	00:00:23.540	1413	-1024	-768	-1	-1	-1	-1	4	-1024	-768	-1	-1	-1	-1	4		0	0						StimuliFarbe_rot_gelb.png	0	880	547	72	111				0	Content		-72	-111	23540855	1355702632
23558	08:58:20.103	00:00:23.557	1414	-1024	-768	-1	-1	-1	-1	4	-1024	-768	-1	-1	-1	-1	4		0	0						StimuliFarbe_rot_gelb.png	0	880	547	72	111				0	Content		-72	-111	23557523	1355719300
23574	08:58:20.119	00:00:23.574	1415	1075,011	605,3252	0,6448014	0,6300266	401,6246	2,537137	0	1056,681	588,2324	0,5039591	0,6369497	420,5844	2,679907	0	30	1066	597						StimuliFarbe_rot_gelb.png	0	880	547	72	111	987	513	350	0	Content		994	486	23574163	1355735940
23591	08:58:20.136	00:00:23.590	1416	1059,551	609,5066	0,6447909	0,62842	398,6711	2,78033	0	1057,933	584,0892	0,5064798	0,6357563	426,0976	2,920001	0	30	1059	597						StimuliFarbe_rot_gelb.png	0	880	547	72	111	987	513	350	0	Content		987	486	23590913	1355752690
23608	08:58:20.153	00:00:23.607	1417	-1024	-768	-1	-1	-1	-1	4	-1024	-768	-1	-1	-1	-1	4	30	0	0						StimuliFarbe_rot_gelb.png	0	880	547	72	111	987	513	350	0	Content		-72	-111	23607535	1355769312
23624	08:58:20.169	00:00:23.624	1418	1139,276	596,8445	0,6535966	0,6257448	416,7784	3,012182	0	1050,325	597,6844	0,5048129	0,6345345	416,8553	2,89735	0	30	1095	597						StimuliFarbe_rot_gelb.png	0	880	547	72	111	987	513	350	0	Content		1023	486	23624158	1355785935
23641	08:58:20.186	00:00:23.640	1419	993,0466	625,6801	0,6536893	0,6253253	416,7843	2,221602	0	-1024	-768	-1	-1	-1	-1	4	30	993	626						StimuliFarbe_rot_gelb.png	0	880	547	72	111	987	513	350	0	Content		921	515	23640784	1355802561
23657	08:58:20.202	00:00:23.657	1420	1088,468	617,2314	0,6501015	0,6240284	406,8799	2,956861	0	1064,505	614,6942	0,5070927	0,6338262	420,7977	2,920154	0	30	1076	616						StimuliFarbe_rot_gelb.png	0	880	547	72	111	987	513	350	0	Content		1004	505	23657406	1355819183
23674	08:58:20.219	00:00:23.674	1421	-1024	-768	-1	-1	-1	-1	4	-1024	-768	-1	-1	-1	-1	4	30	0	0						StimuliFarbe_rot_gelb.png	0	880	547	72	111	987	513	350	0	Content		-72	-111	23674029	1355835806
23691	08:58:20.236	00:00:23.690	1422	1095,58	635,5078	0,6492363	0,6216027	399,1775	2,85656	0	1063,807	618,2728	0,5097107	0,6318077	421,8239	2,953639	0	30	1080	627						StimuliFarbe_rot_gelb.png	0	880	547	72	111	987	513	350	0	Content		1008	516	23690775	1355852552
23707	08:58:20.252	00:00:23.707	1423	1040,544	638,4561	0,6505335	0,6205483	399,1801	1,581058	0	-1024	-768	-1	-1	-1	-1	4	30	1041	638						StimuliFarbe_rot_gelb.png	0	880	547	72	111	987	513	350	0	Content		969	527	23707399	1355869176
23724	08:58:20.269	00:00:23.724	1424	-1024	-768	-1	-1	-1	-1	4	-1024	-768	-1	-1	-1	-1	4	30	0	0						StimuliFarbe_rot_gelb.png	0	880	547	72	111	987	513	350	0	Content		-72	-111	23724024	1355885801
23741	08:58:20.286	00:00:23.740	1425	1037,879	652,224	0,6519455	0,6200306	399,1801	1,931922	0	-1024	-768	-1	-1	-1	-1	4	30	1038	652						StimuliFarbe_rot_gelb.png	0	880	547	72	111	987	513	350	0	Content		966	541	23740648	1355902425
23757	08:58:20.302	00:00:23.757	1426	1140,233	625,1527	0,6602331	0,6208588	417,5963	2,714013	0	1058,247	612,559	0,5149114	0,6332031	427,4932	2,859753	0	30	1099	619						StimuliFarbe_rot_gelb.png	0	880	547	72	111	987	513	350	0	Content		1027	508	23757272	1355919049
23774	08:58:20.319	00:00:23.774	1427	988,675	639,0422	0,6548582	0,6224484	402,8326	2,532462	0	-1024	-768	-1	-1	-1	-1	4	30	989	639						StimuliFarbe_rot_gelb.png	0	880	547	72	111	987	513	350	0	Content		917	528	23774019	1355935796
23791	08:58:20.336	00:00:23.790	1428	-1024	-768	-1	-1	-1	-1	4	1060,178	623,5891	0,5147727	0,6350936	422,3318	2,913502	0	30	1060	624						StimuliFarbe_rot_gelb.png	0	880	547	72	111	987	513	350	0	Content		988	513	23790642	1355952419
23807	08:58:20.352	00:00:23.807	1429	-1024	-768	-1	-1	-1	-1	4	-1024	-768	-1	-1	-1	-1	4	30	0	0						StimuliFarbe_rot_gelb.png	0	880	547	72	111	987	513	350	0	Content		-72	-111	23807390	1355969167
23824	08:58:20.369	00:00:23.824	1430	-1024	-768	-1	-1	-1	-1	4	-1024	-768	-1	-1	-1	-1	4	30	0	0						StimuliFarbe_rot_gelb.png	0	880	547	72	111	987	513	350	0	Content		-72	-111	23824050	1355985827
23841	08:58:20.386	00:00:23.840	1431	-1024	-768	-1	-1	-1	-1	4	-1024	-768	-1	-1	-1	-1	4	30	0	0						StimuliFarbe_rot_gelb.png	0	880	547	72	111	987	513	350	0	Content		-72	-111	23840718	1356002495
23857	08:58:20.402	00:00:23.857	1432	-1024	-768	-1	-1	-1	-1	4	-1024	-768	-1	-1	-1	-1	4	30	0	0						StimuliFarbe_rot_gelb.png	0	880	547	72	111	987	513	350	0	Content		-72	-111	23857342	1356019119
23874	08:58:20.419	00:00:23.873	1433	-1024	-768	-1	-1	-1	-1	4	-1024	-768	-1	-1	-1	-1	4	30	0	0						StimuliFarbe_rot_gelb.png	0	880	547	72	111	987	513	350	0	Content		-72	-111	23873962	1356035739
23891	08:58:20.436	00:00:23.890	1434	-1024	-768	-1	-1	-1	-1	4	-1024	-768	-1	-1	-1	-1	4	30	0	0						StimuliFarbe_rot_gelb.png	0	880	547	72	111	987	513	350	0	Content		-72	-111	23890630	1356052407
23907	08:58:20.452	00:00:23.907	1435	1090,441	691,1722	0,6663288	0,6476752	409,1065	2,850423	0	987,8254	676,3099	0,5262139	0,6581393	416,6941	2,985041	0	30	1039	684						StimuliFarbe_rot_gelb.png	0	880	547	72	111	987	513	350	0	Content		967	573	23907336	1356069113
23924	08:58:20.469	00:00:23.923	1436	-1024	-768	-1	-1	-1	-1	4	-1024	-768	-1	-1	-1	-1	4		0	0						StimuliFarbe_rot_gelb.png	0	880	547	72	111				0	Content		-72	-111	23923961	1356085738
23941	08:58:20.486	00:00:23.940	1437	-1024	-768	-1	-1	-1	-1	4	-1024	-768	-1	-1	-1	-1	4		0	0						StimuliFarbe_rot_gelb.png	0	880	547	72	111				0	Content		-72	-111	23940587	1356102364
23957	08:58:20.502	00:00:23.957	1438	-1024	-768	-1	-1	-1	-1	4	-1024	-768	-1	-1	-1	-1	4		0	0						StimuliFarbe_rot_gelb.png	0	880	547	72	111				0	Content		-72	-111	23957330	1356119107
23974	08:58:20.519	00:00:23.973	1439	-1024	-768	-1	-1	-1	-1	4	-1024	-768	-1	-1	-1	-1	4		0	0						StimuliFarbe_rot_gelb.png	0	880	547	72	111				0	Content		-72	-111	23973998	1356135775
23991	08:58:20.536	00:00:23.990	1440	-1024	-768	-1	-1	-1	-1	4	-1024	-768	-1	-1	-1	-1	4		0	0						StimuliFarbe_rot_gelb.png	0	880	547	72	111				0	Content		-72	-111	23990704	1356152481
24007	08:58:20.552	00:00:24.007	1441	-1024	-768	-1	-1	-1	-1	4	-1024	-768	-1	-1	-1	-1	4		0	0						StimuliFarbe_rot_gelb.png	0	880	547	72	111				0	Content		-72	-111	24007328	1356169105
24024	08:58:20.569	00:00:24.024	1442	-1024	-768	-1	-1	-1	-1	4	-1024	-768	-1	-1	-1	-1	4		0	0						StimuliFarbe_rot_gelb.png	0	880	547	72	111				0	Content		-72	-111	24024078	1356185855
24041	08:58:20.586	00:00:24.040	1443	-1024	-768	-1	-1	-1	-1	4	-1024	-768	-1	-1	-1	-1	4		0	0						StimuliFarbe_rot_gelb.png	0	880	547	72	111				0	Content		-72	-111	24040703	1356202480
24057	08:58:20.602	00:00:24.057	1444	-1024	-768	-1	-1	-1	-1	4	-1024	-768	-1	-1	-1	-1	4		0	0						StimuliFarbe_rot_gelb.png	0	880	547	72	111				0	Content		-72	-111	24057322	1356219099
24074	08:58:20.619	00:00:24.073	1445	-1024	-768	-1	-1	-1	-1	4	-1024	-768	-1	-1	-1	-1	4		0	0						StimuliFarbe_rot_gelb.png	0	880	547	72	111				0	Content		-72	-111	24073945	1356235722
24091	08:58:20.636	00:00:24.090	1446	-1024	-768	-1	-1	-1	-1	4	-1024	-768	-1	-1	-1	-1	4		0	0						StimuliFarbe_rot_gelb.png	0	880	547	72	111				0	Content		-72	-111	24090687	1356252464
24107	08:58:20.652	00:00:24.107	1447	-1024	-768	-1	-1	-1	-1	4	-1024	-768	-1	-1	-1	-1	4		0	0						StimuliFarbe_rot_gelb.png	0	880	547	72	111				0	Content		-72	-111	24107317	1356269094
24124	08:58:20.669	00:00:24.124	1448	-1024	-768	-1	-1	-1	-1	4	-1024	-768	-1	-1	-1	-1	4		0	0						StimuliFarbe_rot_gelb.png	0	880	547	72	111				0	Content		-72	-111	24124063	1356285840
24141	08:58:20.686	00:00:24.140	1449	-1024	-768	-1	-1	-1	-1	4	-1024	-768	-1	-1	-1	-1	4		0	0						StimuliFarbe_rot_gelb.png	0	880	547	72	111				0	Content		-72	-111	24140560	1356302337
24158	08:58:20.703	00:00:24.157	1450	-1024	-768	-1	-1	-1	-1	4	-1024	-768	-1	-1	-1	-1	4		0	0						StimuliFarbe_rot_gelb.png	0	880	547	72	111				0	Content		-72	-111	24157639	1356319416
24174	08:58:20.719	00:00:24.174	1451	-1024	-768	-1	-1	-1	-1	4	-1024	-768	-1	-1	-1	-1	4		0	0						StimuliFarbe_rot_gelb.png	0	880	547	72	111				0	Content		-72	-111	24174251	1356336028
24191	08:58:20.736	00:00:24.190	1452	-1024	-768	-1	-1	-1	-1	4	-1024	-768	-1	-1	-1	-1	4		0	0						StimuliFarbe_rot_gelb.png	0	880	547	72	111				0	Content		-72	-111	24190874	1356352651
24207	08:58:20.752	00:00:24.207	1453	-1024	-768	-1	-1	-1	-1	4	-1024	-768	-1	-1	-1	-1	4		0	0						StimuliFarbe_rot_gelb.png	0	880	547	72	111				0	Content		-72	-111	24207052	1356368829
24224	08:58:20.769	00:00:24.223	1454	-1024	-768	-1	-1	-1	-1	4	-1024	-768	-1	-1	-1	-1	4		0	0						StimuliFarbe_rot_gelb.png	0	880	547	72	111				0	Content		-72	-111	24223802	1356385579
24240	08:58:20.785	00:00:24.240	1455	-1024	-768	-1	-1	-1	-1	4	-1024	-768	-1	-1	-1	-1	4		0	0						StimuliFarbe_rot_gelb.png	0	880	547	72	111				0	Content		-72	-111	24240426	1356402203
24257	08:58:20.802	00:00:24.257	1456	-1024	-768	-1	-1	-1	-1	4	-1024	-768	-1	-1	-1	-1	4		0	0						StimuliFarbe_rot_gelb.png	0	880	547	72	111				0	Content		-72	-111	24257050	1356418827
24274	08:58:20.819	00:00:24.273	1457	-1024	-768	-1	-1	-1	-1	4	-1024	-768	-1	-1	-1	-1	4		0	0						StimuliFarbe_rot_gelb.png	0	880	547	72	111				0	Content		-72	-111	24273674	1356435451
24291	08:58:20.836	00:00:24.290	1458	-1024	-768	-1	-1	-1	-1	4	-1024	-768	-1	-1	-1	-1	4		0	0						StimuliFarbe_rot_gelb.png	0	880	547	72	111				0	Content		-72	-111	24290869	1356452646
24308	08:58:20.853	00:00:24.308	1459	-1024	-768	-1	-1	-1	-1	4	-1024	-768	-1	-1	-1	-1	4		0	0						StimuliFarbe_rot_gelb.png	0	880	547	72	111				0	Content		-72	-111	24308240	1356470017
24325	08:58:20.870	00:00:24.325	1460	-1024	-768	-1	-1	-1	-1	4	-1024	-768	-1	-1	-1	-1	4		0	0						StimuliFarbe_rot_gelb.png	0	880	547	72	111				0	Content		-72	-111	24325487	1356487264
24340	08:58:20.885	00:00:24.340	1461	-1024	-768	-1	-1	-1	-1	4	-1024	-768	-1	-1	-1	-1	4		0	0						StimuliFarbe_rot_gelb.png	0	880	547	72	111				0	Content		-72	-111	24340292	1356502069
24357	08:58:20.902	00:00:24.357	1462	-1024	-768	-1	-1	-1	-1	4	-1024	-768	-1	-1	-1	-1	4		0	0						StimuliFarbe_rot_gelb.png	0	880	547	72	111				0	Content		-72	-111	24357040	1356518817
24374	08:58:20.919	00:00:24.373	1463	-1024	-768	-1	-1	-1	-1	4	-1024	-768	-1	-1	-1	-1	4		0	0						StimuliFarbe_rot_gelb.png	0	880	547	72	111				0	Content		-72	-111	24373676	1356535453
24390	08:58:20.935	00:00:24.390	1464	-1024	-768	-1	-1	-1	-1	4	-1024	-768	-1	-1	-1	-1	4		0	0						StimuliFarbe_rot_gelb.png	0	880	547	72	111				0	Content		-72	-111	24390289	1356552066
24407	08:58:20.952	00:00:24.406	1465	-1024	-768	-1	-1	-1	-1	4	-1024	-768	-1	-1	-1	-1	4		0	0						StimuliFarbe_rot_gelb.png	0	880	547	72	111				0	Content		-72	-111	24406914	1356568691
24424	08:58:20.969	00:00:24.423	1466	-1024	-768	-1	-1	-1	-1	4	-1024	-768	-1	-1	-1	-1	4		0	0						StimuliFarbe_rot_gelb.png	0	880	547	72	111				0	Content		-72	-111	24423538	1356585315
24441	08:58:20.986	00:00:24.440	1467	-1024	-768	-1	-1	-1	-1	4	-1024	-768	-1	-1	-1	-1	4		0	0						StimuliFarbe_rot_gelb.png	0	880	547	72	111				0	Content		-72	-111	24440728	1356602505
24458	08:58:21.003	00:00:24.458	1468	-1024	-768	-1	-1	-1	-1	4	-1024	-768	-1	-1	-1	-1	4		0	0						StimuliFarbe_rot_gelb.png	0	880	547	72	111				0	Content		-72	-111	24458105	1356619882
24475	08:58:21.020	00:00:24.475	1469	-1024	-768	-1	-1	-1	-1	4	-1024	-768	-1	-1	-1	-1	4		0	0						StimuliFarbe_rot_gelb.png	0	880	547	72	111				0	Content		-72	-111	24475353	1356637130
24490	08:58:21.035	00:00:24.490	1470	-1024	-768	-1	-1	-1	-1	4	-1024	-768	-1	-1	-1	-1	4		0	0						StimuliFarbe_rot_gelb.png	0	880	547	72	111				0	Content		-72	-111	24490285	1356652062
24507	08:58:21.052	00:00:24.506	1471	-1024	-768	-1	-1	-1	-1	4	-1024	-768	-1	-1	-1	-1	4		0	0						StimuliFarbe_rot_gelb.png	0	880	547	72	111				0	Content		-72	-111	24506907	1356668684
24524	08:58:21.069	00:00:24.523	1472	-1024	-768	-1	-1	-1	-1	4	-1024	-768	-1	-1	-1	-1	4		0	0						StimuliFarbe_rot_gelb.png	0	880	547	72	111				0	Content		-72	-111	24523655	1356685432
24540	08:58:21.085	00:00:24.540	1473	-1024	-768	-1	-1	-1	-1	4	-1024	-768	-1	-1	-1	-1	4		0	0						StimuliFarbe_rot_gelb.png	0	880	547	72	111				0	Content		-72	-111	24540154	1356701931
24557	08:58:21.102	00:00:24.556	1474	-1024	-768	-1	-1	-1	-1	4	-1024	-768	-1	-1	-1	-1	4		0	0						StimuliFarbe_rot_gelb.png	0	880	547	72	111				0	Content		-72	-111	24556902	1356718679
24574	08:58:21.119	00:00:24.573	1475	-1024	-768	-1	-1	-1	-1	4	-1024	-768	-1	-1	-1	-1	4		0	0						StimuliFarbe_rot_gelb.png	0	880	547	72	111				0	Content		-72	-111	24573527	1356735304
24591	08:58:21.136	00:00:24.590	1476	-1024	-768	-1	-1	-1	-1	4	-1024	-768	-1	-1	-1	-1	4		0	0						StimuliFarbe_rot_gelb.png	0	880	547	72	111				0	Content		-72	-111	24590600	1356752377
24608	08:58:21.153	00:00:24.607	1477	-1024	-768	-1	-1	-1	-1	4	-1024	-768	-1	-1	-1	-1	4		0	0						StimuliFarbe_rot_gelb.png	0	880	547	72	111				0	Content		-72	-111	24607969	1356769746
24625	08:58:21.170	00:00:24.625	1478	-1024	-768	-1	-1	-1	-1	4	-1024	-768	-1	-1	-1	-1	4		0	0						StimuliFarbe_rot_gelb.png	0	880	547	72	111				0	Content		-72	-111	24625340	1356787117
24640	08:58:21.185	00:00:24.640	1479	-1024	-768	-1	-1	-1	-1	4	-1024	-768	-1	-1	-1	-1	4		0	0						StimuliFarbe_rot_gelb.png	0	880	547	72	111				0	Content		-72	-111	24640144	1356801921
24657	08:58:21.202	00:00:24.656	1480	-1024	-768	-1	-1	-1	-1	4	-1024	-768	-1	-1	-1	-1	4		0	0						StimuliFarbe_rot_gelb.png	0	880	547	72	111				0	Content		-72	-111	24656770	1356818547
24674	08:58:21.219	00:00:24.673	1481	-1024	-768	-1	-1	-1	-1	4	-1024	-768	-1	-1	-1	-1	4		0	0						StimuliFarbe_rot_gelb.png	0	880	547	72	111				0	Content		-72	-111	24673519	1356835296
24690	08:58:21.235	00:00:24.690	1482	-1024	-768	-1	-1	-1	-1	4	-1024	-768	-1	-1	-1	-1	4		0	0						StimuliFarbe_rot_gelb.png	0	880	547	72	111				0	Content		-72	-111	24690142	1356851919
24707	08:58:21.252	00:00:24.706	1483	-1024	-768	-1	-1	-1	-1	4	-1024	-768	-1	-1	-1	-1	4		0	0						StimuliFarbe_rot_gelb.png	0	880	547	72	111				0	Content		-72	-111	24706766	1356868543
24723	08:58:21.268	00:00:24.723	1484	-1024	-768	-1	-1	-1	-1	4	-1024	-768	-1	-1	-1	-1	4		0	0						StimuliFarbe_rot_gelb.png	0	880	547	72	111				0	Content		-72	-111	24723391	1356885168
24741	08:58:21.286	00:00:24.740	1485	-1024	-768	-1	-1	-1	-1	4	-1024	-768	-1	-1	-1	-1	4		0	0						StimuliFarbe_rot_gelb.png	0	880	547	72	111				0	Content		-72	-111	24740584	1356902361
24758	08:58:21.303	00:00:24.757	1486	-1024	-768	-1	-1	-1	-1	4	-1024	-768	-1	-1	-1	-1	4		0	0						StimuliFarbe_rot_gelb.png	0	880	547	72	111				0	Content		-72	-111	24757957	1356919734
24775	08:58:21.320	00:00:24.775	1487	-1024	-768	-1	-1	-1	-1	4	-1024	-768	-1	-1	-1	-1	4		0	0						StimuliFarbe_rot_gelb.png	0	880	547	72	111				0	Content		-72	-111	24775205	1356936982
24790	08:58:21.335	00:00:24.790	1488	-1024	-768	-1	-1	-1	-1	4	-1024	-768	-1	-1	-1	-1	4		0	0						StimuliFarbe_rot_gelb.png	0	880	547	72	111				0	Content		-72	-111	24790008	1356951785
24807	08:58:21.352	00:00:24.806	1489	-1024	-768	-1	-1	-1	-1	4	-1024	-768	-1	-1	-1	-1	4		0	0						StimuliFarbe_rot_gelb.png	0	880	547	72	111				0	Content		-72	-111	24806756	1356968533
24823	08:58:21.368	00:00:24.823	1490	-1024	-768	-1	-1	-1	-1	4	-1024	-768	-1	-1	-1	-1	4		0	0						StimuliFarbe_rot_gelb.png	0	880	547	72	111				0	Content		-72	-111	24823381	1356985158
24840	08:58:21.385	00:00:24.840	1491	-1024	-768	-1	-1	-1	-1	4	-1024	-768	-1	-1	-1	-1	4		0	0						StimuliFarbe_rot_gelb.png	0	880	547	72	111				0	Content		-72	-111	24840005	1357001782
24857	08:58:21.402	00:00:24.856	1492	-1024	-768	-1	-1	-1	-1	4	-1024	-768	-1	-1	-1	-1	4		0	0						StimuliFarbe_rot_gelb.png	0	880	547	72	111				0	Content		-72	-111	24856629	1357018406
24873	08:58:21.418	00:00:24.873	1493	-1024	-768	-1	-1	-1	-1	4	-1024	-768	-1	-1	-1	-1	4		0	0						StimuliFarbe_rot_gelb.png	0	880	547	72	111				0	Content		-72	-111	24873254	1357035031
24890	08:58:21.435	00:00:24.890	1494	-1024	-768	-1	-1	-1	-1	4	-1024	-768	-1	-1	-1	-1	4		0	0						StimuliFarbe_rot_gelb.png	0	880	547	72	111				0	Content		-72	-111	24890447	1357052224
24908	08:58:21.453	00:00:24.907	1495	-1024	-768	-1	-1	-1	-1	4	-1024	-768	-1	-1	-1	-1	4		0	0						StimuliFarbe_rot_gelb.png	0	880	547	72	111				0	Content		-72	-111	24907820	1357069597
24925	08:58:21.470	00:00:24.925	1496	-1024	-768	-1	-1	-1	-1	4	-1024	-768	-1	-1	-1	-1	4		0	0						StimuliFarbe_rot_gelb.png	0	880	547	72	111				0	Content		-72	-111	24925066	1357086843
24940	08:58:21.485	00:00:24.939	1497	-1024	-768	-1	-1	-1	-1	4	-1024	-768	-1	-1	-1	-1	4		0	0						StimuliFarbe_rot_gelb.png	0	880	547	72	111				0	Content		-72	-111	24939871	1357101648
24957	08:58:21.502	00:00:24.956	1498	-1024	-768	-1	-1	-1	-1	4	-1024	-768	-1	-1	-1	-1	4		0	0						StimuliFarbe_rot_gelb.png	0	880	547	72	111				0	Content		-72	-111	24956619	1357118396
24973	08:58:21.518	00:00:24.973	1499	-1024	-768	-1	-1	-1	-1	4	-1024	-768	-1	-1	-1	-1	4		0	0						StimuliFarbe_rot_gelb.png	0	880	547	72	111				0	Content		-72	-111	24973243	1357135020
24990	08:58:21.535	00:00:24.989	1500	-1024	-768	-1	-1	-1	-1	4	-1024	-768	-1	-1	-1	-1	4		0	0						StimuliFarbe_rot_gelb.png	0	880	547	72	111				0	Content		-72	-111	24989864	1357151641
25007	08:58:21.552	00:00:25.006	1501	-1024	-768	-1	-1	-1	-1	4	-1024	-768	-1	-1	-1	-1	4		0	0						StimuliFarbe_rot_gelb.png	0	880	547	72	111				0	Content		-72	-111	25006615	1357168392
25023	08:58:21.568	00:00:25.023	1502	-1024	-768	-1	-1	-1	-1	4	-1024	-768	-1	-1	-1	-1	4		0	0						StimuliFarbe_rot_gelb.png	0	880	547	72	111				0	Content		-72	-111	25023236	1357185013
25040	08:58:21.585	00:00:25.040	1503	-1024	-768	-1	-1	-1	-1	4	-1024	-768	-1	-1	-1	-1	4		0	0						StimuliFarbe_rot_gelb.png	0	880	547	72	111				0	Content		-72	-111	25040306	1357202083
25058	08:58:21.603	00:00:25.057	1504	-1024	-768	-1	-1	-1	-1	4	-1024	-768	-1	-1	-1	-1	4		0	0						StimuliFarbe_rot_gelb.png	0	880	547	72	111				0	Content		-72	-111	25057679	1357219456
25075	08:58:21.620	00:00:25.074	1505	-1024	-768	-1	-1	-1	-1	4	-1024	-768	-1	-1	-1	-1	4		0	0						StimuliFarbe_rot_gelb.png	0	880	547	72	111				0	Content		-72	-111	25074928	1357236705
25090	08:58:21.635	00:00:25.089	1506	-1024	-768	-1	-1	-1	-1	4	-1024	-768	-1	-1	-1	-1	4		0	0						StimuliFarbe_rot_gelb.png	0	880	547	72	111				0	Content		-72	-111	25089860	1357251637
25106	08:58:21.651	00:00:25.106	1507	-1024	-768	-1	-1	-1	-1	4	-1024	-768	-1	-1	-1	-1	4		0	0						StimuliFarbe_rot_gelb.png	0	880	547	72	111				0	Content		-72	-111	25106483	1357268260
25123	08:58:21.668	00:00:25.123	1508	-1024	-768	-1	-1	-1	-1	4	-1024	-768	-1	-1	-1	-1	4		0	0						StimuliFarbe_rot_gelb.png	0	880	547	72	111				0	Content		-72	-111	25123230	1357285007
25140	08:58:21.685	00:00:25.139	1509	-1024	-768	-1	-1	-1	-1	4	-1024	-768	-1	-1	-1	-1	4		0	0						StimuliFarbe_rot_gelb.png	0	880	547	72	111				0	Content		-72	-111	25139853	1357301630
25156	08:58:21.701	00:00:25.156	1510	-1024	-768	-1	-1	-1	-1	4	-1024	-768	-1	-1	-1	-1	4		0	0						StimuliFarbe_rot_gelb.png	0	880	547	72	111				0	Content		-72	-111	25156479	1357318256
25173	08:58:21.718	00:00:25.173	1511	-1024	-768	-1	-1	-1	-1	4	-1024	-768	-1	-1	-1	-1	4		0	0						StimuliFarbe_rot_gelb.png	0	880	547	72	111				0	Content		-72	-111	25173101	1357334878
25190	08:58:21.735	00:00:25.190	1512	-1024	-768	-1	-1	-1	-1	4	-1024	-768	-1	-1	-1	-1	4		0	0						StimuliFarbe_rot_gelb.png	0	880	547	72	111				0	Content		-72	-111	25190296	1357352073
25208	08:58:21.753	00:00:25.207	1513	-1024	-768	-1	-1	-1	-1	4	-1024	-768	-1	-1	-1	-1	4		0	0						StimuliFarbe_rot_gelb.png	0	880	547	72	111				0	Content		-72	-111	25207545	1357369322
25225	08:58:21.770	00:00:25.224	1514	-1024	-768	-1	-1	-1	-1	4	-1024	-768	-1	-1	-1	-1	4		0	0						StimuliFarbe_rot_gelb.png	0	880	547	72	111				0	Content		-72	-111	25224918	1357386695
25240	08:58:21.785	00:00:25.239	1515	-1024	-768	-1	-1	-1	-1	4	-1024	-768	-1	-1	-1	-1	4		0	0						StimuliFarbe_rot_gelb.png	0	880	547	72	111				0	Content		-72	-111	25239724	1357401501
25256	08:58:21.801	00:00:25.256	1516	-1024	-768	-1	-1	-1	-1	4	-1024	-768	-1	-1	-1	-1	4		0	0						StimuliFarbe_rot_gelb.png	0	880	547	72	111				0	Content		-72	-111	25256348	1357418125
25273	08:58:21.818	00:00:25.273	1517	-1024	-768	-1	-1	-1	-1	4	-1024	-768	-1	-1	-1	-1	4		0	0						StimuliFarbe_rot_gelb.png	0	880	547	72	111				0	Content		-72	-111	25273098	1357434875
25290	08:58:21.835	00:00:25.289	1518	-1024	-768	-1	-1	-1	-1	4	-1024	-768	-1	-1	-1	-1	4		0	0						StimuliFarbe_rot_gelb.png	0	880	547	72	111				0	Content		-72	-111	25289722	1357451499
25306	08:58:21.851	00:00:25.306	1519	-1024	-768	-1	-1	-1	-1	4	-1024	-768	-1	-1	-1	-1	4		0	0						StimuliFarbe_rot_gelb.png	0	880	547	72	111				0	Content		-72	-111	25306345	1357468122
25323	08:58:21.868	00:00:25.322	1520	-1024	-768	-1	-1	-1	-1	4	-1024	-768	-1	-1	-1	-1	4		0	0						StimuliFarbe_rot_gelb.png	0	880	547	72	111				0	Content		-72	-111	25322968	1357484745
25340	08:58:21.885	00:00:25.340	1521	-1024	-768	-1	-1	-1	-1	4	-1024	-768	-1	-1	-1	-1	4		0	0						StimuliFarbe_rot_gelb.png	0	880	547	72	111				0	Content		-72	-111	25340163	1357501940
25358	08:58:21.903	00:00:25.357	1522	-1024	-768	-1	-1	-1	-1	4	-1024	-768	-1	-1	-1	-1	4		0	0						StimuliFarbe_rot_gelb.png	0	880	547	72	111				0	Content		-72	-111	25357533	1357519310
25375	08:58:21.920	00:00:25.374	1523	-1024	-768	-1	-1	-1	-1	4	-1024	-768	-1	-1	-1	-1	4		0	0						StimuliFarbe_rot_gelb.png	0	880	547	72	111				0	Content		-72	-111	25374780	1357536557
25390	08:58:21.935	00:00:25.389	1524	-1024	-768	-1	-1	-1	-1	4	-1024	-768	-1	-1	-1	-1	4		0	0						StimuliFarbe_rot_gelb.png	0	880	547	72	111				0	Content		-72	-111	25389586	1357551363
25406	08:58:21.951	00:00:25.406	1525	-1024	-768	-1	-1	-1	-1	4	-1024	-768	-1	-1	-1	-1	4		0	0						StimuliFarbe_rot_gelb.png	0	880	547	72	111				0	Content		-72	-111	25406334	1357568111
25423	08:58:21.968	00:00:25.422	1526	-1024	-768	-1	-1	-1	-1	4	-1024	-768	-1	-1	-1	-1	4		0	0						StimuliFarbe_rot_gelb.png	0	880	547	72	111				0	Content		-72	-111	25422959	1357584736
25440	08:58:21.985	00:00:25.439	1527	-1024	-768	-1	-1	-1	-1	4	-1024	-768	-1	-1	-1	-1	4		0	0						StimuliFarbe_rot_gelb.png	0	880	547	72	111				0	Content		-72	-111	25439706	1357601483
25456	08:58:22.001	00:00:25.456	1528	-1024	-768	-1	-1	-1	-1	4	-1024	-768	-1	-1	-1	-1	4		0	0						StimuliFarbe_rot_gelb.png	0	880	547	72	111				0	Content		-72	-111	25456205	1357617982
25473	08:58:22.018	00:00:25.472	1529	-1024	-768	-1	-1	-1	-1	4	-1024	-768	-1	-1	-1	-1	4		0	0						StimuliFarbe_rot_gelb.png	0	880	547	72	111				0	Content		-72	-111	25472829	1357634606
25490	08:58:22.035	00:00:25.490	1530	-1024	-768	-1	-1	-1	-1	4	-1024	-768	-1	-1	-1	-1	4		0	0						StimuliFarbe_rot_gelb.png	0	880	547	72	111				0	Content		-72	-111	25490027	1357651804
25507	08:58:22.052	00:00:25.507	1531	-1024	-768	-1	-1	-1	-1	4	-1024	-768	-1	-1	-1	-1	4		0	0						StimuliFarbe_rot_gelb.png	0	880	547	72	111				0	Content		-72	-111	25507401	1357669178
25525	08:58:22.070	00:00:25.524	1532	-1024	-768	-1	-1	-1	-1	4	-1024	-768	-1	-1	-1	-1	4		0	0						StimuliFarbe_rot_gelb.png	0	880	547	72	111				0	Content		-72	-111	25524648	1357686425
25540	08:58:22.085	00:00:25.539	1533	-1024	-768	-1	-1	-1	-1	4	-1024	-768	-1	-1	-1	-1	4		0	0						StimuliFarbe_rot_gelb.png	0	880	547	72	111				0	Content		-72	-111	25539573	1357701350
25556	08:58:22.101	00:00:25.556	1534	-1024	-768	-1	-1	-1	-1	4	-1024	-768	-1	-1	-1	-1	4		0	0						StimuliFarbe_rot_gelb.png	0	880	547	72	111				0	Content		-72	-111	25556197	1357717974
25573	08:58:22.118	00:00:25.572	1535	-1024	-768	-1	-1	-1	-1	4	-1024	-768	-1	-1	-1	-1	4		0	0						StimuliFarbe_rot_gelb.png	0	880	547	72	111				0	Content		-72	-111	25572946	1357734723
25590	08:58:22.135	00:00:25.589	1536	-1024	-768	-1	-1	-1	-1	4	-1024	-768	-1	-1	-1	-1	4		0	0						StimuliFarbe_rot_gelb.png	0	880	547	72	111				0	Content		-72	-111	25589569	1357751346
25606	08:58:22.151	00:00:25.606	1537	-1024	-768	-1	-1	-1	-1	4	-1024	-768	-1	-1	-1	-1	4		0	0						StimuliFarbe_rot_gelb.png	0	880	547	72	111				0	Content		-72	-111	25606195	1357767972
25623	08:58:22.168	00:00:25.622	1538	-1024	-768	-1	-1	-1	-1	4	-1024	-768	-1	-1	-1	-1	4		0	0						StimuliFarbe_rot_gelb.png	0	880	547	72	111				0	Content		-72	-111	25622819	1357784596
25640	08:58:22.185	00:00:25.639	1539	-1024	-768	-1	-1	-1	-1	4	-1024	-768	-1	-1	-1	-1	4		0	0						StimuliFarbe_rot_gelb.png	0	880	547	72	111				0	Content		-72	-111	25639887	1357801664
25657	08:58:22.202	00:00:25.657	1540	-1024	-768	-1	-1	-1	-1	4	-1024	-768	-1	-1	-1	-1	4		0	0						StimuliFarbe_rot_gelb.png	0	880	547	72	111				0	Content		-72	-111	25657261	1357819038
25675	08:58:22.220	00:00:25.674	1541	-1024	-768	-1	-1	-1	-1	4	-1024	-768	-1	-1	-1	-1	4		0	0						StimuliFarbe_rot_gelb.png	0	880	547	72	111				0	Content		-72	-111	25674513	1357836290
25689	08:58:22.234	00:00:25.689	1542	-1024	-768	-1	-1	-1	-1	4	-1024	-768	-1	-1	-1	-1	4		0	0						StimuliFarbe_rot_gelb.png	0	880	547	72	111				0	Content		-72	-111	25689454	1357851231
25706	08:58:22.251	00:00:25.706	1543	-1024	-768	-1	-1	-1	-1	4	-1024	-768	-1	-1	-1	-1	4		0	0						StimuliFarbe_rot_gelb.png	0	880	547	72	111				0	Content		-72	-111	25706065	1357867842
25723	08:58:22.268	00:00:25.722	1544	-1024	-768	-1	-1	-1	-1	4	-1024	-768	-1	-1	-1	-1	4		0	0						StimuliFarbe_rot_gelb.png	0	880	547	72	111				0	Content		-72	-111	25722811	1357884588
25739	08:58:22.284	00:00:25.739	1545	-1024	-768	-1	-1	-1	-1	4	-1024	-768	-1	-1	-1	-1	4		0	0						StimuliFarbe_rot_gelb.png	0	880	547	72	111				0	Content		-72	-111	25739445	1357901222
25756	08:58:22.301	00:00:25.756	1546	-1024	-768	-1	-1	-1	-1	4	-1024	-768	-1	-1	-1	-1	4		0	0						StimuliFarbe_rot_gelb.png	0	880	547	72	111				0	Content		-72	-111	25756058	1357917835
25773	08:58:22.318	00:00:25.772	1547	-1024	-768	-1	-1	-1	-1	4	-1024	-768	-1	-1	-1	-1	4		0	0						StimuliFarbe_rot_gelb.png	0	880	547	72	111				0	Content		-72	-111	25772684	1357934461
25790	08:58:22.335	00:00:25.789	1548	-1024	-768	-1	-1	-1	-1	4	-1024	-768	-1	-1	-1	-1	4		0	0						StimuliFarbe_rot_gelb.png	0	880	547	72	111				0	Content		-72	-111	25789877	1357951654
25807	08:58:22.352	00:00:25.807	1549	-1024	-768	-1	-1	-1	-1	4	-1024	-768	-1	-1	-1	-1	4		0	0						StimuliFarbe_rot_gelb.png	0	880	547	72	111				0	Content		-72	-111	25807248	1357969025
25824	08:58:22.369	00:00:25.824	1550	-1024	-768	-1	-1	-1	-1	4	-1024	-768	-1	-1	-1	-1	4		0	0						StimuliFarbe_rot_gelb.png	0	880	547	72	111				0	Content		-72	-111	25824494	1357986271
25839	08:58:22.384	00:00:25.839	1551	-1024	-768	-1	-1	-1	-1	4	-1024	-768	-1	-1	-1	-1	4		0	0						StimuliFarbe_rot_gelb.png	0	880	547	72	111				0	Content		-72	-111	25839297	1358001074
25856	08:58:22.401	00:00:25.856	1552	-1024	-768	-1	-1	-1	-1	4	-1024	-768	-1	-1	-1	-1	4		0	0						StimuliFarbe_rot_gelb.png	0	880	547	72	111				0	Content		-72	-111	25856048	1358017825
25873	08:58:22.418	00:00:25.872	1553	-1024	-768	-1	-1	-1	-1	4	-1024	-768	-1	-1	-1	-1	4		0	0						StimuliFarbe_rot_gelb.png	0	880	547	72	111				0	Content		-72	-111	25872670	1358034447
25889	08:58:22.434	00:00:25.889	1554	-1024	-768	-1	-1	-1	-1	4	-1024	-768	-1	-1	-1	-1	4		0	0						StimuliFarbe_rot_gelb.png	0	880	547	72	111				0	Content		-72	-111	25889294	1358051071
25906	08:58:22.451	00:00:25.905	1555	-1024	-768	-1	-1	-1	-1	4	-1024	-768	-1	-1	-1	-1	4		0	0						StimuliFarbe_rot_gelb.png	0	880	547	72	111				0	Content		-72	-111	25905916	1358067693
25923	08:58:22.468	00:00:25.922	1556	-1024	-768	-1	-1	-1	-1	4	-1024	-768	-1	-1	-1	-1	4		0	0						StimuliFarbe_rot_gelb.png	0	880	547	72	111				0	Content		-72	-111	25922540	1358084317
25940	08:58:22.485	00:00:25.939	1557	-1024	-768	-1	-1	-1	-1	4	-1024	-768	-1	-1	-1	-1	4		0	0						StimuliFarbe_rot_gelb.png	0	880	547	72	111				0	Content		-72	-111	25939708	1358101485
25957	08:58:22.502	00:00:25.956	1558	-1024	-768	-1	-1	-1	-1	4	-1024	-768	-1	-1	-1	-1	4		0	0						StimuliFarbe_rot_gelb.png	0	880	547	72	111				0	Content		-72	-111	25956833	1358118610
25974	08:58:22.519	00:00:25.973	1559	-1024	-768	-1	-1	-1	-1	4	-1024	-768	-1	-1	-1	-1	4		0	0						StimuliFarbe_rot_gelb.png	0	880	547	72	111				0	Content		-72	-111	25973501	1358135278
25990	08:58:22.535	00:00:25.990	1560	-1024	-768	-1	-1	-1	-1	4	-1024	-768	-1	-1	-1	-1	4		0	0						StimuliFarbe_rot_gelb.png	0	880	547	72	111				0	Content		-72	-111	25990169	1358151946
26006	08:58:22.551	00:00:26.006	1561	-1024	-768	-1	-1	-1	-1	4	-1024	-768	-1	-1	-1	-1	4		0	0						StimuliFarbe_rot_gelb.png	0	880	547	72	111				0	Content		-72	-111	26006476	1358168253
26023	08:58:22.568	00:00:26.023	1562	-1024	-768	-1	-1	-1	-1	4	-1024	-768	-1	-1	-1	-1	4		0	0						StimuliFarbe_rot_gelb.png	0	880	547	72	111				0	Content		-72	-111	26023144	1358184921
26040	08:58:22.585	00:00:26.039	1563	-1024	-768	-1	-1	-1	-1	4	-1024	-768	-1	-1	-1	-1	4		0	0						StimuliFarbe_rot_gelb.png	0	880	547	72	111				0	Content		-72	-111	26039812	1358201589
26056	08:58:22.601	00:00:26.055	1564	-1024	-768	-1	-1	-1	-1	4	-1024	-768	-1	-1	-1	-1	4		0	0						StimuliFarbe_rot_gelb.png	0	880	547	72	111				0	Content		-72	-111	26055832	1358217609
26072	08:58:22.617	00:00:26.072	1565	-1024	-768	-1	-1	-1	-1	4	-1024	-768	-1	-1	-1	-1	4		0	0						StimuliFarbe_rot_gelb.png	0	880	547	72	111				0	Content		-72	-111	26072455	1358234232
26089	08:58:22.634	00:00:26.089	1566	-1024	-768	-1	-1	-1	-1	4	-1024	-768	-1	-1	-1	-1	4		0	0						StimuliFarbe_rot_gelb.png	0	880	547	72	111				0	Content		-72	-111	26089200	1358250977
26106	08:58:22.651	00:00:26.105	1567	-1024	-768	-1	-1	-1	-1	4	-1024	-768	-1	-1	-1	-1	4		0	0						StimuliFarbe_rot_gelb.png	0	880	547	72	111				0	Content		-72	-111	26105754	1358267531
26122	08:58:22.667	00:00:26.122	1568	-1024	-768	-1	-1	-1	-1	4	-1024	-768	-1	-1	-1	-1	4		0	0						StimuliFarbe_rot_gelb.png	0	880	547	72	111				0	Content		-72	-111	26122448	1358284225
26139	08:58:22.684	00:00:26.139	1569	-1024	-768	-1	-1	-1	-1	4	-1024	-768	-1	-1	-1	-1	4		0	0						StimuliFarbe_rot_gelb.png	0	880	547	72	111				0	Content		-72	-111	26139385	1358301162
26156	08:58:22.701	00:00:26.156	1570	-1024	-768	-1	-1	-1	-1	4	-1024	-768	-1	-1	-1	-1	4		0	0						StimuliFarbe_rot_gelb.png	0	880	547	72	111				0	Content		-72	-111	26156053	1358317830
26173	08:58:22.718	00:00:26.173	1571	-1024	-768	-1	-1	-1	-1	4	-1024	-768	-1	-1	-1	-1	4		0	0						StimuliFarbe_rot_gelb.png	0	880	547	72	111				0	Content		-72	-111	26173187	1358334964
26190	08:58:22.735	00:00:26.189	1572	-1024	-768	-1	-1	-1	-1	4	-1024	-768	-1	-1	-1	-1	4		0	0						StimuliFarbe_rot_gelb.png	0	880	547	72	111				0	Content		-72	-111	26189855	1358351632
26207	08:58:22.752	00:00:26.206	1573	-1024	-768	-1	-1	-1	-1	4	-1024	-768	-1	-1	-1	-1	4		0	0						StimuliFarbe_rot_gelb.png	0	880	547	72	111				0	Content		-72	-111	26206887	1358368664
26224	08:58:22.769	00:00:26.223	1574	-1024	-768	-1	-1	-1	-1	4	-1024	-768	-1	-1	-1	-1	4		0	0						StimuliFarbe_rot_gelb.png	0	880	547	72	111				0	Content		-72	-111	26223555	1358385332
26240	08:58:22.785	00:00:26.240	1575	-1024	-768	-1	-1	-1	-1	4	-1024	-768	-1	-1	-1	-1	4		0	0						StimuliFarbe_rot_gelb.png	0	880	547	72	111				0	Content		-72	-111	26240223	1358402000
26258	08:58:22.803	00:00:26.257	1576	-1024	-768	-1	-1	-1	-1	4	-1024	-768	-1	-1	-1	-1	4		0	0						StimuliFarbe_rot_gelb.png	0	880	547	72	111				0	Content		-72	-111	26257571	1358419348
26272	08:58:22.817	00:00:26.272	1577	-1024	-768	-1	-1	-1	-1	4	-1024	-768	-1	-1	-1	-1	4		0	0						StimuliFarbe_rot_gelb.png	0	880	547	72	111				0	Content		-72	-111	26272318	1358434095
26289	08:58:22.834	00:00:26.288	1578	-1024	-768	-1	-1	-1	-1	4	-1024	-768	-1	-1	-1	-1	4		0	0						StimuliFarbe_rot_gelb.png	0	880	547	72	111				0	Content		-72	-111	26288940	1358450717
26306	08:58:22.851	00:00:26.305	1579	-1024	-768	-1	-1	-1	-1	4	-1024	-768	-1	-1	-1	-1	4		0	0						StimuliFarbe_rot_gelb.png	0	880	547	72	111				0	Content		-72	-111	26305689	1358467466
26322	08:58:22.867	00:00:26.322	1580	-1024	-768	-1	-1	-1	-1	4	-1024	-768	-1	-1	-1	-1	4		0	0						StimuliFarbe_rot_gelb.png	0	880	547	72	111				0	Content		-72	-111	26322366	1358484143
26339	08:58:22.884	00:00:26.338	1581	-1024	-768	-1	-1	-1	-1	4	-1024	-768	-1	-1	-1	-1	4		0	0						StimuliFarbe_rot_gelb.png	0	880	547	72	111				0	Content		-72	-111	26338963	1358500740
26356	08:58:22.901	00:00:26.355	1582	-1024	-768	-1	-1	-1	-1	4	-1024	-768	-1	-1	-1	-1	4		0	0						StimuliFarbe_rot_gelb.png	0	880	547	72	111				0	Content		-72	-111	26355631	1358517408
26373	08:58:22.918	00:00:26.372	1583	-1024	-768	-1	-1	-1	-1	4	-1024	-768	-1	-1	-1	-1	4		0	0						StimuliFarbe_rot_gelb.png	0	880	547	72	111				0	Content		-72	-111	26372539	1358534316
26389	08:58:22.934	00:00:26.389	1584	-1024	-768	-1	-1	-1	-1	4	-1024	-768	-1	-1	-1	-1	4		0	0						StimuliFarbe_rot_gelb.png	0	880	547	72	111				0	Content		-72	-111	26389207	1358550984
26406	08:58:22.951	00:00:26.406	1585	-1024	-768	-1	-1	-1	-1	4	-1024	-768	-1	-1	-1	-1	4		0	0						StimuliFarbe_rot_gelb.png	0	880	547	72	111				0	Content		-72	-111	26406206	1358567983
26423	08:58:22.968	00:00:26.422	1586	-1024	-768	-1	-1	-1	-1	4	-1024	-768	-1	-1	-1	-1	4		0	0						StimuliFarbe_rot_gelb.png	0	880	547	72	111				0	Content		-72	-111	26422874	1358584651
26440	08:58:22.985	00:00:26.439	1587	-1024	-768	-1	-1	-1	-1	4	-1024	-768	-1	-1	-1	-1	4		0	0						StimuliFarbe_rot_gelb.png	0	880	547	72	111				0	Content		-72	-111	26439542	1358601319
26457	08:58:23.002	00:00:26.456	1588	-1024	-768	-1	-1	-1	-1	4	-1024	-768	-1	-1	-1	-1	4		0	0						StimuliFarbe_rot_gelb.png	0	880	547	72	111				0	Content		-72	-111	26456810	1358618587
26473	08:58:23.018	00:00:26.473	1589	-1024	-768	-1	-1	-1	-1	4	-1024	-768	-1	-1	-1	-1	4		0	0						StimuliFarbe_rot_gelb.png	0	880	547	72	111				0	Content		-72	-111	26473478	1358635255
26490	08:58:23.035	00:00:26.489	1590	-1024	-768	-1	-1	-1	-1	4	-1024	-768	-1	-1	-1	-1	4		0	0						StimuliFarbe_rot_gelb.png	0	880	547	72	111				0	Content		-72	-111	26489720	1358651497
26506	08:58:23.051	00:00:26.506	1591	-1024	-768	-1	-1	-1	-1	4	-1024	-768	-1	-1	-1	-1	4		0	0						StimuliFarbe_rot_gelb.png	0	880	547	72	111				0	Content		-72	-111	26506387	1358668164
26523	08:58:23.068	00:00:26.523	1592	-1024	-768	-1	-1	-1	-1	4	-1024	-768	-1	-1	-1	-1	4		0	0						StimuliFarbe_rot_gelb.png	0	880	547	72	111				0	Content		-72	-111	26523055	1358684832
26539	08:58:23.084	00:00:26.538	1593	-1024	-768	-1	-1	-1	-1	4	-1024	-768	-1	-1	-1	-1	4		0	0						StimuliFarbe_rot_gelb.png	0	880	547	72	111				0	Content		-72	-111	26538806	1358700583
26555	08:58:23.100	00:00:26.555	1594	-1024	-768	-1	-1	-1	-1	4	-1024	-768	-1	-1	-1	-1	4		0	0						StimuliFarbe_rot_gelb.png	0	880	547	72	111				0	Content		-72	-111	26555443	1358717220
26572	08:58:23.117	00:00:26.572	1595	-1024	-768	-1	-1	-1	-1	4	-1024	-768	-1	-1	-1	-1	4		0	0						StimuliFarbe_rot_gelb.png	0	880	547	72	111				0	Content		-72	-111	26572178	1358733955
26589	08:58:23.134	00:00:26.588	1596	-1024	-768	-1	-1	-1	-1	4	-1024	-768	-1	-1	-1	-1	4		0	0						StimuliFarbe_rot_gelb.png	0	880	547	72	111				0	Content		-72	-111	26588857	1358750634
26605	08:58:23.150	00:00:26.605	1597	-1024	-768	-1	-1	-1	-1	4	-1024	-768	-1	-1	-1	-1	4		0	0						StimuliFarbe_rot_gelb.png	0	880	547	72	111				0	Content		-72	-111	26605437	1358767214
26614	08:58:23.159																				ImageEnd	16	0	0	StimuliFarbe_rot_gelb.png
26622	08:58:23.167	00:00:26.622	1598	-1024	-768	-1	-1	-1	-1	4	-1024	-768	-1	-1	-1	-1	4		0	0						No media	0	1024	768	0	0				0	Content		0	0	26622368	1358784145
26631	08:58:23.176																				ImageStart	8	0	0	Fix_sw.jpg
26639	08:58:23.184	00:00:26.639	1599	-1024	-768	-1	-1	-1	-1	4	-1024	-768	-1	-1	-1	-1	4		0	0						Fix_sw.jpg	0	880	547	72	111				0	Content		-72	-111	26639036	1358800813
26656	08:58:23.201	00:00:26.656	1600	-1024	-768	-1	-1	-1	-1	4	-1024	-768	-1	-1	-1	-1	4		0	0						Fix_sw.jpg	0	880	547	72	111				0	Content		-72	-111	26656167	1358817944
26673	08:58:23.218	00:00:26.672	1601	-1024	-768	-1	-1	-1	-1	4	-1024	-768	-1	-1	-1	-1	4		0	0						Fix_sw.jpg	0	880	547	72	111				0	Content		-72	-111	26672835	1358834612
26690	08:58:23.235	00:00:26.689	1602	-1024	-768	-1	-1	-1	-1	4	-1024	-768	-1	-1	-1	-1	4		0	0						Fix_sw.jpg	0	880	547	72	111				0	Content		-72	-111	26689865	1358851642
26707	08:58:23.252	00:00:26.706	1603	-1024	-768	-1	-1	-1	-1	4	-1024	-768	-1	-1	-1	-1	4		0	0						Fix_sw.jpg	0	880	547	72	111				0	Content		-72	-111	26706533	1358868310
26723	08:58:23.268	00:00:26.723	1604	-1024	-768	-1	-1	-1	-1	4	-1024	-768	-1	-1	-1	-1	4		0	0						Fix_sw.jpg	0	880	547	72	111				0	Content		-72	-111	26723201	1358884978
26741	08:58:23.286	00:00:26.740	1605	-1024	-768	-1	-1	-1	-1	4	-1024	-768	-1	-1	-1	-1	4		0	0						Fix_sw.jpg	0	880	547	72	111				0	Content		-72	-111	26740670	1358902447
26755	08:58:23.300	00:00:26.755	1606	-1024	-768	-1	-1	-1	-1	4	-1024	-768	-1	-1	-1	-1	4		0	0						Fix_sw.jpg	0	880	547	72	111				0	Content		-72	-111	26755431	1358917208
26772	08:58:23.317	00:00:26.772	1607	-1024	-768	-1	-1	-1	-1	4	-1024	-768	-1	-1	-1	-1	4		0	0						Fix_sw.jpg	0	880	547	72	111				0	Content		-72	-111	26772042	1358933819
26789	08:58:23.334	00:00:26.788	1608	-1024	-768	-1	-1	-1	-1	4	-1024	-768	-1	-1	-1	-1	4		0	0						Fix_sw.jpg	0	880	547	72	111				0	Content		-72	-111	26788665	1358950442
26805	08:58:23.350	00:00:26.805	1609	-1024	-768	-1	-1	-1	-1	4	-1024	-768	-1	-1	-1	-1	4		0	0						Fix_sw.jpg	0	880	547	72	111				0	Content		-72	-111	26805343	1358967120
26822	08:58:23.367	00:00:26.822	1610	-1024	-768	-1	-1	-1	-1	4	-1024	-768	-1	-1	-1	-1	4		0	0						Fix_sw.jpg	0	880	547	72	111				0	Content		-72	-111	26822001	1358983778
26839	08:58:23.384	00:00:26.838	1611	-1024	-768	-1	-1	-1	-1	4	-1024	-768	-1	-1	-1	-1	4		0	0						Fix_sw.jpg	0	880	547	72	111				0	Content		-72	-111	26838669	1359000446
26856	08:58:23.401	00:00:26.855	1612	-1024	-768	-1	-1	-1	-1	4	-1024	-768	-1	-1	-1	-1	4		0	0						Fix_sw.jpg	0	880	547	72	111				0	Content		-72	-111	26855601	1359017378
26872	08:58:23.417	00:00:26.872	1613	-1024	-768	-1	-1	-1	-1	4	-1024	-768	-1	-1	-1	-1	4		0	0						Fix_sw.jpg	0	880	547	72	111				0	Content		-72	-111	26872269	1359034046
26889	08:58:23.434	00:00:26.889	1614	-1024	-768	-1	-1	-1	-1	4	-1024	-768	-1	-1	-1	-1	4		0	0						Fix_sw.jpg	0	880	547	72	111				0	Content		-72	-111	26889232	1359051009
26906	08:58:23.451	00:00:26.905	1615	-1024	-768	-1	-1	-1	-1	4	-1024	-768	-1	-1	-1	-1	4		0	0						Fix_sw.jpg	0	880	547	72	111				0	Content		-72	-111	26905900	1359067677
26923	08:58:23.468	00:00:26.922	1616	-1024	-768	-1	-1	-1	-1	4	-1024	-768	-1	-1	-1	-1	4		0	0						Fix_sw.jpg	0	880	547	72	111				0	Content		-72	-111	26922568	1359084345
26940	08:58:23.485	00:00:26.939	1617	-1024	-768	-1	-1	-1	-1	4	-1024	-768	-1	-1	-1	-1	4		0	0						Fix_sw.jpg	0	880	547	72	111				0	Content		-72	-111	26939780	1359101557
26956	08:58:23.501	00:00:26.955	1618	-1024	-768	-1	-1	-1	-1	4	-1024	-768	-1	-1	-1	-1	4		0	0						Fix_sw.jpg	0	880	547	72	111				0	Content		-72	-111	26955844	1359117621
26973	08:58:23.518	00:00:26.972	1619	-1024	-768	-1	-1	-1	-1	4	-1024	-768	-1	-1	-1	-1	4		0	0						Fix_sw.jpg	0	880	547	72	111				0	Content		-72	-111	26972512	1359134289
26989	08:58:23.534	00:00:26.988	1620	-1024	-768	-1	-1	-1	-1	4	-1024	-768	-1	-1	-1	-1	4		0	0						Fix_sw.jpg	0	880	547	72	111				0	Content		-72	-111	26988528	1359150305
27005	08:58:23.550	00:00:27.005	1621	-1024	-768	-1	-1	-1	-1	4	-1024	-768	-1	-1	-1	-1	4		0	0						Fix_sw.jpg	0	880	547	72	111				0	Content		-72	-111	27005152	1359166929
27022	08:58:23.567	00:00:27.021	1622	-1024	-768	-1	-1	-1	-1	4	-1024	-768	-1	-1	-1	-1	4		0	0						Fix_sw.jpg	0	880	547	72	111				0	Content		-72	-111	27021902	1359183679
27039	08:58:23.584	00:00:27.038	1623	-1024	-768	-1	-1	-1	-1	4	-1024	-768	-1	-1	-1	-1	4		0	0						Fix_sw.jpg	0	880	547	72	111				0	Content		-72	-111	27038583	1359200360
27055	08:58:23.600	00:00:27.055	1624	-1024	-768	-1	-1	-1	-1	4	-1024	-768	-1	-1	-1	-1	4		0	0						Fix_sw.jpg	0	880	547	72	111				0	Content		-72	-111	27055149	1359216926
27072	08:58:23.617	00:00:27.072	1625	-1024	-768	-1	-1	-1	-1	4	-1024	-768	-1	-1	-1	-1	4		0	0						Fix_sw.jpg	0	880	547	72	111				0	Content		-72	-111	27072088	1359233865
27089	08:58:23.634	00:00:27.088	1626	-1024	-768	-1	-1	-1	-1	4	-1024	-768	-1	-1	-1	-1	4		0	0						Fix_sw.jpg	0	880	547	72	111				0	Content		-72	-111	27088756	1359250533
27106	08:58:23.651	00:00:27.105	1627	-1024	-768	-1	-1	-1	-1	4	-1024	-768	-1	-1	-1	-1	4		0	0						Fix_sw.jpg	0	880	547	72	111				0	Content		-72	-111	27105891	1359267668
27123	08:58:23.668	00:00:27.122	1628	-1024	-768	-1	-1	-1	-1	4	-1024	-768	-1	-1	-1	-1	4		0	0						Fix_sw.jpg	0	880	547	72	111				0	Content		-72	-111	27122559	1359284336
27140	08:58:23.685	00:00:27.139	1629	-1024	-768	-1	-1	-1	-1	4	-1024	-768	-1	-1	-1	-1	4		0	0						Fix_sw.jpg	0	880	547	72	111				0	Content		-72	-111	27139590	1359301367
27156	08:58:23.701	00:00:27.156	1630	-1024	-768	-1	-1	-1	-1	4	-1024	-768	-1	-1	-1	-1	4		0	0						Fix_sw.jpg	0	880	547	72	111				0	Content		-72	-111	27156258	1359318035
27173	08:58:23.718	00:00:27.172	1631	-1024	-768	-1	-1	-1	-1	4	-1024	-768	-1	-1	-1	-1	4		0	0						Fix_sw.jpg	0	880	547	72	111				0	Content		-72	-111	27172926	1359334703
27190	08:58:23.735	00:00:27.190	1632	-1024	-768	-1	-1	-1	-1	4	-1024	-768	-1	-1	-1	-1	4		0	0						Fix_sw.jpg	0	880	547	72	111				0	Content		-72	-111	27190272	1359352049
27205	08:58:23.750	00:00:27.205	1633	-1024	-768	-1	-1	-1	-1	4	-1024	-768	-1	-1	-1	-1	4		0	0						Fix_sw.jpg	0	880	547	72	111				0	Content		-72	-111	27205146	1359366923
27222	08:58:23.767	00:00:27.221	1634	-1024	-768	-1	-1	-1	-1	4	-1024	-768	-1	-1	-1	-1	4		0	0						Fix_sw.jpg	0	880	547	72	111				0	Content		-72	-111	27221769	1359383546
27238	08:58:23.783	00:00:27.238	1635	-1024	-768	-1	-1	-1	-1	4	-1024	-768	-1	-1	-1	-1	4		0	0						Fix_sw.jpg	0	880	547	72	111				0	Content		-72	-111	27238397	1359400174
27255	08:58:23.800	00:00:27.255	1636	-1024	-768	-1	-1	-1	-1	4	-1024	-768	-1	-1	-1	-1	4		0	0						Fix_sw.jpg	0	880	547	72	111				0	Content		-72	-111	27255072	1359416849
27272	08:58:23.817	00:00:27.271	1637	-1024	-768	-1	-1	-1	-1	4	-1024	-768	-1	-1	-1	-1	4		0	0						Fix_sw.jpg	0	880	547	72	111				0	Content		-72	-111	27271732	1359433509
27288	08:58:23.833	00:00:27.288	1638	-1024	-768	-1	-1	-1	-1	4	-1024	-768	-1	-1	-1	-1	4		0	0						Fix_sw.jpg	0	880	547	72	111				0	Content		-72	-111	27288400	1359450177
27305	08:58:23.850	00:00:27.305	1639	-1024	-768	-1	-1	-1	-1	4	-1024	-768	-1	-1	-1	-1	4		0	0						Fix_sw.jpg	0	880	547	72	111				0	Content		-72	-111	27305332	1359467109
27322	08:58:23.867	00:00:27.322	1640	-1024	-768	-1	-1	-1	-1	4	-1024	-768	-1	-1	-1	-1	4		0	0						Fix_sw.jpg	0	880	547	72	111				0	Content		-72	-111	27322000	1359483777
27339	08:58:23.884	00:00:27.338	1641	-1024	-768	-1	-1	-1	-1	4	-1024	-768	-1	-1	-1	-1	4		0	0						Fix_sw.jpg	0	880	547	72	111				0	Content		-72	-111	27338962	1359500739
27356	08:58:23.901	00:00:27.355	1642	-1024	-768	-1	-1	-1	-1	4	-1024	-768	-1	-1	-1	-1	4		0	0						Fix_sw.jpg	0	880	547	72	111				0	Content		-72	-111	27355630	1359517407
27372	08:58:23.917	00:00:27.372	1643	-1024	-768	-1	-1	-1	-1	4	-1024	-768	-1	-1	-1	-1	4		0	0						Fix_sw.jpg	0	880	547	72	111				0	Content		-72	-111	27372298	1359534075
27390	08:58:23.935	00:00:27.389	1644	-1024	-768	-1	-1	-1	-1	4	-1024	-768	-1	-1	-1	-1	4		0	0						Fix_sw.jpg	0	880	547	72	111				0	Content		-72	-111	27389507	1359551284
27407	08:58:23.952	00:00:27.406	1645	-1024	-768	-1	-1	-1	-1	4	-1024	-768	-1	-1	-1	-1	4		0	0						Fix_sw.jpg	0	880	547	72	111				0	Content		-72	-111	27406757	1359568534
27422	08:58:23.967	00:00:27.421	1646	-1024	-768	-1	-1	-1	-1	4	-1024	-768	-1	-1	-1	-1	4		0	0						Fix_sw.jpg	0	880	547	72	111				0	Content		-72	-111	27421630	1359583407
27438	08:58:23.983	00:00:27.438	1647	-1024	-768	-1	-1	-1	-1	4	-1024	-768	-1	-1	-1	-1	4		0	0						Fix_sw.jpg	0	880	547	72	111				0	Content		-72	-111	27438252	1359600029
27455	08:58:24.000	00:00:27.455	1648	-1024	-768	-1	-1	-1	-1	4	-1024	-768	-1	-1	-1	-1	4		0	0						Fix_sw.jpg	0	880	547	72	111				0	Content		-72	-111	27455003	1359616780
27472	08:58:24.017	00:00:27.471	1649	-1024	-768	-1	-1	-1	-1	4	-1024	-768	-1	-1	-1	-1	4		0	0						Fix_sw.jpg	0	880	547	72	111				0	Content		-72	-111	27471559	1359633336
27488	08:58:24.033	00:00:27.488	1650	-1024	-768	-1	-1	-1	-1	4	-1024	-768	-1	-1	-1	-1	4		0	0						Fix_sw.jpg	0	880	547	72	111				0	Content		-72	-111	27488252	1359650029
27505	08:58:24.050	00:00:27.505	1651	-1024	-768	-1	-1	-1	-1	4	-1024	-768	-1	-1	-1	-1	4		0	0						Fix_sw.jpg	0	880	547	72	111				0	Content		-72	-111	27505192	1359666969
27522	08:58:24.067	00:00:27.521	1652	-1024	-768	-1	-1	-1	-1	4	-1024	-768	-1	-1	-1	-1	4		0	0						Fix_sw.jpg	0	880	547	72	111				0	Content		-72	-111	27521860	1359683637
27539	08:58:24.084	00:00:27.539	1653	-1024	-768	-1	-1	-1	-1	4	-1024	-768	-1	-1	-1	-1	4		0	0						Fix_sw.jpg	0	880	547	72	111				0	Content		-72	-111	27539003	1359700780
27556	08:58:24.101	00:00:27.555	1654	-1024	-768	-1	-1	-1	-1	4	-1024	-768	-1	-1	-1	-1	4		0	0						Fix_sw.jpg	0	880	547	72	111				0	Content		-72	-111	27555671	1359717448
27573	08:58:24.118	00:00:27.572	1655	-1024	-768	-1	-1	-1	-1	4	-1024	-768	-1	-1	-1	-1	4		0	0						Fix_sw.jpg	0	880	547	72	111				0	Content		-72	-111	27572699	1359734476
27589	08:58:24.134	00:00:27.589	1656	-1024	-768	-1	-1	-1	-1	4	-1024	-768	-1	-1	-1	-1	4		0	0						Fix_sw.jpg	0	880	547	72	111				0	Content		-72	-111	27589367	1359751144
27606	08:58:24.151	00:00:27.606	1657	-1024	-768	-1	-1	-1	-1	4	-1024	-768	-1	-1	-1	-1	4		0	0						Fix_sw.jpg	0	880	547	72	111				0	Content		-72	-111	27606035	1359767812
27623	08:58:24.168	00:00:27.623	1658	-1024	-768	-1	-1	-1	-1	4	-1024	-768	-1	-1	-1	-1	4		0	0						Fix_sw.jpg	0	880	547	72	111				0	Content		-72	-111	27623377	1359785154
27637	08:58:24.182																				ImageEnd	16	0	0	Fix_sw.jpg
27638	08:58:24.183	00:00:27.638	1659	-1024	-768	-1	-1	-1	-1	4	-1024	-768	-1	-1	-1	-1	4		0	0						No media	0	1024	768	0	0				0	Content		0	0	27638125	1359799902
27655	08:58:24.200	00:00:27.654	1660	-1024	-768	-1	-1	-1	-1	4	-1024	-768	-1	-1	-1	-1	4		0	0						No media	0	1024	768	0	0				0	Content		0	0	27654751	1359816528
27661	08:58:24.206																				ImageStart	8	0	0	StimuliFarbe_gelb_rot.png
27672	08:58:24.217	00:00:27.671	1661	-1024	-768	-1	-1	-1	-1	4	-1024	-768	-1	-1	-1	-1	4		0	0						StimuliFarbe_gelb_rot.png	0	880	547	72	111				0	Content		-72	-111	27671500	1359833277
27688	08:58:24.233	00:00:27.688	1662	-1024	-768	-1	-1	-1	-1	4	-1024	-768	-1	-1	-1	-1	4		0	0						StimuliFarbe_gelb_rot.png	0	880	547	72	111				0	Content		-72	-111	27688181	1359849958
27705	08:58:24.250	00:00:27.704	1663	-1024	-768	-1	-1	-1	-1	4	-1024	-768	-1	-1	-1	-1	4		0	0						StimuliFarbe_gelb_rot.png	0	880	547	72	111				0	Content		-72	-111	27704777	1359866554
27721	08:58:24.266	00:00:27.721	1664	-1024	-768	-1	-1	-1	-1	4	-1024	-768	-1	-1	-1	-1	4		0	0						StimuliFarbe_gelb_rot.png	0	880	547	72	111				0	Content		-72	-111	27721445	1359883222
27738	08:58:24.283	00:00:27.738	1665	-1024	-768	-1	-1	-1	-1	4	-1024	-768	-1	-1	-1	-1	4		0	0						StimuliFarbe_gelb_rot.png	0	880	547	72	111				0	Content		-72	-111	27738346	1359900123
27755	08:58:24.300	00:00:27.755	1666	-1024	-768	-1	-1	-1	-1	4	-1024	-768	-1	-1	-1	-1	4		0	0						StimuliFarbe_gelb_rot.png	0	880	547	72	111				0	Content		-72	-111	27755014	1359916791
27772	08:58:24.317	00:00:27.772	1667	-1024	-768	-1	-1	-1	-1	4	-1024	-768	-1	-1	-1	-1	4		0	0						StimuliFarbe_gelb_rot.png	0	880	547	72	111				0	Content		-72	-111	27772007	1359933784
27789	08:58:24.334	00:00:27.788	1668	-1024	-768	-1	-1	-1	-1	4	-1024	-768	-1	-1	-1	-1	4		0	0						StimuliFarbe_gelb_rot.png	0	880	547	72	111				0	Content		-72	-111	27788675	1359950452
27805	08:58:24.350	00:00:27.805	1669	-1024	-768	-1	-1	-1	-1	4	-1024	-768	-1	-1	-1	-1	4		0	0						StimuliFarbe_gelb_rot.png	0	880	547	72	111				0	Content		-72	-111	27805343	1359967120
27823	08:58:24.368	00:00:27.822	1670	-1024	-768	-1	-1	-1	-1	4	-1024	-768	-1	-1	-1	-1	4		0	0						StimuliFarbe_gelb_rot.png	0	880	547	72	111				0	Content		-72	-111	27822615	1359984392
27840	08:58:24.385	00:00:27.839	1671	-1024	-768	-1	-1	-1	-1	4	-1024	-768	-1	-1	-1	-1	4		0	0						StimuliFarbe_gelb_rot.png	0	880	547	72	111				0	Content		-72	-111	27839863	1360001640
27855	08:58:24.400	00:00:27.854	1672	-1024	-768	-1	-1	-1	-1	4	-1024	-768	-1	-1	-1	-1	4		0	0						StimuliFarbe_gelb_rot.png	0	880	547	72	111				0	Content		-72	-111	27854734	1360016511
27871	08:58:24.416	00:00:27.871	1673	-1024	-768	-1	-1	-1	-1	4	-1024	-768	-1	-1	-1	-1	4		0	0						StimuliFarbe_gelb_rot.png	0	880	547	72	111				0	Content		-72	-111	27871357	1360033134
27888	08:58:24.433	00:00:27.887	1674	-1024	-768	-1	-1	-1	-1	4	-1024	-768	-1	-1	-1	-1	4		0	0						StimuliFarbe_gelb_rot.png	0	880	547	72	111				0	Content		-72	-111	27887980	1360049757
27905	08:58:24.450	00:00:27.904	1675	-1024	-768	-1	-1	-1	-1	4	-1024	-768	-1	-1	-1	-1	4		0	0						StimuliFarbe_gelb_rot.png	0	880	547	72	111				0	Content		-72	-111	27904666	1360066443
27921	08:58:24.466	00:00:27.921	1676	-1024	-768	-1	-1	-1	-1	4	-1024	-768	-1	-1	-1	-1	4		0	0						StimuliFarbe_gelb_rot.png	0	880	547	72	111				0	Content		-72	-111	27921334	1360083111
27938	08:58:24.483	00:00:27.937	1677	-1024	-768	-1	-1	-1	-1	4	-1024	-768	-1	-1	-1	-1	4		0	0						StimuliFarbe_gelb_rot.png	0	880	547	72	111				0	Content		-72	-111	27937968	1360099745
27955	08:58:24.500	00:00:27.954	1678	-1024	-768	-1	-1	-1	-1	4	-1024	-768	-1	-1	-1	-1	4		0	0						StimuliFarbe_gelb_rot.png	0	880	547	72	111				0	Content		-72	-111	27954636	1360116413
27971	08:58:24.516	00:00:27.971	1679	-1024	-768	-1	-1	-1	-1	4	-1024	-768	-1	-1	-1	-1	4		0	0						StimuliFarbe_gelb_rot.png	0	880	547	72	111				0	Content		-72	-111	27971457	1360133234
27988	08:58:24.533	00:00:27.988	1680	-1024	-768	-1	-1	-1	-1	4	-1024	-768	-1	-1	-1	-1	4		0	0						StimuliFarbe_gelb_rot.png	0	880	547	72	111				0	Content		-72	-111	27988125	1360149902
28005	08:58:24.550	00:00:28.004	1681	-1024	-768	-1	-1	-1	-1	4	-1024	-768	-1	-1	-1	-1	4		0	0						StimuliFarbe_gelb_rot.png	0	880	547	72	111				0	Content		-72	-111	28004793	1360166570
28022	08:58:24.567	00:00:28.021	1682	-1024	-768	-1	-1	-1	-1	4	-1024	-768	-1	-1	-1	-1	4		0	0						StimuliFarbe_gelb_rot.png	0	880	547	72	111				0	Content		-72	-111	28021845	1360183622
28039	08:58:24.584	00:00:28.039	1683	-1024	-768	-1	-1	-1	-1	4	-1024	-768	-1	-1	-1	-1	4		0	0						StimuliFarbe_gelb_rot.png	0	880	547	72	111				0	Content		-72	-111	28039097	1360200874
28055	08:58:24.600	00:00:28.055	1684	-1024	-768	-1	-1	-1	-1	4	-1024	-768	-1	-1	-1	-1	4		0	0						StimuliFarbe_gelb_rot.png	0	880	547	72	111				0	Content		-72	-111	28055348	1360217125
28072	08:58:24.617	00:00:28.072	1685	-1024	-768	-1	-1	-1	-1	4	-1024	-768	-1	-1	-1	-1	4		0	0						StimuliFarbe_gelb_rot.png	0	880	547	72	111				0	Content		-72	-111	28072016	1360233793
28089	08:58:24.634	00:00:28.088	1686	-1024	-768	-1	-1	-1	-1	4	-1024	-768	-1	-1	-1	-1	4		0	0						StimuliFarbe_gelb_rot.png	0	880	547	72	111				0	Content		-72	-111	28088684	1360250461
28104	08:58:24.649	00:00:28.104	1687	-1024	-768	-1	-1	-1	-1	4	-1024	-768	-1	-1	-1	-1	4		0	0						StimuliFarbe_gelb_rot.png	0	880	547	72	111				0	Content		-72	-111	28104468	1360266245
28121	08:58:24.666	00:00:28.121	1688	-1024	-768	-1	-1	-1	-1	4	-1024	-768	-1	-1	-1	-1	4		0	0						StimuliFarbe_gelb_rot.png	0	880	547	72	111				0	Content		-72	-111	28121092	1360282869
28138	08:58:24.683	00:00:28.137	1689	-1024	-768	-1	-1	-1	-1	4	-1024	-768	-1	-1	-1	-1	4		0	0						StimuliFarbe_gelb_rot.png	0	880	547	72	111				0	Content		-72	-111	28137807	1360299584
28154	08:58:24.699	00:00:28.154	1690	-1024	-768	-1	-1	-1	-1	4	-1024	-768	-1	-1	-1	-1	4		0	0						StimuliFarbe_gelb_rot.png	0	880	547	72	111				0	Content		-72	-111	28154475	1360316252
28171	08:58:24.716	00:00:28.171	1691	-1024	-768	-1	-1	-1	-1	4	-1024	-768	-1	-1	-1	-1	4		0	0						StimuliFarbe_gelb_rot.png	0	880	547	72	111				0	Content		-72	-111	28171159	1360332936
28188	08:58:24.733	00:00:28.187	1692	-1024	-768	-1	-1	-1	-1	4	-1024	-768	-1	-1	-1	-1	4		0	0						StimuliFarbe_gelb_rot.png	0	880	547	72	111				0	Content		-72	-111	28187827	1360349604
28204	08:58:24.749	00:00:28.204	1693	-1024	-768	-1	-1	-1	-1	4	-1024	-768	-1	-1	-1	-1	4		0	0						StimuliFarbe_gelb_rot.png	0	880	547	72	111				0	Content		-72	-111	28204457	1360366234
28221	08:58:24.766	00:00:28.221	1694	-1024	-768	-1	-1	-1	-1	4	-1024	-768	-1	-1	-1	-1	4		0	0						StimuliFarbe_gelb_rot.png	0	880	547	72	111				0	Content		-72	-111	28221125	1360382902
28238	08:58:24.783	00:00:28.237	1695	-1024	-768	-1	-1	-1	-1	4	-1024	-768	-1	-1	-1	-1	4		0	0						StimuliFarbe_gelb_rot.png	0	880	547	72	111				0	Content		-72	-111	28237793	1360399570
28254	08:58:24.799	00:00:28.254	1696	-1024	-768	-1	-1	-1	-1	4	-1024	-768	-1	-1	-1	-1	4		0	0						StimuliFarbe_gelb_rot.png	0	880	547	72	111				0	Content		-72	-111	28254344	1360416121
28272	08:58:24.817	00:00:28.271	1697	-1024	-768	-1	-1	-1	-1	4	-1024	-768	-1	-1	-1	-1	4		0	0						StimuliFarbe_gelb_rot.png	0	880	547	72	111				0	Content		-72	-111	28271594	1360433371
28289	08:58:24.834	00:00:28.288	1698	-1024	-768	-1	-1	-1	-1	4	-1024	-768	-1	-1	-1	-1	4		0	0						StimuliFarbe_gelb_rot.png	0	880	547	72	111				0	Content		-72	-111	28288722	1360450499
28305	08:58:24.850	00:00:28.305	1699	-1024	-768	-1	-1	-1	-1	4	-1024	-768	-1	-1	-1	-1	4		0	0						StimuliFarbe_gelb_rot.png	0	880	547	72	111				0	Content		-72	-111	28305390	1360467167
28322	08:58:24.867	00:00:28.322	1700	-1024	-768	-1	-1	-1	-1	4	-1024	-768	-1	-1	-1	-1	4		0	0						StimuliFarbe_gelb_rot.png	0	880	547	72	111				0	Content		-72	-111	28322058	1360483835
28340	08:58:24.885	00:00:28.339	1701	-1024	-768	-1	-1	-1	-1	4	-1024	-768	-1	-1	-1	-1	4		0	0						StimuliFarbe_gelb_rot.png	0	880	547	72	111				0	Content		-72	-111	28339590	1360501367
28354	08:58:24.899	00:00:28.354	1702	-1024	-768	-1	-1	-1	-1	4	-1024	-768	-1	-1	-1	-1	4		0	0						StimuliFarbe_gelb_rot.png	0	880	547	72	111				0	Content		-72	-111	28354338	1360516115
28371	08:58:24.916	00:00:28.370	1703	-1024	-768	-1	-1	-1	-1	4	-1024	-768	-1	-1	-1	-1	4		0	0						StimuliFarbe_gelb_rot.png	0	880	547	72	111				0	Content		-72	-111	28370966	1360532743
28388	08:58:24.933	00:00:28.387	1704	-1024	-768	-1	-1	-1	-1	4	-1024	-768	-1	-1	-1	-1	4		0	0						StimuliFarbe_gelb_rot.png	0	880	547	72	111				0	Content		-72	-111	28387712	1360549489
28404	08:58:24.949	00:00:28.404	1705	-1024	-768	-1	-1	-1	-1	4	-1024	-768	-1	-1	-1	-1	4		0	0						StimuliFarbe_gelb_rot.png	0	880	547	72	111				0	Content		-72	-111	28404336	1360566113
28421	08:58:24.966	00:00:28.421	1706	-1024	-768	-1	-1	-1	-1	4	-1024	-768	-1	-1	-1	-1	4		0	0						StimuliFarbe_gelb_rot.png	0	880	547	72	111				0	Content		-72	-111	28421004	1360582781
28438	08:58:24.983	00:00:28.437	1707	-1024	-768	-1	-1	-1	-1	4	-1024	-768	-1	-1	-1	-1	4		0	0						StimuliFarbe_gelb_rot.png	0	880	547	72	111				0	Content		-72	-111	28437672	1360599449
28454	08:58:24.999	00:00:28.454	1708	-1024	-768	-1	-1	-1	-1	4	-1024	-768	-1	-1	-1	-1	4		0	0						StimuliFarbe_gelb_rot.png	0	880	547	72	111				0	Content		-72	-111	28454333	1360616110
28471	08:58:25.016	00:00:28.470	1709	-1024	-768	-1	-1	-1	-1	4	-1024	-768	-1	-1	-1	-1	4		0	0						StimuliFarbe_gelb_rot.png	0	880	547	72	111				0	Content		-72	-111	28470966	1360632743
28488	08:58:25.033	00:00:28.488	1710	-1024	-768	-1	-1	-1	-1	4	-1024	-768	-1	-1	-1	-1	4		0	0						StimuliFarbe_gelb_rot.png	0	880	547	72	111				0	Content		-72	-111	28488047	1360649824
28505	08:58:25.050	00:00:28.504	1711	-1024	-768	-1	-1	-1	-1	4	-1024	-768	-1	-1	-1	-1	4		0	0						StimuliFarbe_gelb_rot.png	0	880	547	72	111				0	Content		-72	-111	28504715	1360666492
28521	08:58:25.066	00:00:28.521	1712	-1024	-768	-1	-1	-1	-1	4	-1024	-768	-1	-1	-1	-1	4		0	0						StimuliFarbe_gelb_rot.png	0	880	547	72	111				0	Content		-72	-111	28521383	1360683160
28539	08:58:25.084	00:00:28.538	1713	-1024	-768	-1	-1	-1	-1	4	-1024	-768	-1	-1	-1	-1	4		0	0						StimuliFarbe_gelb_rot.png	0	880	547	72	111				0	Content		-72	-111	28538533	1360700310
28555	08:58:25.100	00:00:28.555	1714	-1024	-768	-1	-1	-1	-1	4	-1024	-768	-1	-1	-1	-1	4		0	0						StimuliFarbe_gelb_rot.png	0	880	547	72	111				0	Content		-72	-111	28555201	1360716978
28572	08:58:25.117	00:00:28.571	1715	-1024	-768	-1	-1	-1	-1	4	-1024	-768	-1	-1	-1	-1	4		0	0						StimuliFarbe_gelb_rot.png	0	880	547	72	111				0	Content		-72	-111	28571869	1360733646
28589	08:58:25.134	00:00:28.589	1716	-1024	-768	-1	-1	-1	-1	4	-1024	-768	-1	-1	-1	-1	4		0	0						StimuliFarbe_gelb_rot.png	0	880	547	72	111				0	Content		-72	-111	28589452	1360751229
28604	08:58:25.149	00:00:28.604	1717	-1024	-768	-1	-1	-1	-1	4	-1024	-768	-1	-1	-1	-1	4		0	0						StimuliFarbe_gelb_rot.png	0	880	547	72	111				0	Content		-72	-111	28604209	1360765986
28621	08:58:25.166	00:00:28.620	1718	-1024	-768	-1	-1	-1	-1	4	-1024	-768	-1	-1	-1	-1	4		0	0						StimuliFarbe_gelb_rot.png	0	880	547	72	111				0	Content		-72	-111	28620825	1360782602
28638	08:58:25.183	00:00:28.637	1719	-1024	-768	-1	-1	-1	-1	4	-1024	-768	-1	-1	-1	-1	4		0	0						StimuliFarbe_gelb_rot.png	0	880	547	72	111				0	Content		-72	-111	28637542	1360799319
28654	08:58:25.199	00:00:28.654	1720	-1024	-768	-1	-1	-1	-1	4	-1024	-768	-1	-1	-1	-1	4		0	0						StimuliFarbe_gelb_rot.png	0	880	547	72	111				0	Content		-72	-111	28654210	1360815987
28671	08:58:25.216	00:00:28.670	1721	-1024	-768	-1	-1	-1	-1	4	-1024	-768	-1	-1	-1	-1	4		0	0						StimuliFarbe_gelb_rot.png	0	880	547	72	111				0	Content		-72	-111	28670831	1360832608
28687	08:58:25.232	00:00:28.687	1722	-1024	-768	-1	-1	-1	-1	4	-1024	-768	-1	-1	-1	-1	4		0	0						StimuliFarbe_gelb_rot.png	0	880	547	72	111				0	Content		-72	-111	28687499	1360849276
28704	08:58:25.249	00:00:28.704	1723	-1024	-768	-1	-1	-1	-1	4	-1024	-768	-1	-1	-1	-1	4		0	0						StimuliFarbe_gelb_rot.png	0	880	547	72	111				0	Content		-72	-111	28704150	1360865927
28721	08:58:25.266	00:00:28.720	1724	-1024	-768	-1	-1	-1	-1	4	-1024	-768	-1	-1	-1	-1	4		0	0						StimuliFarbe_gelb_rot.png	0	880	547	72	111				0	Content		-72	-111	28720818	1360882595
28737	08:58:25.282	00:00:28.737	1725	-1024	-768	-1	-1	-1	-1	4	-1024	-768	-1	-1	-1	-1	4		0	0						StimuliFarbe_gelb_rot.png	0	880	547	72	111				0	Content		-72	-111	28737486	1360899263
28754	08:58:25.299	00:00:28.754	1726	-1024	-768	-1	-1	-1	-1	4	-1024	-768	-1	-1	-1	-1	4		0	0						StimuliFarbe_gelb_rot.png	0	880	547	72	111				0	Content		-72	-111	28754072	1360915849
28771	08:58:25.316	00:00:28.771	1727	-1024	-768	-1	-1	-1	-1	4	-1024	-768	-1	-1	-1	-1	4		0	0						StimuliFarbe_gelb_rot.png	0	880	547	72	111				0	Content		-72	-111	28771322	1360933099
28788	08:58:25.333	00:00:28.788	1728	-1024	-768	-1	-1	-1	-1	4	-1024	-768	-1	-1	-1	-1	4		0	0						StimuliFarbe_gelb_rot.png	0	880	547	72	111				0	Content		-72	-111	28788405	1360950182
28805	08:58:25.350	00:00:28.805	1729	-1024	-768	-1	-1	-1	-1	4	-1024	-768	-1	-1	-1	-1	4		0	0						StimuliFarbe_gelb_rot.png	0	880	547	72	111				0	Content		-72	-111	28805073	1360966850
28822	08:58:25.367	00:00:28.821	1730	-1024	-768	-1	-1	-1	-1	4	-1024	-768	-1	-1	-1	-1	4		0	0						StimuliFarbe_gelb_rot.png	0	880	547	72	111				0	Content		-72	-111	28821741	1360983518
28839	08:58:25.384	00:00:28.839	1731	-1024	-768	-1	-1	-1	-1	4	-1024	-768	-1	-1	-1	-1	4		0	0						StimuliFarbe_gelb_rot.png	0	880	547	72	111				0	Content		-72	-111	28839317	1361001094
28854	08:58:25.399	00:00:28.854	1732	-1024	-768	-1	-1	-1	-1	4	-1024	-768	-1	-1	-1	-1	4		0	0						StimuliFarbe_gelb_rot.png	0	880	547	72	111				0	Content		-72	-111	28854065	1361015842
28871	08:58:25.416	00:00:28.870	1733	-1024	-768	-1	-1	-1	-1	4	-1024	-768	-1	-1	-1	-1	4		0	0						StimuliFarbe_gelb_rot.png	0	880	547	72	111				0	Content		-72	-111	28870752	1361032529
28887	08:58:25.432	00:00:28.887	1734	-1024	-768	-1	-1	-1	-1	4	-1024	-768	-1	-1	-1	-1	4		0	0						StimuliFarbe_gelb_rot.png	0	880	547	72	111				0	Content		-72	-111	28887420	1361049197
28904	08:58:25.449	00:00:28.904	1735	-1024	-768	-1	-1	-1	-1	4	-1024	-768	-1	-1	-1	-1	4		0	0						StimuliFarbe_gelb_rot.png	0	880	547	72	111				0	Content		-72	-111	28904084	1361065861
28921	08:58:25.466	00:00:28.920	1736	-1024	-768	-1	-1	-1	-1	4	-1024	-768	-1	-1	-1	-1	4		0	0						StimuliFarbe_gelb_rot.png	0	880	547	72	111				0	Content		-72	-111	28920752	1361082529
28937	08:58:25.482	00:00:28.937	1737	-1024	-768	-1	-1	-1	-1	4	-1024	-768	-1	-1	-1	-1	4		0	0						StimuliFarbe_gelb_rot.png	0	880	547	72	111				0	Content		-72	-111	28937368	1361099145
28954	08:58:25.499	00:00:28.953	1738	-1024	-768	-1	-1	-1	-1	4	-1024	-768	-1	-1	-1	-1	4		0	0						StimuliFarbe_gelb_rot.png	0	880	547	72	111				0	Content		-72	-111	28953936	1361115713
28971	08:58:25.516	00:00:28.970	1739	-1024	-768	-1	-1	-1	-1	4	-1024	-768	-1	-1	-1	-1	4		0	0						StimuliFarbe_gelb_rot.png	0	880	547	72	111				0	Content		-72	-111	28970559	1361132336
28988	08:58:25.533	00:00:28.987	1740	-1024	-768	-1	-1	-1	-1	4	-1024	-768	-1	-1	-1	-1	4		0	0						StimuliFarbe_gelb_rot.png	0	880	547	72	111				0	Content		-72	-111	28987642	1361149419
29004	08:58:25.549	00:00:29.004	1741	-1024	-768	-1	-1	-1	-1	4	-1024	-768	-1	-1	-1	-1	4		0	0						StimuliFarbe_gelb_rot.png	0	880	547	72	111				0	Content		-72	-111	29004310	1361166087
29021	08:58:25.566	00:00:29.020	1742	-1024	-768	-1	-1	-1	-1	4	-1024	-768	-1	-1	-1	-1	4		0	0						StimuliFarbe_gelb_rot.png	0	880	547	72	111				0	Content		-72	-111	29020978	1361182755
29038	08:58:25.583	00:00:29.038	1743	-1024	-768	-1	-1	-1	-1	4	-1024	-768	-1	-1	-1	-1	4		0	0						StimuliFarbe_gelb_rot.png	0	880	547	72	111				0	Content		-72	-111	29038130	1361199907
29055	08:58:25.600	00:00:29.054	1744	-1024	-768	-1	-1	-1	-1	4	-1024	-768	-1	-1	-1	-1	4		0	0						StimuliFarbe_gelb_rot.png	0	880	547	72	111				0	Content		-72	-111	29054798	1361216575
29071	08:58:25.616	00:00:29.071	1745	-1024	-768	-1	-1	-1	-1	4	-1024	-768	-1	-1	-1	-1	4		0	0						StimuliFarbe_gelb_rot.png	0	880	547	72	111				0	Content		-72	-111	29071466	1361233243
29089	08:58:25.634	00:00:29.089	1746	-1024	-768	-1	-1	-1	-1	4	-1024	-768	-1	-1	-1	-1	4		0	0						StimuliFarbe_gelb_rot.png	0	880	547	72	111				0	Content		-72	-111	29089052	1361250829
29104	08:58:25.649	00:00:29.103	1747	-1024	-768	-1	-1	-1	-1	4	-1024	-768	-1	-1	-1	-1	4		0	0						StimuliFarbe_gelb_rot.png	0	880	547	72	111				0	Content		-72	-111	29103925	1361265702
29121	08:58:25.666	00:00:29.120	1748	-1024	-768	-1	-1	-1	-1	4	-1024	-768	-1	-1	-1	-1	4		0	0						StimuliFarbe_gelb_rot.png	0	880	547	72	111				0	Content		-72	-111	29120547	1361282324
29137	08:58:25.682	00:00:29.137	1749	-1024	-768	-1	-1	-1	-1	4	-1024	-768	-1	-1	-1	-1	4		0	0						StimuliFarbe_gelb_rot.png	0	880	547	72	111				0	Content		-72	-111	29137201	1361298978
29154	08:58:25.699	00:00:29.153	1750	-1024	-768	-1	-1	-1	-1	4	-1024	-768	-1	-1	-1	-1	4		0	0						StimuliFarbe_gelb_rot.png	0	880	547	72	111				0	Content		-72	-111	29153869	1361315646
29171	08:58:25.716	00:00:29.170	1751	-1024	-768	-1	-1	-1	-1	4	-1024	-768	-1	-1	-1	-1	4		0	0						StimuliFarbe_gelb_rot.png	0	880	547	72	111				0	Content		-72	-111	29170527	1361332304
29187	08:58:25.732	00:00:29.187	1752	-1024	-768	-1	-1	-1	-1	4	-1024	-768	-1	-1	-1	-1	4		0	0						StimuliFarbe_gelb_rot.png	0	880	547	72	111				0	Content		-72	-111	29187195	1361348972
29204	08:58:25.749	00:00:29.203	1753	-1024	-768	-1	-1	-1	-1	4	-1024	-768	-1	-1	-1	-1	4		0	0						StimuliFarbe_gelb_rot.png	0	880	547	72	111				0	Content		-72	-111	29203859	1361365636
29221	08:58:25.766	00:00:29.220	1754	-1024	-768	-1	-1	-1	-1	4	-1024	-768	-1	-1	-1	-1	4		0	0						StimuliFarbe_gelb_rot.png	0	880	547	72	111				0	Content		-72	-111	29220527	1361382304
29237	08:58:25.782	00:00:29.237	1755	-1024	-768	-1	-1	-1	-1	4	-1024	-768	-1	-1	-1	-1	4		0	0						StimuliFarbe_gelb_rot.png	0	880	547	72	111				0	Content		-72	-111	29237195	1361398972
29254	08:58:25.799	00:00:29.253	1756	-1024	-768	-1	-1	-1	-1	4	-1024	-768	-1	-1	-1	-1	4		0	0						StimuliFarbe_gelb_rot.png	0	880	547	72	111				0	Content		-72	-111	29253795	1361415572
29271	08:58:25.816	00:00:29.271	1757	-1024	-768	-1	-1	-1	-1	4	-1024	-768	-1	-1	-1	-1	4		0	0						StimuliFarbe_gelb_rot.png	0	880	547	72	111				0	Content		-72	-111	29271045	1361432822
29288	08:58:25.833	00:00:29.288	1758	-1024	-768	-1	-1	-1	-1	4	-1024	-768	-1	-1	-1	-1	4		0	0						StimuliFarbe_gelb_rot.png	0	880	547	72	111				0	Content		-72	-111	29288127	1361449904
29305	08:58:25.850	00:00:29.304	1759	-1024	-768	-1	-1	-1	-1	4	-1024	-768	-1	-1	-1	-1	4		0	0						StimuliFarbe_gelb_rot.png	0	880	547	72	111				0	Content		-72	-111	29304795	1361466572
29321	08:58:25.866	00:00:29.321	1760	-1024	-768	-1	-1	-1	-1	4	-1024	-768	-1	-1	-1	-1	4		0	0						StimuliFarbe_gelb_rot.png	0	880	547	72	111				0	Content		-72	-111	29321463	1361483240
29339	08:58:25.884	00:00:29.338	1761	-1024	-768	-1	-1	-1	-1	4	-1024	-768	-1	-1	-1	-1	4		0	0						StimuliFarbe_gelb_rot.png	0	880	547	72	111				0	Content		-72	-111	29338918	1361500695
29354	08:58:25.899	00:00:29.353	1762	-1024	-768	-1	-1	-1	-1	4	-1024	-768	-1	-1	-1	-1	4		0	0						StimuliFarbe_gelb_rot.png	0	880	547	72	111				0	Content		-72	-111	29353790	1361515567
29370	08:58:25.915	00:00:29.370	1763	-1024	-768	-1	-1	-1	-1	4	-1024	-768	-1	-1	-1	-1	4		0	0						StimuliFarbe_gelb_rot.png	0	880	547	72	111				0	Content		-72	-111	29370414	1361532191
29387	08:58:25.932	00:00:29.387	1764	-1024	-768	-1	-1	-1	-1	4	-1024	-768	-1	-1	-1	-1	4		0	0						StimuliFarbe_gelb_rot.png	0	880	547	72	111				0	Content		-72	-111	29387082	1361548859
29404	08:58:25.949	00:00:29.403	1765	-1024	-768	-1	-1	-1	-1	4	-1024	-768	-1	-1	-1	-1	4		0	0						StimuliFarbe_gelb_rot.png	0	880	547	72	111				0	Content		-72	-111	29403776	1361565553
29420	08:58:25.965	00:00:29.420	1766	-1024	-768	-1	-1	-1	-1	4	-1024	-768	-1	-1	-1	-1	4		0	0						StimuliFarbe_gelb_rot.png	0	880	547	72	111				0	Content		-72	-111	29420444	1361582221
29437	08:58:25.982	00:00:29.437	1767	-1024	-768	-1	-1	-1	-1	4	-1024	-768	-1	-1	-1	-1	4		0	0						StimuliFarbe_gelb_rot.png	0	880	547	72	111				0	Content		-72	-111	29437090	1361598867
29454	08:58:25.999	00:00:29.453	1768	-1024	-768	-1	-1	-1	-1	4	-1024	-768	-1	-1	-1	-1	4		0	0						StimuliFarbe_gelb_rot.png	0	880	547	72	111				0	Content		-72	-111	29453659	1361615436
29470	08:58:26.015	00:00:29.470	1769	-1024	-768	-1	-1	-1	-1	4	-1024	-768	-1	-1	-1	-1	4		0	0						StimuliFarbe_gelb_rot.png	0	880	547	72	111				0	Content		-72	-111	29470281	1361632058
29487	08:58:26.032	00:00:29.487	1770	-1024	-768	-1	-1	-1	-1	4	-1024	-768	-1	-1	-1	-1	4		0	0						StimuliFarbe_gelb_rot.png	0	880	547	72	111				0	Content		-72	-111	29487371	1361649148
29504	08:58:26.049	00:00:29.504	1771	-1024	-768	-1	-1	-1	-1	4	-1024	-768	-1	-1	-1	-1	4		0	0						StimuliFarbe_gelb_rot.png	0	880	547	72	111				0	Content		-72	-111	29504039	1361665816
29521	08:58:26.066	00:00:29.520	1772	-1024	-768	-1	-1	-1	-1	4	-1024	-768	-1	-1	-1	-1	4		0	0						StimuliFarbe_gelb_rot.png	0	880	547	72	111				0	Content		-72	-111	29520707	1361682484
29538	08:58:26.083	00:00:29.537	1773	-1024	-768	-1	-1	-1	-1	4	-1024	-768	-1	-1	-1	-1	4		0	0						StimuliFarbe_gelb_rot.png	0	880	547	72	111				0	Content		-72	-111	29537871	1361699648
29555	08:58:26.100	00:00:29.554	1774	-1024	-768	-1	-1	-1	-1	4	-1024	-768	-1	-1	-1	-1	4		0	0						StimuliFarbe_gelb_rot.png	0	880	547	72	111				0	Content		-72	-111	29554539	1361716316
29571	08:58:26.116	00:00:29.571	1775	-1024	-768	-1	-1	-1	-1	4	-1024	-768	-1	-1	-1	-1	4		0	0						StimuliFarbe_gelb_rot.png	0	880	547	72	111				0	Content		-72	-111	29571207	1361732984
29589	08:58:26.134	00:00:29.588	1776	-1024	-768	-1	-1	-1	-1	4	-1024	-768	-1	-1	-1	-1	4		0	0						StimuliFarbe_gelb_rot.png	0	880	547	72	111				0	Content		-72	-111	29588781	1361750558
29604	08:58:26.149	00:00:29.603	1777	-1024	-768	-1	-1	-1	-1	4	-1024	-768	-1	-1	-1	-1	4		0	0						StimuliFarbe_gelb_rot.png	0	880	547	72	111				0	Content		-72	-111	29603655	1361765432
29620	08:58:26.165	00:00:29.620	1778	-1024	-768	-1	-1	-1	-1	4	-1024	-768	-1	-1	-1	-1	4		0	0						StimuliFarbe_gelb_rot.png	0	880	547	72	111				0	Content		-72	-111	29620179	1361781956
29637	08:58:26.182	00:00:29.636	1779	-1024	-768	-1	-1	-1	-1	4	-1024	-768	-1	-1	-1	-1	4		0	0						StimuliFarbe_gelb_rot.png	0	880	547	72	111				0	Content		-72	-111	29636887	1361798664
29654	08:58:26.199	00:00:29.653	1780	-1024	-768	-1	-1	-1	-1	4	-1024	-768	-1	-1	-1	-1	4		0	0						StimuliFarbe_gelb_rot.png	0	880	547	72	111				0	Content		-72	-111	29653555	1361815332
29670	08:58:26.215	00:00:29.670	1781	-1024	-768	-1	-1	-1	-1	4	-1024	-768	-1	-1	-1	-1	4		0	0						StimuliFarbe_gelb_rot.png	0	880	547	72	111				0	Content		-72	-111	29670223	1361832000
29687	08:58:26.232	00:00:29.686	1782	-1024	-768	-1	-1	-1	-1	4	-1024	-768	-1	-1	-1	-1	4		0	0						StimuliFarbe_gelb_rot.png	0	880	547	72	111				0	Content		-72	-111	29686906	1361848683
29704	08:58:26.249	00:00:29.703	1783	-1024	-768	-1	-1	-1	-1	4	-1024	-768	-1	-1	-1	-1	4		0	0						StimuliFarbe_gelb_rot.png	0	880	547	72	111				0	Content		-72	-111	29703740	1361865517
29720	08:58:26.265	00:00:29.720	1784	-1024	-768	-1	-1	-1	-1	4	-1024	-768	-1	-1	-1	-1	4		0	0						StimuliFarbe_gelb_rot.png	0	880	547	72	111				0	Content		-72	-111	29720408	1361882185
29737	08:58:26.282	00:00:29.737	1785	-1024	-768	-1	-1	-1	-1	4	-1024	-768	-1	-1	-1	-1	4		0	0						StimuliFarbe_gelb_rot.png	0	880	547	72	111				0	Content		-72	-111	29737076	1361898853
29754	08:58:26.299	00:00:29.754	1786	-1024	-768	-1	-1	-1	-1	4	-1024	-768	-1	-1	-1	-1	4		0	0						StimuliFarbe_gelb_rot.png	0	880	547	72	111				0	Content		-72	-111	29754061	1361915838
29771	08:58:26.316	00:00:29.770	1787	-1024	-768	-1	-1	-1	-1	4	-1024	-768	-1	-1	-1	-1	4		0	0						StimuliFarbe_gelb_rot.png	0	880	547	72	111				0	Content		-72	-111	29770729	1361932506
29787	08:58:26.332	00:00:29.787	1788	-1024	-768	-1	-1	-1	-1	4	-1024	-768	-1	-1	-1	-1	4		0	0						StimuliFarbe_gelb_rot.png	0	880	547	72	111				0	Content		-72	-111	29787397	1361949174
29805	08:58:26.350	00:00:29.804	1789	-1024	-768	-1	-1	-1	-1	4	-1024	-768	-1	-1	-1	-1	4		0	0						StimuliFarbe_gelb_rot.png	0	880	547	72	111				0	Content		-72	-111	29804651	1361966428
29822	08:58:26.367	00:00:29.822	1790	-1024	-768	-1	-1	-1	-1	4	-1024	-768	-1	-1	-1	-1	4		0	0						StimuliFarbe_gelb_rot.png	0	880	547	72	111				0	Content		-72	-111	29822022	1361983799
29837	08:58:26.382	00:00:29.836	1791	-1024	-768	-1	-1	-1	-1	4	-1024	-768	-1	-1	-1	-1	4		0	0						StimuliFarbe_gelb_rot.png	0	880	547	72	111				0	Content		-72	-111	29836770	1361998547
29853	08:58:26.398	00:00:29.853	1792	-1024	-768	-1	-1	-1	-1	4	-1024	-768	-1	-1	-1	-1	4		0	0						StimuliFarbe_gelb_rot.png	0	880	547	72	111				0	Content		-72	-111	29853458	1362015235
29870	08:58:26.415	00:00:29.870	1793	-1024	-768	-1	-1	-1	-1	4	-1024	-768	-1	-1	-1	-1	4		0	0						StimuliFarbe_gelb_rot.png	0	880	547	72	111				0	Content		-72	-111	29870126	1362031903
29887	08:58:26.432	00:00:29.886	1794	-1024	-768	-1	-1	-1	-1	4	-1024	-768	-1	-1	-1	-1	4		0	0						StimuliFarbe_gelb_rot.png	0	880	547	72	111				0	Content		-72	-111	29886790	1362048567
29903	08:58:26.448	00:00:29.903	1795	-1024	-768	-1	-1	-1	-1	4	-1024	-768	-1	-1	-1	-1	4		0	0						StimuliFarbe_gelb_rot.png	0	880	547	72	111				0	Content		-72	-111	29903458	1362065235
29920	08:58:26.465	00:00:29.920	1796	-1024	-768	-1	-1	-1	-1	4	-1024	-768	-1	-1	-1	-1	4		0	0						StimuliFarbe_gelb_rot.png	0	880	547	72	111				0	Content		-72	-111	29920073	1362081850
29937	08:58:26.482	00:00:29.936	1797	-1024	-768	-1	-1	-1	-1	4	-1024	-768	-1	-1	-1	-1	4		0	0						StimuliFarbe_gelb_rot.png	0	880	547	72	111				0	Content		-72	-111	29936642	1362098419
29953	08:58:26.498	00:00:29.953	1798	-1024	-768	-1	-1	-1	-1	4	-1024	-768	-1	-1	-1	-1	4		0	0						StimuliFarbe_gelb_rot.png	0	880	547	72	111				0	Content		-72	-111	29953389	1362115166
29970	08:58:26.515	00:00:29.970	1799	-1024	-768	-1	-1	-1	-1	4	-1024	-768	-1	-1	-1	-1	4		0	0						StimuliFarbe_gelb_rot.png	0	880	547	72	111				0	Content		-72	-111	29970432	1362132209
29987	08:58:26.532	00:00:29.987	1800	-1024	-768	-1	-1	-1	-1	4	-1024	-768	-1	-1	-1	-1	4		0	0						StimuliFarbe_gelb_rot.png	0	880	547	72	111				0	Content		-72	-111	29987100	1362148877
30004	08:58:26.549	00:00:30.003	1801	-1024	-768	-1	-1	-1	-1	4	-1024	-768	-1	-1	-1	-1	4		0	0						StimuliFarbe_gelb_rot.png	0	880	547	72	111				0	Content		-72	-111	30003768	1362165545
30021	08:58:26.566	00:00:30.020	1802	-1024	-768	-1	-1	-1	-1	4	-1024	-768	-1	-1	-1	-1	4		0	0						StimuliFarbe_gelb_rot.png	0	880	547	72	111				0	Content		-72	-111	30020893	1362182670
30038	08:58:26.583	00:00:30.037	1803	-1024	-768	-1	-1	-1	-1	4	-1024	-768	-1	-1	-1	-1	4		0	0						StimuliFarbe_gelb_rot.png	0	880	547	72	111				0	Content		-72	-111	30037561	1362199338
30054	08:58:26.599	00:00:30.054	1804	-1024	-768	-1	-1	-1	-1	4	-1024	-768	-1	-1	-1	-1	4		0	0						StimuliFarbe_gelb_rot.png	0	880	547	72	111				0	Content		-72	-111	30054229	1362216006
30072	08:58:26.617	00:00:30.071	1805	-1024	-768	-1	-1	-1	-1	4	-1024	-768	-1	-1	-1	-1	4		0	0						StimuliFarbe_gelb_rot.png	0	880	547	72	111				0	Content		-72	-111	30071760	1362233537
30087	08:58:26.632	00:00:30.086	1806	-1024	-768	-1	-1	-1	-1	4	-1024	-768	-1	-1	-1	-1	4		0	0						StimuliFarbe_gelb_rot.png	0	880	547	72	111				0	Content		-72	-111	30086635	1362248412
30103	08:58:26.648	00:00:30.103	1807	-1024	-768	-1	-1	-1	-1	4	-1024	-768	-1	-1	-1	-1	4		0	0						StimuliFarbe_gelb_rot.png	0	880	547	72	111				0	Content		-72	-111	30103262	1362265039
30120	08:58:26.665	00:00:30.119	1808	-1024	-768	-1	-1	-1	-1	4	-1024	-768	-1	-1	-1	-1	4		0	0						StimuliFarbe_gelb_rot.png	0	880	547	72	111				0	Content		-72	-111	30119915	1362281692
30137	08:58:26.682	00:00:30.136	1809	-1024	-768	-1	-1	-1	-1	4	-1024	-768	-1	-1	-1	-1	4		0	0						StimuliFarbe_gelb_rot.png	0	880	547	72	111				0	Content		-72	-111	30136583	1362298360
30153	08:58:26.698	00:00:30.153	1810	-1024	-768	-1	-1	-1	-1	4	-1024	-768	-1	-1	-1	-1	4		0	0						StimuliFarbe_gelb_rot.png	0	880	547	72	111				0	Content		-72	-111	30153317	1362315094
30170	08:58:26.715	00:00:30.169	1811	-1024	-768	-1	-1	-1	-1	4	-1024	-768	-1	-1	-1	-1	4		0	0						StimuliFarbe_gelb_rot.png	0	880	547	72	111				0	Content		-72	-111	30169885	1362331662
30187	08:58:26.732	00:00:30.186	1812	-1024	-768	-1	-1	-1	-1	4	-1024	-768	-1	-1	-1	-1	4		0	0						StimuliFarbe_gelb_rot.png	0	880	547	72	111				0	Content		-72	-111	30186720	1362348497
30203	08:58:26.748	00:00:30.203	1813	-1024	-768	-1	-1	-1	-1	4	-1024	-768	-1	-1	-1	-1	4		0	0						StimuliFarbe_gelb_rot.png	0	880	547	72	111				0	Content		-72	-111	30203388	1362365165
30220	08:58:26.765	00:00:30.220	1814	-1024	-768	-1	-1	-1	-1	4	-1024	-768	-1	-1	-1	-1	4		0	0						StimuliFarbe_gelb_rot.png	0	880	547	72	111				0	Content		-72	-111	30220056	1362381833
30237	08:58:26.782	00:00:30.237	1815	-1024	-768	-1	-1	-1	-1	4	-1024	-768	-1	-1	-1	-1	4		0	0						StimuliFarbe_gelb_rot.png	0	880	547	72	111				0	Content		-72	-111	30237041	1362398818
30254	08:58:26.799	00:00:30.253	1816	-1024	-768	-1	-1	-1	-1	4	-1024	-768	-1	-1	-1	-1	4		0	0						StimuliFarbe_gelb_rot.png	0	880	547	72	111				0	Content		-72	-111	30253709	1362415486
30270	08:58:26.815	00:00:30.270	1817	-1024	-768	-1	-1	-1	-1	4	-1024	-768	-1	-1	-1	-1	4		0	0						StimuliFarbe_gelb_rot.png	0	880	547	72	111				0	Content		-72	-111	30270377	1362432154
30288	08:58:26.833	00:00:30.287	1818	-1024	-768	-1	-1	-1	-1	4	-1024	-768	-1	-1	-1	-1	4		0	0						StimuliFarbe_gelb_rot.png	0	880	547	72	111				0	Content		-72	-111	30287758	1362449535
30305	08:58:26.850	00:00:30.305	1819	-1024	-768	-1	-1	-1	-1	4	-1024	-768	-1	-1	-1	-1	4		0	0						StimuliFarbe_gelb_rot.png	0	880	547	72	111				0	Content		-72	-111	30305005	1362466782
30320	08:58:26.865	00:00:30.319	1820	-1024	-768	-1	-1	-1	-1	4	-1024	-768	-1	-1	-1	-1	4		0	0						StimuliFarbe_gelb_rot.png	0	880	547	72	111				0	Content		-72	-111	30319753	1362481530
30336	08:58:26.881	00:00:30.336	1821	-1024	-768	-1	-1	-1	-1	4	-1024	-768	-1	-1	-1	-1	4		0	0						StimuliFarbe_gelb_rot.png	0	880	547	72	111				0	Content		-72	-111	30336440	1362498217
30353	08:58:26.898	00:00:30.353	1822	-1024	-768	-1	-1	-1	-1	4	-1024	-768	-1	-1	-1	-1	4		0	0						StimuliFarbe_gelb_rot.png	0	880	547	72	111				0	Content		-72	-111	30353108	1362514885
30370	08:58:26.915	00:00:30.369	1823	-1024	-768	-1	-1	-1	-1	4	-1024	-768	-1	-1	-1	-1	4		0	0						StimuliFarbe_gelb_rot.png	0	880	547	72	111				0	Content		-72	-111	30369771	1362531548
30386	08:58:26.931	00:00:30.386	1824	-1024	-768	-1	-1	-1	-1	4	-1024	-768	-1	-1	-1	-1	4		0	0						StimuliFarbe_gelb_rot.png	0	880	547	72	111				0	Content		-72	-111	30386439	1362548216
30403	08:58:26.948	00:00:30.403	1825	-1024	-768	-1	-1	-1	-1	4	-1024	-768	-1	-1	-1	-1	4		0	0						StimuliFarbe_gelb_rot.png	0	880	547	72	111				0	Content		-72	-111	30403182	1362564959
30420	08:58:26.965	00:00:30.419	1826	-1024	-768	-1	-1	-1	-1	4	-1024	-768	-1	-1	-1	-1	4		0	0						StimuliFarbe_gelb_rot.png	0	880	547	72	111				0	Content		-72	-111	30419750	1362581527
30436	08:58:26.981	00:00:30.436	1827	-1024	-768	-1	-1	-1	-1	4	-1024	-768	-1	-1	-1	-1	4		0	0						StimuliFarbe_gelb_rot.png	0	880	547	72	111				0	Content		-72	-111	30436373	1362598150
30453	08:58:26.998	00:00:30.453	1828	-1024	-768	-1	-1	-1	-1	4	-1024	-768	-1	-1	-1	-1	4		0	0						StimuliFarbe_gelb_rot.png	0	880	547	72	111				0	Content		-72	-111	30453456	1362615233
30470	08:58:27.015	00:00:30.470	1829	-1024	-768	-1	-1	-1	-1	4	-1024	-768	-1	-1	-1	-1	4		0	0						StimuliFarbe_gelb_rot.png	0	880	547	72	111				0	Content		-72	-111	30470124	1362631901
30487	08:58:27.032	00:00:30.486	1830	-1024	-768	-1	-1	-1	-1	4	-1024	-768	-1	-1	-1	-1	4		0	0						StimuliFarbe_gelb_rot.png	0	880	547	72	111				0	Content		-72	-111	30486792	1362648569
30504	08:58:27.049	00:00:30.503	1831	-1024	-768	-1	-1	-1	-1	4	-1024	-768	-1	-1	-1	-1	4		0	0						StimuliFarbe_gelb_rot.png	0	880	547	72	111				0	Content		-72	-111	30503944	1362665721
30521	08:58:27.066	00:00:30.520	1832	-1024	-768	-1	-1	-1	-1	4	-1024	-768	-1	-1	-1	-1	4		0	0						StimuliFarbe_gelb_rot.png	0	880	547	72	111				0	Content		-72	-111	30520612	1362682389
30537	08:58:27.082	00:00:30.537	1833	-1024	-768	-1	-1	-1	-1	4	-1024	-768	-1	-1	-1	-1	4		0	0						StimuliFarbe_gelb_rot.png	0	880	547	72	111				0	Content		-72	-111	30537280	1362699057
30555	08:58:27.100	00:00:30.554	1834	-1024	-768	-1	-1	-1	-1	4	-1024	-768	-1	-1	-1	-1	4		0	0						StimuliFarbe_gelb_rot.png	0	880	547	72	111				0	Content		-72	-111	30554869	1362716646
30570	08:58:27.115	00:00:30.569	1835	-1024	-768	-1	-1	-1	-1	4	-1024	-768	-1	-1	-1	-1	4		0	0						StimuliFarbe_gelb_rot.png	0	880	547	72	111				0	Content		-72	-111	30569618	1362731395
30586	08:58:27.131	00:00:30.586	1836	-1024	-768	-1	-1	-1	-1	4	-1024	-768	-1	-1	-1	-1	4		0	0						StimuliFarbe_gelb_rot.png	0	880	547	72	111				0	Content		-72	-111	30586255	1362748032
30603	08:58:27.148	00:00:30.602	1837	-1024	-768	-1	-1	-1	-1	4	-1024	-768	-1	-1	-1	-1	4		0	0						StimuliFarbe_gelb_rot.png	0	880	547	72	111				0	Content		-72	-111	30602967	1362764744
30620	08:58:27.165	00:00:30.619	1838	-1024	-768	-1	-1	-1	-1	4	-1024	-768	-1	-1	-1	-1	4		0	0						StimuliFarbe_gelb_rot.png	0	880	547	72	111				0	Content		-72	-111	30619635	1362781412
30636	08:58:27.181	00:00:30.636	1839	-1024	-768	-1	-1	-1	-1	4	-1024	-768	-1	-1	-1	-1	4		0	0						StimuliFarbe_gelb_rot.png	0	880	547	72	111				0	Content		-72	-111	30636302	1362798079
30653	08:58:27.198	00:00:30.652	1840	-1024	-768	-1	-1	-1	-1	4	-1024	-768	-1	-1	-1	-1	4		0	0						StimuliFarbe_gelb_rot.png	0	880	547	72	111				0	Content		-72	-111	30652995	1362814772
30670	08:58:27.215	00:00:30.669	1841	-1024	-768	-1	-1	-1	-1	4	-1024	-768	-1	-1	-1	-1	4		0	0						StimuliFarbe_gelb_rot.png	0	880	547	72	111				0	Content		-72	-111	30669832	1362831609
30686	08:58:27.231	00:00:30.686	1842	-1024	-768	-1	-1	-1	-1	4	-1024	-768	-1	-1	-1	-1	4		0	0						StimuliFarbe_gelb_rot.png	0	880	547	72	111				0	Content		-72	-111	30686500	1362848277
30703	08:58:27.248	00:00:30.703	1843	-1024	-768	-1	-1	-1	-1	4	-1024	-768	-1	-1	-1	-1	4		0	0						StimuliFarbe_gelb_rot.png	0	880	547	72	111				0	Content		-72	-111	30703168	1362864945
30720	08:58:27.265	00:00:30.720	1844	-1024	-768	-1	-1	-1	-1	4	-1024	-768	-1	-1	-1	-1	4		0	0						StimuliFarbe_gelb_rot.png	0	880	547	72	111				0	Content		-72	-111	30720152	1362881929
30737	08:58:27.282	00:00:30.736	1845	-1024	-768	-1	-1	-1	-1	4	-1024	-768	-1	-1	-1	-1	4		0	0						StimuliFarbe_gelb_rot.png	0	880	547	72	111				0	Content		-72	-111	30736820	1362898597
30753	08:58:27.298	00:00:30.753	1846	-1024	-768	-1	-1	-1	-1	4	-1024	-768	-1	-1	-1	-1	4		0	0						StimuliFarbe_gelb_rot.png	0	880	547	72	111				0	Content		-72	-111	30753488	1362915265
30771	08:58:27.316	00:00:30.770	1847	-1024	-768	-1	-1	-1	-1	4	-1024	-768	-1	-1	-1	-1	4		0	0						StimuliFarbe_gelb_rot.png	0	880	547	72	111				0	Content		-72	-111	30770742	1362932519
30788	08:58:27.333	00:00:30.788	1848	-1024	-768	-1	-1	-1	-1	4	-1024	-768	-1	-1	-1	-1	4		0	0						StimuliFarbe_gelb_rot.png	0	880	547	72	111				0	Content		-72	-111	30788116	1362949893
30803	08:58:27.348	00:00:30.802	1849	-1024	-768	-1	-1	-1	-1	4	-1024	-768	-1	-1	-1	-1	4		0	0						StimuliFarbe_gelb_rot.png	0	880	547	72	111				0	Content		-72	-111	30802865	1362964642
30819	08:58:27.364	00:00:30.819	1850	-1024	-768	-1	-1	-1	-1	4	-1024	-768	-1	-1	-1	-1	4		0	0						StimuliFarbe_gelb_rot.png	0	880	547	72	111				0	Content		-72	-111	30819491	1362981268
30836	08:58:27.381	00:00:30.836	1851	-1024	-768	-1	-1	-1	-1	4	-1024	-768	-1	-1	-1	-1	4		0	0						StimuliFarbe_gelb_rot.png	0	880	547	72	111				0	Content		-72	-111	30836159	1362997936
30853	08:58:27.398	00:00:30.852	1852	-1024	-768	-1	-1	-1	-1	4	-1024	-768	-1	-1	-1	-1	4		0	0						StimuliFarbe_gelb_rot.png	0	880	547	72	111				0	Content		-72	-111	30852853	1363014630
30870	08:58:27.415	00:00:30.869	1853	-1024	-768	-1	-1	-1	-1	4	-1024	-768	-1	-1	-1	-1	4		0	0						StimuliFarbe_gelb_rot.png	0	880	547	72	111				0	Content		-72	-111	30869521	1363031298
30886	08:58:27.431	00:00:30.886	1854	-1024	-768	-1	-1	-1	-1	4	-1024	-768	-1	-1	-1	-1	4		0	0						StimuliFarbe_gelb_rot.png	0	880	547	72	111				0	Content		-72	-111	30886165	1363047942
30903	08:58:27.448	00:00:30.902	1855	-1024	-768	-1	-1	-1	-1	4	-1024	-768	-1	-1	-1	-1	4		0	0						StimuliFarbe_gelb_rot.png	0	880	547	72	111				0	Content		-72	-111	30902736	1363064513
30919	08:58:27.464	00:00:30.919	1856	-1024	-768	-1	-1	-1	-1	4	-1024	-768	-1	-1	-1	-1	4		0	0						StimuliFarbe_gelb_rot.png	0	880	547	72	111				0	Content		-72	-111	30919361	1363081138
30936	08:58:27.481	00:00:30.936	1857	-1024	-768	-1	-1	-1	-1	4	-1024	-768	-1	-1	-1	-1	4		0	0						StimuliFarbe_gelb_rot.png	0	880	547	72	111				0	Content		-72	-111	30936445	1363098222
30953	08:58:27.498	00:00:30.953	1858	-1024	-768	-1	-1	-1	-1	4	-1024	-768	-1	-1	-1	-1	4		0	0						StimuliFarbe_gelb_rot.png	0	880	547	72	111				0	Content		-72	-111	30953113	1363114890
30970	08:58:27.515	00:00:30.969	1859	-1024	-768	-1	-1	-1	-1	4	-1024	-768	-1	-1	-1	-1	4		0	0						StimuliFarbe_gelb_rot.png	0	880	547	72	111				0	Content		-72	-111	30969781	1363131558
30987	08:58:27.532	00:00:30.986	1860	-1024	-768	-1	-1	-1	-1	4	-1024	-768	-1	-1	-1	-1	4		0	0						StimuliFarbe_gelb_rot.png	0	880	547	72	111				0	Content		-72	-111	30986933	1363148710
31004	08:58:27.549	00:00:31.003	1861	-1024	-768	-1	-1	-1	-1	4	-1024	-768	-1	-1	-1	-1	4		0	0						StimuliFarbe_gelb_rot.png	0	880	547	72	111				0	Content		-72	-111	31003601	1363165378
31020	08:58:27.565	00:00:31.020	1862	-1024	-768	-1	-1	-1	-1	4	-1024	-768	-1	-1	-1	-1	4		0	0						StimuliFarbe_gelb_rot.png	0	880	547	72	111				0	Content		-72	-111	31020269	1363182046
31038	08:58:27.583	00:00:31.037	1863	-1024	-768	-1	-1	-1	-1	4	-1024	-768	-1	-1	-1	-1	4		0	0						StimuliFarbe_gelb_rot.png	0	880	547	72	111				0	Content		-72	-111	31037856	1363199633
31053	08:58:27.598	00:00:31.052	1864	-1024	-768	-1	-1	-1	-1	4	-1024	-768	-1	-1	-1	-1	4		0	0						StimuliFarbe_gelb_rot.png	0	880	547	72	111				0	Content		-72	-111	31052730	1363214507
31069	08:58:27.614	00:00:31.069	1865	-1024	-768	-1	-1	-1	-1	4	-1024	-768	-1	-1	-1	-1	4		0	0						StimuliFarbe_gelb_rot.png	0	880	547	72	111				0	Content		-72	-111	31069261	1363231038
31086	08:58:27.631	00:00:31.085	1866	-1024	-768	-1	-1	-1	-1	4	-1024	-768	-1	-1	-1	-1	4		0	0						StimuliFarbe_gelb_rot.png	0	880	547	72	111				0	Content		-72	-111	31085978	1363247755
31103	08:58:27.648	00:00:31.102	1867	-1024	-768	-1	-1	-1	-1	4	-1024	-768	-1	-1	-1	-1	4		0	0						StimuliFarbe_gelb_rot.png	0	880	547	72	111				0	Content		-72	-111	31102646	1363264423
31119	08:58:27.664	00:00:31.119	1868	-1024	-768	-1	-1	-1	-1	4	-1024	-768	-1	-1	-1	-1	4		0	0						StimuliFarbe_gelb_rot.png	0	880	547	72	111				0	Content		-72	-111	31119315	1363281092
31136	08:58:27.681	00:00:31.135	1869	-1024	-768	-1	-1	-1	-1	4	-1024	-768	-1	-1	-1	-1	4		0	0						StimuliFarbe_gelb_rot.png	0	880	547	72	111				0	Content		-72	-111	31135883	1363297660
31153	08:58:27.698	00:00:31.152	1870	-1024	-768	-1	-1	-1	-1	4	-1024	-768	-1	-1	-1	-1	4		0	0						StimuliFarbe_gelb_rot.png	0	880	547	72	111				0	Content		-72	-111	31152716	1363314493
31169	08:58:27.714	00:00:31.169	1871	-1024	-768	-1	-1	-1	-1	4	-1024	-768	-1	-1	-1	-1	4		0	0						StimuliFarbe_gelb_rot.png	0	880	547	72	111				0	Content		-72	-111	31169384	1363331161
31186	08:58:27.731	00:00:31.186	1872	-1024	-768	-1	-1	-1	-1	4	-1024	-768	-1	-1	-1	-1	4		0	0						StimuliFarbe_gelb_rot.png	0	880	547	72	111				0	Content		-72	-111	31186052	1363347829
31203	08:58:27.748	00:00:31.203	1873	-1024	-768	-1	-1	-1	-1	4	-1024	-768	-1	-1	-1	-1	4		0	0						StimuliFarbe_gelb_rot.png	0	880	547	72	111				0	Content		-72	-111	31203036	1363364813
31220	08:58:27.765	00:00:31.219	1874	-1024	-768	-1	-1	-1	-1	4	-1024	-768	-1	-1	-1	-1	4		0	0						StimuliFarbe_gelb_rot.png	0	880	547	72	111				0	Content		-72	-111	31219704	1363381481
31236	08:58:27.781	00:00:31.236	1875	-1024	-768	-1	-1	-1	-1	4	-1024	-768	-1	-1	-1	-1	4		0	0						StimuliFarbe_gelb_rot.png	0	880	547	72	111				0	Content		-72	-111	31236372	1363398149
31254	08:58:27.799	00:00:31.253	1876	-1024	-768	-1	-1	-1	-1	4	-1024	-768	-1	-1	-1	-1	4		0	0						StimuliFarbe_gelb_rot.png	0	880	547	72	111				0	Content		-72	-111	31253752	1363415529
31271	08:58:27.816	00:00:31.271	1877	-1024	-768	-1	-1	-1	-1	4	-1024	-768	-1	-1	-1	-1	4		0	0						StimuliFarbe_gelb_rot.png	0	880	547	72	111				0	Content		-72	-111	31271001	1363432778
31286	08:58:27.831	00:00:31.285	1878	-1024	-768	-1	-1	-1	-1	4	-1024	-768	-1	-1	-1	-1	4		0	0						StimuliFarbe_gelb_rot.png	0	880	547	72	111				0	Content		-72	-111	31285748	1363447525
31302	08:58:27.847	00:00:31.302	1879	-1024	-768	-1	-1	-1	-1	4	-1024	-768	-1	-1	-1	-1	4		0	0						StimuliFarbe_gelb_rot.png	0	880	547	72	111				0	Content		-72	-111	31302435	1363464212
31319	08:58:27.864	00:00:31.319	1880	-1024	-768	-1	-1	-1	-1	4	-1024	-768	-1	-1	-1	-1	4		0	0						StimuliFarbe_gelb_rot.png	0	880	547	72	111				0	Content		-72	-111	31319103	1363480880
31336	08:58:27.881	00:00:31.335	1881	-1024	-768	-1	-1	-1	-1	4	-1024	-768	-1	-1	-1	-1	4		0	0						StimuliFarbe_gelb_rot.png	0	880	547	72	111				0	Content		-72	-111	31335763	1363497540
31352	08:58:27.897	00:00:31.352	1882	-1024	-768	-1	-1	-1	-1	4	-1024	-768	-1	-1	-1	-1	4		0	0						StimuliFarbe_gelb_rot.png	0	880	547	72	111				0	Content		-72	-111	31352431	1363514208
31369	08:58:27.914	00:00:31.369	1883	-1024	-768	-1	-1	-1	-1	4	-1024	-768	-1	-1	-1	-1	4		0	0						StimuliFarbe_gelb_rot.png	0	880	547	72	111				0	Content		-72	-111	31369171	1363530948
31386	08:58:27.931	00:00:31.385	1884	-1024	-768	-1	-1	-1	-1	4	-1024	-768	-1	-1	-1	-1	4		0	0						StimuliFarbe_gelb_rot.png	0	880	547	72	111				0	Content		-72	-111	31385742	1363547519
31402	08:58:27.947	00:00:31.402	1885	-1024	-768	-1	-1	-1	-1	4	-1024	-768	-1	-1	-1	-1	4		0	0						StimuliFarbe_gelb_rot.png	0	880	547	72	111				0	Content		-72	-111	31402365	1363564142
31419	08:58:27.964	00:00:31.419	1886	-1024	-768	-1	-1	-1	-1	4	-1024	-768	-1	-1	-1	-1	4		0	0						StimuliFarbe_gelb_rot.png	0	880	547	72	111				0	Content		-72	-111	31419408	1363581185
31436	08:58:27.981	00:00:31.436	1887	-1024	-768	-1	-1	-1	-1	4	-1024	-768	-1	-1	-1	-1	4		0	0						StimuliFarbe_gelb_rot.png	0	880	547	72	111				0	Content		-72	-111	31436076	1363597853
31453	08:58:27.998	00:00:31.452	1888	-1024	-768	-1	-1	-1	-1	4	-1024	-768	-1	-1	-1	-1	4		0	0						StimuliFarbe_gelb_rot.png	0	880	547	72	111				0	Content		-72	-111	31452744	1363614521
31470	08:58:28.015	00:00:31.469	1889	-1024	-768	-1	-1	-1	-1	4	-1024	-768	-1	-1	-1	-1	4		0	0						StimuliFarbe_gelb_rot.png	0	880	547	72	111				0	Content		-72	-111	31469909	1363631686
31487	08:58:28.032	00:00:31.486	1890	-1024	-768	-1	-1	-1	-1	4	-1024	-768	-1	-1	-1	-1	4		0	0						StimuliFarbe_gelb_rot.png	0	880	547	72	111				0	Content		-72	-111	31486577	1363648354
31503	08:58:28.048	00:00:31.503	1891	-1024	-768	-1	-1	-1	-1	4	-1024	-768	-1	-1	-1	-1	4		0	0						StimuliFarbe_gelb_rot.png	0	880	547	72	111				0	Content		-72	-111	31503244	1363665021
31521	08:58:28.066	00:00:31.520	1892	-1024	-768	-1	-1	-1	-1	4	-1024	-768	-1	-1	-1	-1	4		0	0						StimuliFarbe_gelb_rot.png	0	880	547	72	111				0	Content		-72	-111	31520873	1363682650
31536	08:58:28.081	00:00:31.535	1893	-1024	-768	-1	-1	-1	-1	4	-1024	-768	-1	-1	-1	-1	4		0	0						StimuliFarbe_gelb_rot.png	0	880	547	72	111				0	Content		-72	-111	31535612	1363697389
31552	08:58:28.097	00:00:31.552	1894	-1024	-768	-1	-1	-1	-1	4	-1024	-768	-1	-1	-1	-1	4		0	0						StimuliFarbe_gelb_rot.png	0	880	547	72	111				0	Content		-72	-111	31552234	1363714011
31569	08:58:28.114	00:00:31.568	1895	-1024	-768	-1	-1	-1	-1	4	-1024	-768	-1	-1	-1	-1	4		0	0						StimuliFarbe_gelb_rot.png	0	880	547	72	111				0	Content		-72	-111	31568950	1363730727
31586	08:58:28.131	00:00:31.585	1896	-1024	-768	-1	-1	-1	-1	4	-1024	-768	-1	-1	-1	-1	4		0	0						StimuliFarbe_gelb_rot.png	0	880	547	72	111				0	Content		-72	-111	31585618	1363747395
31602	08:58:28.147	00:00:31.602	1897	-1024	-768	-1	-1	-1	-1	4	-1024	-768	-1	-1	-1	-1	4		0	0						StimuliFarbe_gelb_rot.png	0	880	547	72	111				0	Content		-72	-111	31602287	1363764064
31619	08:58:28.164	00:00:31.618	1898	-1024	-768	-1	-1	-1	-1	4	-1024	-768	-1	-1	-1	-1	4		0	0						StimuliFarbe_gelb_rot.png	0	880	547	72	111				0	Content		-72	-111	31618982	1363780759
31636	08:58:28.181	00:00:31.635	1899	-1024	-768	-1	-1	-1	-1	4	-1024	-768	-1	-1	-1	-1	4		0	0						StimuliFarbe_gelb_rot.png	0	880	547	72	111				0	Content		-72	-111	31635819	1363797596
31652	08:58:28.197	00:00:31.652	1900	-1024	-768	-1	-1	-1	-1	4	-1024	-768	-1	-1	-1	-1	4		0	0						StimuliFarbe_gelb_rot.png	0	880	547	72	111				0	Content		-72	-111	31652486	1363814263
31666	08:58:28.211																				ImageEnd	16	0	0	StimuliFarbe_gelb_rot.png
31669	08:58:28.214	00:00:31.669	1901	-1024	-768	-1	-1	-1	-1	4	-1024	-768	-1	-1	-1	-1	4		0	0						No media	0	1024	768	0	0				0	Content		0	0	31669154	1363830931
31686	08:58:28.231	00:00:31.686	1902	-1024	-768	-1	-1	-1	-1	4	-1024	-768	-1	-1	-1	-1	4		0	0						No media	0	1024	768	0	0				0	Content		0	0	31686144	1363847921
31695	08:58:28.240																				ImageStart	8	0	0	Fix_sw.jpg
31703	08:58:28.248	00:00:31.702	1903	-1024	-768	-1	-1	-1	-1	4	-1024	-768	-1	-1	-1	-1	4		0	0						Fix_sw.jpg	0	880	547	72	111				0	Content		-72	-111	31702812	1363864589
31719	08:58:28.264	00:00:31.719	1904	-1024	-768	-1	-1	-1	-1	4	-1024	-768	-1	-1	-1	-1	4		0	0						Fix_sw.jpg	0	880	547	72	111				0	Content		-72	-111	31719480	1363881257
31737	08:58:28.282	00:00:31.736	1905	-1024	-768	-1	-1	-1	-1	4	-1024	-768	-1	-1	-1	-1	4		0	0						Fix_sw.jpg	0	880	547	72	111				0	Content		-72	-111	31736732	1363898509
31754	08:58:28.299	00:00:31.754	1906	-1024	-768	-1	-1	-1	-1	4	-1024	-768	-1	-1	-1	-1	4		0	0						Fix_sw.jpg	0	880	547	72	111				0	Content		-72	-111	31754104	1363915881
31769	08:58:28.314	00:00:31.768	1907	-1024	-768	-1	-1	-1	-1	4	-1024	-768	-1	-1	-1	-1	4		0	0						Fix_sw.jpg	0	880	547	72	111				0	Content		-72	-111	31768863	1363930640
31785	08:58:28.330	00:00:31.785	1908	-1024	-768	-1	-1	-1	-1	4	-1024	-768	-1	-1	-1	-1	4		0	0						Fix_sw.jpg	0	880	547	72	111				0	Content		-72	-111	31785481	1363947258
31802	08:58:28.347	00:00:31.802	1909	-1024	-768	-1	-1	-1	-1	4	-1024	-768	-1	-1	-1	-1	4		0	0						Fix_sw.jpg	0	880	547	72	111				0	Content		-72	-111	31802148	1363963925
31819	08:58:28.364	00:00:31.818	1910	-1024	-768	-1	-1	-1	-1	4	-1024	-768	-1	-1	-1	-1	4		0	0						Fix_sw.jpg	0	880	547	72	111				0	Content		-72	-111	31818839	1363980616
31836	08:58:28.381	00:00:31.835	1911	-1024	-768	-1	-1	-1	-1	4	-1024	-768	-1	-1	-1	-1	4		0	0						Fix_sw.jpg	0	880	547	72	111				0	Content		-72	-111	31835507	1363997284
31852	08:58:28.397	00:00:31.852	1912	-1024	-768	-1	-1	-1	-1	4	-1024	-768	-1	-1	-1	-1	4		0	0						Fix_sw.jpg	0	880	547	72	111				0	Content		-72	-111	31852151	1364013928
31869	08:58:28.414	00:00:31.868	1913	-1024	-768	-1	-1	-1	-1	4	-1024	-768	-1	-1	-1	-1	4		0	0						Fix_sw.jpg	0	880	547	72	111				0	Content		-72	-111	31868720	1364030497
31885	08:58:28.430	00:00:31.885	1914	-1024	-768	-1	-1	-1	-1	4	-1024	-768	-1	-1	-1	-1	4		0	0						Fix_sw.jpg	0	880	547	72	111				0	Content		-72	-111	31885345	1364047122
31902	08:58:28.447	00:00:31.902	1915	-1024	-768	-1	-1	-1	-1	4	-1024	-768	-1	-1	-1	-1	4		0	0						Fix_sw.jpg	0	880	547	72	111				0	Content		-72	-111	31902429	1364064206
31919	08:58:28.464	00:00:31.919	1916	-1024	-768	-1	-1	-1	-1	4	-1024	-768	-1	-1	-1	-1	4		0	0						Fix_sw.jpg	0	880	547	72	111				0	Content		-72	-111	31919097	1364080874
31936	08:58:28.481	00:00:31.935	1917	-1024	-768	-1	-1	-1	-1	4	-1024	-768	-1	-1	-1	-1	4		0	0						Fix_sw.jpg	0	880	547	72	111				0	Content		-72	-111	31935765	1364097542
31953	08:58:28.498	00:00:31.952	1918	-1024	-768	-1	-1	-1	-1	4	-1024	-768	-1	-1	-1	-1	4		0	0						Fix_sw.jpg	0	880	547	72	111				0	Content		-72	-111	31952915	1364114692
31970	08:58:28.515	00:00:31.969	1919	-1024	-768	-1	-1	-1	-1	4	-1024	-768	-1	-1	-1	-1	4		0	0						Fix_sw.jpg	0	880	547	72	111				0	Content		-72	-111	31969582	1364131359
31986	08:58:28.531	00:00:31.986	1920	-1024	-768	-1	-1	-1	-1	4	-1024	-768	-1	-1	-1	-1	4		0	0						Fix_sw.jpg	0	880	547	72	111				0	Content		-72	-111	31986250	1364148027
32004	08:58:28.549	00:00:32.003	1921	-1024	-768	-1	-1	-1	-1	4	-1024	-768	-1	-1	-1	-1	4		0	0						Fix_sw.jpg	0	880	547	72	111				0	Content		-72	-111	32003845	1364165622
32019	08:58:28.564	00:00:32.018	1922	-1024	-768	-1	-1	-1	-1	4	-1024	-768	-1	-1	-1	-1	4		0	0						Fix_sw.jpg	0	880	547	72	111				0	Content		-72	-111	32018710	1364180487
32035	08:58:28.580	00:00:32.035	1923	-1024	-768	-1	-1	-1	-1	4	-1024	-768	-1	-1	-1	-1	4		0	0						Fix_sw.jpg	0	880	547	72	111				0	Content		-72	-111	32035336	1364197113
32052	08:58:28.597	00:00:32.051	1924	-1024	-768	-1	-1	-1	-1	4	-1024	-768	-1	-1	-1	-1	4		0	0						Fix_sw.jpg	0	880	547	72	111				0	Content		-72	-111	32051990	1364213767
32069	08:58:28.614	00:00:32.068	1925	-1024	-768	-1	-1	-1	-1	4	-1024	-768	-1	-1	-1	-1	4		0	0						Fix_sw.jpg	0	880	547	72	111				0	Content		-72	-111	32068658	1364230435
32085	08:58:28.630	00:00:32.085	1926	-1024	-768	-1	-1	-1	-1	4	-1024	-768	-1	-1	-1	-1	4		0	0						Fix_sw.jpg	0	880	547	72	111				0	Content		-72	-111	32085391	1364247168
32102	08:58:28.647	00:00:32.101	1927	-1024	-768	-1	-1	-1	-1	4	-1024	-768	-1	-1	-1	-1	4		0	0						Fix_sw.jpg	0	880	547	72	111				0	Content		-72	-111	32101960	1364263737
32119	08:58:28.664	00:00:32.118	1928	-1024	-768	-1	-1	-1	-1	4	-1024	-768	-1	-1	-1	-1	4		0	0						Fix_sw.jpg	0	880	547	72	111				0	Content		-72	-111	32118793	1364280570
32135	08:58:28.680	00:00:32.135	1929	-1024	-768	-1	-1	-1	-1	4	-1024	-768	-1	-1	-1	-1	4		0	0						Fix_sw.jpg	0	880	547	72	111				0	Content		-72	-111	32135461	1364297238
32152	08:58:28.697	00:00:32.152	1930	-1024	-768	-1	-1	-1	-1	4	-1024	-768	-1	-1	-1	-1	4		0	0						Fix_sw.jpg	0	880	547	72	111				0	Content		-72	-111	32152129	1364313906
32169	08:58:28.714	00:00:32.169	1931	-1024	-768	-1	-1	-1	-1	4	-1024	-768	-1	-1	-1	-1	4		0	0						Fix_sw.jpg	0	880	547	72	111				0	Content		-72	-111	32169114	1364330891
32186	08:58:28.731	00:00:32.185	1932	-1024	-768	-1	-1	-1	-1	4	-1024	-768	-1	-1	-1	-1	4		0	0						Fix_sw.jpg	0	880	547	72	111				0	Content		-72	-111	32185782	1364347559
32202	08:58:28.747	00:00:32.202	1933	-1024	-768	-1	-1	-1	-1	4	-1024	-768	-1	-1	-1	-1	4		0	0						Fix_sw.jpg	0	880	547	72	111				0	Content		-72	-111	32202450	1364364227
32220	08:58:28.765	00:00:32.219	1934	-1024	-768	-1	-1	-1	-1	4	-1024	-768	-1	-1	-1	-1	4		0	0						Fix_sw.jpg	0	880	547	72	111				0	Content		-72	-111	32219704	1364381481
32237	08:58:28.782	00:00:32.237	1935	-1024	-768	-1	-1	-1	-1	4	-1024	-768	-1	-1	-1	-1	4		0	0						Fix_sw.jpg	0	880	547	72	111				0	Content		-72	-111	32237078	1364398855
32252	08:58:28.797	00:00:32.251	1936	-1024	-768	-1	-1	-1	-1	4	-1024	-768	-1	-1	-1	-1	4		0	0						Fix_sw.jpg	0	880	547	72	111				0	Content		-72	-111	32251830	1364413607
32269	08:58:28.814	00:00:32.268	1937	-1024	-768	-1	-1	-1	-1	4	-1024	-768	-1	-1	-1	-1	4		0	0						Fix_sw.jpg	0	880	547	72	111				0	Content		-72	-111	32268515	1364430292
32285	08:58:28.830	00:00:32.285	1938	-1024	-768	-1	-1	-1	-1	4	-1024	-768	-1	-1	-1	-1	4		0	0						Fix_sw.jpg	0	880	547	72	111				0	Content		-72	-111	32285183	1364446960
32302	08:58:28.847	00:00:32.301	1939	-1024	-768	-1	-1	-1	-1	4	-1024	-768	-1	-1	-1	-1	4		0	0						Fix_sw.jpg	0	880	547	72	111				0	Content		-72	-111	32301844	1364463621
32319	08:58:28.864	00:00:32.318	1940	-1024	-768	-1	-1	-1	-1	4	-1024	-768	-1	-1	-1	-1	4		0	0						Fix_sw.jpg	0	880	547	72	111				0	Content		-72	-111	32318512	1364480289
32335	08:58:28.880	00:00:32.335	1941	-1024	-768	-1	-1	-1	-1	4	-1024	-768	-1	-1	-1	-1	4		0	0						Fix_sw.jpg	0	880	547	72	111				0	Content		-72	-111	32335127	1364496904
32352	08:58:28.897	00:00:32.351	1942	-1024	-768	-1	-1	-1	-1	4	-1024	-768	-1	-1	-1	-1	4		0	0						Fix_sw.jpg	0	880	547	72	111				0	Content		-72	-111	32351697	1364513474
32368	08:58:28.913	00:00:32.368	1943	-1024	-768	-1	-1	-1	-1	4	-1024	-768	-1	-1	-1	-1	4		0	0						Fix_sw.jpg	0	880	547	72	111				0	Content		-72	-111	32368444	1364530221
32386	08:58:28.931	00:00:32.385	1944	-1024	-768	-1	-1	-1	-1	4	-1024	-768	-1	-1	-1	-1	4		0	0						Fix_sw.jpg	0	880	547	72	111				0	Content		-72	-111	32385527	1364547304
32402	08:58:28.947	00:00:32.402	1945	-1024	-768	-1	-1	-1	-1	4	-1024	-768	-1	-1	-1	-1	4		0	0						Fix_sw.jpg	0	880	547	72	111				0	Content		-72	-111	32402194	1364563971
32419	08:58:28.964	00:00:32.418	1946	-1024	-768	-1	-1	-1	-1	4	-1024	-768	-1	-1	-1	-1	4		0	0						Fix_sw.jpg	0	880	547	72	111				0	Content		-72	-111	32418862	1364580639
32436	08:58:28.981	00:00:32.436	1947	-1024	-768	-1	-1	-1	-1	4	-1024	-768	-1	-1	-1	-1	4		0	0						Fix_sw.jpg	0	880	547	72	111				0	Content		-72	-111	32436014	1364597791
32453	08:58:28.998	00:00:32.452	1948	-1024	-768	-1	-1	-1	-1	4	-1024	-768	-1	-1	-1	-1	4		0	0						Fix_sw.jpg	0	880	547	72	111				0	Content		-72	-111	32452682	1364614459
32469	08:58:29.014	00:00:32.469	1949	-1024	-768	-1	-1	-1	-1	4	-1024	-768	-1	-1	-1	-1	4		0	0						Fix_sw.jpg	0	880	547	72	111				0	Content		-72	-111	32469350	1364631127
32487	08:58:29.032	00:00:32.486	1950	-1024	-768	-1	-1	-1	-1	4	-1024	-768	-1	-1	-1	-1	4		0	0						Fix_sw.jpg	0	880	547	72	111				0	Content		-72	-111	32486940	1364648717
32502	08:58:29.047	00:00:32.501	1951	-1024	-768	-1	-1	-1	-1	4	-1024	-768	-1	-1	-1	-1	4		0	0						Fix_sw.jpg	0	880	547	72	111				0	Content		-72	-111	32501688	1364663465
32518	08:58:29.063	00:00:32.518	1952	-1024	-768	-1	-1	-1	-1	4	-1024	-768	-1	-1	-1	-1	4		0	0						Fix_sw.jpg	0	880	547	72	111				0	Content		-72	-111	32518312	1364680089
32535	08:58:29.080	00:00:32.534	1953	-1024	-768	-1	-1	-1	-1	4	-1024	-768	-1	-1	-1	-1	4		0	0						Fix_sw.jpg	0	880	547	72	111				0	Content		-72	-111	32534966	1364696743
32552	08:58:29.097	00:00:32.551	1954	-1024	-768	-1	-1	-1	-1	4	-1024	-768	-1	-1	-1	-1	4		0	0						Fix_sw.jpg	0	880	547	72	111				0	Content		-72	-111	32551633	1364713410
32568	08:58:29.113	00:00:32.568	1955	-1024	-768	-1	-1	-1	-1	4	-1024	-768	-1	-1	-1	-1	4		0	0						Fix_sw.jpg	0	880	547	72	111				0	Content		-72	-111	32568365	1364730142
[truncated: 1,841 more rows]
