# Supplementary material for: Gaze Duration Biases for Colours in Combination with Dissonant and Consonant Sounds: A Comparative Eye-Tracking Study with Orangutans
Source: PLoS One. 2015 Oct 14;10(10):e0139894. doi: 10.1371/journal.pone.0139894 (PMC4605782; doi:10.1371/journal.pone.0139894)
Supplement: S1 Data — (ZIP) [file pone.0139894.s004.zip › Plos ColourSound Data/Apes/Nur_Farben_Bilder_U1/Rec 16-All-Data.tsv]

System Properties:
Operating System:	Microsoft Windows NT 6.1.7601 Service Pack 1
System User Name:	admin
Machine Name:	PSYCHO19
Data properties:
Recording name:	Rec 16
Recording date:	27.07.2013
Recording time:	09:26:00
Recording resolution:	1024 x 768
Export date:	02.09.2013
Export time:	16:40:34
Participant:	Raia_S3
Filter settings:
Eye: Average
Validity: Normal
Fixation filter: Tobii fixation filter
Velocity threshold: 35
Distance threshold: 35
Timestamp	DateTimeStamp	DateTimeStampStartOffset	Number	GazePointXLeft	GazePointYLeft	CamXLeft	CamYLeft	DistanceLeft	PupilLeft	ValidityLeft	GazePointXRight	GazePointYRight	CamXRight	CamYRight	DistanceRight	PupilRight	ValidityRight	FixationIndex	GazePointX	GazePointY	Event	EventKey	Data1	Data2	Descriptor	StimuliName	StimuliID	MediaWidth	MediaHeight	MediaPosX	MediaPosY	MappedFixationPointX	MappedFixationPointY	FixationDuration	AoiIds	AoiNames	WebGroupImage	MappedGazeDataPointX	MappedGazeDataPointY	MicroSecondTimestamp	AbsoluteMicroSecondTimestamp
15	09:26:00.050	00:00:00.015	0	-1024	-768	-1	-1	-1	-1	4	-1024	-768	-1	-1	-1	-1	4		0	0						No media	0	1024	768	0	0				0	Content		0	0	15135	3015618652
32	09:26:00.067	00:00:00.032	1	-1024	-768	-1	-1	-1	-1	4	-1024	-768	-1	-1	-1	-1	4		0	0						No media	0	1024	768	0	0				0	Content		0	0	32124	3015635641
49	09:26:00.084	00:00:00.048	2	-1024	-768	-1	-1	-1	-1	4	-1024	-768	-1	-1	-1	-1	4		0	0						No media	0	1024	768	0	0				0	Content		0	0	48791	3015652308
65	09:26:00.100	00:00:00.065	3	-1024	-768	-1	-1	-1	-1	4	-1024	-768	-1	-1	-1	-1	4		0	0						No media	0	1024	768	0	0				0	Content		0	0	65459	3015668976
83	09:26:00.118	00:00:00.082	4	-1024	-768	-1	-1	-1	-1	4	-1024	-768	-1	-1	-1	-1	4		0	0						No media	0	1024	768	0	0				0	Content		0	0	82716	3015686233
99	09:26:00.134	00:00:00.099	5	-1024	-768	-1	-1	-1	-1	4	-1024	-768	-1	-1	-1	-1	4		0	0						No media	0	1024	768	0	0				0	Content		0	0	99383	3015702900
116	09:26:00.151	00:00:00.115	6	-1024	-768	-1	-1	-1	-1	4	-1024	-768	-1	-1	-1	-1	4		0	0						No media	0	1024	768	0	0				0	Content		0	0	115622	3015719139
132	09:26:00.167	00:00:00.132	7	-1024	-768	-1	-1	-1	-1	4	-1024	-768	-1	-1	-1	-1	4		0	0						No media	0	1024	768	0	0				0	Content		0	0	132289	3015735806
149	09:26:00.184	00:00:00.148	8	-1024	-768	-1	-1	-1	-1	4	-1024	-768	-1	-1	-1	-1	4		0	0						No media	0	1024	768	0	0				0	Content		0	0	148957	3015752474
165	09:26:00.200	00:00:00.164	9	-1024	-768	-1	-1	-1	-1	4	-1024	-768	-1	-1	-1	-1	4		0	0						No media	0	1024	768	0	0				0	Content		0	0	164716	3015768233
181	09:26:00.216	00:00:00.181	10	-1024	-768	-1	-1	-1	-1	4	-1024	-768	-1	-1	-1	-1	4		0	0						No media	0	1024	768	0	0				0	Content		0	0	181465	3015784982
198	09:26:00.233	00:00:00.198	11	-1024	-768	-1	-1	-1	-1	4	-1024	-768	-1	-1	-1	-1	4		0	0						No media	0	1024	768	0	0				0	Content		0	0	198086	3015801603
215	09:26:00.250	00:00:00.214	12	-1024	-768	-1	-1	-1	-1	4	-1024	-768	-1	-1	-1	-1	4		0	0						No media	0	1024	768	0	0				0	Content		0	0	214765	3015818282
231	09:26:00.266	00:00:00.231	13	-1024	-768	-1	-1	-1	-1	4	-1024	-768	-1	-1	-1	-1	4		0	0						No media	0	1024	768	0	0				0	Content		0	0	231413	3015834930
248	09:26:00.283	00:00:00.248	14	-1024	-768	-1	-1	-1	-1	4	-1024	-768	-1	-1	-1	-1	4		0	0						No media	0	1024	768	0	0				0	Content		0	0	248081	3015851598
265	09:26:00.300	00:00:00.264	15	-1024	-768	-1	-1	-1	-1	4	-1024	-768	-1	-1	-1	-1	4		0	0						No media	0	1024	768	0	0				0	Content		0	0	264749	3015868266
282	09:26:00.317	00:00:00.281	16	-1024	-768	-1	-1	-1	-1	4	-1024	-768	-1	-1	-1	-1	4		0	0						No media	0	1024	768	0	0				0	Content		0	0	281567	3015885084
298	09:26:00.333	00:00:00.298	17	-1024	-768	-1	-1	-1	-1	4	-1024	-768	-1	-1	-1	-1	4		0	0						No media	0	1024	768	0	0				0	Content		0	0	298235	3015901752
315	09:26:00.350	00:00:00.314	18	-1024	-768	-1	-1	-1	-1	4	-1024	-768	-1	-1	-1	-1	4		0	0						No media	0	1024	768	0	0				0	Content		0	0	314902	3015918419
332	09:26:00.367	00:00:00.332	19	-1024	-768	-1	-1	-1	-1	4	-1024	-768	-1	-1	-1	-1	4		0	0						No media	0	1024	768	0	0				0	Content		0	0	332061	3015935578
349	09:26:00.384	00:00:00.348	20	-1024	-768	-1	-1	-1	-1	4	-1024	-768	-1	-1	-1	-1	4		0	0						No media	0	1024	768	0	0				0	Content		0	0	348728	3015952245
366	09:26:00.401	00:00:00.365	21	-1024	-768	-1	-1	-1	-1	4	-1024	-768	-1	-1	-1	-1	4		0	0						No media	0	1024	768	0	0				0	Content		0	0	365762	3015969279
382	09:26:00.417	00:00:00.382	22	-1024	-768	-1	-1	-1	-1	4	-1024	-768	-1	-1	-1	-1	4		0	0						No media	0	1024	768	0	0				0	Content		0	0	382430	3015985947
399	09:26:00.434	00:00:00.399	23	-1024	-768	-1	-1	-1	-1	4	-1024	-768	-1	-1	-1	-1	4		0	0						No media	0	1024	768	0	0				0	Content		0	0	399097	3016002614
415	09:26:00.450	00:00:00.415	24	-1024	-768	-1	-1	-1	-1	4	-1024	-768	-1	-1	-1	-1	4		0	0						No media	0	1024	768	0	0				0	Content		0	0	415152	3016018669
432	09:26:00.467	00:00:00.431	25	-1024	-768	-1	-1	-1	-1	4	-1024	-768	-1	-1	-1	-1	4		0	0						No media	0	1024	768	0	0				0	Content		0	0	431819	3016035336
448	09:26:00.483	00:00:00.447	26	-1024	-768	-1	-1	-1	-1	4	-1024	-768	-1	-1	-1	-1	4		0	0						No media	0	1024	768	0	0				0	Content		0	0	447951	3016051468
465	09:26:00.500	00:00:00.464	27	-1024	-768	-1	-1	-1	-1	4	-1024	-768	-1	-1	-1	-1	4		0	0						No media	0	1024	768	0	0				0	Content		0	0	464575	3016068092
481	09:26:00.516	00:00:00.481	28	-1024	-768	-1	-1	-1	-1	4	-1024	-768	-1	-1	-1	-1	4		0	0						No media	0	1024	768	0	0				0	Content		0	0	481198	3016084715
498	09:26:00.533	00:00:00.497	29	-1024	-768	-1	-1	-1	-1	4	-1024	-768	-1	-1	-1	-1	4		0	0						No media	0	1024	768	0	0				0	Content		0	0	497864	3016101381
515	09:26:00.550	00:00:00.514	30	-1024	-768	-1	-1	-1	-1	4	-1024	-768	-1	-1	-1	-1	4		0	0						No media	0	1024	768	0	0				0	Content		0	0	514532	3016118049
531	09:26:00.566	00:00:00.531	31	-1024	-768	-1	-1	-1	-1	4	-1024	-768	-1	-1	-1	-1	4		0	0						No media	0	1024	768	0	0				0	Content		0	0	531199	3016134716
548	09:26:00.583	00:00:00.547	32	-1024	-768	-1	-1	-1	-1	4	-1024	-768	-1	-1	-1	-1	4		0	0						No media	0	1024	768	0	0				0	Content		0	0	547864	3016151381
565	09:26:00.600	00:00:00.564	33	-1024	-768	-1	-1	-1	-1	4	-1024	-768	-1	-1	-1	-1	4		0	0						No media	0	1024	768	0	0				0	Content		0	0	564532	3016168049
581	09:26:00.616	00:00:00.581	34	-1024	-768	-1	-1	-1	-1	4	-1024	-768	-1	-1	-1	-1	4		0	0						No media	0	1024	768	0	0				0	Content		0	0	581199	3016184716
598	09:26:00.633	00:00:00.598	35	-1024	-768	-1	-1	-1	-1	4	-1024	-768	-1	-1	-1	-1	4		0	0						No media	0	1024	768	0	0				0	Content		0	0	598133	3016201650
615	09:26:00.650	00:00:00.614	36	-1024	-768	-1	-1	-1	-1	4	-1024	-768	-1	-1	-1	-1	4		0	0						No media	0	1024	768	0	0				0	Content		0	0	614800	3016218317
632	09:26:00.667	00:00:00.631	37	-1024	-768	-1	-1	-1	-1	4	-1024	-768	-1	-1	-1	-1	4		0	0						No media	0	1024	768	0	0				0	Content		0	0	631764	3016235281
648	09:26:00.683	00:00:00.648	38	-1024	-768	-1	-1	-1	-1	4	-1024	-768	-1	-1	-1	-1	4		0	0						No media	0	1024	768	0	0				0	Content		0	0	648431	3016251948
665	09:26:00.700	00:00:00.665	39	-1024	-768	-1	-1	-1	-1	4	-1024	-768	-1	-1	-1	-1	4		0	0						No media	0	1024	768	0	0				0	Content		0	0	665099	3016268616
682	09:26:00.717	00:00:00.682	40	-1024	-768	-1	-1	-1	-1	4	-1024	-768	-1	-1	-1	-1	4		0	0						No media	0	1024	768	0	0				0	Content		0	0	682337	3016285854
699	09:26:00.734	00:00:00.699	41	-1024	-768	-1	-1	-1	-1	4	-1024	-768	-1	-1	-1	-1	4		0	0						No media	0	1024	768	0	0				0	Content		0	0	699004	3016302521
715	09:26:00.750	00:00:00.715	42	-1024	-768	-1	-1	-1	-1	4	-1024	-768	-1	-1	-1	-1	4		0	0						No media	0	1024	768	0	0				0	Content		0	0	715237	3016318754
732	09:26:00.767	00:00:00.731	43	-1024	-768	-1	-1	-1	-1	4	-1024	-768	-1	-1	-1	-1	4		0	0						No media	0	1024	768	0	0				0	Content		0	0	731904	3016335421
749	09:26:00.784	00:00:00.748	44	-1024	-768	-1	-1	-1	-1	4	-1024	-768	-1	-1	-1	-1	4		0	0						No media	0	1024	768	0	0				0	Content		0	0	748572	3016352089
764	09:26:00.799	00:00:00.764	45	-1024	-768	-1	-1	-1	-1	4	-1024	-768	-1	-1	-1	-1	4		0	0						No media	0	1024	768	0	0				0	Content		0	0	764325	3016367842
781	09:26:00.816	00:00:00.781	46	-1024	-768	-1	-1	-1	-1	4	-1024	-768	-1	-1	-1	-1	4		0	0						No media	0	1024	768	0	0				0	Content		0	0	781057	3016384574
798	09:26:00.833	00:00:00.797	47	-1024	-768	-1	-1	-1	-1	4	-1024	-768	-1	-1	-1	-1	4		0	0						No media	0	1024	768	0	0				0	Content		0	0	797682	3016401199
814	09:26:00.849	00:00:00.814	48	-1024	-768	-1	-1	-1	-1	4	-1024	-768	-1	-1	-1	-1	4		0	0						No media	0	1024	768	0	0				0	Content		0	0	814369	3016417886
831	09:26:00.866	00:00:00.831	49	-1024	-768	-1	-1	-1	-1	4	-1024	-768	-1	-1	-1	-1	4		0	0						No media	0	1024	768	0	0				0	Content		0	0	831037	3016434554
848	09:26:00.883	00:00:00.847	50	-1024	-768	-1	-1	-1	-1	4	-1024	-768	-1	-1	-1	-1	4		0	0						No media	0	1024	768	0	0				0	Content		0	0	847666	3016451183
864	09:26:00.899	00:00:00.864	51	-1024	-768	-1	-1	-1	-1	4	-1024	-768	-1	-1	-1	-1	4		0	0						No media	0	1024	768	0	0				0	Content		0	0	864334	3016467851
881	09:26:00.916	00:00:00.881	52	-1024	-768	-1	-1	-1	-1	4	-1024	-768	-1	-1	-1	-1	4		0	0						No media	0	1024	768	0	0				0	Content		0	0	881197	3016484714
898	09:26:00.933	00:00:00.897	53	-1024	-768	-1	-1	-1	-1	4	-1024	-768	-1	-1	-1	-1	4		0	0						No media	0	1024	768	0	0				0	Content		0	0	897865	3016501382
915	09:26:00.950	00:00:00.914	54	-1024	-768	-1	-1	-1	-1	4	-1024	-768	-1	-1	-1	-1	4		0	0						No media	0	1024	768	0	0				0	Content		0	0	914533	3016518050
932	09:26:00.967	00:00:00.931	55	-1024	-768	-1	-1	-1	-1	4	-1024	-768	-1	-1	-1	-1	4		0	0						No media	0	1024	768	0	0				0	Content		0	0	931663	3016535180
948	09:26:00.983	00:00:00.948	56	-1024	-768	-1	-1	-1	-1	4	-1024	-768	-1	-1	-1	-1	4		0	0						No media	0	1024	768	0	0				0	Content		0	0	948331	3016551848
965	09:26:01.000	00:00:00.965	57	-1024	-768	-1	-1	-1	-1	4	-1024	-768	-1	-1	-1	-1	4		0	0						No media	0	1024	768	0	0				0	Content		0	0	965360	3016568877
982	09:26:01.017	00:00:00.982	58	-1024	-768	-1	-1	-1	-1	4	-1024	-768	-1	-1	-1	-1	4		0	0						No media	0	1024	768	0	0				0	Content		0	0	982028	3016585545
999	09:26:01.034	00:00:00.998	59	-1024	-768	-1	-1	-1	-1	4	-1024	-768	-1	-1	-1	-1	4		0	0						No media	0	1024	768	0	0				0	Content		0	0	998695	3016602212
1016	09:26:01.051	00:00:01.016	60	-1024	-768	-1	-1	-1	-1	4	-1024	-768	-1	-1	-1	-1	4		0	0						No media	0	1024	768	0	0				0	Content		0	0	1016166	3016619683
1031	09:26:01.066	00:00:01.030	61	-1024	-768	-1	-1	-1	-1	4	-1024	-768	-1	-1	-1	-1	4		0	0						No media	0	1024	768	0	0				0	Content		0	0	1030915	3016634432
1048	09:26:01.083	00:00:01.047	62	-1024	-768	-1	-1	-1	-1	4	-1024	-768	-1	-1	-1	-1	4		0	0						No media	0	1024	768	0	0				0	Content		0	0	1047540	3016651057
1064	09:26:01.099	00:00:01.064	63	-1024	-768	-1	-1	-1	-1	4	-1024	-768	-1	-1	-1	-1	4		0	0						No media	0	1024	768	0	0				0	Content		0	0	1064163	3016667680
1081	09:26:01.116	00:00:01.080	64	-1024	-768	-1	-1	-1	-1	4	-1024	-768	-1	-1	-1	-1	4		0	0						No media	0	1024	768	0	0				0	Content		0	0	1080841	3016684358
1097	09:26:01.132	00:00:01.097	65	-1024	-768	-1	-1	-1	-1	4	-1024	-768	-1	-1	-1	-1	4		0	0						No media	0	1024	768	0	0				0	Content		0	0	1097499	3016701016
1114	09:26:01.149	00:00:01.114	66	-1024	-768	-1	-1	-1	-1	4	-1024	-768	-1	-1	-1	-1	4		0	0						No media	0	1024	768	0	0				0	Content		0	0	1114167	3016717684
1131	09:26:01.166	00:00:01.131	67	-1024	-768	-1	-1	-1	-1	4	-1024	-768	-1	-1	-1	-1	4		0	0						No media	0	1024	768	0	0				0	Content		0	0	1131097	3016734614
1148	09:26:01.183	00:00:01.147	68	-1024	-768	-1	-1	-1	-1	4	-1024	-768	-1	-1	-1	-1	4		0	0						No media	0	1024	768	0	0				0	Content		0	0	1147765	3016751282
1165	09:26:01.200	00:00:01.164	69	-1024	-768	-1	-1	-1	-1	4	-1024	-768	-1	-1	-1	-1	4		0	0						No media	0	1024	768	0	0				0	Content		0	0	1164727	3016768244
1181	09:26:01.216	00:00:01.181	70	-1024	-768	-1	-1	-1	-1	4	-1024	-768	-1	-1	-1	-1	4		0	0						No media	0	1024	768	0	0				0	Content		0	0	1181395	3016784912
1198	09:26:01.233	00:00:01.198	71	-1024	-768	-1	-1	-1	-1	4	-1024	-768	-1	-1	-1	-1	4		0	0						No media	0	1024	768	0	0				0	Content		0	0	1198063	3016801580
1215	09:26:01.250	00:00:01.215	72	-1024	-768	-1	-1	-1	-1	4	-1024	-768	-1	-1	-1	-1	4		0	0						No media	0	1024	768	0	0				0	Content		0	0	1215397	3016818914
1233	09:26:01.268	00:00:01.232	73	-1024	-768	-1	-1	-1	-1	4	-1024	-768	-1	-1	-1	-1	4		0	0						No media	0	1024	768	0	0				0	Content		0	0	1232648	3016836165
1247	09:26:01.282	00:00:01.247	74	-1024	-768	-1	-1	-1	-1	4	-1024	-768	-1	-1	-1	-1	4		0	0						No media	0	1024	768	0	0				0	Content		0	0	1247396	3016850913
1264	09:26:01.299	00:00:01.264	75	-1024	-768	-1	-1	-1	-1	4	-1024	-768	-1	-1	-1	-1	4		0	0						No media	0	1024	768	0	0				0	Content		0	0	1264019	3016867536
1281	09:26:01.316	00:00:01.280	76	-1024	-768	-1	-1	-1	-1	4	-1024	-768	-1	-1	-1	-1	4		0	0						No media	0	1024	768	0	0				0	Content		0	0	1280768	3016884285
1297	09:26:01.332	00:00:01.297	77	-1024	-768	-1	-1	-1	-1	4	-1024	-768	-1	-1	-1	-1	4		0	0						No media	0	1024	768	0	0				0	Content		0	0	1297449	3016900966
1314	09:26:01.349	00:00:01.314	78	-1024	-768	-1	-1	-1	-1	4	-1024	-768	-1	-1	-1	-1	4		0	0						No media	0	1024	768	0	0				0	Content		0	0	1314014	3016917531
1331	09:26:01.366	00:00:01.330	79	-1024	-768	-1	-1	-1	-1	4	-1024	-768	-1	-1	-1	-1	4		0	0						No media	0	1024	768	0	0				0	Content		0	0	1330950	3016934467
1340	09:26:01.375																				ImageStart	8	0	0	Fix_sw.jpg
1348	09:26:01.383	00:00:01.347	80	-1024	-768	-1	-1	-1	-1	4	-1024	-768	-1	-1	-1	-1	4		0	0						Fix_sw.jpg	0	880	547	72	111				0	Content		-72	-111	1347617	3016951134
1365	09:26:01.400	00:00:01.364	81	-1024	-768	-1	-1	-1	-1	4	-1024	-768	-1	-1	-1	-1	4		0	0						Fix_sw.jpg	0	880	547	72	111				0	Content		-72	-111	1364635	3016968152
1382	09:26:01.417	00:00:01.381	82	-1024	-768	-1	-1	-1	-1	4	-1024	-768	-1	-1	-1	-1	4		0	0						Fix_sw.jpg	0	880	547	72	111				0	Content		-72	-111	1381882	3016985399
1398	09:26:01.433	00:00:01.398	83	-1024	-768	-1	-1	-1	-1	4	-1024	-768	-1	-1	-1	-1	4		0	0						Fix_sw.jpg	0	880	547	72	111				0	Content		-72	-111	1398133	3017001650
1415	09:26:01.450	00:00:01.414	84	-1024	-768	-1	-1	-1	-1	4	-1024	-768	-1	-1	-1	-1	4		0	0						Fix_sw.jpg	0	880	547	72	111				0	Content		-72	-111	1414800	3017018317
1431	09:26:01.466	00:00:01.431	85	-1024	-768	-1	-1	-1	-1	4	-1024	-768	-1	-1	-1	-1	4		0	0						Fix_sw.jpg	0	880	547	72	111				0	Content		-72	-111	1431468	3017034985
1447	09:26:01.482	00:00:01.447	86	-1024	-768	-1	-1	-1	-1	4	-1024	-768	-1	-1	-1	-1	4		0	0						Fix_sw.jpg	0	880	547	72	111				0	Content		-72	-111	1447256	3017050773
1464	09:26:01.499	00:00:01.463	87	-1024	-768	-1	-1	-1	-1	4	-1024	-768	-1	-1	-1	-1	4		0	0						Fix_sw.jpg	0	880	547	72	111				0	Content		-72	-111	1463878	3017067395
1481	09:26:01.516	00:00:01.480	88	-1024	-768	-1	-1	-1	-1	4	-1024	-768	-1	-1	-1	-1	4		0	0						Fix_sw.jpg	0	880	547	72	111				0	Content		-72	-111	1480627	3017084144
1497	09:26:01.532	00:00:01.497	89	-1024	-768	-1	-1	-1	-1	4	-1024	-768	-1	-1	-1	-1	4		0	0						Fix_sw.jpg	0	880	547	72	111				0	Content		-72	-111	1497303	3017100820
1514	09:26:01.549	00:00:01.513	90	-1024	-768	-1	-1	-1	-1	4	-1024	-768	-1	-1	-1	-1	4		0	0						Fix_sw.jpg	0	880	547	72	111				0	Content		-72	-111	1513901	3017117418
1531	09:26:01.566	00:00:01.530	91	-1024	-768	-1	-1	-1	-1	4	-1024	-768	-1	-1	-1	-1	4		0	0						Fix_sw.jpg	0	880	547	72	111				0	Content		-72	-111	1530568	3017134085
1547	09:26:01.582	00:00:01.547	92	-1024	-768	-1	-1	-1	-1	4	-1024	-768	-1	-1	-1	-1	4		0	0						Fix_sw.jpg	0	880	547	72	111				0	Content		-72	-111	1547243	3017150760
1564	09:26:01.599	00:00:01.564	93	-1024	-768	-1	-1	-1	-1	4	-1024	-768	-1	-1	-1	-1	4		0	0						Fix_sw.jpg	0	880	547	72	111				0	Content		-72	-111	1564368	3017167885
1582	09:26:01.617	00:00:01.581	94	-1024	-768	-1	-1	-1	-1	4	-1024	-768	-1	-1	-1	-1	4		0	0						Fix_sw.jpg	0	880	547	72	111				0	Content		-72	-111	1581757	3017185274
1599	09:26:01.634	00:00:01.598	95	-1024	-768	-1	-1	-1	-1	4	-1024	-768	-1	-1	-1	-1	4		0	0						Fix_sw.jpg	0	880	547	72	111				0	Content		-72	-111	1598990	3017202507
1614	09:26:01.649	00:00:01.613	96	-1024	-768	-1	-1	-1	-1	4	-1024	-768	-1	-1	-1	-1	4		0	0						Fix_sw.jpg	0	880	547	72	111				0	Content		-72	-111	1613863	3017217380
1630	09:26:01.665	00:00:01.630	97	-1024	-768	-1	-1	-1	-1	4	-1024	-768	-1	-1	-1	-1	4		0	0						Fix_sw.jpg	0	880	547	72	111				0	Content		-72	-111	1630491	3017234008
1647	09:26:01.682	00:00:01.647	98	-1024	-768	-1	-1	-1	-1	4	-1024	-768	-1	-1	-1	-1	4		0	0						Fix_sw.jpg	0	880	547	72	111				0	Content		-72	-111	1647111	3017250628
1664	09:26:01.699	00:00:01.663	99	-1024	-768	-1	-1	-1	-1	4	-1024	-768	-1	-1	-1	-1	4		0	0						Fix_sw.jpg	0	880	547	72	111				0	Content		-72	-111	1663791	3017267308
1680	09:26:01.715	00:00:01.680	100	-1024	-768	-1	-1	-1	-1	4	-1024	-768	-1	-1	-1	-1	4		0	0						Fix_sw.jpg	0	880	547	72	111				0	Content		-72	-111	1680482	3017283999
1697	09:26:01.732	00:00:01.697	101	-1024	-768	-1	-1	-1	-1	4	-1024	-768	-1	-1	-1	-1	4		0	0						Fix_sw.jpg	0	880	547	72	111				0	Content		-72	-111	1697418	3017300935
1714	09:26:01.749	00:00:01.714	102	-1024	-768	-1	-1	-1	-1	4	-1024	-768	-1	-1	-1	-1	4		0	0						Fix_sw.jpg	0	880	547	72	111				0	Content		-72	-111	1714086	3017317603
1731	09:26:01.766	00:00:01.731	103	-1024	-768	-1	-1	-1	-1	4	-1024	-768	-1	-1	-1	-1	4		0	0						Fix_sw.jpg	0	880	547	72	111				0	Content		-72	-111	1731219	3017334736
1748	09:26:01.783	00:00:01.747	104	-1024	-768	-1	-1	-1	-1	4	-1024	-768	-1	-1	-1	-1	4		0	0						Fix_sw.jpg	0	880	547	72	111				0	Content		-72	-111	1747887	3017351404
1765	09:26:01.800	00:00:01.764	105	-1024	-768	-1	-1	-1	-1	4	-1024	-768	-1	-1	-1	-1	4		0	0						Fix_sw.jpg	0	880	547	72	111				0	Content		-72	-111	1764882	3017368399
1782	09:26:01.817	00:00:01.781	106	-1024	-768	-1	-1	-1	-1	4	-1024	-768	-1	-1	-1	-1	4		0	0						Fix_sw.jpg	0	880	547	72	111				0	Content		-72	-111	1781549	3017385066
1798	09:26:01.833	00:00:01.798	107	-1024	-768	-1	-1	-1	-1	4	-1024	-768	-1	-1	-1	-1	4		0	0						Fix_sw.jpg	0	880	547	72	111				0	Content		-72	-111	1798217	3017401734
1816	09:26:01.851	00:00:01.815	108	-1024	-768	-1	-1	-1	-1	4	-1024	-768	-1	-1	-1	-1	4		0	0						Fix_sw.jpg	0	880	547	72	111				0	Content		-72	-111	1815600	3017419117
1830	09:26:01.865	00:00:01.830	109	-1024	-768	-1	-1	-1	-1	4	-1024	-768	-1	-1	-1	-1	4		0	0						Fix_sw.jpg	0	880	547	72	111				0	Content		-72	-111	1830347	3017433864
1847	09:26:01.882	00:00:01.846	110	-1024	-768	-1	-1	-1	-1	4	-1024	-768	-1	-1	-1	-1	4		0	0						Fix_sw.jpg	0	880	547	72	111				0	Content		-72	-111	1846968	3017450485
1864	09:26:01.899	00:00:01.863	111	-1024	-768	-1	-1	-1	-1	4	-1024	-768	-1	-1	-1	-1	4		0	0						Fix_sw.jpg	0	880	547	72	111				0	Content		-72	-111	1863715	3017467232
1880	09:26:01.915	00:00:01.880	112	-1024	-768	-1	-1	-1	-1	4	-1024	-768	-1	-1	-1	-1	4		0	0						Fix_sw.jpg	0	880	547	72	111				0	Content		-72	-111	1880390	3017483907
1897	09:26:01.932	00:00:01.896	113	-1024	-768	-1	-1	-1	-1	4	-1024	-768	-1	-1	-1	-1	4		0	0						Fix_sw.jpg	0	880	547	72	111				0	Content		-72	-111	1896988	3017500505
1914	09:26:01.949	00:00:01.913	114	-1024	-768	-1	-1	-1	-1	4	-1024	-768	-1	-1	-1	-1	4		0	0						Fix_sw.jpg	0	880	547	72	111				0	Content		-72	-111	1913655	3017517172
1931	09:26:01.966	00:00:01.930	115	-1024	-768	-1	-1	-1	-1	4	-1024	-768	-1	-1	-1	-1	4		0	0						Fix_sw.jpg	0	880	547	72	111				0	Content		-72	-111	1930557	3017534074
1947	09:26:01.982	00:00:01.947	116	-1024	-768	-1	-1	-1	-1	4	-1024	-768	-1	-1	-1	-1	4		0	0						Fix_sw.jpg	0	880	547	72	111				0	Content		-72	-111	1947224	3017550741
1964	09:26:01.999	00:00:01.964	117	-1024	-768	-1	-1	-1	-1	4	-1024	-768	-1	-1	-1	-1	4		0	0						Fix_sw.jpg	0	880	547	72	111				0	Content		-72	-111	1964219	3017567736
1981	09:26:02.016	00:00:01.980	118	-1024	-768	-1	-1	-1	-1	4	-1024	-768	-1	-1	-1	-1	4		0	0						Fix_sw.jpg	0	880	547	72	111				0	Content		-72	-111	1980886	3017584403
1998	09:26:02.033	00:00:01.997	119	-1024	-768	-1	-1	-1	-1	4	-1024	-768	-1	-1	-1	-1	4		0	0						Fix_sw.jpg	0	880	547	72	111				0	Content		-72	-111	1997554	3017601071
2015	09:26:02.050	00:00:02.014	120	-1024	-768	-1	-1	-1	-1	4	-1024	-768	-1	-1	-1	-1	4		0	0						Fix_sw.jpg	0	880	547	72	111				0	Content		-72	-111	2014699	3017618216
2032	09:26:02.067	00:00:02.032	121	-1024	-768	-1	-1	-1	-1	4	-1024	-768	-1	-1	-1	-1	4		0	0						Fix_sw.jpg	0	880	547	72	111				0	Content		-72	-111	2032073	3017635590
2047	09:26:02.082	00:00:02.046	122	-1024	-768	-1	-1	-1	-1	4	-1024	-768	-1	-1	-1	-1	4		0	0						Fix_sw.jpg	0	880	547	72	111				0	Content		-72	-111	2046942	3017650459
2063	09:26:02.098	00:00:02.063	123	-1024	-768	-1	-1	-1	-1	4	-1024	-768	-1	-1	-1	-1	4		0	0						Fix_sw.jpg	0	880	547	72	111				0	Content		-72	-111	2063442	3017666959
2080	09:26:02.115	00:00:02.080	124	-1024	-768	-1	-1	-1	-1	4	-1024	-768	-1	-1	-1	-1	4		0	0						Fix_sw.jpg	0	880	547	72	111				0	Content		-72	-111	2080190	3017683707
2097	09:26:02.132	00:00:02.096	125	-1024	-768	-1	-1	-1	-1	4	-1024	-768	-1	-1	-1	-1	4		0	0						Fix_sw.jpg	0	880	547	72	111				0	Content		-72	-111	2096871	3017700388
2113	09:26:02.148	00:00:02.113	126	-1024	-768	-1	-1	-1	-1	4	-1024	-768	-1	-1	-1	-1	4		0	0						Fix_sw.jpg	0	880	547	72	111				0	Content		-72	-111	2113438	3017716955
2130	09:26:02.165	00:00:02.130	127	-1024	-768	-1	-1	-1	-1	4	-1024	-768	-1	-1	-1	-1	4		0	0						Fix_sw.jpg	0	880	547	72	111				0	Content		-72	-111	2130374	3017733891
2147	09:26:02.182	00:00:02.147	128	-1024	-768	-1	-1	-1	-1	4	-1024	-768	-1	-1	-1	-1	4		0	0						Fix_sw.jpg	0	880	547	72	111				0	Content		-72	-111	2147042	3017750559
2164	09:26:02.199	00:00:02.164	129	-1024	-768	-1	-1	-1	-1	4	-1024	-768	-1	-1	-1	-1	4		0	0						Fix_sw.jpg	0	880	547	72	111				0	Content		-72	-111	2164057	3017767574
2181	09:26:02.216	00:00:02.181	130	-1024	-768	-1	-1	-1	-1	4	-1024	-768	-1	-1	-1	-1	4		0	0						Fix_sw.jpg	0	880	547	72	111				0	Content		-72	-111	2181303	3017784820
2198	09:26:02.233	00:00:02.197	131	-1024	-768	-1	-1	-1	-1	4	-1024	-768	-1	-1	-1	-1	4		0	0						Fix_sw.jpg	0	880	547	72	111				0	Content		-72	-111	2197552	3017801069
2214	09:26:02.249	00:00:02.214	132	-1024	-768	-1	-1	-1	-1	4	-1024	-768	-1	-1	-1	-1	4		0	0						Fix_sw.jpg	0	880	547	72	111				0	Content		-72	-111	2214220	3017817737
2231	09:26:02.266	00:00:02.230	133	-1024	-768	-1	-1	-1	-1	4	-1024	-768	-1	-1	-1	-1	4		0	0						Fix_sw.jpg	0	880	547	72	111				0	Content		-72	-111	2230887	3017834404
2247	09:26:02.282	00:00:02.246	134	-1024	-768	-1	-1	-1	-1	4	-1024	-768	-1	-1	-1	-1	4		0	0						Fix_sw.jpg	0	880	547	72	111				0	Content		-72	-111	2246672	3017850189
2263	09:26:02.298	00:00:02.263	135	-1024	-768	-1	-1	-1	-1	4	-1024	-768	-1	-1	-1	-1	4		0	0						Fix_sw.jpg	0	880	547	72	111				0	Content		-72	-111	2263422	3017866939
2280	09:26:02.315	00:00:02.280	136	-1024	-768	-1	-1	-1	-1	4	-1024	-768	-1	-1	-1	-1	4		0	0						Fix_sw.jpg	0	880	547	72	111				0	Content		-72	-111	2280046	3017883563
2297	09:26:02.332	00:00:02.296	137	-1024	-768	-1	-1	-1	-1	4	-1024	-768	-1	-1	-1	-1	4		0	0						Fix_sw.jpg	0	880	547	72	111				0	Content		-72	-111	2296723	3017900240
2313	09:26:02.348																				ImageEnd	16	0	0	Fix_sw.jpg
2313	09:26:02.348	00:00:02.313	138	-1024	-768	-1	-1	-1	-1	4	-1024	-768	-1	-1	-1	-1	4		0	0						No media	0	1024	768	0	0				0	Content		0	0	2313382	3017916899
2330	09:26:02.365	00:00:02.330	139	-1024	-768	-1	-1	-1	-1	4	-1024	-768	-1	-1	-1	-1	4		0	0						No media	0	1024	768	0	0				0	Content		0	0	2330049	3017933566
2331	09:26:02.366																				ImageStart	8	0	0	StimuliFarbe_gelb_blau.png
2347	09:26:02.382	00:00:02.346	140	-1024	-768	-1	-1	-1	-1	4	-1024	-768	-1	-1	-1	-1	4		0	0						StimuliFarbe_gelb_blau.png	0	880	547	72	111				0	Content		-72	-111	2346918	3017950435
2364	09:26:02.399	00:00:02.363	141	-1024	-768	-1	-1	-1	-1	4	-1024	-768	-1	-1	-1	-1	4		0	0						StimuliFarbe_gelb_blau.png	0	880	547	72	111				0	Content		-72	-111	2363586	3017967103
2381	09:26:02.416	00:00:02.380	142	-1024	-768	-1	-1	-1	-1	4	-1024	-768	-1	-1	-1	-1	4		0	0						StimuliFarbe_gelb_blau.png	0	880	547	72	111				0	Content		-72	-111	2380574	3017984091
2397	09:26:02.432	00:00:02.397	143	-1024	-768	-1	-1	-1	-1	4	-1024	-768	-1	-1	-1	-1	4		0	0						StimuliFarbe_gelb_blau.png	0	880	547	72	111				0	Content		-72	-111	2397242	3018000759
2414	09:26:02.449	00:00:02.413	144	-1024	-768	-1	-1	-1	-1	4	-1024	-768	-1	-1	-1	-1	4		0	0						StimuliFarbe_gelb_blau.png	0	880	547	72	111				0	Content		-72	-111	2413909	3018017426
2431	09:26:02.466	00:00:02.431	145	-1024	-768	-1	-1	-1	-1	4	-1024	-768	-1	-1	-1	-1	4		0	0						StimuliFarbe_gelb_blau.png	0	880	547	72	111				0	Content		-72	-111	2431159	3018034676
2448	09:26:02.483	00:00:02.448	146	-1024	-768	-1	-1	-1	-1	4	-1024	-768	-1	-1	-1	-1	4		0	0						StimuliFarbe_gelb_blau.png	0	880	547	72	111				0	Content		-72	-111	2448408	3018051925
2463	09:26:02.498	00:00:02.463	147	-1024	-768	-1	-1	-1	-1	4	-1024	-768	-1	-1	-1	-1	4		0	0						StimuliFarbe_gelb_blau.png	0	880	547	72	111				0	Content		-72	-111	2463282	3018066799
2480	09:26:02.515	00:00:02.479	148	-1024	-768	-1	-1	-1	-1	4	-1024	-768	-1	-1	-1	-1	4		0	0						StimuliFarbe_gelb_blau.png	0	880	547	72	111				0	Content		-72	-111	2479906	3018083423
2497	09:26:02.532	00:00:02.496	149	-1024	-768	-1	-1	-1	-1	4	-1024	-768	-1	-1	-1	-1	4		0	0						StimuliFarbe_gelb_blau.png	0	880	547	72	111				0	Content		-72	-111	2496543	3018100060
2513	09:26:02.548	00:00:02.513	150	-1024	-768	-1	-1	-1	-1	4	-1024	-768	-1	-1	-1	-1	4		0	0						StimuliFarbe_gelb_blau.png	0	880	547	72	111				0	Content		-72	-111	2513210	3018116727
2530	09:26:02.565	00:00:02.529	151	-1024	-768	-1	-1	-1	-1	4	-1024	-768	-1	-1	-1	-1	4		0	0						StimuliFarbe_gelb_blau.png	0	880	547	72	111				0	Content		-72	-111	2529903	3018133420
2547	09:26:02.582	00:00:02.546	152	-1024	-768	-1	-1	-1	-1	4	-1024	-768	-1	-1	-1	-1	4		0	0						StimuliFarbe_gelb_blau.png	0	880	547	72	111				0	Content		-72	-111	2546838	3018150355
2564	09:26:02.599	00:00:02.563	153	-1024	-768	-1	-1	-1	-1	4	-1024	-768	-1	-1	-1	-1	4		0	0						StimuliFarbe_gelb_blau.png	0	880	547	72	111				0	Content		-72	-111	2563506	3018167023
2580	09:26:02.615	00:00:02.580	154	-1024	-768	-1	-1	-1	-1	4	-1024	-768	-1	-1	-1	-1	4		0	0						StimuliFarbe_gelb_blau.png	0	880	547	72	111				0	Content		-72	-111	2580395	3018183912
2598	09:26:02.633	00:00:02.597	155	-1024	-768	-1	-1	-1	-1	4	-1024	-768	-1	-1	-1	-1	4		0	0						StimuliFarbe_gelb_blau.png	0	880	547	72	111				0	Content		-72	-111	2597781	3018201298
2614	09:26:02.649	00:00:02.613	156	-1024	-768	-1	-1	-1	-1	4	-1024	-768	-1	-1	-1	-1	4		0	0						StimuliFarbe_gelb_blau.png	0	880	547	72	111				0	Content		-72	-111	2613990	3018217507
2631	09:26:02.666	00:00:02.630	157	-1024	-768	-1	-1	-1	-1	4	-1024	-768	-1	-1	-1	-1	4		0	0						StimuliFarbe_gelb_blau.png	0	880	547	72	111				0	Content		-72	-111	2630657	3018234174
2647	09:26:02.682	00:00:02.647	158	-1024	-768	-1	-1	-1	-1	4	-1024	-768	-1	-1	-1	-1	4		0	0						StimuliFarbe_gelb_blau.png	0	880	547	72	111				0	Content		-72	-111	2647325	3018250842
2663	09:26:02.698	00:00:02.663	159	-1024	-768	-1	-1	-1	-1	4	-1024	-768	-1	-1	-1	-1	4		0	0						StimuliFarbe_gelb_blau.png	0	880	547	72	111				0	Content		-72	-111	2663140	3018266657
2680	09:26:02.715	00:00:02.679	160	-1024	-768	-1	-1	-1	-1	4	-1024	-768	-1	-1	-1	-1	4		0	0						StimuliFarbe_gelb_blau.png	0	880	547	72	111				0	Content		-72	-111	2679760	3018283277
2697	09:26:02.732	00:00:02.696	161	-1024	-768	-1	-1	-1	-1	4	-1024	-768	-1	-1	-1	-1	4		0	0						StimuliFarbe_gelb_blau.png	0	880	547	72	111				0	Content		-72	-111	2696520	3018300037
2713	09:26:02.748	00:00:02.713	162	-1024	-768	-1	-1	-1	-1	4	-1024	-768	-1	-1	-1	-1	4		0	0						StimuliFarbe_gelb_blau.png	0	880	547	72	111				0	Content		-72	-111	2713064	3018316581
2730	09:26:02.765	00:00:02.729	163	-1024	-768	-1	-1	-1	-1	4	-1024	-768	-1	-1	-1	-1	4		0	0						StimuliFarbe_gelb_blau.png	0	880	547	72	111				0	Content		-72	-111	2729722	3018333239
2746	09:26:02.781	00:00:02.746	164	-1024	-768	-1	-1	-1	-1	4	-1024	-768	-1	-1	-1	-1	4		0	0						StimuliFarbe_gelb_blau.png	0	880	547	72	111				0	Content		-72	-111	2746390	3018349907
2763	09:26:02.798	00:00:02.763	165	-1024	-768	-1	-1	-1	-1	4	-1024	-768	-1	-1	-1	-1	4		0	0						StimuliFarbe_gelb_blau.png	0	880	547	72	111				0	Content		-72	-111	2763321	3018366838
2780	09:26:02.815	00:00:02.779	166	-1024	-768	-1	-1	-1	-1	4	-1024	-768	-1	-1	-1	-1	4		0	0						StimuliFarbe_gelb_blau.png	0	880	547	72	111				0	Content		-72	-111	2779989	3018383506
2797	09:26:02.832	00:00:02.796	167	-1024	-768	-1	-1	-1	-1	4	-1024	-768	-1	-1	-1	-1	4		0	0						StimuliFarbe_gelb_blau.png	0	880	547	72	111				0	Content		-72	-111	2796996	3018400513
2814	09:26:02.849	00:00:02.813	168	-1024	-768	-1	-1	-1	-1	4	-1024	-768	-1	-1	-1	-1	4		0	0						StimuliFarbe_gelb_blau.png	0	880	547	72	111				0	Content		-72	-111	2813664	3018417181
2830	09:26:02.865	00:00:02.830	169	-1024	-768	-1	-1	-1	-1	4	-1024	-768	-1	-1	-1	-1	4		0	0						StimuliFarbe_gelb_blau.png	0	880	547	72	111				0	Content		-72	-111	2830332	3018433849
2848	09:26:02.883	00:00:02.847	170	-1024	-768	-1	-1	-1	-1	4	-1024	-768	-1	-1	-1	-1	4		0	0						StimuliFarbe_gelb_blau.png	0	880	547	72	111				0	Content		-72	-111	2847628	3018451145
2864	09:26:02.899	00:00:02.864	171	-1024	-768	-1	-1	-1	-1	4	-1024	-768	-1	-1	-1	-1	4		0	0						StimuliFarbe_gelb_blau.png	0	880	547	72	111				0	Content		-72	-111	2864296	3018467813
2882	09:26:02.917	00:00:02.881	172	-1024	-768	-1	-1	-1	-1	4	-1024	-768	-1	-1	-1	-1	4		0	0						StimuliFarbe_gelb_blau.png	0	880	547	72	111				0	Content		-72	-111	2881540	3018485057
2896	09:26:02.931	00:00:02.896	173	-1024	-768	-1	-1	-1	-1	4	-1024	-768	-1	-1	-1	-1	4		0	0						StimuliFarbe_gelb_blau.png	0	880	547	72	111				0	Content		-72	-111	2896286	3018499803
2913	09:26:02.948	00:00:02.913	174	-1024	-768	-1	-1	-1	-1	4	-1024	-768	-1	-1	-1	-1	4		0	0						StimuliFarbe_gelb_blau.png	0	880	547	72	111				0	Content		-72	-111	2913038	3018516555
2930	09:26:02.965	00:00:02.929	175	-1024	-768	-1	-1	-1	-1	4	-1024	-768	-1	-1	-1	-1	4		0	0						StimuliFarbe_gelb_blau.png	0	880	547	72	111				0	Content		-72	-111	2929659	3018533176
2946	09:26:02.981	00:00:02.946	176	-1024	-768	-1	-1	-1	-1	4	-1024	-768	-1	-1	-1	-1	4		0	0						StimuliFarbe_gelb_blau.png	0	880	547	72	111				0	Content		-72	-111	2946343	3018549860
2963	09:26:02.998	00:00:02.962	177	-1024	-768	-1	-1	-1	-1	4	-1024	-768	-1	-1	-1	-1	4		0	0						StimuliFarbe_gelb_blau.png	0	880	547	72	111				0	Content		-72	-111	2962906	3018566423
2980	09:26:03.015	00:00:02.979	178	-1024	-768	-1	-1	-1	-1	4	-1024	-768	-1	-1	-1	-1	4		0	0						StimuliFarbe_gelb_blau.png	0	880	547	72	111				0	Content		-72	-111	2979844	3018583361
2997	09:26:03.032	00:00:02.996	179	-1024	-768	-1	-1	-1	-1	4	-1024	-768	-1	-1	-1	-1	4		0	0						StimuliFarbe_gelb_blau.png	0	880	547	72	111				0	Content		-72	-111	2996512	3018600029
3014	09:26:03.049	00:00:03.013	180	-1024	-768	-1	-1	-1	-1	4	-1024	-768	-1	-1	-1	-1	4		0	0						StimuliFarbe_gelb_blau.png	0	880	547	72	111				0	Content		-72	-111	3013529	3018617046
3031	09:26:03.066	00:00:03.030	181	-1024	-768	-1	-1	-1	-1	4	-1024	-768	-1	-1	-1	-1	4		0	0						StimuliFarbe_gelb_blau.png	0	880	547	72	111				0	Content		-72	-111	3030778	3018634295
3047	09:26:03.082	00:00:03.047	182	-1024	-768	-1	-1	-1	-1	4	-1024	-768	-1	-1	-1	-1	4		0	0						StimuliFarbe_gelb_blau.png	0	880	547	72	111				0	Content		-72	-111	3047029	3018650546
3064	09:26:03.099	00:00:03.063	183	-1024	-768	-1	-1	-1	-1	4	-1024	-768	-1	-1	-1	-1	4		0	0						StimuliFarbe_gelb_blau.png	0	880	547	72	111				0	Content		-72	-111	3063697	3018667214
3080	09:26:03.115	00:00:03.080	184	-1024	-768	-1	-1	-1	-1	4	-1024	-768	-1	-1	-1	-1	4		0	0						StimuliFarbe_gelb_blau.png	0	880	547	72	111				0	Content		-72	-111	3080365	3018683882
3096	09:26:03.131	00:00:03.096	185	-1024	-768	-1	-1	-1	-1	4	-1024	-768	-1	-1	-1	-1	4		0	0						StimuliFarbe_gelb_blau.png	0	880	547	72	111				0	Content		-72	-111	3096150	3018699667
3113	09:26:03.148	00:00:03.112	186	-1024	-768	-1	-1	-1	-1	4	-1024	-768	-1	-1	-1	-1	4		0	0						StimuliFarbe_gelb_blau.png	0	880	547	72	111				0	Content		-72	-111	3112899	3018716416
3130	09:26:03.165	00:00:03.129	187	-1024	-768	-1	-1	-1	-1	4	-1024	-768	-1	-1	-1	-1	4		0	0						StimuliFarbe_gelb_blau.png	0	880	547	72	111				0	Content		-72	-111	3129522	3018733039
3146	09:26:03.181	00:00:03.146	188	-1024	-768	-1	-1	-1	-1	4	-1024	-768	-1	-1	-1	-1	4		0	0						StimuliFarbe_gelb_blau.png	0	880	547	72	111				0	Content		-72	-111	3146200	3018749717
3163	09:26:03.198	00:00:03.162	189	-1024	-768	-1	-1	-1	-1	4	-1024	-768	-1	-1	-1	-1	4		0	0						StimuliFarbe_gelb_blau.png	0	880	547	72	111				0	Content		-72	-111	3162859	3018766376
3180	09:26:03.215	00:00:03.179	190	-1024	-768	-1	-1	-1	-1	4	-1024	-768	-1	-1	-1	-1	4		0	0						StimuliFarbe_gelb_blau.png	0	880	547	72	111				0	Content		-72	-111	3179527	3018783044
3196	09:26:03.231	00:00:03.196	191	-1024	-768	-1	-1	-1	-1	4	-1024	-768	-1	-1	-1	-1	4		0	0						StimuliFarbe_gelb_blau.png	0	880	547	72	111				0	Content		-72	-111	3196459	3018799976
3213	09:26:03.248	00:00:03.213	192	-1024	-768	-1	-1	-1	-1	4	-1024	-768	-1	-1	-1	-1	4		0	0						StimuliFarbe_gelb_blau.png	0	880	547	72	111				0	Content		-72	-111	3213127	3018816644
3230	09:26:03.265	00:00:03.230	193	-1024	-768	-1	-1	-1	-1	4	-1024	-768	-1	-1	-1	-1	4		0	0						StimuliFarbe_gelb_blau.png	0	880	547	72	111				0	Content		-72	-111	3230090	3018833607
3247	09:26:03.282	00:00:03.246	194	-1024	-768	-1	-1	-1	-1	4	-1024	-768	-1	-1	-1	-1	4		0	0						StimuliFarbe_gelb_blau.png	0	880	547	72	111				0	Content		-72	-111	3246758	3018850275
3263	09:26:03.298	00:00:03.263	195	-1024	-768	-1	-1	-1	-1	4	-1024	-768	-1	-1	-1	-1	4		0	0						StimuliFarbe_gelb_blau.png	0	880	547	72	111				0	Content		-72	-111	3263426	3018866943
3281	09:26:03.316	00:00:03.280	196	-1024	-768	-1	-1	-1	-1	4	-1024	-768	-1	-1	-1	-1	4		0	0						StimuliFarbe_gelb_blau.png	0	880	547	72	111				0	Content		-72	-111	3280636	3018884153
3298	09:26:03.333	00:00:03.297	197	-1024	-768	-1	-1	-1	-1	4	-1024	-768	-1	-1	-1	-1	4		0	0						StimuliFarbe_gelb_blau.png	0	880	547	72	111				0	Content		-72	-111	3297885	3018901402
3313	09:26:03.348	00:00:03.312	198	-1024	-768	-1	-1	-1	-1	4	-1024	-768	-1	-1	-1	-1	4		0	0						StimuliFarbe_gelb_blau.png	0	880	547	72	111				0	Content		-72	-111	3312759	3018916276
3329	09:26:03.364	00:00:03.329	199	-1024	-768	-1	-1	-1	-1	4	-1024	-768	-1	-1	-1	-1	4		0	0						StimuliFarbe_gelb_blau.png	0	880	547	72	111				0	Content		-72	-111	3329381	3018932898
3346	09:26:03.381	00:00:03.346	200	-1024	-768	-1	-1	-1	-1	4	-1024	-768	-1	-1	-1	-1	4		0	0						StimuliFarbe_gelb_blau.png	0	880	547	72	111				0	Content		-72	-111	3346005	3018949522
3363	09:26:03.398	00:00:03.362	201	-1024	-768	-1	-1	-1	-1	4	-1024	-768	-1	-1	-1	-1	4		0	0						StimuliFarbe_gelb_blau.png	0	880	547	72	111				0	Content		-72	-111	3362814	3018966331
3379	09:26:03.414	00:00:03.379	202	-1024	-768	-1	-1	-1	-1	4	-1024	-768	-1	-1	-1	-1	4		0	0						StimuliFarbe_gelb_blau.png	0	880	547	72	111				0	Content		-72	-111	3379380	3018982897
3396	09:26:03.431	00:00:03.396	203	-1024	-768	-1	-1	-1	-1	4	-1024	-768	-1	-1	-1	-1	4		0	0						StimuliFarbe_gelb_blau.png	0	880	547	72	111				0	Content		-72	-111	3396317	3018999834
3413	09:26:03.448	00:00:03.412	204	-1024	-768	-1	-1	-1	-1	4	-1024	-768	-1	-1	-1	-1	4		0	0						StimuliFarbe_gelb_blau.png	0	880	547	72	111				0	Content		-72	-111	3412985	3019016502
3430	09:26:03.465	00:00:03.430	205	-1024	-768	-1	-1	-1	-1	4	-1024	-768	-1	-1	-1	-1	4		0	0						StimuliFarbe_gelb_blau.png	0	880	547	72	111				0	Content		-72	-111	3430126	3019033643
3447	09:26:03.482	00:00:03.446	206	-1024	-768	-1	-1	-1	-1	4	-1024	-768	-1	-1	-1	-1	4		0	0						StimuliFarbe_gelb_blau.png	0	880	547	72	111				0	Content		-72	-111	3446794	3019050311
3464	09:26:03.499	00:00:03.463	207	-1024	-768	-1	-1	-1	-1	4	-1024	-768	-1	-1	-1	-1	4		0	0						StimuliFarbe_gelb_blau.png	0	880	547	72	111				0	Content		-72	-111	3463824	3019067341
3480	09:26:03.515	00:00:03.480	208	-1024	-768	-1	-1	-1	-1	4	-1024	-768	-1	-1	-1	-1	4		0	0						StimuliFarbe_gelb_blau.png	0	880	547	72	111				0	Content		-72	-111	3480492	3019084009
3497	09:26:03.532	00:00:03.497	209	-1024	-768	-1	-1	-1	-1	4	-1024	-768	-1	-1	-1	-1	4		0	0						StimuliFarbe_gelb_blau.png	0	880	547	72	111				0	Content		-72	-111	3497160	3019100677
3515	09:26:03.550	00:00:03.514	210	-1024	-768	-1	-1	-1	-1	4	-1024	-768	-1	-1	-1	-1	4		0	0						StimuliFarbe_gelb_blau.png	0	880	547	72	111				0	Content		-72	-111	3514503	3019118020
3529	09:26:03.564	00:00:03.529	211	-1024	-768	-1	-1	-1	-1	4	-1024	-768	-1	-1	-1	-1	4		0	0						StimuliFarbe_gelb_blau.png	0	880	547	72	111				0	Content		-72	-111	3529249	3019132766
3546	09:26:03.581	00:00:03.545	212	-1024	-768	-1	-1	-1	-1	4	-1024	-768	-1	-1	-1	-1	4		0	0						StimuliFarbe_gelb_blau.png	0	880	547	72	111				0	Content		-72	-111	3545875	3019149392
3563	09:26:03.598	00:00:03.562	213	-1024	-768	-1	-1	-1	-1	4	-1024	-768	-1	-1	-1	-1	4		0	0						StimuliFarbe_gelb_blau.png	0	880	547	72	111				0	Content		-72	-111	3562623	3019166140
3579	09:26:03.614	00:00:03.579	214	-1024	-768	-1	-1	-1	-1	4	-1024	-768	-1	-1	-1	-1	4		0	0						StimuliFarbe_gelb_blau.png	0	880	547	72	111				0	Content		-72	-111	3579304	3019182821
3596	09:26:03.631	00:00:03.595	215	-1024	-768	-1	-1	-1	-1	4	-1024	-768	-1	-1	-1	-1	4		0	0						StimuliFarbe_gelb_blau.png	0	880	547	72	111				0	Content		-72	-111	3595899	3019199416
3613	09:26:03.648	00:00:03.612	216	-1024	-768	-1	-1	-1	-1	4	-1024	-768	-1	-1	-1	-1	4		0	0						StimuliFarbe_gelb_blau.png	0	880	547	72	111				0	Content		-72	-111	3612567	3019216084
3629	09:26:03.664	00:00:03.629	217	-1024	-768	-1	-1	-1	-1	4	-1024	-768	-1	-1	-1	-1	4		0	0						StimuliFarbe_gelb_blau.png	0	880	547	72	111				0	Content		-72	-111	3629467	3019232984
3646	09:26:03.681	00:00:03.646	218	-1024	-768	-1	-1	-1	-1	4	-1024	-768	-1	-1	-1	-1	4		0	0						StimuliFarbe_gelb_blau.png	0	880	547	72	111				0	Content		-72	-111	3646135	3019249652
3663	09:26:03.698	00:00:03.663	219	-1024	-768	-1	-1	-1	-1	4	-1024	-768	-1	-1	-1	-1	4		0	0						StimuliFarbe_gelb_blau.png	0	880	547	72	111				0	Content		-72	-111	3663132	3019266649
3680	09:26:03.715	00:00:03.679	220	-1024	-768	-1	-1	-1	-1	4	-1024	-768	-1	-1	-1	-1	4		0	0						StimuliFarbe_gelb_blau.png	0	880	547	72	111				0	Content		-72	-111	3679800	3019283317
3696	09:26:03.731	00:00:03.696	221	-1024	-768	-1	-1	-1	-1	4	-1024	-768	-1	-1	-1	-1	4		0	0						StimuliFarbe_gelb_blau.png	0	880	547	72	111				0	Content		-72	-111	3696468	3019299985
3714	09:26:03.749	00:00:03.713	222	-1024	-768	-1	-1	-1	-1	4	-1024	-768	-1	-1	-1	-1	4		0	0						StimuliFarbe_gelb_blau.png	0	880	547	72	111				0	Content		-72	-111	3713737	3019317254
3731	09:26:03.766	00:00:03.730	223	-1024	-768	-1	-1	-1	-1	4	-1024	-768	-1	-1	-1	-1	4		0	0						StimuliFarbe_gelb_blau.png	0	880	547	72	111				0	Content		-72	-111	3730985	3019334502
3746	09:26:03.781	00:00:03.745	224	-1024	-768	-1	-1	-1	-1	4	-1024	-768	-1	-1	-1	-1	4		0	0						StimuliFarbe_gelb_blau.png	0	880	547	72	111				0	Content		-72	-111	3745858	3019349375
3762	09:26:03.797	00:00:03.762	225	-1024	-768	-1	-1	-1	-1	4	-1024	-768	-1	-1	-1	-1	4		0	0						StimuliFarbe_gelb_blau.png	0	880	547	72	111				0	Content		-72	-111	3762482	3019365999
3779	09:26:03.814	00:00:03.779	226	-1024	-768	-1	-1	-1	-1	4	-1024	-768	-1	-1	-1	-1	4		0	0						StimuliFarbe_gelb_blau.png	0	880	547	72	111				0	Content		-72	-111	3779104	3019382621
3796	09:26:03.831	00:00:03.795	227	-1024	-768	-1	-1	-1	-1	4	-1024	-768	-1	-1	-1	-1	4		0	0						StimuliFarbe_gelb_blau.png	0	880	547	72	111				0	Content		-72	-111	3795784	3019399301
3812	09:26:03.847	00:00:03.812	228	-1024	-768	-1	-1	-1	-1	4	-1024	-768	-1	-1	-1	-1	4		0	0						StimuliFarbe_gelb_blau.png	0	880	547	72	111				0	Content		-72	-111	3812477	3019415994
3829	09:26:03.864	00:00:03.829	229	-1024	-768	-1	-1	-1	-1	4	-1024	-768	-1	-1	-1	-1	4		0	0						StimuliFarbe_gelb_blau.png	0	880	547	72	111				0	Content		-72	-111	3829352	3019432869
3846	09:26:03.881	00:00:03.846	230	-1024	-768	-1	-1	-1	-1	4	-1024	-768	-1	-1	-1	-1	4		0	0						StimuliFarbe_gelb_blau.png	0	880	547	72	111				0	Content		-72	-111	3846020	3019449537
3863	09:26:03.898	00:00:03.863	231	-1024	-768	-1	-1	-1	-1	4	-1024	-768	-1	-1	-1	-1	4		0	0						StimuliFarbe_gelb_blau.png	0	880	547	72	111				0	Content		-72	-111	3863122	3019466639
3880	09:26:03.915	00:00:03.879	232	-1024	-768	-1	-1	-1	-1	4	-1024	-768	-1	-1	-1	-1	4		0	0						StimuliFarbe_gelb_blau.png	0	880	547	72	111				0	Content		-72	-111	3879790	3019483307
3897	09:26:03.932	00:00:03.896	233	-1024	-768	-1	-1	-1	-1	4	-1024	-768	-1	-1	-1	-1	4		0	0						StimuliFarbe_gelb_blau.png	0	880	547	72	111				0	Content		-72	-111	3896811	3019500328
3913	09:26:03.948	00:00:03.913	234	-1024	-768	-1	-1	-1	-1	4	-1024	-768	-1	-1	-1	-1	4		0	0						StimuliFarbe_gelb_blau.png	0	880	547	72	111				0	Content		-72	-111	3913479	3019516996
3930	09:26:03.965	00:00:03.930	235	-1024	-768	-1	-1	-1	-1	4	-1024	-768	-1	-1	-1	-1	4		0	0						StimuliFarbe_gelb_blau.png	0	880	547	72	111				0	Content		-72	-111	3930146	3019533663
3948	09:26:03.983	00:00:03.947	236	-1024	-768	-1	-1	-1	-1	4	-1024	-768	-1	-1	-1	-1	4		0	0						StimuliFarbe_gelb_blau.png	0	880	547	72	111				0	Content		-72	-111	3947595	3019551112
3962	09:26:03.997	00:00:03.962	237	-1024	-768	-1	-1	-1	-1	4	-1024	-768	-1	-1	-1	-1	4		0	0						StimuliFarbe_gelb_blau.png	0	880	547	72	111				0	Content		-72	-111	3962344	3019565861
3979	09:26:04.014	00:00:03.978	238	-1024	-768	-1	-1	-1	-1	4	-1024	-768	-1	-1	-1	-1	4		0	0						StimuliFarbe_gelb_blau.png	0	880	547	72	111				0	Content		-72	-111	3978967	3019582484
3996	09:26:04.031	00:00:03.995	239	-1024	-768	-1	-1	-1	-1	4	-1024	-768	-1	-1	-1	-1	4		0	0						StimuliFarbe_gelb_blau.png	0	880	547	72	111				0	Content		-72	-111	3995591	3019599108
4012	09:26:04.047	00:00:04.012	240	-1024	-768	-1	-1	-1	-1	4	-1024	-768	-1	-1	-1	-1	4		0	0						StimuliFarbe_gelb_blau.png	0	880	547	72	111				0	Content		-72	-111	4012273	3019615790
4029	09:26:04.064	00:00:04.028	241	-1024	-768	-1	-1	-1	-1	4	-1024	-768	-1	-1	-1	-1	4		0	0						StimuliFarbe_gelb_blau.png	0	880	547	72	111				0	Content		-72	-111	4028931	3019632448
4046	09:26:04.081	00:00:04.045	242	-1024	-768	-1	-1	-1	-1	4	-1024	-768	-1	-1	-1	-1	4		0	0						StimuliFarbe_gelb_blau.png	0	880	547	72	111				0	Content		-72	-111	4045598	3019649115
4063	09:26:04.098	00:00:04.062	243	-1024	-768	-1	-1	-1	-1	4	-1024	-768	-1	-1	-1	-1	4		0	0						StimuliFarbe_gelb_blau.png	0	880	547	72	111				0	Content		-72	-111	4062529	3019666046
4079	09:26:04.114	00:00:04.079	244	-1024	-768	-1	-1	-1	-1	4	-1024	-768	-1	-1	-1	-1	4		0	0						StimuliFarbe_gelb_blau.png	0	880	547	72	111				0	Content		-72	-111	4079197	3019682714
4096	09:26:04.131	00:00:04.096	245	-1024	-768	-1	-1	-1	-1	4	-1024	-768	-1	-1	-1	-1	4		0	0						StimuliFarbe_gelb_blau.png	0	880	547	72	111				0	Content		-72	-111	4096160	3019699677
4113	09:26:04.148	00:00:04.112	246	-1024	-768	-1	-1	-1	-1	4	-1024	-768	-1	-1	-1	-1	4		0	0						StimuliFarbe_gelb_blau.png	0	880	547	72	111				0	Content		-72	-111	4112828	3019716345
4129	09:26:04.164	00:00:04.129	247	-1024	-768	-1	-1	-1	-1	4	-1024	-768	-1	-1	-1	-1	4		0	0						StimuliFarbe_gelb_blau.png	0	880	547	72	111				0	Content		-72	-111	4129496	3019733013
4147	09:26:04.182	00:00:04.146	248	-1024	-768	-1	-1	-1	-1	4	-1024	-768	-1	-1	-1	-1	4		0	0						StimuliFarbe_gelb_blau.png	0	880	547	72	111				0	Content		-72	-111	4146705	3019750222
4164	09:26:04.199	00:00:04.164	249	-1024	-768	-1	-1	-1	-1	4	-1024	-768	-1	-1	-1	-1	4		0	0						StimuliFarbe_gelb_blau.png	0	880	547	72	111				0	Content		-72	-111	4164078	3019767595
4179	09:26:04.214	00:00:04.178	250	-1024	-768	-1	-1	-1	-1	4	-1024	-768	-1	-1	-1	-1	4		0	0						StimuliFarbe_gelb_blau.png	0	880	547	72	111				0	Content		-72	-111	4178826	3019782343
4195	09:26:04.230	00:00:04.195	251	-1024	-768	-1	-1	-1	-1	4	-1024	-768	-1	-1	-1	-1	4		0	0						StimuliFarbe_gelb_blau.png	0	880	547	72	111				0	Content		-72	-111	4195452	3019798969
4212	09:26:04.247	00:00:04.212	252	-1024	-768	-1	-1	-1	-1	4	-1024	-768	-1	-1	-1	-1	4		0	0						StimuliFarbe_gelb_blau.png	0	880	547	72	111				0	Content		-72	-111	4212199	3019815716
4229	09:26:04.264	00:00:04.228	253	-1024	-768	-1	-1	-1	-1	4	-1024	-768	-1	-1	-1	-1	4		0	0						StimuliFarbe_gelb_blau.png	0	880	547	72	111				0	Content		-72	-111	4228882	3019832399
4245	09:26:04.280	00:00:04.245	254	-1024	-768	-1	-1	-1	-1	4	-1024	-768	-1	-1	-1	-1	4		0	0						StimuliFarbe_gelb_blau.png	0	880	547	72	111				0	Content		-72	-111	4245444	3019848961
4262	09:26:04.297	00:00:04.262	255	-1024	-768	-1	-1	-1	-1	4	-1024	-768	-1	-1	-1	-1	4		0	0						StimuliFarbe_gelb_blau.png	0	880	547	72	111				0	Content		-72	-111	4262381	3019865898
4279	09:26:04.314	00:00:04.279	256	-1024	-768	-1	-1	-1	-1	4	-1024	-768	-1	-1	-1	-1	4		0	0						StimuliFarbe_gelb_blau.png	0	880	547	72	111				0	Content		-72	-111	4279049	3019882566
4296	09:26:04.331	00:00:04.296	257	-1024	-768	-1	-1	-1	-1	4	-1024	-768	-1	-1	-1	-1	4		0	0						StimuliFarbe_gelb_blau.png	0	880	547	72	111				0	Content		-72	-111	4296183	3019899700
4313	09:26:04.348	00:00:04.312	258	-1024	-768	-1	-1	-1	-1	4	-1024	-768	-1	-1	-1	-1	4		0	0						StimuliFarbe_gelb_blau.png	0	880	547	72	111				0	Content		-72	-111	4312851	3019916368
4330	09:26:04.365	00:00:04.329	259	-1024	-768	-1	-1	-1	-1	4	-1024	-768	-1	-1	-1	-1	4		0	0						StimuliFarbe_gelb_blau.png	0	880	547	72	111				0	Content		-72	-111	4329938	3019933455
4347	09:26:04.382	00:00:04.347	260	-1024	-768	-1	-1	-1	-1	4	-1024	-768	-1	-1	-1	-1	4		0	0						StimuliFarbe_gelb_blau.png	0	880	547	72	111				0	Content		-72	-111	4347309	3019950826
4362	09:26:04.397	00:00:04.362	261	-1024	-768	-1	-1	-1	-1	4	-1024	-768	-1	-1	-1	-1	4		0	0						StimuliFarbe_gelb_blau.png	0	880	547	72	111				0	Content		-72	-111	4362058	3019965575
4379	09:26:04.414	00:00:04.378	262	-1024	-768	-1	-1	-1	-1	4	-1024	-768	-1	-1	-1	-1	4		0	0						StimuliFarbe_gelb_blau.png	0	880	547	72	111				0	Content		-72	-111	4378683	3019982200
4395	09:26:04.430	00:00:04.395	263	-1024	-768	-1	-1	-1	-1	4	-1024	-768	-1	-1	-1	-1	4		0	0						StimuliFarbe_gelb_blau.png	0	880	547	72	111				0	Content		-72	-111	4395432	3019998949
4412	09:26:04.447	00:00:04.412	264	-1024	-768	-1	-1	-1	-1	4	-1024	-768	-1	-1	-1	-1	4		0	0						StimuliFarbe_gelb_blau.png	0	880	547	72	111				0	Content		-72	-111	4412110	3020015627
4429	09:26:04.464	00:00:04.428	265	-1024	-768	-1	-1	-1	-1	4	-1024	-768	-1	-1	-1	-1	4		0	0						StimuliFarbe_gelb_blau.png	0	880	547	72	111				0	Content		-72	-111	4428705	3020032222
4445	09:26:04.480	00:00:04.445	266	-1024	-768	-1	-1	-1	-1	4	-1024	-768	-1	-1	-1	-1	4		0	0						StimuliFarbe_gelb_blau.png	0	880	547	72	111				0	Content		-72	-111	4445372	3020048889
4462	09:26:04.497	00:00:04.462	267	-1024	-768	-1	-1	-1	-1	4	-1024	-768	-1	-1	-1	-1	4		0	0						StimuliFarbe_gelb_blau.png	0	880	547	72	111				0	Content		-72	-111	4462273	3020065790
4479	09:26:04.514	00:00:04.478	268	-1024	-768	-1	-1	-1	-1	4	-1024	-768	-1	-1	-1	-1	4		0	0						StimuliFarbe_gelb_blau.png	0	880	547	72	111				0	Content		-72	-111	4478941	3020082458
4496	09:26:04.531	00:00:04.495	269	-1024	-768	-1	-1	-1	-1	4	-1024	-768	-1	-1	-1	-1	4		0	0						StimuliFarbe_gelb_blau.png	0	880	547	72	111				0	Content		-72	-111	4495894	3020099411
4513	09:26:04.548	00:00:04.512	270	-1024	-768	-1	-1	-1	-1	4	-1024	-768	-1	-1	-1	-1	4		0	0						StimuliFarbe_gelb_blau.png	0	880	547	72	111				0	Content		-72	-111	4512562	3020116079
4529	09:26:04.564	00:00:04.529	271	-1024	-768	-1	-1	-1	-1	4	-1024	-768	-1	-1	-1	-1	4		0	0						StimuliFarbe_gelb_blau.png	0	880	547	72	111				0	Content		-72	-111	4529230	3020132747
4546	09:26:04.581	00:00:04.546	272	-1024	-768	-1	-1	-1	-1	4	-1024	-768	-1	-1	-1	-1	4		0	0						StimuliFarbe_gelb_blau.png	0	880	547	72	111				0	Content		-72	-111	4546421	3020149938
4564	09:26:04.599	00:00:04.563	273	-1024	-768	-1	-1	-1	-1	4	-1024	-768	-1	-1	-1	-1	4		0	0						StimuliFarbe_gelb_blau.png	0	880	547	72	111				0	Content		-72	-111	4563795	3020167312
4579	09:26:04.614	00:00:04.578	274	-1024	-768	-1	-1	-1	-1	4	-1024	-768	-1	-1	-1	-1	4		0	0						StimuliFarbe_gelb_blau.png	0	880	547	72	111				0	Content		-72	-111	4578542	3020182059
4595	09:26:04.630	00:00:04.595	275	-1024	-768	-1	-1	-1	-1	4	-1024	-768	-1	-1	-1	-1	4		0	0						StimuliFarbe_gelb_blau.png	0	880	547	72	111				0	Content		-72	-111	4595167	3020198684
4612	09:26:04.647	00:00:04.611	276	-1024	-768	-1	-1	-1	-1	4	-1024	-768	-1	-1	-1	-1	4		0	0						StimuliFarbe_gelb_blau.png	0	880	547	72	111				0	Content		-72	-111	4611911	3020215428
4629	09:26:04.664	00:00:04.628	277	-1024	-768	-1	-1	-1	-1	4	-1024	-768	-1	-1	-1	-1	4		0	0						StimuliFarbe_gelb_blau.png	0	880	547	72	111				0	Content		-72	-111	4628593	3020232110
4645	09:26:04.680	00:00:04.645	278	-1024	-768	-1	-1	-1	-1	4	-1024	-768	-1	-1	-1	-1	4		0	0						StimuliFarbe_gelb_blau.png	0	880	547	72	111				0	Content		-72	-111	4645162	3020248679
4662	09:26:04.697	00:00:04.662	279	-1024	-768	-1	-1	-1	-1	4	-1024	-768	-1	-1	-1	-1	4		0	0						StimuliFarbe_gelb_blau.png	0	880	547	72	111				0	Content		-72	-111	4662098	3020265615
4679	09:26:04.714	00:00:04.678	280	-1024	-768	-1	-1	-1	-1	4	-1024	-768	-1	-1	-1	-1	4		0	0						StimuliFarbe_gelb_blau.png	0	880	547	72	111				0	Content		-72	-111	4678766	3020282283
4696	09:26:04.731	00:00:04.695	281	-1024	-768	-1	-1	-1	-1	4	-1024	-768	-1	-1	-1	-1	4		0	0						StimuliFarbe_gelb_blau.png	0	880	547	72	111				0	Content		-72	-111	4695910	3020299427
4713	09:26:04.748	00:00:04.712	282	-1024	-768	-1	-1	-1	-1	4	-1024	-768	-1	-1	-1	-1	4		0	0						StimuliFarbe_gelb_blau.png	0	880	547	72	111				0	Content		-72	-111	4712577	3020316094
4730	09:26:04.765	00:00:04.729	283	-1024	-768	-1	-1	-1	-1	4	-1024	-768	-1	-1	-1	-1	4		0	0						StimuliFarbe_gelb_blau.png	0	880	547	72	111				0	Content		-72	-111	4729672	3020333189
4747	09:26:04.782	00:00:04.747	284	-1024	-768	-1	-1	-1	-1	4	-1024	-768	-1	-1	-1	-1	4		0	0						StimuliFarbe_gelb_blau.png	0	880	547	72	111				0	Content		-72	-111	4747031	3020350548
4762	09:26:04.797	00:00:04.761	285	-1024	-768	-1	-1	-1	-1	4	-1024	-768	-1	-1	-1	-1	4		0	0						StimuliFarbe_gelb_blau.png	0	880	547	72	111				0	Content		-72	-111	4761778	3020365295
4778	09:26:04.813	00:00:04.778	286	-1024	-768	-1	-1	-1	-1	4	-1024	-768	-1	-1	-1	-1	4		0	0						StimuliFarbe_gelb_blau.png	0	880	547	72	111				0	Content		-72	-111	4778404	3020381921
4795	09:26:04.830	00:00:04.795	287	-1024	-768	-1	-1	-1	-1	4	-1024	-768	-1	-1	-1	-1	4		0	0						StimuliFarbe_gelb_blau.png	0	880	547	72	111				0	Content		-72	-111	4795150	3020398667
4812	09:26:04.847	00:00:04.811	288	-1024	-768	-1	-1	-1	-1	4	-1024	-768	-1	-1	-1	-1	4		0	0						StimuliFarbe_gelb_blau.png	0	880	547	72	111				0	Content		-72	-111	4811831	3020415348
4828	09:26:04.863	00:00:04.828	289	-1024	-768	-1	-1	-1	-1	4	-1024	-768	-1	-1	-1	-1	4		0	0						StimuliFarbe_gelb_blau.png	0	880	547	72	111				0	Content		-72	-111	4828437	3020431954
4845	09:26:04.880	00:00:04.845	290	-1024	-768	-1	-1	-1	-1	4	-1024	-768	-1	-1	-1	-1	4		0	0						StimuliFarbe_gelb_blau.png	0	880	547	72	111				0	Content		-72	-111	4845105	3020448622
4862	09:26:04.897	00:00:04.862	291	-1024	-768	-1	-1	-1	-1	4	-1024	-768	-1	-1	-1	-1	4		0	0						StimuliFarbe_gelb_blau.png	0	880	547	72	111				0	Content		-72	-111	4862006	3020465523
4879	09:26:04.914	00:00:04.878	292	-1024	-768	-1	-1	-1	-1	4	-1024	-768	-1	-1	-1	-1	4		0	0						StimuliFarbe_gelb_blau.png	0	880	547	72	111				0	Content		-72	-111	4878674	3020482191
4896	09:26:04.931	00:00:04.895	293	-1024	-768	-1	-1	-1	-1	4	-1024	-768	-1	-1	-1	-1	4		0	0						StimuliFarbe_gelb_blau.png	0	880	547	72	111				0	Content		-72	-111	4895666	3020499183
4912	09:26:04.947	00:00:04.912	294	-1024	-768	-1	-1	-1	-1	4	-1024	-768	-1	-1	-1	-1	4		0	0						StimuliFarbe_gelb_blau.png	0	880	547	72	111				0	Content		-72	-111	4912334	3020515851
4929	09:26:04.964	00:00:04.929	295	-1024	-768	-1	-1	-1	-1	4	-1024	-768	-1	-1	-1	-1	4		0	0						StimuliFarbe_gelb_blau.png	0	880	547	72	111				0	Content		-72	-111	4929002	3020532519
4946	09:26:04.981	00:00:04.946	296	-1024	-768	-1	-1	-1	-1	4	-1024	-768	-1	-1	-1	-1	4		0	0						StimuliFarbe_gelb_blau.png	0	880	547	72	111				0	Content		-72	-111	4946144	3020549661
4964	09:26:04.999	00:00:04.963	297	-1024	-768	-1	-1	-1	-1	4	-1024	-768	-1	-1	-1	-1	4		0	0						StimuliFarbe_gelb_blau.png	0	880	547	72	111				0	Content		-72	-111	4963516	3020567033
4978	09:26:05.013	00:00:04.978	298	-1024	-768	-1	-1	-1	-1	4	-1024	-768	-1	-1	-1	-1	4		0	0						StimuliFarbe_gelb_blau.png	0	880	547	72	111				0	Content		-72	-111	4978389	3020581906
4995	09:26:05.030	00:00:04.994	299	-1024	-768	-1	-1	-1	-1	4	-1024	-768	-1	-1	-1	-1	4		0	0						StimuliFarbe_gelb_blau.png	0	880	547	72	111				0	Content		-72	-111	4994890	3020598407
5012	09:26:05.047	00:00:05.011	300	-1024	-768	-1	-1	-1	-1	4	-1024	-768	-1	-1	-1	-1	4		0	0						StimuliFarbe_gelb_blau.png	0	880	547	72	111				0	Content		-72	-111	5011640	3020615157
5028	09:26:05.063	00:00:05.028	301	-1024	-768	-1	-1	-1	-1	4	-1024	-768	-1	-1	-1	-1	4		0	0						StimuliFarbe_gelb_blau.png	0	880	547	72	111				0	Content		-72	-111	5028322	3020631839
5045	09:26:05.080	00:00:05.045	302	-1024	-768	-1	-1	-1	-1	4	-1024	-768	-1	-1	-1	-1	4		0	0						StimuliFarbe_gelb_blau.png	0	880	547	72	111				0	Content		-72	-111	5045013	3020648530
5062	09:26:05.097	00:00:05.061	303	-1024	-768	-1	-1	-1	-1	4	-1024	-768	-1	-1	-1	-1	4		0	0						StimuliFarbe_gelb_blau.png	0	880	547	72	111				0	Content		-72	-111	5061888	3020665405
5079	09:26:05.114	00:00:05.078	304	-1024	-768	-1	-1	-1	-1	4	-1024	-768	-1	-1	-1	-1	4		0	0						StimuliFarbe_gelb_blau.png	0	880	547	72	111				0	Content		-72	-111	5078556	3020682073
5096	09:26:05.131	00:00:05.095	305	-1024	-768	-1	-1	-1	-1	4	-1024	-768	-1	-1	-1	-1	4		0	0						StimuliFarbe_gelb_blau.png	0	880	547	72	111				0	Content		-72	-111	5095661	3020699178
5112	09:26:05.147	00:00:05.112	306	-1024	-768	-1	-1	-1	-1	4	-1024	-768	-1	-1	-1	-1	4		0	0						StimuliFarbe_gelb_blau.png	0	880	547	72	111				0	Content		-72	-111	5112328	3020715845
5130	09:26:05.165	00:00:05.129	307	-1024	-768	-1	-1	-1	-1	4	-1024	-768	-1	-1	-1	-1	4		0	0						StimuliFarbe_gelb_blau.png	0	880	547	72	111				0	Content		-72	-111	5129510	3020733027
5147	09:26:05.182	00:00:05.146	308	-1024	-768	-1	-1	-1	-1	4	-1024	-768	-1	-1	-1	-1	4		0	0						StimuliFarbe_gelb_blau.png	0	880	547	72	111				0	Content		-72	-111	5146757	3020750274
5162	09:26:05.197	00:00:05.161	309	-1024	-768	-1	-1	-1	-1	4	-1024	-768	-1	-1	-1	-1	4		0	0						StimuliFarbe_gelb_blau.png	0	880	547	72	111				0	Content		-72	-111	5161502	3020765019
5178	09:26:05.213	00:00:05.178	310	-1024	-768	-1	-1	-1	-1	4	-1024	-768	-1	-1	-1	-1	4		0	0						StimuliFarbe_gelb_blau.png	0	880	547	72	111				0	Content		-72	-111	5178125	3020781642
5195	09:26:05.230	00:00:05.194	311	-1024	-768	-1	-1	-1	-1	4	-1024	-768	-1	-1	-1	-1	4		0	0						StimuliFarbe_gelb_blau.png	0	880	547	72	111				0	Content		-72	-111	5194874	3020798391
5212	09:26:05.247	00:00:05.211	312	-1024	-768	-1	-1	-1	-1	4	-1024	-768	-1	-1	-1	-1	4		0	0						StimuliFarbe_gelb_blau.png	0	880	547	72	111				0	Content		-72	-111	5211553	3020815070
5228	09:26:05.263	00:00:05.228	313	-1024	-768	-1	-1	-1	-1	4	-1024	-768	-1	-1	-1	-1	4		0	0						StimuliFarbe_gelb_blau.png	0	880	547	72	111				0	Content		-72	-111	5228149	3020831666
5245	09:26:05.280	00:00:05.244	314	-1024	-768	-1	-1	-1	-1	4	-1024	-768	-1	-1	-1	-1	4		0	0						StimuliFarbe_gelb_blau.png	0	880	547	72	111				0	Content		-72	-111	5244817	3020848334
5262	09:26:05.297	00:00:05.261	315	-1024	-768	-1	-1	-1	-1	4	-1024	-768	-1	-1	-1	-1	4		0	0						StimuliFarbe_gelb_blau.png	0	880	547	72	111				0	Content		-72	-111	5261719	3020865236
5278	09:26:05.313	00:00:05.278	316	-1024	-768	-1	-1	-1	-1	4	-1024	-768	-1	-1	-1	-1	4		0	0						StimuliFarbe_gelb_blau.png	0	880	547	72	111				0	Content		-72	-111	5278387	3020881904
5295	09:26:05.330	00:00:05.295	317	-1024	-768	-1	-1	-1	-1	4	-1024	-768	-1	-1	-1	-1	4		0	0						StimuliFarbe_gelb_blau.png	0	880	547	72	111				0	Content		-72	-111	5295383	3020898900
5312	09:26:05.347	00:00:05.312	318	-1024	-768	-1	-1	-1	-1	4	-1024	-768	-1	-1	-1	-1	4		0	0						StimuliFarbe_gelb_blau.png	0	880	547	72	111				0	Content		-72	-111	5312051	3020915568
5329	09:26:05.364	00:00:05.328	319	-1024	-768	-1	-1	-1	-1	4	-1024	-768	-1	-1	-1	-1	4		0	0						StimuliFarbe_gelb_blau.png	0	880	547	72	111				0	Content		-72	-111	5328719	3020932236
5346	09:26:05.381	00:00:05.345	320	-1024	-768	-1	-1	-1	-1	4	-1024	-768	-1	-1	-1	-1	4		0	0						StimuliFarbe_gelb_blau.png	0	880	547	72	111				0	Content		-72	-111	5345994	3020949511
5363	09:26:05.398	00:00:05.363	321	-1024	-768	-1	-1	-1	-1	4	-1024	-768	-1	-1	-1	-1	4		0	0						StimuliFarbe_gelb_blau.png	0	880	547	72	111				0	Content		-72	-111	5363243	3020966760
5378	09:26:05.413	00:00:05.378	322	-1024	-768	-1	-1	-1	-1	4	-1024	-768	-1	-1	-1	-1	4		0	0						StimuliFarbe_gelb_blau.png	0	880	547	72	111				0	Content		-72	-111	5378113	3020981630
5395	09:26:05.430	00:00:05.394	323	-1024	-768	-1	-1	-1	-1	4	-1024	-768	-1	-1	-1	-1	4		0	0						StimuliFarbe_gelb_blau.png	0	880	547	72	111				0	Content		-72	-111	5394737	3020998254
5411	09:26:05.446	00:00:05.411	324	-1024	-768	-1	-1	-1	-1	4	-1024	-768	-1	-1	-1	-1	4		0	0						StimuliFarbe_gelb_blau.png	0	880	547	72	111				0	Content		-72	-111	5411405	3021014922
5428	09:26:05.463	00:00:05.428	325	-1024	-768	-1	-1	-1	-1	4	-1024	-768	-1	-1	-1	-1	4		0	0						StimuliFarbe_gelb_blau.png	0	880	547	72	111				0	Content		-72	-111	5428111	3021031628
5445	09:26:05.480	00:00:05.444	326	-1024	-768	-1	-1	-1	-1	4	-1024	-768	-1	-1	-1	-1	4		0	0						StimuliFarbe_gelb_blau.png	0	880	547	72	111				0	Content		-72	-111	5444736	3021048253
5461	09:26:05.496	00:00:05.461	327	-1024	-768	-1	-1	-1	-1	4	-1024	-768	-1	-1	-1	-1	4		0	0						StimuliFarbe_gelb_blau.png	0	880	547	72	111				0	Content		-72	-111	5461404	3021064921
5478	09:26:05.513	00:00:05.478	328	-1024	-768	-1	-1	-1	-1	4	-1024	-768	-1	-1	-1	-1	4		0	0						StimuliFarbe_gelb_blau.png	0	880	547	72	111				0	Content		-72	-111	5478007	3021081524
5495	09:26:05.530	00:00:05.494	329	-1024	-768	-1	-1	-1	-1	4	-1024	-768	-1	-1	-1	-1	4		0	0						StimuliFarbe_gelb_blau.png	0	880	547	72	111				0	Content		-72	-111	5494674	3021098191
5512	09:26:05.547	00:00:05.511	330	-1024	-768	-1	-1	-1	-1	4	-1024	-768	-1	-1	-1	-1	4		0	0						StimuliFarbe_gelb_blau.png	0	880	547	72	111				0	Content		-72	-111	5511528	3021115045
5528	09:26:05.563	00:00:05.528	331	-1024	-768	-1	-1	-1	-1	4	-1024	-768	-1	-1	-1	-1	4		0	0						StimuliFarbe_gelb_blau.png	0	880	547	72	111				0	Content		-72	-111	5528196	3021131713
5545	09:26:05.580	00:00:05.544	332	-1024	-768	-1	-1	-1	-1	4	-1024	-768	-1	-1	-1	-1	4		0	0						StimuliFarbe_gelb_blau.png	0	880	547	72	111				0	Content		-72	-111	5544864	3021148381
5562	09:26:05.597	00:00:05.561	333	-1024	-768	-1	-1	-1	-1	4	-1024	-768	-1	-1	-1	-1	4		0	0						StimuliFarbe_gelb_blau.png	0	880	547	72	111				0	Content		-72	-111	5561987	3021165504
5579	09:26:05.614	00:00:05.578	334	-1024	-768	-1	-1	-1	-1	4	-1024	-768	-1	-1	-1	-1	4		0	0						StimuliFarbe_gelb_blau.png	0	880	547	72	111				0	Content		-72	-111	5578655	3021182172
5596	09:26:05.631	00:00:05.595	335	-1024	-768	-1	-1	-1	-1	4	-1024	-768	-1	-1	-1	-1	4		0	0						StimuliFarbe_gelb_blau.png	0	880	547	72	111				0	Content		-72	-111	5595682	3021199199
5612	09:26:05.647	00:00:05.612	336	-1024	-768	-1	-1	-1	-1	4	-1024	-768	-1	-1	-1	-1	4		0	0						StimuliFarbe_gelb_blau.png	0	880	547	72	111				0	Content		-72	-111	5612350	3021215867
5629	09:26:05.664	00:00:05.629	337	-1024	-768	-1	-1	-1	-1	4	-1024	-768	-1	-1	-1	-1	4		0	0						StimuliFarbe_gelb_blau.png	0	880	547	72	111				0	Content		-72	-111	5629018	3021232535
5645	09:26:05.680	00:00:05.645	338	-1024	-768	-1	-1	-1	-1	4	-1024	-768	-1	-1	-1	-1	4		0	0						StimuliFarbe_gelb_blau.png	0	880	547	72	111				0	Content		-72	-111	5645297	3021248814
5662	09:26:05.697	00:00:05.661	339	-1024	-768	-1	-1	-1	-1	4	-1024	-768	-1	-1	-1	-1	4		0	0						StimuliFarbe_gelb_blau.png	0	880	547	72	111				0	Content		-72	-111	5661965	3021265482
5679	09:26:05.714	00:00:05.678	340	-1024	-768	-1	-1	-1	-1	4	-1024	-768	-1	-1	-1	-1	4		0	0						StimuliFarbe_gelb_blau.png	0	880	547	72	111				0	Content		-72	-111	5678633	3021282150
5694	09:26:05.729	00:00:05.694	341	-1024	-768	-1	-1	-1	-1	4	-1024	-768	-1	-1	-1	-1	4		0	0						StimuliFarbe_gelb_blau.png	0	880	547	72	111				0	Content		-72	-111	5694481	3021297998
5711	09:26:05.746	00:00:05.711	342	-1024	-768	-1	-1	-1	-1	4	-1024	-768	-1	-1	-1	-1	4		0	0						StimuliFarbe_gelb_blau.png	0	880	547	72	111				0	Content		-72	-111	5711102	3021314619
5728	09:26:05.763	00:00:05.727	343	-1024	-768	-1	-1	-1	-1	4	-1024	-768	-1	-1	-1	-1	4		0	0						StimuliFarbe_gelb_blau.png	0	880	547	72	111				0	Content		-72	-111	5727851	3021331368
5745	09:26:05.780	00:00:05.744	344	-1024	-768	-1	-1	-1	-1	4	-1024	-768	-1	-1	-1	-1	4		0	0						StimuliFarbe_gelb_blau.png	0	880	547	72	111				0	Content		-72	-111	5744519	3021348036
5761	09:26:05.796	00:00:05.761	345	-1024	-768	-1	-1	-1	-1	4	-1024	-768	-1	-1	-1	-1	4		0	0						StimuliFarbe_gelb_blau.png	0	880	547	72	111				0	Content		-72	-111	5761187	3021364704
5778	09:26:05.813	00:00:05.777	346	-1024	-768	-1	-1	-1	-1	4	-1024	-768	-1	-1	-1	-1	4		0	0						StimuliFarbe_gelb_blau.png	0	880	547	72	111				0	Content		-72	-111	5777855	3021381372
5794	09:26:05.829	00:00:05.794	347	-1024	-768	-1	-1	-1	-1	4	-1024	-768	-1	-1	-1	-1	4		0	0						StimuliFarbe_gelb_blau.png	0	880	547	72	111				0	Content		-72	-111	5794479	3021397996
5811	09:26:05.846	00:00:05.811	348	-1024	-768	-1	-1	-1	-1	4	-1024	-768	-1	-1	-1	-1	4		0	0						StimuliFarbe_gelb_blau.png	0	880	547	72	111				0	Content		-72	-111	5811147	3021414664
5828	09:26:05.863	00:00:05.827	349	-1024	-768	-1	-1	-1	-1	4	-1024	-768	-1	-1	-1	-1	4		0	0						StimuliFarbe_gelb_blau.png	0	880	547	72	111				0	Content		-72	-111	5827815	3021431332
5845	09:26:05.880	00:00:05.844	350	-1024	-768	-1	-1	-1	-1	4	-1024	-768	-1	-1	-1	-1	4		0	0						StimuliFarbe_gelb_blau.png	0	880	547	72	111				0	Content		-72	-111	5844706	3021448223
5861	09:26:05.896	00:00:05.861	351	-1024	-768	-1	-1	-1	-1	4	-1024	-768	-1	-1	-1	-1	4		0	0						StimuliFarbe_gelb_blau.png	0	880	547	72	111				0	Content		-72	-111	5861374	3021464891
5878	09:26:05.913	00:00:05.878	352	-1024	-768	-1	-1	-1	-1	4	-1024	-768	-1	-1	-1	-1	4		0	0						StimuliFarbe_gelb_blau.png	0	880	547	72	111				0	Content		-72	-111	5878368	3021481885
5895	09:26:05.930	00:00:05.895	353	-1024	-768	-1	-1	-1	-1	4	-1024	-768	-1	-1	-1	-1	4		0	0						StimuliFarbe_gelb_blau.png	0	880	547	72	111				0	Content		-72	-111	5895035	3021498552
5912	09:26:05.947	00:00:05.911	354	-1024	-768	-1	-1	-1	-1	4	-1024	-768	-1	-1	-1	-1	4		0	0						StimuliFarbe_gelb_blau.png	0	880	547	72	111				0	Content		-72	-111	5911703	3021515220
5929	09:26:05.964	00:00:05.928	355	-1024	-768	-1	-1	-1	-1	4	-1024	-768	-1	-1	-1	-1	4		0	0						StimuliFarbe_gelb_blau.png	0	880	547	72	111				0	Content		-72	-111	5928963	3021532480
5946	09:26:05.981	00:00:05.945	356	-1024	-768	-1	-1	-1	-1	4	-1024	-768	-1	-1	-1	-1	4		0	0						StimuliFarbe_gelb_blau.png	0	880	547	72	111				0	Content		-72	-111	5945631	3021549148
5962	09:26:05.997	00:00:05.961	357	-1024	-768	-1	-1	-1	-1	4	-1024	-768	-1	-1	-1	-1	4		0	0						StimuliFarbe_gelb_blau.png	0	880	547	72	111				0	Content		-72	-111	5961870	3021565387
5979	09:26:06.014	00:00:05.978	358	-1024	-768	-1	-1	-1	-1	4	-1024	-768	-1	-1	-1	-1	4		0	0						StimuliFarbe_gelb_blau.png	0	880	547	72	111				0	Content		-72	-111	5978538	3021582055
5995	09:26:06.030	00:00:05.995	359	-1024	-768	-1	-1	-1	-1	4	-1024	-768	-1	-1	-1	-1	4		0	0						StimuliFarbe_gelb_blau.png	0	880	547	72	111				0	Content		-72	-111	5995206	3021598723
6011	09:26:06.046	00:00:06.010	360	-1024	-768	-1	-1	-1	-1	4	-1024	-768	-1	-1	-1	-1	4		0	0						StimuliFarbe_gelb_blau.png	0	880	547	72	111				0	Content		-72	-111	6010970	3021614487
6028	09:26:06.063	00:00:06.027	361	-1024	-768	-1	-1	-1	-1	4	-1024	-768	-1	-1	-1	-1	4		0	0						StimuliFarbe_gelb_blau.png	0	880	547	72	111				0	Content		-72	-111	6027593	3021631110
6044	09:26:06.079	00:00:06.044	362	-1024	-768	-1	-1	-1	-1	4	-1024	-768	-1	-1	-1	-1	4		0	0						StimuliFarbe_gelb_blau.png	0	880	547	72	111				0	Content		-72	-111	6044340	3021647857
6061	09:26:06.096	00:00:06.061	363	-1024	-768	-1	-1	-1	-1	4	-1024	-768	-1	-1	-1	-1	4		0	0						StimuliFarbe_gelb_blau.png	0	880	547	72	111				0	Content		-72	-111	6061021	3021664538
6078	09:26:06.113	00:00:06.077	364	-1024	-768	-1	-1	-1	-1	4	-1024	-768	-1	-1	-1	-1	4		0	0						StimuliFarbe_gelb_blau.png	0	880	547	72	111				0	Content		-72	-111	6077668	3021681185
6094	09:26:06.129	00:00:06.094	365	-1024	-768	-1	-1	-1	-1	4	-1024	-768	-1	-1	-1	-1	4		0	0						StimuliFarbe_gelb_blau.png	0	880	547	72	111				0	Content		-72	-111	6094336	3021697853
6111	09:26:06.146	00:00:06.111	366	-1024	-768	-1	-1	-1	-1	4	-1024	-768	-1	-1	-1	-1	4		0	0						StimuliFarbe_gelb_blau.png	0	880	547	72	111				0	Content		-72	-111	6111004	3021714521
6128	09:26:06.163	00:00:06.127	367	-1024	-768	-1	-1	-1	-1	4	-1024	-768	-1	-1	-1	-1	4		0	0						StimuliFarbe_gelb_blau.png	0	880	547	72	111				0	Content		-72	-111	6127824	3021731341
6144	09:26:06.179	00:00:06.144	368	-1024	-768	-1	-1	-1	-1	4	-1024	-768	-1	-1	-1	-1	4		0	0						StimuliFarbe_gelb_blau.png	0	880	547	72	111				0	Content		-72	-111	6144491	3021748008
6161	09:26:06.196	00:00:06.161	369	-1024	-768	-1	-1	-1	-1	4	-1024	-768	-1	-1	-1	-1	4		0	0						StimuliFarbe_gelb_blau.png	0	880	547	72	111				0	Content		-72	-111	6161159	3021764676
6178	09:26:06.213	00:00:06.178	370	-1024	-768	-1	-1	-1	-1	4	-1024	-768	-1	-1	-1	-1	4		0	0						StimuliFarbe_gelb_blau.png	0	880	547	72	111				0	Content		-72	-111	6178309	3021781826
6195	09:26:06.230	00:00:06.194	371	-1024	-768	-1	-1	-1	-1	4	-1024	-768	-1	-1	-1	-1	4		0	0						StimuliFarbe_gelb_blau.png	0	880	547	72	111				0	Content		-72	-111	6194977	3021798494
6212	09:26:06.247	00:00:06.212	372	-1024	-768	-1	-1	-1	-1	4	-1024	-768	-1	-1	-1	-1	4		0	0						StimuliFarbe_gelb_blau.png	0	880	547	72	111				0	Content		-72	-111	6212014	3021815531
6229	09:26:06.264	00:00:06.228	373	-1024	-768	-1	-1	-1	-1	4	-1024	-768	-1	-1	-1	-1	4		0	0						StimuliFarbe_gelb_blau.png	0	880	547	72	111				0	Content		-72	-111	6228682	3021832199
6245	09:26:06.280	00:00:06.245	374	-1024	-768	-1	-1	-1	-1	4	-1024	-768	-1	-1	-1	-1	4		0	0						StimuliFarbe_gelb_blau.png	0	880	547	72	111				0	Content		-72	-111	6245350	3021848867
6262	09:26:06.297	00:00:06.261	375	-1024	-768	-1	-1	-1	-1	4	-1024	-768	-1	-1	-1	-1	4		0	0						StimuliFarbe_gelb_blau.png	0	880	547	72	111				0	Content		-72	-111	6261594	3021865111
6278	09:26:06.313	00:00:06.278	376	-1024	-768	-1	-1	-1	-1	4	-1024	-768	-1	-1	-1	-1	4		0	0						StimuliFarbe_gelb_blau.png	0	880	547	72	111				0	Content		-72	-111	6278262	3021881779
6295	09:26:06.330	00:00:06.294	377	-1024	-768	-1	-1	-1	-1	4	-1024	-768	-1	-1	-1	-1	4		0	0						StimuliFarbe_gelb_blau.png	0	880	547	72	111				0	Content		-72	-111	6294929	3021898446
6311	09:26:06.346	00:00:06.310	378	-1024	-768	-1	-1	-1	-1	4	-1024	-768	-1	-1	-1	-1	4		0	0						StimuliFarbe_gelb_blau.png	0	880	547	72	111				0	Content		-72	-111	6310827	3021914344
6327	09:26:06.362	00:00:06.327	379	-1024	-768	-1	-1	-1	-1	4	-1024	-768	-1	-1	-1	-1	4		0	0						StimuliFarbe_gelb_blau.png	0	880	547	72	111				0	Content		-72	-111	6327451	3021930968
6341	09:26:06.376																				ImageEnd	16	0	0	StimuliFarbe_gelb_blau.png
6344	09:26:06.379	00:00:06.344	380	-1024	-768	-1	-1	-1	-1	4	-1024	-768	-1	-1	-1	-1	4		0	0						No media	0	1024	768	0	0				0	Content		0	0	6344199	3021947716
6360	09:26:06.395																				ImageStart	8	0	0	Fix_sw.jpg
6361	09:26:06.396	00:00:06.360	381	-1024	-768	-1	-1	-1	-1	4	-1024	-768	-1	-1	-1	-1	4		0	0						Fix_sw.jpg	0	880	547	72	111				0	Content		-72	-111	6360824	3021964341
6377	09:26:06.412	00:00:06.377	382	-1024	-768	-1	-1	-1	-1	4	-1024	-768	-1	-1	-1	-1	4		0	0						Fix_sw.jpg	0	880	547	72	111				0	Content		-72	-111	6377492	3021981009
6394	09:26:06.429	00:00:06.394	383	-1024	-768	-1	-1	-1	-1	4	-1024	-768	-1	-1	-1	-1	4		0	0						Fix_sw.jpg	0	880	547	72	111				0	Content		-72	-111	6394160	3021997677
6411	09:26:06.446	00:00:06.410	384	-1024	-768	-1	-1	-1	-1	4	-1024	-768	-1	-1	-1	-1	4		0	0						Fix_sw.jpg	0	880	547	72	111				0	Content		-72	-111	6410795	3022014312
6427	09:26:06.462	00:00:06.427	385	-1024	-768	-1	-1	-1	-1	4	-1024	-768	-1	-1	-1	-1	4		0	0						Fix_sw.jpg	0	880	547	72	111				0	Content		-72	-111	6427463	3022030980
6444	09:26:06.479	00:00:06.444	386	-1024	-768	-1	-1	-1	-1	4	-1024	-768	-1	-1	-1	-1	4		0	0						Fix_sw.jpg	0	880	547	72	111				0	Content		-72	-111	6444131	3022047648
6461	09:26:06.496	00:00:06.461	387	-1024	-768	-1	-1	-1	-1	4	-1024	-768	-1	-1	-1	-1	4		0	0						Fix_sw.jpg	0	880	547	72	111				0	Content		-72	-111	6461037	3022064554
6478	09:26:06.513	00:00:06.477	388	-1024	-768	-1	-1	-1	-1	4	-1024	-768	-1	-1	-1	-1	4		0	0						Fix_sw.jpg	0	880	547	72	111				0	Content		-72	-111	6477705	3022081222
6495	09:26:06.530	00:00:06.494	389	-1024	-768	-1	-1	-1	-1	4	-1024	-768	-1	-1	-1	-1	4		0	0						Fix_sw.jpg	0	880	547	72	111				0	Content		-72	-111	6494658	3022098175
6511	09:26:06.546	00:00:06.511	390	-1024	-768	-1	-1	-1	-1	4	-1024	-768	-1	-1	-1	-1	4		0	0						Fix_sw.jpg	0	880	547	72	111				0	Content		-72	-111	6511326	3022114843
6528	09:26:06.563	00:00:06.527	391	-1024	-768	-1	-1	-1	-1	4	-1024	-768	-1	-1	-1	-1	4		0	0						Fix_sw.jpg	0	880	547	72	111				0	Content		-72	-111	6527994	3022131511
6545	09:26:06.580	00:00:06.545	392	-1024	-768	-1	-1	-1	-1	4	-1024	-768	-1	-1	-1	-1	4		0	0						Fix_sw.jpg	0	880	547	72	111				0	Content		-72	-111	6545282	3022148799
6562	09:26:06.597	00:00:06.561	393	-1024	-768	-1	-1	-1	-1	4	-1024	-768	-1	-1	-1	-1	4		0	0						Fix_sw.jpg	0	880	547	72	111				0	Content		-72	-111	6561949	3022165466
6578	09:26:06.613	00:00:06.578	394	-1024	-768	-1	-1	-1	-1	4	-1024	-768	-1	-1	-1	-1	4		0	0						Fix_sw.jpg	0	880	547	72	111				0	Content		-72	-111	6578154	3022181671
6595	09:26:06.630	00:00:06.594	395	-1024	-768	-1	-1	-1	-1	4	-1024	-768	-1	-1	-1	-1	4		0	0						Fix_sw.jpg	0	880	547	72	111				0	Content		-72	-111	6594822	3022198339
6611	09:26:06.646	00:00:06.611	396	-1024	-768	-1	-1	-1	-1	4	-1024	-768	-1	-1	-1	-1	4		0	0						Fix_sw.jpg	0	880	547	72	111				0	Content		-72	-111	6611490	3022215007
6627	09:26:06.662	00:00:06.627	397	-1024	-768	-1	-1	-1	-1	4	-1024	-768	-1	-1	-1	-1	4		0	0						Fix_sw.jpg	0	880	547	72	111				0	Content		-72	-111	6627309	3022230826
6644	09:26:06.679	00:00:06.643	398	-1024	-768	-1	-1	-1	-1	4	-1024	-768	-1	-1	-1	-1	4		0	0						Fix_sw.jpg	0	880	547	72	111				0	Content		-72	-111	6643933	3022247450
6661	09:26:06.696	00:00:06.660	399	-1024	-768	-1	-1	-1	-1	4	-1024	-768	-1	-1	-1	-1	4		0	0						Fix_sw.jpg	0	880	547	72	111				0	Content		-72	-111	6660557	3022264074
6677	09:26:06.712	00:00:06.677	400	-1024	-768	-1	-1	-1	-1	4	-1024	-768	-1	-1	-1	-1	4		0	0						Fix_sw.jpg	0	880	547	72	111				0	Content		-72	-111	6677235	3022280752
6694	09:26:06.729	00:00:06.693	401	-1024	-768	-1	-1	-1	-1	4	-1024	-768	-1	-1	-1	-1	4		0	0						Fix_sw.jpg	0	880	547	72	111				0	Content		-72	-111	6693884	3022297401
6711	09:26:06.746	00:00:06.710	402	-1024	-768	-1	-1	-1	-1	4	-1024	-768	-1	-1	-1	-1	4		0	0						Fix_sw.jpg	0	880	547	72	111				0	Content		-72	-111	6710552	3022314069
6727	09:26:06.762	00:00:06.727	403	-1024	-768	-1	-1	-1	-1	4	-1024	-768	-1	-1	-1	-1	4		0	0						Fix_sw.jpg	0	880	547	72	111				0	Content		-72	-111	6727220	3022330737
6744	09:26:06.779	00:00:06.744	404	-1024	-768	-1	-1	-1	-1	4	-1024	-768	-1	-1	-1	-1	4		0	0						Fix_sw.jpg	0	880	547	72	111				0	Content		-72	-111	6744082	3022347599
6761	09:26:06.796	00:00:06.760	405	-1024	-768	-1	-1	-1	-1	4	-1024	-768	-1	-1	-1	-1	4		0	0						Fix_sw.jpg	0	880	547	72	111				0	Content		-72	-111	6760750	3022364267
6777	09:26:06.812	00:00:06.777	406	-1024	-768	-1	-1	-1	-1	4	-1024	-768	-1	-1	-1	-1	4		0	0						Fix_sw.jpg	0	880	547	72	111				0	Content		-72	-111	6777418	3022380935
6795	09:26:06.830	00:00:06.794	407	-1024	-768	-1	-1	-1	-1	4	-1024	-768	-1	-1	-1	-1	4		0	0						Fix_sw.jpg	0	880	547	72	111				0	Content		-72	-111	6794561	3022398078
6811	09:26:06.846	00:00:06.811	408	-1024	-768	-1	-1	-1	-1	4	-1024	-768	-1	-1	-1	-1	4		0	0						Fix_sw.jpg	0	880	547	72	111				0	Content		-72	-111	6811229	3022414746
6828	09:26:06.863	00:00:06.828	409	-1024	-768	-1	-1	-1	-1	4	-1024	-768	-1	-1	-1	-1	4		0	0						Fix_sw.jpg	0	880	547	72	111				0	Content		-72	-111	6828261	3022431778
6845	09:26:06.880	00:00:06.844	410	-1024	-768	-1	-1	-1	-1	4	-1024	-768	-1	-1	-1	-1	4		0	0						Fix_sw.jpg	0	880	547	72	111				0	Content		-72	-111	6844929	3022448446
6862	09:26:06.897	00:00:06.861	411	-1024	-768	-1	-1	-1	-1	4	-1024	-768	-1	-1	-1	-1	4		0	0						Fix_sw.jpg	0	880	547	72	111				0	Content		-72	-111	6861597	3022465114
6878	09:26:06.913	00:00:06.877	412	-1024	-768	-1	-1	-1	-1	4	-1024	-768	-1	-1	-1	-1	4		0	0						Fix_sw.jpg	0	880	547	72	111				0	Content		-72	-111	6877877	3022481394
6895	09:26:06.930	00:00:06.894	413	-1024	-768	-1	-1	-1	-1	4	-1024	-768	-1	-1	-1	-1	4		0	0						Fix_sw.jpg	0	880	547	72	111				0	Content		-72	-111	6894545	3022498062
6911	09:26:06.946	00:00:06.911	414	-1024	-768	-1	-1	-1	-1	4	-1024	-768	-1	-1	-1	-1	4		0	0						Fix_sw.jpg	0	880	547	72	111				0	Content		-72	-111	6911213	3022514730
6927	09:26:06.962	00:00:06.927	415	-1024	-768	-1	-1	-1	-1	4	-1024	-768	-1	-1	-1	-1	4		0	0						Fix_sw.jpg	0	880	547	72	111				0	Content		-72	-111	6927103	3022530620
6944	09:26:06.979	00:00:06.943	416	-1024	-768	-1	-1	-1	-1	4	-1024	-768	-1	-1	-1	-1	4		0	0						Fix_sw.jpg	0	880	547	72	111				0	Content		-72	-111	6943681	3022547198
6960	09:26:06.995	00:00:06.960	417	-1024	-768	-1	-1	-1	-1	4	-1024	-768	-1	-1	-1	-1	4		0	0						Fix_sw.jpg	0	880	547	72	111				0	Content		-72	-111	6960431	3022563948
6977	09:26:07.012	00:00:06.977	418	-1024	-768	-1	-1	-1	-1	4	-1024	-768	-1	-1	-1	-1	4		0	0						Fix_sw.jpg	0	880	547	72	111				0	Content		-72	-111	6977055	3022580572
6994	09:26:07.029	00:00:06.993	419	-1024	-768	-1	-1	-1	-1	4	-1024	-768	-1	-1	-1	-1	4		0	0						Fix_sw.jpg	0	880	547	72	111				0	Content		-72	-111	6993723	3022597240
7010	09:26:07.045	00:00:07.010	420	-1024	-768	-1	-1	-1	-1	4	-1024	-768	-1	-1	-1	-1	4		0	0						Fix_sw.jpg	0	880	547	72	111				0	Content		-72	-111	7010391	3022613908
7027	09:26:07.062	00:00:07.027	421	-1024	-768	-1	-1	-1	-1	4	-1024	-768	-1	-1	-1	-1	4		0	0						Fix_sw.jpg	0	880	547	72	111				0	Content		-72	-111	7027029	3022630546
7044	09:26:07.079	00:00:07.043	422	-1024	-768	-1	-1	-1	-1	4	-1024	-768	-1	-1	-1	-1	4		0	0						Fix_sw.jpg	0	880	547	72	111				0	Content		-72	-111	7043697	3022647214
7060	09:26:07.095	00:00:07.060	423	-1024	-768	-1	-1	-1	-1	4	-1024	-768	-1	-1	-1	-1	4		0	0						Fix_sw.jpg	0	880	547	72	111				0	Content		-72	-111	7060365	3022663882
7077	09:26:07.112	00:00:07.077	424	-1024	-768	-1	-1	-1	-1	4	-1024	-768	-1	-1	-1	-1	4		0	0						Fix_sw.jpg	0	880	547	72	111				0	Content		-72	-111	7077268	3022680785
7094	09:26:07.129	00:00:07.093	425	-1024	-768	-1	-1	-1	-1	4	-1024	-768	-1	-1	-1	-1	4		0	0						Fix_sw.jpg	0	880	547	72	111				0	Content		-72	-111	7093936	3022697453
7111	09:26:07.146	00:00:07.110	426	-1024	-768	-1	-1	-1	-1	4	-1024	-768	-1	-1	-1	-1	4		0	0						Fix_sw.jpg	0	880	547	72	111				0	Content		-72	-111	7110931	3022714448
7128	09:26:07.163	00:00:07.127	427	-1024	-768	-1	-1	-1	-1	4	-1024	-768	-1	-1	-1	-1	4		0	0						Fix_sw.jpg	0	880	547	72	111				0	Content		-72	-111	7127599	3022731116
7144	09:26:07.179	00:00:07.144	428	-1024	-768	-1	-1	-1	-1	4	-1024	-768	-1	-1	-1	-1	4		0	0						Fix_sw.jpg	0	880	547	72	111				0	Content		-72	-111	7144267	3022747784
7162	09:26:07.197	00:00:07.161	429	-1024	-768	-1	-1	-1	-1	4	-1024	-768	-1	-1	-1	-1	4		0	0						Fix_sw.jpg	0	880	547	72	111				0	Content		-72	-111	7161529	3022765046
7178	09:26:07.213	00:00:07.178	430	-1024	-768	-1	-1	-1	-1	4	-1024	-768	-1	-1	-1	-1	4		0	0						Fix_sw.jpg	0	880	547	72	111				0	Content		-72	-111	7178197	3022781714
7194	09:26:07.229	00:00:07.194	431	-1024	-768	-1	-1	-1	-1	4	-1024	-768	-1	-1	-1	-1	4		0	0						Fix_sw.jpg	0	880	547	72	111				0	Content		-72	-111	7194438	3022797955
7211	09:26:07.246	00:00:07.211	432	-1024	-768	-1	-1	-1	-1	4	-1024	-768	-1	-1	-1	-1	4		0	0						Fix_sw.jpg	0	880	547	72	111				0	Content		-72	-111	7211106	3022814623
7228	09:26:07.263	00:00:07.227	433	-1024	-768	-1	-1	-1	-1	4	-1024	-768	-1	-1	-1	-1	4		0	0						Fix_sw.jpg	0	880	547	72	111				0	Content		-72	-111	7227774	3022831291
7244	09:26:07.279	00:00:07.243	434	-1024	-768	-1	-1	-1	-1	4	-1024	-768	-1	-1	-1	-1	4		0	0						Fix_sw.jpg	0	880	547	72	111				0	Content		-72	-111	7243539	3022847056
7260	09:26:07.295	00:00:07.260	435	-1024	-768	-1	-1	-1	-1	4	-1024	-768	-1	-1	-1	-1	4		0	0						Fix_sw.jpg	0	880	547	72	111				0	Content		-72	-111	7260162	3022863679
7277	09:26:07.312	00:00:07.276	436	-1024	-768	-1	-1	-1	-1	4	-1024	-768	-1	-1	-1	-1	4		0	0						Fix_sw.jpg	0	880	547	72	111				0	Content		-72	-111	7276912	3022880429
7294	09:26:07.329	00:00:07.293	437	-1024	-768	-1	-1	-1	-1	4	-1024	-768	-1	-1	-1	-1	4		0	0						Fix_sw.jpg	0	880	547	72	111				0	Content		-72	-111	7293593	3022897110
7310	09:26:07.345	00:00:07.310	438	-1024	-768	-1	-1	-1	-1	4	-1024	-768	-1	-1	-1	-1	4		0	0						Fix_sw.jpg	0	880	547	72	111				0	Content		-72	-111	7310240	3022913757
7327	09:26:07.362	00:00:07.326	439	-1024	-768	-1	-1	-1	-1	4	-1024	-768	-1	-1	-1	-1	4		0	0						Fix_sw.jpg	0	880	547	72	111				0	Content		-72	-111	7326908	3022930425
7344	09:26:07.379	00:00:07.343	440	-1024	-768	-1	-1	-1	-1	4	-1024	-768	-1	-1	-1	-1	4		0	0						Fix_sw.jpg	0	880	547	72	111				0	Content		-72	-111	7343576	3022947093
7352	09:26:07.387																				ImageEnd	16	0	0	Fix_sw.jpg
7360	09:26:07.395	00:00:07.360	441	-1024	-768	-1	-1	-1	-1	4	-1024	-768	-1	-1	-1	-1	4		0	0						No media	0	1024	768	0	0				0	Content		0	0	7360400	3022963917
7374	09:26:07.409																				ImageStart	8	0	0	StimuliFarbe_gruen_rot.png
7377	09:26:07.412	00:00:07.377	442	-1024	-768	-1	-1	-1	-1	4	-1024	-768	-1	-1	-1	-1	4		0	0						StimuliFarbe_gruen_rot.png	0	880	547	72	111				0	Content		-72	-111	7377068	3022980585
7394	09:26:07.429	00:00:07.393	443	-1024	-768	-1	-1	-1	-1	4	-1024	-768	-1	-1	-1	-1	4		0	0						StimuliFarbe_gruen_rot.png	0	880	547	72	111				0	Content		-72	-111	7393735	3022997252
7411	09:26:07.446	00:00:07.410	444	-1024	-768	-1	-1	-1	-1	4	-1024	-768	-1	-1	-1	-1	4		0	0						StimuliFarbe_gruen_rot.png	0	880	547	72	111				0	Content		-72	-111	7410891	3023014408
7428	09:26:07.463	00:00:07.427	445	-1024	-768	-1	-1	-1	-1	4	-1024	-768	-1	-1	-1	-1	4		0	0						StimuliFarbe_gruen_rot.png	0	880	547	72	111				0	Content		-72	-111	7427559	3023031076
7445	09:26:07.480	00:00:07.444	446	-1024	-768	-1	-1	-1	-1	4	-1024	-768	-1	-1	-1	-1	4		0	0						StimuliFarbe_gruen_rot.png	0	880	547	72	111				0	Content		-72	-111	7444592	3023048109
7461	09:26:07.496	00:00:07.461	447	-1024	-768	-1	-1	-1	-1	4	-1024	-768	-1	-1	-1	-1	4		0	0						StimuliFarbe_gruen_rot.png	0	880	547	72	111				0	Content		-72	-111	7461260	3023064777
7478	09:26:07.513	00:00:07.477	448	-1024	-768	-1	-1	-1	-1	4	-1024	-768	-1	-1	-1	-1	4		0	0						StimuliFarbe_gruen_rot.png	0	880	547	72	111				0	Content		-72	-111	7477928	3023081445
7494	09:26:07.529	00:00:07.494	449	-1024	-768	-1	-1	-1	-1	4	-1024	-768	-1	-1	-1	-1	4		0	0						StimuliFarbe_gruen_rot.png	0	880	547	72	111				0	Content		-72	-111	7494171	3023097688
7511	09:26:07.546	00:00:07.510	450	-1024	-768	-1	-1	-1	-1	4	-1024	-768	-1	-1	-1	-1	4		0	0						StimuliFarbe_gruen_rot.png	0	880	547	72	111				0	Content		-72	-111	7510839	3023114356
7528	09:26:07.563	00:00:07.527	451	-1024	-768	-1	-1	-1	-1	4	-1024	-768	-1	-1	-1	-1	4		0	0						StimuliFarbe_gruen_rot.png	0	880	547	72	111				0	Content		-72	-111	7527507	3023131024
7543	09:26:07.578	00:00:07.543	452	-1024	-768	-1	-1	-1	-1	4	-1024	-768	-1	-1	-1	-1	4		0	0						StimuliFarbe_gruen_rot.png	0	880	547	72	111				0	Content		-72	-111	7543402	3023146919
7560	09:26:07.595	00:00:07.560	453	-1024	-768	-1	-1	-1	-1	4	-1024	-768	-1	-1	-1	-1	4		0	0						StimuliFarbe_gruen_rot.png	0	880	547	72	111				0	Content		-72	-111	7560043	3023163560
7577	09:26:07.612	00:00:07.576	454	-1024	-768	-1	-1	-1	-1	4	-1024	-768	-1	-1	-1	-1	4		0	0						StimuliFarbe_gruen_rot.png	0	880	547	72	111				0	Content		-72	-111	7576774	3023180291
7593	09:26:07.628	00:00:07.593	455	-1024	-768	-1	-1	-1	-1	4	-1024	-768	-1	-1	-1	-1	4		0	0						StimuliFarbe_gruen_rot.png	0	880	547	72	111				0	Content		-72	-111	7593400	3023196917
7610	09:26:07.645	00:00:07.610	456	-1024	-768	-1	-1	-1	-1	4	-1024	-768	-1	-1	-1	-1	4		0	0						StimuliFarbe_gruen_rot.png	0	880	547	72	111				0	Content		-72	-111	7610068	3023213585
7627	09:26:07.662	00:00:07.626	457	-1024	-768	-1	-1	-1	-1	4	-1024	-768	-1	-1	-1	-1	4		0	0						StimuliFarbe_gruen_rot.png	0	880	547	72	111				0	Content		-72	-111	7626736	3023230253
7643	09:26:07.678	00:00:07.643	458	-1024	-768	-1	-1	-1	-1	4	-1024	-768	-1	-1	-1	-1	4		0	0						StimuliFarbe_gruen_rot.png	0	880	547	72	111				0	Content		-72	-111	7643320	3023246837
7660	09:26:07.695	00:00:07.659	459	-1024	-768	-1	-1	-1	-1	4	-1024	-768	-1	-1	-1	-1	4		0	0						StimuliFarbe_gruen_rot.png	0	880	547	72	111				0	Content		-72	-111	7659988	3023263505
7677	09:26:07.712	00:00:07.676	460	-1024	-768	-1	-1	-1	-1	4	-1024	-768	-1	-1	-1	-1	4		0	0						StimuliFarbe_gruen_rot.png	0	880	547	72	111				0	Content		-72	-111	7676879	3023280396
7694	09:26:07.729	00:00:07.693	461	-1024	-768	-1	-1	-1	-1	4	-1024	-768	-1	-1	-1	-1	4		0	0						StimuliFarbe_gruen_rot.png	0	880	547	72	111				0	Content		-72	-111	7693546	3023297063
7711	09:26:07.746	00:00:07.710	462	-1024	-768	-1	-1	-1	-1	4	-1024	-768	-1	-1	-1	-1	4		0	0						StimuliFarbe_gruen_rot.png	0	880	547	72	111				0	Content		-72	-111	7710537	3023314054
7727	09:26:07.762	00:00:07.727	463	-1024	-768	-1	-1	-1	-1	4	-1024	-768	-1	-1	-1	-1	4		0	0						StimuliFarbe_gruen_rot.png	0	880	547	72	111				0	Content		-72	-111	7727205	3023330722
7744	09:26:07.779	00:00:07.743	464	-1024	-768	-1	-1	-1	-1	4	-1024	-768	-1	-1	-1	-1	4		0	0						StimuliFarbe_gruen_rot.png	0	880	547	72	111				0	Content		-72	-111	7743873	3023347390
7761	09:26:07.796	00:00:07.761	465	-1024	-768	-1	-1	-1	-1	4	-1024	-768	-1	-1	-1	-1	4		0	0						StimuliFarbe_gruen_rot.png	0	880	547	72	111				0	Content		-72	-111	7761132	3023364649
7778	09:26:07.813	00:00:07.777	466	-1024	-768	-1	-1	-1	-1	4	-1024	-768	-1	-1	-1	-1	4		0	0						StimuliFarbe_gruen_rot.png	0	880	547	72	111				0	Content		-72	-111	7777800	3023381317
7794	09:26:07.829	00:00:07.794	467	-1024	-768	-1	-1	-1	-1	4	-1024	-768	-1	-1	-1	-1	4		0	0						StimuliFarbe_gruen_rot.png	0	880	547	72	111				0	Content		-72	-111	7794039	3023397556
7811	09:26:07.846	00:00:07.810	468	-1024	-768	-1	-1	-1	-1	4	-1024	-768	-1	-1	-1	-1	4		0	0						StimuliFarbe_gruen_rot.png	0	880	547	72	111				0	Content		-72	-111	7810707	3023414224
7827	09:26:07.862	00:00:07.827	469	-1024	-768	-1	-1	-1	-1	4	-1024	-768	-1	-1	-1	-1	4		0	0						StimuliFarbe_gruen_rot.png	0	880	547	72	111				0	Content		-72	-111	7827375	3023430892
7843	09:26:07.878	00:00:07.843	470	-1024	-768	-1	-1	-1	-1	4	-1024	-768	-1	-1	-1	-1	4		0	0						StimuliFarbe_gruen_rot.png	0	880	547	72	111				0	Content		-72	-111	7843140	3023446657
7860	09:26:07.895	00:00:07.859	471	-1024	-768	-1	-1	-1	-1	4	-1024	-768	-1	-1	-1	-1	4		0	0						StimuliFarbe_gruen_rot.png	0	880	547	72	111				0	Content		-72	-111	7859888	3023463405
7877	09:26:07.912	00:00:07.876	472	-1024	-768	-1	-1	-1	-1	4	-1024	-768	-1	-1	-1	-1	4		0	0						StimuliFarbe_gruen_rot.png	0	880	547	72	111				0	Content		-72	-111	7876511	3023480028
7893	09:26:07.928	00:00:07.893	473	-1024	-768	-1	-1	-1	-1	4	-1024	-768	-1	-1	-1	-1	4		0	0						StimuliFarbe_gruen_rot.png	0	880	547	72	111				0	Content		-72	-111	7893194	3023496711
7910	09:26:07.945	00:00:07.909	474	-1024	-768	-1	-1	-1	-1	4	-1024	-768	-1	-1	-1	-1	4		0	0						StimuliFarbe_gruen_rot.png	0	880	547	72	111				0	Content		-72	-111	7909846	3023513363
7927	09:26:07.962	00:00:07.926	475	-1024	-768	-1	-1	-1	-1	4	-1024	-768	-1	-1	-1	-1	4		0	0						StimuliFarbe_gruen_rot.png	0	880	547	72	111				0	Content		-72	-111	7926514	3023530031
7943	09:26:07.978	00:00:07.943	476	-1024	-768	-1	-1	-1	-1	4	-1024	-768	-1	-1	-1	-1	4		0	0						StimuliFarbe_gruen_rot.png	0	880	547	72	111				0	Content		-72	-111	7943182	3023546699
7960	09:26:07.995	00:00:07.960	477	-1024	-768	-1	-1	-1	-1	4	-1024	-768	-1	-1	-1	-1	4		0	0						StimuliFarbe_gruen_rot.png	0	880	547	72	111				0	Content		-72	-111	7960001	3023563518
7977	09:26:08.012	00:00:07.976	478	-1024	-768	-1	-1	-1	-1	4	-1024	-768	-1	-1	-1	-1	4		0	0						StimuliFarbe_gruen_rot.png	0	880	547	72	111				0	Content		-72	-111	7976669	3023580186
7993	09:26:08.028	00:00:07.993	479	-1024	-768	-1	-1	-1	-1	4	-1024	-768	-1	-1	-1	-1	4		0	0						StimuliFarbe_gruen_rot.png	0	880	547	72	111				0	Content		-72	-111	7993337	3023596854
8010	09:26:08.045	00:00:08.010	480	-1024	-768	-1	-1	-1	-1	4	-1024	-768	-1	-1	-1	-1	4		0	0						StimuliFarbe_gruen_rot.png	0	880	547	72	111				0	Content		-72	-111	8010486	3023614003
8027	09:26:08.062	00:00:08.027	481	-1024	-768	-1	-1	-1	-1	4	-1024	-768	-1	-1	-1	-1	4		0	0						StimuliFarbe_gruen_rot.png	0	880	547	72	111				0	Content		-72	-111	8027153	3023630670
8044	09:26:08.079	00:00:08.044	482	-1024	-768	-1	-1	-1	-1	4	-1024	-768	-1	-1	-1	-1	4		0	0						StimuliFarbe_gruen_rot.png	0	880	547	72	111				0	Content		-72	-111	8044190	3023647707
8061	09:26:08.096	00:00:08.060	483	-1024	-768	-1	-1	-1	-1	4	-1024	-768	-1	-1	-1	-1	4		0	0						StimuliFarbe_gruen_rot.png	0	880	547	72	111				0	Content		-72	-111	8060858	3023664375
8078	09:26:08.113	00:00:08.077	484	-1024	-768	-1	-1	-1	-1	4	-1024	-768	-1	-1	-1	-1	4		0	0						StimuliFarbe_gruen_rot.png	0	880	547	72	111				0	Content		-72	-111	8077526	3023681043
8094	09:26:08.129	00:00:08.093	485	-1024	-768	-1	-1	-1	-1	4	-1024	-768	-1	-1	-1	-1	4		0	0						StimuliFarbe_gruen_rot.png	0	880	547	72	111				0	Content		-72	-111	8093812	3023697329
8110	09:26:08.145	00:00:08.110	486	-1024	-768	-1	-1	-1	-1	4	-1024	-768	-1	-1	-1	-1	4		0	0						StimuliFarbe_gruen_rot.png	0	880	547	72	111				0	Content		-72	-111	8110480	3023713997
8127	09:26:08.162	00:00:08.127	487	-1024	-768	-1	-1	-1	-1	4	-1024	-768	-1	-1	-1	-1	4		0	0						StimuliFarbe_gruen_rot.png	0	880	547	72	111				0	Content		-72	-111	8127148	3023730665
8143	09:26:08.178	00:00:08.143	488	-1024	-768	-1	-1	-1	-1	4	-1024	-768	-1	-1	-1	-1	4		0	0						StimuliFarbe_gruen_rot.png	0	880	547	72	111				0	Content		-72	-111	8143007	3023746524
8160	09:26:08.195	00:00:08.159	489	-1024	-768	-1	-1	-1	-1	4	-1024	-768	-1	-1	-1	-1	4		0	0						StimuliFarbe_gruen_rot.png	0	880	547	72	111				0	Content		-72	-111	8159628	3023763145
8176	09:26:08.211	00:00:08.176	490	-1024	-768	-1	-1	-1	-1	4	-1024	-768	-1	-1	-1	-1	4		0	0						StimuliFarbe_gruen_rot.png	0	880	547	72	111				0	Content		-72	-111	8176376	3023779893
8193	09:26:08.228	00:00:08.193	491	-1024	-768	-1	-1	-1	-1	4	-1024	-768	-1	-1	-1	-1	4		0	0						StimuliFarbe_gruen_rot.png	0	880	547	72	111				0	Content		-72	-111	8193001	3023796518
8210	09:26:08.245	00:00:08.209	492	-1024	-768	-1	-1	-1	-1	4	-1024	-768	-1	-1	-1	-1	4		0	0						StimuliFarbe_gruen_rot.png	0	880	547	72	111				0	Content		-72	-111	8209669	3023813186
8226	09:26:08.261	00:00:08.226	493	-1024	-768	-1	-1	-1	-1	4	-1024	-768	-1	-1	-1	-1	4		0	0						StimuliFarbe_gruen_rot.png	0	880	547	72	111				0	Content		-72	-111	8226337	3023829854
8243	09:26:08.278	00:00:08.242	494	-1024	-768	-1	-1	-1	-1	4	-1024	-768	-1	-1	-1	-1	4		0	0						StimuliFarbe_gruen_rot.png	0	880	547	72	111				0	Content		-72	-111	8242984	3023846501
8260	09:26:08.295	00:00:08.259	495	-1024	-768	-1	-1	-1	-1	4	-1024	-768	-1	-1	-1	-1	4		0	0						StimuliFarbe_gruen_rot.png	0	880	547	72	111				0	Content		-72	-111	8259652	3023863169
8277	09:26:08.312	00:00:08.276	496	-1024	-768	-1	-1	-1	-1	4	-1024	-768	-1	-1	-1	-1	4		0	0						StimuliFarbe_gruen_rot.png	0	880	547	72	111				0	Content		-72	-111	8276575	3023880092
8293	09:26:08.328	00:00:08.293	497	-1024	-768	-1	-1	-1	-1	4	-1024	-768	-1	-1	-1	-1	4		0	0						StimuliFarbe_gruen_rot.png	0	880	547	72	111				0	Content		-72	-111	8293243	3023896760
8310	09:26:08.345	00:00:08.310	498	-1024	-768	-1	-1	-1	-1	4	-1024	-768	-1	-1	-1	-1	4		0	0						StimuliFarbe_gruen_rot.png	0	880	547	72	111				0	Content		-72	-111	8310203	3023913720
8327	09:26:08.362	00:00:08.326	499	-1024	-768	-1	-1	-1	-1	4	-1024	-768	-1	-1	-1	-1	4		0	0						StimuliFarbe_gruen_rot.png	0	880	547	72	111				0	Content		-72	-111	8326870	3023930387
8344	09:26:08.379	00:00:08.343	500	-1024	-768	-1	-1	-1	-1	4	-1024	-768	-1	-1	-1	-1	4		0	0						StimuliFarbe_gruen_rot.png	0	880	547	72	111				0	Content		-72	-111	8343538	3023947055
8361	09:26:08.396	00:00:08.360	501	-1024	-768	-1	-1	-1	-1	4	-1024	-768	-1	-1	-1	-1	4		0	0						StimuliFarbe_gruen_rot.png	0	880	547	72	111				0	Content		-72	-111	8360766	3023964283
8377	09:26:08.412	00:00:08.377	502	-1024	-768	-1	-1	-1	-1	4	-1024	-768	-1	-1	-1	-1	4		0	0						StimuliFarbe_gruen_rot.png	0	880	547	72	111				0	Content		-72	-111	8377434	3023980951
8394	09:26:08.429	00:00:08.393	503	-1024	-768	-1	-1	-1	-1	4	-1024	-768	-1	-1	-1	-1	4		0	0						StimuliFarbe_gruen_rot.png	0	880	547	72	111				0	Content		-72	-111	8393664	3023997181
8410	09:26:08.445	00:00:08.410	504	-1024	-768	-1	-1	-1	-1	4	-1024	-768	-1	-1	-1	-1	4		0	0						StimuliFarbe_gruen_rot.png	0	880	547	72	111				0	Content		-72	-111	8410332	3024013849
8427	09:26:08.462	00:00:08.427	505	-1024	-768	-1	-1	-1	-1	4	-1024	-768	-1	-1	-1	-1	4		0	0						StimuliFarbe_gruen_rot.png	0	880	547	72	111				0	Content		-72	-111	8427000	3024030517
8443	09:26:08.478	00:00:08.442	506	-1024	-768	-1	-1	-1	-1	4	-1024	-768	-1	-1	-1	-1	4		0	0						StimuliFarbe_gruen_rot.png	0	880	547	72	111				0	Content		-72	-111	8442745	3024046262
8459	09:26:08.494	00:00:08.459	507	-1024	-768	-1	-1	-1	-1	4	-1024	-768	-1	-1	-1	-1	4		0	0						StimuliFarbe_gruen_rot.png	0	880	547	72	111				0	Content		-72	-111	8459491	3024063008
8476	09:26:08.511	00:00:08.476	508	-1024	-768	-1	-1	-1	-1	4	-1024	-768	-1	-1	-1	-1	4		0	0						StimuliFarbe_gruen_rot.png	0	880	547	72	111				0	Content		-72	-111	8476113	3024079630
8493	09:26:08.528	00:00:08.492	509	-1024	-768	-1	-1	-1	-1	4	-1024	-768	-1	-1	-1	-1	4		0	0						StimuliFarbe_gruen_rot.png	0	880	547	72	111				0	Content		-72	-111	8492794	3024096311
8509	09:26:08.544	00:00:08.509	510	-1024	-768	-1	-1	-1	-1	4	-1024	-768	-1	-1	-1	-1	4		0	0						StimuliFarbe_gruen_rot.png	0	880	547	72	111				0	Content		-72	-111	8509444	3024112961
8526	09:26:08.561	00:00:08.526	511	-1024	-768	-1	-1	-1	-1	4	-1024	-768	-1	-1	-1	-1	4		0	0						StimuliFarbe_gruen_rot.png	0	880	547	72	111				0	Content		-72	-111	8526112	3024129629
8543	09:26:08.578	00:00:08.542	512	-1024	-768	-1	-1	-1	-1	4	-1024	-768	-1	-1	-1	-1	4		0	0						StimuliFarbe_gruen_rot.png	0	880	547	72	111				0	Content		-72	-111	8542780	3024146297
8560	09:26:08.595	00:00:08.559	513	-1024	-768	-1	-1	-1	-1	4	-1024	-768	-1	-1	-1	-1	4		0	0						StimuliFarbe_gruen_rot.png	0	880	547	72	111				0	Content		-72	-111	8559643	3024163160
8576	09:26:08.611	00:00:08.576	514	-1024	-768	-1	-1	-1	-1	4	-1024	-768	-1	-1	-1	-1	4		0	0						StimuliFarbe_gruen_rot.png	0	880	547	72	111				0	Content		-72	-111	8576311	3024179828
8593	09:26:08.628	00:00:08.592	515	-1024	-768	-1	-1	-1	-1	4	-1024	-768	-1	-1	-1	-1	4		0	0						StimuliFarbe_gruen_rot.png	0	880	547	72	111				0	Content		-72	-111	8592979	3024196496
8610	09:26:08.645	00:00:08.610	516	-1024	-768	-1	-1	-1	-1	4	-1024	-768	-1	-1	-1	-1	4		0	0						StimuliFarbe_gruen_rot.png	0	880	547	72	111				0	Content		-72	-111	8610109	3024213626
8627	09:26:08.662	00:00:08.626	517	-1024	-768	-1	-1	-1	-1	4	-1024	-768	-1	-1	-1	-1	4		0	0						StimuliFarbe_gruen_rot.png	0	880	547	72	111				0	Content		-72	-111	8626777	3024230294
8644	09:26:08.679	00:00:08.643	518	-1024	-768	-1	-1	-1	-1	4	-1024	-768	-1	-1	-1	-1	4		0	0						StimuliFarbe_gruen_rot.png	0	880	547	72	111				0	Content		-72	-111	8643806	3024247323
8660	09:26:08.695	00:00:08.660	519	-1024	-768	-1	-1	-1	-1	4	-1024	-768	-1	-1	-1	-1	4		0	0						StimuliFarbe_gruen_rot.png	0	880	547	72	111				0	Content		-72	-111	8660473	3024263990
8677	09:26:08.712	00:00:08.677	520	-1024	-768	-1	-1	-1	-1	4	-1024	-768	-1	-1	-1	-1	4		0	0						StimuliFarbe_gruen_rot.png	0	880	547	72	111				0	Content		-72	-111	8677141	3024280658
8693	09:26:08.728	00:00:08.693	521	-1024	-768	-1	-1	-1	-1	4	-1024	-768	-1	-1	-1	-1	4		0	0						StimuliFarbe_gruen_rot.png	0	880	547	72	111				0	Content		-72	-111	8693424	3024296941
8710	09:26:08.745	00:00:08.710	522	-1024	-768	-1	-1	-1	-1	4	-1024	-768	-1	-1	-1	-1	4		0	0						StimuliFarbe_gruen_rot.png	0	880	547	72	111				0	Content		-72	-111	8710092	3024313609
8727	09:26:08.762	00:00:08.726	523	-1024	-768	-1	-1	-1	-1	4	-1024	-768	-1	-1	-1	-1	4		0	0						StimuliFarbe_gruen_rot.png	0	880	547	72	111				0	Content		-72	-111	8726760	3024330277
8743	09:26:08.778	00:00:08.742	524	-1024	-768	-1	-1	-1	-1	4	-1024	-768	-1	-1	-1	-1	4		0	0						StimuliFarbe_gruen_rot.png	0	880	547	72	111				0	Content		-72	-111	8742609	3024346126
8759	09:26:08.794	00:00:08.759	525	-1024	-768	-1	-1	-1	-1	4	-1024	-768	-1	-1	-1	-1	4		0	0						StimuliFarbe_gruen_rot.png	0	880	547	72	111				0	Content		-72	-111	8759233	3024362750
8776	09:26:08.811	00:00:08.775	526	-1024	-768	-1	-1	-1	-1	4	-1024	-768	-1	-1	-1	-1	4		0	0						StimuliFarbe_gruen_rot.png	0	880	547	72	111				0	Content		-72	-111	8775983	3024379500
8793	09:26:08.828	00:00:08.792	527	-1024	-768	-1	-1	-1	-1	4	-1024	-768	-1	-1	-1	-1	4		0	0						StimuliFarbe_gruen_rot.png	0	880	547	72	111				0	Content		-72	-111	8792607	3024396124
8809	09:26:08.844	00:00:08.809	528	-1024	-768	-1	-1	-1	-1	4	-1024	-768	-1	-1	-1	-1	4		0	0						StimuliFarbe_gruen_rot.png	0	880	547	72	111				0	Content		-72	-111	8809275	3024412792
8826	09:26:08.861	00:00:08.825	529	-1024	-768	-1	-1	-1	-1	4	-1024	-768	-1	-1	-1	-1	4		0	0						StimuliFarbe_gruen_rot.png	0	880	547	72	111				0	Content		-72	-111	8825943	3024429460
8843	09:26:08.878	00:00:08.842	530	-1024	-768	-1	-1	-1	-1	4	-1024	-768	-1	-1	-1	-1	4		0	0						StimuliFarbe_gruen_rot.png	0	880	547	72	111				0	Content		-72	-111	8842580	3024446097
8859	09:26:08.894	00:00:08.859	531	-1024	-768	-1	-1	-1	-1	4	-1024	-768	-1	-1	-1	-1	4		0	0						StimuliFarbe_gruen_rot.png	0	880	547	72	111				0	Content		-72	-111	8859248	3024462765
8876	09:26:08.911	00:00:08.875	532	-1024	-768	-1	-1	-1	-1	4	-1024	-768	-1	-1	-1	-1	4		0	0						StimuliFarbe_gruen_rot.png	0	880	547	72	111				0	Content		-72	-111	8875916	3024479433
8893	09:26:08.928	00:00:08.892	533	-1024	-768	-1	-1	-1	-1	4	-1024	-768	-1	-1	-1	-1	4		0	0						StimuliFarbe_gruen_rot.png	0	880	547	72	111				0	Content		-72	-111	8892821	3024496338
8909	09:26:08.944	00:00:08.909	534	-1024	-768	-1	-1	-1	-1	4	-1024	-768	-1	-1	-1	-1	4		0	0						StimuliFarbe_gruen_rot.png	0	880	547	72	111				0	Content		-72	-111	8909489	3024513006
8926	09:26:08.961	00:00:08.926	535	-1024	-768	-1	-1	-1	-1	4	-1024	-768	-1	-1	-1	-1	4		0	0						StimuliFarbe_gruen_rot.png	0	880	547	72	111				0	Content		-72	-111	8926447	3024529964
8943	09:26:08.978	00:00:08.943	536	-1024	-768	-1	-1	-1	-1	4	-1024	-768	-1	-1	-1	-1	4		0	0						StimuliFarbe_gruen_rot.png	0	880	547	72	111				0	Content		-72	-111	8943115	3024546632
8960	09:26:08.995	00:00:08.959	537	-1024	-768	-1	-1	-1	-1	4	-1024	-768	-1	-1	-1	-1	4		0	0						StimuliFarbe_gruen_rot.png	0	880	547	72	111				0	Content		-72	-111	8959782	3024563299
8977	09:26:09.012	00:00:08.977	538	-1024	-768	-1	-1	-1	-1	4	-1024	-768	-1	-1	-1	-1	4		0	0						StimuliFarbe_gruen_rot.png	0	880	547	72	111				0	Content		-72	-111	8977075	3024580592
8994	09:26:09.029	00:00:08.993	539	-1024	-768	-1	-1	-1	-1	4	-1024	-768	-1	-1	-1	-1	4		0	0						StimuliFarbe_gruen_rot.png	0	880	547	72	111				0	Content		-72	-111	8993743	3024597260
9010	09:26:09.045	00:00:09.009	540	-1024	-768	-1	-1	-1	-1	4	-1024	-768	-1	-1	-1	-1	4		0	0						StimuliFarbe_gruen_rot.png	0	880	547	72	111				0	Content		-72	-111	9009990	3024613507
9027	09:26:09.062	00:00:09.026	541	-1024	-768	-1	-1	-1	-1	4	-1024	-768	-1	-1	-1	-1	4		0	0						StimuliFarbe_gruen_rot.png	0	880	547	72	111				0	Content		-72	-111	9026658	3024630175
9043	09:26:09.078	00:00:09.043	542	-1024	-768	-1	-1	-1	-1	4	-1024	-768	-1	-1	-1	-1	4		0	0						StimuliFarbe_gruen_rot.png	0	880	547	72	111				0	Content		-72	-111	9043326	3024646843
9059	09:26:09.094	00:00:09.059	543	-1024	-768	-1	-1	-1	-1	4	-1024	-768	-1	-1	-1	-1	4		0	0						StimuliFarbe_gruen_rot.png	0	880	547	72	111				0	Content		-72	-111	9059099	3024662616
9076	09:26:09.111	00:00:09.075	544	-1024	-768	-1	-1	-1	-1	4	-1024	-768	-1	-1	-1	-1	4		0	0						StimuliFarbe_gruen_rot.png	0	880	547	72	111				0	Content		-72	-111	9075721	3024679238
9092	09:26:09.127	00:00:09.092	545	-1024	-768	-1	-1	-1	-1	4	-1024	-768	-1	-1	-1	-1	4		0	0						StimuliFarbe_gruen_rot.png	0	880	547	72	111				0	Content		-72	-111	9092467	3024695984
9109	09:26:09.144	00:00:09.109	546	-1024	-768	-1	-1	-1	-1	4	-1024	-768	-1	-1	-1	-1	4		0	0						StimuliFarbe_gruen_rot.png	0	880	547	72	111				0	Content		-72	-111	9109148	3024712665
9126	09:26:09.161	00:00:09.125	547	-1024	-768	-1	-1	-1	-1	4	-1024	-768	-1	-1	-1	-1	4		0	0						StimuliFarbe_gruen_rot.png	0	880	547	72	111				0	Content		-72	-111	9125754	3024729271
9142	09:26:09.177	00:00:09.142	548	-1024	-768	-1	-1	-1	-1	4	-1024	-768	-1	-1	-1	-1	4		0	0						StimuliFarbe_gruen_rot.png	0	880	547	72	111				0	Content		-72	-111	9142422	3024745939
9159	09:26:09.194	00:00:09.159	549	-1024	-768	-1	-1	-1	-1	4	-1024	-768	-1	-1	-1	-1	4		0	0						StimuliFarbe_gruen_rot.png	0	880	547	72	111				0	Content		-72	-111	9159090	3024762607
9176	09:26:09.211	00:00:09.175	550	-1024	-768	-1	-1	-1	-1	4	-1024	-768	-1	-1	-1	-1	4		0	0						StimuliFarbe_gruen_rot.png	0	880	547	72	111				0	Content		-72	-111	9175923	3024779440
9193	09:26:09.228	00:00:09.192	551	-1024	-768	-1	-1	-1	-1	4	-1024	-768	-1	-1	-1	-1	4		0	0						StimuliFarbe_gruen_rot.png	0	880	547	72	111				0	Content		-72	-111	9192591	3024796108
9209	09:26:09.244	00:00:09.209	552	-1024	-768	-1	-1	-1	-1	4	-1024	-768	-1	-1	-1	-1	4		0	0						StimuliFarbe_gruen_rot.png	0	880	547	72	111				0	Content		-72	-111	9209259	3024812776
9226	09:26:09.261	00:00:09.226	553	-1024	-768	-1	-1	-1	-1	4	-1024	-768	-1	-1	-1	-1	4		0	0						StimuliFarbe_gruen_rot.png	0	880	547	72	111				0	Content		-72	-111	9226423	3024829940
9243	09:26:09.278	00:00:09.243	554	-1024	-768	-1	-1	-1	-1	4	-1024	-768	-1	-1	-1	-1	4		0	0						StimuliFarbe_gruen_rot.png	0	880	547	72	111				0	Content		-72	-111	9243091	3024846608
9260	09:26:09.295	00:00:09.260	555	-1024	-768	-1	-1	-1	-1	4	-1024	-768	-1	-1	-1	-1	4		0	0						StimuliFarbe_gruen_rot.png	0	880	547	72	111				0	Content		-72	-111	9260089	3024863606
9277	09:26:09.312	00:00:09.276	556	-1024	-768	-1	-1	-1	-1	4	-1024	-768	-1	-1	-1	-1	4		0	0						StimuliFarbe_gruen_rot.png	0	880	547	72	111				0	Content		-72	-111	9276756	3024880273
9293	09:26:09.328	00:00:09.293	557	-1024	-768	-1	-1	-1	-1	4	-1024	-768	-1	-1	-1	-1	4		0	0						StimuliFarbe_gruen_rot.png	0	880	547	72	111				0	Content		-72	-111	9293424	3024896941
9310	09:26:09.345	00:00:09.309	558	-1024	-768	-1	-1	-1	-1	4	-1024	-768	-1	-1	-1	-1	4		0	0						StimuliFarbe_gruen_rot.png	0	880	547	72	111				0	Content		-72	-111	9309685	3024913202
9326	09:26:09.361	00:00:09.326	559	-1024	-768	-1	-1	-1	-1	4	-1024	-768	-1	-1	-1	-1	4		0	0						StimuliFarbe_gruen_rot.png	0	880	547	72	111				0	Content		-72	-111	9326353	3024929870
9343	09:26:09.378	00:00:09.343	560	-1024	-768	-1	-1	-1	-1	4	-1024	-768	-1	-1	-1	-1	4		0	0						StimuliFarbe_gruen_rot.png	0	880	547	72	111				0	Content		-72	-111	9343021	3024946538
9359	09:26:09.394	00:00:09.358	561	-1024	-768	-1	-1	-1	-1	4	-1024	-768	-1	-1	-1	-1	4		0	0						StimuliFarbe_gruen_rot.png	0	880	547	72	111				0	Content		-72	-111	9358954	3024962471
9376	09:26:09.411	00:00:09.375	562	-1024	-768	-1	-1	-1	-1	4	-1024	-768	-1	-1	-1	-1	4		0	0						StimuliFarbe_gruen_rot.png	0	880	547	72	111				0	Content		-72	-111	9375573	3024979090
9392	09:26:09.427	00:00:09.392	563	-1024	-768	-1	-1	-1	-1	4	-1024	-768	-1	-1	-1	-1	4		0	0						StimuliFarbe_gruen_rot.png	0	880	547	72	111				0	Content		-72	-111	9392197	3024995714
9409	09:26:09.444	00:00:09.408	564	-1024	-768	-1	-1	-1	-1	4	-1024	-768	-1	-1	-1	-1	4		0	0						StimuliFarbe_gruen_rot.png	0	880	547	72	111				0	Content		-72	-111	9408863	3025012380
9426	09:26:09.461	00:00:09.425	565	-1024	-768	-1	-1	-1	-1	4	-1024	-768	-1	-1	-1	-1	4		0	0						StimuliFarbe_gruen_rot.png	0	880	547	72	111				0	Content		-72	-111	9425531	3025029048
9442	09:26:09.477	00:00:09.442	566	-1024	-768	-1	-1	-1	-1	4	-1024	-768	-1	-1	-1	-1	4		0	0						StimuliFarbe_gruen_rot.png	0	880	547	72	111				0	Content		-72	-111	9442199	3025045716
9459	09:26:09.494	00:00:09.458	567	-1024	-768	-1	-1	-1	-1	4	-1024	-768	-1	-1	-1	-1	4		0	0						StimuliFarbe_gruen_rot.png	0	880	547	72	111				0	Content		-72	-111	9458864	3025062381
9476	09:26:09.511	00:00:09.475	568	-1024	-768	-1	-1	-1	-1	4	-1024	-768	-1	-1	-1	-1	4		0	0						StimuliFarbe_gruen_rot.png	0	880	547	72	111				0	Content		-72	-111	9475532	3025079049
9492	09:26:09.527	00:00:09.492	569	-1024	-768	-1	-1	-1	-1	4	-1024	-768	-1	-1	-1	-1	4		0	0						StimuliFarbe_gruen_rot.png	0	880	547	72	111				0	Content		-72	-111	9492200	3025095717
9509	09:26:09.544	00:00:09.509	570	-1024	-768	-1	-1	-1	-1	4	-1024	-768	-1	-1	-1	-1	4		0	0						StimuliFarbe_gruen_rot.png	0	880	547	72	111				0	Content		-72	-111	9509134	3025112651
9526	09:26:09.561	00:00:09.525	571	-1024	-768	-1	-1	-1	-1	4	-1024	-768	-1	-1	-1	-1	4		0	0						StimuliFarbe_gruen_rot.png	0	880	547	72	111				0	Content		-72	-111	9525802	3025129319
9543	09:26:09.578	00:00:09.542	572	-1024	-768	-1	-1	-1	-1	4	-1024	-768	-1	-1	-1	-1	4		0	0						StimuliFarbe_gruen_rot.png	0	880	547	72	111				0	Content		-72	-111	9542764	3025146281
9559	09:26:09.594	00:00:09.559	573	-1024	-768	-1	-1	-1	-1	4	-1024	-768	-1	-1	-1	-1	4		0	0						StimuliFarbe_gruen_rot.png	0	880	547	72	111				0	Content		-72	-111	9559432	3025162949
9576	09:26:09.611	00:00:09.576	574	-1024	-768	-1	-1	-1	-1	4	-1024	-768	-1	-1	-1	-1	4		0	0						StimuliFarbe_gruen_rot.png	0	880	547	72	111				0	Content		-72	-111	9576099	3025179616
9593	09:26:09.628	00:00:09.593	575	-1024	-768	-1	-1	-1	-1	4	-1024	-768	-1	-1	-1	-1	4		0	0						StimuliFarbe_gruen_rot.png	0	880	547	72	111				0	Content		-72	-111	9593332	3025196849
9610	09:26:09.645	00:00:09.610	576	-1024	-768	-1	-1	-1	-1	4	-1024	-768	-1	-1	-1	-1	4		0	0						StimuliFarbe_gruen_rot.png	0	880	547	72	111				0	Content		-72	-111	9610000	3025213517
9626	09:26:09.661	00:00:09.626	577	-1024	-768	-1	-1	-1	-1	4	-1024	-768	-1	-1	-1	-1	4		0	0						StimuliFarbe_gruen_rot.png	0	880	547	72	111				0	Content		-72	-111	9626230	3025229747
9643	09:26:09.678	00:00:09.642	578	-1024	-768	-1	-1	-1	-1	4	-1024	-768	-1	-1	-1	-1	4		0	0						StimuliFarbe_gruen_rot.png	0	880	547	72	111				0	Content		-72	-111	9642898	3025246415
9660	09:26:09.695	00:00:09.659	579	-1024	-768	-1	-1	-1	-1	4	-1024	-768	-1	-1	-1	-1	4		0	0						StimuliFarbe_gruen_rot.png	0	880	547	72	111				0	Content		-72	-111	9659566	3025263083
9675	09:26:09.710	00:00:09.675	580	-1024	-768	-1	-1	-1	-1	4	-1024	-768	-1	-1	-1	-1	4		0	0						StimuliFarbe_gruen_rot.png	0	880	547	72	111				0	Content		-72	-111	9675309	3025278826
9692	09:26:09.727	00:00:09.692	581	-1024	-768	-1	-1	-1	-1	4	-1024	-768	-1	-1	-1	-1	4		0	0						StimuliFarbe_gruen_rot.png	0	880	547	72	111				0	Content		-72	-111	9692058	3025295575
9709	09:26:09.744	00:00:09.708	582	-1024	-768	-1	-1	-1	-1	4	-1024	-768	-1	-1	-1	-1	4		0	0						StimuliFarbe_gruen_rot.png	0	880	547	72	111				0	Content		-72	-111	9708682	3025312199
9725	09:26:09.760	00:00:09.725	583	-1024	-768	-1	-1	-1	-1	4	-1024	-768	-1	-1	-1	-1	4		0	0						StimuliFarbe_gruen_rot.png	0	880	547	72	111				0	Content		-72	-111	9725362	3025328879
9742	09:26:09.777	00:00:09.742	584	-1024	-768	-1	-1	-1	-1	4	-1024	-768	-1	-1	-1	-1	4		0	0						StimuliFarbe_gruen_rot.png	0	880	547	72	111				0	Content		-72	-111	9742010	3025345527
9759	09:26:09.794	00:00:09.758	585	-1024	-768	-1	-1	-1	-1	4	-1024	-768	-1	-1	-1	-1	4		0	0						StimuliFarbe_gruen_rot.png	0	880	547	72	111				0	Content		-72	-111	9758678	3025362195
9775	09:26:09.810	00:00:09.775	586	-1024	-768	-1	-1	-1	-1	4	-1024	-768	-1	-1	-1	-1	4		0	0						StimuliFarbe_gruen_rot.png	0	880	547	72	111				0	Content		-72	-111	9775346	3025378863
9792	09:26:09.827	00:00:09.792	587	-1024	-768	-1	-1	-1	-1	4	-1024	-768	-1	-1	-1	-1	4		0	0						StimuliFarbe_gruen_rot.png	0	880	547	72	111				0	Content		-72	-111	9792206	3025395723
9809	09:26:09.844	00:00:09.808	588	-1024	-768	-1	-1	-1	-1	4	-1024	-768	-1	-1	-1	-1	4		0	0						StimuliFarbe_gruen_rot.png	0	880	547	72	111				0	Content		-72	-111	9808874	3025412391
9826	09:26:09.861	00:00:09.825	589	-1024	-768	-1	-1	-1	-1	4	-1024	-768	-1	-1	-1	-1	4		0	0						StimuliFarbe_gruen_rot.png	0	880	547	72	111				0	Content		-72	-111	9825542	3025429059
9843	09:26:09.878	00:00:09.842	590	-1024	-768	-1	-1	-1	-1	4	-1024	-768	-1	-1	-1	-1	4		0	0						StimuliFarbe_gruen_rot.png	0	880	547	72	111				0	Content		-72	-111	9842678	3025446195
9859	09:26:09.894	00:00:09.859	591	-1024	-768	-1	-1	-1	-1	4	-1024	-768	-1	-1	-1	-1	4		0	0						StimuliFarbe_gruen_rot.png	0	880	547	72	111				0	Content		-72	-111	9859346	3025462863
9876	09:26:09.911	00:00:09.876	592	-1024	-768	-1	-1	-1	-1	4	-1024	-768	-1	-1	-1	-1	4		0	0						StimuliFarbe_gruen_rot.png	0	880	547	72	111				0	Content		-72	-111	9876374	3025479891
9893	09:26:09.928	00:00:09.893	593	-1024	-768	-1	-1	-1	-1	4	-1024	-768	-1	-1	-1	-1	4		0	0						StimuliFarbe_gruen_rot.png	0	880	547	72	111				0	Content		-72	-111	9893041	3025496558
9910	09:26:09.945	00:00:09.909	594	-1024	-768	-1	-1	-1	-1	4	-1024	-768	-1	-1	-1	-1	4		0	0						StimuliFarbe_gruen_rot.png	0	880	547	72	111				0	Content		-72	-111	9909709	3025513226
9926	09:26:09.961	00:00:09.925	595	-1024	-768	-1	-1	-1	-1	4	-1024	-768	-1	-1	-1	-1	4		0	0						StimuliFarbe_gruen_rot.png	0	880	547	72	111				0	Content		-72	-111	9925989	3025529506
9943	09:26:09.978	00:00:09.942	596	-1024	-768	-1	-1	-1	-1	4	-1024	-768	-1	-1	-1	-1	4		0	0						StimuliFarbe_gruen_rot.png	0	880	547	72	111				0	Content		-72	-111	9942657	3025546174
9959	09:26:09.994	00:00:09.959	597	-1024	-768	-1	-1	-1	-1	4	-1024	-768	-1	-1	-1	-1	4		0	0						StimuliFarbe_gruen_rot.png	0	880	547	72	111				0	Content		-72	-111	9959325	3025562842
9975	09:26:10.010	00:00:09.975	598	-1024	-768	-1	-1	-1	-1	4	-1024	-768	-1	-1	-1	-1	4		0	0						StimuliFarbe_gruen_rot.png	0	880	547	72	111				0	Content		-72	-111	9975188	3025578705
9992	09:26:10.027	00:00:09.991	599	-1024	-768	-1	-1	-1	-1	4	-1024	-768	-1	-1	-1	-1	4		0	0						StimuliFarbe_gruen_rot.png	0	880	547	72	111				0	Content		-72	-111	9991810	3025595327
10009	09:26:10.044	00:00:10.008	600	-1024	-768	-1	-1	-1	-1	4	-1024	-768	-1	-1	-1	-1	4		0	0						StimuliFarbe_gruen_rot.png	0	880	547	72	111				0	Content		-72	-111	10008547	3025612064
10025	09:26:10.060	00:00:10.025	601	-1024	-768	-1	-1	-1	-1	4	-1024	-768	-1	-1	-1	-1	4		0	0						StimuliFarbe_gruen_rot.png	0	880	547	72	111				0	Content		-72	-111	10025174	3025628691
10042	09:26:10.077	00:00:10.041	602	-1024	-768	-1	-1	-1	-1	4	-1024	-768	-1	-1	-1	-1	4		0	0						StimuliFarbe_gruen_rot.png	0	880	547	72	111				0	Content		-72	-111	10041841	3025645358
10059	09:26:10.094	00:00:10.058	603	-1024	-768	-1	-1	-1	-1	4	-1024	-768	-1	-1	-1	-1	4		0	0						StimuliFarbe_gruen_rot.png	0	880	547	72	111				0	Content		-72	-111	10058509	3025662026
10075	09:26:10.110	00:00:10.075	604	-1024	-768	-1	-1	-1	-1	4	-1024	-768	-1	-1	-1	-1	4		0	0						StimuliFarbe_gruen_rot.png	0	880	547	72	111				0	Content		-72	-111	10075145	3025678662
10092	09:26:10.127	00:00:10.091	605	-1024	-768	-1	-1	-1	-1	4	-1024	-768	-1	-1	-1	-1	4		0	0						StimuliFarbe_gruen_rot.png	0	880	547	72	111				0	Content		-72	-111	10091813	3025695330
10108	09:26:10.143	00:00:10.108	606	-1024	-768	-1	-1	-1	-1	4	-1024	-768	-1	-1	-1	-1	4		0	0						StimuliFarbe_gruen_rot.png	0	880	547	72	111				0	Content		-72	-111	10108481	3025711998
10125	09:26:10.160	00:00:10.125	607	-1024	-768	-1	-1	-1	-1	4	-1024	-768	-1	-1	-1	-1	4		0	0						StimuliFarbe_gruen_rot.png	0	880	547	72	111				0	Content		-72	-111	10125386	3025728903
10142	09:26:10.177	00:00:10.142	608	-1024	-768	-1	-1	-1	-1	4	-1024	-768	-1	-1	-1	-1	4		0	0						StimuliFarbe_gruen_rot.png	0	880	547	72	111				0	Content		-72	-111	10142054	3025745571
10159	09:26:10.194	00:00:10.159	609	-1024	-768	-1	-1	-1	-1	4	-1024	-768	-1	-1	-1	-1	4		0	0						StimuliFarbe_gruen_rot.png	0	880	547	72	111				0	Content		-72	-111	10159008	3025762525
10176	09:26:10.211	00:00:10.175	610	-1024	-768	-1	-1	-1	-1	4	-1024	-768	-1	-1	-1	-1	4		0	0						StimuliFarbe_gruen_rot.png	0	880	547	72	111				0	Content		-72	-111	10175676	3025779193
10192	09:26:10.227	00:00:10.192	611	-1024	-768	-1	-1	-1	-1	4	-1024	-768	-1	-1	-1	-1	4		0	0						StimuliFarbe_gruen_rot.png	0	880	547	72	111				0	Content		-72	-111	10192344	3025795861
10210	09:26:10.245	00:00:10.209	612	-1024	-768	-1	-1	-1	-1	4	-1024	-768	-1	-1	-1	-1	4		0	0						StimuliFarbe_gruen_rot.png	0	880	547	72	111				0	Content		-72	-111	10209627	3025813144
10226	09:26:10.261	00:00:10.226	613	-1024	-768	-1	-1	-1	-1	4	-1024	-768	-1	-1	-1	-1	4		0	0						StimuliFarbe_gruen_rot.png	0	880	547	72	111				0	Content		-72	-111	10226295	3025829812
10243	09:26:10.278	00:00:10.242	614	-1024	-768	-1	-1	-1	-1	4	-1024	-768	-1	-1	-1	-1	4		0	0						StimuliFarbe_gruen_rot.png	0	880	547	72	111				0	Content		-72	-111	10242544	3025846061
10259	09:26:10.294	00:00:10.259	615	-1024	-768	-1	-1	-1	-1	4	-1024	-768	-1	-1	-1	-1	4		0	0						StimuliFarbe_gruen_rot.png	0	880	547	72	111				0	Content		-72	-111	10259212	3025862729
10276	09:26:10.311	00:00:10.275	616	-1024	-768	-1	-1	-1	-1	4	-1024	-768	-1	-1	-1	-1	4		0	0						StimuliFarbe_gruen_rot.png	0	880	547	72	111				0	Content		-72	-111	10275880	3025879397
10292	09:26:10.327	00:00:10.291	617	-1024	-768	-1	-1	-1	-1	4	-1024	-768	-1	-1	-1	-1	4		0	0						StimuliFarbe_gruen_rot.png	0	880	547	72	111				0	Content		-72	-111	10291657	3025895174
10308	09:26:10.343	00:00:10.308	618	-1024	-768	-1	-1	-1	-1	4	-1024	-768	-1	-1	-1	-1	4		0	0						StimuliFarbe_gruen_rot.png	0	880	547	72	111				0	Content		-72	-111	10308281	3025911798
10325	09:26:10.360	00:00:10.325	619	-1024	-768	-1	-1	-1	-1	4	-1024	-768	-1	-1	-1	-1	4		0	0						StimuliFarbe_gruen_rot.png	0	880	547	72	111				0	Content		-72	-111	10325027	3025928544
10342	09:26:10.377	00:00:10.341	620	-1024	-768	-1	-1	-1	-1	4	-1024	-768	-1	-1	-1	-1	4		0	0						StimuliFarbe_gruen_rot.png	0	880	547	72	111				0	Content		-72	-111	10341709	3025945226
10358	09:26:10.393	00:00:10.358	621	-1024	-768	-1	-1	-1	-1	4	-1024	-768	-1	-1	-1	-1	4		0	0						StimuliFarbe_gruen_rot.png	0	880	547	72	111				0	Content		-72	-111	10358315	3025961832
10375	09:26:10.410	00:00:10.374	622	-1024	-768	-1	-1	-1	-1	4	-1024	-768	-1	-1	-1	-1	4		0	0						StimuliFarbe_gruen_rot.png	0	880	547	72	111				0	Content		-72	-111	10374983	3025978500
10392	09:26:10.427	00:00:10.391	623	-1024	-768	-1	-1	-1	-1	4	-1024	-768	-1	-1	-1	-1	4		0	0						StimuliFarbe_gruen_rot.png	0	880	547	72	111				0	Content		-72	-111	10391651	3025995168
10408	09:26:10.443	00:00:10.408	624	-1024	-768	-1	-1	-1	-1	4	-1024	-768	-1	-1	-1	-1	4		0	0						StimuliFarbe_gruen_rot.png	0	880	547	72	111				0	Content		-72	-111	10408485	3026012002
10425	09:26:10.460	00:00:10.425	625	-1024	-768	-1	-1	-1	-1	4	-1024	-768	-1	-1	-1	-1	4		0	0						StimuliFarbe_gruen_rot.png	0	880	547	72	111				0	Content		-72	-111	10425153	3026028670
10442	09:26:10.477	00:00:10.441	626	-1024	-768	-1	-1	-1	-1	4	-1024	-768	-1	-1	-1	-1	4		0	0						StimuliFarbe_gruen_rot.png	0	880	547	72	111				0	Content		-72	-111	10441821	3026045338
10459	09:26:10.494	00:00:10.458	627	-1024	-768	-1	-1	-1	-1	4	-1024	-768	-1	-1	-1	-1	4		0	0						StimuliFarbe_gruen_rot.png	0	880	547	72	111				0	Content		-72	-111	10458992	3026062509
10476	09:26:10.511	00:00:10.475	628	-1024	-768	-1	-1	-1	-1	4	-1024	-768	-1	-1	-1	-1	4		0	0						StimuliFarbe_gruen_rot.png	0	880	547	72	111				0	Content		-72	-111	10475660	3026079177
10493	09:26:10.528	00:00:10.492	629	-1024	-768	-1	-1	-1	-1	4	-1024	-768	-1	-1	-1	-1	4		0	0						StimuliFarbe_gruen_rot.png	0	880	547	72	111				0	Content		-72	-111	10492658	3026096175
10509	09:26:10.544	00:00:10.509	630	-1024	-768	-1	-1	-1	-1	4	-1024	-768	-1	-1	-1	-1	4		0	0						StimuliFarbe_gruen_rot.png	0	880	547	72	111				0	Content		-72	-111	10509326	3026112843
10526	09:26:10.561	00:00:10.525	631	-1024	-768	-1	-1	-1	-1	4	-1024	-768	-1	-1	-1	-1	4		0	0						StimuliFarbe_gruen_rot.png	0	880	547	72	111				0	Content		-72	-111	10525993	3026129510
10543	09:26:10.578	00:00:10.543	632	-1024	-768	-1	-1	-1	-1	4	-1024	-768	-1	-1	-1	-1	4		0	0						StimuliFarbe_gruen_rot.png	0	880	547	72	111				0	Content		-72	-111	10543398	3026146915
10558	09:26:10.593	00:00:10.558	633	-1024	-768	-1	-1	-1	-1	4	-1024	-768	-1	-1	-1	-1	4		0	0						StimuliFarbe_gruen_rot.png	0	880	547	72	111				0	Content		-72	-111	10558145	3026161662
10575	09:26:10.610	00:00:10.574	634	-1024	-768	-1	-1	-1	-1	4	-1024	-768	-1	-1	-1	-1	4		0	0						StimuliFarbe_gruen_rot.png	0	880	547	72	111				0	Content		-72	-111	10574772	3026178289
10591	09:26:10.626	00:00:10.591	635	-1024	-768	-1	-1	-1	-1	4	-1024	-768	-1	-1	-1	-1	4		0	0						StimuliFarbe_gruen_rot.png	0	880	547	72	111				0	Content		-72	-111	10591488	3026195005
10608	09:26:10.643	00:00:10.608	636	-1024	-768	-1	-1	-1	-1	4	-1024	-768	-1	-1	-1	-1	4		0	0						StimuliFarbe_gruen_rot.png	0	880	547	72	111				0	Content		-72	-111	10608156	3026211673
10625	09:26:10.660	00:00:10.624	637	-1024	-768	-1	-1	-1	-1	4	-1024	-768	-1	-1	-1	-1	4		0	0						StimuliFarbe_gruen_rot.png	0	880	547	72	111				0	Content		-72	-111	10624823	3026228340
10642	09:26:10.677	00:00:10.641	638	-1024	-768	-1	-1	-1	-1	4	-1024	-768	-1	-1	-1	-1	4		0	0						StimuliFarbe_gruen_rot.png	0	880	547	72	111				0	Content		-72	-111	10641518	3026245035
10658	09:26:10.693	00:00:10.658	639	-1024	-768	-1	-1	-1	-1	4	-1024	-768	-1	-1	-1	-1	4		0	0						StimuliFarbe_gruen_rot.png	0	880	547	72	111				0	Content		-72	-111	10658350	3026261867
10675	09:26:10.710	00:00:10.675	640	-1024	-768	-1	-1	-1	-1	4	-1024	-768	-1	-1	-1	-1	4		0	0						StimuliFarbe_gruen_rot.png	0	880	547	72	111				0	Content		-72	-111	10675018	3026278535
10692	09:26:10.727	00:00:10.691	641	-1024	-768	-1	-1	-1	-1	4	-1024	-768	-1	-1	-1	-1	4		0	0						StimuliFarbe_gruen_rot.png	0	880	547	72	111				0	Content		-72	-111	10691686	3026295203
10709	09:26:10.744	00:00:10.708	642	-1024	-768	-1	-1	-1	-1	4	-1024	-768	-1	-1	-1	-1	4		0	0						StimuliFarbe_gruen_rot.png	0	880	547	72	111				0	Content		-72	-111	10708671	3026312188
10725	09:26:10.760	00:00:10.725	643	-1024	-768	-1	-1	-1	-1	4	-1024	-768	-1	-1	-1	-1	4		0	0						StimuliFarbe_gruen_rot.png	0	880	547	72	111				0	Content		-72	-111	10725339	3026328856
10742	09:26:10.777	00:00:10.742	644	-1024	-768	-1	-1	-1	-1	4	-1024	-768	-1	-1	-1	-1	4		0	0						StimuliFarbe_gruen_rot.png	0	880	547	72	111				0	Content		-72	-111	10742007	3026345524
10759	09:26:10.794	00:00:10.759	645	-1024	-768	-1	-1	-1	-1	4	-1024	-768	-1	-1	-1	-1	4		0	0						StimuliFarbe_gruen_rot.png	0	880	547	72	111				0	Content		-72	-111	10759321	3026362838
10776	09:26:10.811	00:00:10.775	646	-1024	-768	-1	-1	-1	-1	4	-1024	-768	-1	-1	-1	-1	4		0	0						StimuliFarbe_gruen_rot.png	0	880	547	72	111				0	Content		-72	-111	10775989	3026379506
10793	09:26:10.828	00:00:10.793	647	-1024	-768	-1	-1	-1	-1	4	-1024	-768	-1	-1	-1	-1	4		0	0						StimuliFarbe_gruen_rot.png	0	880	547	72	111				0	Content		-72	-111	10793257	3026396774
10808	09:26:10.843	00:00:10.808	648	-1024	-768	-1	-1	-1	-1	4	-1024	-768	-1	-1	-1	-1	4		0	0						StimuliFarbe_gruen_rot.png	0	880	547	72	111				0	Content		-72	-111	10808003	3026411520
10825	09:26:10.860	00:00:10.824	649	-1024	-768	-1	-1	-1	-1	4	-1024	-768	-1	-1	-1	-1	4		0	0						StimuliFarbe_gruen_rot.png	0	880	547	72	111				0	Content		-72	-111	10824690	3026428207
10841	09:26:10.876	00:00:10.841	650	-1024	-768	-1	-1	-1	-1	4	-1024	-768	-1	-1	-1	-1	4		0	0						StimuliFarbe_gruen_rot.png	0	880	547	72	111				0	Content		-72	-111	10841358	3026444875
10858	09:26:10.893	00:00:10.858	651	-1024	-768	-1	-1	-1	-1	4	-1024	-768	-1	-1	-1	-1	4		0	0						StimuliFarbe_gruen_rot.png	0	880	547	72	111				0	Content		-72	-111	10858009	3026461526
10875	09:26:10.910	00:00:10.874	652	-1024	-768	-1	-1	-1	-1	4	-1024	-768	-1	-1	-1	-1	4		0	0						StimuliFarbe_gruen_rot.png	0	880	547	72	111				0	Content		-72	-111	10874677	3026478194
10891	09:26:10.926	00:00:10.891	653	-1024	-768	-1	-1	-1	-1	4	-1024	-768	-1	-1	-1	-1	4		0	0						StimuliFarbe_gruen_rot.png	0	880	547	72	111				0	Content		-72	-111	10891345	3026494862
10908	09:26:10.943	00:00:10.907	654	-1024	-768	-1	-1	-1	-1	4	-1024	-768	-1	-1	-1	-1	4		0	0						StimuliFarbe_gruen_rot.png	0	880	547	72	111				0	Content		-72	-111	10907982	3026511499
10925	09:26:10.960	00:00:10.924	655	-1024	-768	-1	-1	-1	-1	4	-1024	-768	-1	-1	-1	-1	4		0	0						StimuliFarbe_gruen_rot.png	0	880	547	72	111				0	Content		-72	-111	10924650	3026528167
10941	09:26:10.976	00:00:10.941	656	-1024	-768	-1	-1	-1	-1	4	-1024	-768	-1	-1	-1	-1	4		0	0						StimuliFarbe_gruen_rot.png	0	880	547	72	111				0	Content		-72	-111	10941318	3026544835
10958	09:26:10.993	00:00:10.957	657	-1024	-768	-1	-1	-1	-1	4	-1024	-768	-1	-1	-1	-1	4		0	0						StimuliFarbe_gruen_rot.png	0	880	547	72	111				0	Content		-72	-111	10957877	3026561394
10974	09:26:11.009	00:00:10.974	658	-1024	-768	-1	-1	-1	-1	4	-1024	-768	-1	-1	-1	-1	4		0	0						StimuliFarbe_gruen_rot.png	0	880	547	72	111				0	Content		-72	-111	10974500	3026578017
10992	09:26:11.027	00:00:10.991	659	-1024	-768	-1	-1	-1	-1	4	-1024	-768	-1	-1	-1	-1	4		0	0						StimuliFarbe_gruen_rot.png	0	880	547	72	111				0	Content		-72	-111	10991588	3026595105
11008	09:26:11.043	00:00:11.008	660	-1024	-768	-1	-1	-1	-1	4	-1024	-768	-1	-1	-1	-1	4		0	0						StimuliFarbe_gruen_rot.png	0	880	547	72	111				0	Content		-72	-111	11008256	3026611773
11025	09:26:11.060	00:00:11.024	661	-1024	-768	-1	-1	-1	-1	4	-1024	-768	-1	-1	-1	-1	4		0	0						StimuliFarbe_gruen_rot.png	0	880	547	72	111				0	Content		-72	-111	11024924	3026628441
11042	09:26:11.077	00:00:11.042	662	-1024	-768	-1	-1	-1	-1	4	-1024	-768	-1	-1	-1	-1	4		0	0						StimuliFarbe_gruen_rot.png	0	880	547	72	111				0	Content		-72	-111	11042374	3026645891
11060	09:26:11.095	00:00:11.059	663	-1024	-768	-1	-1	-1	-1	4	-1024	-768	-1	-1	-1	-1	4		0	0						StimuliFarbe_gruen_rot.png	0	880	547	72	111				0	Content		-72	-111	11059756	3026663273
11075	09:26:11.110	00:00:11.074	664	-1024	-768	-1	-1	-1	-1	4	-1024	-768	-1	-1	-1	-1	4		0	0						StimuliFarbe_gruen_rot.png	0	880	547	72	111				0	Content		-72	-111	11074516	3026678033
11091	09:26:11.126	00:00:11.091	665	-1024	-768	-1	-1	-1	-1	4	-1024	-768	-1	-1	-1	-1	4		0	0						StimuliFarbe_gruen_rot.png	0	880	547	72	111				0	Content		-72	-111	11091123	3026694640
11108	09:26:11.143	00:00:11.107	666	-1024	-768	-1	-1	-1	-1	4	-1024	-768	-1	-1	-1	-1	4		0	0						StimuliFarbe_gruen_rot.png	0	880	547	72	111				0	Content		-72	-111	11107839	3026711356
11125	09:26:11.160	00:00:11.124	667	-1024	-768	-1	-1	-1	-1	4	-1024	-768	-1	-1	-1	-1	4		0	0						StimuliFarbe_gruen_rot.png	0	880	547	72	111				0	Content		-72	-111	11124506	3026728023
11141	09:26:11.176	00:00:11.141	668	-1024	-768	-1	-1	-1	-1	4	-1024	-768	-1	-1	-1	-1	4		0	0						StimuliFarbe_gruen_rot.png	0	880	547	72	111				0	Content		-72	-111	11141176	3026744693
11158	09:26:11.193	00:00:11.157	669	-1024	-768	-1	-1	-1	-1	4	-1024	-768	-1	-1	-1	-1	4		0	0						StimuliFarbe_gruen_rot.png	0	880	547	72	111				0	Content		-72	-111	11157871	3026761388
11175	09:26:11.210	00:00:11.174	670	-1024	-768	-1	-1	-1	-1	4	-1024	-768	-1	-1	-1	-1	4		0	0						StimuliFarbe_gruen_rot.png	0	880	547	72	111				0	Content		-72	-111	11174704	3026778221
11191	09:26:11.226	00:00:11.191	671	-1024	-768	-1	-1	-1	-1	4	-1024	-768	-1	-1	-1	-1	4		0	0						StimuliFarbe_gruen_rot.png	0	880	547	72	111				0	Content		-72	-111	11191372	3026794889
11208	09:26:11.243	00:00:11.208	672	-1024	-768	-1	-1	-1	-1	4	-1024	-768	-1	-1	-1	-1	4		0	0						StimuliFarbe_gruen_rot.png	0	880	547	72	111				0	Content		-72	-111	11208040	3026811557
11225	09:26:11.260	00:00:11.225	673	-1024	-768	-1	-1	-1	-1	4	-1024	-768	-1	-1	-1	-1	4		0	0						StimuliFarbe_gruen_rot.png	0	880	547	72	111				0	Content		-72	-111	11225026	3026828543
11242	09:26:11.277	00:00:11.241	674	-1024	-768	-1	-1	-1	-1	4	-1024	-768	-1	-1	-1	-1	4		0	0						StimuliFarbe_gruen_rot.png	0	880	547	72	111				0	Content		-72	-111	11241694	3026845211
11258	09:26:11.293	00:00:11.258	675	-1024	-768	-1	-1	-1	-1	4	-1024	-768	-1	-1	-1	-1	4		0	0						StimuliFarbe_gruen_rot.png	0	880	547	72	111				0	Content		-72	-111	11258362	3026861879
11276	09:26:11.311	00:00:11.275	676	-1024	-768	-1	-1	-1	-1	4	-1024	-768	-1	-1	-1	-1	4		0	0						StimuliFarbe_gruen_rot.png	0	880	547	72	111				0	Content		-72	-111	11275616	3026879133
11292	09:26:11.327	00:00:11.292	677	-1024	-768	-1	-1	-1	-1	4	-1024	-768	-1	-1	-1	-1	4		0	0						StimuliFarbe_gruen_rot.png	0	880	547	72	111				0	Content		-72	-111	11292284	3026895801
11310	09:26:11.345	00:00:11.309	678	-1024	-768	-1	-1	-1	-1	4	-1024	-768	-1	-1	-1	-1	4		0	0						StimuliFarbe_gruen_rot.png	0	880	547	72	111				0	Content		-72	-111	11309618	3026913135
11324	09:26:11.359	00:00:11.324	679	-1024	-768	-1	-1	-1	-1	4	-1024	-768	-1	-1	-1	-1	4		0	0						StimuliFarbe_gruen_rot.png	0	880	547	72	111				0	Content		-72	-111	11324367	3026927884
11341	09:26:11.376	00:00:11.341	680	-1024	-768	-1	-1	-1	-1	4	-1024	-768	-1	-1	-1	-1	4		0	0						StimuliFarbe_gruen_rot.png	0	880	547	72	111				0	Content		-72	-111	11341055	3026944572
11358	09:26:11.393	00:00:11.357	681	-1024	-768	-1	-1	-1	-1	4	-1024	-768	-1	-1	-1	-1	4		0	0						StimuliFarbe_gruen_rot.png	0	880	547	72	111				0	Content		-72	-111	11357723	3026961240
11363	09:26:11.398																				ImageEnd	16	0	0	StimuliFarbe_gruen_rot.png
11374	09:26:11.409	00:00:11.374	682	-1024	-768	-1	-1	-1	-1	4	-1024	-768	-1	-1	-1	-1	4		0	0						No media	0	1024	768	0	0				0	Content		0	0	11374378	3026977895
11391	09:26:11.426	00:00:11.391	683	-1024	-768	-1	-1	-1	-1	4	-1024	-768	-1	-1	-1	-1	4		0	0						No media	0	1024	768	0	0				0	Content		0	0	11391046	3026994563
11392	09:26:11.427																				ImageStart	8	0	0	Fix_sw.jpg
11408	09:26:11.443	00:00:11.407	684	-1024	-768	-1	-1	-1	-1	4	-1024	-768	-1	-1	-1	-1	4		0	0						Fix_sw.jpg	0	880	547	72	111				0	Content		-72	-111	11407714	3027011231
11424	09:26:11.459	00:00:11.424	685	-1024	-768	-1	-1	-1	-1	4	-1024	-768	-1	-1	-1	-1	4		0	0						Fix_sw.jpg	0	880	547	72	111				0	Content		-72	-111	11424295	3027027812
11441	09:26:11.476	00:00:11.440	686	-1024	-768	-1	-1	-1	-1	4	-1024	-768	-1	-1	-1	-1	4		0	0						Fix_sw.jpg	0	880	547	72	111				0	Content		-72	-111	11440987	3027044504
11458	09:26:11.493	00:00:11.457	687	-1024	-768	-1	-1	-1	-1	4	-1024	-768	-1	-1	-1	-1	4		0	0						Fix_sw.jpg	0	880	547	72	111				0	Content		-72	-111	11457610	3027061127
11475	09:26:11.510	00:00:11.474	688	-1024	-768	-1	-1	-1	-1	4	-1024	-768	-1	-1	-1	-1	4		0	0						Fix_sw.jpg	0	880	547	72	111				0	Content		-72	-111	11474653	3027078170
11491	09:26:11.526	00:00:11.491	689	-1024	-768	-1	-1	-1	-1	4	-1024	-768	-1	-1	-1	-1	4		0	0						Fix_sw.jpg	0	880	547	72	111				0	Content		-72	-111	11491321	3027094838
11508	09:26:11.543	00:00:11.507	690	-1024	-768	-1	-1	-1	-1	4	-1024	-768	-1	-1	-1	-1	4		0	0						Fix_sw.jpg	0	880	547	72	111				0	Content		-72	-111	11507989	3027111506
11525	09:26:11.560	00:00:11.525	691	-1024	-768	-1	-1	-1	-1	4	-1024	-768	-1	-1	-1	-1	4		0	0						Fix_sw.jpg	0	880	547	72	111				0	Content		-72	-111	11525481	3027128998
11543	09:26:11.578	00:00:11.542	692	-1024	-768	-1	-1	-1	-1	4	-1024	-768	-1	-1	-1	-1	4		0	0						Fix_sw.jpg	0	880	547	72	111				0	Content		-72	-111	11542730	3027146247
11558	09:26:11.593	00:00:11.557	693	-1024	-768	-1	-1	-1	-1	4	-1024	-768	-1	-1	-1	-1	4		0	0						Fix_sw.jpg	0	880	547	72	111				0	Content		-72	-111	11557604	3027161121
11574	09:26:11.609	00:00:11.574	694	-1024	-768	-1	-1	-1	-1	4	-1024	-768	-1	-1	-1	-1	4		0	0						Fix_sw.jpg	0	880	547	72	111				0	Content		-72	-111	11574225	3027177742
11591	09:26:11.626	00:00:11.590	695	-1024	-768	-1	-1	-1	-1	4	-1024	-768	-1	-1	-1	-1	4		0	0						Fix_sw.jpg	0	880	547	72	111				0	Content		-72	-111	11590880	3027194397
11608	09:26:11.643	00:00:11.607	696	-1024	-768	-1	-1	-1	-1	4	-1024	-768	-1	-1	-1	-1	4		0	0						Fix_sw.jpg	0	880	547	72	111				0	Content		-72	-111	11607548	3027211065
11624	09:26:11.659	00:00:11.624	697	-1024	-768	-1	-1	-1	-1	4	-1024	-768	-1	-1	-1	-1	4		0	0						Fix_sw.jpg	0	880	547	72	111				0	Content		-72	-111	11624153	3027227670
11641	09:26:11.676	00:00:11.640	698	-1024	-768	-1	-1	-1	-1	4	-1024	-768	-1	-1	-1	-1	4		0	0						Fix_sw.jpg	0	880	547	72	111				0	Content		-72	-111	11640846	3027244363
11658	09:26:11.693	00:00:11.657	699	-1024	-768	-1	-1	-1	-1	4	-1024	-768	-1	-1	-1	-1	4		0	0						Fix_sw.jpg	0	880	547	72	111				0	Content		-72	-111	11657680	3027261197
11674	09:26:11.709	00:00:11.674	700	-1024	-768	-1	-1	-1	-1	4	-1024	-768	-1	-1	-1	-1	4		0	0						Fix_sw.jpg	0	880	547	72	111				0	Content		-72	-111	11674348	3027277865
11691	09:26:11.726	00:00:11.691	701	-1024	-768	-1	-1	-1	-1	4	-1024	-768	-1	-1	-1	-1	4		0	0						Fix_sw.jpg	0	880	547	72	111				0	Content		-72	-111	11691016	3027294533
11708	09:26:11.743	00:00:11.708	702	-1024	-768	-1	-1	-1	-1	4	-1024	-768	-1	-1	-1	-1	4		0	0						Fix_sw.jpg	0	880	547	72	111				0	Content		-72	-111	11708001	3027311518
11725	09:26:11.760	00:00:11.724	703	-1024	-768	-1	-1	-1	-1	4	-1024	-768	-1	-1	-1	-1	4		0	0						Fix_sw.jpg	0	880	547	72	111				0	Content		-72	-111	11724669	3027328186
11741	09:26:11.776	00:00:11.741	704	-1024	-768	-1	-1	-1	-1	4	-1024	-768	-1	-1	-1	-1	4		0	0						Fix_sw.jpg	0	880	547	72	111				0	Content		-72	-111	11741337	3027344854
11759	09:26:11.794	00:00:11.758	705	-1024	-768	-1	-1	-1	-1	4	-1024	-768	-1	-1	-1	-1	4		0	0						Fix_sw.jpg	0	880	547	72	111				0	Content		-72	-111	11758653	3027362170
11775	09:26:11.810	00:00:11.775	706	-1024	-768	-1	-1	-1	-1	4	-1024	-768	-1	-1	-1	-1	4		0	0						Fix_sw.jpg	0	880	547	72	111				0	Content		-72	-111	11775320	3027378837
11793	09:26:11.828	00:00:11.792	707	-1024	-768	-1	-1	-1	-1	4	-1024	-768	-1	-1	-1	-1	4		0	0						Fix_sw.jpg	0	880	547	72	111				0	Content		-72	-111	11792591	3027396108
11807	09:26:11.842	00:00:11.807	708	-1024	-768	-1	-1	-1	-1	4	-1024	-768	-1	-1	-1	-1	4		0	0						Fix_sw.jpg	0	880	547	72	111				0	Content		-72	-111	11807462	3027410979
11824	09:26:11.859	00:00:11.824	709	-1024	-768	-1	-1	-1	-1	4	-1024	-768	-1	-1	-1	-1	4		0	0						Fix_sw.jpg	0	880	547	72	111				0	Content		-72	-111	11824087	3027427604
11841	09:26:11.876	00:00:11.840	710	-1024	-768	-1	-1	-1	-1	4	-1024	-768	-1	-1	-1	-1	4		0	0						Fix_sw.jpg	0	880	547	72	111				0	Content		-72	-111	11840755	3027444272
11857	09:26:11.892	00:00:11.857	711	-1024	-768	-1	-1	-1	-1	4	-1024	-768	-1	-1	-1	-1	4		0	0						Fix_sw.jpg	0	880	547	72	111				0	Content		-72	-111	11857421	3027460938
11874	09:26:11.909	00:00:11.874	712	-1024	-768	-1	-1	-1	-1	4	-1024	-768	-1	-1	-1	-1	4		0	0						Fix_sw.jpg	0	880	547	72	111				0	Content		-72	-111	11874089	3027477606
11891	09:26:11.926	00:00:11.890	713	-1024	-768	-1	-1	-1	-1	4	-1024	-768	-1	-1	-1	-1	4		0	0						Fix_sw.jpg	0	880	547	72	111				0	Content		-72	-111	11890757	3027494274
11907	09:26:11.942	00:00:11.907	714	-1024	-768	-1	-1	-1	-1	4	-1024	-768	-1	-1	-1	-1	4		0	0						Fix_sw.jpg	0	880	547	72	111				0	Content		-72	-111	11907387	3027510904
11924	09:26:11.959	00:00:11.923	715	-1024	-768	-1	-1	-1	-1	4	-1024	-768	-1	-1	-1	-1	4		0	0						Fix_sw.jpg	0	880	547	72	111				0	Content		-72	-111	11923955	3027527472
11941	09:26:11.976	00:00:11.940	716	-1024	-768	-1	-1	-1	-1	4	-1024	-768	-1	-1	-1	-1	4		0	0						Fix_sw.jpg	0	880	547	72	111				0	Content		-72	-111	11940577	3027544094
11958	09:26:11.993	00:00:11.957	717	-1024	-768	-1	-1	-1	-1	4	-1024	-768	-1	-1	-1	-1	4		0	0						Fix_sw.jpg	0	880	547	72	111				0	Content		-72	-111	11957660	3027561177
11974	09:26:12.009	00:00:11.974	718	-1024	-768	-1	-1	-1	-1	4	-1024	-768	-1	-1	-1	-1	4		0	0						Fix_sw.jpg	0	880	547	72	111				0	Content		-72	-111	11974328	3027577845
11991	09:26:12.026	00:00:11.990	719	-1024	-768	-1	-1	-1	-1	4	-1024	-768	-1	-1	-1	-1	4		0	0						Fix_sw.jpg	0	880	547	72	111				0	Content		-72	-111	11990996	3027594513
12008	09:26:12.043	00:00:12.008	720	-1024	-768	-1	-1	-1	-1	4	-1024	-768	-1	-1	-1	-1	4		0	0						Fix_sw.jpg	0	880	547	72	111				0	Content		-72	-111	12008448	3027611965
12026	09:26:12.061	00:00:12.025	721	-1024	-768	-1	-1	-1	-1	4	-1024	-768	-1	-1	-1	-1	4		0	0						Fix_sw.jpg	0	880	547	72	111				0	Content		-72	-111	12025820	3027629337
12041	09:26:12.076	00:00:12.040	722	-1024	-768	-1	-1	-1	-1	4	-1024	-768	-1	-1	-1	-1	4		0	0						Fix_sw.jpg	0	880	547	72	111				0	Content		-72	-111	12040615	3027644132
12057	09:26:12.092	00:00:12.057	723	-1024	-768	-1	-1	-1	-1	4	-1024	-768	-1	-1	-1	-1	4		0	0						Fix_sw.jpg	0	880	547	72	111				0	Content		-72	-111	12057194	3027660711
12074	09:26:12.109	00:00:12.073	724	-1024	-768	-1	-1	-1	-1	4	-1024	-768	-1	-1	-1	-1	4		0	0						Fix_sw.jpg	0	880	547	72	111				0	Content		-72	-111	12073851	3027677368
12091	09:26:12.126	00:00:12.090	725	-1024	-768	-1	-1	-1	-1	4	-1024	-768	-1	-1	-1	-1	4		0	0						Fix_sw.jpg	0	880	547	72	111				0	Content		-72	-111	12090519	3027694036
12107	09:26:12.142	00:00:12.107	726	-1024	-768	-1	-1	-1	-1	4	-1024	-768	-1	-1	-1	-1	4		0	0						Fix_sw.jpg	0	880	547	72	111				0	Content		-72	-111	12107254	3027710771
12124	09:26:12.159	00:00:12.123	727	-1024	-768	-1	-1	-1	-1	4	-1024	-768	-1	-1	-1	-1	4		0	0						Fix_sw.jpg	0	880	547	72	111				0	Content		-72	-111	12123816	3027727333
12141	09:26:12.176	00:00:12.140	728	-1024	-768	-1	-1	-1	-1	4	-1024	-768	-1	-1	-1	-1	4		0	0						Fix_sw.jpg	0	880	547	72	111				0	Content		-72	-111	12140692	3027744209
12157	09:26:12.192	00:00:12.157	729	-1024	-768	-1	-1	-1	-1	4	-1024	-768	-1	-1	-1	-1	4		0	0						Fix_sw.jpg	0	880	547	72	111				0	Content		-72	-111	12157360	3027760877
12174	09:26:12.209	00:00:12.174	730	-1024	-768	-1	-1	-1	-1	4	-1024	-768	-1	-1	-1	-1	4		0	0						Fix_sw.jpg	0	880	547	72	111				0	Content		-72	-111	12174028	3027777545
12191	09:26:12.226	00:00:12.191	731	-1024	-768	-1	-1	-1	-1	4	-1024	-768	-1	-1	-1	-1	4		0	0						Fix_sw.jpg	0	880	547	72	111				0	Content		-72	-111	12191041	3027794558
12208	09:26:12.243	00:00:12.207	732	-1024	-768	-1	-1	-1	-1	4	-1024	-768	-1	-1	-1	-1	4		0	0						Fix_sw.jpg	0	880	547	72	111				0	Content		-72	-111	12207709	3027811226
12224	09:26:12.259	00:00:12.224	733	-1024	-768	-1	-1	-1	-1	4	-1024	-768	-1	-1	-1	-1	4		0	0						Fix_sw.jpg	0	880	547	72	111				0	Content		-72	-111	12224376	3027827893
12242	09:26:12.277	00:00:12.241	734	-1024	-768	-1	-1	-1	-1	4	-1024	-768	-1	-1	-1	-1	4		0	0						Fix_sw.jpg	0	880	547	72	111				0	Content		-72	-111	12241658	3027845175
12258	09:26:12.293	00:00:12.258	735	-1024	-768	-1	-1	-1	-1	4	-1024	-768	-1	-1	-1	-1	4		0	0						Fix_sw.jpg	0	880	547	72	111				0	Content		-72	-111	12258326	3027861843
12276	09:26:12.311	00:00:12.275	736	-1024	-768	-1	-1	-1	-1	4	-1024	-768	-1	-1	-1	-1	4		0	0						Fix_sw.jpg	0	880	547	72	111				0	Content		-72	-111	12275575	3027879092
12290	09:26:12.325	00:00:12.290	737	-1024	-768	-1	-1	-1	-1	4	-1024	-768	-1	-1	-1	-1	4		0	0						Fix_sw.jpg	0	880	547	72	111				0	Content		-72	-111	12290434	3027893951
12307	09:26:12.342	00:00:12.307	738	-1024	-768	-1	-1	-1	-1	4	-1024	-768	-1	-1	-1	-1	4		0	0						Fix_sw.jpg	0	880	547	72	111				0	Content		-72	-111	12307059	3027910576
12324	09:26:12.359	00:00:12.323	739	-1024	-768	-1	-1	-1	-1	4	-1024	-768	-1	-1	-1	-1	4		0	0						Fix_sw.jpg	0	880	547	72	111				0	Content		-72	-111	12323727	3027927244
12340	09:26:12.375	00:00:12.340	740	-1024	-768	-1	-1	-1	-1	4	-1024	-768	-1	-1	-1	-1	4		0	0						Fix_sw.jpg	0	880	547	72	111				0	Content		-72	-111	12340398	3027943915
12357	09:26:12.392	00:00:12.357	741	-1024	-768	-1	-1	-1	-1	4	-1024	-768	-1	-1	-1	-1	4		0	0						Fix_sw.jpg	0	880	547	72	111				0	Content		-72	-111	12357066	3027960583
12374	09:26:12.409	00:00:12.373	742	-1024	-768	-1	-1	-1	-1	4	-1024	-768	-1	-1	-1	-1	4		0	0						Fix_sw.jpg	0	880	547	72	111				0	Content		-72	-111	12373733	3027977250
12375	09:26:12.410																				ImageEnd	16	0	0	Fix_sw.jpg
12390	09:26:12.425	00:00:12.390	743	-1024	-768	-1	-1	-1	-1	4	-1024	-768	-1	-1	-1	-1	4		0	0						No media	0	1024	768	0	0				0	Content		0	0	12390360	3027993877
12393	09:26:12.428																				ImageStart	8	0	0	StimuliFarbe_gruen_gelb.png
12407	09:26:12.442	00:00:12.407	744	-1024	-768	-1	-1	-1	-1	4	-1024	-768	-1	-1	-1	-1	4		0	0						StimuliFarbe_gruen_gelb.png	0	880	547	72	111				0	Content		-72	-111	12407054	3028010571
12424	09:26:12.459	00:00:12.423	745	-1024	-768	-1	-1	-1	-1	4	-1024	-768	-1	-1	-1	-1	4		0	0						StimuliFarbe_gruen_gelb.png	0	880	547	72	111				0	Content		-72	-111	12423680	3028027197
12441	09:26:12.476	00:00:12.440	746	-1024	-768	-1	-1	-1	-1	4	-1024	-768	-1	-1	-1	-1	4		0	0						StimuliFarbe_gruen_gelb.png	0	880	547	72	111				0	Content		-72	-111	12440723	3028044240
12457	09:26:12.492	00:00:12.457	747	-1024	-768	-1	-1	-1	-1	4	-1024	-768	-1	-1	-1	-1	4		0	0						StimuliFarbe_gruen_gelb.png	0	880	547	72	111				0	Content		-72	-111	12457391	3028060908
12474	09:26:12.509	00:00:12.474	748	-1024	-768	-1	-1	-1	-1	4	-1024	-768	-1	-1	-1	-1	4		0	0						StimuliFarbe_gruen_gelb.png	0	880	547	72	111				0	Content		-72	-111	12474059	3028077576
12492	09:26:12.527	00:00:12.491	749	-1024	-768	-1	-1	-1	-1	4	-1024	-768	-1	-1	-1	-1	4		0	0						StimuliFarbe_gruen_gelb.png	0	880	547	72	111				0	Content		-72	-111	12491563	3028095080
12509	09:26:12.544	00:00:12.508	750	-1024	-768	-1	-1	-1	-1	4	-1024	-768	-1	-1	-1	-1	4		0	0						StimuliFarbe_gruen_gelb.png	0	880	547	72	111				0	Content		-72	-111	12508799	3028112316
12524	09:26:12.559	00:00:12.523	751	-1024	-768	-1	-1	-1	-1	4	-1024	-768	-1	-1	-1	-1	4		0	0						StimuliFarbe_gruen_gelb.png	0	880	547	72	111				0	Content		-72	-111	12523674	3028127191
12540	09:26:12.575	00:00:12.540	752	-1024	-768	-1	-1	-1	-1	4	-1024	-768	-1	-1	-1	-1	4		0	0						StimuliFarbe_gruen_gelb.png	0	880	547	72	111				0	Content		-72	-111	12540174	3028143691
12557	09:26:12.592	00:00:12.556	753	-1024	-768	-1	-1	-1	-1	4	-1024	-768	-1	-1	-1	-1	4		0	0						StimuliFarbe_gruen_gelb.png	0	880	547	72	111				0	Content		-72	-111	12556891	3028160408
12574	09:26:12.609	00:00:12.573	754	-1024	-768	-1	-1	-1	-1	4	-1024	-768	-1	-1	-1	-1	4		0	0						StimuliFarbe_gruen_gelb.png	0	880	547	72	111				0	Content		-72	-111	12573559	3028177076
12590	09:26:12.625	00:00:12.590	755	-1024	-768	-1	-1	-1	-1	4	-1024	-768	-1	-1	-1	-1	4		0	0						StimuliFarbe_gruen_gelb.png	0	880	547	72	111				0	Content		-72	-111	12590246	3028193763
12607	09:26:12.642	00:00:12.606	756	-1024	-768	-1	-1	-1	-1	4	-1024	-768	-1	-1	-1	-1	4		0	0						StimuliFarbe_gruen_gelb.png	0	880	547	72	111				0	Content		-72	-111	12606914	3028210431
12624	09:26:12.659	00:00:12.623	757	-1024	-768	-1	-1	-1	-1	4	-1024	-768	-1	-1	-1	-1	4		0	0						StimuliFarbe_gruen_gelb.png	0	880	547	72	111				0	Content		-72	-111	12623542	3028227059
12640	09:26:12.675	00:00:12.640	758	-1024	-768	-1	-1	-1	-1	4	-1024	-768	-1	-1	-1	-1	4		0	0						StimuliFarbe_gruen_gelb.png	0	880	547	72	111				0	Content		-72	-111	12640210	3028243727
12657	09:26:12.692	00:00:12.656	759	-1024	-768	-1	-1	-1	-1	4	-1024	-768	-1	-1	-1	-1	4		0	0						StimuliFarbe_gruen_gelb.png	0	880	547	72	111				0	Content		-72	-111	12656878	3028260395
12674	09:26:12.709	00:00:12.673	760	-1024	-768	-1	-1	-1	-1	4	-1024	-768	-1	-1	-1	-1	4		0	0						StimuliFarbe_gruen_gelb.png	0	880	547	72	111				0	Content		-72	-111	12673525	3028277042
12690	09:26:12.725	00:00:12.690	761	-1024	-768	-1	-1	-1	-1	4	-1024	-768	-1	-1	-1	-1	4		0	0						StimuliFarbe_gruen_gelb.png	0	880	547	72	111				0	Content		-72	-111	12690192	3028293709
12707	09:26:12.742	00:00:12.706	762	-61,8972	465,8583	0,5494202	0,5229443	408,4321	3,084851	1	-29,62011	471,6705	0,5494651	0,5229324	408,4321	3,079037	3	0	-62	466						StimuliFarbe_gruen_gelb.png	0	880	547	72	111	-140	359	117	0	Content		-134	355	12706801	3028310318
12723	09:26:12.758	00:00:12.723	763	-1024	-768	-1	-1	-1	-1	4	-1024	-768	-1	-1	-1	-1	4	0	0	0						StimuliFarbe_gruen_gelb.png	0	880	547	72	111	-140	359	117	0	Content		-72	-111	12723418	3028326935
12740	09:26:12.775	00:00:12.740	764	-73,80724	485,9797	0,5623766	0,5279529	404,0282	3,079643	1	-42,5729	492,7117	0,5624224	0,5279407	404,0282	3,073514	3	0	-74	486						StimuliFarbe_gruen_gelb.png	0	880	547	72	111	-140	359	117	0	Content		-146	375	12740046	3028343563
12757	09:26:12.792	00:00:12.756	765	-113,1556	469,571	0,5649966	0,5317503	413,0733	3,191813	1	-92,18221	474,7012	0,5649552	0,531739	413,0733	3,190668	3	0	-113	470						StimuliFarbe_gruen_gelb.png	0	880	547	72	111	-140	359	117	0	Content		-185	359	12756792	3028360309
12773	09:26:12.808	00:00:12.773	766	-1024	-768	-1	-1	-1	-1	4	-1024	-768	-1	-1	-1	-1	4	0	0	0						StimuliFarbe_gruen_gelb.png	0	880	547	72	111	-140	359	117	0	Content		-72	-111	12773419	3028376936
12790	09:26:12.825	00:00:12.790	767	-1024	-768	-1	-1	-1	-1	4	-1024	-768	-1	-1	-1	-1	4	0	0	0						StimuliFarbe_gruen_gelb.png	0	880	547	72	111	-140	359	117	0	Content		-72	-111	12790106	3028393623
12807	09:26:12.842	00:00:12.806	768	-1024	-768	-1	-1	-1	-1	4	-1024	-768	-1	-1	-1	-1	4	0	0	0						StimuliFarbe_gruen_gelb.png	0	880	547	72	111	-140	359	117	0	Content		-72	-111	12806774	3028410291
12823	09:26:12.858	00:00:12.823	769	325,6042	639,6519	0,5775782	0,5323629	420,236	2,766499	3	384,0691	670,7911	0,5762916	0,5324079	396,2125	2,608515	1	1	384	671						StimuliFarbe_gruen_gelb.png	0	880	547	72	111	312	560	100	0	Content		312	560	12823417	3028426934
12840	09:26:12.875	00:00:12.840	770	-1024	-768	-1	-1	-1	-1	4	-1024	-768	-1	-1	-1	-1	4	1	0	0						StimuliFarbe_gruen_gelb.png	0	880	547	72	111	312	560	100	0	Content		-72	-111	12840042	3028443559
12857	09:26:12.892	00:00:12.856	771	56,11795	544,1863	0,5750731	0,5334713	420,236	3,474558	3	103,1694	560,5765	0,5767087	0,5334733	413,7947	3,410062	1	1	103	561						StimuliFarbe_gruen_gelb.png	0	880	547	72	111	312	560	100	0	Content		31	450	12856664	3028460181
12873	09:26:12.908	00:00:12.873	772	144,666	589,8127	0,5834462	0,5333357	420,236	3,557739	3	151,7866	589,7296	0,5865788	0,533279	429,3122	3,622457	1	1	152	590						StimuliFarbe_gruen_gelb.png	0	880	547	72	111	312	560	100	0	Content		80	479	12873413	3028476930
12890	09:26:12.925	00:00:12.890	773	-1024	-768	-1	-1	-1	-1	4	-1024	-768	-1	-1	-1	-1	4	1	0	0						StimuliFarbe_gruen_gelb.png	0	880	547	72	111	312	560	100	0	Content		-72	-111	12890040	3028493557
12907	09:26:12.942	00:00:12.906	774	384,5843	674,4343	0,5835867	0,5328191	420,236	3,502731	3	419,2896	697,854	0,5763493	0,5329146	401,0566	3,340003	1	1	419	698						StimuliFarbe_gruen_gelb.png	0	880	547	72	111	312	560	100	0	Content		347	587	12906661	3028510178
12923	09:26:12.958	00:00:12.923	775	-1024	-768	-1	-1	-1	-1	4	-1024	-768	-1	-1	-1	-1	4	2	0	0						StimuliFarbe_gruen_gelb.png	0	880	547	72	111	502	620	250	0	Content		-72	-111	12923286	3028526803
12940	09:26:12.975	00:00:12.940	776	518,8302	716,3469	0,5835413	0,5308788	420,236	3,503565	3	573,8761	733,5673	0,5817916	0,5308938	415,2326	3,442911	1	2	574	734						StimuliFarbe_gruen_gelb.png	0	880	547	72	111	502	620	250	0	Content		502	623	12940036	3028543553
12957	09:26:12.992	00:00:12.956	777	-1024	-768	-1	-1	-1	-1	4	-1024	-768	-1	-1	-1	-1	4	2	0	0						StimuliFarbe_gruen_gelb.png	0	880	547	72	111	502	620	250	0	Content		-72	-111	12956658	3028560175
12973	09:26:13.008	00:00:12.973	778	-1024	-768	-1	-1	-1	-1	4	-1024	-768	-1	-1	-1	-1	4	2	0	0						StimuliFarbe_gruen_gelb.png	0	880	547	72	111	502	620	250	0	Content		-72	-111	12973284	3028576801
12990	09:26:13.025	00:00:12.989	779	-1024	-768	-1	-1	-1	-1	4	-1024	-768	-1	-1	-1	-1	4	2	0	0						StimuliFarbe_gruen_gelb.png	0	880	547	72	111	502	620	250	0	Content		-72	-111	12989903	3028593420
13007	09:26:13.042	00:00:13.006	780	-1024	-768	-1	-1	-1	-1	4	-1024	-768	-1	-1	-1	-1	4	2	0	0						StimuliFarbe_gruen_gelb.png	0	880	547	72	111	502	620	250	0	Content		-72	-111	13006653	3028610170
13023	09:26:13.058	00:00:13.023	781	480,7035	715,4996	0,5757861	0,5217615	415,2326	3,562062	3	536,8178	730,539	0,5758645	0,5217584	415,2326	3,538708	1	2	537	731						StimuliFarbe_gruen_gelb.png	0	880	547	72	111	502	620	250	0	Content		465	620	13023277	3028626794
13040	09:26:13.075	00:00:13.039	782	480,7035	715,4996	0,5783815	0,5224776	429,5331	3,562062	3	536,8178	730,539	0,5783815	0,5224776	429,5331	3,538708	1	2	537	731						StimuliFarbe_gruen_gelb.png	0	880	547	72	111	502	620	250	0	Content		465	620	13039899	3028643416
13057	09:26:13.092	00:00:13.056	783	491,2036	724,2736	0,5614945	0,523506	429,5331	3,555943	3	559,6334	740,7274	0,561534	0,5235033	429,5331	3,532536	1	2	560	741						StimuliFarbe_gruen_gelb.png	0	880	547	72	111	502	620	250	0	Content		488	630	13056552	3028660069
13073	09:26:13.108	00:00:13.073	784	-1024	-768	-1	-1	-1	-1	4	-1024	-768	-1	-1	-1	-1	4	2	0	0						StimuliFarbe_gruen_gelb.png	0	880	547	72	111	502	620	250	0	Content		-72	-111	13073292	3028676809
13090	09:26:13.125	00:00:13.089	785	-1024	-768	-1	-1	-1	-1	4	-1024	-768	-1	-1	-1	-1	4	2	0	0						StimuliFarbe_gruen_gelb.png	0	880	547	72	111	502	620	250	0	Content		-72	-111	13089900	3028693417
13107	09:26:13.142	00:00:13.106	786	546,7782	715,3729	0,5576524	0,5249416	436,9628	3,677428	3	620,3752	731,3136	0,5576907	0,5249389	436,9628	3,653477	1	2	620	731						StimuliFarbe_gruen_gelb.png	0	880	547	72	111	502	620	250	0	Content		548	620	13106523	3028710040
13123	09:26:13.158	00:00:13.123	787	-1024	-768	-1	-1	-1	-1	4	-1024	-768	-1	-1	-1	-1	4	2	0	0						StimuliFarbe_gruen_gelb.png	0	880	547	72	111	502	620	250	0	Content		-72	-111	13123164	3028726681
13140	09:26:13.175	00:00:13.139	788	545,5248	701,5405	0,5562776	0,5280051	436,9628	3,636464	3	618,7872	716,4573	0,556316	0,5280024	436,9628	3,612984	1	2	619	716						StimuliFarbe_gruen_gelb.png	0	880	547	72	111	502	620	250	0	Content		547	605	13139894	3028743411
13157	09:26:13.192	00:00:13.156	789	522,6098	755,6347	0,5737649	0,5306925	436,9628	3,550785	3	585,4401	774,6879	0,573837	0,5306897	436,9628	3,52701	1	2	585	775						StimuliFarbe_gruen_gelb.png	0	880	547	72	111	502	620	250	0	Content		513	664	13156516	3028760033
13173	09:26:13.208	00:00:13.173	790	-1024	-768	-1	-1	-1	-1	4	-1024	-768	-1	-1	-1	-1	4		0	0						StimuliFarbe_gruen_gelb.png	0	880	547	72	111				0	Content		-72	-111	13173139	3028776656
13190	09:26:13.225	00:00:13.189	791	-1024	-768	-1	-1	-1	-1	4	-1024	-768	-1	-1	-1	-1	4		0	0						StimuliFarbe_gruen_gelb.png	0	880	547	72	111				0	Content		-72	-111	13189761	3028793278
13207	09:26:13.242	00:00:13.206	792	-1024	-768	-1	-1	-1	-1	4	-1024	-768	-1	-1	-1	-1	4		0	0						StimuliFarbe_gruen_gelb.png	0	880	547	72	111				0	Content		-72	-111	13206509	3028810026
13223	09:26:13.258	00:00:13.223	793	-1024	-768	-1	-1	-1	-1	4	-1024	-768	-1	-1	-1	-1	4		0	0						StimuliFarbe_gruen_gelb.png	0	880	547	72	111				0	Content		-72	-111	13223130	3028826647
13240	09:26:13.275	00:00:13.239	794	-1024	-768	-1	-1	-1	-1	4	-1024	-768	-1	-1	-1	-1	4		0	0						StimuliFarbe_gruen_gelb.png	0	880	547	72	111				0	Content		-72	-111	13239753	3028843270
13256	09:26:13.291	00:00:13.256	795	-1024	-768	-1	-1	-1	-1	4	-1024	-768	-1	-1	-1	-1	4		0	0						StimuliFarbe_gruen_gelb.png	0	880	547	72	111				0	Content		-72	-111	13256375	3028859892
13273	09:26:13.308	00:00:13.273	796	-1024	-768	-1	-1	-1	-1	4	-1024	-768	-1	-1	-1	-1	4		0	0						StimuliFarbe_gruen_gelb.png	0	880	547	72	111				0	Content		-72	-111	13273122	3028876639
13290	09:26:13.325	00:00:13.289	797	-1024	-768	-1	-1	-1	-1	4	-1024	-768	-1	-1	-1	-1	4		0	0						StimuliFarbe_gruen_gelb.png	0	880	547	72	111				0	Content		-72	-111	13289744	3028893261
13306	09:26:13.341	00:00:13.306	798	-1024	-768	-1	-1	-1	-1	4	-1024	-768	-1	-1	-1	-1	4		0	0						StimuliFarbe_gruen_gelb.png	0	880	547	72	111				0	Content		-72	-111	13306367	3028909884
13323	09:26:13.358	00:00:13.322	799	-1024	-768	-1	-1	-1	-1	4	-1024	-768	-1	-1	-1	-1	4		0	0						StimuliFarbe_gruen_gelb.png	0	880	547	72	111				0	Content		-72	-111	13322991	3028926508
13340	09:26:13.375	00:00:13.339	800	-1024	-768	-1	-1	-1	-1	4	-1024	-768	-1	-1	-1	-1	4		0	0						StimuliFarbe_gruen_gelb.png	0	880	547	72	111				0	Content		-72	-111	13339740	3028943257
13356	09:26:13.391	00:00:13.356	801	-1024	-768	-1	-1	-1	-1	4	-1024	-768	-1	-1	-1	-1	4		0	0						StimuliFarbe_gruen_gelb.png	0	880	547	72	111				0	Content		-72	-111	13356362	3028959879
13373	09:26:13.408	00:00:13.372	802	-1024	-768	-1	-1	-1	-1	4	-1024	-768	-1	-1	-1	-1	4		0	0						StimuliFarbe_gruen_gelb.png	0	880	547	72	111				0	Content		-72	-111	13372986	3028976503
13390	09:26:13.425	00:00:13.389	803	-1024	-768	-1	-1	-1	-1	4	-1024	-768	-1	-1	-1	-1	4		0	0						StimuliFarbe_gruen_gelb.png	0	880	547	72	111				0	Content		-72	-111	13389608	3028993125
13406	09:26:13.441	00:00:13.406	804	-1024	-768	-1	-1	-1	-1	4	-1024	-768	-1	-1	-1	-1	4		0	0						StimuliFarbe_gruen_gelb.png	0	880	547	72	111				0	Content		-72	-111	13406295	3029009812
13423	09:26:13.458	00:00:13.422	805	-1024	-768	-1	-1	-1	-1	4	-1024	-768	-1	-1	-1	-1	4		0	0						StimuliFarbe_gruen_gelb.png	0	880	547	72	111				0	Content		-72	-111	13422963	3029026480
13440	09:26:13.475	00:00:13.439	806	-1024	-768	-1	-1	-1	-1	4	-1024	-768	-1	-1	-1	-1	4		0	0						StimuliFarbe_gruen_gelb.png	0	880	547	72	111				0	Content		-72	-111	13439606	3029043123
13456	09:26:13.491	00:00:13.456	807	-1024	-768	-1	-1	-1	-1	4	-1024	-768	-1	-1	-1	-1	4		0	0						StimuliFarbe_gruen_gelb.png	0	880	547	72	111				0	Content		-72	-111	13456231	3029059748
13473	09:26:13.508	00:00:13.472	808	-1024	-768	-1	-1	-1	-1	4	-1024	-768	-1	-1	-1	-1	4		0	0						StimuliFarbe_gruen_gelb.png	0	880	547	72	111				0	Content		-72	-111	13472977	3029076494
13490	09:26:13.525	00:00:13.489	809	-1024	-768	-1	-1	-1	-1	4	-1024	-768	-1	-1	-1	-1	4		0	0						StimuliFarbe_gruen_gelb.png	0	880	547	72	111				0	Content		-72	-111	13489663	3029093180
13506	09:26:13.541	00:00:13.506	810	-1024	-768	-1	-1	-1	-1	4	-1024	-768	-1	-1	-1	-1	4		0	0						StimuliFarbe_gruen_gelb.png	0	880	547	72	111				0	Content		-72	-111	13506331	3029109848
13523	09:26:13.558	00:00:13.522	811	-1024	-768	-1	-1	-1	-1	4	-1024	-768	-1	-1	-1	-1	4		0	0						StimuliFarbe_gruen_gelb.png	0	880	547	72	111				0	Content		-72	-111	13522999	3029126516
13540	09:26:13.575	00:00:13.539	812	-1024	-768	-1	-1	-1	-1	4	-1024	-768	-1	-1	-1	-1	4		0	0						StimuliFarbe_gruen_gelb.png	0	880	547	72	111				0	Content		-72	-111	13539618	3029143135
13556	09:26:13.591	00:00:13.556	813	-1024	-768	-1	-1	-1	-1	4	-1024	-768	-1	-1	-1	-1	4		0	0						StimuliFarbe_gruen_gelb.png	0	880	547	72	111				0	Content		-72	-111	13556286	3029159803
13573	09:26:13.608	00:00:13.572	814	-1024	-768	-1	-1	-1	-1	4	-1024	-768	-1	-1	-1	-1	4		0	0						StimuliFarbe_gruen_gelb.png	0	880	547	72	111				0	Content		-72	-111	13572954	3029176471
13590	09:26:13.625	00:00:13.589	815	-1024	-768	-1	-1	-1	-1	4	-1024	-768	-1	-1	-1	-1	4		0	0						StimuliFarbe_gruen_gelb.png	0	880	547	72	111				0	Content		-72	-111	13589600	3029193117
13606	09:26:13.641	00:00:13.606	816	-1024	-768	-1	-1	-1	-1	4	-1024	-768	-1	-1	-1	-1	4		0	0						StimuliFarbe_gruen_gelb.png	0	880	547	72	111				0	Content		-72	-111	13606224	3029209741
13623	09:26:13.658	00:00:13.623	817	-1024	-768	-1	-1	-1	-1	4	-1024	-768	-1	-1	-1	-1	4		0	0						StimuliFarbe_gruen_gelb.png	0	880	547	72	111				0	Content		-72	-111	13623265	3029226782
13640	09:26:13.675	00:00:13.639	818	-1024	-768	-1	-1	-1	-1	4	-1024	-768	-1	-1	-1	-1	4		0	0						StimuliFarbe_gruen_gelb.png	0	880	547	72	111				0	Content		-72	-111	13639933	3029243450
13657	09:26:13.692	00:00:13.656	819	-1024	-768	-1	-1	-1	-1	4	-1024	-768	-1	-1	-1	-1	4		0	0						StimuliFarbe_gruen_gelb.png	0	880	547	72	111				0	Content		-72	-111	13656601	3029260118
13674	09:26:13.709	00:00:13.674	820	-1024	-768	-1	-1	-1	-1	4	-1024	-768	-1	-1	-1	-1	4		0	0						StimuliFarbe_gruen_gelb.png	0	880	547	72	111				0	Content		-72	-111	13674094	3029277611
13690	09:26:13.725	00:00:13.690	821	-1024	-768	-1	-1	-1	-1	4	-1024	-768	-1	-1	-1	-1	4		0	0						StimuliFarbe_gruen_gelb.png	0	880	547	72	111				0	Content		-72	-111	13690126	3029293643
13707	09:26:13.742	00:00:13.706	822	-1024	-768	-1	-1	-1	-1	4	-1024	-768	-1	-1	-1	-1	4		0	0						StimuliFarbe_gruen_gelb.png	0	880	547	72	111				0	Content		-72	-111	13706794	3029310311
13723	09:26:13.758	00:00:13.722	823	-1024	-768	-1	-1	-1	-1	4	-1024	-768	-1	-1	-1	-1	4		0	0						StimuliFarbe_gruen_gelb.png	0	880	547	72	111				0	Content		-72	-111	13722793	3029326310
13740	09:26:13.775	00:00:13.739	824	-1024	-768	-1	-1	-1	-1	4	-1024	-768	-1	-1	-1	-1	4		0	0						StimuliFarbe_gruen_gelb.png	0	880	547	72	111				0	Content		-72	-111	13739541	3029343058
13756	09:26:13.791	00:00:13.756	825	-1024	-768	-1	-1	-1	-1	4	-1024	-768	-1	-1	-1	-1	4		0	0						StimuliFarbe_gruen_gelb.png	0	880	547	72	111				0	Content		-72	-111	13756167	3029359684
13773	09:26:13.808	00:00:13.772	826	-1024	-768	-1	-1	-1	-1	4	-1024	-768	-1	-1	-1	-1	4		0	0						StimuliFarbe_gruen_gelb.png	0	880	547	72	111				0	Content		-72	-111	13772789	3029376306
13789	09:26:13.824	00:00:13.789	827	-1024	-768	-1	-1	-1	-1	4	-1024	-768	-1	-1	-1	-1	4		0	0						StimuliFarbe_gruen_gelb.png	0	880	547	72	111				0	Content		-72	-111	13789411	3029392928
13806	09:26:13.841	00:00:13.806	828	-1024	-768	-1	-1	-1	-1	4	-1024	-768	-1	-1	-1	-1	4		0	0						StimuliFarbe_gruen_gelb.png	0	880	547	72	111				0	Content		-72	-111	13806162	3029409679
13823	09:26:13.858	00:00:13.822	829	-1024	-768	-1	-1	-1	-1	4	-1024	-768	-1	-1	-1	-1	4		0	0						StimuliFarbe_gruen_gelb.png	0	880	547	72	111				0	Content		-72	-111	13822784	3029426301
13839	09:26:13.874	00:00:13.839	830	-1024	-768	-1	-1	-1	-1	4	-1024	-768	-1	-1	-1	-1	4		0	0						StimuliFarbe_gruen_gelb.png	0	880	547	72	111				0	Content		-72	-111	13839408	3029442925
13856	09:26:13.891	00:00:13.856	831	-1024	-768	-1	-1	-1	-1	4	-1024	-768	-1	-1	-1	-1	4		0	0						StimuliFarbe_gruen_gelb.png	0	880	547	72	111				0	Content		-72	-111	13856035	3029459552
13873	09:26:13.908	00:00:13.872	832	-1024	-768	-1	-1	-1	-1	4	-1024	-768	-1	-1	-1	-1	4		0	0						StimuliFarbe_gruen_gelb.png	0	880	547	72	111				0	Content		-72	-111	13872786	3029476303
13889	09:26:13.924	00:00:13.889	833	-1024	-768	-1	-1	-1	-1	4	-1024	-768	-1	-1	-1	-1	4		0	0						StimuliFarbe_gruen_gelb.png	0	880	547	72	111				0	Content		-72	-111	13889410	3029492927
13906	09:26:13.941	00:00:13.906	834	-1024	-768	-1	-1	-1	-1	4	-1024	-768	-1	-1	-1	-1	4		0	0						StimuliFarbe_gruen_gelb.png	0	880	547	72	111				0	Content		-72	-111	13906036	3029509553
13923	09:26:13.958	00:00:13.922	835	-1024	-768	-1	-1	-1	-1	4	-1024	-768	-1	-1	-1	-1	4		0	0						StimuliFarbe_gruen_gelb.png	0	880	547	72	111				0	Content		-72	-111	13922659	3029526176
13939	09:26:13.974	00:00:13.939	836	-1024	-768	-1	-1	-1	-1	4	-1024	-768	-1	-1	-1	-1	4		0	0						StimuliFarbe_gruen_gelb.png	0	880	547	72	111				0	Content		-72	-111	13939408	3029542925
13956	09:26:13.991	00:00:13.956	837	-1024	-768	-1	-1	-1	-1	4	-1024	-768	-1	-1	-1	-1	4		0	0						StimuliFarbe_gruen_gelb.png	0	880	547	72	111				0	Content		-72	-111	13956035	3029559552
13973	09:26:14.008	00:00:13.972	838	-1024	-768	-1	-1	-1	-1	4	-1024	-768	-1	-1	-1	-1	4		0	0						StimuliFarbe_gruen_gelb.png	0	880	547	72	111				0	Content		-72	-111	13972655	3029576172
13989	09:26:14.024	00:00:13.989	839	-1024	-768	-1	-1	-1	-1	4	-1024	-768	-1	-1	-1	-1	4		0	0						StimuliFarbe_gruen_gelb.png	0	880	547	72	111				0	Content		-72	-111	13989293	3029592810
14006	09:26:14.041	00:00:14.006	840	-1024	-768	-1	-1	-1	-1	4	-1024	-768	-1	-1	-1	-1	4		0	0						StimuliFarbe_gruen_gelb.png	0	880	547	72	111				0	Content		-72	-111	14006029	3029609546
14023	09:26:14.058	00:00:14.022	841	-1024	-768	-1	-1	-1	-1	4	-1024	-768	-1	-1	-1	-1	4		0	0						StimuliFarbe_gruen_gelb.png	0	880	547	72	111				0	Content		-72	-111	14022655	3029626172
14039	09:26:14.074	00:00:14.039	842	-1024	-768	-1	-1	-1	-1	4	-1024	-768	-1	-1	-1	-1	4		0	0						StimuliFarbe_gruen_gelb.png	0	880	547	72	111				0	Content		-72	-111	14039289	3029642806
14056	09:26:14.091	00:00:14.055	843	-1024	-768	-1	-1	-1	-1	4	-1024	-768	-1	-1	-1	-1	4		0	0						StimuliFarbe_gruen_gelb.png	0	880	547	72	111				0	Content		-72	-111	14055905	3029659422
14073	09:26:14.108	00:00:14.072	844	-1024	-768	-1	-1	-1	-1	4	-1024	-768	-1	-1	-1	-1	4		0	0						StimuliFarbe_gruen_gelb.png	0	880	547	72	111				0	Content		-72	-111	14072655	3029676172
14089	09:26:14.124	00:00:14.089	845	-1024	-768	-1	-1	-1	-1	4	-1024	-768	-1	-1	-1	-1	4		0	0						StimuliFarbe_gruen_gelb.png	0	880	547	72	111				0	Content		-72	-111	14089308	3029692825
14106	09:26:14.141	00:00:14.106	846	-1024	-768	-1	-1	-1	-1	4	-1024	-768	-1	-1	-1	-1	4		0	0						StimuliFarbe_gruen_gelb.png	0	880	547	72	111				0	Content		-72	-111	14106028	3029709545
14123	09:26:14.158	00:00:14.122	847	-1024	-768	-1	-1	-1	-1	4	-1024	-768	-1	-1	-1	-1	4		0	0						StimuliFarbe_gruen_gelb.png	0	880	547	72	111				0	Content		-72	-111	14122651	3029726168
14139	09:26:14.174	00:00:14.139	848	-1024	-768	-1	-1	-1	-1	4	-1024	-768	-1	-1	-1	-1	4		0	0						StimuliFarbe_gruen_gelb.png	0	880	547	72	111				0	Content		-72	-111	14139321	3029742838
14156	09:26:14.191	00:00:14.155	849	-1024	-768	-1	-1	-1	-1	4	-1024	-768	-1	-1	-1	-1	4		0	0						StimuliFarbe_gruen_gelb.png	0	880	547	72	111				0	Content		-72	-111	14155897	3029759414
14173	09:26:14.208	00:00:14.173	850	-1024	-768	-1	-1	-1	-1	4	-1024	-768	-1	-1	-1	-1	4		0	0						StimuliFarbe_gruen_gelb.png	0	880	547	72	111				0	Content		-72	-111	14173091	3029776608
14190	09:26:14.225	00:00:14.190	851	-1024	-768	-1	-1	-1	-1	4	-1024	-768	-1	-1	-1	-1	4		0	0						StimuliFarbe_gruen_gelb.png	0	880	547	72	111				0	Content		-72	-111	14190465	3029793982
14208	09:26:14.243	00:00:14.207	852	-1024	-768	-1	-1	-1	-1	4	-1024	-768	-1	-1	-1	-1	4		0	0						StimuliFarbe_gruen_gelb.png	0	880	547	72	111				0	Content		-72	-111	14207712	3029811229
14223	09:26:14.258	00:00:14.222	853	-1024	-768	-1	-1	-1	-1	4	-1024	-768	-1	-1	-1	-1	4		0	0						StimuliFarbe_gruen_gelb.png	0	880	547	72	111				0	Content		-72	-111	14222517	3029826034
14239	09:26:14.274	00:00:14.239	854	-1024	-768	-1	-1	-1	-1	4	-1024	-768	-1	-1	-1	-1	4		0	0						StimuliFarbe_gruen_gelb.png	0	880	547	72	111				0	Content		-72	-111	14239272	3029842789
14256	09:26:14.291	00:00:14.255	855	-1024	-768	-1	-1	-1	-1	4	-1024	-768	-1	-1	-1	-1	4		0	0						StimuliFarbe_gruen_gelb.png	0	880	547	72	111				0	Content		-72	-111	14255887	3029859404
14273	09:26:14.308	00:00:14.272	856	-1024	-768	-1	-1	-1	-1	4	-1024	-768	-1	-1	-1	-1	4		0	0						StimuliFarbe_gruen_gelb.png	0	880	547	72	111				0	Content		-72	-111	14272509	3029876026
14289	09:26:14.324	00:00:14.289	857	-1024	-768	-1	-1	-1	-1	4	-1024	-768	-1	-1	-1	-1	4		0	0						StimuliFarbe_gruen_gelb.png	0	880	547	72	111				0	Content		-72	-111	14289131	3029892648
14306	09:26:14.341	00:00:14.305	858	-1024	-768	-1	-1	-1	-1	4	-1024	-768	-1	-1	-1	-1	4		0	0						StimuliFarbe_gruen_gelb.png	0	880	547	72	111				0	Content		-72	-111	14305755	3029909272
14323	09:26:14.358	00:00:14.322	859	-1024	-768	-1	-1	-1	-1	4	-1024	-768	-1	-1	-1	-1	4		0	0						StimuliFarbe_gruen_gelb.png	0	880	547	72	111				0	Content		-72	-111	14322948	3029926465
14340	09:26:14.375	00:00:14.340	860	-1024	-768	-1	-1	-1	-1	4	-1024	-768	-1	-1	-1	-1	4		0	0						StimuliFarbe_gruen_gelb.png	0	880	547	72	111				0	Content		-72	-111	14340322	3029943839
14358	09:26:14.393	00:00:14.357	861	-1024	-768	-1	-1	-1	-1	4	-1024	-768	-1	-1	-1	-1	4		0	0						StimuliFarbe_gruen_gelb.png	0	880	547	72	111				0	Content		-72	-111	14357569	3029961086
14372	09:26:14.407	00:00:14.372	862	-1024	-768	-1	-1	-1	-1	4	-1024	-768	-1	-1	-1	-1	4		0	0						StimuliFarbe_gruen_gelb.png	0	880	547	72	111				0	Content		-72	-111	14372372	3029975889
14389	09:26:14.424	00:00:14.389	863	-1024	-768	-1	-1	-1	-1	4	-1024	-768	-1	-1	-1	-1	4		0	0						StimuliFarbe_gruen_gelb.png	0	880	547	72	111				0	Content		-72	-111	14389121	3029992638
14406	09:26:14.441	00:00:14.405	864	-1024	-768	-1	-1	-1	-1	4	-1024	-768	-1	-1	-1	-1	4		0	0						StimuliFarbe_gruen_gelb.png	0	880	547	72	111				0	Content		-72	-111	14405744	3030009261
14422	09:26:14.457	00:00:14.422	865	-1024	-768	-1	-1	-1	-1	4	-1024	-768	-1	-1	-1	-1	4		0	0						StimuliFarbe_gruen_gelb.png	0	880	547	72	111				0	Content		-72	-111	14422370	3030025887
14439	09:26:14.474	00:00:14.438	866	-1024	-768	-1	-1	-1	-1	4	-1024	-768	-1	-1	-1	-1	4		0	0						StimuliFarbe_gruen_gelb.png	0	880	547	72	111				0	Content		-72	-111	14438995	3030042512
14456	09:26:14.491	00:00:14.455	867	-1024	-768	-1	-1	-1	-1	4	-1024	-768	-1	-1	-1	-1	4		0	0						StimuliFarbe_gruen_gelb.png	0	880	547	72	111				0	Content		-72	-111	14455619	3030059136
14473	09:26:14.508	00:00:14.472	868	-1024	-768	-1	-1	-1	-1	4	-1024	-768	-1	-1	-1	-1	4		0	0						StimuliFarbe_gruen_gelb.png	0	880	547	72	111				0	Content		-72	-111	14472814	3030076331
14490	09:26:14.525	00:00:14.490	869	-1024	-768	-1	-1	-1	-1	4	-1024	-768	-1	-1	-1	-1	4		0	0						StimuliFarbe_gruen_gelb.png	0	880	547	72	111				0	Content		-72	-111	14490191	3030093708
14508	09:26:14.543	00:00:14.507	870	-1024	-768	-1	-1	-1	-1	4	-1024	-768	-1	-1	-1	-1	4		0	0						StimuliFarbe_gruen_gelb.png	0	880	547	72	111				0	Content		-72	-111	14507564	3030111081
14522	09:26:14.557	00:00:14.522	871	-1024	-768	-1	-1	-1	-1	4	-1024	-768	-1	-1	-1	-1	4		0	0						StimuliFarbe_gruen_gelb.png	0	880	547	72	111				0	Content		-72	-111	14522366	3030125883
14539	09:26:14.574	00:00:14.538	872	-1024	-768	-1	-1	-1	-1	4	-1024	-768	-1	-1	-1	-1	4		0	0						StimuliFarbe_gruen_gelb.png	0	880	547	72	111				0	Content		-72	-111	14538991	3030142508
14556	09:26:14.591	00:00:14.555	873	-1024	-768	-1	-1	-1	-1	4	-1024	-768	-1	-1	-1	-1	4		0	0						StimuliFarbe_gruen_gelb.png	0	880	547	72	111				0	Content		-72	-111	14555737	3030159254
14572	09:26:14.607	00:00:14.572	874	-1024	-768	-1	-1	-1	-1	4	-1024	-768	-1	-1	-1	-1	4		0	0						StimuliFarbe_gruen_gelb.png	0	880	547	72	111				0	Content		-72	-111	14572361	3030175878
14589	09:26:14.624	00:00:14.588	875	-1024	-768	-1	-1	-1	-1	4	-1024	-768	-1	-1	-1	-1	4		0	0						StimuliFarbe_gruen_gelb.png	0	880	547	72	111				0	Content		-72	-111	14588984	3030192501
14606	09:26:14.641	00:00:14.605	876	-1024	-768	-1	-1	-1	-1	4	-1024	-768	-1	-1	-1	-1	4		0	0						StimuliFarbe_gruen_gelb.png	0	880	547	72	111				0	Content		-72	-111	14605607	3030209124
14623	09:26:14.658	00:00:14.622	877	-1024	-768	-1	-1	-1	-1	4	-1024	-768	-1	-1	-1	-1	4		0	0						StimuliFarbe_gruen_gelb.png	0	880	547	72	111				0	Content		-72	-111	14622676	3030226193
14640	09:26:14.675	00:00:14.640	878	-1024	-768	-1	-1	-1	-1	4	-1024	-768	-1	-1	-1	-1	4		0	0						StimuliFarbe_gruen_gelb.png	0	880	547	72	111				0	Content		-72	-111	14640050	3030243567
14657	09:26:14.692	00:00:14.657	879	-1024	-768	-1	-1	-1	-1	4	-1024	-768	-1	-1	-1	-1	4		0	0						StimuliFarbe_gruen_gelb.png	0	880	547	72	111				0	Content		-72	-111	14657423	3030260940
14672	09:26:14.707	00:00:14.672	880	-1024	-768	-1	-1	-1	-1	4	-1024	-768	-1	-1	-1	-1	4		0	0						StimuliFarbe_gruen_gelb.png	0	880	547	72	111				0	Content		-72	-111	14672228	3030275745
14689	09:26:14.724	00:00:14.688	881	-1024	-768	-1	-1	-1	-1	4	-1024	-768	-1	-1	-1	-1	4		0	0						StimuliFarbe_gruen_gelb.png	0	880	547	72	111				0	Content		-72	-111	14688851	3030292368
14706	09:26:14.741	00:00:14.705	882	-1024	-768	-1	-1	-1	-1	4	-1024	-768	-1	-1	-1	-1	4		0	0						StimuliFarbe_gruen_gelb.png	0	880	547	72	111				0	Content		-72	-111	14705595	3030309112
14722	09:26:14.757	00:00:14.722	883	-1024	-768	-1	-1	-1	-1	4	-1024	-768	-1	-1	-1	-1	4		0	0						StimuliFarbe_gruen_gelb.png	0	880	547	72	111				0	Content		-72	-111	14722218	3030325735
14739	09:26:14.774	00:00:14.738	884	-1024	-768	-1	-1	-1	-1	4	-1024	-768	-1	-1	-1	-1	4		0	0						StimuliFarbe_gruen_gelb.png	0	880	547	72	111				0	Content		-72	-111	14738844	3030342361
14755	09:26:14.790	00:00:14.755	885	-1024	-768	-1	-1	-1	-1	4	-1024	-768	-1	-1	-1	-1	4		0	0						StimuliFarbe_gruen_gelb.png	0	880	547	72	111				0	Content		-72	-111	14755467	3030358984
14773	09:26:14.808	00:00:14.772	886	-1024	-768	-1	-1	-1	-1	4	-1024	-768	-1	-1	-1	-1	4		0	0						StimuliFarbe_gruen_gelb.png	0	880	547	72	111				0	Content		-72	-111	14772661	3030376178
14790	09:26:14.825	00:00:14.790	887	-1024	-768	-1	-1	-1	-1	4	-1024	-768	-1	-1	-1	-1	4		0	0						StimuliFarbe_gruen_gelb.png	0	880	547	72	111				0	Content		-72	-111	14790035	3030393552
14807	09:26:14.842	00:00:14.807	888	-1024	-768	-1	-1	-1	-1	4	-1024	-768	-1	-1	-1	-1	4		0	0						StimuliFarbe_gruen_gelb.png	0	880	547	72	111				0	Content		-72	-111	14807282	3030410799
14822	09:26:14.857	00:00:14.822	889	-1024	-768	-1	-1	-1	-1	4	-1024	-768	-1	-1	-1	-1	4		0	0						StimuliFarbe_gruen_gelb.png	0	880	547	72	111				0	Content		-72	-111	14822087	3030425604
14839	09:26:14.874	00:00:14.838	890	-1024	-768	-1	-1	-1	-1	4	-1024	-768	-1	-1	-1	-1	4		0	0						StimuliFarbe_gruen_gelb.png	0	880	547	72	111				0	Content		-72	-111	14838837	3030442354
14855	09:26:14.890	00:00:14.855	891	-1024	-768	-1	-1	-1	-1	4	-1024	-768	-1	-1	-1	-1	4		0	0						StimuliFarbe_gruen_gelb.png	0	880	547	72	111				0	Content		-72	-111	14855384	3030458901
14872	09:26:14.907	00:00:14.872	892	-1024	-768	-1	-1	-1	-1	4	-1024	-768	-1	-1	-1	-1	4		0	0						StimuliFarbe_gruen_gelb.png	0	880	547	72	111				0	Content		-72	-111	14872132	3030475649
14889	09:26:14.924	00:00:14.888	893	-1024	-768	-1	-1	-1	-1	4	-1024	-768	-1	-1	-1	-1	4		0	0						StimuliFarbe_gruen_gelb.png	0	880	547	72	111				0	Content		-72	-111	14888626	3030492143
14905	09:26:14.940	00:00:14.905	894	-1024	-768	-1	-1	-1	-1	4	-1024	-768	-1	-1	-1	-1	4		0	0						StimuliFarbe_gruen_gelb.png	0	880	547	72	111				0	Content		-72	-111	14905250	3030508767
14922	09:26:14.957	00:00:14.922	895	-1024	-768	-1	-1	-1	-1	4	-1024	-768	-1	-1	-1	-1	4		0	0						StimuliFarbe_gruen_gelb.png	0	880	547	72	111				0	Content		-72	-111	14922444	3030525961
14940	09:26:14.975	00:00:14.939	896	-1024	-768	-1	-1	-1	-1	4	-1024	-768	-1	-1	-1	-1	4		0	0						StimuliFarbe_gruen_gelb.png	0	880	547	72	111				0	Content		-72	-111	14939818	3030543335
14957	09:26:14.992	00:00:14.957	897	-1024	-768	-1	-1	-1	-1	4	-1024	-768	-1	-1	-1	-1	4		0	0						StimuliFarbe_gruen_gelb.png	0	880	547	72	111				0	Content		-72	-111	14957080	3030560597
14972	09:26:15.007	00:00:14.971	898	-1024	-768	-1	-1	-1	-1	4	-1024	-768	-1	-1	-1	-1	4		0	0						StimuliFarbe_gruen_gelb.png	0	880	547	72	111				0	Content		-72	-111	14971996	3030575513
14989	09:26:15.024	00:00:14.988	899	-1024	-768	-1	-1	-1	-1	4	-1024	-768	-1	-1	-1	-1	4		0	0						StimuliFarbe_gruen_gelb.png	0	880	547	72	111				0	Content		-72	-111	14988618	3030592135
15005	09:26:15.040	00:00:15.005	900	-1024	-768	-1	-1	-1	-1	4	-1024	-768	-1	-1	-1	-1	4		0	0						StimuliFarbe_gruen_gelb.png	0	880	547	72	111				0	Content		-72	-111	15005367	3030608884
15022	09:26:15.057	00:00:15.021	901	-1024	-768	-1	-1	-1	-1	4	-1024	-768	-1	-1	-1	-1	4		0	0						StimuliFarbe_gruen_gelb.png	0	880	547	72	111				0	Content		-72	-111	15021990	3030625507
15039	09:26:15.074	00:00:15.038	902	-1024	-768	-1	-1	-1	-1	4	-1024	-768	-1	-1	-1	-1	4		0	0						StimuliFarbe_gruen_gelb.png	0	880	547	72	111				0	Content		-72	-111	15038612	3030642129
15055	09:26:15.090	00:00:15.055	903	-1024	-768	-1	-1	-1	-1	4	-1024	-768	-1	-1	-1	-1	4		0	0						StimuliFarbe_gruen_gelb.png	0	880	547	72	111				0	Content		-72	-111	15055236	3030658753
15072	09:26:15.107	00:00:15.072	904	-1024	-768	-1	-1	-1	-1	4	-1024	-768	-1	-1	-1	-1	4		0	0						StimuliFarbe_gruen_gelb.png	0	880	547	72	111				0	Content		-72	-111	15072304	3030675821
15090	09:26:15.125	00:00:15.089	905	-1024	-768	-1	-1	-1	-1	4	-1024	-768	-1	-1	-1	-1	4		0	0						StimuliFarbe_gruen_gelb.png	0	880	547	72	111				0	Content		-72	-111	15089681	3030693198
15107	09:26:15.142	00:00:15.107	906	-1024	-768	-1	-1	-1	-1	4	-1024	-768	-1	-1	-1	-1	4		0	0						StimuliFarbe_gruen_gelb.png	0	880	547	72	111				0	Content		-72	-111	15107061	3030710578
15122	09:26:15.157	00:00:15.121	907	-1024	-768	-1	-1	-1	-1	4	-1024	-768	-1	-1	-1	-1	4		0	0						StimuliFarbe_gruen_gelb.png	0	880	547	72	111				0	Content		-72	-111	15121858	3030725375
15138	09:26:15.173	00:00:15.138	908	-1024	-768	-1	-1	-1	-1	4	-1024	-768	-1	-1	-1	-1	4		0	0						StimuliFarbe_gruen_gelb.png	0	880	547	72	111				0	Content		-72	-111	15138483	3030742000
15155	09:26:15.190	00:00:15.155	909	-1024	-768	-1	-1	-1	-1	4	-1024	-768	-1	-1	-1	-1	4		0	0						StimuliFarbe_gruen_gelb.png	0	880	547	72	111				0	Content		-72	-111	15155232	3030758749
15172	09:26:15.207	00:00:15.171	910	-1024	-768	-1	-1	-1	-1	4	-1024	-768	-1	-1	-1	-1	4		0	0						StimuliFarbe_gruen_gelb.png	0	880	547	72	111				0	Content		-72	-111	15171856	3030775373
15188	09:26:15.223	00:00:15.188	911	-1024	-768	-1	-1	-1	-1	4	-1024	-768	-1	-1	-1	-1	4		0	0						StimuliFarbe_gruen_gelb.png	0	880	547	72	111				0	Content		-72	-111	15188482	3030791999
15205	09:26:15.240	00:00:15.205	912	-1024	-768	-1	-1	-1	-1	4	-1024	-768	-1	-1	-1	-1	4		0	0						StimuliFarbe_gruen_gelb.png	0	880	547	72	111				0	Content		-72	-111	15205106	3030808623
15222	09:26:15.257	00:00:15.222	913	-1024	-768	-1	-1	-1	-1	4	-1024	-768	-1	-1	-1	-1	4		0	0						StimuliFarbe_gruen_gelb.png	0	880	547	72	111				0	Content		-72	-111	15222298	3030825815
15240	09:26:15.275	00:00:15.239	914	-1024	-768	-1	-1	-1	-1	4	-1024	-768	-1	-1	-1	-1	4		0	0						StimuliFarbe_gruen_gelb.png	0	880	547	72	111				0	Content		-72	-111	15239671	3030843188
15257	09:26:15.292	00:00:15.256	915	-1024	-768	-1	-1	-1	-1	4	-1024	-768	-1	-1	-1	-1	4		0	0						StimuliFarbe_gruen_gelb.png	0	880	547	72	111				0	Content		-72	-111	15256917	3030860434
15272	09:26:15.307	00:00:15.271	916	-1024	-768	-1	-1	-1	-1	4	-1024	-768	-1	-1	-1	-1	4		0	0						StimuliFarbe_gruen_gelb.png	0	880	547	72	111				0	Content		-72	-111	15271720	3030875237
15288	09:26:15.323	00:00:15.288	917	-1024	-768	-1	-1	-1	-1	4	-1024	-768	-1	-1	-1	-1	4		0	0						StimuliFarbe_gruen_gelb.png	0	880	547	72	111				0	Content		-72	-111	15288470	3030891987
15305	09:26:15.340	00:00:15.305	918	-1024	-768	-1	-1	-1	-1	4	-1024	-768	-1	-1	-1	-1	4		0	0						StimuliFarbe_gruen_gelb.png	0	880	547	72	111				0	Content		-72	-111	15305093	3030908610
15322	09:26:15.357	00:00:15.321	919	-1024	-768	-1	-1	-1	-1	4	-1024	-768	-1	-1	-1	-1	4		0	0						StimuliFarbe_gruen_gelb.png	0	880	547	72	111				0	Content		-72	-111	15321717	3030925234
15338	09:26:15.373	00:00:15.338	920	-1024	-768	-1	-1	-1	-1	4	-1024	-768	-1	-1	-1	-1	4		0	0						StimuliFarbe_gruen_gelb.png	0	880	547	72	111				0	Content		-72	-111	15338338	3030941855
15355	09:26:15.390	00:00:15.354	921	-1024	-768	-1	-1	-1	-1	4	-1024	-768	-1	-1	-1	-1	4		0	0						StimuliFarbe_gruen_gelb.png	0	880	547	72	111				0	Content		-72	-111	15354963	3030958480
15372	09:26:15.407	00:00:15.372	922	-1024	-768	-1	-1	-1	-1	4	-1024	-768	-1	-1	-1	-1	4		0	0						StimuliFarbe_gruen_gelb.png	0	880	547	72	111				0	Content		-72	-111	15372156	3030975673
15390	09:26:15.425	00:00:15.389	923	-1024	-768	-1	-1	-1	-1	4	-1024	-768	-1	-1	-1	-1	4		0	0						StimuliFarbe_gruen_gelb.png	0	880	547	72	111				0	Content		-72	-111	15389530	3030993047
15407	09:26:15.442	00:00:15.406	924	-1024	-768	-1	-1	-1	-1	4	-1024	-768	-1	-1	-1	-1	4		0	0						StimuliFarbe_gruen_gelb.png	0	880	547	72	111				0	Content		-72	-111	15406777	3031010294
15422	09:26:15.457	00:00:15.421	925	-1024	-768	-1	-1	-1	-1	4	-1024	-768	-1	-1	-1	-1	4		0	0						StimuliFarbe_gruen_gelb.png	0	880	547	72	111				0	Content		-72	-111	15421707	3031025224
15438	09:26:15.473	00:00:15.438	926	-1024	-768	-1	-1	-1	-1	4	-1024	-768	-1	-1	-1	-1	4		0	0						StimuliFarbe_gruen_gelb.png	0	880	547	72	111				0	Content		-72	-111	15438328	3031041845
15455	09:26:15.490	00:00:15.455	927	-1024	-768	-1	-1	-1	-1	4	-1024	-768	-1	-1	-1	-1	4		0	0						StimuliFarbe_gruen_gelb.png	0	880	547	72	111				0	Content		-72	-111	15455075	3031058592
15472	09:26:15.507	00:00:15.471	928	-1024	-768	-1	-1	-1	-1	4	-1024	-768	-1	-1	-1	-1	4		0	0						StimuliFarbe_gruen_gelb.png	0	880	547	72	111				0	Content		-72	-111	15471697	3031075214
15488	09:26:15.523	00:00:15.488	929	-1024	-768	-1	-1	-1	-1	4	-1024	-768	-1	-1	-1	-1	4		0	0						StimuliFarbe_gruen_gelb.png	0	880	547	72	111				0	Content		-72	-111	15488324	3031091841
15505	09:26:15.540	00:00:15.504	930	-1024	-768	-1	-1	-1	-1	4	-1024	-768	-1	-1	-1	-1	4		0	0						StimuliFarbe_gruen_gelb.png	0	880	547	72	111				0	Content		-72	-111	15504947	3031108464
15522	09:26:15.557	00:00:15.522	931	-1024	-768	-1	-1	-1	-1	4	-1024	-768	-1	-1	-1	-1	4		0	0						StimuliFarbe_gruen_gelb.png	0	880	547	72	111				0	Content		-72	-111	15522014	3031125531
15539	09:26:15.574	00:00:15.539	932	-1024	-768	-1	-1	-1	-1	4	-1024	-768	-1	-1	-1	-1	4		0	0						StimuliFarbe_gruen_gelb.png	0	880	547	72	111				0	Content		-72	-111	15539390	3031142907
15557	09:26:15.592	00:00:15.556	933	-1024	-768	-1	-1	-1	-1	4	-1024	-768	-1	-1	-1	-1	4		0	0						StimuliFarbe_gruen_gelb.png	0	880	547	72	111				0	Content		-72	-111	15556637	3031160154
15572	09:26:15.607	00:00:15.571	934	-1024	-768	-1	-1	-1	-1	4	-1024	-768	-1	-1	-1	-1	4		0	0						StimuliFarbe_gruen_gelb.png	0	880	547	72	111				0	Content		-72	-111	15571567	3031175084
15588	09:26:15.623	00:00:15.588	935	-1024	-768	-1	-1	-1	-1	4	-1024	-768	-1	-1	-1	-1	4		0	0						StimuliFarbe_gruen_gelb.png	0	880	547	72	111				0	Content		-72	-111	15588192	3031191709
15605	09:26:15.640	00:00:15.604	936	-1024	-768	-1	-1	-1	-1	4	-1024	-768	-1	-1	-1	-1	4		0	0						StimuliFarbe_gruen_gelb.png	0	880	547	72	111				0	Content		-72	-111	15604941	3031208458
15622	09:26:15.657	00:00:15.621	937	-1024	-768	-1	-1	-1	-1	4	-1024	-768	-1	-1	-1	-1	4		0	0						StimuliFarbe_gruen_gelb.png	0	880	547	72	111				0	Content		-72	-111	15621561	3031225078
15638	09:26:15.673	00:00:15.638	938	-1024	-768	-1	-1	-1	-1	4	-1024	-768	-1	-1	-1	-1	4		0	0						StimuliFarbe_gruen_gelb.png	0	880	547	72	111				0	Content		-72	-111	15638187	3031241704
15655	09:26:15.690	00:00:15.654	939	-1024	-768	-1	-1	-1	-1	4	-1024	-768	-1	-1	-1	-1	4		0	0						StimuliFarbe_gruen_gelb.png	0	880	547	72	111				0	Content		-72	-111	15654811	3031258328
15672	09:26:15.707	00:00:15.672	940	-1024	-768	-1	-1	-1	-1	4	-1024	-768	-1	-1	-1	-1	4		0	0						StimuliFarbe_gruen_gelb.png	0	880	547	72	111				0	Content		-72	-111	15672005	3031275522
15689	09:26:15.724	00:00:15.689	941	-1024	-768	-1	-1	-1	-1	4	-1024	-768	-1	-1	-1	-1	4		0	0						StimuliFarbe_gruen_gelb.png	0	880	547	72	111				0	Content		-72	-111	15689376	3031292893
15707	09:26:15.742	00:00:15.706	942	-1024	-768	-1	-1	-1	-1	4	-1024	-768	-1	-1	-1	-1	4		0	0						StimuliFarbe_gruen_gelb.png	0	880	547	72	111				0	Content		-72	-111	15706624	3031310141
15721	09:26:15.756	00:00:15.721	943	-1024	-768	-1	-1	-1	-1	4	-1024	-768	-1	-1	-1	-1	4		0	0						StimuliFarbe_gruen_gelb.png	0	880	547	72	111				0	Content		-72	-111	15721428	3031324945
15738	09:26:15.773	00:00:15.738	944	-1024	-768	-1	-1	-1	-1	4	-1024	-768	-1	-1	-1	-1	4		0	0						StimuliFarbe_gruen_gelb.png	0	880	547	72	111				0	Content		-72	-111	15738179	3031341696
15755	09:26:15.790	00:00:15.754	945	-1024	-768	-1	-1	-1	-1	4	-1024	-768	-1	-1	-1	-1	4		0	0						StimuliFarbe_gruen_gelb.png	0	880	547	72	111				0	Content		-72	-111	15754801	3031358318
15771	09:26:15.806	00:00:15.771	946	-1024	-768	-1	-1	-1	-1	4	-1024	-768	-1	-1	-1	-1	4		0	0						StimuliFarbe_gruen_gelb.png	0	880	547	72	111				0	Content		-72	-111	15771425	3031374942
15788	09:26:15.823	00:00:15.787	947	-1024	-768	-1	-1	-1	-1	4	-1024	-768	-1	-1	-1	-1	4		0	0						StimuliFarbe_gruen_gelb.png	0	880	547	72	111				0	Content		-72	-111	15787965	3031391482
15805	09:26:15.840	00:00:15.804	948	-1024	-768	-1	-1	-1	-1	4	-1024	-768	-1	-1	-1	-1	4		0	0						StimuliFarbe_gruen_gelb.png	0	880	547	72	111				0	Content		-72	-111	15804840	3031408357
15822	09:26:15.857	00:00:15.821	949	-1024	-768	-1	-1	-1	-1	4	-1024	-768	-1	-1	-1	-1	4		0	0						StimuliFarbe_gruen_gelb.png	0	880	547	72	111				0	Content		-72	-111	15821508	3031425025
15838	09:26:15.873	00:00:15.838	950	-1024	-768	-1	-1	-1	-1	4	-1024	-768	-1	-1	-1	-1	4		0	0						StimuliFarbe_gruen_gelb.png	0	880	547	72	111				0	Content		-72	-111	15838175	3031441692
15855	09:26:15.890	00:00:15.855	951	-1024	-768	-1	-1	-1	-1	4	-1024	-768	-1	-1	-1	-1	4		0	0						StimuliFarbe_gruen_gelb.png	0	880	547	72	111				0	Content		-72	-111	15855188	3031458705
15872	09:26:15.907	00:00:15.871	952	-1024	-768	-1	-1	-1	-1	4	-1024	-768	-1	-1	-1	-1	4		0	0						StimuliFarbe_gruen_gelb.png	0	880	547	72	111				0	Content		-72	-111	15871856	3031475373
15889	09:26:15.924	00:00:15.888	953	-1024	-768	-1	-1	-1	-1	4	-1024	-768	-1	-1	-1	-1	4		0	0						StimuliFarbe_gruen_gelb.png	0	880	547	72	111				0	Content		-72	-111	15888524	3031492041
15906	09:26:15.941	00:00:15.905	954	-1024	-768	-1	-1	-1	-1	4	-1024	-768	-1	-1	-1	-1	4		0	0						StimuliFarbe_gruen_gelb.png	0	880	547	72	111				0	Content		-72	-111	15905867	3031509384
15923	09:26:15.958	00:00:15.922	955	-1024	-768	-1	-1	-1	-1	4	-1024	-768	-1	-1	-1	-1	4		0	0						StimuliFarbe_gruen_gelb.png	0	880	547	72	111				0	Content		-72	-111	15922535	3031526052
15940	09:26:15.975	00:00:15.939	956	-1024	-768	-1	-1	-1	-1	4	-1024	-768	-1	-1	-1	-1	4		0	0						StimuliFarbe_gruen_gelb.png	0	880	547	72	111				0	Content		-72	-111	15939836	3031543353
15955	09:26:15.990	00:00:15.954	957	-1024	-768	-1	-1	-1	-1	4	-1024	-768	-1	-1	-1	-1	4		0	0						StimuliFarbe_gruen_gelb.png	0	880	547	72	111				0	Content		-72	-111	15954582	3031558099
15971	09:26:16.006	00:00:15.971	958	-1024	-768	-1	-1	-1	-1	4	-1024	-768	-1	-1	-1	-1	4		0	0						StimuliFarbe_gruen_gelb.png	0	880	547	72	111				0	Content		-72	-111	15971249	3031574766
15988	09:26:16.023	00:00:15.987	959	-1024	-768	-1	-1	-1	-1	4	-1024	-768	-1	-1	-1	-1	4		0	0						StimuliFarbe_gruen_gelb.png	0	880	547	72	111				0	Content		-72	-111	15987917	3031591434
16005	09:26:16.040	00:00:16.004	960	-1024	-768	-1	-1	-1	-1	4	-1024	-768	-1	-1	-1	-1	4		0	0						StimuliFarbe_gruen_gelb.png	0	880	547	72	111				0	Content		-72	-111	16004585	3031608102
16021	09:26:16.056	00:00:16.021	961	-1024	-768	-1	-1	-1	-1	4	-1024	-768	-1	-1	-1	-1	4		0	0						StimuliFarbe_gruen_gelb.png	0	880	547	72	111				0	Content		-72	-111	16021236	3031624753
16038	09:26:16.073	00:00:16.037	962	-1024	-768	-1	-1	-1	-1	4	-1024	-768	-1	-1	-1	-1	4		0	0						StimuliFarbe_gruen_gelb.png	0	880	547	72	111				0	Content		-72	-111	16037904	3031641421
16055	09:26:16.090	00:00:16.054	963	-1024	-768	-1	-1	-1	-1	4	-1024	-768	-1	-1	-1	-1	4		0	0						StimuliFarbe_gruen_gelb.png	0	880	547	72	111				0	Content		-72	-111	16054635	3031658152
16071	09:26:16.106	00:00:16.071	964	-1024	-768	-1	-1	-1	-1	4	-1024	-768	-1	-1	-1	-1	4		0	0						StimuliFarbe_gruen_gelb.png	0	880	547	72	111				0	Content		-72	-111	16071202	3031674719
16088	09:26:16.123	00:00:16.087	965	-1024	-768	-1	-1	-1	-1	4	-1024	-768	-1	-1	-1	-1	4		0	0						StimuliFarbe_gruen_gelb.png	0	880	547	72	111				0	Content		-72	-111	16087826	3031691343
16105	09:26:16.140	00:00:16.104	966	-1024	-768	-1	-1	-1	-1	4	-1024	-768	-1	-1	-1	-1	4		0	0						StimuliFarbe_gruen_gelb.png	0	880	547	72	111				0	Content		-72	-111	16104875	3031708392
16122	09:26:16.157	00:00:16.121	967	-1024	-768	-1	-1	-1	-1	4	-1024	-768	-1	-1	-1	-1	4		0	0						StimuliFarbe_gruen_gelb.png	0	880	547	72	111				0	Content		-72	-111	16121543	3031725060
16138	09:26:16.173	00:00:16.138	968	-1024	-768	-1	-1	-1	-1	4	-1024	-768	-1	-1	-1	-1	4		0	0						StimuliFarbe_gruen_gelb.png	0	880	547	72	111				0	Content		-72	-111	16138211	3031741728
16156	09:26:16.191	00:00:16.155	969	-1024	-768	-1	-1	-1	-1	4	-1024	-768	-1	-1	-1	-1	4		0	0						StimuliFarbe_gruen_gelb.png	0	880	547	72	111				0	Content		-72	-111	16155699	3031759216
16173	09:26:16.208	00:00:16.172	970	-1024	-768	-1	-1	-1	-1	4	-1024	-768	-1	-1	-1	-1	4		0	0						StimuliFarbe_gruen_gelb.png	0	880	547	72	111				0	Content		-72	-111	16172964	3031776481
16188	09:26:16.223	00:00:16.187	971	-1024	-768	-1	-1	-1	-1	4	-1024	-768	-1	-1	-1	-1	4		0	0						StimuliFarbe_gruen_gelb.png	0	880	547	72	111				0	Content		-72	-111	16187825	3031791342
16204	09:26:16.239	00:00:16.204	972	-1024	-768	-1	-1	-1	-1	4	-1024	-768	-1	-1	-1	-1	4		0	0						StimuliFarbe_gruen_gelb.png	0	880	547	72	111				0	Content		-72	-111	16204446	3031807963
16221	09:26:16.256	00:00:16.221	973	-1024	-768	-1	-1	-1	-1	4	-1024	-768	-1	-1	-1	-1	4		0	0						StimuliFarbe_gruen_gelb.png	0	880	547	72	111				0	Content		-72	-111	16221100	3031824617
16238	09:26:16.273	00:00:16.237	974	-1024	-768	-1	-1	-1	-1	4	-1024	-768	-1	-1	-1	-1	4		0	0						StimuliFarbe_gruen_gelb.png	0	880	547	72	111				0	Content		-72	-111	16237768	3031841285
16254	09:26:16.289	00:00:16.254	975	-1024	-768	-1	-1	-1	-1	4	-1024	-768	-1	-1	-1	-1	4		0	0						StimuliFarbe_gruen_gelb.png	0	880	547	72	111				0	Content		-72	-111	16254500	3031858017
16271	09:26:16.306	00:00:16.271	976	-1024	-768	-1	-1	-1	-1	4	-1024	-768	-1	-1	-1	-1	4		0	0						StimuliFarbe_gruen_gelb.png	0	880	547	72	111				0	Content		-72	-111	16271068	3031874585
16288	09:26:16.323	00:00:16.287	977	-1024	-768	-1	-1	-1	-1	4	-1024	-768	-1	-1	-1	-1	4		0	0						StimuliFarbe_gruen_gelb.png	0	880	547	72	111				0	Content		-72	-111	16287901	3031891418
16305	09:26:16.340	00:00:16.304	978	-1024	-768	-1	-1	-1	-1	4	-1024	-768	-1	-1	-1	-1	4		0	0						StimuliFarbe_gruen_gelb.png	0	880	547	72	111				0	Content		-72	-111	16304569	3031908086
16321	09:26:16.356	00:00:16.321	979	-1024	-768	-1	-1	-1	-1	4	-1024	-768	-1	-1	-1	-1	4		0	0						StimuliFarbe_gruen_gelb.png	0	880	547	72	111				0	Content		-72	-111	16321237	3031924754
16338	09:26:16.373	00:00:16.338	980	-1024	-768	-1	-1	-1	-1	4	-1024	-768	-1	-1	-1	-1	4		0	0						StimuliFarbe_gruen_gelb.png	0	880	547	72	111				0	Content		-72	-111	16338221	3031941738
16355	09:26:16.390	00:00:16.354	981	-1024	-768	-1	-1	-1	-1	4	-1024	-768	-1	-1	-1	-1	4		0	0						StimuliFarbe_gruen_gelb.png	0	880	547	72	111				0	Content		-72	-111	16354889	3031958406
16372	09:26:16.407	00:00:16.371	982	-1024	-768	-1	-1	-1	-1	4	-1024	-768	-1	-1	-1	-1	4		0	0						StimuliFarbe_gruen_gelb.png	0	880	547	72	111				0	Content		-72	-111	16371557	3031975074
16389	09:26:16.424	00:00:16.388	983	-1024	-768	-1	-1	-1	-1	4	-1024	-768	-1	-1	-1	-1	4		0	0						StimuliFarbe_gruen_gelb.png	0	880	547	72	111				0	Content		-72	-111	16388873	3031992390
16402	09:26:16.437																				ImageEnd	16	0	0	StimuliFarbe_gruen_gelb.png
16406	09:26:16.441	00:00:16.405	984	-1024	-768	-1	-1	-1	-1	4	-1024	-768	-1	-1	-1	-1	4		0	0						No media	0	1024	768	0	0				0	Content		0	0	16405540	3032009057
16421	09:26:16.456																				ImageStart	8	0	0	Fix_sw.jpg
16423	09:26:16.458	00:00:16.422	985	-1024	-768	-1	-1	-1	-1	4	-1024	-768	-1	-1	-1	-1	4		0	0						Fix_sw.jpg	0	880	547	72	111				0	Content		-72	-111	16422810	3032026327
16438	09:26:16.473	00:00:16.437	986	-1024	-768	-1	-1	-1	-1	4	-1024	-768	-1	-1	-1	-1	4		0	0						Fix_sw.jpg	0	880	547	72	111				0	Content		-72	-111	16437684	3032041201
16454	09:26:16.489	00:00:16.454	987	-1024	-768	-1	-1	-1	-1	4	-1024	-768	-1	-1	-1	-1	4		0	0						Fix_sw.jpg	0	880	547	72	111				0	Content		-72	-111	16454310	3032057827
16471	09:26:16.506	00:00:16.470	988	-1024	-768	-1	-1	-1	-1	4	-1024	-768	-1	-1	-1	-1	4		0	0						Fix_sw.jpg	0	880	547	72	111				0	Content		-72	-111	16470978	3032074495
16488	09:26:16.523	00:00:16.487	989	-1024	-768	-1	-1	-1	-1	4	-1024	-768	-1	-1	-1	-1	4		0	0						Fix_sw.jpg	0	880	547	72	111				0	Content		-72	-111	16487560	3032091077
16504	09:26:16.539	00:00:16.504	990	-1024	-768	-1	-1	-1	-1	4	-1024	-768	-1	-1	-1	-1	4		0	0						Fix_sw.jpg	0	880	547	72	111				0	Content		-72	-111	16504237	3032107754
16521	09:26:16.556	00:00:16.520	991	-1024	-768	-1	-1	-1	-1	4	-1024	-768	-1	-1	-1	-1	4		0	0						Fix_sw.jpg	0	880	547	72	111				0	Content		-72	-111	16520932	3032124449
16538	09:26:16.573	00:00:16.537	992	-1024	-768	-1	-1	-1	-1	4	-1024	-768	-1	-1	-1	-1	4		0	0						Fix_sw.jpg	0	880	547	72	111				0	Content		-72	-111	16537551	3032141068
16555	09:26:16.590	00:00:16.554	993	-1024	-768	-1	-1	-1	-1	4	-1024	-768	-1	-1	-1	-1	4		0	0						Fix_sw.jpg	0	880	547	72	111				0	Content		-72	-111	16554594	3032158111
16571	09:26:16.606	00:00:16.571	994	-1024	-768	-1	-1	-1	-1	4	-1024	-768	-1	-1	-1	-1	4		0	0						Fix_sw.jpg	0	880	547	72	111				0	Content		-72	-111	16571262	3032174779
16588	09:26:16.623	00:00:16.587	995	-1024	-768	-1	-1	-1	-1	4	-1024	-768	-1	-1	-1	-1	4		0	0						Fix_sw.jpg	0	880	547	72	111				0	Content		-72	-111	16587929	3032191446
16605	09:26:16.640	00:00:16.605	996	-1024	-768	-1	-1	-1	-1	4	-1024	-768	-1	-1	-1	-1	4		0	0						Fix_sw.jpg	0	880	547	72	111				0	Content		-72	-111	16605424	3032208941
16623	09:26:16.658	00:00:16.622	997	-1024	-768	-1	-1	-1	-1	4	-1024	-768	-1	-1	-1	-1	4		0	0						Fix_sw.jpg	0	880	547	72	111				0	Content		-72	-111	16622671	3032226188
16638	09:26:16.673	00:00:16.637	998	-1024	-768	-1	-1	-1	-1	4	-1024	-768	-1	-1	-1	-1	4		0	0						Fix_sw.jpg	0	880	547	72	111				0	Content		-72	-111	16637544	3032241061
16654	09:26:16.689	00:00:16.654	999	-1024	-768	-1	-1	-1	-1	4	-1024	-768	-1	-1	-1	-1	4		0	0						Fix_sw.jpg	0	880	547	72	111				0	Content		-72	-111	16654169	3032257686
16671	09:26:16.706	00:00:16.670	1000	-1024	-768	-1	-1	-1	-1	4	-1024	-768	-1	-1	-1	-1	4		0	0						Fix_sw.jpg	0	880	547	72	111				0	Content		-72	-111	16670837	3032274354
16687	09:26:16.722	00:00:16.687	1001	-1024	-768	-1	-1	-1	-1	4	-1024	-768	-1	-1	-1	-1	4		0	0						Fix_sw.jpg	0	880	547	72	111				0	Content		-72	-111	16687416	3032290933
16704	09:26:16.739	00:00:16.704	1002	-1024	-768	-1	-1	-1	-1	4	-1024	-768	-1	-1	-1	-1	4		0	0						Fix_sw.jpg	0	880	547	72	111				0	Content		-72	-111	16704094	3032307611
16721	09:26:16.756	00:00:16.720	1003	-1024	-768	-1	-1	-1	-1	4	-1024	-768	-1	-1	-1	-1	4		0	0						Fix_sw.jpg	0	880	547	72	111				0	Content		-72	-111	16720789	3032324306
16738	09:26:16.773	00:00:16.737	1004	-1024	-768	-1	-1	-1	-1	4	-1024	-768	-1	-1	-1	-1	4		0	0						Fix_sw.jpg	0	880	547	72	111				0	Content		-72	-111	16737623	3032341140
16754	09:26:16.789	00:00:16.754	1005	-1024	-768	-1	-1	-1	-1	4	-1024	-768	-1	-1	-1	-1	4		0	0						Fix_sw.jpg	0	880	547	72	111				0	Content		-72	-111	16754291	3032357808
16771	09:26:16.806	00:00:16.770	1006	-1024	-768	-1	-1	-1	-1	4	-1024	-768	-1	-1	-1	-1	4		0	0						Fix_sw.jpg	0	880	547	72	111				0	Content		-72	-111	16770958	3032374475
16788	09:26:16.823	00:00:16.787	1007	-1024	-768	-1	-1	-1	-1	4	-1024	-768	-1	-1	-1	-1	4		0	0						Fix_sw.jpg	0	880	547	72	111				0	Content		-72	-111	16787910	3032391427
16805	09:26:16.840	00:00:16.805	1008	-1024	-768	-1	-1	-1	-1	4	-1024	-768	-1	-1	-1	-1	4		0	0						Fix_sw.jpg	0	880	547	72	111				0	Content		-72	-111	16805282	3032408799
16821	09:26:16.856	00:00:16.821	1009	-1024	-768	-1	-1	-1	-1	4	-1024	-768	-1	-1	-1	-1	4		0	0						Fix_sw.jpg	0	880	547	72	111				0	Content		-72	-111	16821344	3032424861
16838	09:26:16.873	00:00:16.838	1010	-1024	-768	-1	-1	-1	-1	4	-1024	-768	-1	-1	-1	-1	4		0	0						Fix_sw.jpg	0	880	547	72	111				0	Content		-72	-111	16838011	3032441528
16854	09:26:16.889	00:00:16.854	1011	-1024	-768	-1	-1	-1	-1	4	-1024	-768	-1	-1	-1	-1	4		0	0						Fix_sw.jpg	0	880	547	72	111				0	Content		-72	-111	16854476	3032457993
16871	09:26:16.906	00:00:16.871	1012	-1024	-768	-1	-1	-1	-1	4	-1024	-768	-1	-1	-1	-1	4		0	0						Fix_sw.jpg	0	880	547	72	111				0	Content		-72	-111	16871144	3032474661
16888	09:26:16.923	00:00:16.887	1013	-1024	-768	-1	-1	-1	-1	4	-1024	-768	-1	-1	-1	-1	4		0	0						Fix_sw.jpg	0	880	547	72	111				0	Content		-72	-111	16887811	3032491328
16904	09:26:16.939	00:00:16.904	1014	-1024	-768	-1	-1	-1	-1	4	-1024	-768	-1	-1	-1	-1	4		0	0						Fix_sw.jpg	0	880	547	72	111				0	Content		-72	-111	16904231	3032507748
16921	09:26:16.956	00:00:16.920	1015	-1024	-768	-1	-1	-1	-1	4	-1024	-768	-1	-1	-1	-1	4		0	0						Fix_sw.jpg	0	880	547	72	111				0	Content		-72	-111	16920899	3032524416
16937	09:26:16.972	00:00:16.937	1016	-1024	-768	-1	-1	-1	-1	4	-1024	-768	-1	-1	-1	-1	4		0	0						Fix_sw.jpg	0	880	547	72	111				0	Content		-72	-111	16937272	3032540789
16954	09:26:16.989	00:00:16.954	1017	-1024	-768	-1	-1	-1	-1	4	-1024	-768	-1	-1	-1	-1	4		0	0						Fix_sw.jpg	0	880	547	72	111				0	Content		-72	-111	16954072	3032557589
16971	09:26:17.006	00:00:16.970	1018	-1024	-768	-1	-1	-1	-1	4	-1024	-768	-1	-1	-1	-1	4		0	0						Fix_sw.jpg	0	880	547	72	111				0	Content		-72	-111	16970644	3032574161
16987	09:26:17.022	00:00:16.987	1019	-1024	-768	-1	-1	-1	-1	4	-1024	-768	-1	-1	-1	-1	4		0	0						Fix_sw.jpg	0	880	547	72	111				0	Content		-72	-111	16987267	3032590784
17004	09:26:17.039	00:00:17.004	1020	-1024	-768	-1	-1	-1	-1	4	-1024	-768	-1	-1	-1	-1	4		0	0						Fix_sw.jpg	0	880	547	72	111				0	Content		-72	-111	17004310	3032607827
17021	09:26:17.056	00:00:17.020	1021	-1024	-768	-1	-1	-1	-1	4	-1024	-768	-1	-1	-1	-1	4		0	0						Fix_sw.jpg	0	880	547	72	111				0	Content		-72	-111	17020977	3032624494
17038	09:26:17.073	00:00:17.037	1022	-1024	-768	-1	-1	-1	-1	4	-1024	-768	-1	-1	-1	-1	4		0	0						Fix_sw.jpg	0	880	547	72	111				0	Content		-72	-111	17037645	3032641162
17055	09:26:17.090	00:00:17.055	1023	-1024	-768	-1	-1	-1	-1	4	-1024	-768	-1	-1	-1	-1	4		0	0						Fix_sw.jpg	0	880	547	72	111				0	Content		-72	-111	17055137	3032658654
17071	09:26:17.106	00:00:17.070	1024	-1024	-768	-1	-1	-1	-1	4	-1024	-768	-1	-1	-1	-1	4		0	0						Fix_sw.jpg	0	880	547	72	111				0	Content		-72	-111	17070508	3032674025
17087	09:26:17.122	00:00:17.087	1025	-1024	-768	-1	-1	-1	-1	4	-1024	-768	-1	-1	-1	-1	4		0	0						Fix_sw.jpg	0	880	547	72	111				0	Content		-72	-111	17087199	3032690716
17104	09:26:17.139	00:00:17.103	1026	-1024	-768	-1	-1	-1	-1	4	-1024	-768	-1	-1	-1	-1	4		0	0						Fix_sw.jpg	0	880	547	72	111				0	Content		-72	-111	17103867	3032707384
17120	09:26:17.155	00:00:17.120	1027	-1024	-768	-1	-1	-1	-1	4	-1024	-768	-1	-1	-1	-1	4		0	0						Fix_sw.jpg	0	880	547	72	111				0	Content		-72	-111	17120500	3032724017
17137	09:26:17.172	00:00:17.137	1028	-1024	-768	-1	-1	-1	-1	4	-1024	-768	-1	-1	-1	-1	4		0	0						Fix_sw.jpg	0	880	547	72	111				0	Content		-72	-111	17137122	3032740639
17154	09:26:17.189	00:00:17.153	1029	-1024	-768	-1	-1	-1	-1	4	-1024	-768	-1	-1	-1	-1	4		0	0						Fix_sw.jpg	0	880	547	72	111				0	Content		-72	-111	17153764	3032757281
17170	09:26:17.205	00:00:17.170	1030	-1024	-768	-1	-1	-1	-1	4	-1024	-768	-1	-1	-1	-1	4		0	0						Fix_sw.jpg	0	880	547	72	111				0	Content		-72	-111	17170496	3032774013
17187	09:26:17.222	00:00:17.187	1031	-1024	-768	-1	-1	-1	-1	4	-1024	-768	-1	-1	-1	-1	4		0	0						Fix_sw.jpg	0	880	547	72	111				0	Content		-72	-111	17187122	3032790639
17204	09:26:17.239	00:00:17.203	1032	-1024	-768	-1	-1	-1	-1	4	-1024	-768	-1	-1	-1	-1	4		0	0						Fix_sw.jpg	0	880	547	72	111				0	Content		-72	-111	17203789	3032807306
17220	09:26:17.255	00:00:17.220	1033	-1024	-768	-1	-1	-1	-1	4	-1024	-768	-1	-1	-1	-1	4		0	0						Fix_sw.jpg	0	880	547	72	111				0	Content		-72	-111	17220456	3032823973
17237	09:26:17.272	00:00:17.237	1034	-1024	-768	-1	-1	-1	-1	4	-1024	-768	-1	-1	-1	-1	4		0	0						Fix_sw.jpg	0	880	547	72	111				0	Content		-72	-111	17237124	3032840641
17254	09:26:17.289	00:00:17.253	1035	-1024	-768	-1	-1	-1	-1	4	-1024	-768	-1	-1	-1	-1	4		0	0						Fix_sw.jpg	0	880	547	72	111				0	Content		-72	-111	17253746	3032857263
17270	09:26:17.305	00:00:17.270	1036	-1024	-768	-1	-1	-1	-1	4	-1024	-768	-1	-1	-1	-1	4		0	0						Fix_sw.jpg	0	880	547	72	111				0	Content		-72	-111	17270367	3032873884
17287	09:26:17.322	00:00:17.287	1037	-1024	-768	-1	-1	-1	-1	4	-1024	-768	-1	-1	-1	-1	4		0	0						Fix_sw.jpg	0	880	547	72	111				0	Content		-72	-111	17287053	3032890570
17304	09:26:17.339	00:00:17.303	1038	-1024	-768	-1	-1	-1	-1	4	-1024	-768	-1	-1	-1	-1	4		0	0						Fix_sw.jpg	0	880	547	72	111				0	Content		-72	-111	17303721	3032907238
17320	09:26:17.355	00:00:17.320	1039	-1024	-768	-1	-1	-1	-1	4	-1024	-768	-1	-1	-1	-1	4		0	0						Fix_sw.jpg	0	880	547	72	111				0	Content		-72	-111	17320356	3032923873
17337	09:26:17.372	00:00:17.337	1040	-1024	-768	-1	-1	-1	-1	4	-1024	-768	-1	-1	-1	-1	4		0	0						Fix_sw.jpg	0	880	547	72	111				0	Content		-72	-111	17337024	3032940541
17354	09:26:17.389	00:00:17.353	1041	-1024	-768	-1	-1	-1	-1	4	-1024	-768	-1	-1	-1	-1	4		0	0						Fix_sw.jpg	0	880	547	72	111				0	Content		-72	-111	17353615	3032957132
17370	09:26:17.405	00:00:17.370	1042	-1024	-768	-1	-1	-1	-1	4	-1024	-768	-1	-1	-1	-1	4		0	0						Fix_sw.jpg	0	880	547	72	111				0	Content		-72	-111	17370364	3032973881
17387	09:26:17.422	00:00:17.386	1043	-1024	-768	-1	-1	-1	-1	4	-1024	-768	-1	-1	-1	-1	4		0	0						Fix_sw.jpg	0	880	547	72	111				0	Content		-72	-111	17386988	3032990505
17404	09:26:17.439	00:00:17.403	1044	-1024	-768	-1	-1	-1	-1	4	-1024	-768	-1	-1	-1	-1	4		0	0						Fix_sw.jpg	0	880	547	72	111				0	Content		-72	-111	17403612	3033007129
17413	09:26:17.448																				ImageEnd	16	0	0	Fix_sw.jpg
17420	09:26:17.455	00:00:17.420	1045	-1024	-768	-1	-1	-1	-1	4	-1024	-768	-1	-1	-1	-1	4		0	0						No media	0	1024	768	0	0				0	Content		0	0	17420238	3033023755
17435	09:26:17.470																				ImageStart	8	0	0	StimuliFarbe_blau_gruen.png
17437	09:26:17.472	00:00:17.436	1046	-1024	-768	-1	-1	-1	-1	4	-1024	-768	-1	-1	-1	-1	4		0	0						StimuliFarbe_blau_gruen.png	0	880	547	72	111				0	Content		-72	-111	17436925	3033040442
17454	09:26:17.489	00:00:17.453	1047	-1024	-768	-1	-1	-1	-1	4	-1024	-768	-1	-1	-1	-1	4		0	0						StimuliFarbe_blau_gruen.png	0	880	547	72	111				0	Content		-72	-111	17453592	3033057109
17470	09:26:17.505	00:00:17.470	1048	-1024	-768	-1	-1	-1	-1	4	-1024	-768	-1	-1	-1	-1	4		0	0						StimuliFarbe_blau_gruen.png	0	880	547	72	111				0	Content		-72	-111	17470231	3033073748
17487	09:26:17.522	00:00:17.486	1049	-1024	-768	-1	-1	-1	-1	4	-1024	-768	-1	-1	-1	-1	4		0	0						StimuliFarbe_blau_gruen.png	0	880	547	72	111				0	Content		-72	-111	17486867	3033090384
17504	09:26:17.539	00:00:17.503	1050	-1024	-768	-1	-1	-1	-1	4	-1024	-768	-1	-1	-1	-1	4		0	0						StimuliFarbe_blau_gruen.png	0	880	547	72	111				0	Content		-72	-111	17503604	3033107121
17520	09:26:17.555	00:00:17.520	1051	-1024	-768	-1	-1	-1	-1	4	-1024	-768	-1	-1	-1	-1	4		0	0						StimuliFarbe_blau_gruen.png	0	880	547	72	111				0	Content		-72	-111	17520226	3033123743
17537	09:26:17.572	00:00:17.536	1052	-1024	-768	-1	-1	-1	-1	4	-1024	-768	-1	-1	-1	-1	4		0	0						StimuliFarbe_blau_gruen.png	0	880	547	72	111				0	Content		-72	-111	17536893	3033140410
17554	09:26:17.589	00:00:17.553	1053	-1024	-768	-1	-1	-1	-1	4	-1024	-768	-1	-1	-1	-1	4		0	0						StimuliFarbe_blau_gruen.png	0	880	547	72	111				0	Content		-72	-111	17553561	3033157078
17570	09:26:17.605	00:00:17.570	1054	-1024	-768	-1	-1	-1	-1	4	-1024	-768	-1	-1	-1	-1	4		0	0						StimuliFarbe_blau_gruen.png	0	880	547	72	111				0	Content		-72	-111	17570228	3033173745
17587	09:26:17.622	00:00:17.586	1055	-1024	-768	-1	-1	-1	-1	4	-1024	-768	-1	-1	-1	-1	4		0	0						StimuliFarbe_blau_gruen.png	0	880	547	72	111				0	Content		-72	-111	17586881	3033190398
17604	09:26:17.639	00:00:17.603	1056	-1024	-768	-1	-1	-1	-1	4	-1024	-768	-1	-1	-1	-1	4		0	0						StimuliFarbe_blau_gruen.png	0	880	547	72	111				0	Content		-72	-111	17603549	3033207066
17620	09:26:17.655	00:00:17.620	1057	-1024	-768	-1	-1	-1	-1	4	-1024	-768	-1	-1	-1	-1	4		0	0						StimuliFarbe_blau_gruen.png	0	880	547	72	111				0	Content		-72	-111	17620280	3033223797
17637	09:26:17.672	00:00:17.636	1058	-1024	-768	-1	-1	-1	-1	4	-1024	-768	-1	-1	-1	-1	4		0	0						StimuliFarbe_blau_gruen.png	0	880	547	72	111				0	Content		-72	-111	17636852	3033240369
17653	09:26:17.688	00:00:17.653	1059	-1024	-768	-1	-1	-1	-1	4	-1024	-768	-1	-1	-1	-1	4		0	0						StimuliFarbe_blau_gruen.png	0	880	547	72	111				0	Content		-72	-111	17653469	3033256986
17671	09:26:17.706	00:00:17.670	1060	-1024	-768	-1	-1	-1	-1	4	-1024	-768	-1	-1	-1	-1	4		0	0						StimuliFarbe_blau_gruen.png	0	880	547	72	111				0	Content		-72	-111	17670552	3033274069
17687	09:26:17.722	00:00:17.687	1061	-1024	-768	-1	-1	-1	-1	4	-1024	-768	-1	-1	-1	-1	4		0	0						StimuliFarbe_blau_gruen.png	0	880	547	72	111				0	Content		-72	-111	17687220	3033290737
17704	09:26:17.739	00:00:17.703	1062	-1024	-768	-1	-1	-1	-1	4	-1024	-768	-1	-1	-1	-1	4		0	0						StimuliFarbe_blau_gruen.png	0	880	547	72	111				0	Content		-72	-111	17703887	3033307404
17721	09:26:17.756	00:00:17.721	1063	-1024	-768	-1	-1	-1	-1	4	-1024	-768	-1	-1	-1	-1	4		0	0						StimuliFarbe_blau_gruen.png	0	880	547	72	111				0	Content		-72	-111	17721339	3033324856
17737	09:26:17.772	00:00:17.736	1064	-1024	-768	-1	-1	-1	-1	4	-1024	-768	-1	-1	-1	-1	4		0	0						StimuliFarbe_blau_gruen.png	0	880	547	72	111				0	Content		-72	-111	17736711	3033340228
17753	09:26:17.788	00:00:17.753	1065	-1024	-768	-1	-1	-1	-1	4	-1024	-768	-1	-1	-1	-1	4		0	0						StimuliFarbe_blau_gruen.png	0	880	547	72	111				0	Content		-72	-111	17753396	3033356913
17770	09:26:17.805	00:00:17.770	1066	-1024	-768	-1	-1	-1	-1	4	-1024	-768	-1	-1	-1	-1	4		0	0						StimuliFarbe_blau_gruen.png	0	880	547	72	111				0	Content		-72	-111	17770064	3033373581
17787	09:26:17.822	00:00:17.786	1067	-1024	-768	-1	-1	-1	-1	4	-1024	-768	-1	-1	-1	-1	4		0	0						StimuliFarbe_blau_gruen.png	0	880	547	72	111				0	Content		-72	-111	17786697	3033390214
17803	09:26:17.838	00:00:17.803	1068	-1024	-768	-1	-1	-1	-1	4	-1024	-768	-1	-1	-1	-1	4		0	0						StimuliFarbe_blau_gruen.png	0	880	547	72	111				0	Content		-72	-111	17803365	3033406882
17820	09:26:17.855	00:00:17.820	1069	-1024	-768	-1	-1	-1	-1	4	-1024	-768	-1	-1	-1	-1	4		0	0						StimuliFarbe_blau_gruen.png	0	880	547	72	111				0	Content		-72	-111	17820076	3033423593
17837	09:26:17.872	00:00:17.836	1070	-1024	-768	-1	-1	-1	-1	4	-1024	-768	-1	-1	-1	-1	4		0	0						StimuliFarbe_blau_gruen.png	0	880	547	72	111				0	Content		-72	-111	17836699	3033440216
17853	09:26:17.888	00:00:17.853	1071	-1024	-768	-1	-1	-1	-1	4	-1024	-768	-1	-1	-1	-1	4		0	0						StimuliFarbe_blau_gruen.png	0	880	547	72	111				0	Content		-72	-111	17853324	3033456841
17870	09:26:17.905	00:00:17.869	1072	-1024	-768	-1	-1	-1	-1	4	-1024	-768	-1	-1	-1	-1	4		0	0						StimuliFarbe_blau_gruen.png	0	880	547	72	111				0	Content		-72	-111	17869992	3033473509
17887	09:26:17.922	00:00:17.886	1073	-1024	-768	-1	-1	-1	-1	4	-1024	-768	-1	-1	-1	-1	4		0	0						StimuliFarbe_blau_gruen.png	0	880	547	72	111				0	Content		-72	-111	17886698	3033490215
17903	09:26:17.938	00:00:17.903	1074	-1024	-768	-1	-1	-1	-1	4	-1024	-768	-1	-1	-1	-1	4		0	0						StimuliFarbe_blau_gruen.png	0	880	547	72	111				0	Content		-72	-111	17903323	3033506840
17920	09:26:17.955	00:00:17.919	1075	-1024	-768	-1	-1	-1	-1	4	-1024	-768	-1	-1	-1	-1	4		0	0						StimuliFarbe_blau_gruen.png	0	880	547	72	111				0	Content		-72	-111	17919947	3033523464
17937	09:26:17.972	00:00:17.936	1076	-1024	-768	-1	-1	-1	-1	4	-1024	-768	-1	-1	-1	-1	4		0	0						StimuliFarbe_blau_gruen.png	0	880	547	72	111				0	Content		-72	-111	17936615	3033540132
17953	09:26:17.988	00:00:17.953	1077	889,0762	915,8011	0,7028679	0,5854146	440,8922	3,376991	3	997,6884	951,3956	0,7029411	0,5854036	440,8923	3,358532	1	3	998	951						StimuliFarbe_blau_gruen.png	0	880	547	72	111	953	835	67	0	Content		926	840	17953320	3033556837
17970	09:26:18.005	00:00:17.969	1078	959,4681	914,798	0,6890506	0,5855677	440,8977	3,241929	3	1091,001	950,8457	0,6890883	0,5855648	440,8977	3,232249	1	3	1091	951						StimuliFarbe_blau_gruen.png	0	880	547	72	111	953	835	67	0	Content		1019	840	17969944	3033573461
17987	09:26:18.022	00:00:17.986	1079	836,476	891,3971	0,6967515	0,5848499	424,3208	3,357475	3	935,099	922,8159	0,6968294	0,584838	424,3208	3,338283	1	3	935	923						StimuliFarbe_blau_gruen.png	0	880	547	72	111	953	835	67	0	Content		863	812	17986567	3033590084
18003	09:26:18.038	00:00:18.003	1080	932,251	906,0511	0,6898506	0,5856418	438,7733	3,354491	3	1052,257	940,9968	0,689829	0,5856314	438,7733	3,341614	1	3	1052	941						StimuliFarbe_blau_gruen.png	0	880	547	72	111	953	835	67	0	Content		980	830	18003189	3033606706
18020	09:26:18.055	00:00:18.019	1081	-1024	-768	-1	-1	-1	-1	4	-1024	-768	-1	-1	-1	-1	4		0	0						StimuliFarbe_blau_gruen.png	0	880	547	72	111				0	Content		-72	-111	18019941	3033623458
18037	09:26:18.072	00:00:18.036	1082	-1024	-768	-1	-1	-1	-1	4	-1024	-768	-1	-1	-1	-1	4		0	0						StimuliFarbe_blau_gruen.png	0	880	547	72	111				0	Content		-72	-111	18036567	3033640084
18053	09:26:18.088	00:00:18.053	1083	-1024	-768	-1	-1	-1	-1	4	-1024	-768	-1	-1	-1	-1	4		0	0						StimuliFarbe_blau_gruen.png	0	880	547	72	111				0	Content		-72	-111	18053235	3033656752
18070	09:26:18.105	00:00:18.069	1084	-1024	-768	-1	-1	-1	-1	4	-1024	-768	-1	-1	-1	-1	4		0	0						StimuliFarbe_blau_gruen.png	0	880	547	72	111				0	Content		-72	-111	18069900	3033673417
18087	09:26:18.122	00:00:18.086	1085	-1024	-768	-1	-1	-1	-1	4	-1024	-768	-1	-1	-1	-1	4		0	0						StimuliFarbe_blau_gruen.png	0	880	547	72	111				0	Content		-72	-111	18086568	3033690085
18103	09:26:18.138	00:00:18.103	1086	-1024	-768	-1	-1	-1	-1	4	-1024	-768	-1	-1	-1	-1	4		0	0						StimuliFarbe_blau_gruen.png	0	880	547	72	111				0	Content		-72	-111	18103189	3033706706
18120	09:26:18.155	00:00:18.119	1087	-1024	-768	-1	-1	-1	-1	4	-1024	-768	-1	-1	-1	-1	4		0	0						StimuliFarbe_blau_gruen.png	0	880	547	72	111				0	Content		-72	-111	18119857	3033723374
18136	09:26:18.171	00:00:18.136	1088	-1024	-768	-1	-1	-1	-1	4	-1024	-768	-1	-1	-1	-1	4		0	0						StimuliFarbe_blau_gruen.png	0	880	547	72	111				0	Content		-72	-111	18136434	3033739951
18153	09:26:18.188	00:00:18.153	1089	-1024	-768	-1	-1	-1	-1	4	-1024	-768	-1	-1	-1	-1	4		0	0						StimuliFarbe_blau_gruen.png	0	880	547	72	111				0	Content		-72	-111	18153182	3033756699
18170	09:26:18.205	00:00:18.169	1090	-1024	-768	-1	-1	-1	-1	4	-1024	-768	-1	-1	-1	-1	4		0	0						StimuliFarbe_blau_gruen.png	0	880	547	72	111				0	Content		-72	-111	18169825	3033773342
18186	09:26:18.221	00:00:18.186	1091	-1024	-768	-1	-1	-1	-1	4	-1024	-768	-1	-1	-1	-1	4		0	0						StimuliFarbe_blau_gruen.png	0	880	547	72	111				0	Content		-72	-111	18186444	3033789961
18203	09:26:18.238	00:00:18.203	1092	-1024	-768	-1	-1	-1	-1	4	-1024	-768	-1	-1	-1	-1	4		0	0						StimuliFarbe_blau_gruen.png	0	880	547	72	111				0	Content		-72	-111	18203071	3033806588
18220	09:26:18.255	00:00:18.219	1093	-1024	-768	-1	-1	-1	-1	4	-1024	-768	-1	-1	-1	-1	4		0	0						StimuliFarbe_blau_gruen.png	0	880	547	72	111				0	Content		-72	-111	18219819	3033823336
18236	09:26:18.271	00:00:18.236	1094	-1024	-768	-1	-1	-1	-1	4	-1024	-768	-1	-1	-1	-1	4		0	0						StimuliFarbe_blau_gruen.png	0	880	547	72	111				0	Content		-72	-111	18236431	3033839948
18253	09:26:18.288	00:00:18.253	1095	-1024	-768	-1	-1	-1	-1	4	-1024	-768	-1	-1	-1	-1	4		0	0						StimuliFarbe_blau_gruen.png	0	880	547	72	111				0	Content		-72	-111	18253052	3033856569
18270	09:26:18.305	00:00:18.269	1096	-1024	-768	-1	-1	-1	-1	4	-1024	-768	-1	-1	-1	-1	4		0	0						StimuliFarbe_blau_gruen.png	0	880	547	72	111				0	Content		-72	-111	18269674	3033873191
18286	09:26:18.321	00:00:18.286	1097	-1024	-768	-1	-1	-1	-1	4	-1024	-768	-1	-1	-1	-1	4		0	0						StimuliFarbe_blau_gruen.png	0	880	547	72	111				0	Content		-72	-111	18286422	3033889939
18303	09:26:18.338	00:00:18.303	1098	-1024	-768	-1	-1	-1	-1	4	-1024	-768	-1	-1	-1	-1	4		0	0						StimuliFarbe_blau_gruen.png	0	880	547	72	111				0	Content		-72	-111	18303042	3033906559
18320	09:26:18.355	00:00:18.319	1099	-1024	-768	-1	-1	-1	-1	4	-1024	-768	-1	-1	-1	-1	4		0	0						StimuliFarbe_blau_gruen.png	0	880	547	72	111				0	Content		-72	-111	18319696	3033923213
18336	09:26:18.371	00:00:18.336	1100	-1024	-768	-1	-1	-1	-1	4	-1024	-768	-1	-1	-1	-1	4		0	0						StimuliFarbe_blau_gruen.png	0	880	547	72	111				0	Content		-72	-111	18336364	3033939881
18353	09:26:18.388	00:00:18.353	1101	-1024	-768	-1	-1	-1	-1	4	-1024	-768	-1	-1	-1	-1	4		0	0						StimuliFarbe_blau_gruen.png	0	880	547	72	111				0	Content		-72	-111	18353097	3033956614
18370	09:26:18.405	00:00:18.369	1102	-1024	-768	-1	-1	-1	-1	4	-1024	-768	-1	-1	-1	-1	4		0	0						StimuliFarbe_blau_gruen.png	0	880	547	72	111				0	Content		-72	-111	18369665	3033973182
18386	09:26:18.421	00:00:18.386	1103	-1024	-768	-1	-1	-1	-1	4	-1024	-768	-1	-1	-1	-1	4		0	0						StimuliFarbe_blau_gruen.png	0	880	547	72	111				0	Content		-72	-111	18386287	3033989804
18403	09:26:18.438	00:00:18.403	1104	-1024	-768	-1	-1	-1	-1	4	-1024	-768	-1	-1	-1	-1	4		0	0						StimuliFarbe_blau_gruen.png	0	880	547	72	111				0	Content		-72	-111	18403371	3034006888
18420	09:26:18.455	00:00:18.420	1105	-1024	-768	-1	-1	-1	-1	4	-1024	-768	-1	-1	-1	-1	4		0	0						StimuliFarbe_blau_gruen.png	0	880	547	72	111				0	Content		-72	-111	18420039	3034023556
18437	09:26:18.472	00:00:18.436	1106	-1024	-768	-1	-1	-1	-1	4	-1024	-768	-1	-1	-1	-1	4		0	0						StimuliFarbe_blau_gruen.png	0	880	547	72	111				0	Content		-72	-111	18436707	3034040224
18454	09:26:18.489	00:00:18.454	1107	-1024	-768	-1	-1	-1	-1	4	-1024	-768	-1	-1	-1	-1	4		0	0						StimuliFarbe_blau_gruen.png	0	880	547	72	111				0	Content		-72	-111	18454158	3034057675
18472	09:26:18.507	00:00:18.471	1108	-1024	-768	-1	-1	-1	-1	4	-1024	-768	-1	-1	-1	-1	4		0	0						StimuliFarbe_blau_gruen.png	0	880	547	72	111				0	Content		-72	-111	18471529	3034075046
18486	09:26:18.521	00:00:18.486	1109	-1024	-768	-1	-1	-1	-1	4	-1024	-768	-1	-1	-1	-1	4		0	0						StimuliFarbe_blau_gruen.png	0	880	547	72	111				0	Content		-72	-111	18486279	3034089796
18503	09:26:18.538	00:00:18.502	1110	-1024	-768	-1	-1	-1	-1	4	-1024	-768	-1	-1	-1	-1	4		0	0						StimuliFarbe_blau_gruen.png	0	880	547	72	111				0	Content		-72	-111	18502904	3034106421
18520	09:26:18.555	00:00:18.519	1111	-1024	-768	-1	-1	-1	-1	4	-1024	-768	-1	-1	-1	-1	4		0	0						StimuliFarbe_blau_gruen.png	0	880	547	72	111				0	Content		-72	-111	18519621	3034123138
18536	09:26:18.571	00:00:18.536	1112	-1024	-768	-1	-1	-1	-1	4	-1024	-768	-1	-1	-1	-1	4		0	0						StimuliFarbe_blau_gruen.png	0	880	547	72	111				0	Content		-72	-111	18536289	3034139806
18553	09:26:18.588	00:00:18.552	1113	-1024	-768	-1	-1	-1	-1	4	-1024	-768	-1	-1	-1	-1	4		0	0						StimuliFarbe_blau_gruen.png	0	880	547	72	111				0	Content		-72	-111	18552959	3034156476
18570	09:26:18.605	00:00:18.569	1114	-1024	-768	-1	-1	-1	-1	4	-1024	-768	-1	-1	-1	-1	4		0	0						StimuliFarbe_blau_gruen.png	0	880	547	72	111				0	Content		-72	-111	18569528	3034173045
18586	09:26:18.621	00:00:18.586	1115	-1024	-768	-1	-1	-1	-1	4	-1024	-768	-1	-1	-1	-1	4		0	0						StimuliFarbe_blau_gruen.png	0	880	547	72	111				0	Content		-72	-111	18586403	3034189920
18603	09:26:18.638	00:00:18.603	1116	-1024	-768	-1	-1	-1	-1	4	-1024	-768	-1	-1	-1	-1	4		0	0						StimuliFarbe_blau_gruen.png	0	880	547	72	111				0	Content		-72	-111	18603071	3034206588
18620	09:26:18.655	00:00:18.619	1117	-1024	-768	-1	-1	-1	-1	4	-1024	-768	-1	-1	-1	-1	4		0	0						StimuliFarbe_blau_gruen.png	0	880	547	72	111				0	Content		-72	-111	18619739	3034223256
18637	09:26:18.672	00:00:18.636	1118	-1024	-768	-1	-1	-1	-1	4	-1024	-768	-1	-1	-1	-1	4		0	0						StimuliFarbe_blau_gruen.png	0	880	547	72	111				0	Content		-72	-111	18636771	3034240288
18654	09:26:18.689	00:00:18.654	1119	-1024	-768	-1	-1	-1	-1	4	-1024	-768	-1	-1	-1	-1	4		0	0						StimuliFarbe_blau_gruen.png	0	880	547	72	111				0	Content		-72	-111	18654022	3034257539
18670	09:26:18.705	00:00:18.670	1120	-1024	-768	-1	-1	-1	-1	4	-1024	-768	-1	-1	-1	-1	4		0	0						StimuliFarbe_blau_gruen.png	0	880	547	72	111				0	Content		-72	-111	18670084	3034273601
18687	09:26:18.722	00:00:18.686	1121	-1024	-768	-1	-1	-1	-1	4	-1024	-768	-1	-1	-1	-1	4		0	0						StimuliFarbe_blau_gruen.png	0	880	547	72	111				0	Content		-72	-111	18686752	3034290269
18703	09:26:18.738	00:00:18.703	1122	-1024	-768	-1	-1	-1	-1	4	-1024	-768	-1	-1	-1	-1	4		0	0						StimuliFarbe_blau_gruen.png	0	880	547	72	111				0	Content		-72	-111	18703076	3034306593
18720	09:26:18.755	00:00:18.719	1123	-1024	-768	-1	-1	-1	-1	4	-1024	-768	-1	-1	-1	-1	4		0	0						StimuliFarbe_blau_gruen.png	0	880	547	72	111				0	Content		-72	-111	18719744	3034323261
18736	09:26:18.771	00:00:18.736	1124	-1024	-768	-1	-1	-1	-1	4	-1024	-768	-1	-1	-1	-1	4		0	0						StimuliFarbe_blau_gruen.png	0	880	547	72	111				0	Content		-72	-111	18736257	3034339774
18753	09:26:18.788	00:00:18.752	1125	-1024	-768	-1	-1	-1	-1	4	-1024	-768	-1	-1	-1	-1	4		0	0						StimuliFarbe_blau_gruen.png	0	880	547	72	111				0	Content		-72	-111	18752924	3034356441
18770	09:26:18.805	00:00:18.769	1126	-1024	-768	-1	-1	-1	-1	4	-1024	-768	-1	-1	-1	-1	4		0	0						StimuliFarbe_blau_gruen.png	0	880	547	72	111				0	Content		-72	-111	18769562	3034373079
18786	09:26:18.821	00:00:18.786	1127	-1024	-768	-1	-1	-1	-1	4	-1024	-768	-1	-1	-1	-1	4		0	0						StimuliFarbe_blau_gruen.png	0	880	547	72	111				0	Content		-72	-111	18786230	3034389747
18803	09:26:18.838	00:00:18.802	1128	-1024	-768	-1	-1	-1	-1	4	-1024	-768	-1	-1	-1	-1	4		0	0						StimuliFarbe_blau_gruen.png	0	880	547	72	111				0	Content		-72	-111	18802822	3034406339
18819	09:26:18.854	00:00:18.819	1129	-1024	-768	-1	-1	-1	-1	4	-1024	-768	-1	-1	-1	-1	4		0	0						StimuliFarbe_blau_gruen.png	0	880	547	72	111				0	Content		-72	-111	18819391	3034422908
18836	09:26:18.871	00:00:18.836	1130	-1024	-768	-1	-1	-1	-1	4	-1024	-768	-1	-1	-1	-1	4		0	0						StimuliFarbe_blau_gruen.png	0	880	547	72	111				0	Content		-72	-111	18836014	3034439531
18853	09:26:18.888	00:00:18.853	1131	-1024	-768	-1	-1	-1	-1	4	-1024	-768	-1	-1	-1	-1	4		0	0						StimuliFarbe_blau_gruen.png	0	880	547	72	111				0	Content		-72	-111	18853098	3034456615
18870	09:26:18.905	00:00:18.869	1132	-1024	-768	-1	-1	-1	-1	4	-1024	-768	-1	-1	-1	-1	4		0	0						StimuliFarbe_blau_gruen.png	0	880	547	72	111				0	Content		-72	-111	18869766	3034473283
18886	09:26:18.921	00:00:18.886	1133	-1024	-768	-1	-1	-1	-1	4	-1024	-768	-1	-1	-1	-1	4		0	0						StimuliFarbe_blau_gruen.png	0	880	547	72	111				0	Content		-72	-111	18886433	3034489950
18904	09:26:18.939	00:00:18.903	1134	-1024	-768	-1	-1	-1	-1	4	-1024	-768	-1	-1	-1	-1	4		0	0						StimuliFarbe_blau_gruen.png	0	880	547	72	111				0	Content		-72	-111	18903886	3034507403
18921	09:26:18.956	00:00:18.921	1135	-1024	-768	-1	-1	-1	-1	4	-1024	-768	-1	-1	-1	-1	4		0	0						StimuliFarbe_blau_gruen.png	0	880	547	72	111				0	Content		-72	-111	18921256	3034524773
18936	09:26:18.971	00:00:18.936	1136	-1024	-768	-1	-1	-1	-1	4	-1024	-768	-1	-1	-1	-1	4		0	0						StimuliFarbe_blau_gruen.png	0	880	547	72	111				0	Content		-72	-111	18936005	3034539522
18953	09:26:18.988	00:00:18.952	1137	-1024	-768	-1	-1	-1	-1	4	-1024	-768	-1	-1	-1	-1	4		0	0						StimuliFarbe_blau_gruen.png	0	880	547	72	111				0	Content		-72	-111	18952628	3034556145
18969	09:26:19.004	00:00:18.969	1138	-1024	-768	-1	-1	-1	-1	4	-1024	-768	-1	-1	-1	-1	4		0	0						StimuliFarbe_blau_gruen.png	0	880	547	72	111				0	Content		-72	-111	18969345	3034572862
18986	09:26:19.021	00:00:18.986	1139	-1024	-768	-1	-1	-1	-1	4	-1024	-768	-1	-1	-1	-1	4		0	0						StimuliFarbe_blau_gruen.png	0	880	547	72	111				0	Content		-72	-111	18986013	3034589530
19003	09:26:19.038	00:00:19.002	1140	-1024	-768	-1	-1	-1	-1	4	-1024	-768	-1	-1	-1	-1	4		0	0						StimuliFarbe_blau_gruen.png	0	880	547	72	111				0	Content		-72	-111	19002696	3034606213
19019	09:26:19.054	00:00:19.019	1141	-1024	-768	-1	-1	-1	-1	4	-1024	-768	-1	-1	-1	-1	4		0	0						StimuliFarbe_blau_gruen.png	0	880	547	72	111				0	Content		-72	-111	19019253	3034622770
19036	09:26:19.071	00:00:19.036	1142	-1024	-768	-1	-1	-1	-1	4	-1024	-768	-1	-1	-1	-1	4		0	0						StimuliFarbe_blau_gruen.png	0	880	547	72	111				0	Content		-72	-111	19036128	3034639645
19053	09:26:19.088	00:00:19.052	1143	-1024	-768	-1	-1	-1	-1	4	-1024	-768	-1	-1	-1	-1	4		0	0						StimuliFarbe_blau_gruen.png	0	880	547	72	111				0	Content		-72	-111	19052796	3034656313
19069	09:26:19.104	00:00:19.069	1144	-1024	-768	-1	-1	-1	-1	4	-1024	-768	-1	-1	-1	-1	4		0	0						StimuliFarbe_blau_gruen.png	0	880	547	72	111				0	Content		-72	-111	19069463	3034672980
19087	09:26:19.122	00:00:19.086	1145	-1024	-768	-1	-1	-1	-1	4	-1024	-768	-1	-1	-1	-1	4		0	0						StimuliFarbe_blau_gruen.png	0	880	547	72	111				0	Content		-72	-111	19086503	3034690020
19104	09:26:19.139	00:00:19.103	1146	-1024	-768	-1	-1	-1	-1	4	-1024	-768	-1	-1	-1	-1	4		0	0						StimuliFarbe_blau_gruen.png	0	880	547	72	111				0	Content		-72	-111	19103586	3034707103
19120	09:26:19.155	00:00:19.120	1147	-1024	-768	-1	-1	-1	-1	4	-1024	-768	-1	-1	-1	-1	4		0	0						StimuliFarbe_blau_gruen.png	0	880	547	72	111				0	Content		-72	-111	19120254	3034723771
19137	09:26:19.172	00:00:19.136	1148	-1024	-768	-1	-1	-1	-1	4	-1024	-768	-1	-1	-1	-1	4		0	0						StimuliFarbe_blau_gruen.png	0	880	547	72	111				0	Content		-72	-111	19136921	3034740438
19154	09:26:19.189	00:00:19.154	1149	-1024	-768	-1	-1	-1	-1	4	-1024	-768	-1	-1	-1	-1	4		0	0						StimuliFarbe_blau_gruen.png	0	880	547	72	111				0	Content		-72	-111	19154374	3034757891
19169	09:26:19.204	00:00:19.169	1150	-1024	-768	-1	-1	-1	-1	4	-1024	-768	-1	-1	-1	-1	4		0	0						StimuliFarbe_blau_gruen.png	0	880	547	72	111				0	Content		-72	-111	19169247	3034772764
19186	09:26:19.221	00:00:19.185	1151	-1024	-768	-1	-1	-1	-1	4	-1024	-768	-1	-1	-1	-1	4		0	0						StimuliFarbe_blau_gruen.png	0	880	547	72	111				0	Content		-72	-111	19185874	3034789391
19203	09:26:19.238	00:00:19.202	1152	-1024	-768	-1	-1	-1	-1	4	-1024	-768	-1	-1	-1	-1	4		0	0						StimuliFarbe_blau_gruen.png	0	880	547	72	111				0	Content		-72	-111	19202542	3034806059
19219	09:26:19.254	00:00:19.219	1153	-1024	-768	-1	-1	-1	-1	4	-1024	-768	-1	-1	-1	-1	4		0	0						StimuliFarbe_blau_gruen.png	0	880	547	72	111				0	Content		-72	-111	19219175	3034822692
19236	09:26:19.271	00:00:19.235	1154	-1024	-768	-1	-1	-1	-1	4	-1024	-768	-1	-1	-1	-1	4		0	0						StimuliFarbe_blau_gruen.png	0	880	547	72	111				0	Content		-72	-111	19235843	3034839360
19253	09:26:19.288	00:00:19.252	1155	-1024	-768	-1	-1	-1	-1	4	-1024	-768	-1	-1	-1	-1	4		0	0						StimuliFarbe_blau_gruen.png	0	880	547	72	111				0	Content		-72	-111	19252560	3034856077
19269	09:26:19.304	00:00:19.269	1156	-1024	-768	-1	-1	-1	-1	4	-1024	-768	-1	-1	-1	-1	4		0	0						StimuliFarbe_blau_gruen.png	0	880	547	72	111				0	Content		-72	-111	19269130	3034872647
19286	09:26:19.321	00:00:19.285	1157	-1024	-768	-1	-1	-1	-1	4	-1024	-768	-1	-1	-1	-1	4		0	0						StimuliFarbe_blau_gruen.png	0	880	547	72	111				0	Content		-72	-111	19285746	3034889263
19303	09:26:19.338	00:00:19.302	1158	-1024	-768	-1	-1	-1	-1	4	-1024	-768	-1	-1	-1	-1	4		0	0						StimuliFarbe_blau_gruen.png	0	880	547	72	111				0	Content		-72	-111	19302830	3034906347
19319	09:26:19.354	00:00:19.319	1159	-1024	-768	-1	-1	-1	-1	4	-1024	-768	-1	-1	-1	-1	4		0	0						StimuliFarbe_blau_gruen.png	0	880	547	72	111				0	Content		-72	-111	19319497	3034923014
19336	09:26:19.371	00:00:19.336	1160	-1024	-768	-1	-1	-1	-1	4	-1024	-768	-1	-1	-1	-1	4		0	0						StimuliFarbe_blau_gruen.png	0	880	547	72	111				0	Content		-72	-111	19336165	3034939682
19354	09:26:19.389	00:00:19.353	1161	-1024	-768	-1	-1	-1	-1	4	-1024	-768	-1	-1	-1	-1	4		0	0						StimuliFarbe_blau_gruen.png	0	880	547	72	111				0	Content		-72	-111	19353617	3034957134
19371	09:26:19.406	00:00:19.370	1162	-1024	-768	-1	-1	-1	-1	4	-1024	-768	-1	-1	-1	-1	4		0	0						StimuliFarbe_blau_gruen.png	0	880	547	72	111				0	Content		-72	-111	19370863	3034974380
19386	09:26:19.421	00:00:19.385	1163	-1024	-768	-1	-1	-1	-1	4	-1024	-768	-1	-1	-1	-1	4		0	0						StimuliFarbe_blau_gruen.png	0	880	547	72	111				0	Content		-72	-111	19385736	3034989253
19402	09:26:19.437	00:00:19.402	1164	-1024	-768	-1	-1	-1	-1	4	-1024	-768	-1	-1	-1	-1	4		0	0						StimuliFarbe_blau_gruen.png	0	880	547	72	111				0	Content		-72	-111	19402358	3035005875
19419	09:26:19.454	00:00:19.419	1165	-1024	-768	-1	-1	-1	-1	4	-1024	-768	-1	-1	-1	-1	4		0	0						StimuliFarbe_blau_gruen.png	0	880	547	72	111				0	Content		-72	-111	19419074	3035022591
19436	09:26:19.471	00:00:19.435	1166	-1024	-768	-1	-1	-1	-1	4	-1024	-768	-1	-1	-1	-1	4		0	0						StimuliFarbe_blau_gruen.png	0	880	547	72	111				0	Content		-72	-111	19435741	3035039258
19452	09:26:19.487	00:00:19.452	1167	-1024	-768	-1	-1	-1	-1	4	-1024	-768	-1	-1	-1	-1	4		0	0						StimuliFarbe_blau_gruen.png	0	880	547	72	111				0	Content		-72	-111	19452409	3035055926
19469	09:26:19.504	00:00:19.468	1168	-1024	-768	-1	-1	-1	-1	4	-1024	-768	-1	-1	-1	-1	4		0	0						StimuliFarbe_blau_gruen.png	0	880	547	72	111				0	Content		-72	-111	19468979	3035072496
19486	09:26:19.521	00:00:19.485	1169	-1024	-768	-1	-1	-1	-1	4	-1024	-768	-1	-1	-1	-1	4		0	0						StimuliFarbe_blau_gruen.png	0	880	547	72	111				0	Content		-72	-111	19485812	3035089329
19502	09:26:19.537	00:00:19.502	1170	-1024	-768	-1	-1	-1	-1	4	-1024	-768	-1	-1	-1	-1	4		0	0						StimuliFarbe_blau_gruen.png	0	880	547	72	111				0	Content		-72	-111	19502479	3035105996
19519	09:26:19.554	00:00:19.519	1171	-1024	-768	-1	-1	-1	-1	4	-1024	-768	-1	-1	-1	-1	4		0	0						StimuliFarbe_blau_gruen.png	0	880	547	72	111				0	Content		-72	-111	19519147	3035122664
19536	09:26:19.571	00:00:19.536	1172	-1024	-768	-1	-1	-1	-1	4	-1024	-768	-1	-1	-1	-1	4		0	0						StimuliFarbe_blau_gruen.png	0	880	547	72	111				0	Content		-72	-111	19536133	3035139650
19553	09:26:19.588	00:00:19.552	1173	-1024	-768	-1	-1	-1	-1	4	-1024	-768	-1	-1	-1	-1	4		0	0						StimuliFarbe_blau_gruen.png	0	880	547	72	111				0	Content		-72	-111	19552801	3035156318
19569	09:26:19.604	00:00:19.569	1174	-1024	-768	-1	-1	-1	-1	4	-1024	-768	-1	-1	-1	-1	4		0	0						StimuliFarbe_blau_gruen.png	0	880	547	72	111				0	Content		-72	-111	19569468	3035172985
19587	09:26:19.622	00:00:19.586	1175	-1024	-768	-1	-1	-1	-1	4	-1024	-768	-1	-1	-1	-1	4		0	0						StimuliFarbe_blau_gruen.png	0	880	547	72	111				0	Content		-72	-111	19586784	3035190301
19603	09:26:19.638	00:00:19.603	1176	-1024	-768	-1	-1	-1	-1	4	-1024	-768	-1	-1	-1	-1	4		0	0						StimuliFarbe_blau_gruen.png	0	880	547	72	111				0	Content		-72	-111	19603452	3035206969
19621	09:26:19.656	00:00:19.620	1177	-1024	-768	-1	-1	-1	-1	4	-1024	-768	-1	-1	-1	-1	4		0	0						StimuliFarbe_blau_gruen.png	0	880	547	72	111				0	Content		-72	-111	19620721	3035224238
19636	09:26:19.671	00:00:19.635	1178	-1024	-768	-1	-1	-1	-1	4	-1024	-768	-1	-1	-1	-1	4		0	0						StimuliFarbe_blau_gruen.png	0	880	547	72	111				0	Content		-72	-111	19635607	3035239124
19652	09:26:19.687	00:00:19.652	1179	-1024	-768	-1	-1	-1	-1	4	-1024	-768	-1	-1	-1	-1	4		0	0						StimuliFarbe_blau_gruen.png	0	880	547	72	111				0	Content		-72	-111	19652226	3035255743
19669	09:26:19.704	00:00:19.668	1180	-1024	-768	-1	-1	-1	-1	4	-1024	-768	-1	-1	-1	-1	4		0	0						StimuliFarbe_blau_gruen.png	0	880	547	72	111				0	Content		-72	-111	19668894	3035272411
19686	09:26:19.721	00:00:19.685	1181	-1024	-768	-1	-1	-1	-1	4	-1024	-768	-1	-1	-1	-1	4		0	0						StimuliFarbe_blau_gruen.png	0	880	547	72	111				0	Content		-72	-111	19685584	3035289101
19702	09:26:19.737	00:00:19.702	1182	-1024	-768	-1	-1	-1	-1	4	-1024	-768	-1	-1	-1	-1	4		0	0						StimuliFarbe_blau_gruen.png	0	880	547	72	111				0	Content		-72	-111	19702252	3035305769
19719	09:26:19.754	00:00:19.718	1183	-1024	-768	-1	-1	-1	-1	4	-1024	-768	-1	-1	-1	-1	4		0	0						StimuliFarbe_blau_gruen.png	0	880	547	72	111				0	Content		-72	-111	19718898	3035322415
19735	09:26:19.770	00:00:19.735	1184	-1024	-768	-1	-1	-1	-1	4	-1024	-768	-1	-1	-1	-1	4		0	0						StimuliFarbe_blau_gruen.png	0	880	547	72	111				0	Content		-72	-111	19735467	3035338984
19752	09:26:19.787	00:00:19.752	1185	-1024	-768	-1	-1	-1	-1	4	-1024	-768	-1	-1	-1	-1	4		0	0						StimuliFarbe_blau_gruen.png	0	880	547	72	111				0	Content		-72	-111	19752089	3035355606
19769	09:26:19.804	00:00:19.769	1186	-1024	-768	-1	-1	-1	-1	4	-1024	-768	-1	-1	-1	-1	4		0	0						StimuliFarbe_blau_gruen.png	0	880	547	72	111				0	Content		-72	-111	19769172	3035372689
19786	09:26:19.821	00:00:19.785	1187	-1024	-768	-1	-1	-1	-1	4	-1024	-768	-1	-1	-1	-1	4		0	0						StimuliFarbe_blau_gruen.png	0	880	547	72	111				0	Content		-72	-111	19785840	3035389357
19803	09:26:19.838	00:00:19.802	1188	-1024	-768	-1	-1	-1	-1	4	-1024	-768	-1	-1	-1	-1	4		0	0						StimuliFarbe_blau_gruen.png	0	880	547	72	111				0	Content		-72	-111	19802508	3035406025
19820	09:26:19.855	00:00:19.819	1189	-1024	-768	-1	-1	-1	-1	4	-1024	-768	-1	-1	-1	-1	4		0	0						StimuliFarbe_blau_gruen.png	0	880	547	72	111				0	Content		-72	-111	19819960	3035423477
19837	09:26:19.872	00:00:19.837	1190	-1024	-768	-1	-1	-1	-1	4	-1024	-768	-1	-1	-1	-1	4		0	0						StimuliFarbe_blau_gruen.png	0	880	547	72	111				0	Content		-72	-111	19837331	3035440848
19852	09:26:19.887	00:00:19.852	1191	-1024	-768	-1	-1	-1	-1	4	-1024	-768	-1	-1	-1	-1	4		0	0						StimuliFarbe_blau_gruen.png	0	880	547	72	111				0	Content		-72	-111	19852081	3035455598
19869	09:26:19.904	00:00:19.868	1192	-1024	-768	-1	-1	-1	-1	4	-1024	-768	-1	-1	-1	-1	4		0	0						StimuliFarbe_blau_gruen.png	0	880	547	72	111				0	Content		-72	-111	19868769	3035472286
19885	09:26:19.920	00:00:19.885	1193	-1024	-768	-1	-1	-1	-1	4	-1024	-768	-1	-1	-1	-1	4		0	0						StimuliFarbe_blau_gruen.png	0	880	547	72	111				0	Content		-72	-111	19885437	3035488954
19902	09:26:19.937	00:00:19.902	1194	-1024	-768	-1	-1	-1	-1	4	-1024	-768	-1	-1	-1	-1	4		0	0						StimuliFarbe_blau_gruen.png	0	880	547	72	111				0	Content		-72	-111	19902101	3035505618
19919	09:26:19.954	00:00:19.918	1195	-1024	-768	-1	-1	-1	-1	4	-1024	-768	-1	-1	-1	-1	4		0	0						StimuliFarbe_blau_gruen.png	0	880	547	72	111				0	Content		-72	-111	19918769	3035522286
19935	09:26:19.970	00:00:19.935	1196	-1024	-768	-1	-1	-1	-1	4	-1024	-768	-1	-1	-1	-1	4		0	0						StimuliFarbe_blau_gruen.png	0	880	547	72	111				0	Content		-72	-111	19935388	3035538905
19952	09:26:19.987	00:00:19.951	1197	-1024	-768	-1	-1	-1	-1	4	-1024	-768	-1	-1	-1	-1	4		0	0						StimuliFarbe_blau_gruen.png	0	880	547	72	111				0	Content		-72	-111	19951957	3035555474
19969	09:26:20.004	00:00:19.968	1198	-1024	-768	-1	-1	-1	-1	4	-1024	-768	-1	-1	-1	-1	4		0	0						StimuliFarbe_blau_gruen.png	0	880	547	72	111				0	Content		-72	-111	19968839	3035572356
19986	09:26:20.021	00:00:19.985	1199	-1024	-768	-1	-1	-1	-1	4	-1024	-768	-1	-1	-1	-1	4		0	0						StimuliFarbe_blau_gruen.png	0	880	547	72	111				0	Content		-72	-111	19985507	3035589024
20002	09:26:20.037	00:00:20.002	1200	-1024	-768	-1	-1	-1	-1	4	-1024	-768	-1	-1	-1	-1	4		0	0						StimuliFarbe_blau_gruen.png	0	880	547	72	111				0	Content		-72	-111	20002174	3035605691
20019	09:26:20.054	00:00:20.019	1201	-1024	-768	-1	-1	-1	-1	4	-1024	-768	-1	-1	-1	-1	4		0	0						StimuliFarbe_blau_gruen.png	0	880	547	72	111				0	Content		-72	-111	20019184	3035622701
20036	09:26:20.071	00:00:20.035	1202	-1024	-768	-1	-1	-1	-1	4	-1024	-768	-1	-1	-1	-1	4		0	0						StimuliFarbe_blau_gruen.png	0	880	547	72	111				0	Content		-72	-111	20035852	3035639369
20053	09:26:20.088	00:00:20.052	1203	-1024	-768	-1	-1	-1	-1	4	-1024	-768	-1	-1	-1	-1	4		0	0						StimuliFarbe_blau_gruen.png	0	880	547	72	111				0	Content		-72	-111	20052520	3035656037
20070	09:26:20.105	00:00:20.069	1204	-1024	-768	-1	-1	-1	-1	4	-1024	-768	-1	-1	-1	-1	4		0	0						StimuliFarbe_blau_gruen.png	0	880	547	72	111				0	Content		-72	-111	20069798	3035673315
20086	09:26:20.121	00:00:20.086	1205	-1024	-768	-1	-1	-1	-1	4	-1024	-768	-1	-1	-1	-1	4		0	0						StimuliFarbe_blau_gruen.png	0	880	547	72	111				0	Content		-72	-111	20086466	3035689983
20104	09:26:20.139	00:00:20.103	1206	-1024	-768	-1	-1	-1	-1	4	-1024	-768	-1	-1	-1	-1	4		0	0						StimuliFarbe_blau_gruen.png	0	880	547	72	111				0	Content		-72	-111	20103822	3035707339
20119	09:26:20.154	00:00:20.118	1207	-1024	-768	-1	-1	-1	-1	4	-1024	-768	-1	-1	-1	-1	4		0	0						StimuliFarbe_blau_gruen.png	0	880	547	72	111				0	Content		-72	-111	20118576	3035722093
20135	09:26:20.170	00:00:20.135	1208	-1024	-768	-1	-1	-1	-1	4	-1024	-768	-1	-1	-1	-1	4		0	0						StimuliFarbe_blau_gruen.png	0	880	547	72	111				0	Content		-72	-111	20135262	3035738779
20152	09:26:20.187	00:00:20.151	1209	-1024	-768	-1	-1	-1	-1	4	-1024	-768	-1	-1	-1	-1	4		0	0						StimuliFarbe_blau_gruen.png	0	880	547	72	111				0	Content		-72	-111	20151930	3035755447
20169	09:26:20.204	00:00:20.168	1210	-1024	-768	-1	-1	-1	-1	4	-1024	-768	-1	-1	-1	-1	4		0	0						StimuliFarbe_blau_gruen.png	0	880	547	72	111				0	Content		-72	-111	20168593	3035772110
20185	09:26:20.220	00:00:20.185	1211	-1024	-768	-1	-1	-1	-1	4	-1024	-768	-1	-1	-1	-1	4		0	0						StimuliFarbe_blau_gruen.png	0	880	547	72	111				0	Content		-72	-111	20185260	3035788777
20202	09:26:20.237	00:00:20.201	1212	-1024	-768	-1	-1	-1	-1	4	-1024	-768	-1	-1	-1	-1	4		0	0						StimuliFarbe_blau_gruen.png	0	880	547	72	111				0	Content		-72	-111	20201874	3035805391
20218	09:26:20.253	00:00:20.218	1213	-1024	-768	-1	-1	-1	-1	4	-1024	-768	-1	-1	-1	-1	4		0	0						StimuliFarbe_blau_gruen.png	0	880	547	72	111				0	Content		-72	-111	20218443	3035821960
20235	09:26:20.270	00:00:20.235	1214	-1024	-768	-1	-1	-1	-1	4	-1024	-768	-1	-1	-1	-1	4		0	0						StimuliFarbe_blau_gruen.png	0	880	547	72	111				0	Content		-72	-111	20235381	3035838898
20252	09:26:20.287	00:00:20.252	1215	-1024	-768	-1	-1	-1	-1	4	-1024	-768	-1	-1	-1	-1	4		0	0						StimuliFarbe_blau_gruen.png	0	880	547	72	111				0	Content		-72	-111	20252048	3035855565
20269	09:26:20.304	00:00:20.269	1216	-1024	-768	-1	-1	-1	-1	4	-1024	-768	-1	-1	-1	-1	4		0	0						StimuliFarbe_blau_gruen.png	0	880	547	72	111				0	Content		-72	-111	20269191	3035872708
20286	09:26:20.321	00:00:20.285	1217	-1024	-768	-1	-1	-1	-1	4	-1024	-768	-1	-1	-1	-1	4		0	0						StimuliFarbe_blau_gruen.png	0	880	547	72	111				0	Content		-72	-111	20285859	3035889376
20303	09:26:20.338	00:00:20.303	1218	-1024	-768	-1	-1	-1	-1	4	-1024	-768	-1	-1	-1	-1	4		0	0						StimuliFarbe_blau_gruen.png	0	880	547	72	111				0	Content		-72	-111	20303084	3035906601
20320	09:26:20.355	00:00:20.320	1219	-1024	-768	-1	-1	-1	-1	4	-1024	-768	-1	-1	-1	-1	4		0	0						StimuliFarbe_blau_gruen.png	0	880	547	72	111				0	Content		-72	-111	20320316	3035923833
20336	09:26:20.371	00:00:20.336	1220	-1024	-768	-1	-1	-1	-1	4	-1024	-768	-1	-1	-1	-1	4		0	0						StimuliFarbe_blau_gruen.png	0	880	547	72	111				0	Content		-72	-111	20336002	3035939519
20353	09:26:20.388	00:00:20.352	1221	-1024	-768	-1	-1	-1	-1	4	-1024	-768	-1	-1	-1	-1	4		0	0						StimuliFarbe_blau_gruen.png	0	880	547	72	111				0	Content		-72	-111	20352670	3035956187
20369	09:26:20.404	00:00:20.368	1222	-1024	-768	-1	-1	-1	-1	4	-1024	-768	-1	-1	-1	-1	4		0	0						StimuliFarbe_blau_gruen.png	0	880	547	72	111				0	Content		-72	-111	20368866	3035972383
20386	09:26:20.421	00:00:20.385	1223	-1024	-768	-1	-1	-1	-1	4	-1024	-768	-1	-1	-1	-1	4		0	0						StimuliFarbe_blau_gruen.png	0	880	547	72	111				0	Content		-72	-111	20385534	3035989051
20402	09:26:20.437	00:00:20.401	1224	-1024	-768	-1	-1	-1	-1	4	-1024	-768	-1	-1	-1	-1	4		0	0						StimuliFarbe_blau_gruen.png	0	880	547	72	111				0	Content		-72	-111	20401952	3036005469
20419	09:26:20.454	00:00:20.418	1225	-1024	-768	-1	-1	-1	-1	4	-1024	-768	-1	-1	-1	-1	4		0	0						StimuliFarbe_blau_gruen.png	0	880	547	72	111				0	Content		-72	-111	20418620	3036022137
20435	09:26:20.470	00:00:20.435	1226	-1024	-768	-1	-1	-1	-1	4	-1024	-768	-1	-1	-1	-1	4		0	0						StimuliFarbe_blau_gruen.png	0	880	547	72	111				0	Content		-72	-111	20435118	3036038635
20452	09:26:20.487	00:00:20.451	1227	-1024	-768	-1	-1	-1	-1	4	-1024	-768	-1	-1	-1	-1	4		0	0						StimuliFarbe_blau_gruen.png	0	880	547	72	111				0	Content		-72	-111	20451687	3036055204
20469	09:26:20.504	00:00:20.468	1228	-1024	-768	-1	-1	-1	-1	4	-1024	-768	-1	-1	-1	-1	4		0	0						StimuliFarbe_blau_gruen.png	0	880	547	72	111				0	Content		-72	-111	20468562	3036072079
20485	09:26:20.520	00:00:20.485	1229	-1024	-768	-1	-1	-1	-1	4	-1024	-768	-1	-1	-1	-1	4		0	0						StimuliFarbe_blau_gruen.png	0	880	547	72	111				0	Content		-72	-111	20485230	3036088747
20502	09:26:20.537	00:00:20.501	1230	-1024	-768	-1	-1	-1	-1	4	-1024	-768	-1	-1	-1	-1	4		0	0						StimuliFarbe_blau_gruen.png	0	880	547	72	111				0	Content		-72	-111	20501897	3036105414
20519	09:26:20.554	00:00:20.518	1231	-1024	-768	-1	-1	-1	-1	4	-1024	-768	-1	-1	-1	-1	4		0	0						StimuliFarbe_blau_gruen.png	0	880	547	72	111				0	Content		-72	-111	20518931	3036122448
20535	09:26:20.570	00:00:20.534	1232	-1024	-768	-1	-1	-1	-1	4	-1024	-768	-1	-1	-1	-1	4		0	0						StimuliFarbe_blau_gruen.png	0	880	547	72	111				0	Content		-72	-111	20534928	3036138445
20552	09:26:20.587	00:00:20.551	1233	1033,765	890,1904	0,551947	0,4559502	413,0109	3,588323	3	1148,736	924,0162	0,5519833	0,4559388	413,0109	3,572324	1	4	1149	924						StimuliFarbe_blau_gruen.png	0	880	547	72	111	1009	815	133	0	Content		1077	813	20551684	3036155201
20568	09:26:20.603	00:00:20.568	1234	1013,653	925,6011	0,549557	0,4566357	413,0109	3,388911	1	1146,178	963,2624	0,5495992	0,4566331	413,0109	3,383588	3	4	1014	926						StimuliFarbe_blau_gruen.png	0	880	547	72	111	1009	815	133	0	Content		942	815	20568302	3036171819
20585	09:26:20.620	00:00:20.584	1235	-1024	-768	-1	-1	-1	-1	4	-1024	-768	-1	-1	-1	-1	4	4	0	0						StimuliFarbe_blau_gruen.png	0	880	547	72	111	1009	815	133	0	Content		-72	-111	20584927	3036188444
20602	09:26:20.637	00:00:20.601	1236	-1024	-768	-1	-1	-1	-1	4	-1024	-768	-1	-1	-1	-1	4	4	0	0						StimuliFarbe_blau_gruen.png	0	880	547	72	111	1009	815	133	0	Content		-72	-111	20601614	3036205131
20618	09:26:20.653	00:00:20.618	1237	-1024	-768	-1	-1	-1	-1	4	-1024	-768	-1	-1	-1	-1	4	4	0	0						StimuliFarbe_blau_gruen.png	0	880	547	72	111	1009	815	133	0	Content		-72	-111	20618281	3036221798
20635	09:26:20.670	00:00:20.634	1238	-1024	-768	-1	-1	-1	-1	4	-1024	-768	-1	-1	-1	-1	4	4	0	0						StimuliFarbe_blau_gruen.png	0	880	547	72	111	1009	815	133	0	Content		-72	-111	20634917	3036238434
20652	09:26:20.687	00:00:20.651	1239	-1024	-768	-1	-1	-1	-1	4	-1024	-768	-1	-1	-1	-1	4	4	0	0						StimuliFarbe_blau_gruen.png	0	880	547	72	111	1009	815	133	0	Content		-72	-111	20651585	3036255102
20668	09:26:20.703	00:00:20.668	1240	1032,805	897,4763	0,5511192	0,4598673	412,1011	3,589337	3	1152,739	932,1759	0,5512004	0,4598555	412,1011	3,574483	1	4	1153	932						StimuliFarbe_blau_gruen.png	0	880	547	72	111	1009	815	133	0	Content		1081	821	20668174	3036271691
20685	09:26:20.720	00:00:20.684	1241	-1024	-768	-1	-1	-1	-1	4	-1024	-768	-1	-1	-1	-1	4		0	0						StimuliFarbe_blau_gruen.png	0	880	547	72	111				0	Content		-72	-111	20684921	3036288438
20702	09:26:20.737	00:00:20.701	1242	-1024	-768	-1	-1	-1	-1	4	-1024	-768	-1	-1	-1	-1	4		0	0						StimuliFarbe_blau_gruen.png	0	880	547	72	111				0	Content		-72	-111	20701547	3036305064
20718	09:26:20.753	00:00:20.718	1243	-1024	-768	-1	-1	-1	-1	4	-1024	-768	-1	-1	-1	-1	4		0	0						StimuliFarbe_blau_gruen.png	0	880	547	72	111				0	Content		-72	-111	20718215	3036321732
20735	09:26:20.770	00:00:20.734	1244	-1024	-768	-1	-1	-1	-1	4	-1024	-768	-1	-1	-1	-1	4		0	0						StimuliFarbe_blau_gruen.png	0	880	547	72	111				0	Content		-72	-111	20734794	3036338311
20752	09:26:20.787	00:00:20.751	1245	-1024	-768	-1	-1	-1	-1	4	-1024	-768	-1	-1	-1	-1	4		0	0						StimuliFarbe_blau_gruen.png	0	880	547	72	111				0	Content		-72	-111	20751512	3036355029
20768	09:26:20.803	00:00:20.768	1246	-1024	-768	-1	-1	-1	-1	4	-1024	-768	-1	-1	-1	-1	4		0	0						StimuliFarbe_blau_gruen.png	0	880	547	72	111				0	Content		-72	-111	20768180	3036371697
20785	09:26:20.820	00:00:20.784	1247	-1024	-768	-1	-1	-1	-1	4	-1024	-768	-1	-1	-1	-1	4		0	0						StimuliFarbe_blau_gruen.png	0	880	547	72	111				0	Content		-72	-111	20784866	3036388383
20801	09:26:20.836	00:00:20.801	1248	-1024	-768	-1	-1	-1	-1	4	-1024	-768	-1	-1	-1	-1	4		0	0						StimuliFarbe_blau_gruen.png	0	880	547	72	111				0	Content		-72	-111	20801491	3036405008
20818	09:26:20.853	00:00:20.818	1249	-1024	-768	-1	-1	-1	-1	4	-1024	-768	-1	-1	-1	-1	4		0	0						StimuliFarbe_blau_gruen.png	0	880	547	72	111				0	Content		-72	-111	20818113	3036421630
20835	09:26:20.870	00:00:20.834	1250	-1024	-768	-1	-1	-1	-1	4	-1024	-768	-1	-1	-1	-1	4		0	0						StimuliFarbe_blau_gruen.png	0	880	547	72	111				0	Content		-72	-111	20834863	3036438380
20851	09:26:20.886	00:00:20.851	1251	-1024	-768	-1	-1	-1	-1	4	-1024	-768	-1	-1	-1	-1	4		0	0						StimuliFarbe_blau_gruen.png	0	880	547	72	111				0	Content		-72	-111	20851486	3036455003
20868	09:26:20.903	00:00:20.868	1252	-1024	-768	-1	-1	-1	-1	4	-1024	-768	-1	-1	-1	-1	4		0	0						StimuliFarbe_blau_gruen.png	0	880	547	72	111				0	Content		-72	-111	20868108	3036471625
20885	09:26:20.920	00:00:20.884	1253	-1024	-768	-1	-1	-1	-1	4	-1024	-768	-1	-1	-1	-1	4		0	0						StimuliFarbe_blau_gruen.png	0	880	547	72	111				0	Content		-72	-111	20884735	3036488252
20901	09:26:20.936	00:00:20.901	1254	-1024	-768	-1	-1	-1	-1	4	-1024	-768	-1	-1	-1	-1	4		0	0						StimuliFarbe_blau_gruen.png	0	880	547	72	111				0	Content		-72	-111	20901483	3036505000
20918	09:26:20.953	00:00:20.918	1255	-1024	-768	-1	-1	-1	-1	4	-1024	-768	-1	-1	-1	-1	4		0	0						StimuliFarbe_blau_gruen.png	0	880	547	72	111				0	Content		-72	-111	20918106	3036521623
20935	09:26:20.970	00:00:20.934	1256	-1024	-768	-1	-1	-1	-1	4	-1024	-768	-1	-1	-1	-1	4		0	0						StimuliFarbe_blau_gruen.png	0	880	547	72	111				0	Content		-72	-111	20934730	3036538247
20951	09:26:20.986	00:00:20.951	1257	-1024	-768	-1	-1	-1	-1	4	-1024	-768	-1	-1	-1	-1	4		0	0						StimuliFarbe_blau_gruen.png	0	880	547	72	111				0	Content		-72	-111	20951364	3036554881
20968	09:26:21.003	00:00:20.968	1258	-1024	-768	-1	-1	-1	-1	4	-1024	-768	-1	-1	-1	-1	4		0	0						StimuliFarbe_blau_gruen.png	0	880	547	72	111				0	Content		-72	-111	20968100	3036571617
20985	09:26:21.020	00:00:20.984	1259	-1024	-768	-1	-1	-1	-1	4	-1024	-768	-1	-1	-1	-1	4		0	0						StimuliFarbe_blau_gruen.png	0	880	547	72	111				0	Content		-72	-111	20984725	3036588242
21001	09:26:21.036	00:00:21.001	1260	-1024	-768	-1	-1	-1	-1	4	-1024	-768	-1	-1	-1	-1	4		0	0						StimuliFarbe_blau_gruen.png	0	880	547	72	111				0	Content		-72	-111	21001360	3036604877
21018	09:26:21.053	00:00:21.018	1261	-1024	-768	-1	-1	-1	-1	4	-1024	-768	-1	-1	-1	-1	4		0	0						StimuliFarbe_blau_gruen.png	0	880	547	72	111				0	Content		-72	-111	21018097	3036621614
21035	09:26:21.070	00:00:21.034	1262	-1024	-768	-1	-1	-1	-1	4	-1024	-768	-1	-1	-1	-1	4		0	0						StimuliFarbe_blau_gruen.png	0	880	547	72	111				0	Content		-72	-111	21034720	3036638237
21051	09:26:21.086	00:00:21.051	1263	-1024	-768	-1	-1	-1	-1	4	-1024	-768	-1	-1	-1	-1	4		0	0						StimuliFarbe_blau_gruen.png	0	880	547	72	111				0	Content		-72	-111	21051468	3036654985
21068	09:26:21.103	00:00:21.067	1264	-1024	-768	-1	-1	-1	-1	4	-1024	-768	-1	-1	-1	-1	4		0	0						StimuliFarbe_blau_gruen.png	0	880	547	72	111				0	Content		-72	-111	21067966	3036671483
21085	09:26:21.120	00:00:21.084	1265	-1024	-768	-1	-1	-1	-1	4	-1024	-768	-1	-1	-1	-1	4		0	0						StimuliFarbe_blau_gruen.png	0	880	547	72	111				0	Content		-72	-111	21084590	3036688107
21102	09:26:21.137	00:00:21.101	1266	-1024	-768	-1	-1	-1	-1	4	-1024	-768	-1	-1	-1	-1	4		0	0						StimuliFarbe_blau_gruen.png	0	880	547	72	111				0	Content		-72	-111	21101783	3036705300
21119	09:26:21.154	00:00:21.119	1267	-1024	-768	-1	-1	-1	-1	4	-1024	-768	-1	-1	-1	-1	4		0	0						StimuliFarbe_blau_gruen.png	0	880	547	72	111				0	Content		-72	-111	21119158	3036722675
21136	09:26:21.171	00:00:21.136	1268	-1024	-768	-1	-1	-1	-1	4	-1024	-768	-1	-1	-1	-1	4		0	0						StimuliFarbe_blau_gruen.png	0	880	547	72	111				0	Content		-72	-111	21136406	3036739923
21151	09:26:21.186	00:00:21.151	1269	-1024	-768	-1	-1	-1	-1	4	-1024	-768	-1	-1	-1	-1	4		0	0						StimuliFarbe_blau_gruen.png	0	880	547	72	111				0	Content		-72	-111	21151354	3036754871
21168	09:26:21.203	00:00:21.167	1270	-1024	-768	-1	-1	-1	-1	4	-1024	-768	-1	-1	-1	-1	4		0	0						StimuliFarbe_blau_gruen.png	0	880	547	72	111				0	Content		-72	-111	21167958	3036771475
21185	09:26:21.220	00:00:21.184	1271	-1024	-768	-1	-1	-1	-1	4	-1024	-768	-1	-1	-1	-1	4		0	0						StimuliFarbe_blau_gruen.png	0	880	547	72	111				0	Content		-72	-111	21184705	3036788222
21201	09:26:21.236	00:00:21.201	1272	-1024	-768	-1	-1	-1	-1	4	-1024	-768	-1	-1	-1	-1	4		0	0						StimuliFarbe_blau_gruen.png	0	880	547	72	111				0	Content		-72	-111	21201345	3036804862
21218	09:26:21.253	00:00:21.217	1273	-1024	-768	-1	-1	-1	-1	4	-1024	-768	-1	-1	-1	-1	4		0	0						StimuliFarbe_blau_gruen.png	0	880	547	72	111				0	Content		-72	-111	21217951	3036821468
21235	09:26:21.270	00:00:21.234	1274	-1024	-768	-1	-1	-1	-1	4	-1024	-768	-1	-1	-1	-1	4		0	0						StimuliFarbe_blau_gruen.png	0	880	547	72	111				0	Content		-72	-111	21234574	3036838091
21252	09:26:21.287	00:00:21.251	1275	-1024	-768	-1	-1	-1	-1	4	-1024	-768	-1	-1	-1	-1	4		0	0						StimuliFarbe_blau_gruen.png	0	880	547	72	111				0	Content		-72	-111	21251641	3036855158
21269	09:26:21.304	00:00:21.269	1276	-1024	-768	-1	-1	-1	-1	4	-1024	-768	-1	-1	-1	-1	4		0	0						StimuliFarbe_blau_gruen.png	0	880	547	72	111				0	Content		-72	-111	21269017	3036872534
21286	09:26:21.321	00:00:21.286	1277	-1024	-768	-1	-1	-1	-1	4	-1024	-768	-1	-1	-1	-1	4		0	0						StimuliFarbe_blau_gruen.png	0	880	547	72	111				0	Content		-72	-111	21286264	3036889781
21301	09:26:21.336	00:00:21.301	1278	-1024	-768	-1	-1	-1	-1	4	-1024	-768	-1	-1	-1	-1	4		0	0						StimuliFarbe_blau_gruen.png	0	880	547	72	111				0	Content		-72	-111	21301192	3036904709
21318	09:26:21.353	00:00:21.317	1279	-1024	-768	-1	-1	-1	-1	4	-1024	-768	-1	-1	-1	-1	4		0	0						StimuliFarbe_blau_gruen.png	0	880	547	72	111				0	Content		-72	-111	21317817	3036921334
21335	09:26:21.370	00:00:21.334	1280	-1024	-768	-1	-1	-1	-1	4	-1024	-768	-1	-1	-1	-1	4		0	0						StimuliFarbe_blau_gruen.png	0	880	547	72	111				0	Content		-72	-111	21334565	3036938082
21351	09:26:21.386	00:00:21.351	1281	-1024	-768	-1	-1	-1	-1	4	-1024	-768	-1	-1	-1	-1	4		0	0						StimuliFarbe_blau_gruen.png	0	880	547	72	111				0	Content		-72	-111	21351190	3036954707
21368	09:26:21.403	00:00:21.367	1282	-1024	-768	-1	-1	-1	-1	4	-1024	-768	-1	-1	-1	-1	4		0	0						StimuliFarbe_blau_gruen.png	0	880	547	72	111				0	Content		-72	-111	21367815	3036971332
21384	09:26:21.419	00:00:21.384	1283	-1024	-768	-1	-1	-1	-1	4	-1024	-768	-1	-1	-1	-1	4		0	0						StimuliFarbe_blau_gruen.png	0	880	547	72	111				0	Content		-72	-111	21384438	3036987955
21402	09:26:21.437	00:00:21.401	1284	-1024	-768	-1	-1	-1	-1	4	-1024	-768	-1	-1	-1	-1	4		0	0						StimuliFarbe_blau_gruen.png	0	880	547	72	111				0	Content		-72	-111	21401633	3037005150
21419	09:26:21.454	00:00:21.419	1285	-1024	-768	-1	-1	-1	-1	4	-1024	-768	-1	-1	-1	-1	4		0	0						StimuliFarbe_blau_gruen.png	0	880	547	72	111				0	Content		-72	-111	21419005	3037022522
21424	09:26:21.459																				ImageEnd	16	0	0	StimuliFarbe_blau_gruen.png
21436	09:26:21.471	00:00:21.436	1286	-1024	-768	-1	-1	-1	-1	4	-1024	-768	-1	-1	-1	-1	4		0	0						No media	0	1024	768	0	0				0	Content		0	0	21436251	3037039768
21443	09:26:21.478																				ImageStart	8	0	0	Fix_sw.jpg
21451	09:26:21.486	00:00:21.451	1287	-1024	-768	-1	-1	-1	-1	4	-1024	-768	-1	-1	-1	-1	4		0	0						Fix_sw.jpg	0	880	547	72	111				0	Content		-72	-111	21451055	3037054572
21468	09:26:21.503	00:00:21.467	1288	-1024	-768	-1	-1	-1	-1	4	-1024	-768	-1	-1	-1	-1	4		0	0						Fix_sw.jpg	0	880	547	72	111				0	Content		-72	-111	21467805	3037071322
21484	09:26:21.519	00:00:21.484	1289	-1024	-768	-1	-1	-1	-1	4	-1024	-768	-1	-1	-1	-1	4		0	0						Fix_sw.jpg	0	880	547	72	111				0	Content		-72	-111	21484428	3037087945
21501	09:26:21.536	00:00:21.501	1290	-1024	-768	-1	-1	-1	-1	4	-1024	-768	-1	-1	-1	-1	4		0	0						Fix_sw.jpg	0	880	547	72	111				0	Content		-72	-111	21501051	3037104568
21518	09:26:21.553	00:00:21.517	1291	-1024	-768	-1	-1	-1	-1	4	-1024	-768	-1	-1	-1	-1	4		0	0						Fix_sw.jpg	0	880	547	72	111				0	Content		-72	-111	21517674	3037121191
21534	09:26:21.569	00:00:21.534	1292	-1024	-768	-1	-1	-1	-1	4	-1024	-768	-1	-1	-1	-1	4		0	0						Fix_sw.jpg	0	880	547	72	111				0	Content		-72	-111	21534311	3037137828
21551	09:26:21.586	00:00:21.551	1293	-1024	-768	-1	-1	-1	-1	4	-1024	-768	-1	-1	-1	-1	4		0	0						Fix_sw.jpg	0	880	547	72	111				0	Content		-72	-111	21551492	3037155009
21569	09:26:21.604	00:00:21.568	1294	-1024	-768	-1	-1	-1	-1	4	-1024	-768	-1	-1	-1	-1	4		0	0						Fix_sw.jpg	0	880	547	72	111				0	Content		-72	-111	21568863	3037172380
21586	09:26:21.621	00:00:21.586	1295	-1024	-768	-1	-1	-1	-1	4	-1024	-768	-1	-1	-1	-1	4		0	0						Fix_sw.jpg	0	880	547	72	111				0	Content		-72	-111	21586111	3037189628
21601	09:26:21.636	00:00:21.600	1296	-1024	-768	-1	-1	-1	-1	4	-1024	-768	-1	-1	-1	-1	4		0	0						Fix_sw.jpg	0	880	547	72	111				0	Content		-72	-111	21600915	3037204432
21618	09:26:21.653	00:00:21.617	1297	-1024	-768	-1	-1	-1	-1	4	-1024	-768	-1	-1	-1	-1	4		0	0						Fix_sw.jpg	0	880	547	72	111				0	Content		-72	-111	21617665	3037221182
21634	09:26:21.669	00:00:21.634	1298	-1024	-768	-1	-1	-1	-1	4	-1024	-768	-1	-1	-1	-1	4		0	0						Fix_sw.jpg	0	880	547	72	111				0	Content		-72	-111	21634297	3037237814
21651	09:26:21.686	00:00:21.650	1299	-1024	-768	-1	-1	-1	-1	4	-1024	-768	-1	-1	-1	-1	4		0	0						Fix_sw.jpg	0	880	547	72	111				0	Content		-72	-111	21650912	3037254429
21668	09:26:21.703	00:00:21.667	1300	-1024	-768	-1	-1	-1	-1	4	-1024	-768	-1	-1	-1	-1	4		0	0						Fix_sw.jpg	0	880	547	72	111				0	Content		-72	-111	21667534	3037271051
21684	09:26:21.719	00:00:21.684	1301	-1024	-768	-1	-1	-1	-1	4	-1024	-768	-1	-1	-1	-1	4		0	0						Fix_sw.jpg	0	880	547	72	111				0	Content		-72	-111	21684290	3037287807
21701	09:26:21.736	00:00:21.701	1302	-1024	-768	-1	-1	-1	-1	4	-1024	-768	-1	-1	-1	-1	4		0	0						Fix_sw.jpg	0	880	547	72	111				0	Content		-72	-111	21701350	3037304867
21719	09:26:21.754	00:00:21.718	1303	-1024	-768	-1	-1	-1	-1	4	-1024	-768	-1	-1	-1	-1	4		0	0						Fix_sw.jpg	0	880	547	72	111				0	Content		-72	-111	21718723	3037322240
21736	09:26:21.771	00:00:21.735	1304	-1024	-768	-1	-1	-1	-1	4	-1024	-768	-1	-1	-1	-1	4		0	0						Fix_sw.jpg	0	880	547	72	111				0	Content		-72	-111	21735970	3037339487
21751	09:26:21.786	00:00:21.750	1305	-1024	-768	-1	-1	-1	-1	4	-1024	-768	-1	-1	-1	-1	4		0	0						Fix_sw.jpg	0	880	547	72	111				0	Content		-72	-111	21750899	3037354416
21768	09:26:21.803	00:00:21.767	1306	-1024	-768	-1	-1	-1	-1	4	-1024	-768	-1	-1	-1	-1	4		0	0						Fix_sw.jpg	0	880	547	72	111				0	Content		-72	-111	21767520	3037371037
21784	09:26:21.819	00:00:21.784	1307	-1024	-768	-1	-1	-1	-1	4	-1024	-768	-1	-1	-1	-1	4		0	0						Fix_sw.jpg	0	880	547	72	111				0	Content		-72	-111	21784272	3037387789
21801	09:26:21.836	00:00:21.800	1308	-1024	-768	-1	-1	-1	-1	4	-1024	-768	-1	-1	-1	-1	4		0	0						Fix_sw.jpg	0	880	547	72	111				0	Content		-72	-111	21800890	3037404407
21818	09:26:21.853	00:00:21.817	1309	-1024	-768	-1	-1	-1	-1	4	-1024	-768	-1	-1	-1	-1	4		0	0						Fix_sw.jpg	0	880	547	72	111				0	Content		-72	-111	21817513	3037421030
21834	09:26:21.869	00:00:21.834	1310	-1024	-768	-1	-1	-1	-1	4	-1024	-768	-1	-1	-1	-1	4		0	0						Fix_sw.jpg	0	880	547	72	111				0	Content		-72	-111	21834136	3037437653
21851	09:26:21.886	00:00:21.851	1311	-1024	-768	-1	-1	-1	-1	4	-1024	-768	-1	-1	-1	-1	4		0	0						Fix_sw.jpg	0	880	547	72	111				0	Content		-72	-111	21851331	3037454848
21869	09:26:21.904	00:00:21.868	1312	-1024	-768	-1	-1	-1	-1	4	-1024	-768	-1	-1	-1	-1	4		0	0						Fix_sw.jpg	0	880	547	72	111				0	Content		-72	-111	21868576	3037472093
21886	09:26:21.921	00:00:21.885	1313	-1024	-768	-1	-1	-1	-1	4	-1024	-768	-1	-1	-1	-1	4		0	0						Fix_sw.jpg	0	880	547	72	111				0	Content		-72	-111	21885949	3037489466
21901	09:26:21.936	00:00:21.900	1314	-1024	-768	-1	-1	-1	-1	4	-1024	-768	-1	-1	-1	-1	4		0	0						Fix_sw.jpg	0	880	547	72	111				0	Content		-72	-111	21900754	3037504271
21917	09:26:21.952	00:00:21.917	1315	-1024	-768	-1	-1	-1	-1	4	-1024	-768	-1	-1	-1	-1	4		0	0						Fix_sw.jpg	0	880	547	72	111				0	Content		-72	-111	21917376	3037520893
21934	09:26:21.969	00:00:21.934	1316	-1024	-768	-1	-1	-1	-1	4	-1024	-768	-1	-1	-1	-1	4		0	0						Fix_sw.jpg	0	880	547	72	111				0	Content		-72	-111	21934127	3037537644
21951	09:26:21.986	00:00:21.950	1317	-1024	-768	-1	-1	-1	-1	4	-1024	-768	-1	-1	-1	-1	4		0	0						Fix_sw.jpg	0	880	547	72	111				0	Content		-72	-111	21950751	3037554268
21967	09:26:22.002	00:00:21.967	1318	-1024	-768	-1	-1	-1	-1	4	-1024	-768	-1	-1	-1	-1	4		0	0						Fix_sw.jpg	0	880	547	72	111				0	Content		-72	-111	21967372	3037570889
21984	09:26:22.019	00:00:21.983	1319	-1024	-768	-1	-1	-1	-1	4	-1024	-768	-1	-1	-1	-1	4		0	0						Fix_sw.jpg	0	880	547	72	111				0	Content		-72	-111	21983997	3037587514
22001	09:26:22.036	00:00:22.001	1320	-1024	-768	-1	-1	-1	-1	4	-1024	-768	-1	-1	-1	-1	4		0	0						Fix_sw.jpg	0	880	547	72	111				0	Content		-72	-111	22001203	3037604720
22019	09:26:22.054	00:00:22.018	1321	-1024	-768	-1	-1	-1	-1	4	-1024	-768	-1	-1	-1	-1	4		0	0						Fix_sw.jpg	0	880	547	72	111				0	Content		-72	-111	22018562	3037622079
22036	09:26:22.071	00:00:22.035	1322	-1024	-768	-1	-1	-1	-1	4	-1024	-768	-1	-1	-1	-1	4		0	0						Fix_sw.jpg	0	880	547	72	111				0	Content		-72	-111	22035811	3037639328
22051	09:26:22.086	00:00:22.050	1323	-1024	-768	-1	-1	-1	-1	4	-1024	-768	-1	-1	-1	-1	4		0	0						Fix_sw.jpg	0	880	547	72	111				0	Content		-72	-111	22050612	3037654129
22067	09:26:22.102	00:00:22.067	1324	-1024	-768	-1	-1	-1	-1	4	-1024	-768	-1	-1	-1	-1	4		0	0						Fix_sw.jpg	0	880	547	72	111				0	Content		-72	-111	22067361	3037670878
22084	09:26:22.119	00:00:22.083	1325	-1024	-768	-1	-1	-1	-1	4	-1024	-768	-1	-1	-1	-1	4		0	0						Fix_sw.jpg	0	880	547	72	111				0	Content		-72	-111	22083985	3037687502
22101	09:26:22.136	00:00:22.100	1326	935,7606	641,6254	0,2738265	0,6821153	414,9768	3,153167	3	1023,703	649,0286	0,2739041	0,6821034	414,9768	3,138796	1	5	1024	649						Fix_sw.jpg	0	880	547	72	111	946	538	83	0	Content		952	538	22100930	3037704447
22117	09:26:22.152	00:00:22.117	1327	925,9895	631,2245	0,2719792	0,6875775	414,7602	3,252218	3	1012,86	637,8849	0,2720568	0,6875656	414,7602	3,236923	1	5	1013	638						Fix_sw.jpg	0	880	547	72	111	946	538	83	0	Content		941	527	22117361	3037720878
22134	09:26:22.169	00:00:22.133	1328	939,9039	655,4386	0,2703547	0,6921394	413,9574	3,357391	3	1018,452	664,0846	0,270311	0,692127	413,9574	3,339529	1	5	1018	664						Fix_sw.jpg	0	880	547	72	111	946	538	83	0	Content		946	553	22133982	3037737499
22151	09:26:22.186	00:00:22.150	1329	942,5856	613,861	0,2692249	0,6979854	416,7694	3,340575	3	1021,782	619,3918	0,2691867	0,6979731	416,7694	3,323541	1	5	1022	619						Fix_sw.jpg	0	880	547	72	111	946	538	83	0	Content		950	508	22150732	3037754249
22168	09:26:22.203	00:00:22.167	1330	902,0842	644,3985	0,2665949	0,7016878	411,7522	3,298492	3	986,363	652,1515	0,2666734	0,7016756	411,7522	3,282078	1	5	986	652						Fix_sw.jpg	0	880	547	72	111	946	538	83	0	Content		914	541	22167800	3037771317
22184	09:26:22.219	00:00:22.184	1331	-1024	-768	-1	-1	-1	-1	4	-1024	-768	-1	-1	-1	-1	4		0	0						Fix_sw.jpg	0	880	547	72	111				0	Content		-72	-111	22184230	3037787747
22201	09:26:22.236	00:00:22.201	1332	-1024	-768	-1	-1	-1	-1	4	-1024	-768	-1	-1	-1	-1	4		0	0						Fix_sw.jpg	0	880	547	72	111				0	Content		-72	-111	22201190	3037804707
22218	09:26:22.253	00:00:22.217	1333	-1024	-768	-1	-1	-1	-1	4	-1024	-768	-1	-1	-1	-1	4		0	0						Fix_sw.jpg	0	880	547	72	111				0	Content		-72	-111	22217598	3037821115
22234	09:26:22.269	00:00:22.234	1334	-1024	-768	-1	-1	-1	-1	4	-1024	-768	-1	-1	-1	-1	4		0	0						Fix_sw.jpg	0	880	547	72	111				0	Content		-72	-111	22234461	3037837978
22251	09:26:22.286	00:00:22.250	1335	-1024	-768	-1	-1	-1	-1	4	-1024	-768	-1	-1	-1	-1	4		0	0						Fix_sw.jpg	0	880	547	72	111				0	Content		-72	-111	22250968	3037854485
22268	09:26:22.303	00:00:22.267	1336	-1024	-768	-1	-1	-1	-1	4	-1024	-768	-1	-1	-1	-1	4		0	0						Fix_sw.jpg	0	880	547	72	111				0	Content		-72	-111	22267717	3037871234
22284	09:26:22.319	00:00:22.284	1337	-1024	-768	-1	-1	-1	-1	4	-1024	-768	-1	-1	-1	-1	4		0	0						Fix_sw.jpg	0	880	547	72	111				0	Content		-72	-111	22284341	3037887858
22301	09:26:22.336	00:00:22.300	1338	-1024	-768	-1	-1	-1	-1	4	-1024	-768	-1	-1	-1	-1	4		0	0						Fix_sw.jpg	0	880	547	72	111				0	Content		-72	-111	22300965	3037904482
22318	09:26:22.353	00:00:22.317	1339	-1024	-768	-1	-1	-1	-1	4	-1024	-768	-1	-1	-1	-1	4		0	0						Fix_sw.jpg	0	880	547	72	111				0	Content		-72	-111	22317716	3037921233
22334	09:26:22.369	00:00:22.334	1340	-1024	-768	-1	-1	-1	-1	4	-1024	-768	-1	-1	-1	-1	4		0	0						Fix_sw.jpg	0	880	547	72	111				0	Content		-72	-111	22334214	3037937731
22351	09:26:22.386	00:00:22.350	1341	-1024	-768	-1	-1	-1	-1	4	-1024	-768	-1	-1	-1	-1	4		0	0						Fix_sw.jpg	0	880	547	72	111				0	Content		-72	-111	22350964	3037954481
22368	09:26:22.403	00:00:22.367	1342	-1024	-768	-1	-1	-1	-1	4	-1024	-768	-1	-1	-1	-1	4		0	0						Fix_sw.jpg	0	880	547	72	111				0	Content		-72	-111	22367587	3037971104
22384	09:26:22.419	00:00:22.384	1343	-1024	-768	-1	-1	-1	-1	4	-1024	-768	-1	-1	-1	-1	4		0	0						Fix_sw.jpg	0	880	547	72	111				0	Content		-72	-111	22384336	3037987853
22401	09:26:22.436	00:00:22.400	1344	-1024	-768	-1	-1	-1	-1	4	-1024	-768	-1	-1	-1	-1	4		0	0						Fix_sw.jpg	0	880	547	72	111				0	Content		-72	-111	22400961	3038004478
22417	09:26:22.452	00:00:22.417	1345	-1024	-768	-1	-1	-1	-1	4	-1024	-768	-1	-1	-1	-1	4		0	0						Fix_sw.jpg	0	880	547	72	111				0	Content		-72	-111	22417208	3038020725
22434	09:26:22.469	00:00:22.433	1346	-1024	-768	-1	-1	-1	-1	4	-1024	-768	-1	-1	-1	-1	4		0	0						Fix_sw.jpg	0	880	547	72	111				0	Content		-72	-111	22433706	3038037223
22436	09:26:22.471																				ImageEnd	16	0	0	Fix_sw.jpg
22450	09:26:22.485	00:00:22.450	1347	-1024	-768	-1	-1	-1	-1	4	-1024	-768	-1	-1	-1	-1	4		0	0						No media	0	1024	768	0	0				0	Content		0	0	22450331	3038053848
22452	09:26:22.487																				ImageStart	8	0	0	StimuliFarbe_rot_gelb.png
22468	09:26:22.503	00:00:22.467	1348	-1024	-768	-1	-1	-1	-1	4	-1024	-768	-1	-1	-1	-1	4		0	0						StimuliFarbe_rot_gelb.png	0	880	547	72	111				0	Content		-72	-111	22467579	3038071096
22484	09:26:22.519	00:00:22.483	1349	-1024	-768	-1	-1	-1	-1	4	-1024	-768	-1	-1	-1	-1	4		0	0						StimuliFarbe_rot_gelb.png	0	880	547	72	111				0	Content		-72	-111	22483824	3038087341
22500	09:26:22.535	00:00:22.500	1350	-1024	-768	-1	-1	-1	-1	4	-1024	-768	-1	-1	-1	-1	4		0	0						StimuliFarbe_rot_gelb.png	0	880	547	72	111				0	Content		-72	-111	22500323	3038103840
22517	09:26:22.552	00:00:22.516	1351	-1024	-768	-1	-1	-1	-1	4	-1024	-768	-1	-1	-1	-1	4		0	0						StimuliFarbe_rot_gelb.png	0	880	547	72	111				0	Content		-72	-111	22516948	3038120465
22534	09:26:22.569	00:00:22.534	1352	-1024	-768	-1	-1	-1	-1	4	-1024	-768	-1	-1	-1	-1	4		0	0						StimuliFarbe_rot_gelb.png	0	880	547	72	111				0	Content		-72	-111	22534152	3038137669
22552	09:26:22.587	00:00:22.551	1353	-1024	-768	-1	-1	-1	-1	4	-1024	-768	-1	-1	-1	-1	4		0	0						StimuliFarbe_rot_gelb.png	0	880	547	72	111				0	Content		-72	-111	22551516	3038155033
22569	09:26:22.604	00:00:22.568	1354	-1024	-768	-1	-1	-1	-1	4	-1024	-768	-1	-1	-1	-1	4		0	0						StimuliFarbe_rot_gelb.png	0	880	547	72	111				0	Content		-72	-111	22568764	3038172281
22584	09:26:22.619	00:00:22.583	1355	-1024	-768	-1	-1	-1	-1	4	-1024	-768	-1	-1	-1	-1	4		0	0						StimuliFarbe_rot_gelb.png	0	880	547	72	111				0	Content		-72	-111	22583693	3038187210
22600	09:26:22.635	00:00:22.600	1356	-1024	-768	-1	-1	-1	-1	4	-1024	-768	-1	-1	-1	-1	4		0	0						StimuliFarbe_rot_gelb.png	0	880	547	72	111				0	Content		-72	-111	22600313	3038203830
22617	09:26:22.652	00:00:22.617	1357	-1024	-768	-1	-1	-1	-1	4	-1024	-768	-1	-1	-1	-1	4		0	0						StimuliFarbe_rot_gelb.png	0	880	547	72	111				0	Content		-72	-111	22617060	3038220577
22634	09:26:22.669	00:00:22.633	1358	-53,79834	653,3214	0,2641939	0,8748529	396,1162	3,224196	3	-30,96283	673,1812	0,2642767	0,8748392	396,1162	3,222624	1	6	-31	673						StimuliFarbe_rot_gelb.png	0	880	547	72	111	-228	538	185	0	Content		-103	562	22633559	3038237076
22650	09:26:22.685	00:00:22.650	1359	-1024	-768	-1	-1	-1	-1	4	-1024	-768	-1	-1	-1	-1	4	6	0	0						StimuliFarbe_rot_gelb.png	0	880	547	72	111	-228	538	185	0	Content		-72	-111	22650307	3038253824
22669	09:26:22.704	00:00:22.668	1360	-152,6297	627,4616	0,260335	0,8769179	396,1162	3,216134	3	-138,2507	646,4929	0,260416	0,8769131	396,1162	3,222042	1	6	-138	646						StimuliFarbe_rot_gelb.png	0	880	547	72	111	-228	538	185	0	Content		-210	535	22668625	3038272142
22685	09:26:22.720	00:00:22.684	1361	-176,09	630,5815	0,2581122	0,8763938	396,718	3,240572	3	-180,6038	649,129	0,2580657	0,8763791	396,718	3,254511	1	6	-181	649						StimuliFarbe_rot_gelb.png	0	880	547	72	111	-228	538	185	0	Content		-253	538	22684927	3038288444
22702	09:26:22.737	00:00:22.701	1362	-197,9872	623,8298	0,2556646	0,8757782	396,7181	3,274058	3	-187,9609	643,0358	0,2557454	0,8757735	396,7181	3,283174	1	6	-188	643						StimuliFarbe_rot_gelb.png	0	880	547	72	111	-228	538	185	0	Content		-260	532	22701920	3038305437
22719	09:26:22.754	00:00:22.718	1363	-174,8663	630,5734	0,2537201	0,8747365	396,7181	3,276856	3	-163,0038	649,9067	0,2538009	0,8747318	396,7181	3,284734	1	6	-163	650						StimuliFarbe_rot_gelb.png	0	880	547	72	111	-228	538	185	0	Content		-235	539	22718543	3038322060
22735	09:26:22.770	00:00:22.735	1364	-156,4303	628,6621	0,2514155	0,8743545	391,1918	3,062263	3	-156,3073	647,2229	0,2513757	0,8743395	391,1918	3,072582	1	6	-156	647						StimuliFarbe_rot_gelb.png	0	880	547	72	111	-228	538	185	0	Content		-228	536	22735367	3038338884
22752	09:26:22.787	00:00:22.751	1365	-1024	-768	-1	-1	-1	-1	4	-1024	-768	-1	-1	-1	-1	4	6	0	0						StimuliFarbe_rot_gelb.png	0	880	547	72	111	-228	538	185	0	Content		-72	-111	22751546	3038355063
22768	09:26:22.803	00:00:22.768	1366	-1024	-768	-1	-1	-1	-1	4	-1024	-768	-1	-1	-1	-1	4	6	0	0						StimuliFarbe_rot_gelb.png	0	880	547	72	111	-228	538	185	0	Content		-72	-111	22768172	3038371689
22785	09:26:22.820	00:00:22.784	1367	-1024	-768	-1	-1	-1	-1	4	-1024	-768	-1	-1	-1	-1	4	6	0	0						StimuliFarbe_rot_gelb.png	0	880	547	72	111	-228	538	185	0	Content		-72	-111	22784916	3038388433
22802	09:26:22.837	00:00:22.801	1368	-1024	-768	-1	-1	-1	-1	4	-1024	-768	-1	-1	-1	-1	4	6	0	0						StimuliFarbe_rot_gelb.png	0	880	547	72	111	-228	538	185	0	Content		-72	-111	22801859	3038405376
22818	09:26:22.853	00:00:22.818	1369	-201,958	633,557	0,2463655	0,8770303	391,192	3,315859	3	-193,3311	653,1052	0,246448	0,8770254	391,192	3,325662	1	7	-193	653						StimuliFarbe_rot_gelb.png	0	880	547	72	111	-160	545	167	0	Content		-265	542	22818288	3038421805
22835	09:26:22.870	00:00:22.835	1370	-227,2146	635,6053	0,2458912	0,8768492	391,192	3,239539	3	-219,5583	655,7599	0,2459737	0,8768443	391,192	3,249716	1	7	-220	656						StimuliFarbe_rot_gelb.png	0	880	547	72	111	-160	545	167	0	Content		-292	545	22835036	3038438553
22852	09:26:22.887	00:00:22.851	1371	-1024	-768	-1	-1	-1	-1	4	-1024	-768	-1	-1	-1	-1	4	7	0	0						StimuliFarbe_rot_gelb.png	0	880	547	72	111	-160	545	167	0	Content		-72	-111	22851662	3038455179
22868	09:26:22.903	00:00:22.868	1372	-1024	-768	-1	-1	-1	-1	4	-1024	-768	-1	-1	-1	-1	4	7	0	0						StimuliFarbe_rot_gelb.png	0	880	547	72	111	-160	545	167	0	Content		-72	-111	22868479	3038471996
22885	09:26:22.920	00:00:22.884	1373	17,81291	643,6426	0,244771	0,875946	396,4525	3,232934	3	45,61182	662,4131	0,2448535	0,8759325	396,4524	3,227915	1	7	46	662						StimuliFarbe_rot_gelb.png	0	880	547	72	111	-160	545	167	0	Content		-26	551	22884781	3038488298
22902	09:26:22.937	00:00:22.901	1374	-1024	-768	-1	-1	-1	-1	4	-1024	-768	-1	-1	-1	-1	4	7	0	0						StimuliFarbe_rot_gelb.png	0	880	547	72	111	-160	545	167	0	Content		-72	-111	22901774	3038505291
22918	09:26:22.953	00:00:22.918	1375	-1024	-768	-1	-1	-1	-1	4	-1024	-768	-1	-1	-1	-1	4	7	0	0						StimuliFarbe_rot_gelb.png	0	880	547	72	111	-160	545	167	0	Content		-72	-111	22918279	3038521796
22935	09:26:22.970	00:00:22.935	1376	-1024	-768	-1	-1	-1	-1	4	-1024	-768	-1	-1	-1	-1	4	7	0	0						StimuliFarbe_rot_gelb.png	0	880	547	72	111	-160	545	167	0	Content		-72	-111	22935099	3038538616
22952	09:26:22.987	00:00:22.951	1377	-1024	-768	-1	-1	-1	-1	4	-1024	-768	-1	-1	-1	-1	4	7	0	0						StimuliFarbe_rot_gelb.png	0	880	547	72	111	-160	545	167	0	Content		-72	-111	22951525	3038555042
22968	09:26:23.003	00:00:22.968	1378	-8,110523	633,3892	0,2456263	0,8739167	396,4524	3,41115	3	16,66904	651,2277	0,2457071	0,873912	396,4524	3,407654	1	7	17	651						StimuliFarbe_rot_gelb.png	0	880	547	72	111	-160	545	167	0	Content		-55	540	22968399	3038571916
22985	09:26:23.020	00:00:22.985	1379	-1024	-768	-1	-1	-1	-1	4	-1024	-768	-1	-1	-1	-1	4		0	0						StimuliFarbe_rot_gelb.png	0	880	547	72	111				0	Content		-72	-111	22985020	3038588537
23002	09:26:23.037	00:00:23.001	1380	-1024	-768	-1	-1	-1	-1	4	-1024	-768	-1	-1	-1	-1	4		0	0						StimuliFarbe_rot_gelb.png	0	880	547	72	111				0	Content		-72	-111	23001643	3038605160
23018	09:26:23.053	00:00:23.018	1381	-1024	-768	-1	-1	-1	-1	4	-1024	-768	-1	-1	-1	-1	4		0	0						StimuliFarbe_rot_gelb.png	0	880	547	72	111				0	Content		-72	-111	23018015	3038621532
23035	09:26:23.070	00:00:23.035	1382	-1024	-768	-1	-1	-1	-1	4	-1024	-768	-1	-1	-1	-1	4		0	0						StimuliFarbe_rot_gelb.png	0	880	547	72	111				0	Content		-72	-111	23035009	3038638526
23052	09:26:23.087	00:00:23.051	1383	-1024	-768	-1	-1	-1	-1	4	-1024	-768	-1	-1	-1	-1	4		0	0						StimuliFarbe_rot_gelb.png	0	880	547	72	111				0	Content		-72	-111	23051512	3038655029
23068	09:26:23.103	00:00:23.068	1384	-1024	-768	-1	-1	-1	-1	4	-1024	-768	-1	-1	-1	-1	4		0	0						StimuliFarbe_rot_gelb.png	0	880	547	72	111				0	Content		-72	-111	23068135	3038671652
23085	09:26:23.120	00:00:23.084	1385	-1024	-768	-1	-1	-1	-1	4	-1024	-768	-1	-1	-1	-1	4		0	0						StimuliFarbe_rot_gelb.png	0	880	547	72	111				0	Content		-72	-111	23084887	3038688404
23102	09:26:23.137	00:00:23.101	1386	-1024	-768	-1	-1	-1	-1	4	-1024	-768	-1	-1	-1	-1	4		0	0						StimuliFarbe_rot_gelb.png	0	880	547	72	111				0	Content		-72	-111	23101512	3038705029
23118	09:26:23.153	00:00:23.118	1387	-1024	-768	-1	-1	-1	-1	4	-1024	-768	-1	-1	-1	-1	4		0	0						StimuliFarbe_rot_gelb.png	0	880	547	72	111				0	Content		-72	-111	23118134	3038721651
23135	09:26:23.170	00:00:23.134	1388	-1024	-768	-1	-1	-1	-1	4	-1024	-768	-1	-1	-1	-1	4		0	0						StimuliFarbe_rot_gelb.png	0	880	547	72	111				0	Content		-72	-111	23134885	3038738402
23152	09:26:23.187	00:00:23.151	1389	-1024	-768	-1	-1	-1	-1	4	-1024	-768	-1	-1	-1	-1	4		0	0						StimuliFarbe_rot_gelb.png	0	880	547	72	111				0	Content		-72	-111	23151508	3038755025
23168	09:26:23.203	00:00:23.168	1390	-1024	-768	-1	-1	-1	-1	4	-1024	-768	-1	-1	-1	-1	4		0	0						StimuliFarbe_rot_gelb.png	0	880	547	72	111				0	Content		-72	-111	23168131	3038771648
23185	09:26:23.220	00:00:23.184	1391	-1024	-768	-1	-1	-1	-1	4	-1024	-768	-1	-1	-1	-1	4		0	0						StimuliFarbe_rot_gelb.png	0	880	547	72	111				0	Content		-72	-111	23184757	3038788274
23201	09:26:23.236	00:00:23.201	1392	-1024	-768	-1	-1	-1	-1	4	-1024	-768	-1	-1	-1	-1	4		0	0						StimuliFarbe_rot_gelb.png	0	880	547	72	111				0	Content		-72	-111	23201130	3038804647
23218	09:26:23.253	00:00:23.218	1393	-1024	-768	-1	-1	-1	-1	4	-1024	-768	-1	-1	-1	-1	4		0	0						StimuliFarbe_rot_gelb.png	0	880	547	72	111				0	Content		-72	-111	23218381	3038821898
23235	09:26:23.270	00:00:23.235	1394	10,9201	643,2002	0,2492924	0,8680759	396,7489	3,241306	2	34,48935	659,6347	0,249977	0,868049	399,9901	3,260654	2		0	0						StimuliFarbe_rot_gelb.png	0	880	547	72	111				0	Content		-72	-111	23235003	3038838520
23252	09:26:23.287	00:00:23.251	1395	-42,21923	609,9081	0,2496282	0,8669921	396,7489	3,406428	2	-24,65225	623,5223	0,2503105	0,8669828	399,9901	3,430701	2		0	0						StimuliFarbe_rot_gelb.png	0	880	547	72	111				0	Content		-72	-111	23251753	3038855270
23268	09:26:23.303	00:00:23.267	1396	-4,053741	656,8481	0,250097	0,8641204	396,7489	3,355799	2	18,02991	673,5566	0,2507803	0,864111	399,9901	3,375647	2		0	0						StimuliFarbe_rot_gelb.png	0	880	547	72	111				0	Content		-72	-111	23267752	3038871269
23285	09:26:23.320	00:00:23.284	1397	26,92714	637,7715	0,2502634	0,8627154	395,4783	3,401316	2	22,36922	651,3514	0,2506942	0,8626856	398,7106	3,432227	2		0	0						StimuliFarbe_rot_gelb.png	0	880	547	72	111				0	Content		-72	-111	23284502	3038888019
23301	09:26:23.336	00:00:23.301	1398	-20,84219	645,312	0,2505324	0,8601359	395,4785	3,360918	2	-0,9221498	661,1705	0,2512186	0,8601264	398,7108	3,38273	2		0	0						StimuliFarbe_rot_gelb.png	0	880	547	72	111				0	Content		-72	-111	23301443	3038904960
23318	09:26:23.353	00:00:23.318	1399	-1024	-768	-1	-1	-1	-1	4	-1024	-768	-1	-1	-1	-1	4		0	0						StimuliFarbe_rot_gelb.png	0	880	547	72	111				0	Content		-72	-111	23318248	3038921765
23335	09:26:23.370	00:00:23.334	1400	-12,02011	651,3467	0,2519978	0,8561	398,7833	3,26683	2	-19,64555	666,6311	0,2524303	0,8560708	402,0391	3,299212	2		0	0						StimuliFarbe_rot_gelb.png	0	880	547	72	111				0	Content		-72	-111	23334879	3038938396
23351	09:26:23.386	00:00:23.351	1401	-18,34998	637,3	0,2523891	0,853029	398,7834	3,35761	2	2,266529	652,6825	0,2530741	0,8530197	402,0393	3,379054	2		0	0						StimuliFarbe_rot_gelb.png	0	880	547	72	111				0	Content		-72	-111	23351121	3038954638
23368	09:26:23.403	00:00:23.368	1402	15,31506	575,0499	0,2523404	0,8519803	398,7834	3,385369	2	37,67899	585,5187	0,2530253	0,851971	402,0393	3,407413	2		0	0						StimuliFarbe_rot_gelb.png	0	880	547	72	111				0	Content		-72	-111	23368066	3038971583
23385	09:26:23.420	00:00:23.384	1403	48,12963	642,4281	0,2534365	0,848874	401,8692	3,338115	2	48,10315	656,7146	0,2538703	0,8488452	405,1468	3,365139	2		0	0						StimuliFarbe_rot_gelb.png	0	880	547	72	111				0	Content		-72	-111	23384745	3038988262
23401	09:26:23.436	00:00:23.401	1404	-1024	-768	-1	-1	-1	-1	4	-1024	-768	-1	-1	-1	-1	4		0	0						StimuliFarbe_rot_gelb.png	0	880	547	72	111				0	Content		-72	-111	23401314	3039004831
23418	09:26:23.453	00:00:23.417	1405	-1024	-768	-1	-1	-1	-1	4	-1024	-768	-1	-1	-1	-1	4		0	0						StimuliFarbe_rot_gelb.png	0	880	547	72	111				0	Content		-72	-111	23417615	3039021132
23434	09:26:23.469	00:00:23.434	1406	44,70872	615,1362	0,2559193	0,8373068	401,1413	3,35674	3	59,93695	630,5809	0,2558735	0,8372927	401,1413	3,35633	1	8	60	631						StimuliFarbe_rot_gelb.png	0	880	547	72	111	-3	552	200	0	Content		-12	520	23434238	3039037755
23451	09:26:23.486	00:00:23.451	1407	-1024	-768	-1	-1	-1	-1	4	-1024	-768	-1	-1	-1	-1	4	8	0	0						StimuliFarbe_rot_gelb.png	0	880	547	72	111	-3	552	200	0	Content		-72	-111	23451006	3039054523
23468	09:26:23.503	00:00:23.467	1408	-1024	-768	-1	-1	-1	-1	4	-1024	-768	-1	-1	-1	-1	4	8	0	0						StimuliFarbe_rot_gelb.png	0	880	547	72	111	-3	552	200	0	Content		-72	-111	23467863	3039071380
23484	09:26:23.519	00:00:23.484	1409	55,36954	642,1145	0,260115	0,8225051	402,7567	3,333085	3	72,46239	659,0989	0,2600695	0,8224912	402,7567	3,330432	1	8	72	659						StimuliFarbe_rot_gelb.png	0	880	547	72	111	-3	552	200	0	Content		0	548	23484235	3039087752
23501	09:26:23.536	00:00:23.500	1410	52,9711	658,6093	0,2609434	0,8198809	402,5536	3,335607	3	69,90663	676,5124	0,2608978	0,819867	402,5536	3,332799	1	8	70	677						StimuliFarbe_rot_gelb.png	0	880	547	72	111	-3	552	200	0	Content		-2	566	23500859	3039104376
23518	09:26:23.553	00:00:23.517	1411	-1024	-768	-1	-1	-1	-1	4	-1024	-768	-1	-1	-1	-1	4	8	0	0						StimuliFarbe_rot_gelb.png	0	880	547	72	111	-3	552	200	0	Content		-72	-111	23517608	3039121125
23534	09:26:23.569	00:00:23.534	1412	28,22544	630,9745	0,2624735	0,8172714	404,4889	3,399072	3	56,25379	648,3303	0,2625539	0,8172584	404,4889	3,39333	1	8	56	648						StimuliFarbe_rot_gelb.png	0	880	547	72	111	-3	552	200	0	Content		-16	537	23534424	3039137941
23551	09:26:23.586	00:00:23.550	1413	-1024	-768	-1	-1	-1	-1	4	-1024	-768	-1	-1	-1	-1	4	8	0	0						StimuliFarbe_rot_gelb.png	0	880	547	72	111	-3	552	200	0	Content		-72	-111	23550729	3039154246
23568	09:26:23.603	00:00:23.567	1414	55,22659	661,9078	0,2633338	0,8116065	399,1238	3,300659	3	85,28938	680,4731	0,2634159	0,8115932	399,1237	3,293004	1	8	85	680						StimuliFarbe_rot_gelb.png	0	880	547	72	111	-3	552	200	0	Content		13	569	23567673	3039171190
23584	09:26:23.619	00:00:23.584	1415	45,15993	615,8679	0,2648891	0,8098135	402,6338	3,311324	3	68,3978	631,7385	0,2649138	0,8098001	402,6338	3,307665	1	8	68	632						StimuliFarbe_rot_gelb.png	0	880	547	72	111	-3	552	200	0	Content		-4	521	23584296	3039187813
23601	09:26:23.636	00:00:23.600	1416	66,98893	665,6373	0,2654633	0,8070431	399,8126	3,317912	3	97,71379	684,2095	0,2655452	0,8070299	399,8126	3,309645	1	8	98	684						StimuliFarbe_rot_gelb.png	0	880	547	72	111	-3	552	200	0	Content		26	573	23600978	3039204495
23617	09:26:23.652	00:00:23.617	1417	63,34784	678,7501	0,2670452	0,8060763	401,6619	3,363492	3	87,1385	697,7319	0,2670625	0,8060629	401,6619	3,357675	1	8	87	698						StimuliFarbe_rot_gelb.png	0	880	547	72	111	-3	552	200	0	Content		15	587	23617223	3039220740
23634	09:26:23.669	00:00:23.633	1418	47,17387	649,6282	0,2685226	0,806111	404,7203	3,354807	3	63,41689	666,889	0,2684774	0,8060973	404,7203	3,35283	1	9	63	667						StimuliFarbe_rot_gelb.png	0	880	547	72	111	-2	616	117	0	Content		-9	556	23633846	3039237363
23650	09:26:23.685	00:00:23.650	1419	79,59313	689,4368	0,2684669	0,8051105	399,1163	3,254021	3	111,2329	709,0685	0,268549	0,8050972	399,1163	3,245259	1	9	111	709						StimuliFarbe_rot_gelb.png	0	880	547	72	111	-2	616	117	0	Content		39	598	23650471	3039253988
23668	09:26:23.703	00:00:23.667	1420	47,65887	705,9912	0,2696035	0,8060235	400,5725	3,320049	3	77,31671	726,9084	0,2696852	0,8060104	400,5725	3,312289	1	9	77	727						StimuliFarbe_rot_gelb.png	0	880	547	72	111	-2	616	117	0	Content		5	616	23667539	3039271056
23684	09:26:23.719	00:00:23.684	1421	-1024	-768	-1	-1	-1	-1	4	-1024	-768	-1	-1	-1	-1	4	9	0	0						StimuliFarbe_rot_gelb.png	0	880	547	72	111	-2	616	117	0	Content		-72	-111	23684342	3039287859
23701	09:26:23.736	00:00:23.700	1422	-1024	-768	-1	-1	-1	-1	4	-1024	-768	-1	-1	-1	-1	4	9	0	0						StimuliFarbe_rot_gelb.png	0	880	547	72	111	-2	616	117	0	Content		-72	-111	23700982	3039304499
23717	09:26:23.752	00:00:23.717	1423	26,86548	831,9971	0,2729904	0,8168751	411,2459	3,337059	3	44,13735	861,1522	0,2729464	0,8168617	411,2459	3,332679	1	9	44	861						StimuliFarbe_rot_gelb.png	0	880	547	72	111	-2	616	117	0	Content		-28	750	23717214	3039320731
23734	09:26:23.769	00:00:23.734	1424	34,58271	851,7208	0,2721541	0,8231271	408,1398	3,338308	3	52,19532	881,9404	0,2721095	0,8231135	408,1398	3,333481	1	9	52	882						StimuliFarbe_rot_gelb.png	0	880	547	72	111	-2	616	117	0	Content		-20	771	23734082	3039337599
23751	09:26:23.786	00:00:23.750	1425	-1024	-768	-1	-1	-1	-1	4	-1024	-768	-1	-1	-1	-1	4		0	0						StimuliFarbe_rot_gelb.png	0	880	547	72	111				0	Content		-72	-111	23750586	3039354103
23768	09:26:23.803	00:00:23.767	1426	-1024	-768	-1	-1	-1	-1	4	-1024	-768	-1	-1	-1	-1	4		0	0						StimuliFarbe_rot_gelb.png	0	880	547	72	111				0	Content		-72	-111	23767652	3039371169
23784	09:26:23.819	00:00:23.784	1427	-1024	-768	-1	-1	-1	-1	4	-1024	-768	-1	-1	-1	-1	4		0	0						StimuliFarbe_rot_gelb.png	0	880	547	72	111				0	Content		-72	-111	23784330	3039387847
23801	09:26:23.836	00:00:23.800	1428	-1024	-768	-1	-1	-1	-1	4	-1024	-768	-1	-1	-1	-1	4		0	0						StimuliFarbe_rot_gelb.png	0	880	547	72	111				0	Content		-72	-111	23800899	3039404416
23817	09:26:23.852	00:00:23.817	1429	-1024	-768	-1	-1	-1	-1	4	-1024	-768	-1	-1	-1	-1	4		0	0						StimuliFarbe_rot_gelb.png	0	880	547	72	111				0	Content		-72	-111	23817324	3039420841
23834	09:26:23.869	00:00:23.834	1430	-1024	-768	-1	-1	-1	-1	4	-1024	-768	-1	-1	-1	-1	4		0	0						StimuliFarbe_rot_gelb.png	0	880	547	72	111				0	Content		-72	-111	23834072	3039437589
23851	09:26:23.886	00:00:23.850	1431	-1024	-768	-1	-1	-1	-1	4	-1024	-768	-1	-1	-1	-1	4		0	0						StimuliFarbe_rot_gelb.png	0	880	547	72	111				0	Content		-72	-111	23850695	3039454212
23867	09:26:23.902	00:00:23.867	1432	-1024	-768	-1	-1	-1	-1	4	-1024	-768	-1	-1	-1	-1	4		0	0						StimuliFarbe_rot_gelb.png	0	880	547	72	111				0	Content		-72	-111	23867446	3039470963
23884	09:26:23.919	00:00:23.884	1433	-1024	-768	-1	-1	-1	-1	4	-1024	-768	-1	-1	-1	-1	4		0	0						StimuliFarbe_rot_gelb.png	0	880	547	72	111				0	Content		-72	-111	23884067	3039487584
23901	09:26:23.936	00:00:23.900	1434	738,7728	829,7861	0,264303	0,842132	410,0507	3,311581	3	811,9081	852,1392	0,2643816	0,8421192	410,0507	3,290897	1	10	812	852						StimuliFarbe_rot_gelb.png	0	880	547	72	111	1045	726	133	0	Content		740	741	23900692	3039504209
23917	09:26:23.952	00:00:23.917	1435	877,1628	819,1606	0,2645069	0,8437294	410,0507	3,350002	3	961,6689	839,7137	0,2645838	0,8437251	410,0507	3,331427	1	10	962	840						StimuliFarbe_rot_gelb.png	0	880	547	72	111	1045	726	133	0	Content		890	729	23917316	3039520833
23934	09:26:23.969	00:00:23.934	1436	-1024	-768	-1	-1	-1	-1	4	-1024	-768	-1	-1	-1	-1	4	10	0	0						StimuliFarbe_rot_gelb.png	0	880	547	72	111	1045	726	133	0	Content		-72	-111	23934062	3039537579
23951	09:26:23.986	00:00:23.950	1437	-1024	-768	-1	-1	-1	-1	4	-1024	-768	-1	-1	-1	-1	4	10	0	0						StimuliFarbe_rot_gelb.png	0	880	547	72	111	1045	726	133	0	Content		-72	-111	23950558	3039554075
23968	09:26:24.003	00:00:23.967	1438	-1024	-768	-1	-1	-1	-1	4	-1024	-768	-1	-1	-1	-1	4	10	0	0						StimuliFarbe_rot_gelb.png	0	880	547	72	111	1045	726	133	0	Content		-72	-111	23967633	3039571150
23984	09:26:24.019	00:00:23.983	1439	-1024	-768	-1	-1	-1	-1	4	-1024	-768	-1	-1	-1	-1	4	10	0	0						StimuliFarbe_rot_gelb.png	0	880	547	72	111	1045	726	133	0	Content		-72	-111	23983947	3039587464
24001	09:26:24.036	00:00:24.000	1440	1152,992	797,9214	0,2694115	0,850894	410,0507	3,468659	3	1271,648	815,5845	0,2694885	0,8508897	410,0507	3,460847	1	10	1272	816						StimuliFarbe_rot_gelb.png	0	880	547	72	111	1045	726	133	0	Content		1200	705	24000809	3039604326
24017	09:26:24.052	00:00:24.017	1441	1160,918	814,7004	0,2698706	0,8521476	410,0507	3,54348	3	1281,923	834,1072	0,2699476	0,8521432	410,0507	3,536237	1	10	1282	834						StimuliFarbe_rot_gelb.png	0	880	547	72	111	1045	726	133	0	Content		1210	723	24017434	3039620951
24034	09:26:24.069	00:00:24.034	1442	-1024	-768	-1	-1	-1	-1	4	-1024	-768	-1	-1	-1	-1	4	11	0	0						StimuliFarbe_rot_gelb.png	0	880	547	72	111	1125	691	183	0	Content		-72	-111	24034056	3039637573
24051	09:26:24.086	00:00:24.050	1443	1145,352	785,5409	0,2694477	0,8542612	403,2666	3,265526	3	1248,753	802,2303	0,2694023	0,8542472	403,2666	3,25443	1	11	1249	802						StimuliFarbe_rot_gelb.png	0	880	547	72	111	1125	691	183	0	Content		1177	691	24050556	3039654073
24068	09:26:24.103	00:00:24.067	1444	-1024	-768	-1	-1	-1	-1	4	-1024	-768	-1	-1	-1	-1	4	11	0	0						StimuliFarbe_rot_gelb.png	0	880	547	72	111	1125	691	183	0	Content		-72	-111	24067622	3039671139
24084	09:26:24.119	00:00:24.083	1445	-1024	-768	-1	-1	-1	-1	4	-1024	-768	-1	-1	-1	-1	4	11	0	0						StimuliFarbe_rot_gelb.png	0	880	547	72	111	1125	691	183	0	Content		-72	-111	24083937	3039687454
24101	09:26:24.136	00:00:24.100	1446	1080,139	785,9829	0,2707202	0,8553343	396,2895	3,331523	3	1186,728	802,212	0,2708031	0,8553207	396,2895	3,321747	1	11	1187	802						StimuliFarbe_rot_gelb.png	0	880	547	72	111	1125	691	183	0	Content		1115	691	24100675	3039704192
24117	09:26:24.152	00:00:24.117	1447	-1024	-768	-1	-1	-1	-1	4	-1024	-768	-1	-1	-1	-1	4	11	0	0						StimuliFarbe_rot_gelb.png	0	880	547	72	111	1125	691	183	0	Content		-72	-111	24117297	3039720814
24134	09:26:24.169	00:00:24.134	1448	1061,595	785,9918	0,271749	0,8551068	396,2895	3,444683	3	1165,731	801,9412	0,2718302	0,8551021	396,2895	3,433162	1	11	1166	802						StimuliFarbe_rot_gelb.png	0	880	547	72	111	1125	691	183	0	Content		1094	691	24134164	3039737681
24151	09:26:24.186	00:00:24.150	1449	1127,903	784,673	0,2751853	0,8544818	407,7451	3,653503	3	1231,506	801,5966	0,2751407	0,854468	407,7451	3,640101	1	11	1232	802						StimuliFarbe_rot_gelb.png	0	880	547	72	111	1125	691	183	0	Content		1160	691	24150545	3039754062
24167	09:26:24.202	00:00:24.167	1450	1074,917	815,4249	0,2739874	0,853978	397,5679	3,580087	3	1182,746	834,6766	0,27407	0,8539644	397,5679	3,568862	1	11	1183	835						StimuliFarbe_rot_gelb.png	0	880	547	72	111	1125	691	183	0	Content		1111	724	24167487	3039771004
24184	09:26:24.219	00:00:24.184	1451	1087,567	790,2914	0,2751561	0,8548692	401,7619	3,621627	3	1196,908	807,2441	0,2752374	0,8548559	401,7619	3,61023	1	11	1197	807						StimuliFarbe_rot_gelb.png	0	880	547	72	111	1125	691	183	0	Content		1125	696	24184156	3039787673
24201	09:26:24.236	00:00:24.200	1452	1087,349	856,6018	0,2761638	0,8578174	403,02	3,601476	3	1198,456	880,3169	0,2762447	0,8578041	403,02	3,590283	1	11	1198	880						StimuliFarbe_rot_gelb.png	0	880	547	72	111	1125	691	183	0	Content		1126	769	24200858	3039804375
24217	09:26:24.252	00:00:24.217	1453	-1024	-768	-1	-1	-1	-1	4	-1024	-768	-1	-1	-1	-1	4		0	0						StimuliFarbe_rot_gelb.png	0	880	547	72	111				0	Content		-72	-111	24217163	3039820680
24234	09:26:24.269	00:00:24.233	1454	-1024	-768	-1	-1	-1	-1	4	-1024	-768	-1	-1	-1	-1	4		0	0						StimuliFarbe_rot_gelb.png	0	880	547	72	111				0	Content		-72	-111	24233783	3039837300
24251	09:26:24.286	00:00:24.250	1455	-1024	-768	-1	-1	-1	-1	4	-1024	-768	-1	-1	-1	-1	4		0	0						StimuliFarbe_rot_gelb.png	0	880	547	72	111				0	Content		-72	-111	24250530	3039854047
24267	09:26:24.302	00:00:24.267	1456	-1024	-768	-1	-1	-1	-1	4	-1024	-768	-1	-1	-1	-1	4		0	0						StimuliFarbe_rot_gelb.png	0	880	547	72	111				0	Content		-72	-111	24267395	3039870912
24284	09:26:24.319	00:00:24.283	1457	-1024	-768	-1	-1	-1	-1	4	-1024	-768	-1	-1	-1	-1	4		0	0						StimuliFarbe_rot_gelb.png	0	880	547	72	111				0	Content		-72	-111	24283907	3039887424
24301	09:26:24.336	00:00:24.300	1458	-1024	-768	-1	-1	-1	-1	4	-1024	-768	-1	-1	-1	-1	4		0	0						StimuliFarbe_rot_gelb.png	0	880	547	72	111				0	Content		-72	-111	24300648	3039904165
24317	09:26:24.352	00:00:24.317	1459	-1024	-768	-1	-1	-1	-1	4	-1024	-768	-1	-1	-1	-1	4		0	0						StimuliFarbe_rot_gelb.png	0	880	547	72	111				0	Content		-72	-111	24317274	3039920791
24334	09:26:24.369	00:00:24.334	1460	-1024	-768	-1	-1	-1	-1	4	-1024	-768	-1	-1	-1	-1	4		0	0						StimuliFarbe_rot_gelb.png	0	880	547	72	111				0	Content		-72	-111	24334023	3039937540
24351	09:26:24.386	00:00:24.350	1461	-1024	-768	-1	-1	-1	-1	4	-1024	-768	-1	-1	-1	-1	4		0	0						StimuliFarbe_rot_gelb.png	0	880	547	72	111				0	Content		-72	-111	24350645	3039954162
24367	09:26:24.402	00:00:24.367	1462	-1024	-768	-1	-1	-1	-1	4	-1024	-768	-1	-1	-1	-1	4		0	0						StimuliFarbe_rot_gelb.png	0	880	547	72	111				0	Content		-72	-111	24367271	3039970788
24384	09:26:24.419	00:00:24.383	1463	-1024	-768	-1	-1	-1	-1	4	-1024	-768	-1	-1	-1	-1	4		0	0						StimuliFarbe_rot_gelb.png	0	880	547	72	111				0	Content		-72	-111	24383931	3039987448
24401	09:26:24.436	00:00:24.400	1464	-1024	-768	-1	-1	-1	-1	4	-1024	-768	-1	-1	-1	-1	4		0	0						StimuliFarbe_rot_gelb.png	0	880	547	72	111				0	Content		-72	-111	24400525	3040004042
24417	09:26:24.452	00:00:24.417	1465	-1024	-768	-1	-1	-1	-1	4	-1024	-768	-1	-1	-1	-1	4		0	0						StimuliFarbe_rot_gelb.png	0	880	547	72	111				0	Content		-72	-111	24417270	3040020787
24434	09:26:24.469	00:00:24.433	1466	-1024	-768	-1	-1	-1	-1	4	-1024	-768	-1	-1	-1	-1	4		0	0						StimuliFarbe_rot_gelb.png	0	880	547	72	111				0	Content		-72	-111	24433644	3040037161
24451	09:26:24.486	00:00:24.451	1467	-1024	-768	-1	-1	-1	-1	4	-1024	-768	-1	-1	-1	-1	4		0	0						StimuliFarbe_rot_gelb.png	0	880	547	72	111				0	Content		-72	-111	24451019	3040054536
24468	09:26:24.503	00:00:24.467	1468	-1024	-768	-1	-1	-1	-1	4	-1024	-768	-1	-1	-1	-1	4		0	0						StimuliFarbe_rot_gelb.png	0	880	547	72	111				0	Content		-72	-111	24467643	3040071160
24484	09:26:24.519	00:00:24.484	1469	-1024	-768	-1	-1	-1	-1	4	-1024	-768	-1	-1	-1	-1	4		0	0						StimuliFarbe_rot_gelb.png	0	880	547	72	111				0	Content		-72	-111	24484265	3040087782
24500	09:26:24.535	00:00:24.500	1470	-1024	-768	-1	-1	-1	-1	4	-1024	-768	-1	-1	-1	-1	4		0	0						StimuliFarbe_rot_gelb.png	0	880	547	72	111				0	Content		-72	-111	24500264	3040103781
24516	09:26:24.551	00:00:24.515	1471	-1024	-768	-1	-1	-1	-1	4	-1024	-768	-1	-1	-1	-1	4		0	0						StimuliFarbe_rot_gelb.png	0	880	547	72	111				0	Content		-72	-111	24515760	3040119277
24532	09:26:24.567	00:00:24.532	1472	-1024	-768	-1	-1	-1	-1	4	-1024	-768	-1	-1	-1	-1	4		0	0						StimuliFarbe_rot_gelb.png	0	880	547	72	111				0	Content		-72	-111	24532385	3040135902
24549	09:26:24.584	00:00:24.549	1473	-1024	-768	-1	-1	-1	-1	4	-1024	-768	-1	-1	-1	-1	4		0	0						StimuliFarbe_rot_gelb.png	0	880	547	72	111				0	Content		-72	-111	24549009	3040152526
24566	09:26:24.601	00:00:24.566	1474	-1024	-768	-1	-1	-1	-1	4	-1024	-768	-1	-1	-1	-1	4		0	0						StimuliFarbe_rot_gelb.png	0	880	547	72	111				0	Content		-72	-111	24566081	3040169598
24583	09:26:24.618	00:00:24.583	1475	-1024	-768	-1	-1	-1	-1	4	-1024	-768	-1	-1	-1	-1	4		0	0						StimuliFarbe_rot_gelb.png	0	880	547	72	111				0	Content		-72	-111	24583456	3040186973
24601	09:26:24.636	00:00:24.600	1476	-1024	-768	-1	-1	-1	-1	4	-1024	-768	-1	-1	-1	-1	4		0	0						StimuliFarbe_rot_gelb.png	0	880	547	72	111				0	Content		-72	-111	24600706	3040204223
24616	09:26:24.651	00:00:24.615	1477	-1024	-768	-1	-1	-1	-1	4	-1024	-768	-1	-1	-1	-1	4		0	0						StimuliFarbe_rot_gelb.png	0	880	547	72	111				0	Content		-72	-111	24615630	3040219147
24632	09:26:24.667	00:00:24.632	1478	-1024	-768	-1	-1	-1	-1	4	-1024	-768	-1	-1	-1	-1	4		0	0						StimuliFarbe_rot_gelb.png	0	880	547	72	111				0	Content		-72	-111	24632258	3040235775
24649	09:26:24.684	00:00:24.649	1479	-1024	-768	-1	-1	-1	-1	4	-1024	-768	-1	-1	-1	-1	4		0	0						StimuliFarbe_rot_gelb.png	0	880	547	72	111				0	Content		-72	-111	24649008	3040252525
24666	09:26:24.701	00:00:24.665	1480	-1024	-768	-1	-1	-1	-1	4	-1024	-768	-1	-1	-1	-1	4		0	0						StimuliFarbe_rot_gelb.png	0	880	547	72	111				0	Content		-72	-111	24665630	3040269147
24682	09:26:24.717	00:00:24.682	1481	-1024	-768	-1	-1	-1	-1	4	-1024	-768	-1	-1	-1	-1	4		0	0						StimuliFarbe_rot_gelb.png	0	880	547	72	111				0	Content		-72	-111	24682255	3040285772
24701	09:26:24.736	00:00:24.700	1482	-1024	-768	-1	-1	-1	-1	4	-1024	-768	-1	-1	-1	-1	4		0	0						StimuliFarbe_rot_gelb.png	0	880	547	72	111				0	Content		-72	-111	24700573	3040304090
24717	09:26:24.752	00:00:24.716	1483	-1024	-768	-1	-1	-1	-1	4	-1024	-768	-1	-1	-1	-1	4		0	0						StimuliFarbe_rot_gelb.png	0	880	547	72	111				0	Content		-72	-111	24716999	3040320516
24734	09:26:24.769	00:00:24.733	1484	-1024	-768	-1	-1	-1	-1	4	-1024	-768	-1	-1	-1	-1	4		0	0						StimuliFarbe_rot_gelb.png	0	880	547	72	111				0	Content		-72	-111	24733871	3040337388
24750	09:26:24.785	00:00:24.750	1485	-1024	-768	-1	-1	-1	-1	4	-1024	-768	-1	-1	-1	-1	4		0	0						StimuliFarbe_rot_gelb.png	0	880	547	72	111				0	Content		-72	-111	24750370	3040353887
24767	09:26:24.802	00:00:24.767	1486	1060,563	787,7573	0,28322	0,8600232	402,4608	3,60814	3	1166,582	804,5732	0,2833011	0,8600099	402,4608	3,595531	1	12	1167	805						StimuliFarbe_rot_gelb.png	0	880	547	72	111	1106	683	150	0	Content		1095	694	24767120	3040370637
24783	09:26:24.818	00:00:24.783	1487	1074,678	779,087	0,2841307	0,8593845	408,1607	3,693108	3	1183,606	795,3405	0,2842101	0,8593715	408,1607	3,680721	1	12	1184	795						StimuliFarbe_rot_gelb.png	0	880	547	72	111	1106	683	150	0	Content		1112	684	24783492	3040387009
24800	09:26:24.835	00:00:24.800	1488	1054,516	781,9442	0,2826123	0,8586311	400,5676	3,609558	3	1159,062	798,1256	0,282694	0,8586177	400,5676	3,596336	1	12	1159	798						StimuliFarbe_rot_gelb.png	0	880	547	72	111	1106	683	150	0	Content		1087	687	24800439	3040403956
24817	09:26:24.852	00:00:24.817	1489	1064,297	777,4109	0,2834984	0,8583074	405,1417	3,708942	3	1171,365	793,3744	0,2835786	0,8582942	405,1417	3,695943	1	12	1171	793						StimuliFarbe_rot_gelb.png	0	880	547	72	111	1106	683	150	0	Content		1099	682	24817104	3040420621
24834	09:26:24.869	00:00:24.833	1490	1078,036	796,7026	0,2836327	0,8572235	405,9138	3,636167	3	1186,998	814,5587	0,2837127	0,8572103	405,9138	3,623945	1	12	1187	815						StimuliFarbe_rot_gelb.png	0	880	547	72	111	1106	683	150	0	Content		1115	704	24833821	3040437338
24850	09:26:24.885	00:00:24.850	1491	1064,649	767,0811	0,2836082	0,8562021	404,9147	3,647328	3	1171,322	782,0454	0,2836886	0,8561889	404,9147	3,634776	1	12	1171	782						StimuliFarbe_rot_gelb.png	0	880	547	72	111	1106	683	150	0	Content		1099	671	24850111	3040453628
24867	09:26:24.902	00:00:24.866	1492	1081,238	771,9972	0,2843955	0,8545175	407,5338	3,768403	3	1191,163	787,4973	0,2844751	0,8545045	407,5338	3,755956	1	12	1191	787						StimuliFarbe_rot_gelb.png	0	880	547	72	111	1106	683	150	0	Content		1119	676	24866734	3040470251
24883	09:26:24.918	00:00:24.883	1493	1077,108	786,929	0,2844485	0,8531053	405,5401	3,686816	3	1185,892	803,8304	0,2845286	0,8530922	405,5401	3,674258	1	12	1186	804						StimuliFarbe_rot_gelb.png	0	880	547	72	111	1106	683	150	0	Content		1114	693	24883482	3040486999
24900	09:26:24.935	00:00:24.900	1494	1066,91	731,641	0,2847483	0,8499522	403,6366	3,695505	3	1173,219	743,1206	0,2848291	0,849939	403,6366	3,682894	1	12	1173	743						StimuliFarbe_rot_gelb.png	0	880	547	72	111	1106	683	150	0	Content		1101	632	24900424	3040503941
24917	09:26:24.952	00:00:24.917	1495	1081,02	610,4992	0,2856756	0,8446612	403,5497	3,73243	3	1189,112	609,8172	0,2857565	0,8446481	403,5497	3,723486	1	13	1189	610						StimuliFarbe_rot_gelb.png	0	880	547	72	111	1127	458	216	0	Content		1117	499	24917102	3040520619
24934	09:26:24.969	00:00:24.933	1496	1109,073	571,134	0,2860783	0,8426497	401,9253	3,726589	3	1221,517	565,5275	0,2861596	0,8426363	401,9253	3,721249	1	13	1222	566						StimuliFarbe_rot_gelb.png	0	880	547	72	111	1127	458	216	0	Content		1150	455	24933726	3040537243
24950	09:26:24.985	00:00:24.949	1497	1101,522	575,5205	0,286583	0,8422489	401,1435	3,735499	3	1212,468	570,6272	0,2866646	0,8422355	401,1435	3,729019	1	13	1212	571						StimuliFarbe_rot_gelb.png	0	880	547	72	111	1127	458	216	0	Content		1140	460	24949978	3040553495
24967	09:26:25.002	00:00:24.966	1498	1083,463	581,8565	0,2870531	0,8410122	400,0134	3,757055	3	1191,626	577,9825	0,2871351	0,8409988	400,0134	3,749072	1	13	1192	578						StimuliFarbe_rot_gelb.png	0	880	547	72	111	1127	458	216	0	Content		1120	467	24966922	3040570439
24983	09:26:25.018	00:00:24.983	1499	1101,85	574,1117	0,2882706	0,8396801	402,18	3,730503	3	1209,877	569,4615	0,2883196	0,8396666	402,18	3,722918	1	13	1210	569						StimuliFarbe_rot_gelb.png	0	880	547	72	111	1127	458	216	0	Content		1138	458	24983226	3040586743
25000	09:26:25.035	00:00:24.999	1500	1099,914	564,5181	0,2891636	0,8378854	402,8195	3,764584	3	1211,261	558,5023	0,2892447	0,8378721	402,8195	3,758515	1	13	1211	559						StimuliFarbe_rot_gelb.png	0	880	547	72	111	1127	458	216	0	Content		1139	448	24999847	3040603364
25016	09:26:25.051	00:00:25.016	1501	1081,076	561,7048	0,2891751	0,8365473	399,0616	3,707587	3	1188,808	555,8378	0,2892575	0,8365338	399,0616	3,700556	1	13	1189	556						StimuliFarbe_rot_gelb.png	0	880	547	72	111	1127	458	216	0	Content		1117	445	25016471	3040619988
25034	09:26:25.069	00:00:25.033	1502	-1024	-768	-1	-1	-1	-1	4	-1024	-768	-1	-1	-1	-1	4	13	0	0						StimuliFarbe_rot_gelb.png	0	880	547	72	111	1127	458	216	0	Content		-72	-111	25033538	3040637055
25050	09:26:25.085	00:00:25.050	1503	-1024	-768	-1	-1	-1	-1	4	-1024	-768	-1	-1	-1	-1	4	13	0	0						StimuliFarbe_rot_gelb.png	0	880	547	72	111	1127	458	216	0	Content		-72	-111	25050218	3040653735
25067	09:26:25.102	00:00:25.066	1504	1085,404	576,0984	0,2919319	0,8347872	401,1123	3,739372	3	1193,817	571,8095	0,2920136	0,8347738	401,1123	3,731296	1	13	1194	572						StimuliFarbe_rot_gelb.png	0	880	547	72	111	1127	458	216	0	Content		1122	461	25066837	3040670354
25083	09:26:25.118	00:00:25.083	1505	1107,892	576,2285	0,2933617	0,8348443	403,904	3,765035	3	1207,908	572,7075	0,2933164	0,8348304	403,904	3,753738	1	13	1208	573						StimuliFarbe_rot_gelb.png	0	880	547	72	111	1127	458	216	0	Content		1136	462	25083090	3040686607
25100	09:26:25.135	00:00:25.099	1506	1088,615	526,7671	0,2938026	0,8356034	403,9041	3,808884	3	1198,967	516,6328	0,2938817	0,8355989	403,9041	3,80353	1	13	1199	517						StimuliFarbe_rot_gelb.png	0	880	547	72	111	1127	458	216	0	Content		1127	406	25099963	3040703480
25116	09:26:25.151	00:00:25.116	1507	1116,673	559,6589	0,2946348	0,8346159	403,8606	3,71554	3	1217,542	554,5144	0,2945894	0,8346021	403,8606	3,704983	1	13	1218	555						StimuliFarbe_rot_gelb.png	0	880	547	72	111	1127	458	216	0	Content		1146	444	25116465	3040719982
25133	09:26:25.168	00:00:25.133	1508	1086,488	651,0189	0,2961329	0,835883	407,4307	3,717669	3	1196,128	654,5568	0,2962126	0,83587	407,4307	3,707704	1	14	1196	655						StimuliFarbe_rot_gelb.png	0	880	547	72	111	1150	709	416	0	Content		1124	544	25133406	3040736923
25150	09:26:25.185	00:00:25.150	1509	1097,777	778,349	0,2970981	0,8379099	409,3374	3,763988	3	1210,091	794,6431	0,29717	0,8378969	409,3374	3,751969	1	14	1210	795						StimuliFarbe_rot_gelb.png	0	880	547	72	111	1150	709	416	0	Content		1138	684	25150032	3040753549
25167	09:26:25.202	00:00:25.166	1510	-1024	-768	-1	-1	-1	-1	4	-1024	-768	-1	-1	-1	-1	4	14	0	0						StimuliFarbe_rot_gelb.png	0	880	547	72	111	1150	709	416	0	Content		-72	-111	25166652	3040770169
25183	09:26:25.218	00:00:25.183	1511	-1024	-768	-1	-1	-1	-1	4	-1024	-768	-1	-1	-1	-1	4	14	0	0						StimuliFarbe_rot_gelb.png	0	880	547	72	111	1150	709	416	0	Content		-72	-111	25183075	3040786592
25200	09:26:25.235	00:00:25.200	1512	-1024	-768	-1	-1	-1	-1	4	-1024	-768	-1	-1	-1	-1	4	14	0	0						StimuliFarbe_rot_gelb.png	0	880	547	72	111	1150	709	416	0	Content		-72	-111	25200021	3040803538
25216	09:26:25.251	00:00:25.216	1513	1113,532	812,8907	0,2976403	0,8362554	406,8083	3,742412	3	1229,688	832,5591	0,2977203	0,8362424	406,8083	3,732001	1	14	1230	833						StimuliFarbe_rot_gelb.png	0	880	547	72	111	1150	709	416	0	Content		1158	722	25216451	3040819968
25233	09:26:25.268	00:00:25.233	1514	1103,662	801,6558	0,2978895	0,8355022	406,8083	3,847285	3	1218,009	819,7848	0,2979678	0,8354978	406,8083	3,835301	1	14	1218	820						StimuliFarbe_rot_gelb.png	0	880	547	72	111	1150	709	416	0	Content		1146	709	25233321	3040836838
25250	09:26:25.285	00:00:25.249	1515	1111,39	813,6174	0,2982265	0,8343679	406,8083	3,788127	3	1227,152	832,9956	0,2983048	0,8343635	406,8083	3,777158	1	14	1227	833						StimuliFarbe_rot_gelb.png	0	880	547	72	111	1150	709	416	0	Content		1155	722	25249824	3040853341
25267	09:26:25.302	00:00:25.266	1516	1139,398	815,686	0,2986452	0,8333017	407,045	3,704299	3	1258,941	835,6294	0,2987252	0,8332887	407,045	3,694785	1	14	1259	836						StimuliFarbe_rot_gelb.png	0	880	547	72	111	1150	709	416	0	Content		1187	725	25266772	3040870289
25283	09:26:25.318	00:00:25.282	1517	1099,321	810,1165	0,298699	0,8320872	405,2115	3,739962	3	1213,123	829,4526	0,2987795	0,832074	405,2115	3,728813	1	14	1213	829						StimuliFarbe_rot_gelb.png	0	880	547	72	111	1150	709	416	0	Content		1141	718	25282951	3040886468
25300	09:26:25.335	00:00:25.299	1518	1108,957	808,6448	0,2989497	0,8304671	404,0334	3,677392	3	1223,292	827,7223	0,2990306	0,8304539	404,0334	3,666528	1	14	1223	828						StimuliFarbe_rot_gelb.png	0	880	547	72	111	1150	709	416	0	Content		1151	717	25299699	3040903216
25316	09:26:25.351	00:00:25.316	1519	1111,869	801,5662	0,3005062	0,8285215	408,5237	3,749515	3	1227,107	820,2325	0,3005791	0,8285086	408,5237	3,73863	1	14	1227	820						StimuliFarbe_rot_gelb.png	0	880	547	72	111	1150	709	416	0	Content		1155	709	25316324	3040919841
25333	09:26:25.368	00:00:25.333	1520	1099,482	811,5914	0,3002737	0,826263	403,4491	3,689976	3	1212,397	830,9877	0,3003548	0,8262498	403,4491	3,678381	1	14	1212	831						StimuliFarbe_rot_gelb.png	0	880	547	72	111	1150	709	416	0	Content		1140	720	25333268	3040936785
25350	09:26:25.385	00:00:25.349	1521	1121,771	805,9672	0,302173	0,8234577	407,4471	3,734244	3	1239,035	825,0349	0,3022529	0,8234448	407,4471	3,724033	1	14	1239	825						StimuliFarbe_rot_gelb.png	0	880	547	72	111	1150	709	416	0	Content		1167	714	25349568	3040953085
25366	09:26:25.401	00:00:25.366	1522	1112,552	811,9351	0,3031883	0,8195856	405,476	3,683701	3	1228,071	831,5479	0,3032688	0,8195726	405,476	3,673174	1	14	1228	832						StimuliFarbe_rot_gelb.png	0	880	547	72	111	1150	709	416	0	Content		1156	721	25366194	3040969711
25383	09:26:25.418	00:00:25.382	1523	1127,074	806,2209	0,3059658	0,8152223	409,9696	3,722754	3	1245,308	825,5321	0,306045	0,8152095	409,9696	3,712487	1	14	1245	826						StimuliFarbe_rot_gelb.png	0	880	547	72	111	1150	709	416	0	Content		1173	715	25382946	3040986463
25400	09:26:25.435	00:00:25.399	1524	1111,132	801,6676	0,3077729	0,8103605	407,6171	3,785736	3	1227,395	820,442	0,3078528	0,8103476	407,617	3,774895	1	14	1227	820						StimuliFarbe_rot_gelb.png	0	880	547	72	111	1150	709	416	0	Content		1155	709	25399888	3041003405
25416	09:26:25.451	00:00:25.416	1525	1105,353	797,1253	0,3105243	0,8058299	408,1456	3,780615	3	1220,503	815,5003	0,3106041	0,8058171	408,1456	3,769112	1	14	1221	816						StimuliFarbe_rot_gelb.png	0	880	547	72	111	1150	709	416	0	Content		1149	705	25416198	3041019715
25433	09:26:25.468	00:00:25.433	1526	1111,614	797,8766	0,3134668	0,8019131	408,745	3,725528	3	1227,505	816,3815	0,3135465	0,8019002	408,745	3,714405	1	14	1228	816						StimuliFarbe_rot_gelb.png	0	880	547	72	111	1150	709	416	0	Content		1156	705	25433136	3041036653
25449	09:26:25.484	00:00:25.449	1527	1122,968	789,2858	0,3171655	0,7985792	412,1054	3,839384	3	1242,131	807,1027	0,3172442	0,7985666	412,1054	3,828977	1	14	1242	807						StimuliFarbe_rot_gelb.png	0	880	547	72	111	1150	709	416	0	Content		1170	696	25449443	3041052960
25466	09:26:25.501	00:00:25.466	1528	1122,268	789,9888	0,3202547	0,7954891	413,2474	3,788167	3	1241,026	807,982	0,3203332	0,7954765	413,2474	3,777542	1	14	1241	808						StimuliFarbe_rot_gelb.png	0	880	547	72	111	1150	709	416	0	Content		1169	697	25466384	3041069901
25483	09:26:25.518	00:00:25.482	1529	1100,209	792,7989	0,3247387	0,7918208	419,351	3,822662	3	1216,299	811,5609	0,3248154	0,7918085	419,351	3,809918	1	14	1216	812						StimuliFarbe_rot_gelb.png	0	880	547	72	111	1150	709	416	0	Content		1144	701	25482688	3041086205
25500	09:26:25.535	00:00:25.499	1530	998,802	775,6295	0,3284108	0,7874305	415,6456	3,773166	3	1100,055	792,833	0,3284886	0,787418	415,6456	3,755987	1	14	1100	793						StimuliFarbe_rot_gelb.png	0	880	547	72	111	1150	709	416	0	Content		1028	682	25499630	3041103147
25516	09:26:25.551	00:00:25.515	1531	877,7691	788,5924	0,3341339	0,783022	419,287	3,763215	3	955,0393	807,9016	0,3340911	0,7830095	419,287	3,739567	1	14	955	808						StimuliFarbe_rot_gelb.png	0	880	547	72	111	1150	709	416	0	Content		883	697	25515933	3041119450
25533	09:26:25.568	00:00:25.532	1532	722,2478	791,1649	0,3374402	0,7795355	413,0091	3,87411	3	800,4989	800,9705	0,3375029	0,7797507	413,009	3,849003	1	14	800	801						StimuliFarbe_rot_gelb.png	0	880	547	72	111	1150	709	416	0	Content		728	690	25532875	3041136392
25549	09:26:25.584	00:00:25.549	1533	607,6415	801,8162	0,3454761	0,7770659	430,3584	3,931087	3	674,5923	823,9882	0,3455499	0,7770543	430,3584	3,903628	1	15	675	824						StimuliFarbe_rot_gelb.png	0	880	547	72	111	231	826	167	0	Content		603	713	25549180	3041152697
25566	09:26:25.601	00:00:25.566	1534	476,4665	842,7733	0,3499691	0,7753909	433,5439	3,993541	3	535,4537	868,9277	0,350042	0,7753794	433,5439	3,96616	1	15	535	869						StimuliFarbe_rot_gelb.png	0	880	547	72	111	231	826	167	0	Content		463	758	25566123	3041169640
25582	09:26:25.617	00:00:25.582	1535	-1024	-768	-1	-1	-1	-1	4	-1024	-768	-1	-1	-1	-1	4	15	0	0						StimuliFarbe_rot_gelb.png	0	880	547	72	111	231	826	167	0	Content		-72	-111	25582427	3041185944
25599	09:26:25.634	00:00:25.599	1536	268,6623	878,0725	0,3532926	0,7729311	422,0688	3,686224	3	302,7182	907,5075	0,3532502	0,7729188	422,0688	3,668798	1	15	303	908						StimuliFarbe_rot_gelb.png	0	880	547	72	111	231	826	167	0	Content		231	797	25599367	3041202884
25616	09:26:25.651	00:00:25.615	1537	198,9143	915,2455	0,3550953	0,7712778	422,851	3,623429	3	229,0666	947,8894	0,3550531	0,7712654	422,851	3,608922	1	15	229	948						StimuliFarbe_rot_gelb.png	0	880	547	72	111	231	826	167	0	Content		157	837	25615921	3041219438
25633	09:26:25.668	00:00:25.632	1538	114,2779	906,6117	0,354387	0,7692128	416,1935	3,63227	3	136,3309	939,4071	0,3543436	0,7692001	416,1935	3,62301	1	15	136	939						StimuliFarbe_rot_gelb.png	0	880	547	72	111	231	826	167	0	Content		64	828	25632545	3041236062
25649	09:26:25.684	00:00:25.649	1539	-1024	-768	-1	-1	-1	-1	4	-1024	-768	-1	-1	-1	-1	4	15	0	0						StimuliFarbe_rot_gelb.png	0	880	547	72	111	231	826	167	0	Content		-72	-111	25649296	3041252813
25666	09:26:25.701	00:00:25.665	1540	-1024	-768	-1	-1	-1	-1	4	-1024	-768	-1	-1	-1	-1	4	15	0	0						StimuliFarbe_rot_gelb.png	0	880	547	72	111	231	826	167	0	Content		-72	-111	25665906	3041269423
25683	09:26:25.718	00:00:25.682	1541	37,15279	916,5631	0,3548007	0,7606522	422,4589	3,558937	3	54,91578	951,1694	0,3547584	0,7606399	422,4589	3,553115	1	15	55	951						StimuliFarbe_rot_gelb.png	0	880	547	72	111	231	826	167	0	Content		-17	840	25682530	3041286047
25699	09:26:25.734	00:00:25.699	1542	706,1194	907,1497	0,362816	0,7589956	422,4589	3,51133	3	771,2255	936,5933	0,3627737	0,7589833	422,4589	3,488723	1	15	771	937						StimuliFarbe_rot_gelb.png	0	880	547	72	111	231	826	167	0	Content		699	826	25699168	3041302685
25716	09:26:25.751	00:00:25.715	1543	-1024	-768	-1	-1	-1	-1	4	-1024	-768	-1	-1	-1	-1	4		0	0						StimuliFarbe_rot_gelb.png	0	880	547	72	111				0	Content		-72	-111	25715912	3041319429
25733	09:26:25.768	00:00:25.732	1544	-1024	-768	-1	-1	-1	-1	4	-1024	-768	-1	-1	-1	-1	4		0	0						StimuliFarbe_rot_gelb.png	0	880	547	72	111				0	Content		-72	-111	25732533	3041336050
25749	09:26:25.784	00:00:25.749	1545	-1024	-768	-1	-1	-1	-1	4	-1024	-768	-1	-1	-1	-1	4		0	0						StimuliFarbe_rot_gelb.png	0	880	547	72	111				0	Content		-72	-111	25749164	3041352681
25765	09:26:25.800	00:00:25.765	1546	-1024	-768	-1	-1	-1	-1	4	-1024	-768	-1	-1	-1	-1	4		0	0						StimuliFarbe_rot_gelb.png	0	880	547	72	111				0	Content		-72	-111	25765410	3041368927
25783	09:26:25.818	00:00:25.782	1547	-1024	-768	-1	-1	-1	-1	4	-1024	-768	-1	-1	-1	-1	4		0	0						StimuliFarbe_rot_gelb.png	0	880	547	72	111				0	Content		-72	-111	25782776	3041386293
25799	09:26:25.834	00:00:25.799	1548	-1024	-768	-1	-1	-1	-1	4	-1024	-768	-1	-1	-1	-1	4		0	0						StimuliFarbe_rot_gelb.png	0	880	547	72	111				0	Content		-72	-111	25799350	3041402867
25816	09:26:25.851	00:00:25.816	1549	-1024	-768	-1	-1	-1	-1	4	-1024	-768	-1	-1	-1	-1	4		0	0						StimuliFarbe_rot_gelb.png	0	880	547	72	111				0	Content		-72	-111	25816016	3041419533
25832	09:26:25.867	00:00:25.832	1550	-1024	-768	-1	-1	-1	-1	4	-1024	-768	-1	-1	-1	-1	4		0	0						StimuliFarbe_rot_gelb.png	0	880	547	72	111				0	Content		-72	-111	25832026	3041435543
25849	09:26:25.884	00:00:25.849	1551	-1024	-768	-1	-1	-1	-1	4	-1024	-768	-1	-1	-1	-1	4		0	0						StimuliFarbe_rot_gelb.png	0	880	547	72	111				0	Content		-72	-111	25849019	3041452536
25866	09:26:25.901	00:00:25.865	1552	-1024	-768	-1	-1	-1	-1	4	-1024	-768	-1	-1	-1	-1	4		0	0						StimuliFarbe_rot_gelb.png	0	880	547	72	111				0	Content		-72	-111	25865658	3041469175
25882	09:26:25.917	00:00:25.882	1553	-1024	-768	-1	-1	-1	-1	4	-1024	-768	-1	-1	-1	-1	4		0	0						StimuliFarbe_rot_gelb.png	0	880	547	72	111				0	Content		-72	-111	25882395	3041485912
25899	09:26:25.934	00:00:25.898	1554	-1024	-768	-1	-1	-1	-1	4	-1024	-768	-1	-1	-1	-1	4		0	0						StimuliFarbe_rot_gelb.png	0	880	547	72	111				0	Content		-72	-111	25898891	3041502408
25916	09:26:25.951	00:00:25.915	1555	-1024	-768	-1	-1	-1	-1	4	-1024	-768	-1	-1	-1	-1	4		0	0						StimuliFarbe_rot_gelb.png	0	880	547	72	111				0	Content		-72	-111	25915655	3041519172
25932	09:26:25.967	00:00:25.932	1556	-1024	-768	-1	-1	-1	-1	4	-1024	-768	-1	-1	-1	-1	4		0	0						StimuliFarbe_rot_gelb.png	0	880	547	72	111				0	Content		-72	-111	25932019	3041535536
25949	09:26:25.984	00:00:25.949	1557	-1024	-768	-1	-1	-1	-1	4	-1024	-768	-1	-1	-1	-1	4		0	0						StimuliFarbe_rot_gelb.png	0	880	547	72	111				0	Content		-72	-111	25949266	3041552783
25966	09:26:26.001	00:00:25.965	1558	-1024	-768	-1	-1	-1	-1	4	-1024	-768	-1	-1	-1	-1	4		0	0						StimuliFarbe_rot_gelb.png	0	880	547	72	111				0	Content		-72	-111	25965890	3041569407
25983	09:26:26.018	00:00:25.982	1559	-1024	-768	-1	-1	-1	-1	4	-1024	-768	-1	-1	-1	-1	4		0	0						StimuliFarbe_rot_gelb.png	0	880	547	72	111				0	Content		-72	-111	25982651	3041586168
25999	09:26:26.034	00:00:25.998	1560	-1024	-768	-1	-1	-1	-1	4	-1024	-768	-1	-1	-1	-1	4		0	0						StimuliFarbe_rot_gelb.png	0	880	547	72	111				0	Content		-72	-111	25998513	3041602030
26015	09:26:26.050	00:00:26.014	1561	-1024	-768	-1	-1	-1	-1	4	-1024	-768	-1	-1	-1	-1	4		0	0						StimuliFarbe_rot_gelb.png	0	880	547	72	111				0	Content		-72	-111	26014762	3041618279
26031	09:26:26.066	00:00:26.031	1562	-1024	-768	-1	-1	-1	-1	4	-1024	-768	-1	-1	-1	-1	4		0	0						StimuliFarbe_rot_gelb.png	0	880	547	72	111				0	Content		-72	-111	26031384	3041634901
26048	09:26:26.083	00:00:26.048	1563	-1024	-768	-1	-1	-1	-1	4	-1024	-768	-1	-1	-1	-1	4		0	0						StimuliFarbe_rot_gelb.png	0	880	547	72	111				0	Content		-72	-111	26048007	3041651524
26065	09:26:26.100	00:00:26.064	1564	-1024	-768	-1	-1	-1	-1	4	-1024	-768	-1	-1	-1	-1	4		0	0						StimuliFarbe_rot_gelb.png	0	880	547	72	111				0	Content		-72	-111	26064642	3041668159
26082	09:26:26.117	00:00:26.081	1565	-1024	-768	-1	-1	-1	-1	4	-1024	-768	-1	-1	-1	-1	4		0	0						StimuliFarbe_rot_gelb.png	0	880	547	72	111				0	Content		-72	-111	26081822	3041685339
26099	09:26:26.134	00:00:26.099	1566	-1024	-768	-1	-1	-1	-1	4	-1024	-768	-1	-1	-1	-1	4		0	0						StimuliFarbe_rot_gelb.png	0	880	547	72	111				0	Content		-72	-111	26099073	3041702590
26116	09:26:26.151	00:00:26.116	1567	-1024	-768	-1	-1	-1	-1	4	-1024	-768	-1	-1	-1	-1	4		0	0						StimuliFarbe_rot_gelb.png	0	880	547	72	111				0	Content		-72	-111	26116445	3041719962
26131	09:26:26.166	00:00:26.131	1568	-1024	-768	-1	-1	-1	-1	4	-1024	-768	-1	-1	-1	-1	4		0	0						StimuliFarbe_rot_gelb.png	0	880	547	72	111				0	Content		-72	-111	26131251	3041734768
26148	09:26:26.183	00:00:26.148	1569	-1024	-768	-1	-1	-1	-1	4	-1024	-768	-1	-1	-1	-1	4		0	0						StimuliFarbe_rot_gelb.png	0	880	547	72	111				0	Content		-72	-111	26148001	3041751518
26165	09:26:26.200	00:00:26.164	1570	-1024	-768	-1	-1	-1	-1	4	-1024	-768	-1	-1	-1	-1	4		0	0						StimuliFarbe_rot_gelb.png	0	880	547	72	111				0	Content		-72	-111	26164634	3041768151
26181	09:26:26.216	00:00:26.181	1571	-1024	-768	-1	-1	-1	-1	4	-1024	-768	-1	-1	-1	-1	4		0	0						StimuliFarbe_rot_gelb.png	0	880	547	72	111				0	Content		-72	-111	26181246	3041784763
26198	09:26:26.233	00:00:26.197	1572	-1024	-768	-1	-1	-1	-1	4	-1024	-768	-1	-1	-1	-1	4		0	0						StimuliFarbe_rot_gelb.png	0	880	547	72	111				0	Content		-72	-111	26197867	3041801384
26214	09:26:26.249	00:00:26.214	1573	-1024	-768	-1	-1	-1	-1	4	-1024	-768	-1	-1	-1	-1	4		0	0						StimuliFarbe_rot_gelb.png	0	880	547	72	111				0	Content		-72	-111	26214491	3041818008
26232	09:26:26.267	00:00:26.231	1574	-1024	-768	-1	-1	-1	-1	4	-1024	-768	-1	-1	-1	-1	4		0	0						StimuliFarbe_rot_gelb.png	0	880	547	72	111				0	Content		-72	-111	26231686	3041835203
26249	09:26:26.284	00:00:26.249	1575	-1024	-768	-1	-1	-1	-1	4	-1024	-768	-1	-1	-1	-1	4		0	0						StimuliFarbe_rot_gelb.png	0	880	547	72	111				0	Content		-72	-111	26249058	3041852575
26266	09:26:26.301	00:00:26.266	1576	-1024	-768	-1	-1	-1	-1	4	-1024	-768	-1	-1	-1	-1	4		0	0						StimuliFarbe_rot_gelb.png	0	880	547	72	111				0	Content		-72	-111	26266303	3041869820
26281	09:26:26.316	00:00:26.281	1577	-1024	-768	-1	-1	-1	-1	4	-1024	-768	-1	-1	-1	-1	4		0	0						StimuliFarbe_rot_gelb.png	0	880	547	72	111				0	Content		-72	-111	26281108	3041884625
26298	09:26:26.333	00:00:26.297	1578	-1024	-768	-1	-1	-1	-1	4	-1024	-768	-1	-1	-1	-1	4		0	0						StimuliFarbe_rot_gelb.png	0	880	547	72	111				0	Content		-72	-111	26297852	3041901369
26314	09:26:26.349	00:00:26.314	1579	-1024	-768	-1	-1	-1	-1	4	-1024	-768	-1	-1	-1	-1	4		0	0						StimuliFarbe_rot_gelb.png	0	880	547	72	111				0	Content		-72	-111	26314468	3041917985
26331	09:26:26.366	00:00:26.331	1580	263,8819	897,5804	0,4048055	0,5442969	410,5146	3,181292	3	297,4176	926,657	0,4047609	0,5442853	410,5146	3,16741	1	16	297	927						StimuliFarbe_rot_gelb.png	0	880	547	72	111	225	826	183	0	Content		225	816	26331098	3041934615
26348	09:26:26.383	00:00:26.347	1581	-1024	-768	-1	-1	-1	-1	4	-1024	-768	-1	-1	-1	-1	4	16	0	0						StimuliFarbe_rot_gelb.png	0	880	547	72	111	225	826	183	0	Content		-72	-111	26347724	3041951241
26364	09:26:26.399	00:00:26.364	1582	254,1241	897,2838	0,4051458	0,5421909	410,5146	3,234274	3	297,7113	925,9452	0,4052244	0,5421878	410,5146	3,218089	1	16	298	926						StimuliFarbe_rot_gelb.png	0	880	547	72	111	225	826	183	0	Content		226	815	26364346	3041967863
26381	09:26:26.416	00:00:26.381	1583	896,1351	907,2303	0,413263	0,5412826	410,5146	3,111866	3	978,2713	938,3326	0,4132184	0,541271	410,5146	3,094509	1	16	978	938						StimuliFarbe_rot_gelb.png	0	880	547	72	111	225	826	183	0	Content		906	827	26381096	3041984613
26398	09:26:26.433	00:00:26.397	1584	-1024	-768	-1	-1	-1	-1	4	-1024	-768	-1	-1	-1	-1	4	16	0	0						StimuliFarbe_rot_gelb.png	0	880	547	72	111	225	826	183	0	Content		-72	-111	26397721	3042001238
26414	09:26:26.449	00:00:26.414	1585	-1024	-768	-1	-1	-1	-1	4	-1024	-768	-1	-1	-1	-1	4	16	0	0						StimuliFarbe_rot_gelb.png	0	880	547	72	111	225	826	183	0	Content		-72	-111	26414352	3042017869
26431	09:26:26.466	00:00:26.431	1586	270,4595	900,6299	0,4029177	0,5386233	401,596	3,163152	3	303,0833	929,4178	0,4028714	0,5386113	401,596	3,149692	1	16	303	929						StimuliFarbe_rot_gelb.png	0	880	547	72	111	225	826	183	0	Content		231	818	26431102	3042034619
26447	09:26:26.482																				ImageEnd	16	0	0	StimuliFarbe_rot_gelb.png
26448	09:26:26.483	00:00:26.447	1587	246,8951	910,6466	0,4062563	0,5379071	415,9564	3,244607	3	279,8801	941,1725	0,4062126	0,5378959	415,9564	3,231041	1	16	280	941						No media	0	1024	768	0	0	297	937	183	0	Content		280	941	26447721	3042051238
26464	09:26:26.499	00:00:26.464	1588	-1024	-768	-1	-1	-1	-1	4	-1024	-768	-1	-1	-1	-1	4	16	0	0						No media	0	1024	768	0	0	297	937	183	0	Content		0	0	26464344	3042067861
26465	09:26:26.500																				ImageStart	8	0	0	Fix_sw.jpg
26481	09:26:26.516	00:00:26.480	1589	237,6236	906,3093	0,4068119	0,5370854	418,8872	3,360321	3	269,9341	936,8629	0,4067688	0,5370743	418,8872	3,346408	1	16	270	937						Fix_sw.jpg	0	880	547	72	111	225	826	183	0	Content		198	826	26480968	3042084485
26498	09:26:26.533	00:00:26.497	1590	-1024	-768	-1	-1	-1	-1	4	-1024	-768	-1	-1	-1	-1	4	16	0	0						Fix_sw.jpg	0	880	547	72	111	225	826	183	0	Content		-72	-111	26497719	3042101236
26514	09:26:26.549	00:00:26.514	1591	875,3933	908,203	0,4149731	0,5362237	418,8872	3,283174	3	956,6194	939,8263	0,4149299	0,5362126	418,8872	3,26405	1	17	957	940						Fix_sw.jpg	0	880	547	72	111	868	829	183	0	Content		885	829	26514344	3042117861
26531	09:26:26.566	00:00:26.530	1592	-1024	-768	-1	-1	-1	-1	4	-1024	-768	-1	-1	-1	-1	4	17	0	0						Fix_sw.jpg	0	880	547	72	111	868	829	183	0	Content		-72	-111	26530969	3042134486
26548	09:26:26.583	00:00:26.547	1593	229,4072	915,0371	0,4067773	0,5354012	418,1821	3,314795	3	261,3832	946,1675	0,406734	0,53539	418,1821	3,301378	1	17	261	946						Fix_sw.jpg	0	880	547	72	111	868	829	183	0	Content		189	835	26547602	3042151119
26564	09:26:26.599	00:00:26.564	1594	-1024	-768	-1	-1	-1	-1	4	-1024	-768	-1	-1	-1	-1	4	17	0	0						Fix_sw.jpg	0	880	547	72	111	868	829	183	0	Content		-72	-111	26564341	3042167858
26581	09:26:26.616	00:00:26.580	1595	-1024	-768	-1	-1	-1	-1	4	-1024	-768	-1	-1	-1	-1	4	17	0	0						Fix_sw.jpg	0	880	547	72	111	868	829	183	0	Content		-72	-111	26580966	3042184483
26598	09:26:26.633	00:00:26.597	1596	860,736	894,7639	0,4154616	0,534383	418,1821	3,265099	3	940,0806	925,0245	0,4154183	0,5343719	418,1821	3,245883	1	17	940	925						Fix_sw.jpg	0	880	547	72	111	868	829	183	0	Content		868	814	26597598	3042201115
26614	09:26:26.649	00:00:26.614	1597	-1024	-768	-1	-1	-1	-1	4	-1024	-768	-1	-1	-1	-1	4	17	0	0						Fix_sw.jpg	0	880	547	72	111	868	829	183	0	Content		-72	-111	26614216	3042217733
26631	09:26:26.666	00:00:26.630	1598	-1024	-768	-1	-1	-1	-1	4	-1024	-768	-1	-1	-1	-1	4	17	0	0						Fix_sw.jpg	0	880	547	72	111	868	829	183	0	Content		-72	-111	26630963	3042234480
26648	09:26:26.683	00:00:26.647	1599	-1024	-768	-1	-1	-1	-1	4	-1024	-768	-1	-1	-1	-1	4	17	0	0						Fix_sw.jpg	0	880	547	72	111	868	829	183	0	Content		-72	-111	26647594	3042251111
26664	09:26:26.699	00:00:26.664	1600	-1024	-768	-1	-1	-1	-1	4	-1024	-768	-1	-1	-1	-1	4	17	0	0						Fix_sw.jpg	0	880	547	72	111	868	829	183	0	Content		-72	-111	26664212	3042267729
26681	09:26:26.716	00:00:26.680	1601	241,2985	937,1257	0,4085358	0,5298154	418,1821	3,268765	3	285,5633	969,2236	0,4086122	0,5298124	418,1821	3,252896	1	17	286	969						Fix_sw.jpg	0	880	547	72	111	868	829	183	0	Content		214	858	26680837	3042284354
26698	09:26:26.733	00:00:26.697	1602	-1024	-768	-1	-1	-1	-1	4	-1024	-768	-1	-1	-1	-1	4		0	0						Fix_sw.jpg	0	880	547	72	111				0	Content		-72	-111	26697593	3042301110
26714	09:26:26.749	00:00:26.714	1603	-1024	-768	-1	-1	-1	-1	4	-1024	-768	-1	-1	-1	-1	4		0	0						Fix_sw.jpg	0	880	547	72	111				0	Content		-72	-111	26714211	3042317728
26731	09:26:26.766	00:00:26.730	1604	-1024	-768	-1	-1	-1	-1	4	-1024	-768	-1	-1	-1	-1	4		0	0						Fix_sw.jpg	0	880	547	72	111				0	Content		-72	-111	26730834	3042334351
26747	09:26:26.782	00:00:26.747	1605	-1024	-768	-1	-1	-1	-1	4	-1024	-768	-1	-1	-1	-1	4		0	0						Fix_sw.jpg	0	880	547	72	111				0	Content		-72	-111	26747462	3042350979
26764	09:26:26.799	00:00:26.764	1606	-1024	-768	-1	-1	-1	-1	4	-1024	-768	-1	-1	-1	-1	4		0	0						Fix_sw.jpg	0	880	547	72	111				0	Content		-72	-111	26764204	3042367721
26781	09:26:26.816	00:00:26.780	1607	-1024	-768	-1	-1	-1	-1	4	-1024	-768	-1	-1	-1	-1	4		0	0						Fix_sw.jpg	0	880	547	72	111				0	Content		-72	-111	26780832	3042384349
26797	09:26:26.832	00:00:26.797	1608	-1024	-768	-1	-1	-1	-1	4	-1024	-768	-1	-1	-1	-1	4		0	0						Fix_sw.jpg	0	880	547	72	111				0	Content		-72	-111	26797453	3042400970
26814	09:26:26.849	00:00:26.814	1609	-1024	-768	-1	-1	-1	-1	4	-1024	-768	-1	-1	-1	-1	4		0	0						Fix_sw.jpg	0	880	547	72	111				0	Content		-72	-111	26814078	3042417595
26831	09:26:26.866	00:00:26.830	1610	-1024	-768	-1	-1	-1	-1	4	-1024	-768	-1	-1	-1	-1	4		0	0						Fix_sw.jpg	0	880	547	72	111				0	Content		-72	-111	26830828	3042434345
26847	09:26:26.882	00:00:26.847	1611	-1024	-768	-1	-1	-1	-1	4	-1024	-768	-1	-1	-1	-1	4		0	0						Fix_sw.jpg	0	880	547	72	111				0	Content		-72	-111	26847450	3042450967
26864	09:26:26.899	00:00:26.864	1612	-1024	-768	-1	-1	-1	-1	4	357,3504	877,2755	0,407791	0,5235463	416,3849	3,083169	0	18	357	877						Fix_sw.jpg	0	880	547	72	111	285	766	67	0	Content		285	766	26864074	3042467591
26881	09:26:26.916	00:00:26.880	1613	-1024	-768	-1	-1	-1	-1	4	-1024	-768	-1	-1	-1	-1	4	18	0	0						Fix_sw.jpg	0	880	547	72	111	285	766	67	0	Content		-72	-111	26880701	3042484218
26897	09:26:26.932	00:00:26.897	1614	-1024	-768	-1	-1	-1	-1	4	-1024	-768	-1	-1	-1	-1	4	18	0	0						Fix_sw.jpg	0	880	547	72	111	285	766	67	0	Content		-72	-111	26897441	3042500958
26914	09:26:26.949	00:00:26.914	1615	-1024	-768	-1	-1	-1	-1	4	320,7102	896,9053	0,4078001	0,5242464	418,9063	2,978412	0	18	321	897						Fix_sw.jpg	0	880	547	72	111	285	766	67	0	Content		249	786	26914070	3042517587
26931	09:26:26.966	00:00:26.930	1616	-1024	-768	-1	-1	-1	-1	4	-1024	-768	-1	-1	-1	-1	4		0	0						Fix_sw.jpg	0	880	547	72	111				0	Content		-72	-111	26930688	3042534205
26947	09:26:26.982	00:00:26.947	1617	-1024	-768	-1	-1	-1	-1	4	-1024	-768	-1	-1	-1	-1	4		0	0						Fix_sw.jpg	0	880	547	72	111				0	Content		-72	-111	26947355	3042550872
26964	09:26:26.999	00:00:26.964	1618	-1024	-768	-1	-1	-1	-1	4	-1024	-768	-1	-1	-1	-1	4		0	0						Fix_sw.jpg	0	880	547	72	111				0	Content		-72	-111	26964064	3042567581
26981	09:26:27.016	00:00:26.980	1619	-1024	-768	-1	-1	-1	-1	4	-1024	-768	-1	-1	-1	-1	4		0	0						Fix_sw.jpg	0	880	547	72	111				0	Content		-72	-111	26980688	3042584205
26997	09:26:27.032	00:00:26.997	1620	-1024	-768	-1	-1	-1	-1	4	-1024	-768	-1	-1	-1	-1	4		0	0						Fix_sw.jpg	0	880	547	72	111				0	Content		-72	-111	26997314	3042600831
27014	09:26:27.049	00:00:27.013	1621	-1024	-768	-1	-1	-1	-1	4	-1024	-768	-1	-1	-1	-1	4		0	0						Fix_sw.jpg	0	880	547	72	111				0	Content		-72	-111	27013938	3042617455
27031	09:26:27.066	00:00:27.030	1622	-1024	-768	-1	-1	-1	-1	4	-1024	-768	-1	-1	-1	-1	4		0	0						Fix_sw.jpg	0	880	547	72	111				0	Content		-72	-111	27030687	3042634204
27047	09:26:27.082	00:00:27.047	1623	-1024	-768	-1	-1	-1	-1	4	-1024	-768	-1	-1	-1	-1	4		0	0						Fix_sw.jpg	0	880	547	72	111				0	Content		-72	-111	27047314	3042650831
27064	09:26:27.099	00:00:27.063	1624	-1024	-768	-1	-1	-1	-1	4	327,6724	923,1189	0,4096877	0,526709	413,7414	2,926419	0	19	328	923						Fix_sw.jpg	0	880	547	72	111	220	798	83	0	Content		256	812	27063935	3042667452
27081	09:26:27.116	00:00:27.080	1625	-1024	-768	-1	-1	-1	-1	4	292,0909	903,0431	0,4112473	0,5273089	421,8409	3,065342	0	19	292	903						Fix_sw.jpg	0	880	547	72	111	220	798	83	0	Content		220	792	27080559	3042684076
27097	09:26:27.132	00:00:27.097	1626	-1024	-768	-1	-1	-1	-1	4	-1024	-768	-1	-1	-1	-1	4	19	0	0						Fix_sw.jpg	0	880	547	72	111	220	798	83	0	Content		-72	-111	27097307	3042700824
27114	09:26:27.149	00:00:27.113	1627	-1024	-768	-1	-1	-1	-1	4	-1024	-768	-1	-1	-1	-1	4	19	0	0						Fix_sw.jpg	0	880	547	72	111	220	798	83	0	Content		-72	-111	27113930	3042717447
27131	09:26:27.166	00:00:27.130	1628	-1024	-768	-1	-1	-1	-1	4	271,9196	914,9907	0,407441	0,5297682	407,3895	2,903809	0	19	272	915						Fix_sw.jpg	0	880	547	72	111	220	798	83	0	Content		200	804	27130552	3042734069
27147	09:26:27.182	00:00:27.147	1629	-1024	-768	-1	-1	-1	-1	4	-1024	-768	-1	-1	-1	-1	4		0	0						Fix_sw.jpg	0	880	547	72	111				0	Content		-72	-111	27147178	3042750695
27164	09:26:27.199	00:00:27.163	1630	-1024	-768	-1	-1	-1	-1	4	-1024	-768	-1	-1	-1	-1	4		0	0						Fix_sw.jpg	0	880	547	72	111				0	Content		-72	-111	27163929	3042767446
27181	09:26:27.216	00:00:27.180	1631	-1024	-768	-1	-1	-1	-1	4	-1024	-768	-1	-1	-1	-1	4		0	0						Fix_sw.jpg	0	880	547	72	111				0	Content		-72	-111	27180551	3042784068
27197	09:26:27.232	00:00:27.197	1632	-1024	-768	-1	-1	-1	-1	4	-1024	-768	-1	-1	-1	-1	4		0	0						Fix_sw.jpg	0	880	547	72	111				0	Content		-72	-111	27197175	3042800692
27214	09:26:27.249	00:00:27.213	1633	-1024	-768	-1	-1	-1	-1	4	-1024	-768	-1	-1	-1	-1	4		0	0						Fix_sw.jpg	0	880	547	72	111				0	Content		-72	-111	27213925	3042817442
27231	09:26:27.266	00:00:27.230	1634	-1024	-768	-1	-1	-1	-1	4	-1024	-768	-1	-1	-1	-1	4		0	0						Fix_sw.jpg	0	880	547	72	111				0	Content		-72	-111	27230546	3042834063
27247	09:26:27.282	00:00:27.247	1635	-1024	-768	-1	-1	-1	-1	4	-1024	-768	-1	-1	-1	-1	4		0	0						Fix_sw.jpg	0	880	547	72	111				0	Content		-72	-111	27247165	3042850682
27264	09:26:27.299	00:00:27.263	1636	-1024	-768	-1	-1	-1	-1	4	-1024	-768	-1	-1	-1	-1	4		0	0						Fix_sw.jpg	0	880	547	72	111				0	Content		-72	-111	27263832	3042867349
27281	09:26:27.316	00:00:27.280	1637	-1024	-768	-1	-1	-1	-1	4	-1024	-768	-1	-1	-1	-1	4		0	0						Fix_sw.jpg	0	880	547	72	111				0	Content		-72	-111	27280542	3042884059
27297	09:26:27.332	00:00:27.297	1638	-1024	-768	-1	-1	-1	-1	4	-1024	-768	-1	-1	-1	-1	4		0	0						Fix_sw.jpg	0	880	547	72	111				0	Content		-72	-111	27297164	3042900681
27314	09:26:27.349	00:00:27.313	1639	-1024	-768	-1	-1	-1	-1	4	-1024	-768	-1	-1	-1	-1	4		0	0						Fix_sw.jpg	0	880	547	72	111				0	Content		-72	-111	27313789	3042917306
27330	09:26:27.365	00:00:27.330	1640	-1024	-768	-1	-1	-1	-1	4	-1024	-768	-1	-1	-1	-1	4		0	0						Fix_sw.jpg	0	880	547	72	111				0	Content		-72	-111	27330413	3042933930
27347	09:26:27.382	00:00:27.347	1641	-1024	-768	-1	-1	-1	-1	4	-1024	-768	-1	-1	-1	-1	4		0	0						Fix_sw.jpg	0	880	547	72	111				0	Content		-72	-111	27347162	3042950679
27364	09:26:27.399	00:00:27.363	1642	-1024	-768	-1	-1	-1	-1	4	-1024	-768	-1	-1	-1	-1	4		0	0						Fix_sw.jpg	0	880	547	72	111				0	Content		-72	-111	27363788	3042967305
27380	09:26:27.415	00:00:27.380	1643	-1024	-768	-1	-1	-1	-1	4	-1024	-768	-1	-1	-1	-1	4		0	0						Fix_sw.jpg	0	880	547	72	111				0	Content		-72	-111	27380413	3042983930
27397	09:26:27.432	00:00:27.397	1644	-1024	-768	-1	-1	-1	-1	4	-1024	-768	-1	-1	-1	-1	4		0	0						Fix_sw.jpg	0	880	547	72	111				0	Content		-72	-111	27397035	3043000552
27414	09:26:27.449	00:00:27.413	1645	-1024	-768	-1	-1	-1	-1	4	-1024	-768	-1	-1	-1	-1	4		0	0						Fix_sw.jpg	0	880	547	72	111				0	Content		-72	-111	27413785	3043017302
27430	09:26:27.465	00:00:27.430	1646	-1024	-768	-1	-1	-1	-1	4	-1024	-768	-1	-1	-1	-1	4		0	0						Fix_sw.jpg	0	880	547	72	111				0	Content		-72	-111	27430419	3043033936
27447	09:26:27.482	00:00:27.447	1647	-1024	-768	-1	-1	-1	-1	4	-1024	-768	-1	-1	-1	-1	4		0	0						Fix_sw.jpg	0	880	547	72	111				0	Content		-72	-111	27447034	3043050551
27464	09:26:27.499	00:00:27.463	1648	-1024	-768	-1	-1	-1	-1	4	-1024	-768	-1	-1	-1	-1	4		0	0						Fix_sw.jpg	0	880	547	72	111				0	Content		-72	-111	27463661	3043067178
27476	09:26:27.511																				ImageEnd	16	0	0	Fix_sw.jpg
27480	09:26:27.515	00:00:27.480	1649	-1024	-768	-1	-1	-1	-1	4	-1024	-768	-1	-1	-1	-1	4		0	0						No media	0	1024	768	0	0				0	Content		0	0	27480408	3043083925
27493	09:26:27.528																				ImageStart	8	0	0	StimuliFarbe_gelb_rot.png
27497	09:26:27.532	00:00:27.497	1650	-1024	-768	-1	-1	-1	-1	4	-1024	-768	-1	-1	-1	-1	4		0	0						StimuliFarbe_gelb_rot.png	0	880	547	72	111				0	Content		-72	-111	27497034	3043100551
27514	09:26:27.549	00:00:27.513	1651	-1024	-768	-1	-1	-1	-1	4	-1024	-768	-1	-1	-1	-1	4		0	0						StimuliFarbe_gelb_rot.png	0	880	547	72	111				0	Content		-72	-111	27513655	3043117172
27530	09:26:27.565	00:00:27.530	1652	-1024	-768	-1	-1	-1	-1	4	-1024	-768	-1	-1	-1	-1	4		0	0						StimuliFarbe_gelb_rot.png	0	880	547	72	111				0	Content		-72	-111	27530281	3043133798
27547	09:26:27.582	00:00:27.547	1653	-1024	-768	-1	-1	-1	-1	4	-1024	-768	-1	-1	-1	-1	4		0	0						StimuliFarbe_gelb_rot.png	0	880	547	72	111				0	Content		-72	-111	27547029	3043150546
27564	09:26:27.599	00:00:27.563	1654	-1024	-768	-1	-1	-1	-1	4	-1024	-768	-1	-1	-1	-1	4		0	0						StimuliFarbe_gelb_rot.png	0	880	547	72	111				0	Content		-72	-111	27563652	3043167169
27580	09:26:27.615	00:00:27.580	1655	-1024	-768	-1	-1	-1	-1	4	-1024	-768	-1	-1	-1	-1	4		0	0						StimuliFarbe_gelb_rot.png	0	880	547	72	111				0	Content		-72	-111	27580277	3043183794
27597	09:26:27.632	00:00:27.596	1656	-1024	-768	-1	-1	-1	-1	4	-1024	-768	-1	-1	-1	-1	4		0	0						StimuliFarbe_gelb_rot.png	0	880	547	72	111				0	Content		-72	-111	27596903	3043200420
27614	09:26:27.649	00:00:27.613	1657	-1024	-768	-1	-1	-1	-1	4	-1024	-768	-1	-1	-1	-1	4		0	0						StimuliFarbe_gelb_rot.png	0	880	547	72	111				0	Content		-72	-111	27613652	3043217169
27630	09:26:27.665	00:00:27.630	1658	-1024	-768	-1	-1	-1	-1	4	-1024	-768	-1	-1	-1	-1	4		0	0						StimuliFarbe_gelb_rot.png	0	880	547	72	111				0	Content		-72	-111	27630276	3043233793
27647	09:26:27.682	00:00:27.646	1659	-1024	-768	-1	-1	-1	-1	4	-1024	-768	-1	-1	-1	-1	4		0	0						StimuliFarbe_gelb_rot.png	0	880	547	72	111				0	Content		-72	-111	27646900	3043250417
27664	09:26:27.699	00:00:27.663	1660	-1024	-768	-1	-1	-1	-1	4	-1024	-768	-1	-1	-1	-1	4		0	0						StimuliFarbe_gelb_rot.png	0	880	547	72	111				0	Content		-72	-111	27663527	3043267044
27680	09:26:27.715	00:00:27.680	1661	-1024	-768	-1	-1	-1	-1	4	-1024	-768	-1	-1	-1	-1	4		0	0						StimuliFarbe_gelb_rot.png	0	880	547	72	111				0	Content		-72	-111	27680274	3043283791
27697	09:26:27.732	00:00:27.696	1662	-1024	-768	-1	-1	-1	-1	4	-1024	-768	-1	-1	-1	-1	4		0	0						StimuliFarbe_gelb_rot.png	0	880	547	72	111				0	Content		-72	-111	27696898	3043300415
27714	09:26:27.749	00:00:27.713	1663	-1024	-768	-1	-1	-1	-1	4	-1024	-768	-1	-1	-1	-1	4		0	0						StimuliFarbe_gelb_rot.png	0	880	547	72	111				0	Content		-72	-111	27713524	3043317041
27730	09:26:27.765	00:00:27.730	1664	-1024	-768	-1	-1	-1	-1	4	-1024	-768	-1	-1	-1	-1	4		0	0						StimuliFarbe_gelb_rot.png	0	880	547	72	111				0	Content		-72	-111	27730147	3043333664
27747	09:26:27.782	00:00:27.746	1665	-1024	-768	-1	-1	-1	-1	4	-1024	-768	-1	-1	-1	-1	4		0	0						StimuliFarbe_gelb_rot.png	0	880	547	72	111				0	Content		-72	-111	27746894	3043350411
27764	09:26:27.799	00:00:27.763	1666	-1024	-768	-1	-1	-1	-1	4	-1024	-768	-1	-1	-1	-1	4		0	0						StimuliFarbe_gelb_rot.png	0	880	547	72	111				0	Content		-72	-111	27763521	3043367038
27780	09:26:27.815	00:00:27.780	1667	-1024	-768	-1	-1	-1	-1	4	-1024	-768	-1	-1	-1	-1	4		0	0						StimuliFarbe_gelb_rot.png	0	880	547	72	111				0	Content		-72	-111	27780145	3043383662
27797	09:26:27.832	00:00:27.796	1668	-1024	-768	-1	-1	-1	-1	4	-1024	-768	-1	-1	-1	-1	4		0	0						StimuliFarbe_gelb_rot.png	0	880	547	72	111				0	Content		-72	-111	27796769	3043400286
27814	09:26:27.849	00:00:27.813	1669	214,5398	901,3198	0,4060766	0,5776676	418,84	3,054132	3	246,4875	931,3317	0,4060334	0,5776563	418,84	3,042146	1	20	246	931						StimuliFarbe_gelb_rot.png	0	880	547	72	111	174	817	1399	0	Content		174	820	27813516	3043417033
27830	09:26:27.865	00:00:27.830	1670	-1024	-768	-1	-1	-1	-1	4	-1024	-768	-1	-1	-1	-1	4	20	0	0						StimuliFarbe_gelb_rot.png	0	880	547	72	111	174	817	1399	0	Content		-72	-111	27830141	3043433658
27847	09:26:27.882	00:00:27.846	1671	-1024	-768	-1	-1	-1	-1	4	-1024	-768	-1	-1	-1	-1	4	20	0	0						StimuliFarbe_gelb_rot.png	0	880	547	72	111	174	817	1399	0	Content		-72	-111	27846756	3043450273
27864	09:26:27.899	00:00:27.863	1672	218,7936	897,1232	0,3984973	0,5821392	428,4137	3,065933	1	291,8117	920,9654	0,4020038	0,5821446	418,8326	2,9833	3	20	219	897						StimuliFarbe_gelb_rot.png	0	880	547	72	111	174	817	1399	0	Content		147	786	27863514	3043467031
27880	09:26:27.915	00:00:27.880	1673	197,6402	902,3022	0,3985765	0,5834746	428,4203	3,161403	1	251,5249	927,3348	0,4018646	0,583465	418,8401	3,078528	3	20	198	902						StimuliFarbe_gelb_rot.png	0	880	547	72	111	174	817	1399	0	Content		126	791	27880138	3043483655
27897	09:26:27.932	00:00:27.896	1674	-1024	-768	-1	-1	-1	-1	4	-1024	-768	-1	-1	-1	-1	4	20	0	0						StimuliFarbe_gelb_rot.png	0	880	547	72	111	174	817	1399	0	Content		-72	-111	27896762	3043500279
27913	09:26:27.948	00:00:27.913	1675	183,0433	902,3278	0,4083611	0,584898	428,4203	3,171959	3	241,628	927,6218	0,4065047	0,5849222	420,361	3,100595	1	20	242	928						StimuliFarbe_gelb_rot.png	0	880	547	72	111	174	817	1399	0	Content		170	817	27913381	3043516898
27930	09:26:27.965	00:00:27.930	1676	-1024	-768	-1	-1	-1	-1	4	-1024	-768	-1	-1	-1	-1	4	20	0	0						StimuliFarbe_gelb_rot.png	0	880	547	72	111	174	817	1399	0	Content		-72	-111	27930132	3043533649
27947	09:26:27.982	00:00:27.946	1677	211,5713	899,4835	0,3992415	0,5861679	428,4203	3,212137	1	265,5442	925,2155	0,4020042	0,5861595	420,3611	3,138094	3	20	212	899						StimuliFarbe_gelb_rot.png	0	880	547	72	111	174	817	1399	0	Content		140	788	27946749	3043550266
27963	09:26:27.998	00:00:27.963	1678	182,1627	887,0111	0,404065	0,586436	428,4168	3,138741	3	257,1187	904,765	0,4050221	0,586535	412,7961	3,014307	1	20	257	905						StimuliFarbe_gelb_rot.png	0	880	547	72	111	174	817	1399	0	Content		185	794	27963380	3043566897
27980	09:26:28.015	00:00:27.980	1679	176,345	885,2236	0,3994079	0,5865217	428,4203	3,197699	3	229,645	911,5063	0,401607	0,5865144	422,0107	3,135565	1	20	230	912						StimuliFarbe_gelb_rot.png	0	880	547	72	111	174	817	1399	0	Content		158	801	27980005	3043583522
27997	09:26:28.032	00:00:27.996	1680	-1024	-768	-1	-1	-1	-1	4	-1024	-768	-1	-1	-1	-1	4	20	0	0						StimuliFarbe_gelb_rot.png	0	880	547	72	111	174	817	1399	0	Content		-72	-111	27996752	3043600269
28013	09:26:28.048	00:00:28.013	1681	206,1133	899,1632	0,4047039	0,5863353	428,4203	3,194891	3	254,7551	921,1089	0,4053773	0,5863429	412,6542	3,072107	1	20	255	921						StimuliFarbe_gelb_rot.png	0	880	547	72	111	174	817	1399	0	Content		183	810	28013376	3043616893
28030	09:26:28.065	00:00:28.030	1682	214,8697	892,5251	0,3999985	0,586389	428,4203	3,131725	3	267,9584	914,411	0,4054232	0,5863755	412,6543	3,008305	1	20	268	914						StimuliFarbe_gelb_rot.png	0	880	547	72	111	174	817	1399	0	Content		196	803	28030000	3043633517
28047	09:26:28.082	00:00:28.046	1683	199,8889	892,1121	0,4054117	0,5864909	412,6543	3,056913	3	252,1415	920,5081	0,4054537	0,5864878	412,6543	3,039005	1	20	252	921						StimuliFarbe_gelb_rot.png	0	880	547	72	111	174	817	1399	0	Content		180	810	28046624	3043650141
28063	09:26:28.098	00:00:28.063	1684	210,467	871,6855	0,4054033	0,5864003	412,6543	3,086566	3	262,7786	898,784	0,4054453	0,5863972	412,6543	3,068308	1	20	263	899						StimuliFarbe_gelb_rot.png	0	880	547	72	111	174	817	1399	0	Content		191	788	28063373	3043666890
28080	09:26:28.115	00:00:28.079	1685	-1024	-768	-1	-1	-1	-1	4	-1024	-768	-1	-1	-1	-1	4	20	0	0						StimuliFarbe_gelb_rot.png	0	880	547	72	111	174	817	1399	0	Content		-72	-111	28079996	3043683513
28097	09:26:28.132	00:00:28.096	1686	-1024	-768	-1	-1	-1	-1	4	-1024	-768	-1	-1	-1	-1	4	20	0	0						StimuliFarbe_gelb_rot.png	0	880	547	72	111	174	817	1399	0	Content		-72	-111	28096616	3043700133
28113	09:26:28.148	00:00:28.113	1687	-1024	-768	-1	-1	-1	-1	4	-1024	-768	-1	-1	-1	-1	4	20	0	0						StimuliFarbe_gelb_rot.png	0	880	547	72	111	174	817	1399	0	Content		-72	-111	28113243	3043716760
28130	09:26:28.165	00:00:28.129	1688	-1024	-768	-1	-1	-1	-1	4	-1024	-768	-1	-1	-1	-1	4	20	0	0						StimuliFarbe_gelb_rot.png	0	880	547	72	111	174	817	1399	0	Content		-72	-111	28129990	3043733507
28147	09:26:28.182	00:00:28.146	1689	221,3715	881,2872	0,40189	0,5852081	425,145	3,023971	3	265,5183	910,1713	0,4018124	0,585197	425,1451	3,007247	1	20	266	910						StimuliFarbe_gelb_rot.png	0	880	547	72	111	174	817	1399	0	Content		194	799	28146613	3043750130
28163	09:26:28.198	00:00:28.163	1690	179,1371	889,7827	0,4016397	0,5853138	425,1524	3,178532	3	231,8363	918,9915	0,4016797	0,5853108	425,1524	3,159938	1	20	232	919						StimuliFarbe_gelb_rot.png	0	880	547	72	111	174	817	1399	0	Content		160	808	28163239	3043766756
28180	09:26:28.215	00:00:28.179	1691	-1024	-768	-1	-1	-1	-1	4	-1024	-768	-1	-1	-1	-1	4	20	0	0						StimuliFarbe_gelb_rot.png	0	880	547	72	111	174	817	1399	0	Content		-72	-111	28179864	3043783381
28197	09:26:28.232	00:00:28.196	1692	188,9955	907,3412	0,4050538	0,5853623	431,498	3,162349	3	278,0899	916,3333	0,40627	0,5856066	412,5163	3,0118	1	20	278	916						StimuliFarbe_gelb_rot.png	0	880	547	72	111	174	817	1399	0	Content		206	805	28196612	3043800129
28213	09:26:28.248	00:00:28.213	1693	248,7337	891,5685	0,4111179	0,5858268	431,5014	3,118562	3	295,0681	920,9948	0,4111905	0,5858237	431,5014	3,1027	1	20	295	921						StimuliFarbe_gelb_rot.png	0	880	547	72	111	174	817	1399	0	Content		223	810	28213236	3043816753
28230	09:26:28.265	00:00:28.229	1694	-1024	-768	-1	-1	-1	-1	4	-1024	-768	-1	-1	-1	-1	4	20	0	0						StimuliFarbe_gelb_rot.png	0	880	547	72	111	174	817	1399	0	Content		-72	-111	28229860	3043833377
28247	09:26:28.282	00:00:28.246	1695	-1024	-768	-1	-1	-1	-1	4	-1024	-768	-1	-1	-1	-1	4	20	0	0						StimuliFarbe_gelb_rot.png	0	880	547	72	111	174	817	1399	0	Content		-72	-111	28246607	3043850124
28263	09:26:28.298	00:00:28.263	1696	-1024	-768	-1	-1	-1	-1	4	-1024	-768	-1	-1	-1	-1	4	20	0	0						StimuliFarbe_gelb_rot.png	0	880	547	72	111	174	817	1399	0	Content		-72	-111	28263230	3043866747
28280	09:26:28.315	00:00:28.279	1697	242,4691	888,0176	0,410804	0,5852928	431,5014	3,194611	3	288,3016	917,2635	0,4108766	0,5852897	431,5014	3,178314	1	20	288	917						StimuliFarbe_gelb_rot.png	0	880	547	72	111	174	817	1399	0	Content		216	806	28279853	3043883370
28296	09:26:28.331	00:00:28.296	1698	-1024	-768	-1	-1	-1	-1	4	-1024	-768	-1	-1	-1	-1	4	20	0	0						StimuliFarbe_gelb_rot.png	0	880	547	72	111	174	817	1399	0	Content		-72	-111	28296480	3043899997
28313	09:26:28.348	00:00:28.313	1699	-1024	-768	-1	-1	-1	-1	4	-1024	-768	-1	-1	-1	-1	4	20	0	0						StimuliFarbe_gelb_rot.png	0	880	547	72	111	174	817	1399	0	Content		-72	-111	28313104	3043916621
28330	09:26:28.365	00:00:28.329	1700	213,7428	874,7289	0,4047555	0,5849729	429,5454	3,05277	3	272,5539	900,0207	0,4051674	0,5849815	423,0602	2,993093	3	20	0	0						StimuliFarbe_gelb_rot.png	0	880	547	72	111	174	817	1399	0	Content		-72	-111	28329852	3043933369
28346	09:26:28.381	00:00:28.346	1701	-1024	-768	-1	-1	-1	-1	4	-1024	-768	-1	-1	-1	-1	4	20	0	0						StimuliFarbe_gelb_rot.png	0	880	547	72	111	174	817	1399	0	Content		-72	-111	28346477	3043949994
28363	09:26:28.398	00:00:28.363	1702	-1024	-768	-1	-1	-1	-1	4	-1024	-768	-1	-1	-1	-1	4	20	0	0						StimuliFarbe_gelb_rot.png	0	880	547	72	111	174	817	1399	0	Content		-72	-111	28363099	3043966616
28380	09:26:28.415	00:00:28.379	1703	208,6871	877,6781	0,4041128	0,584684	433,9013	3,141015	3	292,4017	899,0076	0,405127	0,5847175	419,1621	3,022215	3	20	0	0						StimuliFarbe_gelb_rot.png	0	880	547	72	111	174	817	1399	0	Content		-72	-111	28379841	3043983358
28396	09:26:28.431	00:00:28.396	1704	234,0096	873,8856	0,3979531	0,5848371	433,9046	3,248527	1	287,2843	896,6787	0,4029348	0,5848241	419,166	3,12841	3	20	234	874						StimuliFarbe_gelb_rot.png	0	880	547	72	111	174	817	1399	0	Content		162	763	28396473	3043999990
28413	09:26:28.448	00:00:28.413	1705	238,0974	869,8636	0,4043298	0,5846835	433,9046	3,261067	3	285,7134	890,4197	0,405218	0,5846946	412,5434	3,098257	1	20	286	890						StimuliFarbe_gelb_rot.png	0	880	547	72	111	174	817	1399	0	Content		214	779	28413096	3044016613
28430	09:26:28.465	00:00:28.429	1706	191,0213	895,5833	0,4102513	0,584294	433,9046	3,254337	3	266,191	917,8548	0,4072884	0,5843394	420,8323	3,144255	1	20	266	918						StimuliFarbe_gelb_rot.png	0	880	547	72	111	174	817	1399	0	Content		194	807	28429720	3044033237
28446	09:26:28.481	00:00:28.446	1707	224,3328	878,7759	0,3977389	0,5845836	433,9046	3,29764	3	278,0961	902,2426	0,4021519	0,5845718	420,8324	3,187274	1	20	278	902						StimuliFarbe_gelb_rot.png	0	880	547	72	111	174	817	1399	0	Content		206	791	28446413	3044049930
28463	09:26:28.498	00:00:28.463	1708	227,1122	863,8603	0,4039605	0,5845666	433,9046	3,319176	3	275,0022	884,6805	0,4048563	0,5845777	412,4669	3,153197	1	20	275	885						StimuliFarbe_gelb_rot.png	0	880	547	72	111	174	817	1399	0	Content		203	774	28463093	3044066610
28480	09:26:28.515	00:00:28.479	1709	-1024	-768	-1	-1	-1	-1	4	-1024	-768	-1	-1	-1	-1	4	20	0	0						StimuliFarbe_gelb_rot.png	0	880	547	72	111	174	817	1399	0	Content		-72	-111	28479721	3044083238
28496	09:26:28.531	00:00:28.496	1710	234,6008	864,0097	0,4036741	0,5846553	433,9046	3,337704	3	282,197	884,8494	0,404565	0,5846662	412,6768	3,172098	1	20	282	885						StimuliFarbe_gelb_rot.png	0	880	547	72	111	174	817	1399	0	Content		210	774	28496359	3044099876
28513	09:26:28.548	00:00:28.512	1711	228,1396	867,1891	0,4035133	0,5846134	433,9046	3,402429	3	275,8083	887,8574	0,4044152	0,5846245	412,4532	3,232396	1	20	276	888						StimuliFarbe_gelb_rot.png	0	880	547	72	111	174	817	1399	0	Content		204	777	28512968	3044116485
28530	09:26:28.565	00:00:28.529	1712	232,3136	869,0953	0,3970281	0,5845383	433,9046	3,288108	3	284,2265	889,6321	0,4043491	0,5845207	412,4533	3,120335	1	20	284	890						StimuliFarbe_gelb_rot.png	0	880	547	72	111	174	817	1399	0	Content		212	779	28529720	3044133237
28546	09:26:28.581	00:00:28.546	1713	209,7884	911,6506	0,4104881	0,5847002	433,9046	3,462297	3	254,3391	930,8335	0,4049649	0,58474	412,4533	3,292647	1	20	254	931						StimuliFarbe_gelb_rot.png	0	880	547	72	111	174	817	1399	0	Content		182	820	28546354	3044149871
28563	09:26:28.598	00:00:28.562	1714	-1024	-768	-1	-1	-1	-1	4	-1024	-768	-1	-1	-1	-1	4	20	0	0						StimuliFarbe_gelb_rot.png	0	880	547	72	111	174	817	1399	0	Content		-72	-111	28562967	3044166484
28580	09:26:28.615	00:00:28.579	1715	212,1602	930,2659	0,405556	0,5850698	412,4533	3,230324	3	253,8646	961,6636	0,4056341	0,5850666	412,4533	3,215579	1	20	254	962						StimuliFarbe_gelb_rot.png	0	880	547	72	111	174	817	1399	0	Content		182	851	28579715	3044183232
28596	09:26:28.631	00:00:28.596	1716	-1024	-768	-1	-1	-1	-1	4	-1024	-768	-1	-1	-1	-1	4	20	0	0						StimuliFarbe_gelb_rot.png	0	880	547	72	111	174	817	1399	0	Content		-72	-111	28596350	3044199867
28613	09:26:28.648	00:00:28.612	1717	172,0813	911,6772	0,404852	0,5849435	412,4533	3,223258	3	222,9092	941,7043	0,404894	0,5849404	412,4533	3,204803	1	20	223	942						StimuliFarbe_gelb_rot.png	0	880	547	72	111	174	817	1399	0	Content		151	831	28612961	3044216478
28630	09:26:28.665	00:00:28.629	1718	-1024	-768	-1	-1	-1	-1	4	-1024	-768	-1	-1	-1	-1	4	20	0	0						StimuliFarbe_gelb_rot.png	0	880	547	72	111	174	817	1399	0	Content		-72	-111	28629588	3044233105
28646	09:26:28.681	00:00:28.646	1719	-1024	-768	-1	-1	-1	-1	4	-1024	-768	-1	-1	-1	-1	4	20	0	0						StimuliFarbe_gelb_rot.png	0	880	547	72	111	174	817	1399	0	Content		-72	-111	28646346	3044249863
28663	09:26:28.698	00:00:28.662	1720	-1024	-768	-1	-1	-1	-1	4	-1024	-768	-1	-1	-1	-1	4	20	0	0						StimuliFarbe_gelb_rot.png	0	880	547	72	111	174	817	1399	0	Content		-72	-111	28662957	3044266474
28680	09:26:28.715	00:00:28.679	1721	187,6192	907,5081	0,4045589	0,5852767	412,4533	3,178363	3	239,1725	937,1622	0,4046009	0,5852736	412,4533	3,160024	1	20	239	937						StimuliFarbe_gelb_rot.png	0	880	547	72	111	174	817	1399	0	Content		167	826	28679580	3044283097
28696	09:26:28.731	00:00:28.696	1722	-1024	-768	-1	-1	-1	-1	4	-1024	-768	-1	-1	-1	-1	4	20	0	0						StimuliFarbe_gelb_rot.png	0	880	547	72	111	174	817	1399	0	Content		-72	-111	28696205	3044299722
28713	09:26:28.748	00:00:28.712	1723	820,2324	896,3356	0,412886	0,585555	412,5063	3,103889	3	899,9217	925,6	0,4128212	0,5855433	412,5112	3,087128	1	20	900	926						StimuliFarbe_gelb_rot.png	0	880	547	72	111	174	817	1399	0	Content		828	815	28712955	3044316472
28730	09:26:28.765	00:00:28.729	1724	-1024	-768	-1	-1	-1	-1	4	-1024	-768	-1	-1	-1	-1	4	20	0	0						StimuliFarbe_gelb_rot.png	0	880	547	72	111	174	817	1399	0	Content		-72	-111	28729578	3044333095
28746	09:26:28.781	00:00:28.746	1725	121,1327	907,7926	0,4036521	0,5857806	412,5113	3,178413	3	169,3528	937,9122	0,4036941	0,5857775	412,5113	3,161225	1	20	169	938						StimuliFarbe_gelb_rot.png	0	880	547	72	111	174	817	1399	0	Content		97	827	28746199	3044349716
28763	09:26:28.798	00:00:28.762	1726	-1024	-768	-1	-1	-1	-1	4	-1024	-768	-1	-1	-1	-1	4	20	0	0						StimuliFarbe_gelb_rot.png	0	880	547	72	111	174	817	1399	0	Content		-72	-111	28762824	3044366341
28780	09:26:28.815	00:00:28.779	1727	-1024	-768	-1	-1	-1	-1	4	-1024	-768	-1	-1	-1	-1	4	20	0	0						StimuliFarbe_gelb_rot.png	0	880	547	72	111	174	817	1399	0	Content		-72	-111	28779574	3044383091
28796	09:26:28.831	00:00:28.796	1728	-1024	-768	-1	-1	-1	-1	4	-1024	-768	-1	-1	-1	-1	4	20	0	0						StimuliFarbe_gelb_rot.png	0	880	547	72	111	174	817	1399	0	Content		-72	-111	28796198	3044399715
28813	09:26:28.848	00:00:28.812	1729	-1024	-768	-1	-1	-1	-1	4	-1024	-768	-1	-1	-1	-1	4	20	0	0						StimuliFarbe_gelb_rot.png	0	880	547	72	111	174	817	1399	0	Content		-72	-111	28812819	3044416336
28829	09:26:28.864	00:00:28.829	1730	-1024	-768	-1	-1	-1	-1	4	-1024	-768	-1	-1	-1	-1	4	20	0	0						StimuliFarbe_gelb_rot.png	0	880	547	72	111	174	817	1399	0	Content		-72	-111	28829441	3044432958
28846	09:26:28.881	00:00:28.846	1731	838,5333	898,6399	0,4124318	0,5873986	412,5063	3,188056	3	920,2053	928,268	0,4123689	0,5873869	412,5064	3,171017	3	20	0	0						StimuliFarbe_gelb_rot.png	0	880	547	72	111	174	817	1399	0	Content		-72	-111	28846192	3044449709
28863	09:26:28.898	00:00:28.862	1732	171,75	913,9183	0,4039994	0,5874388	412,7189	3,254031	3	216,6386	944,309	0,4040595	0,5874355	412,7188	3,237944	1	20	217	944						StimuliFarbe_gelb_rot.png	0	880	547	72	111	174	817	1399	0	Content		145	833	28862817	3044466334
28879	09:26:28.914	00:00:28.879	1733	194,7663	910,7791	0,403895	0,5878958	412,7189	3,183632	3	246,7892	940,6232	0,403937	0,5878926	412,7189	3,16515	1	20	247	941						StimuliFarbe_gelb_rot.png	0	880	547	72	111	174	817	1399	0	Content		175	830	28879441	3044482958
28896	09:26:28.931	00:00:28.896	1734	838,4159	906,1655	0,4122402	0,5883578	412,6836	3,147478	3	920,3093	936,4667	0,4121756	0,5883461	412,6885	3,130882	1	20	920	936						StimuliFarbe_gelb_rot.png	0	880	547	72	111	174	817	1399	0	Content		848	825	28896065	3044499582
28913	09:26:28.948	00:00:28.912	1735	-1024	-768	-1	-1	-1	-1	4	-1024	-768	-1	-1	-1	-1	4	20	0	0						StimuliFarbe_gelb_rot.png	0	880	547	72	111	174	817	1399	0	Content		-72	-111	28912815	3044516332
28929	09:26:28.964	00:00:28.929	1736	159,0403	933,7638	0,4036645	0,5885447	412,6886	3,280844	3	197,2376	965,8883	0,4037425	0,5885413	412,6886	3,267761	1	20	197	966						StimuliFarbe_gelb_rot.png	0	880	547	72	111	174	817	1399	0	Content		125	855	28929437	3044532954
28946	09:26:28.981	00:00:28.946	1737	180,9149	914,0671	0,4038158	0,58868	412,6886	3,255492	3	232,1268	944,3121	0,4038578	0,5886769	412,6886	3,236768	1	20	232	944						StimuliFarbe_gelb_rot.png	0	880	547	72	111	174	817	1399	0	Content		160	833	28946064	3044549581
28963	09:26:28.998	00:00:28.962	1738	191,3805	914,1975	0,4040315	0,5887076	412,6886	3,223799	3	243,315	944,2683	0,4040735	0,5887045	412,6886	3,205005	1	20	243	944						StimuliFarbe_gelb_rot.png	0	880	547	72	111	174	817	1399	0	Content		171	833	28962687	3044566204
28979	09:26:29.014	00:00:28.979	1739	203,3564	932,8515	0,4041164	0,5887173	412,6886	3,221075	3	256,0674	964,231	0,4041584	0,5887142	412,6886	3,202445	1	20	256	964						StimuliFarbe_gelb_rot.png	0	880	547	72	111	174	817	1399	0	Content		184	853	28979438	3044582955
28996	09:26:29.031	00:00:28.996	1740	176,4537	923,5198	0,4040381	0,5887445	412,6886	3,252312	3	227,6093	954,4194	0,40408	0,5887413	412,6886	3,233743	1	20	228	954						StimuliFarbe_gelb_rot.png	0	880	547	72	111	174	817	1399	0	Content		156	843	28996060	3044599577
29013	09:26:29.048	00:00:29.012	1741	186,29	921,6696	0,4042651	0,5886952	412,6886	3,225999	3	237,9716	952,3484	0,4043071	0,5886921	412,6886	3,207439	1	20	238	952						StimuliFarbe_gelb_rot.png	0	880	547	72	111	174	817	1399	0	Content		166	841	29012683	3044616200
29029	09:26:29.064	00:00:29.029	1742	187,1271	926,4955	0,4044845	0,5886332	412,6886	3,253253	3	238,9411	957,4894	0,4045264	0,58863	412,6886	3,234467	1	20	239	957						StimuliFarbe_gelb_rot.png	0	880	547	72	111	174	817	1399	0	Content		167	846	29029320	3044632837
29046	09:26:29.081	00:00:29.046	1743	176,095	934,4579	0,4045625	0,5884991	412,6886	3,286692	3	227,4043	966,1095	0,4046045	0,5884959	412,6886	3,267918	1	20	227	966						StimuliFarbe_gelb_rot.png	0	880	547	72	111	174	817	1399	0	Content		155	855	29046060	3044649577
29063	09:26:29.098	00:00:29.062	1744	510,3476	902,3659	0,4094	0,5886652	399,8645	3,062314	3	590,1057	927,212	0,4096183	0,588739	399,8644	3,041768	1	20	590	927						StimuliFarbe_gelb_rot.png	0	880	547	72	111	174	817	1399	0	Content		518	816	29062685	3044666202
29079	09:26:29.114	00:00:29.079	1745	189,8177	912,5696	0,4091288	0,588523	399,8645	3,061787	3	240,0303	941,694	0,409173	0,5885196	399,8645	3,04439	1	20	240	942						StimuliFarbe_gelb_rot.png	0	880	547	72	111	174	817	1399	0	Content		168	831	29079318	3044682835
29096	09:26:29.131	00:00:29.095	1746	204,5514	914,6396	0,4090879	0,5886907	399,8645	3,044129	3	255,5293	943,8174	0,4091321	0,5886874	399,8645	3,026688	1	20	256	944						StimuliFarbe_gelb_rot.png	0	880	547	72	111	174	817	1399	0	Content		184	833	29095932	3044699449
29113	09:26:29.148	00:00:29.112	1747	190,7912	912,0345	0,4091173	0,5889019	399,8645	3,098419	3	241,0513	941,1133	0,4091614	0,5888985	399,8645	3,080684	1	20	241	941						StimuliFarbe_gelb_rot.png	0	880	547	72	111	174	817	1399	0	Content		169	830	29112683	3044716200
29129	09:26:29.164	00:00:29.129	1748	188,1872	910,2296	0,4091504	0,5889987	399,8645	3,094893	3	238,2198	939,2469	0,4091946	0,5889953	399,8645	3,07729	1	20	238	939						StimuliFarbe_gelb_rot.png	0	880	547	72	111	174	817	1399	0	Content		166	828	29129317	3044732834
29146	09:26:29.181	00:00:29.145	1749	177,4968	912,2686	0,4091632	0,5891069	399,8645	3,072409	3	227,1732	941,4016	0,4092074	0,5891035	399,8645	3,055014	1	20	227	941						StimuliFarbe_gelb_rot.png	0	880	547	72	111	174	817	1399	0	Content		155	830	29145932	3044749449
29163	09:26:29.198	00:00:29.162	1750	175,0458	911,1663	0,4091449	0,5892017	399,8645	3,07974	3	224,4213	940,3367	0,4091891	0,5891984	399,8645	3,062493	1	20	224	940						StimuliFarbe_gelb_rot.png	0	880	547	72	111	174	817	1399	0	Content		152	829	29162682	3044766199
29179	09:26:29.214	00:00:29.179	1751	-1024	-768	-1	-1	-1	-1	4	-1024	-768	-1	-1	-1	-1	4	20	0	0						StimuliFarbe_gelb_rot.png	0	880	547	72	111	174	817	1399	0	Content		-72	-111	29179310	3044782827
29196	09:26:29.231	00:00:29.195	1752	836,5495	901,7935	0,4097892	0,5900428	399,8645	3,205534	3	910,8369	930,8209	0,4097426	0,5900304	399,8645	3,186504	1	20	911	931						StimuliFarbe_gelb_rot.png	0	880	547	72	111	174	817	1399	0	Content		839	820	29195925	3044799442
29213	09:26:29.248	00:00:29.212	1753	-1024	-768	-1	-1	-1	-1	4	-1024	-768	-1	-1	-1	-1	4		0	0						StimuliFarbe_gelb_rot.png	0	880	547	72	111				0	Content		-72	-111	29212550	3044816067
29229	09:26:29.264	00:00:29.229	1754	-1024	-768	-1	-1	-1	-1	4	-1024	-768	-1	-1	-1	-1	4		0	0						StimuliFarbe_gelb_rot.png	0	880	547	72	111				0	Content		-72	-111	29229175	3044832692
29246	09:26:29.281	00:00:29.245	1755	-1024	-768	-1	-1	-1	-1	4	-1024	-768	-1	-1	-1	-1	4		0	0						StimuliFarbe_gelb_rot.png	0	880	547	72	111				0	Content		-72	-111	29245921	3044849438
29263	09:26:29.298	00:00:29.262	1756	-1024	-768	-1	-1	-1	-1	4	-1024	-768	-1	-1	-1	-1	4		0	0						StimuliFarbe_gelb_rot.png	0	880	547	72	111				0	Content		-72	-111	29262546	3044866063
29279	09:26:29.314	00:00:29.279	1757	-1024	-768	-1	-1	-1	-1	4	-1024	-768	-1	-1	-1	-1	4		0	0						StimuliFarbe_gelb_rot.png	0	880	547	72	111				0	Content		-72	-111	29279170	3044882687
29296	09:26:29.331	00:00:29.295	1758	-1024	-768	-1	-1	-1	-1	4	-1024	-768	-1	-1	-1	-1	4		0	0						StimuliFarbe_gelb_rot.png	0	880	547	72	111				0	Content		-72	-111	29295919	3044899436
29313	09:26:29.348	00:00:29.312	1759	-1024	-768	-1	-1	-1	-1	4	-1024	-768	-1	-1	-1	-1	4		0	0						StimuliFarbe_gelb_rot.png	0	880	547	72	111				0	Content		-72	-111	29312544	3044916061
29329	09:26:29.364	00:00:29.329	1760	-1024	-768	-1	-1	-1	-1	4	-1024	-768	-1	-1	-1	-1	4		0	0						StimuliFarbe_gelb_rot.png	0	880	547	72	111				0	Content		-72	-111	29329167	3044932684
29346	09:26:29.381	00:00:29.345	1761	-1024	-768	-1	-1	-1	-1	4	-1024	-768	-1	-1	-1	-1	4		0	0						StimuliFarbe_gelb_rot.png	0	880	547	72	111				0	Content		-72	-111	29345792	3044949309
29363	09:26:29.398	00:00:29.362	1762	-1024	-768	-1	-1	-1	-1	4	-1024	-768	-1	-1	-1	-1	4		0	0						StimuliFarbe_gelb_rot.png	0	880	547	72	111				0	Content		-72	-111	29362539	3044966056
29379	09:26:29.414	00:00:29.379	1763	-1024	-768	-1	-1	-1	-1	4	-1024	-768	-1	-1	-1	-1	4		0	0						StimuliFarbe_gelb_rot.png	0	880	547	72	111				0	Content		-72	-111	29379163	3044982680
29396	09:26:29.431	00:00:29.395	1764	-1024	-768	-1	-1	-1	-1	4	-1024	-768	-1	-1	-1	-1	4		0	0						StimuliFarbe_gelb_rot.png	0	880	547	72	111				0	Content		-72	-111	29395786	3044999303
29412	09:26:29.447	00:00:29.412	1765	-1024	-768	-1	-1	-1	-1	4	-1024	-768	-1	-1	-1	-1	4		0	0						StimuliFarbe_gelb_rot.png	0	880	547	72	111				0	Content		-72	-111	29412410	3045015927
29429	09:26:29.464	00:00:29.429	1766	-1024	-768	-1	-1	-1	-1	4	-1024	-768	-1	-1	-1	-1	4		0	0						StimuliFarbe_gelb_rot.png	0	880	547	72	111				0	Content		-72	-111	29429159	3045032676
29446	09:26:29.481	00:00:29.445	1767	-1024	-768	-1	-1	-1	-1	4	-1024	-768	-1	-1	-1	-1	4		0	0						StimuliFarbe_gelb_rot.png	0	880	547	72	111				0	Content		-72	-111	29445783	3045049300
29462	09:26:29.497	00:00:29.462	1768	-1024	-768	-1	-1	-1	-1	4	-1024	-768	-1	-1	-1	-1	4		0	0						StimuliFarbe_gelb_rot.png	0	880	547	72	111				0	Content		-72	-111	29462406	3045065923
29479	09:26:29.514	00:00:29.479	1769	-1024	-768	-1	-1	-1	-1	4	-1024	-768	-1	-1	-1	-1	4		0	0						StimuliFarbe_gelb_rot.png	0	880	547	72	111				0	Content		-72	-111	29479038	3045082555
29496	09:26:29.531	00:00:29.495	1770	-1024	-768	-1	-1	-1	-1	4	-1024	-768	-1	-1	-1	-1	4		0	0						StimuliFarbe_gelb_rot.png	0	880	547	72	111				0	Content		-72	-111	29495788	3045099305
29512	09:26:29.547	00:00:29.512	1771	-1024	-768	-1	-1	-1	-1	4	-1024	-768	-1	-1	-1	-1	4		0	0						StimuliFarbe_gelb_rot.png	0	880	547	72	111				0	Content		-72	-111	29512435	3045115952
29529	09:26:29.564	00:00:29.529	1772	-1024	-768	-1	-1	-1	-1	4	-1024	-768	-1	-1	-1	-1	4		0	0						StimuliFarbe_gelb_rot.png	0	880	547	72	111				0	Content		-72	-111	29529038	3045132555
29546	09:26:29.581	00:00:29.545	1773	-1024	-768	-1	-1	-1	-1	4	-1024	-768	-1	-1	-1	-1	4		0	0						StimuliFarbe_gelb_rot.png	0	880	547	72	111				0	Content		-72	-111	29545657	3045149174
29562	09:26:29.597	00:00:29.562	1774	-1024	-768	-1	-1	-1	-1	4	-1024	-768	-1	-1	-1	-1	4		0	0						StimuliFarbe_gelb_rot.png	0	880	547	72	111				0	Content		-72	-111	29562343	3045165860
29579	09:26:29.614	00:00:29.579	1775	-1024	-768	-1	-1	-1	-1	4	-1024	-768	-1	-1	-1	-1	4		0	0						StimuliFarbe_gelb_rot.png	0	880	547	72	111				0	Content		-72	-111	29579011	3045182528
29596	09:26:29.631	00:00:29.595	1776	-1024	-768	-1	-1	-1	-1	4	-1024	-768	-1	-1	-1	-1	4		0	0						StimuliFarbe_gelb_rot.png	0	880	547	72	111				0	Content		-72	-111	29595656	3045199173
29612	09:26:29.647	00:00:29.612	1777	-1024	-768	-1	-1	-1	-1	4	-1024	-768	-1	-1	-1	-1	4		0	0						StimuliFarbe_gelb_rot.png	0	880	547	72	111				0	Content		-72	-111	29612282	3045215799
29629	09:26:29.664	00:00:29.629	1778	-1024	-768	-1	-1	-1	-1	4	-1024	-768	-1	-1	-1	-1	4		0	0						StimuliFarbe_gelb_rot.png	0	880	547	72	111				0	Content		-72	-111	29629029	3045232546
29646	09:26:29.681	00:00:29.645	1779	-1024	-768	-1	-1	-1	-1	4	-1024	-768	-1	-1	-1	-1	4		0	0						StimuliFarbe_gelb_rot.png	0	880	547	72	111				0	Content		-72	-111	29645651	3045249168
29662	09:26:29.697	00:00:29.662	1780	-1024	-768	-1	-1	-1	-1	4	-1024	-768	-1	-1	-1	-1	4		0	0						StimuliFarbe_gelb_rot.png	0	880	547	72	111				0	Content		-72	-111	29662403	3045265920
29679	09:26:29.714	00:00:29.679	1781	-1024	-768	-1	-1	-1	-1	4	-1024	-768	-1	-1	-1	-1	4		0	0						StimuliFarbe_gelb_rot.png	0	880	547	72	111				0	Content		-72	-111	29679028	3045282545
29696	09:26:29.731	00:00:29.695	1782	-1024	-768	-1	-1	-1	-1	4	-1024	-768	-1	-1	-1	-1	4		0	0						StimuliFarbe_gelb_rot.png	0	880	547	72	111				0	Content		-72	-111	29695652	3045299169
29712	09:26:29.747	00:00:29.712	1783	-1024	-768	-1	-1	-1	-1	4	-1024	-768	-1	-1	-1	-1	4		0	0						StimuliFarbe_gelb_rot.png	0	880	547	72	111				0	Content		-72	-111	29712274	3045315791
29729	09:26:29.764	00:00:29.728	1784	-1024	-768	-1	-1	-1	-1	4	-1024	-768	-1	-1	-1	-1	4		0	0						StimuliFarbe_gelb_rot.png	0	880	547	72	111				0	Content		-72	-111	29728898	3045332415
29746	09:26:29.781	00:00:29.746	1785	-1024	-768	-1	-1	-1	-1	4	-1024	-768	-1	-1	-1	-1	4		0	0						StimuliFarbe_gelb_rot.png	0	880	547	72	111				0	Content		-72	-111	29746090	3045349607
29763	09:26:29.798	00:00:29.763	1786	-1024	-768	-1	-1	-1	-1	4	-1024	-768	-1	-1	-1	-1	4		0	0						StimuliFarbe_gelb_rot.png	0	880	547	72	111				0	Content		-72	-111	29763461	3045366978
29781	09:26:29.816	00:00:29.780	1787	-1024	-768	-1	-1	-1	-1	4	-1024	-768	-1	-1	-1	-1	4		0	0						StimuliFarbe_gelb_rot.png	0	880	547	72	111				0	Content		-72	-111	29780709	3045384226
29796	09:26:29.831	00:00:29.795	1788	-1024	-768	-1	-1	-1	-1	4	-1024	-768	-1	-1	-1	-1	4		0	0						StimuliFarbe_gelb_rot.png	0	880	547	72	111				0	Content		-72	-111	29795512	3045399029
29812	09:26:29.847	00:00:29.812	1789	-1024	-768	-1	-1	-1	-1	4	-1024	-768	-1	-1	-1	-1	4		0	0						StimuliFarbe_gelb_rot.png	0	880	547	72	111				0	Content		-72	-111	29812261	3045415778
29829	09:26:29.864	00:00:29.828	1790	-1024	-768	-1	-1	-1	-1	4	-1024	-768	-1	-1	-1	-1	4		0	0						StimuliFarbe_gelb_rot.png	0	880	547	72	111				0	Content		-72	-111	29828885	3045432402
29846	09:26:29.881	00:00:29.845	1791	-1024	-768	-1	-1	-1	-1	4	-1024	-768	-1	-1	-1	-1	4		0	0						StimuliFarbe_gelb_rot.png	0	880	547	72	111				0	Content		-72	-111	29845508	3045449025
29862	09:26:29.897	00:00:29.862	1792	-1024	-768	-1	-1	-1	-1	4	-1024	-768	-1	-1	-1	-1	4		0	0						StimuliFarbe_gelb_rot.png	0	880	547	72	111				0	Content		-72	-111	29862132	3045465649
29879	09:26:29.914	00:00:29.878	1793	-1024	-768	-1	-1	-1	-1	4	-1024	-768	-1	-1	-1	-1	4		0	0						StimuliFarbe_gelb_rot.png	0	880	547	72	111				0	Content		-72	-111	29878756	3045482273
29896	09:26:29.931	00:00:29.895	1794	-1024	-768	-1	-1	-1	-1	4	-1024	-768	-1	-1	-1	-1	4		0	0						StimuliFarbe_gelb_rot.png	0	880	547	72	111				0	Content		-72	-111	29895949	3045499466
29913	09:26:29.948	00:00:29.913	1795	-1024	-768	-1	-1	-1	-1	4	-1024	-768	-1	-1	-1	-1	4		0	0						StimuliFarbe_gelb_rot.png	0	880	547	72	111				0	Content		-72	-111	29913323	3045516840
29931	09:26:29.966	00:00:29.930	1796	-1024	-768	-1	-1	-1	-1	4	-1024	-768	-1	-1	-1	-1	4		0	0						StimuliFarbe_gelb_rot.png	0	880	547	72	111				0	Content		-72	-111	29930696	3045534213
29946	09:26:29.981	00:00:29.945	1797	-1024	-768	-1	-1	-1	-1	4	-1024	-768	-1	-1	-1	-1	4		0	0						StimuliFarbe_gelb_rot.png	0	880	547	72	111				0	Content		-72	-111	29945502	3045549019
29962	09:26:29.997	00:00:29.962	1798	-1024	-768	-1	-1	-1	-1	4	-1024	-768	-1	-1	-1	-1	4		0	0						StimuliFarbe_gelb_rot.png	0	880	547	72	111				0	Content		-72	-111	29962122	3045565639
29979	09:26:30.014	00:00:29.978	1799	-1024	-768	-1	-1	-1	-1	4	-1024	-768	-1	-1	-1	-1	4		0	0						StimuliFarbe_gelb_rot.png	0	880	547	72	111				0	Content		-72	-111	29978869	3045582386
29995	09:26:30.030	00:00:29.995	1800	-1024	-768	-1	-1	-1	-1	4	-1024	-768	-1	-1	-1	-1	4		0	0						StimuliFarbe_gelb_rot.png	0	880	547	72	111				0	Content		-72	-111	29995491	3045599008
30012	09:26:30.047	00:00:30.012	1801	-1024	-768	-1	-1	-1	-1	4	-1024	-768	-1	-1	-1	-1	4		0	0						StimuliFarbe_gelb_rot.png	0	880	547	72	111				0	Content		-72	-111	30012113	3045615630
30029	09:26:30.064	00:00:30.028	1802	-1024	-768	-1	-1	-1	-1	4	-1024	-768	-1	-1	-1	-1	4		0	0						StimuliFarbe_gelb_rot.png	0	880	547	72	111				0	Content		-72	-111	30028738	3045632255
30046	09:26:30.081	00:00:30.045	1803	-1024	-768	-1	-1	-1	-1	4	-1024	-768	-1	-1	-1	-1	4		0	0						StimuliFarbe_gelb_rot.png	0	880	547	72	111				0	Content		-72	-111	30045809	3045649326
30063	09:26:30.098	00:00:30.063	1804	-1024	-768	-1	-1	-1	-1	4	-1024	-768	-1	-1	-1	-1	4		0	0						StimuliFarbe_gelb_rot.png	0	880	547	72	111				0	Content		-72	-111	30063190	3045666707
30081	09:26:30.116	00:00:30.080	1805	-1024	-768	-1	-1	-1	-1	4	-1024	-768	-1	-1	-1	-1	4		0	0						StimuliFarbe_gelb_rot.png	0	880	547	72	111				0	Content		-72	-111	30080554	3045684071
30095	09:26:30.130	00:00:30.095	1806	-1024	-768	-1	-1	-1	-1	4	-1024	-768	-1	-1	-1	-1	4		0	0						StimuliFarbe_gelb_rot.png	0	880	547	72	111				0	Content		-72	-111	30095363	3045698880
30112	09:26:30.147	00:00:30.111	1807	-1024	-768	-1	-1	-1	-1	4	-1024	-768	-1	-1	-1	-1	4		0	0						StimuliFarbe_gelb_rot.png	0	880	547	72	111				0	Content		-72	-111	30111982	3045715499
30129	09:26:30.164	00:00:30.128	1808	-1024	-768	-1	-1	-1	-1	4	-1024	-768	-1	-1	-1	-1	4		0	0						StimuliFarbe_gelb_rot.png	0	880	547	72	111				0	Content		-72	-111	30128734	3045732251
30145	09:26:30.180	00:00:30.145	1809	-1024	-768	-1	-1	-1	-1	4	-1024	-768	-1	-1	-1	-1	4		0	0						StimuliFarbe_gelb_rot.png	0	880	547	72	111				0	Content		-72	-111	30145356	3045748873
30162	09:26:30.197	00:00:30.161	1810	-1024	-768	-1	-1	-1	-1	4	-1024	-768	-1	-1	-1	-1	4		0	0						StimuliFarbe_gelb_rot.png	0	880	547	72	111				0	Content		-72	-111	30161981	3045765498
30179	09:26:30.214	00:00:30.178	1811	-1024	-768	-1	-1	-1	-1	4	-1024	-768	-1	-1	-1	-1	4		0	0						StimuliFarbe_gelb_rot.png	0	880	547	72	111				0	Content		-72	-111	30178604	3045782121
30196	09:26:30.231	00:00:30.195	1812	-1024	-768	-1	-1	-1	-1	4	-1024	-768	-1	-1	-1	-1	4		0	0						StimuliFarbe_gelb_rot.png	0	880	547	72	111				0	Content		-72	-111	30195797	3045799314
30213	09:26:30.248	00:00:30.213	1813	-1024	-768	-1	-1	-1	-1	4	-1024	-768	-1	-1	-1	-1	4		0	0						StimuliFarbe_gelb_rot.png	0	880	547	72	111				0	Content		-72	-111	30213174	3045816691
30230	09:26:30.265	00:00:30.230	1814	-1024	-768	-1	-1	-1	-1	4	-1024	-768	-1	-1	-1	-1	4		0	0						StimuliFarbe_gelb_rot.png	0	880	547	72	111				0	Content		-72	-111	30230415	3045833932
30245	09:26:30.280	00:00:30.245	1815	-1024	-768	-1	-1	-1	-1	4	-1024	-768	-1	-1	-1	-1	4		0	0						StimuliFarbe_gelb_rot.png	0	880	547	72	111				0	Content		-72	-111	30245219	3045848736
30262	09:26:30.297	00:00:30.261	1816	-1024	-768	-1	-1	-1	-1	4	-1024	-768	-1	-1	-1	-1	4		0	0						StimuliFarbe_gelb_rot.png	0	880	547	72	111				0	Content		-72	-111	30261967	3045865484
30279	09:26:30.314	00:00:30.278	1817	-1024	-768	-1	-1	-1	-1	4	-1024	-768	-1	-1	-1	-1	4		0	0						StimuliFarbe_gelb_rot.png	0	880	547	72	111				0	Content		-72	-111	30278593	3045882110
30295	09:26:30.330	00:00:30.295	1818	-1024	-768	-1	-1	-1	-1	4	-1024	-768	-1	-1	-1	-1	4		0	0						StimuliFarbe_gelb_rot.png	0	880	547	72	111				0	Content		-72	-111	30295337	3045898854
30312	09:26:30.347	00:00:30.311	1819	-1024	-768	-1	-1	-1	-1	4	-1024	-768	-1	-1	-1	-1	4		0	0						StimuliFarbe_gelb_rot.png	0	880	547	72	111				0	Content		-72	-111	30311838	3045915355
30328	09:26:30.363	00:00:30.328	1820	-1024	-768	-1	-1	-1	-1	4	-1024	-768	-1	-1	-1	-1	4		0	0						StimuliFarbe_gelb_rot.png	0	880	547	72	111				0	Content		-72	-111	30328462	3045931979
30346	09:26:30.381	00:00:30.345	1821	-1024	-768	-1	-1	-1	-1	4	-1024	-768	-1	-1	-1	-1	4		0	0						StimuliFarbe_gelb_rot.png	0	880	547	72	111				0	Content		-72	-111	30345655	3045949172
30363	09:26:30.398	00:00:30.363	1822	-1024	-768	-1	-1	-1	-1	4	-1024	-768	-1	-1	-1	-1	4		0	0						StimuliFarbe_gelb_rot.png	0	880	547	72	111				0	Content		-72	-111	30363029	3045966546
30380	09:26:30.415	00:00:30.380	1823	-1024	-768	-1	-1	-1	-1	4	-1024	-768	-1	-1	-1	-1	4		0	0						StimuliFarbe_gelb_rot.png	0	880	547	72	111				0	Content		-72	-111	30380276	3045983793
30395	09:26:30.430	00:00:30.395	1824	-1024	-768	-1	-1	-1	-1	4	-1024	-768	-1	-1	-1	-1	4		0	0						StimuliFarbe_gelb_rot.png	0	880	547	72	111				0	Content		-72	-111	30395206	3045998723
30412	09:26:30.447	00:00:30.411	1825	-1024	-768	-1	-1	-1	-1	4	-1024	-768	-1	-1	-1	-1	4		0	0						StimuliFarbe_gelb_rot.png	0	880	547	72	111				0	Content		-72	-111	30411831	3046015348
30429	09:26:30.464	00:00:30.428	1826	-1024	-768	-1	-1	-1	-1	4	-1024	-768	-1	-1	-1	-1	4		0	0						StimuliFarbe_gelb_rot.png	0	880	547	72	111				0	Content		-72	-111	30428577	3046032094
30445	09:26:30.480	00:00:30.445	1827	-1024	-768	-1	-1	-1	-1	4	-1024	-768	-1	-1	-1	-1	4		0	0						StimuliFarbe_gelb_rot.png	0	880	547	72	111				0	Content		-72	-111	30445199	3046048716
30462	09:26:30.497	00:00:30.461	1828	-1024	-768	-1	-1	-1	-1	4	-1024	-768	-1	-1	-1	-1	4		0	0						StimuliFarbe_gelb_rot.png	0	880	547	72	111				0	Content		-72	-111	30461821	3046065338
30478	09:26:30.513	00:00:30.478	1829	-1024	-768	-1	-1	-1	-1	4	-1024	-768	-1	-1	-1	-1	4		0	0						StimuliFarbe_gelb_rot.png	0	880	547	72	111				0	Content		-72	-111	30478444	3046081961
30496	09:26:30.531	00:00:30.495	1830	-1024	-768	-1	-1	-1	-1	4	-1024	-768	-1	-1	-1	-1	4		0	0						StimuliFarbe_gelb_rot.png	0	880	547	72	111				0	Content		-72	-111	30495514	3046099031
30513	09:26:30.548	00:00:30.512	1831	-1024	-768	-1	-1	-1	-1	4	-1024	-768	-1	-1	-1	-1	4		0	0						StimuliFarbe_gelb_rot.png	0	880	547	72	111				0	Content		-72	-111	30512885	3046116402
30530	09:26:30.565	00:00:30.530	1832	-1024	-768	-1	-1	-1	-1	4	-1024	-768	-1	-1	-1	-1	4		0	0						StimuliFarbe_gelb_rot.png	0	880	547	72	111				0	Content		-72	-111	30530261	3046133778
30545	09:26:30.580	00:00:30.545	1833	-1024	-768	-1	-1	-1	-1	4	-1024	-768	-1	-1	-1	-1	4		0	0						StimuliFarbe_gelb_rot.png	0	880	547	72	111				0	Content		-72	-111	30545076	3046148593
30562	09:26:30.597	00:00:30.561	1834	-1024	-768	-1	-1	-1	-1	4	-1024	-768	-1	-1	-1	-1	4		0	0						StimuliFarbe_gelb_rot.png	0	880	547	72	111				0	Content		-72	-111	30561691	3046165208
30578	09:26:30.613	00:00:30.578	1835	-1024	-768	-1	-1	-1	-1	4	-1024	-768	-1	-1	-1	-1	4		0	0						StimuliFarbe_gelb_rot.png	0	880	547	72	111				0	Content		-72	-111	30578440	3046181957
30595	09:26:30.630	00:00:30.595	1836	-1024	-768	-1	-1	-1	-1	4	-1024	-768	-1	-1	-1	-1	4		0	0						StimuliFarbe_gelb_rot.png	0	880	547	72	111				0	Content		-72	-111	30595065	3046198582
30612	09:26:30.647	00:00:30.611	1837	-1024	-768	-1	-1	-1	-1	4	-1024	-768	-1	-1	-1	-1	4		0	0						StimuliFarbe_gelb_rot.png	0	880	547	72	111				0	Content		-72	-111	30611687	3046215204
30629	09:26:30.664	00:00:30.628	1838	-1024	-768	-1	-1	-1	-1	4	-1024	-768	-1	-1	-1	-1	4		0	0						StimuliFarbe_gelb_rot.png	0	880	547	72	111				0	Content		-72	-111	30628596	3046232113
30645	09:26:30.680	00:00:30.645	1839	-1024	-768	-1	-1	-1	-1	4	-1024	-768	-1	-1	-1	-1	4		0	0						StimuliFarbe_gelb_rot.png	0	880	547	72	111				0	Content		-72	-111	30645264	3046248781
30662	09:26:30.697	00:00:30.662	1840	-1024	-768	-1	-1	-1	-1	4	-1024	-768	-1	-1	-1	-1	4		0	0						StimuliFarbe_gelb_rot.png	0	880	547	72	111				0	Content		-72	-111	30662127	3046265644
30679	09:26:30.714	00:00:30.679	1841	-1024	-768	-1	-1	-1	-1	4	-1024	-768	-1	-1	-1	-1	4		0	0						StimuliFarbe_gelb_rot.png	0	880	547	72	111				0	Content		-72	-111	30679498	3046283015
30697	09:26:30.732	00:00:30.696	1842	-1024	-768	-1	-1	-1	-1	4	-1024	-768	-1	-1	-1	-1	4		0	0						StimuliFarbe_gelb_rot.png	0	880	547	72	111				0	Content		-72	-111	30696747	3046300264
30712	09:26:30.747	00:00:30.711	1843	-1024	-768	-1	-1	-1	-1	4	-1024	-768	-1	-1	-1	-1	4		0	0						StimuliFarbe_gelb_rot.png	0	880	547	72	111				0	Content		-72	-111	30711551	3046315068
30728	09:26:30.763	00:00:30.728	1844	-1024	-768	-1	-1	-1	-1	4	-1024	-768	-1	-1	-1	-1	4		0	0						StimuliFarbe_gelb_rot.png	0	880	547	72	111				0	Content		-72	-111	30728298	3046331815
30745	09:26:30.780	00:00:30.744	1845	-1024	-768	-1	-1	-1	-1	4	-1024	-768	-1	-1	-1	-1	4		0	0						StimuliFarbe_gelb_rot.png	0	880	547	72	111				0	Content		-72	-111	30744920	3046348437
30762	09:26:30.797	00:00:30.761	1846	-1024	-768	-1	-1	-1	-1	4	-1024	-768	-1	-1	-1	-1	4		0	0						StimuliFarbe_gelb_rot.png	0	880	547	72	111				0	Content		-72	-111	30761546	3046365063
30778	09:26:30.813	00:00:30.778	1847	-1024	-768	-1	-1	-1	-1	4	-1024	-768	-1	-1	-1	-1	4		0	0						StimuliFarbe_gelb_rot.png	0	880	547	72	111				0	Content		-72	-111	30778293	3046381810
30795	09:26:30.830	00:00:30.794	1848	-1024	-768	-1	-1	-1	-1	4	-1024	-768	-1	-1	-1	-1	4		0	0						StimuliFarbe_gelb_rot.png	0	880	547	72	111				0	Content		-72	-111	30794916	3046398433
30812	09:26:30.847	00:00:30.811	1849	-1024	-768	-1	-1	-1	-1	4	-1024	-768	-1	-1	-1	-1	4		0	0						StimuliFarbe_gelb_rot.png	0	880	547	72	111				0	Content		-72	-111	30811983	3046415500
30829	09:26:30.864	00:00:30.829	1850	-1024	-768	-1	-1	-1	-1	4	-1024	-768	-1	-1	-1	-1	4		0	0						StimuliFarbe_gelb_rot.png	0	880	547	72	111				0	Content		-72	-111	30829358	3046432875
30847	09:26:30.882	00:00:30.846	1851	-1024	-768	-1	-1	-1	-1	4	-1024	-768	-1	-1	-1	-1	4		0	0						StimuliFarbe_gelb_rot.png	0	880	547	72	111				0	Content		-72	-111	30846604	3046450121
30862	09:26:30.897	00:00:30.861	1852	-1024	-768	-1	-1	-1	-1	4	-1024	-768	-1	-1	-1	-1	4		0	0						StimuliFarbe_gelb_rot.png	0	880	547	72	111				0	Content		-72	-111	30861788	3046465305
30878	09:26:30.913	00:00:30.878	1853	-1024	-768	-1	-1	-1	-1	4	-1024	-768	-1	-1	-1	-1	4		0	0						StimuliFarbe_gelb_rot.png	0	880	547	72	111				0	Content		-72	-111	30878414	3046481931
30895	09:26:30.930	00:00:30.895	1854	-1024	-768	-1	-1	-1	-1	4	-1024	-768	-1	-1	-1	-1	4		0	0						StimuliFarbe_gelb_rot.png	0	880	547	72	111				0	Content		-72	-111	30895162	3046498679
30912	09:26:30.947	00:00:30.911	1855	-1024	-768	-1	-1	-1	-1	4	-1024	-768	-1	-1	-1	-1	4		0	0						StimuliFarbe_gelb_rot.png	0	880	547	72	111				0	Content		-72	-111	30911786	3046515303
30928	09:26:30.963	00:00:30.928	1856	-1024	-768	-1	-1	-1	-1	4	-1024	-768	-1	-1	-1	-1	4		0	0						StimuliFarbe_gelb_rot.png	0	880	547	72	111				0	Content		-72	-111	30928407	3046531924
30945	09:26:30.980	00:00:30.945	1857	-1024	-768	-1	-1	-1	-1	4	-1024	-768	-1	-1	-1	-1	4		0	0						StimuliFarbe_gelb_rot.png	0	880	547	72	111				0	Content		-72	-111	30945033	3046548550
30962	09:26:30.997	00:00:30.962	1858	-1024	-768	-1	-1	-1	-1	4	-1024	-768	-1	-1	-1	-1	4		0	0						StimuliFarbe_gelb_rot.png	0	880	547	72	111				0	Content		-72	-111	30962225	3046565742
30979	09:26:31.014	00:00:30.979	1859	-1024	-768	-1	-1	-1	-1	4	-1024	-768	-1	-1	-1	-1	4		0	0						StimuliFarbe_gelb_rot.png	0	880	547	72	111				0	Content		-72	-111	30979471	3046582988
30997	09:26:31.032	00:00:30.996	1860	-1024	-768	-1	-1	-1	-1	4	-1024	-768	-1	-1	-1	-1	4		0	0						StimuliFarbe_gelb_rot.png	0	880	547	72	111				0	Content		-72	-111	30996847	3046600364
31012	09:26:31.047	00:00:31.011	1861	-1024	-768	-1	-1	-1	-1	4	-1024	-768	-1	-1	-1	-1	4		0	0						StimuliFarbe_gelb_rot.png	0	880	547	72	111				0	Content		-72	-111	31011652	3046615169
31028	09:26:31.063	00:00:31.028	1862	-1024	-768	-1	-1	-1	-1	4	-1024	-768	-1	-1	-1	-1	4		0	0						StimuliFarbe_gelb_rot.png	0	880	547	72	111				0	Content		-72	-111	31028284	3046631801
31045	09:26:31.080	00:00:31.045	1863	-1024	-768	-1	-1	-1	-1	4	-1024	-768	-1	-1	-1	-1	4		0	0						StimuliFarbe_gelb_rot.png	0	880	547	72	111				0	Content		-72	-111	31045022	3046648539
31062	09:26:31.097	00:00:31.061	1864	-1024	-768	-1	-1	-1	-1	4	-1024	-768	-1	-1	-1	-1	4		0	0						StimuliFarbe_gelb_rot.png	0	880	547	72	111				0	Content		-72	-111	31061646	3046665163
31078	09:26:31.113	00:00:31.078	1865	-1024	-768	-1	-1	-1	-1	4	-1024	-768	-1	-1	-1	-1	4		0	0						StimuliFarbe_gelb_rot.png	0	880	547	72	111				0	Content		-72	-111	31078283	3046681800
31095	09:26:31.130	00:00:31.094	1866	-1024	-768	-1	-1	-1	-1	4	-1024	-768	-1	-1	-1	-1	4		0	0						StimuliFarbe_gelb_rot.png	0	880	547	72	111				0	Content		-72	-111	31094892	3046698409
31112	09:26:31.147	00:00:31.112	1867	-1024	-768	-1	-1	-1	-1	4	-1024	-768	-1	-1	-1	-1	4		0	0						StimuliFarbe_gelb_rot.png	0	880	547	72	111				0	Content		-72	-111	31112085	3046715602
31129	09:26:31.164	00:00:31.129	1868	-1024	-768	-1	-1	-1	-1	4	-1024	-768	-1	-1	-1	-1	4		0	0						StimuliFarbe_gelb_rot.png	0	880	547	72	111				0	Content		-72	-111	31129457	3046732974
31147	09:26:31.182	00:00:31.146	1869	-1024	-768	-1	-1	-1	-1	4	-1024	-768	-1	-1	-1	-1	4		0	0						StimuliFarbe_gelb_rot.png	0	880	547	72	111				0	Content		-72	-111	31146705	3046750222
31162	09:26:31.197	00:00:31.161	1870	-1024	-768	-1	-1	-1	-1	4	-1024	-768	-1	-1	-1	-1	4		0	0						StimuliFarbe_gelb_rot.png	0	880	547	72	111				0	Content		-72	-111	31161515	3046765032
31178	09:26:31.213	00:00:31.178	1871	-1024	-768	-1	-1	-1	-1	4	-1024	-768	-1	-1	-1	-1	4		0	0						StimuliFarbe_gelb_rot.png	0	880	547	72	111				0	Content		-72	-111	31178278	3046781795
31195	09:26:31.230	00:00:31.194	1872	-1024	-768	-1	-1	-1	-1	4	-1024	-768	-1	-1	-1	-1	4		0	0						StimuliFarbe_gelb_rot.png	0	880	547	72	111				0	Content		-72	-111	31194887	3046798404
31212	09:26:31.247	00:00:31.211	1873	-1024	-768	-1	-1	-1	-1	4	-1024	-768	-1	-1	-1	-1	4		0	0						StimuliFarbe_gelb_rot.png	0	880	547	72	111				0	Content		-72	-111	31211507	3046815024
31228	09:26:31.263	00:00:31.228	1874	1005,101	822,0077	0,5722866	0,5319582	402,9421	2,935317	1	1130,571	845,9128	0,5723326	0,5319458	402,9421	2,932042	3	21	1005	822						StimuliFarbe_gelb_rot.png	0	880	547	72	111	899	701	100	0	Content		933	711	31228129	3046831646
31245	09:26:31.280	00:00:31.244	1875	-1024	-768	-1	-1	-1	-1	4	-1024	-768	-1	-1	-1	-1	4	21	0	0						StimuliFarbe_gelb_rot.png	0	880	547	72	111	899	701	100	0	Content		-72	-111	31244754	3046848271
31262	09:26:31.297	00:00:31.261	1876	-1024	-768	-1	-1	-1	-1	4	-1024	-768	-1	-1	-1	-1	4	21	0	0						StimuliFarbe_gelb_rot.png	0	880	547	72	111	899	701	100	0	Content		-72	-111	31261946	3046865463
31278	09:26:31.313	00:00:31.278	1877	1001,483	802,5626	0,5677937	0,5332163	418,437	2,884833	1	1125,816	825,1511	0,5678369	0,5332048	418,437	2,879714	3	21	1001	803						StimuliFarbe_gelb_rot.png	0	880	547	72	111	899	701	100	0	Content		929	692	31278117	3046881634
31295	09:26:31.330	00:00:31.294	1878	993,5806	824,3527	0,5706362	0,5329504	408,692	2,941972	0	876,9141	773,2846	0,3821198	0,6138611	449,111	3,190378	0	21	935	799						StimuliFarbe_gelb_rot.png	0	880	547	72	111	899	701	100	0	Content		863	688	31294751	3046898268
31311	09:26:31.346	00:00:31.311	1879	941,0693	825,6204	0,5700067	0,5334023	408,692	2,723687	0	-1024	-768	-1	-1	-1	-1	4	21	941	826						StimuliFarbe_gelb_rot.png	0	880	547	72	111	899	701	100	0	Content		869	715	31311376	3046914893
31328	09:26:31.363	00:00:31.328	1880	1002,401	810,199	0,5672041	0,533567	420,6451	3,020004	0	857,4428	772,8752	0,3869961	0,6144574	434,0875	3,103838	0	22	930	792						StimuliFarbe_gelb_rot.png	0	880	547	72	111	752	648	167	0	Content		858	681	31328126	3046931643
31345	09:26:31.380	00:00:31.344	1881	-1024	-768	-1	-1	-1	-1	4	824,3702	736,2229	0,3869463	0,6150075	434,0957	2,994502	0	22	824	736						StimuliFarbe_gelb_rot.png	0	880	547	72	111	752	648	167	0	Content		752	625	31344752	3046948269
31361	09:26:31.396	00:00:31.361	1882	-1024	-768	-1	-1	-1	-1	4	800,8881	755,1055	0,3867337	0,6151528	434,0957	3,091143	0	22	801	755						StimuliFarbe_gelb_rot.png	0	880	547	72	111	752	648	167	0	Content		729	644	31361376	3046964893
31378	09:26:31.413	00:00:31.378	1883	992,4678	812,918	0,5674677	0,5333558	418,674	3,06638	0	826,1629	755,8671	0,3936368	0,6151407	415,1444	3,000708	0	22	909	784						StimuliFarbe_gelb_rot.png	0	880	547	72	111	752	648	167	0	Content		837	673	31378124	3046981641
31395	09:26:31.430	00:00:31.394	1884	1008,259	834,7166	0,5673994	0,5331395	418,674	2,953193	0	765,3906	755,1828	0,3933881	0,6154487	415,1444	2,878886	0	22	887	795						StimuliFarbe_gelb_rot.png	0	880	547	72	111	752	648	167	0	Content		815	684	31394749	3046998266
31411	09:26:31.446	00:00:31.411	1885	-1024	-768	-1	-1	-1	-1	4	769,9058	751,2965	0,393347	0,6154454	414,9594	3,003813	0	22	770	751						StimuliFarbe_gelb_rot.png	0	880	547	72	111	752	648	167	0	Content		698	640	31411375	3047014892
31428	09:26:31.463	00:00:31.427	1886	-1024	-768	-1	-1	-1	-1	4	804,5785	748,7936	0,3935771	0,6154292	414,8047	3,009324	0	22	805	749						StimuliFarbe_gelb_rot.png	0	880	547	72	111	752	648	167	0	Content		733	638	31427998	3047031515
31445	09:26:31.480	00:00:31.444	1887	-1024	-768	-1	-1	-1	-1	4	763,8737	758,7431	0,3933271	0,6155121	414,9559	3,129034	0	22	764	759						StimuliFarbe_gelb_rot.png	0	880	547	72	111	752	648	167	0	Content		692	648	31444746	3047048263
31461	09:26:31.496	00:00:31.461	1888	986,4193	839,9935	0,567346	0,533152	418,674	2,913015	0	801,9938	749,8851	0,3879755	0,615716	430,3611	3,211244	0	22	894	795						StimuliFarbe_gelb_rot.png	0	880	547	72	111	752	648	167	0	Content		822	684	31461373	3047064890
31478	09:26:31.513	00:00:31.477	1889	1018,655	825,4344	0,5649302	0,533336	428,0794	3,19877	0	780,4347	746,215	0,3934154	0,6161859	414,898	3,206035	0	22	900	786						StimuliFarbe_gelb_rot.png	0	880	547	72	111	752	648	167	0	Content		828	675	31477997	3047081514
31487	09:26:31.522																				ImageEnd	16	0	0	StimuliFarbe_gelb_rot.png
31495	09:26:31.530	00:00:31.494	1890	-1024	-768	-1	-1	-1	-1	4	795,806	737,517	0,3893881	0,6161067	425,2231	3,188347	0	23	796	738						No media	0	1024	768	0	0	917	780	133	0	Content		796	738	31494747	3047098264
31504	09:26:31.539																				ImageStart	8	0	0	Fix_sw.jpg
31511	09:26:31.546	00:00:31.511	1891	1097,856	838,9855	0,5653661	0,5329662	428,0794	3,01191	0	-1024	-768	-1	-1	-1	-1	4	23	1098	839						Fix_sw.jpg	0	880	547	72	111	845	669	133	0	Content		1026	728	31511371	3047114888
31528	09:26:31.563	00:00:31.528	1892	1006,401	811,4353	0,5656277	0,533508	423,7577	3,147146	0	-1024	-768	-1	-1	-1	-1	4	23	1006	811						Fix_sw.jpg	0	880	547	72	111	845	669	133	0	Content		934	700	31528000	3047131517
31545	09:26:31.580	00:00:31.544	1893	-1024	-768	-1	-1	-1	-1	4	805,7714	748,1036	0,3899467	0,6160184	423,3177	3,20309	0	23	806	748						Fix_sw.jpg	0	880	547	72	111	845	669	133	0	Content		734	637	31544623	3047148140
31561	09:26:31.596	00:00:31.561	1894	1000,167	838,6354	0,5655957	0,5329317	423,7577	3,037043	0	788,3549	753,4825	0,3899776	0,6158355	423,3177	3,198378	0	23	894	796						Fix_sw.jpg	0	880	547	72	111	845	669	133	0	Content		822	685	31561284	3047164801
31578	09:26:31.613	00:00:31.578	1895	1115,129	815,4095	0,5615294	0,53255	441,833	3,224469	0	798,0214	744,2865	0,391821	0,6159211	417,6349	3,08659	0	23	957	780						Fix_sw.jpg	0	880	547	72	111	845	669	133	0	Content		885	669	31578000	3047181517
31595	09:26:31.630	00:00:31.594	1896	1162,117	821,8035	0,5618881	0,5325372	441,8329	3,033647	0	794,9294	758,2159	0,3918591	0,6158078	417,6444	3,123785	0	23	979	790						Fix_sw.jpg	0	880	547	72	111	845	669	133	0	Content		907	679	31594619	3047198136
31611	09:26:31.646	00:00:31.611	1897	1112,772	801,6953	0,5622268	0,5313381	441,8329	3,169527	0	721,5148	717,7175	0,392222	0,6146153	417,6444	3,23412	0	23	917	760						Fix_sw.jpg	0	880	547	72	111	845	669	133	0	Content		845	649	31611263	3047214780
31628	09:26:31.663	00:00:31.627	1898	-1024	-768	-1	-1	-1	-1	4	720,005	713,6214	0,3948763	0,611491	414,8253	3,190503	0	24	720	714						Fix_sw.jpg	0	880	547	72	111	569	340	400	0	Content		648	603	31627869	3047231386
31645	09:26:31.680	00:00:31.644	1899	776,915	475,7292	0,56331	0,5259492	441,8329	2,999372	0	601,5434	476,9784	0,3958377	0,6094075	414,8254	3,13959	0	24	689	476						Fix_sw.jpg	0	880	547	72	111	569	340	400	0	Content		617	365	31644616	3047248133
31661	09:26:31.696	00:00:31.661	1900	-1024	-768	-1	-1	-1	-1	4	603,3973	450,668	0,3957357	0,6096024	414,8254	3,018345	0	24	603	451						Fix_sw.jpg	0	880	547	72	111	569	340	400	0	Content		531	340	31661248	3047264765
31678	09:26:31.713	00:00:31.677	1901	-1024	-768	-1	-1	-1	-1	4	605,2513	424,3577	0,3893054	0,6105199	431,7154	2,96286	0	24	605	424						Fix_sw.jpg	0	880	547	72	111	569	340	400	0	Content		533	313	31677866	3047281383
31695	09:26:31.730	00:00:31.694	1902	-1024	-768	-1	-1	-1	-1	4	-1024	-768	-1	-1	-1	-1	4	24	0	0						Fix_sw.jpg	0	880	547	72	111	569	340	400	0	Content		-72	-111	31694616	3047298133
31711	09:26:31.746	00:00:31.711	1903	-1024	-768	-1	-1	-1	-1	4	635,8991	434,0438	0,3888369	0,6110839	431,7155	3,376224	0	24	636	434						Fix_sw.jpg	0	880	547	72	111	569	340	400	0	Content		564	323	31711243	3047314760
31728	09:26:31.763	00:00:31.727	1904	-1024	-768	-1	-1	-1	-1	4	635,8991	434,0438	0,3947509	0,6114712	414,6577	3,376224	0	24	636	434						Fix_sw.jpg	0	880	547	72	111	569	340	400	0	Content		564	323	31727863	3047331380
31744	09:26:31.779	00:00:31.744	1905	-1024	-768	-1	-1	-1	-1	4	600,806	456,8019	0,3945487	0,6112811	414,6438	3,186018	0	24	601	457						Fix_sw.jpg	0	880	547	72	111	569	340	400	0	Content		529	346	31744489	3047348006
31761	09:26:31.796	00:00:31.761	1906	-1024	-768	-1	-1	-1	-1	4	-1024	-768	-1	-1	-1	-1	4	24	0	0						Fix_sw.jpg	0	880	547	72	111	569	340	400	0	Content		-72	-111	31761113	3047364630
31778	09:26:31.813	00:00:31.777	1907	-1024	-768	-1	-1	-1	-1	4	-1024	-768	-1	-1	-1	-1	4	24	0	0						Fix_sw.jpg	0	880	547	72	111	569	340	400	0	Content		-72	-111	31777857	3047381374
31794	09:26:31.829	00:00:31.794	1908	644,7161	447,0985	0,5677074	0,5256398	428,8226	3,088784	0	-1024	-768	-1	-1	-1	-1	4	24	645	447						Fix_sw.jpg	0	880	547	72	111	569	340	400	0	Content		573	336	31794484	3047398001
31811	09:26:31.846	00:00:31.811	1909	-1024	-768	-1	-1	-1	-1	4	-1024	-768	-1	-1	-1	-1	4	24	0	0						Fix_sw.jpg	0	880	547	72	111	569	340	400	0	Content		-72	-111	31811108	3047414625
31828	09:26:31.863	00:00:31.827	1910	-1024	-768	-1	-1	-1	-1	4	-1024	-768	-1	-1	-1	-1	4	24	0	0						Fix_sw.jpg	0	880	547	72	111	569	340	400	0	Content		-72	-111	31827732	3047431249
31844	09:26:31.879	00:00:31.844	1911	635,4676	464,4451	0,5688149	0,5250147	425,3633	2,843759	0	636,1753	452,1473	0,3904653	0,6109098	425,7581	3,165995	0	24	636	458						Fix_sw.jpg	0	880	547	72	111	569	340	400	0	Content		564	347	31844481	3047447998
31861	09:26:31.896	00:00:31.861	1912	-1024	-768	-1	-1	-1	-1	4	640,5295	432,3914	0,3902897	0,6107072	425,7581	3,075767	0	24	641	432						Fix_sw.jpg	0	880	547	72	111	569	340	400	0	Content		569	321	31861106	3047464623
31878	09:26:31.913	00:00:31.877	1913	-1024	-768	-1	-1	-1	-1	4	-1024	-768	-1	-1	-1	-1	4	24	0	0						Fix_sw.jpg	0	880	547	72	111	569	340	400	0	Content		-72	-111	31877733	3047481250
31894	09:26:31.929	00:00:31.894	1914	-1024	-768	-1	-1	-1	-1	4	-1024	-768	-1	-1	-1	-1	4	24	0	0						Fix_sw.jpg	0	880	547	72	111	569	340	400	0	Content		-72	-111	31894357	3047497874
31911	09:26:31.946	00:00:31.911	1915	-1024	-768	-1	-1	-1	-1	4	-1024	-768	-1	-1	-1	-1	4	24	0	0						Fix_sw.jpg	0	880	547	72	111	569	340	400	0	Content		-72	-111	31911103	3047514620
31928	09:26:31.963	00:00:31.927	1916	-1024	-768	-1	-1	-1	-1	4	-1024	-768	-1	-1	-1	-1	4	24	0	0						Fix_sw.jpg	0	880	547	72	111	569	340	400	0	Content		-72	-111	31927730	3047531247
31944	09:26:31.979	00:00:31.944	1917	670,996	464,1972	0,5707371	0,5231231	424,4578	2,879499	0	-1024	-768	-1	-1	-1	-1	4	24	671	464						Fix_sw.jpg	0	880	547	72	111	569	340	400	0	Content		599	353	31944351	3047547868
31961	09:26:31.996	00:00:31.960	1918	-1024	-768	-1	-1	-1	-1	4	-1024	-768	-1	-1	-1	-1	4	24	0	0						Fix_sw.jpg	0	880	547	72	111	569	340	400	0	Content		-72	-111	31960976	3047564493
31978	09:26:32.013	00:00:31.977	1919	-1024	-768	-1	-1	-1	-1	4	-1024	-768	-1	-1	-1	-1	4	24	0	0						Fix_sw.jpg	0	880	547	72	111	569	340	400	0	Content		-72	-111	31977724	3047581241
31994	09:26:32.029	00:00:31.994	1920	586,0478	446,7924	0,3985289	0,6059015	424,4579	2,635196	3	626,5862	470,4689	0,3959451	0,6060231	414,1737	2,723296	1	24	627	470						Fix_sw.jpg	0	880	547	72	111	569	340	400	0	Content		555	359	31994349	3047597866
32011	09:26:32.046	00:00:32.010	1921	665,7559	483,4004	0,5702459	0,5212263	424,4578	2,629817	0	-1024	-768	-1	-1	-1	-1	4	24	666	483						Fix_sw.jpg	0	880	547	72	111	569	340	400	0	Content		594	372	32010976	3047614493
32028	09:26:32.063	00:00:32.027	1922	-1024	-768	-1	-1	-1	-1	4	818,8207	447,1818	0,3901509	0,6055304	426,8449	2,800708	0	25	819	447						Fix_sw.jpg	0	880	547	72	111	956	379	300	0	Content		747	336	32027598	3047631115
32044	09:26:32.079	00:00:32.044	1923	-1024	-768	-1	-1	-1	-1	4	-1024	-768	-1	-1	-1	-1	4	25	0	0						Fix_sw.jpg	0	880	547	72	111	956	379	300	0	Content		-72	-111	32044350	3047647867
32061	09:26:32.096	00:00:32.060	1924	960,8547	457,1469	0,3945872	0,6058505	424,4578	2,552415	3	1038,549	463,3266	0,3924215	0,6061939	415,6551	2,631584	1	25	1039	463						Fix_sw.jpg	0	880	547	72	111	956	379	300	0	Content		967	352	32060970	3047664487
32078	09:26:32.113	00:00:32.077	1925	-1024	-768	-1	-1	-1	-1	4	1024,092	477,484	0,3923576	0,6060001	415,5539	2,620841	0	25	1024	477						Fix_sw.jpg	0	880	547	72	111	956	379	300	0	Content		952	366	32077597	3047681114
32094	09:26:32.129	00:00:32.094	1926	-1024	-768	-1	-1	-1	-1	4	-1024	-768	-1	-1	-1	-1	4	25	0	0						Fix_sw.jpg	0	880	547	72	111	956	379	300	0	Content		-72	-111	32094222	3047697739
32111	09:26:32.146	00:00:32.110	1927	-1024	-768	-1	-1	-1	-1	4	-1024	-768	-1	-1	-1	-1	4	25	0	0						Fix_sw.jpg	0	880	547	72	111	956	379	300	0	Content		-72	-111	32110970	3047714487
32128	09:26:32.163	00:00:32.127	1928	948,6016	519,04	0,5722888	0,5208659	406,5685	2,579248	0	990,1611	506,2305	0,3905798	0,604063	406,5685	2,53263	0	25	969	513						Fix_sw.jpg	0	880	547	72	111	956	379	300	0	Content		897	402	32127591	3047731108
32144	09:26:32.179	00:00:32.144	1929	-1024	-768	-1	-1	-1	-1	4	-1024	-768	-1	-1	-1	-1	4	25	0	0						Fix_sw.jpg	0	880	547	72	111	956	379	300	0	Content		-72	-111	32144342	3047747859
32161	09:26:32.196	00:00:32.160	1930	1025,164	505,7088	0,5738317	0,5199438	406,5685	2,558275	0	-1024	-768	-1	-1	-1	-1	4	25	1025	506						Fix_sw.jpg	0	880	547	72	111	956	379	300	0	Content		953	395	32160965	3047764482
32178	09:26:32.213	00:00:32.177	1931	-1024	-768	-1	-1	-1	-1	4	1055,964	451,7835	0,3950258	0,6017788	421,269	2,496648	0	25	1056	452						Fix_sw.jpg	0	880	547	72	111	956	379	300	0	Content		984	341	32177590	3047781107
32194	09:26:32.229	00:00:32.194	1932	-1024	-768	-1	-1	-1	-1	4	1061,782	464,3055	0,3938564	0,6011696	415,9965	2,605027	0	25	1062	464						Fix_sw.jpg	0	880	547	72	111	956	379	300	0	Content		990	353	32194217	3047797734
32211	09:26:32.246	00:00:32.210	1933	1081,716	517,3267	0,5688405	0,5185019	427,5061	2,764263	0	1040,339	489,531	0,3952608	0,6000969	421,238	2,693699	0	25	1061	503						Fix_sw.jpg	0	880	547	72	111	956	379	300	0	Content		989	392	32210841	3047814358
32228	09:26:32.263	00:00:32.227	1934	1028,288	505,0002	0,5710317	0,5178753	419,082	2,648696	0	1073,383	488,0395	0,3939385	0,5992778	416,0919	2,616965	0	25	1051	497						Fix_sw.jpg	0	880	547	72	111	956	379	300	0	Content		979	386	32227591	3047831108
32244	09:26:32.279	00:00:32.244	1935	1011,006	530,5433	0,5682316	0,5172409	428,8923	2,819058	0	1032,261	474,7809	0,393868	0,5981489	416,2576	2,589658	0	25	1022	503						Fix_sw.jpg	0	880	547	72	111	956	379	300	0	Content		950	392	32244214	3047847731
32261	09:26:32.296	00:00:32.260	1936	1004,062	529,1887	0,5705907	0,5163328	418,9049	2,631331	0	1048,07	461,8842	0,3954151	0,5973564	423,9116	2,664546	0	25	1026	496						Fix_sw.jpg	0	880	547	72	111	956	379	300	0	Content		954	385	32260838	3047864355
32277	09:26:32.312	00:00:32.277	1937	1018,068	496,4928	0,5703777	0,5156526	419,2415	2,607613	0	1056,374	442,7581	0,3951402	0,5964296	423,8287	2,54493	0	25	1037	470						Fix_sw.jpg	0	880	547	72	111	956	379	300	0	Content		965	359	32277463	3047880980
32294	09:26:32.329	00:00:32.294	1938	1006,851	510,3163	0,5700894	0,5148533	419,7014	2,649503	0	1063,304	465,2623	0,3947482	0,5956332	423,8616	2,58789	0	25	1035	488						Fix_sw.jpg	0	880	547	72	111	956	379	300	0	Content		963	377	32294213	3047897730
32311	09:26:32.346	00:00:32.310	1939	1010,067	531,318	0,5696692	0,5144959	419,9122	2,707634	0	1052,389	452,8813	0,3944852	0,595262	424,2014	2,627595	0	25	1031	492						Fix_sw.jpg	0	880	547	72	111	956	379	300	0	Content		959	381	32310836	3047914353
32327	09:26:32.362	00:00:32.327	1940	1068,521	593,2113	0,5687876	0,5153449	420,2529	2,719467	0	-1024	-768	-1	-1	-1	-1	4	26	1069	593						Fix_sw.jpg	0	880	547	72	111	1041	512	233	0	Content		997	482	32327460	3047930977
32344	09:26:32.379	00:00:32.344	1941	1096,725	636,1543	0,5677881	0,5159812	420,688	2,746809	0	-1024	-768	-1	-1	-1	-1	4	26	1097	636						Fix_sw.jpg	0	880	547	72	111	1041	512	233	0	Content		1025	525	32344086	3047947603
32361	09:26:32.396	00:00:32.360	1942	-1024	-768	-1	-1	-1	-1	4	-1024	-768	-1	-1	-1	-1	4	26	0	0						Fix_sw.jpg	0	880	547	72	111	1041	512	233	0	Content		-72	-111	32360835	3047964352
32377	09:26:32.412	00:00:32.377	1943	1135,092	646,7198	0,5692554	0,515034	426,1667	2,695807	0	-1024	-768	-1	-1	-1	-1	4	26	1135	647						Fix_sw.jpg	0	880	547	72	111	1041	512	233	0	Content		1063	536	32377462	3047980979
32394	09:26:32.429	00:00:32.394	1944	1112,81	644,5747	0,5681539	0,5155024	423,0334	2,721064	0	-1024	-768	-1	-1	-1	-1	4	26	1113	645						Fix_sw.jpg	0	880	547	72	111	1041	512	233	0	Content		1041	534	32394087	3047997604
32411	09:26:32.446	00:00:32.410	1945	1110,927	618,8474	0,5702376	0,5157301	428,7538	2,712119	0	-1024	-768	-1	-1	-1	-1	4	26	1111	619						Fix_sw.jpg	0	880	547	72	111	1041	512	233	0	Content		1039	508	32410713	3048014230
32427	09:26:32.462	00:00:32.427	1946	-1024	-768	-1	-1	-1	-1	4	-1024	-768	-1	-1	-1	-1	4	26	0	0						Fix_sw.jpg	0	880	547	72	111	1041	512	233	0	Content		-72	-111	32427462	3048030979
32444	09:26:32.479	00:00:32.444	1947	1118,36	625,9399	0,5682591	0,5163404	420,6356	2,768106	0	1150,572	610,6859	0,3909146	0,5983854	416,2853	2,841812	0	26	1134	618						Fix_sw.jpg	0	880	547	72	111	1041	512	233	0	Content		1062	507	32444086	3048047603
32461	09:26:32.496	00:00:32.460	1948	1125,607	635,7571	0,5688265	0,5159882	421,0078	2,860497	0	-1024	-768	-1	-1	-1	-1	4	26	1126	636						Fix_sw.jpg	0	880	547	72	111	1041	512	233	0	Content		1054	525	32460712	3048064229
32477	09:26:32.512	00:00:32.477	1949	1106,511	637,1802	0,5690293	0,5160289	420,2031	2,919968	0	1169,348	616,1084	0,3918008	0,5984939	417,0885	2,944946	0	26	1138	627						Fix_sw.jpg	0	880	547	72	111	1041	512	233	0	Content		1066	516	32477336	3048080853
32494	09:26:32.529	00:00:32.494	1950	1111,208	628,175	0,5693195	0,516191	420,3859	2,830309	0	1185,512	589,6754	0,3929383	0,5985826	420,4201	2,917576	0	26	1148	609						Fix_sw.jpg	0	880	547	72	111	1041	512	233	0	Content		1076	498	32494087	3048097604
32511	09:26:32.546	00:00:32.510	1951	1074,762	641,9991	0,5735794	0,5165381	405,1029	2,751701	0	1173,359	617,303	0,3932754	0,5985816	420,7909	3,014924	0	26	1124	630						Fix_sw.jpg	0	880	547	72	111	1041	512	233	0	Content		1052	519	32510710	3048114227
32514	09:26:32.549																				ImageEnd	16	0	0	Fix_sw.jpg
32527	09:26:32.562	00:00:32.527	1952	1110	619,2881	0,5701465	0,5168402	420,2812	2,916403	0	1146,655	600,2061	0,3925001	0,5990644	416,212	3,069591	0	26	1128	610						No media	0	1024	768	0	0	1113	623	233	0	Content		1128	610	32527337	3048130854
32534	09:26:32.569																				ImageStart	8	0	0	StimuliFarbe_gelb_gruen.png
32544	09:26:32.579	00:00:32.543	1953	1076,642	622,9089	0,5740014	0,5160187	427,6876	2,929789	0	-1024	-768	-1	-1	-1	-1	4	26	1077	623						StimuliFarbe_gelb_gruen.png	0	880	547	72	111	1041	512	233	0	Content		1005	512	32543968	3048147485
[truncated: 1,829 more rows]
