# Supplementary material for: Gaze Duration Biases for Colours in Combination with Dissonant and Consonant Sounds: A Comparative Eye-Tracking Study with Orangutans
Source: PLoS One. 2015 Oct 14;10(10):e0139894. doi: 10.1371/journal.pone.0139894 (PMC4605782; doi:10.1371/journal.pone.0139894)
Supplement: S1 Data — (ZIP) [file pone.0139894.s004.zip › Plos ColourSound Data/Apes/Nur_Farben_Bilder_U1/Rec 17-All-Data.tsv]

System Properties:
Operating System:	Microsoft Windows NT 6.1.7601 Service Pack 1
System User Name:	admin
Machine Name:	PSYCHO19
Data properties:
Recording name:	Rec 17
Recording date:	27.07.2013
Recording time:	09:37:05
Recording resolution:	1024 x 768
Export date:	02.09.2013
Export time:	16:40:34
Participant:	Padana_S2
Filter settings:
Eye: Average
Validity: Normal
Fixation filter: Tobii fixation filter
Velocity threshold: 35
Distance threshold: 35
Timestamp	DateTimeStamp	DateTimeStampStartOffset	Number	GazePointXLeft	GazePointYLeft	CamXLeft	CamYLeft	DistanceLeft	PupilLeft	ValidityLeft	GazePointXRight	GazePointYRight	CamXRight	CamYRight	DistanceRight	PupilRight	ValidityRight	FixationIndex	GazePointX	GazePointY	Event	EventKey	Data1	Data2	Descriptor	StimuliName	StimuliID	MediaWidth	MediaHeight	MediaPosX	MediaPosY	MappedFixationPointX	MappedFixationPointY	FixationDuration	AoiIds	AoiNames	WebGroupImage	MappedGazeDataPointX	MappedGazeDataPointY	MicroSecondTimestamp	AbsoluteMicroSecondTimestamp
3	09:37:05.592	00:00:00.003	0	-1024	-768	-1	-1	-1	-1	4	-1024	-768	-1	-1	-1	-1	4		0	0						No media	0	1024	768	0	0				0	Content		0	0	3009	3681141053
20	09:37:05.609	00:00:00.020	1	-1024	-768	-1	-1	-1	-1	4	-1024	-768	-1	-1	-1	-1	4		0	0						No media	0	1024	768	0	0				0	Content		0	0	20383	3681158427
38	09:37:05.627	00:00:00.037	2	-1024	-768	-1	-1	-1	-1	4	-1024	-768	-1	-1	-1	-1	4		0	0						No media	0	1024	768	0	0				0	Content		0	0	37760	3681175804
53	09:37:05.642	00:00:00.052	3	-1024	-768	-1	-1	-1	-1	4	-1024	-768	-1	-1	-1	-1	4		0	0						No media	0	1024	768	0	0				0	Content		0	0	52564	3681190608
69	09:37:05.658	00:00:00.069	4	-1024	-768	-1	-1	-1	-1	4	-1024	-768	-1	-1	-1	-1	4		0	0						No media	0	1024	768	0	0				0	Content		0	0	69190	3681207234
86	09:37:05.675	00:00:00.085	5	-1024	-768	-1	-1	-1	-1	4	-1024	-768	-1	-1	-1	-1	4		0	0						No media	0	1024	768	0	0				0	Content		0	0	85936	3681223980
103	09:37:05.692	00:00:00.102	6	-1024	-768	-1	-1	-1	-1	4	-1024	-768	-1	-1	-1	-1	4		0	0						No media	0	1024	768	0	0				0	Content		0	0	102535	3681240579
119	09:37:05.708	00:00:00.119	7	-1024	-768	-1	-1	-1	-1	4	-1024	-768	-1	-1	-1	-1	4		0	0						No media	0	1024	768	0	0				0	Content		0	0	119083	3681257127
136	09:37:05.725	00:00:00.136	8	-1024	-768	-1	-1	-1	-1	4	-1024	-768	-1	-1	-1	-1	4		0	0						No media	0	1024	768	0	0				0	Content		0	0	136022	3681274066
153	09:37:05.742	00:00:00.152	9	-1024	-768	-1	-1	-1	-1	4	-1024	-768	-1	-1	-1	-1	4		0	0						No media	0	1024	768	0	0				0	Content		0	0	152690	3681290734
170	09:37:05.759	00:00:00.169	10	-1024	-768	-1	-1	-1	-1	4	-1024	-768	-1	-1	-1	-1	4		0	0						No media	0	1024	768	0	0				0	Content		0	0	169826	3681307870
186	09:37:05.775	00:00:00.186	11	-1024	-768	-1	-1	-1	-1	4	-1024	-768	-1	-1	-1	-1	4		0	0						No media	0	1024	768	0	0				0	Content		0	0	186494	3681324538
204	09:37:05.793	00:00:00.203	12	-1024	-768	-1	-1	-1	-1	4	-1024	-768	-1	-1	-1	-1	4		0	0						No media	0	1024	768	0	0				0	Content		0	0	203582	3681341626
221	09:37:05.810	00:00:00.220	13	-1024	-768	-1	-1	-1	-1	4	-1024	-768	-1	-1	-1	-1	4		0	0						No media	0	1024	768	0	0				0	Content		0	0	220955	3681358999
236	09:37:05.825	00:00:00.235	14	-1024	-768	-1	-1	-1	-1	4	-1024	-768	-1	-1	-1	-1	4		0	0						No media	0	1024	768	0	0				0	Content		0	0	235703	3681373747
252	09:37:05.841	00:00:00.252	15	-1024	-768	-1	-1	-1	-1	4	-1024	-768	-1	-1	-1	-1	4		0	0						No media	0	1024	768	0	0				0	Content		0	0	252369	3681390413
269	09:37:05.858	00:00:00.269	16	-1024	-768	-1	-1	-1	-1	4	-1024	-768	-1	-1	-1	-1	4		0	0						No media	0	1024	768	0	0				0	Content		0	0	269037	3681407081
286	09:37:05.875	00:00:00.285	17	-1024	-768	-1	-1	-1	-1	4	-1024	-768	-1	-1	-1	-1	4		0	0						No media	0	1024	768	0	0				0	Content		0	0	285706	3681423750
302	09:37:05.891	00:00:00.302	18	-1024	-768	-1	-1	-1	-1	4	-1024	-768	-1	-1	-1	-1	4		0	0						No media	0	1024	768	0	0				0	Content		0	0	302325	3681440369
319	09:37:05.908	00:00:00.319	19	-1024	-768	-1	-1	-1	-1	4	-1024	-768	-1	-1	-1	-1	4		0	0						No media	0	1024	768	0	0				0	Content		0	0	319006	3681457050
336	09:37:05.925	00:00:00.335	20	-1024	-768	-1	-1	-1	-1	4	-1024	-768	-1	-1	-1	-1	4		0	0						No media	0	1024	768	0	0				0	Content		0	0	335666	3681473710
352	09:37:05.941	00:00:00.352	21	-1024	-768	-1	-1	-1	-1	4	-1024	-768	-1	-1	-1	-1	4		0	0						No media	0	1024	768	0	0				0	Content		0	0	352334	3681490378
369	09:37:05.958	00:00:00.369	22	-1024	-768	-1	-1	-1	-1	4	-1024	-768	-1	-1	-1	-1	4		0	0						No media	0	1024	768	0	0				0	Content		0	0	369268	3681507312
386	09:37:05.975	00:00:00.385	23	-1024	-768	-1	-1	-1	-1	4	-1024	-768	-1	-1	-1	-1	4		0	0						No media	0	1024	768	0	0				0	Content		0	0	385936	3681523980
403	09:37:05.992	00:00:00.402	24	-1024	-768	-1	-1	-1	-1	4	-1024	-768	-1	-1	-1	-1	4		0	0						No media	0	1024	768	0	0				0	Content		0	0	402900	3681540944
420	09:37:06.009	00:00:00.419	25	-1024	-768	-1	-1	-1	-1	4	-1024	-768	-1	-1	-1	-1	4		0	0						No media	0	1024	768	0	0				0	Content		0	0	419568	3681557612
436	09:37:06.025	00:00:00.436	26	-1024	-768	-1	-1	-1	-1	4	-1024	-768	-1	-1	-1	-1	4		0	0						No media	0	1024	768	0	0				0	Content		0	0	436236	3681574280
453	09:37:06.042	00:00:00.453	27	-1024	-768	-1	-1	-1	-1	4	-1024	-768	-1	-1	-1	-1	4		0	0						No media	0	1024	768	0	0				0	Content		0	0	453450	3681591494
471	09:37:06.060	00:00:00.470	28	-1024	-768	-1	-1	-1	-1	4	-1024	-768	-1	-1	-1	-1	4		0	0						No media	0	1024	768	0	0				0	Content		0	0	470698	3681608742
487	09:37:06.076	00:00:00.486	29	-1024	-768	-1	-1	-1	-1	4	-1024	-768	-1	-1	-1	-1	4		0	0						No media	0	1024	768	0	0				0	Content		0	0	486740	3681624784
503	09:37:06.092	00:00:00.503	30	-1024	-768	-1	-1	-1	-1	4	-1024	-768	-1	-1	-1	-1	4		0	0						No media	0	1024	768	0	0				0	Content		0	0	503408	3681641452
520	09:37:06.109	00:00:00.520	31	-1024	-768	-1	-1	-1	-1	4	-1024	-768	-1	-1	-1	-1	4		0	0						No media	0	1024	768	0	0				0	Content		0	0	520076	3681658120
536	09:37:06.125	00:00:00.535	32	-1024	-768	-1	-1	-1	-1	4	-1024	-768	-1	-1	-1	-1	4		0	0						No media	0	1024	768	0	0				0	Content		0	0	535572	3681673616
552	09:37:06.141	00:00:00.552	33	-1024	-768	-1	-1	-1	-1	4	-1024	-768	-1	-1	-1	-1	4		0	0						No media	0	1024	768	0	0				0	Content		0	0	552198	3681690242
569	09:37:06.158	00:00:00.568	34	-1024	-768	-1	-1	-1	-1	4	-1024	-768	-1	-1	-1	-1	4		0	0						No media	0	1024	768	0	0				0	Content		0	0	568823	3681706867
585	09:37:06.174	00:00:00.585	35	-1024	-768	-1	-1	-1	-1	4	-1024	-768	-1	-1	-1	-1	4		0	0						No media	0	1024	768	0	0				0	Content		0	0	585491	3681723535
602	09:37:06.191	00:00:00.602	36	-1024	-768	-1	-1	-1	-1	4	-1024	-768	-1	-1	-1	-1	4		0	0						No media	0	1024	768	0	0				0	Content		0	0	602159	3681740203
619	09:37:06.208	00:00:00.618	37	-1024	-768	-1	-1	-1	-1	4	-1024	-768	-1	-1	-1	-1	4		0	0						No media	0	1024	768	0	0				0	Content		0	0	618799	3681756843
635	09:37:06.224	00:00:00.635	38	-1024	-768	-1	-1	-1	-1	4	-1024	-768	-1	-1	-1	-1	4		0	0						No media	0	1024	768	0	0				0	Content		0	0	635467	3681773511
652	09:37:06.241	00:00:00.652	39	-1024	-768	-1	-1	-1	-1	4	-1024	-768	-1	-1	-1	-1	4		0	0						No media	0	1024	768	0	0				0	Content		0	0	652136	3681790180
669	09:37:06.258	00:00:00.668	40	-1024	-768	-1	-1	-1	-1	4	-1024	-768	-1	-1	-1	-1	4		0	0						No media	0	1024	768	0	0				0	Content		0	0	668991	3681807035
686	09:37:06.275	00:00:00.685	41	-1024	-768	-1	-1	-1	-1	4	-1024	-768	-1	-1	-1	-1	4		0	0						No media	0	1024	768	0	0				0	Content		0	0	685659	3681823703
702	09:37:06.291	00:00:00.702	42	-1024	-768	-1	-1	-1	-1	4	-1024	-768	-1	-1	-1	-1	4		0	0						No media	0	1024	768	0	0				0	Content		0	0	702327	3681840371
719	09:37:06.308	00:00:00.719	43	-1024	-768	-1	-1	-1	-1	4	-1024	-768	-1	-1	-1	-1	4		0	0						No media	0	1024	768	0	0				0	Content		0	0	719449	3681857493
736	09:37:06.325	00:00:00.736	44	-1024	-768	-1	-1	-1	-1	4	-1024	-768	-1	-1	-1	-1	4		0	0						No media	0	1024	768	0	0				0	Content		0	0	736118	3681874162
753	09:37:06.342	00:00:00.753	45	-1024	-768	-1	-1	-1	-1	4	-1024	-768	-1	-1	-1	-1	4		0	0						No media	0	1024	768	0	0				0	Content		0	0	753318	3681891362
771	09:37:06.360	00:00:00.770	46	-1024	-768	-1	-1	-1	-1	4	-1024	-768	-1	-1	-1	-1	4		0	0						No media	0	1024	768	0	0				0	Content		0	0	770567	3681908611
785	09:37:06.374	00:00:00.785	47	-1024	-768	-1	-1	-1	-1	4	-1024	-768	-1	-1	-1	-1	4		0	0						No media	0	1024	768	0	0				0	Content		0	0	785315	3681923359
802	09:37:06.391	00:00:00.801	48	-1024	-768	-1	-1	-1	-1	4	-1024	-768	-1	-1	-1	-1	4		0	0						No media	0	1024	768	0	0				0	Content		0	0	801984	3681940028
819	09:37:06.408	00:00:00.818	49	-1024	-768	-1	-1	-1	-1	4	-1024	-768	-1	-1	-1	-1	4		0	0						No media	0	1024	768	0	0				0	Content		0	0	818652	3681956696
835	09:37:06.424	00:00:00.835	50	-1024	-768	-1	-1	-1	-1	4	-1024	-768	-1	-1	-1	-1	4		0	0						No media	0	1024	768	0	0				0	Content		0	0	835321	3681973365
852	09:37:06.441	00:00:00.851	51	-1024	-768	-1	-1	-1	-1	4	-1024	-768	-1	-1	-1	-1	4		0	0						No media	0	1024	768	0	0				0	Content		0	0	851941	3681989985
869	09:37:06.458	00:00:00.868	52	-1024	-768	-1	-1	-1	-1	4	-1024	-768	-1	-1	-1	-1	4		0	0						No media	0	1024	768	0	0				0	Content		0	0	868742	3682006786
885	09:37:06.474	00:00:00.885	53	-1024	-768	-1	-1	-1	-1	4	-1024	-768	-1	-1	-1	-1	4		0	0						No media	0	1024	768	0	0				0	Content		0	0	885349	3682023393
902	09:37:06.491	00:00:00.902	54	-1024	-768	-1	-1	-1	-1	4	-1024	-768	-1	-1	-1	-1	4		0	0						No media	0	1024	768	0	0				0	Content		0	0	902017	3682040061
919	09:37:06.508	00:00:00.918	55	-1024	-768	-1	-1	-1	-1	4	-1024	-768	-1	-1	-1	-1	4		0	0						No media	0	1024	768	0	0				0	Content		0	0	918685	3682056729
936	09:37:06.525	00:00:00.935	56	-1024	-768	-1	-1	-1	-1	4	-1024	-768	-1	-1	-1	-1	4		0	0						No media	0	1024	768	0	0				0	Content		0	0	935562	3682073606
952	09:37:06.541	00:00:00.952	57	-1024	-768	-1	-1	-1	-1	4	-1024	-768	-1	-1	-1	-1	4		0	0						No media	0	1024	768	0	0				0	Content		0	0	952230	3682090274
969	09:37:06.558	00:00:00.969	58	-1024	-768	-1	-1	-1	-1	4	-1024	-768	-1	-1	-1	-1	4		0	0						No media	0	1024	768	0	0				0	Content		0	0	969216	3682107260
986	09:37:06.575	00:00:00.985	59	-1024	-768	-1	-1	-1	-1	4	-1024	-768	-1	-1	-1	-1	4		0	0						No media	0	1024	768	0	0				0	Content		0	0	985884	3682123928
1003	09:37:06.592	00:00:01.002	60	-1024	-768	-1	-1	-1	-1	4	-1024	-768	-1	-1	-1	-1	4		0	0						No media	0	1024	768	0	0				0	Content		0	0	1002552	3682140596
1020	09:37:06.609	00:00:01.019	61	-1024	-768	-1	-1	-1	-1	4	-1024	-768	-1	-1	-1	-1	4		0	0						No media	0	1024	768	0	0				0	Content		0	0	1019806	3682157850
1036	09:37:06.625	00:00:01.036	62	-1024	-768	-1	-1	-1	-1	4	-1024	-768	-1	-1	-1	-1	4		0	0						No media	0	1024	768	0	0				0	Content		0	0	1036474	3682174518
1054	09:37:06.643	00:00:01.053	63	-1024	-768	-1	-1	-1	-1	4	-1024	-768	-1	-1	-1	-1	4		0	0						No media	0	1024	768	0	0				0	Content		0	0	1053808	3682191852
1069	09:37:06.658	00:00:01.068	64	-1024	-768	-1	-1	-1	-1	4	-1024	-768	-1	-1	-1	-1	4		0	0						No media	0	1024	768	0	0				0	Content		0	0	1068556	3682206600
1085	09:37:06.674	00:00:01.085	65	-1024	-768	-1	-1	-1	-1	4	-1024	-768	-1	-1	-1	-1	4		0	0						No media	0	1024	768	0	0				0	Content		0	0	1085181	3682223225
1102	09:37:06.691	00:00:01.101	66	-1024	-768	-1	-1	-1	-1	4	-1024	-768	-1	-1	-1	-1	4		0	0						No media	0	1024	768	0	0				0	Content		0	0	1101849	3682239893
1119	09:37:06.708	00:00:01.118	67	-1024	-768	-1	-1	-1	-1	4	-1024	-768	-1	-1	-1	-1	4		0	0						No media	0	1024	768	0	0				0	Content		0	0	1118521	3682256565
1135	09:37:06.724	00:00:01.135	68	-1024	-768	-1	-1	-1	-1	4	-1024	-768	-1	-1	-1	-1	4		0	0						No media	0	1024	768	0	0				0	Content		0	0	1135189	3682273233
1152	09:37:06.741	00:00:01.151	69	-1024	-768	-1	-1	-1	-1	4	-1024	-768	-1	-1	-1	-1	4		0	0						No media	0	1024	768	0	0				0	Content		0	0	1151857	3682289901
1168	09:37:06.757	00:00:01.168	70	-1024	-768	-1	-1	-1	-1	4	-1024	-768	-1	-1	-1	-1	4		0	0						No media	0	1024	768	0	0				0	Content		0	0	1168482	3682306526
1185	09:37:06.774	00:00:01.185	71	-1024	-768	-1	-1	-1	-1	4	-1024	-768	-1	-1	-1	-1	4		0	0						No media	0	1024	768	0	0				0	Content		0	0	1185176	3682323220
1202	09:37:06.791	00:00:01.202	72	-1024	-768	-1	-1	-1	-1	4	-1024	-768	-1	-1	-1	-1	4		0	0						No media	0	1024	768	0	0				0	Content		0	0	1202052	3682340096
1219	09:37:06.808	00:00:01.218	73	-1024	-768	-1	-1	-1	-1	4	-1024	-768	-1	-1	-1	-1	4		0	0						No media	0	1024	768	0	0				0	Content		0	0	1218721	3682356765
1236	09:37:06.825	00:00:01.235	74	-1024	-768	-1	-1	-1	-1	4	-1024	-768	-1	-1	-1	-1	4		0	0						No media	0	1024	768	0	0				0	Content		0	0	1235824	3682373868
1252	09:37:06.841	00:00:01.252	75	-1024	-768	-1	-1	-1	-1	4	-1024	-768	-1	-1	-1	-1	4		0	0						No media	0	1024	768	0	0				0	Content		0	0	1252492	3682390536
1270	09:37:06.859	00:00:01.269	76	-1024	-768	-1	-1	-1	-1	4	-1024	-768	-1	-1	-1	-1	4		0	0						No media	0	1024	768	0	0				0	Content		0	0	1269672	3682407716
1287	09:37:06.876	00:00:01.286	77	-1024	-768	-1	-1	-1	-1	4	-1024	-768	-1	-1	-1	-1	4		0	0						No media	0	1024	768	0	0				0	Content		0	0	1286923	3682424967
1302	09:37:06.891	00:00:01.301	78	-1024	-768	-1	-1	-1	-1	4	-1024	-768	-1	-1	-1	-1	4		0	0						No media	0	1024	768	0	0				0	Content		0	0	1301671	3682439715
1318	09:37:06.907	00:00:01.318	79	-1024	-768	-1	-1	-1	-1	4	-1024	-768	-1	-1	-1	-1	4		0	0						No media	0	1024	768	0	0				0	Content		0	0	1318339	3682456383
1335	09:37:06.924	00:00:01.335	80	-1024	-768	-1	-1	-1	-1	4	-1024	-768	-1	-1	-1	-1	4		0	0						No media	0	1024	768	0	0				0	Content		0	0	1335007	3682473051
1352	09:37:06.941	00:00:01.351	81	-1024	-768	-1	-1	-1	-1	4	-1024	-768	-1	-1	-1	-1	4		0	0						No media	0	1024	768	0	0				0	Content		0	0	1351675	3682489719
1368	09:37:06.957	00:00:01.368	82	-1024	-768	-1	-1	-1	-1	4	-1024	-768	-1	-1	-1	-1	4		0	0						No media	0	1024	768	0	0				0	Content		0	0	1368296	3682506340
1385	09:37:06.974	00:00:01.385	83	-1024	-768	-1	-1	-1	-1	4	-1024	-768	-1	-1	-1	-1	4		0	0						No media	0	1024	768	0	0				0	Content		0	0	1385098	3682523142
1396	09:37:06.985																				ImageStart	8	0	0	Fix_sw.jpg
1402	09:37:06.991	00:00:01.401	84	-1024	-768	-1	-1	-1	-1	4	-1024	-768	-1	-1	-1	-1	4		0	0						Fix_sw.jpg	0	880	547	72	111				0	Content		-72	-111	1401703	3682539747
1418	09:37:07.007	00:00:01.418	85	-1024	-768	-1	-1	-1	-1	4	-1024	-768	-1	-1	-1	-1	4		0	0						Fix_sw.jpg	0	880	547	72	111				0	Content		-72	-111	1418371	3682556415
1435	09:37:07.024	00:00:01.435	86	-1024	-768	-1	-1	-1	-1	4	-1024	-768	-1	-1	-1	-1	4		0	0						Fix_sw.jpg	0	880	547	72	111				0	Content		-72	-111	1435270	3682573314
1452	09:37:07.041	00:00:01.451	87	-1024	-768	-1	-1	-1	-1	4	-1024	-768	-1	-1	-1	-1	4		0	0						Fix_sw.jpg	0	880	547	72	111				0	Content		-72	-111	1451938	3682589982
1469	09:37:07.058	00:00:01.468	88	-1024	-768	-1	-1	-1	-1	4	-1024	-768	-1	-1	-1	-1	4		0	0						Fix_sw.jpg	0	880	547	72	111				0	Content		-72	-111	1468891	3682606935
1486	09:37:07.075	00:00:01.485	89	-1024	-768	-1	-1	-1	-1	4	-1024	-768	-1	-1	-1	-1	4		0	0						Fix_sw.jpg	0	880	547	72	111				0	Content		-72	-111	1485560	3682623604
1502	09:37:07.091	00:00:01.502	90	-1024	-768	-1	-1	-1	-1	4	-1024	-768	-1	-1	-1	-1	4		0	0						Fix_sw.jpg	0	880	547	72	111				0	Content		-72	-111	1502228	3682640272
1520	09:37:07.109	00:00:01.519	91	-1024	-768	-1	-1	-1	-1	4	-1024	-768	-1	-1	-1	-1	4		0	0						Fix_sw.jpg	0	880	547	72	111				0	Content		-72	-111	1519555	3682657599
1537	09:37:07.126	00:00:01.536	92	-1024	-768	-1	-1	-1	-1	4	-1024	-768	-1	-1	-1	-1	4		0	0						Fix_sw.jpg	0	880	547	72	111				0	Content		-72	-111	1536789	3682674833
1552	09:37:07.141	00:00:01.551	93	-1024	-768	-1	-1	-1	-1	4	-1024	-768	-1	-1	-1	-1	4		0	0						Fix_sw.jpg	0	880	547	72	111				0	Content		-72	-111	1551548	3682689592
1568	09:37:07.157	00:00:01.568	94	-1024	-768	-1	-1	-1	-1	4	-1024	-768	-1	-1	-1	-1	4		0	0						Fix_sw.jpg	0	880	547	72	111				0	Content		-72	-111	1568230	3682706274
1585	09:37:07.174	00:00:01.584	95	-1024	-768	-1	-1	-1	-1	4	-1024	-768	-1	-1	-1	-1	4		0	0						Fix_sw.jpg	0	880	547	72	111				0	Content		-72	-111	1584899	3682722943
1602	09:37:07.191	00:00:01.601	96	-1024	-768	-1	-1	-1	-1	4	-1024	-768	-1	-1	-1	-1	4		0	0						Fix_sw.jpg	0	880	547	72	111				0	Content		-72	-111	1601561	3682739605
1618	09:37:07.207	00:00:01.618	97	-1024	-768	-1	-1	-1	-1	4	-1024	-768	-1	-1	-1	-1	4		0	0						Fix_sw.jpg	0	880	547	72	111				0	Content		-72	-111	1618229	3682756273
1635	09:37:07.224	00:00:01.634	98	-1024	-768	-1	-1	-1	-1	4	-1024	-768	-1	-1	-1	-1	4		0	0						Fix_sw.jpg	0	880	547	72	111				0	Content		-72	-111	1634967	3682773011
1652	09:37:07.241	00:00:01.651	99	-1024	-768	-1	-1	-1	-1	4	-1024	-768	-1	-1	-1	-1	4		0	0						Fix_sw.jpg	0	880	547	72	111				0	Content		-72	-111	1651545	3682789589
1668	09:37:07.257	00:00:01.668	100	-1024	-768	-1	-1	-1	-1	4	-1024	-768	-1	-1	-1	-1	4		0	0						Fix_sw.jpg	0	880	547	72	111				0	Content		-72	-111	1668488	3682806532
1685	09:37:07.274	00:00:01.685	101	-1024	-768	-1	-1	-1	-1	4	-1024	-768	-1	-1	-1	-1	4		0	0						Fix_sw.jpg	0	880	547	72	111				0	Content		-72	-111	1685157	3682823201
1702	09:37:07.291	00:00:01.702	102	-1024	-768	-1	-1	-1	-1	4	-1024	-768	-1	-1	-1	-1	4		0	0						Fix_sw.jpg	0	880	547	72	111				0	Content		-72	-111	1702293	3682840337
1719	09:37:07.308	00:00:01.718	103	-1024	-768	-1	-1	-1	-1	4	-1024	-768	-1	-1	-1	-1	4		0	0						Fix_sw.jpg	0	880	547	72	111				0	Content		-72	-111	1718961	3682857005
1736	09:37:07.325	00:00:01.736	104	-1024	-768	-1	-1	-1	-1	4	-1024	-768	-1	-1	-1	-1	4		0	0						Fix_sw.jpg	0	880	547	72	111				0	Content		-72	-111	1736034	3682874078
1753	09:37:07.342	00:00:01.753	105	-1024	-768	-1	-1	-1	-1	4	-1024	-768	-1	-1	-1	-1	4		0	0						Fix_sw.jpg	0	880	547	72	111				0	Content		-72	-111	1753282	3682891326
1768	09:37:07.357	00:00:01.768	106	-1024	-768	-1	-1	-1	-1	4	-1024	-768	-1	-1	-1	-1	4		0	0						Fix_sw.jpg	0	880	547	72	111				0	Content		-72	-111	1768155	3682906199
1785	09:37:07.374	00:00:01.784	107	-1024	-768	-1	-1	-1	-1	4	-1024	-768	-1	-1	-1	-1	4		0	0						Fix_sw.jpg	0	880	547	72	111				0	Content		-72	-111	1784778	3682922822
1801	09:37:07.390	00:00:01.801	108	-1024	-768	-1	-1	-1	-1	4	-1024	-768	-1	-1	-1	-1	4		0	0						Fix_sw.jpg	0	880	547	72	111				0	Content		-72	-111	1801403	3682939447
1818	09:37:07.407	00:00:01.818	109	-1024	-768	-1	-1	-1	-1	4	-1024	-768	-1	-1	-1	-1	4		0	0						Fix_sw.jpg	0	880	547	72	111				0	Content		-72	-111	1818028	3682956072
1835	09:37:07.424	00:00:01.834	110	-1024	-768	-1	-1	-1	-1	4	-1024	-768	-1	-1	-1	-1	4		0	0						Fix_sw.jpg	0	880	547	72	111				0	Content		-72	-111	1834696	3682972740
1851	09:37:07.440	00:00:01.851	111	546,0014	393,8158	0,6299363	0,5143978	443,7557	3,581131	0	533,1266	386,1822	0,4466064	0,5723349	440,4812	3,461741	0	0	540	390						Fix_sw.jpg	0	880	547	72	111	468	291	183	0	Content		468	279	1851421	3682989465
1868	09:37:07.457	00:00:01.868	112	546,0014	393,8158	0,6273381	0,5151179	434,8672	3,581131	0	533,1266	386,1822	0,4479893	0,5732269	444,0699	3,461741	0	0	540	390						Fix_sw.jpg	0	880	547	72	111	468	291	183	0	Content		468	279	1868042	3683006086
1885	09:37:07.474	00:00:01.884	113	-1024	-768	-1	-1	-1	-1	4	-1024	-768	-1	-1	-1	-1	4	0	0	0						Fix_sw.jpg	0	880	547	72	111	468	291	183	0	Content		-72	-111	1884654	3683022698
1901	09:37:07.490	00:00:01.901	114	513,3685	402,1163	0,62836	0,5165113	434,8657	3,477641	0	-1024	-768	-1	-1	-1	-1	4	0	513	402						Fix_sw.jpg	0	880	547	72	111	468	291	183	0	Content		441	291	1901278	3683039322
1918	09:37:07.507	00:00:01.918	115	513,3685	402,1163	0,6316144	0,5183429	441,9287	3,477641	0	-1024	-768	-1	-1	-1	-1	4	0	513	402						Fix_sw.jpg	0	880	547	72	111	468	291	183	0	Content		441	291	1918027	3683056071
1935	09:37:07.524	00:00:01.934	116	552,3904	412,8341	0,4470958	0,5780251	441,9288	3,412795	1	521,1786	384,9255	0,4465714	0,5780193	444,0699	3,441212	3	0	552	413						Fix_sw.jpg	0	880	547	72	111	468	291	183	0	Content		480	302	1934650	3683072694
1951	09:37:07.540	00:00:01.951	117	-1024	-768	-1	-1	-1	-1	4	-1024	-768	-1	-1	-1	-1	4	0	0	0						Fix_sw.jpg	0	880	547	72	111	468	291	183	0	Content		-72	-111	1951275	3683089319
1968	09:37:07.557	00:00:01.967	118	-1024	-768	-1	-1	-1	-1	4	-1024	-768	-1	-1	-1	-1	4	0	0	0						Fix_sw.jpg	0	880	547	72	111	468	291	183	0	Content		-72	-111	1967964	3683106008
1985	09:37:07.574	00:00:01.984	119	-1024	-768	-1	-1	-1	-1	4	-1024	-768	-1	-1	-1	-1	4	0	0	0						Fix_sw.jpg	0	880	547	72	111	468	291	183	0	Content		-72	-111	1984632	3683122676
2001	09:37:07.590	00:00:02.001	120	554,7221	425,6209	0,4494248	0,5776097	441,9288	3,388989	1	523,5546	398,4006	0,4489032	0,5776038	444,0699	3,416938	3	0	555	426						Fix_sw.jpg	0	880	547	72	111	468	291	183	0	Content		483	315	2001275	3683139319
2018	09:37:07.607	00:00:02.017	121	575,3274	410,2819	0,449872	0,5772793	441,9288	3,236875	1	544,7688	382,8064	0,4493508	0,5772735	444,0699	3,264197	3	0	575	410						Fix_sw.jpg	0	880	547	72	111	468	291	183	0	Content		503	299	2017902	3683155946
2035	09:37:07.624	00:00:02.034	122	-1024	-768	-1	-1	-1	-1	4	-1024	-768	-1	-1	-1	-1	4		0	0						Fix_sw.jpg	0	880	547	72	111				0	Content		-72	-111	2034532	3683172576
2051	09:37:07.640	00:00:02.051	123	-1024	-768	-1	-1	-1	-1	4	-1024	-768	-1	-1	-1	-1	4		0	0						Fix_sw.jpg	0	880	547	72	111				0	Content		-72	-111	2051216	3683189260
2068	09:37:07.657	00:00:02.067	124	-1024	-768	-1	-1	-1	-1	4	-1024	-768	-1	-1	-1	-1	4		0	0						Fix_sw.jpg	0	880	547	72	111				0	Content		-72	-111	2067885	3683205929
2085	09:37:07.674	00:00:02.084	125	-1024	-768	-1	-1	-1	-1	4	-1024	-768	-1	-1	-1	-1	4		0	0						Fix_sw.jpg	0	880	547	72	111				0	Content		-72	-111	2084533	3683222577
2101	09:37:07.690	00:00:02.101	126	-1024	-768	-1	-1	-1	-1	4	-1024	-768	-1	-1	-1	-1	4		0	0						Fix_sw.jpg	0	880	547	72	111				0	Content		-72	-111	2101159	3683239203
2118	09:37:07.707	00:00:02.117	127	-1024	-768	-1	-1	-1	-1	4	-1024	-768	-1	-1	-1	-1	4		0	0						Fix_sw.jpg	0	880	547	72	111				0	Content		-72	-111	2117827	3683255871
2134	09:37:07.723	00:00:02.134	128	-1024	-768	-1	-1	-1	-1	4	-1024	-768	-1	-1	-1	-1	4		0	0						Fix_sw.jpg	0	880	547	72	111				0	Content		-72	-111	2134459	3683272503
2151	09:37:07.740	00:00:02.151	129	-1024	-768	-1	-1	-1	-1	4	-1024	-768	-1	-1	-1	-1	4		0	0						Fix_sw.jpg	0	880	547	72	111				0	Content		-72	-111	2151126	3683289170
2168	09:37:07.757	00:00:02.167	130	-1024	-768	-1	-1	-1	-1	4	-1024	-768	-1	-1	-1	-1	4		0	0						Fix_sw.jpg	0	880	547	72	111				0	Content		-72	-111	2167795	3683305839
2184	09:37:07.773	00:00:02.184	131	-1024	-768	-1	-1	-1	-1	4	-1024	-768	-1	-1	-1	-1	4		0	0						Fix_sw.jpg	0	880	547	72	111				0	Content		-72	-111	2184463	3683322507
2201	09:37:07.790	00:00:02.201	132	-1024	-768	-1	-1	-1	-1	4	-1024	-768	-1	-1	-1	-1	4		0	0						Fix_sw.jpg	0	880	547	72	111				0	Content		-72	-111	2201085	3683339129
2218	09:37:07.807	00:00:02.217	133	-1024	-768	-1	-1	-1	-1	4	-1024	-768	-1	-1	-1	-1	4		0	0						Fix_sw.jpg	0	880	547	72	111				0	Content		-72	-111	2217714	3683355758
2234	09:37:07.823	00:00:02.234	134	-1024	-768	-1	-1	-1	-1	4	-1024	-768	-1	-1	-1	-1	4		0	0						Fix_sw.jpg	0	880	547	72	111				0	Content		-72	-111	2234400	3683372444
2251	09:37:07.840	00:00:02.251	135	-1024	-768	-1	-1	-1	-1	4	-1024	-768	-1	-1	-1	-1	4		0	0						Fix_sw.jpg	0	880	547	72	111				0	Content		-72	-111	2251067	3683389111
2268	09:37:07.857	00:00:02.267	136	574,1607	381,3545	0,4493262	0,5693492	447,8591	2,974535	1	536,7474	362,4629	0,4501103	0,5693406	445,4546	2,970535	3	1	574	381						Fix_sw.jpg	0	880	547	72	111	482	289	167	0	Content		502	270	2267707	3683405751
2284	09:37:07.873	00:00:02.284	137	-1024	-768	-1	-1	-1	-1	4	-1024	-768	-1	-1	-1	-1	4	1	0	0						Fix_sw.jpg	0	880	547	72	111	482	289	167	0	Content		-72	-111	2284362	3683422406
2301	09:37:07.890	00:00:02.301	138	-1024	-768	-1	-1	-1	-1	4	-1024	-768	-1	-1	-1	-1	4	1	0	0						Fix_sw.jpg	0	880	547	72	111	482	289	167	0	Content		-72	-111	2301030	3683439074
2318	09:37:07.907	00:00:02.317	139	-1024	-768	-1	-1	-1	-1	4	529,9981	397,7039	0,4515437	0,5668028	437,1412	2,88975	0	1	530	398						Fix_sw.jpg	0	880	547	72	111	482	289	167	0	Content		458	287	2317652	3683455696
2334	09:37:07.923	00:00:02.334	140	-1024	-768	-1	-1	-1	-1	4	541,3192	392,0525	0,4512603	0,5660976	437,1412	2,83012	0	1	541	392						Fix_sw.jpg	0	880	547	72	111	482	289	167	0	Content		469	281	2334401	3683472445
2351	09:37:07.940	00:00:02.351	141	-1024	-768	-1	-1	-1	-1	4	516,8198	402,2357	0,4511459	0,5657083	436,9409	2,862977	0	1	517	402						Fix_sw.jpg	0	880	547	72	111	482	289	167	0	Content		445	291	2351026	3683489070
2368	09:37:07.957	00:00:02.367	142	-1024	-768	-1	-1	-1	-1	4	511,4084	403,0824	0,4511319	0,5653501	436,8749	2,876768	0	1	511	403						Fix_sw.jpg	0	880	547	72	111	482	289	167	0	Content		439	292	2367652	3683505696
2369	09:37:07.958																				ImageEnd	16	0	0	Fix_sw.jpg
2383	09:37:07.972																				ImageStart	8	0	0	StimuliFarbe_gelb_blau.png
2384	09:37:07.973	00:00:02.384	143	-1024	-768	-1	-1	-1	-1	4	529,4603	390,4066	0,451234	0,5650957	436,4666	2,81969	0	1	529	390						StimuliFarbe_gelb_blau.png	0	880	547	72	111	482	289	167	0	Content		457	279	2384276	3683522320
2401	09:37:07.990	00:00:02.401	144	-1024	-768	-1	-1	-1	-1	4	566,9307	436,6966	0,4506809	0,5655484	436,6855	2,875888	0	1	567	437						StimuliFarbe_gelb_blau.png	0	880	547	72	111	482	289	167	0	Content		495	326	2401028	3683539072
2418	09:37:08.007	00:00:02.417	145	666,0712	481,4849	0,6321992	0,5063378	436,6843	2,948357	0	677,1389	363,8229	0,4499322	0,5668966	436,6855	2,578696	0	1	672	423						StimuliFarbe_gelb_blau.png	0	880	547	72	111	482	289	167	0	Content		600	312	2417650	3683555694
2434	09:37:08.023	00:00:02.434	146	758,9324	545,7509	0,631032	0,508077	436,6842	2,92456	0	731,2011	538,6023	0,4486513	0,5676015	436,6855	2,907498	0	2	745	542						StimuliFarbe_gelb_blau.png	0	880	547	72	111	876	575	466	0	Content		673	431	2434275	3683572319
2451	09:37:08.040	00:00:02.451	147	-1024	-768	-1	-1	-1	-1	4	-1024	-768	-1	-1	-1	-1	4	2	0	0						StimuliFarbe_gelb_blau.png	0	880	547	72	111	876	575	466	0	Content		-72	-111	2451024	3683589068
2468	09:37:08.057	00:00:02.467	148	965,2716	621,4391	0,6313293	0,5116957	444,6474	2,948873	0	934,6263	646,5986	0,4465442	0,5706471	437,5737	2,844436	0	2	950	634						StimuliFarbe_gelb_blau.png	0	880	547	72	111	876	575	466	0	Content		878	523	2467646	3683605690
2484	09:37:08.073	00:00:02.484	149	944,4637	669,036	0,6259859	0,5127327	431,2487	2,807688	0	944,2899	693,2085	0,4459675	0,5717101	437,5737	2,875694	0	2	944	681						StimuliFarbe_gelb_blau.png	0	880	547	72	111	876	575	466	0	Content		872	570	2484270	3683622314
2501	09:37:08.090	00:00:02.500	150	987,7377	683,8131	0,631099	0,5121984	444,6482	2,910274	0	-1024	-768	-1	-1	-1	-1	4	2	988	684						StimuliFarbe_gelb_blau.png	0	880	547	72	111	876	575	466	0	Content		916	573	2500896	3683638940
2518	09:37:08.107	00:00:02.517	151	991,2292	723,071	0,6245651	0,5114215	439,3518	2,872044	0	937,4653	612,3209	0,4477514	0,5713513	431,1349	2,54872	0	2	964	668						StimuliFarbe_gelb_blau.png	0	880	547	72	111	876	575	466	0	Content		892	557	2517644	3683655688
2534	09:37:08.123	00:00:02.534	152	960,0326	685,7184	0,6263815	0,5110747	430,8911	2,854243	0	-1024	-768	-1	-1	-1	-1	4	2	960	686						StimuliFarbe_gelb_blau.png	0	880	547	72	111	876	575	466	0	Content		888	575	2534270	3683672314
2551	09:37:08.140	00:00:02.550	153	976,0008	688,056	0,6269582	0,5095851	430,8893	2,844715	0	-1024	-768	-1	-1	-1	-1	4	2	976	688						StimuliFarbe_gelb_blau.png	0	880	547	72	111	876	575	466	0	Content		904	577	2550892	3683688936
2568	09:37:08.157	00:00:02.567	154	943,3406	685,5249	0,6273807	0,5090121	430,6144	2,922765	0	-1024	-768	-1	-1	-1	-1	4	2	943	686						StimuliFarbe_gelb_blau.png	0	880	547	72	111	876	575	466	0	Content		871	575	2567517	3683705561
2584	09:37:08.173	00:00:02.584	155	949,3624	684,5012	0,6276421	0,508235	430,6871	2,947033	0	926,8008	694,1108	0,44829	0,5681544	431,5733	2,857538	0	2	938	689						StimuliFarbe_gelb_blau.png	0	880	547	72	111	876	575	466	0	Content		866	578	2584283	3683722327
2601	09:37:08.190	00:00:02.600	156	953,1698	688,634	0,6277896	0,5071668	430,812	2,924932	0	943,7094	626,4904	0,4470563	0,5674673	435,4832	2,723791	0	2	948	658						StimuliFarbe_gelb_blau.png	0	880	547	72	111	876	575	466	0	Content		876	547	2600892	3683738936
2618	09:37:08.207	00:00:02.617	157	940,2827	686,131	0,6276869	0,5062155	430,5827	3,032266	0	951,0168	696,7341	0,4469216	0,5665835	435,8515	2,916973	0	2	946	691						StimuliFarbe_gelb_blau.png	0	880	547	72	111	876	575	466	0	Content		874	580	2617516	3683755560
2634	09:37:08.223	00:00:02.634	158	941,5292	686,7275	0,6274478	0,5055805	430,9007	3,005419	0	944,3989	689,903	0,4475125	0,5664729	433,3377	2,925177	0	2	943	688						StimuliFarbe_gelb_blau.png	0	880	547	72	111	876	575	466	0	Content		871	577	2634141	3683772185
2651	09:37:08.240	00:00:02.650	159	957,3162	674,4055	0,6272202	0,5056283	430,5283	2,968437	0	944,8104	699,9492	0,4464801	0,566454	435,8638	2,928963	0	2	951	687						StimuliFarbe_gelb_blau.png	0	880	547	72	111	876	575	466	0	Content		879	576	2650890	3683788934
2668	09:37:08.257	00:00:02.667	160	943,9377	678,9276	0,6270015	0,5064346	430,8025	2,968128	0	940,5663	694,1715	0,4463475	0,5672642	435,8541	2,955853	0	2	942	687						StimuliFarbe_gelb_blau.png	0	880	547	72	111	876	575	466	0	Content		870	576	2667513	3683805557
2684	09:37:08.273	00:00:02.684	161	942,9763	680,9518	0,6269426	0,5078245	430,6471	2,99926	0	932,2919	691,1222	0,4461122	0,5686884	435,7768	2,922865	0	2	938	686						StimuliFarbe_gelb_blau.png	0	880	547	72	111	876	575	466	0	Content		866	575	2684137	3683822181
2701	09:37:08.290	00:00:02.700	162	951,538	685,9766	0,626862	0,5091779	430,7133	2,984107	0	955,2055	665,8921	0,4460033	0,5698164	435,6469	2,887116	0	2	953	676						StimuliFarbe_gelb_blau.png	0	880	547	72	111	876	575	466	0	Content		881	565	2700763	3683838807
2718	09:37:08.307	00:00:02.717	163	951,6801	681,2465	0,6266682	0,5101079	430,8678	2,95404	0	949,1337	635,3737	0,4458219	0,5707583	435,8541	2,846196	0	2	950	658						StimuliFarbe_gelb_blau.png	0	880	547	72	111	876	575	466	0	Content		878	547	2717511	3683855555
2734	09:37:08.323	00:00:02.734	164	1005,844	668,6871	0,6227793	0,5110278	449,0468	3,124601	0	951,6208	682,8619	0,445678	0,5706642	435,9984	2,965059	0	2	979	676						StimuliFarbe_gelb_blau.png	0	880	547	72	111	876	575	466	0	Content		907	565	2734144	3683872188
2751	09:37:08.340	00:00:02.750	165	941,4464	673,3408	0,6265884	0,5101984	431,0032	3,076347	0	953,6664	644,8367	0,4456604	0,5704669	436,1733	2,860118	0	2	948	659						StimuliFarbe_gelb_blau.png	0	880	547	72	111	876	575	466	0	Content		876	548	2750763	3683888807
2767	09:37:08.356	00:00:02.767	166	937,0005	681,8255	0,626416	0,5094241	430,5291	3,067142	0	957,6774	698,1849	0,4458427	0,5697442	436,2172	3,008892	0	2	947	690						StimuliFarbe_gelb_blau.png	0	880	547	72	111	876	575	466	0	Content		875	579	2767387	3683905431
2784	09:37:08.373	00:00:02.784	167	947,6853	689,6934	0,6266989	0,508601	431,19	3,088969	0	944,8073	695,0231	0,4459125	0,5690249	436,4388	2,994505	0	2	946	692						StimuliFarbe_gelb_blau.png	0	880	547	72	111	876	575	466	0	Content		874	581	2784135	3683922179
2801	09:37:08.390	00:00:02.800	168	945,662	677,3322	0,626904	0,5075644	431,4807	3,107869	0	948,3454	695,3809	0,4460028	0,5682806	436,5294	3,009715	0	2	947	686						StimuliFarbe_gelb_blau.png	0	880	547	72	111	876	575	466	0	Content		875	575	2800762	3683938806
2817	09:37:08.406	00:00:02.817	169	956,9371	693,2466	0,6269821	0,5067919	431,5429	3,129304	0	946,5212	690,9429	0,4461479	0,5678686	436,5376	3,059489	0	2	952	692						StimuliFarbe_gelb_blau.png	0	880	547	72	111	876	575	466	0	Content		880	581	2817388	3683955432
2834	09:37:08.423	00:00:02.834	170	944,2542	669,1124	0,6269737	0,5066801	431,3624	3,094228	0	952,4836	682,8107	0,4462445	0,5677538	436,6148	3,10999	0	2	948	676						StimuliFarbe_gelb_blau.png	0	880	547	72	111	876	575	466	0	Content		876	565	2834011	3683972055
2851	09:37:08.440	00:00:02.850	171	947,701	673,7004	0,6268864	0,506664	431,5887	3,153154	0	949,4348	687,9021	0,4462016	0,5675956	436,7345	3,080976	0	2	949	681						StimuliFarbe_gelb_blau.png	0	880	547	72	111	876	575	466	0	Content		877	570	2850760	3683988804
2867	09:37:08.456	00:00:02.867	172	943,9985	671,2667	0,626833	0,5065542	431,6213	3,176691	0	948,9805	688,4577	0,4460641	0,567443	436,8007	3,092481	0	2	946	680						StimuliFarbe_gelb_blau.png	0	880	547	72	111	876	575	466	0	Content		874	569	2867387	3684005431
2884	09:37:08.473	00:00:02.884	173	945,3563	681,9941	0,6265896	0,5061462	431,4362	3,185014	0	954,7219	692,5362	0,4458385	0,5672492	436,8726	3,104288	0	2	950	687						StimuliFarbe_gelb_blau.png	0	880	547	72	111	876	575	466	0	Content		878	576	2884010	3684022054
2901	09:37:08.490	00:00:02.900	174	964,8092	704,8414	0,6237331	0,5072798	444,623	3,222732	0	933,2146	718,3459	0,4463167	0,5679804	436,6906	3,13533	0	3	949	712						StimuliFarbe_gelb_blau.png	0	880	547	72	111	792	702	716	0	Content		877	601	2900638	3684038682
2917	09:37:08.506	00:00:02.917	175	869,1723	794,0751	0,6263249	0,5080951	431,1179	3,158272	0	881,5886	806,4353	0,4474878	0,5688023	436,8077	3,146268	0	3	875	800						StimuliFarbe_gelb_blau.png	0	880	547	72	111	792	702	716	0	Content		803	689	2917385	3684055429
2934	09:37:08.523	00:00:02.934	176	872,3908	801,2958	0,6262643	0,5073439	431,9119	3,194489	0	871,644	807,7231	0,4469452	0,5685763	437,1608	3,174429	0	3	872	805						StimuliFarbe_gelb_blau.png	0	880	547	72	111	792	702	716	0	Content		800	694	2934015	3684072059
2951	09:37:08.540	00:00:02.950	177	874,1812	792,9882	0,6262419	0,5071061	432,0199	3,190917	0	864,8524	818,6229	0,4466023	0,5683244	437,2314	3,183901	0	3	870	806						StimuliFarbe_gelb_blau.png	0	880	547	72	111	792	702	716	0	Content		798	695	2950639	3684088683
2967	09:37:08.556	00:00:02.967	178	876,8848	805,683	0,6262577	0,5069228	432,1628	3,259075	0	875,8064	820,9963	0,4464408	0,5686415	437,1617	3,210857	0	3	876	813						StimuliFarbe_gelb_blau.png	0	880	547	72	111	792	702	716	0	Content		804	702	2967283	3684105327
2984	09:37:08.573	00:00:02.984	179	857,8036	823,1273	0,6293576	0,5064471	441,256	3,276758	0	860,5273	787,7612	0,4471052	0,5694901	434,5869	3,057902	0	3	859	805						StimuliFarbe_gelb_blau.png	0	880	547	72	111	792	702	716	0	Content		787	694	2984009	3684122053
3001	09:37:08.590	00:00:03.000	180	838,0963	806,9615	0,6292832	0,5063038	441,2559	3,305998	0	876,3456	810,9268	0,4462534	0,5692349	437,4868	3,150202	0	3	857	809						StimuliFarbe_gelb_blau.png	0	880	547	72	111	792	702	716	0	Content		785	698	3000633	3684138677
3017	09:37:08.606	00:00:03.017	181	873,0334	810,9189	0,6292579	0,5059841	441,2559	3,299504	0	856,9561	827,0466	0,4462814	0,5689113	437,4868	3,161546	0	3	865	819						StimuliFarbe_gelb_blau.png	0	880	547	72	111	792	702	716	0	Content		793	708	3017273	3684155317
3034	09:37:08.623	00:00:03.033	182	872,0207	813,9197	0,6291133	0,5057578	441,2559	3,31561	0	864,646	831,7061	0,4462479	0,568642	437,6876	3,262372	0	3	868	823						StimuliFarbe_gelb_blau.png	0	880	547	72	111	792	702	716	0	Content		796	712	3033880	3684171924
3051	09:37:08.640	00:00:03.050	183	854,3312	819,544	0,6291809	0,5056307	441,2559	3,360819	0	864,5513	826,2649	0,4462185	0,5683674	437,7716	3,245617	0	3	859	823						StimuliFarbe_gelb_blau.png	0	880	547	72	111	792	702	716	0	Content		787	712	3050628	3684188672
3067	09:37:08.656	00:00:03.067	184	856,3566	825,1504	0,6291006	0,5056757	441,2559	3,432949	0	859,8651	822,3414	0,4461377	0,5683538	438,1405	3,235852	0	3	858	824						StimuliFarbe_gelb_blau.png	0	880	547	72	111	792	702	716	0	Content		786	713	3067266	3684205310
3084	09:37:08.673	00:00:03.083	185	834,6514	815,6391	0,625957	0,506142	433,058	3,285277	0	863,569	824,6677	0,4460934	0,5683326	438,3015	3,19824	0	3	849	820						StimuliFarbe_gelb_blau.png	0	880	547	72	111	792	702	716	0	Content		777	709	3083879	3684221923
3101	09:37:08.690	00:00:03.100	186	864,7161	804,0442	0,6261102	0,506464	433,3733	3,259972	0	874,362	817,8816	0,4461779	0,5682765	438,5667	3,304854	0	3	870	811						StimuliFarbe_gelb_blau.png	0	880	547	72	111	792	702	716	0	Content		798	700	3100628	3684238672
3117	09:37:08.706	00:00:03.117	187	851,4691	820,4677	0,6258897	0,5062053	433,3141	3,254918	0	910,0588	829,7769	0,4448988	0,5681413	442,4944	3,10723	0	3	881	825						StimuliFarbe_gelb_blau.png	0	880	547	72	111	792	702	716	0	Content		809	714	3117267	3684255311
3134	09:37:08.723	00:00:03.133	188	814,0227	815,6427	0,6256231	0,5056546	433,3122	3,430071	0	906,7894	810,5936	0,4449121	0,5678911	442,4944	3,162106	0	3	860	813						StimuliFarbe_gelb_blau.png	0	880	547	72	111	792	702	716	0	Content		788	702	3133876	3684271920
3150	09:37:08.739	00:00:03.150	189	848,6089	812,3104	0,6258418	0,5055763	433,7629	3,294431	0	862,9073	810,2655	0,4459769	0,5673074	438,9474	3,319182	0	3	856	811						StimuliFarbe_gelb_blau.png	0	880	547	72	111	792	702	716	0	Content		784	700	3150500	3684288544
3167	09:37:08.756	00:00:03.167	190	852,6451	810,1321	0,6257727	0,5051252	433,9654	3,295637	0	-1024	-768	-1	-1	-1	-1	4	3	853	810						StimuliFarbe_gelb_blau.png	0	880	547	72	111	792	702	716	0	Content		781	699	3167122	3684305166
3184	09:37:08.773	00:00:03.183	191	831,4102	808,8792	0,6257254	0,5045415	433,9635	3,442787	0	864,9428	828,2229	0,4460473	0,5666916	439,3641	3,378093	0	3	848	819						StimuliFarbe_gelb_blau.png	0	880	547	72	111	792	702	716	0	Content		776	708	3183872	3684321916
3200	09:37:08.789	00:00:03.200	192	823,6013	819,5513	0,6258091	0,5043089	433,9635	3,487309	0	881,3843	820,3607	0,4461814	0,5665096	439,22	3,356072	0	3	852	820						StimuliFarbe_gelb_blau.png	0	880	547	72	111	792	702	716	0	Content		780	709	3200497	3684338541
3217	09:37:08.806	00:00:03.217	193	834,2153	814,5728	0,6259502	0,5045766	434,1887	3,361239	0	898,3948	818,5091	0,4462982	0,5664482	439,22	3,336612	0	3	866	817						StimuliFarbe_gelb_blau.png	0	880	547	72	111	792	702	716	0	Content		794	706	3217120	3684355164
3234	09:37:08.823	00:00:03.233	194	833,614	819,1226	0,6261346	0,5042833	434,1868	3,521396	0	882,2741	837,1517	0,4463342	0,566264	439,22	3,420266	0	3	858	828						StimuliFarbe_gelb_blau.png	0	880	547	72	111	792	702	716	0	Content		786	717	3233868	3684371912
3250	09:37:08.839	00:00:03.250	195	826,6259	817,3182	0,6263813	0,5043817	434,1869	3,505951	0	878,4841	834,7803	0,4465975	0,566277	439,22	3,485419	0	3	853	826						StimuliFarbe_gelb_blau.png	0	880	547	72	111	792	702	716	0	Content		781	715	3250494	3684388538
3267	09:37:08.856	00:00:03.267	196	843,8404	823,3512	0,6265373	0,5045607	434,1869	3,50349	0	884,1751	812,8822	0,4467893	0,5665042	439,3483	3,401939	0	3	864	818						StimuliFarbe_gelb_blau.png	0	880	547	72	111	792	702	716	0	Content		792	707	3267114	3684405158
3284	09:37:08.873	00:00:03.283	197	811,5812	813,7994	0,6267582	0,5047207	434,1869	3,549908	0	890,3066	812,5322	0,4471089	0,5662889	439,3483	3,479721	0	3	851	813						StimuliFarbe_gelb_blau.png	0	880	547	72	111	792	702	716	0	Content		779	702	3283741	3684421785
3300	09:37:08.889	00:00:03.300	198	821,0877	817,4857	0,6272274	0,5048764	434,187	3,573048	0	873,959	821,573	0,4473249	0,5662438	439,3483	3,507217	0	3	848	820						StimuliFarbe_gelb_blau.png	0	880	547	72	111	792	702	716	0	Content		776	709	3300488	3684438532
3317	09:37:08.906	00:00:03.317	199	839,3586	811,8891	0,6277332	0,5051589	434,2929	3,463352	0	879,08	813,4327	0,4477112	0,5661815	439,4062	3,482396	0	3	859	813						StimuliFarbe_gelb_blau.png	0	880	547	72	111	792	702	716	0	Content		787	702	3317113	3684455157
3334	09:37:08.923	00:00:03.333	200	836,9207	825,402	0,6281012	0,5047653	434,2912	3,538812	0	881,3543	813,6367	0,4480852	0,5658914	439,4062	3,484617	0	3	859	820						StimuliFarbe_gelb_blau.png	0	880	547	72	111	792	702	716	0	Content		787	709	3333737	3684471781
3350	09:37:08.939	00:00:03.350	201	857,1225	804,798	0,6327409	0,5044661	445,9824	3,757403	0	886,9374	819,141	0,4483654	0,5656155	439,2367	3,554875	0	3	872	812						StimuliFarbe_gelb_blau.png	0	880	547	72	111	792	702	716	0	Content		800	701	3350361	3684488405
3367	09:37:08.956	00:00:03.367	202	865,2685	810,288	0,6329976	0,5042125	445,983	3,673824	0	888,8257	813,7711	0,448501	0,5652521	439,3255	3,43197	0	3	877	812						StimuliFarbe_gelb_blau.png	0	880	547	72	111	792	702	716	0	Content		805	701	3367111	3684505155
3384	09:37:08.973	00:00:03.383	203	849,3076	822,3838	0,6334266	0,5039889	445,983	3,693558	0	885,1457	825,5	0,44891	0,5649743	439,0344	3,521763	0	3	867	824						StimuliFarbe_gelb_blau.png	0	880	547	72	111	792	702	716	0	Content		795	713	3383735	3684521779
3400	09:37:08.989	00:00:03.400	204	849,2752	828,5582	0,6339572	0,503794	445,9831	3,74681	0	868,6094	837,0657	0,4491436	0,5647747	439,0344	3,539646	0	3	859	833						StimuliFarbe_gelb_blau.png	0	880	547	72	111	792	702	716	0	Content		787	722	3400357	3684538401
3417	09:37:09.006	00:00:03.416	205	853,2886	815,1328	0,6342129	0,5038828	445,9831	3,748138	0	887,0586	829,5806	0,4494562	0,5647551	438,9046	3,56896	0	3	870	822						StimuliFarbe_gelb_blau.png	0	880	547	72	111	792	702	716	0	Content		798	711	3416984	3684555028
3434	09:37:09.023	00:00:03.433	206	840,7168	819,339	0,6344429	0,5042433	445,9831	3,777378	0	886,0496	824,6096	0,4496854	0,5651069	438,5992	3,56428	0	3	863	822						StimuliFarbe_gelb_blau.png	0	880	547	72	111	792	702	716	0	Content		791	711	3433731	3684571775
3450	09:37:09.039	00:00:03.450	207	872,0842	806,6082	0,6373281	0,5044843	453,4809	3,879997	0	885,519	810,9014	0,4498749	0,5654376	438,5981	3,59603	0	3	879	809						StimuliFarbe_gelb_blau.png	0	880	547	72	111	792	702	716	0	Content		807	698	3450358	3684588402
3467	09:37:09.056	00:00:03.466	208	851,1714	814,6544	0,6374113	0,5044686	453,4814	3,845249	0	-1024	-768	-1	-1	-1	-1	4	3	851	815						StimuliFarbe_gelb_blau.png	0	880	547	72	111	792	702	716	0	Content		779	704	3466982	3684605026
3484	09:37:09.073	00:00:03.483	209	852,9626	812,1312	0,6373994	0,504267	453,4814	3,91434	0	882,0205	813,9177	0,449774	0,565149	438,5912	3,648198	0	3	867	813						StimuliFarbe_gelb_blau.png	0	880	547	72	111	792	702	716	0	Content		795	702	3483607	3684621651
3500	09:37:09.089	00:00:03.500	210	859,9932	805,2717	0,6366962	0,50433	451,6021	3,901628	0	888,1041	816,6359	0,4497431	0,5651116	438,5778	3,641654	0	3	874	811						StimuliFarbe_gelb_blau.png	0	880	547	72	111	792	702	716	0	Content		802	700	3500353	3684638397
3517	09:37:09.106	00:00:03.516	211	820,9529	812,4528	0,6299375	0,5045632	432,9952	3,711011	0	891,3249	830,5782	0,450101	0,564689	440,0235	3,504668	0	3	856	822						StimuliFarbe_gelb_blau.png	0	880	547	72	111	792	702	716	0	Content		784	711	3516980	3684655024
3534	09:37:09.123	00:00:03.533	212	876,3474	810,3666	0,6368232	0,5043762	451,6026	3,856805	0	887,2341	815,9215	0,4497408	0,5648871	438,5053	3,681235	0	3	882	813						StimuliFarbe_gelb_blau.png	0	880	547	72	111	792	702	716	0	Content		810	702	3533604	3684671648
3550	09:37:09.139	00:00:03.550	213	856,7355	808,5353	0,6371035	0,504471	451,8112	3,965482	0	884,111	826,6165	0,4498655	0,564926	438,3595	3,674834	0	3	870	818						StimuliFarbe_gelb_blau.png	0	880	547	72	111	792	702	716	0	Content		798	707	3550227	3684688271
3567	09:37:09.156	00:00:03.566	214	851,836	811,8715	0,6371771	0,5042317	451,8117	3,960002	0	873,5475	813,2699	0,4498426	0,5648807	438,2408	3,607428	0	3	863	813						StimuliFarbe_gelb_blau.png	0	880	547	72	111	792	702	716	0	Content		791	702	3566978	3684705022
3584	09:37:09.173	00:00:03.583	215	883,8368	802,45	0,6370345	0,5041243	451,8117	3,839016	0	-1024	-768	-1	-1	-1	-1	4	3	884	802						StimuliFarbe_gelb_blau.png	0	880	547	72	111	792	702	716	0	Content		812	691	3583602	3684721646
3600	09:37:09.189	00:00:03.600	216	855,9955	815,2908	0,6299289	0,5044441	432,7486	3,757452	0	905,1663	809,8229	0,4494942	0,5650948	438,4051	3,692528	0	3	881	813						StimuliFarbe_gelb_blau.png	0	880	547	72	111	792	702	716	0	Content		809	702	3600230	3684738274
3617	09:37:09.206	00:00:03.616	217	969,1782	792,8411	0,6271682	0,5044003	432,7468	3,815799	0	1065,493	795,101	0,447865	0,5644389	438,4051	3,668808	0	4	1017	794						StimuliFarbe_gelb_blau.png	0	880	547	72	111	1199	611	117	0	Content		945	683	3616857	3684754901
3634	09:37:09.223	00:00:03.633	218	1173,811	748,4639	0,6256347	0,5047358	433,4766	3,740738	0	1259,324	758,6146	0,4467768	0,5642214	440,2773	3,754607	0	4	1217	754						StimuliFarbe_gelb_blau.png	0	880	547	72	111	1199	611	117	0	Content		1145	643	3633598	3684771642
3650	09:37:09.239	00:00:03.650	219	1239,934	720,8526	0,6252009	0,5045706	433,9695	3,709215	0	1310,213	738,5974	0,4454855	0,5643152	437,5713	3,70444	0	4	1275	730						StimuliFarbe_gelb_blau.png	0	880	547	72	111	1199	611	117	0	Content		1203	619	3650232	3684788276
3667	09:37:09.256	00:00:03.666	220	1234,584	709,2261	0,6253433	0,5047251	434,1024	3,780167	0	1307,702	709,3417	0,4453776	0,5645604	437,5713	3,767924	0	4	1271	709						StimuliFarbe_gelb_blau.png	0	880	547	72	111	1199	611	117	0	Content		1199	598	3666848	3684804892
3683	09:37:09.272	00:00:03.683	221	1239,476	695,1308	0,6253143	0,5053211	433,8949	3,761099	0	1307,856	713,225	0,4451483	0,5651549	437,5713	3,728211	0	4	1274	704						StimuliFarbe_gelb_blau.png	0	880	547	72	111	1199	611	117	0	Content		1202	593	3683473	3684821517
3700	09:37:09.289	00:00:03.700	222	1233,123	713,3647	0,6254305	0,5051867	433,893	3,84348	0	-1024	-768	-1	-1	-1	-1	4	4	1233	713						StimuliFarbe_gelb_blau.png	0	880	547	72	111	1199	611	117	0	Content		1161	602	3700227	3684838271
3717	09:37:09.306	00:00:03.716	223	1244,345	714,9529	0,625394	0,50584	433,9288	3,781104	0	1301,608	728,5809	0,4449813	0,5656915	437,5713	3,873288	0	4	1273	722						StimuliFarbe_gelb_blau.png	0	880	547	72	111	1199	611	117	0	Content		1201	611	3716849	3684854893
3733	09:37:09.322	00:00:03.733	224	-1024	-768	-1	-1	-1	-1	4	-1024	-768	-1	-1	-1	-1	4		0	0						StimuliFarbe_gelb_blau.png	0	880	547	72	111				0	Content		-72	-111	3733475	3684871519
3750	09:37:09.339	00:00:03.750	225	-1024	-768	-1	-1	-1	-1	4	-1024	-768	-1	-1	-1	-1	4		0	0						StimuliFarbe_gelb_blau.png	0	880	547	72	111				0	Content		-72	-111	3750155	3684888199
3767	09:37:09.356	00:00:03.766	226	-1024	-768	-1	-1	-1	-1	4	-1024	-768	-1	-1	-1	-1	4		0	0						StimuliFarbe_gelb_blau.png	0	880	547	72	111				0	Content		-72	-111	3766823	3684904867
3783	09:37:09.372	00:00:03.783	227	-1024	-768	-1	-1	-1	-1	4	-1024	-768	-1	-1	-1	-1	4		0	0						StimuliFarbe_gelb_blau.png	0	880	547	72	111				0	Content		-72	-111	3783459	3684921503
3800	09:37:09.389	00:00:03.800	228	-1024	-768	-1	-1	-1	-1	4	-1024	-768	-1	-1	-1	-1	4		0	0						StimuliFarbe_gelb_blau.png	0	880	547	72	111				0	Content		-72	-111	3800127	3684938171
3817	09:37:09.406	00:00:03.816	229	-1024	-768	-1	-1	-1	-1	4	-1024	-768	-1	-1	-1	-1	4		0	0						StimuliFarbe_gelb_blau.png	0	880	547	72	111				0	Content		-72	-111	3816791	3684954835
3833	09:37:09.422	00:00:03.833	230	-1024	-768	-1	-1	-1	-1	4	-1024	-768	-1	-1	-1	-1	4		0	0						StimuliFarbe_gelb_blau.png	0	880	547	72	111				0	Content		-72	-111	3833458	3684971502
3850	09:37:09.439	00:00:03.850	231	-1024	-768	-1	-1	-1	-1	4	-1024	-768	-1	-1	-1	-1	4		0	0						StimuliFarbe_gelb_blau.png	0	880	547	72	111				0	Content		-72	-111	3850079	3684988123
3867	09:37:09.456	00:00:03.866	232	-1024	-768	-1	-1	-1	-1	4	-1024	-768	-1	-1	-1	-1	4		0	0						StimuliFarbe_gelb_blau.png	0	880	547	72	111				0	Content		-72	-111	3866747	3685004791
3883	09:37:09.472	00:00:03.883	233	-1024	-768	-1	-1	-1	-1	4	-1024	-768	-1	-1	-1	-1	4		0	0						StimuliFarbe_gelb_blau.png	0	880	547	72	111				0	Content		-72	-111	3883410	3685021454
3900	09:37:09.489	00:00:03.900	234	-1024	-768	-1	-1	-1	-1	4	-1024	-768	-1	-1	-1	-1	4		0	0						StimuliFarbe_gelb_blau.png	0	880	547	72	111				0	Content		-72	-111	3900077	3685038121
3917	09:37:09.506	00:00:03.916	235	-1024	-768	-1	-1	-1	-1	4	-1024	-768	-1	-1	-1	-1	4		0	0						StimuliFarbe_gelb_blau.png	0	880	547	72	111				0	Content		-72	-111	3916700	3685054744
3933	09:37:09.522	00:00:03.933	236	-1024	-768	-1	-1	-1	-1	4	-1024	-768	-1	-1	-1	-1	4		0	0						StimuliFarbe_gelb_blau.png	0	880	547	72	111				0	Content		-72	-111	3933368	3685071412
3950	09:37:09.539	00:00:03.950	237	-1024	-768	-1	-1	-1	-1	4	-1024	-768	-1	-1	-1	-1	4		0	0						StimuliFarbe_gelb_blau.png	0	880	547	72	111				0	Content		-72	-111	3950030	3685088074
3967	09:37:09.556	00:00:03.966	238	-1024	-768	-1	-1	-1	-1	4	-1024	-768	-1	-1	-1	-1	4		0	0						StimuliFarbe_gelb_blau.png	0	880	547	72	111				0	Content		-72	-111	3966698	3685104742
3983	09:37:09.572	00:00:03.983	239	-1024	-768	-1	-1	-1	-1	4	-1024	-768	-1	-1	-1	-1	4		0	0						StimuliFarbe_gelb_blau.png	0	880	547	72	111				0	Content		-72	-111	3983325	3685121369
4000	09:37:09.589	00:00:03.999	240	-1024	-768	-1	-1	-1	-1	4	-1024	-768	-1	-1	-1	-1	4		0	0						StimuliFarbe_gelb_blau.png	0	880	547	72	111				0	Content		-72	-111	3999992	3685138036
4017	09:37:09.606	00:00:04.016	241	-1024	-768	-1	-1	-1	-1	4	-1024	-768	-1	-1	-1	-1	4		0	0						StimuliFarbe_gelb_blau.png	0	880	547	72	111				0	Content		-72	-111	4016655	3685154699
4033	09:37:09.622	00:00:04.033	242	-1024	-768	-1	-1	-1	-1	4	-1024	-768	-1	-1	-1	-1	4		0	0						StimuliFarbe_gelb_blau.png	0	880	547	72	111				0	Content		-72	-111	4033323	3685171367
4050	09:37:09.639	00:00:04.049	243	-1024	-768	-1	-1	-1	-1	4	-1024	-768	-1	-1	-1	-1	4		0	0						StimuliFarbe_gelb_blau.png	0	880	547	72	111				0	Content		-72	-111	4049948	3685187992
4067	09:37:09.656	00:00:04.066	244	-1024	-768	-1	-1	-1	-1	4	-1024	-768	-1	-1	-1	-1	4		0	0						StimuliFarbe_gelb_blau.png	0	880	547	72	111				0	Content		-72	-111	4066615	3685204659
4083	09:37:09.672	00:00:04.083	245	-1024	-768	-1	-1	-1	-1	4	-1024	-768	-1	-1	-1	-1	4		0	0						StimuliFarbe_gelb_blau.png	0	880	547	72	111				0	Content		-72	-111	4083275	3685221319
4100	09:37:09.689	00:00:04.099	246	-1024	-768	-1	-1	-1	-1	4	-1024	-768	-1	-1	-1	-1	4		0	0						StimuliFarbe_gelb_blau.png	0	880	547	72	111				0	Content		-72	-111	4099943	3685237987
4117	09:37:09.706	00:00:04.116	247	-1024	-768	-1	-1	-1	-1	4	-1024	-768	-1	-1	-1	-1	4		0	0						StimuliFarbe_gelb_blau.png	0	880	547	72	111				0	Content		-72	-111	4116563	3685254607
4133	09:37:09.722	00:00:04.133	248	-1024	-768	-1	-1	-1	-1	4	-1024	-768	-1	-1	-1	-1	4		0	0						StimuliFarbe_gelb_blau.png	0	880	547	72	111				0	Content		-72	-111	4133231	3685271275
4150	09:37:09.739	00:00:04.149	249	-1024	-768	-1	-1	-1	-1	4	-1024	-768	-1	-1	-1	-1	4		0	0						StimuliFarbe_gelb_blau.png	0	880	547	72	111				0	Content		-72	-111	4149857	3685287901
4167	09:37:09.756	00:00:04.166	250	-1024	-768	-1	-1	-1	-1	4	-1024	-768	-1	-1	-1	-1	4		0	0						StimuliFarbe_gelb_blau.png	0	880	547	72	111				0	Content		-72	-111	4166525	3685304569
4183	09:37:09.772	00:00:04.183	251	-1024	-768	-1	-1	-1	-1	4	1010,692	777,5349	0,4505613	0,5673442	408,2244	3,115002	0	5	1011	778						StimuliFarbe_gelb_blau.png	0	880	547	72	111	1366	640	50	0	Content		939	667	4183106	3685321150
4200	09:37:09.789	00:00:04.199	252	1455,945	696,5394	0,6164184	0,5003614	434,9328	4,005108	0	-1024	-768	-1	-1	-1	-1	4	5	1456	697						StimuliFarbe_gelb_blau.png	0	880	547	72	111	1366	640	50	0	Content		1384	586	4199857	3685337901
4216	09:37:09.805	00:00:04.216	253	-1024	-768	-1	-1	-1	-1	4	1438,077	750,699	0,4525399	0,5698534	404,0454	3,830502	0	5	1438	751						StimuliFarbe_gelb_blau.png	0	880	547	72	111	1366	640	50	0	Content		1366	640	4216482	3685354526
4233	09:37:09.822	00:00:04.233	254	-1024	-768	-1	-1	-1	-1	4	-1024	-768	-1	-1	-1	-1	4		0	0						StimuliFarbe_gelb_blau.png	0	880	547	72	111				0	Content		-72	-111	4233105	3685371149
4250	09:37:09.839	00:00:04.249	255	-1024	-768	-1	-1	-1	-1	4	-1024	-768	-1	-1	-1	-1	4		0	0						StimuliFarbe_gelb_blau.png	0	880	547	72	111				0	Content		-72	-111	4249791	3685387835
4266	09:37:09.855	00:00:04.266	256	-1024	-768	-1	-1	-1	-1	4	-1024	-768	-1	-1	-1	-1	4		0	0						StimuliFarbe_gelb_blau.png	0	880	547	72	111				0	Content		-72	-111	4266459	3685404503
4283	09:37:09.872	00:00:04.283	257	-1024	-768	-1	-1	-1	-1	4	-1024	-768	-1	-1	-1	-1	4		0	0						StimuliFarbe_gelb_blau.png	0	880	547	72	111				0	Content		-72	-111	4283091	3685421135
4300	09:37:09.889	00:00:04.299	258	-1024	-768	-1	-1	-1	-1	4	-1024	-768	-1	-1	-1	-1	4		0	0						StimuliFarbe_gelb_blau.png	0	880	547	72	111				0	Content		-72	-111	4299759	3685437803
4316	09:37:09.905	00:00:04.316	259	-1024	-768	-1	-1	-1	-1	4	-1024	-768	-1	-1	-1	-1	4		0	0						StimuliFarbe_gelb_blau.png	0	880	547	72	111				0	Content		-72	-111	4316344	3685454388
4333	09:37:09.922	00:00:04.333	260	-1024	-768	-1	-1	-1	-1	4	-1024	-768	-1	-1	-1	-1	4		0	0						StimuliFarbe_gelb_blau.png	0	880	547	72	111				0	Content		-72	-111	4333032	3685471076
4350	09:37:09.939	00:00:04.349	261	-1024	-768	-1	-1	-1	-1	4	-1024	-768	-1	-1	-1	-1	4		0	0						StimuliFarbe_gelb_blau.png	0	880	547	72	111				0	Content		-72	-111	4349699	3685487743
4366	09:37:09.955	00:00:04.366	262	-1024	-768	-1	-1	-1	-1	4	1423,366	743,802	0,451964	0,5735501	414,541	3,90408	0	6	1423	744						StimuliFarbe_gelb_blau.png	0	880	547	72	111	1351	633	17	0	Content		1351	633	4366343	3685504387
4383	09:37:09.972	00:00:04.382	263	-1024	-768	-1	-1	-1	-1	4	-1024	-768	-1	-1	-1	-1	4		0	0						StimuliFarbe_gelb_blau.png	0	880	547	72	111				0	Content		-72	-111	4382966	3685521010
4400	09:37:09.989	00:00:04.399	264	-1024	-768	-1	-1	-1	-1	4	-1024	-768	-1	-1	-1	-1	4		0	0						StimuliFarbe_gelb_blau.png	0	880	547	72	111				0	Content		-72	-111	4399652	3685537696
4416	09:37:10.005	00:00:04.416	265	-1024	-768	-1	-1	-1	-1	4	-1024	-768	-1	-1	-1	-1	4		0	0						StimuliFarbe_gelb_blau.png	0	880	547	72	111				0	Content		-72	-111	4416320	3685554364
4433	09:37:10.022	00:00:04.433	266	-1024	-768	-1	-1	-1	-1	4	-1024	-768	-1	-1	-1	-1	4		0	0						StimuliFarbe_gelb_blau.png	0	880	547	72	111				0	Content		-72	-111	4433016	3685571060
4450	09:37:10.039	00:00:04.449	267	-1024	-768	-1	-1	-1	-1	4	-1024	-768	-1	-1	-1	-1	4		0	0						StimuliFarbe_gelb_blau.png	0	880	547	72	111				0	Content		-72	-111	4449683	3685587727
4466	09:37:10.055	00:00:04.466	268	-1024	-768	-1	-1	-1	-1	4	-1024	-768	-1	-1	-1	-1	4		0	0						StimuliFarbe_gelb_blau.png	0	880	547	72	111				0	Content		-72	-111	4466336	3685604380
4483	09:37:10.072	00:00:04.482	269	-1024	-768	-1	-1	-1	-1	4	-1024	-768	-1	-1	-1	-1	4		0	0						StimuliFarbe_gelb_blau.png	0	880	547	72	111				0	Content		-72	-111	4482960	3685621004
4500	09:37:10.089	00:00:04.499	270	-1024	-768	-1	-1	-1	-1	4	-1024	-768	-1	-1	-1	-1	4		0	0						StimuliFarbe_gelb_blau.png	0	880	547	72	111				0	Content		-72	-111	4499628	3685637672
4516	09:37:10.105	00:00:04.516	271	-1024	-768	-1	-1	-1	-1	4	-1024	-768	-1	-1	-1	-1	4		0	0						StimuliFarbe_gelb_blau.png	0	880	547	72	111				0	Content		-72	-111	4516292	3685654336
4533	09:37:10.122	00:00:04.532	272	-1024	-768	-1	-1	-1	-1	4	-1024	-768	-1	-1	-1	-1	4		0	0						StimuliFarbe_gelb_blau.png	0	880	547	72	111				0	Content		-72	-111	4532960	3685671004
4550	09:37:10.139	00:00:04.549	273	-1024	-768	-1	-1	-1	-1	4	-1024	-768	-1	-1	-1	-1	4		0	0						StimuliFarbe_gelb_blau.png	0	880	547	72	111				0	Content		-72	-111	4549584	3685687628
4566	09:37:10.155	00:00:04.566	274	-1024	-768	-1	-1	-1	-1	4	-1024	-768	-1	-1	-1	-1	4		0	0						StimuliFarbe_gelb_blau.png	0	880	547	72	111				0	Content		-72	-111	4566251	3685704295
4583	09:37:10.172	00:00:04.582	275	-1024	-768	-1	-1	-1	-1	4	-1024	-768	-1	-1	-1	-1	4		0	0						StimuliFarbe_gelb_blau.png	0	880	547	72	111				0	Content		-72	-111	4582952	3685720996
4600	09:37:10.189	00:00:04.599	276	-1024	-768	-1	-1	-1	-1	4	-1024	-768	-1	-1	-1	-1	4		0	0						StimuliFarbe_gelb_blau.png	0	880	547	72	111				0	Content		-72	-111	4599574	3685737618
4616	09:37:10.205	00:00:04.616	277	-1024	-768	-1	-1	-1	-1	4	-1024	-768	-1	-1	-1	-1	4		0	0						StimuliFarbe_gelb_blau.png	0	880	547	72	111				0	Content		-72	-111	4616210	3685754254
4633	09:37:10.222	00:00:04.632	278	-1024	-768	-1	-1	-1	-1	4	-1024	-768	-1	-1	-1	-1	4		0	0						StimuliFarbe_gelb_blau.png	0	880	547	72	111				0	Content		-72	-111	4632821	3685770865
4650	09:37:10.239	00:00:04.649	279	-1024	-768	-1	-1	-1	-1	4	-1024	-768	-1	-1	-1	-1	4		0	0						StimuliFarbe_gelb_blau.png	0	880	547	72	111				0	Content		-72	-111	4649579	3685787623
4666	09:37:10.255	00:00:04.666	280	-1024	-768	-1	-1	-1	-1	4	-1024	-768	-1	-1	-1	-1	4		0	0						StimuliFarbe_gelb_blau.png	0	880	547	72	111				0	Content		-72	-111	4666196	3685804240
4683	09:37:10.272	00:00:04.682	281	-1024	-768	-1	-1	-1	-1	4	-1024	-768	-1	-1	-1	-1	4		0	0						StimuliFarbe_gelb_blau.png	0	880	547	72	111				0	Content		-72	-111	4682817	3685820861
4699	09:37:10.288	00:00:04.699	282	-1024	-768	-1	-1	-1	-1	4	-1024	-768	-1	-1	-1	-1	4		0	0						StimuliFarbe_gelb_blau.png	0	880	547	72	111				0	Content		-72	-111	4699438	3685837482
4716	09:37:10.305	00:00:04.716	283	-1024	-768	-1	-1	-1	-1	4	-1024	-768	-1	-1	-1	-1	4		0	0						StimuliFarbe_gelb_blau.png	0	880	547	72	111				0	Content		-72	-111	4716186	3685854230
4733	09:37:10.322	00:00:04.732	284	-1024	-768	-1	-1	-1	-1	4	-1024	-768	-1	-1	-1	-1	4		0	0						StimuliFarbe_gelb_blau.png	0	880	547	72	111				0	Content		-72	-111	4732810	3685870854
4749	09:37:10.338	00:00:04.749	285	-1024	-768	-1	-1	-1	-1	4	-1024	-768	-1	-1	-1	-1	4		0	0						StimuliFarbe_gelb_blau.png	0	880	547	72	111				0	Content		-72	-111	4749433	3685887477
4766	09:37:10.355	00:00:04.766	286	-1024	-768	-1	-1	-1	-1	4	-1024	-768	-1	-1	-1	-1	4		0	0						StimuliFarbe_gelb_blau.png	0	880	547	72	111				0	Content		-72	-111	4766055	3685904099
4783	09:37:10.372	00:00:04.782	287	-1024	-768	-1	-1	-1	-1	4	-1024	-768	-1	-1	-1	-1	4		0	0						StimuliFarbe_gelb_blau.png	0	880	547	72	111				0	Content		-72	-111	4782741	3685920785
4799	09:37:10.388	00:00:04.799	288	-1024	-768	-1	-1	-1	-1	4	-1024	-768	-1	-1	-1	-1	4		0	0						StimuliFarbe_gelb_blau.png	0	880	547	72	111				0	Content		-72	-111	4799408	3685937452
4816	09:37:10.405	00:00:04.816	289	-1024	-768	-1	-1	-1	-1	4	-1024	-768	-1	-1	-1	-1	4		0	0						StimuliFarbe_gelb_blau.png	0	880	547	72	111				0	Content		-72	-111	4816076	3685954120
4833	09:37:10.422	00:00:04.832	290	-1024	-768	-1	-1	-1	-1	4	-1024	-768	-1	-1	-1	-1	4		0	0						StimuliFarbe_gelb_blau.png	0	880	547	72	111				0	Content		-72	-111	4832858	3685970902
4849	09:37:10.438	00:00:04.849	291	-1024	-768	-1	-1	-1	-1	4	-1024	-768	-1	-1	-1	-1	4		0	0						StimuliFarbe_gelb_blau.png	0	880	547	72	111				0	Content		-72	-111	4849468	3685987512
4866	09:37:10.455	00:00:04.866	292	-1024	-768	-1	-1	-1	-1	4	-1024	-768	-1	-1	-1	-1	4		0	0						StimuliFarbe_gelb_blau.png	0	880	547	72	111				0	Content		-72	-111	4866136	3686004180
4883	09:37:10.472	00:00:04.883	293	-1024	-768	-1	-1	-1	-1	4	-1024	-768	-1	-1	-1	-1	4		0	0						StimuliFarbe_gelb_blau.png	0	880	547	72	111				0	Content		-72	-111	4883031	3686021075
4900	09:37:10.489	00:00:04.899	294	-1024	-768	-1	-1	-1	-1	4	-1024	-768	-1	-1	-1	-1	4		0	0						StimuliFarbe_gelb_blau.png	0	880	547	72	111				0	Content		-72	-111	4899699	3686037743
4917	09:37:10.506	00:00:04.916	295	-1024	-768	-1	-1	-1	-1	4	-1024	-768	-1	-1	-1	-1	4		0	0						StimuliFarbe_gelb_blau.png	0	880	547	72	111				0	Content		-72	-111	4916649	3686054693
4933	09:37:10.522	00:00:04.933	296	-1024	-768	-1	-1	-1	-1	4	-1024	-768	-1	-1	-1	-1	4		0	0						StimuliFarbe_gelb_blau.png	0	880	547	72	111				0	Content		-72	-111	4933317	3686071361
4950	09:37:10.539	00:00:04.949	297	-1024	-768	-1	-1	-1	-1	4	-1024	-768	-1	-1	-1	-1	4		0	0						StimuliFarbe_gelb_blau.png	0	880	547	72	111				0	Content		-72	-111	4949985	3686088029
4967	09:37:10.556	00:00:04.967	298	-1024	-768	-1	-1	-1	-1	4	-1024	-768	-1	-1	-1	-1	4		0	0						StimuliFarbe_gelb_blau.png	0	880	547	72	111				0	Content		-72	-111	4967297	3686105341
4985	09:37:10.574	00:00:04.984	299	-1024	-768	-1	-1	-1	-1	4	-1024	-768	-1	-1	-1	-1	4		0	0						StimuliFarbe_gelb_blau.png	0	880	547	72	111				0	Content		-72	-111	4984547	3686122591
4999	09:37:10.588	00:00:04.999	300	-1024	-768	-1	-1	-1	-1	4	-1024	-768	-1	-1	-1	-1	4		0	0						StimuliFarbe_gelb_blau.png	0	880	547	72	111				0	Content		-72	-111	4999309	3686137353
5016	09:37:10.605	00:00:05.015	301	-1024	-768	-1	-1	-1	-1	4	-1024	-768	-1	-1	-1	-1	4		0	0						StimuliFarbe_gelb_blau.png	0	880	547	72	111				0	Content		-72	-111	5015991	3686154035
5033	09:37:10.622	00:00:05.032	302	-1024	-768	-1	-1	-1	-1	4	-1024	-768	-1	-1	-1	-1	4		0	0						StimuliFarbe_gelb_blau.png	0	880	547	72	111				0	Content		-72	-111	5032659	3686170703
5049	09:37:10.638	00:00:05.049	303	-1024	-768	-1	-1	-1	-1	4	-1024	-768	-1	-1	-1	-1	4		0	0						StimuliFarbe_gelb_blau.png	0	880	547	72	111				0	Content		-72	-111	5049320	3686187364
5066	09:37:10.655	00:00:05.065	304	-1024	-768	-1	-1	-1	-1	4	-1024	-768	-1	-1	-1	-1	4		0	0						StimuliFarbe_gelb_blau.png	0	880	547	72	111				0	Content		-72	-111	5065988	3686204032
5083	09:37:10.672	00:00:05.082	305	-1024	-768	-1	-1	-1	-1	4	-1024	-768	-1	-1	-1	-1	4		0	0						StimuliFarbe_gelb_blau.png	0	880	547	72	111				0	Content		-72	-111	5082632	3686220676
5099	09:37:10.688	00:00:05.099	306	-1024	-768	-1	-1	-1	-1	4	-1024	-768	-1	-1	-1	-1	4		0	0						StimuliFarbe_gelb_blau.png	0	880	547	72	111				0	Content		-72	-111	5099300	3686237344
5116	09:37:10.705	00:00:05.115	307	-1024	-768	-1	-1	-1	-1	4	-1024	-768	-1	-1	-1	-1	4		0	0						StimuliFarbe_gelb_blau.png	0	880	547	72	111				0	Content		-72	-111	5115968	3686254012
5133	09:37:10.722	00:00:05.132	308	-1024	-768	-1	-1	-1	-1	4	-1024	-768	-1	-1	-1	-1	4		0	0						StimuliFarbe_gelb_blau.png	0	880	547	72	111				0	Content		-72	-111	5132543	3686270587
5149	09:37:10.738	00:00:05.149	309	-1024	-768	-1	-1	-1	-1	4	-1024	-768	-1	-1	-1	-1	4		0	0						StimuliFarbe_gelb_blau.png	0	880	547	72	111				0	Content		-72	-111	5149169	3686287213
5166	09:37:10.755	00:00:05.166	310	-1024	-768	-1	-1	-1	-1	4	-1024	-768	-1	-1	-1	-1	4		0	0						StimuliFarbe_gelb_blau.png	0	880	547	72	111				0	Content		-72	-111	5166253	3686304297
5183	09:37:10.772	00:00:05.182	311	-1024	-768	-1	-1	-1	-1	4	-1024	-768	-1	-1	-1	-1	4		0	0						StimuliFarbe_gelb_blau.png	0	880	547	72	111				0	Content		-72	-111	5182921	3686320965
5200	09:37:10.789	00:00:05.199	312	-1024	-768	-1	-1	-1	-1	4	-1024	-768	-1	-1	-1	-1	4		0	0						StimuliFarbe_gelb_blau.png	0	880	547	72	111				0	Content		-72	-111	5199588	3686337632
5217	09:37:10.806	00:00:05.216	313	-1024	-768	-1	-1	-1	-1	4	-1024	-768	-1	-1	-1	-1	4		0	0						StimuliFarbe_gelb_blau.png	0	880	547	72	111				0	Content		-72	-111	5216739	3686354783
5233	09:37:10.822	00:00:05.233	314	-1024	-768	-1	-1	-1	-1	4	-1024	-768	-1	-1	-1	-1	4		0	0						StimuliFarbe_gelb_blau.png	0	880	547	72	111				0	Content		-72	-111	5233407	3686371451
5250	09:37:10.839	00:00:05.250	315	-1024	-768	-1	-1	-1	-1	4	-1024	-768	-1	-1	-1	-1	4		0	0						StimuliFarbe_gelb_blau.png	0	880	547	72	111				0	Content		-72	-111	5250074	3686388118
5268	09:37:10.857	00:00:05.267	316	-1024	-768	-1	-1	-1	-1	4	-1024	-768	-1	-1	-1	-1	4		0	0						StimuliFarbe_gelb_blau.png	0	880	547	72	111				0	Content		-72	-111	5267663	3686405707
5283	09:37:10.872	00:00:05.282	317	-1024	-768	-1	-1	-1	-1	4	-1024	-768	-1	-1	-1	-1	4		0	0						StimuliFarbe_gelb_blau.png	0	880	547	72	111				0	Content		-72	-111	5282536	3686420580
5299	09:37:10.888	00:00:05.299	318	-1024	-768	-1	-1	-1	-1	4	-1024	-768	-1	-1	-1	-1	4		0	0						StimuliFarbe_gelb_blau.png	0	880	547	72	111				0	Content		-72	-111	5299158	3686437202
5316	09:37:10.905	00:00:05.315	319	-1024	-768	-1	-1	-1	-1	4	-1024	-768	-1	-1	-1	-1	4		0	0						StimuliFarbe_gelb_blau.png	0	880	547	72	111				0	Content		-72	-111	5315844	3686453888
5333	09:37:10.922	00:00:05.332	320	-1024	-768	-1	-1	-1	-1	4	-1024	-768	-1	-1	-1	-1	4		0	0						StimuliFarbe_gelb_blau.png	0	880	547	72	111				0	Content		-72	-111	5332512	3686470556
5349	09:37:10.938	00:00:05.349	321	-1024	-768	-1	-1	-1	-1	4	-1024	-768	-1	-1	-1	-1	4		0	0						StimuliFarbe_gelb_blau.png	0	880	547	72	111				0	Content		-72	-111	5349180	3686487224
5366	09:37:10.955	00:00:05.365	322	-1024	-768	-1	-1	-1	-1	4	-1024	-768	-1	-1	-1	-1	4		0	0						StimuliFarbe_gelb_blau.png	0	880	547	72	111				0	Content		-72	-111	5365836	3686503880
5382	09:37:10.971	00:00:05.382	323	-1024	-768	-1	-1	-1	-1	4	-1024	-768	-1	-1	-1	-1	4		0	0						StimuliFarbe_gelb_blau.png	0	880	547	72	111				0	Content		-72	-111	5382405	3686520449
5399	09:37:10.988	00:00:05.399	324	-1024	-768	-1	-1	-1	-1	4	-1024	-768	-1	-1	-1	-1	4		0	0						StimuliFarbe_gelb_blau.png	0	880	547	72	111				0	Content		-72	-111	5399238	3686537282
5416	09:37:11.005	00:00:05.415	325	-1024	-768	-1	-1	-1	-1	4	-1024	-768	-1	-1	-1	-1	4		0	0						StimuliFarbe_gelb_blau.png	0	880	547	72	111				0	Content		-72	-111	5415905	3686553949
5433	09:37:11.022	00:00:05.432	326	-1024	-768	-1	-1	-1	-1	4	-1024	-768	-1	-1	-1	-1	4		0	0						StimuliFarbe_gelb_blau.png	0	880	547	72	111				0	Content		-72	-111	5432573	3686570617
5450	09:37:11.039	00:00:05.449	327	-1024	-768	-1	-1	-1	-1	4	-1024	-768	-1	-1	-1	-1	4		0	0						StimuliFarbe_gelb_blau.png	0	880	547	72	111				0	Content		-72	-111	5449557	3686587601
5466	09:37:11.055	00:00:05.466	328	-1024	-768	-1	-1	-1	-1	4	-1024	-768	-1	-1	-1	-1	4		0	0						StimuliFarbe_gelb_blau.png	0	880	547	72	111				0	Content		-72	-111	5466225	3686604269
5483	09:37:11.072	00:00:05.482	329	-1024	-768	-1	-1	-1	-1	4	-1024	-768	-1	-1	-1	-1	4		0	0						StimuliFarbe_gelb_blau.png	0	880	547	72	111				0	Content		-72	-111	5482892	3686620936
5500	09:37:11.089	00:00:05.500	330	-1024	-768	-1	-1	-1	-1	4	-1024	-768	-1	-1	-1	-1	4		0	0						StimuliFarbe_gelb_blau.png	0	880	547	72	111				0	Content		-72	-111	5500271	3686638315
5518	09:37:11.107	00:00:05.517	331	-1024	-768	-1	-1	-1	-1	4	-1024	-768	-1	-1	-1	-1	4		0	0						StimuliFarbe_gelb_blau.png	0	880	547	72	111				0	Content		-72	-111	5517520	3686655564
5532	09:37:11.121	00:00:05.532	332	-1024	-768	-1	-1	-1	-1	4	-1024	-768	-1	-1	-1	-1	4		0	0						StimuliFarbe_gelb_blau.png	0	880	547	72	111				0	Content		-72	-111	5532267	3686670311
5549	09:37:11.138	00:00:05.548	333	-1024	-768	-1	-1	-1	-1	4	-1024	-768	-1	-1	-1	-1	4		0	0						StimuliFarbe_gelb_blau.png	0	880	547	72	111				0	Content		-72	-111	5548955	3686686999
5566	09:37:11.155	00:00:05.565	334	-1024	-768	-1	-1	-1	-1	4	-1024	-768	-1	-1	-1	-1	4		0	0						StimuliFarbe_gelb_blau.png	0	880	547	72	111				0	Content		-72	-111	5565623	3686703667
5582	09:37:11.171	00:00:05.582	335	-1024	-768	-1	-1	-1	-1	4	-1024	-768	-1	-1	-1	-1	4		0	0						StimuliFarbe_gelb_blau.png	0	880	547	72	111				0	Content		-72	-111	5582265	3686720309
5599	09:37:11.188	00:00:05.598	336	-1024	-768	-1	-1	-1	-1	4	-1024	-768	-1	-1	-1	-1	4		0	0						StimuliFarbe_gelb_blau.png	0	880	547	72	111				0	Content		-72	-111	5598942	3686736986
5616	09:37:11.205	00:00:05.615	337	-1024	-768	-1	-1	-1	-1	4	-1024	-768	-1	-1	-1	-1	4		0	0						StimuliFarbe_gelb_blau.png	0	880	547	72	111				0	Content		-72	-111	5615591	3686753635
5632	09:37:11.221	00:00:05.632	338	-1024	-768	-1	-1	-1	-1	4	-1024	-768	-1	-1	-1	-1	4		0	0						StimuliFarbe_gelb_blau.png	0	880	547	72	111				0	Content		-72	-111	5632259	3686770303
5649	09:37:11.238	00:00:05.648	339	-1024	-768	-1	-1	-1	-1	4	-1024	-768	-1	-1	-1	-1	4		0	0						StimuliFarbe_gelb_blau.png	0	880	547	72	111				0	Content		-72	-111	5648926	3686786970
5666	09:37:11.255	00:00:05.665	340	-1024	-768	-1	-1	-1	-1	4	-1024	-768	-1	-1	-1	-1	4		0	0						StimuliFarbe_gelb_blau.png	0	880	547	72	111				0	Content		-72	-111	5665789	3686803833
5682	09:37:11.271	00:00:05.682	341	-1024	-768	-1	-1	-1	-1	4	-1024	-768	-1	-1	-1	-1	4		0	0						StimuliFarbe_gelb_blau.png	0	880	547	72	111				0	Content		-72	-111	5682457	3686820501
5699	09:37:11.288	00:00:05.699	342	-1024	-768	-1	-1	-1	-1	4	-1024	-768	-1	-1	-1	-1	4		0	0						StimuliFarbe_gelb_blau.png	0	880	547	72	111				0	Content		-72	-111	5699124	3686837168
5716	09:37:11.305	00:00:05.716	343	-1024	-768	-1	-1	-1	-1	4	-1024	-768	-1	-1	-1	-1	4		0	0						StimuliFarbe_gelb_blau.png	0	880	547	72	111				0	Content		-72	-111	5716253	3686854297
5733	09:37:11.322	00:00:05.732	344	-1024	-768	-1	-1	-1	-1	4	-1024	-768	-1	-1	-1	-1	4		0	0						StimuliFarbe_gelb_blau.png	0	880	547	72	111				0	Content		-72	-111	5732921	3686870965
5750	09:37:11.339	00:00:05.750	345	-1024	-768	-1	-1	-1	-1	4	-1024	-768	-1	-1	-1	-1	4		0	0						StimuliFarbe_gelb_blau.png	0	880	547	72	111				0	Content		-72	-111	5750005	3686888049
5767	09:37:11.356	00:00:05.767	346	-1024	-768	-1	-1	-1	-1	4	-1024	-768	-1	-1	-1	-1	4		0	0						StimuliFarbe_gelb_blau.png	0	880	547	72	111				0	Content		-72	-111	5767375	3686905419
5782	09:37:11.371	00:00:05.782	347	-1024	-768	-1	-1	-1	-1	4	-1024	-768	-1	-1	-1	-1	4		0	0						StimuliFarbe_gelb_blau.png	0	880	547	72	111				0	Content		-72	-111	5782123	3686920167
5799	09:37:11.388	00:00:05.798	348	-1024	-768	-1	-1	-1	-1	4	-1024	-768	-1	-1	-1	-1	4		0	0						StimuliFarbe_gelb_blau.png	0	880	547	72	111				0	Content		-72	-111	5798791	3686936835
5815	09:37:11.404	00:00:05.815	349	-1024	-768	-1	-1	-1	-1	4	-1024	-768	-1	-1	-1	-1	4		0	0						StimuliFarbe_gelb_blau.png	0	880	547	72	111				0	Content		-72	-111	5815458	3686953502
5832	09:37:11.421	00:00:05.832	350	-1024	-768	-1	-1	-1	-1	4	-1024	-768	-1	-1	-1	-1	4		0	0						StimuliFarbe_gelb_blau.png	0	880	547	72	111				0	Content		-72	-111	5832126	3686970170
5849	09:37:11.438	00:00:05.848	351	-1024	-768	-1	-1	-1	-1	4	-1024	-768	-1	-1	-1	-1	4		0	0						StimuliFarbe_gelb_blau.png	0	880	547	72	111				0	Content		-72	-111	5848745	3686986789
5866	09:37:11.455	00:00:05.865	352	-1024	-768	-1	-1	-1	-1	4	-1024	-768	-1	-1	-1	-1	4		0	0						StimuliFarbe_gelb_blau.png	0	880	547	72	111				0	Content		-72	-111	5865547	3687003591
5882	09:37:11.471	00:00:05.882	353	-1024	-768	-1	-1	-1	-1	4	-1024	-768	-1	-1	-1	-1	4		0	0						StimuliFarbe_gelb_blau.png	0	880	547	72	111				0	Content		-72	-111	5882116	3687020160
5899	09:37:11.488	00:00:05.898	354	-1024	-768	-1	-1	-1	-1	4	-1024	-768	-1	-1	-1	-1	4		0	0						StimuliFarbe_gelb_blau.png	0	880	547	72	111				0	Content		-72	-111	5898949	3687036993
5916	09:37:11.505	00:00:05.915	355	-1024	-768	-1	-1	-1	-1	4	-1024	-768	-1	-1	-1	-1	4		0	0						StimuliFarbe_gelb_blau.png	0	880	547	72	111				0	Content		-72	-111	5915617	3687053661
5932	09:37:11.521	00:00:05.932	356	-1024	-768	-1	-1	-1	-1	4	-1024	-768	-1	-1	-1	-1	4		0	0						StimuliFarbe_gelb_blau.png	0	880	547	72	111				0	Content		-72	-111	5932284	3687070328
5949	09:37:11.538	00:00:05.949	357	-1024	-768	-1	-1	-1	-1	4	-1024	-768	-1	-1	-1	-1	4		0	0						StimuliFarbe_gelb_blau.png	0	880	547	72	111				0	Content		-72	-111	5949268	3687087312
5966	09:37:11.555	00:00:05.965	358	-1024	-768	-1	-1	-1	-1	4	-1024	-768	-1	-1	-1	-1	4		0	0						StimuliFarbe_gelb_blau.png	0	880	547	72	111				0	Content		-72	-111	5965936	3687103980
5983	09:37:11.572	00:00:05.982	359	-1024	-768	-1	-1	-1	-1	4	-1024	-768	-1	-1	-1	-1	4		0	0						StimuliFarbe_gelb_blau.png	0	880	547	72	111				0	Content		-72	-111	5982603	3687120647
6000	09:37:11.589	00:00:05.999	360	-1024	-768	-1	-1	-1	-1	4	-1024	-768	-1	-1	-1	-1	4		0	0						StimuliFarbe_gelb_blau.png	0	880	547	72	111				0	Content		-72	-111	5999859	3687137903
6017	09:37:11.606	00:00:06.017	361	-1024	-768	-1	-1	-1	-1	4	-1024	-768	-1	-1	-1	-1	4		0	0						StimuliFarbe_gelb_blau.png	0	880	547	72	111				0	Content		-72	-111	6017230	3687155274
6032	09:37:11.621	00:00:06.032	362	-1024	-768	-1	-1	-1	-1	4	-1024	-768	-1	-1	-1	-1	4		0	0						StimuliFarbe_gelb_blau.png	0	880	547	72	111				0	Content		-72	-111	6032015	3687170059
6049	09:37:11.638	00:00:06.048	363	-1024	-768	-1	-1	-1	-1	4	-1024	-768	-1	-1	-1	-1	4		0	0						StimuliFarbe_gelb_blau.png	0	880	547	72	111				0	Content		-72	-111	6048671	3687186715
6065	09:37:11.654	00:00:06.065	364	-1024	-768	-1	-1	-1	-1	4	-1024	-768	-1	-1	-1	-1	4		0	0						StimuliFarbe_gelb_blau.png	0	880	547	72	111				0	Content		-72	-111	6065339	3687203383
6082	09:37:11.671	00:00:06.082	365	-1024	-768	-1	-1	-1	-1	4	-1024	-768	-1	-1	-1	-1	4		0	0						StimuliFarbe_gelb_blau.png	0	880	547	72	111				0	Content		-72	-111	6082007	3687220051
6099	09:37:11.688	00:00:06.098	366	-1024	-768	-1	-1	-1	-1	4	-1024	-768	-1	-1	-1	-1	4		0	0						StimuliFarbe_gelb_blau.png	0	880	547	72	111				0	Content		-72	-111	6098642	3687236686
6115	09:37:11.704	00:00:06.115	367	-1024	-768	-1	-1	-1	-1	4	-1024	-768	-1	-1	-1	-1	4		0	0						StimuliFarbe_gelb_blau.png	0	880	547	72	111				0	Content		-72	-111	6115309	3687253353
6132	09:37:11.721	00:00:06.131	368	-1024	-768	-1	-1	-1	-1	4	-1024	-768	-1	-1	-1	-1	4		0	0						StimuliFarbe_gelb_blau.png	0	880	547	72	111				0	Content		-72	-111	6131948	3687269992
6149	09:37:11.738	00:00:06.148	369	-1024	-768	-1	-1	-1	-1	4	-1024	-768	-1	-1	-1	-1	4		0	0						StimuliFarbe_gelb_blau.png	0	880	547	72	111				0	Content		-72	-111	6148616	3687286660
6165	09:37:11.754	00:00:06.165	370	-1024	-768	-1	-1	-1	-1	4	-1024	-768	-1	-1	-1	-1	4		0	0						StimuliFarbe_gelb_blau.png	0	880	547	72	111				0	Content		-72	-111	6165283	3687303327
6182	09:37:11.771	00:00:06.181	371	-1024	-768	-1	-1	-1	-1	4	-1024	-768	-1	-1	-1	-1	4		0	0						StimuliFarbe_gelb_blau.png	0	880	547	72	111				0	Content		-72	-111	6181844	3687319888
6198	09:37:11.787	00:00:06.198	372	-1024	-768	-1	-1	-1	-1	4	-1024	-768	-1	-1	-1	-1	4		0	0						StimuliFarbe_gelb_blau.png	0	880	547	72	111				0	Content		-72	-111	6198466	3687336510
6216	09:37:11.805	00:00:06.215	373	-1024	-768	-1	-1	-1	-1	4	-1024	-768	-1	-1	-1	-1	4		0	0						StimuliFarbe_gelb_blau.png	0	880	547	72	111				0	Content		-72	-111	6215550	3687353594
6232	09:37:11.821	00:00:06.232	374	-1024	-768	-1	-1	-1	-1	4	-1024	-768	-1	-1	-1	-1	4		0	0						StimuliFarbe_gelb_blau.png	0	880	547	72	111				0	Content		-72	-111	6232217	3687370261
6249	09:37:11.838	00:00:06.248	375	-1024	-768	-1	-1	-1	-1	4	-1024	-768	-1	-1	-1	-1	4		0	0						StimuliFarbe_gelb_blau.png	0	880	547	72	111				0	Content		-72	-111	6248885	3687386929
6266	09:37:11.855	00:00:06.266	376	-1024	-768	-1	-1	-1	-1	4	-1024	-768	-1	-1	-1	-1	4		0	0						StimuliFarbe_gelb_blau.png	0	880	547	72	111				0	Content		-72	-111	6266037	3687404081
6283	09:37:11.872	00:00:06.282	377	-1024	-768	-1	-1	-1	-1	4	-1024	-768	-1	-1	-1	-1	4		0	0						StimuliFarbe_gelb_blau.png	0	880	547	72	111				0	Content		-72	-111	6282704	3687420748
6299	09:37:11.888	00:00:06.299	378	-1024	-768	-1	-1	-1	-1	4	-1024	-768	-1	-1	-1	-1	4		0	0						StimuliFarbe_gelb_blau.png	0	880	547	72	111				0	Content		-72	-111	6299372	3687437416
6317	09:37:11.906	00:00:06.316	379	-1024	-768	-1	-1	-1	-1	4	-1024	-768	-1	-1	-1	-1	4		0	0						StimuliFarbe_gelb_blau.png	0	880	547	72	111				0	Content		-72	-111	6316974	3687455018
6332	09:37:11.921	00:00:06.331	380	-1024	-768	-1	-1	-1	-1	4	-1024	-768	-1	-1	-1	-1	4		0	0						StimuliFarbe_gelb_blau.png	0	880	547	72	111				0	Content		-72	-111	6331830	3687469874
6348	09:37:11.937	00:00:06.348	381	-1024	-768	-1	-1	-1	-1	4	-1024	-768	-1	-1	-1	-1	4		0	0						StimuliFarbe_gelb_blau.png	0	880	547	72	111				0	Content		-72	-111	6348457	3687486501
6365	09:37:11.954	00:00:06.365	382	-1024	-768	-1	-1	-1	-1	4	-1024	-768	-1	-1	-1	-1	4		0	0						StimuliFarbe_gelb_blau.png	0	880	547	72	111				0	Content		-72	-111	6365125	3687503169
6380	09:37:11.969																				ImageEnd	16	0	0	StimuliFarbe_gelb_blau.png
6382	09:37:11.971	00:00:06.381	383	-1024	-768	-1	-1	-1	-1	4	-1024	-768	-1	-1	-1	-1	4		0	0						No media	0	1024	768	0	0				0	Content		0	0	6381792	3687519836
6398	09:37:11.987																				ImageStart	8	0	0	Fix_sw.jpg
6398	09:37:11.987	00:00:06.398	384	-1024	-768	-1	-1	-1	-1	4	-1024	-768	-1	-1	-1	-1	4		0	0						Fix_sw.jpg	0	880	547	72	111				0	Content		-72	-111	6398452	3687536496
6415	09:37:12.004	00:00:06.415	385	-1024	-768	-1	-1	-1	-1	4	-1024	-768	-1	-1	-1	-1	4		0	0						Fix_sw.jpg	0	880	547	72	111				0	Content		-72	-111	6415131	3687553175
6432	09:37:12.021	00:00:06.431	386	-1024	-768	-1	-1	-1	-1	4	-1024	-768	-1	-1	-1	-1	4		0	0						Fix_sw.jpg	0	880	547	72	111				0	Content		-72	-111	6431699	3687569743
6449	09:37:12.038	00:00:06.448	387	-1024	-768	-1	-1	-1	-1	4	-1024	-768	-1	-1	-1	-1	4		0	0						Fix_sw.jpg	0	880	547	72	111				0	Content		-72	-111	6448575	3687586619
6465	09:37:12.054	00:00:06.465	388	-1024	-768	-1	-1	-1	-1	4	-1024	-768	-1	-1	-1	-1	4		0	0						Fix_sw.jpg	0	880	547	72	111				0	Content		-72	-111	6465243	3687603287
6482	09:37:12.071	00:00:06.481	389	-1024	-768	-1	-1	-1	-1	4	-1024	-768	-1	-1	-1	-1	4		0	0						Fix_sw.jpg	0	880	547	72	111				0	Content		-72	-111	6481911	3687619955
6499	09:37:12.088	00:00:06.498	390	-1024	-768	-1	-1	-1	-1	4	-1024	-768	-1	-1	-1	-1	4		0	0						Fix_sw.jpg	0	880	547	72	111				0	Content		-72	-111	6498881	3687636925
6516	09:37:12.105	00:00:06.515	391	-1024	-768	-1	-1	-1	-1	4	-1024	-768	-1	-1	-1	-1	4		0	0						Fix_sw.jpg	0	880	547	72	111				0	Content		-72	-111	6515549	3687653593
6532	09:37:12.121	00:00:06.532	392	-1024	-768	-1	-1	-1	-1	4	-1024	-768	-1	-1	-1	-1	4		0	0						Fix_sw.jpg	0	880	547	72	111				0	Content		-72	-111	6532217	3687670261
6550	09:37:12.139	00:00:06.549	393	-1024	-768	-1	-1	-1	-1	4	-1024	-768	-1	-1	-1	-1	4		0	0						Fix_sw.jpg	0	880	547	72	111				0	Content		-72	-111	6549570	3687687614
6567	09:37:12.156	00:00:06.566	394	-1024	-768	-1	-1	-1	-1	4	-1024	-768	-1	-1	-1	-1	4		0	0						Fix_sw.jpg	0	880	547	72	111				0	Content		-72	-111	6566817	3687704861
6582	09:37:12.171	00:00:06.581	395	-1024	-768	-1	-1	-1	-1	4	-1024	-768	-1	-1	-1	-1	4		0	0						Fix_sw.jpg	0	880	547	72	111				0	Content		-72	-111	6581565	3687719609
6598	09:37:12.187	00:00:06.598	396	-1024	-768	-1	-1	-1	-1	4	-1024	-768	-1	-1	-1	-1	4		0	0						Fix_sw.jpg	0	880	547	72	111				0	Content		-72	-111	6598230	3687736274
6615	09:37:12.204	00:00:06.614	397	-1024	-768	-1	-1	-1	-1	4	-1024	-768	-1	-1	-1	-1	4		0	0						Fix_sw.jpg	0	880	547	72	111				0	Content		-72	-111	6614898	3687752942
6632	09:37:12.221	00:00:06.631	398	-1024	-768	-1	-1	-1	-1	4	-1024	-768	-1	-1	-1	-1	4		0	0						Fix_sw.jpg	0	880	547	72	111				0	Content		-72	-111	6631566	3687769610
6648	09:37:12.237	00:00:06.648	399	-1024	-768	-1	-1	-1	-1	4	-1024	-768	-1	-1	-1	-1	4		0	0						Fix_sw.jpg	0	880	547	72	111				0	Content		-72	-111	6648278	3687786322
6665	09:37:12.254	00:00:06.664	400	-1024	-768	-1	-1	-1	-1	4	-1024	-768	-1	-1	-1	-1	4		0	0						Fix_sw.jpg	0	880	547	72	111				0	Content		-72	-111	6664946	3687802990
6682	09:37:12.271	00:00:06.681	401	-1024	-768	-1	-1	-1	-1	4	-1024	-768	-1	-1	-1	-1	4		0	0						Fix_sw.jpg	0	880	547	72	111				0	Content		-72	-111	6681611	3687819655
6698	09:37:12.287	00:00:06.698	402	-1024	-768	-1	-1	-1	-1	4	-1024	-768	-1	-1	-1	-1	4		0	0						Fix_sw.jpg	0	880	547	72	111				0	Content		-72	-111	6698181	3687836225
6715	09:37:12.304	00:00:06.714	403	-1024	-768	-1	-1	-1	-1	4	-1024	-768	-1	-1	-1	-1	4		0	0						Fix_sw.jpg	0	880	547	72	111				0	Content		-72	-111	6714804	3687852848
6732	09:37:12.321	00:00:06.731	404	-1024	-768	-1	-1	-1	-1	4	-1024	-768	-1	-1	-1	-1	4		0	0						Fix_sw.jpg	0	880	547	72	111				0	Content		-72	-111	6731887	3687869931
6749	09:37:12.338	00:00:06.748	405	-1024	-768	-1	-1	-1	-1	4	-1024	-768	-1	-1	-1	-1	4		0	0						Fix_sw.jpg	0	880	547	72	111				0	Content		-72	-111	6748555	3687886599
6765	09:37:12.354	00:00:06.765	406	-1024	-768	-1	-1	-1	-1	4	-1024	-768	-1	-1	-1	-1	4		0	0						Fix_sw.jpg	0	880	547	72	111				0	Content		-72	-111	6765222	3687903266
6782	09:37:12.371	00:00:06.782	407	-1024	-768	-1	-1	-1	-1	4	-1024	-768	-1	-1	-1	-1	4		0	0						Fix_sw.jpg	0	880	547	72	111				0	Content		-72	-111	6782375	3687920419
6799	09:37:12.388	00:00:06.799	408	-1024	-768	-1	-1	-1	-1	4	-1024	-768	-1	-1	-1	-1	4		0	0						Fix_sw.jpg	0	880	547	72	111				0	Content		-72	-111	6799043	3687937087
6816	09:37:12.405	00:00:06.815	409	-1024	-768	-1	-1	-1	-1	4	-1024	-768	-1	-1	-1	-1	4		0	0						Fix_sw.jpg	0	880	547	72	111				0	Content		-72	-111	6815710	3687953754
6833	09:37:12.422	00:00:06.833	410	-1024	-768	-1	-1	-1	-1	4	-1024	-768	-1	-1	-1	-1	4		0	0						Fix_sw.jpg	0	880	547	72	111				0	Content		-72	-111	6833312	3687971356
6848	09:37:12.437	00:00:06.848	411	-1024	-768	-1	-1	-1	-1	4	-1024	-768	-1	-1	-1	-1	4		0	0						Fix_sw.jpg	0	880	547	72	111				0	Content		-72	-111	6848190	3687986234
6865	09:37:12.454	00:00:06.864	412	-1024	-768	-1	-1	-1	-1	4	-1024	-768	-1	-1	-1	-1	4		0	0						Fix_sw.jpg	0	880	547	72	111				0	Content		-72	-111	6864810	3688002854
6881	09:37:12.470	00:00:06.881	413	-1024	-768	-1	-1	-1	-1	4	-1024	-768	-1	-1	-1	-1	4		0	0						Fix_sw.jpg	0	880	547	72	111				0	Content		-72	-111	6881478	3688019522
6898	09:37:12.487	00:00:06.898	414	-1024	-768	-1	-1	-1	-1	4	-1024	-768	-1	-1	-1	-1	4		0	0						Fix_sw.jpg	0	880	547	72	111				0	Content		-72	-111	6898146	3688036190
6915	09:37:12.504	00:00:06.914	415	-1024	-768	-1	-1	-1	-1	4	-1024	-768	-1	-1	-1	-1	4		0	0						Fix_sw.jpg	0	880	547	72	111				0	Content		-72	-111	6914799	3688052843
6931	09:37:12.520	00:00:06.931	416	-1024	-768	-1	-1	-1	-1	4	-1024	-768	-1	-1	-1	-1	4		0	0						Fix_sw.jpg	0	880	547	72	111				0	Content		-72	-111	6931475	3688069519
6948	09:37:12.537	00:00:06.948	417	-1024	-768	-1	-1	-1	-1	4	-1024	-768	-1	-1	-1	-1	4		0	0						Fix_sw.jpg	0	880	547	72	111				0	Content		-72	-111	6948045	3688086089
6965	09:37:12.554	00:00:06.964	418	-1024	-768	-1	-1	-1	-1	4	-1024	-768	-1	-1	-1	-1	4		0	0						Fix_sw.jpg	0	880	547	72	111				0	Content		-72	-111	6964880	3688102924
6982	09:37:12.571	00:00:06.981	419	-1024	-768	-1	-1	-1	-1	4	-1024	-768	-1	-1	-1	-1	4		0	0						Fix_sw.jpg	0	880	547	72	111				0	Content		-72	-111	6981547	3688119591
6998	09:37:12.587	00:00:06.998	420	-1024	-768	-1	-1	-1	-1	4	-1024	-768	-1	-1	-1	-1	4		0	0						Fix_sw.jpg	0	880	547	72	111				0	Content		-72	-111	6998215	3688136259
7015	09:37:12.604	00:00:07.015	421	-1024	-768	-1	-1	-1	-1	4	-1024	-768	-1	-1	-1	-1	4		0	0						Fix_sw.jpg	0	880	547	72	111				0	Content		-72	-111	7015201	3688153245
7032	09:37:12.621	00:00:07.031	422	-1024	-768	-1	-1	-1	-1	4	-1024	-768	-1	-1	-1	-1	4		0	0						Fix_sw.jpg	0	880	547	72	111				0	Content		-72	-111	7031868	3688169912
7049	09:37:12.638	00:00:07.048	423	-1024	-768	-1	-1	-1	-1	4	-1024	-768	-1	-1	-1	-1	4		0	0						Fix_sw.jpg	0	880	547	72	111				0	Content		-72	-111	7048536	3688186580
7066	09:37:12.655	00:00:07.065	424	-1024	-768	-1	-1	-1	-1	4	-1024	-768	-1	-1	-1	-1	4		0	0						Fix_sw.jpg	0	880	547	72	111				0	Content		-72	-111	7065916	3688203960
7083	09:37:12.672	00:00:07.083	425	-1024	-768	-1	-1	-1	-1	4	-1024	-768	-1	-1	-1	-1	4		0	0						Fix_sw.jpg	0	880	547	72	111				0	Content		-72	-111	7083178	3688221222
7098	09:37:12.687	00:00:07.097	426	-1024	-768	-1	-1	-1	-1	4	-1024	-768	-1	-1	-1	-1	4		0	0						Fix_sw.jpg	0	880	547	72	111				0	Content		-72	-111	7097917	3688235961
7115	09:37:12.704	00:00:07.114	427	-1024	-768	-1	-1	-1	-1	4	-1024	-768	-1	-1	-1	-1	4		0	0						Fix_sw.jpg	0	880	547	72	111				0	Content		-72	-111	7114582	3688252626
7131	09:37:12.720	00:00:07.131	428	-1024	-768	-1	-1	-1	-1	4	-1024	-768	-1	-1	-1	-1	4		0	0						Fix_sw.jpg	0	880	547	72	111				0	Content		-72	-111	7131249	3688269293
7148	09:37:12.737	00:00:07.147	429	-1024	-768	-1	-1	-1	-1	4	-1024	-768	-1	-1	-1	-1	4		0	0						Fix_sw.jpg	0	880	547	72	111				0	Content		-72	-111	7147917	3688285961
7165	09:37:12.754	00:00:07.164	430	-1024	-768	-1	-1	-1	-1	4	-1024	-768	-1	-1	-1	-1	4		0	0						Fix_sw.jpg	0	880	547	72	111				0	Content		-72	-111	7164532	3688302576
7181	09:37:12.770	00:00:07.181	431	-1024	-768	-1	-1	-1	-1	4	-1024	-768	-1	-1	-1	-1	4		0	0						Fix_sw.jpg	0	880	547	72	111				0	Content		-72	-111	7181336	3688319380
7198	09:37:12.787	00:00:07.197	432	-1024	-768	-1	-1	-1	-1	4	-1024	-768	-1	-1	-1	-1	4		0	0						Fix_sw.jpg	0	880	547	72	111				0	Content		-72	-111	7197901	3688335945
7215	09:37:12.804	00:00:07.214	433	-1024	-768	-1	-1	-1	-1	4	-1024	-768	-1	-1	-1	-1	4		0	0						Fix_sw.jpg	0	880	547	72	111				0	Content		-72	-111	7214523	3688352567
7232	09:37:12.821	00:00:07.231	434	-1024	-768	-1	-1	-1	-1	4	-1024	-768	-1	-1	-1	-1	4		0	0						Fix_sw.jpg	0	880	547	72	111				0	Content		-72	-111	7231607	3688369651
7248	09:37:12.837	00:00:07.248	435	-1024	-768	-1	-1	-1	-1	4	-1024	-768	-1	-1	-1	-1	4		0	0						Fix_sw.jpg	0	880	547	72	111				0	Content		-72	-111	7248274	3688386318
7265	09:37:12.854	00:00:07.264	436	-1024	-768	-1	-1	-1	-1	4	-1024	-768	-1	-1	-1	-1	4		0	0						Fix_sw.jpg	0	880	547	72	111				0	Content		-72	-111	7264942	3688402986
7282	09:37:12.871	00:00:07.282	437	-1024	-768	-1	-1	-1	-1	4	-1024	-768	-1	-1	-1	-1	4		0	0						Fix_sw.jpg	0	880	547	72	111				0	Content		-72	-111	7282094	3688420138
7299	09:37:12.888	00:00:07.298	438	-1024	-768	-1	-1	-1	-1	4	-1024	-768	-1	-1	-1	-1	4		0	0						Fix_sw.jpg	0	880	547	72	111				0	Content		-72	-111	7298761	3688436805
7315	09:37:12.904	00:00:07.315	439	-1024	-768	-1	-1	-1	-1	4	-1024	-768	-1	-1	-1	-1	4		0	0						Fix_sw.jpg	0	880	547	72	111				0	Content		-72	-111	7315429	3688453473
7333	09:37:12.922	00:00:07.333	440	-1024	-768	-1	-1	-1	-1	4	-1024	-768	-1	-1	-1	-1	4		0	0						Fix_sw.jpg	0	880	547	72	111				0	Content		-72	-111	7333015	3688471059
7348	09:37:12.937	00:00:07.347	441	-1024	-768	-1	-1	-1	-1	4	-1024	-768	-1	-1	-1	-1	4		0	0						Fix_sw.jpg	0	880	547	72	111				0	Content		-72	-111	7347889	3688485933
7365	09:37:12.954	00:00:07.364	442	-1024	-768	-1	-1	-1	-1	4	-1024	-768	-1	-1	-1	-1	4		0	0						Fix_sw.jpg	0	880	547	72	111				0	Content		-72	-111	7364514	3688502558
7381	09:37:12.970	00:00:07.381	443	-1024	-768	-1	-1	-1	-1	4	-1024	-768	-1	-1	-1	-1	4		0	0						Fix_sw.jpg	0	880	547	72	111				0	Content		-72	-111	7381182	3688519226
7398	09:37:12.987	00:00:07.397	444	-1024	-768	-1	-1	-1	-1	4	-1024	-768	-1	-1	-1	-1	4		0	0						Fix_sw.jpg	0	880	547	72	111				0	Content		-72	-111	7397849	3688535893
7408	09:37:12.997																				ImageEnd	16	0	0	Fix_sw.jpg
7414	09:37:13.003	00:00:07.414	445	-1024	-768	-1	-1	-1	-1	4	-1024	-768	-1	-1	-1	-1	4		0	0						No media	0	1024	768	0	0				0	Content		0	0	7414385	3688552429
7422	09:37:13.011																				ImageStart	8	0	0	StimuliFarbe_gruen_rot.png
7431	09:37:13.020	00:00:07.431	446	-1024	-768	-1	-1	-1	-1	4	-1024	-768	-1	-1	-1	-1	4		0	0						StimuliFarbe_gruen_rot.png	0	880	547	72	111				0	Content		-72	-111	7431188	3688569232
7448	09:37:13.037	00:00:07.447	447	-1024	-768	-1	-1	-1	-1	4	-1024	-768	-1	-1	-1	-1	4		0	0						StimuliFarbe_gruen_rot.png	0	880	547	72	111				0	Content		-72	-111	7447755	3688585799
7465	09:37:13.054	00:00:07.464	448	-1024	-768	-1	-1	-1	-1	4	-1024	-768	-1	-1	-1	-1	4		0	0						StimuliFarbe_gruen_rot.png	0	880	547	72	111				0	Content		-72	-111	7464589	3688602633
7481	09:37:13.070	00:00:07.481	449	-1024	-768	-1	-1	-1	-1	4	-1024	-768	-1	-1	-1	-1	4		0	0						StimuliFarbe_gruen_rot.png	0	880	547	72	111				0	Content		-72	-111	7481257	3688619301
7498	09:37:13.087	00:00:07.497	450	-1024	-768	-1	-1	-1	-1	4	-1024	-768	-1	-1	-1	-1	4		0	0						StimuliFarbe_gruen_rot.png	0	880	547	72	111				0	Content		-72	-111	7497925	3688635969
7515	09:37:13.104	00:00:07.514	451	-1024	-768	-1	-1	-1	-1	4	-1024	-768	-1	-1	-1	-1	4		0	0						StimuliFarbe_gruen_rot.png	0	880	547	72	111				0	Content		-72	-111	7514910	3688652954
7532	09:37:13.121	00:00:07.531	452	-1024	-768	-1	-1	-1	-1	4	-1024	-768	-1	-1	-1	-1	4		0	0						StimuliFarbe_gruen_rot.png	0	880	547	72	111				0	Content		-72	-111	7531578	3688669622
7548	09:37:13.137	00:00:07.548	453	-1024	-768	-1	-1	-1	-1	4	-1024	-768	-1	-1	-1	-1	4		0	0						StimuliFarbe_gruen_rot.png	0	880	547	72	111				0	Content		-72	-111	7548246	3688686290
7566	09:37:13.155	00:00:07.565	454	-1024	-768	-1	-1	-1	-1	4	-1024	-768	-1	-1	-1	-1	4		0	0						StimuliFarbe_gruen_rot.png	0	880	547	72	111				0	Content		-72	-111	7565504	3688703548
7583	09:37:13.172	00:00:07.582	455	-1024	-768	-1	-1	-1	-1	4	-1024	-768	-1	-1	-1	-1	4		0	0						StimuliFarbe_gruen_rot.png	0	880	547	72	111				0	Content		-72	-111	7582877	3688720921
7598	09:37:13.187	00:00:07.597	456	-1024	-768	-1	-1	-1	-1	4	-1024	-768	-1	-1	-1	-1	4		0	0						StimuliFarbe_gruen_rot.png	0	880	547	72	111				0	Content		-72	-111	7597625	3688735669
7614	09:37:13.203	00:00:07.614	457	-1024	-768	-1	-1	-1	-1	4	-1024	-768	-1	-1	-1	-1	4		0	0						StimuliFarbe_gruen_rot.png	0	880	547	72	111				0	Content		-72	-111	7614312	3688752356
7631	09:37:13.220	00:00:07.630	458	-1024	-768	-1	-1	-1	-1	4	-1024	-768	-1	-1	-1	-1	4		0	0						StimuliFarbe_gruen_rot.png	0	880	547	72	111				0	Content		-72	-111	7630980	3688769024
7648	09:37:13.237	00:00:07.647	459	-1024	-768	-1	-1	-1	-1	4	-1024	-768	-1	-1	-1	-1	4		0	0						StimuliFarbe_gruen_rot.png	0	880	547	72	111				0	Content		-72	-111	7647644	3688785688
7664	09:37:13.253	00:00:07.664	460	-1024	-768	-1	-1	-1	-1	4	-1024	-768	-1	-1	-1	-1	4		0	0						StimuliFarbe_gruen_rot.png	0	880	547	72	111				0	Content		-72	-111	7664312	3688802356
7681	09:37:13.270	00:00:07.680	461	-1024	-768	-1	-1	-1	-1	4	-1024	-768	-1	-1	-1	-1	4		0	0						StimuliFarbe_gruen_rot.png	0	880	547	72	111				0	Content		-72	-111	7680928	3688818972
7697	09:37:13.286	00:00:07.697	462	-1024	-768	-1	-1	-1	-1	4	-1024	-768	-1	-1	-1	-1	4		0	0						StimuliFarbe_gruen_rot.png	0	880	547	72	111				0	Content		-72	-111	7697498	3688835542
7714	09:37:13.303	00:00:07.714	463	-1024	-768	-1	-1	-1	-1	4	-1024	-768	-1	-1	-1	-1	4		0	0						StimuliFarbe_gruen_rot.png	0	880	547	72	111				0	Content		-72	-111	7714248	3688852292
7731	09:37:13.320	00:00:07.731	464	-1024	-768	-1	-1	-1	-1	4	-1024	-768	-1	-1	-1	-1	4		0	0						StimuliFarbe_gruen_rot.png	0	880	547	72	111				0	Content		-72	-111	7731330	3688869374
7748	09:37:13.337	00:00:07.747	465	-1024	-768	-1	-1	-1	-1	4	-1024	-768	-1	-1	-1	-1	4		0	0						StimuliFarbe_gruen_rot.png	0	880	547	72	111				0	Content		-72	-111	7747998	3688886042
7765	09:37:13.354	00:00:07.764	466	-1024	-768	-1	-1	-1	-1	4	-1024	-768	-1	-1	-1	-1	4		0	0						StimuliFarbe_gruen_rot.png	0	880	547	72	111				0	Content		-72	-111	7764666	3688902710
7782	09:37:13.371	00:00:07.781	467	-1024	-768	-1	-1	-1	-1	4	-1024	-768	-1	-1	-1	-1	4		0	0						StimuliFarbe_gruen_rot.png	0	880	547	72	111				0	Content		-72	-111	7781817	3688919861
7798	09:37:13.387	00:00:07.798	468	-1024	-768	-1	-1	-1	-1	4	-1024	-768	-1	-1	-1	-1	4		0	0						StimuliFarbe_gruen_rot.png	0	880	547	72	111				0	Content		-72	-111	7798485	3688936529
7815	09:37:13.404	00:00:07.815	469	-1024	-768	-1	-1	-1	-1	4	-1024	-768	-1	-1	-1	-1	4		0	0						StimuliFarbe_gruen_rot.png	0	880	547	72	111				0	Content		-72	-111	7815153	3688953197
7833	09:37:13.422	00:00:07.832	470	-1024	-768	-1	-1	-1	-1	4	-1024	-768	-1	-1	-1	-1	4		0	0						StimuliFarbe_gruen_rot.png	0	880	547	72	111				0	Content		-72	-111	7832739	3688970783
7847	09:37:13.436	00:00:07.847	471	-1024	-768	-1	-1	-1	-1	4	-1024	-768	-1	-1	-1	-1	4		0	0						StimuliFarbe_gruen_rot.png	0	880	547	72	111				0	Content		-72	-111	7847485	3688985529
7864	09:37:13.453	00:00:07.864	472	-1024	-768	-1	-1	-1	-1	4	-1024	-768	-1	-1	-1	-1	4		0	0						StimuliFarbe_gruen_rot.png	0	880	547	72	111				0	Content		-72	-111	7864153	3689002197
7881	09:37:13.470	00:00:07.880	473	-1024	-768	-1	-1	-1	-1	4	-1024	-768	-1	-1	-1	-1	4		0	0						StimuliFarbe_gruen_rot.png	0	880	547	72	111				0	Content		-72	-111	7880820	3689018864
7897	09:37:13.486	00:00:07.897	474	-1024	-768	-1	-1	-1	-1	4	-1024	-768	-1	-1	-1	-1	4		0	0						StimuliFarbe_gruen_rot.png	0	880	547	72	111				0	Content		-72	-111	7897488	3689035532
7914	09:37:13.503	00:00:07.914	475	-1024	-768	-1	-1	-1	-1	4	-1024	-768	-1	-1	-1	-1	4		0	0						StimuliFarbe_gruen_rot.png	0	880	547	72	111				0	Content		-72	-111	7914108	3689052152
7931	09:37:13.520	00:00:07.930	476	-1024	-768	-1	-1	-1	-1	4	-1024	-768	-1	-1	-1	-1	4		0	0						StimuliFarbe_gruen_rot.png	0	880	547	72	111				0	Content		-72	-111	7930801	3689068845
7947	09:37:13.536	00:00:07.947	477	-1024	-768	-1	-1	-1	-1	4	-1024	-768	-1	-1	-1	-1	4		0	0						StimuliFarbe_gruen_rot.png	0	880	547	72	111				0	Content		-72	-111	7947484	3689085528
7964	09:37:13.553	00:00:07.964	478	-1024	-768	-1	-1	-1	-1	4	-1024	-768	-1	-1	-1	-1	4		0	0						StimuliFarbe_gruen_rot.png	0	880	547	72	111				0	Content		-72	-111	7964318	3689102362
7981	09:37:13.570	00:00:07.980	479	-1024	-768	-1	-1	-1	-1	4	-1024	-768	-1	-1	-1	-1	4		0	0						StimuliFarbe_gruen_rot.png	0	880	547	72	111				0	Content		-72	-111	7980986	3689119030
7998	09:37:13.587	00:00:07.997	480	-1024	-768	-1	-1	-1	-1	4	-1024	-768	-1	-1	-1	-1	4		0	0						StimuliFarbe_gruen_rot.png	0	880	547	72	111				0	Content		-72	-111	7997653	3689135697
8015	09:37:13.604	00:00:08.014	481	-1024	-768	-1	-1	-1	-1	4	-1024	-768	-1	-1	-1	-1	4		0	0						StimuliFarbe_gruen_rot.png	0	880	547	72	111				0	Content		-72	-111	8014637	3689152681
8031	09:37:13.620	00:00:08.031	482	-1024	-768	-1	-1	-1	-1	4	-1024	-768	-1	-1	-1	-1	4		0	0						StimuliFarbe_gruen_rot.png	0	880	547	72	111				0	Content		-72	-111	8031305	3689169349
8048	09:37:13.637	00:00:08.047	483	-1024	-768	-1	-1	-1	-1	4	-1024	-768	-1	-1	-1	-1	4		0	0						StimuliFarbe_gruen_rot.png	0	880	547	72	111				0	Content		-72	-111	8047972	3689186016
8065	09:37:13.654	00:00:08.065	484	-1024	-768	-1	-1	-1	-1	4	-1024	-768	-1	-1	-1	-1	4		0	0						StimuliFarbe_gruen_rot.png	0	880	547	72	111				0	Content		-72	-111	8065226	3689203270
8083	09:37:13.672	00:00:08.082	485	-1024	-768	-1	-1	-1	-1	4	-1024	-768	-1	-1	-1	-1	4		0	0						StimuliFarbe_gruen_rot.png	0	880	547	72	111				0	Content		-72	-111	8082601	3689220645
8097	09:37:13.686	00:00:08.097	486	-1024	-768	-1	-1	-1	-1	4	-1024	-768	-1	-1	-1	-1	4		0	0						StimuliFarbe_gruen_rot.png	0	880	547	72	111				0	Content		-72	-111	8097353	3689235397
8114	09:37:13.703	00:00:08.113	487	-1024	-768	-1	-1	-1	-1	4	-1024	-768	-1	-1	-1	-1	4		0	0						StimuliFarbe_gruen_rot.png	0	880	547	72	111				0	Content		-72	-111	8113978	3689252022
8131	09:37:13.720	00:00:08.130	488	-1024	-768	-1	-1	-1	-1	4	-1024	-768	-1	-1	-1	-1	4		0	0						StimuliFarbe_gruen_rot.png	0	880	547	72	111				0	Content		-72	-111	8130646	3689268690
8147	09:37:13.736	00:00:08.147	489	-1024	-768	-1	-1	-1	-1	4	-1024	-768	-1	-1	-1	-1	4		0	0						StimuliFarbe_gruen_rot.png	0	880	547	72	111				0	Content		-72	-111	8147340	3689285384
8164	09:37:13.753	00:00:08.164	490	-1024	-768	-1	-1	-1	-1	4	-1024	-768	-1	-1	-1	-1	4		0	0						StimuliFarbe_gruen_rot.png	0	880	547	72	111				0	Content		-72	-111	8164007	3689302051
8181	09:37:13.770	00:00:08.180	491	-1024	-768	-1	-1	-1	-1	4	-1024	-768	-1	-1	-1	-1	4		0	0						StimuliFarbe_gruen_rot.png	0	880	547	72	111				0	Content		-72	-111	8180652	3689318696
8197	09:37:13.786	00:00:08.197	492	-1024	-768	-1	-1	-1	-1	4	-1024	-768	-1	-1	-1	-1	4		0	0						StimuliFarbe_gruen_rot.png	0	880	547	72	111				0	Content		-72	-111	8197223	3689335267
8214	09:37:13.803	00:00:08.213	493	-1024	-768	-1	-1	-1	-1	4	-1024	-768	-1	-1	-1	-1	4		0	0						StimuliFarbe_gruen_rot.png	0	880	547	72	111				0	Content		-72	-111	8213844	3689351888
8231	09:37:13.820	00:00:08.230	494	-1024	-768	-1	-1	-1	-1	4	-1024	-768	-1	-1	-1	-1	4		0	0						StimuliFarbe_gruen_rot.png	0	880	547	72	111				0	Content		-72	-111	8230927	3689368971
8248	09:37:13.837	00:00:08.247	495	-1024	-768	-1	-1	-1	-1	4	-1024	-768	-1	-1	-1	-1	4		0	0						StimuliFarbe_gruen_rot.png	0	880	547	72	111				0	Content		-72	-111	8247595	3689385639
8264	09:37:13.853	00:00:08.264	496	-1024	-768	-1	-1	-1	-1	4	-1024	-768	-1	-1	-1	-1	4		0	0						StimuliFarbe_gruen_rot.png	0	880	547	72	111				0	Content		-72	-111	8264262	3689402306
8281	09:37:13.870	00:00:08.281	497	-1024	-768	-1	-1	-1	-1	4	-1024	-768	-1	-1	-1	-1	4		0	0						StimuliFarbe_gruen_rot.png	0	880	547	72	111				0	Content		-72	-111	8281414	3689419458
8298	09:37:13.887	00:00:08.298	498	-1024	-768	-1	-1	-1	-1	4	-1024	-768	-1	-1	-1	-1	4		0	0						StimuliFarbe_gruen_rot.png	0	880	547	72	111				0	Content		-72	-111	8298082	3689436126
8315	09:37:13.904	00:00:08.314	499	-1024	-768	-1	-1	-1	-1	4	-1024	-768	-1	-1	-1	-1	4		0	0						StimuliFarbe_gruen_rot.png	0	880	547	72	111				0	Content		-72	-111	8314750	3689452794
8332	09:37:13.921	00:00:08.332	500	-1024	-768	-1	-1	-1	-1	4	-1024	-768	-1	-1	-1	-1	4		0	0						StimuliFarbe_gruen_rot.png	0	880	547	72	111				0	Content		-72	-111	8332337	3689470381
8347	09:37:13.936	00:00:08.347	501	-1024	-768	-1	-1	-1	-1	4	-1024	-768	-1	-1	-1	-1	4		0	0						StimuliFarbe_gruen_rot.png	0	880	547	72	111				0	Content		-72	-111	8347209	3689485253
8364	09:37:13.953	00:00:08.363	502	-1024	-768	-1	-1	-1	-1	4	-1024	-768	-1	-1	-1	-1	4		0	0						StimuliFarbe_gruen_rot.png	0	880	547	72	111				0	Content		-72	-111	8363833	3689501877
8381	09:37:13.970	00:00:08.380	503	-1024	-768	-1	-1	-1	-1	4	-1024	-768	-1	-1	-1	-1	4		0	0						StimuliFarbe_gruen_rot.png	0	880	547	72	111				0	Content		-72	-111	8380501	3689518545
8397	09:37:13.986	00:00:08.397	504	-1024	-768	-1	-1	-1	-1	4	-1024	-768	-1	-1	-1	-1	4		0	0						StimuliFarbe_gruen_rot.png	0	880	547	72	111				0	Content		-72	-111	8397169	3689535213
8414	09:37:14.003	00:00:08.413	505	-1024	-768	-1	-1	-1	-1	4	-1024	-768	-1	-1	-1	-1	4		0	0						StimuliFarbe_gruen_rot.png	0	880	547	72	111				0	Content		-72	-111	8413829	3689551873
8431	09:37:14.020	00:00:08.430	506	-1024	-768	-1	-1	-1	-1	4	-1024	-768	-1	-1	-1	-1	4		0	0						StimuliFarbe_gruen_rot.png	0	880	547	72	111				0	Content		-72	-111	8430507	3689568551
8447	09:37:14.036	00:00:08.447	507	-1024	-768	-1	-1	-1	-1	4	-1024	-768	-1	-1	-1	-1	4		0	0						StimuliFarbe_gruen_rot.png	0	880	547	72	111				0	Content		-72	-111	8447078	3689585122
8464	09:37:14.053	00:00:08.463	508	-1024	-768	-1	-1	-1	-1	4	-1024	-768	-1	-1	-1	-1	4		0	0						StimuliFarbe_gruen_rot.png	0	880	547	72	111				0	Content		-72	-111	8463953	3689601997
8481	09:37:14.070	00:00:08.480	509	-1024	-768	-1	-1	-1	-1	4	-1024	-768	-1	-1	-1	-1	4		0	0						StimuliFarbe_gruen_rot.png	0	880	547	72	111				0	Content		-72	-111	8480620	3689618664
8497	09:37:14.086	00:00:08.497	510	-1024	-768	-1	-1	-1	-1	4	-1024	-768	-1	-1	-1	-1	4		0	0						StimuliFarbe_gruen_rot.png	0	880	547	72	111				0	Content		-72	-111	8497288	3689635332
8514	09:37:14.103	00:00:08.514	511	-1024	-768	-1	-1	-1	-1	4	-1024	-768	-1	-1	-1	-1	4		0	0						StimuliFarbe_gruen_rot.png	0	880	547	72	111				0	Content		-72	-111	8514260	3689652304
8531	09:37:14.120	00:00:08.530	512	-1024	-768	-1	-1	-1	-1	4	-1024	-768	-1	-1	-1	-1	4		0	0						StimuliFarbe_gruen_rot.png	0	880	547	72	111				0	Content		-72	-111	8530927	3689668971
8548	09:37:14.137	00:00:08.547	513	-1024	-768	-1	-1	-1	-1	4	-1024	-768	-1	-1	-1	-1	4		0	0						StimuliFarbe_gruen_rot.png	0	880	547	72	111				0	Content		-72	-111	8547595	3689685639
8565	09:37:14.154	00:00:08.564	514	-1024	-768	-1	-1	-1	-1	4	-1024	-768	-1	-1	-1	-1	4		0	0						StimuliFarbe_gruen_rot.png	0	880	547	72	111				0	Content		-72	-111	8564948	3689702992
8582	09:37:14.171	00:00:08.582	515	-1024	-768	-1	-1	-1	-1	4	-1024	-768	-1	-1	-1	-1	4		0	0						StimuliFarbe_gruen_rot.png	0	880	547	72	111				0	Content		-72	-111	8582196	3689720240
8597	09:37:14.186	00:00:08.596	516	-1024	-768	-1	-1	-1	-1	4	-1024	-768	-1	-1	-1	-1	4		0	0						StimuliFarbe_gruen_rot.png	0	880	547	72	111				0	Content		-72	-111	8596944	3689734988
8614	09:37:14.203	00:00:08.613	517	-1024	-768	-1	-1	-1	-1	4	-1024	-768	-1	-1	-1	-1	4		0	0						StimuliFarbe_gruen_rot.png	0	880	547	72	111				0	Content		-72	-111	8613632	3689751676
8630	09:37:14.219	00:00:08.630	518	-1024	-768	-1	-1	-1	-1	4	-1024	-768	-1	-1	-1	-1	4		0	0						StimuliFarbe_gruen_rot.png	0	880	547	72	111				0	Content		-72	-111	8630300	3689768344
8647	09:37:14.236	00:00:08.646	519	-1024	-768	-1	-1	-1	-1	4	-1024	-768	-1	-1	-1	-1	4		0	0						StimuliFarbe_gruen_rot.png	0	880	547	72	111				0	Content		-72	-111	8646941	3689784985
8664	09:37:14.253	00:00:08.663	520	-1024	-768	-1	-1	-1	-1	4	-1024	-768	-1	-1	-1	-1	4		0	0						StimuliFarbe_gruen_rot.png	0	880	547	72	111				0	Content		-72	-111	8663621	3689801665
8680	09:37:14.269	00:00:08.680	521	-1024	-768	-1	-1	-1	-1	4	-1024	-768	-1	-1	-1	-1	4		0	0						StimuliFarbe_gruen_rot.png	0	880	547	72	111				0	Content		-72	-111	8680313	3689818357
8697	09:37:14.286	00:00:08.697	522	-1024	-768	-1	-1	-1	-1	4	-1024	-768	-1	-1	-1	-1	4		0	0						StimuliFarbe_gruen_rot.png	0	880	547	72	111				0	Content		-72	-111	8697249	3689835293
8714	09:37:14.303	00:00:08.713	523	-1024	-768	-1	-1	-1	-1	4	-1024	-768	-1	-1	-1	-1	4		0	0						StimuliFarbe_gruen_rot.png	0	880	547	72	111				0	Content		-72	-111	8713917	3689851961
8731	09:37:14.320	00:00:08.731	524	-1024	-768	-1	-1	-1	-1	4	-1024	-768	-1	-1	-1	-1	4		0	0						StimuliFarbe_gruen_rot.png	0	880	547	72	111				0	Content		-72	-111	8731050	3689869094
8748	09:37:14.337	00:00:08.747	525	-1024	-768	-1	-1	-1	-1	4	-1024	-768	-1	-1	-1	-1	4		0	0						StimuliFarbe_gruen_rot.png	0	880	547	72	111				0	Content		-72	-111	8747717	3689885761
8765	09:37:14.354	00:00:08.764	526	-1024	-768	-1	-1	-1	-1	4	-1024	-768	-1	-1	-1	-1	4		0	0						StimuliFarbe_gruen_rot.png	0	880	547	72	111				0	Content		-72	-111	8764709	3689902753
8781	09:37:14.370	00:00:08.781	527	-1024	-768	-1	-1	-1	-1	4	-1024	-768	-1	-1	-1	-1	4		0	0						StimuliFarbe_gruen_rot.png	0	880	547	72	111				0	Content		-72	-111	8781377	3689919421
8798	09:37:14.387	00:00:08.798	528	-1024	-768	-1	-1	-1	-1	4	-1024	-768	-1	-1	-1	-1	4		0	0						StimuliFarbe_gruen_rot.png	0	880	547	72	111				0	Content		-72	-111	8798045	3689936089
8815	09:37:14.404	00:00:08.815	529	-1024	-768	-1	-1	-1	-1	4	-1024	-768	-1	-1	-1	-1	4		0	0						StimuliFarbe_gruen_rot.png	0	880	547	72	111				0	Content		-72	-111	8815427	3689953471
8830	09:37:14.419	00:00:08.830	530	-1024	-768	-1	-1	-1	-1	4	-1024	-768	-1	-1	-1	-1	4		0	0						StimuliFarbe_gruen_rot.png	0	880	547	72	111				0	Content		-72	-111	8830173	3689968217
8847	09:37:14.436	00:00:08.846	531	-1024	-768	-1	-1	-1	-1	4	-1024	-768	-1	-1	-1	-1	4		0	0						StimuliFarbe_gruen_rot.png	0	880	547	72	111				0	Content		-72	-111	8846840	3689984884
8864	09:37:14.453	00:00:08.863	532	-1024	-768	-1	-1	-1	-1	4	-1024	-768	-1	-1	-1	-1	4		0	0						StimuliFarbe_gruen_rot.png	0	880	547	72	111				0	Content		-72	-111	8863508	3690001552
8880	09:37:14.469	00:00:08.880	533	-1024	-768	-1	-1	-1	-1	4	-1024	-768	-1	-1	-1	-1	4		0	0						StimuliFarbe_gruen_rot.png	0	880	547	72	111				0	Content		-72	-111	8880176	3690018220
8897	09:37:14.486	00:00:08.896	534	-1024	-768	-1	-1	-1	-1	4	-1024	-768	-1	-1	-1	-1	4		0	0						StimuliFarbe_gruen_rot.png	0	880	547	72	111				0	Content		-72	-111	8896797	3690034841
8913	09:37:14.502	00:00:08.913	535	-1024	-768	-1	-1	-1	-1	4	-1024	-768	-1	-1	-1	-1	4		0	0						StimuliFarbe_gruen_rot.png	0	880	547	72	111				0	Content		-72	-111	8913477	3690051521
8930	09:37:14.519	00:00:08.930	536	-1024	-768	-1	-1	-1	-1	4	-1024	-768	-1	-1	-1	-1	4		0	0						StimuliFarbe_gruen_rot.png	0	880	547	72	111				0	Content		-72	-111	8930171	3690068215
8947	09:37:14.536	00:00:08.947	537	-1024	-768	-1	-1	-1	-1	4	-1024	-768	-1	-1	-1	-1	4		0	0						StimuliFarbe_gruen_rot.png	0	880	547	72	111				0	Content		-72	-111	8947009	3690085053
8964	09:37:14.553	00:00:08.963	538	-1024	-768	-1	-1	-1	-1	4	-1024	-768	-1	-1	-1	-1	4		0	0						StimuliFarbe_gruen_rot.png	0	880	547	72	111				0	Content		-72	-111	8963676	3690101720
8980	09:37:14.569	00:00:08.980	539	-1024	-768	-1	-1	-1	-1	4	-1024	-768	-1	-1	-1	-1	4		0	0						StimuliFarbe_gruen_rot.png	0	880	547	72	111				0	Content		-72	-111	8980344	3690118388
8997	09:37:14.586	00:00:08.997	540	-1024	-768	-1	-1	-1	-1	4	-1024	-768	-1	-1	-1	-1	4		0	0						StimuliFarbe_gruen_rot.png	0	880	547	72	111				0	Content		-72	-111	8997329	3690135373
9014	09:37:14.603	00:00:09.013	541	-1024	-768	-1	-1	-1	-1	4	-1024	-768	-1	-1	-1	-1	4		0	0						StimuliFarbe_gruen_rot.png	0	880	547	72	111				0	Content		-72	-111	9013996	3690152040
9031	09:37:14.620	00:00:09.030	542	-1024	-768	-1	-1	-1	-1	4	-1024	-768	-1	-1	-1	-1	4		0	0						StimuliFarbe_gruen_rot.png	0	880	547	72	111				0	Content		-72	-111	9030664	3690168708
9048	09:37:14.637	00:00:09.047	543	-1024	-768	-1	-1	-1	-1	4	-1024	-768	-1	-1	-1	-1	4		0	0						StimuliFarbe_gruen_rot.png	0	880	547	72	111				0	Content		-72	-111	9047922	3690185966
9065	09:37:14.654	00:00:09.065	544	-1024	-768	-1	-1	-1	-1	4	-1024	-768	-1	-1	-1	-1	4		0	0						StimuliFarbe_gruen_rot.png	0	880	547	72	111				0	Content		-72	-111	9065294	3690203338
9080	09:37:14.669	00:00:09.080	545	-1024	-768	-1	-1	-1	-1	4	-1024	-768	-1	-1	-1	-1	4		0	0						StimuliFarbe_gruen_rot.png	0	880	547	72	111				0	Content		-72	-111	9080040	3690218084
9097	09:37:14.686	00:00:09.096	546	-1024	-768	-1	-1	-1	-1	4	-1024	-768	-1	-1	-1	-1	4		0	0						StimuliFarbe_gruen_rot.png	0	880	547	72	111				0	Content		-72	-111	9096728	3690234772
9113	09:37:14.702	00:00:09.113	547	-1024	-768	-1	-1	-1	-1	4	-1024	-768	-1	-1	-1	-1	4		0	0						StimuliFarbe_gruen_rot.png	0	880	547	72	111				0	Content		-72	-111	9113396	3690251440
9130	09:37:14.719	00:00:09.130	548	-1024	-768	-1	-1	-1	-1	4	-1024	-768	-1	-1	-1	-1	4		0	0						StimuliFarbe_gruen_rot.png	0	880	547	72	111				0	Content		-72	-111	9130060	3690268104
9147	09:37:14.736	00:00:09.146	549	-1024	-768	-1	-1	-1	-1	4	-1024	-768	-1	-1	-1	-1	4		0	0						StimuliFarbe_gruen_rot.png	0	880	547	72	111				0	Content		-72	-111	9146728	3690284772
9163	09:37:14.752	00:00:09.163	550	-1024	-768	-1	-1	-1	-1	4	-1024	-768	-1	-1	-1	-1	4		0	0						StimuliFarbe_gruen_rot.png	0	880	547	72	111				0	Content		-72	-111	9163342	3690301386
9180	09:37:14.769	00:00:09.179	551	-1024	-768	-1	-1	-1	-1	4	-1024	-768	-1	-1	-1	-1	4		0	0						StimuliFarbe_gruen_rot.png	0	880	547	72	111				0	Content		-72	-111	9179926	3690317970
9197	09:37:14.786	00:00:09.196	552	-1024	-768	-1	-1	-1	-1	4	-1024	-768	-1	-1	-1	-1	4		0	0						StimuliFarbe_gruen_rot.png	0	880	547	72	111				0	Content		-72	-111	9196861	3690334905
9214	09:37:14.803	00:00:09.213	553	-1024	-768	-1	-1	-1	-1	4	-1024	-768	-1	-1	-1	-1	4		0	0						StimuliFarbe_gruen_rot.png	0	880	547	72	111				0	Content		-72	-111	9213529	3690351573
9231	09:37:14.820	00:00:09.230	554	-1024	-768	-1	-1	-1	-1	4	-1024	-768	-1	-1	-1	-1	4		0	0						StimuliFarbe_gruen_rot.png	0	880	547	72	111				0	Content		-72	-111	9230657	3690368701
9247	09:37:14.836	00:00:09.247	555	-1024	-768	-1	-1	-1	-1	4	-1024	-768	-1	-1	-1	-1	4		0	0						StimuliFarbe_gruen_rot.png	0	880	547	72	111				0	Content		-72	-111	9247325	3690385369
9264	09:37:14.853	00:00:09.264	556	-1024	-768	-1	-1	-1	-1	4	-1024	-768	-1	-1	-1	-1	4		0	0						StimuliFarbe_gruen_rot.png	0	880	547	72	111				0	Content		-72	-111	9264354	3690402398
9281	09:37:14.870	00:00:09.281	557	-1024	-768	-1	-1	-1	-1	4	-1024	-768	-1	-1	-1	-1	4		0	0						StimuliFarbe_gruen_rot.png	0	880	547	72	111				0	Content		-72	-111	9281022	3690419066
9298	09:37:14.887	00:00:09.297	558	-1024	-768	-1	-1	-1	-1	4	-1024	-768	-1	-1	-1	-1	4		0	0						StimuliFarbe_gruen_rot.png	0	880	547	72	111				0	Content		-72	-111	9297689	3690435733
9315	09:37:14.904	00:00:09.315	559	-1024	-768	-1	-1	-1	-1	4	-1024	-768	-1	-1	-1	-1	4		0	0						StimuliFarbe_gruen_rot.png	0	880	547	72	111				0	Content		-72	-111	9315156	3690453200
9330	09:37:14.919	00:00:09.329	560	-1024	-768	-1	-1	-1	-1	4	-1024	-768	-1	-1	-1	-1	4		0	0						StimuliFarbe_gruen_rot.png	0	880	547	72	111				0	Content		-72	-111	9329903	3690467947
9347	09:37:14.936	00:00:09.346	561	-1024	-768	-1	-1	-1	-1	4	-1024	-768	-1	-1	-1	-1	4		0	0						StimuliFarbe_gruen_rot.png	0	880	547	72	111				0	Content		-72	-111	9346528	3690484572
9363	09:37:14.952	00:00:09.363	562	-1024	-768	-1	-1	-1	-1	4	-1024	-768	-1	-1	-1	-1	4		0	0						StimuliFarbe_gruen_rot.png	0	880	547	72	111				0	Content		-72	-111	9363196	3690501240
9380	09:37:14.969	00:00:09.379	563	-1024	-768	-1	-1	-1	-1	4	-1024	-768	-1	-1	-1	-1	4		0	0						StimuliFarbe_gruen_rot.png	0	880	547	72	111				0	Content		-72	-111	9379864	3690517908
9397	09:37:14.986	00:00:09.396	564	-1024	-768	-1	-1	-1	-1	4	-1024	-768	-1	-1	-1	-1	4		0	0						StimuliFarbe_gruen_rot.png	0	880	547	72	111				0	Content		-72	-111	9396525	3690534569
9413	09:37:15.002	00:00:09.413	565	-1024	-768	-1	-1	-1	-1	4	-1024	-768	-1	-1	-1	-1	4		0	0						StimuliFarbe_gruen_rot.png	0	880	547	72	111				0	Content		-72	-111	9413200	3690551244
9430	09:37:15.019	00:00:09.429	566	-1024	-768	-1	-1	-1	-1	4	-1024	-768	-1	-1	-1	-1	4		0	0						StimuliFarbe_gruen_rot.png	0	880	547	72	111				0	Content		-72	-111	9429772	3690567816
9447	09:37:15.036	00:00:09.446	567	-1024	-768	-1	-1	-1	-1	4	-1024	-768	-1	-1	-1	-1	4		0	0						StimuliFarbe_gruen_rot.png	0	880	547	72	111				0	Content		-72	-111	9446647	3690584691
9463	09:37:15.052	00:00:09.463	568	-1024	-768	-1	-1	-1	-1	4	-1024	-768	-1	-1	-1	-1	4		0	0						StimuliFarbe_gruen_rot.png	0	880	547	72	111				0	Content		-72	-111	9463315	3690601359
9480	09:37:15.069	00:00:09.479	569	-1024	-768	-1	-1	-1	-1	4	-1024	-768	-1	-1	-1	-1	4		0	0						StimuliFarbe_gruen_rot.png	0	880	547	72	111				0	Content		-72	-111	9479983	3690618027
9497	09:37:15.086	00:00:09.496	570	-1024	-768	-1	-1	-1	-1	4	-1024	-768	-1	-1	-1	-1	4		0	0						StimuliFarbe_gruen_rot.png	0	880	547	72	111				0	Content		-72	-111	9496995	3690635039
9514	09:37:15.103	00:00:09.513	571	-1024	-768	-1	-1	-1	-1	4	-1024	-768	-1	-1	-1	-1	4		0	0						StimuliFarbe_gruen_rot.png	0	880	547	72	111				0	Content		-72	-111	9513663	3690651707
9530	09:37:15.119	00:00:09.530	572	-1024	-768	-1	-1	-1	-1	4	-1024	-768	-1	-1	-1	-1	4		0	0						StimuliFarbe_gruen_rot.png	0	880	547	72	111				0	Content		-72	-111	9530331	3690668375
9548	09:37:15.137	00:00:09.547	573	-1024	-768	-1	-1	-1	-1	4	-1024	-768	-1	-1	-1	-1	4		0	0						StimuliFarbe_gruen_rot.png	0	880	547	72	111				0	Content		-72	-111	9547645	3690685689
9565	09:37:15.154	00:00:09.564	574	-1024	-768	-1	-1	-1	-1	4	-1024	-768	-1	-1	-1	-1	4		0	0						StimuliFarbe_gruen_rot.png	0	880	547	72	111				0	Content		-72	-111	9564890	3690702934
9580	09:37:15.169	00:00:09.579	575	-1024	-768	-1	-1	-1	-1	4	-1024	-768	-1	-1	-1	-1	4		0	0						StimuliFarbe_gruen_rot.png	0	880	547	72	111				0	Content		-72	-111	9579766	3690717810
9596	09:37:15.185	00:00:09.596	576	-1024	-768	-1	-1	-1	-1	4	-1024	-768	-1	-1	-1	-1	4		0	0						StimuliFarbe_gruen_rot.png	0	880	547	72	111				0	Content		-72	-111	9596392	3690734436
9613	09:37:15.202	00:00:09.613	577	-1024	-768	-1	-1	-1	-1	4	-1024	-768	-1	-1	-1	-1	4		0	0						StimuliFarbe_gruen_rot.png	0	880	547	72	111				0	Content		-72	-111	9613059	3690751103
9630	09:37:15.219	00:00:09.629	578	-1024	-768	-1	-1	-1	-1	4	-1024	-768	-1	-1	-1	-1	4		0	0						StimuliFarbe_gruen_rot.png	0	880	547	72	111				0	Content		-72	-111	9629642	3690767686
9646	09:37:15.235	00:00:09.646	579	-1024	-768	-1	-1	-1	-1	4	-1024	-768	-1	-1	-1	-1	4		0	0						StimuliFarbe_gruen_rot.png	0	880	547	72	111				0	Content		-72	-111	9646328	3690784372
9663	09:37:15.252	00:00:09.662	580	-1024	-768	-1	-1	-1	-1	4	-1024	-768	-1	-1	-1	-1	4		0	0						StimuliFarbe_gruen_rot.png	0	880	547	72	111				0	Content		-72	-111	9662995	3690801039
9680	09:37:15.269	00:00:09.679	581	-1024	-768	-1	-1	-1	-1	4	-1024	-768	-1	-1	-1	-1	4		0	0						StimuliFarbe_gruen_rot.png	0	880	547	72	111				0	Content		-72	-111	9679630	3690817674
9696	09:37:15.285	00:00:09.696	582	-1024	-768	-1	-1	-1	-1	4	-1024	-768	-1	-1	-1	-1	4		0	0						StimuliFarbe_gruen_rot.png	0	880	547	72	111				0	Content		-72	-111	9696298	3690834342
9713	09:37:15.302	00:00:09.713	583	-1024	-768	-1	-1	-1	-1	4	-1024	-768	-1	-1	-1	-1	4		0	0						StimuliFarbe_gruen_rot.png	0	880	547	72	111				0	Content		-72	-111	9713161	3690851205
9730	09:37:15.319	00:00:09.729	584	-1024	-768	-1	-1	-1	-1	4	-1024	-768	-1	-1	-1	-1	4		0	0						StimuliFarbe_gruen_rot.png	0	880	547	72	111				0	Content		-72	-111	9729829	3690867873
9746	09:37:15.335	00:00:09.746	585	-1024	-768	-1	-1	-1	-1	4	-1024	-768	-1	-1	-1	-1	4		0	0						StimuliFarbe_gruen_rot.png	0	880	547	72	111				0	Content		-72	-111	9746497	3690884541
9764	09:37:15.353	00:00:09.763	586	-1024	-768	-1	-1	-1	-1	4	-1024	-768	-1	-1	-1	-1	4		0	0						StimuliFarbe_gruen_rot.png	0	880	547	72	111				0	Content		-72	-111	9763627	3690901671
9780	09:37:15.369	00:00:09.780	587	-1024	-768	-1	-1	-1	-1	4	-1024	-768	-1	-1	-1	-1	4		0	0						StimuliFarbe_gruen_rot.png	0	880	547	72	111				0	Content		-72	-111	9780295	3690918339
9797	09:37:15.386	00:00:09.797	588	-1024	-768	-1	-1	-1	-1	4	-1024	-768	-1	-1	-1	-1	4		0	0						StimuliFarbe_gruen_rot.png	0	880	547	72	111				0	Content		-72	-111	9797324	3690935368
9814	09:37:15.403	00:00:09.813	589	-1024	-768	-1	-1	-1	-1	4	-1024	-768	-1	-1	-1	-1	4		0	0						StimuliFarbe_gruen_rot.png	0	880	547	72	111				0	Content		-72	-111	9813992	3690952036
9831	09:37:15.420	00:00:09.830	590	-1024	-768	-1	-1	-1	-1	4	-1024	-768	-1	-1	-1	-1	4		0	0						StimuliFarbe_gruen_rot.png	0	880	547	72	111				0	Content		-72	-111	9830659	3690968703
9848	09:37:15.437	00:00:09.848	591	-1024	-768	-1	-1	-1	-1	4	-1024	-768	-1	-1	-1	-1	4		0	0						StimuliFarbe_gruen_rot.png	0	880	547	72	111				0	Content		-72	-111	9848130	3690986174
9863	09:37:15.452	00:00:09.862	592	-1024	-768	-1	-1	-1	-1	4	-1024	-768	-1	-1	-1	-1	4		0	0						StimuliFarbe_gruen_rot.png	0	880	547	72	111				0	Content		-72	-111	9862877	3691000921
9880	09:37:15.469	00:00:09.879	593	-1024	-768	-1	-1	-1	-1	4	-1024	-768	-1	-1	-1	-1	4		0	0						StimuliFarbe_gruen_rot.png	0	880	547	72	111				0	Content		-72	-111	9879501	3691017545
9896	09:37:15.485	00:00:09.896	594	-1024	-768	-1	-1	-1	-1	4	-1024	-768	-1	-1	-1	-1	4		0	0						StimuliFarbe_gruen_rot.png	0	880	547	72	111				0	Content		-72	-111	9896169	3691034213
9913	09:37:15.502	00:00:09.912	595	-1024	-768	-1	-1	-1	-1	4	-1024	-768	-1	-1	-1	-1	4		0	0						StimuliFarbe_gruen_rot.png	0	880	547	72	111				0	Content		-72	-111	9912837	3691050881
9930	09:37:15.519	00:00:09.929	596	-1024	-768	-1	-1	-1	-1	4	-1024	-768	-1	-1	-1	-1	4		0	0						StimuliFarbe_gruen_rot.png	0	880	547	72	111				0	Content		-72	-111	9929505	3691067549
9946	09:37:15.535	00:00:09.946	597	-1024	-768	-1	-1	-1	-1	4	-1024	-768	-1	-1	-1	-1	4		0	0						StimuliFarbe_gruen_rot.png	0	880	547	72	111				0	Content		-72	-111	9946181	3691084225
9963	09:37:15.552	00:00:09.962	598	-1024	-768	-1	-1	-1	-1	4	-1024	-768	-1	-1	-1	-1	4		0	0						StimuliFarbe_gruen_rot.png	0	880	547	72	111				0	Content		-72	-111	9962840	3691100884
9980	09:37:15.569	00:00:09.979	599	-1024	-768	-1	-1	-1	-1	4	-1024	-768	-1	-1	-1	-1	4		0	0						StimuliFarbe_gruen_rot.png	0	880	547	72	111				0	Content		-72	-111	9979507	3691117551
9996	09:37:15.585	00:00:09.996	600	-1024	-768	-1	-1	-1	-1	4	-1024	-768	-1	-1	-1	-1	4		0	0						StimuliFarbe_gruen_rot.png	0	880	547	72	111				0	Content		-72	-111	9996377	3691134421
10013	09:37:15.602	00:00:10.013	601	-1024	-768	-1	-1	-1	-1	4	-1024	-768	-1	-1	-1	-1	4		0	0						StimuliFarbe_gruen_rot.png	0	880	547	72	111				0	Content		-72	-111	10013045	3691151089
10030	09:37:15.619	00:00:10.030	602	-1024	-768	-1	-1	-1	-1	4	-1024	-768	-1	-1	-1	-1	4		0	0						StimuliFarbe_gruen_rot.png	0	880	547	72	111				0	Content		-72	-111	10030029	3691168073
10047	09:37:15.636	00:00:10.046	603	-1024	-768	-1	-1	-1	-1	4	-1024	-768	-1	-1	-1	-1	4		0	0						StimuliFarbe_gruen_rot.png	0	880	547	72	111				0	Content		-72	-111	10046696	3691184740
10063	09:37:15.652	00:00:10.063	604	-1024	-768	-1	-1	-1	-1	4	-1024	-768	-1	-1	-1	-1	4		0	0						StimuliFarbe_gruen_rot.png	0	880	547	72	111				0	Content		-72	-111	10063364	3691201408
10081	09:37:15.670	00:00:10.080	605	-1024	-768	-1	-1	-1	-1	4	-1024	-768	-1	-1	-1	-1	4		0	0						StimuliFarbe_gruen_rot.png	0	880	547	72	111				0	Content		-72	-111	10080615	3691218659
10098	09:37:15.687	00:00:10.097	606	-1024	-768	-1	-1	-1	-1	4	-1024	-768	-1	-1	-1	-1	4		0	0						StimuliFarbe_gruen_rot.png	0	880	547	72	111				0	Content		-72	-111	10097864	3691235908
10113	09:37:15.702	00:00:10.112	607	-1024	-768	-1	-1	-1	-1	4	-1024	-768	-1	-1	-1	-1	4		0	0						StimuliFarbe_gruen_rot.png	0	880	547	72	111				0	Content		-72	-111	10112739	3691250783
10129	09:37:15.718	00:00:10.129	608	-1024	-768	-1	-1	-1	-1	4	-1024	-768	-1	-1	-1	-1	4		0	0						StimuliFarbe_gruen_rot.png	0	880	547	72	111				0	Content		-72	-111	10129370	3691267414
10146	09:37:15.735	00:00:10.146	609	-1024	-768	-1	-1	-1	-1	4	-1024	-768	-1	-1	-1	-1	4		0	0						StimuliFarbe_gruen_rot.png	0	880	547	72	111				0	Content		-72	-111	10146037	3691284081
10163	09:37:15.752	00:00:10.162	610	-1024	-768	-1	-1	-1	-1	4	-1024	-768	-1	-1	-1	-1	4		0	0						StimuliFarbe_gruen_rot.png	0	880	547	72	111				0	Content		-72	-111	10162614	3691300658
10179	09:37:15.768	00:00:10.179	611	-1024	-768	-1	-1	-1	-1	4	-1024	-768	-1	-1	-1	-1	4		0	0						StimuliFarbe_gruen_rot.png	0	880	547	72	111				0	Content		-72	-111	10179301	3691317345
10196	09:37:15.785	00:00:10.195	612	-1024	-768	-1	-1	-1	-1	4	-1024	-768	-1	-1	-1	-1	4		0	0						StimuliFarbe_gruen_rot.png	0	880	547	72	111				0	Content		-72	-111	10195968	3691334012
10213	09:37:15.802	00:00:10.212	613	-1024	-768	-1	-1	-1	-1	4	-1024	-768	-1	-1	-1	-1	4		0	0						StimuliFarbe_gruen_rot.png	0	880	547	72	111				0	Content		-72	-111	10212611	3691350655
10229	09:37:15.818	00:00:10.229	614	-1024	-768	-1	-1	-1	-1	4	-1024	-768	-1	-1	-1	-1	4		0	0						StimuliFarbe_gruen_rot.png	0	880	547	72	111				0	Content		-72	-111	10229279	3691367323
10246	09:37:15.835	00:00:10.246	615	-1024	-768	-1	-1	-1	-1	4	-1024	-768	-1	-1	-1	-1	4		0	0						StimuliFarbe_gruen_rot.png	0	880	547	72	111				0	Content		-72	-111	10246145	3691384189
10263	09:37:15.852	00:00:10.262	616	-1024	-768	-1	-1	-1	-1	4	-1024	-768	-1	-1	-1	-1	4		0	0						StimuliFarbe_gruen_rot.png	0	880	547	72	111				0	Content		-72	-111	10262813	3691400857
10279	09:37:15.868	00:00:10.279	617	-1024	-768	-1	-1	-1	-1	4	-1024	-768	-1	-1	-1	-1	4		0	0						StimuliFarbe_gruen_rot.png	0	880	547	72	111				0	Content		-72	-111	10279481	3691417525
10297	09:37:15.886	00:00:10.296	618	-1024	-768	-1	-1	-1	-1	4	-1024	-768	-1	-1	-1	-1	4		0	0						StimuliFarbe_gruen_rot.png	0	880	547	72	111				0	Content		-72	-111	10296609	3691434653
10313	09:37:15.902	00:00:10.313	619	-1024	-768	-1	-1	-1	-1	4	-1024	-768	-1	-1	-1	-1	4		0	0						StimuliFarbe_gruen_rot.png	0	880	547	72	111				0	Content		-72	-111	10313276	3691451320
10330	09:37:15.919	00:00:10.330	620	-1024	-768	-1	-1	-1	-1	4	-1024	-768	-1	-1	-1	-1	4		0	0						StimuliFarbe_gruen_rot.png	0	880	547	72	111				0	Content		-72	-111	10330304	3691468348
10347	09:37:15.936	00:00:10.346	621	-1024	-768	-1	-1	-1	-1	4	-1024	-768	-1	-1	-1	-1	4		0	0						StimuliFarbe_gruen_rot.png	0	880	547	72	111				0	Content		-72	-111	10346972	3691485016
10364	09:37:15.953	00:00:10.363	622	-1024	-768	-1	-1	-1	-1	4	-1024	-768	-1	-1	-1	-1	4		0	0						StimuliFarbe_gruen_rot.png	0	880	547	72	111				0	Content		-72	-111	10363639	3691501683
10381	09:37:15.970	00:00:10.381	623	-1024	-768	-1	-1	-1	-1	4	-1024	-768	-1	-1	-1	-1	4		0	0						StimuliFarbe_gruen_rot.png	0	880	547	72	111				0	Content		-72	-111	10381108	3691519152
10396	09:37:15.985	00:00:10.395	624	-1024	-768	-1	-1	-1	-1	4	-1024	-768	-1	-1	-1	-1	4		0	0						StimuliFarbe_gruen_rot.png	0	880	547	72	111				0	Content		-72	-111	10395857	3691533901
10413	09:37:16.002	00:00:10.412	625	-1024	-768	-1	-1	-1	-1	4	-1024	-768	-1	-1	-1	-1	4		0	0						StimuliFarbe_gruen_rot.png	0	880	547	72	111				0	Content		-72	-111	10412524	3691550568
10429	09:37:16.018	00:00:10.429	626	-1024	-768	-1	-1	-1	-1	4	-1024	-768	-1	-1	-1	-1	4		0	0						StimuliFarbe_gruen_rot.png	0	880	547	72	111				0	Content		-72	-111	10429192	3691567236
10446	09:37:16.035	00:00:10.445	627	-1024	-768	-1	-1	-1	-1	4	-1024	-768	-1	-1	-1	-1	4		0	0						StimuliFarbe_gruen_rot.png	0	880	547	72	111				0	Content		-72	-111	10445860	3691583904
10462	09:37:16.051	00:00:10.462	628	-1024	-768	-1	-1	-1	-1	4	-1024	-768	-1	-1	-1	-1	4		0	0						StimuliFarbe_gruen_rot.png	0	880	547	72	111				0	Content		-72	-111	10462481	3691600525
10479	09:37:16.068	00:00:10.479	629	-1024	-768	-1	-1	-1	-1	4	-1024	-768	-1	-1	-1	-1	4		0	0						StimuliFarbe_gruen_rot.png	0	880	547	72	111				0	Content		-72	-111	10479157	3691617201
10496	09:37:16.085	00:00:10.495	630	-1024	-768	-1	-1	-1	-1	4	-1024	-768	-1	-1	-1	-1	4		0	0						StimuliFarbe_gruen_rot.png	0	880	547	72	111				0	Content		-72	-111	10495852	3691633896
10513	09:37:16.102	00:00:10.512	631	-1024	-768	-1	-1	-1	-1	4	-1024	-768	-1	-1	-1	-1	4		0	0						StimuliFarbe_gruen_rot.png	0	880	547	72	111				0	Content		-72	-111	10512683	3691650727
10529	09:37:16.118	00:00:10.529	632	-1024	-768	-1	-1	-1	-1	4	-1024	-768	-1	-1	-1	-1	4		0	0						StimuliFarbe_gruen_rot.png	0	880	547	72	111				0	Content		-72	-111	10529351	3691667395
10546	09:37:16.135	00:00:10.546	633	-1024	-768	-1	-1	-1	-1	4	-1024	-768	-1	-1	-1	-1	4		0	0						StimuliFarbe_gruen_rot.png	0	880	547	72	111				0	Content		-72	-111	10546019	3691684063
10563	09:37:16.152	00:00:10.563	634	-1024	-768	-1	-1	-1	-1	4	-1024	-768	-1	-1	-1	-1	4		0	0						StimuliFarbe_gruen_rot.png	0	880	547	72	111				0	Content		-72	-111	10563003	3691701047
10580	09:37:16.169	00:00:10.579	635	-1024	-768	-1	-1	-1	-1	4	-1024	-768	-1	-1	-1	-1	4		0	0						StimuliFarbe_gruen_rot.png	0	880	547	72	111				0	Content		-72	-111	10579670	3691717714
10596	09:37:16.185	00:00:10.596	636	-1024	-768	-1	-1	-1	-1	4	-1024	-768	-1	-1	-1	-1	4		0	0						StimuliFarbe_gruen_rot.png	0	880	547	72	111				0	Content		-72	-111	10596338	3691734382
10614	09:37:16.203	00:00:10.613	637	-1024	-768	-1	-1	-1	-1	4	-1024	-768	-1	-1	-1	-1	4		0	0						StimuliFarbe_gruen_rot.png	0	880	547	72	111				0	Content		-72	-111	10613593	3691751637
10631	09:37:16.220	00:00:10.630	638	-1024	-768	-1	-1	-1	-1	4	-1024	-768	-1	-1	-1	-1	4		0	0						StimuliFarbe_gruen_rot.png	0	880	547	72	111				0	Content		-72	-111	10630964	3691769008
10647	09:37:16.236	00:00:10.647	639	-1024	-768	-1	-1	-1	-1	4	-1024	-768	-1	-1	-1	-1	4		0	0						StimuliFarbe_gruen_rot.png	0	880	547	72	111				0	Content		-72	-111	10647006	3691785050
10664	09:37:16.253	00:00:10.663	640	-1024	-768	-1	-1	-1	-1	4	-1024	-768	-1	-1	-1	-1	4		0	0						StimuliFarbe_gruen_rot.png	0	880	547	72	111				0	Content		-72	-111	10663674	3691801718
10680	09:37:16.269	00:00:10.680	641	-1024	-768	-1	-1	-1	-1	4	-1024	-768	-1	-1	-1	-1	4		0	0						StimuliFarbe_gruen_rot.png	0	880	547	72	111				0	Content		-72	-111	10680341	3691818385
10696	09:37:16.285	00:00:10.695	642	-1024	-768	-1	-1	-1	-1	4	-1024	-768	-1	-1	-1	-1	4		0	0						StimuliFarbe_gruen_rot.png	0	880	547	72	111				0	Content		-72	-111	10695712	3691833756
10712	09:37:16.301	00:00:10.712	643	-1024	-768	-1	-1	-1	-1	4	-1024	-768	-1	-1	-1	-1	4		0	0						StimuliFarbe_gruen_rot.png	0	880	547	72	111				0	Content		-72	-111	10712335	3691850379
10729	09:37:16.318	00:00:10.729	644	-1024	-768	-1	-1	-1	-1	4	-1024	-768	-1	-1	-1	-1	4		0	0						StimuliFarbe_gruen_rot.png	0	880	547	72	111				0	Content		-72	-111	10729021	3691867065
10746	09:37:16.335	00:00:10.745	645	-1024	-768	-1	-1	-1	-1	4	-1024	-768	-1	-1	-1	-1	4		0	0						StimuliFarbe_gruen_rot.png	0	880	547	72	111				0	Content		-72	-111	10745689	3691883733
10762	09:37:16.351	00:00:10.762	646	-1024	-768	-1	-1	-1	-1	4	-1024	-768	-1	-1	-1	-1	4		0	0						StimuliFarbe_gruen_rot.png	0	880	547	72	111				0	Content		-72	-111	10762329	3691900373
10779	09:37:16.368	00:00:10.778	647	-1024	-768	-1	-1	-1	-1	4	-1024	-768	-1	-1	-1	-1	4		0	0						StimuliFarbe_gruen_rot.png	0	880	547	72	111				0	Content		-72	-111	10778950	3691916994
10796	09:37:16.385	00:00:10.795	648	-1024	-768	-1	-1	-1	-1	4	-1024	-768	-1	-1	-1	-1	4		0	0						StimuliFarbe_gruen_rot.png	0	880	547	72	111				0	Content		-72	-111	10795992	3691934036
10813	09:37:16.402	00:00:10.812	649	-1024	-768	-1	-1	-1	-1	4	-1024	-768	-1	-1	-1	-1	4		0	0						StimuliFarbe_gruen_rot.png	0	880	547	72	111				0	Content		-72	-111	10812660	3691950704
10829	09:37:16.418	00:00:10.829	650	-1024	-768	-1	-1	-1	-1	4	-1024	-768	-1	-1	-1	-1	4		0	0						StimuliFarbe_gruen_rot.png	0	880	547	72	111				0	Content		-72	-111	10829328	3691967372
10846	09:37:16.435	00:00:10.846	651	-1024	-768	-1	-1	-1	-1	4	-1024	-768	-1	-1	-1	-1	4		0	0						StimuliFarbe_gruen_rot.png	0	880	547	72	111				0	Content		-72	-111	10846492	3691984536
10863	09:37:16.452	00:00:10.863	652	-1024	-768	-1	-1	-1	-1	4	-1024	-768	-1	-1	-1	-1	4		0	0						StimuliFarbe_gruen_rot.png	0	880	547	72	111				0	Content		-72	-111	10863160	3692001204
10880	09:37:16.469	00:00:10.879	653	-1024	-768	-1	-1	-1	-1	4	-1024	-768	-1	-1	-1	-1	4		0	0						StimuliFarbe_gruen_rot.png	0	880	547	72	111				0	Content		-72	-111	10879828	3692017872
10897	09:37:16.486	00:00:10.897	654	-1024	-768	-1	-1	-1	-1	4	-1024	-768	-1	-1	-1	-1	4		0	0						StimuliFarbe_gruen_rot.png	0	880	547	72	111				0	Content		-72	-111	10897446	3692035490
10912	09:37:16.501	00:00:10.912	655	-1024	-768	-1	-1	-1	-1	4	-1024	-768	-1	-1	-1	-1	4		0	0						StimuliFarbe_gruen_rot.png	0	880	547	72	111				0	Content		-72	-111	10912192	3692050236
10929	09:37:16.518	00:00:10.928	656	-1024	-768	-1	-1	-1	-1	4	-1024	-768	-1	-1	-1	-1	4		0	0						StimuliFarbe_gruen_rot.png	0	880	547	72	111				0	Content		-72	-111	10928861	3692066905
10946	09:37:16.535	00:00:10.945	657	-1024	-768	-1	-1	-1	-1	4	-1024	-768	-1	-1	-1	-1	4		0	0						StimuliFarbe_gruen_rot.png	0	880	547	72	111				0	Content		-72	-111	10945528	3692083572
10962	09:37:16.551	00:00:10.962	658	-1024	-768	-1	-1	-1	-1	4	-1024	-768	-1	-1	-1	-1	4		0	0						StimuliFarbe_gruen_rot.png	0	880	547	72	111				0	Content		-72	-111	10962196	3692100240
10979	09:37:16.568	00:00:10.978	659	-1024	-768	-1	-1	-1	-1	4	-1024	-768	-1	-1	-1	-1	4		0	0						StimuliFarbe_gruen_rot.png	0	880	547	72	111				0	Content		-72	-111	10978817	3692116861
10995	09:37:16.584	00:00:10.995	660	-1024	-768	-1	-1	-1	-1	4	-1024	-768	-1	-1	-1	-1	4		0	0						StimuliFarbe_gruen_rot.png	0	880	547	72	111				0	Content		-72	-111	10995499	3692133543
11012	09:37:16.601	00:00:11.012	661	-1024	-768	-1	-1	-1	-1	4	-1024	-768	-1	-1	-1	-1	4		0	0						StimuliFarbe_gruen_rot.png	0	880	547	72	111				0	Content		-72	-111	11012188	3692150232
11029	09:37:16.618	00:00:11.029	662	-1024	-768	-1	-1	-1	-1	4	-1024	-768	-1	-1	-1	-1	4		0	0						StimuliFarbe_gruen_rot.png	0	880	547	72	111				0	Content		-72	-111	11029023	3692167067
11046	09:37:16.635	00:00:11.045	663	-1024	-768	-1	-1	-1	-1	4	-1024	-768	-1	-1	-1	-1	4		0	0						StimuliFarbe_gruen_rot.png	0	880	547	72	111				0	Content		-72	-111	11045691	3692183735
11062	09:37:16.651	00:00:11.062	664	-1024	-768	-1	-1	-1	-1	4	-1024	-768	-1	-1	-1	-1	4		0	0						StimuliFarbe_gruen_rot.png	0	880	547	72	111				0	Content		-72	-111	11062358	3692200402
11079	09:37:16.668	00:00:11.079	665	-1024	-768	-1	-1	-1	-1	4	-1024	-768	-1	-1	-1	-1	4		0	0						StimuliFarbe_gruen_rot.png	0	880	547	72	111				0	Content		-72	-111	11079342	3692217386
11096	09:37:16.685	00:00:11.096	666	-1024	-768	-1	-1	-1	-1	4	-1024	-768	-1	-1	-1	-1	4		0	0						StimuliFarbe_gruen_rot.png	0	880	547	72	111				0	Content		-72	-111	11096010	3692234054
11113	09:37:16.702	00:00:11.112	667	-1024	-768	-1	-1	-1	-1	4	-1024	-768	-1	-1	-1	-1	4		0	0						StimuliFarbe_gruen_rot.png	0	880	547	72	111				0	Content		-72	-111	11112677	3692250721
11130	09:37:16.719	00:00:11.129	668	-1024	-768	-1	-1	-1	-1	4	-1024	-768	-1	-1	-1	-1	4		0	0						StimuliFarbe_gruen_rot.png	0	880	547	72	111				0	Content		-72	-111	11129932	3692267976
11147	09:37:16.736	00:00:11.147	669	-1024	-768	-1	-1	-1	-1	4	-1024	-768	-1	-1	-1	-1	4		0	0						StimuliFarbe_gruen_rot.png	0	880	547	72	111				0	Content		-72	-111	11147180	3692285224
11163	09:37:16.752	00:00:11.163	670	-1024	-768	-1	-1	-1	-1	4	-1024	-768	-1	-1	-1	-1	4		0	0						StimuliFarbe_gruen_rot.png	0	880	547	72	111				0	Content		-72	-111	11163266	3692301310
11180	09:37:16.769	00:00:11.179	671	-1024	-768	-1	-1	-1	-1	4	-1024	-768	-1	-1	-1	-1	4		0	0						StimuliFarbe_gruen_rot.png	0	880	547	72	111				0	Content		-72	-111	11179934	3692317978
11197	09:37:16.786	00:00:11.196	672	-1024	-768	-1	-1	-1	-1	4	-1024	-768	-1	-1	-1	-1	4		0	0						StimuliFarbe_gruen_rot.png	0	880	547	72	111				0	Content		-72	-111	11196602	3692334646
11212	09:37:16.801	00:00:11.212	673	-1024	-768	-1	-1	-1	-1	4	-1024	-768	-1	-1	-1	-1	4		0	0						StimuliFarbe_gruen_rot.png	0	880	547	72	111				0	Content		-72	-111	11212049	3692350093
11229	09:37:16.818	00:00:11.228	674	-1024	-768	-1	-1	-1	-1	4	-1024	-768	-1	-1	-1	-1	4		0	0						StimuliFarbe_gruen_rot.png	0	880	547	72	111				0	Content		-72	-111	11228673	3692366717
11245	09:37:16.834	00:00:11.245	675	-1024	-768	-1	-1	-1	-1	4	-1024	-768	-1	-1	-1	-1	4		0	0						StimuliFarbe_gruen_rot.png	0	880	547	72	111				0	Content		-72	-111	11245361	3692383405
11262	09:37:16.851	00:00:11.262	676	-1024	-768	-1	-1	-1	-1	4	-1024	-768	-1	-1	-1	-1	4		0	0						StimuliFarbe_gruen_rot.png	0	880	547	72	111				0	Content		-72	-111	11262029	3692400073
11279	09:37:16.868	00:00:11.278	677	-1024	-768	-1	-1	-1	-1	4	-1024	-768	-1	-1	-1	-1	4		0	0						StimuliFarbe_gruen_rot.png	0	880	547	72	111				0	Content		-72	-111	11278661	3692416705
11295	09:37:16.884	00:00:11.295	678	-1024	-768	-1	-1	-1	-1	4	-1024	-768	-1	-1	-1	-1	4		0	0						StimuliFarbe_gruen_rot.png	0	880	547	72	111				0	Content		-72	-111	11295329	3692433373
11312	09:37:16.901	00:00:11.312	679	-1024	-768	-1	-1	-1	-1	4	-1024	-768	-1	-1	-1	-1	4		0	0						StimuliFarbe_gruen_rot.png	0	880	547	72	111				0	Content		-72	-111	11312151	3692450195
11329	09:37:16.918	00:00:11.328	680	-1024	-768	-1	-1	-1	-1	4	-1024	-768	-1	-1	-1	-1	4		0	0						StimuliFarbe_gruen_rot.png	0	880	547	72	111				0	Content		-72	-111	11328818	3692466862
11345	09:37:16.934	00:00:11.345	681	-1024	-768	-1	-1	-1	-1	4	-1024	-768	-1	-1	-1	-1	4		0	0						StimuliFarbe_gruen_rot.png	0	880	547	72	111				0	Content		-72	-111	11345486	3692483530
11363	09:37:16.952	00:00:11.362	682	-1024	-768	-1	-1	-1	-1	4	-1024	-768	-1	-1	-1	-1	4		0	0						StimuliFarbe_gruen_rot.png	0	880	547	72	111				0	Content		-72	-111	11362638	3692500682
11379	09:37:16.968	00:00:11.379	683	-1024	-768	-1	-1	-1	-1	4	-1024	-768	-1	-1	-1	-1	4		0	0						StimuliFarbe_gruen_rot.png	0	880	547	72	111				0	Content		-72	-111	11379305	3692517349
11396	09:37:16.985	00:00:11.396	684	-1024	-768	-1	-1	-1	-1	4	-1024	-768	-1	-1	-1	-1	4		0	0						StimuliFarbe_gruen_rot.png	0	880	547	72	111				0	Content		-72	-111	11396347	3692534391
11413	09:37:17.002	00:00:11.413	685	-1024	-768	-1	-1	-1	-1	4	-1024	-768	-1	-1	-1	-1	4		0	0						StimuliFarbe_gruen_rot.png	0	880	547	72	111				0	Content		-72	-111	11413015	3692551059
11417	09:37:17.006																				ImageEnd	16	0	0	StimuliFarbe_gruen_rot.png
11430	09:37:17.019	00:00:11.429	686	-1024	-768	-1	-1	-1	-1	4	-1024	-768	-1	-1	-1	-1	4		0	0						No media	0	1024	768	0	0				0	Content		0	0	11429683	3692567727
11435	09:37:17.024																				ImageStart	8	0	0	Fix_sw.jpg
11447	09:37:17.036	00:00:11.447	687	-1024	-768	-1	-1	-1	-1	4	-1024	-768	-1	-1	-1	-1	4		0	0						Fix_sw.jpg	0	880	547	72	111				0	Content		-72	-111	11447034	3692585078
11462	09:37:17.051	00:00:11.461	688	-1024	-768	-1	-1	-1	-1	4	-1024	-768	-1	-1	-1	-1	4		0	0						Fix_sw.jpg	0	880	547	72	111				0	Content		-72	-111	11461782	3692599826
11478	09:37:17.067	00:00:11.478	689	-1024	-768	-1	-1	-1	-1	4	-1024	-768	-1	-1	-1	-1	4		0	0						Fix_sw.jpg	0	880	547	72	111				0	Content		-72	-111	11478449	3692616493
11495	09:37:17.084	00:00:11.495	690	-1024	-768	-1	-1	-1	-1	4	-1024	-768	-1	-1	-1	-1	4		0	0						Fix_sw.jpg	0	880	547	72	111				0	Content		-72	-111	11495117	3692633161
11512	09:37:17.101	00:00:11.511	691	-1024	-768	-1	-1	-1	-1	4	-1024	-768	-1	-1	-1	-1	4		0	0						Fix_sw.jpg	0	880	547	72	111				0	Content		-72	-111	11511785	3692649829
11528	09:37:17.117	00:00:11.528	692	-1024	-768	-1	-1	-1	-1	4	-1024	-768	-1	-1	-1	-1	4		0	0						Fix_sw.jpg	0	880	547	72	111				0	Content		-72	-111	11528421	3692666465
11545	09:37:17.134	00:00:11.545	693	-1024	-768	-1	-1	-1	-1	4	-1024	-768	-1	-1	-1	-1	4		0	0						Fix_sw.jpg	0	880	547	72	111				0	Content		-72	-111	11545208	3692683252
11562	09:37:17.151	00:00:11.561	694	-1024	-768	-1	-1	-1	-1	4	-1024	-768	-1	-1	-1	-1	4		0	0						Fix_sw.jpg	0	880	547	72	111				0	Content		-72	-111	11561775	3692699819
11579	09:37:17.168	00:00:11.578	695	-1024	-768	-1	-1	-1	-1	4	-1024	-768	-1	-1	-1	-1	4		0	0						Fix_sw.jpg	0	880	547	72	111				0	Content		-72	-111	11578610	3692716654
11595	09:37:17.184	00:00:11.595	696	-1024	-768	-1	-1	-1	-1	4	-1024	-768	-1	-1	-1	-1	4		0	0						Fix_sw.jpg	0	880	547	72	111				0	Content		-72	-111	11595277	3692733321
11612	09:37:17.201	00:00:11.611	697	-1024	-768	-1	-1	-1	-1	4	-1024	-768	-1	-1	-1	-1	4		0	0						Fix_sw.jpg	0	880	547	72	111				0	Content		-72	-111	11611945	3692749989
11629	09:37:17.218	00:00:11.628	698	-1024	-768	-1	-1	-1	-1	4	-1024	-768	-1	-1	-1	-1	4		0	0						Fix_sw.jpg	0	880	547	72	111				0	Content		-72	-111	11628931	3692766975
11646	09:37:17.235	00:00:11.645	699	-1024	-768	-1	-1	-1	-1	4	-1024	-768	-1	-1	-1	-1	4		0	0						Fix_sw.jpg	0	880	547	72	111				0	Content		-72	-111	11645598	3692783642
11662	09:37:17.251	00:00:11.662	700	-1024	-768	-1	-1	-1	-1	4	-1024	-768	-1	-1	-1	-1	4		0	0						Fix_sw.jpg	0	880	547	72	111				0	Content		-72	-111	11662266	3692800310
11680	09:37:17.269	00:00:11.679	701	-1024	-768	-1	-1	-1	-1	4	-1024	-768	-1	-1	-1	-1	4		0	0						Fix_sw.jpg	0	880	547	72	111				0	Content		-72	-111	11679645	3692817689
11697	09:37:17.286	00:00:11.696	702	-1024	-768	-1	-1	-1	-1	4	-1024	-768	-1	-1	-1	-1	4		0	0						Fix_sw.jpg	0	880	547	72	111				0	Content		-72	-111	11696893	3692834937
11712	09:37:17.301	00:00:11.711	703	-1024	-768	-1	-1	-1	-1	4	-1024	-768	-1	-1	-1	-1	4		0	0						Fix_sw.jpg	0	880	547	72	111				0	Content		-72	-111	11711639	3692849683
11728	09:37:17.317	00:00:11.728	704	-1024	-768	-1	-1	-1	-1	4	-1024	-768	-1	-1	-1	-1	4		0	0						Fix_sw.jpg	0	880	547	72	111				0	Content		-72	-111	11728326	3692866370
11745	09:37:17.334	00:00:11.744	705	-1024	-768	-1	-1	-1	-1	4	-1024	-768	-1	-1	-1	-1	4		0	0						Fix_sw.jpg	0	880	547	72	111				0	Content		-72	-111	11744994	3692883038
11762	09:37:17.351	00:00:11.761	706	-1024	-768	-1	-1	-1	-1	4	-1024	-768	-1	-1	-1	-1	4		0	0						Fix_sw.jpg	0	880	547	72	111				0	Content		-72	-111	11761657	3692899701
11778	09:37:17.367	00:00:11.778	707	-1024	-768	-1	-1	-1	-1	4	-1024	-768	-1	-1	-1	-1	4		0	0						Fix_sw.jpg	0	880	547	72	111				0	Content		-72	-111	11778325	3692916369
11795	09:37:17.384	00:00:11.795	708	-1024	-768	-1	-1	-1	-1	4	-1024	-768	-1	-1	-1	-1	4		0	0						Fix_sw.jpg	0	880	547	72	111				0	Content		-72	-111	11795069	3692933113
11812	09:37:17.401	00:00:11.811	709	-1024	-768	-1	-1	-1	-1	4	-1024	-768	-1	-1	-1	-1	4		0	0						Fix_sw.jpg	0	880	547	72	111				0	Content		-72	-111	11811635	3692949679
11828	09:37:17.417	00:00:11.828	710	-1024	-768	-1	-1	-1	-1	4	-1024	-768	-1	-1	-1	-1	4		0	0						Fix_sw.jpg	0	880	547	72	111				0	Content		-72	-111	11828255	3692966299
11845	09:37:17.434	00:00:11.845	711	-1024	-768	-1	-1	-1	-1	4	-1024	-768	-1	-1	-1	-1	4		0	0						Fix_sw.jpg	0	880	547	72	111				0	Content		-72	-111	11845339	3692983383
11862	09:37:17.451	00:00:11.862	712	-1024	-768	-1	-1	-1	-1	4	-1024	-768	-1	-1	-1	-1	4		0	0						Fix_sw.jpg	0	880	547	72	111				0	Content		-72	-111	11862006	3693000050
11879	09:37:17.468	00:00:11.878	713	-1024	-768	-1	-1	-1	-1	4	-1024	-768	-1	-1	-1	-1	4		0	0						Fix_sw.jpg	0	880	547	72	111				0	Content		-72	-111	11878674	3693016718
11896	09:37:17.485	00:00:11.895	714	-1024	-768	-1	-1	-1	-1	4	-1024	-768	-1	-1	-1	-1	4		0	0						Fix_sw.jpg	0	880	547	72	111				0	Content		-72	-111	11895827	3693033871
11912	09:37:17.501	00:00:11.912	715	-1024	-768	-1	-1	-1	-1	4	-1024	-768	-1	-1	-1	-1	4		0	0						Fix_sw.jpg	0	880	547	72	111				0	Content		-72	-111	11912494	3693050538
11929	09:37:17.518	00:00:11.929	716	-1024	-768	-1	-1	-1	-1	4	-1024	-768	-1	-1	-1	-1	4		0	0						Fix_sw.jpg	0	880	547	72	111				0	Content		-72	-111	11929162	3693067206
11947	09:37:17.536	00:00:11.946	717	-1024	-768	-1	-1	-1	-1	4	-1024	-768	-1	-1	-1	-1	4		0	0						Fix_sw.jpg	0	880	547	72	111				0	Content		-72	-111	11946755	3693084799
11962	09:37:17.551	00:00:11.961	718	-1024	-768	-1	-1	-1	-1	4	-1024	-768	-1	-1	-1	-1	4		0	0						Fix_sw.jpg	0	880	547	72	111				0	Content		-72	-111	11961505	3693099549
11978	09:37:17.567	00:00:11.978	719	-1024	-768	-1	-1	-1	-1	4	-1024	-768	-1	-1	-1	-1	4		0	0						Fix_sw.jpg	0	880	547	72	111				0	Content		-72	-111	11978172	3693116216
11995	09:37:17.584	00:00:11.994	720	-1024	-768	-1	-1	-1	-1	4	-1024	-768	-1	-1	-1	-1	4		0	0						Fix_sw.jpg	0	880	547	72	111				0	Content		-72	-111	11994840	3693132884
12012	09:37:17.601	00:00:12.011	721	-1024	-768	-1	-1	-1	-1	4	-1024	-768	-1	-1	-1	-1	4		0	0						Fix_sw.jpg	0	880	547	72	111				0	Content		-72	-111	12011508	3693149552
12028	09:37:17.617	00:00:12.028	722	-1024	-768	-1	-1	-1	-1	4	-1024	-768	-1	-1	-1	-1	4		0	0						Fix_sw.jpg	0	880	547	72	111				0	Content		-72	-111	12028129	3693166173
12045	09:37:17.634	00:00:12.044	723	-1024	-768	-1	-1	-1	-1	4	-1024	-768	-1	-1	-1	-1	4		0	0						Fix_sw.jpg	0	880	547	72	111				0	Content		-72	-111	12044805	3693182849
12062	09:37:17.651	00:00:12.061	724	-1024	-768	-1	-1	-1	-1	4	-1024	-768	-1	-1	-1	-1	4		0	0						Fix_sw.jpg	0	880	547	72	111				0	Content		-72	-111	12061501	3693199545
12078	09:37:17.667	00:00:12.078	725	-1024	-768	-1	-1	-1	-1	4	-1024	-768	-1	-1	-1	-1	4		0	0						Fix_sw.jpg	0	880	547	72	111				0	Content		-72	-111	12078334	3693216378
12095	09:37:17.684	00:00:12.095	726	-1024	-768	-1	-1	-1	-1	4	-1024	-768	-1	-1	-1	-1	4		0	0						Fix_sw.jpg	0	880	547	72	111				0	Content		-72	-111	12095002	3693233046
12112	09:37:17.701	00:00:12.111	727	-1024	-768	-1	-1	-1	-1	4	-1024	-768	-1	-1	-1	-1	4		0	0						Fix_sw.jpg	0	880	547	72	111				0	Content		-72	-111	12111670	3693249714
12129	09:37:17.718	00:00:12.128	728	-1024	-768	-1	-1	-1	-1	4	-1024	-768	-1	-1	-1	-1	4		0	0						Fix_sw.jpg	0	880	547	72	111				0	Content		-72	-111	12128655	3693266699
12145	09:37:17.734	00:00:12.145	729	-1024	-768	-1	-1	-1	-1	4	-1024	-768	-1	-1	-1	-1	4		0	0						Fix_sw.jpg	0	880	547	72	111				0	Content		-72	-111	12145323	3693283367
12162	09:37:17.751	00:00:12.161	730	-1024	-768	-1	-1	-1	-1	4	-1024	-768	-1	-1	-1	-1	4		0	0						Fix_sw.jpg	0	880	547	72	111				0	Content		-72	-111	12161991	3693300035
12179	09:37:17.768	00:00:12.179	731	-1024	-768	-1	-1	-1	-1	4	-1024	-768	-1	-1	-1	-1	4		0	0						Fix_sw.jpg	0	880	547	72	111				0	Content		-72	-111	12179246	3693317290
12196	09:37:17.785	00:00:12.196	732	-1024	-768	-1	-1	-1	-1	4	-1024	-768	-1	-1	-1	-1	4		0	0						Fix_sw.jpg	0	880	547	72	111				0	Content		-72	-111	12196490	3693334534
12213	09:37:17.802	00:00:12.212	733	-1024	-768	-1	-1	-1	-1	4	-1024	-768	-1	-1	-1	-1	4		0	0						Fix_sw.jpg	0	880	547	72	111				0	Content		-72	-111	12212575	3693350619
12229	09:37:17.818	00:00:12.229	734	-1024	-768	-1	-1	-1	-1	4	-1024	-768	-1	-1	-1	-1	4		0	0						Fix_sw.jpg	0	880	547	72	111				0	Content		-72	-111	12229243	3693367287
12246	09:37:17.835	00:00:12.245	735	-1024	-768	-1	-1	-1	-1	4	-1024	-768	-1	-1	-1	-1	4		0	0						Fix_sw.jpg	0	880	547	72	111				0	Content		-72	-111	12245910	3693383954
12262	09:37:17.851	00:00:12.262	736	-1024	-768	-1	-1	-1	-1	4	-1024	-768	-1	-1	-1	-1	4		0	0						Fix_sw.jpg	0	880	547	72	111				0	Content		-72	-111	12262146	3693400190
12279	09:37:17.868	00:00:12.278	737	-1024	-768	-1	-1	-1	-1	4	-1024	-768	-1	-1	-1	-1	4		0	0						Fix_sw.jpg	0	880	547	72	111				0	Content		-72	-111	12278814	3693416858
12295	09:37:17.884	00:00:12.295	738	-1024	-768	-1	-1	-1	-1	4	-1024	-768	-1	-1	-1	-1	4		0	0						Fix_sw.jpg	0	880	547	72	111				0	Content		-72	-111	12295481	3693433525
12312	09:37:17.901	00:00:12.311	739	-1024	-768	-1	-1	-1	-1	4	-1024	-768	-1	-1	-1	-1	4		0	0						Fix_sw.jpg	0	880	547	72	111				0	Content		-72	-111	12311764	3693449808
12328	09:37:17.917	00:00:12.328	740	-1024	-768	-1	-1	-1	-1	4	-1024	-768	-1	-1	-1	-1	4		0	0						Fix_sw.jpg	0	880	547	72	111				0	Content		-72	-111	12328432	3693466476
12345	09:37:17.934	00:00:12.344	741	-1024	-768	-1	-1	-1	-1	4	-1024	-768	-1	-1	-1	-1	4		0	0						Fix_sw.jpg	0	880	547	72	111				0	Content		-72	-111	12344672	3693482716
12361	09:37:17.950	00:00:12.361	742	-1024	-768	-1	-1	-1	-1	4	-1024	-768	-1	-1	-1	-1	4		0	0						Fix_sw.jpg	0	880	547	72	111				0	Content		-72	-111	12361239	3693499283
12378	09:37:17.967	00:00:12.378	743	-1024	-768	-1	-1	-1	-1	4	-1024	-768	-1	-1	-1	-1	4		0	0						Fix_sw.jpg	0	880	547	72	111				0	Content		-72	-111	12378175	3693516219
12395	09:37:17.984	00:00:12.394	744	-1024	-768	-1	-1	-1	-1	4	-1024	-768	-1	-1	-1	-1	4		0	0						Fix_sw.jpg	0	880	547	72	111				0	Content		-72	-111	12394842	3693532886
12412	09:37:18.001	00:00:12.411	745	-1024	-768	-1	-1	-1	-1	4	-1024	-768	-1	-1	-1	-1	4		0	0						Fix_sw.jpg	0	880	547	72	111				0	Content		-72	-111	12411975	3693550019
12429	09:37:18.018	00:00:12.428	746	-1024	-768	-1	-1	-1	-1	4	-1024	-768	-1	-1	-1	-1	4		0	0						Fix_sw.jpg	0	880	547	72	111				0	Content		-72	-111	12428643	3693566687
12432	09:37:18.021																				ImageEnd	16	0	0	Fix_sw.jpg
12446	09:37:18.035	00:00:12.445	747	-1024	-768	-1	-1	-1	-1	4	-1024	-768	-1	-1	-1	-1	4		0	0						No media	0	1024	768	0	0				0	Content		0	0	12445673	3693583717
12451	09:37:18.040																				ImageStart	8	0	0	StimuliFarbe_gruen_gelb.png
12462	09:37:18.051	00:00:12.462	748	-1024	-768	-1	-1	-1	-1	4	-1024	-768	-1	-1	-1	-1	4		0	0						StimuliFarbe_gruen_gelb.png	0	880	547	72	111				0	Content		-72	-111	12462340	3693600384
12479	09:37:18.068	00:00:12.479	749	-1024	-768	-1	-1	-1	-1	4	-1024	-768	-1	-1	-1	-1	4		0	0						StimuliFarbe_gruen_gelb.png	0	880	547	72	111				0	Content		-72	-111	12479008	3693617052
12496	09:37:18.085	00:00:12.496	750	-1024	-768	-1	-1	-1	-1	4	-1024	-768	-1	-1	-1	-1	4		0	0						StimuliFarbe_gruen_gelb.png	0	880	547	72	111				0	Content		-72	-111	12496354	3693634398
12511	09:37:18.100	00:00:12.511	751	-1024	-768	-1	-1	-1	-1	4	-1024	-768	-1	-1	-1	-1	4		0	0						StimuliFarbe_gruen_gelb.png	0	880	547	72	111				0	Content		-72	-111	12511226	3693649270
12528	09:37:18.117	00:00:12.527	752	-1024	-768	-1	-1	-1	-1	4	-1024	-768	-1	-1	-1	-1	4		0	0						StimuliFarbe_gruen_gelb.png	0	880	547	72	111				0	Content		-72	-111	12527852	3693665896
12545	09:37:18.134	00:00:12.544	753	-1024	-768	-1	-1	-1	-1	4	-1024	-768	-1	-1	-1	-1	4		0	0						StimuliFarbe_gruen_gelb.png	0	880	547	72	111				0	Content		-72	-111	12544520	3693682564
12561	09:37:18.150	00:00:12.561	754	-1024	-768	-1	-1	-1	-1	4	-1024	-768	-1	-1	-1	-1	4		0	0						StimuliFarbe_gruen_gelb.png	0	880	547	72	111				0	Content		-72	-111	12561187	3693699231
12578	09:37:18.167	00:00:12.577	755	-1024	-768	-1	-1	-1	-1	4	-1024	-768	-1	-1	-1	-1	4		0	0						StimuliFarbe_gruen_gelb.png	0	880	547	72	111				0	Content		-72	-111	12577725	3693715769
12595	09:37:18.184	00:00:12.594	756	-1024	-768	-1	-1	-1	-1	4	-1024	-768	-1	-1	-1	-1	4		0	0						StimuliFarbe_gruen_gelb.png	0	880	547	72	111				0	Content		-72	-111	12594528	3693732572
12611	09:37:18.200	00:00:12.611	757	-1024	-768	-1	-1	-1	-1	4	-1024	-768	-1	-1	-1	-1	4		0	0						StimuliFarbe_gruen_gelb.png	0	880	547	72	111				0	Content		-72	-111	12611125	3693749169
12628	09:37:18.217	00:00:12.627	758	-1024	-768	-1	-1	-1	-1	4	-1024	-768	-1	-1	-1	-1	4		0	0						StimuliFarbe_gruen_gelb.png	0	880	547	72	111				0	Content		-72	-111	12627793	3693765837
12645	09:37:18.234	00:00:12.644	759	-1024	-768	-1	-1	-1	-1	4	-1024	-768	-1	-1	-1	-1	4		0	0						StimuliFarbe_gruen_gelb.png	0	880	547	72	111				0	Content		-72	-111	12644696	3693782740
12661	09:37:18.250	00:00:12.661	760	-1024	-768	-1	-1	-1	-1	4	-1024	-768	-1	-1	-1	-1	4		0	0						StimuliFarbe_gruen_gelb.png	0	880	547	72	111				0	Content		-72	-111	12661363	3693799407
12678	09:37:18.267	00:00:12.678	761	-1024	-768	-1	-1	-1	-1	4	-1024	-768	-1	-1	-1	-1	4		0	0						StimuliFarbe_gruen_gelb.png	0	880	547	72	111				0	Content		-72	-111	12678358	3693816402
12695	09:37:18.284	00:00:12.695	762	-1024	-768	-1	-1	-1	-1	4	-1024	-768	-1	-1	-1	-1	4		0	0						StimuliFarbe_gruen_gelb.png	0	880	547	72	111				0	Content		-72	-111	12695026	3693833070
12712	09:37:18.301	00:00:12.711	763	-1024	-768	-1	-1	-1	-1	4	-1024	-768	-1	-1	-1	-1	4		0	0						StimuliFarbe_gruen_gelb.png	0	880	547	72	111				0	Content		-72	-111	12711694	3693849738
12729	09:37:18.318	00:00:12.728	764	-1024	-768	-1	-1	-1	-1	4	-1024	-768	-1	-1	-1	-1	4		0	0						StimuliFarbe_gruen_gelb.png	0	880	547	72	111				0	Content		-72	-111	12728841	3693866885
12746	09:37:18.335	00:00:12.746	765	-1024	-768	-1	-1	-1	-1	4	-1024	-768	-1	-1	-1	-1	4		0	0						StimuliFarbe_gruen_gelb.png	0	880	547	72	111				0	Content		-72	-111	12746213	3693884257
12762	09:37:18.351	00:00:12.762	766	-1024	-768	-1	-1	-1	-1	4	-1024	-768	-1	-1	-1	-1	4		0	0						StimuliFarbe_gruen_gelb.png	0	880	547	72	111				0	Content		-72	-111	12762256	3693900300
12779	09:37:18.368	00:00:12.778	767	-1024	-768	-1	-1	-1	-1	4	-1024	-768	-1	-1	-1	-1	4		0	0						StimuliFarbe_gruen_gelb.png	0	880	547	72	111				0	Content		-72	-111	12778923	3693916967
12796	09:37:18.385	00:00:12.795	768	-1024	-768	-1	-1	-1	-1	4	-1024	-768	-1	-1	-1	-1	4		0	0						StimuliFarbe_gruen_gelb.png	0	880	547	72	111				0	Content		-72	-111	12795591	3693933635
12811	09:37:18.400	00:00:12.810	769	-1024	-768	-1	-1	-1	-1	4	-1024	-768	-1	-1	-1	-1	4		0	0						StimuliFarbe_gruen_gelb.png	0	880	547	72	111				0	Content		-72	-111	12810960	3693949004
12828	09:37:18.417	00:00:12.827	770	-1024	-768	-1	-1	-1	-1	4	-1024	-768	-1	-1	-1	-1	4		0	0						StimuliFarbe_gruen_gelb.png	0	880	547	72	111				0	Content		-72	-111	12827583	3693965627
12844	09:37:18.433	00:00:12.844	771	-1024	-768	-1	-1	-1	-1	4	-1024	-768	-1	-1	-1	-1	4		0	0						StimuliFarbe_gruen_gelb.png	0	880	547	72	111				0	Content		-72	-111	12844270	3693982314
12861	09:37:18.450	00:00:12.860	772	-1024	-768	-1	-1	-1	-1	4	-1024	-768	-1	-1	-1	-1	4		0	0						StimuliFarbe_gruen_gelb.png	0	880	547	72	111				0	Content		-72	-111	12860938	3693998982
12878	09:37:18.467	00:00:12.877	773	-1024	-768	-1	-1	-1	-1	4	-1024	-768	-1	-1	-1	-1	4		0	0						StimuliFarbe_gruen_gelb.png	0	880	547	72	111				0	Content		-72	-111	12877571	3694015615
12894	09:37:18.483	00:00:12.894	774	-1024	-768	-1	-1	-1	-1	4	-1024	-768	-1	-1	-1	-1	4		0	0						StimuliFarbe_gruen_gelb.png	0	880	547	72	111				0	Content		-72	-111	12894239	3694032283
12911	09:37:18.500	00:00:12.911	775	-1024	-768	-1	-1	-1	-1	4	-1024	-768	-1	-1	-1	-1	4		0	0						StimuliFarbe_gruen_gelb.png	0	880	547	72	111				0	Content		-72	-111	12911103	3694049147
12928	09:37:18.517	00:00:12.927	776	-1024	-768	-1	-1	-1	-1	4	-1024	-768	-1	-1	-1	-1	4		0	0						StimuliFarbe_gruen_gelb.png	0	880	547	72	111				0	Content		-72	-111	12927770	3694065814
12944	09:37:18.533	00:00:12.944	777	-1024	-768	-1	-1	-1	-1	4	-1024	-768	-1	-1	-1	-1	4		0	0						StimuliFarbe_gruen_gelb.png	0	880	547	72	111				0	Content		-72	-111	12944438	3694082482
12962	09:37:18.551	00:00:12.961	778	-1024	-768	-1	-1	-1	-1	4	-1024	-768	-1	-1	-1	-1	4		0	0						StimuliFarbe_gruen_gelb.png	0	880	547	72	111				0	Content		-72	-111	12961569	3694099613
12978	09:37:18.567	00:00:12.978	779	-1024	-768	-1	-1	-1	-1	4	-1024	-768	-1	-1	-1	-1	4		0	0						StimuliFarbe_gruen_gelb.png	0	880	547	72	111				0	Content		-72	-111	12978237	3694116281
12995	09:37:18.584	00:00:12.995	780	-1024	-768	-1	-1	-1	-1	4	-1024	-768	-1	-1	-1	-1	4		0	0						StimuliFarbe_gruen_gelb.png	0	880	547	72	111				0	Content		-72	-111	12995270	3694133314
13012	09:37:18.601	00:00:13.011	781	-1024	-768	-1	-1	-1	-1	4	-1024	-768	-1	-1	-1	-1	4		0	0						StimuliFarbe_gruen_gelb.png	0	880	547	72	111				0	Content		-72	-111	13011938	3694149982
13029	09:37:18.618	00:00:13.028	782	-1024	-768	-1	-1	-1	-1	4	-1024	-768	-1	-1	-1	-1	4		0	0						StimuliFarbe_gruen_gelb.png	0	880	547	72	111				0	Content		-72	-111	13028606	3694166650
13046	09:37:18.635	00:00:13.046	783	-1024	-768	-1	-1	-1	-1	4	-1024	-768	-1	-1	-1	-1	4		0	0						StimuliFarbe_gruen_gelb.png	0	880	547	72	111				0	Content		-72	-111	13046072	3694184116
13061	09:37:18.650	00:00:13.060	784	-1024	-768	-1	-1	-1	-1	4	-1024	-768	-1	-1	-1	-1	4		0	0						StimuliFarbe_gruen_gelb.png	0	880	547	72	111				0	Content		-72	-111	13060820	3694198864
13077	09:37:18.666	00:00:13.077	785	-1024	-768	-1	-1	-1	-1	4	-1024	-768	-1	-1	-1	-1	4		0	0						StimuliFarbe_gruen_gelb.png	0	880	547	72	111				0	Content		-72	-111	13077488	3694215532
13094	09:37:18.683	00:00:13.094	786	-1024	-768	-1	-1	-1	-1	4	-1024	-768	-1	-1	-1	-1	4		0	0						StimuliFarbe_gruen_gelb.png	0	880	547	72	111				0	Content		-72	-111	13094155	3694232199
13111	09:37:18.700	00:00:13.110	787	-1024	-768	-1	-1	-1	-1	4	-1024	-768	-1	-1	-1	-1	4		0	0						StimuliFarbe_gruen_gelb.png	0	880	547	72	111				0	Content		-72	-111	13110823	3694248867
13127	09:37:18.716	00:00:13.127	788	-1024	-768	-1	-1	-1	-1	4	-1024	-768	-1	-1	-1	-1	4		0	0						StimuliFarbe_gruen_gelb.png	0	880	547	72	111				0	Content		-72	-111	13127442	3694265486
13144	09:37:18.733	00:00:13.144	789	-1024	-768	-1	-1	-1	-1	4	-1024	-768	-1	-1	-1	-1	4		0	0						StimuliFarbe_gruen_gelb.png	0	880	547	72	111				0	Content		-72	-111	13144119	3694282163
13161	09:37:18.750	00:00:13.160	790	-1024	-768	-1	-1	-1	-1	4	-1024	-768	-1	-1	-1	-1	4		0	0						StimuliFarbe_gruen_gelb.png	0	880	547	72	111				0	Content		-72	-111	13160779	3694298823
13177	09:37:18.766	00:00:13.177	791	-1024	-768	-1	-1	-1	-1	4	-1024	-768	-1	-1	-1	-1	4		0	0						StimuliFarbe_gruen_gelb.png	0	880	547	72	111				0	Content		-72	-111	13177447	3694315491
13194	09:37:18.783	00:00:13.194	792	-1024	-768	-1	-1	-1	-1	4	-1024	-768	-1	-1	-1	-1	4		0	0						StimuliFarbe_gruen_gelb.png	0	880	547	72	111				0	Content		-72	-111	13194380	3694332424
13211	09:37:18.800	00:00:13.211	793	-1024	-768	-1	-1	-1	-1	4	-1024	-768	-1	-1	-1	-1	4		0	0						StimuliFarbe_gruen_gelb.png	0	880	547	72	111				0	Content		-72	-111	13211047	3694349091
13228	09:37:18.817	00:00:13.228	794	-1024	-768	-1	-1	-1	-1	4	-1024	-768	-1	-1	-1	-1	4		0	0						StimuliFarbe_gruen_gelb.png	0	880	547	72	111				0	Content		-72	-111	13228011	3694366055
13245	09:37:18.834	00:00:13.244	795	-1024	-768	-1	-1	-1	-1	4	-1024	-768	-1	-1	-1	-1	4		0	0						StimuliFarbe_gruen_gelb.png	0	880	547	72	111				0	Content		-72	-111	13244679	3694382723
13261	09:37:18.850	00:00:13.261	796	-1024	-768	-1	-1	-1	-1	4	-1024	-768	-1	-1	-1	-1	4		0	0						StimuliFarbe_gruen_gelb.png	0	880	547	72	111				0	Content		-72	-111	13261346	3694399390
13279	09:37:18.868	00:00:13.278	797	-1024	-768	-1	-1	-1	-1	4	-1024	-768	-1	-1	-1	-1	4		0	0						StimuliFarbe_gruen_gelb.png	0	880	547	72	111				0	Content		-72	-111	13278576	3694416620
13295	09:37:18.884	00:00:13.295	798	-1024	-768	-1	-1	-1	-1	4	-1024	-768	-1	-1	-1	-1	4		0	0						StimuliFarbe_gruen_gelb.png	0	880	547	72	111				0	Content		-72	-111	13295244	3694433288
13311	09:37:18.900	00:00:13.311	799	-1024	-768	-1	-1	-1	-1	4	-1024	-768	-1	-1	-1	-1	4		0	0						StimuliFarbe_gruen_gelb.png	0	880	547	72	111				0	Content		-72	-111	13311472	3694449516
13328	09:37:18.917	00:00:13.328	800	-1024	-768	-1	-1	-1	-1	4	-1024	-768	-1	-1	-1	-1	4		0	0						StimuliFarbe_gruen_gelb.png	0	880	547	72	111				0	Content		-72	-111	13328140	3694466184
13345	09:37:18.934	00:00:13.344	801	-1024	-768	-1	-1	-1	-1	4	-1024	-768	-1	-1	-1	-1	4		0	0						StimuliFarbe_gruen_gelb.png	0	880	547	72	111				0	Content		-72	-111	13344808	3694482852
13361	09:37:18.950	00:00:13.361	802	-1024	-768	-1	-1	-1	-1	4	-1024	-768	-1	-1	-1	-1	4		0	0						StimuliFarbe_gruen_gelb.png	0	880	547	72	111				0	Content		-72	-111	13361061	3694499105
13378	09:37:18.967	00:00:13.377	803	-1024	-768	-1	-1	-1	-1	4	-1024	-768	-1	-1	-1	-1	4		0	0						StimuliFarbe_gruen_gelb.png	0	880	547	72	111				0	Content		-72	-111	13377729	3694515773
13394	09:37:18.983	00:00:13.393	804	-1024	-768	-1	-1	-1	-1	4	-1024	-768	-1	-1	-1	-1	4		0	0						StimuliFarbe_gruen_gelb.png	0	880	547	72	111				0	Content		-72	-111	13393932	3694531976
13411	09:37:19.000	00:00:13.410	805	-1024	-768	-1	-1	-1	-1	4	-1024	-768	-1	-1	-1	-1	4		0	0						StimuliFarbe_gruen_gelb.png	0	880	547	72	111				0	Content		-72	-111	13410552	3694548596
13427	09:37:19.016	00:00:13.427	806	-1024	-768	-1	-1	-1	-1	4	-1024	-768	-1	-1	-1	-1	4		0	0						StimuliFarbe_gruen_gelb.png	0	880	547	72	111				0	Content		-72	-111	13427177	3694565221
13444	09:37:19.033	00:00:13.443	807	-1024	-768	-1	-1	-1	-1	4	-1024	-768	-1	-1	-1	-1	4		0	0						StimuliFarbe_gruen_gelb.png	0	880	547	72	111				0	Content		-72	-111	13443862	3694581906
13461	09:37:19.050	00:00:13.460	808	-1024	-768	-1	-1	-1	-1	4	-1024	-768	-1	-1	-1	-1	4		0	0						StimuliFarbe_gruen_gelb.png	0	880	547	72	111				0	Content		-72	-111	13460530	3694598574
13477	09:37:19.066	00:00:13.477	809	-1024	-768	-1	-1	-1	-1	4	-1024	-768	-1	-1	-1	-1	4		0	0						StimuliFarbe_gruen_gelb.png	0	880	547	72	111				0	Content		-72	-111	13477160	3694615204
13494	09:37:19.083	00:00:13.493	810	-1024	-768	-1	-1	-1	-1	4	-1024	-768	-1	-1	-1	-1	4		0	0						StimuliFarbe_gruen_gelb.png	0	880	547	72	111				0	Content		-72	-111	13493828	3694631872
13510	09:37:19.099	00:00:13.510	811	-1024	-768	-1	-1	-1	-1	4	-1024	-768	-1	-1	-1	-1	4		0	0						StimuliFarbe_gruen_gelb.png	0	880	547	72	111				0	Content		-72	-111	13510496	3694648540
13527	09:37:19.116	00:00:13.527	812	-1024	-768	-1	-1	-1	-1	4	-1024	-768	-1	-1	-1	-1	4		0	0						StimuliFarbe_gruen_gelb.png	0	880	547	72	111				0	Content		-72	-111	13527163	3694665207
13544	09:37:19.133	00:00:13.543	813	-1024	-768	-1	-1	-1	-1	4	-1024	-768	-1	-1	-1	-1	4		0	0						StimuliFarbe_gruen_gelb.png	0	880	547	72	111				0	Content		-72	-111	13543788	3694681832
13561	09:37:19.150	00:00:13.560	814	-1024	-768	-1	-1	-1	-1	4	-1024	-768	-1	-1	-1	-1	4		0	0						StimuliFarbe_gruen_gelb.png	0	880	547	72	111				0	Content		-72	-111	13560536	3694698580
13577	09:37:19.166	00:00:13.577	815	966,929	733,5973	0,4674504	0,6116768	448,1202	3,209333	3	913,9821	721,4782	0,4673488	0,6116503	448,1202	3,217421	1	7	914	721						StimuliFarbe_gruen_gelb.png	0	880	547	72	111	862	595	150	0	Content		842	610	13577170	3694715214
13594	09:37:19.183	00:00:13.593	816	974,9938	709,3694	0,4619031	0,6128005	455,2528	3,18062	1	920,0369	699,8445	0,4639173	0,6127852	448,1202	3,14396	3	7	975	709						StimuliFarbe_gruen_gelb.png	0	880	547	72	111	862	595	150	0	Content		903	598	13593780	3694731824
13611	09:37:19.200	00:00:13.610	817	965,5483	719,3942	0,4652435	0,6133294	455,2528	3,180379	3	941,4296	705,7652	0,4656046	0,6133	455,9482	3,19711	1	7	941	706						StimuliFarbe_gruen_gelb.png	0	880	547	72	111	862	595	150	0	Content		869	595	13610528	3694748572
13627	09:37:19.216	00:00:13.627	818	983,1324	711,6974	0,4568378	0,6142523	458,858	3,237569	1	929,071	700,2386	0,4575596	0,6142309	455,9482	3,227288	3	7	983	712						StimuliFarbe_gruen_gelb.png	0	880	547	72	111	862	595	150	0	Content		911	601	13627162	3694765206
13644	09:37:19.233	00:00:13.643	819	989,1271	714,1445	0,4622552	0,6142863	458,858	3,222254	3	933,694	705,1349	0,4601919	0,6142912	450,2556	3,175191	1	7	934	705						StimuliFarbe_gruen_gelb.png	0	880	547	72	111	862	595	150	0	Content		862	594	13643899	3694781943
13660	09:37:19.249	00:00:13.660	820	-1024	-768	-1	-1	-1	-1	4	-1024	-768	-1	-1	-1	-1	4	7	0	0						StimuliFarbe_gruen_gelb.png	0	880	547	72	111	862	595	150	0	Content		-72	-111	13660395	3694798439
13677	09:37:19.266	00:00:13.677	821	982,6043	714,3859	0,4583495	0,6145324	458,858	3,160947	3	924,9086	705,9504	0,4559917	0,6145419	449,0016	3,106512	1	7	925	706						StimuliFarbe_gruen_gelb.png	0	880	547	72	111	862	595	150	0	Content		853	595	13677017	3694815061
13694	09:37:19.283	00:00:13.693	822	-1024	-768	-1	-1	-1	-1	4	-1024	-768	-1	-1	-1	-1	4	7	0	0						StimuliFarbe_gruen_gelb.png	0	880	547	72	111	862	595	150	0	Content		-72	-111	13693766	3694831810
13710	09:37:19.299	00:00:13.710	823	979,4716	722,0931	0,4547806	0,6148489	458,858	3,258597	3	921,9677	713,4165	0,4524417	0,6148583	449,0016	3,202473	1	7	922	713						StimuliFarbe_gruen_gelb.png	0	880	547	72	111	862	595	150	0	Content		850	602	13710387	3694848431
13727	09:37:19.316	00:00:13.727	824	-1024	-768	-1	-1	-1	-1	4	-1024	-768	-1	-1	-1	-1	4		0	0						StimuliFarbe_gruen_gelb.png	0	880	547	72	111				0	Content		-72	-111	13727010	3694865054
13744	09:37:19.333	00:00:13.743	825	-1024	-768	-1	-1	-1	-1	4	-1024	-768	-1	-1	-1	-1	4		0	0						StimuliFarbe_gruen_gelb.png	0	880	547	72	111				0	Content		-72	-111	13743633	3694881677
13760	09:37:19.349	00:00:13.760	826	-1024	-768	-1	-1	-1	-1	4	-1024	-768	-1	-1	-1	-1	4		0	0						StimuliFarbe_gruen_gelb.png	0	880	547	72	111				0	Content		-72	-111	13760318	3694898362
13777	09:37:19.366	00:00:13.776	827	-1024	-768	-1	-1	-1	-1	4	-1024	-768	-1	-1	-1	-1	4		0	0						StimuliFarbe_gruen_gelb.png	0	880	547	72	111				0	Content		-72	-111	13776986	3694915030
13794	09:37:19.383	00:00:13.793	828	-1024	-768	-1	-1	-1	-1	4	-1024	-768	-1	-1	-1	-1	4		0	0						StimuliFarbe_gruen_gelb.png	0	880	547	72	111				0	Content		-72	-111	13793618	3694931662
13810	09:37:19.399	00:00:13.810	829	-1024	-768	-1	-1	-1	-1	4	-1024	-768	-1	-1	-1	-1	4		0	0						StimuliFarbe_gruen_gelb.png	0	880	547	72	111				0	Content		-72	-111	13810286	3694948330
13827	09:37:19.416	00:00:13.827	830	-1024	-768	-1	-1	-1	-1	4	-1024	-768	-1	-1	-1	-1	4		0	0						StimuliFarbe_gruen_gelb.png	0	880	547	72	111				0	Content		-72	-111	13827001	3694965045
13844	09:37:19.433	00:00:13.843	831	-1024	-768	-1	-1	-1	-1	4	-1024	-768	-1	-1	-1	-1	4		0	0						StimuliFarbe_gruen_gelb.png	0	880	547	72	111				0	Content		-72	-111	13843624	3694981668
13860	09:37:19.449	00:00:13.860	832	-1024	-768	-1	-1	-1	-1	4	-1024	-768	-1	-1	-1	-1	4		0	0						StimuliFarbe_gruen_gelb.png	0	880	547	72	111				0	Content		-72	-111	13860292	3694998336
13877	09:37:19.466	00:00:13.877	833	1323,015	819,1211	0,4275906	0,6186707	427,5731	3,065753	3	1289,554	808,0874	0,427637	0,618641	427,5731	3,080849	1	8	1290	808						StimuliFarbe_gruen_gelb.png	0	880	547	72	111	1201	690	266	0	Content		1218	697	13877000	3695015044
13894	09:37:19.483	00:00:13.893	834	1343,438	799,2007	0,4255005	0,6187238	426,8063	3,046633	3	1292,276	788,3295	0,4253905	0,6186944	426,8063	3,057144	1	8	1292	788						StimuliFarbe_gruen_gelb.png	0	880	547	72	111	1201	690	266	0	Content		1220	677	13893621	3695031665
13911	09:37:19.500	00:00:13.910	835	-1024	-768	-1	-1	-1	-1	4	-1024	-768	-1	-1	-1	-1	4	8	0	0						StimuliFarbe_gruen_gelb.png	0	880	547	72	111	1201	690	266	0	Content		-72	-111	13910748	3695048792
13927	09:37:19.516	00:00:13.926	836	1342,866	822,0848	0,4198709	0,616913	423,0714	3,026212	3	1291,86	811,4646	0,4197592	0,6168832	423,0714	3,036599	1	8	1292	811						StimuliFarbe_gruen_gelb.png	0	880	547	72	111	1201	690	266	0	Content		1220	700	13926995	3695065039
13944	09:37:19.533	00:00:13.943	837	1307,22	823,1841	0,4170279	0,6138937	424,5137	3,067207	3	1273,152	812,2994	0,4170664	0,6138638	424,5137	3,081853	1	8	1273	812						StimuliFarbe_gruen_gelb.png	0	880	547	72	111	1201	690	266	0	Content		1201	701	13943618	3695081662
13960	09:37:19.549	00:00:13.960	838	-1024	-768	-1	-1	-1	-1	4	-1024	-768	-1	-1	-1	-1	4	8	0	0						StimuliFarbe_gruen_gelb.png	0	880	547	72	111	1201	690	266	0	Content		-72	-111	13960365	3695098409
13977	09:37:19.566	00:00:13.976	839	1292,393	813,3021	0,4113057	0,6164296	423,5003	3,095872	3	1265,963	802,2197	0,4114105	0,6163994	423,5003	3,112591	1	8	1266	802						StimuliFarbe_gruen_gelb.png	0	880	547	72	111	1201	690	266	0	Content		1194	691	13976987	3695115031
13994	09:37:19.583	00:00:13.993	840	-1024	-768	-1	-1	-1	-1	4	-1024	-768	-1	-1	-1	-1	4	8	0	0						StimuliFarbe_gruen_gelb.png	0	880	547	72	111	1201	690	266	0	Content		-72	-111	13993582	3695131626
14010	09:37:19.599	00:00:14.010	841	-1024	-768	-1	-1	-1	-1	4	-1024	-768	-1	-1	-1	-1	4	8	0	0						StimuliFarbe_gruen_gelb.png	0	880	547	72	111	1201	690	266	0	Content		-72	-111	14010249	3695148293
14027	09:37:19.616	00:00:14.026	842	-1024	-768	-1	-1	-1	-1	4	1310,314	801,4258	0,406968	0,6174179	431,0036	3,20254	0	8	1310	801						StimuliFarbe_gruen_gelb.png	0	880	547	72	111	1201	690	266	0	Content		1238	690	14026936	3695164980
14044	09:37:19.633	00:00:14.043	843	1260,73	794,53	0,5402082	0,5130849	423,2122	3,285594	0	1263,284	808,0682	0,3982936	0,617168	423,5118	3,095106	0	8	1262	801						StimuliFarbe_gruen_gelb.png	0	880	547	72	111	1201	690	266	0	Content		1190	690	14043692	3695181736
14060	09:37:19.649	00:00:14.060	844	1270,91	748,6697	0,5341179	0,5131809	417,0427	3,212897	0	1281,164	796,0029	0,3946601	0,6168203	423,5118	3,143247	0	8	1276	772						StimuliFarbe_gruen_gelb.png	0	880	547	72	111	1201	690	266	0	Content		1204	661	14060183	3695198227
14077	09:37:19.666	00:00:14.076	845	1259,548	744,741	0,5297185	0,513179	417,2396	3,335587	0	1274,296	797,3065	0,3911137	0,6170827	425,2748	3,196361	0	8	1267	771						StimuliFarbe_gruen_gelb.png	0	880	547	72	111	1201	690	266	0	Content		1195	660	14076809	3695214853
14093	09:37:19.682	00:00:14.093	846	-1024	-768	-1	-1	-1	-1	4	1266,28	804,3937	0,3865447	0,6183739	422,9517	3,166837	0	8	1266	804						StimuliFarbe_gruen_gelb.png	0	880	547	72	111	1201	690	266	0	Content		1194	693	14093432	3695231476
14110	09:37:19.699	00:00:14.110	847	1284,948	760,8693	0,5206922	0,5148093	417,6912	3,385805	0	1271,385	807,5437	0,3823383	0,6192303	422,9517	3,199683	0	8	1278	784						StimuliFarbe_gruen_gelb.png	0	880	547	72	111	1201	690	266	0	Content		1206	673	14110181	3695248225
14127	09:37:19.716	00:00:14.126	848	1258,48	764,9375	0,5159312	0,5156246	417,9293	3,398759	0	1247,316	802,6633	0,378132	0,620379	422,9517	3,165398	0	8	1253	784						StimuliFarbe_gruen_gelb.png	0	880	547	72	111	1201	690	266	0	Content		1181	673	14126804	3695264848
14143	09:37:19.732	00:00:14.143	849	1155,36	645,6503	0,5121051	0,5147055	417,9727	3,45119	0	1183,897	695,0762	0,3778944	0,6192594	434,6223	3,307397	0	9	1170	670						StimuliFarbe_gruen_gelb.png	0	880	547	72	111	1132	516	267	0	Content		1098	559	14143428	3695281472
14160	09:37:19.749	00:00:14.160	850	1064,252	619,0959	0,5073001	0,5133878	416,957	3,381819	0	1184,476	653,8619	0,3732933	0,6192875	434,6223	3,292539	0	9	1124	636						StimuliFarbe_gruen_gelb.png	0	880	547	72	111	1132	516	267	0	Content		1052	525	14160055	3695298099
14177	09:37:19.766	00:00:14.176	851	1119,63	616,5623	0,5027967	0,5141045	417,9032	3,550747	0	1261,975	641,2898	0,3712653	0,6205339	447,451	3,478803	0	9	1191	629						StimuliFarbe_gruen_gelb.png	0	880	547	72	111	1132	516	267	0	Content		1119	518	14176804	3695314848
14193	09:37:19.782	00:00:14.193	852	1123,944	583,261	0,498068	0,5154235	417,9581	3,568297	0	1195,152	655,1471	0,3642802	0,622242	435,2338	3,331545	0	9	1160	619						StimuliFarbe_gruen_gelb.png	0	880	547	72	111	1132	516	267	0	Content		1088	508	14193429	3695331473
14210	09:37:19.799	00:00:14.210	853	1143,198	605,3557	0,4933218	0,5158414	418,5464	3,582875	0	1266,046	614,8596	0,3624281	0,6235709	447,7399	3,418931	0	9	1205	610						StimuliFarbe_gruen_gelb.png	0	880	547	72	111	1132	516	267	0	Content		1133	499	14210053	3695348097
14227	09:37:19.816	00:00:14.226	854	1121,465	601,0877	0,4883134	0,5166113	418,5087	3,611271	0	1270,192	615,4507	0,3579904	0,6246827	447,9773	3,432817	0	9	1196	608						StimuliFarbe_gruen_gelb.png	0	880	547	72	111	1132	516	267	0	Content		1124	497	14226674	3695364718
14243	09:37:19.832	00:00:14.243	855	1138,542	617,1638	0,4833463	0,5166626	418,5938	3,600091	0	1264,315	640,6794	0,3535593	0,6255515	448,274	3,516053	0	9	1201	629						StimuliFarbe_gruen_gelb.png	0	880	547	72	111	1132	516	267	0	Content		1129	518	14243426	3695381470
14260	09:37:19.849	00:00:14.260	856	1140,075	611,731	0,4784485	0,5168819	418,8757	3,591558	0	1268,351	634,6135	0,3492255	0,6261523	448,6451	3,47653	0	9	1204	623						StimuliFarbe_gruen_gelb.png	0	880	547	72	111	1132	516	267	0	Content		1132	512	14260053	3695398097
14277	09:37:19.866	00:00:14.276	857	1139,763	622,948	0,4737445	0,516885	419,188	3,618836	0	1276,874	628,9188	0,3449245	0,6262112	448,8675	3,456804	0	9	1208	626						StimuliFarbe_gruen_gelb.png	0	880	547	72	111	1132	516	267	0	Content		1136	515	14276675	3695414719
14293	09:37:19.882	00:00:14.293	858	1149,976	608,0912	0,4690771	0,5170448	419,6462	3,622161	0	1232,225	645,0964	0,3406078	0,6260805	448,3834	3,517307	0	9	1191	627						StimuliFarbe_gruen_gelb.png	0	880	547	72	111	1132	516	267	0	Content		1119	516	14293301	3695431345
14310	09:37:19.899	00:00:14.310	859	1140,985	610,8618	0,4646292	0,5168364	419,7565	3,587129	0	1289,03	640,4619	0,336831	0,6259784	449,9732	3,482324	0	9	1215	626						StimuliFarbe_gruen_gelb.png	0	880	547	72	111	1132	516	267	0	Content		1143	515	14310052	3695448096
14327	09:37:19.916	00:00:14.326	860	1160,08	605,1982	0,4602157	0,516907	420,0629	3,600755	0	1302,622	641,6878	0,3329061	0,6258174	450,3577	3,488929	0	9	1231	623						StimuliFarbe_gruen_gelb.png	0	880	547	72	111	1132	516	267	0	Content		1159	512	14326674	3695464718
14343	09:37:19.932	00:00:14.343	861	1180,021	608,325	0,4558599	0,5166098	420,577	3,724727	0	1289,484	629,6454	0,329087	0,6257988	450,7534	3,44593	0	9	1235	619						StimuliFarbe_gruen_gelb.png	0	880	547	72	111	1132	516	267	0	Content		1163	508	14343300	3695481344
14360	09:37:19.949	00:00:14.359	862	1157,343	619,1954	0,4514829	0,5167036	420,6267	3,624302	0	1284,61	652,1205	0,3252464	0,6258807	451,0749	3,49349	0	9	1221	636						StimuliFarbe_gruen_gelb.png	0	880	547	72	111	1132	516	267	0	Content		1149	525	14359926	3695497970
14377	09:37:19.966	00:00:14.376	863	1160,992	628,8148	0,4471151	0,5163654	420,872	3,642947	0	1300,554	632,3413	0,3214374	0,6259509	451,598	3,47892	0	9	1231	631						StimuliFarbe_gruen_gelb.png	0	880	547	72	111	1132	516	267	0	Content		1159	520	14376674	3695514718
14393	09:37:19.982	00:00:14.393	864	1150,753	618,4587	0,4428611	0,5169487	420,9273	3,610029	0	1279,278	644,0532	0,3178191	0,6261262	451,5875	3,507207	0	9	1215	631						StimuliFarbe_gruen_gelb.png	0	880	547	72	111	1132	516	267	0	Content		1143	520	14393300	3695531344
14410	09:37:19.999	00:00:14.409	865	1111,303	677,5718	0,443268	0,5175927	437,2209	3,65886	0	1151,673	691,9575	0,3153437	0,6272774	451,558	3,53741	0	10	1131	685						StimuliFarbe_gruen_gelb.png	0	880	547	72	111	993	657	233	0	Content		1059	574	14409931	3695547975
14427	09:37:20.016	00:00:14.426	866	1009,376	722,8325	0,4352362	0,5191204	421,5288	3,500177	0	1089,265	754,9282	0,3121929	0,6285295	451,4754	3,438081	0	10	1049	739						StimuliFarbe_gruen_gelb.png	0	880	547	72	111	993	657	233	0	Content		977	628	14426679	3695564723
14443	09:37:20.032	00:00:14.443	867	1005,226	747,6395	0,4308288	0,519488	421,4735	3,503571	0	1082,256	753,2986	0,3082156	0,6290982	452,0062	3,399299	0	10	1044	750						StimuliFarbe_gruen_gelb.png	0	880	547	72	111	993	657	233	0	Content		972	639	14443300	3695581344
14460	09:37:20.049	00:00:14.459	868	1021,892	741,5631	0,4263409	0,5195251	422,0391	3,508513	0	1095,236	788,2201	0,3042878	0,6295124	453,2003	3,49002	0	10	1059	765						StimuliFarbe_gruen_gelb.png	0	880	547	72	111	993	657	233	0	Content		987	654	14459931	3695597975
14477	09:37:20.066	00:00:14.476	869	1020,284	754,0539	0,4217163	0,5195561	422,1885	3,466151	0	1074,775	782,5428	0,2996849	0,6298164	450,8398	3,463101	0	10	1048	768						StimuliFarbe_gruen_gelb.png	0	880	547	72	111	993	657	233	0	Content		976	657	14476551	3695614595
14493	09:37:20.082	00:00:14.493	870	1023,807	762,2866	0,4170249	0,5196157	422,3943	3,458748	0	1098,713	765,226	0,2958887	0,6300119	453,1959	3,478156	0	10	1061	764						StimuliFarbe_gruen_gelb.png	0	880	547	72	111	993	657	233	0	Content		989	653	14493296	3695631340
14510	09:37:20.099	00:00:14.509	871	1017,72	761,3014	0,4121101	0,5198723	422,6237	3,516075	0	1099,133	775,5209	0,2916079	0,6305757	453,4725	3,47347	0	10	1058	768						StimuliFarbe_gruen_gelb.png	0	880	547	72	111	993	657	233	0	Content		986	657	14509923	3695647967
14527	09:37:20.116	00:00:14.526	872	1022,769	751,5814	0,4072347	0,5205981	422,9511	3,533732	0	1128,632	727,9645	0,2872939	0,6313843	453,8665	3,272532	0	10	1076	740						StimuliFarbe_gruen_gelb.png	0	880	547	72	111	993	657	233	0	Content		1004	629	14526546	3695664590
14543	09:37:20.132	00:00:14.543	873	1022,65	759,8989	0,4022194	0,5215647	423,2418	3,537573	0	1107,351	775,7531	0,2829498	0,6324029	454,1512	3,487398	0	10	1065	768						StimuliFarbe_gruen_gelb.png	0	880	547	72	111	993	657	233	0	Content		993	657	14543170	3695681214
14560	09:37:20.149	00:00:14.559	874	1025,389	755,886	0,3971189	0,5229611	423,5567	3,535721	0	1119,057	787,7574	0,2785972	0,633773	455,6018	3,531809	0	10	1072	772						StimuliFarbe_gruen_gelb.png	0	880	547	72	111	993	657	233	0	Content		1000	661	14559921	3695697965
14577	09:37:20.166	00:00:14.576	875	1030,288	753,533	0,3919367	0,5244766	423,5088	3,549826	0	1098,338	795,1137	0,2739216	0,6352749	455,0478	3,57427	0	10	1064	774						StimuliFarbe_gruen_gelb.png	0	880	547	72	111	993	657	233	0	Content		992	663	14576545	3695714589
14593	09:37:20.182	00:00:14.593	876	1034,726	756,5726	0,3866845	0,5260912	423,9868	3,536545	0	1119,423	788,3845	0,2695764	0,6369876	456,6117	3,54279	0	10	1077	772						StimuliFarbe_gruen_gelb.png	0	880	547	72	111	993	657	233	0	Content		1005	661	14593168	3695731212
14610	09:37:20.199	00:00:14.609	877	1034,971	755,8905	0,3814725	0,5276689	423,959	3,594327	0	1110,899	796,6766	0,2646544	0,6382751	454,1331	3,512108	0	10	1073	776						StimuliFarbe_gruen_gelb.png	0	880	547	72	111	993	657	233	0	Content		1001	665	14609794	3695747838
14627	09:37:20.216	00:00:14.626	878	1053,517	763,928	0,3760112	0,5292407	424,391	3,619883	0	1123,125	800,573	0,2598979	0,6398211	453,5688	3,574041	0	10	1088	782						StimuliFarbe_gruen_gelb.png	0	880	547	72	111	993	657	233	0	Content		1016	671	14626543	3695764587
14643	09:37:20.232	00:00:14.643	879	1145,229	837,8414	0,3696662	0,5320505	424,8549	3,662189	0	1192,548	861,1515	0,2543943	0,6422347	450,5443	3,57758	0	11	1169	849						StimuliFarbe_gruen_gelb.png	0	880	547	72	111	1118	762	200	0	Content		1097	738	14643171	3695781215
14660	09:37:20.249	00:00:14.659	880	1158,192	860,5038	0,3642551	0,5337361	424,6756	3,696887	0	1192,632	890,9045	0,2492727	0,6440083	447,37	3,522786	0	11	1175	876						StimuliFarbe_gruen_gelb.png	0	880	547	72	111	1118	762	200	0	Content		1103	765	14659797	3695797841
14676	09:37:20.265	00:00:14.676	881	1160,572	841,6771	0,3590484	0,5352662	425,2381	3,63246	0	1206,461	892,6119	0,2449552	0,6456428	448,2804	3,523772	0	11	1184	867						StimuliFarbe_gruen_gelb.png	0	880	547	72	111	1118	762	200	0	Content		1112	756	14676422	3695814466
14693	09:37:20.282	00:00:14.693	882	1172,207	840,8633	0,3538669	0,5366882	425,4109	3,674926	0	1196,771	890,4305	0,2406151	0,6473284	449,2359	3,54834	0	11	1184	866						StimuliFarbe_gruen_gelb.png	0	880	547	72	111	1118	762	200	0	Content		1112	755	14693170	3695831214
14710	09:37:20.299	00:00:14.709	883	1167,066	863,9353	0,3487642	0,5369743	425,9215	3,686152	0	1190,73	896,7438	0,2358815	0,6478217	447,2108	3,562721	0	11	1179	880						StimuliFarbe_gruen_gelb.png	0	880	547	72	111	1118	762	200	0	Content		1107	769	14709795	3695847839
14726	09:37:20.315	00:00:14.726	884	1176,144	864,2352	0,3435305	0,5361005	426,293	3,687848	0	1214,873	884,2213	0,231664	0,6473767	449,0308	3,58395	0	11	1196	874						StimuliFarbe_gruen_gelb.png	0	880	547	72	111	1118	762	200	0	Content		1124	763	14726419	3695864463
14743	09:37:20.332	00:00:14.743	885	1184,627	878,7086	0,3382418	0,5351168	426,5244	3,668394	0	1227,586	894,6816	0,2274488	0,6463723	451,1055	3,572102	0	11	1206	887						StimuliFarbe_gruen_gelb.png	0	880	547	72	111	1118	762	200	0	Content		1134	776	14743045	3695881089
14760	09:37:20.349	00:00:14.759	886	1182,663	848,499	0,3332003	0,5342759	427,1866	3,80707	0	1219,343	889,7295	0,2235259	0,6457068	454,2729	3,629264	0	11	1201	869						StimuliFarbe_gruen_gelb.png	0	880	547	72	111	1118	762	200	0	Content		1129	758	14759793	3695897837
14776	09:37:20.365	00:00:14.776	887	1180,317	857,642	0,3282255	0,5340683	427,4038	3,69763	0	1234,686	901,9601	0,219293	0,6455377	453,7425	3,6515	0	11	1208	880						StimuliFarbe_gruen_gelb.png	0	880	547	72	111	1118	762	200	0	Content		1136	769	14776416	3695914460
14793	09:37:20.382	00:00:14.793	888	1189,599	860,8504	0,323332	0,5337579	428,118	3,743617	0	1232,016	879,8118	0,2151804	0,6454142	454,4174	3,653981	0	11	1211	870						StimuliFarbe_gruen_gelb.png	0	880	547	72	111	1118	762	200	0	Content		1139	759	14793040	3695931084
14810	09:37:20.399	00:00:14.809	889	1187,918	853,0642	0,3184327	0,53305	428,5628	3,737818	0	1215,582	893,0837	0,2108921	0,6445284	453,0815	3,641205	0	11	1202	873						StimuliFarbe_gruen_gelb.png	0	880	547	72	111	1118	762	200	0	Content		1130	762	14809666	3695947710
14826	09:37:20.415	00:00:14.826	890	1160,823	847,5457	0,3136306	0,5320255	428,7081	3,689348	0	1218,66	884,6978	0,2066421	0,6435935	451,8477	3,651332	0	11	1190	866						StimuliFarbe_gruen_gelb.png	0	880	547	72	111	1118	762	200	0	Content		1118	755	14826414	3695964458
14843	09:37:20.432	00:00:14.843	891	1144,657	893,309	0,3096463	0,530246	429,1602	3,605797	0	1164,652	885,0858	0,2051198	0,6418625	464,7932	3,773312	0	12	1155	889						StimuliFarbe_gruen_gelb.png	0	880	547	72	111	1026	721	150	0	Content		1083	778	14843041	3695981085
14860	09:37:20.449	00:00:14.859	892	1055,435	856,67	0,3071405	0,5275373	426,3054	3,835592	0	1111,593	868,2603	0,2015517	0,6399031	464,7259	3,711945	0	12	1084	862						StimuliFarbe_gruen_gelb.png	0	880	547	72	111	1026	721	150	0	Content		1012	751	14859664	3695997708
14876	09:37:20.465	00:00:14.876	893	1128,633	840,5175	0,2973757	0,5255973	440,143	3,830613	0	-1024	-768	-1	-1	-1	-1	4	12	1129	841						StimuliFarbe_gruen_gelb.png	0	880	547	72	111	1026	721	150	0	Content		1057	730	14876288	3696014332
14893	09:37:20.482	00:00:14.893	894	1091,438	850,907	0,2966166	0,5236621	430,7979	3,736725	0	-1024	-768	-1	-1	-1	-1	4	12	1091	851						StimuliFarbe_gruen_gelb.png	0	880	547	72	111	1026	721	150	0	Content		1019	740	14893038	3696031082
14910	09:37:20.499	00:00:14.909	895	1082,839	819,3541	0,291234	0,5213529	433,4558	3,88019	0	-1024	-768	-1	-1	-1	-1	4	12	1083	819						StimuliFarbe_gruen_gelb.png	0	880	547	72	111	1026	721	150	0	Content		1011	708	14909664	3696047708
14926	09:37:20.515	00:00:14.926	896	1102,534	827,0997	0,287852	0,5192372	431,9612	3,80729	0	-1024	-768	-1	-1	-1	-1	4	12	1103	827						StimuliFarbe_gruen_gelb.png	0	880	547	72	111	1026	721	150	0	Content		1031	716	14926287	3696064331
14943	09:37:20.532	00:00:14.942	897	1117,221	827,4664	0,2814253	0,5171641	438,6001	3,909073	0	-1024	-768	-1	-1	-1	-1	4	12	1117	827						StimuliFarbe_gruen_gelb.png	0	880	547	72	111	1026	721	150	0	Content		1045	716	14942929	3696080973
14960	09:37:20.549	00:00:14.959	898	1086,882	831,6392	0,2785723	0,5149506	436,7491	3,89173	0	-1024	-768	-1	-1	-1	-1	4	12	1087	832						StimuliFarbe_gruen_gelb.png	0	880	547	72	111	1026	721	150	0	Content		1015	721	14959660	3696097704
14976	09:37:20.565	00:00:14.976	899	1098,441	827,4545	0,274463	0,5127667	439,1821	3,82936	0	-1024	-768	-1	-1	-1	-1	4	12	1098	827						StimuliFarbe_gruen_gelb.png	0	880	547	72	111	1026	721	150	0	Content		1026	716	14976284	3696114328
14993	09:37:20.582	00:00:14.992	900	-1024	-768	-1	-1	-1	-1	4	-1024	-768	-1	-1	-1	-1	4		0	0						StimuliFarbe_gruen_gelb.png	0	880	547	72	111				0	Content		-72	-111	14992908	3696130952
15010	09:37:20.599	00:00:15.009	901	-1024	-768	-1	-1	-1	-1	4	-1024	-768	-1	-1	-1	-1	4		0	0						StimuliFarbe_gruen_gelb.png	0	880	547	72	111				0	Content		-72	-111	15009533	3696147577
15026	09:37:20.615	00:00:15.026	902	-1024	-768	-1	-1	-1	-1	4	-1024	-768	-1	-1	-1	-1	4		0	0						StimuliFarbe_gruen_gelb.png	0	880	547	72	111				0	Content		-72	-111	15026282	3696164326
15043	09:37:20.632	00:00:15.042	903	-1024	-768	-1	-1	-1	-1	4	-1024	-768	-1	-1	-1	-1	4		0	0						StimuliFarbe_gruen_gelb.png	0	880	547	72	111				0	Content		-72	-111	15042917	3696180961
15060	09:37:20.649	00:00:15.059	904	-1024	-768	-1	-1	-1	-1	4	-1024	-768	-1	-1	-1	-1	4		0	0						StimuliFarbe_gruen_gelb.png	0	880	547	72	111				0	Content		-72	-111	15059532	3696197576
15076	09:37:20.665	00:00:15.076	905	-1024	-768	-1	-1	-1	-1	4	-1024	-768	-1	-1	-1	-1	4		0	0						StimuliFarbe_gruen_gelb.png	0	880	547	72	111				0	Content		-72	-111	15076153	3696214197
15093	09:37:20.682	00:00:15.092	906	-1024	-768	-1	-1	-1	-1	4	-1024	-768	-1	-1	-1	-1	4		0	0						StimuliFarbe_gruen_gelb.png	0	880	547	72	111				0	Content		-72	-111	15092919	3696230963
15110	09:37:20.699	00:00:15.109	907	-1024	-768	-1	-1	-1	-1	4	-1024	-768	-1	-1	-1	-1	4		0	0						StimuliFarbe_gruen_gelb.png	0	880	547	72	111				0	Content		-72	-111	15109529	3696247573
15126	09:37:20.715	00:00:15.126	908	-1024	-768	-1	-1	-1	-1	4	-1024	-768	-1	-1	-1	-1	4		0	0						StimuliFarbe_gruen_gelb.png	0	880	547	72	111				0	Content		-72	-111	15126275	3696264319
15143	09:37:20.732	00:00:15.142	909	-1024	-768	-1	-1	-1	-1	4	-1024	-768	-1	-1	-1	-1	4		0	0						StimuliFarbe_gruen_gelb.png	0	880	547	72	111				0	Content		-72	-111	15142914	3696280958
15160	09:37:20.749	00:00:15.159	910	-1024	-768	-1	-1	-1	-1	4	-1024	-768	-1	-1	-1	-1	4		0	0						StimuliFarbe_gruen_gelb.png	0	880	547	72	111				0	Content		-72	-111	15159522	3696297566
15176	09:37:20.765	00:00:15.176	911	-1024	-768	-1	-1	-1	-1	4	-1024	-768	-1	-1	-1	-1	4		0	0						StimuliFarbe_gruen_gelb.png	0	880	547	72	111				0	Content		-72	-111	15176143	3696314187
15193	09:37:20.782	00:00:15.192	912	1116,281	688,6043	0,2741374	0,5044252	443,4787	3,906976	1	1067,182	675,2673	0,2739463	0,5043995	443,479	3,916488	3	13	1116	689						StimuliFarbe_gruen_gelb.png	0	880	547	72	111	1038	577	200	0	Content		1044	578	15192768	3696330812
15210	09:37:20.799	00:00:15.209	913	1101,739	677,871	0,276735	0,5046445	443,4872	3,842298	1	1081,884	662,1857	0,2768326	0,5046384	443,4872	3,86366	3	13	1102	678						StimuliFarbe_gruen_gelb.png	0	880	547	72	111	1038	577	200	0	Content		1030	567	15209515	3696347559
15226	09:37:20.815	00:00:15.226	914	1123,608	708,1198	0,2804912	0,5043015	442,1348	3,948763	1	1074,503	695,1061	0,2802992	0,5042757	442,1351	3,958377	3	13	1124	708						StimuliFarbe_gruen_gelb.png	0	880	547	72	111	1038	577	200	0	Content		1052	597	15226138	3696364182
15243	09:37:20.832	00:00:15.242	915	1100,61	686,2079	0,2835552	0,5035828	441,804	3,888243	1	1051,378	672,875	0,2833629	0,5035568	441,8042	3,897587	3	13	1101	686						StimuliFarbe_gruen_gelb.png	0	880	547	72	111	1038	577	200	0	Content		1029	575	15242761	3696380805
15259	09:37:20.848	00:00:15.259	916	1093,032	691,4904	0,2880427	0,5024573	438,2642	3,936928	1	1044,036	678,297	0,2878478	0,502431	438,2644	3,946261	3	13	1093	691						StimuliFarbe_gruen_gelb.png	0	880	547	72	111	1038	577	200	0	Content		1021	580	15259387	3696397431
15276	09:37:20.865	00:00:15.276	917	1108,729	686,6709	0,2910511	0,5009585	438,3791	3,943371	1	1059,778	673,4316	0,2908564	0,5009323	438,3792	3,952874	3	13	1109	687						StimuliFarbe_gruen_gelb.png	0	880	547	72	111	1038	577	200	0	Content		1037	576	15276135	3696414179
15293	09:37:20.882	00:00:15.292	918	1112,394	687,0046	0,2918985	0,4996614	444,9177	3,956499	1	1066,63	673,4166	0,2917438	0,4996359	444,9178	3,967611	3	13	1112	687						StimuliFarbe_gruen_gelb.png	0	880	547	72	111	1038	577	200	0	Content		1040	576	15292759	3696430803
15309	09:37:20.898	00:00:15.309	919	1114,64	677,995	0,2928532	0,4984154	451,577	4,023678	1	1064,75	664,201	0,2926678	0,4983907	451,5772	4,033343	3	13	1115	678						StimuliFarbe_gruen_gelb.png	0	880	547	72	111	1038	577	200	0	Content		1043	567	15309384	3696447428
15326	09:37:20.915	00:00:15.326	920	1092,018	679,3995	0,3001299	0,4975275	443,2826	3,954031	1	1042,455	665,8705	0,2999387	0,497502	443,2827	3,963398	3	13	1092	679						StimuliFarbe_gruen_gelb.png	0	880	547	72	111	1038	577	200	0	Content		1020	568	15326005	3696464049
15343	09:37:20.932	00:00:15.342	921	1108,72	700,0831	0,304273	0,4969556	442,6773	3,963257	1	1058,974	686,9401	0,3040814	0,4969299	442,6774	3,972652	3	13	1109	700						StimuliFarbe_gruen_gelb.png	0	880	547	72	111	1038	577	200	0	Content		1037	589	15342757	3696480801
15359	09:37:20.948	00:00:15.359	922	1271,864	718,2305	0,3164221	0,4979327	419,9574	3,809203	1	1224,089	705,9499	0,3162131	0,4979043	419,9575	3,820966	3	13	1272	718						StimuliFarbe_gruen_gelb.png	0	880	547	72	111	1038	577	200	0	Content		1200	607	15359383	3696497427
15376	09:37:20.965	00:00:15.376	923	1404,767	740,5369	0,308714	0,4991911	419,9589	3,712937	3	1271,636	740,515	0,3024691	0,4993193	385,9294	3,439815	1	13	1272	741						StimuliFarbe_gruen_gelb.png	0	880	547	72	111	1038	577	200	0	Content		1200	630	15376006	3696514050
15393	09:37:20.982	00:00:15.392	924	-1024	-768	-1	-1	-1	-1	4	-1024	-768	-1	-1	-1	-1	4		0	0						StimuliFarbe_gruen_gelb.png	0	880	547	72	111				0	Content		-72	-111	15392630	3696530674
15409	09:37:20.998	00:00:15.409	925	-1024	-768	-1	-1	-1	-1	4	-1024	-768	-1	-1	-1	-1	4		0	0						StimuliFarbe_gruen_gelb.png	0	880	547	72	111				0	Content		-72	-111	15409380	3696547424
15426	09:37:21.015	00:00:15.426	926	-1024	-768	-1	-1	-1	-1	4	-1024	-768	-1	-1	-1	-1	4		0	0						StimuliFarbe_gruen_gelb.png	0	880	547	72	111				0	Content		-72	-111	15426004	3696564048
15443	09:37:21.032	00:00:15.442	927	-1024	-768	-1	-1	-1	-1	4	-1024	-768	-1	-1	-1	-1	4		0	0						StimuliFarbe_gruen_gelb.png	0	880	547	72	111				0	Content		-72	-111	15442630	3696580674
15459	09:37:21.048	00:00:15.459	928	-1024	-768	-1	-1	-1	-1	4	-1024	-768	-1	-1	-1	-1	4		0	0						StimuliFarbe_gruen_gelb.png	0	880	547	72	111				0	Content		-72	-111	15459254	3696597298
15476	09:37:21.065	00:00:15.476	929	-1024	-768	-1	-1	-1	-1	4	-1024	-768	-1	-1	-1	-1	4		0	0						StimuliFarbe_gruen_gelb.png	0	880	547	72	111				0	Content		-72	-111	15476006	3696614050
15493	09:37:21.082	00:00:15.492	930	-1024	-768	-1	-1	-1	-1	4	-1024	-768	-1	-1	-1	-1	4		0	0						StimuliFarbe_gruen_gelb.png	0	880	547	72	111				0	Content		-72	-111	15492636	3696630680
15509	09:37:21.098	00:00:15.509	931	-1024	-768	-1	-1	-1	-1	4	-1024	-768	-1	-1	-1	-1	4		0	0						StimuliFarbe_gruen_gelb.png	0	880	547	72	111				0	Content		-72	-111	15509253	3696647297
15526	09:37:21.115	00:00:15.525	932	-1024	-768	-1	-1	-1	-1	4	-1024	-768	-1	-1	-1	-1	4		0	0						StimuliFarbe_gruen_gelb.png	0	880	547	72	111				0	Content		-72	-111	15525887	3696663931
15543	09:37:21.132	00:00:15.542	933	1338,254	721,0867	0,3735172	0,4929896	396,4361	3,576351	1	1292,448	709,2596	0,373393	0,492958	396,4361	3,589131	3	14	1338	721						StimuliFarbe_gruen_gelb.png	0	880	547	72	111	1266	610	17	0	Content		1266	610	15542626	3696680670
15559	09:37:21.148	00:00:15.559	934	-1024	-768	-1	-1	-1	-1	4	-1024	-768	-1	-1	-1	-1	4		0	0						StimuliFarbe_gruen_gelb.png	0	880	547	72	111				0	Content		-72	-111	15559250	3696697294
15576	09:37:21.165	00:00:15.575	935	-1024	-768	-1	-1	-1	-1	4	-1024	-768	-1	-1	-1	-1	4		0	0						StimuliFarbe_gruen_gelb.png	0	880	547	72	111				0	Content		-72	-111	15575887	3696713931
15592	09:37:21.181	00:00:15.592	936	-1024	-768	-1	-1	-1	-1	4	-1024	-768	-1	-1	-1	-1	4		0	0						StimuliFarbe_gruen_gelb.png	0	880	547	72	111				0	Content		-72	-111	15592500	3696730544
15609	09:37:21.198	00:00:15.609	937	-1024	-768	-1	-1	-1	-1	4	-1024	-768	-1	-1	-1	-1	4		0	0						StimuliFarbe_gruen_gelb.png	0	880	547	72	111				0	Content		-72	-111	15609240	3696747284
15626	09:37:21.215	00:00:15.625	938	-1024	-768	-1	-1	-1	-1	4	-1024	-768	-1	-1	-1	-1	4		0	0						StimuliFarbe_gruen_gelb.png	0	880	547	72	111				0	Content		-72	-111	15625885	3696763929
15642	09:37:21.231	00:00:15.642	939	-1024	-768	-1	-1	-1	-1	4	-1024	-768	-1	-1	-1	-1	4		0	0						StimuliFarbe_gruen_gelb.png	0	880	547	72	111				0	Content		-72	-111	15642489	3696780533
15659	09:37:21.248	00:00:15.659	940	-1024	-768	-1	-1	-1	-1	4	-1024	-768	-1	-1	-1	-1	4		0	0						StimuliFarbe_gruen_gelb.png	0	880	547	72	111				0	Content		-72	-111	15659119	3696797163
15676	09:37:21.265	00:00:15.675	941	-1024	-768	-1	-1	-1	-1	4	-1024	-768	-1	-1	-1	-1	4		0	0						StimuliFarbe_gruen_gelb.png	0	880	547	72	111				0	Content		-72	-111	15675880	3696813924
15692	09:37:21.281	00:00:15.692	942	-1024	-768	-1	-1	-1	-1	4	-1024	-768	-1	-1	-1	-1	4		0	0						StimuliFarbe_gruen_gelb.png	0	880	547	72	111				0	Content		-72	-111	15692492	3696830536
15709	09:37:21.298	00:00:15.709	943	-1024	-768	-1	-1	-1	-1	4	-1024	-768	-1	-1	-1	-1	4		0	0						StimuliFarbe_gruen_gelb.png	0	880	547	72	111				0	Content		-72	-111	15709115	3696847159
15726	09:37:21.315	00:00:15.725	944	-1024	-768	-1	-1	-1	-1	4	-1024	-768	-1	-1	-1	-1	4		0	0						StimuliFarbe_gruen_gelb.png	0	880	547	72	111				0	Content		-72	-111	15725740	3696863784
15742	09:37:21.331	00:00:15.742	945	-1024	-768	-1	-1	-1	-1	4	-1024	-768	-1	-1	-1	-1	4		0	0						StimuliFarbe_gruen_gelb.png	0	880	547	72	111				0	Content		-72	-111	15742489	3696880533
15759	09:37:21.348	00:00:15.759	946	-1024	-768	-1	-1	-1	-1	4	-1024	-768	-1	-1	-1	-1	4		0	0						StimuliFarbe_gruen_gelb.png	0	880	547	72	111				0	Content		-72	-111	15759114	3696897158
15776	09:37:21.365	00:00:15.775	947	-1024	-768	-1	-1	-1	-1	4	-1024	-768	-1	-1	-1	-1	4		0	0						StimuliFarbe_gruen_gelb.png	0	880	547	72	111				0	Content		-72	-111	15775738	3696913782
15792	09:37:21.381	00:00:15.792	948	-1024	-768	-1	-1	-1	-1	4	-1024	-768	-1	-1	-1	-1	4		0	0						StimuliFarbe_gruen_gelb.png	0	880	547	72	111				0	Content		-72	-111	15792361	3696930405
15809	09:37:21.398	00:00:15.809	949	-1024	-768	-1	-1	-1	-1	4	-1024	-768	-1	-1	-1	-1	4		0	0						StimuliFarbe_gruen_gelb.png	0	880	547	72	111				0	Content		-72	-111	15809111	3696947155
15826	09:37:21.415	00:00:15.825	950	-1024	-768	-1	-1	-1	-1	4	-1024	-768	-1	-1	-1	-1	4		0	0						StimuliFarbe_gruen_gelb.png	0	880	547	72	111				0	Content		-72	-111	15825737	3696963781
15842	09:37:21.431	00:00:15.842	951	-1024	-768	-1	-1	-1	-1	4	-1024	-768	-1	-1	-1	-1	4		0	0						StimuliFarbe_gruen_gelb.png	0	880	547	72	111				0	Content		-72	-111	15842361	3696980405
15859	09:37:21.448	00:00:15.859	952	-1024	-768	-1	-1	-1	-1	4	-1024	-768	-1	-1	-1	-1	4		0	0						StimuliFarbe_gruen_gelb.png	0	880	547	72	111				0	Content		-72	-111	15859109	3696997153
15876	09:37:21.465	00:00:15.875	953	-1024	-768	-1	-1	-1	-1	4	-1024	-768	-1	-1	-1	-1	4		0	0						StimuliFarbe_gruen_gelb.png	0	880	547	72	111				0	Content		-72	-111	15875731	3697013775
15892	09:37:21.481	00:00:15.892	954	-1024	-768	-1	-1	-1	-1	4	-1024	-768	-1	-1	-1	-1	4		0	0						StimuliFarbe_gruen_gelb.png	0	880	547	72	111				0	Content		-72	-111	15892354	3697030398
15909	09:37:21.498	00:00:15.908	955	-1024	-768	-1	-1	-1	-1	4	-1024	-768	-1	-1	-1	-1	4		0	0						StimuliFarbe_gruen_gelb.png	0	880	547	72	111				0	Content		-72	-111	15908976	3697047020
15926	09:37:21.515	00:00:15.925	956	-1024	-768	-1	-1	-1	-1	4	-1024	-768	-1	-1	-1	-1	4		0	0						StimuliFarbe_gruen_gelb.png	0	880	547	72	111				0	Content		-72	-111	15925599	3697063643
15943	09:37:21.532	00:00:15.942	957	-1024	-768	-1	-1	-1	-1	4	-1024	-768	-1	-1	-1	-1	4		0	0						StimuliFarbe_gruen_gelb.png	0	880	547	72	111				0	Content		-72	-111	15942792	3697080836
15960	09:37:21.549	00:00:15.960	958	-1024	-768	-1	-1	-1	-1	4	-1024	-768	-1	-1	-1	-1	4		0	0						StimuliFarbe_gruen_gelb.png	0	880	547	72	111				0	Content		-72	-111	15960167	3697098211
15977	09:37:21.566	00:00:15.977	959	-1024	-768	-1	-1	-1	-1	4	-1024	-768	-1	-1	-1	-1	4		0	0						StimuliFarbe_gruen_gelb.png	0	880	547	72	111				0	Content		-72	-111	15977415	3697115459
15992	09:37:21.581	00:00:15.992	960	-1024	-768	-1	-1	-1	-1	4	-1024	-768	-1	-1	-1	-1	4		0	0						StimuliFarbe_gruen_gelb.png	0	880	547	72	111				0	Content		-72	-111	15992344	3697130388
16009	09:37:21.598	00:00:16.008	961	-1024	-768	-1	-1	-1	-1	4	-1024	-768	-1	-1	-1	-1	4		0	0						StimuliFarbe_gruen_gelb.png	0	880	547	72	111				0	Content		-72	-111	16008968	3697147012
16026	09:37:21.615	00:00:16.025	962	-1024	-768	-1	-1	-1	-1	4	-1024	-768	-1	-1	-1	-1	4		0	0						StimuliFarbe_gruen_gelb.png	0	880	547	72	111				0	Content		-72	-111	16025717	3697163761
16042	09:37:21.631	00:00:16.042	963	-1024	-768	-1	-1	-1	-1	4	-1024	-768	-1	-1	-1	-1	4		0	0						StimuliFarbe_gruen_gelb.png	0	880	547	72	111				0	Content		-72	-111	16042338	3697180382
16059	09:37:21.648	00:00:16.058	964	-1024	-768	-1	-1	-1	-1	4	-1024	-768	-1	-1	-1	-1	4		0	0						StimuliFarbe_gruen_gelb.png	0	880	547	72	111				0	Content		-72	-111	16058960	3697197004
16076	09:37:21.665	00:00:16.075	965	-1024	-768	-1	-1	-1	-1	4	-1024	-768	-1	-1	-1	-1	4		0	0						StimuliFarbe_gruen_gelb.png	0	880	547	72	111				0	Content		-72	-111	16075593	3697213637
16093	09:37:21.682	00:00:16.092	966	-1024	-768	-1	-1	-1	-1	4	-1024	-768	-1	-1	-1	-1	4		0	0						StimuliFarbe_gruen_gelb.png	0	880	547	72	111				0	Content		-72	-111	16092798	3697230842
16110	09:37:21.699	00:00:16.110	967	-1024	-768	-1	-1	-1	-1	4	-1024	-768	-1	-1	-1	-1	4		0	0						StimuliFarbe_gruen_gelb.png	0	880	547	72	111				0	Content		-72	-111	16110026	3697248070
16127	09:37:21.716	00:00:16.127	968	-1024	-768	-1	-1	-1	-1	4	-1024	-768	-1	-1	-1	-1	4		0	0						StimuliFarbe_gruen_gelb.png	0	880	547	72	111				0	Content		-72	-111	16127402	3697265446
16142	09:37:21.731	00:00:16.142	969	-1024	-768	-1	-1	-1	-1	4	-1024	-768	-1	-1	-1	-1	4		0	0						StimuliFarbe_gruen_gelb.png	0	880	547	72	111				0	Content		-72	-111	16142207	3697280251
16159	09:37:21.748	00:00:16.158	970	-1024	-768	-1	-1	-1	-1	4	-1024	-768	-1	-1	-1	-1	4		0	0						StimuliFarbe_gruen_gelb.png	0	880	547	72	111				0	Content		-72	-111	16158829	3697296873
16176	09:37:21.765	00:00:16.175	971	-1024	-768	-1	-1	-1	-1	4	-1024	-768	-1	-1	-1	-1	4		0	0						StimuliFarbe_gruen_gelb.png	0	880	547	72	111				0	Content		-72	-111	16175573	3697313617
16192	09:37:21.781	00:00:16.192	972	-1024	-768	-1	-1	-1	-1	4	-1024	-768	-1	-1	-1	-1	4		0	0						StimuliFarbe_gruen_gelb.png	0	880	547	72	111				0	Content		-72	-111	16192191	3697330235
16209	09:37:21.798	00:00:16.208	973	-1024	-768	-1	-1	-1	-1	4	-1024	-768	-1	-1	-1	-1	4		0	0						StimuliFarbe_gruen_gelb.png	0	880	547	72	111				0	Content		-72	-111	16208825	3697346869
16225	09:37:21.814	00:00:16.225	974	-1024	-768	-1	-1	-1	-1	4	-1024	-768	-1	-1	-1	-1	4		0	0						StimuliFarbe_gruen_gelb.png	0	880	547	72	111				0	Content		-72	-111	16225451	3697363495
16242	09:37:21.831	00:00:16.242	975	-1024	-768	-1	-1	-1	-1	4	-1024	-768	-1	-1	-1	-1	4		0	0						StimuliFarbe_gruen_gelb.png	0	880	547	72	111				0	Content		-72	-111	16242073	3697380117
16259	09:37:21.848	00:00:16.258	976	-1024	-768	-1	-1	-1	-1	4	-1024	-768	-1	-1	-1	-1	4		0	0						StimuliFarbe_gruen_gelb.png	0	880	547	72	111				0	Content		-72	-111	16258825	3697396869
16275	09:37:21.864	00:00:16.275	977	-1024	-768	-1	-1	-1	-1	4	-1024	-768	-1	-1	-1	-1	4		0	0						StimuliFarbe_gruen_gelb.png	0	880	547	72	111				0	Content		-72	-111	16275448	3697413492
16292	09:37:21.881	00:00:16.292	978	-1024	-768	-1	-1	-1	-1	4	-1024	-768	-1	-1	-1	-1	4		0	0						StimuliFarbe_gruen_gelb.png	0	880	547	72	111				0	Content		-72	-111	16292073	3697430117
16309	09:37:21.898	00:00:16.308	979	-1024	-768	-1	-1	-1	-1	4	-1024	-768	-1	-1	-1	-1	4		0	0						StimuliFarbe_gruen_gelb.png	0	880	547	72	111				0	Content		-72	-111	16308697	3697446741
16325	09:37:21.914	00:00:16.325	980	-1024	-768	-1	-1	-1	-1	4	-1024	-768	-1	-1	-1	-1	4		0	0						StimuliFarbe_gruen_gelb.png	0	880	547	72	111				0	Content		-72	-111	16325448	3697463492
16342	09:37:21.931	00:00:16.342	981	-1024	-768	-1	-1	-1	-1	4	-1024	-768	-1	-1	-1	-1	4		0	0						StimuliFarbe_gruen_gelb.png	0	880	547	72	111				0	Content		-72	-111	16342073	3697480117
16359	09:37:21.948	00:00:16.358	982	-1024	-768	-1	-1	-1	-1	4	-1024	-768	-1	-1	-1	-1	4		0	0						StimuliFarbe_gruen_gelb.png	0	880	547	72	111				0	Content		-72	-111	16358695	3697496739
16375	09:37:21.964	00:00:16.375	983	-1024	-768	-1	-1	-1	-1	4	-1024	-768	-1	-1	-1	-1	4		0	0						StimuliFarbe_gruen_gelb.png	0	880	547	72	111				0	Content		-72	-111	16375445	3697513489
16392	09:37:21.981	00:00:16.392	984	-1024	-768	-1	-1	-1	-1	4	-1024	-768	-1	-1	-1	-1	4		0	0						StimuliFarbe_gruen_gelb.png	0	880	547	72	111				0	Content		-72	-111	16392069	3697530113
16409	09:37:21.998	00:00:16.408	985	-1024	-768	-1	-1	-1	-1	4	-1024	-768	-1	-1	-1	-1	4		0	0						StimuliFarbe_gruen_gelb.png	0	880	547	72	111				0	Content		-72	-111	16408694	3697546738
16425	09:37:22.014	00:00:16.425	986	-1024	-768	-1	-1	-1	-1	4	-1024	-768	-1	-1	-1	-1	4		0	0						StimuliFarbe_gruen_gelb.png	0	880	547	72	111				0	Content		-72	-111	16425316	3697563360
16442	09:37:22.031																				ImageEnd	16	0	0	StimuliFarbe_gruen_gelb.png
16442	09:37:22.031	00:00:16.441	987	-1024	-768	-1	-1	-1	-1	4	-1024	-768	-1	-1	-1	-1	4		0	0						No media	0	1024	768	0	0				0	Content		0	0	16441941	3697579985
16459	09:37:22.048	00:00:16.458	988	-1024	-768	-1	-1	-1	-1	4	-1024	-768	-1	-1	-1	-1	4		0	0						No media	0	1024	768	0	0				0	Content		0	0	16458690	3697596734
16459	09:37:22.048																				ImageStart	8	0	0	Fix_sw.jpg
16475	09:37:22.064	00:00:16.475	989	-1024	-768	-1	-1	-1	-1	4	-1024	-768	-1	-1	-1	-1	4		0	0						Fix_sw.jpg	0	880	547	72	111				0	Content		-72	-111	16475438	3697613482
16492	09:37:22.081	00:00:16.492	990	-1024	-768	-1	-1	-1	-1	4	-1024	-768	-1	-1	-1	-1	4		0	0						Fix_sw.jpg	0	880	547	72	111				0	Content		-72	-111	16492063	3697630107
16509	09:37:22.098	00:00:16.508	991	-1024	-768	-1	-1	-1	-1	4	-1024	-768	-1	-1	-1	-1	4		0	0						Fix_sw.jpg	0	880	547	72	111				0	Content		-72	-111	16508563	3697646607
16525	09:37:22.114	00:00:16.525	992	-1024	-768	-1	-1	-1	-1	4	-1024	-768	-1	-1	-1	-1	4		0	0						Fix_sw.jpg	0	880	547	72	111				0	Content		-72	-111	16525313	3697663357
16542	09:37:22.131	00:00:16.541	993	-1024	-768	-1	-1	-1	-1	4	-1024	-768	-1	-1	-1	-1	4		0	0						Fix_sw.jpg	0	880	547	72	111				0	Content		-72	-111	16541936	3697679980
16559	09:37:22.148	00:00:16.558	994	-1024	-768	-1	-1	-1	-1	4	-1024	-768	-1	-1	-1	-1	4		0	0						Fix_sw.jpg	0	880	547	72	111				0	Content		-72	-111	16558559	3697696603
16575	09:37:22.164	00:00:16.575	995	-1024	-768	-1	-1	-1	-1	4	-1024	-768	-1	-1	-1	-1	4		0	0						Fix_sw.jpg	0	880	547	72	111				0	Content		-72	-111	16575308	3697713352
16592	09:37:22.181	00:00:16.591	996	-1024	-768	-1	-1	-1	-1	4	-1024	-768	-1	-1	-1	-1	4		0	0						Fix_sw.jpg	0	880	547	72	111				0	Content		-72	-111	16591933	3697729977
16609	09:37:22.198	00:00:16.608	997	-1024	-768	-1	-1	-1	-1	4	-1024	-768	-1	-1	-1	-1	4		0	0						Fix_sw.jpg	0	880	547	72	111				0	Content		-72	-111	16608556	3697746600
16625	09:37:22.214	00:00:16.625	998	-1024	-768	-1	-1	-1	-1	4	-1024	-768	-1	-1	-1	-1	4		0	0						Fix_sw.jpg	0	880	547	72	111				0	Content		-72	-111	16625182	3697763226
16642	09:37:22.231	00:00:16.641	999	-1024	-768	-1	-1	-1	-1	4	-1024	-768	-1	-1	-1	-1	4		0	0						Fix_sw.jpg	0	880	547	72	111				0	Content		-72	-111	16641930	3697779974
16659	09:37:22.248	00:00:16.658	1000	-1024	-768	-1	-1	-1	-1	4	-1024	-768	-1	-1	-1	-1	4		0	0						Fix_sw.jpg	0	880	547	72	111				0	Content		-72	-111	16658557	3697796601
16675	09:37:22.264	00:00:16.675	1001	-1024	-768	-1	-1	-1	-1	4	-1024	-768	-1	-1	-1	-1	4		0	0						Fix_sw.jpg	0	880	547	72	111				0	Content		-72	-111	16675182	3697813226
16692	09:37:22.281	00:00:16.691	1002	-1024	-768	-1	-1	-1	-1	4	-1024	-768	-1	-1	-1	-1	4		0	0						Fix_sw.jpg	0	880	547	72	111				0	Content		-72	-111	16691804	3697829848
16709	09:37:22.298	00:00:16.708	1003	-1024	-768	-1	-1	-1	-1	4	-1024	-768	-1	-1	-1	-1	4		0	0						Fix_sw.jpg	0	880	547	72	111				0	Content		-72	-111	16708554	3697846598
16726	09:37:22.315	00:00:16.725	1004	-1024	-768	-1	-1	-1	-1	4	-1024	-768	-1	-1	-1	-1	4		0	0						Fix_sw.jpg	0	880	547	72	111				0	Content		-72	-111	16725678	3697863722
16742	09:37:22.331	00:00:16.742	1005	-1024	-768	-1	-1	-1	-1	4	-1024	-768	-1	-1	-1	-1	4		0	0						Fix_sw.jpg	0	880	547	72	111				0	Content		-72	-111	16742371	3697880415
16759	09:37:22.348	00:00:16.758	1006	-1024	-768	-1	-1	-1	-1	4	-1024	-768	-1	-1	-1	-1	4		0	0						Fix_sw.jpg	0	880	547	72	111				0	Content		-72	-111	16758550	3697896594
16775	09:37:22.364	00:00:16.775	1007	-1024	-768	-1	-1	-1	-1	4	-1024	-768	-1	-1	-1	-1	4		0	0						Fix_sw.jpg	0	880	547	72	111				0	Content		-72	-111	16775172	3697913216
16792	09:37:22.381	00:00:16.791	1008	-1024	-768	-1	-1	-1	-1	4	-1024	-768	-1	-1	-1	-1	4		0	0						Fix_sw.jpg	0	880	547	72	111				0	Content		-72	-111	16791909	3697929953
16809	09:37:22.398	00:00:16.808	1009	-1024	-768	-1	-1	-1	-1	4	-1024	-768	-1	-1	-1	-1	4		0	0						Fix_sw.jpg	0	880	547	72	111				0	Content		-72	-111	16808533	3697946577
16825	09:37:22.414	00:00:16.825	1010	-1024	-768	-1	-1	-1	-1	4	-1024	-768	-1	-1	-1	-1	4		0	0						Fix_sw.jpg	0	880	547	72	111				0	Content		-72	-111	16825167	3697963211
16842	09:37:22.431	00:00:16.841	1011	-1024	-768	-1	-1	-1	-1	4	-1024	-768	-1	-1	-1	-1	4		0	0						Fix_sw.jpg	0	880	547	72	111				0	Content		-72	-111	16841789	3697979833
16858	09:37:22.447	00:00:16.858	1012	-1024	-768	-1	-1	-1	-1	4	-1024	-768	-1	-1	-1	-1	4		0	0						Fix_sw.jpg	0	880	547	72	111				0	Content		-72	-111	16858417	3697996461
16875	09:37:22.464	00:00:16.875	1013	-1024	-768	-1	-1	-1	-1	4	-1024	-768	-1	-1	-1	-1	4		0	0						Fix_sw.jpg	0	880	547	72	111				0	Content		-72	-111	16875038	3698013082
16892	09:37:22.481	00:00:16.891	1014	-1024	-768	-1	-1	-1	-1	4	-1024	-768	-1	-1	-1	-1	4		0	0						Fix_sw.jpg	0	880	547	72	111				0	Content		-72	-111	16891662	3698029706
16908	09:37:22.497	00:00:16.908	1015	-1024	-768	-1	-1	-1	-1	4	-1024	-768	-1	-1	-1	-1	4		0	0						Fix_sw.jpg	0	880	547	72	111				0	Content		-72	-111	16908413	3698046457
16925	09:37:22.514	00:00:16.925	1016	-1024	-768	-1	-1	-1	-1	4	-1024	-768	-1	-1	-1	-1	4		0	0						Fix_sw.jpg	0	880	547	72	111				0	Content		-72	-111	16925039	3698063083
16942	09:37:22.531	00:00:16.941	1017	-1024	-768	-1	-1	-1	-1	4	-1024	-768	-1	-1	-1	-1	4		0	0						Fix_sw.jpg	0	880	547	72	111				0	Content		-72	-111	16941662	3698079706
16958	09:37:22.547	00:00:16.958	1018	458,7082	992,3732	0,4667495	0,6006551	459,5526	3,599857	3	411,802	977,5481	0,464552	0,6006622	450,4387	3,543083	1	15	412	978						Fix_sw.jpg	0	880	547	72	111	346	865	266	0	Content		340	867	16958412	3698096456
16975	09:37:22.564	00:00:16.975	1019	-1024	-768	-1	-1	-1	-1	4	-1024	-768	-1	-1	-1	-1	4	15	0	0						Fix_sw.jpg	0	880	547	72	111	346	865	266	0	Content		-72	-111	16975036	3698113080
16992	09:37:22.581	00:00:16.991	1020	-1024	-768	-1	-1	-1	-1	4	-1024	-768	-1	-1	-1	-1	4	15	0	0						Fix_sw.jpg	0	880	547	72	111	346	865	266	0	Content		-72	-111	16991657	3698129701
17008	09:37:22.597	00:00:17.008	1021	448,2135	995,1604	0,4664378	0,6013967	459,5016	3,566925	3	405,7281	977,5334	0,4634576	0,6014161	447,1801	3,487226	1	15	406	978						Fix_sw.jpg	0	880	547	72	111	346	865	266	0	Content		334	867	17008409	3698146453
17025	09:37:22.614	00:00:17.025	1022	415,6017	1000,034	0,4560238	0,6019312	459,5016	3,637348	1	363,4942	982,6364	0,4595052	0,6019183	447,1801	3,556525	3	15	416	1000						Fix_sw.jpg	0	880	547	72	111	346	865	266	0	Content		344	889	17025036	3698163080
17042	09:37:22.631	00:00:17.041	1023	490,0284	1001,65	0,4558227	0,6023957	459,5016	3,402642	1	436,1116	984,0997	0,4593054	0,6023828	447,1801	3,326945	3	15	490	1002						Fix_sw.jpg	0	880	547	72	111	346	865	266	0	Content		418	891	17041659	3698179703
17058	09:37:22.647	00:00:17.058	1024	467,2914	987,66	0,4659987	0,6023542	459,5016	3,540622	3	415,1057	976,0239	0,4647249	0,6023475	454,2172	3,512539	1	15	415	976						Fix_sw.jpg	0	880	547	72	111	346	865	266	0	Content		343	865	17058282	3698196326
17075	09:37:22.664	00:00:17.075	1025	-1024	-768	-1	-1	-1	-1	4	-1024	-768	-1	-1	-1	-1	4	15	0	0						Fix_sw.jpg	0	880	547	72	111	346	865	266	0	Content		-72	-111	17075031	3698213075
17092	09:37:22.681	00:00:17.091	1026	-1024	-768	-1	-1	-1	-1	4	-1024	-768	-1	-1	-1	-1	4	15	0	0						Fix_sw.jpg	0	880	547	72	111	346	865	266	0	Content		-72	-111	17091653	3698229697
17108	09:37:22.697	00:00:17.108	1027	476,9019	990,8945	0,4652592	0,6021289	459,5016	3,641548	3	428,1521	974,4333	0,4625388	0,6021435	448,3857	3,569649	1	15	428	974						Fix_sw.jpg	0	880	547	72	111	346	865	266	0	Content		356	863	17108280	3698246324
17125	09:37:22.714	00:00:17.124	1028	-1024	-768	-1	-1	-1	-1	4	-1024	-768	-1	-1	-1	-1	4	15	0	0						Fix_sw.jpg	0	880	547	72	111	346	865	266	0	Content		-72	-111	17124906	3698262950
17142	09:37:22.731	00:00:17.141	1029	-1024	-768	-1	-1	-1	-1	4	-1024	-768	-1	-1	-1	-1	4	15	0	0						Fix_sw.jpg	0	880	547	72	111	346	865	266	0	Content		-72	-111	17141528	3698279572
17158	09:37:22.747	00:00:17.158	1030	-1024	-768	-1	-1	-1	-1	4	-1024	-768	-1	-1	-1	-1	4	15	0	0						Fix_sw.jpg	0	880	547	72	111	346	865	266	0	Content		-72	-111	17158278	3698296322
17175	09:37:22.764	00:00:17.174	1031	474,9942	976,6595	0,4649044	0,6028739	459,5016	3,624053	3	430,1802	963,9225	0,4633542	0,6028718	452,8223	3,58431	1	15	430	964						Fix_sw.jpg	0	880	547	72	111	346	865	266	0	Content		358	853	17174902	3698312946
17192	09:37:22.781	00:00:17.191	1032	-1024	-768	-1	-1	-1	-1	4	-1024	-768	-1	-1	-1	-1	4	15	0	0						Fix_sw.jpg	0	880	547	72	111	346	865	266	0	Content		-72	-111	17191528	3698329572
17208	09:37:22.797	00:00:17.208	1033	-1024	-768	-1	-1	-1	-1	4	-1024	-768	-1	-1	-1	-1	4	15	0	0						Fix_sw.jpg	0	880	547	72	111	346	865	266	0	Content		-72	-111	17208150	3698346194
17225	09:37:22.814	00:00:17.224	1034	464,5532	992,4015	0,4655476	0,6035855	461,2626	3,602972	3	420,3817	974,9961	0,4626263	0,6036039	449,1198	3,524234	1	16	420	975						Fix_sw.jpg	0	880	547	72	111	391	850	266	0	Content		348	864	17224901	3698362945
17242	09:37:22.831	00:00:17.241	1035	575,4299	954,3265	0,4543743	0,604045	461,2626	3,149678	1	520,0024	938,2875	0,4577951	0,6040323	449,1198	3,080947	3	16	575	954						Fix_sw.jpg	0	880	547	72	111	391	850	266	0	Content		503	843	17241523	3698379567
17258	09:37:22.847	00:00:17.258	1036	760,2056	947,3835	0,4603111	0,6040229	461,2626	2,512727	3	682,5548	927,0657	0,4605964	0,6040298	440,1564	2,411535	1	16	683	927						Fix_sw.jpg	0	880	547	72	111	391	850	266	0	Content		611	816	17258147	3698396191
17275	09:37:22.864	00:00:17.274	1037	469,9546	988,0223	0,4547339	0,6043919	461,2626	3,52762	3	429,1788	967,7517	0,45936	0,6043888	445,4137	3,424405	1	16	429	968						Fix_sw.jpg	0	880	547	72	111	391	850	266	0	Content		357	857	17274895	3698412939
17292	09:37:22.881	00:00:17.291	1038	-1024	-768	-1	-1	-1	-1	4	-1024	-768	-1	-1	-1	-1	4	16	0	0						Fix_sw.jpg	0	880	547	72	111	391	850	266	0	Content		-72	-111	17291520	3698429564
17308	09:37:22.897	00:00:17.308	1039	-1024	-768	-1	-1	-1	-1	4	-1024	-768	-1	-1	-1	-1	4	16	0	0						Fix_sw.jpg	0	880	547	72	111	391	850	266	0	Content		-72	-111	17308143	3698446187
17325	09:37:22.914	00:00:17.324	1040	-1024	-768	-1	-1	-1	-1	4	-1024	-768	-1	-1	-1	-1	4	16	0	0						Fix_sw.jpg	0	880	547	72	111	391	850	266	0	Content		-72	-111	17324768	3698462812
17342	09:37:22.931	00:00:17.341	1041	-1024	-768	-1	-1	-1	-1	4	-1024	-768	-1	-1	-1	-1	4	16	0	0						Fix_sw.jpg	0	880	547	72	111	391	850	266	0	Content		-72	-111	17341519	3698479563
17358	09:37:22.947	00:00:17.358	1042	-1024	-768	-1	-1	-1	-1	4	-1024	-768	-1	-1	-1	-1	4	16	0	0						Fix_sw.jpg	0	880	547	72	111	391	850	266	0	Content		-72	-111	17358141	3698496185
17375	09:37:22.964	00:00:17.374	1043	-1024	-768	-1	-1	-1	-1	4	-1024	-768	-1	-1	-1	-1	4	16	0	0						Fix_sw.jpg	0	880	547	72	111	391	850	266	0	Content		-72	-111	17374768	3698512812
17391	09:37:22.980	00:00:17.391	1044	515,9189	989,5398	0,4568812	0,6100052	461,2626	3,542066	3	463,2992	961,0663	0,4628945	0,6100885	440,2919	3,401501	1	16	463	961						Fix_sw.jpg	0	880	547	72	111	391	850	266	0	Content		391	850	17391393	3698529437
17408	09:37:22.997	00:00:17.408	1045	-1024	-768	-1	-1	-1	-1	4	-1024	-768	-1	-1	-1	-1	4	16	0	0						Fix_sw.jpg	0	880	547	72	111	391	850	266	0	Content		-72	-111	17408016	3698546060
17425	09:37:23.014	00:00:17.424	1046	-1024	-768	-1	-1	-1	-1	4	-1024	-768	-1	-1	-1	-1	4	16	0	0						Fix_sw.jpg	0	880	547	72	111	391	850	266	0	Content		-72	-111	17424765	3698562809
17442	09:37:23.031	00:00:17.441	1047	-1024	-768	-1	-1	-1	-1	4	-1024	-768	-1	-1	-1	-1	4	16	0	0						Fix_sw.jpg	0	880	547	72	111	391	850	266	0	Content		-72	-111	17441515	3698579559
17458	09:37:23.047	00:00:17.458	1048	-1024	-768	-1	-1	-1	-1	4	-1024	-768	-1	-1	-1	-1	4	16	0	0						Fix_sw.jpg	0	880	547	72	111	391	850	266	0	Content		-72	-111	17458015	3698596059
17470	09:37:23.059																				ImageEnd	16	0	0	Fix_sw.jpg
17475	09:37:23.064	00:00:17.474	1049	566,0047	898,3266	0,4617222	0,6107038	448,3345	3,315773	3	528,9643	887,7986	0,4618189	0,6106964	448,3345	3,3249	1	16	529	888						No media	0	1024	768	0	0	463	961	266	0	Content		529	888	17474650	3698612694
17487	09:37:23.076																				ImageStart	8	0	0	StimuliFarbe_blau_gruen.png
17491	09:37:23.080	00:00:17.491	1050	-1024	-768	-1	-1	-1	-1	4	-1024	-768	-1	-1	-1	-1	4	17	0	0						StimuliFarbe_blau_gruen.png	0	880	547	72	111	553	726	266	0	Content		-72	-111	17491387	3698629431
17508	09:37:23.097	00:00:17.508	1051	659,9362	844,3772	0,4618879	0,6119392	448,3345	2,967799	3	625,3948	832,6473	0,4619846	0,6119317	448,3345	2,976845	1	17	625	833						StimuliFarbe_blau_gruen.png	0	880	547	72	111	553	726	266	0	Content		553	722	17508014	3698646058
17525	09:37:23.114	00:00:17.524	1052	659,9362	844,3772	0,4624903	0,6129499	449,3655	2,967799	3	625,3948	832,6473	0,4624903	0,6129499	449,3655	2,976845	1	17	625	833						StimuliFarbe_blau_gruen.png	0	880	547	72	111	553	726	266	0	Content		553	722	17524644	3698662688
17542	09:37:23.131	00:00:17.541	1053	636,0942	855,8004	0,4620065	0,6142022	449,3655	3,112853	3	600,8533	844,2786	0,4621029	0,6141948	449,3655	3,121966	1	17	601	844						StimuliFarbe_blau_gruen.png	0	880	547	72	111	553	726	266	0	Content		529	733	17541511	3698679555
17558	09:37:23.147	00:00:17.558	1054	711,623	870,3956	0,4622415	0,6152989	449,3655	2,853541	3	677,6348	859,1698	0,4623379	0,6152915	449,3655	2,862597	1	17	678	859						StimuliFarbe_blau_gruen.png	0	880	547	72	111	553	726	266	0	Content		606	748	17558131	3698696175
17575	09:37:23.164	00:00:17.574	1055	-1024	-768	-1	-1	-1	-1	4	-1024	-768	-1	-1	-1	-1	4	17	0	0						StimuliFarbe_blau_gruen.png	0	880	547	72	111	553	726	266	0	Content		-72	-111	17574753	3698712797
17591	09:37:23.180	00:00:17.591	1056	-1024	-768	-1	-1	-1	-1	4	-1024	-768	-1	-1	-1	-1	4	17	0	0						StimuliFarbe_blau_gruen.png	0	880	547	72	111	553	726	266	0	Content		-72	-111	17591252	3698729296
17608	09:37:23.197	00:00:17.607	1057	772,6812	836,7779	0,4651024	0,6166962	441,4776	2,525708	3	741,6387	825,0856	0,4652447	0,6166884	441,4776	2,533856	1	17	742	825						StimuliFarbe_blau_gruen.png	0	880	547	72	111	553	726	266	0	Content		670	714	17607874	3698745918
17625	09:37:23.214	00:00:17.624	1058	818,2437	836,009	0,4555137	0,6169671	478,371	2,308366	3	787,2214	828,6675	0,4555137	0,6169671	478,371	2,316811	1	17	787	829						StimuliFarbe_blau_gruen.png	0	880	547	72	111	553	726	266	0	Content		715	718	17624635	3698762679
17641	09:37:23.230	00:00:17.641	1059	643,0266	844,8766	0,4656842	0,6171784	441,4776	3,012201	3	608,8124	833,3267	0,4657834	0,6171708	441,4776	3,021222	1	17	609	833						StimuliFarbe_blau_gruen.png	0	880	547	72	111	553	726	266	0	Content		537	722	17641248	3698779292
17658	09:37:23.247	00:00:17.657	1060	633,5746	848,8191	0,4658852	0,6175764	441,4776	3,052923	3	599,165	837,3517	0,4659844	0,6175686	441,4776	3,061982	1	17	599	837						StimuliFarbe_blau_gruen.png	0	880	547	72	111	553	726	266	0	Content		527	726	17657997	3698796041
17675	09:37:23.264	00:00:17.674	1061	665,0298	846,9655	0,4659922	0,6175572	441,4776	2,980628	3	632,9868	835,5109	0,4661774	0,6175491	441,4776	2,988257	1	17	633	836						StimuliFarbe_blau_gruen.png	0	880	547	72	111	553	726	266	0	Content		561	725	17674745	3698812789
17691	09:37:23.280	00:00:17.691	1062	-1024	-768	-1	-1	-1	-1	4	-1024	-768	-1	-1	-1	-1	4	17	0	0						StimuliFarbe_blau_gruen.png	0	880	547	72	111	553	726	266	0	Content		-72	-111	17691368	3698829412
17708	09:37:23.297	00:00:17.707	1063	587,1776	871,1039	0,4664864	0,6186193	441,7119	3,26669	3	552,5475	860,1052	0,4666286	0,6186115	441,7118	3,275167	1	17	553	860						StimuliFarbe_blau_gruen.png	0	880	547	72	111	553	726	266	0	Content		481	749	17707990	3698846034
17725	09:37:23.314	00:00:17.724	1064	706,7873	848,1152	0,4667544	0,6190857	441,7119	2,786465	3	673,6921	836,6559	0,4668535	0,619078	441,7119	2,795463	1	17	674	837						StimuliFarbe_blau_gruen.png	0	880	547	72	111	553	726	266	0	Content		602	726	17724626	3698862670
17741	09:37:23.330	00:00:17.741	1065	589,3472	877,8723	0,4667137	0,6190749	441,7118	3,311107	3	555,6269	867,0441	0,4668986	0,6190668	441,7118	3,319019	1	17	556	867						StimuliFarbe_blau_gruen.png	0	880	547	72	111	553	726	266	0	Content		484	756	17741239	3698879283
17758	09:37:23.347	00:00:17.757	1066	-1024	-768	-1	-1	-1	-1	4	-1024	-768	-1	-1	-1	-1	4	18	0	0						StimuliFarbe_blau_gruen.png	0	880	547	72	111	842	625	100	0	Content		-72	-111	17757862	3698895906
17775	09:37:23.364	00:00:17.774	1067	766,3122	816,4488	0,4639436	0,6178408	442,2292	3,309569	3	736,0631	804,3654	0,4640855	0,617833	442,2292	3,319874	1	18	736	804						StimuliFarbe_blau_gruen.png	0	880	547	72	111	842	625	100	0	Content		664	693	17774730	3698912774
17791	09:37:23.380	00:00:17.791	1068	886,4006	768,8977	0,4622779	0,6166936	442,2292	3,316911	3	859,4392	755,9244	0,4624625	0,6166855	442,2292	3,328018	1	18	859	756						StimuliFarbe_blau_gruen.png	0	880	547	72	111	842	625	100	0	Content		787	645	17791237	3698929281
17808	09:37:23.397	00:00:17.807	1069	994,8985	730,7279	0,4607624	0,6168557	442,6403	3,362839	3	969,6812	716,9589	0,4609041	0,6168478	442,6402	3,37744	1	18	970	717						StimuliFarbe_blau_gruen.png	0	880	547	72	111	842	625	100	0	Content		898	606	17807857	3698945901
17824	09:37:23.413	00:00:17.824	1070	1158,148	710,5892	0,4593492	0,6173887	443,4206	3,40719	3	1136,346	696,1378	0,4594905	0,6173809	443,4206	3,42569	1	18	1136	696						StimuliFarbe_blau_gruen.png	0	880	547	72	111	842	625	100	0	Content		1064	585	17824481	3698962525
17841	09:37:23.430	00:00:17.841	1071	1359,911	672,9579	0,4583479	0,6178345	443,4206	3,44893	3	1344,472	656,9578	0,4585316	0,6178265	443,4206	3,472904	1	18	1344	657						StimuliFarbe_blau_gruen.png	0	880	547	72	111	842	625	100	0	Content		1272	546	17841230	3698979274
17858	09:37:23.447	00:00:17.857	1072	-1024	-768	-1	-1	-1	-1	4	-1024	-768	-1	-1	-1	-1	4		0	0						StimuliFarbe_blau_gruen.png	0	880	547	72	111				0	Content		-72	-111	17857855	3698995899
17875	09:37:23.464	00:00:17.874	1073	-1024	-768	-1	-1	-1	-1	4	-1024	-768	-1	-1	-1	-1	4		0	0						StimuliFarbe_blau_gruen.png	0	880	547	72	111				0	Content		-72	-111	17874614	3699012658
17891	09:37:23.480	00:00:17.891	1074	-1024	-768	-1	-1	-1	-1	4	-1024	-768	-1	-1	-1	-1	4		0	0						StimuliFarbe_blau_gruen.png	0	880	547	72	111				0	Content		-72	-111	17891097	3699029141
17908	09:37:23.497	00:00:17.907	1075	-1024	-768	-1	-1	-1	-1	4	-1024	-768	-1	-1	-1	-1	4		0	0						StimuliFarbe_blau_gruen.png	0	880	547	72	111				0	Content		-72	-111	17907720	3699045764
17924	09:37:23.513	00:00:17.924	1076	-1024	-768	-1	-1	-1	-1	4	-1024	-768	-1	-1	-1	-1	4		0	0						StimuliFarbe_blau_gruen.png	0	880	547	72	111				0	Content		-72	-111	17924468	3699062512
17941	09:37:23.530	00:00:17.941	1077	-1024	-768	-1	-1	-1	-1	4	-1024	-768	-1	-1	-1	-1	4		0	0						StimuliFarbe_blau_gruen.png	0	880	547	72	111				0	Content		-72	-111	17941092	3699079136
17958	09:37:23.547	00:00:17.957	1078	-1024	-768	-1	-1	-1	-1	4	-1024	-768	-1	-1	-1	-1	4		0	0						StimuliFarbe_blau_gruen.png	0	880	547	72	111				0	Content		-72	-111	17957718	3699095762
17974	09:37:23.563	00:00:17.974	1079	-1024	-768	-1	-1	-1	-1	4	-1024	-768	-1	-1	-1	-1	4		0	0						StimuliFarbe_blau_gruen.png	0	880	547	72	111				0	Content		-72	-111	17974341	3699112385
17991	09:37:23.580	00:00:17.990	1080	-1024	-768	-1	-1	-1	-1	4	-1024	-768	-1	-1	-1	-1	4		0	0						StimuliFarbe_blau_gruen.png	0	880	547	72	111				0	Content		-72	-111	17990965	3699129009
18008	09:37:23.597	00:00:18.007	1081	-1024	-768	-1	-1	-1	-1	4	-1024	-768	-1	-1	-1	-1	4		0	0						StimuliFarbe_blau_gruen.png	0	880	547	72	111				0	Content		-72	-111	18007716	3699145760
18024	09:37:23.613	00:00:18.024	1082	-1024	-768	-1	-1	-1	-1	4	-1024	-768	-1	-1	-1	-1	4		0	0						StimuliFarbe_blau_gruen.png	0	880	547	72	111				0	Content		-72	-111	18024340	3699162384
18041	09:37:23.630	00:00:18.040	1083	-1024	-768	-1	-1	-1	-1	4	-1024	-768	-1	-1	-1	-1	4		0	0						StimuliFarbe_blau_gruen.png	0	880	547	72	111				0	Content		-72	-111	18040964	3699179008
18058	09:37:23.647	00:00:18.057	1084	-1024	-768	-1	-1	-1	-1	4	-1024	-768	-1	-1	-1	-1	4		0	0						StimuliFarbe_blau_gruen.png	0	880	547	72	111				0	Content		-72	-111	18057598	3699195642
18074	09:37:23.663	00:00:18.074	1085	-1024	-768	-1	-1	-1	-1	4	-1024	-768	-1	-1	-1	-1	4		0	0						StimuliFarbe_blau_gruen.png	0	880	547	72	111				0	Content		-72	-111	18074334	3699212378
18091	09:37:23.680	00:00:18.091	1086	-1024	-768	-1	-1	-1	-1	4	-1024	-768	-1	-1	-1	-1	4		0	0						StimuliFarbe_blau_gruen.png	0	880	547	72	111				0	Content		-72	-111	18091406	3699229450
18108	09:37:23.697	00:00:18.107	1087	-1024	-768	-1	-1	-1	-1	4	-1024	-768	-1	-1	-1	-1	4		0	0						StimuliFarbe_blau_gruen.png	0	880	547	72	111				0	Content		-72	-111	18107709	3699245753
18124	09:37:23.713	00:00:18.124	1088	-1024	-768	-1	-1	-1	-1	4	-1024	-768	-1	-1	-1	-1	4		0	0						StimuliFarbe_blau_gruen.png	0	880	547	72	111				0	Content		-72	-111	18124331	3699262375
18141	09:37:23.730	00:00:18.141	1089	-1024	-768	-1	-1	-1	-1	4	-1024	-768	-1	-1	-1	-1	4		0	0						StimuliFarbe_blau_gruen.png	0	880	547	72	111				0	Content		-72	-111	18141457	3699279501
18158	09:37:23.747	00:00:18.157	1090	-1024	-768	-1	-1	-1	-1	4	-1024	-768	-1	-1	-1	-1	4		0	0						StimuliFarbe_blau_gruen.png	0	880	547	72	111				0	Content		-72	-111	18157591	3699295635
18174	09:37:23.763	00:00:18.174	1091	-1024	-768	-1	-1	-1	-1	4	-1024	-768	-1	-1	-1	-1	4		0	0						StimuliFarbe_blau_gruen.png	0	880	547	72	111				0	Content		-72	-111	18174330	3699312374
18191	09:37:23.780	00:00:18.190	1092	-1024	-768	-1	-1	-1	-1	4	-1024	-768	-1	-1	-1	-1	4		0	0						StimuliFarbe_blau_gruen.png	0	880	547	72	111				0	Content		-72	-111	18190954	3699328998
18208	09:37:23.797	00:00:18.207	1093	-1024	-768	-1	-1	-1	-1	4	-1024	-768	-1	-1	-1	-1	4		0	0						StimuliFarbe_blau_gruen.png	0	880	547	72	111				0	Content		-72	-111	18207585	3699345629
18225	09:37:23.814	00:00:18.224	1094	-1024	-768	-1	-1	-1	-1	4	-1024	-768	-1	-1	-1	-1	4		0	0						StimuliFarbe_blau_gruen.png	0	880	547	72	111				0	Content		-72	-111	18224645	3699362689
18242	09:37:23.831	00:00:18.242	1095	-1024	-768	-1	-1	-1	-1	4	-1024	-768	-1	-1	-1	-1	4		0	0						StimuliFarbe_blau_gruen.png	0	880	547	72	111				0	Content		-72	-111	18242018	3699380062
18259	09:37:23.848	00:00:18.259	1096	-1024	-768	-1	-1	-1	-1	4	-1024	-768	-1	-1	-1	-1	4		0	0						StimuliFarbe_blau_gruen.png	0	880	547	72	111				0	Content		-72	-111	18259388	3699397432
18274	09:37:23.863	00:00:18.274	1097	-1024	-768	-1	-1	-1	-1	4	-1024	-768	-1	-1	-1	-1	4		0	0						StimuliFarbe_blau_gruen.png	0	880	547	72	111				0	Content		-72	-111	18274191	3699412235
18291	09:37:23.880	00:00:18.290	1098	-1024	-768	-1	-1	-1	-1	4	-1024	-768	-1	-1	-1	-1	4		0	0						StimuliFarbe_blau_gruen.png	0	880	547	72	111				0	Content		-72	-111	18290816	3699428860
18308	09:37:23.897	00:00:18.307	1099	-1024	-768	-1	-1	-1	-1	4	-1024	-768	-1	-1	-1	-1	4		0	0						StimuliFarbe_blau_gruen.png	0	880	547	72	111				0	Content		-72	-111	18307568	3699445612
18324	09:37:23.913	00:00:18.324	1100	-1024	-768	-1	-1	-1	-1	4	-1024	-768	-1	-1	-1	-1	4		0	0						StimuliFarbe_blau_gruen.png	0	880	547	72	111				0	Content		-72	-111	18324187	3699462231
18341	09:37:23.930	00:00:18.340	1101	-1024	-768	-1	-1	-1	-1	4	-1024	-768	-1	-1	-1	-1	4		0	0						StimuliFarbe_blau_gruen.png	0	880	547	72	111				0	Content		-72	-111	18340810	3699478854
18357	09:37:23.946	00:00:18.357	1102	-1024	-768	-1	-1	-1	-1	4	-1024	-768	-1	-1	-1	-1	4		0	0						StimuliFarbe_blau_gruen.png	0	880	547	72	111				0	Content		-72	-111	18357435	3699495479
18375	09:37:23.964	00:00:18.374	1103	-1024	-768	-1	-1	-1	-1	4	-1024	-768	-1	-1	-1	-1	4		0	0						StimuliFarbe_blau_gruen.png	0	880	547	72	111				0	Content		-72	-111	18374625	3699512669
18392	09:37:23.981	00:00:18.391	1104	-1024	-768	-1	-1	-1	-1	4	-1024	-768	-1	-1	-1	-1	4		0	0						StimuliFarbe_blau_gruen.png	0	880	547	72	111				0	Content		-72	-111	18391998	3699530042
18409	09:37:23.998	00:00:18.409	1105	-1024	-768	-1	-1	-1	-1	4	-1024	-768	-1	-1	-1	-1	4		0	0						StimuliFarbe_blau_gruen.png	0	880	547	72	111				0	Content		-72	-111	18409245	3699547289
18424	09:37:24.013	00:00:18.424	1106	-1024	-768	-1	-1	-1	-1	4	-1024	-768	-1	-1	-1	-1	4		0	0						StimuliFarbe_blau_gruen.png	0	880	547	72	111				0	Content		-72	-111	18424047	3699562091
18441	09:37:24.030	00:00:18.440	1107	-1024	-768	-1	-1	-1	-1	4	-1024	-768	-1	-1	-1	-1	4		0	0						StimuliFarbe_blau_gruen.png	0	880	547	72	111				0	Content		-72	-111	18440797	3699578841
18457	09:37:24.046	00:00:18.457	1108	-1024	-768	-1	-1	-1	-1	4	-1024	-768	-1	-1	-1	-1	4		0	0						StimuliFarbe_blau_gruen.png	0	880	547	72	111				0	Content		-72	-111	18457419	3699595463
18474	09:37:24.063	00:00:18.474	1109	-1024	-768	-1	-1	-1	-1	4	-1024	-768	-1	-1	-1	-1	4		0	0						StimuliFarbe_blau_gruen.png	0	880	547	72	111				0	Content		-72	-111	18474042	3699612086
18491	09:37:24.080	00:00:18.490	1110	-1024	-768	-1	-1	-1	-1	4	-1024	-768	-1	-1	-1	-1	4		0	0						StimuliFarbe_blau_gruen.png	0	880	547	72	111				0	Content		-72	-111	18490663	3699628707
18507	09:37:24.096	00:00:18.507	1111	-1024	-768	-1	-1	-1	-1	4	-1024	-768	-1	-1	-1	-1	4		0	0						StimuliFarbe_blau_gruen.png	0	880	547	72	111				0	Content		-72	-111	18507289	3699645333
18524	09:37:24.113	00:00:18.524	1112	-1024	-768	-1	-1	-1	-1	4	-1024	-768	-1	-1	-1	-1	4		0	0						StimuliFarbe_blau_gruen.png	0	880	547	72	111				0	Content		-72	-111	18524482	3699662526
18542	09:37:24.131	00:00:18.541	1113	-1024	-768	-1	-1	-1	-1	4	-1024	-768	-1	-1	-1	-1	4		0	0						StimuliFarbe_blau_gruen.png	0	880	547	72	111				0	Content		-72	-111	18541856	3699679900
18559	09:37:24.148	00:00:18.559	1114	-1024	-768	-1	-1	-1	-1	4	-1024	-768	-1	-1	-1	-1	4		0	0						StimuliFarbe_blau_gruen.png	0	880	547	72	111				0	Content		-72	-111	18559105	3699697149
18574	09:37:24.163	00:00:18.573	1115	-1024	-768	-1	-1	-1	-1	4	-1024	-768	-1	-1	-1	-1	4		0	0						StimuliFarbe_blau_gruen.png	0	880	547	72	111				0	Content		-72	-111	18573908	3699711952
18591	09:37:24.180	00:00:18.590	1116	-1024	-768	-1	-1	-1	-1	4	-1024	-768	-1	-1	-1	-1	4		0	0						StimuliFarbe_blau_gruen.png	0	880	547	72	111				0	Content		-72	-111	18590658	3699728702
18607	09:37:24.196	00:00:18.607	1117	-1024	-768	-1	-1	-1	-1	4	-1024	-768	-1	-1	-1	-1	4		0	0						StimuliFarbe_blau_gruen.png	0	880	547	72	111				0	Content		-72	-111	18607285	3699745329
18624	09:37:24.213	00:00:18.623	1118	-1024	-768	-1	-1	-1	-1	4	-1024	-768	-1	-1	-1	-1	4		0	0						StimuliFarbe_blau_gruen.png	0	880	547	72	111				0	Content		-72	-111	18623904	3699761948
18641	09:37:24.230	00:00:18.640	1119	-1024	-768	-1	-1	-1	-1	4	-1024	-768	-1	-1	-1	-1	4		0	0						StimuliFarbe_blau_gruen.png	0	880	547	72	111				0	Content		-72	-111	18640529	3699778573
18657	09:37:24.246	00:00:18.657	1120	-1024	-768	-1	-1	-1	-1	4	-1024	-768	-1	-1	-1	-1	4		0	0						StimuliFarbe_blau_gruen.png	0	880	547	72	111				0	Content		-72	-111	18657152	3699795196
18674	09:37:24.263	00:00:18.674	1121	-1024	-768	-1	-1	-1	-1	4	-1024	-768	-1	-1	-1	-1	4		0	0						StimuliFarbe_blau_gruen.png	0	880	547	72	111				0	Content		-72	-111	18674347	3699812391
18692	09:37:24.281	00:00:18.691	1122	-1024	-768	-1	-1	-1	-1	4	-1024	-768	-1	-1	-1	-1	4		0	0						StimuliFarbe_blau_gruen.png	0	880	547	72	111				0	Content		-72	-111	18691721	3699829765
18709	09:37:24.298	00:00:18.708	1123	-1024	-768	-1	-1	-1	-1	4	-1024	-768	-1	-1	-1	-1	4		0	0						StimuliFarbe_blau_gruen.png	0	880	547	72	111				0	Content		-72	-111	18708967	3699847011
18724	09:37:24.313	00:00:18.723	1124	-1024	-768	-1	-1	-1	-1	4	-1024	-768	-1	-1	-1	-1	4		0	0						StimuliFarbe_blau_gruen.png	0	880	547	72	111				0	Content		-72	-111	18723897	3699861941
18741	09:37:24.330	00:00:18.740	1125	-1024	-768	-1	-1	-1	-1	4	-1024	-768	-1	-1	-1	-1	4		0	0						StimuliFarbe_blau_gruen.png	0	880	547	72	111				0	Content		-72	-111	18740518	3699878562
18757	09:37:24.346	00:00:18.757	1126	-1024	-768	-1	-1	-1	-1	4	-1024	-768	-1	-1	-1	-1	4		0	0						StimuliFarbe_blau_gruen.png	0	880	547	72	111				0	Content		-72	-111	18757265	3699895309
18774	09:37:24.363	00:00:18.773	1127	-1024	-768	-1	-1	-1	-1	4	-1024	-768	-1	-1	-1	-1	4		0	0						StimuliFarbe_blau_gruen.png	0	880	547	72	111				0	Content		-72	-111	18773890	3699911934
18791	09:37:24.380	00:00:18.790	1128	-1024	-768	-1	-1	-1	-1	4	-1024	-768	-1	-1	-1	-1	4		0	0						StimuliFarbe_blau_gruen.png	0	880	547	72	111				0	Content		-72	-111	18790514	3699928558
18807	09:37:24.396	00:00:18.807	1129	-1024	-768	-1	-1	-1	-1	4	-1024	-768	-1	-1	-1	-1	4		0	0						StimuliFarbe_blau_gruen.png	0	880	547	72	111				0	Content		-72	-111	18807137	3699945181
18824	09:37:24.413	00:00:18.824	1130	-1024	-768	-1	-1	-1	-1	4	-1024	-768	-1	-1	-1	-1	4		0	0						StimuliFarbe_blau_gruen.png	0	880	547	72	111				0	Content		-72	-111	18824331	3699962375
18842	09:37:24.431	00:00:18.841	1131	-1024	-768	-1	-1	-1	-1	4	-1024	-768	-1	-1	-1	-1	4		0	0						StimuliFarbe_blau_gruen.png	0	880	547	72	111				0	Content		-72	-111	18841577	3699979621
18859	09:37:24.448	00:00:18.858	1132	-1024	-768	-1	-1	-1	-1	4	-1024	-768	-1	-1	-1	-1	4		0	0						StimuliFarbe_blau_gruen.png	0	880	547	72	111				0	Content		-72	-111	18858825	3699996869
18874	09:37:24.463	00:00:18.873	1133	-1024	-768	-1	-1	-1	-1	4	-1024	-768	-1	-1	-1	-1	4		0	0						StimuliFarbe_blau_gruen.png	0	880	547	72	111				0	Content		-72	-111	18873756	3700011800
18890	09:37:24.479	00:00:18.890	1134	-1024	-768	-1	-1	-1	-1	4	-1024	-768	-1	-1	-1	-1	4		0	0						StimuliFarbe_blau_gruen.png	0	880	547	72	111				0	Content		-72	-111	18890380	3700028424
18907	09:37:24.496	00:00:18.907	1135	-1024	-768	-1	-1	-1	-1	4	-1024	-768	-1	-1	-1	-1	4		0	0						StimuliFarbe_blau_gruen.png	0	880	547	72	111				0	Content		-72	-111	18907128	3700045172
18924	09:37:24.513	00:00:18.923	1136	-1024	-768	-1	-1	-1	-1	4	-1024	-768	-1	-1	-1	-1	4		0	0						StimuliFarbe_blau_gruen.png	0	880	547	72	111				0	Content		-72	-111	18923752	3700061796
18940	09:37:24.529	00:00:18.940	1137	-1024	-768	-1	-1	-1	-1	4	-1024	-768	-1	-1	-1	-1	4		0	0						StimuliFarbe_blau_gruen.png	0	880	547	72	111				0	Content		-72	-111	18940376	3700078420
18957	09:37:24.546	00:00:18.956	1138	-1024	-768	-1	-1	-1	-1	4	-1024	-768	-1	-1	-1	-1	4		0	0						StimuliFarbe_blau_gruen.png	0	880	547	72	111				0	Content		-72	-111	18956997	3700095041
18974	09:37:24.563	00:00:18.974	1139	-1024	-768	-1	-1	-1	-1	4	-1024	-768	-1	-1	-1	-1	4		0	0						StimuliFarbe_blau_gruen.png	0	880	547	72	111				0	Content		-72	-111	18974195	3700112239
18992	09:37:24.581	00:00:18.991	1140	-1024	-768	-1	-1	-1	-1	4	-1024	-768	-1	-1	-1	-1	4		0	0						StimuliFarbe_blau_gruen.png	0	880	547	72	111				0	Content		-72	-111	18991563	3700129607
19009	09:37:24.598	00:00:19.008	1141	-1024	-768	-1	-1	-1	-1	4	-1024	-768	-1	-1	-1	-1	4		0	0						StimuliFarbe_blau_gruen.png	0	880	547	72	111				0	Content		-72	-111	19008811	3700146855
19024	09:37:24.613	00:00:19.023	1142	-1024	-768	-1	-1	-1	-1	4	-1024	-768	-1	-1	-1	-1	4		0	0						StimuliFarbe_blau_gruen.png	0	880	547	72	111				0	Content		-72	-111	19023619	3700161663
19040	09:37:24.629	00:00:19.040	1143	-1024	-768	-1	-1	-1	-1	4	-1024	-768	-1	-1	-1	-1	4		0	0						StimuliFarbe_blau_gruen.png	0	880	547	72	111				0	Content		-72	-111	19040368	3700178412
19057	09:37:24.646	00:00:19.056	1144	-1024	-768	-1	-1	-1	-1	4	-1024	-768	-1	-1	-1	-1	4		0	0						StimuliFarbe_blau_gruen.png	0	880	547	72	111				0	Content		-72	-111	19056990	3700195034
19074	09:37:24.663	00:00:19.073	1145	-1024	-768	-1	-1	-1	-1	4	-1024	-768	-1	-1	-1	-1	4		0	0						StimuliFarbe_blau_gruen.png	0	880	547	72	111				0	Content		-72	-111	19073612	3700211656
19090	09:37:24.679	00:00:19.090	1146	-1024	-768	-1	-1	-1	-1	4	-1024	-768	-1	-1	-1	-1	4		0	0						StimuliFarbe_blau_gruen.png	0	880	547	72	111				0	Content		-72	-111	19090237	3700228281
19107	09:37:24.696	00:00:19.106	1147	-1024	-768	-1	-1	-1	-1	4	-1024	-768	-1	-1	-1	-1	4		0	0						StimuliFarbe_blau_gruen.png	0	880	547	72	111				0	Content		-72	-111	19106860	3700244904
19124	09:37:24.713	00:00:19.124	1148	-1024	-768	-1	-1	-1	-1	4	-1024	-768	-1	-1	-1	-1	4		0	0						StimuliFarbe_blau_gruen.png	0	880	547	72	111				0	Content		-72	-111	19124057	3700262101
19141	09:37:24.730	00:00:19.141	1149	-1024	-768	-1	-1	-1	-1	4	-1024	-768	-1	-1	-1	-1	4		0	0						StimuliFarbe_blau_gruen.png	0	880	547	72	111				0	Content		-72	-111	19141470	3700279514
19159	09:37:24.748	00:00:19.158	1150	-1024	-768	-1	-1	-1	-1	4	-1024	-768	-1	-1	-1	-1	4		0	0						StimuliFarbe_blau_gruen.png	0	880	547	72	111				0	Content		-72	-111	19158682	3700296726
19174	09:37:24.763	00:00:19.173	1151	-1024	-768	-1	-1	-1	-1	4	-1024	-768	-1	-1	-1	-1	4		0	0						StimuliFarbe_blau_gruen.png	0	880	547	72	111				0	Content		-72	-111	19173607	3700311651
19190	09:37:24.779	00:00:19.190	1152	-1024	-768	-1	-1	-1	-1	4	-1024	-768	-1	-1	-1	-1	4		0	0						StimuliFarbe_blau_gruen.png	0	880	547	72	111				0	Content		-72	-111	19190231	3700328275
19207	09:37:24.796	00:00:19.206	1153	-1024	-768	-1	-1	-1	-1	4	-1024	-768	-1	-1	-1	-1	4		0	0						StimuliFarbe_blau_gruen.png	0	880	547	72	111				0	Content		-72	-111	19206982	3700345026
19224	09:37:24.813	00:00:19.223	1154	-1024	-768	-1	-1	-1	-1	4	-1024	-768	-1	-1	-1	-1	4		0	0						StimuliFarbe_blau_gruen.png	0	880	547	72	111				0	Content		-72	-111	19223604	3700361648
19240	09:37:24.829	00:00:19.240	1155	-1024	-768	-1	-1	-1	-1	4	-1024	-768	-1	-1	-1	-1	4		0	0						StimuliFarbe_blau_gruen.png	0	880	547	72	111				0	Content		-72	-111	19240228	3700378272
19257	09:37:24.846	00:00:19.256	1156	-1024	-768	-1	-1	-1	-1	4	-1024	-768	-1	-1	-1	-1	4		0	0						StimuliFarbe_blau_gruen.png	0	880	547	72	111				0	Content		-72	-111	19256852	3700394896
19274	09:37:24.863	00:00:19.273	1157	-1024	-768	-1	-1	-1	-1	4	-1024	-768	-1	-1	-1	-1	4		0	0						StimuliFarbe_blau_gruen.png	0	880	547	72	111				0	Content		-72	-111	19273922	3700411966
19291	09:37:24.880	00:00:19.291	1158	-1024	-768	-1	-1	-1	-1	4	-1024	-768	-1	-1	-1	-1	4		0	0						StimuliFarbe_blau_gruen.png	0	880	547	72	111				0	Content		-72	-111	19291296	3700429340
19309	09:37:24.898	00:00:19.308	1159	-1024	-768	-1	-1	-1	-1	4	-1024	-768	-1	-1	-1	-1	4		0	0						StimuliFarbe_blau_gruen.png	0	880	547	72	111				0	Content		-72	-111	19308668	3700446712
19323	09:37:24.912	00:00:19.323	1160	-1024	-768	-1	-1	-1	-1	4	-1024	-768	-1	-1	-1	-1	4		0	0						StimuliFarbe_blau_gruen.png	0	880	547	72	111				0	Content		-72	-111	19323471	3700461515
19340	09:37:24.929	00:00:19.340	1161	-1024	-768	-1	-1	-1	-1	4	-1024	-768	-1	-1	-1	-1	4		0	0						StimuliFarbe_blau_gruen.png	0	880	547	72	111				0	Content		-72	-111	19340098	3700478142
19357	09:37:24.946	00:00:19.356	1162	-1024	-768	-1	-1	-1	-1	4	-1024	-768	-1	-1	-1	-1	4		0	0						StimuliFarbe_blau_gruen.png	0	880	547	72	111				0	Content		-72	-111	19356843	3700494887
19373	09:37:24.962	00:00:19.373	1163	-1024	-768	-1	-1	-1	-1	4	-1024	-768	-1	-1	-1	-1	4		0	0						StimuliFarbe_blau_gruen.png	0	880	547	72	111				0	Content		-72	-111	19373464	3700511508
19390	09:37:24.979	00:00:19.390	1164	-1024	-768	-1	-1	-1	-1	4	-1024	-768	-1	-1	-1	-1	4		0	0						StimuliFarbe_blau_gruen.png	0	880	547	72	111				0	Content		-72	-111	19390089	3700528133
19407	09:37:24.996	00:00:19.406	1165	-1024	-768	-1	-1	-1	-1	4	-1024	-768	-1	-1	-1	-1	4		0	0						StimuliFarbe_blau_gruen.png	0	880	547	72	111				0	Content		-72	-111	19406713	3700544757
19424	09:37:25.013	00:00:19.423	1166	-1024	-768	-1	-1	-1	-1	4	-1024	-768	-1	-1	-1	-1	4		0	0						StimuliFarbe_blau_gruen.png	0	880	547	72	111				0	Content		-72	-111	19423905	3700561949
19441	09:37:25.030	00:00:19.441	1167	-1024	-768	-1	-1	-1	-1	4	-1024	-768	-1	-1	-1	-1	4		0	0						StimuliFarbe_blau_gruen.png	0	880	547	72	111				0	Content		-72	-111	19441279	3700579323
19459	09:37:25.048	00:00:19.458	1168	-1024	-768	-1	-1	-1	-1	4	-1024	-768	-1	-1	-1	-1	4		0	0						StimuliFarbe_blau_gruen.png	0	880	547	72	111				0	Content		-72	-111	19458530	3700596574
19473	09:37:25.062	00:00:19.473	1169	-1024	-768	-1	-1	-1	-1	4	-1024	-768	-1	-1	-1	-1	4		0	0						StimuliFarbe_blau_gruen.png	0	880	547	72	111				0	Content		-72	-111	19473334	3700611378
19490	09:37:25.079	00:00:19.490	1170	-1024	-768	-1	-1	-1	-1	4	-1024	-768	-1	-1	-1	-1	4		0	0						StimuliFarbe_blau_gruen.png	0	880	547	72	111				0	Content		-72	-111	19490084	3700628128
19507	09:37:25.096	00:00:19.506	1171	-1024	-768	-1	-1	-1	-1	4	-1024	-768	-1	-1	-1	-1	4		0	0						StimuliFarbe_blau_gruen.png	0	880	547	72	111				0	Content		-72	-111	19506707	3700644751
19523	09:37:25.112	00:00:19.523	1172	-1024	-768	-1	-1	-1	-1	4	-1024	-768	-1	-1	-1	-1	4		0	0						StimuliFarbe_blau_gruen.png	0	880	547	72	111				0	Content		-72	-111	19523330	3700661374
19540	09:37:25.129	00:00:19.539	1173	-1024	-768	-1	-1	-1	-1	4	-1024	-768	-1	-1	-1	-1	4		0	0						StimuliFarbe_blau_gruen.png	0	880	547	72	111				0	Content		-72	-111	19539950	3700677994
19557	09:37:25.146	00:00:19.556	1174	-1024	-768	-1	-1	-1	-1	4	-1024	-768	-1	-1	-1	-1	4		0	0						StimuliFarbe_blau_gruen.png	0	880	547	72	111				0	Content		-72	-111	19556574	3700694618
19574	09:37:25.163	00:00:19.573	1175	-1024	-768	-1	-1	-1	-1	4	-1024	-768	-1	-1	-1	-1	4		0	0						StimuliFarbe_blau_gruen.png	0	880	547	72	111				0	Content		-72	-111	19573770	3700711814
19591	09:37:25.180	00:00:19.591	1176	-1024	-768	-1	-1	-1	-1	4	-1024	-768	-1	-1	-1	-1	4		0	0						StimuliFarbe_blau_gruen.png	0	880	547	72	111				0	Content		-72	-111	19591141	3700729185
19608	09:37:25.197	00:00:19.608	1177	-1024	-768	-1	-1	-1	-1	4	-1024	-768	-1	-1	-1	-1	4		0	0						StimuliFarbe_blau_gruen.png	0	880	547	72	111				0	Content		-72	-111	19608392	3700746436
19623	09:37:25.212	00:00:19.623	1178	-1024	-768	-1	-1	-1	-1	4	-1024	-768	-1	-1	-1	-1	4		0	0						StimuliFarbe_blau_gruen.png	0	880	547	72	111				0	Content		-72	-111	19623321	3700761365
19640	09:37:25.229	00:00:19.639	1179	-1024	-768	-1	-1	-1	-1	4	-1024	-768	-1	-1	-1	-1	4		0	0						StimuliFarbe_blau_gruen.png	0	880	547	72	111				0	Content		-72	-111	19639942	3700777986
19657	09:37:25.246	00:00:19.656	1180	-1024	-768	-1	-1	-1	-1	4	-1024	-768	-1	-1	-1	-1	4		0	0						StimuliFarbe_blau_gruen.png	0	880	547	72	111				0	Content		-72	-111	19656689	3700794733
19673	09:37:25.262	00:00:19.673	1181	-1024	-768	-1	-1	-1	-1	4	-1024	-768	-1	-1	-1	-1	4		0	0						StimuliFarbe_blau_gruen.png	0	880	547	72	111				0	Content		-72	-111	19673314	3700811358
19690	09:37:25.279	00:00:19.689	1182	-1024	-768	-1	-1	-1	-1	4	-1024	-768	-1	-1	-1	-1	4		0	0						StimuliFarbe_blau_gruen.png	0	880	547	72	111				0	Content		-72	-111	19689936	3700827980
19707	09:37:25.296	00:00:19.706	1183	-1024	-768	-1	-1	-1	-1	4	-1024	-768	-1	-1	-1	-1	4		0	0						StimuliFarbe_blau_gruen.png	0	880	547	72	111				0	Content		-72	-111	19706559	3700844603
19724	09:37:25.313	00:00:19.723	1184	-1024	-768	-1	-1	-1	-1	4	-1024	-768	-1	-1	-1	-1	4		0	0						StimuliFarbe_blau_gruen.png	0	880	547	72	111				0	Content		-72	-111	19723627	3700861671
19741	09:37:25.330	00:00:19.741	1185	-1024	-768	-1	-1	-1	-1	4	-1024	-768	-1	-1	-1	-1	4		0	0						StimuliFarbe_blau_gruen.png	0	880	547	72	111				0	Content		-72	-111	19741001	3700879045
19758	09:37:25.347	00:00:19.758	1186	-1024	-768	-1	-1	-1	-1	4	-1024	-768	-1	-1	-1	-1	4		0	0						StimuliFarbe_blau_gruen.png	0	880	547	72	111				0	Content		-72	-111	19758248	3700896292
19773	09:37:25.362	00:00:19.773	1187	-1024	-768	-1	-1	-1	-1	4	-1024	-768	-1	-1	-1	-1	4		0	0						StimuliFarbe_blau_gruen.png	0	880	547	72	111				0	Content		-72	-111	19773175	3700911219
19790	09:37:25.379	00:00:19.789	1188	-1024	-768	-1	-1	-1	-1	4	-1024	-768	-1	-1	-1	-1	4		0	0						StimuliFarbe_blau_gruen.png	0	880	547	72	111				0	Content		-72	-111	19789802	3700927846
19807	09:37:25.396	00:00:19.806	1189	-1024	-768	-1	-1	-1	-1	4	-1024	-768	-1	-1	-1	-1	4		0	0						StimuliFarbe_blau_gruen.png	0	880	547	72	111				0	Content		-72	-111	19806549	3700944593
19823	09:37:25.412	00:00:19.823	1190	-1024	-768	-1	-1	-1	-1	4	-1024	-768	-1	-1	-1	-1	4		0	0						StimuliFarbe_blau_gruen.png	0	880	547	72	111				0	Content		-72	-111	19823173	3700961217
19840	09:37:25.429	00:00:19.839	1191	-1024	-768	-1	-1	-1	-1	4	-1024	-768	-1	-1	-1	-1	4		0	0						StimuliFarbe_blau_gruen.png	0	880	547	72	111				0	Content		-72	-111	19839797	3700977841
19856	09:37:25.445	00:00:19.856	1192	-1024	-768	-1	-1	-1	-1	4	-1024	-768	-1	-1	-1	-1	4		0	0						StimuliFarbe_blau_gruen.png	0	880	547	72	111				0	Content		-72	-111	19856421	3700994465
19874	09:37:25.463	00:00:19.873	1193	-1024	-768	-1	-1	-1	-1	4	-1024	-768	-1	-1	-1	-1	4		0	0						StimuliFarbe_blau_gruen.png	0	880	547	72	111				0	Content		-72	-111	19873588	3701011632
19891	09:37:25.480	00:00:19.890	1194	-1024	-768	-1	-1	-1	-1	4	-1024	-768	-1	-1	-1	-1	4		0	0						StimuliFarbe_blau_gruen.png	0	880	547	72	111				0	Content		-72	-111	19890671	3701028715
19907	09:37:25.496	00:00:19.907	1195	-1024	-768	-1	-1	-1	-1	4	-1024	-768	-1	-1	-1	-1	4		0	0						StimuliFarbe_blau_gruen.png	0	880	547	72	111				0	Content		-72	-111	19907338	3701045382
19924	09:37:25.513	00:00:19.924	1196	-1024	-768	-1	-1	-1	-1	4	-1024	-768	-1	-1	-1	-1	4		0	0						StimuliFarbe_blau_gruen.png	0	880	547	72	111				0	Content		-72	-111	19924006	3701062050
19940	09:37:25.529	00:00:19.940	1197	-1024	-768	-1	-1	-1	-1	4	-1024	-768	-1	-1	-1	-1	4		0	0						StimuliFarbe_blau_gruen.png	0	880	547	72	111				0	Content		-72	-111	19940329	3701078373
19957	09:37:25.546	00:00:19.956	1198	-1024	-768	-1	-1	-1	-1	4	-1024	-768	-1	-1	-1	-1	4		0	0						StimuliFarbe_blau_gruen.png	0	880	547	72	111				0	Content		-72	-111	19956996	3701095040
19974	09:37:25.563	00:00:19.973	1199	-1024	-768	-1	-1	-1	-1	4	-1024	-768	-1	-1	-1	-1	4		0	0						StimuliFarbe_blau_gruen.png	0	880	547	72	111				0	Content		-72	-111	19973664	3701111708
19990	09:37:25.579	00:00:19.990	1200	-1024	-768	-1	-1	-1	-1	4	-1024	-768	-1	-1	-1	-1	4		0	0						StimuliFarbe_blau_gruen.png	0	880	547	72	111				0	Content		-72	-111	19990001	3701128045
20007	09:37:25.596	00:00:20.006	1201	-1024	-768	-1	-1	-1	-1	4	-1024	-768	-1	-1	-1	-1	4		0	0						StimuliFarbe_blau_gruen.png	0	880	547	72	111				0	Content		-72	-111	20006668	3701144712
20023	09:37:25.612	00:00:20.022	1202	-1024	-768	-1	-1	-1	-1	4	-1024	-768	-1	-1	-1	-1	4		0	0						StimuliFarbe_blau_gruen.png	0	880	547	72	111				0	Content		-72	-111	20022961	3701161005
20040	09:37:25.629	00:00:20.039	1203	-1024	-768	-1	-1	-1	-1	4	-1024	-768	-1	-1	-1	-1	4		0	0						StimuliFarbe_blau_gruen.png	0	880	547	72	111				0	Content		-72	-111	20039585	3701177629
20056	09:37:25.645	00:00:20.056	1204	-1024	-768	-1	-1	-1	-1	4	-1024	-768	-1	-1	-1	-1	4		0	0						StimuliFarbe_blau_gruen.png	0	880	547	72	111				0	Content		-72	-111	20056276	3701194320
20073	09:37:25.662	00:00:20.072	1205	-1024	-768	-1	-1	-1	-1	4	-1024	-768	-1	-1	-1	-1	4		0	0						StimuliFarbe_blau_gruen.png	0	880	547	72	111				0	Content		-72	-111	20072944	3701210988
20090	09:37:25.679	00:00:20.089	1206	-1024	-768	-1	-1	-1	-1	4	-1024	-768	-1	-1	-1	-1	4		0	0						StimuliFarbe_blau_gruen.png	0	880	547	72	111				0	Content		-72	-111	20089578	3701227622
20106	09:37:25.695	00:00:20.106	1207	-1024	-768	-1	-1	-1	-1	4	-1024	-768	-1	-1	-1	-1	4		0	0						StimuliFarbe_blau_gruen.png	0	880	547	72	111				0	Content		-72	-111	20106246	3701244290
20123	09:37:25.712	00:00:20.123	1208	-1024	-768	-1	-1	-1	-1	4	-1024	-768	-1	-1	-1	-1	4		0	0						StimuliFarbe_blau_gruen.png	0	880	547	72	111				0	Content		-72	-111	20123115	3701261159
20140	09:37:25.729	00:00:20.139	1209	-1024	-768	-1	-1	-1	-1	4	-1024	-768	-1	-1	-1	-1	4		0	0						StimuliFarbe_blau_gruen.png	0	880	547	72	111				0	Content		-72	-111	20139783	3701277827
20156	09:37:25.745	00:00:20.156	1210	-1024	-768	-1	-1	-1	-1	4	-1024	-768	-1	-1	-1	-1	4		0	0						StimuliFarbe_blau_gruen.png	0	880	547	72	111				0	Content		-72	-111	20156451	3701294495
20174	09:37:25.763	00:00:20.173	1211	-1024	-768	-1	-1	-1	-1	4	-1024	-768	-1	-1	-1	-1	4		0	0						StimuliFarbe_blau_gruen.png	0	880	547	72	111				0	Content		-72	-111	20173579	3701311623
20190	09:37:25.779	00:00:20.190	1212	-1024	-768	-1	-1	-1	-1	4	-1024	-768	-1	-1	-1	-1	4		0	0						StimuliFarbe_blau_gruen.png	0	880	547	72	111				0	Content		-72	-111	20190247	3701328291
20207	09:37:25.796	00:00:20.207	1213	-1024	-768	-1	-1	-1	-1	4	-1024	-768	-1	-1	-1	-1	4		0	0						StimuliFarbe_blau_gruen.png	0	880	547	72	111				0	Content		-72	-111	20207277	3701345321
20224	09:37:25.813	00:00:20.223	1214	-1024	-768	-1	-1	-1	-1	4	-1024	-768	-1	-1	-1	-1	4		0	0						StimuliFarbe_blau_gruen.png	0	880	547	72	111				0	Content		-72	-111	20223944	3701361988
20241	09:37:25.830	00:00:20.240	1215	-1024	-768	-1	-1	-1	-1	4	-1024	-768	-1	-1	-1	-1	4		0	0						StimuliFarbe_blau_gruen.png	0	880	547	72	111				0	Content		-72	-111	20240612	3701378656
20258	09:37:25.847	00:00:20.258	1216	-1024	-768	-1	-1	-1	-1	4	-1024	-768	-1	-1	-1	-1	4		0	0						StimuliFarbe_blau_gruen.png	0	880	547	72	111				0	Content		-72	-111	20258077	3701396121
20273	09:37:25.862	00:00:20.272	1217	-1024	-768	-1	-1	-1	-1	4	-1024	-768	-1	-1	-1	-1	4		0	0						StimuliFarbe_blau_gruen.png	0	880	547	72	111				0	Content		-72	-111	20272823	3701410867
20289	09:37:25.878	00:00:20.289	1218	-1024	-768	-1	-1	-1	-1	4	-1024	-768	-1	-1	-1	-1	4		0	0						StimuliFarbe_blau_gruen.png	0	880	547	72	111				0	Content		-72	-111	20289447	3701427491
20306	09:37:25.895	00:00:20.306	1219	-1024	-768	-1	-1	-1	-1	4	-1024	-768	-1	-1	-1	-1	4		0	0						StimuliFarbe_blau_gruen.png	0	880	547	72	111				0	Content		-72	-111	20306100	3701444144
20323	09:37:25.912	00:00:20.322	1220	-1024	-768	-1	-1	-1	-1	4	-1024	-768	-1	-1	-1	-1	4		0	0						StimuliFarbe_blau_gruen.png	0	880	547	72	111				0	Content		-72	-111	20322767	3701460811
20339	09:37:25.928	00:00:20.339	1221	-1024	-768	-1	-1	-1	-1	4	-1024	-768	-1	-1	-1	-1	4		0	0						StimuliFarbe_blau_gruen.png	0	880	547	72	111				0	Content		-72	-111	20339411	3701477455
20356	09:37:25.945	00:00:20.356	1222	-1024	-768	-1	-1	-1	-1	4	-1024	-768	-1	-1	-1	-1	4		0	0						StimuliFarbe_blau_gruen.png	0	880	547	72	111				0	Content		-72	-111	20356079	3701494123
20373	09:37:25.962	00:00:20.372	1223	-1024	-768	-1	-1	-1	-1	4	-1024	-768	-1	-1	-1	-1	4		0	0						StimuliFarbe_blau_gruen.png	0	880	547	72	111				0	Content		-72	-111	20372747	3701510791
20389	09:37:25.978	00:00:20.389	1224	-1024	-768	-1	-1	-1	-1	4	-1024	-768	-1	-1	-1	-1	4		0	0						StimuliFarbe_blau_gruen.png	0	880	547	72	111				0	Content		-72	-111	20389397	3701527441
20406	09:37:25.995	00:00:20.406	1225	-1024	-768	-1	-1	-1	-1	4	-1024	-768	-1	-1	-1	-1	4		0	0						StimuliFarbe_blau_gruen.png	0	880	547	72	111				0	Content		-72	-111	20406065	3701544109
20423	09:37:26.012	00:00:20.422	1226	-1024	-768	-1	-1	-1	-1	4	-1024	-768	-1	-1	-1	-1	4		0	0						StimuliFarbe_blau_gruen.png	0	880	547	72	111				0	Content		-72	-111	20422733	3701560777
20440	09:37:26.029	00:00:20.439	1227	-1024	-768	-1	-1	-1	-1	4	-1024	-768	-1	-1	-1	-1	4		0	0						StimuliFarbe_blau_gruen.png	0	880	547	72	111				0	Content		-72	-111	20439649	3701577693
20456	09:37:26.045	00:00:20.456	1228	-1024	-768	-1	-1	-1	-1	4	-1024	-768	-1	-1	-1	-1	4		0	0						StimuliFarbe_blau_gruen.png	0	880	547	72	111				0	Content		-72	-111	20456317	3701594361
20473	09:37:26.062	00:00:20.473	1229	-1024	-768	-1	-1	-1	-1	4	-1024	-768	-1	-1	-1	-1	4		0	0						StimuliFarbe_blau_gruen.png	0	880	547	72	111				0	Content		-72	-111	20473276	3701611320
20490	09:37:26.079	00:00:20.489	1230	-1024	-768	-1	-1	-1	-1	4	-1024	-768	-1	-1	-1	-1	4		0	0						StimuliFarbe_blau_gruen.png	0	880	547	72	111				0	Content		-72	-111	20489943	3701627987
20507	09:37:26.096	00:00:20.506	1231	-1024	-768	-1	-1	-1	-1	4	-1024	-768	-1	-1	-1	-1	4		0	0						StimuliFarbe_blau_gruen.png	0	880	547	72	111				0	Content		-72	-111	20506611	3701644655
20524	09:37:26.113	00:00:20.523	1232	-1024	-768	-1	-1	-1	-1	4	-1024	-768	-1	-1	-1	-1	4		0	0						StimuliFarbe_blau_gruen.png	0	880	547	72	111				0	Content		-72	-111	20523936	3701661980
20541	09:37:26.130	00:00:20.541	1233	-1024	-768	-1	-1	-1	-1	4	-1024	-768	-1	-1	-1	-1	4		0	0						StimuliFarbe_blau_gruen.png	0	880	547	72	111				0	Content		-72	-111	20541186	3701679230
20557	09:37:26.146	00:00:20.557	1234	-1024	-768	-1	-1	-1	-1	4	-1024	-768	-1	-1	-1	-1	4		0	0						StimuliFarbe_blau_gruen.png	0	880	547	72	111				0	Content		-72	-111	20557232	3701695276
20574	09:37:26.163	00:00:20.573	1235	-1024	-768	-1	-1	-1	-1	4	-1024	-768	-1	-1	-1	-1	4		0	0						StimuliFarbe_blau_gruen.png	0	880	547	72	111				0	Content		-72	-111	20573900	3701711944
20591	09:37:26.180	00:00:20.590	1236	-1024	-768	-1	-1	-1	-1	4	-1024	-768	-1	-1	-1	-1	4		0	0						StimuliFarbe_blau_gruen.png	0	880	547	72	111				0	Content		-72	-111	20590568	3701728612
20606	09:37:26.195	00:00:20.605	1237	-1024	-768	-1	-1	-1	-1	4	-1024	-768	-1	-1	-1	-1	4		0	0						StimuliFarbe_blau_gruen.png	0	880	547	72	111				0	Content		-72	-111	20605935	3701743979
20623	09:37:26.212	00:00:20.622	1238	-1024	-768	-1	-1	-1	-1	4	-1024	-768	-1	-1	-1	-1	4		0	0						StimuliFarbe_blau_gruen.png	0	880	547	72	111				0	Content		-72	-111	20622557	3701760601
20639	09:37:26.228	00:00:20.639	1239	-1024	-768	-1	-1	-1	-1	4	-1024	-768	-1	-1	-1	-1	4		0	0						StimuliFarbe_blau_gruen.png	0	880	547	72	111				0	Content		-72	-111	20639245	3701777289
20656	09:37:26.245	00:00:20.655	1240	-1024	-768	-1	-1	-1	-1	4	-1024	-768	-1	-1	-1	-1	4		0	0						StimuliFarbe_blau_gruen.png	0	880	547	72	111				0	Content		-72	-111	20655912	3701793956
20673	09:37:26.262	00:00:20.672	1241	-1024	-768	-1	-1	-1	-1	4	-1024	-768	-1	-1	-1	-1	4		0	0						StimuliFarbe_blau_gruen.png	0	880	547	72	111				0	Content		-72	-111	20672545	3701810589
20689	09:37:26.278	00:00:20.689	1242	-1024	-768	-1	-1	-1	-1	4	-1024	-768	-1	-1	-1	-1	4		0	0						StimuliFarbe_blau_gruen.png	0	880	547	72	111				0	Content		-72	-111	20689213	3701827257
20706	09:37:26.295	00:00:20.706	1243	-1024	-768	-1	-1	-1	-1	4	-1024	-768	-1	-1	-1	-1	4		0	0						StimuliFarbe_blau_gruen.png	0	880	547	72	111				0	Content		-72	-111	20706076	3701844120
20723	09:37:26.312	00:00:20.722	1244	-1024	-768	-1	-1	-1	-1	4	-1024	-768	-1	-1	-1	-1	4		0	0						StimuliFarbe_blau_gruen.png	0	880	547	72	111				0	Content		-72	-111	20722744	3701860788
20739	09:37:26.328	00:00:20.739	1245	-1024	-768	-1	-1	-1	-1	4	-1024	-768	-1	-1	-1	-1	4		0	0						StimuliFarbe_blau_gruen.png	0	880	547	72	111				0	Content		-72	-111	20739412	3701877456
20757	09:37:26.346	00:00:20.756	1246	-1024	-768	-1	-1	-1	-1	4	-1024	-768	-1	-1	-1	-1	4		0	0						StimuliFarbe_blau_gruen.png	0	880	547	72	111				0	Content		-72	-111	20756542	3701894586
20773	09:37:26.362	00:00:20.773	1247	-1024	-768	-1	-1	-1	-1	4	-1024	-768	-1	-1	-1	-1	4		0	0						StimuliFarbe_blau_gruen.png	0	880	547	72	111				0	Content		-72	-111	20773210	3701911254
20790	09:37:26.379	00:00:20.790	1248	-1024	-768	-1	-1	-1	-1	4	-1024	-768	-1	-1	-1	-1	4		0	0						StimuliFarbe_blau_gruen.png	0	880	547	72	111				0	Content		-72	-111	20790420	3701928464
20808	09:37:26.397	00:00:20.807	1249	-1024	-768	-1	-1	-1	-1	4	-1024	-768	-1	-1	-1	-1	4		0	0						StimuliFarbe_blau_gruen.png	0	880	547	72	111				0	Content		-72	-111	20807667	3701945711
20822	09:37:26.411	00:00:20.822	1250	-1024	-768	-1	-1	-1	-1	4	-1024	-768	-1	-1	-1	-1	4		0	0						StimuliFarbe_blau_gruen.png	0	880	547	72	111				0	Content		-72	-111	20822412	3701960456
20839	09:37:26.428	00:00:20.839	1251	-1024	-768	-1	-1	-1	-1	4	-1024	-768	-1	-1	-1	-1	4		0	0						StimuliFarbe_blau_gruen.png	0	880	547	72	111				0	Content		-72	-111	20839034	3701977078
20856	09:37:26.445	00:00:20.855	1252	-1024	-768	-1	-1	-1	-1	4	-1024	-768	-1	-1	-1	-1	4		0	0						StimuliFarbe_blau_gruen.png	0	880	547	72	111				0	Content		-72	-111	20855750	3701993794
20872	09:37:26.461	00:00:20.872	1253	-1024	-768	-1	-1	-1	-1	4	-1024	-768	-1	-1	-1	-1	4		0	0						StimuliFarbe_blau_gruen.png	0	880	547	72	111				0	Content		-72	-111	20872418	3702010462
20889	09:37:26.478	00:00:20.889	1254	-1024	-768	-1	-1	-1	-1	4	-1024	-768	-1	-1	-1	-1	4		0	0						StimuliFarbe_blau_gruen.png	0	880	547	72	111				0	Content		-72	-111	20889102	3702027146
20906	09:37:26.495	00:00:20.905	1255	-1024	-768	-1	-1	-1	-1	4	-1024	-768	-1	-1	-1	-1	4		0	0						StimuliFarbe_blau_gruen.png	0	880	547	72	111				0	Content		-72	-111	20905769	3702043813
20922	09:37:26.511	00:00:20.922	1256	-1024	-768	-1	-1	-1	-1	4	-1024	-768	-1	-1	-1	-1	4		0	0						StimuliFarbe_blau_gruen.png	0	880	547	72	111				0	Content		-72	-111	20922400	3702060444
20939	09:37:26.528	00:00:20.939	1257	-1024	-768	-1	-1	-1	-1	4	-1024	-768	-1	-1	-1	-1	4		0	0						StimuliFarbe_blau_gruen.png	0	880	547	72	111				0	Content		-72	-111	20939068	3702077112
20956	09:37:26.545	00:00:20.955	1258	-1024	-768	-1	-1	-1	-1	4	-1024	-768	-1	-1	-1	-1	4		0	0						StimuliFarbe_blau_gruen.png	0	880	547	72	111				0	Content		-72	-111	20955736	3702093780
20973	09:37:26.562	00:00:20.972	1259	-1024	-768	-1	-1	-1	-1	4	-1024	-768	-1	-1	-1	-1	4		0	0						StimuliFarbe_blau_gruen.png	0	880	547	72	111				0	Content		-72	-111	20972634	3702110678
20989	09:37:26.578	00:00:20.989	1260	-1024	-768	-1	-1	-1	-1	4	-1024	-768	-1	-1	-1	-1	4		0	0						StimuliFarbe_blau_gruen.png	0	880	547	72	111				0	Content		-72	-111	20989302	3702127346
21006	09:37:26.595	00:00:21.006	1261	-1024	-768	-1	-1	-1	-1	4	-1024	-768	-1	-1	-1	-1	4		0	0						StimuliFarbe_blau_gruen.png	0	880	547	72	111				0	Content		-72	-111	21006278	3702144322
21023	09:37:26.612	00:00:21.023	1262	-1024	-768	-1	-1	-1	-1	4	-1024	-768	-1	-1	-1	-1	4		0	0						StimuliFarbe_blau_gruen.png	0	880	547	72	111				0	Content		-72	-111	21023363	3702161407
21040	09:37:26.629	00:00:21.040	1263	-1024	-768	-1	-1	-1	-1	4	-1024	-768	-1	-1	-1	-1	4		0	0						StimuliFarbe_blau_gruen.png	0	880	547	72	111				0	Content		-72	-111	21040031	3702178075
21057	09:37:26.646	00:00:21.056	1264	-1024	-768	-1	-1	-1	-1	4	-1024	-768	-1	-1	-1	-1	4		0	0						StimuliFarbe_blau_gruen.png	0	880	547	72	111				0	Content		-72	-111	21056699	3702194743
21074	09:37:26.663	00:00:21.074	1265	-1024	-768	-1	-1	-1	-1	4	-1024	-768	-1	-1	-1	-1	4		0	0						StimuliFarbe_blau_gruen.png	0	880	547	72	111				0	Content		-72	-111	21074151	3702212195
21089	09:37:26.678	00:00:21.088	1266	-1024	-768	-1	-1	-1	-1	4	-1024	-768	-1	-1	-1	-1	4		0	0						StimuliFarbe_blau_gruen.png	0	880	547	72	111				0	Content		-72	-111	21088898	3702226942
21106	09:37:26.695	00:00:21.105	1267	-1024	-768	-1	-1	-1	-1	4	-1024	-768	-1	-1	-1	-1	4		0	0						StimuliFarbe_blau_gruen.png	0	880	547	72	111				0	Content		-72	-111	21105565	3702243609
21122	09:37:26.711	00:00:21.122	1268	-1024	-768	-1	-1	-1	-1	4	-1024	-768	-1	-1	-1	-1	4		0	0						StimuliFarbe_blau_gruen.png	0	880	547	72	111				0	Content		-72	-111	21122232	3702260276
21139	09:37:26.728	00:00:21.138	1269	-1024	-768	-1	-1	-1	-1	4	-1024	-768	-1	-1	-1	-1	4		0	0						StimuliFarbe_blau_gruen.png	0	880	547	72	111				0	Content		-72	-111	21138900	3702276944
21156	09:37:26.745	00:00:21.155	1270	-1024	-768	-1	-1	-1	-1	4	-1024	-768	-1	-1	-1	-1	4		0	0						StimuliFarbe_blau_gruen.png	0	880	547	72	111				0	Content		-72	-111	21155612	3702293656
21172	09:37:26.761	00:00:21.172	1271	-1024	-768	-1	-1	-1	-1	4	-1024	-768	-1	-1	-1	-1	4		0	0						StimuliFarbe_blau_gruen.png	0	880	547	72	111				0	Content		-72	-111	21172279	3702310323
21189	09:37:26.778	00:00:21.188	1272	-1024	-768	-1	-1	-1	-1	4	-1024	-768	-1	-1	-1	-1	4		0	0						StimuliFarbe_blau_gruen.png	0	880	547	72	111				0	Content		-72	-111	21188950	3702326994
21206	09:37:26.795	00:00:21.205	1273	-1024	-768	-1	-1	-1	-1	4	-1024	-768	-1	-1	-1	-1	4		0	0						StimuliFarbe_blau_gruen.png	0	880	547	72	111				0	Content		-72	-111	21205514	3702343558
21222	09:37:26.811	00:00:21.222	1274	-1024	-768	-1	-1	-1	-1	4	-1024	-768	-1	-1	-1	-1	4		0	0						StimuliFarbe_blau_gruen.png	0	880	547	72	111				0	Content		-72	-111	21222139	3702360183
21239	09:37:26.828	00:00:21.239	1275	-1024	-768	-1	-1	-1	-1	4	-1024	-768	-1	-1	-1	-1	4		0	0						StimuliFarbe_blau_gruen.png	0	880	547	72	111				0	Content		-72	-111	21239221	3702377265
21256	09:37:26.845	00:00:21.255	1276	-1024	-768	-1	-1	-1	-1	4	-1024	-768	-1	-1	-1	-1	4		0	0						StimuliFarbe_blau_gruen.png	0	880	547	72	111				0	Content		-72	-111	21255889	3702393933
21273	09:37:26.862	00:00:21.272	1277	-1024	-768	-1	-1	-1	-1	4	-1024	-768	-1	-1	-1	-1	4		0	0						StimuliFarbe_blau_gruen.png	0	880	547	72	111				0	Content		-72	-111	21272557	3702410601
21290	09:37:26.879	00:00:21.289	1278	-1024	-768	-1	-1	-1	-1	4	-1024	-768	-1	-1	-1	-1	4		0	0						StimuliFarbe_blau_gruen.png	0	880	547	72	111				0	Content		-72	-111	21289707	3702427751
21306	09:37:26.895	00:00:21.306	1279	-1024	-768	-1	-1	-1	-1	4	-1024	-768	-1	-1	-1	-1	4		0	0						StimuliFarbe_blau_gruen.png	0	880	547	72	111				0	Content		-72	-111	21306375	3702444419
21323	09:37:26.912	00:00:21.323	1280	-1024	-768	-1	-1	-1	-1	4	-1024	-768	-1	-1	-1	-1	4		0	0						StimuliFarbe_blau_gruen.png	0	880	547	72	111				0	Content		-72	-111	21323043	3702461087
21341	09:37:26.930	00:00:21.340	1281	-1024	-768	-1	-1	-1	-1	4	-1024	-768	-1	-1	-1	-1	4		0	0						StimuliFarbe_blau_gruen.png	0	880	547	72	111				0	Content		-72	-111	21340632	3702478676
21356	09:37:26.945	00:00:21.355	1282	-1024	-768	-1	-1	-1	-1	4	-1024	-768	-1	-1	-1	-1	4		0	0						StimuliFarbe_blau_gruen.png	0	880	547	72	111				0	Content		-72	-111	21355505	3702493549
21372	09:37:26.961	00:00:21.372	1283	-1024	-768	-1	-1	-1	-1	4	-1024	-768	-1	-1	-1	-1	4		0	0						StimuliFarbe_blau_gruen.png	0	880	547	72	111				0	Content		-72	-111	21372124	3702510168
21389	09:37:26.978	00:00:21.388	1284	-1024	-768	-1	-1	-1	-1	4	-1024	-768	-1	-1	-1	-1	4		0	0						StimuliFarbe_blau_gruen.png	0	880	547	72	111				0	Content		-72	-111	21388778	3702526822
21405	09:37:26.994	00:00:21.405	1285	-1024	-768	-1	-1	-1	-1	4	-1024	-768	-1	-1	-1	-1	4		0	0						StimuliFarbe_blau_gruen.png	0	880	547	72	111				0	Content		-72	-111	21405446	3702543490
21422	09:37:27.011	00:00:21.422	1286	-1024	-768	-1	-1	-1	-1	4	-1024	-768	-1	-1	-1	-1	4		0	0						StimuliFarbe_blau_gruen.png	0	880	547	72	111				0	Content		-72	-111	21422056	3702560100
21439	09:37:27.028	00:00:21.438	1287	-1024	-768	-1	-1	-1	-1	4	-1024	-768	-1	-1	-1	-1	4		0	0						StimuliFarbe_blau_gruen.png	0	880	547	72	111				0	Content		-72	-111	21438748	3702576792
21456	09:37:27.045	00:00:21.455	1288	-1024	-768	-1	-1	-1	-1	4	-1024	-768	-1	-1	-1	-1	4		0	0						StimuliFarbe_blau_gruen.png	0	880	547	72	111				0	Content		-72	-111	21455585	3702593629
21472	09:37:27.061	00:00:21.472	1289	-1024	-768	-1	-1	-1	-1	4	-1024	-768	-1	-1	-1	-1	4		0	0						StimuliFarbe_blau_gruen.png	0	880	547	72	111				0	Content		-72	-111	21472253	3702610297
21489	09:37:27.078	00:00:21.488	1290	-1024	-768	-1	-1	-1	-1	4	-1024	-768	-1	-1	-1	-1	4		0	0						StimuliFarbe_blau_gruen.png	0	880	547	72	111				0	Content		-72	-111	21488921	3702626965
21495	09:37:27.084																				ImageEnd	16	0	0	StimuliFarbe_blau_gruen.png
21506	09:37:27.095	00:00:21.505	1291	-1024	-768	-1	-1	-1	-1	4	-1024	-768	-1	-1	-1	-1	4		0	0						No media	0	1024	768	0	0				0	Content		0	0	21505905	3702643949
21513	09:37:27.102																				ImageStart	8	0	0	Fix_sw.jpg
21523	09:37:27.112	00:00:21.522	1292	-1024	-768	-1	-1	-1	-1	4	-1024	-768	-1	-1	-1	-1	4		0	0						Fix_sw.jpg	0	880	547	72	111				0	Content		-72	-111	21522573	3702660617
21539	09:37:27.128	00:00:21.539	1293	-1024	-768	-1	-1	-1	-1	4	-1024	-768	-1	-1	-1	-1	4		0	0						Fix_sw.jpg	0	880	547	72	111				0	Content		-72	-111	21539241	3702677285
21556	09:37:27.145	00:00:21.556	1294	-1024	-768	-1	-1	-1	-1	4	-1024	-768	-1	-1	-1	-1	4		0	0						Fix_sw.jpg	0	880	547	72	111				0	Content		-72	-111	21556491	3702694535
21574	09:37:27.163	00:00:21.573	1295	-1024	-768	-1	-1	-1	-1	4	-1024	-768	-1	-1	-1	-1	4		0	0						Fix_sw.jpg	0	880	547	72	111				0	Content		-72	-111	21573866	3702711910
21589	09:37:27.178	00:00:21.588	1296	-1024	-768	-1	-1	-1	-1	4	-1024	-768	-1	-1	-1	-1	4		0	0						Fix_sw.jpg	0	880	547	72	111				0	Content		-72	-111	21588614	3702726658
21605	09:37:27.194	00:00:21.605	1297	-1024	-768	-1	-1	-1	-1	4	-1024	-768	-1	-1	-1	-1	4		0	0						Fix_sw.jpg	0	880	547	72	111				0	Content		-72	-111	21605281	3702743325
21622	09:37:27.211	00:00:21.621	1298	-1024	-768	-1	-1	-1	-1	4	-1024	-768	-1	-1	-1	-1	4		0	0						Fix_sw.jpg	0	880	547	72	111				0	Content		-72	-111	21621949	3702759993
21639	09:37:27.228	00:00:21.638	1299	-1024	-768	-1	-1	-1	-1	4	-1024	-768	-1	-1	-1	-1	4		0	0						Fix_sw.jpg	0	880	547	72	111				0	Content		-72	-111	21638617	3702776661
21655	09:37:27.244	00:00:21.655	1300	-1024	-768	-1	-1	-1	-1	4	-1024	-768	-1	-1	-1	-1	4		0	0						Fix_sw.jpg	0	880	547	72	111				0	Content		-72	-111	21655257	3702793301
21672	09:37:27.261	00:00:21.671	1301	-1024	-768	-1	-1	-1	-1	4	-1024	-768	-1	-1	-1	-1	4		0	0						Fix_sw.jpg	0	880	547	72	111				0	Content		-72	-111	21671925	3702809969
21689	09:37:27.278	00:00:21.688	1302	-1024	-768	-1	-1	-1	-1	4	-1024	-768	-1	-1	-1	-1	4		0	0						Fix_sw.jpg	0	880	547	72	111				0	Content		-72	-111	21688593	3702826637
21705	09:37:27.294	00:00:21.705	1303	-1024	-768	-1	-1	-1	-1	4	-1024	-768	-1	-1	-1	-1	4		0	0						Fix_sw.jpg	0	880	547	72	111				0	Content		-72	-111	21705290	3702843334
21722	09:37:27.311	00:00:21.721	1304	-1024	-768	-1	-1	-1	-1	4	-1024	-768	-1	-1	-1	-1	4		0	0						Fix_sw.jpg	0	880	547	72	111				0	Content		-72	-111	21721861	3702859905
21738	09:37:27.327	00:00:21.738	1305	-1024	-768	-1	-1	-1	-1	4	-1024	-768	-1	-1	-1	-1	4		0	0						Fix_sw.jpg	0	880	547	72	111				0	Content		-72	-111	21738483	3702876527
21756	09:37:27.345	00:00:21.755	1306	-1024	-768	-1	-1	-1	-1	4	-1024	-768	-1	-1	-1	-1	4		0	0						Fix_sw.jpg	0	880	547	72	111				0	Content		-72	-111	21755566	3702893610
21772	09:37:27.361	00:00:21.772	1307	-1024	-768	-1	-1	-1	-1	4	-1024	-768	-1	-1	-1	-1	4		0	0						Fix_sw.jpg	0	880	547	72	111				0	Content		-72	-111	21772233	3702910277
21789	09:37:27.378	00:00:21.788	1308	-1024	-768	-1	-1	-1	-1	4	-1024	-768	-1	-1	-1	-1	4		0	0						Fix_sw.jpg	0	880	547	72	111				0	Content		-72	-111	21788901	3702926945
21806	09:37:27.395	00:00:21.806	1309	-1024	-768	-1	-1	-1	-1	4	-1024	-768	-1	-1	-1	-1	4		0	0						Fix_sw.jpg	0	880	547	72	111				0	Content		-72	-111	21806053	3702944097
21823	09:37:27.412	00:00:21.822	1310	-1024	-768	-1	-1	-1	-1	4	-1024	-768	-1	-1	-1	-1	4		0	0						Fix_sw.jpg	0	880	547	72	111				0	Content		-72	-111	21822720	3702960764
21839	09:37:27.428	00:00:21.839	1311	-1024	-768	-1	-1	-1	-1	4	-1024	-768	-1	-1	-1	-1	4		0	0						Fix_sw.jpg	0	880	547	72	111				0	Content		-72	-111	21839388	3702977432
21857	09:37:27.446	00:00:21.856	1312	-1024	-768	-1	-1	-1	-1	4	-1024	-768	-1	-1	-1	-1	4		0	0						Fix_sw.jpg	0	880	547	72	111				0	Content		-72	-111	21856979	3702995023
21872	09:37:27.461	00:00:21.871	1313	-1024	-768	-1	-1	-1	-1	4	-1024	-768	-1	-1	-1	-1	4		0	0						Fix_sw.jpg	0	880	547	72	111				0	Content		-72	-111	21871851	3703009895
21888	09:37:27.477	00:00:21.888	1314	-1024	-768	-1	-1	-1	-1	4	-1024	-768	-1	-1	-1	-1	4		0	0						Fix_sw.jpg	0	880	547	72	111				0	Content		-72	-111	21888347	3703026391
21905	09:37:27.494	00:00:21.905	1315	-1024	-768	-1	-1	-1	-1	4	-1024	-768	-1	-1	-1	-1	4		0	0						Fix_sw.jpg	0	880	547	72	111				0	Content		-72	-111	21905064	3703043108
21922	09:37:27.511	00:00:21.921	1316	-1024	-768	-1	-1	-1	-1	4	-1024	-768	-1	-1	-1	-1	4		0	0						Fix_sw.jpg	0	880	547	72	111				0	Content		-72	-111	21921731	3703059775
21938	09:37:27.527	00:00:21.938	1317	-1024	-768	-1	-1	-1	-1	4	-1024	-768	-1	-1	-1	-1	4		0	0						Fix_sw.jpg	0	880	547	72	111				0	Content		-72	-111	21938401	3703076445
21955	09:37:27.544	00:00:21.955	1318	-1024	-768	-1	-1	-1	-1	4	-1024	-768	-1	-1	-1	-1	4		0	0						Fix_sw.jpg	0	880	547	72	111				0	Content		-72	-111	21955094	3703093138
21972	09:37:27.561	00:00:21.971	1319	-1024	-768	-1	-1	-1	-1	4	-1024	-768	-1	-1	-1	-1	4		0	0						Fix_sw.jpg	0	880	547	72	111				0	Content		-72	-111	21971928	3703109972
21989	09:37:27.578	00:00:21.988	1320	-1024	-768	-1	-1	-1	-1	4	-1024	-768	-1	-1	-1	-1	4		0	0						Fix_sw.jpg	0	880	547	72	111				0	Content		-72	-111	21988596	3703126640
22005	09:37:27.594	00:00:22.005	1321	-1024	-768	-1	-1	-1	-1	4	-1024	-768	-1	-1	-1	-1	4		0	0						Fix_sw.jpg	0	880	547	72	111				0	Content		-72	-111	22005264	3703143308
22022	09:37:27.611	00:00:22.022	1322	-1024	-768	-1	-1	-1	-1	4	-1024	-768	-1	-1	-1	-1	4		0	0						Fix_sw.jpg	0	880	547	72	111				0	Content		-72	-111	22022248	3703160292
22039	09:37:27.628	00:00:22.038	1323	-1024	-768	-1	-1	-1	-1	4	-1024	-768	-1	-1	-1	-1	4		0	0						Fix_sw.jpg	0	880	547	72	111				0	Content		-72	-111	22038916	3703176960
22056	09:37:27.645	00:00:22.055	1324	-1024	-768	-1	-1	-1	-1	4	-1024	-768	-1	-1	-1	-1	4		0	0						Fix_sw.jpg	0	880	547	72	111				0	Content		-72	-111	22055584	3703193628
22073	09:37:27.662	00:00:22.072	1325	-1024	-768	-1	-1	-1	-1	4	-1024	-768	-1	-1	-1	-1	4		0	0						Fix_sw.jpg	0	880	547	72	111				0	Content		-72	-111	22072843	3703210887
22090	09:37:27.679	00:00:22.090	1326	-1024	-768	-1	-1	-1	-1	4	-1024	-768	-1	-1	-1	-1	4		0	0						Fix_sw.jpg	0	880	547	72	111				0	Content		-72	-111	22090092	3703228136
22105	09:37:27.694	00:00:22.104	1327	-1024	-768	-1	-1	-1	-1	4	-1024	-768	-1	-1	-1	-1	4		0	0						Fix_sw.jpg	0	880	547	72	111				0	Content		-72	-111	22104964	3703243008
22122	09:37:27.711	00:00:22.121	1328	-1024	-768	-1	-1	-1	-1	4	-1024	-768	-1	-1	-1	-1	4		0	0						Fix_sw.jpg	0	880	547	72	111				0	Content		-72	-111	22121630	3703259674
22138	09:37:27.727	00:00:22.138	1329	-1024	-768	-1	-1	-1	-1	4	-1024	-768	-1	-1	-1	-1	4		0	0						Fix_sw.jpg	0	880	547	72	111				0	Content		-72	-111	22138297	3703276341
22155	09:37:27.744	00:00:22.154	1330	-1024	-768	-1	-1	-1	-1	4	-1024	-768	-1	-1	-1	-1	4		0	0						Fix_sw.jpg	0	880	547	72	111				0	Content		-72	-111	22154965	3703293009
22172	09:37:27.761	00:00:22.171	1331	-1024	-768	-1	-1	-1	-1	4	-1024	-768	-1	-1	-1	-1	4		0	0						Fix_sw.jpg	0	880	547	72	111				0	Content		-72	-111	22171617	3703309661
22188	09:37:27.777	00:00:22.188	1332	-1024	-768	-1	-1	-1	-1	4	-1024	-768	-1	-1	-1	-1	4		0	0						Fix_sw.jpg	0	880	547	72	111				0	Content		-72	-111	22188284	3703326328
22205	09:37:27.794	00:00:22.204	1333	-1024	-768	-1	-1	-1	-1	4	-1024	-768	-1	-1	-1	-1	4		0	0						Fix_sw.jpg	0	880	547	72	111				0	Content		-72	-111	22204891	3703342935
22222	09:37:27.811	00:00:22.221	1334	-1024	-768	-1	-1	-1	-1	4	-1024	-768	-1	-1	-1	-1	4		0	0						Fix_sw.jpg	0	880	547	72	111				0	Content		-72	-111	22221586	3703359630
22238	09:37:27.827	00:00:22.238	1335	-1024	-768	-1	-1	-1	-1	4	-1024	-768	-1	-1	-1	-1	4		0	0						Fix_sw.jpg	0	880	547	72	111				0	Content		-72	-111	22238207	3703376251
22255	09:37:27.844	00:00:22.255	1336	-1024	-768	-1	-1	-1	-1	4	-1024	-768	-1	-1	-1	-1	4		0	0						Fix_sw.jpg	0	880	547	72	111				0	Content		-72	-111	22255290	3703393334
22272	09:37:27.861	00:00:22.271	1337	-1024	-768	-1	-1	-1	-1	4	-1024	-768	-1	-1	-1	-1	4		0	0						Fix_sw.jpg	0	880	547	72	111				0	Content		-72	-111	22271958	3703410002
22289	09:37:27.878	00:00:22.288	1338	-1024	-768	-1	-1	-1	-1	4	-1024	-768	-1	-1	-1	-1	4		0	0						Fix_sw.jpg	0	880	547	72	111				0	Content		-72	-111	22288625	3703426669
22306	09:37:27.895	00:00:22.305	1339	-1024	-768	-1	-1	-1	-1	4	-1024	-768	-1	-1	-1	-1	4		0	0						Fix_sw.jpg	0	880	547	72	111				0	Content		-72	-111	22305776	3703443820
22322	09:37:27.911	00:00:22.322	1340	-1024	-768	-1	-1	-1	-1	4	-1024	-768	-1	-1	-1	-1	4		0	0						Fix_sw.jpg	0	880	547	72	111				0	Content		-72	-111	22322444	3703460488
22339	09:37:27.928	00:00:22.339	1341	-1024	-768	-1	-1	-1	-1	4	-1024	-768	-1	-1	-1	-1	4		0	0						Fix_sw.jpg	0	880	547	72	111				0	Content		-72	-111	22339112	3703477156
22357	09:37:27.946	00:00:22.356	1342	-1024	-768	-1	-1	-1	-1	4	-1024	-768	-1	-1	-1	-1	4		0	0						Fix_sw.jpg	0	880	547	72	111				0	Content		-72	-111	22356698	3703494742
22371	09:37:27.960	00:00:22.371	1343	-1024	-768	-1	-1	-1	-1	4	-1024	-768	-1	-1	-1	-1	4		0	0						Fix_sw.jpg	0	880	547	72	111				0	Content		-72	-111	22371446	3703509490
22388	09:37:27.977	00:00:22.388	1344	-1024	-768	-1	-1	-1	-1	4	-1024	-768	-1	-1	-1	-1	4		0	0						Fix_sw.jpg	0	880	547	72	111				0	Content		-72	-111	22388068	3703526112
22405	09:37:27.994	00:00:22.404	1345	-1024	-768	-1	-1	-1	-1	4	-1024	-768	-1	-1	-1	-1	4		0	0						Fix_sw.jpg	0	880	547	72	111				0	Content		-72	-111	22404784	3703542828
22421	09:37:28.010	00:00:22.421	1346	-1024	-768	-1	-1	-1	-1	4	-1024	-768	-1	-1	-1	-1	4		0	0						Fix_sw.jpg	0	880	547	72	111				0	Content		-72	-111	22421452	3703559496
22438	09:37:28.027	00:00:22.438	1347	-1024	-768	-1	-1	-1	-1	4	-1024	-768	-1	-1	-1	-1	4		0	0						Fix_sw.jpg	0	880	547	72	111				0	Content		-72	-111	22438139	3703576183
22455	09:37:28.044	00:00:22.454	1348	-1024	-768	-1	-1	-1	-1	4	-1024	-768	-1	-1	-1	-1	4		0	0						Fix_sw.jpg	0	880	547	72	111				0	Content		-72	-111	22454819	3703592863
22472	09:37:28.061	00:00:22.471	1349	-1024	-768	-1	-1	-1	-1	4	-1024	-768	-1	-1	-1	-1	4		0	0						Fix_sw.jpg	0	880	547	72	111				0	Content		-72	-111	22471653	3703609697
22488	09:37:28.077	00:00:22.488	1350	-1024	-768	-1	-1	-1	-1	4	-1024	-768	-1	-1	-1	-1	4		0	0						Fix_sw.jpg	0	880	547	72	111				0	Content		-72	-111	22488321	3703626365
22505	09:37:28.094	00:00:22.504	1351	-1024	-768	-1	-1	-1	-1	4	-1024	-768	-1	-1	-1	-1	4		0	0						Fix_sw.jpg	0	880	547	72	111				0	Content		-72	-111	22504988	3703643032
22522	09:37:28.111	00:00:22.521	1352	-1024	-768	-1	-1	-1	-1	4	-1024	-768	-1	-1	-1	-1	4		0	0						Fix_sw.jpg	0	880	547	72	111				0	Content		-72	-111	22521941	3703659985
22524	09:37:28.113																				ImageEnd	16	0	0	Fix_sw.jpg
22539	09:37:28.128	00:00:22.539	1353	-1024	-768	-1	-1	-1	-1	4	-1024	-768	-1	-1	-1	-1	4		0	0						No media	0	1024	768	0	0				0	Content		0	0	22539186	3703677230
22550	09:37:28.139																				ImageStart	8	0	0	StimuliFarbe_rot_gelb.png
22557	09:37:28.146	00:00:22.556	1354	-1024	-768	-1	-1	-1	-1	4	-1024	-768	-1	-1	-1	-1	4		0	0						StimuliFarbe_rot_gelb.png	0	880	547	72	111				0	Content		-72	-111	22556561	3703694605
22571	09:37:28.160	00:00:22.571	1355	-1024	-768	-1	-1	-1	-1	4	-1024	-768	-1	-1	-1	-1	4		0	0						StimuliFarbe_rot_gelb.png	0	880	547	72	111				0	Content		-72	-111	22571310	3703709354
22588	09:37:28.177	00:00:22.587	1356	-1024	-768	-1	-1	-1	-1	4	-1024	-768	-1	-1	-1	-1	4		0	0						StimuliFarbe_rot_gelb.png	0	880	547	72	111				0	Content		-72	-111	22587977	3703726021
22605	09:37:28.194	00:00:22.604	1357	-1024	-768	-1	-1	-1	-1	4	-1024	-768	-1	-1	-1	-1	4		0	0						StimuliFarbe_rot_gelb.png	0	880	547	72	111				0	Content		-72	-111	22604644	3703742688
22621	09:37:28.210	00:00:22.621	1358	-1024	-768	-1	-1	-1	-1	4	-1024	-768	-1	-1	-1	-1	4		0	0						StimuliFarbe_rot_gelb.png	0	880	547	72	111				0	Content		-72	-111	22621312	3703759356
22638	09:37:28.227	00:00:22.637	1359	-1024	-768	-1	-1	-1	-1	4	-1024	-768	-1	-1	-1	-1	4		0	0						StimuliFarbe_rot_gelb.png	0	880	547	72	111				0	Content		-72	-111	22637966	3703776010
22655	09:37:28.244	00:00:22.654	1360	-1024	-768	-1	-1	-1	-1	4	-1024	-768	-1	-1	-1	-1	4		0	0						StimuliFarbe_rot_gelb.png	0	880	547	72	111				0	Content		-72	-111	22654634	3703792678
22671	09:37:28.260	00:00:22.671	1361	-1024	-768	-1	-1	-1	-1	4	-1024	-768	-1	-1	-1	-1	4		0	0						StimuliFarbe_rot_gelb.png	0	880	547	72	111				0	Content		-72	-111	22671367	3703809411
22688	09:37:28.277	00:00:22.687	1362	-1024	-768	-1	-1	-1	-1	4	-1024	-768	-1	-1	-1	-1	4		0	0						StimuliFarbe_rot_gelb.png	0	880	547	72	111				0	Content		-72	-111	22687936	3703825980
22705	09:37:28.294	00:00:22.704	1363	-1024	-768	-1	-1	-1	-1	4	-1024	-768	-1	-1	-1	-1	4		0	0						StimuliFarbe_rot_gelb.png	0	880	547	72	111				0	Content		-72	-111	22704557	3703842601
22722	09:37:28.311	00:00:22.721	1364	-1024	-768	-1	-1	-1	-1	4	-1024	-768	-1	-1	-1	-1	4		0	0						StimuliFarbe_rot_gelb.png	0	880	547	72	111				0	Content		-72	-111	22721641	3703859685
22738	09:37:28.327	00:00:22.738	1365	-1024	-768	-1	-1	-1	-1	4	-1024	-768	-1	-1	-1	-1	4		0	0						StimuliFarbe_rot_gelb.png	0	880	547	72	111				0	Content		-72	-111	22738309	3703876353
22755	09:37:28.344	00:00:22.754	1366	-1024	-768	-1	-1	-1	-1	4	-1024	-768	-1	-1	-1	-1	4		0	0						StimuliFarbe_rot_gelb.png	0	880	547	72	111				0	Content		-72	-111	22754977	3703893021
22772	09:37:28.361	00:00:22.772	1367	-1024	-768	-1	-1	-1	-1	4	-1024	-768	-1	-1	-1	-1	4		0	0						StimuliFarbe_rot_gelb.png	0	880	547	72	111				0	Content		-72	-111	22772429	3703910473
22790	09:37:28.379	00:00:22.789	1368	-1024	-768	-1	-1	-1	-1	4	-1024	-768	-1	-1	-1	-1	4		0	0						StimuliFarbe_rot_gelb.png	0	880	547	72	111				0	Content		-72	-111	22789676	3703927720
22805	09:37:28.394	00:00:22.804	1369	-1024	-768	-1	-1	-1	-1	4	-1024	-768	-1	-1	-1	-1	4		0	0						StimuliFarbe_rot_gelb.png	0	880	547	72	111				0	Content		-72	-111	22804550	3703942594
22821	09:37:28.410	00:00:22.821	1370	-1024	-768	-1	-1	-1	-1	4	-1024	-768	-1	-1	-1	-1	4		0	0						StimuliFarbe_rot_gelb.png	0	880	547	72	111				0	Content		-72	-111	22821171	3703959215
22838	09:37:28.427	00:00:22.837	1371	-1024	-768	-1	-1	-1	-1	4	-1024	-768	-1	-1	-1	-1	4		0	0						StimuliFarbe_rot_gelb.png	0	880	547	72	111				0	Content		-72	-111	22837824	3703975868
22854	09:37:28.443	00:00:22.854	1372	-1024	-768	-1	-1	-1	-1	4	-1024	-768	-1	-1	-1	-1	4		0	0						StimuliFarbe_rot_gelb.png	0	880	547	72	111				0	Content		-72	-111	22854492	3703992536
22871	09:37:28.460	00:00:22.871	1373	-1024	-768	-1	-1	-1	-1	4	-1024	-768	-1	-1	-1	-1	4		0	0						StimuliFarbe_rot_gelb.png	0	880	547	72	111				0	Content		-72	-111	22871223	3704009267
22888	09:37:28.477	00:00:22.887	1374	-1024	-768	-1	-1	-1	-1	4	-1024	-768	-1	-1	-1	-1	4		0	0						StimuliFarbe_rot_gelb.png	0	880	547	72	111				0	Content		-72	-111	22887792	3704025836
22905	09:37:28.494	00:00:22.904	1375	-1024	-768	-1	-1	-1	-1	4	-1024	-768	-1	-1	-1	-1	4		0	0						StimuliFarbe_rot_gelb.png	0	880	547	72	111				0	Content		-72	-111	22904625	3704042669
22921	09:37:28.510	00:00:22.921	1376	-1024	-768	-1	-1	-1	-1	4	-1024	-768	-1	-1	-1	-1	4		0	0						StimuliFarbe_rot_gelb.png	0	880	547	72	111				0	Content		-72	-111	22921292	3704059336
22938	09:37:28.527	00:00:22.937	1377	-1024	-768	-1	-1	-1	-1	4	-1024	-768	-1	-1	-1	-1	4		0	0						StimuliFarbe_rot_gelb.png	0	880	547	72	111				0	Content		-72	-111	22937960	3704076004
22955	09:37:28.544	00:00:22.955	1378	-1024	-768	-1	-1	-1	-1	4	-1024	-768	-1	-1	-1	-1	4		0	0						StimuliFarbe_rot_gelb.png	0	880	547	72	111				0	Content		-72	-111	22955038	3704093082
22972	09:37:28.561	00:00:22.972	1379	-1024	-768	-1	-1	-1	-1	4	-1024	-768	-1	-1	-1	-1	4		0	0						StimuliFarbe_rot_gelb.png	0	880	547	72	111				0	Content		-72	-111	22972287	3704110331
22990	09:37:28.579	00:00:22.989	1380	-1024	-768	-1	-1	-1	-1	4	-1024	-768	-1	-1	-1	-1	4		0	0						StimuliFarbe_rot_gelb.png	0	880	547	72	111				0	Content		-72	-111	22989534	3704127578
23004	09:37:28.593	00:00:23.004	1381	-1024	-768	-1	-1	-1	-1	4	-1024	-768	-1	-1	-1	-1	4		0	0						StimuliFarbe_rot_gelb.png	0	880	547	72	111				0	Content		-72	-111	23004406	3704142450
23021	09:37:28.610	00:00:23.021	1382	-1024	-768	-1	-1	-1	-1	4	-1024	-768	-1	-1	-1	-1	4		0	0						StimuliFarbe_rot_gelb.png	0	880	547	72	111				0	Content		-72	-111	23021030	3704159074
23038	09:37:28.627	00:00:23.037	1383	-1024	-768	-1	-1	-1	-1	4	-1024	-768	-1	-1	-1	-1	4		0	0						StimuliFarbe_rot_gelb.png	0	880	547	72	111				0	Content		-72	-111	23037697	3704175741
23054	09:37:28.643	00:00:23.054	1384	-1024	-768	-1	-1	-1	-1	4	-1024	-768	-1	-1	-1	-1	4		0	0						StimuliFarbe_rot_gelb.png	0	880	547	72	111				0	Content		-72	-111	23054365	3704192409
23071	09:37:28.660	00:00:23.071	1385	-1024	-768	-1	-1	-1	-1	4	-1024	-768	-1	-1	-1	-1	4		0	0						StimuliFarbe_rot_gelb.png	0	880	547	72	111				0	Content		-72	-111	23071063	3704209107
23088	09:37:28.677	00:00:23.087	1386	-1024	-768	-1	-1	-1	-1	4	-1024	-768	-1	-1	-1	-1	4		0	0						StimuliFarbe_rot_gelb.png	0	880	547	72	111				0	Content		-72	-111	23087730	3704225774
23104	09:37:28.693	00:00:23.104	1387	-1024	-768	-1	-1	-1	-1	4	-1024	-768	-1	-1	-1	-1	4		0	0						StimuliFarbe_rot_gelb.png	0	880	547	72	111				0	Content		-72	-111	23104398	3704242442
23121	09:37:28.710	00:00:23.121	1388	-1024	-768	-1	-1	-1	-1	4	-1024	-768	-1	-1	-1	-1	4		0	0						StimuliFarbe_rot_gelb.png	0	880	547	72	111				0	Content		-72	-111	23121087	3704259131
23138	09:37:28.727	00:00:23.137	1389	-1024	-768	-1	-1	-1	-1	4	-1024	-768	-1	-1	-1	-1	4		0	0						StimuliFarbe_rot_gelb.png	0	880	547	72	111				0	Content		-72	-111	23137649	3704275693
23154	09:37:28.743	00:00:23.154	1390	-1024	-768	-1	-1	-1	-1	4	-1024	-768	-1	-1	-1	-1	4		0	0						StimuliFarbe_rot_gelb.png	0	880	547	72	111				0	Content		-72	-111	23154270	3704292314
23171	09:37:28.760	00:00:23.171	1391	-1024	-768	-1	-1	-1	-1	4	-1024	-768	-1	-1	-1	-1	4		0	0						StimuliFarbe_rot_gelb.png	0	880	547	72	111				0	Content		-72	-111	23171312	3704309356
23188	09:37:28.777	00:00:23.187	1392	-1024	-768	-1	-1	-1	-1	4	-1024	-768	-1	-1	-1	-1	4		0	0						StimuliFarbe_rot_gelb.png	0	880	547	72	111				0	Content		-72	-111	23187979	3704326023
23205	09:37:28.794	00:00:23.204	1393	-1024	-768	-1	-1	-1	-1	4	-1024	-768	-1	-1	-1	-1	4		0	0						StimuliFarbe_rot_gelb.png	0	880	547	72	111				0	Content		-72	-111	23204647	3704342691
23222	09:37:28.811	00:00:23.222	1394	-1024	-768	-1	-1	-1	-1	4	-1024	-768	-1	-1	-1	-1	4		0	0						StimuliFarbe_rot_gelb.png	0	880	547	72	111				0	Content		-72	-111	23222146	3704360190
23239	09:37:28.828	00:00:23.239	1395	-1024	-768	-1	-1	-1	-1	4	-1024	-768	-1	-1	-1	-1	4		0	0						StimuliFarbe_rot_gelb.png	0	880	547	72	111				0	Content		-72	-111	23239399	3704377443
23254	09:37:28.843	00:00:23.254	1396	-1024	-768	-1	-1	-1	-1	4	-1024	-768	-1	-1	-1	-1	4		0	0						StimuliFarbe_rot_gelb.png	0	880	547	72	111				0	Content		-72	-111	23254261	3704392305
23271	09:37:28.860	00:00:23.270	1397	-1024	-768	-1	-1	-1	-1	4	-1024	-768	-1	-1	-1	-1	4		0	0						StimuliFarbe_rot_gelb.png	0	880	547	72	111				0	Content		-72	-111	23270884	3704408928
23288	09:37:28.877	00:00:23.287	1398	-1024	-768	-1	-1	-1	-1	4	-1024	-768	-1	-1	-1	-1	4		0	0						StimuliFarbe_rot_gelb.png	0	880	547	72	111				0	Content		-72	-111	23287601	3704425645
23304	09:37:28.893	00:00:23.304	1399	-1024	-768	-1	-1	-1	-1	4	-1024	-768	-1	-1	-1	-1	4		0	0						StimuliFarbe_rot_gelb.png	0	880	547	72	111				0	Content		-72	-111	23304268	3704442312
23321	09:37:28.910	00:00:23.320	1400	-1024	-768	-1	-1	-1	-1	4	-1024	-768	-1	-1	-1	-1	4		0	0						StimuliFarbe_rot_gelb.png	0	880	547	72	111				0	Content		-72	-111	23320938	3704458982
23338	09:37:28.927	00:00:23.337	1401	-1024	-768	-1	-1	-1	-1	4	-1024	-768	-1	-1	-1	-1	4		0	0						StimuliFarbe_rot_gelb.png	0	880	547	72	111				0	Content		-72	-111	23337505	3704475549
23354	09:37:28.943	00:00:23.354	1402	-1024	-768	-1	-1	-1	-1	4	-1024	-768	-1	-1	-1	-1	4		0	0						StimuliFarbe_rot_gelb.png	0	880	547	72	111				0	Content		-72	-111	23354337	3704492381
23371	09:37:28.960	00:00:23.371	1403	-1024	-768	-1	-1	-1	-1	4	-1024	-768	-1	-1	-1	-1	4		0	0						StimuliFarbe_rot_gelb.png	0	880	547	72	111				0	Content		-72	-111	23371005	3704509049
23388	09:37:28.977	00:00:23.387	1404	-1024	-768	-1	-1	-1	-1	4	-1024	-768	-1	-1	-1	-1	4		0	0						StimuliFarbe_rot_gelb.png	0	880	547	72	111				0	Content		-72	-111	23387673	3704525717
23405	09:37:28.994	00:00:23.404	1405	-1024	-768	-1	-1	-1	-1	4	-1024	-768	-1	-1	-1	-1	4		0	0						StimuliFarbe_rot_gelb.png	0	880	547	72	111				0	Content		-72	-111	23404656	3704542700
23421	09:37:29.010	00:00:23.421	1406	-1024	-768	-1	-1	-1	-1	4	-1024	-768	-1	-1	-1	-1	4		0	0						StimuliFarbe_rot_gelb.png	0	880	547	72	111				0	Content		-72	-111	23421324	3704559368
23438	09:37:29.027	00:00:23.437	1407	-1024	-768	-1	-1	-1	-1	4	-1024	-768	-1	-1	-1	-1	4		0	0						StimuliFarbe_rot_gelb.png	0	880	547	72	111				0	Content		-72	-111	23437992	3704576036
23455	09:37:29.044	00:00:23.455	1408	-1024	-768	-1	-1	-1	-1	4	-1024	-768	-1	-1	-1	-1	4		0	0						StimuliFarbe_rot_gelb.png	0	880	547	72	111				0	Content		-72	-111	23455371	3704593415
23473	09:37:29.062	00:00:23.472	1409	-1024	-768	-1	-1	-1	-1	4	-1024	-768	-1	-1	-1	-1	4		0	0						StimuliFarbe_rot_gelb.png	0	880	547	72	111				0	Content		-72	-111	23472618	3704610662
23487	09:37:29.076	00:00:23.487	1410	-1024	-768	-1	-1	-1	-1	4	-1024	-768	-1	-1	-1	-1	4		0	0						StimuliFarbe_rot_gelb.png	0	880	547	72	111				0	Content		-72	-111	23487367	3704625411
23504	09:37:29.093	00:00:23.504	1411	-1024	-768	-1	-1	-1	-1	4	-1024	-768	-1	-1	-1	-1	4		0	0						StimuliFarbe_rot_gelb.png	0	880	547	72	111				0	Content		-72	-111	23504035	3704642079
23521	09:37:29.110	00:00:23.520	1412	-1024	-768	-1	-1	-1	-1	4	-1024	-768	-1	-1	-1	-1	4		0	0						StimuliFarbe_rot_gelb.png	0	880	547	72	111				0	Content		-72	-111	23520703	3704658747
23537	09:37:29.126	00:00:23.537	1413	-1024	-768	-1	-1	-1	-1	4	-1024	-768	-1	-1	-1	-1	4		0	0						StimuliFarbe_rot_gelb.png	0	880	547	72	111				0	Content		-72	-111	23537371	3704675415
23554	09:37:29.143	00:00:23.554	1414	-1024	-768	-1	-1	-1	-1	4	-1024	-768	-1	-1	-1	-1	4		0	0						StimuliFarbe_rot_gelb.png	0	880	547	72	111				0	Content		-72	-111	23554052	3704692096
23571	09:37:29.160	00:00:23.570	1415	-1024	-768	-1	-1	-1	-1	4	-1024	-768	-1	-1	-1	-1	4		0	0						StimuliFarbe_rot_gelb.png	0	880	547	72	111				0	Content		-72	-111	23570719	3704708763
23587	09:37:29.176	00:00:23.587	1416	-1024	-768	-1	-1	-1	-1	4	-1024	-768	-1	-1	-1	-1	4		0	0						StimuliFarbe_rot_gelb.png	0	880	547	72	111				0	Content		-72	-111	23587387	3704725431
23604	09:37:29.193	00:00:23.604	1417	-1024	-768	-1	-1	-1	-1	4	-1024	-768	-1	-1	-1	-1	4		0	0						StimuliFarbe_rot_gelb.png	0	880	547	72	111				0	Content		-72	-111	23604044	3704742088
23621	09:37:29.210	00:00:23.620	1418	-1024	-768	-1	-1	-1	-1	4	-1024	-768	-1	-1	-1	-1	4		0	0						StimuliFarbe_rot_gelb.png	0	880	547	72	111				0	Content		-72	-111	23620611	3704758655
23637	09:37:29.226	00:00:23.637	1419	-1024	-768	-1	-1	-1	-1	4	-1024	-768	-1	-1	-1	-1	4		0	0						StimuliFarbe_rot_gelb.png	0	880	547	72	111				0	Content		-72	-111	23637232	3704775276
23654	09:37:29.243	00:00:23.654	1420	-1024	-768	-1	-1	-1	-1	4	-1024	-768	-1	-1	-1	-1	4		0	0						StimuliFarbe_rot_gelb.png	0	880	547	72	111				0	Content		-72	-111	23654319	3704792363
23671	09:37:29.260	00:00:23.670	1421	-1024	-768	-1	-1	-1	-1	4	-1024	-768	-1	-1	-1	-1	4		0	0						StimuliFarbe_rot_gelb.png	0	880	547	72	111				0	Content		-72	-111	23670986	3704809030
23688	09:37:29.277	00:00:23.687	1422	-1024	-768	-1	-1	-1	-1	4	-1024	-768	-1	-1	-1	-1	4		0	0						StimuliFarbe_rot_gelb.png	0	880	547	72	111				0	Content		-72	-111	23687654	3704825698
23705	09:37:29.294	00:00:23.705	1423	-1024	-768	-1	-1	-1	-1	4	-1024	-768	-1	-1	-1	-1	4		0	0						StimuliFarbe_rot_gelb.png	0	880	547	72	111				0	Content		-72	-111	23705106	3704843150
23722	09:37:29.311	00:00:23.722	1424	-1024	-768	-1	-1	-1	-1	4	-1024	-768	-1	-1	-1	-1	4		0	0						StimuliFarbe_rot_gelb.png	0	880	547	72	111				0	Content		-72	-111	23722482	3704860526
23737	09:37:29.326	00:00:23.737	1425	-1024	-768	-1	-1	-1	-1	4	-1024	-768	-1	-1	-1	-1	4		0	0						StimuliFarbe_rot_gelb.png	0	880	547	72	111				0	Content		-72	-111	23737229	3704875273
23754	09:37:29.343	00:00:23.753	1426	-1024	-768	-1	-1	-1	-1	4	-1024	-768	-1	-1	-1	-1	4		0	0						StimuliFarbe_rot_gelb.png	0	880	547	72	111				0	Content		-72	-111	23753848	3704891892
23771	09:37:29.360	00:00:23.770	1427	-1024	-768	-1	-1	-1	-1	4	-1024	-768	-1	-1	-1	-1	4		0	0						StimuliFarbe_rot_gelb.png	0	880	547	72	111				0	Content		-72	-111	23770564	3704908608
23787	09:37:29.376	00:00:23.787	1428	-1024	-768	-1	-1	-1	-1	4	-1024	-768	-1	-1	-1	-1	4		0	0						StimuliFarbe_rot_gelb.png	0	880	547	72	111				0	Content		-72	-111	23787232	3704925276
23804	09:37:29.393	00:00:23.803	1429	-1024	-768	-1	-1	-1	-1	4	-1024	-768	-1	-1	-1	-1	4		0	0						StimuliFarbe_rot_gelb.png	0	880	547	72	111				0	Content		-72	-111	23803906	3704941950
23821	09:37:29.410	00:00:23.820	1430	-1024	-768	-1	-1	-1	-1	4	-1024	-768	-1	-1	-1	-1	4		0	0						StimuliFarbe_rot_gelb.png	0	880	547	72	111				0	Content		-72	-111	23820599	3704958643
23837	09:37:29.426	00:00:23.837	1431	-1024	-768	-1	-1	-1	-1	4	-1024	-768	-1	-1	-1	-1	4		0	0						StimuliFarbe_rot_gelb.png	0	880	547	72	111				0	Content		-72	-111	23837431	3704975475
23854	09:37:29.443	00:00:23.854	1432	-1024	-768	-1	-1	-1	-1	4	-1024	-768	-1	-1	-1	-1	4		0	0						StimuliFarbe_rot_gelb.png	0	880	547	72	111				0	Content		-72	-111	23854099	3704992143
23871	09:37:29.460	00:00:23.870	1433	-1024	-768	-1	-1	-1	-1	4	-1024	-768	-1	-1	-1	-1	4		0	0						StimuliFarbe_rot_gelb.png	0	880	547	72	111				0	Content		-72	-111	23870767	3705008811
23888	09:37:29.477	00:00:23.887	1434	-1024	-768	-1	-1	-1	-1	4	-1024	-768	-1	-1	-1	-1	4		0	0						StimuliFarbe_rot_gelb.png	0	880	547	72	111				0	Content		-72	-111	23887751	3705025795
23904	09:37:29.493	00:00:23.904	1435	-1024	-768	-1	-1	-1	-1	4	-1024	-768	-1	-1	-1	-1	4		0	0						StimuliFarbe_rot_gelb.png	0	880	547	72	111				0	Content		-72	-111	23904419	3705042463
23921	09:37:29.510	00:00:23.921	1436	-1024	-768	-1	-1	-1	-1	4	-1024	-768	-1	-1	-1	-1	4		0	0						StimuliFarbe_rot_gelb.png	0	880	547	72	111				0	Content		-72	-111	23921087	3705059131
23938	09:37:29.527	00:00:23.938	1437	-1024	-768	-1	-1	-1	-1	4	-1024	-768	-1	-1	-1	-1	4		0	0						StimuliFarbe_rot_gelb.png	0	880	547	72	111				0	Content		-72	-111	23938344	3705076388
23956	09:37:29.545	00:00:23.955	1438	-1024	-768	-1	-1	-1	-1	4	-1024	-768	-1	-1	-1	-1	4		0	0						StimuliFarbe_rot_gelb.png	0	880	547	72	111				0	Content		-72	-111	23955717	3705093761
23970	09:37:29.559	00:00:23.970	1439	-1024	-768	-1	-1	-1	-1	4	-1024	-768	-1	-1	-1	-1	4		0	0						StimuliFarbe_rot_gelb.png	0	880	547	72	111				0	Content		-72	-111	23970467	3705108511
23987	09:37:29.576	00:00:23.987	1440	-1024	-768	-1	-1	-1	-1	4	-1024	-768	-1	-1	-1	-1	4		0	0						StimuliFarbe_rot_gelb.png	0	880	547	72	111				0	Content		-72	-111	23987133	3705125177
24004	09:37:29.593	00:00:24.003	1441	-1024	-768	-1	-1	-1	-1	4	-1024	-768	-1	-1	-1	-1	4		0	0						StimuliFarbe_rot_gelb.png	0	880	547	72	111				0	Content		-72	-111	24003801	3705141845
24020	09:37:29.609	00:00:24.020	1442	-1024	-768	-1	-1	-1	-1	4	-1024	-768	-1	-1	-1	-1	4		0	0						StimuliFarbe_rot_gelb.png	0	880	547	72	111				0	Content		-72	-111	24020469	3705158513
24037	09:37:29.626	00:00:24.037	1443	-1024	-768	-1	-1	-1	-1	4	-1024	-768	-1	-1	-1	-1	4		0	0						StimuliFarbe_rot_gelb.png	0	880	547	72	111				0	Content		-72	-111	24037111	3705175155
24054	09:37:29.643	00:00:24.053	1444	-1024	-768	-1	-1	-1	-1	4	-1024	-768	-1	-1	-1	-1	4		0	0						StimuliFarbe_rot_gelb.png	0	880	547	72	111				0	Content		-72	-111	24053779	3705191823
24070	09:37:29.659	00:00:24.070	1445	-1024	-768	-1	-1	-1	-1	4	-1024	-768	-1	-1	-1	-1	4		0	0						StimuliFarbe_rot_gelb.png	0	880	547	72	111				0	Content		-72	-111	24070447	3705208491
24087	09:37:29.676	00:00:24.087	1446	-1024	-768	-1	-1	-1	-1	4	-1024	-768	-1	-1	-1	-1	4		0	0						StimuliFarbe_rot_gelb.png	0	880	547	72	111				0	Content		-72	-111	24087019	3705225063
24104	09:37:29.693	00:00:24.103	1447	-1024	-768	-1	-1	-1	-1	4	-1024	-768	-1	-1	-1	-1	4		0	0						StimuliFarbe_rot_gelb.png	0	880	547	72	111				0	Content		-72	-111	24103712	3705241756
24120	09:37:29.709	00:00:24.120	1448	-1024	-768	-1	-1	-1	-1	4	-1024	-768	-1	-1	-1	-1	4		0	0						StimuliFarbe_rot_gelb.png	0	880	547	72	111				0	Content		-72	-111	24120335	3705258379
24137	09:37:29.726	00:00:24.137	1449	-1024	-768	-1	-1	-1	-1	4	-1024	-768	-1	-1	-1	-1	4		0	0						StimuliFarbe_rot_gelb.png	0	880	547	72	111				0	Content		-72	-111	24137377	3705275421
24154	09:37:29.743	00:00:24.154	1450	-1024	-768	-1	-1	-1	-1	4	-1024	-768	-1	-1	-1	-1	4		0	0						StimuliFarbe_rot_gelb.png	0	880	547	72	111				0	Content		-72	-111	24154044	3705292088
24171	09:37:29.760	00:00:24.170	1451	-1024	-768	-1	-1	-1	-1	4	-1024	-768	-1	-1	-1	-1	4		0	0						StimuliFarbe_rot_gelb.png	0	880	547	72	111				0	Content		-72	-111	24170712	3705308756
24188	09:37:29.777	00:00:24.188	1452	-1024	-768	-1	-1	-1	-1	4	-1024	-768	-1	-1	-1	-1	4		0	0						StimuliFarbe_rot_gelb.png	0	880	547	72	111				0	Content		-72	-111	24188203	3705326247
24205	09:37:29.794	00:00:24.205	1453	-1024	-768	-1	-1	-1	-1	4	-1024	-768	-1	-1	-1	-1	4		0	0						StimuliFarbe_rot_gelb.png	0	880	547	72	111				0	Content		-72	-111	24205450	3705343494
24220	09:37:29.809	00:00:24.220	1454	-1024	-768	-1	-1	-1	-1	4	-1024	-768	-1	-1	-1	-1	4		0	0						StimuliFarbe_rot_gelb.png	0	880	547	72	111				0	Content		-72	-111	24220323	3705358367
24237	09:37:29.826	00:00:24.236	1455	-1024	-768	-1	-1	-1	-1	4	-1024	-768	-1	-1	-1	-1	4		0	0						StimuliFarbe_rot_gelb.png	0	880	547	72	111				0	Content		-72	-111	24236952	3705374996
24254	09:37:29.843	00:00:24.253	1456	-1024	-768	-1	-1	-1	-1	4	-1024	-768	-1	-1	-1	-1	4		0	0						StimuliFarbe_rot_gelb.png	0	880	547	72	111				0	Content		-72	-111	24253635	3705391679
24270	09:37:29.859	00:00:24.270	1457	-1024	-768	-1	-1	-1	-1	4	-1024	-768	-1	-1	-1	-1	4		0	0						StimuliFarbe_rot_gelb.png	0	880	547	72	111				0	Content		-72	-111	24270303	3705408347
24287	09:37:29.876	00:00:24.286	1458	-1024	-768	-1	-1	-1	-1	4	-1024	-768	-1	-1	-1	-1	4		0	0						StimuliFarbe_rot_gelb.png	0	880	547	72	111				0	Content		-72	-111	24286971	3705425015
24304	09:37:29.893	00:00:24.303	1459	-1024	-768	-1	-1	-1	-1	4	-1024	-768	-1	-1	-1	-1	4		0	0						StimuliFarbe_rot_gelb.png	0	880	547	72	111				0	Content		-72	-111	24303622	3705441666
24320	09:37:29.909	00:00:24.320	1460	-1024	-768	-1	-1	-1	-1	4	-1024	-768	-1	-1	-1	-1	4		0	0						StimuliFarbe_rot_gelb.png	0	880	547	72	111				0	Content		-72	-111	24320190	3705458234
24337	09:37:29.926	00:00:24.337	1461	-1024	-768	-1	-1	-1	-1	4	-1024	-768	-1	-1	-1	-1	4		0	0						StimuliFarbe_rot_gelb.png	0	880	547	72	111				0	Content		-72	-111	24337024	3705475068
24354	09:37:29.943	00:00:24.353	1462	-1024	-768	-1	-1	-1	-1	4	-1024	-768	-1	-1	-1	-1	4		0	0						StimuliFarbe_rot_gelb.png	0	880	547	72	111				0	Content		-72	-111	24353691	3705491735
24370	09:37:29.959	00:00:24.370	1463	-1024	-768	-1	-1	-1	-1	4	-1024	-768	-1	-1	-1	-1	4		0	0						StimuliFarbe_rot_gelb.png	0	880	547	72	111				0	Content		-72	-111	24370359	3705508403
24387	09:37:29.976	00:00:24.387	1464	-1024	-768	-1	-1	-1	-1	4	-1024	-768	-1	-1	-1	-1	4		0	0						StimuliFarbe_rot_gelb.png	0	880	547	72	111				0	Content		-72	-111	24387343	3705525387
24404	09:37:29.993	00:00:24.404	1465	-1024	-768	-1	-1	-1	-1	4	-1024	-768	-1	-1	-1	-1	4		0	0						StimuliFarbe_rot_gelb.png	0	880	547	72	111				0	Content		-72	-111	24404011	3705542055
24421	09:37:30.010	00:00:24.420	1466	-1024	-768	-1	-1	-1	-1	4	-1024	-768	-1	-1	-1	-1	4		0	0						StimuliFarbe_rot_gelb.png	0	880	547	72	111				0	Content		-72	-111	24420678	3705558722
24438	09:37:30.027	00:00:24.438	1467	-1024	-768	-1	-1	-1	-1	4	-1024	-768	-1	-1	-1	-1	4		0	0						StimuliFarbe_rot_gelb.png	0	880	547	72	111				0	Content		-72	-111	24438056	3705576100
24455	09:37:30.044	00:00:24.455	1468	-1024	-768	-1	-1	-1	-1	4	-1024	-768	-1	-1	-1	-1	4		0	0						StimuliFarbe_rot_gelb.png	0	880	547	72	111				0	Content		-72	-111	24455307	3705593351
24470	09:37:30.059	00:00:24.470	1469	-1024	-768	-1	-1	-1	-1	4	-1024	-768	-1	-1	-1	-1	4		0	0						StimuliFarbe_rot_gelb.png	0	880	547	72	111				0	Content		-72	-111	24470054	3705608098
24487	09:37:30.076	00:00:24.486	1470	-1024	-768	-1	-1	-1	-1	4	-1024	-768	-1	-1	-1	-1	4		0	0						StimuliFarbe_rot_gelb.png	0	880	547	72	111				0	Content		-72	-111	24486722	3705624766
24503	09:37:30.092	00:00:24.503	1471	-1024	-768	-1	-1	-1	-1	4	-1024	-768	-1	-1	-1	-1	4		0	0						StimuliFarbe_rot_gelb.png	0	880	547	72	111				0	Content		-72	-111	24503390	3705641434
24520	09:37:30.109	00:00:24.520	1472	-1024	-768	-1	-1	-1	-1	4	-1024	-768	-1	-1	-1	-1	4		0	0						StimuliFarbe_rot_gelb.png	0	880	547	72	111				0	Content		-72	-111	24520057	3705658101
24537	09:37:30.126	00:00:24.536	1473	-1024	-768	-1	-1	-1	-1	4	-1024	-768	-1	-1	-1	-1	4		0	0						StimuliFarbe_rot_gelb.png	0	880	547	72	111				0	Content		-72	-111	24536741	3705674785
24553	09:37:30.142	00:00:24.553	1474	-1024	-768	-1	-1	-1	-1	4	-1024	-768	-1	-1	-1	-1	4		0	0						StimuliFarbe_rot_gelb.png	0	880	547	72	111				0	Content		-72	-111	24553409	3705691453
24570	09:37:30.159	00:00:24.570	1475	-1024	-768	-1	-1	-1	-1	4	-1024	-768	-1	-1	-1	-1	4		0	0						StimuliFarbe_rot_gelb.png	0	880	547	72	111				0	Content		-72	-111	24570076	3705708120
24587	09:37:30.176	00:00:24.586	1476	-1024	-768	-1	-1	-1	-1	4	-1024	-768	-1	-1	-1	-1	4		0	0						StimuliFarbe_rot_gelb.png	0	880	547	72	111				0	Content		-72	-111	24586732	3705724776
24603	09:37:30.192	00:00:24.603	1477	-1024	-768	-1	-1	-1	-1	4	-1024	-768	-1	-1	-1	-1	4		0	0						StimuliFarbe_rot_gelb.png	0	880	547	72	111				0	Content		-72	-111	24603299	3705741343
24620	09:37:30.209	00:00:24.620	1478	-1024	-768	-1	-1	-1	-1	4	-1024	-768	-1	-1	-1	-1	4		0	0						StimuliFarbe_rot_gelb.png	0	880	547	72	111				0	Content		-72	-111	24620048	3705758092
24637	09:37:30.226	00:00:24.637	1479	-1024	-768	-1	-1	-1	-1	4	-1024	-768	-1	-1	-1	-1	4		0	0						StimuliFarbe_rot_gelb.png	0	880	547	72	111				0	Content		-72	-111	24637091	3705775135
24654	09:37:30.243	00:00:24.653	1480	-1024	-768	-1	-1	-1	-1	4	-1024	-768	-1	-1	-1	-1	4		0	0						StimuliFarbe_rot_gelb.png	0	880	547	72	111				0	Content		-72	-111	24653759	3705791803
24670	09:37:30.259	00:00:24.670	1481	-1024	-768	-1	-1	-1	-1	4	-1024	-768	-1	-1	-1	-1	4		0	0						StimuliFarbe_rot_gelb.png	0	880	547	72	111				0	Content		-72	-111	24670427	3705808471
24688	09:37:30.277	00:00:24.687	1482	-1024	-768	-1	-1	-1	-1	4	-1024	-768	-1	-1	-1	-1	4		0	0						StimuliFarbe_rot_gelb.png	0	880	547	72	111				0	Content		-72	-111	24687804	3705825848
24705	09:37:30.294	00:00:24.705	1483	-1024	-768	-1	-1	-1	-1	4	-1024	-768	-1	-1	-1	-1	4		0	0						StimuliFarbe_rot_gelb.png	0	880	547	72	111				0	Content		-72	-111	24705181	3705843225
24720	09:37:30.309	00:00:24.719	1484	-1024	-768	-1	-1	-1	-1	4	-1024	-768	-1	-1	-1	-1	4		0	0						StimuliFarbe_rot_gelb.png	0	880	547	72	111				0	Content		-72	-111	24719918	3705857962
24737	09:37:30.326	00:00:24.736	1485	-1024	-768	-1	-1	-1	-1	4	-1024	-768	-1	-1	-1	-1	4		0	0						StimuliFarbe_rot_gelb.png	0	880	547	72	111				0	Content		-72	-111	24736540	3705874584
24753	09:37:30.342	00:00:24.753	1486	-1024	-768	-1	-1	-1	-1	4	-1024	-768	-1	-1	-1	-1	4		0	0						StimuliFarbe_rot_gelb.png	0	880	547	72	111				0	Content		-72	-111	24753256	3705891300
24770	09:37:30.359	00:00:24.769	1487	-1024	-768	-1	-1	-1	-1	4	-1024	-768	-1	-1	-1	-1	4		0	0						StimuliFarbe_rot_gelb.png	0	880	547	72	111				0	Content		-72	-111	24769924	3705907968
24787	09:37:30.376	00:00:24.786	1488	-1024	-768	-1	-1	-1	-1	4	-1024	-768	-1	-1	-1	-1	4		0	0						StimuliFarbe_rot_gelb.png	0	880	547	72	111				0	Content		-72	-111	24786608	3705924652
24803	09:37:30.392	00:00:24.803	1489	-1024	-768	-1	-1	-1	-1	4	-1024	-768	-1	-1	-1	-1	4		0	0						StimuliFarbe_rot_gelb.png	0	880	547	72	111				0	Content		-72	-111	24803276	3705941320
24820	09:37:30.409	00:00:24.819	1490	-1024	-768	-1	-1	-1	-1	4	-1024	-768	-1	-1	-1	-1	4		0	0						StimuliFarbe_rot_gelb.png	0	880	547	72	111				0	Content		-72	-111	24819905	3705957949
24837	09:37:30.426	00:00:24.836	1491	-1024	-768	-1	-1	-1	-1	4	-1024	-768	-1	-1	-1	-1	4		0	0						StimuliFarbe_rot_gelb.png	0	880	547	72	111				0	Content		-72	-111	24836572	3705974616
24853	09:37:30.442	00:00:24.853	1492	-1024	-768	-1	-1	-1	-1	4	-1024	-768	-1	-1	-1	-1	4		0	0						StimuliFarbe_rot_gelb.png	0	880	547	72	111				0	Content		-72	-111	24853240	3705991284
24870	09:37:30.459	00:00:24.869	1493	-1024	-768	-1	-1	-1	-1	4	-1024	-768	-1	-1	-1	-1	4		0	0						StimuliFarbe_rot_gelb.png	0	880	547	72	111				0	Content		-72	-111	24869785	3706007829
24887	09:37:30.476	00:00:24.886	1494	1190,386	632,9073	0,6200961	0,4509451	401,0918	3,665873	1	1174,204	617,0317	0,620218	0,4509133	401,0918	3,692982	3	19	1190	633						StimuliFarbe_rot_gelb.png	0	880	547	72	111	1058	498	483	0	Content		1118	522	24886532	3706024576
24903	09:37:30.492	00:00:24.903	1495	-1024	-768	-1	-1	-1	-1	4	-1024	-768	-1	-1	-1	-1	4	19	0	0						StimuliFarbe_rot_gelb.png	0	880	547	72	111	1058	498	483	0	Content		-72	-111	24903156	3706041200
24920	09:37:30.509	00:00:24.919	1496	-1024	-768	-1	-1	-1	-1	4	-1024	-768	-1	-1	-1	-1	4	19	0	0						StimuliFarbe_rot_gelb.png	0	880	547	72	111	1058	498	483	0	Content		-72	-111	24919780	3706057824
24936	09:37:30.525	00:00:24.936	1497	-1024	-768	-1	-1	-1	-1	4	-1024	-768	-1	-1	-1	-1	4	19	0	0						StimuliFarbe_rot_gelb.png	0	880	547	72	111	1058	498	483	0	Content		-72	-111	24936447	3706074491
24953	09:37:30.542	00:00:24.953	1498	-1024	-768	-1	-1	-1	-1	4	-1024	-768	-1	-1	-1	-1	4	19	0	0						StimuliFarbe_rot_gelb.png	0	880	547	72	111	1058	498	483	0	Content		-72	-111	24953154	3706091198
24970	09:37:30.559	00:00:24.969	1499	1146,142	631,1234	0,6135107	0,4476551	401,0903	3,904762	3	1107,528	615,6008	0,6142084	0,4476138	402,9979	3,936043	1	19	1108	616						StimuliFarbe_rot_gelb.png	0	880	547	72	111	1058	498	483	0	Content		1036	505	24969775	3706107819
24986	09:37:30.575	00:00:24.986	1500	1125,236	603,7903	0,6197008	0,4481587	401,0918	3,60235	3	1116,855	583,7896	0,6193804	0,4481532	402,9993	3,645791	1	19	1117	584						StimuliFarbe_rot_gelb.png	0	880	547	72	111	1058	498	483	0	Content		1045	473	24986400	3706124444
25003	09:37:30.592	00:00:25.003	1501	-1024	-768	-1	-1	-1	-1	4	-1024	-768	-1	-1	-1	-1	4	19	0	0						StimuliFarbe_rot_gelb.png	0	880	547	72	111	1058	498	483	0	Content		-72	-111	25003025	3706141069
25020	09:37:30.609	00:00:25.019	1502	1160,56	647,0313	0,6139745	0,4462859	401,0855	3,955647	3	1087,198	643,7742	0,6097875	0,4463197	390,6931	3,870521	1	19	1087	644						StimuliFarbe_rot_gelb.png	0	880	547	72	111	1058	498	483	0	Content		1015	533	25019774	3706157818
25036	09:37:30.625	00:00:25.036	1503	1158,262	639,9768	0,6201186	0,4465767	401,0918	3,617735	3	1088,752	635,9995	0,6225693	0,4465639	391,2435	3,546959	1	19	1089	636						StimuliFarbe_rot_gelb.png	0	880	547	72	111	1058	498	483	0	Content		1017	525	25036399	3706174443
25053	09:37:30.642	00:00:25.053	1504	1182,464	649,2588	0,6145313	0,4454852	401,0884	3,953847	3	1157,989	632,7742	0,6153741	0,4454424	403,0426	3,99098	1	19	1158	633						StimuliFarbe_rot_gelb.png	0	880	547	72	111	1058	498	483	0	Content		1086	522	25053021	3706191065
25070	09:37:30.659	00:00:25.069	1505	-1024	-768	-1	-1	-1	-1	4	-1024	-768	-1	-1	-1	-1	4	19	0	0						StimuliFarbe_rot_gelb.png	0	880	547	72	111	1058	498	483	0	Content		-72	-111	25069645	3706207689
25086	09:37:30.675	00:00:25.086	1506	-1024	-768	-1	-1	-1	-1	4	-1024	-768	-1	-1	-1	-1	4	19	0	0						StimuliFarbe_rot_gelb.png	0	880	547	72	111	1058	498	483	0	Content		-72	-111	25086393	3706224437
25103	09:37:30.692	00:00:25.103	1507	-1024	-768	-1	-1	-1	-1	4	-1024	-768	-1	-1	-1	-1	4	19	0	0						StimuliFarbe_rot_gelb.png	0	880	547	72	111	1058	498	483	0	Content		-72	-111	25103019	3706241063
25120	09:37:30.709	00:00:25.119	1508	-1024	-768	-1	-1	-1	-1	4	-1024	-768	-1	-1	-1	-1	4	19	0	0						StimuliFarbe_rot_gelb.png	0	880	547	72	111	1058	498	483	0	Content		-72	-111	25119644	3706257688
25136	09:37:30.725	00:00:25.136	1509	1181,987	575,0837	0,6213405	0,4462259	406,705	3,700096	3	1164,472	556,8707	0,621454	0,4462191	406,705	3,72745	1	19	1164	557						StimuliFarbe_rot_gelb.png	0	880	547	72	111	1058	498	483	0	Content		1092	446	25136275	3706274319
25153	09:37:30.742	00:00:25.153	1510	1182,28	624,8934	0,6191829	0,444809	406,6993	3,930082	3	1165,376	607,4565	0,6193969	0,4448015	406,6996	3,953031	1	19	1165	607						StimuliFarbe_rot_gelb.png	0	880	547	72	111	1058	498	483	0	Content		1093	496	25153018	3706291062
25170	09:37:30.759	00:00:25.169	1511	1111,562	645,436	0,6131902	0,4449785	390,9392	3,851465	3	1095,257	630,3154	0,6134243	0,4449442	390,9395	3,872443	1	19	1095	630						StimuliFarbe_rot_gelb.png	0	880	547	72	111	1058	498	483	0	Content		1023	519	25169641	3706307685
25186	09:37:30.775	00:00:25.186	1512	1146,322	634,6708	0,6269701	0,4447822	391,8195	3,513879	3	1091,675	622,725	0,6267418	0,4447522	391,8195	3,523261	1	19	1092	623						StimuliFarbe_rot_gelb.png	0	880	547	72	111	1058	498	483	0	Content		1020	512	25186266	3706324310
25203	09:37:30.792	00:00:25.202	1513	1176,912	610,4188	0,6207072	0,4431287	405,1709	3,95395	3	1143,468	595,4368	0,6207643	0,4430983	405,171	3,971551	1	19	1143	595						StimuliFarbe_rot_gelb.png	0	880	547	72	111	1058	498	483	0	Content		1071	484	25202891	3706340935
25220	09:37:30.809	00:00:25.219	1514	-1024	-768	-1	-1	-1	-1	4	-1024	-768	-1	-1	-1	-1	4	19	0	0						StimuliFarbe_rot_gelb.png	0	880	547	72	111	1058	498	483	0	Content		-72	-111	25219637	3706357681
25236	09:37:30.825	00:00:25.236	1515	1161,843	624,8484	0,6231909	0,4384266	405,7756	3,93864	3	1109,568	611,7846	0,6230721	0,4383983	405,7756	3,949778	1	19	1110	612						StimuliFarbe_rot_gelb.png	0	880	547	72	111	1058	498	483	0	Content		1038	501	25236260	3706374304
25253	09:37:30.842	00:00:25.252	1516	1234,597	599,0964	0,6284621	0,4366139	406,6577	3,644393	3	1178,234	586,2556	0,628247	0,4365861	406,6577	3,655352	1	19	1178	586						StimuliFarbe_rot_gelb.png	0	880	547	72	111	1058	498	483	0	Content		1106	475	25252886	3706390930
25270	09:37:30.859	00:00:25.269	1517	1143,832	602,5129	0,6271721	0,4345384	407,6998	3,982978	3	1091,736	589,1238	0,6270542	0,4345104	407,6998	3,994252	1	19	1092	589						StimuliFarbe_rot_gelb.png	0	880	547	72	111	1058	498	483	0	Content		1020	478	25269509	3706407553
25286	09:37:30.875	00:00:25.286	1518	-1024	-768	-1	-1	-1	-1	4	-1024	-768	-1	-1	-1	-1	4	19	0	0						StimuliFarbe_rot_gelb.png	0	880	547	72	111	1058	498	483	0	Content		-72	-111	25286271	3706424315
25303	09:37:30.892	00:00:25.302	1519	-1024	-768	-1	-1	-1	-1	4	-1024	-768	-1	-1	-1	-1	4	19	0	0						StimuliFarbe_rot_gelb.png	0	880	547	72	111	1058	498	483	0	Content		-72	-111	25302884	3706440928
25320	09:37:30.909	00:00:25.319	1520	-1024	-768	-1	-1	-1	-1	4	-1024	-768	-1	-1	-1	-1	4	19	0	0						StimuliFarbe_rot_gelb.png	0	880	547	72	111	1058	498	483	0	Content		-72	-111	25319504	3706457548
25336	09:37:30.925	00:00:25.336	1521	-1024	-768	-1	-1	-1	-1	4	-1024	-768	-1	-1	-1	-1	4	19	0	0						StimuliFarbe_rot_gelb.png	0	880	547	72	111	1058	498	483	0	Content		-72	-111	25336129	3706474173
25353	09:37:30.942	00:00:25.352	1522	1339,217	617,5218	0,6442097	0,4295982	407,6997	3,74043	3	1326,995	598,4007	0,6443228	0,4295916	407,6997	3,774941	1	19	1327	598						StimuliFarbe_rot_gelb.png	0	880	547	72	111	1058	498	483	0	Content		1255	487	25352876	3706490920
25369	09:37:30.958	00:00:25.369	1523	-1024	-768	-1	-1	-1	-1	4	-1024	-768	-1	-1	-1	-1	4		0	0						StimuliFarbe_rot_gelb.png	0	880	547	72	111				0	Content		-72	-111	25369498	3706507542
25386	09:37:30.975	00:00:25.386	1524	-1024	-768	-1	-1	-1	-1	4	-1024	-768	-1	-1	-1	-1	4		0	0						StimuliFarbe_rot_gelb.png	0	880	547	72	111				0	Content		-72	-111	25386120	3706524164
25403	09:37:30.992	00:00:25.402	1525	-1024	-768	-1	-1	-1	-1	4	-1024	-768	-1	-1	-1	-1	4		0	0						StimuliFarbe_rot_gelb.png	0	880	547	72	111				0	Content		-72	-111	25402871	3706540915
25419	09:37:31.008	00:00:25.419	1526	-1024	-768	-1	-1	-1	-1	4	-1024	-768	-1	-1	-1	-1	4		0	0						StimuliFarbe_rot_gelb.png	0	880	547	72	111				0	Content		-72	-111	25419491	3706557535
25436	09:37:31.025	00:00:25.436	1527	-1024	-768	-1	-1	-1	-1	4	-1024	-768	-1	-1	-1	-1	4		0	0						StimuliFarbe_rot_gelb.png	0	880	547	72	111				0	Content		-72	-111	25436114	3706574158
25453	09:37:31.042	00:00:25.452	1528	-1024	-768	-1	-1	-1	-1	4	-1024	-768	-1	-1	-1	-1	4		0	0						StimuliFarbe_rot_gelb.png	0	880	547	72	111				0	Content		-72	-111	25452738	3706590782
25469	09:37:31.058	00:00:25.469	1529	-1024	-768	-1	-1	-1	-1	4	-1024	-768	-1	-1	-1	-1	4		0	0						StimuliFarbe_rot_gelb.png	0	880	547	72	111				0	Content		-72	-111	25469358	3706607402
25486	09:37:31.075	00:00:25.486	1530	-1024	-768	-1	-1	-1	-1	4	-1024	-768	-1	-1	-1	-1	4		0	0						StimuliFarbe_rot_gelb.png	0	880	547	72	111				0	Content		-72	-111	25486116	3706624160
25503	09:37:31.092	00:00:25.502	1531	-1024	-768	-1	-1	-1	-1	4	-1024	-768	-1	-1	-1	-1	4		0	0						StimuliFarbe_rot_gelb.png	0	880	547	72	111				0	Content		-72	-111	25502733	3706640777
25519	09:37:31.108	00:00:25.519	1532	1276,519	639,4935	0,6893594	0,4210563	417,5829	4,165612	3	1259,563	621,0167	0,6895648	0,4210494	417,5831	4,190505	1	20	1260	621						StimuliFarbe_rot_gelb.png	0	880	547	72	111	1188	510	17	0	Content		1188	510	25519364	3706657408
25536	09:37:31.125	00:00:25.536	1533	-1024	-768	-1	-1	-1	-1	4	-1024	-768	-1	-1	-1	-1	4		0	0						StimuliFarbe_rot_gelb.png	0	880	547	72	111				0	Content		-72	-111	25536109	3706674153
25553	09:37:31.142	00:00:25.552	1534	-1024	-768	-1	-1	-1	-1	4	-1024	-768	-1	-1	-1	-1	4		0	0						StimuliFarbe_rot_gelb.png	0	880	547	72	111				0	Content		-72	-111	25552732	3706690776
25569	09:37:31.158	00:00:25.569	1535	-1024	-768	-1	-1	-1	-1	4	-1024	-768	-1	-1	-1	-1	4		0	0						StimuliFarbe_rot_gelb.png	0	880	547	72	111				0	Content		-72	-111	25569356	3706707400
25586	09:37:31.175	00:00:25.586	1536	-1024	-768	-1	-1	-1	-1	4	-1024	-768	-1	-1	-1	-1	4		0	0						StimuliFarbe_rot_gelb.png	0	880	547	72	111				0	Content		-72	-111	25586023	3706724067
25603	09:37:31.192	00:00:25.602	1537	-1024	-768	-1	-1	-1	-1	4	-1024	-768	-1	-1	-1	-1	4		0	0						StimuliFarbe_rot_gelb.png	0	880	547	72	111				0	Content		-72	-111	25602729	3706740773
25619	09:37:31.208	00:00:25.619	1538	-1024	-768	-1	-1	-1	-1	4	-1024	-768	-1	-1	-1	-1	4		0	0						StimuliFarbe_rot_gelb.png	0	880	547	72	111				0	Content		-72	-111	25619387	3706757431
25636	09:37:31.225	00:00:25.636	1539	-1024	-768	-1	-1	-1	-1	4	-1024	-768	-1	-1	-1	-1	4		0	0						StimuliFarbe_rot_gelb.png	0	880	547	72	111				0	Content		-72	-111	25636054	3706774098
25653	09:37:31.242	00:00:25.652	1540	1263,458	637,0435	0,6951591	0,4220787	416,0576	4,287408	3	1207,353	623,1798	0,6950455	0,4220522	416,0576	4,29992	1	21	1207	623						StimuliFarbe_rot_gelb.png	0	880	547	72	111	1067	528	450	0	Content		1135	512	25652699	3706790743
25669	09:37:31.258	00:00:25.669	1541	1282,5	629,4671	0,6962989	0,4260663	416,053	4,170568	3	1265,888	610,7496	0,6965054	0,4260593	416,0532	4,19597	1	21	1266	611						StimuliFarbe_rot_gelb.png	0	880	547	72	111	1067	528	450	0	Content		1194	500	25669303	3706807347
25686	09:37:31.275	00:00:25.685	1542	1214,254	643,4218	0,6946136	0,4279495	411,5659	4,26426	3	1158,841	629,9695	0,694498	0,4279224	411,5659	4,276047	1	21	1159	630						StimuliFarbe_rot_gelb.png	0	880	547	72	111	1067	528	450	0	Content		1087	519	25685925	3706823969
25703	09:37:31.292	00:00:25.702	1543	1238,961	637,0269	0,6902829	0,4299282	401,5478	4,264099	3	1193,119	622,1848	0,6902829	0,4299282	401,5478	4,279434	1	21	1193	622						StimuliFarbe_rot_gelb.png	0	880	547	72	111	1067	528	450	0	Content		1121	511	25702683	3706840727
25719	09:37:31.308	00:00:25.719	1544	1186,155	654,4457	0,6906203	0,4314344	401,6899	4,12749	3	1131,584	641,5602	0,6905001	0,431406	401,6899	4,138813	1	21	1132	642						StimuliFarbe_rot_gelb.png	0	880	547	72	111	1067	528	450	0	Content		1060	531	25719306	3706857350
25736	09:37:31.325	00:00:25.735	1545	1171,854	665,9703	0,6887602	0,4331043	397,9112	4,088604	3	1138,498	651,7123	0,6888313	0,4330729	397,9112	4,106209	1	21	1138	652						StimuliFarbe_rot_gelb.png	0	880	547	72	111	1067	528	450	0	Content		1066	541	25735928	3706873972
25753	09:37:31.342	00:00:25.752	1546	-1024	-768	-1	-1	-1	-1	4	-1024	-768	-1	-1	-1	-1	4	21	0	0						StimuliFarbe_rot_gelb.png	0	880	547	72	111	1067	528	450	0	Content		-72	-111	25752678	3706890722
25769	09:37:31.358	00:00:25.769	1547	1247,16	668,2708	0,6914521	0,4354958	404,4662	4,054321	3	1191,304	655,3397	0,6913333	0,4354677	404,4662	4,066041	1	21	1191	655						StimuliFarbe_rot_gelb.png	0	880	547	72	111	1067	528	450	0	Content		1119	544	25769301	3706907345
25786	09:37:31.375	00:00:25.785	1548	1233,68	644,3602	0,6925482	0,4362769	407,5121	4,130812	3	1178,142	631,1723	0,6924307	0,4362492	407,5121	4,14269	1	21	1178	631						StimuliFarbe_rot_gelb.png	0	880	547	72	111	1067	528	450	0	Content		1106	520	25785922	3706923966
25803	09:37:31.392	00:00:25.802	1549	1241,978	658,6991	0,6925621	0,4365827	407,7503	4,116707	3	1186,266	645,553	0,6924448	0,436555	407,7503	4,128634	1	21	1186	646						StimuliFarbe_rot_gelb.png	0	880	547	72	111	1067	528	450	0	Content		1114	535	25802547	3706940591
25819	09:37:31.408	00:00:25.819	1550	1195,32	656,9623	0,6917428	0,4364323	406,5016	4,127548	3	1140,205	643,9825	0,6916249	0,4364044	406,5016	4,138873	1	21	1140	644						StimuliFarbe_rot_gelb.png	0	880	547	72	111	1067	528	450	0	Content		1068	533	25819297	3706957341
25836	09:37:31.425	00:00:25.835	1551	1223,359	645,5583	0,6926638	0,4360368	407,7696	4,197278	3	1169,693	632,1788	0,69256	0,4360089	407,7696	4,209699	1	21	1170	632						StimuliFarbe_rot_gelb.png	0	880	547	72	111	1067	528	450	0	Content		1098	521	25835918	3706973962
25853	09:37:31.442	00:00:25.852	1552	1214,748	645,5045	0,6926753	0,4360553	407,9201	4,178692	3	1166,719	631,6825	0,6926202	0,4360268	407,9201	4,192755	1	21	1167	632						StimuliFarbe_rot_gelb.png	0	880	547	72	111	1067	528	450	0	Content		1095	521	25852543	3706990587
25869	09:37:31.458	00:00:25.869	1553	1153,141	646,1384	0,6905438	0,4367157	403,9461	4,149966	3	1110,505	632,2124	0,6905314	0,4366862	403,9461	4,164679	1	21	1111	632						StimuliFarbe_rot_gelb.png	0	880	547	72	111	1067	528	450	0	Content		1039	521	25869165	3707007209
25886	09:37:31.475	00:00:25.885	1554	1167,095	652,0272	0,6892545	0,4374846	400,9569	4,111104	3	1130,965	637,7794	0,6893029	0,4374538	400,9569	4,127721	1	21	1131	638						StimuliFarbe_rot_gelb.png	0	880	547	72	111	1067	528	450	0	Content		1059	527	25885915	3707023959
25903	09:37:31.492	00:00:25.902	1555	1253,859	640,6697	0,6969729	0,4381233	418,11	4,235377	3	1197,468	627,0066	0,6968602	0,4380968	418,11	4,247587	1	21	1197	627						StimuliFarbe_rot_gelb.png	0	880	547	72	111	1067	528	450	0	Content		1125	516	25902538	3707040582
25919	09:37:31.508	00:00:25.919	1556	1187,868	645,7728	0,6921474	0,438983	407,272	4,132554	3	1132,874	632,7291	0,6920298	0,4389552	407,272	4,143884	1	21	1133	633						StimuliFarbe_rot_gelb.png	0	880	547	72	111	1067	528	450	0	Content		1061	522	25919158	3707057202
25936	09:37:31.525	00:00:25.935	1557	1176,762	640,7617	0,6894218	0,4394165	401,1192	4,077451	3	1138,956	626,4794	0,6894537	0,439386	401,1192	4,093878	1	21	1139	626						StimuliFarbe_rot_gelb.png	0	880	547	72	111	1067	528	450	0	Content		1067	515	25935785	3707073829
25953	09:37:31.542	00:00:25.952	1558	1163,437	644,5769	0,6883627	0,4397673	399,8365	4,030741	3	1127,212	630,3595	0,6884112	0,4397363	399,8365	4,047137	1	21	1127	630						StimuliFarbe_rot_gelb.png	0	880	547	72	111	1067	528	450	0	Content		1055	519	25952534	3707090578
25969	09:37:31.558	00:00:25.969	1559	1142,601	654,2527	0,6863908	0,4401532	396,4839	3,998492	3	1113,989	639,7272	0,6865109	0,4401209	396,4839	4,016756	1	21	1114	640						StimuliFarbe_rot_gelb.png	0	880	547	72	111	1067	528	450	0	Content		1042	529	25969156	3707107200
25986	09:37:31.575	00:00:25.985	1560	1213,066	656,2921	0,6894156	0,4405884	403,9232	4,091327	3	1157,931	643,4177	0,6892965	0,4405601	403,9232	4,10281	1	21	1158	643						StimuliFarbe_rot_gelb.png	0	880	547	72	111	1067	528	450	0	Content		1086	532	25985779	3707123823
26002	09:37:31.591	00:00:26.002	1561	1202,043	654,6072	0,6915623	0,441471	410,6826	4,092992	3	1162,355	640,2629	0,6915846	0,4414419	410,6826	4,109159	1	21	1162	640						StimuliFarbe_rot_gelb.png	0	880	547	72	111	1067	528	450	0	Content		1090	529	26002404	3707140448
26019	09:37:31.608	00:00:26.019	1562	1163,923	659,7268	0,6882965	0,4425823	404,32	4,08604	3	1125,637	645,699	0,6883276	0,4425521	404,32	4,101894	1	21	1126	646						StimuliFarbe_rot_gelb.png	0	880	547	72	111	1067	528	450	0	Content		1054	535	26019155	3707157199
26036	09:37:31.625	00:00:26.035	1563	1142,944	684,7773	0,6827526	0,4435199	393,1342	3,928214	3	1125,943	670,0886	0,6829852	0,4434856	393,1342	3,949496	1	21	1126	670						StimuliFarbe_rot_gelb.png	0	880	547	72	111	1067	528	450	0	Content		1054	559	26035780	3707173824
26052	09:37:31.641	00:00:26.052	1564	1180,508	655,2216	0,6858602	0,4446707	400,2546	4,032313	3	1132,695	642,0466	0,6858005	0,4446411	400,2546	4,045445	1	21	1133	642						StimuliFarbe_rot_gelb.png	0	880	547	72	111	1067	528	450	0	Content		1061	531	26052404	3707190448
26069	09:37:31.658	00:00:26.069	1565	1160,011	647,0426	0,6866264	0,4457047	402,8958	4,065735	3	1131,081	632,162	0,6867418	0,4456732	402,8958	4,084477	1	21	1131	632						StimuliFarbe_rot_gelb.png	0	880	547	72	111	1067	528	450	0	Content		1059	521	26069030	3707207074
26086	09:37:31.675	00:00:26.085	1566	1180,006	661,1582	0,6867614	0,4468445	403,581	4,082977	3	1131,819	647,8979	0,6866996	0,4468153	403,581	4,096178	1	21	1132	648						StimuliFarbe_rot_gelb.png	0	880	547	72	111	1067	528	450	0	Content		1060	537	26085778	3707223822
26102	09:37:31.691	00:00:26.102	1567	1306,887	670,1904	0,6779447	0,4486999	386,1012	3,895762	3	1251,758	657,8304	0,6778167	0,448669	386,1012	3,90836	1	22	1252	658						StimuliFarbe_rot_gelb.png	0	880	547	72	111	1216	545	166	0	Content		1180	547	26102404	3707240448
26119	09:37:31.708	00:00:26.119	1568	1414,05	663,4496	0,681963	0,450015	395,5146	3,995491	3	1356,799	650,4014	0,6818397	0,4499854	395,5146	4,009616	1	22	1357	650						StimuliFarbe_rot_gelb.png	0	880	547	72	111	1216	545	166	0	Content		1285	539	26119029	3707257073
26136	09:37:31.725	00:00:26.135	1569	1304,008	666,8322	0,6770933	0,4512351	384,8779	3,854971	3	1248,85	654,5892	0,6769646	0,4512039	384,8778	3,867348	1	22	1249	655						StimuliFarbe_rot_gelb.png	0	880	547	72	111	1216	545	166	0	Content		1177	544	26135652	3707273696
26152	09:37:31.741	00:00:26.152	1570	-1024	-768	-1	-1	-1	-1	4	-1024	-768	-1	-1	-1	-1	4	22	0	0						StimuliFarbe_rot_gelb.png	0	880	547	72	111	1216	545	166	0	Content		-72	-111	26152401	3707290445
26169	09:37:31.758	00:00:26.169	1571	-1024	-768	-1	-1	-1	-1	4	-1024	-768	-1	-1	-1	-1	4	22	0	0						StimuliFarbe_rot_gelb.png	0	880	547	72	111	1216	545	166	0	Content		-72	-111	26169025	3707307069
26186	09:37:31.775	00:00:26.185	1572	1344,062	672,4037	0,67974	0,4541354	389,2653	3,894673	3	1288,021	659,9171	0,6796135	0,4541049	389,2653	3,907627	1	22	1288	660						StimuliFarbe_rot_gelb.png	0	880	547	72	111	1216	545	166	0	Content		1216	549	26185652	3707323696
26202	09:37:31.791	00:00:26.202	1573	-1024	-768	-1	-1	-1	-1	4	-1024	-768	-1	-1	-1	-1	4	22	0	0						StimuliFarbe_rot_gelb.png	0	880	547	72	111	1216	545	166	0	Content		-72	-111	26202275	3707340319
26219	09:37:31.808	00:00:26.219	1574	-1024	-768	-1	-1	-1	-1	4	-1024	-768	-1	-1	-1	-1	4	22	0	0						StimuliFarbe_rot_gelb.png	0	880	547	72	111	1216	545	166	0	Content		-72	-111	26219022	3707357066
26236	09:37:31.825	00:00:26.235	1575	-1024	-768	-1	-1	-1	-1	4	-1024	-768	-1	-1	-1	-1	4	22	0	0						StimuliFarbe_rot_gelb.png	0	880	547	72	111	1216	545	166	0	Content		-72	-111	26235645	3707373689
26252	09:37:31.841	00:00:26.252	1576	1343,412	668,5857	0,6787792	0,4552254	384,7586	3,859704	3	1287,626	656,2578	0,6786506	0,4551942	384,7586	3,87266	1	22	1288	656						StimuliFarbe_rot_gelb.png	0	880	547	72	111	1216	545	166	0	Content		1216	545	26252271	3707390315
26269	09:37:31.858	00:00:26.268	1577	-1024	-768	-1	-1	-1	-1	4	-1024	-768	-1	-1	-1	-1	4		0	0						StimuliFarbe_rot_gelb.png	0	880	547	72	111				0	Content		-72	-111	26268896	3707406940
26286	09:37:31.875	00:00:26.285	1578	-1024	-768	-1	-1	-1	-1	4	-1024	-768	-1	-1	-1	-1	4		0	0						StimuliFarbe_rot_gelb.png	0	880	547	72	111				0	Content		-72	-111	26285644	3707423688
26302	09:37:31.891	00:00:26.302	1579	-1024	-768	-1	-1	-1	-1	4	-1024	-768	-1	-1	-1	-1	4		0	0						StimuliFarbe_rot_gelb.png	0	880	547	72	111				0	Content		-72	-111	26302268	3707440312
26319	09:37:31.908	00:00:26.318	1580	-1024	-768	-1	-1	-1	-1	4	-1024	-768	-1	-1	-1	-1	4		0	0						StimuliFarbe_rot_gelb.png	0	880	547	72	111				0	Content		-72	-111	26318899	3707456943
26336	09:37:31.925	00:00:26.335	1581	-1024	-768	-1	-1	-1	-1	4	-1024	-768	-1	-1	-1	-1	4		0	0						StimuliFarbe_rot_gelb.png	0	880	547	72	111				0	Content		-72	-111	26335524	3707473568
26352	09:37:31.941	00:00:26.352	1582	-1024	-768	-1	-1	-1	-1	4	-1024	-768	-1	-1	-1	-1	4		0	0						StimuliFarbe_rot_gelb.png	0	880	547	72	111				0	Content		-72	-111	26352266	3707490310
26369	09:37:31.958	00:00:26.368	1583	-1024	-768	-1	-1	-1	-1	4	-1024	-768	-1	-1	-1	-1	4		0	0						StimuliFarbe_rot_gelb.png	0	880	547	72	111				0	Content		-72	-111	26368894	3707506938
26386	09:37:31.975	00:00:26.385	1584	-1024	-768	-1	-1	-1	-1	4	-1024	-768	-1	-1	-1	-1	4		0	0						StimuliFarbe_rot_gelb.png	0	880	547	72	111				0	Content		-72	-111	26385516	3707523560
26402	09:37:31.991	00:00:26.402	1585	-1024	-768	-1	-1	-1	-1	4	-1024	-768	-1	-1	-1	-1	4		0	0						StimuliFarbe_rot_gelb.png	0	880	547	72	111				0	Content		-72	-111	26402143	3707540187
26419	09:37:32.008	00:00:26.418	1586	-1024	-768	-1	-1	-1	-1	4	-1024	-768	-1	-1	-1	-1	4		0	0						StimuliFarbe_rot_gelb.png	0	880	547	72	111				0	Content		-72	-111	26418891	3707556935
26436	09:37:32.025	00:00:26.435	1587	-1024	-768	-1	-1	-1	-1	4	-1024	-768	-1	-1	-1	-1	4		0	0						StimuliFarbe_rot_gelb.png	0	880	547	72	111				0	Content		-72	-111	26435514	3707573558
26452	09:37:32.041	00:00:26.452	1588	-1024	-768	-1	-1	-1	-1	4	-1024	-768	-1	-1	-1	-1	4		0	0						StimuliFarbe_rot_gelb.png	0	880	547	72	111				0	Content		-72	-111	26452139	3707590183
26469	09:37:32.058	00:00:26.468	1589	-1024	-768	-1	-1	-1	-1	4	-1024	-768	-1	-1	-1	-1	4		0	0						StimuliFarbe_rot_gelb.png	0	880	547	72	111				0	Content		-72	-111	26468888	3707606932
26486	09:37:32.075	00:00:26.485	1590	-1024	-768	-1	-1	-1	-1	4	-1024	-768	-1	-1	-1	-1	4		0	0						StimuliFarbe_rot_gelb.png	0	880	547	72	111				0	Content		-72	-111	26485515	3707623559
26502	09:37:32.091	00:00:26.502	1591	-1024	-768	-1	-1	-1	-1	4	-1024	-768	-1	-1	-1	-1	4		0	0						StimuliFarbe_rot_gelb.png	0	880	547	72	111				0	Content		-72	-111	26502131	3707640175
26519	09:37:32.108	00:00:26.518	1592	-1024	-768	-1	-1	-1	-1	4	-1024	-768	-1	-1	-1	-1	4		0	0						StimuliFarbe_rot_gelb.png	0	880	547	72	111				0	Content		-72	-111	26518757	3707656801
26535	09:37:32.124	00:00:26.535	1593	-1024	-768	-1	-1	-1	-1	4	-1024	-768	-1	-1	-1	-1	4		0	0						StimuliFarbe_rot_gelb.png	0	880	547	72	111				0	Content		-72	-111	26535498	3707673542
26536	09:37:32.125																				ImageEnd	16	0	0	StimuliFarbe_rot_gelb.png
26552	09:37:32.141	00:00:26.552	1594	-1024	-768	-1	-1	-1	-1	4	-1024	-768	-1	-1	-1	-1	4		0	0						No media	0	1024	768	0	0				0	Content		0	0	26552134	3707690178
26558	09:37:32.147																				ImageStart	8	0	0	Fix_sw.jpg
26569	09:37:32.158	00:00:26.568	1595	-1024	-768	-1	-1	-1	-1	4	-1024	-768	-1	-1	-1	-1	4		0	0						Fix_sw.jpg	0	880	547	72	111				0	Content		-72	-111	26568753	3707706797
26585	09:37:32.174	00:00:26.585	1596	1319,409	662,4732	0,5380969	0,5172844	412,6682	3,762857	3	1307,812	646,7074	0,5383101	0,5172529	412,6682	3,789952	1	23	1308	647						Fix_sw.jpg	0	880	547	72	111	1214	563	433	0	Content		1236	536	26585378	3707723422
26602	09:37:32.191	00:00:26.602	1597	1291,574	701,1132	0,5383254	0,5175641	412,6682	3,736978	3	1277,475	685,4199	0,5385333	0,517556	412,6682	3,761592	1	23	1277	685						Fix_sw.jpg	0	880	547	72	111	1214	563	433	0	Content		1205	574	26602128	3707740172
26619	09:37:32.208	00:00:26.618	1598	1338,374	688,4069	0,5387934	0,5182595	411,5221	3,806226	3	1286,391	676,0629	0,5386767	0,5182302	411,5221	3,818873	1	23	1286	676						Fix_sw.jpg	0	880	547	72	111	1214	563	433	0	Content		1214	565	26618751	3707756795
26635	09:37:32.224	00:00:26.635	1599	1287,054	664,203	0,6190121	0,4853718	407,1596	3,830262	3	1231,645	651,7714	0,6188464	0,485343	407,1596	3,842094	3	23	0	0						Fix_sw.jpg	0	880	547	72	111	1214	563	433	0	Content		-72	-111	26635376	3707773420
26652	09:37:32.241	00:00:26.652	1600	1296,453	691,4415	0,5367379	0,5201657	403,9842	3,743989	3	1262,285	678,274	0,5367654	0,5201343	403,9842	3,762073	1	23	1262	678						Fix_sw.jpg	0	880	547	72	111	1214	563	433	0	Content		1190	567	26652002	3707790046
26669	09:37:32.258	00:00:26.668	1601	1301,023	687,9534	0,5369849	0,5208495	403,7215	3,761273	3	1249,854	675,9415	0,5368645	0,520819	403,7215	3,773434	1	23	1250	676						Fix_sw.jpg	0	880	547	72	111	1214	563	433	0	Content		1178	565	26668749	3707806793
26685	09:37:32.274	00:00:26.685	1602	1279,303	680,5464	0,6192591	0,4868933	405,9582	3,856039	3	1234,689	667,5414	0,6191883	0,4868636	405,9582	3,871344	3	23	0	0						Fix_sw.jpg	0	880	547	72	111	1214	563	433	0	Content		-72	-111	26685376	3707823420
26702	09:37:32.291	00:00:26.701	1603	1309,83	692,2736	0,5370871	0,5221711	402,7086	3,714017	3	1258,506	680,3417	0,5369663	0,5221405	402,7086	3,726145	1	23	1259	680						Fix_sw.jpg	0	880	547	72	111	1214	563	433	0	Content		1187	569	26701997	3707840041
26719	09:37:32.308	00:00:26.718	1604	1290,742	674,6654	0,6194983	0,4878528	404,9432	3,801861	3	1235,074	662,4362	0,6193311	0,4878236	404,9432	3,813436	3	23	0	0						Fix_sw.jpg	0	880	547	72	111	1214	563	433	0	Content		-72	-111	26718622	3707856666
26735	09:37:32.324	00:00:26.735	1605	1319,173	685,6156	0,5370631	0,524074	401,6727	3,705885	3	1267,937	673,6573	0,5369418	0,5240431	401,6727	3,718248	1	23	1268	674						Fix_sw.jpg	0	880	547	72	111	1214	563	433	0	Content		1196	563	26735382	3707873426
26752	09:37:32.341	00:00:26.752	1606	1348,281	659,0276	0,6921796	0,452223	393,8743	4,019211	0	1277,876	688,9423	0,5369721	0,5246933	401,5035	3,700057	0	23	1313	674						Fix_sw.jpg	0	880	547	72	111	1214	563	433	0	Content		1241	563	26752000	3707890044
26769	09:37:32.358	00:00:26.768	1607	1324,725	647,3187	0,6939265	0,4526073	398,0999	4,012145	0	1276,484	682,3485	0,5366476	0,5253558	400,2523	3,657409	0	23	1301	665						Fix_sw.jpg	0	880	547	72	111	1214	563	433	0	Content		1229	554	26768622	3707906666
26785	09:37:32.374	00:00:26.785	1608	-1024	-768	-1	-1	-1	-1	4	1293,189	677,2742	0,5377713	0,5259912	402,9873	3,73894	0	23	1293	677						Fix_sw.jpg	0	880	547	72	111	1214	563	433	0	Content		1221	566	26785247	3707923291
26802	09:37:32.391	00:00:26.801	1609	-1024	-768	-1	-1	-1	-1	4	1286,196	676,5413	0,5372608	0,5267098	401,0722	3,660269	0	23	1286	677						Fix_sw.jpg	0	880	547	72	111	1214	563	433	0	Content		1214	566	26801996	3707940040
26819	09:37:32.408	00:00:26.818	1610	1356,419	650,0519	0,6946697	0,4537632	399,3803	4,029308	0	1292,428	673,3247	0,5384205	0,5270982	403,8517	3,689833	0	23	1324	662						Fix_sw.jpg	0	880	547	72	111	1214	563	433	0	Content		1252	551	26818621	3707956665
26835	09:37:32.424	00:00:26.835	1611	1354,65	649,498	0,6946096	0,4539406	399,0915	3,97719	0	1293,052	673,6606	0,5373132	0,5274732	400,142	3,5899	0	23	1324	662						Fix_sw.jpg	0	880	547	72	111	1214	563	433	0	Content		1252	551	26835247	3707973291
26852	09:37:32.441	00:00:26.851	1612	-1024	-768	-1	-1	-1	-1	4	1299,068	668,2886	0,539115	0,5276893	404,7122	3,665101	0	23	1299	668						Fix_sw.jpg	0	880	547	72	111	1214	563	433	0	Content		1227	557	26851871	3707989915
26869	09:37:32.458	00:00:26.868	1613	1232,094	633,2307	0,7030204	0,4550648	399,0915	3,737368	0	1287,844	675,7635	0,5388128	0,5277518	403,1705	3,649009	0	23	1260	654						Fix_sw.jpg	0	880	547	72	111	1214	563	433	0	Content		1188	543	26868621	3708006665
26885	09:37:32.474	00:00:26.885	1614	1377,927	652,559	0,6952807	0,4534085	398,8226	3,927661	0	1285,118	671,8168	0,5378007	0,5276834	399,066	3,595863	0	23	1332	662						Fix_sw.jpg	0	880	547	72	111	1214	563	433	0	Content		1260	551	26885244	3708023288
26902	09:37:32.491	00:00:26.901	1615	1325,517	641,4183	0,7008634	0,453578	411,0768	3,928486	0	1276,165	676,3073	0,5380431	0,5275293	399,0657	3,4897	0	23	1301	659						Fix_sw.jpg	0	880	547	72	111	1214	563	433	0	Content		1229	548	26901869	3708039913
26918	09:37:32.507	00:00:26.918	1616	1232,134	618,6205	0,7009943	0,4542218	411,0769	3,746573	0	1271,824	684,5843	0,538312	0,5272713	398,9817	3,472172	0	23	1252	652						Fix_sw.jpg	0	880	547	72	111	1214	563	433	0	Content		1180	541	26918496	3708056540
26935	09:37:32.524	00:00:26.935	1617	-1024	-768	-1	-1	-1	-1	4	-1024	-768	-1	-1	-1	-1	4	23	0	0						Fix_sw.jpg	0	880	547	72	111	1214	563	433	0	Content		-72	-111	26935246	3708073290
26952	09:37:32.541	00:00:26.951	1618	-1024	-768	-1	-1	-1	-1	4	-1024	-768	-1	-1	-1	-1	4	23	0	0						Fix_sw.jpg	0	880	547	72	111	1214	563	433	0	Content		-72	-111	26951864	3708089908
26969	09:37:32.558	00:00:26.968	1619	-1024	-768	-1	-1	-1	-1	4	-1024	-768	-1	-1	-1	-1	4	23	0	0						Fix_sw.jpg	0	880	547	72	111	1214	563	433	0	Content		-72	-111	26968532	3708106576
26985	09:37:32.574	00:00:26.985	1620	1362,783	656,2209	0,6959283	0,4533869	399,6638	3,861363	0	1288,84	672,5415	0,5398964	0,5283458	402,5287	3,442781	0	23	1326	664						Fix_sw.jpg	0	880	547	72	111	1214	563	433	0	Content		1254	553	26985116	3708123160
27002	09:37:32.591	00:00:27.001	1621	-1024	-768	-1	-1	-1	-1	4	1291,092	675,0561	0,5393986	0,5284519	401,4872	3,469589	0	23	1291	675						Fix_sw.jpg	0	880	547	72	111	1214	563	433	0	Content		1219	564	27001868	3708139912
27018	09:37:32.607	00:00:27.018	1622	-1024	-768	-1	-1	-1	-1	4	-1024	-768	-1	-1	-1	-1	4		0	0						Fix_sw.jpg	0	880	547	72	111				0	Content		-72	-111	27018492	3708156536
27035	09:37:32.624	00:00:27.035	1623	-1024	-768	-1	-1	-1	-1	4	-1024	-768	-1	-1	-1	-1	4		0	0						Fix_sw.jpg	0	880	547	72	111				0	Content		-72	-111	27035117	3708173161
27052	09:37:32.641	00:00:27.051	1624	-1024	-768	-1	-1	-1	-1	4	-1024	-768	-1	-1	-1	-1	4		0	0						Fix_sw.jpg	0	880	547	72	111				0	Content		-72	-111	27051741	3708189785
27068	09:37:32.657	00:00:27.068	1625	-1024	-768	-1	-1	-1	-1	4	-1024	-768	-1	-1	-1	-1	4		0	0						Fix_sw.jpg	0	880	547	72	111				0	Content		-72	-111	27068489	3708206533
27085	09:37:32.674	00:00:27.085	1626	-1024	-768	-1	-1	-1	-1	4	-1024	-768	-1	-1	-1	-1	4		0	0						Fix_sw.jpg	0	880	547	72	111				0	Content		-72	-111	27085114	3708223158
27102	09:37:32.691	00:00:27.101	1627	-1024	-768	-1	-1	-1	-1	4	-1024	-768	-1	-1	-1	-1	4		0	0						Fix_sw.jpg	0	880	547	72	111				0	Content		-72	-111	27101736	3708239780
27118	09:37:32.707	00:00:27.118	1628	-1024	-768	-1	-1	-1	-1	4	-1024	-768	-1	-1	-1	-1	4		0	0						Fix_sw.jpg	0	880	547	72	111				0	Content		-72	-111	27118360	3708256404
27135	09:37:32.724	00:00:27.135	1629	-1024	-768	-1	-1	-1	-1	4	-1024	-768	-1	-1	-1	-1	4		0	0						Fix_sw.jpg	0	880	547	72	111				0	Content		-72	-111	27135110	3708273154
27152	09:37:32.741	00:00:27.151	1630	-1024	-768	-1	-1	-1	-1	4	-1024	-768	-1	-1	-1	-1	4		0	0						Fix_sw.jpg	0	880	547	72	111				0	Content		-72	-111	27151734	3708289778
27168	09:37:32.757	00:00:27.168	1631	-1024	-768	-1	-1	-1	-1	4	-1024	-768	-1	-1	-1	-1	4		0	0						Fix_sw.jpg	0	880	547	72	111				0	Content		-72	-111	27168357	3708306401
27185	09:37:32.774	00:00:27.185	1632	-1024	-768	-1	-1	-1	-1	4	-1024	-768	-1	-1	-1	-1	4		0	0						Fix_sw.jpg	0	880	547	72	111				0	Content		-72	-111	27185039	3708323083
27202	09:37:32.791	00:00:27.201	1633	-1024	-768	-1	-1	-1	-1	4	-1024	-768	-1	-1	-1	-1	4		0	0						Fix_sw.jpg	0	880	547	72	111				0	Content		-72	-111	27201707	3708339751
27218	09:37:32.807	00:00:27.218	1634	-1024	-768	-1	-1	-1	-1	4	-1024	-768	-1	-1	-1	-1	4		0	0						Fix_sw.jpg	0	880	547	72	111				0	Content		-72	-111	27218351	3708356395
27235	09:37:32.824	00:00:27.234	1635	-1024	-768	-1	-1	-1	-1	4	-1024	-768	-1	-1	-1	-1	4		0	0						Fix_sw.jpg	0	880	547	72	111				0	Content		-72	-111	27234977	3708373021
27252	09:37:32.841	00:00:27.251	1636	-1024	-768	-1	-1	-1	-1	4	-1024	-768	-1	-1	-1	-1	4		0	0						Fix_sw.jpg	0	880	547	72	111				0	Content		-72	-111	27251724	3708389768
27268	09:37:32.857	00:00:27.268	1637	-1024	-768	-1	-1	-1	-1	4	-1024	-768	-1	-1	-1	-1	4		0	0						Fix_sw.jpg	0	880	547	72	111				0	Content		-72	-111	27268348	3708406392
27285	09:37:32.874	00:00:27.284	1638	-1024	-768	-1	-1	-1	-1	4	-1024	-768	-1	-1	-1	-1	4		0	0						Fix_sw.jpg	0	880	547	72	111				0	Content		-72	-111	27284971	3708423015
27302	09:37:32.891	00:00:27.301	1639	-1024	-768	-1	-1	-1	-1	4	-1024	-768	-1	-1	-1	-1	4		0	0						Fix_sw.jpg	0	880	547	72	111				0	Content		-72	-111	27301594	3708439638
27318	09:37:32.907	00:00:27.318	1640	-1024	-768	-1	-1	-1	-1	4	-1024	-768	-1	-1	-1	-1	4		0	0						Fix_sw.jpg	0	880	547	72	111				0	Content		-72	-111	27318344	3708456388
27335	09:37:32.924	00:00:27.335	1641	-1024	-768	-1	-1	-1	-1	4	-1024	-768	-1	-1	-1	-1	4		0	0						Fix_sw.jpg	0	880	547	72	111				0	Content		-72	-111	27335094	3708473138
27352	09:37:32.941	00:00:27.351	1642	-1024	-768	-1	-1	-1	-1	4	-1024	-768	-1	-1	-1	-1	4		0	0						Fix_sw.jpg	0	880	547	72	111				0	Content		-72	-111	27351595	3708489639
27368	09:37:32.957	00:00:27.368	1643	-1024	-768	-1	-1	-1	-1	4	-1024	-768	-1	-1	-1	-1	4		0	0						Fix_sw.jpg	0	880	547	72	111				0	Content		-72	-111	27368340	3708506384
27385	09:37:32.974	00:00:27.384	1644	-1024	-768	-1	-1	-1	-1	4	-1024	-768	-1	-1	-1	-1	4		0	0						Fix_sw.jpg	0	880	547	72	111				0	Content		-72	-111	27384962	3708523006
27402	09:37:32.991	00:00:27.402	1645	-1024	-768	-1	-1	-1	-1	4	-1024	-768	-1	-1	-1	-1	4		0	0						Fix_sw.jpg	0	880	547	72	111				0	Content		-72	-111	27402033	3708540077
27419	09:37:33.008	00:00:27.419	1646	-1024	-768	-1	-1	-1	-1	4	-1024	-768	-1	-1	-1	-1	4		0	0						Fix_sw.jpg	0	880	547	72	111				0	Content		-72	-111	27419407	3708557451
27437	09:37:33.026	00:00:27.436	1647	-1024	-768	-1	-1	-1	-1	4	-1024	-768	-1	-1	-1	-1	4		0	0						Fix_sw.jpg	0	880	547	72	111				0	Content		-72	-111	27436777	3708574821
27452	09:37:33.041	00:00:27.451	1648	-1024	-768	-1	-1	-1	-1	4	-1024	-768	-1	-1	-1	-1	4		0	0						Fix_sw.jpg	0	880	547	72	111				0	Content		-72	-111	27451580	3708589624
27468	09:37:33.057	00:00:27.468	1649	-1024	-768	-1	-1	-1	-1	4	-1024	-768	-1	-1	-1	-1	4		0	0						Fix_sw.jpg	0	880	547	72	111				0	Content		-72	-111	27468206	3708606250
27485	09:37:33.074	00:00:27.484	1650	-1024	-768	-1	-1	-1	-1	4	-1024	-768	-1	-1	-1	-1	4		0	0						Fix_sw.jpg	0	880	547	72	111				0	Content		-72	-111	27484950	3708622994
27502	09:37:33.091	00:00:27.501	1651	-1024	-768	-1	-1	-1	-1	4	-1024	-768	-1	-1	-1	-1	4		0	0						Fix_sw.jpg	0	880	547	72	111				0	Content		-72	-111	27501573	3708639617
27518	09:37:33.107	00:00:27.518	1652	-1024	-768	-1	-1	-1	-1	4	-1024	-768	-1	-1	-1	-1	4		0	0						Fix_sw.jpg	0	880	547	72	111				0	Content		-72	-111	27518195	3708656239
27535	09:37:33.124	00:00:27.534	1653	-1024	-768	-1	-1	-1	-1	4	-1024	-768	-1	-1	-1	-1	4		0	0						Fix_sw.jpg	0	880	547	72	111				0	Content		-72	-111	27534820	3708672864
27547	09:37:33.136																				ImageEnd	16	0	0	Fix_sw.jpg
27552	09:37:33.141	00:00:27.552	1654	-1024	-768	-1	-1	-1	-1	4	-1024	-768	-1	-1	-1	-1	4		0	0						No media	0	1024	768	0	0				0	Content		0	0	27552012	3708690056
27564	09:37:33.153																				ImageStart	8	0	0	StimuliFarbe_gelb_rot.png
27569	09:37:33.158	00:00:27.569	1655	-1024	-768	-1	-1	-1	-1	4	-1024	-768	-1	-1	-1	-1	4		0	0						StimuliFarbe_gelb_rot.png	0	880	547	72	111				0	Content		-72	-111	27569264	3708707308
27587	09:37:33.176	00:00:27.586	1656	-1024	-768	-1	-1	-1	-1	4	-1024	-768	-1	-1	-1	-1	4		0	0						StimuliFarbe_gelb_rot.png	0	880	547	72	111				0	Content		-72	-111	27586636	3708724680
27601	09:37:33.190	00:00:27.601	1657	-1024	-768	-1	-1	-1	-1	4	-1024	-768	-1	-1	-1	-1	4		0	0						StimuliFarbe_gelb_rot.png	0	880	547	72	111				0	Content		-72	-111	27601452	3708739496
27618	09:37:33.207	00:00:27.618	1658	-1024	-768	-1	-1	-1	-1	4	-1024	-768	-1	-1	-1	-1	4		0	0						StimuliFarbe_gelb_rot.png	0	880	547	72	111				0	Content		-72	-111	27618187	3708756231
27635	09:37:33.224	00:00:27.634	1659	-1024	-768	-1	-1	-1	-1	4	-1024	-768	-1	-1	-1	-1	4		0	0						StimuliFarbe_gelb_rot.png	0	880	547	72	111				0	Content		-72	-111	27634810	3708772854
27651	09:37:33.240	00:00:27.651	1660	-1024	-768	-1	-1	-1	-1	4	-1024	-768	-1	-1	-1	-1	4		0	0						StimuliFarbe_gelb_rot.png	0	880	547	72	111				0	Content		-72	-111	27651443	3708789487
27668	09:37:33.257	00:00:27.668	1661	-1024	-768	-1	-1	-1	-1	4	-1024	-768	-1	-1	-1	-1	4		0	0						StimuliFarbe_gelb_rot.png	0	880	547	72	111				0	Content		-72	-111	27668055	3708806099
27685	09:37:33.274	00:00:27.684	1662	-1024	-768	-1	-1	-1	-1	4	-1024	-768	-1	-1	-1	-1	4		0	0						StimuliFarbe_gelb_rot.png	0	880	547	72	111				0	Content		-72	-111	27684681	3708822725
27702	09:37:33.291	00:00:27.701	1663	-1024	-768	-1	-1	-1	-1	4	-1024	-768	-1	-1	-1	-1	4		0	0						StimuliFarbe_gelb_rot.png	0	880	547	72	111				0	Content		-72	-111	27701873	3708839917
27719	09:37:33.308	00:00:27.719	1664	-1024	-768	-1	-1	-1	-1	4	-1024	-768	-1	-1	-1	-1	4		0	0						StimuliFarbe_gelb_rot.png	0	880	547	72	111				0	Content		-72	-111	27719244	3708857288
27736	09:37:33.325	00:00:27.736	1665	-1024	-768	-1	-1	-1	-1	4	-1024	-768	-1	-1	-1	-1	4		0	0						StimuliFarbe_gelb_rot.png	0	880	547	72	111				0	Content		-72	-111	27736496	3708874540
27751	09:37:33.340	00:00:27.751	1666	-1024	-768	-1	-1	-1	-1	4	-1024	-768	-1	-1	-1	-1	4		0	0						StimuliFarbe_gelb_rot.png	0	880	547	72	111				0	Content		-72	-111	27751299	3708889343
27768	09:37:33.357	00:00:27.768	1667	-1024	-768	-1	-1	-1	-1	4	-1024	-768	-1	-1	-1	-1	4		0	0						StimuliFarbe_gelb_rot.png	0	880	547	72	111				0	Content		-72	-111	27768053	3708906097
27785	09:37:33.374	00:00:27.784	1668	-1024	-768	-1	-1	-1	-1	4	-1024	-768	-1	-1	-1	-1	4		0	0						StimuliFarbe_gelb_rot.png	0	880	547	72	111				0	Content		-72	-111	27784673	3708922717
27801	09:37:33.390	00:00:27.801	1669	-1024	-768	-1	-1	-1	-1	4	-1024	-768	-1	-1	-1	-1	4		0	0						StimuliFarbe_gelb_rot.png	0	880	547	72	111				0	Content		-72	-111	27801432	3708939476
27818	09:37:33.407	00:00:27.817	1670	-1024	-768	-1	-1	-1	-1	4	-1024	-768	-1	-1	-1	-1	4		0	0						StimuliFarbe_gelb_rot.png	0	880	547	72	111				0	Content		-72	-111	27817917	3708955961
27835	09:37:33.424	00:00:27.834	1671	-1024	-768	-1	-1	-1	-1	4	-1024	-768	-1	-1	-1	-1	4		0	0						StimuliFarbe_gelb_rot.png	0	880	547	72	111				0	Content		-72	-111	27834541	3708972585
27852	09:37:33.441	00:00:27.851	1672	-1024	-768	-1	-1	-1	-1	4	-1024	-768	-1	-1	-1	-1	4		0	0						StimuliFarbe_gelb_rot.png	0	880	547	72	111				0	Content		-72	-111	27851736	3708989780
27869	09:37:33.458	00:00:27.869	1673	-1024	-768	-1	-1	-1	-1	4	-1024	-768	-1	-1	-1	-1	4		0	0						StimuliFarbe_gelb_rot.png	0	880	547	72	111				0	Content		-72	-111	27869110	3709007154
27886	09:37:33.475	00:00:27.886	1674	-1024	-768	-1	-1	-1	-1	4	-1024	-768	-1	-1	-1	-1	4		0	0						StimuliFarbe_gelb_rot.png	0	880	547	72	111				0	Content		-72	-111	27886358	3709024402
27901	09:37:33.490	00:00:27.901	1675	-1024	-768	-1	-1	-1	-1	4	-1024	-768	-1	-1	-1	-1	4		0	0						StimuliFarbe_gelb_rot.png	0	880	547	72	111				0	Content		-72	-111	27901286	3709039330
27918	09:37:33.507	00:00:27.917	1676	-1024	-768	-1	-1	-1	-1	4	-1024	-768	-1	-1	-1	-1	4		0	0						StimuliFarbe_gelb_rot.png	0	880	547	72	111				0	Content		-72	-111	27917909	3709055953
27935	09:37:33.524	00:00:27.934	1677	-1024	-768	-1	-1	-1	-1	4	-1024	-768	-1	-1	-1	-1	4		0	0						StimuliFarbe_gelb_rot.png	0	880	547	72	111				0	Content		-72	-111	27934657	3709072701
27951	09:37:33.540	00:00:27.951	1678	-1024	-768	-1	-1	-1	-1	4	-1024	-768	-1	-1	-1	-1	4		0	0						StimuliFarbe_gelb_rot.png	0	880	547	72	111				0	Content		-72	-111	27951281	3709089325
27968	09:37:33.557	00:00:27.967	1679	-1024	-768	-1	-1	-1	-1	4	-1024	-768	-1	-1	-1	-1	4		0	0						StimuliFarbe_gelb_rot.png	0	880	547	72	111				0	Content		-72	-111	27967904	3709105948
27985	09:37:33.574	00:00:27.984	1680	-1024	-768	-1	-1	-1	-1	4	-1024	-768	-1	-1	-1	-1	4		0	0						StimuliFarbe_gelb_rot.png	0	880	547	72	111				0	Content		-72	-111	27984528	3709122572
28002	09:37:33.591	00:00:28.001	1681	-1024	-768	-1	-1	-1	-1	4	-1024	-768	-1	-1	-1	-1	4		0	0						StimuliFarbe_gelb_rot.png	0	880	547	72	111				0	Content		-72	-111	28001723	3709139767
28019	09:37:33.608	00:00:28.018	1682	-1024	-768	-1	-1	-1	-1	4	-1024	-768	-1	-1	-1	-1	4		0	0						StimuliFarbe_gelb_rot.png	0	880	547	72	111				0	Content		-72	-111	28018969	3709157013
28036	09:37:33.625	00:00:28.036	1683	-1024	-768	-1	-1	-1	-1	4	-1024	-768	-1	-1	-1	-1	4		0	0						StimuliFarbe_gelb_rot.png	0	880	547	72	111				0	Content		-72	-111	28036220	3709174264
28051	09:37:33.640	00:00:28.051	1684	-1024	-768	-1	-1	-1	-1	4	-1024	-768	-1	-1	-1	-1	4		0	0						StimuliFarbe_gelb_rot.png	0	880	547	72	111				0	Content		-72	-111	28051147	3709189191
28068	09:37:33.657	00:00:28.067	1685	-1024	-768	-1	-1	-1	-1	4	-1024	-768	-1	-1	-1	-1	4		0	0						StimuliFarbe_gelb_rot.png	0	880	547	72	111				0	Content		-72	-111	28067770	3709205814
28085	09:37:33.674	00:00:28.084	1686	-1024	-768	-1	-1	-1	-1	4	-1024	-768	-1	-1	-1	-1	4		0	0						StimuliFarbe_gelb_rot.png	0	880	547	72	111				0	Content		-72	-111	28084518	3709222562
28101	09:37:33.690	00:00:28.101	1687	-1024	-768	-1	-1	-1	-1	4	-1024	-768	-1	-1	-1	-1	4		0	0						StimuliFarbe_gelb_rot.png	0	880	547	72	111				0	Content		-72	-111	28101143	3709239187
28118	09:37:33.707	00:00:28.117	1688	-1024	-768	-1	-1	-1	-1	4	-1024	-768	-1	-1	-1	-1	4		0	0						StimuliFarbe_gelb_rot.png	0	880	547	72	111				0	Content		-72	-111	28117764	3709255808
28134	09:37:33.723	00:00:28.134	1689	-1024	-768	-1	-1	-1	-1	4	-1024	-768	-1	-1	-1	-1	4		0	0						StimuliFarbe_gelb_rot.png	0	880	547	72	111				0	Content		-72	-111	28134397	3709272441
28152	09:37:33.741	00:00:28.151	1690	-1024	-768	-1	-1	-1	-1	4	-1024	-768	-1	-1	-1	-1	4		0	0						StimuliFarbe_gelb_rot.png	0	880	547	72	111				0	Content		-72	-111	28151584	3709289628
28169	09:37:33.758	00:00:28.168	1691	-1024	-768	-1	-1	-1	-1	4	-1024	-768	-1	-1	-1	-1	4		0	0						StimuliFarbe_gelb_rot.png	0	880	547	72	111				0	Content		-72	-111	28168955	3709306999
28186	09:37:33.775	00:00:28.186	1692	-1024	-768	-1	-1	-1	-1	4	-1024	-768	-1	-1	-1	-1	4		0	0						StimuliFarbe_gelb_rot.png	0	880	547	72	111				0	Content		-72	-111	28186202	3709324246
28201	09:37:33.790	00:00:28.201	1693	-1024	-768	-1	-1	-1	-1	4	-1024	-768	-1	-1	-1	-1	4		0	0						StimuliFarbe_gelb_rot.png	0	880	547	72	111				0	Content		-72	-111	28201003	3709339047
28218	09:37:33.807	00:00:28.217	1694	-1024	-768	-1	-1	-1	-1	4	-1024	-768	-1	-1	-1	-1	4		0	0						StimuliFarbe_gelb_rot.png	0	880	547	72	111				0	Content		-72	-111	28217752	3709355796
28234	09:37:33.823	00:00:28.234	1695	-1024	-768	-1	-1	-1	-1	4	-1024	-768	-1	-1	-1	-1	4		0	0						StimuliFarbe_gelb_rot.png	0	880	547	72	111				0	Content		-72	-111	28234379	3709372423
28251	09:37:33.840	00:00:28.250	1696	-1024	-768	-1	-1	-1	-1	4	-1024	-768	-1	-1	-1	-1	4		0	0						StimuliFarbe_gelb_rot.png	0	880	547	72	111				0	Content		-72	-111	28250996	3709389040
28268	09:37:33.857	00:00:28.267	1697	-1024	-768	-1	-1	-1	-1	4	-1024	-768	-1	-1	-1	-1	4		0	0						StimuliFarbe_gelb_rot.png	0	880	547	72	111				0	Content		-72	-111	28267619	3709405663
28284	09:37:33.873	00:00:28.284	1698	-1024	-768	-1	-1	-1	-1	4	-1024	-768	-1	-1	-1	-1	4		0	0						StimuliFarbe_gelb_rot.png	0	880	547	72	111				0	Content		-72	-111	28284246	3709422290
28301	09:37:33.890	00:00:28.301	1699	-1024	-768	-1	-1	-1	-1	4	-1024	-768	-1	-1	-1	-1	4		0	0						StimuliFarbe_gelb_rot.png	0	880	547	72	111				0	Content		-72	-111	28301436	3709439480
28319	09:37:33.908	00:00:28.318	1700	-1024	-768	-1	-1	-1	-1	4	-1024	-768	-1	-1	-1	-1	4		0	0						StimuliFarbe_gelb_rot.png	0	880	547	72	111				0	Content		-72	-111	28318811	3709456855
28336	09:37:33.925	00:00:28.336	1701	-1024	-768	-1	-1	-1	-1	4	-1024	-768	-1	-1	-1	-1	4		0	0						StimuliFarbe_gelb_rot.png	0	880	547	72	111				0	Content		-72	-111	28336184	3709474228
28351	09:37:33.940	00:00:28.350	1702	-1024	-768	-1	-1	-1	-1	4	-1024	-768	-1	-1	-1	-1	4		0	0						StimuliFarbe_gelb_rot.png	0	880	547	72	111				0	Content		-72	-111	28350985	3709489029
28368	09:37:33.957	00:00:28.367	1703	-1024	-768	-1	-1	-1	-1	4	-1024	-768	-1	-1	-1	-1	4		0	0						StimuliFarbe_gelb_rot.png	0	880	547	72	111				0	Content		-72	-111	28367612	3709505656
28384	09:37:33.973	00:00:28.384	1704	-1024	-768	-1	-1	-1	-1	4	-1024	-768	-1	-1	-1	-1	4		0	0						StimuliFarbe_gelb_rot.png	0	880	547	72	111				0	Content		-72	-111	28384358	3709522402
28401	09:37:33.990	00:00:28.400	1705	-1024	-768	-1	-1	-1	-1	4	-1024	-768	-1	-1	-1	-1	4		0	0						StimuliFarbe_gelb_rot.png	0	880	547	72	111				0	Content		-72	-111	28400981	3709539025
28418	09:37:34.007	00:00:28.417	1706	-1024	-768	-1	-1	-1	-1	4	-1024	-768	-1	-1	-1	-1	4		0	0						StimuliFarbe_gelb_rot.png	0	880	547	72	111				0	Content		-72	-111	28417605	3709555649
28434	09:37:34.023	00:00:28.434	1707	-1024	-768	-1	-1	-1	-1	4	-1024	-768	-1	-1	-1	-1	4		0	0						StimuliFarbe_gelb_rot.png	0	880	547	72	111				0	Content		-72	-111	28434231	3709572275
28451	09:37:34.040	00:00:28.451	1708	-1024	-768	-1	-1	-1	-1	4	-1024	-768	-1	-1	-1	-1	4		0	0						StimuliFarbe_gelb_rot.png	0	880	547	72	111				0	Content		-72	-111	28451309	3709589353
28469	09:37:34.058	00:00:28.468	1709	-1024	-768	-1	-1	-1	-1	4	-1024	-768	-1	-1	-1	-1	4		0	0						StimuliFarbe_gelb_rot.png	0	880	547	72	111				0	Content		-72	-111	28468671	3709606715
28486	09:37:34.075	00:00:28.486	1710	-1024	-768	-1	-1	-1	-1	4	-1024	-768	-1	-1	-1	-1	4		0	0						StimuliFarbe_gelb_rot.png	0	880	547	72	111				0	Content		-72	-111	28486044	3709624088
28501	09:37:34.090	00:00:28.500	1711	-1024	-768	-1	-1	-1	-1	4	-1024	-768	-1	-1	-1	-1	4		0	0						StimuliFarbe_gelb_rot.png	0	880	547	72	111				0	Content		-72	-111	28500846	3709638890
28517	09:37:34.106	00:00:28.517	1712	-1024	-768	-1	-1	-1	-1	4	-1024	-768	-1	-1	-1	-1	4		0	0						StimuliFarbe_gelb_rot.png	0	880	547	72	111				0	Content		-72	-111	28517472	3709655516
28534	09:37:34.123	00:00:28.534	1713	-1024	-768	-1	-1	-1	-1	4	-1024	-768	-1	-1	-1	-1	4		0	0						StimuliFarbe_gelb_rot.png	0	880	547	72	111				0	Content		-72	-111	28534219	3709672263
28551	09:37:34.140	00:00:28.550	1714	-1024	-768	-1	-1	-1	-1	4	-1024	-768	-1	-1	-1	-1	4		0	0						StimuliFarbe_gelb_rot.png	0	880	547	72	111				0	Content		-72	-111	28550840	3709688884
28567	09:37:34.156	00:00:28.567	1715	-1024	-768	-1	-1	-1	-1	4	-1024	-768	-1	-1	-1	-1	4		0	0						StimuliFarbe_gelb_rot.png	0	880	547	72	111				0	Content		-72	-111	28567464	3709705508
28584	09:37:34.173	00:00:28.584	1716	-1024	-768	-1	-1	-1	-1	4	-1024	-768	-1	-1	-1	-1	4		0	0						StimuliFarbe_gelb_rot.png	0	880	547	72	111				0	Content		-72	-111	28584088	3709722132
28601	09:37:34.190	00:00:28.601	1717	-1024	-768	-1	-1	-1	-1	4	-1024	-768	-1	-1	-1	-1	4		0	0						StimuliFarbe_gelb_rot.png	0	880	547	72	111				0	Content		-72	-111	28601295	3709739339
28619	09:37:34.208	00:00:28.618	1718	-1024	-768	-1	-1	-1	-1	4	-1024	-768	-1	-1	-1	-1	4		0	0						StimuliFarbe_gelb_rot.png	0	880	547	72	111				0	Content		-72	-111	28618653	3709756697
28636	09:37:34.225	00:00:28.635	1719	-1024	-768	-1	-1	-1	-1	4	-1024	-768	-1	-1	-1	-1	4		0	0						StimuliFarbe_gelb_rot.png	0	880	547	72	111				0	Content		-72	-111	28635901	3709773945
28651	09:37:34.240	00:00:28.650	1720	-1024	-768	-1	-1	-1	-1	4	-1024	-768	-1	-1	-1	-1	4		0	0						StimuliFarbe_gelb_rot.png	0	880	547	72	111				0	Content		-72	-111	28650704	3709788748
28667	09:37:34.256	00:00:28.667	1721	-1024	-768	-1	-1	-1	-1	4	-1024	-768	-1	-1	-1	-1	4		0	0						StimuliFarbe_gelb_rot.png	0	880	547	72	111				0	Content		-72	-111	28667453	3709805497
28684	09:37:34.273	00:00:28.684	1722	-1024	-768	-1	-1	-1	-1	4	-1024	-768	-1	-1	-1	-1	4		0	0						StimuliFarbe_gelb_rot.png	0	880	547	72	111				0	Content		-72	-111	28684077	3709822121
28701	09:37:34.290	00:00:28.700	1723	-1024	-768	-1	-1	-1	-1	4	-1024	-768	-1	-1	-1	-1	4		0	0						StimuliFarbe_gelb_rot.png	0	880	547	72	111				0	Content		-72	-111	28700702	3709838746
28717	09:37:34.306	00:00:28.717	1724	-1024	-768	-1	-1	-1	-1	4	-1024	-768	-1	-1	-1	-1	4		0	0						StimuliFarbe_gelb_rot.png	0	880	547	72	111				0	Content		-72	-111	28717323	3709855367
28734	09:37:34.323	00:00:28.733	1725	-1024	-768	-1	-1	-1	-1	4	-1024	-768	-1	-1	-1	-1	4		0	0						StimuliFarbe_gelb_rot.png	0	880	547	72	111				0	Content		-72	-111	28733947	3709871991
28751	09:37:34.340	00:00:28.751	1726	-1024	-768	-1	-1	-1	-1	4	-1024	-768	-1	-1	-1	-1	4		0	0						StimuliFarbe_gelb_rot.png	0	880	547	72	111				0	Content		-72	-111	28751142	3709889186
28769	09:37:34.358	00:00:28.768	1727	-1024	-768	-1	-1	-1	-1	4	-1024	-768	-1	-1	-1	-1	4		0	0						StimuliFarbe_gelb_rot.png	0	880	547	72	111				0	Content		-72	-111	28768516	3709906560
28786	09:37:34.375	00:00:28.785	1728	-1024	-768	-1	-1	-1	-1	4	-1024	-768	-1	-1	-1	-1	4		0	0						StimuliFarbe_gelb_rot.png	0	880	547	72	111				0	Content		-72	-111	28785778	3709923822
28801	09:37:34.390	00:00:28.800	1729	-1024	-768	-1	-1	-1	-1	4	-1024	-768	-1	-1	-1	-1	4		0	0						StimuliFarbe_gelb_rot.png	0	880	547	72	111				0	Content		-72	-111	28800695	3709938739
28817	09:37:34.406	00:00:28.817	1730	-1024	-768	-1	-1	-1	-1	4	-1024	-768	-1	-1	-1	-1	4		0	0						StimuliFarbe_gelb_rot.png	0	880	547	72	111				0	Content		-72	-111	28817318	3709955362
28834	09:37:34.423	00:00:28.834	1731	-1024	-768	-1	-1	-1	-1	4	-1024	-768	-1	-1	-1	-1	4		0	0						StimuliFarbe_gelb_rot.png	0	880	547	72	111				0	Content		-72	-111	28834066	3709972110
28851	09:37:34.440	00:00:28.850	1732	-1024	-768	-1	-1	-1	-1	4	-1024	-768	-1	-1	-1	-1	4		0	0						StimuliFarbe_gelb_rot.png	0	880	547	72	111				0	Content		-72	-111	28850568	3709988612
28867	09:37:34.456	00:00:28.867	1733	-1024	-768	-1	-1	-1	-1	4	-1024	-768	-1	-1	-1	-1	4		0	0						StimuliFarbe_gelb_rot.png	0	880	547	72	111				0	Content		-72	-111	28867315	3710005359
28884	09:37:34.473	00:00:28.883	1734	-1024	-768	-1	-1	-1	-1	4	-1024	-768	-1	-1	-1	-1	4		0	0						StimuliFarbe_gelb_rot.png	0	880	547	72	111				0	Content		-72	-111	28883939	3710021983
28901	09:37:34.490	00:00:28.901	1735	-1024	-768	-1	-1	-1	-1	4	-1024	-768	-1	-1	-1	-1	4		0	0						StimuliFarbe_gelb_rot.png	0	880	547	72	111				0	Content		-72	-111	28901008	3710039052
28918	09:37:34.507	00:00:28.918	1736	-1024	-768	-1	-1	-1	-1	4	-1024	-768	-1	-1	-1	-1	4		0	0						StimuliFarbe_gelb_rot.png	0	880	547	72	111				0	Content		-72	-111	28918383	3710056427
28936	09:37:34.525	00:00:28.935	1737	-1024	-768	-1	-1	-1	-1	4	-1024	-768	-1	-1	-1	-1	4		0	0						StimuliFarbe_gelb_rot.png	0	880	547	72	111				0	Content		-72	-111	28935755	3710073799
28951	09:37:34.540	00:00:28.950	1738	-1024	-768	-1	-1	-1	-1	4	-1024	-768	-1	-1	-1	-1	4		0	0						StimuliFarbe_gelb_rot.png	0	880	547	72	111				0	Content		-72	-111	28950562	3710088606
28967	09:37:34.556	00:00:28.967	1739	-1024	-768	-1	-1	-1	-1	4	-1024	-768	-1	-1	-1	-1	4		0	0						StimuliFarbe_gelb_rot.png	0	880	547	72	111				0	Content		-72	-111	28967186	3710105230
28984	09:37:34.573	00:00:28.983	1740	-1024	-768	-1	-1	-1	-1	4	-1024	-768	-1	-1	-1	-1	4		0	0						StimuliFarbe_gelb_rot.png	0	880	547	72	111				0	Content		-72	-111	28983933	3710121977
29001	09:37:34.590	00:00:29.000	1741	-1024	-768	-1	-1	-1	-1	4	-1024	-768	-1	-1	-1	-1	4		0	0						StimuliFarbe_gelb_rot.png	0	880	547	72	111				0	Content		-72	-111	29000557	3710138601
29017	09:37:34.606	00:00:29.017	1742	-1024	-768	-1	-1	-1	-1	4	-1024	-768	-1	-1	-1	-1	4		0	0						StimuliFarbe_gelb_rot.png	0	880	547	72	111				0	Content		-72	-111	29017181	3710155225
29034	09:37:34.623	00:00:29.033	1743	-1024	-768	-1	-1	-1	-1	4	-1024	-768	-1	-1	-1	-1	4		0	0						StimuliFarbe_gelb_rot.png	0	880	547	72	111				0	Content		-72	-111	29033722	3710171766
29051	09:37:34.640	00:00:29.051	1744	-1024	-768	-1	-1	-1	-1	4	-1024	-768	-1	-1	-1	-1	4		0	0						StimuliFarbe_gelb_rot.png	0	880	547	72	111				0	Content		-72	-111	29051050	3710189094
29068	09:37:34.657	00:00:29.067	1745	-1024	-768	-1	-1	-1	-1	4	-1024	-768	-1	-1	-1	-1	4		0	0						StimuliFarbe_gelb_rot.png	0	880	547	72	111				0	Content		-72	-111	29067718	3710205762
29085	09:37:34.674	00:00:29.084	1746	-1024	-768	-1	-1	-1	-1	4	-1024	-768	-1	-1	-1	-1	4		0	0						StimuliFarbe_gelb_rot.png	0	880	547	72	111				0	Content		-72	-111	29084802	3710222846
29101	09:37:34.690	00:00:29.101	1747	-1024	-768	-1	-1	-1	-1	4	-1024	-768	-1	-1	-1	-1	4		0	0						StimuliFarbe_gelb_rot.png	0	880	547	72	111				0	Content		-72	-111	29101470	3710239514
29118	09:37:34.707	00:00:29.118	1748	-1024	-768	-1	-1	-1	-1	4	-1024	-768	-1	-1	-1	-1	4		0	0						StimuliFarbe_gelb_rot.png	0	880	547	72	111				0	Content		-72	-111	29118138	3710256182
29136	09:37:34.725	00:00:29.135	1749	-1024	-768	-1	-1	-1	-1	4	-1024	-768	-1	-1	-1	-1	4		0	0						StimuliFarbe_gelb_rot.png	0	880	547	72	111				0	Content		-72	-111	29135595	3710273639
29150	09:37:34.739	00:00:29.150	1750	-1024	-768	-1	-1	-1	-1	4	-1024	-768	-1	-1	-1	-1	4		0	0						StimuliFarbe_gelb_rot.png	0	880	547	72	111				0	Content		-72	-111	29150345	3710288389
29167	09:37:34.756	00:00:29.167	1751	-1024	-768	-1	-1	-1	-1	4	-1024	-768	-1	-1	-1	-1	4		0	0						StimuliFarbe_gelb_rot.png	0	880	547	72	111				0	Content		-72	-111	29167011	3710305055
29184	09:37:34.773	00:00:29.183	1752	-1024	-768	-1	-1	-1	-1	4	-1024	-768	-1	-1	-1	-1	4		0	0						StimuliFarbe_gelb_rot.png	0	880	547	72	111				0	Content		-72	-111	29183678	3710321722
29200	09:37:34.789	00:00:29.200	1753	-1024	-768	-1	-1	-1	-1	4	-1024	-768	-1	-1	-1	-1	4		0	0						StimuliFarbe_gelb_rot.png	0	880	547	72	111				0	Content		-72	-111	29200346	3710338390
29217	09:37:34.806	00:00:29.216	1754	-1024	-768	-1	-1	-1	-1	4	-1024	-768	-1	-1	-1	-1	4		0	0						StimuliFarbe_gelb_rot.png	0	880	547	72	111				0	Content		-72	-111	29216963	3710355007
29234	09:37:34.823	00:00:29.233	1755	-1024	-768	-1	-1	-1	-1	4	-1024	-768	-1	-1	-1	-1	4		0	0						StimuliFarbe_gelb_rot.png	0	880	547	72	111				0	Content		-72	-111	29233765	3710371809
29250	09:37:34.839	00:00:29.250	1756	-1024	-768	-1	-1	-1	-1	4	-1024	-768	-1	-1	-1	-1	4		0	0						StimuliFarbe_gelb_rot.png	0	880	547	72	111				0	Content		-72	-111	29250360	3710388404
29267	09:37:34.856	00:00:29.267	1757	-1024	-768	-1	-1	-1	-1	4	-1024	-768	-1	-1	-1	-1	4		0	0						StimuliFarbe_gelb_rot.png	0	880	547	72	111				0	Content		-72	-111	29267028	3710405072
29284	09:37:34.873	00:00:29.283	1758	-1024	-768	-1	-1	-1	-1	4	-1024	-768	-1	-1	-1	-1	4		0	0						StimuliFarbe_gelb_rot.png	0	880	547	72	111				0	Content		-72	-111	29283929	3710421973
29301	09:37:34.890	00:00:29.300	1759	-1024	-768	-1	-1	-1	-1	4	-1024	-768	-1	-1	-1	-1	4		0	0						StimuliFarbe_gelb_rot.png	0	880	547	72	111				0	Content		-72	-111	29300596	3710438640
29318	09:37:34.907	00:00:29.317	1760	-1024	-768	-1	-1	-1	-1	4	-1024	-768	-1	-1	-1	-1	4		0	0						StimuliFarbe_gelb_rot.png	0	880	547	72	111				0	Content		-72	-111	29317548	3710455592
29334	09:37:34.923	00:00:29.334	1761	-1024	-768	-1	-1	-1	-1	4	-1024	-768	-1	-1	-1	-1	4		0	0						StimuliFarbe_gelb_rot.png	0	880	547	72	111				0	Content		-72	-111	29334216	3710472260
29351	09:37:34.940	00:00:29.350	1762	-1024	-768	-1	-1	-1	-1	4	-1024	-768	-1	-1	-1	-1	4		0	0						StimuliFarbe_gelb_rot.png	0	880	547	72	111				0	Content		-72	-111	29350883	3710488927
29368	09:37:34.957	00:00:29.368	1763	-1024	-768	-1	-1	-1	-1	4	-1024	-768	-1	-1	-1	-1	4		0	0						StimuliFarbe_gelb_rot.png	0	880	547	72	111				0	Content		-72	-111	29368200	3710506244
29385	09:37:34.974	00:00:29.385	1764	-1024	-768	-1	-1	-1	-1	4	-1024	-768	-1	-1	-1	-1	4		0	0						StimuliFarbe_gelb_rot.png	0	880	547	72	111				0	Content		-72	-111	29385462	3710523506
29402	09:37:34.991	00:00:29.401	1765	-1024	-768	-1	-1	-1	-1	4	-1024	-768	-1	-1	-1	-1	4		0	0						StimuliFarbe_gelb_rot.png	0	880	547	72	111				0	Content		-72	-111	29401503	3710539547
29418	09:37:35.007	00:00:29.418	1766	-1024	-768	-1	-1	-1	-1	4	-1024	-768	-1	-1	-1	-1	4		0	0						StimuliFarbe_gelb_rot.png	0	880	547	72	111				0	Content		-72	-111	29418171	3710556215
29435	09:37:35.024	00:00:29.434	1767	-1024	-768	-1	-1	-1	-1	4	-1024	-768	-1	-1	-1	-1	4		0	0						StimuliFarbe_gelb_rot.png	0	880	547	72	111				0	Content		-72	-111	29434839	3710572883
29450	09:37:35.039	00:00:29.450	1768	-1024	-768	-1	-1	-1	-1	4	-1024	-768	-1	-1	-1	-1	4		0	0						StimuliFarbe_gelb_rot.png	0	880	547	72	111				0	Content		-72	-111	29450194	3710588238
29467	09:37:35.056	00:00:29.466	1769	-1024	-768	-1	-1	-1	-1	4	-1024	-768	-1	-1	-1	-1	4		0	0						StimuliFarbe_gelb_rot.png	0	880	547	72	111				0	Content		-72	-111	29466820	3710604864
29484	09:37:35.073	00:00:29.483	1770	-1024	-768	-1	-1	-1	-1	4	-1024	-768	-1	-1	-1	-1	4		0	0						StimuliFarbe_gelb_rot.png	0	880	547	72	111				0	Content		-72	-111	29483508	3710621552
29500	09:37:35.089	00:00:29.500	1771	-1024	-768	-1	-1	-1	-1	4	-1024	-768	-1	-1	-1	-1	4		0	0						StimuliFarbe_gelb_rot.png	0	880	547	72	111				0	Content		-72	-111	29500175	3710638219
29517	09:37:35.106	00:00:29.516	1772	-1024	-768	-1	-1	-1	-1	4	-1024	-768	-1	-1	-1	-1	4		0	0						StimuliFarbe_gelb_rot.png	0	880	547	72	111				0	Content		-72	-111	29516809	3710654853
29533	09:37:35.122	00:00:29.533	1773	-1024	-768	-1	-1	-1	-1	4	-1024	-768	-1	-1	-1	-1	4		0	0						StimuliFarbe_gelb_rot.png	0	880	547	72	111				0	Content		-72	-111	29533477	3710671521
29550	09:37:35.139	00:00:29.550	1774	-1024	-768	-1	-1	-1	-1	4	-1024	-768	-1	-1	-1	-1	4		0	0						StimuliFarbe_gelb_rot.png	0	880	547	72	111				0	Content		-72	-111	29550340	3710688384
29567	09:37:35.156	00:00:29.567	1775	-1024	-768	-1	-1	-1	-1	4	-1024	-768	-1	-1	-1	-1	4		0	0						StimuliFarbe_gelb_rot.png	0	880	547	72	111				0	Content		-72	-111	29567008	3710705052
29584	09:37:35.173	00:00:29.583	1776	-1024	-768	-1	-1	-1	-1	4	-1024	-768	-1	-1	-1	-1	4		0	0						StimuliFarbe_gelb_rot.png	0	880	547	72	111				0	Content		-72	-111	29583676	3710721720
29601	09:37:35.190	00:00:29.600	1777	-1024	-768	-1	-1	-1	-1	4	-1024	-768	-1	-1	-1	-1	4		0	0						StimuliFarbe_gelb_rot.png	0	880	547	72	111				0	Content		-72	-111	29600808	3710738852
29617	09:37:35.206	00:00:29.617	1778	-1024	-768	-1	-1	-1	-1	4	-1024	-768	-1	-1	-1	-1	4		0	0						StimuliFarbe_gelb_rot.png	0	880	547	72	111				0	Content		-72	-111	29617475	3710755519
29635	09:37:35.224	00:00:29.634	1779	-1024	-768	-1	-1	-1	-1	4	-1024	-768	-1	-1	-1	-1	4		0	0						StimuliFarbe_gelb_rot.png	0	880	547	72	111				0	Content		-72	-111	29634505	3710772549
29651	09:37:35.240	00:00:29.651	1780	-1024	-768	-1	-1	-1	-1	4	-1024	-768	-1	-1	-1	-1	4		0	0						StimuliFarbe_gelb_rot.png	0	880	547	72	111				0	Content		-72	-111	29651173	3710789217
29668	09:37:35.257	00:00:29.667	1781	-1024	-768	-1	-1	-1	-1	4	-1024	-768	-1	-1	-1	-1	4		0	0						StimuliFarbe_gelb_rot.png	0	880	547	72	111				0	Content		-72	-111	29667840	3710805884
29685	09:37:35.274	00:00:29.685	1782	-1024	-768	-1	-1	-1	-1	4	-1024	-768	-1	-1	-1	-1	4		0	0						StimuliFarbe_gelb_rot.png	0	880	547	72	111				0	Content		-72	-111	29685186	3710823230
29700	09:37:35.289	00:00:29.700	1783	-1024	-768	-1	-1	-1	-1	4	-1024	-768	-1	-1	-1	-1	4		0	0						StimuliFarbe_gelb_rot.png	0	880	547	72	111				0	Content		-72	-111	29700059	3710838103
29717	09:37:35.306	00:00:29.716	1784	-1024	-768	-1	-1	-1	-1	4	-1024	-768	-1	-1	-1	-1	4		0	0						StimuliFarbe_gelb_rot.png	0	880	547	72	111				0	Content		-72	-111	29716681	3710854725
29733	09:37:35.322	00:00:29.733	1785	-1024	-768	-1	-1	-1	-1	4	-1024	-768	-1	-1	-1	-1	4		0	0						StimuliFarbe_gelb_rot.png	0	880	547	72	111				0	Content		-72	-111	29733364	3710871408
29750	09:37:35.339	00:00:29.750	1786	-1024	-768	-1	-1	-1	-1	4	-1024	-768	-1	-1	-1	-1	4		0	0						StimuliFarbe_gelb_rot.png	0	880	547	72	111				0	Content		-72	-111	29750032	3710888076
29767	09:37:35.356	00:00:29.766	1787	-1024	-768	-1	-1	-1	-1	4	-1024	-768	-1	-1	-1	-1	4		0	0						StimuliFarbe_gelb_rot.png	0	880	547	72	111				0	Content		-72	-111	29766699	3710904743
29783	09:37:35.372	00:00:29.783	1788	-1024	-768	-1	-1	-1	-1	4	-1024	-768	-1	-1	-1	-1	4		0	0						StimuliFarbe_gelb_rot.png	0	880	547	72	111				0	Content		-72	-111	29783313	3710921357
29800	09:37:35.389	00:00:29.799	1789	-1024	-768	-1	-1	-1	-1	4	-1024	-768	-1	-1	-1	-1	4		0	0						StimuliFarbe_gelb_rot.png	0	880	547	72	111				0	Content		-72	-111	29799981	3710938025
29817	09:37:35.406	00:00:29.816	1790	-1024	-768	-1	-1	-1	-1	4	-1024	-768	-1	-1	-1	-1	4		0	0						StimuliFarbe_gelb_rot.png	0	880	547	72	111				0	Content		-72	-111	29816630	3710954674
29833	09:37:35.422	00:00:29.833	1791	-1024	-768	-1	-1	-1	-1	4	-1024	-768	-1	-1	-1	-1	4		0	0						StimuliFarbe_gelb_rot.png	0	880	547	72	111				0	Content		-72	-111	29833298	3710971342
29850	09:37:35.439	00:00:29.849	1792	-1024	-768	-1	-1	-1	-1	4	-1024	-768	-1	-1	-1	-1	4		0	0						StimuliFarbe_gelb_rot.png	0	880	547	72	111				0	Content		-72	-111	29849966	3710988010
29867	09:37:35.456	00:00:29.866	1793	-1024	-768	-1	-1	-1	-1	4	-1024	-768	-1	-1	-1	-1	4		0	0						StimuliFarbe_gelb_rot.png	0	880	547	72	111				0	Content		-72	-111	29866883	3711004927
29884	09:37:35.473	00:00:29.883	1794	-1024	-768	-1	-1	-1	-1	4	-1024	-768	-1	-1	-1	-1	4		0	0						StimuliFarbe_gelb_rot.png	0	880	547	72	111				0	Content		-72	-111	29883550	3711021594
29901	09:37:35.490	00:00:29.900	1795	-1024	-768	-1	-1	-1	-1	4	-1024	-768	-1	-1	-1	-1	4		0	0						StimuliFarbe_gelb_rot.png	0	880	547	72	111				0	Content		-72	-111	29900508	3711038552
29917	09:37:35.506	00:00:29.917	1796	-1024	-768	-1	-1	-1	-1	4	-1024	-768	-1	-1	-1	-1	4		0	0						StimuliFarbe_gelb_rot.png	0	880	547	72	111				0	Content		-72	-111	29917176	3711055220
29934	09:37:35.523	00:00:29.933	1797	-1024	-768	-1	-1	-1	-1	4	-1024	-768	-1	-1	-1	-1	4		0	0						StimuliFarbe_gelb_rot.png	0	880	547	72	111				0	Content		-72	-111	29933843	3711071887
29951	09:37:35.540	00:00:29.951	1798	-1024	-768	-1	-1	-1	-1	4	-1024	-768	-1	-1	-1	-1	4		0	0						StimuliFarbe_gelb_rot.png	0	880	547	72	111				0	Content		-72	-111	29951046	3711089090
29968	09:37:35.557	00:00:29.968	1799	-1024	-768	-1	-1	-1	-1	4	-1024	-768	-1	-1	-1	-1	4		0	0						StimuliFarbe_gelb_rot.png	0	880	547	72	111				0	Content		-72	-111	29968418	3711106462
29983	09:37:35.572	00:00:29.983	1800	-1024	-768	-1	-1	-1	-1	4	-1024	-768	-1	-1	-1	-1	4		0	0						StimuliFarbe_gelb_rot.png	0	880	547	72	111				0	Content		-72	-111	29983167	3711121211
30000	09:37:35.589	00:00:29.999	1801	-1024	-768	-1	-1	-1	-1	4	-1024	-768	-1	-1	-1	-1	4		0	0						StimuliFarbe_gelb_rot.png	0	880	547	72	111				0	Content		-72	-111	29999854	3711137898
30017	09:37:35.606	00:00:30.016	1802	-1024	-768	-1	-1	-1	-1	4	-1024	-768	-1	-1	-1	-1	4		0	0						StimuliFarbe_gelb_rot.png	0	880	547	72	111				0	Content		-72	-111	30016522	3711154566
30033	09:37:35.622	00:00:30.033	1803	-1024	-768	-1	-1	-1	-1	4	-1024	-768	-1	-1	-1	-1	4		0	0						StimuliFarbe_gelb_rot.png	0	880	547	72	111				0	Content		-72	-111	30033184	3711171228
30050	09:37:35.639	00:00:30.049	1804	-1024	-768	-1	-1	-1	-1	4	-1024	-768	-1	-1	-1	-1	4		0	0						StimuliFarbe_gelb_rot.png	0	880	547	72	111				0	Content		-72	-111	30049852	3711187896
30066	09:37:35.655	00:00:30.066	1805	-1024	-768	-1	-1	-1	-1	4	-1024	-768	-1	-1	-1	-1	4		0	0						StimuliFarbe_gelb_rot.png	0	880	547	72	111				0	Content		-72	-111	30066471	3711204515
30083	09:37:35.672	00:00:30.083	1806	-1024	-768	-1	-1	-1	-1	4	-1024	-768	-1	-1	-1	-1	4		0	0						StimuliFarbe_gelb_rot.png	0	880	547	72	111				0	Content		-72	-111	30083039	3711221083
30100	09:37:35.689	00:00:30.099	1807	-1024	-768	-1	-1	-1	-1	4	-1024	-768	-1	-1	-1	-1	4		0	0						StimuliFarbe_gelb_rot.png	0	880	547	72	111				0	Content		-72	-111	30099870	3711237914
30117	09:37:35.706	00:00:30.116	1808	-1024	-768	-1	-1	-1	-1	4	-1024	-768	-1	-1	-1	-1	4		0	0						StimuliFarbe_gelb_rot.png	0	880	547	72	111				0	Content		-72	-111	30116953	3711254997
30134	09:37:35.723	00:00:30.133	1809	-1024	-768	-1	-1	-1	-1	4	-1024	-768	-1	-1	-1	-1	4		0	0						StimuliFarbe_gelb_rot.png	0	880	547	72	111				0	Content		-72	-111	30133621	3711271665
30150	09:37:35.739	00:00:30.150	1810	-1024	-768	-1	-1	-1	-1	4	-1024	-768	-1	-1	-1	-1	4		0	0						StimuliFarbe_gelb_rot.png	0	880	547	72	111				0	Content		-72	-111	30150289	3711288333
30167	09:37:35.756	00:00:30.167	1811	-1024	-768	-1	-1	-1	-1	4	-1024	-768	-1	-1	-1	-1	4		0	0						StimuliFarbe_gelb_rot.png	0	880	547	72	111				0	Content		-72	-111	30167440	3711305484
30184	09:37:35.773	00:00:30.184	1812	-1024	-768	-1	-1	-1	-1	4	-1024	-768	-1	-1	-1	-1	4		0	0						StimuliFarbe_gelb_rot.png	0	880	547	72	111				0	Content		-72	-111	30184108	3711322152
30201	09:37:35.790	00:00:30.200	1813	-1024	-768	-1	-1	-1	-1	4	-1024	-768	-1	-1	-1	-1	4		0	0						StimuliFarbe_gelb_rot.png	0	880	547	72	111				0	Content		-72	-111	30200776	3711338820
30218	09:37:35.807	00:00:30.218	1814	-1024	-768	-1	-1	-1	-1	4	-1024	-768	-1	-1	-1	-1	4		0	0						StimuliFarbe_gelb_rot.png	0	880	547	72	111				0	Content		-72	-111	30218367	3711356411
30233	09:37:35.822	00:00:30.233	1815	-1024	-768	-1	-1	-1	-1	4	-1024	-768	-1	-1	-1	-1	4		0	0						StimuliFarbe_gelb_rot.png	0	880	547	72	111				0	Content		-72	-111	30233113	3711371157
30250	09:37:35.839	00:00:30.249	1816	-1024	-768	-1	-1	-1	-1	4	-1024	-768	-1	-1	-1	-1	4		0	0						StimuliFarbe_gelb_rot.png	0	880	547	72	111				0	Content		-72	-111	30249735	3711387779
30266	09:37:35.855	00:00:30.266	1817	-1024	-768	-1	-1	-1	-1	4	-1024	-768	-1	-1	-1	-1	4		0	0						StimuliFarbe_gelb_rot.png	0	880	547	72	111				0	Content		-72	-111	30266416	3711404460
30283	09:37:35.872	00:00:30.283	1818	-1024	-768	-1	-1	-1	-1	4	-1024	-768	-1	-1	-1	-1	4		0	0						StimuliFarbe_gelb_rot.png	0	880	547	72	111				0	Content		-72	-111	30283084	3711421128
30300	09:37:35.889	00:00:30.299	1819	-1024	-768	-1	-1	-1	-1	4	-1024	-768	-1	-1	-1	-1	4		0	0						StimuliFarbe_gelb_rot.png	0	880	547	72	111				0	Content		-72	-111	30299751	3711437795
30316	09:37:35.905	00:00:30.316	1820	-1024	-768	-1	-1	-1	-1	4	-1024	-768	-1	-1	-1	-1	4		0	0						StimuliFarbe_gelb_rot.png	0	880	547	72	111				0	Content		-72	-111	30316410	3711454454
30333	09:37:35.922	00:00:30.332	1821	-1024	-768	-1	-1	-1	-1	4	-1024	-768	-1	-1	-1	-1	4		0	0						StimuliFarbe_gelb_rot.png	0	880	547	72	111				0	Content		-72	-111	30332980	3711471024
30350	09:37:35.939	00:00:30.349	1822	-1024	-768	-1	-1	-1	-1	4	-1024	-768	-1	-1	-1	-1	4		0	0						StimuliFarbe_gelb_rot.png	0	880	547	72	111				0	Content		-72	-111	30349855	3711487899
30367	09:37:35.956	00:00:30.366	1823	-1024	-768	-1	-1	-1	-1	4	-1024	-768	-1	-1	-1	-1	4		0	0						StimuliFarbe_gelb_rot.png	0	880	547	72	111				0	Content		-72	-111	30366523	3711504567
30383	09:37:35.972	00:00:30.383	1824	-1024	-768	-1	-1	-1	-1	4	-1024	-768	-1	-1	-1	-1	4		0	0						StimuliFarbe_gelb_rot.png	0	880	547	72	111				0	Content		-72	-111	30383190	3711521234
30400	09:37:35.989	00:00:30.400	1825	-1024	-768	-1	-1	-1	-1	4	-1024	-768	-1	-1	-1	-1	4		0	0						StimuliFarbe_gelb_rot.png	0	880	547	72	111				0	Content		-72	-111	30400203	3711538247
30417	09:37:36.006	00:00:30.416	1826	-1024	-768	-1	-1	-1	-1	4	-1024	-768	-1	-1	-1	-1	4		0	0						StimuliFarbe_gelb_rot.png	0	880	547	72	111				0	Content		-72	-111	30416871	3711554915
30434	09:37:36.023	00:00:30.433	1827	-1024	-768	-1	-1	-1	-1	4	-1024	-768	-1	-1	-1	-1	4		0	0						StimuliFarbe_gelb_rot.png	0	880	547	72	111				0	Content		-72	-111	30433539	3711571583
30451	09:37:36.040	00:00:30.450	1828	-1024	-768	-1	-1	-1	-1	4	-1024	-768	-1	-1	-1	-1	4		0	0						StimuliFarbe_gelb_rot.png	0	880	547	72	111				0	Content		-72	-111	30450864	3711588908
30468	09:37:36.057	00:00:30.468	1829	-1024	-768	-1	-1	-1	-1	4	-1024	-768	-1	-1	-1	-1	4		0	0						StimuliFarbe_gelb_rot.png	0	880	547	72	111				0	Content		-72	-111	30468223	3711606267
30483	09:37:36.072	00:00:30.482	1830	-1024	-768	-1	-1	-1	-1	4	-1024	-768	-1	-1	-1	-1	4		0	0						StimuliFarbe_gelb_rot.png	0	880	547	72	111				0	Content		-72	-111	30482972	3711621016
30500	09:37:36.089	00:00:30.499	1831	-1024	-768	-1	-1	-1	-1	4	-1024	-768	-1	-1	-1	-1	4		0	0						StimuliFarbe_gelb_rot.png	0	880	547	72	111				0	Content		-72	-111	30499599	3711637643
30516	09:37:36.105	00:00:30.516	1832	-1024	-768	-1	-1	-1	-1	4	-1024	-768	-1	-1	-1	-1	4		0	0						StimuliFarbe_gelb_rot.png	0	880	547	72	111				0	Content		-72	-111	30516266	3711654310
30533	09:37:36.122	00:00:30.532	1833	-1024	-768	-1	-1	-1	-1	4	-1024	-768	-1	-1	-1	-1	4		0	0						StimuliFarbe_gelb_rot.png	0	880	547	72	111				0	Content		-72	-111	30532960	3711671004
30550	09:37:36.139	00:00:30.549	1834	-1024	-768	-1	-1	-1	-1	4	-1024	-768	-1	-1	-1	-1	4		0	0						StimuliFarbe_gelb_rot.png	0	880	547	72	111				0	Content		-72	-111	30549628	3711687672
30566	09:37:36.155	00:00:30.566	1835	-1024	-768	-1	-1	-1	-1	4	-1024	-768	-1	-1	-1	-1	4		0	0						StimuliFarbe_gelb_rot.png	0	880	547	72	111				0	Content		-72	-111	30566284	3711704328
30583	09:37:36.172	00:00:30.582	1836	-1024	-768	-1	-1	-1	-1	4	-1024	-768	-1	-1	-1	-1	4		0	0						StimuliFarbe_gelb_rot.png	0	880	547	72	111				0	Content		-72	-111	30582845	3711720889
30600	09:37:36.189	00:00:30.599	1837	-1024	-768	-1	-1	-1	-1	4	-1024	-768	-1	-1	-1	-1	4		0	0						StimuliFarbe_gelb_rot.png	0	880	547	72	111				0	Content		-72	-111	30599781	3711737825
30616	09:37:36.205	00:00:30.616	1838	-1024	-768	-1	-1	-1	-1	4	-1024	-768	-1	-1	-1	-1	4		0	0						StimuliFarbe_gelb_rot.png	0	880	547	72	111				0	Content		-72	-111	30616449	3711754493
30634	09:37:36.223	00:00:30.633	1839	-1024	-768	-1	-1	-1	-1	4	-1024	-768	-1	-1	-1	-1	4		0	0						StimuliFarbe_gelb_rot.png	0	880	547	72	111				0	Content		-72	-111	30633582	3711771626
30650	09:37:36.239	00:00:30.650	1840	-1024	-768	-1	-1	-1	-1	4	-1024	-768	-1	-1	-1	-1	4		0	0						StimuliFarbe_gelb_rot.png	0	880	547	72	111				0	Content		-72	-111	30650250	3711788294
30667	09:37:36.256	00:00:30.667	1841	-1024	-768	-1	-1	-1	-1	4	-1024	-768	-1	-1	-1	-1	4		0	0						StimuliFarbe_gelb_rot.png	0	880	547	72	111				0	Content		-72	-111	30667281	3711805325
30684	09:37:36.273	00:00:30.683	1842	-1024	-768	-1	-1	-1	-1	4	-1024	-768	-1	-1	-1	-1	4		0	0						StimuliFarbe_gelb_rot.png	0	880	547	72	111				0	Content		-72	-111	30683948	3711821992
30701	09:37:36.290	00:00:30.700	1843	-1024	-768	-1	-1	-1	-1	4	-1024	-768	-1	-1	-1	-1	4		0	0						StimuliFarbe_gelb_rot.png	0	880	547	72	111				0	Content		-72	-111	30700616	3711838660
30718	09:37:36.307	00:00:30.717	1844	-1024	-768	-1	-1	-1	-1	4	-1024	-768	-1	-1	-1	-1	4		0	0						StimuliFarbe_gelb_rot.png	0	880	547	72	111				0	Content		-72	-111	30717960	3711856004
30733	09:37:36.322	00:00:30.732	1845	-1024	-768	-1	-1	-1	-1	4	-1024	-768	-1	-1	-1	-1	4		0	0						StimuliFarbe_gelb_rot.png	0	880	547	72	111				0	Content		-72	-111	30732831	3711870875
30749	09:37:36.338	00:00:30.749	1846	-1024	-768	-1	-1	-1	-1	4	-1024	-768	-1	-1	-1	-1	4		0	0						StimuliFarbe_gelb_rot.png	0	880	547	72	111				0	Content		-72	-111	30749452	3711887496
30766	09:37:36.355	00:00:30.766	1847	-1024	-768	-1	-1	-1	-1	4	-1024	-768	-1	-1	-1	-1	4		0	0						StimuliFarbe_gelb_rot.png	0	880	547	72	111				0	Content		-72	-111	30766137	3711904181
30783	09:37:36.372	00:00:30.782	1848	-1024	-768	-1	-1	-1	-1	4	-1024	-768	-1	-1	-1	-1	4		0	0						StimuliFarbe_gelb_rot.png	0	880	547	72	111				0	Content		-72	-111	30782805	3711920849
30799	09:37:36.388	00:00:30.799	1849	-1024	-768	-1	-1	-1	-1	4	-1024	-768	-1	-1	-1	-1	4		0	0						StimuliFarbe_gelb_rot.png	0	880	547	72	111				0	Content		-72	-111	30799473	3711937517
30816	09:37:36.405	00:00:30.816	1850	-1024	-768	-1	-1	-1	-1	4	-1024	-768	-1	-1	-1	-1	4		0	0						StimuliFarbe_gelb_rot.png	0	880	547	72	111				0	Content		-72	-111	30816126	3711954170
30833	09:37:36.422	00:00:30.832	1851	-1024	-768	-1	-1	-1	-1	4	-1024	-768	-1	-1	-1	-1	4		0	0						StimuliFarbe_gelb_rot.png	0	880	547	72	111				0	Content		-72	-111	30832692	3711970736
30850	09:37:36.439	00:00:30.849	1852	-1024	-768	-1	-1	-1	-1	4	-1024	-768	-1	-1	-1	-1	4		0	0						StimuliFarbe_gelb_rot.png	0	880	547	72	111				0	Content		-72	-111	30849526	3711987570
30866	09:37:36.455	00:00:30.866	1853	-1024	-768	-1	-1	-1	-1	4	-1024	-768	-1	-1	-1	-1	4		0	0						StimuliFarbe_gelb_rot.png	0	880	547	72	111				0	Content		-72	-111	30866194	3712004238
30883	09:37:36.472	00:00:30.882	1854	-1024	-768	-1	-1	-1	-1	4	-1024	-768	-1	-1	-1	-1	4		0	0						StimuliFarbe_gelb_rot.png	0	880	547	72	111				0	Content		-72	-111	30882861	3712020905
30900	09:37:36.489	00:00:30.899	1855	-1024	-768	-1	-1	-1	-1	4	-1024	-768	-1	-1	-1	-1	4		0	0						StimuliFarbe_gelb_rot.png	0	880	547	72	111				0	Content		-72	-111	30899847	3712037891
30917	09:37:36.506	00:00:30.916	1856	-1024	-768	-1	-1	-1	-1	4	-1024	-768	-1	-1	-1	-1	4		0	0						StimuliFarbe_gelb_rot.png	0	880	547	72	111				0	Content		-72	-111	30916515	3712054559
30933	09:37:36.522	00:00:30.933	1857	-1024	-768	-1	-1	-1	-1	4	-1024	-768	-1	-1	-1	-1	4		0	0						StimuliFarbe_gelb_rot.png	0	880	547	72	111				0	Content		-72	-111	30933183	3712071227
30951	09:37:36.540	00:00:30.950	1858	-1024	-768	-1	-1	-1	-1	4	-1024	-768	-1	-1	-1	-1	4		0	0						StimuliFarbe_gelb_rot.png	0	880	547	72	111				0	Content		-72	-111	30950562	3712088606
30968	09:37:36.557	00:00:30.967	1859	-1024	-768	-1	-1	-1	-1	4	-1024	-768	-1	-1	-1	-1	4		0	0						StimuliFarbe_gelb_rot.png	0	880	547	72	111				0	Content		-72	-111	30967809	3712105853
30984	09:37:36.573	00:00:30.983	1860	-1024	-768	-1	-1	-1	-1	4	-1024	-768	-1	-1	-1	-1	4		0	0						StimuliFarbe_gelb_rot.png	0	880	547	72	111				0	Content		-72	-111	30983851	3712121895
31001	09:37:36.590	00:00:31.000	1861	-1024	-768	-1	-1	-1	-1	4	-1024	-768	-1	-1	-1	-1	4		0	0						StimuliFarbe_gelb_rot.png	0	880	547	72	111				0	Content		-72	-111	31000519	3712138563
31017	09:37:36.606	00:00:31.017	1862	-1024	-768	-1	-1	-1	-1	4	-1024	-768	-1	-1	-1	-1	4		0	0						StimuliFarbe_gelb_rot.png	0	880	547	72	111				0	Content		-72	-111	31017187	3712155231
31033	09:37:36.622	00:00:31.032	1863	-1024	-768	-1	-1	-1	-1	4	-1024	-768	-1	-1	-1	-1	4		0	0						StimuliFarbe_gelb_rot.png	0	880	547	72	111				0	Content		-72	-111	31032554	3712170598
31049	09:37:36.638	00:00:31.049	1864	-1024	-768	-1	-1	-1	-1	4	-1024	-768	-1	-1	-1	-1	4		0	0						StimuliFarbe_gelb_rot.png	0	880	547	72	111				0	Content		-72	-111	31049189	3712187233
31066	09:37:36.655	00:00:31.065	1865	-1024	-768	-1	-1	-1	-1	4	-1024	-768	-1	-1	-1	-1	4		0	0						StimuliFarbe_gelb_rot.png	0	880	547	72	111				0	Content		-72	-111	31065870	3712203914
31083	09:37:36.672	00:00:31.082	1866	-1024	-768	-1	-1	-1	-1	4	-1024	-768	-1	-1	-1	-1	4		0	0						StimuliFarbe_gelb_rot.png	0	880	547	72	111				0	Content		-72	-111	31082538	3712220582
31099	09:37:36.688	00:00:31.099	1867	-1024	-768	-1	-1	-1	-1	4	-1024	-768	-1	-1	-1	-1	4		0	0						StimuliFarbe_gelb_rot.png	0	880	547	72	111				0	Content		-72	-111	31099168	3712237212
31116	09:37:36.705	00:00:31.115	1868	-1024	-768	-1	-1	-1	-1	4	-1024	-768	-1	-1	-1	-1	4		0	0						StimuliFarbe_gelb_rot.png	0	880	547	72	111				0	Content		-72	-111	31115836	3712253880
31133	09:37:36.722	00:00:31.132	1869	-1024	-768	-1	-1	-1	-1	4	-1024	-768	-1	-1	-1	-1	4		0	0						StimuliFarbe_gelb_rot.png	0	880	547	72	111				0	Content		-72	-111	31132699	3712270743
31149	09:37:36.738	00:00:31.149	1870	-1024	-768	-1	-1	-1	-1	4	-1024	-768	-1	-1	-1	-1	4		0	0						StimuliFarbe_gelb_rot.png	0	880	547	72	111				0	Content		-72	-111	31149367	3712287411
31166	09:37:36.755	00:00:31.166	1871	-1024	-768	-1	-1	-1	-1	4	-1024	-768	-1	-1	-1	-1	4		0	0						StimuliFarbe_gelb_rot.png	0	880	547	72	111				0	Content		-72	-111	31166035	3712304079
31183	09:37:36.772	00:00:31.183	1872	-1024	-768	-1	-1	-1	-1	4	-1024	-768	-1	-1	-1	-1	4		0	0						StimuliFarbe_gelb_rot.png	0	880	547	72	111				0	Content		-72	-111	31183164	3712321208
31200	09:37:36.789	00:00:31.199	1873	-1024	-768	-1	-1	-1	-1	4	-1024	-768	-1	-1	-1	-1	4		0	0						StimuliFarbe_gelb_rot.png	0	880	547	72	111				0	Content		-72	-111	31199832	3712337876
31217	09:37:36.806	00:00:31.216	1874	-1024	-768	-1	-1	-1	-1	4	-1024	-768	-1	-1	-1	-1	4		0	0						StimuliFarbe_gelb_rot.png	0	880	547	72	111				0	Content		-72	-111	31216862	3712354906
31234	09:37:36.823	00:00:31.233	1875	-1024	-768	-1	-1	-1	-1	4	-1024	-768	-1	-1	-1	-1	4		0	0						StimuliFarbe_gelb_rot.png	0	880	547	72	111				0	Content		-72	-111	31233530	3712371574
31250	09:37:36.839	00:00:31.250	1876	-1024	-768	-1	-1	-1	-1	4	-1024	-768	-1	-1	-1	-1	4		0	0						StimuliFarbe_gelb_rot.png	0	880	547	72	111				0	Content		-72	-111	31250198	3712388242
31268	09:37:36.857	00:00:31.267	1877	-1024	-768	-1	-1	-1	-1	4	-1024	-768	-1	-1	-1	-1	4		0	0						StimuliFarbe_gelb_rot.png	0	880	547	72	111				0	Content		-72	-111	31267667	3712405711
31282	09:37:36.871	00:00:31.282	1878	-1024	-768	-1	-1	-1	-1	4	-1024	-768	-1	-1	-1	-1	4		0	0						StimuliFarbe_gelb_rot.png	0	880	547	72	111				0	Content		-72	-111	31282413	3712420457
31299	09:37:36.888	00:00:31.299	1879	-1024	-768	-1	-1	-1	-1	4	-1024	-768	-1	-1	-1	-1	4		0	0						StimuliFarbe_gelb_rot.png	0	880	547	72	111				0	Content		-72	-111	31299080	3712437124
31316	09:37:36.905	00:00:31.315	1880	-1024	-768	-1	-1	-1	-1	4	-1024	-768	-1	-1	-1	-1	4		0	0						StimuliFarbe_gelb_rot.png	0	880	547	72	111				0	Content		-72	-111	31315748	3712453792
31332	09:37:36.921	00:00:31.332	1881	-1024	-768	-1	-1	-1	-1	4	-1024	-768	-1	-1	-1	-1	4		0	0						StimuliFarbe_gelb_rot.png	0	880	547	72	111				0	Content		-72	-111	31332415	3712470459
31349	09:37:36.938	00:00:31.349	1882	-1024	-768	-1	-1	-1	-1	4	-1024	-768	-1	-1	-1	-1	4		0	0						StimuliFarbe_gelb_rot.png	0	880	547	72	111				0	Content		-72	-111	31349037	3712487081
31366	09:37:36.955	00:00:31.365	1883	-1024	-768	-1	-1	-1	-1	4	-1024	-768	-1	-1	-1	-1	4		0	0						StimuliFarbe_gelb_rot.png	0	880	547	72	111				0	Content		-72	-111	31365716	3712503760
31382	09:37:36.971	00:00:31.382	1884	-1024	-768	-1	-1	-1	-1	4	-1024	-768	-1	-1	-1	-1	4		0	0						StimuliFarbe_gelb_rot.png	0	880	547	72	111				0	Content		-72	-111	31382376	3712520420
31399	09:37:36.988	00:00:31.399	1885	-1024	-768	-1	-1	-1	-1	4	-1024	-768	-1	-1	-1	-1	4		0	0						StimuliFarbe_gelb_rot.png	0	880	547	72	111				0	Content		-72	-111	31399043	3712537087
31416	09:37:37.005	00:00:31.415	1886	-1024	-768	-1	-1	-1	-1	4	-1024	-768	-1	-1	-1	-1	4		0	0						StimuliFarbe_gelb_rot.png	0	880	547	72	111				0	Content		-72	-111	31415976	3712554020
31433	09:37:37.022	00:00:31.432	1887	-1024	-768	-1	-1	-1	-1	4	-1024	-768	-1	-1	-1	-1	4		0	0						StimuliFarbe_gelb_rot.png	0	880	547	72	111				0	Content		-72	-111	31432644	3712570688
31450	09:37:37.039	00:00:31.449	1888	-1024	-768	-1	-1	-1	-1	4	-1024	-768	-1	-1	-1	-1	4		0	0						StimuliFarbe_gelb_rot.png	0	880	547	72	111				0	Content		-72	-111	31449612	3712587656
31466	09:37:37.055	00:00:31.466	1889	-1024	-768	-1	-1	-1	-1	4	-1024	-768	-1	-1	-1	-1	4		0	0						StimuliFarbe_gelb_rot.png	0	880	547	72	111				0	Content		-72	-111	31466280	3712604324
31483	09:37:37.072	00:00:31.482	1890	-1024	-768	-1	-1	-1	-1	4	-1024	-768	-1	-1	-1	-1	4		0	0						StimuliFarbe_gelb_rot.png	0	880	547	72	111				0	Content		-72	-111	31482947	3712620991
31500	09:37:37.089	00:00:31.500	1891	-1024	-768	-1	-1	-1	-1	4	-1024	-768	-1	-1	-1	-1	4		0	0						StimuliFarbe_gelb_rot.png	0	880	547	72	111				0	Content		-72	-111	31500176	3712638220
31517	09:37:37.106	00:00:31.516	1892	-1024	-768	-1	-1	-1	-1	4	-1024	-768	-1	-1	-1	-1	4		0	0						StimuliFarbe_gelb_rot.png	0	880	547	72	111				0	Content		-72	-111	31516844	3712654888
31533	09:37:37.122	00:00:31.533	1893	-1024	-768	-1	-1	-1	-1	4	-1024	-768	-1	-1	-1	-1	4		0	0						StimuliFarbe_gelb_rot.png	0	880	547	72	111				0	Content		-72	-111	31533074	3712671118
31550	09:37:37.139	00:00:31.549	1894	-1024	-768	-1	-1	-1	-1	4	-1024	-768	-1	-1	-1	-1	4		0	0						StimuliFarbe_gelb_rot.png	0	880	547	72	111				0	Content		-72	-111	31549741	3712687785
31566	09:37:37.155	00:00:31.566	1895	-1024	-768	-1	-1	-1	-1	4	-1024	-768	-1	-1	-1	-1	4		0	0						StimuliFarbe_gelb_rot.png	0	880	547	72	111				0	Content		-72	-111	31566409	3712704453
31571	09:37:37.160																				ImageEnd	16	0	0	StimuliFarbe_gelb_rot.png
31583	09:37:37.172	00:00:31.582	1896	-1024	-768	-1	-1	-1	-1	4	-1024	-768	-1	-1	-1	-1	4		0	0						No media	0	1024	768	0	0				0	Content		0	0	31582658	3712720702
31599	09:37:37.188	00:00:31.599	1897	-1024	-768	-1	-1	-1	-1	4	-1024	-768	-1	-1	-1	-1	4		0	0						No media	0	1024	768	0	0				0	Content		0	0	31599326	3712737370
31616	09:37:37.205	00:00:31.615	1898	-1024	-768	-1	-1	-1	-1	4	-1024	-768	-1	-1	-1	-1	4		0	0						No media	0	1024	768	0	0				0	Content		0	0	31615528	3712753572
31632	09:37:37.221	00:00:31.632	1899	-1024	-768	-1	-1	-1	-1	4	-1024	-768	-1	-1	-1	-1	4		0	0						No media	0	1024	768	0	0				0	Content		0	0	31632213	3712770257
31649	09:37:37.238	00:00:31.648	1900	-1024	-768	-1	-1	-1	-1	4	-1024	-768	-1	-1	-1	-1	4		0	0						No media	0	1024	768	0	0				0	Content		0	0	31648881	3712786925
31666	09:37:37.255	00:00:31.665	1901	-1024	-768	-1	-1	-1	-1	4	-1024	-768	-1	-1	-1	-1	4		0	0						No media	0	1024	768	0	0				0	Content		0	0	31665549	3712803593
31682	09:37:37.271	00:00:31.682	1902	-1024	-768	-1	-1	-1	-1	4	-1024	-768	-1	-1	-1	-1	4		0	0						No media	0	1024	768	0	0				0	Content		0	0	31682167	3712820211
31699	09:37:37.288	00:00:31.698	1903	-1024	-768	-1	-1	-1	-1	4	-1024	-768	-1	-1	-1	-1	4		0	0						No media	0	1024	768	0	0				0	Content		0	0	31698834	3712836878
31716	09:37:37.305	00:00:31.715	1904	-1024	-768	-1	-1	-1	-1	4	-1024	-768	-1	-1	-1	-1	4		0	0						No media	0	1024	768	0	0				0	Content		0	0	31715502	3712853546
31732	09:37:37.321	00:00:31.732	1905	-1024	-768	-1	-1	-1	-1	4	-1024	-768	-1	-1	-1	-1	4		0	0						No media	0	1024	768	0	0				0	Content		0	0	31732138	3712870182
31749	09:37:37.338	00:00:31.748	1906	-1024	-768	-1	-1	-1	-1	4	-1024	-768	-1	-1	-1	-1	4		0	0						No media	0	1024	768	0	0				0	Content		0	0	31748806	3712886850
31766	09:37:37.355	00:00:31.765	1907	-1024	-768	-1	-1	-1	-1	4	-1024	-768	-1	-1	-1	-1	4		0	0						No media	0	1024	768	0	0				0	Content		0	0	31765668	3712903712
31782	09:37:37.371	00:00:31.782	1908	-1024	-768	-1	-1	-1	-1	4	-1024	-768	-1	-1	-1	-1	4		0	0						No media	0	1024	768	0	0				0	Content		0	0	31782336	3712920380
31799	09:37:37.388	00:00:31.799	1909	-1024	-768	-1	-1	-1	-1	4	-1024	-768	-1	-1	-1	-1	4		0	0						No media	0	1024	768	0	0				0	Content		0	0	31799004	3712937048
31816	09:37:37.405	00:00:31.816	1910	-1024	-768	-1	-1	-1	-1	4	-1024	-768	-1	-1	-1	-1	4		0	0						No media	0	1024	768	0	0				0	Content		0	0	31816134	3712954178
31833	09:37:37.422	00:00:31.832	1911	-1024	-768	-1	-1	-1	-1	4	-1024	-768	-1	-1	-1	-1	4		0	0						No media	0	1024	768	0	0				0	Content		0	0	31832802	3712970846
31850	09:37:37.439	00:00:31.849	1912	-1024	-768	-1	-1	-1	-1	4	-1024	-768	-1	-1	-1	-1	4		0	0						No media	0	1024	768	0	0				0	Content		0	0	31849838	3712987882
31867	09:37:37.456	00:00:31.866	1913	-1024	-768	-1	-1	-1	-1	4	-1024	-768	-1	-1	-1	-1	4		0	0						No media	0	1024	768	0	0				0	Content		0	0	31866506	3713004550
31883	09:37:37.472	00:00:31.883	1914	-1024	-768	-1	-1	-1	-1	4	-1024	-768	-1	-1	-1	-1	4		0	0						No media	0	1024	768	0	0				0	Content		0	0	31883174	3713021218
31901	09:37:37.490	00:00:31.900	1915	-1024	-768	-1	-1	-1	-1	4	-1024	-768	-1	-1	-1	-1	4		0	0						No media	0	1024	768	0	0				0	Content		0	0	31900522	3713038566
31915	09:37:37.504	00:00:31.915	1916	-1024	-768	-1	-1	-1	-1	4	-1024	-768	-1	-1	-1	-1	4		0	0						No media	0	1024	768	0	0				0	Content		0	0	31915387	3713053431
31932	09:37:37.521	00:00:31.932	1917	-1024	-768	-1	-1	-1	-1	4	-1024	-768	-1	-1	-1	-1	4		0	0						No media	0	1024	768	0	0				0	Content		0	0	31932012	3713070056
31949	09:37:37.538	00:00:31.948	1918	-1024	-768	-1	-1	-1	-1	4	-1024	-768	-1	-1	-1	-1	4		0	0						No media	0	1024	768	0	0				0	Content		0	0	31948680	3713086724
31965	09:37:37.554	00:00:31.965	1919	-1024	-768	-1	-1	-1	-1	4	-1024	-768	-1	-1	-1	-1	4		0	0						No media	0	1024	768	0	0				0	Content		0	0	31965348	3713103392
31982	09:37:37.571	00:00:31.982	1920	-1024	-768	-1	-1	-1	-1	4	-1024	-768	-1	-1	-1	-1	4		0	0						No media	0	1024	768	0	0				0	Content		0	0	31982010	3713120054
31999	09:37:37.588	00:00:31.998	1921	-1024	-768	-1	-1	-1	-1	4	-1024	-768	-1	-1	-1	-1	4		0	0						No media	0	1024	768	0	0				0	Content		0	0	31998687	3713136731
32015	09:37:37.604	00:00:32.015	1922	-1024	-768	-1	-1	-1	-1	4	-1024	-768	-1	-1	-1	-1	4		0	0						No media	0	1024	768	0	0				0	Content		0	0	32015283	3713153327
32032	09:37:37.621	00:00:32.031	1923	-1024	-768	-1	-1	-1	-1	4	-1024	-768	-1	-1	-1	-1	4		0	0						No media	0	1024	768	0	0				0	Content		0	0	32031951	3713169995
32049	09:37:37.638	00:00:32.048	1924	-1024	-768	-1	-1	-1	-1	4	-1024	-768	-1	-1	-1	-1	4		0	0						No media	0	1024	768	0	0				0	Content		0	0	32048854	3713186898
32066	09:37:37.655	00:00:32.065	1925	-1024	-768	-1	-1	-1	-1	4	-1024	-768	-1	-1	-1	-1	4		0	0						No media	0	1024	768	0	0				0	Content		0	0	32065521	3713203565
32083	09:37:37.672	00:00:32.082	1926	-1024	-768	-1	-1	-1	-1	4	-1024	-768	-1	-1	-1	-1	4		0	0						No media	0	1024	768	0	0				0	Content		0	0	32082516	3713220560
32099	09:37:37.688	00:00:32.099	1927	-1024	-768	-1	-1	-1	-1	4	-1024	-768	-1	-1	-1	-1	4		0	0						No media	0	1024	768	0	0				0	Content		0	0	32099184	3713237228
32116	09:37:37.705	00:00:32.115	1928	-1024	-768	-1	-1	-1	-1	4	-1024	-768	-1	-1	-1	-1	4		0	0						No media	0	1024	768	0	0				0	Content		0	0	32115852	3713253896
32133	09:37:37.722	00:00:32.133	1929	-1024	-768	-1	-1	-1	-1	4	-1024	-768	-1	-1	-1	-1	4		0	0						No media	0	1024	768	0	0				0	Content		0	0	32133128	3713271172
32150	09:37:37.739	00:00:32.150	1930	-1024	-768	-1	-1	-1	-1	4	-1024	-768	-1	-1	-1	-1	4		0	0						No media	0	1024	768	0	0				0	Content		0	0	32150374	3713288418
32166	09:37:37.755	00:00:32.166	1931	-1024	-768	-1	-1	-1	-1	4	-1024	-768	-1	-1	-1	-1	4		0	0						No media	0	1024	768	0	0				0	Content		0	0	32166417	3713304461
32183	09:37:37.772	00:00:32.183	1932	-1024	-768	-1	-1	-1	-1	4	-1024	-768	-1	-1	-1	-1	4		0	0						No media	0	1024	768	0	0				0	Content		0	0	32183085	3713321129
32200	09:37:37.789	00:00:32.199	1933	-1024	-768	-1	-1	-1	-1	4	-1024	-768	-1	-1	-1	-1	4		0	0						No media	0	1024	768	0	0				0	Content		0	0	32199753	3713337797
32215	09:37:37.804	00:00:32.215	1934	-1024	-768	-1	-1	-1	-1	4	-1024	-768	-1	-1	-1	-1	4		0	0						No media	0	1024	768	0	0				0	Content		0	0	32215122	3713353166
32232	09:37:37.821	00:00:32.231	1935	-1024	-768	-1	-1	-1	-1	4	-1024	-768	-1	-1	-1	-1	4		0	0						No media	0	1024	768	0	0				0	Content		0	0	32231745	3713369789
32248	09:37:37.837	00:00:32.248	1936	-1024	-768	-1	-1	-1	-1	4	-1024	-768	-1	-1	-1	-1	4		0	0						No media	0	1024	768	0	0				0	Content		0	0	32248432	3713386476
32265	09:37:37.854	00:00:32.265	1937	-1024	-768	-1	-1	-1	-1	4	-1024	-768	-1	-1	-1	-1	4		0	0						No media	0	1024	768	0	0				0	Content		0	0	32265100	3713403144
32282	09:37:37.871	00:00:32.281	1938	-1024	-768	-1	-1	-1	-1	4	-1024	-768	-1	-1	-1	-1	4		0	0						No media	0	1024	768	0	0				0	Content		0	0	32281732	3713419776
32298	09:37:37.887	00:00:32.298	1939	-1024	-768	-1	-1	-1	-1	4	-1024	-768	-1	-1	-1	-1	4		0	0						No media	0	1024	768	0	0				0	Content		0	0	32298400	3713436444
32315	09:37:37.904	00:00:32.315	1940	-1024	-768	-1	-1	-1	-1	4	-1024	-768	-1	-1	-1	-1	4		0	0						No media	0	1024	768	0	0				0	Content		0	0	32315264	3713453308
32332	09:37:37.921	00:00:32.331	1941	-1024	-768	-1	-1	-1	-1	4	-1024	-768	-1	-1	-1	-1	4		0	0						No media	0	1024	768	0	0				0	Content		0	0	32331932	3713469976
32349	09:37:37.938	00:00:32.348	1942	-1024	-768	-1	-1	-1	-1	4	-1024	-768	-1	-1	-1	-1	4		0	0						No media	0	1024	768	0	0				0	Content		0	0	32348599	3713486643
32366	09:37:37.955	00:00:32.365	1943	-1024	-768	-1	-1	-1	-1	4	-1024	-768	-1	-1	-1	-1	4		0	0						No media	0	1024	768	0	0				0	Content		0	0	32365612	3713503656
32382	09:37:37.971	00:00:32.381	1944	-1024	-768	-1	-1	-1	-1	4	-1024	-768	-1	-1	-1	-1	4		0	0						No media	0	1024	768	0	0				0	Content		0	0	32381735	3713519779
32398	09:37:37.987	00:00:32.398	1945	-1024	-768	-1	-1	-1	-1	4	-1024	-768	-1	-1	-1	-1	4		0	0						No media	0	1024	768	0	0				0	Content		0	0	32398360	3713536404
32415	09:37:38.004	00:00:32.415	1946	-1024	-768	-1	-1	-1	-1	4	-1024	-768	-1	-1	-1	-1	4		0	0						No media	0	1024	768	0	0				0	Content		0	0	32415028	3713553072
32432	09:37:38.021	00:00:32.431	1947	-1024	-768	-1	-1	-1	-1	4	-1024	-768	-1	-1	-1	-1	4		0	0						No media	0	1024	768	0	0				0	Content		0	0	32431691	3713569735
32448	09:37:38.037	00:00:32.448	1948	-1024	-768	-1	-1	-1	-1	4	-1024	-768	-1	-1	-1	-1	4		0	0						No media	0	1024	768	0	0				0	Content		0	0	32448359	3713586403
32465	09:37:38.054	00:00:32.464	1949	-1024	-768	-1	-1	-1	-1	4	-1024	-768	-1	-1	-1	-1	4		0	0						No media	0	1024	768	0	0				0	Content		0	0	32464982	3713603026
32482	09:37:38.071	00:00:32.481	1950	-1024	-768	-1	-1	-1	-1	4	-1024	-768	-1	-1	-1	-1	4		0	0						No media	0	1024	768	0	0				0	Content		0	0	32481650	3713619694
32498	09:37:38.087	00:00:32.498	1951	-1024	-768	-1	-1	-1	-1	4	-1024	-768	-1	-1	-1	-1	4		0	0						No media	0	1024	768	0	0				0	Content		0	0	32498301	3713636345
32515	09:37:38.104	00:00:32.514	1952	-1024	-768	-1	-1	-1	-1	4	-1024	-768	-1	-1	-1	-1	4		0	0						No media	0	1024	768	0	0				0	Content		0	0	32514969	3713653013
32532	09:37:38.121	00:00:32.531	1953	-1024	-768	-1	-1	-1	-1	4	-1024	-768	-1	-1	-1	-1	4		0	0						No media	0	1024	768	0	0				0	Content		0	0	32531637	3713669681
32548	09:37:38.137	00:00:32.548	1954	-1024	-768	-1	-1	-1	-1	4	-1024	-768	-1	-1	-1	-1	4		0	0						No media	0	1024	768	0	0				0	Content		0	0	32548227	3713686271
32565	09:37:38.154	00:00:32.564	1955	-1024	-768	-1	-1	-1	-1	4	-1024	-768	-1	-1	-1	-1	4		0	0						No media	0	1024	768	0	0				0	Content		0	0	32564976	3713703020
32582	09:37:38.171	00:00:32.581	1956	-1024	-768	-1	-1	-1	-1	4	-1024	-768	-1	-1	-1	-1	4		0	0						No media	0	1024	768	0	0				0	Content		0	0	32581601	3713719645
[truncated: 1,928 more rows]
