# Supplementary material for: Gaze Duration Biases for Colours in Combination with Dissonant and Consonant Sounds: A Comparative Eye-Tracking Study with Orangutans
Source: PLoS One. 2015 Oct 14;10(10):e0139894. doi: 10.1371/journal.pone.0139894 (PMC4605782; doi:10.1371/journal.pone.0139894)
Supplement: S1 Data — (ZIP) [file pone.0139894.s004.zip › Plos ColourSound Data/Apes/Nur_Farben_Bilder_U1/Rec 19-All-Data.tsv]

System Properties:
Operating System:	Microsoft Windows NT 6.1.7601 Service Pack 1
System User Name:	admin
Machine Name:	PSYCHO19
Data properties:
Recording name:	Rec 19
Recording date:	28.07.2013
Recording time:	09:18:08
Recording resolution:	1024 x 768
Export date:	02.09.2013
Export time:	16:40:35
Participant:	Dokana
Filter settings:
Eye: Average
Validity: Normal
Fixation filter: Tobii fixation filter
Velocity threshold: 35
Distance threshold: 35
Timestamp	DateTimeStamp	DateTimeStampStartOffset	Number	GazePointXLeft	GazePointYLeft	CamXLeft	CamYLeft	DistanceLeft	PupilLeft	ValidityLeft	GazePointXRight	GazePointYRight	CamXRight	CamYRight	DistanceRight	PupilRight	ValidityRight	FixationIndex	GazePointX	GazePointY	Event	EventKey	Data1	Data2	Descriptor	StimuliName	StimuliID	MediaWidth	MediaHeight	MediaPosX	MediaPosY	MappedFixationPointX	MappedFixationPointY	FixationDuration	AoiIds	AoiNames	WebGroupImage	MappedGazeDataPointX	MappedGazeDataPointY	MicroSecondTimestamp	AbsoluteMicroSecondTimestamp
8	09:18:08.716	00:00:00.007	0	698,8734	404,2399	0,6473973	0,5524951	382,792	2,561141	0	947,6498	105,5574	0,524007	0,484607	569,4811	3,537311	0	1	823	255						No media	0	1024	768	0	0	768	282	74	0	Content		823	255	7815	2093533930
24	09:18:08.732	00:00:00.024	1	-1024	-768	-1	-1	-1	-1	4	952,0089	89,79286	0,5216689	0,4873136	568,8759	3,612662	0	1	952	90						No media	0	1024	768	0	0	768	282	74	0	Content		952	90	24442	2093550557
41	09:18:08.749	00:00:00.041	2	-1024	-768	-1	-1	-1	-1	4	980,2008	63,22782	0,5167175	0,4873178	585,2551	3,716826	0	1	980	63						No media	0	1024	768	0	0	768	282	74	0	Content		980	63	41067	2093567182
58	09:18:08.766	00:00:00.057	3	682,2722	406,2401	0,6423113	0,5525262	383,0341	2,682399	0	963,6019	87,75936	0,5162896	0,4888586	575,219	3,68215	0	1	823	247						No media	0	1024	768	0	0	768	282	74	0	Content		823	247	57701	2093583816
74	09:18:08.782	00:00:00.074	4	688,1851	387,4205	0,648716	0,5528535	401,4802	2,819487	0	-1024	-768	-1	-1	-1	-1	4	2	688	387						No media	0	1024	768	0	0	646	344	116	0	Content		688	387	74440	2093600555
91	09:18:08.799	00:00:00.091	5	671,0594	312,3619	0,6764571	0,55286	478,4313	3,378442	0	-1024	-768	-1	-1	-1	-1	4	2	671	312						No media	0	1024	768	0	0	646	344	116	0	Content		671	312	91064	2093617179
108	09:18:08.816	00:00:00.107	6	655,8167	313,4322	0,6773189	0,5528002	482,5901	3,402304	0	625,9501	374,1227	0,5444679	0,4929213	430,7609	2,883488	0	2	641	344						No media	0	1024	768	0	0	646	344	116	0	Content		641	344	107703	2093633818
124	09:18:08.832	00:00:00.124	7	660,1212	300,3817	0,6781566	0,5526686	488,6568	3,480063	0	634,9092	377,5581	0,5433142	0,4934604	429,4001	2,886732	0	2	648	339						No media	0	1024	768	0	0	646	344	116	0	Content		648	339	124289	2093650404
141	09:18:08.849	00:00:00.141	8	662,3613	311,9194	0,6756355	0,5524241	483,3887	3,468394	0	625,2132	376,9018	0,541845	0,493683	429,9602	2,909597	0	2	644	344						No media	0	1024	768	0	0	646	344	116	0	Content		644	344	141037	2093667152
158	09:18:08.866	00:00:00.157	9	656,2836	306,681	0,6749992	0,5519528	484,5745	3,477813	0	633,4286	374,4901	0,5403214	0,4935161	430,9525	2,920052	0	2	645	341						No media	0	1024	768	0	0	646	344	116	0	Content		645	341	157667	2093683782
174	09:18:08.882	00:00:00.174	10	660,0272	317,0461	0,6731998	0,5511331	481,5348	3,517586	0	629,1094	379,874	0,5397283	0,4929609	428,8114	2,902374	0	2	645	348						No media	0	1024	768	0	0	646	344	116	0	Content		645	348	174279	2093700394
191	09:18:08.899	00:00:00.190	11	667,4411	317,852	0,6728091	0,5506428	481,9791	3,49112	0	625,8187	397,622	0,5401969	0,4927827	424,0916	2,924101	0	3	647	358						No media	0	1024	768	0	0	628	391	383	0	Content		647	358	190904	2093717019
208	09:18:08.916	00:00:00.207	12	589,9075	382,5882	0,6757878	0,5516688	490,8004	3,586358	0	604,4919	436,2479	0,5365945	0,4939504	436,7239	3,037736	0	3	597	409						No media	0	1024	768	0	0	628	391	383	0	Content		597	409	207667	2093733782
224	09:18:08.932	00:00:00.224	13	575,1931	394,6779	0,6754096	0,5506923	490,3134	3,643142	0	677,5392	390,457	0,5203475	0,4931574	500,0108	3,493421	0	3	626	393						No media	0	1024	768	0	0	628	391	383	0	Content		626	393	224278	2093750393
241	09:18:08.949	00:00:00.240	14	611,2612	396,452	0,6739251	0,5484321	487,7476	3,688107	0	606,2706	425,5817	0,5288374	0,4920965	458,7168	3,243797	0	3	609	411						No media	0	1024	768	0	0	628	391	383	0	Content		609	411	240898	2093767013
258	09:18:08.966	00:00:00.257	15	575,3411	388,7562	0,6740543	0,5467283	489,3139	3,676441	0	607,6068	425,9388	0,5281131	0,4907014	458,0898	3,223658	0	3	591	407						No media	0	1024	768	0	0	628	391	383	0	Content		591	407	257524	2093783639
274	09:18:08.982	00:00:00.274	16	574,5513	396,8295	0,6735994	0,5443417	488,7993	3,710813	0	686,2958	409,5078	0,513087	0,4887453	479,3164	3,436432	0	3	630	403						No media	0	1024	768	0	0	628	391	383	0	Content		630	403	274272	2093800387
291	09:18:08.999	00:00:00.290	17	577,6143	394,5222	0,6732063	0,5414943	488,5449	3,711529	0	681,5768	385,202	0,5172717	0,48644	498,4388	3,618935	0	3	630	390						No media	0	1024	768	0	0	628	391	383	0	Content		630	390	290897	2093817012
308	09:18:09.016	00:00:00.307	18	569,0628	396,6373	0,6729167	0,5378188	488,2013	3,755975	0	683,7351	389,0697	0,5168955	0,4829945	497,944	3,637451	0	3	626	393						No media	0	1024	768	0	0	628	391	383	0	Content		626	393	307518	2093833633
324	09:18:09.032	00:00:00.324	19	574,2101	392,2067	0,6728118	0,5336458	487,8656	3,783964	0	682,3287	384,7296	0,5166466	0,4789678	497,5416	3,670256	0	3	628	388						No media	0	1024	768	0	0	628	391	383	0	Content		628	388	324143	2093850258
341	09:18:09.049	00:00:00.340	20	567,8439	395,5389	0,6727967	0,529391	487,3504	3,819013	0	682,0748	386,933	0,5165378	0,4749218	497,2107	3,677127	0	3	625	391						No media	0	1024	768	0	0	628	391	383	0	Content		625	391	340889	2093867004
358	09:18:09.066	00:00:00.357	21	576,5637	399,8744	0,6727959	0,5251259	487,0077	3,820001	0	681,6995	384,9655	0,5163443	0,4709133	496,9452	3,690415	0	3	629	392						No media	0	1024	768	0	0	628	391	383	0	Content		629	392	357515	2093883630
374	09:18:09.082	00:00:00.374	22	569,2103	391,4992	0,6725779	0,5209247	486,729	3,832435	0	682,9974	381,7574	0,5160787	0,4669599	496,6582	3,667804	0	3	626	387						No media	0	1024	768	0	0	628	391	383	0	Content		626	387	374139	2093900254
391	09:18:09.099	00:00:00.390	23	574,1864	391,6356	0,6722687	0,5167646	486,5031	3,851182	0	682,8069	386,7261	0,5156782	0,463156	496,3909	3,68021	0	3	628	389						No media	0	1024	768	0	0	628	391	383	0	Content		628	389	390763	2093916878
408	09:18:09.116	00:00:00.407	24	573,4769	391,9486	0,671933	0,5126756	486,2024	3,843012	0	684,363	382,5361	0,5152757	0,4595437	495,9868	3,726761	0	3	629	387						No media	0	1024	768	0	0	628	391	383	0	Content		629	387	407512	2093933627
424	09:18:09.132	00:00:00.424	25	578,0237	397,0252	0,6716347	0,5086489	485,8165	3,902276	0	697,5656	388,4496	0,5145367	0,455787	495,9869	3,813799	0	3	638	393						No media	0	1024	768	0	0	628	391	383	0	Content		638	393	424137	2093950252
441	09:18:09.149	00:00:00.440	26	572,0842	390,9171	0,671433	0,5046466	485,5861	3,896483	0	679,7179	386,7347	0,5145329	0,4527378	495,7361	3,756891	0	3	626	389						No media	0	1024	768	0	0	628	391	383	0	Content		626	389	440761	2093966876
457	09:18:09.165	00:00:00.457	27	569,5394	391,9643	0,6712593	0,5009527	485,6766	3,928604	0	685,6656	384,3054	0,5142882	0,4496466	495,5715	3,777244	0	3	628	388						No media	0	1024	768	0	0	628	391	383	0	Content		628	388	457385	2093983500
474	09:18:09.182	00:00:00.474	28	575,6185	395,428	0,6711646	0,4975414	485,489	3,913508	0	681,8243	384,8628	0,5140426	0,4469168	495,4138	3,770138	0	3	629	390						No media	0	1024	768	0	0	628	391	383	0	Content		629	390	474137	2094000252
491	09:18:09.199	00:00:00.490	29	573,7631	394,3788	0,6709822	0,4943426	485,3522	3,948415	0	681,7603	384,1671	0,5137848	0,4444735	495,2233	3,795374	0	3	628	389						No media	0	1024	768	0	0	628	391	383	0	Content		628	389	490759	2094016874
507	09:18:09.215	00:00:00.507	30	578,0875	392,5823	0,6707107	0,4912902	485,1313	3,943227	0	688,4626	387,7788	0,5134067	0,4422305	495,1122	3,84251	0	3	633	390						No media	0	1024	768	0	0	628	391	383	0	Content		633	390	507381	2094033496
524	09:18:09.232	00:00:00.524	31	574,7579	394,7158	0,670346	0,4886143	484,8744	3,957104	0	680,7664	386,6841	0,5129254	0,4403861	494,9416	3,805227	0	3	628	391						No media	0	1024	768	0	0	628	391	383	0	Content		628	391	524003	2094050118
541	09:18:09.249	00:00:00.540	32	559,6506	397,0778	0,6703876	0,4865284	484,7527	3,984992	0	657,0143	389,5767	0,5126609	0,4392195	494,4153	3,82829	0	3	608	393						No media	0	1024	768	0	0	628	391	383	0	Content		608	393	540757	2094066872
557	09:18:09.265	00:00:00.557	33	453,2157	396,7012	0,6725474	0,4838414	484,3587	4,036706	0	567,537	390,192	0,5144231	0,4378956	494,4153	3,938578	0	3	510	393						No media	0	1024	768	0	0	628	391	383	0	Content		510	393	557382	2094083497
574	09:18:09.282	00:00:00.574	34	348,0353	398,4424	0,6751179	0,4819013	484,1635	4,032912	0	419,2141	388,1523	0,5163353	0,4378566	493,5351	3,970924	0	4	384	393						No media	0	1024	768	0	0	283	407	283	0	Content		384	393	574003	2094100118
591	09:18:09.299	00:00:00.590	35	287,1223	394,2675	0,6766276	0,4808922	484,2347	4,057112	0	345,2345	399,598	0,5177097	0,4379224	493,2373	3,980336	0	4	316	397						No media	0	1024	768	0	0	283	407	283	0	Content		316	397	590640	2094116755
607	09:18:09.315	00:00:00.607	36	263,4008	408,1166	0,6772802	0,4802024	483,7151	4,139959	0	310,706	402,3333	0,5182145	0,4380453	492,8228	4,028679	0	4	287	405						No media	0	1024	768	0	0	283	407	283	0	Content		287	405	607374	2094133489
624	09:18:09.332	00:00:00.624	37	253,2928	402,1202	0,677008	0,4795717	483,7419	4,177154	0	307,5351	403,7253	0,5177408	0,4379371	492,6392	3,997181	0	4	280	403						No media	0	1024	768	0	0	283	407	283	0	Content		280	403	624000	2094150115
641	09:18:09.349	00:00:00.640	38	259,55	405,7748	0,6768785	0,4788378	483,4109	4,17405	0	297,7136	408,3517	0,5173135	0,4377286	492,4874	4,016811	0	4	279	407						No media	0	1024	768	0	0	283	407	283	0	Content		279	407	640638	2094166753
657	09:18:09.365	00:00:00.657	39	214,9463	405,8878	0,6765814	0,4784087	483,4109	4,153614	0	302,2378	408,3535	0,5169262	0,4375343	492,1	4,027308	0	4	259	407						No media	0	1024	768	0	0	283	407	283	0	Content		259	407	657372	2094183487
674	09:18:09.382	00:00:00.673	40	267,6661	409,9022	0,676541	0,4777412	482,8452	4,156909	0	304,6057	405,0176	0,5164859	0,4375969	492,0809	4,044316	0	4	286	407						No media	0	1024	768	0	0	283	407	283	0	Content		286	407	673997	2094200112
691	09:18:09.399	00:00:00.690	41	263,0199	405,71	0,6762746	0,477529	483,0177	4,157145	0	303,6879	404,2276	0,5160939	0,4377676	491,9355	4,062235	0	4	283	405						No media	0	1024	768	0	0	283	407	283	0	Content		283	405	690628	2094216743
707	09:18:09.415	00:00:00.707	42	263,5589	405,575	0,6760771	0,477389	482,9297	4,212357	0	302,6687	406,7933	0,5157463	0,4379935	491,7712	4,035831	0	4	283	406						No media	0	1024	768	0	0	283	407	283	0	Content		283	406	707243	2094233358
724	09:18:09.432	00:00:00.723	43	264,6826	410,0236	0,6759189	0,4773757	482,7146	4,181914	0	302,6775	403,6392	0,5154833	0,4384272	491,728	4,096144	0	4	284	407						No media	0	1024	768	0	0	283	407	283	0	Content		284	407	723989	2094250104
741	09:18:09.449	00:00:00.740	44	292,3522	408,5992	0,675934	0,4769663	482,7144	4,226641	0	301,977	407,2458	0,5152606	0,438751	491,5644	4,079257	0	4	297	408						No media	0	1024	768	0	0	283	407	283	0	Content		297	408	740625	2094266740
757	09:18:09.465	00:00:00.757	45	260,3475	410,4259	0,6758967	0,4773537	482,4774	4,205347	0	303,3512	407,1099	0,5151525	0,4391941	491,4584	4,078547	0	4	282	409						No media	0	1024	768	0	0	283	407	283	0	Content		282	409	757240	2094283355
774	09:18:09.482	00:00:00.773	46	264,0488	406,7849	0,6759277	0,4774015	482,3891	4,201191	0	303,9816	408,8133	0,5151071	0,4395821	491,3031	4,109306	0	4	284	408						No media	0	1024	768	0	0	283	407	283	0	Content		284	408	773865	2094299980
791	09:18:09.499	00:00:00.790	47	264,765	407,8264	0,6759852	0,4774595	482,072	4,193341	0	304,3258	408,4912	0,5150265	0,440011	491,0847	4,130097	0	4	285	408						No media	0	1024	768	0	0	283	407	283	0	Content		285	408	790619	2094316734
807	09:18:09.515	00:00:00.807	48	261,6508	407,5334	0,6759562	0,4775567	482,1483	4,229354	0	301,4629	407,0273	0,5149437	0,4403805	490,9762	4,133524	0	4	282	407						No media	0	1024	768	0	0	283	407	283	0	Content		282	407	807238	2094333353
824	09:18:09.532	00:00:00.823	49	265,5486	410,6827	0,6759523	0,4776391	482,0843	4,239274	0	307,3148	403,596	0,5148501	0,4407447	490,9724	4,093936	0	4	286	407						No media	0	1024	768	0	0	283	407	283	0	Content		286	407	823862	2094349977
840	09:18:09.548	00:00:00.840	50	240,5029	398,2558	0,6764884	0,4773014	482,1925	4,288832	0	281,9387	392,2937	0,5154717	0,4409133	491,0891	4,173213	0	4	261	395						No media	0	1024	768	0	0	283	407	283	0	Content		261	395	840486	2094366601
857	09:18:09.565	00:00:00.857	51	153,1455	351,9834	0,6785049	0,4753384	482,2262	4,283781	0	149,7251	338,937	0,5163078	0,4402345	498,4973	4,272313	0	5	151	345						No media	0	1024	768	0	0	116	297	283	0	Content		151	345	857235	2094383350
874	09:18:09.582	00:00:00.873	52	99,27463	305,8593	0,6797214	0,4735734	482,2333	4,232884	0	176,7904	304,2885	0,5220222	0,4388951	503,8185	4,323655	0	5	138	305						No media	0	1024	768	0	0	116	297	283	0	Content		138	305	873858	2094399973
890	09:18:09.598	00:00:00.890	53	95,05993	297,9114	0,6798144	0,4730954	482,4149	4,288788	0	132,8262	294,8675	0,5187242	0,4391755	491,0217	4,15505	0	5	114	296						No media	0	1024	768	0	0	116	297	283	0	Content		114	296	890481	2094416596
907	09:18:09.615	00:00:00.907	54	96,61639	296,2816	0,6798402	0,4732684	482,3577	4,29931	0	137,3425	295,105	0,5185472	0,4394181	490,9906	4,198715	0	5	117	296						No media	0	1024	768	0	0	116	297	283	0	Content		117	296	907103	2094433218
924	09:18:09.632	00:00:00.923	55	97,72612	296,4771	0,6798787	0,4734556	482,35	4,320045	0	134,3923	296,7277	0,5183989	0,4396619	490,9957	4,188775	0	5	116	297						No media	0	1024	768	0	0	116	297	283	0	Content		116	297	923853	2094449968
940	09:18:09.648	00:00:00.940	56	92,84345	292,647	0,6799412	0,4736552	482,0376	4,297255	0	135,8685	299,4612	0,5182101	0,4400994	490,8567	4,240507	0	5	114	296						No media	0	1024	768	0	0	116	297	283	0	Content		114	296	940476	2094466591
957	09:18:09.665	00:00:00.957	57	105,1197	297,5984	0,6799308	0,4739087	482,146	4,328307	0	135,9649	295,9258	0,5180699	0,4404659	490,9152	4,243266	0	5	121	297						No media	0	1024	768	0	0	116	297	283	0	Content		121	297	957102	2094483217
974	09:18:09.682	00:00:00.973	58	97,88304	298,1849	0,6799763	0,4742339	481,9836	4,334714	0	131,1332	296,0689	0,5179831	0,4410569	490,9335	4,24214	0	5	115	297						No media	0	1024	768	0	0	116	297	283	0	Content		115	297	973725	2094499840
990	09:18:09.698	00:00:00.990	59	94,65794	297,3384	0,6799408	0,4748258	482,0602	4,354756	0	138,0755	297,3667	0,5178706	0,4417405	490,5469	4,287827	0	5	116	297						No media	0	1024	768	0	0	116	297	283	0	Content		116	297	990474	2094516589
1007	09:18:09.715	00:00:01.007	60	99,76772	299,0937	0,6800175	0,4755268	481,7572	4,362526	0	132,9293	300,3731	0,5177799	0,4426471	490,5419	4,251747	0	5	116	300						No media	0	1024	768	0	0	116	297	283	0	Content		116	300	1007100	2094533215
1024	09:18:09.732	00:00:01.023	61	96,03553	296,3452	0,6800718	0,4761208	481,5868	4,36342	0	136,5376	295,5626	0,5177396	0,4433537	490,4482	4,231499	0	5	116	296						No media	0	1024	768	0	0	116	297	283	0	Content		116	296	1023721	2094549836
1040	09:18:09.748	00:00:01.040	62	94,68057	294,9918	0,6801832	0,4762956	481,8271	4,373225	0	134,6755	299,6725	0,5177636	0,4436322	490,3939	4,266844	0	5	115	297						No media	0	1024	768	0	0	116	297	283	0	Content		115	297	1040346	2094566461
1057	09:18:09.765	00:00:01.057	63	95,21188	296,4727	0,6803963	0,4759649	481,8301	4,335977	0	134,8064	299,2402	0,5178595	0,4435596	490,3268	4,281492	0	5	115	298						No media	0	1024	768	0	0	116	297	283	0	Content		115	298	1057094	2094583209
1074	09:18:09.782	00:00:01.073	64	96,00613	293,8603	0,6806498	0,4754938	481,7701	4,366488	0	145,3161	298,9509	0,518086	0,443251	490,3926	4,341309	0	5	121	296						No media	0	1024	768	0	0	116	297	283	0	Content		121	296	1073715	2094599830
1090	09:18:09.798	00:00:01.090	65	98,80784	301,041	0,6808117	0,4751737	481,6988	4,364549	0	139,1331	298,5759	0,5181803	0,4430389	490,3455	4,280381	0	5	119	300						No media	0	1024	768	0	0	116	297	283	0	Content		119	300	1090339	2094616454
1107	09:18:09.815	00:00:01.106	66	100,3402	298,7886	0,6808783	0,4751743	481,7593	4,40862	0	143,6608	298,6698	0,5181605	0,4432741	490,3687	4,301772	0	5	122	299						No media	0	1024	768	0	0	116	297	283	0	Content		122	299	1106964	2094633079
1124	09:18:09.832	00:00:01.123	67	101,2586	297,1915	0,6808292	0,4751644	481,6757	4,379543	0	138,778	296,4878	0,5180839	0,4434286	490,3066	4,310379	0	5	120	297						No media	0	1024	768	0	0	116	297	283	0	Content		120	297	1123728	2094649843
1140	09:18:09.848	00:00:01.140	68	96,99309	266,919	0,6806742	0,4735829	481,8148	4,412469	0	136,2961	261,8793	0,5182517	0,4421486	490,3571	4,309349	0	6	117	264						No media	0	1024	768	0	0	125	216	300	0	Content		117	264	1140354	2094666469
1157	09:18:09.865	00:00:01.156	69	104,3904	222,0751	0,680169	0,4714636	481,9633	4,423362	0	148,5918	225,6049	0,5180467	0,4405122	490,5092	4,289839	0	6	126	224						No media	0	1024	768	0	0	125	216	300	0	Content		126	224	1156979	2094683094
1174	09:18:09.882	00:00:01.173	70	104,1385	212,899	0,6800767	0,4707656	481,9763	4,465442	0	149,1077	220,8267	0,5178126	0,4400758	490,343	4,271899	0	6	127	217						No media	0	1024	768	0	0	125	216	300	0	Content		127	217	1173603	2094699718
1190	09:18:09.898	00:00:01.190	71	102,2762	219,2374	0,6800192	0,4702347	482,2465	4,44114	0	148,275	220,7918	0,5176516	0,4395846	490,3923	4,271317	0	6	125	220						No media	0	1024	768	0	0	125	216	300	0	Content		125	220	1190350	2094716465
1207	09:18:09.915	00:00:01.206	72	58,56781	208,9381	0,6791793	0,4700523	486,5975	4,497193	0	102,642	203,025	0,5155599	0,4393241	498,2865	4,398782	0	6	81	206						No media	0	1024	768	0	0	125	216	300	0	Content		81	206	1206895	2094733010
1224	09:18:09.932	00:00:01.223	73	152,9347	236,3662	0,6775259	0,4693048	475,2193	4,345368	0	131,6652	208,6895	0,5171481	0,4390566	500,5395	4,260271	0	6	142	223						No media	0	1024	768	0	0	125	216	300	0	Content		142	223	1223656	2094749771
1240	09:18:09.948	00:00:01.240	74	60,70321	212,1324	0,678557	0,4701143	487,3203	4,431316	0	108,1627	202,1776	0,5150262	0,4395283	498,0706	4,359749	0	6	84	207						No media	0	1024	768	0	0	125	216	300	0	Content		84	207	1240266	2094766381
1257	09:18:09.965	00:00:01.256	75	-1024	-768	-1	-1	-1	-1	4	-1024	-768	-1	-1	-1	-1	4	6	0	0						No media	0	1024	768	0	0	125	216	300	0	Content		0	0	1256889	2094783004
1274	09:18:09.982	00:00:01.273	76	-1024	-768	-1	-1	-1	-1	4	147,9057	214,4615	0,5162115	0,4394174	495,1614	4,200447	0	6	148	214						No media	0	1024	768	0	0	125	216	300	0	Content		148	214	1273511	2094799626
1290	09:18:09.998	00:00:01.290	77	155,0967	230,9863	0,67883	0,4694967	482,2544	4,467378	0	138,8438	213,4986	0,5159876	0,4394488	497,1934	4,263203	0	6	147	222						No media	0	1024	768	0	0	125	216	300	0	Content		147	222	1290261	2094816376
1307	09:18:10.015	00:00:01.306	78	-1024	-768	-1	-1	-1	-1	4	107,7531	205,7052	0,5148425	0,4396586	494,3809	4,303537	0	6	108	206						No media	0	1024	768	0	0	125	216	300	0	Content		108	206	1306882	2094832997
1324	09:18:10.032	00:00:01.323	79	140,4727	214,6548	0,6804826	0,4695699	488,0748	4,479999	0	190,8192	221,2003	0,5165034	0,4393701	493,8712	4,336743	0	6	166	218						No media	0	1024	768	0	0	125	216	300	0	Content		166	218	1323507	2094849622
1340	09:18:10.048	00:00:01.340	80	-1024	-768	-1	-1	-1	-1	4	106,0197	209,5037	0,5146553	0,4397368	494,4633	4,230913	0	6	106	210						No media	0	1024	768	0	0	125	216	300	0	Content		106	210	1340128	2094866243
1353	09:18:10.061																				ImageStart	8	0	0	Fix_sw.jpg
1357	09:18:10.065	00:00:01.356	81	-1024	-768	-1	-1	-1	-1	4	-1024	-768	-1	-1	-1	-1	4	6	0	0						Fix_sw.jpg	0	880	547	72	111	53	105	300	0	Content		-72	-111	1356847	2094882962
1374	09:18:10.082	00:00:01.373	82	-1024	-768	-1	-1	-1	-1	4	-1024	-768	-1	-1	-1	-1	4	6	0	0						Fix_sw.jpg	0	880	547	72	111	53	105	300	0	Content		-72	-111	1373514	2094899629
1390	09:18:10.098	00:00:01.390	83	135,8477	225,9195	0,6779846	0,4702536	480,7835	4,419757	0	108,1292	199,5013	0,5137429	0,4403877	497,8305	4,286159	0	6	122	213						Fix_sw.jpg	0	880	547	72	111	53	105	300	0	Content		50	102	1390203	2094916318
1407	09:18:10.115	00:00:01.406	84	137,4472	224,5567	0,6780841	0,4705574	481,3297	4,414737	0	112,679	204,9191	0,5136613	0,4406585	497,7505	4,295685	0	6	125	215						Fix_sw.jpg	0	880	547	72	111	53	105	300	0	Content		53	104	1406829	2094932944
1423	09:18:10.131	00:00:01.423	85	155,5438	232,9662	0,6767051	0,4707708	477,5036	4,384192	0	151,5905	224,2906	0,5152102	0,4406172	490,4819	4,257728	0	6	154	229						Fix_sw.jpg	0	880	547	72	111	53	105	300	0	Content		82	118	1423450	2094949565
1440	09:18:10.148	00:00:01.440	86	146,3176	226,4894	0,6779127	0,4711287	481,6371	4,391687	0	179,3419	214,5234	0,5166441	0,4407628	497,0789	4,312584	0	7	163	221						Fix_sw.jpg	0	880	547	72	111	113	124	200	0	Content		91	110	1440200	2094966315
1457	09:18:10.165	00:00:01.456	87	149,5227	220,7267	0,6784474	0,4715579	483,1799	4,365018	0	157,2429	226,7463	0,5150042	0,4413389	490,5333	4,234097	0	7	153	224						Fix_sw.jpg	0	880	547	72	111	113	124	200	0	Content		81	113	1456823	2094982938
1473	09:18:10.181	00:00:01.473	88	162,7097	232,7599	0,6774421	0,4722793	483,363	4,397598	0	181,7242	234,0265	0,5143179	0,4419513	490,6699	4,248449	0	7	172	233						Fix_sw.jpg	0	880	547	72	111	113	124	200	0	Content		100	122	1473444	2094999559
1490	09:18:10.198	00:00:01.490	89	184,7289	238,7951	0,6769389	0,472798	483,7984	4,341847	0	190,5119	235,63	0,5138181	0,4421698	490,8173	4,236884	0	7	188	237						Fix_sw.jpg	0	880	547	72	111	113	124	200	0	Content		116	126	1490070	2095016185
1507	09:18:10.215	00:00:01.506	90	185,302	246,2122	0,6744859	0,4732288	477,0533	4,330105	0	188,1774	232,7602	0,5135748	0,4425821	490,778	4,224807	0	7	187	239						Fix_sw.jpg	0	880	547	72	111	113	124	200	0	Content		115	128	1506817	2095032932
1523	09:18:10.231	00:00:01.523	91	179,7018	232,6363	0,6761904	0,4737715	483,1878	4,285272	0	187,3192	238,1522	0,5132809	0,4430563	490,9091	4,208038	0	7	184	235						Fix_sw.jpg	0	880	547	72	111	113	124	200	0	Content		112	124	1523451	2095049566
1540	09:18:10.248	00:00:01.540	92	171,7279	232,4317	0,6761675	0,4743904	484,3446	4,37827	0	197,1798	237,8657	0,5129412	0,4436911	490,929	4,21691	0	7	184	235						Fix_sw.jpg	0	880	547	72	111	113	124	200	0	Content		112	124	1540075	2095066190
1557	09:18:10.265	00:00:01.556	93	187,9593	247,1385	0,673952	0,4750564	478,4958	4,355931	0	189,5233	234,4201	0,5126263	0,444366	490,9164	4,20014	0	7	189	241						Fix_sw.jpg	0	880	547	72	111	113	124	200	0	Content		117	130	1556691	2095082806
1573	09:18:10.281	00:00:01.573	94	181,9785	233,3498	0,677298	0,475626	490,0237	4,389542	0	187,7339	233,2711	0,5123754	0,444882	491,0847	4,176754	0	7	185	233						Fix_sw.jpg	0	880	547	72	111	113	124	200	0	Content		113	122	1573449	2095099564
1590	09:18:10.298	00:00:01.590	95	178,5273	237,2867	0,6757085	0,4763033	485,6866	4,320247	0	187,8443	235,135	0,5122148	0,4452847	491,2067	4,22212	0	7	183	236						Fix_sw.jpg	0	880	547	72	111	113	124	200	0	Content		111	125	1590068	2095116183
1607	09:18:10.315	00:00:01.606	96	179,6898	223,6351	0,677288	0,4770858	491,2657	4,432482	0	194,829	236,0718	0,5120342	0,4458702	491,322	4,21876	0	7	187	230						Fix_sw.jpg	0	880	547	72	111	113	124	200	0	Content		115	119	1606692	2095132807
1623	09:18:10.331	00:00:01.623	97	190,2658	240,0322	0,673878	0,4776933	480,8908	4,25931	0	192,6206	231,7094	0,5119987	0,4461823	491,4167	4,225914	0	7	191	236						Fix_sw.jpg	0	880	547	72	111	113	124	200	0	Content		119	125	1623315	2095149430
1640	09:18:10.348	00:00:01.640	98	234,7298	187,7624	0,6759871	0,4765382	492,2625	4,455095	0	284,7469	184,2619	0,5126573	0,4446104	497,0772	4,213758	0	8	260	186						Fix_sw.jpg	0	880	547	72	111	165	37	266	0	Content		188	75	1640066	2095166181
1657	09:18:10.365	00:00:01.656	99	242,6385	180,9089	0,6733438	0,4760882	487,1963	4,404908	0	290,5994	180,2954	0,5108615	0,4440208	492,1109	4,210669	0	8	267	181						Fix_sw.jpg	0	880	547	72	111	165	37	266	0	Content		195	70	1656689	2095182804
1673	09:18:10.381	00:00:01.673	100	-1024	-768	-1	-1	-1	-1	4	-1024	-768	-1	-1	-1	-1	4	8	0	0						Fix_sw.jpg	0	880	547	72	111	165	37	266	0	Content		-72	-111	1673312	2095199427
1690	09:18:10.398	00:00:01.689	101	253,501	155,4715	0,6735369	0,4781328	486,4854	4,072883	0	266,9552	141,7839	0,5110689	0,445522	492,2174	3,95393	0	8	260	149						Fix_sw.jpg	0	880	547	72	111	165	37	266	0	Content		188	38	1689936	2095216051
1707	09:18:10.415	00:00:01.706	102	211,8509	144,8612	0,672619	0,4800315	483,8598	3,997326	0	266,6997	142,6281	0,5110738	0,4463799	492,2991	3,914889	0	8	239	144						Fix_sw.jpg	0	880	547	72	111	165	37	266	0	Content		167	33	1706687	2095232802
1723	09:18:10.431	00:00:01.723	103	247,3269	144,0638	0,6758776	0,4815114	493,714	4,045784	0	233,5411	138,4445	0,5111785	0,4475359	492,4537	3,878208	0	8	240	141						Fix_sw.jpg	0	880	547	72	111	165	37	266	0	Content		168	30	1723310	2095249425
1740	09:18:10.448	00:00:01.739	104	204,5954	149,7836	0,6728111	0,4838853	484,3774	3,964751	0	263,5792	141,5207	0,5112323	0,4489072	492,545	3,829193	0	8	234	146						Fix_sw.jpg	0	880	547	72	111	165	37	266	0	Content		162	35	1739935	2095266050
1757	09:18:10.465	00:00:01.756	105	212,8582	153,4278	0,6731488	0,4859248	484,3711	3,886139	0	257,3771	142,995	0,5115983	0,4500398	492,7688	3,772146	0	8	235	148						Fix_sw.jpg	0	880	547	72	111	165	37	266	0	Content		163	37	1756557	2095282672
1773	09:18:10.481	00:00:01.773	106	212,1533	150,6435	0,6736273	0,488139	484,5422	3,830128	0	263,4667	142,224	0,5121434	0,4511576	492,8179	3,728792	0	8	238	146						Fix_sw.jpg	0	880	547	72	111	165	37	266	0	Content		166	35	1773307	2095299422
1790	09:18:10.498	00:00:01.789	107	205,3061	153,0184	0,674127	0,4910579	485,2571	3,796665	0	260,9977	145,1415	0,5127878	0,452527	493,2351	3,666174	0	8	233	149						Fix_sw.jpg	0	880	547	72	111	165	37	266	0	Content		161	38	1789931	2095316046
1807	09:18:10.515	00:00:01.806	108	201,4084	149,3446	0,6746148	0,494568	485,6075	3,745712	0	272,7149	134,1662	0,5134698	0,4543374	493,2257	3,557677	0	8	237	142						Fix_sw.jpg	0	880	547	72	111	165	37	266	0	Content		165	31	1806556	2095332671
1823	09:18:10.531	00:00:01.823	109	206,5618	143,4615	0,6751831	0,4983329	485,7855	3,729175	0	262,3336	144,9604	0,5142552	0,4563418	493,6183	3,583606	0	8	234	144						Fix_sw.jpg	0	880	547	72	111	165	37	266	0	Content		162	33	1823176	2095349291
1840	09:18:10.548	00:00:01.839	110	203,4956	150,0125	0,6759006	0,5024385	486,4278	3,696045	0	253,3239	150,6364	0,5151232	0,4586278	494,0603	3,547758	0	8	228	150						Fix_sw.jpg	0	880	547	72	111	165	37	266	0	Content		156	39	1839926	2095366041
1857	09:18:10.565	00:00:01.856	111	203,2903	145,9814	0,676721	0,5068901	486,771	3,665515	0	260,8386	142,0286	0,516155	0,4613488	494,413	3,502298	0	8	232	144						Fix_sw.jpg	0	880	547	72	111	165	37	266	0	Content		160	33	1856549	2095382664
1873	09:18:10.581	00:00:01.873	112	212,7193	144,3138	0,6774316	0,5113625	487,4815	3,580324	0	263,9433	143,9165	0,5171216	0,4640927	494,8132	3,461991	0	8	238	144						Fix_sw.jpg	0	880	547	72	111	165	37	266	0	Content		166	33	1873173	2095399288
1890	09:18:10.598	00:00:01.889	113	194,8945	159,3619	0,678071	0,5163179	488,0118	3,623729	0	248,2428	155,4915	0,5181614	0,4673304	495,2927	3,407995	0	8	222	157						Fix_sw.jpg	0	880	547	72	111	165	37	266	0	Content		150	46	1889798	2095415913
1907	09:18:10.615	00:00:01.906	114	152,6691	196,764	0,6795936	0,5219119	489,3248	3,564676	0	192,1466	216,942	0,5203167	0,4712361	496,104	3,515879	0	9	172	207						Fix_sw.jpg	0	880	547	72	111	60	119	216	0	Content		100	96	1906547	2095432662
1923	09:18:10.631	00:00:01.923	115	123,2543	232,0919	0,6805518	0,5268286	490,4291	3,590362	0	170,7426	221,0273	0,5218232	0,4743832	497,2186	3,357554	0	9	147	227						Fix_sw.jpg	0	880	547	72	111	60	119	216	0	Content		75	116	1923170	2095449285
1940	09:18:10.648	00:00:01.939	116	117,2041	233,8892	0,6807439	0,5312458	491,5483	3,52589	0	161,9539	236,0314	0,5222986	0,4775347	498,2287	3,40509	0	9	140	235						Fix_sw.jpg	0	880	547	72	111	60	119	216	0	Content		68	124	1939795	2095465910
1956	09:18:10.664	00:00:01.956	117	112,8598	241,2417	0,6802638	0,5367119	492,7806	3,547091	0	152,8757	243,6897	0,5220682	0,4819915	499,4321	3,389416	0	9	133	242						Fix_sw.jpg	0	880	547	72	111	60	119	216	0	Content		61	131	1956416	2095482531
1973	09:18:10.681	00:00:01.973	118	109,7053	226,6488	0,6794775	0,5432708	494,2732	3,463761	0	157,622	232,5466	0,5215877	0,4879402	500,5258	3,331454	0	9	134	230						Fix_sw.jpg	0	880	547	72	111	60	119	216	0	Content		62	119	1973166	2095499281
1990	09:18:10.698	00:00:01.989	119	114,2101	230,9872	0,6780817	0,5511166	495,7849	3,505867	0	153,9678	234,7698	0,5204674	0,49528	501,8854	3,344008	0	9	134	233						Fix_sw.jpg	0	880	547	72	111	60	119	216	0	Content		62	122	1989788	2095515903
2006	09:18:10.714	00:00:02.006	120	111,5091	235,0578	0,6761085	0,5600894	497,5289	3,480417	0	151,5075	228,5285	0,5187374	0,5044621	503,3797	3,330894	0	9	132	232						Fix_sw.jpg	0	880	547	72	111	60	119	216	0	Content		60	121	2006411	2095532526
2023	09:18:10.731	00:00:02.023	121	112,7794	227,9368	0,6735535	0,5698692	499,6418	3,454748	0	151,3328	233,6764	0,5164801	0,514949	505,3092	3,360109	0	9	132	231						Fix_sw.jpg	0	880	547	72	111	60	119	216	0	Content		60	120	2023035	2095549150
2040	09:18:10.748	00:00:02.039	122	107,6594	229,8134	0,6704366	0,5806904	501,7624	3,450064	0	143,0436	228,5356	0,5136521	0,5265199	507,4507	3,311072	0	9	125	229						Fix_sw.jpg	0	880	547	72	111	60	119	216	0	Content		53	118	2039786	2095565901
2056	09:18:10.764	00:00:02.056	123	108,1814	219,8544	0,6670877	0,5929742	504,3284	3,400958	0	143,9029	228,2959	0,5106812	0,5396901	509,718	3,262877	0	9	126	224						Fix_sw.jpg	0	880	547	72	111	60	119	216	0	Content		54	113	2056411	2095582526
2073	09:18:10.781	00:00:02.073	124	99,29266	233,5253	0,6633449	0,6072304	507,1793	3,457803	0	142,3937	241,6279	0,5073417	0,5546802	512,2309	3,420522	0	9	121	238						Fix_sw.jpg	0	880	547	72	111	60	119	216	0	Content		49	127	2073035	2095599150
2090	09:18:10.798	00:00:02.089	125	94,9986	222,2333	0,6589119	0,6234435	509,9421	3,41123	0	144,4359	219,7197	0,5034415	0,571754	514,7681	3,285575	0	9	120	221						Fix_sw.jpg	0	880	547	72	111	60	119	216	0	Content		48	110	2089782	2095615897
2106	09:18:10.814	00:00:02.106	126	97,83389	207,392	0,6536078	0,6418394	512,9645	3,417286	0	142,8589	216,1424	0,4985991	0,5911337	517,6955	3,306771	0	9	120	212						Fix_sw.jpg	0	880	547	72	111	60	119	216	0	Content		48	101	2106405	2095632520
2123	09:18:10.831	00:00:02.123	127	53,68721	197,8911	0,6480042	0,6626791	512,9645	3,363042	2	51,68908	190,3696	0,6473268	0,6626788	517,6955	3,39266	2		0	0						Fix_sw.jpg	0	880	547	72	111				0	Content		-72	-111	2123029	2095649144
2140	09:18:10.848	00:00:02.139	128	-1024	-768	-1	-1	-1	-1	4	-1024	-768	-1	-1	-1	-1	4		0	0						Fix_sw.jpg	0	880	547	72	111				0	Content		-72	-111	2139650	2095665765
2156	09:18:10.864	00:00:02.156	129	-1024	-768	-1	-1	-1	-1	4	-1024	-768	-1	-1	-1	-1	4		0	0						Fix_sw.jpg	0	880	547	72	111				0	Content		-72	-111	2156387	2095682502
2173	09:18:10.881	00:00:02.173	130	-1024	-768	-1	-1	-1	-1	4	-1024	-768	-1	-1	-1	-1	4		0	0						Fix_sw.jpg	0	880	547	72	111				0	Content		-72	-111	2173014	2095699129
2190	09:18:10.898	00:00:02.189	131	-1024	-768	-1	-1	-1	-1	4	-1024	-768	-1	-1	-1	-1	4		0	0						Fix_sw.jpg	0	880	547	72	111				0	Content		-72	-111	2189766	2095715881
2206	09:18:10.914	00:00:02.206	132	-1024	-768	-1	-1	-1	-1	4	-1024	-768	-1	-1	-1	-1	4		0	0						Fix_sw.jpg	0	880	547	72	111				0	Content		-72	-111	2206384	2095732499
2223	09:18:10.931	00:00:02.223	133	-1024	-768	-1	-1	-1	-1	4	-1024	-768	-1	-1	-1	-1	4		0	0						Fix_sw.jpg	0	880	547	72	111				0	Content		-72	-111	2223008	2095749123
2240	09:18:10.948	00:00:02.239	134	-1024	-768	-1	-1	-1	-1	4	-1024	-768	-1	-1	-1	-1	4		0	0						Fix_sw.jpg	0	880	547	72	111				0	Content		-72	-111	2239758	2095765873
2256	09:18:10.964	00:00:02.256	135	-1024	-768	-1	-1	-1	-1	4	-1024	-768	-1	-1	-1	-1	4		0	0						Fix_sw.jpg	0	880	547	72	111				0	Content		-72	-111	2256382	2095782497
2273	09:18:10.981	00:00:02.273	136	-1024	-768	-1	-1	-1	-1	4	-1024	-768	-1	-1	-1	-1	4		0	0						Fix_sw.jpg	0	880	547	72	111				0	Content		-72	-111	2273005	2095799120
2290	09:18:10.998	00:00:02.289	137	-1024	-768	-1	-1	-1	-1	4	-1024	-768	-1	-1	-1	-1	4		0	0						Fix_sw.jpg	0	880	547	72	111				0	Content		-72	-111	2289628	2095815743
2306	09:18:11.014	00:00:02.306	138	-1024	-768	-1	-1	-1	-1	4	-1024	-768	-1	-1	-1	-1	4		0	0						Fix_sw.jpg	0	880	547	72	111				0	Content		-72	-111	2306251	2095832366
2323	09:18:11.031	00:00:02.322	139	-1024	-768	-1	-1	-1	-1	4	-1024	-768	-1	-1	-1	-1	4		0	0						Fix_sw.jpg	0	880	547	72	111				0	Content		-72	-111	2322999	2095849114
2336	09:18:11.044																				ImageEnd	16	0	0	Fix_sw.jpg
2339	09:18:11.047	00:00:02.339	140	-1024	-768	-1	-1	-1	-1	4	-1024	-768	-1	-1	-1	-1	4		0	0						No media	0	1024	768	0	0				0	Content		0	0	2339497	2095865612
2357	09:18:11.065	00:00:02.356	141	-1024	-768	-1	-1	-1	-1	4	-1024	-768	-1	-1	-1	-1	4		0	0						No media	0	1024	768	0	0				0	Content		0	0	2356745	2095882860
2363	09:18:11.071																				ImageStart	8	0	0	StimuliFarbe_gelb_blau.png
2373	09:18:11.081	00:00:02.373	142	-1024	-768	-1	-1	-1	-1	4	-1024	-768	-1	-1	-1	-1	4		0	0						StimuliFarbe_gelb_blau.png	0	880	547	72	111				0	Content		-72	-111	2373493	2095899608
2390	09:18:11.098	00:00:02.390	143	-1024	-768	-1	-1	-1	-1	4	-1024	-768	-1	-1	-1	-1	4		0	0						StimuliFarbe_gelb_blau.png	0	880	547	72	111				0	Content		-72	-111	2390115	2095916230
2406	09:18:11.114	00:00:02.406	144	-1024	-768	-1	-1	-1	-1	4	-1024	-768	-1	-1	-1	-1	4		0	0						StimuliFarbe_gelb_blau.png	0	880	547	72	111				0	Content		-72	-111	2406113	2095932228
2423	09:18:11.131	00:00:02.422	145	-1024	-768	-1	-1	-1	-1	4	-1024	-768	-1	-1	-1	-1	4		0	0						StimuliFarbe_gelb_blau.png	0	880	547	72	111				0	Content		-72	-111	2422858	2095948973
2439	09:18:11.147	00:00:02.439	146	-1024	-768	-1	-1	-1	-1	4	-1024	-768	-1	-1	-1	-1	4		0	0						StimuliFarbe_gelb_blau.png	0	880	547	72	111				0	Content		-72	-111	2439487	2095965602
2456	09:18:11.164	00:00:02.456	147	-1024	-768	-1	-1	-1	-1	4	-1024	-768	-1	-1	-1	-1	4		0	0						StimuliFarbe_gelb_blau.png	0	880	547	72	111				0	Content		-72	-111	2456232	2095982347
2473	09:18:11.181	00:00:02.472	148	-1024	-768	-1	-1	-1	-1	4	-1024	-768	-1	-1	-1	-1	4		0	0						StimuliFarbe_gelb_blau.png	0	880	547	72	111				0	Content		-72	-111	2472859	2095998974
2489	09:18:11.197	00:00:02.489	149	-1024	-768	-1	-1	-1	-1	4	-1024	-768	-1	-1	-1	-1	4		0	0						StimuliFarbe_gelb_blau.png	0	880	547	72	111				0	Content		-72	-111	2489482	2096015597
2507	09:18:11.215	00:00:02.506	150	-1024	-768	-1	-1	-1	-1	4	-1024	-768	-1	-1	-1	-1	4		0	0						StimuliFarbe_gelb_blau.png	0	880	547	72	111				0	Content		-72	-111	2506550	2096032665
2524	09:18:11.232	00:00:02.523	151	-1024	-768	-1	-1	-1	-1	4	-1024	-768	-1	-1	-1	-1	4		0	0						StimuliFarbe_gelb_blau.png	0	880	547	72	111				0	Content		-72	-111	2523923	2096050038
2541	09:18:11.249	00:00:02.541	152	-1024	-768	-1	-1	-1	-1	4	-1024	-768	-1	-1	-1	-1	4		0	0						StimuliFarbe_gelb_blau.png	0	880	547	72	111				0	Content		-72	-111	2541169	2096067284
2556	09:18:11.264	00:00:02.556	153	-1024	-768	-1	-1	-1	-1	4	-1024	-768	-1	-1	-1	-1	4		0	0						StimuliFarbe_gelb_blau.png	0	880	547	72	111				0	Content		-72	-111	2556102	2096082217
2573	09:18:11.281	00:00:02.572	154	-1024	-768	-1	-1	-1	-1	4	-1024	-768	-1	-1	-1	-1	4		0	0						StimuliFarbe_gelb_blau.png	0	880	547	72	111				0	Content		-72	-111	2572723	2096098838
2589	09:18:11.297	00:00:02.589	155	-1024	-768	-1	-1	-1	-1	4	-1024	-768	-1	-1	-1	-1	4		0	0						StimuliFarbe_gelb_blau.png	0	880	547	72	111				0	Content		-72	-111	2589470	2096115585
2606	09:18:11.314	00:00:02.606	156	-1024	-768	-1	-1	-1	-1	4	-1024	-768	-1	-1	-1	-1	4		0	0						StimuliFarbe_gelb_blau.png	0	880	547	72	111				0	Content		-72	-111	2606092	2096132207
2623	09:18:11.331	00:00:02.622	157	-1024	-768	-1	-1	-1	-1	4	-1024	-768	-1	-1	-1	-1	4		0	0						StimuliFarbe_gelb_blau.png	0	880	547	72	111				0	Content		-72	-111	2622721	2096148836
2639	09:18:11.347	00:00:02.639	158	-1024	-768	-1	-1	-1	-1	4	-1024	-768	-1	-1	-1	-1	4		0	0						StimuliFarbe_gelb_blau.png	0	880	547	72	111				0	Content		-72	-111	2639354	2096165469
2657	09:18:11.365	00:00:02.656	159	-1024	-768	-1	-1	-1	-1	4	-1024	-768	-1	-1	-1	-1	4		0	0						StimuliFarbe_gelb_blau.png	0	880	547	72	111				0	Content		-72	-111	2656534	2096182649
2674	09:18:11.382	00:00:02.673	160	-1024	-768	-1	-1	-1	-1	4	-1024	-768	-1	-1	-1	-1	4		0	0						StimuliFarbe_gelb_blau.png	0	880	547	72	111				0	Content		-72	-111	2673905	2096200020
2691	09:18:11.399	00:00:02.691	161	-1024	-768	-1	-1	-1	-1	4	-1024	-768	-1	-1	-1	-1	4		0	0						StimuliFarbe_gelb_blau.png	0	880	547	72	111				0	Content		-72	-111	2691154	2096217269
2706	09:18:11.414	00:00:02.705	162	-1024	-768	-1	-1	-1	-1	4	-1024	-768	-1	-1	-1	-1	4		0	0						StimuliFarbe_gelb_blau.png	0	880	547	72	111				0	Content		-72	-111	2705961	2096232076
2723	09:18:11.431	00:00:02.722	163	-1024	-768	-1	-1	-1	-1	4	-1024	-768	-1	-1	-1	-1	4		0	0						StimuliFarbe_gelb_blau.png	0	880	547	72	111				0	Content		-72	-111	2722709	2096248824
2739	09:18:11.447	00:00:02.739	164	-1024	-768	-1	-1	-1	-1	4	-1024	-768	-1	-1	-1	-1	4		0	0						StimuliFarbe_gelb_blau.png	0	880	547	72	111				0	Content		-72	-111	2739342	2096265457
2756	09:18:11.464	00:00:02.755	165	-1024	-768	-1	-1	-1	-1	4	-1024	-768	-1	-1	-1	-1	4		0	0						StimuliFarbe_gelb_blau.png	0	880	547	72	111				0	Content		-72	-111	2755948	2096282063
2773	09:18:11.481	00:00:02.772	166	-1024	-768	-1	-1	-1	-1	4	-1024	-768	-1	-1	-1	-1	4		0	0						StimuliFarbe_gelb_blau.png	0	880	547	72	111				0	Content		-72	-111	2772575	2096298690
2789	09:18:11.497	00:00:02.789	167	-1024	-768	-1	-1	-1	-1	4	-1024	-768	-1	-1	-1	-1	4		0	0						StimuliFarbe_gelb_blau.png	0	880	547	72	111				0	Content		-72	-111	2789197	2096315312
2806	09:18:11.514	00:00:02.806	168	-1024	-768	-1	-1	-1	-1	4	-1024	-768	-1	-1	-1	-1	4		0	0						StimuliFarbe_gelb_blau.png	0	880	547	72	111				0	Content		-72	-111	2806389	2096332504
2824	09:18:11.532	00:00:02.823	169	-1024	-768	-1	-1	-1	-1	4	-1024	-768	-1	-1	-1	-1	4		0	0						StimuliFarbe_gelb_blau.png	0	880	547	72	111				0	Content		-72	-111	2823760	2096349875
2841	09:18:11.549	00:00:02.841	170	-1024	-768	-1	-1	-1	-1	4	-1024	-768	-1	-1	-1	-1	4		0	0						StimuliFarbe_gelb_blau.png	0	880	547	72	111				0	Content		-72	-111	2841010	2096367125
2856	09:18:11.564	00:00:02.855	171	-1024	-768	-1	-1	-1	-1	4	-1024	-768	-1	-1	-1	-1	4		0	0						StimuliFarbe_gelb_blau.png	0	880	547	72	111				0	Content		-72	-111	2855814	2096381929
2873	09:18:11.581	00:00:02.872	172	-1024	-768	-1	-1	-1	-1	4	-1024	-768	-1	-1	-1	-1	4		0	0						StimuliFarbe_gelb_blau.png	0	880	547	72	111				0	Content		-72	-111	2872561	2096398676
2889	09:18:11.597	00:00:02.889	173	-1024	-768	-1	-1	-1	-1	4	-1024	-768	-1	-1	-1	-1	4		0	0						StimuliFarbe_gelb_blau.png	0	880	547	72	111				0	Content		-72	-111	2889183	2096415298
2906	09:18:11.614	00:00:02.905	174	-1024	-768	-1	-1	-1	-1	4	-1024	-768	-1	-1	-1	-1	4		0	0						StimuliFarbe_gelb_blau.png	0	880	547	72	111				0	Content		-72	-111	2905807	2096431922
2922	09:18:11.630	00:00:02.922	175	-1024	-768	-1	-1	-1	-1	4	-1024	-768	-1	-1	-1	-1	4		0	0						StimuliFarbe_gelb_blau.png	0	880	547	72	111				0	Content		-72	-111	2922427	2096448542
2939	09:18:11.647	00:00:02.939	176	-1024	-768	-1	-1	-1	-1	4	-1024	-768	-1	-1	-1	-1	4		0	0						StimuliFarbe_gelb_blau.png	0	880	547	72	111				0	Content		-72	-111	2939175	2096465290
2956	09:18:11.664	00:00:02.956	177	-1024	-768	-1	-1	-1	-1	4	-1024	-768	-1	-1	-1	-1	4		0	0						StimuliFarbe_gelb_blau.png	0	880	547	72	111				0	Content		-72	-111	2956241	2096482356
2974	09:18:11.682	00:00:02.973	178	-1024	-768	-1	-1	-1	-1	4	-1024	-768	-1	-1	-1	-1	4		0	0						StimuliFarbe_gelb_blau.png	0	880	547	72	111				0	Content		-72	-111	2973613	2096499728
2991	09:18:11.699	00:00:02.990	179	-1024	-768	-1	-1	-1	-1	4	-1024	-768	-1	-1	-1	-1	4		0	0						StimuliFarbe_gelb_blau.png	0	880	547	72	111				0	Content		-72	-111	2990989	2096517104
3006	09:18:11.714	00:00:03.005	180	-1024	-768	-1	-1	-1	-1	4	-1024	-768	-1	-1	-1	-1	4		0	0						StimuliFarbe_gelb_blau.png	0	880	547	72	111				0	Content		-72	-111	3005791	2096531906
3022	09:18:11.730	00:00:03.022	181	-1024	-768	-1	-1	-1	-1	4	-1024	-768	-1	-1	-1	-1	4		0	0						StimuliFarbe_gelb_blau.png	0	880	547	72	111				0	Content		-72	-111	3022412	2096548527
3039	09:18:11.747	00:00:03.039	182	-1024	-768	-1	-1	-1	-1	4	-1024	-768	-1	-1	-1	-1	4		0	0						StimuliFarbe_gelb_blau.png	0	880	547	72	111				0	Content		-72	-111	3039162	2096565277
3056	09:18:11.764	00:00:03.055	183	-1024	-768	-1	-1	-1	-1	4	-1024	-768	-1	-1	-1	-1	4		0	0						StimuliFarbe_gelb_blau.png	0	880	547	72	111				0	Content		-72	-111	3055783	2096581898
3072	09:18:11.780	00:00:03.072	184	-1024	-768	-1	-1	-1	-1	4	-1024	-768	-1	-1	-1	-1	4		0	0						StimuliFarbe_gelb_blau.png	0	880	547	72	111				0	Content		-72	-111	3072408	2096598523
3089	09:18:11.797	00:00:03.089	185	-1024	-768	-1	-1	-1	-1	4	-1024	-768	-1	-1	-1	-1	4		0	0						StimuliFarbe_gelb_blau.png	0	880	547	72	111				0	Content		-72	-111	3089032	2096615147
3106	09:18:11.814	00:00:03.106	186	-1024	-768	-1	-1	-1	-1	4	-1024	-768	-1	-1	-1	-1	4		0	0						StimuliFarbe_gelb_blau.png	0	880	547	72	111				0	Content		-72	-111	3106223	2096632338
3123	09:18:11.831	00:00:03.123	187	-1024	-768	-1	-1	-1	-1	4	-1024	-768	-1	-1	-1	-1	4		0	0						StimuliFarbe_gelb_blau.png	0	880	547	72	111				0	Content		-72	-111	3123472	2096649587
3141	09:18:11.849	00:00:03.140	188	-1024	-768	-1	-1	-1	-1	4	-1024	-768	-1	-1	-1	-1	4		0	0						StimuliFarbe_gelb_blau.png	0	880	547	72	111				0	Content		-72	-111	3140942	2096667057
3156	09:18:11.864	00:00:03.155	189	-1024	-768	-1	-1	-1	-1	4	-1024	-768	-1	-1	-1	-1	4		0	0						StimuliFarbe_gelb_blau.png	0	880	547	72	111				0	Content		-72	-111	3155747	2096681862
3172	09:18:11.880	00:00:03.172	190	-1024	-768	-1	-1	-1	-1	4	-1024	-768	-1	-1	-1	-1	4		0	0						StimuliFarbe_gelb_blau.png	0	880	547	72	111				0	Content		-72	-111	3172383	2096698498
3189	09:18:11.897	00:00:03.189	191	-1024	-768	-1	-1	-1	-1	4	-1024	-768	-1	-1	-1	-1	4		0	0						StimuliFarbe_gelb_blau.png	0	880	547	72	111				0	Content		-72	-111	3189122	2096715237
3206	09:18:11.914	00:00:03.205	192	-1024	-768	-1	-1	-1	-1	4	-1024	-768	-1	-1	-1	-1	4		0	0						StimuliFarbe_gelb_blau.png	0	880	547	72	111				0	Content		-72	-111	3205747	2096731862
3222	09:18:11.930	00:00:03.222	193	-1024	-768	-1	-1	-1	-1	4	-1024	-768	-1	-1	-1	-1	4		0	0						StimuliFarbe_gelb_blau.png	0	880	547	72	111				0	Content		-72	-111	3222376	2096748491
3239	09:18:11.947	00:00:03.238	194	-1024	-768	-1	-1	-1	-1	4	-1024	-768	-1	-1	-1	-1	4		0	0						StimuliFarbe_gelb_blau.png	0	880	547	72	111				0	Content		-72	-111	3238994	2096765109
3256	09:18:11.964	00:00:03.256	195	-1024	-768	-1	-1	-1	-1	4	-1024	-768	-1	-1	-1	-1	4		0	0						StimuliFarbe_gelb_blau.png	0	880	547	72	111				0	Content		-72	-111	3256187	2096782302
3274	09:18:11.982	00:00:03.273	196	-1024	-768	-1	-1	-1	-1	4	-1024	-768	-1	-1	-1	-1	4		0	0						StimuliFarbe_gelb_blau.png	0	880	547	72	111				0	Content		-72	-111	3273558	2096799673
3291	09:18:11.999	00:00:03.290	197	-1024	-768	-1	-1	-1	-1	4	-1024	-768	-1	-1	-1	-1	4		0	0						StimuliFarbe_gelb_blau.png	0	880	547	72	111				0	Content		-72	-111	3290806	2096816921
3306	09:18:12.014	00:00:03.305	198	-1024	-768	-1	-1	-1	-1	4	-1024	-768	-1	-1	-1	-1	4		0	0						StimuliFarbe_gelb_blau.png	0	880	547	72	111				0	Content		-72	-111	3305612	2096831727
3322	09:18:12.030	00:00:03.322	199	-1024	-768	-1	-1	-1	-1	4	-1024	-768	-1	-1	-1	-1	4		0	0						StimuliFarbe_gelb_blau.png	0	880	547	72	111				0	Content		-72	-111	3322364	2096848479
3339	09:18:12.047	00:00:03.338	200	-1024	-768	-1	-1	-1	-1	4	-1024	-768	-1	-1	-1	-1	4		0	0						StimuliFarbe_gelb_blau.png	0	880	547	72	111				0	Content		-72	-111	3338981	2096865096
3356	09:18:12.064	00:00:03.355	201	-1024	-768	-1	-1	-1	-1	4	-1024	-768	-1	-1	-1	-1	4		0	0						StimuliFarbe_gelb_blau.png	0	880	547	72	111				0	Content		-72	-111	3355605	2096881720
3372	09:18:12.080	00:00:03.372	202	-1024	-768	-1	-1	-1	-1	4	-1024	-768	-1	-1	-1	-1	4		0	0						StimuliFarbe_gelb_blau.png	0	880	547	72	111				0	Content		-72	-111	3372228	2096898343
3389	09:18:12.097	00:00:03.388	203	-1024	-768	-1	-1	-1	-1	4	-1024	-768	-1	-1	-1	-1	4		0	0						StimuliFarbe_gelb_blau.png	0	880	547	72	111				0	Content		-72	-111	3388851	2096914966
3406	09:18:12.114	00:00:03.406	204	-1024	-768	-1	-1	-1	-1	4	-1024	-768	-1	-1	-1	-1	4		0	0						StimuliFarbe_gelb_blau.png	0	880	547	72	111				0	Content		-72	-111	3406044	2096932159
3423	09:18:12.131	00:00:03.423	205	-1024	-768	-1	-1	-1	-1	4	-1024	-768	-1	-1	-1	-1	4		0	0						StimuliFarbe_gelb_blau.png	0	880	547	72	111				0	Content		-72	-111	3423419	2096949534
3441	09:18:12.149	00:00:03.440	206	-1024	-768	-1	-1	-1	-1	4	-1024	-768	-1	-1	-1	-1	4		0	0						StimuliFarbe_gelb_blau.png	0	880	547	72	111				0	Content		-72	-111	3440668	2096966783
3456	09:18:12.164	00:00:03.455	207	-1024	-768	-1	-1	-1	-1	4	-1024	-768	-1	-1	-1	-1	4		0	0						StimuliFarbe_gelb_blau.png	0	880	547	72	111				0	Content		-72	-111	3455595	2096981710
3472	09:18:12.180	00:00:03.472	208	-1024	-768	-1	-1	-1	-1	4	-1024	-768	-1	-1	-1	-1	4		0	0						StimuliFarbe_gelb_blau.png	0	880	547	72	111				0	Content		-72	-111	3472218	2096998333
3489	09:18:12.197	00:00:03.488	209	-1024	-768	-1	-1	-1	-1	4	-1024	-768	-1	-1	-1	-1	4		0	0						StimuliFarbe_gelb_blau.png	0	880	547	72	111				0	Content		-72	-111	3488964	2097015079
3506	09:18:12.214	00:00:03.505	210	-1024	-768	-1	-1	-1	-1	4	-1024	-768	-1	-1	-1	-1	4		0	0						StimuliFarbe_gelb_blau.png	0	880	547	72	111				0	Content		-72	-111	3505587	2097031702
3522	09:18:12.230	00:00:03.522	211	-1024	-768	-1	-1	-1	-1	4	-1024	-768	-1	-1	-1	-1	4		0	0						StimuliFarbe_gelb_blau.png	0	880	547	72	111				0	Content		-72	-111	3522212	2097048327
3539	09:18:12.247	00:00:03.538	212	-1024	-768	-1	-1	-1	-1	4	-1024	-768	-1	-1	-1	-1	4		0	0						StimuliFarbe_gelb_blau.png	0	880	547	72	111				0	Content		-72	-111	3538835	2097064950
3556	09:18:12.264	00:00:03.555	213	-1024	-768	-1	-1	-1	-1	4	-1024	-768	-1	-1	-1	-1	4		0	0						StimuliFarbe_gelb_blau.png	0	880	547	72	111				0	Content		-72	-111	3555902	2097082017
3573	09:18:12.281	00:00:03.573	214	-1024	-768	-1	-1	-1	-1	4	-1024	-768	-1	-1	-1	-1	4		0	0						StimuliFarbe_gelb_blau.png	0	880	547	72	111				0	Content		-72	-111	3573327	2097099442
3591	09:18:12.299	00:00:03.590	215	-1024	-768	-1	-1	-1	-1	4	-1024	-768	-1	-1	-1	-1	4		0	0						StimuliFarbe_gelb_blau.png	0	880	547	72	111				0	Content		-72	-111	3590527	2097116642
3605	09:18:12.313	00:00:03.605	216	-1024	-768	-1	-1	-1	-1	4	-1024	-768	-1	-1	-1	-1	4		0	0						StimuliFarbe_gelb_blau.png	0	880	547	72	111				0	Content		-72	-111	3605457	2097131572
3622	09:18:12.330	00:00:03.622	217	-1024	-768	-1	-1	-1	-1	4	-1024	-768	-1	-1	-1	-1	4		0	0						StimuliFarbe_gelb_blau.png	0	880	547	72	111				0	Content		-72	-111	3622081	2097148196
3639	09:18:12.347	00:00:03.638	218	-1024	-768	-1	-1	-1	-1	4	-1024	-768	-1	-1	-1	-1	4		0	0						StimuliFarbe_gelb_blau.png	0	880	547	72	111				0	Content		-72	-111	3638830	2097164945
3655	09:18:12.363	00:00:03.655	219	-1024	-768	-1	-1	-1	-1	4	-1024	-768	-1	-1	-1	-1	4		0	0						StimuliFarbe_gelb_blau.png	0	880	547	72	111				0	Content		-72	-111	3655451	2097181566
3672	09:18:12.380	00:00:03.672	220	-1024	-768	-1	-1	-1	-1	4	-1024	-768	-1	-1	-1	-1	4		0	0						StimuliFarbe_gelb_blau.png	0	880	547	72	111				0	Content		-72	-111	3672075	2097198190
3689	09:18:12.397	00:00:03.688	221	-1024	-768	-1	-1	-1	-1	4	-1024	-768	-1	-1	-1	-1	4		0	0						StimuliFarbe_gelb_blau.png	0	880	547	72	111				0	Content		-72	-111	3688700	2097214815
3706	09:18:12.414	00:00:03.705	222	-1024	-768	-1	-1	-1	-1	4	-1024	-768	-1	-1	-1	-1	4		0	0						StimuliFarbe_gelb_blau.png	0	880	547	72	111				0	Content		-72	-111	3705893	2097232008
3723	09:18:12.431	00:00:03.723	223	-1024	-768	-1	-1	-1	-1	4	-1024	-768	-1	-1	-1	-1	4		0	0						StimuliFarbe_gelb_blau.png	0	880	547	72	111				0	Content		-72	-111	3723280	2097249395
3741	09:18:12.449	00:00:03.740	224	-1024	-768	-1	-1	-1	-1	4	-1024	-768	-1	-1	-1	-1	4		0	0						StimuliFarbe_gelb_blau.png	0	880	547	72	111				0	Content		-72	-111	3740513	2097266628
3755	09:18:12.463	00:00:03.755	225	-1024	-768	-1	-1	-1	-1	4	-1024	-768	-1	-1	-1	-1	4		0	0						StimuliFarbe_gelb_blau.png	0	880	547	72	111				0	Content		-72	-111	3755317	2097281432
3772	09:18:12.480	00:00:03.772	226	-1024	-768	-1	-1	-1	-1	4	-1024	-768	-1	-1	-1	-1	4		0	0						StimuliFarbe_gelb_blau.png	0	880	547	72	111				0	Content		-72	-111	3772067	2097298182
3789	09:18:12.497	00:00:03.788	227	-1024	-768	-1	-1	-1	-1	4	-1024	-768	-1	-1	-1	-1	4		0	0						StimuliFarbe_gelb_blau.png	0	880	547	72	111				0	Content		-72	-111	3788690	2097314805
3805	09:18:12.513	00:00:03.805	228	-1024	-768	-1	-1	-1	-1	4	-1024	-768	-1	-1	-1	-1	4		0	0						StimuliFarbe_gelb_blau.png	0	880	547	72	111				0	Content		-72	-111	3805315	2097331430
3822	09:18:12.530	00:00:03.821	229	-1024	-768	-1	-1	-1	-1	4	-1024	-768	-1	-1	-1	-1	4		0	0						StimuliFarbe_gelb_blau.png	0	880	547	72	111				0	Content		-72	-111	3821939	2097348054
3839	09:18:12.547	00:00:03.838	230	-1024	-768	-1	-1	-1	-1	4	-1024	-768	-1	-1	-1	-1	4		0	0						StimuliFarbe_gelb_blau.png	0	880	547	72	111				0	Content		-72	-111	3838564	2097364679
3856	09:18:12.564	00:00:03.855	231	-1024	-768	-1	-1	-1	-1	4	-1024	-768	-1	-1	-1	-1	4		0	0						StimuliFarbe_gelb_blau.png	0	880	547	72	111				0	Content		-72	-111	3855757	2097381872
3873	09:18:12.581	00:00:03.873	232	-1024	-768	-1	-1	-1	-1	4	-1024	-768	-1	-1	-1	-1	4		0	0						StimuliFarbe_gelb_blau.png	0	880	547	72	111				0	Content		-72	-111	3873132	2097399247
3890	09:18:12.598	00:00:03.890	233	-1024	-768	-1	-1	-1	-1	4	-1024	-768	-1	-1	-1	-1	4		0	0						StimuliFarbe_gelb_blau.png	0	880	547	72	111				0	Content		-72	-111	3890379	2097416494
3905	09:18:12.613	00:00:03.905	234	-1024	-768	-1	-1	-1	-1	4	-1024	-768	-1	-1	-1	-1	4		0	0						StimuliFarbe_gelb_blau.png	0	880	547	72	111				0	Content		-72	-111	3905185	2097431300
3922	09:18:12.630	00:00:03.921	235	-1024	-768	-1	-1	-1	-1	4	-1024	-768	-1	-1	-1	-1	4		0	0						StimuliFarbe_gelb_blau.png	0	880	547	72	111				0	Content		-72	-111	3921934	2097448049
3939	09:18:12.647	00:00:03.938	236	-1024	-768	-1	-1	-1	-1	4	-1024	-768	-1	-1	-1	-1	4		0	0						StimuliFarbe_gelb_blau.png	0	880	547	72	111				0	Content		-72	-111	3938682	2097464797
3955	09:18:12.663	00:00:03.955	237	-1024	-768	-1	-1	-1	-1	4	-1024	-768	-1	-1	-1	-1	4		0	0						StimuliFarbe_gelb_blau.png	0	880	547	72	111				0	Content		-72	-111	3955303	2097481418
3972	09:18:12.680	00:00:03.971	238	-1024	-768	-1	-1	-1	-1	4	-1024	-768	-1	-1	-1	-1	4		0	0						StimuliFarbe_gelb_blau.png	0	880	547	72	111				0	Content		-72	-111	3971927	2097498042
3989	09:18:12.697	00:00:03.988	239	-1024	-768	-1	-1	-1	-1	4	-1024	-768	-1	-1	-1	-1	4		0	0						StimuliFarbe_gelb_blau.png	0	880	547	72	111				0	Content		-72	-111	3988549	2097514664
4006	09:18:12.714	00:00:04.005	240	-1024	-768	-1	-1	-1	-1	4	-1024	-768	-1	-1	-1	-1	4		0	0						StimuliFarbe_gelb_blau.png	0	880	547	72	111				0	Content		-72	-111	4005619	2097531734
4023	09:18:12.731	00:00:04.022	241	-1024	-768	-1	-1	-1	-1	4	-1024	-768	-1	-1	-1	-1	4		0	0						StimuliFarbe_gelb_blau.png	0	880	547	72	111				0	Content		-72	-111	4022993	2097549108
4040	09:18:12.748	00:00:04.040	242	-1024	-768	-1	-1	-1	-1	4	-1024	-768	-1	-1	-1	-1	4		0	0						StimuliFarbe_gelb_blau.png	0	880	547	72	111				0	Content		-72	-111	4040252	2097566367
4055	09:18:12.763	00:00:04.055	243	-1024	-768	-1	-1	-1	-1	4	-1024	-768	-1	-1	-1	-1	4		0	0						StimuliFarbe_gelb_blau.png	0	880	547	72	111				0	Content		-72	-111	4055170	2097581285
4072	09:18:12.780	00:00:04.071	244	-1024	-768	-1	-1	-1	-1	4	-1024	-768	-1	-1	-1	-1	4		0	0						StimuliFarbe_gelb_blau.png	0	880	547	72	111				0	Content		-72	-111	4071794	2097597909
4089	09:18:12.797	00:00:04.088	245	-1024	-768	-1	-1	-1	-1	4	-1024	-768	-1	-1	-1	-1	4		0	0						StimuliFarbe_gelb_blau.png	0	880	547	72	111				0	Content		-72	-111	4088541	2097614656
4105	09:18:12.813	00:00:04.105	246	-1024	-768	-1	-1	-1	-1	4	-1024	-768	-1	-1	-1	-1	4		0	0						StimuliFarbe_gelb_blau.png	0	880	547	72	111				0	Content		-72	-111	4105165	2097631280
4122	09:18:12.830	00:00:04.121	247	-1024	-768	-1	-1	-1	-1	4	-1024	-768	-1	-1	-1	-1	4		0	0						StimuliFarbe_gelb_blau.png	0	880	547	72	111				0	Content		-72	-111	4121791	2097647906
4138	09:18:12.846	00:00:04.138	248	-1024	-768	-1	-1	-1	-1	4	-1024	-768	-1	-1	-1	-1	4		0	0						StimuliFarbe_gelb_blau.png	0	880	547	72	111				0	Content		-72	-111	4138416	2097664531
4156	09:18:12.864	00:00:04.155	249	-1024	-768	-1	-1	-1	-1	4	-1024	-768	-1	-1	-1	-1	4		0	0						StimuliFarbe_gelb_blau.png	0	880	547	72	111				0	Content		-72	-111	4155583	2097681698
4173	09:18:12.881	00:00:04.172	250	-1024	-768	-1	-1	-1	-1	4	-1024	-768	-1	-1	-1	-1	4		0	0						StimuliFarbe_gelb_blau.png	0	880	547	72	111				0	Content		-72	-111	4172666	2097698781
4189	09:18:12.897	00:00:04.189	251	-1024	-768	-1	-1	-1	-1	4	-1024	-768	-1	-1	-1	-1	4		0	0						StimuliFarbe_gelb_blau.png	0	880	547	72	111				0	Content		-72	-111	4189334	2097715449
4206	09:18:12.914	00:00:04.206	252	-1024	-768	-1	-1	-1	-1	4	-1024	-768	-1	-1	-1	-1	4		0	0						StimuliFarbe_gelb_blau.png	0	880	547	72	111				0	Content		-72	-111	4206002	2097732117
4224	09:18:12.932	00:00:04.223	253	-1024	-768	-1	-1	-1	-1	4	-1024	-768	-1	-1	-1	-1	4		0	0						StimuliFarbe_gelb_blau.png	0	880	547	72	111				0	Content		-72	-111	4223577	2097749692
4238	09:18:12.946	00:00:04.238	254	-1024	-768	-1	-1	-1	-1	4	-1024	-768	-1	-1	-1	-1	4		0	0						StimuliFarbe_gelb_blau.png	0	880	547	72	111				0	Content		-72	-111	4238326	2097764441
4255	09:18:12.963	00:00:04.254	255	-1024	-768	-1	-1	-1	-1	4	-1024	-768	-1	-1	-1	-1	4		0	0						StimuliFarbe_gelb_blau.png	0	880	547	72	111				0	Content		-72	-111	4254949	2097781064
4272	09:18:12.980	00:00:04.271	256	-1024	-768	-1	-1	-1	-1	4	-1024	-768	-1	-1	-1	-1	4		0	0						StimuliFarbe_gelb_blau.png	0	880	547	72	111				0	Content		-72	-111	4271698	2097797813
4288	09:18:12.996	00:00:04.288	257	-1024	-768	-1	-1	-1	-1	4	-1024	-768	-1	-1	-1	-1	4		0	0						StimuliFarbe_gelb_blau.png	0	880	547	72	111				0	Content		-72	-111	4288378	2097814493
4305	09:18:13.013	00:00:04.304	258	-1024	-768	-1	-1	-1	-1	4	-1024	-768	-1	-1	-1	-1	4		0	0						StimuliFarbe_gelb_blau.png	0	880	547	72	111				0	Content		-72	-111	4304943	2097831058
4322	09:18:13.030	00:00:04.321	259	-1024	-768	-1	-1	-1	-1	4	-1024	-768	-1	-1	-1	-1	4		0	0						StimuliFarbe_gelb_blau.png	0	880	547	72	111				0	Content		-72	-111	4321880	2097847995
4339	09:18:13.047	00:00:04.338	260	-1024	-768	-1	-1	-1	-1	4	-1024	-768	-1	-1	-1	-1	4		0	0						StimuliFarbe_gelb_blau.png	0	880	547	72	111				0	Content		-72	-111	4338548	2097864663
4355	09:18:13.063	00:00:04.355	261	-1024	-768	-1	-1	-1	-1	4	-1024	-768	-1	-1	-1	-1	4		0	0						StimuliFarbe_gelb_blau.png	0	880	547	72	111				0	Content		-72	-111	4355438	2097881553
4373	09:18:13.081	00:00:04.372	262	-1024	-768	-1	-1	-1	-1	4	-1024	-768	-1	-1	-1	-1	4		0	0						StimuliFarbe_gelb_blau.png	0	880	547	72	111				0	Content		-72	-111	4372815	2097898930
4390	09:18:13.098	00:00:04.390	263	-1024	-768	-1	-1	-1	-1	4	-1024	-768	-1	-1	-1	-1	4		0	0						StimuliFarbe_gelb_blau.png	0	880	547	72	111				0	Content		-72	-111	4390060	2097916175
4405	09:18:13.113	00:00:04.404	264	-1024	-768	-1	-1	-1	-1	4	-1024	-768	-1	-1	-1	-1	4		0	0						StimuliFarbe_gelb_blau.png	0	880	547	72	111				0	Content		-72	-111	4404808	2097930923
4422	09:18:13.130	00:00:04.421	265	-1024	-768	-1	-1	-1	-1	4	-1024	-768	-1	-1	-1	-1	4		0	0						StimuliFarbe_gelb_blau.png	0	880	547	72	111				0	Content		-72	-111	4421555	2097947670
4438	09:18:13.146	00:00:04.438	266	-1024	-768	-1	-1	-1	-1	4	-1024	-768	-1	-1	-1	-1	4		0	0						StimuliFarbe_gelb_blau.png	0	880	547	72	111				0	Content		-72	-111	4438182	2097964297
4455	09:18:13.163	00:00:04.454	267	-1024	-768	-1	-1	-1	-1	4	-1024	-768	-1	-1	-1	-1	4		0	0						StimuliFarbe_gelb_blau.png	0	880	547	72	111				0	Content		-72	-111	4454862	2097980977
4472	09:18:13.180	00:00:04.471	268	-1024	-768	-1	-1	-1	-1	4	-1024	-768	-1	-1	-1	-1	4		0	0						StimuliFarbe_gelb_blau.png	0	880	547	72	111				0	Content		-72	-111	4471520	2097997635
4488	09:18:13.196	00:00:04.488	269	-1024	-768	-1	-1	-1	-1	4	-1024	-768	-1	-1	-1	-1	4		0	0						StimuliFarbe_gelb_blau.png	0	880	547	72	111				0	Content		-72	-111	4488188	2098014303
4505	09:18:13.213	00:00:04.505	270	-1024	-768	-1	-1	-1	-1	4	-1024	-768	-1	-1	-1	-1	4		0	0						StimuliFarbe_gelb_blau.png	0	880	547	72	111				0	Content		-72	-111	4505121	2098031236
4522	09:18:13.230	00:00:04.521	271	-1024	-768	-1	-1	-1	-1	4	-1024	-768	-1	-1	-1	-1	4		0	0						StimuliFarbe_gelb_blau.png	0	880	547	72	111				0	Content		-72	-111	4521789	2098047904
4539	09:18:13.247	00:00:04.538	272	-1024	-768	-1	-1	-1	-1	4	-1024	-768	-1	-1	-1	-1	4		0	0						StimuliFarbe_gelb_blau.png	0	880	547	72	111				0	Content		-72	-111	4538751	2098064866
4555	09:18:13.263	00:00:04.555	273	-1024	-768	-1	-1	-1	-1	4	-1024	-768	-1	-1	-1	-1	4		0	0						StimuliFarbe_gelb_blau.png	0	880	547	72	111				0	Content		-72	-111	4555419	2098081534
4572	09:18:13.280	00:00:04.572	274	-1024	-768	-1	-1	-1	-1	4	-1024	-768	-1	-1	-1	-1	4		0	0						StimuliFarbe_gelb_blau.png	0	880	547	72	111				0	Content		-72	-111	4572087	2098098202
4589	09:18:13.297	00:00:04.589	275	-1024	-768	-1	-1	-1	-1	4	-1024	-768	-1	-1	-1	-1	4		0	0						StimuliFarbe_gelb_blau.png	0	880	547	72	111				0	Content		-72	-111	4589329	2098115444
4607	09:18:13.315	00:00:04.606	276	-1024	-768	-1	-1	-1	-1	4	-1024	-768	-1	-1	-1	-1	4		0	0						StimuliFarbe_gelb_blau.png	0	880	547	72	111				0	Content		-72	-111	4606549	2098132664
4621	09:18:13.329	00:00:04.621	277	-1024	-768	-1	-1	-1	-1	4	-1024	-768	-1	-1	-1	-1	4		0	0						StimuliFarbe_gelb_blau.png	0	880	547	72	111				0	Content		-72	-111	4621424	2098147539
4638	09:18:13.346	00:00:04.638	278	-1024	-768	-1	-1	-1	-1	4	-1024	-768	-1	-1	-1	-1	4		0	0						StimuliFarbe_gelb_blau.png	0	880	547	72	111				0	Content		-72	-111	4638049	2098164164
4655	09:18:13.363	00:00:04.654	279	-1024	-768	-1	-1	-1	-1	4	-1024	-768	-1	-1	-1	-1	4		0	0						StimuliFarbe_gelb_blau.png	0	880	547	72	111				0	Content		-72	-111	4654805	2098180920
4671	09:18:13.379	00:00:04.671	280	-1024	-768	-1	-1	-1	-1	4	-1024	-768	-1	-1	-1	-1	4		0	0						StimuliFarbe_gelb_blau.png	0	880	547	72	111				0	Content		-72	-111	4671353	2098197468
4688	09:18:13.396	00:00:04.688	281	-1024	-768	-1	-1	-1	-1	4	-1024	-768	-1	-1	-1	-1	4		0	0						StimuliFarbe_gelb_blau.png	0	880	547	72	111				0	Content		-72	-111	4688047	2098214162
4705	09:18:13.413	00:00:04.704	282	-1024	-768	-1	-1	-1	-1	4	-1024	-768	-1	-1	-1	-1	4		0	0						StimuliFarbe_gelb_blau.png	0	880	547	72	111				0	Content		-72	-111	4704984	2098231099
4722	09:18:13.430	00:00:04.721	283	-1024	-768	-1	-1	-1	-1	4	-1024	-768	-1	-1	-1	-1	4		0	0						StimuliFarbe_gelb_blau.png	0	880	547	72	111				0	Content		-72	-111	4721652	2098247767
4739	09:18:13.447	00:00:04.738	284	-1024	-768	-1	-1	-1	-1	4	-1024	-768	-1	-1	-1	-1	4		0	0						StimuliFarbe_gelb_blau.png	0	880	547	72	111				0	Content		-72	-111	4738785	2098264900
4755	09:18:13.463	00:00:04.755	285	-1024	-768	-1	-1	-1	-1	4	-1024	-768	-1	-1	-1	-1	4		0	0						StimuliFarbe_gelb_blau.png	0	880	547	72	111				0	Content		-72	-111	4755453	2098281568
4772	09:18:13.480	00:00:04.772	286	-1024	-768	-1	-1	-1	-1	4	-1024	-768	-1	-1	-1	-1	4		0	0						StimuliFarbe_gelb_blau.png	0	880	547	72	111				0	Content		-72	-111	4772484	2098298599
4789	09:18:13.497	00:00:04.789	287	-1024	-768	-1	-1	-1	-1	4	-1024	-768	-1	-1	-1	-1	4		0	0						StimuliFarbe_gelb_blau.png	0	880	547	72	111				0	Content		-72	-111	4789152	2098315267
4806	09:18:13.514	00:00:04.805	288	-1024	-768	-1	-1	-1	-1	4	-1024	-768	-1	-1	-1	-1	4		0	0						StimuliFarbe_gelb_blau.png	0	880	547	72	111				0	Content		-72	-111	4805820	2098331935
4822	09:18:13.530	00:00:04.821	289	-1024	-768	-1	-1	-1	-1	4	-1024	-768	-1	-1	-1	-1	4		0	0						StimuliFarbe_gelb_blau.png	0	880	547	72	111				0	Content		-72	-111	4821869	2098347984
4839	09:18:13.547	00:00:04.838	290	-1024	-768	-1	-1	-1	-1	4	-1024	-768	-1	-1	-1	-1	4		0	0						StimuliFarbe_gelb_blau.png	0	880	547	72	111				0	Content		-72	-111	4838537	2098364652
4855	09:18:13.563	00:00:04.854	291	-1024	-768	-1	-1	-1	-1	4	-1024	-768	-1	-1	-1	-1	4		0	0						StimuliFarbe_gelb_blau.png	0	880	547	72	111				0	Content		-72	-111	4854538	2098380653
4871	09:18:13.579	00:00:04.871	292	-1024	-768	-1	-1	-1	-1	4	-1024	-768	-1	-1	-1	-1	4		0	0						StimuliFarbe_gelb_blau.png	0	880	547	72	111				0	Content		-72	-111	4871286	2098397401
4888	09:18:13.596	00:00:04.887	293	-1024	-768	-1	-1	-1	-1	4	-1024	-768	-1	-1	-1	-1	4		0	0						StimuliFarbe_gelb_blau.png	0	880	547	72	111				0	Content		-72	-111	4887910	2098414025
4905	09:18:13.613	00:00:04.904	294	-1024	-768	-1	-1	-1	-1	4	-1024	-768	-1	-1	-1	-1	4		0	0						StimuliFarbe_gelb_blau.png	0	880	547	72	111				0	Content		-72	-111	4904589	2098430704
4921	09:18:13.629	00:00:04.921	295	-1024	-768	-1	-1	-1	-1	4	-1024	-768	-1	-1	-1	-1	4		0	0						StimuliFarbe_gelb_blau.png	0	880	547	72	111				0	Content		-72	-111	4921283	2098447398
4938	09:18:13.646	00:00:04.938	296	-1024	-768	-1	-1	-1	-1	4	-1024	-768	-1	-1	-1	-1	4		0	0						StimuliFarbe_gelb_blau.png	0	880	547	72	111				0	Content		-72	-111	4938117	2098464232
4955	09:18:13.663	00:00:04.954	297	-1024	-768	-1	-1	-1	-1	4	-1024	-768	-1	-1	-1	-1	4		0	0						StimuliFarbe_gelb_blau.png	0	880	547	72	111				0	Content		-72	-111	4954785	2098480900
4971	09:18:13.679	00:00:04.971	298	-1024	-768	-1	-1	-1	-1	4	-1024	-768	-1	-1	-1	-1	4		0	0						StimuliFarbe_gelb_blau.png	0	880	547	72	111				0	Content		-72	-111	4971453	2098497568
4988	09:18:13.696	00:00:04.988	299	-1024	-768	-1	-1	-1	-1	4	-1024	-768	-1	-1	-1	-1	4		0	0						StimuliFarbe_gelb_blau.png	0	880	547	72	111				0	Content		-72	-111	4988437	2098514552
5005	09:18:13.713	00:00:05.005	300	-1024	-768	-1	-1	-1	-1	4	-1024	-768	-1	-1	-1	-1	4		0	0						StimuliFarbe_gelb_blau.png	0	880	547	72	111				0	Content		-72	-111	5005105	2098531220
5022	09:18:13.730	00:00:05.021	301	-1024	-768	-1	-1	-1	-1	4	-1024	-768	-1	-1	-1	-1	4		0	0						StimuliFarbe_gelb_blau.png	0	880	547	72	111				0	Content		-72	-111	5021773	2098547888
5039	09:18:13.747	00:00:05.038	302	-1024	-768	-1	-1	-1	-1	4	-1024	-768	-1	-1	-1	-1	4		0	0						StimuliFarbe_gelb_blau.png	0	880	547	72	111				0	Content		-72	-111	5038859	2098564974
5056	09:18:13.764	00:00:05.055	303	-1024	-768	-1	-1	-1	-1	4	-1024	-768	-1	-1	-1	-1	4		0	0						StimuliFarbe_gelb_blau.png	0	880	547	72	111				0	Content		-72	-111	5055527	2098581642
5072	09:18:13.780	00:00:05.072	304	-1024	-768	-1	-1	-1	-1	4	-1024	-768	-1	-1	-1	-1	4		0	0						StimuliFarbe_gelb_blau.png	0	880	547	72	111				0	Content		-72	-111	5072195	2098598310
5090	09:18:13.798	00:00:05.089	305	-1024	-768	-1	-1	-1	-1	4	-1024	-768	-1	-1	-1	-1	4		0	0						StimuliFarbe_gelb_blau.png	0	880	547	72	111				0	Content		-72	-111	5089654	2098615769
5106	09:18:13.814	00:00:05.105	306	-1024	-768	-1	-1	-1	-1	4	-1024	-768	-1	-1	-1	-1	4		0	0						StimuliFarbe_gelb_blau.png	0	880	547	72	111				0	Content		-72	-111	5105696	2098631811
5122	09:18:13.830	00:00:05.122	307	-1024	-768	-1	-1	-1	-1	4	-1024	-768	-1	-1	-1	-1	4		0	0						StimuliFarbe_gelb_blau.png	0	880	547	72	111				0	Content		-72	-111	5122364	2098648479
5139	09:18:13.847	00:00:05.139	308	-1024	-768	-1	-1	-1	-1	4	-1024	-768	-1	-1	-1	-1	4		0	0						StimuliFarbe_gelb_blau.png	0	880	547	72	111				0	Content		-72	-111	5139032	2098665147
5155	09:18:13.863	00:00:05.155	309	-1024	-768	-1	-1	-1	-1	4	-1024	-768	-1	-1	-1	-1	4		0	0						StimuliFarbe_gelb_blau.png	0	880	547	72	111				0	Content		-72	-111	5155281	2098681396
5172	09:18:13.880	00:00:05.171	310	-1024	-768	-1	-1	-1	-1	4	-1024	-768	-1	-1	-1	-1	4		0	0						StimuliFarbe_gelb_blau.png	0	880	547	72	111				0	Content		-72	-111	5171949	2098698064
5189	09:18:13.897	00:00:05.188	311	-1024	-768	-1	-1	-1	-1	4	-1024	-768	-1	-1	-1	-1	4		0	0						StimuliFarbe_gelb_blau.png	0	880	547	72	111				0	Content		-72	-111	5188617	2098714732
5204	09:18:13.912	00:00:05.204	312	-1024	-768	-1	-1	-1	-1	4	-1024	-768	-1	-1	-1	-1	4		0	0						StimuliFarbe_gelb_blau.png	0	880	547	72	111				0	Content		-72	-111	5204398	2098730513
5221	09:18:13.929	00:00:05.221	313	-1024	-768	-1	-1	-1	-1	4	-1024	-768	-1	-1	-1	-1	4		0	0						StimuliFarbe_gelb_blau.png	0	880	547	72	111				0	Content		-72	-111	5221080	2098747195
5238	09:18:13.946	00:00:05.237	314	-1024	-768	-1	-1	-1	-1	4	-1024	-768	-1	-1	-1	-1	4		0	0						StimuliFarbe_gelb_blau.png	0	880	547	72	111				0	Content		-72	-111	5237647	2098763762
5255	09:18:13.963	00:00:05.254	315	-1024	-768	-1	-1	-1	-1	4	-1024	-768	-1	-1	-1	-1	4		0	0						StimuliFarbe_gelb_blau.png	0	880	547	72	111				0	Content		-72	-111	5254584	2098780699
5271	09:18:13.979	00:00:05.271	316	-1024	-768	-1	-1	-1	-1	4	-1024	-768	-1	-1	-1	-1	4		0	0						StimuliFarbe_gelb_blau.png	0	880	547	72	111				0	Content		-72	-111	5271252	2098797367
5288	09:18:13.996	00:00:05.288	317	-1024	-768	-1	-1	-1	-1	4	-1024	-768	-1	-1	-1	-1	4		0	0						StimuliFarbe_gelb_blau.png	0	880	547	72	111				0	Content		-72	-111	5288385	2098814500
5305	09:18:14.013	00:00:05.305	318	-1024	-768	-1	-1	-1	-1	4	-1024	-768	-1	-1	-1	-1	4		0	0						StimuliFarbe_gelb_blau.png	0	880	547	72	111				0	Content		-72	-111	5305053	2098831168
5322	09:18:14.030	00:00:05.322	319	-1024	-768	-1	-1	-1	-1	4	-1024	-768	-1	-1	-1	-1	4		0	0						StimuliFarbe_gelb_blau.png	0	880	547	72	111				0	Content		-72	-111	5322083	2098848198
5339	09:18:14.047	00:00:05.338	320	-1024	-768	-1	-1	-1	-1	4	-1024	-768	-1	-1	-1	-1	4		0	0						StimuliFarbe_gelb_blau.png	0	880	547	72	111				0	Content		-72	-111	5338751	2098864866
5355	09:18:14.063	00:00:05.355	321	-1024	-768	-1	-1	-1	-1	4	-1024	-768	-1	-1	-1	-1	4		0	0						StimuliFarbe_gelb_blau.png	0	880	547	72	111				0	Content		-72	-111	5355419	2098881534
5372	09:18:14.080	00:00:05.371	322	-1024	-768	-1	-1	-1	-1	4	-1024	-768	-1	-1	-1	-1	4		0	0						StimuliFarbe_gelb_blau.png	0	880	547	72	111				0	Content		-72	-111	5371532	2098897647
5388	09:18:14.096	00:00:05.388	323	-1024	-768	-1	-1	-1	-1	4	-1024	-768	-1	-1	-1	-1	4		0	0						StimuliFarbe_gelb_blau.png	0	880	547	72	111				0	Content		-72	-111	5388200	2098914315
5404	09:18:14.112	00:00:05.404	324	-1024	-768	-1	-1	-1	-1	4	-1024	-768	-1	-1	-1	-1	4		0	0						StimuliFarbe_gelb_blau.png	0	880	547	72	111				0	Content		-72	-111	5404265	2098930380
5421	09:18:14.129	00:00:05.420	325	-1024	-768	-1	-1	-1	-1	4	-1024	-768	-1	-1	-1	-1	4		0	0						StimuliFarbe_gelb_blau.png	0	880	547	72	111				0	Content		-72	-111	5420887	2098947002
5438	09:18:14.146	00:00:05.437	326	-1024	-768	-1	-1	-1	-1	4	-1024	-768	-1	-1	-1	-1	4		0	0						StimuliFarbe_gelb_blau.png	0	880	547	72	111				0	Content		-72	-111	5437636	2098963751
5454	09:18:14.162	00:00:05.454	327	-1024	-768	-1	-1	-1	-1	4	-1024	-768	-1	-1	-1	-1	4		0	0						StimuliFarbe_gelb_blau.png	0	880	547	72	111				0	Content		-72	-111	5454260	2098980375
5471	09:18:14.179	00:00:05.470	328	-1024	-768	-1	-1	-1	-1	4	-1024	-768	-1	-1	-1	-1	4		0	0						StimuliFarbe_gelb_blau.png	0	880	547	72	111				0	Content		-72	-111	5470928	2098997043
5488	09:18:14.196	00:00:05.487	329	-1024	-768	-1	-1	-1	-1	4	-1024	-768	-1	-1	-1	-1	4		0	0						StimuliFarbe_gelb_blau.png	0	880	547	72	111				0	Content		-72	-111	5487596	2099013711
5504	09:18:14.212	00:00:05.504	330	-1024	-768	-1	-1	-1	-1	4	-1024	-768	-1	-1	-1	-1	4		0	0						StimuliFarbe_gelb_blau.png	0	880	547	72	111				0	Content		-72	-111	5504233	2099030348
5521	09:18:14.229	00:00:05.520	331	-1024	-768	-1	-1	-1	-1	4	-1024	-768	-1	-1	-1	-1	4		0	0						StimuliFarbe_gelb_blau.png	0	880	547	72	111				0	Content		-72	-111	5520901	2099047016
5538	09:18:14.246	00:00:05.537	332	-1024	-768	-1	-1	-1	-1	4	-1024	-768	-1	-1	-1	-1	4		0	0						StimuliFarbe_gelb_blau.png	0	880	547	72	111				0	Content		-72	-111	5537569	2099063684
5554	09:18:14.262	00:00:05.554	333	-1024	-768	-1	-1	-1	-1	4	-1024	-768	-1	-1	-1	-1	4		0	0						StimuliFarbe_gelb_blau.png	0	880	547	72	111				0	Content		-72	-111	5554474	2099080589
5571	09:18:14.279	00:00:05.571	334	-1024	-768	-1	-1	-1	-1	4	-1024	-768	-1	-1	-1	-1	4		0	0						StimuliFarbe_gelb_blau.png	0	880	547	72	111				0	Content		-72	-111	5571142	2099097257
5588	09:18:14.296	00:00:05.588	335	-1024	-768	-1	-1	-1	-1	4	-1024	-768	-1	-1	-1	-1	4		0	0						StimuliFarbe_gelb_blau.png	0	880	547	72	111				0	Content		-72	-111	5588096	2099114211
5605	09:18:14.313	00:00:05.604	336	-1024	-768	-1	-1	-1	-1	4	-1024	-768	-1	-1	-1	-1	4		0	0						StimuliFarbe_gelb_blau.png	0	880	547	72	111				0	Content		-72	-111	5604764	2099130879
5621	09:18:14.329	00:00:05.621	337	-1024	-768	-1	-1	-1	-1	4	-1024	-768	-1	-1	-1	-1	4		0	0						StimuliFarbe_gelb_blau.png	0	880	547	72	111				0	Content		-72	-111	5621432	2099147547
5638	09:18:14.346	00:00:05.638	338	-1024	-768	-1	-1	-1	-1	4	-1024	-768	-1	-1	-1	-1	4		0	0						StimuliFarbe_gelb_blau.png	0	880	547	72	111				0	Content		-72	-111	5638497	2099164612
5655	09:18:14.363	00:00:05.655	339	-1024	-768	-1	-1	-1	-1	4	-1024	-768	-1	-1	-1	-1	4		0	0						StimuliFarbe_gelb_blau.png	0	880	547	72	111				0	Content		-72	-111	5655165	2099181280
5672	09:18:14.380	00:00:05.671	340	-1024	-768	-1	-1	-1	-1	4	-1024	-768	-1	-1	-1	-1	4		0	0						StimuliFarbe_gelb_blau.png	0	880	547	72	111				0	Content		-72	-111	5671833	2099197948
5688	09:18:14.396	00:00:05.688	341	-1024	-768	-1	-1	-1	-1	4	-1024	-768	-1	-1	-1	-1	4		0	0						StimuliFarbe_gelb_blau.png	0	880	547	72	111				0	Content		-72	-111	5688144	2099214259
5705	09:18:14.413	00:00:05.704	342	-1024	-768	-1	-1	-1	-1	4	-1024	-768	-1	-1	-1	-1	4		0	0						StimuliFarbe_gelb_blau.png	0	880	547	72	111				0	Content		-72	-111	5704812	2099230927
5721	09:18:14.429	00:00:05.721	343	-1024	-768	-1	-1	-1	-1	4	-1024	-768	-1	-1	-1	-1	4		0	0						StimuliFarbe_gelb_blau.png	0	880	547	72	111				0	Content		-72	-111	5721480	2099247595
5737	09:18:14.445	00:00:05.737	344	-1024	-768	-1	-1	-1	-1	4	-1024	-768	-1	-1	-1	-1	4		0	0						StimuliFarbe_gelb_blau.png	0	880	547	72	111				0	Content		-72	-111	5737377	2099263492
5754	09:18:14.462	00:00:05.753	345	-1024	-768	-1	-1	-1	-1	4	-1024	-768	-1	-1	-1	-1	4		0	0						StimuliFarbe_gelb_blau.png	0	880	547	72	111				0	Content		-72	-111	5753999	2099280114
5771	09:18:14.479	00:00:05.770	346	-1024	-768	-1	-1	-1	-1	4	-1024	-768	-1	-1	-1	-1	4		0	0						StimuliFarbe_gelb_blau.png	0	880	547	72	111				0	Content		-72	-111	5770686	2099296801
5787	09:18:14.495	00:00:05.787	347	-1024	-768	-1	-1	-1	-1	4	-1024	-768	-1	-1	-1	-1	4		0	0						StimuliFarbe_gelb_blau.png	0	880	547	72	111				0	Content		-72	-111	5787354	2099313469
5804	09:18:14.512	00:00:05.804	348	-1024	-768	-1	-1	-1	-1	4	-1024	-768	-1	-1	-1	-1	4		0	0						StimuliFarbe_gelb_blau.png	0	880	547	72	111				0	Content		-72	-111	5804022	2099330137
5821	09:18:14.529	00:00:05.820	349	-1024	-768	-1	-1	-1	-1	4	-1024	-768	-1	-1	-1	-1	4		0	0						StimuliFarbe_gelb_blau.png	0	880	547	72	111				0	Content		-72	-111	5820681	2099346796
5837	09:18:14.545	00:00:05.837	350	-1024	-768	-1	-1	-1	-1	4	-1024	-768	-1	-1	-1	-1	4		0	0						StimuliFarbe_gelb_blau.png	0	880	547	72	111				0	Content		-72	-111	5837349	2099363464
5854	09:18:14.562	00:00:05.854	351	-1024	-768	-1	-1	-1	-1	4	-1024	-768	-1	-1	-1	-1	4		0	0						StimuliFarbe_gelb_blau.png	0	880	547	72	111				0	Content		-72	-111	5854017	2099380132
5871	09:18:14.579	00:00:05.870	352	-1024	-768	-1	-1	-1	-1	4	-1024	-768	-1	-1	-1	-1	4		0	0						StimuliFarbe_gelb_blau.png	0	880	547	72	111				0	Content		-72	-111	5870630	2099396745
5887	09:18:14.595	00:00:05.887	353	-1024	-768	-1	-1	-1	-1	4	-1024	-768	-1	-1	-1	-1	4		0	0						StimuliFarbe_gelb_blau.png	0	880	547	72	111				0	Content		-72	-111	5887298	2099413413
5904	09:18:14.612	00:00:05.904	354	-1024	-768	-1	-1	-1	-1	4	-1024	-768	-1	-1	-1	-1	4		0	0						StimuliFarbe_gelb_blau.png	0	880	547	72	111				0	Content		-72	-111	5904155	2099430270
5921	09:18:14.629	00:00:05.920	355	-1024	-768	-1	-1	-1	-1	4	-1024	-768	-1	-1	-1	-1	4		0	0						StimuliFarbe_gelb_blau.png	0	880	547	72	111				0	Content		-72	-111	5920823	2099446938
5937	09:18:14.645	00:00:05.937	356	-1024	-768	-1	-1	-1	-1	4	-1024	-768	-1	-1	-1	-1	4		0	0						StimuliFarbe_gelb_blau.png	0	880	547	72	111				0	Content		-72	-111	5937491	2099463606
5955	09:18:14.663	00:00:05.954	357	-1024	-768	-1	-1	-1	-1	4	-1024	-768	-1	-1	-1	-1	4		0	0						StimuliFarbe_gelb_blau.png	0	880	547	72	111				0	Content		-72	-111	5954617	2099480732
5971	09:18:14.679	00:00:05.971	358	-1024	-768	-1	-1	-1	-1	4	-1024	-768	-1	-1	-1	-1	4		0	0						StimuliFarbe_gelb_blau.png	0	880	547	72	111				0	Content		-72	-111	5971285	2099497400
5988	09:18:14.696	00:00:05.988	359	-1024	-768	-1	-1	-1	-1	4	-1024	-768	-1	-1	-1	-1	4		0	0						StimuliFarbe_gelb_blau.png	0	880	547	72	111				0	Content		-72	-111	5988313	2099514428
6005	09:18:14.713	00:00:06.004	360	-1024	-768	-1	-1	-1	-1	4	-1024	-768	-1	-1	-1	-1	4		0	0						StimuliFarbe_gelb_blau.png	0	880	547	72	111				0	Content		-72	-111	6004981	2099531096
6022	09:18:14.730	00:00:06.021	361	-1024	-768	-1	-1	-1	-1	4	-1024	-768	-1	-1	-1	-1	4		0	0						StimuliFarbe_gelb_blau.png	0	880	547	72	111				0	Content		-72	-111	6021649	2099547764
6038	09:18:14.746	00:00:06.037	362	-1024	-768	-1	-1	-1	-1	4	-1024	-768	-1	-1	-1	-1	4		0	0						StimuliFarbe_gelb_blau.png	0	880	547	72	111				0	Content		-72	-111	6037930	2099564045
6055	09:18:14.763	00:00:06.054	363	-1024	-768	-1	-1	-1	-1	4	-1024	-768	-1	-1	-1	-1	4		0	0						StimuliFarbe_gelb_blau.png	0	880	547	72	111				0	Content		-72	-111	6054598	2099580713
6071	09:18:14.779	00:00:06.071	364	-1024	-768	-1	-1	-1	-1	4	-1024	-768	-1	-1	-1	-1	4		0	0						StimuliFarbe_gelb_blau.png	0	880	547	72	111				0	Content		-72	-111	6071266	2099597381
6087	09:18:14.795	00:00:06.087	365	-1024	-768	-1	-1	-1	-1	4	-1024	-768	-1	-1	-1	-1	4		0	0						StimuliFarbe_gelb_blau.png	0	880	547	72	111				0	Content		-72	-111	6087122	2099613237
6104	09:18:14.812	00:00:06.103	366	-1024	-768	-1	-1	-1	-1	4	-1024	-768	-1	-1	-1	-1	4		0	0						StimuliFarbe_gelb_blau.png	0	880	547	72	111				0	Content		-72	-111	6103858	2099629973
6120	09:18:14.828	00:00:06.120	367	-1024	-768	-1	-1	-1	-1	4	-1024	-768	-1	-1	-1	-1	4		0	0						StimuliFarbe_gelb_blau.png	0	880	547	72	111				0	Content		-72	-111	6120483	2099646598
6137	09:18:14.845	00:00:06.137	368	-1024	-768	-1	-1	-1	-1	4	-1024	-768	-1	-1	-1	-1	4		0	0						StimuliFarbe_gelb_blau.png	0	880	547	72	111				0	Content		-72	-111	6137151	2099663266
6154	09:18:14.862	00:00:06.153	369	-1024	-768	-1	-1	-1	-1	4	-1024	-768	-1	-1	-1	-1	4		0	0						StimuliFarbe_gelb_blau.png	0	880	547	72	111				0	Content		-72	-111	6153819	2099679934
6170	09:18:14.878	00:00:06.170	370	-1024	-768	-1	-1	-1	-1	4	-1024	-768	-1	-1	-1	-1	4		0	0						StimuliFarbe_gelb_blau.png	0	880	547	72	111				0	Content		-72	-111	6170487	2099696602
6187	09:18:14.895	00:00:06.187	371	-1024	-768	-1	-1	-1	-1	4	-1024	-768	-1	-1	-1	-1	4		0	0						StimuliFarbe_gelb_blau.png	0	880	547	72	111				0	Content		-72	-111	6187110	2099713225
6204	09:18:14.912	00:00:06.203	372	-1024	-768	-1	-1	-1	-1	4	-1024	-768	-1	-1	-1	-1	4		0	0						StimuliFarbe_gelb_blau.png	0	880	547	72	111				0	Content		-72	-111	6203778	2099729893
6220	09:18:14.928	00:00:06.220	373	-1024	-768	-1	-1	-1	-1	4	-1024	-768	-1	-1	-1	-1	4		0	0						StimuliFarbe_gelb_blau.png	0	880	547	72	111				0	Content		-72	-111	6220446	2099746561
6237	09:18:14.945	00:00:06.237	374	-1024	-768	-1	-1	-1	-1	4	-1024	-768	-1	-1	-1	-1	4		0	0						StimuliFarbe_gelb_blau.png	0	880	547	72	111				0	Content		-72	-111	6237338	2099763453
6254	09:18:14.962	00:00:06.254	375	-1024	-768	-1	-1	-1	-1	4	-1024	-768	-1	-1	-1	-1	4		0	0						StimuliFarbe_gelb_blau.png	0	880	547	72	111				0	Content		-72	-111	6254006	2099780121
6271	09:18:14.979	00:00:06.270	376	-1024	-768	-1	-1	-1	-1	4	-1024	-768	-1	-1	-1	-1	4		0	0						StimuliFarbe_gelb_blau.png	0	880	547	72	111				0	Content		-72	-111	6270998	2099797113
6288	09:18:14.996	00:00:06.287	377	-1024	-768	-1	-1	-1	-1	4	-1024	-768	-1	-1	-1	-1	4		0	0						StimuliFarbe_gelb_blau.png	0	880	547	72	111				0	Content		-72	-111	6287666	2099813781
6304	09:18:15.012	00:00:06.304	378	-1024	-768	-1	-1	-1	-1	4	-1024	-768	-1	-1	-1	-1	4		0	0						StimuliFarbe_gelb_blau.png	0	880	547	72	111				0	Content		-72	-111	6304334	2099830449
6321	09:18:15.029	00:00:06.321	379	-1024	-768	-1	-1	-1	-1	4	-1024	-768	-1	-1	-1	-1	4		0	0						StimuliFarbe_gelb_blau.png	0	880	547	72	111				0	Content		-72	-111	6321425	2099847540
6338	09:18:15.046	00:00:06.338	380	-1024	-768	-1	-1	-1	-1	4	-1024	-768	-1	-1	-1	-1	4		0	0						StimuliFarbe_gelb_blau.png	0	880	547	72	111				0	Content		-72	-111	6338093	2099864208
6344	09:18:15.052																				ImageEnd	16	0	0	StimuliFarbe_gelb_blau.png
6355	09:18:15.063	00:00:06.354	381	-1024	-768	-1	-1	-1	-1	4	-1024	-768	-1	-1	-1	-1	4		0	0						No media	0	1024	768	0	0				0	Content		0	0	6354761	2099880876
6364	09:18:15.072																				ImageStart	8	0	0	Fix_sw.jpg
6371	09:18:15.079	00:00:06.371	382	-1024	-768	-1	-1	-1	-1	4	-1024	-768	-1	-1	-1	-1	4		0	0						Fix_sw.jpg	0	880	547	72	111				0	Content		-72	-111	6371041	2099897156
6388	09:18:15.096	00:00:06.387	383	-1024	-768	-1	-1	-1	-1	4	-1024	-768	-1	-1	-1	-1	4		0	0						Fix_sw.jpg	0	880	547	72	111				0	Content		-72	-111	6387709	2099913824
6404	09:18:15.112	00:00:06.404	384	-1024	-768	-1	-1	-1	-1	4	-1024	-768	-1	-1	-1	-1	4		0	0						Fix_sw.jpg	0	880	547	72	111				0	Content		-72	-111	6404377	2099930492
6420	09:18:15.128	00:00:06.420	385	-1024	-768	-1	-1	-1	-1	4	-1024	-768	-1	-1	-1	-1	4		0	0						Fix_sw.jpg	0	880	547	72	111				0	Content		-72	-111	6420226	2099946341
6437	09:18:15.145	00:00:06.436	386	-1024	-768	-1	-1	-1	-1	4	-1024	-768	-1	-1	-1	-1	4		0	0						Fix_sw.jpg	0	880	547	72	111				0	Content		-72	-111	6436977	2099963092
6454	09:18:15.162	00:00:06.453	387	-1024	-768	-1	-1	-1	-1	4	-1024	-768	-1	-1	-1	-1	4		0	0						Fix_sw.jpg	0	880	547	72	111				0	Content		-72	-111	6453663	2099979778
6470	09:18:15.178	00:00:06.470	388	-1024	-768	-1	-1	-1	-1	4	-1024	-768	-1	-1	-1	-1	4		0	0						Fix_sw.jpg	0	880	547	72	111				0	Content		-72	-111	6470331	2099996446
6487	09:18:15.195	00:00:06.486	389	-1024	-768	-1	-1	-1	-1	4	-1024	-768	-1	-1	-1	-1	4		0	0						Fix_sw.jpg	0	880	547	72	111				0	Content		-72	-111	6486999	2100013114
6504	09:18:15.212	00:00:06.503	390	-1024	-768	-1	-1	-1	-1	4	-1024	-768	-1	-1	-1	-1	4		0	0						Fix_sw.jpg	0	880	547	72	111				0	Content		-72	-111	6503654	2100029769
6520	09:18:15.228	00:00:06.520	391	-1024	-768	-1	-1	-1	-1	4	-1024	-768	-1	-1	-1	-1	4		0	0						Fix_sw.jpg	0	880	547	72	111				0	Content		-72	-111	6520222	2100046337
6537	09:18:15.245	00:00:06.536	392	-1024	-768	-1	-1	-1	-1	4	-1024	-768	-1	-1	-1	-1	4		0	0						Fix_sw.jpg	0	880	547	72	111				0	Content		-72	-111	6536857	2100062972
6554	09:18:15.262	00:00:06.554	393	-1024	-768	-1	-1	-1	-1	4	-1024	-768	-1	-1	-1	-1	4		0	0						Fix_sw.jpg	0	880	547	72	111				0	Content		-72	-111	6554173	2100080288
6571	09:18:15.279	00:00:06.570	394	-1024	-768	-1	-1	-1	-1	4	-1024	-768	-1	-1	-1	-1	4		0	0						Fix_sw.jpg	0	880	547	72	111				0	Content		-72	-111	6570841	2100096956
6588	09:18:15.296	00:00:06.587	395	-1024	-768	-1	-1	-1	-1	4	-1024	-768	-1	-1	-1	-1	4		0	0						Fix_sw.jpg	0	880	547	72	111				0	Content		-72	-111	6587943	2100114058
6605	09:18:15.313	00:00:06.604	396	-1024	-768	-1	-1	-1	-1	4	-1024	-768	-1	-1	-1	-1	4		0	0						Fix_sw.jpg	0	880	547	72	111				0	Content		-72	-111	6604611	2100130726
6621	09:18:15.329	00:00:06.621	397	-1024	-768	-1	-1	-1	-1	4	-1024	-768	-1	-1	-1	-1	4		0	0						Fix_sw.jpg	0	880	547	72	111				0	Content		-72	-111	6621279	2100147394
6637	09:18:15.345	00:00:06.637	398	-1024	-768	-1	-1	-1	-1	4	-1024	-768	-1	-1	-1	-1	4		0	0						Fix_sw.jpg	0	880	547	72	111				0	Content		-72	-111	6637386	2100163501
6654	09:18:15.362	00:00:06.654	399	-1024	-768	-1	-1	-1	-1	4	-1024	-768	-1	-1	-1	-1	4		0	0						Fix_sw.jpg	0	880	547	72	111				0	Content		-72	-111	6654054	2100180169
6670	09:18:15.378	00:00:06.670	400	-1024	-768	-1	-1	-1	-1	4	-1024	-768	-1	-1	-1	-1	4		0	0						Fix_sw.jpg	0	880	547	72	111				0	Content		-72	-111	6670123	2100196238
6687	09:18:15.395	00:00:06.686	401	-1024	-768	-1	-1	-1	-1	4	-1024	-768	-1	-1	-1	-1	4		0	0						Fix_sw.jpg	0	880	547	72	111				0	Content		-72	-111	6686722	2100212837
6703	09:18:15.411	00:00:06.703	402	-1024	-768	-1	-1	-1	-1	4	-1024	-768	-1	-1	-1	-1	4		0	0						Fix_sw.jpg	0	880	547	72	111				0	Content		-72	-111	6703470	2100229585
6720	09:18:15.428	00:00:06.720	403	-1024	-768	-1	-1	-1	-1	4	-1024	-768	-1	-1	-1	-1	4		0	0						Fix_sw.jpg	0	880	547	72	111				0	Content		-72	-111	6720098	2100246213
6737	09:18:15.445	00:00:06.736	404	-1024	-768	-1	-1	-1	-1	4	-1024	-768	-1	-1	-1	-1	4		0	0						Fix_sw.jpg	0	880	547	72	111				0	Content		-72	-111	6736766	2100262881
6753	09:18:15.461	00:00:06.753	405	-1024	-768	-1	-1	-1	-1	4	-1024	-768	-1	-1	-1	-1	4		0	0						Fix_sw.jpg	0	880	547	72	111				0	Content		-72	-111	6753434	2100279549
6770	09:18:15.478	00:00:06.770	406	-1024	-768	-1	-1	-1	-1	4	-1024	-768	-1	-1	-1	-1	4		0	0						Fix_sw.jpg	0	880	547	72	111				0	Content		-72	-111	6770071	2100296186
6787	09:18:15.495	00:00:06.786	407	-1024	-768	-1	-1	-1	-1	4	-1024	-768	-1	-1	-1	-1	4		0	0						Fix_sw.jpg	0	880	547	72	111				0	Content		-72	-111	6786739	2100312854
6803	09:18:15.511	00:00:06.803	408	-1024	-768	-1	-1	-1	-1	4	-1024	-768	-1	-1	-1	-1	4		0	0						Fix_sw.jpg	0	880	547	72	111				0	Content		-72	-111	6803407	2100329522
6820	09:18:15.528	00:00:06.820	409	-1024	-768	-1	-1	-1	-1	4	-1024	-768	-1	-1	-1	-1	4		0	0						Fix_sw.jpg	0	880	547	72	111				0	Content		-72	-111	6820312	2100346427
6837	09:18:15.545	00:00:06.836	410	-1024	-768	-1	-1	-1	-1	4	-1024	-768	-1	-1	-1	-1	4		0	0						Fix_sw.jpg	0	880	547	72	111				0	Content		-72	-111	6836980	2100363095
6854	09:18:15.562	00:00:06.853	411	-1024	-768	-1	-1	-1	-1	4	-1024	-768	-1	-1	-1	-1	4		0	0						Fix_sw.jpg	0	880	547	72	111				0	Content		-72	-111	6853977	2100380092
6871	09:18:15.579	00:00:06.870	412	-1024	-768	-1	-1	-1	-1	4	-1024	-768	-1	-1	-1	-1	4		0	0						Fix_sw.jpg	0	880	547	72	111				0	Content		-72	-111	6870645	2100396760
6887	09:18:15.595	00:00:06.887	413	-1024	-768	-1	-1	-1	-1	4	-1024	-768	-1	-1	-1	-1	4		0	0						Fix_sw.jpg	0	880	547	72	111				0	Content		-72	-111	6887313	2100413428
6904	09:18:15.612	00:00:06.904	414	-1024	-768	-1	-1	-1	-1	4	-1024	-768	-1	-1	-1	-1	4		0	0						Fix_sw.jpg	0	880	547	72	111				0	Content		-72	-111	6904363	2100430478
6921	09:18:15.629	00:00:06.921	415	-1024	-768	-1	-1	-1	-1	4	-1024	-768	-1	-1	-1	-1	4		0	0						Fix_sw.jpg	0	880	547	72	111				0	Content		-72	-111	6921031	2100447146
6938	09:18:15.646	00:00:06.937	416	-1024	-768	-1	-1	-1	-1	4	-1024	-768	-1	-1	-1	-1	4		0	0						Fix_sw.jpg	0	880	547	72	111				0	Content		-72	-111	6937700	2100463815
6954	09:18:15.662	00:00:06.953	417	-1024	-768	-1	-1	-1	-1	4	-1024	-768	-1	-1	-1	-1	4		0	0						Fix_sw.jpg	0	880	547	72	111				0	Content		-72	-111	6953996	2100480111
6971	09:18:15.679	00:00:06.970	418	-1024	-768	-1	-1	-1	-1	4	-1024	-768	-1	-1	-1	-1	4		0	0						Fix_sw.jpg	0	880	547	72	111				0	Content		-72	-111	6970664	2100496779
6987	09:18:15.695	00:00:06.987	419	-1024	-768	-1	-1	-1	-1	4	-1024	-768	-1	-1	-1	-1	4		0	0						Fix_sw.jpg	0	880	547	72	111				0	Content		-72	-111	6987332	2100513447
7003	09:18:15.711	00:00:07.003	420	-1024	-768	-1	-1	-1	-1	4	-1024	-768	-1	-1	-1	-1	4		0	0						Fix_sw.jpg	0	880	547	72	111				0	Content		-72	-111	7003210	2100529325
7020	09:18:15.728	00:00:07.019	421	-1024	-768	-1	-1	-1	-1	4	-1024	-768	-1	-1	-1	-1	4		0	0						Fix_sw.jpg	0	880	547	72	111				0	Content		-72	-111	7019962	2100546077
7037	09:18:15.745	00:00:07.036	422	-1024	-768	-1	-1	-1	-1	4	-1024	-768	-1	-1	-1	-1	4		0	0						Fix_sw.jpg	0	880	547	72	111				0	Content		-72	-111	7036646	2100562761
7053	09:18:15.761	00:00:07.053	423	-1024	-768	-1	-1	-1	-1	4	-1024	-768	-1	-1	-1	-1	4		0	0						Fix_sw.jpg	0	880	547	72	111				0	Content		-72	-111	7053314	2100579429
7070	09:18:15.778	00:00:07.069	424	-1024	-768	-1	-1	-1	-1	4	-1024	-768	-1	-1	-1	-1	4		0	0						Fix_sw.jpg	0	880	547	72	111				0	Content		-72	-111	7069982	2100596097
7087	09:18:15.795	00:00:07.086	425	-1024	-768	-1	-1	-1	-1	4	-1024	-768	-1	-1	-1	-1	4		0	0						Fix_sw.jpg	0	880	547	72	111				0	Content		-72	-111	7086578	2100612693
7103	09:18:15.811	00:00:07.103	426	-1024	-768	-1	-1	-1	-1	4	-1024	-768	-1	-1	-1	-1	4		0	0						Fix_sw.jpg	0	880	547	72	111				0	Content		-72	-111	7103246	2100629361
7120	09:18:15.828	00:00:07.119	427	-1024	-768	-1	-1	-1	-1	4	-1024	-768	-1	-1	-1	-1	4		0	0						Fix_sw.jpg	0	880	547	72	111				0	Content		-72	-111	7119914	2100646029
7137	09:18:15.845	00:00:07.136	428	-1024	-768	-1	-1	-1	-1	4	-1024	-768	-1	-1	-1	-1	4		0	0						Fix_sw.jpg	0	880	547	72	111				0	Content		-72	-111	7136550	2100662665
7153	09:18:15.861	00:00:07.153	429	-1024	-768	-1	-1	-1	-1	4	-1024	-768	-1	-1	-1	-1	4		0	0						Fix_sw.jpg	0	880	547	72	111				0	Content		-72	-111	7153218	2100679333
7170	09:18:15.878	00:00:07.170	430	-1024	-768	-1	-1	-1	-1	4	-1024	-768	-1	-1	-1	-1	4		0	0						Fix_sw.jpg	0	880	547	72	111				0	Content		-72	-111	7170041	2100696156
7187	09:18:15.895	00:00:07.186	431	-1024	-768	-1	-1	-1	-1	4	-1024	-768	-1	-1	-1	-1	4		0	0						Fix_sw.jpg	0	880	547	72	111				0	Content		-72	-111	7186709	2100712824
7203	09:18:15.911	00:00:07.203	432	-1024	-768	-1	-1	-1	-1	4	-1024	-768	-1	-1	-1	-1	4		0	0						Fix_sw.jpg	0	880	547	72	111				0	Content		-72	-111	7203377	2100729492
7221	09:18:15.929	00:00:07.220	433	-1024	-768	-1	-1	-1	-1	4	-1024	-768	-1	-1	-1	-1	4		0	0						Fix_sw.jpg	0	880	547	72	111				0	Content		-72	-111	7220530	2100746645
7237	09:18:15.945	00:00:07.237	434	-1024	-768	-1	-1	-1	-1	4	-1024	-768	-1	-1	-1	-1	4		0	0						Fix_sw.jpg	0	880	547	72	111				0	Content		-72	-111	7237198	2100763313
7254	09:18:15.962	00:00:07.254	435	-1024	-768	-1	-1	-1	-1	4	-1024	-768	-1	-1	-1	-1	4		0	0						Fix_sw.jpg	0	880	547	72	111				0	Content		-72	-111	7254235	2100780350
7271	09:18:15.979	00:00:07.270	436	-1024	-768	-1	-1	-1	-1	4	-1024	-768	-1	-1	-1	-1	4		0	0						Fix_sw.jpg	0	880	547	72	111				0	Content		-72	-111	7270902	2100797017
7288	09:18:15.996	00:00:07.287	437	-1024	-768	-1	-1	-1	-1	4	-1024	-768	-1	-1	-1	-1	4		0	0						Fix_sw.jpg	0	880	547	72	111				0	Content		-72	-111	7287570	2100813685
7304	09:18:16.012	00:00:07.303	438	-1024	-768	-1	-1	-1	-1	4	-1024	-768	-1	-1	-1	-1	4		0	0						Fix_sw.jpg	0	880	547	72	111				0	Content		-72	-111	7303633	2100829748
7320	09:18:16.028	00:00:07.320	439	-1024	-768	-1	-1	-1	-1	4	-1024	-768	-1	-1	-1	-1	4		0	0						Fix_sw.jpg	0	880	547	72	111				0	Content		-72	-111	7320301	2100846416
7336	09:18:16.044	00:00:07.336	440	-1024	-768	-1	-1	-1	-1	4	-1024	-768	-1	-1	-1	-1	4		0	0						Fix_sw.jpg	0	880	547	72	111				0	Content		-72	-111	7336305	2100862420
7353	09:18:16.061	00:00:07.353	441	-1024	-768	-1	-1	-1	-1	4	-1024	-768	-1	-1	-1	-1	4		0	0						Fix_sw.jpg	0	880	547	72	111				0	Content		-72	-111	7353057	2100879172
7370	09:18:16.078	00:00:07.369	442	-1024	-768	-1	-1	-1	-1	4	-1024	-768	-1	-1	-1	-1	4		0	0						Fix_sw.jpg	0	880	547	72	111				0	Content		-72	-111	7369679	2100895794
7375	09:18:16.083																				ImageEnd	16	0	0	Fix_sw.jpg
7386	09:18:16.094	00:00:07.386	443	-1024	-768	-1	-1	-1	-1	4	-1024	-768	-1	-1	-1	-1	4		0	0						No media	0	1024	768	0	0				0	Content		0	0	7386346	2100912461
7399	09:18:16.107																				ImageStart	8	0	0	StimuliFarbe_gruen_rot.png
7403	09:18:16.111	00:00:07.403	444	-1024	-768	-1	-1	-1	-1	4	-1024	-768	-1	-1	-1	-1	4		0	0						StimuliFarbe_gruen_rot.png	0	880	547	72	111				0	Content		-72	-111	7403014	2100929129
7420	09:18:16.128	00:00:07.419	445	-1024	-768	-1	-1	-1	-1	4	-1024	-768	-1	-1	-1	-1	4		0	0						StimuliFarbe_gruen_rot.png	0	880	547	72	111				0	Content		-72	-111	7419682	2100945797
7436	09:18:16.144	00:00:07.436	446	-1024	-768	-1	-1	-1	-1	4	-1024	-768	-1	-1	-1	-1	4		0	0						StimuliFarbe_gruen_rot.png	0	880	547	72	111				0	Content		-72	-111	7436347	2100962462
7453	09:18:16.161	00:00:07.453	447	-1024	-768	-1	-1	-1	-1	4	-1024	-768	-1	-1	-1	-1	4		0	0						StimuliFarbe_gruen_rot.png	0	880	547	72	111				0	Content		-72	-111	7453015	2100979130
7470	09:18:16.178	00:00:07.469	448	-1024	-768	-1	-1	-1	-1	4	-1024	-768	-1	-1	-1	-1	4		0	0						StimuliFarbe_gruen_rot.png	0	880	547	72	111				0	Content		-72	-111	7469683	2100995798
7487	09:18:16.195	00:00:07.486	449	-1024	-768	-1	-1	-1	-1	4	-1024	-768	-1	-1	-1	-1	4		0	0						StimuliFarbe_gruen_rot.png	0	880	547	72	111				0	Content		-72	-111	7486552	2101012667
7503	09:18:16.211	00:00:07.503	450	-1024	-768	-1	-1	-1	-1	4	-1024	-768	-1	-1	-1	-1	4		0	0						StimuliFarbe_gruen_rot.png	0	880	547	72	111				0	Content		-72	-111	7503220	2101029335
7520	09:18:16.228	00:00:07.520	451	-1024	-768	-1	-1	-1	-1	4	-1024	-768	-1	-1	-1	-1	4		0	0						StimuliFarbe_gruen_rot.png	0	880	547	72	111				0	Content		-72	-111	7520203	2101046318
7537	09:18:16.245	00:00:07.536	452	-1024	-768	-1	-1	-1	-1	4	-1024	-768	-1	-1	-1	-1	4		0	0						StimuliFarbe_gruen_rot.png	0	880	547	72	111				0	Content		-72	-111	7536871	2101062986
7554	09:18:16.262	00:00:07.553	453	-1024	-768	-1	-1	-1	-1	4	-1024	-768	-1	-1	-1	-1	4		0	0						StimuliFarbe_gruen_rot.png	0	880	547	72	111				0	Content		-72	-111	7553538	2101079653
7571	09:18:16.279	00:00:07.570	454	-1024	-768	-1	-1	-1	-1	4	-1024	-768	-1	-1	-1	-1	4		0	0						StimuliFarbe_gruen_rot.png	0	880	547	72	111				0	Content		-72	-111	7570800	2101096915
7587	09:18:16.295	00:00:07.587	455	-1024	-768	-1	-1	-1	-1	4	-1024	-768	-1	-1	-1	-1	4		0	0						StimuliFarbe_gruen_rot.png	0	880	547	72	111				0	Content		-72	-111	7587467	2101113582
7604	09:18:16.312	00:00:07.603	456	-1024	-768	-1	-1	-1	-1	4	-1024	-768	-1	-1	-1	-1	4		0	0						StimuliFarbe_gruen_rot.png	0	880	547	72	111				0	Content		-72	-111	7603702	2101129817
7620	09:18:16.328	00:00:07.620	457	-1024	-768	-1	-1	-1	-1	4	-1024	-768	-1	-1	-1	-1	4		0	0						StimuliFarbe_gruen_rot.png	0	880	547	72	111				0	Content		-72	-111	7620370	2101146485
7637	09:18:16.345	00:00:07.637	458	-1024	-768	-1	-1	-1	-1	4	-1024	-768	-1	-1	-1	-1	4		0	0						StimuliFarbe_gruen_rot.png	0	880	547	72	111				0	Content		-72	-111	7637038	2101163153
7653	09:18:16.361	00:00:07.652	459	-1024	-768	-1	-1	-1	-1	4	-1024	-768	-1	-1	-1	-1	4		0	0						StimuliFarbe_gruen_rot.png	0	880	547	72	111				0	Content		-72	-111	7652796	2101178911
7670	09:18:16.378	00:00:07.669	460	-1024	-768	-1	-1	-1	-1	4	-1024	-768	-1	-1	-1	-1	4		0	0						StimuliFarbe_gruen_rot.png	0	880	547	72	111				0	Content		-72	-111	7669545	2101195660
7686	09:18:16.394	00:00:07.686	461	-1024	-768	-1	-1	-1	-1	4	-1024	-768	-1	-1	-1	-1	4		0	0						StimuliFarbe_gruen_rot.png	0	880	547	72	111				0	Content		-72	-111	7686231	2101212346
7703	09:18:16.411	00:00:07.702	462	-1024	-768	-1	-1	-1	-1	4	-1024	-768	-1	-1	-1	-1	4		0	0						StimuliFarbe_gruen_rot.png	0	880	547	72	111				0	Content		-72	-111	7702899	2101229014
7720	09:18:16.428	00:00:07.719	463	-1024	-768	-1	-1	-1	-1	4	-1024	-768	-1	-1	-1	-1	4		0	0						StimuliFarbe_gruen_rot.png	0	880	547	72	111				0	Content		-72	-111	7719567	2101245682
7736	09:18:16.444	00:00:07.736	464	-1024	-768	-1	-1	-1	-1	4	-1024	-768	-1	-1	-1	-1	4		0	0						StimuliFarbe_gruen_rot.png	0	880	547	72	111				0	Content		-72	-111	7736222	2101262337
7753	09:18:16.461	00:00:07.752	465	-1024	-768	-1	-1	-1	-1	4	-1024	-768	-1	-1	-1	-1	4		0	0						StimuliFarbe_gruen_rot.png	0	880	547	72	111				0	Content		-72	-111	7752834	2101278949
7770	09:18:16.478	00:00:07.769	466	-1024	-768	-1	-1	-1	-1	4	-1024	-768	-1	-1	-1	-1	4		0	0						StimuliFarbe_gruen_rot.png	0	880	547	72	111				0	Content		-72	-111	7769502	2101295617
7786	09:18:16.494	00:00:07.786	467	-1024	-768	-1	-1	-1	-1	4	-1024	-768	-1	-1	-1	-1	4		0	0						StimuliFarbe_gruen_rot.png	0	880	547	72	111				0	Content		-72	-111	7786170	2101312285
7803	09:18:16.511	00:00:07.803	468	-1024	-768	-1	-1	-1	-1	4	-1024	-768	-1	-1	-1	-1	4		0	0						StimuliFarbe_gruen_rot.png	0	880	547	72	111				0	Content		-72	-111	7803003	2101329118
7820	09:18:16.528	00:00:07.819	469	-1024	-768	-1	-1	-1	-1	4	-1024	-768	-1	-1	-1	-1	4		0	0						StimuliFarbe_gruen_rot.png	0	880	547	72	111				0	Content		-72	-111	7819671	2101345786
7836	09:18:16.544	00:00:07.836	470	-1024	-768	-1	-1	-1	-1	4	-1024	-768	-1	-1	-1	-1	4		0	0						StimuliFarbe_gruen_rot.png	0	880	547	72	111				0	Content		-72	-111	7836339	2101362454
7853	09:18:16.561	00:00:07.853	471	-1024	-768	-1	-1	-1	-1	4	-1024	-768	-1	-1	-1	-1	4		0	0						StimuliFarbe_gruen_rot.png	0	880	547	72	111				0	Content		-72	-111	7853440	2101379555
7870	09:18:16.578	00:00:07.870	472	-1024	-768	-1	-1	-1	-1	4	-1024	-768	-1	-1	-1	-1	4		0	0						StimuliFarbe_gruen_rot.png	0	880	547	72	111				0	Content		-72	-111	7870107	2101396222
7887	09:18:16.595	00:00:07.887	473	-1024	-768	-1	-1	-1	-1	4	-1024	-768	-1	-1	-1	-1	4		0	0						StimuliFarbe_gruen_rot.png	0	880	547	72	111				0	Content		-72	-111	7887127	2101413242
7904	09:18:16.612	00:00:07.903	474	-1024	-768	-1	-1	-1	-1	4	-1024	-768	-1	-1	-1	-1	4		0	0						StimuliFarbe_gruen_rot.png	0	880	547	72	111				0	Content		-72	-111	7903795	2101429910
7920	09:18:16.628	00:00:07.920	475	-1024	-768	-1	-1	-1	-1	4	-1024	-768	-1	-1	-1	-1	4		0	0						StimuliFarbe_gruen_rot.png	0	880	547	72	111				0	Content		-72	-111	7920463	2101446578
7937	09:18:16.645	00:00:07.936	476	-1024	-768	-1	-1	-1	-1	4	-1024	-768	-1	-1	-1	-1	4		0	0						StimuliFarbe_gruen_rot.png	0	880	547	72	111				0	Content		-72	-111	7936737	2101462852
7953	09:18:16.661	00:00:07.953	477	-1024	-768	-1	-1	-1	-1	4	-1024	-768	-1	-1	-1	-1	4		0	0						StimuliFarbe_gruen_rot.png	0	880	547	72	111				0	Content		-72	-111	7953405	2101479520
7970	09:18:16.678	00:00:07.970	478	-1024	-768	-1	-1	-1	-1	4	-1024	-768	-1	-1	-1	-1	4		0	0						StimuliFarbe_gruen_rot.png	0	880	547	72	111				0	Content		-72	-111	7970073	2101496188
7986	09:18:16.694	00:00:07.985	479	-1024	-768	-1	-1	-1	-1	4	-1024	-768	-1	-1	-1	-1	4		0	0						StimuliFarbe_gruen_rot.png	0	880	547	72	111				0	Content		-72	-111	7985908	2101512023
8003	09:18:16.711	00:00:08.002	480	-1024	-768	-1	-1	-1	-1	4	-1024	-768	-1	-1	-1	-1	4		0	0						StimuliFarbe_gruen_rot.png	0	880	547	72	111				0	Content		-72	-111	8002655	2101528770
8019	09:18:16.727	00:00:08.019	481	-1024	-768	-1	-1	-1	-1	4	-1024	-768	-1	-1	-1	-1	4		0	0						StimuliFarbe_gruen_rot.png	0	880	547	72	111				0	Content		-72	-111	8019280	2101545395
8036	09:18:16.744	00:00:08.035	482	-1024	-768	-1	-1	-1	-1	4	-1024	-768	-1	-1	-1	-1	4		0	0						StimuliFarbe_gruen_rot.png	0	880	547	72	111				0	Content		-72	-111	8035947	2101562062
8053	09:18:16.761	00:00:08.052	483	-1024	-768	-1	-1	-1	-1	4	-1024	-768	-1	-1	-1	-1	4		0	0						StimuliFarbe_gruen_rot.png	0	880	547	72	111				0	Content		-72	-111	8052615	2101578730
8069	09:18:16.777	00:00:08.069	484	-1024	-768	-1	-1	-1	-1	4	-1024	-768	-1	-1	-1	-1	4		0	0						StimuliFarbe_gruen_rot.png	0	880	547	72	111				0	Content		-72	-111	8069283	2101595398
8086	09:18:16.794	00:00:08.085	485	-1024	-768	-1	-1	-1	-1	4	-1024	-768	-1	-1	-1	-1	4		0	0						StimuliFarbe_gruen_rot.png	0	880	547	72	111				0	Content		-72	-111	8085907	2101612022
8103	09:18:16.811	00:00:08.102	486	-1024	-768	-1	-1	-1	-1	4	-1024	-768	-1	-1	-1	-1	4		0	0						StimuliFarbe_gruen_rot.png	0	880	547	72	111				0	Content		-72	-111	8102575	2101628690
8119	09:18:16.827	00:00:08.119	487	-1024	-768	-1	-1	-1	-1	4	-1024	-768	-1	-1	-1	-1	4		0	0						StimuliFarbe_gruen_rot.png	0	880	547	72	111				0	Content		-72	-111	8119243	2101645358
8136	09:18:16.844	00:00:08.136	488	-1024	-768	-1	-1	-1	-1	4	-1024	-768	-1	-1	-1	-1	4		0	0						StimuliFarbe_gruen_rot.png	0	880	547	72	111				0	Content		-72	-111	8136134	2101662249
8153	09:18:16.861	00:00:08.152	489	-1024	-768	-1	-1	-1	-1	4	-1024	-768	-1	-1	-1	-1	4		0	0						StimuliFarbe_gruen_rot.png	0	880	547	72	111				0	Content		-72	-111	8152802	2101678917
8170	09:18:16.878	00:00:08.169	490	-1024	-768	-1	-1	-1	-1	4	-1024	-768	-1	-1	-1	-1	4		0	0						StimuliFarbe_gruen_rot.png	0	880	547	72	111				0	Content		-72	-111	8169793	2101695908
8186	09:18:16.894	00:00:08.186	491	-1024	-768	-1	-1	-1	-1	4	-1024	-768	-1	-1	-1	-1	4		0	0						StimuliFarbe_gruen_rot.png	0	880	547	72	111				0	Content		-72	-111	8186461	2101712576
8203	09:18:16.911	00:00:08.203	492	-1024	-768	-1	-1	-1	-1	4	-1024	-768	-1	-1	-1	-1	4		0	0						StimuliFarbe_gruen_rot.png	0	880	547	72	111				0	Content		-72	-111	8203129	2101729244
8220	09:18:16.928	00:00:08.220	493	-1024	-768	-1	-1	-1	-1	4	-1024	-768	-1	-1	-1	-1	4		0	0						StimuliFarbe_gruen_rot.png	0	880	547	72	111				0	Content		-72	-111	8220396	2101746511
8237	09:18:16.945	00:00:08.237	494	-1024	-768	-1	-1	-1	-1	4	-1024	-768	-1	-1	-1	-1	4		0	0						StimuliFarbe_gruen_rot.png	0	880	547	72	111				0	Content		-72	-111	8237064	2101763179
8253	09:18:16.961	00:00:08.253	495	-1024	-768	-1	-1	-1	-1	4	-1024	-768	-1	-1	-1	-1	4		0	0						StimuliFarbe_gruen_rot.png	0	880	547	72	111				0	Content		-72	-111	8253301	2101779416
8270	09:18:16.978	00:00:08.269	496	-1024	-768	-1	-1	-1	-1	4	-1024	-768	-1	-1	-1	-1	4		0	0						StimuliFarbe_gruen_rot.png	0	880	547	72	111				0	Content		-72	-111	8269969	2101796084
8287	09:18:16.995	00:00:08.286	497	-1024	-768	-1	-1	-1	-1	4	-1024	-768	-1	-1	-1	-1	4		0	0						StimuliFarbe_gruen_rot.png	0	880	547	72	111				0	Content		-72	-111	8286637	2101812752
8302	09:18:17.010	00:00:08.302	498	-1024	-768	-1	-1	-1	-1	4	-1024	-768	-1	-1	-1	-1	4		0	0						StimuliFarbe_gruen_rot.png	0	880	547	72	111				0	Content		-72	-111	8302395	2101828510
8319	09:18:17.027	00:00:08.319	499	-1024	-768	-1	-1	-1	-1	4	-1024	-768	-1	-1	-1	-1	4		0	0						StimuliFarbe_gruen_rot.png	0	880	547	72	111				0	Content		-72	-111	8319140	2101845255
8336	09:18:17.044	00:00:08.335	500	-1024	-768	-1	-1	-1	-1	4	-1024	-768	-1	-1	-1	-1	4		0	0						StimuliFarbe_gruen_rot.png	0	880	547	72	111				0	Content		-72	-111	8335826	2101861941
8352	09:18:17.060	00:00:08.352	501	-1024	-768	-1	-1	-1	-1	4	-1024	-768	-1	-1	-1	-1	4		0	0						StimuliFarbe_gruen_rot.png	0	880	547	72	111				0	Content		-72	-111	8352494	2101878609
8369	09:18:17.077	00:00:08.369	502	-1024	-768	-1	-1	-1	-1	4	-1024	-768	-1	-1	-1	-1	4		0	0						StimuliFarbe_gruen_rot.png	0	880	547	72	111				0	Content		-72	-111	8369162	2101895277
8386	09:18:17.094	00:00:08.385	503	-1024	-768	-1	-1	-1	-1	4	-1024	-768	-1	-1	-1	-1	4		0	0						StimuliFarbe_gruen_rot.png	0	880	547	72	111				0	Content		-72	-111	8385818	2101911933
8402	09:18:17.110	00:00:08.402	504	-1024	-768	-1	-1	-1	-1	4	-1024	-768	-1	-1	-1	-1	4		0	0						StimuliFarbe_gruen_rot.png	0	880	547	72	111				0	Content		-72	-111	8402384	2101928499
8419	09:18:17.127	00:00:08.419	505	-1024	-768	-1	-1	-1	-1	4	-1024	-768	-1	-1	-1	-1	4		0	0						StimuliFarbe_gruen_rot.png	0	880	547	72	111				0	Content		-72	-111	8419014	2101945129
8436	09:18:17.144	00:00:08.436	506	-1024	-768	-1	-1	-1	-1	4	-1024	-768	-1	-1	-1	-1	4		0	0						StimuliFarbe_gruen_rot.png	0	880	547	72	111				0	Content		-72	-111	8436377	2101962492
8453	09:18:17.161	00:00:08.453	507	-1024	-768	-1	-1	-1	-1	4	-1024	-768	-1	-1	-1	-1	4		0	0						StimuliFarbe_gruen_rot.png	0	880	547	72	111				0	Content		-72	-111	8453045	2101979160
8470	09:18:17.178	00:00:08.470	508	-1024	-768	-1	-1	-1	-1	4	-1024	-768	-1	-1	-1	-1	4		0	0						StimuliFarbe_gruen_rot.png	0	880	547	72	111				0	Content		-72	-111	8470116	2101996231
8487	09:18:17.195	00:00:08.486	509	-1024	-768	-1	-1	-1	-1	4	-1024	-768	-1	-1	-1	-1	4		0	0						StimuliFarbe_gruen_rot.png	0	880	547	72	111				0	Content		-72	-111	8486784	2102012899
8503	09:18:17.211	00:00:08.503	510	-1024	-768	-1	-1	-1	-1	4	-1024	-768	-1	-1	-1	-1	4		0	0						StimuliFarbe_gruen_rot.png	0	880	547	72	111				0	Content		-72	-111	8503451	2102029566
8520	09:18:17.228	00:00:08.519	511	-1024	-768	-1	-1	-1	-1	4	-1024	-768	-1	-1	-1	-1	4		0	0						StimuliFarbe_gruen_rot.png	0	880	547	72	111				0	Content		-72	-111	8519542	2102045657
8536	09:18:17.244	00:00:08.536	512	-1024	-768	-1	-1	-1	-1	4	-1024	-768	-1	-1	-1	-1	4		0	0						StimuliFarbe_gruen_rot.png	0	880	547	72	111				0	Content		-72	-111	8536210	2102062325
8552	09:18:17.260	00:00:08.552	513	-1024	-768	-1	-1	-1	-1	4	-1024	-768	-1	-1	-1	-1	4		0	0						StimuliFarbe_gruen_rot.png	0	880	547	72	111				0	Content		-72	-111	8552257	2102078372
8569	09:18:17.277	00:00:08.568	514	-1024	-768	-1	-1	-1	-1	4	-1024	-768	-1	-1	-1	-1	4		0	0						StimuliFarbe_gruen_rot.png	0	880	547	72	111				0	Content		-72	-111	8568895	2102095010
8586	09:18:17.294	00:00:08.585	515	-1024	-768	-1	-1	-1	-1	4	-1024	-768	-1	-1	-1	-1	4		0	0						StimuliFarbe_gruen_rot.png	0	880	547	72	111				0	Content		-72	-111	8585630	2102111745
8602	09:18:17.310	00:00:08.602	516	-1024	-768	-1	-1	-1	-1	4	-1024	-768	-1	-1	-1	-1	4		0	0						StimuliFarbe_gruen_rot.png	0	880	547	72	111				0	Content		-72	-111	8602254	2102128369
8619	09:18:17.327	00:00:08.618	517	-1024	-768	-1	-1	-1	-1	4	-1024	-768	-1	-1	-1	-1	4		0	0						StimuliFarbe_gruen_rot.png	0	880	547	72	111				0	Content		-72	-111	8618922	2102145037
8636	09:18:17.344	00:00:08.635	518	-1024	-768	-1	-1	-1	-1	4	-1024	-768	-1	-1	-1	-1	4		0	0						StimuliFarbe_gruen_rot.png	0	880	547	72	111				0	Content		-72	-111	8635590	2102161705
8652	09:18:17.360	00:00:08.652	519	-1024	-768	-1	-1	-1	-1	4	-1024	-768	-1	-1	-1	-1	4		0	0						StimuliFarbe_gruen_rot.png	0	880	547	72	111				0	Content		-72	-111	8652243	2102178358
8669	09:18:17.377	00:00:08.668	520	-1024	-768	-1	-1	-1	-1	4	-1024	-768	-1	-1	-1	-1	4		0	0						StimuliFarbe_gruen_rot.png	0	880	547	72	111				0	Content		-72	-111	8668911	2102195026
8686	09:18:17.394	00:00:08.685	521	-1024	-768	-1	-1	-1	-1	4	-1024	-768	-1	-1	-1	-1	4		0	0						StimuliFarbe_gruen_rot.png	0	880	547	72	111				0	Content		-72	-111	8685830	2102211945
8702	09:18:17.410	00:00:08.702	522	-1024	-768	-1	-1	-1	-1	4	-1024	-768	-1	-1	-1	-1	4		0	0						StimuliFarbe_gruen_rot.png	0	880	547	72	111				0	Content		-72	-111	8702498	2102228613
8719	09:18:17.427	00:00:08.719	523	-1024	-768	-1	-1	-1	-1	4	-1024	-768	-1	-1	-1	-1	4		0	0						StimuliFarbe_gruen_rot.png	0	880	547	72	111				0	Content		-72	-111	8719458	2102245573
8736	09:18:17.444	00:00:08.736	524	-1024	-768	-1	-1	-1	-1	4	-1024	-768	-1	-1	-1	-1	4		0	0						StimuliFarbe_gruen_rot.png	0	880	547	72	111				0	Content		-72	-111	8736126	2102262241
8753	09:18:17.461	00:00:08.752	525	-1024	-768	-1	-1	-1	-1	4	-1024	-768	-1	-1	-1	-1	4		0	0						StimuliFarbe_gruen_rot.png	0	880	547	72	111				0	Content		-72	-111	8752794	2102278909
8770	09:18:17.478	00:00:08.770	526	-1024	-768	-1	-1	-1	-1	4	-1024	-768	-1	-1	-1	-1	4		0	0						StimuliFarbe_gruen_rot.png	0	880	547	72	111				0	Content		-72	-111	8770092	2102296207
8787	09:18:17.495	00:00:08.786	527	-1024	-768	-1	-1	-1	-1	4	-1024	-768	-1	-1	-1	-1	4		0	0						StimuliFarbe_gruen_rot.png	0	880	547	72	111				0	Content		-72	-111	8786760	2102312875
8803	09:18:17.511	00:00:08.802	528	-1024	-768	-1	-1	-1	-1	4	-1024	-768	-1	-1	-1	-1	4		0	0						StimuliFarbe_gruen_rot.png	0	880	547	72	111				0	Content		-72	-111	8802970	2102329085
8820	09:18:17.528	00:00:08.819	529	-1024	-768	-1	-1	-1	-1	4	-1024	-768	-1	-1	-1	-1	4		0	0						StimuliFarbe_gruen_rot.png	0	880	547	72	111				0	Content		-72	-111	8819638	2102345753
8836	09:18:17.544	00:00:08.836	530	-1024	-768	-1	-1	-1	-1	4	-1024	-768	-1	-1	-1	-1	4		0	0						StimuliFarbe_gruen_rot.png	0	880	547	72	111				0	Content		-72	-111	8836306	2102362421
8852	09:18:17.560	00:00:08.852	531	-1024	-768	-1	-1	-1	-1	4	-1024	-768	-1	-1	-1	-1	4		0	0						StimuliFarbe_gruen_rot.png	0	880	547	72	111				0	Content		-72	-111	8852123	2102378238
8869	09:18:17.577	00:00:08.868	532	-1024	-768	-1	-1	-1	-1	4	-1024	-768	-1	-1	-1	-1	4		0	0						StimuliFarbe_gruen_rot.png	0	880	547	72	111				0	Content		-72	-111	8868746	2102394861
8885	09:18:17.593	00:00:08.885	533	-1024	-768	-1	-1	-1	-1	4	-1024	-768	-1	-1	-1	-1	4		0	0						StimuliFarbe_gruen_rot.png	0	880	547	72	111				0	Content		-72	-111	8885433	2102411548
8902	09:18:17.610	00:00:08.902	534	-1024	-768	-1	-1	-1	-1	4	-1024	-768	-1	-1	-1	-1	4		0	0						StimuliFarbe_gruen_rot.png	0	880	547	72	111				0	Content		-72	-111	8902101	2102428216
8919	09:18:17.627	00:00:08.918	535	-1024	-768	-1	-1	-1	-1	4	-1024	-768	-1	-1	-1	-1	4		0	0						StimuliFarbe_gruen_rot.png	0	880	547	72	111				0	Content		-72	-111	8918769	2102444884
8935	09:18:17.643	00:00:08.935	536	-1024	-768	-1	-1	-1	-1	4	-1024	-768	-1	-1	-1	-1	4		0	0						StimuliFarbe_gruen_rot.png	0	880	547	72	111				0	Content		-72	-111	8935428	2102461543
8952	09:18:17.660	00:00:08.952	537	-1024	-768	-1	-1	-1	-1	4	-1024	-768	-1	-1	-1	-1	4		0	0						StimuliFarbe_gruen_rot.png	0	880	547	72	111				0	Content		-72	-111	8952077	2102478192
8969	09:18:17.677	00:00:08.968	538	-1024	-768	-1	-1	-1	-1	4	-1024	-768	-1	-1	-1	-1	4		0	0						StimuliFarbe_gruen_rot.png	0	880	547	72	111				0	Content		-72	-111	8968745	2102494860
8985	09:18:17.693	00:00:08.985	539	-1024	-768	-1	-1	-1	-1	4	-1024	-768	-1	-1	-1	-1	4		0	0						StimuliFarbe_gruen_rot.png	0	880	547	72	111				0	Content		-72	-111	8985413	2102511528
9002	09:18:17.710	00:00:09.002	540	-1024	-768	-1	-1	-1	-1	4	-1024	-768	-1	-1	-1	-1	4		0	0						StimuliFarbe_gruen_rot.png	0	880	547	72	111				0	Content		-72	-111	9002235	2102528350
9019	09:18:17.727	00:00:09.018	541	-1024	-768	-1	-1	-1	-1	4	-1024	-768	-1	-1	-1	-1	4		0	0						StimuliFarbe_gruen_rot.png	0	880	547	72	111				0	Content		-72	-111	9018903	2102545018
9036	09:18:17.744	00:00:09.035	542	-1024	-768	-1	-1	-1	-1	4	-1024	-768	-1	-1	-1	-1	4		0	0						StimuliFarbe_gruen_rot.png	0	880	547	72	111				0	Content		-72	-111	9035571	2102561686
9053	09:18:17.761	00:00:09.052	543	-1024	-768	-1	-1	-1	-1	4	-1024	-768	-1	-1	-1	-1	4		0	0						StimuliFarbe_gruen_rot.png	0	880	547	72	111				0	Content		-72	-111	9052724	2102578839
9069	09:18:17.777	00:00:09.069	544	-1024	-768	-1	-1	-1	-1	4	-1024	-768	-1	-1	-1	-1	4		0	0						StimuliFarbe_gruen_rot.png	0	880	547	72	111				0	Content		-72	-111	9069392	2102595507
9086	09:18:17.794	00:00:09.086	545	-1024	-768	-1	-1	-1	-1	4	-1024	-768	-1	-1	-1	-1	4		0	0						StimuliFarbe_gruen_rot.png	0	880	547	72	111				0	Content		-72	-111	9086427	2102612542
9103	09:18:17.811	00:00:09.103	546	-1024	-768	-1	-1	-1	-1	4	-1024	-768	-1	-1	-1	-1	4		0	0						StimuliFarbe_gruen_rot.png	0	880	547	72	111				0	Content		-72	-111	9103095	2102629210
9120	09:18:17.828	00:00:09.119	547	-1024	-768	-1	-1	-1	-1	4	-1024	-768	-1	-1	-1	-1	4		0	0						StimuliFarbe_gruen_rot.png	0	880	547	72	111				0	Content		-72	-111	9119763	2102645878
9136	09:18:17.844	00:00:09.135	548	-1024	-768	-1	-1	-1	-1	4	-1024	-768	-1	-1	-1	-1	4		0	0						StimuliFarbe_gruen_rot.png	0	880	547	72	111				0	Content		-72	-111	9135817	2102661932
9152	09:18:17.860	00:00:09.152	549	-1024	-768	-1	-1	-1	-1	4	-1024	-768	-1	-1	-1	-1	4		0	0						StimuliFarbe_gruen_rot.png	0	880	547	72	111				0	Content		-72	-111	9152485	2102678600
9169	09:18:17.877	00:00:09.168	550	-1024	-768	-1	-1	-1	-1	4	-1024	-768	-1	-1	-1	-1	4		0	0						StimuliFarbe_gruen_rot.png	0	880	547	72	111				0	Content		-72	-111	9168620	2102694735
9185	09:18:17.893	00:00:09.185	551	-1024	-768	-1	-1	-1	-1	4	-1024	-768	-1	-1	-1	-1	4		0	0						StimuliFarbe_gruen_rot.png	0	880	547	72	111				0	Content		-72	-111	9185242	2102711357
9202	09:18:17.910	00:00:09.201	552	-1024	-768	-1	-1	-1	-1	4	-1024	-768	-1	-1	-1	-1	4		0	0						StimuliFarbe_gruen_rot.png	0	880	547	72	111				0	Content		-72	-111	9201867	2102727982
9219	09:18:17.927	00:00:09.218	553	-1024	-768	-1	-1	-1	-1	4	-1024	-768	-1	-1	-1	-1	4		0	0						StimuliFarbe_gruen_rot.png	0	880	547	72	111				0	Content		-72	-111	9218532	2102744647
9235	09:18:17.943	00:00:09.235	554	-1024	-768	-1	-1	-1	-1	4	-1024	-768	-1	-1	-1	-1	4		0	0						StimuliFarbe_gruen_rot.png	0	880	547	72	111				0	Content		-72	-111	9235200	2102761315
9252	09:18:17.960	00:00:09.251	555	-1024	-768	-1	-1	-1	-1	4	-1024	-768	-1	-1	-1	-1	4		0	0						StimuliFarbe_gruen_rot.png	0	880	547	72	111				0	Content		-72	-111	9251868	2102777983
9269	09:18:17.977	00:00:09.268	556	-1024	-768	-1	-1	-1	-1	4	-1024	-768	-1	-1	-1	-1	4		0	0						StimuliFarbe_gruen_rot.png	0	880	547	72	111				0	Content		-72	-111	9268534	2102794649
9285	09:18:17.993	00:00:09.285	557	-1024	-768	-1	-1	-1	-1	4	-1024	-768	-1	-1	-1	-1	4		0	0						StimuliFarbe_gruen_rot.png	0	880	547	72	111				0	Content		-72	-111	9285202	2102811317
9302	09:18:18.010	00:00:09.301	558	-1024	-768	-1	-1	-1	-1	4	-1024	-768	-1	-1	-1	-1	4		0	0						StimuliFarbe_gruen_rot.png	0	880	547	72	111				0	Content		-72	-111	9301870	2102827985
9319	09:18:18.027	00:00:09.318	559	-1024	-768	-1	-1	-1	-1	4	-1024	-768	-1	-1	-1	-1	4		0	0						StimuliFarbe_gruen_rot.png	0	880	547	72	111				0	Content		-72	-111	9318802	2102844917
9335	09:18:18.043	00:00:09.335	560	-1024	-768	-1	-1	-1	-1	4	-1024	-768	-1	-1	-1	-1	4		0	0						StimuliFarbe_gruen_rot.png	0	880	547	72	111				0	Content		-72	-111	9335470	2102861585
9352	09:18:18.060	00:00:09.352	561	-1024	-768	-1	-1	-1	-1	4	-1024	-768	-1	-1	-1	-1	4		0	0						StimuliFarbe_gruen_rot.png	0	880	547	72	111				0	Content		-72	-111	9352433	2102878548
9369	09:18:18.077	00:00:09.369	562	-1024	-768	-1	-1	-1	-1	4	-1024	-768	-1	-1	-1	-1	4		0	0						StimuliFarbe_gruen_rot.png	0	880	547	72	111				0	Content		-72	-111	9369101	2102895216
9386	09:18:18.094	00:00:09.385	563	-1024	-768	-1	-1	-1	-1	4	-1024	-768	-1	-1	-1	-1	4		0	0						StimuliFarbe_gruen_rot.png	0	880	547	72	111				0	Content		-72	-111	9385769	2102911884
9403	09:18:18.111	00:00:09.403	564	-1024	-768	-1	-1	-1	-1	4	-1024	-768	-1	-1	-1	-1	4		0	0						StimuliFarbe_gruen_rot.png	0	880	547	72	111				0	Content		-72	-111	9403002	2102929117
9420	09:18:18.128	00:00:09.419	565	-1024	-768	-1	-1	-1	-1	4	-1024	-768	-1	-1	-1	-1	4		0	0						StimuliFarbe_gruen_rot.png	0	880	547	72	111				0	Content		-72	-111	9419670	2102945785
9436	09:18:18.144	00:00:09.435	566	-1024	-768	-1	-1	-1	-1	4	-1024	-768	-1	-1	-1	-1	4		0	0						StimuliFarbe_gruen_rot.png	0	880	547	72	111				0	Content		-72	-111	9435900	2102962015
9453	09:18:18.161	00:00:09.452	567	-1024	-768	-1	-1	-1	-1	4	-1024	-768	-1	-1	-1	-1	4		0	0						StimuliFarbe_gruen_rot.png	0	880	547	72	111				0	Content		-72	-111	9452568	2102978683
9469	09:18:18.177	00:00:09.469	568	-1024	-768	-1	-1	-1	-1	4	-1024	-768	-1	-1	-1	-1	4		0	0						StimuliFarbe_gruen_rot.png	0	880	547	72	111				0	Content		-72	-111	9469236	2102995351
9485	09:18:18.193	00:00:09.484	569	-1024	-768	-1	-1	-1	-1	4	-1024	-768	-1	-1	-1	-1	4		0	0						StimuliFarbe_gruen_rot.png	0	880	547	72	111				0	Content		-72	-111	9484979	2103011094
9502	09:18:18.210	00:00:09.501	570	-1024	-768	-1	-1	-1	-1	4	-1024	-768	-1	-1	-1	-1	4		0	0						StimuliFarbe_gruen_rot.png	0	880	547	72	111				0	Content		-72	-111	9501729	2103027844
9518	09:18:18.226	00:00:09.518	571	-1024	-768	-1	-1	-1	-1	4	-1024	-768	-1	-1	-1	-1	4		0	0						StimuliFarbe_gruen_rot.png	0	880	547	72	111				0	Content		-72	-111	9518415	2103044530
9535	09:18:18.243	00:00:09.535	572	-1024	-768	-1	-1	-1	-1	4	-1024	-768	-1	-1	-1	-1	4		0	0						StimuliFarbe_gruen_rot.png	0	880	547	72	111				0	Content		-72	-111	9535083	2103061198
9552	09:18:18.260	00:00:09.551	573	-1024	-768	-1	-1	-1	-1	4	-1024	-768	-1	-1	-1	-1	4		0	0						StimuliFarbe_gruen_rot.png	0	880	547	72	111				0	Content		-72	-111	9551751	2103077866
9568	09:18:18.276	00:00:09.568	574	-1024	-768	-1	-1	-1	-1	4	-1024	-768	-1	-1	-1	-1	4		0	0						StimuliFarbe_gruen_rot.png	0	880	547	72	111				0	Content		-72	-111	9568368	2103094483
9585	09:18:18.293	00:00:09.585	575	-1024	-768	-1	-1	-1	-1	4	-1024	-768	-1	-1	-1	-1	4		0	0						StimuliFarbe_gruen_rot.png	0	880	547	72	111				0	Content		-72	-111	9585036	2103111151
9602	09:18:18.310	00:00:09.601	576	-1024	-768	-1	-1	-1	-1	4	-1024	-768	-1	-1	-1	-1	4		0	0						StimuliFarbe_gruen_rot.png	0	880	547	72	111				0	Content		-72	-111	9601704	2103127819
9618	09:18:18.326	00:00:09.618	577	-1024	-768	-1	-1	-1	-1	4	-1024	-768	-1	-1	-1	-1	4		0	0						StimuliFarbe_gruen_rot.png	0	880	547	72	111				0	Content		-72	-111	9618340	2103144455
9635	09:18:18.343	00:00:09.635	578	-1024	-768	-1	-1	-1	-1	4	-1024	-768	-1	-1	-1	-1	4		0	0						StimuliFarbe_gruen_rot.png	0	880	547	72	111				0	Content		-72	-111	9635008	2103161123
9652	09:18:18.360	00:00:09.651	579	-1024	-768	-1	-1	-1	-1	4	-1024	-768	-1	-1	-1	-1	4		0	0						StimuliFarbe_gruen_rot.png	0	880	547	72	111				0	Content		-72	-111	9651935	2103178050
9669	09:18:18.377	00:00:09.668	580	-1024	-768	-1	-1	-1	-1	4	-1024	-768	-1	-1	-1	-1	4		0	0						StimuliFarbe_gruen_rot.png	0	880	547	72	111				0	Content		-72	-111	9668603	2103194718
9686	09:18:18.394	00:00:09.685	581	-1024	-768	-1	-1	-1	-1	4	-1024	-768	-1	-1	-1	-1	4		0	0						StimuliFarbe_gruen_rot.png	0	880	547	72	111				0	Content		-72	-111	9685725	2103211840
9702	09:18:18.410	00:00:09.702	582	-1024	-768	-1	-1	-1	-1	4	-1024	-768	-1	-1	-1	-1	4		0	0						StimuliFarbe_gruen_rot.png	0	880	547	72	111				0	Content		-72	-111	9702393	2103228508
9719	09:18:18.427	00:00:09.719	583	-1024	-768	-1	-1	-1	-1	4	-1024	-768	-1	-1	-1	-1	4		0	0						StimuliFarbe_gruen_rot.png	0	880	547	72	111				0	Content		-72	-111	9719425	2103245540
9736	09:18:18.444	00:00:09.736	584	-1024	-768	-1	-1	-1	-1	4	-1024	-768	-1	-1	-1	-1	4		0	0						StimuliFarbe_gruen_rot.png	0	880	547	72	111				0	Content		-72	-111	9736093	2103262208
9753	09:18:18.461	00:00:09.752	585	-1024	-768	-1	-1	-1	-1	4	-1024	-768	-1	-1	-1	-1	4		0	0						StimuliFarbe_gruen_rot.png	0	880	547	72	111				0	Content		-72	-111	9752760	2103278875
9769	09:18:18.477	00:00:09.768	586	-1024	-768	-1	-1	-1	-1	4	-1024	-768	-1	-1	-1	-1	4		0	0						StimuliFarbe_gruen_rot.png	0	880	547	72	111				0	Content		-72	-111	9768997	2103295112
9786	09:18:18.494	00:00:09.785	587	-1024	-768	-1	-1	-1	-1	4	-1024	-768	-1	-1	-1	-1	4		0	0						StimuliFarbe_gruen_rot.png	0	880	547	72	111				0	Content		-72	-111	9785665	2103311780
9802	09:18:18.510	00:00:09.802	588	-1024	-768	-1	-1	-1	-1	4	-1024	-768	-1	-1	-1	-1	4		0	0						StimuliFarbe_gruen_rot.png	0	880	547	72	111				0	Content		-72	-111	9802333	2103328448
9818	09:18:18.526	00:00:09.818	589	-1024	-768	-1	-1	-1	-1	4	-1024	-768	-1	-1	-1	-1	4		0	0						StimuliFarbe_gruen_rot.png	0	880	547	72	111				0	Content		-72	-111	9818218	2103344333
9835	09:18:18.543	00:00:09.834	590	-1024	-768	-1	-1	-1	-1	4	-1024	-768	-1	-1	-1	-1	4		0	0						StimuliFarbe_gruen_rot.png	0	880	547	72	111				0	Content		-72	-111	9834840	2103360955
9851	09:18:18.559	00:00:09.851	591	-1024	-768	-1	-1	-1	-1	4	-1024	-768	-1	-1	-1	-1	4		0	0						StimuliFarbe_gruen_rot.png	0	880	547	72	111				0	Content		-72	-111	9851468	2103377583
9868	09:18:18.576	00:00:09.868	592	-1024	-768	-1	-1	-1	-1	4	-1024	-768	-1	-1	-1	-1	4		0	0						StimuliFarbe_gruen_rot.png	0	880	547	72	111				0	Content		-72	-111	9868134	2103394249
9885	09:18:18.593	00:00:09.884	593	-1024	-768	-1	-1	-1	-1	4	-1024	-768	-1	-1	-1	-1	4		0	0						StimuliFarbe_gruen_rot.png	0	880	547	72	111				0	Content		-72	-111	9884802	2103410917
9901	09:18:18.609	00:00:09.901	594	-1024	-768	-1	-1	-1	-1	4	-1024	-768	-1	-1	-1	-1	4		0	0						StimuliFarbe_gruen_rot.png	0	880	547	72	111				0	Content		-72	-111	9901470	2103427585
9918	09:18:18.626	00:00:09.918	595	-1024	-768	-1	-1	-1	-1	4	-1024	-768	-1	-1	-1	-1	4		0	0						StimuliFarbe_gruen_rot.png	0	880	547	72	111				0	Content		-72	-111	9918097	2103444212
9935	09:18:18.643	00:00:09.934	596	-1024	-768	-1	-1	-1	-1	4	-1024	-768	-1	-1	-1	-1	4		0	0						StimuliFarbe_gruen_rot.png	0	880	547	72	111				0	Content		-72	-111	9934765	2103460880
9952	09:18:18.660	00:00:09.951	597	-1024	-768	-1	-1	-1	-1	4	-1024	-768	-1	-1	-1	-1	4		0	0						StimuliFarbe_gruen_rot.png	0	880	547	72	111				0	Content		-72	-111	9951559	2103477674
9969	09:18:18.677	00:00:09.968	598	-1024	-768	-1	-1	-1	-1	4	-1024	-768	-1	-1	-1	-1	4		0	0						StimuliFarbe_gruen_rot.png	0	880	547	72	111				0	Content		-72	-111	9968761	2103494876
9985	09:18:18.693	00:00:09.985	599	-1024	-768	-1	-1	-1	-1	4	-1024	-768	-1	-1	-1	-1	4		0	0						StimuliFarbe_gruen_rot.png	0	880	547	72	111				0	Content		-72	-111	9985429	2103511544
10003	09:18:18.711	00:00:10.002	600	-1024	-768	-1	-1	-1	-1	4	-1024	-768	-1	-1	-1	-1	4		0	0						StimuliFarbe_gruen_rot.png	0	880	547	72	111				0	Content		-72	-111	10002697	2103528812
10019	09:18:18.727	00:00:10.019	601	-1024	-768	-1	-1	-1	-1	4	-1024	-768	-1	-1	-1	-1	4		0	0						StimuliFarbe_gruen_rot.png	0	880	547	72	111				0	Content		-72	-111	10019365	2103545480
10036	09:18:18.744	00:00:10.035	602	-1024	-768	-1	-1	-1	-1	4	-1024	-768	-1	-1	-1	-1	4		0	0						StimuliFarbe_gruen_rot.png	0	880	547	72	111				0	Content		-72	-111	10035566	2103561681
10052	09:18:18.760	00:00:10.052	603	-1024	-768	-1	-1	-1	-1	4	-1024	-768	-1	-1	-1	-1	4		0	0						StimuliFarbe_gruen_rot.png	0	880	547	72	111				0	Content		-72	-111	10052233	2103578348
10069	09:18:18.777	00:00:10.068	604	-1024	-768	-1	-1	-1	-1	4	-1024	-768	-1	-1	-1	-1	4		0	0						StimuliFarbe_gruen_rot.png	0	880	547	72	111				0	Content		-72	-111	10068901	2103595016
10085	09:18:18.793	00:00:10.084	605	-1024	-768	-1	-1	-1	-1	4	-1024	-768	-1	-1	-1	-1	4		0	0						StimuliFarbe_gruen_rot.png	0	880	547	72	111				0	Content		-72	-111	10084713	2103610828
10101	09:18:18.809	00:00:10.101	606	-1024	-768	-1	-1	-1	-1	4	-1024	-768	-1	-1	-1	-1	4		0	0						StimuliFarbe_gruen_rot.png	0	880	547	72	111				0	Content		-72	-111	10101337	2103627452
10118	09:18:18.826	00:00:10.118	607	-1024	-768	-1	-1	-1	-1	4	-1024	-768	-1	-1	-1	-1	4		0	0						StimuliFarbe_gruen_rot.png	0	880	547	72	111				0	Content		-72	-111	10118023	2103644138
10135	09:18:18.843	00:00:10.134	608	-1024	-768	-1	-1	-1	-1	4	-1024	-768	-1	-1	-1	-1	4		0	0						StimuliFarbe_gruen_rot.png	0	880	547	72	111				0	Content		-72	-111	10134691	2103660806
10151	09:18:18.859	00:00:10.151	609	-1024	-768	-1	-1	-1	-1	4	-1024	-768	-1	-1	-1	-1	4		0	0						StimuliFarbe_gruen_rot.png	0	880	547	72	111				0	Content		-72	-111	10151359	2103677474
10168	09:18:18.876	00:00:10.168	610	-1024	-768	-1	-1	-1	-1	4	-1024	-768	-1	-1	-1	-1	4		0	0						StimuliFarbe_gruen_rot.png	0	880	547	72	111				0	Content		-72	-111	10168017	2103694132
10185	09:18:18.893	00:00:10.184	611	-1024	-768	-1	-1	-1	-1	4	-1024	-768	-1	-1	-1	-1	4		0	0						StimuliFarbe_gruen_rot.png	0	880	547	72	111				0	Content		-72	-111	10184665	2103710780
10201	09:18:18.909	00:00:10.201	612	-1024	-768	-1	-1	-1	-1	4	-1024	-768	-1	-1	-1	-1	4		0	0						StimuliFarbe_gruen_rot.png	0	880	547	72	111				0	Content		-72	-111	10201333	2103727448
10218	09:18:18.926	00:00:10.218	613	-1024	-768	-1	-1	-1	-1	4	-1024	-768	-1	-1	-1	-1	4		0	0						StimuliFarbe_gruen_rot.png	0	880	547	72	111				0	Content		-72	-111	10218001	2103744116
10235	09:18:18.943	00:00:10.234	614	-1024	-768	-1	-1	-1	-1	4	-1024	-768	-1	-1	-1	-1	4		0	0						StimuliFarbe_gruen_rot.png	0	880	547	72	111				0	Content		-72	-111	10234821	2103760936
10251	09:18:18.959	00:00:10.251	615	-1024	-768	-1	-1	-1	-1	4	-1024	-768	-1	-1	-1	-1	4		0	0						StimuliFarbe_gruen_rot.png	0	880	547	72	111				0	Content		-72	-111	10251489	2103777604
10268	09:18:18.976	00:00:10.268	616	-1024	-768	-1	-1	-1	-1	4	-1024	-768	-1	-1	-1	-1	4		0	0						StimuliFarbe_gruen_rot.png	0	880	547	72	111				0	Content		-72	-111	10268157	2103794272
10285	09:18:18.993	00:00:10.285	617	-1024	-768	-1	-1	-1	-1	4	-1024	-768	-1	-1	-1	-1	4		0	0						StimuliFarbe_gruen_rot.png	0	880	547	72	111				0	Content		-72	-111	10285308	2103811423
10302	09:18:19.010	00:00:10.301	618	-1024	-768	-1	-1	-1	-1	4	-1024	-768	-1	-1	-1	-1	4		0	0						StimuliFarbe_gruen_rot.png	0	880	547	72	111				0	Content		-72	-111	10301976	2103828091
10319	09:18:19.027	00:00:10.319	619	-1024	-768	-1	-1	-1	-1	4	-1024	-768	-1	-1	-1	-1	4		0	0						StimuliFarbe_gruen_rot.png	0	880	547	72	111				0	Content		-72	-111	10319012	2103845127
10336	09:18:19.044	00:00:10.335	620	-1024	-768	-1	-1	-1	-1	4	-1024	-768	-1	-1	-1	-1	4		0	0						StimuliFarbe_gruen_rot.png	0	880	547	72	111				0	Content		-72	-111	10335680	2103861795
10352	09:18:19.060	00:00:10.352	621	-1024	-768	-1	-1	-1	-1	4	-1024	-768	-1	-1	-1	-1	4		0	0						StimuliFarbe_gruen_rot.png	0	880	547	72	111				0	Content		-72	-111	10352348	2103878463
10368	09:18:19.076	00:00:10.368	622	-1024	-768	-1	-1	-1	-1	4	-1024	-768	-1	-1	-1	-1	4		0	0						StimuliFarbe_gruen_rot.png	0	880	547	72	111				0	Content		-72	-111	10368415	2103894530
10385	09:18:19.093	00:00:10.385	623	-1024	-768	-1	-1	-1	-1	4	-1024	-768	-1	-1	-1	-1	4		0	0						StimuliFarbe_gruen_rot.png	0	880	547	72	111				0	Content		-72	-111	10385083	2103911198
10401	09:18:19.109	00:00:10.401	624	-1024	-768	-1	-1	-1	-1	4	-1024	-768	-1	-1	-1	-1	4		0	0						StimuliFarbe_gruen_rot.png	0	880	547	72	111				0	Content		-72	-111	10401206	2103927321
10418	09:18:19.126	00:00:10.417	625	-1024	-768	-1	-1	-1	-1	4	-1024	-768	-1	-1	-1	-1	4		0	0						StimuliFarbe_gruen_rot.png	0	880	547	72	111				0	Content		-72	-111	10417828	2103943943
10434	09:18:19.142	00:00:10.434	626	-1024	-768	-1	-1	-1	-1	4	-1024	-768	-1	-1	-1	-1	4		0	0						StimuliFarbe_gruen_rot.png	0	880	547	72	111				0	Content		-72	-111	10434451	2103960566
10451	09:18:19.159	00:00:10.451	627	-1024	-768	-1	-1	-1	-1	4	-1024	-768	-1	-1	-1	-1	4		0	0						StimuliFarbe_gruen_rot.png	0	880	547	72	111				0	Content		-72	-111	10451118	2103977233
10468	09:18:19.176	00:00:10.467	628	-1024	-768	-1	-1	-1	-1	4	-1024	-768	-1	-1	-1	-1	4		0	0						StimuliFarbe_gruen_rot.png	0	880	547	72	111				0	Content		-72	-111	10467786	2103993901
10484	09:18:19.192	00:00:10.484	629	-1024	-768	-1	-1	-1	-1	4	-1024	-768	-1	-1	-1	-1	4		0	0						StimuliFarbe_gruen_rot.png	0	880	547	72	111				0	Content		-72	-111	10484454	2104010569
10501	09:18:19.209	00:00:10.501	630	-1024	-768	-1	-1	-1	-1	4	-1024	-768	-1	-1	-1	-1	4		0	0						StimuliFarbe_gruen_rot.png	0	880	547	72	111				0	Content		-72	-111	10501118	2104027233
10518	09:18:19.226	00:00:10.517	631	-1024	-768	-1	-1	-1	-1	4	-1024	-768	-1	-1	-1	-1	4		0	0						StimuliFarbe_gruen_rot.png	0	880	547	72	111				0	Content		-72	-111	10517786	2104043901
10534	09:18:19.242	00:00:10.534	632	-1024	-768	-1	-1	-1	-1	4	-1024	-768	-1	-1	-1	-1	4		0	0						StimuliFarbe_gruen_rot.png	0	880	547	72	111				0	Content		-72	-111	10534454	2104060569
10551	09:18:19.259	00:00:10.551	633	-1024	-768	-1	-1	-1	-1	4	-1024	-768	-1	-1	-1	-1	4		0	0						StimuliFarbe_gruen_rot.png	0	880	547	72	111				0	Content		-72	-111	10551388	2104077503
10568	09:18:19.276	00:00:10.568	634	-1024	-768	-1	-1	-1	-1	4	-1024	-768	-1	-1	-1	-1	4		0	0						StimuliFarbe_gruen_rot.png	0	880	547	72	111				0	Content		-72	-111	10568056	2104094171
10585	09:18:19.293	00:00:10.585	635	-1024	-768	-1	-1	-1	-1	4	-1024	-768	-1	-1	-1	-1	4		0	0						StimuliFarbe_gruen_rot.png	0	880	547	72	111				0	Content		-72	-111	10585019	2104111134
10602	09:18:19.310	00:00:10.601	636	-1024	-768	-1	-1	-1	-1	4	-1024	-768	-1	-1	-1	-1	4		0	0						StimuliFarbe_gruen_rot.png	0	880	547	72	111				0	Content		-72	-111	10601687	2104127802
10618	09:18:19.326	00:00:10.618	637	-1024	-768	-1	-1	-1	-1	4	-1024	-768	-1	-1	-1	-1	4		0	0						StimuliFarbe_gruen_rot.png	0	880	547	72	111				0	Content		-72	-111	10618355	2104144470
10636	09:18:19.344	00:00:10.635	638	-1024	-768	-1	-1	-1	-1	4	-1024	-768	-1	-1	-1	-1	4		0	0						StimuliFarbe_gruen_rot.png	0	880	547	72	111				0	Content		-72	-111	10635587	2104161702
10652	09:18:19.360	00:00:10.652	639	-1024	-768	-1	-1	-1	-1	4	-1024	-768	-1	-1	-1	-1	4		0	0						StimuliFarbe_gruen_rot.png	0	880	547	72	111				0	Content		-72	-111	10652255	2104178370
10668	09:18:19.376	00:00:10.668	640	-1024	-768	-1	-1	-1	-1	4	-1024	-768	-1	-1	-1	-1	4		0	0						StimuliFarbe_gruen_rot.png	0	880	547	72	111				0	Content		-72	-111	10668484	2104194599
10685	09:18:19.393	00:00:10.685	641	-1024	-768	-1	-1	-1	-1	4	-1024	-768	-1	-1	-1	-1	4		0	0						StimuliFarbe_gruen_rot.png	0	880	547	72	111				0	Content		-72	-111	10685152	2104211267
10702	09:18:19.410	00:00:10.701	642	-1024	-768	-1	-1	-1	-1	4	-1024	-768	-1	-1	-1	-1	4		0	0						StimuliFarbe_gruen_rot.png	0	880	547	72	111				0	Content		-72	-111	10701820	2104227935
10718	09:18:19.426	00:00:10.717	643	-1024	-768	-1	-1	-1	-1	4	-1024	-768	-1	-1	-1	-1	4		0	0						StimuliFarbe_gruen_rot.png	0	880	547	72	111				0	Content		-72	-111	10717564	2104243679
10734	09:18:19.442	00:00:10.734	644	-1024	-768	-1	-1	-1	-1	4	-1024	-768	-1	-1	-1	-1	4		0	0						StimuliFarbe_gruen_rot.png	0	880	547	72	111				0	Content		-72	-111	10734312	2104260427
10751	09:18:19.459	00:00:10.750	645	-1024	-768	-1	-1	-1	-1	4	-1024	-768	-1	-1	-1	-1	4		0	0						StimuliFarbe_gruen_rot.png	0	880	547	72	111				0	Content		-72	-111	10750999	2104277114
10768	09:18:19.476	00:00:10.767	646	-1024	-768	-1	-1	-1	-1	4	-1024	-768	-1	-1	-1	-1	4		0	0						StimuliFarbe_gruen_rot.png	0	880	547	72	111				0	Content		-72	-111	10767667	2104293782
10784	09:18:19.492	00:00:10.784	647	-1024	-768	-1	-1	-1	-1	4	-1024	-768	-1	-1	-1	-1	4		0	0						StimuliFarbe_gruen_rot.png	0	880	547	72	111				0	Content		-72	-111	10784335	2104310450
10801	09:18:19.509	00:00:10.800	648	-1024	-768	-1	-1	-1	-1	4	-1024	-768	-1	-1	-1	-1	4		0	0						StimuliFarbe_gruen_rot.png	0	880	547	72	111				0	Content		-72	-111	10800993	2104327108
10818	09:18:19.526	00:00:10.817	649	-1024	-768	-1	-1	-1	-1	4	-1024	-768	-1	-1	-1	-1	4		0	0						StimuliFarbe_gruen_rot.png	0	880	547	72	111				0	Content		-72	-111	10817561	2104343676
10834	09:18:19.542	00:00:10.834	650	-1024	-768	-1	-1	-1	-1	4	-1024	-768	-1	-1	-1	-1	4		0	0						StimuliFarbe_gruen_rot.png	0	880	547	72	111				0	Content		-72	-111	10834496	2104360611
10851	09:18:19.559	00:00:10.851	651	-1024	-768	-1	-1	-1	-1	4	-1024	-768	-1	-1	-1	-1	4		0	0						StimuliFarbe_gruen_rot.png	0	880	547	72	111				0	Content		-72	-111	10851164	2104377279
10868	09:18:19.576	00:00:10.868	652	-1024	-768	-1	-1	-1	-1	4	-1024	-768	-1	-1	-1	-1	4		0	0						StimuliFarbe_gruen_rot.png	0	880	547	72	111				0	Content		-72	-111	10868297	2104394412
10885	09:18:19.593	00:00:10.884	653	-1024	-768	-1	-1	-1	-1	4	-1024	-768	-1	-1	-1	-1	4		0	0						StimuliFarbe_gruen_rot.png	0	880	547	72	111				0	Content		-72	-111	10884965	2104411080
10902	09:18:19.610	00:00:10.901	654	-1024	-768	-1	-1	-1	-1	4	-1024	-768	-1	-1	-1	-1	4		0	0						StimuliFarbe_gruen_rot.png	0	880	547	72	111				0	Content		-72	-111	10901999	2104428114
10919	09:18:19.627	00:00:10.918	655	-1024	-768	-1	-1	-1	-1	4	-1024	-768	-1	-1	-1	-1	4		0	0						StimuliFarbe_gruen_rot.png	0	880	547	72	111				0	Content		-72	-111	10918667	2104444782
10935	09:18:19.643	00:00:10.935	656	-1024	-768	-1	-1	-1	-1	4	-1024	-768	-1	-1	-1	-1	4		0	0						StimuliFarbe_gruen_rot.png	0	880	547	72	111				0	Content		-72	-111	10935335	2104461450
10951	09:18:19.659	00:00:10.951	657	-1024	-768	-1	-1	-1	-1	4	-1024	-768	-1	-1	-1	-1	4		0	0						StimuliFarbe_gruen_rot.png	0	880	547	72	111				0	Content		-72	-111	10951390	2104477505
10968	09:18:19.676	00:00:10.968	658	-1024	-768	-1	-1	-1	-1	4	-1024	-768	-1	-1	-1	-1	4		0	0						StimuliFarbe_gruen_rot.png	0	880	547	72	111				0	Content		-72	-111	10968057	2104494172
10984	09:18:19.692	00:00:10.984	659	-1024	-768	-1	-1	-1	-1	4	-1024	-768	-1	-1	-1	-1	4		0	0						StimuliFarbe_gruen_rot.png	0	880	547	72	111				0	Content		-72	-111	10984053	2104510168
11001	09:18:19.709	00:00:11.000	660	-1024	-768	-1	-1	-1	-1	4	-1024	-768	-1	-1	-1	-1	4		0	0						StimuliFarbe_gruen_rot.png	0	880	547	72	111				0	Content		-72	-111	11000802	2104526917
11017	09:18:19.725	00:00:11.017	661	-1024	-768	-1	-1	-1	-1	4	-1024	-768	-1	-1	-1	-1	4		0	0						StimuliFarbe_gruen_rot.png	0	880	547	72	111				0	Content		-72	-111	11017427	2104543542
11034	09:18:19.742	00:00:11.034	662	-1024	-768	-1	-1	-1	-1	4	-1024	-768	-1	-1	-1	-1	4		0	0						StimuliFarbe_gruen_rot.png	0	880	547	72	111				0	Content		-72	-111	11034094	2104560209
11051	09:18:19.759	00:00:11.050	663	-1024	-768	-1	-1	-1	-1	4	-1024	-768	-1	-1	-1	-1	4		0	0						StimuliFarbe_gruen_rot.png	0	880	547	72	111				0	Content		-72	-111	11050762	2104576877
11067	09:18:19.775	00:00:11.067	664	-1024	-768	-1	-1	-1	-1	4	-1024	-768	-1	-1	-1	-1	4		0	0						StimuliFarbe_gruen_rot.png	0	880	547	72	111				0	Content		-72	-111	11067430	2104593545
11084	09:18:19.792	00:00:11.084	665	-1024	-768	-1	-1	-1	-1	4	-1024	-768	-1	-1	-1	-1	4		0	0						StimuliFarbe_gruen_rot.png	0	880	547	72	111				0	Content		-72	-111	11084096	2104610211
11101	09:18:19.809	00:00:11.100	666	-1024	-768	-1	-1	-1	-1	4	-1024	-768	-1	-1	-1	-1	4		0	0						StimuliFarbe_gruen_rot.png	0	880	547	72	111				0	Content		-72	-111	11100764	2104626879
11117	09:18:19.825	00:00:11.117	667	-1024	-768	-1	-1	-1	-1	4	-1024	-768	-1	-1	-1	-1	4		0	0						StimuliFarbe_gruen_rot.png	0	880	547	72	111				0	Content		-72	-111	11117432	2104643547
11134	09:18:19.842	00:00:11.134	668	-1024	-768	-1	-1	-1	-1	4	-1024	-768	-1	-1	-1	-1	4		0	0						StimuliFarbe_gruen_rot.png	0	880	547	72	111				0	Content		-72	-111	11134304	2104660419
11151	09:18:19.859	00:00:11.150	669	-1024	-768	-1	-1	-1	-1	4	-1024	-768	-1	-1	-1	-1	4		0	0						StimuliFarbe_gruen_rot.png	0	880	547	72	111				0	Content		-72	-111	11150972	2104677087
11168	09:18:19.876	00:00:11.167	670	-1024	-768	-1	-1	-1	-1	4	-1024	-768	-1	-1	-1	-1	4		0	0						StimuliFarbe_gruen_rot.png	0	880	547	72	111				0	Content		-72	-111	11167957	2104694072
11185	09:18:19.893	00:00:11.184	671	-1024	-768	-1	-1	-1	-1	4	-1024	-768	-1	-1	-1	-1	4		0	0						StimuliFarbe_gruen_rot.png	0	880	547	72	111				0	Content		-72	-111	11184625	2104710740
11201	09:18:19.909	00:00:11.201	672	-1024	-768	-1	-1	-1	-1	4	-1024	-768	-1	-1	-1	-1	4		0	0						StimuliFarbe_gruen_rot.png	0	880	547	72	111				0	Content		-72	-111	11201293	2104727408
11219	09:18:19.927	00:00:11.218	673	-1024	-768	-1	-1	-1	-1	4	-1024	-768	-1	-1	-1	-1	4		0	0						StimuliFarbe_gruen_rot.png	0	880	547	72	111				0	Content		-72	-111	11218554	2104744669
11235	09:18:19.943	00:00:11.235	674	-1024	-768	-1	-1	-1	-1	4	-1024	-768	-1	-1	-1	-1	4		0	0						StimuliFarbe_gruen_rot.png	0	880	547	72	111				0	Content		-72	-111	11235222	2104761337
11251	09:18:19.959	00:00:11.251	675	-1024	-768	-1	-1	-1	-1	4	-1024	-768	-1	-1	-1	-1	4		0	0						StimuliFarbe_gruen_rot.png	0	880	547	72	111				0	Content		-72	-111	11251457	2104777572
11268	09:18:19.976	00:00:11.268	676	-1024	-768	-1	-1	-1	-1	4	-1024	-768	-1	-1	-1	-1	4		0	0						StimuliFarbe_gruen_rot.png	0	880	547	72	111				0	Content		-72	-111	11268125	2104794240
11285	09:18:19.993	00:00:11.284	677	-1024	-768	-1	-1	-1	-1	4	-1024	-768	-1	-1	-1	-1	4		0	0						StimuliFarbe_gruen_rot.png	0	880	547	72	111				0	Content		-72	-111	11284793	2104810908
11301	09:18:20.009	00:00:11.300	678	-1024	-768	-1	-1	-1	-1	4	-1024	-768	-1	-1	-1	-1	4		0	0						StimuliFarbe_gruen_rot.png	0	880	547	72	111				0	Content		-72	-111	11300548	2104826663
11317	09:18:20.025	00:00:11.317	679	-1024	-768	-1	-1	-1	-1	4	-1024	-768	-1	-1	-1	-1	4		0	0						StimuliFarbe_gruen_rot.png	0	880	547	72	111				0	Content		-72	-111	11317297	2104843412
11334	09:18:20.042	00:00:11.333	680	-1024	-768	-1	-1	-1	-1	4	-1024	-768	-1	-1	-1	-1	4		0	0						StimuliFarbe_gruen_rot.png	0	880	547	72	111				0	Content		-72	-111	11333983	2104860098
11351	09:18:20.059	00:00:11.350	681	-1024	-768	-1	-1	-1	-1	4	-1024	-768	-1	-1	-1	-1	4		0	0						StimuliFarbe_gruen_rot.png	0	880	547	72	111				0	Content		-72	-111	11350651	2104876766
11367	09:18:20.075	00:00:11.367	682	-1024	-768	-1	-1	-1	-1	4	-1024	-768	-1	-1	-1	-1	4		0	0						StimuliFarbe_gruen_rot.png	0	880	547	72	111				0	Content		-72	-111	11367319	2104893434
11384	09:18:20.092	00:00:11.383	683	-1024	-768	-1	-1	-1	-1	4	-1024	-768	-1	-1	-1	-1	4		0	0						StimuliFarbe_gruen_rot.png	0	880	547	72	111				0	Content		-72	-111	11383975	2104910090
11389	09:18:20.097																				ImageEnd	16	0	0	StimuliFarbe_gruen_rot.png
11401	09:18:20.109	00:00:11.400	684	-1024	-768	-1	-1	-1	-1	4	-1024	-768	-1	-1	-1	-1	4		0	0						No media	0	1024	768	0	0				0	Content		0	0	11400542	2104926657
11406	09:18:20.114																				ImageStart	8	0	0	Fix_sw.jpg
11417	09:18:20.125	00:00:11.417	685	-1024	-768	-1	-1	-1	-1	4	-1024	-768	-1	-1	-1	-1	4		0	0						Fix_sw.jpg	0	880	547	72	111				0	Content		-72	-111	11417177	2104943292
11434	09:18:20.142	00:00:11.434	686	-1024	-768	-1	-1	-1	-1	4	-1024	-768	-1	-1	-1	-1	4		0	0						Fix_sw.jpg	0	880	547	72	111				0	Content		-72	-111	11434492	2104960607
11451	09:18:20.159	00:00:11.451	687	-1024	-768	-1	-1	-1	-1	4	-1024	-768	-1	-1	-1	-1	4		0	0						Fix_sw.jpg	0	880	547	72	111				0	Content		-72	-111	11451160	2104977275
11468	09:18:20.176	00:00:11.468	688	-1024	-768	-1	-1	-1	-1	4	-1024	-768	-1	-1	-1	-1	4		0	0						Fix_sw.jpg	0	880	547	72	111				0	Content		-72	-111	11468246	2104994361
11485	09:18:20.193	00:00:11.484	689	-1024	-768	-1	-1	-1	-1	4	-1024	-768	-1	-1	-1	-1	4		0	0						Fix_sw.jpg	0	880	547	72	111				0	Content		-72	-111	11484914	2105011029
11502	09:18:20.210	00:00:11.501	690	-1024	-768	-1	-1	-1	-1	4	-1024	-768	-1	-1	-1	-1	4		0	0						Fix_sw.jpg	0	880	547	72	111				0	Content		-72	-111	11501582	2105027697
11518	09:18:20.226	00:00:11.517	691	-1024	-768	-1	-1	-1	-1	4	-1024	-768	-1	-1	-1	-1	4		0	0						Fix_sw.jpg	0	880	547	72	111				0	Content		-72	-111	11517688	2105043803
11534	09:18:20.242	00:00:11.534	692	-1024	-768	-1	-1	-1	-1	4	-1024	-768	-1	-1	-1	-1	4		0	0						Fix_sw.jpg	0	880	547	72	111				0	Content		-72	-111	11534356	2105060471
11550	09:18:20.258	00:00:11.550	693	-1024	-768	-1	-1	-1	-1	4	-1024	-768	-1	-1	-1	-1	4		0	0						Fix_sw.jpg	0	880	547	72	111				0	Content		-72	-111	11550417	2105076532
11567	09:18:20.275	00:00:11.567	694	-1024	-768	-1	-1	-1	-1	4	-1024	-768	-1	-1	-1	-1	4		0	0						Fix_sw.jpg	0	880	547	72	111				0	Content		-72	-111	11567042	2105093157
11584	09:18:20.292	00:00:11.583	695	-1024	-768	-1	-1	-1	-1	4	-1024	-768	-1	-1	-1	-1	4		0	0						Fix_sw.jpg	0	880	547	72	111				0	Content		-72	-111	11583791	2105109906
11600	09:18:20.308	00:00:11.600	696	-1024	-768	-1	-1	-1	-1	4	-1024	-768	-1	-1	-1	-1	4		0	0						Fix_sw.jpg	0	880	547	72	111				0	Content		-72	-111	11600419	2105126534
11617	09:18:20.325	00:00:11.617	697	-1024	-768	-1	-1	-1	-1	4	-1024	-768	-1	-1	-1	-1	4		0	0						Fix_sw.jpg	0	880	547	72	111				0	Content		-72	-111	11617087	2105143202
11634	09:18:20.342	00:00:11.633	698	-1024	-768	-1	-1	-1	-1	4	-1024	-768	-1	-1	-1	-1	4		0	0						Fix_sw.jpg	0	880	547	72	111				0	Content		-72	-111	11633755	2105159870
11650	09:18:20.358	00:00:11.650	699	-1024	-768	-1	-1	-1	-1	4	-1024	-768	-1	-1	-1	-1	4		0	0						Fix_sw.jpg	0	880	547	72	111				0	Content		-72	-111	11650393	2105176508
11667	09:18:20.375	00:00:11.667	700	-1024	-768	-1	-1	-1	-1	4	-1024	-768	-1	-1	-1	-1	4		0	0						Fix_sw.jpg	0	880	547	72	111				0	Content		-72	-111	11667061	2105193176
11684	09:18:20.392	00:00:11.683	701	-1024	-768	-1	-1	-1	-1	4	-1024	-768	-1	-1	-1	-1	4		0	0						Fix_sw.jpg	0	880	547	72	111				0	Content		-72	-111	11683729	2105209844
11701	09:18:20.409	00:00:11.700	702	-1024	-768	-1	-1	-1	-1	4	-1024	-768	-1	-1	-1	-1	4		0	0						Fix_sw.jpg	0	880	547	72	111				0	Content		-72	-111	11700632	2105226747
11717	09:18:20.425	00:00:11.717	703	-1024	-768	-1	-1	-1	-1	4	-1024	-768	-1	-1	-1	-1	4		0	0						Fix_sw.jpg	0	880	547	72	111				0	Content		-72	-111	11717300	2105243415
11734	09:18:20.442	00:00:11.734	704	-1024	-768	-1	-1	-1	-1	4	-1024	-768	-1	-1	-1	-1	4		0	0						Fix_sw.jpg	0	880	547	72	111				0	Content		-72	-111	11734296	2105260411
11751	09:18:20.459	00:00:11.750	705	-1024	-768	-1	-1	-1	-1	4	-1024	-768	-1	-1	-1	-1	4		0	0						Fix_sw.jpg	0	880	547	72	111				0	Content		-72	-111	11750964	2105277079
11768	09:18:20.476	00:00:11.767	706	-1024	-768	-1	-1	-1	-1	4	-1024	-768	-1	-1	-1	-1	4		0	0						Fix_sw.jpg	0	880	547	72	111				0	Content		-72	-111	11767632	2105293747
11785	09:18:20.493	00:00:11.784	707	-1024	-768	-1	-1	-1	-1	4	-1024	-768	-1	-1	-1	-1	4		0	0						Fix_sw.jpg	0	880	547	72	111				0	Content		-72	-111	11784895	2105311010
11802	09:18:20.510	00:00:11.801	708	-1024	-768	-1	-1	-1	-1	4	-1024	-768	-1	-1	-1	-1	4		0	0						Fix_sw.jpg	0	880	547	72	111				0	Content		-72	-111	11801563	2105327678
11818	09:18:20.526	00:00:11.817	709	-1024	-768	-1	-1	-1	-1	4	-1024	-768	-1	-1	-1	-1	4		0	0						Fix_sw.jpg	0	880	547	72	111				0	Content		-72	-111	11817809	2105343924
11834	09:18:20.542	00:00:11.834	710	-1024	-768	-1	-1	-1	-1	4	-1024	-768	-1	-1	-1	-1	4		0	0						Fix_sw.jpg	0	880	547	72	111				0	Content		-72	-111	11834477	2105360592
11851	09:18:20.559	00:00:11.851	711	-1024	-768	-1	-1	-1	-1	4	-1024	-768	-1	-1	-1	-1	4		0	0						Fix_sw.jpg	0	880	547	72	111				0	Content		-72	-111	11851145	2105377260
11867	09:18:20.575	00:00:11.866	712	-1024	-768	-1	-1	-1	-1	4	-1024	-768	-1	-1	-1	-1	4		0	0						Fix_sw.jpg	0	880	547	72	111				0	Content		-72	-111	11866907	2105393022
11884	09:18:20.592	00:00:11.883	713	-1024	-768	-1	-1	-1	-1	4	-1024	-768	-1	-1	-1	-1	4		0	0						Fix_sw.jpg	0	880	547	72	111				0	Content		-72	-111	11883529	2105409644
11900	09:18:20.608	00:00:11.900	714	-1024	-768	-1	-1	-1	-1	4	-1024	-768	-1	-1	-1	-1	4		0	0						Fix_sw.jpg	0	880	547	72	111				0	Content		-72	-111	11900215	2105426330
11917	09:18:20.625	00:00:11.916	715	-1024	-768	-1	-1	-1	-1	4	-1024	-768	-1	-1	-1	-1	4		0	0						Fix_sw.jpg	0	880	547	72	111				0	Content		-72	-111	11916883	2105442998
11934	09:18:20.642	00:00:11.933	716	-1024	-768	-1	-1	-1	-1	4	-1024	-768	-1	-1	-1	-1	4		0	0						Fix_sw.jpg	0	880	547	72	111				0	Content		-72	-111	11933551	2105459666
11950	09:18:20.658	00:00:11.950	717	-1024	-768	-1	-1	-1	-1	4	-1024	-768	-1	-1	-1	-1	4		0	0						Fix_sw.jpg	0	880	547	72	111				0	Content		-72	-111	11950335	2105476450
11967	09:18:20.675	00:00:11.966	718	-1024	-768	-1	-1	-1	-1	4	-1024	-768	-1	-1	-1	-1	4		0	0						Fix_sw.jpg	0	880	547	72	111				0	Content		-72	-111	11966948	2105493063
11984	09:18:20.692	00:00:11.983	719	-1024	-768	-1	-1	-1	-1	4	-1024	-768	-1	-1	-1	-1	4		0	0						Fix_sw.jpg	0	880	547	72	111				0	Content		-72	-111	11983616	2105509731
12000	09:18:20.708	00:00:12.000	720	-1024	-768	-1	-1	-1	-1	4	-1024	-768	-1	-1	-1	-1	4		0	0						Fix_sw.jpg	0	880	547	72	111				0	Content		-72	-111	12000284	2105526399
12017	09:18:20.725	00:00:12.017	721	-1024	-768	-1	-1	-1	-1	4	-1024	-768	-1	-1	-1	-1	4		0	0						Fix_sw.jpg	0	880	547	72	111				0	Content		-72	-111	12017117	2105543232
12034	09:18:20.742	00:00:12.033	722	-1024	-768	-1	-1	-1	-1	4	-1024	-768	-1	-1	-1	-1	4		0	0						Fix_sw.jpg	0	880	547	72	111				0	Content		-72	-111	12033785	2105559900
12050	09:18:20.758	00:00:12.050	723	-1024	-768	-1	-1	-1	-1	4	-1024	-768	-1	-1	-1	-1	4		0	0						Fix_sw.jpg	0	880	547	72	111				0	Content		-72	-111	12050453	2105576568
12068	09:18:20.776	00:00:12.067	724	-1024	-768	-1	-1	-1	-1	4	-1024	-768	-1	-1	-1	-1	4		0	0						Fix_sw.jpg	0	880	547	72	111				0	Content		-72	-111	12067553	2105593668
12084	09:18:20.792	00:00:12.084	725	-1024	-768	-1	-1	-1	-1	4	-1024	-768	-1	-1	-1	-1	4		0	0						Fix_sw.jpg	0	880	547	72	111				0	Content		-72	-111	12084221	2105610336
12101	09:18:20.809	00:00:12.101	726	-1024	-768	-1	-1	-1	-1	4	-1024	-768	-1	-1	-1	-1	4		0	0						Fix_sw.jpg	0	880	547	72	111				0	Content		-72	-111	12101240	2105627355
12118	09:18:20.826	00:00:12.117	727	-1024	-768	-1	-1	-1	-1	4	-1024	-768	-1	-1	-1	-1	4		0	0						Fix_sw.jpg	0	880	547	72	111				0	Content		-72	-111	12117908	2105644023
12135	09:18:20.843	00:00:12.134	728	-1024	-768	-1	-1	-1	-1	4	-1024	-768	-1	-1	-1	-1	4		0	0						Fix_sw.jpg	0	880	547	72	111				0	Content		-72	-111	12134576	2105660691
12151	09:18:20.859	00:00:12.150	729	-1024	-768	-1	-1	-1	-1	4	-1024	-768	-1	-1	-1	-1	4		0	0						Fix_sw.jpg	0	880	547	72	111				0	Content		-72	-111	12150852	2105676967
12168	09:18:20.876	00:00:12.167	730	-1024	-768	-1	-1	-1	-1	4	-1024	-768	-1	-1	-1	-1	4		0	0						Fix_sw.jpg	0	880	547	72	111				0	Content		-72	-111	12167520	2105693635
12184	09:18:20.892	00:00:12.184	731	-1024	-768	-1	-1	-1	-1	4	-1024	-768	-1	-1	-1	-1	4		0	0						Fix_sw.jpg	0	880	547	72	111				0	Content		-72	-111	12184188	2105710303
12200	09:18:20.908	00:00:12.200	732	-1024	-768	-1	-1	-1	-1	4	-1024	-768	-1	-1	-1	-1	4		0	0						Fix_sw.jpg	0	880	547	72	111				0	Content		-72	-111	12200028	2105726143
12217	09:18:20.925	00:00:12.216	733	-1024	-768	-1	-1	-1	-1	4	-1024	-768	-1	-1	-1	-1	4		0	0						Fix_sw.jpg	0	880	547	72	111				0	Content		-72	-111	12216650	2105742765
12233	09:18:20.941	00:00:12.233	734	-1024	-768	-1	-1	-1	-1	4	-1024	-768	-1	-1	-1	-1	4		0	0						Fix_sw.jpg	0	880	547	72	111				0	Content		-72	-111	12233399	2105759514
12250	09:18:20.958	00:00:12.250	735	-1024	-768	-1	-1	-1	-1	4	-1024	-768	-1	-1	-1	-1	4		0	0						Fix_sw.jpg	0	880	547	72	111				0	Content		-72	-111	12250024	2105776139
12267	09:18:20.975	00:00:12.266	736	-1024	-768	-1	-1	-1	-1	4	-1024	-768	-1	-1	-1	-1	4		0	0						Fix_sw.jpg	0	880	547	72	111				0	Content		-72	-111	12266692	2105792807
12283	09:18:20.991	00:00:12.283	737	-1024	-768	-1	-1	-1	-1	4	-1024	-768	-1	-1	-1	-1	4		0	0						Fix_sw.jpg	0	880	547	72	111				0	Content		-72	-111	12283360	2105809475
12300	09:18:21.008	00:00:12.299	738	-1024	-768	-1	-1	-1	-1	4	-1024	-768	-1	-1	-1	-1	4		0	0						Fix_sw.jpg	0	880	547	72	111				0	Content		-72	-111	12299997	2105826112
12317	09:18:21.025	00:00:12.316	739	-1024	-768	-1	-1	-1	-1	4	-1024	-768	-1	-1	-1	-1	4		0	0						Fix_sw.jpg	0	880	547	72	111				0	Content		-72	-111	12316665	2105842780
12333	09:18:21.041	00:00:12.333	740	-1024	-768	-1	-1	-1	-1	4	-1024	-768	-1	-1	-1	-1	4		0	0						Fix_sw.jpg	0	880	547	72	111				0	Content		-72	-111	12333333	2105859448
12350	09:18:21.058	00:00:12.350	741	-1024	-768	-1	-1	-1	-1	4	-1024	-768	-1	-1	-1	-1	4		0	0						Fix_sw.jpg	0	880	547	72	111				0	Content		-72	-111	12350235	2105876350
12367	09:18:21.075	00:00:12.366	742	-1024	-768	-1	-1	-1	-1	4	-1024	-768	-1	-1	-1	-1	4		0	0						Fix_sw.jpg	0	880	547	72	111				0	Content		-72	-111	12366903	2105893018
12384	09:18:21.092	00:00:12.383	743	-1024	-768	-1	-1	-1	-1	4	-1024	-768	-1	-1	-1	-1	4		0	0						Fix_sw.jpg	0	880	547	72	111				0	Content		-72	-111	12383898	2105910013
12401	09:18:21.109	00:00:12.400	744	-1024	-768	-1	-1	-1	-1	4	-1024	-768	-1	-1	-1	-1	4		0	0						Fix_sw.jpg	0	880	547	72	111				0	Content		-72	-111	12400566	2105926681
12412	09:18:21.120																				ImageEnd	16	0	0	Fix_sw.jpg
12417	09:18:21.125	00:00:12.417	745	-1024	-768	-1	-1	-1	-1	4	-1024	-768	-1	-1	-1	-1	4		0	0						No media	0	1024	768	0	0				0	Content		0	0	12417234	2105943349
12430	09:18:21.138																				ImageStart	8	0	0	StimuliFarbe_gruen_gelb.png
12435	09:18:21.143	00:00:12.434	746	-1024	-768	-1	-1	-1	-1	4	-1024	-768	-1	-1	-1	-1	4		0	0						StimuliFarbe_gruen_gelb.png	0	880	547	72	111				0	Content		-72	-111	12434504	2105960619
12451	09:18:21.159	00:00:12.451	747	-1024	-768	-1	-1	-1	-1	4	-1024	-768	-1	-1	-1	-1	4		0	0						StimuliFarbe_gruen_gelb.png	0	880	547	72	111				0	Content		-72	-111	12451172	2105977287
12467	09:18:21.175	00:00:12.467	748	-1024	-768	-1	-1	-1	-1	4	-1024	-768	-1	-1	-1	-1	4		0	0						StimuliFarbe_gruen_gelb.png	0	880	547	72	111				0	Content		-72	-111	12467410	2105993525
12484	09:18:21.192	00:00:12.484	749	-1024	-768	-1	-1	-1	-1	4	-1024	-768	-1	-1	-1	-1	4		0	0						StimuliFarbe_gruen_gelb.png	0	880	547	72	111				0	Content		-72	-111	12484078	2106010193
12501	09:18:21.209	00:00:12.500	750	-1024	-768	-1	-1	-1	-1	4	-1024	-768	-1	-1	-1	-1	4		0	0						StimuliFarbe_gruen_gelb.png	0	880	547	72	111				0	Content		-72	-111	12500746	2106026861
12517	09:18:21.225	00:00:12.516	751	-1024	-768	-1	-1	-1	-1	4	-1024	-768	-1	-1	-1	-1	4		0	0						StimuliFarbe_gruen_gelb.png	0	880	547	72	111				0	Content		-72	-111	12516508	2106042623
12533	09:18:21.241	00:00:12.533	752	-1024	-768	-1	-1	-1	-1	4	-1024	-768	-1	-1	-1	-1	4		0	0						StimuliFarbe_gruen_gelb.png	0	880	547	72	111				0	Content		-72	-111	12533130	2106059245
12550	09:18:21.258	00:00:12.549	753	-1024	-768	-1	-1	-1	-1	4	-1024	-768	-1	-1	-1	-1	4		0	0						StimuliFarbe_gruen_gelb.png	0	880	547	72	111				0	Content		-72	-111	12549815	2106075930
12566	09:18:21.274	00:00:12.566	754	-1024	-768	-1	-1	-1	-1	4	-1024	-768	-1	-1	-1	-1	4		0	0						StimuliFarbe_gruen_gelb.png	0	880	547	72	111				0	Content		-72	-111	12566483	2106092598
12583	09:18:21.291	00:00:12.583	755	-1024	-768	-1	-1	-1	-1	4	-1024	-768	-1	-1	-1	-1	4		0	0						StimuliFarbe_gruen_gelb.png	0	880	547	72	111				0	Content		-72	-111	12583151	2106109266
12600	09:18:21.308	00:00:12.599	756	-1024	-768	-1	-1	-1	-1	4	-1024	-768	-1	-1	-1	-1	4		0	0						StimuliFarbe_gruen_gelb.png	0	880	547	72	111				0	Content		-72	-111	12599932	2106126047
12616	09:18:21.324	00:00:12.616	757	-1024	-768	-1	-1	-1	-1	4	-1024	-768	-1	-1	-1	-1	4		0	0						StimuliFarbe_gruen_gelb.png	0	880	547	72	111				0	Content		-72	-111	12616500	2106142615
12633	09:18:21.341	00:00:12.633	758	-1024	-768	-1	-1	-1	-1	4	-1024	-768	-1	-1	-1	-1	4		0	0						StimuliFarbe_gruen_gelb.png	0	880	547	72	111				0	Content		-72	-111	12633131	2106159246
12650	09:18:21.358	00:00:12.650	759	-1024	-768	-1	-1	-1	-1	4	-1024	-768	-1	-1	-1	-1	4		0	0						StimuliFarbe_gruen_gelb.png	0	880	547	72	111				0	Content		-72	-111	12650383	2106176498
12667	09:18:21.375	00:00:12.667	760	-1024	-768	-1	-1	-1	-1	4	-1024	-768	-1	-1	-1	-1	4		0	0						StimuliFarbe_gruen_gelb.png	0	880	547	72	111				0	Content		-72	-111	12667051	2106193166
12684	09:18:21.392	00:00:12.684	761	-1024	-768	-1	-1	-1	-1	4	-1024	-768	-1	-1	-1	-1	4		0	0						StimuliFarbe_gruen_gelb.png	0	880	547	72	111				0	Content		-72	-111	12684118	2106210233
12701	09:18:21.409	00:00:12.700	762	-1024	-768	-1	-1	-1	-1	4	-1024	-768	-1	-1	-1	-1	4		0	0						StimuliFarbe_gruen_gelb.png	0	880	547	72	111				0	Content		-72	-111	12700786	2106226901
12717	09:18:21.425	00:00:12.717	763	-1024	-768	-1	-1	-1	-1	4	-1024	-768	-1	-1	-1	-1	4		0	0						StimuliFarbe_gruen_gelb.png	0	880	547	72	111				0	Content		-72	-111	12717454	2106243569
12734	09:18:21.442	00:00:12.733	764	-1024	-768	-1	-1	-1	-1	4	-1024	-768	-1	-1	-1	-1	4		0	0						StimuliFarbe_gruen_gelb.png	0	880	547	72	111				0	Content		-72	-111	12733605	2106259720
12750	09:18:21.458	00:00:12.750	765	-1024	-768	-1	-1	-1	-1	4	-1024	-768	-1	-1	-1	-1	4		0	0						StimuliFarbe_gruen_gelb.png	0	880	547	72	111				0	Content		-72	-111	12750273	2106276388
12766	09:18:21.474	00:00:12.766	766	-1024	-768	-1	-1	-1	-1	4	-1024	-768	-1	-1	-1	-1	4		0	0						StimuliFarbe_gruen_gelb.png	0	880	547	72	111				0	Content		-72	-111	12766377	2106292492
12783	09:18:21.491	00:00:12.783	767	-1024	-768	-1	-1	-1	-1	4	-1024	-768	-1	-1	-1	-1	4		0	0						StimuliFarbe_gruen_gelb.png	0	880	547	72	111				0	Content		-72	-111	12783000	2106309115
12800	09:18:21.508	00:00:12.799	768	-1024	-768	-1	-1	-1	-1	4	-1024	-768	-1	-1	-1	-1	4		0	0						StimuliFarbe_gruen_gelb.png	0	880	547	72	111				0	Content		-72	-111	12799748	2106325863
12816	09:18:21.524	00:00:12.816	769	-1024	-768	-1	-1	-1	-1	4	-1024	-768	-1	-1	-1	-1	4		0	0						StimuliFarbe_gruen_gelb.png	0	880	547	72	111				0	Content		-72	-111	12816372	2106342487
12833	09:18:21.541	00:00:12.833	770	-1024	-768	-1	-1	-1	-1	4	-1024	-768	-1	-1	-1	-1	4		0	0						StimuliFarbe_gruen_gelb.png	0	880	547	72	111				0	Content		-72	-111	12833040	2106359155
12850	09:18:21.558	00:00:12.849	771	-1024	-768	-1	-1	-1	-1	4	-1024	-768	-1	-1	-1	-1	4		0	0						StimuliFarbe_gruen_gelb.png	0	880	547	72	111				0	Content		-72	-111	12849708	2106375823
12866	09:18:21.574	00:00:12.866	772	-1024	-768	-1	-1	-1	-1	4	-1024	-768	-1	-1	-1	-1	4		0	0						StimuliFarbe_gruen_gelb.png	0	880	547	72	111				0	Content		-72	-111	12866347	2106392462
12883	09:18:21.591	00:00:12.883	773	-1024	-768	-1	-1	-1	-1	4	-1024	-768	-1	-1	-1	-1	4		0	0						StimuliFarbe_gruen_gelb.png	0	880	547	72	111				0	Content		-72	-111	12883015	2106409130
12900	09:18:21.608	00:00:12.899	774	-1024	-768	-1	-1	-1	-1	4	-1024	-768	-1	-1	-1	-1	4		0	0						StimuliFarbe_gruen_gelb.png	0	880	547	72	111				0	Content		-72	-111	12899683	2106425798
12917	09:18:21.625	00:00:12.916	775	-1024	-768	-1	-1	-1	-1	4	-1024	-768	-1	-1	-1	-1	4		0	0						StimuliFarbe_gruen_gelb.png	0	880	547	72	111				0	Content		-72	-111	12916587	2106442702
12933	09:18:21.641	00:00:12.933	776	-1024	-768	-1	-1	-1	-1	4	-1024	-768	-1	-1	-1	-1	4		0	0						StimuliFarbe_gruen_gelb.png	0	880	547	72	111				0	Content		-72	-111	12933255	2106459370
12950	09:18:21.658	00:00:12.950	777	-1024	-768	-1	-1	-1	-1	4	-1024	-768	-1	-1	-1	-1	4		0	0						StimuliFarbe_gruen_gelb.png	0	880	547	72	111				0	Content		-72	-111	12950209	2106476324
12967	09:18:21.675	00:00:12.966	778	-1024	-768	-1	-1	-1	-1	4	-1024	-768	-1	-1	-1	-1	4		0	0						StimuliFarbe_gruen_gelb.png	0	880	547	72	111				0	Content		-72	-111	12966877	2106492992
12984	09:18:21.692	00:00:12.983	779	-1024	-768	-1	-1	-1	-1	4	-1024	-768	-1	-1	-1	-1	4		0	0						StimuliFarbe_gruen_gelb.png	0	880	547	72	111				0	Content		-72	-111	12983545	2106509660
13001	09:18:21.709	00:00:13.000	780	-1024	-768	-1	-1	-1	-1	4	-1024	-768	-1	-1	-1	-1	4		0	0						StimuliFarbe_gruen_gelb.png	0	880	547	72	111				0	Content		-72	-111	13000608	2106526723
13017	09:18:21.725	00:00:13.017	781	-1024	-768	-1	-1	-1	-1	4	-1024	-768	-1	-1	-1	-1	4		0	0						StimuliFarbe_gruen_gelb.png	0	880	547	72	111				0	Content		-72	-111	13017276	2106543391
13034	09:18:21.742	00:00:13.033	782	-1024	-768	-1	-1	-1	-1	4	-1024	-768	-1	-1	-1	-1	4		0	0						StimuliFarbe_gruen_gelb.png	0	880	547	72	111				0	Content		-72	-111	13033944	2106560059
13050	09:18:21.758	00:00:13.050	783	-1024	-768	-1	-1	-1	-1	4	-1024	-768	-1	-1	-1	-1	4		0	0						StimuliFarbe_gruen_gelb.png	0	880	547	72	111				0	Content		-72	-111	13050257	2106576372
13067	09:18:21.775	00:00:13.066	784	-1024	-768	-1	-1	-1	-1	4	-1024	-768	-1	-1	-1	-1	4		0	0						StimuliFarbe_gruen_gelb.png	0	880	547	72	111				0	Content		-72	-111	13066925	2106593040
13084	09:18:21.792	00:00:13.083	785	-1024	-768	-1	-1	-1	-1	4	-1024	-768	-1	-1	-1	-1	4		0	0						StimuliFarbe_gruen_gelb.png	0	880	547	72	111				0	Content		-72	-111	13083593	2106609708
13099	09:18:21.807	00:00:13.099	786	-1024	-768	-1	-1	-1	-1	4	-1024	-768	-1	-1	-1	-1	4		0	0						StimuliFarbe_gruen_gelb.png	0	880	547	72	111				0	Content		-72	-111	13099486	2106625601
13116	09:18:21.824	00:00:13.116	787	-1024	-768	-1	-1	-1	-1	4	-1024	-768	-1	-1	-1	-1	4		0	0						StimuliFarbe_gruen_gelb.png	0	880	547	72	111				0	Content		-72	-111	13116109	2106642224
13133	09:18:21.841	00:00:13.132	788	-1024	-768	-1	-1	-1	-1	4	-1024	-768	-1	-1	-1	-1	4		0	0						StimuliFarbe_gruen_gelb.png	0	880	547	72	111				0	Content		-72	-111	13132793	2106658908
13149	09:18:21.857	00:00:13.149	789	-1024	-768	-1	-1	-1	-1	4	-1024	-768	-1	-1	-1	-1	4		0	0						StimuliFarbe_gruen_gelb.png	0	880	547	72	111				0	Content		-72	-111	13149461	2106675576
13166	09:18:21.874	00:00:13.166	790	-1024	-768	-1	-1	-1	-1	4	-1024	-768	-1	-1	-1	-1	4		0	0						StimuliFarbe_gruen_gelb.png	0	880	547	72	111				0	Content		-72	-111	13166129	2106692244
13183	09:18:21.891	00:00:13.182	791	-1024	-768	-1	-1	-1	-1	4	-1024	-768	-1	-1	-1	-1	4		0	0						StimuliFarbe_gruen_gelb.png	0	880	547	72	111				0	Content		-72	-111	13182910	2106709025
13200	09:18:21.908	00:00:13.199	792	-1024	-768	-1	-1	-1	-1	4	-1024	-768	-1	-1	-1	-1	4		0	0						StimuliFarbe_gruen_gelb.png	0	880	547	72	111				0	Content		-72	-111	13199517	2106725632
13216	09:18:21.924	00:00:13.216	793	-1024	-768	-1	-1	-1	-1	4	-1024	-768	-1	-1	-1	-1	4		0	0						StimuliFarbe_gruen_gelb.png	0	880	547	72	111				0	Content		-72	-111	13216185	2106742300
13233	09:18:21.941	00:00:13.232	794	-1024	-768	-1	-1	-1	-1	4	-1024	-768	-1	-1	-1	-1	4		0	0						StimuliFarbe_gruen_gelb.png	0	880	547	72	111				0	Content		-72	-111	13232853	2106758968
13250	09:18:21.958	00:00:13.249	795	-1024	-768	-1	-1	-1	-1	4	-1024	-768	-1	-1	-1	-1	4		0	0						StimuliFarbe_gruen_gelb.png	0	880	547	72	111				0	Content		-72	-111	13249687	2106775802
13266	09:18:21.974	00:00:13.266	796	-1024	-768	-1	-1	-1	-1	4	-1024	-768	-1	-1	-1	-1	4		0	0						StimuliFarbe_gruen_gelb.png	0	880	547	72	111				0	Content		-72	-111	13266355	2106792470
13283	09:18:21.991	00:00:13.283	797	-1024	-768	-1	-1	-1	-1	4	-1024	-768	-1	-1	-1	-1	4		0	0						StimuliFarbe_gruen_gelb.png	0	880	547	72	111				0	Content		-72	-111	13283023	2106809138
13300	09:18:22.008	00:00:13.300	798	-1024	-768	-1	-1	-1	-1	4	-1024	-768	-1	-1	-1	-1	4		0	0						StimuliFarbe_gruen_gelb.png	0	880	547	72	111				0	Content		-72	-111	13300125	2106826240
13317	09:18:22.025	00:00:13.316	799	-1024	-768	-1	-1	-1	-1	4	-1024	-768	-1	-1	-1	-1	4		0	0						StimuliFarbe_gruen_gelb.png	0	880	547	72	111				0	Content		-72	-111	13316793	2106842908
13334	09:18:22.042	00:00:13.333	800	-1024	-768	-1	-1	-1	-1	4	-1024	-768	-1	-1	-1	-1	4		0	0						StimuliFarbe_gruen_gelb.png	0	880	547	72	111				0	Content		-72	-111	13333811	2106859926
13350	09:18:22.058	00:00:13.350	801	-1024	-768	-1	-1	-1	-1	4	-1024	-768	-1	-1	-1	-1	4		0	0						StimuliFarbe_gruen_gelb.png	0	880	547	72	111				0	Content		-72	-111	13350479	2106876594
13367	09:18:22.075	00:00:13.367	802	-1024	-768	-1	-1	-1	-1	4	-1024	-768	-1	-1	-1	-1	4		0	0						StimuliFarbe_gruen_gelb.png	0	880	547	72	111				0	Content		-72	-111	13367147	2106893262
13383	09:18:22.091	00:00:13.383	803	-1024	-768	-1	-1	-1	-1	4	-1024	-768	-1	-1	-1	-1	4		0	0						StimuliFarbe_gruen_gelb.png	0	880	547	72	111				0	Content		-72	-111	13383423	2106909538
13400	09:18:22.108	00:00:13.400	804	-1024	-768	-1	-1	-1	-1	4	-1024	-768	-1	-1	-1	-1	4		0	0						StimuliFarbe_gruen_gelb.png	0	880	547	72	111				0	Content		-72	-111	13400091	2106926206
13417	09:18:22.125	00:00:13.416	805	-1024	-768	-1	-1	-1	-1	4	-1024	-768	-1	-1	-1	-1	4		0	0						StimuliFarbe_gruen_gelb.png	0	880	547	72	111				0	Content		-72	-111	13416759	2106942874
13433	09:18:22.141	00:00:13.432	806	-1024	-768	-1	-1	-1	-1	4	-1024	-768	-1	-1	-1	-1	4		0	0						StimuliFarbe_gruen_gelb.png	0	880	547	72	111				0	Content		-72	-111	13432594	2106958709
13449	09:18:22.157	00:00:13.449	807	-1024	-768	-1	-1	-1	-1	4	-1024	-768	-1	-1	-1	-1	4		0	0						StimuliFarbe_gruen_gelb.png	0	880	547	72	111				0	Content		-72	-111	13449217	2106975332
13466	09:18:22.174	00:00:13.465	808	-1024	-768	-1	-1	-1	-1	4	-1024	-768	-1	-1	-1	-1	4		0	0						StimuliFarbe_gruen_gelb.png	0	880	547	72	111				0	Content		-72	-111	13465964	2106992079
13483	09:18:22.191	00:00:13.482	809	-1024	-768	-1	-1	-1	-1	4	-1024	-768	-1	-1	-1	-1	4		0	0						StimuliFarbe_gruen_gelb.png	0	880	547	72	111				0	Content		-72	-111	13482589	2107008704
13499	09:18:22.207	00:00:13.499	810	-1024	-768	-1	-1	-1	-1	4	-1024	-768	-1	-1	-1	-1	4		0	0						StimuliFarbe_gruen_gelb.png	0	880	547	72	111				0	Content		-72	-111	13499257	2107025372
13516	09:18:22.224	00:00:13.515	811	-1024	-768	-1	-1	-1	-1	4	-1024	-768	-1	-1	-1	-1	4		0	0						StimuliFarbe_gruen_gelb.png	0	880	547	72	111				0	Content		-72	-111	13515925	2107042040
13533	09:18:22.241	00:00:13.532	812	-1024	-768	-1	-1	-1	-1	4	-1024	-768	-1	-1	-1	-1	4		0	0						StimuliFarbe_gruen_gelb.png	0	880	547	72	111				0	Content		-72	-111	13532575	2107058690
13549	09:18:22.257	00:00:13.549	813	-1024	-768	-1	-1	-1	-1	4	-1024	-768	-1	-1	-1	-1	4		0	0						StimuliFarbe_gruen_gelb.png	0	880	547	72	111				0	Content		-72	-111	13549243	2107075358
13566	09:18:22.274	00:00:13.565	814	-1024	-768	-1	-1	-1	-1	4	-1024	-768	-1	-1	-1	-1	4		0	0						StimuliFarbe_gruen_gelb.png	0	880	547	72	111				0	Content		-72	-111	13565847	2107091962
13583	09:18:22.291	00:00:13.583	815	-1024	-768	-1	-1	-1	-1	4	-1024	-768	-1	-1	-1	-1	4		0	0						StimuliFarbe_gruen_gelb.png	0	880	547	72	111				0	Content		-72	-111	13583159	2107109274
13600	09:18:22.308	00:00:13.599	816	-1024	-768	-1	-1	-1	-1	4	-1024	-768	-1	-1	-1	-1	4		0	0						StimuliFarbe_gruen_gelb.png	0	880	547	72	111				0	Content		-72	-111	13599827	2107125942
13617	09:18:22.325	00:00:13.617	817	-1024	-768	-1	-1	-1	-1	4	-1024	-768	-1	-1	-1	-1	4		0	0						StimuliFarbe_gruen_gelb.png	0	880	547	72	111				0	Content		-72	-111	13617080	2107143195
13634	09:18:22.342	00:00:13.633	818	-1024	-768	-1	-1	-1	-1	4	-1024	-768	-1	-1	-1	-1	4		0	0						StimuliFarbe_gruen_gelb.png	0	880	547	72	111				0	Content		-72	-111	13633748	2107159863
13650	09:18:22.358	00:00:13.649	819	-1024	-768	-1	-1	-1	-1	4	-1024	-768	-1	-1	-1	-1	4		0	0						StimuliFarbe_gruen_gelb.png	0	880	547	72	111				0	Content		-72	-111	13649989	2107176104
13667	09:18:22.375	00:00:13.666	820	-1024	-768	-1	-1	-1	-1	4	-1024	-768	-1	-1	-1	-1	4		0	0						StimuliFarbe_gruen_gelb.png	0	880	547	72	111				0	Content		-72	-111	13666657	2107192772
13683	09:18:22.391	00:00:13.683	821	-1024	-768	-1	-1	-1	-1	4	-1024	-768	-1	-1	-1	-1	4		0	0						StimuliFarbe_gruen_gelb.png	0	880	547	72	111				0	Content		-72	-111	13683325	2107209440
13699	09:18:22.407	00:00:13.699	822	-1024	-768	-1	-1	-1	-1	4	-1024	-768	-1	-1	-1	-1	4		0	0						StimuliFarbe_gruen_gelb.png	0	880	547	72	111				0	Content		-72	-111	13699080	2107225195
13716	09:18:22.424	00:00:13.715	823	-1024	-768	-1	-1	-1	-1	4	-1024	-768	-1	-1	-1	-1	4		0	0						StimuliFarbe_gruen_gelb.png	0	880	547	72	111				0	Content		-72	-111	13715703	2107241818
13732	09:18:22.440	00:00:13.732	824	-1024	-768	-1	-1	-1	-1	4	-1024	-768	-1	-1	-1	-1	4		0	0						StimuliFarbe_gruen_gelb.png	0	880	547	72	111				0	Content		-72	-111	13732463	2107258578
13749	09:18:22.457	00:00:13.749	825	-1024	-768	-1	-1	-1	-1	4	-1024	-768	-1	-1	-1	-1	4		0	0						StimuliFarbe_gruen_gelb.png	0	880	547	72	111				0	Content		-72	-111	13749128	2107275243
13766	09:18:22.474	00:00:13.765	826	-1024	-768	-1	-1	-1	-1	4	-1024	-768	-1	-1	-1	-1	4		0	0						StimuliFarbe_gruen_gelb.png	0	880	547	72	111				0	Content		-72	-111	13765696	2107291811
13783	09:18:22.491	00:00:13.782	827	-1024	-768	-1	-1	-1	-1	4	-1024	-768	-1	-1	-1	-1	4		0	0						StimuliFarbe_gruen_gelb.png	0	880	547	72	111				0	Content		-72	-111	13782632	2107308747
13799	09:18:22.507	00:00:13.799	828	-1024	-768	-1	-1	-1	-1	4	-1024	-768	-1	-1	-1	-1	4		0	0						StimuliFarbe_gruen_gelb.png	0	880	547	72	111				0	Content		-72	-111	13799300	2107325415
13816	09:18:22.524	00:00:13.816	829	-1024	-768	-1	-1	-1	-1	4	-1024	-768	-1	-1	-1	-1	4		0	0						StimuliFarbe_gruen_gelb.png	0	880	547	72	111				0	Content		-72	-111	13816434	2107342549
13833	09:18:22.541	00:00:13.833	830	-1024	-768	-1	-1	-1	-1	4	-1024	-768	-1	-1	-1	-1	4		0	0						StimuliFarbe_gruen_gelb.png	0	880	547	72	111				0	Content		-72	-111	13833102	2107359217
13850	09:18:22.558	00:00:13.850	831	-1024	-768	-1	-1	-1	-1	4	-1024	-768	-1	-1	-1	-1	4		0	0						StimuliFarbe_gruen_gelb.png	0	880	547	72	111				0	Content		-72	-111	13850132	2107376247
13867	09:18:22.575	00:00:13.866	832	-1024	-768	-1	-1	-1	-1	4	-1024	-768	-1	-1	-1	-1	4		0	0						StimuliFarbe_gruen_gelb.png	0	880	547	72	111				0	Content		-72	-111	13866800	2107392915
13883	09:18:22.591	00:00:13.883	833	-1024	-768	-1	-1	-1	-1	4	-1024	-768	-1	-1	-1	-1	4		0	0						StimuliFarbe_gruen_gelb.png	0	880	547	72	111				0	Content		-72	-111	13883468	2107409583
13900	09:18:22.608	00:00:13.899	834	-1024	-768	-1	-1	-1	-1	4	-1024	-768	-1	-1	-1	-1	4		0	0						StimuliFarbe_gruen_gelb.png	0	880	547	72	111				0	Content		-72	-111	13899588	2107425703
13916	09:18:22.624	00:00:13.916	835	-1024	-768	-1	-1	-1	-1	4	-1024	-768	-1	-1	-1	-1	4		0	0						StimuliFarbe_gruen_gelb.png	0	880	547	72	111				0	Content		-72	-111	13916256	2107442371
13932	09:18:22.640	00:00:13.932	836	-1024	-768	-1	-1	-1	-1	4	-1024	-768	-1	-1	-1	-1	4		0	0						StimuliFarbe_gruen_gelb.png	0	880	547	72	111				0	Content		-72	-111	13932334	2107458449
13949	09:18:22.657	00:00:13.948	837	-1024	-768	-1	-1	-1	-1	4	-1024	-768	-1	-1	-1	-1	4		0	0						StimuliFarbe_gruen_gelb.png	0	880	547	72	111				0	Content		-72	-111	13948940	2107475055
13966	09:18:22.674	00:00:13.965	838	-1024	-768	-1	-1	-1	-1	4	-1024	-768	-1	-1	-1	-1	4		0	0						StimuliFarbe_gruen_gelb.png	0	880	547	72	111				0	Content		-72	-111	13965686	2107491801
13982	09:18:22.690	00:00:13.982	839	-1024	-768	-1	-1	-1	-1	4	-1024	-768	-1	-1	-1	-1	4		0	0						StimuliFarbe_gruen_gelb.png	0	880	547	72	111				0	Content		-72	-111	13982313	2107508428
13999	09:18:22.707	00:00:13.998	840	-1024	-768	-1	-1	-1	-1	4	-1024	-768	-1	-1	-1	-1	4		0	0						StimuliFarbe_gruen_gelb.png	0	880	547	72	111				0	Content		-72	-111	13998981	2107525096
14016	09:18:22.724	00:00:14.015	841	-1024	-768	-1	-1	-1	-1	4	-1024	-768	-1	-1	-1	-1	4		0	0						StimuliFarbe_gruen_gelb.png	0	880	547	72	111				0	Content		-72	-111	14015649	2107541764
14032	09:18:22.740	00:00:14.032	842	-1024	-768	-1	-1	-1	-1	4	-1024	-768	-1	-1	-1	-1	4		0	0						StimuliFarbe_gruen_gelb.png	0	880	547	72	111				0	Content		-72	-111	14032286	2107558401
14049	09:18:22.757	00:00:14.048	843	-1024	-768	-1	-1	-1	-1	4	-1024	-768	-1	-1	-1	-1	4		0	0						StimuliFarbe_gruen_gelb.png	0	880	547	72	111				0	Content		-72	-111	14048954	2107575069
14066	09:18:22.774	00:00:14.065	844	-1024	-768	-1	-1	-1	-1	4	-1024	-768	-1	-1	-1	-1	4		0	0						StimuliFarbe_gruen_gelb.png	0	880	547	72	111				0	Content		-72	-111	14065621	2107591736
14083	09:18:22.791	00:00:14.082	845	-1024	-768	-1	-1	-1	-1	4	-1024	-768	-1	-1	-1	-1	4		0	0						StimuliFarbe_gruen_gelb.png	0	880	547	72	111				0	Content		-72	-111	14082552	2107608667
14099	09:18:22.807	00:00:14.099	846	-1024	-768	-1	-1	-1	-1	4	-1024	-768	-1	-1	-1	-1	4		0	0						StimuliFarbe_gruen_gelb.png	0	880	547	72	111				0	Content		-72	-111	14099220	2107625335
14116	09:18:22.824	00:00:14.116	847	-1024	-768	-1	-1	-1	-1	4	-1024	-768	-1	-1	-1	-1	4		0	0						StimuliFarbe_gruen_gelb.png	0	880	547	72	111				0	Content		-72	-111	14116167	2107642282
14133	09:18:22.841	00:00:14.132	848	-1024	-768	-1	-1	-1	-1	4	-1024	-768	-1	-1	-1	-1	4		0	0						StimuliFarbe_gruen_gelb.png	0	880	547	72	111				0	Content		-72	-111	14132835	2107658950
14150	09:18:22.858	00:00:14.149	849	-1024	-768	-1	-1	-1	-1	4	-1024	-768	-1	-1	-1	-1	4		0	0						StimuliFarbe_gruen_gelb.png	0	880	547	72	111				0	Content		-72	-111	14149503	2107675618
14167	09:18:22.875	00:00:14.166	850	-1024	-768	-1	-1	-1	-1	4	-1024	-768	-1	-1	-1	-1	4		0	0						StimuliFarbe_gruen_gelb.png	0	880	547	72	111				0	Content		-72	-111	14166780	2107692895
14183	09:18:22.891	00:00:14.183	851	-1024	-768	-1	-1	-1	-1	4	-1024	-768	-1	-1	-1	-1	4		0	0						StimuliFarbe_gruen_gelb.png	0	880	547	72	111				0	Content		-72	-111	14183448	2107709563
14200	09:18:22.908	00:00:14.199	852	-1024	-768	-1	-1	-1	-1	4	-1024	-768	-1	-1	-1	-1	4		0	0						StimuliFarbe_gruen_gelb.png	0	880	547	72	111				0	Content		-72	-111	14199653	2107725768
14216	09:18:22.924	00:00:14.216	853	-1024	-768	-1	-1	-1	-1	4	-1024	-768	-1	-1	-1	-1	4		0	0						StimuliFarbe_gruen_gelb.png	0	880	547	72	111				0	Content		-72	-111	14216321	2107742436
14233	09:18:22.941	00:00:14.232	854	-1024	-768	-1	-1	-1	-1	4	-1024	-768	-1	-1	-1	-1	4		0	0						StimuliFarbe_gruen_gelb.png	0	880	547	72	111				0	Content		-72	-111	14232989	2107759104
14249	09:18:22.957	00:00:14.248	855	-1024	-768	-1	-1	-1	-1	4	-1024	-768	-1	-1	-1	-1	4		0	0						StimuliFarbe_gruen_gelb.png	0	880	547	72	111				0	Content		-72	-111	14248806	2107774921
14265	09:18:22.973	00:00:14.265	856	-1024	-768	-1	-1	-1	-1	4	-1024	-768	-1	-1	-1	-1	4		0	0						StimuliFarbe_gruen_gelb.png	0	880	547	72	111				0	Content		-72	-111	14265435	2107791550
14282	09:18:22.990	00:00:14.282	857	-1024	-768	-1	-1	-1	-1	4	-1024	-768	-1	-1	-1	-1	4		0	0						StimuliFarbe_gruen_gelb.png	0	880	547	72	111				0	Content		-72	-111	14282052	2107808167
14299	09:18:23.007	00:00:14.298	858	-1024	-768	-1	-1	-1	-1	4	-1024	-768	-1	-1	-1	-1	4		0	0						StimuliFarbe_gruen_gelb.png	0	880	547	72	111				0	Content		-72	-111	14298731	2107824846
14315	09:18:23.023	00:00:14.315	859	-1024	-768	-1	-1	-1	-1	4	-1024	-768	-1	-1	-1	-1	4		0	0						StimuliFarbe_gruen_gelb.png	0	880	547	72	111				0	Content		-72	-111	14315428	2107841543
14332	09:18:23.040	00:00:14.332	860	-1024	-768	-1	-1	-1	-1	4	-1024	-768	-1	-1	-1	-1	4		0	0						StimuliFarbe_gruen_gelb.png	0	880	547	72	111				0	Content		-72	-111	14332363	2107858478
14349	09:18:23.057	00:00:14.349	861	-1024	-768	-1	-1	-1	-1	4	-1024	-768	-1	-1	-1	-1	4		0	0						StimuliFarbe_gruen_gelb.png	0	880	547	72	111				0	Content		-72	-111	14349031	2107875146
14366	09:18:23.074	00:00:14.366	862	-1024	-768	-1	-1	-1	-1	4	-1024	-768	-1	-1	-1	-1	4		0	0						StimuliFarbe_gruen_gelb.png	0	880	547	72	111				0	Content		-72	-111	14366164	2107892279
14383	09:18:23.091	00:00:14.382	863	-1024	-768	-1	-1	-1	-1	4	-1024	-768	-1	-1	-1	-1	4		0	0						StimuliFarbe_gruen_gelb.png	0	880	547	72	111				0	Content		-72	-111	14382832	2107908947
14400	09:18:23.108	00:00:14.399	864	-1024	-768	-1	-1	-1	-1	4	-1024	-768	-1	-1	-1	-1	4		0	0						StimuliFarbe_gruen_gelb.png	0	880	547	72	111				0	Content		-72	-111	14399863	2107925978
14417	09:18:23.125	00:00:14.416	865	-1024	-768	-1	-1	-1	-1	4	-1024	-768	-1	-1	-1	-1	4		0	0						StimuliFarbe_gruen_gelb.png	0	880	547	72	111				0	Content		-72	-111	14416530	2107942645
14433	09:18:23.141	00:00:14.433	866	-1024	-768	-1	-1	-1	-1	4	-1024	-768	-1	-1	-1	-1	4		0	0						StimuliFarbe_gruen_gelb.png	0	880	547	72	111				0	Content		-72	-111	14433198	2107959313
14451	09:18:23.159	00:00:14.450	867	-1024	-768	-1	-1	-1	-1	4	-1024	-768	-1	-1	-1	-1	4		0	0						StimuliFarbe_gruen_gelb.png	0	880	547	72	111				0	Content		-72	-111	14450544	2107976659
14465	09:18:23.173	00:00:14.465	868	-1024	-768	-1	-1	-1	-1	4	-1024	-768	-1	-1	-1	-1	4		0	0						StimuliFarbe_gruen_gelb.png	0	880	547	72	111				0	Content		-72	-111	14465292	2107991407
14482	09:18:23.190	00:00:14.481	869	-1024	-768	-1	-1	-1	-1	4	-1024	-768	-1	-1	-1	-1	4		0	0						StimuliFarbe_gruen_gelb.png	0	880	547	72	111				0	Content		-72	-111	14481915	2108008030
14499	09:18:23.207	00:00:14.498	870	-1024	-768	-1	-1	-1	-1	4	-1024	-768	-1	-1	-1	-1	4		0	0						StimuliFarbe_gruen_gelb.png	0	880	547	72	111				0	Content		-72	-111	14498664	2108024779
14515	09:18:23.223	00:00:14.515	871	-1024	-768	-1	-1	-1	-1	4	-1024	-768	-1	-1	-1	-1	4		0	0						StimuliFarbe_gruen_gelb.png	0	880	547	72	111				0	Content		-72	-111	14515344	2108041459
14532	09:18:23.240	00:00:14.531	872	-1024	-768	-1	-1	-1	-1	4	-1024	-768	-1	-1	-1	-1	4		0	0						StimuliFarbe_gruen_gelb.png	0	880	547	72	111				0	Content		-72	-111	14531941	2108058056
14549	09:18:23.257	00:00:14.548	873	-1024	-768	-1	-1	-1	-1	4	-1024	-768	-1	-1	-1	-1	4		0	0						StimuliFarbe_gruen_gelb.png	0	880	547	72	111				0	Content		-72	-111	14548609	2108074724
14565	09:18:23.273	00:00:14.565	874	-1024	-768	-1	-1	-1	-1	4	-1024	-768	-1	-1	-1	-1	4		0	0						StimuliFarbe_gruen_gelb.png	0	880	547	72	111				0	Content		-72	-111	14565288	2108091403
14582	09:18:23.290	00:00:14.582	875	-1024	-768	-1	-1	-1	-1	4	-1024	-768	-1	-1	-1	-1	4		0	0						StimuliFarbe_gruen_gelb.png	0	880	547	72	111				0	Content		-72	-111	14582409	2108108524
14600	09:18:23.308	00:00:14.599	876	-1024	-768	-1	-1	-1	-1	4	-1024	-768	-1	-1	-1	-1	4		0	0						StimuliFarbe_gruen_gelb.png	0	880	547	72	111				0	Content		-72	-111	14599535	2108125650
14616	09:18:23.324	00:00:14.616	877	-1024	-768	-1	-1	-1	-1	4	-1024	-768	-1	-1	-1	-1	4		0	0						StimuliFarbe_gruen_gelb.png	0	880	547	72	111				0	Content		-72	-111	14616203	2108142318
14633	09:18:23.341	00:00:14.632	878	-1024	-768	-1	-1	-1	-1	4	-1024	-768	-1	-1	-1	-1	4		0	0						StimuliFarbe_gruen_gelb.png	0	880	547	72	111				0	Content		-72	-111	14632871	2108158986
14650	09:18:23.358	00:00:14.650	879	-1024	-768	-1	-1	-1	-1	4	-1024	-768	-1	-1	-1	-1	4		0	0						StimuliFarbe_gruen_gelb.png	0	880	547	72	111				0	Content		-72	-111	14650408	2108176523
14665	09:18:23.373	00:00:14.665	880	-1024	-768	-1	-1	-1	-1	4	-1024	-768	-1	-1	-1	-1	4		0	0						StimuliFarbe_gruen_gelb.png	0	880	547	72	111				0	Content		-72	-111	14665156	2108191271
14682	09:18:23.390	00:00:14.681	881	-1024	-768	-1	-1	-1	-1	4	-1024	-768	-1	-1	-1	-1	4		0	0						StimuliFarbe_gruen_gelb.png	0	880	547	72	111				0	Content		-72	-111	14681783	2108207898
14699	09:18:23.407	00:00:14.698	882	-1024	-768	-1	-1	-1	-1	4	-1024	-768	-1	-1	-1	-1	4		0	0						StimuliFarbe_gruen_gelb.png	0	880	547	72	111				0	Content		-72	-111	14698529	2108224644
14715	09:18:23.423	00:00:14.715	883	-1024	-768	-1	-1	-1	-1	4	-1024	-768	-1	-1	-1	-1	4		0	0						StimuliFarbe_gruen_gelb.png	0	880	547	72	111				0	Content		-72	-111	14715211	2108241326
14732	09:18:23.440	00:00:14.731	884	-1024	-768	-1	-1	-1	-1	4	-1024	-768	-1	-1	-1	-1	4		0	0						StimuliFarbe_gruen_gelb.png	0	880	547	72	111				0	Content		-72	-111	14731776	2108257891
14749	09:18:23.457	00:00:14.748	885	-1024	-768	-1	-1	-1	-1	4	-1024	-768	-1	-1	-1	-1	4		0	0						StimuliFarbe_gruen_gelb.png	0	880	547	72	111				0	Content		-72	-111	14748714	2108274829
14765	09:18:23.473	00:00:14.765	886	-1024	-768	-1	-1	-1	-1	4	-1024	-768	-1	-1	-1	-1	4		0	0						StimuliFarbe_gruen_gelb.png	0	880	547	72	111				0	Content		-72	-111	14765382	2108291497
14782	09:18:23.490	00:00:14.782	887	-1024	-768	-1	-1	-1	-1	4	-1024	-768	-1	-1	-1	-1	4		0	0						StimuliFarbe_gruen_gelb.png	0	880	547	72	111				0	Content		-72	-111	14782399	2108308514
14800	09:18:23.508	00:00:14.799	888	-1024	-768	-1	-1	-1	-1	4	-1024	-768	-1	-1	-1	-1	4		0	0						StimuliFarbe_gruen_gelb.png	0	880	547	72	111				0	Content		-72	-111	14799647	2108325762
14816	09:18:23.524	00:00:14.815	889	-1024	-768	-1	-1	-1	-1	4	-1024	-768	-1	-1	-1	-1	4		0	0						StimuliFarbe_gruen_gelb.png	0	880	547	72	111				0	Content		-72	-111	14815897	2108342012
14833	09:18:23.541	00:00:14.832	890	-1024	-768	-1	-1	-1	-1	4	-1024	-768	-1	-1	-1	-1	4		0	0						StimuliFarbe_gruen_gelb.png	0	880	547	72	111				0	Content		-72	-111	14832565	2108358680
14849	09:18:23.557	00:00:14.849	891	-1024	-768	-1	-1	-1	-1	4	-1024	-768	-1	-1	-1	-1	4		0	0						StimuliFarbe_gruen_gelb.png	0	880	547	72	111				0	Content		-72	-111	14849233	2108375348
14865	09:18:23.573	00:00:14.865	892	-1024	-768	-1	-1	-1	-1	4	-1024	-768	-1	-1	-1	-1	4		0	0						StimuliFarbe_gruen_gelb.png	0	880	547	72	111				0	Content		-72	-111	14865017	2108391132
14882	09:18:23.590	00:00:14.881	893	-1024	-768	-1	-1	-1	-1	4	-1024	-768	-1	-1	-1	-1	4		0	0						StimuliFarbe_gruen_gelb.png	0	880	547	72	111				0	Content		-72	-111	14881639	2108407754
14898	09:18:23.606	00:00:14.898	894	-1024	-768	-1	-1	-1	-1	4	-1024	-768	-1	-1	-1	-1	4		0	0						StimuliFarbe_gruen_gelb.png	0	880	547	72	111				0	Content		-72	-111	14898388	2108424503
14915	09:18:23.623	00:00:14.915	895	-1024	-768	-1	-1	-1	-1	4	-1024	-768	-1	-1	-1	-1	4		0	0						StimuliFarbe_gruen_gelb.png	0	880	547	72	111				0	Content		-72	-111	14915068	2108441183
14932	09:18:23.640	00:00:14.931	896	-1024	-768	-1	-1	-1	-1	4	-1024	-768	-1	-1	-1	-1	4		0	0						StimuliFarbe_gruen_gelb.png	0	880	547	72	111				0	Content		-72	-111	14931674	2108457789
14948	09:18:23.656	00:00:14.948	897	-1024	-768	-1	-1	-1	-1	4	-1024	-768	-1	-1	-1	-1	4		0	0						StimuliFarbe_gruen_gelb.png	0	880	547	72	111				0	Content		-72	-111	14948342	2108474457
14965	09:18:23.673	00:00:14.965	898	-1024	-768	-1	-1	-1	-1	4	-1024	-768	-1	-1	-1	-1	4		0	0						StimuliFarbe_gruen_gelb.png	0	880	547	72	111				0	Content		-72	-111	14965239	2108491354
14982	09:18:23.690	00:00:14.981	899	-1024	-768	-1	-1	-1	-1	4	-1024	-768	-1	-1	-1	-1	4		0	0						StimuliFarbe_gruen_gelb.png	0	880	547	72	111				0	Content		-72	-111	14981907	2108508022
14999	09:18:23.707	00:00:14.998	900	-1024	-768	-1	-1	-1	-1	4	-1024	-768	-1	-1	-1	-1	4		0	0						StimuliFarbe_gruen_gelb.png	0	880	547	72	111				0	Content		-72	-111	14998900	2108525015
15016	09:18:23.724	00:00:15.015	901	-1024	-768	-1	-1	-1	-1	4	-1024	-768	-1	-1	-1	-1	4		0	0						StimuliFarbe_gruen_gelb.png	0	880	547	72	111				0	Content		-72	-111	15015567	2108541682
15032	09:18:23.740	00:00:15.032	902	-1024	-768	-1	-1	-1	-1	4	-1024	-768	-1	-1	-1	-1	4		0	0						StimuliFarbe_gruen_gelb.png	0	880	547	72	111				0	Content		-72	-111	15032235	2108558350
15050	09:18:23.758	00:00:15.049	903	-1024	-768	-1	-1	-1	-1	4	-1024	-768	-1	-1	-1	-1	4		0	0						StimuliFarbe_gruen_gelb.png	0	880	547	72	111				0	Content		-72	-111	15049504	2108575619
15066	09:18:23.774	00:00:15.066	904	-1024	-768	-1	-1	-1	-1	4	-1024	-768	-1	-1	-1	-1	4		0	0						StimuliFarbe_gruen_gelb.png	0	880	547	72	111				0	Content		-72	-111	15066172	2108592287
15082	09:18:23.790	00:00:15.082	905	-1024	-768	-1	-1	-1	-1	4	-1024	-768	-1	-1	-1	-1	4		0	0						StimuliFarbe_gruen_gelb.png	0	880	547	72	111				0	Content		-72	-111	15082410	2108608525
15099	09:18:23.807	00:00:15.099	906	-1024	-768	-1	-1	-1	-1	4	-1024	-768	-1	-1	-1	-1	4		0	0						StimuliFarbe_gruen_gelb.png	0	880	547	72	111				0	Content		-72	-111	15099078	2108625193
15116	09:18:23.824	00:00:15.115	907	-1024	-768	-1	-1	-1	-1	4	-1024	-768	-1	-1	-1	-1	4		0	0						StimuliFarbe_gruen_gelb.png	0	880	547	72	111				0	Content		-72	-111	15115746	2108641861
15131	09:18:23.839	00:00:15.131	908	-1024	-768	-1	-1	-1	-1	4	-1024	-768	-1	-1	-1	-1	4		0	0						StimuliFarbe_gruen_gelb.png	0	880	547	72	111				0	Content		-72	-111	15131329	2108657444
15148	09:18:23.856	00:00:15.147	909	-1024	-768	-1	-1	-1	-1	4	-1024	-768	-1	-1	-1	-1	4		0	0						StimuliFarbe_gruen_gelb.png	0	880	547	72	111				0	Content		-72	-111	15147974	2108674089
15165	09:18:23.873	00:00:15.164	910	-1024	-768	-1	-1	-1	-1	4	-1024	-768	-1	-1	-1	-1	4		0	0						StimuliFarbe_gruen_gelb.png	0	880	547	72	111				0	Content		-72	-111	15164703	2108690818
15181	09:18:23.889	00:00:15.181	911	-1024	-768	-1	-1	-1	-1	4	-1024	-768	-1	-1	-1	-1	4		0	0						StimuliFarbe_gruen_gelb.png	0	880	547	72	111				0	Content		-72	-111	15181384	2108707499
15198	09:18:23.906	00:00:15.197	912	-1024	-768	-1	-1	-1	-1	4	-1024	-768	-1	-1	-1	-1	4		0	0						StimuliFarbe_gruen_gelb.png	0	880	547	72	111				0	Content		-72	-111	15197952	2108724067
15215	09:18:23.923	00:00:15.214	913	-1024	-768	-1	-1	-1	-1	4	-1024	-768	-1	-1	-1	-1	4		0	0						StimuliFarbe_gruen_gelb.png	0	880	547	72	111				0	Content		-72	-111	15214586	2108740701
15232	09:18:23.940	00:00:15.231	914	-1024	-768	-1	-1	-1	-1	4	-1024	-768	-1	-1	-1	-1	4		0	0						StimuliFarbe_gruen_gelb.png	0	880	547	72	111				0	Content		-72	-111	15231667	2108757782
15248	09:18:23.956	00:00:15.248	915	-1024	-768	-1	-1	-1	-1	4	-1024	-768	-1	-1	-1	-1	4		0	0						StimuliFarbe_gruen_gelb.png	0	880	547	72	111				0	Content		-72	-111	15248335	2108774450
15265	09:18:23.973	00:00:15.265	916	-1024	-768	-1	-1	-1	-1	4	-1024	-768	-1	-1	-1	-1	4		0	0						StimuliFarbe_gruen_gelb.png	0	880	547	72	111				0	Content		-72	-111	15265002	2108791117
15282	09:18:23.990	00:00:15.282	917	-1024	-768	-1	-1	-1	-1	4	-1024	-768	-1	-1	-1	-1	4		0	0						StimuliFarbe_gruen_gelb.png	0	880	547	72	111				0	Content		-72	-111	15282152	2108808267
15299	09:18:24.007	00:00:15.298	918	-1024	-768	-1	-1	-1	-1	4	-1024	-768	-1	-1	-1	-1	4		0	0						StimuliFarbe_gruen_gelb.png	0	880	547	72	111				0	Content		-72	-111	15298819	2108824934
15315	09:18:24.023	00:00:15.315	919	-1024	-768	-1	-1	-1	-1	4	-1024	-768	-1	-1	-1	-1	4		0	0						StimuliFarbe_gruen_gelb.png	0	880	547	72	111				0	Content		-72	-111	15315487	2108841602
15332	09:18:24.040	00:00:15.331	920	-1024	-768	-1	-1	-1	-1	4	-1024	-768	-1	-1	-1	-1	4		0	0						StimuliFarbe_gruen_gelb.png	0	880	547	72	111				0	Content		-72	-111	15331716	2108857831
15348	09:18:24.056	00:00:15.348	921	-1024	-768	-1	-1	-1	-1	4	-1024	-768	-1	-1	-1	-1	4		0	0						StimuliFarbe_gruen_gelb.png	0	880	547	72	111				0	Content		-72	-111	15348384	2108874499
15365	09:18:24.073	00:00:15.364	922	-1024	-768	-1	-1	-1	-1	4	-1024	-768	-1	-1	-1	-1	4		0	0						StimuliFarbe_gruen_gelb.png	0	880	547	72	111				0	Content		-72	-111	15364571	2108890686
15381	09:18:24.089	00:00:15.381	923	-1024	-768	-1	-1	-1	-1	4	-1024	-768	-1	-1	-1	-1	4		0	0						StimuliFarbe_gruen_gelb.png	0	880	547	72	111				0	Content		-72	-111	15381192	2108907307
15398	09:18:24.106	00:00:15.397	924	-1024	-768	-1	-1	-1	-1	4	-1024	-768	-1	-1	-1	-1	4		0	0						StimuliFarbe_gruen_gelb.png	0	880	547	72	111				0	Content		-72	-111	15397940	2108924055
15415	09:18:24.123	00:00:15.414	925	-1024	-768	-1	-1	-1	-1	4	-1024	-768	-1	-1	-1	-1	4		0	0						StimuliFarbe_gruen_gelb.png	0	880	547	72	111				0	Content		-72	-111	15414564	2108940679
15431	09:18:24.139	00:00:15.431	926	-1024	-768	-1	-1	-1	-1	4	-1024	-768	-1	-1	-1	-1	4		0	0						StimuliFarbe_gruen_gelb.png	0	880	547	72	111				0	Content		-72	-111	15431232	2108957347
15448	09:18:24.156	00:00:15.447	927	-1024	-768	-1	-1	-1	-1	4	-1024	-768	-1	-1	-1	-1	4		0	0						StimuliFarbe_gruen_gelb.png	0	880	547	72	111				0	Content		-72	-111	15447899	2108974014
15465	09:18:24.173	00:00:15.464	928	-1024	-768	-1	-1	-1	-1	4	-1024	-768	-1	-1	-1	-1	4		0	0						StimuliFarbe_gruen_gelb.png	0	880	547	72	111				0	Content		-72	-111	15464547	2108990662
15481	09:18:24.189	00:00:15.481	929	-1024	-768	-1	-1	-1	-1	4	-1024	-768	-1	-1	-1	-1	4		0	0						StimuliFarbe_gruen_gelb.png	0	880	547	72	111				0	Content		-72	-111	15481215	2109007330
15498	09:18:24.206	00:00:15.497	930	-1024	-768	-1	-1	-1	-1	4	-1024	-768	-1	-1	-1	-1	4		0	0						StimuliFarbe_gruen_gelb.png	0	880	547	72	111				0	Content		-72	-111	15497895	2109024010
15515	09:18:24.223	00:00:15.515	931	-1024	-768	-1	-1	-1	-1	4	-1024	-768	-1	-1	-1	-1	4		0	0						StimuliFarbe_gruen_gelb.png	0	880	547	72	111				0	Content		-72	-111	15515101	2109041216
15532	09:18:24.240	00:00:15.531	932	-1024	-768	-1	-1	-1	-1	4	-1024	-768	-1	-1	-1	-1	4		0	0						StimuliFarbe_gruen_gelb.png	0	880	547	72	111				0	Content		-72	-111	15531768	2109057883
15549	09:18:24.257	00:00:15.549	933	-1024	-768	-1	-1	-1	-1	4	-1024	-768	-1	-1	-1	-1	4		0	0						StimuliFarbe_gruen_gelb.png	0	880	547	72	111				0	Content		-72	-111	15549035	2109075150
15566	09:18:24.274	00:00:15.565	934	-1024	-768	-1	-1	-1	-1	4	-1024	-768	-1	-1	-1	-1	4		0	0						StimuliFarbe_gruen_gelb.png	0	880	547	72	111				0	Content		-72	-111	15565703	2109091818
15583	09:18:24.291	00:00:15.582	935	-1024	-768	-1	-1	-1	-1	4	-1024	-768	-1	-1	-1	-1	4		0	0						StimuliFarbe_gruen_gelb.png	0	880	547	72	111				0	Content		-72	-111	15582924	2109109039
15598	09:18:24.306	00:00:15.597	936	-1024	-768	-1	-1	-1	-1	4	-1024	-768	-1	-1	-1	-1	4		0	0						StimuliFarbe_gruen_gelb.png	0	880	547	72	111				0	Content		-72	-111	15597673	2109123788
15614	09:18:24.322	00:00:15.614	937	-1024	-768	-1	-1	-1	-1	4	-1024	-768	-1	-1	-1	-1	4		0	0						StimuliFarbe_gruen_gelb.png	0	880	547	72	111				0	Content		-72	-111	15614420	2109140535
15631	09:18:24.339	00:00:15.631	938	-1024	-768	-1	-1	-1	-1	4	-1024	-768	-1	-1	-1	-1	4		0	0						StimuliFarbe_gruen_gelb.png	0	880	547	72	111				0	Content		-72	-111	15631106	2109157221
15648	09:18:24.356	00:00:15.647	939	-1024	-768	-1	-1	-1	-1	4	-1024	-768	-1	-1	-1	-1	4		0	0						StimuliFarbe_gruen_gelb.png	0	880	547	72	111				0	Content		-72	-111	15647773	2109173888
15664	09:18:24.372	00:00:15.664	940	-1024	-768	-1	-1	-1	-1	4	-1024	-768	-1	-1	-1	-1	4		0	0						StimuliFarbe_gruen_gelb.png	0	880	547	72	111				0	Content		-72	-111	15664441	2109190556
15681	09:18:24.389	00:00:15.681	941	-1024	-768	-1	-1	-1	-1	4	-1024	-768	-1	-1	-1	-1	4		0	0						StimuliFarbe_gruen_gelb.png	0	880	547	72	111				0	Content		-72	-111	15681059	2109207174
15698	09:18:24.406	00:00:15.697	942	-1024	-768	-1	-1	-1	-1	4	-1024	-768	-1	-1	-1	-1	4		0	0						StimuliFarbe_gruen_gelb.png	0	880	547	72	111				0	Content		-72	-111	15697726	2109223841
15714	09:18:24.422	00:00:15.714	943	-1024	-768	-1	-1	-1	-1	4	-1024	-768	-1	-1	-1	-1	4		0	0						StimuliFarbe_gruen_gelb.png	0	880	547	72	111				0	Content		-72	-111	15714394	2109240509
15731	09:18:24.439	00:00:15.731	944	-1024	-768	-1	-1	-1	-1	4	-1024	-768	-1	-1	-1	-1	4		0	0						StimuliFarbe_gruen_gelb.png	0	880	547	72	111				0	Content		-72	-111	15731028	2109257143
15748	09:18:24.456	00:00:15.747	945	-1024	-768	-1	-1	-1	-1	4	-1024	-768	-1	-1	-1	-1	4		0	0						StimuliFarbe_gruen_gelb.png	0	880	547	72	111				0	Content		-72	-111	15747696	2109273811
15765	09:18:24.473	00:00:15.764	946	-1024	-768	-1	-1	-1	-1	4	-1024	-768	-1	-1	-1	-1	4		0	0						StimuliFarbe_gruen_gelb.png	0	880	547	72	111				0	Content		-72	-111	15764518	2109290633
15781	09:18:24.489	00:00:15.781	947	-1024	-768	-1	-1	-1	-1	4	-1024	-768	-1	-1	-1	-1	4		0	0						StimuliFarbe_gruen_gelb.png	0	880	547	72	111				0	Content		-72	-111	15781186	2109307301
15798	09:18:24.506	00:00:15.797	948	-1024	-768	-1	-1	-1	-1	4	-1024	-768	-1	-1	-1	-1	4		0	0						StimuliFarbe_gruen_gelb.png	0	880	547	72	111				0	Content		-72	-111	15797854	2109323969
15815	09:18:24.523	00:00:15.815	949	-1024	-768	-1	-1	-1	-1	4	-1024	-768	-1	-1	-1	-1	4		0	0						StimuliFarbe_gruen_gelb.png	0	880	547	72	111				0	Content		-72	-111	15815006	2109341121
15832	09:18:24.540	00:00:15.831	950	-1024	-768	-1	-1	-1	-1	4	-1024	-768	-1	-1	-1	-1	4		0	0						StimuliFarbe_gruen_gelb.png	0	880	547	72	111				0	Content		-72	-111	15831674	2109357789
15849	09:18:24.557	00:00:15.848	951	-1024	-768	-1	-1	-1	-1	4	-1024	-768	-1	-1	-1	-1	4		0	0						StimuliFarbe_gruen_gelb.png	0	880	547	72	111				0	Content		-72	-111	15848709	2109374824
15865	09:18:24.573	00:00:15.865	952	-1024	-768	-1	-1	-1	-1	4	-1024	-768	-1	-1	-1	-1	4		0	0						StimuliFarbe_gruen_gelb.png	0	880	547	72	111				0	Content		-72	-111	15865377	2109391492
15882	09:18:24.590	00:00:15.882	953	-1024	-768	-1	-1	-1	-1	4	-1024	-768	-1	-1	-1	-1	4		0	0						StimuliFarbe_gruen_gelb.png	0	880	547	72	111				0	Content		-72	-111	15882045	2109408160
15898	09:18:24.606	00:00:15.898	954	-1024	-768	-1	-1	-1	-1	4	-1024	-768	-1	-1	-1	-1	4		0	0						StimuliFarbe_gruen_gelb.png	0	880	547	72	111				0	Content		-72	-111	15898288	2109424403
15915	09:18:24.623	00:00:15.914	955	-1024	-768	-1	-1	-1	-1	4	-1024	-768	-1	-1	-1	-1	4		0	0						StimuliFarbe_gruen_gelb.png	0	880	547	72	111				0	Content		-72	-111	15914956	2109441071
15932	09:18:24.640	00:00:15.931	956	-1024	-768	-1	-1	-1	-1	4	-1024	-768	-1	-1	-1	-1	4		0	0						StimuliFarbe_gruen_gelb.png	0	880	547	72	111				0	Content		-72	-111	15931623	2109457738
15948	09:18:24.656	00:00:15.947	957	-1024	-768	-1	-1	-1	-1	4	-1024	-768	-1	-1	-1	-1	4		0	0						StimuliFarbe_gruen_gelb.png	0	880	547	72	111				0	Content		-72	-111	15947521	2109473636
15964	09:18:24.672	00:00:15.964	958	-1024	-768	-1	-1	-1	-1	4	-1024	-768	-1	-1	-1	-1	4		0	0						StimuliFarbe_gruen_gelb.png	0	880	547	72	111				0	Content		-72	-111	15964143	2109490258
15981	09:18:24.689	00:00:15.980	959	-1024	-768	-1	-1	-1	-1	4	-1024	-768	-1	-1	-1	-1	4		0	0						StimuliFarbe_gruen_gelb.png	0	880	547	72	111				0	Content		-72	-111	15980897	2109507012
15998	09:18:24.706	00:00:15.997	960	-1024	-768	-1	-1	-1	-1	4	-1024	-768	-1	-1	-1	-1	4		0	0						StimuliFarbe_gruen_gelb.png	0	880	547	72	111				0	Content		-72	-111	15997520	2109523635
16014	09:18:24.722	00:00:16.014	961	-1024	-768	-1	-1	-1	-1	4	-1024	-768	-1	-1	-1	-1	4		0	0						StimuliFarbe_gruen_gelb.png	0	880	547	72	111				0	Content		-72	-111	16014188	2109540303
16031	09:18:24.739	00:00:16.030	962	-1024	-768	-1	-1	-1	-1	4	-1024	-768	-1	-1	-1	-1	4		0	0						StimuliFarbe_gruen_gelb.png	0	880	547	72	111				0	Content		-72	-111	16030856	2109556971
16047	09:18:24.755	00:00:16.047	963	-1024	-768	-1	-1	-1	-1	4	-1024	-768	-1	-1	-1	-1	4		0	0						StimuliFarbe_gruen_gelb.png	0	880	547	72	111				0	Content		-72	-111	16047492	2109573607
16064	09:18:24.772	00:00:16.064	964	-1024	-768	-1	-1	-1	-1	4	-1024	-768	-1	-1	-1	-1	4		0	0						StimuliFarbe_gruen_gelb.png	0	880	547	72	111				0	Content		-72	-111	16064160	2109590275
16081	09:18:24.789	00:00:16.080	965	-1024	-768	-1	-1	-1	-1	4	-1024	-768	-1	-1	-1	-1	4		0	0						StimuliFarbe_gruen_gelb.png	0	880	547	72	111				0	Content		-72	-111	16080827	2109606942
16098	09:18:24.806	00:00:16.097	966	-1024	-768	-1	-1	-1	-1	4	-1024	-768	-1	-1	-1	-1	4		0	0						StimuliFarbe_gruen_gelb.png	0	880	547	72	111				0	Content		-72	-111	16097730	2109623845
16114	09:18:24.822	00:00:16.114	967	-1024	-768	-1	-1	-1	-1	4	-1024	-768	-1	-1	-1	-1	4		0	0						StimuliFarbe_gruen_gelb.png	0	880	547	72	111				0	Content		-72	-111	16114398	2109640513
16131	09:18:24.839	00:00:16.131	968	-1024	-768	-1	-1	-1	-1	4	-1024	-768	-1	-1	-1	-1	4		0	0						StimuliFarbe_gruen_gelb.png	0	880	547	72	111				0	Content		-72	-111	16131357	2109657472
16148	09:18:24.856	00:00:16.148	969	-1024	-768	-1	-1	-1	-1	4	-1024	-768	-1	-1	-1	-1	4		0	0						StimuliFarbe_gruen_gelb.png	0	880	547	72	111				0	Content		-72	-111	16148025	2109674140
16165	09:18:24.873	00:00:16.164	970	-1024	-768	-1	-1	-1	-1	4	-1024	-768	-1	-1	-1	-1	4		0	0						StimuliFarbe_gruen_gelb.png	0	880	547	72	111				0	Content		-72	-111	16164692	2109690807
16182	09:18:24.890	00:00:16.181	971	-1024	-768	-1	-1	-1	-1	4	-1024	-768	-1	-1	-1	-1	4		0	0						StimuliFarbe_gruen_gelb.png	0	880	547	72	111				0	Content		-72	-111	16181756	2109707871
16198	09:18:24.906	00:00:16.198	972	-1024	-768	-1	-1	-1	-1	4	-1024	-768	-1	-1	-1	-1	4		0	0						StimuliFarbe_gruen_gelb.png	0	880	547	72	111				0	Content		-72	-111	16198424	2109724539
16215	09:18:24.923	00:00:16.215	973	-1024	-768	-1	-1	-1	-1	4	-1024	-768	-1	-1	-1	-1	4		0	0						StimuliFarbe_gruen_gelb.png	0	880	547	72	111				0	Content		-72	-111	16215091	2109741206
16233	09:18:24.941	00:00:16.232	974	-1024	-768	-1	-1	-1	-1	4	-1024	-768	-1	-1	-1	-1	4		0	0						StimuliFarbe_gruen_gelb.png	0	880	547	72	111				0	Content		-72	-111	16232504	2109758619
16247	09:18:24.955	00:00:16.247	975	-1024	-768	-1	-1	-1	-1	4	-1024	-768	-1	-1	-1	-1	4		0	0						StimuliFarbe_gruen_gelb.png	0	880	547	72	111				0	Content		-72	-111	16247377	2109773492
16264	09:18:24.972	00:00:16.264	976	-1024	-768	-1	-1	-1	-1	4	-1024	-768	-1	-1	-1	-1	4		0	0						StimuliFarbe_gruen_gelb.png	0	880	547	72	111				0	Content		-72	-111	16264012	2109790127
16281	09:18:24.989	00:00:16.280	977	-1024	-768	-1	-1	-1	-1	4	-1024	-768	-1	-1	-1	-1	4		0	0						StimuliFarbe_gruen_gelb.png	0	880	547	72	111				0	Content		-72	-111	16280693	2109806808
16297	09:18:25.005	00:00:16.297	978	-1024	-768	-1	-1	-1	-1	4	-1024	-768	-1	-1	-1	-1	4		0	0						StimuliFarbe_gruen_gelb.png	0	880	547	72	111				0	Content		-72	-111	16297361	2109823476
16314	09:18:25.022	00:00:16.314	979	-1024	-768	-1	-1	-1	-1	4	-1024	-768	-1	-1	-1	-1	4		0	0						StimuliFarbe_gruen_gelb.png	0	880	547	72	111				0	Content		-72	-111	16314028	2109840143
16331	09:18:25.039	00:00:16.330	980	-1024	-768	-1	-1	-1	-1	4	-1024	-768	-1	-1	-1	-1	4		0	0						StimuliFarbe_gruen_gelb.png	0	880	547	72	111				0	Content		-72	-111	16330644	2109856759
16347	09:18:25.055	00:00:16.347	981	-1024	-768	-1	-1	-1	-1	4	-1024	-768	-1	-1	-1	-1	4		0	0						StimuliFarbe_gruen_gelb.png	0	880	547	72	111				0	Content		-72	-111	16347312	2109873427
16364	09:18:25.072	00:00:16.363	982	-1024	-768	-1	-1	-1	-1	4	-1024	-768	-1	-1	-1	-1	4		0	0						StimuliFarbe_gruen_gelb.png	0	880	547	72	111				0	Content		-72	-111	16363979	2109890094
16381	09:18:25.089	00:00:16.380	983	-1024	-768	-1	-1	-1	-1	4	-1024	-768	-1	-1	-1	-1	4		0	0						StimuliFarbe_gruen_gelb.png	0	880	547	72	111				0	Content		-72	-111	16380611	2109906726
16397	09:18:25.105	00:00:16.397	984	-1024	-768	-1	-1	-1	-1	4	-1024	-768	-1	-1	-1	-1	4		0	0						StimuliFarbe_gruen_gelb.png	0	880	547	72	111				0	Content		-72	-111	16397278	2109923393
16414	09:18:25.122	00:00:16.414	985	-1024	-768	-1	-1	-1	-1	4	-1024	-768	-1	-1	-1	-1	4		0	0						StimuliFarbe_gruen_gelb.png	0	880	547	72	111				0	Content		-72	-111	16414099	2109940214
16431	09:18:25.139	00:00:16.430	986	-1024	-768	-1	-1	-1	-1	4	-1024	-768	-1	-1	-1	-1	4		0	0						StimuliFarbe_gruen_gelb.png	0	880	547	72	111				0	Content		-72	-111	16430767	2109956882
16442	09:18:25.150																				ImageEnd	16	0	0	StimuliFarbe_gruen_gelb.png
16447	09:18:25.155	00:00:16.447	987	-1024	-768	-1	-1	-1	-1	4	-1024	-768	-1	-1	-1	-1	4		0	0						No media	0	1024	768	0	0				0	Content		0	0	16447434	2109973549
16460	09:18:25.168																				ImageStart	8	0	0	Fix_sw.jpg
16465	09:18:25.173	00:00:16.464	988	-1024	-768	-1	-1	-1	-1	4	-1024	-768	-1	-1	-1	-1	4		0	0						Fix_sw.jpg	0	880	547	72	111				0	Content		-72	-111	16464585	2109990700
16481	09:18:25.189	00:00:16.481	989	-1024	-768	-1	-1	-1	-1	4	-1024	-768	-1	-1	-1	-1	4		0	0						Fix_sw.jpg	0	880	547	72	111				0	Content		-72	-111	16481252	2110007367
16498	09:18:25.206	00:00:16.498	990	-1024	-768	-1	-1	-1	-1	4	-1024	-768	-1	-1	-1	-1	4		0	0						Fix_sw.jpg	0	880	547	72	111				0	Content		-72	-111	16498288	2110024403
16515	09:18:25.223	00:00:16.514	991	-1024	-768	-1	-1	-1	-1	4	-1024	-768	-1	-1	-1	-1	4		0	0						Fix_sw.jpg	0	880	547	72	111				0	Content		-72	-111	16514956	2110041071
16532	09:18:25.240	00:00:16.531	992	-1024	-768	-1	-1	-1	-1	4	-1024	-768	-1	-1	-1	-1	4		0	0						Fix_sw.jpg	0	880	547	72	111				0	Content		-72	-111	16531623	2110057738
16548	09:18:25.256	00:00:16.547	993	-1024	-768	-1	-1	-1	-1	4	-1024	-768	-1	-1	-1	-1	4		0	0						Fix_sw.jpg	0	880	547	72	111				0	Content		-72	-111	16547867	2110073982
16565	09:18:25.273	00:00:16.564	994	-1024	-768	-1	-1	-1	-1	4	-1024	-768	-1	-1	-1	-1	4		0	0						Fix_sw.jpg	0	880	547	72	111				0	Content		-72	-111	16564534	2110090649
16581	09:18:25.289	00:00:16.581	995	-1024	-768	-1	-1	-1	-1	4	-1024	-768	-1	-1	-1	-1	4		0	0						Fix_sw.jpg	0	880	547	72	111				0	Content		-72	-111	16581202	2110107317
16597	09:18:25.305	00:00:16.597	996	-1024	-768	-1	-1	-1	-1	4	-1024	-768	-1	-1	-1	-1	4		0	0						Fix_sw.jpg	0	880	547	72	111				0	Content		-72	-111	16597104	2110123219
16614	09:18:25.322	00:00:16.613	997	-1024	-768	-1	-1	-1	-1	4	-1024	-768	-1	-1	-1	-1	4		0	0						Fix_sw.jpg	0	880	547	72	111				0	Content		-72	-111	16613728	2110139843
16630	09:18:25.338	00:00:16.630	998	-1024	-768	-1	-1	-1	-1	4	-1024	-768	-1	-1	-1	-1	4		0	0						Fix_sw.jpg	0	880	547	72	111				0	Content		-72	-111	16630476	2110156591
16647	09:18:25.355	00:00:16.647	999	-1024	-768	-1	-1	-1	-1	4	-1024	-768	-1	-1	-1	-1	4		0	0						Fix_sw.jpg	0	880	547	72	111				0	Content		-72	-111	16647100	2110173215
16664	09:18:25.372	00:00:16.663	1000	-1024	-768	-1	-1	-1	-1	4	-1024	-768	-1	-1	-1	-1	4		0	0						Fix_sw.jpg	0	880	547	72	111				0	Content		-72	-111	16663768	2110189883
16680	09:18:25.388	00:00:16.680	1001	-1024	-768	-1	-1	-1	-1	4	-1024	-768	-1	-1	-1	-1	4		0	0						Fix_sw.jpg	0	880	547	72	111				0	Content		-72	-111	16680435	2110206550
16697	09:18:25.405	00:00:16.697	1002	-1024	-768	-1	-1	-1	-1	4	-1024	-768	-1	-1	-1	-1	4		0	0						Fix_sw.jpg	0	880	547	72	111				0	Content		-72	-111	16697073	2110223188
16714	09:18:25.422	00:00:16.713	1003	-1024	-768	-1	-1	-1	-1	4	-1024	-768	-1	-1	-1	-1	4		0	0						Fix_sw.jpg	0	880	547	72	111				0	Content		-72	-111	16713740	2110239855
16730	09:18:25.438	00:00:16.730	1004	-1024	-768	-1	-1	-1	-1	4	-1024	-768	-1	-1	-1	-1	4		0	0						Fix_sw.jpg	0	880	547	72	111				0	Content		-72	-111	16730408	2110256523
16747	09:18:25.455	00:00:16.747	1005	-1024	-768	-1	-1	-1	-1	4	-1024	-768	-1	-1	-1	-1	4		0	0						Fix_sw.jpg	0	880	547	72	111				0	Content		-72	-111	16747313	2110273428
16764	09:18:25.472	00:00:16.763	1006	-1024	-768	-1	-1	-1	-1	4	-1024	-768	-1	-1	-1	-1	4		0	0						Fix_sw.jpg	0	880	547	72	111				0	Content		-72	-111	16763980	2110290095
16781	09:18:25.489	00:00:16.780	1007	-1024	-768	-1	-1	-1	-1	4	-1024	-768	-1	-1	-1	-1	4		0	0						Fix_sw.jpg	0	880	547	72	111				0	Content		-72	-111	16780933	2110307048
16798	09:18:25.506	00:00:16.797	1008	-1024	-768	-1	-1	-1	-1	4	-1024	-768	-1	-1	-1	-1	4		0	0						Fix_sw.jpg	0	880	547	72	111				0	Content		-72	-111	16797600	2110323715
16814	09:18:25.522	00:00:16.814	1009	-1024	-768	-1	-1	-1	-1	4	-1024	-768	-1	-1	-1	-1	4		0	0						Fix_sw.jpg	0	880	547	72	111				0	Content		-72	-111	16814268	2110340383
16832	09:18:25.540	00:00:16.831	1010	-1024	-768	-1	-1	-1	-1	4	-1024	-768	-1	-1	-1	-1	4		0	0						Fix_sw.jpg	0	880	547	72	111				0	Content		-72	-111	16831552	2110357667
16848	09:18:25.556	00:00:16.848	1011	-1024	-768	-1	-1	-1	-1	4	-1024	-768	-1	-1	-1	-1	4		0	0						Fix_sw.jpg	0	880	547	72	111				0	Content		-72	-111	16848219	2110374334
16865	09:18:25.573	00:00:16.865	1012	-1024	-768	-1	-1	-1	-1	4	-1024	-768	-1	-1	-1	-1	4		0	0						Fix_sw.jpg	0	880	547	72	111				0	Content		-72	-111	16865457	2110391572
16880	09:18:25.588	00:00:16.880	1013	-1024	-768	-1	-1	-1	-1	4	-1024	-768	-1	-1	-1	-1	4		0	0						Fix_sw.jpg	0	880	547	72	111				0	Content		-72	-111	16880207	2110406322
16897	09:18:25.605	00:00:16.896	1014	-1024	-768	-1	-1	-1	-1	4	-1024	-768	-1	-1	-1	-1	4		0	0						Fix_sw.jpg	0	880	547	72	111				0	Content		-72	-111	16896831	2110422946
16914	09:18:25.622	00:00:16.913	1015	-1024	-768	-1	-1	-1	-1	4	-1024	-768	-1	-1	-1	-1	4		0	0						Fix_sw.jpg	0	880	547	72	111				0	Content		-72	-111	16913517	2110439632
16930	09:18:25.638	00:00:16.930	1016	-1024	-768	-1	-1	-1	-1	4	-1024	-768	-1	-1	-1	-1	4		0	0						Fix_sw.jpg	0	880	547	72	111				0	Content		-72	-111	16930185	2110456300
16947	09:18:25.655	00:00:16.946	1017	-1024	-768	-1	-1	-1	-1	4	-1024	-768	-1	-1	-1	-1	4		0	0						Fix_sw.jpg	0	880	547	72	111				0	Content		-72	-111	16946852	2110472967
16964	09:18:25.672	00:00:16.963	1018	-1024	-768	-1	-1	-1	-1	4	-1024	-768	-1	-1	-1	-1	4		0	0						Fix_sw.jpg	0	880	547	72	111				0	Content		-72	-111	16963519	2110489634
16980	09:18:25.688	00:00:16.980	1019	-1024	-768	-1	-1	-1	-1	4	-1024	-768	-1	-1	-1	-1	4		0	0						Fix_sw.jpg	0	880	547	72	111				0	Content		-72	-111	16980187	2110506302
16997	09:18:25.705	00:00:16.996	1020	-1024	-768	-1	-1	-1	-1	4	-1024	-768	-1	-1	-1	-1	4		0	0						Fix_sw.jpg	0	880	547	72	111				0	Content		-72	-111	16996854	2110522969
17013	09:18:25.721	00:00:17.013	1021	-1024	-768	-1	-1	-1	-1	4	-1024	-768	-1	-1	-1	-1	4		0	0						Fix_sw.jpg	0	880	547	72	111				0	Content		-72	-111	17013466	2110539581
17030	09:18:25.738	00:00:17.030	1022	-1024	-768	-1	-1	-1	-1	4	-1024	-768	-1	-1	-1	-1	4		0	0						Fix_sw.jpg	0	880	547	72	111				0	Content		-72	-111	17030133	2110556248
17047	09:18:25.755	00:00:17.046	1023	-1024	-768	-1	-1	-1	-1	4	-1024	-768	-1	-1	-1	-1	4		0	0						Fix_sw.jpg	0	880	547	72	111				0	Content		-72	-111	17046990	2110573105
17064	09:18:25.772	00:00:17.063	1024	-1024	-768	-1	-1	-1	-1	4	-1024	-768	-1	-1	-1	-1	4		0	0						Fix_sw.jpg	0	880	547	72	111				0	Content		-72	-111	17063657	2110589772
17080	09:18:25.788	00:00:17.080	1025	-1024	-768	-1	-1	-1	-1	4	-1024	-768	-1	-1	-1	-1	4		0	0						Fix_sw.jpg	0	880	547	72	111				0	Content		-72	-111	17080325	2110606440
17098	09:18:25.806	00:00:17.097	1026	-1024	-768	-1	-1	-1	-1	4	-1024	-768	-1	-1	-1	-1	4		0	0						Fix_sw.jpg	0	880	547	72	111				0	Content		-72	-111	17097510	2110623625
17114	09:18:25.822	00:00:17.114	1027	-1024	-768	-1	-1	-1	-1	4	-1024	-768	-1	-1	-1	-1	4		0	0						Fix_sw.jpg	0	880	547	72	111				0	Content		-72	-111	17114177	2110640292
17131	09:18:25.839	00:00:17.131	1028	-1024	-768	-1	-1	-1	-1	4	-1024	-768	-1	-1	-1	-1	4		0	0						Fix_sw.jpg	0	880	547	72	111				0	Content		-72	-111	17131185	2110657300
17148	09:18:25.856	00:00:17.147	1029	-1024	-768	-1	-1	-1	-1	4	-1024	-768	-1	-1	-1	-1	4		0	0						Fix_sw.jpg	0	880	547	72	111				0	Content		-72	-111	17147852	2110673967
17165	09:18:25.873	00:00:17.164	1030	-1024	-768	-1	-1	-1	-1	4	-1024	-768	-1	-1	-1	-1	4		0	0						Fix_sw.jpg	0	880	547	72	111				0	Content		-72	-111	17164520	2110690635
17181	09:18:25.889	00:00:17.180	1031	-1024	-768	-1	-1	-1	-1	4	-1024	-768	-1	-1	-1	-1	4		0	0						Fix_sw.jpg	0	880	547	72	111				0	Content		-72	-111	17180791	2110706906
17197	09:18:25.905	00:00:17.197	1032	-1024	-768	-1	-1	-1	-1	4	-1024	-768	-1	-1	-1	-1	4		0	0						Fix_sw.jpg	0	880	547	72	111				0	Content		-72	-111	17197458	2110723573
17214	09:18:25.922	00:00:17.214	1033	-1024	-768	-1	-1	-1	-1	4	-1024	-768	-1	-1	-1	-1	4		0	0						Fix_sw.jpg	0	880	547	72	111				0	Content		-72	-111	17214126	2110740241
17230	09:18:25.938	00:00:17.229	1034	-1024	-768	-1	-1	-1	-1	4	-1024	-768	-1	-1	-1	-1	4		0	0						Fix_sw.jpg	0	880	547	72	111				0	Content		-72	-111	17229963	2110756078
17247	09:18:25.955	00:00:17.246	1035	-1024	-768	-1	-1	-1	-1	4	-1024	-768	-1	-1	-1	-1	4		0	0						Fix_sw.jpg	0	880	547	72	111				0	Content		-72	-111	17246689	2110772804
17263	09:18:25.971	00:00:17.263	1036	-1024	-768	-1	-1	-1	-1	4	-1024	-768	-1	-1	-1	-1	4		0	0						Fix_sw.jpg	0	880	547	72	111				0	Content		-72	-111	17263311	2110789426
17280	09:18:25.988	00:00:17.279	1037	-1024	-768	-1	-1	-1	-1	4	-1024	-768	-1	-1	-1	-1	4		0	0						Fix_sw.jpg	0	880	547	72	111				0	Content		-72	-111	17279978	2110806093
17297	09:18:26.005	00:00:17.296	1038	-1024	-768	-1	-1	-1	-1	4	-1024	-768	-1	-1	-1	-1	4		0	0						Fix_sw.jpg	0	880	547	72	111				0	Content		-72	-111	17296646	2110822761
17313	09:18:26.021	00:00:17.313	1039	-1024	-768	-1	-1	-1	-1	4	-1024	-768	-1	-1	-1	-1	4		0	0						Fix_sw.jpg	0	880	547	72	111				0	Content		-72	-111	17313313	2110839428
17330	09:18:26.038	00:00:17.329	1040	-1024	-768	-1	-1	-1	-1	4	-1024	-768	-1	-1	-1	-1	4		0	0						Fix_sw.jpg	0	880	547	72	111				0	Content		-72	-111	17329937	2110856052
17347	09:18:26.055	00:00:17.346	1041	-1024	-768	-1	-1	-1	-1	4	-1024	-768	-1	-1	-1	-1	4		0	0						Fix_sw.jpg	0	880	547	72	111				0	Content		-72	-111	17346604	2110872719
17363	09:18:26.071	00:00:17.363	1042	-1024	-768	-1	-1	-1	-1	4	-1024	-768	-1	-1	-1	-1	4		0	0						Fix_sw.jpg	0	880	547	72	111				0	Content		-72	-111	17363272	2110889387
17380	09:18:26.088	00:00:17.380	1043	-1024	-768	-1	-1	-1	-1	4	-1024	-768	-1	-1	-1	-1	4		0	0						Fix_sw.jpg	0	880	547	72	111				0	Content		-72	-111	17380160	2110906275
17397	09:18:26.105	00:00:17.396	1044	-1024	-768	-1	-1	-1	-1	4	-1024	-768	-1	-1	-1	-1	4		0	0						Fix_sw.jpg	0	880	547	72	111				0	Content		-72	-111	17396828	2110922943
17414	09:18:26.122	00:00:17.413	1045	-1024	-768	-1	-1	-1	-1	4	-1024	-768	-1	-1	-1	-1	4		0	0						Fix_sw.jpg	0	880	547	72	111				0	Content		-72	-111	17413818	2110939933
17430	09:18:26.138	00:00:17.430	1046	-1024	-768	-1	-1	-1	-1	4	-1024	-768	-1	-1	-1	-1	4		0	0						Fix_sw.jpg	0	880	547	72	111				0	Content		-72	-111	17430485	2110956600
17447	09:18:26.155	00:00:17.447	1047	-1024	-768	-1	-1	-1	-1	4	-1024	-768	-1	-1	-1	-1	4		0	0						Fix_sw.jpg	0	880	547	72	111				0	Content		-72	-111	17447153	2110973268
17464	09:18:26.172	00:00:17.464	1048	-1024	-768	-1	-1	-1	-1	4	-1024	-768	-1	-1	-1	-1	4		0	0						Fix_sw.jpg	0	880	547	72	111				0	Content		-72	-111	17464242	2110990357
17467	09:18:26.175																				ImageEnd	16	0	0	Fix_sw.jpg
17481	09:18:26.189	00:00:17.480	1049	-1024	-768	-1	-1	-1	-1	4	-1024	-768	-1	-1	-1	-1	4		0	0						No media	0	1024	768	0	0				0	Content		0	0	17480910	2111007025
17498	09:18:26.206	00:00:17.497	1050	-1024	-768	-1	-1	-1	-1	4	-1024	-768	-1	-1	-1	-1	4		0	0						No media	0	1024	768	0	0				0	Content		0	0	17497578	2111023693
17515	09:18:26.223	00:00:17.515	1051	-1024	-768	-1	-1	-1	-1	4	-1024	-768	-1	-1	-1	-1	4		0	0						No media	0	1024	768	0	0				0	Content		0	0	17515042	2111041157
17530	09:18:26.238	00:00:17.529	1052	-1024	-768	-1	-1	-1	-1	4	-1024	-768	-1	-1	-1	-1	4		0	0						No media	0	1024	768	0	0				0	Content		0	0	17529792	2111055907
17546	09:18:26.254	00:00:17.546	1053	-1024	-768	-1	-1	-1	-1	4	-1024	-768	-1	-1	-1	-1	4		0	0						No media	0	1024	768	0	0				0	Content		0	0	17546415	2111072530
17563	09:18:26.271	00:00:17.563	1054	-1024	-768	-1	-1	-1	-1	4	-1024	-768	-1	-1	-1	-1	4		0	0						No media	0	1024	768	0	0				0	Content		0	0	17563101	2111089216
17580	09:18:26.288	00:00:17.579	1055	-1024	-768	-1	-1	-1	-1	4	-1024	-768	-1	-1	-1	-1	4		0	0						No media	0	1024	768	0	0				0	Content		0	0	17579768	2111105883
17596	09:18:26.304	00:00:17.596	1056	-1024	-768	-1	-1	-1	-1	4	-1024	-768	-1	-1	-1	-1	4		0	0						No media	0	1024	768	0	0				0	Content		0	0	17596436	2111122551
17613	09:18:26.321	00:00:17.613	1057	-1024	-768	-1	-1	-1	-1	4	-1024	-768	-1	-1	-1	-1	4		0	0						No media	0	1024	768	0	0				0	Content		0	0	17613095	2111139210
17630	09:18:26.338	00:00:17.629	1058	-1024	-768	-1	-1	-1	-1	4	-1024	-768	-1	-1	-1	-1	4		0	0						No media	0	1024	768	0	0				0	Content		0	0	17629762	2111155877
17646	09:18:26.354	00:00:17.646	1059	-1024	-768	-1	-1	-1	-1	4	-1024	-768	-1	-1	-1	-1	4		0	0						No media	0	1024	768	0	0				0	Content		0	0	17646430	2111172545
17663	09:18:26.371	00:00:17.663	1060	-1024	-768	-1	-1	-1	-1	4	-1024	-768	-1	-1	-1	-1	4		0	0						No media	0	1024	768	0	0				0	Content		0	0	17663044	2111189159
17680	09:18:26.388	00:00:17.679	1061	-1024	-768	-1	-1	-1	-1	4	-1024	-768	-1	-1	-1	-1	4		0	0						No media	0	1024	768	0	0				0	Content		0	0	17679712	2111205827
17697	09:18:26.405	00:00:17.696	1062	-1024	-768	-1	-1	-1	-1	4	-1024	-768	-1	-1	-1	-1	4		0	0						No media	0	1024	768	0	0				0	Content		0	0	17696568	2111222683
17713	09:18:26.421	00:00:17.713	1063	-1024	-768	-1	-1	-1	-1	4	-1024	-768	-1	-1	-1	-1	4		0	0						No media	0	1024	768	0	0				0	Content		0	0	17713236	2111239351
17730	09:18:26.438	00:00:17.729	1064	-1024	-768	-1	-1	-1	-1	4	-1024	-768	-1	-1	-1	-1	4		0	0						No media	0	1024	768	0	0				0	Content		0	0	17729904	2111256019
17747	09:18:26.455	00:00:17.747	1065	-1024	-768	-1	-1	-1	-1	4	-1024	-768	-1	-1	-1	-1	4		0	0						No media	0	1024	768	0	0				0	Content		0	0	17747028	2111273143
17764	09:18:26.472	00:00:17.763	1066	-1024	-768	-1	-1	-1	-1	4	-1024	-768	-1	-1	-1	-1	4		0	0						No media	0	1024	768	0	0				0	Content		0	0	17763696	2111289811
17781	09:18:26.489	00:00:17.780	1067	-1024	-768	-1	-1	-1	-1	4	-1024	-768	-1	-1	-1	-1	4		0	0						No media	0	1024	768	0	0				0	Content		0	0	17780723	2111306838
17797	09:18:26.505	00:00:17.797	1068	-1024	-768	-1	-1	-1	-1	4	-1024	-768	-1	-1	-1	-1	4		0	0						No media	0	1024	768	0	0				0	Content		0	0	17797391	2111323506
17814	09:18:26.522	00:00:17.814	1069	-1024	-768	-1	-1	-1	-1	4	-1024	-768	-1	-1	-1	-1	4		0	0						No media	0	1024	768	0	0				0	Content		0	0	17814059	2111340174
17830	09:18:26.538	00:00:17.830	1070	-1024	-768	-1	-1	-1	-1	4	-1024	-768	-1	-1	-1	-1	4		0	0						No media	0	1024	768	0	0				0	Content		0	0	17830171	2111356286
17847	09:18:26.555	00:00:17.846	1071	-1024	-768	-1	-1	-1	-1	4	-1024	-768	-1	-1	-1	-1	4		0	0						No media	0	1024	768	0	0				0	Content		0	0	17846839	2111372954
17863	09:18:26.571	00:00:17.862	1072	-1024	-768	-1	-1	-1	-1	4	-1024	-768	-1	-1	-1	-1	4		0	0						No media	0	1024	768	0	0				0	Content		0	0	17862900	2111389015
17880	09:18:26.588	00:00:17.879	1073	-1024	-768	-1	-1	-1	-1	4	-1024	-768	-1	-1	-1	-1	4		0	0						No media	0	1024	768	0	0				0	Content		0	0	17879522	2111405637
17896	09:18:26.604	00:00:17.896	1074	-1024	-768	-1	-1	-1	-1	4	-1024	-768	-1	-1	-1	-1	4		0	0						No media	0	1024	768	0	0				0	Content		0	0	17896268	2111422383
17913	09:18:26.621	00:00:17.912	1075	-1024	-768	-1	-1	-1	-1	4	-1024	-768	-1	-1	-1	-1	4		0	0						No media	0	1024	768	0	0				0	Content		0	0	17912893	2111439008
17930	09:18:26.638	00:00:17.929	1076	-1024	-768	-1	-1	-1	-1	4	-1024	-768	-1	-1	-1	-1	4		0	0						No media	0	1024	768	0	0				0	Content		0	0	17929561	2111455676
17946	09:18:26.654	00:00:17.946	1077	-1024	-768	-1	-1	-1	-1	4	-1024	-768	-1	-1	-1	-1	4		0	0						No media	0	1024	768	0	0				0	Content		0	0	17946228	2111472343
17963	09:18:26.671	00:00:17.962	1078	-1024	-768	-1	-1	-1	-1	4	-1024	-768	-1	-1	-1	-1	4		0	0						No media	0	1024	768	0	0				0	Content		0	0	17962878	2111488993
17980	09:18:26.688	00:00:17.979	1079	-1024	-768	-1	-1	-1	-1	4	-1024	-768	-1	-1	-1	-1	4		0	0						No media	0	1024	768	0	0				0	Content		0	0	17979545	2111505660
17996	09:18:26.704	00:00:17.996	1080	-1024	-768	-1	-1	-1	-1	4	-1024	-768	-1	-1	-1	-1	4		0	0						No media	0	1024	768	0	0				0	Content		0	0	17996147	2111522262
18013	09:18:26.721	00:00:18.013	1081	-1024	-768	-1	-1	-1	-1	4	-1024	-768	-1	-1	-1	-1	4		0	0						No media	0	1024	768	0	0				0	Content		0	0	18013463	2111539578
18030	09:18:26.738	00:00:18.030	1082	-1024	-768	-1	-1	-1	-1	4	-1024	-768	-1	-1	-1	-1	4		0	0						No media	0	1024	768	0	0				0	Content		0	0	18030131	2111556246
18047	09:18:26.755	00:00:18.047	1083	-1024	-768	-1	-1	-1	-1	4	-1024	-768	-1	-1	-1	-1	4		0	0						No media	0	1024	768	0	0				0	Content		0	0	18047383	2111573498
18064	09:18:26.772	00:00:18.064	1084	-1024	-768	-1	-1	-1	-1	4	-1024	-768	-1	-1	-1	-1	4		0	0						No media	0	1024	768	0	0				0	Content		0	0	18064050	2111590165
18081	09:18:26.789	00:00:18.081	1085	-1024	-768	-1	-1	-1	-1	4	-1024	-768	-1	-1	-1	-1	4		0	0						No media	0	1024	768	0	0				0	Content		0	0	18081383	2111607498
18096	09:18:26.804	00:00:18.096	1086	-1024	-768	-1	-1	-1	-1	4	-1024	-768	-1	-1	-1	-1	4		0	0						No media	0	1024	768	0	0				0	Content		0	0	18096130	2111622245
18113	09:18:26.821	00:00:18.112	1087	-1024	-768	-1	-1	-1	-1	4	-1024	-768	-1	-1	-1	-1	4		0	0						No media	0	1024	768	0	0				0	Content		0	0	18112754	2111638869
18129	09:18:26.837	00:00:18.129	1088	-1024	-768	-1	-1	-1	-1	4	-1024	-768	-1	-1	-1	-1	4		0	0						No media	0	1024	768	0	0				0	Content		0	0	18129441	2111655556
18146	09:18:26.854	00:00:18.146	1089	-1024	-768	-1	-1	-1	-1	4	-1024	-768	-1	-1	-1	-1	4		0	0						No media	0	1024	768	0	0				0	Content		0	0	18146109	2111672224
18163	09:18:26.871	00:00:18.162	1090	-1024	-768	-1	-1	-1	-1	4	-1024	-768	-1	-1	-1	-1	4		0	0						No media	0	1024	768	0	0				0	Content		0	0	18162777	2111688892
18179	09:18:26.887	00:00:18.179	1091	-1024	-768	-1	-1	-1	-1	4	-1024	-768	-1	-1	-1	-1	4		0	0						No media	0	1024	768	0	0				0	Content		0	0	18179435	2111705550
18196	09:18:26.904	00:00:18.196	1092	-1024	-768	-1	-1	-1	-1	4	-1024	-768	-1	-1	-1	-1	4		0	0						No media	0	1024	768	0	0				0	Content		0	0	18196103	2111722218
18213	09:18:26.921	00:00:18.212	1093	-1024	-768	-1	-1	-1	-1	4	-1024	-768	-1	-1	-1	-1	4		0	0						No media	0	1024	768	0	0				0	Content		0	0	18212770	2111738885
18229	09:18:26.937	00:00:18.229	1094	-1024	-768	-1	-1	-1	-1	4	-1024	-768	-1	-1	-1	-1	4		0	0						No media	0	1024	768	0	0				0	Content		0	0	18229385	2111755500
18246	09:18:26.954	00:00:18.246	1095	-1024	-768	-1	-1	-1	-1	4	-1024	-768	-1	-1	-1	-1	4		0	0						No media	0	1024	768	0	0				0	Content		0	0	18246053	2111772168
18263	09:18:26.971	00:00:18.262	1096	-1024	-768	-1	-1	-1	-1	4	-1024	-768	-1	-1	-1	-1	4		0	0						No media	0	1024	768	0	0				0	Content		0	0	18262908	2111789023
18280	09:18:26.988	00:00:18.279	1097	-1024	-768	-1	-1	-1	-1	4	-1024	-768	-1	-1	-1	-1	4		0	0						No media	0	1024	768	0	0				0	Content		0	0	18279576	2111805691
18296	09:18:27.004	00:00:18.296	1098	-1024	-768	-1	-1	-1	-1	4	-1024	-768	-1	-1	-1	-1	4		0	0						No media	0	1024	768	0	0				0	Content		0	0	18296243	2111822358
18313	09:18:27.021	00:00:18.313	1099	-1024	-768	-1	-1	-1	-1	4	-1024	-768	-1	-1	-1	-1	4		0	0						No media	0	1024	768	0	0				0	Content		0	0	18313366	2111839481
18330	09:18:27.038	00:00:18.330	1100	-1024	-768	-1	-1	-1	-1	4	-1024	-768	-1	-1	-1	-1	4		0	0						No media	0	1024	768	0	0				0	Content		0	0	18330033	2111856148
18347	09:18:27.055	00:00:18.347	1101	-1024	-768	-1	-1	-1	-1	4	-1024	-768	-1	-1	-1	-1	4		0	0						No media	0	1024	768	0	0				0	Content		0	0	18347061	2111873176
18364	09:18:27.072	00:00:18.363	1102	-1024	-768	-1	-1	-1	-1	4	-1024	-768	-1	-1	-1	-1	4		0	0						No media	0	1024	768	0	0				0	Content		0	0	18363729	2111889844
18380	09:18:27.088	00:00:18.380	1103	-1024	-768	-1	-1	-1	-1	4	-1024	-768	-1	-1	-1	-1	4		0	0						No media	0	1024	768	0	0				0	Content		0	0	18380396	2111906511
18397	09:18:27.105	00:00:18.396	1104	-1024	-768	-1	-1	-1	-1	4	-1024	-768	-1	-1	-1	-1	4		0	0						No media	0	1024	768	0	0				0	Content		0	0	18396676	2111922791
18413	09:18:27.121	00:00:18.413	1105	-1024	-768	-1	-1	-1	-1	4	-1024	-768	-1	-1	-1	-1	4		0	0						No media	0	1024	768	0	0				0	Content		0	0	18413343	2111939458
18430	09:18:27.138	00:00:18.430	1106	-1024	-768	-1	-1	-1	-1	4	-1024	-768	-1	-1	-1	-1	4		0	0						No media	0	1024	768	0	0				0	Content		0	0	18430011	2111956126
18446	09:18:27.154	00:00:18.445	1107	-1024	-768	-1	-1	-1	-1	4	-1024	-768	-1	-1	-1	-1	4		0	0						No media	0	1024	768	0	0				0	Content		0	0	18445855	2111971970
18462	09:18:27.170	00:00:18.462	1108	-1024	-768	-1	-1	-1	-1	4	-1024	-768	-1	-1	-1	-1	4		0	0						No media	0	1024	768	0	0				0	Content		0	0	18462477	2111988592
18479	09:18:27.187	00:00:18.479	1109	-1024	-768	-1	-1	-1	-1	4	-1024	-768	-1	-1	-1	-1	4		0	0						No media	0	1024	768	0	0				0	Content		0	0	18479225	2112005340
18496	09:18:27.204	00:00:18.495	1110	-1024	-768	-1	-1	-1	-1	4	-1024	-768	-1	-1	-1	-1	4		0	0						No media	0	1024	768	0	0				0	Content		0	0	18495850	2112021965
18513	09:18:27.221	00:00:18.512	1111	-1024	-768	-1	-1	-1	-1	4	-1024	-768	-1	-1	-1	-1	4		0	0						No media	0	1024	768	0	0				0	Content		0	0	18512518	2112038633
18529	09:18:27.237	00:00:18.529	1112	-1024	-768	-1	-1	-1	-1	4	-1024	-768	-1	-1	-1	-1	4		0	0						No media	0	1024	768	0	0				0	Content		0	0	18529185	2112055300
18546	09:18:27.254	00:00:18.545	1113	-1024	-768	-1	-1	-1	-1	4	-1024	-768	-1	-1	-1	-1	4		0	0						No media	0	1024	768	0	0				0	Content		0	0	18545834	2112071949
18563	09:18:27.271	00:00:18.562	1114	-1024	-768	-1	-1	-1	-1	4	-1024	-768	-1	-1	-1	-1	4		0	0						No media	0	1024	768	0	0				0	Content		0	0	18562501	2112088616
18579	09:18:27.287	00:00:18.579	1115	-1024	-768	-1	-1	-1	-1	4	-1024	-768	-1	-1	-1	-1	4		0	0						No media	0	1024	768	0	0				0	Content		0	0	18579111	2112105226
18596	09:18:27.304	00:00:18.596	1116	-1024	-768	-1	-1	-1	-1	4	-1024	-768	-1	-1	-1	-1	4		0	0						No media	0	1024	768	0	0				0	Content		0	0	18596421	2112122536
18613	09:18:27.321	00:00:18.613	1117	-1024	-768	-1	-1	-1	-1	4	-1024	-768	-1	-1	-1	-1	4		0	0						No media	0	1024	768	0	0				0	Content		0	0	18613088	2112139203
18630	09:18:27.338	00:00:18.630	1118	-1024	-768	-1	-1	-1	-1	4	-1024	-768	-1	-1	-1	-1	4		0	0						No media	0	1024	768	0	0				0	Content		0	0	18630342	2112156457
18647	09:18:27.355	00:00:18.647	1119	-1024	-768	-1	-1	-1	-1	4	-1024	-768	-1	-1	-1	-1	4		0	0						No media	0	1024	768	0	0				0	Content		0	0	18647009	2112173124
18664	09:18:27.372	00:00:18.664	1120	-1024	-768	-1	-1	-1	-1	4	-1024	-768	-1	-1	-1	-1	4		0	0						No media	0	1024	768	0	0				0	Content		0	0	18664342	2112190457
18679	09:18:27.387	00:00:18.679	1121	-1024	-768	-1	-1	-1	-1	4	-1024	-768	-1	-1	-1	-1	4		0	0						No media	0	1024	768	0	0				0	Content		0	0	18679089	2112205204
18696	09:18:27.404	00:00:18.695	1122	-1024	-768	-1	-1	-1	-1	4	-1024	-768	-1	-1	-1	-1	4		0	0						No media	0	1024	768	0	0				0	Content		0	0	18695723	2112221838
18712	09:18:27.420	00:00:18.712	1123	-1024	-768	-1	-1	-1	-1	4	-1024	-768	-1	-1	-1	-1	4		0	0						No media	0	1024	768	0	0				0	Content		0	0	18712404	2112238519
18729	09:18:27.437	00:00:18.729	1124	-1024	-768	-1	-1	-1	-1	4	-1024	-768	-1	-1	-1	-1	4		0	0						No media	0	1024	768	0	0				0	Content		0	0	18729071	2112255186
18746	09:18:27.454	00:00:18.745	1125	-1024	-768	-1	-1	-1	-1	4	-1024	-768	-1	-1	-1	-1	4		0	0						No media	0	1024	768	0	0				0	Content		0	0	18745739	2112271854
18762	09:18:27.470	00:00:18.762	1126	-1024	-768	-1	-1	-1	-1	4	-1024	-768	-1	-1	-1	-1	4		0	0						No media	0	1024	768	0	0				0	Content		0	0	18762399	2112288514
18779	09:18:27.487	00:00:18.779	1127	-1024	-768	-1	-1	-1	-1	4	-1024	-768	-1	-1	-1	-1	4		0	0						No media	0	1024	768	0	0				0	Content		0	0	18779067	2112305182
18796	09:18:27.504	00:00:18.795	1128	-1024	-768	-1	-1	-1	-1	4	-1024	-768	-1	-1	-1	-1	4		0	0						No media	0	1024	768	0	0				0	Content		0	0	18795735	2112321850
18812	09:18:27.520	00:00:18.812	1129	-1024	-768	-1	-1	-1	-1	4	-1024	-768	-1	-1	-1	-1	4		0	0						No media	0	1024	768	0	0				0	Content		0	0	18812344	2112338459
18829	09:18:27.537	00:00:18.829	1130	-1024	-768	-1	-1	-1	-1	4	-1024	-768	-1	-1	-1	-1	4		0	0						No media	0	1024	768	0	0				0	Content		0	0	18829012	2112355127
18846	09:18:27.554	00:00:18.845	1131	-1024	-768	-1	-1	-1	-1	4	-1024	-768	-1	-1	-1	-1	4		0	0						No media	0	1024	768	0	0				0	Content		0	0	18845866	2112371981
18863	09:18:27.571	00:00:18.862	1132	-1024	-768	-1	-1	-1	-1	4	-1024	-768	-1	-1	-1	-1	4		0	0						No media	0	1024	768	0	0				0	Content		0	0	18862534	2112388649
18879	09:18:27.587	00:00:18.879	1133	-1024	-768	-1	-1	-1	-1	4	-1024	-768	-1	-1	-1	-1	4		0	0						No media	0	1024	768	0	0				0	Content		0	0	18879201	2112405316
18896	09:18:27.604	00:00:18.896	1134	-1024	-768	-1	-1	-1	-1	4	-1024	-768	-1	-1	-1	-1	4		0	0						No media	0	1024	768	0	0				0	Content		0	0	18896324	2112422439
18913	09:18:27.621	00:00:18.912	1135	-1024	-768	-1	-1	-1	-1	4	-1024	-768	-1	-1	-1	-1	4		0	0						No media	0	1024	768	0	0				0	Content		0	0	18912992	2112439107
18930	09:18:27.638	00:00:18.930	1136	-1024	-768	-1	-1	-1	-1	4	-1024	-768	-1	-1	-1	-1	4		0	0						No media	0	1024	768	0	0				0	Content		0	0	18930017	2112456132
18947	09:18:27.655	00:00:18.946	1137	-1024	-768	-1	-1	-1	-1	4	-1024	-768	-1	-1	-1	-1	4		0	0						No media	0	1024	768	0	0				0	Content		0	0	18946685	2112472800
18963	09:18:27.671	00:00:18.963	1138	-1024	-768	-1	-1	-1	-1	4	-1024	-768	-1	-1	-1	-1	4		0	0						No media	0	1024	768	0	0				0	Content		0	0	18963352	2112489467
18980	09:18:27.688	00:00:18.979	1139	-1024	-768	-1	-1	-1	-1	4	-1024	-768	-1	-1	-1	-1	4		0	0						No media	0	1024	768	0	0				0	Content		0	0	18979632	2112505747
18996	09:18:27.704	00:00:18.996	1140	-1024	-768	-1	-1	-1	-1	4	-1024	-768	-1	-1	-1	-1	4		0	0						No media	0	1024	768	0	0				0	Content		0	0	18996300	2112522415
19013	09:18:27.721	00:00:19.012	1141	-1024	-768	-1	-1	-1	-1	4	-1024	-768	-1	-1	-1	-1	4		0	0						No media	0	1024	768	0	0				0	Content		0	0	19012967	2112539082
19029	09:18:27.737	00:00:19.028	1142	-1024	-768	-1	-1	-1	-1	4	-1024	-768	-1	-1	-1	-1	4		0	0						No media	0	1024	768	0	0				0	Content		0	0	19028816	2112554931
19045	09:18:27.753	00:00:19.045	1143	-1024	-768	-1	-1	-1	-1	4	-1024	-768	-1	-1	-1	-1	4		0	0						No media	0	1024	768	0	0				0	Content		0	0	19045437	2112571552
19062	09:18:27.770	00:00:19.062	1144	-1024	-768	-1	-1	-1	-1	4	-1024	-768	-1	-1	-1	-1	4		0	0						No media	0	1024	768	0	0				0	Content		0	0	19062196	2112588311
19079	09:18:27.787	00:00:19.078	1145	-1024	-768	-1	-1	-1	-1	4	-1024	-768	-1	-1	-1	-1	4		0	0						No media	0	1024	768	0	0				0	Content		0	0	19078819	2112604934
19095	09:18:27.803	00:00:19.095	1146	-1024	-768	-1	-1	-1	-1	4	-1024	-768	-1	-1	-1	-1	4		0	0						No media	0	1024	768	0	0				0	Content		0	0	19095487	2112621602
19112	09:18:27.820	00:00:19.112	1147	-1024	-768	-1	-1	-1	-1	4	-1024	-768	-1	-1	-1	-1	4		0	0						No media	0	1024	768	0	0				0	Content		0	0	19112155	2112638270
19129	09:18:27.837	00:00:19.128	1148	-1024	-768	-1	-1	-1	-1	4	-1024	-768	-1	-1	-1	-1	4		0	0						No media	0	1024	768	0	0				0	Content		0	0	19128791	2112654906
19145	09:18:27.853	00:00:19.145	1149	-1024	-768	-1	-1	-1	-1	4	-1024	-768	-1	-1	-1	-1	4		0	0						No media	0	1024	768	0	0				0	Content		0	0	19145459	2112671574
19162	09:18:27.870	00:00:19.162	1150	-1024	-768	-1	-1	-1	-1	4	-1024	-768	-1	-1	-1	-1	4		0	0						No media	0	1024	768	0	0				0	Content		0	0	19162126	2112688241
19179	09:18:27.887	00:00:19.179	1151	-1024	-768	-1	-1	-1	-1	4	-1024	-768	-1	-1	-1	-1	4		0	0						No media	0	1024	768	0	0				0	Content		0	0	19179030	2112705145
19196	09:18:27.904	00:00:19.195	1152	-1024	-768	-1	-1	-1	-1	4	-1024	-768	-1	-1	-1	-1	4		0	0						No media	0	1024	768	0	0				0	Content		0	0	19195697	2112721812
19213	09:18:27.921	00:00:19.212	1153	-1024	-768	-1	-1	-1	-1	4	-1024	-768	-1	-1	-1	-1	4		0	0						No media	0	1024	768	0	0				0	Content		0	0	19212657	2112738772
19229	09:18:27.937	00:00:19.229	1154	-1024	-768	-1	-1	-1	-1	4	-1024	-768	-1	-1	-1	-1	4		0	0						No media	0	1024	768	0	0				0	Content		0	0	19229325	2112755440
19246	09:18:27.954	00:00:19.245	1155	-1024	-768	-1	-1	-1	-1	4	-1024	-768	-1	-1	-1	-1	4		0	0						No media	0	1024	768	0	0				0	Content		0	0	19245992	2112772107
19263	09:18:27.971	00:00:19.263	1156	-1024	-768	-1	-1	-1	-1	4	-1024	-768	-1	-1	-1	-1	4		0	0						No media	0	1024	768	0	0				0	Content		0	0	19263283	2112789398
19280	09:18:27.988	00:00:19.279	1157	-1024	-768	-1	-1	-1	-1	4	-1024	-768	-1	-1	-1	-1	4		0	0						No media	0	1024	768	0	0				0	Content		0	0	19279950	2112806065
19297	09:18:28.005	00:00:19.297	1158	-1024	-768	-1	-1	-1	-1	4	-1024	-768	-1	-1	-1	-1	4		0	0						No media	0	1024	768	0	0				0	Content		0	0	19297180	2112823295
19312	09:18:28.020	00:00:19.311	1159	-1024	-768	-1	-1	-1	-1	4	-1024	-768	-1	-1	-1	-1	4		0	0						No media	0	1024	768	0	0				0	Content		0	0	19311926	2112838041
19329	09:18:28.037	00:00:19.328	1160	-1024	-768	-1	-1	-1	-1	4	-1024	-768	-1	-1	-1	-1	4		0	0						No media	0	1024	768	0	0				0	Content		0	0	19328678	2112854793
19345	09:18:28.053	00:00:19.345	1161	-1024	-768	-1	-1	-1	-1	4	-1024	-768	-1	-1	-1	-1	4		0	0						No media	0	1024	768	0	0				0	Content		0	0	19345363	2112871478
19362	09:18:28.070	00:00:19.362	1162	-1024	-768	-1	-1	-1	-1	4	-1024	-768	-1	-1	-1	-1	4		0	0						No media	0	1024	768	0	0				0	Content		0	0	19362030	2112888145
19379	09:18:28.087	00:00:19.378	1163	-1024	-768	-1	-1	-1	-1	4	-1024	-768	-1	-1	-1	-1	4		0	0						No media	0	1024	768	0	0				0	Content		0	0	19378698	2112904813
19395	09:18:28.103	00:00:19.395	1164	-1024	-768	-1	-1	-1	-1	4	-1024	-768	-1	-1	-1	-1	4		0	0						No media	0	1024	768	0	0				0	Content		0	0	19395314	2112921429
19412	09:18:28.120	00:00:19.411	1165	-1024	-768	-1	-1	-1	-1	4	-1024	-768	-1	-1	-1	-1	4		0	0						No media	0	1024	768	0	0				0	Content		0	0	19411982	2112938097
19429	09:18:28.137	00:00:19.428	1166	-1024	-768	-1	-1	-1	-1	4	-1024	-768	-1	-1	-1	-1	4		0	0						No media	0	1024	768	0	0				0	Content		0	0	19428650	2112954765
19445	09:18:28.153	00:00:19.445	1167	-1024	-768	-1	-1	-1	-1	4	-1024	-768	-1	-1	-1	-1	4		0	0						No media	0	1024	768	0	0				0	Content		0	0	19445182	2112971297
19462	09:18:28.170	00:00:19.462	1168	-1024	-768	-1	-1	-1	-1	4	-1024	-768	-1	-1	-1	-1	4		0	0						No media	0	1024	768	0	0				0	Content		0	0	19462113	2112988228
19479	09:18:28.187	00:00:19.478	1169	-1024	-768	-1	-1	-1	-1	4	-1024	-768	-1	-1	-1	-1	4		0	0						No media	0	1024	768	0	0				0	Content		0	0	19478780	2113004895
19496	09:18:28.204	00:00:19.495	1170	-1024	-768	-1	-1	-1	-1	4	-1024	-768	-1	-1	-1	-1	4		0	0						No media	0	1024	768	0	0				0	Content		0	0	19495910	2113022025
19513	09:18:28.221	00:00:19.512	1171	-1024	-768	-1	-1	-1	-1	4	-1024	-768	-1	-1	-1	-1	4		0	0						No media	0	1024	768	0	0				0	Content		0	0	19512577	2113038692
19530	09:18:28.238	00:00:19.529	1172	-1024	-768	-1	-1	-1	-1	4	-1024	-768	-1	-1	-1	-1	4		0	0						No media	0	1024	768	0	0				0	Content		0	0	19529605	2113055720
19546	09:18:28.254	00:00:19.546	1173	-1024	-768	-1	-1	-1	-1	4	-1024	-768	-1	-1	-1	-1	4		0	0						No media	0	1024	768	0	0				0	Content		0	0	19546273	2113072388
19563	09:18:28.271	00:00:19.562	1174	-1024	-768	-1	-1	-1	-1	4	-1024	-768	-1	-1	-1	-1	4		0	0						No media	0	1024	768	0	0				0	Content		0	0	19562940	2113089055
19579	09:18:28.287	00:00:19.579	1175	-1024	-768	-1	-1	-1	-1	4	-1024	-768	-1	-1	-1	-1	4		0	0						No media	0	1024	768	0	0				0	Content		0	0	19579059	2113105174
19596	09:18:28.304	00:00:19.595	1176	-1024	-768	-1	-1	-1	-1	4	-1024	-768	-1	-1	-1	-1	4		0	0						No media	0	1024	768	0	0				0	Content		0	0	19595726	2113121841
19612	09:18:28.320	00:00:19.611	1177	-1024	-768	-1	-1	-1	-1	4	-1024	-768	-1	-1	-1	-1	4		0	0						No media	0	1024	768	0	0				0	Content		0	0	19611781	2113137896
19628	09:18:28.336	00:00:19.628	1178	-1024	-768	-1	-1	-1	-1	4	-1024	-768	-1	-1	-1	-1	4		0	0						No media	0	1024	768	0	0				0	Content		0	0	19628403	2113154518
19645	09:18:28.353	00:00:19.645	1179	-1024	-768	-1	-1	-1	-1	4	-1024	-768	-1	-1	-1	-1	4		0	0						No media	0	1024	768	0	0				0	Content		0	0	19645154	2113171269
19662	09:18:28.370	00:00:19.661	1180	-1024	-768	-1	-1	-1	-1	4	-1024	-768	-1	-1	-1	-1	4		0	0						No media	0	1024	768	0	0				0	Content		0	0	19661779	2113187894
19678	09:18:28.386	00:00:19.678	1181	-1024	-768	-1	-1	-1	-1	4	-1024	-768	-1	-1	-1	-1	4		0	0						No media	0	1024	768	0	0				0	Content		0	0	19678446	2113204561
19695	09:18:28.403	00:00:19.695	1182	-1024	-768	-1	-1	-1	-1	4	-1024	-768	-1	-1	-1	-1	4		0	0						No media	0	1024	768	0	0				0	Content		0	0	19695114	2113221229
19712	09:18:28.420	00:00:19.711	1183	-1024	-768	-1	-1	-1	-1	4	-1024	-768	-1	-1	-1	-1	4		0	0						No media	0	1024	768	0	0				0	Content		0	0	19711765	2113237880
19728	09:18:28.436	00:00:19.728	1184	-1024	-768	-1	-1	-1	-1	4	-1024	-768	-1	-1	-1	-1	4		0	0						No media	0	1024	768	0	0				0	Content		0	0	19728433	2113254548
19745	09:18:28.453	00:00:19.745	1185	-1024	-768	-1	-1	-1	-1	4	-1024	-768	-1	-1	-1	-1	4		0	0						No media	0	1024	768	0	0				0	Content		0	0	19745354	2113271469
19762	09:18:28.470	00:00:19.762	1186	-1024	-768	-1	-1	-1	-1	4	-1024	-768	-1	-1	-1	-1	4		0	0						No media	0	1024	768	0	0				0	Content		0	0	19762021	2113288136
19779	09:18:28.487	00:00:19.778	1187	-1024	-768	-1	-1	-1	-1	4	-1024	-768	-1	-1	-1	-1	4		0	0						No media	0	1024	768	0	0				0	Content		0	0	19778980	2113305095
19796	09:18:28.504	00:00:19.795	1188	-1024	-768	-1	-1	-1	-1	4	-1024	-768	-1	-1	-1	-1	4		0	0						No media	0	1024	768	0	0				0	Content		0	0	19795647	2113321762
19812	09:18:28.520	00:00:19.812	1189	-1024	-768	-1	-1	-1	-1	4	-1024	-768	-1	-1	-1	-1	4		0	0						No media	0	1024	768	0	0				0	Content		0	0	19812315	2113338430
19829	09:18:28.537	00:00:19.829	1190	-1024	-768	-1	-1	-1	-1	4	-1024	-768	-1	-1	-1	-1	4		0	0						No media	0	1024	768	0	0				0	Content		0	0	19829382	2113355497
19846	09:18:28.554	00:00:19.846	1191	-1024	-768	-1	-1	-1	-1	4	-1024	-768	-1	-1	-1	-1	4		0	0						No media	0	1024	768	0	0				0	Content		0	0	19846050	2113372165
19863	09:18:28.571	00:00:19.862	1192	-1024	-768	-1	-1	-1	-1	4	-1024	-768	-1	-1	-1	-1	4		0	0						No media	0	1024	768	0	0				0	Content		0	0	19862718	2113388833
19880	09:18:28.588	00:00:19.880	1193	-1024	-768	-1	-1	-1	-1	4	-1024	-768	-1	-1	-1	-1	4		0	0						No media	0	1024	768	0	0				0	Content		0	0	19880138	2113406253
19895	09:18:28.603	00:00:19.895	1194	-1024	-768	-1	-1	-1	-1	4	-1024	-768	-1	-1	-1	-1	4		0	0						No media	0	1024	768	0	0				0	Content		0	0	19895012	2113421127
19912	09:18:28.620	00:00:19.911	1195	-1024	-768	-1	-1	-1	-1	4	-1024	-768	-1	-1	-1	-1	4		0	0						No media	0	1024	768	0	0				0	Content		0	0	19911634	2113437749
19928	09:18:28.636	00:00:19.928	1196	-1024	-768	-1	-1	-1	-1	4	-1024	-768	-1	-1	-1	-1	4		0	0						No media	0	1024	768	0	0				0	Content		0	0	19928320	2113454435
19945	09:18:28.653	00:00:19.944	1197	-1024	-768	-1	-1	-1	-1	4	-1024	-768	-1	-1	-1	-1	4		0	0						No media	0	1024	768	0	0				0	Content		0	0	19944987	2113471102
19962	09:18:28.670	00:00:19.961	1198	-1024	-768	-1	-1	-1	-1	4	-1024	-768	-1	-1	-1	-1	4		0	0						No media	0	1024	768	0	0				0	Content		0	0	19961655	2113487770
19978	09:18:28.686	00:00:19.978	1199	-1024	-768	-1	-1	-1	-1	4	-1024	-768	-1	-1	-1	-1	4		0	0						No media	0	1024	768	0	0				0	Content		0	0	19978272	2113504387
19995	09:18:28.703	00:00:19.994	1200	-1024	-768	-1	-1	-1	-1	4	-1024	-768	-1	-1	-1	-1	4		0	0						No media	0	1024	768	0	0				0	Content		0	0	19994939	2113521054
20012	09:18:28.720	00:00:20.011	1201	-1024	-768	-1	-1	-1	-1	4	-1024	-768	-1	-1	-1	-1	4		0	0						No media	0	1024	768	0	0				0	Content		0	0	20011607	2113537722
20028	09:18:28.736	00:00:20.028	1202	-1024	-768	-1	-1	-1	-1	4	-1024	-768	-1	-1	-1	-1	4		0	0						No media	0	1024	768	0	0				0	Content		0	0	20028242	2113554357
20045	09:18:28.753	00:00:20.044	1203	-1024	-768	-1	-1	-1	-1	4	-1024	-768	-1	-1	-1	-1	4		0	0						No media	0	1024	768	0	0				0	Content		0	0	20044910	2113571025
20062	09:18:28.770	00:00:20.061	1204	-1024	-768	-1	-1	-1	-1	4	-1024	-768	-1	-1	-1	-1	4		0	0						No media	0	1024	768	0	0				0	Content		0	0	20061733	2113587848
20078	09:18:28.786	00:00:20.078	1205	-1024	-768	-1	-1	-1	-1	4	-1024	-768	-1	-1	-1	-1	4		0	0						No media	0	1024	768	0	0				0	Content		0	0	20078400	2113604515
20095	09:18:28.803	00:00:20.095	1206	-1024	-768	-1	-1	-1	-1	4	-1024	-768	-1	-1	-1	-1	4		0	0						No media	0	1024	768	0	0				0	Content		0	0	20095068	2113621183
20112	09:18:28.820	00:00:20.112	1207	-1024	-768	-1	-1	-1	-1	4	-1024	-768	-1	-1	-1	-1	4		0	0						No media	0	1024	768	0	0				0	Content		0	0	20112220	2113638335
20129	09:18:28.837	00:00:20.128	1208	-1024	-768	-1	-1	-1	-1	4	-1024	-768	-1	-1	-1	-1	4		0	0						No media	0	1024	768	0	0				0	Content		0	0	20128888	2113655003
20146	09:18:28.854	00:00:20.145	1209	-1024	-768	-1	-1	-1	-1	4	-1024	-768	-1	-1	-1	-1	4		0	0						No media	0	1024	768	0	0				0	Content		0	0	20145924	2113672039
20163	09:18:28.871	00:00:20.162	1210	-1024	-768	-1	-1	-1	-1	4	-1024	-768	-1	-1	-1	-1	4		0	0						No media	0	1024	768	0	0				0	Content		0	0	20162592	2113688707
20179	09:18:28.887	00:00:20.179	1211	-1024	-768	-1	-1	-1	-1	4	-1024	-768	-1	-1	-1	-1	4		0	0						No media	0	1024	768	0	0				0	Content		0	0	20179260	2113705375
20196	09:18:28.904	00:00:20.195	1212	-1024	-768	-1	-1	-1	-1	4	-1024	-768	-1	-1	-1	-1	4		0	0						No media	0	1024	768	0	0				0	Content		0	0	20195504	2113721619
20212	09:18:28.920	00:00:20.212	1213	-1024	-768	-1	-1	-1	-1	4	-1024	-768	-1	-1	-1	-1	4		0	0						No media	0	1024	768	0	0				0	Content		0	0	20212172	2113738287
20229	09:18:28.937	00:00:20.228	1214	-1024	-768	-1	-1	-1	-1	4	-1024	-768	-1	-1	-1	-1	4		0	0						No media	0	1024	768	0	0				0	Content		0	0	20228839	2113754954
20232	09:18:28.940																				ImageStart	8	0	0	StimuliFarbe_blau_gruen.png
20245	09:18:28.953	00:00:20.244	1215	-1024	-768	-1	-1	-1	-1	4	-1024	-768	-1	-1	-1	-1	4		0	0						StimuliFarbe_blau_gruen.png	0	880	547	72	111				0	Content		-72	-111	20244740	2113770855
20261	09:18:28.969	00:00:20.261	1216	-1024	-768	-1	-1	-1	-1	4	-1024	-768	-1	-1	-1	-1	4		0	0						StimuliFarbe_blau_gruen.png	0	880	547	72	111				0	Content		-72	-111	20261364	2113787479
20278	09:18:28.986	00:00:20.278	1217	-1024	-768	-1	-1	-1	-1	4	-1024	-768	-1	-1	-1	-1	4		0	0						StimuliFarbe_blau_gruen.png	0	880	547	72	111				0	Content		-72	-111	20278114	2113804229
20295	09:18:29.003	00:00:20.294	1218	-1024	-768	-1	-1	-1	-1	4	-1024	-768	-1	-1	-1	-1	4		0	0						StimuliFarbe_blau_gruen.png	0	880	547	72	111				0	Content		-72	-111	20294743	2113820858
20311	09:18:29.019	00:00:20.311	1219	-1024	-768	-1	-1	-1	-1	4	-1024	-768	-1	-1	-1	-1	4		0	0						StimuliFarbe_blau_gruen.png	0	880	547	72	111				0	Content		-72	-111	20311410	2113837525
20328	09:18:29.036	00:00:20.328	1220	-1024	-768	-1	-1	-1	-1	4	-1024	-768	-1	-1	-1	-1	4		0	0						StimuliFarbe_blau_gruen.png	0	880	547	72	111				0	Content		-72	-111	20328078	2113854193
20345	09:18:29.053	00:00:20.344	1221	-1024	-768	-1	-1	-1	-1	4	-1024	-768	-1	-1	-1	-1	4		0	0						StimuliFarbe_blau_gruen.png	0	880	547	72	111				0	Content		-72	-111	20344714	2113870829
20361	09:18:29.069	00:00:20.361	1222	-1024	-768	-1	-1	-1	-1	4	-1024	-768	-1	-1	-1	-1	4		0	0						StimuliFarbe_blau_gruen.png	0	880	547	72	111				0	Content		-72	-111	20361382	2113887497
20378	09:18:29.086	00:00:20.378	1223	-1024	-768	-1	-1	-1	-1	4	-1024	-768	-1	-1	-1	-1	4		0	0						StimuliFarbe_blau_gruen.png	0	880	547	72	111				0	Content		-72	-111	20378049	2113904164
20395	09:18:29.103	00:00:20.394	1224	-1024	-768	-1	-1	-1	-1	4	-1024	-768	-1	-1	-1	-1	4		0	0						StimuliFarbe_blau_gruen.png	0	880	547	72	111				0	Content		-72	-111	20394952	2113921067
20412	09:18:29.120	00:00:20.411	1225	-1024	-768	-1	-1	-1	-1	4	-1024	-768	-1	-1	-1	-1	4		0	0						StimuliFarbe_blau_gruen.png	0	880	547	72	111				0	Content		-72	-111	20411620	2113937735
20429	09:18:29.137	00:00:20.428	1226	-1024	-768	-1	-1	-1	-1	4	-1024	-768	-1	-1	-1	-1	4		0	0						StimuliFarbe_blau_gruen.png	0	880	547	72	111				0	Content		-72	-111	20428572	2113954687
20445	09:18:29.153	00:00:20.445	1227	-1024	-768	-1	-1	-1	-1	4	-1024	-768	-1	-1	-1	-1	4		0	0						StimuliFarbe_blau_gruen.png	0	880	547	72	111				0	Content		-72	-111	20445240	2113971355
20462	09:18:29.170	00:00:20.461	1228	-1024	-768	-1	-1	-1	-1	4	-1024	-768	-1	-1	-1	-1	4		0	0						StimuliFarbe_blau_gruen.png	0	880	547	72	111				0	Content		-72	-111	20461907	2113988022
20479	09:18:29.187	00:00:20.479	1229	-1024	-768	-1	-1	-1	-1	4	-1024	-768	-1	-1	-1	-1	4		0	0						StimuliFarbe_blau_gruen.png	0	880	547	72	111				0	Content		-72	-111	20479192	2114005307
20496	09:18:29.204	00:00:20.495	1230	-1024	-768	-1	-1	-1	-1	4	-1024	-768	-1	-1	-1	-1	4		0	0						StimuliFarbe_blau_gruen.png	0	880	547	72	111				0	Content		-72	-111	20495860	2114021975
20513	09:18:29.221	00:00:20.513	1231	-1024	-768	-1	-1	-1	-1	4	-1024	-768	-1	-1	-1	-1	4		0	0						StimuliFarbe_blau_gruen.png	0	880	547	72	111				0	Content		-72	-111	20513096	2114039211
20528	09:18:29.236	00:00:20.527	1232	-1024	-768	-1	-1	-1	-1	4	-1024	-768	-1	-1	-1	-1	4		0	0						StimuliFarbe_blau_gruen.png	0	880	547	72	111				0	Content		-72	-111	20527844	2114053959
20544	09:18:29.252	00:00:20.544	1233	-1024	-768	-1	-1	-1	-1	4	-1024	-768	-1	-1	-1	-1	4		0	0						StimuliFarbe_blau_gruen.png	0	880	547	72	111				0	Content		-72	-111	20544467	2114070582
20561	09:18:29.269	00:00:20.561	1234	-1024	-768	-1	-1	-1	-1	4	-1024	-768	-1	-1	-1	-1	4		0	0						StimuliFarbe_blau_gruen.png	0	880	547	72	111				0	Content		-72	-111	20561155	2114087270
20578	09:18:29.286	00:00:20.577	1235	-1024	-768	-1	-1	-1	-1	4	-1024	-768	-1	-1	-1	-1	4		0	0						StimuliFarbe_blau_gruen.png	0	880	547	72	111				0	Content		-72	-111	20577822	2114103937
20594	09:18:29.302	00:00:20.594	1236	-1024	-768	-1	-1	-1	-1	4	-1024	-768	-1	-1	-1	-1	4		0	0						StimuliFarbe_blau_gruen.png	0	880	547	72	111				0	Content		-72	-111	20594490	2114120605
20611	09:18:29.319	00:00:20.611	1237	-1024	-768	-1	-1	-1	-1	4	-1024	-768	-1	-1	-1	-1	4		0	0						StimuliFarbe_blau_gruen.png	0	880	547	72	111				0	Content		-72	-111	20611148	2114137263
20628	09:18:29.336	00:00:20.627	1238	-1024	-768	-1	-1	-1	-1	4	-1024	-768	-1	-1	-1	-1	4		0	0						StimuliFarbe_blau_gruen.png	0	880	547	72	111				0	Content		-72	-111	20627815	2114153930
20644	09:18:29.352	00:00:20.644	1239	-1024	-768	-1	-1	-1	-1	4	-1024	-768	-1	-1	-1	-1	4		0	0						StimuliFarbe_blau_gruen.png	0	880	547	72	111				0	Content		-72	-111	20644483	2114170598
20661	09:18:29.369	00:00:20.661	1240	-1024	-768	-1	-1	-1	-1	4	-1024	-768	-1	-1	-1	-1	4		0	0						StimuliFarbe_blau_gruen.png	0	880	547	72	111				0	Content		-72	-111	20661096	2114187211
20678	09:18:29.386	00:00:20.677	1241	-1024	-768	-1	-1	-1	-1	4	-1024	-768	-1	-1	-1	-1	4		0	0						StimuliFarbe_blau_gruen.png	0	880	547	72	111				0	Content		-72	-111	20677764	2114203879
20695	09:18:29.403	00:00:20.694	1242	-1024	-768	-1	-1	-1	-1	4	-1024	-768	-1	-1	-1	-1	4		0	0						StimuliFarbe_blau_gruen.png	0	880	547	72	111				0	Content		-72	-111	20694620	2114220735
20711	09:18:29.419	00:00:20.711	1243	-1024	-768	-1	-1	-1	-1	4	-1024	-768	-1	-1	-1	-1	4		0	0						StimuliFarbe_blau_gruen.png	0	880	547	72	111				0	Content		-72	-111	20711288	2114237403
20728	09:18:29.436	00:00:20.727	1244	-1024	-768	-1	-1	-1	-1	4	-1024	-768	-1	-1	-1	-1	4		0	0						StimuliFarbe_blau_gruen.png	0	880	547	72	111				0	Content		-72	-111	20727956	2114254071
20745	09:18:29.453	00:00:20.745	1245	-1024	-768	-1	-1	-1	-1	4	-1024	-768	-1	-1	-1	-1	4		0	0						StimuliFarbe_blau_gruen.png	0	880	547	72	111				0	Content		-72	-111	20745142	2114271257
20762	09:18:29.470	00:00:20.761	1246	-1024	-768	-1	-1	-1	-1	4	-1024	-768	-1	-1	-1	-1	4		0	0						StimuliFarbe_blau_gruen.png	0	880	547	72	111				0	Content		-72	-111	20761810	2114287925
20779	09:18:29.487	00:00:20.778	1247	-1024	-768	-1	-1	-1	-1	4	-1024	-768	-1	-1	-1	-1	4		0	0						StimuliFarbe_blau_gruen.png	0	880	547	72	111				0	Content		-72	-111	20778816	2114304931
20795	09:18:29.503	00:00:20.795	1248	-1024	-768	-1	-1	-1	-1	4	-1024	-768	-1	-1	-1	-1	4		0	0						StimuliFarbe_blau_gruen.png	0	880	547	72	111				0	Content		-72	-111	20795484	2114321599
20812	09:18:29.520	00:00:20.812	1249	-1024	-768	-1	-1	-1	-1	4	-1024	-768	-1	-1	-1	-1	4		0	0						StimuliFarbe_blau_gruen.png	0	880	547	72	111				0	Content		-72	-111	20812152	2114338267
20828	09:18:29.536	00:00:20.828	1250	-1024	-768	-1	-1	-1	-1	4	-1024	-768	-1	-1	-1	-1	4		0	0						StimuliFarbe_blau_gruen.png	0	880	547	72	111				0	Content		-72	-111	20828418	2114354533
20845	09:18:29.553	00:00:20.845	1251	-1024	-768	-1	-1	-1	-1	4	-1024	-768	-1	-1	-1	-1	4		0	0						StimuliFarbe_blau_gruen.png	0	880	547	72	111				0	Content		-72	-111	20845086	2114371201
20862	09:18:29.570	00:00:20.861	1252	-1024	-768	-1	-1	-1	-1	4	-1024	-768	-1	-1	-1	-1	4		0	0						StimuliFarbe_blau_gruen.png	0	880	547	72	111				0	Content		-72	-111	20861753	2114387868
20878	09:18:29.586	00:00:20.877	1253	-1024	-768	-1	-1	-1	-1	4	-1024	-768	-1	-1	-1	-1	4		0	0						StimuliFarbe_blau_gruen.png	0	880	547	72	111				0	Content		-72	-111	20877568	2114403683
20894	09:18:29.602	00:00:20.894	1254	-1024	-768	-1	-1	-1	-1	4	-1024	-768	-1	-1	-1	-1	4		0	0						StimuliFarbe_blau_gruen.png	0	880	547	72	111				0	Content		-72	-111	20894314	2114420429
20911	09:18:29.619	00:00:20.910	1255	-1024	-768	-1	-1	-1	-1	4	-1024	-768	-1	-1	-1	-1	4		0	0						StimuliFarbe_blau_gruen.png	0	880	547	72	111				0	Content		-72	-111	20910936	2114437051
20928	09:18:29.636	00:00:20.927	1256	-1024	-768	-1	-1	-1	-1	4	-1024	-768	-1	-1	-1	-1	4		0	0						StimuliFarbe_blau_gruen.png	0	880	547	72	111				0	Content		-72	-111	20927602	2114453717
20944	09:18:29.652	00:00:20.944	1257	-1024	-768	-1	-1	-1	-1	4	-1024	-768	-1	-1	-1	-1	4		0	0						StimuliFarbe_blau_gruen.png	0	880	547	72	111				0	Content		-72	-111	20944269	2114470384
20961	09:18:29.669	00:00:20.960	1258	-1024	-768	-1	-1	-1	-1	4	-1024	-768	-1	-1	-1	-1	4		0	0						StimuliFarbe_blau_gruen.png	0	880	547	72	111				0	Content		-72	-111	20960937	2114487052
20978	09:18:29.686	00:00:20.977	1259	-1024	-768	-1	-1	-1	-1	4	-1024	-768	-1	-1	-1	-1	4		0	0						StimuliFarbe_blau_gruen.png	0	880	547	72	111				0	Content		-72	-111	20977601	2114503716
20994	09:18:29.702	00:00:20.994	1260	-1024	-768	-1	-1	-1	-1	4	-1024	-768	-1	-1	-1	-1	4		0	0						StimuliFarbe_blau_gruen.png	0	880	547	72	111				0	Content		-72	-111	20994269	2114520384
21011	09:18:29.719	00:00:21.010	1261	-1024	-768	-1	-1	-1	-1	4	-1024	-768	-1	-1	-1	-1	4		0	0						StimuliFarbe_blau_gruen.png	0	880	547	72	111				0	Content		-72	-111	21010936	2114537051
21028	09:18:29.736	00:00:21.027	1262	-1024	-768	-1	-1	-1	-1	4	-1024	-768	-1	-1	-1	-1	4		0	0						StimuliFarbe_blau_gruen.png	0	880	547	72	111				0	Content		-72	-111	21027869	2114553984
21045	09:18:29.753	00:00:21.044	1263	-1024	-768	-1	-1	-1	-1	4	-1024	-768	-1	-1	-1	-1	4		0	0						StimuliFarbe_blau_gruen.png	0	880	547	72	111				0	Content		-72	-111	21044537	2114570652
21062	09:18:29.770	00:00:21.061	1264	-1024	-768	-1	-1	-1	-1	4	-1024	-768	-1	-1	-1	-1	4		0	0						StimuliFarbe_blau_gruen.png	0	880	547	72	111				0	Content		-72	-111	21061503	2114587618
21078	09:18:29.786	00:00:21.078	1265	-1024	-768	-1	-1	-1	-1	4	-1024	-768	-1	-1	-1	-1	4		0	0						StimuliFarbe_blau_gruen.png	0	880	547	72	111				0	Content		-72	-111	21078171	2114604286
21095	09:18:29.803	00:00:21.094	1266	-1024	-768	-1	-1	-1	-1	4	-1024	-768	-1	-1	-1	-1	4		0	0						StimuliFarbe_blau_gruen.png	0	880	547	72	111				0	Content		-72	-111	21094838	2114620953
21112	09:18:29.820	00:00:21.112	1267	-1024	-768	-1	-1	-1	-1	4	-1024	-768	-1	-1	-1	-1	4		0	0						StimuliFarbe_blau_gruen.png	0	880	547	72	111				0	Content		-72	-111	21112079	2114638194
21129	09:18:29.837	00:00:21.128	1268	-1024	-768	-1	-1	-1	-1	4	-1024	-768	-1	-1	-1	-1	4		0	0						StimuliFarbe_blau_gruen.png	0	880	547	72	111				0	Content		-72	-111	21128747	2114654862
21146	09:18:29.854	00:00:21.146	1269	-1024	-768	-1	-1	-1	-1	4	-1024	-768	-1	-1	-1	-1	4		0	0						StimuliFarbe_blau_gruen.png	0	880	547	72	111				0	Content		-72	-111	21146061	2114672176
21161	09:18:29.869	00:00:21.160	1270	-1024	-768	-1	-1	-1	-1	4	-1024	-768	-1	-1	-1	-1	4		0	0						StimuliFarbe_blau_gruen.png	0	880	547	72	111				0	Content		-72	-111	21160794	2114686909
21177	09:18:29.885	00:00:21.177	1271	-1024	-768	-1	-1	-1	-1	4	-1024	-768	-1	-1	-1	-1	4		0	0						StimuliFarbe_blau_gruen.png	0	880	547	72	111				0	Content		-72	-111	21177430	2114703545
21194	09:18:29.902	00:00:21.194	1272	-1024	-768	-1	-1	-1	-1	4	-1024	-768	-1	-1	-1	-1	4		0	0						StimuliFarbe_blau_gruen.png	0	880	547	72	111				0	Content		-72	-111	21194112	2114720227
21211	09:18:29.919	00:00:21.210	1273	-1024	-768	-1	-1	-1	-1	4	-1024	-768	-1	-1	-1	-1	4		0	0						StimuliFarbe_blau_gruen.png	0	880	547	72	111				0	Content		-72	-111	21210779	2114736894
21227	09:18:29.935	00:00:21.227	1274	-1024	-768	-1	-1	-1	-1	4	-1024	-768	-1	-1	-1	-1	4		0	0						StimuliFarbe_blau_gruen.png	0	880	547	72	111				0	Content		-72	-111	21227447	2114753562
21244	09:18:29.952	00:00:21.244	1275	-1024	-768	-1	-1	-1	-1	4	-1024	-768	-1	-1	-1	-1	4		0	0						StimuliFarbe_blau_gruen.png	0	880	547	72	111				0	Content		-72	-111	21244108	2114770223
21261	09:18:29.969	00:00:21.260	1276	-1024	-768	-1	-1	-1	-1	4	-1024	-768	-1	-1	-1	-1	4		0	0						StimuliFarbe_blau_gruen.png	0	880	547	72	111				0	Content		-72	-111	21260775	2114786890
21277	09:18:29.985	00:00:21.277	1277	-1024	-768	-1	-1	-1	-1	4	-1024	-768	-1	-1	-1	-1	4		0	0						StimuliFarbe_blau_gruen.png	0	880	547	72	111				0	Content		-72	-111	21277443	2114803558
21294	09:18:30.002	00:00:21.294	1278	-1024	-768	-1	-1	-1	-1	4	-1024	-768	-1	-1	-1	-1	4		0	0						StimuliFarbe_blau_gruen.png	0	880	547	72	111				0	Content		-72	-111	21294052	2114820167
21311	09:18:30.019	00:00:21.310	1279	-1024	-768	-1	-1	-1	-1	4	-1024	-768	-1	-1	-1	-1	4		0	0						StimuliFarbe_blau_gruen.png	0	880	547	72	111				0	Content		-72	-111	21310720	2114836835
21328	09:18:30.036	00:00:21.327	1280	-1024	-768	-1	-1	-1	-1	4	-1024	-768	-1	-1	-1	-1	4		0	0						StimuliFarbe_blau_gruen.png	0	880	547	72	111				0	Content		-72	-111	21327574	2114853689
21344	09:18:30.052	00:00:21.344	1281	-1024	-768	-1	-1	-1	-1	4	-1024	-768	-1	-1	-1	-1	4		0	0						StimuliFarbe_blau_gruen.png	0	880	547	72	111				0	Content		-72	-111	21344242	2114870357
21361	09:18:30.069	00:00:21.360	1282	-1024	-768	-1	-1	-1	-1	4	-1024	-768	-1	-1	-1	-1	4		0	0						StimuliFarbe_blau_gruen.png	0	880	547	72	111				0	Content		-72	-111	21360910	2114887025
21378	09:18:30.086	00:00:21.378	1283	-1024	-768	-1	-1	-1	-1	4	-1024	-768	-1	-1	-1	-1	4		0	0						StimuliFarbe_blau_gruen.png	0	880	547	72	111				0	Content		-72	-111	21378033	2114904148
21395	09:18:30.103	00:00:21.394	1284	-1024	-768	-1	-1	-1	-1	4	-1024	-768	-1	-1	-1	-1	4		0	0						StimuliFarbe_blau_gruen.png	0	880	547	72	111				0	Content		-72	-111	21394701	2114920816
21412	09:18:30.120	00:00:21.411	1285	-1024	-768	-1	-1	-1	-1	4	-1024	-768	-1	-1	-1	-1	4		0	0						StimuliFarbe_blau_gruen.png	0	880	547	72	111				0	Content		-72	-111	21411726	2114937841
21428	09:18:30.136	00:00:21.428	1286	-1024	-768	-1	-1	-1	-1	4	-1024	-768	-1	-1	-1	-1	4		0	0						StimuliFarbe_blau_gruen.png	0	880	547	72	111				0	Content		-72	-111	21428394	2114954509
21445	09:18:30.153	00:00:21.445	1287	-1024	-768	-1	-1	-1	-1	4	-1024	-768	-1	-1	-1	-1	4		0	0						StimuliFarbe_blau_gruen.png	0	880	547	72	111				0	Content		-72	-111	21445062	2114971177
21461	09:18:30.169	00:00:21.461	1288	-1024	-768	-1	-1	-1	-1	4	-1024	-768	-1	-1	-1	-1	4		0	0						StimuliFarbe_blau_gruen.png	0	880	547	72	111				0	Content		-72	-111	21461341	2114987456
21478	09:18:30.186	00:00:21.478	1289	-1024	-768	-1	-1	-1	-1	4	-1024	-768	-1	-1	-1	-1	4		0	0						StimuliFarbe_blau_gruen.png	0	880	547	72	111				0	Content		-72	-111	21478009	2115004124
21495	09:18:30.203	00:00:21.494	1290	-1024	-768	-1	-1	-1	-1	4	-1024	-768	-1	-1	-1	-1	4		0	0						StimuliFarbe_blau_gruen.png	0	880	547	72	111				0	Content		-72	-111	21494676	2115020791
21511	09:18:30.219	00:00:21.510	1291	-1024	-768	-1	-1	-1	-1	4	-1024	-768	-1	-1	-1	-1	4		0	0						StimuliFarbe_blau_gruen.png	0	880	547	72	111				0	Content		-72	-111	21510523	2115036638
21527	09:18:30.235	00:00:21.527	1292	-1024	-768	-1	-1	-1	-1	4	-1024	-768	-1	-1	-1	-1	4		0	0						StimuliFarbe_blau_gruen.png	0	880	547	72	111				0	Content		-72	-111	21527145	2115053260
21544	09:18:30.252	00:00:21.543	1293	-1024	-768	-1	-1	-1	-1	4	-1024	-768	-1	-1	-1	-1	4		0	0						StimuliFarbe_blau_gruen.png	0	880	547	72	111				0	Content		-72	-111	21543895	2115070010
21561	09:18:30.269	00:00:21.560	1294	-1024	-768	-1	-1	-1	-1	4	-1024	-768	-1	-1	-1	-1	4		0	0						StimuliFarbe_blau_gruen.png	0	880	547	72	111				0	Content		-72	-111	21560562	2115086677
21577	09:18:30.285	00:00:21.577	1295	-1024	-768	-1	-1	-1	-1	4	-1024	-768	-1	-1	-1	-1	4		0	0						StimuliFarbe_blau_gruen.png	0	880	547	72	111				0	Content		-72	-111	21577230	2115103345
21594	09:18:30.302	00:00:21.593	1296	-1024	-768	-1	-1	-1	-1	4	-1024	-768	-1	-1	-1	-1	4		0	0						StimuliFarbe_blau_gruen.png	0	880	547	72	111				0	Content		-72	-111	21593898	2115120013
21611	09:18:30.319	00:00:21.610	1297	-1024	-768	-1	-1	-1	-1	4	-1024	-768	-1	-1	-1	-1	4		0	0						StimuliFarbe_blau_gruen.png	0	880	547	72	111				0	Content		-72	-111	21610520	2115136635
21627	09:18:30.335	00:00:21.627	1298	-1024	-768	-1	-1	-1	-1	4	-1024	-768	-1	-1	-1	-1	4		0	0						StimuliFarbe_blau_gruen.png	0	880	547	72	111				0	Content		-72	-111	21627188	2115153303
21644	09:18:30.352	00:00:21.643	1299	-1024	-768	-1	-1	-1	-1	4	-1024	-768	-1	-1	-1	-1	4		0	0						StimuliFarbe_blau_gruen.png	0	880	547	72	111				0	Content		-72	-111	21643855	2115169970
21661	09:18:30.369	00:00:21.660	1300	-1024	-768	-1	-1	-1	-1	4	-1024	-768	-1	-1	-1	-1	4		0	0						StimuliFarbe_blau_gruen.png	0	880	547	72	111				0	Content		-72	-111	21660748	2115186863
21677	09:18:30.385	00:00:21.677	1301	-1024	-768	-1	-1	-1	-1	4	-1024	-768	-1	-1	-1	-1	4		0	0						StimuliFarbe_blau_gruen.png	0	880	547	72	111				0	Content		-72	-111	21677416	2115203531
21694	09:18:30.402	00:00:21.694	1302	-1024	-768	-1	-1	-1	-1	4	-1024	-768	-1	-1	-1	-1	4		0	0						StimuliFarbe_blau_gruen.png	0	880	547	72	111				0	Content		-72	-111	21694409	2115220524
21711	09:18:30.419	00:00:21.711	1303	-1024	-768	-1	-1	-1	-1	4	-1024	-768	-1	-1	-1	-1	4		0	0						StimuliFarbe_blau_gruen.png	0	880	547	72	111				0	Content		-72	-111	21711077	2115237192
21728	09:18:30.436	00:00:21.727	1304	-1024	-768	-1	-1	-1	-1	4	-1024	-768	-1	-1	-1	-1	4		0	0						StimuliFarbe_blau_gruen.png	0	880	547	72	111				0	Content		-72	-111	21727744	2115253859
21745	09:18:30.453	00:00:21.745	1305	-1024	-768	-1	-1	-1	-1	4	-1024	-768	-1	-1	-1	-1	4		0	0						StimuliFarbe_blau_gruen.png	0	880	547	72	111				0	Content		-72	-111	21745003	2115271118
21762	09:18:30.470	00:00:21.761	1306	-1024	-768	-1	-1	-1	-1	4	-1024	-768	-1	-1	-1	-1	4		0	0						StimuliFarbe_blau_gruen.png	0	880	547	72	111				0	Content		-72	-111	21761671	2115287786
21779	09:18:30.487	00:00:21.779	1307	-1024	-768	-1	-1	-1	-1	4	-1024	-768	-1	-1	-1	-1	4		0	0						StimuliFarbe_blau_gruen.png	0	880	547	72	111				0	Content		-72	-111	21779007	2115305122
21794	09:18:30.502	00:00:21.793	1308	-1024	-768	-1	-1	-1	-1	4	-1024	-768	-1	-1	-1	-1	4		0	0						StimuliFarbe_blau_gruen.png	0	880	547	72	111				0	Content		-72	-111	21793754	2115319869
21810	09:18:30.518	00:00:21.810	1309	-1024	-768	-1	-1	-1	-1	4	-1024	-768	-1	-1	-1	-1	4		0	0						StimuliFarbe_blau_gruen.png	0	880	547	72	111				0	Content		-72	-111	21810380	2115336495
21827	09:18:30.535	00:00:21.827	1310	-1024	-768	-1	-1	-1	-1	4	-1024	-768	-1	-1	-1	-1	4		0	0						StimuliFarbe_blau_gruen.png	0	880	547	72	111				0	Content		-72	-111	21827066	2115353181
21844	09:18:30.552	00:00:21.843	1311	-1024	-768	-1	-1	-1	-1	4	-1024	-768	-1	-1	-1	-1	4		0	0						StimuliFarbe_blau_gruen.png	0	880	547	72	111				0	Content		-72	-111	21843733	2115369848
21860	09:18:30.568	00:00:21.860	1312	-1024	-768	-1	-1	-1	-1	4	-1024	-768	-1	-1	-1	-1	4		0	0						StimuliFarbe_blau_gruen.png	0	880	547	72	111				0	Content		-72	-111	21860401	2115386516
21877	09:18:30.585	00:00:21.877	1313	-1024	-768	-1	-1	-1	-1	4	-1024	-768	-1	-1	-1	-1	4		0	0						StimuliFarbe_blau_gruen.png	0	880	547	72	111				0	Content		-72	-111	21877017	2115403132
21894	09:18:30.602	00:00:21.893	1314	-1024	-768	-1	-1	-1	-1	4	-1024	-768	-1	-1	-1	-1	4		0	0						StimuliFarbe_blau_gruen.png	0	880	547	72	111				0	Content		-72	-111	21893685	2115419800
21910	09:18:30.618	00:00:21.910	1315	-1024	-768	-1	-1	-1	-1	4	-1024	-768	-1	-1	-1	-1	4		0	0						StimuliFarbe_blau_gruen.png	0	880	547	72	111				0	Content		-72	-111	21910353	2115436468
21927	09:18:30.635	00:00:21.927	1316	-1024	-768	-1	-1	-1	-1	4	-1024	-768	-1	-1	-1	-1	4		0	0						StimuliFarbe_blau_gruen.png	0	880	547	72	111				0	Content		-72	-111	21927010	2115453125
21944	09:18:30.652	00:00:21.943	1317	-1024	-768	-1	-1	-1	-1	4	-1024	-768	-1	-1	-1	-1	4		0	0						StimuliFarbe_blau_gruen.png	0	880	547	72	111				0	Content		-72	-111	21943940	2115470055
21961	09:18:30.669	00:00:21.960	1318	-1024	-768	-1	-1	-1	-1	4	-1024	-768	-1	-1	-1	-1	4		0	0						StimuliFarbe_blau_gruen.png	0	880	547	72	111				0	Content		-72	-111	21960607	2115486722
21978	09:18:30.686	00:00:21.977	1319	-1024	-768	-1	-1	-1	-1	4	-1024	-768	-1	-1	-1	-1	4		0	0						StimuliFarbe_blau_gruen.png	0	880	547	72	111				0	Content		-72	-111	21977737	2115503852
21994	09:18:30.702	00:00:21.994	1320	-1024	-768	-1	-1	-1	-1	4	-1024	-768	-1	-1	-1	-1	4		0	0						StimuliFarbe_blau_gruen.png	0	880	547	72	111				0	Content		-72	-111	21994405	2115520520
22011	09:18:30.719	00:00:22.011	1321	-1024	-768	-1	-1	-1	-1	4	-1024	-768	-1	-1	-1	-1	4		0	0						StimuliFarbe_blau_gruen.png	0	880	547	72	111				0	Content		-72	-111	22011434	2115537549
22028	09:18:30.736	00:00:22.028	1322	-1024	-768	-1	-1	-1	-1	4	-1024	-768	-1	-1	-1	-1	4		0	0						StimuliFarbe_blau_gruen.png	0	880	547	72	111				0	Content		-72	-111	22028102	2115554217
22045	09:18:30.753	00:00:22.044	1323	-1024	-768	-1	-1	-1	-1	4	-1024	-768	-1	-1	-1	-1	4		0	0						StimuliFarbe_blau_gruen.png	0	880	547	72	111				0	Content		-72	-111	22044769	2115570884
22061	09:18:30.769	00:00:22.060	1324	-1024	-768	-1	-1	-1	-1	4	-1024	-768	-1	-1	-1	-1	4		0	0						StimuliFarbe_blau_gruen.png	0	880	547	72	111				0	Content		-72	-111	22060822	2115586937
22077	09:18:30.785	00:00:22.077	1325	-1024	-768	-1	-1	-1	-1	4	-1024	-768	-1	-1	-1	-1	4		0	0						StimuliFarbe_blau_gruen.png	0	880	547	72	111				0	Content		-72	-111	22077489	2115603604
22093	09:18:30.801	00:00:22.093	1326	-1024	-768	-1	-1	-1	-1	4	-1024	-768	-1	-1	-1	-1	4		0	0						StimuliFarbe_blau_gruen.png	0	880	547	72	111				0	Content		-72	-111	22093489	2115619604
22110	09:18:30.818	00:00:22.110	1327	-1024	-768	-1	-1	-1	-1	4	-1024	-768	-1	-1	-1	-1	4		0	0						StimuliFarbe_blau_gruen.png	0	880	547	72	111				0	Content		-72	-111	22110112	2115636227
22127	09:18:30.835	00:00:22.126	1328	-1024	-768	-1	-1	-1	-1	4	-1024	-768	-1	-1	-1	-1	4		0	0						StimuliFarbe_blau_gruen.png	0	880	547	72	111				0	Content		-72	-111	22126860	2115652975
22143	09:18:30.851	00:00:22.143	1329	-1024	-768	-1	-1	-1	-1	4	-1024	-768	-1	-1	-1	-1	4		0	0						StimuliFarbe_blau_gruen.png	0	880	547	72	111				0	Content		-72	-111	22143491	2115669606
22160	09:18:30.868	00:00:22.160	1330	-1024	-768	-1	-1	-1	-1	4	-1024	-768	-1	-1	-1	-1	4		0	0						StimuliFarbe_blau_gruen.png	0	880	547	72	111				0	Content		-72	-111	22160158	2115686273
22177	09:18:30.885	00:00:22.176	1331	-1024	-768	-1	-1	-1	-1	4	-1024	-768	-1	-1	-1	-1	4		0	0						StimuliFarbe_blau_gruen.png	0	880	547	72	111				0	Content		-72	-111	22176826	2115702941
22193	09:18:30.901	00:00:22.193	1332	-1024	-768	-1	-1	-1	-1	4	-1024	-768	-1	-1	-1	-1	4		0	0						StimuliFarbe_blau_gruen.png	0	880	547	72	111				0	Content		-72	-111	22193462	2115719577
22210	09:18:30.918	00:00:22.210	1333	-1024	-768	-1	-1	-1	-1	4	-1024	-768	-1	-1	-1	-1	4		0	0						StimuliFarbe_blau_gruen.png	0	880	547	72	111				0	Content		-72	-111	22210130	2115736245
22227	09:18:30.935	00:00:22.226	1334	-1024	-768	-1	-1	-1	-1	4	-1024	-768	-1	-1	-1	-1	4		0	0						StimuliFarbe_blau_gruen.png	0	880	547	72	111				0	Content		-72	-111	22226798	2115752913
22244	09:18:30.952	00:00:22.243	1335	-1024	-768	-1	-1	-1	-1	4	-1024	-768	-1	-1	-1	-1	4		0	0						StimuliFarbe_blau_gruen.png	0	880	547	72	111				0	Content		-72	-111	22243702	2115769817
22260	09:18:30.968	00:00:22.260	1336	-1024	-768	-1	-1	-1	-1	4	-1024	-768	-1	-1	-1	-1	4		0	0						StimuliFarbe_blau_gruen.png	0	880	547	72	111				0	Content		-72	-111	22260370	2115786485
22277	09:18:30.985	00:00:22.277	1337	-1024	-768	-1	-1	-1	-1	4	-1024	-768	-1	-1	-1	-1	4		0	0						StimuliFarbe_blau_gruen.png	0	880	547	72	111				0	Content		-72	-111	22277364	2115803479
22294	09:18:31.002	00:00:22.294	1338	-1024	-768	-1	-1	-1	-1	4	-1024	-768	-1	-1	-1	-1	4		0	0						StimuliFarbe_blau_gruen.png	0	880	547	72	111				0	Content		-72	-111	22294032	2115820147
22311	09:18:31.019	00:00:22.310	1339	-1024	-768	-1	-1	-1	-1	4	-1024	-768	-1	-1	-1	-1	4		0	0						StimuliFarbe_blau_gruen.png	0	880	547	72	111				0	Content		-72	-111	22310700	2115836815
22328	09:18:31.036	00:00:22.327	1340	-1024	-768	-1	-1	-1	-1	4	-1024	-768	-1	-1	-1	-1	4		0	0						StimuliFarbe_blau_gruen.png	0	880	547	72	111				0	Content		-72	-111	22327963	2115854078
22345	09:18:31.053	00:00:22.344	1341	-1024	-768	-1	-1	-1	-1	4	-1024	-768	-1	-1	-1	-1	4		0	0						StimuliFarbe_blau_gruen.png	0	880	547	72	111				0	Content		-72	-111	22344631	2115870746
22362	09:18:31.070	00:00:22.361	1342	-1024	-768	-1	-1	-1	-1	4	-1024	-768	-1	-1	-1	-1	4		0	0						StimuliFarbe_blau_gruen.png	0	880	547	72	111				0	Content		-72	-111	22361847	2115887962
22377	09:18:31.085	00:00:22.376	1343	-1024	-768	-1	-1	-1	-1	4	-1024	-768	-1	-1	-1	-1	4		0	0						StimuliFarbe_blau_gruen.png	0	880	547	72	111				0	Content		-72	-111	22376720	2115902835
22393	09:18:31.101	00:00:22.393	1344	-1024	-768	-1	-1	-1	-1	4	-1024	-768	-1	-1	-1	-1	4		0	0						StimuliFarbe_blau_gruen.png	0	880	547	72	111				0	Content		-72	-111	22393353	2115919468
22410	09:18:31.118	00:00:22.410	1345	-1024	-768	-1	-1	-1	-1	4	-1024	-768	-1	-1	-1	-1	4		0	0						StimuliFarbe_blau_gruen.png	0	880	547	72	111				0	Content		-72	-111	22410037	2115936152
22427	09:18:31.135	00:00:22.426	1346	-1024	-768	-1	-1	-1	-1	4	-1024	-768	-1	-1	-1	-1	4		0	0						StimuliFarbe_blau_gruen.png	0	880	547	72	111				0	Content		-72	-111	22426705	2115952820
22443	09:18:31.151	00:00:22.443	1347	-1024	-768	-1	-1	-1	-1	4	-1024	-768	-1	-1	-1	-1	4		0	0						StimuliFarbe_blau_gruen.png	0	880	547	72	111				0	Content		-72	-111	22443372	2115969487
22460	09:18:31.168	00:00:22.459	1348	-1024	-768	-1	-1	-1	-1	4	-1024	-768	-1	-1	-1	-1	4		0	0						StimuliFarbe_blau_gruen.png	0	880	547	72	111				0	Content		-72	-111	22459989	2115986104
22477	09:18:31.185	00:00:22.476	1349	-1024	-768	-1	-1	-1	-1	4	-1024	-768	-1	-1	-1	-1	4		0	0						StimuliFarbe_blau_gruen.png	0	880	547	72	111				0	Content		-72	-111	22476656	2116002771
22493	09:18:31.201	00:00:22.493	1350	-1024	-768	-1	-1	-1	-1	4	-1024	-768	-1	-1	-1	-1	4		0	0						StimuliFarbe_blau_gruen.png	0	880	547	72	111				0	Content		-72	-111	22493324	2116019439
22510	09:18:31.218	00:00:22.509	1351	-1024	-768	-1	-1	-1	-1	4	-1024	-768	-1	-1	-1	-1	4		0	0						StimuliFarbe_blau_gruen.png	0	880	547	72	111				0	Content		-72	-111	22509957	2116036072
22527	09:18:31.235	00:00:22.526	1352	-1024	-768	-1	-1	-1	-1	4	-1024	-768	-1	-1	-1	-1	4		0	0						StimuliFarbe_blau_gruen.png	0	880	547	72	111				0	Content		-72	-111	22526625	2116052740
22543	09:18:31.251	00:00:22.543	1353	-1024	-768	-1	-1	-1	-1	4	-1024	-768	-1	-1	-1	-1	4		0	0						StimuliFarbe_blau_gruen.png	0	880	547	72	111				0	Content		-72	-111	22543448	2116069563
22560	09:18:31.268	00:00:22.560	1354	-1024	-768	-1	-1	-1	-1	4	-1024	-768	-1	-1	-1	-1	4		0	0						StimuliFarbe_blau_gruen.png	0	880	547	72	111				0	Content		-72	-111	22560115	2116086230
22577	09:18:31.285	00:00:22.576	1355	-1024	-768	-1	-1	-1	-1	4	-1024	-768	-1	-1	-1	-1	4		0	0						StimuliFarbe_blau_gruen.png	0	880	547	72	111				0	Content		-72	-111	22576783	2116102898
22594	09:18:31.302	00:00:22.593	1356	-1024	-768	-1	-1	-1	-1	4	-1024	-768	-1	-1	-1	-1	4		0	0						StimuliFarbe_blau_gruen.png	0	880	547	72	111				0	Content		-72	-111	22593934	2116120049
22611	09:18:31.319	00:00:22.610	1357	-1024	-768	-1	-1	-1	-1	4	-1024	-768	-1	-1	-1	-1	4		0	0						StimuliFarbe_blau_gruen.png	0	880	547	72	111				0	Content		-72	-111	22610602	2116136717
22628	09:18:31.336	00:00:22.627	1358	-1024	-768	-1	-1	-1	-1	4	-1024	-768	-1	-1	-1	-1	4		0	0						StimuliFarbe_blau_gruen.png	0	880	547	72	111				0	Content		-72	-111	22627640	2116153755
22644	09:18:31.352	00:00:22.644	1359	-1024	-768	-1	-1	-1	-1	4	-1024	-768	-1	-1	-1	-1	4		0	0						StimuliFarbe_blau_gruen.png	0	880	547	72	111				0	Content		-72	-111	22644307	2116170422
22661	09:18:31.369	00:00:22.660	1360	-1024	-768	-1	-1	-1	-1	4	-1024	-768	-1	-1	-1	-1	4		0	0						StimuliFarbe_blau_gruen.png	0	880	547	72	111				0	Content		-72	-111	22660975	2116187090
22677	09:18:31.385	00:00:22.677	1361	-1024	-768	-1	-1	-1	-1	4	-1024	-768	-1	-1	-1	-1	4		0	0						StimuliFarbe_blau_gruen.png	0	880	547	72	111				0	Content		-72	-111	22677259	2116203374
22694	09:18:31.402	00:00:22.693	1362	-1024	-768	-1	-1	-1	-1	4	-1024	-768	-1	-1	-1	-1	4		0	0						StimuliFarbe_blau_gruen.png	0	880	547	72	111				0	Content		-72	-111	22693927	2116220042
22711	09:18:31.419	00:00:22.710	1363	-1024	-768	-1	-1	-1	-1	4	-1024	-768	-1	-1	-1	-1	4		0	0						StimuliFarbe_blau_gruen.png	0	880	547	72	111				0	Content		-72	-111	22710594	2116236709
22726	09:18:31.434	00:00:22.726	1364	-1024	-768	-1	-1	-1	-1	4	-1024	-768	-1	-1	-1	-1	4		0	0						StimuliFarbe_blau_gruen.png	0	880	547	72	111				0	Content		-72	-111	22726454	2116252569
22743	09:18:31.451	00:00:22.743	1365	-1024	-768	-1	-1	-1	-1	4	-1024	-768	-1	-1	-1	-1	4		0	0						StimuliFarbe_blau_gruen.png	0	880	547	72	111				0	Content		-72	-111	22743078	2116269193
22760	09:18:31.468	00:00:22.759	1366	-1024	-768	-1	-1	-1	-1	4	-1024	-768	-1	-1	-1	-1	4		0	0						StimuliFarbe_blau_gruen.png	0	880	547	72	111				0	Content		-72	-111	22759824	2116285939
22776	09:18:31.484	00:00:22.776	1367	-1024	-768	-1	-1	-1	-1	4	-1024	-768	-1	-1	-1	-1	4		0	0						StimuliFarbe_blau_gruen.png	0	880	547	72	111				0	Content		-72	-111	22776450	2116302565
22793	09:18:31.501	00:00:22.793	1368	-1024	-768	-1	-1	-1	-1	4	-1024	-768	-1	-1	-1	-1	4		0	0						StimuliFarbe_blau_gruen.png	0	880	547	72	111				0	Content		-72	-111	22793117	2116319232
22810	09:18:31.518	00:00:22.809	1369	-1024	-768	-1	-1	-1	-1	4	-1024	-768	-1	-1	-1	-1	4		0	0						StimuliFarbe_blau_gruen.png	0	880	547	72	111				0	Content		-72	-111	22809785	2116335900
22826	09:18:31.534	00:00:22.826	1370	-1024	-768	-1	-1	-1	-1	4	-1024	-768	-1	-1	-1	-1	4		0	0						StimuliFarbe_blau_gruen.png	0	880	547	72	111				0	Content		-72	-111	22826435	2116352550
22843	09:18:31.551	00:00:22.843	1371	-1024	-768	-1	-1	-1	-1	4	-1024	-768	-1	-1	-1	-1	4		0	0						StimuliFarbe_blau_gruen.png	0	880	547	72	111				0	Content		-72	-111	22843103	2116369218
22860	09:18:31.568	00:00:22.860	1372	-1024	-768	-1	-1	-1	-1	4	-1024	-768	-1	-1	-1	-1	4		0	0						StimuliFarbe_blau_gruen.png	0	880	547	72	111				0	Content		-72	-111	22860022	2116386137
22877	09:18:31.585	00:00:22.876	1373	-1024	-768	-1	-1	-1	-1	4	-1024	-768	-1	-1	-1	-1	4		0	0						StimuliFarbe_blau_gruen.png	0	880	547	72	111				0	Content		-72	-111	22876689	2116402804
22894	09:18:31.602	00:00:22.893	1374	-1024	-768	-1	-1	-1	-1	4	-1024	-768	-1	-1	-1	-1	4		0	0						StimuliFarbe_blau_gruen.png	0	880	547	72	111				0	Content		-72	-111	22893647	2116419762
22910	09:18:31.618	00:00:22.910	1375	-1024	-768	-1	-1	-1	-1	4	-1024	-768	-1	-1	-1	-1	4		0	0						StimuliFarbe_blau_gruen.png	0	880	547	72	111				0	Content		-72	-111	22910314	2116436429
22927	09:18:31.635	00:00:22.926	1376	-1024	-768	-1	-1	-1	-1	4	-1024	-768	-1	-1	-1	-1	4		0	0						StimuliFarbe_blau_gruen.png	0	880	547	72	111				0	Content		-72	-111	22926982	2116453097
22944	09:18:31.652	00:00:22.944	1377	-1024	-768	-1	-1	-1	-1	4	-1024	-768	-1	-1	-1	-1	4		0	0						StimuliFarbe_blau_gruen.png	0	880	547	72	111				0	Content		-72	-111	22944209	2116470324
22961	09:18:31.669	00:00:22.960	1378	-1024	-768	-1	-1	-1	-1	4	-1024	-768	-1	-1	-1	-1	4		0	0						StimuliFarbe_blau_gruen.png	0	880	547	72	111				0	Content		-72	-111	22960876	2116486991
22978	09:18:31.686	00:00:22.978	1379	-1024	-768	-1	-1	-1	-1	4	-1024	-768	-1	-1	-1	-1	4		0	0						StimuliFarbe_blau_gruen.png	0	880	547	72	111				0	Content		-72	-111	22978181	2116504296
22993	09:18:31.701	00:00:22.992	1380	-1024	-768	-1	-1	-1	-1	4	-1024	-768	-1	-1	-1	-1	4		0	0						StimuliFarbe_blau_gruen.png	0	880	547	72	111				0	Content		-72	-111	22992928	2116519043
23010	09:18:31.718	00:00:23.009	1381	-1024	-768	-1	-1	-1	-1	4	-1024	-768	-1	-1	-1	-1	4		0	0						StimuliFarbe_blau_gruen.png	0	880	547	72	111				0	Content		-72	-111	23009551	2116535666
23026	09:18:31.734	00:00:23.026	1382	-1024	-768	-1	-1	-1	-1	4	-1024	-768	-1	-1	-1	-1	4		0	0						StimuliFarbe_blau_gruen.png	0	880	547	72	111				0	Content		-72	-111	23026236	2116552351
23043	09:18:31.751	00:00:23.042	1383	-1024	-768	-1	-1	-1	-1	4	-1024	-768	-1	-1	-1	-1	4		0	0						StimuliFarbe_blau_gruen.png	0	880	547	72	111				0	Content		-72	-111	23042904	2116569019
23060	09:18:31.768	00:00:23.059	1384	-1024	-768	-1	-1	-1	-1	4	-1024	-768	-1	-1	-1	-1	4		0	0						StimuliFarbe_blau_gruen.png	0	880	547	72	111				0	Content		-72	-111	23059571	2116585686
23076	09:18:31.784	00:00:23.076	1385	-1024	-768	-1	-1	-1	-1	4	-1024	-768	-1	-1	-1	-1	4		0	0						StimuliFarbe_blau_gruen.png	0	880	547	72	111				0	Content		-72	-111	23076230	2116602345
23093	09:18:31.801	00:00:23.092	1386	-1024	-768	-1	-1	-1	-1	4	-1024	-768	-1	-1	-1	-1	4		0	0						StimuliFarbe_blau_gruen.png	0	880	547	72	111				0	Content		-72	-111	23092898	2116619013
23110	09:18:31.818	00:00:23.109	1387	-1024	-768	-1	-1	-1	-1	4	-1024	-768	-1	-1	-1	-1	4		0	0						StimuliFarbe_blau_gruen.png	0	880	547	72	111				0	Content		-72	-111	23109565	2116635680
23126	09:18:31.834	00:00:23.126	1388	-1024	-768	-1	-1	-1	-1	4	-1024	-768	-1	-1	-1	-1	4		0	0						StimuliFarbe_blau_gruen.png	0	880	547	72	111				0	Content		-72	-111	23126181	2116652296
23143	09:18:31.851	00:00:23.142	1389	-1024	-768	-1	-1	-1	-1	4	-1024	-768	-1	-1	-1	-1	4		0	0						StimuliFarbe_blau_gruen.png	0	880	547	72	111				0	Content		-72	-111	23142848	2116668963
23160	09:18:31.868	00:00:23.159	1390	-1024	-768	-1	-1	-1	-1	4	-1024	-768	-1	-1	-1	-1	4		0	0						StimuliFarbe_blau_gruen.png	0	880	547	72	111				0	Content		-72	-111	23159706	2116685821
23176	09:18:31.884	00:00:23.176	1391	-1024	-768	-1	-1	-1	-1	4	-1024	-768	-1	-1	-1	-1	4		0	0						StimuliFarbe_blau_gruen.png	0	880	547	72	111				0	Content		-72	-111	23176374	2116702489
23193	09:18:31.901	00:00:23.193	1392	-1024	-768	-1	-1	-1	-1	4	-1024	-768	-1	-1	-1	-1	4		0	0						StimuliFarbe_blau_gruen.png	0	880	547	72	111				0	Content		-72	-111	23193041	2116719156
23210	09:18:31.918	00:00:23.210	1393	-1024	-768	-1	-1	-1	-1	4	-1024	-768	-1	-1	-1	-1	4		0	0						StimuliFarbe_blau_gruen.png	0	880	547	72	111				0	Content		-72	-111	23210166	2116736281
23227	09:18:31.935	00:00:23.226	1394	-1024	-768	-1	-1	-1	-1	4	-1024	-768	-1	-1	-1	-1	4		0	0						StimuliFarbe_blau_gruen.png	0	880	547	72	111				0	Content		-72	-111	23226833	2116752948
23244	09:18:31.952	00:00:23.243	1395	-1024	-768	-1	-1	-1	-1	4	-1024	-768	-1	-1	-1	-1	4		0	0						StimuliFarbe_blau_gruen.png	0	880	547	72	111				0	Content		-72	-111	23243859	2116769974
23261	09:18:31.969	00:00:23.260	1396	-1024	-768	-1	-1	-1	-1	4	-1024	-768	-1	-1	-1	-1	4		0	0						StimuliFarbe_blau_gruen.png	0	880	547	72	111				0	Content		-72	-111	23260527	2116786642
23277	09:18:31.985	00:00:23.277	1397	-1024	-768	-1	-1	-1	-1	4	-1024	-768	-1	-1	-1	-1	4		0	0						StimuliFarbe_blau_gruen.png	0	880	547	72	111				0	Content		-72	-111	23277194	2116803309
23293	09:18:32.001	00:00:23.293	1398	-1024	-768	-1	-1	-1	-1	4	-1024	-768	-1	-1	-1	-1	4		0	0						StimuliFarbe_blau_gruen.png	0	880	547	72	111				0	Content		-72	-111	23293473	2116819588
23310	09:18:32.018	00:00:23.310	1399	-1024	-768	-1	-1	-1	-1	4	-1024	-768	-1	-1	-1	-1	4		0	0						StimuliFarbe_blau_gruen.png	0	880	547	72	111				0	Content		-72	-111	23310140	2116836255
23327	09:18:32.035	00:00:23.326	1400	-1024	-768	-1	-1	-1	-1	4	-1024	-768	-1	-1	-1	-1	4		0	0						StimuliFarbe_blau_gruen.png	0	880	547	72	111				0	Content		-72	-111	23326808	2116852923
23343	09:18:32.051	00:00:23.342	1401	-1024	-768	-1	-1	-1	-1	4	-1024	-768	-1	-1	-1	-1	4		0	0						StimuliFarbe_blau_gruen.png	0	880	547	72	111				0	Content		-72	-111	23342652	2116868767
23359	09:18:32.067	00:00:23.359	1402	-1024	-768	-1	-1	-1	-1	4	-1024	-768	-1	-1	-1	-1	4		0	0						StimuliFarbe_blau_gruen.png	0	880	547	72	111				0	Content		-72	-111	23359401	2116885516
23376	09:18:32.084	00:00:23.376	1403	-1024	-768	-1	-1	-1	-1	4	-1024	-768	-1	-1	-1	-1	4		0	0						StimuliFarbe_blau_gruen.png	0	880	547	72	111				0	Content		-72	-111	23376023	2116902138
23393	09:18:32.101	00:00:23.392	1404	-1024	-768	-1	-1	-1	-1	4	-1024	-768	-1	-1	-1	-1	4		0	0						StimuliFarbe_blau_gruen.png	0	880	547	72	111				0	Content		-72	-111	23392690	2116918805
23409	09:18:32.117	00:00:23.409	1405	-1024	-768	-1	-1	-1	-1	4	-1024	-768	-1	-1	-1	-1	4		0	0						StimuliFarbe_blau_gruen.png	0	880	547	72	111				0	Content		-72	-111	23409358	2116935473
23426	09:18:32.134	00:00:23.426	1406	-1024	-768	-1	-1	-1	-1	4	-1024	-768	-1	-1	-1	-1	4		0	0						StimuliFarbe_blau_gruen.png	0	880	547	72	111				0	Content		-72	-111	23426025	2116952140
23443	09:18:32.151	00:00:23.442	1407	-1024	-768	-1	-1	-1	-1	4	-1024	-768	-1	-1	-1	-1	4		0	0						StimuliFarbe_blau_gruen.png	0	880	547	72	111				0	Content		-72	-111	23442652	2116968767
23459	09:18:32.167	00:00:23.459	1408	-1024	-768	-1	-1	-1	-1	4	-1024	-768	-1	-1	-1	-1	4		0	0						StimuliFarbe_blau_gruen.png	0	880	547	72	111				0	Content		-72	-111	23459319	2116985434
23476	09:18:32.184	00:00:23.476	1409	-1024	-768	-1	-1	-1	-1	4	-1024	-768	-1	-1	-1	-1	4		0	0						StimuliFarbe_blau_gruen.png	0	880	547	72	111				0	Content		-72	-111	23476236	2117002351
23493	09:18:32.201	00:00:23.492	1410	-1024	-768	-1	-1	-1	-1	4	-1024	-768	-1	-1	-1	-1	4		0	0						StimuliFarbe_blau_gruen.png	0	880	547	72	111				0	Content		-72	-111	23492904	2117019019
23510	09:18:32.218	00:00:23.509	1411	-1024	-768	-1	-1	-1	-1	4	-1024	-768	-1	-1	-1	-1	4		0	0						StimuliFarbe_blau_gruen.png	0	880	547	72	111				0	Content		-72	-111	23509899	2117036014
23527	09:18:32.235	00:00:23.526	1412	-1024	-768	-1	-1	-1	-1	4	-1024	-768	-1	-1	-1	-1	4		0	0						StimuliFarbe_blau_gruen.png	0	880	547	72	111				0	Content		-72	-111	23526567	2117052682
23543	09:18:32.251	00:00:23.543	1413	-1024	-768	-1	-1	-1	-1	4	-1024	-768	-1	-1	-1	-1	4		0	0						StimuliFarbe_blau_gruen.png	0	880	547	72	111				0	Content		-72	-111	23543234	2117069349
23561	09:18:32.269	00:00:23.560	1414	-1024	-768	-1	-1	-1	-1	4	-1024	-768	-1	-1	-1	-1	4		0	0						StimuliFarbe_blau_gruen.png	0	880	547	72	111				0	Content		-72	-111	23560507	2117086622
23577	09:18:32.285	00:00:23.577	1415	-1024	-768	-1	-1	-1	-1	4	-1024	-768	-1	-1	-1	-1	4		0	0						StimuliFarbe_blau_gruen.png	0	880	547	72	111				0	Content		-72	-111	23577175	2117103290
23594	09:18:32.302	00:00:23.594	1416	-1024	-768	-1	-1	-1	-1	4	-1024	-768	-1	-1	-1	-1	4		0	0						StimuliFarbe_blau_gruen.png	0	880	547	72	111				0	Content		-72	-111	23594389	2117120504
23609	09:18:32.317	00:00:23.609	1417	-1024	-768	-1	-1	-1	-1	4	-1024	-768	-1	-1	-1	-1	4		0	0						StimuliFarbe_blau_gruen.png	0	880	547	72	111				0	Content		-72	-111	23609265	2117135380
23626	09:18:32.334	00:00:23.625	1418	-1024	-768	-1	-1	-1	-1	4	-1024	-768	-1	-1	-1	-1	4		0	0						StimuliFarbe_blau_gruen.png	0	880	547	72	111				0	Content		-72	-111	23625888	2117152003
23643	09:18:32.351	00:00:23.642	1419	-1024	-768	-1	-1	-1	-1	4	-1024	-768	-1	-1	-1	-1	4		0	0						StimuliFarbe_blau_gruen.png	0	880	547	72	111				0	Content		-72	-111	23642575	2117168690
23659	09:18:32.367	00:00:23.659	1420	-1024	-768	-1	-1	-1	-1	4	-1024	-768	-1	-1	-1	-1	4		0	0						StimuliFarbe_blau_gruen.png	0	880	547	72	111				0	Content		-72	-111	23659242	2117185357
23676	09:18:32.384	00:00:23.675	1421	-1024	-768	-1	-1	-1	-1	4	-1024	-768	-1	-1	-1	-1	4		0	0						StimuliFarbe_blau_gruen.png	0	880	547	72	111				0	Content		-72	-111	23675910	2117202025
23693	09:18:32.401	00:00:23.692	1422	-1024	-768	-1	-1	-1	-1	4	-1024	-768	-1	-1	-1	-1	4		0	0						StimuliFarbe_blau_gruen.png	0	880	547	72	111				0	Content		-72	-111	23692527	2117218642
23709	09:18:32.417	00:00:23.709	1423	-1024	-768	-1	-1	-1	-1	4	-1024	-768	-1	-1	-1	-1	4		0	0						StimuliFarbe_blau_gruen.png	0	880	547	72	111				0	Content		-72	-111	23709195	2117235310
23726	09:18:32.434	00:00:23.725	1424	-1024	-768	-1	-1	-1	-1	4	-1024	-768	-1	-1	-1	-1	4		0	0						StimuliFarbe_blau_gruen.png	0	880	547	72	111				0	Content		-72	-111	23725863	2117251978
23743	09:18:32.451	00:00:23.742	1425	-1024	-768	-1	-1	-1	-1	4	-1024	-768	-1	-1	-1	-1	4		0	0						StimuliFarbe_blau_gruen.png	0	880	547	72	111				0	Content		-72	-111	23742504	2117268619
23759	09:18:32.467	00:00:23.759	1426	-1024	-768	-1	-1	-1	-1	4	-1024	-768	-1	-1	-1	-1	4		0	0						StimuliFarbe_blau_gruen.png	0	880	547	72	111				0	Content		-72	-111	23759172	2117285287
23776	09:18:32.484	00:00:23.775	1427	-1024	-768	-1	-1	-1	-1	4	-1024	-768	-1	-1	-1	-1	4		0	0						StimuliFarbe_blau_gruen.png	0	880	547	72	111				0	Content		-72	-111	23775992	2117302107
23793	09:18:32.501	00:00:23.792	1428	-1024	-768	-1	-1	-1	-1	4	-1024	-768	-1	-1	-1	-1	4		0	0						StimuliFarbe_blau_gruen.png	0	880	547	72	111				0	Content		-72	-111	23792660	2117318775
23809	09:18:32.517	00:00:23.809	1429	-1024	-768	-1	-1	-1	-1	4	-1024	-768	-1	-1	-1	-1	4		0	0						StimuliFarbe_blau_gruen.png	0	880	547	72	111				0	Content		-72	-111	23809328	2117335443
23826	09:18:32.534	00:00:23.826	1430	-1024	-768	-1	-1	-1	-1	4	-1024	-768	-1	-1	-1	-1	4		0	0						StimuliFarbe_blau_gruen.png	0	880	547	72	111				0	Content		-72	-111	23826477	2117352592
23843	09:18:32.551	00:00:23.843	1431	-1024	-768	-1	-1	-1	-1	4	-1024	-768	-1	-1	-1	-1	4		0	0						StimuliFarbe_blau_gruen.png	0	880	547	72	111				0	Content		-72	-111	23843145	2117369260
23860	09:18:32.568	00:00:23.860	1432	-1024	-768	-1	-1	-1	-1	4	-1024	-768	-1	-1	-1	-1	4		0	0						StimuliFarbe_blau_gruen.png	0	880	547	72	111				0	Content		-72	-111	23860178	2117386293
23877	09:18:32.585	00:00:23.876	1433	-1024	-768	-1	-1	-1	-1	4	-1024	-768	-1	-1	-1	-1	4		0	0						StimuliFarbe_blau_gruen.png	0	880	547	72	111				0	Content		-72	-111	23876846	2117402961
23894	09:18:32.602	00:00:23.893	1434	-1024	-768	-1	-1	-1	-1	4	-1024	-768	-1	-1	-1	-1	4		0	0						StimuliFarbe_blau_gruen.png	0	880	547	72	111				0	Content		-72	-111	23893513	2117419628
23910	09:18:32.618	00:00:23.909	1435	-1024	-768	-1	-1	-1	-1	4	-1024	-768	-1	-1	-1	-1	4		0	0						StimuliFarbe_blau_gruen.png	0	880	547	72	111				0	Content		-72	-111	23909799	2117435914
23926	09:18:32.634	00:00:23.926	1436	-1024	-768	-1	-1	-1	-1	4	-1024	-768	-1	-1	-1	-1	4		0	0						StimuliFarbe_blau_gruen.png	0	880	547	72	111				0	Content		-72	-111	23926467	2117452582
23943	09:18:32.651	00:00:23.943	1437	-1024	-768	-1	-1	-1	-1	4	-1024	-768	-1	-1	-1	-1	4		0	0						StimuliFarbe_blau_gruen.png	0	880	547	72	111				0	Content		-72	-111	23943134	2117469249
23959	09:18:32.667	00:00:23.958	1438	-1024	-768	-1	-1	-1	-1	4	-1024	-768	-1	-1	-1	-1	4		0	0						StimuliFarbe_blau_gruen.png	0	880	547	72	111				0	Content		-72	-111	23958992	2117485107
23976	09:18:32.684	00:00:23.975	1439	-1024	-768	-1	-1	-1	-1	4	-1024	-768	-1	-1	-1	-1	4		0	0						StimuliFarbe_blau_gruen.png	0	880	547	72	111				0	Content		-72	-111	23975616	2117501731
23992	09:18:32.700	00:00:23.992	1440	-1024	-768	-1	-1	-1	-1	4	-1024	-768	-1	-1	-1	-1	4		0	0						StimuliFarbe_blau_gruen.png	0	880	547	72	111				0	Content		-72	-111	23992361	2117518476
24009	09:18:32.717	00:00:24.008	1441	-1024	-768	-1	-1	-1	-1	4	-1024	-768	-1	-1	-1	-1	4		0	0						StimuliFarbe_blau_gruen.png	0	880	547	72	111				0	Content		-72	-111	24008987	2117535102
24026	09:18:32.734	00:00:24.025	1442	-1024	-768	-1	-1	-1	-1	4	-1024	-768	-1	-1	-1	-1	4		0	0						StimuliFarbe_blau_gruen.png	0	880	547	72	111				0	Content		-72	-111	24025655	2117551770
24042	09:18:32.750	00:00:24.042	1443	-1024	-768	-1	-1	-1	-1	4	-1024	-768	-1	-1	-1	-1	4		0	0						StimuliFarbe_blau_gruen.png	0	880	547	72	111				0	Content		-72	-111	24042323	2117568438
24059	09:18:32.767	00:00:24.058	1444	-1024	-768	-1	-1	-1	-1	4	-1024	-768	-1	-1	-1	-1	4		0	0						StimuliFarbe_blau_gruen.png	0	880	547	72	111				0	Content		-72	-111	24058961	2117585076
24076	09:18:32.784	00:00:24.075	1445	-1024	-768	-1	-1	-1	-1	4	-1024	-768	-1	-1	-1	-1	4		0	0						StimuliFarbe_blau_gruen.png	0	880	547	72	111				0	Content		-72	-111	24075629	2117601744
24092	09:18:32.800	00:00:24.092	1446	-1024	-768	-1	-1	-1	-1	4	-1024	-768	-1	-1	-1	-1	4		0	0						StimuliFarbe_blau_gruen.png	0	880	547	72	111				0	Content		-72	-111	24092296	2117618411
24109	09:18:32.817	00:00:24.109	1447	-1024	-768	-1	-1	-1	-1	4	-1024	-768	-1	-1	-1	-1	4		0	0						StimuliFarbe_blau_gruen.png	0	880	547	72	111				0	Content		-72	-111	24109205	2117635320
24126	09:18:32.834	00:00:24.125	1448	-1024	-768	-1	-1	-1	-1	4	-1024	-768	-1	-1	-1	-1	4		0	0						StimuliFarbe_blau_gruen.png	0	880	547	72	111				0	Content		-72	-111	24125873	2117651988
24143	09:18:32.851	00:00:24.142	1449	-1024	-768	-1	-1	-1	-1	4	-1024	-768	-1	-1	-1	-1	4		0	0						StimuliFarbe_blau_gruen.png	0	880	547	72	111				0	Content		-72	-111	24142825	2117668940
24159	09:18:32.867	00:00:24.159	1450	-1024	-768	-1	-1	-1	-1	4	-1024	-768	-1	-1	-1	-1	4		0	0						StimuliFarbe_blau_gruen.png	0	880	547	72	111				0	Content		-72	-111	24159493	2117685608
24162	09:18:32.870																				ImageEnd	16	0	0	StimuliFarbe_blau_gruen.png
24176	09:18:32.884	00:00:24.176	1451	-1024	-768	-1	-1	-1	-1	4	-1024	-768	-1	-1	-1	-1	4		0	0						No media	0	1024	768	0	0				0	Content		0	0	24176160	2117702275
24183	09:18:32.891																				ImageStart	8	0	0	Fix_sw.jpg
24193	09:18:32.901	00:00:24.193	1452	-1024	-768	-1	-1	-1	-1	4	-1024	-768	-1	-1	-1	-1	4		0	0						Fix_sw.jpg	0	880	547	72	111				0	Content		-72	-111	24193452	2117719567
24210	09:18:32.918	00:00:24.210	1453	-1024	-768	-1	-1	-1	-1	4	-1024	-768	-1	-1	-1	-1	4		0	0						Fix_sw.jpg	0	880	547	72	111				0	Content		-72	-111	24210119	2117736234
24227	09:18:32.935	00:00:24.227	1454	-1024	-768	-1	-1	-1	-1	4	-1024	-768	-1	-1	-1	-1	4		0	0						Fix_sw.jpg	0	880	547	72	111				0	Content		-72	-111	24227359	2117753474
24242	09:18:32.950	00:00:24.242	1455	-1024	-768	-1	-1	-1	-1	4	-1024	-768	-1	-1	-1	-1	4		0	0						Fix_sw.jpg	0	880	547	72	111				0	Content		-72	-111	24242105	2117768220
24259	09:18:32.967	00:00:24.258	1456	-1024	-768	-1	-1	-1	-1	4	-1024	-768	-1	-1	-1	-1	4		0	0						Fix_sw.jpg	0	880	547	72	111				0	Content		-72	-111	24258724	2117784839
24275	09:18:32.983	00:00:24.275	1457	-1024	-768	-1	-1	-1	-1	4	-1024	-768	-1	-1	-1	-1	4		0	0						Fix_sw.jpg	0	880	547	72	111				0	Content		-72	-111	24275409	2117801524
24292	09:18:33.000	00:00:24.292	1458	-1024	-768	-1	-1	-1	-1	4	-1024	-768	-1	-1	-1	-1	4		0	0						Fix_sw.jpg	0	880	547	72	111				0	Content		-72	-111	24292076	2117818191
24309	09:18:33.017	00:00:24.308	1459	-1024	-768	-1	-1	-1	-1	4	-1024	-768	-1	-1	-1	-1	4		0	0						Fix_sw.jpg	0	880	547	72	111				0	Content		-72	-111	24308744	2117834859
24325	09:18:33.033	00:00:24.325	1460	-1024	-768	-1	-1	-1	-1	4	-1024	-768	-1	-1	-1	-1	4		0	0						Fix_sw.jpg	0	880	547	72	111				0	Content		-72	-111	24325401	2117851516
24342	09:18:33.050	00:00:24.342	1461	-1024	-768	-1	-1	-1	-1	4	-1024	-768	-1	-1	-1	-1	4		0	0						Fix_sw.jpg	0	880	547	72	111				0	Content		-72	-111	24342069	2117868184
24359	09:18:33.067	00:00:24.358	1462	-1024	-768	-1	-1	-1	-1	4	-1024	-768	-1	-1	-1	-1	4		0	0						Fix_sw.jpg	0	880	547	72	111				0	Content		-72	-111	24358737	2117884852
24375	09:18:33.083	00:00:24.375	1463	-1024	-768	-1	-1	-1	-1	4	-1024	-768	-1	-1	-1	-1	4		0	0						Fix_sw.jpg	0	880	547	72	111				0	Content		-72	-111	24375414	2117901529
24392	09:18:33.100	00:00:24.392	1464	-1024	-768	-1	-1	-1	-1	4	-1024	-768	-1	-1	-1	-1	4		0	0						Fix_sw.jpg	0	880	547	72	111				0	Content		-72	-111	24392082	2117918197
24409	09:18:33.117	00:00:24.408	1465	-1024	-768	-1	-1	-1	-1	4	-1024	-768	-1	-1	-1	-1	4		0	0						Fix_sw.jpg	0	880	547	72	111				0	Content		-72	-111	24408918	2117935033
24426	09:18:33.134	00:00:24.425	1466	-1024	-768	-1	-1	-1	-1	4	-1024	-768	-1	-1	-1	-1	4		0	0						Fix_sw.jpg	0	880	547	72	111				0	Content		-72	-111	24425586	2117951701
24442	09:18:33.150	00:00:24.442	1467	-1024	-768	-1	-1	-1	-1	4	-1024	-768	-1	-1	-1	-1	4		0	0						Fix_sw.jpg	0	880	547	72	111				0	Content		-72	-111	24442253	2117968368
24459	09:18:33.167	00:00:24.459	1468	-1024	-768	-1	-1	-1	-1	4	-1024	-768	-1	-1	-1	-1	4		0	0						Fix_sw.jpg	0	880	547	72	111				0	Content		-72	-111	24459419	2117985534
24476	09:18:33.184	00:00:24.476	1469	-1024	-768	-1	-1	-1	-1	4	-1024	-768	-1	-1	-1	-1	4		0	0						Fix_sw.jpg	0	880	547	72	111				0	Content		-72	-111	24476087	2118002202
24493	09:18:33.201	00:00:24.493	1470	-1024	-768	-1	-1	-1	-1	4	-1024	-768	-1	-1	-1	-1	4		0	0						Fix_sw.jpg	0	880	547	72	111				0	Content		-72	-111	24493222	2118019337
24510	09:18:33.218	00:00:24.510	1471	-1024	-768	-1	-1	-1	-1	4	-1024	-768	-1	-1	-1	-1	4		0	0						Fix_sw.jpg	0	880	547	72	111				0	Content		-72	-111	24510456	2118036571
24526	09:18:33.234	00:00:24.526	1472	-1024	-768	-1	-1	-1	-1	4	-1024	-768	-1	-1	-1	-1	4		0	0						Fix_sw.jpg	0	880	547	72	111				0	Content		-72	-111	24526204	2118052319
24543	09:18:33.251	00:00:24.542	1473	-1024	-768	-1	-1	-1	-1	4	-1024	-768	-1	-1	-1	-1	4		0	0						Fix_sw.jpg	0	880	547	72	111				0	Content		-72	-111	24542872	2118068987
24559	09:18:33.267	00:00:24.558	1474	-1024	-768	-1	-1	-1	-1	4	-1024	-768	-1	-1	-1	-1	4		0	0						Fix_sw.jpg	0	880	547	72	111				0	Content		-72	-111	24558576	2118084691
24575	09:18:33.283	00:00:24.575	1475	-1024	-768	-1	-1	-1	-1	4	-1024	-768	-1	-1	-1	-1	4		0	0						Fix_sw.jpg	0	880	547	72	111				0	Content		-72	-111	24575324	2118101439
24592	09:18:33.300	00:00:24.591	1476	-1024	-768	-1	-1	-1	-1	4	-1024	-768	-1	-1	-1	-1	4		0	0						Fix_sw.jpg	0	880	547	72	111				0	Content		-72	-111	24591950	2118118065
24609	09:18:33.317	00:00:24.608	1477	-1024	-768	-1	-1	-1	-1	4	-1024	-768	-1	-1	-1	-1	4		0	0						Fix_sw.jpg	0	880	547	72	111				0	Content		-72	-111	24608617	2118134732
24625	09:18:33.333	00:00:24.625	1478	-1024	-768	-1	-1	-1	-1	4	-1024	-768	-1	-1	-1	-1	4		0	0						Fix_sw.jpg	0	880	547	72	111				0	Content		-72	-111	24625285	2118151400
24642	09:18:33.350	00:00:24.641	1479	-1024	-768	-1	-1	-1	-1	4	-1024	-768	-1	-1	-1	-1	4		0	0						Fix_sw.jpg	0	880	547	72	111				0	Content		-72	-111	24641823	2118167938
24659	09:18:33.367	00:00:24.658	1480	-1024	-768	-1	-1	-1	-1	4	-1024	-768	-1	-1	-1	-1	4		0	0						Fix_sw.jpg	0	880	547	72	111				0	Content		-72	-111	24658572	2118184687
24676	09:18:33.384	00:00:24.675	1481	-1024	-768	-1	-1	-1	-1	4	-1024	-768	-1	-1	-1	-1	4		0	0						Fix_sw.jpg	0	880	547	72	111				0	Content		-72	-111	24675698	2118201813
24693	09:18:33.401	00:00:24.693	1482	-1024	-768	-1	-1	-1	-1	4	-1024	-768	-1	-1	-1	-1	4		0	0						Fix_sw.jpg	0	880	547	72	111				0	Content		-72	-111	24693071	2118219186
24710	09:18:33.418	00:00:24.710	1483	-1024	-768	-1	-1	-1	-1	4	-1024	-768	-1	-1	-1	-1	4		0	0						Fix_sw.jpg	0	880	547	72	111				0	Content		-72	-111	24710321	2118236436
24717	09:18:33.425																				LeftMouseClick	1	641	601
24725	09:18:33.433	00:00:24.725	1484	-1024	-768	-1	-1	-1	-1	4	-1024	-768	-1	-1	-1	-1	4		0	0						Fix_sw.jpg	0	880	547	72	111				0	Content		-72	-111	24725193	2118251308
24730	09:18:33.438																				RightMouseClick	2	641	601
24742	09:18:33.450	00:00:24.741	1485	-1024	-768	-1	-1	-1	-1	4	-1024	-768	-1	-1	-1	-1	4		0	0						Fix_sw.jpg	0	880	547	72	111				0	Content		-72	-111	24741824	2118267939
24758	09:18:33.466	00:00:24.758	1486	-1024	-768	-1	-1	-1	-1	4	-1024	-768	-1	-1	-1	-1	4		0	0						Fix_sw.jpg	0	880	547	72	111				0	Content		-72	-111	24758442	2118284557
24775	09:18:33.483	00:00:24.775	1487	-1024	-768	-1	-1	-1	-1	4	-1024	-768	-1	-1	-1	-1	4		0	0						Fix_sw.jpg	0	880	547	72	111				0	Content		-72	-111	24775123	2118301238
24792	09:18:33.500	00:00:24.791	1488	-1024	-768	-1	-1	-1	-1	4	-1024	-768	-1	-1	-1	-1	4		0	0						Fix_sw.jpg	0	880	547	72	111				0	Content		-72	-111	24791772	2118317887
24808	09:18:33.516	00:00:24.808	1489	-1024	-768	-1	-1	-1	-1	4	-1024	-768	-1	-1	-1	-1	4		0	0						Fix_sw.jpg	0	880	547	72	111				0	Content		-72	-111	24808439	2118334554
24825	09:18:33.533	00:00:24.825	1490	-1024	-768	-1	-1	-1	-1	4	-1024	-768	-1	-1	-1	-1	4		0	0						Fix_sw.jpg	0	880	547	72	111				0	Content		-72	-111	24825107	2118351222
24842	09:18:33.550	00:00:24.841	1491	-1024	-768	-1	-1	-1	-1	4	-1024	-768	-1	-1	-1	-1	4		0	0						Fix_sw.jpg	0	880	547	72	111				0	Content		-72	-111	24841688	2118367803
24859	09:18:33.567	00:00:24.858	1492	-1024	-768	-1	-1	-1	-1	4	-1024	-768	-1	-1	-1	-1	4		0	0						Fix_sw.jpg	0	880	547	72	111				0	Content		-72	-111	24858936	2118385051
24876	09:18:33.584	00:00:24.876	1493	-1024	-768	-1	-1	-1	-1	4	-1024	-768	-1	-1	-1	-1	4		0	0						Fix_sw.jpg	0	880	547	72	111				0	Content		-72	-111	24876312	2118402427
24894	09:18:33.602	00:00:24.893	1494	-1024	-768	-1	-1	-1	-1	4	-1024	-768	-1	-1	-1	-1	4		0	0						Fix_sw.jpg	0	880	547	72	111				0	Content		-72	-111	24893561	2118419676
24908	09:18:33.616	00:00:24.908	1495	-1024	-768	-1	-1	-1	-1	4	-1024	-768	-1	-1	-1	-1	4		0	0						Fix_sw.jpg	0	880	547	72	111				0	Content		-72	-111	24908434	2118434549
24925	09:18:33.633	00:00:24.925	1496	-1024	-768	-1	-1	-1	-1	4	-1024	-768	-1	-1	-1	-1	4		0	0						Fix_sw.jpg	0	880	547	72	111				0	Content		-72	-111	24925058	2118451173
24942	09:18:33.650	00:00:24.941	1497	-1024	-768	-1	-1	-1	-1	4	-1024	-768	-1	-1	-1	-1	4		0	0						Fix_sw.jpg	0	880	547	72	111				0	Content		-72	-111	24941681	2118467796
24958	09:18:33.666	00:00:24.958	1498	-1024	-768	-1	-1	-1	-1	4	-1024	-768	-1	-1	-1	-1	4		0	0						Fix_sw.jpg	0	880	547	72	111				0	Content		-72	-111	24958486	2118484601
24975	09:18:33.683	00:00:24.975	1499	-1024	-768	-1	-1	-1	-1	4	-1024	-768	-1	-1	-1	-1	4		0	0						Fix_sw.jpg	0	880	547	72	111				0	Content		-72	-111	24975052	2118501167
24992	09:18:33.700	00:00:24.991	1500	-1024	-768	-1	-1	-1	-1	4	-1024	-768	-1	-1	-1	-1	4		0	0						Fix_sw.jpg	0	880	547	72	111				0	Content		-72	-111	24991675	2118517790
25009	09:18:33.717	00:00:25.008	1501	-1024	-768	-1	-1	-1	-1	4	-1024	-768	-1	-1	-1	-1	4		0	0						Fix_sw.jpg	0	880	547	72	111				0	Content		-72	-111	25008800	2118534915
25026	09:18:33.734	00:00:25.026	1502	-1024	-768	-1	-1	-1	-1	4	-1024	-768	-1	-1	-1	-1	4		0	0						Fix_sw.jpg	0	880	547	72	111				0	Content		-72	-111	25026173	2118552288
25043	09:18:33.751	00:00:25.043	1503	-1024	-768	-1	-1	-1	-1	4	-1024	-768	-1	-1	-1	-1	4		0	0						Fix_sw.jpg	0	880	547	72	111				0	Content		-72	-111	25043422	2118569537
25058	09:18:33.766	00:00:25.058	1504	-1024	-768	-1	-1	-1	-1	4	-1024	-768	-1	-1	-1	-1	4		0	0						Fix_sw.jpg	0	880	547	72	111				0	Content		-72	-111	25058296	2118584411
25075	09:18:33.783	00:00:25.074	1505	-1024	-768	-1	-1	-1	-1	4	-1024	-768	-1	-1	-1	-1	4		0	0						Fix_sw.jpg	0	880	547	72	111				0	Content		-72	-111	25074929	2118601044
25092	09:18:33.800	00:00:25.091	1506	-1024	-768	-1	-1	-1	-1	4	-1024	-768	-1	-1	-1	-1	4		0	0						Fix_sw.jpg	0	880	547	72	111				0	Content		-72	-111	25091669	2118617784
25108	09:18:33.816	00:00:25.108	1507	-1024	-768	-1	-1	-1	-1	4	-1024	-768	-1	-1	-1	-1	4		0	0						Fix_sw.jpg	0	880	547	72	111				0	Content		-72	-111	25108352	2118634467
25125	09:18:33.833	00:00:25.124	1508	-1024	-768	-1	-1	-1	-1	4	-1024	-768	-1	-1	-1	-1	4		0	0						Fix_sw.jpg	0	880	547	72	111				0	Content		-72	-111	25124957	2118651072
25142	09:18:33.850	00:00:25.141	1509	-1024	-768	-1	-1	-1	-1	4	-1024	-768	-1	-1	-1	-1	4		0	0						Fix_sw.jpg	0	880	547	72	111				0	Content		-72	-111	25141625	2118667740
25158	09:18:33.866	00:00:25.158	1510	-1024	-768	-1	-1	-1	-1	4	-1024	-768	-1	-1	-1	-1	4		0	0						Fix_sw.jpg	0	880	547	72	111				0	Content		-72	-111	25158292	2118684407
25175	09:18:33.883	00:00:25.174	1511	-1024	-768	-1	-1	-1	-1	4	-1024	-768	-1	-1	-1	-1	4		0	0						Fix_sw.jpg	0	880	547	72	111				0	Content		-72	-111	25174916	2118701031
25189	09:18:33.897																				ImageEnd	16	0	0	Fix_sw.jpg
25192	09:18:33.900	00:00:25.192	1512	-1024	-768	-1	-1	-1	-1	4	-1024	-768	-1	-1	-1	-1	4		0	0						No media	0	1024	768	0	0				0	Content		0	0	25192040	2118718155
25208	09:18:33.916																				ImageStart	8	0	0	StimuliFarbe_rot_gelb.png
25209	09:18:33.917	00:00:25.209	1513	-1024	-768	-1	-1	-1	-1	4	-1024	-768	-1	-1	-1	-1	4		0	0						StimuliFarbe_rot_gelb.png	0	880	547	72	111				0	Content		-72	-111	25209415	2118735530
25227	09:18:33.935	00:00:25.226	1514	-1024	-768	-1	-1	-1	-1	4	-1024	-768	-1	-1	-1	-1	4		0	0						StimuliFarbe_rot_gelb.png	0	880	547	72	111				0	Content		-72	-111	25226796	2118752911
25242	09:18:33.950	00:00:25.241	1515	-1024	-768	-1	-1	-1	-1	4	-1024	-768	-1	-1	-1	-1	4		0	0						StimuliFarbe_rot_gelb.png	0	880	547	72	111				0	Content		-72	-111	25241553	2118767668
25258	09:18:33.966	00:00:25.258	1516	-1024	-768	-1	-1	-1	-1	4	-1024	-768	-1	-1	-1	-1	4		0	0						StimuliFarbe_rot_gelb.png	0	880	547	72	111				0	Content		-72	-111	25258161	2118784276
25275	09:18:33.983	00:00:25.274	1517	-1024	-768	-1	-1	-1	-1	4	-1024	-768	-1	-1	-1	-1	4		0	0						StimuliFarbe_rot_gelb.png	0	880	547	72	111				0	Content		-72	-111	25274780	2118800895
25291	09:18:33.999	00:00:25.291	1518	-1024	-768	-1	-1	-1	-1	4	-1024	-768	-1	-1	-1	-1	4		0	0						StimuliFarbe_rot_gelb.png	0	880	547	72	111				0	Content		-72	-111	25291446	2118817561
25308	09:18:34.016	00:00:25.308	1519	-1024	-768	-1	-1	-1	-1	4	-1024	-768	-1	-1	-1	-1	4		0	0						StimuliFarbe_rot_gelb.png	0	880	547	72	111				0	Content		-72	-111	25308114	2118834229
25325	09:18:34.033	00:00:25.324	1520	-1024	-768	-1	-1	-1	-1	4	-1024	-768	-1	-1	-1	-1	4		0	0						StimuliFarbe_rot_gelb.png	0	880	547	72	111				0	Content		-72	-111	25324781	2118850896
25341	09:18:34.049	00:00:25.341	1521	-1024	-768	-1	-1	-1	-1	4	-1024	-768	-1	-1	-1	-1	4		0	0						StimuliFarbe_rot_gelb.png	0	880	547	72	111				0	Content		-72	-111	25341399	2118867514
25358	09:18:34.066	00:00:25.358	1522	-1024	-768	-1	-1	-1	-1	4	-1024	-768	-1	-1	-1	-1	4		0	0						StimuliFarbe_rot_gelb.png	0	880	547	72	111				0	Content		-72	-111	25358020	2118884135
25375	09:18:34.083	00:00:25.375	1523	-1024	-768	-1	-1	-1	-1	4	-1024	-768	-1	-1	-1	-1	4		0	0						StimuliFarbe_rot_gelb.png	0	880	547	72	111				0	Content		-72	-111	25375268	2118901383
25393	09:18:34.101	00:00:25.392	1524	-1024	-768	-1	-1	-1	-1	4	-1024	-768	-1	-1	-1	-1	4		0	0						StimuliFarbe_rot_gelb.png	0	880	547	72	111				0	Content		-72	-111	25392641	2118918756
25410	09:18:34.118	00:00:25.409	1525	-1024	-768	-1	-1	-1	-1	4	-1024	-768	-1	-1	-1	-1	4		0	0						StimuliFarbe_rot_gelb.png	0	880	547	72	111				0	Content		-72	-111	25409888	2118936003
25425	09:18:34.133	00:00:25.424	1526	-1024	-768	-1	-1	-1	-1	4	-1024	-768	-1	-1	-1	-1	4		0	0						StimuliFarbe_rot_gelb.png	0	880	547	72	111				0	Content		-72	-111	25424761	2118950876
25441	09:18:34.149	00:00:25.441	1527	-1024	-768	-1	-1	-1	-1	4	-1024	-768	-1	-1	-1	-1	4		0	0						StimuliFarbe_rot_gelb.png	0	880	547	72	111				0	Content		-72	-111	25441383	2118967498
25458	09:18:34.166	00:00:25.458	1528	-1024	-768	-1	-1	-1	-1	4	-1024	-768	-1	-1	-1	-1	4		0	0						StimuliFarbe_rot_gelb.png	0	880	547	72	111				0	Content		-72	-111	25458051	2118984166
25475	09:18:34.183	00:00:25.474	1529	-1024	-768	-1	-1	-1	-1	4	-1024	-768	-1	-1	-1	-1	4		0	0						StimuliFarbe_rot_gelb.png	0	880	547	72	111				0	Content		-72	-111	25474628	2119000743
25491	09:18:34.199	00:00:25.491	1530	-1024	-768	-1	-1	-1	-1	4	-1024	-768	-1	-1	-1	-1	4		0	0						StimuliFarbe_rot_gelb.png	0	880	547	72	111				0	Content		-72	-111	25491307	2119017422
25508	09:18:34.216	00:00:25.507	1531	-1024	-768	-1	-1	-1	-1	4	-1024	-768	-1	-1	-1	-1	4		0	0						StimuliFarbe_rot_gelb.png	0	880	547	72	111				0	Content		-72	-111	25507960	2119034075
25525	09:18:34.233	00:00:25.524	1532	-1024	-768	-1	-1	-1	-1	4	-1024	-768	-1	-1	-1	-1	4		0	0						StimuliFarbe_rot_gelb.png	0	880	547	72	111				0	Content		-72	-111	25524628	2119050743
25541	09:18:34.249	00:00:25.541	1533	-1024	-768	-1	-1	-1	-1	4	-1024	-768	-1	-1	-1	-1	4		0	0						StimuliFarbe_rot_gelb.png	0	880	547	72	111				0	Content		-72	-111	25541296	2119067411
25558	09:18:34.266	00:00:25.557	1534	-1024	-768	-1	-1	-1	-1	4	-1024	-768	-1	-1	-1	-1	4		0	0						StimuliFarbe_rot_gelb.png	0	880	547	72	111				0	Content		-72	-111	25557874	2119083989
25575	09:18:34.283	00:00:25.575	1535	-1024	-768	-1	-1	-1	-1	4	-1024	-768	-1	-1	-1	-1	4		0	0						StimuliFarbe_rot_gelb.png	0	880	547	72	111				0	Content		-72	-111	25575124	2119101239
25592	09:18:34.300	00:00:25.592	1536	-1024	-768	-1	-1	-1	-1	4	-1024	-768	-1	-1	-1	-1	4		0	0						StimuliFarbe_rot_gelb.png	0	880	547	72	111				0	Content		-72	-111	25592494	2119118609
25610	09:18:34.318	00:00:25.609	1537	-1024	-768	-1	-1	-1	-1	4	-1024	-768	-1	-1	-1	-1	4		0	0						StimuliFarbe_rot_gelb.png	0	880	547	72	111				0	Content		-72	-111	25609868	2119135983
25626	09:18:34.334	00:00:25.625	1538	-1024	-768	-1	-1	-1	-1	4	-1024	-768	-1	-1	-1	-1	4		0	0						StimuliFarbe_rot_gelb.png	0	880	547	72	111				0	Content		-72	-111	25625869	2119151984
25643	09:18:34.351	00:00:25.642	1539	-1024	-768	-1	-1	-1	-1	4	-1024	-768	-1	-1	-1	-1	4		0	0						StimuliFarbe_rot_gelb.png	0	880	547	72	111				0	Content		-72	-111	25642536	2119168651
25659	09:18:34.367	00:00:25.659	1540	-1024	-768	-1	-1	-1	-1	4	-1024	-768	-1	-1	-1	-1	4		0	0						StimuliFarbe_rot_gelb.png	0	880	547	72	111				0	Content		-72	-111	25659204	2119185319
25674	09:18:34.382	00:00:25.674	1541	-1024	-768	-1	-1	-1	-1	4	-1024	-768	-1	-1	-1	-1	4		0	0						StimuliFarbe_rot_gelb.png	0	880	547	72	111				0	Content		-72	-111	25674488	2119200603
25691	09:18:34.399	00:00:25.691	1542	-1024	-768	-1	-1	-1	-1	4	-1024	-768	-1	-1	-1	-1	4		0	0						StimuliFarbe_rot_gelb.png	0	880	547	72	111				0	Content		-72	-111	25691235	2119217350
25708	09:18:34.416	00:00:25.707	1543	-1024	-768	-1	-1	-1	-1	4	-1024	-768	-1	-1	-1	-1	4		0	0						StimuliFarbe_rot_gelb.png	0	880	547	72	111				0	Content		-72	-111	25707860	2119233975
25725	09:18:34.433	00:00:25.724	1544	-1024	-768	-1	-1	-1	-1	4	-1024	-768	-1	-1	-1	-1	4		0	0						StimuliFarbe_rot_gelb.png	0	880	547	72	111				0	Content		-72	-111	25724528	2119250643
25741	09:18:34.449	00:00:25.741	1545	-1024	-768	-1	-1	-1	-1	4	-1024	-768	-1	-1	-1	-1	4		0	0						StimuliFarbe_rot_gelb.png	0	880	547	72	111				0	Content		-72	-111	25741196	2119267311
25758	09:18:34.466	00:00:25.757	1546	-1024	-768	-1	-1	-1	-1	4	-1024	-768	-1	-1	-1	-1	4		0	0						StimuliFarbe_rot_gelb.png	0	880	547	72	111				0	Content		-72	-111	25757832	2119283947
25774	09:18:34.482	00:00:25.774	1547	-1024	-768	-1	-1	-1	-1	4	-1024	-768	-1	-1	-1	-1	4		0	0						StimuliFarbe_rot_gelb.png	0	880	547	72	111				0	Content		-72	-111	25774500	2119300615
25791	09:18:34.499	00:00:25.791	1548	-1024	-768	-1	-1	-1	-1	4	-1024	-768	-1	-1	-1	-1	4		0	0						StimuliFarbe_rot_gelb.png	0	880	547	72	111				0	Content		-72	-111	25791167	2119317282
25808	09:18:34.516	00:00:25.808	1549	-1024	-768	-1	-1	-1	-1	4	-1024	-768	-1	-1	-1	-1	4		0	0						StimuliFarbe_rot_gelb.png	0	880	547	72	111				0	Content		-72	-111	25808071	2119334186
25825	09:18:34.533	00:00:25.824	1550	-1024	-768	-1	-1	-1	-1	4	-1024	-768	-1	-1	-1	-1	4		0	0						StimuliFarbe_rot_gelb.png	0	880	547	72	111				0	Content		-72	-111	25824738	2119350853
25842	09:18:34.550	00:00:25.841	1551	-1024	-768	-1	-1	-1	-1	4	-1024	-768	-1	-1	-1	-1	4		0	0						StimuliFarbe_rot_gelb.png	0	880	547	72	111				0	Content		-72	-111	25841693	2119367808
25858	09:18:34.566	00:00:25.858	1552	-1024	-768	-1	-1	-1	-1	4	-1024	-768	-1	-1	-1	-1	4		0	0						StimuliFarbe_rot_gelb.png	0	880	547	72	111				0	Content		-72	-111	25858361	2119384476
25875	09:18:34.583	00:00:25.875	1553	-1024	-768	-1	-1	-1	-1	4	-1024	-768	-1	-1	-1	-1	4		0	0						StimuliFarbe_rot_gelb.png	0	880	547	72	111				0	Content		-72	-111	25875028	2119401143
25892	09:18:34.600	00:00:25.892	1554	-1024	-768	-1	-1	-1	-1	4	-1024	-768	-1	-1	-1	-1	4		0	0						StimuliFarbe_rot_gelb.png	0	880	547	72	111				0	Content		-72	-111	25892321	2119418436
25909	09:18:34.617	00:00:25.908	1555	-1024	-768	-1	-1	-1	-1	4	-1024	-768	-1	-1	-1	-1	4		0	0						StimuliFarbe_rot_gelb.png	0	880	547	72	111				0	Content		-72	-111	25908988	2119435103
25926	09:18:34.634	00:00:25.926	1556	-1024	-768	-1	-1	-1	-1	4	-1024	-768	-1	-1	-1	-1	4		0	0						StimuliFarbe_rot_gelb.png	0	880	547	72	111				0	Content		-72	-111	25926220	2119452335
25941	09:18:34.649	00:00:25.940	1557	-1024	-768	-1	-1	-1	-1	4	-1024	-768	-1	-1	-1	-1	4		0	0						StimuliFarbe_rot_gelb.png	0	880	547	72	111				0	Content		-72	-111	25940970	2119467085
25958	09:18:34.666	00:00:25.957	1558	-1024	-768	-1	-1	-1	-1	4	-1024	-768	-1	-1	-1	-1	4		0	0						StimuliFarbe_rot_gelb.png	0	880	547	72	111				0	Content		-72	-111	25957720	2119483835
25974	09:18:34.682	00:00:25.974	1559	-1024	-768	-1	-1	-1	-1	4	-1024	-768	-1	-1	-1	-1	4		0	0						StimuliFarbe_rot_gelb.png	0	880	547	72	111				0	Content		-72	-111	25974364	2119500479
25991	09:18:34.699	00:00:25.991	1560	-1024	-768	-1	-1	-1	-1	4	-1024	-768	-1	-1	-1	-1	4		0	0						StimuliFarbe_rot_gelb.png	0	880	547	72	111				0	Content		-72	-111	25991031	2119517146
26008	09:18:34.716	00:00:26.007	1561	-1024	-768	-1	-1	-1	-1	4	-1024	-768	-1	-1	-1	-1	4		0	0						StimuliFarbe_rot_gelb.png	0	880	547	72	111				0	Content		-72	-111	26007699	2119533814
26024	09:18:34.732	00:00:26.024	1562	-1024	-768	-1	-1	-1	-1	4	-1024	-768	-1	-1	-1	-1	4		0	0						StimuliFarbe_rot_gelb.png	0	880	547	72	111				0	Content		-72	-111	26024330	2119550445
26041	09:18:34.749	00:00:26.040	1563	-1024	-768	-1	-1	-1	-1	4	-1024	-768	-1	-1	-1	-1	4		0	0						StimuliFarbe_rot_gelb.png	0	880	547	72	111				0	Content		-72	-111	26040998	2119567113
26058	09:18:34.766	00:00:26.057	1564	-1024	-768	-1	-1	-1	-1	4	-1024	-768	-1	-1	-1	-1	4		0	0						StimuliFarbe_rot_gelb.png	0	880	547	72	111				0	Content		-72	-111	26057666	2119583781
26074	09:18:34.782	00:00:26.074	1565	-1024	-768	-1	-1	-1	-1	4	-1024	-768	-1	-1	-1	-1	4		0	0						StimuliFarbe_rot_gelb.png	0	880	547	72	111				0	Content		-72	-111	26074227	2119600342
26091	09:18:34.799	00:00:26.091	1566	-1024	-768	-1	-1	-1	-1	4	-1024	-768	-1	-1	-1	-1	4		0	0						StimuliFarbe_rot_gelb.png	0	880	547	72	111				0	Content		-72	-111	26091157	2119617272
26108	09:18:34.816	00:00:26.107	1567	-1024	-768	-1	-1	-1	-1	4	-1024	-768	-1	-1	-1	-1	4		0	0						StimuliFarbe_rot_gelb.png	0	880	547	72	111				0	Content		-72	-111	26107824	2119633939
26125	09:18:34.833	00:00:26.124	1568	-1024	-768	-1	-1	-1	-1	4	-1024	-768	-1	-1	-1	-1	4		0	0						StimuliFarbe_rot_gelb.png	0	880	547	72	111				0	Content		-72	-111	26124954	2119651069
26142	09:18:34.850	00:00:26.141	1569	-1024	-768	-1	-1	-1	-1	4	-1024	-768	-1	-1	-1	-1	4		0	0						StimuliFarbe_rot_gelb.png	0	880	547	72	111				0	Content		-72	-111	26141621	2119667736
26159	09:18:34.867	00:00:26.158	1570	-1024	-768	-1	-1	-1	-1	4	-1024	-768	-1	-1	-1	-1	4		0	0						StimuliFarbe_rot_gelb.png	0	880	547	72	111				0	Content		-72	-111	26158650	2119684765
26175	09:18:34.883	00:00:26.175	1571	-1024	-768	-1	-1	-1	-1	4	-1024	-768	-1	-1	-1	-1	4		0	0						StimuliFarbe_rot_gelb.png	0	880	547	72	111				0	Content		-72	-111	26175318	2119701433
26192	09:18:34.900	00:00:26.191	1572	-1024	-768	-1	-1	-1	-1	4	-1024	-768	-1	-1	-1	-1	4		0	0						StimuliFarbe_rot_gelb.png	0	880	547	72	111				0	Content		-72	-111	26191985	2119718100
26208	09:18:34.916	00:00:26.208	1573	-1024	-768	-1	-1	-1	-1	4	-1024	-768	-1	-1	-1	-1	4		0	0						StimuliFarbe_rot_gelb.png	0	880	547	72	111				0	Content		-72	-111	26208101	2119734216
26225	09:18:34.933	00:00:26.224	1574	-1024	-768	-1	-1	-1	-1	4	-1024	-768	-1	-1	-1	-1	4		0	0						StimuliFarbe_rot_gelb.png	0	880	547	72	111				0	Content		-72	-111	26224768	2119750883
26241	09:18:34.949	00:00:26.240	1575	-1024	-768	-1	-1	-1	-1	4	-1024	-768	-1	-1	-1	-1	4		0	0						StimuliFarbe_rot_gelb.png	0	880	547	72	111				0	Content		-72	-111	26240837	2119766952
26257	09:18:34.965	00:00:26.257	1576	-1024	-768	-1	-1	-1	-1	4	-1024	-768	-1	-1	-1	-1	4		0	0						StimuliFarbe_rot_gelb.png	0	880	547	72	111				0	Content		-72	-111	26257459	2119783574
26274	09:18:34.982	00:00:26.274	1577	-1024	-768	-1	-1	-1	-1	4	-1024	-768	-1	-1	-1	-1	4		0	0						StimuliFarbe_rot_gelb.png	0	880	547	72	111				0	Content		-72	-111	26274197	2119800312
26291	09:18:34.999	00:00:26.290	1578	-1024	-768	-1	-1	-1	-1	4	-1024	-768	-1	-1	-1	-1	4		0	0						StimuliFarbe_rot_gelb.png	0	880	547	72	111				0	Content		-72	-111	26290823	2119816938
26307	09:18:35.015	00:00:26.307	1579	-1024	-768	-1	-1	-1	-1	4	-1024	-768	-1	-1	-1	-1	4		0	0						StimuliFarbe_rot_gelb.png	0	880	547	72	111				0	Content		-72	-111	26307490	2119833605
26324	09:18:35.032	00:00:26.324	1580	-1024	-768	-1	-1	-1	-1	4	-1024	-768	-1	-1	-1	-1	4		0	0						StimuliFarbe_rot_gelb.png	0	880	547	72	111				0	Content		-72	-111	26324158	2119850273
26341	09:18:35.049	00:00:26.340	1581	-1024	-768	-1	-1	-1	-1	4	-1024	-768	-1	-1	-1	-1	4		0	0						StimuliFarbe_rot_gelb.png	0	880	547	72	111				0	Content		-72	-111	26340794	2119866909
26357	09:18:35.065	00:00:26.357	1582	-1024	-768	-1	-1	-1	-1	4	-1024	-768	-1	-1	-1	-1	4		0	0						StimuliFarbe_rot_gelb.png	0	880	547	72	111				0	Content		-72	-111	26357462	2119883577
26374	09:18:35.082	00:00:26.374	1583	-1024	-768	-1	-1	-1	-1	4	-1024	-768	-1	-1	-1	-1	4		0	0						StimuliFarbe_rot_gelb.png	0	880	547	72	111				0	Content		-72	-111	26374129	2119900244
26391	09:18:35.099	00:00:26.391	1584	-1024	-768	-1	-1	-1	-1	4	-1024	-768	-1	-1	-1	-1	4		0	0						StimuliFarbe_rot_gelb.png	0	880	547	72	111				0	Content		-72	-111	26391033	2119917148
26408	09:18:35.116	00:00:26.407	1585	-1024	-768	-1	-1	-1	-1	4	-1024	-768	-1	-1	-1	-1	4		0	0						StimuliFarbe_rot_gelb.png	0	880	547	72	111				0	Content		-72	-111	26407701	2119933816
26425	09:18:35.133	00:00:26.424	1586	-1024	-768	-1	-1	-1	-1	4	-1024	-768	-1	-1	-1	-1	4		0	0						StimuliFarbe_rot_gelb.png	0	880	547	72	111				0	Content		-72	-111	26424655	2119950770
26441	09:18:35.149	00:00:26.441	1587	-1024	-768	-1	-1	-1	-1	4	-1024	-768	-1	-1	-1	-1	4		0	0						StimuliFarbe_rot_gelb.png	0	880	547	72	111				0	Content		-72	-111	26441323	2119967438
26458	09:18:35.166	00:00:26.457	1588	-1024	-768	-1	-1	-1	-1	4	-1024	-768	-1	-1	-1	-1	4		0	0						StimuliFarbe_rot_gelb.png	0	880	547	72	111				0	Content		-72	-111	26457990	2119984105
26475	09:18:35.183	00:00:26.475	1589	-1024	-768	-1	-1	-1	-1	4	-1024	-768	-1	-1	-1	-1	4		0	0						StimuliFarbe_rot_gelb.png	0	880	547	72	111				0	Content		-72	-111	26475281	2120001396
26492	09:18:35.200	00:00:26.491	1590	-1024	-768	-1	-1	-1	-1	4	-1024	-768	-1	-1	-1	-1	4		0	0						StimuliFarbe_rot_gelb.png	0	880	547	72	111				0	Content		-72	-111	26491949	2120018064
26509	09:18:35.217	00:00:26.509	1591	-1024	-768	-1	-1	-1	-1	4	-1024	-768	-1	-1	-1	-1	4		0	0						StimuliFarbe_rot_gelb.png	0	880	547	72	111				0	Content		-72	-111	26509181	2120035296
26524	09:18:35.232	00:00:26.523	1592	-1024	-768	-1	-1	-1	-1	4	-1024	-768	-1	-1	-1	-1	4		0	0						StimuliFarbe_rot_gelb.png	0	880	547	72	111				0	Content		-72	-111	26523931	2120050046
26541	09:18:35.249	00:00:26.540	1593	-1024	-768	-1	-1	-1	-1	4	-1024	-768	-1	-1	-1	-1	4		0	0						StimuliFarbe_rot_gelb.png	0	880	547	72	111				0	Content		-72	-111	26540554	2120066669
26557	09:18:35.265	00:00:26.557	1594	-1024	-768	-1	-1	-1	-1	4	-1024	-768	-1	-1	-1	-1	4		0	0						StimuliFarbe_rot_gelb.png	0	880	547	72	111				0	Content		-72	-111	26557241	2120083356
26574	09:18:35.282	00:00:26.573	1595	-1024	-768	-1	-1	-1	-1	4	-1024	-768	-1	-1	-1	-1	4		0	0						StimuliFarbe_rot_gelb.png	0	880	547	72	111				0	Content		-72	-111	26573908	2120100023
26591	09:18:35.299	00:00:26.590	1596	-1024	-768	-1	-1	-1	-1	4	-1024	-768	-1	-1	-1	-1	4		0	0						StimuliFarbe_rot_gelb.png	0	880	547	72	111				0	Content		-72	-111	26590576	2120116691
26607	09:18:35.315	00:00:26.607	1597	-1024	-768	-1	-1	-1	-1	4	-1024	-768	-1	-1	-1	-1	4		0	0						StimuliFarbe_rot_gelb.png	0	880	547	72	111				0	Content		-72	-111	26607236	2120133351
26624	09:18:35.332	00:00:26.623	1598	-1024	-768	-1	-1	-1	-1	4	-1024	-768	-1	-1	-1	-1	4		0	0						StimuliFarbe_rot_gelb.png	0	880	547	72	111				0	Content		-72	-111	26623903	2120150018
26641	09:18:35.349	00:00:26.640	1599	-1024	-768	-1	-1	-1	-1	4	-1024	-768	-1	-1	-1	-1	4		0	0						StimuliFarbe_rot_gelb.png	0	880	547	72	111				0	Content		-72	-111	26640571	2120166686
26657	09:18:35.365	00:00:26.657	1600	-1024	-768	-1	-1	-1	-1	4	-1024	-768	-1	-1	-1	-1	4		0	0						StimuliFarbe_rot_gelb.png	0	880	547	72	111				0	Content		-72	-111	26657248	2120183363
26674	09:18:35.382	00:00:26.673	1601	-1024	-768	-1	-1	-1	-1	4	-1024	-768	-1	-1	-1	-1	4		0	0						StimuliFarbe_rot_gelb.png	0	880	547	72	111				0	Content		-72	-111	26673916	2120200031
26691	09:18:35.399	00:00:26.690	1602	-1024	-768	-1	-1	-1	-1	4	-1024	-768	-1	-1	-1	-1	4		0	0						StimuliFarbe_rot_gelb.png	0	880	547	72	111				0	Content		-72	-111	26690752	2120216867
26707	09:18:35.415	00:00:26.707	1603	-1024	-768	-1	-1	-1	-1	4	-1024	-768	-1	-1	-1	-1	4		0	0						StimuliFarbe_rot_gelb.png	0	880	547	72	111				0	Content		-72	-111	26707420	2120233535
26724	09:18:35.432	00:00:26.724	1604	-1024	-768	-1	-1	-1	-1	4	-1024	-768	-1	-1	-1	-1	4		0	0						StimuliFarbe_rot_gelb.png	0	880	547	72	111				0	Content		-72	-111	26724088	2120250203
26741	09:18:35.449	00:00:26.741	1605	-1024	-768	-1	-1	-1	-1	4	-1024	-768	-1	-1	-1	-1	4		0	0						StimuliFarbe_rot_gelb.png	0	880	547	72	111				0	Content		-72	-111	26741254	2120267369
26758	09:18:35.466	00:00:26.757	1606	-1024	-768	-1	-1	-1	-1	4	-1024	-768	-1	-1	-1	-1	4		0	0						StimuliFarbe_rot_gelb.png	0	880	547	72	111				0	Content		-72	-111	26757922	2120284037
26775	09:18:35.483	00:00:26.774	1607	-1024	-768	-1	-1	-1	-1	4	-1024	-768	-1	-1	-1	-1	4		0	0						StimuliFarbe_rot_gelb.png	0	880	547	72	111				0	Content		-72	-111	26774962	2120301077
26792	09:18:35.500	00:00:26.791	1608	-1024	-768	-1	-1	-1	-1	4	-1024	-768	-1	-1	-1	-1	4		0	0						StimuliFarbe_rot_gelb.png	0	880	547	72	111				0	Content		-72	-111	26791630	2120317745
26808	09:18:35.516	00:00:26.808	1609	-1024	-768	-1	-1	-1	-1	4	-1024	-768	-1	-1	-1	-1	4		0	0						StimuliFarbe_rot_gelb.png	0	880	547	72	111				0	Content		-72	-111	26808298	2120334413
26825	09:18:35.533	00:00:26.824	1610	-1024	-768	-1	-1	-1	-1	4	-1024	-768	-1	-1	-1	-1	4		0	0						StimuliFarbe_rot_gelb.png	0	880	547	72	111				0	Content		-72	-111	26824544	2120350659
26841	09:18:35.549	00:00:26.841	1611	-1024	-768	-1	-1	-1	-1	4	-1024	-768	-1	-1	-1	-1	4		0	0						StimuliFarbe_rot_gelb.png	0	880	547	72	111				0	Content		-72	-111	26841212	2120367327
26858	09:18:35.566	00:00:26.857	1612	-1024	-768	-1	-1	-1	-1	4	-1024	-768	-1	-1	-1	-1	4		0	0						StimuliFarbe_rot_gelb.png	0	880	547	72	111				0	Content		-72	-111	26857879	2120383994
26874	09:18:35.582	00:00:26.873	1613	-1024	-768	-1	-1	-1	-1	4	-1024	-768	-1	-1	-1	-1	4		0	0						StimuliFarbe_rot_gelb.png	0	880	547	72	111				0	Content		-72	-111	26873785	2120399900
26890	09:18:35.598	00:00:26.890	1614	-1024	-768	-1	-1	-1	-1	4	-1024	-768	-1	-1	-1	-1	4		0	0						StimuliFarbe_rot_gelb.png	0	880	547	72	111				0	Content		-72	-111	26890406	2120416521
26907	09:18:35.615	00:00:26.907	1615	-1024	-768	-1	-1	-1	-1	4	-1024	-768	-1	-1	-1	-1	4		0	0						StimuliFarbe_rot_gelb.png	0	880	547	72	111				0	Content		-72	-111	26907031	2120433146
26924	09:18:35.632	00:00:26.923	1616	-1024	-768	-1	-1	-1	-1	4	-1024	-768	-1	-1	-1	-1	4		0	0						StimuliFarbe_rot_gelb.png	0	880	547	72	111				0	Content		-72	-111	26923699	2120449814
26940	09:18:35.648	00:00:26.940	1617	-1024	-768	-1	-1	-1	-1	4	-1024	-768	-1	-1	-1	-1	4		0	0						StimuliFarbe_rot_gelb.png	0	880	547	72	111				0	Content		-72	-111	26940366	2120466481
26957	09:18:35.665	00:00:26.957	1618	-1024	-768	-1	-1	-1	-1	4	-1024	-768	-1	-1	-1	-1	4		0	0						StimuliFarbe_rot_gelb.png	0	880	547	72	111				0	Content		-72	-111	26957034	2120483149
26974	09:18:35.682	00:00:26.973	1619	-1024	-768	-1	-1	-1	-1	4	-1024	-768	-1	-1	-1	-1	4		0	0						StimuliFarbe_rot_gelb.png	0	880	547	72	111				0	Content		-72	-111	26973699	2120499814
26990	09:18:35.698	00:00:26.990	1620	-1024	-768	-1	-1	-1	-1	4	-1024	-768	-1	-1	-1	-1	4		0	0						StimuliFarbe_rot_gelb.png	0	880	547	72	111				0	Content		-72	-111	26990367	2120516482
27007	09:18:35.715	00:00:27.007	1621	-1024	-768	-1	-1	-1	-1	4	-1024	-768	-1	-1	-1	-1	4		0	0						StimuliFarbe_rot_gelb.png	0	880	547	72	111				0	Content		-72	-111	27007034	2120533149
27024	09:18:35.732	00:00:27.023	1622	-1024	-768	-1	-1	-1	-1	4	-1024	-768	-1	-1	-1	-1	4		0	0						StimuliFarbe_rot_gelb.png	0	880	547	72	111				0	Content		-72	-111	27023966	2120550081
27041	09:18:35.749	00:00:27.040	1623	-1024	-768	-1	-1	-1	-1	4	-1024	-768	-1	-1	-1	-1	4		0	0						StimuliFarbe_rot_gelb.png	0	880	547	72	111				0	Content		-72	-111	27040634	2120566749
27058	09:18:35.766	00:00:27.057	1624	-1024	-768	-1	-1	-1	-1	4	-1024	-768	-1	-1	-1	-1	4		0	0						StimuliFarbe_rot_gelb.png	0	880	547	72	111				0	Content		-72	-111	27057596	2120583711
27074	09:18:35.782	00:00:27.074	1625	-1024	-768	-1	-1	-1	-1	4	-1024	-768	-1	-1	-1	-1	4		0	0						StimuliFarbe_rot_gelb.png	0	880	547	72	111				0	Content		-72	-111	27074264	2120600379
27091	09:18:35.799	00:00:27.090	1626	-1024	-768	-1	-1	-1	-1	4	-1024	-768	-1	-1	-1	-1	4		0	0						StimuliFarbe_rot_gelb.png	0	880	547	72	111				0	Content		-72	-111	27090931	2120617046
27108	09:18:35.816	00:00:27.108	1627	-1024	-768	-1	-1	-1	-1	4	-1024	-768	-1	-1	-1	-1	4		0	0						StimuliFarbe_rot_gelb.png	0	880	547	72	111				0	Content		-72	-111	27108002	2120634117
27125	09:18:35.833	00:00:27.124	1628	-1024	-768	-1	-1	-1	-1	4	-1024	-768	-1	-1	-1	-1	4		0	0						StimuliFarbe_rot_gelb.png	0	880	547	72	111				0	Content		-72	-111	27124670	2120650785
27141	09:18:35.849	00:00:27.141	1629	-1024	-768	-1	-1	-1	-1	4	-1024	-768	-1	-1	-1	-1	4		0	0						StimuliFarbe_rot_gelb.png	0	880	547	72	111				0	Content		-72	-111	27141337	2120667452
27159	09:18:35.867	00:00:27.158	1630	-1024	-768	-1	-1	-1	-1	4	-1024	-768	-1	-1	-1	-1	4		0	0						StimuliFarbe_rot_gelb.png	0	880	547	72	111				0	Content		-72	-111	27158767	2120684882
27174	09:18:35.882	00:00:27.173	1631	-1024	-768	-1	-1	-1	-1	4	-1024	-768	-1	-1	-1	-1	4		0	0						StimuliFarbe_rot_gelb.png	0	880	547	72	111				0	Content		-72	-111	27173639	2120699754
27190	09:18:35.898	00:00:27.190	1632	-1024	-768	-1	-1	-1	-1	4	-1024	-768	-1	-1	-1	-1	4		0	0						StimuliFarbe_rot_gelb.png	0	880	547	72	111				0	Content		-72	-111	27190140	2120716255
27207	09:18:35.915	00:00:27.206	1633	-1024	-768	-1	-1	-1	-1	4	-1024	-768	-1	-1	-1	-1	4		0	0						StimuliFarbe_rot_gelb.png	0	880	547	72	111				0	Content		-72	-111	27206825	2120732940
27223	09:18:35.931	00:00:27.223	1634	-1024	-768	-1	-1	-1	-1	4	-1024	-768	-1	-1	-1	-1	4		0	0						StimuliFarbe_rot_gelb.png	0	880	547	72	111				0	Content		-72	-111	27223493	2120749608
27240	09:18:35.948	00:00:27.240	1635	-1024	-768	-1	-1	-1	-1	4	-1024	-768	-1	-1	-1	-1	4		0	0						StimuliFarbe_rot_gelb.png	0	880	547	72	111				0	Content		-72	-111	27240161	2120766276
27257	09:18:35.965	00:00:27.256	1636	-1024	-768	-1	-1	-1	-1	4	-1024	-768	-1	-1	-1	-1	4		0	0						StimuliFarbe_rot_gelb.png	0	880	547	72	111				0	Content		-72	-111	27256824	2120782939
27273	09:18:35.981	00:00:27.273	1637	-1024	-768	-1	-1	-1	-1	4	-1024	-768	-1	-1	-1	-1	4		0	0						StimuliFarbe_rot_gelb.png	0	880	547	72	111				0	Content		-72	-111	27273492	2120799607
27290	09:18:35.998	00:00:27.290	1638	-1024	-768	-1	-1	-1	-1	4	-1024	-768	-1	-1	-1	-1	4		0	0						StimuliFarbe_rot_gelb.png	0	880	547	72	111				0	Content		-72	-111	27290159	2120816274
27307	09:18:36.015	00:00:27.306	1639	-1024	-768	-1	-1	-1	-1	4	-1024	-768	-1	-1	-1	-1	4		0	0						StimuliFarbe_rot_gelb.png	0	880	547	72	111				0	Content		-72	-111	27306773	2120832888
27324	09:18:36.032	00:00:27.323	1640	-1024	-768	-1	-1	-1	-1	4	-1024	-768	-1	-1	-1	-1	4		0	0						StimuliFarbe_rot_gelb.png	0	880	547	72	111				0	Content		-72	-111	27323703	2120849818
27340	09:18:36.048	00:00:27.340	1641	-1024	-768	-1	-1	-1	-1	4	-1024	-768	-1	-1	-1	-1	4		0	0						StimuliFarbe_rot_gelb.png	0	880	547	72	111				0	Content		-72	-111	27340371	2120866486
27358	09:18:36.066	00:00:27.357	1642	-1024	-768	-1	-1	-1	-1	4	-1024	-768	-1	-1	-1	-1	4		0	0						StimuliFarbe_rot_gelb.png	0	880	547	72	111				0	Content		-72	-111	27357502	2120883617
27374	09:18:36.082	00:00:27.374	1643	-1024	-768	-1	-1	-1	-1	4	-1024	-768	-1	-1	-1	-1	4		0	0						StimuliFarbe_rot_gelb.png	0	880	547	72	111				0	Content		-72	-111	27374169	2120900284
27391	09:18:36.099	00:00:27.391	1644	-1024	-768	-1	-1	-1	-1	4	-1024	-768	-1	-1	-1	-1	4		0	0						StimuliFarbe_rot_gelb.png	0	880	547	72	111				0	Content		-72	-111	27391199	2120917314
27408	09:18:36.116	00:00:27.407	1645	-1024	-768	-1	-1	-1	-1	4	-1024	-768	-1	-1	-1	-1	4		0	0						StimuliFarbe_rot_gelb.png	0	880	547	72	111				0	Content		-72	-111	27407866	2120933981
27425	09:18:36.133	00:00:27.424	1646	-1024	-768	-1	-1	-1	-1	4	-1024	-768	-1	-1	-1	-1	4		0	0						StimuliFarbe_rot_gelb.png	0	880	547	72	111				0	Content		-72	-111	27424534	2120950649
27441	09:18:36.149	00:00:27.440	1647	-1024	-768	-1	-1	-1	-1	4	-1024	-768	-1	-1	-1	-1	4		0	0						StimuliFarbe_rot_gelb.png	0	880	547	72	111				0	Content		-72	-111	27440816	2120966931
27457	09:18:36.165	00:00:27.457	1648	-1024	-768	-1	-1	-1	-1	4	-1024	-768	-1	-1	-1	-1	4		0	0						StimuliFarbe_rot_gelb.png	0	880	547	72	111				0	Content		-72	-111	27457483	2120983598
27474	09:18:36.182	00:00:27.474	1649	-1024	-768	-1	-1	-1	-1	4	-1024	-768	-1	-1	-1	-1	4		0	0						StimuliFarbe_rot_gelb.png	0	880	547	72	111				0	Content		-72	-111	27474151	2121000266
27490	09:18:36.198	00:00:27.489	1650	-1024	-768	-1	-1	-1	-1	4	-1024	-768	-1	-1	-1	-1	4		0	0						StimuliFarbe_rot_gelb.png	0	880	547	72	111				0	Content		-72	-111	27489996	2121016111
27507	09:18:36.215	00:00:27.506	1651	-1024	-768	-1	-1	-1	-1	4	-1024	-768	-1	-1	-1	-1	4		0	0						StimuliFarbe_rot_gelb.png	0	880	547	72	111				0	Content		-72	-111	27506619	2121032734
27523	09:18:36.231	00:00:27.523	1652	-1024	-768	-1	-1	-1	-1	4	-1024	-768	-1	-1	-1	-1	4		0	0						StimuliFarbe_rot_gelb.png	0	880	547	72	111				0	Content		-72	-111	27523364	2121049479
27540	09:18:36.248	00:00:27.539	1653	-1024	-768	-1	-1	-1	-1	4	-1024	-768	-1	-1	-1	-1	4		0	0						StimuliFarbe_rot_gelb.png	0	880	547	72	111				0	Content		-72	-111	27539990	2121066105
27557	09:18:36.265	00:00:27.556	1654	-1024	-768	-1	-1	-1	-1	4	-1024	-768	-1	-1	-1	-1	4		0	0						StimuliFarbe_rot_gelb.png	0	880	547	72	111				0	Content		-72	-111	27556658	2121082773
27573	09:18:36.281	00:00:27.573	1655	-1024	-768	-1	-1	-1	-1	4	-1024	-768	-1	-1	-1	-1	4		0	0						StimuliFarbe_rot_gelb.png	0	880	547	72	111				0	Content		-72	-111	27573325	2121099440
27590	09:18:36.298	00:00:27.589	1656	-1024	-768	-1	-1	-1	-1	4	-1024	-768	-1	-1	-1	-1	4		0	0						StimuliFarbe_rot_gelb.png	0	880	547	72	111				0	Content		-72	-111	27589964	2121116079
27607	09:18:36.315	00:00:27.606	1657	-1024	-768	-1	-1	-1	-1	4	-1024	-768	-1	-1	-1	-1	4		0	0						StimuliFarbe_rot_gelb.png	0	880	547	72	111				0	Content		-72	-111	27606631	2121132746
27623	09:18:36.331	00:00:27.623	1658	-1024	-768	-1	-1	-1	-1	4	-1024	-768	-1	-1	-1	-1	4		0	0						StimuliFarbe_rot_gelb.png	0	880	547	72	111				0	Content		-72	-111	27623299	2121149414
27640	09:18:36.348	00:00:27.640	1659	-1024	-768	-1	-1	-1	-1	4	-1024	-768	-1	-1	-1	-1	4		0	0						StimuliFarbe_rot_gelb.png	0	880	547	72	111				0	Content		-72	-111	27640205	2121166320
27657	09:18:36.365	00:00:27.656	1660	-1024	-768	-1	-1	-1	-1	4	-1024	-768	-1	-1	-1	-1	4		0	0						StimuliFarbe_rot_gelb.png	0	880	547	72	111				0	Content		-72	-111	27656873	2121182988
27674	09:18:36.382	00:00:27.673	1661	-1024	-768	-1	-1	-1	-1	4	-1024	-768	-1	-1	-1	-1	4		0	0						StimuliFarbe_rot_gelb.png	0	880	547	72	111				0	Content		-72	-111	27673829	2121199944
27690	09:18:36.398	00:00:27.690	1662	-1024	-768	-1	-1	-1	-1	4	-1024	-768	-1	-1	-1	-1	4		0	0						StimuliFarbe_rot_gelb.png	0	880	547	72	111				0	Content		-72	-111	27690496	2121216611
27707	09:18:36.415	00:00:27.707	1663	-1024	-768	-1	-1	-1	-1	4	-1024	-768	-1	-1	-1	-1	4		0	0						StimuliFarbe_rot_gelb.png	0	880	547	72	111				0	Content		-72	-111	27707164	2121233279
27724	09:18:36.432	00:00:27.724	1664	-1024	-768	-1	-1	-1	-1	4	-1024	-768	-1	-1	-1	-1	4		0	0						StimuliFarbe_rot_gelb.png	0	880	547	72	111				0	Content		-72	-111	27724455	2121250570
27741	09:18:36.449	00:00:27.741	1665	-1024	-768	-1	-1	-1	-1	4	-1024	-768	-1	-1	-1	-1	4		0	0						StimuliFarbe_rot_gelb.png	0	880	547	72	111				0	Content		-72	-111	27741123	2121267238
27758	09:18:36.466	00:00:27.758	1666	-1024	-768	-1	-1	-1	-1	4	-1024	-768	-1	-1	-1	-1	4		0	0						StimuliFarbe_rot_gelb.png	0	880	547	72	111				0	Content		-72	-111	27758358	2121284473
27773	09:18:36.481	00:00:27.773	1667	-1024	-768	-1	-1	-1	-1	4	-1024	-768	-1	-1	-1	-1	4		0	0						StimuliFarbe_rot_gelb.png	0	880	547	72	111				0	Content		-72	-111	27773106	2121299221
27790	09:18:36.498	00:00:27.789	1668	-1024	-768	-1	-1	-1	-1	4	-1024	-768	-1	-1	-1	-1	4		0	0						StimuliFarbe_rot_gelb.png	0	880	547	72	111				0	Content		-72	-111	27789856	2121315971
27807	09:18:36.515	00:00:27.806	1669	-1024	-768	-1	-1	-1	-1	4	-1024	-768	-1	-1	-1	-1	4		0	0						StimuliFarbe_rot_gelb.png	0	880	547	72	111				0	Content		-72	-111	27806541	2121332656
27823	09:18:36.531	00:00:27.823	1670	-1024	-768	-1	-1	-1	-1	4	-1024	-768	-1	-1	-1	-1	4		0	0						StimuliFarbe_rot_gelb.png	0	880	547	72	111				0	Content		-72	-111	27823209	2121349324
27840	09:18:36.548	00:00:27.839	1671	-1024	-768	-1	-1	-1	-1	4	-1024	-768	-1	-1	-1	-1	4		0	0						StimuliFarbe_rot_gelb.png	0	880	547	72	111				0	Content		-72	-111	27839876	2121365991
27856	09:18:36.564	00:00:27.856	1672	-1024	-768	-1	-1	-1	-1	4	-1024	-768	-1	-1	-1	-1	4		0	0						StimuliFarbe_rot_gelb.png	0	880	547	72	111				0	Content		-72	-111	27856495	2121382610
27873	09:18:36.581	00:00:27.873	1673	-1024	-768	-1	-1	-1	-1	4	-1024	-768	-1	-1	-1	-1	4		0	0						StimuliFarbe_rot_gelb.png	0	880	547	72	111				0	Content		-72	-111	27873162	2121399277
27890	09:18:36.598	00:00:27.889	1674	-1024	-768	-1	-1	-1	-1	4	-1024	-768	-1	-1	-1	-1	4		0	0						StimuliFarbe_rot_gelb.png	0	880	547	72	111				0	Content		-72	-111	27889830	2121415945
27906	09:18:36.614	00:00:27.906	1675	-1024	-768	-1	-1	-1	-1	4	-1024	-768	-1	-1	-1	-1	4		0	0						StimuliFarbe_rot_gelb.png	0	880	547	72	111				0	Content		-72	-111	27906498	2121432613
27923	09:18:36.631	00:00:27.923	1676	-1024	-768	-1	-1	-1	-1	4	-1024	-768	-1	-1	-1	-1	4		0	0						StimuliFarbe_rot_gelb.png	0	880	547	72	111				0	Content		-72	-111	27923110	2121449225
27940	09:18:36.648	00:00:27.939	1677	-1024	-768	-1	-1	-1	-1	4	-1024	-768	-1	-1	-1	-1	4		0	0						StimuliFarbe_rot_gelb.png	0	880	547	72	111				0	Content		-72	-111	27939778	2121465893
27957	09:18:36.665	00:00:27.956	1678	-1024	-768	-1	-1	-1	-1	4	-1024	-768	-1	-1	-1	-1	4		0	0						StimuliFarbe_rot_gelb.png	0	880	547	72	111				0	Content		-72	-111	27956634	2121482749
27973	09:18:36.681	00:00:27.973	1679	-1024	-768	-1	-1	-1	-1	4	-1024	-768	-1	-1	-1	-1	4		0	0						StimuliFarbe_rot_gelb.png	0	880	547	72	111				0	Content		-72	-111	27973302	2121499417
27990	09:18:36.698	00:00:27.989	1680	-1024	-768	-1	-1	-1	-1	4	-1024	-768	-1	-1	-1	-1	4		0	0						StimuliFarbe_rot_gelb.png	0	880	547	72	111				0	Content		-72	-111	27989970	2121516085
28007	09:18:36.715	00:00:28.006	1681	-1024	-768	-1	-1	-1	-1	4	-1024	-768	-1	-1	-1	-1	4		0	0						StimuliFarbe_rot_gelb.png	0	880	547	72	111				0	Content		-72	-111	28006927	2121533042
28024	09:18:36.732	00:00:28.023	1682	-1024	-768	-1	-1	-1	-1	4	-1024	-768	-1	-1	-1	-1	4		0	0						StimuliFarbe_rot_gelb.png	0	880	547	72	111				0	Content		-72	-111	28023595	2121549710
28040	09:18:36.748	00:00:28.040	1683	-1024	-768	-1	-1	-1	-1	4	-1024	-768	-1	-1	-1	-1	4		0	0						StimuliFarbe_rot_gelb.png	0	880	547	72	111				0	Content		-72	-111	28040262	2121566377
28057	09:18:36.765	00:00:28.057	1684	-1024	-768	-1	-1	-1	-1	4	-1024	-768	-1	-1	-1	-1	4		0	0						StimuliFarbe_rot_gelb.png	0	880	547	72	111				0	Content		-72	-111	28057329	2121583444
28074	09:18:36.782	00:00:28.073	1685	-1024	-768	-1	-1	-1	-1	4	-1024	-768	-1	-1	-1	-1	4		0	0						StimuliFarbe_rot_gelb.png	0	880	547	72	111				0	Content		-72	-111	28073997	2121600112
28091	09:18:36.799	00:00:28.090	1686	-1024	-768	-1	-1	-1	-1	4	-1024	-768	-1	-1	-1	-1	4		0	0						StimuliFarbe_rot_gelb.png	0	880	547	72	111				0	Content		-72	-111	28090664	2121616779
28107	09:18:36.815	00:00:28.106	1687	-1024	-768	-1	-1	-1	-1	4	-1024	-768	-1	-1	-1	-1	4		0	0						StimuliFarbe_rot_gelb.png	0	880	547	72	111				0	Content		-72	-111	28106971	2121633086
28124	09:18:36.832	00:00:28.123	1688	-1024	-768	-1	-1	-1	-1	4	-1024	-768	-1	-1	-1	-1	4		0	0						StimuliFarbe_rot_gelb.png	0	880	547	72	111				0	Content		-72	-111	28123638	2121649753
28140	09:18:36.848	00:00:28.140	1689	-1024	-768	-1	-1	-1	-1	4	-1024	-768	-1	-1	-1	-1	4		0	0						StimuliFarbe_rot_gelb.png	0	880	547	72	111				0	Content		-72	-111	28140306	2121666421
28156	09:18:36.864	00:00:28.156	1690	-1024	-768	-1	-1	-1	-1	4	-1024	-768	-1	-1	-1	-1	4		0	0						StimuliFarbe_rot_gelb.png	0	880	547	72	111				0	Content		-72	-111	28156206	2121682321
28173	09:18:36.881	00:00:28.172	1691	-1024	-768	-1	-1	-1	-1	4	-1024	-768	-1	-1	-1	-1	4		0	0						StimuliFarbe_rot_gelb.png	0	880	547	72	111				0	Content		-72	-111	28172955	2121699070
28190	09:18:36.898	00:00:28.189	1692	-1024	-768	-1	-1	-1	-1	4	-1024	-768	-1	-1	-1	-1	4		0	0						StimuliFarbe_rot_gelb.png	0	880	547	72	111				0	Content		-72	-111	28189608	2121715723
28206	09:18:36.914	00:00:28.206	1693	-1024	-768	-1	-1	-1	-1	4	-1024	-768	-1	-1	-1	-1	4		0	0						StimuliFarbe_rot_gelb.png	0	880	547	72	111				0	Content		-72	-111	28206276	2121732391
28223	09:18:36.931	00:00:28.222	1694	-1024	-768	-1	-1	-1	-1	4	-1024	-768	-1	-1	-1	-1	4		0	0						StimuliFarbe_rot_gelb.png	0	880	547	72	111				0	Content		-72	-111	28222920	2121749035
28240	09:18:36.948	00:00:28.239	1695	-1024	-768	-1	-1	-1	-1	4	-1024	-768	-1	-1	-1	-1	4		0	0						StimuliFarbe_rot_gelb.png	0	880	547	72	111				0	Content		-72	-111	28239587	2121765702
28256	09:18:36.964	00:00:28.256	1696	-1024	-768	-1	-1	-1	-1	4	-1024	-768	-1	-1	-1	-1	4		0	0						StimuliFarbe_rot_gelb.png	0	880	547	72	111				0	Content		-72	-111	28256255	2121782370
28273	09:18:36.981	00:00:28.272	1697	-1024	-768	-1	-1	-1	-1	4	-1024	-768	-1	-1	-1	-1	4		0	0						StimuliFarbe_rot_gelb.png	0	880	547	72	111				0	Content		-72	-111	28272903	2121799018
28290	09:18:36.998	00:00:28.289	1698	-1024	-768	-1	-1	-1	-1	4	-1024	-768	-1	-1	-1	-1	4		0	0						StimuliFarbe_rot_gelb.png	0	880	547	72	111				0	Content		-72	-111	28289571	2121815686
28306	09:18:37.014	00:00:28.306	1699	-1024	-768	-1	-1	-1	-1	4	-1024	-768	-1	-1	-1	-1	4		0	0						StimuliFarbe_rot_gelb.png	0	880	547	72	111				0	Content		-72	-111	28306239	2121832354
28323	09:18:37.031	00:00:28.322	1700	-1024	-768	-1	-1	-1	-1	4	-1024	-768	-1	-1	-1	-1	4		0	0						StimuliFarbe_rot_gelb.png	0	880	547	72	111				0	Content		-72	-111	28322824	2121848939
28339	09:18:37.047	00:00:28.339	1701	-1024	-768	-1	-1	-1	-1	4	-1024	-768	-1	-1	-1	-1	4		0	0						StimuliFarbe_rot_gelb.png	0	880	547	72	111				0	Content		-72	-111	28339447	2121865562
28356	09:18:37.064	00:00:28.356	1702	-1024	-768	-1	-1	-1	-1	4	-1024	-768	-1	-1	-1	-1	4		0	0						StimuliFarbe_rot_gelb.png	0	880	547	72	111				0	Content		-72	-111	28356132	2121882247
28373	09:18:37.081	00:00:28.372	1703	-1024	-768	-1	-1	-1	-1	4	-1024	-768	-1	-1	-1	-1	4		0	0						StimuliFarbe_rot_gelb.png	0	880	547	72	111				0	Content		-72	-111	28372800	2121898915
28389	09:18:37.097	00:00:28.389	1704	199,8271	378,5461	0,5152892	0,4380883	506,7397	3,789859	1	199,8271	378,5461	0,5152892	0,4380883	506,7397	3,789859	3	10	200	379						StimuliFarbe_rot_gelb.png	0	880	547	72	111	132	276	33	0	Content		128	268	28389440	2121915555
28406	09:18:37.114	00:00:28.406	1705	208,8978	394,7037	0,515091	0,4366809	502,5631	3,891474	1	208,8978	394,7037	0,515091	0,4366809	502,5631	3,891474	3	10	209	395						StimuliFarbe_rot_gelb.png	0	880	547	72	111	132	276	33	0	Content		137	284	28406062	2121932177
28423	09:18:37.131	00:00:28.422	1706	-1024	-768	-1	-1	-1	-1	4	-1024	-768	-1	-1	-1	-1	4		0	0						StimuliFarbe_rot_gelb.png	0	880	547	72	111				0	Content		-72	-111	28422684	2121948799
28439	09:18:37.147	00:00:28.439	1707	-1024	-768	-1	-1	-1	-1	4	-1024	-768	-1	-1	-1	-1	4		0	0						StimuliFarbe_rot_gelb.png	0	880	547	72	111				0	Content		-72	-111	28439371	2121965486
28456	09:18:37.164	00:00:28.456	1708	-1024	-768	-1	-1	-1	-1	4	-1024	-768	-1	-1	-1	-1	4		0	0						StimuliFarbe_rot_gelb.png	0	880	547	72	111				0	Content		-72	-111	28456039	2121982154
28473	09:18:37.181	00:00:28.472	1709	-1024	-768	-1	-1	-1	-1	4	-1024	-768	-1	-1	-1	-1	4		0	0						StimuliFarbe_rot_gelb.png	0	880	547	72	111				0	Content		-72	-111	28472681	2121998796
28489	09:18:37.197	00:00:28.489	1710	-1024	-768	-1	-1	-1	-1	4	-1024	-768	-1	-1	-1	-1	4		0	0						StimuliFarbe_rot_gelb.png	0	880	547	72	111				0	Content		-72	-111	28489369	2122015484
28506	09:18:37.214	00:00:28.506	1711	-1024	-768	-1	-1	-1	-1	4	-1024	-768	-1	-1	-1	-1	4		0	0						StimuliFarbe_rot_gelb.png	0	880	547	72	111				0	Content		-72	-111	28506036	2122032151
28523	09:18:37.231	00:00:28.522	1712	-1024	-768	-1	-1	-1	-1	4	-1024	-768	-1	-1	-1	-1	4		0	0						StimuliFarbe_rot_gelb.png	0	880	547	72	111				0	Content		-72	-111	28522668	2122048783
28539	09:18:37.247	00:00:28.539	1713	-1024	-768	-1	-1	-1	-1	4	-1024	-768	-1	-1	-1	-1	4		0	0						StimuliFarbe_rot_gelb.png	0	880	547	72	111				0	Content		-72	-111	28539336	2122065451
28556	09:18:37.264	00:00:28.556	1714	-1024	-768	-1	-1	-1	-1	4	-1024	-768	-1	-1	-1	-1	4		0	0						StimuliFarbe_rot_gelb.png	0	880	547	72	111				0	Content		-72	-111	28556005	2122082120
28573	09:18:37.281	00:00:28.572	1715	-1024	-768	-1	-1	-1	-1	4	-1024	-768	-1	-1	-1	-1	4		0	0						StimuliFarbe_rot_gelb.png	0	880	547	72	111				0	Content		-72	-111	28572673	2122098788
28589	09:18:37.297	00:00:28.589	1716	-1024	-768	-1	-1	-1	-1	4	-1024	-768	-1	-1	-1	-1	4		0	0						StimuliFarbe_rot_gelb.png	0	880	547	72	111				0	Content		-72	-111	28589297	2122115412
28606	09:18:37.314	00:00:28.605	1717	-1024	-768	-1	-1	-1	-1	4	-1024	-768	-1	-1	-1	-1	4		0	0						StimuliFarbe_rot_gelb.png	0	880	547	72	111				0	Content		-72	-111	28605965	2122132080
28623	09:18:37.331	00:00:28.622	1718	-1024	-768	-1	-1	-1	-1	4	-1024	-768	-1	-1	-1	-1	4		0	0						StimuliFarbe_rot_gelb.png	0	880	547	72	111				0	Content		-72	-111	28622637	2122148752
28639	09:18:37.347	00:00:28.639	1719	-1024	-768	-1	-1	-1	-1	4	-1024	-768	-1	-1	-1	-1	4		0	0						StimuliFarbe_rot_gelb.png	0	880	547	72	111				0	Content		-72	-111	28639305	2122165420
28656	09:18:37.364	00:00:28.655	1720	-1024	-768	-1	-1	-1	-1	4	-1024	-768	-1	-1	-1	-1	4		0	0						StimuliFarbe_rot_gelb.png	0	880	547	72	111				0	Content		-72	-111	28655932	2122182047
28673	09:18:37.381	00:00:28.672	1721	-1024	-768	-1	-1	-1	-1	4	-1024	-768	-1	-1	-1	-1	4		0	0						StimuliFarbe_rot_gelb.png	0	880	547	72	111				0	Content		-72	-111	28672599	2122198714
28689	09:18:37.397	00:00:28.689	1722	-1024	-768	-1	-1	-1	-1	4	-1024	-768	-1	-1	-1	-1	4		0	0						StimuliFarbe_rot_gelb.png	0	880	547	72	111				0	Content		-72	-111	28689258	2122215373
28706	09:18:37.414	00:00:28.705	1723	-1024	-768	-1	-1	-1	-1	4	-1024	-768	-1	-1	-1	-1	4		0	0						StimuliFarbe_rot_gelb.png	0	880	547	72	111				0	Content		-72	-111	28705925	2122232040
28723	09:18:37.431	00:00:28.722	1724	-1024	-768	-1	-1	-1	-1	4	-1024	-768	-1	-1	-1	-1	4		0	0						StimuliFarbe_rot_gelb.png	0	880	547	72	111				0	Content		-72	-111	28722544	2122248659
28739	09:18:37.447	00:00:28.739	1725	-1024	-768	-1	-1	-1	-1	4	-1024	-768	-1	-1	-1	-1	4		0	0						StimuliFarbe_rot_gelb.png	0	880	547	72	111				0	Content		-72	-111	28739212	2122265327
28756	09:18:37.464	00:00:28.755	1726	-1024	-768	-1	-1	-1	-1	4	-1024	-768	-1	-1	-1	-1	4		0	0						StimuliFarbe_rot_gelb.png	0	880	547	72	111				0	Content		-72	-111	28755878	2122281993
28773	09:18:37.481	00:00:28.772	1727	-1024	-768	-1	-1	-1	-1	4	-1024	-768	-1	-1	-1	-1	4		0	0						StimuliFarbe_rot_gelb.png	0	880	547	72	111				0	Content		-72	-111	28772546	2122298661
28789	09:18:37.497	00:00:28.789	1728	-1024	-768	-1	-1	-1	-1	4	-1024	-768	-1	-1	-1	-1	4		0	0						StimuliFarbe_rot_gelb.png	0	880	547	72	111				0	Content		-72	-111	28789164	2122315279
28806	09:18:37.514	00:00:28.805	1729	-1024	-768	-1	-1	-1	-1	4	-1024	-768	-1	-1	-1	-1	4		0	0						StimuliFarbe_rot_gelb.png	0	880	547	72	111				0	Content		-72	-111	28805852	2122331967
28823	09:18:37.531	00:00:28.822	1730	-1024	-768	-1	-1	-1	-1	4	-1024	-768	-1	-1	-1	-1	4		0	0						StimuliFarbe_rot_gelb.png	0	880	547	72	111				0	Content		-72	-111	28822519	2122348634
28839	09:18:37.547	00:00:28.839	1731	-1024	-768	-1	-1	-1	-1	4	-1024	-768	-1	-1	-1	-1	4		0	0						StimuliFarbe_rot_gelb.png	0	880	547	72	111				0	Content		-72	-111	28839154	2122365269
28856	09:18:37.564	00:00:28.855	1732	-1024	-768	-1	-1	-1	-1	4	-1024	-768	-1	-1	-1	-1	4		0	0						StimuliFarbe_rot_gelb.png	0	880	547	72	111				0	Content		-72	-111	28855822	2122381937
28872	09:18:37.580	00:00:28.872	1733	-1024	-768	-1	-1	-1	-1	4	-1024	-768	-1	-1	-1	-1	4		0	0						StimuliFarbe_rot_gelb.png	0	880	547	72	111				0	Content		-72	-111	28872487	2122398602
28889	09:18:37.597	00:00:28.889	1734	-1024	-768	-1	-1	-1	-1	4	-1024	-768	-1	-1	-1	-1	4		0	0						StimuliFarbe_rot_gelb.png	0	880	547	72	111				0	Content		-72	-111	28889155	2122415270
28906	09:18:37.614	00:00:28.905	1735	-1024	-768	-1	-1	-1	-1	4	-1024	-768	-1	-1	-1	-1	4		0	0						StimuliFarbe_rot_gelb.png	0	880	547	72	111				0	Content		-72	-111	28905778	2122431893
28922	09:18:37.630	00:00:28.922	1736	-1024	-768	-1	-1	-1	-1	4	-1024	-768	-1	-1	-1	-1	4		0	0						StimuliFarbe_rot_gelb.png	0	880	547	72	111				0	Content		-72	-111	28922446	2122448561
28939	09:18:37.647	00:00:28.939	1737	-1024	-768	-1	-1	-1	-1	4	-1024	-768	-1	-1	-1	-1	4		0	0						StimuliFarbe_rot_gelb.png	0	880	547	72	111				0	Content		-72	-111	28939109	2122465224
28956	09:18:37.664	00:00:28.955	1738	-1024	-768	-1	-1	-1	-1	4	-1024	-768	-1	-1	-1	-1	4		0	0						StimuliFarbe_rot_gelb.png	0	880	547	72	111				0	Content		-72	-111	28955777	2122481892
28972	09:18:37.680	00:00:28.972	1739	-1024	-768	-1	-1	-1	-1	4	209,2306	245,4049	0,4974399	0,4300563	490,8502	3,599466	0	11	209	245						StimuliFarbe_rot_gelb.png	0	880	547	72	111	174	153	533	0	Content		137	134	28972393	2122498508
28989	09:18:37.697	00:00:28.989	1740	-1024	-768	-1	-1	-1	-1	4	-1024	-768	-1	-1	-1	-1	4	11	0	0						StimuliFarbe_rot_gelb.png	0	880	547	72	111	174	153	533	0	Content		-72	-111	28989050	2122515165
29006	09:18:37.714	00:00:29.005	1741	-1024	-768	-1	-1	-1	-1	4	-1024	-768	-1	-1	-1	-1	4	11	0	0						StimuliFarbe_rot_gelb.png	0	880	547	72	111	174	153	533	0	Content		-72	-111	29005718	2122531833
29022	09:18:37.730	00:00:29.022	1742	199,0397	266,402	0,6631868	0,4517363	488,3279	3,807417	0	287,3456	274,0298	0,4997269	0,4286753	485,0592	3,668754	0	11	243	270						StimuliFarbe_rot_gelb.png	0	880	547	72	111	174	153	533	0	Content		171	159	29022344	2122548459
29039	09:18:37.747	00:00:29.039	1743	-1024	-768	-1	-1	-1	-1	4	239,2555	273,7759	0,499819	0,4280225	484,9196	3,684409	0	11	239	274						StimuliFarbe_rot_gelb.png	0	880	547	72	111	174	153	533	0	Content		167	163	29039092	2122565207
29056	09:18:37.764	00:00:29.055	1744	234,0876	250,779	0,664514	0,4504862	479,8899	3,543544	0	269,0142	262,1866	0,4997	0,427422	484,9061	3,482662	0	11	252	256						StimuliFarbe_rot_gelb.png	0	880	547	72	111	174	153	533	0	Content		180	145	29055720	2122581835
29072	09:18:37.780	00:00:29.072	1745	237,5903	253,58	0,6644052	0,4502575	479,3573	3,553709	0	264,0694	267,3634	0,4994455	0,427148	484,8003	3,501229	0	11	251	260						StimuliFarbe_rot_gelb.png	0	880	547	72	111	174	153	533	0	Content		179	149	29072342	2122598457
29089	09:18:37.797	00:00:29.088	1746	226,2158	256,0065	0,6640836	0,4502719	479,7289	3,539787	0	266,0112	270,7723	0,4991974	0,4270996	484,8579	3,491557	0	11	246	263						StimuliFarbe_rot_gelb.png	0	880	547	72	111	174	153	533	0	Content		174	152	29088967	2122615082
29106	09:18:37.814	00:00:29.105	1747	223,9727	268,2506	0,6638711	0,4499971	479,1368	3,59968	0	278,9708	270,0176	0,4989582	0,4268909	484,3416	3,381374	0	11	251	269						StimuliFarbe_rot_gelb.png	0	880	547	72	111	174	153	533	0	Content		179	158	29105714	2122631829
29122	09:18:37.830	00:00:29.122	1748	224,5477	266,191	0,66359	0,4494435	479,6609	3,57883	0	262,304	272,7413	0,4986055	0,4265962	484,435	3,46434	0	11	243	269						StimuliFarbe_rot_gelb.png	0	880	547	72	111	174	153	533	0	Content		171	158	29122342	2122648457
29139	09:18:37.847	00:00:29.138	1749	214,453	271,4171	0,6634174	0,44875	479,6368	3,652534	0	270,0334	270,9585	0,4983911	0,426181	484,5617	3,408846	0	11	242	271						StimuliFarbe_rot_gelb.png	0	880	547	72	111	174	153	533	0	Content		170	160	29138963	2122665078
29156	09:18:37.864	00:00:29.155	1750	225,4514	258,6255	0,6632766	0,4482501	479,41	3,538191	0	270,1008	273,0422	0,4982488	0,4260003	484,6492	3,473961	0	11	248	266						StimuliFarbe_rot_gelb.png	0	880	547	72	111	174	153	533	0	Content		176	155	29155588	2122681703
29172	09:18:37.880	00:00:29.172	1751	221,8449	262,6066	0,6631899	0,447692	479,5657	3,548417	0	268,6919	270,5345	0,4981056	0,4257382	484,5312	3,434858	0	11	245	267						StimuliFarbe_rot_gelb.png	0	880	547	72	111	174	153	533	0	Content		173	156	29172336	2122698451
29189	09:18:37.897	00:00:29.188	1752	231,9423	251,8195	0,6631913	0,447482	479,508	3,416164	0	273,4913	270,9534	0,4981046	0,4257118	484,3336	3,416924	0	11	253	261						StimuliFarbe_rot_gelb.png	0	880	547	72	111	174	153	533	0	Content		181	150	29188959	2122715074
29206	09:18:37.914	00:00:29.205	1753	224,402	255,5042	0,663206	0,4473519	479,4776	3,449548	0	259,4099	277,9949	0,4980955	0,4257206	484,3063	3,43417	0	11	242	267						StimuliFarbe_rot_gelb.png	0	880	547	72	111	174	153	533	0	Content		170	156	29205584	2122731699
29216	09:18:37.924																				ImageEnd	16	0	0	StimuliFarbe_rot_gelb.png
29222	09:18:37.930	00:00:29.222	1754	224,0055	269,5958	0,6632614	0,447304	479,4377	3,521426	0	268,5975	264,1868	0,498082	0,4256957	484,4124	3,376411	0	11	246	267						No media	0	1024	768	0	0	246	264	533	0	Content		246	267	29222208	2122748323
29233	09:18:37.941																				ImageStart	8	0	0	Fix_sw.jpg
29239	09:18:37.947	00:00:29.238	1755	214,7818	267,7935	0,6633623	0,4472319	479,2776	3,577804	0	268,0361	276,4228	0,4981809	0,4256409	484,2251	3,419696	0	11	241	272						Fix_sw.jpg	0	880	547	72	111	174	153	533	0	Content		169	161	29238958	2122765073
29256	09:18:37.964	00:00:29.255	1756	221,9221	263,9338	0,6634698	0,4472009	479,3305	3,480613	0	262,4422	277,8053	0,4982319	0,4256477	484,2082	3,384421	0	11	242	271						Fix_sw.jpg	0	880	547	72	111	174	153	533	0	Content		170	160	29255582	2122781697
29272	09:18:37.980	00:00:29.272	1757	224,0324	260,663	0,6635196	0,4472201	479,305	3,486718	0	266,4711	274,1039	0,4983277	0,4257034	484,4101	3,36476	0	11	245	267						Fix_sw.jpg	0	880	547	72	111	174	153	533	0	Content		173	156	29272206	2122798321
29289	09:18:37.997	00:00:29.288	1758	219,4239	266,4857	0,6636215	0,4473348	479,0991	3,500623	0	273,1116	258,2184	0,4983628	0,4258546	484,3967	3,27823	0	11	246	262						Fix_sw.jpg	0	880	547	72	111	174	153	533	0	Content		174	151	29288829	2122814944
29306	09:18:38.014	00:00:29.305	1759	224,9518	266,292	0,6636158	0,4475286	479,382	3,485592	0	271,4204	262,9409	0,4984589	0,4259618	484,2067	3,356997	0	11	248	265						Fix_sw.jpg	0	880	547	72	111	174	153	533	0	Content		176	154	29305577	2122831692
29322	09:18:38.030	00:00:29.322	1760	225,1363	264,0371	0,6637619	0,4476003	478,7922	3,499522	0	263,383	271,9458	0,4985045	0,4260247	484,2439	3,377342	0	11	244	268						Fix_sw.jpg	0	880	547	72	111	174	153	533	0	Content		172	157	29322202	2122848317
29339	09:18:38.047	00:00:29.338	1761	229,641	261,2546	0,6638001	0,4476113	478,8098	3,426238	0	275,8903	264,4667	0,4985346	0,4260642	484,2873	3,283801	0	11	253	263						Fix_sw.jpg	0	880	547	72	111	174	153	533	0	Content		181	152	29338826	2122864941
29355	09:18:38.063	00:00:29.355	1762	230,4344	253,3032	0,6638234	0,4475343	478,8625	3,362401	0	269,234	270,0424	0,4985636	0,4260265	484,3314	3,281472	0	11	250	262						Fix_sw.jpg	0	880	547	72	111	174	153	533	0	Content		178	151	29355450	2122881565
29372	09:18:38.080	00:00:29.372	1763	219,9552	267,4749	0,6638255	0,4474783	478,8727	3,454438	0	269,0628	266,4583	0,4985809	0,4260355	484,3789	3,278384	0	11	245	267						Fix_sw.jpg	0	880	547	72	111	174	153	533	0	Content		173	156	29372198	2122898313
29389	09:18:38.097	00:00:29.388	1764	225,7132	258,375	0,6637124	0,447507	479,4712	3,39114	0	267,7618	269,7106	0,4985753	0,4260841	484,4329	3,314622	0	11	247	264						Fix_sw.jpg	0	880	547	72	111	174	153	533	0	Content		175	153	29388825	2122914940
29405	09:18:38.113	00:00:29.405	1765	232,5416	257,0257	0,6638175	0,4475529	478,9015	3,418239	0	260,1568	266,29	0,498529	0,4262703	484,6433	3,322959	0	11	246	262						Fix_sw.jpg	0	880	547	72	111	174	153	533	0	Content		174	151	29405449	2122931564
29422	09:18:38.130	00:00:29.422	1766	221,3997	264,1246	0,6638535	0,4477073	479,2858	3,39514	0	273,811	270,9434	0,4987095	0,4264566	484,5499	3,255841	0	11	248	268						Fix_sw.jpg	0	880	547	72	111	174	153	533	0	Content		176	157	29422073	2122948188
29439	09:18:38.147	00:00:29.438	1767	227,5897	259,4851	0,664109	0,447803	479,4006	3,370223	0	267,9622	262,7132	0,4989802	0,426773	484,4165	3,25272	0	11	248	261						Fix_sw.jpg	0	880	547	72	111	174	153	533	0	Content		176	150	29438822	2122964937
29455	09:18:38.163	00:00:29.455	1768	223,7858	263,4444	0,6644959	0,4478579	479,3887	3,361651	0	263,3294	262,5764	0,4993069	0,4269582	484,7087	3,277844	0	11	244	263						Fix_sw.jpg	0	880	547	72	111	174	153	533	0	Content		172	152	29455444	2122981559
29472	09:18:38.180	00:00:29.472	1769	228,4808	252,8315	0,6648862	0,4479473	479,3551	3,312126	0	265,4064	267,4822	0,4996844	0,4270973	484,9019	3,308051	0	11	247	260						Fix_sw.jpg	0	880	547	72	111	174	153	533	0	Content		175	149	29472068	2122998183
29489	09:18:38.197	00:00:29.488	1770	224,1387	247,5362	0,6651137	0,4475871	479,5172	3,373707	0	272,5916	255,9765	0,5001277	0,4267704	484,8098	3,239884	0	11	248	252						Fix_sw.jpg	0	880	547	72	111	174	153	533	0	Content		176	141	29488694	2123014809
29505	09:18:38.213	00:00:29.505	1771	237,7581	193,9723	0,6650134	0,4453756	479,5788	3,259313	0	275,2339	197,345	0,5005816	0,4247821	485,1823	3,24631	0	12	256	196						Fix_sw.jpg	0	880	547	72	111	179	32	1083	0	Content		184	85	29505441	2123031556
29522	09:18:38.230	00:00:29.522	1772	228,5482	145,6217	0,6652927	0,443559	479,163	3,218909	0	275,8914	154,9019	0,5010131	0,4232045	485,2739	3,138438	0	12	252	150						Fix_sw.jpg	0	880	547	72	111	179	32	1083	0	Content		180	39	29522066	2123048181
29539	09:18:38.247	00:00:29.538	1773	223,8431	144,283	0,6655974	0,4431379	479,4364	3,228249	0	272,1487	142,813	0,5010821	0,4229327	485,2674	3,159775	0	12	248	144						Fix_sw.jpg	0	880	547	72	111	179	32	1083	0	Content		176	33	29538689	2123064804
29555	09:18:38.263	00:00:29.555	1774	221,4071	145,6118	0,6657466	0,443078	479,429	3,224758	0	266,6027	154,4441	0,5011479	0,4228859	485,1688	3,166758	0	12	244	150						Fix_sw.jpg	0	880	547	72	111	179	32	1083	0	Content		172	39	29555312	2123081427
29572	09:18:38.280	00:00:29.572	1775	220,3177	149,9909	0,6659113	0,4430335	479,6009	3,262255	0	266,7787	148,8186	0,5011869	0,4228583	485,1272	3,131556	0	12	244	149						Fix_sw.jpg	0	880	547	72	111	179	32	1083	0	Content		172	38	29572066	2123098181
29589	09:18:38.297	00:00:29.588	1776	225,8246	150,977	0,6660364	0,4430756	479,291	3,268501	0	279,1109	151,5868	0,5012338	0,4230459	484,9952	3,174196	0	12	252	151						Fix_sw.jpg	0	880	547	72	111	179	32	1083	0	Content		180	40	29588689	2123114804
29605	09:18:38.313	00:00:29.605	1777	226,9399	153,6709	0,666169	0,442945	478,9466	3,23633	0	271,3578	153,4419	0,5012601	0,4231092	484,9867	3,119295	0	12	249	154						Fix_sw.jpg	0	880	547	72	111	179	32	1083	0	Content		177	43	29605314	2123131429
29622	09:18:38.330	00:00:29.621	1778	226,9262	148,8553	0,6661766	0,4427846	479,328	3,189004	0	276,6541	140,9247	0,5012913	0,4230415	484,9955	3,065623	0	12	252	145						Fix_sw.jpg	0	880	547	72	111	179	32	1083	0	Content		180	34	29621935	2123148050
29639	09:18:38.347	00:00:29.638	1779	232,4187	138,2025	0,6663327	0,4424953	479,1842	3,099154	0	274,8793	151,8257	0,5014059	0,4228874	485,2441	3,106781	0	12	254	145						Fix_sw.jpg	0	880	547	72	111	179	32	1083	0	Content		182	34	29638685	2123164800
29655	09:18:38.363	00:00:29.655	1780	234,0085	144,7421	0,6663923	0,4421881	479,5113	3,153524	0	269,3767	154,6075	0,5014458	0,4226996	485,2918	3,11898	0	12	252	150						Fix_sw.jpg	0	880	547	72	111	179	32	1083	0	Content		180	39	29655310	2123181425
29672	09:18:38.380	00:00:29.671	1781	219,4534	156,165	0,6664672	0,4419233	479,5534	3,211396	0	278,8882	138,621	0,5015513	0,422579	485,179	2,978979	0	12	249	147						Fix_sw.jpg	0	880	547	72	111	179	32	1083	0	Content		177	36	29671936	2123198051
29689	09:18:38.397	00:00:29.688	1782	221,2228	154,5972	0,6665208	0,4415968	479,5682	3,152727	0	258,0513	158,7731	0,5015432	0,422363	485,4001	3,144651	0	12	240	157						Fix_sw.jpg	0	880	547	72	111	179	32	1083	0	Content		168	46	29688680	2123214795
29705	09:18:38.413	00:00:29.705	1783	225,7039	147,1234	0,6665515	0,4413724	479,2809	3,111037	0	271,9127	152,7852	0,5015219	0,4222398	485,4578	3,055568	0	12	249	150						Fix_sw.jpg	0	880	547	72	111	179	32	1083	0	Content		177	39	29705322	2123231437
29722	09:18:38.430	00:00:29.721	1784	225,7012	141,9634	0,6664332	0,4412388	479,5605	3,060238	0	273,1384	143,0714	0,5014617	0,4220874	485,4383	2,97672	0	12	249	143						Fix_sw.jpg	0	880	547	72	111	179	32	1083	0	Content		177	32	29721930	2123248045
29739	09:18:38.447	00:00:29.738	1785	221,4977	146,9779	0,6662515	0,4411646	479,5049	3,066202	0	272,1999	141,597	0,5012739	0,4221236	485,723	2,989384	0	12	247	144						Fix_sw.jpg	0	880	547	72	111	179	32	1083	0	Content		175	33	29738555	2123264670
29755	09:18:38.463	00:00:29.755	1786	221,0219	138,2348	0,6659211	0,4411807	479,5218	3,016618	0	274,1293	143,6576	0,5009482	0,4221527	485,6056	2,977827	0	12	248	141						Fix_sw.jpg	0	880	547	72	111	179	32	1083	0	Content		176	30	29755319	2123281434
29772	09:18:38.480	00:00:29.771	1787	224,0754	138,4165	0,6655008	0,4410728	479,5532	3,010836	0	273,9344	145,9874	0,5005392	0,4220069	485,671	2,987934	0	12	249	142						Fix_sw.jpg	0	880	547	72	111	179	32	1083	0	Content		177	31	29771928	2123298043
29789	09:18:38.497	00:00:29.788	1788	226,6348	137,3501	0,6651344	0,4408036	479,2496	2,982808	0	277,3753	141,5001	0,5001429	0,4218422	485,7767	2,932941	0	12	252	139						Fix_sw.jpg	0	880	547	72	111	179	32	1083	0	Content		180	28	29788552	2123314667
29805	09:18:38.513	00:00:29.805	1789	221,5824	140,8195	0,66484	0,440474	479,0299	2,973309	0	283,3594	139,966	0,4998902	0,4216387	485,8838	2,935153	0	12	252	140						Fix_sw.jpg	0	880	547	72	111	179	32	1083	0	Content		180	29	29805178	2123331293
29822	09:18:38.530	00:00:29.821	1790	219,2923	142,0905	0,6645846	0,4402443	479,5997	3,002131	0	273,6914	143,5937	0,4996258	0,4213776	485,8725	2,9582	0	12	246	143						Fix_sw.jpg	0	880	547	72	111	179	32	1083	0	Content		174	32	29821926	2123348041
29839	09:18:38.547	00:00:29.838	1791	214,6568	146,6902	0,6644852	0,4398631	479,591	3,036083	0	273,9283	140,9674	0,4994595	0,4212385	486,073	2,911217	0	12	244	144						Fix_sw.jpg	0	880	547	72	111	179	32	1083	0	Content		172	33	29838548	2123364663
29855	09:18:38.563	00:00:29.855	1792	224,4913	145,5022	0,6644398	0,4396634	479,1878	3,004452	0	272,7559	151,373	0,4994155	0,4210824	485,8919	2,984012	0	12	249	148						Fix_sw.jpg	0	880	547	72	111	179	32	1083	0	Content		177	37	29855172	2123381287
29872	09:18:38.580	00:00:29.871	1793	217,5771	148,8712	0,6643192	0,4398053	479,4004	3,062537	0	276,1238	146,7563	0,4993189	0,4214641	486,1382	2,934187	0	12	247	148						Fix_sw.jpg	0	880	547	72	111	179	32	1083	0	Content		175	37	29871795	2123397910
29889	09:18:38.597	00:00:29.888	1794	225,8734	143,6338	0,664192	0,440176	479,63	2,965876	0	270,4729	142,6632	0,4991799	0,4219477	485,9581	2,906939	0	12	248	143						Fix_sw.jpg	0	880	547	72	111	179	32	1083	0	Content		176	32	29888543	2123414658
29905	09:18:38.613	00:00:29.905	1795	218,0632	141,229	0,6640137	0,4402905	479,8221	2,944287	0	276,4009	146,8641	0,498978	0,422184	486,2003	2,918303	0	12	247	144						Fix_sw.jpg	0	880	547	72	111	179	32	1083	0	Content		175	33	29905169	2123431284
29922	09:18:38.630	00:00:29.921	1796	220,0271	138,9815	0,6637635	0,4400095	479,4284	2,906909	0	270,3499	145,9711	0,4986993	0,421965	486,2206	2,927545	0	12	245	142						Fix_sw.jpg	0	880	547	72	111	179	32	1083	0	Content		173	31	29921793	2123447908
29938	09:18:38.646	00:00:29.938	1797	220,3925	149,5856	0,6634291	0,4394964	479,1601	2,974869	0	271,7131	143,3737	0,4984045	0,4215336	486,3643	2,893655	0	12	246	146						Fix_sw.jpg	0	880	547	72	111	179	32	1083	0	Content		174	35	29938416	2123464531
29955	09:18:38.663	00:00:29.955	1798	223,0363	147,5483	0,6629415	0,43904	479,5744	2,88837	0	285,8713	148,7106	0,4980362	0,4211068	486,2521	2,890004	0	12	254	148						Fix_sw.jpg	0	880	547	72	111	179	32	1083	0	Content		182	37	29955166	2123481281
29972	09:18:38.680	00:00:29.971	1799	229,8896	144,8821	0,6624837	0,4387082	479,2107	2,944212	0	271,997	146,7865	0,4975196	0,4209901	486,5461	2,917962	0	12	251	146						Fix_sw.jpg	0	880	547	72	111	179	32	1083	0	Content		179	35	29971789	2123497904
29988	09:18:38.696	00:00:29.988	1800	221,3419	150,6231	0,6620066	0,4383024	479,7894	2,963511	0	275,8792	139,1466	0,4970585	0,4206279	486,6416	2,847245	0	12	249	145						Fix_sw.jpg	0	880	547	72	111	179	32	1083	0	Content		177	34	29988414	2123514529
30005	09:18:38.713	00:00:30.005	1801	218,8718	144,8633	0,6614317	0,4379508	479,9827	2,975663	0	276,9804	152,2572	0,4965989	0,4202969	486,717	2,877021	0	12	248	149						Fix_sw.jpg	0	880	547	72	111	179	32	1083	0	Content		176	38	30005038	2123531153
30022	09:18:38.730	00:00:30.021	1802	222,0444	143,9786	0,6610872	0,4375987	479,8485	2,974162	0	276,436	140,6438	0,4961878	0,4200963	486,7904	2,837535	0	12	249	142						Fix_sw.jpg	0	880	547	72	111	179	32	1083	0	Content		177	31	30021785	2123547900
30038	09:18:38.746	00:00:30.038	1803	232,5048	146,5433	0,6607975	0,4372842	479,7097	2,911621	0	277,6757	142,6898	0,4958774	0,4198703	487,0976	2,868502	0	12	255	145						Fix_sw.jpg	0	880	547	72	111	179	32	1083	0	Content		183	34	30038411	2123564526
30055	09:18:38.763	00:00:30.055	1804	219,847	131,5602	0,6603615	0,4371911	480,0973	2,87805	0	277,9772	136,4822	0,4955722	0,4197294	487,1071	2,83384	0	12	249	134						Fix_sw.jpg	0	880	547	72	111	179	32	1083	0	Content		177	23	30055033	2123581148
30072	09:18:38.780	00:00:30.071	1805	226,4021	133,1252	0,6600278	0,4370678	480,439	2,87566	0	275,8486	143,7607	0,4953027	0,419496	487,0779	2,853387	0	12	251	138						Fix_sw.jpg	0	880	547	72	111	179	32	1083	0	Content		179	27	30071658	2123597773
30088	09:18:38.796	00:00:30.088	1806	222,5944	133,785	0,6597627	0,4368568	480,4196	2,919361	0	277,7879	135,6054	0,4950246	0,419363	487,1687	2,83626	0	12	250	135						Fix_sw.jpg	0	880	547	72	111	179	32	1083	0	Content		178	24	30088405	2123614520
30105	09:18:38.813	00:00:30.105	1807	226,4427	143,0234	0,6595097	0,4366364	480,1962	2,886874	0	274,835	144,0612	0,49476	0,4191478	487,0472	2,837083	0	12	251	144						Fix_sw.jpg	0	880	547	72	111	179	32	1083	0	Content		179	33	30105031	2123631146
30122	09:18:38.830	00:00:30.121	1808	229,8224	138,2495	0,6592969	0,4364619	480,438	2,905706	0	273,7333	145,0484	0,4945289	0,4190174	487,3332	2,861665	0	12	252	142						Fix_sw.jpg	0	880	547	72	111	179	32	1083	0	Content		180	31	30121655	2123647770
30138	09:18:38.846	00:00:30.138	1809	223,4958	138,575	0,6590446	0,4363124	480,334	2,913361	0	284,4789	141,5311	0,4943727	0,4188845	487,3418	2,840973	0	12	254	140						Fix_sw.jpg	0	880	547	72	111	179	32	1083	0	Content		182	29	30138295	2123664410
30155	09:18:38.863	00:00:30.155	1810	225,6553	137,5175	0,6588269	0,4362857	480,5165	2,882088	0	281,1359	138,4404	0,4941055	0,4190363	487,4135	2,796434	0	12	253	138						Fix_sw.jpg	0	880	547	72	111	179	32	1083	0	Content		181	27	30155027	2123681142
30172	09:18:38.880	00:00:30.171	1811	226,1178	130,6347	0,6586189	0,4362883	480,4275	2,868027	0	280,5877	134,4765	0,4939494	0,4191791	487,3962	2,808897	0	12	253	133						Fix_sw.jpg	0	880	547	72	111	179	32	1083	0	Content		181	22	30171651	2123697766
30188	09:18:38.896	00:00:30.188	1812	224,7388	146,0026	0,6585667	0,4362552	480,0761	2,915209	0	279,7713	148,7815	0,4937975	0,419414	487,3857	2,843389	0	12	252	147						Fix_sw.jpg	0	880	547	72	111	179	32	1083	0	Content		180	36	30188292	2123714407
30205	09:18:38.913	00:00:30.204	1813	249,6837	139,5395	0,6582516	0,4359252	480,0733	2,83033	0	277,4383	141,466	0,4937477	0,4194842	487,3088	2,790174	0	12	264	141						Fix_sw.jpg	0	880	547	72	111	179	32	1083	0	Content		192	30	30204901	2123731016
30222	09:18:38.930	00:00:30.221	1814	223,9368	132,5305	0,6584925	0,436276	480,7361	2,851611	0	276,3018	142,2104	0,4937707	0,4195968	487,4685	2,84944	0	12	250	137						Fix_sw.jpg	0	880	547	72	111	179	32	1083	0	Content		178	26	30221649	2123747764
30238	09:18:38.946	00:00:30.238	1815	227,2703	141,2754	0,6586467	0,4362485	480,1956	2,857754	0	282,044	142,5239	0,4939031	0,4197215	487,4308	2,837534	0	12	255	142						Fix_sw.jpg	0	880	547	72	111	179	32	1083	0	Content		183	31	30238289	2123764404
30244	09:18:38.952																				ImageEnd	16	0	0	Fix_sw.jpg
30255	09:18:38.963	00:00:30.254	1816	230,1996	133,6174	0,6587459	0,4363745	480,8051	2,830604	0	280,846	148,0615	0,493987	0,4198523	487,4787	2,845658	0	12	256	141						No media	0	1024	768	0	0	251	143	1083	0	Content		256	141	30254897	2123781012
30272	09:18:38.980	00:00:30.271	1817	223,0796	132,6954	0,6589275	0,4364367	480,8194	2,900541	0	279,2626	140,0576	0,4941376	0,4200077	487,3944	2,828107	0	12	251	136						No media	0	1024	768	0	0	251	143	1083	0	Content		251	136	30271646	2123797761
30277	09:18:38.985																				ImageStart	8	0	0	StimuliFarbe_gelb_rot.png
30288	09:18:38.996	00:00:30.288	1818	223,7747	143,4686	0,6592482	0,4364222	480,8535	2,92862	0	280,286	143,1394	0,4944324	0,4200875	487,4272	2,814475	0	12	252	143						StimuliFarbe_gelb_rot.png	0	880	547	72	111	179	32	1083	0	Content		180	32	30288292	2123814407
30305	09:18:39.013	00:00:30.304	1819	226,157	153,3978	0,6596671	0,4362911	480,4849	2,984837	0	275,7153	134,8717	0,494716	0,4200237	487,1641	2,794686	0	12	251	144						StimuliFarbe_gelb_rot.png	0	880	547	72	111	179	32	1083	0	Content		179	33	30304895	2123831010
30322	09:18:39.030	00:00:30.321	1820	218,8118	137,946	0,659837	0,4363722	480,9164	2,882025	0	281,163	138,3936	0,4950475	0,4201868	487,2856	2,747875	0	12	250	138						StimuliFarbe_gelb_rot.png	0	880	547	72	111	179	32	1083	0	Content		178	27	30321518	2123847633
30338	09:18:39.046	00:00:30.338	1821	222,9341	136,0697	0,6600507	0,4366532	480,7586	2,873679	0	275,9913	145,079	0,4952427	0,4204168	487,633	2,80507	0	12	249	141						StimuliFarbe_gelb_rot.png	0	880	547	72	111	179	32	1083	0	Content		177	30	30338142	2123864257
30355	09:18:39.063	00:00:30.354	1822	230,0607	148,2517	0,6602271	0,4369958	480,6433	2,872062	0	275,6898	147,7647	0,4953588	0,4206692	487,4409	2,842741	0	12	253	148						StimuliFarbe_gelb_rot.png	0	880	547	72	111	179	32	1083	0	Content		181	37	30354891	2123881006
30372	09:18:39.080	00:00:30.371	1823	218,9722	145,0373	0,660266	0,4374864	480,9355	2,904464	0	278,9701	136,2981	0,4954512	0,4211066	487,1523	2,697717	0	12	249	141						StimuliFarbe_gelb_rot.png	0	880	547	72	111	179	32	1083	0	Content		177	30	30371515	2123897630
30388	09:18:39.096	00:00:30.388	1824	225,8303	140,5892	0,6603265	0,4384865	480,62	2,884729	0	278,7393	145,5483	0,4954457	0,4219332	487,1363	2,808971	0	12	252	143						StimuliFarbe_gelb_rot.png	0	880	547	72	111	179	32	1083	0	Content		180	32	30388148	2123914263
30405	09:18:39.113	00:00:30.404	1825	226,3677	140,6768	0,6603001	0,4394008	480,6124	2,880411	0	287,4358	146,4063	0,4954497	0,42286	487,1009	2,794111	0	12	257	144						StimuliFarbe_gelb_rot.png	0	880	547	72	111	179	32	1083	0	Content		185	33	30404887	2123931002
30422	09:18:39.130	00:00:30.421	1826	229,7992	137,2936	0,6602814	0,4401838	480,5455	2,814069	0	285,896	143,2085	0,4954375	0,4237005	487,0783	2,755117	0	12	258	140						StimuliFarbe_gelb_rot.png	0	880	547	72	111	179	32	1083	0	Content		186	29	30421510	2123947625
30438	09:18:39.146	00:00:30.438	1827	199,8673	122,4123	0,6603215	0,441203	480,5455	2,78905	0	282,1153	144,0591	0,4954307	0,4244672	487,0209	2,768731	0	12	241	133						StimuliFarbe_gelb_rot.png	0	880	547	72	111	179	32	1083	0	Content		169	22	30438135	2123964250
30455	09:18:39.163	00:00:30.454	1828	231,9415	144,8318	0,6604164	0,4413406	480,4143	2,838999	0	275,0269	137,0833	0,4954664	0,4251092	486,9635	2,77388	0	12	253	141						StimuliFarbe_gelb_rot.png	0	880	547	72	111	179	32	1083	0	Content		181	30	30454758	2123980873
30472	09:18:39.180	00:00:30.471	1829	221,879	144,3823	0,6606752	0,441539	480,2715	2,833593	0	284,8607	133,4982	0,4956006	0,4254643	486,8408	2,759524	0	12	253	139						StimuliFarbe_gelb_rot.png	0	880	547	72	111	179	32	1083	0	Content		181	28	30471506	2123997621
30488	09:18:39.196	00:00:30.488	1830	224,9046	135,0537	0,6608867	0,4417409	480,2579	2,797475	0	281,5877	133,439	0,4958919	0,4255912	486,9017	2,720964	0	12	253	134						StimuliFarbe_gelb_rot.png	0	880	547	72	111	179	32	1083	0	Content		181	23	30488130	2124014245
30505	09:18:39.213	00:00:30.504	1831	228,5962	144,9291	0,6613429	0,4418224	479,9062	2,793108	0	282,3789	136,6535	0,4962778	0,4258348	486,6469	2,719751	0	12	255	141						StimuliFarbe_gelb_rot.png	0	880	547	72	111	179	32	1083	0	Content		183	30	30504756	2124030871
30521	09:18:39.229	00:00:30.521	1832	223,3017	129,2838	0,6617922	0,4418398	479,6981	2,755291	0	278,9979	137,9469	0,496606	0,4258745	486,5989	2,730876	0	12	251	134						StimuliFarbe_gelb_rot.png	0	880	547	72	111	179	32	1083	0	Content		179	23	30521379	2124047494
30538	09:18:39.246	00:00:30.538	1833	227,8647	144,098	0,6622016	0,4415218	479,9739	2,780932	0	279,7097	149,1716	0,4970306	0,4256025	486,4571	2,783915	0	12	254	147						StimuliFarbe_gelb_rot.png	0	880	547	72	111	179	32	1083	0	Content		182	36	30538128	2124064243
30555	09:18:39.263	00:00:30.554	1834	218,5275	152,4264	0,6626587	0,4411787	479,945	2,855285	0	277,7863	151,6879	0,4974621	0,4252333	486,3682	2,790266	0	12	248	152						StimuliFarbe_gelb_rot.png	0	880	547	72	111	179	32	1083	0	Content		176	41	30554751	2124080866
30571	09:18:39.279	00:00:30.571	1835	180,9687	160,1136	0,662157	0,4412964	479,9119	2,847702	0	319,809	163,9329	0,4972032	0,4254124	486,3911	2,82972	0	12	250	162						StimuliFarbe_gelb_rot.png	0	880	547	72	111	179	32	1083	0	Content		178	51	30571374	2124097489
30588	09:18:39.296	00:00:30.588	1836	322,8622	204,4095	0,66034	0,4422442	479,7601	2,902705	0	383,9145	213,9922	0,4962797	0,4260754	486,3745	2,840031	0	13	353	209						StimuliFarbe_gelb_rot.png	0	880	547	72	111	363	153	333	0	Content		281	98	30588000	2124114115
30605	09:18:39.313	00:00:30.604	1837	369,4519	248,4959	0,6589984	0,4430785	479,8553	2,91812	0	446,1279	247,6065	0,4957681	0,4265125	486,3931	2,833568	0	13	408	248						StimuliFarbe_gelb_rot.png	0	880	547	72	111	363	153	333	0	Content		336	137	30604749	2124130864
30621	09:18:39.329	00:00:30.621	1838	402,7715	268,3227	0,6585127	0,4431819	479,7698	2,904599	0	467,4148	261,665	0,495627	0,4263292	486,6809	2,815329	0	13	435	265						StimuliFarbe_gelb_rot.png	0	880	547	72	111	363	153	333	0	Content		363	154	30621371	2124147486
30638	09:18:39.346	00:00:30.637	1839	412,9856	264,8206	0,6587793	0,4426342	479,1652	2,898518	0	464,5049	263,5269	0,4957646	0,4257852	486,3701	2,79951	0	13	439	264						StimuliFarbe_gelb_rot.png	0	880	547	72	111	363	153	333	0	Content		367	153	30637996	2124164111
30655	09:18:39.363	00:00:30.654	1840	403,0266	263,498	0,6590107	0,442011	479,6266	2,945205	0	464,2874	263,4214	0,4958212	0,4253618	486,4209	2,809191	0	13	434	263						StimuliFarbe_gelb_rot.png	0	880	547	72	111	363	153	333	0	Content		362	152	30654621	2124180736
30671	09:18:39.379	00:00:30.671	1841	405,3588	262,3597	0,6591769	0,4413871	479,3011	2,912243	0	465,4947	262,6865	0,4958892	0,4247746	486,1352	2,803054	0	13	435	263						StimuliFarbe_gelb_rot.png	0	880	547	72	111	363	153	333	0	Content		363	152	30671371	2124197486
30688	09:18:39.396	00:00:30.687	1842	410,9171	266,9823	0,6593992	0,4407209	479,1301	2,891818	0	464,1193	266,6388	0,4959504	0,4243617	486,2086	2,820741	0	13	438	267						StimuliFarbe_gelb_rot.png	0	880	547	72	111	363	153	333	0	Content		366	156	30687996	2124214111
30705	09:18:39.413	00:00:30.704	1843	415,5211	260,2444	0,6595047	0,4402974	478,6837	2,885234	0	460,4797	265,5151	0,4959341	0,4239779	486,0544	2,829949	0	13	438	263						StimuliFarbe_gelb_rot.png	0	880	547	72	111	363	153	333	0	Content		366	152	30704621	2124230736
30721	09:18:39.429	00:00:30.721	1844	398,8495	268,1889	0,6594797	0,4398989	479,1538	2,939581	0	469,3095	262,3747	0,4959717	0,4236962	486,0872	2,834273	0	13	434	265						StimuliFarbe_gelb_rot.png	0	880	547	72	111	363	153	333	0	Content		362	154	30721248	2124247363
30738	09:18:39.446	00:00:30.737	1845	393,5313	267,9699	0,6595491	0,4395741	479,0333	2,94936	0	465,9944	266,7654	0,4959843	0,4234717	486,0104	2,870898	0	13	430	267						StimuliFarbe_gelb_rot.png	0	880	547	72	111	363	153	333	0	Content		358	156	30737992	2124264107
30755	09:18:39.463	00:00:30.754	1846	394,9496	264,6501	0,659709	0,4392035	478,514	3,022659	0	461,6103	268,6964	0,4959983	0,4232187	485,826	2,843714	0	13	428	267						StimuliFarbe_gelb_rot.png	0	880	547	72	111	363	153	333	0	Content		356	156	30754615	2124280730
30771	09:18:39.479	00:00:30.771	1847	405,086	263,6284	0,659839	0,4387806	478,4974	2,928662	0	501,9193	257,6665	0,4961703	0,4230101	485,9792	2,836863	0	13	454	261						StimuliFarbe_gelb_rot.png	0	880	547	72	111	363	153	333	0	Content		382	150	30771240	2124297355
30788	09:18:39.496	00:00:30.787	1848	409,2347	264,7064	0,6601471	0,438258	478,3415	2,907409	0	468,909	266,5306	0,4963435	0,4226737	485,7156	2,822504	0	13	439	266						StimuliFarbe_gelb_rot.png	0	880	547	72	111	363	153	333	0	Content		367	155	30787864	2124313979
30805	09:18:39.513	00:00:30.804	1849	395,2103	267,1635	0,6603529	0,4378992	478,6232	2,968625	0	472,7979	268,6973	0,4966207	0,4223245	485,6782	2,845439	0	13	434	268						StimuliFarbe_gelb_rot.png	0	880	547	72	111	363	153	333	0	Content		362	157	30804610	2124330725
30821	09:18:39.529	00:00:30.821	1850	400,0382	269,3644	0,6606612	0,4374435	478,2454	2,966189	0	467,7689	257,1302	0,4967894	0,4220498	485,601	2,855982	0	13	434	263						StimuliFarbe_gelb_rot.png	0	880	547	72	111	363	153	333	0	Content		362	152	30821239	2124347354
30838	09:18:39.546	00:00:30.837	1851	402,9112	261,0521	0,6608871	0,437154	478,4208	2,936491	0	470,9629	265,5173	0,4969585	0,4217823	485,4235	2,865937	0	13	437	263						StimuliFarbe_gelb_rot.png	0	880	547	72	111	363	153	333	0	Content		365	152	30837859	2124363974
30854	09:18:39.562	00:00:30.854	1852	407,7181	265,2419	0,6611069	0,43683	477,7972	2,956297	0	468,1588	264,9463	0,4970847	0,4216147	485,3999	2,835676	0	13	438	265						StimuliFarbe_gelb_rot.png	0	880	547	72	111	363	153	333	0	Content		366	154	30854484	2124380599
30871	09:18:39.579	00:00:30.871	1853	414,7522	250,3636	0,6611577	0,4365567	478,049	2,832515	0	466,0574	269,3816	0,4971767	0,4215033	485,5018	2,831575	0	13	440	260						StimuliFarbe_gelb_rot.png	0	880	547	72	111	363	153	333	0	Content		368	149	30871232	2124397347
30888	09:18:39.596	00:00:30.887	1854	399,6964	259,7094	0,6612443	0,4363883	478,0534	2,955703	0	468,1315	265,7011	0,4972386	0,4214112	485,4503	2,911434	0	13	434	263						StimuliFarbe_gelb_rot.png	0	880	547	72	111	363	153	333	0	Content		362	152	30887856	2124413971
30904	09:18:39.612	00:00:30.904	1855	418,3114	267,2628	0,6609538	0,4366466	477,8176	2,911152	0	489,069	278,7657	0,4970958	0,4216411	485,4301	2,894056	0	13	454	273						StimuliFarbe_gelb_rot.png	0	880	547	72	111	363	153	333	0	Content		382	162	30904482	2124430597
30921	09:18:39.629	00:00:30.921	1856	472,4823	328,247	0,6586729	0,4380327	478,3912	2,937091	0	598,2991	313,5697	0,4960389	0,4229957	486,0709	2,872976	0	14	535	321						StimuliFarbe_gelb_rot.png	0	880	547	72	111	586	234	400	0	Content		463	210	30921103	2124447218
30938	09:18:39.646	00:00:30.937	1857	579,3094	336,1548	0,6568075	0,4387833	478,6747	2,911405	0	-1024	-768	-1	-1	-1	-1	4	14	579	336						StimuliFarbe_gelb_rot.png	0	880	547	72	111	586	234	400	0	Content		507	225	30937854	2124463969
30954	09:18:39.662	00:00:30.954	1858	624,8633	345,5912	0,6562805	0,4386637	478,9994	2,980814	0	-1024	-768	-1	-1	-1	-1	4	14	625	346						StimuliFarbe_gelb_rot.png	0	880	547	72	111	586	234	400	0	Content		553	235	30954475	2124480590
30971	09:18:39.679	00:00:30.971	1859	616,9821	348,3501	0,6566511	0,4380695	478,7695	2,915766	0	-1024	-768	-1	-1	-1	-1	4	14	617	348						StimuliFarbe_gelb_rot.png	0	880	547	72	111	586	234	400	0	Content		545	237	30971101	2124497216
30988	09:18:39.696	00:00:30.987	1860	640,0011	331,8582	0,6568893	0,4376333	478,8663	2,912068	0	-1024	-768	-1	-1	-1	-1	4	14	640	332						StimuliFarbe_gelb_rot.png	0	880	547	72	111	586	234	400	0	Content		568	221	30987725	2124513840
31004	09:18:39.712	00:00:31.004	1861	579,0431	345,7405	0,6570688	0,4376569	478,8663	2,923525	0	-1024	-768	-1	-1	-1	-1	4	14	579	346						StimuliFarbe_gelb_rot.png	0	880	547	72	111	586	234	400	0	Content		507	235	31004473	2124530588
31021	09:18:39.729	00:00:31.021	1862	602,7954	344,3082	0,6571158	0,4371077	478,45	3,003151	0	624,2026	447,4643	0,5211697	0,4217173	394,3872	2,35122	0	14	613	396						StimuliFarbe_gelb_rot.png	0	880	547	72	111	586	234	400	0	Content		541	285	31021100	2124547215
31038	09:18:39.746	00:00:31.037	1863	612,3785	343,3956	0,6571359	0,4369041	478,3672	2,936955	0	726,1204	348,0223	0,4943504	0,4215457	487,8368	2,911942	0	14	669	346						StimuliFarbe_gelb_rot.png	0	880	547	72	111	586	234	400	0	Content		597	235	31037724	2124563839
31054	09:18:39.762	00:00:31.054	1864	602,3308	343,8889	0,6570992	0,4367184	478,274	3,007933	0	726,1923	348,3796	0,4942923	0,4216177	487,6895	2,902622	0	14	664	346						StimuliFarbe_gelb_rot.png	0	880	547	72	111	586	234	400	0	Content		592	235	31054474	2124580589
31071	09:18:39.779	00:00:31.071	1865	604,7288	341,4997	0,6569636	0,4364799	478,2536	2,986332	0	718,8093	346,5734	0,4941185	0,421732	487,8242	2,975838	0	14	662	344						StimuliFarbe_gelb_rot.png	0	880	547	72	111	586	234	400	0	Content		590	233	31071097	2124597212
31088	09:18:39.796	00:00:31.087	1866	597,5056	343,8438	0,6567364	0,4362405	478,256	3,006958	0	723,9491	342,9848	0,4939057	0,4217217	487,7046	2,925536	0	14	661	343						StimuliFarbe_gelb_rot.png	0	880	547	72	111	586	234	400	0	Content		589	232	31087720	2124613835
31104	09:18:39.812	00:00:31.104	1867	595,546	341,075	0,656485	0,4358896	478,0342	3,015571	0	714,9354	340,0862	0,493621	0,4216339	487,7792	2,941049	0	14	655	341						StimuliFarbe_gelb_rot.png	0	880	547	72	111	586	234	400	0	Content		583	230	31104345	2124630460
31121	09:18:39.829	00:00:31.121	1868	596,0747	348,8931	0,6561744	0,4354832	478,0904	3,064256	0	726,187	348,9497	0,4933536	0,4214596	487,726	2,978215	0	14	661	349						StimuliFarbe_gelb_rot.png	0	880	547	72	111	586	234	400	0	Content		589	238	31121093	2124647208
31138	09:18:39.846	00:00:31.137	1869	601,0028	341,7248	0,6557796	0,4350895	478,1088	2,983664	0	720,8231	344,7415	0,4929919	0,4213514	487,8231	2,942838	0	14	661	343						StimuliFarbe_gelb_rot.png	0	880	547	72	111	586	234	400	0	Content		589	232	31137884	2124663999
31155	09:18:39.863	00:00:31.154	1870	599,3757	347,3868	0,6553428	0,4349284	478,0496	3,066346	0	713,0148	347,9946	0,4925655	0,4213857	487,7195	3,039322	0	14	656	348						StimuliFarbe_gelb_rot.png	0	880	547	72	111	586	234	400	0	Content		584	237	31154504	2124680619
31171	09:18:39.879	00:00:31.171	1871	590,2543	345,7121	0,6548568	0,4348144	477,8764	3,104212	0	721,6117	342,5711	0,4921142	0,4214999	487,8654	3,00454	0	14	656	344						StimuliFarbe_gelb_rot.png	0	880	547	72	111	586	234	400	0	Content		584	233	31171130	2124697245
31188	09:18:39.896	00:00:31.187	1872	598,7781	338,3132	0,6542905	0,4347054	477,8799	3,064232	0	716,0247	345,9312	0,4915479	0,4216208	487,7882	3,034132	0	14	657	342						StimuliFarbe_gelb_rot.png	0	880	547	72	111	586	234	400	0	Content		585	231	31187879	2124713994
31205	09:18:39.913	00:00:31.204	1873	599,8256	344,1909	0,6537296	0,4346331	477,7866	3,052238	0	716,2148	346,8262	0,4910194	0,4216825	487,8062	3,079348	0	14	658	346						StimuliFarbe_gelb_rot.png	0	880	547	72	111	586	234	400	0	Content		586	235	31204504	2124730619
31221	09:18:39.929	00:00:31.221	1874	606,5038	344,3413	0,6531708	0,4345075	477,6168	3,140579	0	716,1672	341,6967	0,4904632	0,4218477	487,953	3,026051	0	14	661	343						StimuliFarbe_gelb_rot.png	0	880	547	72	111	586	234	400	0	Content		589	232	31221128	2124747243
31238	09:18:39.946	00:00:31.237	1875	609,392	342,056	0,6526002	0,4344428	477,4462	3,123699	0	712,2078	347,5193	0,4899095	0,4219281	487,8774	3,040802	0	14	661	345						StimuliFarbe_gelb_rot.png	0	880	547	72	111	586	234	400	0	Content		589	234	31237754	2124763869
31255	09:18:39.963	00:00:31.254	1876	604,7883	339,2061	0,6520426	0,434404	477,3562	3,112014	0	717,7997	348,6102	0,4893715	0,4220967	487,9736	3,059552	0	14	661	344						StimuliFarbe_gelb_rot.png	0	880	547	72	111	586	234	400	0	Content		589	233	31254502	2124780617
31271	09:18:39.979	00:00:31.271	1877	597,4799	343,149	0,6513647	0,4344442	477,4023	3,140708	0	716,8428	342,5078	0,4887718	0,4224422	487,8731	3,060661	0	14	657	343						StimuliFarbe_gelb_rot.png	0	880	547	72	111	586	234	400	0	Content		585	232	31271129	2124797244
31288	09:18:39.996	00:00:31.287	1878	609,4421	344,7126	0,6506477	0,4344973	477,1491	3,140939	0	713,2695	345,8954	0,4880719	0,4227635	487,948	3,110891	0	14	661	345						StimuliFarbe_gelb_rot.png	0	880	547	72	111	586	234	400	0	Content		589	234	31287750	2124813865
31304	09:18:40.012	00:00:31.304	1879	601,1036	346,3037	0,649749	0,434778	477,1073	3,15803	0	725,2645	346,9601	0,4872696	0,4233374	487,8561	3,129811	0	14	663	347						StimuliFarbe_gelb_rot.png	0	880	547	72	111	586	234	400	0	Content		591	236	31304372	2124830487
31321	09:18:40.029	00:00:31.321	1880	602,6531	352,9904	0,6486881	0,4357415	476,9802	3,233719	0	726,0305	349,8896	0,4863103	0,424738	487,7222	3,171238	0	15	664	351						StimuliFarbe_gelb_rot.png	0	880	547	72	111	616	278	150	0	Content		592	240	31321121	2124847236
31338	09:18:40.046	00:00:31.337	1881	622,0672	378,8392	0,6474193	0,4378024	476,7274	3,164992	0	742,3464	389,3229	0,4855493	0,4272411	487,4392	3,149702	0	15	682	384						StimuliFarbe_gelb_rot.png	0	880	547	72	111	616	278	150	0	Content		610	273	31337745	2124863860
31354	09:18:40.062	00:00:31.354	1882	627,3571	389,5074	0,6461145	0,4393594	476,5686	3,185482	0	793,5347	391,4533	0,485339	0,4294961	487,6117	3,243344	0	15	710	390						StimuliFarbe_gelb_rot.png	0	880	547	72	111	616	278	150	0	Content		638	279	31354368	2124880483
31371	09:18:40.079	00:00:31.370	1883	626,1485	384,2107	0,6448429	0,4411078	476,3056	3,165525	0	773,5578	389,4417	0,483733	0,4323681	487,3004	3,245428	0	15	700	387						StimuliFarbe_gelb_rot.png	0	880	547	72	111	616	278	150	0	Content		628	276	31370995	2124897110
31388	09:18:40.096	00:00:31.387	1884	626,1349	390,1762	0,6435796	0,4428735	475,9193	3,207736	0	781,8723	389,6357	0,4826293	0,4353711	487,171	3,205549	0	15	704	390						StimuliFarbe_gelb_rot.png	0	880	547	72	111	616	278	150	0	Content		632	279	31387743	2124913858
31404	09:18:40.112	00:00:31.404	1885	620,4435	391,3892	0,6425342	0,4441376	475,5698	3,259923	0	767,1358	386,1094	0,4811727	0,4379439	486,7158	3,302052	0	15	694	389						StimuliFarbe_gelb_rot.png	0	880	547	72	111	616	278	150	0	Content		622	278	31404373	2124930488
31421	09:18:40.129	00:00:31.420	1886	626,9827	388,9743	0,641652	0,4451228	475,1684	3,287246	0	761,031	390,6873	0,4801033	0,4404131	486,2926	3,305909	0	15	694	390						StimuliFarbe_gelb_rot.png	0	880	547	72	111	616	278	150	0	Content		622	279	31420996	2124947111
31438	09:18:40.146	00:00:31.437	1887	612,9031	386,3052	0,6409122	0,4456381	474,7024	3,281293	0	735,8785	391,4139	0,4789197	0,4425635	485,9277	3,316663	0	15	674	389						StimuliFarbe_gelb_rot.png	0	880	547	72	111	616	278	150	0	Content		602	278	31437621	2124963736
31454	09:18:40.162	00:00:31.454	1888	619,4716	382,8519	0,6405544	0,4451264	474,1245	3,381114	0	735,4796	395,2723	0,4785568	0,4437855	485,3816	3,299935	0	15	677	389						StimuliFarbe_gelb_rot.png	0	880	547	72	111	616	278	150	0	Content		605	278	31454370	2124980485
31471	09:18:40.179	00:00:31.470	1889	616,1866	391,3791	0,6402137	0,4435441	473,7288	3,418891	0	740,3059	395,7029	0,4780762	0,4440041	484,9638	3,346001	0	16	678	394						StimuliFarbe_gelb_rot.png	0	880	547	72	111	562	285	200	0	Content		606	283	31470996	2124997111
31488	09:18:40.196	00:00:31.487	1890	581,119	401,9811	0,6395227	0,4428732	473,8384	3,440837	0	-1024	-768	-1	-1	-1	-1	4	16	581	402						StimuliFarbe_gelb_rot.png	0	880	547	72	111	562	285	200	0	Content		509	291	31487619	2125013734
31504	09:18:40.212	00:00:31.504	1891	635,4103	399,5325	0,6387018	0,4421004	473,1168	3,382833	0	-1024	-768	-1	-1	-1	-1	4	16	635	400						StimuliFarbe_gelb_rot.png	0	880	547	72	111	562	285	200	0	Content		563	289	31504243	2125030358
31521	09:18:40.229	00:00:31.520	1892	631,9577	395,8585	0,6380292	0,443763	473,0719	3,403544	0	-1024	-768	-1	-1	-1	-1	4	16	632	396						StimuliFarbe_gelb_rot.png	0	880	547	72	111	562	285	200	0	Content		560	285	31520990	2125047105
31538	09:18:40.246	00:00:31.537	1893	636,3814	395,5544	0,6372982	0,446421	472,6706	3,408599	0	-1024	-768	-1	-1	-1	-1	4	16	636	396						StimuliFarbe_gelb_rot.png	0	880	547	72	111	562	285	200	0	Content		564	285	31537616	2125063731
31554	09:18:40.262	00:00:31.554	1894	634,5911	393,8323	0,6367998	0,449688	472,5521	3,413805	0	-1024	-768	-1	-1	-1	-1	4	16	635	394						StimuliFarbe_gelb_rot.png	0	880	547	72	111	562	285	200	0	Content		563	283	31554238	2125080353
31571	09:18:40.279	00:00:31.570	1895	651,6272	410,5893	0,6319019	0,4526981	457,449	3,334145	0	-1024	-768	-1	-1	-1	-1	4	16	652	411						StimuliFarbe_gelb_rot.png	0	880	547	72	111	562	285	200	0	Content		580	300	31570864	2125096979
31588	09:18:40.296	00:00:31.587	1896	633,2935	397,2565	0,6374668	0,4545809	472,567	3,492863	0	-1024	-768	-1	-1	-1	-1	4	16	633	397						StimuliFarbe_gelb_rot.png	0	880	547	72	111	562	285	200	0	Content		561	286	31587612	2125113727
31604	09:18:40.312	00:00:31.604	1897	638,1814	404,1097	0,6381203	0,4544604	473,0104	3,47847	0	-1024	-768	-1	-1	-1	-1	4	16	638	404						StimuliFarbe_gelb_rot.png	0	880	547	72	111	562	285	200	0	Content		566	293	31604237	2125130352
31621	09:18:40.329	00:00:31.620	1898	628,504	395,7974	0,6386943	0,453628	473,3326	3,526661	0	-1024	-768	-1	-1	-1	-1	4	16	629	396						StimuliFarbe_gelb_rot.png	0	880	547	72	111	562	285	200	0	Content		557	285	31620860	2125146975
31637	09:18:40.345	00:00:31.637	1899	632,0226	391,2299	0,6394445	0,4517471	474,0455	3,563586	0	-1024	-768	-1	-1	-1	-1	4	16	632	391						StimuliFarbe_gelb_rot.png	0	880	547	72	111	562	285	200	0	Content		560	280	31637488	2125163603
31654	09:18:40.362	00:00:31.654	1900	593,4133	401,7194	0,6404825	0,44907	474,0455	3,531136	0	-1024	-768	-1	-1	-1	-1	4	16	593	402						StimuliFarbe_gelb_rot.png	0	880	547	72	111	562	285	200	0	Content		521	291	31654153	2125180268
31671	09:18:40.379	00:00:31.670	1901	-1024	-768	-1	-1	-1	-1	4	-1024	-768	-1	-1	-1	-1	4		0	0						StimuliFarbe_gelb_rot.png	0	880	547	72	111				0	Content		-72	-111	31670779	2125196894
31687	09:18:40.395	00:00:31.687	1902	-1024	-768	-1	-1	-1	-1	4	-1024	-768	-1	-1	-1	-1	4		0	0						StimuliFarbe_gelb_rot.png	0	880	547	72	111				0	Content		-72	-111	31687464	2125213579
31704	09:18:40.412	00:00:31.704	1903	-1024	-768	-1	-1	-1	-1	4	-1024	-768	-1	-1	-1	-1	4		0	0						StimuliFarbe_gelb_rot.png	0	880	547	72	111				0	Content		-72	-111	31704132	2125230247
31721	09:18:40.429	00:00:31.720	1904	-1024	-768	-1	-1	-1	-1	4	-1024	-768	-1	-1	-1	-1	4		0	0						StimuliFarbe_gelb_rot.png	0	880	547	72	111				0	Content		-72	-111	31720784	2125246899
31737	09:18:40.445	00:00:31.737	1905	-1024	-768	-1	-1	-1	-1	4	-1024	-768	-1	-1	-1	-1	4		0	0						StimuliFarbe_gelb_rot.png	0	880	547	72	111				0	Content		-72	-111	31737467	2125263582
31754	09:18:40.462	00:00:31.754	1906	-1024	-768	-1	-1	-1	-1	4	-1024	-768	-1	-1	-1	-1	4		0	0						StimuliFarbe_gelb_rot.png	0	880	547	72	111				0	Content		-72	-111	31754134	2125280249
31771	09:18:40.479	00:00:31.770	1907	-1024	-768	-1	-1	-1	-1	4	-1024	-768	-1	-1	-1	-1	4		0	0						StimuliFarbe_gelb_rot.png	0	880	547	72	111				0	Content		-72	-111	31770772	2125296887
31787	09:18:40.495	00:00:31.787	1908	-1024	-768	-1	-1	-1	-1	4	-1024	-768	-1	-1	-1	-1	4		0	0						StimuliFarbe_gelb_rot.png	0	880	547	72	111				0	Content		-72	-111	31787397	2125313512
31804	09:18:40.512	00:00:31.804	1909	-1024	-768	-1	-1	-1	-1	4	-1024	-768	-1	-1	-1	-1	4		0	0						StimuliFarbe_gelb_rot.png	0	880	547	72	111				0	Content		-72	-111	31804065	2125330180
31821	09:18:40.529	00:00:31.820	1910	-1024	-768	-1	-1	-1	-1	4	-1024	-768	-1	-1	-1	-1	4		0	0						StimuliFarbe_gelb_rot.png	0	880	547	72	111				0	Content		-72	-111	31820770	2125346885
31837	09:18:40.545	00:00:31.837	1911	-1024	-768	-1	-1	-1	-1	4	-1024	-768	-1	-1	-1	-1	4		0	0						StimuliFarbe_gelb_rot.png	0	880	547	72	111				0	Content		-72	-111	31837395	2125363510
31854	09:18:40.562	00:00:31.854	1912	-1024	-768	-1	-1	-1	-1	4	-1024	-768	-1	-1	-1	-1	4		0	0						StimuliFarbe_gelb_rot.png	0	880	547	72	111				0	Content		-72	-111	31854063	2125380178
31871	09:18:40.579	00:00:31.870	1913	-1024	-768	-1	-1	-1	-1	4	-1024	-768	-1	-1	-1	-1	4		0	0						StimuliFarbe_gelb_rot.png	0	880	547	72	111				0	Content		-72	-111	31870727	2125396842
31887	09:18:40.595	00:00:31.887	1914	-1024	-768	-1	-1	-1	-1	4	-1024	-768	-1	-1	-1	-1	4		0	0						StimuliFarbe_gelb_rot.png	0	880	547	72	111				0	Content		-72	-111	31887395	2125413510
31904	09:18:40.612	00:00:31.904	1915	-1024	-768	-1	-1	-1	-1	4	-1024	-768	-1	-1	-1	-1	4		0	0						StimuliFarbe_gelb_rot.png	0	880	547	72	111				0	Content		-72	-111	31904018	2125430133
31921	09:18:40.629	00:00:31.920	1916	-1024	-768	-1	-1	-1	-1	4	-1024	-768	-1	-1	-1	-1	4		0	0						StimuliFarbe_gelb_rot.png	0	880	547	72	111				0	Content		-72	-111	31920641	2125446756
31937	09:18:40.645	00:00:31.937	1917	-1024	-768	-1	-1	-1	-1	4	-1024	-768	-1	-1	-1	-1	4		0	0						StimuliFarbe_gelb_rot.png	0	880	547	72	111				0	Content		-72	-111	31937262	2125463377
31954	09:18:40.662	00:00:31.954	1918	-1024	-768	-1	-1	-1	-1	4	327,7133	390,8889	0,4679581	0,468623	462,2226	2,688777	0	17	328	391						StimuliFarbe_gelb_rot.png	0	880	547	72	111	256	280	17	0	Content		256	280	31954026	2125480141
31971	09:18:40.679	00:00:31.970	1919	-1024	-768	-1	-1	-1	-1	4	-1024	-768	-1	-1	-1	-1	4		0	0						StimuliFarbe_gelb_rot.png	0	880	547	72	111				0	Content		-72	-111	31970637	2125496752
31987	09:18:40.695	00:00:31.987	1920	-1024	-768	-1	-1	-1	-1	4	-1024	-768	-1	-1	-1	-1	4		0	0						StimuliFarbe_gelb_rot.png	0	880	547	72	111				0	Content		-72	-111	31987263	2125513378
32004	09:18:40.712	00:00:32.003	1921	-1024	-768	-1	-1	-1	-1	4	-1024	-768	-1	-1	-1	-1	4		0	0						StimuliFarbe_gelb_rot.png	0	880	547	72	111				0	Content		-72	-111	32003950	2125530065
32021	09:18:40.729	00:00:32.020	1922	-1024	-768	-1	-1	-1	-1	4	-1024	-768	-1	-1	-1	-1	4		0	0						StimuliFarbe_gelb_rot.png	0	880	547	72	111				0	Content		-72	-111	32020618	2125546733
32037	09:18:40.745	00:00:32.037	1923	-1024	-768	-1	-1	-1	-1	4	-1024	-768	-1	-1	-1	-1	4		0	0						StimuliFarbe_gelb_rot.png	0	880	547	72	111				0	Content		-72	-111	32037252	2125563367
32054	09:18:40.762	00:00:32.053	1924	-1024	-768	-1	-1	-1	-1	4	-1024	-768	-1	-1	-1	-1	4		0	0						StimuliFarbe_gelb_rot.png	0	880	547	72	111				0	Content		-72	-111	32053920	2125580035
32071	09:18:40.779	00:00:32.070	1925	-1024	-768	-1	-1	-1	-1	4	-1024	-768	-1	-1	-1	-1	4		0	0						StimuliFarbe_gelb_rot.png	0	880	547	72	111				0	Content		-72	-111	32070587	2125596702
32087	09:18:40.795	00:00:32.087	1926	-1024	-768	-1	-1	-1	-1	4	-1024	-768	-1	-1	-1	-1	4		0	0						StimuliFarbe_gelb_rot.png	0	880	547	72	111				0	Content		-72	-111	32087255	2125613370
32104	09:18:40.812	00:00:32.103	1927	-1024	-768	-1	-1	-1	-1	4	-1024	-768	-1	-1	-1	-1	4		0	0						StimuliFarbe_gelb_rot.png	0	880	547	72	111				0	Content		-72	-111	32103881	2125629996
32121	09:18:40.829	00:00:32.120	1928	-1024	-768	-1	-1	-1	-1	4	-1024	-768	-1	-1	-1	-1	4		0	0						StimuliFarbe_gelb_rot.png	0	880	547	72	111				0	Content		-72	-111	32120549	2125646664
32137	09:18:40.845	00:00:32.137	1929	-1024	-768	-1	-1	-1	-1	4	-1024	-768	-1	-1	-1	-1	4		0	0						StimuliFarbe_gelb_rot.png	0	880	547	72	111				0	Content		-72	-111	32137215	2125663330
32154	09:18:40.862	00:00:32.153	1930	-1024	-768	-1	-1	-1	-1	4	-1024	-768	-1	-1	-1	-1	4		0	0						StimuliFarbe_gelb_rot.png	0	880	547	72	111				0	Content		-72	-111	32153883	2125679998
32171	09:18:40.879	00:00:32.170	1931	-1024	-768	-1	-1	-1	-1	4	-1024	-768	-1	-1	-1	-1	4		0	0						StimuliFarbe_gelb_rot.png	0	880	547	72	111				0	Content		-72	-111	32170506	2125696621
32187	09:18:40.895	00:00:32.187	1932	-1024	-768	-1	-1	-1	-1	4	-1024	-768	-1	-1	-1	-1	4		0	0						StimuliFarbe_gelb_rot.png	0	880	547	72	111				0	Content		-72	-111	32187174	2125713289
32204	09:18:40.912	00:00:32.203	1933	-1024	-768	-1	-1	-1	-1	4	-1024	-768	-1	-1	-1	-1	4		0	0						StimuliFarbe_gelb_rot.png	0	880	547	72	111				0	Content		-72	-111	32203878	2125729993
32221	09:18:40.929	00:00:32.220	1934	-1024	-768	-1	-1	-1	-1	4	-1024	-768	-1	-1	-1	-1	4		0	0						StimuliFarbe_gelb_rot.png	0	880	547	72	111				0	Content		-72	-111	32220503	2125746618
32237	09:18:40.945	00:00:32.237	1935	-1024	-768	-1	-1	-1	-1	4	-1024	-768	-1	-1	-1	-1	4		0	0						StimuliFarbe_gelb_rot.png	0	880	547	72	111				0	Content		-72	-111	32237171	2125763286
32254	09:18:40.962	00:00:32.253	1936	-1024	-768	-1	-1	-1	-1	4	-1024	-768	-1	-1	-1	-1	4		0	0						StimuliFarbe_gelb_rot.png	0	880	547	72	111				0	Content		-72	-111	32253752	2125779867
32270	09:18:40.978	00:00:32.270	1937	-1024	-768	-1	-1	-1	-1	4	-1024	-768	-1	-1	-1	-1	4		0	0						StimuliFarbe_gelb_rot.png	0	880	547	72	111				0	Content		-72	-111	32270439	2125796554
32287	09:18:40.995	00:00:32.287	1938	-1024	-768	-1	-1	-1	-1	4	-1024	-768	-1	-1	-1	-1	4		0	0						StimuliFarbe_gelb_rot.png	0	880	547	72	111				0	Content		-72	-111	32287107	2125813222
32304	09:18:41.012	00:00:32.303	1939	-1024	-768	-1	-1	-1	-1	4	-1024	-768	-1	-1	-1	-1	4		0	0						StimuliFarbe_gelb_rot.png	0	880	547	72	111				0	Content		-72	-111	32303743	2125829858
32320	09:18:41.028	00:00:32.320	1940	-1024	-768	-1	-1	-1	-1	4	-1024	-768	-1	-1	-1	-1	4		0	0						StimuliFarbe_gelb_rot.png	0	880	547	72	111				0	Content		-72	-111	32320411	2125846526
32337	09:18:41.045	00:00:32.337	1941	-1024	-768	-1	-1	-1	-1	4	-1024	-768	-1	-1	-1	-1	4		0	0						StimuliFarbe_gelb_rot.png	0	880	547	72	111				0	Content		-72	-111	32337065	2125863180
32354	09:18:41.062	00:00:32.353	1942	-1024	-768	-1	-1	-1	-1	4	-1024	-768	-1	-1	-1	-1	4		0	0						StimuliFarbe_gelb_rot.png	0	880	547	72	111				0	Content		-72	-111	32353733	2125879848
32370	09:18:41.078	00:00:32.370	1943	-1024	-768	-1	-1	-1	-1	4	-1024	-768	-1	-1	-1	-1	4		0	0						StimuliFarbe_gelb_rot.png	0	880	547	72	111				0	Content		-72	-111	32370401	2125896516
32387	09:18:41.095	00:00:32.387	1944	-1024	-768	-1	-1	-1	-1	4	-1024	-768	-1	-1	-1	-1	4		0	0						StimuliFarbe_gelb_rot.png	0	880	547	72	111				0	Content		-72	-111	32387103	2125913218
32404	09:18:41.112	00:00:32.403	1945	-1024	-768	-1	-1	-1	-1	4	-1024	-768	-1	-1	-1	-1	4		0	0						StimuliFarbe_gelb_rot.png	0	880	547	72	111				0	Content		-72	-111	32403770	2125929885
32420	09:18:41.128	00:00:32.420	1946	-1024	-768	-1	-1	-1	-1	4	-1024	-768	-1	-1	-1	-1	4		0	0						StimuliFarbe_gelb_rot.png	0	880	547	72	111				0	Content		-72	-111	32420431	2125946546
32437	09:18:41.145	00:00:32.437	1947	-1024	-768	-1	-1	-1	-1	4	-1024	-768	-1	-1	-1	-1	4		0	0						StimuliFarbe_gelb_rot.png	0	880	547	72	111				0	Content		-72	-111	32437073	2125963188
32454	09:18:41.162	00:00:32.453	1948	-1024	-768	-1	-1	-1	-1	4	-1024	-768	-1	-1	-1	-1	4		0	0						StimuliFarbe_gelb_rot.png	0	880	547	72	111				0	Content		-72	-111	32453741	2125979856
32470	09:18:41.178	00:00:32.470	1949	-1024	-768	-1	-1	-1	-1	4	-1024	-768	-1	-1	-1	-1	4		0	0						StimuliFarbe_gelb_rot.png	0	880	547	72	111				0	Content		-72	-111	32470408	2125996523
32487	09:18:41.195	00:00:32.487	1950	-1024	-768	-1	-1	-1	-1	4	-1024	-768	-1	-1	-1	-1	4		0	0						StimuliFarbe_gelb_rot.png	0	880	547	72	111				0	Content		-72	-111	32487076	2126013191
32504	09:18:41.212	00:00:32.503	1951	-1024	-768	-1	-1	-1	-1	4	-1024	-768	-1	-1	-1	-1	4		0	0						StimuliFarbe_gelb_rot.png	0	880	547	72	111				0	Content		-72	-111	32503883	2126029998
32521	09:18:41.229	00:00:32.520	1952	-1024	-768	-1	-1	-1	-1	4	-1024	-768	-1	-1	-1	-1	4		0	0						StimuliFarbe_gelb_rot.png	0	880	547	72	111				0	Content		-72	-111	32520551	2126046666
32537	09:18:41.245	00:00:32.537	1953	-1024	-768	-1	-1	-1	-1	4	-1024	-768	-1	-1	-1	-1	4		0	0						StimuliFarbe_gelb_rot.png	0	880	547	72	111				0	Content		-72	-111	32537218	2126063333
32554	09:18:41.262	00:00:32.554	1954	-1024	-768	-1	-1	-1	-1	4	-1024	-768	-1	-1	-1	-1	4		0	0						StimuliFarbe_gelb_rot.png	0	880	547	72	111				0	Content		-72	-111	32554357	2126080472
32571	09:18:41.279	00:00:32.571	1955	-1024	-768	-1	-1	-1	-1	4	-1024	-768	-1	-1	-1	-1	4		0	0						StimuliFarbe_gelb_rot.png	0	880	547	72	111				0	Content		-72	-111	32571025	2126097140
[truncated: 1,998 more rows]
